# Supplementary material for: A comparative analysis of microbial profile of Guinea fowl and chicken using metagenomic approach
Source: PLoS One. 2018 Mar 1;13(3):e0191029. doi: 10.1371/journal.pone.0191029 (PMC5832216; doi:10.1371/journal.pone.0191029)
Supplement: S1 File — 16SrRNA sequencing data revealing Intestinal microbial profile of the chicken gastrointestinal tract. (ZIP) [file pone.0191029.s002.zip]

Archive with 749 entries (749 files):
- exports/S001_chic_2_sample_16s_10-23-15_v2_by_primer.txt
- exports/S001_chic_2_sample_16s_10-23-15_v2_consensus.txt
- exports/S001_chic_2_sample_16s_10-23-15_v2_by_primer_with_slash.txt
- exports/S001_chic_2_sample_16s_10-23-15_v2_reads_genus_species.fasta
- exports/S001_chic_2_sample_16s_10-23-15_v2_reads_family.fasta
- exports/S001_chic_2_sample_16s_10-23-15_v2_(no primer match)_reads_genus_species.fasta
- exports/S001_chic_2_sample_16s_10-23-15_v2_(no primer match)_reads_family.fasta
- exports/S001_chic_2_sample_16s_10-23-15_v2_V2_reads_genus_species.fasta
- exports/S001_chic_2_sample_16s_10-23-15_v2_V2_reads_family.fasta
- exports/S001_chic_2_sample_16s_10-23-15_v2_V3_reads_genus_species.fasta
- exports/S001_chic_2_sample_16s_10-23-15_v2_V3_reads_family.fasta
- exports/S001_chic_2_sample_16s_10-23-15_v2_V4_reads_genus_species.fasta
- exports/S001_chic_2_sample_16s_10-23-15_v2_V4_reads_family.fasta
- exports/S001_chic_2_sample_16s_10-23-15_v2_V67_reads_genus_species.fasta
- exports/S001_chic_2_sample_16s_10-23-15_v2_V67_reads_family.fasta
- exports/S001_chic_2_sample_16s_10-23-15_v2_V8_reads_genus_species.fasta
- exports/S001_chic_2_sample_16s_10-23-15_v2_V8_reads_family.fasta
- exports/S001_chic_2_sample_16s_10-23-15_v2_V9_reads_genus_species.fasta
- exports/S001_chic_2_sample_16s_10-23-15_v2_V9_reads_family.fasta
- exports/S001_chic_2_sample_16s_10-23-15_v2_reads_unmapped.fasta
- exports/S002_Sarayu_Chic_16s_2-Sample_10-30-15_v1_by_primer.txt
- exports/S002_Sarayu_Chic_16s_2-Sample_10-30-15_v1_consensus.txt
- exports/S002_Sarayu_Chic_16s_2-Sample_10-30-15_v1_by_primer_with_slash.txt
- exports/S002_Sarayu_Chic_16s_2-Sample_10-30-15_v1_reads_genus_species.fasta
- exports/S002_Sarayu_Chic_16s_2-Sample_10-30-15_v1_reads_family.fasta
- exports/S002_Sarayu_Chic_16s_2-Sample_10-30-15_v1_(no primer match)_reads_genus_species.fasta
- exports/S002_Sarayu_Chic_16s_2-Sample_10-30-15_v1_(no primer match)_reads_family.fasta
- exports/S002_Sarayu_Chic_16s_2-Sample_10-30-15_v1_V2_reads_genus_species.fasta
- exports/S002_Sarayu_Chic_16s_2-Sample_10-30-15_v1_V2_reads_family.fasta
- exports/S002_Sarayu_Chic_16s_2-Sample_10-30-15_v1_V3_reads_genus_species.fasta
- exports/S002_Sarayu_Chic_16s_2-Sample_10-30-15_v1_V3_reads_family.fasta
- exports/S002_Sarayu_Chic_16s_2-Sample_10-30-15_v1_V4_reads_genus_species.fasta
- exports/S002_Sarayu_Chic_16s_2-Sample_10-30-15_v1_V4_reads_family.fasta
- exports/S002_Sarayu_Chic_16s_2-Sample_10-30-15_v1_V67_reads_genus_species.fasta
- exports/S002_Sarayu_Chic_16s_2-Sample_10-30-15_v1_V67_reads_family.fasta
- exports/S002_Sarayu_Chic_16s_2-Sample_10-30-15_v1_V8_reads_genus_species.fasta
- exports/S002_Sarayu_Chic_16s_2-Sample_10-30-15_v1_V8_reads_family.fasta
- exports/S002_Sarayu_Chic_16s_2-Sample_10-30-15_v1_V9_reads_genus_species.fasta
- exports/S002_Sarayu_Chic_16s_2-Sample_10-30-15_v1_V9_reads_family.fasta
- exports/S002_Sarayu_Chic_16s_2-Sample_10-30-15_v1_reads_unmapped.fasta
- exports/S003_GF_2_SAMPLE_v1_by_primer.txt
- exports/S003_GF_2_SAMPLE_v1_consensus.txt
- exports/S003_GF_2_SAMPLE_v1_by_primer_with_slash.txt
- exports/S003_GF_2_SAMPLE_v1_reads_genus_species.fasta
- exports/S003_GF_2_SAMPLE_v1_reads_family.fasta
- exports/S003_GF_2_SAMPLE_v1_(no primer match)_reads_genus_species.fasta
- exports/S003_GF_2_SAMPLE_v1_(no primer match)_reads_family.fasta
- exports/S003_GF_2_SAMPLE_v1_V2_reads_genus_species.fasta
- exports/S003_GF_2_SAMPLE_v1_V2_reads_family.fasta
- exports/S003_GF_2_SAMPLE_v1_V3_reads_genus_species.fasta
- exports/S003_GF_2_SAMPLE_v1_V3_reads_family.fasta
- exports/S003_GF_2_SAMPLE_v1_V4_reads_genus_species.fasta
- exports/S003_GF_2_SAMPLE_v1_V4_reads_family.fasta
- exports/S003_GF_2_SAMPLE_v1_V67_reads_genus_species.fasta
- exports/S004_GF_16S_2_v1_by_primer.txt
- exports/S003_GF_2_SAMPLE_v1_V67_reads_family.fasta
- exports/S003_GF_2_SAMPLE_v1_V8_reads_genus_species.fasta
- exports/S003_GF_2_SAMPLE_v1_V8_reads_family.fasta
- exports/S003_GF_2_SAMPLE_v1_V9_reads_genus_species.fasta
- exports/S003_GF_2_SAMPLE_v1_V9_reads_family.fasta
- exports/S003_GF_2_SAMPLE_v1_reads_unmapped.fasta
- exports/S004_GF_16S_2_v1_consensus.txt
- exports/S004_GF_16S_2_v1_by_primer_with_slash.txt
- exports/S004_GF_16S_2_v1_reads_genus_species.fasta
- exports/S004_GF_16S_2_v1_reads_family.fasta
- exports/S004_GF_16S_2_v1_(no primer match)_reads_genus_species.fasta
- exports/S004_GF_16S_2_v1_(no primer match)_reads_family.fasta
- exports/S004_GF_16S_2_v1_V2_reads_genus_species.fasta
- exports/S004_GF_16S_2_v1_V2_reads_family.fasta
- exports/S004_GF_16S_2_v1_V3_reads_genus_species.fasta
- exports/S004_GF_16S_2_v1_V3_reads_family.fasta
- exports/S004_GF_16S_2_v1_V4_reads_genus_species.fasta
- exports/S004_GF_16S_2_v1_V4_reads_family.fasta
- exports/S004_GF_16S_2_v1_V67_reads_genus_species.fasta
- exports/S004_GF_16S_2_v1_V67_reads_family.fasta
- exports/S004_GF_16S_2_v1_V8_reads_genus_species.fasta
- exports/S004_GF_16S_2_v1_V8_reads_family.fasta
- exports/S004_GF_16S_2_v1_V9_reads_genus_species.fasta
- exports/S004_GF_16S_2_v1_V9_reads_family.fasta
- exports/S004_GF_16S_2_v1_reads_unmapped.fasta
- exports/OTU_species.txt
- exports/OTU_genus.txt
- exports/OTU_family.txt
- exports/map.txt
- exports/alphaDivparameters.txt
- exports/euclideanBetaDivParameter.txt
- exports/chisqBetaDivParameter.txt
- exports/manhattanBetaDivParameter.txt
- exports/bray_curtisBetaDivParameter.txt
- exports/OTU_species.biom
- exports/OTU_genus.biom
- exports/OTU_family.biom
- exports/alphaDiversityDir_species/log_20160929194205.txt
- exports/alphaDiversityDir_species/alpha_div_collated/shannon.txt
- exports/alphaDiversityDir_species/alpha_div_collated/chao1.txt
- exports/alphaDiversityDir_species/alpha_div_collated/simpson.txt
- exports/alphaDiversityDir_species/alpha_div_collated/observed_species.txt
- exports/alphaDiversityDir_species/alpha_rarefaction_plots/average_plots/chao1SampleID.png
- exports/alphaDiversityDir_species/alpha_rarefaction_plots/average_plots/observed_speciesSampleID.png
- exports/alphaDiversityDir_species/alpha_rarefaction_plots/average_plots/shannonSampleID.png
- exports/alphaDiversityDir_species/alpha_rarefaction_plots/average_plots/simpsonSampleID.png
- exports/alphaDiversityDir_species/alpha_rarefaction_plots/rarefaction_plots.html
- exports/alphaDiversityDir_genus/log_20160929194228.txt
- exports/alphaDiversityDir_genus/alpha_div_collated/shannon.txt
- exports/alphaDiversityDir_genus/alpha_div_collated/chao1.txt
- exports/alphaDiversityDir_genus/alpha_div_collated/simpson.txt
- exports/alphaDiversityDir_genus/alpha_div_collated/observed_species.txt
- exports/alphaDiversityDir_genus/alpha_rarefaction_plots/average_plots/chao1SampleID.png
- exports/alphaDiversityDir_genus/alpha_rarefaction_plots/average_plots/observed_speciesSampleID.png
- exports/alphaDiversityDir_genus/alpha_rarefaction_plots/average_plots/shannonSampleID.png
- exports/alphaDiversityDir_genus/alpha_rarefaction_plots/average_plots/simpsonSampleID.png
- exports/alphaDiversityDir_genus/alpha_rarefaction_plots/rarefaction_plots.html
- exports/alphaDiversityDir_family/log_20160929194257.txt
- exports/alphaDiversityDir_family/alpha_div_collated/shannon.txt
- exports/alphaDiversityDir_family/alpha_div_collated/chao1.txt
- exports/alphaDiversityDir_family/alpha_div_collated/simpson.txt
- exports/alphaDiversityDir_family/alpha_div_collated/observed_species.txt
- exports/alphaDiversityDir_family/alpha_rarefaction_plots/average_plots/chao1SampleID.png
- exports/alphaDiversityDir_family/alpha_rarefaction_plots/average_plots/observed_speciesSampleID.png
- exports/alphaDiversityDir_family/alpha_rarefaction_plots/average_plots/shannonSampleID.png
- exports/alphaDiversityDir_family/alpha_rarefaction_plots/average_plots/simpsonSampleID.png
- exports/alphaDiversityDir_family/alpha_rarefaction_plots/rarefaction_plots.html
- exports/betaDiversityDir_species/log_20160929194357.txt
- exports/betaDiversityDir_species/euclidean_emperor_pcoa_plot/index.html
- exports/betaDiversityDir_species/euclidean_emperor_pcoa_plot/emperor_required_resources/css/d3.parcoords.css
- exports/betaDiversityDir_species/euclidean_emperor_pcoa_plot/emperor_required_resources/css/jquery-ui2.css
- exports/betaDiversityDir_species/euclidean_emperor_pcoa_plot/emperor_required_resources/css/spectrum.css
- exports/betaDiversityDir_species/euclidean_emperor_pcoa_plot/emperor_required_resources/css/jquery-ui-1.8.16.custom.css
- exports/betaDiversityDir_species/euclidean_emperor_pcoa_plot/emperor_required_resources/css/chosen.min.css
- exports/betaDiversityDir_species/euclidean_emperor_pcoa_plot/emperor_required_resources/css/images/ui-bg_flat_0_aaaaaa_40x100.png
- exports/betaDiversityDir_species/euclidean_emperor_pcoa_plot/emperor_required_resources/css/images/ui-icons_454545_256x240.png
- exports/betaDiversityDir_species/euclidean_emperor_pcoa_plot/emperor_required_resources/css/images/ui-icons_cd0a0a_256x240.png
- exports/betaDiversityDir_species/euclidean_emperor_pcoa_plot/emperor_required_resources/css/images/ui-bg_glass_95_fef1ec_1x400.png
- exports/betaDiversityDir_species/euclidean_emperor_pcoa_plot/emperor_required_resources/css/images/ui-icons_888888_256x240.png
- exports/betaDiversityDir_species/euclidean_emperor_pcoa_plot/emperor_required_resources/css/images/ui-bg_glass_65_ffffff_1x400.png
- exports/betaDiversityDir_species/euclidean_emperor_pcoa_plot/emperor_required_resources/css/images/ui-bg_glass_75_dadada_1x400.png
- exports/betaDiversityDir_species/euclidean_emperor_pcoa_plot/emperor_required_resources/css/images/ui-bg_highlight-soft_75_cccccc_1x100.png
- exports/betaDiversityDir_species/euclidean_emperor_pcoa_plot/emperor_required_resources/css/images/ui-icons_222222_256x240.png
- exports/betaDiversityDir_species/euclidean_emperor_pcoa_plot/emperor_required_resources/css/images/ui-bg_glass_75_e6e6e6_1x400.png
- exports/betaDiversityDir_species/euclidean_emperor_pcoa_plot/emperor_required_resources/css/images/ui-icons_2e83ff_256x240.png
- exports/betaDiversityDir_species/euclidean_emperor_pcoa_plot/emperor_required_resources/css/images/ui-bg_flat_75_ffffff_40x100.png
- exports/betaDiversityDir_species/euclidean_emperor_pcoa_plot/emperor_required_resources/css/images/ui-bg_glass_55_fbf9ee_1x400.png
- exports/betaDiversityDir_species/euclidean_emperor_pcoa_plot/emperor_required_resources/css/colorPicker.css
- exports/betaDiversityDir_species/euclidean_emperor_pcoa_plot/emperor_required_resources/emperor/js/util.js
- exports/betaDiversityDir_species/euclidean_emperor_pcoa_plot/emperor_required_resources/emperor/js/draw.js
- exports/betaDiversityDir_species/euclidean_emperor_pcoa_plot/emperor_required_resources/emperor/js/emperor.js
- exports/betaDiversityDir_species/euclidean_emperor_pcoa_plot/emperor_required_resources/emperor/js/ui.js
- exports/betaDiversityDir_species/euclidean_emperor_pcoa_plot/emperor_required_resources/emperor/js/animate.js
- exports/betaDiversityDir_species/euclidean_emperor_pcoa_plot/emperor_required_resources/emperor/js/trajectory.js
- exports/betaDiversityDir_species/euclidean_emperor_pcoa_plot/emperor_required_resources/emperor/css/emperor.css
- exports/betaDiversityDir_species/euclidean_emperor_pcoa_plot/emperor_required_resources/img/emperor.png
- exports/betaDiversityDir_species/euclidean_emperor_pcoa_plot/emperor_required_resources/img/play.png
- exports/betaDiversityDir_species/euclidean_emperor_pcoa_plot/emperor_required_resources/img/pause.png
- exports/betaDiversityDir_species/euclidean_emperor_pcoa_plot/emperor_required_resources/img/favicon.ico
- exports/betaDiversityDir_species/euclidean_emperor_pcoa_plot/emperor_required_resources/img/reset.png
- exports/betaDiversityDir_species/euclidean_emperor_pcoa_plot/emperor_required_resources/js/underscore-min.js
- exports/betaDiversityDir_species/euclidean_emperor_pcoa_plot/emperor_required_resources/js/spectrum.js
- exports/betaDiversityDir_species/euclidean_emperor_pcoa_plot/emperor_required_resources/js/js/OrbitControls.js
- exports/betaDiversityDir_species/euclidean_emperor_pcoa_plot/emperor_required_resources/js/js/SVGRenderer.js
- exports/betaDiversityDir_species/euclidean_emperor_pcoa_plot/emperor_required_resources/js/js/ColorConverter.js
- exports/betaDiversityDir_species/euclidean_emperor_pcoa_plot/emperor_required_resources/js/js/Detector.js
- exports/betaDiversityDir_species/euclidean_emperor_pcoa_plot/emperor_required_resources/js/chroma.min.js
- exports/betaDiversityDir_species/euclidean_emperor_pcoa_plot/emperor_required_resources/js/FileSaver.min.js
- exports/betaDiversityDir_species/euclidean_emperor_pcoa_plot/emperor_required_resources/js/THREEx.screenshot.js
- exports/betaDiversityDir_species/euclidean_emperor_pcoa_plot/emperor_required_resources/js/jquery-1.6.2.min.js
- exports/betaDiversityDir_species/euclidean_emperor_pcoa_plot/emperor_required_resources/js/d3.v3.min.js
- exports/betaDiversityDir_species/euclidean_emperor_pcoa_plot/emperor_required_resources/js/three.min.js
- exports/betaDiversityDir_species/euclidean_emperor_pcoa_plot/emperor_required_resources/js/jquery.colorPicker.js
- exports/betaDiversityDir_species/euclidean_emperor_pcoa_plot/emperor_required_resources/js/d3.parcoords.js
- exports/betaDiversityDir_species/euclidean_emperor_pcoa_plot/emperor_required_resources/js/chosen.jquery.min.js
- exports/betaDiversityDir_species/euclidean_emperor_pcoa_plot/emperor_required_resources/js/jquery-ui-1.8.17.custom.min.js
- exports/betaDiversityDir_species/euclidean_emperor_pcoa_plot/emperor_required_resources/js/jquery-1.7.1.min.js
- exports/betaDiversityDir_species/euclidean_dm.txt
- exports/betaDiversityDir_species/euclidean_pc.txt
- exports/betaDiversityDir_species/log_20160929194400.txt
- exports/betaDiversityDir_species/chisq_emperor_pcoa_plot/index.html
- exports/betaDiversityDir_species/chisq_emperor_pcoa_plot/emperor_required_resources/css/d3.parcoords.css
- exports/betaDiversityDir_species/chisq_emperor_pcoa_plot/emperor_required_resources/css/jquery-ui2.css
- exports/betaDiversityDir_species/chisq_emperor_pcoa_plot/emperor_required_resources/css/spectrum.css
- exports/betaDiversityDir_species/chisq_emperor_pcoa_plot/emperor_required_resources/css/jquery-ui-1.8.16.custom.css
- exports/betaDiversityDir_species/chisq_emperor_pcoa_plot/emperor_required_resources/css/chosen.min.css
- exports/betaDiversityDir_species/chisq_emperor_pcoa_plot/emperor_required_resources/css/images/ui-bg_flat_0_aaaaaa_40x100.png
- exports/betaDiversityDir_species/chisq_emperor_pcoa_plot/emperor_required_resources/css/images/ui-icons_454545_256x240.png
- exports/betaDiversityDir_species/chisq_emperor_pcoa_plot/emperor_required_resources/css/images/ui-icons_cd0a0a_256x240.png
- exports/betaDiversityDir_species/chisq_emperor_pcoa_plot/emperor_required_resources/css/images/ui-bg_glass_95_fef1ec_1x400.png
- exports/betaDiversityDir_species/chisq_emperor_pcoa_plot/emperor_required_resources/css/images/ui-icons_888888_256x240.png
- exports/betaDiversityDir_species/chisq_emperor_pcoa_plot/emperor_required_resources/css/images/ui-bg_glass_65_ffffff_1x400.png
- exports/betaDiversityDir_species/chisq_emperor_pcoa_plot/emperor_required_resources/css/images/ui-bg_glass_75_dadada_1x400.png
- exports/betaDiversityDir_species/chisq_emperor_pcoa_plot/emperor_required_resources/css/images/ui-bg_highlight-soft_75_cccccc_1x100.png
- exports/betaDiversityDir_species/chisq_emperor_pcoa_plot/emperor_required_resources/css/images/ui-icons_222222_256x240.png
- exports/betaDiversityDir_species/chisq_emperor_pcoa_plot/emperor_required_resources/css/images/ui-bg_glass_75_e6e6e6_1x400.png
- exports/betaDiversityDir_species/chisq_emperor_pcoa_plot/emperor_required_resources/css/images/ui-icons_2e83ff_256x240.png
- exports/betaDiversityDir_species/chisq_emperor_pcoa_plot/emperor_required_resources/css/images/ui-bg_flat_75_ffffff_40x100.png
- exports/betaDiversityDir_species/chisq_emperor_pcoa_plot/emperor_required_resources/css/images/ui-bg_glass_55_fbf9ee_1x400.png
- exports/betaDiversityDir_species/chisq_emperor_pcoa_plot/emperor_required_resources/css/colorPicker.css
- exports/betaDiversityDir_species/chisq_emperor_pcoa_plot/emperor_required_resources/emperor/js/util.js
- exports/betaDiversityDir_species/chisq_emperor_pcoa_plot/emperor_required_resources/emperor/js/draw.js
- exports/betaDiversityDir_species/chisq_emperor_pcoa_plot/emperor_required_resources/emperor/js/emperor.js
- exports/betaDiversityDir_species/chisq_emperor_pcoa_plot/emperor_required_resources/emperor/js/ui.js
- exports/betaDiversityDir_species/chisq_emperor_pcoa_plot/emperor_required_resources/emperor/js/animate.js
- exports/betaDiversityDir_species/chisq_emperor_pcoa_plot/emperor_required_resources/emperor/js/trajectory.js
- exports/betaDiversityDir_species/chisq_emperor_pcoa_plot/emperor_required_resources/emperor/css/emperor.css
- exports/betaDiversityDir_species/chisq_emperor_pcoa_plot/emperor_required_resources/img/emperor.png
- exports/betaDiversityDir_species/chisq_emperor_pcoa_plot/emperor_required_resources/img/play.png
- exports/betaDiversityDir_species/chisq_emperor_pcoa_plot/emperor_required_resources/img/pause.png
- exports/betaDiversityDir_species/chisq_emperor_pcoa_plot/emperor_required_resources/img/favicon.ico
- exports/betaDiversityDir_species/chisq_emperor_pcoa_plot/emperor_required_resources/img/reset.png
- exports/betaDiversityDir_species/chisq_emperor_pcoa_plot/emperor_required_resources/js/underscore-min.js
- exports/betaDiversityDir_species/chisq_emperor_pcoa_plot/emperor_required_resources/js/spectrum.js
- exports/betaDiversityDir_species/chisq_emperor_pcoa_plot/emperor_required_resources/js/js/OrbitControls.js
- exports/betaDiversityDir_species/chisq_emperor_pcoa_plot/emperor_required_resources/js/js/SVGRenderer.js
- exports/betaDiversityDir_species/chisq_emperor_pcoa_plot/emperor_required_resources/js/js/ColorConverter.js
- exports/betaDiversityDir_species/chisq_emperor_pcoa_plot/emperor_required_resources/js/js/Detector.js
- exports/betaDiversityDir_species/chisq_emperor_pcoa_plot/emperor_required_resources/js/chroma.min.js
- exports/betaDiversityDir_species/chisq_emperor_pcoa_plot/emperor_required_resources/js/FileSaver.min.js
- exports/betaDiversityDir_species/chisq_emperor_pcoa_plot/emperor_required_resources/js/THREEx.screenshot.js
- exports/betaDiversityDir_species/chisq_emperor_pcoa_plot/emperor_required_resources/js/jquery-1.6.2.min.js
- exports/betaDiversityDir_species/chisq_emperor_pcoa_plot/emperor_required_resources/js/d3.v3.min.js
- exports/betaDiversityDir_species/chisq_emperor_pcoa_plot/emperor_required_resources/js/three.min.js
- exports/betaDiversityDir_species/chisq_emperor_pcoa_plot/emperor_required_resources/js/jquery.colorPicker.js
- exports/betaDiversityDir_species/chisq_emperor_pcoa_plot/emperor_required_resources/js/d3.parcoords.js
- exports/betaDiversityDir_species/chisq_emperor_pcoa_plot/emperor_required_resources/js/chosen.jquery.min.js
- exports/betaDiversityDir_species/chisq_emperor_pcoa_plot/emperor_required_resources/js/jquery-ui-1.8.17.custom.min.js
- exports/betaDiversityDir_species/chisq_emperor_pcoa_plot/emperor_required_resources/js/jquery-1.7.1.min.js
- exports/betaDiversityDir_species/chisq_dm.txt
- exports/betaDiversityDir_species/chisq_pc.txt
- exports/betaDiversityDir_species/log_20160929194404.txt
- exports/betaDiversityDir_species/manhattan_emperor_pcoa_plot/index.html
- exports/betaDiversityDir_species/manhattan_emperor_pcoa_plot/emperor_required_resources/css/d3.parcoords.css
- exports/betaDiversityDir_species/manhattan_emperor_pcoa_plot/emperor_required_resources/css/jquery-ui2.css
- exports/betaDiversityDir_species/manhattan_emperor_pcoa_plot/emperor_required_resources/css/spectrum.css
- exports/betaDiversityDir_species/manhattan_emperor_pcoa_plot/emperor_required_resources/css/jquery-ui-1.8.16.custom.css
- exports/betaDiversityDir_species/manhattan_emperor_pcoa_plot/emperor_required_resources/css/chosen.min.css
- exports/betaDiversityDir_species/manhattan_emperor_pcoa_plot/emperor_required_resources/css/images/ui-bg_flat_0_aaaaaa_40x100.png
- exports/betaDiversityDir_species/manhattan_emperor_pcoa_plot/emperor_required_resources/css/images/ui-icons_454545_256x240.png
- exports/betaDiversityDir_species/manhattan_emperor_pcoa_plot/emperor_required_resources/css/images/ui-icons_cd0a0a_256x240.png
- exports/betaDiversityDir_species/manhattan_emperor_pcoa_plot/emperor_required_resources/css/images/ui-bg_glass_95_fef1ec_1x400.png
- exports/betaDiversityDir_species/manhattan_emperor_pcoa_plot/emperor_required_resources/css/images/ui-icons_888888_256x240.png
- exports/betaDiversityDir_species/manhattan_emperor_pcoa_plot/emperor_required_resources/css/images/ui-bg_glass_65_ffffff_1x400.png
- exports/betaDiversityDir_species/manhattan_emperor_pcoa_plot/emperor_required_resources/css/images/ui-bg_glass_75_dadada_1x400.png
- exports/betaDiversityDir_species/manhattan_emperor_pcoa_plot/emperor_required_resources/css/images/ui-bg_highlight-soft_75_cccccc_1x100.png
- exports/betaDiversityDir_species/manhattan_emperor_pcoa_plot/emperor_required_resources/css/images/ui-icons_222222_256x240.png
- exports/betaDiversityDir_species/manhattan_emperor_pcoa_plot/emperor_required_resources/css/images/ui-bg_glass_75_e6e6e6_1x400.png
- exports/betaDiversityDir_species/manhattan_emperor_pcoa_plot/emperor_required_resources/css/images/ui-icons_2e83ff_256x240.png
- exports/betaDiversityDir_species/manhattan_emperor_pcoa_plot/emperor_required_resources/css/images/ui-bg_flat_75_ffffff_40x100.png
- exports/betaDiversityDir_species/manhattan_emperor_pcoa_plot/emperor_required_resources/css/images/ui-bg_glass_55_fbf9ee_1x400.png
- exports/betaDiversityDir_species/manhattan_emperor_pcoa_plot/emperor_required_resources/css/colorPicker.css
- exports/betaDiversityDir_species/manhattan_emperor_pcoa_plot/emperor_required_resources/emperor/js/util.js
- exports/betaDiversityDir_species/manhattan_emperor_pcoa_plot/emperor_required_resources/emperor/js/draw.js
- exports/betaDiversityDir_species/manhattan_emperor_pcoa_plot/emperor_required_resources/emperor/js/emperor.js
- exports/betaDiversityDir_species/manhattan_emperor_pcoa_plot/emperor_required_resources/emperor/js/ui.js
- exports/betaDiversityDir_species/manhattan_emperor_pcoa_plot/emperor_required_resources/emperor/js/animate.js
- exports/betaDiversityDir_species/manhattan_emperor_pcoa_plot/emperor_required_resources/emperor/js/trajectory.js
- exports/betaDiversityDir_species/manhattan_emperor_pcoa_plot/emperor_required_resources/emperor/css/emperor.css
- exports/betaDiversityDir_species/manhattan_emperor_pcoa_plot/emperor_required_resources/img/emperor.png
- exports/betaDiversityDir_species/manhattan_emperor_pcoa_plot/emperor_required_resources/img/play.png
- exports/betaDiversityDir_species/manhattan_emperor_pcoa_plot/emperor_required_resources/img/pause.png
- exports/betaDiversityDir_species/manhattan_emperor_pcoa_plot/emperor_required_resources/img/favicon.ico
- exports/betaDiversityDir_species/manhattan_emperor_pcoa_plot/emperor_required_resources/img/reset.png
- exports/betaDiversityDir_species/manhattan_emperor_pcoa_plot/emperor_required_resources/js/underscore-min.js
- exports/betaDiversityDir_species/manhattan_emperor_pcoa_plot/emperor_required_resources/js/spectrum.js
- exports/betaDiversityDir_species/manhattan_emperor_pcoa_plot/emperor_required_resources/js/js/OrbitControls.js
- exports/betaDiversityDir_species/manhattan_emperor_pcoa_plot/emperor_required_resources/js/js/SVGRenderer.js
- exports/betaDiversityDir_species/manhattan_emperor_pcoa_plot/emperor_required_resources/js/js/ColorConverter.js
- exports/betaDiversityDir_species/manhattan_emperor_pcoa_plot/emperor_required_resources/js/js/Detector.js
- exports/betaDiversityDir_species/manhattan_emperor_pcoa_plot/emperor_required_resources/js/chroma.min.js
- exports/betaDiversityDir_species/manhattan_emperor_pcoa_plot/emperor_required_resources/js/FileSaver.min.js
- exports/betaDiversityDir_species/manhattan_emperor_pcoa_plot/emperor_required_resources/js/THREEx.screenshot.js
- exports/betaDiversityDir_species/manhattan_emperor_pcoa_plot/emperor_required_resources/js/jquery-1.6.2.min.js
- exports/betaDiversityDir_species/manhattan_emperor_pcoa_plot/emperor_required_resources/js/d3.v3.min.js
- exports/betaDiversityDir_species/manhattan_emperor_pcoa_plot/emperor_required_resources/js/three.min.js
- exports/betaDiversityDir_species/manhattan_emperor_pcoa_plot/emperor_required_resources/js/jquery.colorPicker.js
- exports/betaDiversityDir_species/manhattan_emperor_pcoa_plot/emperor_required_resources/js/d3.parcoords.js
- exports/betaDiversityDir_species/manhattan_emperor_pcoa_plot/emperor_required_resources/js/chosen.jquery.min.js
- exports/betaDiversityDir_species/manhattan_emperor_pcoa_plot/emperor_required_resources/js/jquery-ui-1.8.17.custom.min.js
- exports/betaDiversityDir_species/manhattan_emperor_pcoa_plot/emperor_required_resources/js/jquery-1.7.1.min.js
- exports/betaDiversityDir_species/manhattan_dm.txt
- exports/betaDiversityDir_species/manhattan_pc.txt
- exports/betaDiversityDir_species/log_20160929194407.txt
- exports/betaDiversityDir_species/bray_curtis_emperor_pcoa_plot/index.html
- exports/betaDiversityDir_species/bray_curtis_emperor_pcoa_plot/emperor_required_resources/css/d3.parcoords.css
- exports/betaDiversityDir_species/bray_curtis_emperor_pcoa_plot/emperor_required_resources/css/jquery-ui2.css
- exports/betaDiversityDir_species/bray_curtis_emperor_pcoa_plot/emperor_required_resources/css/spectrum.css
- exports/betaDiversityDir_species/bray_curtis_emperor_pcoa_plot/emperor_required_resources/css/jquery-ui-1.8.16.custom.css
- exports/betaDiversityDir_species/bray_curtis_emperor_pcoa_plot/emperor_required_resources/css/chosen.min.css
- exports/betaDiversityDir_species/bray_curtis_emperor_pcoa_plot/emperor_required_resources/css/images/ui-bg_flat_0_aaaaaa_40x100.png
- exports/betaDiversityDir_species/bray_curtis_emperor_pcoa_plot/emperor_required_resources/css/images/ui-icons_454545_256x240.png
- exports/betaDiversityDir_species/bray_curtis_emperor_pcoa_plot/emperor_required_resources/css/images/ui-icons_cd0a0a_256x240.png
- exports/betaDiversityDir_species/bray_curtis_emperor_pcoa_plot/emperor_required_resources/css/images/ui-bg_glass_95_fef1ec_1x400.png
- exports/betaDiversityDir_species/bray_curtis_emperor_pcoa_plot/emperor_required_resources/css/images/ui-icons_888888_256x240.png
- exports/betaDiversityDir_species/bray_curtis_emperor_pcoa_plot/emperor_required_resources/css/images/ui-bg_glass_65_ffffff_1x400.png
- exports/betaDiversityDir_species/bray_curtis_emperor_pcoa_plot/emperor_required_resources/css/images/ui-bg_glass_75_dadada_1x400.png
- exports/betaDiversityDir_species/bray_curtis_emperor_pcoa_plot/emperor_required_resources/css/images/ui-bg_highlight-soft_75_cccccc_1x100.png
- exports/betaDiversityDir_species/bray_curtis_emperor_pcoa_plot/emperor_required_resources/css/images/ui-icons_222222_256x240.png
- exports/betaDiversityDir_species/bray_curtis_emperor_pcoa_plot/emperor_required_resources/css/images/ui-bg_glass_75_e6e6e6_1x400.png
- exports/betaDiversityDir_species/bray_curtis_emperor_pcoa_plot/emperor_required_resources/css/images/ui-icons_2e83ff_256x240.png
- exports/betaDiversityDir_species/bray_curtis_emperor_pcoa_plot/emperor_required_resources/css/images/ui-bg_flat_75_ffffff_40x100.png
- exports/betaDiversityDir_species/bray_curtis_emperor_pcoa_plot/emperor_required_resources/css/images/ui-bg_glass_55_fbf9ee_1x400.png
- exports/betaDiversityDir_species/bray_curtis_emperor_pcoa_plot/emperor_required_resources/css/colorPicker.css
- exports/betaDiversityDir_species/bray_curtis_emperor_pcoa_plot/emperor_required_resources/emperor/js/util.js
[truncated: 449 more entries]
