# Supplementary material for: A comparative analysis of microbial profile of Guinea fowl and chicken using metagenomic approach
Source: PLoS One. 2018 Mar 1;13(3):e0191029. doi: 10.1371/journal.pone.0191029 (PMC5832216; doi:10.1371/journal.pone.0191029)
Supplement: S1 File — 16SrRNA sequencing data revealing Intestinal microbial profile of the chicken gastrointestinal tract. (ZIP) [file pone.0191029.s002.zip › exports/S001_chic_2_sample_16s_10-23-15_v2_consensus.txt]

Primer	Phylum	Class	Order	Family	Genus	Species	% ID	Count	DB counters	F:R %	% of total reads	% of valid reads	% of mapped reads	% of mapped reads per primer
(consensus)	Actinobacteria	Acidimicrobiia	Acidimicrobiales	Microthrixaceae	(family level ID only)			60	0 : 60		0	0	0.01	0.01
(consensus)	Actinobacteria	Actinobacteria	Actinomycetales	Brevibacteriaceae	(family level ID only)			82	0 : 82		0	0	0.01	0.01
(consensus)	Actinobacteria	Actinobacteria	Actinomycetales	Brevibacteriaceae	Brevibacterium	(genus level ID only)		11	0 : 11		0	0	0	0
(consensus)	Actinobacteria	Actinobacteria	Actinomycetales	Brevibacteriaceae	Brevibacterium	jeotgali	99.38 - 99.38	71	71 : 0	70.42 : 29.58	0	0	0.01	0.01
(consensus)	Actinobacteria	Actinobacteria	Actinomycetales	Brevibacteriaceae	Brevibacterium	yomogidense	100 - 100	36	36 : 0	72.22 : 27.78	0	0	0	0
(consensus)	Actinobacteria	Actinobacteria	Actinomycetales	Corynebacteriaceae	(family level ID only)			182	101 : 81		0.01	0.01	0.02	0.02
(consensus)	Actinobacteria	Actinobacteria	Actinomycetales	Corynebacteriaceae	(slash calls)			17	0 : 17		0	0	0	0
(consensus)	Actinobacteria	Actinobacteria	Actinomycetales	Corynebacteriaceae	Corynebacterium	(genus level ID only)		99	15 : 84		0	0	0.01	0.01
(consensus)	Actinobacteria	Actinobacteria	Actinomycetales	Corynebacteriaceae	Corynebacterium	(slash calls)		179	164 : 15		0.01	0.01	0.02	0.02
(consensus)	Actinobacteria	Actinobacteria	Actinomycetales	Corynebacteriaceae	Corynebacterium	ammoniagenes	99.61 - 100	71	71 : 0	84.51 : 15.49	0	0	0.01	0.01
(consensus)	Actinobacteria	Actinobacteria	Actinomycetales	Corynebacteriaceae	Corynebacterium	aquilae	99.55 - 99.61	192	192 : 0	91.15 : 8.85	0.01	0.01	0.02	0.02
(consensus)	Actinobacteria	Actinobacteria	Actinomycetales	Corynebacteriaceae	Corynebacterium	deserti	100 - 100	163	163 : 0	100 : 0	0.01	0.01	0.02	0.02
(consensus)	Actinobacteria	Actinobacteria	Actinomycetales	Corynebacteriaceae	Corynebacterium	glutamicum	99.38 - 100	547	384 : 163	74.41 : 25.59	0.02	0.03	0.05	0.05
(consensus)	Actinobacteria	Actinobacteria	Actinomycetales	Corynebacteriaceae	Corynebacterium	stationis	99.08 - 100	1195	1184 : 11	82.18 : 17.82	0.04	0.06	0.11	0.11
(consensus)	Actinobacteria	Actinobacteria	Actinomycetales	Dermabacteraceae	Brachybacterium	(slash calls)		11	11 : 0		0	0	0	0
(consensus)	Actinobacteria	Actinobacteria	Actinomycetales	Dietziaceae	Dietzia	(slash calls)		102	102 : 0		0	0.01	0.01	0.01
(consensus)	Actinobacteria	Actinobacteria	Actinomycetales	Kineosporiaceae	(family level ID only)			15	0 : 15		0	0	0	0
(consensus)	Actinobacteria	Actinobacteria	Actinomycetales	Micrococcaceae	(slash calls)			17	17 : 0		0	0	0	0
(consensus)	Actinobacteria	Actinobacteria	Actinomycetales	Micrococcaceae	Rothia	nasimurium	99.11 - 99.59	69	69 : 0	63.77 : 36.23	0	0	0.01	0.01
(consensus)	Actinobacteria	Actinobacteria	Actinomycetales	Micrococcaceae	Rothia	terrae	100 - 100	123	123 : 0	67.48 : 32.52	0	0.01	0.01	0.01
(consensus)	Actinobacteria	Actinobacteria	Actinomycetales	Pseudonocardiaceae	(family level ID only)			12	0 : 12		0	0	0	0
(consensus)	Actinobacteria	Actinobacteria	Actinomycetales	Streptomycetaceae	(slash calls)			423	423 : 0		0.02	0.02	0.04	0.04
(consensus)	Actinobacteria	Actinobacteria	Bifidobacteriales	Bifidobacteriaceae	(family level ID only)			28	0 : 28		0	0	0	0
(consensus)	Actinobacteria	Actinobacteria	Bifidobacteriales	Bifidobacteriaceae	Aeriscardovia	(genus level ID only)		118	0 : 118		0	0.01	0.01	0.01
(consensus)	Actinobacteria	Actinobacteria	Bifidobacteriales	Bifidobacteriaceae	Aeriscardovia	aeriphila	99.15 - 100	4690	4690 : 0	68.4 : 31.6	0.18	0.23	0.44	0.44
(consensus)	Actinobacteria	Actinobacteria	Bifidobacteriales	Bifidobacteriaceae	Bifidobacterium	(genus level ID only)		15	0 : 15		0	0	0	0
(consensus)	Actinobacteria	Actinobacteria	Bifidobacteriales	Bifidobacteriaceae	Bifidobacterium	(slash calls)		516	516 : 0		0.02	0.03	0.05	0.05
(consensus)	Actinobacteria	Actinobacteria	Bifidobacteriales	Bifidobacteriaceae	Bifidobacterium	pseudolongum	100 - 100	11	11 : 0	100 : 0	0	0	0	0
(consensus)	Actinobacteria	Actinobacteria	Bifidobacteriales	Bifidobacteriaceae	Bifidobacterium	pullorum	100 - 100	24	24 : 0	58.33 : 41.67	0	0	0	0
(consensus)	Actinobacteria	Actinobacteria	Bifidobacteriales	Bifidobacteriaceae	Bifidobacterium	saeculare	99.6 - 100	112	112 : 0	72.32 : 27.68	0	0.01	0.01	0.01
(consensus)	Actinobacteria	Actinobacteria	Coriobacteriales	Coriobacteriaceae	(family level ID only)			75290	373 : 74917		2.81	3.75	7.13	7.13
(consensus)	Actinobacteria	Actinobacteria	Coriobacteriales	Coriobacteriaceae	(slash calls)			15403	0 : 15403		0.57	0.77	1.46	1.46
(consensus)	Actinobacteria	Actinobacteria	Coriobacteriales	Coriobacteriaceae	Adlercreutzia	(genus level ID only)		11	0 : 11		0	0	0	0
(consensus)	Actinobacteria	Actinobacteria	Coriobacteriales	Coriobacteriaceae	Atopobium	(genus level ID only)		2631	0 : 2631		0.1	0.13	0.25	0.25
(consensus)	Actinobacteria	Actinobacteria	Coriobacteriales	Coriobacteriaceae	Atopobium	(slash calls)		11	0 : 11		0	0	0	0
(consensus)	Actinobacteria	Actinobacteria	Coriobacteriales	Coriobacteriaceae	Atopobium	sp.	99.38 - 99.38	1719	0 : 1719	71.55 : 28.45	0.06	0.09	0.16	0.16
(consensus)	Actinobacteria	Actinobacteria	Coriobacteriales	Coriobacteriaceae	Collinsella	(genus level ID only)		3483	0 : 3483		0.13	0.17	0.33	0.33
(consensus)	Actinobacteria	Actinobacteria	Coriobacteriales	Coriobacteriaceae	Collinsella	tanakaei	99.35 - 99.35	12	0 : 12	100 : 0	0	0	0	0
(consensus)	Actinobacteria	Actinobacteria	Coriobacteriales	Coriobacteriaceae	Enorma	(genus level ID only)		207	0 : 207		0.01	0.01	0.02	0.02
(consensus)	Actinobacteria	Actinobacteria	Coriobacteriales	Coriobacteriaceae	Enorma	massiliensis	99.59 - 100	69	0 : 69	100 : 0	0	0	0.01	0.01
(consensus)	Actinobacteria	Actinobacteria	Coriobacteriales	Coriobacteriaceae	Olsenella	(genus level ID only)		25825	0 : 25825		0.96	1.29	2.44	2.44
(consensus)	Actinobacteria	Actinobacteria	Coriobacteriales	Coriobacteriaceae	Olsenella	profusa	99.08 - 99.55	14701	14701 : 0	66.46 : 33.54	0.55	0.73	1.39	1.39
(consensus)	Actinobacteria	Actinobacteria	Coriobacteriales	Coriobacteriaceae	Olsenella	sp.	99.21 - 99.21	10	0 : 10	100 : 0	0	0	0	0
(consensus)	Actinobacteria	Actinobacteria	Coriobacteriales	Coriobacteriaceae	Olsenella	umbonata	99.21 - 99.21	156	156 : 0	67.95 : 32.05	0.01	0.01	0.01	0.01
(consensus)	Actinobacteria	Actinobacteria	Coriobacteriales	Coriobacteriaceae	Senegalimassilia	(genus level ID only)		122	0 : 122		0	0.01	0.01	0.01
(consensus)	Actinobacteria	Actinobacteria	Coriobacteriales	Coriobacteriaceae	Slackia	(genus level ID only)		122	0 : 122		0	0.01	0.01	0.01
(consensus)	Actinobacteria	Coriobacteriia	Coriobacteriales	Coriobacteriaceae	(family level ID only)			4851	0 : 4851		0.18	0.24	0.46	0.46
(consensus)	Actinobacteria	Coriobacteriia	Coriobacteriales	Coriobacteriaceae	(slash calls)			7224	0 : 7224		0.27	0.36	0.68	0.68
(consensus)	Actinobacteria	Coriobacteriia	Coriobacteriales	Coriobacteriaceae	Collinsella	(genus level ID only)		21141	0 : 21141		0.79	1.05	2	2
(consensus)	Actinobacteria	Coriobacteriia	Coriobacteriales	Coriobacteriaceae	Collinsella	aerofaciens	99.35 - 99.35	136	0 : 136	75.74 : 24.26	0.01	0.01	0.01	0.01
(consensus)	Bacteroidetes	Bacteroidia	Bacteroidales	Bacteroidaceae	(family level ID only)			2909	0 : 2909		0.11	0.15	0.28	0.28
(consensus)	Bacteroidetes	Bacteroidia	Bacteroidales	Bacteroidaceae	Bacteroides	(genus level ID only)		568	0 : 568		0.02	0.03	0.05	0.05
(consensus)	Bacteroidetes	Bacteroidia	Bacteroidales	Bacteroidaceae	Bacteroides	barnesiae	99.1 - 100	24	11 : 13	100 : 0	0	0	0	0
(consensus)	Bacteroidetes	Bacteroidia	Bacteroidales	Bacteroidaceae	Bacteroides	coprophilus	100 - 100	10	0 : 10	100 : 0	0	0	0	0
(consensus)	Bacteroidetes	Bacteroidia	Bacteroidales	Bacteroidaceae	Bacteroides	plebeius	99.42 - 100	63	45 : 18	82.54 : 17.46	0	0	0.01	0.01
(consensus)	Bacteroidetes	Bacteroidia	Bacteroidales	Bacteroidaceae	Bacteroides	salanitronis	99.1 - 100	773	406 : 367	78.78 : 21.22	0.03	0.04	0.07	0.07
(consensus)	Bacteroidetes	Bacteroidia	Bacteroidales	Porphyromonadaceae	(family level ID only)			218	0 : 218		0.01	0.01	0.02	0.02
(consensus)	Bacteroidetes	Bacteroidia	Bacteroidales	Porphyromonadaceae	Barnesiella	viscericola	99.42 - 100	65	65 : 0	81.54 : 18.46	0	0	0.01	0.01
(consensus)	Bacteroidetes	Bacteroidia	Bacteroidales	Prevotellaceae	(family level ID only)			1630	0 : 1630		0.06	0.08	0.15	0.15
(consensus)	Bacteroidetes	Bacteroidia	Bacteroidales	Prevotellaceae	Prevotella	(genus level ID only)		218	0 : 218		0.01	0.01	0.02	0.02
(consensus)	Bacteroidetes	Bacteroidia	Bacteroidales	[Paraprevotellaceae]	(family level ID only)			63	0 : 63		0	0	0.01	0.01
(consensus)	Bacteroidetes	Cytophagia	Cytophagales	Cytophagaceae	(family level ID only)			16	0 : 16		0	0	0	0
(consensus)	Bacteroidetes	Flavobacteriia	Flavobacteriales	Flavobacteriaceae	(family level ID only)			36	36 : 0		0	0	0	0
(consensus)	Chloroflexi	Dehalococcoidia	Dehalococcoidales	Dehalococcoidaceae	(family level ID only)			2903	0 : 2903		0.11	0.14	0.27	0.27
(consensus)	Chloroflexi	Dehalococcoidia	unclassified Dehalococcoidia	unclassified Dehalococcoidia	(family level ID only)			815	815 : 0		0.03	0.04	0.08	0.08
(consensus)	Chloroflexi	Ktedonobacteria	Ktedonobacterales	Thermosporotrichaceae	(family level ID only)			46	0 : 46		0	0	0	0
(consensus)	Cyanobacteria	Nostocophycideae	Nostocales	Nostocaceae	(family level ID only)			851	0 : 851		0.03	0.04	0.08	0.08
(consensus)	Deferribacteres	Deferribacteres	Deferribacterales	Deferribacteraceae	Mucispirillum	schaedleri	99.44 - 99.44	23	0 : 23	100 : 0	0	0	0	0
(consensus)	Firmicutes	Bacilli	Bacillales	Alicyclobacillaceae	(family level ID only)			11	0 : 11		0	0	0	0
(consensus)	Firmicutes	Bacilli	Bacillales	Bacillaceae	(family level ID only)			2387	0 : 2387		0.09	0.12	0.23	0.23
(consensus)	Firmicutes	Bacilli	Bacillales	Bacillaceae	(slash calls)			40	0 : 40		0	0	0	0
(consensus)	Firmicutes	Bacilli	Bacillales	Bacillaceae	Bacillus	(genus level ID only)		245	245 : 0		0.01	0.01	0.02	0.02
(consensus)	Firmicutes	Bacilli	Bacillales	Bacillaceae	Bacillus	sp.	99.55 - 99.55	14	0 : 14	100 : 0	0	0	0	0
(consensus)	Firmicutes	Bacilli	Bacillales	Bacillales incertae sedis	(family level ID only)			251	251 : 0		0.01	0.01	0.02	0.02
(consensus)	Firmicutes	Bacilli	Bacillales	Listeriaceae	(family level ID only)			14	0 : 14		0	0	0	0
(consensus)	Firmicutes	Bacilli	Bacillales	Paenibacillaceae	(family level ID only)			934	0 : 934		0.03	0.05	0.09	0.09
(consensus)	Firmicutes	Bacilli	Bacillales	Planococcaceae	(family level ID only)			296	0 : 296		0.01	0.01	0.03	0.03
(consensus)	Firmicutes	Bacilli	Bacillales	Planococcaceae	Planococcus	(slash calls)		11	0 : 11		0	0	0	0
(consensus)	Firmicutes	Bacilli	Bacillales	Planococcaceae	Sporosarcina	(slash calls)		11	11 : 0		0	0	0	0
(consensus)	Firmicutes	Bacilli	Bacillales	Staphylococcaceae	(family level ID only)			425	0 : 425		0.02	0.02	0.04	0.04
(consensus)	Firmicutes	Bacilli	Bacillales	Staphylococcaceae	Jeotgalicoccus	(slash calls)		840	840 : 0		0.03	0.04	0.08	0.08
(consensus)	Firmicutes	Bacilli	Bacillales	Staphylococcaceae	Jeotgalicoccus	halophilus	100 - 100	28	28 : 0	100 : 0	0	0	0	0
(consensus)	Firmicutes	Bacilli	Bacillales	Staphylococcaceae	Jeotgalicoccus	halotolerans	100 - 100	85	85 : 0	100 : 0	0	0	0.01	0.01
(consensus)	Firmicutes	Bacilli	Bacillales	Staphylococcaceae	Jeotgalicoccus	pinnipedialis	99.55 - 99.59	33	33 : 0	100 : 0	0	0	0	0
(consensus)	Firmicutes	Bacilli	Bacillales	Staphylococcaceae	Jeotgalicoccus	sp.	99.44 - 100	241	0 : 241	75.1 : 24.9	0.01	0.01	0.02	0.02
(consensus)	Firmicutes	Bacilli	Bacillales	Staphylococcaceae	Staphylococcus	(slash calls)		90	90 : 0		0	0	0.01	0.01
(consensus)	Firmicutes	Bacilli	Bacillales	Staphylococcaceae	Staphylococcus	equorum	100 - 100	80	80 : 0	76.25 : 23.75	0	0	0.01	0.01
(consensus)	Firmicutes	Bacilli	Lactobacillales	Aerococcaceae	(family level ID only)			997	0 : 997		0.04	0.05	0.09	0.09
(consensus)	Firmicutes	Bacilli	Lactobacillales	Aerococcaceae	(slash calls)			28	0 : 28		0	0	0	0
(consensus)	Firmicutes	Bacilli	Lactobacillales	Aerococcaceae	Abiotrophia	(genus level ID only)		22	0 : 22		0	0	0	0
(consensus)	Firmicutes	Bacilli	Lactobacillales	Aerococcaceae	Aerococcus	(genus level ID only)		118	20 : 98		0	0.01	0.01	0.01
(consensus)	Firmicutes	Bacilli	Lactobacillales	Aerococcaceae	Aerococcus	urinaeequi	99.1 - 100	4802	4802 : 0	74.39 : 25.61	0.18	0.24	0.45	0.45
(consensus)	Firmicutes	Bacilli	Lactobacillales	Aerococcaceae	Facklamia	(genus level ID only)		1125	0 : 1125		0.04	0.06	0.11	0.11
(consensus)	Firmicutes	Bacilli	Lactobacillales	Aerococcaceae	Facklamia	hominis	99.59 - 99.6	122	0 : 122	79.51 : 20.49	0	0.01	0.01	0.01
(consensus)	Firmicutes	Bacilli	Lactobacillales	Aerococcaceae	Facklamia	tabacinasalis	99.19 - 100	6717	6717 : 0	71.62 : 28.38	0.25	0.33	0.64	0.64
(consensus)	Firmicutes	Bacilli	Lactobacillales	Carnobacteriaceae	(family level ID only)			1232	0 : 1232		0.05	0.06	0.12	0.12
(consensus)	Firmicutes	Bacilli	Lactobacillales	Carnobacteriaceae	(slash calls)			423	86 : 337		0.02	0.02	0.04	0.04
(consensus)	Firmicutes	Bacilli	Lactobacillales	Carnobacteriaceae	Atopostipes	(genus level ID only)		142	0 : 142		0.01	0.01	0.01	0.01
(consensus)	Firmicutes	Bacilli	Lactobacillales	Carnobacteriaceae	Atopostipes	suicloacalis	99.44 - 100	143	143 : 0	73.43 : 26.57	0.01	0.01	0.01	0.01
(consensus)	Firmicutes	Bacilli	Lactobacillales	Carnobacteriaceae	Carnobacterium	(genus level ID only)		164	0 : 164		0.01	0.01	0.02	0.02
(consensus)	Firmicutes	Bacilli	Lactobacillales	Carnobacteriaceae	Carnobacterium	mobile	99.44 - 100	1602	1602 : 0	73.53 : 26.47	0.06	0.08	0.15	0.15
(consensus)	Firmicutes	Bacilli	Lactobacillales	Carnobacteriaceae	Carnobacterium	sp.	99.44 - 99.44	114	0 : 114	82.46 : 17.54	0	0.01	0.01	0.01
(consensus)	Firmicutes	Bacilli	Lactobacillales	Carnobacteriaceae	Granulicatella	(genus level ID only)		114	0 : 114		0	0.01	0.01	0.01
(consensus)	Firmicutes	Bacilli	Lactobacillales	Carnobacteriaceae	Isobaculum	(genus level ID only)		55	0 : 55		0	0	0.01	0.01
(consensus)	Firmicutes	Bacilli	Lactobacillales	Carnobacteriaceae	Jeotgalibaca	(genus level ID only)		64	0 : 64		0	0	0.01	0.01
(consensus)	Firmicutes	Bacilli	Lactobacillales	Carnobacteriaceae	Trichococcus	(genus level ID only)		24	0 : 24		0	0	0	0
(consensus)	Firmicutes	Bacilli	Lactobacillales	Carnobacteriaceae	Trichococcus	(slash calls)		56	56 : 0		0	0	0.01	0.01
(consensus)	Firmicutes	Bacilli	Lactobacillales	Enterococcaceae	(family level ID only)			4312	15 : 4297		0.16	0.21	0.41	0.41
(consensus)	Firmicutes	Bacilli	Lactobacillales	Enterococcaceae	(slash calls)			527	11 : 516		0.02	0.03	0.05	0.05
(consensus)	Firmicutes	Bacilli	Lactobacillales	Enterococcaceae	Enterococcus	(genus level ID only)		918	0 : 918		0.03	0.05	0.09	0.09
(consensus)	Firmicutes	Bacilli	Lactobacillales	Enterococcaceae	Enterococcus	(slash calls)		4981	4957 : 24		0.19	0.25	0.47	0.47
(consensus)	Firmicutes	Bacilli	Lactobacillales	Enterococcaceae	Enterococcus	cecorum	99.04 - 100	11842	11627 : 215	73.78 : 26.22	0.44	0.59	1.12	1.12
(consensus)	Firmicutes	Bacilli	Lactobacillales	Enterococcaceae	Enterococcus	columbae	99.11 - 100	503	503 : 0	100 : 0	0.02	0.03	0.05	0.05
(consensus)	Firmicutes	Bacilli	Lactobacillales	Enterococcaceae	Enterococcus	faecalis	100 - 100	11	11 : 0	100 : 0	0	0	0	0
(consensus)	Firmicutes	Bacilli	Lactobacillales	Enterococcaceae	Enterococcus	faecium	99.44 - 100	1591	621 : 970	85.1 : 14.9	0.06	0.08	0.15	0.15
(consensus)	Firmicutes	Bacilli	Lactobacillales	Enterococcaceae	Vagococcus	(genus level ID only)		29	0 : 29		0	0	0	0
(consensus)	Firmicutes	Bacilli	Lactobacillales	Lactobacillaceae	(family level ID only)			6994	39 : 6955		0.26	0.35	0.66	0.66
(consensus)	Firmicutes	Bacilli	Lactobacillales	Lactobacillaceae	(slash calls)			2559	44 : 2515		0.1	0.13	0.24	0.24
(consensus)	Firmicutes	Bacilli	Lactobacillales	Lactobacillaceae	Lactobacillus	(genus level ID only)		8000	0 : 8000		0.3	0.4	0.76	0.76
(consensus)	Firmicutes	Bacilli	Lactobacillales	Lactobacillaceae	Lactobacillus	(slash calls)		30623	29175 : 1448		1.14	1.53	2.9	2.9
(consensus)	Firmicutes	Bacilli	Lactobacillales	Lactobacillaceae	Lactobacillus	agilis	99.2 - 100	794	278 : 516	67.38 : 32.62	0.03	0.04	0.08	0.08
(consensus)	Firmicutes	Bacilli	Lactobacillales	Lactobacillaceae	Lactobacillus	alvi	99.12 - 100	16108	0 : 16108	70.5 : 29.5	0.6	0.8	1.52	1.52
(consensus)	Firmicutes	Bacilli	Lactobacillales	Lactobacillaceae	Lactobacillus	antri	100 - 100	52	52 : 0	78.85 : 21.15	0	0	0	0
(consensus)	Firmicutes	Bacilli	Lactobacillales	Lactobacillaceae	Lactobacillus	aviarius	99.18 - 100	9703	2351 : 7352	68.51 : 31.49	0.36	0.48	0.92	0.92
(consensus)	Firmicutes	Bacilli	Lactobacillales	Lactobacillaceae	Lactobacillus	coleohominis	99.19 - 100	197	144 : 53	60.41 : 39.59	0.01	0.01	0.02	0.02
(consensus)	Firmicutes	Bacilli	Lactobacillales	Lactobacillaceae	Lactobacillus	crispatus	100 - 100	15	15 : 0	0 : 100	0	0	0	0
(consensus)	Firmicutes	Bacilli	Lactobacillales	Lactobacillaceae	Lactobacillus	delbrueckii	99.1 - 100	1087	1087 : 0	74.52 : 25.48	0.04	0.05	0.1	0.1
(consensus)	Firmicutes	Bacilli	Lactobacillales	Lactobacillaceae	Lactobacillus	equi	99.1 - 99.1	159	159 : 0	61.64 : 38.36	0.01	0.01	0.02	0.02
(consensus)	Firmicutes	Bacilli	Lactobacillales	Lactobacillaceae	Lactobacillus	fermentum	99.1 - 100	37	37 : 0	100 : 0	0	0	0	0
(consensus)	Firmicutes	Bacilli	Lactobacillales	Lactobacillaceae	Lactobacillus	gasseri	100 - 100	11	11 : 0	100 : 0	0	0	0	0
(consensus)	Firmicutes	Bacilli	Lactobacillales	Lactobacillaceae	Lactobacillus	ingluviei	99.18 - 100	3966	3966 : 0	71.53 : 28.47	0.15	0.2	0.38	0.38
(consensus)	Firmicutes	Bacilli	Lactobacillales	Lactobacillaceae	Lactobacillus	intermedius	99.1 - 100	2230	0 : 2230	66.86 : 33.14	0.08	0.11	0.21	0.21
(consensus)	Firmicutes	Bacilli	Lactobacillales	Lactobacillaceae	Lactobacillus	johnsonii	100 - 100	429	429 : 0	73.19 : 26.81	0.02	0.02	0.04	0.04
(consensus)	Firmicutes	Bacilli	Lactobacillales	Lactobacillaceae	Lactobacillus	kitasatonis	99.6 - 100	144	144 : 0	70.83 : 29.17	0.01	0.01	0.01	0.01
(consensus)	Firmicutes	Bacilli	Lactobacillales	Lactobacillaceae	Lactobacillus	mucosae	99.19 - 100	2900	2510 : 390	77.17 : 22.83	0.11	0.14	0.27	0.27
(consensus)	Firmicutes	Bacilli	Lactobacillales	Lactobacillaceae	Lactobacillus	oris	99.44 - 100	1941	1923 : 18	71.61 : 28.39	0.07	0.1	0.18	0.18
(consensus)	Firmicutes	Bacilli	Lactobacillales	Lactobacillaceae	Lactobacillus	panis	99.1 - 100	116	46 : 70	72.41 : 27.59	0	0.01	0.01	0.01
(consensus)	Firmicutes	Bacilli	Lactobacillales	Lactobacillaceae	Lactobacillus	pontis	99.44 - 100	4572	4349 : 223	70.78 : 29.22	0.17	0.23	0.43	0.43
(consensus)	Firmicutes	Bacilli	Lactobacillales	Lactobacillaceae	Lactobacillus	reuteri	99.1 - 100	855	747 : 108	55.44 : 44.56	0.03	0.04	0.08	0.08
(consensus)	Firmicutes	Bacilli	Lactobacillales	Lactobacillaceae	Lactobacillus	saerimneri	99.1 - 100	371	371 : 0	76.01 : 23.99	0.01	0.02	0.04	0.04
(consensus)	Firmicutes	Bacilli	Lactobacillales	Lactobacillaceae	Lactobacillus	salivarius	99.1 - 100	15034	14949 : 85	70.72 : 29.28	0.56	0.75	1.42	1.42
(consensus)	Firmicutes	Bacilli	Lactobacillales	Lactobacillaceae	Lactobacillus	secaliphilus	100 - 100	652	652 : 0	71.93 : 28.07	0.02	0.03	0.06	0.06
(consensus)	Firmicutes	Bacilli	Lactobacillales	Lactobacillaceae	Lactobacillus	sp.	99.1 - 99.44	35	0 : 35	71.43 : 28.57	0	0	0	0
(consensus)	Firmicutes	Bacilli	Lactobacillales	Lactobacillaceae	Lactobacillus	vaginalis	99.12 - 100	23906	23802 : 104	70.85 : 29.15	0.89	1.19	2.26	2.26
(consensus)	Firmicutes	Bacilli	Lactobacillales	Lactobacillaceae	Pediococcus	(genus level ID only)		22	0 : 22		0	0	0	0
(consensus)	Firmicutes	Bacilli	Lactobacillales	Leuconostocaceae	(family level ID only)			84	0 : 84		0	0	0.01	0.01
(consensus)	Firmicutes	Bacilli	Lactobacillales	Leuconostocaceae	Weissella	(genus level ID only)		11	0 : 11		0	0	0	0
(consensus)	Firmicutes	Bacilli	Lactobacillales	Streptococcaceae	(family level ID only)			1028	0 : 1028		0.04	0.05	0.1	0.1
(consensus)	Firmicutes	Bacilli	Lactobacillales	Streptococcaceae	Lactococcus	(slash calls)		25	25 : 0		0	0	0	0
(consensus)	Firmicutes	Bacilli	Lactobacillales	Streptococcaceae	Lactococcus	lactis	100 - 100	163	163 : 0	69.94 : 30.06	0.01	0.01	0.02	0.02
(consensus)	Firmicutes	Bacilli	Lactobacillales	Streptococcaceae	Streptococcus	(genus level ID only)		199	0 : 199		0.01	0.01	0.02	0.02
(consensus)	Firmicutes	Bacilli	Lactobacillales	Streptococcaceae	Streptococcus	(slash calls)		2225	2213 : 12		0.08	0.11	0.21	0.21
(consensus)	Firmicutes	Bacilli	Lactobacillales	Streptococcaceae	Streptococcus	alactolyticus	99.15 - 100	1264	1225 : 39	80.78 : 19.22	0.05	0.06	0.12	0.12
(consensus)	Firmicutes	Bacilli	Lactobacillales	Streptococcaceae	Streptococcus	gallolyticus	100 - 100	144	144 : 0	68.75 : 31.25	0.01	0.01	0.01	0.01
(consensus)	Firmicutes	Bacilli	Lactobacillales	Streptococcaceae	Streptococcus	infantarius	99.44 - 100	851	851 : 0	71.45 : 28.55	0.03	0.04	0.08	0.08
(consensus)	Firmicutes	Bacilli	Lactobacillales	Streptococcaceae	Streptococcus	luteciae	99.18 - 99.18	13	0 : 13	100 : 0	0	0	0	0
(consensus)	Firmicutes	Clostridia	Clostridiales	Catabacteriaceae	(family level ID only)			894	0 : 894		0.03	0.04	0.08	0.08
(consensus)	Firmicutes	Clostridia	Clostridiales	Christensenellaceae	(family level ID only)			1904	0 : 1904		0.07	0.09	0.18	0.18
(consensus)	Firmicutes	Clostridia	Clostridiales	Clostridiaceae	(family level ID only)			46580	118 : 46462		1.74	2.32	4.41	4.41
(consensus)	Firmicutes	Clostridia	Clostridiales	Clostridiaceae	(slash calls)			1471	1411 : 60		0.05	0.07	0.14	0.14
(consensus)	Firmicutes	Clostridia	Clostridiales	Clostridiaceae	Clostridium	(genus level ID only)		6396	0 : 6396		0.24	0.32	0.61	0.61
(consensus)	Firmicutes	Clostridia	Clostridiales	Clostridiaceae	Clostridium	(slash calls)		691	660 : 31		0.03	0.03	0.07	0.07
(consensus)	Firmicutes	Clostridia	Clostridiales	Clostridiaceae	Clostridium	botulinum	99.35 - 99.35	19	0 : 19	100 : 0	0	0	0	0
(consensus)	Firmicutes	Clostridia	Clostridiales	Clostridiaceae	Clostridium	chromiireducens	99.35 - 99.35	154	154 : 0	69.48 : 30.52	0.01	0.01	0.01	0.01
(consensus)	Firmicutes	Clostridia	Clostridiales	Clostridiaceae	Clostridium	hiranonis	99.1 - 99.55	186	0 : 186	33.87 : 66.13	0.01	0.01	0.02	0.02
(consensus)	Firmicutes	Clostridia	Clostridiales	Clostridiaceae	Clostridium	perfringens	100 - 100	17	17 : 0	100 : 0	0	0	0	0
(consensus)	Firmicutes	Clostridia	Clostridiales	Clostridiaceae	Clostridium	sp.	99.08 - 100	2044	0 : 2044	69.72 : 30.28	0.08	0.1	0.19	0.19
(consensus)	Firmicutes	Clostridia	Clostridiales	Clostridiales Family XIII. Incertae Sedis	(family level ID only)			576	552 : 24		0.02	0.03	0.05	0.05
(consensus)	Firmicutes	Clostridia	Clostridiales	Clostridiales Family XVI. Incertae Sedis	(family level ID only)			67	0 : 67		0	0	0.01	0.01
(consensus)	Firmicutes	Clostridia	Clostridiales	Defluviitaleaceae	(family level ID only)			54	0 : 54		0	0	0.01	0.01
(consensus)	Firmicutes	Clostridia	Clostridiales	Eubacteriaceae	(family level ID only)			21234	28 : 21206		0.79	1.06	2.01	2.01
(consensus)	Firmicutes	Clostridia	Clostridiales	Eubacteriaceae	(slash calls)			13930	13860 : 70		0.52	0.69	1.32	1.32
(consensus)	Firmicutes	Clostridia	Clostridiales	Eubacteriaceae	Eubacterium	(genus level ID only)		46	46 : 0		0	0	0	0
(consensus)	Firmicutes	Clostridia	Clostridiales	Eubacteriaceae	Eubacterium	hallii	99.35 - 100	133	133 : 0	78.2 : 21.8	0	0.01	0.01	0.01
(consensus)	Firmicutes	Clostridia	Clostridiales	Gracilibacteraceae	(family level ID only)			196	0 : 196		0.01	0.01	0.02	0.02
(consensus)	Firmicutes	Clostridia	Clostridiales	Lachnospiraceae	(family level ID only)			67870	0 : 67870		2.53	3.38	6.42	6.42
(consensus)	Firmicutes	Clostridia	Clostridiales	Lachnospiraceae	(slash calls)			104638	71512 : 33126		3.91	5.22	9.91	9.91
(consensus)	Firmicutes	Clostridia	Clostridiales	Lachnospiraceae	Blautia	(genus level ID only)		343	0 : 343		0.01	0.02	0.03	0.03
(consensus)	Firmicutes	Clostridia	Clostridiales	Lachnospiraceae	Blautia	(slash calls)		1123	1123 : 0		0.04	0.06	0.11	0.11
(consensus)	Firmicutes	Clostridia	Clostridiales	Lachnospiraceae	Blautia	glucerasea	99.19 - 100	124	124 : 0	75 : 25	0	0.01	0.01	0.01
(consensus)	Firmicutes	Clostridia	Clostridiales	Lachnospiraceae	Blautia	producta	99.35 - 99.35	145	0 : 145	73.79 : 26.21	0.01	0.01	0.01	0.01
(consensus)	Firmicutes	Clostridia	Clostridiales	Lachnospiraceae	Coprococcus	eutactus	99.35 - 99.35	12	0 : 12	100 : 0	0	0	0	0
(consensus)	Firmicutes	Clostridia	Clostridiales	Lachnospiraceae	Dorea	(genus level ID only)		108	0 : 108		0	0.01	0.01	0.01
(consensus)	Firmicutes	Clostridia	Clostridiales	Lachnospiraceae	Lachnoclostridium	(genus level ID only)		327	0 : 327		0.01	0.02	0.03	0.03
(consensus)	Firmicutes	Clostridia	Clostridiales	Lachnospiraceae	Marvinbryantia	(genus level ID only)		12	0 : 12		0	0	0	0
(consensus)	Firmicutes	Clostridia	Clostridiales	Lachnospiraceae	Moryella	indoligenes	99.35 - 99.35	122	122 : 0	72.13 : 27.87	0	0.01	0.01	0.01
(consensus)	Firmicutes	Clostridia	Clostridiales	Lachnospiraceae	Roseburia	(genus level ID only)		21055	0 : 21055		0.79	1.05	1.99	1.99
(consensus)	Firmicutes	Clostridia	Clostridiales	Lachnospiraceae	Roseburia	(slash calls)		481	481 : 0		0.02	0.02	0.05	0.05
(consensus)	Firmicutes	Clostridia	Clostridiales	Lachnospiraceae	Roseburia	faecis	99.09 - 100	17923	16494 : 1429	72.2 : 27.8	0.67	0.89	1.7	1.7
(consensus)	Firmicutes	Clostridia	Clostridiales	Lachnospiraceae	Ruminococcus	gnavus	99.35 - 100	203	203 : 0	67.49 : 32.51	0.01	0.01	0.02	0.02
(consensus)	Firmicutes	Clostridia	Clostridiales	Lachnospiraceae	Ruminococcus	torques	99.09 - 99.55	128	128 : 0	10.94 : 89.06	0	0.01	0.01	0.01
(consensus)	Firmicutes	Clostridia	Clostridiales	Lachnospiraceae	Stomatobaculum	(genus level ID only)		205	0 : 205		0.01	0.01	0.02	0.02
(consensus)	Firmicutes	Clostridia	Clostridiales	Lachnospiraceae	Stomatobaculum	longum	99.35 - 99.35	64	0 : 64	78.12 : 21.88	0	0	0.01	0.01
(consensus)	Firmicutes	Clostridia	Clostridiales	Lachnospiraceae	[Ruminococcus]	(genus level ID only)		10701	0 : 10701		0.4	0.53	1.01	1.01
(consensus)	Firmicutes	Clostridia	Clostridiales	Lachnospiraceae	[Ruminococcus]	(slash calls)		60	0 : 60		0	0	0.01	0.01
(consensus)	Firmicutes	Clostridia	Clostridiales	Lachnospiraceae	[Ruminococcus]	gnavus	99.11 - 100	583	0 : 583	86.28 : 13.72	0.02	0.03	0.06	0.06
(consensus)	Firmicutes	Clostridia	Clostridiales	Lachnospiraceae	[Ruminococcus]	torques	99.09 - 100	13179	0 : 13179	69.97 : 30.03	0.49	0.66	1.25	1.25
(consensus)	Firmicutes	Clostridia	Clostridiales	Oscillospiraceae	(family level ID only)			10	0 : 10		0	0	0	0
(consensus)	Firmicutes	Clostridia	Clostridiales	Peptococcaceae	(family level ID only)			14681	46 : 14635		0.55	0.73	1.39	1.39
(consensus)	Firmicutes	Clostridia	Clostridiales	Peptostreptococcaceae	(family level ID only)			124	0 : 124		0	0.01	0.01	0.01
(consensus)	Firmicutes	Clostridia	Clostridiales	Peptostreptococcaceae	(slash calls)			10739	10475 : 264		0.4	0.54	1.02	1.02
(consensus)	Firmicutes	Clostridia	Clostridiales	Peptostreptococcaceae	Clostridium	bartlettii	100 - 100	14	14 : 0	100 : 0	0	0	0	0
(consensus)	Firmicutes	Clostridia	Clostridiales	Ruminococcaceae	(family level ID only)			24233	187 : 24046		0.9	1.21	2.29	2.29
(consensus)	Firmicutes	Clostridia	Clostridiales	Ruminococcaceae	(slash calls)			11781	0 : 11781		0.44	0.59	1.12	1.12
(consensus)	Firmicutes	Clostridia	Clostridiales	Ruminococcaceae	Acetanaerobacterium	(genus level ID only)		466	0 : 466		0.02	0.02	0.04	0.04
(consensus)	Firmicutes	Clostridia	Clostridiales	Ruminococcaceae	Acetanaerobacterium	elongatum	99.35 - 99.35	84	84 : 0	73.81 : 26.19	0	0	0.01	0.01
(consensus)	Firmicutes	Clostridia	Clostridiales	Ruminococcaceae	Faecalibacterium	(genus level ID only)		2187	0 : 2187		0.08	0.11	0.21	0.21
(consensus)	Firmicutes	Clostridia	Clostridiales	Ruminococcaceae	Faecalibacterium	prausnitzii	99.09 - 100	3942	0 : 3942	70.12 : 29.88	0.15	0.2	0.37	0.37
(consensus)	Firmicutes	Clostridia	Clostridiales	Ruminococcaceae	Ruminococcus	(genus level ID only)		11636	0 : 11636		0.43	0.58	1.1	1.1
(consensus)	Firmicutes	Clostridia	Clostridiales	Ruminococcaceae	Ruminococcus	faecis	99.33 - 100	11733	11733 : 0	71.47 : 28.53	0.44	0.59	1.11	1.11
(consensus)	Firmicutes	Clostridia	Clostridiales	Ruminococcaceae	Ruminococcus	gauvreauii	99.35 - 100	3905	3905 : 0	70.42 : 29.58	0.15	0.19	0.37	0.37
(consensus)	Firmicutes	Clostridia	Clostridiales	Ruminococcaceae	Ruminococcus	sp.	99.18 - 99.35	3851	0 : 3851	70.37 : 29.63	0.14	0.19	0.36	0.36
(consensus)	Firmicutes	Clostridia	Clostridiales	Ruminococcaceae	Subdoligranulum	(genus level ID only)		2899	0 : 2899		0.11	0.14	0.27	0.27
(consensus)	Firmicutes	Clostridia	Clostridiales	Ruminococcaceae	Subdoligranulum	variabile	99.35 - 99.35	1865	1865 : 0	69.6 : 30.4	0.07	0.09	0.18	0.18
(consensus)	Firmicutes	Clostridia	Clostridiales	Syntrophomonadaceae	(family level ID only)			120	15 : 105		0	0.01	0.01	0.01
(consensus)	Firmicutes	Clostridia	Clostridiales	Veillonellaceae	(family level ID only)			13	0 : 13		0	0	0	0
(consensus)	Firmicutes	Clostridia	Clostridiales	Veillonellaceae	Megamonas	(genus level ID only)		505	0 : 505		0.02	0.03	0.05	0.05
(consensus)	Firmicutes	Clostridia	Clostridiales	Veillonellaceae	Megamonas	hypermegale	99.09 - 99.09	18	0 : 18	100 : 0	0	0	0	0
(consensus)	Firmicutes	Clostridia	Clostridiales	unclassified Clostridiales	(family level ID only)			10	10 : 0		0	0	0	0
(consensus)	Firmicutes	Clostridia	Clostridiales	unclassified Clostridiales	(slash calls)			50	50 : 0		0	0	0	0
(consensus)	Firmicutes	Clostridia	Clostridiales	unclassified Clostridiales	Flavonifractor	(genus level ID only)		798	798 : 0		0.03	0.04	0.08	0.08
(consensus)	Firmicutes	Clostridia	Clostridiales	unclassified Clostridiales	Pseudoflavonifractor	(genus level ID only)		69	69 : 0		0	0	0.01	0.01
(consensus)	Firmicutes	Clostridia	Halanaerobiales	Halobacteroidaceae	(family level ID only)			179	116 : 63		0.01	0.01	0.02	0.02
(consensus)	Firmicutes	Erysipelotrichi	Erysipelotrichales	Erysipelotrichaceae	(family level ID only)			33083	0 : 33083		1.23	1.65	3.13	3.13
(consensus)	Firmicutes	Erysipelotrichi	Erysipelotrichales	Erysipelotrichaceae	Bulleidia	(genus level ID only)		24	0 : 24		0	0	0	0
(consensus)	Firmicutes	Erysipelotrichi	Erysipelotrichales	Erysipelotrichaceae	Bulleidia	p-1630-c5	99.42 - 99.42	168	0 : 168	63.69 : 36.31	0.01	0.01	0.02	0.02
(consensus)	Firmicutes	Erysipelotrichi	Erysipelotrichales	Erysipelotrichaceae	[Eubacterium]	(genus level ID only)		120	0 : 120		0	0.01	0.01	0.01
(consensus)	Firmicutes	Erysipelotrichia	Erysipelotrichales	Erysipelotrichaceae	(family level ID only)			22424	110 : 22314		0.84	1.12	2.12	2.12
(consensus)	Firmicutes	Erysipelotrichia	Erysipelotrichales	Erysipelotrichaceae	(slash calls)			221	0 : 221		0.01	0.01	0.02	0.02
(consensus)	Firmicutes	Erysipelotrichia	Erysipelotrichales	Erysipelotrichaceae	Clostridium	spiroforme	99.07 - 100	84107	84107 : 0	69.39 : 30.61	3.14	4.19	7.96	7.96
(consensus)	Firmicutes	Erysipelotrichia	Erysipelotrichales	Erysipelotrichaceae	Erysipelatoclostridium	(genus level ID only)		11456	0 : 11456		0.43	0.57	1.08	1.08
(consensus)	Firmicutes	Erysipelotrichia	Erysipelotrichales	Erysipelotrichaceae	Erysipelatoclostridium	spiroforme	99.09 - 99.12	1121	0 : 1121	31.04 : 68.96	0.04	0.06	0.11	0.11
(consensus)	Firmicutes	Erysipelotrichia	Erysipelotrichales	Erysipelotrichaceae	Eubacterium	cylindroides	99.1 - 100	13920	13920 : 0	59.12 : 40.88	0.52	0.69	1.32	1.32
(consensus)	Firmicutes	Erysipelotrichia	Erysipelotrichales	Erysipelotrichaceae	Faecalicoccus	(genus level ID only)		112	0 : 112		0	0.01	0.01	0.01
(consensus)	Firmicutes	Erysipelotrichia	Erysipelotrichales	Erysipelotrichaceae	Faecalicoccus	acidiformans	99.44 - 100	737	0 : 737	70.56 : 29.44	0.03	0.04	0.07	0.07
(consensus)	Firmicutes	Erysipelotrichia	Erysipelotrichales	Erysipelotrichaceae	Faecalicoccus	pleomorphus	99.12 - 99.44	241	0 : 241	64.32 : 35.68	0.01	0.01	0.02	0.02
(consensus)	Firmicutes	Erysipelotrichia	Erysipelotrichales	Erysipelotrichaceae	Faecalitalea	(genus level ID only)		7191	0 : 7191		0.27	0.36	0.68	0.68
(consensus)	Firmicutes	Erysipelotrichia	Erysipelotrichales	Erysipelotrichaceae	Faecalitalea	cylindroides	99.56 - 100	117	0 : 117	58.12 : 41.88	0	0.01	0.01	0.01
(consensus)	Firmicutes	Erysipelotrichia	Erysipelotrichales	Erysipelotrichaceae	Streptococcus	pleomorphus	99.44 - 100	736	736 : 0	71.47 : 28.53	0.03	0.04	0.07	0.07
(consensus)	Firmicutes	Erysipelotrichia	Erysipelotrichales	Erysipelotrichaceae	Turicibacter	(genus level ID only)		14039	0 : 14039		0.52	0.7	1.33	1.33
(consensus)	Firmicutes	Erysipelotrichia	Erysipelotrichales	Erysipelotrichaceae	Turicibacter	sanguinis	99.1 - 100	10863	10863 : 0	78.7 : 21.3	0.41	0.54	1.03	1.03
(consensus)	Firmicutes	Negativicutes	Selenomonadales	Acidaminococcaceae	(family level ID only)			111	0 : 111		0	0.01	0.01	0.01
(consensus)	Firmicutes	Negativicutes	Selenomonadales	Acidaminococcaceae	Phascolarctobacterium	sp.	99.22 - 100	261	0 : 261	70.88 : 29.12	0.01	0.01	0.02	0.02
(consensus)	Firmicutes	Negativicutes	Selenomonadales	Veillonellaceae	(family level ID only)			179	0 : 179		0.01	0.01	0.02	0.02
(consensus)	Firmicutes	Negativicutes	Selenomonadales	Veillonellaceae	Megasphaera	(genus level ID only)		36	0 : 36		0	0	0	0
(consensus)	Proteobacteria	Alphaproteobacteria	Rhizobiales	Beijerinckiaceae	(family level ID only)			70	0 : 70		0	0	0.01	0.01
(consensus)	Proteobacteria	Alphaproteobacteria	Rhizobiales	Cohaesibacteraceae	(family level ID only)			14	0 : 14		0	0	0	0
(consensus)	Proteobacteria	Alphaproteobacteria	Rhizobiales	Hyphomicrobiaceae	Gemmiger	formicilis	99.19 - 100	4136	4136 : 0	72.73 : 27.27	0.15	0.21	0.39	0.39
(consensus)	Proteobacteria	Alphaproteobacteria	Rhodobacterales	Rhodobacteraceae	(family level ID only)			596	0 : 596		0.02	0.03	0.06	0.06
(consensus)	Proteobacteria	Alphaproteobacteria	Rhodospirillales	Rhodospirillaceae	(family level ID only)			68	0 : 68		0	0	0.01	0.01
(consensus)	Proteobacteria	Alphaproteobacteria	Sphingomonadales	Sphingomonadaceae	Sphingomonas	(slash calls)		13	13 : 0		0	0	0	0
(consensus)	Proteobacteria	Betaproteobacteria	Burkholderiales	Alcaligenaceae	Paenalcaligenes	(genus level ID only)		45	0 : 45		0	0	0	0
(consensus)	Proteobacteria	Betaproteobacteria	Burkholderiales	Alcaligenaceae	Paenalcaligenes	hominis	100 - 100	465	465 : 0	29.03 : 70.97	0.02	0.02	0.04	0.04
(consensus)	Proteobacteria	Betaproteobacteria	Burkholderiales	Oxalobacteraceae	(family level ID only)			103	0 : 103		0	0.01	0.01	0.01
(consensus)	Proteobacteria	Betaproteobacteria	Burkholderiales	Oxalobacteraceae	(slash calls)			11	0 : 11		0	0	0	0
(consensus)	Proteobacteria	Deltaproteobacteria	Desulfovibrionales	Desulfovibrionaceae	(family level ID only)			1509	0 : 1509		0.06	0.08	0.14	0.14
(consensus)	Proteobacteria	Deltaproteobacteria	Desulfovibrionales	Desulfovibrionaceae	(slash calls)			1498	0 : 1498		0.06	0.07	0.14	0.14
(consensus)	Proteobacteria	Deltaproteobacteria	Desulfovibrionales	Desulfovibrionaceae	Desulfovibrio	(genus level ID only)		332	0 : 332		0.01	0.02	0.03	0.03
(consensus)	Proteobacteria	Deltaproteobacteria	Desulfovibrionales	Desulfovibrionaceae	Desulfovibrio	piger	99.19 - 100	152	152 : 0	75.66 : 24.34	0.01	0.01	0.01	0.01
(consensus)	Proteobacteria	Deltaproteobacteria	Desulfuromonadales	Geobacteraceae	(family level ID only)			1132	0 : 1132		0.04	0.06	0.11	0.11
(consensus)	Proteobacteria	Deltaproteobacteria	Desulfuromonadales	Pelobacteraceae	(family level ID only)			65	0 : 65		0	0	0.01	0.01
(consensus)	Proteobacteria	Epsilonproteobacteria	Campylobacterales	Helicobacteraceae	(family level ID only)			761	0 : 761		0.03	0.04	0.07	0.07
(consensus)	Proteobacteria	Epsilonproteobacteria	Campylobacterales	Helicobacteraceae	Helicobacter	(slash calls)		49	49 : 0		0	0	0	0
(consensus)	Proteobacteria	Gammaproteobacteria	Aeromonadales	Aeromonadaceae	(slash calls)			97	97 : 0		0	0	0.01	0.01
(consensus)	Proteobacteria	Gammaproteobacteria	Aeromonadales	Aeromonadaceae	Zobellella	taiwanensis	100 - 100	36	36 : 0	36.11 : 63.89	0	0	0	0
(consensus)	Proteobacteria	Gammaproteobacteria	Aeromonadales	Succinivibrionaceae	(family level ID only)			15	0 : 15		0	0	0	0
(consensus)	Proteobacteria	Gammaproteobacteria	Aeromonadales	Succinivibrionaceae	Anaerobiospirillum	(genus level ID only)		49	0 : 49		0	0	0	0
(consensus)	Proteobacteria	Gammaproteobacteria	Enterobacteriales	Enterobacteriaceae	(slash calls)			11788	11768 : 20		0.44	0.59	1.12	1.12
(consensus)	Proteobacteria	Gammaproteobacteria	Enterobacteriales	Enterobacteriaceae	Candidatus Hamiltonella	(genus level ID only)		32	0 : 32		0	0	0	0
(consensus)	Proteobacteria	Gammaproteobacteria	Enterobacteriales	Enterobacteriaceae	Plesiomonas	shigelloides	100 - 100	25	25 : 0	0 : 100	0	0	0	0
(consensus)	Proteobacteria	Gammaproteobacteria	Legionellales	Legionellaceae	(slash calls)			10	10 : 0		0	0	0	0
(consensus)	Proteobacteria	Gammaproteobacteria	Legionellales	Legionellaceae	Legionella	(slash calls)		21	0 : 21		0	0	0	0
(consensus)	Proteobacteria	Gammaproteobacteria	Pasteurellales	Pasteurellaceae	(slash calls)			22	22 : 0		0	0	0	0
(consensus)	Proteobacteria	Gammaproteobacteria	Pseudomonadales	Moraxellaceae	Acinetobacter	(slash calls)		125	125 : 0		0	0.01	0.01	0.01
(consensus)	Proteobacteria	Gammaproteobacteria	Pseudomonadales	Pseudomonadaceae	(family level ID only)			39	0 : 39		0	0	0	0
(consensus)	Proteobacteria	Gammaproteobacteria	Pseudomonadales	Pseudomonadaceae	(slash calls)			15	0 : 15		0	0	0	0
(consensus)	Proteobacteria	Gammaproteobacteria	Pseudomonadales	Pseudomonadaceae	Pseudomonas	(slash calls)		14	14 : 0		0	0	0	0
(consensus)	Proteobacteria	Gammaproteobacteria	Pseudomonadales	Pseudomonadaceae	Pseudomonas	pertucinogena	100 - 100	110	110 : 0	24.55 : 75.45	0	0.01	0.01	0.01
(consensus)	Proteobacteria	Gammaproteobacteria	Thiotrichales	Thiotrichaceae	(family level ID only)			99	0 : 99		0	0	0.01	0.01
(consensus)	Spirochaetes	Spirochaetia	Spirochaetales	Brachyspiraceae	(family level ID only)			2064	0 : 2064		0.08	0.1	0.2	0.2
(consensus)	Spirochaetes	Spirochaetia	Spirochaetales	Spirochaetaceae	(family level ID only)			53	0 : 53		0	0	0.01	0.01
(consensus)	Synergistetes	Synergistia	Synergistales	Synergistaceae	(family level ID only)			1632	0 : 1632		0.06	0.08	0.15	0.15
(consensus)	Synergistetes	Synergistia	Synergistales	Synergistaceae	Cloacibacillus	(genus level ID only)		178	0 : 178		0.01	0.01	0.02	0.02
(consensus)	Tenericutes	Mollicutes	Acholeplasmatales	Acholeplasmataceae	(family level ID only)			200	14 : 186		0.01	0.01	0.02	0.02
(consensus)	Tenericutes	Mollicutes	Entomoplasmatales	Entomoplasmataceae	(family level ID only)			1738	0 : 1738		0.06	0.09	0.16	0.16
(consensus)	Tenericutes	Mollicutes	Entomoplasmatales	Spiroplasmataceae	(family level ID only)			391	0 : 391		0.01	0.02	0.04	0.04
(consensus)	Tenericutes	Mollicutes	Mycoplasmatales	Mycoplasmataceae	(family level ID only)			1524	0 : 1524		0.06	0.08	0.14	0.14
