# Supplementary material for: A comparative analysis of microbial profile of Guinea fowl and chicken using metagenomic approach
Source: PLoS One. 2018 Mar 1;13(3):e0191029. doi: 10.1371/journal.pone.0191029 (PMC5832216; doi:10.1371/journal.pone.0191029)
Supplement: S1 File — 16SrRNA sequencing data revealing Intestinal microbial profile of the chicken gastrointestinal tract. (ZIP) [file pone.0191029.s002.zip › exports/S001_chic_2_sample_16s_10-23-15_v2_by_primer_with_slash.txt]

Primer	Phylum	Class	Order	Family	Genus	Species	% ID	Count	DB counters	F:R %	% of total reads	% of valid reads	% of mapped reads	% of mapped reads per primer
V2	Actinobacteria	Actinobacteria	Actinomycetales	Corynebacteriaceae	Corynebacterium	(genus level ID only)		10	0 : 10		0	0	0	0.04
V2	Actinobacteria	Actinobacteria	Actinomycetales	Corynebacteriaceae	Corynebacterium	glutamicum	100 - 100	20	20 : 0	0 : 100	0	0	0	0.09
V2	Actinobacteria	Actinobacteria	Actinomycetales	Corynebacteriaceae	Corynebacterium	stationis	99.08 - 100	185	185 : 0	22.16 : 77.84	0.01	0.01	0.02	0.79
V2	Actinobacteria	Actinobacteria	Actinomycetales	Micrococcaceae	Rothia	nasimurium	99.11 - 99.11	11	11 : 0	0 : 100	0	0	0	0.05
V2	Actinobacteria	Actinobacteria	Bifidobacteriales	Bifidobacteriaceae	Aeriscardovia	aeriphila	99.54 - 100	250	250 : 0	78.8 : 21.2	0.01	0.01	0.02	1.06
V2	Actinobacteria	Actinobacteria	Bifidobacteriales	Bifidobacteriaceae	Bifidobacterium	Bifidobacterium gallinarum / Bifidobacterium saeculare	99.55 - 100	45	45 : 0	26.67 : 73.33	0	0	0	0.19
V2	Actinobacteria	Actinobacteria	Coriobacteriales	Coriobacteriaceae	(family level ID only)			595	0 : 595		0.02	0.03	0.06	2.53
V2	Actinobacteria	Coriobacteriia	Coriobacteriales	Coriobacteriaceae	(family level ID only)			42	0 : 42		0	0	0	0.18
V2	Firmicutes	Bacilli	Bacillales	Bacillaceae	Bacillus	sp.	99.55 - 99.55	14	0 : 14	100 : 0	0	0	0	0.06
V2	Firmicutes	Bacilli	Bacillales	Paenibacillaceae	(family level ID only)			10	0 : 10		0	0	0	0.04
V2	Firmicutes	Bacilli	Lactobacillales	Aerococcaceae	(family level ID only)			12	0 : 12		0	0	0	0.05
V2	Firmicutes	Bacilli	Lactobacillales	Aerococcaceae	Aerococcus	urinaeequi	99.12 - 99.56	39	39 : 0	56.41 : 43.59	0	0	0	0.17
V2	Firmicutes	Bacilli	Lactobacillales	Aerococcaceae	Facklamia	tabacinasalis	99.56 - 100	465	465 : 0	32.47 : 67.53	0.02	0.02	0.04	1.98
V2	Firmicutes	Bacilli	Lactobacillales	Carnobacteriaceae	(family level ID only)			17	0 : 17		0	0	0	0.07
V2	Firmicutes	Bacilli	Lactobacillales	Carnobacteriaceae	Carnobacterium	mobile	100 - 100	21	21 : 0	0 : 100	0	0	0	0.09
V2	Firmicutes	Bacilli	Lactobacillales	Enterococcaceae	Enterococcus	(genus level ID only)		38	0 : 38		0	0	0	0.16
V2	Firmicutes	Bacilli	Lactobacillales	Enterococcaceae	Enterococcus	Enterococcus durans / Enterococcus faecium / Enterococcus lactis / Enterococcus thailandicus	99.56 - 100	100	100 : 0	14 : 86	0	0	0.01	0.43
V2	Firmicutes	Bacilli	Lactobacillales	Enterococcaceae	Enterococcus	cecorum	99.11 - 100	109	109 : 0	18.35 : 81.65	0	0.01	0.01	0.46
V2	Firmicutes	Bacilli	Lactobacillales	Lactobacillaceae	(family level ID only)			12	0 : 12		0	0	0	0.05
V2	Firmicutes	Bacilli	Lactobacillales	Lactobacillaceae	Bacillus / Lactobacillus	Bacillus sp. / Lactobacillus aviarius	99.56 - 100	378	0 : 378	70.37 : 29.63	0.01	0.02	0.04	1.61
V2	Firmicutes	Bacilli	Lactobacillales	Lactobacillaceae	Lactobacillus	(genus level ID only)		69	0 : 69		0	0	0.01	0.29
V2	Firmicutes	Bacilli	Lactobacillales	Lactobacillaceae	Lactobacillus	Lactobacillus agilis / Lactobacillus sp.	100 - 100	10	0 : 10	0 : 100	0	0	0	0.04
V2	Firmicutes	Bacilli	Lactobacillales	Lactobacillaceae	Lactobacillus	Lactobacillus fermentum / Lactobacillus mucosae	99.56 - 100	71	0 : 71	22.54 : 77.46	0	0	0.01	0.3
V2	Firmicutes	Bacilli	Lactobacillales	Lactobacillaceae	Lactobacillus	Lactobacillus gasseri / Lactobacillus taiwanensis	99.56 - 99.56	23	23 : 0	0 : 100	0	0	0	0.1
V2	Firmicutes	Bacilli	Lactobacillales	Lactobacillaceae	Lactobacillus	alvi	99.12 - 99.56	969	0 : 969	23.74 : 76.26	0.04	0.05	0.09	4.12
V2	Firmicutes	Bacilli	Lactobacillales	Lactobacillaceae	Lactobacillus	aviarius	99.56 - 100	89	0 : 89	78.65 : 21.35	0	0	0.01	0.38
V2	Firmicutes	Bacilli	Lactobacillales	Lactobacillaceae	Lactobacillus	coleohominis	99.56 - 100	41	0 : 41	0 : 100	0	0	0	0.17
V2	Firmicutes	Bacilli	Lactobacillales	Lactobacillaceae	Lactobacillus	crispatus	100 - 100	15	15 : 0	0 : 100	0	0	0	0.06
V2	Firmicutes	Bacilli	Lactobacillales	Lactobacillaceae	Lactobacillus	ingluviei	100 - 100	41	41 : 0	31.71 : 68.29	0	0	0	0.17
V2	Firmicutes	Bacilli	Lactobacillales	Lactobacillaceae	Lactobacillus	intermedius	100 - 100	81	0 : 81	19.75 : 80.25	0	0	0.01	0.34
V2	Firmicutes	Bacilli	Lactobacillales	Lactobacillaceae	Lactobacillus	oris	100 - 100	18	0 : 18	100 : 0	0	0	0	0.08
V2	Firmicutes	Bacilli	Lactobacillales	Lactobacillaceae	Lactobacillus	pontis	99.56 - 99.56	31	31 : 0	0 : 100	0	0	0	0.13
V2	Firmicutes	Bacilli	Lactobacillales	Lactobacillaceae	Lactobacillus	reuteri	99.12 - 100	147	147 : 0	14.97 : 85.03	0.01	0.01	0.01	0.63
V2	Firmicutes	Bacilli	Lactobacillales	Lactobacillaceae	Lactobacillus	salivarius	99.12 - 99.56	155	155 : 0	18.06 : 81.94	0.01	0.01	0.01	0.66
V2	Firmicutes	Bacilli	Lactobacillales	Lactobacillaceae	Lactobacillus	vaginalis	99.12 - 100	722	658 : 64	20.5 : 79.5	0.03	0.04	0.07	3.07
V2	Firmicutes	Bacilli	Lactobacillales	Streptococcaceae	(family level ID only)			316	0 : 316		0.01	0.02	0.03	1.34
V2	Firmicutes	Bacilli	Lactobacillales	Streptococcaceae	Streptococcus	alactolyticus	99.56 - 100	71	71 : 0	100 : 0	0	0	0.01	0.3
V2	Firmicutes	Clostridia	Clostridiales	Christensenellaceae	(family level ID only)			55	0 : 55		0	0	0.01	0.23
V2	Firmicutes	Clostridia	Clostridiales	Clostridiaceae	(family level ID only)			1022	28 : 994		0.04	0.05	0.1	4.35
V2	Firmicutes	Clostridia	Clostridiales	Clostridiaceae	Clostridium	(genus level ID only)		85	0 : 85		0	0	0.01	0.36
V2	Firmicutes	Clostridia	Clostridiales	Clostridiaceae	Clostridium	hiranonis	99.1 - 99.55	186	0 : 186	33.87 : 66.13	0.01	0.01	0.02	0.79
V2	Firmicutes	Clostridia	Clostridiales	Clostridiaceae	Clostridium	sp.	100 - 100	30	0 : 30	40 : 60	0	0	0	0.13
V2	Firmicutes	Clostridia	Clostridiales	Clostridiales Family XIII. Incertae Sedis	(family level ID only)			14	14 : 0		0	0	0	0.06
V2	Firmicutes	Clostridia	Clostridiales	Eubacteriaceae	(family level ID only)			592	0 : 592		0.02	0.03	0.06	2.52
V2	Firmicutes	Clostridia	Clostridiales	Lachnospiraceae	(family level ID only)			3188	0 : 3188		0.12	0.16	0.3	13.56
V2	Firmicutes	Clostridia	Clostridiales	Lachnospiraceae	Blautia / [Ruminococcus]	(genus level ID only)		43	0 : 43		0	0	0	0.18
V2	Firmicutes	Clostridia	Clostridiales	Lachnospiraceae	Roseburia	(genus level ID only)		30	0 : 30		0	0	0	0.13
V2	Firmicutes	Clostridia	Clostridiales	Lachnospiraceae	Roseburia	faecis	99.09 - 99.09	40	0 : 40	42.5 : 57.5	0	0	0	0.17
V2	Firmicutes	Clostridia	Clostridiales	Lachnospiraceae	Ruminococcus	torques	99.09 - 99.55	128	128 : 0	10.94 : 89.06	0	0.01	0.01	0.54
V2	Firmicutes	Clostridia	Clostridiales	Lachnospiraceae	[Ruminococcus]	(genus level ID only)		1308	0 : 1308		0.05	0.07	0.12	5.56
V2	Firmicutes	Clostridia	Clostridiales	Lachnospiraceae	[Ruminococcus]	torques	99.09 - 99.1	578	0 : 578	19.38 : 80.62	0.02	0.03	0.05	2.46
V2	Firmicutes	Clostridia	Clostridiales	Peptococcaceae	(family level ID only)			24	0 : 24		0	0	0	0.1
V2	Firmicutes	Clostridia	Clostridiales	Ruminococcaceae	(family level ID only)			2576	0 : 2576		0.1	0.13	0.24	10.95
V2	Firmicutes	Clostridia	Clostridiales	Ruminococcaceae	Faecalibacterium	(genus level ID only)		821	0 : 821		0.03	0.04	0.08	3.49
V2	Firmicutes	Clostridia	Clostridiales	Ruminococcaceae	Faecalibacterium	prausnitzii	99.09 - 100	63	0 : 63	0 : 100	0	0	0.01	0.27
V2	Firmicutes	Clostridia	Clostridiales	Ruminococcaceae	Roseburia / Ruminococcus / [Ruminococcus]	(genus level ID only)		363	0 : 363		0.01	0.02	0.03	1.54
V2	Firmicutes	Clostridia	Clostridiales	Ruminococcaceae	Subdoligranulum	(genus level ID only)		16	0 : 16		0	0	0	0.07
V2	Firmicutes	Clostridia	Clostridiales	Veillonellaceae	Megamonas	(genus level ID only)		505	0 : 505		0.02	0.03	0.05	2.15
V2	Firmicutes	Clostridia	Clostridiales	Veillonellaceae	Megamonas	hypermegale	99.09 - 99.09	18	0 : 18	100 : 0	0	0	0	0.08
V2	Firmicutes	Clostridia	Clostridiales	unclassified Clostridiales	(family level ID only)			10	10 : 0		0	0	0	0.04
V2	Firmicutes	Erysipelotrichi	Erysipelotrichales	Erysipelotrichaceae	(family level ID only)			287	0 : 287		0.01	0.01	0.03	1.22
V2	Firmicutes	Erysipelotrichia	Erysipelotrichales	Erysipelotrichaceae	(family level ID only)			45	0 : 45		0	0	0	0.19
V2	Firmicutes	Erysipelotrichia	Erysipelotrichales	Erysipelotrichaceae	Clostridium	spiroforme	99.11 - 99.11	1504	1504 : 0	30.59 : 69.41	0.06	0.07	0.14	6.4
V2	Firmicutes	Erysipelotrichia	Erysipelotrichales	Erysipelotrichaceae	Erysipelatoclostridium	(genus level ID only)		215	0 : 215		0.01	0.01	0.02	0.91
V2	Firmicutes	Erysipelotrichia	Erysipelotrichales	Erysipelotrichaceae	Erysipelatoclostridium	spiroforme	99.11 - 99.12	805	0 : 805	18.39 : 81.61	0.03	0.04	0.08	3.42
V2	Firmicutes	Erysipelotrichia	Erysipelotrichales	Erysipelotrichaceae	Eubacterium	cylindroides	99.1 - 99.1	419	419 : 0	16.47 : 83.53	0.02	0.02	0.04	1.78
V2	Firmicutes	Erysipelotrichia	Erysipelotrichales	Erysipelotrichaceae	Faecalicoccus	acidiformans	100 - 100	16	0 : 16	0 : 100	0	0	0	0.07
V2	Firmicutes	Erysipelotrichia	Erysipelotrichales	Erysipelotrichaceae	Faecalicoccus	pleomorphus	99.12 - 99.12	10	0 : 10	0 : 100	0	0	0	0.04
V2	Firmicutes	Erysipelotrichia	Erysipelotrichales	Erysipelotrichaceae	Faecalitalea	cylindroides	99.56 - 99.56	92	0 : 92	46.74 : 53.26	0	0	0.01	0.39
V2	Firmicutes	Erysipelotrichia	Erysipelotrichales	Erysipelotrichaceae	Turicibacter	(genus level ID only)		2177	0 : 2177		0.08	0.11	0.21	9.26
V2	Proteobacteria	Alphaproteobacteria	Rhizobiales	Beijerinckiaceae	(family level ID only)			70	0 : 70		0	0	0.01	0.3
V2	Proteobacteria	Alphaproteobacteria	Rhodobacterales	Rhodobacteraceae	(family level ID only)			596	0 : 596		0.02	0.03	0.06	2.53
V2	Proteobacteria	Betaproteobacteria	Burkholderiales	Oxalobacteraceae	(family level ID only)			84	0 : 84		0	0	0.01	0.36
V2	Proteobacteria	Deltaproteobacteria	Desulfovibrionales	Desulfovibrionaceae	(family level ID only)			169	0 : 169		0.01	0.01	0.02	0.72
V2	Proteobacteria	Deltaproteobacteria	Desulfovibrionales	Desulfovibrionaceae	Desulfovibrio	(genus level ID only)		39	0 : 39		0	0	0	0.17
V2	Proteobacteria	Gammaproteobacteria	Enterobacteriales	Enterobacteriaceae	Enterobacter / Escherichia / Escherichia/Shigella / Eschericia/Shigella	Enterobacter hormaechei / Escherichia fergusonii / Escherichia vulneris / Escherichia/Shigella coli / Escherichia/Shigella coli/sonnei / Eschericia/Shigella coli/dysenteriae / Eschericia/Shigella coli/flexneri	100 - 100	17	17 : 0	100 : 0	0	0	0	0.07
V2	Proteobacteria	Gammaproteobacteria	Enterobacteriales	Enterobacteriaceae	Mangrovibacter / Raoultella	Mangrovibacter plantisponsor / Raoultella planticola	99.54 - 99.54	12	12 : 0	0 : 100	0	0	0	0.05
V2	Synergistetes	Synergistia	Synergistales	Synergistaceae	(family level ID only)			21	0 : 21		0	0	0	0.09
V3	Actinobacteria	Acidimicrobiia	Acidimicrobiales	Microthrixaceae	(family level ID only)			60	0 : 60		0	0	0.01	0.01
V3	Actinobacteria	Actinobacteria	Actinomycetales	Brevibacteriaceae	Brevibacterium	(genus level ID only)		11	0 : 11		0	0	0	0
V3	Actinobacteria	Actinobacteria	Actinomycetales	Brevibacteriaceae	Brevibacterium	jeotgali	99.38 - 99.38	71	71 : 0	70.42 : 29.58	0	0	0.01	0.01
V3	Actinobacteria	Actinobacteria	Actinomycetales	Corynebacteriaceae	(family level ID only)			122	101 : 21		0	0.01	0.01	0.02
V3	Actinobacteria	Actinobacteria	Actinomycetales	Corynebacteriaceae	Brevibacterium / Corynebacterium	Brevibacterium sp. / Corynebacterium casei / Corynebacterium stationis	100 - 100	17	0 : 17	100 : 0	0	0	0	0
V3	Actinobacteria	Actinobacteria	Actinomycetales	Corynebacteriaceae	Corynebacterium	(genus level ID only)		74	0 : 74		0	0	0.01	0.01
V3	Actinobacteria	Actinobacteria	Actinomycetales	Corynebacteriaceae	Corynebacterium	Corynebacterium acetoacidophilum / Corynebacterium glutamicum	99.38 - 99.38	15	0 : 15	100 : 0	0	0	0	0
V3	Actinobacteria	Actinobacteria	Actinomycetales	Corynebacteriaceae	Corynebacterium	glutamicum	99.38 - 100	437	274 : 163	72.54 : 27.46	0.02	0.02	0.04	0.07
V3	Actinobacteria	Actinobacteria	Actinomycetales	Dermabacteraceae	Brachybacterium	Brachybacterium conglomeratum / Brachybacterium faecium / Brachybacterium paraconglomeratum	100 - 100	11	11 : 0	100 : 0	0	0	0	0
V3	Actinobacteria	Actinobacteria	Actinomycetales	Dietziaceae	Dietzia	Dietzia aerolata / Dietzia aurantiaca / Dietzia papillomatosis	99.37 - 100	72	72 : 0	76.39 : 23.61	0	0	0.01	0.01
V3	Actinobacteria	Actinobacteria	Actinomycetales	Kineosporiaceae	(family level ID only)			15	0 : 15		0	0	0	0
V3	Actinobacteria	Actinobacteria	Actinomycetales	Micrococcaceae	Arthrobacter / Brachybacterium / Zhihengliuella	Arthrobacter antarcticus / Arthrobacter arilaitensis / Arthrobacter bergerei / Arthrobacter cryotolerans / Arthrobacter gangotriensis / Arthrobacter globiformis / Arthrobacter halodurans / Arthrobacter kerguelensis / Arthrobacter methylotrophus / Arthrobacter mysorens / Arthrobacter psychrophenolicus / Arthrobacter rhombi / Arthrobacter scleromae / Arthrobacter sulfonivorans / Arthrobacter sulfur…	100 - 100	17	17 : 0	100 : 0	0	0	0	0
V3	Actinobacteria	Actinobacteria	Actinomycetales	Streptomycetaceae	Cellulomonas / Kocuria / Rothia / Streptomyces	Cellulomonas denverensis / Cellulomonas gelida / Kocuria halotolerans / Rothia amarae / Rothia nasimurium / Streptomyces aurantiacus / Streptomyces bangladeshensis / Streptomyces griseosporeus / Streptomyces rameus / Streptomyces scopiformis / Streptomyces spiralis / Streptomyces viridiviolaceus	99.37 - 99.37	165	165 : 0	69.7 : 30.3	0.01	0.01	0.02	0.03
V3	Actinobacteria	Actinobacteria	Actinomycetales	Streptomycetaceae	Cellulomonas / Kocuria / Rothia / Streptomyces	Cellulomonas denverensis / Cellulomonas gelida / Kocuria halotolerans / Rothia amarae / Rothia nasimurium / Streptomyces bangladeshensis / Streptomyces griseosporeus / Streptomyces rameus / Streptomyces scopiformis / Streptomyces spiralis / Streptomyces viridiviolaceus	100 - 100	258	258 : 0	65.12 : 34.88	0.01	0.01	0.02	0.04
V3	Actinobacteria	Actinobacteria	Bifidobacteriales	Bifidobacteriaceae	Aeriscardovia	aeriphila	100 - 100	76	76 : 0	81.58 : 18.42	0	0	0.01	0.01
V3	Actinobacteria	Actinobacteria	Bifidobacteriales	Bifidobacteriaceae	Bifidobacterium	Bifidobacterium pullorum / Bifidobacterium saeculare	100 - 100	15	15 : 0	100 : 0	0	0	0	0
V3	Actinobacteria	Actinobacteria	Coriobacteriales	Coriobacteriaceae	(family level ID only)			29042	0 : 29042		1.08	1.45	2.75	4.55
V3	Actinobacteria	Actinobacteria	Coriobacteriales	Coriobacteriaceae	Adlercreutzia	(genus level ID only)		11	0 : 11		0	0	0	0
V3	Actinobacteria	Actinobacteria	Coriobacteriales	Coriobacteriaceae	Atopobium	(genus level ID only)		2631	0 : 2631		0.1	0.13	0.25	0.41
V3	Actinobacteria	Actinobacteria	Coriobacteriales	Coriobacteriaceae	Atopobium	Atopobium sp. / Atopobium vaginae	99.38 - 99.38	11	0 : 11	100 : 0	0	0	0	0
V3	Actinobacteria	Actinobacteria	Coriobacteriales	Coriobacteriaceae	Atopobium	sp.	99.38 - 99.38	1719	0 : 1719	71.55 : 28.45	0.06	0.09	0.16	0.27
V3	Actinobacteria	Actinobacteria	Coriobacteriales	Coriobacteriaceae	Atopobium / Olsenella	(genus level ID only)		9096	0 : 9096		0.34	0.45	0.86	1.42
V3	Actinobacteria	Actinobacteria	Coriobacteriales	Coriobacteriaceae	Collinsella	(genus level ID only)		3414	0 : 3414		0.13	0.17	0.32	0.53
V3	Actinobacteria	Actinobacteria	Coriobacteriales	Coriobacteriaceae	Collinsella	tanakaei	99.35 - 99.35	12	0 : 12	100 : 0	0	0	0	0
V3	Actinobacteria	Actinobacteria	Coriobacteriales	Coriobacteriaceae	Collinsella / Coriobacterium	(genus level ID only)		6264	0 : 6264		0.23	0.31	0.59	0.98
V3	Actinobacteria	Actinobacteria	Coriobacteriales	Coriobacteriaceae	Denitrobacterium / Slackia	(genus level ID only)		11	0 : 11		0	0	0	0
V3	Actinobacteria	Actinobacteria	Coriobacteriales	Coriobacteriaceae	Enorma	(genus level ID only)		100	0 : 100		0	0	0.01	0.02
V3	Actinobacteria	Actinobacteria	Coriobacteriales	Coriobacteriaceae	Enorma	massiliensis	100 - 100	38	0 : 38	100 : 0	0	0	0	0.01
V3	Actinobacteria	Actinobacteria	Coriobacteriales	Coriobacteriaceae	Olsenella	(genus level ID only)		372	0 : 372		0.01	0.02	0.04	0.06
V3	Actinobacteria	Actinobacteria	Coriobacteriales	Coriobacteriaceae	Slackia	(genus level ID only)		105	0 : 105		0	0.01	0.01	0.02
V3	Actinobacteria	Coriobacteriia	Coriobacteriales	Coriobacteriaceae	(family level ID only)			986	0 : 986		0.04	0.05	0.09	0.15
V3	Actinobacteria	Coriobacteriia	Coriobacteriales	Coriobacteriaceae	Collinsella	(genus level ID only)		20022	0 : 20022		0.75	1	1.9	3.13
V3	Actinobacteria	Coriobacteriia	Coriobacteriales	Coriobacteriaceae	Collinsella	aerofaciens	99.35 - 99.35	136	0 : 136	75.74 : 24.26	0.01	0.01	0.01	0.02
V3	Actinobacteria	Coriobacteriia	Coriobacteriales	Coriobacteriaceae	Collinsella / Coriobacterium	(genus level ID only)		6067	0 : 6067		0.23	0.3	0.57	0.95
V3	Actinobacteria	Coriobacteriia	Coriobacteriales	Coriobacteriaceae	Collinsella / Enorma	(genus level ID only)		205	0 : 205		0.01	0.01	0.02	0.03
V3	Bacteroidetes	Bacteroidia	Bacteroidales	Bacteroidaceae	(family level ID only)			2378	0 : 2378		0.09	0.12	0.23	0.37
V3	Bacteroidetes	Bacteroidia	Bacteroidales	Bacteroidaceae	Bacteroides	(genus level ID only)		37	0 : 37		0	0	0	0.01
V3	Bacteroidetes	Bacteroidia	Bacteroidales	Bacteroidaceae	Bacteroides	coprophilus	100 - 100	10	0 : 10	100 : 0	0	0	0	0
V3	Bacteroidetes	Bacteroidia	Bacteroidales	Bacteroidaceae	Bacteroides	plebeius	99.42 - 99.42	45	45 : 0	75.56 : 24.44	0	0	0	0.01
V3	Bacteroidetes	Bacteroidia	Bacteroidales	Bacteroidaceae	Bacteroides	salanitronis	99.42 - 100	420	108 : 312	79.05 : 20.95	0.02	0.02	0.04	0.07
V3	Bacteroidetes	Bacteroidia	Bacteroidales	Porphyromonadaceae	(family level ID only)			203	0 : 203		0.01	0.01	0.02	0.03
V3	Bacteroidetes	Bacteroidia	Bacteroidales	Porphyromonadaceae	Barnesiella	viscericola	99.42 - 100	51	51 : 0	76.47 : 23.53	0	0	0	0.01
V3	Bacteroidetes	Bacteroidia	Bacteroidales	Prevotellaceae	(family level ID only)			992	0 : 992		0.04	0.05	0.09	0.16
V3	Bacteroidetes	Bacteroidia	Bacteroidales	Prevotellaceae	Prevotella	(genus level ID only)		218	0 : 218		0.01	0.01	0.02	0.03
V3	Bacteroidetes	Flavobacteriia	Flavobacteriales	Flavobacteriaceae	(family level ID only)			36	36 : 0		0	0	0	0.01
V3	Chloroflexi	Dehalococcoidia	Dehalococcoidales	Dehalococcoidaceae	(family level ID only)			87	0 : 87		0	0	0.01	0.01
V3	Cyanobacteria	Nostocophycideae	Nostocales	Nostocaceae	(family level ID only)			851	0 : 851		0.03	0.04	0.08	0.13
V3	Deferribacteres	Deferribacteres	Deferribacterales	Deferribacteraceae	Mucispirillum	schaedleri	99.44 - 99.44	23	0 : 23	100 : 0	0	0	0	0
V3	Firmicutes	Bacilli	Bacillales	Alicyclobacillaceae	(family level ID only)			11	0 : 11		0	0	0	0
V3	Firmicutes	Bacilli	Bacillales	Bacillaceae	(family level ID only)			716	0 : 716		0.03	0.04	0.07	0.11
V3	Firmicutes	Bacilli	Bacillales	Bacillaceae	Bacillus	(genus level ID only)		245	245 : 0		0.01	0.01	0.02	0.04
V3	Firmicutes	Bacilli	Bacillales	Bacillaceae	Bacillus / Oceanobacillus	(genus level ID only)		28	0 : 28		0	0	0	0
V3	Firmicutes	Bacilli	Bacillales	Bacillaceae	Bacillus / Oceanobacillus / Planococcus / Planomicrobium	(genus level ID only)		12	0 : 12		0	0	0	0
V3	Firmicutes	Bacilli	Bacillales	Bacillales incertae sedis	(family level ID only)			251	251 : 0		0.01	0.01	0.02	0.04
V3	Firmicutes	Bacilli	Bacillales	Listeriaceae	(family level ID only)			14	0 : 14		0	0	0	0
V3	Firmicutes	Bacilli	Bacillales	Paenibacillaceae	(family level ID only)			208	0 : 208		0.01	0.01	0.02	0.03
V3	Firmicutes	Bacilli	Bacillales	Planococcaceae	Planococcus	Planococcus psychrotoleratus / Planococcus sp.	99.44 - 99.44	11	0 : 11	100 : 0	0	0	0	0
V3	Firmicutes	Bacilli	Bacillales	Planococcaceae	Sporosarcina	Sporosarcina newyorkensis / Sporosarcina ureae	99.44 - 99.44	11	11 : 0	100 : 0	0	0	0	0
V3	Firmicutes	Bacilli	Bacillales	Staphylococcaceae	(family level ID only)			19	0 : 19		0	0	0	0
V3	Firmicutes	Bacilli	Bacillales	Staphylococcaceae	Jeotgalicoccus	Jeotgalicoccus aerolatus / Jeotgalicoccus halophilus / Jeotgalicoccus nanhaiensis	99.44 - 100	823	823 : 0	72.78 : 27.22	0.03	0.04	0.08	0.13
V3	Firmicutes	Bacilli	Bacillales	Staphylococcaceae	Jeotgalicoccus	sp.	99.44 - 100	241	0 : 241	75.1 : 24.9	0.01	0.01	0.02	0.04
V3	Firmicutes	Bacilli	Bacillales	Staphylococcaceae	Staphylococcus	Staphylococcus lentus / Staphylococcus vitulinus	100 - 100	90	90 : 0	76.67 : 23.33	0	0	0.01	0.01
V3	Firmicutes	Bacilli	Bacillales	Staphylococcaceae	Staphylococcus	equorum	100 - 100	80	80 : 0	76.25 : 23.75	0	0	0.01	0.01
V3	Firmicutes	Bacilli	Lactobacillales	Aerococcaceae	(family level ID only)			332	0 : 332		0.01	0.02	0.03	0.05
V3	Firmicutes	Bacilli	Lactobacillales	Aerococcaceae	Abiotrophia	(genus level ID only)		10	0 : 10		0	0	0	0
V3	Firmicutes	Bacilli	Lactobacillales	Aerococcaceae	Aerococcus	(genus level ID only)		40	0 : 40		0	0	0	0.01
V3	Firmicutes	Bacilli	Lactobacillales	Aerococcaceae	Aerococcus	urinaeequi	99.44 - 100	3585	3585 : 0	72.08 : 27.92	0.13	0.18	0.34	0.56
V3	Firmicutes	Bacilli	Lactobacillales	Aerococcaceae	Facklamia	(genus level ID only)		1033	0 : 1033		0.04	0.05	0.1	0.16
V3	Firmicutes	Bacilli	Lactobacillales	Aerococcaceae	Facklamia	tabacinasalis	99.44 - 100	4469	4469 : 0	72.45 : 27.55	0.17	0.22	0.42	0.7
V3	Firmicutes	Bacilli	Lactobacillales	Carnobacteriaceae	(family level ID only)			1116	0 : 1116		0.04	0.06	0.11	0.17
V3	Firmicutes	Bacilli	Lactobacillales	Carnobacteriaceae	Atopostipes	(genus level ID only)		114	0 : 114		0	0.01	0.01	0.02
V3	Firmicutes	Bacilli	Lactobacillales	Carnobacteriaceae	Atopostipes	suicloacalis	99.44 - 99.44	117	117 : 0	67.52 : 32.48	0	0.01	0.01	0.02
V3	Firmicutes	Bacilli	Lactobacillales	Carnobacteriaceae	Carnobacterium	(genus level ID only)		119	0 : 119		0	0.01	0.01	0.02
V3	Firmicutes	Bacilli	Lactobacillales	Carnobacteriaceae	Carnobacterium	mobile	99.44 - 99.44	1172	1172 : 0	71.25 : 28.75	0.04	0.06	0.11	0.18
V3	Firmicutes	Bacilli	Lactobacillales	Carnobacteriaceae	Carnobacterium	sp.	99.44 - 99.44	114	0 : 114	82.46 : 17.54	0	0.01	0.01	0.02
V3	Firmicutes	Bacilli	Lactobacillales	Carnobacteriaceae	Carnobacterium / Lactobacillus	(genus level ID only)		22	0 : 22		0	0	0	0
V3	Firmicutes	Bacilli	Lactobacillales	Carnobacteriaceae	Desemzia / Pisciglobus	Desemzia incerta / Pisciglobus halotolerans	100 - 100	86	86 : 0	68.6 : 31.4	0	0	0.01	0.01
V3	Firmicutes	Bacilli	Lactobacillales	Carnobacteriaceae	Isobaculum	(genus level ID only)		55	0 : 55		0	0	0.01	0.01
V3	Firmicutes	Bacilli	Lactobacillales	Enterococcaceae	(family level ID only)			308	0 : 308		0.01	0.02	0.03	0.05
V3	Firmicutes	Bacilli	Lactobacillales	Enterococcaceae	Enterococcus	(genus level ID only)		354	0 : 354		0.01	0.02	0.03	0.06
V3	Firmicutes	Bacilli	Lactobacillales	Enterococcaceae	Enterococcus	Enterococcus durans / Enterococcus faecium / Enterococcus hirae / Enterococcus ratti / Enterococcus thailandicus / Enterococcus villorum	99.44 - 100	3860	3860 : 0	72.59 : 27.41	0.14	0.19	0.37	0.6
V3	Firmicutes	Bacilli	Lactobacillales	Enterococcaceae	Enterococcus	cecorum	99.44 - 100	7767	7767 : 0	72.69 : 27.31	0.29	0.39	0.74	1.22
V3	Firmicutes	Bacilli	Lactobacillales	Enterococcaceae	Enterococcus	faecalis	100 - 100	11	11 : 0	100 : 0	0	0	0	0
V3	Firmicutes	Bacilli	Lactobacillales	Enterococcaceae	Enterococcus	faecium	99.44 - 100	579	0 : 579	72.71 : 27.29	0.02	0.03	0.05	0.09
V3	Firmicutes	Bacilli	Lactobacillales	Enterococcaceae	Enterococcus / Enterococcus / Lactobacillus / Lactococcus / Leuconostoc	(genus level ID only)		45	0 : 45		0	0	0	0.01
V3	Firmicutes	Bacilli	Lactobacillales	Enterococcaceae	Enterococcus / Isobaculum	(genus level ID only)		323	0 : 323		0.01	0.02	0.03	0.05
V3	Firmicutes	Bacilli	Lactobacillales	Enterococcaceae	Enterococcus / Lactobacillus / Lactococcus / Leuconostoc	(genus level ID only)		64	0 : 64		0	0	0.01	0.01
V3	Firmicutes	Bacilli	Lactobacillales	Lactobacillaceae	(family level ID only)			1152	0 : 1152		0.04	0.06	0.11	0.18
V3	Firmicutes	Bacilli	Lactobacillales	Lactobacillaceae	Bifidobacterium / Lactobacillus	(genus level ID only)		305	0 : 305		0.01	0.02	0.03	0.05
V3	Firmicutes	Bacilli	Lactobacillales	Lactobacillaceae	Lactobacillus	(genus level ID only)		3095	0 : 3095		0.12	0.15	0.29	0.48
V3	Firmicutes	Bacilli	Lactobacillales	Lactobacillaceae	Lactobacillus	Lactobacillus acidophilus / Lactobacillus jensenii	99.44 - 100	60	60 : 0	73.33 : 26.67	0	0	0.01	0.01
V3	Firmicutes	Bacilli	Lactobacillales	Lactobacillaceae	Lactobacillus	Lactobacillus agilis / Lactobacillus sp.	99.44 - 100	531	0 : 531	74.76 : 25.24	0.02	0.03	0.05	0.08
V3	Firmicutes	Bacilli	Lactobacillales	Lactobacillaceae	Lactobacillus	Lactobacillus amylolyticus / Lactobacillus hamsteri	99.44 - 99.44	83	83 : 0	63.86 : 36.14	0	0	0.01	0.01
V3	Firmicutes	Bacilli	Lactobacillales	Lactobacillaceae	Lactobacillus	Lactobacillus amylovorus / Lactobacillus crispatus / Lactobacillus delbrueckii / Lactobacillus fornicalis / Lactobacillus gallinarum / Lactobacillus helveticus / Lactobacillus kitasatonis / Lactobacillus psittaci / Lactobacillus suntoryeus / Lactobacillus ultunensis	99.44 - 99.44	40	40 : 0	100 : 0	0	0	0	0.01
V3	Firmicutes	Bacilli	Lactobacillales	Lactobacillaceae	Lactobacillus	Lactobacillus amylovorus / Lactobacillus crispatus / Lactobacillus fornicalis / Lactobacillus gallinarum / Lactobacillus helveticus / Lactobacillus kitasatonis / Lactobacillus psittaci / Lactobacillus suntoryeus / Lactobacillus ultunensis	99.44 - 100	12634	12634 : 0	71.85 : 28.15	0.47	0.63	1.2	1.98
V3	Firmicutes	Bacilli	Lactobacillales	Lactobacillaceae	Lactobacillus	Lactobacillus antri / Lactobacillus vaginalis	99.44 - 99.44	58	58 : 0	79.31 : 20.69	0	0	0.01	0.01
V3	Firmicutes	Bacilli	Lactobacillales	Lactobacillaceae	Lactobacillus	Lactobacillus reuteri / Lactobacillus vaginalis	99.44 - 99.44	269	25 : 244	71 : 29	0.01	0.01	0.03	0.04
V3	Firmicutes	Bacilli	Lactobacillales	Lactobacillaceae	Lactobacillus	Lactobacillus secaliphilus / Lactobacillus vaginalis	99.44 - 99.44	380	380 : 0	67.89 : 32.11	0.01	0.02	0.04	0.06
V3	Firmicutes	Bacilli	Lactobacillales	Lactobacillaceae	Lactobacillus	agilis	99.44 - 100	516	0 : 516	67.44 : 32.56	0.02	0.03	0.05	0.08
V3	Firmicutes	Bacilli	Lactobacillales	Lactobacillaceae	Lactobacillus	alvi	99.44 - 100	15129	0 : 15129	73.47 : 26.53	0.56	0.75	1.43	2.37
V3	Firmicutes	Bacilli	Lactobacillales	Lactobacillaceae	Lactobacillus	antri	100 - 100	52	52 : 0	78.85 : 21.15	0	0	0	0.01
V3	Firmicutes	Bacilli	Lactobacillales	Lactobacillaceae	Lactobacillus	aviarius	99.44 - 100	803	0 : 803	71.86 : 28.14	0.03	0.04	0.08	0.13
V3	Firmicutes	Bacilli	Lactobacillales	Lactobacillaceae	Lactobacillus	delbrueckii	99.44 - 100	939	939 : 0	70.5 : 29.5	0.04	0.05	0.09	0.15
V3	Firmicutes	Bacilli	Lactobacillales	Lactobacillaceae	Lactobacillus	gasseri	100 - 100	11	11 : 0	100 : 0	0	0	0	0
V3	Firmicutes	Bacilli	Lactobacillales	Lactobacillaceae	Lactobacillus	ingluviei	100 - 100	363	363 : 0	69.97 : 30.03	0.01	0.02	0.03	0.06
V3	Firmicutes	Bacilli	Lactobacillales	Lactobacillaceae	Lactobacillus	intermedius	99.44 - 100	365	0 : 365	72.88 : 27.12	0.01	0.02	0.03	0.06
V3	Firmicutes	Bacilli	Lactobacillales	Lactobacillaceae	Lactobacillus	johnsonii	100 - 100	429	429 : 0	73.19 : 26.81	0.02	0.02	0.04	0.07
V3	Firmicutes	Bacilli	Lactobacillales	Lactobacillaceae	Lactobacillus	mucosae	99.44 - 100	1903	1513 : 390	72.67 : 27.33	0.07	0.09	0.18	0.3
V3	Firmicutes	Bacilli	Lactobacillales	Lactobacillaceae	Lactobacillus	oris	99.44 - 100	1923	1923 : 0	71.35 : 28.65	0.07	0.1	0.18	0.3
V3	Firmicutes	Bacilli	Lactobacillales	Lactobacillaceae	Lactobacillus	panis	100 - 100	46	46 : 0	65.22 : 34.78	0	0	0	0.01
V3	Firmicutes	Bacilli	Lactobacillales	Lactobacillaceae	Lactobacillus	pontis	99.44 - 100	4318	4318 : 0	71.14 : 28.86	0.16	0.22	0.41	0.68
V3	Firmicutes	Bacilli	Lactobacillales	Lactobacillaceae	Lactobacillus	reuteri	99.44 - 99.44	14	0 : 14	100 : 0	0	0	0	0
V3	Firmicutes	Bacilli	Lactobacillales	Lactobacillaceae	Lactobacillus	saerimneri	99.44 - 100	295	295 : 0	73.9 : 26.1	0.01	0.01	0.03	0.05
V3	Firmicutes	Bacilli	Lactobacillales	Lactobacillaceae	Lactobacillus	salivarius	99.44 - 100	9398	9398 : 0	72.11 : 27.89	0.35	0.47	0.89	1.47
V3	Firmicutes	Bacilli	Lactobacillales	Lactobacillaceae	Lactobacillus	secaliphilus	100 - 100	598	598 : 0	71.24 : 28.76	0.02	0.03	0.06	0.09
V3	Firmicutes	Bacilli	Lactobacillales	Lactobacillaceae	Lactobacillus	sp.	99.44 - 99.44	21	0 : 21	52.38 : 47.62	0	0	0	0
V3	Firmicutes	Bacilli	Lactobacillales	Lactobacillaceae	Lactobacillus	vaginalis	99.44 - 100	23042	23042 : 0	72.38 : 27.62	0.86	1.15	2.18	3.61
V3	Firmicutes	Bacilli	Lactobacillales	Streptococcaceae	(family level ID only)			90	0 : 90		0	0	0.01	0.01
V3	Firmicutes	Bacilli	Lactobacillales	Streptococcaceae	Lactococcus	lactis	100 - 100	163	163 : 0	69.94 : 30.06	0.01	0.01	0.02	0.03
V3	Firmicutes	Bacilli	Lactobacillales	Streptococcaceae	Streptococcus	(genus level ID only)		37	0 : 37		0	0	0	0.01
V3	Firmicutes	Bacilli	Lactobacillales	Streptococcaceae	Streptococcus	Streptococcus alactolyticus / Streptococcus danieliae / Streptococcus equinus / Streptococcus gallolyticus / Streptococcus luteciae / Streptococcus lutetiensis / Streptococcus pasteurianus	99.44 - 100	1811	1811 : 0	71.45 : 28.55	0.07	0.09	0.17	0.28
V3	Firmicutes	Bacilli	Lactobacillales	Streptococcaceae	Streptococcus	Streptococcus equinus / Streptococcus gallolyticus / Streptococcus suis	99.44 - 99.44	12	0 : 12	100 : 0	0	0	0	0
V3	Firmicutes	Bacilli	Lactobacillales	Streptococcaceae	Streptococcus	infantarius	99.44 - 100	851	851 : 0	71.45 : 28.55	0.03	0.04	0.08	0.13
V3	Firmicutes	Clostridia	Clostridiales	Catabacteriaceae	(family level ID only)			30	0 : 30		0	0	0	0
V3	Firmicutes	Clostridia	Clostridiales	Christensenellaceae	(family level ID only)			426	0 : 426		0.02	0.02	0.04	0.07
V3	Firmicutes	Clostridia	Clostridiales	Clostridiaceae	(family level ID only)			35599	0 : 35599		1.33	1.77	3.37	5.57
V3	Firmicutes	Clostridia	Clostridiales	Clostridiaceae	Anaerostipes / Blautia / Clostridium / Dorea / Hespellia / Lachnoclostridium / Robinsoniella / Ruminococcus / [Ruminococcus]	(genus level ID only)		11	0 : 11		0	0	0	0
V3	Firmicutes	Clostridia	Clostridiales	Clostridiaceae	Anaerostipes / Clostridium / Dorea / Lachnoclostridium / Oribacterium / Veillonella / [Ruminococcus]	(genus level ID only)		24	0 : 24		0	0	0	0
V3	Firmicutes	Clostridia	Clostridiales	Clostridiaceae	Asaccharospora / Clostridium / Intestinibacter / Peptoclostridium / Romboutsia	(genus level ID only)		14	0 : 14		0	0	0	0
V3	Firmicutes	Clostridia	Clostridiales	Clostridiaceae	Clostridium	(genus level ID only)		4100	0 : 4100		0.15	0.2	0.39	0.64
V3	Firmicutes	Clostridia	Clostridiales	Clostridiaceae	Clostridium	Clostridium aurantibutyricum / Clostridium cadaveris / Clostridium disporicum / Clostridium quinii	99.35 - 100	95	95 : 0	71.58 : 28.42	0	0	0.01	0.01
V3	Firmicutes	Clostridia	Clostridiales	Clostridiaceae	Clostridium	Clostridium hylemonae / Clostridium scindens	100 - 100	22	22 : 0	100 : 0	0	0	0	0
V3	Firmicutes	Clostridia	Clostridiales	Clostridiaceae	Clostridium	Clostridium polysaccharolyticum / Clostridium populeti	99.35 - 100	543	543 : 0	62.06 : 37.94	0.02	0.03	0.05	0.08
V3	Firmicutes	Clostridia	Clostridiales	Clostridiaceae	Clostridium	botulinum	99.35 - 99.35	19	0 : 19	100 : 0	0	0	0	0
V3	Firmicutes	Clostridia	Clostridiales	Clostridiaceae	Clostridium	chromiireducens	99.35 - 99.35	154	154 : 0	69.48 : 30.52	0.01	0.01	0.01	0.02
V3	Firmicutes	Clostridia	Clostridiales	Clostridiaceae	Clostridium	perfringens	100 - 100	17	17 : 0	100 : 0	0	0	0	0
V3	Firmicutes	Clostridia	Clostridiales	Clostridiaceae	Clostridium	sp.	99.44 - 100	1495	0 : 1495	70.84 : 29.16	0.06	0.07	0.14	0.23
V3	Firmicutes	Clostridia	Clostridiales	Clostridiaceae	Clostridium / Eubacterium	Clostridium herbivorans / Eubacterium xylanophilum	99.35 - 99.35	46	46 : 0	100 : 0	0	0	0	0.01
V3	Firmicutes	Clostridia	Clostridiales	Clostridiaceae	Clostridium / Eubacterium / Ruminococcus	Clostridium herbivorans / Eubacterium xylanophilum / Ruminococcus gauvreauii	99.35 - 99.35	403	403 : 0	71.46 : 28.54	0.02	0.02	0.04	0.06
V3	Firmicutes	Clostridia	Clostridiales	Clostridiaceae	Clostridium / Hespellia / Robinsoniella	Clostridium hylemonae / Clostridium scindens / Hespellia porcina / Robinsoniella peoriensis	99.35 - 99.35	962	962 : 0	72.35 : 27.65	0.04	0.05	0.09	0.15
V3	Firmicutes	Clostridia	Clostridiales	Clostridiaceae	Clostridium / [Ruminococcus]	(genus level ID only)		11	0 : 11		0	0	0	0
V3	Firmicutes	Clostridia	Clostridiales	Clostridiales Family XIII. Incertae Sedis	(family level ID only)			129	129 : 0		0	0.01	0.01	0.02
V3	Firmicutes	Clostridia	Clostridiales	Eubacteriaceae	(family level ID only)			10922	28 : 10894		0.41	0.54	1.03	1.71
V3	Firmicutes	Clostridia	Clostridiales	Eubacteriaceae	Clostridium / Eubacterium	Clostridium oroticum / Eubacterium contortum / Eubacterium fissicatena	99.35 - 100	13860	13860 : 0	70.97 : 29.03	0.52	0.69	1.31	2.17
V3	Firmicutes	Clostridia	Clostridiales	Eubacteriaceae	Eubacterium	hallii	99.35 - 100	133	133 : 0	78.2 : 21.8	0	0.01	0.01	0.02
V3	Firmicutes	Clostridia	Clostridiales	Lachnospiraceae	(family level ID only)			20037	0 : 20037		0.75	1	1.9	3.14
V3	Firmicutes	Clostridia	Clostridiales	Lachnospiraceae	Acetivibrio / Marvinbryantia	(genus level ID only)		306	0 : 306		0.01	0.02	0.03	0.05
V3	Firmicutes	Clostridia	Clostridiales	Lachnospiraceae	Anaerostipes / Blautia / Clostridium / Coprococcus / Dorea / Eubacterium / Lachnoclostridium / Roseburia / Roseburia / Ruminococcus / [Ruminococcus]	(genus level ID only)		139	0 : 139		0.01	0.01	0.01	0.02
V3	Firmicutes	Clostridia	Clostridiales	Lachnospiraceae	Anaerostipes / Blautia / Lachnoclostridium / Ruminococcus / [Ruminococcus]	(genus level ID only)		759	0 : 759		0.03	0.04	0.07	0.12
V3	Firmicutes	Clostridia	Clostridiales	Lachnospiraceae	Blautia	(genus level ID only)		11	0 : 11		0	0	0	0
V3	Firmicutes	Clostridia	Clostridiales	Lachnospiraceae	Blautia	Blautia coccoides / Blautia hansenii / Blautia luti / Blautia producta / Blautia stercoris	99.35 - 99.35	135	135 : 0	69.63 : 30.37	0.01	0.01	0.01	0.02
V3	Firmicutes	Clostridia	Clostridiales	Lachnospiraceae	Blautia	Blautia coccoides / Blautia hansenii / Blautia luti / Blautia stercoris	99.35 - 100	988	988 : 0	70.75 : 29.25	0.04	0.05	0.09	0.15
V3	Firmicutes	Clostridia	Clostridiales	Lachnospiraceae	Blautia	producta	99.35 - 99.35	145	0 : 145	73.79 : 26.21	0.01	0.01	0.01	0.02
V3	Firmicutes	Clostridia	Clostridiales	Lachnospiraceae	Blautia / Clostridium / Coprococcus / Roseburia / Roseburia / Ruminococcus / [Ruminococcus]	(genus level ID only)		87	0 : 87		0	0	0.01	0.01
V3	Firmicutes	Clostridia	Clostridiales	Lachnospiraceae	Blautia / Clostridium / Coprococcus / Roseburia / Ruminococcus / Tyzzerella / [Ruminococcus]	(genus level ID only)		37	0 : 37		0	0	0	0.01
V3	Firmicutes	Clostridia	Clostridiales	Lachnospiraceae	Blautia / Clostridium / Coprococcus / Roseburia / Ruminococcus / [Ruminococcus]	(genus level ID only)		17653	0 : 17653		0.66	0.88	1.67	2.76
V3	Firmicutes	Clostridia	Clostridiales	Lachnospiraceae	Blautia / Clostridium / Dorea / Hespellia / Lachnoclostridium / Robinsoniella / Ruminiclostridium / Ruminococcus / [Ruminococcus]	(genus level ID only)		42	0 : 42		0	0	0	0.01
V3	Firmicutes	Clostridia	Clostridiales	Lachnospiraceae	Blautia / Clostridium / Dorea / Lachnoclostridium / Ruminiclostridium / Ruminococcus / [Ruminococcus]	(genus level ID only)		44	0 : 44		0	0	0	0.01
V3	Firmicutes	Clostridia	Clostridiales	Lachnospiraceae	Blautia / Clostridium / Dorea / Lachnoclostridium / Ruminococcus / [Ruminococcus]	(genus level ID only)		2680	0 : 2680		0.1	0.13	0.25	0.42
V3	Firmicutes	Clostridia	Clostridiales	Lachnospiraceae	Blautia / Clostridium / Roseburia / Ruminococcus / [Ruminococcus]	(genus level ID only)		140	0 : 140		0.01	0.01	0.01	0.02
V3	Firmicutes	Clostridia	Clostridiales	Lachnospiraceae	Blautia / Clostridium / Ruminococcus	(genus level ID only)		35	0 : 35		0	0	0	0.01
V3	Firmicutes	Clostridia	Clostridiales	Lachnospiraceae	Blautia / Clostridium / Ruminococcus / [Ruminococcus]	(genus level ID only)		15	0 : 15		0	0	0	0
V3	Firmicutes	Clostridia	Clostridiales	Lachnospiraceae	Blautia / Clostridium / [Ruminococcus]	(genus level ID only)		96	0 : 96		0	0	0.01	0.02
V3	Firmicutes	Clostridia	Clostridiales	Lachnospiraceae	Blautia / Dorea / Lachnoclostridium / Roseburia / Ruminococcus / [Ruminococcus]	(genus level ID only)		216	0 : 216		0.01	0.01	0.02	0.03
V3	Firmicutes	Clostridia	Clostridiales	Lachnospiraceae	Blautia / Eubacterium / Roseburia / [Ruminococcus]	(genus level ID only)		309	0 : 309		0.01	0.02	0.03	0.05
V3	Firmicutes	Clostridia	Clostridiales	Lachnospiraceae	Blautia / Fusobacterium / Moryella / Ruminococcus / Stomatobaculum / [Ruminococcus]	(genus level ID only)		13	0 : 13		0	0	0	0
V3	Firmicutes	Clostridia	Clostridiales	Lachnospiraceae	Blautia / Hespellia / Lachnoclostridium / Robinsoniella / Ruminiclostridium / Ruminococcus / [Ruminococcus]	(genus level ID only)		144	0 : 144		0.01	0.01	0.01	0.02
V3	Firmicutes	Clostridia	Clostridiales	Lachnospiraceae	Blautia / Hespellia / Lactonifactor / Robinsoniella / Ruminococcus / [Ruminococcus]	(genus level ID only)		129	0 : 129		0	0.01	0.01	0.02
V3	Firmicutes	Clostridia	Clostridiales	Lachnospiraceae	Blautia / Hespellia / Robinsoniella / Ruminococcus / [Ruminococcus]	(genus level ID only)		143	0 : 143		0.01	0.01	0.01	0.02
V3	Firmicutes	Clostridia	Clostridiales	Lachnospiraceae	Blautia / Lactonifactor	Blautia coccoides / Blautia hansenii / Blautia hydrogenotrophica / Blautia luti / Blautia stercoris / Lactonifactor longoviformis	99.35 - 99.35	11	11 : 0	100 : 0	0	0	0	0
V3	Firmicutes	Clostridia	Clostridiales	Lachnospiraceae	Blautia / Lactonifactor	Blautia hydrogenotrophica / Lactonifactor longoviformis	99.35 - 99.35	20	20 : 0	100 : 0	0	0	0	0
V3	Firmicutes	Clostridia	Clostridiales	Lachnospiraceae	Blautia / Roseburia / Ruminococcus / [Ruminococcus]	(genus level ID only)		298	0 : 298		0.01	0.01	0.03	0.05
V3	Firmicutes	Clostridia	Clostridiales	Lachnospiraceae	Blautia / Roseburia / [Ruminococcus]	(genus level ID only)		149	0 : 149		0.01	0.01	0.01	0.02
V3	Firmicutes	Clostridia	Clostridiales	Lachnospiraceae	Blautia / Ruminococcus / [Ruminococcus]	(genus level ID only)		533	0 : 533		0.02	0.03	0.05	0.08
V3	Firmicutes	Clostridia	Clostridiales	Lachnospiraceae	Blautia / [Ruminococcus]	(genus level ID only)		2793	0 : 2793		0.1	0.14	0.26	0.44
V3	Firmicutes	Clostridia	Clostridiales	Lachnospiraceae	Blautia / [Ruminococcus]	Blautia producta / [Ruminococcus] gnavus	99.35 - 99.35	52	0 : 52	65.38 : 34.62	0	0	0	0.01
V3	Firmicutes	Clostridia	Clostridiales	Lachnospiraceae	Butyrivibrio / Eubacterium / Pseudobutyrivibrio	(genus level ID only)		13	0 : 13		0	0	0	0
V3	Firmicutes	Clostridia	Clostridiales	Lachnospiraceae	Clostridium / Lachnoclostridium / Ruminiclostridium / [Ruminococcus]	(genus level ID only)		68	0 : 68		0	0	0.01	0.01
V3	Firmicutes	Clostridia	Clostridiales	Lachnospiraceae	Clostridium / Roseburia	(genus level ID only)		12	0 : 12		0	0	0	0
V3	Firmicutes	Clostridia	Clostridiales	Lachnospiraceae	Clostridium / [Ruminococcus]	(genus level ID only)		23	0 : 23		0	0	0	0
V3	Firmicutes	Clostridia	Clostridiales	Lachnospiraceae	Coprococcus	eutactus	99.35 - 99.35	12	0 : 12	100 : 0	0	0	0	0
V3	Firmicutes	Clostridia	Clostridiales	Lachnospiraceae	Coprococcus / Roseburia	Coprococcus eutactus / Roseburia faecis	99.35 - 99.35	55	0 : 55	74.55 : 25.45	0	0	0.01	0.01
V3	Firmicutes	Clostridia	Clostridiales	Lachnospiraceae	Coprococcus / Roseburia / Ruminococcus	Coprococcus comes / Roseburia faecis / Roseburia intestinalis / Roseburia inulinivorans / Ruminococcus torques	99.35 - 99.35	243	243 : 0	72.02 : 27.98	0.01	0.01	0.02	0.04
V3	Firmicutes	Clostridia	Clostridiales	Lachnospiraceae	Coprococcus / Roseburia / Ruminococcus	Coprococcus comes / Roseburia faecis / Ruminococcus torques	99.35 - 99.42	389	389 : 0	75.84 : 24.16	0.01	0.02	0.04	0.06
V3	Firmicutes	Clostridia	Clostridiales	Lachnospiraceae	Coprococcus / Ruminococcus	Coprococcus comes / Coprococcus eutactus / Ruminococcus torques	99.35 - 99.36	6127	6127 : 0	70.38 : 29.62	0.23	0.31	0.58	0.96
V3	Firmicutes	Clostridia	Clostridiales	Lachnospiraceae	Coprococcus / Ruminococcus	Coprococcus comes / Ruminococcus gauvreauii / Ruminococcus torques	99.35 - 99.35	60	60 : 0	76.67 : 23.33	0	0	0.01	0.01
V3	Firmicutes	Clostridia	Clostridiales	Lachnospiraceae	Coprococcus / Ruminococcus	Coprococcus comes / Ruminococcus torques	99.33 - 100	64320	64320 : 0	71.52 : 28.48	2.4	3.21	6.09	10.07
V3	Firmicutes	Clostridia	Clostridiales	Lachnospiraceae	Dorea / Lachnoclostridium / Roseburia / [Ruminococcus]	(genus level ID only)		331	0 : 331		0.01	0.02	0.03	0.05
V3	Firmicutes	Clostridia	Clostridiales	Lachnospiraceae	Dorea / Lachnoclostridium / Roseburia / [Ruminococcus]	Dorea formicigenerans / Lachnoclostridium clostridioforme / Roseburia faecis / [Ruminococcus] gnavus	99.35 - 99.35	2001	0 : 2001	72.91 : 27.09	0.07	0.1	0.19	0.31
V3	Firmicutes	Clostridia	Clostridiales	Lachnospiraceae	Eubacterium / Ruminococcus	Eubacterium hadrum / Ruminococcus gauvreauii	99.35 - 99.35	39	39 : 0	71.79 : 28.21	0	0	0	0.01
V3	Firmicutes	Clostridia	Clostridiales	Lachnospiraceae	Eubacterium / [Ruminococcus]	(genus level ID only)		73	0 : 73		0	0	0.01	0.01
V3	Firmicutes	Clostridia	Clostridiales	Lachnospiraceae	Hespellia / Robinsoniella	Hespellia porcina / Robinsoniella peoriensis	99.35 - 100	303	303 : 0	73.27 : 26.73	0.01	0.02	0.03	0.05
V3	Firmicutes	Clostridia	Clostridiales	Lachnospiraceae	Lachnoclostridium	(genus level ID only)		291	0 : 291		0.01	0.01	0.03	0.05
V3	Firmicutes	Clostridia	Clostridiales	Lachnospiraceae	Lachnoclostridium / Ruminiclostridium / Ruminococcus / [Ruminococcus]	(genus level ID only)		17	0 : 17		0	0	0	0
V3	Firmicutes	Clostridia	Clostridiales	Lachnospiraceae	Lachnoclostridium / Ruminiclostridium / [Ruminococcus]	(genus level ID only)		21	0 : 21		0	0	0	0
V3	Firmicutes	Clostridia	Clostridiales	Lachnospiraceae	Lachnoclostridium / [Ruminococcus]	(genus level ID only)		10	0 : 10		0	0	0	0
V3	Firmicutes	Clostridia	Clostridiales	Lachnospiraceae	Marvinbryantia	(genus level ID only)		12	0 : 12		0	0	0	0
V3	Firmicutes	Clostridia	Clostridiales	Lachnospiraceae	Marvinbryantia / [Ruminococcus]	(genus level ID only)		432	0 : 432		0.02	0.02	0.04	0.07
V3	Firmicutes	Clostridia	Clostridiales	Lachnospiraceae	Moryella	indoligenes	99.35 - 99.35	122	122 : 0	72.13 : 27.87	0	0.01	0.01	0.02
V3	Firmicutes	Clostridia	Clostridiales	Lachnospiraceae	Roseburia	(genus level ID only)		21025	0 : 21025		0.78	1.05	1.99	3.29
V3	Firmicutes	Clostridia	Clostridiales	Lachnospiraceae	Roseburia	Roseburia intestinalis / Roseburia inulinivorans	99.35 - 99.36	481	481 : 0	73.18 : 26.82	0.02	0.02	0.05	0.08
V3	Firmicutes	Clostridia	Clostridiales	Lachnospiraceae	Roseburia	faecis	99.32 - 100	17883	16494 : 1389	72.26 : 27.74	0.67	0.89	1.69	2.8
V3	Firmicutes	Clostridia	Clostridiales	Lachnospiraceae	Roseburia / [Ruminococcus]	(genus level ID only)		1232	0 : 1232		0.05	0.06	0.12	0.19
V3	Firmicutes	Clostridia	Clostridiales	Lachnospiraceae	Roseburia / [Ruminococcus]	Roseburia faecis / [Ruminococcus] gnavus / [Ruminococcus] torques	99.35 - 99.35	1028	0 : 1028	71.4 : 28.6	0.04	0.05	0.1	0.16
V3	Firmicutes	Clostridia	Clostridiales	Lachnospiraceae	Roseburia / [Ruminococcus]	Roseburia faecis / [Ruminococcus] torques	99.35 - 99.35	106	0 : 106	73.58 : 26.42	0	0.01	0.01	0.02
V3	Firmicutes	Clostridia	Clostridiales	Lachnospiraceae	Ruminococcus	gnavus	99.35 - 100	203	203 : 0	67.49 : 32.51	0.01	0.01	0.02	0.03
V3	Firmicutes	Clostridia	Clostridiales	Lachnospiraceae	Stomatobaculum	(genus level ID only)		205	0 : 205		0.01	0.01	0.02	0.03
V3	Firmicutes	Clostridia	Clostridiales	Lachnospiraceae	Stomatobaculum	longum	99.35 - 99.35	64	0 : 64	78.12 : 21.88	0	0	0.01	0.01
V3	Firmicutes	Clostridia	Clostridiales	Lachnospiraceae	[Ruminococcus]	(genus level ID only)		7731	0 : 7731		0.29	0.39	0.73	1.21
V3	Firmicutes	Clostridia	Clostridiales	Lachnospiraceae	[Ruminococcus]	[Ruminococcus] gnavus / [Ruminococcus] torques	99.35 - 99.35	60	0 : 60	63.33 : 36.67	0	0	0.01	0.01
V3	Firmicutes	Clostridia	Clostridiales	Lachnospiraceae	[Ruminococcus]	gnavus	99.35 - 100	323	0 : 323	75.23 : 24.77	0.01	0.02	0.03	0.05
V3	Firmicutes	Clostridia	Clostridiales	Lachnospiraceae	[Ruminococcus]	torques	99.32 - 100	12601	0 : 12601	72.29 : 27.71	0.47	0.63	1.19	1.97
V3	Firmicutes	Clostridia	Clostridiales	Oscillospiraceae	(family level ID only)			10	0 : 10		0	0	0	0
V3	Firmicutes	Clostridia	Clostridiales	Peptococcaceae	(family level ID only)			11873	0 : 11873		0.44	0.59	1.12	1.86
V3	Firmicutes	Clostridia	Clostridiales	Peptostreptococcaceae	(family level ID only)			124	0 : 124		0	0.01	0.01	0.02
V3	Firmicutes	Clostridia	Clostridiales	Peptostreptococcaceae	Asaccharospora / Clostridium / Intestinibacter / Peptoclostridium / Romboutsia	(genus level ID only)		264	0 : 264		0.01	0.01	0.02	0.04
V3	Firmicutes	Clostridia	Clostridiales	Peptostreptococcaceae	Clostridium / Eubacterium	Clostridium bartlettii / Clostridium bifermentans / Clostridium ghonii / Clostridium hiranonis / Clostridium irregulare / Clostridium lituseburense / Eubacterium tenue	99.35 - 99.35	11	11 : 0	100 : 0	0	0	0	0
V3	Firmicutes	Clostridia	Clostridiales	Peptostreptococcaceae	Clostridium / Eubacterium	Clostridium bartlettii / Clostridium bifermentans / Clostridium ghonii / Clostridium irregulare / Clostridium lituseburense / Eubacterium tenue	99.35 - 100	10464	10464 : 0	72.66 : 27.34	0.39	0.52	0.99	1.64
V3	Firmicutes	Clostridia	Clostridiales	Ruminococcaceae	(family level ID only)			8082	0 : 8082		0.3	0.4	0.77	1.26
V3	Firmicutes	Clostridia	Clostridiales	Ruminococcaceae	Acetanaerobacterium	(genus level ID only)		466	0 : 466		0.02	0.02	0.04	0.07
V3	Firmicutes	Clostridia	Clostridiales	Ruminococcaceae	Acetanaerobacterium	elongatum	99.35 - 99.35	84	84 : 0	73.81 : 26.19	0	0	0.01	0.01
V3	Firmicutes	Clostridia	Clostridiales	Ruminococcaceae	Faecalibacterium	(genus level ID only)		739	0 : 739		0.03	0.04	0.07	0.12
V3	Firmicutes	Clostridia	Clostridiales	Ruminococcaceae	Faecalibacterium	prausnitzii	99.35 - 100	2857	0 : 2857	72.63 : 27.37	0.11	0.14	0.27	0.45
V3	Firmicutes	Clostridia	Clostridiales	Ruminococcaceae	Faecalibacterium / Gemmiger	(genus level ID only)		7789	0 : 7789		0.29	0.39	0.74	1.22
V3	Firmicutes	Clostridia	Clostridiales	Ruminococcaceae	Faecalibacterium / Gemmiger / Subdoligranulum	(genus level ID only)		170	0 : 170		0.01	0.01	0.02	0.03
V3	Firmicutes	Clostridia	Clostridiales	Ruminococcaceae	Ruminococcus	(genus level ID only)		62	0 : 62		0	0	0.01	0.01
V3	Firmicutes	Clostridia	Clostridiales	Ruminococcaceae	Ruminococcus	faecis	99.33 - 100	11733	11733 : 0	71.47 : 28.53	0.44	0.59	1.11	1.84
V3	Firmicutes	Clostridia	Clostridiales	Ruminococcaceae	Ruminococcus	gauvreauii	99.35 - 100	3905	3905 : 0	70.42 : 29.58	0.15	0.19	0.37	0.61
V3	Firmicutes	Clostridia	Clostridiales	Ruminococcaceae	Ruminococcus	sp.	99.35 - 99.35	65	0 : 65	60 : 40	0	0	0.01	0.01
V3	Firmicutes	Clostridia	Clostridiales	Ruminococcaceae	Subdoligranulum	(genus level ID only)		2868	0 : 2868		0.11	0.14	0.27	0.45
V3	Firmicutes	Clostridia	Clostridiales	Ruminococcaceae	Subdoligranulum	variabile	99.35 - 99.35	1865	1865 : 0	69.6 : 30.4	0.07	0.09	0.18	0.29
V3	Firmicutes	Clostridia	Clostridiales	Syntrophomonadaceae	(family level ID only)			105	0 : 105		0	0.01	0.01	0.02
V3	Firmicutes	Clostridia	Clostridiales	Veillonellaceae	(family level ID only)			13	0 : 13		0	0	0	0
V3	Firmicutes	Clostridia	Clostridiales	unclassified Clostridiales	Flavonifractor	(genus level ID only)		798	798 : 0		0.03	0.04	0.08	0.12
V3	Firmicutes	Clostridia	Clostridiales	unclassified Clostridiales	Flavonifractor / Pseudoflavonifractor	(genus level ID only)		50	50 : 0		0	0	0	0.01
V3	Firmicutes	Clostridia	Halanaerobiales	Halobacteroidaceae	(family level ID only)			179	116 : 63		0.01	0.01	0.02	0.03
V3	Firmicutes	Erysipelotrichi	Erysipelotrichales	Erysipelotrichaceae	(family level ID only)			31269	0 : 31269		1.17	1.56	2.96	4.89
V3	Firmicutes	Erysipelotrichi	Erysipelotrichales	Erysipelotrichaceae	Bulleidia	p-1630-c5	99.42 - 99.42	168	0 : 168	63.69 : 36.31	0.01	0.01	0.02	0.03
V3	Firmicutes	Erysipelotrichi	Erysipelotrichales	Erysipelotrichaceae	[Eubacterium]	(genus level ID only)		120	0 : 120		0	0.01	0.01	0.02
V3	Firmicutes	Erysipelotrichia	Erysipelotrichales	Erysipelotrichaceae	(family level ID only)			8608	0 : 8608		0.32	0.43	0.81	1.35
V3	Firmicutes	Erysipelotrichia	Erysipelotrichales	Erysipelotrichaceae	Clostridium	spiroforme	99.44 - 100	36747	36747 : 0	72.5 : 27.5	1.37	1.83	3.48	5.75
V3	Firmicutes	Erysipelotrichia	Erysipelotrichales	Erysipelotrichaceae	Erysipelatoclostridium	(genus level ID only)		8798	0 : 8798		0.33	0.44	0.83	1.38
V3	Firmicutes	Erysipelotrichia	Erysipelotrichales	Erysipelotrichaceae	Eubacterium	cylindroides	99.44 - 100	8793	8793 : 0	57 : 43	0.33	0.44	0.83	1.38
V3	Firmicutes	Erysipelotrichia	Erysipelotrichales	Erysipelotrichaceae	Faecalicoccus	(genus level ID only)		112	0 : 112		0	0.01	0.01	0.02
V3	Firmicutes	Erysipelotrichia	Erysipelotrichales	Erysipelotrichaceae	Faecalicoccus	acidiformans	99.44 - 100	522	0 : 522	71.07 : 28.93	0.02	0.03	0.05	0.08
V3	Firmicutes	Erysipelotrichia	Erysipelotrichales	Erysipelotrichaceae	Faecalicoccus	pleomorphus	99.44 - 99.44	231	0 : 231	67.1 : 32.9	0.01	0.01	0.02	0.04
V3	Firmicutes	Erysipelotrichia	Erysipelotrichales	Erysipelotrichaceae	Faecalitalea	(genus level ID only)		7181	0 : 7181		0.27	0.36	0.68	1.12
V3	Firmicutes	Erysipelotrichia	Erysipelotrichales	Erysipelotrichaceae	Streptococcus	pleomorphus	99.44 - 99.44	571	571 : 0	71.63 : 28.37	0.02	0.03	0.05	0.09
V3	Firmicutes	Erysipelotrichia	Erysipelotrichales	Erysipelotrichaceae	Turicibacter	(genus level ID only)		10726	0 : 10726		0.4	0.53	1.02	1.68
V3	Firmicutes	Negativicutes	Selenomonadales	Acidaminococcaceae	(family level ID only)			111	0 : 111		0	0.01	0.01	0.02
V3	Firmicutes	Negativicutes	Selenomonadales	Acidaminococcaceae	Phascolarctobacterium	sp.	99.44 - 100	239	0 : 239	68.2 : 31.8	0.01	0.01	0.02	0.04
V3	Firmicutes	Negativicutes	Selenomonadales	Veillonellaceae	(family level ID only)			179	0 : 179		0.01	0.01	0.02	0.03
V3	Firmicutes	Negativicutes	Selenomonadales	Veillonellaceae	Megasphaera	(genus level ID only)		36	0 : 36		0	0	0	0.01
V3	Proteobacteria	Alphaproteobacteria	Rhizobiales	Cohaesibacteraceae	(family level ID only)			14	0 : 14		0	0	0	0
V3	Proteobacteria	Alphaproteobacteria	Rhizobiales	Hyphomicrobiaceae	Gemmiger	formicilis	99.35 - 99.35	113	113 : 0	76.99 : 23.01	0	0.01	0.01	0.02
V3	Proteobacteria	Alphaproteobacteria	Sphingomonadales	Sphingomonadaceae	Sphingomonas	Sphingomonas canadensis / Sphingomonas changbaiensis	100 - 100	13	13 : 0	100 : 0	0	0	0	0
V3	Proteobacteria	Betaproteobacteria	Burkholderiales	Oxalobacteraceae	Burkholderia / Cupriavidus / Ralstonia	Burkholderia sp. / Cupriavidus gilardii / Cupriavidus respiraculi / Cupriavidus sp. / Ralstonia sp.	100 - 100	11	0 : 11	100 : 0	0	0	0	0
V3	Proteobacteria	Deltaproteobacteria	Desulfovibrionales	Desulfovibrionaceae	(family level ID only)			673	0 : 673		0.03	0.03	0.06	0.11
V3	Proteobacteria	Deltaproteobacteria	Desulfovibrionales	Desulfovibrionaceae	Desulfovibrio	(genus level ID only)		236	0 : 236		0.01	0.01	0.02	0.04
V3	Proteobacteria	Deltaproteobacteria	Desulfovibrionales	Desulfovibrionaceae	Desulfovibrio	piger	99.44 - 99.44	101	101 : 0	74.26 : 25.74	0	0.01	0.01	0.02
V3	Proteobacteria	Epsilonproteobacteria	Campylobacterales	Helicobacteraceae	(family level ID only)			761	0 : 761		0.03	0.04	0.07	0.12
V3	Proteobacteria	Epsilonproteobacteria	Campylobacterales	Helicobacteraceae	Helicobacter	Helicobacter aurati / Helicobacter ganmani / Helicobacter mesocricetorum / Helicobacter pullorum	100 - 100	49	49 : 0	75.51 : 24.49	0	0	0	0.01
V3	Proteobacteria	Gammaproteobacteria	Aeromonadales	Succinivibrionaceae	(family level ID only)			15	0 : 15		0	0	0	0
V3	Proteobacteria	Gammaproteobacteria	Aeromonadales	Succinivibrionaceae	Anaerobiospirillum	(genus level ID only)		49	0 : 49		0	0	0	0.01
V3	Proteobacteria	Gammaproteobacteria	Enterobacteriales	Enterobacteriaceae	Escherichia / Escherichia/Shigella / Eschericia/Shigella	Escherichia albertii / Escherichia fergusonii / Escherichia vulneris / Escherichia/Shigella coli / Escherichia/Shigella coli/sonnei / Eschericia/Shigella coli/dysenteriae / Eschericia/Shigella coli/flexneri	99.44 - 100	194	194 : 0	79.9 : 20.1	0.01	0.01	0.02	0.03
V3	Spirochaetes	Spirochaetia	Spirochaetales	Brachyspiraceae	(family level ID only)			2064	0 : 2064		0.08	0.1	0.2	0.32
V3	Synergistetes	Synergistia	Synergistales	Synergistaceae	(family level ID only)			1598	0 : 1598		0.06	0.08	0.15	0.25
V3	Synergistetes	Synergistia	Synergistales	Synergistaceae	Cloacibacillus	(genus level ID only)		178	0 : 178		0.01	0.01	0.02	0.03
V3	Tenericutes	Mollicutes	Acholeplasmatales	Acholeplasmataceae	(family level ID only)			102	14 : 88		0	0.01	0.01	0.02
V3	Tenericutes	Mollicutes	Entomoplasmatales	Spiroplasmataceae	(family level ID only)			381	0 : 381		0.01	0.02	0.04	0.06
V3	Tenericutes	Mollicutes	Mycoplasmatales	Mycoplasmataceae	(family level ID only)			1120	0 : 1120		0.04	0.06	0.11	0.18
V4	Actinobacteria	Actinobacteria	Actinomycetales	Corynebacteriaceae	Corynebacterium	Corynebacterium ammoniagenes / Corynebacterium efficiens / Corynebacterium glutamicum	99.6 - 99.6	23	23 : 0	100 : 0	0	0	0	0.02
V4	Actinobacteria	Actinobacteria	Actinomycetales	Corynebacteriaceae	Corynebacterium	Corynebacterium camporealensis / Corynebacterium epidermidicanis / Corynebacterium jeikeium / Corynebacterium stationis	99.6 - 99.6	19	19 : 0	100 : 0	0	0	0	0.02
V4	Actinobacteria	Actinobacteria	Actinomycetales	Corynebacteriaceae	Corynebacterium	Corynebacterium efficiens / Corynebacterium glutamicum	99.6 - 100	122	122 : 0	66.39 : 33.61	0	0.01	0.01	0.13
V4	Actinobacteria	Actinobacteria	Actinomycetales	Corynebacteriaceae	Corynebacterium	ammoniagenes	100 - 100	30	30 : 0	63.33 : 36.67	0	0	0	0.03
V4	Actinobacteria	Actinobacteria	Actinomycetales	Corynebacteriaceae	Corynebacterium	aquilae	99.6 - 99.6	59	59 : 0	71.19 : 28.81	0	0	0.01	0.06
V4	Actinobacteria	Actinobacteria	Actinomycetales	Corynebacteriaceae	Corynebacterium	stationis	100 - 100	220	220 : 0	68.64 : 31.36	0.01	0.01	0.02	0.24
V4	Actinobacteria	Actinobacteria	Actinomycetales	Micrococcaceae	Rothia	nasimurium	99.59 - 99.59	37	37 : 0	62.16 : 37.84	0	0	0	0.04
V4	Actinobacteria	Actinobacteria	Bifidobacteriales	Bifidobacteriaceae	Aeriscardovia	(genus level ID only)		32	0 : 32		0	0	0	0.03
V4	Actinobacteria	Actinobacteria	Bifidobacteriales	Bifidobacteriaceae	Aeriscardovia	aeriphila	99.15 - 100	2847	2847 : 0	71.2 : 28.8	0.11	0.14	0.27	3.06
V4	Actinobacteria	Actinobacteria	Bifidobacteriales	Bifidobacteriaceae	Bifidobacterium	(genus level ID only)		15	0 : 15		0	0	0	0.02
V4	Actinobacteria	Actinobacteria	Bifidobacteriales	Bifidobacteriaceae	Bifidobacterium	saeculare	99.6 - 100	112	112 : 0	72.32 : 27.68	0	0.01	0.01	0.12
V4	Actinobacteria	Actinobacteria	Coriobacteriales	Coriobacteriaceae	(family level ID only)			22680	0 : 22680		0.85	1.13	2.15	24.38
V4	Actinobacteria	Actinobacteria	Coriobacteriales	Coriobacteriaceae	Collinsella	(genus level ID only)		69	0 : 69		0	0	0.01	0.07
V4	Actinobacteria	Actinobacteria	Coriobacteriales	Coriobacteriaceae	Enorma	(genus level ID only)		107	0 : 107		0	0.01	0.01	0.12
V4	Actinobacteria	Actinobacteria	Coriobacteriales	Coriobacteriaceae	Enorma	massiliensis	99.59 - 100	31	0 : 31	100 : 0	0	0	0	0.03
V4	Actinobacteria	Actinobacteria	Coriobacteriales	Coriobacteriaceae	Slackia	(genus level ID only)		17	0 : 17		0	0	0	0.02
V4	Actinobacteria	Coriobacteriia	Coriobacteriales	Coriobacteriaceae	(family level ID only)			727	0 : 727		0.03	0.04	0.07	0.78
V4	Bacteroidetes	Bacteroidia	Bacteroidales	Bacteroidaceae	(family level ID only)			37	0 : 37		0	0	0	0.04
V4	Bacteroidetes	Bacteroidia	Bacteroidales	Bacteroidaceae	Bacteroides	(genus level ID only)		22	0 : 22		0	0	0	0.02
V4	Bacteroidetes	Bacteroidia	Bacteroidales	Bacteroidaceae	Bacteroides	salanitronis	100 - 100	170	170 : 0	73.53 : 26.47	0.01	0.01	0.02	0.18
V4	Bacteroidetes	Bacteroidia	Bacteroidales	Porphyromonadaceae	(family level ID only)			15	0 : 15		0	0	0	0.02
V4	Bacteroidetes	Bacteroidia	Bacteroidales	Prevotellaceae	(family level ID only)			73	0 : 73		0	0	0.01	0.08
V4	Bacteroidetes	Cytophagia	Cytophagales	Cytophagaceae	(family level ID only)			16	0 : 16		0	0	0	0.02
V4	Firmicutes	Bacilli	Bacillales	Bacillaceae	(family level ID only)			1028	0 : 1028		0.04	0.05	0.1	1.1
V4	Firmicutes	Bacilli	Bacillales	Paenibacillaceae	(family level ID only)			10	0 : 10		0	0	0	0.01
V4	Firmicutes	Bacilli	Bacillales	Staphylococcaceae	Jeotgalicoccus	Jeotgalicoccus aerolatus / Jeotgalicoccus halophilus / Jeotgalicoccus halotolerans / Jeotgalicoccus nanhaiensis	100 - 100	17	17 : 0	100 : 0	0	0	0	0.02
V4	Firmicutes	Bacilli	Bacillales	Staphylococcaceae	Jeotgalicoccus	pinnipedialis	99.59 - 99.59	15	15 : 0	100 : 0	0	0	0	0.02
V4	Firmicutes	Bacilli	Lactobacillales	Aerococcaceae	(family level ID only)			33	0 : 33		0	0	0	0.04
V4	Firmicutes	Bacilli	Lactobacillales	Aerococcaceae	Aerococcus	(genus level ID only)		58	0 : 58		0	0	0.01	0.06
V4	Firmicutes	Bacilli	Lactobacillales	Aerococcaceae	Aerococcus	urinaeequi	99.59 - 100	318	318 : 0	73.58 : 26.42	0.01	0.02	0.03	0.34
V4	Firmicutes	Bacilli	Lactobacillales	Aerococcaceae	Facklamia	(genus level ID only)		26	0 : 26		0	0	0	0.03
V4	Firmicutes	Bacilli	Lactobacillales	Aerococcaceae	Facklamia	hominis	99.59 - 99.6	122	0 : 122	79.51 : 20.49	0	0.01	0.01	0.13
V4	Firmicutes	Bacilli	Lactobacillales	Aerococcaceae	Facklamia	tabacinasalis	99.19 - 100	325	325 : 0	68.92 : 31.08	0.01	0.02	0.03	0.35
V4	Firmicutes	Bacilli	Lactobacillales	Aerococcaceae	Facklamia / Ignavigranum	(genus level ID only)		15	0 : 15		0	0	0	0.02
V4	Firmicutes	Bacilli	Lactobacillales	Carnobacteriaceae	Atopostipes	suicloacalis	100 - 100	11	11 : 0	100 : 0	0	0	0	0.01
V4	Firmicutes	Bacilli	Lactobacillales	Carnobacteriaceae	Bacillus / Jeotgalibaca / Trichococcus	(genus level ID only)		31	0 : 31		0	0	0	0.03
V4	Firmicutes	Bacilli	Lactobacillales	Carnobacteriaceae	Bacillus / Jeotgalibaca / Trichococcus / Vagococcus	(genus level ID only)		11	0 : 11		0	0	0	0.01
V4	Firmicutes	Bacilli	Lactobacillales	Carnobacteriaceae	Carnobacterium	mobile	99.59 - 100	98	98 : 0	74.49 : 25.51	0	0	0.01	0.11
V4	Firmicutes	Bacilli	Lactobacillales	Carnobacteriaceae	Jeotgalibaca	(genus level ID only)		64	0 : 64		0	0	0.01	0.07
V4	Firmicutes	Bacilli	Lactobacillales	Carnobacteriaceae	Trichococcus	Trichococcus collinsii / Trichococcus flocculiformis / Trichococcus palustris / Trichococcus pasteurii / Trichococcus patagoniensis	99.19 - 99.19	56	56 : 0	82.14 : 17.86	0	0	0.01	0.06
V4	Firmicutes	Bacilli	Lactobacillales	Enterococcaceae	(family level ID only)			35	0 : 35		0	0	0	0.04
V4	Firmicutes	Bacilli	Lactobacillales	Enterococcaceae	Enterococcus	(genus level ID only)		81	0 : 81		0	0	0.01	0.09
V4	Firmicutes	Bacilli	Lactobacillales	Enterococcaceae	Enterococcus	Enterococcus canintestini / Enterococcus casseliflavus / Enterococcus dispar / Enterococcus durans / Enterococcus faecalis / Enterococcus faecium / Enterococcus gallinarum / Enterococcus hirae / Enterococcus lactis / Enterococcus mundtii / Enterococcus ratti / Enterococcus rivorum / Enterococcus saccharolyticus / Enterococcus villorum	99.19 - 100	339	339 : 0	74.93 : 25.07	0.01	0.02	0.03	0.36
V4	Firmicutes	Bacilli	Lactobacillales	Enterococcaceae	Enterococcus	cecorum	99.19 - 100	687	687 : 0	77.73 : 22.27	0.03	0.03	0.07	0.74
V4	Firmicutes	Bacilli	Lactobacillales	Enterococcaceae	Enterococcus	faecium	100 - 100	54	0 : 54	79.63 : 20.37	0	0	0.01	0.06
V4	Firmicutes	Bacilli	Lactobacillales	Lactobacillaceae	(family level ID only)			199	0 : 199		0.01	0.01	0.02	0.21
V4	Firmicutes	Bacilli	Lactobacillales	Lactobacillaceae	Lactobacillus	(genus level ID only)		2158	0 : 2158		0.08	0.11	0.2	2.32
V4	Firmicutes	Bacilli	Lactobacillales	Lactobacillaceae	Lactobacillus	Lactobacillus acidipiscis / Lactobacillus salivarius	99.19 - 99.59	30	30 : 0	100 : 0	0	0	0	0.03
V4	Firmicutes	Bacilli	Lactobacillales	Lactobacillaceae	Lactobacillus	Lactobacillus acidophilus / Lactobacillus crispatus / Lactobacillus gallinarum	99.18 - 100	1325	1325 : 0	70.79 : 29.21	0.05	0.07	0.13	1.42
V4	Firmicutes	Bacilli	Lactobacillales	Lactobacillaceae	Lactobacillus	Lactobacillus agilis / Lactobacillus sp.	99.18 - 100	180	0 : 180	73.89 : 26.11	0.01	0.01	0.02	0.19
V4	Firmicutes	Bacilli	Lactobacillales	Lactobacillaceae	Lactobacillus	Lactobacillus animalis / Lactobacillus apodemi / Lactobacillus murinus / Lactobacillus salivarius	99.18 - 99.59	35	35 : 0	100 : 0	0	0	0	0.04
V4	Firmicutes	Bacilli	Lactobacillales	Lactobacillaceae	Lactobacillus	Lactobacillus antri / Lactobacillus frumenti / Lactobacillus oris / Lactobacillus panis / Lactobacillus reuteri	99.18 - 100	4515	4515 : 0	72.34 : 27.66	0.17	0.23	0.43	4.85
V4	Firmicutes	Bacilli	Lactobacillales	Lactobacillaceae	Lactobacillus	Lactobacillus aviarius / Lactobacillus intermedius	99.18 - 99.59	264	0 : 264	72.73 : 27.27	0.01	0.01	0.02	0.28
V4	Firmicutes	Bacilli	Lactobacillales	Lactobacillaceae	Lactobacillus	Lactobacillus delbrueckii / Lactobacillus equicursoris	100 - 100	112	112 : 0	75 : 25	0	0.01	0.01	0.12
V4	Firmicutes	Bacilli	Lactobacillales	Lactobacillaceae	Lactobacillus	Lactobacillus fermentum / Lactobacillus mucosae	99.59 - 99.59	37	0 : 37	72.97 : 27.03	0	0	0	0.04
V4	Firmicutes	Bacilli	Lactobacillales	Lactobacillaceae	Lactobacillus	Lactobacillus gasseri / Lactobacillus hominis / Lactobacillus taiwanensis	99.59 - 99.59	92	92 : 0	71.74 : 28.26	0	0	0.01	0.1
V4	Firmicutes	Bacilli	Lactobacillales	Lactobacillaceae	Lactobacillus	Lactobacillus reuteri / Lactobacillus vaginalis	99.19 - 99.19	85	0 : 85	82.35 : 17.65	0	0	0.01	0.09
V4	Firmicutes	Bacilli	Lactobacillales	Lactobacillaceae	Lactobacillus	aviarius	99.18 - 99.6	2590	1194 : 1396	72.05 : 27.95	0.1	0.13	0.25	2.78
V4	Firmicutes	Bacilli	Lactobacillales	Lactobacillaceae	Lactobacillus	coleohominis	99.19 - 99.59	156	144 : 12	76.28 : 23.72	0.01	0.01	0.01	0.17
V4	Firmicutes	Bacilli	Lactobacillales	Lactobacillaceae	Lactobacillus	ingluviei	99.18 - 100	3462	3462 : 0	72.18 : 27.82	0.13	0.17	0.33	3.72
V4	Firmicutes	Bacilli	Lactobacillales	Lactobacillaceae	Lactobacillus	intermedius	99.59 - 100	304	0 : 304	70.72 : 29.28	0.01	0.02	0.03	0.33
V4	Firmicutes	Bacilli	Lactobacillales	Lactobacillaceae	Lactobacillus	kitasatonis	99.6 - 100	114	114 : 0	75.44 : 24.56	0	0.01	0.01	0.12
V4	Firmicutes	Bacilli	Lactobacillales	Lactobacillaceae	Lactobacillus	mucosae	99.19 - 99.59	421	421 : 0	66.27 : 33.73	0.02	0.02	0.04	0.45
V4	Firmicutes	Bacilli	Lactobacillales	Lactobacillaceae	Lactobacillus	pontis	100 - 100	223	0 : 223	73.54 : 26.46	0.01	0.01	0.02	0.24
V4	Firmicutes	Bacilli	Lactobacillales	Lactobacillaceae	Lactobacillus	reuteri	99.19 - 99.58	94	0 : 94	82.98 : 17.02	0	0	0.01	0.1
V4	Firmicutes	Bacilli	Lactobacillales	Lactobacillaceae	Lactobacillus	saerimneri	100 - 100	22	22 : 0	100 : 0	0	0	0	0.02
V4	Firmicutes	Bacilli	Lactobacillales	Lactobacillaceae	Lactobacillus	salivarius	99.18 - 100	1487	1487 : 0	75.99 : 24.01	0.06	0.07	0.14	1.6
V4	Firmicutes	Bacilli	Lactobacillales	Lactobacillaceae	Lactobacillus	secaliphilus	100 - 100	54	54 : 0	79.63 : 20.37	0	0	0.01	0.06
V4	Firmicutes	Bacilli	Lactobacillales	Lactobacillaceae	Lactobacillus	vaginalis	99.19 - 99.19	40	0 : 40	100 : 0	0	0	0	0.04
V4	Firmicutes	Bacilli	Lactobacillales	Lactobacillaceae	Lactobacillus / Lactococcus	(genus level ID only)		55	0 : 55		0	0	0.01	0.06
V4	Firmicutes	Bacilli	Lactobacillales	Streptococcaceae	Streptococcus	Streptococcus alactolyticus / Streptococcus gallolyticus / Streptococcus pasteurianus	100 - 100	353	353 : 0	69.12 : 30.88	0.01	0.02	0.03	0.38
V4	Firmicutes	Bacilli	Lactobacillales	Streptococcaceae	Streptococcus	alactolyticus	99.15 - 99.57	39	0 : 39	100 : 0	0	0	0	0.04
V4	Firmicutes	Bacilli	Lactobacillales	Streptococcaceae	Streptococcus	luteciae	99.18 - 99.18	13	0 : 13	100 : 0	0	0	0	0.01
V4	Firmicutes	Clostridia	Clostridiales	Clostridiaceae	(family level ID only)			7078	0 : 7078		0.26	0.35	0.67	7.61
V4	Firmicutes	Clostridia	Clostridiales	Clostridiaceae	Clostridium	(genus level ID only)		691	0 : 691		0.03	0.03	0.07	0.74
V4	Firmicutes	Clostridia	Clostridiales	Clostridiaceae	Clostridium	Clostridium ruminantium / Clostridium sp.	99.18 - 100	31	0 : 31	100 : 0	0	0	0	0.03
V4	Firmicutes	Clostridia	Clostridiales	Defluviitaleaceae	(family level ID only)			54	0 : 54		0	0	0.01	0.06
V4	Firmicutes	Clostridia	Clostridiales	Eubacteriaceae	(family level ID only)			9065	0 : 9065		0.34	0.45	0.86	9.74
V4	Firmicutes	Clostridia	Clostridiales	Eubacteriaceae	Clostridium / Eubacterium	(genus level ID only)		70	0 : 70		0	0	0.01	0.08
V4	Firmicutes	Clostridia	Clostridiales	Eubacteriaceae	Eubacterium	(genus level ID only)		46	46 : 0		0	0	0	0.05
V4	Firmicutes	Clostridia	Clostridiales	Gracilibacteraceae	(family level ID only)			196	0 : 196		0.01	0.01	0.02	0.21
V4	Firmicutes	Clostridia	Clostridiales	Lachnospiraceae	(family level ID only)			3868	0 : 3868		0.14	0.19	0.37	4.16
V4	Firmicutes	Clostridia	Clostridiales	Lachnospiraceae	Blautia	(genus level ID only)		301	0 : 301		0.01	0.02	0.03	0.32
V4	Firmicutes	Clostridia	Clostridiales	Lachnospiraceae	Blautia	glucerasea	99.19 - 100	124	124 : 0	75 : 25	0	0.01	0.01	0.13
V4	Firmicutes	Clostridia	Clostridiales	Lachnospiraceae	Blautia / [Ruminococcus]	(genus level ID only)		104	0 : 104		0	0.01	0.01	0.11
V4	Firmicutes	Clostridia	Clostridiales	Lachnospiraceae	Dorea	(genus level ID only)		10	0 : 10		0	0	0	0.01
V4	Firmicutes	Clostridia	Clostridiales	Lachnospiraceae	Ruminococcus / [Ruminococcus]	(genus level ID only)		63	0 : 63		0	0	0.01	0.07
V4	Firmicutes	Clostridia	Clostridiales	Lachnospiraceae	Ruminococcus / [Ruminococcus] / [Ruminococcus]	(genus level ID only)		10	0 : 10		0	0	0	0.01
V4	Firmicutes	Clostridia	Clostridiales	Lachnospiraceae	[Ruminococcus]	(genus level ID only)		141	0 : 141		0.01	0.01	0.01	0.15
V4	Firmicutes	Clostridia	Clostridiales	Peptococcaceae	(family level ID only)			175	0 : 175		0.01	0.01	0.02	0.19
V4	Firmicutes	Clostridia	Clostridiales	Ruminococcaceae	(family level ID only)			3974	13 : 3961		0.15	0.2	0.38	4.27
V4	Firmicutes	Clostridia	Clostridiales	Ruminococcaceae	Ruminococcus	(genus level ID only)		9161	0 : 9161		0.34	0.46	0.87	9.85
V4	Firmicutes	Clostridia	Clostridiales	Ruminococcaceae	Ruminococcus	sp.	99.18 - 99.19	3786	0 : 3786	70.55 : 29.45	0.14	0.19	0.36	4.07
V4	Firmicutes	Clostridia	Clostridiales	Ruminococcaceae	Ruminococcus / [Ruminococcus]	(genus level ID only)		122	0 : 122		0	0.01	0.01	0.13
V4	Firmicutes	Clostridia	Clostridiales	Ruminococcaceae	Subdoligranulum	(genus level ID only)		15	0 : 15		0	0	0	0.02
V4	Firmicutes	Clostridia	Clostridiales	unclassified Clostridiales	Pseudoflavonifractor	(genus level ID only)		69	69 : 0		0	0	0.01	0.07
V4	Firmicutes	Erysipelotrichia	Erysipelotrichales	Erysipelotrichaceae	(family level ID only)			152	0 : 152		0.01	0.01	0.01	0.16
V4	Firmicutes	Erysipelotrichia	Erysipelotrichales	Erysipelotrichaceae	Turicibacter	(genus level ID only)		285	0 : 285		0.01	0.01	0.03	0.31
V4	Firmicutes	Erysipelotrichia	Erysipelotrichales	Erysipelotrichaceae	Turicibacter	sanguinis	99.19 - 100	2971	2971 : 0	72.53 : 27.47	0.11	0.15	0.28	3.19
V4	Proteobacteria	Alphaproteobacteria	Rhizobiales	Hyphomicrobiaceae	Gemmiger	formicilis	99.19 - 99.19	41	41 : 0	60.98 : 39.02	0	0	0	0.04
V4	Proteobacteria	Alphaproteobacteria	Rhodospirillales	Rhodospirillaceae	(family level ID only)			54	0 : 54		0	0	0.01	0.06
V4	Proteobacteria	Deltaproteobacteria	Desulfovibrionales	Desulfovibrionaceae	(family level ID only)			38	0 : 38		0	0	0	0.04
V4	Proteobacteria	Deltaproteobacteria	Desulfovibrionales	Desulfovibrionaceae	Brachyspira / Desulfovibrio	(genus level ID only)		922	0 : 922		0.03	0.05	0.09	0.99
V4	Proteobacteria	Deltaproteobacteria	Desulfovibrionales	Desulfovibrionaceae	Desulfovibrio	piger	99.19 - 99.19	29	29 : 0	62.07 : 37.93	0	0	0	0.03
V4	Proteobacteria	Gammaproteobacteria	Enterobacteriales	Enterobacteriaceae	Escherichia / Escherichia/Shigella / Eschericia/Shigella	Escherichia fergusonii / Escherichia vulneris / Escherichia/Shigella coli / Escherichia/Shigella coli/sonnei / Eschericia/Shigella coli/flexneri	100 - 100	15	15 : 0	100 : 0	0	0	0	0.02
V67	Actinobacteria	Actinobacteria	Actinomycetales	Brevibacteriaceae	(family level ID only)			72	0 : 72		0	0	0.01	0.05
V67	Actinobacteria	Actinobacteria	Actinomycetales	Corynebacteriaceae	(family level ID only)			60	0 : 60		0	0	0.01	0.04
V67	Actinobacteria	Actinobacteria	Actinomycetales	Corynebacteriaceae	Corynebacterium	ammoniagenes	100 - 100	20	20 : 0	100 : 0	0	0	0	0.01
V67	Actinobacteria	Actinobacteria	Actinomycetales	Corynebacteriaceae	Corynebacterium	aquilae	99.55 - 99.55	48	48 : 0	100 : 0	0	0	0	0.03
V67	Actinobacteria	Actinobacteria	Actinomycetales	Corynebacteriaceae	Corynebacterium	deserti	100 - 100	87	87 : 0	100 : 0	0	0	0.01	0.06
V67	Actinobacteria	Actinobacteria	Actinomycetales	Corynebacteriaceae	Corynebacterium	glutamicum	99.55 - 100	32	32 : 0	100 : 0	0	0	0	0.02
V67	Actinobacteria	Actinobacteria	Actinomycetales	Corynebacteriaceae	Corynebacterium	stationis	99.55 - 100	335	335 : 0	100 : 0	0.01	0.02	0.03	0.23
V67	Actinobacteria	Actinobacteria	Actinomycetales	Dietziaceae	Dietzia	Dietzia alimentaria / Dietzia aurantiaca / Dietzia maris / Dietzia schimae	100 - 100	16	16 : 0	100 : 0	0	0	0	0.01
V67	Actinobacteria	Actinobacteria	Actinomycetales	Micrococcaceae	Rothia	nasimurium	99.11 - 99.11	21	21 : 0	100 : 0	0	0	0	0.01
V67	Actinobacteria	Actinobacteria	Actinomycetales	Pseudonocardiaceae	(family level ID only)			12	0 : 12		0	0	0	0.01
V67	Actinobacteria	Actinobacteria	Bifidobacteriales	Bifidobacteriaceae	Aeriscardovia	aeriphila	99.56 - 100	231	231 : 0	65.8 : 34.2	0.01	0.01	0.02	0.16
V67	Actinobacteria	Actinobacteria	Bifidobacteriales	Bifidobacteriaceae	Bifidobacterium	pullorum	100 - 100	24	24 : 0	58.33 : 41.67	0	0	0	0.02
V67	Actinobacteria	Actinobacteria	Coriobacteriales	Coriobacteriaceae	(family level ID only)			1580	373 : 1207		0.06	0.08	0.15	1.1
V67	Actinobacteria	Actinobacteria	Coriobacteriales	Coriobacteriaceae	Adlercreutzia / Parvibacter	(genus level ID only)		32	0 : 32		0	0	0	0.02
V67	Actinobacteria	Actinobacteria	Coriobacteriales	Coriobacteriaceae	Olsenella	(genus level ID only)		7011	0 : 7011		0.26	0.35	0.66	4.86
V67	Actinobacteria	Actinobacteria	Coriobacteriales	Coriobacteriaceae	Olsenella	profusa	99.08 - 99.55	12863	12863 : 0	66.45 : 33.55	0.48	0.64	1.22	8.92
V67	Actinobacteria	Actinobacteria	Coriobacteriales	Coriobacteriaceae	Senegalimassilia	(genus level ID only)		122	0 : 122		0	0.01	0.01	0.08
V67	Actinobacteria	Coriobacteriia	Coriobacteriales	Coriobacteriaceae	(family level ID only)			733	0 : 733		0.03	0.04	0.07	0.51
V67	Bacteroidetes	Bacteroidia	Bacteroidales	Bacteroidaceae	(family level ID only)			494	0 : 494		0.02	0.02	0.05	0.34
V67	Bacteroidetes	Bacteroidia	Bacteroidales	Bacteroidaceae	Bacteroides	(genus level ID only)		509	0 : 509		0.02	0.03	0.05	0.35
V67	Bacteroidetes	Bacteroidia	Bacteroidales	Bacteroidaceae	Bacteroides	barnesiae	99.1 - 100	24	11 : 13	100 : 0	0	0	0	0.02
V67	Bacteroidetes	Bacteroidia	Bacteroidales	Bacteroidaceae	Bacteroides	plebeius	100 - 100	18	0 : 18	100 : 0	0	0	0	0.01
V67	Bacteroidetes	Bacteroidia	Bacteroidales	Bacteroidaceae	Bacteroides	salanitronis	99.1 - 99.55	183	128 : 55	83.06 : 16.94	0.01	0.01	0.02	0.13
V67	Bacteroidetes	Bacteroidia	Bacteroidales	Porphyromonadaceae	Barnesiella	viscericola	99.55 - 99.55	14	14 : 0	100 : 0	0	0	0	0.01
V67	Bacteroidetes	Bacteroidia	Bacteroidales	Prevotellaceae	(family level ID only)			565	0 : 565		0.02	0.03	0.05	0.39
V67	Bacteroidetes	Bacteroidia	Bacteroidales	[Paraprevotellaceae]	(family level ID only)			63	0 : 63		0	0	0.01	0.04
V67	Firmicutes	Bacilli	Bacillales	Bacillaceae	(family level ID only)			226	0 : 226		0.01	0.01	0.02	0.16
V67	Firmicutes	Bacilli	Bacillales	Paenibacillaceae	(family level ID only)			345	0 : 345		0.01	0.02	0.03	0.24
V67	Firmicutes	Bacilli	Bacillales	Planococcaceae	(family level ID only)			252	0 : 252		0.01	0.01	0.02	0.17
V67	Firmicutes	Bacilli	Bacillales	Staphylococcaceae	Jeotgalicoccus	halophilus	100 - 100	28	28 : 0	100 : 0	0	0	0	0.02
V67	Firmicutes	Bacilli	Bacillales	Staphylococcaceae	Jeotgalicoccus	halotolerans	100 - 100	85	85 : 0	100 : 0	0	0	0.01	0.06
V67	Firmicutes	Bacilli	Bacillales	Staphylococcaceae	Jeotgalicoccus	pinnipedialis	99.55 - 99.55	18	18 : 0	100 : 0	0	0	0	0.01
V67	Firmicutes	Bacilli	Lactobacillales	Aerococcaceae	(family level ID only)			337	0 : 337		0.01	0.02	0.03	0.23
V67	Firmicutes	Bacilli	Lactobacillales	Aerococcaceae	Aerococcus	(genus level ID only)		20	20 : 0		0	0	0	0.01
V67	Firmicutes	Bacilli	Lactobacillales	Aerococcaceae	Aerococcus	urinaeequi	99.1 - 99.55	446	446 : 0	100 : 0	0.02	0.02	0.04	0.31
V67	Firmicutes	Bacilli	Lactobacillales	Aerococcaceae	Atopostipes / Marinilactibacillus	(genus level ID only)		13	0 : 13		0	0	0	0.01
V67	Firmicutes	Bacilli	Lactobacillales	Aerococcaceae	Facklamia	(genus level ID only)		26	0 : 26		0	0	0	0.02
V67	Firmicutes	Bacilli	Lactobacillales	Aerococcaceae	Facklamia	tabacinasalis	99.55 - 100	600	600 : 0	100 : 0	0.02	0.03	0.06	0.42
V67	Firmicutes	Bacilli	Lactobacillales	Carnobacteriaceae	(family level ID only)			71	0 : 71		0	0	0.01	0.05
V67	Firmicutes	Bacilli	Lactobacillales	Carnobacteriaceae	Atopostipes	(genus level ID only)		12	0 : 12		0	0	0	0.01
V67	Firmicutes	Bacilli	Lactobacillales	Carnobacteriaceae	Bacillus / Jeotgalibaca / Trichococcus	(genus level ID only)		38	0 : 38		0	0	0	0.03
V67	Firmicutes	Bacilli	Lactobacillales	Carnobacteriaceae	Bacillus / Trichococcus	(genus level ID only)		76	0 : 76		0	0	0.01	0.05
V67	Firmicutes	Bacilli	Lactobacillales	Carnobacteriaceae	Carnobacterium	(genus level ID only)		45	0 : 45		0	0	0	0.03
V67	Firmicutes	Bacilli	Lactobacillales	Carnobacteriaceae	Carnobacterium	mobile	100 - 100	178	178 : 0	100 : 0	0.01	0.01	0.02	0.12
V67	Firmicutes	Bacilli	Lactobacillales	Carnobacteriaceae	Granulicatella	(genus level ID only)		21	0 : 21		0	0	0	0.01
V67	Firmicutes	Bacilli	Lactobacillales	Carnobacteriaceae	Trichococcus	(genus level ID only)		24	0 : 24		0	0	0	0.02
V67	Firmicutes	Bacilli	Lactobacillales	Enterococcaceae	(family level ID only)			3309	15 : 3294		0.12	0.16	0.31	2.3
V67	Firmicutes	Bacilli	Lactobacillales	Enterococcaceae	Bacillus / Enterococcus / Eubacterium / Lactobacillus / Leuconostoc / Vibrio	(genus level ID only)		21	0 : 21		0	0	0	0.01
V67	Firmicutes	Bacilli	Lactobacillales	Enterococcaceae	Bacillus / Enterococcus / Eubacterium / Vibrio	(genus level ID only)		19	0 : 19		0	0	0	0.01
V67	Firmicutes	Bacilli	Lactobacillales	Enterococcaceae	Enterococcus	(genus level ID only)		276	0 : 276		0.01	0.01	0.03	0.19
V67	Firmicutes	Bacilli	Lactobacillales	Enterococcaceae	Enterococcus	Enterococcus canintestini / Enterococcus casseliflavus / Enterococcus dispar / Enterococcus gallinarum / Enterococcus gilvus / Enterococcus malodoratus / Enterococcus pallens / Enterococcus pseudoavium / Enterococcus raffinosus / Enterococcus viikkiensis	99.08 - 99.08	11	11 : 0	100 : 0	0	0	0	0.01
V67	Firmicutes	Bacilli	Lactobacillales	Enterococcaceae	Enterococcus	cecorum	99.04 - 100	1011	1011 : 0	100 : 0	0.04	0.05	0.1	0.7
V67	Firmicutes	Bacilli	Lactobacillales	Enterococcaceae	Enterococcus	columbae	99.11 - 100	503	503 : 0	100 : 0	0.02	0.03	0.05	0.35
V67	Firmicutes	Bacilli	Lactobacillales	Enterococcaceae	Enterococcus	faecium	99.52 - 100	793	621 : 172	100 : 0	0.03	0.04	0.08	0.55
V67	Firmicutes	Bacilli	Lactobacillales	Enterococcaceae	Enterococcus / Vagococcus	(genus level ID only)		18	0 : 18		0	0	0	0.01
V67	Firmicutes	Bacilli	Lactobacillales	Enterococcaceae	Enterococcus / Vagococcus	Enterococcus alcedinis / Enterococcus plantarum / Enterococcus quebecensis / Enterococcus rivorum / Enterococcus termitis / Vagococcus carniphilus / Vagococcus fluvialis / Vagococcus lutrae	99.08 - 99.08	11	11 : 0	100 : 0	0	0	0	0.01
V67	Firmicutes	Bacilli	Lactobacillales	Lactobacillaceae	(family level ID only)			4743	28 : 4715		0.18	0.24	0.45	3.29
V67	Firmicutes	Bacilli	Lactobacillales	Lactobacillaceae	Abiotrophia / Aerococcus / Carnobacterium / Granulicatella / Lactobacillus / Lactococcus	(genus level ID only)		13	0 : 13		0	0	0	0.01
V67	Firmicutes	Bacilli	Lactobacillales	Lactobacillaceae	Bacillus / Lactobacillus	(genus level ID only)		22	0 : 22		0	0	0	0.02
V67	Firmicutes	Bacilli	Lactobacillales	Lactobacillaceae	Bacillus / Lactobacillus	Bacillus sp. / Lactobacillus aviarius	99.1 - 100	889	0 : 889	65.8 : 34.2	0.03	0.04	0.08	0.62
V67	Firmicutes	Bacilli	Lactobacillales	Lactobacillaceae	Bacillus / Lactobacillus	Bacillus sp. / Lactobacillus aviarius / Lactobacillus salivarius	99.1 - 99.1	10	0 : 10	100 : 0	0	0	0	0.01
V67	Firmicutes	Bacilli	Lactobacillales	Lactobacillaceae	Bifidobacterium / Lactobacillus	Bifidobacterium sp. / Lactobacillus fermentum / Lactobacillus reuteri / Lactobacillus sp.	99.55 - 99.55	164	0 : 164	81.71 : 18.29	0.01	0.01	0.02	0.11
V67	Firmicutes	Bacilli	Lactobacillales	Lactobacillaceae	Carnobacterium / Lactobacillus	(genus level ID only)		20	0 : 20		0	0	0	0.01
V67	Firmicutes	Bacilli	Lactobacillales	Lactobacillaceae	Carnobacterium / Lactobacillus	Carnobacterium mobile / Lactobacillus curvatus / Lactobacillus graminis / Lactobacillus sakei	99.1 - 99.55	44	44 : 0	100 : 0	0	0	0	0.03
V67	Firmicutes	Bacilli	Lactobacillales	Lactobacillaceae	Lactobacillus	(genus level ID only)		2183	0 : 2183		0.08	0.11	0.21	1.51
V67	Firmicutes	Bacilli	Lactobacillales	Lactobacillaceae	Lactobacillus	Lactobacillus antri / Lactobacillus coleohominis / Lactobacillus frumenti / Lactobacillus oris / Lactobacillus secaliphilus	99.55 - 99.55	29	29 : 0	44.83 : 55.17	0	0	0	0.02
V67	Firmicutes	Bacilli	Lactobacillales	Lactobacillaceae	Lactobacillus	Lactobacillus antri / Lactobacillus oris	99.55 - 100	386	386 : 0	61.4 : 38.6	0.01	0.02	0.04	0.27
V67	Firmicutes	Bacilli	Lactobacillales	Lactobacillaceae	Lactobacillus	Lactobacillus crispatus / Lactobacillus kefiranofaciens	99.1 - 100	902	902 : 0	71.51 : 28.49	0.03	0.04	0.09	0.63
V67	Firmicutes	Bacilli	Lactobacillales	Lactobacillaceae	Lactobacillus	Lactobacillus equigenerosi / Lactobacillus fermentum / Lactobacillus mucosae	99.55 - 99.55	48	48 : 0	100 : 0	0	0	0	0.03
V67	Firmicutes	Bacilli	Lactobacillales	Lactobacillaceae	Lactobacillus	Lactobacillus frumenti / Lactobacillus panis / Lactobacillus pontis / Lactobacillus secaliphilus	99.1 - 99.1	92	92 : 0	61.96 : 38.04	0	0	0.01	0.06
V67	Firmicutes	Bacilli	Lactobacillales	Lactobacillaceae	Lactobacillus	Lactobacillus frumenti / Lactobacillus secaliphilus	99.55 - 100	335	335 : 0	63.28 : 36.72	0.01	0.02	0.03	0.23
V67	Firmicutes	Bacilli	Lactobacillales	Lactobacillaceae	Lactobacillus	Lactobacillus gallinarum / Lactobacillus intestinalis	99.55 - 100	611	611 : 0	60.23 : 39.77	0.02	0.03	0.06	0.42
V67	Firmicutes	Bacilli	Lactobacillales	Lactobacillaceae	Lactobacillus	Lactobacillus gasseri / Lactobacillus hominis / Lactobacillus taiwanensis	100 - 100	136	136 : 0	60.29 : 39.71	0.01	0.01	0.01	0.09
V67	Firmicutes	Bacilli	Lactobacillales	Lactobacillaceae	Lactobacillus	Lactobacillus gastricus / Lactobacillus ingluviei	99.09 - 100	3310	3310 : 0	93.93 : 6.07	0.12	0.17	0.31	2.3
V67	Firmicutes	Bacilli	Lactobacillales	Lactobacillaceae	Lactobacillus	Lactobacillus panis / Lactobacillus pontis	99.1 - 100	3635	3635 : 0	60.39 : 39.61	0.14	0.18	0.34	2.52
V67	Firmicutes	Bacilli	Lactobacillales	Lactobacillaceae	Lactobacillus	Lactobacillus panis / Lactobacillus pontis / Lactobacillus psittaci	99.1 - 99.55	267	267 : 0	62.17 : 37.83	0.01	0.01	0.03	0.19
V67	Firmicutes	Bacilli	Lactobacillales	Lactobacillaceae	Lactobacillus	aviarius	99.52 - 100	1737	0 : 1737	61.02 : 38.98	0.06	0.09	0.16	1.2
V67	Firmicutes	Bacilli	Lactobacillales	Lactobacillaceae	Lactobacillus	delbrueckii	99.1 - 99.55	148	148 : 0	100 : 0	0.01	0.01	0.01	0.1
V67	Firmicutes	Bacilli	Lactobacillales	Lactobacillaceae	Lactobacillus	equi	99.1 - 99.1	159	159 : 0	61.64 : 38.36	0.01	0.01	0.02	0.11
V67	Firmicutes	Bacilli	Lactobacillales	Lactobacillaceae	Lactobacillus	fermentum	99.1 - 100	37	37 : 0	100 : 0	0	0	0	0.03
V67	Firmicutes	Bacilli	Lactobacillales	Lactobacillaceae	Lactobacillus	intermedius	99.1 - 100	518	0 : 518	64.67 : 35.33	0.02	0.03	0.05	0.36
V67	Firmicutes	Bacilli	Lactobacillales	Lactobacillaceae	Lactobacillus	kitasatonis	100 - 100	30	30 : 0	53.33 : 46.67	0	0	0	0.02
V67	Firmicutes	Bacilli	Lactobacillales	Lactobacillaceae	Lactobacillus	mucosae	99.55 - 100	576	576 : 0	100 : 0	0.02	0.03	0.05	0.4
V67	Firmicutes	Bacilli	Lactobacillales	Lactobacillaceae	Lactobacillus	panis	99.1 - 99.1	70	0 : 70	77.14 : 22.86	0	0	0.01	0.05
V67	Firmicutes	Bacilli	Lactobacillales	Lactobacillaceae	Lactobacillus	reuteri	99.1 - 99.11	589	589 : 0	59.25 : 40.75	0.02	0.03	0.06	0.41
V67	Firmicutes	Bacilli	Lactobacillales	Lactobacillaceae	Lactobacillus	saerimneri	99.1 - 100	54	54 : 0	77.78 : 22.22	0	0	0.01	0.04
V67	Firmicutes	Bacilli	Lactobacillales	Lactobacillaceae	Lactobacillus	salivarius	99.1 - 100	1306	1306 : 0	65.08 : 34.92	0.05	0.07	0.12	0.91
V67	Firmicutes	Bacilli	Lactobacillales	Lactobacillaceae	Lactobacillus	sp.	99.1 - 99.1	14	0 : 14	100 : 0	0	0	0	0.01
V67	Firmicutes	Bacilli	Lactobacillales	Lactobacillaceae	Lactobacillus / Lactococcus	(genus level ID only)		113	0 : 113		0	0.01	0.01	0.08
V67	Firmicutes	Bacilli	Lactobacillales	Lactobacillaceae	Lactobacillus / Pediococcus	(genus level ID only)		34	0 : 34		0	0	0	0.02
V67	Firmicutes	Bacilli	Lactobacillales	Lactobacillaceae	Pediococcus	(genus level ID only)		22	0 : 22		0	0	0	0.02
V67	Firmicutes	Bacilli	Lactobacillales	Leuconostocaceae	(family level ID only)			84	0 : 84		0	0	0.01	0.06
V67	Firmicutes	Bacilli	Lactobacillales	Leuconostocaceae	Weissella	(genus level ID only)		11	0 : 11		0	0	0	0.01
V67	Firmicutes	Bacilli	Lactobacillales	Streptococcaceae	(family level ID only)			384	0 : 384		0.01	0.02	0.04	0.27
V67	Firmicutes	Bacilli	Lactobacillales	Streptococcaceae	Lactococcus	Lactococcus lactis / Lactococcus taiwanensis	100 - 100	13	13 : 0	100 : 0	0	0	0	0.01
V67	Firmicutes	Bacilli	Lactobacillales	Streptococcaceae	Streptococcus	(genus level ID only)		95	0 : 95		0	0	0.01	0.07
V67	Firmicutes	Bacilli	Lactobacillales	Streptococcaceae	Streptococcus	Streptococcus gallolyticus / Streptococcus pasteurianus	99.55 - 99.55	49	49 : 0	100 : 0	0	0	0	0.03
V67	Firmicutes	Bacilli	Lactobacillales	Streptococcaceae	Streptococcus	alactolyticus	99.55 - 100	422	422 : 0	100 : 0	0.02	0.02	0.04	0.29
V67	Firmicutes	Clostridia	Clostridiales	Catabacteriaceae	(family level ID only)			41	0 : 41		0	0	0	0.03
V67	Firmicutes	Clostridia	Clostridiales	Clostridiaceae	(family level ID only)			1687	23 : 1664		0.06	0.08	0.16	1.17
V67	Firmicutes	Clostridia	Clostridiales	Clostridiaceae	Clostridium	(genus level ID only)		1372	0 : 1372		0.05	0.07	0.13	0.95
V67	Firmicutes	Clostridia	Clostridiales	Clostridiaceae	Clostridium	sp.	99.08 - 100	519	0 : 519	68.21 : 31.79	0.02	0.03	0.05	0.36
V67	Firmicutes	Clostridia	Clostridiales	Clostridiales Family XIII. Incertae Sedis	(family level ID only)			433	409 : 24		0.02	0.02	0.04	0.3
V67	Firmicutes	Clostridia	Clostridiales	Eubacteriaceae	(family level ID only)			556	0 : 556		0.02	0.03	0.05	0.39
V67	Firmicutes	Clostridia	Clostridiales	Lachnospiraceae	(family level ID only)			39000	0 : 39000		1.46	1.94	3.69	27.05
V67	Firmicutes	Clostridia	Clostridiales	Lachnospiraceae	Blautia	(genus level ID only)		31	0 : 31		0	0	0	0.02
V67	Firmicutes	Clostridia	Clostridiales	Lachnospiraceae	[Ruminococcus]	(genus level ID only)		1212	0 : 1212		0.05	0.06	0.11	0.84
V67	Firmicutes	Clostridia	Clostridiales	Lachnospiraceae	[Ruminococcus]	gnavus	99.11 - 99.56	178	0 : 178	100 : 0	0.01	0.01	0.02	0.12
V67	Firmicutes	Clostridia	Clostridiales	Peptococcaceae	(family level ID only)			2266	25 : 2241		0.08	0.11	0.21	1.57
V67	Firmicutes	Clostridia	Clostridiales	Peptostreptococcaceae	Clostridium	bartlettii	100 - 100	14	14 : 0	100 : 0	0	0	0	0.01
V67	Firmicutes	Clostridia	Clostridiales	Ruminococcaceae	(family level ID only)			7230	174 : 7056		0.27	0.36	0.68	5.01
V67	Firmicutes	Clostridia	Clostridiales	Ruminococcaceae	Clostridium / Ruminococcus	(genus level ID only)		108	0 : 108		0	0.01	0.01	0.07
V67	Firmicutes	Clostridia	Clostridiales	Ruminococcaceae	Faecalibacterium	(genus level ID only)		163	0 : 163		0.01	0.01	0.02	0.11
V67	Firmicutes	Clostridia	Clostridiales	Ruminococcaceae	Faecalibacterium	prausnitzii	99.11 - 100	99	0 : 99	45.45 : 54.55	0	0	0.01	0.07
V67	Firmicutes	Clostridia	Clostridiales	Ruminococcaceae	Ruminococcus	(genus level ID only)		2400	0 : 2400		0.09	0.12	0.23	1.66
V67	Firmicutes	Clostridia	Clostridiales	Syntrophomonadaceae	(family level ID only)			15	15 : 0		0	0	0	0.01
V67	Firmicutes	Erysipelotrichi	Erysipelotrichales	Erysipelotrichaceae	(family level ID only)			167	0 : 167		0.01	0.01	0.02	0.12
V67	Firmicutes	Erysipelotrichi	Erysipelotrichales	Erysipelotrichaceae	Bulleidia	(genus level ID only)		24	0 : 24		0	0	0	0.02
V67	Firmicutes	Erysipelotrichia	Erysipelotrichales	Erysipelotrichaceae	(family level ID only)			7833	0 : 7833		0.29	0.39	0.74	5.43
V67	Firmicutes	Erysipelotrichia	Erysipelotrichales	Erysipelotrichaceae	Clostridium	spiroforme	99.07 - 99.55	15281	15281 : 0	68.08 : 31.92	0.57	0.76	1.45	10.6
V67	Firmicutes	Erysipelotrichia	Erysipelotrichales	Erysipelotrichaceae	Erysipelatoclostridium	(genus level ID only)		1369	0 : 1369		0.05	0.07	0.13	0.95
V67	Firmicutes	Erysipelotrichia	Erysipelotrichales	Erysipelotrichaceae	Erysipelatoclostridium	spiroforme	99.09 - 99.1	316	0 : 316	63.29 : 36.71	0.01	0.02	0.03	0.22
V67	Firmicutes	Erysipelotrichia	Erysipelotrichales	Erysipelotrichaceae	Faecalitalea	cylindroides	100 - 100	25	0 : 25	100 : 0	0	0	0	0.02
V67	Firmicutes	Erysipelotrichia	Erysipelotrichales	Erysipelotrichaceae	Turicibacter	(genus level ID only)		481	0 : 481		0.02	0.02	0.05	0.33
V67	Firmicutes	Erysipelotrichia	Erysipelotrichales	Erysipelotrichaceae	Turicibacter	sanguinis	99.1 - 99.56	2952	2952 : 0	100 : 0	0.11	0.15	0.28	2.05
V67	Proteobacteria	Gammaproteobacteria	Enterobacteriales	Enterobacteriaceae	Enterobacter / Escherichia/Shigella / Klebsiella	Enterobacter cloacae / Escherichia/Shigella coli / Klebsiella pneumoniae	100 - 100	15	15 : 0	100 : 0	0	0	0	0.01
V67	Proteobacteria	Gammaproteobacteria	Enterobacteriales	Enterobacteriaceae	Escherichia / Escherichia/Shigella / Eschericia/Shigella / Trabulsiella	Escherichia albertii / Escherichia fergusonii / Escherichia/Shigella coli / Eschericia/Shigella coli/flexneri / Trabulsiella odontotermitis	100 - 100	22	22 : 0	54.55 : 45.45	0	0	0	0.02
V67	Spirochaetes	Spirochaetia	Spirochaetales	Spirochaetaceae	(family level ID only)			53	0 : 53		0	0	0.01	0.04
V8	Actinobacteria	Actinobacteria	Actinomycetales	Brevibacteriaceae	(family level ID only)			10	0 : 10		0	0	0	0.01
V8	Actinobacteria	Actinobacteria	Actinomycetales	Brevibacteriaceae	Brevibacterium	yomogidense	100 - 100	36	36 : 0	72.22 : 27.78	0	0	0	0.03
V8	Actinobacteria	Actinobacteria	Actinomycetales	Corynebacteriaceae	Corynebacterium	(genus level ID only)		15	15 : 0		0	0	0	0.01
V8	Actinobacteria	Actinobacteria	Actinomycetales	Corynebacteriaceae	Corynebacterium	ammoniagenes	99.61 - 99.61	21	21 : 0	100 : 0	0	0	0	0.01
V8	Actinobacteria	Actinobacteria	Actinomycetales	Corynebacteriaceae	Corynebacterium	aquilae	99.61 - 99.61	85	85 : 0	100 : 0	0	0	0.01	0.06
V8	Actinobacteria	Actinobacteria	Actinomycetales	Corynebacteriaceae	Corynebacterium	deserti	100 - 100	76	76 : 0	100 : 0	0	0	0.01	0.05
V8	Actinobacteria	Actinobacteria	Actinomycetales	Corynebacteriaceae	Corynebacterium	glutamicum	99.61 - 100	58	58 : 0	100 : 0	0	0	0.01	0.04
V8	Actinobacteria	Actinobacteria	Actinomycetales	Corynebacteriaceae	Corynebacterium	stationis	99.59 - 100	455	444 : 11	100 : 0	0.02	0.02	0.04	0.32
V8	Actinobacteria	Actinobacteria	Actinomycetales	Dietziaceae	Dietzia	Dietzia cinnamea / Dietzia lutea / Dietzia maris / Dietzia schimae	99.61 - 99.61	14	14 : 0	100 : 0	0	0	0	0.01
V8	Actinobacteria	Actinobacteria	Actinomycetales	Micrococcaceae	Rothia	terrae	100 - 100	123	123 : 0	67.48 : 32.52	0	0.01	0.01	0.09
V8	Actinobacteria	Actinobacteria	Bifidobacteriales	Bifidobacteriaceae	(family level ID only)			28	0 : 28		0	0	0	0.02
V8	Actinobacteria	Actinobacteria	Bifidobacteriales	Bifidobacteriaceae	Aeriscardovia	(genus level ID only)		86	0 : 86		0	0	0.01	0.06
V8	Actinobacteria	Actinobacteria	Bifidobacteriales	Bifidobacteriaceae	Aeriscardovia	aeriphila	99.22 - 100	1286	1286 : 0	59.88 : 40.12	0.05	0.06	0.12	0.9
V8	Actinobacteria	Actinobacteria	Bifidobacteriales	Bifidobacteriaceae	Bifidobacterium	Bifidobacterium pullorum / Bifidobacterium saeculare	99.61 - 100	456	456 : 0	60.53 : 39.47	0.02	0.02	0.04	0.32
V8	Actinobacteria	Actinobacteria	Bifidobacteriales	Bifidobacteriaceae	Bifidobacterium	pseudolongum	100 - 100	11	11 : 0	100 : 0	0	0	0	0.01
V8	Actinobacteria	Actinobacteria	Coriobacteriales	Coriobacteriaceae	(family level ID only)			21393	0 : 21393		0.8	1.07	2.03	14.9
V8	Actinobacteria	Actinobacteria	Coriobacteriales	Coriobacteriaceae	Olsenella	(genus level ID only)		18442	0 : 18442		0.69	0.92	1.75	12.85
V8	Actinobacteria	Actinobacteria	Coriobacteriales	Coriobacteriaceae	Olsenella	profusa	99.21 - 99.21	1838	1838 : 0	66.59 : 33.41	0.07	0.09	0.17	1.28
V8	Actinobacteria	Actinobacteria	Coriobacteriales	Coriobacteriaceae	Olsenella	sp.	99.21 - 99.21	10	0 : 10	100 : 0	0	0	0	0.01
V8	Actinobacteria	Actinobacteria	Coriobacteriales	Coriobacteriaceae	Olsenella	umbonata	99.21 - 99.21	156	156 : 0	67.95 : 32.05	0.01	0.01	0.01	0.11
V8	Actinobacteria	Coriobacteriia	Coriobacteriales	Coriobacteriaceae	(family level ID only)			2363	0 : 2363		0.09	0.12	0.22	1.65
V8	Actinobacteria	Coriobacteriia	Coriobacteriales	Coriobacteriaceae	Collinsella	(genus level ID only)		1119	0 : 1119		0.04	0.06	0.11	0.78
V8	Actinobacteria	Coriobacteriia	Coriobacteriales	Coriobacteriaceae	Collinsella / Coriobacterium	(genus level ID only)		952	0 : 952		0.04	0.05	0.09	0.66
V8	Chloroflexi	Dehalococcoidia	Dehalococcoidales	Dehalococcoidaceae	(family level ID only)			2816	0 : 2816		0.11	0.14	0.27	1.96
V8	Chloroflexi	Dehalococcoidia	unclassified Dehalococcoidia	unclassified Dehalococcoidia	(family level ID only)			815	815 : 0		0.03	0.04	0.08	0.57
V8	Chloroflexi	Ktedonobacteria	Ktedonobacterales	Thermosporotrichaceae	(family level ID only)			46	0 : 46		0	0	0	0.03
V8	Firmicutes	Bacilli	Bacillales	Bacillaceae	(family level ID only)			417	0 : 417		0.02	0.02	0.04	0.29
V8	Firmicutes	Bacilli	Bacillales	Paenibacillaceae	(family level ID only)			361	0 : 361		0.01	0.02	0.03	0.25
V8	Firmicutes	Bacilli	Bacillales	Planococcaceae	(family level ID only)			44	0 : 44		0	0	0	0.03
V8	Firmicutes	Bacilli	Bacillales	Staphylococcaceae	(family level ID only)			406	0 : 406		0.02	0.02	0.04	0.28
V8	Firmicutes	Bacilli	Lactobacillales	Aerococcaceae	(family level ID only)			283	0 : 283		0.01	0.01	0.03	0.2
V8	Firmicutes	Bacilli	Lactobacillales	Aerococcaceae	Abiotrophia	(genus level ID only)		12	0 : 12		0	0	0	0.01
V8	Firmicutes	Bacilli	Lactobacillales	Aerococcaceae	Aerococcus	urinaeequi	99.6 - 99.61	414	414 : 0	69.08 : 30.92	0.02	0.02	0.04	0.29
V8	Firmicutes	Bacilli	Lactobacillales	Aerococcaceae	Facklamia	(genus level ID only)		40	0 : 40		0	0	0	0.03
V8	Firmicutes	Bacilli	Lactobacillales	Aerococcaceae	Facklamia	tabacinasalis	99.21 - 100	858	858 : 0	69.7 : 30.3	0.03	0.04	0.08	0.6
V8	Firmicutes	Bacilli	Lactobacillales	Carnobacteriaceae	(family level ID only)			28	0 : 28		0	0	0	0.02
V8	Firmicutes	Bacilli	Lactobacillales	Carnobacteriaceae	Aerococcus / Bacillus / Trichococcus	(genus level ID only)		42	0 : 42		0	0	0	0.03
V8	Firmicutes	Bacilli	Lactobacillales	Carnobacteriaceae	Atopostipes	(genus level ID only)		16	0 : 16		0	0	0	0.01
V8	Firmicutes	Bacilli	Lactobacillales	Carnobacteriaceae	Atopostipes	suicloacalis	99.6 - 99.6	15	15 : 0	100 : 0	0	0	0	0.01
V8	Firmicutes	Bacilli	Lactobacillales	Carnobacteriaceae	Bacillus / Jeotgalibaca / Trichococcus	(genus level ID only)		43	0 : 43		0	0	0	0.03
V8	Firmicutes	Bacilli	Lactobacillales	Carnobacteriaceae	Bacillus / Trichococcus	(genus level ID only)		74	0 : 74		0	0	0.01	0.05
V8	Firmicutes	Bacilli	Lactobacillales	Carnobacteriaceae	Carnobacterium	mobile	100 - 100	133	133 : 0	69.17 : 30.83	0	0.01	0.01	0.09
V8	Firmicutes	Bacilli	Lactobacillales	Carnobacteriaceae	Granulicatella	(genus level ID only)		93	0 : 93		0	0	0.01	0.06
V8	Firmicutes	Bacilli	Lactobacillales	Enterococcaceae	(family level ID only)			660	0 : 660		0.02	0.03	0.06	0.46
V8	Firmicutes	Bacilli	Lactobacillales	Enterococcaceae	Enterococcus	(genus level ID only)		169	0 : 169		0.01	0.01	0.02	0.12
V8	Firmicutes	Bacilli	Lactobacillales	Enterococcaceae	Enterococcus	Enterococcus durans / Enterococcus faecium	99.21 - 99.21	24	0 : 24	58.33 : 41.67	0	0	0	0.02
V8	Firmicutes	Bacilli	Lactobacillales	Enterococcaceae	Enterococcus	Enterococcus faecium / Enterococcus lactis	99.6 - 100	647	647 : 0	70.63 : 29.37	0.02	0.03	0.06	0.45
V8	Firmicutes	Bacilli	Lactobacillales	Enterococcaceae	Enterococcus	cecorum	99.21 - 100	2268	2053 : 215	67.28 : 32.72	0.08	0.11	0.21	1.58
V8	Firmicutes	Bacilli	Lactobacillales	Enterococcaceae	Enterococcus	faecium	100 - 100	165	0 : 165	58.79 : 41.21	0.01	0.01	0.02	0.11
V8	Firmicutes	Bacilli	Lactobacillales	Enterococcaceae	Enterococcus / Lactobacillus / Leuconostoc	(genus level ID only)		26	0 : 26		0	0	0	0.02
V8	Firmicutes	Bacilli	Lactobacillales	Enterococcaceae	Vagococcus	(genus level ID only)		29	0 : 29		0	0	0	0.02
V8	Firmicutes	Bacilli	Lactobacillales	Lactobacillaceae	(family level ID only)			888	11 : 877		0.03	0.04	0.08	0.62
V8	Firmicutes	Bacilli	Lactobacillales	Lactobacillaceae	Bacillus / Lactobacillus	(genus level ID only)		173	0 : 173		0.01	0.01	0.02	0.12
V8	Firmicutes	Bacilli	Lactobacillales	Lactobacillaceae	Bacillus / Lactobacillus	Bacillus sp. / Lactobacillus aviarius	99.2 - 99.6	339	0 : 339	65.78 : 34.22	0.01	0.02	0.03	0.24
V8	Firmicutes	Bacilli	Lactobacillales	Lactobacillaceae	Lactobacillus	(genus level ID only)		495	0 : 495		0.02	0.02	0.05	0.34
V8	Firmicutes	Bacilli	Lactobacillales	Lactobacillaceae	Lactobacillus	Lactobacillus agilis / Lactobacillus sp.	99.2 - 99.2	26	0 : 26	61.54 : 38.46	0	0	0	0.02
V8	Firmicutes	Bacilli	Lactobacillales	Lactobacillaceae	Lactobacillus	Lactobacillus antri / Lactobacillus oris / Lactobacillus panis	100 - 100	12	12 : 0	100 : 0	0	0	0	0.01
V8	Firmicutes	Bacilli	Lactobacillales	Lactobacillaceae	Lactobacillus	agilis	99.2 - 99.6	278	278 : 0	67.27 : 32.73	0.01	0.01	0.03	0.19
V8	Firmicutes	Bacilli	Lactobacillales	Lactobacillaceae	Lactobacillus	alvi	99.6 - 99.6	10	0 : 10	100 : 0	0	0	0	0.01
V8	Firmicutes	Bacilli	Lactobacillales	Lactobacillaceae	Lactobacillus	aviarius	99.2 - 100	4484	1157 : 3327	68.58 : 31.42	0.17	0.22	0.42	3.12
V8	Firmicutes	Bacilli	Lactobacillales	Lactobacillaceae	Lactobacillus	ingluviei	99.21 - 100	100	100 : 0	71 : 29	0	0	0.01	0.07
V8	Firmicutes	Bacilli	Lactobacillales	Lactobacillaceae	Lactobacillus	intermedius	99.2 - 100	962	0 : 962	68.5 : 31.5	0.04	0.05	0.09	0.67
V8	Firmicutes	Bacilli	Lactobacillales	Lactobacillaceae	Lactobacillus	reuteri	99.6 - 99.6	11	11 : 0	100 : 0	0	0	0	0.01
V8	Firmicutes	Bacilli	Lactobacillales	Lactobacillaceae	Lactobacillus	salivarius	99.2 - 100	2688	2603 : 85	68.71 : 31.29	0.1	0.13	0.25	1.87
V8	Firmicutes	Bacilli	Lactobacillales	Lactobacillaceae	Lactobacillus	vaginalis	99.6 - 99.6	102	102 : 0	69.61 : 30.39	0	0.01	0.01	0.07
V8	Firmicutes	Bacilli	Lactobacillales	Streptococcaceae	(family level ID only)			238	0 : 238		0.01	0.01	0.02	0.17
V8	Firmicutes	Bacilli	Lactobacillales	Streptococcaceae	Lactococcus	Lactococcus lactis / Lactococcus taiwanensis	100 - 100	12	12 : 0	100 : 0	0	0	0	0.01
V8	Firmicutes	Bacilli	Lactobacillales	Streptococcaceae	Streptococcus	(genus level ID only)		67	0 : 67		0	0	0.01	0.05
V8	Firmicutes	Bacilli	Lactobacillales	Streptococcaceae	Streptococcus	alactolyticus	99.2 - 100	732	732 : 0	66.8 : 33.2	0.03	0.04	0.07	0.51
V8	Firmicutes	Bacilli	Lactobacillales	Streptococcaceae	Streptococcus	gallolyticus	100 - 100	144	144 : 0	68.75 : 31.25	0.01	0.01	0.01	0.1
V8	Firmicutes	Clostridia	Clostridiales	Catabacteriaceae	(family level ID only)			823	0 : 823		0.03	0.04	0.08	0.57
V8	Firmicutes	Clostridia	Clostridiales	Christensenellaceae	(family level ID only)			1423	0 : 1423		0.05	0.07	0.13	0.99
V8	Firmicutes	Clostridia	Clostridiales	Clostridiaceae	(family level ID only)			1194	67 : 1127		0.04	0.06	0.11	0.83
V8	Firmicutes	Clostridia	Clostridiales	Clostridiaceae	Clostridium	(genus level ID only)		148	0 : 148		0.01	0.01	0.01	0.1
V8	Firmicutes	Clostridia	Clostridiales	Clostridiales Family XVI. Incertae Sedis	(family level ID only)			67	0 : 67		0	0	0.01	0.05
V8	Firmicutes	Clostridia	Clostridiales	Eubacteriaceae	(family level ID only)			99	0 : 99		0	0	0.01	0.07
V8	Firmicutes	Clostridia	Clostridiales	Lachnospiraceae	(family level ID only)			1745	0 : 1745		0.07	0.09	0.17	1.22
V8	Firmicutes	Clostridia	Clostridiales	Lachnospiraceae	Blautia / [Ruminococcus]	(genus level ID only)		215	0 : 215		0.01	0.01	0.02	0.15
V8	Firmicutes	Clostridia	Clostridiales	Lachnospiraceae	Clostridium / Lachnoclostridium	(genus level ID only)		330	0 : 330		0.01	0.02	0.03	0.23
V8	Firmicutes	Clostridia	Clostridiales	Lachnospiraceae	Dorea	(genus level ID only)		98	0 : 98		0	0	0.01	0.07
V8	Firmicutes	Clostridia	Clostridiales	Lachnospiraceae	Dorea / [Ruminococcus]	(genus level ID only)		79	0 : 79		0	0	0.01	0.06
V8	Firmicutes	Clostridia	Clostridiales	Lachnospiraceae	Lachnoclostridium	(genus level ID only)		36	0 : 36		0	0	0	0.03
V8	Firmicutes	Clostridia	Clostridiales	Lachnospiraceae	Ruminococcus / [Ruminococcus]	(genus level ID only)		48	0 : 48		0	0	0	0.03
V8	Firmicutes	Clostridia	Clostridiales	Lachnospiraceae	[Ruminococcus]	(genus level ID only)		309	0 : 309		0.01	0.02	0.03	0.22
V8	Firmicutes	Clostridia	Clostridiales	Lachnospiraceae	[Ruminococcus]	gnavus	99.21 - 99.21	82	0 : 82	100 : 0	0	0	0.01	0.06
V8	Firmicutes	Clostridia	Clostridiales	Peptococcaceae	(family level ID only)			343	21 : 322		0.01	0.02	0.03	0.24
V8	Firmicutes	Clostridia	Clostridiales	Ruminococcaceae	(family level ID only)			2371	0 : 2371		0.09	0.12	0.22	1.65
V8	Firmicutes	Clostridia	Clostridiales	Ruminococcaceae	Faecalibacterium	(genus level ID only)		464	0 : 464		0.02	0.02	0.04	0.32
V8	Firmicutes	Clostridia	Clostridiales	Ruminococcaceae	Faecalibacterium	prausnitzii	99.2 - 100	923	0 : 923	69.77 : 30.23	0.03	0.05	0.09	0.64
V8	Firmicutes	Clostridia	Clostridiales	Ruminococcaceae	Faecalibacterium / Faecalibacterium / Gemmiger	(genus level ID only)		86	0 : 86		0	0	0.01	0.06
V8	Firmicutes	Clostridia	Clostridiales	Ruminococcaceae	Faecalibacterium / Gemmiger	(genus level ID only)		2705	0 : 2705		0.1	0.13	0.26	1.88
V8	Firmicutes	Clostridia	Clostridiales	Ruminococcaceae	Faecalibacterium / Gemmiger / Subdoligranulum	(genus level ID only)		438	0 : 438		0.02	0.02	0.04	0.31
V8	Firmicutes	Clostridia	Clostridiales	Ruminococcaceae	Ruminococcus	(genus level ID only)		13	0 : 13		0	0	0	0.01
V8	Firmicutes	Erysipelotrichi	Erysipelotrichales	Erysipelotrichaceae	(family level ID only)			1242	0 : 1242		0.05	0.06	0.12	0.87
V8	Firmicutes	Erysipelotrichia	Erysipelotrichales	Erysipelotrichaceae	(family level ID only)			5786	110 : 5676		0.22	0.29	0.55	4.03
V8	Firmicutes	Erysipelotrichia	Erysipelotrichales	Erysipelotrichaceae	Clostridium	spiroforme	99.19 - 100	30575	30575 : 0	68.22 : 31.78	1.14	1.52	2.89	21.3
V8	Firmicutes	Erysipelotrichia	Erysipelotrichales	Erysipelotrichaceae	Coprobacillus / Erysipelatoclostridium	(genus level ID only)		183	0 : 183		0.01	0.01	0.02	0.13
V8	Firmicutes	Erysipelotrichia	Erysipelotrichales	Erysipelotrichaceae	Coprobacillus / Erysipelatoclostridium	Coprobacillus sp. / Erysipelatoclostridium ramosum	99.21 - 99.21	38	0 : 38	65.79 : 34.21	0	0	0	0.03
V8	Firmicutes	Erysipelotrichia	Erysipelotrichales	Erysipelotrichaceae	Erysipelatoclostridium	(genus level ID only)		1074	0 : 1074		0.04	0.05	0.1	0.75
V8	Firmicutes	Erysipelotrichia	Erysipelotrichales	Erysipelotrichaceae	Eubacterium	cylindroides	99.18 - 100	4708	4708 : 0	66.86 : 33.14	0.18	0.23	0.45	3.28
V8	Firmicutes	Erysipelotrichia	Erysipelotrichales	Erysipelotrichaceae	Faecalicoccus	acidiformans	99.6 - 100	199	0 : 199	74.87 : 25.13	0.01	0.01	0.02	0.14
V8	Firmicutes	Erysipelotrichia	Erysipelotrichales	Erysipelotrichaceae	Faecalitalea	(genus level ID only)		10	0 : 10		0	0	0	0.01
V8	Firmicutes	Erysipelotrichia	Erysipelotrichales	Erysipelotrichaceae	Streptococcus	pleomorphus	99.6 - 100	165	165 : 0	70.91 : 29.09	0.01	0.01	0.02	0.11
V8	Firmicutes	Erysipelotrichia	Erysipelotrichales	Erysipelotrichaceae	Turicibacter	(genus level ID only)		370	0 : 370		0.01	0.02	0.04	0.26
V8	Firmicutes	Erysipelotrichia	Erysipelotrichales	Erysipelotrichaceae	Turicibacter	sanguinis	99.2 - 100	4940	4940 : 0	69.68 : 30.32	0.18	0.25	0.47	3.44
V8	Firmicutes	Negativicutes	Selenomonadales	Acidaminococcaceae	Phascolarctobacterium	sp.	99.22 - 99.22	22	0 : 22	100 : 0	0	0	0	0.02
V8	Proteobacteria	Alphaproteobacteria	Rhizobiales	Hyphomicrobiaceae	Gemmiger	formicilis	99.2 - 100	3982	3982 : 0	72.73 : 27.27	0.15	0.2	0.38	2.77
V8	Proteobacteria	Deltaproteobacteria	Desulfovibrionales	Desulfovibrionaceae	(family level ID only)			185	0 : 185		0.01	0.01	0.02	0.13
V8	Proteobacteria	Deltaproteobacteria	Desulfovibrionales	Desulfovibrionaceae	Brachyspira / Desulfovibrio	(genus level ID only)		481	0 : 481		0.02	0.02	0.05	0.34
V8	Proteobacteria	Deltaproteobacteria	Desulfovibrionales	Desulfovibrionaceae	Brachyspira / Desulfovibrio	Brachyspira sp. / Desulfovibrio fairfieldensis / Desulfovibrio sp.	99.22 - 99.22	95	0 : 95	64.21 : 35.79	0	0	0.01	0.07
V8	Proteobacteria	Deltaproteobacteria	Desulfovibrionales	Desulfovibrionaceae	Desulfovibrio	(genus level ID only)		57	0 : 57		0	0	0.01	0.04
V8	Proteobacteria	Deltaproteobacteria	Desulfovibrionales	Desulfovibrionaceae	Desulfovibrio	piger	99.22 - 100	22	22 : 0	100 : 0	0	0	0	0.02
V8	Proteobacteria	Deltaproteobacteria	Desulfuromonadales	Geobacteraceae	(family level ID only)			1132	0 : 1132		0.04	0.06	0.11	0.79
V8	Proteobacteria	Deltaproteobacteria	Desulfuromonadales	Pelobacteraceae	(family level ID only)			65	0 : 65		0	0	0.01	0.05
V8	Proteobacteria	Gammaproteobacteria	Enterobacteriales	Enterobacteriaceae	Citrobacter / Enterobacter / Escherichia / Escherichia/Shigella / Eschericia/Shigella / Salmonella	Citrobacter youngae / Enterobacter arachidis / Enterobacter cloacae / Enterobacter oryzae / Escherichia albertii / Escherichia fergusonii / Escherichia/Shigella coli / Escherichia/Shigella coli/sonnei / Eschericia/Shigella coli/dysenteriae / Eschericia/Shigella coli/flexneri / Salmonella enterica	99.6 - 100	55	55 : 0	70.91 : 29.09	0	0	0.01	0.04
V8	Proteobacteria	Gammaproteobacteria	Pseudomonadales	Pseudomonadaceae	(family level ID only)			39	0 : 39		0	0	0	0.03
V8	Proteobacteria	Gammaproteobacteria	Thiotrichales	Thiotrichaceae	(family level ID only)			99	0 : 99		0	0	0.01	0.07
V8	Synergistetes	Synergistia	Synergistales	Synergistaceae	(family level ID only)			13	0 : 13		0	0	0	0.01
V8	Tenericutes	Mollicutes	Acholeplasmatales	Acholeplasmataceae	(family level ID only)			98	0 : 98		0	0	0.01	0.07
V8	Tenericutes	Mollicutes	Entomoplasmatales	Entomoplasmataceae	(family level ID only)			1738	0 : 1738		0.06	0.09	0.16	1.21
V8	Tenericutes	Mollicutes	Entomoplasmatales	Spiroplasmataceae	(family level ID only)			10	0 : 10		0	0	0	0.01
V8	Tenericutes	Mollicutes	Mycoplasmatales	Mycoplasmataceae	(family level ID only)			404	0 : 404		0.02	0.02	0.04	0.28
V9	Firmicutes	Clostridia	Clostridiales	Lachnospiraceae	(family level ID only)			32	0 : 32		0	0	0	0.24
V9	Firmicutes	Erysipelotrichi	Erysipelotrichales	Erysipelotrichaceae	(family level ID only)			118	0 : 118		0	0.01	0.01	0.9
V9	Proteobacteria	Alphaproteobacteria	Rhodospirillales	Rhodospirillaceae	(family level ID only)			14	0 : 14		0	0	0	0.11
V9	Proteobacteria	Betaproteobacteria	Burkholderiales	Alcaligenaceae	Paenalcaligenes	(genus level ID only)		45	0 : 45		0	0	0	0.34
V9	Proteobacteria	Betaproteobacteria	Burkholderiales	Alcaligenaceae	Paenalcaligenes	hominis	100 - 100	465	465 : 0	29.03 : 70.97	0.02	0.02	0.04	3.55
V9	Proteobacteria	Betaproteobacteria	Burkholderiales	Oxalobacteraceae	(family level ID only)			19	0 : 19		0	0	0	0.15
V9	Proteobacteria	Deltaproteobacteria	Desulfovibrionales	Desulfovibrionaceae	(family level ID only)			444	0 : 444		0.02	0.02	0.04	3.39
V9	Proteobacteria	Gammaproteobacteria	Aeromonadales	Aeromonadaceae	Oceanimonas / Oceanisphaera	Oceanimonas doudoroffii / Oceanimonas smirnovii / Oceanisphaera ostreae	100 - 100	97	97 : 0	31.96 : 68.04	0	0	0.01	0.74
V9	Proteobacteria	Gammaproteobacteria	Aeromonadales	Aeromonadaceae	Zobellella	taiwanensis	100 - 100	36	36 : 0	36.11 : 63.89	0	0	0	0.27
V9	Proteobacteria	Gammaproteobacteria	Enterobacteriales	Enterobacteriaceae	Brenneria / Cedecea / Citrobacter / Cosenzaea / Cronobacter / Dickeya / Edwardsiella / Enterobacter / Escherichia / Escherichia/Shigella / Eschericia/Shigella / Gibbsiella / Hafnia / Klebsiella / Kluyvera / Leclercia / Lonsdalea / Obesumbacterium / Pantoea / Pectobacterium / Proteus / Providencia / Rahnella / Raoultella / Salmonella / Serratia / Shimwellia / Xenorhabdus / Yersinia	Brenneria salicis / Cedecea davisae / Citrobacter amalonaticus / Citrobacter braakii / Citrobacter farmeri / Citrobacter freundii / Citrobacter gillenii / Citrobacter murliniae / Citrobacter sedlakii / Citrobacter werkmanii / Citrobacter youngae / Cosenzaea myxofaciens / Cronobacter condimenti / Cronobacter dublinensis / Cronobacter malonaticus / Cronobacter muytjensii / Cronobacter sakazakii / C…	99.41 - 99.41	13	13 : 0	0 : 100	0	0	0	0.1
V9	Proteobacteria	Gammaproteobacteria	Enterobacteriales	Enterobacteriaceae	Brenneria / Cedecea / Citrobacter / Cosenzaea / Dickeya / Enterobacter / Gibbsiella / Hafnia / Klebsiella / Kluyvera / Leclercia / Lonsdalea / Obesumbacterium / Pantoea / Pectobacterium / Proteus / Providencia / Rahnella / Raoultella / Serratia / Xenorhabdus / Yersinia	Brenneria salicis / Cedecea davisae / Citrobacter gillenii / Cosenzaea myxofaciens / Dickeya chrysanthemi / Dickeya dadantii / Enterobacter cloacae / Enterobacter ludwigii / Enterobacter soli / Gibbsiella dentisursi / Hafnia alvei / Hafnia paralvei / Klebsiella pneumoniae / Klebsiella variicola / Kluyvera ascorbata / Kluyvera cryocrescens / Leclercia adecarboxylata / Lonsdalea quercina subsp. pop…	99.41 - 100	195	195 : 0	34.36 : 65.64	0.01	0.01	0.02	1.49
V9	Proteobacteria	Gammaproteobacteria	Enterobacteriales	Enterobacteriaceae	Candidatus Hamiltonella	(genus level ID only)		32	0 : 32		0	0	0	0.24
V9	Proteobacteria	Gammaproteobacteria	Enterobacteriales	Enterobacteriaceae	Citrobacter / Cronobacter / Cronobacter / Edwardsiella / Enterobacter / Escherichia / Escherichia/Shigella / Eschericia/Shigella / Pantoea / Raoultella / Salmonella / Shimwellia	Citrobacter amalonaticus / Citrobacter braakii / Citrobacter farmeri / Citrobacter freundii / Citrobacter murliniae / Citrobacter sedlakii / Citrobacter werkmanii / Citrobacter youngae / Cronobacter condimenti / Cronobacter dublinensis / Cronobacter muytjensii / Cronobacter sakazakii / Cronobacter turicensis / Edwardsiella hoshinae / Edwardsiella ictaluri / Edwardsiella tarda / Enterobacter gergo…	100 - 100	36	36 : 0	0 : 100	0	0	0	0.27
V9	Proteobacteria	Gammaproteobacteria	Enterobacteriales	Enterobacteriaceae	Citrobacter / Cronobacter / Cronobacter / Edwardsiella / Enterobacter / Escherichia / Escherichia/Shigella / Eschericia/Shigella / Pantoea / Raoultella / Salmonella / Shimwellia / Trabulsiella	Cronobacter dublinensis / Cronobacter malonaticus / Cronobacter muytjensii / Cronobacter turicensis / Cronobacter universalis / Eschericia/Shigella coli/flexneri / Shimwellia blattae / Shimwellia pseudoproteus / Trabulsiella guamensis	100 - 100	21	21 : 0	0 : 100	0	0	0	0.16
V9	Proteobacteria	Gammaproteobacteria	Enterobacteriales	Enterobacteriaceae	Citrobacter / Cronobacter / Edwardsiella / Enterobacter / Escherichia / Escherichia/Shigella / Eschericia/Shigella / Pantoea / Plesiomonas / Raoultella / Salmonella	Citrobacter amalonaticus / Citrobacter braakii / Citrobacter farmeri / Citrobacter freundii / Citrobacter murliniae / Citrobacter sedlakii / Citrobacter werkmanii / Citrobacter youngae / Cronobacter condimenti / Cronobacter sakazakii / Edwardsiella hoshinae / Edwardsiella ictaluri / Edwardsiella tarda / Enterobacter gergoviae / Enterobacter sacchari / Escherichia albertii / Escherichia fergusonii…	99.41 - 99.41	34	34 : 0	29.41 : 70.59	0	0	0	0.26
V9	Proteobacteria	Gammaproteobacteria	Enterobacteriales	Enterobacteriaceae	Citrobacter / Cronobacter / Edwardsiella / Enterobacter / Escherichia / Escherichia/Shigella / Eschericia/Shigella / Pantoea / Raoultella / Salmonella	Citrobacter amalonaticus / Citrobacter braakii / Citrobacter farmeri / Citrobacter freundii / Citrobacter murliniae / Citrobacter sedlakii / Citrobacter werkmanii / Citrobacter youngae / Cronobacter condimenti / Cronobacter sakazakii / Cronobacter turicensis / Edwardsiella hoshinae / Edwardsiella ictaluri / Edwardsiella tarda / Enterobacter gergoviae / Enterobacter sacchari / Escherichia albertii…	99.41 - 100	100	100 : 0	27 : 73	0	0	0.01	0.76
V9	Proteobacteria	Gammaproteobacteria	Enterobacteriales	Enterobacteriaceae	Citrobacter / Cronobacter / Edwardsiella / Enterobacter / Escherichia / Escherichia/Shigella / Eschericia/Shigella / Pantoea / Raoultella / Salmonella	Citrobacter amalonaticus / Citrobacter braakii / Citrobacter farmeri / Citrobacter freundii / Citrobacter murliniae / Citrobacter sedlakii / Citrobacter werkmanii / Citrobacter youngae / Cronobacter condimenti / Cronobacter sakazakii / Edwardsiella hoshinae / Edwardsiella ictaluri / Edwardsiella tarda / Enterobacter gergoviae / Enterobacter sacchari / Escherichia albertii / Escherichia fergusonii…	99.41 - 100	10961	10961 : 0	27.64 : 72.36	0.41	0.55	1.04	83.66
V9	Proteobacteria	Gammaproteobacteria	Enterobacteriales	Enterobacteriaceae	Citrobacter / Cronobacter / Edwardsiella / Enterobacter / Escherichia / Escherichia/Shigella / Eschericia/Shigella / Pantoea / Raoultella / Salmonella / Shimwellia	Citrobacter amalonaticus / Citrobacter braakii / Citrobacter farmeri / Citrobacter freundii / Citrobacter murliniae / Citrobacter sedlakii / Citrobacter werkmanii / Citrobacter youngae / Cronobacter condimenti / Cronobacter dublinensis / Cronobacter muytjensii / Cronobacter sakazakii / Cronobacter turicensis / Edwardsiella hoshinae / Edwardsiella ictaluri / Edwardsiella tarda / Enterobacter gergo…	100 - 100	11	11 : 0	0 : 100	0	0	0	0.08
V9	Proteobacteria	Gammaproteobacteria	Enterobacteriales	Enterobacteriaceae	Citrobacter / Cronobacter / Edwardsiella / Enterobacter / Escherichia / Escherichia/Shigella / Eschericia/Shigella / Pantoea / Raoultella / Salmonella / Shimwellia / Trabulsiella	Citrobacter amalonaticus / Citrobacter braakii / Citrobacter farmeri / Citrobacter freundii / Citrobacter murliniae / Citrobacter sedlakii / Citrobacter werkmanii / Citrobacter youngae / Cronobacter condimenti / Cronobacter dublinensis / Cronobacter malonaticus / Cronobacter muytjensii / Cronobacter sakazakii / Cronobacter turicensis / Cronobacter universalis / Edwardsiella hoshinae / Edwardsiell…	100 - 100	13	13 : 0	0 : 100	0	0	0	0.1
V9	Proteobacteria	Gammaproteobacteria	Enterobacteriales	Enterobacteriaceae	Citrobacter / Cronobacter / Edwardsiella / Enterobacter / Escherichia / Escherichia/Shigella / Eschericia/Shigella / Pantoea / Raoultella / Salmonella / Trabulsiella	Citrobacter amalonaticus / Citrobacter braakii / Citrobacter farmeri / Citrobacter freundii / Citrobacter murliniae / Citrobacter sedlakii / Citrobacter werkmanii / Citrobacter youngae / Cronobacter condimenti / Cronobacter sakazakii / Edwardsiella hoshinae / Edwardsiella ictaluri / Edwardsiella tarda / Enterobacter gergoviae / Enterobacter sacchari / Escherichia albertii / Escherichia fergusonii…	99.41 - 99.41	10	10 : 0	0 : 100	0	0	0	0.08
V9	Proteobacteria	Gammaproteobacteria	Enterobacteriales	Enterobacteriaceae	Cronobacter / Dickeya / Mangrovibacter / Plesiomonas	(genus level ID only)		10	0 : 10		0	0	0	0.08
V9	Proteobacteria	Gammaproteobacteria	Enterobacteriales	Enterobacteriaceae	Cronobacter / Enterobacter / Escherichia / Salmonella	(genus level ID only)		10	0 : 10		0	0	0	0.08
V9	Proteobacteria	Gammaproteobacteria	Enterobacteriales	Enterobacteriaceae	Erwinia / Escherichia / Pantoea / Pragia / Raoultella	Erwinia mallotivora / Erwinia psidii / Erwinia typographi / Escherichia vulneris / Pantoea agglomerans / Pantoea ananatis / Pantoea anthophila / Pantoea deleyi / Pantoea vagans / Pragia fontium / Raoultella terrigena	100 - 100	44	44 : 0	27.27 : 72.73	0	0	0	0.34
V9	Proteobacteria	Gammaproteobacteria	Enterobacteriales	Enterobacteriaceae	Plesiomonas	shigelloides	100 - 100	25	25 : 0	0 : 100	0	0	0	0.19
V9	Proteobacteria	Gammaproteobacteria	Legionellales	Legionellaceae	Fluoribacter / Legionella	Fluoribacter dumoffii / Fluoribacter gormanii / Legionella cherrii / Legionella rowbothamii / Legionella wadsworthii	100 - 100	10	10 : 0	0 : 100	0	0	0	0.08
V9	Proteobacteria	Gammaproteobacteria	Legionellales	Legionellaceae	Legionella	Legionella lytica / Legionella sp.	99.41 - 99.41	21	0 : 21	0 : 100	0	0	0	0.16
V9	Proteobacteria	Gammaproteobacteria	Pasteurellales	Pasteurellaceae	Haemophilus / Pasteurella / Phocoenobacter	Haemophilus pittmaniae / Pasteurella skyensis / Phocoenobacter uteri	99.41 - 99.41	22	22 : 0	50 : 50	0	0	0	0.17
V9	Proteobacteria	Gammaproteobacteria	Pseudomonadales	Moraxellaceae	Acinetobacter	Acinetobacter junii / Acinetobacter radioresistens / Acinetobacter venetianus	99.41 - 100	125	125 : 0	26.4 : 73.6	0	0.01	0.01	0.95
V9	Proteobacteria	Gammaproteobacteria	Pseudomonadales	Pseudomonadaceae	Alcanivorax / Burkholderia / Pseudomonas / Zooshikella	(genus level ID only)		15	0 : 15		0	0	0	0.11
V9	Proteobacteria	Gammaproteobacteria	Pseudomonadales	Pseudomonadaceae	Pseudomonas	Pseudomonas bauzanensis / Pseudomonas formosensis / Pseudomonas litoralis / Pseudomonas pachastrellae / Pseudomonas xiamenensis	100 - 100	14	14 : 0	0 : 100	0	0	0	0.11
V9	Proteobacteria	Gammaproteobacteria	Pseudomonadales	Pseudomonadaceae	Pseudomonas	pertucinogena	100 - 100	110	110 : 0	24.55 : 75.45	0	0.01	0.01	0.84
