# Supplementary material for: A comparative analysis of microbial profile of Guinea fowl and chicken using metagenomic approach
Source: PLoS One. 2018 Mar 1;13(3):e0191029. doi: 10.1371/journal.pone.0191029 (PMC5832216; doi:10.1371/journal.pone.0191029)
Supplement: S1 File — 16SrRNA sequencing data revealing Intestinal microbial profile of the chicken gastrointestinal tract. (ZIP) [file pone.0191029.s002.zip › exports/S001_chic_2_sample_16s_10-23-15_v2_reads_genus_species.fasta]

>MG|20|100.0|Actinobacteria|Actinobacteria|Actinomycetales|Corynebacteriaceae|Corynebacterium|glutamicum|
CTGGGCCGTGTCTCAGTCCCAATGTGGCCGTACACCCTCTCAGGCCGGCTACCCGTCGACGCCTTGGTAGGCCATTACCCCACCAACAAGCTGATAGGCCGCAGGCTCATCCCACACCGCATAAAGCTTTCCACACCACCCCTACGGTGGTGTGAATATTCGGTATTAGACCCAGTTTCCCAGGCTTATCCCAAAGTGTAGGGCAGATCACCCACGTG
>MG|19|99.08|Actinobacteria|Actinobacteria|Actinomycetales|Corynebacteriaceae|Corynebacterium|stationis|
CTGGGCCGTATCTCAGTCCCAATGTGTCCGTACACCCTCTCAGGCCGGATACCCGTCGCCGCCTTGGTAGGCCATTACCCCACCAACAAGCTGATAGGCCGCAGGCTCATCCCACACCGCAAAAGCTTTCCACCACACCATCCAAAGTGCGGTCCTATATGGTATTAGACCCAGTTTCCCAGGCTTATCCCACAGTGCAGGGCAGATCACCCACGTG
>MG|41|100.0|Actinobacteria|Actinobacteria|Actinomycetales|Corynebacteriaceae|Corynebacterium|stationis|
CACGTGGGTGATCTGCCCTGCACTGTGGGATAAGCCTGGGAAACTGGGTCTAATACCATATAGGACCGCATCTTGGATGGTGTGGTGGAAAGCTTTTGCGGTGTGGGATGAGCCTGCGGCCTATCAGCTTGTTGGTGGGGTAATGGCCTACCAAGGCGGCGACGGGTATCCGGCCTGAGAGGGTGTACGGACACATTGGGACTGAGATACGGCCCAGA
>MG|125|100.0|Actinobacteria|Actinobacteria|Actinomycetales|Corynebacteriaceae|Corynebacterium|stationis|
CTGGGCCGTATCTCAGTCCCAATGTGTCCGTACACCCTCTCAGGCCGGATACCCGTCGCCGCCTTGGTAGGCCATTACCCCACCAACAAGCTGATAGGCCGCAGGCTCATCCCACACCGCAAAAGCTTTCCACCACACCATCCAAGATGCGGTCCTATATGGTATTAGACCCAGTTTCCCAGGCTTATCCCACAGTGCAGGGCAGATCACCCACGTG
>MG|10|98.62|Actinobacteria|Actinobacteria|Actinomycetales|Corynebacteriaceae|Corynebacterium|ammoniagenes|
CTGGGCCGTATCTCAGTCCCAATGTGTCCGTACACCCTCTCAGGCCGGATACCCGTCGCCGCCTTGGTAGGCCATTACCCCACCAACAAGCTGATAGGCCGCAGGCTCATCCCACACCGCAAAAGCTTTCCACCACAACATCCAAGAAGTGGTCCTATATGGTATTAGACCCAGTTTCCCGGGCTTATCCCACAGTGCAGGGCAGATCACCCACGTG
>MG|11|99.11|Actinobacteria|Actinobacteria|Actinomycetales|Micrococcaceae|Rothia|nasimurium|
CTGGGCCGTGTCTCAGTCCCAGTGTGGCCGGTCACCCTCTCAGGCCGGCTACCCGTCGTCGCCTTGGTGAGCCATTACCCCACCAACAAGCTGATAGGCCGTGAGCCCATCTAAAACCAGTACATATCCCTTTCCACCAGCATCCCATGCGGGAACTGGTCGTATCCGGTATTAGACCTCGTTTCCAAGGCTTATCCCAGAGTTAAAGGCAGGTTACTCACGTA
>MG|43|100.0|Actinobacteria|Actinobacteria|Bifidobacteriales|Bifidobacteriaceae|Aeriscardovia|aeriphila|
CTGGGCCGTATCTCAGTCCCAATGTGGCCGGTCGCCCTCTCAGGCCGGCTACCCGTCGAAGCCTTGGTAGGCCATTACCCCACCAACAAGCTGATAGGACGCGACCCCATCCCATACCGCCGAAGCTTTCCCACCACACCATGCAGCATGATGGAGCATCGGGCATTACCACCCGTTTCCAGGAGCTATTCCCGTGTACAGGGCAGGTCGGTCACGCA
>MG|10|99.54|Actinobacteria|Actinobacteria|Bifidobacteriales|Bifidobacteriaceae|Aeriscardovia|aeriphila|
CTGGGCCGTATCTCAGTCCCAATGTGGCCGGTCGCCTCTCAGGCCGGCTACCCGTCGAAGCCTTGGTAGGCCATTACCCCACCAACAAGCTGATAGGACGCGACCCCATCCCATACCGCCGAAGCTTTCCCACCACACCATGCAGCATGATGGAGCATCGGGCATTACCACCCGTTTCCAGGAGCTATTCCCGTGTACAGGGCAGGTCGGTCACGCA
>MG|12|99.54|Actinobacteria|Actinobacteria|Bifidobacteriales|Bifidobacteriaceae|Aeriscardovia|aeriphila|
TGCGTGACCGACCTGCCCTGTACACGGGAATAGCTCCTGGAAACGGGTGGTAATGCCCGATGCTCCATCATGCTGCATGGTGTGGTGGGAAAGCTTCGGCGGTATGGGATGGGGTCGCGTCCTATCAGCTTGTTGGTGGGGTAATGGCCTACCAAGGCTTCGACGGGTAGCCGGCCTGAGAGGGCGACCGGCCACATTGGGACTGAGACACGGCCCAA
>MG|24|99.54|Actinobacteria|Actinobacteria|Bifidobacteriales|Bifidobacteriaceae|Aeriscardovia|aeriphila|
TGCGTGACCGACCTGCCCTGTACACGGGAATAGCTCCTGGAAACGGGTGGTAATGCCCGATGCTCCATCATGCTGCATGGTGTGGTGGGAAAGCTTCGGCGGTATGGGATGGGGTCGCGTCCTATCAGCTTGTTGGTGGGGTAATGGCCTACCAAGGCTTCGACGGGTAGCCGGCCTGAGAGGCGACCGGCCACATTGGGACTGAGATACGGCCCAGA
>MG|13|99.54|Actinobacteria|Actinobacteria|Bifidobacteriales|Bifidobacteriaceae|Aeriscardovia|aeriphila|
TGCGTGACCGACCTGCCCTGTACACGGGAATAGCTCCTGGAAACGGGTGGTAATGCCCGATGCTCCATCATGCTGCATGGTGTGGTGGGAAAGCTTCGGCGGTATGGGATGGGGTCGCGTCCTATCAGCTTGTTGGTGGGGTAATGGCCTACCAAGGCTTCGACGGGTAGCCGGCCTGAGAGGGCGACCGGCCACATTGGGACTGAGACACGGCCCAG
>MG|148|100.0|Actinobacteria|Actinobacteria|Bifidobacteriales|Bifidobacteriaceae|Aeriscardovia|aeriphila|
TGCGTGACCGACCTGCCCTGTACACGGGAATAGCTCCTGGAAACGGGTGGTAATGCCCGATGCTCCATCATGCTGCATGGTGTGGTGGGAAAGCTTCGGCGGTATGGGATGGGGTCGCGTCCTATCAGCTTGTTGGTGGGGTAATGGCCTACCAAGGCTTCGACGGGTAGCCGGCCTGAGAGGGCGACCGGCCACATTGGGACTGAGATACGGCCCAGA
>MG|11|99.55|Actinobacteria|Actinobacteria|Bifidobacteriales|Bifidobacteriaceae|Bifidobacterium|Bifidobacterium gallinarum / Bifidobacterium saeculare|
CTGGGCCGTATCTCAGTCCCAATGTGGCCGGTCGCCCTCTCAGGCCGGCTACCCGTCGAAGCCTTGGTGGGCCATCACCCCACCAACAAGCTGATAGGACGCGACCCCATCCCATGCCGCAAAAGCTTTCCCAGAATCCCATGCGGTCATCTGGAGCATCCCGGCATTACCACCCGTTTCCAGGAGCTATTCCGGTGCATGGGGCAGGTTGGTCACGCAT
>MG|12|100.0|Actinobacteria|Actinobacteria|Bifidobacteriales|Bifidobacteriaceae|Bifidobacterium|Bifidobacterium gallinarum / Bifidobacterium saeculare|
TGCGTGACCAACCTGCCCCATGCACCGGAATAGCTCCTGGAAACGGGTGGTAATGCCGGATGCTCCAGATGACCGCATGGGATTCTGGGAAAGCTTTTGCGGCATGGGATGGGGTCGCGTCCTATCAGCTTGTTGGTGGGGTGATGGCCCACCAAGGCTTCGACGGGTAGCCGGCCTGAGAGGGCGACCGGCCACATTGGGACTGAGATACGGCCCAG
>MG|22|100.0|Actinobacteria|Actinobacteria|Bifidobacteriales|Bifidobacteriaceae|Bifidobacterium|Bifidobacterium gallinarum / Bifidobacterium saeculare|
CTGGGCCGTATCTCAGTCCCAATGTGGCCGGTCGCCCTCTCAGGCCGGCTACCCGTCGAAGCCTTGGTGGGCCATCACCCCACCAACAAGCTGATAGGACGCGACCCCATCCCATGCCGCAAAAGCTTTCCCAGAATCCCATGCGGTCATCTGGAGCATCCGGCATTACCACCCGTTTCCAGGAGCTATTCCGGTGCATGGGGCAGGTTGGTCACGCAT
>MG|14|99.55|Firmicutes|Bacilli|Bacillales|Bacillaceae|Bacillus|sp.|
CACGTGGGTAACCTGCCCAAAAGAAGGGGATAACATTTGGAAACAAATGCTAATACCGTATAACCATGATGACCGCATGGTCATTATGTAAAAGGTGGTTTTGCTATCGCTTTTGGATGGACCCGCGGCGTATTAACTAGTTGGTAGGGTAACGGCCTACCAAGGTGATGATACGTAGCCGAGTTGAGAGACTGATCGGCCACAATGGAACTGAGACACGGTCCAT
>MG|10|99.12|Firmicutes|Bacilli|Lactobacillales|Aerococcaceae|Aerococcus|urinaeequi|
CACGTAAGGAATCTACCTATAAGCGGGGGATAACATTCGGAAACGGGTGCTAATACCGCATAATATCTTCTTCCGCATGGAAGAAGATTGAAAGACGGCTCTGCTGTCACTTATAGATGACCTTGCGGTGCATTAGTTAGTTGGTGGGGTAATGGCCTACCAAGACGATGATGCATAGCCGACCTGAGAGGGTGATCGGCCACATTGGGACTGAGACACGGCCCAA
>MG|12|99.56|Firmicutes|Bacilli|Lactobacillales|Aerococcaceae|Aerococcus|urinaeequi|
CACGTAAGGAATCTACCTATAAGCGGGGGATAACATTCGGAAACGGGTGCTAATACCGCATAATATCTTCTTCCGCATGGAAGAAGATTGAAAGACGGCTCTGCTGTCACTTATAGATGACCTTGCGGTGCATTAGTTAGTTGGTGGGGTAACGGCCTACCAAGACGATGATGCATAGCCGACCTGAGAGGGTGATCGGCCACATTGGGACTGAGACACGGCCCAA
>MG|17|99.56|Firmicutes|Bacilli|Lactobacillales|Aerococcaceae|Aerococcus|urinaeequi|
TTGGGCCGTGTCTCAGTCCCAATGTGGCCGATCACCCTCTCAGGTCGGCTATGCATCATCGTCTTGGTAGGCCGTTACCCCACCAACTAACTAATGCACCGCAAGGTCATCTATAAGTGACAGCAGAGCCGTCTTTCAATCTTCTTCCATGCGGAAGAAGATATTATGCGGTATTAGCACCCGTTTCCGAATGTTATCCCCCGCTTATAGGTAGATTCCTTACGTG
>MG|95|100.0|Firmicutes|Bacilli|Lactobacillales|Aerococcaceae|Facklamia|tabacinasalis|
CACGTGGGAAACCTACCCTTCAGCGGGGGATAACCATCGGAAACGATGACTAATACCGCATAGACGACAGAACCGCCTGGTTCAATCGGGAAAGACGGCTTCGGCTGTCACTGAAGGATGGTCCCGCGCTGCATTAGCTAGTTGGTAAGGTAACGGCTTACCAAGGCGATGATGCATAGCCGACCTGAGAGGGTGATCGGCCACATTGGGACTGAGACACGGCCCAA
>MG|21|99.56|Firmicutes|Bacilli|Lactobacillales|Aerococcaceae|Facklamia|tabacinasalis|
CACGTGGGAAACCTACCCTTCAGCGGGGGATGAACCATCGGAAACGATGACTAATACCGCATAGACGACAGAACCGCCTGGTTCAATCGGGAAAGACGGCTTCGGCTGTCACTGAAGGATGGTCCCGCGCTGCATTAGCTAGTTGGTAAGGTAACGGCTTACCAAGGCGATGATGCATAGCCGACCTGAGAGGGTGATCGGCCACATTGGGACTGAGACACGGCCCAA
>MG|13|99.56|Firmicutes|Bacilli|Lactobacillales|Aerococcaceae|Facklamia|tabacinasalis|
TTGGGCCGTGTCTCAGTCCCAATGTGGCCGATCACCCTCTCAGGTCGGCTATGCATCATCGCCTTGGTAAGCCGTTACCTTACCAACTAGCTAATGCAGCGCGGGACCATCCTTCAGTGACAGCCGAAGCCGTCTTTCCCCGATTGAACCAGGCGGTTCTGTCGTCTATGCGGTATTAGTCATCGTTTCCGATGGTTATCCCCCGCTGAAGGGTAGGTTTCCCACGTG
>MG|35|99.56|Firmicutes|Bacilli|Lactobacillales|Aerococcaceae|Facklamia|tabacinasalis|
CACGTGGGAAACCTACCTTCAGCGGGGGATAACCATCGGAAACGATGACTAATACCGCATAGACGACAGAACCGCCTGGTTCAATCGGGAAAGACGGCTTCGGCTGTCACTGAAGGATGGTCCCGCGCTGCATTAGCTAGTTGGTAAGGTAACGGCTTACCAAGGCGATGATGCATAGCCGACCTGAGAGGGTGATCGGCCACATTGGGACTGAGACACGGCCCAAA
>MG|15|100.0|Firmicutes|Bacilli|Lactobacillales|Aerococcaceae|Facklamia|tabacinasalis|
CTGGGCCGTGTCTCAGTCCCAATGTGGCCGATCACCCTCTCAGGTCGGCTATGCATCATCGCCTTGGTAAGCCGTTACCTTACCAACTAGCTAATGCAGCGCGGGACCATCCTTCAGTGACAGCCGAAGCCGTCTTTCCCGATTGAACCAGGCGGTTCTGTCGTCTATGCGGTATTAGTCATCGTTTCCGATGGTTATCCCCCGCTGAAGGGTAGGTTTCCCACGTG
>MG|38|99.56|Firmicutes|Bacilli|Lactobacillales|Aerococcaceae|Facklamia|tabacinasalis|
TTGGGCCGTGTCTCAGTCCCAATGTGGCCGATCACCCTCTCAGGTCGGCTATGCATCATCGCCTTGGTAAGCCGTTACCTTACCAACTAGCTAATGCAGCGCGGGACCATCCTTCAGTGACAGCCGAAGCCGTCTTTCCCGATTGAACCAGGCGGTTCTGTCGTCTATGCGGTATTAGTCATCGTTTCCGATGGTTATCCCCCCGCTGAAGGGTAGGTTTCCCACGTG
>MG|248|100.0|Firmicutes|Bacilli|Lactobacillales|Aerococcaceae|Facklamia|tabacinasalis|
TTGGGCCGTGTCTCAGTCCCAATGTGGCCGATCACCCTCTCAGGTCGGCTATGCATCATCGCCTTGGTAAGCCGTTACCTTACCAACTAGCTAATGCAGCGCGGGACCATCCTTCAGTGACAGCCGAAGCCGTCTTTCCCGATTGAACCAGGCGGTTCTGTCGTCTATGCGGTATTAGTCATCGTTTCCGATGGTTATCCCCCGCTGAAGGGTAGGTTTCCCACGTG
>MG|21|100.0|Firmicutes|Bacilli|Lactobacillales|Carnobacteriaceae|Carnobacterium|mobile|
CTGGGCCGTGTCTCAGTCCCAGTGTGGCCGATCACCCTCTCAGGTCGGCTACGTATCATTGCCTTGGTGAGCCATTACCTCACCAACTAGCTAATACGCCGCGGGTCCATCCATAAGCGACAGCCGAAACCGTCTTTTATCCATCCACCAGGAGGTGGTTGGAGTTATGCGGTATTAGCATCCGTTTCCGAATGTTATCCCCCACTTATGGGCAGGTTACCCACGTG
>MG|15|100.0|Firmicutes|Bacilli|Lactobacillales|Enterococcaceae|Enterococcus|cecorum|
CTGGGCCGTGTCTCAGTCCCAGTGTGGCCGATCACCCTCTCAGGTCGGCTATGCATCGCAGCCTTGGTAGGCCGTTACCCCACCAACTAGCTAATGCACCGCGGGTCCATCCATCAGTGACGCAAAAGCGCCTTTCATCCATCTACCATGCGGTAAATGGAATTATGCGGTATTAGCACCTGTTTCCAAGTGTTATCCCCCGCTGATGGGCAGGTTACCCACGTG
>MG|17|99.11|Firmicutes|Bacilli|Lactobacillales|Enterococcaceae|Enterococcus|cecorum|
CTGGGCCGTGTCTCAGTCCCAGTGTGGCCGATCACCCTCTCAGGTCGGCTATGCATCGCAGCCTTGGTAGGCCGTTACCCCACCAACTAGCTAATGCACCGCGGGTCCATCCATCAGTGACGCAAAAGCGCCTTTCATCCATCTACCATGCAGTAAATGAAATTATGCGGTATTAGCACCTGTTTCCAAGTGTTATCCCCCGCTGATGGGCAGGTTACCCACGTG
>MG|22|99.56|Firmicutes|Bacilli|Lactobacillales|Enterococcaceae|Enterococcus|cecorum|
CTGGGCCGTGTCTCAGTCCCAGTGTGGCCGATCACCCTCTCAGGTCGGCTATGCATCGCAGCCTTGGTAGGCCGTTACCCCACCAACTAGCTAATGCACCGCGGGTCCATCCATCAGTGACGCAAAAGCGCCTTTCATCCATCTACCATGCGGTAAATGAAATTATGCGGTATTAGCACCTGTTTCCAAGTGTTATCCCCCGCTGATGGGCAGGTTACCCACGTG
>MG|20|99.11|Firmicutes|Bacilli|Lactobacillales|Enterococcaceae|Enterococcus|cecorum|
CACGTGGGTAACCTGCCCATCAGCGGGGGATAACACTTGGAAACAGGTGCTAATACCGCATAATTTCATTTACCGCATGGTAGATGGATGAAAGGCGCTTTTGCGTCACTGATGGATGGACCCGCGGTGCATTAGCTAGTTGGTGGGGTAACGGCCTACCAAGCTGCGATGCATAGCCGACCTGAGAGGGTGATCGGCCACACTGGGACTGAGACACGGCCCAG
>MG|18|99.11|Firmicutes|Bacilli|Lactobacillales|Enterococcaceae|Enterococcus|cecorum|
CTGGGCCGTGTCTCAGTCCCAGTGTGGCCGATCACCCTCTCAGGTCGGCTATGCATCGCAGCCTTGGTAGGCCGTTACCCCACCAACTAGCTAATGCACCGCGGGTCCATCCATCAGTGACGCAAAAGCGCCTTTCATCCATCTGCCATGCGGTAGATGGAATTATGCGGTATTAGCACCTGTTTCCAAGTGTTATCCCCCGCTGATGGGCAGGTTACCCACGTG
>MG|17|99.11|Firmicutes|Bacilli|Lactobacillales|Enterococcaceae|Enterococcus|cecorum|
CTGGGCCGTGTCTCAGTCCCAGTGTGGCCGATCACCCTCTCAGGTCGGCTATGCATCGCAGCCTTGGTAGGCCGTTACCCCACCAACTAGCTAATGCACCGCGGGTCCATCCATCAGCGACGCAAAAGCGCCTTTCATCCATCTACCATGCGGTAGATGGAATTATGCGGTATTAGCACCTGTTTCCAAGTGTTATCCCCCGCTGATGGGCAGGTTACCCACGTG
>MG|13|98.67|Firmicutes|Bacilli|Lactobacillales|Enterococcaceae|Enterococcus|cecorum|
CTGGGCCGTGTCTCAGTCCCAGTGTGGCCGATCACCCTCTCAGGTCGGCTATGCATCGCAGCCTTGGTAGGCCGTTACCCTACCAACTAGCTAATGCACCGCGGGTCCATCCATCAGTGACGCAAAAGCGCCTTTCATCCATCTACCATGCAGCAAATGAAATTATGCGGTATTAGCACCTGTTTCCAAGTGTTATCCCCCGCTGATGGGCAGGTTACCCACGTG
>MG|30|99.56|Firmicutes|Bacilli|Lactobacillales|Enterococcaceae|Enterococcus|Enterococcus durans / Enterococcus faecium / Enterococcus lactis / Enterococcus thailandicus|
TTGGGCCGTGTCTCAGTCCCAATGTGGCCGATCACCCTCTCAGGTCGGCTATGCATCGTGGCCTTGGTGAGCCGTTACCTCACCAACTAGCTAATGCACCGCGGGTCCATCCATCAGCGACACCCGAAAGCGCCTTTCAAATCAAAACCATGCGGTTTTGATTGTTATACGGTATTAGCACCTGTTTCCAAGTGTTATCCCCTTCTGATGGGCAGGTTACCCACGTG
>MG|11|98.22|Firmicutes|Bacilli|Lactobacillales|Enterococcaceae|Enterococcus|cecorum|
CACGTGGGTAACCTGCCCATCAGCGGGGGATAACACTTGGAAACAGGTGCTAATACCGCATAATTTCATTTGCTGCATGGTAGATGGATGAAAGGCGCTTTTGCGTCACTGATGGATGGACCCGCGGTGCATTAGCTAGTTGGTAGGGTAACGGCCTACCAAGCTGCGATGCATAGCCGACCTGAGAGGGTGATCGGCCACACTGGGACTGAGACACGGCCCAG
>MG|14|98.67|Firmicutes|Bacilli|Lactobacillales|Enterococcaceae|Enterococcus|cecorum|
CTGGGCCGTGTCTCAGTCCCAGTGTGGCCGATCACCCTCTCAGGTCGGCTATGCATCGCAGCCTTGGTAGGCCATTACCCCACCAACTAGCTAATGCACCGCGGGTCCATCCATCAGTGACGCAAAAGCGCCTTTCATCCATCTGCCATGCGGTAGATGGAATTATGCGGTATTAGCACCTGTTTCCAAGTGTTATCCCCCACTGATGGGCAGGTTACCCACGTG
>MG|56|100.0|Firmicutes|Bacilli|Lactobacillales|Enterococcaceae|Enterococcus|Enterococcus durans / Enterococcus faecium / Enterococcus lactis / Enterococcus thailandicus|
TTGGGCCGTGTCTCAGTCCCAATGTGGCCGATCACCCTCTCAGGTCGGCTATGCATCGTGGCCTTGGTGAGCCGTTACCTCACCAACTAGCTAATGCACCGCGGGTCCATCCATCAGCGACACCCGAAAGCGCCTTTCAAATCAAAACCATGCGGTTTCGATTGTTATACGGTATTAGCACCTGTTTCCAAGTGTTATCCCCTTCTGATGGGCAGGTTACCCACGTG
>MG|14|100.0|Firmicutes|Bacilli|Lactobacillales|Enterococcaceae|Enterococcus|Enterococcus durans / Enterococcus faecium / Enterococcus lactis / Enterococcus thailandicus|
CACGTGGGTAACCTGCCCATCAGAAGGGGATAACACTTGGAAACAGGTGCTAATACCGTATAACAATCGAAACCGCATGGTTTTGATTTGAAAGGCGCTTTCGGGTGTCGCTGATGGATGGACCCGCGGTGCATTAGCTAGTTGGTGAGGTAACGGCTCACCAAGGCCACGATGCATAGCCGACCTGAGAGGGTGATCGGCCACATTGGGACTGAGACACGGCCCAAA
>MG|525|99.56|Firmicutes|Bacilli|Lactobacillales|Lactobacillaceae|Lactobacillus|alvi|
ATGGACCGTGTCTCAGTTCCATTGTGGCCGATCAGTCTCTCAACTCGGCTACGCATCATTGCCTTGGTAAGCCGTTACCTTACCAACAAGCTAATGCGCCGCAGGCCCATCCAGAAGTGATAGCCGAAACCATCTTTTAAACATTAACCAGGCGGTTAATGTTGTTATGCGGTATTAGCACTTGTTTCCAAATGTTGTCCCCCGCTTCTGGGCAGGTTGCCTACGTGT
>MG|80|99.12|Firmicutes|Bacilli|Lactobacillales|Lactobacillaceae|Lactobacillus|alvi|
CACGTAGGCAACCTGCCCAGAAGCGGGGGGACAACATTTGGAAACAAGTGCTAATACCGCATAACAACATTAACCGCCTGGTTAATGTTTAAAAGATGGTTTCGGCTATCACTTCTGGATGGGCCTGCGGCGCATTAGCTTGTTGGTAAGGTAACGGCTTACCAAGGCAATGATGCGTAGCCGAGTTGAGAGACTGATCGGCCACAATGGAACTGAGACACGGTCCAT
>MG|112|99.13|Firmicutes|Bacilli|Lactobacillales|Lactobacillaceae|Lactobacillus|alvi|
ATGGACCGTGTCTCAGTTCCATTGTGGCCGATCAGTCTCTCAACTCGGCTACGCATCATTGCCTTGGTAAGCCGTTACCTTACCAACAAGCTAATGCGCCGCAGGCCCATCCAGAAGTGATAGCCGAAACCATCTTTTAAACATTAACCAGGCGGTTAATGTTGTTATGCGGTATTAGCACTTGTTTCCAAATGTTGTCCCCCCGCTTCTGGGCAGGTTGCCTACGTGT
>MG|24|99.12|Firmicutes|Bacilli|Lactobacillales|Lactobacillaceae|Lactobacillus|alvi|
ATGGACCGTGTCTCAGTTCCATTGTGGCCGATCAGTCTCTCAACTCGGCTACGCATCATTGCCTTGGTAAGCCGTTACCTTACCAACAAGCTAATGCGCCGCAGGCCCATCCAGAAGTGATAGCCGAAACCATCTTTTAAACATTAACCAGGCGGTTAATGTTGTTATGCGGTATTAGCACTTGTTTCCAAATGTTGTCCCCCGCTTCTGGGCAGGTTGCCCTACGTG
>MG|150|99.56|Firmicutes|Bacilli|Lactobacillales|Lactobacillaceae|Lactobacillus|alvi|
CACGTAGGCAACCTGCCCAGAAGCGGGGGACAACATTTGGAAACAAGTGCTAATACCGCATAACAACATTAACCGCCTGGTTAATGTTTAAAAGATGGTTTCGGCTATCACTTCTGGATGGGCCTGCGGCGCATTAGCTTGTTGGTAAGGTAACGGCTTACCAAGGCAATGATGCGTAGCCGAGTTGAGAGACTGATCGGCCACAATGGAACTGAGACACGGTCCAT
>MG|66|99.56|Firmicutes|Bacilli|Lactobacillales|Lactobacillaceae|Lactobacillus|alvi|
ATGGACCGTGTCTCAGTTCCATTGTGGCCGATCAGTCTCTCAACTCGGCTACGCATCATTGCCTTGGTAAGCCGTTACCTTACCAACAAGCTAATGCGCCGCAGGCCCATCCAGAAGTGATAGCCGAAACCATCTTTAAACATTAACCAGGCGGTTAATGTTGTTATGCGGTATTAGCACTTGTTTCCAAATGTTGTCCCCCGCTTCTGGGCAGGTTGCCTACGTG
>MG|12|99.12|Firmicutes|Bacilli|Lactobacillales|Lactobacillaceae|Lactobacillus|alvi|
ATGGACCGTGTCTCAGTTCCATTGTGGCCGATCAGTCTCTCAACTCGGCTATGCATCATTGCCTTGGTAAGCCGTTACCTTACCAACAAGCTAATGCGCCGCAGGCCCATCCAGAAGTGATAGCCGAAACCATCTTTTAAACATTAACCAGGCGGTTAATGTTGTTATGCGGTATTAGCACTTGTTTCCAAATGTTGTCCCCCGCTTCTGGGCAGGTTGCCTACGTG
>MG|13|99.56|Firmicutes|Bacilli|Lactobacillales|Lactobacillaceae|Lactobacillus|aviarius|
CACGTGGGTAACCTGCCCAAAAGAAGGGGATAACATTTGGAAACAAATGCTAATACCGTATAACCATGATGACCGCATGGTCATTATGTAAAAGGTGGTTCTGCTATCGCTTTTGGATGGACCCGCGGCGTATTAACTAGTTGGTAGGGTAGCGGCCTACCAAGGTGATGATACGTAGCCGAGTTGAGAGACTGATCGGCCACAATGGGACTGAGACACGGCCCAT
>MG|57|100.0|Firmicutes|Bacilli|Lactobacillales|Lactobacillaceae|Lactobacillus|aviarius|
CACGTGGGTAACCTGCCCAAAAGAAGGGGATAACATTTGGAAACAAATGCTAATACCGTATAACCATGATGACCGCATGGTCATTATGTAAAAGGTGGTTCTGCTATCGCTTTTGGATGGACCCGCGGCGTATTAACTAGTTGGTAGGGTAACGGCCTACCAAGGTGATGATACGTAGCCGAGTTGAGAGACTGATCGGCCACAATGGGACTGAGACACGGCCCAT
>MG|19|100.0|Firmicutes|Bacilli|Lactobacillales|Lactobacillaceae|Lactobacillus|aviarius|
ATGGGCCGTGTCTCAGTCCCATTGTGGCCGATCAGTCTCTCAACTCGGCTACGTATCATCACCTTGGTAGGCCGTTACCCTACCAACTAGTTAATACGCCGCGGGTCCATCCAAAAGCGATAGCAGAACCACCTTTTACATAATGACCATGCGGTCATCATGGTTATACGGTATTAGCATTTGTTTCCAAATGTTATCCCCTTCTTTTGGGCAGGTTACCCACGTG
>MG|24|99.56|Firmicutes|Bacilli|Lactobacillales|Lactobacillaceae|Lactobacillus|coleohominis|
ATGGACCGTGTCTCAGTTCCATTGTGGCCGATCAGTCTCTCAACTCGGCTACGCATCACAGCCTTGGTGAGCCGTTACCTCACCAACAAGCTAATGCGCCGCAGGCCCATCCAGAAGTGATAGCCGAAACCATCTTTTAAACGAAAATCATGTGGTTTTCGTTGTTATGCGGTATTAGCACTTGTTTCCAAATGTTGTCCCCCGCTTCTGGGCAGGTTGCCTACGTG
>MG|17|100.0|Firmicutes|Bacilli|Lactobacillales|Lactobacillaceae|Lactobacillus|coleohominis|
ATGGACCGTGTCTCAGTTCCATTGTGGCCGATCAGTCTCTCAACTCGGCTACGCATCACAGCCTTGGTGAGCCGTTACCTCACCAACAAGCTAATGCGCCGCAGGCCCATCCAGAAGTGATAGCCGAAACCATCTTTTAAACGAAAACCATGTGGTTTTCGTTGTTATGCGGTATTAGCACTTGTTTCCAAATGTTGTCCCCCGCTTCTGGGCAGGTTGCCTACGTG
>MG|15|100.0|Firmicutes|Bacilli|Lactobacillales|Lactobacillaceae|Lactobacillus|crispatus|
TTGGGCCGTGTCTCAGTCCCAATGTGGCCGATCAGTCTCTCAACTCGGCTATGCATCATCGCCTTGGTAAGCCTTTACCTTACCAACTAGCTAATGCACCGCGGGGCCATCCCATAGCGACAGCTTACGCCGCCTTTTAAAAGCTGATCATGCGATCTGCTTTCTTATCCGGTATTAGCACCTGTTTCCAAGTGGTATCCCAGACTATGGGGCAGGTTCCCCACGTG
>MG|13|100.0|Firmicutes|Bacilli|Lactobacillales|Lactobacillaceae|Lactobacillus|ingluviei|
CACGTAGGCAACCTGCCCCGAAGCGGGGGACAACATTTGGAAACAAGTGCTAATACCGCATAACAACTTTGACCGCCTGGTCAAAGCTTAAAAGATGGTTTCGGCTATCACTTCGGGATGGGCCTGCGGCGCATTAGCTTGTTGGTGGGGTAACGGCCTACCAAGGCGATGATGCGTAGCCGAGTTGAGAGACTGATCGGCCACAATGGGACTGAGACACGGCCCAT
>MG|28|100.0|Firmicutes|Bacilli|Lactobacillales|Lactobacillaceae|Lactobacillus|ingluviei|
ATGGGCCGTGTCTCAGTCCCATTGTGGCCGATCAGTCTCTCAACTCGGCTACGCATCATCGCCTTGGTAGGCCGTTACCCCACCAACAAGCTAATGCGCCGCAGGCCCATCCCGAAGTGATAGCCGAAACCATCTTTTAAGCTTTGACCAGGCGGTCAAAGTTGTTATGCGGTATTAGCACTTGTTTCCAAATGTTGTCCCCCGCTTCGGGGCAGGTTGCCTACGTG
>MG|16|100.0|Firmicutes|Bacilli|Lactobacillales|Lactobacillaceae|Lactobacillus|intermedius|
CACGTGGGTAACCTGCCCAAGAGAAGGGGATAACATCTGGAAACAGGTGCTAATACCGTATAACCATGATGACCGCATGGTCATTATGTAAAAGGTGGTTCTGCTATCGCTCTTGGATGGACCCGCGGCGTATTAACTAGTTGGTGAGGTAACGGCTCACCAAGGTGATGATACGTAGCCGAACTGAGAGGTTGATCGGCCACAATGGGACTGAGACACGGCCCAT
>MG|65|100.0|Firmicutes|Bacilli|Lactobacillales|Lactobacillaceae|Lactobacillus|intermedius|
ATGGGCCGTGTCTCAGTCCCATTGTGGCCGATCAACCTCTCAGTTCGGCTACGTATCATCACCTTGGTGAGCCGTTACCTCACCAACTAGTTAATACGCCGCGGGTCCATCCAAGAGCGATAGCAGAACCACCTTTTACATAATGACCATGCGGTCATCATGGTTATACGGTATTAGCACCTGTTTCCAGATGTTATCCCCTTCTCTTGGGCAGGTTACCCACGTG
>MG|18|100.0|Firmicutes|Bacilli|Lactobacillales|Lactobacillaceae|Lactobacillus|oris|
CACGTGGGCAACCTGCCCCAAAGCGGGGGATAACATTTGGAAACAGGTGCTAATACCGCATAACTTGGAAAACCACATGGTTTTCCAATAAAAGATGGTTTCGGCTATCACTTTGGGATGGGCCCGCGGTGCATTAGCTAGTTGGTAAGGTAACGGCTTACCAAGGCGATGATGCATAGCCGAGTTGAGAGACTGATCGGCCACAATGGAACTGAGACACGGTCCAT
>MG|31|99.56|Firmicutes|Bacilli|Lactobacillales|Lactobacillaceae|Lactobacillus|pontis|
ATGGACCGTGTCTCAGTTCCATTGTGGCCGATCAGTCTCTCAACTCGGCTATGCATCATCGCCTTGGTAAGCCGTTACCTTACCAACTAGCTAATGCACCGCGGGCCCATCCTGGAGTGATAGCCGAAACCATCTTTGAAATCAAAACCATGTGGTTTTGATTATTATGCGGTATTAGCATCTGTTTCCAAATGTTATCCCCCGCTCCAGGGCAGGTTGCCCACGTG
>MG|12|99.56|Firmicutes|Bacilli|Lactobacillales|Lactobacillaceae|Lactobacillus|reuteri|
CACGTAGGTAACCTGCCCCGGAGCGGGGGATAACATTTGGAAACAGATGCTAATACCGCATAACAACAAAAGCCACATGGCTTTTGTTTGAAAGATGGCTTTGGCTATCACTCTGGGATGGACCTGCGGTGCATTAGCTAGTTGGTAAGGTAACGGCTTACCAAGGCGATGATGCATAGCCGAGTTGAGAGACTGATCGGCCACAATGGAACTGAGACACGGTCCAT
>MG|45|99.56|Firmicutes|Bacilli|Lactobacillales|Lactobacillaceae|Lactobacillus|reuteri|
ATGGACCGTGTCTCAGTTCCATTGTGGCCGATCAGTCTCTCAACTCGGCTATGCATCATCGCCTTGGTAAGCCGTTACCTTACCAACTAGCTAATGCACCGCAGGTCCATCCCAGAGTGATAGCCAAAGCCATCTTTCAAACAAAAGCCATGTGGCTTTTGTTGTTATGCGGTATTAGCATCTGTTTCCAAATGTTATCCCCCGCTCCGGGGCAGGTTACCTACGTG
>MG|11|99.12|Firmicutes|Bacilli|Lactobacillales|Lactobacillaceae|Lactobacillus|reuteri|
ATGGACCGTGTCTCAGTTCCATTGTGGCCGATCAGTCTCTCAACTCGGCTATGCATCATCGCCTTGGTAAGCCGTTACCTTACCAACTAGCTAATGCACCGCAGGTCCATCCCAGAGTGATAGCCAAAGCCATCTTTCAAACAAAAGCTATGTGGCTTTTGTTGTTATGCGGTATTAGCATCTGTTTCCAAATGTTATCCCCCGCTCCGGGGCAGGTTACCTACGTG
>MG|10|99.12|Firmicutes|Bacilli|Lactobacillales|Lactobacillaceae|Lactobacillus|reuteri|
ATGGACCGTGTCTCAGTTCCATTGTGGCCGATCAGTCTCTCAACTCGGCTATGTATCATCGCCTTGGTAAGCCGTTACCTTACCAACTAGCTAATGCACCGCAGGTCCATCCCAGAGTGATAGCCAAAGCCATCTTTCAAACAAAAGCCATGTGGCTTTTGTTGTTATGCGGTATTAGCATCTGTTTCCAAATGTTATCCCCCGCTCCGGGGCAGGTTACCTACGTG
>MG|10|99.12|Firmicutes|Bacilli|Lactobacillales|Lactobacillaceae|Lactobacillus|reuteri|
CACGTAGGTAACCTGCCCCGGAGCGGGGGATAACATTTGGAAACAGATGCTAATACCGCATAACAACAAAAGCCACATAGCTTTTGTTTGAAAGATGGCTTTGGCTATCACTCTGGGATGGACCTGCGGTGCATTAGCTAGTTGGTAAGGTAACGGCTTACCAAGGCGATGATGCATAGCCGAGTTGAGAGACTGATCGGCCACAATGGAACTGAGACACGGTCCAT
>MG|20|99.12|Firmicutes|Bacilli|Lactobacillales|Lactobacillaceae|Lactobacillus|reuteri|
ATGGACCGTGTCTCAGTTCCATTGTGGCCGATCAGTCTCTCAACTCGGCTATGCATCATCGCCTTGGTAAGCCGTTACCTTACCAACTAGCTAATGCACCGCAGGTCCATCCCAGAGTGATAGCCAAAGCCATCTTTTAAACAAAAGCCATGTGGCTTTTGTTGTTATGCGGTATTAGCATCTGTTTCCAAATGTTATCCCCCGCTCCGGGGCAGGTTACCTACGTG
>MG|39|100.0|Firmicutes|Bacilli|Lactobacillales|Lactobacillaceae|Lactobacillus|reuteri|
ATGGACCGTGTCTCAGTTCCATTGTGGCCGATCAGTCTCTCAACTCGGCTATGCATCATCGCCTTGGTAAGCCGTTACCTTACCAACTAGCTAATGCACCGCAGGTCCATCCCAGAGTGATAGCCAAAGCCATCTTTCAAACAAAAGCCATGCGGCTTTTGTTGTTATGCGGTATTAGCATCTGTTTCCAAATGTTATCCCCCGCTCCGGGGCAGGTTACCTACGTG
>MG|28|99.56|Firmicutes|Bacilli|Lactobacillales|Lactobacillaceae|Lactobacillus|salivarius|
CACGTGGGTAACCTGCCTAAAAGAAGGGGATAACACTTGGAAACAGGTGCTAATACCGTATATCTCTAAGGATCGCATGATCCTTAGATGAAAGATGGTTCTGCTATCGCTTTTAGATGGACCCGCGGCGTATTAACTAGTTGGTGGGGTAACGGCCTACCAAGGTGATGATACGTAGCCGAACTGAGAGGTTGATCGGCCACATTGGGACTGAGACACGGCCCAAA
>MG|11|99.12|Firmicutes|Bacilli|Lactobacillales|Lactobacillaceae|Lactobacillus|salivarius|
TTGGGCCGTGTCTCAGTCCCAATGTGGCCGATCAACCTCTCAGTTCGGCTACGTATCATCACCTTGGTAGGCCGTTACCCCACCAACTAGTTAATACGCCGCGGGTCCATCTAAAAAGCGATAGCAGAACCATCTTTCATCTAAGGATCATGCGATCCTTAGAGATATACGGTATTAGCACCTGTTTCCAAGTGTTATCCCCTTCTTTTAGGCAGGTTACCCACGTG
>MG|12|99.12|Firmicutes|Bacilli|Lactobacillales|Lactobacillaceae|Lactobacillus|salivarius|
TTGGGCCGTGTCTCAGTCCCAATGTGGCCGATCAACCTCTCAGTTCGGCTACGTATCATCACCTTGGTAGGCCGTTACCCCACCAACTAGTTAATACGCCGCGGGTCCATCTAAAAGCGATAGCAGAACCATCTTTCATCTAAGGATCATGCGATCCTTAGAGATATACGGTATTAGCACCTGTTTCCAAGTGTTATCCCCTTCTTTCAGGCAGGTTACCCACGTG
>MG|104|99.56|Firmicutes|Bacilli|Lactobacillales|Lactobacillaceae|Lactobacillus|salivarius|
TTGGGCCGTGTCTCAGTCCCAATGTGGCCGATCAACCTCTCAGTTCGGCTACGTATCATCACCTTGGTAGGCCGTTACCCCACCAACTAGTTAATACGCCGCGGGTCCATCTAAAAGCGATAGCAGAACCATCTTTCATCTAAGGATCATGCGATCCTTAGAGATATACGGTATTAGCACCTGTTTCCAAGTGTTATCCCCTTCTTTTAGGCAGGTTACCCACGTG
>MG|17|99.12|Firmicutes|Bacilli|Lactobacillales|Lactobacillaceae|Lactobacillus|vaginalis|
ATGGACCGTGTCTCAGTTCCATTGTGGCCGATCAGTCTCTCAACTCGGCTATGCATCATCGCCTTGGTAAGCCGTTACCTTACCAACTAGCTAATGCACCGCGGGCCCATCCTGAAGTGATAGCCGAAACCATCTTTGAAACGAAAACCATGTGGTTTTCGTTGTTATGCGGTATTAGCACCTGTTTCCAGATGTTATCCCCCGCTCCAGGGCAGGTTGCCCACGTG
>MG|16|99.12|Firmicutes|Bacilli|Lactobacillales|Lactobacillaceae|Lactobacillus|vaginalis|
ATGGACCGTGTCTCAGTTCCATTGTGGCCGATCAGTCTCTCAACTCGGCTATGCATCATTGCCTTGGTAAGCCGTTACCCTACCAACTAGCTAATGCACCGCGGGCCCATCCTGAAGTGATAGCCGAAACCATCTTTGAAACGAAAACCATGTGGTTTTCGTTGTTATGCGGTATTAGCACCTGTTTCCAGATGTTATCCCCCCGCTCCAGGGCAGGTTGCCCACGTG
>MG|23|99.12|Firmicutes|Bacilli|Lactobacillales|Lactobacillaceae|Lactobacillus|vaginalis|
CACGTGGGCAACCTGCCCTGGAGCGGGGGATAACATCTGGAAACAGGTGCTAATACCGCATAACAACGAAAACCACATGGTTTTCGTTTCAAAGATGGTTTCGGCTATCACTTCAGGATGGGCCCGCGGTGCATTAGCTAGTTGGTAGGGTAACGGCTTACCAAGGCAATGATGCATAGCCGAGTTGAGAGACTGATCGGCCACAATGGAACTGAGACACGGTCCAT
>MG|38|99.56|Firmicutes|Bacilli|Lactobacillales|Lactobacillaceae|Lactobacillus|vaginalis|
CACGTGGGCAACCTGCCCTGGAGCGGGGGATAACATCTGGAAACAGGTGCTAATACCGCATAACAACGAAAACCACATGGTTTTCGTTTCAAAGATGGTTTCGGCTATCACTTCAGGATGGGCCCGCGGTGCATTAGCTAGTTGGTAAGGTAACGGCTTACCAAGGCAATGATGCATAGCCGAGTTGAGAGACTGATCGGCCACAATGGAACTGAGACACGGTCCAT
>MG|12|99.12|Firmicutes|Bacilli|Lactobacillales|Lactobacillaceae|Lactobacillus|vaginalis|
CACGTGGGCAACCTGCCTGAAGCGGGGGATAACATCTGGAAACAGGTGCTAATACCGCATAACAACGAAAACCACATGGTTTTCGTTTCAAAGATGGTTTCGGCTATCACTTCAGGATGGGCCCGCGGTGCATTAGCTAGTTGGTAAGGTAACGGCTTACCAAGGCAATGATGCATAGCCGAGTTGAGAGACTGATCGGCCACAATGGAACTGAGACACGGTCCAT
>MG|82|99.12|Firmicutes|Bacilli|Lactobacillales|Lactobacillaceae|Lactobacillus|vaginalis|
ATGGACCGTGTCTCAGTTCCATTGTGGCCGATCAGTCTCTCAACTCGGCTATGCATCATTGCCTTGGTAAGCCGTTACCTTACCAACTAGCTAATGCACCGCGGGCCCATCCTGAAGTGATAGCCGAAACCATCTTTGAAACGAAAACCATGTGGTTTTCGTTGTTATGCGGTATTAGCACCTGTTTCCAGATGTTATCCCCCACTTCAGGGCAGGTTGCCCACGTG
>MG|37|99.12|Firmicutes|Bacilli|Lactobacillales|Lactobacillaceae|Lactobacillus|vaginalis|
CACGTGGGCAACCTGCCCTGAAGTGGGGGATAACATCTGGAAACAGGTGCTAATACCGCATAACAACGAAAACCACATGGTTTTCGTTTCAAAGATGGTTTCGGCTATCACTTCAGGATGGGCCCGCGGTGCATTAGCTAGTTGGTAAGGTAACGGCTTACCAAGGCAATGATGCATAGCCGAGTTGAGAGACTGATCGGCCACAATGGAACTGAGACACGGTCCAT
>MG|135|99.56|Firmicutes|Bacilli|Lactobacillales|Lactobacillaceae|Lactobacillus|vaginalis|
ATGGACCGTGTCTCAGTTCCATTGTGGCCGATCAGTCTCTCAACTCGGCTATGCATCATTGCCTTGGTAAGCCGTTACCTTACCAACTAGCTAATGCACCGCGGGCCCATCCTGAAGTGATAGCCGAAACCATCTTTGAAACGAAAACCATGTGGTTTTCGTTGTTATGCGGTATTAGCACCTGTTTCCAGATGTTATCCCCCGCTTCAGGGCAGGTTGCCCACGTG
>MG|16|100.0|Firmicutes|Bacilli|Lactobacillales|Lactobacillaceae|Lactobacillus|vaginalis|
ATGGACCGTGTCTCAGTTCCATTGTGGCCGATCAGTCTCTCAACTCGGCTATGCATCATTGCCTTGGTAAGCCGTTACCTTACCAACTAGCTAATGCACCGCGGGCCCATCCTGAAGTGATAGCCGAAACCATCTTTGAAACGAAAACCATGTGGTTTTCGTTGTTATGCGGTATTAGCACCTGTTTCCAGATGTTATCCCCCACTTCAGGGTAGGTTGCCCACGTG
>MG|15|99.12|Firmicutes|Bacilli|Lactobacillales|Lactobacillaceae|Lactobacillus|vaginalis|
ATGGACCGTGTCTCAGTTCCATTGTGGCCGATCAGTCTCTCAACTCGGCTATGCATCATTGCCTTGGTAAGCCGTTACCCTACCAACTAGCTAATGCACCGCGGGCCCATCCTGAAGTGATAGCCGAAACCATCTTTGAAACGAAAACCATGTGGTTTTCGTTGTTATGCGGTATTAGCACCTGTTTCCAGATGTTATCCCCCGCTTCAGGGCAGGTTGCCCACGTG
>MG|25|99.12|Firmicutes|Bacilli|Lactobacillales|Lactobacillaceae|Lactobacillus|vaginalis|
ATGGACCGTGTCTCAGTTCCATTGTGGCCGATCAGTCTCTCAACTCGGCTATGCATCATTGCCTTGGTAAGCCGTTACCTTACCAACTAGCTAATGCACCGCGGGCCCATCCTGAAGTGATAGCCGAAACCATCTTTGAAACGAAAACCATGTGGTTTTCGTTGTTATGCGGTATTAGCACCTGTTTCCAGATGTTATCCCCCCGCTTCAGGGCAGGTTGCCCACGTG
>MG|16|99.12|Firmicutes|Bacilli|Lactobacillales|Lactobacillaceae|Lactobacillus|vaginalis|
ATGGACCGTGTCTCAGTTCCATTGTGGCCGATCAGTCTCTCAACTCGGCTATGCATCATTGCCTTGGTAAGCCGTTACCCTACCAACTAGCTAATGCACCGCGGGCCCATCCTGAAGTGATAGCCGAAACCATCTTTGAAACGAAAACCATGTGGTTTTCGTTGTTATGCGGTATTAGCACCTGTTTCCAGACTGTTATCCCCCGCTCCAGGGCAGGTTGCCCACGTG
>MG|16|99.56|Firmicutes|Bacilli|Lactobacillales|Lactobacillaceae|Lactobacillus|vaginalis|
ATGGACCGTGTCTCAGTTCCATTGTGGCCGATCAGTCTCTCAACTCGGCTATGCATCATTGCCTTGGTAAGCCGTTACCCTACCAACTAGCTAATGCACCGCGGGCCCATCCTGAAGTGATAGCCGAAACCATCTTTGAAACGAAAACCATGTGGTTTTCGTTGTTATGCGGTATTAGCACCTGTTTCCAGATGTTATCCCCCACTTCAGGGCAGGTTGCCCACGTG
>MG|118|99.56|Firmicutes|Bacilli|Lactobacillales|Lactobacillaceae|Lactobacillus|vaginalis|
ATGGACCGTGTCTCAGTTCCATTGTGGCCGATCAGTCTCTCAACTCGGCTATGCATCATTGCCTTGGTAAGCCGTTACCTTACCAACTAGCTAATGCACCGCGGGCCCATCCTGAAGTGATAGCCGAAACCATCTTTGAAACGAAAACCATGTGGTTTTCGTTGTTATGCGGTATTAGCACCTGTTTCCAGATGTTATCCCCCGCTCCAGGGCAGGTTGCCCACGTG
>MG|16|99.12|Firmicutes|Bacilli|Lactobacillales|Lactobacillaceae|Lactobacillus|vaginalis|
ATGGACCGTGTCTCAGTTCCATTGTGGCCGATCAGTCTCTCAACTCGGCTATGCATCATTGCCTTGGTAAGCCGTTACCTTACCAACTAGCTAATGCACCGCGGGCCCATCCTGAAGTGATAGCCGAAACCATCTTTGAAACGAAAACCATGTGGTTTTCGTTGTTATGCGGTATTAGCACCTGTTTCCAGATGTTATCCCCCCGCTCCAGGGCAGGTTGCCCACGTG
>MG|74|99.12|Firmicutes|Bacilli|Lactobacillales|Lactobacillaceae|Lactobacillus|vaginalis|
ATGGACCGTGTCTCAGTTCCATTGTGGCCGATCAGTCTCTCAACTCGGCTATGCATCATTGCCTTGGTAAGCCGTTACCCTACCAACTAGCTAATGCACCGCGGGCCCATCCTGAAGTGATAGCCGAAACCATCTTTGAAACGAAAACCATGTGGTTTTCGTTGTTATGCGGTATTAGCACCTGTTTCCAGATGTTATCCCCCGCTCCAGGGCAGGTTGCCCACGTG
>MG|38|99.56|Firmicutes|Bacilli|Lactobacillales|Lactobacillaceae|Lactobacillus|vaginalis|
CACGTGGGCAACCTGCCCTGAAGCGGGGGATAACATCTGGAAACAGGTGCTAATACCGCATAACAACGAAAACCACATGGTTTTCGTTTCAAAGATGGTTTCGGCTATCACTTCAGGATGGGCCCGCGGTGCATTAGCTAGTTGGTAAGGTAACGGCTTACCAAGGCAATGATGCATAGCCGAGTTGAGAGACTGATCGGCCACAATGGAACTGAGACACGGTCCAT
>MG|11|99.12|Firmicutes|Bacilli|Lactobacillales|Lactobacillaceae|Lactobacillus|vaginalis|
ATGGACCGTGTCTCAGTTCCATTGTGGCCGATCAGTCTCTCAACTCGGCTATGCATCATTGCCTTGGTAAGCCGTTACCTTACCAACTAGCTAATGCACCGCGGGCCCATCCTGAAGTGATAGCCGAAACCATCTTTGAAACGAAAACCATGTGGTTTTCGTTGTTATGCGGTATTAGCACCTGTTTCCAGACTGTTATCCCCCGCTTCAGGGCAGGTTGCCCACGTG
>MG|17|99.12|Firmicutes|Bacilli|Lactobacillales|Lactobacillaceae|Lactobacillus|vaginalis|
ATGGACCGTGTCTCAGTTCCATTGTGGCCGATCAGTCTCTCAACTCGGCTATGCATCATTGCCTTGGTAAGCCGTTACCTTACCAACTAGCTAATGCACCGCGGGCCCATCCTGAAGTGATAGCCGAAACCATCTTTGAAACGAAAACCATGTGGTTTTCGTTGTTATGCGGTATTAGCACCTGTTTCCAGACTGTTATCCCCCGCTCCAGGGCAGGTTGCCCACGTG
>MG|23|99.56|Firmicutes|Bacilli|Lactobacillales|Lactobacillaceae|Lactobacillus|Lactobacillus gasseri / Lactobacillus taiwanensis|
TTGGGCCGTGTCTCAGTCCCAATGTGGCCGATCAGTCTCTCAACTCGGCTATGCATCATTGCCTTGGTAAGCCGTTACCTTACCAACTAGCTAATGCACCGCAGGTCCATCCAAGAGTGATAGCAGAACCATCTTTCAAACTCTAGACATGCGTCTAGTGTTGTTATCCGGTATTAGCATCTGTTTCCAGGTGTTATCCCAGTCTCTTGGGCAGGTTACCCACGTG
>MG|12|98.69|Firmicutes|Bacilli|Lactobacillales|Lactobacillaceae|Lactobacillus|alvi|
CACGTAGGCAACCTGCCCAGAAGCGGGGGGGACAACATTTGGAAACAAGTGCTAATACCGCATAACAACATTAACCGCCTGGTTAATGTTTAAAAGATGGTTTCGGCTATCACTTCTGGATGGGCCTGCGGCGCATTAGCTTGTTGGTAAGGTAACGGCTTACCAAGGCAATGATGCGTAGCCGAGTTGAGAGACTGATCGGCCACAATGGAACTGAGACACGGTCCAT
>MG|16|100.0|Firmicutes|Bacilli|Lactobacillales|Lactobacillaceae|Lactobacillus|Lactobacillus fermentum / Lactobacillus mucosae|
CACGTAGGTAACCTGCCCCAAAGCGGGGGATAACATTTGGAAACAGATGCTAATACCGCATAACAGTTTGAATCGCATGATTCAAACTTAAAAGATGGTTTCGGCTATCACTTTGGGATGGACCTGCGGCGCATTAGCTTGTTGGTAGGGTAACGGCCTACCAAGGCTGTGATGCGTAGCCGAGTTGAGAGACTGATCGGCCACAATGGAACTGAGACACGGTCCAT
>MG|14|99.56|Firmicutes|Bacilli|Lactobacillales|Lactobacillaceae|Lactobacillus|Lactobacillus fermentum / Lactobacillus mucosae|
ATGGACCGTGTCTCAGTTCCATTGTGGCCGATCAGTCTCTCAACTCGGCTACGCATCACAGCCTTGGTAGGCCGTTACCCTACCAACAAGCTAATGCGCCGCAGGTCCATCCCAAAGTGATAGCCAAAACCATCTTTTAAGTTTGAATCATGCGATTCAAACTGTTATGCGGTATTAGCATCTGTTTCCAAATGTTATCCCCCGCTTTGGGGCAGGTTACCTACGTG
>MG|24|98.69|Firmicutes|Bacilli|Lactobacillales|Lactobacillaceae|Lactobacillus|alvi|
ATGGACCGTGTCTCAGTTCCATTGTGGCCGATCAGTCTCTCAACTCGGCTACGCATCATTGCCTTGGTAAGCCGTTACCTTACCAACAAGCTAATGCGCCGCAGGCCCATCCAGAAGTGATAGCCGAAACCATCTTTTAAACATTAACCAGGCGGTTAATGTTGTTATGCGGTATTAGCACTTGTTTCCAAATGTTGTCCCCCCCGCTTCTGGGCAGGTTGCCTACGTG
>MG|41|100.0|Firmicutes|Bacilli|Lactobacillales|Lactobacillaceae|Lactobacillus|Lactobacillus fermentum / Lactobacillus mucosae|
ATGGACCGTGTCTCAGTTCCATTGTGGCCGATCAGTCTCTCAACTCGGCTACGCATCACAGCCTTGGTAGGCCGTTACCCTACCAACAAGCTAATGCGCCGCAGGTCCATCCCAAAGTGATAGCCGAAACCATCTTTTAAGTTTGAATCATGCGATTCAAACTGTTATGCGGTATTAGCATCTGTTTCCAAATGTTATCCCCCGCTTTGGGGCAGGTTACCTACGTG
>MG|10|97.36|Firmicutes|Bacilli|Lactobacillales|Lactobacillaceae|Lactobacillus|alvi|
ATGGACCGTGTCTCAGTTCCATTGTGGCCGATCAGTCTCTCAACTCGGCTATGCATCATTGCCTTGGTAAGCCGTTACCTTACCAACTAGCTAATGCACCGCGGGCCCATCCTGAAGTGATAGCCGAAACCATCTTTTAAACATTAACCAGGCGGTTAATGTTGTTATGCGGTATTAGCACTTGTTTCCAAATGTTGTCCCCCGCTTCTGGGCAGGTTGCCTACGTG
>MG|10|98.69|Firmicutes|Bacilli|Lactobacillales|Lactobacillaceae|Lactobacillus|alvi|
ATGGACCGTGTCTCAGTTCCATTGTGGCCGATCAGTCTCTCAACTCGGCTACGCATCATTGCCTTGGTAAGCCGTTACCTTACCAACAAGCTAATGCGCCGCAGGCCCATCCAGAAGTGATAGCCGAAACCATCTTTTAAACATTAACCAGGCGGTTAATGTTGTTATGCGGTATTAGCACTTGTTTCCAAATGTTGTCCCCCCGCTTCTGGGCAGGTTGCCCTACGTG
>MG|13|97.8|Firmicutes|Bacilli|Lactobacillales|Lactobacillaceae|Lactobacillus|vaginalis|
ATGGACCGTGTCTCAGTTCCATTGTGGCCGATCAGTCTCTCAACTCGGCTATGCATCATTGCCTTGGTAAGCCGTTACCTTACCAACTAGCTAATGCACCGCGGGCCCATCCTGAAGTGATAGCCGAAACCATCTTTGAAACGAAAACCATGTGGTTTTCGTTGTTATGCGGTATTAGCACTTGTTTCCAAATGTTGTCCCCCGCTTCTGGGCAGGTTGCCTACGTG
>MG|10|100.0|Firmicutes|Bacilli|Lactobacillales|Lactobacillaceae|Lactobacillus|Lactobacillus agilis / Lactobacillus sp.|
TTGGGCCGTGTCTCAGTCCCAATGTGGCCGATCAACCTCTCAGTTCGGCTACGTATCATTACCTTGGTAGGCCGTTACCCCACCAACAAGTTAATACGCCGCGGGTCCATCCAAAAGTGATAGCCGAAACCATCTTTTACATAATGACCATGCGGTCATCATGGTTATGCGGTATTAGCACCTGTTTCCAAGTGTTATCCCCCTCTTTTGGGCAGGTTACCCACGTG
>MG|60|100.0|Firmicutes|Bacilli|Lactobacillales|Streptococcaceae|Streptococcus|alactolyticus|
CGCGTAGGTAACCTGCCTTGTAGCGGGGGATAACTATTGGAAACGATAGCTAATACCGCATAACAGCTTTTGACACATGTTAGAAGCTTGAAAGATGCAATTGCATCACTACGAGATGGACCTGCGTTGTATTAGCTAGTAGGTAGGGTAACGGCCTACCTAGGCGACGATACATAGCCGACCTGAGAGGGTGATCGGCCACACTGGGACTGAGACACGGCCCAG
>MG|11|99.56|Firmicutes|Bacilli|Lactobacillales|Streptococcaceae|Streptococcus|alactolyticus|
CGCGTAGGTAACCTGCCTTGTAGCGGGGGATAACTATTGGAAACGATAGCTAATACCGCATAACAGCTTTTGACACATGTTAGAAGCTTGAAAGATGCAATTGCATCACTACGAGATGGACCTGCGTTGTATTAGCTAGTAGGTAGGGTAACGGCCTACCTAGGCGACGATACATAGCGACCTGAGAGGGTGATCGGCCACACTGGGACTGAGACACGGCCCAG
>MG|58|99.1|Firmicutes|Clostridia|Clostridiales|Clostridiaceae|Clostridium|hiranonis|
TTGGACCGTGTCTCAGTTCCAATGTGGCCGATCACCCTCTCAGGTCGGCTACTGATCGTCGCCTTGGTAAGCCGTTACCTTACCAACTAGCTAATCAGACGCGGGTCCATCCTGTACCGCAAAAGCTTTGATACTTCTACCATGCGATAAAAGCATATTATCTCGTATTAGCATCCTTTCGGTATGTTATCCGTGTGTACAGGGCAGGTTACCCACGCGT
>MG|65|99.55|Firmicutes|Clostridia|Clostridiales|Clostridiaceae|Clostridium|hiranonis|
TTGGACCGTGTCTCAGTTCCAATGTGGCCGATCACCCTCTCAGGTCGGCTACTGATCGTCGCCTTGGTAAGCCGTTACCTTACCAACTAGCTAATCAGACGCGGGTCCATCCTGTACCGCAAAAGCTTTGATACTTCTACCATGCGATAAAAGCATATTATCTCGTATTAGCATACCTTTCGGTATGTTATCCGTGTGTACAGGGCAGGTTACCCACGCGT
>MG|63|99.55|Firmicutes|Clostridia|Clostridiales|Clostridiaceae|Clostridium|hiranonis|
CGCGTGGGTAACCTGCCCTGTACACACGGATAACATACCGAAAGGTATGCTAATACGAGATAATATGCTTTTATCGCATGGTAGAAGTATCAAAGCTTTTGCGGTACAGGATGGACCCGCGTCTGATTAGCTAGTTGGTAAGGTAACGGCTTACCAAGGCGACGATCAGTAGCCGACCTGAGAGGGTGATCGGCCACATTGGAACTGAGACACGGTCCAAA
>MG|18|100.0|Firmicutes|Clostridia|Clostridiales|Clostridiaceae|Clostridium|sp.|
CTGGGCCGTGTCTCAGTCCCAGTGTGGCCGTCCACCCTCTCAGGCCGGCTACGCATCGTCGCCCTGGTGAGCCGTTACCTCACCAGCTGGCTAATGCGTCATAAGCCCATCCCTGTGCTATCCCGTGGGATATTTAACATAGTCGACATGCGTCCTCTATGCCTATGCGGTCTTAGCTGCCGTTTCCAGCAGTTATCCCCCTCACAGGGGCAGGTTGCTTATGTC
>MG|12|100.0|Firmicutes|Clostridia|Clostridiales|Clostridiaceae|Clostridium|sp.|
GACATAAGCAACCTGCCCCTGTGAGGGGGATAACTGCTGGAAACGGCAGCTAAGACCGCATAGGCATAGAGGACGCATGTCGACTATGTTAAATATCCCACGGGATAGCACAGGGATGGGCTTATGACGCATTAGCCAGCTGGTGAGGTAACGGCTCACCAGGGCGACGATGCGTAGCCGGCCTGAGAGGGTGGACGGCCACACTGGGACTGAGACACGGCCCAG
>MG|43|97.32|Firmicutes|Clostridia|Clostridiales|Clostridiaceae|Clostridium|sp.|
CTGGGCCGTGTCTCAGTCCCAGTGTGGCCGTCCACCCTCTCAGGCCGGCTACGCATCGTCGCCCTGGTGAGCCTCTACCTCACCAGCTAGCTAATGCGTCATAAGCCCATCCCTGTGCTATCCCGTGGGATATTTAACATACTCGACATGCGTCATGTATGCCTATGCGGTCTTAGCTGCCGTTTCCAGCAGTTATCCCCCTCACAGGGGCAGGTTGCTTATGTA
>MG|15|97.33|Firmicutes|Clostridia|Clostridiales|Clostridiaceae|Clostridium|sp.|
CTGGGCCGTGTCTCAGTCCCAGTGTGGCCGTCCACCCTCTCAGGCCGGCTACGCATCGTCGCCCTGGTGAGCCTCTACCTCACCAGCTAGCTAATGCGTCATAAGCCCATCCCTGTGCTATCCCGTGGGATATTTAACATACTCGACATGCGTCATGTATGCCTATGCGGTCTTAGCTGCCGTTTCCAGCAGTTATCCCCCTCACAGGGGCAGGTTGCTTATGTC
>MG|27|97.32|Firmicutes|Clostridia|Clostridiales|Clostridiaceae|Clostridium|sp.|
TACATAAGCAACCTGCCCCTGTGAGGGGGATAACTGCTGGAAACGGCAGCTAAGACCGCATAGGCATACATGACGCATGTCGAGTATGTTAAATATCCCACGGGATAGCACAGGGATGGGCTTATGACGCATTAGCTAGCTGGTGAGGTAGAGGCTCACCAGGGCGACGATGCGTAGCCGGCCTGAGAGGGTGGACGGCCACACTGGGACTGAGACACGGCCCAG
>MG|17|99.09|Firmicutes|Clostridia|Clostridiales|Lachnospiraceae|Roseburia|faecis|
CGCGTGGGTGACCTGCCCCATACCGGGGGATAACAGCTGGAAACGGCTGCTAATACCGCATAAGCGCACGGAGCTGCATGGCTCAGTGTGAAAAACTCCGGTGGTATGGGATGGGCCCGCGTCTGATTAGGCAGTTGGCGGGGTAACGGCCCACCAAACCGACGATCAGTAGCCGACCTGAGAGGGCGACCGGCCACATTGGGACTGAGACACGGCCCAA
>MG|23|99.09|Firmicutes|Clostridia|Clostridiales|Lachnospiraceae|Roseburia|faecis|
TTGGGCCGTGTCTCAGTCCCAATGTGGCCGGTCGCCCTCTCAGGTCGGCTACTGATCGTCGGTTTGGTGGGCCGTTACCCCGCCAACTGCCTAATCAGACGCGGGCCCATCCCATACCACCGGAGTTTTTCACACTGAGCCATGCAGCTCCGTGCGCTTATGCGGTATTAGCAGCCGTTTCCAGCTGTTATCCCCCGGTATGGGGCAGGTCACCCACGCG
>MG|12|98.64|Firmicutes|Clostridia|Clostridiales|Lachnospiraceae|Roseburia|faecis|
TTGGGCCGTGTCTCAGTCCCAATGTGGCCGGTCGCCCTCTCAGGTCGGCTACTGATCGTCGGTTTGGTGGGCCGTTACCCCGCCAACTGCCTAATCAGACGCGGGCCCATCCCATACCACCGGAGTTTTTCACACTGAGCCATGCAGCTCCGTGCGCTTATGCGGTATTAGCAGCCGTTTCCAGCTGTTATCCCCCCGGTATGGGGCAGGTCACCCACGCG
>MG|18|98.2|Firmicutes|Clostridia|Clostridiales|Lachnospiraceae|Roseburia|faecis|
TTGGGCCGTGTCTCAGTCCCAATGTGGCCGGTCGCCCTCTCAGGTCGGCTACTGATCGTCGGTTTGGTGGGCCGTTACCCCGCCAACTGCCTAATCAGACGCGGGCCCATCCCATACCACCGGAGTTTTTTCACACTGAGCCATGCAGCTCCGTGCGCTTATGCGGTATTAGCAGCCGTTTCCAGCTGTTATCCCCCCGGTATGGGGCAGGTCACCCACGCG
>MG|43|99.55|Firmicutes|Clostridia|Clostridiales|Lachnospiraceae|Ruminococcus|torques|
TTGGGCCGTGTCTCAGTCCCAATGTGGCCGGTCACCCTCTCAGGTCGGCTACTGATCGTCGCCTTGGTAAGCCGTTACCTTACCAACTAGCTAATCAGACGCGGGTCCATCTCATACCACCGGAGTTTTTACCCCTGCACCATGCGGTGCTGTGGTCTTATGCGGTATTAGCAGTCATTTCTAACTGTTATCCCCCTGTATGAGGCAGGTTACCCACGCG
>MG|14|99.55|Firmicutes|Clostridia|Clostridiales|Lachnospiraceae|Ruminococcus|torques|
CGCGTGGGTAACCTGCCTCATACAGGGGGATAACAGTTAGAAATGACTGCTAATACCGCATAAGACCACAGCACCGCATGGTGCAGGGGTAAAAACTCCGGTGGTATGAGATGGACCCGCGTCTGATTAGCTAGTTGGTAAGGTAACGGCTTACCAAGGCGACGATCAGTAGCCGACCTGAGAGGGTGACCGGCCACATTGGGACTGAGACACGGCCCAA
>MG|24|99.09|Firmicutes|Clostridia|Clostridiales|Lachnospiraceae|Ruminococcus|torques|
TTGGGCCGTGTCTCAGTCCCAATGTGGCCGGTCACCCTCTCAGGTCGGCTACTGATCGTCGCCTTGGTAAGCCGTTACCTTACCAACTAGCTAATCAGACGCGGGTCCATCTCACACCACCGGAGTTTTTACCCCTGCACCATGCGGTGCTGTGGTCTTATGCGGTATTAGCAGTCATTTCTAACTGTTATCCCCCTGTATGAGGCAGGTTACCCACGCG
>MG|47|99.1|Firmicutes|Clostridia|Clostridiales|Lachnospiraceae|Ruminococcus|torques|
TTGGGCCGTGTCTCAGTCCCAATGTGGCCGGTCACCCTCTCAGGTCGGCTACTGATCGTCGCCTTGGTAAGCCGTTACCTTACCAACTAGCTAATCAGACGCGGGTCCATCTCATACCACCGGAGTTTTTACCCCTGCACCATGCGGTGCTGTGGTCTTATGCGGTATTAGCAGTCATTTCTAACTGTTATCCCCCCTGTATGAGGCAGGTTACCCACGCG
>MG|10|99.1|Firmicutes|Clostridia|Clostridiales|Lachnospiraceae|[Ruminococcus]|torques|
TTGGGCCGTGTCTCAGTCCCAATGTGGCCGGTCACCCTCTCAGGTCGGCTACTGATCGTCGCCTTGGTAAGCCGTTACCTTACCAACTAGCTAATCAGACGCGGGTCCATCTCATACCACCGGAGTTTTTACCCCTGCACCATGCGGTGCTGTGGTCTTATGCGGTATTAGCAGTCATTTCTAACTGTTATCCCCCCTGTGTGAGGCAGGTTACCCACGCG
>MG|16|99.09|Firmicutes|Clostridia|Clostridiales|Lachnospiraceae|[Ruminococcus]|torques|
TTGGGCCGTGTCTCAGTCCCAATGTGGCCGGTCACCCTCTCAGGTCGGCTACTGATCGTCGCCTTGGTAAGCCGTTACCTTACCAACTAGCTAATCAGACGCGGGTCCATCTCACACCACCGGAGTTTTTACCCCTGCACCATGCGGTGCTGTGGTCTTATGCGGTATTAGCAGTCATTTCTAACTGTTATCCCCCTGTATGGGGCAGGTTATCCACGCG
>MG|13|99.09|Firmicutes|Clostridia|Clostridiales|Lachnospiraceae|[Ruminococcus]|torques|
TTGGGCCGTGTCTCAGTCCCAATGTGGCCGGTCACCCTCTCAGGTCGGCTACTGATCGTCGCCTTGGTAAGCCGTTACCTTACCAACTAGCTAATCAGACGCGGGTCCATCTCACACCACCGGAGTTTTTACCCCTGCACCATGCGGTGCTGTGGTCTTATGCGGTATTAGCAGTCATTTCTAACTGTTATCCCCCTGTGCGAGGCAGGTTGCCCACGCG
>MG|415|99.09|Firmicutes|Clostridia|Clostridiales|Lachnospiraceae|[Ruminococcus]|torques|
TTGGGCCGTGTCTCAGTCCCAATGTGGCCGGTCACCCTCTCAGGTCGGCTACTGATCGTCGCCTTGGTAAGCCGTTACCTTACCAACTAGCTAATCAGACGCGGGTCCATCTCACACCACCGGAGTTTTTACCCCTGCACCATGCGGTGCTGTGGTCTTATGCGGTATTAGCAGTCATTTCTAACTGTTATCCCCCTGTGTGAGGCAGGTTACCCACGCG
>MG|12|99.09|Firmicutes|Clostridia|Clostridiales|Lachnospiraceae|[Ruminococcus]|torques|
CTGGGCCGTGTCTCAGTCCCAATGTGGCCGGTCACCCTCTCAGGTCGGCTACTGATCGTCGCCTTGGTAAGCCGTTACCTTACCAACTAGCTAATCAGACGCGGGTCCATCTCACACCACCGGAGTTTTTACCCCTGCACCATGCGGTGCTGTGGTCTTATGCGGTATTAGCAGTCATTTCTAACTGTTATCCCCCTGTGTGAGGCAGGTTACCCACGCG
>MG|112|99.1|Firmicutes|Clostridia|Clostridiales|Lachnospiraceae|[Ruminococcus]|torques|
CGCGTGGGTAACCTGCCTCACACAGGGGGATAACAGTTAGAAATGACTGCTAATACCGCATAAGACCACAGCACCGCATGGTGCAGGGGTAAAAACTCCGGTGGTGTGAGATGGACCCGCGTCTGATTAGCTAGTTGGTAAGGTAACGGCTTACCAAGGCGACGATCAGTAGCCGACCTGAGAGGGTGACCGGCCACATTGGGACTGAGACACGGCCCAAA
>MG|21|98.18|Firmicutes|Clostridia|Clostridiales|Lachnospiraceae|[Ruminococcus]|torques|
TTGGGCCGTGTCTCAGTCCCAATGTGGCCGGTCACCCTCTCAGGTCGGCTACTGATCGTCGCCTTGGTAAGCCGTTACCTTACCAACTAGCTAATCAGACGCGGGCCCATCTCACACCACCGGAGTTTTTACCCCTGCACCATGCGGTGCTGTGGCCTTATGCGGTATTAGCAGTCATTTCTAACTGTTATCCCCCTGTATGGGGCAGGTTATCCACGCG
>MG|20|98.64|Firmicutes|Clostridia|Clostridiales|Lachnospiraceae|[Ruminococcus]|torques|
TTGGGCCGTGTCTCAGTCCCAATGTGGCCGGTCACCCTCTCAGGTCGGCTACTGATCGTCGCCTTGGTAAGCCGTTACCTTACCAACTAGCTAATCAGACGCGGGTCCATCTCACACCACCGGAGTTTTTTACCCCTGCACCATGCGGTGCTGTGGTCTTATGCGGTATTAGCAGTCATTTCTAACTGTTATCCCCCTGTGTGAGGCAGGTTACCCACGCG
>MG|31|98.18|Firmicutes|Clostridia|Clostridiales|Lachnospiraceae|[Ruminococcus]|torques|
TTGGGCCGTGTCTCAGTCCCAATGTGGCCGGTCACCCTCTCAGGTCGGCTACTGATCGTCGCCTTGGTAAGCCGTTACCTTACCAACTAGCTAATCAGACGCGGGCCCATCTCACACCACCGGAGTTTTTACCCCTGCACCATGCGGTGCTGTGGCCTTATGCGGTATTAGCAGTCATTTCTAACTGTTATCCCCCTGTGTGAGGCAGGTTACCCACGCG
>MG|12|98.62|Firmicutes|Clostridia|Clostridiales|Lachnospiraceae|[Ruminococcus]|torques|
TTGGGCCGTGTCTCAGTCCCAATGTGGCCGGTCACCCTCTCAGGTCGGCTACTGATCGTCGCCTTGGTAAGCCGTTACCTTACCAACTAGCTAATCAGACGCGGGTCCATCTCACACCACCGGAGTTTTTACCCCTGCACCATGCGGTGCTGTGGTCTTATGCGGTATTAGCAGTCATTTCTAACTGTTATCCCCCTGTGTGAGGCAGGTTACCTACGTG
>MG|15|97.26|Firmicutes|Clostridia|Clostridiales|Lachnospiraceae|[Ruminococcus]|gnavus|
CGCGTGGGTAACCTGCCTCACACAGGGGGATAACAGTTAGAAATGACTGCTAATACCGCATAAGACCACAGCACCGCATGGTGCAGGGGTAAAAACTCCGGTGGTGTGAGATGGGCCCGCGTCTGATTAGGTAGTTGGTGCGGTAACGGCGCACCAAGCCGACGATCAGTAGCCGACCTGAGAGGGCGACCGGCCACATTGGGACTGAGACACGGCCCAA
>MG|12|97.72|Firmicutes|Clostridia|Clostridiales|Lachnospiraceae|[Ruminococcus]|gnavus|
TTGGGCCGTGTCTCAGTCCCAATGTGGCCGGTCACCCTCTCAGGTCGGCTACTGATCGTCGGCTTGGTGAGCCGTTACCTCACCAACTACCTAATCAGACGCGGGTCCATCTCACACCACCGGAGTTTTTACCCCTGCACCATGCGGTGCTGTGGTCTTATGCGGTATTAGCAGTCATTTCTAACTGTTATCCCCCTGTGTGAGGCAGGTTGCCCACGCG
>MG|22|97.29|Firmicutes|Clostridia|Clostridiales|Lachnospiraceae|[Ruminococcus]|gnavus|
TTGGGCCGTGTCTCAGTCCCAATGTGGCCGGTCACCCTCTCAGGTCGGCTACTGATCGTCGGCTTGGTGGGCCGTTACCCCGCCAACTACCTAATCAGACGCGGGCTCATCTCACACCACCGGAGTTTTTACCCCTGCACCATGCGGTGCTGTGGTCTTATGCGGTATTAGCAGTCATTTCTAACTGTTATCCCCCCTGTGTGAGGCAGGTTACCCACGCGT
>MG|22|97.72|Firmicutes|Clostridia|Clostridiales|Lachnospiraceae|[Ruminococcus]|torques|
CTGGGCCGTGTCTCAGTCCCAATGTGGCCGGTCACCCTCTCAGGTCGGCTACTGATCGTCGCCTTGGTAAGCCGTTACCTTACCAACTAGCTAATCAGACGCGGGCCCATCTCACACCACCGGAGTTTTTACCCCTGCACCATGCGGTGCTGTGGCCTTATGCGGTATTAGCAGTCATTTCTAACTGTTATCCCCCTGTGTGAGGCAGGTTGCCCACGCG
>MG|10|98.18|Firmicutes|Clostridia|Clostridiales|Lachnospiraceae|[Ruminococcus]|torques|
TTGGGCCGTGTCTCAGTCCCAATGTGGCCGGTCACCCTCTCAGGTCGGCTACTGATCGTCGCCTTGGTAAGCCGTTACCTTACCAACTAGCTAATCAGACGCGGGCCCATCTCACACCACCGGAGTTTTTACCCCTGCACCATGCGGTGCTGTGGTCTTATGCGGTATTAGCAGTCATTTCTAACTGTTATCCCCCTGTGTGAGGCAGGTTGCCCACGCG
>MG|15|98.64|Firmicutes|Clostridia|Clostridiales|Lachnospiraceae|[Ruminococcus]|torques|
CGCGTGGGTAACCTGCCTCACACAGGGGGATAACAGTTAGAAATGACTGCTAATACCGCATAAGACCACAGCACCGCATGGTGCAGGGGTAAAAACTCCGGTGGTGTGAGATGGACCCGCGTCTGATTAGCTAGTTGGTAAGGTAACGGCTTACCAAGCGACGATCAGTAGCCGACCTGAGAGGGTGACCGGCCACATTGGGACTGAGACACGGCCCAA
>MG|23|97.73|Firmicutes|Clostridia|Clostridiales|Lachnospiraceae|[Ruminococcus]|gnavus|
TTGGGCCGTGTCTCAGTCCCAATGTGGCCGGTCACCCTCTCAGGTCGGCTACTGATCGTCGGCTTGGTGAGCCGTTACCTCACCAACTACCTAATCAGACGCGGGTCCATCTCACACCACCGGAGTTTTTACCCCTGCACCATGCGGTGCTGTGGTCTTATGCGGTATTAGCAGTCATTTCTAACTGTTATCCCCCCTGTGTGAGGCAGGTTACCCACGCG
>MG|41|97.29|Firmicutes|Clostridia|Clostridiales|Lachnospiraceae|[Ruminococcus]|torques|
TTGGGCCGTGTCTCAGTCCCAATGTGGCCGGTCACCCTCTCAGGTCGGCTACTGATCGTCGCCTTGGTAAGCCGTTACCTTACCAACTAGCTAATCAGACGCGGGCCCATCTCACACCACCGGAGTTTTTACCCCTGCACCATGCGGTGCTGTGGCCTTATGCGGTATTAGCAGTCATTTCTAACTGTTATCCCCCCTGTGTGAGGCAGGTTGCCCACGCG
>MG|30|97.74|Firmicutes|Clostridia|Clostridiales|Lachnospiraceae|[Ruminococcus]|torques|
TTGGGCCGTGTCTCAGTCCCAATGTGGCCGGTCACCCTCTCAGGTCGGCTACTGATCGTCGCCTTGGTAAGCCGTTACCTTACCAACTAGCTAATCAGACGCGGGCCCATCTCACACCACCGGAGTTTTTACCCCCTGCACCATGCGGTGCTGTGGCCTTATGCGGTATTAGCAGTCATTTCTAACTGTTATCCCCCTGTGTGAGGCAGGTTGCCCACGCG
>MG|10|97.71|Firmicutes|Clostridia|Clostridiales|Lachnospiraceae|[Ruminococcus]|torques|
TTGGGCCGTGTCTCAGTCCCAATGTGGCCGGTCACCCTCTCAGGTCGGCTACTGATCGTCGCCTTGGTAAGCCGTTACCTTACCAACTAGCTAATCAGACGCGGGCCCATCTCACACCACCGGAGTTTTTACCCCTGCACCATGCGGTGCTGTGGCCTTATGCGGTATTAGCAGTCATTTCTAACTGTTATCCCCCTGTGTGAGGCAGGTTACCTACGTG
>MG|85|98.17|Firmicutes|Clostridia|Clostridiales|Lachnospiraceae|[Ruminococcus]|gnavus|
TTGGGCCGTGTCTCAGTCCCAATGTGGCCGGTCACCCTCTCAGGTCGGCTACTGATCGTCGGCTTGGTGAGCCGTTACCTCACCAACTACCTAATCAGACGCGGGTCCATCTCACACCACCGGAGTTTTTACCCCTGCACCATGCGGTGCTGTGGTCTTATGCGGTATTAGCAGTCATTTCTAACTGTTATCCCCCTGTGTGAGGCAGGTTACCCACGCG
>MG|10|97.74|Firmicutes|Clostridia|Clostridiales|Lachnospiraceae|[Ruminococcus]|gnavus|
TTGGGCCGTGTCTCAGTCCCAATGTGGCCGGTCACCCTCTCAGGTCGGCTACTGATCGTCGGCTTGGTGAGCCGTTACCTCACCAACTACCTAATCAGACGCGGGTCCATCTCACACCACCGGAGTTTTTACCCCCTGCACCATGCGGTGCTGTGGTCTTATGCGGTATTAGCAGTCATTTCTAACTGTTATCCCCCTGTGTGAGGCAGGTTACCCACGCGT
>MG|30|97.72|Firmicutes|Clostridia|Clostridiales|Lachnospiraceae|[Ruminococcus]|gnavus|
TTGGGCCGTGTCTCAGTCCCAATGTGGCCGGTCACCCTCTCAGGTCGGCTACTGATCGTCGGCTTGGTGGGCCGTTACCCCGCCAACTACCTAATCAGACGCGGGCTCATCTCACACCACCGGAGTTTTTACCCCTGCACCATGCGGTGCTGTGGTCTTATGCGGTATTAGCAGTCATTTCTAACTGTTATCCCCCTGTGTGAGGCAGGTTACCCACGCG
>MG|16|97.72|Firmicutes|Clostridia|Clostridiales|Lachnospiraceae|[Ruminococcus]|gnavus|
TTGGGCCGTGTCTCAGTCCCAATGTGGCCGGTCACCCTCTCAGGTCGGCTACTGATCGTCGGCTTGGTGGGCCGTTACCCCACCAACTACCTAATCAGACGCGGGCCCATCTCACACCACCGGAGTTTTTACCCCTGCACCATGCGGTGCTGTGGCCTTATGCGGTATTAGCAGTCATTTCTAACTGTTATCCCCCTGTGTGAGGCAGGTTGCCCACGCG
>MG|16|98.18|Firmicutes|Clostridia|Clostridiales|Lachnospiraceae|[Ruminococcus]|torques|
CGCGTGGGTAACCTGCCTCACACAGGGGGATAACAGTTAGAAATGACTGCTAATACCGCATAAGGCCACAGCACCGCATGGTGCAGGGGTAAAAACTCCGGTGGTGTGAGATGGGCCCGCGTCTGATTAGCTAGTTGGTAAGGTAACGGCTTACCAAGGCGACGATCAGTAGCCGACCTGAGAGGGTGACCGGCCACATTGGGACTGAGACACGGCCCAA
>MG|11|97.72|Firmicutes|Clostridia|Clostridiales|Lachnospiraceae|[Ruminococcus]|gnavus|
CGCGTGGGTAACCTGCCTCACACAGGGGGATAACAGTTAGAAATGACTGCTAATACCGCATAAGACCACAGCACCGCATGGTGCAGGGGTAAAAACTCCGGTGGTGTGAGATGAGCCCGCGTCTGATTAGGTAGTTGGCGGGGTAACGGCCCACCAAGCCGACGATCAGTAGCCGACCTGAGAGGGTGACCGGCCACATTGGGACTGAGACACGGCCCAA
>MG|16|98.64|Firmicutes|Clostridia|Clostridiales|Lachnospiraceae|[Ruminococcus]|torques|
TTGGGCCGTGTCTCAGTCCCAATGTGGCCGGTCACCCTCTCAGGTCGGCTACTGATCGTCGCCTTGGTAAGCCGTTACCTTACCAACTAGCTAATCAGACGCGGGCCCATCTCACACCACCGGAGTTTTTACCCCTGCACCATGCGGTGCTGTGGCCTTATGCGGTATTAGCAGTCATTTCTAACTGTTATCCCCCTGTATGAGGCAGGTTACCCACGCG
>MG|18|98.17|Firmicutes|Clostridia|Clostridiales|Lachnospiraceae|[Ruminococcus]|gnavus|
CGCGTGGGTAACCTGCCTCACACAGGGGGATAACAGTTAGAAATGACTGCTAATACCGCATAAGACCACAGCACCGCATGGTGCAGGGGTAAAAACTCCGGTGGTGTGAGATGGACCCGCGTCTGATTAGGTAGTTGGTGAGGTAACGGCTCACCAAGCCGACGATCAGTAGCCGACCTGAGAGGGTGACCGGCCACATTGGGACTGAGACACGGCCCAA
>MG|17|98.64|Firmicutes|Clostridia|Clostridiales|Lachnospiraceae|[Ruminococcus]|torques|
TTGGGCCGTGTCTCAGTCCCAATGTGGCCGGTCACCCTCTCAGGTCGGCTACTGATCGTCGCCTTGGTAAGCCGTTACCTTACCAACTAGCTAATCAGACGCGGGCCCATCTCACACCACCGGAGTTTTTACCCCTGCACCATGCGGTGCTGTGGTCTTATGCGGTATTAGCAGTCATTTCTAACTGTTATCCCCCTGTGTGAGGCAGGTTACCCACGCG
>MG|17|97.26|Firmicutes|Clostridia|Clostridiales|Lachnospiraceae|[Ruminococcus]|gnavus|
TTGGGCCGTGTCTCAGTCCCAATGTGGCCGGTCGCCCTCTCAGGTCGGCTACTGATCGTCGGCTTGGTGCGCCGTTACCGCACCAACTACCTAATCAGACGCGGGCCCATCTCACACCACCGGAGTTTTTACCCCTGCACCATGCGGTGCTGTGGTCTTATGCGGTATTAGCAGTCATTTCTAACTGTTATCCCCCTGTGTGAGGCAGGTTACCCACGCG
>MG|33|98.64|Firmicutes|Clostridia|Clostridiales|Lachnospiraceae|[Ruminococcus]|torques|
TTGGGCCGTGTCTCAGTCCCAATGTGGCCGGTCACCCTCTCAGGTCGGCTACTGATCGTCGCCTTGGTAAGCCGTTACCTTACCAACTAGCTAATCAGACGCGGGTCCATCTCACACCACCGGAGTTTTTACCCCTGCACCATGCGGTGCTGTGGTCTTATGCGGTATTAGCAGTCATTTCTAACTGTTATCCCCCTGTGTGAGGCAGGTTGCCCACGCG
>MG|28|97.29|Firmicutes|Clostridia|Clostridiales|Lachnospiraceae|[Ruminococcus]|torques|
TTGGGCCGTGTCTCAGTCCCAATGTGGCCGGTCACCCTCTCAGGTCGGCTACTGATCGTCGCCTTGGTAAGCCGTTACCTTACCAACTAGCTAATCAGACGCGGGCCCATCTCACACCACCGGAGTTTTTTACCCCTGCACCATGCGGTGCTGTGGCCTTATGCGGTATTAGCAGTCATTTCTAACTGTTATCCCCCTGTGTGAGGCAGGTTGCCCACGCG
>MG|11|98.64|Firmicutes|Clostridia|Clostridiales|Lachnospiraceae|[Ruminococcus]|torques|
TTGGGCCGTGTCTCAGTCCCAATGTGGCCGGTCACCCTCTCAGGTCGGCTACTGATCGTTGCCTTGGTAAGCCGTTACCTTACCAACTAGCTAATCAGACGCGGGTCCATCTCACACCACCGGAGTTTTTACCCCTGCACCATGCGGTGCTGTGGTCTTATGCGGTATTAGCAGTCATTTCTAACTGTTATCCCCCTGTGTGAGGCAGGTTACCCACGCG
>MG|430|97.74|Firmicutes|Clostridia|Clostridiales|Lachnospiraceae|[Ruminococcus]|torques|
TTGGGCCGTGTCTCAGTCCCAATGTGGCCGGTCACCCTCTCAGGTCGGCTACTGATCGTCGCCTTGGTAAGCCGTTACCTTACCAACTAGCTAATCAGACGCGGGCCCATCTCACACCACCGGAGTTTTTACCCCTGCACCATGCGGTGCTGTGGCCTTATGCGGTATTAGCAGTCATTTCTAACTGTTATCCCCCTGTGTGAGGCAGGTTGCCCACGCGT
>MG|66|98.64|Firmicutes|Clostridia|Clostridiales|Lachnospiraceae|[Ruminococcus]|torques|
TTGGGCCGTGTCTCAGTCCCAATGTGGCCGGTCACCCTCTCAGGTCGGCTACTGATCGTCGCCTTGGTAAGCCGTTACCTTACCAACTAGCTAATCAGACGCGGGTCCATCTCACACCACCGGAGTTTTTACCCCTGCACCATGCGGTGCTGTGGTCTTATGCGGTATTAGCAGTCATTTCTAACTGTTATCCCCCCTGTGTGAGGCAGGTTACCCACGCG
>MG|13|98.2|Firmicutes|Clostridia|Clostridiales|Lachnospiraceae|[Ruminococcus]|torques|
TTGGGCCGTGTCTCAGTCCCAATGTGGCCGGTCACCCTCTCAGGTCGGCTACTGATCGTCGCCTTGGTAAGCCGTTACCTTACCAACTAGCTAATCAGACGCGGGTCCATCTCACACCACCGGAGTTTTTTACCCCTGCACCATGCGGTGCTGTGGTCTTATGCGGTATTAGCAGTCATTTCTAACTGTTATCCCCCCTGTGTGAGGCAGGTTACCCACGCG
>MG|184|97.74|Firmicutes|Clostridia|Clostridiales|Lachnospiraceae|[Ruminococcus]|torques|
CGCGTGGGCAACCTGCCTCACACAGGGGGATAACAGTTAGAAATGACTGCTAATACCGCATAAGGCCACAGCACCGCATGGTGCAGGGGTAAAAACTCCGGTGGTGTGAGATGGGCCCGCGTCTGATTAGCTAGTTGGTAAGGTAACGGCTTACCAAGGCGACGATCAGTAGCCGACCTGAGAGGGTGACCGGCCACATTGGGACTGAGACACGGCCCAAA
>MG|11|97.72|Firmicutes|Clostridia|Clostridiales|Lachnospiraceae|[Ruminococcus]|torques|
CGCGTGGGCAACCTGCCTCACACAGGGGGATAACAGTTAGAAATGACTGCTAATACCGCATAAGGCCACAGCACCGCATGGTGCAGGGGTAAAAACTCCGGTGGTGTGAGATGGGCCCGCGTCTGATTAGCTAGTTGGTAAGGTAACGGCTTACCAAGGCGACGATCAGTAGCCGACCTGAGAGGGTGACCGGCCACATTGGGACTGAGACACGGCCCAG
>MG|12|98.18|Firmicutes|Clostridia|Clostridiales|Lachnospiraceae|[Ruminococcus]|torques|
TTGGGCCGTGTCTCAGTCCCAATGTGGCCGGTCACCCTCTCAGGTCGGCTACTGATCGTCGCCTTGGTAAGCCGTTACCTTACCAACTAGCTAATCAGACGCGGGTCCATCTCACACCACCGGAGTTTTTACCCCTGCACCATGCGGTGCTGTGGCCTTATGCGGTATTAGCAGTCATTTCTAACTGTTATCCCCCTGTGTGAGGCAGGTTGCCCACGCG
>MG|13|99.55|Firmicutes|Clostridia|Clostridiales|Ruminococcaceae|Faecalibacterium|prausnitzii|
TTGGGCCGTGTCTCAGTCCCAATGTGGCCGTCCACCCTCTCAGGCCGGCTACTGATCGTCGGCTTGGTGAGCCGTTACCTCACCAACTACCTAATCAGACGCGGGTCCATCTCACACCACCGGAGTTTTTACCACTGCACCATGCGGTGCTGTGGTCTTATGCGGTATTAGCAGTCATTTCTAACTGTTATCCCCCTGTGTGAGGCAGGTTACCCACGCG
>MG|11|99.09|Firmicutes|Clostridia|Clostridiales|Ruminococcaceae|Faecalibacterium|prausnitzii|
TTGGGCCGTGTCTCAGTCCCAATGTGGCCGTCCACCCTCTCAGGCCGGCTACTGATCGTCGGCTTGGTGAGCCGTTACCTCACCAACTACCTAATCAGACGCGGGTCCATCTCACACCACCGGAGTTTTTACCACTGCACCATGCGGCGCTGTGGTCTTATGCGGTATTAGCAGTCATTTCTAACTGTTATCCCCCTGTGTGAGGCAGGTTACCCACGCG
>MG|13|99.1|Firmicutes|Clostridia|Clostridiales|Ruminococcaceae|Faecalibacterium|prausnitzii|
CTGGGCCGTATCTCAGTCCCAATGTGGCCGTTCAACCTCTCAGTCCGGCTACTGATCGTCGACTTGGTATGCCGTTACCACACCAACTATCTAATCAGACGCAAGCCCATCTATCAGCGGATTTCTCCTTTCCCTATTGTATCATGCGATACTTAGGCATATGCGGTATTAGCAGTCATTTCTAACTGTTGTTCCCCTCTGATAGGCAGGTTGCTTACGTG
>MG|10|99.09|Firmicutes|Clostridia|Clostridiales|Ruminococcaceae|Faecalibacterium|prausnitzii|
TTGGGCCGTGTCTCAGTCCCAATGTGGCCGTCCACCCTCTCAGGCCGGCTACTGATCGTCGGCTTGGTGAGCCGTTACCTCACCAACTACCTAATCAGACGCGGGTCCATCTCACACCACCGGAGTTTTTACCCCTGCACCATGCGGTGCTGTGGTCTTATGCGGTATTAGCAGTCATTTCTAACTGTTATCCCCCTGTGTGAGGCAGGTTACCCACGCG
>MG|16|100.0|Firmicutes|Clostridia|Clostridiales|Ruminococcaceae|Faecalibacterium|prausnitzii|
CTGGGCCGTGTCTCAGTCCCAATGTGGCCGTTCAACCTCTCAGTCCGGCTACCGATCGTCGCCTTGGTGGGCCGTTACCTCACCAACCAGCTAATCGGACGCGAGGCCATCTCAAAGCGGATTGCTCCTTTTCCCTCAGGGCCATGCGGCCCCGTGGGCTTATGCGGTATTAGCAGTCGTTTCCAACTGTTGTCCCCCTCTTTGAGGCAGGTTCCTCACGCG
>MG|10|98.2|Firmicutes|Clostridia|Clostridiales|Ruminococcaceae|Faecalibacterium|prausnitzii|
CGCGTGAGTAACCTGCCCTGGAGTGGGGGACAACAGTTGGAAACGACTGCTAATACCGCATAAGCCCACGGTGCCGCATGGCACTGAGGGAAAAGGATTTATTCGCTCGAGGATGGACTCGCGTCCAATTAGCTAGTTGGTGAGGTAACGGCCCACCAAGGCGACGATTGGTAGCCGGACTGAGAGGTTGAACGGCCACATTGGGACTGAGACACGGCCCAG
>MG|22|98.64|Firmicutes|Clostridia|Clostridiales|Ruminococcaceae|Faecalibacterium|prausnitzii|
TTGGGCCGTGTCTCAGTCCCAATGTGGCCGTCCACCCTCTCAGGCCGGCTACTGATCGTCGGCTTGGTGAGCCGTTACCTCACCAACTACCTAATCAGACGCGGGTCCATCTCACACCACCGGAGTTTTTACCCCTGCACCATGCGGCGCTGTGGTCTTATGCGGTATTAGCAGTCATTTCTAACTGTTATCCCCCTGTGTGAGGCAGGTTACCCACGCG
>MG|46|97.29|Firmicutes|Clostridia|Clostridiales|Ruminococcaceae|Faecalibacterium|prausnitzii|
CTGGGCCGTATCTCAGTCCCAATGTGGCCGTTCAACCTCTCAGTCCGGCTACTGATCGTCGACTTGGTAGGCCGTTACCCCACCAACTATCTAATCAGACGCAAGCCCATCTATCAGCGGATTGCTCCTTTCCCTATTGTACCATGTGGTACTTAGGCATATGCGGTATTAGCAGTCATTTCTAACTGTTGTTCCCCTCTGATAGGCAGGTTGCTTACGTG
>MG|18|98.65|Firmicutes|Clostridia|Clostridiales|Ruminococcaceae|Faecalibacterium|prausnitzii|
CGCGTGAGTAACCTGCCCTGGAGTGGGGGACAACAGTTGGAAACGACTGCTAATACCGCATAAGCCCACGGTACCGCATGGTACTGAGGGAAAAGGATTTATTCGCTTCAGGATGGACTCGCGTCCAATTAGCTAGTTGGTGAGGTAACGGCCCACCAAGGCGACGATTGGTAGCCGGACTGAGAGGTTGAACGGCCACATTGGGACTGAGACACGGCCCAG
>MG|40|97.75|Firmicutes|Clostridia|Clostridiales|Ruminococcaceae|Faecalibacterium|prausnitzii|
CTGGGCCGTGTCTCAGTCCCAATGTGGCCGTTCAACCTCTCAGTCCGGCTACCAATCGTCGCCTTGGTGGGCCGTTACCTCACCAACTAGCTAATTGGACGCGAGTCCATCCTGAAGCGAATAAATCCTTTTCCCCCAAAGCCATGCGGCTTCGTGGGCTTATGCGGTATTAGCAGTCGTTTCCAACTGTTGTCCCCCACTCCAGGGCAGGTTACTCACGCG
>MG|28|97.76|Firmicutes|Clostridia|Clostridiales|Ruminococcaceae|Faecalibacterium|prausnitzii|
CTGGGCCGTGTCTCAGTCCCAATGTGGCCGTTCAACCTCTCAGTCCGGCTACCAATCGTCGCCTTGGTGGGCCGTTACCTCACCAACTAGCTAATTGGACGCGAGTCCATCCTGAAGCGAATAAAATCCTTTTCCCCCAAAGCCATGCGGCTCCGTGGGCTTATGCGGTATTAGCAGTCGTTTCCAACTGTTGTCCCCCACTCCAGGGCAGGTTACTCACGCG
>MG|13|98.2|Firmicutes|Clostridia|Clostridiales|Ruminococcaceae|Faecalibacterium|prausnitzii|
CTGGGCCGTGTCTCAGTCCCAATGTGGCCGTTCAACCTCTCAGTCCGGCTACCAATCGTCGCCTTGGTGGGCCGTTACCTCACCAACTAGCTAATTGGACGCGAGTCCATCCTGAAGCGAATAAATCCTTTTCCCTCAATACCATGCGGTACCGTGGGCTTATGCGGTATTAGCAGTCGTTTCCAACTGTTGTCCCCCACTCCAGGGCAGGTTACTCACGCG
>MG|20|97.29|Firmicutes|Clostridia|Clostridiales|Ruminococcaceae|Faecalibacterium|prausnitzii|
CTGGGCCGTATCTCAGTCCCAATGTGGCCGTTCAACCTCTCAGTCCGGCTACTGATCGTCGACTTGGTAGGCCTCTACCCCACCAACTATCTAATCAGACGCAAGCCCATCTATCAGCGGATTTCTCCTTTCCCTATTGTATCATGCGATACTTAGGCATATGCGGTATTAGCAGTCATTTCTAACTGTTGTTCCCCTCTGATAGGCAGGTTGCTTACGTG
>MG|19|97.3|Firmicutes|Clostridia|Clostridiales|Ruminococcaceae|Faecalibacterium|prausnitzii|
CTGGGCCGTGTCTCAGTCCCAATGTGGCCGTTCAACCTCTCAGTCCGGCTACCAATCGTCGCCTTGGTGGGCCGTTACCTCACCAACTAGCTAATTGGACGCGAGTCCATCCTGAAGCGAATAAATCCTTTTCCCGCCGCACCATGCGGTGCTGTGGGCTTATGCGGTATTAGCAGTCGTTTCCAACTGTTGTCCCCCACTCCAGGGCAGGTTACTCACGCG
>MG|37|98.65|Firmicutes|Clostridia|Clostridiales|Ruminococcaceae|Faecalibacterium|prausnitzii|
CTGGGCCGTGTCTCAGTCCCAATGTGGCCGTTCAACCTCTCAGTCCGGCTACCAATCGTCGCCTTGGTGGGCCGTTACCTCACCAACTAGCTAATTGGACGCGAGTCCATCCTGAAGCGAATAAATCCTTTTCCCTCAGTACCATGCGGTACCGTGGGCTTATGCGGTATTAGCAGTCGTTTCCAACTGTTGTCCCCCACTCCAGGGCAGGTTACTCACGCG
>MG|19|98.65|Firmicutes|Clostridia|Clostridiales|Ruminococcaceae|Faecalibacterium|prausnitzii|
CTGGGCCGTGTCTCAGTCCCAATGTGGCCGTTCAACCTCTCAGTCCGGCTACCAATCGTCGCCTTGGTGGGCCGTTACCTCACCAACTAGCTAATTGGACGCGAGTCCATCCTGAAGCGAATAAATCCTTTTCCCTCAGTGCCATGCGGCACCGTGGGCTTATGCGGTATTAGCAGTCGTTTCCAACTGTTGTCCCCCACTCCAGGGCAGGTTACTCACGCG
>MG|84|97.29|Firmicutes|Clostridia|Clostridiales|Ruminococcaceae|Faecalibacterium|prausnitzii|
CTGGGCCGTATCTCAGTCCCAATGTGGCCGTTCATCCTCTCAGACCGGCTACTGATCGTCGCCTTGGTGGGCCGTTACCCCACCAACTAGCTAATCAGACGCGAGGCCATCTTTCAGCACATAAAGCTTTGACTTCTCAGGGATGCCCCCAAGAAGCGTCATGCGGTATTAGCAGTCGTTTCCAACTGTTGTCCCCCACTGAAAGGCAGGTTCCTCACGCG
>MG|36|97.29|Firmicutes|Clostridia|Clostridiales|Ruminococcaceae|Faecalibacterium|prausnitzii|
CGCGTGAGGAACCTGCCTTTCAGTGGGGGACAACAGTTGGAAACGACTGCTAATACCGCATGACGCTTCTTGGGGGCATCCCTGAGAAGTCAAAGCTTTATGTGCTGAAAGATGGCCTCGCGTCTGATTAGCTAGTTGGTGGGGTAACGGCCCACCAAGGCGACGATCAGTAGCCGGTCTGAGAGGATGAACGGCCACATTGGGACTGAGATACGGCCCAG
>MG|12|97.3|Firmicutes|Clostridia|Clostridiales|Ruminococcaceae|Faecalibacterium|prausnitzii|
CGCGTGAGTAACCTGCCCTGGAGTGGGGGACAACAGTTGGAAACGACTGCTAATACCGCATAAGCCCACAGTGCCGCATGGCACAGCGGGAAAAGGATTTATTCGCTTCAGGATGGACTCGCGTCCAATTAGCTAGTTGGTGAGGTAACGGCCCACCAAGGCGACGATTGGTAGCCGGACTGAGAGGTTGAACGGCCACATTGGGACTGAGACACGGCCCAG
>MG|26|97.76|Firmicutes|Clostridia|Clostridiales|Ruminococcaceae|Faecalibacterium|prausnitzii|
CTGGGCCGTGTCTCAGTCCCAATGTGGCCGTTCAACCTCTCAGTCCGGCTACCAATCGTCGCCTTGGTGGGCCGTTACCTCACCAACTAGCTAATTGGACGCGAGTCCATCCTGAAGCGAATAAAATCCTTTTCCCTCAAAGCCATGCGGCTCCGTGGGCTTATGCGGTATTAGCAGTCGTTTCCAACTGTTGTCCCCCACTCCAGGGCAGGTTACTCACGCG
>MG|75|97.3|Firmicutes|Clostridia|Clostridiales|Ruminococcaceae|Faecalibacterium|prausnitzii|
CTGGGCCGTGTCTCAGTCCCAATGTGGCCGTTCAACCTCTCAGTCCGGCTACCAATCGTCGCCTTGGTGGGCCGTTACCTCACCAACTAGCTAATTGGACGCGAGTCCATCCTGAAGCGAATAAATCCTTTTCCCGCTGCACCATGCGGTGCTGTGGGCTTATGCGGTATTAGCAGTCGTTTCCAACTGTTGTCCCCCACTCCAGGGCAGGTTACTCACGCG
>MG|21|98.18|Firmicutes|Clostridia|Clostridiales|Ruminococcaceae|Faecalibacterium|prausnitzii|
TTGGGCCGTGTCTCAGTCCCAATGTGGCCGTCCACCCTCTCAGGCCGGCTACTGATCGTCGCCTTGGTAAGCCGTTACCTTACCAACTAGCTAATCAGACGCGGGTCCATCTCACACCACCGGAGTTTTTACCACTGCACCATGCGGTGCTGGGGTCTTATGCGGTATTAGCAGTCATTTCTAACTGTTATCCCCCTGTGTGAGGCAGGTTACCCACGCG
>MG|24|97.75|Firmicutes|Clostridia|Clostridiales|Ruminococcaceae|Faecalibacterium|prausnitzii|
CTGGGCCGTGTCTCAGTCCCAATGTGGCCGTTCAACCTCTCAGTCCGGCTACCAATCGTCGCCTTGGTGGGCCGTTACCTCACCAACTAGCTAATTGGACGCGAGTCCATCCTGAAGCGAATAAATCCTTTTCCCTCAAAGCCATGCGGCTTCGTGGGCTTATGCGGTATTAGCAGTCGTTTCCAACTGTTGTCCCCCACTCCAGGGCAGGTTACTCACGCG
>MG|13|97.29|Firmicutes|Clostridia|Clostridiales|Ruminococcaceae|Faecalibacterium|prausnitzii|
CACGTAAGCAACCTGCCTATCAGAGGGGAACAACAGTTAGAAATGACTGCTAATACCGCATATGCCTAAGTACCACATGGTACAATAGGGAAAGGAGCAATCCGCTGATAGATGGGCTTGCGTCTGATTAGATAGTTGGTGGGGTAACGGCCTACCAAGTCGACGATCAGTAGCCGGACTGAGAGGTTGAACGGCCACATTGGGACTGAGATACGGCCCAG
>MG|24|97.3|Firmicutes|Clostridia|Clostridiales|Ruminococcaceae|Faecalibacterium|prausnitzii|
CGCGTGAGTAACCTGCCCTGGAGTGGGGGACAACAGTTGGAAACGACTGCTAATACCGCATAAGCCCACAGCACCGCATGGTGCAGCGGGAAAAGGATTTATTCGCTTCAGGATGGACTCGCGTCCAATTAGCTAGTTGGTGAGGTAACGGCCCACCAAGGCGACGATTGGTAGCCGGACTGAGAGGTTGAACGGCCACATTGGGACTGAGACACGGCCCAG
>MG|43|97.32|Firmicutes|Clostridia|Clostridiales|Ruminococcaceae|Faecalibacterium|prausnitzii|
CTGGGCCGTGTCTCAGTCCCAATGTGGCCGTTCAACCTCTCAGTCCGGCTACCAATCGTCGCCTTGGTGGGCCGTTACCTCACCAACTAGCTAATTGGACGCGAGTCCATCCTGAAGCGAATAAATCCTTTTCCCGCTGTGCCATGCGGCACTGTGGGCTTATGCGGTATTAGCAGTCGTTTCCAACTGTTGTCCCCCACTCCAGGGCAGGTTACTCACGCGTT
>MG|12|98.2|Firmicutes|Clostridia|Clostridiales|Ruminococcaceae|Faecalibacterium|prausnitzii|
CTGGGCCGTGTCTCAGTCCCAATGTGGCCGTTCAACCTCTCAGTCCGGCTACCAATCGTCGCCTTGGTGGGCCGTTACCTCACCAACTAGCTAATTGGACGCGAGTCCATCCTGAAGCGAATAAATCCTTTTCCCTCAAAGCCATGCGGCTCCGTGGGCTTATGCGGTATTAGCAGTCGTTTCCAACTGTTGTCCCCCACTCCAGGGCAGGTTACTCACGCG
>MG|14|97.31|Firmicutes|Clostridia|Clostridiales|Ruminococcaceae|Faecalibacterium|prausnitzii|
CTGGGCCGTGTCTCAGTCCCAATGTGGCCGTTCAACCTCTCAGTCCGGCTACCAATCGTCGCCTTGGTGGGCCGTTACCTCACCAACTAGCTAATTGGACGCGAGTCCATCCTGAAGCGAATAAAATCCTTTTCCCCCAAAGCCATGCGGCTTCGTGGGCTTATGCGGTATTAGCAGTCGTTTCCAACTGTTGTCCCCCACTCCAGGGCAGGTTACTCACGCG
>MG|23|98.2|Firmicutes|Clostridia|Clostridiales|Ruminococcaceae|Faecalibacterium|prausnitzii|
CGCGTGAGTAACCTGCCCTGGAGTGGGGGACAACAGTTGGAAACGACTGCTAATACCGCATAAGCCCACAGTACCGCATGGTACTGAGGGAAAAGGATTTATTCGCTTCAGGATGGACTCGCGTCCAATTAGCTAGTTGGTGAGGTAACGGCCCACCAAGGCGACGATTGGTAGCCGGACTGAGAGGTTGAACGGCCACATTGGGACTGAGACACGGCCCAG
>MG|84|98.2|Firmicutes|Clostridia|Clostridiales|Ruminococcaceae|Faecalibacterium|prausnitzii|
CTGGGCCGTGTCTCAGTCCCAATGTGGCCGTTCAACCTCTCAGTCCGGCTACCAATCGTCGCCTTGGTGGGCCGTTACCTCACCAACTAGCTAATTGGACGCGAGTCCATCCTGAAGCGAATAAATCCTTTTCCCTCAGTACCATGCGGTACTGTGGGCTTATGCGGTATTAGCAGTCGTTTCCAACTGTTGTCCCCCACTCCAGGGCAGGTTACTCACGCG
>MG|12|97.75|Firmicutes|Clostridia|Clostridiales|Ruminococcaceae|Faecalibacterium|prausnitzii|
CGCGTGAGTAACCTGCCCTGGAGTGGGGGACAACAGTTGGAAACGACTGCTAATACCGCATAAGCCCACGAAGCCGCATGGCTTTGGGGGAAAAGGATTTATTCGCTTCAGGATGGACTCGCGTCCAATTAGCTAGTTGGTGAGGTAACGGCCCACCAAGGCGACGATTGGTAGCCGGACTGAGAGGTTGAACGGCCACATTGGGACTGAGACACGGCCCAG
>MG|33|98.2|Firmicutes|Clostridia|Clostridiales|Ruminococcaceae|Faecalibacterium|prausnitzii|
CTGGGCCGTGTCTCAGTCCCAATGTGGCCGTTCAACCTCTCAGTCCGGCTACCAATCGTCGCCTTGGTGGGCCGTTACCTCACCAACTAGCTAATTGGACGCGAGTCCATCCTCGAGCGAATAAATCCTTTTCCCTCAGTGCCATGCGGCACCGTGGGCTTATGCGGTATTAGCAGTCGTTTCCAACTGTTGTCCCCCACTCCAGGGCAGGTTACTCACGCG
>MG|13|97.75|Firmicutes|Clostridia|Clostridiales|Ruminococcaceae|Faecalibacterium|prausnitzii|
CTGGGCCGTATCTCAGTCCCAATGTGGCCGTTGAGCCTCTCAGCTCGGCTACCGATCGTCGCTTTGGTAGGCCGTTACCCCACCAACTGGCTAATCGGACGCAAGCCCATCTATTAGCGGATTGCTCCTTTTCTAGCTTTACCATGCGGTATCTCTAGCTTATGCGGTATTAGCAATGATTTCTCACTGTTATTCCCCTCTAATAGGCAGGTTGCTTACGTG
>MG|16|98.2|Firmicutes|Clostridia|Clostridiales|Ruminococcaceae|Subdoligranulum|variabile|
CTGGGCCGTGTCTCAGTCCCAATGTGGCCGTTCAACCTCTCAGTCCGGCTACCAATCGTCGCCTTGGTGGGCCGTTACCTCACCAACTAGCTAATTGGACGCGAGTCCATCCTGAAGCGAATAAATCCTTTTCCCTCAATACCATGCGGTATCGTGGGCTTATGCGGTATTAGCAGTCGTTTCCAACTGTTGTCCCCCACTCCAGGGCAGGTTACTCACGCG
>MG|18|99.09|Firmicutes|Clostridia|Clostridiales|Veillonellaceae|Megamonas|hypermegale|
CACGTAGGTAACCTGCCTCACACAGGGGGATAACAGTTAGAAATGACTGCTAATACCGCATAAGCGCACAGGACCGCATGGTCTGGTGTGAAAAGCTCCGGCGGTGTGAGATGGACCTGCGTCTGATTAGCCAGTTGGCGGGGTAAAGGCCCACCAAAGCGACGATCAGTAGCCGGCCTGAGAGGGTGGACGGCCACATTGGGACTGAGACACGGCCCAGC
>MG|12|97.29|Firmicutes|Clostridia|Clostridiales|Veillonellaceae|Megamonas|hypermegale|
CTGGGCCGTGTCTCAGTCCCAATGTGGCCGTCCACCCTCTCAGGCCGGCTACTGATCGTCGCTTTGGTGGGCCGTTACCCCGCCAACTGGCTAATCAGACGCAGGTCCATCTCACACCGCCGGAGCTTTTCACACCGGGCCATGCAGCCCTGTGCGCTTATGCGGTATTAGCAGTCATTTCTAACTGTTATCCCCCTGTGTGAGGCCAGGTTACCTACGTG
>MG|15|98.18|Firmicutes|Clostridia|Clostridiales|Veillonellaceae|Megamonas|hypermegale|
CACGTAGGTAACCTGCCTCACACAGGGGGATAACAGTTAGAAATGACTGCTAATACCGCATAAGCGCACAGGGCTGCATGGCCTGGTGTGAAAAGCTCCGGCGGTGTGAGATGGACCTGCGTCTGATTAGCCAGTTGGCGGGGTAACGGCCCACCAAAGCGACGATCAGTAGCCGGCCTGAGAGGGTGGACGGCCACATTGGGACTGAGACACGGCCCAG
>MG|16|97.73|Firmicutes|Clostridia|Clostridiales|Veillonellaceae|Megamonas|hypermegale|
CTGGGCCGTGTCTCAGTCCCAATGTGGCCGTCCACCCTCTCAGGCCGGCTACTGATCGTCGCTTTGGTGGGCCGTTACCCCGCCAACTGGCTAATCAGACGCAGGTCCATCTCACACCGCCGGAGCTTTTCACACCGGGCCATGCAGCCCTGTGCGCTTATGCGGTATTAGCAGTCATTTCTAACTGTTATCCCCCTGTGTGAGGCAGGTTGCCTACGTG
>MG|15|97.29|Firmicutes|Clostridia|Clostridiales|Veillonellaceae|Megamonas|hypermegale|
CACGTAGGTAACCTGCCTCACACAGGGGGGATAACAGTTAGAAATGACTGCTAATACCGCATAAGCGCACAGGGCTGCATGGCCCGGTGTGAAAAGCTCCGGCGGTGTGAGATGGACCTGCGTCTGATTAGCCAGTTGGCGGGGTAACGGCCCACCAAAGCGACGATCAGTAGCCGGCCTGAGAGGGTGGACGGCCACATTGGGACTGAGACACGGCCCAG
>MG|13|97.74|Firmicutes|Clostridia|Clostridiales|Veillonellaceae|Megamonas|hypermegale|
CTGGGCCGTGTCTCAGTCCCAATGTGGCCGTCCACCCTCTCAGGCCGGCTACTGATCGTCGCTTTGGTGGGCCGTTACCCCGCCAACTGGCTAATCAGACGCAGGTCCATCTCACACCGCCGGAGCTTTTCACACCAGGCCATGCAGCCCTGTGCGCTTATGCGGTATTAGCAGTCATTTCTAACTGTTATCCCCCCTGTGTGAGGCAGGTTACCTACGTG
>MG|205|97.74|Firmicutes|Clostridia|Clostridiales|Veillonellaceae|Megamonas|hypermegale|
CTGGGCCGTGTCTCAGTCCCAATGTGGCCGTCCACCCTCTCAGGCCGGCTACTGATCGTCGCTTTGGTGGGCCGTTACCCCGCCAACTGGCTAATCAGACGCAGGTCCATCTCACACCGCCGGAGCTTTTCACACCGGGCCATGCAGCCCTGTGCGCTTATGCGGTATTAGCAGTCATTTCTAACTGTTATCCCCCTGTGTGAGGCAGGTTACCTACGTGT
>MG|72|97.73|Firmicutes|Clostridia|Clostridiales|Veillonellaceae|Megamonas|hypermegale|
CACGTAGGTAACCTGCCTCACACAGGGGGATAACAGTTAGAAATGACTGCTAATACCGCATAAGCGCACAGGGCTGCATGGCCCGGTGTGAAAAGCTCCGGCGGTGTGAGATGGACCTGCGTCTGATTAGCCAGTTGGCGGGGTAACGGCCCACCAAAGCGACGATCAGTAGCCGGCCTGAGAGGGTGGACGGCCACATTGGGACTGAGACACGGCCCAG
>MG|57|98.18|Firmicutes|Clostridia|Clostridiales|Veillonellaceae|Megamonas|hypermegale|
CTGGGCCGTGTCTCAGTCCCAATGTGGCCGTCCACCCTCTCAGGCCGGCTACTGATCGTCGCTTTGGTGGGCCGTTACCCCGCCAACTGGCTAATCAGACGCAGGTCCATCTCACACCGCCGGAGCTTTTCACACCAGGCCATGCAGCCCTGTGCGCTTATGCGGTATTAGCAGTCATTTCTAACTGTTATCCCCCTGTGTGAGGCAGGTTACCTACGTG
>MG|17|97.27|Firmicutes|Clostridia|Clostridiales|Veillonellaceae|Megamonas|hypermegale|
CTGGGCCGTGTCTCAGTCCCAATGTGGCCGTCCACCCTCTCAGGCCGGCTACTGATCGTCGCTTTGGTGGGCCGTTACCCCGCCAACTGGCTAATCAGACGCAGGTCCATCTCACACCGCCGGAGCTTTTCACACCGGGCCATGCAGCCCTGTGCGCTCATGCGGTATTAGCAGTCATTTCTAACTGTTATCCCCCTGTGTGAGGCAGGTTACCTACGTG
>MG|57|97.3|Firmicutes|Clostridia|Clostridiales|Veillonellaceae|Megamonas|hypermegale|
CTGGGCCGTGTCTCAGTCCCAATGTGGCCGTCCACCCTCTCAGGCCGGCTACTGATCGTCGCTTTGGTGGGCCGTTACCCCGCCAACTGGCTAATCAGACGCAGGTCCATCTCACACCGCCGGAGCTTTTCACACCGGGCCATGCAGCCCTGTGCGCTTATGCGGTATTAGCAGTCATTTCTAACTGTTATCCCCCCTGTGTGAGGCAGGTTACCTACGTGT
>MG|15|97.16|Firmicutes|Clostridia|Clostridiales|Veillonellaceae|Megamonas|hypermegale|
CTGGGCCGTGTCTCAGTCCCAATGTGGCCGTCCACCCTCTCAGGCCGGCTACTGATCGTCGCTTTGGTGGGCCGTTACCCCGCCAACTGGCTAATCAGACGCAGGTCCATCTCACACCGCCGGAGCTTTTCACACCGGGCCATGCAGCCCTGTGCGCTTATGCGGTATTAGCAGTCATTTCTAACTGTTATCCCCCTGTATGGGGCAGGTTATCCACGCG
>MG|11|97.25|Firmicutes|Clostridia|Clostridiales|Veillonellaceae|Megamonas|hypermegale|
CTGGGCCGTGTCTCAGTCCCAATGTGGCCGTCCACCCTCTCAGGCCGGCTACTGATCGTCGCTTTGGTGGGCCGTTACCCCGCCAACTGGCTAATCAGACGCAGGTCCATCTCACACCGCCGGAGCTTTTCACACCGGGCCATGCAGCCCTGTGCGCTTATGCGGTATTAGCAGTCATTTCTAACTGTTATCCCCCTGTGTGAGGCAGGTTACCCACGCG
>MG|446|99.11|Firmicutes|Erysipelotrichia|Erysipelotrichales|Erysipelotrichaceae|Clostridium|spiroforme|
TACATAAGTAACCTGCCCTAGACAGGGGGATAACTGCTGGAAACGGCAGCTAAGACCGCATAGGTATGGACACTGCATGGTGACCATATTAAAAGTGCCAAGGCACTGGTAGAGGATGGACTTATGGCGCATTAGCTGGTTGGTGAGGTAACGGCTCACCAAGGCGACGATGCGTAGCCGACCTGAGAGGGTGACCGGCCACACTGGGACTGAGACACGGCCCAG
>MG|1008|99.11|Firmicutes|Erysipelotrichia|Erysipelotrichales|Erysipelotrichaceae|Clostridium|spiroforme|
CTGGGCCGTGTCTCAGTCCCAGTGTGGCCGGTCACCCTCTCAGGTCGGCTACGCATCGTCGCCTTGGTGAGCCGTTACCTCACCAACCAGCTAATGCGCCATAAGTCCATCCTCTACCAGTGCCTTGGCACTTTTAATATGGTCACCATGCAGTGTCCATACCTATGCGGTCTTAGCTGCCGTTTCCAGCAGTTATCCCCCTGTCTAGGGCAGGTTACTTATGTAG
>MG|14|99.11|Firmicutes|Erysipelotrichia|Erysipelotrichales|Erysipelotrichaceae|Clostridium|spiroforme|
TACATAAGTAACCTGCCCTAGACAGGGGGATAACTGCTGGAAACGGCAGCTAAGACCGCATAGGTATGGACACTGCATGGTGACCATATTAAAAGTGCCAAGGCACTGGTAGAGGATGGACTTATGGCGCATTAGCTGGTTGGTGAGGTAACGGCTCACCAAGGCGACGATGCGTAGCCGACCTGAGAGGGTGACCGGCCACACTGGGACTGAGACACGGCCCAA
>MG|36|99.11|Firmicutes|Erysipelotrichia|Erysipelotrichales|Erysipelotrichaceae|Clostridium|spiroforme|
TTGGGCCGTGTCTCAGTCCCAGTGTGGCCGGTCACCCTCTCAGGTCGGCTACGCATCGTCGCCTTGGTGAGCCGTTACCTCACCAACCAGCTAATGCGCCATAAGTCCATCCTCTACCAGTGCCTTGGCACTTTTAATATGGTCACCATGCAGTGTCCATACCTATGCGGTCTTAGCTGCCGTTTCCAGCAGTTATCCCCCTGTCTAGGGCAGGTTACTTATGTA
>MG|29|99.11|Firmicutes|Erysipelotrichia|Erysipelotrichales|Erysipelotrichaceae|Erysipelatoclostridium|spiroforme|
TTGGGCCGTGTCTCAGTCCCAATGTGGCCGGTCACCCTCTCAGGTCGGCTACGCATCGTCGCCTTGGTGAGCCGTTACCTCACCAACCAGCTAATGCGCCATAAGTCCATCCTCTACCAGTGCCTTGGCACTTTTAATATGGTCACCATGCAGTGTCCATACCTATGCGGTCTTAGCTGCCGTTTCCAGCAGTTATCCCCCTGTCTAGGGCAGGTTACTTATGTA
>MG|44|99.11|Firmicutes|Erysipelotrichia|Erysipelotrichales|Erysipelotrichaceae|Erysipelatoclostridium|spiroforme|
CTGGGCCGTGTCTCAGTCCCAGTGTGGCCGGTCACCCTCTCAGGTCGGCTACGCATCGTCGCCTTGGTGAGCCGTTACCTCACCAACCAGCTAATGCGCCATAAGTCCATCCTCTACCAGTGCTTGGCACTTTTAATATGGTCACCATGCAGTGTCCATACCTATGCGGTCTTAGCTGCCGTTTCCAGCAGTTATCCCCCTGTCTAGGGCAGGTTACTTATGTA
>MG|22|99.12|Firmicutes|Erysipelotrichia|Erysipelotrichales|Erysipelotrichaceae|Erysipelatoclostridium|spiroforme|
TACATAAGTAACCTGCCCTAGACAGGGGGGATAACTGCTGGAAACGGCAGCTAAGACCGCATAGGTATGGACACTGCATGGTGACCATATTAAAAGTGCCAAGGCACTGGTAGAGGATGGACTTATGGCGCATTAGCTGGTTGGTGAGGTAACGGCTCACCAAGGCGACGATGCGTAGCCGACCTGAGAGGGTGACCGGCCACACTGGGACTGAGACACGGCCCAG
>MG|50|99.11|Firmicutes|Erysipelotrichia|Erysipelotrichales|Erysipelotrichaceae|Erysipelatoclostridium|spiroforme|
CTGGGCCGTGTCTCAGTCCCAGTGTGGCCGGTCACCCTCTCAGGTCGGCTACGCATCGTCGCTTGGTGAGCCGTTACCTCACCAACCAGCTAATGCGCCATAAGTCCATCCTCTACCAGTGCCTTGGCACTTTTAATATGGTCACCATGCAGTGTCCATACCTATGCGGTCTTAGCTGCCGTTTCCAGCAGTTATCCCCCTGTCTAGGGCAGGTTACTTATGTA
>MG|169|99.12|Firmicutes|Erysipelotrichia|Erysipelotrichales|Erysipelotrichaceae|Erysipelatoclostridium|spiroforme|
CTGGGCCGTGTCTCAGTCCCAGTGTGGCCGGTCACCCTCTCAGGTCGGCTACGCATCGTCGCCTTGGTGAGCCGTTACCTCACCAACCAGCTAATGCGCCATAAGTCCATCCTCTACCAGTGCCTTGGCACTTTTAATATGGTCACCATGCAGTGTCCATACCTATGCGGTCTTAGCTGCCGTTTCCAGCAGTTATCCCCCCTGTCTAGGGCAGGTTACTTATGTAT
>MG|249|99.12|Firmicutes|Erysipelotrichia|Erysipelotrichales|Erysipelotrichaceae|Erysipelatoclostridium|spiroforme|
CTGGGCCGTGTCTCAGTCCCAGTGTGGCCGGTCACCCTCTCAGGTCGGCTACGCATCGTCGCCTTGGTGAGCCGTTACCTCACCAACCAGCTAATGCGCCATAAGTCCATCCTCTACCAGTGCCTTGGCACTTTTAATATGGTCACCATGCAGTGTCCATCCTATGCGGTCTTAGCTGCCGTTTCCAGCAGTTATCCCCCTGTCTAGGGCAGGTTACTTATGTAT
>MG|14|99.12|Firmicutes|Erysipelotrichia|Erysipelotrichales|Erysipelotrichaceae|Erysipelatoclostridium|spiroforme|
CTGGGCCGTGTCTCAGTCCCAGTGTGGCCGGTCACCCTCTCAGGTCGGCTACGCATCGTCGCCTTGGTGAGCCGTTACCTCACCAACCAGCTAATGCGCCATAAGTCCATCCTCTACCAGTGCCTTGGCACTTTTAATATGGTCACCATGCAGTGTCCATACCTATGCGGTCTTAGCTGCCGTTTCCAGCAGTTATCCCCCTGTCCTAGGGCAGGTTACTTATGTA
>MG|12|99.11|Firmicutes|Erysipelotrichia|Erysipelotrichales|Erysipelotrichaceae|Erysipelatoclostridium|spiroforme|
TTGGGCCGTGTCTCAGTCCCAGTGTGGCCGGTCACCCTCTCAGGTCGGCTACGCATCGTCGCCTTGGTGAGCCGTTACCTCACCAACCAGCTAATGCGCCATAAGTCCATCCTCTACCAGTGCCTTGGCACTTTTAATATGGTCACCATGCAGTGTCCATCCTATGCGGTCTTAGCTGCCGTTTCCAGCAGTTATCCCCCTGTCTAGGGCAGGTTACTTATGTA
>MG|65|99.12|Firmicutes|Erysipelotrichia|Erysipelotrichales|Erysipelotrichaceae|Erysipelatoclostridium|spiroforme|
CTGGGCCGTGTCTCAGTCCCAGTGTGGCCGGTCACCCTCTCAGGTCGGCTACGCATCGTCGCCTTGGTGAGCCGTTACCTCACCAACCAGCTAATGCGCCATAAGTCCATCCTCTACCAGTGCCTTGGCACTTTTTAATATGGTCACCATGCAGTGTCCATACCTATGCGGTCTTAGCTGCCGTTTCCAGCAGTTATCCCCCTGTCTAGGGCAGGTTACTTATGTA
>MG|112|99.11|Firmicutes|Erysipelotrichia|Erysipelotrichales|Erysipelotrichaceae|Erysipelatoclostridium|spiroforme|
TACATAAGTAACCTGCCCTAGACAGGGGGATAACTGCTGGAAACGGCAGCTAAGACCGCATAGGTATGGACACTGCATGGTGACCATATTAAAAGTGCCAAGGCACTGGTAGAGGATGGACTTATGGCGCATTAGCTGGTTGGTGAGGTAACGGCTCACCAAGCGACGATGCGTAGCCGACCTGAGAGGGTGACCGGCCACACTGGGACTGAGACACGGCCCAG
>MG|13|99.12|Firmicutes|Erysipelotrichia|Erysipelotrichales|Erysipelotrichaceae|Erysipelatoclostridium|spiroforme|
CTGGGCCGTGTCTCAGTCCCAGGTGTGGCCGGTCACCCTCTCAGGTCGGCTACGCATCGTCGCCTTGGTGAGCCGTTACCTCACCAACCAGCTAATGCGCCATAAGTCCATCCTCTACCAGTGCCTTGGCACTTTTAATATGGTCACCATGCAGTGTCCATACCTATGCGGTCTTAGCTGCCGTTTCCAGCAGTTATCCCCCTGTCTAGGGCAGGTTACTTATGTA
>MG|12|99.11|Firmicutes|Erysipelotrichia|Erysipelotrichales|Erysipelotrichaceae|Erysipelatoclostridium|spiroforme|
CTGGGCCGTATCTCAGTCCCAGTGTGGCCGGTCACCCTCTCAGGTCGGCTACGCATCGTCGCCTTGGTGAGCCGTTACCTCACCAACCAGCTAATGCGCCATAAGTCCATCCTCTACCAGTGCCTTGGCACTTTTAATATGGTCACCATGCAGTGTCCATACCTATGCGGTCTTAGCTGCCGTTTCCAGCAGTTATCCCCCTGTCTAGGGCAGGTTACTTATGTA
>MG|14|99.12|Firmicutes|Erysipelotrichia|Erysipelotrichales|Erysipelotrichaceae|Erysipelatoclostridium|spiroforme|
TACATAAGTAACCTGCCCTAGACAGGGGGATAACTGCTGGAAACGGCAGCTAAGACCGCATAGGTATGGACACTGCATGGTGACCATATTAAAAAGTGCCAAGGCACTGGTAGAGGATGGACTTATGGCGCATTAGCTGGTTGGTGAGGTAACGGCTCACCAAGGCGACGATGCGTAGCCGACCTGAGAGGGTGACCGGCCACACTGGGACTGAGACACGGCCCAG
>MG|20|98.23|Firmicutes|Erysipelotrichia|Erysipelotrichales|Erysipelotrichaceae|Erysipelatoclostridium|spiroforme|
CTGGGCCGTGTCTCAGTCCCAGTGTGGCCGGTCACCCTCTCAGGTCGGCTACGCATCGTCGCCTTGGTGAGCCGTTACCTCACCAACCAGCTAATGCGCCATAAGTCCATCCTCTACCAGTGCTTGGCACTTTTAATATGGTCACCATGCAGTGTCCATCCTATGCGGTCTTAGCTGCCGTTTCCAGCAGTTATCCCCCCTGTCTAGGGCAGGTTACTTATGTA
>MG|47|98.67|Firmicutes|Erysipelotrichia|Erysipelotrichales|Erysipelotrichaceae|Erysipelatoclostridium|spiroforme|
CTGGGCCGTGTCTCAGTCCCAGTGTGGCCGGTCACCCTCTCAGGTCGGCTACGCATCGTCGCCTTGGTGAGCCGTTACCTCACCAACCAGCTAATGCGCCATAAGTCCATCCTCTACCAGTGCTTGGCACTTTTAATATGGTCACCATGCAGTGTCCATCCTATGCGGTCTTAGCTGCCGTTTCCAGCAGTTATCCCCCTGTCTAGGGCAGGTTACTTATGTAT
>MG|35|98.67|Firmicutes|Erysipelotrichia|Erysipelotrichales|Erysipelotrichaceae|Erysipelatoclostridium|spiroforme|
CTGGGCCGTGTCTCAGTCCCAGTGTGGCCGGTCACCCTCTCAGGTCGGCTACGCATCGTCGCCTTGGTGAGCCGTTACCTCACCAACCAGCTAATGCGCCATAAGTCCATCCTCTACCAGTGCCTTGGCACTTTTTAATATGGTCACCATGCAGTGTCCATCCTATGCGGTCTTAGCTGCCGTTTCCAGCAGTTATCCCCCTGTCTAGGGCAGGTTACTTATGTA
>MG|49|98.67|Firmicutes|Erysipelotrichia|Erysipelotrichales|Erysipelotrichaceae|Erysipelatoclostridium|spiroforme|
CTGGGCCGTGTCTCAGTCCCAGTGTGGCCGGTCACCCTCTCAGGTCGGCTACGCATCGTCGCCTTGGTGAGCCGTTACCTCACCAACCAGCTAATGCGCCATAAGTCCATCCTCTACCAGTGCCTTGGCACTTTTAATATGGTCACCATGCAGTGTCCATCCTATGCGGTCTTAGCTGCCGTTTCCAGCAGTTATCCCCCCTGTCTAGGGCAGGTTACTTATGTA
>MG|19|98.25|Firmicutes|Erysipelotrichia|Erysipelotrichales|Erysipelotrichaceae|Erysipelatoclostridium|spiroforme|
CTGGGCCGTGTCTCAGTCCCAGTGTGGCCGGTCACCCTCTCAGGTCGGCTACGCATCGTCGCCTTGGTGAGCCGTTACCTCACCAACCAGCTAATGCGCCATAAGTCCATCCTCTACCAGTGCCTTGGCACTTTTTAATATGGTCACCATGCAGTGTCCATCCTATGCGGTCTTAGCTGCCGTTTCCAGCAGTTATCCCCCCTGTCTAGGGCAGGTTACTTATGTAT
>MG|31|98.68|Firmicutes|Erysipelotrichia|Erysipelotrichales|Erysipelotrichaceae|Erysipelatoclostridium|spiroforme|
CTGGGCCGTGTCTCAGTCCCAGTGTGGCCGGTCACCCTCTCAGGTCGGCTACGCATCGTCGCCTTGGTGAGCCGTTACCTCACCAACCAGCTAATGCGCCATAAGTCCATCCTCTACCAGTGCCTTGGCACTTTTTAATATGGTCACCATGCAGTGTCCATACCTATGCGGTCTTAGCTGCCGTTTCCAGCAGTTATCCCCCCTGTCTAGGGCAGGTTACTTATGTA
>MG|14|98.67|Firmicutes|Erysipelotrichia|Erysipelotrichales|Erysipelotrichaceae|Erysipelatoclostridium|spiroforme|
CTGGGCCGTGTCTCAGTCCCAGTGTGGCCGGTCACCCTCTCAGGTCGGCTACGCATCGTCGCCTTGGTGAGCCGTTACCTCACCAACCAGCTAATGCGCCATAAGTCCATCCTCTACCAGTGCTTGGCACTTTTAATATGGTCACCATGCAGTGTCCATACCTATGCGGTCTTAGCTGCCGTTTCCAGCAGTTATCCCCCCTGTCTAGGGCAGGTTACTTATGTA
>MG|335|99.1|Firmicutes|Erysipelotrichia|Erysipelotrichales|Erysipelotrichaceae|Eubacterium|cylindroides|
TTGGGCCGTGTCTCAGTCCCAATGTGGCCGTTCGCCCTCTCAGGTCGGCTATGCATCGTCGCCTTGGTGGGCCGTTACCTCACCAACTAGCTAATGCACCGCAGGTCCATCCATGTTCAGGGCCGTAGCCCCTTTAATAGAAAGTTCATGCGATCTCTCTACCTATCCGGTTTTAGCACCCGTTTCCAGGCGTTGTCCCGGGCACATGGGCAGGTTACCTACGTGT
>MG|15|99.1|Firmicutes|Erysipelotrichia|Erysipelotrichales|Erysipelotrichaceae|Eubacterium|cylindroides|
CTGGGCCGTGTCTCAGTCCCAATGTGGCCGTTCGCCCTCTCAGGTCGGCTATGCATCGTCGCCTTGGTGGGCCGTTACCTCACCAACTAGCTAATGCACCGCAGGTCCATCCATGTTCAGGGCCGTAGCCCCTTTAATAGAAAGTTCATGCGATCTCTCTACCTATCCGGTTTTAGCACCCGTTTCCAGGCGTTGTCCCGGGCACATGGGCAGGTTACCTACGTG
>MG|69|99.1|Firmicutes|Erysipelotrichia|Erysipelotrichales|Erysipelotrichaceae|Eubacterium|cylindroides|
CACGTAGGTAACCTGCCCATGTGCCCGGGACAACGCCTGGAAACGGGTGCTAAAACCGGATAGGTAGAGAGATCGCATGAACTTTCTATTAAAGGGGCTACGGCCCTGAACATGGATGGACCTGCGGTGCATTAGCTAGTTGGTGAGGTAACGGCCCACCAAGGCGACGATGCATAGCCGACCTGAGAGGGCGAACGGCCACATTGGGACTGAGACACGGCCCAA
>MG|16|100.0|Firmicutes|Erysipelotrichia|Erysipelotrichales|Erysipelotrichaceae|Faecalicoccus|acidiformans|
TTGGGCCGTGTCTCAGTCCCAATGTGGCCGTTCGCCCTCTCAGGCCGGCTATGCATCGTCGCCTTGGTGCGCCGTTACCCCACCAACTAGCTAATGCACCGCAGGTCCATCCATGTTCAGAGCCGTAGCTCCTTTAATAAGAGGTCCATGCGGTCCTCTTACCTATCCGGTTTTAGTCTCCGTTTCCAGAGATTATCCCGGGCACATGGGCAGGTTCCCTACGTG
>MG|10|99.12|Firmicutes|Erysipelotrichia|Erysipelotrichales|Erysipelotrichaceae|Faecalicoccus|pleomorphus|
TTGGGCCGTGTCTCAGTCCCAATGTGGCCGTTCGCCCTCTCAGGTCGGCTATGCATCGTCGCCTTGGTAGGCCGTTACCCCACCAACTAGCTAATGCACCGCAGGTCCATCCATGTTCAGGGCCGTAGCCCCTTTAATAAGGTCCTCATGCGAGATCCCTACCTATCCGGTTTTAGTTTCCGTTTCCAGAAATTATCCCGGGCACATGGGCAGGTTACCTACGTG
>MG|13|99.56|Firmicutes|Erysipelotrichia|Erysipelotrichales|Erysipelotrichaceae|Faecalitalea|cylindroides|
TTGGGCCGTGTCTCAGTCCCAATGTGGCCGTTCGCCCTCTCAGGTCGGCTATGCATCGTCGCCTTGGTGGGCCGTTACCTCACCAACTAGCTAATGCACCGCAGGTCCATCCATGTTCAGGGCCGTAGCCCCTTTAATAGAAAGTTCATGCGATCTCTCTACCTATCCGGTTTTAGCACCCGTTTCCAGGCGTTGTCCCCGGGCACATGGGCAGGTTACCTACGTG
>MG|43|99.56|Firmicutes|Erysipelotrichia|Erysipelotrichales|Erysipelotrichaceae|Faecalitalea|cylindroides|
CACGTAGGTAACCTGCCCATGTGCCCGGGACAACGCCTGGAAACGGGTGCTAAAACCGGATAGGTAGAGAGATCGCATGAACTTTCTATTAAAGGGGCTACGGCCCTGAACATGGATGGACCTGCGGTGCATTAGCTAGTTGGTGAGGTAACGGCCCACCAAGGCGACGATGCATAGCCGACCTGAGAGGCGAACGGCCACATTGGGACTGAGACACGGCCCAA
>MG|24|99.56|Firmicutes|Erysipelotrichia|Erysipelotrichales|Erysipelotrichaceae|Faecalitalea|cylindroides|
TTGGGCCGTGTCTCAGTCCCAATGTGGCCGTTCGCCTCTCAGGTCGGCTATGCATCGTCGCCTTGGTGGGCCGTTACCTCACCAACTAGCTAATGCACCGCAGGTCCATCCATGTTCAGGGCCGTAGCCCCTTTAATAGAAAGTTCATGCGATCTCTCTACCTATCCGGTTTTAGCACCCGTTTCCAGGCGTTGTCCCGGGCACATGGGCAGGTTACCTACGTG
>MG|12|99.56|Firmicutes|Erysipelotrichia|Erysipelotrichales|Erysipelotrichaceae|Faecalitalea|cylindroides|
TTGGGCCGTGTCTCAGTCCCAATGTGGCCGTTCGCCCTCTCAGGTCGGCTATGCATCGTCGCCTTGGTGGGCCGTTACCTCACCAACTAGCTAATGCACCGCAGGTCCATCCATGTTCAGGGCCGTAGCCCCCTTTAATAGAAAGTTCATGCGATCTCTCTACCTATCCGGTTTTAGCACCCGTTTCCAGGCGTTGTCCCGGGCACATGGGCAGGTTACCTACGTG
>MG|10|98.56|Firmicutes|Erysipelotrichia|Erysipelotrichales|Erysipelotrichaceae|Turicibacter|sanguinis|
CACGTAGGTGATCTGCCCATCAGACGGGGACAACGATTGGAAACGATCGCTAATACCGGATAGGACGAAAGTTTAAAGGTGCTTCTGGCACCGCTGATGGATGAGCCTGCGGCGCATTAGCTAGTTGGTAGGGTAAAGGCCTACCAAGGCGACGATGCGTAGCCGACCTGAGAGGGTGAACGGCCACACTGGGACTGAGACACGGCCCAA
>MG|14|98.1|Firmicutes|Erysipelotrichia|Erysipelotrichales|Erysipelotrichaceae|Turicibacter|sanguinis|
CACGTAGGTGATCTGCCCATCAGACGGGGACAACGATTGGAAACGATCGCTAATACCGGATAGGACGAAAGTTTAAAGGTGCTTCTGGCACCGCTGATGGATGAGCCTGCGGCGCATTAGCTAGTTGGTAGGGTAAAGGCCTACCAAGGCGACGATGCGTAGCCGACCTGAGAGGGTGACCGGCCACACTGGGACTGAGACACGGCCCAG
>MG|30|98.1|Firmicutes|Erysipelotrichia|Erysipelotrichales|Erysipelotrichaceae|Turicibacter|sanguinis|
CTGGGCCGTGTCTCAGTCCCAGTGTGACCGTTCACCCTCTCAGGTCGGCTACGCATCGTCGCCTTGGTAGGCCTTTACCCTACCAACTAGCTAATGCGCCGCAGGCTCATCCATCAGCGGTGCCAGAAGCACCTTTAAACTTTCGTCCTATCCGGTATTAGCGATCGTTTCCAATCGTTGTCCCCGTCTGATGGGCAGATCACCTACGTG
>MG|16|97.16|Firmicutes|Erysipelotrichia|Erysipelotrichales|Erysipelotrichaceae|Turicibacter|sanguinis|
CTGGGCCGTGTCTCAGTCCCAGTGTGGCCGTTCACCCTCTCAGGTCGGCTACGCATCGTCGCCTTGGTAGGCCGTTACCCTACCAACTAGCTAATGCGCCGCAGGCTCATCCATCAGCGGTGCCAGGAGCACCTTTAAACTTTCGTCCTATCCGGTATTAGCGATCGTTTCCAATCGTTGTCCCCCGTCTGATGGGCAGATCACCTACGTG
>MG|16|98.1|Firmicutes|Erysipelotrichia|Erysipelotrichales|Erysipelotrichaceae|Turicibacter|sanguinis|
CTGGGCCGTGTCTCAGTCCCAGTGTGGCCGGTCACCCTCTCAGGTCGGCTACGCATCGTCGCCTTGGTAGGCCTTTACCCTACCAACTAGCTAATGCGCCGCAGGCTCATCCATCAGCGGTGCCAGAAGCACCTTTAAACTTTCGTCCTATCCGGTATTAGCGATCGTTTCCAATCGTTGTCCCCGTCTGATGGGCAGATCACCTACGTG
>MG|78|97.62|Firmicutes|Erysipelotrichia|Erysipelotrichales|Erysipelotrichaceae|Turicibacter|sanguinis|
CTGGGCCGTGTCTCAGTCCCAGTGTGGCCGTTCACCCTCTCAGGTCGGCTACGCATCGTCGCCTTGGTAGGCCGTTACCCTACCAACTAGCTAATGCGCCGCAGGCTCATCCATCAGCGGTGCCAGGAGCACCTTTAAACTTTCGTCCTATCCGGTATTAGCGATCGTTTCCAATCGTTGTCCCCGTCTGATGGGCAGATCACCTACGTG
>MG|11|98.1|Firmicutes|Erysipelotrichia|Erysipelotrichales|Erysipelotrichaceae|Turicibacter|sanguinis|
CACGTAGGTGATCTGCCCATCAGACGGGGACAACGATTGGAAACGATCGCTAATACCGGATAGGACGAAAGTTTAAAGGTGCTTCTGGCACCGCTGATGGATGAGCCTGCGGCGCATTAGCTAGTTGGTAGGGTAAAGGCCTACCAAGGCGACGATGCGTAGCCGACCTGAGAGGGTGAACGGTCACACTGGGACTGAGACACGGCCCAG
>MG|184|97.62|Firmicutes|Erysipelotrichia|Erysipelotrichales|Erysipelotrichaceae|Turicibacter|sanguinis|
CTGGGCCGTGTCTCAGTCCCAGTGTGGCCGTTCACCCTCTCAGGTCGGCTACGCATCGTCGCCTTGGTAGGCCGTTACCCTACCAACTAGCTAATGCGCCGCAGGCTCATCCATCAGCGGTGCCAGGAGCACCTTTAAACTTTCGTCCTATCCGGTATTAGCGATCGTTTCCAATCGTTGTCCCCGTCTGATGGGCAGATGACCTACGTG
>MG|12|98.1|Firmicutes|Erysipelotrichia|Erysipelotrichales|Erysipelotrichaceae|Turicibacter|sanguinis|
CTGGGCCGTGTCTCAGTCCCAGTGTGGCCGTTCACCCTCTCAGGTCGGCTATGCATCGTCGCCTTGGTAGGCCTTTACCCTACCAACTAGCTAATGCGCCGCAGGCTCATCCATCAGCGGTGCCAGAAGCACCTTTAAACTTTCGTCCTATCCGGTATTAGCGATCGTTTCCAATCGTTGTCCCCGTCTGATGGGCAGATCACCTACGTG
>MG|55|97.16|Firmicutes|Erysipelotrichia|Erysipelotrichales|Erysipelotrichaceae|Turicibacter|sanguinis|
CTGGGCCGTGTCTCAGTCCCAGTGTGGCCGTTCACCCTCTCAGGTCGGCTACGCATCGTCGCCTTGGTAGGCCGTTACCCTACCAACTAGCTAATGCGCCGCAGGCTCATCCATCAGCGGTGCCAGGAGCACCTTTAAACTTTCGTCCTATCCGGTATTAGCGATCGTTTCCAATCGTTGTCCCCCGTCTGATGGGCAGATGACCTACGTG
>MG|21|98.1|Firmicutes|Erysipelotrichia|Erysipelotrichales|Erysipelotrichaceae|Turicibacter|sanguinis|
CTGGGCCGTGTCTCAGTCCCAGTGTGGCCGTTCACCCTCTCAGGTCGGCTACGCATCGTCGCCTTGGTAGGCCGTTACCCTACCAACTAGCTAATGCGCCGCAGGCTCATCCATCAGCGGTGCCAGAAGCACCTTTAAACTTTCGTCCTATCCGGTATTAGCGATCGTTTCCAATCGTTGTCCCCGTCTGATGGGCAGATCACCTACGTG
>MG|147|98.11|Firmicutes|Erysipelotrichia|Erysipelotrichales|Erysipelotrichaceae|Turicibacter|sanguinis|
CTGGGCCGTGTCTCAGTCCCAGTGTGGCCGTTCACCCTCTCAGGTCGGCTACGCATCGTCGCCTTGGTAGGCCTTTACCCTACCAACTAGCTAATGCGCCGCAGGCTCATCCATCAGCGGTGCCAGAAGCACCTTTAAACTTTCGTCCTATCCGGTATTAGCGATCGTTTCCAATCGTTGTCCCCCGTCTGATGGGCAGATCACCTACGTGT
>MG|10|98.1|Firmicutes|Erysipelotrichia|Erysipelotrichales|Erysipelotrichaceae|Turicibacter|sanguinis|
CACGTAGGTGATCTGCCCATCAGACGGGGACAACGATTGGAAACGATCGCTAATACCGGATAGGACGAAAGTTTAAAGGTGCTTCTGGCACCGCTGATGGATGAGCCTGCGGCGCATTAGCTAGTTGGTAGGGTAACGGCCTACCAAGGCGACGATGCGTAGCCGACCTGAGAGGGTGAACGGCCACACTGGGACTGAGACACGGCCCAG
>MG|12|98.1|Firmicutes|Erysipelotrichia|Erysipelotrichales|Erysipelotrichaceae|Turicibacter|sanguinis|
CACGTAGGTCATCTGCCCATCAGACGGGGACAACGATTGGAAACGATCGCTAATACCGGATAGGACGAAAGTTTAAAGGTGCTCCTGGCACCGCTGATGGATGAGCCTGCGGCGCATTAGCTAGTTGGTAGGGTAAAGGCCTACCAAGGCGACGATGCGTAGCCGACCTGAGAGGGTGAACGGCCACACTGGGACTGAGACACGGCCCAG
>MG|906|98.57|Firmicutes|Erysipelotrichia|Erysipelotrichales|Erysipelotrichaceae|Turicibacter|sanguinis|
CTGGGCCGTGTCTCAGTCCCAGTGTGGCCGTTCACCCTCTCAGGTCGGCTACGCATCGTCGCCTTGGTAGGCCTTTACCCTACCAACTAGCTAATGCGCCGCAGGCTCATCCATCAGCGGTGCCAGAAGCACCTTTAAACTTTCGTCCTATCCGGTATTAGCGATCGTTTCCAATCGTTGTCCCCGTCTGATGGGCAGATCACCTACGTG
>MG|25|98.56|Firmicutes|Erysipelotrichia|Erysipelotrichales|Erysipelotrichaceae|Turicibacter|sanguinis|
TTGGGCCGTGTCTCAGTCCCAGTGTGGCCGTTCACCCTCTCAGGTCGGCTACGCATCGTCGCCTTGGTAGGCCTTTACCCTACCAACTAGCTAATGCGCCGCAGGCTCATCCATCAGCGGTGCCAGAAGCACCTTTAAACTTTCGTCCTATCCGGTATTAGCGATCGTTTCCAATCGTTGTCCCCGTCTGATGGGCAGATCACCTACGTG
>MG|23|98.1|Firmicutes|Erysipelotrichia|Erysipelotrichales|Erysipelotrichaceae|Turicibacter|sanguinis|
CTGGGCCGTGTCTCAGTCCCAGTGTGGCCGTTCACCCTCTCAGGTCGGCTACGCATCGTCGCCTTGGTAGGCCTTTACCCTACCAACTAGCTAATGCGCCGCAGGCTCATCCATCAGCGGTGCCAGGAGCACCTTTAAACTTTCGTCCTATCCGGTATTAGCGATCGTTTCCAATCGTTGTCCCCGTCTGATGGGCAGATGACCTACGTG
>MG|34|98.57|Firmicutes|Erysipelotrichia|Erysipelotrichales|Erysipelotrichaceae|Turicibacter|sanguinis|
CACGTAGGTCATCTGCCCATCAGACGGGGACAACGATTGGAAACGATCGCTAATACCGGATAGGACGAAAGTTTAAAGGTGCTTCTGGCACCGCTGATGGATGAGCCTGCGGCGCATTAGCTAGTTGGTAGGGTAAAGGCCTACCAAGGCGACGATGCGTAGCCGACCTGAGAGGGTGAACGGCCACACTGGGACTGAGACACGGCCCAG
>MG|16|98.1|Firmicutes|Erysipelotrichia|Erysipelotrichales|Erysipelotrichaceae|Turicibacter|sanguinis|
CTGGGCCGTGTCTCAGTCCCAGTGTGGCCGTTCACCCTCTCAGGTCGGCTACGCATCGTCGCCTTGGTAGGCCTTTACCCTACCAACTAGCTAATGCGCCGCAGGCTCATCCATCAGCGGTGCCAGAAGCACCTTTAAACTTTCGTCCTATCCGGTATTAGCGATCGTTTCCAATCGTTGTCCCCCGTCTGATGGGCAGATGACCTACGTG
>MG|32|97.62|Firmicutes|Erysipelotrichia|Erysipelotrichales|Erysipelotrichaceae|Turicibacter|sanguinis|
CACGTAGGTGATCTGCCCATCAGACGGGGACAACGATTGGAAACGATCGCTAATACCGGATAGGACGAAAGTTTAAAGGTGCTCCTGGCACCGCTGATGGATGAGCCTGCGGCGCATTAGCTAGTTGGTAGGGTAACGGCCTACCAAGGCGACGATGCGTAGCCGACCTGAGAGGGTGAACGGCCACACTGGGACTGAGACACGGCCCAG
>MG|11|97.61|Firmicutes|Erysipelotrichia|Erysipelotrichales|Erysipelotrichaceae|Turicibacter|sanguinis|
TTGGGCCGTGTCTCAGTCCCAATGTGGCCGGTCACCCTCTCAGGTCGGCTACGCATCGTCGCCTTGGTAGGCCTTTACCCTACCAACTAGCTAATGCGCCGCAGGCTCATCCATCAGCGGTGCCAGAAGCACCTTTAAACTTTCGTCCTATCCGGTATTAGCGATCGTTTCCAATCGTTGTCCCCGTCTGATGGGCAGATCACCTACGTG
>MG|11|98.1|Firmicutes|Erysipelotrichia|Erysipelotrichales|Erysipelotrichaceae|Turicibacter|sanguinis|
CTGGGCCGTGTCTCAGTCCCAGTGTGGCCGTTCACCCTCTCAGGTCGGCTACGCATCGTCGCCTTGGTAGGCCTTTTACCCTACCAACTAGCTAATGCGCCGCAGGCTCATCCATCAGCGGTGCCAGAAGCACCTTTAAACTTTCGTCCTATCCGGTATTAGCGATCGTTTCCAATCGTTGTCCCCGTCTGATGGGCAGATCACCTACGTG
>MG|341|98.57|Firmicutes|Erysipelotrichia|Erysipelotrichales|Erysipelotrichaceae|Turicibacter|sanguinis|
CACGTAGGTGATCTGCCCATCAGACGGGGACAACGATTGGAAACGATCGCTAATACCGGATAGGACGAAAGTTTAAAGGTGCTTCTGGCACCGCTGATGGATGAGCCTGCGGCGCATTAGCTAGTTGGTAGGGTAAAGGCCTACCAAGGCGACGATGCGTAGCCGACCTGAGAGGGTGAACGGCCACACTGGGACTGAGACACGGCCCAG
>MG|93|97.62|Firmicutes|Erysipelotrichia|Erysipelotrichales|Erysipelotrichaceae|Turicibacter|sanguinis|
CACGTAGGTCATCTGCCCATCAGACGGGGACAACGATTGGAAACGATCGCTAATACCGGATAGGACGAAAGTTTAAAGGTGCTCCTGGCACCGCTGATGGATGAGCCTGCGGCGCATTAGCTAGTTGGTAGGGTAACGGCCTACCAAGGCGACGATGCGTAGCCGACCTGAGAGGGTGAACGGCCACACTGGGACTGAGACACGGCCCAG
>MG|69|98.57|Firmicutes|Erysipelotrichia|Erysipelotrichales|Erysipelotrichaceae|Turicibacter|sanguinis|
CTGGGCCGTGTCTCAGTCCCAGTGTGGCCGTTCACCCTCTCAGGTCGGCTACGCATCGTCGCCTTGGTAGGCCTTTACCCTACCAACTAGCTAATGCGCCGCAGGCTCATCCATCAGCGGTGCCAGAAGCACCTTTAAACTTTCGTCCTATCCGGTATTAGCGATCGTTTCCAATCGTTGTCCCCGTCTGATGGGCAGATGACCTACGTG
>MG|24|97.38|Proteobacteria|Deltaproteobacteria|Desulfovibrionales|Desulfovibrionaceae|Desulfovibrio|piger|
CTGGACCGTGTTTCAGTTCCAGTGTGGCCGATCATCCTCTCAGATCGGCTACCCATCGTTGCCTTGGTGGGCCGTTACCCCGCCAACTAGCTAATGGGACGCGGACTCATCTCTATGCGATAGCTTGCAAGCAGAGGCCATCTTTCCTCATAAAGTCATCTATGAGCGTATTCGGTATTAGCAGTCGTTTCCAACTGTTATCCCCATCATAGAGGCAGATTATCCACGCG
>MG|15|97.38|Proteobacteria|Deltaproteobacteria|Desulfovibrionales|Desulfovibrionaceae|Desulfovibrio|piger|
CGCGTGGATAATCTGCCTCTATGATGGGGATAACAGTTGGAAACGACTGCTAATACCGAATACGCTCATAGATGACTTTATGAGGAAAGATGGCCTCTGCTTGCAAGCTATCGCATAGAGATGAGTCCGCGTCCCATTAGCTAGTTGGCGGGGTAACGGCCCACCAAGGCAACGATGGGTAGCCGATCTGAGAGGATGATCGGCCACACTGGAACTGAAACACGGTCCAG
>MG|21|99.38|Actinobacteria|Actinobacteria|Actinomycetales|Brevibacteriaceae|Brevibacterium|jeotgali|
GCACGTAGTTAGCCGGTACTTCTTCTGCAGGTACCGTCACCCCGAAAGGCTTCTTCCCTACTGAAAGAGGTTTACAACCCGAAGGCCGTCATCCCTCACGCGGCGTCGCTGCATCAGGGTTTCCCCCATTGTGCAATATTCCCCACTGCTGCCTCCCGTAGG
>MG|50|99.38|Actinobacteria|Actinobacteria|Actinomycetales|Brevibacteriaceae|Brevibacterium|jeotgali|
CCTACGGGAGGCAGCAGTGGGGAATATTGCACAATGGGGGAAACCCTGATGCAGCGACGCCGCGTGAGGGATGACGGCCTTCGGGTTGTAAACCTCTTTCAGTAGGGAAGAAGCCTTTCGGGGTGACGGTACCTGCAGAAGAAGTACCGGCTAACTACGTGC
>MG|11|98.77|Actinobacteria|Actinobacteria|Actinomycetales|Brevibacteriaceae|Brevibacterium|jeotgali|
CCTACGGGAGGCAGCAGTGGGGAATATTGCACAATGGGGGGAAACCCTGATGCAGCGACGCCGCGTGAGGGATGACGGCCTTCGGGTTGTAAACCTCTTTCAGTAGGGAAGAAGCCTTTCGGGGTGACGGTACCTGCAGAAGAAGTACCGGCTAACTACGTGC
>MG|27|100.0|Actinobacteria|Actinobacteria|Actinomycetales|Corynebacteriaceae|Corynebacterium|glutamicum|
GCACGTAGTTAGCCGGTGCTTCTTCTCCAGGTACCGTCACCATAAGGCTTCGTCCCTAGCGAAAGGAGTTTACAACCCGAAGGCCTTCATCCCCCACGCGGCGTCGCTGCATCAGGCTTGCGCCCATTGTGCAATATTCCCCACTGCTGCCTCCCGTAGG
>MG|45|99.38|Actinobacteria|Actinobacteria|Actinomycetales|Corynebacteriaceae|Corynebacterium|glutamicum|
CCTACGGGAGGCAGCAGTGGGGAATATTGCACAATGGGCGCAAGCCTGATGCAGCGACGCCGCGTGGGGGATGAAGGCCTTCGGGTTGTAAACTCCTTTCGCTAGGGACGAAGCCTTTTTGGTGACGGTACCTGGAGAAGAAGCACCGGCTAACTACGTGCC
>MG|71|99.38|Actinobacteria|Actinobacteria|Actinomycetales|Corynebacteriaceae|Corynebacterium|glutamicum|
CCTACGGGAGGCAGCAGTGGGGAATATTGCACAATGGGCGCAAGCCTGATGCAGCGACGCCGCGTGGGGGGATGACGGCCTTCGGGTTGTAAACTCCTTTCGCTAGGGACGAAGCCTTATGGTGACGGTACCTGGAGAAGAAGCACCGGCTAACTACGTGC
>MG|69|100.0|Actinobacteria|Actinobacteria|Actinomycetales|Corynebacteriaceae|Corynebacterium|glutamicum|
CCTACGGGAGGCAGCAGTGGGGAATATTGCACAATGGGCGCAAGCCTGATGCAGCGACGCCGCGTGGGGGATGAAGGCCTTCGGGTTGTAAACTCCTTTCGCTAGGGACGAAGCCTTATGGTGACGGTACCTGGAGAAGAAGCACCGGCTAACTACGTGC
>MG|103|99.38|Actinobacteria|Actinobacteria|Actinomycetales|Corynebacteriaceae|Corynebacterium|glutamicum|
CCTACGGGAGGCAGCAGTGGGGAATATTGCACAATGGGCGCAAGCCTGATGCAGCGACGCCGCGTGGGGGATGACGGCCTTCGGGTTGTAAACTCCTTTCGCTAGGGACGAAGCCTTATGGTGACGGTACCTGGAGAAGAAGCACCGGCTAACTACGTGCC
>MG|29|99.38|Actinobacteria|Actinobacteria|Actinomycetales|Corynebacteriaceae|Corynebacterium|glutamicum|
CCTACGGGAGGCAGCAGTGGGGAATATTGCACAATGGGCGCAAGCCTGATGCAGCGACGCCGCGTGGGGGGATGAAGGCCTTCGGGTTGTAAACTCCTTTCGCTAGGGACGAAGCCTTATGGTGACGGTACCTGGAGAAGAAGCACCGGCTAACTACGTGC
>MG|22|99.38|Actinobacteria|Actinobacteria|Actinomycetales|Corynebacteriaceae|Corynebacterium|glutamicum|
GCACGTAGTTAGCCGGTGCTTCTTCTCCAGGTACCGTCACCATAAGGCTTCGTCCCTAGCGAAAGGAGTTTACAACCCGAAGGCCGTCATCCCCCCACGCGGCGTCGCTGCATCAGGCTTGCGCCCATTGTGCAATATTCCCCACTGCTGCCTCCCGTAGG
>MG|46|99.38|Actinobacteria|Actinobacteria|Actinomycetales|Corynebacteriaceae|Corynebacterium|glutamicum|
GCACGTAGTTAGCCGGTGCTTCTTCTCCAGGTACCGTCACCATAAGGCTTCGTCCCTAGCGAAAGGAGTTTACAACCCGAAGGCCGTCATCCCCCACGCGGCGTCGCTGCATCAGGCTTGCGCCCATTGTGCAATATTCCCCACTGCTGCCTCCCGTAGG
>MG|25|99.38|Actinobacteria|Actinobacteria|Actinomycetales|Corynebacteriaceae|Corynebacterium|glutamicum|
GCACGTAGTTAGCCGGTGCTTCTTCTCCAGGTACCGTCACCAAAAAGGCTTCGTCCCTAGCGAAAGGAGTTTACAACCCGAAGGCCTTCATCCCCCACGCGGCGTCGCTGCATCAGGCTTGCGCCCATTGTGCAATATTCCCCACTGCTGCCTCCCGTAGG
>MG|13|98.77|Actinobacteria|Actinobacteria|Actinomycetales|Corynebacteriaceae|Corynebacterium|glutamicum|
GCACGTAGTTAGCCGGTGCTTCTTCTCCAGGTACCGTCACCATAAGGCTTCGTCCCTAGCGAAAGGAGTTTACAACCCGAAGGCCGTCATCCCCCCACGCGGCGTCGCTGCATCAGGCTTGCGCCCATTGTGCAATATTCCCCCACTGCTGCCTCCCGTAGG
>MG|11|98.16|Actinobacteria|Actinobacteria|Actinomycetales|Corynebacteriaceae|Corynebacterium|jeikeium|
CCTACGGGAGGCAGCAGTGGGGAATATTGCACAATGGGCGCAAGCCTGATGCAGCGACGCCGCGTGGGGGATGACGGCCTTCGGGTTGTAAACTCCTTTCGCTAGGGACGAAGCCACTTGTGGTGACGGTACCTGGAGAAGAAGCACCGGCTAACTACGTGC
>MG|15|99.38|Actinobacteria|Actinobacteria|Actinomycetales|Corynebacteriaceae|Corynebacterium|Corynebacterium acetoacidophilum / Corynebacterium glutamicum|
CCTACGGGAGGCAGCAGTGGGGAATATTGCACAATGGGCGCAAGCCTGATGCAGCGACGCCGCGTGGGGGATGACGGCCTTCGGGTTGTAAACTCCTTTCGCTAGGGACGAAGCCTTTTAGGTGACGGTACCTGGAGAAGAAGCACCGGCTAACTACGTGC
>MG|15|98.77|Actinobacteria|Actinobacteria|Actinomycetales|Corynebacteriaceae|Corynebacterium|glutamicum|
CCTACGGGAGGCAGCAGTGGGGAATATTGCACAATGGGCGCAAGCCTGATGCAGCGACGCCGCGTGGGGGATGAAGGCCTTCGGGTTGTAAACTCCTTTCGCTAGGGACGAAGCCTTTTTTGGTGACGGTACCTGGAGAAGAAGCACCGGCTAACTACGTGC
>MG|19|98.77|Actinobacteria|Actinobacteria|Actinomycetales|Corynebacteriaceae|Corynebacterium|uterequi|
CCTACGGGAGGCAGCAGTGGGGAATATTGCACAATGGGCGCAAGCCTGATGCAGCGACGCCGCGTGGGGGATGACGGCCTTCGGGTTGTAAACTCCTTTCGCTAGGGACGAAGCCTTTTTGGTGACGGTACCTGGAGAAGAAGCACCGGCTAACTACGTGC
>MG|16|98.77|Actinobacteria|Actinobacteria|Actinomycetales|Corynebacteriaceae|Corynebacterium|glutamicum|
CCTACGGGAGGCAGCAGTGGGGGAATATTGCACAATGGGCGCAAGCCTGATGCAGCGACGCCGCGTGGGGGGATGACGGCCTTCGGGTTGTAAACTCCTTTCGCTAGGGACGAAGCCTTATGGTGACGGTACCTGGAGAAGAAGCACCGGCTAACTACGTGC
>MG|11|100.0|Actinobacteria|Actinobacteria|Actinomycetales|Dermabacteraceae|Brachybacterium|Brachybacterium conglomeratum / Brachybacterium faecium / Brachybacterium paraconglomeratum|
CCTACGGGAGGCAGCAGTGGGGAATATTGCACAATGGGCGAAAGCCTGATGCAGCGACGCCGCGTGGGGGATGACGGCCTTCGGGTTGTAAACCCCTTTCAGTAGGGAAGAAGCGAGAGTGACGGTACCTGCAGAAGAAGCGCCGGCTAACTACGTGC
>MG|17|100.0|Actinobacteria|Actinobacteria|Actinomycetales|Dietziaceae|Dietzia|Dietzia aerolata / Dietzia aurantiaca / Dietzia papillomatosis|
GCACGTAGTTGGCCGGTGCTTCTTCTGCAGGTACCGTCACTTGCGCTTCGTCCCTACTGAAAGGGGTTTACAATCCGAAGACCGTCATCCCCCACGCGGCGTCGCTGCATCAGGCTTCCGCCCATTGTGCAATATTCCCCACTGCTGCCTCCCGTAGG
>MG|16|99.37|Actinobacteria|Actinobacteria|Actinomycetales|Dietziaceae|Dietzia|Dietzia aerolata / Dietzia aurantiaca / Dietzia papillomatosis|
CCTACGGGAGGCAGCAGTGGGGAATATTGCACAATGGGCGGAAGCCTGATGCAGCGACGCCGCGTGGGGGGATGACGGTCTTCGGATTGTAAACCCCTTTCAGTAGGGACGAAGCGCAAGTGACGGTACCTGCAGAAGAAGCACCGGCCAACTACGTGC
>MG|39|100.0|Actinobacteria|Actinobacteria|Actinomycetales|Dietziaceae|Dietzia|Dietzia aerolata / Dietzia aurantiaca / Dietzia papillomatosis|
CCTACGGGAGGCAGCAGTGGGGAATATTGCACAATGGGCGGAAGCCTGATGCAGCGACGCCGCGTGGGGGATGACGGTCTTCGGATTGTAAACCCCTTTCAGTAGGGACGAAGCGCAAGTGACGGTACCTGCAGAAGAAGCACCGGCCAACTACGTGC
>MG|52|100.0|Actinobacteria|Actinobacteria|Bifidobacteriales|Bifidobacteriaceae|Aeriscardovia|aeriphila|
CCTACGGGAGGCAGCAGTGGGGAATATTGCGCAATGGGGGGAACCCTGACGCAGCGACGCCGCGTGCGGGATGGAGGCCTTCGGGTTGTGAACCGCTTTTGGTAAGGAGCAAGCGAGAGTGAGTGTACTTATCGAATAAGGACCGGCTAACTACGTGC
>MG|14|100.0|Actinobacteria|Actinobacteria|Bifidobacteriales|Bifidobacteriaceae|Aeriscardovia|aeriphila|
GCACGTAGTTAGCCGGTCCTTATTCGATAAGTACACTCACTCTCGCTTGCTCCTTACCAAAAGCGGTTCACAACCCGAAGGCCTCCATCCCGCACGCGGCGTCGCTGCGTCAGGGTTCCCCCCATTGCGCAATATTCCCCACTGCTGCCTCCCGTAGG
>MG|10|100.0|Actinobacteria|Actinobacteria|Bifidobacteriales|Bifidobacteriaceae|Aeriscardovia|aeriphila|
CCGTACGGGAGGCAGCAGTGGGGAATATTGCGCAATGGGGGGAACCCTGACGCAGCGACGCCGCGTGCGGGATGGAGGCCTTCGGGTTGTGAACCGCTTTTGGTAAGGAGCAAGCGAGAGTGAGTGTACTTATCGAATAAGGACCGGCTAACTACGTGC
>MG|15|100.0|Actinobacteria|Actinobacteria|Bifidobacteriales|Bifidobacteriaceae|Bifidobacterium|Bifidobacterium pullorum / Bifidobacterium saeculare|
CCTACGGGAGGCAGCAGTGGGGAATATTGCGCAATGGGCGAAAGCCTGACGCAGCGACGCCGCGTGCGGGATGGAGGCCTTCGGGTTGTAAACCGCTTTTATCGGGGAGCAAGCGAGAGTGAGTGTACCCGTTGAATAAGCACCGGCTAACTACGTGC
>MG|11|98.05|Actinobacteria|Actinobacteria|Coriobacteriales|Coriobacteriaceae|Adlercreutzia|equolifaciens|
CCTACGGGAGGCAGCAGTGGGGAATTTTGCGCAATGGGGGAAACCCTGACGCAGCAACGCCGCGTGCGGGACGAAGGCCTTCGGGTTGTAAACCGCTTTCAGCAGGGAAGACCATGACGGTACCTGCAGAAGAAGCCCCGGCTAACTACGTGC
>MG|489|99.38|Actinobacteria|Actinobacteria|Coriobacteriales|Coriobacteriaceae|Atopobium|sp.|
GCACGTAGTTAGCCGGGGCTTCTTCTGCAGGTACCGTCACCTTGCGGCCTCGTCCCTGCTGAAAGCGGTTTACGACCCGAAGGCCTTCATCCCGCACGCGGCGTCGCTGCGTCAGGCTTTCGCCCATTGCGCAAGATTCCCCACTGCTGCCTCCCGTAGG
>MG|1230|99.38|Actinobacteria|Actinobacteria|Coriobacteriales|Coriobacteriaceae|Atopobium|sp.|
CCTACGGGAGGCAGCAGTGGGGAATCTTGCGCAATGGGCGAAAGCCTGACGCAGCGACGCCGCGTGCGGGATGAAGGCCTTCGGGTCGTAAACCGCTTTCAGCAGGGACGAGGCCGCAAGGTGACGGTACCTGCAGAAGAAGCCCCGGCTAACTACGTGC
>MG|56|98.14|Actinobacteria|Actinobacteria|Coriobacteriales|Coriobacteriaceae|Atopobium|sp.|
CCTACGGGAGGCAGCAGTGGGGAATCTTGCGCAATGGGCGAAAGCCTGACGCAGCGACGCCGCGTGCGGGATGAAGGCCTTCGGGTCGTAAACCGCTTTCAGCAGGGACGAGGCCGCGAGGTGACGGTACCTGCAGAAGAAGCCCCCGGCTAACTACGTGC
>MG|10|97.52|Actinobacteria|Actinobacteria|Coriobacteriales|Coriobacteriaceae|Atopobium|sp.|
CCTACGGGAGGCAGCAGTGGGGAATCTTGCGCAATGGGCGAAAGCCTGACGCAGCGACGCCGCGTGCGGGATGAAGGCCTTCGGGTTGTAAACCGCTTTCAGCAGGGACGAGGCCGCGAGGTGACGGTACCTGCAGAAGAAGCCCCCGGCTAACTACGTGC
>MG|348|98.12|Actinobacteria|Actinobacteria|Coriobacteriales|Coriobacteriaceae|Atopobium|sp.|
CCTACGGGAGGCAGCAGTGGGGAATCTTGCGCAATGGGCGAAAGCCTGACGCAGCGACGCCGCGTGCGGGATGAAGGCCTTCGGGTTGTAAACCGCTTTCAGCAGGGACGAGGCCGCGAGGTGACGGTACCTGCAGAAGAAGCCCCGGCTAACTACGTGC
>MG|1166|98.77|Actinobacteria|Actinobacteria|Coriobacteriales|Coriobacteriaceae|Atopobium|sp.|
CCTACGGGAGGCAGCAGTGGGGAATCTTGCGCAATGGGCGAAAGCCTGACGCAGCGACGCCGCGTGCGGGATGAAGGCCTTCGGGTCGTAAACCGCTTTCAGCAGGGACGAGGCCGCGAGGTGACGGTACCTGCAGAAGAAGCCCCGGCTAACTACGTGCCA
>MG|45|98.75|Actinobacteria|Actinobacteria|Coriobacteriales|Coriobacteriaceae|Atopobium|sp.|
CCTACGGGAGGCAGCAGTGGGGAATCTTGCGCAATGGGCGAAAGCCTGACGCAGCGACGCCGCGTGCGGGATGAAGGCCTTCGGGTTGTAAACCGCTTTCAGCAGGGACGAGGCCGCAAGGTGACGGTACCTGCAGAAGAAGCCCCGGCTAACTACGTGC
>MG|478|98.76|Actinobacteria|Actinobacteria|Coriobacteriales|Coriobacteriaceae|Atopobium|sp.|
GCACGTAGTTAGCCGGGGCTTCTTCTGCAGGTACCGTCACCTCGCGGCCTCGTCCCTGCTGAAAGCGGTTTACGACCCGAAGGCCTTCATCCCGCACGCGGCGTCGCTGCGTCAGGCTTTCGCCCATTGCGCAAGATTCCCCACTGCTGCCTCCCGTAGGA
>MG|15|98.75|Actinobacteria|Actinobacteria|Coriobacteriales|Coriobacteriaceae|Atopobium|sp.|
GCACGTAGTTAGCCGGGGCTTCTTCTGCAGGTACCGTCACCTTGCGGCCTCGTCCCTGCTGAAAGCGGTTTACAACCCGAAGGCCTTCATCCCGCACGCGGCGTCGCTGCGTCAGGCTTTCGCCCATTGCGCAAGATTCCCCACTGCTGCCTCCCGTAGG
>MG|24|98.76|Actinobacteria|Actinobacteria|Coriobacteriales|Coriobacteriaceae|Atopobium|sp.|
GCACGTAGTTAGCCGGGGCTTCTTCTGCAGGTACCGTCACCTTGCGGCCTCGTCCCTGCTGAAAGCGGTTTACGACCCGAAGGCCTTCATCCCGCACGCGGCGTCGCTGCGTCAGGCTTTCGCCCATTGCGCAAGATTCCCCCACTGCTGCCTCCCGTAGG
>MG|14|97.5|Actinobacteria|Actinobacteria|Coriobacteriales|Coriobacteriaceae|Atopobium|sp.|
CCTACGGGAGGCAGCAGTGGGGAATCTTGCGCAATGGGCGAAAGCCTGACGCAGCGACGCCGCGTGCGGGATGAAGGCCTTCGGGTTGTAAACCGCTTTCAGCAGGGACGAGGCGCGAGGTGACGGTACCTGCAGAAGAAGCCCCGGCTAACTACGTGC
>MG|11|99.38|Actinobacteria|Actinobacteria|Coriobacteriales|Coriobacteriaceae|Atopobium|Atopobium sp. / Atopobium vaginae|
CCTACGGGAGGCAGCAGTGGGGAATATTGCACAATGGGCGAAAGCCTGATGCAGCGACGCCGCGTGCGGGATGAAGGCCTTCGGGTTGTAAACCGCTTTCAGCAGGGACGAGGCCGCAAGGTGACGGTACCTGCAGAAGAAGCCCCGGCTAACTACGTGC
>MG|125|98.12|Actinobacteria|Actinobacteria|Coriobacteriales|Coriobacteriaceae|Atopobium|sp.|
GCACGTAGTTAGCCGGGGCTTCTTCTGCAGGTACCGTCACCTCGCGGCCTCGTCCCTGCTGAAAGCGGTTTACAACCCGAAGGCCTTCATCCCGCACGCGGCGTCGCTGCGTCAGGCTTTCGCCCATTGCGCAAGATTCCCCACTGCTGCCTCCCGTAGG
>MG|39|98.12|Actinobacteria|Actinobacteria|Coriobacteriales|Coriobacteriaceae|Atopobium|sp.|
CCTACGGGAGGCAGCAGTGGGGAATCTTGCACAATGGGCGAAAGCCTGATGCAGCGACGCCGCGTGCGGGATGAAGGCCTTCGGGTTGTAAACCGCTTTCAGCAGGGATGAGGCCGTAAGGTGACAGTACCTGCAGAAGAAGCCCCGGCTAACTACGTGC
>MG|14|97.52|Actinobacteria|Actinobacteria|Coriobacteriales|Coriobacteriaceae|Atopobium|sp.|
GCACGTAGTTAGCCGGGGCTTCTTCTGCAGGTACCGTCACCTCGCGGCCTCGTCCCTGCTGAAAGCGGTTTACAACCCGAAGGCCTTCATCCCGCACGCGGCGTCGCTGCGTCAGGCTTTCGCCCATTGCGCAAGATTCCCCCACTGCTGCCTCCCGTAGG
>MG|14|98.14|Actinobacteria|Actinobacteria|Coriobacteriales|Coriobacteriaceae|Atopobium|sp.|
GCACGTAGTTAGCCGGGGCTTCTTCTGCAGGTACCGTCACCTCGCGGCCTCGTCCCTGCTGAAAGCGGTTTACGACCCGAAGGCCTTCATCCCGCACGCGGCGTCGCTGCGTCAGGCTTTCGCCCATTGCGCAAGATTCCCCCACTGCTGCCTCCCGTAGG
>MG|62|98.14|Actinobacteria|Actinobacteria|Coriobacteriales|Coriobacteriaceae|Atopobium|sp.|
CCTACGGGAGGCAGCAGTGGGGGAATCTTGCGCAATGGGCGAAAGCCTGACGCAGCGACGCCGCGTGCGGGATGAAGGCCTTCGGGTCGTAAACCGCTTTCAGCAGGGACGAGGCCGCGAGGTGACGGTACCTGCAGAAGAAGCCCCGGCTAACTACGTGC
>MG|60|98.76|Actinobacteria|Actinobacteria|Coriobacteriales|Coriobacteriaceae|Atopobium|sp.|
CCTACGGGAGGCAGCAGTGGGGAATCTTGCGCAATGGGCGAAAGCCTGACGCAGCGACGCCGCGTGCGGGATGAAGGCCTTCGGGTCGTAAACCGCTTTCAGCAGGGACGAGGCCGCAAGGTGACGGTACCTGCAGAAGAAGCCCCCGGCTAACTACGTGC
>MG|15|98.12|Actinobacteria|Actinobacteria|Coriobacteriales|Coriobacteriaceae|Atopobium|sp.|
GCACGTAGTTAGCCGGGGCTTCTTCTGCAGGTACTGTCACCTTACGGCCTCATCCCTGCTGAAAGCGGTTTACAACCCGAAGGCCTTCATCCCGCACGCGGCGTCGCTGCATCAGGCTTTCGCCCATTGTGCAAGATTCCCCACTGCTGCCTCCCGTAGG
>MG|23|98.76|Actinobacteria|Actinobacteria|Coriobacteriales|Coriobacteriaceae|Atopobium|sp.|
GCACGTAGTTAGCCGGGGGCTTCTTCTGCAGGTACCGTCACCTTGCGGCCTCGTCCCTGCTGAAAGCGGTTTACGACCCGAAGGCCTTCATCCCGCACGCGGCGTCGCTGCGTCAGGCTTTCGCCCATTGCGCAAGATTCCCCACTGCTGCCTCCCGTAGG
>MG|70|98.76|Actinobacteria|Actinobacteria|Coriobacteriales|Coriobacteriaceae|Atopobium|sp.|
CCTACGGGAGGCAGCAGTGGGGGAATCTTGCGCAATGGGCGAAAGCCTGACGCAGCGACGCCGCGTGCGGGATGAAGGCCTTCGGGTCGTAAACCGCTTTCAGCAGGGACGAGGCCGCAAGGTGACGGTACCTGCAGAAGAAGCCCCGGCTAACTACGTGC
>MG|10|98.15|Actinobacteria|Actinobacteria|Coriobacteriales|Coriobacteriaceae|Atopobium|sp.|
CCTACGGGAGGCAGCAGTGGGGGAATCTTGCGCAATGGGCGAAAGCCTGACGCAGCGACGCCGCGTGCGGGATGAAGGCCTTCGGGTCGTAAACCGCTTTCAGCAGGGACGAGGCCGCAAGGTGACGGTACCTGCAGAAGAAGCCCCCGGCTAACTACGTGC
>MG|19|98.14|Actinobacteria|Actinobacteria|Coriobacteriales|Coriobacteriaceae|Atopobium|sp.|
GCACGTAGTTAGCCGGGGGCTTCTTCTGCAGGTACCGTCACCTCGCGGCCTCGTCCCTGCTGAAAGCGGTTTACGACCCGAAGGCCTTCATCCCGCACGCGGCGTCGCTGCGTCAGGCTTTCGCCCATTGCGCAAGATTCCCCACTGCTGCCTCCCGTAGG
>MG|24|97.52|Actinobacteria|Actinobacteria|Coriobacteriales|Coriobacteriaceae|Atopobium|sp.|
CCTACGGGAGGCAGCAGTGGGGGAATCTTGCGCAATGGGCGAAAGCCTGACGCAGCGACGCCGCGTGCGGGATGAAGGCCTTCGGGTTGTAAACCGCTTTCAGCAGGGACGAGGCCGCGAGGTGACGGTACCTGCAGAAGAAGCCCCGGCTAACTACGTGC
>MG|12|99.35|Actinobacteria|Actinobacteria|Coriobacteriales|Coriobacteriaceae|Collinsella|tanakaei|
CCTACGGGAGGCAGCAGTGGGGAATCTTGCGCAATGGGGGCAACCCTGACGCAGCGACGCCGCGTGCGGGACGGAGGCCTTCGGGTCGTAAACCGCTTTCAGCAGGGACGAGTCAAGACGGTACCTGCAGAAGAAGCCCCGGCTAACTACGTGC
>MG|15|98.05|Actinobacteria|Actinobacteria|Coriobacteriales|Coriobacteriaceae|Collinsella|tanakaei|
CCTACGGGAGGCAGCAGTAGGGAATCTTGCGCAATGGGGGCAACCCTGACGCAGCGACGCCGCGTGCGGGATGGAGGCCTTCGGGTCGTAAACCGCTTTCAGCAGGGACGAGTCAAGACGGTACCTGCAGAAGAAGCCCCGGCTAACTACGTGC
>MG|38|97.4|Actinobacteria|Actinobacteria|Coriobacteriales|Coriobacteriaceae|Collinsella|tanakaei|
CCTACGGGAGGCAGCAGTGGGGAATCTTGCGCAATGGGCGAAAGCCTGACGCAGCGACGCCGCGTGCGGGACGAAGGCCTTCGGGTCGTAAACCGCTTTCAGCAGGGACGAGTCAAGACTGTACCTGCAGAAGAAGCCCCGGCTAACTACGTGC
>MG|63|98.06|Actinobacteria|Actinobacteria|Coriobacteriales|Coriobacteriaceae|Collinsella|tanakaei|
GCACGTAGTTAGCCGGGGGCTTCTTCTGCAGGTACCGTCTTGACTCGTCCCTGCTGAAAGCGGTTTACGACCCGAAGGCCTCCATCCCGCACGCGGCGTCGCTGCGTCAGGGTTGCCCCCATTGCGCAAGATTCCCCACTGCTGCCTCCCGTAGG
>MG|14|97.4|Actinobacteria|Actinobacteria|Coriobacteriales|Coriobacteriaceae|Collinsella|tanakaei|
GCACGTAGTTAGCCGGGGCTTCTTCTGCAGGTACAGTCTTGACTCGTCCCTGCTGAAAGCGGTTTACGACCCGAAGGCCTTCGTCCCGCACGCGGCGTCGCTGCGTCAGGCTTTCGCCCATTGCGCAAGATTCCCCACTGCTGCCTCCCGTAGG
>MG|10|98.05|Actinobacteria|Actinobacteria|Coriobacteriales|Coriobacteriaceae|Collinsella|tanakaei|
GCACGTAGTTAGCCGGGGCTTCTTCTGCAGGTACCGTCTTGACTCGTCCCTGCTGAAAGCGGTTTACGACCCGAAGGCCTTCGTCCCGCACGCGGCGTCGCTGCGTCAGGCTTTCGCCCATTGCGCAAGATTCCCCACTGCTGCCTCCCGTAGG
>MG|27|98.06|Actinobacteria|Actinobacteria|Coriobacteriales|Coriobacteriaceae|Collinsella|tanakaei|
GCACGTAGTTAGCCGGGGCTTCTTCTGCAGGTACCGTCTTGACTCGTCCCTGCTGAAAGCGGTTTACGACCCGAAGGCCTCCATCCCGCACGCGGCGTCGCTGCGTCAGGGTTGCCCCCCATTGCGCAAGATTCCCCACTGCTGCCTCCCGTAGG
>MG|20|98.05|Actinobacteria|Actinobacteria|Coriobacteriales|Coriobacteriaceae|Collinsella|tanakaei|
CCTACGGGAGGCAGCAGTGGGGAATCTTGCGCAATGGGGCAACCCTGACGCAGCGACGCCGCGTGCGGGATGGAGGCCTTCGGGTCGTAAACCGCTTTCAGCAGGGACGAGTCAAGACGGTACCTGCAGAAGAAGCCCCGGCTAACTACGTGC
>MG|40|98.08|Actinobacteria|Actinobacteria|Coriobacteriales|Coriobacteriaceae|Collinsella|tanakaei|
GCACGTAGTTAGCCGGGGCTTCTTCTGCAGGTACCGTCTTGACTCGTCCCTGCTGAAAGCGGTTTACGACCCGAAGGCCTCCATCCCGCACGCGGCGTCGCTGCGTCAGGGTTGCCCCCATTGCGCAAGATTCCCCCACTGCTGCCTCCCGTAGGA
>MG|120|98.06|Actinobacteria|Actinobacteria|Coriobacteriales|Coriobacteriaceae|Collinsella|tanakaei|
CCTACGGGAGGCAGCAGTGGGGGAATCTTGCGCAATGGGGGCAACCCTGACGCAGCGACGCCGCGTGCGGGATGGAGGCCTTCGGGTCGTAAACCGCTTTCAGCAGGGACGAGTCAAGACGGTACCTGCAGAAGAAGCCCCGGCTAACTACGTGC
>MG|72|98.06|Actinobacteria|Actinobacteria|Coriobacteriales|Coriobacteriaceae|Collinsella|tanakaei|
CCTACGGGAGGCAGCAGTGGGGAATCTTGCGCAATGGGGGGCAACCCTGACGCAGCGACGCCGCGTGCGGGATGGAGGCCTTCGGGTCGTAAACCGCTTTCAGCAGGGACGAGTCAAGACGGTACCTGCAGAAGAAGCCCCGGCTAACTACGTGC
>MG|10|98.05|Actinobacteria|Actinobacteria|Coriobacteriales|Coriobacteriaceae|Collinsella|tanakaei|
CCTACGGGAGGCAGCAGTGGGGAATATTGCGCAATGGGGGCAACCCTGACGCAGCGACGCCGCGTGCGGGATGGAGGCCTTCGGGTCGTAAACCGCTTTCAGCAGGGACGAGTCAAGACGGTACCTGCAGAAGAAGCCCCGGCTAACTACGTGC
>MG|1904|98.7|Actinobacteria|Actinobacteria|Coriobacteriales|Coriobacteriaceae|Collinsella|tanakaei|
CCTACGGGAGGCAGCAGTGGGGAATCTTGCGCAATGGGGGCAACCCTGACGCAGCGACGCCGCGTGCGGGATGGAGGCCTTCGGGTCGTAAACCGCTTTCAGCAGGGACGAGTCAAGACGGTACCTGCAGAAGAAGCCCCGGCTAACTACGTGC
>MG|800|98.71|Actinobacteria|Actinobacteria|Coriobacteriales|Coriobacteriaceae|Collinsella|tanakaei|
GCACGTAGTTAGCCGGGGCTTCTTCTGCAGGTACCGTCTTGACTCGTCCCTGCTGAAAGCGGTTTACGACCCGAAGGCCTCCATCCCGCACGCGGCGTCGCTGCGTCAGGGTTGCCCCCATTGCGCAAGATTCCCCACTGCTGCCTCCCGTAGGA
>MG|21|97.44|Actinobacteria|Actinobacteria|Coriobacteriales|Coriobacteriaceae|Collinsella|tanakaei|
CCTACGGGAGGCAGCAGTGGGGGAATCTTGCGCAATGGGGGCAACCCTGACGCAGCGACGCCGCGTGCGGGATGGAGGCCTTCGGGTCGTAAACCGCTTTCAGCAGGGACGAGTCAAGACGGTACCTGCAGAAGAAGCCCCCGGCTAACTACGTGC
>MG|29|98.05|Actinobacteria|Actinobacteria|Coriobacteriales|Coriobacteriaceae|Collinsella|tanakaei|
CCTACGGGAGGCAGCAGTGGGGAATCTTGCGCAATGGGCGAAAGCCTGACGCAGCGACGCCGCGTGCGGGACGAAGGCCTTCGGGTCGTAAACCGCTTTCAGCAGGGACGAGTCAAGACGGTACCTGCAGAAGAAGCCCCGGCTAACTACGTGC
>MG|21|97.44|Actinobacteria|Actinobacteria|Coriobacteriales|Coriobacteriaceae|Collinsella|tanakaei|
CCTACGGGAGGCAGCAGTGGGGGAATCTTGCGCAATGGGGGGCAACCCTGACGCAGCGACGCCGCGTGCGGGATGGAGGCCTTCGGGTCGTAAACCGCTTTCAGCAGGGACGAGTCAAGACGGTACCTGCAGAAGAAGCCCCGGCTAACTACGTGC
>MG|152|98.08|Actinobacteria|Actinobacteria|Coriobacteriales|Coriobacteriaceae|Collinsella|tanakaei|
CCTACGGGAGGCAGCAGTGGGGAATCTTGCGCAATGGGGGCAACCCTGACGCAGCGACGCCGCGTGCGGGATGGAGGCCTTCGGGTCGTAAACCGCTTTCAGCAGGGACGAGTCAAGACGGTACCTGCAGAAGAAGCCCCCGGCTAACTACGTGCC
>MG|18|98.05|Actinobacteria|Actinobacteria|Coriobacteriales|Coriobacteriaceae|Collinsella|tanakaei|
GCACGTAGTTAGCCGGGGCTTCTTCTGCAGGTACCGTCTTGACTCGTCCCTGCTGAAAGCGGTTTACGACCCGAAGGCCTCCATCCCGCACGCGGCGTCGCTGCGTCAGGGTTGCCCCATTGCGCAAGATTCCCCACTGCTGCCTCCCGTAGG
>MG|25|98.05|Actinobacteria|Actinobacteria|Coriobacteriales|Coriobacteriaceae|Collinsella|tanakaei|
CCTACGGGAGGCAGCAGTGGGGAATCTTGCGCAATGGGGGAAACCCTGACGCAGCGACGCCGCGTGCGGGATGGAGGCCTTCGGGTCGTAAACCGCTTTCAGCAGGGACGAGTCAAGACGGTACCTGCAGAAGAAGCCCCGGCTAACTACGTGC
>MG|15|97.4|Actinobacteria|Actinobacteria|Coriobacteriales|Coriobacteriaceae|Collinsella|tanakaei|
CCTACGGGAGGCAGCAGTGGGGAATATTGCACAATGGGGGCAACCCTGACGCAGCGACGCCGCGTGCGGGATGGAGGCCTTCGGGTCGTAAACCGCTTTCAGCAGGGACGAGTCAAGACGGTACCTGCAGAAGAAGCCCCGGCTAACTACGTGC
>MG|38|100.0|Actinobacteria|Actinobacteria|Coriobacteriales|Coriobacteriaceae|Enorma|massiliensis|
CCTACGGGAGGCAGCAGTGGGGAATCTTGCGCAATGGGGGGAACCCTGACGCAGCGACGCCGCGTGCGGGATGGAGGCCTTCGGGTCGTGAACCGCTTTCAGCAGGGACGAGACTGACGGTACCTGCAGAAGAAGCCCCGGCTAACTACGTGC
>MG|24|97.39|Actinobacteria|Actinobacteria|Coriobacteriales|Coriobacteriaceae|Enorma|massiliensis|
GCACGTAGTTAGCCGGGGCTTCTTCTGCAGGTACCGTCATTCTCGTCCCTGCCGAAAGCGGTTCACGACCCGAAGGCCTCCGTCCCGCACGCGGCGTCGCTGCGTCAGGGTTGCCCCCATTGCGCAAGATTCCCCACTGCTGCCTCCCGTAGG
>MG|64|97.39|Actinobacteria|Actinobacteria|Coriobacteriales|Coriobacteriaceae|Enorma|massiliensis|
CCTACGGGAGGCAGCAGTGGGGAATCTTGCGCAATGGGGGCAACCCTGACGCAGCGACGCCGCGTGCGGGACGGAGGCCTTCGGGTCGTGAACCGCTTTCGGCAGGGACGAGAATGACGGTACCTGCAGAAGAAGCCCCGGCTAACTACGTGC
>MG|12|97.39|Actinobacteria|Actinobacteria|Coriobacteriales|Coriobacteriaceae|Enorma|massiliensis|
CCTACGGGAGGCAGCAGTGGGGAATCTTGCGCAATGGGGGCAACCCTGACGCAGCGACGCCGCGTGCGGGATGGAGGCCTTCGGGTCGTAAACCGCTTTCAGCAGGGACGAGGATGACGGTACCTGCAGAAGAAGCCCCGGCTAACTACGTGC
>MG|10|98.75|Actinobacteria|Actinobacteria|Coriobacteriales|Coriobacteriaceae|Olsenella|sp.|
GCACGTAGTTAGCCGGGGCTTCTTCTGCAGGTACCGTCACCTTGCGGCCTCGTCCCTGCTGAAAGCGGTTTACGACCCGAAGGCCTTCATCCCGCACGCGGCGTCGCTGCGTCAGGGTTGCCCCCATTGCGCAAGATTCCCCACTGCTGCCTCCCGTAGG
>MG|32|98.12|Actinobacteria|Actinobacteria|Coriobacteriales|Coriobacteriaceae|Olsenella|sp.|
CCTACGGGAGGCAGCAGTGGGGAATATTGCACAATGGGCGAAAGCCTGACGCAGCGACGCCGCGTGCGGGACGAAGGCCTTCGGGTCGTAAACCGCTTTCAGCAGGGACGAGGCCGCGAGGTGACGGTACCTGCAGAAGAAGCCCCGGCTAACTACGTGC
>MG|10|97.5|Actinobacteria|Actinobacteria|Coriobacteriales|Coriobacteriaceae|Olsenella|sp.|
CCTACGGGAGGCAGCAGTGGGGAATATTGCACAATGGGGGAAACCCTGATGCAGCGACGCCGCGTGCGGGACGAAGGCCTTCGGGTCGTAAACCGCTTTCAGCAGGGACGAGGCCGCGAGGTGACGGTACCTGCAGAAGAAGCCCCGGCTAACTACGTGC
>MG|54|98.12|Actinobacteria|Actinobacteria|Coriobacteriales|Coriobacteriaceae|Olsenella|sp.|
CCTACGGGAGGCAGCAGTGGGGAATCTTGCGCAATGGGCGAAAGCCTGACGCAGCGACGCCGCGTGCGGGACGAAGGCCTTCGGGTTGTAAACCGCTTTCAGCAGGGACGAGGCCGCGAGGTGACGGTACCTGCAGAAGAAGCCCCGGCTAACTACGTGC
>MG|48|98.75|Actinobacteria|Actinobacteria|Coriobacteriales|Coriobacteriaceae|Olsenella|sp.|
CCTACGGGAGGCAGCAGTGGGGAATCTTGCGCAATGGGGGCAACCCTGACGCAGCGACGCCGCGTGCGGGACGAAGGCCTTCGGGTCGTAAACCGCTTTCAGCAGGGACGAGGCCGCGAGGTGACGGTACCTGCAGAAGAAGCCCCGGCTAACTACGTGC
>MG|10|98.12|Actinobacteria|Actinobacteria|Coriobacteriales|Coriobacteriaceae|Olsenella|sp.|
CCTACGGGAGGCAGCAGTGGGGAATCTTGCGCAATGGGGGCAACCCTGACGCAGCGACGCCGCGTGCGGGATGAAGGCCTTCGGGTCGTAAACCGCTTTCAGCAGGGACGAGGCCGCGAGGTGACGGTACCTGCAGAAGAAGCCCCGGCTAACTACGTGC
>MG|17|98.75|Actinobacteria|Actinobacteria|Coriobacteriales|Coriobacteriaceae|Olsenella|sp.|
GCACGTAGTTAGCCGGGGCTTCTTCTGCAGGTACCGTCACCTCGCGGCCTCGTCCCTGCTGAAAGCGGTTTACGACCCGAAGGCCTTCGTCCCGCACGCGGCGTCGCTGCGTCAGGGTTGCCCCCATTGCGCAAGATTCCCCACTGCTGCCTCCCGTAGG
>MG|58|97.52|Actinobacteria|Actinobacteria|Coriobacteriales|Coriobacteriaceae|Olsenella|sp.|
CCTACGGGAGGCAGCAGTGGGGAATCTTGCGCAATGGGGGCAACCCTGACGCAGCGACGCCGCGTGCGGGATGGAGGCCTTCGGGTCGTAAACCGCTTTCAGCAGGGACGAGGCCGCGAGGTGACGGTACCTGCAGAAGAAGCCCCGGCTAACTACGTGCC
>MG|25|98.12|Actinobacteria|Actinobacteria|Coriobacteriales|Coriobacteriaceae|Olsenella|sp.|
GCACGTAGTTAGCCGGGGCTTCTTCTGCAGGTACCGTCACCTCGCGGCCTCGTCCCTGCTGAAAGCGGTTTACAACCCGAAGGCCTTCGTCCCGCACGCGGCGTCGCTGCGTCAGGCTTTCGCCCATTGCGCAAGATTCCCCACTGCTGCCTCCCGTAGG
>MG|15|98.12|Actinobacteria|Actinobacteria|Coriobacteriales|Coriobacteriaceae|Olsenella|sp.|
CCTACGGGAGGCAGCAGTGGGGAATCTTGCGCAATGGGCGAAGCCTGACGCAGCGACGCCGCGTGCGGGACGAAGGCCTTCGGGTCGTAAACCGCTTTCAGCAGGGACGAGGCCGCGAGGTGACGGTACCTGCAGAAGAAGCCCCGGCTAACTACGTGC
>MG|10|98.75|Actinobacteria|Actinobacteria|Coriobacteriales|Coriobacteriaceae|Olsenella|sp.|
CCTACGGGAGGCAGCAGTGGGGAATCTTGCGCAATGGGGGCAACCCTGACGCAGCGACGCCGCGTGCGGGATGAAGGCCTTCGGGTCGTAAACCGCTTTCAGCAGGGACGAGGCCGCAAGGTGACGGTACCTGCAGAAGAAGCCCCGGCTAACTACGTGC
>MG|14|98.12|Actinobacteria|Actinobacteria|Coriobacteriales|Coriobacteriaceae|Olsenella|sp.|
CCTACGGGAGGCAGCAGTGGGGAATCTTGCGCAATGGGGGCAACCCTGACGCAGCGACGCCGCGTGCGGGATGGAGGCCTTCGGGTCGTAAACCGCTTTCAGCAGGGACGAGGCCGCAAGGTGACGGTACCTGCAGAAGAAGCCCCGGCTAACTACGTGC
>MG|19|97.5|Actinobacteria|Actinobacteria|Coriobacteriales|Coriobacteriaceae|Olsenella|sp.|
GCACGTAGTTAGCCGGGGCTTCTTCTGCAGGTACCGTCACCTCGCGGCCTCGTCCCTGCTGAAAGCGGTTTACGACCCGAAGGCCTCCATCCCGCACGCGGCGTCGCTGCGTCAGGGTTGCCCCCATTGCGCAAGATTCCCCACTGCTGCCTCCCGTAGG
>MG|13|98.12|Actinobacteria|Actinobacteria|Coriobacteriales|Coriobacteriaceae|Olsenella|sp.|
GCACGTAGTTAGCCGGGGCTTCTTCTGCAGGTACCGTCACCTCGCGGCCTCGTCCCTGCTGAAAGCGGTTTACGACCCGAAGGCCTTCGTCCCGCACGCGGCGTCGCTGCGTCAGGCTTTCGCCCATTGTGCAATATTCCCCACTGCTGCCTCCCGTAGG
>MG|21|98.12|Actinobacteria|Actinobacteria|Coriobacteriales|Coriobacteriaceae|Olsenella|sp.|
CCTACGGGAGGCAGCAGTGGGGAATCTTGCGCAATGGGGGCAACCCTGACGCAGCGACGCCGCGTGCGGGACGGAGGCCTTCGGGTCGTAAACCGCTTTCAGCAGGGACGAGGCCGCGAGGTGACGGTACCTGCAGAAGAAGCCCCGGCTAACTACGTGC
>MG|16|98.12|Actinobacteria|Actinobacteria|Coriobacteriales|Coriobacteriaceae|Olsenella|sp.|
GCACGTAGTTAGCCGGGGCTTCTTCTGCAGGTACCGTCACCTCGCGGCCTCGTCCCTGCTGAAAGCGGTTTACGACCCGAAGGCCTCCGTCCCGCACGCGGCGTCGCTGCGTCAGGGTTGCCCCCATTGCGCAAGATTCCCCACTGCTGCCTCCCGTAGG
>MG|30|97.44|Actinobacteria|Actinobacteria|Coriobacteriales|Coriobacteriaceae|Slackia|equolifaciens|
GCACGTAGTTAGCCGGGGCTTCTTCTGCAGGTACCGTCATGTTTCTTCCCTGCTGAAAGCGGTTTACGACCCGAAGGCCTCCTTCCCGCACGCGGCGTTGCTGCGTCAGGGTTCCCCCCATTGCGCAAAATTCCCCACTGCTGCCTCCCGTAGGA
>MG|75|97.42|Actinobacteria|Actinobacteria|Coriobacteriales|Coriobacteriaceae|Slackia|equolifaciens|
CCTACGGGAGGCAGCAGTGGGGAATTTTGCGCAATGGGGGGAACCCTGACGCAGCAACGCCGCGTGCGGGAAGGAGGCCTTCGGGTCGTAAACCGCTTTCAGCAGGGAAGAAACATGACGGTACCTGCAGAAGAAGCCCCGGCTAACTACGTGC
>MG|33|99.35|Actinobacteria|Coriobacteriia|Coriobacteriales|Coriobacteriaceae|Collinsella|aerofaciens|
GCACGTAGTTAGCCGGGGCTTCTTCTGCAGGTACAGTCTCGTCTCGTCCCTGCTGAAAGCGGTTTACGACCCGAAGGCCTCCGTCCCGCACGCGGCGTCGCTGCGTCAGGGTTGCCCCCATTGCGCAAGATTCCCCACTGCTGCCTCCCGTAGG
>MG|103|99.35|Actinobacteria|Coriobacteriia|Coriobacteriales|Coriobacteriaceae|Collinsella|aerofaciens|
CCTACGGGAGGCAGCAGTGGGGAATCTTGCGCAATGGGGGCAACCCTGACGCAGCGACGCCGCGTGCGGGACGGAGGCCTTCGGGTCGTAAACCGCTTTCAGCAGGGACGAGACGAGACTGTACCTGCAGAAGAAGCCCCGGCTAACTACGTGC
>MG|14|98.7|Actinobacteria|Coriobacteriia|Coriobacteriales|Coriobacteriaceae|Collinsella|aerofaciens|
CCTACGGGAGGCAGCAGTGGGGAATCTTGCGCAATGGGGGCAACCCTGACGCAGCGACGCCGCGTGCGGGATGGAGGCCTTCGGGTCGTAAACCGCTTTCAGCAGGGACGAGACGAGACCGTACCTGCAGAAGAAGCCCCGGCTAACTACGTGC
>MG|81|97.4|Actinobacteria|Coriobacteriia|Coriobacteriales|Coriobacteriaceae|Collinsella|aerofaciens|
CCTACGGGAGGCAGCAGTGGGGAATATTGCACAATGGGGGCAACCCTGACGCAGCGACGCCGCGTGCGGGATGGAGGCCTTCGGGTCGTAAACCGCTTTCAGCAGGGACGAGACGAGACTGTACCTGCAGAAGAAGCCCCGGCTAACTACGTGC
>MG|12|98.05|Actinobacteria|Coriobacteriia|Coriobacteriales|Coriobacteriaceae|Collinsella|aerofaciens|
GCACGTAGTTAGCCGGGGCTTCTTCTGCAGGTACAGTCTCGTCTCGTCCCTGCTGAAAGCGGTTTACGACCCGAAGGCCTCCATCCCGCACGCGGCGTCGCTGCGTCAGGGTTGCCCCCATTGCGCAAGATTCCCCACTGCCGCCTCCCGTAGG
>MG|595|98.08|Actinobacteria|Coriobacteriia|Coriobacteriales|Coriobacteriaceae|Collinsella|aerofaciens|
CCTACGGGAGGCAGCAGTGGGGGAATCTTGCGCAATGGGGGCAACCCTGACGCAGCGACGCCGCGTGCGGGATGGAGGCCTTCGGGTCGTAAACCGCTTTCAGCAGGGACGAGACGAGACTGTACCTGCAGAAGAAGCCCCGGCTAACTACGTGCC
>MG|10|98.05|Actinobacteria|Coriobacteriia|Coriobacteriales|Coriobacteriaceae|Collinsella|aerofaciens|
CCTACGGGAGGCAGCAGTGGGGAATCTTGTGCAATGGGGGCAACCCTGACGCAGCGACGCCGCGTGCGGGATGGAGGCCTTCGGGTCGTAAACCGCTTTCAGCAGGGACGAGACGAGACTGTACCTGCAGAAGAAGCCCCGGCTAACTACGTGC
>MG|104|97.4|Actinobacteria|Coriobacteriia|Coriobacteriales|Coriobacteriaceae|Collinsella|aerofaciens|
CCTACGGGAGGCAGCAGTGGGGAATCTTGCGCAATGGGGGCAACCCTGACGCAGCGACGCCGCGTGCGGGATGGAGGCCTTCGGGTCGTAAACCGCTTTCAGCAGGGACGAGGAGAGACTGTACCTGCAGAAGAAGCCCCGGCTAACTACGTGC
>MG|12|98.7|Actinobacteria|Coriobacteriia|Coriobacteriales|Coriobacteriaceae|Collinsella|aerofaciens|
CCTACGGGAGGCAGCAGTGGGGAATCTTGCGCAATGGGGGCAACCCTGACGCAGCGACGCCGCGTGCGGGACGGAGGCCTTCGGGTCGTAAACCGCTTTCAGCAGGGACGAGAAGAGACTGTACCTGCAGAAGAAGCCCCGGCTAACTACGTGC
>MG|17|98.05|Actinobacteria|Coriobacteriia|Coriobacteriales|Coriobacteriaceae|Collinsella|aerofaciens|
CCTACGGGAGGCAGCAGTGGGGAATCTTGCGCAATGGGGGCAACCCTGACGCGGCGACGCCGCGTGCGGGATGGAGGCCTTCGGGTCGTAAACCGCTTTCAGCAGGGACGAGACGAGACTGTACCTGCAGAAGAAGCCCCGGCTAACTACGTGC
>MG|18|98.06|Actinobacteria|Coriobacteriia|Coriobacteriales|Coriobacteriaceae|Collinsella|aerofaciens|
CCTACGGGAGGCAGCAGTGGGGAATCTTGCGCAATGGGGGCAACCCTGACGCAGCGACGCCGCGTGCGGGATGGAGGCCTTCGGGTCGTAAACCGCTTTCAGCAGGGACGAGACGAGGACTGTACCTGCAGAAGAAGCCCCGGCTAACTACGTGC
>MG|13|98.05|Actinobacteria|Coriobacteriia|Coriobacteriales|Coriobacteriaceae|Collinsella|aerofaciens|
CCTACGGGAGGCAGCAGTGGGGAATCTTGCGCAATGGGGGCAACCCTGACGCAGCGACGCCGCGTGCGGGATGGAGGCCTTCGGGTCGTAAACCGCTTTCAGCAGGGACGAGACGAGACTGTACCTACAGAAGAAGCCCCGGCTAACTACGTGC
>MG|31|98.05|Actinobacteria|Coriobacteriia|Coriobacteriales|Coriobacteriaceae|Collinsella|aerofaciens|
CCTACGGGAGGCAGCAGTGGGGAATCTTGCGCAATGGGGGCAACCCTGACGCAGCGACGCCGCGTGCGGGATGGAGGCCTTCGGGTCGTAAACCGCTTCAGCAGGGACGAGACGAGACTGTACCTGCAGAAGAAGCCCCGGCTAACTACGTGC
>MG|49|98.06|Actinobacteria|Coriobacteriia|Coriobacteriales|Coriobacteriaceae|Collinsella|aerofaciens|
CCTACGGGGAGGCAGCAGTGGGGAATCTTGCGCAATGGGGGCAACCCTGACGCAGCGACGCCGCGTGCGGGATGGAGGCCTTCGGGTCGTAAACCGCTTTCAGCAGGGACGAGACGAGACTGTACCTGCAGAAGAAGCCCCGGCTAACTACGTGC
>MG|12|98.05|Actinobacteria|Coriobacteriia|Coriobacteriales|Coriobacteriaceae|Collinsella|aerofaciens|
CCTACGGGAGGCAGCAGTGGGGAATCTTGCGCAATGGGGGCAACCCTGACGCAGCGACGCCGCGTGCGGGATGGAGGCCTTCGGGTCGTAAACCGCTTTCAGCAGGGACGAGACGAGACTGTACCTGCAGAAGGAGCCCCGGCTAACTACGTGC
>MG|24|97.44|Actinobacteria|Coriobacteriia|Coriobacteriales|Coriobacteriaceae|Collinsella|aerofaciens|
CCTACGGGGAGGCAGCAGTGGGGGAATCTTGCGCAATGGGGGCAACCCTGACGCAGCGACGCCGCGTGCGGGATGGAGGCCTTCGGGTCGTAAACCGCTTTCAGCAGGGACGAGACGAGACTGTACCTGCAGAAGAAGCCCCGGCTAACTACGTGC
>MG|52|97.4|Actinobacteria|Coriobacteriia|Coriobacteriales|Coriobacteriaceae|Collinsella|aerofaciens|
GCACGTAGTTAGCCGGGGCTTCTTCTGCAGGTACAGTCTCTCCTCGTCCCTGCTGAAAGCGGTTTACGACCCGAAGGCCTCCATCCCGCACGCGGCGTCGCTGCGTCAGGGTTGCCCCCATTGCGCAAGATTCCCCACTGCTGCCTCCCGTAGG
>MG|17|98.05|Actinobacteria|Coriobacteriia|Coriobacteriales|Coriobacteriaceae|Collinsella|aerofaciens|
CCTACGGGAGGCAGCAGTGGGGAATCTTGCGCAATGGGGGCAACCCTGACGCAGCGACGCCGCGTGCGGGATGGAGGCCTTCGGGTCGTAAACCGCTTTCAGCAGGGACGAGACGAGACTGTACCTGCAGAAGAAGCCCCAGCTAACTACGTGC
>MG|11|98.05|Actinobacteria|Coriobacteriia|Coriobacteriales|Coriobacteriaceae|Collinsella|aerofaciens|
CCTACGGGAGGCAGCAGTGGGGAATCTTGCGCAATGGGGGCAACCCTGACGCAGCGACGCCGCGTGCGGGATGGAGGCCTTCGAGTCGTAAACCGCTTTCAGCAGGGACGAGACGAGACTGTACCTGCAGAAGAAGCCCCGGCTAACTACGTGC
>MG|12|98.05|Actinobacteria|Coriobacteriia|Coriobacteriales|Coriobacteriaceae|Collinsella|aerofaciens|
CCTACGGGAGGCAGCAGTGGGGAATCTTGCGCAATGGGGACAACCCTGACGCAGCGACGCCGCGTGCGGGATGGAGGCCTTCGGGTCGTAAACCGCTTTCAGCAGGGACGAGACGAGACTGTACCTGCAGAAGAAGCCCCGGCTAACTACGTGC
>MG|13|98.05|Actinobacteria|Coriobacteriia|Coriobacteriales|Coriobacteriaceae|Collinsella|aerofaciens|
CCTACGGGAGGCAGCAGTGGGGAATCTTGCGCAATGGGGGCAACCCTGACGCAGCGACGCCGCGTGCGGGATGGAGGCCTTCGGGTCGTAAACCGCTTTCAGCAGGGACGAGACGGGACTGTACCTGCAGAAGAAGCCCCGGCTAACTACGTGC
>MG|70|98.05|Actinobacteria|Coriobacteriia|Coriobacteriales|Coriobacteriaceae|Collinsella|aerofaciens|
CCTACGGGAGGCAGCAGTAGGGAATCTTGCGCAATGGGGGCAACCCTGACGCAGCGACGCCGCGTGCGGGATGGAGGCCTTCGGGTCGTAAACCGCTTTCAGCAGGGACGAGACGAGACTGTACCTGCAGAAGAAGCCCCGGCTAACTACGTGC
>MG|12|98.05|Actinobacteria|Coriobacteriia|Coriobacteriales|Coriobacteriaceae|Collinsella|aerofaciens|
CCTACGGGAGGCAGCAGTGGGGAATCTTGCGCAATGGGGGCAACCCTGACGCAGCGACGCCGCGTGCGGGATGGAGGCCTTCGGGTCGTAAACCGCTTTCAGCAGGGACGAGACGAGACTGTACCTGCAGAAGAAGCCCCGGCCAACTACGTGC
>MG|49|98.05|Actinobacteria|Coriobacteriia|Coriobacteriales|Coriobacteriaceae|Collinsella|aerofaciens|
CCTACGGGAGGCAGCAGTGGGGAATATTGCGCAATGGGGGCAACCCTGACGCAGCGACGCCGCGTGCGGGATGGAGGCCTTCGGGTCGTAAACCGCTTTCAGCAGGGACGAGACGAGACTGTACCTGCAGAAGAAGCCCCGGCTAACTACGTGC
>MG|23|98.05|Actinobacteria|Coriobacteriia|Coriobacteriales|Coriobacteriaceae|Collinsella|aerofaciens|
CCTACGGGAGGCAGCAGTGGGGAATCTTGCGCAATGGGGGCAACCCTGACGCAGCGACGCCGCGTGCGGGATGGAGGCCTTCGGGTCGTAAACCGCTTTCAGCAGGGACGAGACGAGACTGTACCTGCAGAAGAAGCCCCGGCTAACTATGTGC
>MG|22|97.4|Actinobacteria|Coriobacteriia|Coriobacteriales|Coriobacteriaceae|Collinsella|aerofaciens|
CCTACGGGAGGCAGCAGTGGGGAATCTTGCGCAATGGGGGCAACCCTGACGCAGCGACGCCGCGTGCGGGATGGAGGCCTTCGGGTCGTAAACCGCTTTCAGCAGGGACGAGACGAGACTGTACCTGCAGAAGAAGCACCGGCTAAATACGTGC
>MG|24|98.06|Actinobacteria|Coriobacteriia|Coriobacteriales|Coriobacteriaceae|Collinsella|aerofaciens|
GCACGTAGTTAGCCGGGGCTTCTTCTGCAGGTACAGTCTCGTCTCGTCCCTGCTGAAAGCGGTTTACGACCCGAAGGCCTCCATCCCGCACGCGGCGTCGCTGCGTCAGGGTTGCCCCCATTGCGCAAGATTCCCCACTGCTGCCTCCCCGTAGG
>MG|25|98.06|Actinobacteria|Coriobacteriia|Coriobacteriales|Coriobacteriaceae|Collinsella|aerofaciens|
CCTACGGGAGGCAGCAGTGGGGAATCTTGCGCAATGGGGGGCAACCCTGACGCAGCGACGCCGCGTGCGGGACGGAGGCCTTCGGGTCGTAAACCGCTTTCAGCAGGGACGAGAAAAGACTGTACCTGCAGAAGAAGCCCCGGCTAACTACGTGC
>MG|14|98.05|Actinobacteria|Coriobacteriia|Coriobacteriales|Coriobacteriaceae|Collinsella|aerofaciens|
GCACGTAGTTAGCCGGGGCTTCTTCTGCAGGTACAGTCTCGTCTCGTCCCTGCTGAAGCGGTTTACGACCCGAAGGCCTCCATCCCGCACGCGGCGTCGCTGCGTCAGGGTTGCCCCCATTGCGCAAGATTCCCCACTGCTGCCTCCCGTAGGG
>MG|19|98.05|Actinobacteria|Coriobacteriia|Coriobacteriales|Coriobacteriaceae|Collinsella|aerofaciens|
CCTACGGGAGGCGGCAGTGGGGAATCTTGCGCAATGGGGGCAACCCTGACGCAGCGACGCCGCGTGCGGGATGGAGGCCTTCGGGTCGTAAACCGCTTTCAGCAGGGACGAGACGAGACTGTACCTGCAGAAGAAGCCCCGGCTAACTACGTGC
>MG|15|98.05|Actinobacteria|Coriobacteriia|Coriobacteriales|Coriobacteriaceae|Collinsella|aerofaciens|
CCTACGGGAGGCAGCAGTGGGGAATCTTGCGCAATGGGGGCAACCCTGACGCAGCGACGCCGCGTGCGGGATGGAGGCCTTCGGGTCGTAAACCGCTTTCAGCAGGGACGAGGCGAGACTGTACCTGCAGAAGAAGCCCCGGCTAACTACGTGC
>MG|10|98.05|Actinobacteria|Coriobacteriia|Coriobacteriales|Coriobacteriaceae|Collinsella|aerofaciens|
CCTGCGGGAGGCAGCAGTGGGGAATCTTGCGCAATGGGGGCAACCCTGACGCAGCGACGCCGCGTGCGGGATGGAGGCCTTCGGGTCGTAAACCGCTTTCAGCAGGGACGAGACGAGACTGTACCTGCAGAAGAAGCCCCGGCTAACTACGTGC
>MG|4176|98.71|Actinobacteria|Coriobacteriia|Coriobacteriales|Coriobacteriaceae|Collinsella|aerofaciens|
GCACGTAGTTAGCCGGGGCTTCTTCTGCAGGTACAGTCTCGTCTCGTCCCTGCTGAAAGCGGTTTACGACCCGAAGGCCTCCATCCCGCACGCGGCGTCGCTGCGTCAGGGTTGCCCCCATTGCGCAAGATTCCCCACTGCTGCCTCCCGTAGGA
>MG|12|98.05|Actinobacteria|Coriobacteriia|Coriobacteriales|Coriobacteriaceae|Collinsella|aerofaciens|
CCTACGGGAGGCAGCAGTGGGGAATCTTGCGCAATGGGGGCAACCCTGACGCAGCGACGCTGCGTGCGGGATGGAGGCCTTCGGGTCGTAAACCGCTTTCAGCAGGGACGAGACGAGACTGTACCTGCAGAAGAAGCCCCGGCTAACTACGTGC
>MG|14|98.05|Actinobacteria|Coriobacteriia|Coriobacteriales|Coriobacteriaceae|Collinsella|aerofaciens|
CCTACGGGAGGCAGCAGTGGGGAATCTTGCGCAATGGGGGCAACCCTGACGCAGCGACGCCGCGTGCGGGATGGAGGCCTTCGGGTCGTAAACCGCTTTCAGCAGGGACGAGACGAGACTGTACCTGCAGAAGAAGCCACGGCTAACTACGTGC
>MG|10|98.05|Actinobacteria|Coriobacteriia|Coriobacteriales|Coriobacteriaceae|Collinsella|aerofaciens|
CCTACGGGAGGCAGTAGTGGGGAATCTTGCGCAATGGGGGCAACCCTGACGCAGCGACGCCGCGTGCGGGATGGAGGCCTTCGGGTCGTAAACCGCTTTCAGCAGGGACGAGACGAGACTGTACCTGCAGAAGAAGCCCCGGCTAACTACGTGC
>MG|16|98.05|Actinobacteria|Coriobacteriia|Coriobacteriales|Coriobacteriaceae|Collinsella|aerofaciens|
CCTACGGGAGGCAGCAGTGGGGAATCTTGCGCAATGGGGGCAACCCTGACGCAGCGACGCCGCGTGCGGGATGGAGGCCTTCGGGTCGTAAACCGCTTTCAGCAGGGACGAGACGAGACTGTACCTGCAGAAGAAGCTCCGGCTAACTACGTGC
>MG|33|97.42|Actinobacteria|Coriobacteriia|Coriobacteriales|Coriobacteriaceae|Collinsella|aerofaciens|
CCTACGGGAGGCAGCAGTGGGGAATCTTGCGCAATGGGGGGCAACCCTGACGCAGCGACGCCGCGTGCGGGATGGAGGCCTTCGGGTCGTAAACCGCTTTCAGCAGGGACGAGCAGAGACTGTACCTGCAGAAGAAGCCCCGGCTAACTACGTGC
>MG|10|98.7|Actinobacteria|Coriobacteriia|Coriobacteriales|Coriobacteriaceae|Collinsella|aerofaciens|
CCTACGGGAGGCAGCAGTGGGGAATCTTGCGCAGTGGGGGCAACCCTGACGCAGCGACGCCGCGTGCGGGACGGAGGCCTTCGGGTCGTAAACCGCTTTCAGCAGGGACGAGTCAAGACTGTACCTGCAGAAGAAGCCCCGGCTAACTACGTGC
>MG|10|98.05|Actinobacteria|Coriobacteriia|Coriobacteriales|Coriobacteriaceae|Collinsella|aerofaciens|
CCTACGGGAGGCAGCAGTGGGGAATCTTGCGCAATGGGGGCAACCCTGACGCAGCGACGCCGCGTGCGGGATGGAGGCCTTCGGGTCGTAAACCGCTTTCAGCAGGGACGAGACGAGACTGTACCCGCAGAAGAAGCCCCGGCTAACTACGTGC
>MG|17|97.44|Actinobacteria|Coriobacteriia|Coriobacteriales|Coriobacteriaceae|Collinsella|aerofaciens|
CCTACGGGAGGCAGCAGTGGGGAATCTTGCGCAATGGGGGCAACCCTGACGCAGCGACGCCGCGTGCGGGATGGAGGCCTTCGGGTCGTAAACCGCTTTCAGCAGGGACGAGACGAGACTGTACCCTGCAGAAGAAGCCCCCGGCTAACTACGTGC
>MG|19|98.05|Actinobacteria|Coriobacteriia|Coriobacteriales|Coriobacteriaceae|Collinsella|aerofaciens|
CCTACGGGAGGCAGCAGTGGGGAATCTTGCGCAATGGGGGCAACCCTGACGCAGCGACGCCGCGTGCGGGGTGGAGGCCTTCGGGTCGTAAACCGCTTTCAGCAGGGACGAGACGAGACTGTACCTGCAGAAGAAGCCCCGGCTAACTACGTGC
>MG|14|98.05|Actinobacteria|Coriobacteriia|Coriobacteriales|Coriobacteriaceae|Collinsella|aerofaciens|
CCTACGGGAGGCAGCAGTGGGGAATCTTGCGCAATGGGGGCAACCCTGACGCAGCGACGCCGCGTGCGGGATGGAGGCCTTCGGGTCGTAAACCGCCTTCAGCAGGGACGAGACGAGACTGTACCTGCAGAAGAAGCCCCGGCTAACTACGTGC
>MG|18|98.68|Actinobacteria|Coriobacteriia|Coriobacteriales|Coriobacteriaceae|Collinsella|aerofaciens|
CCTACGGGAGGCAGCAGTGGGGAATCTTGCGCAATGGGGGCAACCCTGACGCAGCGACGCCGCGTGCGGGATGGAGGCCTTCGGGTCGTAAACCGCTTTCAGCAGGGACGAGACGAGACTGTACCTGCAGAAGAAGCCCCGGCTAACTACGCGC
>MG|208|98.06|Actinobacteria|Coriobacteriia|Coriobacteriales|Coriobacteriaceae|Collinsella|aerofaciens|
GCACGTAGTTAGCCGGGGCTTCTTCTGCAGGTACAGTCTCGTCTCGTCCCTGCTGAAAGCGGTTTACGACCCGAAGGCCTCCATCCCGCACGCGGCGTCGCTGCGTCAGGGTTGCCCCCATTGCGCAAGATTCCCCCACTGCTGCCTCCCGTAGG
>MG|39|97.44|Actinobacteria|Coriobacteriia|Coriobacteriales|Coriobacteriaceae|Collinsella|aerofaciens|
GCACGTAGTTAGCCGGGGGCTTCTTCTGCAGGTACAGTCTCGTCTCGTCCCTGCTGAAAGCGGTTTACGACCCGAAGGCCTCCATCCCGCACGCGGCGTCGCTGCGTCAGGGTTGCCCCCATTGCGCAAGATTCCCCCACTGCTGCCTCCCGTAGG
>MG|10|98.05|Actinobacteria|Coriobacteriia|Coriobacteriales|Coriobacteriaceae|Collinsella|aerofaciens|
GCACGTAGTTAGCCGGGGCTTCTTCTGCAGGTACAGTCTCTGCTCGTCCCTGCTGAAAGCGGTTTACGACCCGAAGGCCTCCGTCCCGCACGCGGCGTCGCTGCGTCAGGGTTGCCCCCATTGCGCAAGATTCCCCACTGCTGCCTCCCGTAGG
>MG|15|98.68|Actinobacteria|Coriobacteriia|Coriobacteriales|Coriobacteriaceae|Collinsella|aerofaciens|
CCTACGGGAGGCAGCAGTGGGGAATCTTGCGCAATGGGGGCAACCCTGACGCAGCGACGCCGCGTGCGGGATGGAGGCCTTCGGGTCGTAAACCGCTTTCAGCAGGGACGAGACGAGACTGTACCTGCAGAAGAAGCCCCGGCTAACTACGTAC
>MG|24|98.05|Actinobacteria|Coriobacteriia|Coriobacteriales|Coriobacteriaceae|Collinsella|aerofaciens|
CCTACGGGAGACAGCAGTGGGGAATCTTGCGCAATGGGGGCAACCCTGACGCAGCGACGCCGCGTGCGGGATGGAGGCCTTCGGGTCGTAAACCGCTTTCAGCAGGGACGAGACGAGACTGTACCTGCAGAAGAAGCCCCGGCTAACTACGTGC
>MG|11|98.05|Actinobacteria|Coriobacteriia|Coriobacteriales|Coriobacteriaceae|Collinsella|aerofaciens|
CCTACGGGAGGCAGCAGTGGGGAATCTTGCGCAGTGGGGGCAACCCTGACGCAGCGACGCCGCGTGCGGGATGGAGGCCTTCGGGTCGTAAACCGCTTTCAGCAGGGACGAGACGAGACTGTACCTGCAGAAGAAGCCCCGGCTAACTACGTGC
>MG|10|98.06|Actinobacteria|Coriobacteriia|Coriobacteriales|Coriobacteriaceae|Collinsella|aerofaciens|
CCTACGGGAGGCAGCAGTGGGGAATCTTGCGCAATGGGGGCAACCCTGACGCAGCGACGCCGCGTGCGGGATGGAGGCCTTCGGGTCGTAAACCGCTTTCAGCAGGGGACGAGACGAGACTGTACCTGCAGAAGAAGCCCCGGCTAACTACGTGC
>MG|11|98.05|Actinobacteria|Coriobacteriia|Coriobacteriales|Coriobacteriaceae|Collinsella|aerofaciens|
GCACGTAGTTAGCCGGGGCTTCTTCTGCAGGTACAGCCTCGTCTCGTCCCTGCTGAAAGCGGTTTACGACCCGAAGGCCTCCATCCCGCACGCGGCGTCGCTGCGTCAGGGTTGCCCCCATTGCGCAAGATTCCCCACTGCTGCCTCCCGTAGG
>MG|10|98.05|Actinobacteria|Coriobacteriia|Coriobacteriales|Coriobacteriaceae|Collinsella|aerofaciens|
GCACGTAGTTAGCCGGGGCTTCTTCTGCAGGTACAGTCTCGCCTCGTCCCTGCTGAAAGCGGTTTACGACCCGAAGGCCTCCATCCCGCACGCGGCGTCGCTGCGTCAGGGTTGCCCCCATTGCGCAAGATTCCCCACTGCTGCCTCCCGTAGG
>MG|23|98.05|Actinobacteria|Coriobacteriia|Coriobacteriales|Coriobacteriaceae|Collinsella|aerofaciens|
CCTACGGGAGGCAGCAGTGGGGAATCTTGCGCAATGGGGGCAACCCTGGCGCAGCGACGCCGCGTGCGGGATGGAGGCCTTCGGGTCGTAAACCGCTTTCAGCAGGGACGAGACGAGACTGTACCTGCAGAAGAAGCCCCGGCTAACTACGTGC
>MG|11|98.66|Actinobacteria|Coriobacteriia|Coriobacteriales|Coriobacteriaceae|Collinsella|aerofaciens|
CCTACGGGGAGGCAGCAGTGGGGAATCTTGCGCAATGGGGGCAACCCTGACGCAGCGACGCCGCGTGCGGGACGGAGGCCTTCGGGTCGTAAACCGCTTTCAGCAGGGACGAGTCAAGACTGTACCTGCAGAAGAAGCCCCGGCTAACTACGTGC
>MG|13|98.05|Actinobacteria|Coriobacteriia|Coriobacteriales|Coriobacteriaceae|Collinsella|aerofaciens|
CCTACGGGAGGCAGCAGTGGGGAATCTTGCGCAATGGGGGCAACCCTGACGCAGCGACGCCGCGTGCGGGATGGAGGTCTTCGGGTCGTAAACCGCTTTCAGCAGGGACGAGACGAGACTGTACCTGCAGAAGAAGCCCCGGCTAACTACGTGC
>MG|11|98.05|Actinobacteria|Coriobacteriia|Coriobacteriales|Coriobacteriaceae|Collinsella|aerofaciens|
CCTACGGGAGGCAGCAGTGGGGAATCTTGCGCAATGGGGGCAACCCTGACGCAGCGACGCCGCGTGCGGGATGGAGGCCTTCGGGTCGTAAACCGCTTTCAGCAGGGACGAGACGAGACTGTACCTGCAGGAGAAGCCCCGGCTAACTACGTGC
>MG|10|98.05|Actinobacteria|Coriobacteriia|Coriobacteriales|Coriobacteriaceae|Collinsella|aerofaciens|
CCTACGGGAGGCAACAGTGGGGAATCTTGCGCAATGGGGGCAACCCTGACGCAGCGACGCCGCGTGCGGGATGGAGGCCTTCGGGTCGTAAACCGCTTTCAGCAGGGACGAGACGAGACTGTACCTGCAGAAGAAGCCCCGGCTAACTACGTGC
>MG|713|98.06|Actinobacteria|Coriobacteriia|Coriobacteriales|Coriobacteriaceae|Collinsella|aerofaciens|
CCTACGGGAGGCAGCAGTGGGGAATCTTGCGCAATGGGGGCAACCCTGACGCAGCGACGCCGCGTGCGGGATGGAGGCCTTCGGGTCGTAAACCGCTTTCAGCAGGGACGAGACGAGACTGTACCTGCAGAAGAAGCCCCCGGCTAACTACGTGC
>MG|14|98.05|Actinobacteria|Coriobacteriia|Coriobacteriales|Coriobacteriaceae|Collinsella|aerofaciens|
GCACGTAGTTAGCCGGGGCTTCTTCTGCAGGTACAGTCTCGTCTCGTCCCTGCTGAAAGCGGTTTACGACCCGAAGGCCTCCATCCCGCACGCGGCGTCGCTGCGTCAGGGTTGCCCCCATTGCGCAAGATTCCCCACTGCTGTCTCCCGTAGG
>MG|10|98.05|Actinobacteria|Coriobacteriia|Coriobacteriales|Coriobacteriaceae|Collinsella|aerofaciens|
CCTACGGGAGGCAGCAGTGGGGAATCTTGCGCAATGGGGGCAACCCTGACGCAGCGACGCCGCGTGCGGGATGGAGGCCTTCGGGTCGCAAACCGCTTTCAGCAGGGACGAGACGAGACTGTACCTGCAGAAGAAGCCCCGGCTAACTACGTGC
>MG|13|98.05|Actinobacteria|Coriobacteriia|Coriobacteriales|Coriobacteriaceae|Collinsella|aerofaciens|
GCACGTATTTAGCCGGGGCTTCTTCTGCAGGTACAGTCTCGTCTCGTCCCTGCTGAAAGCGGTTTACGACCCGAAGGCCTCCATCCCGCACGCGGCGTCGCTGCGTCAGGGTTGCCCCCATTGCGCAAGATTCCCCACTGCTGCCTCCCGTAGG
>MG|15|98.69|Actinobacteria|Coriobacteriia|Coriobacteriales|Coriobacteriaceae|Collinsella|aerofaciens|
CCTACGGGAGGCAGCAGTGGGGAATCTTGCGCAATGGGGGCAACCCTGACGCAGCGACGCCGCGTGCGGGATGGAGGCCTTCGGGTCGTAAACCGCTTTCAGCAGGGACGAGACGAGACTGTACCTGCAGAAGAAGCCCCGGCTAACTACGTGT
>MG|58|97.42|Actinobacteria|Coriobacteriia|Coriobacteriales|Coriobacteriaceae|Collinsella|aerofaciens|
CCTACGGGAGGCAGCAGTGGGGAATCTTGCGCAATGGGGGGCAACCCTGACGCAGCGACGCCGCGTGCGGGATGGAGGCCTTCGGGTCGTAAACCGCTTTCAGCAGGGACGAGAAGAGACGGTACCTGCAGAAGAAGCCCCGGCTAACTACGTGC
>MG|18|98.05|Actinobacteria|Coriobacteriia|Coriobacteriales|Coriobacteriaceae|Collinsella|aerofaciens|
CCTACGGGAGGCAGCAGTGGGGAATCTTGCGCAATGGGGGCAACCCTGACGCAGCGACGCCGCGTGCGGGATGGAGGCCTTCGGGTCGTAAACCGCTTTCAGCAGGGACGAGACGAGGCTGTACCTGCAGAAGAAGCCCCGGCTAACTACGTGC
>MG|309|98.06|Actinobacteria|Coriobacteriia|Coriobacteriales|Coriobacteriaceae|Collinsella|aerofaciens|
GCACGTAGTTAGCCGGGGGCTTCTTCTGCAGGTACAGTCTCGTCTCGTCCCTGCTGAAAGCGGTTTACGACCCGAAGGCCTCCATCCCGCACGCGGCGTCGCTGCGTCAGGGTTGCCCCCATTGCGCAAGATTCCCCACTGCTGCCTCCCGTAGGC
>MG|16|98.05|Actinobacteria|Coriobacteriia|Coriobacteriales|Coriobacteriaceae|Collinsella|aerofaciens|
CCTACGGGAGGCAGCAGTGGGGAATCTTGCGCAATGGGGGCAACCCCGACGCAGCGACGCCGCGTGCGGGATGGAGGCCTTCGGGTCGTAAACCGCTTTCAGCAGGGACGAGACGAGACTGTACCTGCAGAAGAAGCCCCGGCTAACTACGTGC
>MG|10|98.68|Actinobacteria|Coriobacteriia|Coriobacteriales|Coriobacteriaceae|Collinsella|aerofaciens|
CTTACGGGAGGCAGCAGTGGGGAATCTTGCGCAATGGGGGCAACCCTGACGCAGCGACGCCGCGTGCGGGATGGAGGCCTTCGGGTCGTAAACCGCTTTCAGCAGGGACGAGACGAGACTGTACCTGCAGAAGAAGCCCCGGCTAACTACGTGC
>MG|13|98.05|Actinobacteria|Coriobacteriia|Coriobacteriales|Coriobacteriaceae|Collinsella|aerofaciens|
CCTACGGGAGGCAGCAGTGGGGAATCTTGCGCAATGGGGGCAACCCTGACGCAGCGACGCCGCGTGCGGGATGGAGCCTTCGGGTCGTAAACCGCTTTCAGCAGGGACGAGACGAGACTGTACCTGCAGAAGAAGCCCCGGCTAACTACGTGC
>MG|21|98.05|Actinobacteria|Coriobacteriia|Coriobacteriales|Coriobacteriaceae|Collinsella|aerofaciens|
CCTACGGGAGGCAGCAGTGGGGAATCTTGCGCAATGGGGGCAACCCTGACGCAGCGACGCCGCGTGCGGGATGGAGGCCTTCGGGTCGTAAACCGCTTTCAGCAGGGACGAGACGAGACTGTACCTGCAGAAGAAGCCCCGACTAACTACGTGC
>MG|23|98.06|Actinobacteria|Coriobacteriia|Coriobacteriales|Coriobacteriaceae|Collinsella|aerofaciens|
GCACGTAGTTAGCCGGGGCTTCTTCTGCAGGTACAGTCTCGTCTCGTCCCTGCTGAAAGCGGTTTACGACCCGAAGGCCTCCATCCCGCACGCGGCGTCGCTGCGTCAGGGGTTGCCCCCATTGCGCAAGATTCCCCACTGCTGCCTCCCGTAGGG
>MG|14|98.05|Actinobacteria|Coriobacteriia|Coriobacteriales|Coriobacteriaceae|Collinsella|aerofaciens|
CCTACGGGAGGCAGCAGTGGGGAATCTTGCGCAATGGGGGCAACCCTGACGCAGCGACGCCGCGTGCGGGATGGAGGCCTTCGGGTCGTAAGCCGCTTTCAGCAGGGACGAGACGAGACTGTACCTGCAGAAGAAGCCCCGGCTAACTACGTGC
>MG|11|98.05|Actinobacteria|Coriobacteriia|Coriobacteriales|Coriobacteriaceae|Collinsella|aerofaciens|
CCTACGGGAGGCAGCAGTGGGGAATCTTGCGCAATGGAGGCAACCCTGACGCAGCGACGCCGCGTGCGGGATGGAGGCCTTCGGGTCGTAAACCGCTTTCAGCAGGGACGAGACGAGACTGTACCTGCAGAAGAAGCCCCGGCTAACTACGTGC
>MG|83|97.44|Actinobacteria|Coriobacteriia|Coriobacteriales|Coriobacteriaceae|Collinsella|aerofaciens|
CCTACGGGAGGCAGCAGTGGGGGAATCTTGCGCAATGGGGGCAACCCTGACGCAGCGACGCCGCGTGCGGGATGGAGGCCTTCGGGTCGTAAACCGCTTTCAGCAGGGACGAGACGAGACTGTACCTGCAGAAGAAGCCCCCGGCTAACTACGTGC
>MG|17|98.7|Actinobacteria|Coriobacteriia|Coriobacteriales|Coriobacteriaceae|Collinsella|aerofaciens|
CCTACGGGAGGCAGCAGTAGGGAATCTTGCGCAATGGGGGCAACCCTGACGCAGCGACGCCGCGTGCGGGACGGAGGCCTTCGGGTCGTAAACCGCTTTCAGCAGGGACGAGTCAAGACTGTACCTGCAGAAGAAGCCCCGGCTAACTACGTGC
>MG|17|98.05|Actinobacteria|Coriobacteriia|Coriobacteriales|Coriobacteriaceae|Collinsella|aerofaciens|
GCACGTAGTTAGCCGGGGCTTCTTCTGCAGGTACAGTCTCGTCTCGTCCCTGCTGAAAGCGGTTTACGACCCGAAGGCCTCCATCCCGCACGCGGCGTCGCTGCGTCAGGGTTGCCCCCATTGCGCAAGATTCCCTACTGCTGCCTCCCGTAGG
>MG|13|97.42|Actinobacteria|Coriobacteriia|Coriobacteriales|Coriobacteriaceae|Collinsella|aerofaciens|
CCTACGGGGGGGCAGCAGTGGGGAATCTTGCGCAATGGGGGCAACCCTGACGCAGCGACGCCGCGTGCGGGATGGAGGCCTTCGGGTCGTAAACCGCTTTCAGCAGGGACGAGACGAGACTGTACCTGCAGAAGAAGCCCCGGCTAACTACGTGC
>MG|11|98.06|Actinobacteria|Coriobacteriia|Coriobacteriales|Coriobacteriaceae|Collinsella|aerofaciens|
GCACGTAGTTAGCCGGGGCTTCTTCTGCAGGTACAGTCTTTTCTCGTCCCTGCTGAAAGCGGTTTACGACCCGAAGGCCTCCGTCCCGCACGCGGCGTCGCTGCGTCAGGGTTGCCCCCCATTGCGCAAGATTCCCCACTGCTGCCTCCCGTAGG
>MG|22|98.05|Actinobacteria|Coriobacteriia|Coriobacteriales|Coriobacteriaceae|Collinsella|aerofaciens|
CCTACAGGAGGCAGCAGTGGGGAATCTTGCGCAATGGGGGCAACCCTGACGCAGCGACGCCGCGTGCGGGATGGAGGCCTTCGGGTCGTAAACCGCTTTCAGCAGGGACGAGACGAGACTGTACCTGCAGAAGAAGCCCCGGCTAACTACGTGC
>MG|12|98.05|Actinobacteria|Coriobacteriia|Coriobacteriales|Coriobacteriaceae|Collinsella|aerofaciens|
CCTACGGGAGGTAGCAGTGGGGAATCTTGCGCAATGGGGGCAACCCTGACGCAGCGACGCCGCGTGCGGGATGGAGGCCTTCGGGTCGTAAACCGCTTTCAGCAGGGACGAGACGAGACTGTACCTGCAGAAGAAGCCCCGGCTAACTACGTGC
>MG|13|98.68|Actinobacteria|Coriobacteriia|Coriobacteriales|Coriobacteriaceae|Collinsella|aerofaciens|
CCCACGGGAGGCAGCAGTGGGGAATCTTGCGCAATGGGGGCAACCCTGACGCAGCGACGCCGCGTGCGGGATGGAGGCCTTCGGGTCGTAAACCGCTTTCAGCAGGGACGAGACGAGACTGTACCTGCAGAAGAAGCCCCGGCTAACTACGTGC
>MG|12|98.05|Actinobacteria|Coriobacteriia|Coriobacteriales|Coriobacteriaceae|Collinsella|aerofaciens|
CCTACGGGAGGCAGCAGTGGGGAATCTTGCGCAATGGGGGCAACCCTGACGCAGCGACGCCGCGCGCGGGATGGAGGCCTTCGGGTCGTAAACCGCTTTCAGCAGGGACGAGACGAGACTGTACCTGCAGAAGAAGCCCCGGCTAACTACGTGC
>MG|11|97.4|Actinobacteria|Coriobacteriia|Coriobacteriales|Coriobacteriaceae|Collinsella|aerofaciens|
CCTACGGGAGGCAGCAGTGGGGAATATTGCGCAATGGGGCAACCCTGACGCAGCGACGCCGCGTGCGGGATGGAGGCCTTCGGGTCGTAAACCGCTTTCAGCAGGGACGAGACGAGACTGTACCTGCAGAAGAAGCCCCGGCTAACTACGTGC
>MG|28|97.42|Actinobacteria|Coriobacteriia|Coriobacteriales|Coriobacteriaceae|Collinsella|aerofaciens|
CCTACGGGAGGCAGCAGTGGGGAATCTTGCGCAATGGGCGAAAGCCTGACGCAGCGACGCCGCGTGCGGGACGGAGGCCTTCGGGTCGTAAACCGCTTTCAGCAGGGACGAGTCAAGACTGTACCTGCAGAAGAAGCCCCGGCTAACTACGTGC
>MG|12|98.05|Actinobacteria|Coriobacteriia|Coriobacteriales|Coriobacteriaceae|Collinsella|aerofaciens|
CCTACGGGAGGCAGCAGTGGGGAATCCTGCGCAATGGGGGCAACCCTGACGCAGCGACGCCGCGTGCGGGATGGAGGCCTTCGGGTCGTAAACCGCTTTCAGCAGGGACGAGACGAGACTGTACCTGCAGAAGAAGCCCCGGCTAACTACGTGC
>MG|37|98.05|Actinobacteria|Coriobacteriia|Coriobacteriales|Coriobacteriaceae|Collinsella|aerofaciens|
CCTACGGGAGGCAGCAGTGGGGAATCTTGCGCAATGGGGGCAACCCTGACGCAGCGACGCCGCGTGCGGGATGGAGGCCTTCGGGTCGTAAACCGCTTTCAGCAGGGACGAGACGAGACTGTACCTGCAGAAGAAGCCCCGGCTAAATACGTGC
>MG|12|98.05|Actinobacteria|Coriobacteriia|Coriobacteriales|Coriobacteriaceae|Collinsella|aerofaciens|
CCTACGGGAGGCAGCAGTGGGGAATCTTGCGCAATGGGGGCAACCCTGACGCAGCGACGCCGCGTGCGGGATGGAGGCCTTCGGGTCGTAAACCGCTTTCAGCAGGGACGAGACGAGACTGTACCTGCAGAAGAAGCCTCGGCTAACTACGTGC
>MG|13|98.05|Actinobacteria|Coriobacteriia|Coriobacteriales|Coriobacteriaceae|Collinsella|aerofaciens|
GCACGTAGTTAGCCGGGGCTTCTTCTGCAGGTACAGTCTCGTCTCGTCCCTGCTGAAAGCGGTTTACGACCCGAAGGCCTCCATCCCGCACGCGGCGTCGCTGCGTCAGGGTTGCCCCCATTGCGCAATATTCCCCACTGCTGCCTCCCGTAGG
>MG|377|97.42|Actinobacteria|Coriobacteriia|Coriobacteriales|Coriobacteriaceae|Collinsella|aerofaciens|
GCACGTAGTTAGCCGGGGCTTCTTCTGCAGGTACAGTCTCTGCTCGTCCCTGCTGAAAGCGGTTTACGACCCGAAGGCCTCCATCCCGCACGCGGCGTCGCTGCGTCAGGGTTGCCCCCATTGCGCAAGATTCCCCACTGCTGCCTCCCGTAGGA
>MG|13|98.05|Actinobacteria|Coriobacteriia|Coriobacteriales|Coriobacteriaceae|Collinsella|aerofaciens|
CCTACGGGAGGCAGCAGTGGGGAATCTTGCGCAATGGGGGCAGCCCTGACGCAGCGACGCCGCGTGCGGGATGGAGGCCTTCGGGTCGTAAACCGCTTTCAGCAGGGACGAGACGAGACTGTACCTGCAGAAGAAGCCCCGGCTAACTACGTGC
>MG|10379|98.83|Actinobacteria|Coriobacteriia|Coriobacteriales|Coriobacteriaceae|Collinsella|aerofaciens|
CCTACGGGAGGCAGCAGTGGGGAATCTTGCGCAATGGGGGCAACCCTGACGCAGCGACGCCGCGTGCGGGATGGAGGCCTTCGGGTCGTAAACCGCTTTCAGCAGGGACGAGACGAGACTGTACCTGCAGAAGAAGCCCCGGCTAACTACGTGCCAGCAGCCGCGGTAATA
>MG|19|97.42|Actinobacteria|Coriobacteriia|Coriobacteriales|Coriobacteriaceae|Collinsella|aerofaciens|
GCACGTAGTTAGCCGGGGCTTCTTCTGCAGGTACCGTCTCTTCTCGTCCCTGCTGAAAGCGGTTTACGACCCGAAGGCCTCCATCCCGCACGCGGCGTCGCTGCGTCAGGGTTGCCCCCCATTGCGCAAGATTCCCCACTGCTGCCTCCCGTAGG
>MG|13|98.05|Actinobacteria|Coriobacteriia|Coriobacteriales|Coriobacteriaceae|Collinsella|aerofaciens|
CCTACGGGAGGCAGCAGTGGGGAATCTTGCGCAATGAGGGCAACCCTGACGCAGCGACGCCGCGTGCGGGATGGAGGCCTTCGGGTCGTAAACCGCTTTCAGCAGGGACGAGACGAGACTGTACCTGCAGAAGAAGCCCCGGCTAACTACGTGC
>MG|14|98.05|Actinobacteria|Coriobacteriia|Coriobacteriales|Coriobacteriaceae|Collinsella|aerofaciens|
CCTACGGGAGGCAGCAGTGGGGAATCTTGCGCAATGGGGGCAACCCTGACGCAGCGACACCGCGTGCGGGATGGAGGCCTTCGGGTCGTAAACCGCTTTCAGCAGGGACGAGACGAGACTGTACCTGCAGAAGAAGCCCCGGCTAACTACGTGC
>MG|10|97.44|Actinobacteria|Coriobacteriia|Coriobacteriales|Coriobacteriaceae|Collinsella|aerofaciens|
GCACGTAGTTAGCCGGGGCTTCTTCTGCAGGTACAGTCTCGTCTCGTCCCTGCTGAAAGCGGTTTACGACCCGAAGGCCTCCATCCCGCACGCGGCGTCGCTGCGTCAGGGTTGCCCCCATTGCGCAAGATTCCCCCACTGCTGCCTCCCCGTAGG
>MG|184|98.05|Actinobacteria|Coriobacteriia|Coriobacteriales|Coriobacteriaceae|Collinsella|aerofaciens|
CCTACGGGAGGCAGCAGTGGGGAATCTTGCGCAATGGGGCAACCCTGACGCAGCGACGCCGCGTGCGGGATGGAGGCCTTCGGGTCGTAAACCGCTTTCAGCAGGGACGAGACGAGACTGTACCTGCAGAAGAAGCCCCGGCTAACTACGTGC
>MG|11|98.05|Actinobacteria|Coriobacteriia|Coriobacteriales|Coriobacteriaceae|Collinsella|aerofaciens|
GCACGTAGTTAGCCGGAGCTTCTTCTGCAGGTACAGTCTCGTCTCGTCCCTGCTGAAAGCGGTTTACGACCCGAAGGCCTCCATCCCGCACGCGGCGTCGCTGCGTCAGGGTTGCCCCCATTGCGCAAGATTCCCCACTGCTGCCTCCCGTAGG
>MG|14|98.05|Actinobacteria|Coriobacteriia|Coriobacteriales|Coriobacteriaceae|Collinsella|aerofaciens|
CCTACGGGAGGCAGCAGTGGGGAATCTTGCGCAATGGGGGCAACCCTGACGCAGCGACGCCGCGTGCGGGATGGAGGCCTTCGGGTCGTAAACCGCTTTCAGCAGGGACGAGACGAGACTGTACCTGCAGAGGAAGCCCCGGCTAACTACGTGC
>MG|43|98.06|Actinobacteria|Coriobacteriia|Coriobacteriales|Coriobacteriaceae|Collinsella|aerofaciens|
CCTACGGGAGGCAGCAGTGGGGAATCTTGCGCAATGGGGGCAACCCCTGACGCAGCGACGCCGCGTGCGGGATGGAGGCCTTCGGGTCGTAAACCGCTTTCAGCAGGGACGAGACGAGACTGTACCTGCAGAAGAAGCCCCGGCTAACTACGTGC
>MG|12|98.05|Actinobacteria|Coriobacteriia|Coriobacteriales|Coriobacteriaceae|Collinsella|aerofaciens|
CCTACGGGAGGCAGCAGTGGGGAATCTTGCGCAATGGGGGCAACCCTGACGCAGCGACGCCGCGTGCGGGATGGAGGCCTTCGGGTCGTAAACCGCTTCCAGCAGGGACGAGACGAGACTGTACCTGCAGAAGAAGCCCCGGCTAACTACGTGC
>MG|67|98.05|Actinobacteria|Coriobacteriia|Coriobacteriales|Coriobacteriaceae|Collinsella|aerofaciens|
GCACGTAGTTAGCCGGGGCTTCTTCTGCAGGTACAGTCTCGTCTCGTCCCTGCTGAAAGCGGTTTACGACCCGAAGGCCTCCATCCCGCACGCGGCGTCGCTGCGTCAGGGTTGCCCCATTGCGCAAGATTCCCCACTGCTGCCTCCCGTAGG
>MG|15|98.05|Actinobacteria|Coriobacteriia|Coriobacteriales|Coriobacteriaceae|Collinsella|aerofaciens|
CCTACGGGAGGCAGCAGTGGGGAATCTTGCGCAATGGGGGCAACCCTGACGCAGCGACGCCGCGTGTGGGATGGAGGCCTTCGGGTCGTAAACCGCTTTCAGCAGGGACGAGACGAGACTGTACCTGCAGAAGAAGCCCCGGCTAACTACGTGC
>MG|18|98.05|Actinobacteria|Coriobacteriia|Coriobacteriales|Coriobacteriaceae|Collinsella|aerofaciens|
CCTACGGGAGGCAGCAGTGGGGAATCTTGCGCAATGGGGGCAACCCTGACGCAGCGACGCCGCGTGCGGGATGGAGGCCCTCGGGTCGTAAACCGCTTTCAGCAGGGACGAGACGAGACTGTACCTGCAGAAGAAGCCCCGGCTAACTACGTGC
>MG|30|98.06|Actinobacteria|Coriobacteriia|Coriobacteriales|Coriobacteriaceae|Collinsella|aerofaciens|
CCTACGGGAGGCAGCAGTGGGGAATCTTGCGCAATGGGGGCAACCCTGACGCAGCGACGCCGCGTGCGGGACGGAGGCCTTCGGGTCGTAAACCGCTTTCAGCAGGGACGAGCAGAGACTGTACCTGCAGAAGAAGCCCCGGCTAACTACGTGCC
>MG|11|98.05|Actinobacteria|Coriobacteriia|Coriobacteriales|Coriobacteriaceae|Collinsella|aerofaciens|
CCTACGGGAGGCAGCAGTGGGGAATCTTGCGCAATGGGGGCAACCCTGACGCAGCGACGCCGCGTGCGGGATGGAGGCCTTCGGGTCGTAAACCGCTTTCAGCAGGGACGAGACGAGACTGTACCTGCAGAAGAAGCCCCGGCTAGCTACGTGC
>MG|17|98.06|Actinobacteria|Coriobacteriia|Coriobacteriales|Coriobacteriaceae|Collinsella|aerofaciens|
CCTACGGGAGGCAGCAGTGGGGAATCTTGCGCAATGGGGGCAACCCTGACGCAGCGACGCCGCGTGCGGGATGGAGGCCTTCGGGCCGTAAACCGCTTTCAGCAGGGACGAGACGAGACTGTACCTGCAGAAGAAGCCCCGGCTAACTACGTGCC
>MG|11|98.05|Actinobacteria|Coriobacteriia|Coriobacteriales|Coriobacteriaceae|Collinsella|aerofaciens|
CCTACGGGAGGCAGCAGTGGGGAATCTTGCGCAATGGGGGCAACCCTGACGCAGCGACGCCGCGTGCGGGATGGAGGCCTTCGGGTCGTAAACCGCTTTCAGTAGGGACGAGACGAGACTGTACCTGCAGAAGAAGCCCCGGCTAACTACGTGC
>MG|10|98.05|Actinobacteria|Coriobacteriia|Coriobacteriales|Coriobacteriaceae|Collinsella|aerofaciens|
GCACGTAGTTAGCCGGGGCTTCTTCTGCAGGTACAGTCTCGTCTCGTCCCCGCTGAAAGCGGTTTACGACCCGAAGGCCTCCATCCCGCACGCGGCGTCGCTGCGTCAGGGTTGCCCCCATTGCGCAAGATTCCCCACTGCTGCCTCCCGTAGG
>MG|10|97.42|Actinobacteria|Coriobacteriia|Coriobacteriales|Coriobacteriaceae|Collinsella|aerofaciens|
CCTACGGGAGGCAGCAGTGGGGAATCTTGCGCAATGGGGCAACCCTGACGCAGCGACGCCGCGTGCGGGATGGAGGCCTTCGGGTCGTAAACCGCTTTCAGCAGGGACGAGACGAGACTGTACCTGCAGAAGAAGCCCCCGGCTAACTACGTGC
>MG|10|98.05|Actinobacteria|Coriobacteriia|Coriobacteriales|Coriobacteriaceae|Collinsella|aerofaciens|
CCTACGGGAGGCAGCAGTGGGGAATCTTGCGCAATGGGGGCAACCCTGACGCAGCGACGCCGCGTGCGGGATGGAGGCCTTCGGGTCGTAAACCGCTTTCAGCGGGGACGAGACGAGACTGTACCTGCAGAAGAAGCCCCGGCTAACTACGTGC
>MG|16|97.42|Actinobacteria|Coriobacteriia|Coriobacteriales|Coriobacteriaceae|Collinsella|aerofaciens|
GCACGTAGTTAGCCGGGGCTTCTTCTGCAGGTACAGTCTCTGCTCGTCCCTGCTGAAAGCGGTTTACGACCCGAAGGCCTCCATCCCGCACGCGGCGTCGCTGCGTCAGGGTTGCCCCCCATTGCGCAAGATTCCCCACTGCTGCCTCCCGTAGG
>MG|10|98.05|Actinobacteria|Coriobacteriia|Coriobacteriales|Coriobacteriaceae|Collinsella|aerofaciens|
GCACATAGTTAGCCGGGGCTTCTTCTGCAGGTACAGTCTCGTCTCGTCCCTGCTGAAAGCGGTTTACGACCCGAAGGCCTCCATCCCGCACGCGGCGTCGCTGCGTCAGGGTTGCCCCCATTGCGCAAGATTCCCCACTGCTGCCTCCCGTAGG
>MG|12|98.06|Actinobacteria|Coriobacteriia|Coriobacteriales|Coriobacteriaceae|Collinsella|aerofaciens|
CCTACGGGAGGCAGCAGTGGGGAATCTTGCGCAATGGGGGCAACCCTGACGCAGCGACGCCGCGTGCGGGATGGAGGCCTTCGGGTCGTAAACCGCTTTCAGCAGGGACGAGACGAGACTGTACCCTGCAGAAGAAGCCCCGGCTAACTACGTGC
>MG|13|98.05|Actinobacteria|Coriobacteriia|Coriobacteriales|Coriobacteriaceae|Collinsella|aerofaciens|
CCTACGGGAGGCAGCAGTGGGGAATCTTGCGCAATGGGGGCAACCCTGACGCAGCGACGCCGCGTGCGGGATGGAGGCCTTCGGGTCGTAAACCGCTTTCAGCAGGGACGAGACGAGACTGTACCTGCAGAAGAAGTCCCGGCTAACTACGTGC
>MG|934|97.4|Actinobacteria|Coriobacteriia|Coriobacteriales|Coriobacteriaceae|Collinsella|aerofaciens|
CCTACGGGAGGCAGCAGTGGGGAATCTTGCGCAATGGGGGCAACCCTGACGCAGCGACGCCGCGTGCGGGATGGAGGCCTTCGGGTCGTAAACCGCTTTCAGCAGGGACGAGCAGAGACTGTACCTGCAGAAGAAGCCCCGGCTAACTACGTGC
>MG|12|98.05|Actinobacteria|Coriobacteriia|Coriobacteriales|Coriobacteriaceae|Collinsella|aerofaciens|
CCTACGGGAGGCAGCAGTGGGGAATCTTGCGCAATGGGGGCAACCCTGACGCAGCGACGCCGCGTGCGGGATGGAGGCCTTCGGGTCGTAAACCGCTTTCAGCAGGGACGAGACGAGACTGTACCTGCAGAAGAAGCCCCGGCTAACTACATGC
>MG|11|98.05|Actinobacteria|Coriobacteriia|Coriobacteriales|Coriobacteriaceae|Collinsella|aerofaciens|
CCTACGGGAGGCAGCAGTGGGGAATCTTGCGCAATGGGGGCAACCCTGACGCAGCGACGCCGCGTGCGGGATGGAGGCCTTCGGGTCGTAAACCGCTTTCAGCAGGGACGGGACGAGACTGTACCTGCAGAAGAAGCCCCGGCTAACTACGTGC
>MG|20|97.4|Actinobacteria|Coriobacteriia|Coriobacteriales|Coriobacteriaceae|Collinsella|aerofaciens|
GCACGTAGTTAGCCGGGGCTTCTTCTGCAGGTACAGTCTCGTCTCGTCCCTGCTGAAAGCGGTTTACGACCCGAAGGCCTCCATCCCGCACGCGGCGTCGCTGCGTCAGGGTTGCCCCCATTGTGCAATATTCCCCACTGCTGCCTCCCGTAGG
>MG|10|100.0|Bacteroidetes|Bacteroidia|Bacteroidales|Bacteroidaceae|Bacteroides|coprophilus|
CCTACGGGAGGCAGCAGTGAGGAATATTGGTCAATGGGCGAGAGCCTGAACCAGCCAAGTAGCGTGAAGGATGACGGCCCTACGGGTTGTAAACTTCTTTTGTGCGGGAATAAAGGAGCCTACGTGTAGGCTTTTGCATGTACCGTAACGAATAAGCATCGGCTAACTCCGTGC
>MG|34|99.42|Bacteroidetes|Bacteroidia|Bacteroidales|Bacteroidaceae|Bacteroides|plebeius|
CCTACGGGAGGCAGCAGTGAGGAATATTGGTCAATGGACGAGAGTCTGAACCAGCCAAGTAGCGTGAAGGATGAAGGTCCTACGGATTGTAAACTTCTTTTATAAGGGAATAAACCCTCCCACGTGTGGGAGCTTGTATGTACCTTATGAATAAGCATCGGCTAACTCCGTGC
>MG|11|99.42|Bacteroidetes|Bacteroidia|Bacteroidales|Bacteroidaceae|Bacteroides|plebeius|
GCACGGAGTTAGCCGATGCTTATTCATAAGGTACATACAAGCTCCCACACGTGGGAGGGTTTATTCCCTTATAAAAGAAGTTTACAATCCGTAGGACCTTCATCCTTCACGCTACTTGGCTGGTTCAGACTCTCGTCCATTGACCAATATTCCTCACTGCTGCCTCCCGTAGG
>MG|41|100.0|Bacteroidetes|Bacteroidia|Bacteroidales|Bacteroidaceae|Bacteroides|salanitronis|
GCACGGAGTTAGCCGATGCTTATTCATAAGGTACATACAAGCTCCCACACGTGGGAGGTTTTATTCCCTTATAAAAGGAGTTTACAACCCGTAGGGCGGTCATCCTCCACGCTACTTGGCTGGTTCAGGCTCGCGCCCATTGACCAATATTCCTCACTGCTGCCTCCCGTAGG
>MG|14|99.42|Bacteroidetes|Bacteroidia|Bacteroidales|Bacteroidaceae|Bacteroides|salanitronis|
CCTACGGGAGGCAGCAGTGAGGAATATTGGTCAATGGGCGCGAGCCTGAACCAGCCAAGTAGCGTGGAGGATGACTGCCCTACGGGTTGTAAACTCCTTTTATAAGGGAATAAAACCTCCCACGTGTGGGAGCTTGTATGTACCTTATGAATAAGCATCGGCTAACTCCGTGC
>MG|146|100.0|Bacteroidetes|Bacteroidia|Bacteroidales|Bacteroidaceae|Bacteroides|salanitronis|
CCTACGGGAGGCAGCAGTGAGGAATATTGGTCAATGGGCGCGAGCCTGAACCAGCCAAGTAGCGTGGAGGATGACCGCCCTACGGGTTGTAAACTCCTTTTATAAGGGAATAAAACCTCCCACGTGTGGGAGCTTGTATGTACCTTATGAATAAGCATCGGCTAACTCCGTGC
>MG|32|99.43|Bacteroidetes|Bacteroidia|Bacteroidales|Bacteroidaceae|Bacteroides|salanitronis|
GCACGGAGTTAGCCGATGCTTATTCATAAGGTACATACAAACTCCCACACGTGGGAGGTTTTATTCCCTTATAAAAGGAGTTTACAACCCGTAGGGCGGTCATCCTCCACGCTACTTGGCTGGTTCAGGCTCGCGCCCATTGACCAATATTCCTCACTGCTGCCTCCCGTAGGA
>MG|28|100.0|Bacteroidetes|Bacteroidia|Bacteroidales|Bacteroidaceae|Bacteroides|salanitronis|
CCTACGGGAGGCAGCAGTGAGGAATATTGGTCAATGGGCGAGAGCCTGAACCAGCCAAGTAGCGTGGAGGATGACTGCCCTACGGGTTGTAAACTCCTTTTATAAGGGAATAAAACCTCCCACGTGTGGGAGCTTGTATGTACCTTATGAATAAGCATCGGCTAACTCCGTGC
>MG|15|99.42|Bacteroidetes|Bacteroidia|Bacteroidales|Bacteroidaceae|Bacteroides|salanitronis|
GCACGGAGTTAGCCGATGCTTATTCATAAGGTACATACAAGCTCCCACACGTGGGAGGTTTTATTCCCTTATAAAAGGAGTTTACAACCCGTAGGGCGGTCATCCTCCACGCTACTTGGCTGGTTCAGGCTCTCGCCCATTGACCAATATTCCTCACTGCTGCCTCCCGTAGG
>MG|51|99.42|Bacteroidetes|Bacteroidia|Bacteroidales|Bacteroidaceae|Bacteroides|salanitronis|
CCTACGGGAGGCAGCAGTGAGGAATATTGGTCAATGGGCGAGAGCCTGAACCAGCCAAGTAGCGTGGAGGATGACCGCCCTACGGGTTGTAAACTCCTTTTATAAGGGAATAAAACCTCCCACGTGTGGGAGCTTGTATGTACCTTATGAATAAGCATCGGCTAACTCCGTGC
>MG|93|99.42|Bacteroidetes|Bacteroidia|Bacteroidales|Bacteroidaceae|Bacteroides|salanitronis|
CCTACGGGAGGCAGCAGTGAGGAATATTGGTCAATGGGCGCGAGCCTGAACCAGCCAAGTAGCGTGGAGGATGACCGCCCTACGGGTTGTAAACTCCTTTTATAAGGGAATAAAACCTCCCACGTGTGGGAGTTTGTATGTACCTTATGAATAAGCATCGGCTAACTCCGTGC
>MG|27|97.11|Bacteroidetes|Bacteroidia|Bacteroidales|Bacteroidaceae|Bacteroides|coprophilus|
CCTACGGGAGGCAGCAGTGAGGAATATTGGTCAATGGGCGCGAGCCTGAACCAGCCAAGTAGCGTGAAGGATGACCGCCCTACGGGTTGTAAACTTCTTTTATAAGGGAATAAAGATGCGTACGTGTACGCAGTTGCATGTACCTTATGAATAAGCATCGGCTAACTCCGTGC
>MG|10|98.84|Bacteroidetes|Bacteroidia|Bacteroidales|Bacteroidaceae|Bacteroides|salanitronis|
CCTACGGGAGGCAGCAGTGAGGAATATTGGTCAATGGGCGAGAGCCTGAACCAGCCAAGTAGCGTGGAGGATGACCGCCCTACGGGTTGTAAACTTCTTTTATAAGGGAATAAAACCTCCCACGTGTGGGAGCTTGTATGTACCTTATGAATAAGCATCGGCTAACTCCGTGC
>MG|18|99.42|Bacteroidetes|Bacteroidia|Bacteroidales|Porphyromonadaceae|Barnesiella|viscericola|
CCTACGGGAGGCAGCAGTGAGGAATATTGGTCAATGGTCGGCAGACTGAACCAGCCAAGTCGCGTGAAGGAAGACGGCCCTATGGGTTGTAAACTTCTTTTGTCGGAGAGTAAAGTGCGCTACGCGTAGCGTATTGCAAGTATCCGAAGAAAAAGCATCGGCTAACTCCGTGC
>MG|21|100.0|Bacteroidetes|Bacteroidia|Bacteroidales|Porphyromonadaceae|Barnesiella|viscericola|
CCTACGGGAGGCAGCAGTGAGGAATATTGGTCAATGGTCGGCAGACTGAACCAGCCAAGTCGCGTGAAGGAAGACGGCCCTACGGGTTGTAAACTTCTTTTGTCGGAGAGTAAAGTGCGCTACGCGTAGCGTATTGCAAGTATCCGAAGAAAAAGCATCGGCTAACTCCGTGC
>MG|12|100.0|Bacteroidetes|Bacteroidia|Bacteroidales|Porphyromonadaceae|Barnesiella|viscericola|
GCACGGAGTTAGCCGATGCTTTTTCTTCGGATACTTGCAATACGCTACGCGTAGCGCACTTTACTCTCCGACAAAAGAAGTTTACAACCCGTAGGGCCGTCTTCCTTCACGCGACTTGGCTGGTTCAGTCTGCCGACCATTGACCAATATTCCTCACTGCTGCCTCCCGTAGG
>MG|12|97.69|Bacteroidetes|Bacteroidia|Bacteroidales|Prevotellaceae|Prevotella|paludivivens|
CCTACGGGAGGCAGCAGTGAGGAATATTGGTCAATGGGCGGAAGCCTGAACCAGCCAAGTAGCGTGCAGGATGACGGCCCTATGGGTTGTAAACTGCTTTTATACAGGAATAAAGTTAGCCACGTGTGGTTATTTGTAGGTACTGTATGAATAAGGACCGGCTAATTCCGTGC
>MG|54|97.11|Bacteroidetes|Bacteroidia|Bacteroidales|Prevotellaceae|Prevotella|oralis|
GCACGGAATTAGCCGGTCCTTATTCAAGCGGTACCTGCAAACAGGGACACGTCCCTGACTTTATCCCCGCTTAAAAGCAGTTTACAACCCATAGGGCCGTCATCCTGCACGCTACTTGGCTGGTTCAGGCTTACGCCCATTGACCAATATTCCTCACTGCTGCCTCCCGTAGG
>MG|152|97.13|Bacteroidetes|Bacteroidia|Bacteroidales|Prevotellaceae|Prevotella|oralis|
CCTACGGGAGGCAGCAGTGAGGAATATTGGTCAATGGGCGTAAGCCTGAACCAGCCAAGTAGCGTGCAGGATGACGGCCCTATGGGTTGTAAACTGCTTTTAAGCGGGGATAAAGTCAGGGACGTGTCCCTGTTTGCAGGTACCGCTTGAATAAGGACCGGCTAATTCCGTGCC
>MG|23|99.44|Deferribacteres|Deferribacteres|Deferribacterales|Deferribacteraceae|Mucispirillum|schaedleri|
CCTACGGGAGGCAGCAGTGGGGAATTTTGCGCAATGCTCGAGAGAGTGACGCAGCGACGCCGCGTGAATGACGAAGGCCTTCGGGTCGTAAAGTTCTTTCGACAGGGAAGAATGTGTATAGTAGTAACTGACTATACAGTGACGGTACCTGTATAAGCAGCCCCGGCTAACTCCGTGC
>MG|181|97.21|Firmicutes|Bacilli|Bacillales|Bacillaceae|Bacillus|firmus|
CCTACGGGAGGCAGCAGTAGGGAATCTTCCGCAATGGACGAAAGTCTGACGGAGCAACGCCGCGTGAGTGAAGAAGGTTTTCGGATCGTAAAACTCTGTTGTCGGGGAAGAACAAGCATTGGAGTAACTGCCAGTGCCTTGACGGTACCCGACCAGAAAGCCACGGCTAACTACGTGCC
>MG|64|97.21|Firmicutes|Bacilli|Bacillales|Bacillaceae|Bacillus|firmus|
GCACGTAGTTAGCCGTGGCTTTCTGGTCGGGTACCGTCAAGGCACTGGCAGTTACTCCAATGCTTGTTCTTCCCCGACAACAGAGTTTTACGATCCGAAAACCTTCTTCACTCACGCGGCGTTGCTCCGTCAGACTTTCGTCCATTGCGGAAGATTCCCTACTGCTGCCTCCCGTAGGA
>MG|11|99.44|Firmicutes|Bacilli|Bacillales|Planococcaceae|Planococcus|Planococcus psychrotoleratus / Planococcus sp.|
CCTACGGGAGGCAGCAGTAGGGAATCTTCCGCAATGGACGAAAGTCTGACGGAGCAACGCCGCGTGAGTGATGAAGGTTTTCGGATCGTAAAACTCTGTTGTGAGGGAAGAACAAGTGCCACTTAACTACTGGCACCTTGACGGTACCTCACCAGAAAGCCACGGCTAACTACGTGC
>MG|11|99.44|Firmicutes|Bacilli|Bacillales|Planococcaceae|Sporosarcina|Sporosarcina newyorkensis / Sporosarcina ureae|
CCTACGGGAGGCAGCAGTAGGGAATCTTCCACAATGGACGAAAGTCTGATGGAGCAACGCCGCGTGAGTGAAGAAGGTTTTCGGATCGTAAAGCTCTGTTGTAAGGGAAGAACAAGTACAGGAGTAACTGCCTGTACCTTGACGGTACCTTACCAGAAAGCCACGGCTAACTACGTGC
>MG|12|99.44|Firmicutes|Bacilli|Bacillales|Staphylococcaceae|Jeotgalicoccus|sp.|
GCACGTAGTTAGCCGTGGCTTTCTGGTTAAGTACCGTCACTTCATGGCCAGTTACTACCATGAACGTTCTTCCTTAACAACAGAGCTTTACGATCCGAAAACCTTCTTCACTCACGCGGCGTTGCTCCGTCAGACTTGCGTCCATTGCGGAAGATTCCCTACTGCTGCCTCCCGTAGGA
>MG|28|99.44|Firmicutes|Bacilli|Bacillales|Staphylococcaceae|Jeotgalicoccus|sp.|
CCTACGGGAGGCAGCAGTAGGGAATCTTCCGCAATGGACGCAAGTCTGACGGAGCAACGCCGCGTGAGTGAAGAAGGTTTTCGGATCGTAAAGCTCTGTTGTTAAGGAAGAACGTTCATGGTAGTAACTGGCCATGAAGTGACGGTACTTAACCAGAAAGCCACGGCTAACTACGTGC
>MG|138|99.44|Firmicutes|Bacilli|Bacillales|Staphylococcaceae|Jeotgalicoccus|sp.|
CCTACGGGAGGCAGCAGTAGGGAATCTTCCGCAATGGACGAAAGTCTGACGGAGCAACGCCGCGTGTGTGATGAAGGATTTCGGTTCGTAAAGCACTGTTGTTAAGGAAGAATAGTAGTAAGAGTAACTGTTTACTAATTGACGGTACTTAACCAGAAAGCCACGGCTAACTACGTGC
>MG|48|99.44|Firmicutes|Bacilli|Bacillales|Staphylococcaceae|Jeotgalicoccus|sp.|
GCACGTAGTTAGCCGTGGCTTTCTGGTTAAGTACCGTCAATTAGTAAACAGTTACTCTTACTACTATTCTTCCTTAACAACAGTGCTTTACGAACCGAAATCCTTCATCACACACGCGGCGTTGCTCCGTCAGACTTTCGTCCATTGCGGAAGATTCCCTACTGCTGCCTCCCGTAGG
>MG|15|100.0|Firmicutes|Bacilli|Bacillales|Staphylococcaceae|Jeotgalicoccus|sp.|
CCTACGGGAGGCAGCAGTAGGGAATCTTCCGCAATGGACGCAAGTCTGACGGAGCAACGCCGCGTGAGTGAAGAAGGTTTTCGGATCGTAAAGCTCTGTTGTTAAGGAAGAATGTTCATGGTAGTAACTGGCCATGAAGTGACGGTACTTAACCAGAAAGCCACGGCTAACTACGTGC
>MG|28|100.0|Firmicutes|Bacilli|Bacillales|Staphylococcaceae|Jeotgalicoccus|Jeotgalicoccus aerolatus / Jeotgalicoccus halophilus / Jeotgalicoccus nanhaiensis|
TCCTACGGGAGGCAGCAGTAGGGAATCTTCCGCAATGGACGCAAGTCTGACGGAGCAACGCCGCGTGAGTGATGAAGGGTTTCGGCTCGTAAAACTCTGTTGTTAAGGAAGAACACTTGAGGTAGTAACTGGCCTTGAGATGACGGTACTTAACCAGAAAGCCACGGCTAACTACGTGC
>MG|20|99.44|Firmicutes|Bacilli|Bacillales|Staphylococcaceae|Jeotgalicoccus|Jeotgalicoccus aerolatus / Jeotgalicoccus halophilus / Jeotgalicoccus nanhaiensis|
CCTACGGGAGGCAGCAGTAGGGAATCTTCCGCAATGGACGCAAGTCTGACGGAGCAACGCCGCGTGAGTGATGAAGGGTTTCGGCTCGTAAAACTCTGTTGTTAAGGAAGAACACTTGAGGTAGTAACTGGCCTTGAGATGACGGTACTTAACCAGAAAGTCACGGCTAACTACGTGC
>MG|224|100.0|Firmicutes|Bacilli|Bacillales|Staphylococcaceae|Jeotgalicoccus|Jeotgalicoccus aerolatus / Jeotgalicoccus halophilus / Jeotgalicoccus nanhaiensis|
GCACGTAGTTAGCCGTGGCTTTCTGGTTAAGTACCGTCATCTCAAGGCCAGTTACTACCTCAAGTGTTCTTCCTTAACAACAGAGTTTTACGAGCCGAAACCCTTCATCACTCACGCGGCGTTGCTCCGTCAGACTTGCGTCCATTGCGGAAGATTCCCTACTGCTGCCTCCCGTAGGA
>MG|551|100.0|Firmicutes|Bacilli|Bacillales|Staphylococcaceae|Jeotgalicoccus|Jeotgalicoccus aerolatus / Jeotgalicoccus halophilus / Jeotgalicoccus nanhaiensis|
CCTACGGGAGGCAGCAGTAGGGAATCTTCCGCAATGGACGCAAGTCTGACGGAGCAACGCCGCGTGAGTGATGAAGGGTTTCGGCTCGTAAAACTCTGTTGTTAAGGAAGAACACTTGAGGTAGTAACTGGCCTTGAGATGACGGTACTTAACCAGAAAGCCACGGCTAACTACGTGCC
>MG|61|100.0|Firmicutes|Bacilli|Bacillales|Staphylococcaceae|Staphylococcus|equorum|
CCTACGGGAGGCAGCAGTAGGGAATCTTCCGCAATGGACGAAAGTCTGACGGAGCAACGCCGCGTGAGTGATGAAGGTTTTCGGATCGTAAAACTCTGTTATTAGGGAAGAACAAATGTGTAAGTAACTGTGCACATCTTGACGGTACCTAATCAGAAAGCCACGGCTAACTACGTGC
>MG|19|100.0|Firmicutes|Bacilli|Bacillales|Staphylococcaceae|Staphylococcus|equorum|
GCACGTAGTTAGCCGTGGCTTTCTGATTAGGTACCGTCAAGATGTGCACAGTTACTTACACATTTGTTCTTCCCTAATAACAGAGTTTTACGATCCGAAAACCTTCATCACTCACGCGGCGTTGCTCCGTCAGACTTTCGTCCATTGCGGAAGATTCCCTACTGCTGCCTCCCGTAGG
>MG|21|100.0|Firmicutes|Bacilli|Bacillales|Staphylococcaceae|Staphylococcus|Staphylococcus lentus / Staphylococcus vitulinus|
GCACGTAGTTAGCCGTGGCTTTCTGGTTAGGTACCGTCAAGACTTGTTCAGTTACTAACAAATTTGTTCTTCCCTAACAACAGAGTTTTACGATCCTAAGACCTTCATCACTCACGCGGCGTTGCTCCGTCAGGCTTTCGCCCATTGCGGAAGATTCCCTACTGCTGCCTCCCGTAGG
>MG|69|100.0|Firmicutes|Bacilli|Bacillales|Staphylococcaceae|Staphylococcus|Staphylococcus lentus / Staphylococcus vitulinus|
CCTACGGGAGGCAGCAGTAGGGAATCTTCCGCAATGGGCGAAAGCCTGACGGAGCAACGCCGCGTGAGTGATGAAGGTCTTAGGATCGTAAAACTCTGTTGTTAGGGAAGAACAAATTTGTTAGTAACTGAACAAGTCTTGACGGTACCTAACCAGAAAGCCACGGCTAACTACGTGC
>MG|10|97.19|Firmicutes|Bacilli|Lactobacillales|Aerococcaceae|Abiotrophia|defectiva|
CCTACGGGAGGCAGCAGTAGGGAATCTTCCGCAATGGACGAAAGTCTGACGGAGCAACGCCGCGTGAGTGAAGAAGGTCTTCGGATCGTAAAGCTCTGTTGTTAGAGAAGAACAGCGAGTAGAGTAACTGTTACTCGTGTGACGGTATCTAACCAGAAAGCCACGGCTAACTACGTGC
>MG|15|99.44|Firmicutes|Bacilli|Lactobacillales|Aerococcaceae|Aerococcus|urinaeequi|
CCTACGGGAGGCAGCAGTAGGGAATCTTCCACAATGGGCGAAAGCCTGACGGAGCAATGCCGCGTGAGTGAAGAAGGCCTTCGGGTCGTAAAACTCTGTTATAAGAGAAGAACAAATTGTAGAGTAACTGCTACAGTCTTGACGGTATCTTATCAGAAAGCCACGGCTAACTACGTGC
>MG|44|99.44|Firmicutes|Bacilli|Lactobacillales|Aerococcaceae|Aerococcus|urinaeequi|
CCTACGGGAGGCAGCAGTAGGGAATCTTCCGCAATGGGCGAAAGCCTGACGGAGCAATGCCGCGTGAGTGAAGAAGGCCTCGGGTCGTAAAACTCTGTTATAAGAGAAGAACAAATTGTAGAGTAACTGCTACAGTCTTGACGGTATCTTATCAGAAAGCCACGGCTAACTACGTGC
>MG|14|100.0|Firmicutes|Bacilli|Lactobacillales|Aerococcaceae|Aerococcus|urinaeequi|
TCCTACGGGAGGCAGCAGTAGGGAATCTTCCGCAATGGGCGAAAGCCTGACGGAGCAATGCCGCGTGAGTGAAGAAGGCCTTCGGGTCGTAAAACTCTGTTATAAGAGAAGAACAAATTGTAGAGTAACTGCTACAGTCTTGACGGTATCTTATCAGAAAGCCACGGCTAACTACGTGC
>MG|31|99.44|Firmicutes|Bacilli|Lactobacillales|Aerococcaceae|Aerococcus|urinaeequi|
GCACGTAGTTAGCCGTGGCTTTCTGATAAGATACCGTCAAGACTGTAGCAGTTACTCTACAATTTGTTCTTCTCTTATAACAGAGTTTTACGACCCGAAGGCCTTCTTCACTCACGCGGCATTGCTCCGTCAGGCTTTCGCCCATTGCGGAAGATTCCCCACTGCTGCCTCCCGTAGG
>MG|2289|100.0|Firmicutes|Bacilli|Lactobacillales|Aerococcaceae|Aerococcus|urinaeequi|
CCTACGGGAGGCAGCAGTAGGGAATCTTCCGCAATGGGCGAAAGCCTGACGGAGCAATGCCGCGTGAGTGAAGAAGGCCTTCGGGTCGTAAAACTCTGTTATAAGAGAAGAACAAATTGTAGAGTAACTGCTACAGTCTTGACGGTATCTTATCAGAAAGCCACGGCTAACTACGTGCC
>MG|38|99.44|Firmicutes|Bacilli|Lactobacillales|Aerococcaceae|Aerococcus|urinaeequi|
CCTACGGGAGGCAGCAGTAGGGAATCTTCCGCAATGGGCGAAGCCTGACGGAGCAATGCCGCGTGAGTGAAGAAGGCCTTCGGGTCGTAAAACTCTGTTATAAGAGAAGAACAAATTGTAGAGTAACTGCTACAGTCTTGACGGTATCTTATCAGAAAGCCACGGCTAACTACGTGC
>MG|12|99.44|Firmicutes|Bacilli|Lactobacillales|Aerococcaceae|Aerococcus|urinaeequi|
GCACGTAGTTAGCCGTGGCTTTCTGATAAGATACCGTCAAGACTGTAGCAGTTACTCTACAATTTGTTCTTCTCTTATAACAGAGTTTTACGACCCGAAGGCCTTCTTCACTCACGCGGCATTGCTCCGTCAGGCTTCGCCCATTGCGGAAGATTCCCTACTGCTGCCTCCCGTAGG
>MG|17|99.44|Firmicutes|Bacilli|Lactobacillales|Aerococcaceae|Aerococcus|urinaeequi|
CCTACGGGAGGCAGCAGTAGGGAATCTTCCGCAATGGGCGAAAGCCTGACGGAGCAATGCCGCGTGAGTGAAGAAGGCCTTCGGGTCGTAAAACTCTGTTATAAGAGAAGAACAAATTGTAGAGTAACTGCTACAGTCTTGACGGTATCTTATCAGAAAGTCACGGCTAACTACGTGC
>MG|12|99.44|Firmicutes|Bacilli|Lactobacillales|Aerococcaceae|Aerococcus|urinaeequi|
CCTACGGGAGGCAGCAGTAGGGGAATCTTCCGCAATGGGCGAAAGCCTGACGGAGCAATGCCGCGTGAGTGAAGAAGGCCTTCGGGTCGTAAAACTCTGTTATAAGAGAAGAACAAATTGTAGAGTAACTGCTACAGTCTTGACGGTATCTTATCAGAAAGCCACGGCTAACTACGTGC
>MG|940|100.0|Firmicutes|Bacilli|Lactobacillales|Aerococcaceae|Aerococcus|urinaeequi|
GCACGTAGTTAGCCGTGGCTTTCTGATAAGATACCGTCAAGACTGTAGCAGTTACTCTACAATTTGTTCTTCTCTTATAACAGAGTTTTACGACCCGAAGGCCTTCTTCACTCACGCGGCATTGCTCCGTCAGGCTTTCGCCCATTGCGGAAGATTCCCTACTGCTGCCTCCCGTAGGA
>MG|18|99.44|Firmicutes|Bacilli|Lactobacillales|Aerococcaceae|Aerococcus|urinaeequi|
GCACGTAGTTAGCCGTGGCTTTCTGATAAGATACCGTCAAGACTGTAGCAGTTACTCTACAATTTGTTCTTCTCTTATAACAGAGTTTTACGACCCGAGGCCTTCTTCACTCACGCGGCATTGCTCCGTCAGGCTTTCGCCCATTGCGGAAGATTCCCTACTGCTGCCTCCCGTAGGA
>MG|32|99.44|Firmicutes|Bacilli|Lactobacillales|Aerococcaceae|Aerococcus|urinaeequi|
CCTACGGGAGGCAGCAGTAGGGAATCTTCCGCAATGGGCGAAAGCCTGACGGAGCAATGCCGCGTGAGTGAAGAAGGCTTCGGGTCGTAAAACTCTGTTATAAGAGAAGAACAAATTGTAGAGTAACTGCTACAGTCTTGACGGTATCTTATCAGAAAGCCACGGCTAACTACGTGC
>MG|10|99.44|Firmicutes|Bacilli|Lactobacillales|Aerococcaceae|Aerococcus|urinaeequi|
CCTACGGGAGGCAGCAGTAGGGAATCTTCCGCAATGGGCGAAAGCCTGACGGAGCAATGCCGCGTGAGTGAAGAAGGCCTTCGGGGTCGTAAAACTCTGTTATAAGAGAAGAACAAATTGTAGAGTAACTGCTACAGTCTTGACGGTATCTTATCAGAAAGCCACGGCTAACTACGTGC
>MG|88|99.44|Firmicutes|Bacilli|Lactobacillales|Aerococcaceae|Aerococcus|urinaeequi|
CCTACGGGAGGCAGCAGTGGGGAATCTTCCGCAATGGGCGAAAGCCTGACGGAGCAATGCCGCGTGAGTGAAGAAGGCCTTCGGGTCGTAAAACTCTGTTATAAGAGAAGAACAAATTGTAGAGTAACTGCTACAGTCTTGACGGTATCTTATCAGAAAGCCACGGCTAACTACGTGC
>MG|25|99.44|Firmicutes|Bacilli|Lactobacillales|Aerococcaceae|Aerococcus|urinaeequi|
CCTACGGGAGGCAGCAGTAGGGAATCTTCCGCAATGGGCGAAAGCCTGACGGAGCAATGCCGCGTGAGTGAAGAAGGCCTTCGGGTCGTAAAAACTCTGTTATAAGAGAAGAACAAATTGTAGAGTAACTGCTACAGTCTTGACGGTATCTTATCAGAAAGCCACGGCTAACTACGTGC
>MG|12|98.88|Firmicutes|Bacilli|Lactobacillales|Aerococcaceae|Aerococcus|viridans|
CCTACGGGAGGCAGCAGTAGGGAATCTTCCGCAATGGGCGAAAGCCTGACGGAGCAATGCCGCGTGAGTGAAGAAGGCCTTCGGGTCGTAAAACTCTGTTATAAGAGAAGAACAAATTGTAGAGTAACTGCTACAGTCTTGACGGTATCTAACCAGAAAGCCACGGCTAACTACGTGC
>MG|10|97.19|Firmicutes|Bacilli|Lactobacillales|Aerococcaceae|Aerococcus|viridans|
CCTACGGGAGGCAGCAGTAGGGAATCTTCCGCAATGGGCGAAAGCCTGACGGAGCAATGCCGCGTGAGTGAAGAAGGCCTTCGGGTCGTAAAACTCTGTTATAAGAGAAGAACAAATTGTAGAGTAACTGCTACAGTCTTGACGGTATTCAACCAGAAAGTCACGGCTAACTACGTGC
>MG|18|98.88|Firmicutes|Bacilli|Lactobacillales|Aerococcaceae|Aerococcus|viridans|
CCTACGGGAGGCAGCAGTGGGGAATCTTGCGCAATGGGCGAAAGCCTGACGGAGCAATGCCGCGTGAGTGAAGAAGGCCTTCGGGTCGTAAAACTCTGTTATAAGAGAAGAACAAATTGTAGAGTAACTGCTACAGTCTTGACGGTATCTTATCAGAAAGCCACGGCTAACTACGTGC
>MG|977|100.0|Firmicutes|Bacilli|Lactobacillales|Aerococcaceae|Facklamia|tabacinasalis|
GCACGTAGTTAGCCGTCACTTTCTGGTTAGATACCGTCAAACCGATAACAGTTACTCTATCGGCTGTTCTTCTCTAATAACAGTGCTTTACGATCCGAAAACCTTCTTCACACACGCGGCGTTGCTCCGTCAGACTTGCGTCCATTGCGGAAGATTCCCTACTGCTGCCTCCCGTAGGA
>MG|2586|100.0|Firmicutes|Bacilli|Lactobacillales|Aerococcaceae|Facklamia|tabacinasalis|
CCTACGGGAGGCAGCAGTAGGGAATCTTCCGCAATGGACGCAAGTCTGACGGAGCAACGCCGCGTGTGTGAAGAAGGTTTTCGGATCGTAAAGCACTGTTATTAGAGAAGAACAGCCGATAGAGTAACTGTTATCGGTTTGACGGTATCTAACCAGAAAGTGACGGCTAACTACGTGCA
>MG|14|99.44|Firmicutes|Bacilli|Lactobacillales|Aerococcaceae|Facklamia|tabacinasalis|
CCTACGGGAGGCAGCAGTAGGGAATCTTCCGCAATGGACGAAAGTCTGACGGAGCAACGCCGCGTGTGTGAAGAAGGTTTTCGGATCGTAAAGCACTGTTATTAGAGAAGAACAGCCGATAGAGTAACTGTTATCGGTTTGACGGTATCTAACCAGAAAGTGACGGCTAACTACGTGC
>MG|12|99.44|Firmicutes|Bacilli|Lactobacillales|Aerococcaceae|Facklamia|tabacinasalis|
CCTACGGGAGGCAGCAGTAGGGAATCTTCCGCAATGGACGCAAGTCTGACGGAGCAACGCCGCGTGTGTGAAGAAGGTTTCGGATCGTAAAGCACTGTTATTAGAGAAGAACAGCCGATAGAGTAACTGTTATCGGTTTGACGGTATCTAACCAGAAAGTGACGGCTAACTACGTGC
>MG|26|99.44|Firmicutes|Bacilli|Lactobacillales|Aerococcaceae|Facklamia|tabacinasalis|
GCACGTAGTTAGCCGTGACTTTCTGGTTAGATACCGTCAAACCGATAACAGTTACTCTATCGGCTGTTCTTCTCTAATAACAGTGCTTTACGATCCGAAAACCTTCTTCACACACGCGGCGTTGCTCCGTCAGACTTGCGTCCATTGCGGAAGATTCCCTACTGCTGCCTCCCGTAGG
>MG|16|99.44|Firmicutes|Bacilli|Lactobacillales|Aerococcaceae|Facklamia|tabacinasalis|
CCTACGGGAGGCAGCAGTAGGGAATCTTCGGCAATGGACGCAAGTCTGACGGAGCAACGCCGCGTGTGTGAAGAAGGTTTTCGGATCGTAAAGCACTGTTATTAGAGAAGAACAGCCGATAGAGTAACTGTTATCGGTTTGACGGTATCTAACCAGAAAGTGACGGCTAACTACGTGC
>MG|23|99.44|Firmicutes|Bacilli|Lactobacillales|Aerococcaceae|Facklamia|tabacinasalis|
CCTACGGGAGGCAGCAGGTAGGGAATCTTCCGCAATGGACGCAAGTCTGACGGAGCAACGCCGCGTGTGTGAAGAAGGTTTTCGGATCGTAAAGCACTGTTATTAGAGAAGAACAGCCGATAGAGTAACTGTTATCGGTTTGACGGTATCTAACCAGAAAGTGACGGCTAACTACGTGC
>MG|12|99.44|Firmicutes|Bacilli|Lactobacillales|Aerococcaceae|Facklamia|tabacinasalis|
CCTACGGGGAGGCAGCAGTAGGGAATCTTCCGCAATGGACGCAAGTCTGACGGAGCAACGCCGCGTGTGTGAAGAAGGTTTTCGGATCGTAAAGCACTGTTATTAGAGAAGAACAGCCGATAGAGTAACTGTTATCGGTTTGACGGTATCTAACCAGAAAGTGACGGCTAACTACGTGC
>MG|15|99.44|Firmicutes|Bacilli|Lactobacillales|Aerococcaceae|Facklamia|tabacinasalis|
CCTACGGGAGGCAGCAGTAGGGAATCTTCCGCAATGGACGCAAGTCTGACGGGAGCAACGCCGCGTGTGTGAAGAAGGTTTTCGGATCGTAAAGCACTGTTATTAGAGAAGAACAGCCGATAGAGTAACTGTTATCGGTTTGACGGTATCTAACCAGAAAGTGACGGCTAACTACGTGC
>MG|24|99.44|Firmicutes|Bacilli|Lactobacillales|Aerococcaceae|Facklamia|tabacinasalis|
CCTACGGGAGGCAGCAGTGGGGAATCTTCCGCAATGGACGCAAGTCTGACGGAGCAACGCCGCGTGTGTGAAGAAGGTTTTCGGATCGTAAAGCACTGTTATTAGAGAAGAACAGCCGATAGAGTAACTGTTATCGGTTTGACGGTATCTAACCAGAAAGTGACGGCTAACTACGTGC
>MG|178|99.44|Firmicutes|Bacilli|Lactobacillales|Aerococcaceae|Facklamia|tabacinasalis|
GCACGTAGTTAGCCGTCACTTTCTGGTTAGATACCGTCAAACCGATAACAGTTACTTTATCGGCTGTTCTTCTCTAATAACAGTGCTTTACGATCCGAAAACCTTCTTCACACACGCGGCGTTGCTCCGTCAGACTTGCGTCCATTGCGGAAGATTCCCTACTGCTGCCTCCCGTAGGA
>MG|26|100.0|Firmicutes|Bacilli|Lactobacillales|Aerococcaceae|Facklamia|tabacinasalis|
TCCTACGGGAGGCAGCAGTAGGGAATCTTCCGCAATGGACGCAAGTCTGACGGAGCAACGCCGCGTGTGTGAAGAAGGTTTTCGGATCGTAAAGCACTGTTATTAGAGAAGAACAGCCGATAGAGTAACTGTTATCGGTTTGACGGTATCTAACCAGAAAGTGACGGCTAACTACGTGC
>MG|19|99.44|Firmicutes|Bacilli|Lactobacillales|Aerococcaceae|Facklamia|tabacinasalis|
GCACGTAGTTAGCCGTCACTTTCTGGTTAGATACCGTCAAACCGATAACAGTTACTCTATCGGCTGTTCTTCTCTAATAACAGTGCTTTACGATCCGAAAACCTTCTTCACACACGCGGCGTTGCTCCGTCAGACTTGCGTCCATTGTGGAAGATTCCCTACTGCTGCCTCCCGTAGG
>MG|40|99.44|Firmicutes|Bacilli|Lactobacillales|Aerococcaceae|Facklamia|tabacinasalis|
CCTACGGGAGGCAGCAGTAGGGAATCTTCCACAATGGACGCAAGTCTGACGGAGCAACGCCGCGTGTGTGAAGAAGGTTTTCGGATCGTAAAGCACTGTTATTAGAGAAGAACAGCCGATAGAGTAACTGTTATCGGTTTGACGGTATCTAACCAGAAAGTGACGGCTAACTACGTGC
>MG|67|99.44|Firmicutes|Bacilli|Lactobacillales|Aerococcaceae|Facklamia|tabacinasalis|
CCTACGGGAGGCAGCAGTAGGGAATCTTCCGCAATGGACGCAAGTCTGACGGAGCAACGCCGCGTGTGTGAAGAAGGTTTTCGGATCGTAAAGCACTGTTATTAGAGAAGAACAGCCGATAGAGTAACTGTTATCGGTTTGACGGTATCTAACCAGAAAGTCACGGCTAACTACGTGC
>MG|17|99.44|Firmicutes|Bacilli|Lactobacillales|Aerococcaceae|Facklamia|tabacinasalis|
CCTACGGGAGGCAGCAGTAGGGAATCTTCCGCAATGGACGCAAGTCTGACGGAGCAACGCCGCGTGTGTGAAGAAGGTTTTTCGGATCGTAAAGCACTGTTATTAGAGAAGAACAGCCGATAGAGTAACTGTTATCGGTTTGACGGTATCTAACCAGAAAGTGACGGCTAACTACGTGC
>MG|15|99.44|Firmicutes|Bacilli|Lactobacillales|Aerococcaceae|Facklamia|tabacinasalis|
CCTACGGGAGGCAGCAGTAGGGAATCTTCCGCAATGGACGCAAGTCTGACGGAGCAACGCCGCGTGTGTGAAGAAGGTCTTCGGATCGTAAAGCACTGTTATTAGAGAAGAACAGCCGATAGAGTAACTGTTATCGGTTTGACGGTATCTAACCAGAAAGTGACGGCTAACTACGTGC
>MG|17|99.44|Firmicutes|Bacilli|Lactobacillales|Aerococcaceae|Facklamia|tabacinasalis|
CCTACGGGAGGCAGCGAGTAGGGAATCTTCCGCAATGGACGCAAGTCTGACGGAGCAACGCCGCGTGTGTGAAGAAGGTTTTCGGATCGTAAAGCACTGTTATTAGAGAAGAACAGCCGATAGAGTAACTGTTATCGGTTTGACGGTATCTAACCAGAAAGTGACGGCTAACTACGTGC
>MG|354|99.44|Firmicutes|Bacilli|Lactobacillales|Aerococcaceae|Facklamia|tabacinasalis|
CCTACGGGAGGCAGCAGTAGGGAATCTTCCGCAATGGACGCAAGTCTGACGGAGCAACGCCGCGTGTGTGAAGAAGGTTTTCGGATCGTAAAGCACTGTTATTAGAGAAGAACAGCCGATAAAGTAACTGTTATCGGTTTGACGGTATCTAACCAGAAAGTGACGGCTAACTACGTGCC
>MG|13|99.44|Firmicutes|Bacilli|Lactobacillales|Aerococcaceae|Facklamia|tabacinasalis|
GCACGTAGTTAGCCGTCACTTTCTGGTTAGATACCGTCAAACCGATAACAGTTACTCTATCGGCTGTTCTTCTCTAATAACAGTGCTTTACGATCCGAAAAACCTTCTTCACACACGCGGCGTTGCTCCGTCAGACTTGCGTCCATTGCGGAAGATTCCCTACTGCTGCCTCCCGTAGGA
>MG|18|99.44|Firmicutes|Bacilli|Lactobacillales|Aerococcaceae|Facklamia|tabacinasalis|
GCACGTAGTTAGCCGTCACTTTCTGGTTAGATACCGTCAAACCGATAACAGTTACTCTATCGGCTGTTCTTCTCTAATAACAGTGCTTTACGATCCGAAAACCTTCTTCACACACGCGGCGTTGCTCCGTCAGACTTGCGTCCATTGCGGAAGATTCCCTACCTGCTGCCTCCCGTAGGA
>MG|10|98.31|Firmicutes|Bacilli|Lactobacillales|Aerococcaceae|Facklamia|tabacinasalis|
CCTACGGGAGGCAGCAGTAGGGAATCTTCGGCAATGGACGCAAGTCTGACCGAGCAACGCCGCGTGAGTGAAGAAGGTTTTCGGATCGTAAAGCACTGTTATTAGAGAAGAACAGCCGATAGAGTAACTGTTATCGGTTTGACGGTATCTAACCAGAAAGTGACGGCTAACTACGTGC
>MG|14|98.31|Firmicutes|Bacilli|Lactobacillales|Aerococcaceae|Facklamia|tabacinasalis|
CCTACGGGAGGCAGCAGTAGGGAATCTTCCACAATGGACGCAAGTCTGATGGAGCAACGCCGCGTGAGTGAAGAAGGTTTTCGGATCGTAAAGCACTGTTATTAGAGAAGAACAGCCGATAGAGTAACTGTTATCGGTTTGACGGTATCTAACCAGAAAGTGACGGCTAACTACGTGC
>MG|13|97.75|Firmicutes|Bacilli|Lactobacillales|Aerococcaceae|Facklamia|tabacinasalis|
CCTACGGGAGGCAGCAGTAGGGAATCTTCCGCAATGGACGCAAGTCTGACGGAGCAACGCCGCGTGTGTGAAGAAGGTTTTCGGATCGTAAAGCACTGTTATTAGAGAAGAACAGCCGATAGAGTAACTGTTACCGGCTTGACGGTATCTAACCAGAAAGCCACGGCTAACTACGTGC
>MG|366|97.75|Firmicutes|Bacilli|Lactobacillales|Aerococcaceae|Facklamia|languida|
CCTACGGGAGGCAGCAGTAGGGAATCTTCCGCAATGGACGCAAGTCTGACGGAGCAACGCCGCGTGTGTGAAGAAGGTCTTCGGATCGTAAAGCACTGTTATTAGAGAAGAACAACCGGTAGAGTAACTGTTACCGGCTTGACGGTATCTAACCAGAAAGCCACGGCTAACTACGTGCA
>MG|71|97.21|Firmicutes|Bacilli|Lactobacillales|Aerococcaceae|Facklamia|languida|
GCACGTAGTTAGCCGTGGCTTTCTGGTTAGATACCGTCAAGCCGGTAACAGTTACTCTACCGGTTGTTCTTCTCTAATAACAGTGCTTTACGATCCGAAGACCTTCTTCACACACGCGGCGTTGCTCCGTCAGACTTTCGTCCATTGCGGAAGATTCCCTACTGCTGCCTCCCGTAGGA
>MG|204|97.19|Firmicutes|Bacilli|Lactobacillales|Aerococcaceae|Facklamia|languida|
CCTACGGGAGGCAGCAGTAGGGAATCTTCCGCAATGGACGAAAGTCTGACGGAGCAACGCCGCGTGTGTGAAGAAGGTCTTCGGATCGTAAAGCACTGTTATTAGAGAAGAACAACCGGTAGAGTAACTGTTACCGGCTTGACGGTATCTAACCAGAAAGCCACGGCTAACTACGTGC
>MG|13|97.19|Firmicutes|Bacilli|Lactobacillales|Aerococcaceae|Facklamia|languida|
GCACGTAGTTAGCCGTGGCTTTCTGGTTAGATACCGTCAAGCCGGTAACAGTTACTCTACCGGTTGTTCTTCTCTAATAACAGTGCTTTACGATCCGAAAACCTTCTTCACACACGCGGCGTTGCTCCGTCAGACTTGCGTCCATTGCGGAAGATTCCCTACTGCTGCCTCCCGTAGG
>MG|10|98.31|Firmicutes|Bacilli|Lactobacillales|Aerococcaceae|Facklamia|tabacinasalis|
CCTACGGGAGGCAGCAGTAGGGAATCTTCCACAATGGGCGCAAGCCTGACGGAGCAACGCCGCGTGTGTGAAGAAGGTTTTCGGATCGTAAAGCACTGTTATTAGAGAAGAACAGCCGATAGAGTAACTGTTATCGGTTTGACGGTATCTAACCAGAAAGTGACGGCTAACTACGTGC
>MG|23|97.19|Firmicutes|Bacilli|Lactobacillales|Aerococcaceae|Facklamia|languida|
CCTACGGGAGGCAGCAGTAGGGAATCTTCCGCAATGGACGCAAGTCTGACGGAGCAACGCCGCGTGTGTGAAGAAGGTTTTCGGATCGTAAAGCACTGTTATTAGAGAAGAACAACCGGTAGAGTAACTGTTACCGGCTTGACGGTATCTAACCAGAAAGCCACGGCTAACTACGTGC
>MG|58|98.88|Firmicutes|Bacilli|Lactobacillales|Aerococcaceae|Facklamia|tabacinasalis|
CCTACGGGAGGCAGCAGTAGGGAATCTTCCGCAATGGACGCAAGTCTGACGGAGCAACGCCGCGTGTGTGAAGAAGGTTTTCGGATCGTAAAGCACTGTTATTAGAGAAGAACAGCCGATAGAGTAACTGTTATCGGTTTGACGGTATCTAACCAGAAAGCCACGGCTAACTACGTGC
>MG|11|98.88|Firmicutes|Bacilli|Lactobacillales|Aerococcaceae|Facklamia|tabacinasalis|
CCTACGGGAGGCAGCAGTAGGGAATCTTCCACAATGGACGCAAGTCTGATGGAGCAACGCCGCGTGTGTGAAGAAGGTTTTCGGATCGTAAAGCACTGTTATTAGAGAAGAACAGCCGATAGAGTAACTGTTATCGGTTTGACGGTATCTAACCAGAAAGTGACGGCTAACTACGTGC
>MG|36|97.77|Firmicutes|Bacilli|Lactobacillales|Aerococcaceae|Facklamia|languida|
TCCTACGGGAGGCAGCAGTAGGGAATCTTCCGCAATGGACGCAAGTCTGACGGAGCAACGCCGCGTGTGTGAAGAAGGTCTTCGGATCGTAAAGCACTGTTATTAGAGAAGAACAACCGGTAGAGTAACTGTTACCGGCTTGACGGTATCTAACCAGAAAGCCACGGCTAACTACGTGC
>MG|12|98.88|Firmicutes|Bacilli|Lactobacillales|Aerococcaceae|Facklamia|tabacinasalis|
CCTACGGGAGGCAGCAGTAGGGAATCTTCCGCAATGGACGCAAGTCTGACGGAGCAACGCCGCGTGTGTGAAGAAGGTTTTCGGATCGTAAAGCACTGTTATTAGAGAAGAACAGCCGATAAAGTAACTGTTATCGGTTTGACGGTATCTAACCAGAAAGTCACGGCTAACTACGTGC
>MG|22|98.88|Firmicutes|Bacilli|Lactobacillales|Aerococcaceae|Facklamia|tabacinasalis|
CCTACGGGAGGCAGCAGTAGGGAATCTTCCGCAATGGACGCAAGTCTGACGGAGCAACGCCGCGTGTGTGAAGAAGGTTTTCGGATCGTAAAGCACTGTTATTAGAGAAGAACAGCCGATAGAGTAACTGTTATCGGTTTGACGGTATCTAACCAGCAAGTCACGGCTAACTACGTGC
>MG|153|97.77|Firmicutes|Bacilli|Lactobacillales|Aerococcaceae|Facklamia|languida|
GCACGTAGTTAGCCGTGGCTTTCTGGTTAGATACCGTCAAGCCGGTAACAGTTACTCTACCGGTTGTTCTTCTCTAATAACAGTGCTTTACGATCCGAAGACCTTCTTCACACACGCGGCGTTGCTCCGTCAGACTTGCGTCCATTGCGGAAGATTCCCTACTGCTGCCTCCCGTAGGA
>MG|17|98.88|Firmicutes|Bacilli|Lactobacillales|Aerococcaceae|Facklamia|tabacinasalis|
GCACGTAGTTAGCCGTGGCTTTCTGGTTAGATACCGTCAAACCGATAACAGTTACTCTATCGGCTGTTCTTCTCTAATAACAGTGCTTTACGATCCGAAAACCTTCTTCACACACGCGGCGTTGCTCCGTCAGACTTGCGTCCATTGCGGAAGATTCCCTACTGCTGCCTCCCGTAGGA
>MG|38|99.44|Firmicutes|Bacilli|Lactobacillales|Carnobacteriaceae|Atopostipes|suicloacalis|
GCACGTAGTTAGCCGTGACTTTCTGGTTAGGTACCGTCAAAGTCAAGACAGTTACTCCTTGACTTGTTCTTCTCTAATAACAGAACTTTACGATCCGAAGACCTTCTTCATTCACGCGGCATTGCTCCATCAGGTTTGCACCCATTGTGGAAGATTCCCTACTGCTGCCTCCCGTAGG
>MG|79|99.44|Firmicutes|Bacilli|Lactobacillales|Carnobacteriaceae|Atopostipes|suicloacalis|
CCTACGGGAGGCAGCAGTAGGGAATCTTCCACAATGGGTGCAAACCTGATGGAGCAATGCCGCGTGAATGAAGAAGGTCTTCGGATCGTAAAGTTCTGTTATTAGAGAAGAACAAGTCAAGGAGTAACTGTCTTGACTTTGACGGTACCTAACCAGAAAGTCACGGCTAACTACGTGC
>MG|34|97.75|Firmicutes|Bacilli|Lactobacillales|Carnobacteriaceae|Atopostipes|suicloacalis|
GCACGTAGTTAGCCGTGACTTTCTGGTTAGGTACCGTCAAAGTCAAGACAGTTACTCCTTGACTTGTTCTTCTCTAATAACAGAACTTTACGATCCGAAGACCTTCTTCATTCACGCGGCATTGCTCCATCAGGCTTTCGCCCATTGTGGAAGATTCCCTACTGCTGCCTCCCGTAGG
>MG|23|98.88|Firmicutes|Bacilli|Lactobacillales|Carnobacteriaceae|Atopostipes|suicloacalis|
CCTACGGGAGGCAGCAGTAGGGAATCTTCCACAATGGGTGAAAACCTGATGGAGCAATGCCGCGTGAATGAAGAAGGTCTTCGGATCGTAAAGTTCTGTTATTAGAGAAGAACAAGTCAAGGAGTAACTGTCTTGACTTTGACGGTACCTAACCAGAAAGTCACGGCTAACTACGTGC
>MG|57|97.75|Firmicutes|Bacilli|Lactobacillales|Carnobacteriaceae|Atopostipes|suicloacalis|
CCTACGGGAGGCAGCAGTAGGGAATCTTCCACAATGGGCGAAAGCCTGATGGAGCAATGCCGCGTGAATGAAGAAGGTCTTCGGATCGTAAAGTTCTGTTATTAGAGAAGAACAAGTCAAGGAGTAACTGTCTTGACTTTGACGGTACCTAACCAGAAAGTCACGGCTAACTACGTGC
>MG|835|99.44|Firmicutes|Bacilli|Lactobacillales|Carnobacteriaceae|Carnobacterium|mobile|
CCTACGGGAGGCAGCAGTAGGGAATCTTCCGCAATGGACGAAAGTCTGACGGAGCAATGCCGCGTGAGTGAAGAAGGTTTTCGGATCGTAAAACTCTGTTGTTAGAGAAGAACAAGGATGAGCGTAACTACTCATCCCCTGACGGTATCTAACCAGAAAGCCATGGCTAACTACGTGCC
>MG|337|99.44|Firmicutes|Bacilli|Lactobacillales|Carnobacteriaceae|Carnobacterium|mobile|
GCACGTAGTTAGCCATGGCTTTCTGGTTAGATACCGTCAGGGGATGAGTAGTTACGCTCATCCTTGTTCTTCTCTAACAACAGAGTTTTACGATCCGAAAACCTTCTTCACTCACGCGGCATTGCTCCGTCAGACTTTCGTCCATTGCGGAAGATTCCCTACTGCTGCCTCCCGTAGGA
>MG|12|99.44|Firmicutes|Bacilli|Lactobacillales|Carnobacteriaceae|Carnobacterium|sp.|
CCTACGGGAGGCAGCAGTGGGGAATCTTCCGCAATGGACGAAAGTCTGACGGAGCAATGCCGCGTGAGTGAAGAAGGTTTTCGGATCGTAAAACTCTGTTGTTAGAGAAGAACAAGGATGAGCGTAACTACTCATCCCCTGACGGTATCTAACCAGAAAGCCATGGCTAACTACGTGC
>MG|11|99.44|Firmicutes|Bacilli|Lactobacillales|Carnobacteriaceae|Carnobacterium|sp.|
CCTACGGGAGGCAGCAGTAGGGAATCTTCCGCAATGGACGAAAGTCTGACGGAGCAATGCCGCGTGAGTGAAGAAGGTTTTCGGATCGTAAACTCTGTTGTTAGAGAAGAACAAGGATGAGCGTAACTACTCATCCCCTGACGGTATCTAACCAGAAAGCCATGGCTAACTACGTGC
>MG|12|99.44|Firmicutes|Bacilli|Lactobacillales|Carnobacteriaceae|Carnobacterium|sp.|
CCTACGGGAGGCAGCAGTAGGGAATCTTCCGCAATGGACGAAAGTCTGACGGAGCAACGCCGCGTGAGTGAAGAAGGTTTTCGGATCGTAAAACTCTGTTGTTAGAGAAGAACAAGGATGAGAGTAACTGTTCATCCCTTGACGGTATCTAACCAGAAAGCCACGGCTAACTACGTGC
>MG|13|99.44|Firmicutes|Bacilli|Lactobacillales|Carnobacteriaceae|Carnobacterium|sp.|
CCTACGGGAGGCAGCAGTAGGGAATCTTCCGCAATGGACGAAAGTCTGACGGAGCAATGCCGCGTGAGTGAAGAAGGTTTTCGGATCGTAAAACTCTGTTGTTAGAGAAGAACAAGGATGAGCGTAACTACTCATCCCCCTGACGGTATCTAACCAGAAAGCCATGGCTAACTACGTGC
>MG|20|99.44|Firmicutes|Bacilli|Lactobacillales|Carnobacteriaceae|Carnobacterium|sp.|
GCACGTAGTTAGCCGTGGCTTTCTGGTTAGATACCGTCAGGGGATGAGTAGTTACGCTCATCCTTGTTCTTCTCTAACAACAGAGTTTTACGATCCGAAAACCTTCTTCACTCACGCGGCATTGCTCCGTCAGACTTTCGTCCATTGCGGAAGATTCCCTACTGCTGCCTCCCGTAGG
>MG|46|99.44|Firmicutes|Bacilli|Lactobacillales|Carnobacteriaceae|Carnobacterium|sp.|
CCTACGGGAGGCAGCAGTAGGGAATCTTCCGCAATGGACGAAAGTCTGACGGAGCAATGCCGCGTGAGTGAAGAAGGTTTTCGGATCGTAAAACTCTGTTGTTAGAGAAGAACAAGGATGAGCGTAACTACTCATCCCCTGACGGTATCTAACCAGAAAGCCACGGCTAACTACGTGC
>MG|13|97.75|Firmicutes|Bacilli|Lactobacillales|Carnobacteriaceae|Carnobacterium|sp.|
GCACGTAGTTAGCCATGGCTTTCTGGTTAGATACCGTCAGGGGATGAGTAGTTACGCTCATCCTTGTTCTTCTCTAACAACAGAGTTTTACGATCCGAAAACCTTCTTCACTCACGCGGCGTTGCTCGGTCAGACTTGCGTCCATTGCCGAAGATTCCCTACTGCTGCCTCCCGTAGG
>MG|27|98.88|Firmicutes|Bacilli|Lactobacillales|Carnobacteriaceae|Carnobacterium|sp.|
CCTACGGGAGGCAGCAGTAGGGAATCTTCCGCAATGGACGAAAGTCTGACGGAGCAATGCCGCGTGAGTGAAGAAGGTTTTCGGATCGTAAAACTCTGTTGTTAGAGAAGAACAAGGATGAGCGTAACTACTCATCCCCTGACGGTATCTAACCAGAAAGTCACGGCTAACTACGTGC
>MG|36|97.75|Firmicutes|Bacilli|Lactobacillales|Carnobacteriaceae|Carnobacterium|sp.|
CCTACGGGAGGCAGCAGTAGGGAATCTTCCACAATGGACGCAAGTCTGATGGAGCAACGCCGCGTGAGTGAAGAAGGTTTTCGGATCGTAAAACTCTGTTGTTAGAGAAGAACAAGGATGAGAGTAACTGTTCATCCCTTGACGGTATCTAACCAGAAAGCCACGGCTAACTACGTGC
>MG|18|98.31|Firmicutes|Bacilli|Lactobacillales|Carnobacteriaceae|Carnobacterium|sp.|
CCTACGGGAGGCAGCAGTAGGGAATCTTCGGCAATGGACGAAAGTCTGACCGAGCAACGCCGCGTGAGTGAAGAAGGTTTTCGGATCGTAAAACTCTGTTGTTAGAGAAGAACAAGGATGAGCGTAACTACTCATCCCCTGACGGTATCTAACCAGAAAGCCATGGCTAACTACGTGC
>MG|25|97.75|Firmicutes|Bacilli|Lactobacillales|Carnobacteriaceae|Carnobacterium|sp.|
CCTACGGGAGGCAGCAGTAGGGAATCTTCGGCAATGGACGCAAGTCTGACCGAGCAACGCCGCGTGAGTGAAGAAGGTTTTCGGATCGTAAAACTCTGTTGTTAGAGAAGAACAAGGATGAGCGTAACTACTCATCCCCTGACGGTATCTAACCAGAAAGCCATGGCTAACTACGTGC
>MG|15|97.19|Firmicutes|Bacilli|Lactobacillales|Carnobacteriaceae|Isobaculum|melis|
GCACGTAGTTAGCCGTGGCTTTCTGGTTGGGTACCGTCAAGGAAGAGCAGTTACTCTCCTACTTGTTCTTCTCCAACAACAGAGTTTTACGATCCGAAAACCTTCTTCACTCACGCGGCGTTGCTCCGTCAGACTTTCGTCCATTGCGGAAGATTCCCTACTGCTGCCTCCCGTAGG
>MG|40|97.19|Firmicutes|Bacilli|Lactobacillales|Carnobacteriaceae|Isobaculum|melis|
CCTACGGGAGGCAGCAGTAGGGAATCTTCCGCAATGGACGAAAGTCTGACGGAGCAACGCCGCGTGAGTGAAGAAGGTTTTCGGATCGTAAAACTCTGTTGTTGGAGAAGAACAAGTAGGAGAGTAACTGCTCTTCCTTGACGGTACCCAACCAGAAAGCCACGGCTAACTACGTGC
>MG|150|99.44|Firmicutes|Bacilli|Lactobacillales|Enterococcaceae|Enterococcus|cecorum|
CCTGCGGGAGGCAGCAGTAGGGAATCTTCGGCAATGGACGCAAGTCTGACCGAGCAACGCCGCGTGAGTGAAGAAGGTTTTCGGATCGTAAAACTCTGTTGTTAGAGAAGAACAAGGATGAGAGTGGAAAGTTCATCCCTTGACGGTATCTAACCAGAAAGCCACGGCTAACTACGTGCC
>MG|16|99.44|Firmicutes|Bacilli|Lactobacillales|Enterococcaceae|Enterococcus|cecorum|
CCTACGGGAGGCAGCAGTAGGGAATCTTCGGCAATGGACGCAAGTCTGACCGAGCAACGCCGCGTGAGTGAAGAAGGTTTTCGGATCGTAAAACTCTGTTGTTAGAGAAGAACAAGGATGAGAGTGGAAAGTTCATCCCTTGACGGTATCTAACCAGAAAGCCATGGCTAACTACGTGC
>MG|10|99.44|Firmicutes|Bacilli|Lactobacillales|Enterococcaceae|Enterococcus|cecorum|
CCTACGGGAGGCAGCAGTAGGGAATCTTCGGCAATGGACGCAAGTCTGACCGAGCAACGCCGCGTGAGTGGAGAAGGTTTTCGGATCGTAAAACTCTGTTGTTAGAGAAGAACAAGGATGAGAGTGGAAAGTTCATCCCTTGACGGTATCTAACCAGAAAGCCACGGCTAACTACGTGC
>MG|33|99.44|Firmicutes|Bacilli|Lactobacillales|Enterococcaceae|Enterococcus|cecorum|
CCTACGGGAGGCAGCAGTGGGGAATCTTCGGCAATGGACGCAAGTCTGACCGAGCAACGCCGCGTGAGTGAAGAAGGTTTTCGGATCGTAAAACTCTGTTGTTAGAGAAGAACAAGGATGAGAGTGGAAAGTTCATCCCTTGACGGTATCTAACCAGAAAGCCACGGCTAACTACGTGC
>MG|10|99.44|Firmicutes|Bacilli|Lactobacillales|Enterococcaceae|Enterococcus|cecorum|
CCTACGGGAGGCGGCAGTAGGGAATCTTCGGCAATGGACGCAAGTCTGACCGAGCAACGCCGCGTGAGTGAAGAAGGTTTTCGGATCGTAAAACTCTGTTGTTAGAGAAGAACAAGGATGAGAGTGGAAAGTTCATCCCTTGACGGTATCTAACCAGAAAGCCACGGCTAACTACGTGC
>MG|10|99.44|Firmicutes|Bacilli|Lactobacillales|Enterococcaceae|Enterococcus|cecorum|
GCACGTAGTTAGCCGTGGCTTTCTGGTTAGATACCGTCAAGGGATGAACTTTCCACTCTCATCCTTGTTCTTCTCTAACAACAGAGTTTACGATCCGAAAACCTTCTTCACTCACGCGGCGTTGCTCGGTCAGACTTGCGTCCATTGCCGAAGATTCCCTACTGCTGCCTCCCGTAGG
>MG|20|99.44|Firmicutes|Bacilli|Lactobacillales|Enterococcaceae|Enterococcus|cecorum|
GCACGTAGTTAGCCGTGGCTTTCTGGTTAGATACCGTCAAGGGATGAACTTTCCACTCTCATCCTTGTTCTTCTCTAACAACAGAGTTTTTACGATCCGAAAACCTTCTTCACTCACGCGGCGTTGCTCGGTCAGACTTGCGTCCATTGCCGAAGATTCCCTACTGCTGCCTCCCGTAGG
>MG|72|99.44|Firmicutes|Bacilli|Lactobacillales|Enterococcaceae|Enterococcus|cecorum|
CCTACGGGAGGCAGCAGTAGGGAATCTTCGGCAATGGACGCAAGTCTGACCGAGCAACGCCGCGTGAGTGAAGAAGGTTTTCGGATCGTAAAACTCTGTTGTTAGAGAAGAACAAGGATGAGAGTGGAAAGTTCATCCCTTGACGGTATCTAACCAGAAAGTCACGGCTAACTACGTGCC
>MG|14|99.44|Firmicutes|Bacilli|Lactobacillales|Enterococcaceae|Enterococcus|cecorum|
GCACGTAGTTAGCCGTGGCTTTCTGGTTAGATACCGTCAAGGGATGAACTTTCCACTCTCATCCTTGTTCTTCTCTAACAACAGAGTTTTACGATCCGAAAACCTTCTTCACTCACGCGGCGTTGCTCGGTCAGACTTGCGTCCATTGCCGAAGATTCCCCACTGCTGCCTCCCGTAGG
>MG|142|99.44|Firmicutes|Bacilli|Lactobacillales|Enterococcaceae|Enterococcus|cecorum|
GCACGTAGTTAGCCGTGGCTTTCTGGTTAGATACCGTCAAGGGATGAACTTTCCACTCTCATCCTTGTTCTTCTCTAACAACAGAGTTTTACGATCCGAGAACCTTCTTCACTCACGCGGCGTTGCTCGGTCAGACTTGCGTCCATTGCCGAAGATTCCCTACTGCTGCCTCCCGTAGGA
>MG|11|99.44|Firmicutes|Bacilli|Lactobacillales|Enterococcaceae|Enterococcus|cecorum|
CCTACGGGAGGCAGCAGTAGGGAATCTTCGGCAATGGACGCAAGTCTGACCGAGCAACGCCGCGTGAGTGAAGAAGGTTTTCGGATCGTAAAACTCTGTTGTTAGAGAAGAACAAGGATGAGAGTGGAAAGTTCATCCCTTGGCGGTATCTAACCAGAAAGCCACGGCTAACTACGTGC
>MG|17|99.44|Firmicutes|Bacilli|Lactobacillales|Enterococcaceae|Enterococcus|cecorum|
GCACGTAGTTAGCCGTGGCTTTCTGGTTAGATACCGTCAAGGGATGAACTTTCCACTCTCATCCTTGTTCTTCTCTAACAACAGAGTTTTACGATCCGAAAACCTTCTTCACTCACGCGGCGTTGCTCGGTCAGACTTGCGTCCATTGCCGAAAATTCCCTACTGCTGCCTCCCGTAGG
>MG|39|99.45|Firmicutes|Bacilli|Lactobacillales|Enterococcaceae|Enterococcus|cecorum|
CCTACGGGAGGCAGCAGTAGGGGAATCTTCGGCAATGGACGCAAGTCTGACCGAGCAACGCCGCGTGAGTGAAGAAGGTTTTCGGATCGTAAAACTCTGTTGTTAGAGAAGAACAAGGATGAGAGTGGAAAGTTCATCCCTTGACGGTATCTAACCAGAAAGCCACGGCTAACTACGTGCC
>MG|61|99.44|Firmicutes|Bacilli|Lactobacillales|Enterococcaceae|Enterococcus|cecorum|
GCACGTAGTTAGCCGTGGCTTTCTGGTTAGATACCGTCAAGGGATGAACTTTCCACTCTCATCCTTGTTCTTCTCTAACAACAGAGTTTTACGATCCGAAAACCTTCTTCACTCACGCGGCGTTGCTCGGTCAGACTTGCGTCCATTGCCGAAGATTCCCTACTGCTGCCTCCCGCAGG
>MG|25|99.44|Firmicutes|Bacilli|Lactobacillales|Enterococcaceae|Enterococcus|cecorum|
CCTACGGGAGGCAGCAGTAGGGAATCTTCGGCAATGGACGCAAGTCTGACCGAGCAACGTCGCGTGAGTGAAGAAGGTTTTCGGATCGTAAAACTCTGTTGTTAGAGAAGAACAAGGATGAGAGTGGAAAGTTCATCCCTTGACGGTATCTAACCAGAAAGCCACGGCTAACTACGTGC
>MG|10|99.44|Firmicutes|Bacilli|Lactobacillales|Enterococcaceae|Enterococcus|cecorum|
CCTACGGAAGGCAGCAGTAGGGAATCTTCGGCAATGGACGCAAGTCTGACCGAGCAACGCCGCGTGAGTGAAGAAGGTTTTCGGATCGTAAAACTCTGTTGTTAGAGAAGAACAAGGATGAGAGTGGAAAGTTCATCCCTTGACGGTATCTAACCAGAAAGCCACGGCTAACTACGTGC
>MG|10|99.44|Firmicutes|Bacilli|Lactobacillales|Enterococcaceae|Enterococcus|cecorum|
CCTACGGGAGGCAGCAGTAGGGAATCTTCGGCAATGGACGCAAGTCTGACCGAGCAACGCCGCGTGAGTGAAGAAGGTTTTCGGATCGTAAAACTCTGTTGTTAGAGAAGAACAAGGATGAGAGTGGAAAGTTCATCCCTTGACGGTATCTAACCAGAAGCCACGGCTAACTACGTGC
>MG|1758|100.0|Firmicutes|Bacilli|Lactobacillales|Enterococcaceae|Enterococcus|cecorum|
GCACGTAGTTAGCCGTGGCTTTCTGGTTAGATACCGTCAAGGGATGAACTTTCCACTCTCATCCTTGTTCTTCTCTAACAACAGAGTTTTACGATCCGAAAACCTTCTTCACTCACGCGGCGTTGCTCGGTCAGACTTGCGTCCATTGCCGAAGATTCCCTACTGCTGCCTCCCGTAGGA
>MG|403|99.44|Firmicutes|Bacilli|Lactobacillales|Enterococcaceae|Enterococcus|cecorum|
CCTACGGGAGGCAGCAGTAGGGAATCTTCGGCAATGGACGCAAGTCTGACCGAGCAACGCCGCGTGAGTGAAGAAGGTTCTCGGATCGTAAAACTCTGTTGTTAGAGAAGAACAAGGATGAGAGTGGAAAGTTCATCCCTTGACGGTATCTAACCAGAAAGCCACGGCTAACTACGTGCC
>MG|18|99.45|Firmicutes|Bacilli|Lactobacillales|Enterococcaceae|Enterococcus|cecorum|
GCACGTAGTTAGCCGTGGCTTTCTGGTTAGATACCGTCAAGGGATGAACTTTCCACTCTCATCCTTGTTCTTCTCTAACAACAGAGTTTTACGATCCGAAAACCTTCTTCACTCACGCGGCGTTGCTCGGTCAGACTTGCGTCCATTGCCGAAGATTCCCCTACTGCTGCCTCCCGTAGGA
>MG|49|99.44|Firmicutes|Bacilli|Lactobacillales|Enterococcaceae|Enterococcus|cecorum|
GCACGTAGTTAGCCGTGGCTTTCTGGTTAGATACCGTCAAGGGATGAACTTTCCACTCTCATCCTTGTTCTTCTCTAACAACAGAGTTTTACGATCCGAAAACCTTCTTCACTCACGCGGCGTTGCTCGGTCAGACTTTCGTCCATTGCCGAAGATTCCCTACTGCTGCCTCCCGTAGG
>MG|118|99.44|Firmicutes|Bacilli|Lactobacillales|Enterococcaceae|Enterococcus|cecorum|
CCTACGGGAGGCAGCAGTAGGGAATCTTCGGCAATGGACGAAAGTCTGACCGAGCAACGCCGCGTGAGTGAAGAAGGTTTTCGGATCGTAAAACTCTGTTGTTAGAGAAGAACAAGGATGAGAGTGGAAAGTTCATCCCTTGACGGTATCTAACCAGAAAGCCACGGCTAACTACGTGC
>MG|10|99.44|Firmicutes|Bacilli|Lactobacillales|Enterococcaceae|Enterococcus|cecorum|
CCTACGGGAGGCAGCAGTAGGGAATCTTCGGCAATGGACGCAAGCCTGACCGAGCAACGCCGCGTGAGTGAAGAAGGTTTTCGGATCGTAAAACTCTGTTGTTAGAGAAGAACAAGGATGAGAGTGGAAAGTTCATCCCTTGACGGTATCTAACCAGAAAGCCACGGCTAACTACGTGC
>MG|20|99.44|Firmicutes|Bacilli|Lactobacillales|Enterococcaceae|Enterococcus|cecorum|
CCTACGGGAGGCAGCAGTAGGGAATCTTCGGCAATGGACGCAAGTCTGACCGAGCAACGCCGCGTGAGTGAAGAAGGTTTCGGATCGTAAAACTCTGTTGTTAGAGAAGAACAAGGATGAGAGTGGAAAGTTCATCCCTTGACGGTATCTAACCAGAAAGCCACGGCTAACTACGTGC
>MG|34|99.45|Firmicutes|Bacilli|Lactobacillales|Enterococcaceae|Enterococcus|cecorum|
CCTACGGGAGGCAGCAGTAGGGAATCTTCGGCAATGGACGCAAGTCTGACCGAGCAACGCCGCGTGAGTGAAGAAGGTTTTCGGATCGTAAAAACTCTGTTGTTAGAGAAGAACAAGGATGAGAGTGGAAAGTTCATCCCTTGACGGTATCTAACCAGAAAGCCACGGCTAACTACGTGCC
>MG|29|99.44|Firmicutes|Bacilli|Lactobacillales|Enterococcaceae|Enterococcus|cecorum|
CCTACGGGAGGCAGCAGTAGGGAATCTTCGGCAATGGACGCAAGTCTGACCGAGCAACGCCGCGTGAGTGAAGAAGGTTTTCGGATCGTAAACTCTGTTGTTAGAGAAGAACAAGGATGAGAGTGGAAAGTTCATCCCTTGACGGTATCTAACCAGAAAGCCACGGCTAACTACGTGC
>MG|12|99.44|Firmicutes|Bacilli|Lactobacillales|Enterococcaceae|Enterococcus|cecorum|
CCTACGGGAGGCAGCAGTAGGGAATCTTCGGCAATGGACGCAAGTCTGACCGAGCAACGCCGCGCGAGTGAAGAAGGTTTTCGGATCGTAAAACTCTGTTGTTAGAGAAGAACAAGGATGAGAGTGGAAAGTTCATCCCTTGACGGTATCTAACCAGAAAGCCACGGCTAACTACGTGC
>MG|4519|100.0|Firmicutes|Bacilli|Lactobacillales|Enterococcaceae|Enterococcus|cecorum|
CCTACGGGAGGCAGCAGTAGGGAATCTTCGGCAATGGACGCAAGTCTGACCGAGCAACGCCGCGTGAGTGAAGAAGGTTTTCGGATCGTAAAACTCTGTTGTTAGAGAAGAACAAGGATGAGAGTGGAAAGTTCATCCCTTGACGGTATCTAACCAGAAAGCCACGGCTAACTACGTGCC
>MG|12|100.0|Firmicutes|Bacilli|Lactobacillales|Enterococcaceae|Enterococcus|cecorum|
TCCTACGGGAGGCAGCAGTAGGGAATCTTCGGCAATGGACGCAAGTCTGACCGAGCAACGCCGCGTGAGTGAAGAAGGTTTTCGGATCGTAAAACTCTGTTGTTAGAGAAGAACAAGGATGAGAGTGGAAAGTTCATCCCTTGACGGTATCTAACCAGAAAGCCACGGCTAACTACGTGC
>MG|32|99.44|Firmicutes|Bacilli|Lactobacillales|Enterococcaceae|Enterococcus|cecorum|
GCACGTAGTTAGCCGTGACTTTCTGGTTAGATACCGTCAAGGGATGAACTTTCCACTCTCATCCTTGTTCTTCTCTAACAACAGAGTTTTACGATCCGAAAACCTTCTTCACTCACGCGGCGTTGCTCGGTCAGACTTGCGTCCATTGCCGAAGATTCCCTACTGCTGCCTCCCGTAGG
>MG|13|99.44|Firmicutes|Bacilli|Lactobacillales|Enterococcaceae|Enterococcus|cecorum|
CCTACGGGGAGGCAGCAGTAGGGAATCTTCGGCAATGGACGCAAGTCTGACCGAGCAACGCCGCGTGAGTGAAGAAGGTTTTCGGATCGTAAAACTCTGTTGTTAGAGAAGAACAAGGATGAGAGTGGAAAGTTCATCCCTTGACGGTATCTAACCAGAAAGCCACGGCTAACTACGTGC
>MG|10|99.44|Firmicutes|Bacilli|Lactobacillales|Enterococcaceae|Enterococcus|cecorum|
CCTACGGGAGGCAGCAGTAGGGAATCTTCGGCAATGGACGCAAGTCTGACCGAGCAACGCCGCGTGAGTGAAGAAGGTTTTCGGATCGTAAAACTCTGTTGTTAGAGAAGAACAAGGATGAGAGTGGAAAGTTCATCCCTTGACGGTATCTAACCAGAAAGCCACGGCTAGCTACGTGC
>MG|29|99.44|Firmicutes|Bacilli|Lactobacillales|Enterococcaceae|Enterococcus|cecorum|
CCTACGGGAGGCAGCAGTAGGGAATCTTCCGCAATGGACGCAAGTCTGACCGAGCAACGCCGCGTGAGTGAAGAAGGTTTTCGGATCGTAAAACTCTGTTGTTAGAGAAGAACAAGGATGAGAGTGGAAAGTTCATCCCTTGACGGTATCTAACCAGAAAGCCACGGCTAACTACGTGCC
>MG|12|99.44|Firmicutes|Bacilli|Lactobacillales|Enterococcaceae|Enterococcus|cecorum|
CCTACGGGAGGCAGCAGTAGGGAATCTTCGGCAATGGGCGCAAGTCTGACCGAGCAACGCCGCGTGAGTGAAGAAGGTTTTCGGATCGTAAAACTCTGTTGTTAGAGAAGAACAAGGATGAGAGTGGAAAGTTCATCCCTTGACGGTATCTAACCAGAAAGCCACGGCTAACTACGTGC
>MG|39|99.44|Firmicutes|Bacilli|Lactobacillales|Enterococcaceae|Enterococcus|cecorum|
CCTACGGGAGGCAGCAGTAGGGAATTTTCGGCAATGGACGCAAGTCTGACCGAGCAACGCCGCGTGAGTGAAGAAGGTTTTCGGATCGTAAAACTCTGTTGTTAGAGAAGAACAAGGATGAGAGTGGAAAGTTCATCCCTTGACGGTATCTAACCAGAAAGCCACGGCTAACTACGTGC
>MG|11|100.0|Firmicutes|Bacilli|Lactobacillales|Enterococcaceae|Enterococcus|faecalis|
CCTACGGGAGGCAGCAGTAGGGAATCTTCGGCAATGGACGAAAGTCTGACCGAGCAACGCCGCGTGAGTGAAGAAGGTTTTCGGATCGTAAAACTCTGTTGTTAGAGAAGAACAAGGACGTTAGTAACTGAACGTCCCCTGACGGTATCTAACCAGAAAGCCACGGCTAACTACGTGC
>MG|11|99.44|Firmicutes|Bacilli|Lactobacillales|Enterococcaceae|Enterococcus|faecium|
CCTACGGGAGGCAGCAGTAGGGAATCTTCGGCAATGGACGAAAGTCTGACCGAGCAACGCCGCGTGAGTGAAGAAGGTTTTCGGATCGTAAAAACTCTGTTGTCAGAGAAGAACAGGGATAAGAGTAACTGTTTATCCCGTGACGGTATCTGACCAGAAAGCCACGGCTAACTACGTGC
>MG|158|100.0|Firmicutes|Bacilli|Lactobacillales|Enterococcaceae|Enterococcus|faecium|
GCACGTAGTTAGCCGTGGCTTTCTGGTCAGATACCGTCACGGGATAAACAGTTACTCTTATCCCTGTTCTTCTCTGACAACAGAGTTTTACGATCCGAAAACCTTCTTCACTCACGCGGCGTTGCTCGGTCAGACTTTCGTCCATTGCCGAAGATTCCCTACTGCTGCCTCCCGTAGGA
>MG|410|100.0|Firmicutes|Bacilli|Lactobacillales|Enterococcaceae|Enterococcus|faecium|
CCTACGGGAGGCAGCAGTAGGGAATCTTCGGCAATGGACGAAAGTCTGACCGAGCAACGCCGCGTGAGTGAAGAAGGTTTTCGGATCGTAAAACTCTGTTGTCAGAGAAGAACAGGGATAAGAGTAACTGTTTATCCCGTGACGGTATCTGACCAGAAAGCCACGGCTAACTACGTGC
>MG|39|99.44|Firmicutes|Bacilli|Lactobacillales|Enterococcaceae|Enterococcus|Enterococcus durans / Enterococcus faecium / Enterococcus hirae / Enterococcus ratti / Enterococcus thailandicus / Enterococcus villorum|
GCACGTAGTTAGCCGTGGCTTTCTGGTTAGATACCGTCAAGGGATGAACAGTTACTCTCATCCTTGTTCTTCTCTAACAACAGAGTTTTACGATCCGAAAACCTTCTTCACTCACGCGGCGTTGCTCGGTCAGACTTGCGTCCATTGCCGAAGATTCCCTACTGCTGCCTCCCGTAGG
>MG|12|99.44|Firmicutes|Bacilli|Lactobacillales|Enterococcaceae|Enterococcus|Enterococcus durans / Enterococcus faecium / Enterococcus hirae / Enterococcus ratti / Enterococcus thailandicus / Enterococcus villorum|
CCTACGGGAGGCAGCAGTAGGGAATTTTCGGCAATGGACGAAAGTCTGACCGAGCAACGCCGCGTGAGTGAAGAAGGTTTTCGGATCGTAAAACTCTGTTGTTAGAGAAGAACAAGGATGAGAGTAACTGTTCATCCCTTGACGGTATCTAACCAGAAAGCCACGGCTAACTACGTGC
>MG|15|99.44|Firmicutes|Bacilli|Lactobacillales|Enterococcaceae|Enterococcus|Enterococcus durans / Enterococcus faecium / Enterococcus hirae / Enterococcus ratti / Enterococcus thailandicus / Enterococcus villorum|
CCTACGGGAGGCAGCAGTAGGGAATCTTCGGCAATGGACGAAAGTCTGACCGAGCAACGCCGCGTGAGTGAAGAAGGTTTTCGGATCGTAAAACTCTGTTGTTAGAGAAGAACAAGGATGAGAGTAACTGTTCATCCCTTGACGGTATCTAACCAGAAAGCCATGGCTAACTACGTGC
>MG|10|99.44|Firmicutes|Bacilli|Lactobacillales|Enterococcaceae|Enterococcus|Enterococcus durans / Enterococcus faecium / Enterococcus hirae / Enterococcus ratti / Enterococcus thailandicus / Enterococcus villorum|
CCTACGGGAGGCAGCAGTAGGGAATCTTCGGCAATGGACGAAAGTCTGACCGAGCAACGCCGCGTGAGTGAAGAAGGTTTTCGGATCGTAAAACTCTGTTGTTAGAGAAGAACAAGGATGAGAGTAACTATTCATCCCTTGACGGTATCTAACCAGAAAGCCACGGCTAACTACGTGC
>MG|27|98.88|Firmicutes|Bacilli|Lactobacillales|Enterococcaceae|Enterococcus|cecorum|
CCTACGGGAGGCAGCAGTAGGGAATCTTCGGCAATGGACGCAAGTCTGACCGAGCAACGCCGCGTGAGTGAAGAAGGTTTTCGGATCGTAAAACTCTGTTGTTAGAGAAGAACAAGGATGAGAGTGGAAAGTTCATCCCTTGACGGTATCTAACCAGCAAGTCACGGCTAACTACGTGC
>MG|23|99.44|Firmicutes|Bacilli|Lactobacillales|Enterococcaceae|Enterococcus|Enterococcus durans / Enterococcus faecium / Enterococcus hirae / Enterococcus ratti / Enterococcus thailandicus / Enterococcus villorum|
CCTACGGGAGGCAGCAGTAGGGAATCTTCCGCAATGGACGAAAGTCTGACCGAGCAACGCCGCGTGAGTGAAGAAGGTTTTCGGATCGTAAAACTCTGTTGTTAGAGAAGAACAAGGATGAGAGTAACTGTTCATCCCTTGACGGTATCTAACCAGAAAGCCACGGCTAACTACGTGC
>MG|20|97.22|Firmicutes|Bacilli|Lactobacillales|Enterococcaceae|Enterococcus|cecorum|
GCACGTAGTTAGCCGTGGCTTTCTGGTTAGATACCGTCAAGGGATGAACTTTCCACTCTCATCCTTGTTCTTCTCTAACAACAGAGTTTTACGATCCGAAGACCTTCTTCACTCACGCGGCGTTGCTCCATCAGACTTGCGTCCATTGTGGAAGATTCCCTACTGCTGCCTCCCGTAGGA
>MG|49|97.77|Firmicutes|Bacilli|Lactobacillales|Enterococcaceae|Enterococcus|cecorum|
CCTACGGGAGGCAGCAGTAGGGAATCTTCCACAATGGACGCAAGTCTGATGGAGCAACGCCGCGTGAGTGAAGAAGGTTTTCGGATCGTAAAACTCTGTTGTTAGAGAAGAACAAGGATGAGAGTGGAAAGTTCATCCCTTGACGGTATCTAACCAGAAAGCCACGGCTAACTACGTGC
>MG|23|98.88|Firmicutes|Bacilli|Lactobacillales|Enterococcaceae|Enterococcus|cecorum|
CCTACGGGAGGCAGCAGTAGGGAATCTTCGGCAATGGACGCAAGTCTGACCGAGCAACGCCGCGTGAGTGAAGAAGGTTTTCGGATCGTAAAACTCTGTTGTTAGAGAAGAACAAGGATGAGAGTGGAAAGTTCATCCCTTGACGGTATCTAACCAGAAAGTGACGGCTAACTACGTGC
>MG|10|99.44|Firmicutes|Bacilli|Lactobacillales|Enterococcaceae|Enterococcus|Enterococcus durans / Enterococcus faecium / Enterococcus hirae / Enterococcus ratti / Enterococcus thailandicus / Enterococcus villorum|
CCTACGGGAGGCAGCAGTAGGGAATCTTCGGCAATGGGCGAAAGTCTGACCGAGCAACGCCGCGTGAGTGAAGAAGGTTTTCGGATCGTAAAACTCTGTTGTTAGAGAAGAACAAGGATGAGAGTAACTGTTCATCCCTTGACGGTATCTAACCAGAAAGCCACGGCTAACTACGTGC
>MG|2463|100.0|Firmicutes|Bacilli|Lactobacillales|Enterococcaceae|Enterococcus|Enterococcus durans / Enterococcus faecium / Enterococcus hirae / Enterococcus ratti / Enterococcus thailandicus / Enterococcus villorum|
CCTACGGGAGGCAGCAGTAGGGAATCTTCGGCAATGGACGAAAGTCTGACCGAGCAACGCCGCGTGAGTGAAGAAGGTTTTCGGATCGTAAAACTCTGTTGTTAGAGAAGAACAAGGATGAGAGTAACTGTTCATCCCTTGACGGTATCTAACCAGAAAGCCACGGCTAACTACGTGCC
>MG|10|99.44|Firmicutes|Bacilli|Lactobacillales|Enterococcaceae|Enterococcus|Enterococcus durans / Enterococcus faecium / Enterococcus hirae / Enterococcus ratti / Enterococcus thailandicus / Enterococcus villorum|
CCTACGGGAGACAGCAGTAGGGAATCTTCGGCAATGGACGAAAGTCTGACCGAGCAACGCCGCGTGAGTGAAGAAGGTTTTCGGATCGTAAAACTCTGTTGTTAGAGAAGAACAAGGATGAGAGTAACTGTTCATCCCTTGACGGTATCTAACCAGAAAGCCACGGCTAACTACGTGC
>MG|34|99.44|Firmicutes|Bacilli|Lactobacillales|Enterococcaceae|Enterococcus|Enterococcus durans / Enterococcus faecium / Enterococcus hirae / Enterococcus ratti / Enterococcus thailandicus / Enterococcus villorum|
CCTACGGGAGGCAGCAGTAGGGAATCTTCGGCAATGGACGAAAGTCTGACCGAGCAACGCCGCGTGAGTGAAGAAGGTTTTCGGATCGTAAACTCTGTTGTTAGAGAAGAACAAGGATGAGAGTAACTGTTCATCCCTTGACGGTATCTAACCAGAAAGCCACGGCTAACTACGTGC
>MG|11|97.19|Firmicutes|Bacilli|Lactobacillales|Enterococcaceae|Enterococcus|faecium|
GCACGTAGTTAGCCGTGACTTTCTGGTTGGATACCGTCACTGCGTGAACAGTTACTCTCATCCTTGTTCTTCTCTAACAACAGAGTTTTACGATCCGAAAACCTTCTTCACTCACGCGGCGTTGCTCGGTCAGACTTTCGTCCATTGCCGAAGATTCCCTACTGCTGCCTCCCGTAGGGTA
>MG|77|99.44|Firmicutes|Bacilli|Lactobacillales|Enterococcaceae|Enterococcus|Enterococcus durans / Enterococcus faecium / Enterococcus hirae / Enterococcus ratti / Enterococcus thailandicus / Enterococcus villorum|
CCTACGGGAGGCAGCAGTAGGGAATCTTCGGCAATGGACGCAAGTCTGACCGAGCAACGCCGCGTGAGTGAAGAAGGTTTTCGGATCGTAAAACTCTGTTGTTAGAGAAGAACAAGGATGAGAGTAACTGTTCATCCCTTGACGGTATCTAACCAGAAAGCCACGGCTAACTACGTGC
>MG|57|99.44|Firmicutes|Bacilli|Lactobacillales|Enterococcaceae|Enterococcus|Enterococcus durans / Enterococcus faecium / Enterococcus hirae / Enterococcus ratti / Enterococcus thailandicus / Enterococcus villorum|
CCTACGGGAGGCAGCAGTAGGGAATCTTCGGCAATGGACGAAAGTCTGACCGAGCAACGCCGCGTGAGTGAAGAAGGTTTTCGGATCGTAAAAACTCTGTTGTTAGAGAAGAACAAGGATGAGAGTAACTGTTCATCCCTTGACGGTATCTAACCAGAAAGCCACGGCTAACTACGTGC
>MG|12|99.44|Firmicutes|Bacilli|Lactobacillales|Enterococcaceae|Enterococcus|Enterococcus durans / Enterococcus faecium / Enterococcus hirae / Enterococcus ratti / Enterococcus thailandicus / Enterococcus villorum|
GCACGTAGTTAGCCGTGGCTTTCTGGTTAGATACCGTCAAGGGATAAACAGTTACTCTCATCCTTGTTCTTCTCTAACAACAGAGTTTTACGATCCGAAAACCTTCTTCACTCACGCGGCGTTGCTCGGTCAGACTTTCGTCCATTGCCGAAGATTCCCTACTGCTGCCTCCCGTAGG
>MG|20|99.44|Firmicutes|Bacilli|Lactobacillales|Enterococcaceae|Enterococcus|Enterococcus durans / Enterococcus faecium / Enterococcus hirae / Enterococcus ratti / Enterococcus thailandicus / Enterococcus villorum|
GCACGTAGTTAGCCGTGGCTTTCTGGTTAGATACCGTCAAGGGATGAACAGTTACTCTCATCCTTGTTCTTCTCTAACAACAGAGTTTTTACGATCCGAAAACCTTCTTCACTCACGCGGCGTTGCTCGGTCAGACTTTCGTCCATTGCCGAAGATTCCCTACTGCTGCCTCCCGTAGG
>MG|24|98.89|Firmicutes|Bacilli|Lactobacillales|Enterococcaceae|Enterococcus|cecorum|
GCACGTAGTTAGCCGTGGCTTTCTGGTTAGATACCGTCAAGGGATGAACTTTCCACTCTCATCCTTGTTCTTCTCTAACAACAGAGTTTTACGATCCGAAAACCTTCTTCACTCACGCGGCGTTGCTCGGTCAGACTTGCGTCCATTGTGGAAGATTCCCTACTGCTGCCTCCCGTAGGA
>MG|12|98.88|Firmicutes|Bacilli|Lactobacillales|Enterococcaceae|Enterococcus|cecorum|
GCACGTAGTTAGCCGTGACTTGCTGGTTAGATACCGTCAAGGGATGAACTTTCCACTCTCATCCTTGTTCTTCTCTAACAACAGAGTTTTACGATCCGAAAACCTTCTTCACTCACGCGGCGTTGCTCGGTCAGACTTGCGTCCATTGCCGAAGATTCCCTACTGCTGCCTCCCGTAGG
>MG|36|98.88|Firmicutes|Bacilli|Lactobacillales|Enterococcaceae|Enterococcus|cecorum|
CCTACGGGAGGCAGCAGTAGGGAATCTTCCACAATGGACGCAAGTCTGACCGAGCAACGCCGCGTGAGTGAAGAAGGTTTTCGGATCGTAAAACTCTGTTGTTAGAGAAGAACAAGGATGAGAGTGGAAAGTTCATCCCTTGACGGTATCTAACCAGAAAGCCACGGCTAACTACGTGC
>MG|54|99.44|Firmicutes|Bacilli|Lactobacillales|Enterococcaceae|Enterococcus|Enterococcus durans / Enterococcus faecium / Enterococcus hirae / Enterococcus ratti / Enterococcus thailandicus / Enterococcus villorum|
CCTACGGGAGGCAGCAGTAGGGAATCTTCGGCAATGGACGAAAGTCTGACCGAGCAACGCCGCGTGAGTGAAGAAGGTTTTCGGATCGTAAAACTCTGTTGTTAGAGAAGAACAAGGATGAGAGTAACTGTTCATCCCTTGACGGTATCTAACCAGAAAGTCACGGCTAACTACGTGC
>MG|37|99.44|Firmicutes|Bacilli|Lactobacillales|Enterococcaceae|Enterococcus|Enterococcus durans / Enterococcus faecium / Enterococcus hirae / Enterococcus ratti / Enterococcus thailandicus / Enterococcus villorum|
CCTACGGGAGGCAGCAGTAGGGAATCTTCGGCAATGGACGAAAGTCTGACCGAGCAACGCCGCGTGAGTGAAGAAGGTTTTCGGATCGTAAAACTCTGTTGTTAGAGAAGAACAAGGATGAGAGTAACTGTTTATCCCTTGACGGTATCTAACCAGAAAGCCACGGCTAACTACGTGC
>MG|28|99.44|Firmicutes|Bacilli|Lactobacillales|Enterococcaceae|Enterococcus|Enterococcus durans / Enterococcus faecium / Enterococcus hirae / Enterococcus ratti / Enterococcus thailandicus / Enterococcus villorum|
GCACGTAGTTAGCCGTGACTTTCTGGTTAGATACCGTCAAGGGATGAACAGTTACTCTCATCCTTGTTCTTCTCTAACAACAGAGTTTTACGATCCGAAAACCTTCTTCACTCACGCGGCGTTGCTCGGTCAGACTTTCGTCCATTGCCGAAGATTCCCTACTGCTGCCTCCCGTAGGA
>MG|11|98.88|Firmicutes|Bacilli|Lactobacillales|Enterococcaceae|Enterococcus|cecorum|
CCTACGGGAGGCAGCAGTAGGGAATCTTCGGCAATGGACGCAAGTCTGACCGAGCAACGCCGCGTGAGTGAAGAAGGTTTTCGGATCGTAAACATCTGTTGTTAGAGAAGAACAAGGATGAGAGTGGAAAGTTCATCCCTTGACGGTATCTAACCAGAAAGCCACGGCTAACTACGTGC
>MG|21|98.88|Firmicutes|Bacilli|Lactobacillales|Enterococcaceae|Enterococcus|cecorum|
CCTACGGGAGGCAGCAGTAGGGAATCTTCCGCAATGGACGAAAGTCTGACGGAGCAACGCCGCGTGAGTGAAGAAGGTTTTCGGATCGTAAAACTCTGTTGTTAGAGAAGAACAAGGATGAGAGTGGAAAGTTCATCCCTTGACGGTATCTAACCAGAAAGCCACGGCTAACTACGTGC
>MG|29|98.32|Firmicutes|Bacilli|Lactobacillales|Enterococcaceae|Enterococcus|cecorum|
CCTACGGGAGGCAGCAGTAGGGAATCTTCCGCAATGGACGAAAGTCTGACGGAGCAATGCCGCGTGAGTGAAGAAGGTTTTCGGATCGTAAAACTCTGTTGTTAGAGAAGAACAAGGATGAGAGTGGAAAGTTCATCCCTTGACGGTATCTAACCAGAAAGCCACGGCTAACTACGTGC
>MG|959|100.0|Firmicutes|Bacilli|Lactobacillales|Enterococcaceae|Enterococcus|Enterococcus durans / Enterococcus faecium / Enterococcus hirae / Enterococcus ratti / Enterococcus thailandicus / Enterococcus villorum|
GCACGTAGTTAGCCGTGGCTTTCTGGTTAGATACCGTCAAGGGATGAACAGTTACTCTCATCCTTGTTCTTCTCTAACAACAGAGTTTTACGATCCGAAAACCTTCTTCACTCACGCGGCGTTGCTCGGTCAGACTTTCGTCCATTGCCGAAGATTCCCTACTGCTGCCTCCCGTAGGA
>MG|50|97.21|Firmicutes|Bacilli|Lactobacillales|Enterococcaceae|Enterococcus|cecorum|
CCTACGGGAGGCAGCAGTAGGGAATCTTCCACAATGGACGCAAGTCTGATGGAGCAACGCCGCGTGAGTGAAGAAGGTCTTCGGATCGTAAAACTCTGTTGTTAGAGAAGAACAAGGATGAGAGTGGAAAGTTCATCCCTTGACGGTATCTAACCAGAAAGCCACGGCTAACTACGTGC
>MG|18|97.78|Firmicutes|Bacilli|Lactobacillales|Enterococcaceae|Enterococcus|cecorum|
GCACGTAGTTAGCCGTGGCTTTCTGGTTAGATACCGTCAAGGGATGAACTTTCCACTCTCATCCTTGTTCTTCTCTAACAACAGAGTTTTACGATCCGAAAACCTTCTTCACTCACGCGGCGTTGCTCCATCAGACTTGCGTCCATTGTGGAAGATTCCCTACTGCTGCCTCCCGTAGGA
>MG|23|97.19|Firmicutes|Bacilli|Lactobacillales|Enterococcaceae|Enterococcus|faecium|
CCTACGGGAGGCAGCAGTAGGGAATCTTCGGCAATGGACGAAAGTCTGACCGAGCAACGCCGCGTGAGTGAAGAAGGTTTTCGGATCGTAAAACTCTGTTGTTAGAGAAGAACAAGGATGAGAGTAACTGTTCACGCAGTGACGGTATCCAACCAGAAAGTCACGGCTAACTACGTGC
>MG|42|99.44|Firmicutes|Bacilli|Lactobacillales|Lactobacillaceae|Lactobacillus|agilis|
CCTACGGGAGGCAGCAGTAGGGAATCTTCCACAATGGGCGCAAGCCTGATGGAGCAACGCCGCGTGAGTGAAGAAGGTCTTCGGATCGTAAAACTCTGTTGTTAGAGAAGAACATGCAGGAGAGTAACTATTCTTGTATTGACGGTATCTAACCAGAAAGCCACGGCTAACTACGTGC
>MG|263|100.0|Firmicutes|Bacilli|Lactobacillales|Lactobacillaceae|Lactobacillus|agilis|
CCTACGGGAGGCAGCAGTAGGGAATCTTCCACAATGGGCGCAAGCCTGATGGAGCAACGCCGCGTGAGTGAAGAAGGTCTTCGGATCGTAAAACTCTGTTGTTAGAGAAGAACATGCAGGAGAGTAACTGTTCTTGTATTGACGGTATCTAACCAGAAAGCCACGGCTAACTACGTGC
>MG|124|100.0|Firmicutes|Bacilli|Lactobacillales|Lactobacillaceae|Lactobacillus|agilis|
GCACGTAGTTAGCCGTGGCTTTCTGGTTAGATACCGTCAATACAAGAACAGTTACTCTCCTGCATGTTCTTCTCTAACAACAGAGTTTTACGATCCGAAGACCTTCTTCACTCACGCGGCGTTGCTCCATCAGGCTTGCGCCCATTGTGGAAGATTCCCTACTGCTGCCTCCCGTAGGA
>MG|10|99.44|Firmicutes|Bacilli|Lactobacillales|Lactobacillaceae|Lactobacillus|agilis|
CCTACGGGAGGCAGCAGTAGGGAATCTTCCACAATGGGCGCAAGCCTGATGGAGCAACGCCGCGTGAGTGAAGAAGGTCTTCGGATCGTAAAACTCTGTTGTTAGAGAAGAACATGCAGGAGAGTAACTGTTCTTGTATTGACGGTATCTAACCAGAAAGTCACGGCTAACTACGTGC
>MG|33|99.44|Firmicutes|Bacilli|Lactobacillales|Lactobacillaceae|Lactobacillus|agilis|
CCTACGGGAGGCAGCAGTAGGGAATCTTCCACAATGGGCGCAAGCCTGATGGAGCAACGCCGCGTGAGTGAAGAAGGTCTTCGGATTGTAAAACTCTGTTGTTAGAGAAGAACATGCAGGAGAGTAACTGTTCTTGTATTGACGGTATCTAACCAGAAAGCCACGGCTAACTACGTGC
>MG|13|99.44|Firmicutes|Bacilli|Lactobacillales|Lactobacillaceae|Lactobacillus|agilis|
GCACGTAGTTAGCCGTGGCTTTCTGGTTAGATACCGTCAATACAAGAACAGTTACTCTCCTGCATGTTCTTCTCTAACAACAGAGTTTTACAATCCGAAGACCTTCTTCACTCACGCGGCGTTGCTCCATCAGGCTTGCGCCCATTGTGGAAGATTCCCTACTGCTGCCTCCCGTAGG
>MG|31|99.44|Firmicutes|Bacilli|Lactobacillales|Lactobacillaceae|Lactobacillus|agilis|
GCACGTAGTTAGCCGTGGCTTTCTGGTTAGATACCGTCAATACAAGAATAGTTACTCTCCTGCATGTTCTTCTCTAACAACAGAGTTTTACGATCCGAAGACCTTCTTCACTCACGCGGCGTTGCTCCATCAGGCTTGCGCCCATTGTGGAAGATTCCCTACTGCTGCCTCCCGTAGG
>MG|13|99.44|Firmicutes|Bacilli|Lactobacillales|Lactobacillaceae|Lactobacillus|alvi|
GCACGTATTTAGCCGTGACTTTCTGGTTGAATACCGTCAATACTAGAACAGTTACTCTCTAGCATGTTCTTCTTCAACAACAGAGCTTTACGAGCCGAAACCCTTCTTCACTCACGCGGTGTTGCTCCATCAGGCTTGCGCCCATTGTGGAAGATTCCCTACTGCTGCCTCCCGTAGG
>MG|21|99.44|Firmicutes|Bacilli|Lactobacillales|Lactobacillaceae|Lactobacillus|alvi|
CCTACGGGAGGCAGCAGTAGGGAATCTTCCACAATGGGCGCAAGCCTGATGGAGCAACACCGCGTGAGTGAAGAAGGGGTTTCGGCTCGTAAAGCTCTGTTGTTGAAGAAGAACATGCTAGAGAGTAACTGTTCTAGTATTGACGGTATTCAACCAGAAAGTCACGGCTAACTACGTGC
>MG|60|100.0|Firmicutes|Bacilli|Lactobacillales|Lactobacillaceae|Lactobacillus|alvi|
TCCTACGGGAGGCAGCAGTAGGGAATCTTCCACAATGGGCGCAAGCCTGATGGAGCAACACCGCGTGAGTGAAGAAGGGTTTCGGCTCGTAAAGCTCTGTTGTTGAAGAAGAACATGCTAGAGAGTAACTGTTCTAGTATTGACGGTATTCAACCAGAAAGTCACGGCTAACTACGTGC
>MG|16|100.0|Firmicutes|Bacilli|Lactobacillales|Lactobacillaceae|Lactobacillus|alvi|
CCTACGGGAGGCAGCAGTAGGGAATCTTCCACAATGGGCGCAAGCCTGATGGAGCAACACCGCGTGAGTGAAGAAGGGTTTCGGCTCGTAAAGCTCTGTTGTTGAAGAAGAACATGCTAGAGAGTAACTGTTCTAGTATTGACGGTATTCAACCAGAAAGTCACGGCTAACTACGCGC
>MG|10|100.0|Firmicutes|Bacilli|Lactobacillales|Lactobacillaceae|Lactobacillus|alvi|
CCTACGGGAGGCAGCAGTAGGGAATCTTCCACAATGGGCGCAAGCCTGATGGAGCAACACCGCGTGAGTGAAGAAGGGTTTCGGCTCGTAAAGCTCTGTTGTTGAAGAAGAACATGCTAGAGAGTAACTGTTCTAGTATTGACGGTATTCAACCAGAAAGTCACGGCTAACTACGTGTCG
>MG|40|99.44|Firmicutes|Bacilli|Lactobacillales|Lactobacillaceae|Lactobacillus|alvi|
GCACGTAGTTAGCCGTGACTTTCTGGTTGAATACCGTCAATACTAGAACAGTTACTCTCTAGCATGTTCTTCTTCAACAACAGAGCTTTACGAGCCGAAACCCTTCTTCACTCACGCGGTGTTGCTCCATCAGGCTTGCGCCCATTGTGGAAGATTCCCCACTGCTGCCTCCCGTAGG
>MG|18|99.44|Firmicutes|Bacilli|Lactobacillales|Lactobacillaceae|Lactobacillus|alvi|
CCTACGGGAGGCAGCAGTAGGGAATCTTCCACAATGGGCGCAAGCCTGATGGAGCAACACCGCGTGAGTGAAGAAGGGTTTCGGCTCGTAAAGCTCTGTTGTCGAAGAAGAACATGCTAGAGAGTAACTGTTCTAGTATTGACGGTATTCAACCAGAAAGTCACGGCTAACTACGTGC
>MG|14|99.44|Firmicutes|Bacilli|Lactobacillales|Lactobacillaceae|Lactobacillus|alvi|
GCACGTAGTTAGCCGTGACTTTCTGGTTGAATACCGTCAATACTAGAACAGTTACTCTCTAGCATGTTCTTCTTCAACAACAGTAGCTTTACGAGCCGAAACCCTTCTTCACTCACGCGGTGTTGCTCCATCAGGCTTGCGCCCATTGTGGAAGATTCCCTACTGCTGCCTCCCGTAGG
>MG|21|99.44|Firmicutes|Bacilli|Lactobacillales|Lactobacillaceae|Lactobacillus|alvi|
GCACGTAGTTAGCCGTGACTTTCTGGTTGAATACCGTCAATACTAGAACAGTTACTCTCTAGCATGTTCTTCTTCAACAACAGAGCTTTACGAGCCGAAACCCTTCTTCACTCACGCGGTGTTGCTCCATCAGGCTTGCGCCCCATTGTGGAAGATTCCCTACTGCTGCCTCCCGTAGG
>MG|11|99.44|Firmicutes|Bacilli|Lactobacillales|Lactobacillaceae|Lactobacillus|alvi|
CCTACAGGAGGCAGCAGTAGGGAATCTTCCACAATGGGCGCAAGCCTGATGGAGCAACACCGCGTGAGTGAAGAAGGGTTTCGGCTCGTAAAGCTCTGTTGTTGAAGAAGAACATGCTAGAGAGTAACTGTTCTAGTATTGACGGTATTCAACCAGAAAGTCACGGCTAACTACGTGC
>MG|10|99.44|Firmicutes|Bacilli|Lactobacillales|Lactobacillaceae|Lactobacillus|alvi|
CCTACGGGAGGCAGCAGTAGGGAGTCTTCCACAATGGGCGCAAGCCTGATGGAGCAACACCGCGTGAGTGAAGAAGGGTTTCGGCTCGTAAAGCTCTGTTGTTGAAGAAGAACATGCTAGAGAGTAACTGTTCTAGTATTGACGGTATTCAACCAGAAAGTCACGGCTAACTACGTGCGA
>MG|66|99.44|Firmicutes|Bacilli|Lactobacillales|Lactobacillaceae|Lactobacillus|alvi|
CCTAACGGGAGGCAGCAGTAGGGAATCTTCCACAATGGGCGCAAGCCTGATGGAGCAACACCGCGTGAGTGAAGAAGGGTTTCGGCTCGTAAAGCTCTGTTGTTGAAGAAGAACATGCTAGAGAGTAACTGTTCTAGTATTGACGGTATTCAACCAGAAAGTCACGGCTAACTACGTGC
>MG|21|99.44|Firmicutes|Bacilli|Lactobacillales|Lactobacillaceae|Lactobacillus|alvi|
CCTACGGGAGGCAGCAGTAGGGAATCTTCCACAATGGGCGCAAGCTGATGGAGCAACACCGCGTGAGTGAAGAAGGGTTTCGGCTCGTAAAGCTCTGTTGTTGAAGAAGAACATGCTAGAGAGTAACTGTTCTAGTATTGACGGTATTCAACCAGAAAGTCACGGCTAACTACGTGC
>MG|12|99.44|Firmicutes|Bacilli|Lactobacillales|Lactobacillaceae|Lactobacillus|alvi|
CCTACGGGAGGCAGCAGTAGGGAATCTTCCACAATGGGCGCAAGCCTGATGGAGCAACACCGCGCGAGTGAAGAAGGGTTTCGGCTCGTAAAGCTCTGTTGTTGAAGAAGAACATGCTAGAGAGTAACTGTTCTAGTATTGACGGTATTCAACCAGAAAGTCACGGCTAACTACGTGC
>MG|10|99.44|Firmicutes|Bacilli|Lactobacillales|Lactobacillaceae|Lactobacillus|alvi|
CCTACGGGAGGCAGCAGTAGGGAATCTTCCACAATGGGCGCAAGCCTGATGGAGCAACACCGCGTGAGTGAAGAAGGGTTTCGGCTCGTAAAGCTCTGTTGTTGAAGAAGAACATGCTAGAGAGTAACTGTTCTAGTACTGACGGTATTCAACCAGAAAGTCACGGCTAACTACGTGC
>MG|15|99.44|Firmicutes|Bacilli|Lactobacillales|Lactobacillaceae|Lactobacillus|alvi|
CCTACGGGAGGCAGCAGTAGGGAATCTTCCACAATGGGCGCAAGCCTGATGGAGCAACACCGCGTGAGTGAAGAAGGGTTTCGGCTCGTAAAGCTCTGTTGCTGAAGAAGAACATGCTAGAGAGTAACTGTTCTAGTATTGACGGTATTCAACCAGAAAGTCACGGCTAACTACGTGC
>MG|10|99.44|Firmicutes|Bacilli|Lactobacillales|Lactobacillaceae|Lactobacillus|alvi|
CCTACGGGAGGCAGCAGTAGGGAATCTTCCACAATGGGCGCAAGCCTGATGGAGCAACACCGCGTGAGTGAAGAAGGGTTTCGGCTCGTAAAGCTCTGTTGTTGAAGAAGAACATGCTAGAGAGTAACTGTTCTAGTATTGGCGGTATTCAACCAGAAAGTCACGGCTAACTACGTGC
>MG|27|99.44|Firmicutes|Bacilli|Lactobacillales|Lactobacillaceae|Lactobacillus|alvi|
CCTACGGGAGGCAGCAGTAGGGAATCTTCCACAATGGACGCAAGCCTGATGGAGCAACACCGCGTGAGTGAAGAAGGGTTTCGGCTCGTAAAGCTCTGTTGTTGAAGAAGAACATGCTAGAGAGTAACTGTTCTAGTATTGACGGTATTCAACCAGAAAGTCACGGCTAACTACGTGC
>MG|10|99.44|Firmicutes|Bacilli|Lactobacillales|Lactobacillaceae|Lactobacillus|alvi|
CCTACGGGAGGCAGCAGTAGGGAATCTTCCACAATGGGCGCAAGCCTGATGGAGCAACACCGCGTGAGTGAAGAAGGGTTTCGGCTCGTAAAGCTCTGTTGTTGAAGAAGAACATGCTAGAGAGTAACTGTTCCAGTATTGACGGTATTCAACCAGAAAGTCACGGCTAACTACGTGC
>MG|42|99.44|Firmicutes|Bacilli|Lactobacillales|Lactobacillaceae|Lactobacillus|alvi|
CCTACGGGAGGCAGCAGTAGGGAATCTTCCACAATGGGCGCAAGCCTGATGGAGCAACACCGCGTGAGTGAAGAAGGGTTTCGGCTCGTAAAGCTCTGTTGTTGGAGAAGAACATGCTAGAGAGTAACTGTTCTAGTATTGACGGTATTCAACCAGAAAGTCACGGCTAACTACGTGC
>MG|17|99.44|Firmicutes|Bacilli|Lactobacillales|Lactobacillaceae|Lactobacillus|alvi|
CCTACGGGAGGCAGCAGTAGGGAATCTTCCACAATGGGCGCAAGCCTGATGGAGCAACACCACGTGAGTGAAGAAGGGTTTCGGCTCGTAAAGCTCTGTTGTTGAAGAAGAACATGCTAGAGAGTAACTGTTCTAGTATTGACGGTATTCAACCAGAAAGTCACGGCTAACTACGTGC
>MG|22|99.44|Firmicutes|Bacilli|Lactobacillales|Lactobacillaceae|Lactobacillus|alvi|
CCTACGGGAGGCAGCAGTAGGGAATCTTCCACAATGGGCGCAAGCCTGATGGAGCAACACCGCGTGAGTGGAGAAGGGTTTCGGCTCGTAAAGCTCTGTTGTTGAAGAAGAACATGCTAGAGAGTAACTGTTCTAGTATTGACGGTATTCAACCAGAAAGTCACGGCTAACTACGTGC
>MG|11|99.44|Firmicutes|Bacilli|Lactobacillales|Lactobacillaceae|Lactobacillus|alvi|
CCTACGGGAGGCAGCAGTAGGGAATCTTCCACAATGGGCGCAAGCCTGATGGAGCAACACCGCGTGAGTGAAGAAGGGTTTCGGCTCGTAAAGCTCTGTTGTTGAAGAAGAACATGCTAGAGAGTAACTGTTCTAGTATTGACGGTATTCAACCAGAAAGTCACGACTAACTACGTGC
>MG|10|99.44|Firmicutes|Bacilli|Lactobacillales|Lactobacillaceae|Lactobacillus|alvi|
GCACGTAGTTAGCCGTGACTTTCTGGTTGAATACCGTCAATACTAGAACAGTTACTCTCTAGCATGTTCTTCTTCAACAACAGAGCTTTACGAGCCGAAACCCTTCTTCACTCACGCGGTGTTGCTCCATCAGGCTTGCGCCCATTGTGGAAGATTCCCTACTGCTGTCTCCCGTAGG
>MG|16|99.44|Firmicutes|Bacilli|Lactobacillales|Lactobacillaceae|Lactobacillus|alvi|
CCTACGGGAGGCAGCAGTAGGGAATCTTCCACAATGGGCGCAAGCCTGATGGAGCAACACCGCGTGAGTGAAGAAGGGTTTCGGCTCGTAAAGCTCTGTTGTTGAAGAAGAACATGCTAGAGAGTAGCTGTTCTAGTATTGACGGTATTCAACCAGAAAGTCACGGCTAACTACGTGC
>MG|10|99.44|Firmicutes|Bacilli|Lactobacillales|Lactobacillaceae|Lactobacillus|alvi|
CCTACGGGAGGCAGCAGTAGGGAATCTTCCACAATGGGCGCAAGCCCGATGGAGCAACACCGCGTGAGTGAAGAAGGGTTTCGGCTCGTAAAGCTCTGTTGTTGAAGAAGAACATGCTAGAGAGTAACTGTTCTAGTATTGACGGTATTCAACCAGAAAGTCACGGCTAACTACGTGC
>MG|27|99.44|Firmicutes|Bacilli|Lactobacillales|Lactobacillaceae|Lactobacillus|alvi|
CCTACGGGAGGCAGCAGTAGGGAATCTTCCACAATGGGCGCAAGCCTGATGGAGCAACACCGCGTGAGTGAAGAAGGGTTTCGGCTCGTAAAGCTACTGTTGTTGAAGAAGAACATGCTAGAGAGTAACTGTTCTAGTATTGACGGTATTCAACCAGAAAGTCACGGCTAACTACGTGC
>MG|75|99.44|Firmicutes|Bacilli|Lactobacillales|Lactobacillaceae|Lactobacillus|alvi|
CCTACGGGAGGCAGCAGTAGGGAATCTTCCACAATGGGGCGCAAGCCTGATGGAGCAACACCGCGTGAGTGAAGAAGGGTTTCGGCTCGTAAAGCTCTGTTGTTGAAGAAGAACATGCTAGAGAGTAACTGTTCTAGTATTGACGGTATTCAACCAGAAAGTCACGGCTAACTACGTGC
>MG|40|99.44|Firmicutes|Bacilli|Lactobacillales|Lactobacillaceae|Lactobacillus|alvi|
CCTACGGGGAGGCAGCAGTAGGGAATCTTCCACAATGGGCGCAAGCCTGATGGAGCAACACCGCGTGAGTGAAGAAGGGTTTCGGCTCGTAAAGCTCTGTTGTTGAAGAAGAACATGCTAGAGAGTAACTGTTCTAGTATTGACGGTATTCAACCAGAAAGTCACGGCTAACTACGTGC
>MG|10|100.0|Firmicutes|Bacilli|Lactobacillales|Lactobacillaceae|Lactobacillus|alvi|
CCTACGGGAGGCAGCAGTAGGGAATCTTCCACAATGGGCGCAAGCCTGATGGAGCAACACCGCGTGAGTGAAGAAGGGTTTCGGCTCGTAAAGCTCTGTTGTTGAAGAAGAACATGCTAGAGAGTAACTGTTCTAGTATTGACGGTATTCAACCAGAAAGTCACGGCTAACTACGTCGC
>MG|17|99.44|Firmicutes|Bacilli|Lactobacillales|Lactobacillaceae|Lactobacillus|alvi|
CCTACGGGAGGCAGCAGTAGGGAATCTTCCACAATGGGCGCAAGCCTGATGGAGCAACACCGCGTGAGTGAAGAAGGGTTTCGACTCGTAAAGCTCTGTTGTTGAAGAAGAACATGCTAGAGAGTAACTGTTCTAGTATTGACGGTATTCAACCAGAAAGTCACGGCTAACTACGTGC
>MG|16|99.44|Firmicutes|Bacilli|Lactobacillales|Lactobacillaceae|Lactobacillus|alvi|
CCTACGGGAGGCAGCAGTAGGGAATCTTCCACAATGGGCGCAAGCCTGATGGAGCAACACCGCGTGAGTGAAGAAGGGCTTCGGCTCGTAAAGCTCTGTTGTTGAAGAAGAACATGCTAGAGAGTAACTGTTCTAGTATTGACGGTATTCAACCAGAAAGTCACGGCTAACTACGTGC
>MG|12|100.0|Firmicutes|Bacilli|Lactobacillales|Lactobacillaceae|Lactobacillus|alvi|
CCTACGGGAGGCAGCAGTAGGGAATCTTCCACAATGGGCGCAAGCCTGATGGAGCAACACCGCGTGAGTGAAGAAGGGTTTCGGCTCGTAAAGCTCTGTTGTTGAAGAAGAACATGCTAGAGAGTAACTGTTCTAGTATTGACGGTATTCAACCAGAAAGTCACGGCTAACTACGTACG
>MG|10|99.44|Firmicutes|Bacilli|Lactobacillales|Lactobacillaceae|Lactobacillus|alvi|
CCTACGGGAGGCAGCAGTAGGGAATCTTCCACAATGGGCGCAAGCCTGATGGAGCAACACCGCGTGAGTGAAGAAGGGTTTCGGCTCGTAAAGCTCTGTTGTTGAAGAAGAACATGCTAGAGAGTAACTGTTCTAGTATTGACGGTATTCAACCAGAAAGTCACGGCTAACCACGTGC
>MG|108|99.44|Firmicutes|Bacilli|Lactobacillales|Lactobacillaceae|Lactobacillus|alvi|
GCACGTAGTTAGCCGTGACTTTCTGGTTGAATACCGTCAATACTAGAACAGTTACTCTCTAGCATGTTCTTCTTCAACAACAGAGCTTTACGAGCCGAAACCCTTCTTCACTCACGCGGTGTTGCTCCATCAGGCTTGCGCCCATTGTGGAAGATTCCCTACTGCTCGCCTCCCGTAGG
>MG|15|99.44|Firmicutes|Bacilli|Lactobacillales|Lactobacillaceae|Lactobacillus|alvi|
CCTACGGGAGGCAGCAGTAGGGAATCTTCCACAATGGGCGCAAGCCTGATGGAGCAACACCGCGTGAGTGAAGAAGGGTTTCGGCTCGTAAAGCTCTGTTGTTGAAGAAGAACATGCTAGAGGGTAACTGTTCTAGTATTGACGGTATTCAACCAGAAAGTCACGGCTAACTACGTGC
>MG|20|99.44|Firmicutes|Bacilli|Lactobacillales|Lactobacillaceae|Lactobacillus|alvi|
GCACGTAGTTAGCCGTGACTTTCTGGTTGAATACCGTCAATACTAGAACAGTTACTCTCTAGCATGTTCTTCTTCAACAACAGAGCTTTACGAGCCGAAACCCTTCTTCACTCACGCGGTGTTGCTCCATCAGGCTTGCGCCCATTGTGGAAGATTCCCTACTGCTGCCTCCCCGTAGGA
>MG|13|99.44|Firmicutes|Bacilli|Lactobacillales|Lactobacillaceae|Lactobacillus|alvi|
CCTACGGGAGGCAGCAGTAGGGAATCTTCCACAATGGGCGCAAGCCTGATGGAGCAACACCGCGTGGGTGAAGAAGGGTTTCGGCTCGTAAAGCTCTGTTGTTGAAGAAGAACATGCTAGAGAGTAACTGTTCTAGTATTGACGGTATTCAACCAGAAAGTCACGGCTAACTACGTGC
>MG|12|99.44|Firmicutes|Bacilli|Lactobacillales|Lactobacillaceae|Lactobacillus|alvi|
CCTACGGGAGGCAGCAGTAGGGAATCTTCCACAATGGGCGCAAGCCTGATGGAGCAACACCGCGTGAGTGAGGAAGGGTTTCGGCTCGTAAAGCTCTGTTGTTGAAGAAGAACATGCTAGAGAGTAACTGTTCTAGTATTGACGGTATTCAACCAGAAAGTCACGGCTAACTACGTGC
>MG|25|99.44|Firmicutes|Bacilli|Lactobacillales|Lactobacillaceae|Lactobacillus|alvi|
CCTACGGGAGGCAGCAGTAGGGAATCTTCCACAATGGGCGCAAGCCTGATGGAGCAACACCGGCGTGAGTGAAGAAGGGTTTCGGCTCGTAAAGCTCTGTTGTTGAAGAAGAACATGCTAGAGAGTAACTGTTCTAGTATTGACGGTATTCAACCAGAAAGTCACGGCTAACTACGTGC
>MG|16|99.44|Firmicutes|Bacilli|Lactobacillales|Lactobacillaceae|Lactobacillus|alvi|
CCTACGGGAGGCAGCAGTAGGGAATCTTCCACAATGGGCGCAAGCCTGATGGAGCAACACCGCGTGAGTGAAGAAGGGTTTCGGCTCGTAAAGCTCTGTTGTTGAAGAAGAACGTGCTAGAGAGTAACTGTTCTAGTATTGACGGTATTCAACCAGAAAGTCACGGCTAACTACGTGC
>MG|24|99.44|Firmicutes|Bacilli|Lactobacillales|Lactobacillaceae|Lactobacillus|alvi|
CCTACGGGAGGCAGCAGTAGGGAATCTTCCACAATGGGCGCAAGCCTGATGGAGCAACACCGCGTGAGTGAAGAAGGGTTTCGGCTCGTAAAGCTCTGTTGTTGAAGAAGAACATGCTAGAGAGTAACTGTTCTAGTATTGACGGTATTCAACCAGAAAGTCACGGCTAAATACGTGC
>MG|55|99.44|Firmicutes|Bacilli|Lactobacillales|Lactobacillaceae|Lactobacillus|alvi|
CCTACGGGAGGCAGCAGTAGGGAATCTTCCACAATGGGCGCAAGCCTGATGGAGCAACACCGCGTGAGTGAAGAAGGGTTTCGGCTCGTAAAACTCTGTTGTTGAAGAAGAACATGCTAGAGAGTAACTGTTCTAGTATTGACGGTATTCAACCAGAAAGTCACGGCTAACTACGTGC
>MG|240|99.44|Firmicutes|Bacilli|Lactobacillales|Lactobacillaceae|Lactobacillus|alvi|
CCTACGGGAGGCGAGCAGTAGGGAATCTTCCACAATGGGCGCAAGCCTGATGGAGCAACACCGCGTGAGTGAAGAAGGGTTTCGGCTCGTAAAGCTCTGTTGTTGAAGAAGAACATGCTAGAGAGTAACTGTTCTAGTATTGACGGTATTCAACCAGAAAGTCACGGCTAACTACGTGCC
>MG|30|99.44|Firmicutes|Bacilli|Lactobacillales|Lactobacillaceae|Lactobacillus|alvi|
GCACGTAGTTAGCCGTGACTTTCTGGTTGAATACCGTCAATACTAGAACAGTTACTCTCTAGCATGTTCTTCTTCAACAACAGAGTTTTACGAGCCGAAACCCTTCTTCACTCACGCGGTGTTGCTCCATCAGGCTTGCGCCCATTGTGGAAGATTCCCTACTGCTGCCTCCCGTAGG
>MG|11|99.44|Firmicutes|Bacilli|Lactobacillales|Lactobacillaceae|Lactobacillus|alvi|
CCTACGGGAGGCAGCAGTAGGGAATCTTCCACAATGGGCGCAAGCCTGGTGGAGCAACACCGCGTGAGTGAAGAAGGGTTTCGGCTCGTAAAGCTCTGTTGTTGAAGAAGAACATGCTAGAGAGTAACTGTTCTAGTATTGACGGTATTCAACCAGAAAGTCACGGCTAACTACGTGC
>MG|10|99.44|Firmicutes|Bacilli|Lactobacillales|Lactobacillaceae|Lactobacillus|alvi|
CCTACGGGAGGCAGCAGTAGGGAATCTTCCACAATGGGCGCAAGCCTGATGGAGCAACACCGCGTGAGTGAAGAAGGGTTTCGGCTCGTAAAGCTCTGTTGTTGAAGAAGAACATGCTAGAGAGTAACTGTTCTAGTATTGATGGTATTCAACCAGAAAGTCACGGCTAACTACGTGC
>MG|15|99.44|Firmicutes|Bacilli|Lactobacillales|Lactobacillaceae|Lactobacillus|alvi|
CCTACGGGAGGCAGCAGTAGGGAATCTTCCACAATGGGCGCAAGCCTGATGGAGCAACACCGCGTGAGTGAAGAAGGGTTTCGGCTCGTAAGGCTCTGTTGTTGAAGAAGAACATGCTAGAGAGTAACTGTTCTAGTATTGACGGTATTCAACCAGAAAGTCACGGCTAACTACGTGC
>MG|13|99.44|Firmicutes|Bacilli|Lactobacillales|Lactobacillaceae|Lactobacillus|alvi|
CCTACGGGAGGCAGCAGTAGGGAATCTTCCACAATGGGCGCAAGCCTGATGGAGCAACACCGCGTGAGTGAAGAAGGGTTTCGGCTCGTAAAGCTCTGTTGTTGAAGAAGAACATGCTAGAGAGTAACTGTTCTAGTATTGACGGTATTCAACCAGAAAGTCGCGGCTAACTACGTGC
>MG|3595|100.0|Firmicutes|Bacilli|Lactobacillales|Lactobacillaceae|Lactobacillus|alvi|
GCACGTAGTTAGCCGTGACTTTCTGGTTGAATACCGTCAATACTAGAACAGTTACTCTCTAGCATGTTCTTCTTCAACAACAGAGCTTTACGAGCCGAAACCCTTCTTCACTCACGCGGTGTTGCTCCATCAGGCTTGCGCCCATTGTGGAAGATTCCCTACTGCTGCCTCCCGTAGGA
>MG|10|99.44|Firmicutes|Bacilli|Lactobacillales|Lactobacillaceae|Lactobacillus|alvi|
CCTACGGGAGGCAGCAGTAGGGAATCTTCCACAATGGGCGCAAGCCTGATGGAGCAACACCGCGTGAGTGAAGAAGGGTTTCGGCTCGTAAAGCTCTGTTGTTGAAGAAGAACATGCTAGAGAGTAACTGTTCTAGTATTGACGGTATTCAACCAGAAAGTGACGGCTAACTACGTGC
>MG|12|99.44|Firmicutes|Bacilli|Lactobacillales|Lactobacillaceae|Lactobacillus|alvi|
CCTACGGGAGGCAGTAGTAGGGAATCTTCCACAATGGGCGCAAGCCTGATGGAGCAACACCGCGTGAGTGAAGAAGGGTTTCGGCTCGTAAAGCTCTGTTGTTGAAGAAGAACATGCTAGAGAGTAACTGTTCTAGTATTGACGGTATTCAACCAGAAAGTCACGGCTAACTACGTGC
>MG|20|99.44|Firmicutes|Bacilli|Lactobacillales|Lactobacillaceae|Lactobacillus|alvi|
CCTACGGGAGGCAGCAGTAGGGAATCTTCCACAATGGGCGCAAGCCTGATGGAGCAACACCGCGTGAGTGAAGAAGGGTTTCGGCTCGTAAAGCTCTGTTGTTGAAGAAGAACATGCTAGAGAGTAACTGTCCTAGTATTGACGGTATTCAACCAGAAAGTCACGGCTAACTACGTGC
>MG|78|99.44|Firmicutes|Bacilli|Lactobacillales|Lactobacillaceae|Lactobacillus|alvi|
CCTACGGGAGGCAGCAGTAGGGAATCTTCCACAATGGGCGCAAGCCTGATGGAGCAACACCGCGTGAGTGAAGAAGGGTTTCGGCTCGTTAAAGCTCTGTTGTTGAAGAAGAACATGCTAGAGAGTAACTGTTCTAGTATTGACGGTATTCAACCAGAAAGTCACGGCTAACTACGTGC
>MG|18|99.44|Firmicutes|Bacilli|Lactobacillales|Lactobacillaceae|Lactobacillus|alvi|
CCTACGGGAGGCAGCAGTAGGGAATCTTCCACAATGGGCGCAAGCCTGATGGAGCAACACCGCGTGAGTGAAGAAGGGTTTCGGCTCGTAAAGCTCTGTTGTTGAAGAAGAACATGCTAGAGAGTAACTGTTCTAGTATTGACGGTATTCAACCAGAAAGTCACGGCTAGCTACGTGC
>MG|11|99.44|Firmicutes|Bacilli|Lactobacillales|Lactobacillaceae|Lactobacillus|alvi|
CCTACGGGAGGCAGCAGTAGGGAATCTTCCACAATGGGCGCAAGCCTGATGGAGCAACACCGCGTGAGTGAAGAAGGGTTTCGGCTCGTAAAGCTCTGTTGTTGAAGAAGAACATGCCAGAGAGTAACTGTTCTAGTATTGACGGTATTCAACCAGAAAGTCACGGCTAACTACGTGC
>MG|11|99.44|Firmicutes|Bacilli|Lactobacillales|Lactobacillaceae|Lactobacillus|alvi|
CCTACGGGAGGCAGCAGTAGGGAATCTTCCACAATGGGCGCAAGCCTGATGGAGCAACACCGCGTGAGTGAAGAAGGGTTTCGGCTCGTAAAGCTCTGTTGTTGAAGAAGAACATGCTAGAGAGTAACTGTTCTTGTATTGACGGTATTCAACCAGAAAGTCACGGCTAACTACGTGC
>MG|14|99.44|Firmicutes|Bacilli|Lactobacillales|Lactobacillaceae|Lactobacillus|alvi|
GCACGTAGTTAGCCGTGACTTTCTGGTTGGATACCGTCAATACTAGAACAGTTACTCTCTAGCATGTTCTTCTTCAACAACAGAGCTTTACGAGCCGAAACCCTTCTTCACTCACGCGGTGTTGCTCCATCAGGCTTGCGCCCATTGTGGAAGATTCCCTACTGCTGCCTCCCGTAGG
>MG|14|99.44|Firmicutes|Bacilli|Lactobacillales|Lactobacillaceae|Lactobacillus|alvi|
CCTACGGGAGGCAGCAGTAGGGAATCTTCCACAATGGGCGCAAGCCTGATGGAGCAACACCGCGTGAGTGAAGAAGGGTTTCGGCTCGTAAAGCTCTGTTGTTGAAGAAGAACATGCTAGAGAGTAACTGTTCTAGTATTGACGGTATTCAACCAGAAAGTCATGGCTAACTACGTGC
>MG|10|99.44|Firmicutes|Bacilli|Lactobacillales|Lactobacillaceae|Lactobacillus|alvi|
CCTACGGGAGGCAGCAGTAGGGAATCTTCCACAATGGGCGCAAGCCTGATGGAGCAACACCGCGTGAGTGAAGAAGGGTTTCGGCTCGTAAAGCTCTGTTGTTGAGGAAGAACATGCTAGAGAGTAACTGTTCTAGTATTGACGGTATTCAACCAGAAAGTCACGGCTAACTACGTGC
>MG|10|99.44|Firmicutes|Bacilli|Lactobacillales|Lactobacillaceae|Lactobacillus|alvi|
CCTACGGGAGGCAGCAGTAGGGAATCTTCCACAATGGGCGCAAGCCTGATGGAGCAACACCGCGTGAGTGAAGAAGGGTTTCGGCTCGTAAAGCTCCGTTGTTGAAGAAGAACATGCTAGAGAGTAACTGTTCTAGTATTGACGGTATTCAACCAGAAAGTCACGGCTAACTACGTGC
>MG|15|99.44|Firmicutes|Bacilli|Lactobacillales|Lactobacillaceae|Lactobacillus|alvi|
CCTACGGGAGGCAGCAGTAGGGAATCTTCCACAATGGGCGCAAGCCTGATGGAGCAACACCGCGTGAGTGAAGAAGGGTTTCGGCTCGTAAAGCCCTGTTGTTGAAGAAGAACATGCTAGAGAGTAACTGTTCTAGTATTGACGGTATTCAACCAGAAAGTCACGGCTAACTACGTGC
>MG|83|99.44|Firmicutes|Bacilli|Lactobacillales|Lactobacillaceae|Lactobacillus|alvi|
CCTACGGGAGGCAGCAGTGGGGAATCTTCCACAATGGGCGCAAGCCTGATGGAGCAACACCGCGTGAGTGAAGAAGGGTTTCGGCTCGTAAAGCTCTGTTGTTGAAGAAGAACATGCTAGAGAGTAACTGTTCTAGTATTGACGGTATTCAACCAGAAAGTCACGGCTAACTACGTGC
>MG|14|99.44|Firmicutes|Bacilli|Lactobacillales|Lactobacillaceae|Lactobacillus|alvi|
CCTACGGGAGGCAGCAGTAGGGAATCTTCCACAATGGGCGCAAGCCTGATGGAGCAACACCGCGTGAGTGAAGAAGGGTTTCGGCTCGTAAAGCTCTGTTGTTGAAGAAGAACATGCTAGAGAGTAACTGTTCTAGTATTGACGGTATTCAACCAGAAAGTCACGGCTAACTACATGC
>MG|15|99.44|Firmicutes|Bacilli|Lactobacillales|Lactobacillaceae|Lactobacillus|alvi|
CCTACGGGAGGCAGCAGTAGGGAATCTTCCACAATGGGCACAAGCCTGATGGAGCAACACCGCGTGAGTGAAGAAGGGTTTCGGCTCGTAAAGCTCTGTTGTTGAAGAAGAACATGCTAGAGAGTAACTGTTCTAGTATTGACGGTATTCAACCAGAAAGTCACGGCTAACTACGTGC
>MG|23|99.44|Firmicutes|Bacilli|Lactobacillales|Lactobacillaceae|Lactobacillus|alvi|
CCTACGGGAGGCAGCAGTAGGGAATCTTCCACAATGGGCGCAAGCCTGATGGAGCAACACCGCGTGAGTGAAGAAGGGTTTCGGCTCGTAAAGCTCTGTTGTTGAAGAAGAACATGCTAGAGAGTAACTGCTCTAGTATTGACGGTATTCAACCAGAAAGTCACGGCTAACTACGTGC
>MG|12|99.44|Firmicutes|Bacilli|Lactobacillales|Lactobacillaceae|Lactobacillus|alvi|
CCTACGGGAGGCAGCAGTAGGGAATCTTCCACAATGGGCGCAAGCCTGATGGAGCAACACCGCGTGAGTGAAGAAGGGTTTCGGCTCGTAAAGCTCTGTTGTTGAAGAAGAACACGCTAGAGAGTAACTGTTCTAGTATTGACGGTATTCAACCAGAAAGTCACGGCTAACTACGTGC
>MG|17|99.44|Firmicutes|Bacilli|Lactobacillales|Lactobacillaceae|Lactobacillus|alvi|
CCTACGGGAGGCAGCAGTAGGGAATCTTCCACAATGGGCGCAAGGCCTGATGGAGCAACACCGCGTGAGTGAAGAAGGGTTTCGGCTCGTAAAGCTCTGTTGTTGAAGAAGAACATGCTAGAGAGTAACTGTTCTAGTATTGACGGTATTCAACCAGAAAGTCACGGCTAACTACGTGC
>MG|60|99.44|Firmicutes|Bacilli|Lactobacillales|Lactobacillaceae|Lactobacillus|alvi|
CCTACGGGAGGCAGCAGTAGGGAATCTTCCACAATGGGCGCAAGCCTGATGGAGCAACACCGCGTGAGTGAAGAAGGGTTTCGGCTCGTAAAGCTCTGTTGTTGAAGAAGAACATGCTAGAGAGTAACTGTTCTAGTATTGACGGTATTCAACCAGAAAGCCACGGCTAACTACGTGC
>MG|20|99.44|Firmicutes|Bacilli|Lactobacillales|Lactobacillaceae|Lactobacillus|alvi|
CCTACGGGAGGCAGCAGTAGGGAATCTTCCACAATGGGCGCAAGCCTGATGGAGCAACACCGCGTGAGTGAAGAAGGGTTTCGGCTCGTAAAGCTCTGTTGTTGAAGAAGAACATGCTAGAGAGTAACTGTTCTAGTATTGACGGTATTCAACCAGAAAGTCACGGCTAACTATGTGC
>MG|16|99.44|Firmicutes|Bacilli|Lactobacillales|Lactobacillaceae|Lactobacillus|alvi|
GCACGTAGTTAGCCGTGACTTTCTGGTTGAATACCGTCAATACTAGAACAGTTACTCTCTAGCATGTTCTTCTCCAACAACAGAGCTTTACGAGCCGAAACCCTTCTTCACTCACGCGGTGTTGCTCCATCAGGCTTGCGCCCATTGTGGAAGATTCCCTACTGCTGCCTCCCGTAGG
>MG|10|99.44|Firmicutes|Bacilli|Lactobacillales|Lactobacillaceae|Lactobacillus|alvi|
CCTACGGGAGGCAGCAGTAGGGAATCTTCCACAGTGGGCGCAAGCCTGATGGAGCAACACCGCGTGAGTGAAGAAGGGTTTCGGCTCGTAAAGCTCTGTTGTTGAAGAAGAACATGCTAGAGAGTAACTGTTCTAGTATTGACGGTATTCAACCAGAAAGTCACGGCTAACTACGTGC
>MG|16|99.44|Firmicutes|Bacilli|Lactobacillales|Lactobacillaceae|Lactobacillus|alvi|
CCTACGGGAGGCGGCAGTAGGGAATCTTCCACAATGGGCGCAAGCCTGATGGAGCAACACCGCGTGAGTGAAGAAGGGTTTCGGCTCGTAAAGCTCTGTTGTTGAAGAAGAACATGCTAGAGAGTAACTGTTCTAGTATTGACGGTATTCAACCAGAAAGTCACGGCTAACTACGTGC
>MG|10|99.44|Firmicutes|Bacilli|Lactobacillales|Lactobacillaceae|Lactobacillus|alvi|
GCACGTAGTTAGCCGTGACTTTCTGGTTGAATACCGTCAATACTAGAACAGTTACTCTCTAGCATGTTCTTCTTCGACAACAGAGCTTTACGAGCCGAAACCCTTCTTCACTCACGCGGTGTTGCTCCATCAGGCTTGCGCCCATTGTGGAAGATTCCCTACTGCTGCCTCCCGTAGG
>MG|10|99.44|Firmicutes|Bacilli|Lactobacillales|Lactobacillaceae|Lactobacillus|alvi|
GCACGTAGTTAGCCGTGACTTTCTGGTTGAATACCGTCAATACTAGAACAGTTACTCTCTAGCATGTTCTTCTTCAACAACAGAGCTTTACGAGCCGAAACCCTTCTTCACTCACGCGGTGTTGCTCCATCAGCTTGCGCCCATTGTGGAAGATTCCCTACTGCTGCCTCCCGTAGG
>MG|12|99.44|Firmicutes|Bacilli|Lactobacillales|Lactobacillaceae|Lactobacillus|alvi|
CCTACGGGAGGCAGCAGTAGGGAATCTTCCACAATGGGCGCAAGCCTGACGGAGCAACACCGCGTGAGTGAAGAAGGGTTTCGGCTCGTAAAGCTCTGTTGTTGAAGAAGAACATGCTAGAGAGTAACTGTTCTAGTATTGACGGTATTCAACCAGAAAGTCACGGCTAACTACGTGC
>MG|10|99.44|Firmicutes|Bacilli|Lactobacillales|Lactobacillaceae|Lactobacillus|alvi|
CCTACGGGAGGCAGCAGTAGGGAATCTTCCACAATGGGCGCAAGCCTGATGGAGCAACACCGCGTGAGTGAAGAAGGGTTTCGGCTCGTAAAGCTCTGTTGTTGAAGAAGAACATGCTAGAGAGTAACTGTTCTAGTATTGACAGTATTCAACCAGAAAGTCACGGCTAACTACGTGC
>MG|13|99.44|Firmicutes|Bacilli|Lactobacillales|Lactobacillaceae|Lactobacillus|alvi|
CCTACGGGAGGCAGCAGTAGGGAATCTTCCACAATGGGCGCAAGCCTGATGGGGCAACACCGCGTGAGTGAAGAAGGGTTTCGGCTCGTAAAGCTCTGTTGTTGAAGAAGAACATGCTAGAGAGTAACTGTTCTAGTATTGACGGTATTCAACCAGAAAGTCACGGCTAACTACGTGC
>MG|22|99.44|Firmicutes|Bacilli|Lactobacillales|Lactobacillaceae|Lactobacillus|alvi|
CCTACGGGAGGCAGCAGTAGGGAATCTTCCGCAATGGGCGCAAGCCTGATGGAGCAACACCGCGTGAGTGAAGAAGGGTTTCGGCTCGTAAAGCTCTGTTGTTGAAGAAGAACATGCTAGAGAGTAACTGTTCTAGTATTGACGGTATTCAACCAGAAAGTCACGGCTAACTACGTGC
>MG|14|99.44|Firmicutes|Bacilli|Lactobacillales|Lactobacillaceae|Lactobacillus|alvi|
CCTACGGGAGGCAGCAGTAGGGAATCTTCCACAATGGGCGCAAGCCTGATGGAGCAACACCGCGTGAGTGAAGAAGGGTTTCGGCTCGTAAAGCTCTGTTGTTGAAGAAGGACATGCTAGAGAGTAACTGTTCTAGTATTGACGGTATTCAACCAGAAAGTCACGGCTAACTACGTGC
>MG|52|99.44|Firmicutes|Bacilli|Lactobacillales|Lactobacillaceae|Lactobacillus|alvi|
CCTACGGGAGGCAGCAGTAGGGGAATCTTCCACAATGGGCGCAAGCCTGATGGAGCAACACCGCGTGAGTGAAGAAGGGTTTCGGCTCGTAAAGCTCTGTTGTTGAAGAAGAACATGCTAGAGAGTAACTGTTCTAGTATTGACGGTATTCAACCAGAAAGTCACGGCTAACTACGTGC
>MG|21|99.44|Firmicutes|Bacilli|Lactobacillales|Lactobacillaceae|Lactobacillus|alvi|
GCACGTAGTTAGCCGTGACTTTCTGGTTGAATACCGTCAATACTAGAACAGTTACTCTCTAGCATGTTCTTCTTCAACAACAGAGCTTTACGAGCCGAAACCCTTCTTCACTCACGCGGTGTTGCTCCATCAGGCTTGCGCCCATTGTGGAAGATTCCCCTACTGCTGCCTCCCGTAGGA
>MG|22|99.44|Firmicutes|Bacilli|Lactobacillales|Lactobacillaceae|Lactobacillus|alvi|
CCTACGGGAGGCAGCAGTAGGGAATCTTCCACAATGGGCGCAAGCCTGATGGAGCAACGCCGCGTGAGTGAAGAAGGGTTTCGGCTCGTAAAGCTCTGTTGTTGAAGAAGAACATGCTAGAGAGTAACTGTTCTAGTATTGACGGTATTCAACCAGAAAGTCACGGCTAACTACGTGC
>MG|23|99.44|Firmicutes|Bacilli|Lactobacillales|Lactobacillaceae|Lactobacillus|alvi|
GCACGTAGTTAGCCGTGGCTTTCTGGTTGAATACCGTCAATACTAGAACAGTTACTCTCTAGCATGTTCTTCTTCAACAACAGAGCTTTACGAGCCGAAACCCTTCTTCACTCACGCGGTGTTGCTCCATCAGGCTTGCGCCCATTGTGGAAGATTCCCTACTGCTGCCTCCCGTAGG
>MG|9146|100.0|Firmicutes|Bacilli|Lactobacillales|Lactobacillaceae|Lactobacillus|alvi|
CCTACGGGAGGCAGCAGTAGGGAATCTTCCACAATGGGCGCAAGCCTGATGGAGCAACACCGCGTGAGTGAAGAAGGGTTTCGGCTCGTAAAGCTCTGTTGTTGAAGAAGAACATGCTAGAGAGTAACTGTTCTAGTATTGACGGTATTCAACCAGAAAGTCACGGCTAACTACGTGCA
>MG|12|99.44|Firmicutes|Bacilli|Lactobacillales|Lactobacillaceae|Lactobacillus|alvi|
CCTACGGGAGGCAGCAGTAGGGAATCTTCCACAATGGGCGCAAGCCTGATGGAGCAACACCGCGTGAGTGAAGAAGGGTTTCGGCTCGTAAAGCTCTGTTGTTGAAGAGGAACATGCTAGAGAGTAACTGTTCTAGTATTGACGGTATTCAACCAGAAAGTCACGGCTAACTACGTGC
>MG|24|99.44|Firmicutes|Bacilli|Lactobacillales|Lactobacillaceae|Lactobacillus|alvi|
CCTACGGGAGGCAGCAGTAGGGAATCTTCCACAATGGGCGCAAGCCTGATGGAGCAACACCGCGTGAGTGAAGAAGGGTTTCGGCTCGTAAAGCTCTGTTGTTGAAGAAGAGCATGCTAGAGAGTAACTGTTCTAGTATTGACGGTATTCAACCAGAAAGTCACGGCTAACTACGTGC
>MG|13|99.44|Firmicutes|Bacilli|Lactobacillales|Lactobacillaceae|Lactobacillus|alvi|
CCTACGGGAGGCAGCAGTAGGGAATCTTCCACAATGGGCGCAAGCCTGATGGAGCAACACCGCGTGAGTGAAGAAGGGTTTCGGGCTCGTAAAGCTCTGTTGTTGAAGAAGAACATGCTAGAGAGTAACTGTTCTAGTATTGACGGTATTCAACCAGAAAGTCACGGCTAACTACGTGC
>MG|11|99.44|Firmicutes|Bacilli|Lactobacillales|Lactobacillaceae|Lactobacillus|alvi|
CCTACGGGAGGCAGCAGTAGGGAATTTTCCACAATGGGCGCAAGCCTGATGGAGCAACACCGCGTGAGTGAAGAAGGGTTTCGGCTCGTAAAGCTCTGTTGTTGAAGAAGAACATGCTAGAGAGTAACTGTTCTAGTATTGACGGTATTCAACCAGAAAGTCACGGCTAACTACGTGC
>MG|14|99.44|Firmicutes|Bacilli|Lactobacillales|Lactobacillaceae|Lactobacillus|alvi|
CCTACGGGAGGCAGCAGTAGGGAATCTTCCACAATGGGCGCAAGCCTGATGGAGCAACACCGCGTGAGTGAAGAAGGGTTTCGGCTCGTAAAGCTCTGTTGTTGAAGAAGAACATGCTAGAGAGTAACTGTTCTAGTATTGACGGTAATCAACCAGAAAGTCACGGCTAACTACGTGC
>MG|25|99.44|Firmicutes|Bacilli|Lactobacillales|Lactobacillaceae|Lactobacillus|alvi|
GCACGTAGTTAGCCGTGACTTTCTGGTTGAATACCGTCAATACTAGAACAGTTACTCTCTAGCATGTTCTTCTTCAACAACAGAGCTTTAACGAGCCGAAACCCTTCTTCACTCACGCGGTGTTGCTCCATCAGGCTTGCGCCCATTGTGGAAGATTCCCTACTGCTGCCTCCCGTAGG
>MG|12|99.44|Firmicutes|Bacilli|Lactobacillales|Lactobacillaceae|Lactobacillus|alvi|
CCTGCGGGAGGCAGCAGTAGGGAATCTTCCACAATGGGCGCAAGCCTGATGGAGCAACACCGCGTGAGTGAAGAAGGGTTTCGGCTCGTAAAGCTCTGTTGTTGAAGAAGAACATGCTAGAGAGTAACTGTTCTAGTATTGACGGTATTCAACCAGAAAGTCACGGCTAACTACGTGC
>MG|17|99.44|Firmicutes|Bacilli|Lactobacillales|Lactobacillaceae|Lactobacillus|alvi|
CCTACGGGAGGCAGCAGTAGGGAATCTTCCACAAATGGGCGCAAGCCTGATGGAGCAACACCGCGTGAGTGAAGAAGGGTTTCGGCTCGTAAAGCTCTGTTGTTGAAGAAGAACATGCTAGAGAGTAACTGTTCTAGTATTGACGGTATTCAACCAGAAAGTCACGGCTAACTACGTGC
>MG|15|99.44|Firmicutes|Bacilli|Lactobacillales|Lactobacillaceae|Lactobacillus|alvi|
CCTACGGGAGGCAGCAGTAGGGAATCTTCCACAATGGGCGCAGGCCTGATGGAGCAACACCGCGTGAGTGAAGAAGGGTTTCGGCTCGTAAAGCTCTGTTGTTGAAGAAGAACATGCTAGAGAGTAACTGTTCTAGTATTGACGGTATTCAACCAGAAAGTCACGGCTAACTACGTGC
>MG|31|99.44|Firmicutes|Bacilli|Lactobacillales|Lactobacillaceae|Lactobacillus|alvi|
CCTACGGGAGGCAGCAGTAGGGAATCTTCCACAATGGGCGCAAGCCTGATGGAGCAACACCGCGTGAGTGAAGAAGGGTTTCGGCTCGTAAAGCTCTGTTGTTGAAGAAGAACATGCTAGAGAGTAACTGTTCTAGTATTGACGGTATCCAACCAGAAAGTCACGGCTAACTACGTGC
>MG|10|99.44|Firmicutes|Bacilli|Lactobacillales|Lactobacillaceae|Lactobacillus|alvi|
GCACGTAGTTAGCCGTGACTTTCTGGTTGAATACCGTCAATACTAGAACAGTTACTCTCTAGCATGTTCTTCTTCAACAACAGAGCTTTACGAGCCGAAACCCTTCTTCACTCACGCGGTGTTGCTCCATCAGGCTTGCGCCCATTGCGGAAGATTCCCTACTGCTGCCTCCCGTAGG
>MG|15|99.44|Firmicutes|Bacilli|Lactobacillales|Lactobacillaceae|Lactobacillus|alvi|
CCTACGGGAGGCAGCAGTAGGGAATCTTCCACAATGGGCGCAAGCCTGATGGAGCAACACCGCGTGAGTGAAGAAGGGTTTCGGCCCGTAAAGCTCTGTTGTTGAAGAAGAACATGCTAGAGAGTAACTGTTCTAGTATTGACGGTATTCAACCAGAAAGTCACGGCTAACTACGTGC
>MG|14|99.44|Firmicutes|Bacilli|Lactobacillales|Lactobacillaceae|Lactobacillus|alvi|
CCTACGGGAGGCAGCAGTAGGGAATCTTCCACAATGGGCGCAAGCCTGATGGAGCAACACCGCGTGAGTGAAGAAGGGTTTCGGCTCGTAAAGCTCTGCTGTTGAAGAAGAACATGCTAGAGAGTAACTGTTCTAGTATTGACGGTATTCAACCAGAAAGTCACGGCTAACTACGTGC
>MG|17|99.44|Firmicutes|Bacilli|Lactobacillales|Lactobacillaceae|Lactobacillus|alvi|
CCTACGGGAGGTAGCAGTAGGGAATCTTCCACAATGGGCGCAAGCCTGATGGAGCAACACCGCGTGAGTGAAGAAGGGTTTCGGCTCGTAAAGCTCTGTTGTTGAAGAAGAACATGCTAGAGAGTAACTGTTCTAGTATTGACGGTATTCAACCAGAAAGTCACGGCTAACTACGTGC
>MG|10|99.44|Firmicutes|Bacilli|Lactobacillales|Lactobacillaceae|Lactobacillus|alvi|
CCTACGGGAGGCAGCAGTAGGGAATCTTCCACAATGGGCGCAAGCCTGATGGAGCAACACTGCGTGAGTGAAGAAGGGTTTCGGCTCGTAAAGCTCTGTTGTTGAAGAAGAACATGCTAGAGAGTAACTGTTCTAGTATTGACGGTATTCAACCAGAAAGTCACGGCTAACTACGTGC
>MG|33|99.44|Firmicutes|Bacilli|Lactobacillales|Lactobacillaceae|Lactobacillus|alvi|
GCACGTAGTTAGCCGTGACTTTCTGGTTGAATACCGTCAATACTAGAACAGTTACTCTCTAGCATGTTCTTCTTCAACAACAGAGCTTTACGAGCCGAAACCCTTCTTCACTCACGCGGTGTTGCTCCATCAGGCTTGCGCCCATTGTGGAAGATTCCCTACTGCTGCCTCCCGTTAGG
>MG|24|99.44|Firmicutes|Bacilli|Lactobacillales|Lactobacillaceae|Lactobacillus|alvi|
CCTACGGGAGACAGCAGTAGGGAATCTTCCACAATGGGCGCAAGCCTGATGGAGCAACACCGCGTGAGTGAAGAAGGGTTTCGGCTCGTAAAGCTCTGTTGTTGAAGAAGAACATGCTAGAGAGTAACTGTTCTAGTATTGACGGTATTCAACCAGAAAGTCACGGCTAACTACGTGC
>MG|13|99.44|Firmicutes|Bacilli|Lactobacillales|Lactobacillaceae|Lactobacillus|alvi|
CCTACGGGAGGCAGCAGTAGGGAATCTTCCACAATGGGCGCAAGCCTGATGGAGCAGCACCGCGTGAGTGAAGAAGGGTTTCGGCTCGTAAAGCTCTGTTGTTGAAGAAGAACATGCTAGAGAGTAACTGTTCTAGTATTGACGGTATTCAACCAGAAAGTCACGGCTAACTACGTGC
>MG|13|99.44|Firmicutes|Bacilli|Lactobacillales|Lactobacillaceae|Lactobacillus|alvi|
CCTACGGGAGGCAGCAGTAGGGAATCTTCCACAATGGGCGCAAGCCTGATGGAGTAACACCGCGTGAGTGAAGAAGGGTTTCGGCTCGTAAAGCTCTGTTGTTGAAGAAGAACATGCTAGAGAGTAACTGTTCTAGTATTGACGGTATTCAACCAGAAAGTCACGGCTAACTACGTGC
>MG|11|100.0|Firmicutes|Bacilli|Lactobacillales|Lactobacillaceae|Lactobacillus|antri|
GCACGTAGTTAGCCGTGACTTTCTGGTTGGATACCGTCACTGCGTAAACAGTTACTCTTACGCACGTTCTTCTCCAACAACAGAGCTTTACGAGCCGAAACCCTTCTTCACTCACGCGGTGTTGCTCCATCAGGCTTGCGCCCATTGTGGAAGATTCCCTACTGCTGCCTCCCGTAGG
>MG|41|100.0|Firmicutes|Bacilli|Lactobacillales|Lactobacillaceae|Lactobacillus|antri|
CCTACGGGAGGCAGCAGTAGGGAATCTTCCACAATGGGCGCAAGCCTGATGGAGCAACACCGCGTGAGTGAAGAAGGGTTTCGGCTCGTAAAGCTCTGTTGTTGGAGAAGAACGTGCGTAAGAGTAACTGTTTACGCAGTGACGGTATCCAACCAGAAAGTCACGGCTAACTACGTGC
>MG|12|99.44|Firmicutes|Bacilli|Lactobacillales|Lactobacillaceae|Lactobacillus|aviarius|
CCTACGGGAGGCAGCAGTAGGGAATCTTCCACAATGGGCGCAAGCCTGATGGAGCAACGCCGCGTGAATGAAGAAGGTCTTCGGATCGTAAAATTCTGTTGTTAGAGAAGAATATGAGTAGTAGTAACTGATTATTCACTGACGGTATCTAACCAGCAAGTCACGGCTAACTACGTGC
>MG|192|100.0|Firmicutes|Bacilli|Lactobacillales|Lactobacillaceae|Lactobacillus|aviarius|
GCACGTAGTTAGCCGTGACTTGCTGGTTAGATACCGTCAGTGAATAATCAGTTACTATTACTCATATTCTTCTCTAACAACAGAATTTTACGATCCGAAGACCTTCTTCATTCACGCGGCGTTGCTCCATCAGGCTTGCGCCCATTGTGGAAGATTCCCTACTGCTGCCTCCCGTAGGA
>MG|46|99.44|Firmicutes|Bacilli|Lactobacillales|Lactobacillaceae|Lactobacillus|aviarius|
CCTACGGGAGGCAGCAGTAGGGAATCTTCCACAATGGGCGCAAGCCTGATGGAGCAACGCCGCGTGAATGAAGAAGGTCTTCGGATCGTAAAAATTCTGTTGTTAGAGAAGAATATGAGTAATAGTAACTGATTATTCACTGACGGTATCTAACCAGCAAGTCACGGCTAACTACGTGC
>MG|23|99.44|Firmicutes|Bacilli|Lactobacillales|Lactobacillaceae|Lactobacillus|aviarius|
CCTACGGGAGGCAGCAGTAGGGAATCTTCCACAATGGGCGCAAGCCTGATGGAGCAACGCCGCGTGAATGAAGAAGGTCTTCGGATCGTAAAATTCTGTTGTTAGAGAAGAATATGAGTAATAGTAACTGATTATTTACTGACGGTATCTAACCAGCAAGTCACGGCTAACTACGTGC
>MG|496|100.0|Firmicutes|Bacilli|Lactobacillales|Lactobacillaceae|Lactobacillus|aviarius|
CCTACGGGAGGCAGCAGTAGGGAATCTTCCACAATGGGCGCAAGCCTGATGGAGCAACGCCGCGTGAATGAAGAAGGTCTTCGGATCGTAAAATTCTGTTGTTAGAGAAGAATATGAGTAATAGTAACTGATTATTCACTGACGGTATCTAACCAGCAAGTCACGGCTAACTACGTGCC
>MG|12|99.44|Firmicutes|Bacilli|Lactobacillales|Lactobacillaceae|Lactobacillus|aviarius|
GCACGTAGTTAGCCGTGACTTGCTGGTTAGATACCGTCAGTAAATAATCAGTTACTATTACTCATATTCTTCTCTAACAACAGAATTTTACGATCCGAAGACCTTCTTCATTCACGCGGCGTTGCTCCATCAGGCTTGCGCCCATTGTGGAAGATTCCCTACTGCTGCCTCCCGTAGG
>MG|22|99.44|Firmicutes|Bacilli|Lactobacillales|Lactobacillaceae|Lactobacillus|aviarius|
GCACGTAGTTAGCCGTGACTTGCTGGTTAGATACCGTCAGTGAATAATCAGTTACTATTACTCATATTCTTCTCTAACAACAGAATTTTTACGATCCGAAGACCTTCTTCATTCACGCGGCGTTGCTCCATCAGGCTTGCGCCCATTGTGGAAGATTCCCTACTGCTGCCTCCCGTAGG
>MG|217|100.0|Firmicutes|Bacilli|Lactobacillales|Lactobacillaceae|Lactobacillus|delbrueckii|
CCTACGGGAGGCAGCAGTAGGGAATCTTCCACAATGGACGCAAGTCTGATGGAGCAACGCCGCGTGAGTGAAGAAGGTTTTCGGATCGTAAAGCTCTGTTGTTGGTGAAGAAGGATAGAGGCAGTAACTGGTCTTTATTTGACGGTAATCAACCAGAAAGTCACGGCTAACTACGTGC
>MG|167|99.44|Firmicutes|Bacilli|Lactobacillales|Lactobacillaceae|Lactobacillus|delbrueckii|
GCACGTAGTTAGCCGTGACTTTCTGGTTGATTACCGTCAAATAAAGACCAGTTACTGCCCCTATCCTTCTTCACCAACAACAGAGCTTTACGATCCGAAAACCTTCTTCACTCACGCGGCGTTGCTCCATCAGACTTGCGTCCATTGTGGAAGATTCCCTACTGCTGCCTCCCGTAGGA
>MG|365|99.44|Firmicutes|Bacilli|Lactobacillales|Lactobacillaceae|Lactobacillus|delbrueckii|
CCTACGGGAGGCAGCAGTAGGGAATCTTCCACAATGGACGCAAGTCTGATGGAGCAACGCCGCGTGAGTGAAGAAGGTTTTCGGATCGTAAAGCTCTGTTGTTGGTGAAGAAGGATAGGGGCAGTAACTGGTCTTTATTTGACGGTAATCAACCAGAAAGTCACGGCTAACTACGTGCT
>MG|110|100.0|Firmicutes|Bacilli|Lactobacillales|Lactobacillaceae|Lactobacillus|delbrueckii|
GCACGTAGTTAGCCGTGACTTTCTGGTTGATTACCGTCAAATAAAGACCAGTTACTGCCTCTATCCTTCTTCACCAACAACAGAGCTTTACGATCCGAAAACCTTCTTCACTCACGCGGCGTTGCTCCATCAGACTTGCGTCCATTGTGGAAGATTCCCTACTGCTGCCTCCCGTAGGAC
>MG|24|100.0|Firmicutes|Bacilli|Lactobacillales|Lactobacillaceae|Lactobacillus|delbrueckii|
TCCTACGGGAGGCAGCAGTAGGGAATCTTCCACAATGGACGCAAGTCTGATGGAGCAACGCCGCGTGAGTGAAGAAGGTTTTCGGATCGTAAAGCTCTGTTGTTGGTGAAGAAGGATAGAGGCAGTAACTGGTCTTTATTTGACGGTAATCAACCAGAAAGTCACGGCTAACTACGTGC
>MG|56|99.44|Firmicutes|Bacilli|Lactobacillales|Lactobacillaceae|Lactobacillus|delbrueckii|
TCCTACGGGAGGCAGCAGTAGGGAATCTTCCACAATGGACGCAAGTCTGATGGAGCAACGCCGCGTGAGTGAAGAAGGTTTTCGGATCGTAAAGCTCTGTTGTTGGTGAAGAAGGATAGGGGCAGTAACTGGTCTTTATTTGACGGTAATCAACCAGAAAGTCACGGCTAACTACGTGC
>MG|11|100.0|Firmicutes|Bacilli|Lactobacillales|Lactobacillaceae|Lactobacillus|gasseri|
CCTACGGGAGGCAGCAGTAGGGAATCTTCCACAATGGACGCAAGTCTGATGGAGCAACGCCGCGTGAGTGAAGAAGGGTTTCGGCTCGTAAAGCTCTGTTGGTAGTGAAGAAAGATAGAGGTAGTAACTGGCCTTTATTTGACGGTAATTACTTAGAAAGTCACGGCTAACTACGTGC
>MG|254|100.0|Firmicutes|Bacilli|Lactobacillales|Lactobacillaceae|Lactobacillus|ingluviei|
CCTACGGGAGGCAGCAGTAGGGAATCTTCCACAATGGGCGCAAGCCTGATGGAGCAACACCGCGTGAGTGAAGAAGGGTTTCGGCTCGTAAAGCTCTGTTGTTGAAGAAGAATGTGCAAGAGAGTAACTGTTCTTGTATTGACGGTATTCAACCAGAAAGTCACGGCTAACTACGTGC
>MG|109|100.0|Firmicutes|Bacilli|Lactobacillales|Lactobacillaceae|Lactobacillus|ingluviei|
GCACGTAGTTAGCCGTGACTTTCTGGTTGAATACCGTCAATACAAGAACAGTTACTCTCTTGCACATTCTTCTTCAACAACAGAGCTTTACGAGCCGAAACCCTTCTTCACTCACGCGGTGTTGCTCCATCAGGCTTGCGCCCATTGTGGAAGATTCCCTACTGCTGCCTCCCGTAGGG
>MG|19|99.44|Firmicutes|Bacilli|Lactobacillales|Lactobacillaceae|Lactobacillus|intermedius|
GCACGTAGTTAGCCGTGACTTGCTGGTTAGATACCGTCAACGTATGAACAGTTACTCTCACACGTGTTCTTCTCTAACAACAGAACTTTACGATCCGAAGACCTTCTTCATTCACGCGGCGTTGCTCCATCAGGCTTGCGCCCATTGTGGAAGATTCCCTACTGCTGCCTCCCGTAGGA
>MG|232|100.0|Firmicutes|Bacilli|Lactobacillales|Lactobacillaceae|Lactobacillus|intermedius|
CCTACGGGAGGCAGCAGTAGGGAATCTTCCACAATGGGCGCAAGCCTGATGGAGCAACGCCGCGTGAATGAAGAAGGTCTTCGGATCGTAAAGTTCTGTTGTTAGAGAAGAACACGTGTGAGAGTAACTGTTCATGCGTTGACGGTATCTAACCAGCAAGTCACGGCTAACTACGTGC
>MG|34|99.44|Firmicutes|Bacilli|Lactobacillales|Lactobacillaceae|Lactobacillus|intermedius|
CCTACGGGAGGCAGCAGTAGGGAATCTTCCACAATGGGCGCAAGCCTGATGGAGCAACGCCGCGTGAATGAAGAAGGTCTTCGGATCGTAAAGTTCTGTTGTTAGAGAAGAACACGTGTGAGAGTAACTGTTCATACGTTGACGGTATCTAACCAGCAAGTCACGGCTAACTACGTGC
>MG|80|100.0|Firmicutes|Bacilli|Lactobacillales|Lactobacillaceae|Lactobacillus|intermedius|
GCACGTAGTTAGCCGTGACTTGCTGGTTAGATACCGTCAACGCATGAACAGTTACTCTCACACGTGTTCTTCTCTAACAACAGAACTTTACGATCCGAAGACCTTCTTCATTCACGCGGCGTTGCTCCATCAGGCTTGCGCCCATTGTGGAAGATTCCCTACTGCTGCCTCCCGTAGGA
>MG|115|100.0|Firmicutes|Bacilli|Lactobacillales|Lactobacillaceae|Lactobacillus|johnsonii|
GCACGTAGTTAGCCGTGACTTTCTAAGTAATTACCGTCAAATAAAGGCCAGTTACTACCTCTATCTTTCTTCACTACCAACAGAGCTTTACGAGCCGAAACCCTTCTTCACTCACGCGGCGTTGCTCCATCAGACTTTCGTCCATTGTGGAAGATTCCCTACTGCTGCCTCCCGTAGGA
>MG|314|100.0|Firmicutes|Bacilli|Lactobacillales|Lactobacillaceae|Lactobacillus|johnsonii|
CCTACGGGAGGCAGCAGTAGGGAATCTTCCACAATGGACGAAAGTCTGATGGAGCAACGCCGCGTGAGTGAAGAAGGGTTTCGGCTCGTAAAGCTCTGTTGGTAGTGAAGAAAGATAGAGGTAGTAACTGGCCTTTATTTGACGGTAATTACTTAGAAAGTCACGGCTAACTACGTGC
>MG|16|99.44|Firmicutes|Bacilli|Lactobacillales|Lactobacillaceae|Lactobacillus|mucosae|
CCTACGGGAGGCAGCAGTAGGGAATCTTCCACAATGGGCGCAAGCCTGATGGAGCAACACCGCGTGAGTGAAGAAGGGTTTCGGCTCGTAAAGCTCTGTTGTTAGAGAAGAACGTGCGTGAGAGTAACTGTTCACGCAGTGACGGTATCTAACCAGAAAGCCACGGCTAACTACGTGC
>MG|847|99.44|Firmicutes|Bacilli|Lactobacillales|Lactobacillaceae|Lactobacillus|mucosae|
CCTACGGGAGGCAGCAGTAGGGAATCTTCCACAATGGGCGCAAGCCTGATGGAGCAACACCGCGTGAGTGAAGAAGGGTTTCGGCTCGTAAAGCTCTGTTGTTAGAGAAGAACGTGCGTGAGAGTAACTGTTCACGCAGTGACGGTATCTAACCAGAAAGTCACGGCTAACTACGTGC
>MG|94|100.0|Firmicutes|Bacilli|Lactobacillales|Lactobacillaceae|Lactobacillus|mucosae|
GCACGTAGTTAGCCGTGACTTTCTGGTTAGATACCGTCACTGCGTGAACAGTTGCTCTCACGCACGTTCTTCTCTAACAACAGAGCTTTACGAGCCGAAACCCTTCTTCACTCACGCGGTGTTGCTCCATCAGGCTTGCGCCCATTGTGGAAGATTCCCTACTGCTGCCTCCCGTAGGA
>MG|92|99.44|Firmicutes|Bacilli|Lactobacillales|Lactobacillaceae|Lactobacillus|mucosae|
GCACGTAGTTAGCCGTGACTTTCTGGTTAGATACCGTCACTGCGTGAACGGTTACTCTCACGCACGTTCTTCTCTAACAACAGAGCTTTACGAGCCGAAACCCTTCTTCACTCACGCGGTGTTGCTCCATCAGGCTTGCGCCCATTGTGGAAGATTCCCTACTGCTGCCTCCCGTAGG
>MG|16|99.44|Firmicutes|Bacilli|Lactobacillales|Lactobacillaceae|Lactobacillus|mucosae|
CCTACGGGAGGCAGCAGTAGGGAATCTTCCACAATGGGGCGCAAGCCTGATGGAGCAACACCGCGTGAGTGAAGAAGGGTTTCGGCTCGTAAAGCTCTGTTGTTAGAGAAGAACGTGCGTGAGAGTAACTGTTCACGCAGTGACGGTATCTAACCAGAAAGTCACGGCTAACTACGTGC
>MG|238|100.0|Firmicutes|Bacilli|Lactobacillales|Lactobacillaceae|Lactobacillus|mucosae|
CCTACGGGAGGCAGCAGTAGGGAATCTTCCACAATGGGCGCAAGCCTGATGGAGCAACACCGCGTGAGTGAAGAAGGGTTTCGGCTCGTAAAGCTCTGTTGTTAGAGAAGAACGTGCGTGAGAGCAACTGTTCACGCAGTGACGGTATCTAACCAGAAAGTCACGGCTAACTACGTGCT
>MG|266|99.44|Firmicutes|Bacilli|Lactobacillales|Lactobacillaceae|Lactobacillus|mucosae|
CCTACGGGAGGCAGCAGTAGGGAATCTTCCACAATGGGCGCAAGCCTGATGGAGCAACACCGCGTGAGTGAAGAAGGGTTTCGGCTCGTAAAGCTCTGTTGTTAGAGAAGAACGTGCGTGAGAGTAACCGTTCACGCAGTGACGGTATCTAACCAGAAAGTCACGGCTAACTACGTGCC
>MG|334|99.44|Firmicutes|Bacilli|Lactobacillales|Lactobacillaceae|Lactobacillus|mucosae|
GCACGTAGTTAGCCGTGACTTTCTGGTTAGATACCGTCACTGCGTGAACAGTTACTCTCACGCACGTTCTTCTCTAACAACAGAGCTTTACGAGCCGAAACCCTTCTTCACTCACGCGGTGTTGCTCCATCAGGCTTGCGCCCATTGTGGAAGATTCCCTACTGCTGCCTCCCGTAGGA
>MG|21|99.44|Firmicutes|Bacilli|Lactobacillales|Lactobacillaceae|Lactobacillus|oris|
CCTACGGGAGGCAGCAGTAGGGAATCTTCCACAATGGGGCGCAAGCCTGATGGAGCAACACCGCGTGAGTGAAGAAGGGTTTCGGCTCGTAAAACTCTGTTGTTGGAGAAGAACGTGCGTAAGAGTAACTGTTTACGCAGTGACGGTATCCAACCAGAAAGTCACGGCTAACTACGTGC
>MG|11|99.44|Firmicutes|Bacilli|Lactobacillales|Lactobacillaceae|Lactobacillus|oris|
CCTACGGGAGGCAGCAGTGGGGAATCTTCCACAATGGGCGCAAGCCTGATGGAGCAACACCGCGTGAGTGAAGAAGGGTTTCGGCTCGTAAAACTCTGTTGTTGGAGAAGAACGTGCGTAAGAGTAACTGTTTACGCAGTGACGGTATCCAACCAGAAAGTCACGGCTAACTACGTGC
>MG|1254|100.0|Firmicutes|Bacilli|Lactobacillales|Lactobacillaceae|Lactobacillus|oris|
CCTACGGGAGGCAGCAGTAGGGAATCTTCCACAATGGGCGCAAGCCTGATGGAGCAACACCGCGTGAGTGAAGAAGGGTTTCGGCTCGTAAAACTCTGTTGTTGGAGAAGAACGTGCGTAAGAGTAACTGTTTACGCAGTGACGGTATCCAACCAGAAAGTCACGGCTAACTACGTGCC
>MG|49|99.44|Firmicutes|Bacilli|Lactobacillales|Lactobacillaceae|Lactobacillus|oris|
CCTACGGGAGGCAGCAGTAGGGAATCTTCCACAATGGGCGCAAGCCTGATGGAGCAACACCGCGTGAGTGAAGAAGGGTTTCGGCTCGTAAAACTCTGTTGTTGGAGAAGAACGTGCGTAAGAGTAACTGTTCACGCAGTGACGGTATCCAACCAGAAAGTCACGGCTAACTACGTGCC
>MG|16|99.44|Firmicutes|Bacilli|Lactobacillales|Lactobacillaceae|Lactobacillus|oris|
GCACGTAGTTAGCCGTGACTTTCTGGTTGGATACCGTCACTGCGTAAACAGTTACTCTTACGCACGTTCTTCTCCAACAACAGAGTTTTTACGAGCCGAAACCCTTCTTCACTCACGCGGTGTTGCTCCATCAGGCTTGCGCCCATTGTGGAAGATTCCCTACTGCTGCCTCCCGTAGGA
>MG|19|99.44|Firmicutes|Bacilli|Lactobacillales|Lactobacillaceae|Lactobacillus|oris|
GCACGTAGTTAGCCGTGACTTTCTGGTTGGATACCGTCACTGCGTGAACAGTTACTCTTACGCACGTTCTTCTCCAACAACAGAGTTTTACGAGCCGAAACCCTTCTTCACTCACGCGGTGTTGCTCCATCAGGCTTGCGCCCATTGTGGAAGATTCCCTACTGCTGCCTCCCGTAGG
>MG|516|100.0|Firmicutes|Bacilli|Lactobacillales|Lactobacillaceae|Lactobacillus|oris|
GCACGTAGTTAGCCGTGACTTTCTGGTTGGATACCGTCACTGCGTAAACAGTTACTCTTACGCACGTTCTTCTCCAACAACAGAGTTTTACGAGCCGAAACCCTTCTTCACTCACGCGGTGTTGCTCCATCAGGCTTGCGCCCATTGTGGAAGATTCCCTACTGCTGCCTCCCGTAGGA
>MG|37|99.44|Firmicutes|Bacilli|Lactobacillales|Lactobacillaceae|Lactobacillus|oris|
CCTACGGGAGGCAGCAGTAGGGAATCTTCCACAATGGGCGCAAGCCTGATGGAGCAACACCGCGTGAGTGAAGAAGGGTTTCGGCTCGTAAAAACTCTGTTGTTGGAGAAGAACGTGCGTAAGAGTAACTGTTTACGCAGTGACGGTATCCAACCAGAAAGTCACGGCTAACTACGTGC
>MG|16|100.0|Firmicutes|Bacilli|Lactobacillales|Lactobacillaceae|Lactobacillus|panis|
GCACGTAGTTAGCCGTGACTTTCTGGTTGAATACCGTCACTGCATGAACAGTTACTCTCACGCACGTTCTTCTTCAACAACAGAGTTTTACGAGCCGAAACCCTTCTTCACTCACGCGGTGTTGCTCCATCAGGCTTGCGCCCATTGTGGAAGATTCCCTACTGCTGCCTCCCGTAGG
>MG|30|100.0|Firmicutes|Bacilli|Lactobacillales|Lactobacillaceae|Lactobacillus|panis|
CCTACGGGAGGCAGCAGTAGGGAATCTTCCACAATGGGCGCAAGCCTGATGGAGCAACACCGCGTGAGTGAAGAAGGGTTTCGGCTCGTAAAACTCTGTTGTTGAAGAAGAACGTGCGTGAGAGTAACTGTTCATGCAGTGACGGTATTCAACCAGAAAGTCACGGCTAACTACGTGC
>MG|10|99.44|Firmicutes|Bacilli|Lactobacillales|Lactobacillaceae|Lactobacillus|pontis|
CCTACGGGAGGCAGCAGTAGGGAATCTTCCACAATGGACGCAAGCCTGATGGAGCAACACCGCGTGAGTGAAGAAGGGTTTCGGCTCGTAAAACTCTGTTGTTGAAGAAGAACGTGCGTGAGAGTAACTGTTCACGCAGTGACGGTATTCAACCAGAAAGTCACGGCTAACTACGTGC
>MG|23|99.44|Firmicutes|Bacilli|Lactobacillales|Lactobacillaceae|Lactobacillus|pontis|
GCACGTAGTTAGCCGTGACTTTCTGGTTGAATACCGTCACTGCGTGATCAGTTACTCTCACGCACGTTCTTCTTCAACAACAGAGTTTTACGAGCCGAAACCCTTCTTCACTCACGCGGTGTTGCTCCATCAGGCTTGCGCCCATTGTGGAAGATTCCCTACTGCTGCCTCCCGTAGG
>MG|14|99.44|Firmicutes|Bacilli|Lactobacillales|Lactobacillaceae|Lactobacillus|pontis|
GCACGTAGTTAGCCGTGACTTTCTGGTTGAATACCGTCACTGCGTGAACAGTTACTCTCACGCACGTTCTTCTTCAACAACAGAGTTTTACGAGCCGAAACCCTTCTTCACTCACGCGGTGTTGCTCCATCAGGCTTGCGCCCCATTGTGGAAGATTCCCTACTGCTGCCTCCCGTAGG
>MG|965|100.0|Firmicutes|Bacilli|Lactobacillales|Lactobacillaceae|Lactobacillus|pontis|
GCACGTAGTTAGCCGTGACTTTCTGGTTGAATACCGTCACTGCGTGAACAGTTACTCTCACGCACGTTCTTCTTCAACAACAGAGTTTTACGAGCCGAAACCCTTCTTCACTCACGCGGTGTTGCTCCATCAGGCTTGCGCCCATTGTGGAAGATTCCCTACTGCTGCCTCCCGTAGGA
>MG|33|99.44|Firmicutes|Bacilli|Lactobacillales|Lactobacillaceae|Lactobacillus|pontis|
GCACGTAGTTAGCCGTGACTTTCTGGTTGAATACCGTCACTGCGTGAACAGTTGCTCTCACGCACGTTCTTCTTCAACAACAGAGTTTTACGAGCCGAAACCCTTCTTCACTCACGCGGTGTTGCTCCATCAGGCTTGCGCCCATTGTGGAAGATTCCCTACTGCTGCCTCCCGTAGG
>MG|81|99.44|Firmicutes|Bacilli|Lactobacillales|Lactobacillaceae|Lactobacillus|pontis|
CCTACGGGAGGCAGCAGTAGGGAATCTTCCACAATGGGCGCAAGCCTGATGGAGCAACACCGCGTGAGTGAAGAAGGGTTTCGGCTCGTAAAAACTCTGTTGTTGAAGAAGAACGTGCGTGAGAGTAACTGTTCACGCAGTGACGGTATTCAACCAGAAAGTCACGGCTAACTACGTGC
>MG|16|99.44|Firmicutes|Bacilli|Lactobacillales|Lactobacillaceae|Lactobacillus|pontis|
CCTACGGGAGGCAGCAGTAGGGAATCTTCCACAATGGGCGCAAGCCTGATGGAGCAACACCGCGTGAGTGAAGAAGGGTTTCGGCTCGTAAAACTCTGTTGTTGAAGAAGAACGTGCGTGAGAGTAACTGTTCACGCAGTGACGGTATTCAACCAGAAAGCCACGGCTAACTACGTGC
>MG|111|99.44|Firmicutes|Bacilli|Lactobacillales|Lactobacillaceae|Lactobacillus|pontis|
CCTACGGGAGGCAGCAGTAGGGAATCTTCCACAATGGGCGCAAGCCTGATGGAGCAACACCGCGTGAGTGAAGAAGGGTTTCGGCTCGTAAAACTCTGTTGTTGAAGAAGAACGTGCGTGAGAGCAACTGTTCACGCAGTGACGGTATTCAACCAGAAAGTCACGGCTAACTACGTGC
>MG|26|99.44|Firmicutes|Bacilli|Lactobacillales|Lactobacillaceae|Lactobacillus|pontis|
CCTACGGGAGGCAGCAGTGGGGAATCTTCCACAATGGGCGCAAGCCTGATGGAGCAACACCGCGTGAGTGAAGAAGGGTTTCGGCTCGTAAAACTCTGTTGTTGAAGAAGAACGTGCGTGAGAGTAACTGTTCACGCAGTGACGGTATTCAACCAGAAAGTCACGGCTAACTACGTGC
>MG|60|99.44|Firmicutes|Bacilli|Lactobacillales|Lactobacillaceae|Lactobacillus|pontis|
GCACGTAGTTAGCCGTGACTTTCTGGTTGGATACCGTCACTGCGTGAACAGTTACTCTCACGCACGTTCTTCTTCAACAACAGAGTTTTACGAGCCGAAACCCTTCTTCACTCACGCGGTGTTGCTCCATCAGGCTTGCGCCCATTGTGGAAGATTCCCTACTGCTGCCTCCCGTAGG
>MG|41|99.44|Firmicutes|Bacilli|Lactobacillales|Lactobacillaceae|Lactobacillus|pontis|
CCTACGGGAGGCAGCAGTAGGGAATCTTCCACAATGGGCGCAAGCCTGATGGAGCAACACCGCGTGAGTGAAGAAGGGTTTCGGCTCGTAAAACTCTGTTGTTGAAGAAGAACGTGCGTGAGAGTAACTGATCACGCAGTGACGGTATTCAACCAGAAAGTCACGGCTAACTACGTGC
>MG|124|99.44|Firmicutes|Bacilli|Lactobacillales|Lactobacillaceae|Lactobacillus|pontis|
CCTACGGGAGGCAGCAGTAGGGAATCTTCCACAATGGGCGCAAGCCTGATGGAGCAACACCGCGTGAGTGAAGAAGGGTTTCGGCTCGTAAAACTCTGTTGTTGAAGAAGAACGTGCGTGAGAGTAACTGTTCACGCAGTGACGGTATCCAACCAGAAAGTCACGGCTAACTACGTGC
>MG|2356|100.0|Firmicutes|Bacilli|Lactobacillales|Lactobacillaceae|Lactobacillus|pontis|
CCTACGGGAGGCAGCAGTAGGGAATCTTCCACAATGGGCGCAAGCCTGATGGAGCAACACCGCGTGAGTGAAGAAGGGTTTCGGCTCGTAAAACTCTGTTGTTGAAGAAGAACGTGCGTGAGAGTAACTGTTCACGCAGTGACGGTATTCAACCAGAAAGTCACGGCTAACTACGTGCC
>MG|37|99.44|Firmicutes|Bacilli|Lactobacillales|Lactobacillaceae|Lactobacillus|pontis|
GCACGTAGTTAGCCGTGACTTTCTGGTTGAATACCGTCACTGCGTGAACAGTTACTCTCACGCACGTTCTTCTTCAACAACAGAGTTTTTACGAGCCGAAACCCTTCTTCACTCACGCGGTGTTGCTCCATCAGGCTTGCGCCCATTGTGGAAGATTCCCTACTGCTGCCTCCCGTAGG
>MG|105|99.44|Firmicutes|Bacilli|Lactobacillales|Lactobacillaceae|Lactobacillus|pontis|
CCTACGGGAGGCAGCAGTAGGGAATCTTCCACAATGGGCGCAAGCCTGATGGAGCAACACCGCGTGAGTGAAGAAGGGCTTCGGCTCGTAAAACTCTGTTGTTGAAGAAGAACGTGCGTGAGAGTAACTGTTCACGCAGTGACGGTATTCAACCAGAAAGTCACGGCTAACTACGTGC
>MG|46|99.44|Firmicutes|Bacilli|Lactobacillales|Lactobacillaceae|Lactobacillus|pontis|
CCTACGGGAGGCAGCAGTAGGGAATCTTCCACAATGGGGCGCAAGCCTGATGGAGCAACACCGCGTGAGTGAAGAAGGGTTTCGGCTCGTAAAACTCTGTTGTTGAAGAAGAACGTGCGTGAGAGTAACTGTTCACGCAGTGACGGTATTCAACCAGAAAGTCACGGCTAACTACGTGC
>MG|156|99.44|Firmicutes|Bacilli|Lactobacillales|Lactobacillaceae|Lactobacillus|pontis|
CCTACGGGAGGCAGCAGTAGGGAATCTTCCACAATGGGCGCAAGCCTGATGGAGCAACACCGCGTGAGTGAAGAAGGGTTTCGGCTCGTAAAACTCTGTTGTTGAAGAAGAACGTGCGTGAGAGTAACTGTTTACGCAGTGACGGTATTCAACCAGAAAGTCACGGCTAACTACGTGCC
>MG|17|99.44|Firmicutes|Bacilli|Lactobacillales|Lactobacillaceae|Lactobacillus|pontis|
GCACGTAGTTAGCCGTGACTTTCTGGTTGAATACCGTCACTGCGTGAACAGTTACTCTCACGCACGTTCTTCTTCAACAACAGAGTTTTACGAGCCGAAACCCTTCTTCACTCACGCGGTGTTGCTCCATCAGGCTTGCGCCCATTGTGGAAGATTCCCCACTGCTGCCTCCCGTAGG
>MG|33|99.44|Firmicutes|Bacilli|Lactobacillales|Lactobacillaceae|Lactobacillus|pontis|
GCACGTAGTTAGCCGTGACTTTCTGGTTGAATACCGTCACTGCGTGAACAGTTACTCTCACGCACGTTCTTCTTCAACAACAGAGTTTTACGAGCCGAAGCCCTTCTTCACTCACGCGGTGTTGCTCCATCAGGCTTGCGCCCATTGTGGAAGATTCCCTACTGCTGCCTCCCGTAGG
>MG|64|99.44|Firmicutes|Bacilli|Lactobacillales|Lactobacillaceae|Lactobacillus|pontis|
GCACGTAGTTAGCCGTGACTTTCTGGTTGAATACCGTCACTGCGTAAACAGTTACTCTCACGCACGTTCTTCTTCAACAACAGAGTTTTACGAGCCGAAACCCTTCTTCACTCACGCGGTGTTGCTCCATCAGGCTTGCGCCCATTGTGGAAGATTCCCTACTGCTGCCTCCCGTAGG
>MG|14|99.44|Firmicutes|Bacilli|Lactobacillales|Lactobacillaceae|Lactobacillus|reuteri|
CCTACGGGAGGCAGCAGTAGGGAATCTTCCACAATGGGCGCAAGCCTGATGGAGCAACACCGCGTGAGTGAAGAAGGGTTTCGGCTCGTAAAGCTCTGTTGTTAGAGAAGAACGTGCGTGAGAGTAACTGTTCACGCAGTGACGGTATTCAACCAGAAAGTCACGGCTAACTACGTGC
>MG|169|100.0|Firmicutes|Bacilli|Lactobacillales|Lactobacillaceae|Lactobacillus|saerimneri|
CCTACGGGAGGCAGCAGTAGGGAATCTTCCACAATGGACGCAAGTCTGATGGAGCAACGCCGCGTGAGCGAAGAAGGTCTTCGGATCGTAAAACTCTGTTGTTAGAGAAGAACACGGGTGAGAGTAACTGTTCACCTGTTGACGGTATCTAACCAGCAAGTCACGGCTAACTACGTGC
>MG|12|99.44|Firmicutes|Bacilli|Lactobacillales|Lactobacillaceae|Lactobacillus|saerimneri|
CCTACGGGAGGCAGCAGTAGGGAATCTTCCACAATGGACGCAAGTCTGATGGAGCAACGCCGCGTGAGCGAAGAAGGTCTTCGGATCGTAAAACTCTGTTGTTAGAGAAGACACGGGTGAGAGTAACTGTTCACCTGTTGACGGTATCTAACCAGCAAGTCACGGCTAACTACGTGC
>MG|77|100.0|Firmicutes|Bacilli|Lactobacillales|Lactobacillaceae|Lactobacillus|saerimneri|
GCACGTAGTTAGCCGTGACTTGCTGGTTAGATACCGTCAACAGGTGAACAGTTACTCTCACCCGTGTTCTTCTCTAACAACAGAGTTTTACGATCCGAAGACCTTCTTCGCTCACGCGGCGTTGCTCCATCAGACTTGCGTCCATTGTGGAAGATTCCCTACTGCTGCCTCCCGTAGGA
>MG|37|100.0|Firmicutes|Bacilli|Lactobacillales|Lactobacillaceae|Lactobacillus|saerimneri|
TCCTACGGGAGGCAGCAGTAGGGAATCTTCCACAATGGACGCAAGTCTGATGGAGCAACGCCGCGTGAGCGAAGAAGGTCTTCGGATCGTAAAACTCTGTTGTTAGAGAAGAACACGGGTGAGAGTAACTGTTCACCTGTTGACGGTATCTAACCAGCAAGTCACGGCTAACTACGTGC
>MG|53|99.44|Firmicutes|Bacilli|Lactobacillales|Lactobacillaceae|Lactobacillus|salivarius|
CCTACGGGAGGCAGCAGTAGGGAATCTTCCACAATGGGCGCAAGTCTGATGGAGCAACGCCGCGTGAGTGAAGAAGGTCTTCGGATCGTAAAACTCTGTTGTTAGAGAAGAACACGAGTGAGAGTAACTGTTCATTCGATGACGGTATCTAACCAGCAAGTCACGGCTAACTACGTGC
>MG|28|99.44|Firmicutes|Bacilli|Lactobacillales|Lactobacillaceae|Lactobacillus|salivarius|
GCACGTAGTTAGCCGTGACTTGCTGGTTAGATACCGTCATCGAATGAACAGTTACTCTCACTCGTGTTCTTCTCTAACAACAGAGTTTTACGATCCGAAGACCTTCTTCACTCACGCGGCGTTGCTCCATCAGACTTGCGTCCATTGTGGAAGATTCCCCACTGCTGCCTCCCGTAGGA
>MG|16|99.44|Firmicutes|Bacilli|Lactobacillales|Lactobacillaceae|Lactobacillus|salivarius|
CCTACGGGAGACAGCAGTAGGGAATCTTCCACAATGGACGCAAGTCTGATGGAGCAACGCCGCGTGAGTGAAGAAGGTCTTCGGATCGTAAAACTCTGTTGTTAGAGAAGAACACGAGTGAGAGTAACTGTTCATTCGATGACGGTATCTAACCAGCAAGTCACGGCTAACTACGTGC
>MG|11|99.44|Firmicutes|Bacilli|Lactobacillales|Lactobacillaceae|Lactobacillus|salivarius|
CCTACGGGAGGCAGCAGTAGGGAATCTTCCACAATGGACGCAAGTCTGATGGAGCAACGCCGCGTGAGTGAAGAAGGTCTTCGGATCGTAAAACTCTGTTGTTAGAGAAGGACACGAGTGAGAGTAACTGTTCATTCGATGACGGTATCTAACCAGCAAGTCACGGCTAACTACGTGC
>MG|42|99.44|Firmicutes|Bacilli|Lactobacillales|Lactobacillaceae|Lactobacillus|salivarius|
GCACGTAGTTAGCCGTGACTTGCTGGTTAGATACCGTCATCGAATGAACAGTTACTCTCACTCGTGTTCTTCTCTAACAACAGAGTTTTTACGATCCGAAGACCTTCTTCACTCACGCGGCGTTGCTCCATCAGACTTGCGTCCATTGTGGAAGATTCCCTACTGCTGCCTCCCGTAGGA
>MG|15|99.44|Firmicutes|Bacilli|Lactobacillales|Lactobacillaceae|Lactobacillus|salivarius|
CCTACGGGAGGCAGCAGTAGGGAATCTTCCACAATGGACGCAAGTCTGATGGAGCAACGCCGCGTGAGTGAAGAAGGTCTTCGGATCGTAAAACTCTGTTGTTAGAGAAGAACACGAGTGAGAGTAACTGTTCATTCGATGACGGTATCTAACCAGCAAGCCACGGCTAACTACGTGCC
>MG|50|99.44|Firmicutes|Bacilli|Lactobacillales|Lactobacillaceae|Lactobacillus|salivarius|
GCACGTAGTTAGCCGTGACTTGCTGGTTAGATACCGTCATCGAATGAACAGTTACTCTCATTCGTGTTCTTCTCTAACAACAGAGTTTTACGATCCGAAGACCTTCTTCACTCACGCGGCGTTGCTCCATCAGACTTGCGTCCATTGTGGAAGATTCCCTACTGCTGCCTCCCGTAGGA
>MG|11|99.44|Firmicutes|Bacilli|Lactobacillales|Lactobacillaceae|Lactobacillus|salivarius|
CCTACGGGAGGCAGCAGTAGGGAATCCTCCACAATGGACGCAAGTCTGATGGAGCAACGCCGCGTGAGTGAAGAAGGTCTTCGGATCGTAAAACTCTGTTGTTAGAGAAGAACACGAGTGAGAGTAACTGTTCATTCGATGACGGTATCTAACCAGCAAGTCACGGCTAACTACGTGC
>MG|27|99.44|Firmicutes|Bacilli|Lactobacillales|Lactobacillaceae|Lactobacillus|salivarius|
CCTACGGGAGGCAGCAGTAGGGAATCTTCCACAATGGACGCAAGTCTGATGGAGCAACGCCGCGTGAGTGAAGAAGGTCTTCGGATCGTAAACTCTGTTGTTAGAGAAGAACACGAGTGAGAGTAACTGTTCATTCGATGACGGTATCTAACCAGCAAGTCACGGCTAACTACGTGC
>MG|26|99.44|Firmicutes|Bacilli|Lactobacillales|Lactobacillaceae|Lactobacillus|salivarius|
GCACGTAGTTAGCCGTGACTTGCTGGTTAGATACCGTCATCGAATGAACAGTTACTCTCACTCGTGTTCTTCTCTAACAACAGAGTTTTACGATCCGAAGACCTTCTTCACTCACGCGGCGTTGCTCCATCAGACTTGCGCCCATTGTGGAAGATTCCCTACTGCTGCCTCCCGTAGG
>MG|61|99.44|Firmicutes|Bacilli|Lactobacillales|Lactobacillaceae|Lactobacillus|salivarius|
GCACGTAGTTAGCCGTGACTTGCTGGTTAGATACCGTCATCGAATGAACAGTTACTCTCACTCGTGTTCTTCTCTAACAACAGAGTTTTACGATCCGAAGACCTTCTTCACTCACGCGGCGTTGCTCCATCAGACTTGCGTCCATTGTGGAAGATTCCCTACCTGCTGCCTCCCGTAGGA
>MG|72|99.44|Firmicutes|Bacilli|Lactobacillales|Lactobacillaceae|Lactobacillus|salivarius|
CCTACGGGAGGCAGCAGTAGGGAATCTTCCACAATGGACGCAAGTCTGATGGAGCAACGCCGCGTGAGTGAAGAAGGTCTTCGGATCGTAAAACTCTGTTGTTAGAGAAGAACACGAATGAGAGTAACTGTTCATTCGATGACGGTATCTAACCAGCAAGTCACGGCTAACTACGTGC
>MG|12|99.44|Firmicutes|Bacilli|Lactobacillales|Lactobacillaceae|Lactobacillus|salivarius|
TCCTACGGGAGGCAGCAGTAAGGGAATCTTCCACAATGGACGCAAGTCTGATGGAGCAACGCCGCGTGAGTGAAGAAGGTCTTCGGATCGTAAAACTCTGTTGTTAGAGAAGAACACGAGTGAGAGTAACTGTTCATTCGATGACGGTATCTAACCAGCAAGTCACGGCTAACTACGTGC
>MG|26|99.44|Firmicutes|Bacilli|Lactobacillales|Lactobacillaceae|Lactobacillus|salivarius|
CCTACGGGAGGCAGCAGTAGGGAATCTTCCACAATGGACGCAAGTCTGATGGAGCAAACGCCGCGTGAGTGAAGAAGGTCTTCGGATCGTAAAACTCTGTTGTTAGAGAAGAACACGAGTGAGAGTAACTGTTCATTCGATGACGGTATCTAACCAGCAAGTCACGGCTAACTACGTGC
>MG|10|99.44|Firmicutes|Bacilli|Lactobacillales|Lactobacillaceae|Lactobacillus|salivarius|
CCTACGGGAGGCAGCAGTAGGGAATCTTCCACAATGGACGCAAGTCTGATGGAGCAACGCCGCGTGAGTGAAGAAGGTCTTCGGATCGTAAAACTCTGTTGTTAGGGAAGAACACGAGTGAGAGTAACTGTTCATTCGATGACGGTATCTAACCAGCAAGTCACGGCTAACTACGTGC
>MG|85|99.44|Firmicutes|Bacilli|Lactobacillales|Lactobacillaceae|Lactobacillus|salivarius|
TCCTACGGGAGGCAGCAGGTAGGGAATCTTCCACAATGGACGCAAGTCTGATGGAGCAACGCCGCGTGAGTGAAGAAGGTCTTCGGATCGTAAAACTCTGTTGTTAGAGAAGAACACGAGTGAGAGTAACTGTTCATTCGATGACGGTATCTAACCAGCAAGTCACGGCTAACTACGTGC
>MG|11|99.44|Firmicutes|Bacilli|Lactobacillales|Lactobacillaceae|Lactobacillus|salivarius|
CCTACGGGAGGCAGCAGTAGGGAATCTTCCACAATGGACGCAAAGTCTGATGGAGCAACGCCGCGTGAGTGAAGAAGGTCTTCGGATCGTAAAACTCTGTTGTTAGAGAAGAACACGAGTGAGAGTAACTGTTCATTCGATGACGGTATCTAACCAGCAAGTCACGGCTAACTACGTGC
>MG|5373|100.0|Firmicutes|Bacilli|Lactobacillales|Lactobacillaceae|Lactobacillus|salivarius|
CCTACGGGAGGCAGCAGTAGGGAATCTTCCACAATGGACGCAAGTCTGATGGAGCAACGCCGCGTGAGTGAAGAAGGTCTTCGGATCGTAAAACTCTGTTGTTAGAGAAGAACACGAGTGAGAGTAACTGTTCATTCGATGACGGTATCTAACCAGCAAGTCACGGCTAACTACGTGCA
>MG|17|99.44|Firmicutes|Bacilli|Lactobacillales|Lactobacillaceae|Lactobacillus|salivarius|
GCACGTAGTTAGCCGTGACTTGCTGGTTAGATACCGTCATCGAATGAACAGTTACTCTCACTCGTGTTCTTCTCTAACAACAGAGTTTTACGATCCGAAGACCTTCTTCACTCACGCGGCGTTGCTCCATCAGACTTGCGTCCATTGCGGAAGATTCCCTACTGCTGCCTCCCGTAGG
>MG|12|99.44|Firmicutes|Bacilli|Lactobacillales|Lactobacillaceae|Lactobacillus|salivarius|
CCTACGGGAGGCAGCAGTAGGGAATCTTCCACAATGGACGCAAGTCTGATGGAGCAACGCCGCGTGAGTGAAGAAGGTCTTCGGATCGTAAAACTCTGTTGTTAGAGAAGAACACGAGTGAGAGTAACTGTTCATTCGATGACGGTATCTAACCAGCAAGTCACGGCTAAATACGTGC
>MG|12|99.44|Firmicutes|Bacilli|Lactobacillales|Lactobacillaceae|Lactobacillus|salivarius|
CCTACGGGAGGCAGCAGTAGGGAATCTTCCACAATGGACGCAAGTCTGATGGAGCAACGCCGCGTGAGTGAAGAAGGTCTTCGGATCGTAAAACTCTGTTGTTAGAGAAGAACACGAGTGAGGGTAACTGTTCATTCGATGACGGTATCTAACCAGCAAGTCACGGCTAACTACGTGC
>MG|18|99.44|Firmicutes|Bacilli|Lactobacillales|Lactobacillaceae|Lactobacillus|salivarius|
GCACGTAGTTAGCCGTGACTTGCTGGTTAGATACCGTCATCGAATGAACAGTTACTCTCACTCGTGTTCTTCTCTAACAACAGAGTTTTACGATCCGAAGACCTTCTTCACTCACGCGGCGTTGCTCCATCAGACTTGCGTCCATTGTGGAAGATTCCCTTACTGCTGCCTCCCGTAGGA
>MG|14|99.44|Firmicutes|Bacilli|Lactobacillales|Lactobacillaceae|Lactobacillus|salivarius|
CCTACGGGAGGCAGCAGTAGGGAATCTTCCACAATGGACGCAAGTCTGATGGAGCAACGCCGCGTGAGTGAAGAAGGTCTTCGGATCGTAAAACTCTGTTGTTAGAGAAGAACGCGAGTGAGAGTAACTGTTCATTCGATGACGGTATCTAACCAGCAAGTCACGGCTAACTACGTGC
>MG|19|99.44|Firmicutes|Bacilli|Lactobacillales|Lactobacillaceae|Lactobacillus|salivarius|
GCACGTAGTTAGCCGTGACTTTCTGGTTAGATACCGTCATCGAATGAACAGTTACTCTCACTCGTGTTCTTCTCTAACAACAGAGTTTTACGATCCGAAGACCTTCTTCACTCACGCGGCGTTGCTCCATCAGACTTGCGTCCATTGTGGAAGATTCCCTACTGCTGCCTCCCGTAGGA
>MG|10|99.44|Firmicutes|Bacilli|Lactobacillales|Lactobacillaceae|Lactobacillus|salivarius|
CCTACGGGAGGCAGCAGTAGGGAATCTTCCACAATGGACGCAAGTCTGATGGAGCAACGCCGCGTGAGTGAAGAAGGTCTTCGGATCGTAAAACTCTGTTGTTAGAGAAGAACACGAGTGAGAGTAACTGTTCATTCGATGACGGTATCTAACCAGCAAGTCACGACTAACTACGTGC
>MG|2360|100.0|Firmicutes|Bacilli|Lactobacillales|Lactobacillaceae|Lactobacillus|salivarius|
GCACGTAGTTAGCCGTGACTTGCTGGTTAGATACCGTCATCGAATGAACAGTTACTCTCACTCGTGTTCTTCTCTAACAACAGAGTTTTACGATCCGAAGACCTTCTTCACTCACGCGGCGTTGCTCCATCAGACTTGCGTCCATTGTGGAAGATTCCCTACTGCTGCCTCCCGTAGGAC
>MG|27|99.44|Firmicutes|Bacilli|Lactobacillales|Lactobacillaceae|Lactobacillus|salivarius|
CCTACGGGAGGCAGCAGTAAGGGAATCTTCCACAATGGACGCAAGTCTGATGGAGCAACGCCGCGTGAGTGAAGAAGGTCTTCGGATCGTAAAACTCTGTTGTTAGAGAAGAACACGAGTGAGAGTAACTGTTCATTCGATGACGGTATCTAACCAGCAAGTCACGGCTAACTACGTGC
>MG|42|99.44|Firmicutes|Bacilli|Lactobacillales|Lactobacillaceae|Lactobacillus|salivarius|
CCTACGGGAGGCAGCAGTGGGGAATCTTCCACAATGGACGCAAGTCTGATGGAGCAACGCCGCGTGAGTGAAGAAGGTCTTCGGATCGTAAAACTCTGTTGTTAGAGAAGAACACGAGTGAGAGTAACTGTTCATTCGATGACGGTATCTAACCAGCAAGTCACGGCTAACTACGTGC
>MG|59|99.44|Firmicutes|Bacilli|Lactobacillales|Lactobacillaceae|Lactobacillus|salivarius|
CCTACGGGAGGCAGCAGGTAGGGAATCTTCCACAATGGACGCAAGTCTGATGGAGCAACGCCGCGTGAGTGAAGAAGGTCTTCGGATCGTAAAACTCTGTTGTTAGAGAAGAACACGAGTGAGAGTAACTGTTCATTCGATGACGGTATCTAACCAGCAAGTCACGGCTAACTACGTGC
>MG|11|99.44|Firmicutes|Bacilli|Lactobacillales|Lactobacillaceae|Lactobacillus|salivarius|
CCTACGGGAGGCAGCAGTAGGGAATCTTCCACAATGGACACAAGTCTGATGGAGCAACGCCGCGTGAGTGAAGAAGGTCTTCGGATCGTAAAACTCTGTTGTTAGAGAAGAACACGAGTGAGAGTAACTGTTCATTCGATGACGGTATCTAACCAGCAAGTCACGGCTAACTACGTGC
>MG|10|99.44|Firmicutes|Bacilli|Lactobacillales|Lactobacillaceae|Lactobacillus|salivarius|
CCTACGGGAGGCAGCAGTAGGGGAATCTTCCACAATGGACGCAAGTCTGATGGAGCAACGCCGCGTGAGTGAAGAAGGTCTTCGGATCGTAAAACTCTGTTGTTAGAGAAGAACACGAGTGAGAGTAACTGTTCATTCGATGACGGTATCTAACCAGCAAGTCACGGCTAACTACGTGC
>MG|10|99.44|Firmicutes|Bacilli|Lactobacillales|Lactobacillaceae|Lactobacillus|salivarius|
CCTACGGGAGGCAGCAGTAGGGAATCTTCCACAGTGGACGCAAGTCTGATGGAGCAACGCCGCGTGAGTGAAGAAGGTCTTCGGATCGTAAAACTCTGTTGTTAGAGAAGAACACGAGTGAGAGTAACTGTTCATTCGATGACGGTATCTAACCAGCAAGTCACGGCTAACTACGTGC
>MG|12|99.44|Firmicutes|Bacilli|Lactobacillales|Lactobacillaceae|Lactobacillus|salivarius|
CCTACGGGAGGCAGCAGTAGGGAATCTTCTACAATGGACGCAAGTCTGATGGAGCAACGCCGCGTGAGTGAAGAAGGTCTTCGGATCGTAAAACTCTGTTGTTAGAGAAGAACACGAGTGAGAGTAACTGTTCATTCGATGACGGTATCTAACCAGCAAGTCACGGCTAACTACGTGC
>MG|10|99.44|Firmicutes|Bacilli|Lactobacillales|Lactobacillaceae|Lactobacillus|salivarius|
CCTACGGGAGGCAGCAGTAGGGAATCTTCCACAATGGACGCAAGTCTGATGGAGCAACGCCGCGTGAGTGAAGAAGGTCCTCGGATCGTAAAACTCTGTTGTTAGAGAAGAACACGAGTGAGAGTAACTGTTCATTCGATGACGGTATCTAACCAGCAAGTCACGGCTAACTACGTGC
>MG|47|99.44|Firmicutes|Bacilli|Lactobacillales|Lactobacillaceae|Lactobacillus|salivarius|
CCTACGGGAGGCAGCAGTAGGGAATCTTCCACAATGGACGCAAGTCTGATGGAGCAACGCCGCGTGAGTGAAGAAGGTCTTCGGATCGTAAAACTCTGTTGTTAGAGAAGAACACGAGTGAGAGTAACTGTTCATTCGATGACGGTATCTAACCAGAAAGTCACGGCTAACTACGTGC
>MG|15|99.44|Firmicutes|Bacilli|Lactobacillales|Lactobacillaceae|Lactobacillus|salivarius|
CCTACGGGAGGCAGCAGTAGGGAATCTTCCACAATGGACGCAAGTCTGATGGAGCAACGCCGCGTGAGTGAAGAAGGTCTTCGGATCGTAAAACTCTGTTGTTAGAGAAGAACACGAGTGAGAGTAACTGTTCATTCGATGGCGGTATCTAACCAGCAAGTCACGGCTAACTACGTGC
>MG|545|100.0|Firmicutes|Bacilli|Lactobacillales|Lactobacillaceae|Lactobacillus|salivarius|
TCCTACGGGAGGCAGCAGTAGGGAATCTTCCACAATGGACGCAAGTCTGATGGAGCAACGCCGCGTGAGTGAAGAAGGTCTTCGGATCGTAAAACTCTGTTGTTAGAGAAGAACACGAGTGAGAGTAACTGTTCATTCGATGACGGTATCTAACCAGCAAGTCACGGCTAACTACGTGC
>MG|11|99.44|Firmicutes|Bacilli|Lactobacillales|Lactobacillaceae|Lactobacillus|salivarius|
CCTACGGGAGGCAGCAGTAGGGAATCTTCCACAATGGACGCAAGTCTGATGGAGCAACGCCGCGTGAGTGAAGAAGGTTTTCGGATCGTAAAACTCTGTTGTTAGAGAAGAACACGAGTGAGAGTAACTGTTCATTCGATGACGGTATCTAACCAGCAAGTCACGGCTAACTACGTGC
>MG|96|99.44|Firmicutes|Bacilli|Lactobacillales|Lactobacillaceae|Lactobacillus|salivarius|
CCTACGGGAGGCAGCAGTAGGGAATCTTCCACAATGGACGCAAGTCTGATGGAGCAACGCCGCGTGAGTGAAGAAGGTCTTCGGATCGTAAAAACTCTGTTGTTAGAGAAGAACACGAGTGAGAGTAACTGTTCATTCGATGACGGTATCTAACCAGCAAGTCACGGCTAACTACGTGC
>MG|11|99.44|Firmicutes|Bacilli|Lactobacillales|Lactobacillaceae|Lactobacillus|salivarius|
CCTACGGGAGGCAGCGGTAGGGAATCTTCCACAATGGACGCAAGTCTGATGGAGCAACGCCGCGTGAGTGAAGAAGGTCTTCGGATCGTAAAACTCTGTTGTTAGAGAAGAACACGAGTGAGAGTAACTGTTCATTCGATGACGGTATCTAACCAGCAAGTCACGGCTAACTACGTGC
>MG|12|99.44|Firmicutes|Bacilli|Lactobacillales|Lactobacillaceae|Lactobacillus|salivarius|
TCCTACGGGAGGCAGCAGTAGGGAATCTTCCACAATGGACGCAAGTCTGATGGAGCAACGCCGCGTGAGTGAAGAAGGTCTTCGGATCGTAAAACTCTGTTGTTAGAGAAGAACACGAATGAGAGTAACTGTTCATTCGATGACGGTATCTAACCAGCAAGTCACGGCTAACTACGTGC
>MG|38|99.44|Firmicutes|Bacilli|Lactobacillales|Lactobacillaceae|Lactobacillus|salivarius|
CCTACGGGAGGCAGCAGTAGGGAATCTTCCGCAATGGACGCAAGTCTGATGGAGCAACGCCGCGTGAGTGAAGAAGGTCTTCGGATCGTAAAACTCTGTTGTTAGAGAAGAACACGAGTGAGAGTAACTGTTCATTCGATGACGGTATCTAACCAGCAAGTCACGGCTAACTACGTGC
>MG|12|99.44|Firmicutes|Bacilli|Lactobacillales|Lactobacillaceae|Lactobacillus|salivarius|
CCTACGGGAGGCAGCAGTAGGGAATCTTCCACAATGGACGCAAGTCTGATGGAGCAACGCCGCGTGAGTGGAGAAGGTCTTCGGATCGTAAAACTCTGTTGTTAGAGAAGAACACGAGTGAGAGTAACTGTTCATTCGATGACGGTATCTAACCAGCAAGTCACGGCTAACTACGTGC
>MG|16|99.44|Firmicutes|Bacilli|Lactobacillales|Lactobacillaceae|Lactobacillus|salivarius|
CCTACGGGAGGCAGCAGTAGGGAATCTTCCACAATGGACGCAAGTCTGATGGGGCAACGCCGCGTGAGTGAAGAAGGTCTTCGGATCGTAAAACTCTGTTGTTAGAGAAGAACACGAGTGAGAGTAACTGTTCATTCGATGACGGTATCTAACCAGCAAGTCACGGCTAACTACGTGC
>MG|13|99.44|Firmicutes|Bacilli|Lactobacillales|Lactobacillaceae|Lactobacillus|salivarius|
CCTACGGGAGGCAGCAGTAGGGAATTTTCCACAATGGACGCAAGTCTGATGGAGCAACGCCGCGTGAGTGAAGAAGGTCTTCGGATCGTAAAACTCTGTTGTTAGAGAAGAACACGAGTGAGAGTAACTGTTCATTCGATGACGGTATCTAACCAGCAAGTCACGGCTAACTACGTGC
>MG|10|99.44|Firmicutes|Bacilli|Lactobacillales|Lactobacillaceae|Lactobacillus|salivarius|
CCTACGGGGAGGCAGCAGTAGGGAATCTTCCACAATGGACGCAAGTCTGATGGAGCAACGCCGCGTGAGTGAAGAAGGTCTTCGGATCGTAAAACTCTGTTGTTAGAGAAGAACACGAGTGAGAGTAACTGTTCATTCGATGACGGTATCTAACCAGCAAGTCACGGCTAACTACGTGC
>MG|426|100.0|Firmicutes|Bacilli|Lactobacillales|Lactobacillaceae|Lactobacillus|secaliphilus|
CCTACGGGAGGCAGCAGTAGGGAATCTTCCACAATGGGCGCAAGCCTGATGGAGCAACACCGCGTGAGTGAAGAAGGGTTTCGGCTCGTAAAGCTCTGTTGTTGAAGAAGAACGTGCGTGAGAGTAACTGTTCACGCAGTGACGGTATTCAACCAGAAAGTCACGGCTAACTACGTGC
>MG|172|100.0|Firmicutes|Bacilli|Lactobacillales|Lactobacillaceae|Lactobacillus|secaliphilus|
GCACGTAGTTAGCCGTGACTTTCTGGTTGAATACCGTCACTGCGTGAACAGTTACTCTCACGCACGTTCTTCTTCAACAACAGAGCTTTACGAGCCGAAACCCTTCTTCACTCACGCGGTGTTGCTCCATCAGGCTTGCGCCCATTGTGGAAGATTCCCTACTGCTGCCTCCCGTAGGA
>MG|11|99.44|Firmicutes|Bacilli|Lactobacillales|Lactobacillaceae|Lactobacillus|sp.|
TCCTACGGGAGGCAGCAGGTAGGGAATCTTCCACAATGGACGCAAGTCTGATGGAGCAACGCCGCGTGAGTGAAGAAGGTTTTCGGATCGTAAAGCTCTGTTGTTGGTGAAGAAGGATAGGGGCAGTAACTGGTCTTTATTTGACGGTAATCAACCAGAAAGTCACGGCTAACTACGTGC
>MG|10|99.44|Firmicutes|Bacilli|Lactobacillales|Lactobacillaceae|Lactobacillus|sp.|
GCACGTAGTTAGCCGTGACTTTCTGGTTGATTACCGTCAAATAAAGACCAGTTACTGCCCCTATCCTTCTTCACCAACAACAGAGCTTTACGATCCGAAAACCTTCTTCACTCACGCGGCGTTGCTCCATCAGACTTGCGTCCATTGTGGAAGATTCCCTACCTGCTGCCTCCCGTAGGA
>MG|11|99.44|Firmicutes|Bacilli|Lactobacillales|Lactobacillaceae|Lactobacillus|vaginalis|
CCTACGGGAGGCAGCGGTAGGGAATCTTCCACAATGGGCGCAAGCCTGATGGAGCAACACCGCGTGAGTGAAGAAGGGTTTCGGCTCGTAAAGCTCTGTTGTTGGAGAAGAACGTGCGTGAGAGTAACTGTTCACGCAGTGACGGTATCCAACCAGAAAGTCACGGCTAACTACGTGC
>MG|33|99.44|Firmicutes|Bacilli|Lactobacillales|Lactobacillaceae|Lactobacillus|vaginalis|
GCACGTAGTTAGCCGTGACTTTCTGGTTGGATACCGTCACTGCGTGAACAGTTACTCTCACGCACGTTCTTCTCCAACAACAGAGTTTTACGAGCCGAAACCCTTCTTCACTCACGCGGTGTTGCTCCATCAGGCTTGCGCCCATTGTGGAAGATTCCCTACTGCTGCCTCCCGTAGG
>MG|14|99.44|Firmicutes|Bacilli|Lactobacillales|Lactobacillaceae|Lactobacillus|vaginalis|
CCTACGGGAGGCAGCAGTAGGGAATCTTCCACAATGGGCGCAAGCCTGATGGAGCAACACCGCGTGAGTGAAGAAGGGTTTCGGCTCGTAAAGCTCTGTTGTTGGAGAAGAACGTGCGTGAGAGTAACTGTTCACGCAGTGACGGTATCCAACCAGAAAGTGACGGCTAACTACGTGC
>MG|12|99.44|Firmicutes|Bacilli|Lactobacillales|Lactobacillaceae|Lactobacillus|vaginalis|
GCACGTAGTTAGCCGTGACTTTCTGGTTGGATACCGTCACTGCGTGAACAGTTACTCCCACGCACGTTCTTCTCCAACAACAGAGCTTTACGAGCCGAAACCCTTCTTCACTCACGCGGTGTTGCTCCATCAGGCTTGCGCCCATTGTGGAAGATTCCCTACTGCTGCCTCCCGTAGG
>MG|30|99.44|Firmicutes|Bacilli|Lactobacillales|Lactobacillaceae|Lactobacillus|vaginalis|
CCTACGGGAGACAGCAGTAGGGAATCTTCCACAATGGGCGCAAGCCTGATGGAGCAACACCGCGTGAGTGAAGAAGGGTTTCGGCTCGTAAAGCTCTGTTGTTGGAGAAGAACGTGCGTGAGAGTAACTGTTCACGCAGTGACGGTATCCAACCAGAAAGTCACGGCTAACTACGTGC
>MG|16|99.44|Firmicutes|Bacilli|Lactobacillales|Lactobacillaceae|Lactobacillus|vaginalis|
CCTACGGGAGGCAGCAGTAGGGAATCTTCCACGATGGGCGCAAGCCTGATGGAGCAACACCGCGTGAGTGAAGAAGGGTTTCGGCTCGTAAAGCTCTGTTGTTGGAGAAGAACGTGCGTGAGAGTAACTGTTCACGCAGTGACGGTATCCAACCAGAAAGTCACGGCTAACTACGTGC
>MG|33|99.44|Firmicutes|Bacilli|Lactobacillales|Lactobacillaceae|Lactobacillus|vaginalis|
GCACGTAGTTAGCCGTGACTTTCTGGTTAGATACCGTCACTGCGTGAACAGTTACTCTCACGCACGTTCTTCTCCAACAACAGAGCTTTACGAGCCGAAACCCTTCTTCACTCACGCGGTGTTGCTCCATCAGGCTTGCGCCCATTGTGGAAGATTCCCTACTGCTGCCTCCCGTAGG
>MG|15|99.44|Firmicutes|Bacilli|Lactobacillales|Lactobacillaceae|Lactobacillus|vaginalis|
CCTACGGGAGGCAGCAGTAGGGAATCTTCCACAATGGGCGCAAGCCTGATGGAGCAACACCGCGTGAGTGAAGAAGGGTTTCGGCTCGTAAAGCTCTGTTGTTGGAGAAGAACGTGCGTGAGAGTAACTGTTCACGCAGTGACGGTATCCAACCAGAAAGTCACAGCTAACTACGTGC
>MG|25|99.44|Firmicutes|Bacilli|Lactobacillales|Lactobacillaceae|Lactobacillus|vaginalis|
CCTACGGGAGGCAGCAGTAGGGAATCTTCCACAATGGGCGCAAGCCTGATGGAGCAGCACCGCGTGAGTGAAGAAGGGTTTCGGCTCGTAAAGCTCTGTTGTTGGAGAAGAACGTGCGTGAGAGTAACTGTTCACGCAGTGACGGTATCCAACCAGAAAGTCACGGCTAACTACGTGC
>MG|11|99.44|Firmicutes|Bacilli|Lactobacillales|Lactobacillaceae|Lactobacillus|vaginalis|
CCTACGGGAGGCAGCAGTAGGGAATCTTTCACAATGGGCGCAAGCCTGATGGAGCAACACCGCGTGAGTGAAGAAGGGTTTCGGCTCGTAAAGCTCTGTTGTTGGAGAAGAACGTGCGTGAGAGTAACTGTTCACGCAGTGACGGTATCCAACCAGAAAGTCACGGCTAACTACGTGC
>MG|18|99.44|Firmicutes|Bacilli|Lactobacillales|Lactobacillaceae|Lactobacillus|vaginalis|
CCTACGGGAGGCAGCAGTAGGGAATCTTCCACAATGGGCGCAAGCCTGATGGAGCAACACCGCGTGAGTGAAGAAGGGTTTCGGCTCGTAAAGCTCTGTTGTTGGAGAAGAACGTGCGTGAGAGTAACTGTTCGCGCAGTGACGGTATCCAACCAGAAAGTCACGGCTAACTACGTGC
>MG|14|99.44|Firmicutes|Bacilli|Lactobacillales|Lactobacillaceae|Lactobacillus|vaginalis|
CCTACGGGAGGCAGCAGTAGGGAATCTTCCACAATGGGCGCAAGCCTGATGGAGCAACACCGCGTGAGTGAAGAAGGGTTTCGGCTCGTAAAGCTCTGTTGTTGGAGAAGAACGTGCGTGAGAGTAACTGTTCACGCAGTGACGGCATCCAACCAGAAAGTCACGGCTAACTACGTGC
>MG|23|99.44|Firmicutes|Bacilli|Lactobacillales|Lactobacillaceae|Lactobacillus|vaginalis|
CCTACGGGAGGTAGCAGTAGGGAATCTTCCACAATGGGCGCAAGCCTGATGGAGCAACACCGCGTGAGTGAAGAAGGGTTTCGGCTCGTAAAGCTCTGTTGTTGGAGAAGAACGTGCGTGAGAGTAACTGTTCACGCAGTGACGGTATCCAACCAGAAAGTCACGGCTAACTACGTGC
>MG|11|99.44|Firmicutes|Bacilli|Lactobacillales|Lactobacillaceae|Lactobacillus|vaginalis|
CCTACGGGAGGCAGCAGTAGGGAACCTTCCACAATGGGCGCAAGCCTGATGGAGCAACACCGCGTGAGTGAAGAAGGGTTTCGGCTCGTAAAGCTCTGTTGTTGGAGAAGAACGTGCGTGAGAGTAACTGTTCACGCAGTGACGGTATCCAACCAGAAAGTCACGGCTAACTACGTGC
>MG|13|99.44|Firmicutes|Bacilli|Lactobacillales|Lactobacillaceae|Lactobacillus|vaginalis|
CCTACGGGAGGCAGCAGTAGGGAATCTTCCACAATGGGCGCAAGCCTGATGGAGTAACACCGCGTGAGTGAAGAAGGGTTTCGGCTCGTAAAGCTCTGTTGTTGGAGAAGAACGTGCGTGAGAGTAACTGTTCACGCAGTGACGGTATCCAACCAGAAAGTCACGGCTAACTACGTGC
>MG|11|99.44|Firmicutes|Bacilli|Lactobacillales|Lactobacillaceae|Lactobacillus|vaginalis|
GCACGTAGTTAGCCGTGACTTTCTGGTTGGATACCGTCACTGCGTGAACAGTTACTCTCACGCACGTTCTTCTCCAACAACAGAGCTTTACGAGCCGAAACCCTTCTTCACTCACGCGGTGTTGCTCCATCAGGCTTGCGCCCACTGTGGAAGATTCCCTACTGCTGCCTCCCGTAGG
>MG|18|99.44|Firmicutes|Bacilli|Lactobacillales|Lactobacillaceae|Lactobacillus|vaginalis|
CCTACAGGAGGCAGCAGTAGGGAATCTTCCACAATGGGCGCAAGCCTGATGGAGCAACACCGCGTGAGTGAAGAAGGGTTTCGGCTCGTAAAGCTCTGTTGTTGGAGAAGAACGTGCGTGAGAGTAACTGTTCACGCAGTGACGGTATCCAACCAGAAAGTCACGGCTAACTACGTGC
>MG|23|100.0|Firmicutes|Bacilli|Lactobacillales|Lactobacillaceae|Lactobacillus|vaginalis|
CCTACGGGAGGCAGCAGTAGGGAATCTTCCACAATGGGCGCAAGCCTGATGGAGCAACACCGCGTGAGTGAAGAAGGGTTTCGGCTCGTAAAGCTCTGTTGTTGGAGAAGAACGTGCGTGAGAGTAACTGTTCACGCAGTGACGGTATCCAACCAGAAAGTCACGGCTAACTACGTAC
>MG|10|99.44|Firmicutes|Bacilli|Lactobacillales|Lactobacillaceae|Lactobacillus|vaginalis|
CCTACGGGAGGCAGCAGTAGGGAATCTTCCACAATGGGCGCAAGCCTGATGGAGCAACACCGCGTGAGTGAAGAAGGGTTTCGGCTCGTAAAGCTCTGTTGTCGGAGAAGAACGTGCGTGAGAGTAACTGTTCACGCAGTGACGGTATCCAACCAGAAAGTCACGGCTAACTACGTGC
>MG|12|99.44|Firmicutes|Bacilli|Lactobacillales|Lactobacillaceae|Lactobacillus|vaginalis|
CCTACGGGAGGCAGCAGTAGGGAATCTTCCACAATGGGCGCAAGCCTGATGGAGCAACACCGCGTGAGTGAAGAAGGGTTTCGGCTCGTAAAGCTCTGTTGTTGGAGAAGAACGTGCGTGAGAGTAACTGTTCACGCGGTGACGGTATCCAACCAGAAAGTCACGGCTAACTACGTGC
>MG|30|99.44|Firmicutes|Bacilli|Lactobacillales|Lactobacillaceae|Lactobacillus|vaginalis|
CCTACGGGAGGCAGCAGTAGGGAATCTTCCACAATGGGCGCAAGCCTGATGGAGCAACACCGCGTGAGTGAAGAAGGGTTTCGGCTCGTAAAGCTCTGTTGTTGGAGAAGAACGTGCGTGAGAGTAACTGTTCACGCAGTGACGGTATCCCAACCAGAAAGTCACGGCTAACTACGTGC
>MG|10|99.44|Firmicutes|Bacilli|Lactobacillales|Lactobacillaceae|Lactobacillus|vaginalis|
CCTACGGGAGGCAGCAGTAGGGAATCTTCCACAATGGGCGCAAGCCTGATGGAGCAACACCGCGTGAGTGAAGAAGGGTTTCGGCTCGTAAAGCTCTGTTGTTGGAGAAGAACGTGCGTGAGAGTAACCGTTCACGCAGTGACGGTATCCAACCAGAAAGTCACGGCTAACTACGTGC
>MG|5289|100.0|Firmicutes|Bacilli|Lactobacillales|Lactobacillaceae|Lactobacillus|vaginalis|
GCACGTAGTTAGCCGTGACTTTCTGGTTGGATACCGTCACTGCGTGAACAGTTACTCTCACGCACGTTCTTCTCCAACAACAGAGCTTTACGAGCCGAAACCCTTCTTCACTCACGCGGTGTTGCTCCATCAGGCTTGCGCCCATTGTGGAAGATTCCCTACTGCTGCCTCCCGTAGGA
>MG|15|100.0|Firmicutes|Bacilli|Lactobacillales|Lactobacillaceae|Lactobacillus|vaginalis|
CCTACGGGAGGCAGCAGTAGGGAATCTTCCACAATGGGCGCAAGCCTGATGGAGCAACACCGCGTGAGTGAAGAAGGGTTTCGGCTCGTAAAGCTCTGTTGTTGGAGAAGAACGTGCGTGAGAGTAACTGTTCACGCAGTGACGGTATCCAACCAGAAAGTCACGGCTAACTACGCGC
>MG|53|99.44|Firmicutes|Bacilli|Lactobacillales|Lactobacillaceae|Lactobacillus|vaginalis|
CCTACGGGAGGCAGCAGTAGGGAATCTTCCACAATGGGCGCAAGCTGATGGAGCAACACCGCGTGAGTGAAGAAGGGTTTCGGCTCGTAAAGCTCTGTTGTTGGAGAAGAACGTGCGTGAGAGTAACTGTTCACGCAGTGACGGTATCCAACCAGAAAGTCACGGCTAACTACGTGC
>MG|115|99.44|Firmicutes|Bacilli|Lactobacillales|Lactobacillaceae|Lactobacillus|vaginalis|
GCACGTAGTTAGCCGTGACTTTCTGGTTGGATACCGTCACTGCGTGAACAGTTACTCTCACGCACGTTCTTCTCCAACAACAGAGCTTTACGAGTCGAAACCCTTCTTCACTCACGCGGTGTTGCTCCATCAGGCTTGCGCCCATTGTGGAAGATTCCCTACTGCTGCCTCCCGTAGG
>MG|18|99.44|Firmicutes|Bacilli|Lactobacillales|Lactobacillaceae|Lactobacillus|vaginalis|
CCTACGGGAGGCAGCAGTAGGGAATCTTCCACAATGGGCGCAAGCCTGATGGAGCAACACCGCGTGAGTGAAGAAGGGTTTCGGCTCGTAAGGCTCTGTTGTTGGAGAAGAACGTGCGTGAGAGTAACTGTTCACGCAGTGACGGTATCCAACCAGAAAGTCACGGCTAACTACGTGC
>MG|15|99.44|Firmicutes|Bacilli|Lactobacillales|Lactobacillaceae|Lactobacillus|vaginalis|
GCACGTAGTTAGCCGTGACTTTCTGGTTGGATACCGTCACTGCGTGAACAGTTACTCTCACGCACGTTCTTCTCCAACAACAGAGCTTTACGAGCCGAAACCCTTCTTCACTCACGCGGTGTTGCTCCATCAGGCTTGCGCCCATTGCGGAAGATTCCCTACTGCTGCCTCCCGTAGG
>MG|15|99.44|Firmicutes|Bacilli|Lactobacillales|Lactobacillaceae|Lactobacillus|vaginalis|
CCTACGGGAGGCAGCAGTAGGGAATCTTCCACAATGGGCGCAAGCCTGATGGAGCAACACCGCGCGAGTGAAGAAGGGTTTCGGCTCGTAAAGCTCTGTTGTTGGAGAAGAACGTGCGTGAGAGTAACTGTTCACGCAGTGACGGTATCCAACCAGAAAGTCACGGCTAACTACGTGC
>MG|64|99.44|Firmicutes|Bacilli|Lactobacillales|Lactobacillaceae|Lactobacillus|vaginalis|
CCTACGGGAGGCAGCAGTAGGGAATCTTCCACAATGGGCGCAAGCCTGATGGAGCAACACCGCGTGAGTGAAGAAGGGTTTCGGCTCGTAAAGCTCTGTTGTTGGAGAAGAACGTGTGTGAGAGTAACTGTTCACGCAGTGACGGTATCCAACCAGAAAGTCACGGCTAACTACGTGC
>MG|12857|100.0|Firmicutes|Bacilli|Lactobacillales|Lactobacillaceae|Lactobacillus|vaginalis|
CCTACGGGAGGCAGCAGTAGGGAATCTTCCACAATGGGCGCAAGCCTGATGGAGCAACACCGCGTGAGTGAAGAAGGGTTTCGGCTCGTAAAGCTCTGTTGTTGGAGAAGAACGTGCGTGAGAGTAACTGTTCACGCAGTGACGGTATCCAACCAGAAAGTCACGGCTAACTACGTGCC
>MG|11|99.44|Firmicutes|Bacilli|Lactobacillales|Lactobacillaceae|Lactobacillus|vaginalis|
CCTACGGGAGGCAGCAGTAGGGAATCTTCCATAATGGGCGCAAGCCTGATGGAGCAACACCGCGTGAGTGAAGAAGGGTTTCGGCTCGTAAAGCTCTGTTGTTGGAGAAGAACGTGCGTGAGAGTAACTGTTCACGCAGTGACGGTATCCAACCAGAAAGTCACGGCTAACTACGTGC
>MG|25|99.44|Firmicutes|Bacilli|Lactobacillales|Lactobacillaceae|Lactobacillus|vaginalis|
CCTATGGGAGGCAGCAGTAGGGAATCTTCCACAATGGGCGCAAGCCTGATGGAGCAACACCGCGTGAGTGAAGAAGGGTTTCGGCTCGTAAAGCTCTGTTGTTGGAGAAGAACGTGCGTGAGAGTAACTGTTCACGCAGTGACGGTATCCAACCAGAAAGTCACGGCTAACTACGTGC
>MG|14|99.44|Firmicutes|Bacilli|Lactobacillales|Lactobacillaceae|Lactobacillus|vaginalis|
CCTACGGGAGGCAGCAGTAGGGAATCTTCCACAATGGGCGCAAGCCTGATGGAACAACACCGCGTGAGTGAAGAAGGGTTTCGGCTCGTAAAGCTCTGTTGTTGGAGAAGAACGTGCGTGAGAGTAACTGTTCACGCAGTGACGGTATCCAACCAGAAAGTCACGGCTAACTACGTGC
>MG|23|99.44|Firmicutes|Bacilli|Lactobacillales|Lactobacillaceae|Lactobacillus|vaginalis|
CCTACGGGAGGCAGCAGTAGGGAATCTTCCACAATGGGCGCAAGCCTGATGGAGCAACACCGCGTGAGTGAAGAAGGGTTTCGGCTCGTAAAGCTCTGTTGTTGGAGAAGAACGTGCGTGAGAGTAACTGTTCACGCAGTGACGGTATCCAGCCAGAAAGTCACGGCTAACTACGTGC
>MG|18|99.44|Firmicutes|Bacilli|Lactobacillales|Lactobacillaceae|Lactobacillus|vaginalis|
CCTACGGGAGGCAGCAGTAGGGAATCTTCCACAATGGGCGCAAGCCTGATGGAGCAACACCGCGTGAGTGAAGAAGGGTTTCGGCTCGTAAAGCTCTGTTGTTGGAGAAGAACGTGCGTGAGAGTAGCTGTTCACGCAGTGACGGTATCCAACCAGAAAGTCACGGCTAACTACGTGC
>MG|84|99.44|Firmicutes|Bacilli|Lactobacillales|Lactobacillaceae|Lactobacillus|vaginalis|
CCTACGGGAGGCAGCAGTAGGGAATCTTCCACAATGGGCGCAAGCCTGATGGAGCAACACCGCGTGAGTGAAGAAGGGTTTCGGCTCGTAAAGCTCTGTTGTTGGAGAAGAACGTGCGTGAGAGTAACTGTTCACGCAGTGACGGTATCCAACCAGAAAGCCACGGCTAACTACGTGC
>MG|30|99.44|Firmicutes|Bacilli|Lactobacillales|Lactobacillaceae|Lactobacillus|vaginalis|
CCTACGGGAGGCAGCAGTAGGGAATCTTCCACAATGGGCGCAAGCCTGATGGAGCAACACCGCGTGAGTGAAGAAGGGTTTCGGCTCGTAAAGCTCTGTTGTTGGAGAAGAACGTGCGTGAGAGTAACTGTTCACGCAGTGACGGTATCCAACCAGAAAGTCACGGCTAACTATGTGC
>MG|19|99.44|Firmicutes|Bacilli|Lactobacillales|Lactobacillaceae|Lactobacillus|vaginalis|
CCTACGGGAGGCAGCAGTAGGGAATCTTCCACAATGGGCGCAAGCCTGATGGAGCAACACCGCGTGAGTGAAGAAGGGTTTCGGCTCGTAAAGCTCTGTTGTTGGAGAAGAACGTGCGTGGGAGTAACTGTTCACGCAGTGACGGTATCCAACCAGAAAGTCACGGCTAACTACGTGC
>MG|12|99.44|Firmicutes|Bacilli|Lactobacillales|Lactobacillaceae|Lactobacillus|vaginalis|
CCTACGGGAGGCAGCAGTAGGGAATCTTCCACAATGGGCGCAAGCCTGACGGAGCAACACCGCGTGAGTGAAGAAGGGTTTCGGCTCGTAAAGCTCTGTTGTTGGAGAAGAACGTGCGTGAGAGTAACTGTTCACGCAGTGACGGTATCCAACCAGAAAGTCACGGCTAACTACGTGC
>MG|11|99.44|Firmicutes|Bacilli|Lactobacillales|Lactobacillaceae|Lactobacillus|vaginalis|
CCTACGGGAGGCAGCAGTAGGGAATCTTCCACAATGGGCGCAAGCCTGATGGAGCAACACCGCGTGAGCGAAGAAGGGTTTCGGCTCGTAAAGCTCTGTTGTTGGAGAAGAACGTGCGTGAGAGTAACTGTTCACGCAGTGACGGTATCCAACCAGAAAGTCACGGCTAACTACGTGC
>MG|27|99.44|Firmicutes|Bacilli|Lactobacillales|Lactobacillaceae|Lactobacillus|vaginalis|
GCACGTAGTTAGCCGTGACTTTCTGGTTGGATACCGTCACTGCGTGAACAGTTACTCTCACGCACGTTCTTCTCTAACAACAGAGCTTTACGAGCCGAAACCCTTCTTCACTCACGCGGTGTTGCTCCATCAGGCTTGCGCCCATTGTGGAAGATTCCCTACTGCTGCCTCCCGTAGG
>MG|11|99.44|Firmicutes|Bacilli|Lactobacillales|Lactobacillaceae|Lactobacillus|vaginalis|
CCTACGGGAGGCAGCAGTAGGGAATCTTCCACAATGGGCGCAAGCCTGATGGAGCAACACCGCGTGAGTGAAGAAGGGTTTCGGCTCGTAAAGCTCTGTTGTTGGAGAAGAACGTGCGTGAGAGTAACTGTTCACGCAGTGACGGTATCCAACCAGCAAGTCACGGCTAACTACGTGC
>MG|33|99.44|Firmicutes|Bacilli|Lactobacillales|Lactobacillaceae|Lactobacillus|vaginalis|
CCTACGGGAGGCAGCAGTAGGGAATCTTCCACAATGGGCGCAAGCCTGATGGAGCAACACCGCGTGAGTGAAGAAGGGTTTTCGGCTCGTAAAGCTCTGTTGTTGGAGAAGAACGTGCGTGAGAGTAACTGTTCACGCAGTGACGGTATCCAACCAGAAAGTCACGGCTAACTACGTGC
>MG|17|99.44|Firmicutes|Bacilli|Lactobacillales|Lactobacillaceae|Lactobacillus|vaginalis|
GCACGTAGTTAGCCGTGACTTTCTGGTTGGATACCGTCACTGCGTGAACAGTTACTCTCACGCACGCTCTTCTCCAACAACAGAGCTTTACGAGCCGAAACCCTTCTTCACTCACGCGGTGTTGCTCCATCAGGCTTGCGCCCATTGTGGAAGATTCCCTACTGCTGCCTCCCGTAGG
>MG|21|99.44|Firmicutes|Bacilli|Lactobacillales|Lactobacillaceae|Lactobacillus|vaginalis|
CCTACGGGAGGCAGTAGTAGGGAATCTTCCACAATGGGCGCAAGCCTGATGGAGCAACACCGCGTGAGTGAAGAAGGGTTTCGGCTCGTAAAGCTCTGTTGTTGGAGAAGAACGTGCGTGAGAGTAACTGTTCACGCAGTGACGGTATCCAACCAGAAAGTCACGGCTAACTACGTGC
>MG|23|99.44|Firmicutes|Bacilli|Lactobacillales|Lactobacillaceae|Lactobacillus|vaginalis|
CCTACGGGAGGCAGCAGTAGGGAATCTTCCACAATGGGCGCAAGCCTGATGGAGCAACACCGCGTGAGTGAAGAAGGGTTTCGGCTCGTAAAGCTCTGTTGCTGGAGAAGAACGTGCGTGAGAGTAACTGTTCACGCAGTGACGGTATCCAACCAGAAAGTCACGGCTAACTACGTGCC
>MG|35|99.44|Firmicutes|Bacilli|Lactobacillales|Lactobacillaceae|Lactobacillus|vaginalis|
CCTACGGGAGGCAGCAGTAGGGGAATCTTCCACAATGGGCGCAAGCCTGATGGAGCAACACCGCGTGAGTGAAGAAGGGTTTCGGCTCGTAAAGCTCTGTTGTTGGAGAAGAACGTGCGTGAGAGTAACTGTTCACGCAGTGACGGTATCCAACCAGAAAGTCACGGCTAACTACGTGC
>MG|11|99.44|Firmicutes|Bacilli|Lactobacillales|Lactobacillaceae|Lactobacillus|vaginalis|
CCTACGGGAGGCAGCAGTAGGGAATCTTCCACAATGGGCGCAAGCCTGATGGAGCAACACCGCGTGAGTGAAGAAGGGTTTCGGCTCGTAAAGCTCTGTTGTTGGAGAAGAACGTGCGTGAGAGTAACTGTTCACGCAGTGACGGTGTCCAACCAGAAAGTCACGGCTAACTACGTGC
>MG|425|99.44|Firmicutes|Bacilli|Lactobacillales|Lactobacillaceae|Lactobacillus|vaginalis|
CCTACGGGAGGCAGCAGTAGGGAATCTTCCACAATGGGCGCAAGCCTGATGGAGCAACACCGCGTGAGTGAAGAAGGGCTTCGGCTCGTAAAGCTCTGTTGTTGGAGAAGAACGTGCGTGAGAGTAACTGTTCACGCAGTGACGGTATCCAACCAGAAAGTCACGGCTAACTACGTGC
>MG|88|99.44|Firmicutes|Bacilli|Lactobacillales|Lactobacillaceae|Lactobacillus|vaginalis|
GCACGTAGTTAGCCGTGACTTTCTGGTTGGATACCGTCACTGCGTGAACAGTTACTCTCACGCACGTTCTTCTCCAACAACAGAGCTTTACGAGCCGAAACCCTTCTTCACTCACGCGGTGTTGCTCCATCAGGCTTGCGCCCCATTGTGGAAGATTCCCTACTGCTGCCTCCCGTAGG
>MG|15|99.44|Firmicutes|Bacilli|Lactobacillales|Lactobacillaceae|Lactobacillus|vaginalis|
CCTACGGGAGGCAGCAGTAGGGAATCTTCCACAATGGGCGCAAGCCCGATGGAGCAACACCGCGTGAGTGAAGAAGGGTTTCGGCTCGTAAAGCTCTGTTGTTGGAGAAGAACGTGCGTGAGAGTAACTGTTCACGCAGTGACGGTATCCAACCAGAAAGTCACGGCTAACTACGTGC
>MG|10|99.44|Firmicutes|Bacilli|Lactobacillales|Lactobacillaceae|Lactobacillus|vaginalis|
GCACGTAGTTAGCCGTGACTTTCTGGTTGGGATACCGTCACTGCGTGAACAGTTACTCTCACGCACGTTCTTCTCCAACAACAGAGCTTTACGAGCCGAAACCCTTCTTCACTCACGCGGTGTTGCTCCATCAGGCTTGCGCCCATTGTGGAAGATTCCCTACTGCTGCCTCCCGTAGG
>MG|21|99.44|Firmicutes|Bacilli|Lactobacillales|Lactobacillaceae|Lactobacillus|vaginalis|
CCTACGGGAGGCAGCAGTAGGGAATCTTCCACAATGGGCGCAAGCCTGATGGAGCAACACCGCGTGAGTGAAGAAGGGTTTCGGCTCGTAAAGCTCTGTTGTTGGAGAAGAAACGTGCGTGAGAGTAACTGTTCACGCAGTGACGGTATCCAACCAGAAAGTCACGGCTAACTACGTGC
>MG|32|99.44|Firmicutes|Bacilli|Lactobacillales|Lactobacillaceae|Lactobacillus|vaginalis|
CCTACGGGAGGCAGCAGTAGGGAATCTTCCACAATGGGCGCAAGCCTGATGGAGCAACACCGCGTGAGTGAAGAAGGGTTTCGGCTCGTAAAGCTCTGTTGTTGGAGAAGAACGTGCGTGAGAGTAACTGTTCACGCAGTGACGGTATCCAACCAGAAAGTCACGGCTAAATACGTGC
>MG|24|99.44|Firmicutes|Bacilli|Lactobacillales|Lactobacillaceae|Lactobacillus|vaginalis|
CCTACGGGAGGCAGCAGTAGGGAATCTTCCACAATGGGCGCAAGCCTGATGGAGCAACACCGCGTGAGTGAAGAAGGGTTTCGGCTCGTAAAAGCTCTGTTGTTGGAGAAGAACGTGCGTGAGAGTAACTGTTCACGCAGTGACGGTATCCAACCAGAAAGTCACGGCTAACTACGTGC
>MG|63|99.44|Firmicutes|Bacilli|Lactobacillales|Lactobacillaceae|Lactobacillus|vaginalis|
CCTACGGGAGGCAGCAGTAGGGAATCTTCCACAATGGGCGCAAGCCTGATGGAGCAACACCGCGTGAGTGAAGAAGGGTTTCGGCTCGTAAAGCTCTGTTGTTAGAGAAGAACGTGCGTGAGAGTAACTGTTCACGCAGTGACGGTATCCAACCAGAAAGTCACGGCTAACTACGTGC
>MG|16|99.44|Firmicutes|Bacilli|Lactobacillales|Lactobacillaceae|Lactobacillus|vaginalis|
CCTACGGGAGGCAGCAGTAGGGAATCTTCCACAATGGGCGCAAGCCTGATGGAGCAACACCGCGTGAGTGAAGAAGGGTTTCGGCTCGTAAAGCTCTGTTGTTGGAGAAGAACGTGCGTGAGAGTAACTGTTCACGCAGTGACAGTATCCAACCAGAAAGTCACGGCTAACTACGTGC
>MG|12|99.44|Firmicutes|Bacilli|Lactobacillales|Lactobacillaceae|Lactobacillus|vaginalis|
CCTACGGGAGGCAGCAGTAGGGAATCTTCCACAATGGGCGCAAGCCTGATGGAGCAACACCGCGTGAGTGAAGAAGGGTTTCGGCTCGTAAAGCTCTGTTGTTGGAGAAGAACGTGCGTGAGAGTAACTGTTCACGCAGTGACGGTATCCAACCAGAAAGTCACGGCTAACCACGTGC
>MG|17|99.44|Firmicutes|Bacilli|Lactobacillales|Lactobacillaceae|Lactobacillus|vaginalis|
CCTACGGGAGGCAGCAGTAGGGAATCTTCCACAATGGGCGCAAGCCTGATGGAGCAACACCGCGTGAGTGGAGAAGGGTTTCGGCTCGTAAAGCTCTGTTGTTGGAGAAGAACGTGCGTGAGAGTAACTGTTCACGCAGTGACGGTATCCAACCAGAAAGTCACGGCTAACTACGTGC
>MG|13|99.44|Firmicutes|Bacilli|Lactobacillales|Lactobacillaceae|Lactobacillus|vaginalis|
CCTACGGGAGGCAGCAGTAGGGAATCTTCCACAATGGGCGCAAGCCTGATGGAGCAACACCGCGTGAGTGAGGAAGGGTTTCGGCTCGTAAAGCTCTGTTGTTGGAGAAGAACGTGCGTGAGAGTAACTGTTCACGCAGTGACGGTATCCAACCAGAAAGTCACGGCTAACTACGTGC
>MG|30|99.44|Firmicutes|Bacilli|Lactobacillales|Lactobacillaceae|Lactobacillus|vaginalis|
GCACGTAGTTAGCCGTGACTTTCTGGTTGGATACCGTCACTGCGTGAACAGTTACTCTCACACACGTTCTTCTCCAACAACAGAGCTTTACGAGCCGAAACCCTTCTTCACTCACGCGGTGTTGCTCCATCAGGCTTGCGCCCATTGTGGAAGATTCCCTACTGCTGCCTCCCGTAGGGA
>MG|17|99.44|Firmicutes|Bacilli|Lactobacillales|Lactobacillaceae|Lactobacillus|vaginalis|
CCTACGAGAGGCAGCAGTAGGGAATCTTCCACAATGGGCGCAAGCCTGATGGAGCAACACCGCGTGAGTGAAGAAGGGTTTCGGCTCGTAAAGCTCTGTTGTTGGAGAAGAACGTGCGTGAGAGTAACTGTTCACGCAGTGACGGTATCCAACCAGAAAGTCACGGCTAACTACGTGC
>MG|15|99.44|Firmicutes|Bacilli|Lactobacillales|Lactobacillaceae|Lactobacillus|vaginalis|
CCTACGGGAGGCAGCAGTAGGGAATCTTCCACAATGGGCGCAAGCCTGATGGAGCAACACCGCGTGGGTGAAGAAGGGTTTCGGCTCGTAAAGCTCTGTTGTTGGAGAAGAACGTGCGTGAGAGTAACTGTTCACGCAGTGACGGTATCCAACCAGAAAGTCACGGCTAACTACGTGC
>MG|25|99.44|Firmicutes|Bacilli|Lactobacillales|Lactobacillaceae|Lactobacillus|vaginalis|
CCTACGGGAGGCAGCAGTAGGGAATCCTCCACAATGGGCGCAAGCCTGATGGAGCAACACCGCGTGAGTGAAGAAGGGTTTCGGCTCGTAAAGCTCTGTTGTTGGAGAAGAACGTGCGTGAGAGTAACTGTTCACGCAGTGACGGTATCCAACCAGAAAGTCACGGCTAACTACGTGC
>MG|75|100.0|Firmicutes|Bacilli|Lactobacillales|Lactobacillaceae|Lactobacillus|vaginalis|
TCCTACGGGAGGCAGCAGTAGGGAATCTTCCACAATGGGCGCAAGCCTGATGGAGCAACACCGCGTGAGTGAAGAAGGGTTTCGGCTCGTAAAGCTCTGTTGTTGGAGAAGAACGTGCGTGAGAGTAACTGTTCACGCAGTGACGGTATCCAACCAGAAAGTCACGGCTAACTACGTGC
>MG|13|99.44|Firmicutes|Bacilli|Lactobacillales|Lactobacillaceae|Lactobacillus|vaginalis|
CCTACGGGAGGCAGCAGTAGGGAATCTTCCACAATGGGCGCAAGCCTGATGGAGCAACACCGCGTGAGTGAAGAAGGGTTTCGGCTCGTAAAGCTCTGTTGTTGGAGAAGAACATGCGTGAGAGTAACTGTTCACGCAGTGACGGTATCCAACCAGAAAGTCACGGCTAACTACGTGC
>MG|105|99.44|Firmicutes|Bacilli|Lactobacillales|Lactobacillaceae|Lactobacillus|vaginalis|
CCTACGGGAGGCAGCAGTAGGGAATCTTCCACAATGGGCGCAAGCCTGATGGAGCAACACCGCGTGAGTGAAGAAGGGTTTCGGCTCGTAAAACTCTGTTGTTGGAGAAGAACGTGCGTGAGAGTAACTGTTCACGCAGTGACGGTATCCAACCAGAAAGTCACGGCTAACTACGTGC
>MG|20|99.44|Firmicutes|Bacilli|Lactobacillales|Lactobacillaceae|Lactobacillus|vaginalis|
CCTACGGGAGGCAGCAGTAGGGAATCTTCCACAATGGGCGCAAGCCTGATGGAGCAACACCGCGTGAGTGAAGAAGGGTTTCGGCTCGTAAAGCTCTGTTGTTGGAGAAGAACGTGCGCGAGAGTAACTGTTCACGCAGTGACGGTATCCAACCAGAAAGTCACGGCTAACTACGTGC
>MG|12|99.44|Firmicutes|Bacilli|Lactobacillales|Lactobacillaceae|Lactobacillus|vaginalis|
CCTACGGAAGGCAGCAGTAGGGAATCTTCCACAATGGGCGCAAGCCTGATGGAGCAACACCGCGTGAGTGAAGAAGGGTTTCGGCTCGTAAAGCTCTGTTGTTGGAGAAGAACGTGCGTGAGAGTAACTGTTCACGCAGTGACGGTATCCAACCAGAAAGTCACGGCTAACTACGTGC
>MG|18|99.44|Firmicutes|Bacilli|Lactobacillales|Lactobacillaceae|Lactobacillus|vaginalis|
CCTACGGGAGGCAGCAGTAGGGAATCTTCCACAATGGGCGCAAGCCTGATGGAGCAACACCGCGTGAGTGAAGAAGGGTTTCGGCTCGTAAAGCTCTGTTGTTGGAGAAGAACGTGCGTGAGGGTAACTGTTCACGCAGTGACGGTATCCAACCAGAAAGTCACGGCTAACTACGTGC
>MG|23|99.44|Firmicutes|Bacilli|Lactobacillales|Lactobacillaceae|Lactobacillus|vaginalis|
CCTACGGGAGGCAGCAGTAGGGAATCTTCCACAATGGGCGCAAGCCTGATGGAGCAACACCGCGTGAGTGAAGAAGGGGTTTCGGCTCGTAAAGCTCTGTTGTTGGAGAAGAACGTGCGTGAGAGTAACTGTTCACGCAGTGACGGTATCCAACCAGAAAGTCACGGCTAACTACGTGC
>MG|22|99.44|Firmicutes|Bacilli|Lactobacillales|Lactobacillaceae|Lactobacillus|vaginalis|
CCTACGGGAGGCAGCAGTAGGGAATCTTCCACAATGGGCGCAAGCCTGGTGGAGCAACACCGCGTGAGTGAAGAAGGGTTTCGGCTCGTAAAGCTCTGTTGTTGGAGAAGAACGTGCGTGAGAGTAACTGTTCACGCAGTGACGGTATCCAACCAGAAAGTCACGGCTAACTACGTGC
>MG|191|99.44|Firmicutes|Bacilli|Lactobacillales|Lactobacillaceae|Lactobacillus|vaginalis|
GCACGTAGTTAGCCGTGACTTTCTGGTTGGATACCGTCACTGCGTGAACAGTTACTCTCACGCACGTTCTTCTCCAACAACAGAGCTTTACGAGCCGAAGCCCTTCTTCACTCACGCGGTGTTGCTCCATCAGGCTTGCGCCCATTGTGGAAGATTCCCTACTGCTGCCTCCCGTAGG
>MG|14|99.44|Firmicutes|Bacilli|Lactobacillales|Lactobacillaceae|Lactobacillus|vaginalis|
CCTACGGGAGGCAGCAGTAGGGAATCTTCCACAATGGGCGCAAGCCTGATGGAGCAACACCGCGTGAGTGAAGAAGGGTTTCGGCTCGTAAAGCTCTGTTGTTGGAGAAGAACGTGCGTGAGAGTAACTGTTCACGCAGTGACGGTATCCAACCAGAAAAGTCACGGCTAACTACGTGC
>MG|11|99.44|Firmicutes|Bacilli|Lactobacillales|Lactobacillaceae|Lactobacillus|vaginalis|
CCTACGGGAGGCAGCAGTAGGGAATCTTCCACAATGGGCGCAAGCCTGATGGAGCAACACCGTGTGAGTGAAGAAGGGTTTCGGCTCGTAAAGCTCTGTTGTTGGAGAAGAACGTGCGTGAGAGTAACTGTTCACGCAGTGACGGTATCCAACCAGAAAGTCACGGCTAACTACGTGC
>MG|138|99.44|Firmicutes|Bacilli|Lactobacillales|Lactobacillaceae|Lactobacillus|vaginalis|
CCTACGGGAGGCAGCAGTAGGGAATCTTCCACAATGGGCGCAAGCCTGATGGAGCAACACCGCGTGAGTGAAGAAGGGTTTCGGCTCGTAAAGCTCTGTTGTTGGAGAAGAACGTGCGTGAGAGCAACTGTTCACGCAGTGACGGTATCCAACCAGAAAGTCACGGCTAACTACGTGCC
>MG|12|99.44|Firmicutes|Bacilli|Lactobacillales|Lactobacillaceae|Lactobacillus|vaginalis|
GCACATAGTTAGCCGTGACTTTCTGGTTGGATACCGTCACTGCGTGAACAGTTACTCTCACGCACGTTCTTCTCCAACAACAGAGCTTTACGAGCCGAAACCCTTCTTCACTCACGCGGTGTTGCTCCATCAGGCTTGCGCCCATTGTGGAAGATTCCCTACTGCTGCCTCCCGTAGG
>MG|14|99.44|Firmicutes|Bacilli|Lactobacillales|Lactobacillaceae|Lactobacillus|vaginalis|
CCTACGGGAGGCAGCAGTAGGGAATCTTCCACAATGGGCGCAAGCCTGATGGAGCAACACCGCGTGAGTGAAGAAGGGTTTCGGCTCGTAAAGCTCTGTTGTTGGAGAAGAACGTACGTGAGAGTAACTGTTCACGCAGTGACGGTATCCAACCAGAAAGTCACGGCTAACTACGTGC
>MG|23|99.44|Firmicutes|Bacilli|Lactobacillales|Lactobacillaceae|Lactobacillus|vaginalis|
CCTACGGGAGGCAGCAGTAGGGAATCTTCCACAATGGGCGCAAGCCTGATGGAGCAACACCGCGTGAGTGAAGAAGGGTTTCGGCCCGTAAAGCTCTGTTGTTGGAGAAGAACGTGCGTGAGAGTAACTGTTCACGCAGTGACGGTATCCAACCAGAAAGTCACGGCTAACTACGTGC
>MG|79|99.44|Firmicutes|Bacilli|Lactobacillales|Lactobacillaceae|Lactobacillus|vaginalis|
GCACGTAGTTAGCCGTGACTTTCTGGTTGGATACCGTCACTGCATGAACAGTTACTCTCACGCACGTTCTTCTCCAACAACAGAGCTTTACGAGCCGAAACCCTTCTTCACTCACGCGGTGTTGCTCCATCAGGCTTGCGCCCATTGTGGAAGATTCCCTACTGCTGCCTCCCGTAGG
>MG|12|99.44|Firmicutes|Bacilli|Lactobacillales|Lactobacillaceae|Lactobacillus|vaginalis|
CCTACGGGAGGCAGCAGTAGGGAATCTTCCACAATGGGCGCAAGCCTGATGGAGCAACACCGCGTGAGTGAAGAAGGGTTTCGGCTCGTAAAGCTCTGTTGTTGGAGAAGAACGTGCGTGAGAGTAACTGTCCACGCAGTGACGGTATCCAACCAGAAAGTCACGGCTAACTACGTGC
>MG|10|99.44|Firmicutes|Bacilli|Lactobacillales|Lactobacillaceae|Lactobacillus|vaginalis|
CCTACGGGAGGCAGCAGTAGGGAATCTTCCACAATGGGCGCAAGCCTGATGGAGCAACACCGCGTGAGTGAAGAAGGGTTTCGGTTCGTAAAGCTCTGTTGTTGGAGAAGAACGTGCGTGAGAGTAACTGTTCACGCAGTGACGGTATCCAACCAGAAAGTCACGGCTAACTACGTGC
>MG|11|99.44|Firmicutes|Bacilli|Lactobacillales|Lactobacillaceae|Lactobacillus|vaginalis|
GCACGTAGTTAGCCGCGACTTTCTGGTTGGATACCGTCACTGCGTGAACAGTTACTCTCACGCACGTTCTTCTCCAACAACAGAGCTTTACGAGCCGAAACCCTTCTTCACTCACGCGGTGTTGCTCCATCAGGCTTGCGCCCATTGTGGAAGATTCCCTACTGCTGCCTCCCGTAGG
>MG|18|99.44|Firmicutes|Bacilli|Lactobacillales|Lactobacillaceae|Lactobacillus|vaginalis|
CCTACGGGAGGCAGCAGTAGGGAATCTTCCACAATGGGCGCAAGCCTGATGGAGCAACACCGCGTGAGTGAAGAAGGGTTTCGGCTCGTAAAGCTCTGTTGTTGGAGAAGAACGTGCGTGAGAGTAACTGTTCACGCAGTGACGGTATCCAACCAGAAAGTCACGGCTAAACTACGTGC
>MG|47|99.44|Firmicutes|Bacilli|Lactobacillales|Lactobacillaceae|Lactobacillus|vaginalis|
GCACGTAGTTAGCCGTGACTTTCTGGTTGGATACCGTCACTGCGTGAACAGTTGCTCTCACGCACGTTCTTCTCCAACAACAGAGCTTTACGAGCCGAAACCCTTCTTCACTCACGCGGTGTTGCTCCATCAGGCTTGCGCCCATTGTGGAAGATTCCCTACTGCTGCCTCCCGTAGGA
>MG|11|99.44|Firmicutes|Bacilli|Lactobacillales|Lactobacillaceae|Lactobacillus|vaginalis|
GCACGTAGTTAGCCGTGACTTTCTGGTTGGATACCGTCACTGCGTGAACAGTTACTCTCGCGCACGTTCTTCTCCAACAACAGAGCTTTACGAGCCGAAACCCTTCTTCACTCACGCGGTGTTGCTCCATCAGGCTTGCGCCCATTGTGGAAGATTCCCTACTGCTGCCTCCCGTAGG
>MG|10|99.44|Firmicutes|Bacilli|Lactobacillales|Lactobacillaceae|Lactobacillus|vaginalis|
CCTACGGGAGGCAGCAGTAGGGAATCTTCCACAATGGGCGCAAGTCTGATGGAGCAACACCGCGTGAGTGAAGAAGGGTTTCGGCTCGTAAAGCTCTGTTGTTGGAGAAGAACGTGCGTGAGAGTAACTGTTCACGCAGTGACGGTATCCAACCAGAAAGTCACGGCTAACTACGTGC
>MG|10|99.44|Firmicutes|Bacilli|Lactobacillales|Lactobacillaceae|Lactobacillus|vaginalis|
CCTACGGGAGGCAGCAGTGAGGGAATCTTCCACAATGGGCGCAAGCCTGATGGAGCAACACCGCGTGAGTGAAGAAGGGTTTCGGCTCGTAAAGCTCTGTTGTTGGAGAAGAACGTGCGTGAGAGTAACTGTTCACGCAGTGACGGTATCCAACCAGAAAGTCACGGCTAACTACGTGC
>MG|15|99.44|Firmicutes|Bacilli|Lactobacillales|Lactobacillaceae|Lactobacillus|vaginalis|
CCTACGGGAGGCAGCAGTAGGGAATCTTCCACAATGGGCACAAGCCTGATGGAGCAACACCGCGTGAGTGAAGAAGGGTTTCGGCTCGTAAAGCTCTGTTGTTGGAGAAGAACGTGCGTGAGAGTAACTGTTCACGCAGTGACGGTATCCAACCAGAAAGTCACGGCTAACTACGTGC
>MG|16|99.44|Firmicutes|Bacilli|Lactobacillales|Lactobacillaceae|Lactobacillus|vaginalis|
CCTACGGGAGGCAGCAGTAGGGAATCTTCCACAATGGGCGCAAGCCTGATGGAGCAACACCGCGTGAGTGAAGAAGGGTTTCGGCTCGTAAAGCTCTGTTGTTGGAGAAGAACGTGCGTGAGAGTAACTGTTCACGCAGCGACGGTATCCAACCAGAAAGTCACGGCTAACTACGTGC
>MG|10|99.44|Firmicutes|Bacilli|Lactobacillales|Lactobacillaceae|Lactobacillus|vaginalis|
GCACGTAGTTAGCCGTGACTTTCTGGTTGGATACCGTCACTGCGTGAACAGTTACTCTCACGCACGTTCTTCTCCAACAACAGAGCTTTACGAGCCGAAACCCTTCTTCACTCACGCGGTGTTGCTCCATCAGGCCTGCGCCCATTGTGGAAGATTCCCTACTGCTGCCTCCCGTAGG
>MG|17|99.44|Firmicutes|Bacilli|Lactobacillales|Lactobacillaceae|Lactobacillus|vaginalis|
CCTACGGGAGGCAGCAGTAGGGAATCTTCCACAATGGGCGCAAGCCTGATGGAGCAACACCGCGTGAGTGAAGAAGGGTTTCGGCTCGTAAAGCTCTGTTGTTGGGGAAGAACGTGCGTGAGAGTAACTGTTCACGCAGTGACGGTATCCAACCAGAAAGTCACGGCTAACTACGTGC
>MG|213|99.44|Firmicutes|Bacilli|Lactobacillales|Lactobacillaceae|Lactobacillus|vaginalis|
CCTACGGGAGGCAGCAGTAGGGAATCTTCCACAATGGGGCGCAAGCCTGATGGAGCAACACCGCGTGAGTGAAGAAGGGTTTCGGCTCGTAAAGCTCTGTTGTTGGAGAAGAACGTGCGTGAGAGTAACTGTTCACGCAGTGACGGTATCCAACCAGAAAGTCACGGCTAACTACGTGC
>MG|125|99.44|Firmicutes|Bacilli|Lactobacillales|Lactobacillaceae|Lactobacillus|vaginalis|
CCTACGGGAGGCAGCAGTGGGGAATCTTCCACAATGGGCGCAAGCCTGATGGAGCAACACCGCGTGAGTGAAGAAGGGTTTCGGCTCGTAAAGCTCTGTTGTTGGAGAAGAACGTGCGTGAGAGTAACTGTTCACGCAGTGACGGTATCCAACCAGAAAGTCACGGCTAACTACGTGC
>MG|21|99.44|Firmicutes|Bacilli|Lactobacillales|Lactobacillaceae|Lactobacillus|vaginalis|
GCACGTAGTTAGCCGTGACTTTCTGGTTGGATACCGTCACTGCGTGAACAGTTACTCTCACGCACATTCTTCTCCAACAACAGAGCTTTACGAGCCGAAACCCTTCTTCACTCACGCGGTGTTGCTCCATCAGGCTTGCGCCCATTGTGGAAGATTCCCTACTGCTGCCTCCCGTAGG
>MG|11|99.44|Firmicutes|Bacilli|Lactobacillales|Lactobacillaceae|Lactobacillus|vaginalis|
GCACGTAGTTAGCCGTGACTTTCTGGTTGGATACCGTCACTGCGTGAACAGTTACTCTCACGCACGTTCTTCTCCAACAACAGAGCTTTACGAGCCGAAACCCTTCTCCACTCACGCGGTGTTGCTCCATCAGGCTTGCGCCCATTGTGGAAGATTCCCTACTGCTGCCTCCCGTAGG
>MG|10|99.44|Firmicutes|Bacilli|Lactobacillales|Lactobacillaceae|Lactobacillus|vaginalis|
CCTACGGGAGGCAGCAGTAGGGAATCTTCCACAATGGGCGCAAGCCTGATGGAGCAACACCGCGTGAGTGAAGAAGGGTTTCGGCTCGTAAAGCTCTGTTGTTGGAGAAGAACGTGCGTGAGAGTAACTGTTCACGCAGTGACGGTATCCAACCAGAAAGTCACGGCTAACTACATGC
>MG|28|99.44|Firmicutes|Bacilli|Lactobacillales|Lactobacillaceae|Lactobacillus|vaginalis|
CCTACGGGAGGCAGCAGTAGGGAATCTTCCACAATGGGCGCAAGCCTGATGGAGCAACACCGCGTGAGTGAAGAAGGGTTTCGGCTCGTAAAGCTCTGTTGTTGGAGAAGAACGTGCGTGAGAGTAACTGTTCACGCAGTGACGGTATCCAACCAGAAAGTCGCGGCTAACTACGTGC
>MG|18|99.44|Firmicutes|Bacilli|Lactobacillales|Lactobacillaceae|Lactobacillus|vaginalis|
CCTACGGGAGGCAGCAGTAGGGAATCTTCCACAATGGGCGCAAGCCTGATGGAGCAACACCGCGTGAGTGAAGAAGGGTTTCGGCTCGTAAAGCTCCGTTGTTGGAGAAGAACGTGCGTGAGAGTAACTGTTCACGCAGTGACGGTATCCAACCAGAAAGTCACGGCTAACTACGTGC
>MG|23|99.44|Firmicutes|Bacilli|Lactobacillales|Lactobacillaceae|Lactobacillus|vaginalis|
CCTACGGGAGGCAGCAGTAGGGAATCTTCCACAATGGGCGCAAGCCTGATGGAGCAACACCGCGTGAGTGAAGAGGGGTTTCGGCTCGTAAAGCTCTGTTGTTGGAGAAGAACGTGCGTGAGAGTAACTGTTCACGCAGTGACGGTATCCAACCAGAAAGTCACGGCTAACTACGTGC
>MG|16|99.44|Firmicutes|Bacilli|Lactobacillales|Lactobacillaceae|Lactobacillus|vaginalis|
CCTACGGGAGGCAGCAGTAGGGAATCTTCCACAGTGGGCGCAAGCCTGATGGAGCAACACCGCGTGAGTGAAGAAGGGTTTCGGCTCGTAAAGCTCTGTTGTTGGAGAAGAACGTGCGTGAGAGTAACTGTTCACGCAGTGACGGTATCCAACCAGAAAGTCACGGCTAACTACGTGC
>MG|86|99.44|Firmicutes|Bacilli|Lactobacillales|Lactobacillaceae|Lactobacillus|vaginalis|
CCTACGGGAGGCAGCAGTAGGGAATCTTCCACAATGGGCGCAAGCCTGATGGAGCAACACCGCGTGAGTGAAGAAGGGTTTCGGCTCGTAAAGCTCTGTTGTTGGAGAAGAACGTGCATGAGAGTAACTGTTCACGCAGTGACGGTATCCAACCAGAAAGTCACGGCTAACTACGTGC
>MG|16|99.44|Firmicutes|Bacilli|Lactobacillales|Lactobacillaceae|Lactobacillus|vaginalis|
GCACGTAGTTAGCCGTGACTTTCTGGTTGGATACCGCCACTGCGTGAACAGTTACTCTCACGCACGTTCTTCTCCAACAACAGAGCTTTACGAGCCGAAACCCTTCTTCACTCACGCGGTGTTGCTCCATCAGGCTTGCGCCCATTGTGGAAGATTCCCTACTGCTGCCTCCCGTAGG
>MG|21|99.44|Firmicutes|Bacilli|Lactobacillales|Lactobacillaceae|Lactobacillus|vaginalis|
CCTACGGGAGGCGGCAGTAGGGAATCTTCCACAATGGGCGCAAGCCTGATGGAGCAACACCGCGTGAGTGAAGAAGGGTTTCGGCTCGTAAAGCTCTGTTGTTGGAGAAGAACGTGCGTGAGAGTAACTGTTCACGCAGTGACGGTATCCAACCAGAAAGTCACGGCTAACTACGTGC
>MG|16|99.44|Firmicutes|Bacilli|Lactobacillales|Lactobacillaceae|Lactobacillus|vaginalis|
GCACGTAGTTAGCCGTGACTTTCTGGTTGGATACCGTCACTGCGTGAACAGTTACTCTCACGCACGTTCTTCTCCAACAACAGAGCTTTACGAGCCGAAACCCTTCTTCACTCACGCGGTGTTGCTCCATCAGGCTTGCGCCCATTGTGGAAGATTCCCTACTGCTGCCTCCCCGTAGGGA
>MG|62|99.44|Firmicutes|Bacilli|Lactobacillales|Lactobacillaceae|Lactobacillus|vaginalis|
CCTACGGGAGGCAGCAGTAGGGAATCTTCCACAATGGGCGCAAGCCTGATGGAGCAACACCGCGTGAGTGAAGAAGGGTTTCGGCTCGTAAAGCTCTGTTGTTGGAGAAGAATGTGCGTGAGAGTAACTGTTCACGCAGTGACGGTATCCAACCAGAAAGTCACGGCTAACTACGTGC
>MG|16|99.44|Firmicutes|Bacilli|Lactobacillales|Lactobacillaceae|Lactobacillus|vaginalis|
CCTACGGGAGGCAGCAGTAGGGAATCTTCCACAATGGGCGCAAGCCTGATGGAGCAACACCGCGTGAGTGAAGAAGGGTTTCGGCTCGTAAAGCTCTGTTGTTGGAGAAGAACGTGCGTGAGAGTAACTGCTCACGCAGTGACGGTATCCAACCAGAAAGTCACGGCTAACTACGTGC
>MG|37|99.44|Firmicutes|Bacilli|Lactobacillales|Lactobacillaceae|Lactobacillus|vaginalis|
CCTACGGGGAGGCAGCAGTAGGGAATCTTCCACAATGGGCGCAAGCCTGATGGAGCAACACCGCGTGAGTGAAGAAGGGTTTCGGCTCGTAAAGCTCTGTTGTTGGAGAAGAACGTGCGTGAGAGTAACTGTTCACGCAGTGACGGTATCCAACCAGAAAGTCACGGCTAACTACGTGC
>MG|27|99.44|Firmicutes|Bacilli|Lactobacillales|Lactobacillaceae|Lactobacillus|vaginalis|
CCTACGGGAGGCAGCAGTAGGGAATCTTCCACAATGGGCGCAAGCCTGATGGAGCAACACCGCGTGAGTGAAGAAGGGTTTCGGCTCGTAAAGCCCTGTTGTTGGAGAAGAACGTGCGTGAGAGTAACTGTTCACGCAGTGACGGTATCCAACCAGAAAGTCACGGCTAACTACGTGC
>MG|10|99.44|Firmicutes|Bacilli|Lactobacillales|Lactobacillaceae|Lactobacillus|vaginalis|
GCATGTAGTTAGCCGTGACTTTCTGGTTGGATACCGTCACTGCGTGAACAGTTACTCTCACGCACGTTCTTCTCCAACAACAGAGCTTTACGAGCCGAAACCCTTCTTCACTCACGCGGTGTTGCTCCATCAGGCTTGCGCCCATTGTGGAAGATTCCCTACTGCTGCCTCCCGTAGG
>MG|14|99.44|Firmicutes|Bacilli|Lactobacillales|Lactobacillaceae|Lactobacillus|vaginalis|
CCTACGGGAGGCAGCAGTAGGGAATCTTCCACAATGGGCGCAAGCCTGATGGAGCAACACCGCGTGAGTGAAGAAGGGTTTCGGCTCGTAAAGCTCTGTTGTTGGAGAAGGACGTGCGTGAGAGTAACTGTTCACGCAGTGACGGTATCCAACCAGAAAGTCACGGCTAACTACGTGC
>MG|200|99.44|Firmicutes|Bacilli|Lactobacillales|Lactobacillaceae|Lactobacillus|vaginalis|
CCTACGGGAGGCAGCAGTAGGGAATCTTCCACAATGGGCGCAAGCCTGATGGAGCAACACCGCGTGAGTGAAGAAGGGTTTCGGCTCGTAAAGCTCTGTTGTTGGAGAAGAACGTGCGTGAGAGTAACTGTTCATGCAGTGACGGTATCCAACCAGAAAGTCACGGCTAACTACGTGC
>MG|19|99.44|Firmicutes|Bacilli|Lactobacillales|Lactobacillaceae|Lactobacillus|vaginalis|
CCTACGGGAGGCAACAGTAGGGAATCTTCCACAATGGGCGCAAGCCTGATGGAGCAACACCGCGTGAGTGAAGAAGGGTTTCGGCTCGTAAAGCTCTGTTGTTGGAGAAGAACGTGCGTGAGAGTAACTGTTCACGCAGTGACGGTATCCAACCAGAAAGTCACGGCTAACTACGTGC
>MG|20|100.0|Firmicutes|Bacilli|Lactobacillales|Lactobacillaceae|Lactobacillus|vaginalis|
CCTACGGGAGGCAGCAGTAGGGAATCTTCCACAATGGGCGCAAGCCTGATGGAGCAACACCGCGTGAGTGAAGAAGGGTTTCGGCTCGTAAAGCTCTGTTGTTGGAGAAGAACGTGCGTGAGAGTAACTGTTCACGCAGTGACGGTATCCAACCAGAAAGTCACGGCTAACTACGTGT
>MG|44|99.44|Firmicutes|Bacilli|Lactobacillales|Lactobacillaceae|Lactobacillus|vaginalis|
CCTACGGGAGGCAGCAGTAGGGAATCTTCCACAATGGACGCAAGCCTGATGGAGCAACACCGCGTGAGTGAAGAAGGGTTTCGGCTCGTAAAGCTCTGTTGTTGGAGAAGAACGTGCGTGAGAGTAACTGTTCACGCAGTGACGGTATCCAACCAGAAAGTCACGGCTAACTACGTGC
>MG|11|99.44|Firmicutes|Bacilli|Lactobacillales|Lactobacillaceae|Lactobacillus|vaginalis|
CCTACGGGAGGCAGCAGTAGGGAATCTTCTACAATGGGCGCAAGCCTGATGGAGCAACACCGCGTGAGTGAAGAAGGGTTTCGGCTCGTAAAGCTCTGTTGTTGGAGAAGAACGTGCGTGAGAGTAACTGTTCACGCAGTGACGGTATCCAACCAGAAAGTCACGGCTAACTACGTGC
>MG|20|99.44|Firmicutes|Bacilli|Lactobacillales|Lactobacillaceae|Lactobacillus|vaginalis|
GCACGTAGTTAGCCGTGACTTTCTGGTTGGATACCGTCACTGCGTGAACAGTTACTCTCACGCACGTTCTTCTCCAACAACAGAGCTTTACGAGCCGAAACCCTTCTTCACTCACGCGGTGTTGCTCCATCAGGCTTGCGCCCATTGTGGAAGATTCCCCTACTGCTGCCTCCCGTAGGA
>MG|12|99.44|Firmicutes|Bacilli|Lactobacillales|Lactobacillaceae|Lactobacillus|vaginalis|
CCTACGGGAGGCAGCAGTAGGGAATCTTCCACAATGGGCGCAAGCCTGATGGAGCAACACCGCGTGAGTGAAGAAGGGTCTCGGCTCGTAAAGCTCTGTTGTTGGAGAAGAACGTGCGTGAGAGTAACTGTTCACGCAGTGACGGTATCCAACCAGAAAGTCACGGCTAACTACGTGC
>MG|12|99.44|Firmicutes|Bacilli|Lactobacillales|Lactobacillaceae|Lactobacillus|vaginalis|
GCACGTATTTAGCCGTGACTTTCTGGTTGGATACCGTCACTGCGTGAACAGTTACTCTCACGCACGTTCTTCTCCAACAACAGAGCTTTACGAGCCGAAACCCTTCTTCACTCACGCGGTGTTGCTCCATCAGGCTTGCGCCCATTGTGGAAGATTCCCTACTGCTGCCTCCCGTAGG
>MG|16|99.44|Firmicutes|Bacilli|Lactobacillales|Lactobacillaceae|Lactobacillus|vaginalis|
GCACGTAGTTAGCCGTGACTTTCTGGTTGGATACCGTCACTGCGTGAACAGTTACTCTCACGCACGTTCTTCTCCAACAACAGAGCTTTACGAGCCGAAACCCTTCTTCACTCACGCGGTGTTGCTCCATCAGCTTGCGCCCATTGTGGAAGATTCCCTACTGCTGCCTCCCGTAGG
>MG|311|99.44|Firmicutes|Bacilli|Lactobacillales|Lactobacillaceae|Lactobacillus|vaginalis|
CCTACGGGAGGCAGCAGTAGGGAATCTTCCACAATGGGCGCAAGCCTGATGGAGCAACACCGCGTGAGTGAAGAAGGGTTTCGACTCGTAAAGCTCTGTTGTTGGAGAAGAACGTGCGTGAGAGTAACTGTTCACGCAGTGACGGTATCCAACCAGAAAGTCACGGCTAACTACGTGC
>MG|13|99.44|Firmicutes|Bacilli|Lactobacillales|Lactobacillaceae|Lactobacillus|vaginalis|
CCTACGGGAGGCAGCAGTAGGGAATCTTCCACAATGGGCGCAAGCCTGATGGAGCAACACTGCGTGAGTGAAGAAGGGTTTCGGCTCGTAAAGCTCTGTTGTTGGAGAAGAACGTGCGTGAGAGTAACTGTTCACGCAGTGACGGTATCCAACCAGAAAGTCACGGCTAACTACGTGC
>MG|63|99.44|Firmicutes|Bacilli|Lactobacillales|Lactobacillaceae|Lactobacillus|vaginalis|
GCACGTAGTTAGCCGTGACTTTCTGGTTGGATACCGTCACTGCGTGAACAGTTACTCTCACGCACGTTCTTCTCCAACAACAGAGCTTTACGAGCCGAAACCCTTCTTCACTCACGCGGTGTTGCTCCATCAGGCTTGCGCCCATTGTGGAAGATTCCCCACTGCTGCCTCCCGTAGG
>MG|19|99.44|Firmicutes|Bacilli|Lactobacillales|Lactobacillaceae|Lactobacillus|vaginalis|
CCTACGGGAGGCAGCAGTAGGGAATCTTCCACAATGGGCGCAGGCCTGATGGAGCAACACCGCGTGAGTGAAGAAGGGTTTCGGCTCGTAAAGCTCTGTTGTTGGAGAAGAACGTGCGTGAGAGTAACTGTTCACGCAGTGACGGTATCCAACCAGAAAGTCACGGCTAACTACGTGC
>MG|15|99.44|Firmicutes|Bacilli|Lactobacillales|Lactobacillaceae|Lactobacillus|vaginalis|
CCTACGGGGGGCAGCAGTAGGGAATCTTCCACAATGGGCGCAAGCCTGATGGAGCAACACCGCGTGAGTGAAGAAGGGTTTCGGCTCGTAAAGCTCTGTTGTTGGAGAAGAACGTGCGTGAGAGTAACTGTTCACGCAGTGACGGTATCCAACCAGAAAGTCACGGCTAACTACGTGC
>MG|13|99.44|Firmicutes|Bacilli|Lactobacillales|Lactobacillaceae|Lactobacillus|vaginalis|
CCTACGGGAGGCAGCAGTAGGGAATCTTCCACAATGGGCGCAAGCCTGATGGAGCAACACCGCGTGAGTGAAGAAGGGTTTCGGCTTGTAAAGCTCTGTTGTTGGAGAAGAACGTGCGTGAGAGTAACTGTTCACGCAGTGACGGTATCCAACCAGAAAGTCACGGCTAACTACGTGC
>MG|39|99.44|Firmicutes|Bacilli|Lactobacillales|Lactobacillaceae|Lactobacillus|vaginalis|
GCACGTAGTTAGCCGTGACTTTCTGGTTGGATACCGTCACTGCGTGAACAGTTACTCTCATGCACGTTCTTCTCCAACAACAGAGCTTTACGAGCCGAAACCCTTCTTCACTCACGCGGTGTTGCTCCATCAGGCTTGCGCCCATTGTGGAAGATTCCCTACTGCTGCCTCCCGTAGG
>MG|16|99.44|Firmicutes|Bacilli|Lactobacillales|Lactobacillaceae|Lactobacillus|vaginalis|
CCTACGGGAGGCAGCAGTAGGGAATCTTCCACAATGGGCGCAAGCCTGATGGAGGCAACACCGCGTGAGTGAAGAAGGGTTTCGGCTCGTAAAGCTCTGTTGTTGGAGAAGAACGTGCGTGAGAGTAACTGTTCACGCAGTGACGGTATCCAACCAGAAAGTCACGGCTAACTACGTGC
>MG|23|99.44|Firmicutes|Bacilli|Lactobacillales|Lactobacillaceae|Lactobacillus|vaginalis|
CCTACGGGAGGCAGCAGTAGGGAATCTTCCACAATGGGCGCAAGCCTGATGGAGCAACACCGCGTGAGTGAAGAAGGGTTTCGGCTCGTAAAGCTCTGTTGTTGGAGAAGAGCGTGCGTGAGAGTAACTGTTCACGCAGTGACGGTATCCAACCAGAAAGTCACGGCTAACTACGTGC
>MG|73|99.44|Firmicutes|Bacilli|Lactobacillales|Lactobacillaceae|Lactobacillus|vaginalis|
CCTACGGGAGGCAGCAGTAGGGAATCTTCCACAATGGGCGCAAGCCTGATGGAGCAACACCGCGTGAGTGAAGAAGGGTTTCGGCTCGTAAAGCTCTGTTGTTGGAGAAGAACGTGCGTGAGAGTAACTGTTCACGCAGTGACGGTATCTAACCAGAAAGTCACGGCTAACTACGTGC
>MG|10|99.44|Firmicutes|Bacilli|Lactobacillales|Lactobacillaceae|Lactobacillus|vaginalis|
CCTACGGGAGGCAGCAGTAGGGAATCTTCCACAATGGGCGCAAGCCTAATGGAGCAACACCGCGTGAGTGAAGAAGGGTTTCGGCTCGTAAAGCTCTGTTGTTGGAGAAGAACGTGCGTGAGAGTAACTGTTCACGCAGTGACGGTATCCAACCAGAAAGTCACGGCTAACTACGTGC
>MG|10|99.44|Firmicutes|Bacilli|Lactobacillales|Lactobacillaceae|Lactobacillus|vaginalis|
GCACGTAGTTAGCCGTGACTTTCTGGTTGGATACCGTCACCGCGTGAACAGTTACTCTCACGCACGTTCTTCTCCAACAACAGAGCTTTACGAGCCGAAACCCTTCTTCACTCACGCGGTGTTGCTCCATCAGGCTTGCGCCCATTGTGGAAGATTCCCTACTGCTGCCTCCCGTAGG
>MG|11|99.44|Firmicutes|Bacilli|Lactobacillales|Lactobacillaceae|Lactobacillus|vaginalis|
GCACGTAGTTAGCCGTGACTTTCTGGTTGGATACCGTCACTGCGTGAACAGTTACTCTCACGCACGTTCTTCTCCAGCAACAGAGCTTTACGAGCCGAAACCCTTCTTCACTCACGCGGTGTTGCTCCATCAGGCTTGCGCCCATTGTGGAAGATTCCCTACTGCTGCCTCCCGTAGG
>MG|13|99.44|Firmicutes|Bacilli|Lactobacillales|Lactobacillaceae|Lactobacillus|vaginalis|
CCTACGGGAGGCAGCAGTAGGGAATCTTCCACAATGGGCGCAAGCCTGATGGAGCAACACCGCGTGAGTGAAGAAGGGTTTCGGCTCGTAAAGCTCTGTTGTTGGAGAAGAACGTGCGTGAGAGTAACTGTTCACGCAGTGACGGTATCCAACCAGAAAGTCATGGCTAACTACGTGC
>MG|16|99.44|Firmicutes|Bacilli|Lactobacillales|Lactobacillaceae|Lactobacillus|vaginalis|
CCTACGGGAGGCAGCAGTAGGGAATCTTCCACAATGGGCGCAAGCCTGATGGAGCAACACCACGTGAGTGAAGAAGGGTTTCGGCTCGTAAAGCTCTGTTGTTGGAGAAGAACGTGCGTGAGAGTAACTGTTCACGCAGTGACGGTATCCAACCAGAAAGTCACGGCTAACTACGTGC
>MG|19|99.44|Firmicutes|Bacilli|Lactobacillales|Lactobacillaceae|Lactobacillus|vaginalis|
CCTACGGGAGGCAGCAGTAGGGAATCTTCCACAATGGGCGCAAGCCTGATGGGGCAACACCGCGTGAGTGAAGAAGGGTTTCGGCTCGTAAAGCTCTGTTGTTGGAGAAGAACGTGCGTGAGAGTAACTGTTCACGCAGTGACGGTATCCAACCAGAAAGTCACGGCTAACTACGTGC
>MG|33|99.44|Firmicutes|Bacilli|Lactobacillales|Lactobacillaceae|Lactobacillus|vaginalis|
GCACGTAGTTAGCCGTGGCTTTCTGGTTGGATACCGTCACTGCGTGAACAGTTACTCTCACGCACGTTCTTCTCCAACAACAGAGCTTTACGAGCCGAAACCCTTCTTCACTCACGCGGTGTTGCTCCATCAGGCTTGCGCCCATTGTGGAAGATTCCCTACTGCTGCCTCCCGTAGG
>MG|22|99.44|Firmicutes|Bacilli|Lactobacillales|Lactobacillaceae|Lactobacillus|vaginalis|
CCTACGGGAGGCAGCAGTAGGGAATCTTCCACAATGGGCGCAAGCCTGATGGAGCAACACCGCGTGAGTGAAGAAGGGTTTCGGCTCGTAAAGCTCTGTTGTTGGAGAAGAACGTGCGTGAGAGTAACTGTTCACGCAGTGACGGTATCCAACCAGAAAGTCACGACTAACTACGTGC
>MG|35|99.44|Firmicutes|Bacilli|Lactobacillales|Lactobacillaceae|Lactobacillus|vaginalis|
CCTACGGGAGGCAGCAGTAGGGAATCTTCCGCAATGGGCGCAAGCCTGATGGAGCAACACCGCGTGAGTGAAGAAGGGTTTCGGCTCGTAAAGCTCTGTTGTTGGAGAAGAACGTGCGTGAGAGTAACTGTTCACGCAGTGACGGTATCCAACCAGAAAGTCACGGCTAACTACGTGC
>MG|21|99.44|Firmicutes|Bacilli|Lactobacillales|Lactobacillaceae|Lactobacillus|vaginalis|
GCACGTAGTTAGCCGTGACTTTCTGGTTGGATACCGTCACTGCGTGAACAGTTACTCTCACGCACGTTCTTCTCCAACAACAGAGCTTTACGAGCCGAAACCCTTCTTCACTCACGCGGTGTTGCTCCATCAGGCTTGCGTCCATTGTGGAAGATTCCCTACTGCTGCCTCCCGTAGG
>MG|16|99.44|Firmicutes|Bacilli|Lactobacillales|Lactobacillaceae|Lactobacillus|vaginalis|
CCTACGGGAGGCAGCAGTAGGGAATCTTCCACAATGGGCGCAAGCCTGATGGAGCAACACCGCGTGAGTGAAGAAGGGTTTCGGCTCGTAAAGCTCTGTTGTTGGAGAGGAACGTGCGTGAGAGTAACTGTTCACGCAGTGACGGTATCCAACCAGAAAGTCACGGCTAACTACGTGC
>MG|10|99.44|Firmicutes|Bacilli|Lactobacillales|Lactobacillaceae|Lactobacillus|vaginalis|
CCTACGGGAGGCAGCAGTAGGGAATCTTCCACAATGGGCGTAAGCCTGATGGAGCAACACCGCGTGAGTGAAGAAGGGTTTCGGCTCGTAAAGCTCTGTTGTTGGAGAAGAACGTGCGTGAGAGTAACTGTTCACGCAGTGACGGTATCCAACCAGAAAGTCACGGCTAACTACGTGC
>MG|25|99.44|Firmicutes|Bacilli|Lactobacillales|Lactobacillaceae|Lactobacillus|vaginalis|
CCTACGGGAGGCAGCAGTAGGGAATCTTCCACAATGGGCGCAAGCCTGATGGAGCAACACCGCGTGAGTGAAGAAGGGTTTCGGCTCGTAAAGCTCTGTTGTTGGAGAAGAACGTGCGTGAGAGTAACTGTTCACGCAGTGGCGGTATCCAACCAGAAAGTCACGGCTAACTACGTGC
>MG|15|99.44|Firmicutes|Bacilli|Lactobacillales|Lactobacillaceae|Lactobacillus|vaginalis|
CCTACGGGAGGCAGCAGTAGGGAATCTTCCACAATGGGCGCAAGCCTGATGGAGCAACACCGCGTGAGTGAAGAAGGGTTTCGGCTCGTAAAGCTCTGTCGTTGGAGAAGAACGTGCGTGAGAGTAACTGTTCACGCAGTGACGGTATCCAACCAGAAAGTCACGGCTAACTACGTGC
>MG|14|99.44|Firmicutes|Bacilli|Lactobacillales|Lactobacillaceae|Lactobacillus|vaginalis|
CCTACGGGAGGCAGCAGTAGGGAATCTTCCACAATGGGCGCAAGCCTGATGGAGCAACACCGCGTGAGTGAAGAAGGGTTTCGGCTCGTAAAGCTCTGTTGTTGGAGAAGAACGTGCGTGAGAGTAACTGTTCACGCAGTGACGGTATCCAACCAGAAAGTCACGGCTAACTGCGTGC
>MG|24|99.44|Firmicutes|Bacilli|Lactobacillales|Lactobacillaceae|Lactobacillus|vaginalis|
GCACGTAGTTAGCCGTGACTTTCTGGTTGGATACCGTCACTGCGTGAACAGTTACTCTCACGCACGTTCTTCTCCAACAACAGAGCTTTACGAGCCGAAAACCCTTCTTCACTCACGCGGTGTTGCTCCATCAGGCTTGCGCCCATTGTGGAAGATTCCCTACTGCTGCCTCCCGTAGGA
>MG|10|98.88|Firmicutes|Bacilli|Lactobacillales|Lactobacillaceae|Lactobacillus|salivarius|
CCTACGGGAGGCAGCAGTAGGGAATCTTCCGCAATGGACGCAAGTCTGACGGAGCAACGCCGCGTGAGTGAAGAAGGTCTTCGGATCGTAAAACTCTGTTGTTAGAGAAGAACACGAGTGAGAGTAACTGTTCATTCGATGACGGTATCTAACCAGCAAGTCACGGCTAACTACGTGC
>MG|10|99.44|Firmicutes|Bacilli|Lactobacillales|Lactobacillaceae|Lactobacillus|Lactobacillus amylovorus / Lactobacillus crispatus / Lactobacillus fornicalis / Lactobacillus gallinarum / Lactobacillus helveticus / Lactobacillus kitasatonis / Lactobacillus psittaci / Lactobacillus suntoryeus / Lactobacillus ultunensis|
CCTACGGGAGGCAGCAGTAGGGAATCTTCCACAATGGACGCAAGTCTGATGGAGCAACGCCGCGTGAGTGAAGAAGGTTTTCGGATCGTAAAGCTCTGTTGTTGGTGAAGAAGGATAGAGGTAGTAACTGGCCTTTATTTGGCGGTAATCAACCAGAAAGTCACGGCTAACTACGTGC
>MG|15|98.88|Firmicutes|Bacilli|Lactobacillales|Lactobacillaceae|Lactobacillus|salivarius|
CCTACGGGAGGCAGCAGTAGGGAATCTTCCACAATGGACGCAAGTCTGATGGAGCAACGCCGCGTGAGTGAAGAAGGTCTTCGGATCGTAAAACTCTGTTGTTAGAGAAGAACACGAGTGAGAGTAACTGTTCATTCGATGACGGTATCTAACCAGAAAGTGACGGCTAACTACGTGC
>MG|25|98.88|Firmicutes|Bacilli|Lactobacillales|Lactobacillaceae|Lactobacillus|helveticus|
CCTACGGGAGGCAGCAGTAGGGAATCTTCCACAATGGACGCAAGTCTGATGGAGCAACGCCGCGTGAGTGAAGAAGGTCTTCGGATCGTAAAACTCTGTTGTTGGTGAAGAAGGATAGAGGTAGTAACTGGCCTTTATTTGACGGTAATCAACCAGAAAGTCACGGCTAACTACGTGC
>MG|15|99.44|Firmicutes|Bacilli|Lactobacillales|Lactobacillaceae|Lactobacillus|Lactobacillus amylovorus / Lactobacillus crispatus / Lactobacillus fornicalis / Lactobacillus gallinarum / Lactobacillus helveticus / Lactobacillus kitasatonis / Lactobacillus psittaci / Lactobacillus suntoryeus / Lactobacillus ultunensis|
CCTACGGGAGGCAGCAGTAGGGAATCTTCCACAATGGACGCAAGTCTGATGGAGCAACGCCGCGTGAGTGAAGAAGGTTTTCGGATCGTAAAGCTCTGTTGTTGGTGAAGAAGGATAGAGGTAGTAACTGGCCCTTATTTGACGGTAATCAACCAGAAAGTCACGGCTAACTACGTGC
>MG|985|100.0|Firmicutes|Bacilli|Lactobacillales|Lactobacillaceae|Lactobacillus|Lactobacillus amylovorus / Lactobacillus crispatus / Lactobacillus fornicalis / Lactobacillus gallinarum / Lactobacillus helveticus / Lactobacillus kitasatonis / Lactobacillus psittaci / Lactobacillus suntoryeus / Lactobacillus ultunensis|
TCCTACGGGAGGCAGCAGTAGGGAATCTTCCACAATGGACGCAAGTCTGATGGAGCAACGCCGCGTGAGTGAAGAAGGTTTTCGGATCGTAAAGCTCTGTTGTTGGTGAAGAAGGATAGAGGTAGTAACTGGCCTTTATTTGACGGTAATCAACCAGAAAGTCACGGCTAACTACGTGCC
>MG|10|97.21|Firmicutes|Bacilli|Lactobacillales|Lactobacillaceae|Lactobacillus|salivarius|
CCTACGGGAGGCAGCAGTAGGGAATCTTCCACAATGGGCGCAAGCCTGATGGAGCAACGCCGCGTGAGTGAAGAAGGTCTTCGGATCGTAAAACTCTGTTGTTAGAGAAGAACATGCAGGAGAGTAACTGTTCATTCGATGACGGTATCTAACCAGCAAGTCACGGCTAACTACGTGC
>MG|20|98.88|Firmicutes|Bacilli|Lactobacillales|Lactobacillaceae|Lactobacillus|alvi|
GCACGTAGTTAGCCGTGACTTTCTGGTTGAATACCGTCAATACTAGAACAGTTACTCTCTAGCATGTTCTTCTTCAACAACAGAGCTTTACGAGCCGAAACCCTTCTTCACTCACGCGGTGTTGCTCCATCAGACTTGCGTCCATTGTGGAAGATTCCCTACTGCTGCCTCCCGTAGGA
>MG|10|99.44|Firmicutes|Bacilli|Lactobacillales|Lactobacillaceae|Lactobacillus|Lactobacillus amylovorus / Lactobacillus crispatus / Lactobacillus fornicalis / Lactobacillus gallinarum / Lactobacillus helveticus / Lactobacillus kitasatonis / Lactobacillus psittaci / Lactobacillus suntoryeus / Lactobacillus ultunensis|
CCTACGAGAGGCAGCAGTAGGGAATCTTCCACAATGGACGCAAGTCTGATGGAGCAACGCCGCGTGAGTGAAGAAGGTTTTCGGATCGTAAAGCTCTGTTGTTGGTGAAGAAGGATAGAGGTAGTAACTGGCCTTTATTTGACGGTAATCAACCAGAAAGTCACGGCTAACTACGTGC
>MG|273|98.88|Firmicutes|Bacilli|Lactobacillales|Lactobacillaceae|Lactobacillus|mucosae|
CCTACGGGAGGCAGCAGTAGGGAATCTTCCACAATGGGCGCAAGCCTGATGGAGCAACACCGCGTGAGTGAAGAAGGGTTTCGGCTCGTAAAGCTCTGTTGTTAGAGAAGAACGTGCGTGAGGGTAACTGTTCATGCAGTGACGGTATCTAACCAGAAAGTCACGGCTAACTACGTGC
>MG|18|99.44|Firmicutes|Bacilli|Lactobacillales|Lactobacillaceae|Lactobacillus|Lactobacillus amylovorus / Lactobacillus crispatus / Lactobacillus fornicalis / Lactobacillus gallinarum / Lactobacillus helveticus / Lactobacillus kitasatonis / Lactobacillus psittaci / Lactobacillus suntoryeus / Lactobacillus ultunensis|
CCTACGGGAGGCAGCAGTAGGGAATCTTCCACAATGGACGCAAGTCTGATGGAGCAACGCCGCGTGAGTGAAGAAGGTCTTCGGATCGTAAAGCTCTGTTGTTGGTGAAGAAGGATAGAGGTAGTAACTGGCCTTTATTTGACGGTAATCAACCAGAAAGTCACGGCTAACTACGTGC
>MG|14|99.44|Firmicutes|Bacilli|Lactobacillales|Lactobacillaceae|Lactobacillus|Lactobacillus amylovorus / Lactobacillus crispatus / Lactobacillus fornicalis / Lactobacillus gallinarum / Lactobacillus helveticus / Lactobacillus kitasatonis / Lactobacillus psittaci / Lactobacillus suntoryeus / Lactobacillus ultunensis|
CCTACGGGAGGCAGCAGTAGGGAATCTTCCACAATGGACGCAAGTCTGATGGAGCAACGCCGCGTGAGTGAAGAAGGTTTTCGGATCGTAAAGCTCTGTTGTTGGTGAAGAAGGATAGGGGTAGTAACTGGCCTTTATTTGACGGTAATCAACCAGAAAGTCACGGCTAACTACGTGC
>MG|296|100.0|Firmicutes|Bacilli|Lactobacillales|Lactobacillaceae|Lactobacillus|Lactobacillus agilis / Lactobacillus sp.|
CCTACGGGAGGCAGCAGTAGGGAATCTTCCACAATGGGCGCAAGCCTGATGGAGCAACGCCGCGTGAGTGAAGAAGGTCTTCGGATCGTAAAACTCTGTTGTTAGAGAAGAACATGCGAGAGAGTAACTGTTCTTGTATTGACGGTATCTAACCAGAAAGCCACGGCTAACTACGTGC
>MG|12|97.75|Firmicutes|Bacilli|Lactobacillales|Lactobacillaceae|Lactobacillus|alvi|
CCTACGGGAGGCAGCAGTAGGGAATCTTCCACAATGGGCGCAAGCCTGATGGAGCAACACCGCGTGAGTGAAGAAGGGTTTCGGCTCGTAAAGCTCTGTTGTTGAAGAAGAACATGCTAGAGAGTAACTGTTCTTGTATTGACGGTATCTAACCAGAAAGCCACGGCTAACTACGTGC
>MG|61|98.31|Firmicutes|Bacilli|Lactobacillales|Lactobacillaceae|Lactobacillus|frumenti|
CCTACGGGAGGCAGCAGTAGGGAATCTTCCACAATGGGCGCAAGCCTGATGGAGCAACACCGCGTGAGTGAAGAAGGGTTTCGGCTCGTAAAGCTCTGTTGTTGAAGAAGAACATGCTAGAGAGTAACTGTTCACGCAGTGACGGTATTCAACCAGAAAGTCACGGCTAACTACGTGC
>MG|93|97.75|Firmicutes|Bacilli|Lactobacillales|Lactobacillaceae|Lactobacillus|sp.|
CCTACGGGAGGCAGCAGTAGGGAATCTTCCACAATGGGCGCAAGCCTGATGGAGCAACACCGCGTGAGTGAAGAAGGGTTTCGGCTCGTAAAGCTCTGTTGTTGGTGAAGAAGGATAGAGGTAGTAACTGGCCTTTATTTGACGGTAATCAACCAGAAAGTCACGGCTAACTACGTGC
>MG|25|98.88|Firmicutes|Bacilli|Lactobacillales|Lactobacillaceae|Lactobacillus|alvi|
CCTACGGGAGGCAGCAGTAGGGAATCTTCCACAATGGACGCAAGTCTGATGGAGCAACACCGCGTGAGTGAAGAAGGGTTTCGGCTCGTAAAGCTCTGTTGTTGAAGAAGAACATGCTAGAGAGTAACTGTTCTAGTATTGACGGTATTCAACCAGAAAGTCACGGCTAACTACGTGC
>MG|252|99.44|Firmicutes|Bacilli|Lactobacillales|Lactobacillaceae|Lactobacillus|Lactobacillus amylovorus / Lactobacillus crispatus / Lactobacillus fornicalis / Lactobacillus gallinarum / Lactobacillus helveticus / Lactobacillus kitasatonis / Lactobacillus psittaci / Lactobacillus suntoryeus / Lactobacillus ultunensis|
TCCTACGGGAGGCAGCAGGTAGGGAATCTTCCACAATGGACGCAAGTCTGATGGAGCAACGCCGCGTGAGTGAAGAAGGTTTTCGGATCGTAAAGCTCTGTTGTTGGTGAAGAAGGATAGAGGTAGTAACTGGCCTTTATTTGACGGTAATCAACCAGAAAGTCACGGCTAACTACGTGC
>MG|11|98.89|Firmicutes|Bacilli|Lactobacillales|Lactobacillaceae|Lactobacillus|helveticus|
CCTACGGGAGGCAGCAGGTAAGGGAATCTTCCACAATGGACGCAAGTCTGATGGAGCAACGCCGCGTGAGTGAAGAAGGTTTTCGGATCGTAAAGCTCTGTTGTTGGTGAAGAAGGATAGAGGTAGTAACTGGCCTTTATTTGACGGTAATCAACCAGAAAGTCACGGCTAACTACGTGC
>MG|13|98.89|Firmicutes|Bacilli|Lactobacillales|Lactobacillaceae|Lactobacillus|alvi|
GCACGTAGTTAGCCGTGACTTTCTGGTTGAATACCGTCAATACTAGAACAGTTACTCTCTAGCATGTTCTTCTTCAACAACAGAGCTTTAACGAGCCGAAACCCTTCTTCACTCACGCGGTGTTGCTCCATCAGGCTTGCGCCCATTGTGGAAGATTCCCTACTGCTCGCCTCCCGTAGG
>MG|12|99.44|Firmicutes|Bacilli|Lactobacillales|Lactobacillaceae|Lactobacillus|Lactobacillus amylovorus / Lactobacillus crispatus / Lactobacillus fornicalis / Lactobacillus gallinarum / Lactobacillus helveticus / Lactobacillus kitasatonis / Lactobacillus psittaci / Lactobacillus suntoryeus / Lactobacillus ultunensis|
GCACGTAGTTAGCCGTGACTTTCTGGTTGATTACCGTCAAATAAAAGGCCAGTTACTACCTCTATCCTTCTTCACCAACAACAGAGCTTTACGATCCGAAAACCTTCTTCACTCACGCGGCGTTGCTCCATCAGACTTGCGTCCATTGTGGAAGATTCCCTACTGCTGCCTCCCGTAGGA
>MG|60|98.31|Firmicutes|Bacilli|Lactobacillales|Lactobacillaceae|Lactobacillus|salivarius|
CCTACGGGAGGCAGCAGTAGGGAATCTTCCACAATGGGCGCAAGCCTGATGGAGCAACACCGCGTGAGTGAAGAAGGTCTTCGGATCGTAAAACTCTGTTGTTAGAGAAGAACACGAGTGAGAGTAACTGTTCATTCGATGACGGTATCTAACCAGCAAGTCACGGCTAACTACGTGC
>MG|38|97.75|Firmicutes|Bacilli|Lactobacillales|Lactobacillaceae|Lactobacillus|sp.|
GCACGTAGTTAGCCGTGACTTTCTGGTTGATTACCGTCAAATAAAGGCCAGTTACTACCTCTATCCTTCTTCACCAACAACAGAGCTTTACGAGCCGAAACCCTTCTTCACTCACGCGGTGTTGCTCCATCAGGCTTGCGCCCATTGTGGAAGATTCCCTACTGCTGCCTCCCGTAGG
>MG|10|99.44|Firmicutes|Bacilli|Lactobacillales|Lactobacillaceae|Lactobacillus|Lactobacillus amylovorus / Lactobacillus crispatus / Lactobacillus fornicalis / Lactobacillus gallinarum / Lactobacillus helveticus / Lactobacillus kitasatonis / Lactobacillus psittaci / Lactobacillus suntoryeus / Lactobacillus ultunensis|
CCTACGGGAGGCAGCAGTAGGGAATCTTCCACAATGGACGCAAGCCTGATGGAGCAACGCCGCGTGAGTGAAGAAGGTTTTCGGATCGTAAAGCTCTGTTGTTGGTGAAGAAGGATAGAGGTAGTAACTGGCCTTTATTTGACGGTAATCAACCAGAAAGTCACGGCTAACTACGTGC
>MG|14|99.44|Firmicutes|Bacilli|Lactobacillales|Lactobacillaceae|Lactobacillus|Lactobacillus amylovorus / Lactobacillus crispatus / Lactobacillus fornicalis / Lactobacillus gallinarum / Lactobacillus helveticus / Lactobacillus kitasatonis / Lactobacillus psittaci / Lactobacillus suntoryeus / Lactobacillus ultunensis|
CCTACGGGAGGCAGCAGTAGGGAATCTTCCACAATGGACGCAAGTCTGATGGAGCAACGCCGCGTGAGTGAAGAAGGTTTTCGGATCGTAAAGCTCTGTTGTTGGTGAAGAAGGGTAGAGGTAGTAACTGGCCTTTATTTGACGGTAATCAACCAGAAAGTCACGGCTAACTACGTGC
>MG|11|99.44|Firmicutes|Bacilli|Lactobacillales|Lactobacillaceae|Lactobacillus|Lactobacillus agilis / Lactobacillus sp.|
CCTACGGGAGGCAGCAGTAGGGAATCTTCCACAATGGGGCGCAAGCCTGATGGAGCAACGCCGCGTGAGTGAAGAAGGTCTTCGGATCGTAAAACTCTGTTGTTAGAGAAGAACATGCGAGAGAGTAACTGTTCTTGTATTGACGGTATCTAACCAGAAAGCCACGGCTAACTACGTGC
>MG|11|99.44|Firmicutes|Bacilli|Lactobacillales|Lactobacillaceae|Lactobacillus|Lactobacillus amylovorus / Lactobacillus crispatus / Lactobacillus fornicalis / Lactobacillus gallinarum / Lactobacillus helveticus / Lactobacillus kitasatonis / Lactobacillus psittaci / Lactobacillus suntoryeus / Lactobacillus ultunensis|
CCTACGGGAGGCAGCAGTAGGGAATCTTCCACAATGGACGCAAGTCTGATGGAGCAACGCCGCGTGGGTGAAGAAGGTTTTCGGATCGTAAAGCTCTGTTGTTGGTGAAGAAGGATAGAGGTAGTAACTGGCCTTTATTTGACGGTAATCAACCAGAAAGTCACGGCTAACTACGTGC
>MG|11|99.44|Firmicutes|Bacilli|Lactobacillales|Lactobacillaceae|Lactobacillus|Lactobacillus acidophilus / Lactobacillus jensenii|
CCTACGGGAGGCAGCAGTAGGGAATCTTCCGCAATGGACGAAAGTCTGATGGAGCAACGCCGCGTGAGTGAAGAAGGTTTTCGGATCGTAAAGCTCTGTTGTTGGTGAAGAAGGATAGAGGTAGTAACTGGCCTTTATTTGACGGTAATCAACCAGAAAGTCACGGCTAACTACGTGC
>MG|12|97.19|Firmicutes|Bacilli|Lactobacillales|Lactobacillaceae|Lactobacillus|salivarius|
CCTACGGGAGGCAGCAGTAGGGAATCTTCCACAATGGGCGCAAGCCTGATGGAGCAACGCCGCGTGAGTGAAGAAGGTCTTCGGATCGTAAAACTCTGTTGTTAGAGAAGAACATGCGAGAGAGTAACTGTTCATTCGATGACGGTATCTAACCAGCAAGTCACGGCTAACTACGTGC
>MG|15|99.44|Firmicutes|Bacilli|Lactobacillales|Lactobacillaceae|Lactobacillus|Lactobacillus amylovorus / Lactobacillus crispatus / Lactobacillus fornicalis / Lactobacillus gallinarum / Lactobacillus helveticus / Lactobacillus kitasatonis / Lactobacillus psittaci / Lactobacillus suntoryeus / Lactobacillus ultunensis|
CCTACGGGGAGGCAGCAGTAGGGAATCTTCCACAATGGACGCAAGTCTGATGGAGCAACGCCGCGTGAGTGAAGAAGGTTTTCGGATCGTAAAGCTCTGTTGTTGGTGAAGAAGGATAGAGGTAGTAACTGGCCTTTATTTGACGGTAATCAACCAGAAAGTCACGGCTAACTACGTGCC
>MG|23|97.19|Firmicutes|Bacilli|Lactobacillales|Lactobacillaceae|Lactobacillus|salivarius|
GCACGTAGTTAGCCGTGACTTGCTGGTTAGATACCGTCATCGAATGAACAGTTACTCTCACTCGTGTTCTTCTCTAACAACAGAGTTTTACGATCCGAAAACCTTCTTCACTCACGCGGCGTTGCTCGGTCAGACTTGCGTCCATTGCCGAAGATTCCCTACTGCTGCCTCCCGTAGG
>MG|49|97.19|Firmicutes|Bacilli|Lactobacillales|Lactobacillaceae|Lactobacillus|reuteri|
CCTACGGGAGGCAGCAGTAGGGAATCTTCCACAATGGGCGCAAGCCTGATGGAGCAACACCGCGTGAGTGAAGAAGGGTTTCGGCTCGTAAAGCTCTGTTGTTGGAGAAGAACGTGCGTGAGAGTAACTGTTCATTCGATGACGGTATCTAACCAGCAAGTCACGGCTAACTACGTGC
>MG|17|99.44|Firmicutes|Bacilli|Lactobacillales|Lactobacillaceae|Lactobacillus|Lactobacillus amylovorus / Lactobacillus crispatus / Lactobacillus fornicalis / Lactobacillus gallinarum / Lactobacillus helveticus / Lactobacillus kitasatonis / Lactobacillus psittaci / Lactobacillus suntoryeus / Lactobacillus ultunensis|
GCACGTAGTTAGCCGTGACTTTCTGGTTGATTACCGTCAAATAAAGGCCAGTTACTACCTCTATCCTTCTTCACCAACAACAGAGCTTTACGATCCGAAAACCTTCTTCACTCACGCGGCGTTGCTCCATCAGACTTGCGTCCATTGCGGAAGATTCCCTACTGCTGCCTCCCGTAGGA
>MG|14|97.21|Firmicutes|Bacilli|Lactobacillales|Lactobacillaceae|Lactobacillus|reuteri|
CCTACGGGAGGCAGCAGTAGGGAATCTTCCACAATGGGCGCAAGCCTGATGGAGCAACACCGCGTGAGTGAAGAAGGGTTTCGGCTCGTAAAGCTCTGTTGTTGAAGAAGAACATGCTAGAGAGTAACTGTTCACGCAGTGACGGTATCTAACCAGAAAGTCACGGCTAACTACGTGC
>MG|25|97.19|Firmicutes|Bacilli|Lactobacillales|Lactobacillaceae|Lactobacillus|helveticus|
CCTACGGGAGGCAGCAGTAGGGAATCTTCGGCAATGGACGCAAGTCTGACCGAGCAACGCCGCGTGAGTGAAGAAGGTTTTCGGATCGTAAAACTCTGTTGTTGGTGAAGAAGGATAGAGGTAGTAACTGGCCTTTATTTGACGGTAATCAACCAGAAAGTCACGGCTAACTACGTGC
>MG|29|99.44|Firmicutes|Bacilli|Lactobacillales|Lactobacillaceae|Lactobacillus|Lactobacillus amylovorus / Lactobacillus crispatus / Lactobacillus fornicalis / Lactobacillus gallinarum / Lactobacillus helveticus / Lactobacillus kitasatonis / Lactobacillus psittaci / Lactobacillus suntoryeus / Lactobacillus ultunensis|
GCACGTAGTTAGCCGTGACTTTCTGGTTGATTACCGTCAAATAAAGGCCAGTTACTACCTCTATCCTTCTTCACCAACAACAGAGCTTTACGATCCGAAAACCTTCTTCACTCACGCGGCGTTGCTCCATCAGACTTGCGTCCATTGTGGAAGATTCCCCACTGCTGCCTCCCGTAGGA
>MG|18|99.44|Firmicutes|Bacilli|Lactobacillales|Lactobacillaceae|Lactobacillus|Lactobacillus amylovorus / Lactobacillus crispatus / Lactobacillus fornicalis / Lactobacillus gallinarum / Lactobacillus helveticus / Lactobacillus kitasatonis / Lactobacillus psittaci / Lactobacillus suntoryeus / Lactobacillus ultunensis|
CCTACGGGAGGCAGCAGTAGGGAATCCTCCACAATGGACGCAAGTCTGATGGAGCAACGCCGCGTGAGTGAAGAAGGTTTTCGGATCGTAAAGCTCTGTTGTTGGTGAAGAAGGATAGAGGTAGTAACTGGCCTTTATTTGACGGTAATCAACCAGAAAGTCACGGCTAACTACGTGC
>MG|15|99.44|Firmicutes|Bacilli|Lactobacillales|Lactobacillaceae|Lactobacillus|Lactobacillus amylovorus / Lactobacillus crispatus / Lactobacillus fornicalis / Lactobacillus gallinarum / Lactobacillus helveticus / Lactobacillus kitasatonis / Lactobacillus psittaci / Lactobacillus suntoryeus / Lactobacillus ultunensis|
GCACGTAGTTAGCCGTGACTTTCTGGTTGATTACCGTCAAATAAAGGCCAGTTACTACCTCTATCCTTCTTCACCAACAACAGAGCTTTACGATCCGAAAACCTTCTTCACTCACGCGGCGTTGCTCCATCAGACTTGCGTCCATTGTGGAAGATTCCCTACTGCTGCCTCCCCGTAGGA
>MG|17|99.44|Firmicutes|Bacilli|Lactobacillales|Lactobacillaceae|Lactobacillus|Lactobacillus amylovorus / Lactobacillus crispatus / Lactobacillus fornicalis / Lactobacillus gallinarum / Lactobacillus helveticus / Lactobacillus kitasatonis / Lactobacillus psittaci / Lactobacillus suntoryeus / Lactobacillus ultunensis|
CCTACGGGAGGCAGCAGTAGGGAATCTTCCACAATGGACGCAAGTCTGATGGAGCAACGCCGCGTGAGTGAAGAAGGTTTTCGGATCGTAAAGCTCTGTTGTTGGTGAAGAAGGATAGAGGTAGTAACTGGCCTTTATTTGACGGTAATCAACCAGAAAGTCACGACTAACTACGTGC
>MG|20|99.44|Firmicutes|Bacilli|Lactobacillales|Lactobacillaceae|Lactobacillus|Lactobacillus amylovorus / Lactobacillus crispatus / Lactobacillus delbrueckii / Lactobacillus fornicalis / Lactobacillus gallinarum / Lactobacillus helveticus / Lactobacillus kitasatonis / Lactobacillus psittaci / Lactobacillus suntoryeus / Lactobacillus ultunensis|
CCTACGGGAGGCAGCAGTAGGGAATCTTCCACAATGGACGCAAGTCTGATGGAGCAACGCCGCGTGAGTGAAGAAGGTTTTCGGATCGTAAAGCTCTGTTGTTGGTGAAGAAGGATAGAGGTAGTAACTGGTCTTTATTTGACGGTAATCAACCAGAAAGTCACGGCTAACTACGTGC
>MG|10|99.44|Firmicutes|Bacilli|Lactobacillales|Lactobacillaceae|Lactobacillus|Lactobacillus amylovorus / Lactobacillus crispatus / Lactobacillus fornicalis / Lactobacillus gallinarum / Lactobacillus helveticus / Lactobacillus kitasatonis / Lactobacillus psittaci / Lactobacillus suntoryeus / Lactobacillus ultunensis|
TCCTGACGGGAGGCAGCAGTAGGGAATCTTCCACAATGGACGCAAGTCTGATGGAGCAACGCCGCGTGAGTGAAGAAGGTTTTCGGATCGTAAAGCTCTGTTGTTGGTGAAGAAGGATAGAGGTAGTAACTGGCCTTTATTTGACGGTAATCAACCAGAAAGTCACGGCTAACTACGTGC
>MG|11|99.44|Firmicutes|Bacilli|Lactobacillales|Lactobacillaceae|Lactobacillus|Lactobacillus amylovorus / Lactobacillus crispatus / Lactobacillus fornicalis / Lactobacillus gallinarum / Lactobacillus helveticus / Lactobacillus kitasatonis / Lactobacillus psittaci / Lactobacillus suntoryeus / Lactobacillus ultunensis|
CCTACGGGAGGCAGCAGTAGGGAATCTTCCACAATGGACGCAAGTCTGATGGAGCAACGCCGCGTGAGTGAAGGAGGTTTTCGGATCGTAAAGCTCTGTTGTTGGTGAAGAAGGATAGAGGTAGTAACTGGCCTTTATTTGACGGTAATCAACCAGAAAGTCACGGCTAACTACGTGC
>MG|18|98.88|Firmicutes|Bacilli|Lactobacillales|Lactobacillaceae|Lactobacillus|salivarius|
CCTACGGGAGGCAGCAGTAGGGAATCTTCCACAATGGACGCAAGTCTGATGGAGCAACGCCGCGTGAGTGAAGAAGGTTTTCGGATCGTAAAGCTCTGTTGTTAGAGAAGAACACGAGTGAGAGTAACTGTTCATTCGATGACGGTATCTAACCAGCAAGTCACGGCTAACTACGTGC
>MG|14|98.88|Firmicutes|Bacilli|Lactobacillales|Lactobacillaceae|Lactobacillus|helveticus|
GCACGTAGTTAGCCGTGACTTTCTGGTTGATTACCGTCAAATAAAGGCCAGTTACTACCTCTATCCTTCTTCACCAACAACAGAGTTTTACGATCCGAAGACCTTCTTCACTCACGCGGCGTTGCTCCATCAGACTTGCGTCCATTGTGGAAGATTCCCTACTGCTGCCTCCCGTAGG
>MG|10|99.44|Firmicutes|Bacilli|Lactobacillales|Lactobacillaceae|Lactobacillus|Lactobacillus amylovorus / Lactobacillus crispatus / Lactobacillus fornicalis / Lactobacillus gallinarum / Lactobacillus helveticus / Lactobacillus kitasatonis / Lactobacillus psittaci / Lactobacillus suntoryeus / Lactobacillus ultunensis|
CCTACGGGAGGCAGCAGTAGGGAATCTTCCACAATGGACGCAAGTCTGATGGAGCAACGCCGCGTGAGTGAAGAAGGTTTTCGGATCGTAAAGCTCTGCTGTTGGTGAAGAAGGATAGAGGTAGTAACTGGCCTTTATTTGACGGTAATCAACCAGAAAGTCACGGCTAACTACGTGC
>MG|28|98.89|Firmicutes|Bacilli|Lactobacillales|Lactobacillaceae|Lactobacillus|alvi|
CCTAACGGGAGGCGAGCAGTAGGGAATCTTCCACAATGGGCGCAAGCCTGATGGAGCAACACCGCGTGAGTGAAGAAGGGTTTCGGCTCGTAAAGCTCTGTTGTTGAAGAAGAACATGCTAGAGAGTAACTGTTCTAGTATTGACGGTATTCAACCAGAAAGTCACGGCTAACTACGTGC
>MG|34|99.44|Firmicutes|Bacilli|Lactobacillales|Lactobacillaceae|Lactobacillus|Lactobacillus antri / Lactobacillus vaginalis|
CCTACGGGAGGCAGCAGTAGGGAATCTTCCACAATGGGCGCAAGCCTGATGGAGCAACACCGCGTGAGTGAAGAAGGGTTTCGGCTCGTAAAGCTCTGTTGTTGGAGAAGAACGTGCGTGAGAGTAACTGTTTACGCAGTGACGGTATCCAACCAGAAAGTCACGGCTAACTACGTGC
>MG|23|97.21|Firmicutes|Bacilli|Lactobacillales|Lactobacillaceae|Lactobacillus|saniviri|
GCACGTAGTTAGCCGTGACTTTCTGGTTGGATACCGTCACTGCGTGAACAGTTACTCTCACGCACGTTCTTCTCCAACAACAGAGTTTTACGATCCGAAGACCTTCTTCACTCACGCGGCGTTGCTCCATCAGACTTGCGTCCATTGTGGAAGATTCCCTACTGCTGCCTCCCGTAGGA
>MG|51|99.44|Firmicutes|Bacilli|Lactobacillales|Lactobacillaceae|Lactobacillus|Lactobacillus amylovorus / Lactobacillus crispatus / Lactobacillus fornicalis / Lactobacillus gallinarum / Lactobacillus helveticus / Lactobacillus kitasatonis / Lactobacillus psittaci / Lactobacillus suntoryeus / Lactobacillus ultunensis|
CCTACGGGAGGCAGCAGTAGGGAATCTTCCGCAATGGACGCAAGTCTGATGGAGCAACGCCGCGTGAGTGAAGAAGGTTTTCGGATCGTAAAGCTCTGTTGTTGGTGAAGAAGGATAGAGGTAGTAACTGGCCTTTATTTGACGGTAATCAACCAGAAAGTCACGGCTAACTACGTGCC
>MG|12|97.19|Firmicutes|Bacilli|Lactobacillales|Lactobacillaceae|Lactobacillus|salivarius|
CCTACGGGAGGCAGCAGTAGGGAATCTTCCGCAATGGACGAAAGTCTGACGGAGCAATGCCGCGTGAGTGAAGAAGGTTTTCGGATCGTAAAACTCTGTTGTTAGAGAAGAACACGAGTGAGAGTAACTGTTCATTCGATGACGGTATCTAACCAGCAAGTCACGGCTAACTACGTGC
>MG|10|99.44|Firmicutes|Bacilli|Lactobacillales|Lactobacillaceae|Lactobacillus|Lactobacillus amylovorus / Lactobacillus crispatus / Lactobacillus fornicalis / Lactobacillus gallinarum / Lactobacillus helveticus / Lactobacillus kitasatonis / Lactobacillus psittaci / Lactobacillus suntoryeus / Lactobacillus ultunensis|
CCTACGGGAGGCAGCAGTAGGGAATCTTCCACAGTGGACGCAAGTCTGATGGAGCAACGCCGCGTGAGTGAAGAAGGTTTTCGGATCGTAAAGCTCTGTTGTTGGTGAAGAAGGATAGAGGTAGTAACTGGCCTTTATTTGACGGTAATCAACCAGAAAGTCACGGCTAACTACGTGC
>MG|10|100.0|Firmicutes|Bacilli|Lactobacillales|Lactobacillaceae|Lactobacillus|Lactobacillus amylovorus / Lactobacillus crispatus / Lactobacillus fornicalis / Lactobacillus gallinarum / Lactobacillus helveticus / Lactobacillus kitasatonis / Lactobacillus psittaci / Lactobacillus suntoryeus / Lactobacillus ultunensis|
CCTACGGGAGGCAGCAGTAGGGAATCTTCCACAATGGACGCAAGTCTGATGGAGCAACGCCGCGTGAGTGAAGAAGGTTTTCGGATCGTAAAGCTCTGTTGTTGGTGAAGAAGGATAGAGGTAGTAACTGGCCTTTATTTGACGGTAATCAACCAGAAAGTCACGGCTAACTACGTAC
>MG|11|98.31|Firmicutes|Bacilli|Lactobacillales|Lactobacillaceae|Lactobacillus|sp.|
CCTACGGGAGGCAGCAGTAGGGAATCTTCCACAATGGGCGCAAGCCTGATGGAGCAACACCGCGTGAGTGAAGAAGGTTTTCGGATCGTAAAGCTCTGTTGTTGGTGAAGAAGGATAGGGGCAGTAACTGGTCTTTATTTGACGGTAATCAACCAGAAAGTCACGGCTAACTACGTGC
>MG|209|97.77|Firmicutes|Bacilli|Lactobacillales|Lactobacillaceae|Lactobacillus|reuteri|
CCTACGGGAGGCAGCAGTAGGGAATCTTCCACAATGGGCGCAAGCCTGATGGAGCAACACCGCGTGAGTGAAGAAGGGTTTCGGCTCGTAAAGCTCTGTTGTTGAAGAAGAACATGCTAGAGAGTAACTGTTCACGCAGTGACGGTATCCAACCAGAAAGTCACGGCTAACTACGTGC
>MG|14|98.31|Firmicutes|Bacilli|Lactobacillales|Lactobacillaceae|Lactobacillus|sp.|
CCTACGGGAGGCAGCAGTAGGGAATCTTCCACAATGGGCGCAAGCCTGATGGAGCAACACCGCGTGAGTGAAGAAGGGTTTCGGATCGTAAAGCTCTGTTGTTGGTGAAGAAGGATAGAGGTAGTAACTGGCCTTTATTTGACGGTAATCAACCAGAAAGTCACGGCTAACTACGTGC
>MG|13|97.19|Firmicutes|Bacilli|Lactobacillales|Lactobacillaceae|Lactobacillus|alvi|
GCACGTAGTTAGCCGTGACTTTCTGGTTGAATACCGTCAATACTAGAACAGTTACTCTCTAGCATGTTCTTCTTCAACAACAGAGCTTTACGATCCGAAAACCTTCTTCACTCACGCGGCGTTGCTCCATCAGACTTGCGTCCATTGTGGAAGATTCCCTACTGCTGCCTCCCGTAGG
>MG|30|98.88|Firmicutes|Bacilli|Lactobacillales|Lactobacillaceae|Lactobacillus|salivarius|
GCACGTAGTTAGCCGTGACTTGCTGGTTAGATACCGTCATCGAATGAACAGTTACTCTCACTCGTGTTCTTCTCTAACAACAGAGTTTTACGATCCGAAGACCTTCTTCACTCACGCGGCGTTGCTCCATCAGGCTTGCGCCCATTGTGGAAGATTCCCTACTGCTGCCTCCCGTAGG
>MG|53|99.44|Firmicutes|Bacilli|Lactobacillales|Lactobacillaceae|Lactobacillus|Lactobacillus amylolyticus / Lactobacillus hamsteri|
CCTACGGGAGGCAGCAGTAGGGAATCTTCCACAATGGGCGCAAGCCTGATGGAGCAACGCCGCGTGAGTGAAGAAGGTTTTCGGATCGTAAAGCTCTGTTGTTGGTGAAGAAGGATAGAGGTAGTAACTGGCCTTTATTTGACGGTAATCAACCAGAAAGTCACGGCTAACTACGTGC
>MG|10|99.44|Firmicutes|Bacilli|Lactobacillales|Lactobacillaceae|Lactobacillus|Lactobacillus amylovorus / Lactobacillus crispatus / Lactobacillus fornicalis / Lactobacillus gallinarum / Lactobacillus helveticus / Lactobacillus kitasatonis / Lactobacillus psittaci / Lactobacillus suntoryeus / Lactobacillus ultunensis|
CCTACGGGAGGCAGCAGTAGGGAATCTTCCACAATGGACGCAAGTCTGATGGAGCAACGCCGCGTGAGTGAAGAAGGTTTTCGGATCGTAAAGCTCTGTTGTTGGTGAAGAAGGATAGAGGTAGTAACTGGCCTTTATTTGACGGTAATCAACCAGAAAGTCACAGCTAACTACGTGC
>MG|15|99.44|Firmicutes|Bacilli|Lactobacillales|Lactobacillaceae|Lactobacillus|Lactobacillus amylovorus / Lactobacillus crispatus / Lactobacillus fornicalis / Lactobacillus gallinarum / Lactobacillus helveticus / Lactobacillus kitasatonis / Lactobacillus psittaci / Lactobacillus suntoryeus / Lactobacillus ultunensis|
CCTACGGGAGGCAGCAGTAGGGAATCTTCCACAATGGACGCAAGTCTGATGGAGCAACGCCGCGTGAGTGAAGAAGGTTTTCGGATCGTAAAGCTCTGTTGTTGGCGAAGAAGGATAGAGGTAGTAACTGGCCTTTATTTGACGGTAATCAACCAGAAAGTCACGGCTAACTACGTGC
>MG|11|98.88|Firmicutes|Bacilli|Lactobacillales|Lactobacillaceae|Lactobacillus|intermedius|
CCTACGGGAGGCAGCAGTAGGGAATCTTCCACAATGGGCGCAAGCCTGATGGAGCAACGCCGCGTGAATGAAGAAGGTCTTCGGATCGTAAAGTTCTGTTGTTAGAGAAGAACACGTGTGAGAGTAACTGTTCATTCGATGACGGTATCTAACCAGCAAGTCACGGCTAACTACGTGC
>MG|99|98.88|Firmicutes|Bacilli|Lactobacillales|Lactobacillaceae|Lactobacillus|mucosae|
GCACGTAGTTAGCCGTGACTTTCTGGTTAGATACCGTCACTGCATGAACAGTTACCCTCACGCACGTTCTTCTCTAACAACAGAGCTTTACGAGCCGAAACCCTTCTTCACTCACGCGGTGTTGCTCCATCAGGCTTGCGCCCATTGTGGAAGATTCCCTACTGCTGCCTCCCGTAGGA
>MG|33|100.0|Firmicutes|Bacilli|Lactobacillales|Lactobacillaceae|Lactobacillus|Lactobacillus acidophilus / Lactobacillus jensenii|
CCTACGGGAGGCAGCAGTAGGGAATCTTCCACAATGGACGAAAGTCTGATGGAGCAACGCCGCGTGAGTGAAGAAGGTTTTCGGATCGTAAAGCTCTGTTGTTGGTGAAGAAGGATAGAGGTAGTAACTGGCCTTTATTTGACGGTAATCAACCAGAAAGTCACGGCTAACTACGTGC
>MG|22|98.88|Firmicutes|Bacilli|Lactobacillales|Lactobacillaceae|Lactobacillus|salivarius|
GCACGTAGTTAGCCGTGGCTTTCTGGTTAGATACCGTCATCGAATGAACAGTTACTCTCACTCGTGTTCTTCTCTAACAACAGAGTTTTACGATCCGAAGACCTTCTTCACTCACGCGGCGTTGCTCCATCAGACTTGCGTCCATTGTGGAAGATTCCCTACTGCTGCCTCCCGTAGGA
>MG|12|99.44|Firmicutes|Bacilli|Lactobacillales|Lactobacillaceae|Lactobacillus|Lactobacillus amylovorus / Lactobacillus crispatus / Lactobacillus fornicalis / Lactobacillus gallinarum / Lactobacillus helveticus / Lactobacillus kitasatonis / Lactobacillus psittaci / Lactobacillus suntoryeus / Lactobacillus ultunensis|
CCTACGGGAGGCAGCAGTAGGGAATCTTCCACAATGGACGCAAGTCTGATGGAGCAACGCCCGCGTGAGTGAAGAAGGTTTTCGGATCGTAAAGCTCTGTTGTTGGTGAAGAAGGATAGAGGTAGTAACTGGCCTTTATTTGACGGTAATCAACCAGAAAGTCACGGCTAACTACGTGCC
>MG|11|99.44|Firmicutes|Bacilli|Lactobacillales|Lactobacillaceae|Lactobacillus|Lactobacillus amylovorus / Lactobacillus crispatus / Lactobacillus fornicalis / Lactobacillus gallinarum / Lactobacillus helveticus / Lactobacillus kitasatonis / Lactobacillus psittaci / Lactobacillus suntoryeus / Lactobacillus ultunensis|
CCTACGGGAGGCAGCAGTAGGGAATCTTCCACAATGGACGCAAGTCTGATGGAGTAACGCCGCGTGAGTGAAGAAGGTTTTCGGATCGTAAAGCTCTGTTGTTGGTGAAGAAGGATAGAGGTAGTAACTGGCCTTTATTTGACGGTAATCAACCAGAAAGTCACGGCTAACTACGTGC
>MG|166|99.44|Firmicutes|Bacilli|Lactobacillales|Lactobacillaceae|Lactobacillus|Lactobacillus reuteri / Lactobacillus vaginalis|
CCTACGGGAGGCAGCAGTAGGGAATCTTCCACAATGGGCGCAAGCCTGATGGAGCAACACCGCGTGAGTGAAGAAGGGTTTCGGCTCGTAAAGCTCTGTTGTTGGAGAAGAACGTGCGTGAGAGTAACTGTTTATGCAGTGACGGTATCCAACCAGAAAGTCACGGCTAACTACGTGC
>MG|10|98.9|Firmicutes|Bacilli|Lactobacillales|Lactobacillaceae|Lactobacillus|salivarius|
GCACGTAGTTAGCCGTGACTTGCTGGTTAGATACCGTCATCGAATGAACAGTTACTCTCACTCGTGTTCTTCTCTAACAACAGAGTTTTACGATCCGAAGACCTTCTTCACTCACGCGGCGTTGCTCCATCAGACTTGCGTCCATTGTGGAAGATTCCCTTACCTGCTGCCTCCCGTAGGA
>MG|23|98.89|Firmicutes|Bacilli|Lactobacillales|Lactobacillaceae|Lactobacillus|alvi|
CCTACGGGAGGCGAGCAGTAGGGAATCTTCCACAATGGGCGCAAGCCTGATGGAGCAACACCGCGTGAGTGAAGAAGGGTTTCGGCTCGTTAAAGCTCTGTTGTTGAAGAAGAACATGCTAGAGAGTAACTGTTCTAGTATTGACGGTATTCAACCAGAAAGTCACGGCTAACTACGTGC
>MG|14|99.44|Firmicutes|Bacilli|Lactobacillales|Lactobacillaceae|Lactobacillus|Lactobacillus amylovorus / Lactobacillus crispatus / Lactobacillus fornicalis / Lactobacillus gallinarum / Lactobacillus helveticus / Lactobacillus kitasatonis / Lactobacillus psittaci / Lactobacillus suntoryeus / Lactobacillus ultunensis|
CCTACGGGAGGTAGCAGTAGGGAATCTTCCACAATGGACGCAAGTCTGATGGAGCAACGCCGCGTGAGTGAAGAAGGTTTTCGGATCGTAAAGCTCTGTTGTTGGTGAAGAAGGATAGAGGTAGTAACTGGCCTTTATTTGACGGTAATCAACCAGAAAGTCACGGCTAACTACGTGC
>MG|20|99.44|Firmicutes|Bacilli|Lactobacillales|Lactobacillaceae|Lactobacillus|Lactobacillus amylovorus / Lactobacillus crispatus / Lactobacillus delbrueckii / Lactobacillus fornicalis / Lactobacillus gallinarum / Lactobacillus helveticus / Lactobacillus kitasatonis / Lactobacillus psittaci / Lactobacillus suntoryeus / Lactobacillus ultunensis|
CCTACGGGAGGCAGCAGTAGGGAATCTTCCACAATGGACGCAAGTCTGATGGAGCAACGCCGCGTGAGTGAAGAAGGTTTTCGGATCGTAAAGCTCTGTTGTTGGTGAAGAAGGATAGAGGCAGTAACTGGCCTTTATTTGACGGTAATCAACCAGAAAGTCACGGCTAACTACGTGC
>MG|20|99.44|Firmicutes|Bacilli|Lactobacillales|Lactobacillaceae|Lactobacillus|Lactobacillus amylovorus / Lactobacillus crispatus / Lactobacillus fornicalis / Lactobacillus gallinarum / Lactobacillus helveticus / Lactobacillus kitasatonis / Lactobacillus psittaci / Lactobacillus suntoryeus / Lactobacillus ultunensis|
CCTACGGGAGGCAGCAGTAGGGAATCTTCCACAATGGACACAAGTCTGATGGAGCAACGCCGCGTGAGTGAAGAAGGTTTTCGGATCGTAAAGCTCTGTTGTTGGTGAAGAAGGATAGAGGTAGTAACTGGCCTTTATTTGACGGTAATCAACCAGAAAGTCACGGCTAACTACGTGC
>MG|14|98.88|Firmicutes|Bacilli|Lactobacillales|Lactobacillaceae|Lactobacillus|helveticus|
CCTACGGGAGGCAGCAGTAGGGAATCTTCCGCAATGGACGCAAGTCTGACGGAGCAACGCCGCGTGAGTGAAGAAGGTTTTCGGATCGTAAAGCTCTGTTGTTGGTGAAGAAGGATAGAGGTAGTAACTGGCCTTTATTTGACGGTAATCAACCAGAAAGTCACGGCTAACTACGTGC
>MG|23|98.31|Firmicutes|Bacilli|Lactobacillales|Lactobacillaceae|Lactobacillus|salivarius|
GCACGTAGTTAGCCGTGACTTGCTGGTTAGATACCGTCATCGAATGAACAGTTACTCTCACTCGTGTTCTTCTCTAACAACAGAGTTTTACGATCCGAAGACCTTCTTCACTCACGCGGTGTTGCTCCATCAGGCTTGCGCCCATTGTGGAAGATTCCCTACTGCTGCCTCCCGTAGG
>MG|102|98.88|Firmicutes|Bacilli|Lactobacillales|Lactobacillaceae|Lactobacillus|sp.|
CCTACGGGAGGCAGCAGTAGGGAATCTTCCACAATGGGCGCAAGCCTGATGGAGCAACACCGCGTGAGTGAAGAAGGTTTTCGGATCGTAAAGCTCTGTTGTTGGTGAAGAAGGATAGAGGTAGTAACTGGCCTTTATTTGACGGTAATCAACCAGAAAGTCACGGCTAACTACGTGC
>MG|19|99.44|Firmicutes|Bacilli|Lactobacillales|Lactobacillaceae|Lactobacillus|Lactobacillus amylovorus / Lactobacillus crispatus / Lactobacillus fornicalis / Lactobacillus gallinarum / Lactobacillus helveticus / Lactobacillus kitasatonis / Lactobacillus psittaci / Lactobacillus suntoryeus / Lactobacillus ultunensis|
CCTACGGGAGACAGCAGTAGGGAATCTTCCACAATGGACGCAAGTCTGATGGAGCAACGCCGCGTGAGTGAAGAAGGTTTTCGGATCGTAAAGCTCTGTTGTTGGTGAAGAAGGATAGAGGTAGTAACTGGCCTTTATTTGACGGTAATCAACCAGAAAGTCACGGCTAACTACGTGC
>MG|24|97.19|Firmicutes|Bacilli|Lactobacillales|Lactobacillaceae|Lactobacillus|satsumensis|
CCTACGGGAGGCAGCAGTAGGGAATCTTCCACAATGGACGCAAGTCTGATGGAGCAACGCCGCGTGAGTGAAGAAGGTCTTCGGATCGTAAAACTCTGTTGTTAGAGAAGAACGTGCGTGAGAGTAACTGTTCACGCAGTGACGGTATCCAACCAGAAAGTCACGGCTAACTACGTGC
>MG|67|99.44|Firmicutes|Bacilli|Lactobacillales|Lactobacillaceae|Lactobacillus|Lactobacillus amylovorus / Lactobacillus crispatus / Lactobacillus fornicalis / Lactobacillus gallinarum / Lactobacillus helveticus / Lactobacillus kitasatonis / Lactobacillus psittaci / Lactobacillus suntoryeus / Lactobacillus ultunensis|
CCTACGGGAGGCAGCAGTAGGGAATCTTCCACAATGGGCGCAAGTCTGATGGAGCAACGCCGCGTGAGTGAAGAAGGTTTTCGGATCGTAAAGCTCTGTTGTTGGTGAAGAAGGATAGAGGTAGTAACTGGCCTTTATTTGACGGTAATCAACCAGAAAGTCACGGCTAACTACGTGC
>MG|3221|100.0|Firmicutes|Bacilli|Lactobacillales|Lactobacillaceae|Lactobacillus|Lactobacillus amylovorus / Lactobacillus crispatus / Lactobacillus fornicalis / Lactobacillus gallinarum / Lactobacillus helveticus / Lactobacillus kitasatonis / Lactobacillus psittaci / Lactobacillus suntoryeus / Lactobacillus ultunensis|
GCACGTAGTTAGCCGTGACTTTCTGGTTGATTACCGTCAAATAAAGGCCAGTTACTACCTCTATCCTTCTTCACCAACAACAGAGCTTTACGATCCGAAAACCTTCTTCACTCACGCGGCGTTGCTCCATCAGACTTGCGTCCATTGTGGAAGATTCCCTACTGCTGCCTCCCGTAGGAC
>MG|12|98.9|Firmicutes|Bacilli|Lactobacillales|Lactobacillaceae|Lactobacillus|salivarius|
TCCTACGGGAGGCAGCAGGTAAGGGAATCTTCCACAATGGACGCAAGTCTGATGGAGCAACGCCGCGTGAGTGAAGAAGGTCTTCGGATCGTAAAACTCTGTTGTTAGAGAAGAACACGAGTGAGAGTAACTGTTCATTCGATGACGGTATCTAACCAGCAAGTCACGGCTAACTACGTGC
>MG|11|100.0|Firmicutes|Bacilli|Lactobacillales|Lactobacillaceae|Lactobacillus|Lactobacillus amylovorus / Lactobacillus crispatus / Lactobacillus fornicalis / Lactobacillus gallinarum / Lactobacillus helveticus / Lactobacillus kitasatonis / Lactobacillus psittaci / Lactobacillus suntoryeus / Lactobacillus ultunensis|
CCTACGGGAGGCAGCAGTAGGGAATCTTCCACAATGGACGCAAGTCTGATGGAGCAACGCCGCGTGAGTGAAGAAGGTTTTCGGATCGTAAAGCTCTGTTGTTGGTGAAGAAGGATAGAGGTAGTAACTGGCCTTTATTTGACGGTAATCAACCAGAAAGTCACGGCTAACTACGCGC
>MG|112|99.44|Firmicutes|Bacilli|Lactobacillales|Lactobacillaceae|Lactobacillus|Lactobacillus amylovorus / Lactobacillus crispatus / Lactobacillus fornicalis / Lactobacillus gallinarum / Lactobacillus helveticus / Lactobacillus kitasatonis / Lactobacillus psittaci / Lactobacillus suntoryeus / Lactobacillus ultunensis|
CCTACGGGAGGCAGCAGGTAGGGAATCTTCCACAATGGACGCAAGTCTGATGGAGCAACGCCGCGTGAGTGAAGAAGGTTTTCGGATCGTAAAGCTCTGTTGTTGGTGAAGAAGGATAGAGGTAGTAACTGGCCTTTATTTGACGGTAATCAACCAGAAAGTCACGGCTAACTACGTGC
>MG|22|97.75|Firmicutes|Bacilli|Lactobacillales|Lactobacillaceae|Lactobacillus|salivarius|
CCTACGGGAGGCAGCAGTAGGGAATCTTCGGCAATGGACGCAAGTCTGACCGAGCAACGCCGCGTGAGTGAAGAAGGTCTTCGGATCGTAAAACTCTGTTGTTAGAGAAGAACACGAGTGAGAGTAACTGTTCATTCGATGACGGTATCTAACCAGCAAGTCACGGCTAACTACGTGC
>MG|18|97.75|Firmicutes|Bacilli|Lactobacillales|Lactobacillaceae|Lactobacillus|salivarius|
CCTACGGGAGGCAGCAGTAGGGAATCTTCCACAATGGGCGCAAGCCTGATGGAGCAACGCCGCGTGAATGAAGAAGGTCTTCGGATCGTAAAATTCTGTTGTTAGAGAAGAACACGAGTGAGAGTAACTGTTCATTCGATGACGGTATCTAACCAGCAAGTCACGGCTAACTACGTGC
>MG|11|98.88|Firmicutes|Bacilli|Lactobacillales|Lactobacillaceae|Lactobacillus|pontis|
CCTACGGGAGGCAGCAGTAGGGAATCTTCCACAATGGGCGCAAGCCTGATGGAGCAACACCGCGTGAGTGAAGAAGGGTTTCGGCTCGTAAAACTCTGTTGTTGGAGAAGAACGTGCGTAAGAGTAACTGTTCACGCAGTGACGGTATTCAACCAGAAAGTCACGGCTAACTACGTGC
>MG|82|97.77|Firmicutes|Bacilli|Lactobacillales|Lactobacillaceae|Lactobacillus|reuteri|
GCACGTAGTTAGCCGTGACTTTCTGGTTGGATACCGTCACTGCGTGAACAGTTACTCTCTAGCATGTTCTTCTTCAACAACAGAGCTTTACGAGCCGAAACCCTTCTTCACTCACGCGGTGTTGCTCCATCAGGCTTGCGCCCATTGTGGAAGATTCCCTACTGCTGCCTCCCGTAGG
>MG|78|99.44|Firmicutes|Bacilli|Lactobacillales|Lactobacillaceae|Lactobacillus|Lactobacillus reuteri / Lactobacillus vaginalis|
GCACGTAGTTAGCCGTGACTTTCTGGTTGGATACCGTCACTGCATAAACAGTTACTCTCACGCACGTTCTTCTCCAACAACAGAGCTTTACGAGCCGAAACCCTTCTTCACTCACGCGGTGTTGCTCCATCAGGCTTGCGCCCATTGTGGAAGATTCCCTACTGCTGCCTCCCGTAGGA
>MG|10|99.44|Firmicutes|Bacilli|Lactobacillales|Lactobacillaceae|Lactobacillus|Lactobacillus amylovorus / Lactobacillus crispatus / Lactobacillus fornicalis / Lactobacillus gallinarum / Lactobacillus helveticus / Lactobacillus kitasatonis / Lactobacillus psittaci / Lactobacillus suntoryeus / Lactobacillus ultunensis|
GCACGTAGTTAGCCGTGGCTTTCTGGTTGATTACCGTCAAATAAAGGCCAGTTACTACCTCTATCCTTCTTCACCAACAACAGAGCTTTACGATCCGAAAACCTTCTTCACTCACGCGGCGTTGCTCCATCAGACTTGCGTCCATTGTGGAAGATTCCCTACTGCTGCCTCCCGTAGGA
>MG|27|98.31|Firmicutes|Bacilli|Lactobacillales|Lactobacillaceae|Lactobacillus|alvi|
CCTACGGGAGGCAGCAGTAGGGAATCTTCCACAATGGACGCAAGTCTGATGGAGCAACGCCGCGTGAGTGAAGAAGGGTTTCGGCTCGTAAAGCTCTGTTGTTGAAGAAGAACATGCTAGAGAGTAACTGTTCTAGTATTGACGGTATTCAACCAGAAAGTCACGGCTAACTACGTGC
>MG|78|99.44|Firmicutes|Bacilli|Lactobacillales|Lactobacillaceae|Lactobacillus|Lactobacillus agilis / Lactobacillus sp.|
CCTACGGGAGGCAGCAGTAGGGAATCTTCCACAATGGGCGCAAGCCTGATGGAGCAACGCCGCGTGAGTGAAGAAGGTCTTCGGATCGTAAAACTCTGTTGTTAGAGAAGAACATGCGAGAGAGTAACTGTTCTCGTATTGACGGTATCTAACCAGAAAGCCACGGCTAACTACGTGC
>MG|10|99.44|Firmicutes|Bacilli|Lactobacillales|Lactobacillaceae|Lactobacillus|Lactobacillus amylovorus / Lactobacillus crispatus / Lactobacillus fornicalis / Lactobacillus gallinarum / Lactobacillus helveticus / Lactobacillus kitasatonis / Lactobacillus psittaci / Lactobacillus suntoryeus / Lactobacillus ultunensis|
CCTACGGGAGGCAGCAGTAGGGAATCTTCCACAATGGACGCAAGTCTGATGGAACAACGCCGCGTGAGTGAAGAAGGTTTTCGGATCGTAAAGCTCTGTTGTTGGTGAAGAAGGATAGAGGTAGTAACTGGCCTTTATTTGACGGTAATCAACCAGAAAGTCACGGCTAACTACGTGC
>MG|99|99.44|Firmicutes|Bacilli|Lactobacillales|Lactobacillaceae|Lactobacillus|Lactobacillus secaliphilus / Lactobacillus vaginalis|
CCTACGGGAGGCAGCAGTAGGGAATCTTCCACAATGGGCGCAAGCCTGATGGAGCAACACCGCGTGAGTGAAGAAGGGTTTCGGCTCGTAAAGCTCTGTTGTTGAAGAAGAACGTGCGTGAGAGTAACTGTTCACGCAGTGACGGTATCCAACCAGAAAGTCACGGCTAACTACGTGC
>MG|40|99.44|Firmicutes|Bacilli|Lactobacillales|Lactobacillaceae|Lactobacillus|Lactobacillus amylovorus / Lactobacillus crispatus / Lactobacillus fornicalis / Lactobacillus gallinarum / Lactobacillus helveticus / Lactobacillus kitasatonis / Lactobacillus psittaci / Lactobacillus suntoryeus / Lactobacillus ultunensis|
CCTACGGGAGGCAGCAGTAGGGAATCTTCCACAATGGACGCAAGTCTGATGGAGCAACGCCGCGTGAGTGAAGAAGGTTTTCGGATCGTAAAGCTCTGTTGTTGGTGAAGAAGGATAGAGGTAGTAACTGGCCTTTATTTGACGGTAATCAACCAGAAAGCCACGGCTAACTACGTGC
>MG|14|99.44|Firmicutes|Bacilli|Lactobacillales|Lactobacillaceae|Lactobacillus|Lactobacillus amylovorus / Lactobacillus crispatus / Lactobacillus fornicalis / Lactobacillus gallinarum / Lactobacillus helveticus / Lactobacillus kitasatonis / Lactobacillus psittaci / Lactobacillus suntoryeus / Lactobacillus ultunensis|
CCTACGGGAGGCAGCAGTAGGGAATCTTCCACAATGGACGCAAGTCTGATGGAGCAACGCCGCGTGAGTGAAGAAGGTTTTCGGATCGTAAAGCTCTGTTGTTGGTGAAGAAGGATAGAGGTAGTAACTGGCCTTTATTTGACGGTAATCAACCAGAAAGTCACGGCTAACTATGTGC
>MG|12|98.31|Firmicutes|Bacilli|Lactobacillales|Lactobacillaceae|Lactobacillus|gasseri|
CCTACGGGAGGCAGCAGTAGGGAATCTTCCACAATGGGCGCAAGCCTGATGGAGCAACACCGCGTGAGTGAAGAAGGGTTTCGGCTCGTAAAGCTCTGTTGGTAGTGAAGAAAGATAGAGGTAGTAACTGGCCTTTATTTGACGGTAATTACTTAGAAAGTCACGGCTAACTACGTGC
>MG|10|98.31|Firmicutes|Bacilli|Lactobacillales|Lactobacillaceae|Lactobacillus|alvi|
GCACGTAGTTAGCCGTGACTTTCTGGTTGAATACCGTCAATACTAGAACAGTTACTCTCTAGCATGTTCTTCTTCAACAACAGAGCTTTACGAGCCGAAACCCTTCTTCACTCACGCGGCGTTGCTCCATCAGACTTGCGTCCATTGTGGAAGATTCCCTACTGCTGCCTCCCGTAGG
>MG|14|98.88|Firmicutes|Bacilli|Lactobacillales|Lactobacillaceae|Lactobacillus|acidophilus|
CCTACGGGAGGCAGCAGTAGGGAATCTTCCGCAATGGACGAAAGTCTGACGGAGCAACGCCGCGTGAGTGAAGAAGGTTTTCGGATCGTAAAGCTCTGTTGTTGGTGAAGAAGGATAGAGGTAGTAACTGGCCTTTATTTGACGGTAATCAACCAGAAAGTCACGGCTAACTACGTGC
>MG|114|100.0|Firmicutes|Bacilli|Lactobacillales|Lactobacillaceae|Lactobacillus|Lactobacillus agilis / Lactobacillus sp.|
GCACGTAGTTAGCCGTGGCTTTCTGGTTAGATACCGTCAATACAAGAACAGTTACTCTCTCGCATGTTCTTCTCTAACAACAGAGTTTTACGATCCGAAGACCTTCTTCACTCACGCGGCGTTGCTCCATCAGGCTTGCGCCCATTGTGGAAGATTCCCTACTGCTGCCTCCCGTAGGA
>MG|33|98.31|Firmicutes|Bacilli|Lactobacillales|Lactobacillaceae|Lactobacillus|helveticus|
CCTACGGGAGGCAGCAGTGGGGAATATTGCACAATGGACGCAAGTCTGATGGAGCAACGCCGCGTGAGTGAAGAAGGTTTTCGGATCGTAAAGCTCTGTTGTTGGTGAAGAAGGATAGAGGTAGTAACTGGCCTTTATTTGACGGTAATCAACCAGAAAGTCACGGCTAACTACGTGC
>MG|14|99.44|Firmicutes|Bacilli|Lactobacillales|Lactobacillaceae|Lactobacillus|Lactobacillus amylovorus / Lactobacillus crispatus / Lactobacillus fornicalis / Lactobacillus gallinarum / Lactobacillus helveticus / Lactobacillus kitasatonis / Lactobacillus psittaci / Lactobacillus suntoryeus / Lactobacillus ultunensis|
CCTACGGGAGGCAGCAGTAGGGAATCTTCCACAATGGACGCAAGTCTGATGGAGCAACGCCGCGTGAGTGAAGAAGGTTTTCGGATCGTAAAGCCCTGTTGTTGGTGAAGAAGGATAGAGGTAGTAACTGGCCTTTATTTGACGGTAATCAACCAGAAAGTCACGGCTAACTACGTGC
>MG|18|99.44|Firmicutes|Bacilli|Lactobacillales|Lactobacillaceae|Lactobacillus|Lactobacillus amylovorus / Lactobacillus crispatus / Lactobacillus fornicalis / Lactobacillus gallinarum / Lactobacillus helveticus / Lactobacillus kitasatonis / Lactobacillus psittaci / Lactobacillus suntoryeus / Lactobacillus ultunensis|
GCACGTAGTTAGCCGTGACTTTCTGGTTGATTACCGTCAAATAAAGGCCAGTTACTACCTCTATCCTTCTTCACCAACAACAGAGCTTTACGATCCGAAAAACCTTCTTCACTCACGCGGCGTTGCTCCATCAGACTTGCGTCCATTGTGGAAGATTCCCTACTGCTGCCTCCCGTAGGA
>MG|10|99.44|Firmicutes|Bacilli|Lactobacillales|Lactobacillaceae|Lactobacillus|Lactobacillus amylovorus / Lactobacillus crispatus / Lactobacillus fornicalis / Lactobacillus gallinarum / Lactobacillus helveticus / Lactobacillus kitasatonis / Lactobacillus psittaci / Lactobacillus suntoryeus / Lactobacillus ultunensis|
CCTACGGGAGGCAGCAGTAGGGAATCTTCCACAATGGACGCAAGTCTGATGGAGCAACGCCGCGTGAGTGAAGAAGGTTTTCGGATCGTAAAGCTCTGTTGTTGGTGAAGGAGGATAGAGGTAGTAACTGGCCTTTATTTGACGGTAATCAACCAGAAAGTCACGGCTAACTACGTGC
>MG|25|99.44|Firmicutes|Bacilli|Lactobacillales|Lactobacillaceae|Lactobacillus|Lactobacillus amylovorus / Lactobacillus crispatus / Lactobacillus fornicalis / Lactobacillus gallinarum / Lactobacillus helveticus / Lactobacillus kitasatonis / Lactobacillus psittaci / Lactobacillus suntoryeus / Lactobacillus ultunensis|
GCACGTAGTTAGCCGTGACTTTCTGGTTGATTACCGTCAAATAAAGGCCAGTTACTACCTCTATCCTTCTTCACCAACAACAGAGCTTTACGATCCGAAAACCTTCTTCACTCACGCGGCGTTGCTCCATCAGACTTGCGCCCATTGTGGAAGATTCCCTACTGCTGCCTCCCGTAGG
>MG|38|98.88|Firmicutes|Bacilli|Lactobacillales|Lactobacillaceae|Lactobacillus|sp.|
GCACGTAGTTAGCCGTGACTTTCTGGTTGATTACCGTCAAATAAAGGCCAGTTACTACCTCTATCCTTCTTCACCAACAACAGAGCTTTACGATCCGAAAACCTTCTTCACTCACGCGGTGTTGCTCCATCAGGCTTGCGCCCATTGTGGAAGATTCCCTACTGCTGCCTCCCGTAGG
>MG|12|99.44|Firmicutes|Bacilli|Lactobacillales|Lactobacillaceae|Lactobacillus|Lactobacillus agilis / Lactobacillus sp.|
CCTACGGGAGGCAGCAGTAGGGAATCTTCCACAATGGGCGCAAGCCTGATGGAGCAACGCCGCGTGAGTGAAGAAGGTCTTCGGATCGTAAAACTCTGTTGTTAGAGAAGAACATGCGAGAGAGTAACTGTTCTTGTATTGACGGTATCTAACCAGAAAGTCACGGCTAACTACGTGC
>MG|45|98.31|Firmicutes|Bacilli|Lactobacillales|Lactobacillaceae|Lactobacillus|sp.|
GCACGTAGTTAGCCGTGACTTTCTGGTTGATTACCGTCAAATAAAGGCCAGTTACTACCTCTATCTTTCTTCACTACCAACAGAGCTTTACGAGCCGAAACCCTTCTTCACTCACGCGGCGTTGCTCCATCAGACTTTCGTCCATTGTGGAAGATTCCCTACTGCTGCCTCCCGTAGG
>MG|18|97.77|Firmicutes|Bacilli|Lactobacillales|Lactobacillaceae|Lactobacillus|antri|
CCTACGGGAGGCAGCAGTAGGGAATCTTCCACAATGGGCGCAAGCCTGATGGAGCAACACCGCGTGAGTGAAGAAGGGTTTCGGCTCGTAAAGCTCTGTTGTTGAAGAAGAACATGCTAGAGAGTAACTGTTTACGCAGTGACGGTATCCAACCAGAAAGTCACGGCTAACTACGTGC
>MG|139|97.75|Firmicutes|Bacilli|Lactobacillales|Lactobacillaceae|Lactobacillus|alvi|
CCTACGGGAGGCAGCAGTAGGGAATCTTCCACAATGGGCGCAAGCCTGATGGAGCAACACCGCGTGAGTGAAGAAGGGTTTCGGCTCGTAAAGCTCTGTTGTTGGAGAAGAACGTGCGTGAGAGTAACTGTTCTAGTATTGACGGTATTCAACCAGAAAGTCACGGCTAACTACGTGC
>MG|10|98.89|Firmicutes|Bacilli|Lactobacillales|Lactobacillaceae|Lactobacillus|alvi|
CCTACGGGAGGCAGCAGTAGGGAATCTTCCACAATGGGCGCAAGCCTGATGGAGCAACACCGCGTGAGTGAAGAAGGGTTTCGGCTCGTTAAAGCTACTGTTGTTGAAGAAGAACATGCTAGAGAGTAACTGTTCTAGTATTGACGGTATTCAACCAGAAAGTCACGGCTAACTACGTGC
>MG|53|97.75|Firmicutes|Bacilli|Lactobacillales|Lactobacillaceae|Lactobacillus|helveticus|
CCTACGGGAGGCAGCAGTAGGGAATCTTCCACAATGGACGCAAGTCTGATGGAGCAACGCCGCGTGAGTGAAGAAGGTTTTCGGATCGTAAAGCTCTGTTGTTGGTGAAGAAGGATAGAGGTAGTAACTGGCCTTTATTTGACGGTAATTACTTAGAAAGTCACGGCTAACTACGTGC
>MG|6906|100.0|Firmicutes|Bacilli|Lactobacillales|Lactobacillaceae|Lactobacillus|Lactobacillus amylovorus / Lactobacillus crispatus / Lactobacillus fornicalis / Lactobacillus gallinarum / Lactobacillus helveticus / Lactobacillus kitasatonis / Lactobacillus psittaci / Lactobacillus suntoryeus / Lactobacillus ultunensis|
CCTACGGGAGGCAGCAGTAGGGAATCTTCCACAATGGACGCAAGTCTGATGGAGCAACGCCGCGTGAGTGAAGAAGGTTTTCGGATCGTAAAGCTCTGTTGTTGGTGAAGAAGGATAGAGGTAGTAACTGGCCTTTATTTGACGGTAATCAACCAGAAAGTCACGGCTAACTACGTGCCAG
>MG|15|99.44|Firmicutes|Bacilli|Lactobacillales|Lactobacillaceae|Lactobacillus|Lactobacillus amylovorus / Lactobacillus crispatus / Lactobacillus fornicalis / Lactobacillus gallinarum / Lactobacillus helveticus / Lactobacillus kitasatonis / Lactobacillus psittaci / Lactobacillus suntoryeus / Lactobacillus ultunensis|
GCACGTAGTTAGCCGTGACTTTCTGGTTGATTACCGTCAAATAAAGGCCAGTTACTACCTCTATCCTTCTTCACCAACAACAGAGCTTTACGATCCGAAAACCTTCTTCACTCACGCGGCGTTGCTCCATCAGACTTGCGTCCATTGTGGAAGATTCCCTTACTGCTGCCTCCCGTAGGA
>MG|16|100.0|Firmicutes|Bacilli|Lactobacillales|Lactobacillaceae|Lactobacillus|Lactobacillus acidophilus / Lactobacillus jensenii|
GCACGTAGTTAGCCGTGACTTTCTGGTTGATTACCGTCAAATAAAGGCCAGTTACTACCTCTATCCTTCTTCACCAACAACAGAGCTTTACGATCCGAAAACCTTCTTCACTCACGCGGCGTTGCTCCATCAGACTTTCGTCCATTGTGGAAGATTCCCTACTGCTGCCTCCCGTAGG
>MG|10|97.75|Firmicutes|Bacilli|Lactobacillales|Lactobacillaceae|Lactobacillus|salivarius|
CCTACGGGAGGCAGCAGTAGGGAATCTTCCGCAATGGACGCAAGTCTGACGGAGCAACGCCGCGTGTGTGAAGAAGGTTTTCGGATCGTAAAACTCTGTTGTTAGAGAAGAACACGAGTGAGAGTAACTGTTCATTCGATGACGGTATCTAACCAGCAAGTCACGGCTAACTACGTGC
>MG|13|97.75|Firmicutes|Bacilli|Lactobacillales|Lactobacillaceae|Lactobacillus|helveticus|
GCACGTAGTTAGCCGTGACTTTCTGGTTGATTACCGTCAAATAAAGGCCAGTTACTACCTCTATCCTTCTTCACCAACAACAGAGCTTTACGATCCGAAAACCTTCTTCACTCACGCGGCGTTGCTCGGTCAGACTTGCGTCCATTGCCGAAGATTCCCTACTGCTGCCTCCCGTAGG
>MG|27|97.19|Firmicutes|Bacilli|Lactobacillales|Lactobacillaceae|Lactobacillus|salivarius|
CCTACGGGAGGCAGCAGTAGGGAATCTTCCACAATGGACGCAAGTCTGATGGAGCAACGCCGCGTGAGTGAAGAAGGTCTTCGGATCGTAAAACTCTGTTGTTAGAGAAGAACACGAGTGAGAGTAACTGTTCATCCCTTGACGGTATCTAACCAGAAAGCCACGGCTAACTACGTGC
>MG|17|99.44|Firmicutes|Bacilli|Lactobacillales|Lactobacillaceae|Lactobacillus|Lactobacillus amylovorus / Lactobacillus crispatus / Lactobacillus fornicalis / Lactobacillus gallinarum / Lactobacillus helveticus / Lactobacillus kitasatonis / Lactobacillus psittaci / Lactobacillus suntoryeus / Lactobacillus ultunensis|
TCCTACGGGAGGCAGCAGTAAGGGAATCTTCCACAATGGACGCAAGTCTGATGGAGCAACGCCGCGTGAGTGAAGAAGGTTTTCGGATCGTAAAGCTCTGTTGTTGGTGAAGAAGGATAGAGGTAGTAACTGGCCTTTATTTGACGGTAATCAACCAGAAAGTCACGGCTAACTACGTGC
>MG|12|97.19|Firmicutes|Bacilli|Lactobacillales|Lactobacillaceae|Lactobacillus|acidophilus|
CCTACGGGAGGCAGCAGTAGGGAATCTTCGGCAATGGACGAAAGTCTGACCGAGCAACGCCGCGTGAGTGAAGAAGGTTTTCGGATCGTAAAACTCTGTTGTTGGTGAAGAAGGATAGAGGTAGTAACTGGCCTTTATTTGACGGTAATCAACCAGAAAGTCACGGCTAACTACGTGC
>MG|13|98.9|Firmicutes|Bacilli|Lactobacillales|Lactobacillaceae|Lactobacillus|helveticus|
GCACGTAGTTAGCCGTGACTTTCTGGTTGATTACCGTCAAATAAAGGCCAGTTACTACCTCTATCCTTCTTCACCAACAACAGAGCTTTACGATCCGAAAACCTTCTTCACTCACGCGGCGTTGCTCCATCAGACTTGCGTCCATTGTGGAAGATTCCCTTACCTGCTGCCTCCCGTAGGAC
>MG|24|97.75|Firmicutes|Bacilli|Lactobacillales|Lactobacillaceae|Lactobacillus|acidophilus|
CCTACGGGAGGCAGCAGTAGGGAATCTTCGGCAATGGACGAAAGTCTGACCGAGCAACGCCGCGTGAGTGAAGAAGGTTTTCGGATCGTAAAGCTCTGTTGTTGGTGAAGAAGGATAGAGGTAGTAACTGGCCTTTATTTGACGGTAATCAACCAGAAAGTCACGGCTAACTACGTGC
>MG|20|99.44|Firmicutes|Bacilli|Lactobacillales|Lactobacillaceae|Lactobacillus|Lactobacillus agilis / Lactobacillus sp.|
GCACGTAGTTAGCCGTGGCTTTCTGGTTAGATACCGTCAATACGAGAACAGTTACTCTCTCGCATGTTCTTCTCTAACAACAGAGTTTTACGATCCGAAGACCTTCTTCACTCACGCGGCGTTGCTCCATCAGGCTTGCGCCCATTGTGGAAGATTCCCTACTGCTGCCTCCCGTAGG
>MG|14|97.19|Firmicutes|Bacilli|Lactobacillales|Lactobacillaceae|Lactobacillus|helveticus|
GCACGTAGTTAGCCGTGACTTTCTGGTTGATTACCGTCAAATAAAGGCCAGTTACTACCTCTATCCTTCTTCACCAACAACAGAGTTTTACGATCCGAAAACCTTCTTCACTCACGCGGCGTTGCTCGGTCAGACTTGCGTCCATTGCCGAAGATTCCCTACTGCTGCCTCCCGTAGG
>MG|15|97.21|Firmicutes|Bacilli|Lactobacillales|Lactobacillaceae|Lactobacillus|alvi|
CCTACGGGAGGCAGCAGTAGGGAATCTTCCACAATGGGCGCAAGCCTGATGGAGCAACACCGCGTGAGTGAAGAAGGGTTTCGGCTCGTAAAACTCTGTTGTTGGAGAAGAACGTGCGTAAGAGTAACTGTTCTAGTATTGACGGTATTCAACCAGAAAGTCACGGCTAACTACGTGC
>MG|30|99.44|Firmicutes|Bacilli|Lactobacillales|Lactobacillaceae|Lactobacillus|Lactobacillus amylolyticus / Lactobacillus hamsteri|
GCACGTAGTTAGCCGTGACTTTCTGGTTGATTACCGTCAAATAAAGGCCAGTTACTACCTCTATCCTTCTTCACCAACAACAGAGCTTTACGATCCGAAAACCTTCTTCACTCACGCGGCGTTGCTCCATCAGGCTTGCGCCCATTGTGGAAGATTCCCTACTGCTGCCTCCCGTAGG
>MG|12|99.44|Firmicutes|Bacilli|Lactobacillales|Lactobacillaceae|Lactobacillus|Lactobacillus amylovorus / Lactobacillus crispatus / Lactobacillus fornicalis / Lactobacillus gallinarum / Lactobacillus helveticus / Lactobacillus kitasatonis / Lactobacillus psittaci / Lactobacillus suntoryeus / Lactobacillus ultunensis|
CCTACGGGAGGCAGCAGTAGGGGAATCTTCCACAATGGACGCAAGTCTGATGGAGCAACGCCGCGTGAGTGAAGAAGGTTTTCGGATCGTAAAGCTCTGTTGTTGGTGAAGAAGGATAGAGGTAGTAACTGGCCTTTATTTGACGGTAATCAACCAGAAAGTCACGGCTAACTACGTGC
>MG|10|99.44|Firmicutes|Bacilli|Lactobacillales|Lactobacillaceae|Lactobacillus|Lactobacillus amylovorus / Lactobacillus crispatus / Lactobacillus fornicalis / Lactobacillus gallinarum / Lactobacillus helveticus / Lactobacillus kitasatonis / Lactobacillus psittaci / Lactobacillus suntoryeus / Lactobacillus ultunensis|
CCTACGGGAGGCAGCAGTAGGGAATCTTCCACAATGGACGCAAGTCTGATGGAGCAACGCCGCGTGAGTGAAGAAGGTTTTCGGATCGTAAAGCTCTGTCGTTGGTGAAGAAGGATAGAGGTAGTAACTGGCCTTTATTTGACGGTAATCAACCAGAAAGTCACGGCTAACTACGTGC
>MG|14|97.19|Firmicutes|Bacilli|Lactobacillales|Lactobacillaceae|Lactobacillus|reuteri|
CCTACGGGAGGCAGCAGTAGGGAATCTTCCACAATGGGCGCAAGCCTGATGGAGCAACACCGCGTGAGTGAAGAAGGGTTTCGGCTCGTAAAGCTCTGTTGTTGGAGAAGAACGTGCGTGAGAGTAACTGTTCATCCCTTGACGGTATCTAACCAGAAAGCCACGGCTAACTACGTGC
>MG|11|99.44|Firmicutes|Bacilli|Lactobacillales|Lactobacillaceae|Lactobacillus|Lactobacillus amylovorus / Lactobacillus crispatus / Lactobacillus fornicalis / Lactobacillus gallinarum / Lactobacillus helveticus / Lactobacillus kitasatonis / Lactobacillus psittaci / Lactobacillus suntoryeus / Lactobacillus ultunensis|
GCACGTAGTTAGCCGTGACTTTCTGGTTGATTACCGTCAAATAAAGGCCAGTTACTACCTCTATCCTTCTTCACCAACAACAGAGCTTTACGATCCGAAAACCTTCTTCACTCACGCGGCGTTGCTCCATCAGACTTGCGTCCACTGTGGAAGATTCCCTACTGCTGCCTCCCGTAGG
>MG|10|99.44|Firmicutes|Bacilli|Lactobacillales|Lactobacillaceae|Lactobacillus|Lactobacillus amylovorus / Lactobacillus crispatus / Lactobacillus fornicalis / Lactobacillus gallinarum / Lactobacillus helveticus / Lactobacillus kitasatonis / Lactobacillus psittaci / Lactobacillus suntoryeus / Lactobacillus ultunensis|
GCACGTAGTTAGCCGTGACTTTCTGGTTGATTACCGTCAAATAAAGGCCAGTTACTACCTCTATCCTTCTTCACCAACAACAGAGCTTTACGATCCGAAAACCTTCTTCACTCACGCGGCGTTGCTCCATCAGACTTGCGTCCATTGTTGGAAGATTCCCTACTGCTGCCTCCCGTAGGA
>MG|14|98.89|Firmicutes|Bacilli|Lactobacillales|Lactobacillaceae|Lactobacillus|alvi|
GCACGTAGTTAGCCGTGACTTTCTGGTTGAATACCGTCAATACTAGAACAGTTACTCTCTAGCATGTTCTTCTTCAACAACAGAGCTTTACGAGCCGAAACCCTTCTTCACTCACGCGGTGTTGCTCCATCAGGCTTGCGCCCATTGTGGAAGATTCCCTACTGCTCGCCTCCCGTTAGG
>MG|25|97.75|Firmicutes|Bacilli|Lactobacillales|Lactobacillaceae|Lactobacillus|pontis|
CCTACGGGAGGCAGCAGTAGGGAATCTTCCACAATGGGCGCAAGCCTGATGGAGCAACACCGCGTGAGTGAAGAAGGGTTTCGGCTCGTAAAACTCTGTTGTTGAAGAAGAACGTGCGTGAGAGTAACTGTTCTAGTATTGACGGTATTCAACCAGAAAGTCACGGCTAACTACGTGC
>MG|12|97.19|Firmicutes|Bacilli|Lactobacillales|Lactobacillaceae|Lactobacillus|salivarius|
GCACGTAGTTAGCCGTGACTTGCTGGTTAGATACCGTCATCGAATGAACAGTTACTCTCACTCGTGTTCTTCTCTAACAACAGAGTTTTACGATCCGAAAACCTTCTTCACTCACGCGGCATTGCTCCGTCAGACTTTCGTCCATTGCGGAAGATTCCCTACTGCTGCCTCCCGTAGG
>MG|10|99.44|Firmicutes|Bacilli|Lactobacillales|Lactobacillaceae|Lactobacillus|Lactobacillus amylovorus / Lactobacillus crispatus / Lactobacillus fornicalis / Lactobacillus gallinarum / Lactobacillus helveticus / Lactobacillus kitasatonis / Lactobacillus psittaci / Lactobacillus suntoryeus / Lactobacillus ultunensis|
CCTACGGGAGGCAGCAGTAGGGAATCTTCCACAATGGACGCAAGTCTGATGGAGCAACGCCGCGTGAGTGAAGAAGGTTTTCGGATCGTAAAGCTCTGTTGTTGGTGAAGAAGGATAGAGGTAGTAACTGGCCTTTATTTGACGGTAATCAGCCAGAAAGTCACGGCTAACTACGTGC
>MG|21|98.31|Firmicutes|Bacilli|Lactobacillales|Lactobacillaceae|Lactobacillus|frumenti|
GCACGTAGTTAGCCGTGACTTTCTGGTTGAATACCGTCACTGCGTGAACAGTTACTCTCTAGCATGTTCTTCTTCAACAACAGAGCTTTACGAGCCGAAACCCTTCTTCACTCACGCGGTGTTGCTCCATCAGGCTTGCGCCCATTGTGGAAGATTCCCTACTGCTGCCTCCCGTAGG
>MG|14|99.44|Firmicutes|Bacilli|Lactobacillales|Lactobacillaceae|Lactobacillus|Lactobacillus amylovorus / Lactobacillus crispatus / Lactobacillus fornicalis / Lactobacillus gallinarum / Lactobacillus helveticus / Lactobacillus kitasatonis / Lactobacillus psittaci / Lactobacillus suntoryeus / Lactobacillus ultunensis|
CCTACGGGAGGCAGCAGTAGGGAATCTTCCACAATGGACGCAAGTCTGATGGGGCAACGCCGCGTGAGTGAAGAAGGTTTTCGGATCGTAAAGCTCTGTTGTTGGTGAAGAAGGATAGAGGTAGTAACTGGCCTTTATTTGACGGTAATCAACCAGAAAGTCACGGCTAACTACGTGC
>MG|40|98.31|Firmicutes|Bacilli|Lactobacillales|Lactobacillaceae|Lactobacillus|alvi|
CCTACGGGAGGCAGCAGTGGGGAATATTGCACAATGGGCGCAAGCCTGATGGAGCAACACCGCGTGAGTGAAGAAGGGTTTCGGCTCGTAAAGCTCTGTTGTTGAAGAAGAACATGCTAGAGAGTAACTGTTCTAGTATTGACGGTATTCAACCAGAAAGTCACGGCTAACTACGTGC
>MG|13|97.75|Firmicutes|Bacilli|Lactobacillales|Lactobacillaceae|Lactobacillus|agilis|
CCTACGGGAGGCAGCAGTAGGGAATCTTCCACAATGGGCGCAAGCCTGATGGAGCAACGCCGCGTGAGTGAAGAAGGTCTTCGGATCGTAAAACTCTGTTGTTAGAGAAGAACATGCAGGAGAGTAACTGTTCTAGTATTGACGGTATTCAACCAGAAAGTCACGGCTAACTACGTGC
>MG|34|98.9|Firmicutes|Bacilli|Lactobacillales|Lactobacillaceae|Lactobacillus|helveticus|
TCCTACGGGAGGCAGCAGGTAAGGGAATCTTCCACAATGGACGCAAGTCTGATGGAGCAACGCCGCGTGAGTGAAGAAGGTTTTCGGATCGTAAAGCTCTGTTGTTGGTGAAGAAGGATAGAGGTAGTAACTGGCCTTTATTTGACGGTAATCAACCAGAAAGTCACGGCTAACTACGTGC
>MG|12|99.44|Firmicutes|Bacilli|Lactobacillales|Lactobacillaceae|Lactobacillus|Lactobacillus antri / Lactobacillus vaginalis|
CCTACGGGAGGCAGCAGTAGGGAATCTTCCACAATGGGCGCAAGCCTGATGGAGCAACACCGCGTGAGTGAAGAAGGGTTTCGGCTCGTAAAGCTCTGTTGTTGGAGAAGAACGTGCGTAAGAGTAACTGTTCACGCAGTGACGGTATCCAACCAGAAAGTCACGGCTAACTACGTGC
>MG|28|98.88|Firmicutes|Bacilli|Lactobacillales|Lactobacillaceae|Lactobacillus|helveticus|
CCTACGGGAGGCAGCAGTAGGGAATCTTCGGCAATGGACGCAAGTCTGATGGAGCAACGCCGCGTGAGTGAAGAAGGTTTTCGGATCGTAAAGCTCTGTTGTTGGTGAAGAAGGATAGAGGTAGTAACTGGCCTTTATTTGACGGTAATCAACCAGAAAGTCACGGCTAACTACGTGC
>MG|12|99.44|Firmicutes|Bacilli|Lactobacillales|Lactobacillaceae|Lactobacillus|Lactobacillus amylovorus / Lactobacillus crispatus / Lactobacillus fornicalis / Lactobacillus gallinarum / Lactobacillus helveticus / Lactobacillus kitasatonis / Lactobacillus psittaci / Lactobacillus suntoryeus / Lactobacillus ultunensis|
GCACGTATTTAGCCGTGACTTTCTGGTTGATTACCGTCAAATAAAGGCCAGTTACTACCTCTATCCTTCTTCACCAACAACAGAGCTTTACGATCCGAAAACCTTCTTCACTCACGCGGCGTTGCTCCATCAGACTTGCGTCCATTGTGGAAGATTCCCTACTGCTGCCTCCCGTAGGA
>MG|71|98.88|Firmicutes|Bacilli|Lactobacillales|Lactobacillaceae|Lactobacillus|salivarius|
CCTACGGGAGGCAGCAGTAGGGAATCTTCCACAATGGGCGCAAGCCTGATGGAGCAACGCCGCGTGAGTGAAGAAGGTCTTCGGATCGTAAAACTCTGTTGTTAGAGAAGAACACGAGTGAGAGTAACTGTTCATTCGATGACGGTATCTAACCAGCAAGTCACGGCTAACTACGTGC
>MG|16|98.31|Firmicutes|Bacilli|Lactobacillales|Lactobacillaceae|Lactobacillus|alvi|
GCACGTAGTTAGCCGTGACTTTCTGGTTGAATACCGTCAATACTAGAACAGTTACTCTCTAGCATGTTCTTCTTCAACAACAGAGCTTTACGAGCCGAAACCCTTCTTCACTCACGCGGTGTTGCTCCATCAGGCTTGCGCCCATTGTGCAATATTCCCCACTGCTGCCTCCCGTAGG
>MG|13|99.44|Firmicutes|Bacilli|Lactobacillales|Lactobacillaceae|Lactobacillus|Lactobacillus amylovorus / Lactobacillus crispatus / Lactobacillus fornicalis / Lactobacillus gallinarum / Lactobacillus helveticus / Lactobacillus kitasatonis / Lactobacillus psittaci / Lactobacillus suntoryeus / Lactobacillus ultunensis|
CCTACGGGAGGCAGCAGTAGGGAATCTTCCACAATGGACGCAAGTCTGATGGAGCAACGCCGCGTGAGTGAAGAAGGTTTTCGGATCGTAAGGCTCTGTTGTTGGTGAAGAAGGATAGAGGTAGTAACTGGCCTTTATTTGACGGTAATCAACCAGAAAGTCACGGCTAACTACGTGC
>MG|32|97.19|Firmicutes|Bacilli|Lactobacillales|Lactobacillaceae|Lactobacillus|alvi|
CCTACGGGAGGCAGCAGTAGGGAATCTTCCACAATGGACGCAAGTCTGATGGAGCAACGCCGCGTGAGTGAAGAAGGTTTTCGGATCGTAAAGCTCTGTTGTTGAAGAAGAACATGCTAGAGAGTAACTGTTCTAGTATTGACGGTATTCAACCAGAAAGTCACGGCTAACTACGTGC
>MG|10|97.75|Firmicutes|Bacilli|Lactobacillales|Lactobacillaceae|Lactobacillus|agilis|
CCTACGGGAGGCAGCAGTAGGGAATCTTCCACAATGGGCGCAAGCCTGATGGAGCAACGCCGCGTGAGTGAAGAAGGTCTTCGGATCGTAAAACTCTGTTGTTAGAGAAGAACATGCGAGAGAGTAACTGTTCTAGTATTGACGGTATTCAACCAGAAAGTCACGGCTAACTACGTGC
>MG|12|98.31|Firmicutes|Bacilli|Lactobacillales|Lactobacillaceae|Lactobacillus|helveticus|
GCACGTAGTTAGCCGTGACTTTCTGGTTGATTACCGTCAAATAAAGGCCAGTTACTACCTCTATCCTTCTTCACCAACAACAGAGCTTTACGATCCGAAAACCTTCTTCACTCACGCGGCGTTGCTCCATCAGACTTGCGTCCATTGTGCAATATTCCCCACTGCTGCCTCCCGTAGG
>MG|62|97.19|Firmicutes|Bacilli|Lactobacillales|Lactobacillaceae|Lactobacillus|salivarius|
CCTACGGGAGGCAGCAGTAGGGAATCTTCGGCAATGGACGCAAGTCTGACCGAGCAACGCCGCGTGAGTGAAGAAGGTTTTCGGATCGTAAAACTCTGTTGTTAGAGAAGAACACGAGTGAGAGTAACTGTTCATTCGATGACGGTATCTAACCAGCAAGTCACGGCTAACTACGTGC
>MG|21|98.31|Firmicutes|Bacilli|Lactobacillales|Lactobacillaceae|Lactobacillus|helveticus|
CCTACGGGAGGCAGCAGTAGGGAATCTTCCGCAATGGACGCAAGTCTGACGGAGCAACGCCGCGTGTGTGAAGAAGGTTTTCGGATCGTAAAGCTCTGTTGTTGGTGAAGAAGGATAGAGGTAGTAACTGGCCTTTATTTGACGGTAATCAACCAGAAAGTCACGGCTAACTACGTGC
>MG|46|98.88|Firmicutes|Bacilli|Lactobacillales|Lactobacillaceae|Lactobacillus|salivarius|
CCTACGGGAGGCAGCAGTAGGGAATCTTCCACAATGGACGCAAGTCTGATGGAGCAACGCCGCGTGAGTGAAGAAGGTCTTCGGATCGTAAAACTCTGTTGTTAGAGAAGAACACGAGTGAGAGTAACTGTTCATTCGATGACGGTATCTAACCAGAAAGCCACGGCTAACTACGTGC
>MG|159|99.44|Firmicutes|Bacilli|Lactobacillales|Lactobacillaceae|Lactobacillus|Lactobacillus secaliphilus / Lactobacillus vaginalis|
CCTACGGGAGGCAGCAGTAGGGAATCTTCCACAATGGGCGCAAGCCTGATGGAGCAACACCGCGTGAGTGAAGAAGGGTTTCGGCTCGTAAAGCTCTGTTGTTGGAGAAGAACGTGCGTGAGAGTAACTGTTCACGCAGTGACGGTATTCAACCAGAAAGTCACGGCTAACTACGTGC
>MG|10|98.88|Firmicutes|Bacilli|Lactobacillales|Lactobacillaceae|Lactobacillus|sp.|
CCTACGGGAGGCAGCAGTAGGGAATCTTCCACAATGGGCGCAAGCCTGATGGAGCGACACCGCGTGAGTGAAGAAGGGTTTCGGCTCGTAAAGCTCTGTTGTTGAAGAAGAACGTGCGTGAGAGTAACTGCTCATGCAGTGACGGTATTCAACCAGAAAGTCACGGCTAACTACGTGC
>MG|46|97.75|Firmicutes|Bacilli|Lactobacillales|Lactobacillaceae|Lactobacillus|alvi|
GCACGTAGTTAGCCGTGACTTTCTGGTTGAATACCGTCAATACTAGAACAGTTACTCTCACGCACGTTCTTCTCCAACAACAGAGCTTTACGAGCCGAAACCCTTCTTCACTCACGCGGTGTTGCTCCATCAGGCTTGCGCCCATTGTGGAAGATTCCCTACTGCTGCCTCCCGTAGG
>MG|20|97.19|Firmicutes|Bacilli|Lactobacillales|Lactobacillaceae|Lactobacillus|sp.|
CCTACGGGAGGCAGCAGTAGGGAATCTTCCACAATGGGCGCAAGCCTGATGGAGCAACACCGCGTGAGTGAAGAAGGGTTTCGGCTCGTAAAGCTCTGTTGTTGGAGAAGAAGGATAGAGGTAGTAACTGGCCTTTATTTGACGGTAATCAACCAGAAAGTCACGGCTAACTACGTGC
>MG|29|97.21|Firmicutes|Bacilli|Lactobacillales|Lactobacillaceae|Lactobacillus|reuteri|
GCACGTAGTTAGCCGTGACTTGCTGGTTAGATACCGTCATCGAATGAACAGTTACTCTCACGCACGTTCTTCTCCAACAACAGAGCTTTACGAGCCGAAACCCTTCTTCACTCACGCGGTGTTGCTCCATCAGGCTTGCGCCCATTGTGGAAGATTCCCTACTGCTGCCTCCCGTAGGA
>MG|11|98.88|Firmicutes|Bacilli|Lactobacillales|Lactobacillaceae|Lactobacillus|agilis|
CCTACGGGAGGCAGCAGTAGGGAATCTTCCACAATGGACGCAAGTCTGATGGAGCAACGCCGCGTGAGTGAAGAAGGTCTTCGGATCGTAAAACTCTGTTGTTAGAGAAGAACATGCGAGAGAGTAACTGTTCTTGTATTGACGGTATCTAACCAGAAAGCCACGGCTAACTACGTGC
>MG|13|99.44|Firmicutes|Bacilli|Lactobacillales|Lactobacillaceae|Lactobacillus|Lactobacillus amylovorus / Lactobacillus crispatus / Lactobacillus fornicalis / Lactobacillus gallinarum / Lactobacillus helveticus / Lactobacillus kitasatonis / Lactobacillus psittaci / Lactobacillus suntoryeus / Lactobacillus ultunensis|
GCACGTAGTTAGCCGTGACTTTCTGGTTGATTACCGTCAAATAAAGGCCAGTTACTACCTCTATCCTTCTTCACCAACAACAGAGCTTTACGATCCGAAACCTTCTTCACTCACGCGGCGTTGCTCCATCAGACTTGCGTCCATTGTGGAAGATTCCCTACTGCTGCCTCCCGTAGG
>MG|10|98.31|Firmicutes|Bacilli|Lactobacillales|Lactobacillaceae|Lactobacillus|alvi|
GCACGTAGTTAGCCGTGGCTTTCTGGTTAGATACCGTCAATACTAGAACAGTTACTCTCTAGCATGTTCTTCTTCAACAACAGAGCTTTACGAGCCGAAACCCTTCTTCACTCACGCGGTGTTGCTCCATCAGGCTTGCGCCCATTGTGGAAGATTCCCTACTGCTGCCTCCCGTAGG
>MG|10|98.34|Firmicutes|Bacilli|Lactobacillales|Lactobacillaceae|Lactobacillus|alvi|
CCTACGGGAGGCGAGCAGTAGGGAATCTTCCACAATGGGCGCAAGCCTGATGGAGCAACACCGCGTGAGTGAAGAAGGGTTTCGGCTCGTTAAAGCTACTGTTGTTGAAGAAGAACATGCTAGAGAGTAACTGTTCTAGTATTGACGGTATTCAACCAGAAAGTCACGGCTAACTACGTGC
>MG|10|98.31|Firmicutes|Bacilli|Lactobacillales|Lactobacillaceae|Lactobacillus|salivarius|
GCACGTAGTTAGCCGTGACTTGCTGGTTAGATACCGTCATCGAATGAACAGTTACTCTCACTCGTGTTCTTCTCTAACAACAGAGTTTTACGATCCGAAGACCTTCTTCACTCACGCGGCGTTGCTCCATCAGACTTGCGTCCATTGTGCAATATTCCCCACTGCTGCCTCCCGTAGG
>MG|25|99.44|Firmicutes|Bacilli|Lactobacillales|Lactobacillaceae|Lactobacillus|Lactobacillus reuteri / Lactobacillus vaginalis|
CCTACGGGAGGCAGCAGTAGGGAATCTTCCACAATGGGCGCAAGCCTGATGGAGCAACGCCGCGTGAGTGAAGAAGGGTTTCGGCTCGTAAAGCTCTGTTGTTGGAGAAGAACGTGCGTGAGAGTAACTGTTCACGCAGTGACGGTATCCAACCAGAAAGTCACGGCTAACTACGTGC
>MG|31|99.44|Firmicutes|Bacilli|Lactobacillales|Lactobacillaceae|Lactobacillus|Lactobacillus amylovorus / Lactobacillus crispatus / Lactobacillus fornicalis / Lactobacillus gallinarum / Lactobacillus helveticus / Lactobacillus kitasatonis / Lactobacillus psittaci / Lactobacillus suntoryeus / Lactobacillus ultunensis|
CCTACGGGAGGCAGCAGTAGGGAATCTTCCACAATGGACGCAAGTCTGATGGAGCAACGCCGCGTGAGTGAAGAAGGTTTTTCGGATCGTAAAGCTCTGTTGTTGGTGAAGAAGGATAGAGGTAGTAACTGGCCTTTATTTGACGGTAATCAACCAGAAAGTCACGGCTAACTACGTGC
>MG|148|99.44|Firmicutes|Bacilli|Lactobacillales|Lactobacillaceae|Lactobacillus|Lactobacillus amylovorus / Lactobacillus crispatus / Lactobacillus fornicalis / Lactobacillus gallinarum / Lactobacillus helveticus / Lactobacillus kitasatonis / Lactobacillus psittaci / Lactobacillus suntoryeus / Lactobacillus ultunensis|
GCACGTAGTTAGCCGTGACTTTCTGGTTGATTACCGTCAAATAAAGGCCAGTTACTACCTCTATCCTTCTTCACCAACAACAGAGCTTTACGATCCGAAAACCTTCTTCACTCACGCGGCGTTGCTCCATCAGACTTGCGTCCATTGTGGAAGATTCCCTACCTGCTGCCTCCCGTAGGAC
>MG|33|97.77|Firmicutes|Bacilli|Lactobacillales|Lactobacillaceae|Lactobacillus|helveticus|
CCTACGGGAGGCAGCAGTAGGGAATCTTCGGCAATGGACGCAAGTCTGACCGAGCAACGCCGCGTGAGTGAAGAAGGTTTTCGGATCGTAAAGCTCTGTTGTTGGTGAAGAAGGATAGAGGTAGTAACTGGCCTTTATTTGACGGTAATCAACCAGAAAGTCACGGCTAACTACGTGCC
>MG|10|98.88|Firmicutes|Bacilli|Lactobacillales|Lactobacillaceae|Lactobacillus|salivarius|
GCACGTAGTTAGCCGTGACTTGCTGGTTAGATACCGTCATCGAATGAACAGTTACTCTCACTCGTGTTCTTCTCTAACAACAGAGTTTTACGATCCGAAGACCTTCTTCACTCACGCGGCGTTGCTCCATCAGACTTGCGTCCATTGCCGAAGATTCCCTACTGCTGCCTCCCGTAGG
>MG|68|99.44|Firmicutes|Bacilli|Lactobacillales|Lactobacillaceae|Lactobacillus|Lactobacillus secaliphilus / Lactobacillus vaginalis|
GCACGTAGTTAGCCGTGACTTTCTGGTTGAATACCGTCACTGCGTGAACAGTTACTCTCACGCACGTTCTTCTCCAACAACAGAGCTTTACGAGCCGAAACCCTTCTTCACTCACGCGGTGTTGCTCCATCAGGCTTGCGCCCATTGTGGAAGATTCCCTACTGCTGCCTCCCGTAGGA
>MG|10|98.88|Firmicutes|Bacilli|Lactobacillales|Lactobacillaceae|Lactobacillus|salivarius|
CCTACGGGAGGCAGCAGTAGGGAATCTTCCACAATGGACGCAAGTCTGATGGAGCAACGCCGCGTGAGTGAAGAAGGTCTTCGGATCGTAAAACTCTGTTGTTAGAGAAGAACACGAGTGAGAGTAACTGTTCATTCGATGACGGTATCCAACCAGAAAGTCACGGCTAACTACGTGC
>MG|32|99.44|Firmicutes|Bacilli|Lactobacillales|Lactobacillaceae|Lactobacillus|Lactobacillus amylovorus / Lactobacillus crispatus / Lactobacillus fornicalis / Lactobacillus gallinarum / Lactobacillus helveticus / Lactobacillus kitasatonis / Lactobacillus psittaci / Lactobacillus suntoryeus / Lactobacillus ultunensis|
CCTACGGGAGGCAGCAGTAGGGAATCTTCCACAATGGACGCAAGTCTGATGGAGCAACGCCGCGTGAGTGAAGAAGGTTTCGGATCGTAAAGCTCTGTTGTTGGTGAAGAAGGATAGAGGTAGTAACTGGCCTTTATTTGACGGTAATCAACCAGAAAGTCACGGCTAACTACGTGC
>MG|54|99.44|Firmicutes|Bacilli|Lactobacillales|Lactobacillaceae|Lactobacillus|Lactobacillus secaliphilus / Lactobacillus vaginalis|
GCACGTAGTTAGCCGTGACTTTCTGGTTGGATACCGTCACTGCGTGAACAGTTACTCTCACGCACGTTCTTCTTCAACAACAGAGCTTTACGAGCCGAAACCCTTCTTCACTCACGCGGTGTTGCTCCATCAGGCTTGCGCCCATTGTGGAAGATTCCCTACTGCTGCCTCCCGTAGG
>MG|98|98.34|Firmicutes|Bacilli|Lactobacillales|Lactobacillaceae|Lactobacillus|sp.|
CCTACGGGAGGCAGCAGTAGGGAATCTTCCACAATGGACGAAAGTCTGATGGAGCAACGCCGCGTGAGTGAAGAAGGGTTTCGGCTCGTAAAGCTCTGTTGGTAGTGAAGAAAGATAGAGGTAGTAACTGGCCTTTATTTGACGGTAATCAACCAGAAAGTCACGGCTAACTACGTGCCAG
>MG|25|98.31|Firmicutes|Bacilli|Lactobacillales|Lactobacillaceae|Lactobacillus|salivarius|
CCTACGGGAGGCAGCAGTGGGGAATATTGCACAATGGACGCAAGTCTGATGGAGCAACGCCGCGTGAGTGAAGAAGGTCTTCGGATCGTAAAACTCTGTTGTTAGAGAAGAACACGAGTGAGAGTAACTGTTCATTCGATGACGGTATCTAACCAGCAAGTCACGGCTAACTACGTGC
>MG|11|99.44|Firmicutes|Bacilli|Lactobacillales|Lactobacillaceae|Lactobacillus|Lactobacillus amylovorus / Lactobacillus crispatus / Lactobacillus fornicalis / Lactobacillus gallinarum / Lactobacillus helveticus / Lactobacillus kitasatonis / Lactobacillus psittaci / Lactobacillus suntoryeus / Lactobacillus ultunensis|
CCTACGGGAGGCGGCAGTAGGGAATCTTCCACAATGGACGCAAGTCTGATGGAGCAACGCCGCGTGAGTGAAGAAGGTTTTCGGATCGTAAAGCTCTGTTGTTGGTGAAGAAGGATAGAGGTAGTAACTGGCCTTTATTTGACGGTAATCAACCAGAAAGTCACGGCTAACTACGTGC
>MG|11|98.31|Firmicutes|Bacilli|Lactobacillales|Lactobacillaceae|Lactobacillus|alvi|
CCTACGGGAGGCAGCAGTAGGGAATTTTCGGCAATGGGCGCAAGCCTGATGGAGCAACACCGCGTGAGTGAAGAAGGGTTTCGGCTCGTAAAGCTCTGTTGTTGAAGAAGAACATGCTAGAGAGTAACTGTTCTAGTATTGACGGTATTCAACCAGAAAGTCACGGCTAACTACGTGC
>MG|28|97.19|Firmicutes|Bacilli|Lactobacillales|Lactobacillaceae|Lactobacillus|saniviri|
CCTACGGGAGGCAGCAGTAGGGAATCTTCCACAATGGACGCAAGTCTGATGGAGCAACGCCGCGTGAGTGAAGAAGGTCTTCGGATCGTAAAACTCTGTTGTTGGAGAAGAACGTGCGTGAGAGTAACTGTTCACGCAGTGACGGTATCCAACCAGAAAGTCACGGCTAACTACGTGC
>MG|19|99.44|Firmicutes|Bacilli|Lactobacillales|Lactobacillaceae|Lactobacillus|Lactobacillus amylovorus / Lactobacillus crispatus / Lactobacillus fornicalis / Lactobacillus gallinarum / Lactobacillus helveticus / Lactobacillus kitasatonis / Lactobacillus psittaci / Lactobacillus suntoryeus / Lactobacillus ultunensis|
CCTACGGGAGGCAGCAGTAGGGAATCTTCCACAATGGACGCAAGTCTGATGGAGCAACGCCGCGTGAGTGAAGAAGGTTTTCGGATCGTAAAGCTCTGTTGTTGGTGAAGAAGGATAGAGGTAGTAACTGGCCTTTTATTTGACGGTAATCAACCAGAAAGTCACGGCTAACTACGTGC
>MG|46|99.44|Firmicutes|Bacilli|Lactobacillales|Lactobacillaceae|Lactobacillus|Lactobacillus amylovorus / Lactobacillus crispatus / Lactobacillus fornicalis / Lactobacillus gallinarum / Lactobacillus helveticus / Lactobacillus kitasatonis / Lactobacillus psittaci / Lactobacillus suntoryeus / Lactobacillus ultunensis|
CCTACGGGAGGCAGCAGTGGGGAATCTTCCACAATGGACGCAAGTCTGATGGAGCAACGCCGCGTGAGTGAAGAAGGTTTTCGGATCGTAAAGCTCTGTTGTTGGTGAAGAAGGATAGAGGTAGTAACTGGCCTTTATTTGACGGTAATCAACCAGAAAGTCACGGCTAACTACGTGC
>MG|11|97.75|Firmicutes|Bacilli|Lactobacillales|Lactobacillaceae|Lactobacillus|pontis|
GCACGTAGTTAGCCGTGACTTTCTGGTTGAATACCGTCAATACTAGAACAGTTACTCTCACGCACGTTCTTCTTCAACAACAGAGTTTTACGAGCCGAAACCCTTCTTCACTCACGCGGTGTTGCTCCATCAGGCTTGCGCCCATTGTGGAAGATTCCCTACTGCTGCCTCCCGTAGG
>MG|14|99.44|Firmicutes|Bacilli|Lactobacillales|Lactobacillaceae|Lactobacillus|Lactobacillus amylovorus / Lactobacillus crispatus / Lactobacillus fornicalis / Lactobacillus gallinarum / Lactobacillus helveticus / Lactobacillus kitasatonis / Lactobacillus psittaci / Lactobacillus suntoryeus / Lactobacillus ultunensis|
CCTACGGGAGGCAGCAGTAGGGAATCTTCCACAATGGACGCAAGTCTGATGGAGCAACGCCGCGTGAGTGAAGAAGGTTTTCGGATCGTAAAGCTCTGTTGTTGGTGAAGAAGGATAGAGGTAGTAACTGGCCTTTATTTGACGGTAATCAACCAGAAAGTCACGGCTAGCTACGTGC
>MG|24|97.77|Firmicutes|Bacilli|Lactobacillales|Lactobacillaceae|Lactobacillus|helveticus|
GCACGTAGTTAGCCGTGACTTTCTAAGTAATTACCGTCAAATAAAGGCCAGTTACTACCTCTATCCTTCTTCACCAACAACAGAGCTTTACGATCCGAAAACCTTCTTCACTCACGCGGCGTTGCTCCATCAGACTTGCGTCCATTGTGGAAGATTCCCTACTGCTGCCTCCCGTAGGA
>MG|10|99.44|Firmicutes|Bacilli|Lactobacillales|Lactobacillaceae|Lactobacillus|Lactobacillus amylovorus / Lactobacillus crispatus / Lactobacillus fornicalis / Lactobacillus gallinarum / Lactobacillus helveticus / Lactobacillus kitasatonis / Lactobacillus psittaci / Lactobacillus suntoryeus / Lactobacillus ultunensis|
CCTACGGGAGGCAGCGGTAGGGAATCTTCCACAATGGACGCAAGTCTGATGGAGCAACGCCGCGTGAGTGAAGAAGGTTTTCGGATCGTAAAGCTCTGTTGTTGGTGAAGAAGGATAGAGGTAGTAACTGGCCTTTATTTGACGGTAATCAACCAGAAAGTCACGGCTAACTACGTGC
>MG|27|98.88|Firmicutes|Bacilli|Lactobacillales|Lactobacillaceae|Lactobacillus|salivarius|
CCTACGGGAGGCAGCAGTAGGGAATCTTCGGCAATGGACGCAAGTCTGATGGAGCAACGCCGCGTGAGTGAAGAAGGTCTTCGGATCGTAAAACTCTGTTGTTAGAGAAGAACACGAGTGAGAGTAACTGTTCATTCGATGACGGTATCTAACCAGCAAGTCACGGCTAACTACGTGC
>MG|11|97.19|Firmicutes|Bacilli|Lactobacillales|Lactobacillaceae|Lactobacillus|alvi|
CCTACGGGAGGCAGCAGTAGGGAATCTTCCACAATGGGCGCAAGCCTGATGGAGCAACACCGCGTGAGTGAAGAAGGGTTTCGGCTCGTAAAGCTCTGTTGTTAGAGAAGAACGTGCGTGAGAGTAACTGTTCTAGTATTGACGGTATTCAACCAGAAAGTCACGGCTAACTACGTGC
>MG|13|99.44|Firmicutes|Bacilli|Lactobacillales|Lactobacillaceae|Lactobacillus|Lactobacillus amylovorus / Lactobacillus crispatus / Lactobacillus fornicalis / Lactobacillus gallinarum / Lactobacillus helveticus / Lactobacillus kitasatonis / Lactobacillus psittaci / Lactobacillus suntoryeus / Lactobacillus ultunensis|
CCTACGGGAGGCAGCAGTAGGGAATCTTCCACAATGGACGCAAGTCTGATGGAGCAACGCCGCGTGAGTGAAGAAGGTTTTCGGATCGTAAAGCTCTGTTGTTGGTGAAGAAGGATAGAGGTAGTAACTGGCCTTTATTTGACGGTAATCAACCAGAAAGTCGCGGCTAACTACGTGC
>MG|25|99.44|Firmicutes|Bacilli|Lactobacillales|Lactobacillaceae|Lactobacillus|Lactobacillus amylovorus / Lactobacillus crispatus / Lactobacillus fornicalis / Lactobacillus gallinarum / Lactobacillus helveticus / Lactobacillus kitasatonis / Lactobacillus psittaci / Lactobacillus suntoryeus / Lactobacillus ultunensis|
CCTACGGGAGGCAGCAGTAAGGGAATCTTCCACAATGGACGCAAGTCTGATGGAGCAACGCCGCGTGAGTGAAGAAGGTTTTCGGATCGTAAAGCTCTGTTGTTGGTGAAGAAGGATAGAGGTAGTAACTGGCCTTTATTTGACGGTAATCAACCAGAAAGTCACGGCTAACTACGTGC
>MG|11|99.44|Firmicutes|Bacilli|Lactobacillales|Lactobacillaceae|Lactobacillus|Lactobacillus amylovorus / Lactobacillus crispatus / Lactobacillus fornicalis / Lactobacillus gallinarum / Lactobacillus helveticus / Lactobacillus kitasatonis / Lactobacillus psittaci / Lactobacillus suntoryeus / Lactobacillus ultunensis|
CCTACGGGAGGCAGCAGTAGGGAATCTTCCACAATGGACGCAAGTCTGATGGAGCAACGCCGCGTGAGTGAAGAGGGTTTTCGGATCGTAAAGCTCTGTTGTTGGTGAAGAAGGATAGAGGTAGTAACTGGCCTTTATTTGACGGTAATCAACCAGAAAGTCACGGCTAACTACGTGC
>MG|10|98.88|Firmicutes|Bacilli|Lactobacillales|Lactobacillaceae|Lactobacillus|helveticus|
GCACGTAGTTAGCCGTGACTTTCTGGTTGATTACCGTCAAATAAAGGCCAGTTACTACCTCTATCCTTCTTCACCAACAACAGAGCTTTACGATCCGAAAACCTTCTTCACTCACGCGGCGTTGCTCCATCAGACTTGCGTCCATTGCCGAAGATTCCCTACTGCTGCCTCCCGTAGG
>MG|14|99.44|Firmicutes|Bacilli|Lactobacillales|Lactobacillaceae|Lactobacillus|Lactobacillus amylovorus / Lactobacillus crispatus / Lactobacillus fornicalis / Lactobacillus gallinarum / Lactobacillus helveticus / Lactobacillus kitasatonis / Lactobacillus psittaci / Lactobacillus suntoryeus / Lactobacillus ultunensis|
TCCTACGGGAGGCAGCAGTAGGGAATTCTTCCACAATGGACGCAAGTCTGATGGAGCAACGCCGCGTGAGTGAAGAAGGTTTTCGGATCGTAAAGCTCTGTTGTTGGTGAAGAAGGATAGAGGTAGTAACTGGCCTTTATTTGACGGTAATCAACCAGAAAGTCACGGCTAACTACGTGC
>MG|19|98.31|Firmicutes|Bacilli|Lactobacillales|Lactobacillaceae|Lactobacillus|alvi|
CCTACGGGAGGCAGCAGTAGGGAATCTTCCACAATGGGCGCAAGCCTGATGGAGCAACACCGCGTGAGTGAAGAAGGGTTTCGGCTCGTAAAGCTCTGTTGTTGAAGAAGAACATGCTAGAGAGTAACTGTTCTAGTATTGACGGTATCTAACCAGAAAGCCACGGCTAACTACGTGC
>MG|12|99.44|Firmicutes|Bacilli|Lactobacillales|Lactobacillaceae|Lactobacillus|Lactobacillus antri / Lactobacillus vaginalis|
GCACGTAGTTAGCCGTGACTTTCTGGTTGGATACCGTCACTGCGTAAACAGTTACTCTCACGCACGTTCTTCTCCAACAACAGAGCTTTACGAGCCGAAACCCTTCTTCACTCACGCGGTGTTGCTCCATCAGGCTTGCGCCCATTGTGGAAGATTCCCTACTGCTGCCTCCCGTAGG
>MG|114|100.0|Firmicutes|Bacilli|Lactobacillales|Streptococcaceae|Lactococcus|lactis|
CCTACGGGAGGCAGCAGTAGGGAATCTTCGGCAATGGACGAAAGTCTGACCGAGCAACGCCGCGTGAGTGAAGAAGGTTTTCGGATCGTAAAACTCTGTTGGTAGAGAAGAACGTTGGTGAGAGTGGAAAGCTCATCAAGTGACGGTAACTACCCAGAAAGGGACGGCTAACTACGTGC
>MG|49|100.0|Firmicutes|Bacilli|Lactobacillales|Streptococcaceae|Lactococcus|lactis|
GCACGTAGTTAGCCGTCCCTTTCTGGGTAGTTACCGTCACTTGATGAGCTTTCCACTCTCACCAACGTTCTTCTCTACCAACAGAGTTTTACGATCCGAAAACCTTCTTCACTCACGCGGCGTTGCTCGGTCAGACTTTCGTCCATTGCCGAAGATTCCCTACTGCTGCCTCCCGTAGG
>MG|10|99.44|Firmicutes|Bacilli|Lactobacillales|Streptococcaceae|Streptococcus|infantarius|
CCTACGGGAGGCAGCAGTGGGGAATCTTCGGCAATGGGGGCAACCCTGACCGAGCAACGCCGCGTGAGTGAAGAAGGTTTTCGGATCGTAAAGCTCTGTTGTAAGAGAAGAATGTGTGTGAGAGTGGAAAGTTCACACAGTGACGGTAACTTACCAGAAAGGGACGGCTAACTACGTGC
>MG|540|100.0|Firmicutes|Bacilli|Lactobacillales|Streptococcaceae|Streptococcus|infantarius|
CCTACGGGAGGCAGCAGTAGGGAATCTTCGGCAATGGGGGCAACCCTGACCGAGCAACGCCGCGTGAGTGAAGAAGGTTTTCGGATCGTAAAGCTCTGTTGTAAGAGAAGAATGTGTGTGAGAGTGGAAAGTTCACACAGTGACGGTAACTTACCAGAAAGGGACGGCTAACTACGTGC
>MG|14|99.44|Firmicutes|Bacilli|Lactobacillales|Streptococcaceae|Streptococcus|infantarius|
GCACGTAGTTAGCCGTCCCTTTCTGGTAAGTTACCGTCACTGTGTGAACTTTCCACTCTCACACACATTCTTCTCTTACAACAGAGCTTTACGATCCGAAAACCTTCTTCACTCACGCGGCGTTGCTCGGTCAGGGTTGCCCCCCATTGCCGAAGATTCCCTACTGCTGCCTCCCGTAGG
>MG|58|99.44|Firmicutes|Bacilli|Lactobacillales|Streptococcaceae|Streptococcus|infantarius|
CCTACGGGAGGCAGCAGTAGGGAATCTTCGGCAATGGGGGGCAACCCTGACCGAGCAACGCCGCGTGAGTGAAGAAGGTTTTCGGATCGTAAAGCTCTGTTGTAAGAGAAGAATGTGTGTGAGAGTGGAAAGTTCACACAGTGACGGTAACTTACCAGAAAGGGACGGCTAACTACGTGC
>MG|229|100.0|Firmicutes|Bacilli|Lactobacillales|Streptococcaceae|Streptococcus|infantarius|
GCACGTAGTTAGCCGTCCCTTTCTGGTAAGTTACCGTCACTGTGTGAACTTTCCACTCTCACACACATTCTTCTCTTACAACAGAGCTTTACGATCCGAAAACCTTCTTCACTCACGCGGCGTTGCTCGGTCAGGGTTGCCCCCATTGCCGAAGATTCCCTACTGCTGCCTCCCGTAGGA
>MG|1152|100.0|Firmicutes|Bacilli|Lactobacillales|Streptococcaceae|Streptococcus|Streptococcus alactolyticus / Streptococcus danieliae / Streptococcus equinus / Streptococcus gallolyticus / Streptococcus luteciae / Streptococcus lutetiensis / Streptococcus pasteurianus|
CCTACGGGAGGCAGCAGTAGGGAATCTTCGGCAATGGGGGCAACCCTGACCGAGCAACGCCGCGTGAGTGAAGAAGGTTTTCGGATCGTAAAGCTCTGTTGTAAGAGAAGAACGTGTGTGAGAGTGGAAAGTTCACACAGTGACGGTAACTTACCAGAAAGGGACGGCTAACTACGTGCC
>MG|12|99.44|Firmicutes|Bacilli|Lactobacillales|Streptococcaceae|Streptococcus|Streptococcus equinus / Streptococcus gallolyticus / Streptococcus suis|
CCTACGGGAGGCAGCAGTAGGGAATTTTCGGCAATGGGGGGAACCCTGACCGAGCAACGCCGCGTGAGTGAAGAAGGTTTTCGGATCGTAAAGCTCTGTTGTAAGAGAAGAACGTGTGTGAGAGTGGAAAGTTCACACAGTGACGGTAACTTACCAGAAAGGGACGGCTAACTACGTGC
>MG|23|99.44|Firmicutes|Bacilli|Lactobacillales|Streptococcaceae|Streptococcus|Streptococcus alactolyticus / Streptococcus danieliae / Streptococcus equinus / Streptococcus gallolyticus / Streptococcus luteciae / Streptococcus lutetiensis / Streptococcus pasteurianus|
CCTACGGGAGGCAGCAGTAGGGAATTTTCGGCAATGGGGGCAACCCTGACCGAGCAACGCCGCGTGAGTGAAGAAGGTTTTCGGATCGTAAAGCTCTGTTGTAAGAGAAGAACGTGTGTGAGAGTGGAAAGTTCACACAGTGACGGTAACTTACCAGAAAGGGACGGCTAACTACGTGC
>MG|14|99.44|Firmicutes|Bacilli|Lactobacillales|Streptococcaceae|Streptococcus|Streptococcus alactolyticus / Streptococcus danieliae / Streptococcus equinus / Streptococcus gallolyticus / Streptococcus luteciae / Streptococcus lutetiensis / Streptococcus pasteurianus|
CCTACGGGAGGCAGCAGTGGGGAATCTTCGGCAATGGGGGCAACCCTGACCGAGCAACGCCGCGTGAGTGAAGAAGGTTTTCGGATCGTAAAGCTCTGTTGTAAGAGAAGAACGTGTGTGAGAGTGGAAAGTTCACACAGTGACGGTAACTTACCAGAAAGGGACGGCTAACTACGTGC
>MG|10|98.88|Firmicutes|Bacilli|Lactobacillales|Streptococcaceae|Streptococcus|alactolyticus|
CCTACGGGAGGCAGCAGTAGGGAATCTTCGGCAATGGGGGCAACCCTGACCGAGCAACGCCGCGTGAGTGAAGAAGGTTTTCGGATCGTAAAGCTCTGTTGTAAGAGAAGAATGTGTGTGAGAGTGGAAAGTTCACACAGTGACGGTAACTTACCAGAAAGTCACGGCTAACTACGTGC
>MG|12|100.0|Firmicutes|Bacilli|Lactobacillales|Streptococcaceae|Streptococcus|Streptococcus alactolyticus / Streptococcus danieliae / Streptococcus equinus / Streptococcus gallolyticus / Streptococcus luteciae / Streptococcus lutetiensis / Streptococcus pasteurianus|
TCCTACGGGAGGCAGCAGTAGGGAATCTTCGGCAATGGGGGCAACCCTGACCGAGCAACGCCGCGTGAGTGAAGAAGGTTTTCGGATCGTAAAGCTCTGTTGTAAGAGAAGAACGTGTGTGAGAGTGGAAAGTTCACACAGTGACGGTAACTTACCAGAAAGGGACGGCTAACTACGTGC
>MG|11|98.88|Firmicutes|Bacilli|Lactobacillales|Streptococcaceae|Streptococcus|luteciae|
CCTACGGGAGGCAGCAGTAGGGAATCTTCGGCAATGGGGGCAACCCTGACCGAGCAACGCCGCGTGAGTGAAGAAGGTTTTCGGATCGTAAAGCTCTGTTGTAAGAGAAGAACGTGTGTGAGAGTGGAAAGTTCACACAGTGACGGTAACTTACCAGAAAGTCACGGCTAACTACGTGC
>MG|16|98.88|Firmicutes|Bacilli|Lactobacillales|Streptococcaceae|Streptococcus|luteciae|
CCTACGGGAGGCAGCAGTAGGGAATCTTCGGCAATGGGGGCAACCCTGACCGAGCAACGCCGCGTGAGTGAAGAAGGTTTTCGGATCGTAAAGCTCTGTTGTAAGAGAAGAACGTGTGTGAGAGTGGAAAGTTCACACAGTGACGGTAACTTACCAGAAAGCCACGGCTAACTACGTGC
>MG|93|99.44|Firmicutes|Bacilli|Lactobacillales|Streptococcaceae|Streptococcus|Streptococcus alactolyticus / Streptococcus danieliae / Streptococcus equinus / Streptococcus gallolyticus / Streptococcus luteciae / Streptococcus lutetiensis / Streptococcus pasteurianus|
CCTACGGGAGGCAGCAGTAGGGAATCTTCGGCAATGGGGGGCAACCCTGACCGAGCAACGCCGCGTGAGTGAAGAAGGTTTTCGGATCGTAAAGCTCTGTTGTAAGAGAAGAACGTGTGTGAGAGTGGAAAGTTCACACAGTGACGGTAACTTACCAGAAAGGGACGGCTAACTACGTGC
>MG|40|99.45|Firmicutes|Bacilli|Lactobacillales|Streptococcaceae|Streptococcus|Streptococcus alactolyticus / Streptococcus danieliae / Streptococcus equinus / Streptococcus gallolyticus / Streptococcus luteciae / Streptococcus lutetiensis / Streptococcus pasteurianus|
GCACGTAGTTAGCCGTCCCTTTCTGGTAAGTTACCGTCACTGTGTGAACTTTCCACTCTCACACACGTTCTTCTCTTACAACAGAGCTTTACGATCCGAAAACCTTCTTCACTCACGCGGCGTTGCTCGGTCAGGGTTGCCCCCCATTGCCGAAGATTCCCTACTGCTGCCTCCCGTAGGA
>MG|11|99.44|Firmicutes|Bacilli|Lactobacillales|Streptococcaceae|Streptococcus|Streptococcus alactolyticus / Streptococcus danieliae / Streptococcus equinus / Streptococcus gallolyticus / Streptococcus luteciae / Streptococcus lutetiensis / Streptococcus pasteurianus|
GCACGTAGTTAGCCGTCCCTTTCTGGTAAGTTACCGTCACTGTGTGAACTTTCCACTCTCACACACGTTCTTCTCTTACAACAGAGCTTTACGATCCGAAAACCTTCTTCACTCACGCGGCGTTGCTCGGTCAGGGTTGCCCCCATTGCCGAAAATTCCCTACTGCTGCCTCCCGTAGG
>MG|466|100.0|Firmicutes|Bacilli|Lactobacillales|Streptococcaceae|Streptococcus|Streptococcus alactolyticus / Streptococcus danieliae / Streptococcus equinus / Streptococcus gallolyticus / Streptococcus luteciae / Streptococcus lutetiensis / Streptococcus pasteurianus|
GCACGTAGTTAGCCGTCCCTTTCTGGTAAGTTACCGTCACTGTGTGAACTTTCCACTCTCACACACGTTCTTCTCTTACAACAGAGCTTTACGATCCGAAAACCTTCTTCACTCACGCGGCGTTGCTCGGTCAGGGTTGCCCCCATTGCCGAAGATTCCCTACTGCTGCCTCCCGTAGGA
>MG|19|99.35|Firmicutes|Clostridia|Clostridiales|Clostridiaceae|Clostridium|botulinum|
CCTACGGGAGGCAGCAGTGGGGAATATTGCACAATGGGGGGAAACCCTGATGCAGCAACGCCGCGTGAGTGATGAAGGTCTTCGGATTGTAAAACTCTGTCTTTGGGGACGATAATGACGGTACCCAAGGAGGAAGCCACGGCTAACTACGTGC
>MG|47|99.35|Firmicutes|Clostridia|Clostridiales|Clostridiaceae|Clostridium|chromiireducens|
GCACGTAGTTAGCCGTGGCTTCCTCCTTGGGTACCGTCATTATCGTCCCCAAAGACAGAGTTTTACAATCCGAAGACCTTCATCACTCACGCGGCGTTGCTGCATCAGGGTTTCCCCCATTGTGCAATATTCCCCACTGCTGCCTCCCGTAGG
>MG|107|99.35|Firmicutes|Clostridia|Clostridiales|Clostridiaceae|Clostridium|chromiireducens|
CCTACGGGAGGCAGCAGTGGGGAATATTGCACAATGGGGGAAACCCTGATGCAGCAACGCCGCGTGAGTGATGAAGGTCTTCGGATTGTAAAACTCTGTCTTTGGGGACGATAATGACGGTACCCAAGGAGGAAGCCACGGCTAACTACGTGC
>MG|17|100.0|Firmicutes|Clostridia|Clostridiales|Clostridiaceae|Clostridium|perfringens|
CCTACGGGAGGCAGCAGTGGGGAATATTGCACAATGGGGGAAACCCTGATGCAGCAACGCCGCGTGAGTGATGAAGGTTTTCGGATCGTAAAGCTCTGTCTTTGGGGAAGATAATGACGGTACCCAAGGAGGAAGCCACGGCTAACTACGTGC
>MG|48|100.0|Firmicutes|Clostridia|Clostridiales|Clostridiaceae|Clostridium|sp.|
CCTACGGGAGGCAGCAGTGGGGAATATTGCACAATGGAGGAAACTCTGATGCAGCAACGCCGCGTGAGTGATGAAGGTCTTCGGATTGTAAAGCTCTGTCTTCTGGGACGATAATGACGGTACCAGAGGAGGAAGCCACGGCTAACTACGTGC
>MG|11|99.44|Firmicutes|Clostridia|Clostridiales|Clostridiaceae|Clostridium|sp.|
CCTACGGGAGGCAGCAGTAGGGAATCTTCGGCAATGGGCGAAAGCCTGACCGAGCAACGCCGCGTGAAGGAAGAAGTCATTCGTGATGTAAACTTCTGTTATGAAGGAAGAACGGCAGATGGAGGGAATGCCATGTGCGTGACGGTACTTCATGAGGAAGCCACGGCTAACTACGTGC
>MG|11|100.0|Firmicutes|Clostridia|Clostridiales|Clostridiaceae|Clostridium|sp.|
CCTACGGGAGGCAGCAGTGGGGGATATTGCACAATGGAGGAAACTCTGATGCAGCAACGCCGCGTGAGGGAAGAAGGTCTTCGGATTGTAAACCTTTGTCCTTGGTGACGAAACAAATGACGGTAGCCAAGGAGGAAGCTCCGGCTAACTACGTGC
>MG|898|100.0|Firmicutes|Clostridia|Clostridiales|Clostridiaceae|Clostridium|sp.|
CCTACGGGAGGCAGCAGTAGGGAATTTTCGGCAATGGGCGAAAGCCTGACCGAGCAACGCCGCGTGAAGGAAGAAGTCATTCGTGATGTAAACTTCTGTTATGAAGGAAGAACGGCAGATGGAGGGAATGCCATGTGCGTGACGGTACTTCATGAGGAAGCCACGGCTAACTACGTGC
>MG|372|100.0|Firmicutes|Clostridia|Clostridiales|Clostridiaceae|Clostridium|sp.|
GCACGTAGTTAGCCGTGGCTTCCTCATGAAGTACCGTCACGCACATGGCATTCCCTCCATCTGCCGTTCTTCCTTCATAACAGAAGTTTACATCACGAATGACTTCTTCCTTCACGCGGCGTTGCTCGGTCAGGCTTTCGCCCATTGCCGAAAATTCCCTACTGCTGCCTCCCGTAGGA
>MG|42|99.44|Firmicutes|Clostridia|Clostridiales|Clostridiaceae|Clostridium|sp.|
GCACGTAGTTAGCCGTGGCTTCCTCATGAAGTACCGTCACGCACATGGCATTCCCTCCATCTACCGTTCTTCCTTCATAACAGAAGTTTACATCACGAATGACTTCTTCCTTCACGCGGCGTTGCTCGGTCAGGCTTTCGCCCATTGCCGAAAATTCCCTACTGCTGCCTCCCGTAGG
>MG|91|99.44|Firmicutes|Clostridia|Clostridiales|Clostridiaceae|Clostridium|sp.|
CCTACGGGAGGCAGCAGTAGGGAATTTTCGGCAATGGGCGAAAGCCTGACCGAGCAACGCCGCGTGAAGGAAGAAGTCATTCGTGATGTAAACTTCTGTTATGAAGGAAGAACGGTAGATGGAGGGAATGCCATGTGCGTGACGGTACTTCATGAGGAAGCCACGGCTAACTACGTGC
>MG|22|100.0|Firmicutes|Clostridia|Clostridiales|Clostridiaceae|Clostridium|sp.|
GCACGTAGTTAGCCGTGGCTTCCTCCTCTGGTACCGTCATTATCGTCCCAGAAGACAGAGCTTTACAATCCGAAGACCTTCATCACTCACGCGGCGTTGCTGCATCAGAGTTTCCTCCATTGTGCAATATTCCCCACTGCTGCCTCCCGTAGG
>MG|12|98.04|Firmicutes|Clostridia|Clostridiales|Clostridiaceae|Clostridium|sp.|
GCACGTAGTTAGCCGGAGCTTCCTCCTCTGCTACCATCATCATTTTCACAGAGGACAGAGGTTTACAATCCGAAAACCGTCTTCCCTCACGCGGCGTTGCTGGTTCAGGGTTTCCCCCATTGACCAATATCCCTCACTGCTGCCTCCCGTAGG
>MG|14|97.4|Firmicutes|Clostridia|Clostridiales|Clostridiaceae|Clostridium|sp.|
GCACGTAGTTAGCCGGAGCTTCCTCCTTAGGTACCGTCATTATCTTCCCTAAGGACAGAGGTTTACAATCCGAAAACCGTCTTCCCTCACGCGGCGTTGCTGCATCAGAGTTTCCTCCATTGTGCAATATCCCCCCACTGCTGCCTCCCGTAGG
>MG|338|98.04|Firmicutes|Clostridia|Clostridiales|Clostridiaceae|Clostridium|sp.|
CCTACGGGAGGCAGCAGTGAGGGATATTGGTCAATGGGGGAAACCCTGAACCAGCAACGCCGCGTGAGGGAAGACGGTTTTCGGATTGTAAACCTCTGTCCTCTGTGAAAATAGTGATGGTAGCAGAGGAGGAAGCTCCGGCTAACTACGTGC
>MG|16|97.4|Firmicutes|Clostridia|Clostridiales|Clostridiaceae|Clostridium|sp.|
GCACGTAGTTAGCCGGAGCTTCCTCCTCTGCTACCATCACTATTTTCACAGAGGACAGAGGTTTACAATCCGAAAACCGTCTTCCCTCACGCGGCGTTGCTGGTTCAGGGTTTCCCCCCATTGACCAATATCCCTCACTGCTGCCTCCCGTAGG
>MG|49|98.69|Firmicutes|Clostridia|Clostridiales|Clostridiaceae|Clostridium|sp.|
GCACGTAGTTAGCCGGAGCTTCCTCCTCTGCTACCATCATTATTTTCACAGAGGACAGAGGTTTACAATCCGAAAACCGTCTTCCCTCACGCGGCGTTGCTGGTTCAGGGTTTCCCCCATTGACCAATATCCCTCACTGCTGCCTCCCGTAGG
>MG|22|100.0|Firmicutes|Clostridia|Clostridiales|Clostridiaceae|Clostridium|Clostridium hylemonae / Clostridium scindens|
CCTACGGGAGGCAGCAGTGGGGAATATTGCACAATGGGGGAAACCCTGATGCAGCGACGCCGCGTGAAGGATGAAGTATTTCGGTATGTAAACTTCTATCAGCAGGGAAGAAGATGACGGTACCTGACTAAGAAGCCCCGGCTAACTACGTGC
>MG|141|98.69|Firmicutes|Clostridia|Clostridiales|Clostridiaceae|Clostridium|sp.|
CCTACGGGAGGCAGCAGTGAGGGATATTGGTCAATGGGGGAAACCCTGAACCAGCAACGCCGCGTGAGGGAAGACGGTTTTCGGATTGTAAACCTCTGTCCTCTGTGAAAATAATGATGGTAGCAGAGGAGGAAGCTCCGGCTAACTACGTGC
>MG|67|99.35|Firmicutes|Clostridia|Clostridiales|Clostridiaceae|Clostridium|Clostridium polysaccharolyticum / Clostridium populeti|
CCTACGGGAGGCAGCAGTGGGGAATATTGCACAATGGGGGGAAACCCTGATGCAGCGACGCCGCGTGAGTGAAGAAGTATTTCGGTATGTAAAGCTCTATCAGCAGGGAAGAAAATGACGGTACCTGACTAAGAAGCCCCGGCTAACTACGTGC
>MG|1007|97.4|Firmicutes|Clostridia|Clostridiales|Clostridiaceae|Clostridium|sp.|
CCTACGGGAGGCAGCAGTGAGGGATATTGGTCAATGGGGGAAACCCTGAACCAGCAACGCCGCGTGAGGGATGACGGCCTTCGGGTTGTAAACCTCTGTCCTCTGTGAAGATAATGACGGTAGCAGAGGAGGAAGCTCCGGCTAACTACGTGCC
>MG|52|97.39|Firmicutes|Clostridia|Clostridiales|Clostridiaceae|Clostridium|sp.|
CCTACGGGAGGCAGCAGTGGGGGATATTGCACAATGGAGGAAACTCTGATGCAGCAACGCCGCGTGAGGGAAGACGGTTTTCGGATTGTAAACCTCTGTCCTTAGGGAAGATGATGACGGTACCTAAGGAGGAAGCTCCGGCTAACTACGTGC
>MG|12|97.39|Firmicutes|Clostridia|Clostridiales|Clostridiaceae|Clostridium|sp.|
CCTACGGGAGGCAGCAGTGGGGAATATTGCACAATGGAGGAAACTCTGATGCAGCAACGCCGCGTGAGGGAAGACGGTTTTCGGATTGTAAACCTCTGTCCTTAGGGAAGATAATGACGGTACCTAAGGAGGAAGCTCCGGCTAACTACGTGC
>MG|19|99.35|Firmicutes|Clostridia|Clostridiales|Clostridiaceae|Clostridium|Clostridium polysaccharolyticum / Clostridium populeti|
GCACGTAGTTAGCCGGGGCTTCTTAGTCAGGTACCGTCATTTTCTTCCCTGCTGATAGAGCTTTACATACCGAAATACTTCTTCACTCACGCGGCGTCGCTGCATCAGGGTTTCCCCCCATTGTGCAATATTCCCCACTGCTGCCTCCCGTAGGA
>MG|19|97.39|Firmicutes|Clostridia|Clostridiales|Clostridiaceae|Clostridium|sp.|
GCACGTAGTTAGCCGGAGCTTCCTCCTTAGGTACCGTCATCATCTTCCCTAAGGACAGAGGTTTACAATCCGAAAACCGTCTTCCCTCACGCGGCGTTGCTGCATCAGAGTTTCCTCCATTGTGCAATATCCCCCACTGCTGCCTCCCGTAGGG
>MG|67|99.35|Firmicutes|Clostridia|Clostridiales|Clostridiaceae|Clostridium|Clostridium polysaccharolyticum / Clostridium populeti|
GCACGTAGTTAGCCGGGGCTTCTTACTCAGGTACCGTCATTTTCTTCCCTGCTGATAGAGCTTTACATACCGAAATACTTCTTCACTCACGCGGCGTCGCTGCATCAGGGTTTCCCCCATTGTGCAATATTCCCCACTGCTGCCTCCCGTAGG
>MG|27|100.0|Firmicutes|Clostridia|Clostridiales|Clostridiaceae|Clostridium|Clostridium aurantibutyricum / Clostridium cadaveris / Clostridium disporicum / Clostridium quinii|
GCACGTAGTTAGCCGTGGCTTCCTCCTCAGGTACCGTCATTATCGTCCCTGAAGACAGAGCTTTACAACCCGAAGGCCGTCATCACTCACGCGGCGTTGCTGCATCAGGGTTTCCCCCATTGTGCAATATTCCCCACTGCTGCCTCCCGTAGG
>MG|14|99.35|Firmicutes|Clostridia|Clostridiales|Clostridiaceae|Clostridium|Clostridium polysaccharolyticum / Clostridium populeti|
GCACGTAGTTAGCCGGTGCTTCTTAGTCAGGTACCGTCATTTTCTTCCCTGCTGATAGAGCTTTACATACCGAAATACTTCTTCACTCACGCGGCGTCGCTGCATCAGGGTTTCCCCCATTGTGCAATATTCCCCACTGCTGCCTCCCGTAGG
>MG|141|98.04|Firmicutes|Clostridia|Clostridiales|Clostridiaceae|Clostridium|sp.|
GCACGTAGTTAGCCGGAGCTTCCTCCTCTGCTACCATCACTATTTTCACAGAGGACAGAGGTTTACAATCCGAAAACCGTCTTCCCTCACGCGGCGTTGCTGGTTCAGGGTTTCCCCCATTGACCAATATCCCTCACTGCTGCCTCCCGTAGG
>MG|16|98.05|Firmicutes|Clostridia|Clostridiales|Clostridiaceae|Clostridium|sp.|
CCTACGGGAGGCAGCAGTGAGGGATATTGGTCAATGGGGGGAAACCCTGAACCAGCAACGCCGCGTGAGGGAAGACGGTTTTCGGATTGTAAACCTCTGTCCTCTGTGAAAATAATGATGGTAGCAGAGGAGGAAGCTCCGGCTAACTACGTGC
>MG|10|99.35|Firmicutes|Clostridia|Clostridiales|Clostridiaceae|Clostridium|Clostridium polysaccharolyticum / Clostridium populeti|
GCACGTAGTTAGCCGGGGCTTCTTAGTCAGGTACCGTCACTTTCTTCCCTGCTGATAGAGCTTTACATACCGAAATACTTCTTCACTCACGCGGCGTCGCTGCATCAGGGTTTCCCCCATTGTGCAATATTCCCCACTGCTGCCTCCCGTAGG
>MG|96|100.0|Firmicutes|Clostridia|Clostridiales|Clostridiaceae|Clostridium|Clostridium polysaccharolyticum / Clostridium populeti|
GCACGTAGTTAGCCGGGGCTTCTTAGTCAGGTACCGTCATTTTCTTCCCTGCTGATAGAGCTTTACATACCGAAATACTTCTTCACTCACGCGGCGTCGCTGCATCAGGGTTTCCCCCATTGTGCAATATTCCCCACTGCTGCCTCCCGTAGGA
>MG|44|98.04|Firmicutes|Clostridia|Clostridiales|Clostridiaceae|Clostridium|sp.|
GCACGTAGTTAGCCGGAGCTTCCTCCTTAGGTACCGTCATTATCTTCCCTAAGGACAGAGGTTTACAATCCGAAAACCGTCTTCCCTCACGCGGCGTTGCTGCATCAGAGTTTCCTCCATTGTGCAATATCCCCCACTGCTGCCTCCCGTAGG
>MG|12|99.35|Firmicutes|Clostridia|Clostridiales|Clostridiaceae|Clostridium|Clostridium aurantibutyricum / Clostridium cadaveris / Clostridium disporicum / Clostridium quinii|
CCTACGGGAGGCAGCAGTGGGGAATATTGCACAATGGGGGAAACCCTGATGCAGCAATGCCGCGTGAGTGATGACGGCCTTCGGGTTGTAAAGCTCTGTCTTCAGGGACGATAATGACGGTACCTGAGGAGGAAGCCACGGCTAACTACGTGC
>MG|27|99.35|Firmicutes|Clostridia|Clostridiales|Clostridiaceae|Clostridium|Clostridium polysaccharolyticum / Clostridium populeti|
CCTACGGGAGGCAGCAGTGGGGAATATTGCACAATGGGGGAAACCCTGATGCAGCGACGCCGCGTGAGTGAAGAAGTATTTCGGTATGTAAAGCTCTATCAGCAGGGAAGAAAATGACGGTACCTGACTAAGAAGCACCGGCTAACTACGTGC
>MG|438|97.4|Firmicutes|Clostridia|Clostridiales|Clostridiaceae|Clostridium|sp.|
GCACGTAGTTAGCCGGAGCTTCCTCCTCTGCTACCGTCATTATCTTCACAGAGGACAGAGGTTTACAACCCGAAGGCCGTCATCCCTCACGCGGCGTTGCTGGTTCAGGGTTTCCCCCATTGACCAATATCCCTCACTGCTGCCTCCCGTAGGA
>MG|43|97.4|Firmicutes|Clostridia|Clostridiales|Clostridiaceae|Clostridium|sp.|
CCTACGGGAGGCAGCAGTGAGGGATATTGGTCAATGGGGGGAAACCCTGAACCAGCAACGCCGCGTGAGGGAAGACGGTTTTCGGATTGTAAACCTCTGTCCTCTGTGAAAATAGTGATGGTAGCAGAGGAGGAAGCTCCGGCTAACTACGTGC
>MG|17|98.31|Firmicutes|Clostridia|Clostridiales|Clostridiaceae|Clostridium|sp.|
CCTACGGGAGGCAGCAGTAGGGAATTTTCGGCAATGGGGGGAACCCTGACCGAGCAACGCCGCGTGAAGGAAGAAGTCATTCGTGATGTAAACTTCTGTTATGAAGGAAGAACGGCAGATGGAGGGAATGCCATGTGCGTGACGGTACTTCATGAGGAAGCCACGGCTAACTACGTGC
>MG|20|98.08|Firmicutes|Clostridia|Clostridiales|Clostridiaceae|Clostridium|sp.|
GCACGTAGTTAGCCGTGGCTTATTCATTCGGTACCGTCACTTGCTTCGTCCCGAATAAAAGAAGTTTACAACCCGAAAGCCTTCTTCCTTCACGCGGCGTTGCTGGGTCAGGCTTGCGCCCATTGCCCAATATTCCCCACTGCTGCCTCCCGTAGG
>MG|56|100.0|Firmicutes|Clostridia|Clostridiales|Clostridiaceae|Clostridium|Clostridium aurantibutyricum / Clostridium cadaveris / Clostridium disporicum / Clostridium quinii|
CCTACGGGAGGCAGCAGTGGGGAATATTGCACAATGGGGGAAACCCTGATGCAGCAACGCCGCGTGAGTGATGACGGCCTTCGGGTTGTAAAGCTCTGTCTTCAGGGACGATAATGACGGTACCTGAGGAGGAAGCCACGGCTAACTACGTGC
>MG|232|100.0|Firmicutes|Clostridia|Clostridiales|Clostridiaceae|Clostridium|Clostridium polysaccharolyticum / Clostridium populeti|
CCTACGGGAGGCAGCAGTGGGGAATATTGCACAATGGGGGAAACCCTGATGCAGCGACGCCGCGTGAGTGAAGAAGTATTTCGGTATGTAAAGCTCTATCAGCAGGGAAGAAAATGACGGTACCTGACTAAGAAGCCCCGGCTAACTACGTGCCAGCAGCCGCGGTAATA
>MG|117|98.69|Firmicutes|Clostridia|Clostridiales|Clostridiaceae|Clostridium|sp.|
GCACGTAGTTAGCCGGAGCTTCCTCCTCTGCTACCGTCATTATCTTCACAGAGGACAGAGGTTTACAATCCGAAGACCGTCATCCCTCACGCGGCGTTGCTGGTTCAGGGTTTCCCCCATTGACCAATATCCCTCACTGCTGCCTCCCGTAGG
>MG|253|98.69|Firmicutes|Clostridia|Clostridiales|Clostridiaceae|Clostridium|sp.|
CCTACGGGAGGCAGCAGTGAGGGATATTGGTCAATGGGGGAAACCCTGAACCAGCAACGCCGCGTGAGGGATGACGGTCTTCGGATTGTAAACCTCTGTCCTCTGTGAAGATAATGACGGTAGCAGAGGAGGAAGCTCCGGCTAACTACGTGC
>MG|11|99.35|Firmicutes|Clostridia|Clostridiales|Clostridiaceae|Clostridium|Clostridium polysaccharolyticum / Clostridium populeti|
CCTACGGGAGGCAGCAGTGGGGAATATTGCACAATGGGGGAAACCCTGATGCAGCGACGCCGCGTGAGTGAAGAAGTATTTCGGTATGTAAAGCTCTATCAGCAGGGAAGAAAAATGACGGTACCTGACTAAGAAGCCCCGGCTAACTACGTGC
>MG|146|98.04|Firmicutes|Clostridia|Clostridiales|Clostridiaceae|Clostridium|sp.|
CCTACGGGAGGCAGCAGTGGGGGATATTGCACAATGGAGGAAACTCTGATGCAGCAACGCCGCGTGAGGGAAGACGGTTTTCGGATTGTAAACCTCTGTCCTTAGGGAAGATAATGACGGTACCTAAGGAGGAAGCTCCGGCTAACTACGTGC
>MG|1033|97.06|Firmicutes|Clostridia|Clostridiales|Clostridiaceae|Clostridium|sp.|
CCTACGGGAGGCAGCAGTGGGGAATATTGCACAATGGGGGAAACCCTGATGCAGCAACGCCGCGTGAAGGAAGACGGTTTTCGGATTGTAAACTTCTGTTCTTAGTGAAGATAATGACGGTAGCTAAGGAGCAAGCCACGGCTAACTACGTGCCAGCAGCCGCGGTAATA
>MG|48|98.08|Firmicutes|Clostridia|Clostridiales|Clostridiaceae|Clostridium|sp.|
CCTACGGGAGGCAGCAGTGGGGAATATTGGGCAATGGGCGCAAGCCTGACCCAGCAACGCCGCGTGAAGGAAGAAGGCTTTCGGGTTGTAAACTTCTTTTATTCGGGACGAAGCAAGTGACGGTACCGAATGAATAAGCCACGGCTAACTACGTGC
>MG|18|98.05|Firmicutes|Clostridia|Clostridiales|Clostridiaceae|Clostridium|sp.|
CCTACGGGAGGCAGCAGTGAGGGATATTGGTCAATGGGGGGAAACCCTGAACCAGCAACGCCGCGTGAGGGATGACGGTCTTCGGATTGTAAACCTCTGTCCTCTGTGAAGATAATGACGGTAGCAGAGGAGGAAGCTCCGGCTAACTACGTGC
>MG|11|98.69|Firmicutes|Clostridia|Clostridiales|Clostridiaceae|Clostridium|sp.|
CCTACGGGAGGCAGCAGTGGGGAATATTGCACAATGGGGGAAACCCTGATGCAGCGACGCCGCGTGAGTGAAGAAGTAATTCGTTATGTAAAGCTCTATCAGCAGGGAAGAAAGTGACGGTACCTGAGTAAGAAGCCCCGGCTAACTACGTGC
>MG|42|98.04|Firmicutes|Clostridia|Clostridiales|Clostridiaceae|Clostridium|sp.|
CCTACGGGAGGCAGCAGTGAGGGATATTGGTCAATGGGGGAAACCCTGAACCAGCAACGCCGCGTGAGGGAAGACGGTTTTCGGATTGTAAACCTCTGTCCTCTGTGAAAATGATGATGGTAGCAGAGGAGGAAGCTCCGGCTAACTACGTGC
>MG|53|97.4|Firmicutes|Clostridia|Clostridiales|Clostridiaceae|Clostridium|sp.|
CCTACGGGAGGCAGCAGTGGGGGGATATTGCACAATGGAGGAAACTCTGATGCAGCAACGCCGCGTGAGGGAAGACGGTTTTCGGATTGTAAACCTCTGTCCTTAGGGAAGATAATGACGGTACCTAAGGAGGAAGCTCCGGCTAACTACGTGC
>MG|11|99.35|Firmicutes|Clostridia|Clostridiales|Eubacteriaceae|Eubacterium|hallii|
CCTACGGGAGGCAGCAGTGGGGAATATTGCACAATGGGGGGAAACCCTGATGCAGCAACGCCGCGTGAGTGAAGAAGTATTTCGGTATGTAAAGCTCTATCAGCAGGGAAGATAATGACGGTACCTGACTAAGAAGCTCCGGCTAAATACGTGC
>MG|54|99.35|Firmicutes|Clostridia|Clostridiales|Eubacteriaceae|Eubacterium|hallii|
CCTACGGGAGGCAGCAGTGGGGAATATTGCACAATGGGGGGAACCCTGATGCAGCAACGCCGCGTGAGTGAAGAAGTATTTCGGTATGTAAAGCTCTATCAGCAGGGAAGATAATGACGGTACCTGACTAAGAAGCTCCGGCTAAATACGTGC
>MG|39|100.0|Firmicutes|Clostridia|Clostridiales|Eubacteriaceae|Eubacterium|hallii|
CCTACGGGAGGCAGCAGTGGGGAATATTGCACAATGGGGGAAACCCTGATGCAGCAACGCCGCGTGAGTGAAGAAGTATTTCGGTATGTAAAGCTCTATCAGCAGGGAAGATAATGACGGTACCTGACTAAGAAGCTCCGGCTAAATACGTGC
>MG|17|99.35|Firmicutes|Clostridia|Clostridiales|Eubacteriaceae|Eubacterium|hallii|
GCACGTATTTAGCCGGAGCTTCTTAGTCAGGTACCGTCATTATCTTCCCTGCTGATAGAGCTTTACATACCGAAATACTTCTTCACTCACGCGGCGTTGCTGCATCAGGGTTCCCCCCATTGTGCAATATTCCCCACTGCTGCCTCCCGTAGG
>MG|12|100.0|Firmicutes|Clostridia|Clostridiales|Eubacteriaceae|Eubacterium|hallii|
GCACGTATTTAGCCGGAGCTTCTTAGTCAGGTACCGTCATTATCTTCCCTGCTGATAGAGCTTTACATACCGAAATACTTCTTCACTCACGCGGCGTTGCTGCATCAGGGTTTCCCCCATTGTGCAATATTCCCCACTGCTGCCTCCCGTAGG
>MG|52|99.35|Firmicutes|Clostridia|Clostridiales|Lachnospiraceae|Blautia|producta|
CCTACGGGAGGCAGCAGTGGGGAATATTGCACAATGGGGGAAACCCTGATGCAGCGACGCCGCGTGAAGGAAGAAGTATCTCGGTATGTAAACTTCTATCAGCAGGGAAGAGAATGACGGTACCTGACTAAGAAGCCCCGGCTAATTACGTGC
>MG|35|99.35|Firmicutes|Clostridia|Clostridiales|Lachnospiraceae|Blautia|producta|
CCTACGGGAGGCAGCAGTGGGGAATATTGCACAATGGGGGAAACCCTGATGCAGCGACGCCGCGTGAAGGAAGAAGTATCTCGGTATGTAAACTTCTATCAGCAGGGAAGAAAATGACGGTACCTGACTAAGAAGCACCGGCTAAATACGTGC
>MG|27|99.35|Firmicutes|Clostridia|Clostridiales|Lachnospiraceae|Blautia|producta|
GCACGTAATTAGCCGGGGCTTCTTAGTCAGGTACCGTCATTCTCTTCCCTGCTGATAGAAGTTTACATACCGAGATACTTCTTCCTTCACGCGGCGTCGCTGCATCAGGGTTTCCCCCATTGTGCAATATTCCCCACTGCTGCCTCCCGTAGG
>MG|10|99.35|Firmicutes|Clostridia|Clostridiales|Lachnospiraceae|Blautia|producta|
CCTACGGGAGGCAGCAGTGGGGAATATTGCACAATGGGGGAAACCCTGATGCAGCGACGCCGCGTGAAGGAAGAAGTATCTCGGTATGTAAACTTCTATCAGCAGGGAAGAAAATGACGGTACCTGACTAAGAAGCTCCGGCTAAATACGTGC
>MG|10|99.35|Firmicutes|Clostridia|Clostridiales|Lachnospiraceae|Blautia|producta|
CCTACGGGAGGCAGCAGTGGGGAATATTGCACAATGGGGGGAAACCCTGATGCAGCGACGCCGCGTGAAGGAAGAAGTATCTCGGTATGTAAACTTCTATCAGCAGGGAAGAAAAATGACGGTACCTGACTAAGAAGCCCCGGCTAACTACGTGC
>MG|11|99.35|Firmicutes|Clostridia|Clostridiales|Lachnospiraceae|Blautia|producta|
GCACGTATTTAGCCGGTGCTTCTTAGTCAGGTACCGTCATTTTCTTCCCTGCTGATAGAAGTTTACATACCGAGATACTTCTTCCTTCACGCGGCGTCGCTGCATCAGGGTTTCCCCCATTGTGCAATATTCCCCACTGCTGCCTCCCGTAGG
>MG|40|99.35|Firmicutes|Clostridia|Clostridiales|Lachnospiraceae|Blautia|Blautia coccoides / Blautia hansenii / Blautia luti / Blautia stercoris|
CCTACGGGAGGCAGCAGTGGGGAATATTGCACAATGGGGGAAACCCTGATGCAGCGACGCCGCGTGAAGGAAGAAGTATCTCGGTATGTAAACTTCTATCAGCAGGGAAGAAAAATGACGGTACCTGACTAAGAAGCCCCGGCTAACTACGTGC
>MG|17|99.35|Firmicutes|Clostridia|Clostridiales|Lachnospiraceae|Blautia|Blautia coccoides / Blautia hansenii / Blautia luti / Blautia stercoris|
CCTACGGGAGGCAGCAGTGGGGGAATATTGCACAATGGGGGAAACCCTGATGCAGCGACGCCGCGTGAAGGAAGAAGTATCTCGGTATGTAAACTTCTATCAGCAGGGAAGAAAATGACGGTACCTGACTAAGAAGCCCCGGCTAACTACGTGCC
>MG|11|98.7|Firmicutes|Clostridia|Clostridiales|Lachnospiraceae|Blautia|producta|
CCTACGGGAGGCAGCAGTGGGGAATATTGCACAATGGGGGGAAACCCTGATGCAGCGACGCCGCGTGAAGGAAGAAGTATCTCGGTATGTAAACTTCTATCAGCAGGGAAGAGAATGACGGTACCTGACTAAGAAGCCCCGGCTAATTACGTGC
>MG|13|99.35|Firmicutes|Clostridia|Clostridiales|Lachnospiraceae|Blautia|Blautia coccoides / Blautia hansenii / Blautia luti / Blautia stercoris|
GCACGTAGTTAGCCGGGGCTTCTTAGTCAGGTACCGTCATTTTTCTTCCCTGCTGATAGAAGTTTACATACCGAGATACTTCTTCCTTCACGCGGCGTCGCTGCATCAGGGTTTCCCCCATTGTGCAATATTCCCCACTGCTGCCTCCCGTAGG
>MG|642|100.0|Firmicutes|Clostridia|Clostridiales|Lachnospiraceae|Blautia|Blautia coccoides / Blautia hansenii / Blautia luti / Blautia stercoris|
CCTACGGGAGGCAGCAGTGGGGAATATTGCACAATGGGGGAAACCCTGATGCAGCGACGCCGCGTGAAGGAAGAAGTATCTCGGTATGTAAACTTCTATCAGCAGGGAAGAAAATGACGGTACCTGACTAAGAAGCCCCGGCTAACTACGTGC
>MG|276|100.0|Firmicutes|Clostridia|Clostridiales|Lachnospiraceae|Blautia|Blautia coccoides / Blautia hansenii / Blautia luti / Blautia stercoris|
GCACGTAGTTAGCCGGGGCTTCTTAGTCAGGTACCGTCATTTTCTTCCCTGCTGATAGAAGTTTACATACCGAGATACTTCTTCCTTCACGCGGCGTCGCTGCATCAGGGTTTCCCCCATTGTGCAATATTCCCCACTGCTGCCTCCCGTAGGA
>MG|41|99.35|Firmicutes|Clostridia|Clostridiales|Lachnospiraceae|Blautia|Blautia coccoides / Blautia hansenii / Blautia luti / Blautia producta / Blautia stercoris|
GCACGTAGTTAGCCGGGGCTTCTTAGTCAGGTACCGTCATTTTCTTCCCTGCTGATAGAAGTTTACATACCGAGATACTTCTTCCTTCACGCGGCGTCGCTGCATCAGGGTTTCCCCCCATTGTGCAATATTCCCCACTGCTGCCTCCCGTAGG
>MG|94|99.35|Firmicutes|Clostridia|Clostridiales|Lachnospiraceae|Blautia|Blautia coccoides / Blautia hansenii / Blautia luti / Blautia producta / Blautia stercoris|
CCTACGGGAGGCAGCAGTGGGGAATATTGCACAATGGGGGGAAACCCTGATGCAGCGACGCCGCGTGAAGGAAGAAGTATCTCGGTATGTAAACTTCTATCAGCAGGGAAGAAAATGACGGTACCTGACTAAGAAGCCCCGGCTAACTACGTGC
>MG|12|99.35|Firmicutes|Clostridia|Clostridiales|Lachnospiraceae|Coprococcus|eutactus|
CCTACGGGAGGCAGCAGTGGGGAATATTGCACAATGGGGGAAACCCTGATGCAGCGACGCCGCGTGAGTGAAGAAGTATTTCGGTATGTAAAGCTCTATCAGCAGGGAAGAAAATGACGGTACCTGGCTAAGAAGCACCGGCTAAATACGTGC
>MG|12|98.08|Firmicutes|Clostridia|Clostridiales|Lachnospiraceae|Lachnoclostridium|indolis|
CCTACGGGAGGCAGCAGTGGGGAATATTGCACAATGGGGGAAACCCTGATGCAGCGACGCCGCGTGAGCGAAGAAGTATTTCGGTATGTAAAGCTCTATCAGCAGGGAAGAAAAAAGGACGGTACCTGACTAAGAAGCCCCCGGCTAACTACGTGC
>MG|38|98.71|Firmicutes|Clostridia|Clostridiales|Lachnospiraceae|Lachnoclostridium|indolis|
GCACGTAGTTAGCCGGGGCTTCTTAGTCAGGTACCGTCCTTTTTTCTTCCCTGCTGATAGAGCTTTACATACCGAAATACTTCTTCGCTCACGCGGCGTCGCTGCATCAGGGTTTCCCCCATTGTGCAATATTCCCCACTGCTGCCTCCCGTAGGG
>MG|35|98.05|Firmicutes|Clostridia|Clostridiales|Lachnospiraceae|Lachnoclostridium|indolis|
CCTACGGGAGGCAGCAGTGGGGAATATTGCACAATGGGGGAAACCCTGATGCAGCGACGCCGCGTGGGTGAAGAAGTATTTCGGTATGTAAAGCCCTATCGGCAGGGAAGAAAAAAGACGGTACCTGACTAAGAAGCCCCGGCTAACTACGTGC
>MG|53|98.08|Firmicutes|Clostridia|Clostridiales|Lachnospiraceae|Lachnoclostridium|indolis|
CCTACGGGAGGCAGCAGTGGGGAATATTGCACAATGGGGGGAAACCCTGATGCAGCGACGCCGCGTGAGCGAAGAAGTATTTCGGTATGTAAAGCTCTATCAGCAGGGAAGAAAAAAGGACGGTACCTGACTAAGAAGCCCCGGCTAACTACGTGC
>MG|10|97.42|Firmicutes|Clostridia|Clostridiales|Lachnospiraceae|Lachnoclostridium|indolis|
GCACGTAGTTAGCCGGGGCTTCTTAGTCAGGTACCGTCTTTTTTTCTTCCCTGCCGATAGGGCTTTACATACCGAAATACTTCTTCACCCACGCGGCGTCGCTGCATCAGGGTTTCCCCCATTGTGCAATATTCCCCACTGCTGCCTCCCGTAGG
>MG|23|97.42|Firmicutes|Clostridia|Clostridiales|Lachnospiraceae|Lachnoclostridium|indolis|
CCTACGGGAGGCAGCAGTGGGGAATATTGCACAATGGGGGAAACCCTGATGCAGCGACGCCGCGTGGGTGAAGAAGTATTTCGGTATGTAAAGCCCTATCGGCAGGGAAGAAAAAAAGACGGTACCTGACTAAGAAGCCCCGGCTAACTACGTGC
>MG|10|97.42|Firmicutes|Clostridia|Clostridiales|Lachnospiraceae|Lachnoclostridium|indolis|
CCTACGGGAGGCAGCAGTGGGGAATATTGCACAATGGGGGGAAACCCTGATGCAGCGACGCCGCGTGGGTGAAGAAGTATTTCGGTATGTAAAGCCCTATCGGCAGGGAAGAAAAAAGACGGTACCTGACTAAGAAGCCCCGGCTAACTACGTGC
>MG|21|98.09|Firmicutes|Clostridia|Clostridiales|Lachnospiraceae|Lachnoclostridium|indolis|
GCACGTAGTTAGCCGGGGCTTCTTAGTCAGGTACCGTCCTTTTTTCTTCCCTGCTGATAGAGCTTTACATACCGAAATACTTCTTCGCTCACGCGGCGTCGCTGCATCAGGGTTTCCCCCCATTGTGCAATATTCCCCACTGCTGCCTCCCGTAGGA
>MG|89|98.71|Firmicutes|Clostridia|Clostridiales|Lachnospiraceae|Lachnoclostridium|indolis|
CCTACGGGAGGCAGCAGTGGGGAATATTGCACAATGGGGGAAACCCTGATGCAGCGACGCCGCGTGAGCGAAGAAGTATTTCGGTATGTAAAGCTCTATCAGCAGGGAAGAAAAAAGGACGGTACCTGACTAAGAAGCCCCGGCTAACTACGTGC
>MG|12|98.04|Firmicutes|Clostridia|Clostridiales|Lachnospiraceae|Marvinbryantia|formatexigens|
CCTACGGGAGGCAGCAGTGGGGAATATTGCACAATGGGGGAAACCCTGATGCAGCGACGCCGCGTGGGTGAAGAAGTTTTTCGGAATGTAAAGCCCTATCAGCAGGGAAGAAAATGACGGTACCTGACTAAGAAGCCCCGGCTAACTACGTGC
>MG|88|99.35|Firmicutes|Clostridia|Clostridiales|Lachnospiraceae|Moryella|indoligenes|
CCTACGGGAGGCAGCAGTGGGGAATATTGCACAATGGGGGAAACCCTGATGCAGCGACGCCGCGTGAGTGAAGAAGTATTTCGGTATGTAAAGCTCTATCAGCAGGGAAGAAGATGACGGTACCTGAGTAAGAAGCCCCGGCTAACTACGTGC
>MG|34|99.35|Firmicutes|Clostridia|Clostridiales|Lachnospiraceae|Moryella|indoligenes|
GCACGTAGTTAGCCGGGGCTTCTTACTCAGGTACCGTCATCTTCTTCCCTGCTGATAGAGCTTTACATACCGAAATACTTCTTCACTCACGCGGCGTCGCTGCATCAGGGTTTCCCCCATTGTGCAATATTCCCCACTGCTGCCTCCCGTAGG
>MG|13|99.35|Firmicutes|Clostridia|Clostridiales|Lachnospiraceae|Roseburia|faecis|
CCTACGGGAGGCAGCAGTGGGGAATATTGCACAATGGGGGGAAACCCTGATGCAGCGACGCCGCGTGAGTGAAGAAGTATCTCGGTATGTAAAGCTCTATCAGCAGGGAAGAAAATGACGGTACCTGACTAAGAAGCACCGGCTAAATACGTGC
>MG|115|99.35|Firmicutes|Clostridia|Clostridiales|Lachnospiraceae|Roseburia|faecis|
CCTACGGGAGGCAGCAGTGGGGAATATTGCACAATGGGGGGAAACCCTGATGCAGCGACGCCGCGTGAGCGAAGAAGTATTTCGGTATGTAAAGCTCTATCAGCAGGGAAGAAGAATGACGGTACCTGACTAAGAAGCACCGGCTAAATACGTGC
>MG|14|99.35|Firmicutes|Clostridia|Clostridiales|Lachnospiraceae|Roseburia|faecis|
CCTACGGGAGGCAGCAGTGGGGAATATTGCACAATGGGGGAAACCCTGATGCAGCGACGCCGCGTGAGTGAAGAAGTATCTCGGTATGTAAAGCTCTATCAGCAGGGAAGAAGATGACGGTACCTGACTAAGAAGCACCGGCTAAATACGTGC
>MG|59|100.0|Firmicutes|Clostridia|Clostridiales|Lachnospiraceae|Roseburia|faecis|
CCTACGGGAGGCAGCAGTGGGGAATATTGCACAATGGGGGAAACCCTGATGCAGCGACGCCGCGTGAGTGAAGAAGTATCTCGGTATGTAAAGCTCTATCAGCAGGGAAGAAAATGACGGTACCTGACTAAGAAGCACCGGCTAAATACGTGCC
>MG|24|99.35|Firmicutes|Clostridia|Clostridiales|Lachnospiraceae|Roseburia|faecis|
CCTACGGGAGGCAGCAGTGGGGAATATTGCACAATGGGGGGAACCCTGATGCAGCGACGCCGCGTGAGCGAAGAAGTATTTCGGTATGTAAAGCTCTATCAGCAGGGAAGAAGAATGACGGTACCTGACTAAGAAGCTCCGGCTAAATACGTGC
>MG|40|99.36|Firmicutes|Clostridia|Clostridiales|Lachnospiraceae|Roseburia|faecis|
GCACGTATTTAGCCGGTGCTTCTTAGTCAGGTACCGTCATTCTTCTTCCCTGCTGATAGAGCTTTACATACCGAAATACTTCTTCGCTCACGCGGCGTCGCTGCATCAGGGTTTCCCCCCATTGTGCAATATTCCCCACTGCTGCCTCCCGTAGGA
>MG|31|99.35|Firmicutes|Clostridia|Clostridiales|Lachnospiraceae|Roseburia|faecis|
CCTACGGGAGGCAGCAGTGGGGAATATTGCACAATGGGGAAACCCTGATGCAGCGACGCCGCGTGAGCGAAGAAGTATTTCGGTATGTAAAGCTCTATCAGCAGGGAAGAAGAATGACGGTACCTGACTAAGAAGCTCCGGCTAAATACGTGC
>MG|38|99.35|Firmicutes|Clostridia|Clostridiales|Lachnospiraceae|Roseburia|faecis|
GCACGTATTTAGCCGGAGCTTCTTAGTCAGGTACCGTCATTCTTCTTCCCTGCTGATAGAGCTTTACATACCGAAATACTTCTTCACTCACGCGGCGTCGCTGCATCAGGGTTTCCCCCATTGTGCAATATTCCCCACTGCTGCCTCCCGTAGGA
>MG|15|99.35|Firmicutes|Clostridia|Clostridiales|Lachnospiraceae|Roseburia|faecis|
GCACGTATTTAGCCGGAGCTTCTTAGTCAGGTACCGTCATTCTTCTTCCCTGCTGATAGAGCTTTACATACCGAAATACTTCTTCGCCCACGCGGCGTCGCTGCATCAGGGTTTCCCCCATTGTGCAATATTCCCCACTGCTGCCTCCCGTAGG
>MG|162|99.35|Firmicutes|Clostridia|Clostridiales|Lachnospiraceae|Roseburia|faecis|
CCTACGGGAGGCAGCAGTGGGGAATATTGCACAATGGGGGAAACCCTGATGCAGCGACGCCGCGTGAGCGAAGAAGTATTTCGGTATGTAAAGCTCTATCAGCAGGGAAGAAAAATGACGGTACCTGACTAAGAAGCTCCGGCTAAATACGTGCC
>MG|19|99.35|Firmicutes|Clostridia|Clostridiales|Lachnospiraceae|Roseburia|faecis|
CCTACGGGAGGCAGCAGTGGGGAATATTGCACAATGGGGGAAACCCTGATGCAGCGACGCCGCGTGAGCGAAGAAGTATTTCGGTATGTAAAGCTCTACCAGCAGGGAAGAAGAATGACGGTACCTGACTAAGAAGCTCCGGCTAAATACGTGC
>MG|65|99.35|Firmicutes|Clostridia|Clostridiales|Lachnospiraceae|Roseburia|faecis|
GCACGTATTTAGCCGGAGCTTCTTAGTCAGGTACCGTCATTTTTCTTCCCTGCTGATAGAGCTTTACATACCGAAATACTTCTTCGCTCACGCGGCGTCGCTGCATCAGGGTTTCCCCCATTGTGCAATATTCCCCACTGCTGCCTCCCGTAGG
>MG|36|99.35|Firmicutes|Clostridia|Clostridiales|Lachnospiraceae|Roseburia|faecis|
CCTACGGGAGGCAGCAGTGGGGGAATATTGCACAATGGGGGAAACCCTGATGCAGCGACGCCGCGTGAGCGAAGAAGTATTTCGGTATGTAAAGCTCTATCAGCAGGGAAGAAGAATGACGGTACCTGACTAAGAAGCACCGGCTAAATACGTGC
>MG|13|99.32|Firmicutes|Clostridia|Clostridiales|Lachnospiraceae|Roseburia|faecis|
CCTACGGAGGCAGCAGTGGGGAATATTGCACAATGGGGGAAACCCTGATGCAGCGACGCCGCGTGAGCGAAGAAGTATTTCGGTATGTAAAGCTCTATCAGCAGGGAAGAAGAATGACGGTACCTGACTAAGAAGCTCCGGCTAAATACGTGC
>MG|12|99.35|Firmicutes|Clostridia|Clostridiales|Lachnospiraceae|Roseburia|faecis|
CCTACGGGAGGCAGCAGTGGGGAATATTGCACAATGGGGGAGACCCTGATGCAGCGACGCCGCGTGAGCGAAGAAGTATTTCGGTATGTAAAGCTCTATCAGCAGGGAAGAAGAATGACGGTACCTGACTAAGAAGCTCCGGCTAAATACGTGC
>MG|15|99.34|Firmicutes|Clostridia|Clostridiales|Lachnospiraceae|Roseburia|faecis|
CCTACGGGAGGCAGCAGTGGGGAATATTGCACAATGGGGGAAACCCTGATGCAGCGACGCCGCGTGAGCGAAGAAGTATTTCGGTATGTAAAGCTCTATCAGCAGGGAAGAAGAATGACGGTACCTGACTAAGAAGCTCCGGCTAAATACGCGC
>MG|11032|99.35|Firmicutes|Clostridia|Clostridiales|Lachnospiraceae|Roseburia|faecis|
CCTACGGGAGGCAGCAGTGGGGAATATTGCACAATGGGGGAAACCCTGATGCAGCGACGCCGCGTGAGCGAAGAAGTATTTCGGTATGTAAAGCTCTATCAGCAGGGAAGAAGAATGACGGTACCTGACTAAGAAGCTCCGGCTAAATACGTGCA
>MG|13|99.35|Firmicutes|Clostridia|Clostridiales|Lachnospiraceae|Roseburia|faecis|
CCTACGGGAGGCAGCAGTGGGGAATATTGCACAATGGGGGAAACCCTGATGCAGCGACGCCGCGTGAGCGAAGAAGTATTTCGGTATGTAAAGCTCTATCAGCAGGGAAGAAGAATGACGGTACCTGACTAAGAAGCCCCGGCTAAATACGTGC
>MG|11|99.35|Firmicutes|Clostridia|Clostridiales|Lachnospiraceae|Roseburia|faecis|
CCTACGGGAGGCAGCAGTGGGGAATATTGCACAATGGGGGAAACCCTGATGCAGCGACGCCGCGTGAGCGAAGAAGTATTTCGGTATGTAAAGCTCTATCAGCAGGGGAGAAGAATGACGGTACCTGACTAAGAAGCTCCGGCTAAATACGTGC
>MG|23|99.35|Firmicutes|Clostridia|Clostridiales|Lachnospiraceae|Roseburia|faecis|
CCTACGGGAGGCAGCAGTGGGGAATATTGCACAATGGGGGAAACCCTGATGCAGCGACGCCGCGTGAGCGAAGAAGTATTTCGGTATGTAAGGCTCTATCAGCAGGGAAGAAGAATGACGGTACCTGACTAAGAAGCTCCGGCTAAATACGTGC
>MG|4394|99.35|Firmicutes|Clostridia|Clostridiales|Lachnospiraceae|Roseburia|faecis|
GCACGTATTTAGCCGGAGCTTCTTAGTCAGGTACCGTCATTCTTCTTCCCTGCTGATAGAGCTTTACATACCGAAATACTTCTTCGCTCACGCGGCGTCGCTGCATCAGGGTTTCCCCCATTGTGCAATATTCCCCACTGCTGCCTCCCGTAGGA
>MG|17|99.35|Firmicutes|Clostridia|Clostridiales|Lachnospiraceae|Roseburia|faecis|
GCACGTATTTAGCCGGTGCTTCTTAGTCAGGTACCGTCATTTTTCTTCCCTGCTGATAGAGCTTTACATACCGAAATACTTCTTCACTCACGCGGCGTCGCTGCATCAGGGTTTCCCCCATTGTGCAATATCCCCCACTGCTGCCTCCCGTAGG
>MG|56|99.35|Firmicutes|Clostridia|Clostridiales|Lachnospiraceae|Roseburia|faecis|
CCTACGGGAGGCAGCAGTGGGGGATATTGCACAATGGGGGAAACCCTGATGCAGCGACGCCGCGTGAGTGAAGAAGTATTTCGGTATGTAAAGCTCTATCAGCAGGGAAGAAAAATGACGGTACCTGACTAAGAAGCACCGGCTAAATACGTGC
>MG|10|99.35|Firmicutes|Clostridia|Clostridiales|Lachnospiraceae|Roseburia|faecis|
CCTACGGGAGGCAGCAGTGGGGAATATTGCACAATGGGGGAAACCCTGATGCAGCGACGCCGCGTGAGCGAAGAAGTATTTCGGTATGTAAAGCTCTATCAGCAGGGAAGAAGAATGACGGTACCTGACCAAGAAGCTCCGGCTAAATACGTGC
>MG|19|99.35|Firmicutes|Clostridia|Clostridiales|Lachnospiraceae|Roseburia|faecis|
CCTACGGGAGGCAGCAGTGGGGAATATTGCACAATGGGGGAAACCCTGATGCAGCGACGCCGCGTGAGCAAGAAGTATTTCGGTATGTAAAGCTCTATCAGCAGGGAAGAAGAATGACGGTACCTGACTAAGAAGCTCCGGCTAAATACGTGC
>MG|15|100.0|Firmicutes|Clostridia|Clostridiales|Lachnospiraceae|Roseburia|faecis|
GCACGTATTTAGCCGGTGCTTCTTAGTCAGGTACCGTCATTTTCTTCCCTGCTGATAGAGCTTTACATACCGAGATACTTCTTCACTCACGCGGCGTCGCTGCATCAGGGTTTCCCCCATTGTGCAATATTCCCCACTGCTGCCTCCCGTAGG
>MG|17|99.35|Firmicutes|Clostridia|Clostridiales|Lachnospiraceae|Roseburia|faecis|
CCTACGGGAGGCAGCAGTGGGGAATATTGCACAATGGGGGAAACCCTGATGCAGCGACGCCGCGTGAGCGAAGAAGTATTTCGGTATGTAAAGCTCTATCAGCAGGGAAGGAGAATGACGGTACCTGACTAAGAAGCTCCGGCTAAATACGTGC
>MG|12|99.35|Firmicutes|Clostridia|Clostridiales|Lachnospiraceae|Roseburia|faecis|
GCACGTATTTAGCCGGAGCTTCTTAGTCAGGTACCGTCATTCTTCTTCCCTGCTGATAGAGCTTTACATACCGAAATACTTCTTCGCTCACGCGGCGTCGCTGCACCAGGGTTTCCCCCATTGTGCAATATTCCCCACTGCTGCCTCCCGTAGG
>MG|12|99.33|Firmicutes|Clostridia|Clostridiales|Lachnospiraceae|Roseburia|faecis|
CCTACGGGAGGCAGCAGTGGGGAATATTGCACAATGGGGGAAACCCTGATGCAGCGACGCCGCGTGAGCGAAGAAGTATTTCGGTATGTAAAGCTCTATCAGCAGGGAAGAAGAATGACGGTACCTGACTAAGAAGCTCCGGCTAAATACATGC
>MG|14|99.34|Firmicutes|Clostridia|Clostridiales|Lachnospiraceae|Roseburia|faecis|
CCTACGGGAGGCAGCAGTGGGGAATATTGCACAATGGGGGAAACCCTGATGCAGCGACGCCGCGTGAGCGAAGAAGTATTTCGGTATGTAAAGCTCTATCAGCAGGGAAGAAGAATGACGGTACCTGACTAAGAAGCTCCGGCTAAATACGTAC
>MG|77|99.35|Firmicutes|Clostridia|Clostridiales|Lachnospiraceae|Roseburia|faecis|
CCTACGGGAGGCAGCAGTGGGGAATATTGCACAATGGGGGAAACCCTGATGCAGCGACGCCGCGTGAGTGAAGAAGTATTTCGGTATGTAAAGCTCTATCAGCAGGGAAGAAGAATGACGGTACCTGACTAAGAAGCTCCGGCTAAATACGTGC
>MG|15|99.35|Firmicutes|Clostridia|Clostridiales|Lachnospiraceae|Roseburia|faecis|
CCTACGGGAGGCAGCAGTGGGGAATATTGCACAATGGGGGAAACCCTGGTGCAGCGACGCCGCGTGAGCGAAGAAGTATTTCGGTATGTAAAGCTCTATCAGCAGGGAAGAAGAATGACGGTACCTGACTAAGAAGCTCCGGCTAAATACGTGC
>MG|314|99.35|Firmicutes|Clostridia|Clostridiales|Lachnospiraceae|Roseburia|faecis|
CCTACGGGAGGCAGCAGTGGGGAATATTGCACAATGGGGGAAACCCTGATGCAGCGACGCCGCGTGAGTGAAGAAGTATTTCGGTATGTAAAGCTCTATCAGCAGGGAAGAAAAATGACGGTACCTGACTAAGAAGCACCGGCTAAATACGTGC
>MG|529|100.0|Firmicutes|Clostridia|Clostridiales|Lachnospiraceae|Roseburia|faecis|
CCTACGGGAGGCAGCAGTGGGGAATATTGCACAATGGGGGAAACCCTGATGCAGCGACGCCGCGTGAGCGAAGAAGTATTTCGGTATGTAAAGCTCTATCAGCAGGGAAGAAGAATGACGGTACCTGACTAAGAAGCACCGGCTAAATACGTGC
>MG|10|99.35|Firmicutes|Clostridia|Clostridiales|Lachnospiraceae|Roseburia|faecis|
GCACGTATTTAGCCGGAGCTTCTTAGTCAGGTACCGTCATTCTTCTTCCCTGCTGATAGAGCCTTACATACCGAAATACTTCTTCGCTCACGCGGCGTCGCTGCATCAGGGTTTCCCCCATTGTGCAATATTCCCCACTGCTGCCTCCCGTAGG
>MG|16|99.35|Firmicutes|Clostridia|Clostridiales|Lachnospiraceae|Roseburia|faecis|
GCACGTATTTAGCCGGAGCTTCTTAGTCAGGTACCGTCATTCTTCCTCCCTGCTGATAGAGCTTTACATACCGAAATACTTCTTCGCTCACGCGGCGTCGCTGCATCAGGGTTTCCCCCATTGTGCAATATTCCCCACTGCTGCCTCCCGTAGG
>MG|15|99.35|Firmicutes|Clostridia|Clostridiales|Lachnospiraceae|Roseburia|faecis|
GCACGTATTTAGCCGGTGCTTCTTAGTCAGGTACCGTCATTTTTCTTCCCTGCTGATAGAGCTTTACATACCGAAATACTTCTTCGCTCACGCGGCGTCGCTGCATCAGGGTTTCCCCCCATTGTGCAATATTCCCCACTGCTGCCTCCCGTAGG
>MG|46|99.36|Firmicutes|Clostridia|Clostridiales|Lachnospiraceae|Roseburia|faecis|
CCTACGGGAGGCAGCAGTGGGGAATATTGCACAATGGGGGGAAACCCTGATGCAGCGACGCCGCGTGAGCGAAGAAGTATTTCGGTATGTAAAGCTCTATCAGCAGGGAAGAAAAATGACGGTACCTGACTAAGAAGCACCGGCTAAATACGTGCC
>MG|20|99.35|Firmicutes|Clostridia|Clostridiales|Lachnospiraceae|Roseburia|faecis|
CCTACGGGAGGCAGCAGTGGGGAATATTGCACAATGGGGGAAACCCTGATGCAGCGACGCCGCGTGAGCGAAGAAGTATTTCGGTATGTAAAGCTCTATCGGCAGGGAAGAAGAATGACGGTACCTGACTAAGAAGCTCCGGCTAAATACGTGC
>MG|15|99.35|Firmicutes|Clostridia|Clostridiales|Lachnospiraceae|Roseburia|faecis|
CCTACGGGAGGCAGCAGTGGGGAATATTGCACAATGGGGGAAACCCTGATGCAGCGACGCCGCGTGAGCGAAGAAGTATTTCGGTATGTAAAGCTCTATCAGCAGGGAAGAAAAAGGACGGTACCTGACTAAGAAGCACCGGCTAAATACGTGC
>MG|25|99.35|Firmicutes|Clostridia|Clostridiales|Lachnospiraceae|Roseburia|faecis|
CCTACGGGAGGCAGCAGTGGGGAATATTGCACAATGGGGGAAACCCTGATGCAGCGACGCCGCGTGGGCGAAGAAGTATTTCGGTATGTAAAGCTCTATCAGCAGGGAAGAAGAATGACGGTACCTGACTAAGAAGCTCCGGCTAAATACGTGC
>MG|218|100.0|Firmicutes|Clostridia|Clostridiales|Lachnospiraceae|Roseburia|faecis|
GCACGTATTTAGCCGGTGCTTCTTAGTCAGGTACCGTCATTCTTCTTCCCTGCTGATAGAGCTTTACATACCGAAATACTTCTTCGCTCACGCGGCGTCGCTGCATCAGGGTTTCCCCCATTGTGCAATATTCCCCACTGCTGCCTCCCGTAGGA
>MG|17|99.42|Firmicutes|Clostridia|Clostridiales|Lachnospiraceae|Roseburia|faecis|
CCTACGGGAGGCAGCAGTGGGGAATATTGCACAATGGGGGAAACCCTGATGCAGCGACGCCGCGTGAGCGAAGAAGTATTTCGGTATGTAAAGCTCTATCAGCAGGGAAGAAGAATGACGGTACCTGACTAAGAAGCTCCGGCTAAATACGTGCCAGCAGCCGCGGTAATA
>MG|71|99.35|Firmicutes|Clostridia|Clostridiales|Lachnospiraceae|Roseburia|faecis|
TCCTACGGGAGGCAGCAGTGGGGAATATTGCACAATGGGGGAAACCCTGATGCAGCGACGCCGCGTGAGCGAAGAAGTATTTCGGTATGTAAAGCTCTATCAGCAGGGAAGAAGAATGACGGTACCTGACTAAGAAGCTCCGGCTAAATACGTGC
>MG|13|99.35|Firmicutes|Clostridia|Clostridiales|Lachnospiraceae|Roseburia|faecis|
CCTACGGGAGGCAGCAGTGGGGGATATTGCACAATGGGGGAAACCCTGATGCAGCGACGCCGCGTGAGTGAAGAAGTATTTCGGTATGTAAAGCTCTATCAGCAGGGAAGAAGAATGACGGTACCTGACTAAGAAGCTCCGGCTAAATACGTGC
>MG|13|99.35|Firmicutes|Clostridia|Clostridiales|Lachnospiraceae|Roseburia|faecis|
CCTACGGGAGGCAGCAGTGGGGAATATTGCACAATGGGGGAAACCCTGATGCAGCGACGCCGCGTGAGCGAAGAAGTATTTCGGTATGTAAAGCTCTATCAGCAGGGAAGAAGAATGACAGTACCTGACTAAGAAGCTCCGGCTAAATACGTGC
>MG|13|99.33|Firmicutes|Clostridia|Clostridiales|Lachnospiraceae|Roseburia|faecis|
CCTACGGGGAGGCAGCAGTGGGGAATATTGCACAATGGGGGAAACCCTGATGCAGCGACGCCGCGTGAGCGAAGAAGTATTTCGGTATGTAAAGCTCTATCAGCAGGGAAGAAGAATGACGGTACCTGACTAAGAAGCTCCGGCTAAATACGTGC
>MG|16|99.35|Firmicutes|Clostridia|Clostridiales|Lachnospiraceae|Roseburia|faecis|
CCTACGGGAGGCAGCAGTGGGGGAATATTGCACAATGGGGGAAACCCTGATGCAGCGACGCCGCGTGAGCGAAGAAGTATTTCGGTATGTAAAGCTCTATCAGCAGGGAAGAAAAATGACGGTACCTGACTAAGAAGCACCGGCTAAATACGTGC
>MG|19|99.35|Firmicutes|Clostridia|Clostridiales|Lachnospiraceae|Roseburia|faecis|
CCTACGGGAGGCAGCAGTGGGGAATATTGCACAATGGGGGAAACCCTGATGCAGCGACGCCGCGTGAGCGAAGAAGTATTTCGGTATGTAAAGCTCTATCAGCAGGGAGGAAGAATGACGGTACCTGACTAAGAAGCTCCGGCTAAATACGTGC
>MG|105|99.35|Firmicutes|Clostridia|Clostridiales|Lachnospiraceae|Roseburia|faecis|
GCACGTATTTAGCCGGTGCTTCTTAGTCAGGTACCGTCATTTTTCTTCCCTGCTGATAGAGCTTTACATACCGAAATACTTCTTCACTCACGCGGCGTCGCTGCATCAGGGTTTCCCCCATTGTGCAATATTCCCCACTGCTGCCTCCCGTAGG
>MG|10|98.08|Firmicutes|Clostridia|Clostridiales|Lachnospiraceae|Roseburia|faecis|
CCTACGGGAGGCAGCAGTGGGGGGATATTGCACAATGGGGGGAAACCCTGATGCAGCGACGCCGCGTGAGTGAAGAAGTATTTCGGTATGTAAAGCTCTATCAGCAGGGAAGAAAAATGACGGTACCTGACTAAGAAGCACCGGCTAAATACGTGC
>MG|15|97.47|Firmicutes|Clostridia|Clostridiales|Lachnospiraceae|Roseburia|faecis|
CCTACGGGAGGCAGCAGTGGGGAATATTGCACAATGGGGGGAAACCCTGATGCAGCGACGCCGCGTGAGCGAAGAAGTATTTCGGTATGTAAAGCTCTATCAGCAGGGAAGAAGAAAAGTGACGGTACCTGACTAAGAAGCTCCGGCTAAATACGTGC
>MG|14|98.7|Firmicutes|Clostridia|Clostridiales|Lachnospiraceae|Roseburia|faecis|
CCTACGGGAGGCAGCAGTGGGGAATATTGCACAATGGGGGAAACCCTGATGCAGCGACGCCGCGTGAGCGAAGAAGTATTTCGGTATGTAAAGCTCTATCAGCAGGGAAGAAGAATGACGGTACCTGACTAAGAAGCTCTGGCTAAATACGTGC
>MG|16|98.71|Firmicutes|Clostridia|Clostridiales|Lachnospiraceae|Roseburia|faecis|
GCACGTATTTAGCCGGAGCTTCTTAGTCAGGTACCGTCATTTTTCTTCCCTGCTGATAGAGCTTTACATACCGAAATACTTCTTCGCTCACGCGGCGTCGCTGCATCAGGGTTTCCCCCCATTGTGCAATATTCCCCACTGCTGCCTCCCGTAGG
>MG|20|98.7|Firmicutes|Clostridia|Clostridiales|Lachnospiraceae|Roseburia|faecis|
CCTACGGGAGGCAGCAGTGGGGAATATTGCACAATGGGGGAAACCCTGATGCAGCGACGCCGCGTGAGCGAAGAAGTATTTCGGTATGTAAAGCTCTATCAGCAGGGAAGAAGAATGACGGTACCCGACTAAGAAGCTCCGGCTAAATACGTGC
>MG|10|98.7|Firmicutes|Clostridia|Clostridiales|Lachnospiraceae|Roseburia|faecis|
CCTACGGGAGGCAGCAGTGGGGAATATTGCACAATGGGGGAAACCCTGATGCAGCGACGCCGCGTGAGCGAAGAAGTATTTCGGTATGTAAAGTTCTATCAGCAGGGAAGAAGAATGACGGTACCTGACTAAGAAGCTCCGGCTAAATACGTGC
>MG|18|98.08|Firmicutes|Clostridia|Clostridiales|Lachnospiraceae|Roseburia|intestinalis|
GCACGTATTTAGCCGGAGCTTCTTAGTCAGGTACCGTCACTTTCTTCTTCCCTGCTGATAGAGCTTTACATACCGAAATACTTCATCGCTCACGCGGCGTCGCTGCATCAGGGTTTCCCCCATTGTGCAATATTCCCCACTGCTGCCTCCCGTAGG
>MG|12|98.09|Firmicutes|Clostridia|Clostridiales|Lachnospiraceae|Roseburia|intestinalis|
GCACGTATTTAGCCGGAGCTTCTTAGTCAGGTACCGTCACTTTTCTTCTTCCCTGCTGATAGAGCTTTACATACCGAAATACTTCTTCGCTCACGCGGCGTCGCTGCATCAGGGTTTCCCCCATTGTGCAATATTCCCCACTGCTGCCTCCCGTAGG
>MG|23|97.48|Firmicutes|Clostridia|Clostridiales|Lachnospiraceae|Roseburia|intestinalis|
TCCTACGGGAGGCAGCAGTGGGGGAATATTGCACAATGGGGGGAAACCCTGATGCAGCGACGCCGCGTGAGCGAAGAAGTATTTCGGTATGTAAAGCTCTATCAGCAGGGAAGAAGAAAGTGACGGTACCTGACTAAGAAGCTCCGGCTAAATACGTGC
>MG|23|98.08|Firmicutes|Clostridia|Clostridiales|Lachnospiraceae|Roseburia|intestinalis|
[truncated: 1,091,152 more chars]
