# Supplementary material for: A comparative analysis of microbial profile of Guinea fowl and chicken using metagenomic approach
Source: PLoS One. 2018 Mar 1;13(3):e0191029. doi: 10.1371/journal.pone.0191029 (PMC5832216; doi:10.1371/journal.pone.0191029)
Supplement: S1 File — 16SrRNA sequencing data revealing Intestinal microbial profile of the chicken gastrointestinal tract. (ZIP) [file pone.0191029.s002.zip › exports/S001_chic_2_sample_16s_10-23-15_v2_V2_reads_genus_species.fasta]

>MG|1|V2|R|20|100.0|Actinobacteria|Actinobacteria|Actinomycetales|Corynebacteriaceae|Corynebacterium|glutamicum|
CTGGGCCGTGTCTCAGTCCCAATGTGGCCGTACACCCTCTCAGGCCGGCTACCCGTCGACGCCTTGGTAGGCCATTACCCCACCAACAAGCTGATAGGCCGCAGGCTCATCCCACACCGCATAAAGCTTTCCACACCACCCCTACGGTGGTGTGAATATTCGGTATTAGACCCAGTTTCCCAGGCTTATCCCAAAGTGTAGGGCAGATCACCCACGTG
>MG|1|V2|R|19|99.08|Actinobacteria|Actinobacteria|Actinomycetales|Corynebacteriaceae|Corynebacterium|stationis|
CTGGGCCGTATCTCAGTCCCAATGTGTCCGTACACCCTCTCAGGCCGGATACCCGTCGCCGCCTTGGTAGGCCATTACCCCACCAACAAGCTGATAGGCCGCAGGCTCATCCCACACCGCAAAAGCTTTCCACCACACCATCCAAAGTGCGGTCCTATATGGTATTAGACCCAGTTTCCCAGGCTTATCCCACAGTGCAGGGCAGATCACCCACGTG
>MG|1|V2|F|41|100.0|Actinobacteria|Actinobacteria|Actinomycetales|Corynebacteriaceae|Corynebacterium|stationis|
CACGTGGGTGATCTGCCCTGCACTGTGGGATAAGCCTGGGAAACTGGGTCTAATACCATATAGGACCGCATCTTGGATGGTGTGGTGGAAAGCTTTTGCGGTGTGGGATGAGCCTGCGGCCTATCAGCTTGTTGGTGGGGTAATGGCCTACCAAGGCGGCGACGGGTATCCGGCCTGAGAGGGTGTACGGACACATTGGGACTGAGATACGGCCCAGA
>MG|1|V2|R|125|100.0|Actinobacteria|Actinobacteria|Actinomycetales|Corynebacteriaceae|Corynebacterium|stationis|
CTGGGCCGTATCTCAGTCCCAATGTGTCCGTACACCCTCTCAGGCCGGATACCCGTCGCCGCCTTGGTAGGCCATTACCCCACCAACAAGCTGATAGGCCGCAGGCTCATCCCACACCGCAAAAGCTTTCCACCACACCATCCAAGATGCGGTCCTATATGGTATTAGACCCAGTTTCCCAGGCTTATCCCACAGTGCAGGGCAGATCACCCACGTG
>MG|1|V2|R|10|98.62|Actinobacteria|Actinobacteria|Actinomycetales|Corynebacteriaceae|Corynebacterium|ammoniagenes|
CTGGGCCGTATCTCAGTCCCAATGTGTCCGTACACCCTCTCAGGCCGGATACCCGTCGCCGCCTTGGTAGGCCATTACCCCACCAACAAGCTGATAGGCCGCAGGCTCATCCCACACCGCAAAAGCTTTCCACCACAACATCCAAGAAGTGGTCCTATATGGTATTAGACCCAGTTTCCCGGGCTTATCCCACAGTGCAGGGCAGATCACCCACGTG
>MG|1|V2|R|11|99.11|Actinobacteria|Actinobacteria|Actinomycetales|Micrococcaceae|Rothia|nasimurium|
CTGGGCCGTGTCTCAGTCCCAGTGTGGCCGGTCACCCTCTCAGGCCGGCTACCCGTCGTCGCCTTGGTGAGCCATTACCCCACCAACAAGCTGATAGGCCGTGAGCCCATCTAAAACCAGTACATATCCCTTTCCACCAGCATCCCATGCGGGAACTGGTCGTATCCGGTATTAGACCTCGTTTCCAAGGCTTATCCCAGAGTTAAAGGCAGGTTACTCACGTA
>MG|1|V2|R|43|100.0|Actinobacteria|Actinobacteria|Bifidobacteriales|Bifidobacteriaceae|Aeriscardovia|aeriphila|
CTGGGCCGTATCTCAGTCCCAATGTGGCCGGTCGCCCTCTCAGGCCGGCTACCCGTCGAAGCCTTGGTAGGCCATTACCCCACCAACAAGCTGATAGGACGCGACCCCATCCCATACCGCCGAAGCTTTCCCACCACACCATGCAGCATGATGGAGCATCGGGCATTACCACCCGTTTCCAGGAGCTATTCCCGTGTACAGGGCAGGTCGGTCACGCA
>MG|1|V2|R|10|99.54|Actinobacteria|Actinobacteria|Bifidobacteriales|Bifidobacteriaceae|Aeriscardovia|aeriphila|
CTGGGCCGTATCTCAGTCCCAATGTGGCCGGTCGCCTCTCAGGCCGGCTACCCGTCGAAGCCTTGGTAGGCCATTACCCCACCAACAAGCTGATAGGACGCGACCCCATCCCATACCGCCGAAGCTTTCCCACCACACCATGCAGCATGATGGAGCATCGGGCATTACCACCCGTTTCCAGGAGCTATTCCCGTGTACAGGGCAGGTCGGTCACGCA
>MG|1|V2|F|12|99.54|Actinobacteria|Actinobacteria|Bifidobacteriales|Bifidobacteriaceae|Aeriscardovia|aeriphila|
TGCGTGACCGACCTGCCCTGTACACGGGAATAGCTCCTGGAAACGGGTGGTAATGCCCGATGCTCCATCATGCTGCATGGTGTGGTGGGAAAGCTTCGGCGGTATGGGATGGGGTCGCGTCCTATCAGCTTGTTGGTGGGGTAATGGCCTACCAAGGCTTCGACGGGTAGCCGGCCTGAGAGGGCGACCGGCCACATTGGGACTGAGACACGGCCCAA
>MG|1|V2|F|24|99.54|Actinobacteria|Actinobacteria|Bifidobacteriales|Bifidobacteriaceae|Aeriscardovia|aeriphila|
TGCGTGACCGACCTGCCCTGTACACGGGAATAGCTCCTGGAAACGGGTGGTAATGCCCGATGCTCCATCATGCTGCATGGTGTGGTGGGAAAGCTTCGGCGGTATGGGATGGGGTCGCGTCCTATCAGCTTGTTGGTGGGGTAATGGCCTACCAAGGCTTCGACGGGTAGCCGGCCTGAGAGGCGACCGGCCACATTGGGACTGAGATACGGCCCAGA
>MG|1|V2|F|13|99.54|Actinobacteria|Actinobacteria|Bifidobacteriales|Bifidobacteriaceae|Aeriscardovia|aeriphila|
TGCGTGACCGACCTGCCCTGTACACGGGAATAGCTCCTGGAAACGGGTGGTAATGCCCGATGCTCCATCATGCTGCATGGTGTGGTGGGAAAGCTTCGGCGGTATGGGATGGGGTCGCGTCCTATCAGCTTGTTGGTGGGGTAATGGCCTACCAAGGCTTCGACGGGTAGCCGGCCTGAGAGGGCGACCGGCCACATTGGGACTGAGACACGGCCCAG
>MG|1|V2|F|148|100.0|Actinobacteria|Actinobacteria|Bifidobacteriales|Bifidobacteriaceae|Aeriscardovia|aeriphila|
TGCGTGACCGACCTGCCCTGTACACGGGAATAGCTCCTGGAAACGGGTGGTAATGCCCGATGCTCCATCATGCTGCATGGTGTGGTGGGAAAGCTTCGGCGGTATGGGATGGGGTCGCGTCCTATCAGCTTGTTGGTGGGGTAATGGCCTACCAAGGCTTCGACGGGTAGCCGGCCTGAGAGGGCGACCGGCCACATTGGGACTGAGATACGGCCCAGA
>MG|1|V2|R|11|99.55|Actinobacteria|Actinobacteria|Bifidobacteriales|Bifidobacteriaceae|Bifidobacterium|Bifidobacterium gallinarum / Bifidobacterium saeculare|
CTGGGCCGTATCTCAGTCCCAATGTGGCCGGTCGCCCTCTCAGGCCGGCTACCCGTCGAAGCCTTGGTGGGCCATCACCCCACCAACAAGCTGATAGGACGCGACCCCATCCCATGCCGCAAAAGCTTTCCCAGAATCCCATGCGGTCATCTGGAGCATCCCGGCATTACCACCCGTTTCCAGGAGCTATTCCGGTGCATGGGGCAGGTTGGTCACGCAT
>MG|1|V2|F|12|100.0|Actinobacteria|Actinobacteria|Bifidobacteriales|Bifidobacteriaceae|Bifidobacterium|Bifidobacterium gallinarum / Bifidobacterium saeculare|
TGCGTGACCAACCTGCCCCATGCACCGGAATAGCTCCTGGAAACGGGTGGTAATGCCGGATGCTCCAGATGACCGCATGGGATTCTGGGAAAGCTTTTGCGGCATGGGATGGGGTCGCGTCCTATCAGCTTGTTGGTGGGGTGATGGCCCACCAAGGCTTCGACGGGTAGCCGGCCTGAGAGGGCGACCGGCCACATTGGGACTGAGATACGGCCCAG
>MG|1|V2|R|22|100.0|Actinobacteria|Actinobacteria|Bifidobacteriales|Bifidobacteriaceae|Bifidobacterium|Bifidobacterium gallinarum / Bifidobacterium saeculare|
CTGGGCCGTATCTCAGTCCCAATGTGGCCGGTCGCCCTCTCAGGCCGGCTACCCGTCGAAGCCTTGGTGGGCCATCACCCCACCAACAAGCTGATAGGACGCGACCCCATCCCATGCCGCAAAAGCTTTCCCAGAATCCCATGCGGTCATCTGGAGCATCCGGCATTACCACCCGTTTCCAGGAGCTATTCCGGTGCATGGGGCAGGTTGGTCACGCAT
>MG|1|V2|F|14|99.55|Firmicutes|Bacilli|Bacillales|Bacillaceae|Bacillus|sp.|
CACGTGGGTAACCTGCCCAAAAGAAGGGGATAACATTTGGAAACAAATGCTAATACCGTATAACCATGATGACCGCATGGTCATTATGTAAAAGGTGGTTTTGCTATCGCTTTTGGATGGACCCGCGGCGTATTAACTAGTTGGTAGGGTAACGGCCTACCAAGGTGATGATACGTAGCCGAGTTGAGAGACTGATCGGCCACAATGGAACTGAGACACGGTCCAT
>MG|1|V2|F|10|99.12|Firmicutes|Bacilli|Lactobacillales|Aerococcaceae|Aerococcus|urinaeequi|
CACGTAAGGAATCTACCTATAAGCGGGGGATAACATTCGGAAACGGGTGCTAATACCGCATAATATCTTCTTCCGCATGGAAGAAGATTGAAAGACGGCTCTGCTGTCACTTATAGATGACCTTGCGGTGCATTAGTTAGTTGGTGGGGTAATGGCCTACCAAGACGATGATGCATAGCCGACCTGAGAGGGTGATCGGCCACATTGGGACTGAGACACGGCCCAA
>MG|1|V2|F|12|99.56|Firmicutes|Bacilli|Lactobacillales|Aerococcaceae|Aerococcus|urinaeequi|
CACGTAAGGAATCTACCTATAAGCGGGGGATAACATTCGGAAACGGGTGCTAATACCGCATAATATCTTCTTCCGCATGGAAGAAGATTGAAAGACGGCTCTGCTGTCACTTATAGATGACCTTGCGGTGCATTAGTTAGTTGGTGGGGTAACGGCCTACCAAGACGATGATGCATAGCCGACCTGAGAGGGTGATCGGCCACATTGGGACTGAGACACGGCCCAA
>MG|1|V2|R|17|99.56|Firmicutes|Bacilli|Lactobacillales|Aerococcaceae|Aerococcus|urinaeequi|
TTGGGCCGTGTCTCAGTCCCAATGTGGCCGATCACCCTCTCAGGTCGGCTATGCATCATCGTCTTGGTAGGCCGTTACCCCACCAACTAACTAATGCACCGCAAGGTCATCTATAAGTGACAGCAGAGCCGTCTTTCAATCTTCTTCCATGCGGAAGAAGATATTATGCGGTATTAGCACCCGTTTCCGAATGTTATCCCCCGCTTATAGGTAGATTCCTTACGTG
>MG|1|V2|F|95|100.0|Firmicutes|Bacilli|Lactobacillales|Aerococcaceae|Facklamia|tabacinasalis|
CACGTGGGAAACCTACCCTTCAGCGGGGGATAACCATCGGAAACGATGACTAATACCGCATAGACGACAGAACCGCCTGGTTCAATCGGGAAAGACGGCTTCGGCTGTCACTGAAGGATGGTCCCGCGCTGCATTAGCTAGTTGGTAAGGTAACGGCTTACCAAGGCGATGATGCATAGCCGACCTGAGAGGGTGATCGGCCACATTGGGACTGAGACACGGCCCAA
>MG|1|V2|F|21|99.56|Firmicutes|Bacilli|Lactobacillales|Aerococcaceae|Facklamia|tabacinasalis|
CACGTGGGAAACCTACCCTTCAGCGGGGGATGAACCATCGGAAACGATGACTAATACCGCATAGACGACAGAACCGCCTGGTTCAATCGGGAAAGACGGCTTCGGCTGTCACTGAAGGATGGTCCCGCGCTGCATTAGCTAGTTGGTAAGGTAACGGCTTACCAAGGCGATGATGCATAGCCGACCTGAGAGGGTGATCGGCCACATTGGGACTGAGACACGGCCCAA
>MG|1|V2|R|13|99.56|Firmicutes|Bacilli|Lactobacillales|Aerococcaceae|Facklamia|tabacinasalis|
TTGGGCCGTGTCTCAGTCCCAATGTGGCCGATCACCCTCTCAGGTCGGCTATGCATCATCGCCTTGGTAAGCCGTTACCTTACCAACTAGCTAATGCAGCGCGGGACCATCCTTCAGTGACAGCCGAAGCCGTCTTTCCCCGATTGAACCAGGCGGTTCTGTCGTCTATGCGGTATTAGTCATCGTTTCCGATGGTTATCCCCCGCTGAAGGGTAGGTTTCCCACGTG
>MG|1|V2|F|35|99.56|Firmicutes|Bacilli|Lactobacillales|Aerococcaceae|Facklamia|tabacinasalis|
CACGTGGGAAACCTACCTTCAGCGGGGGATAACCATCGGAAACGATGACTAATACCGCATAGACGACAGAACCGCCTGGTTCAATCGGGAAAGACGGCTTCGGCTGTCACTGAAGGATGGTCCCGCGCTGCATTAGCTAGTTGGTAAGGTAACGGCTTACCAAGGCGATGATGCATAGCCGACCTGAGAGGGTGATCGGCCACATTGGGACTGAGACACGGCCCAAA
>MG|1|V2|R|15|100.0|Firmicutes|Bacilli|Lactobacillales|Aerococcaceae|Facklamia|tabacinasalis|
CTGGGCCGTGTCTCAGTCCCAATGTGGCCGATCACCCTCTCAGGTCGGCTATGCATCATCGCCTTGGTAAGCCGTTACCTTACCAACTAGCTAATGCAGCGCGGGACCATCCTTCAGTGACAGCCGAAGCCGTCTTTCCCGATTGAACCAGGCGGTTCTGTCGTCTATGCGGTATTAGTCATCGTTTCCGATGGTTATCCCCCGCTGAAGGGTAGGTTTCCCACGTG
>MG|1|V2|R|38|99.56|Firmicutes|Bacilli|Lactobacillales|Aerococcaceae|Facklamia|tabacinasalis|
TTGGGCCGTGTCTCAGTCCCAATGTGGCCGATCACCCTCTCAGGTCGGCTATGCATCATCGCCTTGGTAAGCCGTTACCTTACCAACTAGCTAATGCAGCGCGGGACCATCCTTCAGTGACAGCCGAAGCCGTCTTTCCCGATTGAACCAGGCGGTTCTGTCGTCTATGCGGTATTAGTCATCGTTTCCGATGGTTATCCCCCCGCTGAAGGGTAGGTTTCCCACGTG
>MG|1|V2|R|248|100.0|Firmicutes|Bacilli|Lactobacillales|Aerococcaceae|Facklamia|tabacinasalis|
TTGGGCCGTGTCTCAGTCCCAATGTGGCCGATCACCCTCTCAGGTCGGCTATGCATCATCGCCTTGGTAAGCCGTTACCTTACCAACTAGCTAATGCAGCGCGGGACCATCCTTCAGTGACAGCCGAAGCCGTCTTTCCCGATTGAACCAGGCGGTTCTGTCGTCTATGCGGTATTAGTCATCGTTTCCGATGGTTATCCCCCGCTGAAGGGTAGGTTTCCCACGTG
>MG|1|V2|R|21|100.0|Firmicutes|Bacilli|Lactobacillales|Carnobacteriaceae|Carnobacterium|mobile|
CTGGGCCGTGTCTCAGTCCCAGTGTGGCCGATCACCCTCTCAGGTCGGCTACGTATCATTGCCTTGGTGAGCCATTACCTCACCAACTAGCTAATACGCCGCGGGTCCATCCATAAGCGACAGCCGAAACCGTCTTTTATCCATCCACCAGGAGGTGGTTGGAGTTATGCGGTATTAGCATCCGTTTCCGAATGTTATCCCCCACTTATGGGCAGGTTACCCACGTG
>MG|1|V2|R|15|100.0|Firmicutes|Bacilli|Lactobacillales|Enterococcaceae|Enterococcus|cecorum|
CTGGGCCGTGTCTCAGTCCCAGTGTGGCCGATCACCCTCTCAGGTCGGCTATGCATCGCAGCCTTGGTAGGCCGTTACCCCACCAACTAGCTAATGCACCGCGGGTCCATCCATCAGTGACGCAAAAGCGCCTTTCATCCATCTACCATGCGGTAAATGGAATTATGCGGTATTAGCACCTGTTTCCAAGTGTTATCCCCCGCTGATGGGCAGGTTACCCACGTG
>MG|1|V2|R|17|99.11|Firmicutes|Bacilli|Lactobacillales|Enterococcaceae|Enterococcus|cecorum|
CTGGGCCGTGTCTCAGTCCCAGTGTGGCCGATCACCCTCTCAGGTCGGCTATGCATCGCAGCCTTGGTAGGCCGTTACCCCACCAACTAGCTAATGCACCGCGGGTCCATCCATCAGTGACGCAAAAGCGCCTTTCATCCATCTACCATGCAGTAAATGAAATTATGCGGTATTAGCACCTGTTTCCAAGTGTTATCCCCCGCTGATGGGCAGGTTACCCACGTG
>MG|1|V2|R|22|99.56|Firmicutes|Bacilli|Lactobacillales|Enterococcaceae|Enterococcus|cecorum|
CTGGGCCGTGTCTCAGTCCCAGTGTGGCCGATCACCCTCTCAGGTCGGCTATGCATCGCAGCCTTGGTAGGCCGTTACCCCACCAACTAGCTAATGCACCGCGGGTCCATCCATCAGTGACGCAAAAGCGCCTTTCATCCATCTACCATGCGGTAAATGAAATTATGCGGTATTAGCACCTGTTTCCAAGTGTTATCCCCCGCTGATGGGCAGGTTACCCACGTG
>MG|1|V2|F|20|99.11|Firmicutes|Bacilli|Lactobacillales|Enterococcaceae|Enterococcus|cecorum|
CACGTGGGTAACCTGCCCATCAGCGGGGGATAACACTTGGAAACAGGTGCTAATACCGCATAATTTCATTTACCGCATGGTAGATGGATGAAAGGCGCTTTTGCGTCACTGATGGATGGACCCGCGGTGCATTAGCTAGTTGGTGGGGTAACGGCCTACCAAGCTGCGATGCATAGCCGACCTGAGAGGGTGATCGGCCACACTGGGACTGAGACACGGCCCAG
>MG|1|V2|R|18|99.11|Firmicutes|Bacilli|Lactobacillales|Enterococcaceae|Enterococcus|cecorum|
CTGGGCCGTGTCTCAGTCCCAGTGTGGCCGATCACCCTCTCAGGTCGGCTATGCATCGCAGCCTTGGTAGGCCGTTACCCCACCAACTAGCTAATGCACCGCGGGTCCATCCATCAGTGACGCAAAAGCGCCTTTCATCCATCTGCCATGCGGTAGATGGAATTATGCGGTATTAGCACCTGTTTCCAAGTGTTATCCCCCGCTGATGGGCAGGTTACCCACGTG
>MG|1|V2|R|17|99.11|Firmicutes|Bacilli|Lactobacillales|Enterococcaceae|Enterococcus|cecorum|
CTGGGCCGTGTCTCAGTCCCAGTGTGGCCGATCACCCTCTCAGGTCGGCTATGCATCGCAGCCTTGGTAGGCCGTTACCCCACCAACTAGCTAATGCACCGCGGGTCCATCCATCAGCGACGCAAAAGCGCCTTTCATCCATCTACCATGCGGTAGATGGAATTATGCGGTATTAGCACCTGTTTCCAAGTGTTATCCCCCGCTGATGGGCAGGTTACCCACGTG
>MG|1|V2|R|13|98.67|Firmicutes|Bacilli|Lactobacillales|Enterococcaceae|Enterococcus|cecorum|
CTGGGCCGTGTCTCAGTCCCAGTGTGGCCGATCACCCTCTCAGGTCGGCTATGCATCGCAGCCTTGGTAGGCCGTTACCCTACCAACTAGCTAATGCACCGCGGGTCCATCCATCAGTGACGCAAAAGCGCCTTTCATCCATCTACCATGCAGCAAATGAAATTATGCGGTATTAGCACCTGTTTCCAAGTGTTATCCCCCGCTGATGGGCAGGTTACCCACGTG
>MG|1|V2|R|30|99.56|Firmicutes|Bacilli|Lactobacillales|Enterococcaceae|Enterococcus|Enterococcus durans / Enterococcus faecium / Enterococcus lactis / Enterococcus thailandicus|
TTGGGCCGTGTCTCAGTCCCAATGTGGCCGATCACCCTCTCAGGTCGGCTATGCATCGTGGCCTTGGTGAGCCGTTACCTCACCAACTAGCTAATGCACCGCGGGTCCATCCATCAGCGACACCCGAAAGCGCCTTTCAAATCAAAACCATGCGGTTTTGATTGTTATACGGTATTAGCACCTGTTTCCAAGTGTTATCCCCTTCTGATGGGCAGGTTACCCACGTG
>MG|1|V2|F|11|98.22|Firmicutes|Bacilli|Lactobacillales|Enterococcaceae|Enterococcus|cecorum|
CACGTGGGTAACCTGCCCATCAGCGGGGGATAACACTTGGAAACAGGTGCTAATACCGCATAATTTCATTTGCTGCATGGTAGATGGATGAAAGGCGCTTTTGCGTCACTGATGGATGGACCCGCGGTGCATTAGCTAGTTGGTAGGGTAACGGCCTACCAAGCTGCGATGCATAGCCGACCTGAGAGGGTGATCGGCCACACTGGGACTGAGACACGGCCCAG
>MG|1|V2|R|14|98.67|Firmicutes|Bacilli|Lactobacillales|Enterococcaceae|Enterococcus|cecorum|
CTGGGCCGTGTCTCAGTCCCAGTGTGGCCGATCACCCTCTCAGGTCGGCTATGCATCGCAGCCTTGGTAGGCCATTACCCCACCAACTAGCTAATGCACCGCGGGTCCATCCATCAGTGACGCAAAAGCGCCTTTCATCCATCTGCCATGCGGTAGATGGAATTATGCGGTATTAGCACCTGTTTCCAAGTGTTATCCCCCACTGATGGGCAGGTTACCCACGTG
>MG|1|V2|R|56|100.0|Firmicutes|Bacilli|Lactobacillales|Enterococcaceae|Enterococcus|Enterococcus durans / Enterococcus faecium / Enterococcus lactis / Enterococcus thailandicus|
TTGGGCCGTGTCTCAGTCCCAATGTGGCCGATCACCCTCTCAGGTCGGCTATGCATCGTGGCCTTGGTGAGCCGTTACCTCACCAACTAGCTAATGCACCGCGGGTCCATCCATCAGCGACACCCGAAAGCGCCTTTCAAATCAAAACCATGCGGTTTCGATTGTTATACGGTATTAGCACCTGTTTCCAAGTGTTATCCCCTTCTGATGGGCAGGTTACCCACGTG
>MG|1|V2|F|14|100.0|Firmicutes|Bacilli|Lactobacillales|Enterococcaceae|Enterococcus|Enterococcus durans / Enterococcus faecium / Enterococcus lactis / Enterococcus thailandicus|
CACGTGGGTAACCTGCCCATCAGAAGGGGATAACACTTGGAAACAGGTGCTAATACCGTATAACAATCGAAACCGCATGGTTTTGATTTGAAAGGCGCTTTCGGGTGTCGCTGATGGATGGACCCGCGGTGCATTAGCTAGTTGGTGAGGTAACGGCTCACCAAGGCCACGATGCATAGCCGACCTGAGAGGGTGATCGGCCACATTGGGACTGAGACACGGCCCAAA
>MG|1|V2|R|525|99.56|Firmicutes|Bacilli|Lactobacillales|Lactobacillaceae|Lactobacillus|alvi|
ATGGACCGTGTCTCAGTTCCATTGTGGCCGATCAGTCTCTCAACTCGGCTACGCATCATTGCCTTGGTAAGCCGTTACCTTACCAACAAGCTAATGCGCCGCAGGCCCATCCAGAAGTGATAGCCGAAACCATCTTTTAAACATTAACCAGGCGGTTAATGTTGTTATGCGGTATTAGCACTTGTTTCCAAATGTTGTCCCCCGCTTCTGGGCAGGTTGCCTACGTGT
>MG|1|V2|F|80|99.12|Firmicutes|Bacilli|Lactobacillales|Lactobacillaceae|Lactobacillus|alvi|
CACGTAGGCAACCTGCCCAGAAGCGGGGGGACAACATTTGGAAACAAGTGCTAATACCGCATAACAACATTAACCGCCTGGTTAATGTTTAAAAGATGGTTTCGGCTATCACTTCTGGATGGGCCTGCGGCGCATTAGCTTGTTGGTAAGGTAACGGCTTACCAAGGCAATGATGCGTAGCCGAGTTGAGAGACTGATCGGCCACAATGGAACTGAGACACGGTCCAT
>MG|1|V2|R|112|99.13|Firmicutes|Bacilli|Lactobacillales|Lactobacillaceae|Lactobacillus|alvi|
ATGGACCGTGTCTCAGTTCCATTGTGGCCGATCAGTCTCTCAACTCGGCTACGCATCATTGCCTTGGTAAGCCGTTACCTTACCAACAAGCTAATGCGCCGCAGGCCCATCCAGAAGTGATAGCCGAAACCATCTTTTAAACATTAACCAGGCGGTTAATGTTGTTATGCGGTATTAGCACTTGTTTCCAAATGTTGTCCCCCCGCTTCTGGGCAGGTTGCCTACGTGT
>MG|1|V2|R|24|99.12|Firmicutes|Bacilli|Lactobacillales|Lactobacillaceae|Lactobacillus|alvi|
ATGGACCGTGTCTCAGTTCCATTGTGGCCGATCAGTCTCTCAACTCGGCTACGCATCATTGCCTTGGTAAGCCGTTACCTTACCAACAAGCTAATGCGCCGCAGGCCCATCCAGAAGTGATAGCCGAAACCATCTTTTAAACATTAACCAGGCGGTTAATGTTGTTATGCGGTATTAGCACTTGTTTCCAAATGTTGTCCCCCGCTTCTGGGCAGGTTGCCCTACGTG
>MG|1|V2|F|150|99.56|Firmicutes|Bacilli|Lactobacillales|Lactobacillaceae|Lactobacillus|alvi|
CACGTAGGCAACCTGCCCAGAAGCGGGGGACAACATTTGGAAACAAGTGCTAATACCGCATAACAACATTAACCGCCTGGTTAATGTTTAAAAGATGGTTTCGGCTATCACTTCTGGATGGGCCTGCGGCGCATTAGCTTGTTGGTAAGGTAACGGCTTACCAAGGCAATGATGCGTAGCCGAGTTGAGAGACTGATCGGCCACAATGGAACTGAGACACGGTCCAT
>MG|1|V2|R|66|99.56|Firmicutes|Bacilli|Lactobacillales|Lactobacillaceae|Lactobacillus|alvi|
ATGGACCGTGTCTCAGTTCCATTGTGGCCGATCAGTCTCTCAACTCGGCTACGCATCATTGCCTTGGTAAGCCGTTACCTTACCAACAAGCTAATGCGCCGCAGGCCCATCCAGAAGTGATAGCCGAAACCATCTTTAAACATTAACCAGGCGGTTAATGTTGTTATGCGGTATTAGCACTTGTTTCCAAATGTTGTCCCCCGCTTCTGGGCAGGTTGCCTACGTG
>MG|1|V2|R|12|99.12|Firmicutes|Bacilli|Lactobacillales|Lactobacillaceae|Lactobacillus|alvi|
ATGGACCGTGTCTCAGTTCCATTGTGGCCGATCAGTCTCTCAACTCGGCTATGCATCATTGCCTTGGTAAGCCGTTACCTTACCAACAAGCTAATGCGCCGCAGGCCCATCCAGAAGTGATAGCCGAAACCATCTTTTAAACATTAACCAGGCGGTTAATGTTGTTATGCGGTATTAGCACTTGTTTCCAAATGTTGTCCCCCGCTTCTGGGCAGGTTGCCTACGTG
>MG|1|V2|F|13|99.56|Firmicutes|Bacilli|Lactobacillales|Lactobacillaceae|Lactobacillus|aviarius|
CACGTGGGTAACCTGCCCAAAAGAAGGGGATAACATTTGGAAACAAATGCTAATACCGTATAACCATGATGACCGCATGGTCATTATGTAAAAGGTGGTTCTGCTATCGCTTTTGGATGGACCCGCGGCGTATTAACTAGTTGGTAGGGTAGCGGCCTACCAAGGTGATGATACGTAGCCGAGTTGAGAGACTGATCGGCCACAATGGGACTGAGACACGGCCCAT
>MG|1|V2|F|57|100.0|Firmicutes|Bacilli|Lactobacillales|Lactobacillaceae|Lactobacillus|aviarius|
CACGTGGGTAACCTGCCCAAAAGAAGGGGATAACATTTGGAAACAAATGCTAATACCGTATAACCATGATGACCGCATGGTCATTATGTAAAAGGTGGTTCTGCTATCGCTTTTGGATGGACCCGCGGCGTATTAACTAGTTGGTAGGGTAACGGCCTACCAAGGTGATGATACGTAGCCGAGTTGAGAGACTGATCGGCCACAATGGGACTGAGACACGGCCCAT
>MG|1|V2|R|19|100.0|Firmicutes|Bacilli|Lactobacillales|Lactobacillaceae|Lactobacillus|aviarius|
ATGGGCCGTGTCTCAGTCCCATTGTGGCCGATCAGTCTCTCAACTCGGCTACGTATCATCACCTTGGTAGGCCGTTACCCTACCAACTAGTTAATACGCCGCGGGTCCATCCAAAAGCGATAGCAGAACCACCTTTTACATAATGACCATGCGGTCATCATGGTTATACGGTATTAGCATTTGTTTCCAAATGTTATCCCCTTCTTTTGGGCAGGTTACCCACGTG
>MG|1|V2|R|24|99.56|Firmicutes|Bacilli|Lactobacillales|Lactobacillaceae|Lactobacillus|coleohominis|
ATGGACCGTGTCTCAGTTCCATTGTGGCCGATCAGTCTCTCAACTCGGCTACGCATCACAGCCTTGGTGAGCCGTTACCTCACCAACAAGCTAATGCGCCGCAGGCCCATCCAGAAGTGATAGCCGAAACCATCTTTTAAACGAAAATCATGTGGTTTTCGTTGTTATGCGGTATTAGCACTTGTTTCCAAATGTTGTCCCCCGCTTCTGGGCAGGTTGCCTACGTG
>MG|1|V2|R|17|100.0|Firmicutes|Bacilli|Lactobacillales|Lactobacillaceae|Lactobacillus|coleohominis|
ATGGACCGTGTCTCAGTTCCATTGTGGCCGATCAGTCTCTCAACTCGGCTACGCATCACAGCCTTGGTGAGCCGTTACCTCACCAACAAGCTAATGCGCCGCAGGCCCATCCAGAAGTGATAGCCGAAACCATCTTTTAAACGAAAACCATGTGGTTTTCGTTGTTATGCGGTATTAGCACTTGTTTCCAAATGTTGTCCCCCGCTTCTGGGCAGGTTGCCTACGTG
>MG|1|V2|R|15|100.0|Firmicutes|Bacilli|Lactobacillales|Lactobacillaceae|Lactobacillus|crispatus|
TTGGGCCGTGTCTCAGTCCCAATGTGGCCGATCAGTCTCTCAACTCGGCTATGCATCATCGCCTTGGTAAGCCTTTACCTTACCAACTAGCTAATGCACCGCGGGGCCATCCCATAGCGACAGCTTACGCCGCCTTTTAAAAGCTGATCATGCGATCTGCTTTCTTATCCGGTATTAGCACCTGTTTCCAAGTGGTATCCCAGACTATGGGGCAGGTTCCCCACGTG
>MG|1|V2|F|13|100.0|Firmicutes|Bacilli|Lactobacillales|Lactobacillaceae|Lactobacillus|ingluviei|
CACGTAGGCAACCTGCCCCGAAGCGGGGGACAACATTTGGAAACAAGTGCTAATACCGCATAACAACTTTGACCGCCTGGTCAAAGCTTAAAAGATGGTTTCGGCTATCACTTCGGGATGGGCCTGCGGCGCATTAGCTTGTTGGTGGGGTAACGGCCTACCAAGGCGATGATGCGTAGCCGAGTTGAGAGACTGATCGGCCACAATGGGACTGAGACACGGCCCAT
>MG|1|V2|R|28|100.0|Firmicutes|Bacilli|Lactobacillales|Lactobacillaceae|Lactobacillus|ingluviei|
ATGGGCCGTGTCTCAGTCCCATTGTGGCCGATCAGTCTCTCAACTCGGCTACGCATCATCGCCTTGGTAGGCCGTTACCCCACCAACAAGCTAATGCGCCGCAGGCCCATCCCGAAGTGATAGCCGAAACCATCTTTTAAGCTTTGACCAGGCGGTCAAAGTTGTTATGCGGTATTAGCACTTGTTTCCAAATGTTGTCCCCCGCTTCGGGGCAGGTTGCCTACGTG
>MG|1|V2|F|16|100.0|Firmicutes|Bacilli|Lactobacillales|Lactobacillaceae|Lactobacillus|intermedius|
CACGTGGGTAACCTGCCCAAGAGAAGGGGATAACATCTGGAAACAGGTGCTAATACCGTATAACCATGATGACCGCATGGTCATTATGTAAAAGGTGGTTCTGCTATCGCTCTTGGATGGACCCGCGGCGTATTAACTAGTTGGTGAGGTAACGGCTCACCAAGGTGATGATACGTAGCCGAACTGAGAGGTTGATCGGCCACAATGGGACTGAGACACGGCCCAT
>MG|1|V2|R|65|100.0|Firmicutes|Bacilli|Lactobacillales|Lactobacillaceae|Lactobacillus|intermedius|
ATGGGCCGTGTCTCAGTCCCATTGTGGCCGATCAACCTCTCAGTTCGGCTACGTATCATCACCTTGGTGAGCCGTTACCTCACCAACTAGTTAATACGCCGCGGGTCCATCCAAGAGCGATAGCAGAACCACCTTTTACATAATGACCATGCGGTCATCATGGTTATACGGTATTAGCACCTGTTTCCAGATGTTATCCCCTTCTCTTGGGCAGGTTACCCACGTG
>MG|1|V2|F|18|100.0|Firmicutes|Bacilli|Lactobacillales|Lactobacillaceae|Lactobacillus|oris|
CACGTGGGCAACCTGCCCCAAAGCGGGGGATAACATTTGGAAACAGGTGCTAATACCGCATAACTTGGAAAACCACATGGTTTTCCAATAAAAGATGGTTTCGGCTATCACTTTGGGATGGGCCCGCGGTGCATTAGCTAGTTGGTAAGGTAACGGCTTACCAAGGCGATGATGCATAGCCGAGTTGAGAGACTGATCGGCCACAATGGAACTGAGACACGGTCCAT
>MG|1|V2|R|31|99.56|Firmicutes|Bacilli|Lactobacillales|Lactobacillaceae|Lactobacillus|pontis|
ATGGACCGTGTCTCAGTTCCATTGTGGCCGATCAGTCTCTCAACTCGGCTATGCATCATCGCCTTGGTAAGCCGTTACCTTACCAACTAGCTAATGCACCGCGGGCCCATCCTGGAGTGATAGCCGAAACCATCTTTGAAATCAAAACCATGTGGTTTTGATTATTATGCGGTATTAGCATCTGTTTCCAAATGTTATCCCCCGCTCCAGGGCAGGTTGCCCACGTG
>MG|1|V2|F|12|99.56|Firmicutes|Bacilli|Lactobacillales|Lactobacillaceae|Lactobacillus|reuteri|
CACGTAGGTAACCTGCCCCGGAGCGGGGGATAACATTTGGAAACAGATGCTAATACCGCATAACAACAAAAGCCACATGGCTTTTGTTTGAAAGATGGCTTTGGCTATCACTCTGGGATGGACCTGCGGTGCATTAGCTAGTTGGTAAGGTAACGGCTTACCAAGGCGATGATGCATAGCCGAGTTGAGAGACTGATCGGCCACAATGGAACTGAGACACGGTCCAT
>MG|1|V2|R|45|99.56|Firmicutes|Bacilli|Lactobacillales|Lactobacillaceae|Lactobacillus|reuteri|
ATGGACCGTGTCTCAGTTCCATTGTGGCCGATCAGTCTCTCAACTCGGCTATGCATCATCGCCTTGGTAAGCCGTTACCTTACCAACTAGCTAATGCACCGCAGGTCCATCCCAGAGTGATAGCCAAAGCCATCTTTCAAACAAAAGCCATGTGGCTTTTGTTGTTATGCGGTATTAGCATCTGTTTCCAAATGTTATCCCCCGCTCCGGGGCAGGTTACCTACGTG
>MG|1|V2|R|11|99.12|Firmicutes|Bacilli|Lactobacillales|Lactobacillaceae|Lactobacillus|reuteri|
ATGGACCGTGTCTCAGTTCCATTGTGGCCGATCAGTCTCTCAACTCGGCTATGCATCATCGCCTTGGTAAGCCGTTACCTTACCAACTAGCTAATGCACCGCAGGTCCATCCCAGAGTGATAGCCAAAGCCATCTTTCAAACAAAAGCTATGTGGCTTTTGTTGTTATGCGGTATTAGCATCTGTTTCCAAATGTTATCCCCCGCTCCGGGGCAGGTTACCTACGTG
>MG|1|V2|R|10|99.12|Firmicutes|Bacilli|Lactobacillales|Lactobacillaceae|Lactobacillus|reuteri|
ATGGACCGTGTCTCAGTTCCATTGTGGCCGATCAGTCTCTCAACTCGGCTATGTATCATCGCCTTGGTAAGCCGTTACCTTACCAACTAGCTAATGCACCGCAGGTCCATCCCAGAGTGATAGCCAAAGCCATCTTTCAAACAAAAGCCATGTGGCTTTTGTTGTTATGCGGTATTAGCATCTGTTTCCAAATGTTATCCCCCGCTCCGGGGCAGGTTACCTACGTG
>MG|1|V2|F|10|99.12|Firmicutes|Bacilli|Lactobacillales|Lactobacillaceae|Lactobacillus|reuteri|
CACGTAGGTAACCTGCCCCGGAGCGGGGGATAACATTTGGAAACAGATGCTAATACCGCATAACAACAAAAGCCACATAGCTTTTGTTTGAAAGATGGCTTTGGCTATCACTCTGGGATGGACCTGCGGTGCATTAGCTAGTTGGTAAGGTAACGGCTTACCAAGGCGATGATGCATAGCCGAGTTGAGAGACTGATCGGCCACAATGGAACTGAGACACGGTCCAT
>MG|1|V2|R|20|99.12|Firmicutes|Bacilli|Lactobacillales|Lactobacillaceae|Lactobacillus|reuteri|
ATGGACCGTGTCTCAGTTCCATTGTGGCCGATCAGTCTCTCAACTCGGCTATGCATCATCGCCTTGGTAAGCCGTTACCTTACCAACTAGCTAATGCACCGCAGGTCCATCCCAGAGTGATAGCCAAAGCCATCTTTTAAACAAAAGCCATGTGGCTTTTGTTGTTATGCGGTATTAGCATCTGTTTCCAAATGTTATCCCCCGCTCCGGGGCAGGTTACCTACGTG
>MG|1|V2|R|39|100.0|Firmicutes|Bacilli|Lactobacillales|Lactobacillaceae|Lactobacillus|reuteri|
ATGGACCGTGTCTCAGTTCCATTGTGGCCGATCAGTCTCTCAACTCGGCTATGCATCATCGCCTTGGTAAGCCGTTACCTTACCAACTAGCTAATGCACCGCAGGTCCATCCCAGAGTGATAGCCAAAGCCATCTTTCAAACAAAAGCCATGCGGCTTTTGTTGTTATGCGGTATTAGCATCTGTTTCCAAATGTTATCCCCCGCTCCGGGGCAGGTTACCTACGTG
>MG|1|V2|F|28|99.56|Firmicutes|Bacilli|Lactobacillales|Lactobacillaceae|Lactobacillus|salivarius|
CACGTGGGTAACCTGCCTAAAAGAAGGGGATAACACTTGGAAACAGGTGCTAATACCGTATATCTCTAAGGATCGCATGATCCTTAGATGAAAGATGGTTCTGCTATCGCTTTTAGATGGACCCGCGGCGTATTAACTAGTTGGTGGGGTAACGGCCTACCAAGGTGATGATACGTAGCCGAACTGAGAGGTTGATCGGCCACATTGGGACTGAGACACGGCCCAAA
>MG|1|V2|R|11|99.12|Firmicutes|Bacilli|Lactobacillales|Lactobacillaceae|Lactobacillus|salivarius|
TTGGGCCGTGTCTCAGTCCCAATGTGGCCGATCAACCTCTCAGTTCGGCTACGTATCATCACCTTGGTAGGCCGTTACCCCACCAACTAGTTAATACGCCGCGGGTCCATCTAAAAAGCGATAGCAGAACCATCTTTCATCTAAGGATCATGCGATCCTTAGAGATATACGGTATTAGCACCTGTTTCCAAGTGTTATCCCCTTCTTTTAGGCAGGTTACCCACGTG
>MG|1|V2|R|12|99.12|Firmicutes|Bacilli|Lactobacillales|Lactobacillaceae|Lactobacillus|salivarius|
TTGGGCCGTGTCTCAGTCCCAATGTGGCCGATCAACCTCTCAGTTCGGCTACGTATCATCACCTTGGTAGGCCGTTACCCCACCAACTAGTTAATACGCCGCGGGTCCATCTAAAAGCGATAGCAGAACCATCTTTCATCTAAGGATCATGCGATCCTTAGAGATATACGGTATTAGCACCTGTTTCCAAGTGTTATCCCCTTCTTTCAGGCAGGTTACCCACGTG
>MG|1|V2|R|104|99.56|Firmicutes|Bacilli|Lactobacillales|Lactobacillaceae|Lactobacillus|salivarius|
TTGGGCCGTGTCTCAGTCCCAATGTGGCCGATCAACCTCTCAGTTCGGCTACGTATCATCACCTTGGTAGGCCGTTACCCCACCAACTAGTTAATACGCCGCGGGTCCATCTAAAAGCGATAGCAGAACCATCTTTCATCTAAGGATCATGCGATCCTTAGAGATATACGGTATTAGCACCTGTTTCCAAGTGTTATCCCCTTCTTTTAGGCAGGTTACCCACGTG
>MG|1|V2|R|17|99.12|Firmicutes|Bacilli|Lactobacillales|Lactobacillaceae|Lactobacillus|vaginalis|
ATGGACCGTGTCTCAGTTCCATTGTGGCCGATCAGTCTCTCAACTCGGCTATGCATCATCGCCTTGGTAAGCCGTTACCTTACCAACTAGCTAATGCACCGCGGGCCCATCCTGAAGTGATAGCCGAAACCATCTTTGAAACGAAAACCATGTGGTTTTCGTTGTTATGCGGTATTAGCACCTGTTTCCAGATGTTATCCCCCGCTCCAGGGCAGGTTGCCCACGTG
>MG|1|V2|R|16|99.12|Firmicutes|Bacilli|Lactobacillales|Lactobacillaceae|Lactobacillus|vaginalis|
ATGGACCGTGTCTCAGTTCCATTGTGGCCGATCAGTCTCTCAACTCGGCTATGCATCATTGCCTTGGTAAGCCGTTACCCTACCAACTAGCTAATGCACCGCGGGCCCATCCTGAAGTGATAGCCGAAACCATCTTTGAAACGAAAACCATGTGGTTTTCGTTGTTATGCGGTATTAGCACCTGTTTCCAGATGTTATCCCCCCGCTCCAGGGCAGGTTGCCCACGTG
>MG|1|V2|F|23|99.12|Firmicutes|Bacilli|Lactobacillales|Lactobacillaceae|Lactobacillus|vaginalis|
CACGTGGGCAACCTGCCCTGGAGCGGGGGATAACATCTGGAAACAGGTGCTAATACCGCATAACAACGAAAACCACATGGTTTTCGTTTCAAAGATGGTTTCGGCTATCACTTCAGGATGGGCCCGCGGTGCATTAGCTAGTTGGTAGGGTAACGGCTTACCAAGGCAATGATGCATAGCCGAGTTGAGAGACTGATCGGCCACAATGGAACTGAGACACGGTCCAT
>MG|1|V2|F|38|99.56|Firmicutes|Bacilli|Lactobacillales|Lactobacillaceae|Lactobacillus|vaginalis|
CACGTGGGCAACCTGCCCTGGAGCGGGGGATAACATCTGGAAACAGGTGCTAATACCGCATAACAACGAAAACCACATGGTTTTCGTTTCAAAGATGGTTTCGGCTATCACTTCAGGATGGGCCCGCGGTGCATTAGCTAGTTGGTAAGGTAACGGCTTACCAAGGCAATGATGCATAGCCGAGTTGAGAGACTGATCGGCCACAATGGAACTGAGACACGGTCCAT
>MG|1|V2|F|12|99.12|Firmicutes|Bacilli|Lactobacillales|Lactobacillaceae|Lactobacillus|vaginalis|
CACGTGGGCAACCTGCCTGAAGCGGGGGATAACATCTGGAAACAGGTGCTAATACCGCATAACAACGAAAACCACATGGTTTTCGTTTCAAAGATGGTTTCGGCTATCACTTCAGGATGGGCCCGCGGTGCATTAGCTAGTTGGTAAGGTAACGGCTTACCAAGGCAATGATGCATAGCCGAGTTGAGAGACTGATCGGCCACAATGGAACTGAGACACGGTCCAT
>MG|1|V2|R|82|99.12|Firmicutes|Bacilli|Lactobacillales|Lactobacillaceae|Lactobacillus|vaginalis|
ATGGACCGTGTCTCAGTTCCATTGTGGCCGATCAGTCTCTCAACTCGGCTATGCATCATTGCCTTGGTAAGCCGTTACCTTACCAACTAGCTAATGCACCGCGGGCCCATCCTGAAGTGATAGCCGAAACCATCTTTGAAACGAAAACCATGTGGTTTTCGTTGTTATGCGGTATTAGCACCTGTTTCCAGATGTTATCCCCCACTTCAGGGCAGGTTGCCCACGTG
>MG|1|V2|F|37|99.12|Firmicutes|Bacilli|Lactobacillales|Lactobacillaceae|Lactobacillus|vaginalis|
CACGTGGGCAACCTGCCCTGAAGTGGGGGATAACATCTGGAAACAGGTGCTAATACCGCATAACAACGAAAACCACATGGTTTTCGTTTCAAAGATGGTTTCGGCTATCACTTCAGGATGGGCCCGCGGTGCATTAGCTAGTTGGTAAGGTAACGGCTTACCAAGGCAATGATGCATAGCCGAGTTGAGAGACTGATCGGCCACAATGGAACTGAGACACGGTCCAT
>MG|1|V2|R|135|99.56|Firmicutes|Bacilli|Lactobacillales|Lactobacillaceae|Lactobacillus|vaginalis|
ATGGACCGTGTCTCAGTTCCATTGTGGCCGATCAGTCTCTCAACTCGGCTATGCATCATTGCCTTGGTAAGCCGTTACCTTACCAACTAGCTAATGCACCGCGGGCCCATCCTGAAGTGATAGCCGAAACCATCTTTGAAACGAAAACCATGTGGTTTTCGTTGTTATGCGGTATTAGCACCTGTTTCCAGATGTTATCCCCCGCTTCAGGGCAGGTTGCCCACGTG
>MG|1|V2|R|16|100.0|Firmicutes|Bacilli|Lactobacillales|Lactobacillaceae|Lactobacillus|vaginalis|
ATGGACCGTGTCTCAGTTCCATTGTGGCCGATCAGTCTCTCAACTCGGCTATGCATCATTGCCTTGGTAAGCCGTTACCTTACCAACTAGCTAATGCACCGCGGGCCCATCCTGAAGTGATAGCCGAAACCATCTTTGAAACGAAAACCATGTGGTTTTCGTTGTTATGCGGTATTAGCACCTGTTTCCAGATGTTATCCCCCACTTCAGGGTAGGTTGCCCACGTG
>MG|1|V2|R|15|99.12|Firmicutes|Bacilli|Lactobacillales|Lactobacillaceae|Lactobacillus|vaginalis|
ATGGACCGTGTCTCAGTTCCATTGTGGCCGATCAGTCTCTCAACTCGGCTATGCATCATTGCCTTGGTAAGCCGTTACCCTACCAACTAGCTAATGCACCGCGGGCCCATCCTGAAGTGATAGCCGAAACCATCTTTGAAACGAAAACCATGTGGTTTTCGTTGTTATGCGGTATTAGCACCTGTTTCCAGATGTTATCCCCCGCTTCAGGGCAGGTTGCCCACGTG
>MG|1|V2|R|25|99.12|Firmicutes|Bacilli|Lactobacillales|Lactobacillaceae|Lactobacillus|vaginalis|
ATGGACCGTGTCTCAGTTCCATTGTGGCCGATCAGTCTCTCAACTCGGCTATGCATCATTGCCTTGGTAAGCCGTTACCTTACCAACTAGCTAATGCACCGCGGGCCCATCCTGAAGTGATAGCCGAAACCATCTTTGAAACGAAAACCATGTGGTTTTCGTTGTTATGCGGTATTAGCACCTGTTTCCAGATGTTATCCCCCCGCTTCAGGGCAGGTTGCCCACGTG
>MG|1|V2|R|16|99.12|Firmicutes|Bacilli|Lactobacillales|Lactobacillaceae|Lactobacillus|vaginalis|
ATGGACCGTGTCTCAGTTCCATTGTGGCCGATCAGTCTCTCAACTCGGCTATGCATCATTGCCTTGGTAAGCCGTTACCCTACCAACTAGCTAATGCACCGCGGGCCCATCCTGAAGTGATAGCCGAAACCATCTTTGAAACGAAAACCATGTGGTTTTCGTTGTTATGCGGTATTAGCACCTGTTTCCAGACTGTTATCCCCCGCTCCAGGGCAGGTTGCCCACGTG
>MG|1|V2|R|16|99.56|Firmicutes|Bacilli|Lactobacillales|Lactobacillaceae|Lactobacillus|vaginalis|
ATGGACCGTGTCTCAGTTCCATTGTGGCCGATCAGTCTCTCAACTCGGCTATGCATCATTGCCTTGGTAAGCCGTTACCCTACCAACTAGCTAATGCACCGCGGGCCCATCCTGAAGTGATAGCCGAAACCATCTTTGAAACGAAAACCATGTGGTTTTCGTTGTTATGCGGTATTAGCACCTGTTTCCAGATGTTATCCCCCACTTCAGGGCAGGTTGCCCACGTG
>MG|1|V2|R|118|99.56|Firmicutes|Bacilli|Lactobacillales|Lactobacillaceae|Lactobacillus|vaginalis|
ATGGACCGTGTCTCAGTTCCATTGTGGCCGATCAGTCTCTCAACTCGGCTATGCATCATTGCCTTGGTAAGCCGTTACCTTACCAACTAGCTAATGCACCGCGGGCCCATCCTGAAGTGATAGCCGAAACCATCTTTGAAACGAAAACCATGTGGTTTTCGTTGTTATGCGGTATTAGCACCTGTTTCCAGATGTTATCCCCCGCTCCAGGGCAGGTTGCCCACGTG
>MG|1|V2|R|16|99.12|Firmicutes|Bacilli|Lactobacillales|Lactobacillaceae|Lactobacillus|vaginalis|
ATGGACCGTGTCTCAGTTCCATTGTGGCCGATCAGTCTCTCAACTCGGCTATGCATCATTGCCTTGGTAAGCCGTTACCTTACCAACTAGCTAATGCACCGCGGGCCCATCCTGAAGTGATAGCCGAAACCATCTTTGAAACGAAAACCATGTGGTTTTCGTTGTTATGCGGTATTAGCACCTGTTTCCAGATGTTATCCCCCCGCTCCAGGGCAGGTTGCCCACGTG
>MG|1|V2|R|74|99.12|Firmicutes|Bacilli|Lactobacillales|Lactobacillaceae|Lactobacillus|vaginalis|
ATGGACCGTGTCTCAGTTCCATTGTGGCCGATCAGTCTCTCAACTCGGCTATGCATCATTGCCTTGGTAAGCCGTTACCCTACCAACTAGCTAATGCACCGCGGGCCCATCCTGAAGTGATAGCCGAAACCATCTTTGAAACGAAAACCATGTGGTTTTCGTTGTTATGCGGTATTAGCACCTGTTTCCAGATGTTATCCCCCGCTCCAGGGCAGGTTGCCCACGTG
>MG|1|V2|F|38|99.56|Firmicutes|Bacilli|Lactobacillales|Lactobacillaceae|Lactobacillus|vaginalis|
CACGTGGGCAACCTGCCCTGAAGCGGGGGATAACATCTGGAAACAGGTGCTAATACCGCATAACAACGAAAACCACATGGTTTTCGTTTCAAAGATGGTTTCGGCTATCACTTCAGGATGGGCCCGCGGTGCATTAGCTAGTTGGTAAGGTAACGGCTTACCAAGGCAATGATGCATAGCCGAGTTGAGAGACTGATCGGCCACAATGGAACTGAGACACGGTCCAT
>MG|1|V2|R|11|99.12|Firmicutes|Bacilli|Lactobacillales|Lactobacillaceae|Lactobacillus|vaginalis|
ATGGACCGTGTCTCAGTTCCATTGTGGCCGATCAGTCTCTCAACTCGGCTATGCATCATTGCCTTGGTAAGCCGTTACCTTACCAACTAGCTAATGCACCGCGGGCCCATCCTGAAGTGATAGCCGAAACCATCTTTGAAACGAAAACCATGTGGTTTTCGTTGTTATGCGGTATTAGCACCTGTTTCCAGACTGTTATCCCCCGCTTCAGGGCAGGTTGCCCACGTG
>MG|1|V2|R|17|99.12|Firmicutes|Bacilli|Lactobacillales|Lactobacillaceae|Lactobacillus|vaginalis|
ATGGACCGTGTCTCAGTTCCATTGTGGCCGATCAGTCTCTCAACTCGGCTATGCATCATTGCCTTGGTAAGCCGTTACCTTACCAACTAGCTAATGCACCGCGGGCCCATCCTGAAGTGATAGCCGAAACCATCTTTGAAACGAAAACCATGTGGTTTTCGTTGTTATGCGGTATTAGCACCTGTTTCCAGACTGTTATCCCCCGCTCCAGGGCAGGTTGCCCACGTG
>MG|1|V2|R|23|99.56|Firmicutes|Bacilli|Lactobacillales|Lactobacillaceae|Lactobacillus|Lactobacillus gasseri / Lactobacillus taiwanensis|
TTGGGCCGTGTCTCAGTCCCAATGTGGCCGATCAGTCTCTCAACTCGGCTATGCATCATTGCCTTGGTAAGCCGTTACCTTACCAACTAGCTAATGCACCGCAGGTCCATCCAAGAGTGATAGCAGAACCATCTTTCAAACTCTAGACATGCGTCTAGTGTTGTTATCCGGTATTAGCATCTGTTTCCAGGTGTTATCCCAGTCTCTTGGGCAGGTTACCCACGTG
>MG|1|V2|F|12|98.69|Firmicutes|Bacilli|Lactobacillales|Lactobacillaceae|Lactobacillus|alvi|
CACGTAGGCAACCTGCCCAGAAGCGGGGGGGACAACATTTGGAAACAAGTGCTAATACCGCATAACAACATTAACCGCCTGGTTAATGTTTAAAAGATGGTTTCGGCTATCACTTCTGGATGGGCCTGCGGCGCATTAGCTTGTTGGTAAGGTAACGGCTTACCAAGGCAATGATGCGTAGCCGAGTTGAGAGACTGATCGGCCACAATGGAACTGAGACACGGTCCAT
>MG|1|V2|F|16|100.0|Firmicutes|Bacilli|Lactobacillales|Lactobacillaceae|Lactobacillus|Lactobacillus fermentum / Lactobacillus mucosae|
CACGTAGGTAACCTGCCCCAAAGCGGGGGATAACATTTGGAAACAGATGCTAATACCGCATAACAGTTTGAATCGCATGATTCAAACTTAAAAGATGGTTTCGGCTATCACTTTGGGATGGACCTGCGGCGCATTAGCTTGTTGGTAGGGTAACGGCCTACCAAGGCTGTGATGCGTAGCCGAGTTGAGAGACTGATCGGCCACAATGGAACTGAGACACGGTCCAT
>MG|1|V2|R|14|99.56|Firmicutes|Bacilli|Lactobacillales|Lactobacillaceae|Lactobacillus|Lactobacillus fermentum / Lactobacillus mucosae|
ATGGACCGTGTCTCAGTTCCATTGTGGCCGATCAGTCTCTCAACTCGGCTACGCATCACAGCCTTGGTAGGCCGTTACCCTACCAACAAGCTAATGCGCCGCAGGTCCATCCCAAAGTGATAGCCAAAACCATCTTTTAAGTTTGAATCATGCGATTCAAACTGTTATGCGGTATTAGCATCTGTTTCCAAATGTTATCCCCCGCTTTGGGGCAGGTTACCTACGTG
>MG|1|V2|R|24|98.69|Firmicutes|Bacilli|Lactobacillales|Lactobacillaceae|Lactobacillus|alvi|
ATGGACCGTGTCTCAGTTCCATTGTGGCCGATCAGTCTCTCAACTCGGCTACGCATCATTGCCTTGGTAAGCCGTTACCTTACCAACAAGCTAATGCGCCGCAGGCCCATCCAGAAGTGATAGCCGAAACCATCTTTTAAACATTAACCAGGCGGTTAATGTTGTTATGCGGTATTAGCACTTGTTTCCAAATGTTGTCCCCCCCGCTTCTGGGCAGGTTGCCTACGTG
>MG|1|V2|R|41|100.0|Firmicutes|Bacilli|Lactobacillales|Lactobacillaceae|Lactobacillus|Lactobacillus fermentum / Lactobacillus mucosae|
ATGGACCGTGTCTCAGTTCCATTGTGGCCGATCAGTCTCTCAACTCGGCTACGCATCACAGCCTTGGTAGGCCGTTACCCTACCAACAAGCTAATGCGCCGCAGGTCCATCCCAAAGTGATAGCCGAAACCATCTTTTAAGTTTGAATCATGCGATTCAAACTGTTATGCGGTATTAGCATCTGTTTCCAAATGTTATCCCCCGCTTTGGGGCAGGTTACCTACGTG
>MG|1|V2|R|10|97.36|Firmicutes|Bacilli|Lactobacillales|Lactobacillaceae|Lactobacillus|alvi|
ATGGACCGTGTCTCAGTTCCATTGTGGCCGATCAGTCTCTCAACTCGGCTATGCATCATTGCCTTGGTAAGCCGTTACCTTACCAACTAGCTAATGCACCGCGGGCCCATCCTGAAGTGATAGCCGAAACCATCTTTTAAACATTAACCAGGCGGTTAATGTTGTTATGCGGTATTAGCACTTGTTTCCAAATGTTGTCCCCCGCTTCTGGGCAGGTTGCCTACGTG
>MG|1|V2|R|10|98.69|Firmicutes|Bacilli|Lactobacillales|Lactobacillaceae|Lactobacillus|alvi|
ATGGACCGTGTCTCAGTTCCATTGTGGCCGATCAGTCTCTCAACTCGGCTACGCATCATTGCCTTGGTAAGCCGTTACCTTACCAACAAGCTAATGCGCCGCAGGCCCATCCAGAAGTGATAGCCGAAACCATCTTTTAAACATTAACCAGGCGGTTAATGTTGTTATGCGGTATTAGCACTTGTTTCCAAATGTTGTCCCCCCGCTTCTGGGCAGGTTGCCCTACGTG
>MG|1|V2|R|13|97.8|Firmicutes|Bacilli|Lactobacillales|Lactobacillaceae|Lactobacillus|vaginalis|
ATGGACCGTGTCTCAGTTCCATTGTGGCCGATCAGTCTCTCAACTCGGCTATGCATCATTGCCTTGGTAAGCCGTTACCTTACCAACTAGCTAATGCACCGCGGGCCCATCCTGAAGTGATAGCCGAAACCATCTTTGAAACGAAAACCATGTGGTTTTCGTTGTTATGCGGTATTAGCACTTGTTTCCAAATGTTGTCCCCCGCTTCTGGGCAGGTTGCCTACGTG
>MG|1|V2|R|10|100.0|Firmicutes|Bacilli|Lactobacillales|Lactobacillaceae|Lactobacillus|Lactobacillus agilis / Lactobacillus sp.|
TTGGGCCGTGTCTCAGTCCCAATGTGGCCGATCAACCTCTCAGTTCGGCTACGTATCATTACCTTGGTAGGCCGTTACCCCACCAACAAGTTAATACGCCGCGGGTCCATCCAAAAGTGATAGCCGAAACCATCTTTTACATAATGACCATGCGGTCATCATGGTTATGCGGTATTAGCACCTGTTTCCAAGTGTTATCCCCCTCTTTTGGGCAGGTTACCCACGTG
>MG|1|V2|F|60|100.0|Firmicutes|Bacilli|Lactobacillales|Streptococcaceae|Streptococcus|alactolyticus|
CGCGTAGGTAACCTGCCTTGTAGCGGGGGATAACTATTGGAAACGATAGCTAATACCGCATAACAGCTTTTGACACATGTTAGAAGCTTGAAAGATGCAATTGCATCACTACGAGATGGACCTGCGTTGTATTAGCTAGTAGGTAGGGTAACGGCCTACCTAGGCGACGATACATAGCCGACCTGAGAGGGTGATCGGCCACACTGGGACTGAGACACGGCCCAG
>MG|1|V2|F|11|99.56|Firmicutes|Bacilli|Lactobacillales|Streptococcaceae|Streptococcus|alactolyticus|
CGCGTAGGTAACCTGCCTTGTAGCGGGGGATAACTATTGGAAACGATAGCTAATACCGCATAACAGCTTTTGACACATGTTAGAAGCTTGAAAGATGCAATTGCATCACTACGAGATGGACCTGCGTTGTATTAGCTAGTAGGTAGGGTAACGGCCTACCTAGGCGACGATACATAGCGACCTGAGAGGGTGATCGGCCACACTGGGACTGAGACACGGCCCAG
>MG|1|V2|R|58|99.1|Firmicutes|Clostridia|Clostridiales|Clostridiaceae|Clostridium|hiranonis|
TTGGACCGTGTCTCAGTTCCAATGTGGCCGATCACCCTCTCAGGTCGGCTACTGATCGTCGCCTTGGTAAGCCGTTACCTTACCAACTAGCTAATCAGACGCGGGTCCATCCTGTACCGCAAAAGCTTTGATACTTCTACCATGCGATAAAAGCATATTATCTCGTATTAGCATCCTTTCGGTATGTTATCCGTGTGTACAGGGCAGGTTACCCACGCGT
>MG|1|V2|R|65|99.55|Firmicutes|Clostridia|Clostridiales|Clostridiaceae|Clostridium|hiranonis|
TTGGACCGTGTCTCAGTTCCAATGTGGCCGATCACCCTCTCAGGTCGGCTACTGATCGTCGCCTTGGTAAGCCGTTACCTTACCAACTAGCTAATCAGACGCGGGTCCATCCTGTACCGCAAAAGCTTTGATACTTCTACCATGCGATAAAAGCATATTATCTCGTATTAGCATACCTTTCGGTATGTTATCCGTGTGTACAGGGCAGGTTACCCACGCGT
>MG|1|V2|F|63|99.55|Firmicutes|Clostridia|Clostridiales|Clostridiaceae|Clostridium|hiranonis|
CGCGTGGGTAACCTGCCCTGTACACACGGATAACATACCGAAAGGTATGCTAATACGAGATAATATGCTTTTATCGCATGGTAGAAGTATCAAAGCTTTTGCGGTACAGGATGGACCCGCGTCTGATTAGCTAGTTGGTAAGGTAACGGCTTACCAAGGCGACGATCAGTAGCCGACCTGAGAGGGTGATCGGCCACATTGGAACTGAGACACGGTCCAAA
>MG|1|V2|R|18|100.0|Firmicutes|Clostridia|Clostridiales|Clostridiaceae|Clostridium|sp.|
CTGGGCCGTGTCTCAGTCCCAGTGTGGCCGTCCACCCTCTCAGGCCGGCTACGCATCGTCGCCCTGGTGAGCCGTTACCTCACCAGCTGGCTAATGCGTCATAAGCCCATCCCTGTGCTATCCCGTGGGATATTTAACATAGTCGACATGCGTCCTCTATGCCTATGCGGTCTTAGCTGCCGTTTCCAGCAGTTATCCCCCTCACAGGGGCAGGTTGCTTATGTC
>MG|1|V2|F|12|100.0|Firmicutes|Clostridia|Clostridiales|Clostridiaceae|Clostridium|sp.|
GACATAAGCAACCTGCCCCTGTGAGGGGGATAACTGCTGGAAACGGCAGCTAAGACCGCATAGGCATAGAGGACGCATGTCGACTATGTTAAATATCCCACGGGATAGCACAGGGATGGGCTTATGACGCATTAGCCAGCTGGTGAGGTAACGGCTCACCAGGGCGACGATGCGTAGCCGGCCTGAGAGGGTGGACGGCCACACTGGGACTGAGACACGGCCCAG
>MG|1|V2|R|43|97.32|Firmicutes|Clostridia|Clostridiales|Clostridiaceae|Clostridium|sp.|
CTGGGCCGTGTCTCAGTCCCAGTGTGGCCGTCCACCCTCTCAGGCCGGCTACGCATCGTCGCCCTGGTGAGCCTCTACCTCACCAGCTAGCTAATGCGTCATAAGCCCATCCCTGTGCTATCCCGTGGGATATTTAACATACTCGACATGCGTCATGTATGCCTATGCGGTCTTAGCTGCCGTTTCCAGCAGTTATCCCCCTCACAGGGGCAGGTTGCTTATGTA
>MG|1|V2|R|15|97.33|Firmicutes|Clostridia|Clostridiales|Clostridiaceae|Clostridium|sp.|
CTGGGCCGTGTCTCAGTCCCAGTGTGGCCGTCCACCCTCTCAGGCCGGCTACGCATCGTCGCCCTGGTGAGCCTCTACCTCACCAGCTAGCTAATGCGTCATAAGCCCATCCCTGTGCTATCCCGTGGGATATTTAACATACTCGACATGCGTCATGTATGCCTATGCGGTCTTAGCTGCCGTTTCCAGCAGTTATCCCCCTCACAGGGGCAGGTTGCTTATGTC
>MG|1|V2|F|27|97.32|Firmicutes|Clostridia|Clostridiales|Clostridiaceae|Clostridium|sp.|
TACATAAGCAACCTGCCCCTGTGAGGGGGATAACTGCTGGAAACGGCAGCTAAGACCGCATAGGCATACATGACGCATGTCGAGTATGTTAAATATCCCACGGGATAGCACAGGGATGGGCTTATGACGCATTAGCTAGCTGGTGAGGTAGAGGCTCACCAGGGCGACGATGCGTAGCCGGCCTGAGAGGGTGGACGGCCACACTGGGACTGAGACACGGCCCAG
>MG|1|V2|F|17|99.09|Firmicutes|Clostridia|Clostridiales|Lachnospiraceae|Roseburia|faecis|
CGCGTGGGTGACCTGCCCCATACCGGGGGATAACAGCTGGAAACGGCTGCTAATACCGCATAAGCGCACGGAGCTGCATGGCTCAGTGTGAAAAACTCCGGTGGTATGGGATGGGCCCGCGTCTGATTAGGCAGTTGGCGGGGTAACGGCCCACCAAACCGACGATCAGTAGCCGACCTGAGAGGGCGACCGGCCACATTGGGACTGAGACACGGCCCAA
>MG|1|V2|R|23|99.09|Firmicutes|Clostridia|Clostridiales|Lachnospiraceae|Roseburia|faecis|
TTGGGCCGTGTCTCAGTCCCAATGTGGCCGGTCGCCCTCTCAGGTCGGCTACTGATCGTCGGTTTGGTGGGCCGTTACCCCGCCAACTGCCTAATCAGACGCGGGCCCATCCCATACCACCGGAGTTTTTCACACTGAGCCATGCAGCTCCGTGCGCTTATGCGGTATTAGCAGCCGTTTCCAGCTGTTATCCCCCGGTATGGGGCAGGTCACCCACGCG
>MG|1|V2|R|12|98.64|Firmicutes|Clostridia|Clostridiales|Lachnospiraceae|Roseburia|faecis|
TTGGGCCGTGTCTCAGTCCCAATGTGGCCGGTCGCCCTCTCAGGTCGGCTACTGATCGTCGGTTTGGTGGGCCGTTACCCCGCCAACTGCCTAATCAGACGCGGGCCCATCCCATACCACCGGAGTTTTTCACACTGAGCCATGCAGCTCCGTGCGCTTATGCGGTATTAGCAGCCGTTTCCAGCTGTTATCCCCCCGGTATGGGGCAGGTCACCCACGCG
>MG|1|V2|R|18|98.2|Firmicutes|Clostridia|Clostridiales|Lachnospiraceae|Roseburia|faecis|
TTGGGCCGTGTCTCAGTCCCAATGTGGCCGGTCGCCCTCTCAGGTCGGCTACTGATCGTCGGTTTGGTGGGCCGTTACCCCGCCAACTGCCTAATCAGACGCGGGCCCATCCCATACCACCGGAGTTTTTTCACACTGAGCCATGCAGCTCCGTGCGCTTATGCGGTATTAGCAGCCGTTTCCAGCTGTTATCCCCCCGGTATGGGGCAGGTCACCCACGCG
>MG|1|V2|R|43|99.55|Firmicutes|Clostridia|Clostridiales|Lachnospiraceae|Ruminococcus|torques|
TTGGGCCGTGTCTCAGTCCCAATGTGGCCGGTCACCCTCTCAGGTCGGCTACTGATCGTCGCCTTGGTAAGCCGTTACCTTACCAACTAGCTAATCAGACGCGGGTCCATCTCATACCACCGGAGTTTTTACCCCTGCACCATGCGGTGCTGTGGTCTTATGCGGTATTAGCAGTCATTTCTAACTGTTATCCCCCTGTATGAGGCAGGTTACCCACGCG
>MG|1|V2|F|14|99.55|Firmicutes|Clostridia|Clostridiales|Lachnospiraceae|Ruminococcus|torques|
CGCGTGGGTAACCTGCCTCATACAGGGGGATAACAGTTAGAAATGACTGCTAATACCGCATAAGACCACAGCACCGCATGGTGCAGGGGTAAAAACTCCGGTGGTATGAGATGGACCCGCGTCTGATTAGCTAGTTGGTAAGGTAACGGCTTACCAAGGCGACGATCAGTAGCCGACCTGAGAGGGTGACCGGCCACATTGGGACTGAGACACGGCCCAA
>MG|1|V2|R|24|99.09|Firmicutes|Clostridia|Clostridiales|Lachnospiraceae|Ruminococcus|torques|
TTGGGCCGTGTCTCAGTCCCAATGTGGCCGGTCACCCTCTCAGGTCGGCTACTGATCGTCGCCTTGGTAAGCCGTTACCTTACCAACTAGCTAATCAGACGCGGGTCCATCTCACACCACCGGAGTTTTTACCCCTGCACCATGCGGTGCTGTGGTCTTATGCGGTATTAGCAGTCATTTCTAACTGTTATCCCCCTGTATGAGGCAGGTTACCCACGCG
>MG|1|V2|R|47|99.1|Firmicutes|Clostridia|Clostridiales|Lachnospiraceae|Ruminococcus|torques|
TTGGGCCGTGTCTCAGTCCCAATGTGGCCGGTCACCCTCTCAGGTCGGCTACTGATCGTCGCCTTGGTAAGCCGTTACCTTACCAACTAGCTAATCAGACGCGGGTCCATCTCATACCACCGGAGTTTTTACCCCTGCACCATGCGGTGCTGTGGTCTTATGCGGTATTAGCAGTCATTTCTAACTGTTATCCCCCCTGTATGAGGCAGGTTACCCACGCG
>MG|1|V2|R|10|99.1|Firmicutes|Clostridia|Clostridiales|Lachnospiraceae|[Ruminococcus]|torques|
TTGGGCCGTGTCTCAGTCCCAATGTGGCCGGTCACCCTCTCAGGTCGGCTACTGATCGTCGCCTTGGTAAGCCGTTACCTTACCAACTAGCTAATCAGACGCGGGTCCATCTCATACCACCGGAGTTTTTACCCCTGCACCATGCGGTGCTGTGGTCTTATGCGGTATTAGCAGTCATTTCTAACTGTTATCCCCCCTGTGTGAGGCAGGTTACCCACGCG
>MG|1|V2|R|16|99.09|Firmicutes|Clostridia|Clostridiales|Lachnospiraceae|[Ruminococcus]|torques|
TTGGGCCGTGTCTCAGTCCCAATGTGGCCGGTCACCCTCTCAGGTCGGCTACTGATCGTCGCCTTGGTAAGCCGTTACCTTACCAACTAGCTAATCAGACGCGGGTCCATCTCACACCACCGGAGTTTTTACCCCTGCACCATGCGGTGCTGTGGTCTTATGCGGTATTAGCAGTCATTTCTAACTGTTATCCCCCTGTATGGGGCAGGTTATCCACGCG
>MG|1|V2|R|13|99.09|Firmicutes|Clostridia|Clostridiales|Lachnospiraceae|[Ruminococcus]|torques|
TTGGGCCGTGTCTCAGTCCCAATGTGGCCGGTCACCCTCTCAGGTCGGCTACTGATCGTCGCCTTGGTAAGCCGTTACCTTACCAACTAGCTAATCAGACGCGGGTCCATCTCACACCACCGGAGTTTTTACCCCTGCACCATGCGGTGCTGTGGTCTTATGCGGTATTAGCAGTCATTTCTAACTGTTATCCCCCTGTGCGAGGCAGGTTGCCCACGCG
>MG|1|V2|R|415|99.09|Firmicutes|Clostridia|Clostridiales|Lachnospiraceae|[Ruminococcus]|torques|
TTGGGCCGTGTCTCAGTCCCAATGTGGCCGGTCACCCTCTCAGGTCGGCTACTGATCGTCGCCTTGGTAAGCCGTTACCTTACCAACTAGCTAATCAGACGCGGGTCCATCTCACACCACCGGAGTTTTTACCCCTGCACCATGCGGTGCTGTGGTCTTATGCGGTATTAGCAGTCATTTCTAACTGTTATCCCCCTGTGTGAGGCAGGTTACCCACGCG
>MG|1|V2|R|12|99.09|Firmicutes|Clostridia|Clostridiales|Lachnospiraceae|[Ruminococcus]|torques|
CTGGGCCGTGTCTCAGTCCCAATGTGGCCGGTCACCCTCTCAGGTCGGCTACTGATCGTCGCCTTGGTAAGCCGTTACCTTACCAACTAGCTAATCAGACGCGGGTCCATCTCACACCACCGGAGTTTTTACCCCTGCACCATGCGGTGCTGTGGTCTTATGCGGTATTAGCAGTCATTTCTAACTGTTATCCCCCTGTGTGAGGCAGGTTACCCACGCG
>MG|1|V2|F|112|99.1|Firmicutes|Clostridia|Clostridiales|Lachnospiraceae|[Ruminococcus]|torques|
CGCGTGGGTAACCTGCCTCACACAGGGGGATAACAGTTAGAAATGACTGCTAATACCGCATAAGACCACAGCACCGCATGGTGCAGGGGTAAAAACTCCGGTGGTGTGAGATGGACCCGCGTCTGATTAGCTAGTTGGTAAGGTAACGGCTTACCAAGGCGACGATCAGTAGCCGACCTGAGAGGGTGACCGGCCACATTGGGACTGAGACACGGCCCAAA
>MG|1|V2|R|21|98.18|Firmicutes|Clostridia|Clostridiales|Lachnospiraceae|[Ruminococcus]|torques|
TTGGGCCGTGTCTCAGTCCCAATGTGGCCGGTCACCCTCTCAGGTCGGCTACTGATCGTCGCCTTGGTAAGCCGTTACCTTACCAACTAGCTAATCAGACGCGGGCCCATCTCACACCACCGGAGTTTTTACCCCTGCACCATGCGGTGCTGTGGCCTTATGCGGTATTAGCAGTCATTTCTAACTGTTATCCCCCTGTATGGGGCAGGTTATCCACGCG
>MG|1|V2|R|20|98.64|Firmicutes|Clostridia|Clostridiales|Lachnospiraceae|[Ruminococcus]|torques|
TTGGGCCGTGTCTCAGTCCCAATGTGGCCGGTCACCCTCTCAGGTCGGCTACTGATCGTCGCCTTGGTAAGCCGTTACCTTACCAACTAGCTAATCAGACGCGGGTCCATCTCACACCACCGGAGTTTTTTACCCCTGCACCATGCGGTGCTGTGGTCTTATGCGGTATTAGCAGTCATTTCTAACTGTTATCCCCCTGTGTGAGGCAGGTTACCCACGCG
>MG|1|V2|R|31|98.18|Firmicutes|Clostridia|Clostridiales|Lachnospiraceae|[Ruminococcus]|torques|
TTGGGCCGTGTCTCAGTCCCAATGTGGCCGGTCACCCTCTCAGGTCGGCTACTGATCGTCGCCTTGGTAAGCCGTTACCTTACCAACTAGCTAATCAGACGCGGGCCCATCTCACACCACCGGAGTTTTTACCCCTGCACCATGCGGTGCTGTGGCCTTATGCGGTATTAGCAGTCATTTCTAACTGTTATCCCCCTGTGTGAGGCAGGTTACCCACGCG
>MG|1|V2|R|12|98.62|Firmicutes|Clostridia|Clostridiales|Lachnospiraceae|[Ruminococcus]|torques|
TTGGGCCGTGTCTCAGTCCCAATGTGGCCGGTCACCCTCTCAGGTCGGCTACTGATCGTCGCCTTGGTAAGCCGTTACCTTACCAACTAGCTAATCAGACGCGGGTCCATCTCACACCACCGGAGTTTTTACCCCTGCACCATGCGGTGCTGTGGTCTTATGCGGTATTAGCAGTCATTTCTAACTGTTATCCCCCTGTGTGAGGCAGGTTACCTACGTG
>MG|1|V2|F|15|97.26|Firmicutes|Clostridia|Clostridiales|Lachnospiraceae|[Ruminococcus]|gnavus|
CGCGTGGGTAACCTGCCTCACACAGGGGGATAACAGTTAGAAATGACTGCTAATACCGCATAAGACCACAGCACCGCATGGTGCAGGGGTAAAAACTCCGGTGGTGTGAGATGGGCCCGCGTCTGATTAGGTAGTTGGTGCGGTAACGGCGCACCAAGCCGACGATCAGTAGCCGACCTGAGAGGGCGACCGGCCACATTGGGACTGAGACACGGCCCAA
>MG|1|V2|R|12|97.72|Firmicutes|Clostridia|Clostridiales|Lachnospiraceae|[Ruminococcus]|gnavus|
TTGGGCCGTGTCTCAGTCCCAATGTGGCCGGTCACCCTCTCAGGTCGGCTACTGATCGTCGGCTTGGTGAGCCGTTACCTCACCAACTACCTAATCAGACGCGGGTCCATCTCACACCACCGGAGTTTTTACCCCTGCACCATGCGGTGCTGTGGTCTTATGCGGTATTAGCAGTCATTTCTAACTGTTATCCCCCTGTGTGAGGCAGGTTGCCCACGCG
>MG|1|V2|R|22|97.29|Firmicutes|Clostridia|Clostridiales|Lachnospiraceae|[Ruminococcus]|gnavus|
TTGGGCCGTGTCTCAGTCCCAATGTGGCCGGTCACCCTCTCAGGTCGGCTACTGATCGTCGGCTTGGTGGGCCGTTACCCCGCCAACTACCTAATCAGACGCGGGCTCATCTCACACCACCGGAGTTTTTACCCCTGCACCATGCGGTGCTGTGGTCTTATGCGGTATTAGCAGTCATTTCTAACTGTTATCCCCCCTGTGTGAGGCAGGTTACCCACGCGT
>MG|1|V2|R|22|97.72|Firmicutes|Clostridia|Clostridiales|Lachnospiraceae|[Ruminococcus]|torques|
CTGGGCCGTGTCTCAGTCCCAATGTGGCCGGTCACCCTCTCAGGTCGGCTACTGATCGTCGCCTTGGTAAGCCGTTACCTTACCAACTAGCTAATCAGACGCGGGCCCATCTCACACCACCGGAGTTTTTACCCCTGCACCATGCGGTGCTGTGGCCTTATGCGGTATTAGCAGTCATTTCTAACTGTTATCCCCCTGTGTGAGGCAGGTTGCCCACGCG
>MG|1|V2|R|10|98.18|Firmicutes|Clostridia|Clostridiales|Lachnospiraceae|[Ruminococcus]|torques|
TTGGGCCGTGTCTCAGTCCCAATGTGGCCGGTCACCCTCTCAGGTCGGCTACTGATCGTCGCCTTGGTAAGCCGTTACCTTACCAACTAGCTAATCAGACGCGGGCCCATCTCACACCACCGGAGTTTTTACCCCTGCACCATGCGGTGCTGTGGTCTTATGCGGTATTAGCAGTCATTTCTAACTGTTATCCCCCTGTGTGAGGCAGGTTGCCCACGCG
>MG|1|V2|F|15|98.64|Firmicutes|Clostridia|Clostridiales|Lachnospiraceae|[Ruminococcus]|torques|
CGCGTGGGTAACCTGCCTCACACAGGGGGATAACAGTTAGAAATGACTGCTAATACCGCATAAGACCACAGCACCGCATGGTGCAGGGGTAAAAACTCCGGTGGTGTGAGATGGACCCGCGTCTGATTAGCTAGTTGGTAAGGTAACGGCTTACCAAGCGACGATCAGTAGCCGACCTGAGAGGGTGACCGGCCACATTGGGACTGAGACACGGCCCAA
>MG|1|V2|R|23|97.73|Firmicutes|Clostridia|Clostridiales|Lachnospiraceae|[Ruminococcus]|gnavus|
TTGGGCCGTGTCTCAGTCCCAATGTGGCCGGTCACCCTCTCAGGTCGGCTACTGATCGTCGGCTTGGTGAGCCGTTACCTCACCAACTACCTAATCAGACGCGGGTCCATCTCACACCACCGGAGTTTTTACCCCTGCACCATGCGGTGCTGTGGTCTTATGCGGTATTAGCAGTCATTTCTAACTGTTATCCCCCCTGTGTGAGGCAGGTTACCCACGCG
>MG|1|V2|R|41|97.29|Firmicutes|Clostridia|Clostridiales|Lachnospiraceae|[Ruminococcus]|torques|
TTGGGCCGTGTCTCAGTCCCAATGTGGCCGGTCACCCTCTCAGGTCGGCTACTGATCGTCGCCTTGGTAAGCCGTTACCTTACCAACTAGCTAATCAGACGCGGGCCCATCTCACACCACCGGAGTTTTTACCCCTGCACCATGCGGTGCTGTGGCCTTATGCGGTATTAGCAGTCATTTCTAACTGTTATCCCCCCTGTGTGAGGCAGGTTGCCCACGCG
>MG|1|V2|R|30|97.74|Firmicutes|Clostridia|Clostridiales|Lachnospiraceae|[Ruminococcus]|torques|
TTGGGCCGTGTCTCAGTCCCAATGTGGCCGGTCACCCTCTCAGGTCGGCTACTGATCGTCGCCTTGGTAAGCCGTTACCTTACCAACTAGCTAATCAGACGCGGGCCCATCTCACACCACCGGAGTTTTTACCCCCTGCACCATGCGGTGCTGTGGCCTTATGCGGTATTAGCAGTCATTTCTAACTGTTATCCCCCTGTGTGAGGCAGGTTGCCCACGCG
>MG|1|V2|R|10|97.71|Firmicutes|Clostridia|Clostridiales|Lachnospiraceae|[Ruminococcus]|torques|
TTGGGCCGTGTCTCAGTCCCAATGTGGCCGGTCACCCTCTCAGGTCGGCTACTGATCGTCGCCTTGGTAAGCCGTTACCTTACCAACTAGCTAATCAGACGCGGGCCCATCTCACACCACCGGAGTTTTTACCCCTGCACCATGCGGTGCTGTGGCCTTATGCGGTATTAGCAGTCATTTCTAACTGTTATCCCCCTGTGTGAGGCAGGTTACCTACGTG
>MG|1|V2|R|85|98.17|Firmicutes|Clostridia|Clostridiales|Lachnospiraceae|[Ruminococcus]|gnavus|
TTGGGCCGTGTCTCAGTCCCAATGTGGCCGGTCACCCTCTCAGGTCGGCTACTGATCGTCGGCTTGGTGAGCCGTTACCTCACCAACTACCTAATCAGACGCGGGTCCATCTCACACCACCGGAGTTTTTACCCCTGCACCATGCGGTGCTGTGGTCTTATGCGGTATTAGCAGTCATTTCTAACTGTTATCCCCCTGTGTGAGGCAGGTTACCCACGCG
>MG|1|V2|R|10|97.74|Firmicutes|Clostridia|Clostridiales|Lachnospiraceae|[Ruminococcus]|gnavus|
TTGGGCCGTGTCTCAGTCCCAATGTGGCCGGTCACCCTCTCAGGTCGGCTACTGATCGTCGGCTTGGTGAGCCGTTACCTCACCAACTACCTAATCAGACGCGGGTCCATCTCACACCACCGGAGTTTTTACCCCCTGCACCATGCGGTGCTGTGGTCTTATGCGGTATTAGCAGTCATTTCTAACTGTTATCCCCCTGTGTGAGGCAGGTTACCCACGCGT
>MG|1|V2|R|30|97.72|Firmicutes|Clostridia|Clostridiales|Lachnospiraceae|[Ruminococcus]|gnavus|
TTGGGCCGTGTCTCAGTCCCAATGTGGCCGGTCACCCTCTCAGGTCGGCTACTGATCGTCGGCTTGGTGGGCCGTTACCCCGCCAACTACCTAATCAGACGCGGGCTCATCTCACACCACCGGAGTTTTTACCCCTGCACCATGCGGTGCTGTGGTCTTATGCGGTATTAGCAGTCATTTCTAACTGTTATCCCCCTGTGTGAGGCAGGTTACCCACGCG
>MG|1|V2|R|16|97.72|Firmicutes|Clostridia|Clostridiales|Lachnospiraceae|[Ruminococcus]|gnavus|
TTGGGCCGTGTCTCAGTCCCAATGTGGCCGGTCACCCTCTCAGGTCGGCTACTGATCGTCGGCTTGGTGGGCCGTTACCCCACCAACTACCTAATCAGACGCGGGCCCATCTCACACCACCGGAGTTTTTACCCCTGCACCATGCGGTGCTGTGGCCTTATGCGGTATTAGCAGTCATTTCTAACTGTTATCCCCCTGTGTGAGGCAGGTTGCCCACGCG
>MG|1|V2|F|16|98.18|Firmicutes|Clostridia|Clostridiales|Lachnospiraceae|[Ruminococcus]|torques|
CGCGTGGGTAACCTGCCTCACACAGGGGGATAACAGTTAGAAATGACTGCTAATACCGCATAAGGCCACAGCACCGCATGGTGCAGGGGTAAAAACTCCGGTGGTGTGAGATGGGCCCGCGTCTGATTAGCTAGTTGGTAAGGTAACGGCTTACCAAGGCGACGATCAGTAGCCGACCTGAGAGGGTGACCGGCCACATTGGGACTGAGACACGGCCCAA
>MG|1|V2|F|11|97.72|Firmicutes|Clostridia|Clostridiales|Lachnospiraceae|[Ruminococcus]|gnavus|
CGCGTGGGTAACCTGCCTCACACAGGGGGATAACAGTTAGAAATGACTGCTAATACCGCATAAGACCACAGCACCGCATGGTGCAGGGGTAAAAACTCCGGTGGTGTGAGATGAGCCCGCGTCTGATTAGGTAGTTGGCGGGGTAACGGCCCACCAAGCCGACGATCAGTAGCCGACCTGAGAGGGTGACCGGCCACATTGGGACTGAGACACGGCCCAA
>MG|1|V2|R|16|98.64|Firmicutes|Clostridia|Clostridiales|Lachnospiraceae|[Ruminococcus]|torques|
TTGGGCCGTGTCTCAGTCCCAATGTGGCCGGTCACCCTCTCAGGTCGGCTACTGATCGTCGCCTTGGTAAGCCGTTACCTTACCAACTAGCTAATCAGACGCGGGCCCATCTCACACCACCGGAGTTTTTACCCCTGCACCATGCGGTGCTGTGGCCTTATGCGGTATTAGCAGTCATTTCTAACTGTTATCCCCCTGTATGAGGCAGGTTACCCACGCG
>MG|1|V2|F|18|98.17|Firmicutes|Clostridia|Clostridiales|Lachnospiraceae|[Ruminococcus]|gnavus|
CGCGTGGGTAACCTGCCTCACACAGGGGGATAACAGTTAGAAATGACTGCTAATACCGCATAAGACCACAGCACCGCATGGTGCAGGGGTAAAAACTCCGGTGGTGTGAGATGGACCCGCGTCTGATTAGGTAGTTGGTGAGGTAACGGCTCACCAAGCCGACGATCAGTAGCCGACCTGAGAGGGTGACCGGCCACATTGGGACTGAGACACGGCCCAA
>MG|1|V2|R|17|98.64|Firmicutes|Clostridia|Clostridiales|Lachnospiraceae|[Ruminococcus]|torques|
TTGGGCCGTGTCTCAGTCCCAATGTGGCCGGTCACCCTCTCAGGTCGGCTACTGATCGTCGCCTTGGTAAGCCGTTACCTTACCAACTAGCTAATCAGACGCGGGCCCATCTCACACCACCGGAGTTTTTACCCCTGCACCATGCGGTGCTGTGGTCTTATGCGGTATTAGCAGTCATTTCTAACTGTTATCCCCCTGTGTGAGGCAGGTTACCCACGCG
>MG|1|V2|R|17|97.26|Firmicutes|Clostridia|Clostridiales|Lachnospiraceae|[Ruminococcus]|gnavus|
TTGGGCCGTGTCTCAGTCCCAATGTGGCCGGTCGCCCTCTCAGGTCGGCTACTGATCGTCGGCTTGGTGCGCCGTTACCGCACCAACTACCTAATCAGACGCGGGCCCATCTCACACCACCGGAGTTTTTACCCCTGCACCATGCGGTGCTGTGGTCTTATGCGGTATTAGCAGTCATTTCTAACTGTTATCCCCCTGTGTGAGGCAGGTTACCCACGCG
>MG|1|V2|R|33|98.64|Firmicutes|Clostridia|Clostridiales|Lachnospiraceae|[Ruminococcus]|torques|
TTGGGCCGTGTCTCAGTCCCAATGTGGCCGGTCACCCTCTCAGGTCGGCTACTGATCGTCGCCTTGGTAAGCCGTTACCTTACCAACTAGCTAATCAGACGCGGGTCCATCTCACACCACCGGAGTTTTTACCCCTGCACCATGCGGTGCTGTGGTCTTATGCGGTATTAGCAGTCATTTCTAACTGTTATCCCCCTGTGTGAGGCAGGTTGCCCACGCG
>MG|1|V2|R|28|97.29|Firmicutes|Clostridia|Clostridiales|Lachnospiraceae|[Ruminococcus]|torques|
TTGGGCCGTGTCTCAGTCCCAATGTGGCCGGTCACCCTCTCAGGTCGGCTACTGATCGTCGCCTTGGTAAGCCGTTACCTTACCAACTAGCTAATCAGACGCGGGCCCATCTCACACCACCGGAGTTTTTTACCCCTGCACCATGCGGTGCTGTGGCCTTATGCGGTATTAGCAGTCATTTCTAACTGTTATCCCCCTGTGTGAGGCAGGTTGCCCACGCG
>MG|1|V2|R|11|98.64|Firmicutes|Clostridia|Clostridiales|Lachnospiraceae|[Ruminococcus]|torques|
TTGGGCCGTGTCTCAGTCCCAATGTGGCCGGTCACCCTCTCAGGTCGGCTACTGATCGTTGCCTTGGTAAGCCGTTACCTTACCAACTAGCTAATCAGACGCGGGTCCATCTCACACCACCGGAGTTTTTACCCCTGCACCATGCGGTGCTGTGGTCTTATGCGGTATTAGCAGTCATTTCTAACTGTTATCCCCCTGTGTGAGGCAGGTTACCCACGCG
>MG|1|V2|R|430|97.74|Firmicutes|Clostridia|Clostridiales|Lachnospiraceae|[Ruminococcus]|torques|
TTGGGCCGTGTCTCAGTCCCAATGTGGCCGGTCACCCTCTCAGGTCGGCTACTGATCGTCGCCTTGGTAAGCCGTTACCTTACCAACTAGCTAATCAGACGCGGGCCCATCTCACACCACCGGAGTTTTTACCCCTGCACCATGCGGTGCTGTGGCCTTATGCGGTATTAGCAGTCATTTCTAACTGTTATCCCCCTGTGTGAGGCAGGTTGCCCACGCGT
>MG|1|V2|R|66|98.64|Firmicutes|Clostridia|Clostridiales|Lachnospiraceae|[Ruminococcus]|torques|
TTGGGCCGTGTCTCAGTCCCAATGTGGCCGGTCACCCTCTCAGGTCGGCTACTGATCGTCGCCTTGGTAAGCCGTTACCTTACCAACTAGCTAATCAGACGCGGGTCCATCTCACACCACCGGAGTTTTTACCCCTGCACCATGCGGTGCTGTGGTCTTATGCGGTATTAGCAGTCATTTCTAACTGTTATCCCCCCTGTGTGAGGCAGGTTACCCACGCG
>MG|1|V2|R|13|98.2|Firmicutes|Clostridia|Clostridiales|Lachnospiraceae|[Ruminococcus]|torques|
TTGGGCCGTGTCTCAGTCCCAATGTGGCCGGTCACCCTCTCAGGTCGGCTACTGATCGTCGCCTTGGTAAGCCGTTACCTTACCAACTAGCTAATCAGACGCGGGTCCATCTCACACCACCGGAGTTTTTTACCCCTGCACCATGCGGTGCTGTGGTCTTATGCGGTATTAGCAGTCATTTCTAACTGTTATCCCCCCTGTGTGAGGCAGGTTACCCACGCG
>MG|1|V2|F|184|97.74|Firmicutes|Clostridia|Clostridiales|Lachnospiraceae|[Ruminococcus]|torques|
CGCGTGGGCAACCTGCCTCACACAGGGGGATAACAGTTAGAAATGACTGCTAATACCGCATAAGGCCACAGCACCGCATGGTGCAGGGGTAAAAACTCCGGTGGTGTGAGATGGGCCCGCGTCTGATTAGCTAGTTGGTAAGGTAACGGCTTACCAAGGCGACGATCAGTAGCCGACCTGAGAGGGTGACCGGCCACATTGGGACTGAGACACGGCCCAAA
>MG|1|V2|F|11|97.72|Firmicutes|Clostridia|Clostridiales|Lachnospiraceae|[Ruminococcus]|torques|
CGCGTGGGCAACCTGCCTCACACAGGGGGATAACAGTTAGAAATGACTGCTAATACCGCATAAGGCCACAGCACCGCATGGTGCAGGGGTAAAAACTCCGGTGGTGTGAGATGGGCCCGCGTCTGATTAGCTAGTTGGTAAGGTAACGGCTTACCAAGGCGACGATCAGTAGCCGACCTGAGAGGGTGACCGGCCACATTGGGACTGAGACACGGCCCAG
>MG|1|V2|R|12|98.18|Firmicutes|Clostridia|Clostridiales|Lachnospiraceae|[Ruminococcus]|torques|
TTGGGCCGTGTCTCAGTCCCAATGTGGCCGGTCACCCTCTCAGGTCGGCTACTGATCGTCGCCTTGGTAAGCCGTTACCTTACCAACTAGCTAATCAGACGCGGGTCCATCTCACACCACCGGAGTTTTTACCCCTGCACCATGCGGTGCTGTGGCCTTATGCGGTATTAGCAGTCATTTCTAACTGTTATCCCCCTGTGTGAGGCAGGTTGCCCACGCG
>MG|1|V2|R|13|99.55|Firmicutes|Clostridia|Clostridiales|Ruminococcaceae|Faecalibacterium|prausnitzii|
TTGGGCCGTGTCTCAGTCCCAATGTGGCCGTCCACCCTCTCAGGCCGGCTACTGATCGTCGGCTTGGTGAGCCGTTACCTCACCAACTACCTAATCAGACGCGGGTCCATCTCACACCACCGGAGTTTTTACCACTGCACCATGCGGTGCTGTGGTCTTATGCGGTATTAGCAGTCATTTCTAACTGTTATCCCCCTGTGTGAGGCAGGTTACCCACGCG
>MG|1|V2|R|11|99.09|Firmicutes|Clostridia|Clostridiales|Ruminococcaceae|Faecalibacterium|prausnitzii|
TTGGGCCGTGTCTCAGTCCCAATGTGGCCGTCCACCCTCTCAGGCCGGCTACTGATCGTCGGCTTGGTGAGCCGTTACCTCACCAACTACCTAATCAGACGCGGGTCCATCTCACACCACCGGAGTTTTTACCACTGCACCATGCGGCGCTGTGGTCTTATGCGGTATTAGCAGTCATTTCTAACTGTTATCCCCCTGTGTGAGGCAGGTTACCCACGCG
>MG|1|V2|R|13|99.1|Firmicutes|Clostridia|Clostridiales|Ruminococcaceae|Faecalibacterium|prausnitzii|
CTGGGCCGTATCTCAGTCCCAATGTGGCCGTTCAACCTCTCAGTCCGGCTACTGATCGTCGACTTGGTATGCCGTTACCACACCAACTATCTAATCAGACGCAAGCCCATCTATCAGCGGATTTCTCCTTTCCCTATTGTATCATGCGATACTTAGGCATATGCGGTATTAGCAGTCATTTCTAACTGTTGTTCCCCTCTGATAGGCAGGTTGCTTACGTG
>MG|1|V2|R|10|99.09|Firmicutes|Clostridia|Clostridiales|Ruminococcaceae|Faecalibacterium|prausnitzii|
TTGGGCCGTGTCTCAGTCCCAATGTGGCCGTCCACCCTCTCAGGCCGGCTACTGATCGTCGGCTTGGTGAGCCGTTACCTCACCAACTACCTAATCAGACGCGGGTCCATCTCACACCACCGGAGTTTTTACCCCTGCACCATGCGGTGCTGTGGTCTTATGCGGTATTAGCAGTCATTTCTAACTGTTATCCCCCTGTGTGAGGCAGGTTACCCACGCG
>MG|1|V2|R|16|100.0|Firmicutes|Clostridia|Clostridiales|Ruminococcaceae|Faecalibacterium|prausnitzii|
CTGGGCCGTGTCTCAGTCCCAATGTGGCCGTTCAACCTCTCAGTCCGGCTACCGATCGTCGCCTTGGTGGGCCGTTACCTCACCAACCAGCTAATCGGACGCGAGGCCATCTCAAAGCGGATTGCTCCTTTTCCCTCAGGGCCATGCGGCCCCGTGGGCTTATGCGGTATTAGCAGTCGTTTCCAACTGTTGTCCCCCTCTTTGAGGCAGGTTCCTCACGCG
>MG|1|V2|F|10|98.2|Firmicutes|Clostridia|Clostridiales|Ruminococcaceae|Faecalibacterium|prausnitzii|
CGCGTGAGTAACCTGCCCTGGAGTGGGGGACAACAGTTGGAAACGACTGCTAATACCGCATAAGCCCACGGTGCCGCATGGCACTGAGGGAAAAGGATTTATTCGCTCGAGGATGGACTCGCGTCCAATTAGCTAGTTGGTGAGGTAACGGCCCACCAAGGCGACGATTGGTAGCCGGACTGAGAGGTTGAACGGCCACATTGGGACTGAGACACGGCCCAG
>MG|1|V2|R|22|98.64|Firmicutes|Clostridia|Clostridiales|Ruminococcaceae|Faecalibacterium|prausnitzii|
TTGGGCCGTGTCTCAGTCCCAATGTGGCCGTCCACCCTCTCAGGCCGGCTACTGATCGTCGGCTTGGTGAGCCGTTACCTCACCAACTACCTAATCAGACGCGGGTCCATCTCACACCACCGGAGTTTTTACCCCTGCACCATGCGGCGCTGTGGTCTTATGCGGTATTAGCAGTCATTTCTAACTGTTATCCCCCTGTGTGAGGCAGGTTACCCACGCG
>MG|1|V2|R|46|97.29|Firmicutes|Clostridia|Clostridiales|Ruminococcaceae|Faecalibacterium|prausnitzii|
CTGGGCCGTATCTCAGTCCCAATGTGGCCGTTCAACCTCTCAGTCCGGCTACTGATCGTCGACTTGGTAGGCCGTTACCCCACCAACTATCTAATCAGACGCAAGCCCATCTATCAGCGGATTGCTCCTTTCCCTATTGTACCATGTGGTACTTAGGCATATGCGGTATTAGCAGTCATTTCTAACTGTTGTTCCCCTCTGATAGGCAGGTTGCTTACGTG
>MG|1|V2|F|18|98.65|Firmicutes|Clostridia|Clostridiales|Ruminococcaceae|Faecalibacterium|prausnitzii|
CGCGTGAGTAACCTGCCCTGGAGTGGGGGACAACAGTTGGAAACGACTGCTAATACCGCATAAGCCCACGGTACCGCATGGTACTGAGGGAAAAGGATTTATTCGCTTCAGGATGGACTCGCGTCCAATTAGCTAGTTGGTGAGGTAACGGCCCACCAAGGCGACGATTGGTAGCCGGACTGAGAGGTTGAACGGCCACATTGGGACTGAGACACGGCCCAG
>MG|1|V2|R|40|97.75|Firmicutes|Clostridia|Clostridiales|Ruminococcaceae|Faecalibacterium|prausnitzii|
CTGGGCCGTGTCTCAGTCCCAATGTGGCCGTTCAACCTCTCAGTCCGGCTACCAATCGTCGCCTTGGTGGGCCGTTACCTCACCAACTAGCTAATTGGACGCGAGTCCATCCTGAAGCGAATAAATCCTTTTCCCCCAAAGCCATGCGGCTTCGTGGGCTTATGCGGTATTAGCAGTCGTTTCCAACTGTTGTCCCCCACTCCAGGGCAGGTTACTCACGCG
>MG|1|V2|R|28|97.76|Firmicutes|Clostridia|Clostridiales|Ruminococcaceae|Faecalibacterium|prausnitzii|
CTGGGCCGTGTCTCAGTCCCAATGTGGCCGTTCAACCTCTCAGTCCGGCTACCAATCGTCGCCTTGGTGGGCCGTTACCTCACCAACTAGCTAATTGGACGCGAGTCCATCCTGAAGCGAATAAAATCCTTTTCCCCCAAAGCCATGCGGCTCCGTGGGCTTATGCGGTATTAGCAGTCGTTTCCAACTGTTGTCCCCCACTCCAGGGCAGGTTACTCACGCG
>MG|1|V2|R|13|98.2|Firmicutes|Clostridia|Clostridiales|Ruminococcaceae|Faecalibacterium|prausnitzii|
CTGGGCCGTGTCTCAGTCCCAATGTGGCCGTTCAACCTCTCAGTCCGGCTACCAATCGTCGCCTTGGTGGGCCGTTACCTCACCAACTAGCTAATTGGACGCGAGTCCATCCTGAAGCGAATAAATCCTTTTCCCTCAATACCATGCGGTACCGTGGGCTTATGCGGTATTAGCAGTCGTTTCCAACTGTTGTCCCCCACTCCAGGGCAGGTTACTCACGCG
>MG|1|V2|R|20|97.29|Firmicutes|Clostridia|Clostridiales|Ruminococcaceae|Faecalibacterium|prausnitzii|
CTGGGCCGTATCTCAGTCCCAATGTGGCCGTTCAACCTCTCAGTCCGGCTACTGATCGTCGACTTGGTAGGCCTCTACCCCACCAACTATCTAATCAGACGCAAGCCCATCTATCAGCGGATTTCTCCTTTCCCTATTGTATCATGCGATACTTAGGCATATGCGGTATTAGCAGTCATTTCTAACTGTTGTTCCCCTCTGATAGGCAGGTTGCTTACGTG
>MG|1|V2|R|19|97.3|Firmicutes|Clostridia|Clostridiales|Ruminococcaceae|Faecalibacterium|prausnitzii|
CTGGGCCGTGTCTCAGTCCCAATGTGGCCGTTCAACCTCTCAGTCCGGCTACCAATCGTCGCCTTGGTGGGCCGTTACCTCACCAACTAGCTAATTGGACGCGAGTCCATCCTGAAGCGAATAAATCCTTTTCCCGCCGCACCATGCGGTGCTGTGGGCTTATGCGGTATTAGCAGTCGTTTCCAACTGTTGTCCCCCACTCCAGGGCAGGTTACTCACGCG
>MG|1|V2|R|37|98.65|Firmicutes|Clostridia|Clostridiales|Ruminococcaceae|Faecalibacterium|prausnitzii|
CTGGGCCGTGTCTCAGTCCCAATGTGGCCGTTCAACCTCTCAGTCCGGCTACCAATCGTCGCCTTGGTGGGCCGTTACCTCACCAACTAGCTAATTGGACGCGAGTCCATCCTGAAGCGAATAAATCCTTTTCCCTCAGTACCATGCGGTACCGTGGGCTTATGCGGTATTAGCAGTCGTTTCCAACTGTTGTCCCCCACTCCAGGGCAGGTTACTCACGCG
>MG|1|V2|R|19|98.65|Firmicutes|Clostridia|Clostridiales|Ruminococcaceae|Faecalibacterium|prausnitzii|
CTGGGCCGTGTCTCAGTCCCAATGTGGCCGTTCAACCTCTCAGTCCGGCTACCAATCGTCGCCTTGGTGGGCCGTTACCTCACCAACTAGCTAATTGGACGCGAGTCCATCCTGAAGCGAATAAATCCTTTTCCCTCAGTGCCATGCGGCACCGTGGGCTTATGCGGTATTAGCAGTCGTTTCCAACTGTTGTCCCCCACTCCAGGGCAGGTTACTCACGCG
>MG|1|V2|R|84|97.29|Firmicutes|Clostridia|Clostridiales|Ruminococcaceae|Faecalibacterium|prausnitzii|
CTGGGCCGTATCTCAGTCCCAATGTGGCCGTTCATCCTCTCAGACCGGCTACTGATCGTCGCCTTGGTGGGCCGTTACCCCACCAACTAGCTAATCAGACGCGAGGCCATCTTTCAGCACATAAAGCTTTGACTTCTCAGGGATGCCCCCAAGAAGCGTCATGCGGTATTAGCAGTCGTTTCCAACTGTTGTCCCCCACTGAAAGGCAGGTTCCTCACGCG
>MG|1|V2|F|36|97.29|Firmicutes|Clostridia|Clostridiales|Ruminococcaceae|Faecalibacterium|prausnitzii|
CGCGTGAGGAACCTGCCTTTCAGTGGGGGACAACAGTTGGAAACGACTGCTAATACCGCATGACGCTTCTTGGGGGCATCCCTGAGAAGTCAAAGCTTTATGTGCTGAAAGATGGCCTCGCGTCTGATTAGCTAGTTGGTGGGGTAACGGCCCACCAAGGCGACGATCAGTAGCCGGTCTGAGAGGATGAACGGCCACATTGGGACTGAGATACGGCCCAG
>MG|1|V2|F|12|97.3|Firmicutes|Clostridia|Clostridiales|Ruminococcaceae|Faecalibacterium|prausnitzii|
CGCGTGAGTAACCTGCCCTGGAGTGGGGGACAACAGTTGGAAACGACTGCTAATACCGCATAAGCCCACAGTGCCGCATGGCACAGCGGGAAAAGGATTTATTCGCTTCAGGATGGACTCGCGTCCAATTAGCTAGTTGGTGAGGTAACGGCCCACCAAGGCGACGATTGGTAGCCGGACTGAGAGGTTGAACGGCCACATTGGGACTGAGACACGGCCCAG
>MG|1|V2|R|26|97.76|Firmicutes|Clostridia|Clostridiales|Ruminococcaceae|Faecalibacterium|prausnitzii|
CTGGGCCGTGTCTCAGTCCCAATGTGGCCGTTCAACCTCTCAGTCCGGCTACCAATCGTCGCCTTGGTGGGCCGTTACCTCACCAACTAGCTAATTGGACGCGAGTCCATCCTGAAGCGAATAAAATCCTTTTCCCTCAAAGCCATGCGGCTCCGTGGGCTTATGCGGTATTAGCAGTCGTTTCCAACTGTTGTCCCCCACTCCAGGGCAGGTTACTCACGCG
>MG|1|V2|R|75|97.3|Firmicutes|Clostridia|Clostridiales|Ruminococcaceae|Faecalibacterium|prausnitzii|
CTGGGCCGTGTCTCAGTCCCAATGTGGCCGTTCAACCTCTCAGTCCGGCTACCAATCGTCGCCTTGGTGGGCCGTTACCTCACCAACTAGCTAATTGGACGCGAGTCCATCCTGAAGCGAATAAATCCTTTTCCCGCTGCACCATGCGGTGCTGTGGGCTTATGCGGTATTAGCAGTCGTTTCCAACTGTTGTCCCCCACTCCAGGGCAGGTTACTCACGCG
>MG|1|V2|R|21|98.18|Firmicutes|Clostridia|Clostridiales|Ruminococcaceae|Faecalibacterium|prausnitzii|
TTGGGCCGTGTCTCAGTCCCAATGTGGCCGTCCACCCTCTCAGGCCGGCTACTGATCGTCGCCTTGGTAAGCCGTTACCTTACCAACTAGCTAATCAGACGCGGGTCCATCTCACACCACCGGAGTTTTTACCACTGCACCATGCGGTGCTGGGGTCTTATGCGGTATTAGCAGTCATTTCTAACTGTTATCCCCCTGTGTGAGGCAGGTTACCCACGCG
>MG|1|V2|R|24|97.75|Firmicutes|Clostridia|Clostridiales|Ruminococcaceae|Faecalibacterium|prausnitzii|
CTGGGCCGTGTCTCAGTCCCAATGTGGCCGTTCAACCTCTCAGTCCGGCTACCAATCGTCGCCTTGGTGGGCCGTTACCTCACCAACTAGCTAATTGGACGCGAGTCCATCCTGAAGCGAATAAATCCTTTTCCCTCAAAGCCATGCGGCTTCGTGGGCTTATGCGGTATTAGCAGTCGTTTCCAACTGTTGTCCCCCACTCCAGGGCAGGTTACTCACGCG
>MG|1|V2|F|13|97.29|Firmicutes|Clostridia|Clostridiales|Ruminococcaceae|Faecalibacterium|prausnitzii|
CACGTAAGCAACCTGCCTATCAGAGGGGAACAACAGTTAGAAATGACTGCTAATACCGCATATGCCTAAGTACCACATGGTACAATAGGGAAAGGAGCAATCCGCTGATAGATGGGCTTGCGTCTGATTAGATAGTTGGTGGGGTAACGGCCTACCAAGTCGACGATCAGTAGCCGGACTGAGAGGTTGAACGGCCACATTGGGACTGAGATACGGCCCAG
>MG|1|V2|F|24|97.3|Firmicutes|Clostridia|Clostridiales|Ruminococcaceae|Faecalibacterium|prausnitzii|
CGCGTGAGTAACCTGCCCTGGAGTGGGGGACAACAGTTGGAAACGACTGCTAATACCGCATAAGCCCACAGCACCGCATGGTGCAGCGGGAAAAGGATTTATTCGCTTCAGGATGGACTCGCGTCCAATTAGCTAGTTGGTGAGGTAACGGCCCACCAAGGCGACGATTGGTAGCCGGACTGAGAGGTTGAACGGCCACATTGGGACTGAGACACGGCCCAG
>MG|1|V2|R|43|97.32|Firmicutes|Clostridia|Clostridiales|Ruminococcaceae|Faecalibacterium|prausnitzii|
CTGGGCCGTGTCTCAGTCCCAATGTGGCCGTTCAACCTCTCAGTCCGGCTACCAATCGTCGCCTTGGTGGGCCGTTACCTCACCAACTAGCTAATTGGACGCGAGTCCATCCTGAAGCGAATAAATCCTTTTCCCGCTGTGCCATGCGGCACTGTGGGCTTATGCGGTATTAGCAGTCGTTTCCAACTGTTGTCCCCCACTCCAGGGCAGGTTACTCACGCGTT
>MG|1|V2|R|12|98.2|Firmicutes|Clostridia|Clostridiales|Ruminococcaceae|Faecalibacterium|prausnitzii|
CTGGGCCGTGTCTCAGTCCCAATGTGGCCGTTCAACCTCTCAGTCCGGCTACCAATCGTCGCCTTGGTGGGCCGTTACCTCACCAACTAGCTAATTGGACGCGAGTCCATCCTGAAGCGAATAAATCCTTTTCCCTCAAAGCCATGCGGCTCCGTGGGCTTATGCGGTATTAGCAGTCGTTTCCAACTGTTGTCCCCCACTCCAGGGCAGGTTACTCACGCG
>MG|1|V2|R|14|97.31|Firmicutes|Clostridia|Clostridiales|Ruminococcaceae|Faecalibacterium|prausnitzii|
CTGGGCCGTGTCTCAGTCCCAATGTGGCCGTTCAACCTCTCAGTCCGGCTACCAATCGTCGCCTTGGTGGGCCGTTACCTCACCAACTAGCTAATTGGACGCGAGTCCATCCTGAAGCGAATAAAATCCTTTTCCCCCAAAGCCATGCGGCTTCGTGGGCTTATGCGGTATTAGCAGTCGTTTCCAACTGTTGTCCCCCACTCCAGGGCAGGTTACTCACGCG
>MG|1|V2|F|23|98.2|Firmicutes|Clostridia|Clostridiales|Ruminococcaceae|Faecalibacterium|prausnitzii|
CGCGTGAGTAACCTGCCCTGGAGTGGGGGACAACAGTTGGAAACGACTGCTAATACCGCATAAGCCCACAGTACCGCATGGTACTGAGGGAAAAGGATTTATTCGCTTCAGGATGGACTCGCGTCCAATTAGCTAGTTGGTGAGGTAACGGCCCACCAAGGCGACGATTGGTAGCCGGACTGAGAGGTTGAACGGCCACATTGGGACTGAGACACGGCCCAG
>MG|1|V2|R|84|98.2|Firmicutes|Clostridia|Clostridiales|Ruminococcaceae|Faecalibacterium|prausnitzii|
CTGGGCCGTGTCTCAGTCCCAATGTGGCCGTTCAACCTCTCAGTCCGGCTACCAATCGTCGCCTTGGTGGGCCGTTACCTCACCAACTAGCTAATTGGACGCGAGTCCATCCTGAAGCGAATAAATCCTTTTCCCTCAGTACCATGCGGTACTGTGGGCTTATGCGGTATTAGCAGTCGTTTCCAACTGTTGTCCCCCACTCCAGGGCAGGTTACTCACGCG
>MG|1|V2|F|12|97.75|Firmicutes|Clostridia|Clostridiales|Ruminococcaceae|Faecalibacterium|prausnitzii|
CGCGTGAGTAACCTGCCCTGGAGTGGGGGACAACAGTTGGAAACGACTGCTAATACCGCATAAGCCCACGAAGCCGCATGGCTTTGGGGGAAAAGGATTTATTCGCTTCAGGATGGACTCGCGTCCAATTAGCTAGTTGGTGAGGTAACGGCCCACCAAGGCGACGATTGGTAGCCGGACTGAGAGGTTGAACGGCCACATTGGGACTGAGACACGGCCCAG
>MG|1|V2|R|33|98.2|Firmicutes|Clostridia|Clostridiales|Ruminococcaceae|Faecalibacterium|prausnitzii|
CTGGGCCGTGTCTCAGTCCCAATGTGGCCGTTCAACCTCTCAGTCCGGCTACCAATCGTCGCCTTGGTGGGCCGTTACCTCACCAACTAGCTAATTGGACGCGAGTCCATCCTCGAGCGAATAAATCCTTTTCCCTCAGTGCCATGCGGCACCGTGGGCTTATGCGGTATTAGCAGTCGTTTCCAACTGTTGTCCCCCACTCCAGGGCAGGTTACTCACGCG
>MG|1|V2|R|13|97.75|Firmicutes|Clostridia|Clostridiales|Ruminococcaceae|Faecalibacterium|prausnitzii|
CTGGGCCGTATCTCAGTCCCAATGTGGCCGTTGAGCCTCTCAGCTCGGCTACCGATCGTCGCTTTGGTAGGCCGTTACCCCACCAACTGGCTAATCGGACGCAAGCCCATCTATTAGCGGATTGCTCCTTTTCTAGCTTTACCATGCGGTATCTCTAGCTTATGCGGTATTAGCAATGATTTCTCACTGTTATTCCCCTCTAATAGGCAGGTTGCTTACGTG
>MG|1|V2|R|16|98.2|Firmicutes|Clostridia|Clostridiales|Ruminococcaceae|Subdoligranulum|variabile|
CTGGGCCGTGTCTCAGTCCCAATGTGGCCGTTCAACCTCTCAGTCCGGCTACCAATCGTCGCCTTGGTGGGCCGTTACCTCACCAACTAGCTAATTGGACGCGAGTCCATCCTGAAGCGAATAAATCCTTTTCCCTCAATACCATGCGGTATCGTGGGCTTATGCGGTATTAGCAGTCGTTTCCAACTGTTGTCCCCCACTCCAGGGCAGGTTACTCACGCG
>MG|1|V2|F|18|99.09|Firmicutes|Clostridia|Clostridiales|Veillonellaceae|Megamonas|hypermegale|
CACGTAGGTAACCTGCCTCACACAGGGGGATAACAGTTAGAAATGACTGCTAATACCGCATAAGCGCACAGGACCGCATGGTCTGGTGTGAAAAGCTCCGGCGGTGTGAGATGGACCTGCGTCTGATTAGCCAGTTGGCGGGGTAAAGGCCCACCAAAGCGACGATCAGTAGCCGGCCTGAGAGGGTGGACGGCCACATTGGGACTGAGACACGGCCCAGC
>MG|1|V2|R|12|97.29|Firmicutes|Clostridia|Clostridiales|Veillonellaceae|Megamonas|hypermegale|
CTGGGCCGTGTCTCAGTCCCAATGTGGCCGTCCACCCTCTCAGGCCGGCTACTGATCGTCGCTTTGGTGGGCCGTTACCCCGCCAACTGGCTAATCAGACGCAGGTCCATCTCACACCGCCGGAGCTTTTCACACCGGGCCATGCAGCCCTGTGCGCTTATGCGGTATTAGCAGTCATTTCTAACTGTTATCCCCCTGTGTGAGGCCAGGTTACCTACGTG
>MG|1|V2|F|15|98.18|Firmicutes|Clostridia|Clostridiales|Veillonellaceae|Megamonas|hypermegale|
CACGTAGGTAACCTGCCTCACACAGGGGGATAACAGTTAGAAATGACTGCTAATACCGCATAAGCGCACAGGGCTGCATGGCCTGGTGTGAAAAGCTCCGGCGGTGTGAGATGGACCTGCGTCTGATTAGCCAGTTGGCGGGGTAACGGCCCACCAAAGCGACGATCAGTAGCCGGCCTGAGAGGGTGGACGGCCACATTGGGACTGAGACACGGCCCAG
>MG|1|V2|R|16|97.73|Firmicutes|Clostridia|Clostridiales|Veillonellaceae|Megamonas|hypermegale|
CTGGGCCGTGTCTCAGTCCCAATGTGGCCGTCCACCCTCTCAGGCCGGCTACTGATCGTCGCTTTGGTGGGCCGTTACCCCGCCAACTGGCTAATCAGACGCAGGTCCATCTCACACCGCCGGAGCTTTTCACACCGGGCCATGCAGCCCTGTGCGCTTATGCGGTATTAGCAGTCATTTCTAACTGTTATCCCCCTGTGTGAGGCAGGTTGCCTACGTG
>MG|1|V2|F|15|97.29|Firmicutes|Clostridia|Clostridiales|Veillonellaceae|Megamonas|hypermegale|
CACGTAGGTAACCTGCCTCACACAGGGGGGATAACAGTTAGAAATGACTGCTAATACCGCATAAGCGCACAGGGCTGCATGGCCCGGTGTGAAAAGCTCCGGCGGTGTGAGATGGACCTGCGTCTGATTAGCCAGTTGGCGGGGTAACGGCCCACCAAAGCGACGATCAGTAGCCGGCCTGAGAGGGTGGACGGCCACATTGGGACTGAGACACGGCCCAG
>MG|1|V2|R|13|97.74|Firmicutes|Clostridia|Clostridiales|Veillonellaceae|Megamonas|hypermegale|
CTGGGCCGTGTCTCAGTCCCAATGTGGCCGTCCACCCTCTCAGGCCGGCTACTGATCGTCGCTTTGGTGGGCCGTTACCCCGCCAACTGGCTAATCAGACGCAGGTCCATCTCACACCGCCGGAGCTTTTCACACCAGGCCATGCAGCCCTGTGCGCTTATGCGGTATTAGCAGTCATTTCTAACTGTTATCCCCCCTGTGTGAGGCAGGTTACCTACGTG
>MG|1|V2|R|205|97.74|Firmicutes|Clostridia|Clostridiales|Veillonellaceae|Megamonas|hypermegale|
CTGGGCCGTGTCTCAGTCCCAATGTGGCCGTCCACCCTCTCAGGCCGGCTACTGATCGTCGCTTTGGTGGGCCGTTACCCCGCCAACTGGCTAATCAGACGCAGGTCCATCTCACACCGCCGGAGCTTTTCACACCGGGCCATGCAGCCCTGTGCGCTTATGCGGTATTAGCAGTCATTTCTAACTGTTATCCCCCTGTGTGAGGCAGGTTACCTACGTGT
>MG|1|V2|F|72|97.73|Firmicutes|Clostridia|Clostridiales|Veillonellaceae|Megamonas|hypermegale|
CACGTAGGTAACCTGCCTCACACAGGGGGATAACAGTTAGAAATGACTGCTAATACCGCATAAGCGCACAGGGCTGCATGGCCCGGTGTGAAAAGCTCCGGCGGTGTGAGATGGACCTGCGTCTGATTAGCCAGTTGGCGGGGTAACGGCCCACCAAAGCGACGATCAGTAGCCGGCCTGAGAGGGTGGACGGCCACATTGGGACTGAGACACGGCCCAG
>MG|1|V2|R|57|98.18|Firmicutes|Clostridia|Clostridiales|Veillonellaceae|Megamonas|hypermegale|
CTGGGCCGTGTCTCAGTCCCAATGTGGCCGTCCACCCTCTCAGGCCGGCTACTGATCGTCGCTTTGGTGGGCCGTTACCCCGCCAACTGGCTAATCAGACGCAGGTCCATCTCACACCGCCGGAGCTTTTCACACCAGGCCATGCAGCCCTGTGCGCTTATGCGGTATTAGCAGTCATTTCTAACTGTTATCCCCCTGTGTGAGGCAGGTTACCTACGTG
>MG|1|V2|R|17|97.27|Firmicutes|Clostridia|Clostridiales|Veillonellaceae|Megamonas|hypermegale|
CTGGGCCGTGTCTCAGTCCCAATGTGGCCGTCCACCCTCTCAGGCCGGCTACTGATCGTCGCTTTGGTGGGCCGTTACCCCGCCAACTGGCTAATCAGACGCAGGTCCATCTCACACCGCCGGAGCTTTTCACACCGGGCCATGCAGCCCTGTGCGCTCATGCGGTATTAGCAGTCATTTCTAACTGTTATCCCCCTGTGTGAGGCAGGTTACCTACGTG
>MG|1|V2|R|57|97.3|Firmicutes|Clostridia|Clostridiales|Veillonellaceae|Megamonas|hypermegale|
CTGGGCCGTGTCTCAGTCCCAATGTGGCCGTCCACCCTCTCAGGCCGGCTACTGATCGTCGCTTTGGTGGGCCGTTACCCCGCCAACTGGCTAATCAGACGCAGGTCCATCTCACACCGCCGGAGCTTTTCACACCGGGCCATGCAGCCCTGTGCGCTTATGCGGTATTAGCAGTCATTTCTAACTGTTATCCCCCCTGTGTGAGGCAGGTTACCTACGTGT
>MG|1|V2|R|15|97.16|Firmicutes|Clostridia|Clostridiales|Veillonellaceae|Megamonas|hypermegale|
CTGGGCCGTGTCTCAGTCCCAATGTGGCCGTCCACCCTCTCAGGCCGGCTACTGATCGTCGCTTTGGTGGGCCGTTACCCCGCCAACTGGCTAATCAGACGCAGGTCCATCTCACACCGCCGGAGCTTTTCACACCGGGCCATGCAGCCCTGTGCGCTTATGCGGTATTAGCAGTCATTTCTAACTGTTATCCCCCTGTATGGGGCAGGTTATCCACGCG
>MG|1|V2|R|11|97.25|Firmicutes|Clostridia|Clostridiales|Veillonellaceae|Megamonas|hypermegale|
CTGGGCCGTGTCTCAGTCCCAATGTGGCCGTCCACCCTCTCAGGCCGGCTACTGATCGTCGCTTTGGTGGGCCGTTACCCCGCCAACTGGCTAATCAGACGCAGGTCCATCTCACACCGCCGGAGCTTTTCACACCGGGCCATGCAGCCCTGTGCGCTTATGCGGTATTAGCAGTCATTTCTAACTGTTATCCCCCTGTGTGAGGCAGGTTACCCACGCG
>MG|1|V2|F|446|99.11|Firmicutes|Erysipelotrichia|Erysipelotrichales|Erysipelotrichaceae|Clostridium|spiroforme|
TACATAAGTAACCTGCCCTAGACAGGGGGATAACTGCTGGAAACGGCAGCTAAGACCGCATAGGTATGGACACTGCATGGTGACCATATTAAAAGTGCCAAGGCACTGGTAGAGGATGGACTTATGGCGCATTAGCTGGTTGGTGAGGTAACGGCTCACCAAGGCGACGATGCGTAGCCGACCTGAGAGGGTGACCGGCCACACTGGGACTGAGACACGGCCCAG
>MG|1|V2|R|1008|99.11|Firmicutes|Erysipelotrichia|Erysipelotrichales|Erysipelotrichaceae|Clostridium|spiroforme|
CTGGGCCGTGTCTCAGTCCCAGTGTGGCCGGTCACCCTCTCAGGTCGGCTACGCATCGTCGCCTTGGTGAGCCGTTACCTCACCAACCAGCTAATGCGCCATAAGTCCATCCTCTACCAGTGCCTTGGCACTTTTAATATGGTCACCATGCAGTGTCCATACCTATGCGGTCTTAGCTGCCGTTTCCAGCAGTTATCCCCCTGTCTAGGGCAGGTTACTTATGTAG
>MG|1|V2|F|14|99.11|Firmicutes|Erysipelotrichia|Erysipelotrichales|Erysipelotrichaceae|Clostridium|spiroforme|
TACATAAGTAACCTGCCCTAGACAGGGGGATAACTGCTGGAAACGGCAGCTAAGACCGCATAGGTATGGACACTGCATGGTGACCATATTAAAAGTGCCAAGGCACTGGTAGAGGATGGACTTATGGCGCATTAGCTGGTTGGTGAGGTAACGGCTCACCAAGGCGACGATGCGTAGCCGACCTGAGAGGGTGACCGGCCACACTGGGACTGAGACACGGCCCAA
>MG|1|V2|R|36|99.11|Firmicutes|Erysipelotrichia|Erysipelotrichales|Erysipelotrichaceae|Clostridium|spiroforme|
TTGGGCCGTGTCTCAGTCCCAGTGTGGCCGGTCACCCTCTCAGGTCGGCTACGCATCGTCGCCTTGGTGAGCCGTTACCTCACCAACCAGCTAATGCGCCATAAGTCCATCCTCTACCAGTGCCTTGGCACTTTTAATATGGTCACCATGCAGTGTCCATACCTATGCGGTCTTAGCTGCCGTTTCCAGCAGTTATCCCCCTGTCTAGGGCAGGTTACTTATGTA
>MG|1|V2|R|29|99.11|Firmicutes|Erysipelotrichia|Erysipelotrichales|Erysipelotrichaceae|Erysipelatoclostridium|spiroforme|
TTGGGCCGTGTCTCAGTCCCAATGTGGCCGGTCACCCTCTCAGGTCGGCTACGCATCGTCGCCTTGGTGAGCCGTTACCTCACCAACCAGCTAATGCGCCATAAGTCCATCCTCTACCAGTGCCTTGGCACTTTTAATATGGTCACCATGCAGTGTCCATACCTATGCGGTCTTAGCTGCCGTTTCCAGCAGTTATCCCCCTGTCTAGGGCAGGTTACTTATGTA
>MG|1|V2|R|44|99.11|Firmicutes|Erysipelotrichia|Erysipelotrichales|Erysipelotrichaceae|Erysipelatoclostridium|spiroforme|
CTGGGCCGTGTCTCAGTCCCAGTGTGGCCGGTCACCCTCTCAGGTCGGCTACGCATCGTCGCCTTGGTGAGCCGTTACCTCACCAACCAGCTAATGCGCCATAAGTCCATCCTCTACCAGTGCTTGGCACTTTTAATATGGTCACCATGCAGTGTCCATACCTATGCGGTCTTAGCTGCCGTTTCCAGCAGTTATCCCCCTGTCTAGGGCAGGTTACTTATGTA
>MG|1|V2|F|22|99.12|Firmicutes|Erysipelotrichia|Erysipelotrichales|Erysipelotrichaceae|Erysipelatoclostridium|spiroforme|
TACATAAGTAACCTGCCCTAGACAGGGGGGATAACTGCTGGAAACGGCAGCTAAGACCGCATAGGTATGGACACTGCATGGTGACCATATTAAAAGTGCCAAGGCACTGGTAGAGGATGGACTTATGGCGCATTAGCTGGTTGGTGAGGTAACGGCTCACCAAGGCGACGATGCGTAGCCGACCTGAGAGGGTGACCGGCCACACTGGGACTGAGACACGGCCCAG
>MG|1|V2|R|50|99.11|Firmicutes|Erysipelotrichia|Erysipelotrichales|Erysipelotrichaceae|Erysipelatoclostridium|spiroforme|
CTGGGCCGTGTCTCAGTCCCAGTGTGGCCGGTCACCCTCTCAGGTCGGCTACGCATCGTCGCTTGGTGAGCCGTTACCTCACCAACCAGCTAATGCGCCATAAGTCCATCCTCTACCAGTGCCTTGGCACTTTTAATATGGTCACCATGCAGTGTCCATACCTATGCGGTCTTAGCTGCCGTTTCCAGCAGTTATCCCCCTGTCTAGGGCAGGTTACTTATGTA
>MG|1|V2|R|169|99.12|Firmicutes|Erysipelotrichia|Erysipelotrichales|Erysipelotrichaceae|Erysipelatoclostridium|spiroforme|
CTGGGCCGTGTCTCAGTCCCAGTGTGGCCGGTCACCCTCTCAGGTCGGCTACGCATCGTCGCCTTGGTGAGCCGTTACCTCACCAACCAGCTAATGCGCCATAAGTCCATCCTCTACCAGTGCCTTGGCACTTTTAATATGGTCACCATGCAGTGTCCATACCTATGCGGTCTTAGCTGCCGTTTCCAGCAGTTATCCCCCCTGTCTAGGGCAGGTTACTTATGTAT
>MG|1|V2|R|249|99.12|Firmicutes|Erysipelotrichia|Erysipelotrichales|Erysipelotrichaceae|Erysipelatoclostridium|spiroforme|
CTGGGCCGTGTCTCAGTCCCAGTGTGGCCGGTCACCCTCTCAGGTCGGCTACGCATCGTCGCCTTGGTGAGCCGTTACCTCACCAACCAGCTAATGCGCCATAAGTCCATCCTCTACCAGTGCCTTGGCACTTTTAATATGGTCACCATGCAGTGTCCATCCTATGCGGTCTTAGCTGCCGTTTCCAGCAGTTATCCCCCTGTCTAGGGCAGGTTACTTATGTAT
>MG|1|V2|R|14|99.12|Firmicutes|Erysipelotrichia|Erysipelotrichales|Erysipelotrichaceae|Erysipelatoclostridium|spiroforme|
CTGGGCCGTGTCTCAGTCCCAGTGTGGCCGGTCACCCTCTCAGGTCGGCTACGCATCGTCGCCTTGGTGAGCCGTTACCTCACCAACCAGCTAATGCGCCATAAGTCCATCCTCTACCAGTGCCTTGGCACTTTTAATATGGTCACCATGCAGTGTCCATACCTATGCGGTCTTAGCTGCCGTTTCCAGCAGTTATCCCCCTGTCCTAGGGCAGGTTACTTATGTA
>MG|1|V2|R|12|99.11|Firmicutes|Erysipelotrichia|Erysipelotrichales|Erysipelotrichaceae|Erysipelatoclostridium|spiroforme|
TTGGGCCGTGTCTCAGTCCCAGTGTGGCCGGTCACCCTCTCAGGTCGGCTACGCATCGTCGCCTTGGTGAGCCGTTACCTCACCAACCAGCTAATGCGCCATAAGTCCATCCTCTACCAGTGCCTTGGCACTTTTAATATGGTCACCATGCAGTGTCCATCCTATGCGGTCTTAGCTGCCGTTTCCAGCAGTTATCCCCCTGTCTAGGGCAGGTTACTTATGTA
>MG|1|V2|R|65|99.12|Firmicutes|Erysipelotrichia|Erysipelotrichales|Erysipelotrichaceae|Erysipelatoclostridium|spiroforme|
CTGGGCCGTGTCTCAGTCCCAGTGTGGCCGGTCACCCTCTCAGGTCGGCTACGCATCGTCGCCTTGGTGAGCCGTTACCTCACCAACCAGCTAATGCGCCATAAGTCCATCCTCTACCAGTGCCTTGGCACTTTTTAATATGGTCACCATGCAGTGTCCATACCTATGCGGTCTTAGCTGCCGTTTCCAGCAGTTATCCCCCTGTCTAGGGCAGGTTACTTATGTA
>MG|1|V2|F|112|99.11|Firmicutes|Erysipelotrichia|Erysipelotrichales|Erysipelotrichaceae|Erysipelatoclostridium|spiroforme|
TACATAAGTAACCTGCCCTAGACAGGGGGATAACTGCTGGAAACGGCAGCTAAGACCGCATAGGTATGGACACTGCATGGTGACCATATTAAAAGTGCCAAGGCACTGGTAGAGGATGGACTTATGGCGCATTAGCTGGTTGGTGAGGTAACGGCTCACCAAGCGACGATGCGTAGCCGACCTGAGAGGGTGACCGGCCACACTGGGACTGAGACACGGCCCAG
>MG|1|V2|R|13|99.12|Firmicutes|Erysipelotrichia|Erysipelotrichales|Erysipelotrichaceae|Erysipelatoclostridium|spiroforme|
CTGGGCCGTGTCTCAGTCCCAGGTGTGGCCGGTCACCCTCTCAGGTCGGCTACGCATCGTCGCCTTGGTGAGCCGTTACCTCACCAACCAGCTAATGCGCCATAAGTCCATCCTCTACCAGTGCCTTGGCACTTTTAATATGGTCACCATGCAGTGTCCATACCTATGCGGTCTTAGCTGCCGTTTCCAGCAGTTATCCCCCTGTCTAGGGCAGGTTACTTATGTA
>MG|1|V2|R|12|99.11|Firmicutes|Erysipelotrichia|Erysipelotrichales|Erysipelotrichaceae|Erysipelatoclostridium|spiroforme|
CTGGGCCGTATCTCAGTCCCAGTGTGGCCGGTCACCCTCTCAGGTCGGCTACGCATCGTCGCCTTGGTGAGCCGTTACCTCACCAACCAGCTAATGCGCCATAAGTCCATCCTCTACCAGTGCCTTGGCACTTTTAATATGGTCACCATGCAGTGTCCATACCTATGCGGTCTTAGCTGCCGTTTCCAGCAGTTATCCCCCTGTCTAGGGCAGGTTACTTATGTA
>MG|1|V2|F|14|99.12|Firmicutes|Erysipelotrichia|Erysipelotrichales|Erysipelotrichaceae|Erysipelatoclostridium|spiroforme|
TACATAAGTAACCTGCCCTAGACAGGGGGATAACTGCTGGAAACGGCAGCTAAGACCGCATAGGTATGGACACTGCATGGTGACCATATTAAAAAGTGCCAAGGCACTGGTAGAGGATGGACTTATGGCGCATTAGCTGGTTGGTGAGGTAACGGCTCACCAAGGCGACGATGCGTAGCCGACCTGAGAGGGTGACCGGCCACACTGGGACTGAGACACGGCCCAG
>MG|1|V2|R|20|98.23|Firmicutes|Erysipelotrichia|Erysipelotrichales|Erysipelotrichaceae|Erysipelatoclostridium|spiroforme|
CTGGGCCGTGTCTCAGTCCCAGTGTGGCCGGTCACCCTCTCAGGTCGGCTACGCATCGTCGCCTTGGTGAGCCGTTACCTCACCAACCAGCTAATGCGCCATAAGTCCATCCTCTACCAGTGCTTGGCACTTTTAATATGGTCACCATGCAGTGTCCATCCTATGCGGTCTTAGCTGCCGTTTCCAGCAGTTATCCCCCCTGTCTAGGGCAGGTTACTTATGTA
>MG|1|V2|R|47|98.67|Firmicutes|Erysipelotrichia|Erysipelotrichales|Erysipelotrichaceae|Erysipelatoclostridium|spiroforme|
CTGGGCCGTGTCTCAGTCCCAGTGTGGCCGGTCACCCTCTCAGGTCGGCTACGCATCGTCGCCTTGGTGAGCCGTTACCTCACCAACCAGCTAATGCGCCATAAGTCCATCCTCTACCAGTGCTTGGCACTTTTAATATGGTCACCATGCAGTGTCCATCCTATGCGGTCTTAGCTGCCGTTTCCAGCAGTTATCCCCCTGTCTAGGGCAGGTTACTTATGTAT
>MG|1|V2|R|35|98.67|Firmicutes|Erysipelotrichia|Erysipelotrichales|Erysipelotrichaceae|Erysipelatoclostridium|spiroforme|
CTGGGCCGTGTCTCAGTCCCAGTGTGGCCGGTCACCCTCTCAGGTCGGCTACGCATCGTCGCCTTGGTGAGCCGTTACCTCACCAACCAGCTAATGCGCCATAAGTCCATCCTCTACCAGTGCCTTGGCACTTTTTAATATGGTCACCATGCAGTGTCCATCCTATGCGGTCTTAGCTGCCGTTTCCAGCAGTTATCCCCCTGTCTAGGGCAGGTTACTTATGTA
>MG|1|V2|R|49|98.67|Firmicutes|Erysipelotrichia|Erysipelotrichales|Erysipelotrichaceae|Erysipelatoclostridium|spiroforme|
CTGGGCCGTGTCTCAGTCCCAGTGTGGCCGGTCACCCTCTCAGGTCGGCTACGCATCGTCGCCTTGGTGAGCCGTTACCTCACCAACCAGCTAATGCGCCATAAGTCCATCCTCTACCAGTGCCTTGGCACTTTTAATATGGTCACCATGCAGTGTCCATCCTATGCGGTCTTAGCTGCCGTTTCCAGCAGTTATCCCCCCTGTCTAGGGCAGGTTACTTATGTA
>MG|1|V2|R|19|98.25|Firmicutes|Erysipelotrichia|Erysipelotrichales|Erysipelotrichaceae|Erysipelatoclostridium|spiroforme|
CTGGGCCGTGTCTCAGTCCCAGTGTGGCCGGTCACCCTCTCAGGTCGGCTACGCATCGTCGCCTTGGTGAGCCGTTACCTCACCAACCAGCTAATGCGCCATAAGTCCATCCTCTACCAGTGCCTTGGCACTTTTTAATATGGTCACCATGCAGTGTCCATCCTATGCGGTCTTAGCTGCCGTTTCCAGCAGTTATCCCCCCTGTCTAGGGCAGGTTACTTATGTAT
>MG|1|V2|R|31|98.68|Firmicutes|Erysipelotrichia|Erysipelotrichales|Erysipelotrichaceae|Erysipelatoclostridium|spiroforme|
CTGGGCCGTGTCTCAGTCCCAGTGTGGCCGGTCACCCTCTCAGGTCGGCTACGCATCGTCGCCTTGGTGAGCCGTTACCTCACCAACCAGCTAATGCGCCATAAGTCCATCCTCTACCAGTGCCTTGGCACTTTTTAATATGGTCACCATGCAGTGTCCATACCTATGCGGTCTTAGCTGCCGTTTCCAGCAGTTATCCCCCCTGTCTAGGGCAGGTTACTTATGTA
>MG|1|V2|R|14|98.67|Firmicutes|Erysipelotrichia|Erysipelotrichales|Erysipelotrichaceae|Erysipelatoclostridium|spiroforme|
CTGGGCCGTGTCTCAGTCCCAGTGTGGCCGGTCACCCTCTCAGGTCGGCTACGCATCGTCGCCTTGGTGAGCCGTTACCTCACCAACCAGCTAATGCGCCATAAGTCCATCCTCTACCAGTGCTTGGCACTTTTAATATGGTCACCATGCAGTGTCCATACCTATGCGGTCTTAGCTGCCGTTTCCAGCAGTTATCCCCCCTGTCTAGGGCAGGTTACTTATGTA
>MG|1|V2|R|335|99.1|Firmicutes|Erysipelotrichia|Erysipelotrichales|Erysipelotrichaceae|Eubacterium|cylindroides|
TTGGGCCGTGTCTCAGTCCCAATGTGGCCGTTCGCCCTCTCAGGTCGGCTATGCATCGTCGCCTTGGTGGGCCGTTACCTCACCAACTAGCTAATGCACCGCAGGTCCATCCATGTTCAGGGCCGTAGCCCCTTTAATAGAAAGTTCATGCGATCTCTCTACCTATCCGGTTTTAGCACCCGTTTCCAGGCGTTGTCCCGGGCACATGGGCAGGTTACCTACGTGT
>MG|1|V2|R|15|99.1|Firmicutes|Erysipelotrichia|Erysipelotrichales|Erysipelotrichaceae|Eubacterium|cylindroides|
CTGGGCCGTGTCTCAGTCCCAATGTGGCCGTTCGCCCTCTCAGGTCGGCTATGCATCGTCGCCTTGGTGGGCCGTTACCTCACCAACTAGCTAATGCACCGCAGGTCCATCCATGTTCAGGGCCGTAGCCCCTTTAATAGAAAGTTCATGCGATCTCTCTACCTATCCGGTTTTAGCACCCGTTTCCAGGCGTTGTCCCGGGCACATGGGCAGGTTACCTACGTG
>MG|1|V2|F|69|99.1|Firmicutes|Erysipelotrichia|Erysipelotrichales|Erysipelotrichaceae|Eubacterium|cylindroides|
CACGTAGGTAACCTGCCCATGTGCCCGGGACAACGCCTGGAAACGGGTGCTAAAACCGGATAGGTAGAGAGATCGCATGAACTTTCTATTAAAGGGGCTACGGCCCTGAACATGGATGGACCTGCGGTGCATTAGCTAGTTGGTGAGGTAACGGCCCACCAAGGCGACGATGCATAGCCGACCTGAGAGGGCGAACGGCCACATTGGGACTGAGACACGGCCCAA
>MG|1|V2|R|16|100.0|Firmicutes|Erysipelotrichia|Erysipelotrichales|Erysipelotrichaceae|Faecalicoccus|acidiformans|
TTGGGCCGTGTCTCAGTCCCAATGTGGCCGTTCGCCCTCTCAGGCCGGCTATGCATCGTCGCCTTGGTGCGCCGTTACCCCACCAACTAGCTAATGCACCGCAGGTCCATCCATGTTCAGAGCCGTAGCTCCTTTAATAAGAGGTCCATGCGGTCCTCTTACCTATCCGGTTTTAGTCTCCGTTTCCAGAGATTATCCCGGGCACATGGGCAGGTTCCCTACGTG
>MG|1|V2|R|10|99.12|Firmicutes|Erysipelotrichia|Erysipelotrichales|Erysipelotrichaceae|Faecalicoccus|pleomorphus|
TTGGGCCGTGTCTCAGTCCCAATGTGGCCGTTCGCCCTCTCAGGTCGGCTATGCATCGTCGCCTTGGTAGGCCGTTACCCCACCAACTAGCTAATGCACCGCAGGTCCATCCATGTTCAGGGCCGTAGCCCCTTTAATAAGGTCCTCATGCGAGATCCCTACCTATCCGGTTTTAGTTTCCGTTTCCAGAAATTATCCCGGGCACATGGGCAGGTTACCTACGTG
>MG|1|V2|R|13|99.56|Firmicutes|Erysipelotrichia|Erysipelotrichales|Erysipelotrichaceae|Faecalitalea|cylindroides|
TTGGGCCGTGTCTCAGTCCCAATGTGGCCGTTCGCCCTCTCAGGTCGGCTATGCATCGTCGCCTTGGTGGGCCGTTACCTCACCAACTAGCTAATGCACCGCAGGTCCATCCATGTTCAGGGCCGTAGCCCCTTTAATAGAAAGTTCATGCGATCTCTCTACCTATCCGGTTTTAGCACCCGTTTCCAGGCGTTGTCCCCGGGCACATGGGCAGGTTACCTACGTG
>MG|1|V2|F|43|99.56|Firmicutes|Erysipelotrichia|Erysipelotrichales|Erysipelotrichaceae|Faecalitalea|cylindroides|
CACGTAGGTAACCTGCCCATGTGCCCGGGACAACGCCTGGAAACGGGTGCTAAAACCGGATAGGTAGAGAGATCGCATGAACTTTCTATTAAAGGGGCTACGGCCCTGAACATGGATGGACCTGCGGTGCATTAGCTAGTTGGTGAGGTAACGGCCCACCAAGGCGACGATGCATAGCCGACCTGAGAGGCGAACGGCCACATTGGGACTGAGACACGGCCCAA
>MG|1|V2|R|24|99.56|Firmicutes|Erysipelotrichia|Erysipelotrichales|Erysipelotrichaceae|Faecalitalea|cylindroides|
TTGGGCCGTGTCTCAGTCCCAATGTGGCCGTTCGCCTCTCAGGTCGGCTATGCATCGTCGCCTTGGTGGGCCGTTACCTCACCAACTAGCTAATGCACCGCAGGTCCATCCATGTTCAGGGCCGTAGCCCCTTTAATAGAAAGTTCATGCGATCTCTCTACCTATCCGGTTTTAGCACCCGTTTCCAGGCGTTGTCCCGGGCACATGGGCAGGTTACCTACGTG
>MG|1|V2|R|12|99.56|Firmicutes|Erysipelotrichia|Erysipelotrichales|Erysipelotrichaceae|Faecalitalea|cylindroides|
TTGGGCCGTGTCTCAGTCCCAATGTGGCCGTTCGCCCTCTCAGGTCGGCTATGCATCGTCGCCTTGGTGGGCCGTTACCTCACCAACTAGCTAATGCACCGCAGGTCCATCCATGTTCAGGGCCGTAGCCCCCTTTAATAGAAAGTTCATGCGATCTCTCTACCTATCCGGTTTTAGCACCCGTTTCCAGGCGTTGTCCCGGGCACATGGGCAGGTTACCTACGTG
>MG|1|V2|F|10|98.56|Firmicutes|Erysipelotrichia|Erysipelotrichales|Erysipelotrichaceae|Turicibacter|sanguinis|
CACGTAGGTGATCTGCCCATCAGACGGGGACAACGATTGGAAACGATCGCTAATACCGGATAGGACGAAAGTTTAAAGGTGCTTCTGGCACCGCTGATGGATGAGCCTGCGGCGCATTAGCTAGTTGGTAGGGTAAAGGCCTACCAAGGCGACGATGCGTAGCCGACCTGAGAGGGTGAACGGCCACACTGGGACTGAGACACGGCCCAA
>MG|1|V2|F|14|98.1|Firmicutes|Erysipelotrichia|Erysipelotrichales|Erysipelotrichaceae|Turicibacter|sanguinis|
CACGTAGGTGATCTGCCCATCAGACGGGGACAACGATTGGAAACGATCGCTAATACCGGATAGGACGAAAGTTTAAAGGTGCTTCTGGCACCGCTGATGGATGAGCCTGCGGCGCATTAGCTAGTTGGTAGGGTAAAGGCCTACCAAGGCGACGATGCGTAGCCGACCTGAGAGGGTGACCGGCCACACTGGGACTGAGACACGGCCCAG
>MG|1|V2|R|30|98.1|Firmicutes|Erysipelotrichia|Erysipelotrichales|Erysipelotrichaceae|Turicibacter|sanguinis|
CTGGGCCGTGTCTCAGTCCCAGTGTGACCGTTCACCCTCTCAGGTCGGCTACGCATCGTCGCCTTGGTAGGCCTTTACCCTACCAACTAGCTAATGCGCCGCAGGCTCATCCATCAGCGGTGCCAGAAGCACCTTTAAACTTTCGTCCTATCCGGTATTAGCGATCGTTTCCAATCGTTGTCCCCGTCTGATGGGCAGATCACCTACGTG
>MG|1|V2|R|16|97.16|Firmicutes|Erysipelotrichia|Erysipelotrichales|Erysipelotrichaceae|Turicibacter|sanguinis|
CTGGGCCGTGTCTCAGTCCCAGTGTGGCCGTTCACCCTCTCAGGTCGGCTACGCATCGTCGCCTTGGTAGGCCGTTACCCTACCAACTAGCTAATGCGCCGCAGGCTCATCCATCAGCGGTGCCAGGAGCACCTTTAAACTTTCGTCCTATCCGGTATTAGCGATCGTTTCCAATCGTTGTCCCCCGTCTGATGGGCAGATCACCTACGTG
>MG|1|V2|R|16|98.1|Firmicutes|Erysipelotrichia|Erysipelotrichales|Erysipelotrichaceae|Turicibacter|sanguinis|
CTGGGCCGTGTCTCAGTCCCAGTGTGGCCGGTCACCCTCTCAGGTCGGCTACGCATCGTCGCCTTGGTAGGCCTTTACCCTACCAACTAGCTAATGCGCCGCAGGCTCATCCATCAGCGGTGCCAGAAGCACCTTTAAACTTTCGTCCTATCCGGTATTAGCGATCGTTTCCAATCGTTGTCCCCGTCTGATGGGCAGATCACCTACGTG
>MG|1|V2|R|78|97.62|Firmicutes|Erysipelotrichia|Erysipelotrichales|Erysipelotrichaceae|Turicibacter|sanguinis|
CTGGGCCGTGTCTCAGTCCCAGTGTGGCCGTTCACCCTCTCAGGTCGGCTACGCATCGTCGCCTTGGTAGGCCGTTACCCTACCAACTAGCTAATGCGCCGCAGGCTCATCCATCAGCGGTGCCAGGAGCACCTTTAAACTTTCGTCCTATCCGGTATTAGCGATCGTTTCCAATCGTTGTCCCCGTCTGATGGGCAGATCACCTACGTG
>MG|1|V2|F|11|98.1|Firmicutes|Erysipelotrichia|Erysipelotrichales|Erysipelotrichaceae|Turicibacter|sanguinis|
CACGTAGGTGATCTGCCCATCAGACGGGGACAACGATTGGAAACGATCGCTAATACCGGATAGGACGAAAGTTTAAAGGTGCTTCTGGCACCGCTGATGGATGAGCCTGCGGCGCATTAGCTAGTTGGTAGGGTAAAGGCCTACCAAGGCGACGATGCGTAGCCGACCTGAGAGGGTGAACGGTCACACTGGGACTGAGACACGGCCCAG
>MG|1|V2|R|184|97.62|Firmicutes|Erysipelotrichia|Erysipelotrichales|Erysipelotrichaceae|Turicibacter|sanguinis|
CTGGGCCGTGTCTCAGTCCCAGTGTGGCCGTTCACCCTCTCAGGTCGGCTACGCATCGTCGCCTTGGTAGGCCGTTACCCTACCAACTAGCTAATGCGCCGCAGGCTCATCCATCAGCGGTGCCAGGAGCACCTTTAAACTTTCGTCCTATCCGGTATTAGCGATCGTTTCCAATCGTTGTCCCCGTCTGATGGGCAGATGACCTACGTG
>MG|1|V2|R|12|98.1|Firmicutes|Erysipelotrichia|Erysipelotrichales|Erysipelotrichaceae|Turicibacter|sanguinis|
CTGGGCCGTGTCTCAGTCCCAGTGTGGCCGTTCACCCTCTCAGGTCGGCTATGCATCGTCGCCTTGGTAGGCCTTTACCCTACCAACTAGCTAATGCGCCGCAGGCTCATCCATCAGCGGTGCCAGAAGCACCTTTAAACTTTCGTCCTATCCGGTATTAGCGATCGTTTCCAATCGTTGTCCCCGTCTGATGGGCAGATCACCTACGTG
>MG|1|V2|R|55|97.16|Firmicutes|Erysipelotrichia|Erysipelotrichales|Erysipelotrichaceae|Turicibacter|sanguinis|
CTGGGCCGTGTCTCAGTCCCAGTGTGGCCGTTCACCCTCTCAGGTCGGCTACGCATCGTCGCCTTGGTAGGCCGTTACCCTACCAACTAGCTAATGCGCCGCAGGCTCATCCATCAGCGGTGCCAGGAGCACCTTTAAACTTTCGTCCTATCCGGTATTAGCGATCGTTTCCAATCGTTGTCCCCCGTCTGATGGGCAGATGACCTACGTG
>MG|1|V2|R|21|98.1|Firmicutes|Erysipelotrichia|Erysipelotrichales|Erysipelotrichaceae|Turicibacter|sanguinis|
CTGGGCCGTGTCTCAGTCCCAGTGTGGCCGTTCACCCTCTCAGGTCGGCTACGCATCGTCGCCTTGGTAGGCCGTTACCCTACCAACTAGCTAATGCGCCGCAGGCTCATCCATCAGCGGTGCCAGAAGCACCTTTAAACTTTCGTCCTATCCGGTATTAGCGATCGTTTCCAATCGTTGTCCCCGTCTGATGGGCAGATCACCTACGTG
>MG|1|V2|R|147|98.11|Firmicutes|Erysipelotrichia|Erysipelotrichales|Erysipelotrichaceae|Turicibacter|sanguinis|
CTGGGCCGTGTCTCAGTCCCAGTGTGGCCGTTCACCCTCTCAGGTCGGCTACGCATCGTCGCCTTGGTAGGCCTTTACCCTACCAACTAGCTAATGCGCCGCAGGCTCATCCATCAGCGGTGCCAGAAGCACCTTTAAACTTTCGTCCTATCCGGTATTAGCGATCGTTTCCAATCGTTGTCCCCCGTCTGATGGGCAGATCACCTACGTGT
>MG|1|V2|F|10|98.1|Firmicutes|Erysipelotrichia|Erysipelotrichales|Erysipelotrichaceae|Turicibacter|sanguinis|
CACGTAGGTGATCTGCCCATCAGACGGGGACAACGATTGGAAACGATCGCTAATACCGGATAGGACGAAAGTTTAAAGGTGCTTCTGGCACCGCTGATGGATGAGCCTGCGGCGCATTAGCTAGTTGGTAGGGTAACGGCCTACCAAGGCGACGATGCGTAGCCGACCTGAGAGGGTGAACGGCCACACTGGGACTGAGACACGGCCCAG
>MG|1|V2|F|12|98.1|Firmicutes|Erysipelotrichia|Erysipelotrichales|Erysipelotrichaceae|Turicibacter|sanguinis|
CACGTAGGTCATCTGCCCATCAGACGGGGACAACGATTGGAAACGATCGCTAATACCGGATAGGACGAAAGTTTAAAGGTGCTCCTGGCACCGCTGATGGATGAGCCTGCGGCGCATTAGCTAGTTGGTAGGGTAAAGGCCTACCAAGGCGACGATGCGTAGCCGACCTGAGAGGGTGAACGGCCACACTGGGACTGAGACACGGCCCAG
>MG|1|V2|R|906|98.57|Firmicutes|Erysipelotrichia|Erysipelotrichales|Erysipelotrichaceae|Turicibacter|sanguinis|
CTGGGCCGTGTCTCAGTCCCAGTGTGGCCGTTCACCCTCTCAGGTCGGCTACGCATCGTCGCCTTGGTAGGCCTTTACCCTACCAACTAGCTAATGCGCCGCAGGCTCATCCATCAGCGGTGCCAGAAGCACCTTTAAACTTTCGTCCTATCCGGTATTAGCGATCGTTTCCAATCGTTGTCCCCGTCTGATGGGCAGATCACCTACGTG
>MG|1|V2|R|25|98.56|Firmicutes|Erysipelotrichia|Erysipelotrichales|Erysipelotrichaceae|Turicibacter|sanguinis|
TTGGGCCGTGTCTCAGTCCCAGTGTGGCCGTTCACCCTCTCAGGTCGGCTACGCATCGTCGCCTTGGTAGGCCTTTACCCTACCAACTAGCTAATGCGCCGCAGGCTCATCCATCAGCGGTGCCAGAAGCACCTTTAAACTTTCGTCCTATCCGGTATTAGCGATCGTTTCCAATCGTTGTCCCCGTCTGATGGGCAGATCACCTACGTG
>MG|1|V2|R|23|98.1|Firmicutes|Erysipelotrichia|Erysipelotrichales|Erysipelotrichaceae|Turicibacter|sanguinis|
CTGGGCCGTGTCTCAGTCCCAGTGTGGCCGTTCACCCTCTCAGGTCGGCTACGCATCGTCGCCTTGGTAGGCCTTTACCCTACCAACTAGCTAATGCGCCGCAGGCTCATCCATCAGCGGTGCCAGGAGCACCTTTAAACTTTCGTCCTATCCGGTATTAGCGATCGTTTCCAATCGTTGTCCCCGTCTGATGGGCAGATGACCTACGTG
>MG|1|V2|F|34|98.57|Firmicutes|Erysipelotrichia|Erysipelotrichales|Erysipelotrichaceae|Turicibacter|sanguinis|
CACGTAGGTCATCTGCCCATCAGACGGGGACAACGATTGGAAACGATCGCTAATACCGGATAGGACGAAAGTTTAAAGGTGCTTCTGGCACCGCTGATGGATGAGCCTGCGGCGCATTAGCTAGTTGGTAGGGTAAAGGCCTACCAAGGCGACGATGCGTAGCCGACCTGAGAGGGTGAACGGCCACACTGGGACTGAGACACGGCCCAG
>MG|1|V2|R|16|98.1|Firmicutes|Erysipelotrichia|Erysipelotrichales|Erysipelotrichaceae|Turicibacter|sanguinis|
CTGGGCCGTGTCTCAGTCCCAGTGTGGCCGTTCACCCTCTCAGGTCGGCTACGCATCGTCGCCTTGGTAGGCCTTTACCCTACCAACTAGCTAATGCGCCGCAGGCTCATCCATCAGCGGTGCCAGAAGCACCTTTAAACTTTCGTCCTATCCGGTATTAGCGATCGTTTCCAATCGTTGTCCCCCGTCTGATGGGCAGATGACCTACGTG
>MG|1|V2|F|32|97.62|Firmicutes|Erysipelotrichia|Erysipelotrichales|Erysipelotrichaceae|Turicibacter|sanguinis|
CACGTAGGTGATCTGCCCATCAGACGGGGACAACGATTGGAAACGATCGCTAATACCGGATAGGACGAAAGTTTAAAGGTGCTCCTGGCACCGCTGATGGATGAGCCTGCGGCGCATTAGCTAGTTGGTAGGGTAACGGCCTACCAAGGCGACGATGCGTAGCCGACCTGAGAGGGTGAACGGCCACACTGGGACTGAGACACGGCCCAG
>MG|1|V2|R|11|97.61|Firmicutes|Erysipelotrichia|Erysipelotrichales|Erysipelotrichaceae|Turicibacter|sanguinis|
TTGGGCCGTGTCTCAGTCCCAATGTGGCCGGTCACCCTCTCAGGTCGGCTACGCATCGTCGCCTTGGTAGGCCTTTACCCTACCAACTAGCTAATGCGCCGCAGGCTCATCCATCAGCGGTGCCAGAAGCACCTTTAAACTTTCGTCCTATCCGGTATTAGCGATCGTTTCCAATCGTTGTCCCCGTCTGATGGGCAGATCACCTACGTG
>MG|1|V2|R|11|98.1|Firmicutes|Erysipelotrichia|Erysipelotrichales|Erysipelotrichaceae|Turicibacter|sanguinis|
CTGGGCCGTGTCTCAGTCCCAGTGTGGCCGTTCACCCTCTCAGGTCGGCTACGCATCGTCGCCTTGGTAGGCCTTTTACCCTACCAACTAGCTAATGCGCCGCAGGCTCATCCATCAGCGGTGCCAGAAGCACCTTTAAACTTTCGTCCTATCCGGTATTAGCGATCGTTTCCAATCGTTGTCCCCGTCTGATGGGCAGATCACCTACGTG
>MG|1|V2|F|341|98.57|Firmicutes|Erysipelotrichia|Erysipelotrichales|Erysipelotrichaceae|Turicibacter|sanguinis|
CACGTAGGTGATCTGCCCATCAGACGGGGACAACGATTGGAAACGATCGCTAATACCGGATAGGACGAAAGTTTAAAGGTGCTTCTGGCACCGCTGATGGATGAGCCTGCGGCGCATTAGCTAGTTGGTAGGGTAAAGGCCTACCAAGGCGACGATGCGTAGCCGACCTGAGAGGGTGAACGGCCACACTGGGACTGAGACACGGCCCAG
>MG|1|V2|F|93|97.62|Firmicutes|Erysipelotrichia|Erysipelotrichales|Erysipelotrichaceae|Turicibacter|sanguinis|
CACGTAGGTCATCTGCCCATCAGACGGGGACAACGATTGGAAACGATCGCTAATACCGGATAGGACGAAAGTTTAAAGGTGCTCCTGGCACCGCTGATGGATGAGCCTGCGGCGCATTAGCTAGTTGGTAGGGTAACGGCCTACCAAGGCGACGATGCGTAGCCGACCTGAGAGGGTGAACGGCCACACTGGGACTGAGACACGGCCCAG
>MG|1|V2|R|69|98.57|Firmicutes|Erysipelotrichia|Erysipelotrichales|Erysipelotrichaceae|Turicibacter|sanguinis|
CTGGGCCGTGTCTCAGTCCCAGTGTGGCCGTTCACCCTCTCAGGTCGGCTACGCATCGTCGCCTTGGTAGGCCTTTACCCTACCAACTAGCTAATGCGCCGCAGGCTCATCCATCAGCGGTGCCAGAAGCACCTTTAAACTTTCGTCCTATCCGGTATTAGCGATCGTTTCCAATCGTTGTCCCCGTCTGATGGGCAGATGACCTACGTG
>MG|1|V2|R|24|97.38|Proteobacteria|Deltaproteobacteria|Desulfovibrionales|Desulfovibrionaceae|Desulfovibrio|piger|
CTGGACCGTGTTTCAGTTCCAGTGTGGCCGATCATCCTCTCAGATCGGCTACCCATCGTTGCCTTGGTGGGCCGTTACCCCGCCAACTAGCTAATGGGACGCGGACTCATCTCTATGCGATAGCTTGCAAGCAGAGGCCATCTTTCCTCATAAAGTCATCTATGAGCGTATTCGGTATTAGCAGTCGTTTCCAACTGTTATCCCCATCATAGAGGCAGATTATCCACGCG
>MG|1|V2|F|15|97.38|Proteobacteria|Deltaproteobacteria|Desulfovibrionales|Desulfovibrionaceae|Desulfovibrio|piger|
CGCGTGGATAATCTGCCTCTATGATGGGGATAACAGTTGGAAACGACTGCTAATACCGAATACGCTCATAGATGACTTTATGAGGAAAGATGGCCTCTGCTTGCAAGCTATCGCATAGAGATGAGTCCGCGTCCCATTAGCTAGTTGGCGGGGTAACGGCCCACCAAGGCAACGATGGGTAGCCGATCTGAGAGGATGATCGGCCACACTGGAACTGAAACACGGTCCAG
