# Supplementary material for: A comparative analysis of microbial profile of Guinea fowl and chicken using metagenomic approach
Source: PLoS One. 2018 Mar 1;13(3):e0191029. doi: 10.1371/journal.pone.0191029 (PMC5832216; doi:10.1371/journal.pone.0191029)
Supplement: S1 File — 16SrRNA sequencing data revealing Intestinal microbial profile of the chicken gastrointestinal tract. (ZIP) [file pone.0191029.s002.zip › exports/S001_chic_2_sample_16s_10-23-15_v2_V2_reads_family.fasta]

>MG|1|V2|R|11|95.02|Actinobacteria|Actinobacteria|Coriobacteriales|Coriobacteriaceae|Olsenella|sp.|
CTGGGCCGTGTCTCAGTCCCAATCTGGCTGGTCGGTCTCTCAACCCAGCTACCCATAATCGCCTTGGTGGGCCGTTGCCCCACCAACTAGCTAACAGGCCGCGGGCCCATCCCTCGCCGTCTGGGCTTTCCCGGTCCCCCCCATGCGGGGGGTCCGGAGTATCCGGTATTATCCACGGTTTCCCGAGGCTGTCCCGGTGCGAGGGGCAGGTTGCCCACGTG
>MG|1|V2|F|12|92.31|Actinobacteria|Actinobacteria|Coriobacteriales|Coriobacteriaceae|Slackia|piriformis|
CACGTGACCAACCTGCCCCCTCCTCCGGGACAACCTCGGGAAACCGAGGCTAATACCGGACGAACCCGCAGGGCCGCATGGCCCGGCGGGCAAAGCCCAGGCGGGAGGGGGATGGGGTCGCGGCCCATCAGGCAGACGGCGGGGTGACGGCCCACCGTGCTTACGACGGGTAGCCGGGCTGAGAGGCCGGCCGGCCACATTGGGACTGAGATACGGCCCAG
>MG|1|V2|F|12|94.59|Actinobacteria|Actinobacteria|Coriobacteriales|Coriobacteriaceae|Olsenella|sp.|
CACGTGGGCAACCTGCCCCTCGCTCCGGGACAGCCTCGGGAAACCGTGGGTAATACCGGATACTCCGCAGCCCCCCGCATGGGGGAGGCGGGAAAGCCCAGACGGCGAGGGATGGGCCCGCGGCCTGTTAGCTCGTTGGTGGGGTAACGGCCCACCAAGGCGATTATGGGTAGCTGGGTTGAGAGACCGACCAGCCAGATTGGGACTGAGACACGGCCCAG
>MG|1|V2|R|50|94.14|Actinobacteria|Actinobacteria|Coriobacteriales|Coriobacteriaceae|Olsenella|sp.|
CTGGGCCGTGTCTCAGTCCCAATCTGGCTGGTCGGTCTCTCAACCCAGCTACCCATAATCGCCTTGGTGGGCCGTTACCCCACCAACGAGCTAACAGGCCGCGGGCCCATCCCTCGCCGTCTGGGCTTTCCCGCCTCCCCCATGCGGGGGCTGCGGAGTATCCGGTATTACCCACGGTTTCCCGAGCTGTCCCGGAGCGAGGGGCAGGTTGCCCGACGTG
>MG|1|V2|R|10|94.59|Actinobacteria|Actinobacteria|Coriobacteriales|Coriobacteriaceae|Olsenella|sp.|
CTGGGCCGTGTCTCAGTCCCAATCTGGCTGGTCGGTCTCTCAACCCAGCTACCCATAATCGCCTTGGTGGGCCGTTACCCCACCAACGAGCTAACAGGCCGCGGGCCCATCCCTCGCCGTCTGGGCTTTCCCGCCTCCCCCATGCGGGGGCTGCGGAGTATCCGGTATTACCCACGGTTTCCCGAGGCTGTCCCGGAGCGAGGGGCAGGTTGCCCGACGTG
>MG|1|V2|F|10|92.34|Actinobacteria|Actinobacteria|Coriobacteriales|Coriobacteriaceae|Slackia|piriformis|
CACGTGACCAACCTGCCCCCTCCTCCGGGACAACCTCGGGAAACCGAGGCTAATACCGGACGAACCCGCAGGGCCGCATGGCCCGGCGGGCAAAGCCCAGGCGGGAGGGGATGGGGTCGCGGCCCATCAGGCAGACGGCGGGGTGACGGCCCACCGTGCTTACGACGGGGTAGCCGGGCTGAGAGGCCGCCGGCCACATTGGGACTGAGATACGGCCCAGA
>MG|1|V2|F|22|95.45|Actinobacteria|Actinobacteria|Coriobacteriales|Coriobacteriaceae|Olsenella|sp.|
CACGTGGGCAACCTGCCCCTCGCACCGGGACAGCCTCGGGAAACCGTGGATAATACCGGATACTCCGGACCCCCCGCATGGGGGGACCGGGAAAGCCCAGACGGCGAGGGATGGGCCCGCGGCCTGTTAGCTAGTTGGTGGGGCAACGGCCCACCAAGGCGATTATGGGTAGCTGGGTTGAGAGACCGACCAGCCAGATTGGGACTGAGACACGGCCCAG
>MG|1|V2|R|42|94.57|Actinobacteria|Actinobacteria|Coriobacteriales|Coriobacteriaceae|Olsenella|sp.|
CTGGGCCGTGTCTCAGTCCCAATCTGGCTGGTCGGTCTCTCAACCCAGCTACCCATAATCGCCTTGGTGGGCCGTTACCCCACCAACGAGCTAACAGGCCGCGGGCCCATCCCTCGCCGTCTGGGCTTTCCCGCCTCCCCCATGCGGGGGCTGCGGAGTATCCGGTATTACCCACGGTTTCCCGAGCTGTCCCGGAGCGAGGGGCAGGTTGCCCACGTG
>MG|1|V2|F|11|91.93|Actinobacteria|Actinobacteria|Coriobacteriales|Coriobacteriaceae|Collinsella|tanakaei|
CACGTGGAGAACCCGCCCCCCTCCCGGGGATAGCCGCCGGAAACGGCGGGTAACACCCGATGACCCCGCCGCCAGGGCATCCCGGCGCGGGCAAAACTCCGGTGGAGGGGGATGGCTCCGCGGCCCATCAGGTAGACGGCGGGGTGACGGCCCACCGTGCCGACAACGGGTAGCCGGGTTGAGAGACCGACCGGCCAGATTGGGACTGAGACACGGCCCAG
>MG|1|V2|R|11|94.59|Actinobacteria|Actinobacteria|Coriobacteriales|Coriobacteriaceae|Olsenella|umbonata|
CTGGGCCGTGTCTCAGTCCCAATCTGGCTGGTCGGTCTCTCAACCCAGCTACCCATAATCGCCTTGGTGGGCCGTTACCCCACCAACGAGCTAACAGGCCGCGGGCCCATCCCTCGCCGTCTGGGCTTTCCCGGACCCGCCATGCGGAGGGTCCGGAGTATCCGGTATTATCCACGGTTTCCCGAGCTGTCCCGGTGCGAGGGGCAGGTTGCCCACGTG
>MG|1|V2|F|39|95.02|Actinobacteria|Actinobacteria|Coriobacteriales|Coriobacteriaceae|Olsenella|sp.|
CACGTGGGCAACCTGCCCCTCGCTCCGGGACAGCCTCGGGAAACCGTGGGTAATACCGGATACTCCGCAGCCCCCGCATGGGGGAGGCGGGAAAGCCCAGACGGCGAGGGATGGGCCCGCGGCCTGTTAGCTCGTTGGTGGGGTAACGGCCCACCAAGGCGATTATGGGTAGCTGGGTTGAGAGACCGACCAGCCAGATTGGGACTGAGACACGGCCCAG
>MG|1|V2|R|11|94.14|Actinobacteria|Actinobacteria|Coriobacteriales|Coriobacteriaceae|Olsenella|sp.|
CTGGGCCGTGTCTCAGTCCCAATCTGGCTGGTCGGTCTCTCAACCCAGCTACCCATAATCGCCTTGGTGGGCCGTTGCCCCACCAACTAGCTAACAGGCCGCGGGCCCATCCCTCGCCGTCTGGGCTTTCCCGGTCCCCCCCATGCGGGGGGGTCCGGAGTATCCGGTATTATCCACGGTTTCCCGAGCTGTCCCGGTGCGAGGGGCAGGTTGCCCACGTG
>MG|1|V2|F|53|92.73|Actinobacteria|Actinobacteria|Coriobacteriales|Coriobacteriaceae|Slackia|piriformis|
CACGTGACCAACCTGCCCCCTCCTCCGGGACAACCTCGGGAAACCGAGGCTAATACCGGACGAACCCGCAGGGCCGCATGGCCCGGCGGGCAAAGCCCAGGCGGGAGGGGATGGGGTCGCGGCCCATCAGGCAGACGGCGGGGTGACGGCCCACCGTGCTTACGACGGGTAGCCGGGCTGAGAGGCCGGCCGGCCACATTGGGACTGAGATACGGCCCAG
>MG|1|V2|R|11|94.57|Actinobacteria|Actinobacteria|Coriobacteriales|Coriobacteriaceae|Olsenella|sp.|
CTGGGCCGTGTCTCAGTCCCAATCTGGCTGGTCGGTCTCTCAACCCAGCTACCCATAATCGCCTTGGTGGGCCGTTGCCCCACCAACTAGCTAACAGGCCGCGGGCCCATCCCTCGCCGTCTGGGCTTTCCCGGTCCCCCCCATGCGGGGGGTCCGGAGTATCCGGTATTATCCACGGTTTCCCGAGCTGTCCCGGTGCGAGGGGCAGGTTGCCCACGTG
>MG|1|V2|F|17|94.59|Actinobacteria|Actinobacteria|Coriobacteriales|Coriobacteriaceae|Olsenella|umbonata|
CACGTGGGCAACCTGCCCCTCGCACCGGGACAGCCTCGGGAAACCGTGGATAATACCGGATACTCCGGACCCTCCGCATGGCGGGTCCGGGAAAGCCCAGACGGCGAGGGATGGGCCCGCGGCCTGTTAGCTAGTTGGTGGGGCAACGGCCCACCAAGGCGATTATGGGTAGCTGGGTTGAGAGACCGACCAGCCAGATTGGGACTGAGACACGGCCCAG
>MG|1|V2|R|14|95.91|Actinobacteria|Actinobacteria|Coriobacteriales|Coriobacteriaceae|Olsenella|profusa|
CTGGGCCGTGTCTCAGTCCCAATCTGGCTGGTCGGTCTCTCAACCCAGCTACCCATAATCGCCTTGGTGGGCCGTTGCCCCACCAACTAGCTAACAGGCCGCGGGCCCATCCCTCGCCGTCTGGGCTTTCCCGCCTCCCCCATGCGGGGGTGGCGGAGTATCCGGTATTATCCACGGTTTCCCGAGCTGTCCCGGTGCGAGGGGCAGGTTGCCCACGTGG
>MG|1|V2|R|18|92.73|Actinobacteria|Actinobacteria|Coriobacteriales|Coriobacteriaceae|Slackia|piriformis|
CTGGGCCGTATCTCAGTCCCAATGTGGCCGGCCGGCCTCTCAGCCCGGCTACCCGTCGTAAGCACGGTGGGCCGTCACCCCGCCGTCTGCCTGATGGGCCGCGACCCCATCCCCTCCCGCCTGGGCTTTGCCCGCCGGGCCATGCGGCCCTGCGGGTTCGTCCGGTATTAGCCTCGGTTTCCCGAGGTTGTCCCGGAGGAGGGGGCAGGTTGGTCACGTG
>MG|1|V2|R|34|94.14|Actinobacteria|Actinobacteria|Coriobacteriales|Coriobacteriaceae|Olsenella|umbonata|
CTGGGCCGTGTCTCAGTCCCAATCTGGCTGGTCGGTCTCTCAACCCAGCTACCCATAATCGCCTTGGTGGGCCGTTGCCCCACCAACTAGCTAACAGGCCGCGGGCCCATCCCTCGCCGTCTGGGCTTTCCCGGACCCGCCATGCGGAGGGTCCGGAGTATCCGGTATTATCCACGGTTTCCCGAGCTGTCCCGGTGCGAGGGGCAGGTTGCCCACGTGG
>MG|1|V2|R|12|94.59|Actinobacteria|Actinobacteria|Coriobacteriales|Coriobacteriaceae|Olsenella|umbonata|
CTGGGCCGTGTCTCAGTCCCAATCTGGCTGGTCGGTCTCTCAACCCAGCTACCCATAATCGCCTTGGTGGGCCGTTGCCCCACCAACTAGCTAACAGGCCGCGGGCCCATCCCTCGCCGTCTGGGCTTTCCCGGACCCGCCATGCGGAGGGTCCGGAGTATCCGGTATTATCCACGGTTTCCCGAGGCTGTCCCGGTGCGAGGGGCAGGTTGCCCACGTGG
>MG|1|V2|F|21|91.93|Actinobacteria|Actinobacteria|Coriobacteriales|Coriobacteriaceae|Collinsella|tanakaei|
CACGTGGAGAACCCGCCCCCCTCCCCGGGGATAGCCGCCGGAAACGGCGGGTAACACCCGATGACCCCGCGCCAGGGCATCCCGGCGCGGGCAAAACTCCGGTGGAGGGGGATGGCTCCGCGGCCCATCAGGTAGACGGCGGGGTGACGGCCCACCGTGCCGACAACGGGTAGCCGGGTTGAGAGACCGACCGGCCAGATTGGGACTGAGACACGGCCCAG
>MG|1|V2|F|39|91.93|Actinobacteria|Actinobacteria|Coriobacteriales|Coriobacteriaceae|Collinsella|tanakaei|
CACGTGGAGAACCCGCCCCCCTCCCGGGGATAGCCGCCGGAAACGGCGGGTAACACCCGATGACCCCGCGCCAGGGCATCCCGGCGCGGGCAAAACTCCGGTGGAGGGGGATGGCTCCGCGGCCCATCAGGTAGACGGCGGGGTGACGGCCCACCGTGCCGACAACGGGTAGCCGGGTTGAGAGACCGACCGGCCAGATTGGGACTGAGACACGGCCCAG
>MG|1|V2|R|16|91.93|Actinobacteria|Actinobacteria|Coriobacteriales|Coriobacteriaceae|Collinsella|tanakaei|
CTGGGCCGTGTCTCAGTCCCAATCTGGCCGGTCGGTCTCTCAACCCGGCTACCCGTTGTCGGCACGGTGGGCCGTCACCCCGCCGTCTACCTGATGGGCCGCGGAGCCATCCCCCTCCACCGGAGTTTTGCCCGCGCCGGGATGCCCTGGCGCGGGGTCATCGGGTGTTACCCGCCGTTTCCGGCGGCTATCCCCGGGAGGGGGGCGGGTTCTCCACGTG
>MG|1|V2|R|19|95.45|Actinobacteria|Actinobacteria|Coriobacteriales|Coriobacteriaceae|Olsenella|sp.|
CTGGGCCGTGTCTCAGTCCCAATCTGGCTGGTCGGTCTCTCAACCCAGCTACCCATAATCGCCTTGGTGGGCCGTTGCCCCACCAACTAGCTAACAGGCCGCGGGCCCATCCCTCGCCGTCTGGGCTTTCCCGGTCCCCCCATGCGGGGGGTCCGGAGTATCCGGTATTATCCACGGTTTCCCGAGGCTGTCCCGGTGCGAGGGGCAGGTTGCCCACGTG
>MG|1|V2|R|12|95.0|Actinobacteria|Actinobacteria|Coriobacteriales|Coriobacteriaceae|Olsenella|sp.|
CTGGGCCGTGTCTCAGTCCCAATCTGGCTGGTCGGTCTCTCAACCCAGCTACCCATAATCGCCTTGGTGGGCCGTTGCCCCACCAACTAGCTAACAGGCCGCGGGCCCATCCCTCGCCGTCTGGGCTTTCCCGGTCCCCCCATGCGGGGGGTCCGGAGTATCCGGTATTATCCACGGTTTCCCGAGCTGTCCCGGTGCGAGGGGCAGGTTGCCCACGTG
>MG|1|V2|F|13|92.31|Actinobacteria|Actinobacteria|Coriobacteriales|Coriobacteriaceae|Slackia|piriformis|
CACGTGACCAACCTGCCCCCTCCTCCGGGACAACCTCGGGAAACCGAGGCTAATACCGGACGAACCCGCAGGGCCGCATGGCCCGGCGGGCAAAGCCCAGGCGGGAGGGGATGGGGTCGCGGCCCATCAGGCAGACGGCGGGGTGACGGCCCACCGTGCTTACGACGGGGTAGCCGGGCTGAGAGGCCGGCCGGCCACATTGGGACTGAGATACGGCCCAG
>MG|1|V2|R|17|93.64|Actinobacteria|Actinobacteria|Coriobacteriales|Coriobacteriaceae|Olsenella|umbonata|
CTGGGCCGTGTCTCAGTCCCAATCTGGCTGGTCGGTCTCTCAACCCAGCTACCCATAATCGCCTTGGTGGGCCGTTACCCCACCAACAAGCTAACAGGCCGCGGGCCCATCCCTCGCCGTCTGGGCTTTCCCGGCCCGGCCATGCGGCCGTTCCGGAGTATCCGGTATTACCCACGGTTTCCCGAGCTGTCCCGGAGCGAGGGGCAGGTTGCCCACGTG
>MG|1|V2|R|10|94.09|Actinobacteria|Actinobacteria|Coriobacteriales|Coriobacteriaceae|Olsenella|umbonata|
CTGGGCCGTGTCTCAGTCCCAATCTGGCTGGTCGGTCTCTCAACCCAGCTACCCATAATCGCCTTGGTGGGCCGTTACCCCACCAACAAGCTAACAGGCCGCGGGCCCATCCCTCGCCGTCTGGGCTTTCCCGGCCCGGCCATGCGGCCGTTCCGGAGTATCCGGTATTACCCACGGTTTCCCGAGGCTGTCCCGGAGCGAGGGGCAGGTTGCCCACGTG
>MG|1|V2|R|48|95.02|Actinobacteria|Actinobacteria|Coriobacteriales|Coriobacteriaceae|Olsenella|sp.|
CTGGGCCGTGTCTCAGTCCCAATCTGGCTGGTCGGTCTCTCAACCCAGCTACCCATAATCGCCTTGGTGGGCCGTTACCCCACCAACGAGCTAACAGGCCGCGGGCCCATCCCTCGCCGTCTGGGCTTTCCCGCCTCCCCCATGCGGGGGCTGCGGAGTATCCGGTATTACCCACGGTTTCCCGAGGCTGTCCCGGAGCGAGGGGCAGGTTGCCCACGTGG
>MG|1|V2|F|15|90.09|Actinobacteria|Coriobacteriia|Coriobacteriales|Coriobacteriaceae|Collinsella|stercoris|
CACGTGGAGAACCCGCCCCCCTCCCCGGGGATAGCCTCCGGAAACGGAGGGTAACACCCGATGACCCCGCAGCGAGGCATCTCGCAGCGGGCAAAACTCCGGTGGAGGGGGATGGCTCCGCGGCCCATCAGGTAGACGGCGGGGTGACGGCCCACCGTGCCGACAACGGGTAGCCGGGTTGAGAGACCGACCGGCCAGATTGGGACTGAGACACGGCCCAG
>MG|1|V2|R|10|90.09|Actinobacteria|Coriobacteriia|Coriobacteriales|Coriobacteriaceae|Collinsella|stercoris|
CTGGGCCGTGTCTCAGTCCCAATCTGGCCGGTCGGTCTCTCAACCCGGCTACCCGTTGTCGGCACGGTGGGCCGTCACCCCGCCGTCTACCTGATGGGCCGCGGAGCCATCCCCCTCCACCGGAGTTTTGCCCGCTGCGAGATGCCTCGCTGCGGGGTCATCGGGTGTTACCCTCCGTTTCCGGAGGCTATCCCCGGGAGGGGGGCGGGTTCTCCACGTG
>MG|1|V2|F|17|90.09|Actinobacteria|Coriobacteriia|Coriobacteriales|Coriobacteriaceae|Collinsella|stercoris|
CACGTGGAGAACCCGCCCCCCTCCCGGGGATAGCCTCCGGAAACGGAGGGTAACACCCGATGACCCCGCAGCGAGGCATCTCGCAGCGGGCAAAACTCCGGTGGAGGGGGATGGCTCCGCGGCCCATCAGGTAGACGGCGGGGTGACGGCCCACCGTGCCGACAACGGGTAGCCGGGTTGAGAGACCGACCGGCCAGATTGGGACTGAGACACGGCCCAG
>MG|1|V2|R|10|83.33|Firmicutes|Bacilli|Bacillales|Paenibacillaceae|Paenibacillus|campinasensis|
TTGGGCCGTGTCTCAGTCCCAATGTGGCCGTCCAACCTCTCAGTCCGGCTACGCATCGTCGCCTTGGTAGGCCATTACCCCACCAACTAGCTAATACGCCGCAGGCCCATCTAAGAGCGACGCTGTAAAGCGCCTTTTAATACAGAAACGAAACTGTATATCATCCGGTATTAGCTACCGTTTCCAGTAGTTGTCCCAGACTCAAAGGTAGGTCACCCACGTG
>MG|1|V2|R|12|93.83|Firmicutes|Bacilli|Lactobacillales|Aerococcaceae|Facklamia|tabacinasalis|
TTGGGCCGTGTCTCAGTCCCAATGTGGCCGATCACCCTCTCAGGTCGGCTATGCATCATCGCCTTGGTAAGCCGTTACCTTACCAACTAGCTAATGCACCGCGGGACCATCCTTCAGTGACAGCCGAAGCCGTCTTTCCTCTTTCAACCAGGCGGTTAAAAGACCTATGCGGTATTAGCCATCGTTTCCGACGGTTATCCCCCGCTGAAGGGTAGGTTTCCCACGTG
>MG|1|V2|R|17|78.17|Firmicutes|Bacilli|Lactobacillales|Carnobacteriaceae|Alkalibacterium|olivapovliticus|
TTGGACCGTATCTCAGTTCCAATGTGTCCGATCAGCCTCTCAGCCCGGATATGCATCGTAGCCTTGGTGAGCCATTACCTCACCAACAAGCTAATACACCGCAAGCCCATCCCAAAGCGAAGCCGAAGCTCCTTTTAGCATCGGAGGTTATCCTCCAATGAATCATCCGGTATTAGCTATCGTTTCCAATAGTTGTCCCAGACTAAGGGGTAGGTTACCCACGTG
>MG|1|V2|R|12|96.92|Firmicutes|Bacilli|Lactobacillales|Lactobacillaceae|Lactobacillus|mucosae|
ATGGACCGTGTCTCAGTTCCATTGTGGCCGATCAGTCTCTCAACTCGGCTACGCATCATTGCCTTGGTAAGCCGTTACCTTACCAACAAGCTAATGCGCCGCAGGCCCATCCAGAAGTGATAGCCGAAACCATCTTTTAAGTTTGAATCATGCGATTCAAACTGTTATGCGGTATTAGCATCTGTTTCCAAATGTTATCCCCCGCTTTGGGGCAGGTTACCTACGTG
>MG|1|V2|F|246|100.0|Firmicutes|Bacilli|Lactobacillales|Lactobacillaceae|Bacillus / Lactobacillus|Bacillus sp. / Lactobacillus aviarius|
CACGTGGGTAACCTGCCCAAAAGAAGGGGATAACATTTGGAAACAAATGCTAATACCGTATAACCATGATGACCGCATGGTCATTATGTAAAAGGTGGTTTTGCTATCGCTTTTGGATGGACCCGCGGCGTATTAACTAGTTGGTAGGGTAACGGCCTACCAAGGTGATGATACGTAGCCGAGTTGAGAGACTGATCGGCCACAATGGGACTGAGACACGGCCCAT
>MG|1|V2|R|112|100.0|Firmicutes|Bacilli|Lactobacillales|Lactobacillaceae|Bacillus / Lactobacillus|Bacillus sp. / Lactobacillus aviarius|
ATGGGCCGTGTCTCAGTCCCATTGTGGCCGATCAGTCTCTCAACTCGGCTACGTATCATCACCTTGGTAGGCCGTTACCCTACCAACTAGTTAATACGCCGCGGGTCCATCCAAAAGCGATAGCAAAACCACCTTTTACATAATGACCATGCGGTCATCATGGTTATACGGTATTAGCATTTGTTTCCAAATGTTATCCCCTTCTTTTGGGCAGGTTACCCACGTG
>MG|1|V2|F|20|99.56|Firmicutes|Bacilli|Lactobacillales|Lactobacillaceae|Bacillus / Lactobacillus|Bacillus sp. / Lactobacillus aviarius|
CACGTGGGTAACCTGCCCAAAAGAAGGGGATAACATTTGGAAACAAATGCTAATACCGTATAACCATGATGACCGCATGGTCATTATGTAAAAGGTGGTTTTGCTATCGCTTTTGGATGGACCCGCGGCGTATTAACTAGTTGGTAGGGTAGCGGCCTACCAAGGTGATGATACGTAGCCGAGTTGAGAGACTGATCGGCCACAATGGGACTGAGACACGGCCCAT
>MG|1|V2|R|13|80.8|Firmicutes|Bacilli|Lactobacillales|Streptococcaceae|Streptococcus|hongkongensis|
TTGGACCGTATCTCAGTTCCAATGTGTCCGATCAGCCTCTCAGCCCGGATATGCATCGTTGCCTTGGTGAGCCATTACCTCACCAACTAGCTAATACACCGCAAGCCCATCCCAAAGCGAAGCCGAAGCTCCTTTTAGCACAAGAGGTTATCCTCTCGTGAATCATCCGGTATTAGCTGTCGTTTCCAACAGTTGTCCCAGACTAAGGGGTAGGTTACCCACGTG
>MG|1|V2|F|10|81.86|Firmicutes|Bacilli|Lactobacillales|Streptococcaceae|Streptococcus|hongkongensis|
CACGTGGGTAACCTACCCCTTAGTCTGGGACAACTATTGGAAACGATAGCTAATACCGGATGATTCATTGGAGGATAACCTCTAATGCTAAAAGGAGCTTCGGCTTCGCTTTGGGATGGGCTTGCGGTGTATTAGCTAGTTGGTGAGGTAATGGCTCACCAAGGCGACGATGCATATCCGGGCTGAGAGGCTGATCGGACACATTGGAACTGAGATACGGTCCAA
>MG|1|V2|F|14|80.8|Firmicutes|Bacilli|Lactobacillales|Streptococcaceae|Streptococcus|hongkongensis|
CACGTGGGTAACCTACCCCTTAGTCTGGGACAACTATTGGAAACGATAGCTAATACCGGATGATTCGATAGAGGATAACCTCTTTCGCTAAAAGGAGCTTCGGCTTCGCTTTGGGATGGGCTTGCGGTGTATTAGCTAGTTGGTGAGGTAATGGCCCACCAAGGCAACGATGCATATCCGAGCTGAGAGGCTGATCGGACACATTGGAACTGAGATACGGTCCAAA
>MG|1|V2|R|68|81.25|Firmicutes|Bacilli|Lactobacillales|Streptococcaceae|Streptococcus|hongkongensis|
TTGGACCGTATCTCAGTTCCAATGTGTCCGATCAGCCTCTCAGCTCGGATATGCATCGTTGCCTTGGTGGGCCATTACCTCACCAACTAGCTAATACACCGCAAGCCCATCCCAAAGCGAAGCCGAAGCTCCTTTTAGCGTAAGAGGTTATCCTCTCACGAATCATCCGGTATTAGCTATCGTTTCCAATAGTTGTCCCAGACTAAGGGGTAGGTTACCCACGTG
>MG|1|V2|R|15|80.53|Firmicutes|Bacilli|Lactobacillales|Streptococcaceae|Streptococcus|hongkongensis|
TTGGACCGTATCTCAGTTCCAATGTGTCCGATCAGCCTCTCAGCCCGGATATGCATCGTTGCCTTGGTGAGCCATTACCTCACCAACTAGCTAATACACCGCAAGCCCATCCCAAAGCGAAGCCGAAGCTCCTTTTAGCACAAAAGGTTATCCTCTTGTGAATCATCCGGTATTAGCTGTCGTTTCCAACAGTTGTCCCAGACTAAGGGGTAGGTTACCCACGTG
>MG|1|V2|R|15|80.8|Firmicutes|Bacilli|Lactobacillales|Streptococcaceae|Streptococcus|hongkongensis|
TTGGACCGTATCTCAGTTCCAATGTGTCCGATCAGCCTCTCAGCCCGGATATGCATCGTTGCCTTGGTGAGCCATTACCTCACCAACTAGCTAATACACCGCAAGCCCATCCCAAAGCGAAGCCGAAGCTCCTTTTAGCACAAGAGGTTATCCTCTTGTGAATCATCCGGTATTAGCTGTCGTTTCCAACAGTTGTCCCAGACTAAGGGGTAGGTTACCCACGTG
>MG|1|V2|F|13|81.25|Firmicutes|Bacilli|Lactobacillales|Streptococcaceae|Streptococcus|hongkongensis|
CACGTGGGTAACCTACCCCTTAGTCTGGGACAACTATTGGAAACGATAGCTAATACCGGATGATTCATAGGAGGATAACCTCTTATGCTAAAAGGAGCTTCGGCTTCGCTTTGGGATGGGCTTGCGGTGTATTAGCTAGTTGGTGAGGTAATGGCCCACCAAGGCAACGATGCATATCCGAGCTGAGAGGCTGATCGGACACATTGGAACTGAGATACGGTCCAA
>MG|1|V2|R|42|81.86|Firmicutes|Bacilli|Lactobacillales|Streptococcaceae|Streptococcus|hongkongensis|
TTGGACCGTATCTCAGTTCCAATGTGTCCGATCAGCCTCTCAGCCCGGATATGCATCGTCGCCTTGGTGAGCCATTACCTCACCAACTAGCTAATACACCGCAAGCCCATCCCAAAGCGAAGCCGAAGCTCCTTTTAGCATTAGAGGTTATCCTCCAATGAATCATCCGGTATTAGCTATCGTTTCCAATAGTTGTCCCAGACTAAGGGGTAGGTTACCCACGTG
>MG|1|V2|R|11|81.5|Firmicutes|Bacilli|Lactobacillales|Streptococcaceae|Streptococcus|hongkongensis|
TTGGACCGTATCTCAGTTCCAATGTGTCCGATCAGCCTCTCAGCTCGGATATGCATCGTTGCCTTGGTGAGCCATTACCTCACCAACTAGCTAATACACCGCAAGCCCATCCCAAAGCGAAGCCGAAGCTCCTTTTAGCATGAAAGGTTATCCTCTCATGAATCATCCGGTATTAGCTATCGTTTCCAATAGTTGTCCCAGACTAAGGGGTAGGTTACCCACGTG
>MG|1|V2|R|15|81.78|Firmicutes|Bacilli|Lactobacillales|Streptococcaceae|Streptococcus|hongkongensis|
TTGGACCGTATCTCAGTTCCAATGTGTCCGATCAGCCTCTCAGCTCGGATATGCATCGTTGCCTTGGTGAGCCATTACCTCACCAACTAGCTAATACACCGCAAGCCCATCCCAAAGCGAAGCCGAAGCTCCTTTTAGCATCAGAGGTTATCCTCCGATGAATCATCCGGTATTAGCTATCGTTTCCAATAGTTGTCCCAGACTAAGGGGTAGGTTACCCACGTG
>MG|1|V2|R|26|80.8|Firmicutes|Bacilli|Lactobacillales|Streptococcaceae|Streptococcus|hongkongensis|
TTGGACCGTATCTCAGTTCCAATGTGTCCGATCAGCCTCTCAGCTCGGATATGCATCGTTGCCTTGGTGGGCCATTACCTCACCAACTAGCTAATACACCGCAAGCCCATCCCAAAGCGAAGCCGAAGCTCCTTTTAGCGAAAGAGGTTATCCTCTATCGAATCATCCGGTATTAGCTATCGTTTCCAATAGTTGTCCCAGACTAAGGGGTAGGTTACCCACGTG
>MG|1|V2|R|16|83.04|Firmicutes|Bacilli|Lactobacillales|Streptococcaceae|Streptococcus|hongkongensis|
TTGGACCGTATCTCAGTTCCAATGTGTCCGATCAGCCTCTCAGCTCGGATATGCATCGTTGCCTTGGTGAGCCATTACCTCACCAACTAGCTAATACACCGCAAGCCCATCCCAAAGCGAAGCAAAAGCTCCTTTTAGCACAAGAGGTTATCCTCTCGTGAATCATCCGGTATTAGCTATCGTTTCCAATAGTTGTCCCAGACTAAGGGGTAGGTTACCCACGTG
>MG|1|V2|F|25|81.25|Firmicutes|Bacilli|Lactobacillales|Streptococcaceae|Streptococcus|hongkongensis|
CACGTGGGTAACCTACCCCTTAGTCTGGGACAACTATTGGAAACGATAGCTAATACCGGATGATTCGTGAGAGGATAACCTCTTACGCTAAAAGGAGCTTCGGCTTCGCTTTGGGATGGGCTTGCGGTGTATTAGCTAGTTGGTGAGGTAATGGCCCACCAAGGCAACGATGCATATCCGAGCTGAGAGGCTGATCGGACACATTGGAACTGAGATACGGTCCAA
>MG|1|V2|R|33|81.25|Firmicutes|Bacilli|Lactobacillales|Streptococcaceae|Streptococcus|hongkongensis|
TTGGACCGTATCTCAGTTCCAATGTGTCCGATCAGCCTCTCAGCTCGGATATGCATCGTTGCCTTGGTGGGCCATTACCTCACCAACTAGCTAATACACCGCAAGCCCATCCCAAAGCGAAGCCGAAGCTCCTTTTAGCATAAGAGGTTATCCTCCTATGAATCATCCGGTATTAGCTATCGTTTCCAATAGTTGTCCCAGACTAAGGGGTAGGTTACCCACGTG
>MG|1|V2|F|11|85.14|Firmicutes|Clostridia|Clostridiales|Christensenellaceae|Christensenella|minuta|
CGCGTGAACAACCTGCCTTTCAGTGGGGGATAACACCTGGAAACAAGTGCTAATACCGCATGAGACCACGATCCGGCATCGGGATGGGGTCAAAGATTTATCGCTGAAAGAGGGGTTCGCGTCCCATTAGGTAGTTGGTGAGATAACAGCCCACCAAGCCGACGATGGGTAGCCGAGCTGAGAGGCTGATCGGCCACACTGGAACTGAGACACGGTCCAG
>MG|1|V2|F|20|84.68|Firmicutes|Clostridia|Clostridiales|Christensenellaceae|Christensenella|minuta|
CGCGTGAACAACCTGCCTTTCAGTGGGGGATAACACCTGGAAACAAGTGCTAATACCGCATGAGACCACGACCTGGCATCGGGATGGGGTCAAAGATTTATCGCTGAAAGAGGGGTTCGCGTCCCATTAGGTAGTTGGTGAGATAACAGCCCACCAAGCCGACGATGGGTAGCCGAGCTGAGAGGCTGATCGGCCACACTGGAACTGAGACACGGTCCAG
>MG|1|V2|F|13|85.14|Firmicutes|Clostridia|Clostridiales|Christensenellaceae|Christensenella|minuta|
CGCGTGAACAACCTGCCCTTCAGTGGGGGATAACACCTGGAAACAAGTGCTAATACCGCATGAGACCACGACCTGGCATCGGGATGGGGTCAAAGATTTATCGCTGAAAGAGGGGTTCGCGTCCCATTAGGTAGTTGGTGAGATAACAGCCCACCAAGCCGACGATGGGTAGCCGAGCTGAGAGGCTGATCGGCCACACTGGAACTGAGACACGGTCCAG
>MG|1|V2|F|11|85.14|Firmicutes|Clostridia|Clostridiales|Christensenellaceae|Christensenella|minuta|
CGCGTGAACAACCTGCCTTTCAGTGGGGGATAACACCTGGAAACAAGTGCTAATACCGCATGAGACCACGACCCGGCATCGGGATGGGGTCAAAGATTTATCGCTGAAAGAGGGGTTCGCGTCCCATTAGGTAGTTGGTGAGATAACAGCCCACCAAGCCGACGATGGGTAGCCGAGCTGAGAGGCTGATCGGCCACACTGGAACTGAGACACGGTCCAG
>MG|1|V2|F|142|94.14|Firmicutes|Clostridia|Clostridiales|Clostridiaceae|Clostridium|sp.|
CGCGTGAGTAACCTGCCTTTCAGAGGGGGATAACGTTCTGAAAAGAACGCTAATACCGCATGAGACTACAGAACCGCATGGTTCAGTGGTCAAAGGAGCAATCCGCTGAAAGATGGACTCGCGTCCGATTAGATAGTAGGCGGGGTAACGGCCCACCTAGTCGACGATCGGTAGCCGGACTGAGAGGTTGATCGGCCACATTGGGACTGAGACACGGCCCAG
>MG|1|V2|R|13|92.04|Firmicutes|Clostridia|Clostridiales|Clostridiaceae|Clostridium|sp.|
TTGGGCCGTGTCTCAGTCCCAGTGTGGCCGGTCACCCTCTCAGGTCGGCTACGCATCGTCGCCTTGGTGGGCCGTTACCCCTCCAACAAGCTAATGCGCCGTAAGCCCATCCTCTACCAGTCCCGTAGCACTTTTAATACAGTTATCATGCGATCTCTGTACCTATGCGGTCTTAGCTGACGTTTCCATCAGTTATCCCCCTGTAAAGGCCAGGTTGCTTACGTA
>MG|1|V2|R|21|94.14|Firmicutes|Clostridia|Clostridiales|Clostridiaceae|Clostridium|sp.|
CTGGGCCGTGTCTCAGTCCCAATGTGGCCGATCAACCTCTCAGTCCGGCTACCGATCGTCGACTAGGTGGGCCGTTACCCCGCCTACTATCTAATCGGACGCGAGTCCATCTTTCAGCGGATTGCTCCTTTGACCACTGAACCATGCGGTTCTGTAGTCTCATGCGGTATTAGCGTTCTTTTCAGAACGTTATCCCCCTCTGAAAGGCAGGTTACTCACGCG
>MG|1|V2|R|10|84.8|Firmicutes|Clostridia|Clostridiales|Clostridiaceae|Clostridium|straminisolvens|
CTGGACCGTCTCTCAGTTCCAGTGTGGCCGATCACCCTCTCAGGTCGGCTACCGATCGTCGCCTTGGTGAGCCTTTACCTCACCAACTAGCTAATCGGACGCGAACTCACCCCATACCGGATCGCTCCTTTTACCCCGTCGCCATGTGGCATCGTGGTCTTATGCGGTATTAGCAGATGTTTCCATCTGTTATCCCCCTGTATGGGACAGATTGTTCACGCG
>MG|1|V2|F|32|96.89|Firmicutes|Clostridia|Clostridiales|Clostridiaceae|Clostridium|sp.|
TACATAAGCAACCTGCCCCTGTGAGGGGGATAACTGCTGGAAACGGCAGCTAAGACCGCATAGGCATACATGACGCATGTCGAGTATGTTAAATATCCTACGGGATAGCACAGGGATGGGCTTATGACGCATTAGCTAGCTGGTGAGGTAGAGGCTCACCAGGGCGACGATGCGTAGCCGGCCTGAGAGGGTGGACGGCCACACTGGGACTGAGACACGGCCCAGA
>MG|1|V2|R|10|92.07|Firmicutes|Clostridia|Clostridiales|Clostridiaceae|Clostridium|sp.|
CTGGGCCGTGTCTCAGTCCCAGTGTGGCCGGTCACCCTCTCAGGTCGGCTACGCATCGTCGCCTTGGTGGGCCGTTACCCCTCCAACTAGCTAATGCGCCGTAAGCCCATCCTCTACCAGTCCCGTAGCACTTTTTAATACAGTTATCATGCGATCTCTGTACCTATGCGGTCTTAGCTGACGTTTCCATCAGTTATCCCCCTGTAAAGGCCAGGTTGCTTACGTAC
>MG|1|V2|F|93|92.11|Firmicutes|Clostridia|Clostridiales|Clostridiaceae|Clostridium|sp.|
TACGTAAGCAACCTGGCCTTTACAGGGGGATAACTGATGGAAACGTCAGCTAAGACCGCATAGGTACAGAGATCGCATGATAACTGTATTAAAAGTGCTACGGGACTGGTAGAGGATGGGCTTACGGCGCATTAGCTTGTTGGAGGGGTAACGGCCCACCAAGGCGACGATGCGTAGCCGACCTGAGAGGGTGACCGGCCACACTGGGACTGAGACACGGCCCAGA
>MG|1|V2|F|67|92.07|Firmicutes|Clostridia|Clostridiales|Clostridiaceae|Clostridium|sp.|
TACGTAAGCAACCTGGCCTTTACAGGGGGATAACTGATGGAAACGTCAGCTAAGACCGCATAGGTACAGAGATCGCATGATAACTGTATTAAAAGTGCTACGGGACTGGTAGAGGATGGGCTTACGGCGCATTAGCTAGTTGGAGGGGTAACGGCCCACCAAGGCGACGATGCGTAGCCGACCTGAGAGGGTGACCGGCCACACTGGGACTGAGACACGGCCCAG
>MG|1|V2|R|48|96.44|Firmicutes|Clostridia|Clostridiales|Clostridiaceae|Clostridium|sp.|
CTGGGCCGTGTCTCAGTCCCAGTGTGGCCGTCCACCCTCTCAGGCCGGCTACGCATCGTCGCCCTGGTGAGCCTCTACCTCACCAGCTAGCTAATGCGTCATAAGCCCATCCCTGTGCTATCCCGTAGGATATTTAACATACTCGACATGCGTCATGTATGCCTATGCGGTCTTAGCTGCCGTTTCCAGCAGTTATCCCCCCTCACAGGGGCAGGTTGCTTATGTA
>MG|1|V2|R|32|84.96|Firmicutes|Clostridia|Clostridiales|Clostridiaceae|Clostridium|sp.|
CTGGGCCGTGTCTCAGTCCCAGTGTGGCCGTCCGCCCTCTCAGGCCGGCTACGCATCGTCGCCTTGGTGGGCCTTTACCCCGCCAACTAGCTAATGCGTGATAAGTCCATCTCCTGTCTATGCCTTGGCATATCTAACAATATCGACATGCGTCCATATTGCCTACGCGGTCTTACCGTCCGTTTCCAGACGCTATCCCCCTTCAGAAGCCAGGTTCCTTATCTT
>MG|1|V2|R|145|92.07|Firmicutes|Clostridia|Clostridiales|Clostridiaceae|Clostridium|sp.|
CTGGGCCGTGTCTCAGTCCCAGTGTGGCCGGTCACCCTCTCAGGTCGGCTACGCATCGTCGCCTTGGTGGGCCGTTACCCCTCCAACTAGCTAATGCGCCGTAAGCCCATCCTCTACCAGTCCCGTAGCACTTTTAATACAGTTATCATGCGATCTCTGTACCTATGCGGTCTTAGCTGACGTTTCCATCAGTTATCCCCCTGTAAAGGCCAGGTTGCTTACGTAC
>MG|1|V2|F|11|96.44|Firmicutes|Clostridia|Clostridiales|Clostridiaceae|Clostridium|sp.|
TACATAAGCAACCTGCCCCTGTGAGGGGGGATAACTGCTGGAAACGGCAGCTAAGACCGCATAGGCATACATGACGCATGTCGAGTATGTTAAATATCCTACGGGATAGCACAGGGATGGGCTTATGACGCATTAGCTAGCTGGTGAGGTAGAGGCTCACCAGGGCGACGATGCGTAGCCGGCCTGAGAGGGTGGACGGCCACACTGGGACTGAGACACGGCCCAG
>MG|1|V2|R|12|96.02|Firmicutes|Clostridia|Clostridiales|Clostridiaceae|Clostridium|sp.|
CTGGGCCGTGTCTCAGTCCCAGTGTGGCCGTCCACCCTCTCAGGCCGGCTACGCATCGTCGCCCTGGTGAGCCTCTACCTCACCAGCTAGCTAATGCGTCATAAGCCCATCCCTGTGCTATCCCGTAGGATATTTAACATACTCGACATGCGTCATGTATGCCTATGCGGTCTTAGCTGCCGTTTCCAGCAGTTATCCCCCCCTCACAGGGGCAGGTTGCTTATGTA
>MG|1|V2|R|155|92.07|Firmicutes|Clostridia|Clostridiales|Clostridiaceae|Clostridium|sp.|
CTGGGCCGTGTCTCAGTCCCAGTGTGGCCGGTCACCCTCTCAGGTCGGCTACGCATCGTCGCCTTGGTGGGCCGTTACCCCTCCAACAAGCTAATGCGCCGTAAGCCCATCCTCTACCAGTCCCGTAGCACTTTTAATACAGTTATCATGCGATCTCTGTACCTATGCGGTCTTAGCTGACGTTTCCATCAGTTATCCCCCTGTAAAGGCCAGGTTGCTTACGTAC
>MG|1|V2|R|10|90.0|Firmicutes|Clostridia|Clostridiales|Clostridiaceae|Clostridium|sp.|
CTGGGCCGTATCTCAGTCCCAATGTGGCCGTTCAACCTCTCAGTCCGGCTACTGATCGTCGACTTGGTAGGCCGTTACCCCACCAACTATCTAATCAGACGCGAGCCCATCTTTCAGCGGATTGCTCCTTTGATACCAGGCGATGCCGCCCCGGTATGTCATGCGGTATTAGCGGCCGTTTCCAGCCGTTGTCCCCCTCTGAAAGGCAGGTTGCTCACGTG
>MG|1|V2|R|23|91.67|Firmicutes|Clostridia|Clostridiales|Clostridiaceae|Clostridium|sp.|
CTGGGCCGTGTCTCAGTCCCAGTGTGGCCGGTCACCCTCTCAGGTCGGCTACGCATCGTCGCCTTGGTGGGCCGTTACCCCTCCAACAAGCTAATGCGCCGTAAGCCCATCCTCTACCAGTCCCGTAGCACTTTTAATACAGTTATCATGCGATCTCTGTACCTATGCGGTCTTAGCTGACGTTTCCATCAGTTATCCCCCTCGTAAAGGCCAGGTTGCTTACGTAC
>MG|1|V2|R|18|85.78|Firmicutes|Clostridia|Clostridiales|Clostridiaceae|Clostridium|straminisolvens|
CTGGACCGTCTCTCAGTTCCAGTGTGGCCGATCACCCTCTCAGGTCGGCTACCGATCGTCGCCTTGGTGGGCCGTTACCTCACCAACTAGCTAATCGGACGCGAACTCACCCCATACCGGATTGCTCCTTTTACCCCATCGCCATGTGGCATCGTGGTCTTATGCGGTATTAGCAGATGTTTCCATCTGTTATCCCCCTGTATGGGACAGATTGTTCACGCG
>MG|1|V2|F|12|84.51|Firmicutes|Clostridia|Clostridiales|Clostridiaceae|Clostridium|sp.|
AAGATAAGGAACCTGGCTTCTGAAGGGGGATAGCGTCTGGAAACGGACGGTAAGACCGCGTAGGCAATATGGACGCATGTCGATATTGTTAGATATGCCAAGGCATAGACAGGAGATGGACTTATCACGCATTAGCTGGTTGGCGGGGTAAAGGCCCACCAAGGCGACGATGCGTAGCCGGCCTGAGAGGGCGGACGGCCACACTGGGACTGAGACACGGCCCAG
>MG|1|V2|R|23|91.67|Firmicutes|Clostridia|Clostridiales|Clostridiaceae|Clostridium|sp.|
CTGGGCCGTGTCTCAGTCCCAGTGTGGCCGGTCACCCTCTCAGGTCGGCTACGCATCGTCGCCTTGGTGGGCCGTTACCCCTCCAACTAGCTAATGCGCCGTAAGCCCATCCTCTACCAGTCCCGTAGCACTTTTAATACAGTTATCATGCGATCTCTGTACCTATGCGGTCTTAGCTGACGTTTCCATCAGTTATCCCCCTCGTAAAGGCCAGGTTGCTTACGTAC
>MG|1|V2|R|14|92.07|Firmicutes|Clostridia|Clostridiales|Clostridiaceae|Clostridium|sp.|
CTGGGCCGTGTCTCAGTCCCAGTGTGGCCGGTCACCCTCTCAGGTCGGCTACGCATCGTCGCCTTGGTGGGCCGTTACCCCTCCAACAAGCTAATGCGCCGTAAGCCCATCCTCTACCAGTCCCGTAGCACTTTTTAATACAGTTATCATGCGATCTCTGTACCTATGCGGTCTTAGCTGACGTTTCCATCAGTTATCCCCCTGTAAAGGCCAGGTTGCTTACGTAC
>MG|1|V2|R|47|84.51|Firmicutes|Clostridia|Clostridiales|Clostridiaceae|Clostridium|sp.|
CTGGGCCGTGTCTCAGTCCCAGTGTGGCCGTCCGCCCTCTCAGGCCGGCTACGCATCGTCGCCTTGGTGGGCCTTTACCCCGCCAACCAGCTAATGCGTGATAAGTCCATCTCCTGTCTATGCCTTGGCATATCTAACAATATCGACATGCGTCCATATTGCCTACGCGGTCTTACCGTCCGTTTCCAGACGCTATCCCCCTTCAGAAGCCAGGTTCCTTATCTTT
>MG|1|V2|R|16|96.89|Firmicutes|Clostridia|Clostridiales|Clostridiaceae|Clostridium|sp.|
CTGGGCCGTGTCTCAGTCCCAGTGTGGCCGTCCACCCTCTCAGGCCGGCTACGCATCGTCGCCCTGGTGAGCCTCTACCTCACCAGCTAGCTAATGCGTCATAAGCCCATCCCTGTGCTATCCCGTGGGATATTTAACATACTCGACATGCGTCATGTATGCCTATGCGGTCTTAGCTGCCGTTTCCAGCAGTTATCCCCCCTCACAGGGGCAGGTTGCTTATGTA
>MG|1|V2|R|68|96.88|Firmicutes|Clostridia|Clostridiales|Clostridiaceae|Clostridium|sp.|
CTGGGCCGTGTCTCAGTCCCAGTGTGGCCGTCCACCCTCTCAGGCCGGCTACGCATCGTCGCCCTGGTGAGCCTCTACCTCACCAGCTAGCTAATGCGTCATAAGCCCATCCCTGTGCTATCCCGTAGGATATTTAACATACTCGACATGCGTCATGTATGCCTATGCGGTCTTAGCTGCCGTTTCCAGCAGTTATCCCCCTCACAGGGGCAGGTTGCTTATGTA
>MG|1|V2|R|14|90.09|Firmicutes|Clostridia|Clostridiales|Clostridiales Family XIII. Incertae Sedis|Eubacterium|sulci|
TTGGACCGTGTCTCAGTTCCAATGTGGCCGATCACCCTCTCAGGTCGGCTACTGATCGTCGCCTTGGTGAGCCGTTACCTCACCAACTAGCTAATCAGACGCAGGCCCATCCCTTGCCGATAAATCTTTGACCGAATGTCCATGTGAACTCTCGGCGTTATGGGGTATTAATCACCGTTTCCGGTGGCTGTCCCCCTGCAAGGGGCAGGTTGCCTACGCG
>MG|1|V2|F|16|92.73|Firmicutes|Clostridia|Clostridiales|Eubacteriaceae|Eubacterium|coprostanoligenes|
CGCGTGAGCAACCTGCCCTTCGGAAGGGGATAGCGTCTGGAAACGGACGGTAATACCGTATAACGTATTGAGATGGCATCATTTTAATACCAAAGCTGAGGCGCCGAAGGATGGGCTCGCGTCTGATTAGATAGTTGGTGGGGTAACGGCCTACCAAGTCGACGATCAGTAGCCGGACTGAGAGGTTGAACGGCCACATTGGGACTGAGACACGGCCCAG
>MG|1|V2|R|15|89.09|Firmicutes|Clostridia|Clostridiales|Eubacteriaceae|Eubacterium|coprostanoligenes|
CTGGGCCGTATCTCAGTCCCAATGTGGCCGTTCAACCTCTCAGTCCGGCTACTGATCGTCGACTTGGTAGGCCGTTACCCCACCAACTATCTAATCAGACGCGAGCCCATCCTTCGGCACCGGAGTTTTGATATATCTGTGATGCCACAAACATATGTTATACGGTATTACCGTTCGTTTCCAAACGCTATCCCGTTCCGAAGGGCAGGTTGCTCACGCG
>MG|1|V2|R|13|89.5|Firmicutes|Clostridia|Clostridiales|Eubacteriaceae|Eubacterium|coprostanoligenes|
TTGGGCCGTGTCTCAGTCCCAATGTGGCCGTTCAACCTCTCAGTCCGGCTACTGATCGTCGACTTGGTAGGCCGTTACCCCACCAACTATCTAATCAGACGCGAGCCCATCCTTCGGCACCGGAGTTTTGATATATCTGTGATGCCACAAACATATGTTATACGGTATTACCGTTCGTTTCCAAACGCTATCCCGTTCCGAAGGGCAGGTTGCTCACGCG
>MG|1|V2|R|10|89.59|Firmicutes|Clostridia|Clostridiales|Eubacteriaceae|Eubacterium|coprostanoligenes|
CTGGGCCGTGTCTCAGTCCCAATGTGGCCGTTCAACCTCTCAGTCCGGCTACTGATCGTCGACTTGGTAGGCCGTTACCCCACCAACTATCTAATCAGACGCGAGCCCATCCTTCGGCACCGGAGTTTTGATATATCTGTGATGCCACAAACATATGTTATACGGTATTACCGTTCGTTTCCAAACGCTATCCCCGTTCCGAAGGGCAGGTTGCTCACGCG
>MG|1|V2|R|305|89.55|Firmicutes|Clostridia|Clostridiales|Eubacteriaceae|Eubacterium|coprostanoligenes|
CTGGGCCGTGTCTCAGTCCCAATGTGGCCGTTCAACCTCTCAGTCCGGCTACTGATCGTCGACTTGGTAGGCCGTTACCCCACCAACTATCTAATCAGACGCGAGCCCATCCTTCGGCACCGGAGTTTTGATATATCTGTGATGCCACAAACATATGTTATACGGTATTACCGTTCGTTTCCAAACGCTATCCCGTTCCGAAGGGCAGGTTGCTCACGCGG
>MG|1|V2|R|15|89.14|Firmicutes|Clostridia|Clostridiales|Eubacteriaceae|Eubacterium|coprostanoligenes|
CTGGGCCGTGTCTCAGTCCCAATGTGGCCGTTCAACCTCTCAGTCCGGCTACTGATCGTCGACTTGGTAGGCCGTTACCCCACCAACTATCTAATCAGACGCGAGCCCATCCTTCGGCACCGGAGTTTTTGATATATCTGTGATGCCACAAACATATGTTATACGGTATTACCGTTCGTTTCCAAACGCTATCCCGTTCCGAAGGGCAGGTTGCTCACGCG
>MG|1|V2|F|14|91.96|Firmicutes|Clostridia|Clostridiales|Eubacteriaceae|Acetobacterium|sp.|
CGCGTGGGTAACCTGCCCTATGGAAAGGGATAGCCTCGGGAAACTGGGAGTAACACCTTATAAGACCACATGAGCGCATGCTCAAGGGGTCAAAACTCCGGTGCCATAGGATGGACCCGCGTCCCATTAGCTAGTTGGTGAGATAACAGCCCACCAAGGCGACGATGGGTAACCGGTCTGAGAGGGCGAACGGTCACACTGGAACTGAGACACGGTCCAG
>MG|1|V2|F|95|89.09|Firmicutes|Clostridia|Clostridiales|Eubacteriaceae|Eubacterium|coprostanoligenes|
CGCGTGAGCAACCTGCCTTCGGAACGGGATAGCGTTTGGAAACGAACGGTAATACCGTATAACATATGTTTGTGGCATCACAGATATATCAAAACTCCGGTGCCGAAGGATGGGCTCGCGTCTGATTAGATAGTTGGTGGGGTAACGGCCTACCAAGTCGACGATCAGTAGCCGGACTGAGAGGTTGAACGGCCACATTGGGACTGAGACACGGCCCAG
>MG|1|V2|R|23|91.96|Firmicutes|Clostridia|Clostridiales|Eubacteriaceae|Acetobacterium|sp.|
CTGGACCGTGTCTCAGTTCCAGTGTGACCGTTCGCCCTCTCAGACCGGTTACCCATCGTCGCCTTGGTGGGCTGTTATCTCACCAACTAGCTAATGGGACGCGGGTCCATCCTATGGCACCGGAGTTTTGACCCCTTGAGCATGCGCTCATGTGGTCTTATAAGGTGTTACTCCCAGTTTCCCGAGGCTATCCCTTTCCATAGGGCAGGTTACCCACGCG
>MG|1|V2|R|41|89.09|Firmicutes|Clostridia|Clostridiales|Eubacteriaceae|Eubacterium|coprostanoligenes|
CTGGGCCGTGTCTCAGTCCCAATGTGGCCGTTCAACCTCTCAGTCCGGCTACTGATCGTCGACTTGGTAGGCCGTTACCCCACCAACTATCTAATCAGACGCGAGCCCATCCTTCGGCACCGGAGTTTTGATATATCTGTGATGCCACAAACATATGTTATACGGTATTACCGTTCGTTTCCAAACGCTATCCCGTTCCGAAGGCAGGTTGCTCACGCG
>MG|1|V2|R|31|92.73|Firmicutes|Clostridia|Clostridiales|Eubacteriaceae|Eubacterium|coprostanoligenes|
CTGGGCCGTGTCTCAGTCCCAATGTGGCCGTTCAACCTCTCAGTCCGGCTACTGATCGTCGACTTGGTAGGCCGTTACCCCACCAACTATCTAATCAGACGCGAGCCCATCCTTCGGCGCCTCAGCTTTGGTATTAAAATGATGCCATCTCAATACGTTATACGGTATTACCGTCCGTTTCCAGACGCTATCCCCTTCCGAAGGGCAGGTTGCTCACGCG
>MG|1|V2|F|14|89.55|Firmicutes|Clostridia|Clostridiales|Eubacteriaceae|Eubacterium|coprostanoligenes|
CGCGTGAGCAACCTGCCCTTCGGAACGGGATAGCGTTTGGAAACGAACGGTAATACCGTATAACATATGTTTGTGGCATCACAGATATATCAAAACTCCGGTGCCGAAGGATGGGCTCGCGTCTGATTAGATAGTTGGTGGGGTAACGGCCTACCAAGTCGACGATCAGTAGCCGGACTGAGAGGTTGAACGGCCACATTGGGACTGAGACACGGCCCAG
>MG|1|V2|R|22|95.91|Firmicutes|Clostridia|Clostridiales|Lachnospiraceae|[Ruminococcus]|gnavus|
TTGGGCCGTGTCTCAGTCCCAATGTGGCCGGTCACCCTCTCAGGTCGGCTACTGATCGTCGCTTTGGTGGGCCTCTACCCCGCCAACTGGCTAATCAGACGCGGATCCATCCCATACCACCGGAGTTTTTCACACCGTATCATGCGATACTGTGCGCTTATGCGGTATTAGCAGTCATTTCTAACTGTTATCCCCCTGTGTGAGGCAGGTTGCCCACGCG
>MG|1|V2|R|15|95.05|Firmicutes|Clostridia|Clostridiales|Lachnospiraceae|[Ruminococcus]|gnavus|
TTGGGCCGTGTCTCAGTCCCAATGTGGCCGGTCACCCTCTCAGGTCGGCTACTGATCGTCGCTTTGGTGGGCCTCTACCCCGCCAACTGGCTAATCAGACGCGGATCCATCCCATACCACCGGAGTTTTTTCACACCGTATCATGCGATACTGTGCGCTTATGCGGTATTAGCAGTCATTTCTAACTGTTATCCCCCCTGTATGGGGCAGGTTATCCACGCG
>MG|1|V2|R|32|88.79|Firmicutes|Clostridia|Clostridiales|Lachnospiraceae|Roseburia|faecis|
CTGGGCCGTGTCTCAGTCCCAATGCGGCCGATCAACCTCTCAGTTCGGCTACAGATCGTCGCCTTGGTAGGCCGTTACCCTACCAACCAGCTAATCTGACGCGAATCCATCCATAAGCGATAAATCTTTCAACCATCAACCATGCGGTTAATGCTCAATATGCGGTATTAGTCCACGTTTCCATGGATTATCCCCCCTCTTATGGGCAGGTTATTCACGCG
>MG|1|V2|F|16|95.89|Firmicutes|Clostridia|Clostridiales|Lachnospiraceae|[Ruminococcus]|gnavus|
CGCGTGGGCAACCTGCCTCACACAGGGGGATAACAGTTAGAAATGACTGCTAATACCGCATAAGACCCCGGCACCGCATGGTGCAGGGGTAAAAACTCCGGTGGTGTGAGATGGGCCCGCGTCTGATTAGGTAGTTGGTGCGGTAACGGCGCACCAAGCCGACGATCAGTAGCCGACCTGAGAGGGCGACCGGCCACATTGGGACTGAGACACGGCCCAA
>MG|1|V2|R|32|95.89|Firmicutes|Clostridia|Clostridiales|Lachnospiraceae|[Ruminococcus]|gnavus|
TTGGGCCGTGTCTCAGTCCCAATGTGGCCGGTCGCCCTCTCAGGTCGGCTACTGATCGTCGGCTTGGTGCGCCGTTACCGCACCAACTACCTAATCAGACGCGGGCCCATCTCACACCACCGGAGTTTTTACCCCTGCACCATGCGGTGCCGGGGTCTTATGCGGTATTAGCAGTCATTTCTAACTGTTATCCCCCTGTGTGAGGCAGGTTGCCCACGCG
>MG|1|V2|R|40|94.98|Firmicutes|Clostridia|Clostridiales|Lachnospiraceae|Roseburia|faecis|
TTGGGCCGTGTCTCAGTCCCAATGTGGCCGGTCGCCCTCTCAGGCCGGCTATGGATCGTCGCTTTGGTAGGCCGTTACCCTGCCAACTGGCTAATCCAACGCGGGCCCATCCCATACCACCGGAGTTTTTCACACCGTGCCATGCGGCACTGTGCGCTTATGCGGTATTAGCAGCCGTTTCCAGCTGTTATCCCCCGGTATGGGGCAGGTTGCCCACGCG
>MG|1|V2|R|17|93.61|Firmicutes|Clostridia|Clostridiales|Lachnospiraceae|Roseburia|faecis|
CTGGGCCGTGTCTCAGTCCCAATGTGGCCGGTCGCCCTCTCAGGCCGGCTATAGATCGTCGCTTTGGTGGGCCGTTACCCCGCCAACTGGCTAATCTAACGCGGGTCCATCTCATACCGCCGGAGCTTTTCACACTGTATCATGCGATACCGTGCGCTTATGCGGTATTAGCAGTTATTTCTAACTGTTATCCCCCTGTATGAGGCAGGTTACCCACGCG
>MG|1|V2|F|82|95.91|Firmicutes|Clostridia|Clostridiales|Lachnospiraceae|Lachnoclostridium|bolteae|
CGCGTGGATAACCTGCCCCATACAGGGGGATAACAGTTAGAAATGACTGCTAATACCGCATAAGCGCACAGTATCGCATGATACAGTGTGAAAAACTCCGGTGGTATGGGATGGATCCGCGTCTGATTAGCCAGTTGGCGGGGTAGAGGCCCACCAAAGCGACGATCAGTAGCCGACCTGAGAGGGTGACCGGCCACATTGGGACTGAGACACGGCCCAA
>MG|1|V2|R|22|94.12|Firmicutes|Clostridia|Clostridiales|Lachnospiraceae|Roseburia|faecis|
TTGGGCCGTGTCTCAGTCCCAATGTGGCCGGTCGCCCTCTCAGGCCGGCTATGGATCGTCGCTTTGGTAGGCCGTTACCCTGCCAACTGGCTAATCCAACGCGGGCCCATCCCATACCACCGGAGTTTTTTCACACCGTGCCATGCGGCACTGTGCGCTTATGCGGTATTAGCAGCCGTTTCCAGCTGTTATCCCCCCGGTATGGGGCAGGTTGCCCACGCG
>MG|1|V2|R|18|95.48|Firmicutes|Clostridia|Clostridiales|Lachnospiraceae|Roseburia|faecis|
TTGGGCCGTGTCTCAGTCCCAATGTGGCCGGTCACCCTCTCAGGTCGGCTACTGATCGTCGCTTTGGTGGGCCTCTACCCCGCCAACTGGCTAATCAGACGCGGATCCATCCCATACCACCGGAGTTTTTCACACCAGATCATGCGATCCTGTGCGCTTATGCGGTATTAGCAGTCATTTCTAACTGTTATCCCCCCTGTATGGGGCAGGTTATCCACGCG
>MG|1|V2|R|12|88.39|Firmicutes|Clostridia|Clostridiales|Lachnospiraceae|Roseburia|faecis|
CTGGGCCGTGTCTCAGTCCCAATGCGGCCGATCAACCTCTCAGTTCGGCTACAGATCGTCGCCTTGGTAGGCCGTTACCCTACCCAACCAGCTAATCTGACGCGAATCCATCCATAAGCGATAAATCTTTCAACCATCAACCATGCGGTTAATGCTCAATATGCGGTATTAGTCCACGTTTCCATGGATTATCCCCCCTCTTATGGGCAGGTTATTCACGCG
>MG|1|V2|F|14|95.89|Firmicutes|Clostridia|Clostridiales|Lachnospiraceae|[Ruminococcus]|gnavus|
CGCGTGGATAACCTGCCCCATACAGGGGGATAACAGTTAGAAATGACTGCTAATACCGCATAAGCGCACAGTATCGCATGATACGGTGTGAAAAACTCCGGTGGTATGGGATGGATCCGCGTCTGATTAGCCAGTTGGCGGGGTAGAGGCCCACCAAAGCGACGATCAGTAGCCGACCTGAGAGGGTGACCGGCCACATTGGGACTGAGACACGGCCCAG
>MG|1|V2|R|11|96.35|Firmicutes|Clostridia|Clostridiales|Lachnospiraceae|[Ruminococcus]|gnavus|
TTGGGCCGTGTCTCAGTCCCAATGTGGCCGGTCGCCCTCTCAGGTCGGCTACTGATCGTCGGCTTGGTGCGCCGTTACCGCACCAACTACCTAATCAGACGCGGGCCCATCTCACACCACCGGAGTTTTTACCCCTGCACCATGCGGTGCTGTGGCCTTATGCGGTATTAGCAGTCATTTCTAACTGTTATCCCCCTGTGTGAGGCAGGTTGCCCACGCG
>MG|1|V2|R|25|95.0|Firmicutes|Clostridia|Clostridiales|Lachnospiraceae|[Ruminococcus]|gnavus|
TTGGGCCGTGTCTCAGTCCCAATGTGGCCGGTCACCCTCTCAGGTCGGCTACTGATCGTCGGCTTGGTGGGCCGTTACCTCACCAACTACCTAATCAGACGCGGGGCCATCCCATACCACCGGAGTTTTTCACACAAAACCATGCGGTTTCGTGCGCTTATGCGGTATTAGCAGTCATTTCTAACTGTTATCCCCCTGTATGGGCCAGGTTCCCCACGCG
>MG|1|V2|R|53|94.98|Firmicutes|Clostridia|Clostridiales|Lachnospiraceae|[Ruminococcus]|torques|
CTGGGCCGTGTCTCAGTCCCAATGTGGCCGGTCACCCTCTCAGGTCGGCTACTGATCGTCGCCTTGGTGAGCCGTTACCTCACCAACTAGCTAATCAGACGCGGGCCCATCTCGCACCACCGGAGTTTTTACCACCGCTCCATGCGAAGCTGTGGTCTTATGCGGTATTAGCAGTCATTTCTAACTGTTATCCCCCTGTGCGAGGCAGGTTGCCCACGCG
>MG|1|V2|R|108|96.8|Firmicutes|Clostridia|Clostridiales|Lachnospiraceae|[Ruminococcus]|gnavus|
TTGGGCCGTGTCTCAGTCCCAATGTGGCCGGTCGCCCTCTCAGGTCGGCTACTGATCGTCGGCTTGGTGCGCCGTTACCGCACCAACTACCTAATCAGACGCGGGCCCATCTCACACCACCGGAGTTTTTACCCCTGCACCATGCGGTGCTGTGGTCTTATGCGGTATTAGCAGTCATTTCTAACTGTTATCCCCCTGTGTGAGGCAGGTTGCCCACGCG
>MG|1|V2|R|10|96.36|Firmicutes|Clostridia|Clostridiales|Lachnospiraceae|Blautia|glucerasea|
CTGGGCCGTGTCTCAGTCCCAATGTGGCCGTTCACCCTCTCAGGCCGGCTATGGATCGTCGCTTTGGTAGGCCGTTACCCTGCCAACTGGCTAATCCAACGCGGGCCCATCCCACACCACCGGAGTTTTTCACACAAAACCATGCGGTTTCGTGCGCTTATGCGGTATTAGCAGCCATTTCTGGTTGTTATCCCCCTGTGTGGGGCAGGTTACCCACGCG
>MG|1|V2|R|326|89.19|Firmicutes|Clostridia|Clostridiales|Lachnospiraceae|Roseburia|faecis|
CTGGGCCGTGTCTCAGTCCCAATGCGGCCGATCAACCTCTCAGTTCGGCTACAGATCGTCGCCTTGGTAGGCCGTTACCCTACCAACCAGCTAATCTGACGCGAATCCATCCATAAGCGATAAATCTTTCAACCATCAACCATGCGGTTAATGCTCAATATGCGGTATTAGTCCACGTTTCCATGGATTATCCCCCTCTTATGGGCAGGTTATTCACGCG
>MG|1|V2|F|209|89.19|Firmicutes|Clostridia|Clostridiales|Lachnospiraceae|Roseburia|faecis|
CGCGTGAATAACCTGCCCATAAGAGGGGGATAATCCATGGAAACGTGGACTAATACCGCATATTGAGCATTAACCGCATGGTTGATGGTTGAAAGATTTATCGCTTATGGATGGATTCGCGTCAGATTAGCTGGTTGGTAGGGTAACGGCCTACCAAGGCGACGATCTGTAGCCGAACTGAGAGGTTGATCGGCCGCATTGGGACTGAGACACGGCCCAG
>MG|1|V2|R|123|95.91|Firmicutes|Clostridia|Clostridiales|Lachnospiraceae|Lachnoclostridium|bolteae|
TTGGGCCGTGTCTCAGTCCCAATGTGGCCGGTCACCCTCTCAGGTCGGCTACTGATCGTCGCTTTGGTGGGCCTCTACCCCGCCAACTGGCTAATCAGACGCGGATCCATCCCATACCACCGGAGTTTTTCACACTGTATCATGCGATACTGTGCGCTTATGCGGTATTAGCAGTCATTTCTAACTGTTATCCCCCTGTATGGGGCAGGTTATCCACGCG
>MG|1|V2|R|12|95.05|Firmicutes|Clostridia|Clostridiales|Lachnospiraceae|Lachnoclostridium|bolteae|
TTGGGCCGTGTCTCAGTCCCAATGTGGCCGGTCACCCTCTCAGGTCGGCTACTGATCGTCGCTTTGGTGGGCCTCTACCCCGCCAACTGGCTAATCAGACGCGGATCCATCCCATACCACCGGAGTTTTTTCACACTGTATCATGCGATACTGTGCGCTTATGCGGTATTAGCAGTCATTTCTAACTGTTATCCCCCCTGTATGGGGCAGGTTATCCACGCG
>MG|1|V2|R|28|98.64|Firmicutes|Clostridia|Clostridiales|Lachnospiraceae|Blautia / [Ruminococcus]|torques|
TTGGGCCGTGTCTCAGTCCCAATGTGGCCGGTCACCCTCTCAGGTCGGCTACTGATCGTCGCCTTGGTAAGCCGTTACCTTACCAACTAGCTAATCAGACGCGGGTCCATCTCACACCACCGGAGTTTTTACCCCCTGCACCATGCGGTGCTGTGGTCTTATGCGGTATTAGCAGTCATTTCTAACTGTTATCCCCCTGTGTGAGGCAGGTTACCCACGCG
>MG|1|V2|R|24|96.36|Firmicutes|Clostridia|Clostridiales|Lachnospiraceae|Blautia|glucerasea|
CTGGGCCGTGTCTCAGTCCCAATGTGGCCGTTCACCCTCTCAGGCCGGCTATGGATCGTCGCTTTGGTAGGCCGTTACCCTGCCAACTGGCTAATCCAACGCGGGCCCATCCCACACCACCGGAGTTTTTCACACAAAACCATGCGGTCCCGTGCGCTTATGCGGTATTAGCAGCCATTTCTGGTTGTTATCCCCCTGTGTGGGGCAGGTTACCCACGCG
>MG|1|V2|R|16|95.48|Firmicutes|Clostridia|Clostridiales|Lachnospiraceae|Lachnoclostridium|bolteae|
TTGGGCCGTGTCTCAGTCCCAATGTGGCCGGTCACCCTCTCAGGTCGGCTACTGATCGTCGCTTTGGTGGGCCTCTACCCCGCCAACTGGCTAATCAGACGCGGATCCATCCCATACCACCGGAGTTTTTTCACACTGTATCATGCGATACTGTGCGCTTATGCGGTATTAGCAGTCATTTCTAACTGTTATCCCCCTGTATGGGGCAGGTTATCCACGCG
>MG|1|V2|R|28|96.82|Firmicutes|Clostridia|Clostridiales|Lachnospiraceae|Roseburia|faecis|
CTGGGCCGTGTCTCAGTCCCAATGTGGCCGGTCGCCCTCTCAGGCCGGCTACTGATCGTCGCTTTGGTGGGCCGTTACCCCACCAACTGGCTAATCAGACGCGGGTCCATCCCATACCACCGGAGTTTTTCACACTGTGCCATGCGGCACCGTGCGCTTATGCGGTATTAGCAGCCGTTTCCGGCTGTTATCCCCCTGTATGGGGCAGGTTACCCACGCG
>MG|1|V2|F|54|89.14|Firmicutes|Clostridia|Clostridiales|Lachnospiraceae|Roseburia|faecis|
CGCGTGAATAACCTGCCCATAAGAGGGGGATAATCCATGGAAACGTGGACTAATACCGCATATTGAGCATAAACCGCATGGTTGATGGTTGAAAGATTTATCGCTTATGGATGGATTCGCGTCAGATTAGCTGGTTGGTAGGGTAACGGCCTACCAAGGCGACGATCTGTAGCCGAACTGAGAGGTTGATCGGCCGCATTGGGACTGAGACACGGCCCAG
>MG|1|V2|F|57|96.8|Firmicutes|Clostridia|Clostridiales|Lachnospiraceae|[Ruminococcus]|gnavus|
CGCGTGGGCAACCTGCCTCACACAGGGGGATAACAGTTAGAAATGACTGCTAATACCGCATAAGACCACAGCACCGCATGGTGCAGGGGTAAAAACTCCGGTGGTGTGAGATGGGCCCGCGTCTGATTAGGTAGTTGGTGCGGTAACGGCGCACCAAGCCGACGATCAGTAGCCGACCTGAGAGGGCGACCGGCCACATTGGGACTGAGACACGGCCCAAA
>MG|1|V2|R|10|95.45|Firmicutes|Clostridia|Clostridiales|Lachnospiraceae|[Ruminococcus]|gnavus|
TTGGGCCGTGTCTCAGTCCCAATGTGGCCGGTCACCCTCTCAGGTCGGCTACTGATCGTCGCTTTGGTGGGCCTCTACCCCGCCAACTGGCTAATCAGACGCGGATCCATCCCATACCACCGGAGTTTTTCACACCGTATCATGCGATACTGTGCGCTTATGCGGTATTAGCAGTCATTTCTAACTGTTATCCCCCTGTACGGGGCAGGTTATCCACGCG
>MG|1|V2|F|17|89.64|Firmicutes|Clostridia|Clostridiales|Lachnospiraceae|Roseburia|faecis|
CGCGTGAATAACCTGCCCATAAGAGGGGGATAATCCATGGAAACGTGGACTAATACCGCATATTGAGCATTAACCGCATGGTTGATGGTTGAAAGATTTATCGCTTATGGATGGATTCGCGTCAGATTAGCTAGTTGGTAGGGTAACGGCCTACCAAGGCGACGATCTGTAGCCGAACTGAGAGGTTGATCGGCCGCATTGGGACTGAGACACGGCCCAG
>MG|1|V2|R|10|89.24|Firmicutes|Clostridia|Clostridiales|Lachnospiraceae|Roseburia|faecis|
TTGGGCCGTGTCTCAGTCCCAATGCGGCCGATCAACCTCTCAGTTCGGCTACAGATCGTCGCCTTGGTAGGCCGTTACCCTACCAACCAGCTAATCTGACGCGAATCCATCCATAAGCGATAAATCTTTCAACCATCAACCATGCGGTTAATGCTCAATATGCGGTATTAGTCCACGTTTCCATGGATTATCCCCCTCTTATGGGCAGGTTATTCACGCG
>MG|1|V2|R|83|95.48|Firmicutes|Clostridia|Clostridiales|Lachnospiraceae|[Ruminococcus]|gnavus|
TTGGGCCGTGTCTCAGTCCCAATGTGGCCGGTCACCCTCTCAGGTCGGCTACTGATCGTCGCTTTGGTGGGCCTCTACCCCGCCAACTGGCTAATCAGACGCGGATCCATCCCATACCACCGGAGTTTTTTCACACCGTATCATGCGATACTGTGCGCTTATGCGGTATTAGCAGTCATTTCTAACTGTTATCCCCCTGTATGGGGCAGGTTATCCACGCG
>MG|1|V2|R|15|96.35|Firmicutes|Clostridia|Clostridiales|Lachnospiraceae|[Ruminococcus]|gnavus|
TTGGGCCGTGTCTCAGTCCCAATGTGGCCGGTCGCCCTCTCAGGTCGGCTACTGATCGTCGGCTTGGTGCGCCGTTACCGCACCAACTACCTAATCAGACGCGGGCCCATCTCACACCACCGGAGTTTTTACCTCTGCACCATGCGGTGCTGTGGTCTTATGCGGTATTAGCAGTCATTTCTAACTGTTATCCCCCTGTGTGAGGCAGGTTGCCCACGCG
>MG|1|V2|R|16|95.91|Firmicutes|Clostridia|Clostridiales|Lachnospiraceae|Roseburia|faecis|
TTGGGCCGTGTCTCAGTCCCAATGTGGCCGGTCACCCTCTCAGGTCGGCTACTGATCGTCGCTTTGGTGGGCCTCTACCCCGCCAACTGGCTAATCAGACGCGGATCCATCCCATACCACCGGAGTTTTTCACACCAGATCATGCGATCCTGTGCGCTTATGCGGTATTAGCAGTCATTTCTAACTGTTATCCCCCTGTATGGGGCAGGTTATCCACGCG
>MG|1|V2|F|15|82.06|Firmicutes|Clostridia|Clostridiales|Lachnospiraceae|[Ruminococcus]|gnavus|
CGCGTGAACAATCTGTCCCAGACAGGGGGATAACAACTGGAAACAGTTGCTAATACCGCATAAGACCACGGCCTCGCATGGGGCTGGGGTAAAAGTGGGAACACGGTTTGGGGTGAGTTCGCGTCCCATTAGCTGGTTGGCGGGGTAACGGCCCACCAAGGCGACGATGGGTAGCCGACCTGAGAGGGTGATCGGCCACACTGGAACTGAGACACGGTCCAG
>MG|1|V2|R|22|82.06|Firmicutes|Clostridia|Clostridiales|Lachnospiraceae|[Ruminococcus]|gnavus|
CTGGACCGTGTCTCAGTTCCAGTGTGGCCGATCACCCTCTCAGGTCGGCTACCCATCGTCGCCTTGGTGGGCCGTTACCCCGCCAACCAGCTAATGGGACGCGAACTCACCCCAAACCGTGTTCCCACTTTTACCCCAGCCCCATGCGAGGCCGTGGTCTTATGCGGTATTAGCAACTGTTTCCAGTTGTTATCCCCCTGTCTGGGACAGATTGTTCACGCG
>MG|1|V2|R|45|95.48|Firmicutes|Clostridia|Clostridiales|Lachnospiraceae|Lachnoclostridium|bolteae|
TTGGGCCGTGTCTCAGTCCCAATGTGGCCGGTCACCCTCTCAGGTCGGCTACTGATCGTCGCTTTGGTGGGCCTCTACCCCGCCAACTGGCTAATCAGACGCGGATCCATCCCATACCACCGGAGTTTTTCACACTGTATCATGCGATACTGTGCGCTTATGCGGTATTAGCAGTCATTTCTAACTGTTATCCCCCCTGTATGGGGCAGGTTATCCACGCG
>MG|1|V2|F|11|96.36|Firmicutes|Clostridia|Clostridiales|Lachnospiraceae|[Ruminococcus]|gnavus|
CGCGTGGGTAACCTGCCTCACACAGGGGGATAACAGTTAGAAATGACTGCTAATACCGCATAAGCGCACAGTATCGCATGATACGGTGTGAAAAACTCCGGTGGTATGGGATGGATCCGCGTCTGATTAGCCAGTTGGCGGGGTAGAGGCCCACCAAAGCGACGATCAGTAGCCGACCTGAGAGGGTGACCGGCCACATTGGGACTGAGACACGGCCCAA
>MG|1|V2|R|19|96.7|Firmicutes|Clostridia|Clostridiales|Lachnospiraceae|[Ruminococcus]|gnavus|
TTGGGCCGTGTCTCAGTCCCAATGTGGCCGGTCACCCTCTCAGGTCGGCTACTGATCGTCGCTTTGGTGGGCCTCTACCCCGCCAACTGGCTAATCAGACGCGGATCCATCCCATACCACCGGAGTTTTTCACACCGTATCATGCGATACTGTGCGCTTATGCGGTATTAGCAGTCATTTCTAACTGTTATCCCCCTGTGTGAGGCAGGTTACCTACGTG
>MG|1|V2|F|10|95.89|Firmicutes|Clostridia|Clostridiales|Lachnospiraceae|Roseburia|faecis|
CGCGTGGGCAACCTGCCCCATACCGGGGGATAACAGCTGGAAACGGCTGCTAATACCGCATAAGCGCACAGTACCGCATGGTACGGTGTGAAAAACTCCGGTGGTATGGGATGGGCCCGCGTTGGATTAGCCAGTTGGCAGGGTAACGGCCTACCAAAGCGACGATCCATAGCCGGCCTGAGAGGGCGACCGGCCACATTGGGACTGAGACACGGCCCAA
>MG|1|V2|F|218|95.93|Firmicutes|Clostridia|Clostridiales|Lachnospiraceae|[Ruminococcus]|gnavus|
CGCGTGGATAACCTGCCCCATACAGGGGGATAACAGTTAGAAATGACTGCTAATACCGCATAAGCGCACAGTATCGCATGATACGGTGTGAAAAACTCCGGTGGTATGGGATGGATCCGCGTCTGATTAGCCAGTTGGCGGGGTAGAGGCCCACCAAAGCGACGATCAGTAGCCGACCTGAGAGGGTGACCGGCCACATTGGGACTGAGACACGGCCCAAA
>MG|1|V2|R|21|96.38|Firmicutes|Clostridia|Clostridiales|Lachnospiraceae|[Ruminococcus]|gnavus|
TTGGGCCGTGTCTCAGTCCCAATGTGGCCGGTCACCCTCTCAGGTCGGCTACTGATCGTCGCTTTGGTGGGCCTCTACCCCGCCAACTGGCTAATCAGACGCGGATCCATCCCATACCACCGGAGTTTTTCACACCGTATCATGCGATACTGTGCGCTTATGCGGTATTAGCAGTCATTTCTAACTGTTATCCCCCTGTGTGAGGCAGGTTACCCACGCGT
>MG|1|V2|R|18|96.38|Firmicutes|Clostridia|Clostridiales|Lachnospiraceae|Roseburia|faecis|
CTGGGCCGTGTCTCAGTCCCAATGTGGCCGGTCGCCCTCTCAGGCCGGCTACTGATCGTCGCTTTGGTGGGCCGTTACCCCACCAACTGGCTAATCAGACGCGGGTCCATCCCATACCACCGGAGTTTTTTCACACTGTGCCATGCGGCACCGTGCGCTTATGCGGTATTAGCAGCCGTTTCCGGCTGTTATCCCCCTGTATGGGGCAGGTTACCCACGCG
>MG|1|V2|R|13|94.57|Firmicutes|Clostridia|Clostridiales|Lachnospiraceae|Roseburia|faecis|
TTGGGCCGTGTCTCAGTCCCAATGTGGCCGGTCGCCCTCTCAGGCCGGCTATGGATCGTCGCTTTGGTAGGCCGTTACCCTGCCAACTGGCTAATCCAACGCGGGCCCATCCCATACCACCGGAGTTTTTCACACCGTGCCATGCGGCACTGTGCGCTTATGCGGTATTAGCAGCCGTTTCCAGCTGTTATCCCCCCGGTATGGGGCAGGTTGCCCACGCGT
>MG|1|V2|R|11|96.36|Firmicutes|Clostridia|Clostridiales|Lachnospiraceae|Roseburia|faecis|
TTGGGCCGTGTCTCAGTCCCAATGTGGCCGGTCACCCTCTCAGGTCGGCTACTGATCGTCGCTTTGGTGGGCCTCTACCCCGCCAACTGGCTAATCAGACGCGGATCCATCCCATACCACCGGAGTTTTTCACACCGTATCATGCGATACTGTGCGCTTATGCGGTATTAGCAGTCATTTCTAACTGTTATCCCCCTGTATGAGGCAGGTTACCCACGCG
>MG|1|V2|R|11|91.36|Firmicutes|Clostridia|Clostridiales|Lachnospiraceae|Oribacterium|sp.|
TTGGGCCGTGTCTCAGTCCCAATGTGGCCGTTCAACCTCTCAGTCCGGCTACTGATCGTCGCCTTGGTGGTCCGTTACACCGCCAACTAGCTAATCAGACGCGGGTCCATCTCATCGTGATAAATCTTTTCACCCTGTACCATGCGGTACTGTGTGCTTATGCGGTATTAGCAGTCATTTCTAACTGTTATCCCCCTCGATGAGGCAGGTTACCCACGCG
>MG|1|V2|F|35|94.98|Firmicutes|Clostridia|Clostridiales|Lachnospiraceae|[Ruminococcus]|torques|
CGCGTGGGCAACCTGCCTCGCACAGGGGGATAACAGTTAGAAATGACTGCTAATACCGCATAAGACCACAGCTTCGCATGGAGCGGTGGTAAAAACTCCGGTGGTGCGAGATGGGCCCGCGTCTGATTAGCTAGTTGGTGAGGTAACGGCTCACCAAGGCGACGATCAGTAGCCGACCTGAGAGGGTGACCGGCCACATTGGGACTGAGACACGGCCCAGA
>MG|1|V2|R|62|95.02|Firmicutes|Clostridia|Clostridiales|Lachnospiraceae|[Ruminococcus]|gnavus|
CTGGGCCGTGTCTCAGTCCCAATGTGGCCGGTCACCCTCTCAGGTCGGCTACTGATCGTCGGCTTGGTGAGCCGTTACCTCACCAACTACCTAATCAGACGCGGGCCCATCTCGCACCACCGGAGTTTTTACCACCGCTCCATGCGAAGCTGTGGTCTTATGCGGTATTAGCAGTCATTTCTAACTGTTATCCCCCTGTGCGAGGCAGGTTGCCCACGCG
>MG|1|V2|R|86|89.19|Firmicutes|Clostridia|Clostridiales|Lachnospiraceae|Roseburia|faecis|
CTGGGCCGTGTCTCAGTCCCAATGCGGCCGATCAACCTCTCAGTTCGGCTACAGATCGTCGCCTTGGTAGGCCGTTACCCTACCAACCAGCTAATCTGACGCGAATCCATCCATAAGCGATAAATCTTTCAACCATCAACCATGCGGTTTATGCTCAATATGCGGTATTAGTCCACGTTTCCATGGATTATCCCCCTCTTATGGGCAGGTTATTCACGCGT
>MG|1|V2|F|17|96.83|Firmicutes|Clostridia|Clostridiales|Lachnospiraceae|Roseburia|faecis|
CGCGTGGGTAACCTGCCCCATACAGGGGGATAACAGCCGGAAACGGCTGCTAATACCGCATAAGCGCACGGTGCCGCATGGCACAGTGTGAAAAACTCCGGTGGTATGGGATGGACCCGCGTCTGATTAGCCAGTTGGTGGGGTAACGGCCCACCAAAGCGACGATCAGTAGCCGGCCTGAGAGGGCGACCGGCCACATTGGGACTGAGACACGGCCCAGA
>MG|1|V2|R|77|88.79|Firmicutes|Clostridia|Clostridiales|Lachnospiraceae|Roseburia|faecis|
CTGGGCCGTGTCTCAGTCCCAATGCGGCCGATCAACCTCTCAGTTCGGCTACAGATCGTCGCCTTGGTAGGCCGTTACCCTACCCAACCAGCTAATCTGACGCGAATCCATCCATAAGCGATAAATCTTTCAACCATCAACCATGCGGTTAATGCTCAATATGCGGTATTAGTCCACGTTTCCATGGATTATCCCCCTCTTATGGGCAGGTTATTCACGCG
>MG|1|V2|R|10|91.24|Firmicutes|Clostridia|Clostridiales|Lachnospiraceae|Oribacterium|sp.|
TTGGGCCGTGTCTCAGTCCCAATGTGGCCGTTCAACCTCTCAGTCCGGCTACTGATCGTCGTCTTGGTAGGCCGTTACCCTGCCAACTAACTAATCAGACGCGGGTCCATCTCATCGCGATAAATCTTTTCCCTCAGTATCATGCGATACCGTGGGCTTATGCGGTATTAGCAGTGATTTCTCTCTGTTATCCCCCTCGATGAGGCAGGTTACCCACGCG
>MG|1|V2|F|17|95.91|Firmicutes|Clostridia|Clostridiales|Lachnospiraceae|Roseburia|faecis|
CGCGTGGATAACCTGCCCCATACAGGGGGATAACAGTTAGAAATGACTGCTAATACCGCATAAGCGCACAGGATCGCATGATCTGGTGTGAAAAACTCCGGTGGTATGGGATGGATCCGCGTCTGATTAGCCAGTTGGCGGGGTAGAGGCCCACCAAAGCGACGATCAGTAGCCGACCTGAGAGGGTGACCGGCCACATTGGGACTGAGACACGGCCCAA
>MG|1|V2|R|72|95.48|Firmicutes|Clostridia|Clostridiales|Lachnospiraceae|[Ruminococcus]|gnavus|
TTGGGCCGTGTCTCAGTCCCAATGTGGCCGGTCACCCTCTCAGGTCGGCTACTGATCGTCGCTTTGGTGGGCCTCTACCCCGCCAACTGGCTAATCAGACGCGGATCCATCCCATACCACCGGAGTTTTTCACACCGTATCATGCGATACTGTGCGCTTATGCGGTATTAGCAGTCATTTCTAACTGTTATCCCCCCTGTATGGGGCAGGTTATCCACGCG
>MG|1|V2|R|19|96.85|Firmicutes|Clostridia|Clostridiales|Lachnospiraceae|[Ruminococcus]|torques|
TTGGGCCGTGTCTCAGTCCCAATGTGGCCGGTCACCCTCTCAGGTCGGCTACTGATCGTCGCCTTGGTAAGCCGTTACCTTACCAACTAGCTAATCAGACGCGGGCCCATCTCACACCACCGGAGTTTTTTACCCCTGCACCATGCGGTGCTGTGGCCTTATGCGGTATTAGCAGTCATTTCTAACTGTTATCCCCCCTGTGTGAGGCAGGTTGCCCACGCG
>MG|1|V2|R|12|96.36|Firmicutes|Clostridia|Clostridiales|Lachnospiraceae|[Ruminococcus]|gnavus|
TTGGGCCGTGTCTCAGTCCCAATGTGGCCGGTCGCCCTCTCAGGTCGGCTACTGATCGTCGGCTTGGTGCGCCGTTACCGCACCAACTACCTAATCAGACGCGGGCCCATCTCACACCACCGGAGTTTTTACCCCCTGCACCATGCGGTGCTGTGGTCTTATGCGGTATTAGCAGTCATTTCTAACTGTTATCCCCCTGTGTGAGGCAGGTTGCCCACGCG
>MG|1|V2|R|16|95.89|Firmicutes|Clostridia|Clostridiales|Lachnospiraceae|[Ruminococcus]|gnavus|
CTGGGCCGTGTCTCAGTCCCAATGTGGCCGGTCACCCTCTCAGGTCGGCTACTGATCGTCGCTTTGGTGGGCCTCTACCCCGCCAACTGGCTAATCAGACGCGGATCCATCCCATACCACCGGAGTTTTTCACACCGTATCATGCGATACTGTGCGCTTATGCGGTATTAGCAGTCATTTCTAACTGTTATCCCCCTGTATGGGGCAGGTTATCCACGCG
>MG|1|V2|F|39|95.05|Firmicutes|Clostridia|Clostridiales|Lachnospiraceae|[Ruminococcus]|gnavus|
CGCGTGGGCAACCTGCCTCGCACAGGGGGATAACAGTTAGAAATGACTGCTAATACCGCATAAGACCACAGCTTCGCATGGAGCGGTGGTAAAAACTCCGGTGGTGCGAGATGGGCCCGCGTCTGATTAGGTAGTTGGTGAGGTAACGGCTCACCAAGCCGACGATCAGTAGCCGACCTGAGAGGGTGACCGGCCACATTGGGACTGAGACACGGCCCAGA
>MG|1|V2|R|31|94.55|Firmicutes|Clostridia|Clostridiales|Lachnospiraceae|[Ruminococcus]|torques|
CTGGGCCGTGTCTCAGTCCCAATGTGGCCGGTCACCCTCTCAGGTCGGCTACTGATCGTCGCCTTGGTGAGCCGTTACCTCACCAACTAGCTAATCAGACGCGGGCCCATCTCGCACCACCGGAGTTTTTACCACCGCTCCATGCGAAGCTGTGGTCTTATGCGGTATTAGCAGTCATTTCTAACTGTTATCCCCCCTGTGCGAGGCAGGTTGCCCACGCG
>MG|1|V2|R|15|98.2|Firmicutes|Clostridia|Clostridiales|Lachnospiraceae|Blautia / [Ruminococcus]|torques|
TTGGGCCGTGTCTCAGTCCCAATGTGGCCGGTCACCCTCTCAGGTCGGCTACTGATCGTCGCCTTGGTAAGCCGTTACCTTACCAACTAGCTAATCAGACGCGGGTCCATCTCACACCACCGGAGTTTTTTACCCCCTGCACCATGCGGTGCTGTGGTCTTATGCGGTATTAGCAGTCATTTCTAACTGTTATCCCCCTGTGTGAGGCAGGTTACCCACGCG
>MG|1|V2|R|26|88.74|Firmicutes|Clostridia|Clostridiales|Lachnospiraceae|Roseburia|faecis|
CTGGGCCGTGTCTCAGTCCCAATGCGGCCGATCAACCTCTCAGTTCGGCTACAGATCGTCGCCTTGGTAGGCCGTTACCCTACCCAACCAGCTAATCTGACGCGAATCCATCCATAAGCGATAAATCTTTCAACCATCAACCATGCGGTTTATGCTCAATATGCGGTATTAGTCCACGTTTCCATGGATTATCCCCCTCTTATGGGCAGGTTATTCACGCG
>MG|1|V2|R|62|89.64|Firmicutes|Clostridia|Clostridiales|Lachnospiraceae|Roseburia|faecis|
CTGGGCCGTGTCTCAGTCCCAATGCGGCCGATCAACCTCTCAGTTCGGCTACAGATCGTCGCCTTGGTAGGCCGTTACCCTACCAACTAGCTAATCTGACGCGAATCCATCCATAAGCGATAAATCTTTCAACCATCAACCATGCGGTTAATGCTCAATATGCGGTATTAGTCCACGTTTCCATGGATTATCCCCCTCTTATGGGCAGGTTATTCACGCG
>MG|1|V2|R|596|95.91|Firmicutes|Clostridia|Clostridiales|Lachnospiraceae|[Ruminococcus]|gnavus|
TTGGGCCGTGTCTCAGTCCCAATGTGGCCGGTCACCCTCTCAGGTCGGCTACTGATCGTCGCTTTGGTGGGCCTCTACCCCGCCAACTGGCTAATCAGACGCGGATCCATCCCATACCACCGGAGTTTTTCACACCGTATCATGCGATACTGTGCGCTTATGCGGTATTAGCAGTCATTTCTAACTGTTATCCCCCTGTATGGGGCAGGTTATCCACGCG
>MG|1|V2|R|10|94.55|Firmicutes|Clostridia|Clostridiales|Lachnospiraceae|Roseburia|faecis|
TTGGGCCGTGTCTCAGTCCCAATGTGGCCGGTCGCCCTCTCAGGCCGGCTATGGATCGTCGCTTTGGTAGGCCGTTACCCTGCCAACTGGCTAATCCAACGCGGGCCCATCCCATACCACCGGAGTTTTTTCACACCGTGCCATGCGGCACTGTGCGCTTATGCGGTATTAGCAGCCGTTTCCAGCTGTTATCCCCCGGTATGGGGCAGGTTGCCCACGCG
>MG|1|V2|R|25|95.91|Firmicutes|Clostridia|Clostridiales|Lachnospiraceae|Roseburia|faecis|
TTGGGCCGTGTCTCAGTCCCAATGTGGCCGGTCGCCCTCTCAGGCCGGCTATGGATCGTCGCTTTGGTAGGCCGTTACCCTGCCAACTGGCTAATCCAACGCGGGCCCATCCCATACCACCGGAGTTTTTCACACCGTACCATGCGGTACTGTGCGCTTATGCGGTATTAGCAGCCGTTTCCAGCTGTTATCCCCCGGTATGGGGCAGGTTGCCCACGCGT
>MG|1|V2|F|33|94.98|Firmicutes|Clostridia|Clostridiales|Lachnospiraceae|Roseburia|faecis|
CGCGTGGGCAACCTGCCCCATACCGGGGGATAACAGCTGGAAACGGCTGCTAATACCGCATAAGCGCACAGTGCCGCATGGCACGGTGTGAAAAACTCCGGTGGTATGGGATGGGCCCGCGTTGGATTAGCCAGTTGGCAGGGTAACGGCCTACCAAAGCGACGATCCATAGCCGGCCTGAGAGGGCGACCGGCCACATTGGGACTGAGACACGGCCCAA
>MG|1|V2|R|24|83.78|Firmicutes|Clostridia|Clostridiales|Peptococcaceae|Desulfosporosinus|meridiei|
CTGGGCCGTGTCTCAGTCCCAATGCGGCCGATCAACCTCTCAGTTCGGCTACAGATCGTCGCCTTGGTAGGCCGTTACCCTACCAACTAGCTAATCTGACGCGAATCCATCCATAAGCGATAAATCTTTCAACCATAAACCATGCGGTTCATGCTCAATATGCGGTATTAGTCCACGTTTCCATGGATTATCCCCCTCTTATGGGCAGGTTATTCACGCG
>MG|1|V2|R|10|95.05|Firmicutes|Clostridia|Clostridiales|Ruminococcaceae|Faecalibacterium|prausnitzii|
CTGGGCCGTGTCTCAGTCCCAATGTGGCCGATCAACCTCTCAGTCCGGCTACCAATCGTCGCCTTGGTGGGCCGTTACCTCACCAACTAGCTAATTGGACGCGAGTCCATCCTTGAGCGAATAAATCCTTTTACCCCTGAGCCATGCGGCTCTGTGGTCTTATGCGGTATTAGCAGTCGTTTCCAACTGTTGTCCCCCACTCAAGGGCAGGTTACTCACGCG
>MG|1|V2|R|10|92.79|Firmicutes|Clostridia|Clostridiales|Ruminococcaceae|Faecalibacterium|prausnitzii|
CTGGGCCGTGTCTCAGTCCCAATGTGGCCGTTCAACCTCTCAGTCCGGCTACTGATCGTCGCCTTGGTAGGCCGTTACCCCACCAACTAGCTAATCAGACGCAAGCCCATCTATTAGCGGATTGCTCCTTTCCTAACTGTATCATGCGATACTGTTAGCATATGCGGTATTAGCAATGATTTCTCACTGTTATTCCCCTCTAATAGGCAGGTTGCTTACGTG
>MG|1|V2|R|16|85.32|Firmicutes|Clostridia|Clostridiales|Ruminococcaceae|Faecalibacterium|prausnitzii|
CTGGACCGTCTCTCAGTTCCAGTGTGGCCGATCACCCTCTCAGGTCGGCTACCGATCGTCGCCTTGGTGGGCCGTTACCTCGCCAACTAGCTAATCGGACGCGAACTCACCCCATACCGGATTCCTCCTTTTACCTCGTCGCCATGTGGCATCGTGGTCTTATGCGGTATTAGCAGATGTTTCCATCTGTTATCCCCCTGTATGGGACAGATTGTTCACGCG
>MG|1|V2|R|26|93.24|Firmicutes|Clostridia|Clostridiales|Ruminococcaceae|Faecalibacterium|prausnitzii|
CTGGGCCGTATCTCAGTCCCAATGTGGCCGTTCAACCTCTCAGTTCGGCTACTGATCGTCGCCTTGGTAGGCCGTTACCCCACCAACTAGCTAATCAGACGCAAGCCCATCTATCAGCGGATTACTCCTTTTCTAGCTATACCATGCGGTATTACTAGCTTATGCGGTATTAGCAATGATTTCTCACTGTTATTCCCCTCTGATAGGCAGGTTGCTTACGTG
>MG|1|V2|R|12|91.82|Firmicutes|Clostridia|Clostridiales|Ruminococcaceae|Faecalibacterium|prausnitzii|
CTGGGCCGTATCTCAGTCCCAATGTGGCCGTTCAACCTCTCAGTCCGGCTACTGATCGTCGCCTTGGTAGGCCGTTACCCCACCAACTAGCTAATCAGACGCAAGCCCATCTGTTAGCGGATTTCTCCTTTCCCACTTTGAGGATGTCCTCAATATGGCATATGCGGTATTAGCAGTCATTTCTAACTGTTGTTCCCCTCTAACAGGCAGGTTGCTTACGTG
>MG|1|V2|F|34|92.34|Firmicutes|Clostridia|Clostridiales|Ruminococcaceae|Faecalibacterium|prausnitzii|
CACGTAAGCAACCTGCCTATTAGAGGGGAATAACAGTGAGAAATCATTGCTAATACCGCATATGCTAACAGTATCGCATGATACAGTTAGGAAAGGAGCAATCCGCTAATAGATGGGCTTGCGTCTGATTAGCTAGTTGGTGGGGTAACGGCCTACCAAGGCGACGATCAGTAGCCGGACTGAGAGGTTGAACGGCCACATTGGGACTGAGATACGGCCCAG
>MG|1|V2|F|22|92.34|Firmicutes|Clostridia|Clostridiales|Ruminococcaceae|Faecalibacterium|prausnitzii|
CGCGTGAGCAACCTGCCTTTCAGAGGGGGATAACGTCTTGAAAAGGACGCTAATACCGCATGACATTCTGTTTTCGCATGGAGACGGAATCAAAGGAGCAATCCGCTGAAAGATGGGCTCGCGTCCGATTAGATAGTTGGCGGGGTAGAGGCCCACCAAGTCGACGATCGGTAGCCGGACTGAGAGGTTGAACGGCCACATTGGGACTGAGACACGGCCCAG
>MG|1|V2|R|10|89.19|Firmicutes|Clostridia|Clostridiales|Ruminococcaceae|Faecalibacterium|prausnitzii|
CTGGGCCGTATCTCAGTCCCAATGTGGCCGCAGAGCCTCTCAGCCCGGCTACTGATCGTCGCCTTGGTCAGCCATTACCTAACCAACTAGCTAATCAGCCGCAAGCCCATCTATTAGCGGATTTCTCCTTTTCTTGCTATATCATGCGATATTACAAGCTTATGCGGTATTAGCAATGATTTCTCATTGTTATTCCCCTCTAATAGGTAGGTTGCTTACGTG
>MG|1|V2|R|36|89.64|Firmicutes|Clostridia|Clostridiales|Ruminococcaceae|Faecalibacterium|prausnitzii|
CTGGGCCGTATCTCAGTCCCAATGTGGCCGTTCAACCTCTCAGTCCGGCTACTGATCGTCGCCTTGGTATGCCGTTACCACACCAACTAGCTAATCAGTCGCAAGCCCATCTGTTAGCGGATTGCTCCTTTCCCACTGGAGAGATGCCTCTCCTATGGCATATGCGGTATTAGCAGTCATTTCTAACTGTTGTTCCCCTCTAACAGGCAGGTTGCTTACGTG
>MG|1|V2|R|21|90.54|Firmicutes|Clostridia|Clostridiales|Ruminococcaceae|Faecalibacterium|prausnitzii|
CTGGGCCGTGTCTCAGTCCCAATGTGGCCGATCAACCTCTCAGTCCGGCTACCGATCGTCGACTTGGTAGGCCATTACCCCACCAACTATCTAATCGGACGCGAGCCCATCTTACAGCGGATTGCTCCTTTGACCCCTGCACCATGCGGTGCTGTGGTCTTATGCGGTATTAGCAACCGTTTCCGGTTGTTATCCCCCTCTGTAAGGCAGGTTGCTCACGCG
>MG|1|V2|F|11|96.38|Firmicutes|Clostridia|Clostridiales|Ruminococcaceae|Faecalibacterium|prausnitzii|
CGCGTGAGGAACCTGCCTTTCAGTGGGGGACAACAGTTGGAAACGACTGCTAATACCGCATGACGCTTCTTGGGGGCATCCCTGAGAAGTCAAAGCTTTATGTGCTGAAAGATGGCCTCGCGTCTGATTAGCTGGTTGGTGGGGTAATGGCCCACCAAGGCGACGATCAGTAGCCGGTCTGAGAGGATGAACGGCCACATTGGGACTGAGATACGGCCCAG
>MG|1|V2|R|50|90.95|Firmicutes|Clostridia|Clostridiales|Ruminococcaceae|Faecalibacterium|prausnitzii|
CTGGGCCGTATCTCAGTCCCAATGTGGCCGTTCAACCTCTCAGTCCGGCTACTGATCATCGTCTTGGTGGGCCGTTACCTCACCAACTAACTAATCAGACGCAAGCTCATCTATCAGCGGATTGCTCCTTTTCTATTTGTATCATGTGATACTCACAGCTTATGCGGTATTAGCAGTGATTTCTCACTGTTATTCCCCTCTGATAGGCAGATTGCTTACGCG
>MG|1|V2|R|10|96.38|Firmicutes|Clostridia|Clostridiales|Ruminococcaceae|Faecalibacterium|prausnitzii|
CTGGGCCGTATCTCAGTCCCAATGTGGCCGTTCATCCTCTCAGACCGGCTACTGATCGTCGCCTTGGTGAGCCGTTACCCCACCAACTAGCTAATCAGACGCGAGGCGATCTTTCAGCACATAAAGCTTTGACTTCTCAGGGATGCCCCCAAGAAGCGTCATGCGGTATTAGCAGTCGTTTCCAACTGTTGTCCCCCACTGAAAGGCAGGTTCCTCACGCG
>MG|1|V2|F|31|89.64|Firmicutes|Clostridia|Clostridiales|Ruminococcaceae|Faecalibacterium|prausnitzii|
CACGTGAGCAACCTGCCTTTCAGAGGGGGACAACGGCTGGAAACGGCCGCTAATACCGCATAACATACCGAGGCGGCATCGTCTTGGTATCAAAGGAGCAATCCGCTGAAAGATGGGCTCGCGTCTGATTAGATAGTTGGTGAGGTAACGGCTCACCAAGTCGACGATCAGTAGCCGGACTGAGAGGTTGATCGGCCACATTGGGACTGAGATACGGCCCAG
>MG|1|V2|F|20|96.33|Firmicutes|Clostridia|Clostridiales|Ruminococcaceae|Faecalibacterium|prausnitzii|
TGCATAAGCAACCTGCCTATCAGAGGGGAACAACAGTTAGAAATGACTGCTAATACCGCATATGCCTTGAGAATCGCATGATTCAAAAGGGAAAGGAGCAATCCGCTGATAGATGGGCTTATGTCTGATTAGATAGTTGGTGTGGTAACGGCATACCAAGTCGACGATCAGTAGCCGGACTGAGAGGTTGAACGGCCACATTGGGACTGAGATACGGCCCAG
>MG|1|V2|F|24|96.85|Firmicutes|Clostridia|Clostridiales|Ruminococcaceae|Faecalibacterium|prausnitzii|
CACGTAAGCAACCTGCCTATCAGAGGGGAACAACAGTTAGAAATGACTGCTAATACCGCATATGCCAAGAGTATCGCATGATACAACTGGGAAAGGAGAAATCCGCTGATAGATGGGCTTGCGTCTGATTAGATAGTTGGTGTGGTAACGGCATACCAAGTCGACGATCAGTAGCCGAACTGAGAGGTTGAACGGCCACATTGGGACTGAGATACGGCCCAG
>MG|1|V2|R|10|86.49|Firmicutes|Clostridia|Clostridiales|Ruminococcaceae|Ruminococcus|flavefaciens|
TTGGACCGTCTCTCAGTTCCAATGTGGCCGATCACCCTCTCAGGTCGGCTACCGATCGTCGCCTTGGTGAGCCTTCACCTCACCAACTAGCTAATCGGACGCGAGCCCACCCTTCACCAGATTGCTCCTTTCACCCCTGCACCATGCGGTGCTGTGGCCTTATGCGGTATTAGTGTACCTTTCGGTACGTTATCCCCCTGTGAAGGAAAGGTTGCTCACGCG
>MG|1|V2|R|15|84.68|Firmicutes|Clostridia|Clostridiales|Ruminococcaceae|Faecalibacterium|prausnitzii|
CTGGACCGTCTCTCAGTTCCAGTGTGGCCGATCACCCTCTCAGGTCGGCTACCGATCGTCGCCTTGGTGGGCCGTTACCTCGCCAACTAGCTAATCGGACGCGAACTCACCCCATACCGGATTCCTCCTTTTACCCCATCGCCATGTGGCATCGTGGTCTTATGCGGTATTAGCAGATGTTTCCATCTGTTATCCCCCTGTATGGGACAGATTGTTCACGCG
>MG|1|V2|R|15|85.59|Firmicutes|Clostridia|Clostridiales|Ruminococcaceae|Faecalibacterium|prausnitzii|
CTGGACCGTCTCTCAGTTCCAGTGTGGCCGATCACCCTCTCAGGTCGGCTACCGATCGTCGCCTTGGTGGGCCGTTACCTCACCAACCAGCTAATCGGACGCGAACTCACCCCATACCGGATTGCTCCTTTTACCCCATAGCCATGTGGCTTCGTGGTCTTATGCGGTATTAGCAGATGTTTCCATCTGTTATCCCCCTGTATGGGACAGATTGTTCACGCG
>MG|1|V2|F|35|94.95|Firmicutes|Clostridia|Clostridiales|Ruminococcaceae|Faecalibacterium|prausnitzii|
TGCATAAGCAACCTGCCTATCAGAGGGGAACAACAGTTAGAAATGACTGCTAATACCGCATATGCCTTGAGAATCGCATGGTTCAAAAGGGAAAGGAGCAATCCGCTGATAGATGGGCTTATGTCTGATTAGATAGTTGGTGTGGTAACGGCATACCAAGTCTACGATCAGTAGCCGGACTGAGAGGTTGGACGGCCACATTGGGACTGAGATACGGCCCAG
>MG|1|V2|F|16|94.95|Firmicutes|Clostridia|Clostridiales|Ruminococcaceae|Faecalibacterium|prausnitzii|
TGCATAAGCAACCTGCCTATCAGAGGGGAACAACAGTTAGAAATGACTGCTAATACCGCATATGCCTTGAGAATCGCATGGTTCAAGAGGGAAAGGAGCAATCCGCTGATAGATGGGCTTATGTCTGATTAGATAGTTGGTGTGGTAACGGCATACCAAGTCTACGATCAGTAGCCGGACTGAGAGGTTGGACGGCCACATTGGGACTGAGATACGGCCCAG
>MG|1|V2|R|22|94.22|Firmicutes|Clostridia|Clostridiales|Ruminococcaceae|Faecalibacterium|prausnitzii|
CTGGGCCGTGTCTCAGTCCCAATGTGGCCGTTCAACCTCTCAGTCCGGCTACCAATCGTCGCCTTGGTGGGCCGTTACCTCACCAACTAGCTAATTGGACGCGAGTCCATCCCGAAGCAAACCGAAGTCCTTTTCCCTCCGAGCCATGCGGCTCTGTGGGCTTATGCGGTATTAGCAGTCGTTTCCAACTGTTGTCCCCCACTTCGGGGCAGGTTACTCACGCGT
>MG|1|V2|R|10|98.17|Firmicutes|Clostridia|Clostridiales|Ruminococcaceae|Roseburia / Ruminococcus / [Ruminococcus]|sp.|
CTGGGCCGTGTCTCAGTCCCAATGTGGCCGGTCACCCTCTCAGGTCGGCTACTGATCGTCGCCTTGGTAGGCCGTTACCCTGCCAACTAGCTAATCAGACGCGGGTCCATCTCATACCACCGGAGTTTTTACCTCTGCACCATGCGGTGCTGGGGTCTTATGCGGTATTAGCAGTCATTTCTAACTGTTATCCCCCTGTATGAGGCAGGTTACCCACGCG
>MG|1|V2|R|18|85.65|Firmicutes|Clostridia|Clostridiales|Ruminococcaceae|Faecalibacterium|prausnitzii|
CTGGACCGTCTCTCAGTTCCAGTGTGGCCGATCACCCTCTCAGGTCGGCTACCGATCGTCGCCTTGGTGGGCCGTTACCTCGCCAACTAGCTAATCGGACGCGAACTCACCCCATACCGGATTGCTCCTTTTACCCCGTCGCCATGTGGCATCGTGGTCTTATGCGGTATTAGCAGATGTTTCCATCTGTTATCCCCCTGTATGGGACAGATTGTTCACGCG
>MG|1|V2|R|71|96.38|Firmicutes|Clostridia|Clostridiales|Ruminococcaceae|Faecalibacterium|prausnitzii|
TTGGGCCGTGTCTCAGTCCCAATGTGGCCGTCCACCCTCTCAGGCCGGCTACTGATCGTCGGCTTGGTGAGCCGTTACCTCACCAACTACCTAATCAGACGCGGGTCCATCTCACACCACCGGAGTTTTTACCACTGTGTCATGCGACACCGTGGTCTTATGCGGTATTAGCAGTCATTTCTAACTGTTATCCCCCTGTGTGAGGCAGGTTACCCACGCGT
>MG|1|V2|R|46|91.89|Firmicutes|Clostridia|Clostridiales|Ruminococcaceae|Faecalibacterium|prausnitzii|
CTGGGCCGTATCTCAGTCCCAATGTGGCCGTTCAACCTCTCAGTCCGGCTACTGATCGTCGCCTTGGTAGGCCGTTACCCCACCAACTAGCTAATCAGACGCAAGCCCATCTATTAGCGGATTTCTCCTTTCCTAACTGTATCATGCGATACTGTTAGCATATGCGGTATTAGCAATGATTTCTCACTGTTATTCCCCTCTAATAGGCAGGTTGCTTACGTG
>MG|1|V2|R|37|97.74|Firmicutes|Clostridia|Clostridiales|Ruminococcaceae|Roseburia / Ruminococcus / [Ruminococcus]|sp.|
TTGGGCCGTGTCTCAGTCCCAATGTGGCCGGTCACCCTCTCAGGTCGGCTACTGATCGTCGCCTTGGTAGGCCGTTACCCTGCCAACTAGCTAATCAGACGCGGGTCCATCTCATACCACCGGAGTTTTTACCTCTGCACCATGCGGTGCTGGGGTCTTATGCGGTATTAGCAGTCATTTCTAACTGTTATCCCCCCTGTATGAGGCAGGTTACCCACGCG
>MG|1|V2|R|10|95.41|Firmicutes|Clostridia|Clostridiales|Ruminococcaceae|Faecalibacterium|prausnitzii|
CTGGGCCGTATCTCAGTCCCAATGTGGCCGTTCAACCTCTCAGTCCGGCTACTGATCGTCGACTTGGTATGCCGTTACCACACCAACTATCTAATCAGACATAAGCCCATCTATCAGCAGATTGCTCCTTTCCCTTTTGAACCATGCGATTCTCAAGGCATATGCGGTATTAGCAGTCATTTCTAACTGTTGTTCCCCTCTGATAGGCAGGTTGCTTATGCAT
>MG|1|V2|R|67|96.85|Firmicutes|Clostridia|Clostridiales|Ruminococcaceae|Faecalibacterium|prausnitzii|
CTGGGCCGTATCTCAGTCCCAATGTGGCCGTTCAACCTCTCAGTTCGGCTACTGATCGTCGACTTGGTATGCCGTTACCACACCAACTATCTAATCAGACGCAAGCCCATCTATCAGCGGATTTCTCCTTTCCCAGTTGTATCATGCGATACTCTTGGCATATGCGGTATTAGCAGTCATTTCTAACTGTTGTTCCCCTCTGATAGGCAGGTTGCTTACGTG
>MG|1|V2|R|29|86.14|Firmicutes|Clostridia|Clostridiales|Ruminococcaceae|Faecalibacterium|prausnitzii|
CTGGACCGTCTCTCAGTTCCAGTGTGGCCGATCACCCTCTCAGGTCGGCTACCGATCGTCGCCTTGGTGGGCCGTTACCTCACCAACTAGCTAATCGGACGCGAACTCACCCCATACCGGATTGCTCCTTTTACCTCATCGCCATGTGGCATCGTGGTCTTATGCGGTATTAGCAGATGTTTCCATCTGTTATCCCCCTGTATGGGACAGATTGTTCACGCG
>MG|1|V2|R|10|85.15|Firmicutes|Clostridia|Clostridiales|Ruminococcaceae|Faecalibacterium|prausnitzii|
CTGGACCGTCTCTCAGTTCCAGTGTGGCCGATCACCCTCTCAGGTCGCTACCGATCGTCGCCTTGGTGGGCCGTTACCTCGCCAACTAGCTAATCGGACGCGAACTCACCCCATACCGGATTGCTCCTTTTACCTCATCGCCATGTGGCATCGTGGTCTTATGCGGTATTAGCAGATGTTTCCATCTGTTATCCCCCTGTATGGGACAGATTGTTCACGCG
>MG|1|V2|R|40|93.24|Firmicutes|Clostridia|Clostridiales|Ruminococcaceae|Faecalibacterium|prausnitzii|
CTGGGCCGTATCTCAGTCCCAATGTGGCCGTTCAACCTCTCAGTCCGGCTACTGATCGTCGCCTTGGTAAGCCATTACCCCACCAACTAGCTAATCAGACGCAAGCCCATCTATCAGCGGATTGCTCCTTTCCTAACTGTATCATGCGATACTGTTAGCATATGCGGTATTAGCAGTGATTTCTCACTGTTATTCCCCTCTGATAGGCAGGTTGCTTACGTG
>MG|1|V2|F|11|85.32|Firmicutes|Clostridia|Clostridiales|Ruminococcaceae|Faecalibacterium|prausnitzii|
CGCGTGAACAATCTGTCCCATACAGGGGGATAACAGATGGAAACATCTGCTAATACCGCATAAGACCACGATGCCACATGGCGACGAGGTAAAAGGAGGAATCCGGTATGGGGTGAGTTCGCGTCCGATTAGCTAGTTGGCGAGGTAACGGCCCACCAAGGCGACGATCGGTAGCCGACCTGAGAGGGTGATCGGCCACACTGGAACTGAGAGACGGTCCAG
>MG|1|V2|R|42|95.05|Firmicutes|Clostridia|Clostridiales|Ruminococcaceae|Faecalibacterium|prausnitzii|
CTGGGCCGTGTCTCAGTCCCAATGTGGCCGATCAACCTCTCAGTCCGGCTACCAATCGTCGCCTTGGTGGGCCGTTACCTCACCAACTAGCTAATTGGACGCGAGTCCATCCTTGAGCGAATAAATCCTTTTACCTCTGAGCCATGCGGCTCTGTGGTCTTATGCGGTATTAGCAGTCGTTTCCAACTGTTGTCCCCCACTCAAGGGCAGGTTACTCACGCG
>MG|1|V2|R|13|96.4|Firmicutes|Clostridia|Clostridiales|Ruminococcaceae|Faecalibacterium|prausnitzii|
CTGGGCCGTATCTCAGTCCCAATGTGGCCGTTCATCCTCTCAGACCGGCTACTGATCGTCGCCTTGGTGGGCCGTTACCCCACCAACCAGCTAATCAGACGCGAGGCCATCTTTCAGCACATAAAGCTTTGACTTCTCAGGGATGCCCCCCAAGAAGCGTCATGCGGTATTAGCAGTCGTTTCCAACTGTTGTCCCCCACTGAAAGGCAGGTTCCTCACGCG
>MG|1|V2|R|13|95.41|Firmicutes|Clostridia|Clostridiales|Ruminococcaceae|Faecalibacterium|prausnitzii|
CTGGGCCGTATCTCAGTCCCAATGTGGCCGTTCAACCTCTCAGTCCGGCTACTGATCGTAGACTTGGTATGCCGTTACCACACCAACTATCTAATCAGACATAAGCCCATCTATCAGCGGATTGCTCCTTTCCCTTTTGAACCATGCGATTCTCAAGGCATATGCGGTATTAGCAGTCATTTCTAACTGTTGTTCCCCTCTGATAGGCAGGTTGCTTATGCA
>MG|1|V2|R|23|96.38|Firmicutes|Clostridia|Clostridiales|Ruminococcaceae|Faecalibacterium|prausnitzii|
CTGGGCCGTATCTCAGTCCCAATGTGGCCGTTCATCCTCTCAGACCGGCTACTGATCGTCGCCTTGGTGGGCGTTACCCCACCAACCAGCTAATCAGACGCGAGGCCATCTTTCAGCACATAAAGCTTTGACTTCTCAGGGATGCCCCCAAGAAGCGTCATGCGGTATTAGCAGTCGTTTCCAACTGTTGTCCCCCACTGAAAGGCAGGTTCCTCACGCG
>MG|1|V2|R|16|97.73|Firmicutes|Clostridia|Clostridiales|Ruminococcaceae|Roseburia / Ruminococcus / [Ruminococcus]|sp.|
TTGGGCCGTGTCTCAGTCCCAATGTGGCCGGTCACCCTCTCAGGTCGGCTACTGATCGTCGCCTTGGTAGGCCGTTACCCTGCCAACTAGCTAATCAGACGCGGGTCCATCTCATACCACCGGAGTTTTTACCTCTGCACCATGCGGTGCTGGGGTCTTATGCGGTATTAGCAGTCATTTCTAACTGTTATCCCCCTGTGTGAGGCAGGTTACCCACGCG
>MG|1|V2|R|20|85.64|Firmicutes|Clostridia|Clostridiales|Ruminococcaceae|Faecalibacterium|prausnitzii|
CTGGACCGTCTCTCAGTTCCAGTGTGGCCGATCACCCTCTCAGGTCGGCTACCGATCGTCGCCTTGGTGGGCCGTTACCTCGCCAACTAGCTAATCGGACGCGAACTCACCCCATACCGGATTGCTCCTTTTACCTCATCGCCATGTGGCATCGTGGTCTTATGCGGTATTAGCAGATGTTTCCATCTGTTATCCCCCTGTATGGGACAGATTGTTCACGCG
>MG|1|V2|F|15|91.82|Firmicutes|Clostridia|Clostridiales|Ruminococcaceae|Faecalibacterium|prausnitzii|
CACGTAAGCAACCTGCCTGTTAGAGGGGAACAACAGTTAGAAATGACTGCTAATACCGCATATGCCATAGTGAGGACATCCTCACAGTGGGAAAGGAGCAATCCGCTAACAGATGGGCTTGCGTCTGATTAGCTAGTTGGTGGGGTAACGGCCTACCAAGGCAACGATCAGTAGCCGGACTGAGAGGTTGAACGGCCACATTGGGACTGAGATACGGCCCAG
>MG|1|V2|R|53|96.38|Firmicutes|Clostridia|Clostridiales|Ruminococcaceae|Faecalibacterium|prausnitzii|
CTGGGCCGTATCTCAGTCCCAATGTGGCCGTTCATCCTCTCAGACCGGCTACTGATCGTCGCCTTGGTGGGCCGTTACCCCACCAACCAGCTAATCAGACGCGAGGCCATCTTTCAGCACATAAAGCTTTGACTTCTCGGGGATGCCCCCAAGAAGCGTCATGCGGTATTAGCAGTCGTTTCCAACTGTTGTCCCCCACTGAAAGGCAGGTTCCTCACGCG
>MG|1|V2|R|18|95.93|Firmicutes|Clostridia|Clostridiales|Ruminococcaceae|Faecalibacterium|prausnitzii|
TTGGGCCGTGTCTCAGTCCCAATGTGGCCGTCCACCCTCTCAGGCCGGCTACTGATCGTCGGCTTGGTGAGCCGTTACCTCACCAACTACCTAATCAGACGCGGGTCCATCTCACACCACCGGAGTTTTTACCACTGTGTCATGCGACACCGTGGTCTTATGCGGTATTAGCAGTCATTTCTAACTGTTATCCCCCCTGTGTGAGGCAGGTTACCCACGCG
>MG|1|V2|R|49|94.95|Firmicutes|Clostridia|Clostridiales|Ruminococcaceae|Faecalibacterium|prausnitzii|
CTGGGCCGTATCTCAGTCCCAATGTGGCCGTCCAACCTCTCAGTCCGGCTACTGATCGTAGACTTGGTATGCCGTTACCACACCAACTATCTAATCAGACATAAGCCCATCTATCAGCGGATTGCTCCTTTCCCTCTTGAACCATGCGATTCTCAAGGCATATGCGGTATTAGCAGTCATTTCTAACTGTTGTTCCCCTCTGATAGGCAGGTTGCTTATGCA
>MG|1|V2|R|20|96.85|Firmicutes|Clostridia|Clostridiales|Ruminococcaceae|Faecalibacterium|prausnitzii|
CTGGGCCGTATCTCAGTCCCAATGTGGCCGTTCATCCTCTCAGACCGGCTACTGATCGTCGCCTTGGTGGGCCGTTACCCCACCAACTAGCTAATCAGACGCGAGGCCATCTTTCAGCACATAAAGCTTTGACTTCTCAGGGATGCCCCCCAAGAAGCGTCATGCGGTATTAGCAGTCGTTTCCAACTGTTGTCCCCCACTGAAAGGCAGGTTCCTCACGCG
>MG|1|V2|R|12|85.52|Firmicutes|Clostridia|Clostridiales|Ruminococcaceae|Faecalibacterium|prausnitzii|
TTGGACCGTCTCTCAGTTCCAATGTGGCCGATCACCCTCTCAGGTCGGCTACCGATCGTCGCCTTGGTGGGCCGTTACCTCGCCAACTAGCTAATCGGACGCGAACTCACCCCGAACCGGATTGCTCCTTTTACCTCAGTTCCATGCGAAACCGTGGTCTTATGCGGTATTAGCAGATGTTTCCATCTGTTATCCCCCTGTCCGGGACAGATTGTTCACGCG
>MG|1|V2|F|11|84.68|Firmicutes|Clostridia|Clostridiales|Ruminococcaceae|Faecalibacterium|prausnitzii|
CGCGTGAACAATCTGTCCCATACAGGGGGATAACAGATGGAAACATCTGCTAATACCGCATAAGACCACGATGCCACATGGCGATGGGGTAAAAGGAGGAATCCGGTATGGGGTGAGTTCGCGTCCGATTAGCTAGTTGGCGAGGTAACGGCCCACCAAGGCGACGATCGGTAGCCGACCTGAGAGGGTGATCGGCCACACTGGAACTGAGAGACGGTCCAG
>MG|1|V2|R|13|90.91|Firmicutes|Clostridia|Clostridiales|Ruminococcaceae|Faecalibacterium|prausnitzii|
CTGGGCCGTATCTCAGTCCCAATGTGGCCGTTCAACCTCTCAGTCCGGCTACTGATCATCGTCTTGGTAAGCCGTTACCTTACCAACTAACTAATCAGACGCAAGCTCATCTATCAGCGGATTGCTCCTTTTCTGCTTGTATCATGCGATACTCACAGCTTATGCGGTATTAGCAGTGATTTCTCACTGTTATTCCCCTCTGATAGGCAGATTGCTTACGCG
>MG|1|V2|R|53|92.27|Firmicutes|Clostridia|Clostridiales|Ruminococcaceae|Faecalibacterium|prausnitzii|
CTGGGCCGTATCTCAGTCCCAATGTGGCCGTTCAACCTCTCAGTCCGGCTACTGATCGTCGCCTTGGTAGGCCGTTACCCCACCAACTAGCTAATCAGACGCAAGCCCATCTGTTAGCGGATTGCTCCTTTCCCACTGTGAGGATGTCCTCACTATGGCATATGCGGTATTAGCAGTCATTTCTAACTGTTGTTCCCCTCTAACAGGCAGGTTGCTTACGTG
>MG|1|V2|F|74|98.19|Firmicutes|Clostridia|Clostridiales|Ruminococcaceae|Roseburia / Ruminococcus / [Ruminococcus]|sp.|
CGCGTGGGTAACCTGCCTCATACAGGGGGATAACAGTTAGAAATGACTGCTAATACCGCATAAGACCCCAGCACCGCATGGTGCAGAGGTAAAAACTCCGGTGGTATGAGATGGACCCGCGTCTGATTAGCTAGTTGGCAGGGTAACGGCCTACCAAGGCGACGATCAGTAGCCGACCTGAGAGGGTGACCGGCCACATTGGGACTGAGACACGGCCCAAA
>MG|1|V2|F|31|95.91|Firmicutes|Clostridia|Clostridiales|Ruminococcaceae|Faecalibacterium|prausnitzii|
CGCGTGAGCAACCTGCCCTTCAGAGGGGGATAGCGTCTGGAAACGGACGGTAATACCGCATAACGTACATTGACCGCATGATTGATGTACCAAAACTGAGGTGCTGAAGGATGGGCTCGCGTTGGATTAGATAGTTGGTGGGGTAACGGCCTACCAAGTCGACGATCCATAGCCGGACTGAGAGGTTGATCGGCCACATTGGGACTGAGACACGGCCCAG
>MG|1|V2|F|17|90.95|Firmicutes|Clostridia|Clostridiales|Ruminococcaceae|Faecalibacterium|prausnitzii|
CGCGTAAGCAATCTGCCTATCAGAGGGGAATAACAGTGAGAAATCACTGCTAATACCGCATAAGCTGTGAGTATCACATGATACAAATAGAAAAGGAGCAATCCGCTGATAGATGAGCTTGCGTCTGATTAGTTAGTTGGTGAGGTAACGGCCCACCAAGACGATGATCAGTAGCCGGACTGAGAGGTTGAACGGCCACATTGGGACTGAGATACGGCCCAG
>MG|1|V2|R|20|85.64|Firmicutes|Clostridia|Clostridiales|Ruminococcaceae|Faecalibacterium|prausnitzii|
CTGGACCGTCTCTCAGTTCCAGTGTGGCCGATCACCCTCTCAGGTCGGCTACCGATCGTCGCCTTGGTGGGCCGTTACCTCACCAACTAGCTAATCGGACGCGAACTCACCCCATACCGGATCGCTCCTTTTACCCCATCATCATGTGATGTCGTGGTCTTATGCGGTATTAGCAGATGTTTCCATCTGTTATCCCCCTGTATGGGACAGATTGTTCACGCG
>MG|1|V2|R|24|95.05|Firmicutes|Clostridia|Clostridiales|Ruminococcaceae|Faecalibacterium|prausnitzii|
CTGGGCCGTGTCTCAGTCCCAATGTGGCCGATCAACCTCTCAGTCCGGCTATGGATCGTCGACTTGGTAGGCCGTTACCCCACCAACTATCTAATCCAACGCGAGCCCATCCTTCAGCACCTCAGTTTTGGTACATCAATCATGCGGTCAATGTACGTTATGCGGTATTACCGTCCGTTTCCCAGACGCTATCCCCCCTCTGAAGGGCAGGTTGCTCACGCG
>MG|1|V2|R|11|91.86|Firmicutes|Clostridia|Clostridiales|Ruminococcaceae|Faecalibacterium|prausnitzii|
CTGGGCCGTGTCTCAGTCCCAATGTGGCCGTTCAACCTCTCAGTCCGGCTACTGATCGTCGACTTGGTAGGCCGTTACCCCACCAACTATCTAATCAGACGCGAGCCCATCCTTCGGCACCTCAGTTTTGGTATCCGTATGATGCCATACAGTTACGTTATACGGTATTACCGTCCGTTTCCAGACGCTATCCCGTTCCGAAGGGCAGGTTGCTCACGCG
>MG|1|V2|R|105|94.95|Firmicutes|Clostridia|Clostridiales|Ruminococcaceae|Faecalibacterium|prausnitzii|
CTGGGCCGTATCTCAGTCCCAATGTGGCCGTCCAACCTCTCAGTCCGGCTACTGATCGTAGACTTGGTATGCCGTTACCACACCAACTATCTAATCAGACATAAGCCCATCTATCAGCGGATTGCTCCTTTCCCTTTTGAACCATGCGATTCTCAAGGCATATGCGGTATTAGCAGTCATTTCTAACTGTTGTTCCCCTCTGATAGGCAGGTTGCTTATGCA
>MG|1|V2|R|14|95.41|Firmicutes|Clostridia|Clostridiales|Ruminococcaceae|Faecalibacterium|prausnitzii|
CTGGGCCGTATCTCAGTCCCAATGTGGCCGTCCAACCTCTCAGTCCGGCTACTGATCGTAGACTTGGTATGCCGTTACCACACCAACTATCTAATCAGACATAAGCCCATCTATCAGCGGATTGCTCCTTTCCCTTTTGAATCATGCGATTCTCAAGGCATATGCGGTATTAGCAGTCATTTCTAACTGTTGTTCCCCTCTGATAGGCAGGTTGCTTATGCA
>MG|1|V2|R|27|95.93|Firmicutes|Clostridia|Clostridiales|Ruminococcaceae|Faecalibacterium|prausnitzii|
CTGGGCCGTATCTCAGTCCCAATGTGGCCGTTCATCCTCTCAGACCGGCTACTGATCGTCGCCTTGGTGGGCCATTACCCCACCAACCAGCTAATCAGACGCGAGGCCATCTTTCAGCACATAAAGCTTTGACTTCTCGGGGATGCCCCCAAGAAGCGTCATGCGGTATTAGCAGTCGTTTCCAACTGTTGTCCCCCACTGAAAGGCAGGTTCCTCACGCG
>MG|1|V2|R|21|92.69|Firmicutes|Clostridia|Clostridiales|Ruminococcaceae|Ruminococcus|flavefaciens|
CTGGGCCGTGTCTCAGTCCCAATGTGGCCGTTCAACCTCTCAGTCCGGCTACTGATCGTCGACTTGGTGAGCCGTTACCTCACCAACTATCTAATCAGACGCGAGCCCATCTTTCAGCGATAAAATCTTTGATATCCCTATGATGCCATAAGTATATGTTATGCGGTATTAGCGACCGTTTCCAGCCGTTATTCCCCTCTGAAAGGCAGGTTGCTCACGTG
>MG|1|V2|R|28|96.33|Firmicutes|Clostridia|Clostridiales|Ruminococcaceae|Faecalibacterium|prausnitzii|
CTGGGCCGTATCTCAGTCCCAATGTGGCCGTTCAACCTCTCAGTCCGGCTACTGATCGTCGACTTGGTATGCCGTTACCACACCAACTATCTAATCAGACATAAGCCCATCTATCAGCGGATTGCTCCTTTCCCTCTTGTACCATGCAATACTCAAGGCATATGCGGTATTAGCAGTCATTTCTAACTGTTGTTCCCCTCTGATAGGCAGGTTGCTTATGCA
>MG|1|V2|R|17|95.48|Firmicutes|Clostridia|Clostridiales|Ruminococcaceae|Faecalibacterium|prausnitzii|
CTGGGCCGTGTCTCAGTCCCAATGTGGCCGATCAACCTCTCAGTCCGGCTATGGATCGTCGACTTGGTAGGCCGTTACCCCACCAACTATCTAATCCAACGCGAGCCCATCCTTCAGCACCTCAGTTTTGGTACATCAATCATGCGGTCAATGTACGTTATGCGGTATTACCGTCCGTTTCCAGACGCTATCCCCTCCTGAAGGGCAGGTTGCTCACGCG
>MG|1|V2|F|16|91.89|Firmicutes|Clostridia|Clostridiales|Ruminococcaceae|Faecalibacterium|prausnitzii|
CACGTAAGCAACCTGCCTATTAGAGGGGAATAACAGTGAGAAATCATTGCTAATACCGCATATGCTAACAGTATCGCATGATACAGTTAGGAAAGGAGAAATCCGCTAATAGATGGGCTTGCGTCTGATTAGCTAGTTGGTGGGGTAACGGCCTACCAAGGCGACGATCAGTAGCCGGACTGAGAGGTTGAACGGCCACATTGGGACTGAGATACGGCCCAG
>MG|1|V2|R|10|85.2|Firmicutes|Clostridia|Clostridiales|Ruminococcaceae|Faecalibacterium|prausnitzii|
CTGGACCGTCTCTCAGTTCCAGTGTGGCCGATCACCCTCTCAGGTCGGCTACCGATCGTCGCCTTGGTGGGCCGTTACCTCGCCAACTAGCTAATCGGACGCGAACTCACCCCATACCGGATTCCTCCTTTTACCCCGTCGCCATGTGGCATCGTGGTCTTATGCGGTATTAGCAGATGTTTCCATCTGTTATCCCCCTGTATGGGACAGATTGTTCACGCG
>MG|1|V2|R|11|90.05|Firmicutes|Clostridia|Clostridiales|Ruminococcaceae|Faecalibacterium|prausnitzii|
CTGGGCCGTATCTCAGTCCCAATGTGGCCGTTGAACCTCTCAGTCCGGCTACTGATCGTGGTCTTGGTAGGCCGTTACCCCACCAACTAACTAATCAGACGCAAGCCCATCTGTTAGCGGATTGCTCCTTTCCCACTTGTATCATGCGATACTCGTGGCATATGCGGTATTAGCAACGATTTCTCGCTGTTATTCCCCTCTAACAGGCAGGTTGCTTACGTG
>MG|1|V2|R|26|86.82|Firmicutes|Clostridia|Clostridiales|Ruminococcaceae|Ruminococcus|flavefaciens|
CTGGGCCGTGTCTCAGTCCCAATGCGGCCGTTCAACCTCTCAGTTCGGCTACTGATCGTCGCCTTGGTGAGCCGTTACCTCCCCAACTAGCTAATCAGACGCGAGTCCATCCATAAGCGATAAATCTTTCAATATCAGCCATGCGGTCCAATATCAATATGAGGTATTACTACCCGTTTCCAAGTGCTATCCCTCTCTTATGGGCAGGTTACTCACGCG
>MG|1|V2|R|12|94.95|Firmicutes|Clostridia|Clostridiales|Ruminococcaceae|Faecalibacterium|prausnitzii|
CTGGGCCGTATCTCAGTCCCAATGTGGCCGTTCAACCTCTCAGTCCGGCTACTGATCGTAGACTTGGTATGCCGTTACCACACCAACTATCTAATCAGACATAAGCCCATCTATCAGCGGATTGCTCCTTTCCCTTTTAAATCATGCGATTTTCAAGGCATATGCGGTATTAGCAGTCATTTCTAACTGTTGTTCCCCTCTGATAGGCAGGTTGCTTATGCT
>MG|1|V2|R|10|95.87|Firmicutes|Clostridia|Clostridiales|Ruminococcaceae|Faecalibacterium|prausnitzii|
CTGGGCCGTATCTCAGTCCCAATGTGGCCGTTCAACCTCTCAGTCCGGCTACTGATCGTCGACTTGGTATGCCGTTACCACACCAACTATCTAATCAGACATAAGCCCATCTATCAGCAGATTGCTCCTTTCCCTTTTGAATCATGCGATTCTCAAGGCATATGCGGTATTAGCAGTCATTTCTAACTGTTGTTCCCCTCTGATAGGCAGGTTGCTTATGCA
>MG|1|V2|F|17|92.79|Firmicutes|Clostridia|Clostridiales|Ruminococcaceae|Faecalibacterium|prausnitzii|
CGCGTGAGCAACCTGCCCTTCAGAGGGGGATAGCGTCTGGAAACGGACGGTAATACCGCATAACGTGCAGATATCGCATGGTAACTGTACCAAAACTGAGGTGCTGAAGGATGGGCTCGCGTTGGATTAGATAGTTGGTGGGGTAACGGCCTACCAAGTCGACGATCCATAGCCGGACTGAGAGGTTGAACGGCCACATTGGGACTGAGACACGGCCCAG
>MG|1|V2|F|20|96.36|Firmicutes|Clostridia|Clostridiales|Ruminococcaceae|Faecalibacterium|prausnitzii|
CGCGTGGGTAACCTGCCTCACACAGGGGGATAACAGTTAGAAATGACTGCTAATACCGCATAAGACCACGGTGTCGCATGACACAGTGGTAAAAACTCCGGTGGTGTGAGATGGACCCGCGTCTGATTAGGTAGTTGGTGAGGTAACGGCTCACCAAGCCGACGATCAGTAGCCGGCCTGAGAGGGTGGACGGCCACATTGGGACTGAGACACGGCCCAA
>MG|1|V2|F|10|91.82|Firmicutes|Clostridia|Clostridiales|Ruminococcaceae|Faecalibacterium|prausnitzii|
CACGTAAGCAACCTGCCTGTTAGAGGGGAACAACAGTTAGAAATGACTGCTAATACCGCATATGCCATAGTGAGGACATCCTCACAGTGGGAAAGGAGAAATCCGCTAACAGATGGGCTTGCGTCTGATTAGCTAGTTGGTGGGGTAACGGCCTACCAAGGCGACGATCAGTAGCCGGACTGAGAGGTTGAACGGCCACATTGGGACTGAGATACGGCCCAG
>MG|1|V2|R|16|87.5|Firmicutes|Clostridia|Clostridiales|Ruminococcaceae|Faecalibacterium|prausnitzii|
TTGGACCGTCTCTCAGTTCCAATGTGGCCGATCACCCTCTCAGGTCGCTACCGATCGTCGCCTTGGTGGGCCGTTACCTCGCCAACTAGCTAATCGGACGCGAACTCACCCCGAACCGGATTGCTCCTTTTACCTCAGTTCCATGCGAAACCGTGGTCTTATGCGGTATTAGCAGATGTTTCCATCTGTTATCCCCCTGTCCGGGACAGATTGTTCACGCG
>MG|1|V2|R|13|89.19|Firmicutes|Clostridia|Clostridiales|Ruminococcaceae|Faecalibacterium|prausnitzii|
CTGGGCCGTATCTCAGTCCCAATGTGGCCGCAGAGCCTCTCAGCCCGGCTACTGATCGTCGCCTTGGTCAGCCGTTACCTAACCAACTAGCTAATCAGCCGCAAGCCCATCTATTAGCGGATTTCTCCTTTTCTTGCTATATCATGCAATATTACAAGCTTATGCGGTATTAGCAATGATTTCTCATTGTTATTCCCCTCTAATAGGTAGGTTGCTTACGTG
>MG|1|V2|R|10|94.2|Firmicutes|Clostridia|Clostridiales|Ruminococcaceae|Faecalibacterium|prausnitzii|
CTGGGCCGTGTCTCAGTCCCAATGTGGCCGTTCAACCTCTCAGTCCGGCTACCAATCGTCGCCTTGGTGGGCCGTTACCTCACCAACTAGCTAATTGGACGCGAGTCCATCCCGAAGCAAACCGAAGTCCTTTTCCCTCAGCACCATGCGGTGCCGTGGGCTTATGCGGTATTAGCAGTCGTTTCCAACTGTTGTCCCCCACTTCGGGGCAGGTTACTCACGCG
>MG|1|V2|F|12|85.52|Firmicutes|Clostridia|Clostridiales|Ruminococcaceae|Faecalibacterium|prausnitzii|
CGCGTGAACAATCTGTCCCGGACAGGGGGATAACAGATGGAAACATCTGCTAATACCGCATAAGACCACGGTTTCGCATGGAACTGAGGTAAAAGGAGCAATCCGGTTCGGGGTGAGTTCGCGTCCGATTAGCTAGTTGGCGAGGTAACGGCCCACCAAGGCGACGATCGGTAGCCGACCTGAGAGGGTGATCGGCCACATTGGAACTGAGAGACGGTCCAA
>MG|1|V2|F|10|85.65|Firmicutes|Clostridia|Clostridiales|Ruminococcaceae|Faecalibacterium|prausnitzii|
CGCGTGAACAATCTGTCCCATACAGGGGGATAACAGATGGAAACATCTGCTAATACCGCATAAGACCACGATGCCACATGGCGACGGGGTAAAAGGAGCAATCCGGTATGGGGTGAGTTCGCGTCCGATTAGCTAGTTGGCGAGGTAACGGCCCACCAAGGCGACGATCGGTAGCCGACCTGAGAGGGTGATCGGCCACACTGGAACTGAGAGACGGTCCAG
>MG|1|V2|F|20|90.54|Firmicutes|Clostridia|Clostridiales|Ruminococcaceae|Faecalibacterium|prausnitzii|
CGCGTGAGCAACCTGCCTTACAGAGGGGGATAACAACCGGAAACGGTTGCTAATACCGCATAAGACCACAGCACCGCATGGTGCAGGGGTCAAAGGAGCAATCCGCTGTAAGATGGGCTCGCGTCCGATTAGATAGTTGGTGGGGTAATGGCCTACCAAGTCGACGATCGGTAGCCGGACTGAGAGGTTGATCGGCCACATTGGGACTGAGACACGGCCCAG
>MG|1|V2|R|18|95.91|Firmicutes|Clostridia|Clostridiales|Ruminococcaceae|Faecalibacterium|prausnitzii|
CTGGGCCGTGTCTCAGTCCCAATGTGGCCGATCAACCTCTCAGTCCGGCTATGGATCGTCGACTTGGTAGGCCGTTACCCCACCAACTATCTAATCCAACGCGAGCCCATCCTTCAGCACCTCAGTTTTGGTACATCAATCATGCGGTCAATGTACGTTATGCGGTATTACCGTCCGTTTCCAGACGCTATCCCCCTCTGAAGGGCAGGTTGCTCACGCG
>MG|1|V2|F|61|96.83|Firmicutes|Clostridia|Clostridiales|Ruminococcaceae|Faecalibacterium|prausnitzii|
CGCGTGAGGAACCTGCCTTTCAGTGGGGGACAACAGTTGGAAACGACTGCTAATACCGCATGACGCTTCTTGGGGGCATCCCTGAGAAGTCAAAGCTTTATGTGCTGAAAGATGGCCTCGCGTCTGATTAGCTGGTTGGTGGGGTAACGGCCCACCAAGGCGACGATCAGTAGCCGGTCTGAGAGGATGAACGGCCACATTGGGACTGAGATACGGCCCAG
>MG|1|V2|R|14|96.86|Firmicutes|Clostridia|Clostridiales|Ruminococcaceae|Faecalibacterium|prausnitzii|
CTGGGCCGTGTCTCAGTCCCAATGTGGCCGTTCAACCTCTCAGTCCGGCTACCAATCGTCGCCTTGGTGGGCCGTTACCTCACCAACTAGCTAATTGGACGCGAGTCCATCCTGAAGCGAATAAATCCTTTTCCCGCTGCACCATGCGGTGCTGTGGGCTTATGCGGTATTAGCAGTCGTTTCCAACTGTTGTCCCCCCACTCCAGGGCAGGTTACTCACGCG
>MG|1|V2|R|21|92.79|Firmicutes|Clostridia|Clostridiales|Ruminococcaceae|Faecalibacterium|prausnitzii|
CTGGGCCGTATCTCAGTCCCAATGTGGCCGTTCAACCTCTCAGTCCGGCTACTGATCGTCGCCTTGGTAAGCCATTACCCCACCAACTAGCTAATCAGACGCAAGCCCATCTATCAGCGGATTACTCCTTTCCTAACTGTATCATGCGATACTGTTAGCATATGCGGTATTAGCAGTGATTTCTCACTGTTATTCCCCTCTGATAGGCAGGTTGCTTACGTG
>MG|1|V2|F|24|96.38|Firmicutes|Clostridia|Clostridiales|Ruminococcaceae|Faecalibacterium|prausnitzii|
CGCGTGAGGAACCTGCCTTTCAGTGGGGGACAACAGTTGGAAACGACTGCTAATACCGCATGACGCTTCTTGGGGGCATCCCCGAGAAGTCAAAGCTTTATGTGCTGAAAGATGGCCTCGCGTCTGATTAGCTGGTTGGTGGGGTAACGGCCCACCAAGGCGACGATCAGTAGCCGGTCTGAGAGGATGAACGGCCACATTGGGACTGAGATACGGCCCAG
>MG|1|V2|R|13|95.93|Firmicutes|Clostridia|Clostridiales|Ruminococcaceae|Faecalibacterium|prausnitzii|
CTGGGCCGTGTCTCAGTCCCAATGTGGCCGATCAACCTCTCAGTCCGGCTATGGATCGTCGACTTGGTAGGCCGTTACCCCACCAACTATCTAATCCAACGCGAGCCCATCCTTCAGCACCTCAGTTTTGGTACATCAATCATGCGGTCAATGTACGTTATGCGGTATTACCGTCCGTTTCCAGACGCTATCCCCCTCCTGAAGGGCAGGTTGCTCACGCG
>MG|1|V2|R|19|97.27|Firmicutes|Clostridia|Clostridiales|Ruminococcaceae|Roseburia / Ruminococcus / [Ruminococcus]|sp.|
TTGGGCCGTGTCTCAGTCCCAATGTGGCCGGTCACCCTCTCAGGTCGGCTACTGATCGTCGCCTTGGTAGGCCGTTACCCTGCCAACTAGCTAATCAGACGCGGGTCCATCTCATACCACCGGAGTTTTTACCTCTGCACCATGCGGTGCTGGGGTCTTATGCGGTATTAGCAGTCATTTCTAACTGTTATCCCCCTGTGTGAGGCAGGTTGCCCACGCG
>MG|1|V2|F|14|93.24|Firmicutes|Clostridia|Clostridiales|Ruminococcaceae|Faecalibacterium|prausnitzii|
CACGTAAGCAACCTGCCTATCAGAGGGGAATAACAGTGAGAAATCACTGCTAATACCGCATATGCTAACAGTATCGCATGATACAGTTAGGAAAGGAGCAATCCGCTGATAGATGGGCTTGCGTCTGATTAGCTAGTTGGTGGGGTAATGGCTTACCAAGGCGACGATCAGTAGCCGGACTGAGAGGTTGAACGGCCACATTGGGACTGAGATACGGCCCAG
>MG|1|V2|F|12|92.79|Firmicutes|Clostridia|Clostridiales|Ruminococcaceae|Faecalibacterium|prausnitzii|
CACGTAAGCAACCTGCCTATCAGAGGGGAATAACAGTGAGAAATCACTGCTAATACCGCATATGCTAACAGTATCGCATGATACAGTTAGGAAAGGAGTAATCCGCTGATAGATGGGCTTGCGTCTGATTAGCTAGTTGGTGGGGTAATGGCTTACCAAGGCGACGATCAGTAGCCGGACTGAGAGGTTGAACGGCCACATTGGGACTGAGATACGGCCCAG
>MG|1|V2|R|19|90.45|Firmicutes|Clostridia|Clostridiales|Ruminococcaceae|Faecalibacterium|prausnitzii|
CTGGGCCGTATCTCAGTCCCAATGTGGCCGTTCAACCTCTCAGTCCGGCTACTGATCATCGTCTTGGTGGGCCGTTACCTCGCCAACTAACTAATCAGACGCAAGCTCATCTATCAGCGGATTGCTCCTTTTCTGCTTGTATCATGCGATACTCACAGCTTATGCGGTATTAGCAGTGATTTCTCACTGTTATTCCCCTCTGATAGGCAGATTGCTTACGCG
>MG|1|V2|R|21|95.93|Firmicutes|Clostridia|Clostridiales|Ruminococcaceae|Faecalibacterium|prausnitzii|
CTGGGCCGTATCTCAGTCCCAATGTGGCCGTTCATCCTCTCAGACCGGCTACTGATCGTCGCCTTGGTGGGCGTTACCCCACCAACCAGCTAATCAGACGCGAGGCCATCTTTCAGCACATAAAGCTTTGACTTCTCGGGGATGCCCCCAAGAAGCGTCATGCGGTATTAGCAGTCGTTTCCAACTGTTGTCCCCCACTGAAAGGCAGGTTCCTCACGCG
>MG|1|V2|R|52|91.82|Firmicutes|Clostridia|Clostridiales|Ruminococcaceae|Faecalibacterium|prausnitzii|
CTGGGCCGTATCTCAGTCCCAATGTGGCCGTTCAACCTCTCAGTCCGGCTACTGATCGTTGCCTTGGTAGGCCGTTACCCCACCAACTAGCTAATCAGACGCAAGCCCATCTGTTAGCGGATTGCTCCTTTCCCACTGTGAGGATGTCCTCACTATGGCATATGCGGTATTAGCAGTCATTTCTAACTGTTGTTCCCCTCTAACAGGCAGGTTGCTTACGTG
>MG|1|V2|R|24|96.33|Firmicutes|Clostridia|Clostridiales|Ruminococcaceae|Faecalibacterium|prausnitzii|
CTGGGCCGTATCTCAGTCCCAATGTGGCCGTTCAACCTCTCAGTCCGGCTACTGATCGTCGACTTGGTATGCCGTTACCACACCAACTATCTAATCAGACATAAGCCCATCTATCAGCGGATTGCTCCTTTCCCTTTTGAATCATGCGATTCTCAAGGCATATGCGGTATTAGCAGTCATTTCTAACTGTTGTTCCCCTCTGATAGGCAGGTTGCTTATGCA
>MG|1|V2|R|15|94.55|Firmicutes|Clostridia|Clostridiales|Ruminococcaceae|Faecalibacterium|prausnitzii|
CTGGGCCGTGTCTCAGTCCCAATGTGGCCGATCAACCTCTCAGTCCGGCTATGGATCGTCGACTTGGTAGGCCGTTACCCCACCAACTATCTAATCCAACGCGAGCCCATCCTTCAGCACCTCAGTTTTGGTACAAAGATCATGCGGTCTCTGTACGTTATGCGGTATTACCGTCCGTTTCCAGACGCTATCCCCCTCTGAAGGGCAGGTTGCTCACGCG
>MG|1|V2|R|11|90.91|Firmicutes|Clostridia|Clostridiales|Ruminococcaceae|Faecalibacterium|prausnitzii|
CTGGGCCGTATCTCAGTCCCAATGTGGCCGTTCAACCTCTCAGTCCGGCTACTGATCATCGTCTTGGTGGGCCGTTACCTCACCAACTAACTAATCAGACGCAAGCTCATCTATCAGCGGATTGCTCCTTTTCTGCTTGTATCATGCGATACTCACAGCTTATGCGGTATTAGCAGTGATTTCTCACTGTTATTCCCCTCTGATAGGCAGATTGCTTACGCG
>MG|1|V2|R|11|95.87|Firmicutes|Clostridia|Clostridiales|Ruminococcaceae|Faecalibacterium|prausnitzii|
CTGGGCCGTATCTCAGTCCCAATGTGGCCGTTCAACCTCTCAGTCCGGCTACTGATCGTAGACTTGGTATGCCGTTACCACACCAACTATCTAATCAGACATAAGCCCATCTATCAGCGGATTGCTCCTTTCCCTTTTATATCATGCGATATTCAAGGCATATGCGGTATTAGCAGTCATTTCTAACTGTTGTTCCCCTCTGATAGGCAGGTTGCTTATGCA
>MG|1|V2|F|10|94.2|Firmicutes|Clostridia|Clostridiales|Ruminococcaceae|Faecalibacterium|prausnitzii|
CGCGTGAGTAACCTGCCCCGAAGTGGGGGACAACAGTTGGAAACGACTGCTAATACCGCATAAGCCCACAGAGCCGCATGGCTCGGAGGGAAAAGGACTTCGGTTTGCTTCGGGATGGACTCGCGTCCAATTAGCTAGTTGGTGAGGTAACGGCCCACCAAGGCGACGATTGGTAGCCGGACTGAGAGGTTGAACGGCCACATTGGGACTGAGACACGGCCCAG
>MG|1|V2|R|16|84.23|Firmicutes|Clostridia|Clostridiales|Ruminococcaceae|Faecalibacterium|prausnitzii|
CTGGACCGTCTCTCAGTTCCAGTGTGGCCGATCACCCTCTCAGGTCGCTACCGATCGTCGCCTTGGTGGGCCGTTACCTCGCCAACTAGCTAATCGGACGCGAACTCACCCCATACCGGATTCCTCCTTTTACCCCATCGCCATGTGGCATCGTGGTCTTATGCGGTATTAGCAGATGTTTCCATCTGTTATCCCCCTGTATGGGACAGATTGTTCACGCG
>MG|1|V2|R|15|90.54|Firmicutes|Clostridia|Clostridiales|Ruminococcaceae|Faecalibacterium|prausnitzii|
CTGGGCCGTGTCTCAGTCCCAATGTGGCCGATCAACCTCTCAGTCCGGCTACCGATCGTCGACTTGGTGAGCCGTTACCTCACCAACTATCTAATCGGACGCGAGCCCATCTTACAGCGGATTGCTCCTTTGACCCCTGCACCATGCGATGCTGTGGTCTCATGCGGTATTAGCAACCGTTTCCGGTTGTTATCCCCCTCTGTAAGGCAGGTTGCTCACGCG
>MG|1|V2|R|10|96.86|Firmicutes|Clostridia|Clostridiales|Ruminococcaceae|Faecalibacterium|prausnitzii|
CTGGGCCGTGTCTCAGTCCCAATGTGGCCGTTCAACCTCTCAGTCCGGCTACCAATCGTCGCCTTGGTGGGCCGTTACCTCACCAACTAGCTAATTGGACGCGAGTCCATCCTGAAGCGAATAAATCCTTTTTCCCGCTGCACCATGCGGTGCTGTGGGCTTATGCGGTATTAGCAGTCGTTTCCAACTGTTGTCCCCCACTCCAGGGCAGGTTACTCACGCG
>MG|1|V2|R|28|92.34|Firmicutes|Clostridia|Clostridiales|Ruminococcaceae|Faecalibacterium|prausnitzii|
CTGGGCCGTGTCTCAGTCCCAATGTGGCCGTTCAACCTCTCAGTCCGGCTACCGATCGTCGACTTGGTGGGCCTCTACCCCGCCAACTATCTAATCGGACGCGAGCCCATCTTTCAGCGGATTGCTCCTTTGATTCCGTCTCCATGCGAAAACAGAATGTCATGCGGTATTAGCGTCCTTTTCAAGACGTTATCCCCCTCTGAAAGGCAGGTTGCTCACGCG
>MG|1|V2|F|24|92.27|Firmicutes|Clostridia|Clostridiales|Ruminococcaceae|Faecalibacterium|prausnitzii|
CACGTAAGCAACCTGCCTGTTAGAGGGGAACAACAGTTAGAAATGACTGCTAATACCGCATATGCCATAGTGAGGACATCCTCACAGTGGGAAAGGAGCAATCCGCTAACAGATGGGCTTGCGTCTGATTAGCTAGTTGGTGGGGTAACGGCCTACCAAGGCGACGATCAGTAGCCGGACTGAGAGGTTGAACGGCCACATTGGGACTGAGATACGGCCCAG
>MG|1|V2|R|15|85.59|Firmicutes|Clostridia|Clostridiales|Ruminococcaceae|Faecalibacterium|prausnitzii|
CTGGACCGTCTCTCAGTTCCAGTGTGGCCGATCACCCTCTCAGGTCGGCTACCGATCGTCGCCTTGGTGGGCCGTTACCTCGCCAACTAGCTAATCGGACGCGAACTCACCCCATACCGGATAAATCCTTTTACCCCATCATCATGTGATGTCGTGGTCTTATGCGGTATTAGCAGATGTTTCCATCTGTTATCCCCCTGTATGGGACAGATTGTTCACGCG
>MG|1|V2|R|11|95.93|Firmicutes|Clostridia|Clostridiales|Ruminococcaceae|Faecalibacterium|prausnitzii|
CTGGGCCGTATCTCAGTCCCAATGTGGCCGTTCATCCTCTCAGACCGGCTACTGATCGTCGCCTTGGTGGGCCGTTACCCCACCAACCAGCTAATCAGACGCGAGGCCATCTTTCAGCACATAAAGCTTTGACTTCTCGGGGATGCCCCCAAGAAGCATCATGCGGTATTAGCAGTCGTTTCCAACTGTTGTCCCCCACTGAAAGGCAGGTTCCTCACGCG
>MG|1|V2|F|26|94.55|Firmicutes|Clostridia|Clostridiales|Ruminococcaceae|Faecalibacterium|prausnitzii|
CGCGTGAGCAACCTGCCCTTCAGAGGGGGATAGCGTCTGGAAACGGACGGTAATACCGCATAACGTACAGAGACCGCATGATCTTTGTACCAAAACTGAGGTGCTGAAGGATGGGCTCGCGTTGGATTAGATAGTTGGTGGGGTAACGGCCTACCAAGTCGACGATCCATAGCCGGACTGAGAGGTTGATCGGCCACATTGGGACTGAGACACGGCCCAG
>MG|1|V2|R|192|98.18|Firmicutes|Clostridia|Clostridiales|Ruminococcaceae|Roseburia / Ruminococcus / [Ruminococcus]|sp.|
TTGGGCCGTGTCTCAGTCCCAATGTGGCCGGTCACCCTCTCAGGTCGGCTACTGATCGTCGCCTTGGTAGGCCGTTACCCTGCCAACTAGCTAATCAGACGCGGGTCCATCTCATACCACCGGAGTTTTTACCTCTGCACCATGCGGTGCTGGGGTCTTATGCGGTATTAGCAGTCATTTCTAACTGTTATCCCCCTGTATGAGGCAGGTTACCCACGCG
>MG|1|V2|F|12|86.14|Firmicutes|Clostridia|Clostridiales|Ruminococcaceae|Faecalibacterium|prausnitzii|
CGCGTGAACAATCTGTCCCATACAGGGGGATAACAGATGGAAACATCTGCTAATACCGCATAAGACCACGATGCCACATGGCGATGAGGTAAAAGGAGCAATCCGGTATGGGGTGAGTTCGCGTCCGATTAGCTAGTTGGTGAGGTAACGGCCCACCAAGGCGACGATCGGTAGCCGACCTGAGAGGGTGATCGGCCACACTGGAACTGAGAGACGGTCCAG
>MG|1|V2|R|18|95.5|Firmicutes|Clostridia|Clostridiales|Ruminococcaceae|Faecalibacterium|prausnitzii|
CTGGGCCGTGTCTCAGTCCCAATGTGGCCGATCAACCTCTCAGTCCGGCTATGGATCGTCGACTTGGTAGGCCGTTACCCCACCAACTATCTAATCCAACGCGAGCCCATCCTTCAGCACCTCAGTTTTGGTACATCAATCATGCGGTCAATGTACGTTATGCGGTATTACCGTCCGTTTCCCAGACGCTATCCCCCTCTGAAGGGCAGGTTGCTCACGCGT
>MG|1|V2|F|15|86.49|Firmicutes|Clostridia|Clostridiales|Ruminococcaceae|Ruminococcus|flavefaciens|
CGCGTGAGCAACCTTTCCTTCACAGGGGGATAACGTACCGAAAGGTACACTAATACCGCATAAGGCCACAGCACCGCATGGTGCAGGGGTGAAAGGAGCAATCTGGTGAAGGGTGGGCTCGCGTCCGATTAGCTAGTTGGTGAGGTGAAGGCTCACCAAGGCGACGATCGGTAGCCGACCTGAGAGGGTGATCGGCCACATTGGAACTGAGAGACGGTCCAA
>MG|1|V2|R|10|96.36|Firmicutes|Clostridia|Clostridiales|Ruminococcaceae|Ruminococcus|sp.|
TTGGGCCGTGTCTCAGTCCCAATGTGGCCGGTCACCCTCTCAGGTCGGCTACTGATCGTCGCCTTGGTAGGCCTTTACCCTGCCAACTAGCTAATCAGACGCGGGCTCATCTCACACCACCGGAGTTTTTACCCCTGCACCATGCGGTGCTGTGGTCTTATGCGGTATTAGCAGCCATTTCTAACTGTTATCCCCCTGTGTGAGGCAGGTTACCCACGCG
>MG|1|V2|F|11|85.97|Firmicutes|Clostridia|Clostridiales|Ruminococcaceae|Ruminococcus|callidus|
CGCGTGAGTAACCTGCCCATAAGAGAGGGATAGCACTTGGAAACGGGTAGTAATACCTCATATTGATATTGGACCGCATGGTCTGATATTGAAAGATTTATCGCTTATGGATGGACTCGCGTCTGATTAGCTAGTTGGGGAGGTAACGGCTCACCAAGCGACGATCAGTAGCCGAACTGAGAGGTTGAACGGCCGCATTGGGACTGAGACACGGCCCAGA
>MG|1|V2|R|15|97.74|Firmicutes|Clostridia|Clostridiales|Ruminococcaceae|Roseburia / Ruminococcus / [Ruminococcus]|sp.|
TTGGGCCGTGTCTCAGTCCCAATGTGGCCGGTCACCCTCTCAGGTCGGCTACTGATCGTCGCCTTGGTAGGCCGTTACCCTGCCAACTAGCTAATCAGACGCGGGTCCATCTCATACCACCGGAGTTTTTTACCTCTGCACCATGCGGTGCTGGGGTCTTATGCGGTATTAGCAGTCATTTCTAACTGTTATCCCCCTGTATGAGGCAGGTTACCCACGCG
>MG|1|V2|R|113|92.34|Firmicutes|Clostridia|Clostridiales|Ruminococcaceae|Faecalibacterium|prausnitzii|
CTGGGCCGTATCTCAGTCCCAATGTGGCCGTTCAACCTCTCAGTCCGGCTACTGATCGTCGCCTTGGTAGGCCGTTACCCCACCAACTAGCTAATCAGACGCAAGCCCATCTATTAGCGGATTGCTCCTTTCCTAACTGTATCATGCGATACTGTTAGCATATGCGGTATTAGCAATGATTTCTCACTGTTATTCCCCTCTAATAGGCAGGTTGCTTACGTG
>MG|1|V2|R|78|89.64|Firmicutes|Clostridia|Clostridiales|Ruminococcaceae|Faecalibacterium|prausnitzii|
CTGGGCCGTATCTCAGTCCCAATGTGGCCGATCAACCTCTCAGTCCGGCTACTGATCGTCGACTTGGTGAGCCGTTACCTCACCAACTATCTAATCAGACGCGAGCCCATCTTTCAGCGGATTGCTCCTTTGATACCAAGACGATGCCGCCTCGGTATGTTATGCGGTATTAGCGGCCGTTTCCAGCCGTTGTCCCCCTCTGAAAGGCAGGTTGCTCACGTG
>MG|1|V2|R|14|94.2|Firmicutes|Clostridia|Clostridiales|Ruminococcaceae|Faecalibacterium|prausnitzii|
CTGGGCCGTGTCTCAGTCCCAATGTGGCCGTTCAACCTCTCAGTCCGGCTACCAATCGTCGCCTTGGTGGGCCGTTACCTCACCAACTAGCTAATTGGACGCGAGTCCATCCCGAAGCAAACCGAAGTCCTTTTCCCTCTGAGCCATGCGGCTCTGTGGGCTTATGCGGTATTAGCAGTCGTTTCCAACTGTTGTCCCCCACTTCGGGGCAGGTTACTCACGCG
>MG|1|V2|F|26|95.87|Firmicutes|Clostridia|Clostridiales|Ruminococcaceae|Faecalibacterium|prausnitzii|
TGCATAAGCAACCTGCCTATCAGAGGGGAACAACAGTTAGAAATGACTGCTAATACCGCATATGCCTTGAGAATCGCATGATTCAAAAGGGAAAGGAGCAATCTGCTGATAGATGGGCTTATGTCTGATTAGATAGTTGGTGTGGTAACGGCATACCAAGTCGACGATCAGTAGCCGGACTGAGAGGTTGAACGGCCACATTGGGACTGAGATACGGCCCAG
>MG|1|V2|R|143|96.83|Firmicutes|Clostridia|Clostridiales|Ruminococcaceae|Faecalibacterium|prausnitzii|
CTGGGCCGTATCTCAGTCCCAATGTGGCCGTTCATCCTCTCAGACCGGCTACTGATCGTCGCCTTGGTGGGCCGTTACCCCACCAACCAGCTAATCAGACGCGAGGCCATCTTTCAGCACATAAAGCTTTGACTTCTCAGGGATGCCCCCAAGAAGCGTCATGCGGTATTAGCAGTCGTTTCCAACTGTTGTCCCCCACTGAAAGGCAGGTTCCTCACGCG
>MG|1|V2|R|10|85.15|Firmicutes|Clostridia|Clostridiales|Ruminococcaceae|Faecalibacterium|prausnitzii|
CTGGACCGTCTCTCAGTTCCAGTGTGGCCGATCACCCTCTCAGGTCGCTACCGATCGTCGCCTTGGTGGGCCGTTACCTCGCCAACTAGCTAATCGGACGCGAACTCACCCCATACCGGATTCCTCCTTTTACCTCGTCGCCATGTGGCATCGTGGTCTTATGCGGTATTAGCAGATGTTTCCATCTGTTATCCCCCTGTATGGGACAGATTGTTCACGCG
>MG|1|V2|R|10|95.05|Firmicutes|Clostridia|Clostridiales|unclassified Clostridiales|Pseudoflavonifractor|capillosus|
CTGGGCCGTGTCTCAGTCCCAATGTGGCCGGCCAACCTCTCAGTCCGGCTACTGATCGTCGCCTTGGTGGGCCGTTACCCCGCCAACTAGCTAATCAGACGCGAGGCCATCTCAGAGCGATAAATCTTTGGCAGCAAGATCATGCGATCTCGCTGCATCATGCGGTATTAGCAGCTGTTTCCAACTGTTATTCCCCACTCCGAGGCAGGTTCCTCACGCG
>MG|1|V2|R|23|88.34|Firmicutes|Erysipelotrichi|Erysipelotrichales|Erysipelotrichaceae|Bulleidia|hoa12_73A10|
TTGGGCCGTGTCTCAGTCCCAATGTGGCCGTTCACCCTCTCAGGTCGGCTACGTATCATCGCCTTGGTGGGCCGTTACCTCACCAACTAGCTAATACGCCGTAAGCCCATCTACTTGTGTTTCTAACCTTTAATGATTTATGGATGCCCATATATCACCTATCCGGTTTTAGCTATCGTTTCCAATAGTTATCCCAGTCCTTGTAGGCAGGTTGCTTACGTTT
>MG|1|V2|F|21|91.63|Firmicutes|Erysipelotrichi|Erysipelotrichales|Erysipelotrichaceae|Bulleidia|p-1630-c5|
TACATAAGCAACCTGCCCACGGAGACCGGGATAATCTCTGGAAACGGGGACTAAAACCGGATAGGCAGTAATGAGGCATCTCAATACTGTTAAAGGTGAGAGACACTGGTGGATGGGCTTATGGCGCATTAGCTAGTTGGTGAGGTAACGGCCCACCAAGGCGATGATGCGTAGCCGGCCTGAGAGGGTGAACGGCCACATTGGGACTGAGACACGGCCCAG
>MG|1|V2|R|26|91.19|Firmicutes|Erysipelotrichi|Erysipelotrichales|Erysipelotrichaceae|Bulleidia|p-1630-c5|
CTGGGCCGTGTCTCAGTCCCAATGTGGCCGTTCACCCTCTCAGGCCGGCTACGCATCATCGCCTTGGTGGGCCGTTACCTCACCAACCAGCTAATGCGCCATAAGCCCATCCACCAGTGTCTCTCACCTTTAACAGTATTGAGATGCCTCATTACTGCCTATCCGGTTTTAGTCCCCGTTTCCAGAGATTATCCCGGTCTCCGTGGGCAGGTTGCTTATGTA
>MG|1|V2|F|40|95.93|Firmicutes|Erysipelotrichi|Erysipelotrichales|Erysipelotrichaceae|Bulleidia|p-1630-c5|
TACATAAGCAACCTGCCTACAAAGACTGGGATAATCTCTGGAAACGGGGACTAAAACCGGATAGGTAATCAGATCACATGATCAGATTATTAAAGGTCAGAAACACTAGTAGATGGGCTTATGGTGCATTAGTTAGTTGGTAAGGTAACGGCCTACCAAGACGATGATGCATAGCCGGGCTGAGAGGCTGAACGGCCACATTGGGACTGAGACACGGCCCAG
>MG|1|V2|R|51|91.63|Firmicutes|Erysipelotrichi|Erysipelotrichales|Erysipelotrichaceae|Bulleidia|p-1630-c5|
CTGGGCCGTGTCTCAGTCCCAATGTGGCCGTTCACCCTCTCAGGCCGGCTACGCATCATCGCCTTGGTGGGCCGTTACCTCACCAACTAGCTAATGCGCCATAAGCCCATCCACCAGTGTCTCTCACCTTTAACAGTATTGAGATGCCTCATTACTGCCTATCCGGTTTTAGTCCCCGTTTCCAGAGATTATCCCGGTCTCCGTGGGCAGGTTGCTTATGTA
>MG|1|V2|R|126|95.93|Firmicutes|Erysipelotrichi|Erysipelotrichales|Erysipelotrichaceae|Bulleidia|p-1630-c5|
CTGGGCCGTGTCTCAGTCCCAATGTGGCCGTTCAGCCTCTCAGCCCGGCTATGCATCATCGTCTTGGTAGGCCGTTACCTTACCAACTAACTAATGCACCATAAGCCCATCTACTAGTGTTTCTGACCTTTAATAATCTGATCATGTGATCTGATTACCTATCCGGTTTTAGTCCCCGTTTCCAGAGATTATCCCAGTCTTTGTAGGCAGGTTGCTTATGTA
>MG|1|V2|R|16|94.12|Firmicutes|Erysipelotrichia|Erysipelotrichales|Erysipelotrichaceae|Erysipelatoclostridium|saccharogumia|
CTGGGCCGTGTCTCAGTCCCAGTGTGGCCGGTCACCCTCTCAGGTCGGCTACGCATCGTCGCCTTGGTGAGCCGTTACCTCACCAACCAGCTAATGCGCCATAAGTCCATCCTCTACCAGTGCCTTGGCACTTTTAATACAGTTATCATGCGATCTCTGTACCTATGCGGTCTTAGCTGACGTTTCCATCAGTTATCCCCCTGTAAAGGCCAGGTTGCTTACGTA
>MG|1|V2|F|10|94.12|Firmicutes|Erysipelotrichia|Erysipelotrichales|Erysipelotrichaceae|Erysipelatoclostridium|saccharogumia|
TACGTAAGCAACCTGGCCTTTACAGGGGGATAACTGATGGAAACGTCAGCTAAGACCGCATAGGTACAGAGATCGCATGATAACTGTATTAAAAGTGCCAAGGCACTGGTAGAGGATGGACTTATGGCGCATTAGCTGGTTGGTGAGGTAACGGCTCACCAAGGCGACGATGCGTAGCCGACCTGAGAGGGTGACCGGCCACACTGGGACTGAGACACGGCCCAG
>MG|1|V2|R|19|82.74|Firmicutes|Erysipelotrichia|Erysipelotrichales|Erysipelotrichaceae|Erysipelothrix|sp.|
CTGGGCCGTGTCTCAGTCCCAATGTGGCCGTTCACCCTCTCAGGCCGGCTATGTATCATCGTCTTGGTGAGCCGTTACCTCACCAACTAACTAATACACCATAAGCCCATCCCAAAGCGATGCCAAAGCACCTTTAGTTATGATATGATGCCATATCTAAGCTATGTGGTATTAGCACTCGTTTCCAAGCGTTATCCCACACATTGGGGCAGGTTGCTTATGTA
>MG|1|V2|F|13|82.18|Proteobacteria|Alphaproteobacteria|Rhizobiales|Beijerinckiaceae|Camelimonas|lactis|
CGCGTAGGAACGCACCCTGCAGTGAGGGATAAGACACCGAAAGGTGTTCTAATACCGCATACGGTCTTCGGATTAAAGCTTTATGCGCTGAAGGAGCGGCCTGCGTCATATTAGATTGTTGGTGGGGTAATGGCCTACCAAGTCGATGATGTGTAGCTGGTCTGAGAGGATGATCAGCCAGACTGGGACTGAGACACGGCCCAG
>MG|1|V2|R|57|82.18|Proteobacteria|Alphaproteobacteria|Rhizobiales|Beijerinckiaceae|Camelimonas|lactis|
CTGGGCCGTGTCTCAGTCCCAGTCTGGCTGATCATCCTCTCAGACCAGCTACACATCATCGACTTGGTAGGCCATTACCCCACCAACAATCTAATATGACGCAGGCCGCTCCTTCAGCGCATAAAGCTTTAATCCGAAGACCGTATGCGGTATTAGAACACCTTTCGGTGTCTTATCCCTCACTGCAGGGTGCGTTCCTACGCG
>MG|1|V2|R|401|83.25|Proteobacteria|Alphaproteobacteria|Rhodobacterales|Rhodobacteraceae|Roseivivax|halotolerans|
CTGGGCCGTATCTCAGTCCCAGTCTGGCTGATCATCCTCTCAGACCAGCTACACATCATCGGCTTGGTAGGCCATTACCCCACCAACTACCTAATATGACGCAGGCCGCTCCTTCAGCGCATAAATGCTTTAATCCGAAGACCGTATGCGGTATTAGAACACCTTTCGGTATCTTATCCCTCACTGTAGGGTGCGTTCCTACGCGT
>MG|1|V2|R|22|83.65|Proteobacteria|Alphaproteobacteria|Rhodobacterales|Rhodobacteraceae|Roseivivax|halotolerans|
CTGGGCCGTGTCTCAGTCCCAGTCTGGCTGATCATCCTCTCAGACCAGCTACACATCATCGGCTTGGTAGGCCATTACCCCACCAACTACCTAATATGACGCAGGCCGCTCCTTCAGCGCATAAATGCTTTAATCCGAAGACCGTATGCGGTATTAGAACACCTTTCGGTATCTTATCCCTCACTGTAGGGTGCGTTCCTACGCG
>MG|1|V2|R|10|83.01|Proteobacteria|Alphaproteobacteria|Rhodobacterales|Rhodobacteraceae|Roseivivax|halotolerans|
CTGGGCCGTATCTCAGTCCCAGTCTGGCTGATCATCCTCTCAGACCAGCTACACATCATCGGCTTGGTAGGCCATTACCCCACCAACTACCTAATATGACGCAGGCCGCTCCTTCAGCGCATAAAGCTTTAATCCGAAGACCGTATGCGGTATTAGAACACCTTTCGGTGTCTTATCCCTCACTGCAGGGTGCGTTCCTACGCG
>MG|1|V2|F|10|83.65|Proteobacteria|Alphaproteobacteria|Rhodobacterales|Rhodobacteraceae|Roseivivax|halotolerans|
CGCGTAGGAACGCACCCTACAGTGAGGGATAAGATACCGAAAGGTGTTCTAATACCGCATACGGTCTTCGGATTAAAGCATTTATGCGCTGAAGGAGCGGCCTGCGTCATATTAGGTAGTTGGTGGGGTAATGGCCTACCAAGCCGATGATGTGTAGCTGGTCTGAGAGGATGATCAGCCAGACTGGGACTGAGACACGGCCCAG
>MG|1|V2|F|133|83.17|Proteobacteria|Alphaproteobacteria|Rhodobacterales|Rhodobacteraceae|Roseivivax|halotolerans|
CGCGTAGGAACGCACCCTACAGTGAGGGATAAGATACCGAAAGGTGTTCTAATACCGCATACGGTCTTCGGATTAAAGCATTTATGCGCTGAAGGAGCGGCCTGCGTCATATTAGGTAGTTGGTGGGGTAATGGCCTACCAAGCCGATGATGTGTAGCTGGTCTGAGAGGATGATCAGCCAGACTGGGACTGAGATACGGCCCAG
>MG|1|V2|R|20|83.09|Proteobacteria|Alphaproteobacteria|Rhodobacterales|Rhodobacteraceae|Roseivivax|halotolerans|
CTGGGCCGTATCTCAGTCCCAGTCTGGCTGATCATCCTCTCAGACCAGCTACACATCATCGGCTTGGTAGGCCATTACCCCACCAACTACCTAATATGACGCAGGCCGCTCCTTCAGCGCATAAATGCTTTAATCCGAAGACCGTATGCGGTATTAGAACACCTTTCGGTGTCTTATCCCTCACTGCAGGGTGCGTTCCTACGCG
>MG|1|V2|R|69|79.38|Proteobacteria|Betaproteobacteria|Burkholderiales|Oxalobacteraceae|Collimonas|fungivorans|
CTGGGCCGTGTCTCAGTCCCAGTCTGGATGATCATCCTCTCAAACCATCTAACGATCGTCGACTTGGTGAGCCTTTACCTCACCAACTATCTAATCGTACGCAGGCCATTCCCAAACCGCCCGAAAGCTTTAATCCGTAGATCACATGCGGTATTAGCTAATCTTTCGACTAGTTATCCCTCAGTTTGGGGTATGTTCCCACGCG
>MG|1|V2|F|15|79.38|Proteobacteria|Betaproteobacteria|Burkholderiales|Oxalobacteraceae|Collimonas|fungivorans|
CGCGTGGGAACATACCCCAAACTGAGGGATAACTAGTCGAAAGATTAGCTAATACCGCATGTGATCTACGGATTAAAGCTTTCGGGCGGTTTGGGAATGGCCTGCGTACGATTAGATAGTTGGTGAGGTAAAGGCTCACCAAGTCGACGATCGTTAGATGGTTTGAGAGGATGATCATCCAGACTGGGACTGAGACACGGCCCAG
>MG|1|V2|F|13|96.1|Proteobacteria|Deltaproteobacteria|Desulfovibrionales|Desulfovibrionaceae|Desulfovibrio|piger|
CACGTGGATAATCTGCCTCTATGACGGGGATAACAGTTGGAAACGACTGCTAATACCGGATACGCTCATATTAACCTATGAGGAAAGGATGGCCTCTGCTTGCAAGCTATCGCATAGAGATGAGTCCGCGTCCCATTAGCTAGTTGGTGGGGTAATGGCCTACCAAGGCAACGATGGGTAGCCGATCTGAGAGGATGATCGGCCACACTGGAACTGAAACACGGTCCAG
>MG|1|V2|F|13|95.67|Proteobacteria|Deltaproteobacteria|Desulfovibrionales|Desulfovibrionaceae|Desulfovibrio|piger|
CACGTGGATGATCTGCCTCTATGACGGGGATAACAGTTGGAAACGACTGCTAATACCGGATACGCTCATATTAACCTATGAGGAAAGGATGGCCTCTGCTTGCAAGCTATCGCATAGAGATGAGTCCGCGTCCCATTAGCTAGTTGGTGGGGTAATGGCCTACCAAGGCAACGATGGGTAGCCGATCTGAGAGGATGATCGGCCACACTGGAACTGAAACACGGTCCAG
>MG|1|V2|R|28|95.67|Proteobacteria|Deltaproteobacteria|Desulfovibrionales|Desulfovibrionaceae|Desulfovibrio|piger|
CTGGACCGTGTTTCAGTTCCAGTGTGGCCGATCATCCTCTCAGATCGGCTACCCATCGTTGCCTTGGTAGGCCATTACCCCACCAACTAGCTAATGGGACGCGGACTCATCTCTATGCGATAGCTTGCAAGCAGAGGCCATCCTTTCCTCATAGGTTAATATGAGCGTATCCGGTATTAGCAGTCGTTTCCAACTGTTATCCCCGTCATAGAGGCAGATCATCCACGTG
>MG|1|V2|R|19|94.74|Proteobacteria|Deltaproteobacteria|Desulfovibrionales|Desulfovibrionaceae|Desulfovibrio|piger|
CTGGACCGTGTTTCAGTTCCAGTGTGGCCGATCATCCTCTCAGATCGGCTACCCATCGTTGCCTTGGTGGGCCGTTACCCCGCCAACCAGCTAATGGGACGCGGACTCATCTCTATGCGACAGCTTACAGGCAGAGGCCGTCTTTCCTCATAAAGTTATTTATGAGCGTATTCGGTATTAGCAGTCGTTTCCAACTGTTATCCCCATCATAGAGGCAGATTATCCACGCG
>MG|1|V2|R|43|96.1|Proteobacteria|Deltaproteobacteria|Desulfovibrionales|Desulfovibrionaceae|Desulfovibrio|piger|
CTGGACCGTGTTTCAGTTCCAGTGTGGCCGATCATCCTCTCAGATCGGCTACCCATCGTTGCCTTGGTAGGCCATTACCCCACCAACTAGCTAATGGGACGCGGACTCATCTCTATGCGATAGCTTGCAAGCAGAGGCCATCCTTTCCTCATAGGTTAATATGAGCGTATCCGGTATTAGCAGTCGTTTCCAACTGTTATCCCCGTCATAGAGGCAGATTATCCACGTG
>MG|1|V2|R|15|94.3|Proteobacteria|Deltaproteobacteria|Desulfovibrionales|Desulfovibrionaceae|Desulfovibrio|piger|
CTGGACCGTGTTTCAGTTCCAGTGTGGCCGATCATCCTCTCAGATCGGCTACCCATCGTTGCCTTGGTGGGCCGTTACCCCGCCAACCAGCTAATGGGACGCGGACTCATCTCTATGCGACAGCTTACAGGTAGAGGCCGTCTTTCCTCATAAAGTTATTTATGAGCGTATTCGGTATTAGCAGTCGTTTCCAACTGTTATCCCCATCATAGAGGCAGATTATCCACGCG
>MG|1|V2|R|19|95.63|Proteobacteria|Deltaproteobacteria|Desulfovibrionales|Desulfovibrionaceae|Desulfovibrio|piger|
CTGGACCGTGTTTCAGTTCCAGTGTGGCCGATCATCCTCTCAGATCGGCTACCCATCGTTGCCTTGGTGGGCCGTTACCCCGCCAACCAGCTAATGGGACGCGGACTCATCTCTATGCGACAGCTTACAAGCAGAGGCCGTCTTTCCTCATAAAGTCATCTATGAGCGTATTCGGTATTAGCAGTCGTTTCCAACTGTTATCCCCATCATAGAGGCAGATTATCCACGCG
>MG|1|V2|R|19|95.24|Proteobacteria|Deltaproteobacteria|Desulfovibrionales|Desulfovibrionaceae|Desulfovibrio|piger|
CTGGACCGTGTTTCAGTTCCAGTGTGGCCGATCATCCTCTCAGATCGGCTACCCATCGTTGCCTTGGTAGGCCATTACCCCACCAACTAGCTAATGGGACGCGGACTCATCTCTACGCGATAGCTTGCAAGCAGAGGCCATCCTTTCCTCATAGGTTAATATGAGCGTATCCGGTATTAGCAGTCGTTTCCAACTGTTATCCCCGTCATAGAGGCAGATCATCCACGTG
>MG|1|V2|R|12|99.54|Proteobacteria|Gammaproteobacteria|Enterobacteriales|Enterobacteriaceae|Mangrovibacter / Raoultella|Mangrovibacter plantisponsor / Raoultella planticola|
CTGGACCGTGTCTCAGTTCCAGTGTGGCTGGTCATCCTCTCAGACCAGCTAGGGATCGTCGCCTTGGTGAGCCGTTACCCCACCAACAAGCTAATCCCATCTGGGCACATCCGATGGCAAGAGGCCCGAAGGTCCCCCTCTTTGGTCTTGCGACGTTATGCGGTATTAGCTACCGTTTCCAGTAGTTATCCCCCTCCATCAGGCAGTTTCCCAGACA
>MG|1|V2|F|17|100.0|Proteobacteria|Gammaproteobacteria|Enterobacteriales|Enterobacteriaceae|Enterobacter / Escherichia / Escherichia/Shigella / Eschericia/Shigella|Enterobacter hormaechei / Escherichia fergusonii / Escherichia vulneris / Escherichia/Shigella coli / Escherichia/Shigella coli/sonnei / Eschericia/Shigella coli/dysenteriae / Eschericia/Shigella coli/flexneri|
TGTCTGGGAAACTGCCTGATGGAGGGGGATAACTACTGGAAACGGTAGCTAATACCGCATAACGTCGCAAGACCAAAGAGGGGGACCTTCGGGCCTCTTGCCATCGGATGTGCCCAGATGGGATTAGCTAGTAGGTGGGGTAACGGCTCACCTAGGCGACGATCCCTAGCTGGTCTGAGAGGATGACCAGCCACACTGGAACTGAGACACGGTCCAG
>MG|1|V2|F|11|87.75|Synergistetes|Synergistia|Synergistales|Synergistaceae|Cloacibacillus|porcorum|
CGCGTGAGGACCTGTCTCCGGCAGGGGGACAACATTTGGAAACGGATGCTAATACCGCATAAGCCGAGAGGTGAAAGGAGCAATCCGGCAGGAGAGGGACTCGCGTTCTATCAGCTAGTAGGCGGGGTAAAGGCCCACCTAGGCGAAGACGGATAGCCGGACTGAGAGGTCGACCGGCCACACTGGAACTGAGACACGGTCCAG
>MG|1|V2|F|10|87.32|Synergistetes|Synergistia|Synergistales|Synergistaceae|Cloacibacillus|porcorum|
CGCGTGAGGACCTGTCTCCGGCAGGGGGACGAACATTTGGAAACGGATGCTAATACCGCATAAGCCGAGAGGTGAAAGGAGCAATCCGGCAGGAGAGGGACTCGCGTTCTATCAGCTAGTAGGCGGGGTAAAGGCCCACCTAGGCGAAGACGGATAGCCGGACTGAGAGGTCGACCGGCCACACTGGAACTGAGACACGGTCCAG
