# Supplementary material for: A comparative analysis of microbial profile of Guinea fowl and chicken using metagenomic approach
Source: PLoS One. 2018 Mar 1;13(3):e0191029. doi: 10.1371/journal.pone.0191029 (PMC5832216; doi:10.1371/journal.pone.0191029)
Supplement: S1 File — 16SrRNA sequencing data revealing Intestinal microbial profile of the chicken gastrointestinal tract. (ZIP) [file pone.0191029.s002.zip › exports/S001_chic_2_sample_16s_10-23-15_v2_V4_reads_family.fasta]

>MG|3|V4|F|10|95.55|Actinobacteria|Actinobacteria|Coriobacteriales|Coriobacteriaceae|Olsenella|sp.|
CGTAGGGGGGCGAGCGTTATCCGGATTCATTGGGCGTAAAGCGCTCGTAGGCGGTCCGTTAGGTCGGGAGTCAAATCCGGGGGCTCAACCCCCGCCCGCTCCCGATACCGGCGGACTTGAGTTTGGTAGGGGGAAGGCGGAATTCCAAGTGTAGCGGTGGAATGCGCAGATATTTGGAAGAACACCGGTGGCGAAGGCGGCCTTCTGGGCCACAACTGACGCTGAGGAGCGAAAGCTAGGGGAGCGA
>MG|3|V4|F|88|95.92|Actinobacteria|Actinobacteria|Coriobacteriales|Coriobacteriaceae|Olsenella|sp.|
CGTAGGGGGCGAGCGTTATCCGGATTCATTGGGCGTAAAGCGCTCGTAGGCGGTCCGTTAGGTCGGGAGTCAAATCCGGGGGCTCAACCCCCGCCCGCTCCCGATACCGGCGGACTTGAGTTTGGTAGGGGAAGGCGGAATTCCAAGTGTAGCGGTGGAATGCGCAGATATTTGGAAGAACACCGGTGGCGAAGGCGGCCTTCTGGGCCACAACTGACGCTGAGGAGCGAAAGCTGGGGGAGCGA
>MG|3|V4|F|11|95.92|Actinobacteria|Actinobacteria|Coriobacteriales|Coriobacteriaceae|Olsenella|sp.|
CGTAGGGGGCGAGCGTTATCCGGATTCATTGGGCGTAAAGCGCTCGTAGGCGGTCCGTTAGGTCGGGAGTCAAATCCGGGGGCTCAACCCCCGCCCGCTCTCGATACCGGCGGACTTGAGTTTGGTAGGGGAAGGCGGAATTCCAAGTGTAGCGGTGGAATGCGCAGATATTTGGAAGAACACCGGTGGCGAAGGCGGCCTTCTGGGCCACAACTGACGCTGAGGAGCGAAAGCTAGGGGAGCGA
>MG|3|V4|F|11|95.47|Actinobacteria|Actinobacteria|Coriobacteriales|Coriobacteriaceae|Olsenella|sp.|
CGTAGGGGGCGAGCGTTATCCGGATTCATTGGGCGTAAAGCGCTCGTAGGCGGTCCGTTAGGTCGGGAGTCAAATCCGGGGGCTCAACCCCCGCCCGCTCCCGATACCGGCGGACTTGAGTTTGGTAGGGGAAGGCGGAATTCCAAGTGTAGCGGTGGAATGCGCAGATATTTGGAAGAACACCGGTGGCGAAGGCGGCCTTCTGGGCCACAACTGACGCTGAGGCGCGAAAGTGTGGGGAGCAAA
>MG|3|V4|R|14|95.93|Actinobacteria|Actinobacteria|Coriobacteriales|Coriobacteriaceae|Olsenella|sp.|
TCGCTCCCCTAGCTTTTCGCTCCTCAGCGTCAGTTGTGGCCCAGAAGGCCGCCTTCGCCACCGGTGTTCTTCCAAATATCTGCGCATTCCACCGCTACACTTGGAATTCCGCCTTCCCCTACCAAACTCAAGTCCGCCGGTATCGGGAGCGGGCGGGGGTTGAGCCCCCGGATTTGACTCCCGACCTAACGGACCGCCTACGAGCGCTTTACGCCCAATGAATCCGGATAACGCTCGCCCCCTACG
>MG|3|V4|F|34|95.93|Actinobacteria|Actinobacteria|Coriobacteriales|Coriobacteriaceae|Olsenella|sp.|
CGTAGGGGGCGAGCGTTATCCGGATTCATTGGGGCGTAAAGCGCTCGTAGGCGGTCCGTTAGGTCGGGAGTCAAATCCGGGGGCTCAACCCCCGCCCGCTCCCGATACCGGCGGACTTGAGTTTGGTAGGGGAAGGCGGAATTCCAAGTGTAGCGGTGGAATGCGCAGATATTTGGAAGAACACCGGTGGCGAAGGCGGCCTTCTGGGCCACAACTGACGCTGAGGAGCGAAAGCTAGGGGAGCGA
>MG|3|V4|F|10|95.51|Actinobacteria|Actinobacteria|Coriobacteriales|Coriobacteriaceae|Enorma|massiliensis|
CGTAGGGGGCGAGCGTTATCCGGATTCATTGGGCGTAAAGCGCGCGTAGGCGGCCGCGCAGGCGGGGCGTAAAATGCCGGGGCTCAACCCCGGCCCGCGCCCCGAACCGCGCGGCTTGGGTCCGGCAGGGGAGGGTGGAACACCCGGTGTAGCGGTGGAATGCGCAGATATCGGGTGGAACACCGGTGGCGAAGGCGGCCCTCTGGGCCGAGACCGACGCTGAGGCGCGAAAGCTGGGGGAGCGA
>MG|3|V4|F|28|95.92|Actinobacteria|Actinobacteria|Coriobacteriales|Coriobacteriaceae|Olsenella|sp.|
CGTATGGTGCAAGCGTTATCCGGATTCATTGGGCGTAAAGCGCTCGTAGGCGGTCCGTTAGGTCGGGAGTCAAATCCGGGGGCTCAACCCCCGCCCGCTCCCGATACCGGCGGACTTGAGTTTGGTAGGGGAAGGCGGAATTCCAAGTGTAGCGGTGGAATGCGCAGATATTTGGAAGAACACCGGTGGCGAAGGCGGCCTTCTGGGCCACAACTGACGCTGAGGAGCGAAAGCTAGGGGAGCGA
>MG|3|V4|F|30|95.92|Actinobacteria|Actinobacteria|Coriobacteriales|Coriobacteriaceae|Olsenella|sp.|
CGTAGGTGGCAAGCGTTATCCGGATTTATTGGGCGTAAAGCGCTCGTAGGCGGTCCGTTAGGTCGGGAGTCAAATCCGGGGGCTCAACCCCCGCCCGCTCCCGATACCGGCGGACTTGAGTTTGGTAGGGGAAGGCGGAATTCCAAGTGTAGCGGTGGAATGCGCAGATATTTGGAAGAACACCGGTGGCGAAGGCGGCCTTCTGGGCCACAACTGACGCTGAGGAGCGAAAGCTAGGGGAGCGA
>MG|3|V4|F|114|94.33|Actinobacteria|Actinobacteria|Coriobacteriales|Coriobacteriaceae|Enterorhabdus|caecimuris|
CGTAGGGGGCGAGCGTTATCCGGATTCATTGGGCGTAAAGCGCGCGCAGGCGGCCGATCAAGCGGAACCTCTAATCCCGGGGCTCAACCCCGCGGCCGGGTTCCGAACTGGTCGGCTCGAGTTCGGTAGAGGAGGGTGGAATTCCCGGTGTAGCGGTGGAATGCGCAGATATCGGGAAGAACACCGATGGCGAAGGCAGCCCTCTGGGCCGACACTGACGCTGAGGCGCGAAAGCTGGGGGAGCGAA
>MG|3|V4|F|177|95.92|Actinobacteria|Actinobacteria|Coriobacteriales|Coriobacteriaceae|Olsenella|sp.|
CGTAGGGGGCGAGCGTTATCCGGATTCATTGGGCGTAAAGCGCTCGTAGGCGGTCCGTTAGGTCGGGAGTCAAATCCGGGGGCTCAACCCCCGCCCGCTCCCGATACCGGCGGACTTGAGTTTGGTAGGGGAAGGCGGAATTCCAAGTGTAGCGGTGGAATGCGCAGATATTTGGAAGAACGCCGGTGGCGAAGGCGGCCTTCTGGGCCACAACTGACGCTGAGGAGCGAAAGCTAGGGGAGCGA
>MG|3|V4|F|42|95.47|Actinobacteria|Actinobacteria|Coriobacteriales|Coriobacteriaceae|Olsenella|sp.|
CGTAGGGGGCGAGCGTTATCCGGATTCATTGGGCGTAAAGCGCTCGTAGGCGGTCCGTTAGGTCGGGAGTCAAATCCGGGGGCTCAACCCCCGCCCGCTCCCGATACCGGCGGACTTGAGTTTGGTAGGGGAAGGCGGAATTCCAAGTGTAGCGGTGGAATGCGCAGATATTTGGAAGAACACCGGTGGCGAAGGCGGCCTTCTGGGCCACAACTGACGCTGAGGAGCGAAAGCGTGGGGAGCAA
>MG|3|V4|F|12|95.92|Actinobacteria|Actinobacteria|Coriobacteriales|Coriobacteriaceae|Olsenella|sp.|
CGTAGGGGGCGAGCGTTATCCGGATTCATTGGACGTAAAGCGCTCGTAGGCGGTCCGTTAGGTCGGGAGTCAAATCCGGGGGCTCAACCCCCGCCCGCTCCCGATACCGGCGGACTTGAGTTTGGTAGGGGAAGGCGGAATTCCAAGTGTAGCGGTGGAATGCGCAGATATTTGGAAGAACACCGGTGGCGAAGGCGGCCTTCTGGGCCACAACTGACGCTGAGGAGCGAAAGCTAGGGGAGCGA
>MG|3|V4|F|11|95.93|Actinobacteria|Actinobacteria|Coriobacteriales|Coriobacteriaceae|Collinsella|tanakaei|
CGTAGGGGGCGAGCGTTATCCGGATTCATTGGGCGTAAAGCGCGCGCAGGCGGCCGCGCAGGCGGGGGGTCAAATCCCGGGGCTCAACCCCGGGCCGCCCCCCCGAACCGCGCGGCTTGGGTCCGGTAGGGGAGGGCGGAACACCCGGTGTAGCGGTGGAATGCGCAGATATCGGGTGGAACACCGGTGGCGAAGGCGGCCCTCTGGGCCGAGACCGACGCTGAGGCGCGAAAGCTGGGGGAGCGA
>MG|3|V4|F|14|95.92|Actinobacteria|Actinobacteria|Coriobacteriales|Coriobacteriaceae|Olsenella|sp.|
CGTAGGGGGCGAGCGTTATCCGGATTCATTGGGCGTAAAGCGCTCGTAGGCGGTCCGTTAGGTCGGGAGTCAAATCCGGGGGCTCAACCCCCGCCCGCTCCCGATACCGGCGGACTTGAGTTTGGTAGGGGAAGGCGGAATTCCAAGTGTAGCGGTGGAATGCGCAGATATTTGGAAGAACACCGGTGGCGAAGGCGGCCTCTGGGCCACAACTGACGCTGAGGAGCGAAAGCTAGGGGAGCGA
>MG|3|V4|F|14|95.9|Actinobacteria|Actinobacteria|Coriobacteriales|Coriobacteriaceae|Olsenella|sp.|
CATAGGGGGCGAGCGTTATCCGGATTCATTGGGCGTAAAGCGCTCGTAGGCGGTCCGTTAGGTCGGGAGTCAAATCCGGGGGCTCAACCCCCCGCCCGCTCCCGATACCGGCGGACTTGAGTTTGGTAGGGGAAGGCGGAATTCCAAGTGTAGCGGTGGAATGCGCAGATATTTGGAAGAACACCGGTGGCGAAGGCGGCCTTCTGGGCCACAACTGACGCTGAGGAGCGAAAGCTAGGGGAGCGA
>MG|3|V4|R|22|95.92|Actinobacteria|Actinobacteria|Coriobacteriales|Coriobacteriaceae|Olsenella|sp.|
TCGCTCCCCTAGCTTTCGCTCCTCAGCGTCAGTTGTAGCCCAGAAGGCCGCCTTCGCCACCGGTGTTCTTCCAAATATCTGCGCATTCCACCGCTACACTTGGAATTCCGCCTTCCCCTACCAAACTCAAGTCCGCCGGTATCGGGAGCGGGCGGGGGTTGAGCCCCCGGATTTGACTCCCGACCTAACGGACCGCCTACGAGCGCTTTACGCCCAATGAATCCGGATAACGCTCGCCCCCTACG
>MG|3|V4|F|24|95.55|Actinobacteria|Actinobacteria|Coriobacteriales|Coriobacteriaceae|Olsenella|sp.|
CGTAGGGGGGCGAGCGTTATCCGGATTCATTGGGCGTAAAGCGCTCGTAGGCGGTCCGTTAGGTCGGGAGTCAAATCCGGGGGGCTCAACCCCCGCCCGCTCCCGATACCGGCGGACTTGAGTTTGGTAGGGGAAGGCGGAATTCCAAGTGTAGCGGTGGAATGCGCAGATATTTGGAAGAACACCGGTGGCGAAGGCGGCCTTCTGGGCCACAACTGACGCTGAGGAGCGAAAGCTAGGGGAGCGA
>MG|3|V4|F|10|96.75|Actinobacteria|Actinobacteria|Coriobacteriales|Coriobacteriaceae|Collinsella|tanakaei|
CGTAGGGGGCGAGCGTTATCCGGATTCATTGGGCGTAAAGCGCGCGTAGGCGGCCGCGCAGGCGGGGGGTCAAATCCCGGGGCTCAACCCCGGGCCGCCCCCCGAACCGCGCGGCTTGGGTCCGGTAGGGGAGGGTGGAATACCCGGTGTAGCGGTGGAATGCGCAGATATCGGGTAGAACACCGGTGGCGAAGGCGGCCCTCTGGGCCGAGACCGACGCTGAGGCGCGAAAGCTGGGGGGAGCGA
>MG|3|V4|F|13|95.53|Actinobacteria|Actinobacteria|Coriobacteriales|Coriobacteriaceae|Olsenella|sp.|
CGTAGGGGGCGAGCGTTATCCGGATTCATTGGGCGTAAAGCGCTCGTAGGCGGTCCGTTAGGTCGGGAGTCAAATCCGGGGGCTCAACCCCCCGCCCGCTCCCGATACCGGCGGACTTGAGTTTGGTAGGGGAAGGCGGAATTCCAAGTGTAGCGGTGGAATGCGCAGATATTTGGAAGAACACCGGTGGCGAAGGCGGCCTTCTGGGCCACAACTGACGCTGAGGAGCGAAAGCTGGGGGAGCGA
>MG|3|V4|F|10|95.92|Actinobacteria|Actinobacteria|Coriobacteriales|Coriobacteriaceae|Olsenella|sp.|
CGTAGGGGGCGAGCGTTATCCGGATTCATTGGGCGTAAAGCGCTCGTAGGCGGTCCGTTAGGTCGGGAGTCAAATCCGGGGGCCCAACCCCCGCCCGCTCCCGATACCGGCGGACTTGAGTTTGGTAGGGGAAGGCGGAATTCCAAGTGTAGCGGTGGAATGCGCAGATATTTGGAAGAACACCGGTGGCGAAGGCGGCCTTCTGGGCCACAACTGACGCTGAGGAGCGAAAGCTAGGGGAGCGA
>MG|3|V4|R|46|95.95|Actinobacteria|Actinobacteria|Coriobacteriales|Coriobacteriaceae|Olsenella|sp.|
TCGCTCCCCTAGCTTTCGCTCCTCAGCGTCAGTTGTGGCCCAGAAGGCCGCCTTCGCCACCGGTGTTCTTCCAAATATCTGCGCATTCCACCGCTACACTTGGAATTCCGCCTTCCCCTACCCAAACTCAAGTCCGCCGGTATCGGGAGCGGGCGGGGGTTGAGCCCCCGGATTTGACTCCCGACCTAACGGACCGCCTACGAGCGCTTTACGCCCAATGAATCCGGATAACGCTCGCCCCCTACGT
>MG|3|V4|R|12|95.92|Actinobacteria|Actinobacteria|Coriobacteriales|Coriobacteriaceae|Enorma|massiliensis|
TCGCTCCCCCAGCTTTCGCGCCTCAGCGTCGGTGCCGGCCCAGAGGGCCGCCTTCGCCACCGGTGTTCCACCCGATATCTGCGCATTCCACCGCTACACCGGGTGTTCCACCCTCCCCTGCCGGACCCAAGCCGCGCGGTTCGGGGCGCGGCGCGGGGTTGAGCCCCGCGGTTTTACGCCCCGCCTGCGCGGCCGCCTACGCGCGCTTTACGCCCAATGAATCCGGATAACGCTCGCCCCCTACG
>MG|3|V4|R|75|95.95|Actinobacteria|Actinobacteria|Coriobacteriales|Coriobacteriaceae|Collinsella|tanakaei|
TCGCTCCCCCCAGCTTTCGCGCCTCAGCGTCGGTCTCGGCCCAGAGGGCCGCCTTCGCCACCGGTGTTCCACCCGATATCTGCGCATTCCACCGCTACACCGGGTGTTCCGCCCTCCCCTACCGGACCCAAGCCGCGCGGTTCGGGGGGGCGGCCCGGGGTTGAGCCCCGGGATTTGACCCCCCGCCTGCGCGGCCGCCTACGCGCGCTTTACGCCCAATGAATCCGGATAACGCTCGCCCCCTACG
>MG|3|V4|F|16|95.53|Actinobacteria|Actinobacteria|Coriobacteriales|Coriobacteriaceae|Enorma|massiliensis|
CGTAGGGGGCGAGCGTTATCCGGATTCATTGGGCGTAAAGCGCGCGTAGGCGGCCGCGCAGGGCGGGGCGTCAAATGGCGGGGCTCAACCCCGTCCCGCGCCCCGAACCGCGCGGCTTGGGTCCGGCAGGGGAGGGTGGAATTCCCGGTGTAGCGGTGGAATGCGCAGATATCGGGAGGAACACCGGTGGCGAAGGCGGCCCTCTGGGCCGGCACCGACGCTGAGGCGCGAAAGCCGGGGGAGCGA
>MG|3|V4|F|15|95.92|Actinobacteria|Actinobacteria|Coriobacteriales|Coriobacteriaceae|Olsenella|sp.|
CGTAGGGGGCGAGCGTTATCCGGATTCATTGGGCGTAAAGCGCTCGTAGGCGGTCCGTTAGGTCGGGAGTCAAATCCGGGGGCTCAACCCCCGCCCGCTCCCGATACCGGCGGACTTGAGTTTGGTAGGGGAAGGCGGAATTCCAAGTGTAGCGGTGGAATGCGCAGATATTTGGAAGAACACCGGTGGCGAAGGCGGCCTTCTGGGCCACAACTGGCGCTGAGGAGCGAAAGCTAGGGGAGCGA
>MG|3|V4|F|13|95.55|Actinobacteria|Actinobacteria|Coriobacteriales|Coriobacteriaceae|Olsenella|sp.|
CGTAGGGGGCGAGCGTTATCCGGATTCATTGGGCGTAAAGCGCTCGTAGGCGGTCCGTTAGGTCGGGAGTCAAATCCGGGGGCTCAACCCCCGCCCGCTCCCGATACCGGCGGACTTGAGTTTGGTAGGGGAAGGCGGAATTCCAAGTGTAGCGGTGGAATGCGCAGATATTTGGAAGAACACCGGTGGGCGAAGGCGGCCTTCTGGGCCACAACTGACGCTGAGGAGCGAAAGCTAGGGGGAGCGA
>MG|3|V4|R|36|96.33|Actinobacteria|Actinobacteria|Coriobacteriales|Coriobacteriaceae|Olsenella|sp.|
TCGCTCCCCTAGCTTTCGCTCCTCAGCGTCAGTTGTGGCCCAGAAGGCCGCCTTCGCCACCGGTGTTCTTCCAAATATCTGCGCATTCCACCGCTACACTTGGAATTCCGCCTTCCCCTACCAAACTCAAGTCCGCCGGTATCGGGAGCGGGCGGGGGTTGAGCCCCCGGATTTGACTCCCGACCTAACGGACCGCCTACGAGCGCTTTACGCCCAATGAATCCGGATAACGCTTGCCACCTACG
>MG|3|V4|F|20|95.55|Actinobacteria|Actinobacteria|Coriobacteriales|Coriobacteriaceae|Enorma|massiliensis|
CGTAGGGGGCGAGCGTTATCCGGATTCATTGGGCGTAAAGCGCGCGTAGGCGGCCGCGCAGGCGGGGCGTCAAATGGCGGGGCTCAACCCCGTCCCGCGCCCCGAACCGCGCGGCTTGGGTCCGGCAGGGGAGGGTGGAATTCCCGGTGTAGCGGTGGAATGCGCAGATATCGGGAGGAACACCGGTGGCGAAGGCGGCCCTCTGGGCCGGCACCGACGCTGAGGCGCGAAAGCCGGGGGGAGCGAA
>MG|3|V4|F|10|95.53|Actinobacteria|Actinobacteria|Coriobacteriales|Coriobacteriaceae|Olsenella|sp.|
CGTAGGTGGCGAGCGTTATCCGGATTCATTGGGCGTAAAGCGCTCGTAGGCGGTCCGTTAGGTCGGGAGTCAAATCCGGGGGCTCAACCCCCCGCCCGCTCCCGATACCGGCGGACTTGAGTTTGGTAGGGGAAGGCGGAATTCCAAGTGTAGCGGTGGAATGCGCAGATATTTGGAAGAACACCGGTGGCGAAGGCGGCCTTCTGGGCCACAACTGACGCTGAGGAGCGAAAGCTAGGGGAGCGA
>MG|3|V4|F|60|96.36|Actinobacteria|Actinobacteria|Coriobacteriales|Coriobacteriaceae|Collinsella|tanakaei|
CGTAGGGGGCGAGCGTTATCCGGATTCATTGGGCGTAAAGCGCGCGTAGGCGGCCGCGCAGGCGGGGGGTCAAATCCCGGGGCTCAACCCCGGGCCGCCCCCCCGAACCGCGCGGCTTGGGTCCGGTAGGGGAGGGTGGAATACCCGGTGTAGCGGTGGAATGCGCAGATATCGGGTAGAACACCGGTGGCGAAGGCGGCCCTCTGGGCCGAGACCGACGCTGAGGCGCGAAAGCTGGGGGGAGCGA
>MG|3|V4|F|20|96.73|Actinobacteria|Actinobacteria|Coriobacteriales|Coriobacteriaceae|Olsenella|sp.|
CGTAGGGGGCGAGCGTTATCCGGATTCATTGGGCGTAAAGCGCTCGTAGGCGGCCCGTTAGGTCGGGAGTCAAATCCGGGGGCTCAACCCCCGCCCGCTCCCGATACCGGCGGACTTGAGTTTGGTAGGGGAAGGCGGAATTCCAAGTGTAGCGGTGGAATGCGCAGATATTTGGAAGAACACCGGTGGCGAAGGCGGCCTTCTGGGCCACAACTGACGCTGAGGAGCGAAAGCTAGGGGAGCGA
>MG|3|V4|F|12|96.33|Actinobacteria|Actinobacteria|Coriobacteriales|Coriobacteriaceae|Olsenella|sp.|
CGTAGGGGGCGAGCGTTATCCGGATTCATTGGGCGTAAAGCGCCCGTAGGCGGTCCGTTAGGTCGGGAGTCAAATCCGGGGGCTCAACCCCCGCCCGCTCCCGATACCGGCGGACTTGAGTTTGGTAGGGGAAGGCGGAATTCCAAGTGTAGCGGTGGAATGCGCAGATATTTGGAAGAACACCGGTGGCGAAGGCGGCCTTCTGGGCCACAACTGACGCTGAGGAGCGAAAGCTAGGGGAGCGA
>MG|3|V4|F|23|95.92|Actinobacteria|Actinobacteria|Coriobacteriales|Coriobacteriaceae|Olsenella|sp.|
CGTAGGGGGCGAGCGTTATCCGGATTCATTGGGCGTAAAGCGCTCGTAGGCGGTCCGTTAGGTCGGGAGTCAAATCCGGGGGCTCAACCCCCGCCCGCTCCCGATACCGGCGGACTTGAGTTTGGTAGGGGAAGGCGGAATTCCAAGTGTAGCGGTGGAATGCGCAGATATTTGGAGGAACACCGGTGGCGAAGGCGGCCTTCTGGGCCACAACTGACGCTGAGGAGCGAAAGCTAGGGGAGCGA
>MG|3|V4|R|11|95.92|Actinobacteria|Actinobacteria|Coriobacteriales|Coriobacteriaceae|Olsenella|sp.|
TCGCTCCCCTAGCTTTCGCTCCTCAGCGTCAGTTGTGGCCCAGAAGGCCGCCTTTGCCACCGGTGTTCTTCCAAATATCTGCGCATTCCACCGCTACACTTGGAATTCCGCCTTCCCCTACCAAACTCAAGTCCGCCGGTATCGGGAGCGGGCGGGGGTTGAGCCCCCGGATTTGACTCCCGACCTAACGGACCGCCTACGAGCGCTTTACGCCCAATGAATCCGGATAACGCTCGCCCCCTACG
>MG|3|V4|F|19|95.51|Actinobacteria|Actinobacteria|Coriobacteriales|Coriobacteriaceae|Olsenella|sp.|
CGTAGGTGGCAAGCGTTGTCCGGATTTATTGGGCGTAAAGCGCTCGTAGGCGGTCCGTTAGGTCGGGAGTCAAATCCGGGGGCTCAACCCCCGCCCGCTCCCGATACCGGCGGACTTGAGTTTGGTAGGGGAAGGCGGAATTCCAAGTGTAGCGGTGGAATGCGCAGATATTTGGAAGAACACCGGTGGCGAAGGCGGCCTTCTGGGCCACAACTGACGCTGAGGAGCGAAAGCTAGGGGAGCGA
>MG|3|V4|F|117|95.95|Actinobacteria|Actinobacteria|Coriobacteriales|Coriobacteriaceae|Olsenella|sp.|
CGTAGGGGGCGAGCGTTATCCGGATTCATTGGGCGTAAAGCGCTCGTAGGCGGTCCGTTAGGTCGGGAGTCAAATCCGGGGGCTCAACCCCCGCCCGCTCCCGATACCGGCGGACTTGAGTTTGGTAGGGGAAGGCGGAATTCCAAGTGTAGCGGTGGAATGCGCAGATATTTGGAAGAACACCGGTGGCGAAGGCGGCCTTCTGGGCCACAACTGACGCTGAGGAGCGAAAGCTAGGGGGAGCGAAA
>MG|3|V4|F|18|96.34|Actinobacteria|Actinobacteria|Coriobacteriales|Coriobacteriaceae|Olsenella|sp.|
CGTAGGGGGCGAGCGTTATCCGGATTCATTGGGCGTAAAGCGCTCGTAGGCGGTCCGTTAGGTCGGGAGTCAAATCCGGGGGCTCAACCCCCGCCCGCTCCCGATACCGGCGGACTTGAGTTTGGTAGGGGAAGGCGGAATTCCAAGTGTAGCGGTGGAATGCGCAGATATTTGGAAGAACACCGGTGGCGAAGGCGGCCTTCTGGGCCACAACTGACGCTGAGGCGCGAAAGCTGGGGGAGCGAA
>MG|3|V4|F|152|96.31|Actinobacteria|Actinobacteria|Coriobacteriales|Coriobacteriaceae|Olsenella|sp.|
CATAGGGGGCGAGCGTTATCCGGATTCATTGGGCGTAAAGCGCTCGTAGGCGGTCCGTTAGGTCGGGAGTCAAATCCGGGGGCTCAACCCCCGCCCGCTCCCGATACCGGCGGACTTGAGTTTGGTAGGGGAAGGCGGAATTCCAAGTGTAGCGGTGGAATGCGCAGATATTTGGAAGAACACCGGTGGCGAAGGCGGCCTTCTGGGCCACAACTGACGCTGAGGAGCGAAAGCTAGGGGAGCGAA
>MG|3|V4|F|14|95.51|Actinobacteria|Actinobacteria|Coriobacteriales|Coriobacteriaceae|Olsenella|sp.|
CGTAGGGGGCGAGCGTTATCCGGATTCATTGGGCGTAAAGCGCTCGTAGGCGGTCCGTTAGGTCGGGAGTCAAATCCGGGGGCTCAACCCCCGCACGCTCCCGATACCGGCGGACTTGAGTTTGGTAGGGGAAGGCGGAATTCCAAGTGTAGCGGTGGAATGCGCAGATATTTGGAAGAACACCGGTGGCGAAGGCGGCCTTCTGGGCCACAACTGACGCTGAGGAGCGAAAGCTGGGGGAGCGA
>MG|3|V4|F|12|95.93|Actinobacteria|Actinobacteria|Coriobacteriales|Coriobacteriaceae|Olsenella|sp.|
CGTAGGGGGCGAGCGTTATCCGGATTCATTGGGCGTAAAGCGCTCGTAGGCGGTCCGTTAGGTCGGGAGTCAAATCCGGGGGCGTCAACCCCCGCCCGCTCCCGATACCGGCGGACTTGAGTTTGGTAGGGGAAGGCGGAATTCCAAGTGTAGCGGTGGAATGCGCAGATATTTGGAAGAACACCGGTGGCGAAGGCGGCCTTCTGGGCCACAACTGACGCTGAGGAGCGAAAGCTAGGGGAGCGA
>MG|3|V4|F|10|94.29|Actinobacteria|Actinobacteria|Coriobacteriales|Coriobacteriaceae|Olsenella|sp.|
CGTAGGGTCCAAGCGCTGTCCGGAATTATTGGGCGTAAAGCGCTCGTAGGCGGTCCGTTAGGTCGGGAGTCAAATCCGGGGGCTCAACCCCCGCCCGCTCCCGATACCGGCGGACTTGAGTTTGGTAGGGGAAGGCGGAATTCCAAGTGTAGCGGTGGAATGCGCAGATATTTGGAAGAACACCGGTGGCGAAGGCGGCCTTCTGGGCCACAACTGACGCTGAGGAGCGAAAGCTAGGGGAGCGA
>MG|3|V4|F|18|96.33|Actinobacteria|Actinobacteria|Coriobacteriales|Coriobacteriaceae|Olsenella|sp.|
CGTAGGGAGCAAGCGTTATCCGGATTCATTGGGCGTAAAGCGCTCGTAGGCGGTCCGTTAGGTCGGGAGTCAAATCCGGGGGCTCAACCCCCGCCCGCTCCCGATACCGGCGGACTTGAGTTTGGTAGGGGAAGGCGGAATTCCAAGTGTAGCGGTGGAATGCGCAGATATTTGGAAGAACACCGGTGGCGAAGGCGGCCTTCTGGGCCACAACTGACGCTGAGGAGCGAAAGCTAGGGGAGCGA
>MG|3|V4|R|12|95.51|Actinobacteria|Actinobacteria|Coriobacteriales|Coriobacteriaceae|Olsenella|sp.|
TCGCTCCCCACGCTTTCGCTCCTCAGCGTCAGTTGTGGCCCAGAAGGCCGCCTTCGCCACCGGTGTTCTTCCAAATATCTGCGCATTCCACCGCTACACTTGGAATTCCGCCTTCCCCTACCAAACTCAAGTCCGCCGGTATCGGGAGCGGGCGGGGGTTGAGCCCCCGGATTTGACTCCCGACCTAACGGACCGCCTACGAGCGCTTTACGCCCAATGAATCCGGATAACGCTCGCCCCCTACG
>MG|3|V4|R|10|95.53|Actinobacteria|Actinobacteria|Coriobacteriales|Coriobacteriaceae|Olsenella|sp.|
TCGCTCCCCTAGCTTTCGCTCCTCAGCGTCAGTTGTGGCCCAGAAGGCCGCCTTCGCCACCGGTGTTCTTCCAAATATCTGCGCATTCCACCGCTACACTTGGAATTCCGCCTTCCCCTACCAAACTCAAGTCCGCCGGTATCGGGAGCGTGCGGGGGGTTGAGCCCCCGGATTTGACTCCCGACCTAACGGACCGCCTACGAGCGCTTTACGCCCAATGAATCCGGATAACGCTCGCCCCCTACG
>MG|3|V4|R|34|96.36|Actinobacteria|Actinobacteria|Coriobacteriales|Coriobacteriaceae|Collinsella|tanakaei|
TCGCTCCCCCCAGCTTTCGCGCCTCAGCGTCGGTCTCGGCCCAGAGGGCCGCCTTCGCCACCGGTGTTCTACCCGATATCTGCGCATTCCACCGCTACACCGGGTATTCCACCCTCCCCTACCGGACCCAAGCCGCGCGGTTCGGGGGGGCGGCCCGGGGTTGAGCCCCGGGATTTGACCCCCCGCCTGCGCGGCCGCCTACGCGCGCTTTACGCCCAATGAATCCGGATAACGCTCGCCCCCTACG
>MG|3|V4|F|120|95.93|Actinobacteria|Actinobacteria|Coriobacteriales|Coriobacteriaceae|Olsenella|sp.|
CGTAGGGGGCGAGCGTTATCCGGATTCATTGGGCGTAAAGCGCTCGTAGGCGGTCCGTTAGGTCGGGAGTCAAATCCGGGGGCTCAACCCCCGCCCGCTCCCGATACCGGCGGACTTGAGTTTGGGTAGGGGAAGGCGGAATTCCAAGTGTAGCGGTGGAATGCGCAGATATTTGGAAGAACACCGGTGGCGAAGGCGGCCTTCTGGGCCACAACTGACGCTGAGGAGCGAAAGCTAGGGGAGCGA
>MG|3|V4|F|13|95.06|Actinobacteria|Actinobacteria|Coriobacteriales|Coriobacteriaceae|Olsenella|sp.|
CGTAGGGGGCGAGCGTTATCCGGATTCATTGGGCGTAAAGCGCTCGTAGGCGGTCCGTTAGGTCGGGAGTCAAATCCGGGGGCTCAACCCCCGCCCGCTCCCGATACCGGCGGACTTGAGTTTGGTAGGGGAAGGCGGAATTCCAAGTGTAGCGGTGGAATGCGCAGATATTTGGAAGAACACCGGTGGCGAAGGCGGCCTTCTGGGCCACAACTGACGTTGAGGCTCGAAAGCGTGGGGAGCAA
>MG|3|V4|F|13|95.92|Actinobacteria|Actinobacteria|Coriobacteriales|Coriobacteriaceae|Olsenella|sp.|
CGTAGGGGGCGAGCGTTATCCGGATTCATTGGGCGTAAAGCGCTCGTAGGCGGTCCGTTAGGTCGGGAGTCAAATCCGGGGGCTCAACCCCCGCCCGCTCCCGATACCGGCGGACTTGAGTTTGGTAGGGGAAGGCGGAATTCCAAGTGTAGCGGTGGAATGCGCAGATATTTGGAAGAACACCGGTGGCGAAGGCGGCCTTCTGGGCCACAACTGACACTGAGGAGCGAAAGCTAGGGGAGCGA
>MG|3|V4|F|20|95.93|Actinobacteria|Actinobacteria|Coriobacteriales|Coriobacteriaceae|Olsenella|sp.|
CGTAGGTGGCAAGCGTTATCCGGATTCATTGGGCGTAAAGCGCTCGTAGGCGGTCCGTTAGGTCGGGAGTCAAATCCGGGGGCTCAACCCCCCGCCCGCTCCCGATACCGGCGGACTTGAGTTTGGTAGGGGAAGGCGGAATTCCAAGTGTAGCGGTGGAATGCGCAGATATTTGGAAGAACACCGGTGGCGAAGGCGGCCTTCTGGGCCACAACTGACGCTGAGGAGCGAAAGCTAGGGGAGCGA
>MG|3|V4|R|280|95.93|Actinobacteria|Actinobacteria|Coriobacteriales|Coriobacteriaceae|Olsenella|sp.|
TCGCTCCCCTAGCTTTCGCTCCTCAGCGTCAGTTGTGGCCCAGAAGGCCGCCTTCGCCACCGGTGTTCTTCCAAATATCTGCGCATTCCACCGCTACACTTGGAATTCCGCCTTCCCCTACCAAACTCAAGTCCGCCGGTATCGGGAGCGGGCGGGGGGTTGAGCCCCCGGATTTGACTCCCGACCTAACGGACCGCCTACGAGCGCTTTACGCCCAATGAATCCGGATAACGCTCGCCCCCTACG
>MG|3|V4|F|77|95.53|Actinobacteria|Actinobacteria|Coriobacteriales|Coriobacteriaceae|Olsenella|sp.|
CGTAGGGGGGCGAGCGTTATCCGGATTCATTGGGCGTAAAGCGCTCGTAGGCGGTCCGTTAGGTCGGGAGTCAAATCCGGGGGCTCAACCCCCGCACGCTCCCGATACCGGCGGACTTGAGTTTGGTAGGGGAAGGCGGAATTCCAAGTGTAGCGGTGGAATGCGCAGATATTTGGAAGAACACCGGTGGCGAAGGCGGCCTTCTGGGCCACAACTGACGCTGAGGAGCGAAAGCTAGGGGAGCGA
>MG|3|V4|F|14|94.8|Actinobacteria|Actinobacteria|Coriobacteriales|Coriobacteriaceae|Collinsella|tanakaei|
CGTAGGGGGGCGAGCGTTATCCGGATTCATTGGGCGTAAAGCGCGCGTAGGCGGCCGCGCAGGCGGGGGGGGTCAAATCCCGGGGCTCAACCCCGGGCCGCCCCCCCGAACCGCGCGGCTTGGGTCCGGTAGGGGAGGGCGGAACACCCGGTGTAGCGGTGGAATGCGCAGATATCGGGTGGAACACCGGTGGCGAAGGCGGCCCTCTGGGCCGAGACCGACGCTGAGGCGCGAAAGCTGGGGGGAGCGA
>MG|3|V4|F|10|95.92|Actinobacteria|Actinobacteria|Coriobacteriales|Coriobacteriaceae|Olsenella|sp.|
CGTAGGGGGCGAGCGTTATCCGGATTCATTGGGCGTAAAGCGCTCGTAGGCGGTCCGTTAGGTCGGGAGTCAAATCCGGGGGCTCAACCCCCGCCCGCTCCCGATACCGGCGGACTTGAGTTTGGTAAGGGAAGGCGGAATTCCAAGTGTAGCGGTGGAATGCGCAGATATTTGGAAGAACACCGGTGGCGAAGGCGGCCTTCTGGGCCACAACTGACGCTGAGGAGCGAAAGCTAGGGGAGCGA
>MG|3|V4|F|28|95.92|Actinobacteria|Actinobacteria|Coriobacteriales|Coriobacteriaceae|Olsenella|sp.|
CGTAGGGAGCGAGCGTTATCCGGATTCATTGGGCGTAAAGCGCTCGTAGGCGGTCCGTTAGGTCGGGAGTCAAATCCGGGGGCTCAACCCCCGCCCGCTCCCGATACCGGCGGACTTGAGTTTGGTAGGGGAAGGCGGAATTCCAAGTGTAGCGGTGGAATGCGCAGATATTTGGAAGAACACCGGTGGCGAAGGCGGCCTTCTGGGCCACAACTGACGCTGAGGAGCGAAAGCTAGGGGAGCGA
>MG|3|V4|F|40|95.92|Actinobacteria|Actinobacteria|Coriobacteriales|Coriobacteriaceae|Olsenella|sp.|
CGTAGGGGGCGAGCGTTATCCGGATTCATTGGGCGTAAAGCGCTCGTAGGCGGTCCGTTAGGTCGGGAGTCAAATCCGGGGGCTCAACCCCCGCCCGCTCCCGATACCGGCGGACTTGAGTTTGGTAGGGGAAGGCGGAATTCCAAGTGTAGCGGTGGAATGCGCAGATATTTGGAAGAACACCGGTGGCGAAGGCGGCCTTCTGGGCTACAACTGACGCTGAGGAGCGAAAGCTAGGGGAGCGA
>MG|3|V4|R|64|95.93|Actinobacteria|Actinobacteria|Coriobacteriales|Coriobacteriaceae|Olsenella|sp.|
TCGCTCCCCTAGCTTTCGCTCCTCAGCGTCAGTTGTGGCCCAGAAGGCCGCCTTCGCCCACCGGTGTTCTTCCAAATATCTGCGCATTCCACCGCTACACTTGGAATTCCGCCTTCCCCTACCAAACTCAAGTCCGCCGGTATCGGGAGCGGGCGGGGGTTGAGCCCCCGGATTTGACTCCCGACCTAACGGACCGCCTACGAGCGCTTTACGCCCAATGAATCCGGATAACGCTCGCCCCCTACG
>MG|3|V4|F|13|95.51|Actinobacteria|Actinobacteria|Coriobacteriales|Coriobacteriaceae|Olsenella|sp.|
CGTAGGGGGCGAGCGTTATCCGGATTCATTGGGCGTAAAGCGCTCGTAGGCGGTCCGTTAGGTCGGGAGTCAAATCCGGGGGCTCAACCCCCGCCCGCTCCCGATACCGGCGGACTTGAGTTTGGTAGGGGAAGGCGGAATTCCAAGTGTAGCGGTGGAATGCGCAGATATTTGGAAGAACACCGGTGGCGAAGGCGGCCTTCTGGGCCGAGACCGACGCTGAGGCGCGAAAGCTGGGGGAGCGA
>MG|3|V4|F|12|93.0|Actinobacteria|Actinobacteria|Coriobacteriales|Coriobacteriaceae|Olsenella|sp.|
CGTAGGGGGCGAGCGTTATCCGGATTCATTGGGCGTAAAGCGCTCGTAGGCGGTCCGTTAGGTCGGGAGTCAAATCCGGGGGCTCAACCCCCGCCCGCTCCCGATACCGGCGGACTTGAGTTTGGTAGGGGAAGGCGGAATTCCAAGTGTAGCGGTGGAATGCGCAGATATTAGGAGGAACACCGGTGGCGAAGGCGGCTTACTGGACGACAACTGACGCTGAGGCTCGAAAGCGTGGGGAGCAA
>MG|3|V4|F|222|96.75|Actinobacteria|Actinobacteria|Coriobacteriales|Coriobacteriaceae|Collinsella|tanakaei|
CGTAGGGGGCGAGCGTTATCCGGATTCATTGGGCGTAAAGCGCGCGTAGGCGGCCGCGCAGGCGGGGGGTCAAATCCCGGGGCTCAACCCCGGGCCGCCCCCCGAACCGCGCGGCTTGGGTCCGGTAGGGGAGGGCGGAACACCCGGTGTAGCGGTGGAATGCGCAGATATCGGGTGGAACACCGGTGGCGAAGGCGGCCCTCTGGGCCGAGACCGACGCTGAGGCGCGAAAGCTGGGGGAGCGAAA
>MG|3|V4|F|17|95.55|Actinobacteria|Actinobacteria|Coriobacteriales|Coriobacteriaceae|Olsenella|sp.|
CGTAGGGGGGCGAGCGTTATCCGGATTCATTGGGCGTAAAGCGCTCGTAGGCGGTCCGTTAGGTCGGGAGTCAAATCCGGGGGCTCAACCCCCGCCCGCTCCCGATACCGGCGGACTTGAGTTTGGTAGGGGAAGGCGGAATTCCAAGTGTAGCGGTGGAATGCGCAGATATTTGGAAGAACACCGGTGGCGAAGGCGGCCTTCTGGGCCACAACTGACGCTGAGGAGCGAAAGCTAGGGGGAGCGA
>MG|3|V4|R|21|96.33|Actinobacteria|Actinobacteria|Coriobacteriales|Coriobacteriaceae|Enorma|massiliensis|
TCGCTCCCCCAGCTTTCGCGCCTCAGCGTCGGTGCCGGCCCAGAGGGCCGCCTTCGCCACCGGTGTTCCACCCGATATCTGCGCATTCCACCGCTACACCGGGTGTTCCACCCTCCCCTGCCGGACCCAAGCCGCGCGGTTCGGGGCGCGGGCCGGGGTTGAGCCCCGGCATTTTACGCCCCGCCTGCGCGGCCGCCTACGCGCGCTTTACGCCCAATGAATCCGGATAACGCTCGCCCCCTACG
>MG|3|V4|F|33|93.95|Actinobacteria|Actinobacteria|Coriobacteriales|Coriobacteriaceae|Enterorhabdus|caecimuris|
CGTAGGGGGGCGAGCGTTATCCGGATTCATTGGGCGTAAAGCGCGCGCAGGCGGCCGATCAAGCGGAACCTCTAATCCCGGGGCTCAACCCCGCGGCCGGGTTCCGAACTGGTCGGCTCGAGTTCGGTAGAGGAGGGTGGAATTCCCGGTGTAGCGGTGGAATGCGCAGATATCGGGAAGAACACCGATGGCGAAGGCAGCCCTCTGGGCCGACACTGACGCTGAGGCGCGAAAGCTGGGGGAGCGAA
>MG|3|V4|F|35|95.47|Actinobacteria|Actinobacteria|Coriobacteriales|Coriobacteriaceae|Olsenella|sp.|
CGTAGGGGGCGAGCGTTATCCGGATTCATTGGGCGTAAAGCGCTCGTAGGCGGTCCGTTAGGTCGGGAGTCAAATCCGGGGGCTCAACCCCCGCCCGCTCCCGATACCGGCGGACTTGAGTTTGGTAGGGGAAGGCGGAATTCCAAGTGTAGCGGTGGAATGCGCAGATATTTGGAAGAACACCGGTGGCGAAGGCGGCCTTCTGGGCCACAACTGACGCTGAGGCTCGAAAGCGTGGGGAGCAA
>MG|3|V4|F|15|96.36|Actinobacteria|Actinobacteria|Coriobacteriales|Coriobacteriaceae|Collinsella|tanakaei|
CGTAGGGGGCGAGCGTTATCCGGATTCATTGGGCGTAAAGCGCGCGTAGGCGGCCGCGCAGGCGGGGGGGTCAAATCCCGGGGCTCAACCCCGGGCCGCCCCCCCGAACCGCGCGGCTTGGGTCCGGTAGGGGAGGGTGGAATACCCGGTGTAGCGGTGGAATGCGCAGATATCGGGTAGAACACCGGTGGCGAAGGCGGCCCTCTGGGCCGAGACCGACGCTGAGGCGCGAAAGCTGGGGGAGCGA
>MG|3|V4|F|19|95.53|Actinobacteria|Actinobacteria|Coriobacteriales|Coriobacteriaceae|Olsenella|sp.|
CGTAGGGGGCGAGCGTTATCCGGATTCATTGGGCGTAAAGCGCTCGTAGGCGGTCCGTTAGGTCGGGAGTCAAATCCGGGGGCTCAACCCCCGCACGCTCCCGATACCGGCGGACTTGAGTTTGGTAGGGGAAGGCGGAATTCCAAGTGTAGCGGTGGAATGCGCAGATATTTGGAAGAACACCGGTGGGCGAAGGCGGCCTTCTGGGCCACAACTGACGCTGAGGAGCGAAAGCTAGGGGAGCGA
>MG|3|V4|F|37|95.92|Actinobacteria|Actinobacteria|Coriobacteriales|Coriobacteriaceae|Olsenella|sp.|
CGTAGGGGGCGAGCGTTATCCGGATTCATTGGGCGTAAAGCGCTCGTAGGCGGTCCGTTAGGTCGGGAGTCAATCCGGGGGCTCAACCCCCGCCCGCTCCCGATACCGGCGGACTTGAGTTTGGTAGGGGAAGGCGGAATTCCAAGTGTAGCGGTGGAATGCGCAGATATTTGGAAGAACACCGGTGGCGAAGGCGGCCTTCTGGGCCACAACTGACGCTGAGGAGCGAAAGCTAGGGGAGCGA
>MG|3|V4|F|10|96.33|Actinobacteria|Actinobacteria|Coriobacteriales|Coriobacteriaceae|Atopobium|sp.|
CGTAGGGGGCGAGCGTTATCCGGATTCATTGGGCGTAAAGCGCGCGTAGGCGGCTTGTTAGGTCAGGAGTCAAATCCTGGGGCTTAACCCCAGTCCGCTCTTGATACCGGCAGGCTTGAGTCTGGTAGGGGAAGGTGGAATTCCAAGTGTAGCGGTGGAATGCGCAGATATTTGGAAGAACACCGGTGGCGAAGGCGGCCTTCTGGGCCACAACTGACGCTGAGGAGCGAAAGCTAGGGGAGCGA
>MG|3|V4|F|10|93.83|Actinobacteria|Actinobacteria|Coriobacteriales|Coriobacteriaceae|Olsenella|sp.|
CGTAGGGGGCGAGCGTTATCCGGATTCATTGGGCGTAAAGCGCTCGTAGGCGGTCCGTTAGGTCGGGAGTCAAATCCGGGGGCTCAACCCCCGCCCGCTCCCGATACCGGCGGACTTGAGTTTGGTAGGGGAAGGCGGAATTCCAAGTGTAGCGGTGGAATGCGCAGATATTTGGAAGAACACCGGTGGCGAAGGCGGCTTACTGGACGACAACTGACGCTGAGGCTCGAAAGCGTGGGGAGCAA
>MG|3|V4|F|61|95.16|Actinobacteria|Actinobacteria|Coriobacteriales|Coriobacteriaceae|Olsenella|sp.|
CGTAGGGGGGCGAGCGTTATCCGGATTCATTGGGCGTAAAGCGCTCGTAGGCGGTCCGTTAGGTCGGGAGTCAAATCCGGGGGGCTCAACCCCCCGCCCGCTCCCGATACCGGCGGACTTGAGTTTGGTAGGGGAAGGCGGAATTCCAAGTGTAGCGGTGGAATGCGCAGATATTTGGAAGAACACCGGTGGCGAAGGCGGCCTTCTGGGCCACAACTGACGCTGAGGAGCGAAAGCTAGGGGAGCGA
>MG|3|V4|F|15|95.95|Actinobacteria|Actinobacteria|Coriobacteriales|Coriobacteriaceae|Olsenella|sp.|
CGTAGGGGGCGAGCGTTATCCGGATTCATTGGGCGTAAAGCGCTCGTAGGCGGTCCGTTAGGTCGGGAGTCAAATCCGGGGGCTCAACCCCCGCCCGCTCCCGATACCGGCGGACTTGAGTTTGGTAGGGGAAGGCGGAATTCCAAGTGTAGCGGTGGAATGCGCAGATATTTGGAAGAACACCGGTGGCGAAGGCGGCCTTCTGGGCCACAACTGACGCTGAGGAGCCGAAAGCTAGGGGAGCGAA
>MG|3|V4|F|21|95.55|Actinobacteria|Actinobacteria|Coriobacteriales|Coriobacteriaceae|Olsenella|sp.|
CGTAGGGGGCGAGCGTTATCCGGATTCATTGGGCGTAAAGCGCTCGTAGGCGGTCCGTTAGGTCGGGAGTCAAATCCGGGGGCTCAACCCCCCGCCCGCTCCCGATACCGGCGGACTTGAGTTTGGTAGGGGAAGGCGGAATTCCAAGTGTAGCGGTGGAATGCGCAGATATTTGGAAGAACGCCGGTGGCGAAGGCGGCCTTCTGGGCCACAACTGACGCTGAGGAGCGAAAGCTAGGGGAGCGAA
>MG|3|V4|R|153|95.55|Actinobacteria|Actinobacteria|Coriobacteriales|Coriobacteriaceae|Olsenella|sp.|
TCGCTCCCCTAGCTTTCGCTCCTCAGCGTCAGTTGTGGCCCAGAAGGCCGCCTTCGCCACCGGTGTTCTTCCAAATATCTGCGCATTCCACCGCTACACTTGGAATTCCGCCTTCCCCTACCAAACTCAAGTCCGCCGGTATCGGGAGCGGGCGGGGGGTTGAGCCCCCGGATTTGACTCCCGACCTAACGGACCGCCTACGAGCGCTTTACGCCCAATGAATCCGGATAACGCTCGCCCCCCTACG
>MG|3|V4|F|13|95.92|Actinobacteria|Actinobacteria|Coriobacteriales|Coriobacteriaceae|Olsenella|sp.|
CGTAGGGGGCGAGCGTTATCCGGATTCATTGGGCGTAAAGCGCTCGTAGGCGGTCCGTTAGGTCGGGAGTCAAATCCGGGGGCTCAACCCCCGCCCGCTCCCGATACCGGCGGACTTGAGTTTGGTAGGGGAAGGCGGAATTCCAAGTGTAGCGGTGGAATGCGCAGATATTTGGAAGAACACCGGTGGCGAAGGCGGCCTCCTGGGCCACAACTGACGCTGAGGAGCGAAAGCTAGGGGAGCGA
>MG|3|V4|F|12|95.93|Actinobacteria|Actinobacteria|Coriobacteriales|Coriobacteriaceae|Olsenella|sp.|
CGTAGGGGGCGAGGCGTTATCCGGATTCATTGGGCGTAAAGCGCTCGTAGGCGGTCCGTTAGGTCGGGAGTCAAATCCGGGGGCTCAACCCCCGCCCGCTCCCGATACCGGCGGACTTGAGTTTGGTAGGGGAAGGCGGAATTCCAAGTGTAGCGGTGGAATGCGCAGATATTTGGAAGAACACCGGTGGCGAAGGCGGCCTTCTGGGCCACAACTGACGCTGAGGAGCGAAAGCTAGGGGAGCGA
>MG|3|V4|R|21|95.93|Actinobacteria|Actinobacteria|Coriobacteriales|Coriobacteriaceae|Olsenella|sp.|
TCGCTCCCCTAGCTTTCGCTCCTCAGCGTCAGTTGTGGCCCAGAAGGCCGCCTTCGCCACCGGTGTTCTTCCAAATATCTGCGCATTCCACCGCTACACTTGGAATTCCGCCTTCCCCTACCAAACTCAAGTCCGCCGGTATCGGGAGCGGGCGGGGGTTGAGCCCCCCGGATTTGACTCCCGACCTAACGGACCGCCTACGAGCGCTTTACGCCCAATGAATCCGGATAACGCTCGCCCCCTACG
>MG|3|V4|R|50|95.95|Actinobacteria|Actinobacteria|Coriobacteriales|Coriobacteriaceae|Collinsella|tanakaei|
TCGCTCCCCCAGCTTTCGCGCCTCAGCGTCGGTCTCGGCCCAGAGGGCCGCCTTCGCCACCGGTGTTCCACCCGATATCTGCGCATTCCACCGCTACACCGGGTGTTCCGCCCTCCCCTACCGGACCCAAGCCGCGCGGTTCGGGGGGGCGGCCCGGGGTTGAGCCCCGGGATTTGACCCCCCCGCCTGCGCGGCCGCCTACGCGCGCTTTACGCCCAATGAATCCGGATAACGCTCGCCCCCTACG
>MG|3|V4|F|22|96.73|Actinobacteria|Actinobacteria|Coriobacteriales|Coriobacteriaceae|Olsenella|sp.|
CGTAGGGGGCGAGCGTTATCCGGATTCATTGGGCGTAAAGCGCGCGTAGGCGGTCCGTTAGGTCGGGAGTCAAATCCGGGGGCTCAACCCCCGCCCGCTCCCGATACCGGCGGACTTGAGTTTGGTAGGGGAAGGCGGAATTCCAAGTGTAGCGGTGGAATGCGCAGATATTTGGAAGAACACCGGTGGCGAAGGCGGCCTTCTGGGCCACAACTGACGCTGAGGAGCGAAAGCTAGGGGAGCGA
>MG|3|V4|F|10|95.92|Actinobacteria|Actinobacteria|Coriobacteriales|Coriobacteriaceae|Olsenella|sp.|
CGTAGGGGGCGAGCGTTATCCGGATTCATTGGGCGTAAAGCGCTCGTAGGCGGTCCGTTAGGTCGGGAGTCAAATCCGGGGGCTCAACCCCCGCCCGCTCCCGATACCGGCGGACTTGAGCTTGGTAGGGGAAGGCGGAATTCCAAGTGTAGCGGTGGAATGCGCAGATATTTGGAAGAACACCGGTGGCGAAGGCGGCCTTCTGGGCCACAACTGACGCTGAGGAGCGAAAGCTAGGGGAGCGA
>MG|3|V4|F|13|96.34|Actinobacteria|Actinobacteria|Coriobacteriales|Coriobacteriaceae|Collinsella|tanakaei|
CGTAGGGGGGCGAGCGTTATCCGGATTCATTGGGCGTAAAGCGCGCGTAGGCGGCCGCGCAGGCGGGGGGTCAAATCCCGGGGCTCAACCCCGGGCCGCCCCCCGAACCGCGCGGCTTGGGTCCGGTAGGGGAGGGCGGAACACCCGGTGTAGCGGTGGAATGCGCAGATATCGGGTGGAACACCGGTGGCGAAGGCGGCCCTCTGGGCCGAGACCGACGCTGAGGCGCGAAAGCTGGGGGAGCGA
>MG|3|V4|F|44|95.93|Actinobacteria|Actinobacteria|Coriobacteriales|Coriobacteriaceae|Olsenella|sp.|
CGTAGGGGGCGAGCGTTATCCGGATTCATTGGGCGTAAAGCGCTCGTAGGCGGTCCGTTAGGTCGGGAGTCAAATCCGGGGGGCTCAACCCCCGCCCGCTCCCGATACCGGCGGACTTGAGTTTGGTAGGGGAAGGCGGAATTCCAAGTGTAGCGGTGGAATGCGCAGATATTTGGAAGAACACCGGTGGCGAAGGCGGCCTTCTGGGCCACAACTGACGCTGAGGAGCGAAAGCTAGGGGAGCGA
>MG|3|V4|F|10|93.9|Actinobacteria|Actinobacteria|Coriobacteriales|Coriobacteriaceae|Collinsella|tanakaei|
CGTAGGGGGCGAGCGTTATCCGGATTCATTGGGCGTAAAGCGCTCGTAGGCGGTCCGTTAGGTCGGGAGTCAAATCCGGGGGCTCAACCCCGGGCCGCCCCCCGAACCGCGCGGCTTGGGTCCGGTAGGGGAGGGCGGAACACCCGGTGTAGCGGTGGAATGCGCAGATATCGGGTGGAACACCGGTGGCGAAGGCGGCCCTCTGGGCCGAGACCGACGCTGAGGCGCGAAAGCTGGGGGAGCGA
>MG|3|V4|F|18|95.92|Actinobacteria|Actinobacteria|Coriobacteriales|Coriobacteriaceae|Olsenella|sp.|
CGTAGGGGGCGAGCGTTATCCGGATTCATTGGGCGTAAAGCGCTCGTAGGCGGTCCGTTAGGTCGGGAGTCAAATCCGGGGGCTCAACCCCCGCCCGCTCCCGATACCGGCGGACTTGAGTTTGGTAGGGGAAGGCGGAATTCCAAGTGTAGCGGTGGAATGCGCAGATATTTGGAAGAACACCGGTGGCGAAGGCGGCCTTCTGGGCCACAACTGACGCTGAGGAGCGAAGGCTAGGGGAGCGA
>MG|3|V4|F|20|95.56|Actinobacteria|Actinobacteria|Coriobacteriales|Coriobacteriaceae|Collinsella|tanakaei|
CGTAGGGGGCGAGCGTTATCCGGATTCATTGGGCGTAAAGCGCGCGTAGGCGGCCGCGCAGGCGGGGGGTCAAATCCCGGGGCTCAACCCCGGGCCGCCCCCCCGAACCGCGCGGCTTGGGTCCGGTAGGGGAGGGCGGAACACCCGGTGTAGCGGTGGAATGCGCAGATATCGGGTGGAACACCGGTGGCGAAGGCGGCCCTCTGGGCCGAGACCGACGCTGAGGCGCGAAAAGCTGGGGGGAGCGA
>MG|3|V4|F|17|95.93|Actinobacteria|Actinobacteria|Coriobacteriales|Coriobacteriaceae|Olsenella|sp.|
CGTAGGGGGCGAGCGTTATCCGGATTCATTGGGCGTAAAGCGCTCGTAGGCGGTCCGTTAGGTCGGGAGTCAAATCCGGGGGCTCAACCCCCGCCCGCTCCCGATACCGGCGGACTTGAGTTTGGTGAGGGGAAGGCGGAATTCCAAGTGTAGCGGTGGAATGCGCAGATATTTGGAAGAACACCGGTGGCGAAGGCGGCCTTCTGGGCCACAACTGACGCTGAGGAGCGAAAGCTAGGGGAGCGA
>MG|3|V4|F|116|96.33|Actinobacteria|Actinobacteria|Coriobacteriales|Coriobacteriaceae|Olsenella|sp.|
CGTAGGTGGCAAGCGTTATCCGGATTCATTGGGCGTAAAGCGCTCGTAGGCGGTCCGTTAGGTCGGGAGTCAAATCCGGGGGCTCAACCCCCGCCCGCTCCCGATACCGGCGGACTTGAGTTTGGTAGGGGAAGGCGGAATTCCAAGTGTAGCGGTGGAATGCGCAGATATTTGGAAGAACACCGGTGGCGAAGGCGGCCTTCTGGGCCACAACTGACGCTGAGGAGCGAAAGCTAGGGGAGCGA
>MG|3|V4|F|11|95.92|Actinobacteria|Actinobacteria|Coriobacteriales|Coriobacteriaceae|Olsenella|sp.|
CGTAGGAGGCGAGCGTTATCCGGATTCATTGGGCGTAAAGCGCTCGTAGGCGGTCCGTTAGGTCGGGAGTCAAATCCGGGGGCTCAACCCCCGCCCGCTCCCGATACCGGCGGACTTGAGTTTGGTAGGGGAAGGCGGAATTCCAAGTGTAGCGGTGGAATGCGCAGATATTTGGAAGAACACCGGTGGCGAAGGCGGCCTTCTGGGCCACAACTGACGCTGAGGAGCGAAAGCTAGGGGAGCGA
>MG|3|V4|F|78|95.58|Actinobacteria|Actinobacteria|Coriobacteriales|Coriobacteriaceae|Collinsella|tanakaei|
CGTAGGGGGCGAGCGTTATCCGGATTCATTGGGCGTAAAGCGCGCGTAGGCGGCCGCGCAGGCGGGGGGGTCAAATCCCGGGGCTCAACCCCGGGCCGCCCCCCCGAACCGCGCGGCTTGGGTCCGGTAGGGGAGGGCGGAACACCCGGTGTAGCGGTGGAATGCGCAGATATCGGGTGGAACACCGGTGGCGAAGGCGGCCCTCTGGGCCGAGACCGACGCTGAGGCGCGAAAGCTGGGGGGAGCGAA
>MG|3|V4|R|60|96.34|Actinobacteria|Actinobacteria|Coriobacteriales|Coriobacteriaceae|Collinsella|tanakaei|
TCGCTCCCCCAGCTTTCGCGCCTCAGCGTCGGTCTCGGCCCAGAGGGCCGCCTTCGCCACCGGTGTTCCACCCGATATCTGCGCATTCCACCGCTACACCGGGTGTTCCGCCCTCCCCTACCGGACCCAAGCCGCGCGGTTCGGGGGGCGGCCCGGGGTTGAGCCCCGGGATTTGACCCCCCCGCCTGCGCGGCCGCCTACGCGCGCTTTACGCCCAATGAATCCGGATAACGCTCGCCCCCTACG
>MG|3|V4|F|813|95.95|Actinobacteria|Actinobacteria|Coriobacteriales|Coriobacteriaceae|Olsenella|sp.|
CGTAGGGGGGCGAGCGTTATCCGGATTCATTGGGCGTAAAGCGCTCGTAGGCGGTCCGTTAGGTCGGGAGTCAAATCCGGGGGCTCAACCCCCGCCCGCTCCCGATACCGGCGGACTTGAGTTTGGTAGGGGAAGGCGGAATTCCAAGTGTAGCGGTGGAATGCGCAGATATTTGGAAGAACACCGGTGGCGAAGGCGGCCTTCTGGGCCACAACTGACGCTGAGGAGCGAAAGCTAGGGGAGCGAA
>MG|3|V4|F|40|95.95|Actinobacteria|Actinobacteria|Coriobacteriales|Coriobacteriaceae|Collinsella|tanakaei|
CGTAGGGGGCGAGCGTTATCCGGATTCATTGGGCGTAAAGCGCGCGTAGGCGGCCGCGCAGGCGGGGGGGTCAAATCCCGGGGCTCAACCCCGGGCCGCCCCCCGAACCGCGCGGCTTGGGTCCGGTAGGGGAGGGCGGAACACCCGGTGTAGCGGTGGAATGCGCAGATATCGGGTGGAACACCGGTGGCGAAGGCGGCCCTCTGGGCCGAGACCGACGCTGAGGCGCGAAAGCTGGGGGGAGCGA
>MG|3|V4|R|34|95.56|Actinobacteria|Actinobacteria|Coriobacteriales|Coriobacteriaceae|Collinsella|tanakaei|
TCGCTCCCCCCAGCTTTCGCGCCTCAGCGTCGGTCTCGGCCCAGAGGGCCGCCTTCGCCACCGGTGTTCCACCCGATATCTGCGCATTCCACCGCTACACCGGGTGTTCCGCCCTCCCCTACCGGACCCAAGCCGCGCGGTTCGGGGGGGCGGCCCGGGGTTGAGCCCCGGGATTTGACCCCCCCGCCTGCGCGGCCGCCTACGCGCGCTTTACGCCCAATGAATCCGGATAACGCTCGCCCCCTACG
>MG|3|V4|F|158|96.36|Actinobacteria|Actinobacteria|Coriobacteriales|Coriobacteriaceae|Collinsella|tanakaei|
CGTAGGGGGCGAGCGTTATCCGGATTCATTGGGCGTAAAGCGCGCGTAGGCGGCCGCGCAGGCGGGGGGGTCAAATCCCGGGGCTCAACCCCGGGCCGCCCCCCGAACCGCGCGGCTTGGGTCCGGTAGGGGAGGGCGGAACACCCGGTGTAGCGGTGGAATGCGCAGATATCGGGTGGAACACCGGTGGCGAAGGCGGCCCTCTGGGCCGAGACCGACGCTGAGGCGCGAAAGCTGGGGGAGCGAA
>MG|3|V4|F|78|96.3|Actinobacteria|Actinobacteria|Coriobacteriales|Coriobacteriaceae|Olsenella|sp.|
CGTAGGGGGCGAGCGTTATCCGGATTCATTGGGCGTAAAGCGCTCGTAGGCGGTCCGTTAGGTCGGGAGTCAAATCCGGGGGCTCAACCCCCGCCCGCTCCCGATACCGGCGGACTTGAGTTTGGTAGGGGAAGGCGGAATTCCAAGTGTAGCGGTGGAATGCGCAGATATTTGGAAGAACACCGGTGGCGAAGGCGGCCTTCTGGGCCACAACTGACGCTGAGGAGCGAAAGCTAGGGGAGCAA
>MG|3|V4|F|23|95.51|Actinobacteria|Actinobacteria|Coriobacteriales|Coriobacteriaceae|Olsenella|sp.|
CGTAGGGGGCGAGCGTTATCCGGATTCATTGGGCGTAAAGCGCTCGTAGGCGGTCCGTTAGGTCGGGAGTCAAATCCGGGGGCTCAACCCCCGCCCGCTCCCGATACCGGCGGACTTGAGTTTGGTAGGGGAAGGCGGAATTCCAAGTGTAGCGGTGGAATGCGCAGATATTTGGAAGAACACCGGTGGCGAAGGCGGCCTTCTGGGCCACAACTGACGCTGAGGAGCGAAAGCGTGGGGAGCGA
>MG|3|V4|F|17|95.93|Actinobacteria|Actinobacteria|Coriobacteriales|Coriobacteriaceae|Olsenella|sp.|
CGTAGGGGGCGAGCGTTATCCGGATTCATTGGGCGTAAAGCGCTCGTAGGCGGTCCGTTAGGTCGGGAGTCAAATCCGGGGGCTCAACCCCCGCCCGCTCCCGATACCGGCGGACTTGAGTTTGGTAGGGGGAAGGCGGAATTCCAAGTGTAGCGGTGGAATGCGCAGATATTTGGAAGAACACCGGTGGCGAAGGCGGCCTTCTGGGCCACAACTGACGCTGAGGAGCGAAAGCTAGGGGAGCGA
>MG|3|V4|F|192|96.34|Actinobacteria|Actinobacteria|Coriobacteriales|Coriobacteriaceae|Collinsella|tanakaei|
CGTAGGGGGCGAGCGTTATCCGGATTCATTGGGCGTAAAGCGCGCGTAGGCGGCCGCGCAGGCGGGGGGTCAAATCCCGGGGCTCAACCCCGGGCCGCCCCCCCGAACCGCGCGGCTTGGGTCCGGTAGGGGAGGGCGGAACACCCGGTGTAGCGGTGGAATGCGCAGATATCGGGTGGAACACCGGTGGCGAAGGCGGCCCTCTGGGCCGAGACCGACGCTGAGGCGCGAAAGCTGGGGGAGCGA
>MG|3|V4|F|21|95.92|Actinobacteria|Actinobacteria|Coriobacteriales|Coriobacteriaceae|Olsenella|sp.|
CGTAGGGGGCGAGCGTTATCCGGATTCATTGGGCGTAAAGCGCTCGTAGGCGGTCCGTTAGGTCGGGAGTCAAATCCGGGGGCTCAACCCCGCCCGCTCCCGATACCGGCGGACTTGAGTTTGGTAGGGGAAGGCGGAATTCCAAGTGTAGCGGTGGAATGCGCAGATATTTGGAAGAACACCGGTGGCGAAGGCGGCCTTCTGGGCCACAACTGACGCTGAGGAGCGAAAGCTAGGGGAGCGA
>MG|3|V4|F|10|96.27|Actinobacteria|Actinobacteria|Coriobacteriales|Coriobacteriaceae|Olsenella|sp.|
CATAGGGGGGCGAGCGTTATCCGGATTCATTGGGCGTAAAGCGCTCGTAGGCGGTCCGTTAGGTCGGGAGTCAAATCCGGGGGCTCAACCCCCGCCCGCTCCCGATACCGGCGGACTTGAGTTTGGTAGGGGAAGGCGGAATTCCAAGTGTAGCGGTGGAATGCGCAGATATTTGGAAGAACACCGGTGGCGAAGGCGGCCTTCTGGGCCACAACTGACGCTGAGGAGCGAAAGCTAGGGGAGCGA
>MG|3|V4|F|10|95.14|Actinobacteria|Actinobacteria|Coriobacteriales|Coriobacteriaceae|Olsenella|sp.|
CGTAGGGGGGCGAGCGTTATCCGGATTCATTGGGCGTAAAGCGCTCGTAGGCGGTCCGTTAGGTCGGGAGTCAAATCCGGGGGGCTCAACCCCCGCACGCTCCCGATACCGGCGGACTTGAGTTTGGTAGGGGAAGGCGGAATTCCAAGTGTAGCGGTGGAATGCGCAGATATTTGGAAGAACACCGGTGGCGAAGGCGGCCTTCTGGGCCACAACTGACGCTGAGGAGCGAAAGCTAGGGGAGCGA
>MG|3|V4|F|676|95.93|Actinobacteria|Actinobacteria|Coriobacteriales|Coriobacteriaceae|Olsenella|sp.|
CGTAGGGGGCGAGCGTTATCCGGATTCATTGGGCGTAAAGCGCTCGTAGGCGGTCCGTTAGGTCGGGAGTCAAATCCGGGGGCTCAACCCCCCGCCCGCTCCCGATACCGGCGGACTTGAGTTTGGTAGGGGAAGGCGGAATTCCAAGTGTAGCGGTGGAATGCGCAGATATTTGGAAGAACACCGGTGGCGAAGGCGGCCTTCTGGGCCACAACTGACGCTGAGGAGCGAAAGCTAGGGGAGCGA
>MG|3|V4|F|12|95.92|Actinobacteria|Actinobacteria|Coriobacteriales|Coriobacteriaceae|Olsenella|sp.|
CGTAGGGGGCGAGCGTTATCCGGATTCATTGGGCGTAAAGCGCTCGTAGGCGGTCCGTTAGGTCGGGAGTCAAATCCGGGGGCTCAACCCCCGCCCGCTCCCGATACCGGCGGACTTGAGTTTGGTAGGGGAAGGCGGAATTCCAAGTGTGGCGGTGGAATGCGCAGATATTTGGAAGAACACCGGTGGCGAAGGCGGCCTTCTGGGCCACAACTGACGCTGAGGAGCGAAAGCTAGGGGAGCGA
>MG|3|V4|F|10|95.92|Actinobacteria|Actinobacteria|Coriobacteriales|Coriobacteriaceae|Olsenella|sp.|
CGTAGGGGGCGAGCGTTATCCGGATTCATTGGGCGTAAAGCGCTCGTAGGCGGTCCGTTAGGTCGGGAGTCAAATCCGGGGGCTCAACCCCCGCCCGCTCCCGGTACCGGCGGACTTGAGTTTGGTAGGGGAAGGCGGAATTCCAAGTGTAGCGGTGGAATGCGCAGATATTTGGAAGAACACCGGTGGCGAAGGCGGCCTTCTGGGCCACAACTGACGCTGAGGAGCGAAAGCTAGGGGAGCGA
>MG|3|V4|R|62|95.92|Actinobacteria|Actinobacteria|Coriobacteriales|Coriobacteriaceae|Olsenella|sp.|
TCGCTCCCCTAGCTTTCGCTCCTCAGCGTCAGTTGTGGCCCAGAAGGCCGCCTTCGCCACCGGCGTTCTTCCAAATATCTGCGCATTCCACCGCTACACTTGGAATTCCGCCTTCCCCTACCAAACTCAAGTCCGCCGGTATCGGGAGCGGGCGGGGGTTGAGCCCCCGGATTTGACTCCCGACCTAACGGACCGCCTACGAGCGCTTTACGCCCAATGAATCCGGATAACGCTCGCCCCCTACG
>MG|3|V4|F|11|95.92|Actinobacteria|Actinobacteria|Coriobacteriales|Coriobacteriaceae|Olsenella|sp.|
CGTAGGGGGCGGGCGTTATCCGGATTCATTGGGCGTAAAGCGCTCGTAGGCGGTCCGTTAGGTCGGGAGTCAAATCCGGGGGCTCAACCCCCGCCCGCTCCCGATACCGGCGGACTTGAGTTTGGTAGGGGAAGGCGGAATTCCAAGTGTAGCGGTGGAATGCGCAGATATTTGGAAGAACACCGGTGGCGAAGGCGGCCTTCTGGGCCACAACTGACGCTGAGGAGCGAAAGCTAGGGGAGCGA
>MG|3|V4|R|35|95.53|Actinobacteria|Actinobacteria|Coriobacteriales|Coriobacteriaceae|Olsenella|sp.|
TCGCTCCCCTAGCTTTCGCTCCTCAGCGTCAGTTGTGGCCCAGAAGGCCGCCTTCGCCACCGGTGTTCTTCCAAATATCTGCGCATTCCACCGCTACACTTGGAATTCCGCCTTCCCCTACCAAACTCAAGTCCGCCGGTATCGGGAGCGTGCGGGGGTTGAGCCCCCGGATTTGACTCCCGACCTAACGGACCGCCTACGAGCGCTTTACGCCCAATGAATCCGGATAACGCTCGCCCCCCTACG
>MG|3|V4|F|159|95.97|Actinobacteria|Actinobacteria|Coriobacteriales|Coriobacteriaceae|Collinsella|tanakaei|
CGTAGGGGGCGAGCGTTATCCGGATTCATTGGGCGTAAAGCGCGCGTAGGCGGCCGCGCAGGCGGGGGGTCAAATCCCGGGGCTCAACCCCGGGCCGCCCCCCCGAACCGCGCGGCTTGGGTCCGGTAGGGGAGGGCGGAACACCCGGTGTAGCGGTGGAATGCGCAGATATCGGGTGGAACACCGGTGGCGAAGGCGGCCCTCTGGGCCGAGACCGACGCTGAGGCGCGAAAGCTGGGGGGAGCGAA
>MG|3|V4|R|12|95.53|Actinobacteria|Actinobacteria|Coriobacteriales|Coriobacteriaceae|Enorma|massiliensis|
TCGCTCCCCCCGGCTTTCGCGCCTCAGCGTCGGTGCCGGCCCAGAGGGCCGCCTTCGCCACCGGTGTTCCTCCCGATATCTGCGCATTCCACCGCTACACCGGGAATTCCACCCTCCCCTGCCGGACCCAAGCCGCGCGGTTCGGGGCGCGGGACGGGGTTGAGCCCCGCCATTTGACGCCCCGCCTGCGCGGCCGCCTACGCGCGCTTTACGCCCAATGAATCCGGATAACGCTCGCCCCCTACG
>MG|3|V4|F|37|95.14|Actinobacteria|Actinobacteria|Coriobacteriales|Coriobacteriaceae|Olsenella|sp.|
CGTAGGGGGGCGAGCGTTATCCGGATTCATTGGGCGTAAAGCGCTCGTAGGCGGTCCGTTAGGTCGGGAGTCAAATCCGGGGGCTCAACCCCCCGCACGCTCCCGATACCGGCGGACTTGAGTTTGGTAGGGGAAGGCGGAATTCCAAGTGTAGCGGTGGAATGCGCAGATATTTGGAAGAACACCGGTGGCGAAGGCGGCCTTCTGGGCCACAACTGACGCTGAGGAGCGAAAGCTAGGGGAGCGA
>MG|3|V4|F|10|95.92|Actinobacteria|Actinobacteria|Coriobacteriales|Coriobacteriaceae|Olsenella|sp.|
CGTAGGGGGCGAGCGTTATCCGGATTCATTGGGCGTAAAGCGCTCGTAGGCGGTCCGTTAGGTCGGGAGTCAAATCCGGGGGCTCAACCCCCGCCCGCTCCTGATACCGGCGGACTTGAGTTTGGTAGGGGAAGGCGGAATTCCAAGTGTAGCGGTGGAATGCGCAGATATTTGGAAGAACACCGGTGGCGAAGGCGGCCTTCTGGGCCACAACTGACGCTGAGGAGCGAAAGCTAGGGGAGCGA
>MG|3|V4|F|95|96.75|Actinobacteria|Actinobacteria|Coriobacteriales|Coriobacteriaceae|Collinsella|tanakaei|
CGTAGGGGGCGAGCGTTATCCGGATTCATTGGGCGTAAAGCGCGCGTAGGCGGCCGCGCAGGCGGGGGGTCAAATCCCGGGGCTCAACCCCGGGCCGCCCCCCCGAACCGCGCGGCTTGGGTCCGGTAGGGGAGGGTGGAATACCCGGTGTAGCGGTGGAATGCGCAGATATCGGGTAGAACACCGGTGGCGAAGGCGGCCCTCTGGGCCGAGACCGACGCTGAGGCGCGAAAGCTGGGGGAGCGA
>MG|3|V4|F|10|96.34|Actinobacteria|Actinobacteria|Coriobacteriales|Coriobacteriaceae|Collinsella|tanakaei|
CGTAGGGGGCGAGCGTTATCCGGATTCATTGGGCGTAAAGCGCGCGTAGGCGGCCGCGCAGGCGGGGGGTCAAATCCCGGGGCTCAACCCCGGGCCGCCCCCCCGAACCGCGCGGCTTGGGTCCGGTAGGGGAGGGTGGAATACCCGGTGTAGCGGTGGAATGCGCAGATATCGGGTAGAACACCGGTGGCGAAGGCGGCCCTCTGGGCCGAGACCGACGCTGAGGCGCGAAAGCTAGGGGAGCGA
>MG|3|V4|F|10|95.93|Actinobacteria|Actinobacteria|Coriobacteriales|Coriobacteriaceae|Olsenella|sp.|
CGTAGGGGGCGAGCGTTATCCGGATTCATTGGGCGTAAAGCGCTCGTAGGCGGTCCGTTAGGTCGGGAGTCAAATCCGGGGGCTCAACCCCCGCCCGCTCCCGATACCGGCGGACTTGAGTTTGGTAGGGGAAGGCGGAATTCCAAGTGTAGCGGTGGAATGCGCAGATATTTGGAAAGAACACCGGTGGCGAAGGCGGCCTTCTGGGCCACAACTGACGCTGAGGAGCGAAAGCTAGGGGAGCGA
>MG|3|V4|F|23|95.55|Actinobacteria|Actinobacteria|Coriobacteriales|Coriobacteriaceae|Olsenella|sp.|
CGTAGGGGGCGAGCGTTATCCGGATTCATTGGGCGTAAAGCGCTCGTAGGCGGTCCGTTAGGTCGGGAGTCAAATCCGGGGGGCTCAACCCCCCGCCCGCTCCCGATACCGGCGGACTTGAGTTTGGTAGGGGAAGGCGGAATTCCAAGTGTAGCGGTGGAATGCGCAGATATTTGGAAGAACACCGGTGGCGAAGGCGGCCTTCTGGGCCACAACTGACGCTGAGGAGCGAAAGCTAGGGGAGCGA
>MG|3|V4|R|45|96.3|Actinobacteria|Actinobacteria|Coriobacteriales|Coriobacteriaceae|Olsenella|sp.|
TCGCTCCCCTAGCTTTCGCTCCTCAGCGTCAGTTGTGGCCCAGAAGGCCGCCTTCGCCACCGGTGTTCTTCCAAATATCTGCGCATTCCACCGCTACACTTGGAATTCCGCCTTCCCCTACCAAACTCAAGTCCGCCGGTATCGGGAGCGGGCGGGGGTTGAGCCCCCGGATTTGACTCCCGACCTAACGGACCGCCTACGAGCGCTTTACGCCCAATGAATCCGGATAACGCTCGCCCCCTATG
>MG|3|V4|F|11|95.92|Actinobacteria|Actinobacteria|Coriobacteriales|Coriobacteriaceae|Olsenella|sp.|
CGTAGGGGGCGAGCGTTATCCGGATTCATTGGGCGTAAAGCGCTCGTAGGCGGTCCGTTAGGTCGGGAGTCAAATCCGGGGGCTCAACCCCCGCCCGCTCCCGATACCGGCGGACTTGAGTTTGGTAGGGGAAGGCGGAATTCCAAGTGTAGCGGTGGAGTGCGCAGATATTTGGAAGAACACCGGTGGCGAAGGCGGCCTTCTGGGCCACAACTGACGCTGAGGAGCGAAAGCTAGGGGAGCGA
>MG|3|V4|F|11|95.92|Actinobacteria|Actinobacteria|Coriobacteriales|Coriobacteriaceae|Olsenella|sp.|
CGTAGGGGGCGAGCGTTATCCGGATTCATTGGGCGTAAAGCGCTCGTAGGCGGTCCGTTAGGTCGGGAGTCAAATCCGGGGGCTCAACCCCCGCCCGCTCCCGATACCGGCGGACTTGAGTTTGGTAGGGGAAGGCGGAATTCCAAGTGTAGCGGTGGAATGCGCAGATATTTGGAAGAACACCGGTGGCGAAGGCGGCCTTCTGGGCCACAACTGACGCTGAGGAGCGAAAGCTAGAGGAGCGA
>MG|3|V4|R|21|95.95|Actinobacteria|Actinobacteria|Coriobacteriales|Coriobacteriaceae|Collinsella|tanakaei|
TCGCTCCCCCAGCTTTCGCGCCTCAGCGTCGGTCTCGGCCCAGAGGGCCGCCTTCGCCACCGGTGTTCCACCCGATATCTGCGCATTCCACCGCTACACCGGGTGTTCCGCCCTCCCCTACCGGACCCAAGCCGCGCGGTTCGGGGGGGCGGCCCGGGGTTGAGCCCCGGGATTTGACCCCCCGCCTGCGCGGCCGCCTACGCGCGCTTTACGCCCAATGAATCCGGATAACGCTCGCCCCCCTACG
>MG|3|V4|F|48|96.73|Actinobacteria|Actinobacteria|Coriobacteriales|Coriobacteriaceae|Olsenella|sp.|
CGTAGGGGGCAAGCGTTATCCGGATTCATTGGGCGTAAAGCGCTCGTAGGCGGTCCGTTAGGTCGGGAGTCAAATCCGGGGGCTCAACCCCCGCCCGCTCCCGATACCGGCGGACTTGAGTTTGGTAGGGGAAGGCGGAATTCCAAGTGTAGCGGTGGAATGCGCAGATATTTGGAAGAACACCGGTGGCGAAGGCGGCCTTCTGGGCCACAACTGACGCTGAGGAGCGAAAGCTAGGGGAGCGA
>MG|3|V4|F|47|93.47|Actinobacteria|Actinobacteria|Coriobacteriales|Coriobacteriaceae|Olsenella|sp.|
CGTAGGGGGCGAGCGTTATCCGGATTCATTGGGCGTAAAGCGCTCGTAGGCGGTCCGTTAGGTCGGGAGTCAAATCCGGGGGCTCAACCCCCGCCCGCTCCCGATACCGGCGGACTTGAGTTTGGTAGGGGAAGGCGGAATTCCAAGTGTAGCGGTGGAATGCGCAGATATCGGGTGGAACACCGGTGGCGAAGGCGGCCCTCTGGGCCGAGACCGACGCTGAGGCGCGAAAGCTGGGGGAGCGA
>MG|3|V4|R|21|95.47|Actinobacteria|Actinobacteria|Coriobacteriales|Coriobacteriaceae|Olsenella|sp.|
TTGCTCCCCACGCTTTCGCTCCTCAGCGTCAGTTGTGGCCCAGAAGGCCGCCTTCGCCACCGGTGTTCTTCCAAATATCTGCGCATTCCACCGCTACACTTGGAATTCCGCCTTCCCCTACCAAACTCAAGTCCGCCGGTATCGGGAGCGGGCGGGGGTTGAGCCCCCGGATTTGACTCCCGACCTAACGGACCGCCTACGAGCGCTTTACGCCCAATGAATCCGGATAACGCTCGCCCCCTACG
>MG|3|V4|R|10|93.83|Actinobacteria|Actinobacteria|Coriobacteriales|Coriobacteriaceae|Olsenella|sp.|
TTGCTCCCCACGCTTTCGAGCCTCAGCGTCAGTTGTCGTCCAGTAAGCCGCCTTCGCCACCGGTGTTCTTCCAAATATCTGCGCATTCCACCGCTACACTTGGAATTCCGCCTTCCCCTACCAAACTCAAGTCCGCCGGTATCGGGAGCGGGCGGGGGTTGAGCCCCCGGATTTGACTCCCGACCTAACGGACCGCCTACGAGCGCTTTACGCCCAATGAATCCGGATAACGCTCGCCCCCTACG
>MG|3|V4|F|29|95.56|Actinobacteria|Actinobacteria|Coriobacteriales|Coriobacteriaceae|Collinsella|tanakaei|
CGTAGGGGGGCGAGCGTTATCCGGATTCATTGGGCGTAAAGCGCGCGTAGGCGGCCGCGCAGGCGGGGGGTCAAATCCCGGGGCTCAACCCCGGGCCGCCCCCCCGAACCGCGCGGCTTGGGTCCGGTAGGGGAGGGCGGAACACCCGGTGTAGCGGTGGAATGCGCAGATATCGGGTGGAACACCGGTGGCGAAGGCGGCCCTCTGGGCCGAGACCGACGCTGAGGCGCGAAAGCTGGGGGGAGCGA
>MG|3|V4|F|131|95.97|Actinobacteria|Actinobacteria|Coriobacteriales|Coriobacteriaceae|Collinsella|tanakaei|
CGTAGGGGGCGAGCGTTATCCGGATTCATTGGGCGTAAAGCGCGCGTAGGCGGCCGCGCAGGCGGGGGGGTCAAATCCCGGGGCTCAACCCCGGGCCGCCCCCCCGAACCGCGCGGCTTGGGTCCGGTAGGGGAGGGCGGAACACCCGGTGTAGCGGTGGAATGCGCAGATATCGGGTGGAACACCGGTGGCGAAGGCGGCCCTCTGGGCCGAGACCGACGCTGAGGCGCGAAAGCTGGGGGAGCGAA
>MG|3|V4|R|16|95.51|Actinobacteria|Actinobacteria|Coriobacteriales|Coriobacteriaceae|Olsenella|sp.|
TCGCTCCCCTAGCTTTCGCTCCTCAGCGTCAGTTGTGGCCCAGAAGGCCGCCTTCGCCACCGGCGTCTTCCAAATATCTGCGCATTCCACCGCTACACTTGGAATTCCGCCTTCCCCTACCAAACTCAAGTCCGCCGGTATCGGGAGCGGGCGGGGGTTGAGCCCCCGGATTTGACTCCCGACCTAACGGACCGCCTACGAGCGCTTTACGCCCAATGAATCCGGATAACGCTCGCCCCCTACG
>MG|3|V4|R|36|96.75|Actinobacteria|Actinobacteria|Coriobacteriales|Coriobacteriaceae|Collinsella|tanakaei|
TCGCTCCCCCAGCTTTCGCGCCTCAGCGTCGGTCTCGGCCCAGAGGGCCGCCTTCGCCACCGGTGTTCTACCCGATATCTGCGCATTCCACCGCTACACCGGGTATTCCACCCTCCCCTACCGGACCCAAGCCGCGCGGTTCGGGGGGGCGGCCCGGGGTTGAGCCCCGGGATTTGACCCCCCGCCTGCGCGGCCGCCTACGCGCGCTTTACGCCCAATGAATCCGGATAACGCTCGCCCCCTACG
>MG|3|V4|F|39|95.53|Actinobacteria|Actinobacteria|Coriobacteriales|Coriobacteriaceae|Olsenella|sp.|
CGTAGGGGGCGAGCGTTATCCGGATTCATTGGGCGTAAAGCGCTCGTAGGCGGTCCGTTAGGTCGGGAGTCAAATCCGGGGGCTCAACCCCCCGCACGCTCCCGATACCGGCGGACTTGAGTTTGGTAGGGGAAGGCGGAATTCCAAGTGTAGCGGTGGAATGCGCAGATATTTGGAAGAACACCGGTGGCGAAGGCGGCCTTCTGGGCCACAACTGACGCTGAGGAGCGAAAGCTAGGGGAGCGA
>MG|3|V4|F|15|95.92|Actinobacteria|Actinobacteria|Coriobacteriales|Coriobacteriaceae|Olsenella|sp.|
CGTAGGGGGCGAGCGTTATCCGGATTCATTGGGCGTAAAGCGCTCGTAGGCGGTCCGTTAGGTCGGGAGTCAAATCCGGGGGCTCAACCCCCGCCCGCTCCCGATACCGGCGGACTTGAGTTTGGTAGGGGAAGGCGGAATTCCAAGTGTAGCGGCGGAATGCGCAGATATTTGGAAGAACACCGGTGGCGAAGGCGGCCTTCTGGGCCACAACTGACGCTGAGGAGCGAAAGCTAGGGGAGCGA
>MG|3|V4|F|10|95.92|Actinobacteria|Actinobacteria|Coriobacteriales|Coriobacteriaceae|Olsenella|sp.|
CGTAGGGGGCGAGCGTTATCCGGATTCATTGGGCGTAAAGCGCTCGTAGGCGGTCCGTTAGGTCGGGAGTCAAATCCGGGGGCTCAACCCCCGCCCGCTCCCGATACCGGCGGACTTGAGTTTGGTAGGGGAAGGCGGAATTCCAAGTGTAGCGGTGGAATGCGCAGATATTTGGAAGAACACCGGTGGTGAAGGCGGCCTTCTGGGCCACAACTGACGCTGAGGAGCGAAAGCTAGGGGAGCGA
>MG|3|V4|F|13|95.18|Actinobacteria|Actinobacteria|Coriobacteriales|Coriobacteriaceae|Collinsella|tanakaei|
CGTAGGGGGGCGAGCGTTATCCGGATTCATTGGGCGTAAAGCGCGCGTAGGCGGCCGCGCAGGCGGGGGGGTCAAATCCCGGGGCTCAACCCCGGGCCGCCCCCCCGAACCGCGCGGCTTGGGTCCGGTAGGGGAGGGCGGAACACCCGGTGTAGCGGTGGAATGCGCAGATATCGGGTGGAACACCGGTGGCGAAGGCGGCCCTCTGGGCCGAGACCGACGCTGAGGCGCGAAAGCTGGGGGGAGCGA
>MG|3|V4|R|80|96.34|Actinobacteria|Actinobacteria|Coriobacteriales|Coriobacteriaceae|Collinsella|tanakaei|
TCGCTCCCCCAGCTTTCGCGCCTCAGCGTCGGTCTCGGCCCAGAGGGCCGCCTTCGCCACCGGTGTTCCACCCGATATCTGCGCATTCCACCGCTACACCGGGTGTTCCGCCCTCCCCTACCGGACCCAAGCCGCGCGGTTCGGGGGGGCGGCCCGGGGTTGAGCCCCGGGATTTGACCCCCCGCCTGCGCGGCCGCCTACGCGCGCTTTACGCCCAATGAATCCGGATAACGCTCGCCCCCTACG
>MG|3|V4|R|11|95.92|Actinobacteria|Actinobacteria|Coriobacteriales|Coriobacteriaceae|Olsenella|sp.|
TCGCTCCCCTAGCTTTCGCTCCTCAGCGTCAGTTGTGGCCCAGAAGGCCGCCTTCGCCACCGGTGTTCTTCCAAATATCTGCGCATTCCACCGCTACACTTGGAATTCCGCCTTCCCCTACCAAACTCAAGTCCGCCGGTATCGGGAGCGGGCGGGGGTTGAGCCCCCGGATTTGACTCCCGACCTAACGGACCGCCTACGAGCGCTTTACGCCCAATAAATCCGGATAACGCTTGCCACCTACG
>MG|3|V4|R|14|95.95|Actinobacteria|Actinobacteria|Coriobacteriales|Coriobacteriaceae|Olsenella|sp.|
TCGCTCCCCTAGCTTTCGCTCCTCAGCGTCAGTTGTGGCCCAGAAGGCCGCCTTCGCCACCGGTGTTCTTCCAAATATCTGCGCATTCCACCGCTACACTTGGAATTCCGCCTTCCCCTACCAAACTCAAGTCCGCCGGTATCGGGAGCGGGCGGGGGTTGAGCCCCCGGATTTGACTCCCGACCTAACGGACCGCCTACGAGCGCTTTACGCCCCAATGAATCCGGATAACGCTCGCCCCCTACGT
>MG|3|V4|F|14|96.34|Actinobacteria|Actinobacteria|Coriobacteriales|Coriobacteriaceae|Olsenella|sp.|
CGTAGGGGGCAAGCGTTATCCGGATTCATTGGGCGTAAAGCGCTCGTAGGCGGTCCGTTAGGTCGGGAGTCAAATCCGGGGGCTCAACCCCCCGCCCGCTCCCGATACCGGCGGACTTGAGTTTGGTAGGGGAAGGCGGAATTCCAAGTGTAGCGGTGGAATGCGCAGATATTTGGAAGAACACCGGTGGCGAAGGCGGCCTTCTGGGCCACAACTGACGCTGAGGAGCGAAAGCTAGGGGAGCGA
>MG|3|V4|F|40|95.92|Actinobacteria|Actinobacteria|Coriobacteriales|Coriobacteriaceae|Enorma|massiliensis|
CGTAGGGGGCGAGCGTTATCCGGATTCATTGGGCGTAAAGCGCGCGTAGGCGGCCGCGCAGGCGGGGCGTAAAACCGCGGGGCTCAACCCCGCGCCGCGCCCCGAACCGCGCGGCTTGGGTCCGGCAGGGGAGGGTGGAACACCCGGTGTAGCGGTGGAATGCGCAGATATCGGGTGGAACACCGGTGGCGAAGGCGGCCCTCTGGGCCGGCACCGACGCTGAGGCGCGAAAGCTGGGGGAGCGA
>MG|3|V4|F|11|95.18|Actinobacteria|Actinobacteria|Coriobacteriales|Coriobacteriaceae|Collinsella|tanakaei|
CGTAGGGGGGCGAGCGTTATCCGGATTCATTGGGCGTAAAGCGCGCGTAGGCGGCCGCGCAGGCGGGGGGGGTCAAATCCCGGGGCTCAACCCCGGGCCGCCCCCCCGAACCGCGCGGCTTGGGTCCGGTAGGGGAGGGCGGAACACCCGGTGTAGCGGTGGAATGCGCAGATATCGGGTGGAACACCGGTGGCGAAGGCGGCCCTCTGGGCCGAGACCGACGCTGAGGCGCGAAAGCTGGGGGAGCGA
>MG|3|V4|F|15|95.92|Actinobacteria|Actinobacteria|Coriobacteriales|Coriobacteriaceae|Olsenella|sp.|
CGTAGGGGGCGAGCGTTATCCGGATTCATTGGGCGTAAAGCGCTCGTAGGCGGTCCGTTAGGTCGGGAGTCAAATCCGGGGGCTCAACCCCCGCCCGCTCCCGATACCGGCGGACTTGAGTTTGGTAGGGGAGGCGGAATTCCAAGTGTAGCGGTGGAATGCGCAGATATTTGGAAGAACACCGGTGGCGAAGGCGGCCTTCTGGGCCACAACTGACGCTGAGGAGCGAAAGCTAGGGGAGCGA
>MG|3|V4|F|12|96.33|Actinobacteria|Actinobacteria|Coriobacteriales|Coriobacteriaceae|Olsenella|sp.|
CGTAGGGGGCTAGCGTTATCCGGATTCATTGGGCGTAAAGCGCTCGTAGGCGGTCCGTTAGGTCGGGAGTCAAATCCGGGGGCTCAACCCCCGCCCGCTCCCGATACCGGCGGACTTGAGTTTGGTAGGGGAAGGCGGAATTCCAAGTGTAGCGGTGGAATGCGCAGATATTTGGAAGAACACCGGTGGCGAAGGCGGCCTTCTGGGCCACAACTGACGCTGAGGAGCGAAAGCTAGGGGAGCGA
>MG|3|V4|F|30|94.72|Actinobacteria|Actinobacteria|Coriobacteriales|Coriobacteriaceae|Olsenella|sp.|
CGTAGGGGGCGAGCGTTATCCGGATTCATTGGGCGTAAAGCGCGCGTAGGCGGCCGCGCAGGCGGGGGGTCAAATCCGGGGGCTCAACCCCCGCCCGCTCCCGATACCGGCGGACTTGAGTTTGGTAGGGGAAGGCGGAATTCCAAGTGTAGCGGTGGAATGCGCAGATATTTGGAAGAACACCGGTGGCGAAGGCGGCCTTCTGGGCCACAACTGACGCTGAGGAGCGAAAGCTAGGGGAGCGA
>MG|3|V4|F|12|93.09|Actinobacteria|Actinobacteria|Coriobacteriales|Coriobacteriaceae|Enorma|massiliensis|
CGTAGGGGGCGAGCGTTATCCGGATTCATTGGGCGTAAAGCGCGCGTAGGCGGCCGCGCAGGCGGGGGGTCAAATCCCGGGGCTCAACCCCGGGCCGCCCCCCCGAACCGCGCGGCTTGGGTCCGGTAGGGGAGGGCGGAACACCCGGTGTAGCGGTGGAATGCGCAGATATTTGGAAGAACACCGGTGGCGAAGGCGGCCTTCTGGGCCACAACTGACGCTGAGGAGCGAAAGCTAGGGGAGCGA
>MG|3|V4|R|31|96.34|Actinobacteria|Actinobacteria|Coriobacteriales|Coriobacteriaceae|Collinsella|tanakaei|
TCGCTCCCCCCAGCTTTCGCGCCTCAGCGTCGGTCTCGGCCCAGAGGGCCGCCTTCGCCACCGGTGTTCCACCCGATATCTGCGCATTCCACCGCTACACCGGGTGTTCCGCCCTCCCCTACCGGACCCAAGCCGCGCGGTTCGGGGGGCGGCCCGGGGTTGAGCCCCGGGATTTGACCCCCCGCCTGCGCGGCCGCCTACGCGCGCTTTACGCCCAATGAATCCGGATAACGCTCGCCCCCTACG
>MG|3|V4|F|8792|96.34|Actinobacteria|Actinobacteria|Coriobacteriales|Coriobacteriaceae|Olsenella|sp.|
CGTAGGGGGCGAGCGTTATCCGGATTCATTGGGCGTAAAGCGCTCGTAGGCGGTCCGTTAGGTCGGGAGTCAAATCCGGGGGCTCAACCCCCGCCCGCTCCCGATACCGGCGGACTTGAGTTTGGTAGGGGAAGGCGGAATTCCAAGTGTAGCGGTGGAATGCGCAGATATTTGGAAGAACACCGGTGGCGAAGGCGGCCTTCTGGGCCACAACTGACGCTGAGGAGCGAAAGCTAGGGGAGCGAA
>MG|3|V4|F|21|95.93|Actinobacteria|Actinobacteria|Coriobacteriales|Coriobacteriaceae|Olsenella|sp.|
CGTAGGGGGCGAGCGTTATCCGGATTCATTGGGCGTAAAGCGCTCGTAGGCGGTCCGTTAGGTCGGGAGTCAAATCCGGGGGCTCCAACCCCCGCCCGCTCCCGATACCGGCGGACTTGAGTTTGGTAGGGGAAGGCGGAATTCCAAGTGTAGCGGTGGAATGCGCAGATATTTGGAAGAACACCGGTGGCGAAGGCGGCCTTCTGGGCCACAACTGACGCTGAGGAGCGAAAGCTAGGGGAGCGA
>MG|3|V4|F|10|95.92|Actinobacteria|Actinobacteria|Coriobacteriales|Coriobacteriaceae|Olsenella|sp.|
CGTAGGGGGCGAGCGTTATCCGGATTCATTGGGCGTAAAGCGCTCGTAGGCGGTCCGTTAGGTCGGGAGTCAAATCCGGGGGCTCAGCCCCCGCCCGCTCCCGATACCGGCGGACTTGAGTTTGGTAGGGGAAGGCGGAATTCCAAGTGTAGCGGTGGAATGCGCAGATATTTGGAAGAACACCGGTGGCGAAGGCGGCCTTCTGGGCCACAACTGACGCTGAGGAGCGAAAGCTAGGGGAGCGA
>MG|3|V4|F|13|96.28|Actinobacteria|Actinobacteria|Coriobacteriales|Coriobacteriaceae|Olsenella|sp.|
CGTAGGGGGCGAGCGTTATCCGGATTCATTGGGCGTAAAGCGCTCGTAGGCGGTCCGTTAGGTCGGGAGTCAAATCCGGGGGCTCAACCCCCGCCCGCTCCCGATACCGGCGGACTTGAGTTTGGTAGGGGAAGGCGGAATTCCAAGTGTAGCGGTGGAATGCGCAGATATTTGGAAGAACACCGGTGGCGAAGGCGGCCTTCTGGGCCACAACTGACGCTGAGGAGCGAAAGCTAGGGGAGTGA
>MG|3|V4|F|18|95.53|Actinobacteria|Actinobacteria|Coriobacteriales|Coriobacteriaceae|Olsenella|sp.|
CGTAGGGGGGCGAGCGTTATCCGGATTCATTGGGCGTAAAGCGCTCGTAGGCGGTCCGTTAGGTCGGGAGTCAAATCCGGGGGCTCAACCCCCGCCCGCTCCCGATACCGGCGGACTTGAGTTTGGTAGGGGAAGGCGGAATTCCAAGTGTAGCGGTGGAATGCGCAGATATTTGGAAGAACGCCGGTGGCGAAGGCGGCCTTCTGGGCCACAACTGACGCTGAGGAGCGAAAGCTAGGGGAGCGA
>MG|3|V4|F|19|95.12|Actinobacteria|Actinobacteria|Coriobacteriales|Coriobacteriaceae|Olsenella|sp.|
CGTAGGGGGCGAGCGTTATCCGGATTCATTGGGCGTAAAGCGCTCGTAGGCGGTCCGTTAGGTCGGGAGTCAAATCCGGGGGCTCAACCCCCGCCCGCTCCCGATACCGGCGGACTTGAGTTTGGTAGGGGAAGGCGGAATTCCAAGTGTAGCGGTGGAATGCGCAGATATTTGGAAGAACACCGGTGGCGAAGGCGGCCCTCTGGGCCGAGACCGACGCTGAGGCGCGAAAGCTGGGGGAGCGAA
>MG|3|V4|F|23|95.56|Actinobacteria|Actinobacteria|Coriobacteriales|Coriobacteriaceae|Collinsella|tanakaei|
CGTAGGGGGGCGAGCGTTATCCGGATTCATTGGGCGTAAAGCGCGCGTAGGCGGCCGCGCAGGCGGGGGGGTCAAATCCCGGGGCTCAACCCCGGGCCGCCCCCCCGAACCGCGCGGCTTGGGTCCGGTAGGGGAGGGCGGAACACCCGGTGTAGCGGTGGAATGCGCAGATATCGGGTGGAACACCGGTGGCGAAGGCGGCCCTCTGGGCCGAGACCGACGCTGAGGCGCGAAAGCTGGGGGAGCGA
>MG|3|V4|F|16|95.92|Actinobacteria|Actinobacteria|Coriobacteriales|Coriobacteriaceae|Olsenella|sp.|
CGTAGGGGCGAGCGTTATCCGGATTCATTGGGCGTAAAGCGCTCGTAGGCGGTCCGTTAGGTCGGGAGTCAAATCCGGGGGCTCAACCCCCGCCCGCTCCCGATACCGGCGGACTTGAGTTTGGTAGGGGAAGGCGGAATTCCAAGTGTAGCGGTGGAATGCGCAGATATTTGGAAGAACACCGGTGGCGAAGGCGGCCTTCTGGGCCACAACTGACGCTGAGGAGCGAAAGCTAGGGGAGCGA
>MG|3|V4|R|54|95.92|Actinobacteria|Actinobacteria|Coriobacteriales|Coriobacteriaceae|Enorma|massiliensis|
TCGCTCCCCCGGCTTTCGCGCCTCAGCGTCGGTGCCGGCCCAGAGGGCCGCCTTCGCCACCGGTGTTCCTCCCGATATCTGCGCATTCCACCGCTACACCGGGAATTCCACCCTCCCCTGCCGGACCCAAGCCGCGCGGTTCGGGGCGCGGGACGGGGTTGAGCCCCGCCATTTGACGCCCCGCCTGCGCGGCCGCCTACGCGCGCTTTACGCCCAATGAATCCGGATAACGCTCGCCCCCTACG
>MG|3|V4|F|10|95.51|Actinobacteria|Actinobacteria|Coriobacteriales|Coriobacteriaceae|Enorma|massiliensis|
CGTAGGGGGCGAGCGTTATCCGGATTCATTGGGCGTAAAGCGCGCGTAGGCGGCCGCGCAGGCGGGGCGTCAAATGGCGGGGCTCAACCCCGTCCCGCGCCCCGAACCGCGCGGCTTGGGTCCGGCAGGGGAGGGTGGAATTCCCGGTGTAGCGGTGGAATGCGCAGATATCGGGAGGAACACCGGTGGCGAAGGCGGCCCTCTGGGCCGGCACCGACGCTGAGGCGCGAAAGCTGGGGGAGCGA
>MG|3|V4|R|90|96.73|Actinobacteria|Actinobacteria|Coriobacteriales|Coriobacteriaceae|Collinsella|tanakaei|
TCGCTCCCCCAGCTTTCGCGCCTCAGCGTCGGTCTCGGCCCAGAGGGCCGCCTTCGCCACCGGTGTTCCACCCGATATCTGCGCATTCCACCGCTACACCGGGTGTTCCGCCCTCCCCTACCGGACCCAAGCCGCGCGGTTCGGGGGGCGGCCCGGGGTTGAGCCCCGGGATTTGACCCCCCGCCTGCGCGGCCGCCTACGCGCGCTTTACGCCCAATGAATCCGGATAACGCTCGCCCCCTACG
>MG|3|V4|R|328|95.92|Actinobacteria|Actinobacteria|Coriobacteriales|Coriobacteriaceae|Olsenella|sp.|
TCGCTCCCCTAGCTTTCGCTCCTCAGCGTCAGTTGTGGCCCAGAAGGCCGCCTTCGCCACCGGTGTTCTTCCAAATATCTGCGCATTCCACCGCTACACTTGGAATTCCGCCTTCCCCTACCAAACTCAAGTCCGCCGGTATCGGGAGCGTGCGGGGGTTGAGCCCCCGGATTTGACTCCCGACCTAACGGACCGCCTACGAGCGCTTTACGCCCAATGAATCCGGATAACGCTCGCCCCCTACG
>MG|3|V4|F|80|96.34|Actinobacteria|Actinobacteria|Coriobacteriales|Coriobacteriaceae|Collinsella|tanakaei|
CGTAGGGGGCGAGCGTTATCCGGATTCATTGGGCGTAAAGCGCGCGTAGGCGGCCGCGCAGGCGGGGGGTCAAATCCCGGGGCTCAACCCCGGGCCGCCCCCCGAACCGCGCGGCTTGGGTCCGGTAGGGGAGGGCGGAACACCCGGTGTAGCGGTGGAATGCGCAGATATCGGGTGGAACACCGGTGGCGAAGGCGGCCCTCTGGGCCGAGACCGACGCTGAGGCGCGAAAGCTGGGGGGAGCGA
>MG|3|V4|R|12|95.56|Actinobacteria|Actinobacteria|Coriobacteriales|Coriobacteriaceae|Collinsella|tanakaei|
TCGCTCCCCCAGCTTTCGCGCCTCAGCGTCGGTCTCGGCCCAGAGGGCCGCCTTCGCCACCGGTGTTCCACCCGATATCTGCGCATTCCACCGCTACACCGGGTGTTCCGCCCTCCCCTACCGGACCCAAGCCGCGCGGTTCGGGGGGGCGGCCCGGGGTTGAGCCCCGGGATTTGACCCCCCCGCCTGCGCGGCCGCCTACGCGCGCTTTACGCCCAATGAATCCGGATAACGCTCGCCCCCCTACG
>MG|3|V4|F|11|95.92|Actinobacteria|Actinobacteria|Coriobacteriales|Coriobacteriaceae|Olsenella|sp.|
CGTAGGGGGCGAGCGTTATCCGGATTCATTGGGCGTAAAGCGCTCGTAGGCGGTCCGTTAGGTCGGGAGTCAAATCCGGGGGCTCAACCCCCGCCCGCTCCCGATACCGGCGGACTTGAGTTTGGTAGGGGAAGGCGGAATTCCAAGTGTAGCGGTGGAATGCGCAGATATTTGGAAGAACACCGGTGGCGAAGGCGGCCTTCTGGGCCACAACTGACGCTGAGGAGTGAAAGCTAGGGGAGCGA
>MG|3|V4|F|10|96.73|Actinobacteria|Actinobacteria|Coriobacteriales|Coriobacteriaceae|Olsenella|sp.|
CGTAGGGGGCGAGCGTTATCCGGATTCATTGGGCGTAAAGCGCTCGTAGGCGGTCCGTTAGGTCGGGAGTCAAATCCGGGGGCTCAACCCCCGCCCGCTCCCGATACCGGCGGACTTGAGTTTGGCAGGGGAAGGCGGAATTCCAAGTGTAGCGGTGGAATGCGCAGATATTTGGAAGAACACCGGTGGCGAAGGCGGCCTTCTGGGCCACAACTGACGCTGAGGAGCGAAAGCTAGGGGAGCGA
>MG|3|V4|F|13|95.53|Actinobacteria|Actinobacteria|Coriobacteriales|Coriobacteriaceae|Olsenella|sp.|
CGTAGGGGGGCGAGCGTTATCCGGATTCATTGGGCGTAAAGCGCTCGTAGGCGGTCCGTTAGGTCGGGAGTCAAATCCGGGGGCTCAACCCCCGCCCGCTCCCGATACCGGCGGACTTGAGTTTGGTAGGGGAAGGCGGAATTCCAAGTGTAGCGGTGGAATGCGCAGATATTTGGAAGAACACCGGTGGCGAAGGCGGCCTTCTGGGCCACAACTGACGCTGAGGAGCGAAAGCTGGGGGAGCGA
>MG|3|V4|R|21|95.14|Actinobacteria|Actinobacteria|Coriobacteriales|Coriobacteriaceae|Olsenella|sp.|
TCGCTCCCCTAGCTTTCGCTCCTCAGCGTCAGTTGTGGCCCAGAAGGCCGCCTTCGCCACCGGTGTTCTTCCAAATATCTGCGCATTCCACCGCTACACTTGGAATTCCGCCTTCCCCTACCAAACTCAAGTCCGCCGGTATCGGGAGCGTGCGGGGGGTTGAGCCCCCGGATTTGACTCCCGACCTAACGGACCGCCTACGAGCGCTTTACGCCCAATGAATCCGGATAACGCTCGCCCCCCTACG
>MG|3|V4|F|61|96.33|Actinobacteria|Actinobacteria|Coriobacteriales|Coriobacteriaceae|Enorma|massiliensis|
CGTAGGGGGCGAGCGTTATCCGGATTCATTGGGCGTAAAGCGCGCGTAGGCGGCCGCGCAGGCGGGGCGTAAAATGCCGGGGCTCAACCCCGGCCCGCGCCCCGAACCGCGCGGCTTGGGTCCGGCAGGGGAGGGTGGAACACCCGGTGTAGCGGTGGAATGCGCAGATATCGGGTGGAACACCGGTGGCGAAGGCGGCCCTCTGGGCCGGCACCGACGCTGAGGCGCGAAAGCTGGGGGAGCGA
>MG|3|V4|F|17|95.92|Actinobacteria|Actinobacteria|Coriobacteriales|Coriobacteriaceae|Olsenella|sp.|
CGTAGGGGGCGAGCGTTATCCGGATTCATTGGGCGTAAAGCGCTCGTAGGCGGTCCGTTAGGTCGGGAGTCAAATCCGGGGGCTCAACCCCCGCCCGCTCCCGATACCGGCGGACTTGAGTTTGGTAGGGGAAGGCGGAATTCCAAGTGTAGCGGTGGAATGCGCAGATATTTGGAAGAACACCGGTGGCGAAGGCGGCCCTCTGGGCCACAACTGACGCTGAGGAGCGAAAGCTAGGGGAGCGA
>MG|3|V4|F|24|95.92|Actinobacteria|Actinobacteria|Coriobacteriales|Coriobacteriaceae|Olsenella|sp.|
CGTAGGTGGCAAGCGTTGTCCGGATTCATTGGGCGTAAAGCGCTCGTAGGCGGTCCGTTAGGTCGGGAGTCAAATCCGGGGGCTCAACCCCCGCCCGCTCCCGATACCGGCGGACTTGAGTTTGGTAGGGGAAGGCGGAATTCCAAGTGTAGCGGTGGAATGCGCAGATATTTGGAAGAACACCGGTGGCGAAGGCGGCCTTCTGGGCCACAACTGACGCTGAGGAGCGAAAGCTAGGGGAGCGA
>MG|3|V4|F|10|95.16|Actinobacteria|Actinobacteria|Coriobacteriales|Coriobacteriaceae|Olsenella|sp.|
CGTAGGGGGGCGAGCGTTTATCCGGATTCATTGGGCGTAAAGCGCTCGTAGGCGGTCCGTTAGGTCGGGAGTCAAATCCGGGGGCTCAACCCCCCGCCCGCTCCCGATACCGGCGGACTTGAGTTTGGTAGGGGAAGGCGGAATTCCAAGTGTAGCGGTGGAATGCGCAGATATTTGGAAGAACACCGGTGGCGAAGGCGGCCTTCTGGGCCACAACTGACGCTGAGGAGCGAAAGCTAGGGGAGCGA
>MG|3|V4|F|33|94.31|Actinobacteria|Actinobacteria|Coriobacteriales|Coriobacteriaceae|Olsenella|sp.|
CGTAGGGGGCGAGCGTTATCCGGATTCATTGGGCGTAAAGCGCGCGTAGGCGGCCGCGCAGGCGGGGGGTCAAATCCCGGGGCTCAACCCCCGCCCGCTCCCGATACCGGCGGACTTGAGTTTGGTAGGGGAAGGCGGAATTCCAAGTGTAGCGGTGGAATGCGCAGATATTTGGAAGAACACCGGTGGCGAAGGCGGCCTTCTGGGCCACAACTGACGCTGAGGAGCGAAAGCTAGGGGAGCGA
>MG|3|V4|F|12|95.92|Actinobacteria|Actinobacteria|Coriobacteriales|Coriobacteriaceae|Olsenella|sp.|
CGTAGGGGGCGAGCGTTGTCCGGATTCATTGGGCGTAAAGCGCTCGTAGGCGGTCCGTTAGGTCGGGAGTCAAATCCGGGGGCTCAACCCCCGCCCGCTCCCGATACCGGCGGACTTGAGTTTGGTAGGGGAAGGCGGAATTCCAAGTGTAGCGGTGGAATGCGCAGATATTTGGAAGAACACCGGTGGCGAAGGCGGCCTTCTGGGCCACAACTGACGCTGAGGAGCGAAAGCTAGGGGAGCGA
>MG|3|V4|R|10|96.36|Actinobacteria|Actinobacteria|Coriobacteriales|Coriobacteriaceae|Collinsella|tanakaei|
TCGCTCCCCCAGCTTTCGCGCCTCAGCGTCGGTCTCGGCCCAGAGGGCCGCCTTCGCCACCGGTGTTCTACCCGATATCTGCGCATTCCACCGCTACACCGGGTATTCCACCCTCCCCTACCGGACCCAAGCCGCGCGGTTCGGGGGGGCGGCCCGGGGTTGAGCCCCGGGATTTGACCCCCCCGCCTGCGCGGCCGCCTACGCGCGCTTTACGCCCAATGAATCCGGATAACGCTCGCCCCCTACG
>MG|3|V4|F|13|95.55|Actinobacteria|Actinobacteria|Coriobacteriales|Coriobacteriaceae|Olsenella|sp.|
CGTAGGGGGCGAGCGTTATCCGGATTCATTGGGCGTAAAGCGCTCGTAGGCGGTCCGTTAGGTCGGGAGTCAAATCCGGGGGCTCAACCCCCCGCCCGCTCCCGATACCGGCGGACTTGAGTTTGGTAGGGGAAGGCGGAATTCCAAGTGTAGCGGTGGAATGCGCAGATATTTGGAAGAACACCGGTGGCGAAGGCGGCCTTCTGGGCCACAACTGACGCTGAGGAGCGAAAGCTAGGGGGAGCGA
>MG|3|V4|F|12|95.55|Actinobacteria|Actinobacteria|Coriobacteriales|Coriobacteriaceae|Olsenella|sp.|
CGTAGGTGGCAAGCGTTATCCGGATTCATTGGGCGTAAAGCGCTCGTAGGCGGTCCGTTAGGTCGGGAGTCAAATCCGGGGGGCTCAACCCCCCGCCCGCTCCCGATACCGGCGGACTTGAGTTTGGTAGGGGAAGGCGGAATTCCAAGTGTAGCGGTGGAATGCGCAGATATTTGGAAGAACACCGGTGGCGAAGGCGGCCTTCTGGGCCACAACTGACGCTGAGGAGCGAAAGCTAGGGGAGCGA
>MG|3|V4|F|174|95.93|Actinobacteria|Actinobacteria|Coriobacteriales|Coriobacteriaceae|Olsenella|sp.|
CGTAGGGGGCGAGCGTTATCCGGATTCATTGGGCGTAAAGCGCTCGTAGGCGGTCCGTTAGGTCGGGAGTCAAATCCGGGGGCTCAACCCCCGCCCGCTCCCGATACCGGCGGACTTGAGTTTGGTAGGGGAAGGCGGAATTCCAAGTGTAGCGGTGGAATGCGCAGATATTTGGAAGAACACCGGTGGGCGAAGGCGGCCTTCTGGGCCACAACTGACGCTGAGGAGCGAAAGCTAGGGGAGCGA
>MG|3|V4|R|3455|96.33|Actinobacteria|Actinobacteria|Coriobacteriales|Coriobacteriaceae|Olsenella|sp.|
TCGCTCCCCTAGCTTTCGCTCCTCAGCGTCAGTTGTGGCCCAGAAGGCCGCCTTCGCCACCGGTGTTCTTCCAAATATCTGCGCATTCCACCGCTACACTTGGAATTCCGCCTTCCCCTACCAAACTCAAGTCCGCCGGTATCGGGAGCGGGCGGGGGTTGAGCCCCCGGATTTGACTCCCGACCTAACGGACCGCCTACGAGCGCTTTACGCCCAATGAATCCGGATAACGCTCGCCCCCTACG
>MG|3|V4|R|20|96.73|Actinobacteria|Actinobacteria|Coriobacteriales|Coriobacteriaceae|Olsenella|sp.|
TCGCTCCCCTAGCTTTCGCTCCTCAGCGTCAGTTGTGGCCCAGAAGGCCGCCTTCGCCACCGGTGTTCTTCCAAATATCTGCGCATTCCACCGCTACACTTGGAATTCCGCCTTCCCCTACCAAACTCAAGTCCGCCGGTATCGGGAGCGGGCGGGGGTTGAGCCCCCGGATTTGACTCCCGACCTAACGGACCGCCTACGAGCGCTTTACGCCCAATGAATCCGGATAACGCTTGCCCCCTACG
>MG|3|V4|F|10|95.92|Actinobacteria|Actinobacteria|Coriobacteriales|Coriobacteriaceae|Olsenella|sp.|
CGTAGGGGGCGAGCGTTATCCGGATTCATTGGGCGTAAAGCGCTCGTAGGCGGTCCGTTAGGTCGGGAGTCAAATCCGGGGGCTCAACCCCCGCCCGCTCCCGATACCGGCGGACTTGAGTTTGGTAGGGGAAGGCGGAATTCCAAGTGTAGCGGTGGAATGCGCAGATATTTGGAAGAACACCGGTGGCGAAGGCGGCCTTCTGGGCCACAACTGACGCTGGGGAGCGAAAGCTAGGGGAGCGA
>MG|3|V4|F|11|95.92|Actinobacteria|Actinobacteria|Coriobacteriales|Coriobacteriaceae|Olsenella|sp.|
CGTAGGGGGCGAGCGTTATCCGGATTCATTGGGCGTAAAGCGCTCGTAGGCGGTCCGTTAGGTCGGGAGTCAAATCCGGGGGCTCAACCCCCGCCCGCTCCCGATACCGGCGGACTTGAGTTTGGTAGGGGAAGGCGGAATTCCAAGTGTAGCGGTGGAATGCGCAGATATTTGGAAGAACACCGGTGGCGAAGGCGGCCTTCTGGACCACAACTGACGCTGAGGAGCGAAAGCTAGGGGAGCGA
>MG|3|V4|F|13|95.92|Actinobacteria|Actinobacteria|Coriobacteriales|Coriobacteriaceae|Olsenella|sp.|
CGTAGGGGGTGAGCGTTATCCGGATTCATTGGGCGTAAAGCGCTCGTAGGCGGTCCGTTAGGTCGGGAGTCAAATCCGGGGGCTCAACCCCCGCCCGCTCCCGATACCGGCGGACTTGAGTTTGGTAGGGGAAGGCGGAATTCCAAGTGTAGCGGTGGAATGCGCAGATATTTGGAAGAACACCGGTGGCGAAGGCGGCCTTCTGGGCCACAACTGACGCTGAGGAGCGAAAGCTAGGGGAGCGA
>MG|3|V4|F|26|96.34|Actinobacteria|Actinobacteria|Coriobacteriales|Coriobacteriaceae|Olsenella|sp.|
CGTAGGGGGCGAGCGTTATCCGGATTCATTGGGCGTAAAGCGCTCGTAGGCGGTCCGGTTAGGTCGGGAGTCAAATCCGGGGGCTCAACCCCCGCCCGCTCCCGATACCGGCGGACTTGAGTTTGGTAGGGGAAGGCGGAATTCCAAGTGTAGCGGTGGAATGCGCAGATATTTGGAAGAACACCGGTGGCGAAGGCGGCCTTCTGGGCCACAACTGACGCTGAGGAGCGAAAGCTAGGGGAGCGA
>MG|3|V4|F|12|95.92|Actinobacteria|Actinobacteria|Coriobacteriales|Coriobacteriaceae|Olsenella|sp.|
CGTAGGGGGCGAGCGTTATCCGGATTCATTGGGCGTAAAGCGCTCGTAGGTGGTCCGTTAGGTCGGGAGTCAAATCCGGGGGCTCAACCCCCGCCCGCTCCCGATACCGGCGGACTTGAGTTTGGTAGGGGAAGGCGGAATTCCAAGTGTAGCGGTGGAATGCGCAGATATTTGGAAGAACACCGGTGGCGAAGGCGGCCTTCTGGGCCACAACTGACGCTGAGGAGCGAAAGCTAGGGGAGCGA
>MG|3|V4|R|10|95.92|Actinobacteria|Actinobacteria|Coriobacteriales|Coriobacteriaceae|Olsenella|sp.|
TCGCTCCCCTAGCTTTCGCTCCTCAGCGTCAGTTGTGGCCCAGAAGGCCGCCTTCGCCACCGGTGTTCTTCCAAATATCTGCGCATTCCACCGCTACACTTGGAATTCCGCCTTCCCCTACCAAACTCAAGTCCGCCGGTATCGGGAGCGGGCGGGGGTTGAGCCCCCGGATTTGACTCCCGACCTAACGGACCGCCTACGAGCGCTTTACGCCCAATGAATCCGGACAACGCTTGCCACCTACG
>MG|3|V4|F|38|95.92|Actinobacteria|Actinobacteria|Coriobacteriales|Coriobacteriaceae|Olsenella|sp.|
CGTAGGGGGCGAGCGTTATCCGGATTCATTGGGCGTAAAGCGCTCGTAGGCGGTCCGTTAGGTCGGGAGTCAAATCCGGGGGCTCAACCCCCGCCCGCTCCCGATACCGGCGGACTTGAGTTTGGTAGGGGAAGGCGGAATTCCAAGTGTAGCGGTGGAATGCGCAGATATTTGGAAGAACACCGGTGGCAAAGGCGGCCTTCTGGGCCACAACTGACGCTGAGGAGCGAAAGCTAGGGGAGCGA
>MG|3|V4|F|25|95.92|Actinobacteria|Actinobacteria|Coriobacteriales|Coriobacteriaceae|Olsenella|sp.|
CGTAGGGGGCGAGCGTTATCCGGATTCATTGGGCGTAAGGCGCTCGTAGGCGGTCCGTTAGGTCGGGAGTCAAATCCGGGGGCTCAACCCCCGCCCGCTCCCGATACCGGCGGACTTGAGTTTGGTAGGGGAAGGCGGAATTCCAAGTGTAGCGGTGGAATGCGCAGATATTTGGAAGAACACCGGTGGCGAAGGCGGCCTTCTGGGCCACAACTGACGCTGAGGAGCGAAAGCTAGGGGAGCGA
>MG|3|V4|F|12|95.93|Actinobacteria|Actinobacteria|Coriobacteriales|Coriobacteriaceae|Olsenella|sp.|
CGTAGGGGGCGAGCGTTATCCGGATTCATTGGGCGTAAAGCGCTCGTAGGCGGTCCGTTAGGTCGGGAGTCAAATCCGGGGGCTCAACCCCCGCCCGCTCCCGATACCGGCGGACTTGAGTTTGGTAGGGGAAGGCGGAATTCCAAGTGTAGCGGTGGAATGCGCAGATATTTGGAAGAACACCGGTGGCGAAGGGCGGCCTTCTGGGCCACAACTGACGCTGAGGAGCGAAAGCTAGGGGAGCGA
>MG|3|V4|F|33|95.92|Actinobacteria|Actinobacteria|Coriobacteriales|Coriobacteriaceae|Olsenella|sp.|
CGTATGGAGCAAGCGTTATCCGGATTCATTGGGCGTAAAGCGCTCGTAGGCGGTCCGTTAGGTCGGGAGTCAAATCCGGGGGCTCAACCCCCGCCCGCTCCCGATACCGGCGGACTTGAGTTTGGTAGGGGAAGGCGGAATTCCAAGTGTAGCGGTGGAATGCGCAGATATTTGGAAGAACACCGGTGGCGAAGGCGGCCTTCTGGGCCACAACTGACGCTGAGGAGCGAAAGCTAGGGGAGCGA
>MG|3|V4|R|15|95.95|Actinobacteria|Actinobacteria|Coriobacteriales|Coriobacteriaceae|Collinsella|tanakaei|
TCGCTCCCCCCAGCTTTCGCGCCTCAGCGTCGGTCTCGGCCCAGAGGGCCGCCTTCGCCACCGGTGTTCCACCCGATATCTGCGCATTCCACCGCTACACCGGGTGTTCCGCCCTCCCCTACCGGACCCAAGCCGCGCGGTTCGGGGGGCGGCCCGGGGTTGAGCCCCGGGATTTGACCCCCCCGCCTGCGCGGCCGCCTACGCGCGCTTTACGCCCAATGAATCCGGATAACGCTCGCCCCCTACG
>MG|3|V4|R|11|95.92|Actinobacteria|Actinobacteria|Coriobacteriales|Coriobacteriaceae|Olsenella|sp.|
TCGCTCCCCTAGCTTTCGCTCCTCAGCGTCAGTTGTGGCCCAGAAGGCCGCCTTCGCCACCGGTGTTCTTCCAAATATCTGCGCATTCCACCGCTACACTTGGAATTCCGCCTTCCCCTACCAAACTCAAGTCCGCCGGTATCGGGAGCGGGCGGGGGTTGAGCCCCCGGATTTGACTCCCGACCTAACGGACCGCCTACGAGCGCTTTACGCCCAATGAATCCGGATAACGCTTGCTCCATACG
>MG|3|V4|R|34|95.92|Actinobacteria|Actinobacteria|Coriobacteriales|Coriobacteriaceae|Olsenella|sp.|
TCGCTCCCCCAGCTTTCGCTCCTCAGCGTCAGTTGTGGCCCAGAAGGCCGCCTTCGCCACCGGTGTTCTTCCAAATATCTGCGCATTCCACCGCTACACTTGGAATTCCGCCTTCCCCTACCAAACTCAAGTCCGCCGGTATCGGGAGCGGGCGGGGGTTGAGCCCCCGGATTTGACTCCCGACCTAACGGACCGCCTACGAGCGCTTTACGCCCAATGAATCCGGATAACGCTCGCCCCCTACG
>MG|3|V4|R|51|95.93|Actinobacteria|Actinobacteria|Coriobacteriales|Coriobacteriaceae|Olsenella|sp.|
TCGCTCCCCCTAGCTTTCGCTCCTCAGCGTCAGTTGTGGCCCAGAAGGCCGCCTTCGCCACCGGTGTTCTTCCAAATATCTGCGCATTCCACCGCTACACTTGGAATTCCGCCTTCCCCTACCAAACTCAAGTCCGCCGGTATCGGGAGCGGGCGGGGGTTGAGCCCCCGGATTTGACTCCCGACCTAACGGACCGCCTACGAGCGCTTTACGCCCAATGAATCCGGATAACGCTCGCCCCCTACG
>MG|3|V4|F|35|95.93|Actinobacteria|Actinobacteria|Coriobacteriales|Coriobacteriaceae|Olsenella|sp.|
CGTAGGGGGCGAGCGTTATCCGGATTCATTGGGCGTAAAGCGCTCGTAGGCGGTCCGTTAGGTCGGGAGTCAAATCCGGGGGCTCAACCCCCGCCCGCTCCCGATACCGGCGGACTTGAGTTTGGTAGGGGAAGGCGGAATTCCAAGTGTAGCGGTGGAATGCGCAGATATTTGGAAGAACACCGGTGGCGAAGGCGGCCTTCTGGGCCACAACTGACGCTGAGGAGCGAAAAGCTAGGGGAGCGA
>MG|3|V4|R|14|95.56|Actinobacteria|Actinobacteria|Coriobacteriales|Coriobacteriaceae|Collinsella|tanakaei|
TCGCTCCCCCCAGCTTTCGCGCCTCAGCGTCGGTCTCGGCCCAGAGGGCCGCCTTCGCCACCGGTGTTCCACCCGATATCTGCGCATTCCACCGCTACACCGGGTGTTCCGCCCTCCCCTACCGGACCCAAGCCGCGCGGTTCGGGGGGGCGGCCCGGGGTTGAGCCCCGGGATTTGACCCCCCGCCTGCGCGGCCGCCTACGCGCGCTTTACGCCCAATGAATCCGGATAACGCTCGCCCCCCTACG
>MG|3|V4|R|10|95.92|Actinobacteria|Actinobacteria|Coriobacteriales|Coriobacteriaceae|Olsenella|sp.|
TCGCTCCCCTAGCTTTCGCTCCTCAGCGTCAGTTGTGGCCCAGAAGGCCGCCTTCGCCACCGGTGTTCTTCCAAATATCTGCGCATTCCACCACTACACTTGGAATTCCGCCTTCCCCTACCAAACTCAAGTCCGCCGGTATCGGGAGCGGGCGGGGGTTGAGCCCCCGGATTTGACTCCCGACCTAACGGACCGCCTACGAGCGCTTTACGCCCAATGAATCCGGATAACGCTCGCCCCCTACG
>MG|3|V4|F|13|95.92|Actinobacteria|Actinobacteria|Coriobacteriales|Coriobacteriaceae|Olsenella|sp.|
CGTAGGGGGCGAGCGTTATCCGGATTCATTGGGCGTAAAGCGCTCGTAGGCGGTCCGTTAGGTCGGGAGTCAAATCCGGGGCTCAACCCCCGCCCGCTCCCGATACCGGCGGACTTGAGTTTGGTAGGGGAAGGCGGAATTCCAAGTGTAGCGGTGGAATGCGCAGATATTTGGAAGAACACCGGTGGCGAAGGCGGCCTTCTGGGCCACAACTGACGCTGAGGAGCGAAAGCTAGGGGAGCGA
>MG|3|V4|R|33|96.3|Actinobacteria|Actinobacteria|Coriobacteriales|Coriobacteriaceae|Olsenella|sp.|
TTGCTCCCCTAGCTTTCGCTCCTCAGCGTCAGTTGTGGCCCAGAAGGCCGCCTTCGCCACCGGTGTTCTTCCAAATATCTGCGCATTCCACCGCTACACTTGGAATTCCGCCTTCCCCTACCAAACTCAAGTCCGCCGGTATCGGGAGCGGGCGGGGGTTGAGCCCCCGGATTTGACTCCCGACCTAACGGACCGCCTACGAGCGCTTTACGCCCAATGAATCCGGATAACGCTCGCCCCCTACG
>MG|3|V4|F|164|95.92|Actinobacteria|Actinobacteria|Coriobacteriales|Coriobacteriaceae|Enorma|massiliensis|
CGTAGGGGGCGAGCGTTATCCGGATTCATTGGGCGTAAAGCGCGCGTAGGCGGCCGCGCAGGCGGGGCGTCAAATGGCGGGGCTCAACCCCGTCCCGCGCCCCGAACCGCGCGGCTTGGGTCCGGCAGGGGAGGGTGGAATTCCCGGTGTAGCGGTGGAATGCGCAGATATCGGGAGGAACACCGGTGGCGAAGGCGGCCCTCTGGGCCGGCACCGACGCTGAGGCGCGAAAGCCGGGGGAGCGA
>MG|3|V4|F|13|95.18|Actinobacteria|Actinobacteria|Coriobacteriales|Coriobacteriaceae|Collinsella|tanakaei|
CGTAGGGGGCGAGCGTTATCCGGATTCATTGGGCGTAAAGCGCGCGTAGGCGGCCGCGCAGGCGGGGGGGGTCAAATCCCGGGGCTCAACCCCGGGCCGCCCCCCCGAACCGCGCGGCTTGGGTCCGGTAGGGGAGGGCGGAACACCCGGTGTAGCGGTGGAATGCGCAGATATCGGGTGGAACACCGGTGGCGAAGGCGGCCCTCTGGGCCGAGACCGACGCTGAGGCGCGAAAGCTGGGGGGAGCGA
>MG|3|V4|R|18|95.16|Actinobacteria|Actinobacteria|Coriobacteriales|Coriobacteriaceae|Olsenella|sp.|
TCGCTCCCCTAGCTTTCGCTCCTCAGCGTCAGTTGTGGCCCAGAAGGCCGCCTTCGCCACCGGTGTTCTTCCAAATATCTGCGCATTCCACCGCTACACTTGGAATTCCGCCTTCCCCTACCAAACTCAAGTCCGCCGGTATCGGGAGCGGGCGGGGGGTTGAGCCCCCCGGATTTGACTCCCGACCTAACGGACCGCCTACGAGCGCTTTACGCCCAATGAATCCGGATAACGCTCGCCCCCCTACG
>MG|3|V4|F|721|95.93|Actinobacteria|Actinobacteria|Coriobacteriales|Coriobacteriaceae|Olsenella|sp.|
CGTAGGGGGCGAGCGTTATCCGGATTCATTGGGCGTAAAGCGCTCGTAGGCGGTCCGTTAGGTCGGGAGTCAAATCCGGGGGCTCAACCCCCGCACGCTCCCGATACCGGCGGACTTGAGTTTGGTAGGGGAAGGCGGAATTCCAAGTGTAGCGGTGGAATGCGCAGATATTTGGAAGAACACCGGTGGCGAAGGCGGCCTTCTGGGCCACAACTGACGCTGAGGAGCGAAAGCTAGGGGAGCGAA
>MG|3|V4|F|13|95.93|Actinobacteria|Actinobacteria|Coriobacteriales|Coriobacteriaceae|Olsenella|sp.|
CGTAGGGGGCGAGCGTTATCCGGATTCATTGGGCGTAAAGCGCTCGTAGGCGGTCCGTTAGGTCGGGAGTCAAATCCGGGGGCTCAACCCCCGCCCGCTCCCGGATACCGGCGGACTTGAGTTTGGTAGGGGAAGGCGGAATTCCAAGTGTAGCGGTGGAATGCGCAGATATTTGGAAGAACACCGGTGGCGAAGGCGGCCTTCTGGGCCACAACTGACGCTGAGGAGCGAAAGCTAGGGGAGCGA
>MG|3|V4|F|11|96.76|Actinobacteria|Actinobacteria|Coriobacteriales|Coriobacteriaceae|Collinsella|tanakaei|
CGTAGGGGGCGAGCGTTATCCGGATTCATTGGGCGTAAAGCGCGCGTAGGCGGCCGCGCAGGCGGGGGGTCAAATCCCGGGGCTCAACCCCGGGCCGCCCCCCCGAACCGCGCGGCTTGGGTCCGGTAGGGGAGGGTGGAATACCCGGTGTAGCGGTGGAATGCGCAGATATCGGGTGGAACACCGGTGGCGAAGGCGGCCCTCTGGGCCGAGACCGACGCTGAGGCGCGAAAGCTGGGGGGAGCGA
>MG|3|V4|F|17|93.93|Actinobacteria|Actinobacteria|Coriobacteriales|Coriobacteriaceae|Enterorhabdus|caecimuris|
CGTAGGGGGCGAGCGTTATCCGGATTCATTGGGCGTAAAGCGCGCGCAGGCGGCCGATCAAGCGGAACCTCTAATCCCGGGGCTCAACCCCGCGGCCGGGTTCCGAACTGGTCGGCTCGAGTTCGGTAGAGGAGGGTGGAATTCCCCGGTGTAGCGGTGGAATGCGCAGATATCGGGAAGAACACCGATGGCGAAGGCAGCCCTCTGGGCCGACACTGACGCTGAGGCGCGAAAGCTGGGGGAGCGA
>MG|3|V4|F|44|95.92|Actinobacteria|Actinobacteria|Coriobacteriales|Coriobacteriaceae|Olsenella|sp.|
CGTAGGTGGCGAGCGTTATCCGGATTCATTGGGCGTAAAGCGCTCGTAGGCGGTCCGTTAGGTCGGGAGTCAAATCCGGGGGCTCAACCCCCGCCCGCTCCCGATACCGGCGGACTTGAGTTTGGTAGGGGAAGGCGGAATTCCAAGTGTAGCGGTGGAATGCGCAGATATTTGGAAGAACACCGGTGGCGAAGGCGGCCTTCTGGGCCACAACTGACGCTGAGGAGCGAAAGCTAGGGGAGCGA
>MG|3|V4|F|446|95.55|Actinobacteria|Actinobacteria|Coriobacteriales|Coriobacteriaceae|Olsenella|sp.|
CGTAGGGGGGCGAGCGTTATCCGGATTCATTGGGCGTAAAGCGCTCGTAGGCGGTCCGTTAGGTCGGGAGTCAAATCCGGGGGCTCAACCCCCCGCCCGCTCCCGATACCGGCGGACTTGAGTTTGGTAGGGGAAGGCGGAATTCCAAGTGTAGCGGTGGAATGCGCAGATATTTGGAAGAACACCGGTGGCGAAGGCGGCCTTCTGGGCCACAACTGACGCTGAGGAGCGAAAGCTAGGGGAGCGA
>MG|3|V4|R|25|95.92|Actinobacteria|Actinobacteria|Coriobacteriales|Coriobacteriaceae|Olsenella|sp.|
TCGCTCCCCTAGCTTTCGCTCCTCAGCGTCAGTTGTGGCCCAGAAGGCCGCCTTCGCCACCGGTGTTCTTCCAAATATCTGCGCATTCCACCGCTACACTTGGAATTCCGCCTTCCCCTACCAAACTCAAGTCCGCCGGTATCGGGAGCGGGCGGGGGTTGAGCCCCCGGATTTGACTCCCGACCTAACGGACCGCCTACGAGCGCTTTACGCCCAATGAATCCGGATAACGCTCGCCACCTACG
>MG|3|V4|R|16|95.92|Actinobacteria|Actinobacteria|Coriobacteriales|Coriobacteriaceae|Olsenella|sp.|
TCGCTCCCCTAGCTTTCGCTCCTCAGCGTCAGTTGTGGCCCAGAAGGCCGCCTTCGCCACCGGTGTTCTTCCAAATATCTGCGCATTCCACCGCTACACTTGGAATTCCGCCTTCCCCTACCAAACTCAAGTCCGCCGGTATCGGGAGCGGGCGGGGGTTGAGCCCCCGGATTGACTCCCGACCTAACGGACCGCCTACGAGCGCTTTACGCCCAATGAATCCGGATAACGCTCGCCCCCTACG
>MG|3|V4|F|18|95.95|Actinobacteria|Actinobacteria|Coriobacteriales|Coriobacteriaceae|Olsenella|sp.|
CGTAGGGGGCGAGCGTTATCCGGATTCATTGGGCGTAAAGCGCTCGTAGGCGGTCCGTTAGGTCGGGAGTCAAATCCGGGGGCTCAACCCCCGCCCGCTCCCGATACCGGCGGACTTGAGTTTGGTAGGGGAAGGCGGAATTCCAAGTGTAGCGGTGGAATGCGCAGATATTTGGAAGAACACCGGTGGCGAAGGCGGCCTTCTGGGCCCACAACTGACGCTGAGGAGCGAAAGCTAGGGGAGCGAA
>MG|3|V4|F|14|96.36|Actinobacteria|Actinobacteria|Coriobacteriales|Coriobacteriaceae|Collinsella|tanakaei|
CGTAGGGGGGCGAGCGTTATCCGGATTCATTGGGCGTAAAGCGCGCGTAGGCGGCCGCGCAGGCGGGGGGTCAAATCCCGGGGCTCAACCCCGGGCCGCCCCCCCGAACCGCGCGGCTTGGGTCCGGTAGGGGAGGGTGGAATACCCGGTGTAGCGGTGGAATGCGCAGATATCGGGTAGAACACCGGTGGCGAAGGCGGCCCTCTGGGCCGAGACCGACGCTGAGGCGCGAAAGCTGGGGGAGCGA
>MG|3|V4|F|11|95.92|Actinobacteria|Actinobacteria|Coriobacteriales|Coriobacteriaceae|Olsenella|sp.|
CGTAGGGGGCGAGCGTTATCCGGATTCATTGGGCGTAAAGCGCTCGTAGGCGGTCCGTTAGGTCGGGAGTCAAATCCGGGGGCTCAACCCCCGCCCGCTCCCGATACCGGCGGACTTGAGTTTGGTAGGGGAAGGCGGAATTCCAAGTGTAGCGGTGGAATGCGCAGATATTTGGAAGAACACCGGTGGCGAAGGTGGCCTTCTGGGCCACAACTGACGCTGAGGAGCGAAAGCTAGGGGAGCGA
>MG|3|V4|F|11|91.5|Actinobacteria|Actinobacteria|Coriobacteriales|Coriobacteriaceae|Collinsella|tanakaei|
CGTAGGGGGCGAGCGTTATCCGGATTCATTGGGCGTAAAGCGCGCGTAGGCGGCTCGCCAAGCGGGGTGTCAAATCCCGGGGCTCAACCCCGGGCCGCACCCCGAACTGGCGGGCTTGAGTGCGGTAGGGGAAGGCGGAATTCCCGGTGTAGCGGTGGAATGCGCAGATATCGGGAAGAACACCGGTGGCGAAGGCGGCCTTCTGGGCCGGCACTGACGCTGAGGCGCGAAAGCTGGGGGAGCGA
>MG|3|V4|R|17|95.92|Actinobacteria|Actinobacteria|Coriobacteriales|Coriobacteriaceae|Olsenella|sp.|
TCGCTCCCCTAGCTTTCGCTCCTCAGCGTCAGTTGTGGCCCAGAAGGCCGCCTTCGCCACCGGTGTTCTTCCAAATATCTGCGCATTCCACCGCTACACTTGGAATTCCGCCTTCCCCTACCAAACTCAAGTCCGCCGGTATCGGGAGCGGGCGGGGGTTGAGCCCCCGGATTTGACTCCCGACCTAACGGACCGCCTACGAGCGCTTTACGCCCAATGAATCCGGATAACGCTTGCACCATACG
>MG|3|V4|R|47|94.31|Actinobacteria|Actinobacteria|Coriobacteriales|Coriobacteriaceae|Enterorhabdus|caecimuris|
TCGCTCCCCCAGCTTTCGCGCCTCAGCGTCAGTGTCGGCCCAGAGGGCTGCCTTCGCCATCGGTGTTCTTCCCGATATCTGCGCATTCCACCGCTACACCGGGAATTCCACCCTCCTCTACCGAACTCGAGCCGACCAGTTCGGAACCCGGCCGCGGGGTTGAGCCCCGGGATTAGAGGTTCCGCTTGATCGGCCGCCTGCGCGCGCTTTACGCCCAATGAATCCGGATAACGCTCGCCCCCTACG
>MG|3|V4|F|41|95.95|Actinobacteria|Actinobacteria|Coriobacteriales|Coriobacteriaceae|Collinsella|tanakaei|
CGTAGGGGGGCGAGCGTTATCCGGATTCATTGGGCGTAAAGCGCGCGTAGGCGGCCGCGCAGGCGGGGGGTCAAATCCCGGGGCTCAACCCCGGGCCGCCCCCCCGAACCGCGCGGCTTGGGTCCGGTAGGGGAGGGCGGAACACCCGGTGTAGCGGTGGAATGCGCAGATATCGGGTGGAACACCGGTGGCGAAGGCGGCCCTCTGGGCCGAGACCGACGCTGAGGCGCGAAAGCTGGGGGAGCGA
>MG|3|V4|F|12|95.92|Actinobacteria|Actinobacteria|Coriobacteriales|Coriobacteriaceae|Olsenella|sp.|
CGTAGGGGGCGAGCGTTATCCGGATTCATTGGGCGTAAAGCGCTCGTAGGCGGTCCGTTAGGCCGGGAGTCAAATCCGGGGGCTCAACCCCCGCCCGCTCCCGATACCGGCGGACTTGAGTTTGGTAGGGGAAGGCGGAATTCCAAGTGTAGCGGTGGAATGCGCAGATATTTGGAAGAACACCGGTGGCGAAGGCGGCCTTCTGGGCCACAACTGACGCTGAGGAGCGAAAGCTAGGGGAGCGA
>MG|3|V4|F|13|95.92|Actinobacteria|Actinobacteria|Coriobacteriales|Coriobacteriaceae|Olsenella|sp.|
CGTAGGGGGCGAGCGTTATCCGGATTCATTGGGCGTAAAGCGCTCGTAGGCGGTCCGTTAGGTCGGGAGTCAAATCCGGGGACTCAACCCCCGCCCGCTCCCGATACCGGCGGACTTGAGTTTGGTAGGGGAAGGCGGAATTCCAAGTGTAGCGGTGGAATGCGCAGATATTTGGAAGAACACCGGTGGCGAAGGCGGCCTTCTGGGCCACAACTGACGCTGAGGAGCGAAAGCTAGGGGAGCGA
>MG|3|V4|F|16|95.92|Actinobacteria|Actinobacteria|Coriobacteriales|Coriobacteriaceae|Olsenella|sp.|
CGTAGGGGGCGAGCGTTATCCGGATTCATTGGGCGTAAAGCGCTCGTAGGCGGTCCGTTAGGTCGGGAGTCAAATCCGGGGGCTCAACCCCCGCCCGCTCCCGATACCGGCGGACTTGAGTTTGGTAGGGGAAGGCGGAATTCCAAGTGTAGCGGTGGAATGCGCAGATATTTGGAAGAACACCGGTGGCGAAGGCGGCCTTCTGGGCCACAACCGACGCTGAGGAGCGAAAGCTAGGGGAGCGA
>MG|3|V4|F|22|95.51|Actinobacteria|Actinobacteria|Coriobacteriales|Coriobacteriaceae|Olsenella|sp.|
CGTAGGGGGCGAGCGTTATCCGGATTCATTGGGCGTAAAGCGCTCGTAGGCGGTCCGTTAGGTCGGGAGTCAAATCCGGGGGCTCAACCCCCGCCCGCTCCCGATACCGGCGGACTTGAGTTTGGTAGGGGAAGGCGGAATTCCAAGTGTAGCGGTGGAATGCGCAGATATTTGGAAGACGCCGGTGGCGAAGGCGGCCTTCTGGGCCACAACTGACGCTGAGGAGCGAAAGCTAGGGGAGCGA
>MG|3|V4|R|22|93.47|Actinobacteria|Actinobacteria|Coriobacteriales|Coriobacteriaceae|Olsenella|sp.|
TCGCTCCCCCAGCTTTCGCGCCTCAGCGTCGGTCTCGGCCCAGAGGGCCGCCTTCGCCACCGGTGTTCCACCCGATATCTGCGCATTCCACCGCTACACTTGGAATTCCGCCTTCCCCTACCAAACTCAAGTCCGCCGGTATCGGGAGCGGGCGGGGGTTGAGCCCCCGGATTTGACTCCCGACCTAACGGACCGCCTACGAGCGCTTTACGCCCAATGAATCCGGATAACGCTCGCCCCCTACG
>MG|3|V4|R|316|95.93|Actinobacteria|Actinobacteria|Coriobacteriales|Coriobacteriaceae|Olsenella|sp.|
TCGCTCCCCTAGCTTTCGCTCCTCAGCGTCAGTTGTGGCCCAGAAGGCCGCCTTCGCCACCGGTGTTCTTCCAAATATCTGCGCATTCCACCGCTACACTTGGAATTCCGCCTTCCCCTACCAAACTCAAGTCCGCCGGTATCGGGAGCGGGCGGGGGTTGAGCCCCCGGATTTGACTCCCGACCTAACGGACCGCCTACGAGCGCTTTACGCCCAATGAATCCGGATAACGCTCGCCCCCCTACG
>MG|3|V4|F|10|95.88|Actinobacteria|Actinobacteria|Coriobacteriales|Coriobacteriaceae|Olsenella|sp.|
CATAGGGGGCGAGCGTTATCCGGATTCATTGGGCGTAAAGCGCTCGTAGGCGGTCCGTTAGGTCGGGAGTCAAATCCGGGGGCTCAACCCCCGCACGCTCCCGATACCGGCGGACTTGAGTTTGGTAGGGGAAGGCGGAATTCCAAGTGTAGCGGTGGAATGCGCAGATATTTGGAAGAACACCGGTGGCGAAGGCGGCCTTCTGGGCCACAACTGACGCTGAGGAGCGAAAGCTAGGGGAGCGA
>MG|3|V4|R|14|95.1|Actinobacteria|Actinobacteria|Coriobacteriales|Coriobacteriaceae|Olsenella|sp.|
TCGCTACCCATGCTTTCGAGCCTCAGCGTCAGTTGTGGCCCAGAAGGCCGCCTTCGCCACCGGTGTTCTTCCAAATATCTGCGCATTCCACCGCTACACTTGGAATTCCGCCTTCCCCTACCAAACTCAAGTCCGCCGGTATCGGGAGCGGGCGGGGGTTGAGCCCCCGGATTTGACTCCCGACCTAACGGACCGCCTACGAGCGCTTTACGCCCAATGAATCCGGATAACGCTCGCCCCCTACG
>MG|3|V4|F|11|95.53|Actinobacteria|Actinobacteria|Coriobacteriales|Coriobacteriaceae|Olsenella|sp.|
CGTAGGGGGCGAGCGTTATCCGGATTCATTGGGCGTAAAGCGCTCGTAGGCGGTCCGTTAGGTCGGGAGTCAAATCCGGGGGGCTCAACCCCCGCACGCTCCCGATACCGGCGGACTTGAGTTTGGTAGGGGAAGGCGGAATTCCAAGTGTAGCGGTGGAATGCGCAGATATTTGGAAGAACACCGGTGGCGAAGGCGGCCTTCTGGGCCACAACTGACGCTGAGGAGCGAAAGCTAGGGGAGCGA
>MG|3|V4|F|10|89.47|Actinobacteria|Actinobacteria|Coriobacteriales|Coriobacteriaceae|Gordonibacter|pamelaeae|
CGTAGGGGGCGAGCGTTGTCCGGATTCATTGGGCGTAAAGGGCGCGCAGGCGGCCCGGCAAGCGGTGCCTCTAAGCCCGGGGCTCAACCCCGGGACGGGCGCCGAACTTCCGGGCTCGAGCGCGGTAGAGGAGGACGGAATTCCCGGTGTAGCGGTGGAATGCGCAGATATCGGGAGGAACACCGATGGCGAAGGCAGTCCTCTGGGCCGTCGCTGACGCTGAGGCGCGAAAGCCGGGGGAGCGA
>MG|3|V4|F|21|94.31|Actinobacteria|Actinobacteria|Coriobacteriales|Coriobacteriaceae|Collinsella|tanakaei|
CGTAGGGGGCGAGCGTTATCCGGATTCATTGGGCGTAAAGCGCTCGTAGGCGGTCCGTTAGGTCGGGAGTCAAATCCCGGGGCTCAACCCCGGGCCGCCCCCCGAACCGCGCGGCTTGGGTCCGGTAGGGGAGGGCGGAACACCCGGTGTAGCGGTGGAATGCGCAGATATCGGGTGGAACACCGGTGGCGAAGGCGGCCCTCTGGGCCGAGACCGACGCTGAGGCGCGAAAGCTGGGGGAGCGA
>MG|3|V4|F|11|93.09|Actinobacteria|Actinobacteria|Coriobacteriales|Coriobacteriaceae|Enorma|massiliensis|
CGTAGGGGGCGAGCGTTATCCGGATTCATTGGGCGTAAAGCGCGCGTAGGCGGCCGCGCAGGCGGGGGGGTCAAATCCCGGGGCTCAACCCCGGGCCGCCCCCCGAACCGCGCGGCTTGGGTCCGGTAGGGGAGGGCGGAACACCCGGTGTAGCGGTGGAATGCGCAGATATTTGGAAGAACACCGGTGGCGAAGGCGGCCTTCTGGGCCACAACTGACGCTGAGGAGCGAAAGCTAGGGGAGCGA
>MG|3|V4|F|39|95.1|Actinobacteria|Actinobacteria|Coriobacteriales|Coriobacteriaceae|Olsenella|sp.|
CGTAGGGGGCGAGCGTTATCCGGATTCATTGGGCGTAAAGCGCTCGTAGGCGGTCCGTTAGGTCGGGAGTCAAATCCGGGGGCTCAACCCCCGCCCGCTCCCGATACCGGCGGACTTGAGTTTGGTAGGGGAAGGCGGAATTCCAAGTGTAGCGGTGGAATGCGCAGATATTTGGAAGAACACCGGTGGCGAAGGCGGCCTTCTGGGCCACAACTGACGCTGAGGCTCGAAAGCATGGGTAGCGA
>MG|3|V4|F|25|95.56|Actinobacteria|Actinobacteria|Coriobacteriales|Coriobacteriaceae|Collinsella|tanakaei|
CGTAGGGGGCGAGCGTTATCCGGATTCATTGGGCGTAAAGCGCGCGTAGGCGGCCGCGCAGGCGGGGGGGGTCAAATCCCGGGGCTCAACCCCGGGCCGCCCCCCCGAACCGCGCGGCTTGGGTCCGGTAGGGGAGGGCGGAACACCCGGTGTAGCGGTGGAATGCGCAGATATCGGGTGGAACACCGGTGGCGAAGGCGGCCCTCTGGGCCGAGACCGACGCTGAGGCGCGAAAGCTGGGGGAGCGA
>MG|3|V4|R|18|95.74|Actinobacteria|Coriobacteriia|Coriobacteriales|Coriobacteriaceae|Atopobium|rimae|
TCGCTACCCATGCTTTCGCTCCTCAGCGTCAGTTGTGGCCCAGAAGGCCGCCTTCGCCACCGGTGTTCTTCCAAATATCTGCGCATTCCACCGCTACACTTGGAATTCCGCCTTCCCCTACCAAACTCAAGTCCGCCGGTATCGGGAGCGGGCGGGGGTTGAGCCCCCGGATTTGACTCCCGACCTAACGGACCGCCTACGAGCGCTTTACGCCCAATGAATCCGGATAACGCTCGCCCCCTACG
>MG|3|V4|R|10|95.28|Actinobacteria|Coriobacteriia|Coriobacteriales|Coriobacteriaceae|Atopobium|rimae|
TTGCTCCCCACACTTTCGCTCCTCAGCGTCAGTTGTGGCCCAGAAGGCCGCCTTCGCCACCGGTGTTCTTCCAAATATCTGCGCATTCCACCGCTACACTTGGAATTCCGCCTTCCCCTACCAAACTCAAGTCCGCCGGTATCGGGAGCGGGCGGGGGTTGAGCCCCCGGATTTGACTCCCGACCTAACGGACCGCCTACGAGCGCTTTACGCCCAATGAATCCGGATAACGCTCGCCCCCTACG
>MG|3|V4|F|32|95.51|Actinobacteria|Coriobacteriia|Coriobacteriales|Coriobacteriaceae|Collinsella|stercoris|
CGTAGGGGGCGAGCGTTATCCGGATTCATTGGGCGTAAAGCGCGCGTAGGCGGCCGCGCAGGCGGGGCGTAAAATGGCGGGGCTCAACCCCGTCCCGCGCCCCGAACCGCGCGGCTCGGGTCCGGCAGGGGAGGGTGGAACACCCGGTGTAGCGGTGGAATGCGCAGATATCGGGTGGAACACCGGTGGCGAAGGCGGCCCTCTGGGCCGGCACCGACGCTGAGGCGCGAAAGCTGGGGGAGCGA
>MG|3|V4|F|12|96.73|Actinobacteria|Coriobacteriia|Coriobacteriales|Coriobacteriaceae|Collinsella|stercoris|
CGTAGGGGGCGAGCGTTATCCGGATTCATTGGGCGTAAAGCGCGCGTAGGCGGCCGGGCAGGCGGGGCGTCAAATGGCGGGGCTCAACCCCGTCCCGCGCCCCGAACCGCCCGGCTCGGGTCCGGCAGGGGAGGGTGGAACGCCCGGTGTAGCGGTGGAATGCGCAGATATCGGGTGGAACACCGGTGGCGAAGGCGGCCCTCTGGGCCGAGACCGACGCTGAGGCGCGAAAGCTGGGGGAGCGA
>MG|3|V4|F|13|92.77|Actinobacteria|Coriobacteriia|Coriobacteriales|Coriobacteriaceae|Atopobium|rimae|
CGTAGGGGGCGAGCGTTATCCGGATTCATTGGGCGTAAAGCGCTCGTAGGCGGTCCGTTAGGTCGGGAGTCAAATCCGGGGGCTCAACCCCCGCCCGCTCCCGATACCGGCGGACTTGAGTTTGGTAGGGGAAGGCGGAATTCCAAGTGTAGCGGTGGAATGCGCAGATATATGGAAGAACACCAGTGGCGAAGGCGGCTGTCTGGTCTGCAACTGACGCTGAGGCTCGAAAGCATGGGTAGCGA
>MG|3|V4|R|10|92.77|Actinobacteria|Coriobacteriia|Coriobacteriales|Coriobacteriaceae|Atopobium|rimae|
TCGCTACCCATGCTTTCGAGCCTCAGCGTCAGTTGCAGACCAGGCAGCCGCCTTCGCCACTGGTGTTCTTCCAAATATCTGCGCATTCCACCGCTACACTTGGAATTCCGCCTTCCCCTACCAAACTCAAGTCCGCCGGTATCGGGAGCGGGCGGGGGTTGAGCCCCCGGATTTGACTCCCGACCTAACGGACCGCCTACGAGCGCTTTACGCCCAATGAATCCGGATAACGCTCGCCCCCTACG
>MG|3|V4|F|13|95.55|Actinobacteria|Coriobacteriia|Coriobacteriales|Coriobacteriaceae|Collinsella|stercoris|
CGTAGGGGGCGAGCGTTATCCGGATTCATTGGGCGTAAAGCGCGCGTAGGCGGCCGGGCAGGCGGGGCGTCAAATGGCGGGGCTCAACCCCCGTCCCGCGCCCCCGAACCGCCCGGCTCGGGTCCGGCAGGGGAGGGTGGAACGCCCGGTGTAGCGGTGGAATGCGCAGATATCGGGCGGAACACCGGTGGCGAAGGCGGCCCTCTGGGCCGGCACCGACGCTGAGGCGCGAAAGCTGGGGGAGCGA
>MG|3|V4|F|11|95.53|Actinobacteria|Coriobacteriia|Coriobacteriales|Coriobacteriaceae|Collinsella|stercoris|
CGTAGGGGGCGAGCGTTATCCGGATTCATTGGGCGTAAAGCGCGCGTAGGCGGCCGGGCAGGCGGGGCGTCAAATGGCGGGGCTCAACCCCGTCCCGCGCCCCGAACCGCCCGGCTCGGGTCCGGCAGGGGAGGGTGGAACGCCCCGGTGTAGCGGTGGAATGCGCAGATATCGGGCGGAACACCGGTGGCGAAGGCGGCCCTCTGGGCCGGCACCGACGCTGAGGCGCGAAAGCTGGGGGAGCGA
>MG|3|V4|F|13|95.92|Actinobacteria|Coriobacteriia|Coriobacteriales|Coriobacteriaceae|Atopobium|rimae|
CGTAGGGGGGCGAGCGTTATCCGGATTCATTGGGCGTAAAGCGCTCGTAGGCGGTCCGTTAGGTCGGGAGTTAAATCCGGGGGCTCAACCCCCGCCCGCTCCCGATACCGGCGGACTTGAGTTTGGTAGGGGAAGGCGGAATTCCAAGTGTAGCGGTGGAATGCGCAGATATTTGGAAGAACACCGGTGGCGAAGGCGGCCTTCTGGGCCACAACTGACGCTGAGGAGCGAAAGCTAGGGGAGCGA
>MG|3|V4|F|115|95.92|Actinobacteria|Coriobacteriia|Coriobacteriales|Coriobacteriaceae|Collinsella|stercoris|
CGTAGGGGGCGAGCGTTATCCGGATTCATTGGGCGTAAAGCGCGCGTAGGCGGCCGGGCAGGCGGGGCGTCAAATGGCGGGGCTCAACCCCGTCCCGCGCCCCGAACCGCCCGGCTCGGGTCCGGCAGGGGAGGGTGGAACGCCCGGTGTAGCGGTGGAATGCGCAGATATCGGGCGGAACACCGGTGGCGAAGGCGGCCCTCTGGGCCGGCACCGACGCTGAGGCGCGAAAGCTGGGGGAGCGA
>MG|3|V4|R|45|95.92|Actinobacteria|Coriobacteriia|Coriobacteriales|Coriobacteriaceae|Collinsella|stercoris|
TCGCTCCCCCAGCTTTCGCGCCTCAGCGTCGGTGCCGGCCCAGAGGGCCGCCTTCGCCACCGGTGTTCCGCCCGATATCTGCGCATTCCACCGCTACACCGGGCGTTCCACCCTCCCCTGCCGGACCCGAGCCGGGCGGTTCGGGGCGCGGGACGGGGTTGAGCCCCGCCATTTGACGCCCCGCCTGCCCGGCCGCCTACGCGCGCTTTACGCCCAATGAATCCGGATAACGCTCGCCCCCTACG
>MG|3|V4|F|12|93.13|Actinobacteria|Coriobacteriia|Coriobacteriales|Coriobacteriaceae|Atopobium|rimae|
CGTAGGGGGCGAGCGTTATCCGGATTCATTGGGCGTAAAGCGCTCGTAGGCGGTCCGTTAGGTCGGGAGTCAAATCCGGGGGCTCAACCCCCGCCCGCTCCCGATACCGGCGGACTTGAGTTTGGTAGGGGAAGGCGGAATTCCAAGTGTAGCGGTGGAATGCGCAGATATTTGGAAGAACACCGGTGGCGAAGGCGGCCAACTGGGCTTTAACTGACGCTGAGGCTCGAAAGTGTGGGGAGCAA
>MG|3|V4|F|12|91.87|Actinobacteria|Coriobacteriia|Coriobacteriales|Coriobacteriaceae|Atopobium|rimae|
CGTAGGGGGCGAGCGTTATCCGGATTCATTGGGCGTAAAGCGCTCGTAGGCGGTCCGTTAGGTCGGGAGTCAAATCCGGGGGCTCAACCCCCGCCCGCTCCCGATACCGGCGGACTTGAGTTTGGTAGGGGAAGGCGGAATTCCAAGTGTAGCGGTGGAATGCGCAGATATTTGGAGGAACACCAGTGGCGAAGGCGGCTTACTGGACAGTAACTGACGTTGAGGCTCGAAAGCGTGGGGAGCAA
>MG|3|V4|F|13|96.31|Actinobacteria|Coriobacteriia|Coriobacteriales|Coriobacteriaceae|Atopobium|rimae|
CGTAGGGGGCGAGCGTTATCCGGATTCATTGGGCGTAAAGCGCTCGTAGGCGGTCCGTTAGGTCGGGAGTCAAATCCGGGGGCTCAACCCCCGCCCGCTCCCGATACCGGCGGACTTGAGTTTGGTAGGGGAAGGTGGAATTCCAAGTGTAGCGGTGGAATGCGCAGATATTTGGAAGAACACCGGTGGCGAAGGCGGCCTTCTGGGCCACAACTGACGCTGAGGAGCGAAAGCTAGGGGAGCGA
>MG|3|V4|F|31|95.74|Actinobacteria|Coriobacteriia|Coriobacteriales|Coriobacteriaceae|Atopobium|rimae|
CGTAGGGGGCGAGCGTTATCCGGATTCATTGGGCGTAAAGCGCTCGTAGGCGGTCCGTTAGGTCGGGAGTCAAATCCGGGGGCTCAACCCCCGCCCGCTCCCGATACCGGCGGACTTGAGTTTGGTAGGGGAAGGCGGAATTCCAAGTGTAGCGGTGGAATGCGCAGATATTTGGAAGAACACCGGTGGCGAAGGCGGCCTTCTGGGCCACAACTGACGCTGAGGAGCGAAAGCATGGGTAGCGA
>MG|3|V4|R|10|95.53|Actinobacteria|Coriobacteriia|Coriobacteriales|Coriobacteriaceae|Collinsella|stercoris|
TCGCTCCCCCAGCTTTCGCGCCTCAGCGTCGGTGCCGGCCCAGAGGGCCGCCTTCGCCACCGGTGTTCCGCCCGATATCTGCGCATTCCACCGCTACACCGGGCGTTCCACCCTCCCCTGCCGGACCCGAGCCGGGCGGTTCGGGGCGCGGGACGGGGGTTGAGCCCCGCCATTTGACGCCCCGCCTGCCCGGCCGCCTACGCGCGCTTTACGCCCAATGAATCCGGATAACGCTCGCCCCCTACG
>MG|3|V4|R|60|96.31|Actinobacteria|Coriobacteriia|Coriobacteriales|Coriobacteriaceae|Atopobium|rimae|
TCGCTCCCCTAGCTTTCGCTCCTCAGCGTCAGTTGTGGCCCAGAAGGCCGCCTTCGCCACCGGTGTTCTTCCAAATATCTGCGCATTCCACCGCTACACTTGGAATTCCGCCTTCCCCTACCAAACTCAAGTCCGCCGGTATCGGGAGCGGGCGGGGGTTGAGCCCCCGGATTTAACTCCCGACCTAACGGACCGCCTACGAGCGCTTTACGCCCAATGAATCCGGATAACGCTCGCCCCCTACG
>MG|3|V4|R|18|95.53|Actinobacteria|Coriobacteriia|Coriobacteriales|Coriobacteriaceae|Collinsella|stercoris|
TCGCTCCCCCCAGCTTTCGCGCCTCAGCGTCGGTGCCGGCCCAGAGGGCCGCCTTCGCCACCGGTGTTCCGCCCGATATCTGCGCATTCCACCGCTACACCGGGCGTTCCACCCTCCCCTGCCGGACCCGAGCCGGGCGGTTCGGGGCGCGGGACGGGGTTGAGCCCCGCCATTTGACGCCCCGCCTGCCCGGCCGCCTACGCGCGCTTTACGCCCAATGAATCCGGATAACGCTCGCCCCCTACG
>MG|3|V4|F|20|92.28|Actinobacteria|Coriobacteriia|Coriobacteriales|Coriobacteriaceae|Atopobium|rimae|
CGTAGGGGGCGAGCGTTATCCGGATTCATTGGGCGTAAAGCGCTCGTAGGCGGTCCGTTAGGTCGGGAGTCAAATCCGGGGGCTCAACCCCCGCCCGCTCCCGATACCGGCGGACTTGAGTTTGGTAGGGGAAGGCGGAATTCCAAGTGTAGCGGTGGAATGCGCAGATATTAGGAGGAACACCAGTGGCGAAGGCGGCTTACTGGACAGTAACTGACGTTGAGGCTCGAAAGCGTGGGGAGCAA
>MG|3|V4|F|16|95.28|Actinobacteria|Coriobacteriia|Coriobacteriales|Coriobacteriaceae|Atopobium|rimae|
CGTAGGGGGCGAGCGTTATCCGGATTCATTGGGCGTAAAGCGCTCGTAGGCGGTCCGTTAGGTCGGGAGTCAAATCCGGGGGCTCAACCCCCGCCCGCTCCCGATACCGGCGGACTTGAGTTTGGTAGGGGAAGGCGGAATTCCAAGTGTAGCGGTGGAATGCGCAGATATTTGGAAGAACACCGGTGGCGAAGGCGGCCTTCTGGGCCACAACTGACGCTGAGGAGCGAAAGTGTGGGGAGCAA
>MG|3|V4|F|140|96.31|Actinobacteria|Coriobacteriia|Coriobacteriales|Coriobacteriaceae|Atopobium|rimae|
CGTAGGGGGCGAGCGTTATCCGGATTCATTGGGCGTAAAGCGCTCGTAGGCGGTCCGTTAGGTCGGGAGTTAAATCCGGGGGCTCAACCCCCGCCCGCTCCCGATACCGGCGGACTTGAGTTTGGTAGGGGAAGGCGGAATTCCAAGTGTAGCGGTGGAATGCGCAGATATTTGGAAGAACACCGGTGGCGAAGGCGGCCTTCTGGGCCACAACTGACGCTGAGGAGCGAAAGCTAGGGGAGCGA
>MG|3|V4|F|27|93.19|Actinobacteria|Coriobacteriia|Coriobacteriales|Coriobacteriaceae|Atopobium|rimae|
CGTAGGGGGCGAGCGTTATCCGGATTCATTGGGCGTAAAGCGCTCGTAGGCGGTCCGTTAGGTCGGGAGTCAAATCCGGGGGCTCAACCCCCGCCCGCTCCCGATACCGGCGGACTTGAGTTTGGTAGGGGAAGGCGGAATTCCAAGTGTAGCGGTGGAATGCGCAGATATTTGGAAGAACACCAGTGGCGAAGGCGGCTGTCTGGTCTGCAACTGACGCTGAGGCTCGAAAGCATGGGTAGCGA
>MG|3|V4|F|33|95.53|Actinobacteria|Coriobacteriia|Coriobacteriales|Coriobacteriaceae|Collinsella|stercoris|
CGTAGGGGGCGAGCGTTATCCGGATTCATTGGGCGTAAAGCGCGCGTAGGCGGCCGGGCAGGCGGGGCGTCAAATGGCGGGGCTCAACCCCGTCCCGCGCCCCGAACCGCCCGGCTCGGGTCCGGCAGGGGAGGGTGGAACGCCCGGTGTAGCGGTGGAATGCGCAGATATCGGGCGGAACACCGGTGGCGAAGGCGGCCCTCTGGGCCGGCACCGACGCTGAGGCGCGAAAGCTGGGGGGAGCGA
>MG|3|V4|F|23|95.53|Actinobacteria|Coriobacteriia|Coriobacteriales|Coriobacteriaceae|Collinsella|stercoris|
CGTAGGGGGCGAGCGTTATCCGGATTCATTGGGCGTAAAGCGCGCGTAGGCGGCCGGGCAGGCGGGGCGTCAAATGGCGGGGCTCAACCCCCGTCCCGCGCCCCGAACCGCCCGGCTCGGGTCCGGCAGGGGAGGGTGGAACGCCCGGTGTAGCGGTGGAATGCGCAGATATCGGGCGGAACACCGGTGGCGAAGGCGGCCCTCTGGGCCGGCACCGACGCTGAGGCGCGAAAGCTGGGGGAGCGA
>MG|3|V4|F|20|92.77|Actinobacteria|Coriobacteriia|Coriobacteriales|Coriobacteriaceae|Atopobium|rimae|
CGTAGGGGGCGAGCGTTATCCGGATTCATTGGGCGTAAAGCGCTCGTAGGCGGTCCGTTAGGTCGGGAGTCAAATCCGGGGGCTCAACCCCCGCCCGCTCCCGATACCGGCGGACTTGAGTTTGGTAGGGGAAGGCGGAATTCCAAGTGTAGCGGTGGAATGCGCAGATATTTGGAAGAACACCAGTGGCGAAGGCGGCTGCCTGGTCTGCAACTGACGCTGAGGCTCGAAAGCATGGGTAGCGA
>MG|3|V4|F|11|91.39|Bacteroidetes|Bacteroidia|Bacteroidales|Bacteroidaceae|Bacteroides|salanitronis|
CGGAGGATGCAGGCGTTATCCGGATTTATTGGGTTTAAAGGGAGCGCAGACGGCATGTCAAGTCAGCTGTGAAAGTTCGGGGCTCAACCTTGGAATTGCAGTTGAAACTGGCGTGCTTGAGTTCGGTCGAGGCAGGCGGAATTCGTGGTGTAGCGGTGAAATGCTTAGATATCACGAAGAACCCCGATTGCGAAGGCAGCTTGCCAGGCCTGGACTGACGTTGAGGCTCGAAGGTGCGGGTATCGA
>MG|3|V4|F|12|91.46|Bacteroidetes|Bacteroidia|Bacteroidales|Bacteroidaceae|Bacteroides|uniformis|
CGGAGGATGCGAGCGTTATCCGGATTTATTGGGTTTAAAGGGAGCGCAGGCGGATGTTTAAGTCAGTTGTGAAATGTCCCGGCTCAACCGGGGGACTGCAGTTGATACTGGACGTCTTGAGTGCGGCAGAGGCAGGCGGAATTCGTGGTGTAGCGGTGAAATGCTTAGATATCACGAAGAACTCCGATTGCGAAGGCAGCTTGCTGGGCCGTTACTGACGCTGAGGCTCGAAAGTGCGGGTATCAA
>MG|3|V4|F|14|90.32|Bacteroidetes|Bacteroidia|Bacteroidales|Bacteroidaceae|Bacteroides|sartorii|
CGGAGGATGCGAGCGTTATCCGGATTTATTGGGTTTAAAGGGAGCGTAGATGGGCTGTTAAGTCAGTTGTGAAAGTCAGCGGCTCAACCGTTGAACTGCAATTGAAACTGGGAGCCTTGAGTGCGTTTGCGGTGGATGGAATTCGTGGTGTAGCGGTGAAATGCTTAGATATCACGAAGAACTCCGATTGCGAAGGCAGTCCACCAAGCCGCAACTGACATTGAAGCTCGAAAGCGTGGGTATCAAAC
>MG|3|V4|F|15|80.32|Bacteroidetes|Bacteroidia|Bacteroidales|Porphyromonadaceae|Barnesiella|intestinihominis|
CGGGGGATGCGAGCGTTATCCGGATTCATTGGGCTTGAAGGGTGCGCAGGCGGGCCGGCAGGCCGGCGGTGAAAGATCCGGGCTCAACCCGGGCAGTGCCGTCGGAACCTCCGTGCCTTGAGTGTGACGGGCGCAGGCGGAACTTGTGGTGTAGCGGTGAAATGCTTAGATATCACAAGGAACTCCGTTCGCGAAGGCGGCTTGCGACGTCACGACTGACGCTGAGGCACGAAAGCGTGGGTATCGA
>MG|3|V4|F|18|87.8|Bacteroidetes|Bacteroidia|Bacteroidales|Prevotellaceae|Prevotella|sp.|
CGGAAGGTCCGGGCGTTATCCGGATTCATTGGGTTTAAAGGGAGCGTAGGCCGCGCGTCAAGCGTGCCGTGAAATGCCGTGGCTCAACCATGGCACCGCGGCGCGAACTGTCGCGCTTGAGTGGCTCGAGGCAGGCGGAATTCGTGGTGTAGCGGTGAAATGCTTAGATATCACGAGGAACCCCGATTGCGAAGGCAGCCTGCCAGCGCCGCACTGACGCTGAAGCTCGAAGGCGTGGGTATCGA
>MG|3|V4|F|11|86.85|Bacteroidetes|Bacteroidia|Bacteroidales|Prevotellaceae|Prevotella|sp.|
CGGAAGGTCCGGGCGTTATCCGGATTTATTGGGTTTAAAGGGAGCGTAGGCGGGACGCCAAGTCAGCTGTGAAATGCCATGGCTCAACCATGGAGCTGCAGTTGAAACTGGCGTTCTTGAGTTGTCGCAGGGGCGGTGGAACTCGTGGTGTAGCGGTGAAATGCTTAGATATCACGAAGAACTCCGATCGCGAAGGCAGCCGCCCGGTGGCCGACTGACGCTGAGGCTCGAAGGTGCGGGTATCAA
>MG|3|V4|F|19|87.8|Bacteroidetes|Bacteroidia|Bacteroidales|Prevotellaceae|Prevotella|sp.|
CGGAAGGTCCGGGCGTTATCCGGATTCATTGGGTTTAAAGGGAGCGTAGGCCGCGCGTCAAGCGTGCCGTGAAATGCCGTGGCTCAACCATGGCACCGCGGCGCGAACTGTCGCGCTTGAGTGGGCTCGAGGCAGGCGGAATTCGTGGTGTAGCGGTGAAATGCTTAGATATCACGAGGAACCCCGATTGCGAAGGCAGCCTGCCAGCGCCGCACTGACGCTGAAGCTCGAAGGCGTGGGTATCGA
>MG|3|V4|F|25|87.76|Bacteroidetes|Bacteroidia|Bacteroidales|Prevotellaceae|Prevotella|sp.|
CGGAGGATCCGAGCGTTATCCGGATTTATTGGGTTTAAAGGGTGCGTAGGCCGGCTGTTAAGTCAGCGGTGAAACGTCGTTGCTCAACAATGACCGTGCCGTTGAAACTGTCAGTCTTGAGTGCATCCAGTGCATGCGGAATTCGTGGTGTAGCGGTGAAATGCTTAGATATCACGAAGAACTCCGATCGCGAAGGCAGCATGCAGGGGTGCCACTGACGCTGAAGCACGAAAGCGTGGTTATCAA
>MG|3|V4|F|16|84.9|Bacteroidetes|Cytophagia|Cytophagales|Cytophagaceae|Pontibacter|lucknowensis|
CGGAGGATGCAAGCGTTATCCGGATTTATTGGGTTTAAAGGGTGCGTAGGCTGTCCGACAAGTCAGCGGTGAAAGCCCGGCGCTTAACGCCGGAACTGCCGTTGATACTGCCGGGCTGGAATGCGGATGCCGTGGGAGGAATGAGTGGTGTAGCGGTGAAATGCATAGATATCACTCAGAACACCGATTGCGAAGGCATCTCACGAATCCGCCATTGACGCTGAGGCACGAAAGCGTGGGGAGCAA
>MG|3|V4|F|76|86.99|Firmicutes|Bacilli|Bacillales|Bacillaceae|Lysinibacillus|sp.|
CGTAGGGGGGCGAGCGTTGTCCGGAATGACTGGGCGTAAAGGGCGTGTAGGCGGCTTTTTAAGTCTGGAGTGAAAGCCCCTTTTTCAAGGAGGGGAGTGCTTTGGAGACTGGAGAGCTTGAGTGCGGAAGAGGTAAGTGGAATTCCCAGTGTAGCGGTGAAATGCGTAGAGATTGGGAGGAACACCAGTGGCGAAGGCGACTTACTGGGCCGTAACTGACGCTGAGGCGCGAAAGCGTGGGGAGCGA
>MG|3|V4|R|20|87.45|Firmicutes|Bacilli|Bacillales|Bacillaceae|Lysinibacillus|sp.|
TCGCTCCCCACGCTTTCGCGCCTCAGCGTCAGTTACGGCCCAGTAAGTCGCCTTCGCCACTGGTGTTCCTCCCAATCTCTACGCATTTCACCGCTACACTGGGAATTCCACTTACCTCTTCCGCACTCAAGCTCTCCAGTCTCCAAAGCACTCCCCTCCTTGAAAAAGGGGCTTTCACTCCAGACTTAAAAAAGCCGCCTACACGCCCTTTACGCCCAGTCATTCCGGACAACGCTCGCCCCCTACGT
>MG|3|V4|R|24|86.99|Firmicutes|Bacilli|Bacillales|Bacillaceae|Lysinibacillus|sp.|
TCGCTCCCCACGCTTTCGCGCCTCAGCGTCAGTTACGGCCCAGTAAGTCGCCTTCGCCACTGGTGTTCCTCCCAATCTCTACGCATTTCACCGCTACACTGGGAATTCCACTTACCTCTTCCGCACTCAAGCTCTCCAGTCTCCAAAGCACTCCCCTCCTTGAAAAAGGGGCTTTCACTCCAGACTTAAAAAGCCGCCTACACGCCCTTTACGCCCAGTCATTCCGGACAACGCTCGCCCCCCTACG
>MG|3|V4|F|11|96.34|Firmicutes|Bacilli|Bacillales|Bacillaceae|Bacillus|cereus|
CGTAGGTGGCGAGCGTTATCCGGAATTATTGGGCGTAAAGAGCGCGCAGGTGGTTGATTAAGTCTGATGTGAAAGCCCACGGCTTAACCGTGGAGGGTCATTGGAAACTGGGAGACTTGAGTGCAGAAGAGGAAAGCGGAATTCCATGTGTAGCGGTGAAATGCGTAGATATATGGAGGAACACCAGTGGCGAAGGCGGCTTTCTGGTCTGTAACTGACGCTGAGGCTCGAAAGCGTGGGGAGCAA
>MG|3|V4|F|20|86.99|Firmicutes|Bacilli|Bacillales|Bacillaceae|Lysinibacillus|sp.|
CGTAGGGGGCGAGCGTTGTCCGGAATGACTGGGCGTAAAGGGCGTGTAGGCGGCTTTTTAAGTCTGGAGTGAAAGCCCCTTTTTCAAGGAGGGGGAGTGCTTTGGAGACTGGAGAGCTTGAGTGCGGAAGAGGTAAGTGGAATTCCCAGTGTAGCGGTGAAATGCGTAGAGATTGGGAGGAACACCAGTGGCGAAGGCGACTTACTGGGCCGTAACTGACGCTGAGGCGCGAAAGCGTGGGGAGCGA
>MG|3|V4|F|11|90.16|Firmicutes|Bacilli|Bacillales|Bacillaceae|Ornithinibacillus|sp.|
CGTAGGGGGCGAGCGTTGTCCGGAATGATTGGGCGTAAAGGGCGCGTAGGCGGCCCGTTAAGTCTGGAGTGAAAGTCCTGCTTTCAAGGTGGGAATTGCTTTGGATACTGATGGGCTTGAGTGCAGGAGAGGAAAGCGGAATTACCGGTGTAGCGGTGAAATGCGTAGAGATCGGTAGGAACACCAGTGGCGAAGGCGGCTTTCTGGACTGAAACTGACGCTGAGGCGCGAAAGCGTGGGGAGCAA
>MG|3|V4|R|12|87.1|Firmicutes|Bacilli|Bacillales|Bacillaceae|Lysinibacillus|sp.|
TCGCTCCCCACGCTTTCGCGCCTCAGCGTCAGTTACGGCCCAGTAAGTCGCCTTCGCCACTGGTGTTCCTCCCAATCTCTACGCATTTCACCGCTACACTGGGAATTCCACTTACCTCTTCCGCACTCAAGCTCTCCAGTCTCCAAAGCACTCCCCTCCTTGAAAAAGGGGCTTTCACTCCAGACTTAAAAAAGCCGCCTACACGCCCTTTACGCCCAGTCATTCCGGACAACGCTCGCCCCCCTACGT
>MG|3|V4|R|49|86.07|Firmicutes|Bacilli|Bacillales|Bacillaceae|Bacillus|sp.|
TCGCTCCCCACGCTTTCGCGCCTCAGCGTCAGTTACGGCCCAGTAAGTCGCCTTCGCCACTGGTGTTCCTCCCAATCTCTACGCATTTCACCGCTACACTGGGAATTCCACTTACCTCTTCCGCACTCAAGCTCTCCAGTCTGCAAAGCAATTCCACCCTTGAAAAGTGGACTTTCACTCCACACTTAAAAAGCCGCCTACACGCCCTTTACGCCCAGTCATTCCGGACAACGCTCGCCCCCTACG
>MG|3|V4|F|288|87.35|Firmicutes|Bacilli|Bacillales|Bacillaceae|Lysinibacillus|sp.|
CGTAGGGGGCGAGCGTTGTCCGGAATGACTGGGCGTAAAGGGCGTGTAGGCGGCTTTTTAAGTCTGGAGTGAAAGCCCCTTTTTCAAGGAGGGGAGTGCTTTGGAGACTGGAGAGCTTGAGTGCGGAAGAGGTAAGTGGAATTCCCAGTGTAGCGGTGAAATGCGTAGAGATTGGGAGGAACACCAGTGGCGAAGGCGACTTACTGGGCCGTAACTGACGCTGAGGCGCGAAAGCGTGGGGAGCGAA
>MG|3|V4|F|55|87.4|Firmicutes|Bacilli|Bacillales|Bacillaceae|Lysinibacillus|sp.|
CGTAGGGGGCGAGCGTTGTCCGGAATGACTGGGCGTAAAGGGCGTGTAGGCGGCTTTTTTAAGTCTGGAGTGAAAGCCCCTTTTTCAAGGAGGGGAGTGCTTTGGAGACTGGAGAGCTTGAGTGCGGAAGAGGTAAGTGGAATTCCCAGTGTAGCGGTGAAATGCGTAGAGATTGGGAGGAACACCAGTGGCGAAGGCGACTTACTGGGCCGTAACTGACGCTGAGGCGCGAAAGCGTGGGGAGCGA
>MG|3|V4|F|19|87.4|Firmicutes|Bacilli|Bacillales|Bacillaceae|Lysinibacillus|sp.|
CGTAGGGGGCGAGCGTTGTCCGGAATGACTGGGCGTAAAGGGCGTGTAGGCGGCTTTTTTAAGTCTGGAGTGAAAGCCCCATTTTCAAGGTGGGGAGTGCTTTGGAGACTGGAGAGCTTGAGTGCGGAAGAGGTAAGTGGAATTCCCAGTGTAGCGGTGAAATGCGTAGAGATTGGGAGGAACACCAGTGGCGAAGGCGACTTACTGGGCCGTAACTGACGCTGAGGCGCGAAAGCGTGGGGAGCGA
>MG|3|V4|F|12|85.71|Firmicutes|Bacilli|Bacillales|Bacillaceae|Bacillus|sp.|
CGTAGGGGGGCGAGCGTTGTCCGGAATGACTGGGCGTAAAGGGCGTGTAGGCGGCTTTTTAAGTGTGGAGTGAAAGTCCACTTTTCAAGGGTGGAATTGCTTTGCAGACTGGAGAGCTTGAGTGCGGAAGAGGTAAGTGGAATTCCCAGTGTAGCGGTGAAATGCGTAGAGATTGGGAGGAACACCAGTGGCGAAGGCGACTTACTGGGCCGTAACTGACGCTGAGGCGCGAAAGCGTGGGGAGCGA
>MG|3|V4|R|11|85.71|Firmicutes|Bacilli|Bacillales|Bacillaceae|Bacillus|sp.|
TCGCTCCCCACGCTTTCGCGCCTCAGCGTCAGTTACGGCCCAGTAAGTCGCCTTCGCCACTGGTGTTCCTCCCAATCTCTACGCATTTCACCGCTACACTGGGAATTCCACTTACCTCTTCCGCACTCAAGCTCTCCAGTCTGCAAAGCAATTCCACCCTTGAAAAGTGGACTTTCACTCCACACTTAAAAAGCCGCCTACACGCCCTTTACGCCCAGTCATTCCGGACAACGCTCGCCCCCCTACG
>MG|3|V4|F|23|86.12|Firmicutes|Bacilli|Bacillales|Bacillaceae|Bacillus|sp.|
CGTAGGGGGCGAGCGTTGTCCGGAATGACTGGGCGTAAAGGGCGTGTAGGCGGCTTTTTTAAGTGTGGAGTGAAAGTCCACTTTTCAAGGGTGGAATTGCTTTGCAGACTGGAGAGCTTGAGTGCGGAAGAGGTAAGTGGAATTCCCAGTGTAGCGGTGAAATGCGTAGAGATTGGGAGGAACACCAGTGGCGAAGGCGACTTACTGGGCCGTAACTGACGCTGAGGCGCGAAAGCGTGGGGAGCGA
>MG|3|V4|F|16|87.45|Firmicutes|Bacilli|Bacillales|Bacillaceae|Lysinibacillus|sp.|
CGTAGGGGGCGAGCGTTGTCCGGAATGACTGGGCGTAAAGGGCGTGTAGGCGGCTTTTTAAGTCTGGAGTGAAAGCCCCTTTTTCAAGGAGGGGAGTGCTTTGGAGACTGGAGAGCTTGAGTGCGGAAGAGGTAAGTGGAATTCCCAGTGTAGCGGTGAAATGCGTAGAGATTGGGAGGAACACCAGTGGCGAAGGCGACTTACTGGGCCGTAACTGACGCTGAGGCGCGAAAGCGTGGGGAGCAA
>MG|3|V4|F|13|90.65|Firmicutes|Bacilli|Bacillales|Bacillaceae|Ornithinibacillus|sp.|
CGTAGGGGGCGAGCGTTGTCCGGAATGATTGGGCGTAAAGGGCGCGTAGGCGGCCTGGTAAGTCTGAAGTGAAAGTCCCGCTTTCAAGGTGGGAATTGCTTTGGATACTGTTGGGCTGGAGTGCAGGAGAGGAAAGCGGAATTCCCGGTGTAGCGGTGAAATGCGTAGAGATCGGGAGGAACACCAGTGGCGAAGGCGGCTTTCTGGACTGTAACTGACGCTGAGGCGCGAAAGCGTGGGGAGCAA
>MG|3|V4|F|12|86.18|Firmicutes|Bacilli|Bacillales|Bacillaceae|Bacillus|sp.|
CGTAGGGGGCGAGCGTTGTCCGGAATGACTGGGCGTAAAGGGCGTGTAGGCGGCTTTTTAAGTGTGGAGTGAAAGTCCACTTTTCAAGGGTGGAATTGCTTTGCAGACTGGAGAGCTTGAGTGCGGAAGAGGTAAGTGGAATTCCCAGTGTAGCGGTGAAATGCGTAGAGATTGGGAGGAACACCAGTGGCGAAGGCGACTTACTGGGCCGTAACTGACGCTGAGGCGCGAAAGCGTGGGGAGCAA
>MG|3|V4|F|15|87.04|Firmicutes|Bacilli|Bacillales|Bacillaceae|Lysinibacillus|sp.|
CGTAGGGGGCGAGCGTTGTCCGGAATGACTGGGCGTAAAGGGCGTGTAGGCGGCTTTTTTAAGTCTGGAGTGAAAGCCCCTTTTTCAAGGAGGGGGAGTGCTTTGGAGACTGGAGAGCTTGAGTGCGGAAGAGGTAAGTGGAATTCCCAGTGTAGCGGTGAAATGCGTAGAGATTGGGAGGAACACCAGTGGCGAAGGCGACTTACTGGGCCGTAACTGACGCTGAGGCGCGAAAGCGTGGGGAGCGA
>MG|3|V4|R|10|87.04|Firmicutes|Bacilli|Bacillales|Bacillaceae|Lysinibacillus|sp.|
TCGCTCCCCACGCTTTCGCGCCTCAGCGTCAGTTACGGCCCAGTAAGTCGCCTTCGCCACTGGTGTTCCTCCCAATCTCTACGCATTTCACCGCTACACTGGGAATTCCACTTACCTCTTCCGCACTCAAGCTCTCCAGTCTCCAAAGCACTCCCCCTCCTTGAAAAAGGGGCTTTCACTCCAGACTTAAAAAGCCGCCTACACGCCCTTTACGCCCAGTCATTCCGGACAACGCTCGCCCCCTACGT
>MG|3|V4|F|29|87.04|Firmicutes|Bacilli|Bacillales|Bacillaceae|Lysinibacillus|sp.|
CGTAGGGGGGCGAGCGTTGTCCGGAATGACTGGGCGTAAAGGGCGTGTAGGCGGCTTTTTTAAGTCTGGAGTGAAAGCCCCTTTTTCAAGGAGGGGAGTGCTTTGGAGACTGGAGAGCTTGAGTGCGGAAGAGGTAAGTGGAATTCCCAGTGTAGCGGTGAAATGCGTAGAGATTGGGAGGAACACCAGTGGCGAAGGCGACTTACTGGGCCGTAACTGACGCTGAGGCGCGAAAGCGTGGGGAGCGAA
>MG|3|V4|F|10|87.4|Firmicutes|Bacilli|Bacillales|Bacillaceae|Lysinibacillus|sp.|
ACGTAGGGGGCGAGCGTTGTCCGGAATGACTGGGCGTAAAGGGCGTGTAGGCGGCTTTTTAAGTCTGGAGTGAAAGCCCCTTTTTCAAGGAGGGGAGTGCTTTGGAGACTGGAGAGCTTGAGTGCGGAAGAGGTAAGTGGAATTCCCAGTGTAGCGGTGAAATGCGTAGAGATTGGGAGGAACACCAGTGGCGAAGGCGACTTACTGGGCCGTAACTGACGCTGAGGCGCGAAAGCGTGGGGAGCGA
>MG|3|V4|R|139|87.4|Firmicutes|Bacilli|Bacillales|Bacillaceae|Lysinibacillus|sp.|
TCGCTCCCCACGCTTTCGCGCCTCAGCGTCAGTTACGGCCCAGTAAGTCGCCTTCGCCACTGGTGTTCCTCCCAATCTCTACGCATTTCACCGCTACACTGGGAATTCCACTTACCTCTTCCGCACTCAAGCTCTCCAGTCTCCAAAGCACTCCCCTCCTTGAAAAAGGGGCTTTCACTCCAGACTTAAAAAGCCGCCTACACGCCCTTTACGCCCAGTCATTCCGGACAACGCTCGCCCCCTACGT
>MG|3|V4|F|22|88.11|Firmicutes|Bacilli|Bacillales|Bacillaceae|Ornithinibacillus|sp.|
CGTAGGGGGCAAGCGTTGTCCGGAATGATTGGGCGTAAAGGGCGTGTAGGCGGCTAGGTAAGTCTGGAGTGAAAGTCCTGCTTTTAAGGTGGGAATGGCTTTGGATACTGTTTAGCTAGAGTGCAGGAGAGGTTAGCGGAATTCCCAGTGTAGCGGTGAAATGCGTAGAGATTGGGAGGAACACCAGTGGCGAAGGCGGCTAACTGGACTGTAACTGACGCTGAGGCGCGAAAGTGTGGGGAGCAA
>MG|3|V4|F|131|86.07|Firmicutes|Bacilli|Bacillales|Bacillaceae|Bacillus|sp.|
CGTAGGGGGCGAGCGTTGTCCGGAATGACTGGGCGTAAAGGGCGTGTAGGCGGCTTTTTAAGTGTGGAGTGAAAGTCCACTTTTCAAGGGTGGAATTGCTTTGCAGACTGGAGAGCTTGAGTGCGGAAGAGGTAAGTGGAATTCCCAGTGTAGCGGTGAAATGCGTAGAGATTGGGAGGAACACCAGTGGCGAAGGCGACTTACTGGGCCGTAACTGACGCTGAGGCGCGAAAGCGTGGGGAGCGA
>MG|3|V4|F|10|87.3|Firmicutes|Bacilli|Bacillales|Paenibacillaceae|Paenibacillus|sp.|
CGTAGGGGGCGAGCGTTGTCCGGAATGACTGGGCGTAAAGGGCGTGTAGGCGGCTTTTTAAGTCTGGAGTGAAAGCCCCATTTTCAAGGTGGGGACTGCTTTGGAGACTGGAGAGCTTGAGTGCGGAAGAGGCAAGTGGAATTCCCAGTGTAGCGGTGAAATGCGTAGAGATTGGGAGGAACACCAGTGGCGAAGGCGACTTGCTGGGCCGTAACTGACGCTGAGGCGCGAAAGCGTGGGGAGCGA
>MG|3|V4|F|11|96.75|Firmicutes|Bacilli|Lactobacillales|Aerococcaceae|Facklamia|tabacinasalis|
CGTAGGTCACAAGCGTTGTCCGGATTTATTGGGCGTAAAGGGAGCGCAGGCGGTTTGTTAAGTCTGATGTGAAAGCCCACGGCTCAACCGTGGAACGGCATTGGAAACTGGCAAACTTGAGTATAGAAGAGGAAAGTGGAATTCCATGTGTAGCGGTGAAATGCGTAGATATATGGAAGAACACCAGTGGCGAAAGCGGCTCTCTGGTCTGTAACTGACGCTGAGGTTCGAAAGCATGGGTAGCGA
>MG|3|V4|F|15|97.97|Firmicutes|Bacilli|Lactobacillales|Aerococcaceae|Facklamia / Ignavigranum|hominis|
CGTAGGTGGCAAGCGTTGTCCGGATTTATTGGGCGTAAAGGGAGCGCAGGTGGTGATTTAAGTCTGATGTGAAAGCCCACGGCTCAACCGTGGAAGGTCATTGGAAACTGGATCACTTGAGTGCAGAAGAGGAAAGTGGAATTCCATGTGTAGCGGTGAAATGCGTAGATATATGGAGGAACACCAGTGGCGAAGGCGACTTTCTGGTCTGTAACTGACACTGAGGCTCGAAAGCGTGGGGAGCAA
>MG|3|V4|F|22|96.72|Firmicutes|Bacilli|Lactobacillales|Aerococcaceae|Aerococcus|sanguinicola|
CGTAGGTGGCAAGCGTTGTCCGGATTTATTGGGCGTAAAGGGAGCGCAGGTGGTTTCTTAAGTCTGATGTGAAAGCCCACGGCTTAACCGTGGAGGGTCATTGGAAACTGGGAAACTTGAGTACAGAAGAGGAATGTGGAACTCCATGTGTAGCGGTGGAATGCGTAGATATATGGAAGAACACCAGTGGCGAAGGCGGCTGCCTGGTCTGCAACTGACGCTGAGGCTCGAAAGCATGGGTAGCGA
>MG|3|V4|F|13|97.97|Firmicutes|Bacilli|Lactobacillales|Carnobacteriaceae|Bacillus / Jeotgalibaca / Trichococcus|flocculiformis|
CGTAGGTGGCAAGCGTTGTCCGGATTTATTGGGCGTAAAGCGAGCGCAGGCGGTCCCTTAAGTCTGATGTGAAAGCCCACGGCTCAACCGTGGAAGGTCATTGGAAACTGGGGGGCTTGAATGCAGAAGAGGAGAGTGGAATTCCATGTGTAGCGGTGAAATGCGTAGATATATGGAGGAACACCAGTGGCGAAGGCGACTCTCTGGTCTGTAATTGACGCTGAGGCTCGAAAGCGTGGGGAGCAA
>MG|3|V4|F|11|98.38|Firmicutes|Bacilli|Lactobacillales|Carnobacteriaceae|Bacillus / Jeotgalibaca / Trichococcus / Vagococcus|flocculiformis|
CGTAGGTGGCAAGCGTTGTCCGGATTTATTGGGCGTAAAAGCGAGCGCAGGCGGTTCCTTAAGCTGATGTGAAAGCCCACGGCTCAACCGTGGAAGGTCATTGGAAACTGGGGAACTTGAATGCAGAAGAGGAGAGTGGAATTCCATGTGTAGCGGTGAAATGCGTAGATATATGGAGGAACACCAGTGGCGAAGGCGACTCTCTGGTCTGTAATTGACGCTGAGGCTCGAAAGCGTGGGGAGCAA
>MG|3|V4|F|18|98.78|Firmicutes|Bacilli|Lactobacillales|Carnobacteriaceae|Bacillus / Jeotgalibaca / Trichococcus|flocculiformis|
CGTAGGTGGCAAGCGTTGTCCGGATTTATTGGGCGTAAAGCGAGCGCAGGCGGTTCCTTAAGCTGATGTGAAAGCCCACGGCTCAACCGTGGAAGGTCATTGGAAACTGGGGAACTTGAATGCAGAAGAGGAGAGTGGAATTCCATGTGTAGCGGTGAAATGCGTAGATATATGGAGGAACACCAGTGGCGAAGGCGACTCTCTGGTCTGTAATTGACGCTGAGGCTCGAAAGCGTGGGGAGCAA
>MG|3|V4|F|11|96.75|Firmicutes|Bacilli|Lactobacillales|Enterococcaceae|Enterococcus|columbae|
CGTAGGTGGCAAGCGTTGTCCGGATTTATTGGGCGTAAAGCGAGCGCAGGCGGTCTTTTAAGTCTGATGTGAAAGCCCACGGCTTAACCGTGGAGGGTCATTGGAAACTGGTCGACTTGAGTGCAGAAGAGGGAAGTGGAATTCCATGTGTAGCGGTGAAATGCGTAGAGATATGGAGGAACACCAGTGGCGAAGGCGGCTTCCTGGTCTGTAACTGACACTGAGGCGCGAAAGCGTGGGGAGCAA
>MG|3|V4|F|11|95.93|Firmicutes|Bacilli|Lactobacillales|Enterococcaceae|Enterococcus|columbae|
CGTAGGTGGCAAGCGTTGTCCGGATTTATTGGGCGTAAAGGGAACGCAGGCGGTCTTTTAAGTCTGATGTGAAAGCCCACGGCTTAACCGTGGAGGGTCATTGGAAACTGGTCGACTTGAGTGCAGAAGAGGGAAGTGGAATTCCATGTGTAGCGGTGAAATGCGTAGAGATATGGAGGAACACCAGTGGCGAAGGCGGCTTCCTGGTCTGTAACTGACACTGAGGCGCGAAAGCGTGGGGAGCAA
>MG|3|V4|F|13|96.34|Firmicutes|Bacilli|Lactobacillales|Enterococcaceae|Enterococcus|cecorum|
CGTAGGTGGCGAGCGTTATCCGGAATTATTGGGCGTAAAGAGCGCGCAGGTGGTTGATTAAGTCTGATGTGAAAGCCCCCGGCTTAACCGGGGAGGGTCATTGGAAACTGGGAGACTTGAGTGCAGAAGAGGAAAGCGGAATTCCATGTGTAGCGGTGAAATGCGTAGATATATGGAGGAACACCAGTGGCGAAGGCGGCTTTCTGGTCTGTAACTGACGCTGAGGCTCGAAAGCGTGGGGAGCAA
>MG|3|V4|F|10|95.74|Firmicutes|Bacilli|Lactobacillales|Lactobacillaceae|Lactobacillus|reuteri|
CGTAGGTGGCAAGCGTTATCCGGATTTATTGGGCGTAAAGCGAGCGCAGGCGGTTGCTTAGGTCTGATGTGAAAGCCTTCGGCTTAACCGAAGAAGGGCATCGGAAACCGGGCGACTTGAGTGCAGAAGAGGACAGTGGAACTCCATGTGTAGCGGTGGAATGCGTAGATATTTGGAAGAACACCGGTGGCGAAGGCGGCCTTCTGGGCCACAACTGACGCTGAGGAGCGAAAGCTAGGGGAGCGA
>MG|3|V4|F|16|97.15|Firmicutes|Bacilli|Lactobacillales|Lactobacillaceae|Lactobacillus / Lactococcus|salivarius|
CGTAGGTGGCAAGCGTTATCCGGATTTATTGGGCGTAAAGCGAGCGCAGGCGGTTGCTTAGGTCTGATGTGAAAGCCTTCGGCTTAACCGGAGTAGTGCATTGGAAACTGGAAGACTTGAGTGCAGAAGAGGAGAGTGGAACTCCATGTGTAGCGGTGAAATGCGTAGATATATGGAAGAACACCAGTGGCGAAAGCGGCTCTCTGGTCTGTAACTGACGCTGAGGTTCGAAAGCGTGGGTAGCAA
>MG|3|V4|F|16|95.93|Firmicutes|Bacilli|Lactobacillales|Lactobacillaceae|Lactobacillus|ruminis|
CGTAGGTGGCGAGCGTTATCCGGAATTATTGGGCGTAAAGAGCGCGCAGGTGGTTGATTAAGTCTGATGTGAAAGCCTTCGGCTTAACCGGAGTAGTGCATTGGAAACTGGAAGACTTGAGTGCAGAAGAGGAGAGTGGAACTCCATGTGTAGCGGTGAAATGCGTAGATATATGGAAGAACACCAGTGGCGAAAGCGGCTCTCTGGTCTGTAACTGACGCTGAGGTTCGAAAGCGTGGGTAGCAA
>MG|3|V4|F|12|96.22|Firmicutes|Bacilli|Lactobacillales|Lactobacillaceae|Lactobacillus|crispatus|
CGTATGGAGCAAGCGTTATCCGGATTTACTGGGTGTAAAGGGAGCGTAGGCGGTGCTATAAGTCTGATGTGAAAGCCCTCGGCTTAACCGAGGAACTGCATCGGAAACTGTTTTTCTTGAGTGCAGAAGAGGAGAGTGGAACTCCATGTGTAGCGGTGGAATGCGTAGATATATGGAAGAACACCAGTGGCGAAGGCGGCTCTCTGGTCTGCAACTGACGCTGAGGCTCGAAAGCATGGGTAGCGA
>MG|3|V4|F|16|96.72|Firmicutes|Bacilli|Lactobacillales|Lactobacillaceae|Lactobacillus|sp.|
CGTAGGTGGCAAGCGTTGTCCGGATTTATTGGGCGTAAAGGGAACGCAGGCGGTCTTTTAAGTCTGATGTGAAAGCCTTCGGCTTAACCGGAGTAGTGCATTGGAAACTGGAAGACTTGAGTGCAGAAGAGGGCAGTGGAACTCCATGTGTAGCGGTGGAATGCGTAGATATATGGAAGAACACCAGTGGCGAAGGCGGCTGCCTGGTCTGCAACTGACGCTGAGGCTCGAAAGCATGGGTAGCGA
>MG|3|V4|F|12|96.75|Firmicutes|Bacilli|Lactobacillales|Lactobacillaceae|Lactobacillus|aviarius|
CGTAGGTGGCAAGCGTTGTCCGGATTTATTGGGCGTAAAGGGAACGCAGGCGGTTTTTTAAGTCTGATGTGAAAGCCTTCGGCTTAACCGGAGATGTGCATTGGAAACTGGAAGACTTGAGTGCAGAAGAGGGCAGTGGAACTCCATGTGTAGCGGTGGAATGCGTAGATATATGGAAGAACACCAGTGGCGAAGGCGGCTGCCTGGTCTGCAACTGACGCTGAGGCTCGAAAGCATGGGTAGCGA
>MG|3|V4|F|26|97.97|Firmicutes|Bacilli|Lactobacillales|Lactobacillaceae|Lactobacillus / Lactococcus|salivarius|
CGTAGGTGGCAAGCGTTATCCGGATTTATTGGGCGTAAAGCGAGCGCAGGCGGTTTTCTAAGTCTGATGTGAAAGCCTTCGGCTTAACCGGAGTAGTGCATTGGAAACTGGAAGACTTGAGTGCAGAAGAGGAGAGTGGAACTCCATGTGTAGCGGTGAAATGCGTAGATATATGGAAGAACACCAGTGGCGAAAGCGGCTCTCTGGTCTGTAACTGACGCTGAGGTTCGAAAGCGTGGGTAGCAA
>MG|3|V4|F|27|94.72|Firmicutes|Bacilli|Lactobacillales|Lactobacillaceae|Lactobacillus|ingluviei|
CGTAGGTGGCAAGCGTTATCCGGATTTATTGGGCGTAAAGCGAGCGCAGGCGGTTTTCTAAGTCTGATGTGAAAGCCTTCGGCTTAACCGAAGAAGTGCATCGGAAACTGGATGACTTGAGTGCAGAAGAGGGCAGTGGAACTCCATGTGTAGCGGTGGAATGCGTAGATATATGGAAGAACACCGGTGGCGAAGGCGGCCTTCTGGGCCACAACTGACGCTGAGGAGCGAAAGCTAGGGGAGCGA
>MG|3|V4|F|12|96.65|Firmicutes|Bacilli|Lactobacillales|Lactobacillaceae|Lactobacillus|ingluviei|
CGTATGGAGCAAGCGTTATCCGGATTTACTGGGTGTAAAGGGAGCGTAGGCGGTGCTATAAGTCTGATGTGAAAGCCTTCGGCTTAACCGAAGAAGTGCATCGGAAACTGGATGACTTGAGTGCAGAAGAGGGCAGTGGAACTCCATGTGTAGCGGTGGAATGCGTAGATATATGGAAGAACACCAGTGGCGAAGGCGGCTGCCTGGTCTGCAACTGACGCTGAGGCTCGAAAGCATGGGTAGCGAA
>MG|3|V4|R|13|97.97|Firmicutes|Bacilli|Lactobacillales|Lactobacillaceae|Lactobacillus / Lactococcus|salivarius|
TTGCTACCCACGCTTTCGAACCTCAGCGTCAGTTACAGACCAGAGAGCCGCTTTCGCCACTGGTGTTCTTCCATATATCTACGCATTTCACCGCTACACATGGAGTTCCACTCTCCTCTTCTGCACTCAAGTCTTCCAGTTTCCAATGCACTACTCCGGTTAAGCCGAAGGCTTTCACATCAGACTTAGAAAACCGCCTGCGCTCGCTTTACGCCCAATAAATCCGGATAACGCTTGCCACCTACG
>MG|3|V4|F|24|96.34|Firmicutes|Bacilli|Lactobacillales|Lactobacillaceae|Lactobacillus|aviarius|
CGTAGGTGGCGAGCGTTATCCGGAATTATTGGGCGTAAAGAGCGCGCAGGTGGTTGATTAAGTCTGATGTGAAAGCCTTCGGCTTAACCGGAGATGTGCATTGGAAACTGGAAGACTTGAGTGCAGAAGAGGAGAGTGGAACTCCATGTGTAGCGGTGAAATGCGTAGATATATGGAAGAACACCAGTGGCGAAAGCGGCTCTCTGGTCTGTAACTGACGCTGAGGTTCGAAAGCATGGGTAGCGA
>MG|3|V4|R|10|96.34|Firmicutes|Bacilli|Lactobacillales|Lactobacillaceae|Lactobacillus|aviarius|
TCGCTACCCATGCTTTCGAACCTCAGCGTCAGTTACAGACCAGAGAGCCGCTTTCGCCACTGGTGTTCTTCCATATATCTACGCATTTCACCGCTACACATGGAGTTCCACTCTCCTCTTCTGCACTCAAGTCTTCCAGTTTCCAATGCACATCTCCGGTTAAGCCGAAGGCTTTCACATCAGACTTAATCAACCACCTGCGCGCTCTTTACGCCCAATAATTCCGGATAACGCTCGCCACCTACG
>MG|3|V4|F|17|96.17|Firmicutes|Bacilli|Lactobacillales|Lactobacillaceae|Lactobacillus|reuteri|
CGTAGGTGGCAAGCGTTATCCGGATTTATTGGGCGTAAAGCGAGCGCAGGCGGTTGCTTAGGTCTGATGTGAAAGCCTTCGGCTTAACCGAAGAAGGGCATCGGAAACCGGGCGACTTGAGTGCAGAAGAGGACAGTGGAACTCCATGTGTAGCGGTGGAATGCGTAGATATATGGAAGAACACCGGTGGCGAAGGCGGCCTTCTGGGCCACAACTGACGCTGAGGAGCGAAAGCTAGGGGAGCGA
>MG|3|V4|F|12|96.34|Firmicutes|Bacilli|Lactobacillales|Lactobacillaceae|Lactobacillus|ingluviei|
CGTAGGTGGCGAGCGTTATCCGGAATTATTGGGCGTAAAGAGCGCGCAGGTGGTTGATTAAGTCTGATGTGAAAGCCTTCGGCTTAACCGAAGAAGTGCATCGGAAACTGGATGACTTGAGTGCAGAAGAGGGCAGTGGAACTCCATGTGTAGCGGTGGAATGCGTAGATATATGGAAGAACACCAGTGGCGAAGGCGGCTGCCTGGTCTGCAACTGACGCTGAGGCTCGAAAGCATGGGTAGCGA
>MG|3|V4|F|10|96.34|Firmicutes|Bacilli|Lactobacillales|Lactobacillaceae|Lactobacillus|ingluviei|
CGTAGGTGGCAAGCGTTGTCCGGATTTATTGGGCGTAAAGGGAACGCAGGCGGTCTTTTAAGTCTGATGTGAAAGCCTTCGGCTTAACCGGAGTAGTGCATTGGAAACTGGATGACTTGAGTGCAGAAGAGGGCAGTGGAACTCCATGTGTAGCGGTGGAATGCGTAGATATATGGAAGAACACCAGTGGCGAAGGCGGCTGCCTGGTCTGCAACTGACGCTGAGGCTCGAAAGCATGGGTAGCGA
>MG|3|V4|F|10|93.55|Firmicutes|Bacilli|Lactobacillales|Lactobacillaceae|Lactobacillus|aviarius|
CGTAGGTGGCGAGCGTTATCCGGAATTATTGGGCGTAAAGAGCGCGCAGGTGGTTGATTAAGTCTGATGTGAAAGCCCACGGCTTAACCGTGGAGGGTCATTGGAAACTGGAAGACTTGAGTGCAGAAGAGGAGAGTGGAACTCCATGTGTAGCGGTGAAATGCGTAGATATATGGAAGAACACCAGTGGCGAAAGCGGCTCTCTGGTCTGTAACTGACGCTGAGGTTCGAAAGCATGGGTAGCGA
>MG|3|V4|F|11|96.6|Firmicutes|Bacilli|Lactobacillales|Lactobacillaceae|Lactobacillus|crispatus|
CGTAGGTGGCAAGCGTTGTCCGGATTTATTGGGCGTAAAGCGAGCGCAGGCGGAAGAATAAGTCTGATGTGAAAGCCCTCGGCTTAACCGAGGAACTGCATCGGAAACTGTTTTTCTTGAGTGCAGAAGAGGAGAGTGGAACTCCATGTGTAGCGGTGGAATGCGTAGATATATGGAAGAACACCGGTGGCGAAGGCGGCCTTCTGGGCCACAACTGACGCTGAGGAGCGAAAGCTAGGGGAGCGA
>MG|3|V4|F|689|91.46|Firmicutes|Clostridia|Clostridiales|Clostridiaceae|Clostridium|sp.|
CGTAGGTGACAAGCGTTGTCCGGATTTACTGGGTGTAAAGGGCGCGTAGGCGGACCGGCAAGTCAGGAGTGAAATACCGGGGCTCAACCCCGGGGCTGCTTTTGAAACTGTCGGCCTTGAGTATCGGAGAGGAAAGCGGAATTCCCAGTGTAGCGGTGAAATGCGTAGATATTGGGAGGAACACCAGTGGCGAAGGCGGCTTTCTGGACGACAACTGACGCTGAGGCGCGAAAGTGTGGGGAGCAA
>MG|3|V4|R|11|87.4|Firmicutes|Clostridia|Clostridiales|Clostridiaceae|Clostridium|sp.|
TTGCTCCCCACACTTTCGTGCCTCAATGTCAGTTATCGTCCAGAAAGTCGCCTTCGCCACTGGTGTTCCTCCTAATATCTACGCATTTCACCGCTACACTAGGAATTCCACTTTCCTCTCCGACACTCAAGGGAAGTAGTTTTGGTTGCAGTTCCTCAGTTGAGCCGAGGGATTTCACAACCAACTTGCTCCTCCATCTACGCACCCTTTACACCCAATAAATCCGGATAACGCTCGCTCCCTACG
>MG|3|V4|F|12|94.72|Firmicutes|Clostridia|Clostridiales|Clostridiaceae|Clostridium|sp.|
CGTAGGGGGGCTAGCGTTATCCGGAATTACTGGGCGTAAAGGGTGCGTAGGTGGTTTCTTAAGTCAGAGGTGAAAGGCTACGGCTCAACCGTAGTAAGCCTTTGAAACTGGGAAACTTGAGTGCAGGAGAGGAGAGTGGAATTCCTAGTGTAGCGGTGAAATGCGTAGATATTAGGAGGAACACCGGTGGCGAAGGCGGCTTACTGGACGACAACTGACGCTGAGGCTCGAAAGCGTGGGGAGCAA
>MG|3|V4|R|103|89.84|Firmicutes|Clostridia|Clostridiales|Clostridiaceae|Clostridium|sp.|
TTGCTCCCCACACTTTCGTGCCTCAACGTCAGTTACTGTCCAGAAAGTCGCCTTCGCCACTGGTGTTCCTCCTAATATCTACGCATTTCACCGCTACACTAGGAATTCCACTTTCCTCTCCAGCACTCAAGAAAGTTAGTTTTAGTTGCAGTTCCTCAGTTGAGCCGAGGGATTTCACAACTAACTTGACTTCCCGTCTACGCACCCTTTACACCCAATAAATCCGGATAACGCTTGCTCCCTACG
>MG|3|V4|F|12|90.65|Firmicutes|Clostridia|Clostridiales|Clostridiaceae|Clostridium|sp.|
CGTAGGGGGCAAGCGTTATCCGGATTTACTGGGTGTAAAGGGCGCGTAGGCGGACCGGCAAGTCAGGAGTGAAATACCGGGGCTCAACCCCGGGGCTGCTTTTGAAACTGTCGGCCTTGAGTATCGGAGAGGAAAGCGGAATTCCCAGTGTAGCGGTGAAATGCGTAGATATTGGGAGGAACACCGGTGGCGAAGGCGGCTTTCTGGACGACAACTGACGCTGAGGCGCGAAAGTGTGGGGAGCAA
>MG|3|V4|F|21|88.16|Firmicutes|Clostridia|Clostridiales|Clostridiaceae|Clostridium|sp.|
CGTAGGGAGCAAGCGTTGTCCGGATTTATTGGGTGTAAAGGGTGCGTAGACGGGAAATCAAGTTAGTTGTGAAATCCCTCGGCTTAACTGAGGAACTGCAACTAAAACTAATTTTCTTGAGTGCTGGAGAGGAAAGTGGAATTCCTAGTGTAGCGGTGAAATGCGTAGATATTAGGAGGAACACCAGTGGCGAAGGCGACTTTCTGGACAGTTACTGACGTTGAGGCACGAAAGTGTGGGGAGCAA
>MG|3|V4|F|11|89.79|Firmicutes|Clostridia|Clostridiales|Clostridiaceae|Clostridium|sp.|
CATAGGGAGCAAGCGTTATCCGGATTTATTGGGTGTAAAGGGTGCGTAGACGGGAATGTAAGTTAGTTGTGAAATCCCTCGGCTCAACTGAGGAACTGCAACTAAAACTGTATTTCTTGAGTGCGGGAGAGGAAAGTGGAATTCCTAGTGTAGCGGTGAAATGCGTAGATATTAGGAGGAACACCAGTGGCGAAGGCGACTTTCTGGACCGTAACTGACGTTGAGGCACGAAAGTGTGGGGAGCAA
>MG|3|V4|R|24|88.62|Firmicutes|Clostridia|Clostridiales|Clostridiaceae|Clostridium|cellulolyticum|
TTGCTCCCCACACTTTCGTGCCTCAACGTCAGTTACTGTCCAGAAAGTCGCCTTCGCCACTGGTGTTCCTCCTAATATCTACGCATTTCACCGCTACACTAGGAATTCCACTTTCCTCTCCAGCACTCAAGAAAATTAGTTTTAGTTGCAGTTCCTCAGTTAAGCCGAGGGATTTCACAACTAACTTGATTTCCCGTCTACGCACCCTTTACACCCAATAATTCCGGACAACGCTTGCTCCCTACG
>MG|3|V4|R|56|88.11|Firmicutes|Clostridia|Clostridiales|Clostridiaceae|Clostridium|sp.|
TTGCTCCCCACACTTTCGTGCCTCAACGTCAGTTGTCGTCCAGAAAGTCGCCTTCGCCACCGGTGTTCCTCCTAATATCTACGCATTTCACCGCTACACTAGGAATTCCACTTTCCCCTCCGACACTCAAGGGAAATAGTTTTGGTTGCAGTTCCTCAGTTGAGCCGAGGGATTTCACAACCAACTTGTTTCTCCGTCTACGCACCCTTTACACCCAATAAATCCGGATAACGCTTGCCCCCTATG
>MG|3|V4|F|65|88.16|Firmicutes|Clostridia|Clostridiales|Clostridiaceae|Clostridium|sp.|
CGTAGGGAGCGAGCGTTATCCGGATTTATTGGGTGTAAAGGGTGCGTAGACGGGAAGTCAAGTTAGTTGTGAAATCCCTCGGCTTAACTGAGGAACTGCAACTAAAACTGAATTTCTTGAGTACTGGAGAGGAAAGTGGAATTCCTAGTGTAGCGGTGAAATGCGTAGATATTAGGAGGAACACCAGTGGCGAAGGCGACTTTCTGGACAGAAACTGACGTTGAGGCACGAAAGTGTGGGGAGCAA
>MG|3|V4|F|12|88.52|Firmicutes|Clostridia|Clostridiales|Clostridiaceae|Clostridium|sp.|
CATAGGGGGCAAGCGTTATCCGGATTTATTGGGTGTAAAGGGTGCGTAGACGGAGAAACAAGTTGGTTGTGAAATCCCTCGGCTCAACTGAGGAACTGCAACCAAAACTACTTCCCTTGAGTGTCGGAGAGGAAAGTGGAATTCCTAGTGTAGCGGTGAAATGCGTAGATATTAGGAGGAACACCAGTGGCGAAGGCGACTTTCTGGACGATAACTGACATTGAGGCACGAAAGTGTGGGGAGCAA
>MG|3|V4|R|14|87.4|Firmicutes|Clostridia|Clostridiales|Clostridiaceae|Clostridium|sp.|
TTGCTCCCCACACTTTCGTGCCTCAATGTCAGTTATCGTCCAGAAAGTCGCCTTCGCCACTGGTGTTCCTCCTAATATCTACGCATTTCACCGCTACACTAGGAATTCCACTTTCCTCTCCGACACTCAAGGGAAGTAGTTTTGGTTGCAGTTCCTCAGTTGAGCCGAGGGATTTCACAACCAACTTGCTCCTCCATCTACGCACCCTTTACACCCAATAAATCCGGATAACGCTTGCACCATACG
>MG|3|V4|F|27|95.92|Firmicutes|Clostridia|Clostridiales|Clostridiaceae|Clostridium|sp.|
CGTAGGGGGCTAGCGTTATCCGGAATTACTGGGCGTAAAGGGTGCGTAGGTGGTTTCTTAAGTCAGAGGTGAAAGGCTACGGCTCAACCGTAGTAAGCCTTTGAAACTGGGAAACTTGAGTGCAGGAGAGGAGAGTGGAATTCCTAGTGTAGCGGTGAAATGCGTAGATATTAGGAGGAACACCAGTGGCGAAGGCGGCTTACTGGACAGTAACTGACGTTGAGGCTCGAAAGCGTGGGGAGCAA
>MG|3|V4|F|10|89.3|Firmicutes|Clostridia|Clostridiales|Clostridiaceae|Clostridium|sp.|
CATAGGGGGCAAGCGTTATCCGGATTTATTGGGTGTAAAGGGTGCGTAGACGGGGAAGCAAGTTAGTTGTGAAATCCCTCGGCTTAACTGAGGAACTGCAACTAAAACTACTACTCTTGAGTGCTGGAGAGGAAAGTGGAATTCCTAGTGTAGCGGTGAAATGCGTAGATATTAGGAGGAACACCAGTGGCGAAGGCGACTTTCTGGACAGTAACTGACGTTGAGGCACGAAAGTGTGGGGAGCAA
>MG|3|V4|R|145|91.06|Firmicutes|Clostridia|Clostridiales|Clostridiaceae|Clostridium|sp.|
TTGCTCCCCACACTTTCGCGCCTCAGCGTCAGTTGTCGTCCAGAAAGCCGCCTTCGCCACCGGTGTTCCTCCCAATATCTACGCATTTCACCGCTACACTGGGAATTCCGCTTTCCTCTCCGATACTCAAGGCCGACAGTTTCAAAAGCAGCCCCGGGGTTGAGCCCCGGTATTTCACTCCTGACTTGCCGGTCCGCCTACGCGCCCTTTACACCCAGTAAATCCGGACAACGCTTGTCACCTACG
>MG|3|V4|R|15|88.71|Firmicutes|Clostridia|Clostridiales|Clostridiaceae|Clostridium|perfringens|
TTGCTCCCCACGCTTTCGTGCCTCAACGTCAGTTACTGTCCAGAAAGTCGCCTTCGCCACTGGTGTTCCTCCTAATATCTACGCATTTCACCGCTACACTAGGAATTCCACTTTCCTCTCCAGCACTCAAGAATATCAGTTTTGGTTGCAGTTCCTCAGTTGAGCCGAGGGATTTCACAACCAACTTAATTTCCCGTCTACGCACCCTTTACACCCAATAAATCCGGATAACGCTCGCTCCCTACG
>MG|3|V4|F|10|95.92|Firmicutes|Clostridia|Clostridiales|Clostridiaceae|Clostridium|sp.|
CGTAGGGGGCTAGCGTTATCCGGAATTACTGGGCGTAAAGGGTGCGTAGGTGGTTTCTTAAGTCAGAGGTGAAAGGCTACGGCTCAACCGTAGTAAGCCTTTGAAACTGGGAAACTTGAGTGCAGGAGAGGAGAGTGGAATTCCTAGTGTAGCGGTGAAATGCGTAGATATTAGGAGGAACACCAGTGGCGAAGGCGACTTTCTGGACAGTAACTGACGTTGAGGCACGAAAGTGTGGGGAGCAA
>MG|3|V4|F|30|91.09|Firmicutes|Clostridia|Clostridiales|Clostridiaceae|Clostridium|sp.|
CGTAGGTGACAAGCGTTGTCCGGATTTACTGGGTGTAAAGGGCGCGTAGGCGGACCGGCAAGTCAGGAGTGAAATACCGGGGCTCAACCCCGGGGGCTGCTTTTGAAACTGTCGGCCTTGAGTATCGGAGAGGAAAGCGGAATTCCCAGTGTAGCGGTGAAATGCGTAGATATTGGGAGGAACACCAGTGGCGAAGGCGGCTTTCTGGACGACAACTGACGCTGAGGCGCGAAAGTGTGGGGAGCAA
>MG|3|V4|F|11|87.65|Firmicutes|Clostridia|Clostridiales|Clostridiaceae|Clostridium|sp.|
CATAGGGGGCAAGCGTTATCCGGATTTATTGGGTGTAAAGGGTGCGTAGATGGAGGAGCAAGTTGGTTGTGAAATCCCTCGGCTCAACTGAGGAACTGCAACCAAAACTACTTCCCTTGAGTGTCGGAGAGGAAAGTGGAATTCCTAGTGTAGCGGTGAAATGCGTAGATATTAGGAGGAACACCAGTGGCGAAGGCGACTTTCTGGACAGTTACTGACGTTGAGGCACGAAAGTGTGGGGAGCAA
>MG|3|V4|R|30|88.93|Firmicutes|Clostridia|Clostridiales|Clostridiaceae|Clostridium|sp.|
TTGCTCCCCACACTTTCGTGCCTCAACGTCAGTTACTGTCCAGAAAGTCGCCTTCGCCACTGGTGTTCCTCCTAATATCTACGCATTTCACCGCTACACTAGGAATTCCACTTTCCTCTCCAGCACTCAAGAATATCAGTTTTAGTTGCAGTTCCTCAGTTGAGCCGAGGGATTTCACAACTAACTTAATTTCCCGTCTACGCACCCTTTACACCCAATAAATCCGGATAACGCTCGCTCCCTACG
>MG|3|V4|F|11|88.57|Firmicutes|Clostridia|Clostridiales|Clostridiaceae|Clostridium|sp.|
CGTAGGGAGCAAGCGTTATCCGGATTTATTGGGTGTAAAGGGTGCGTAGACGGGAAGACAAGTTAGTTGTGAAATCCCTCGGCTTAACTGAGGAACTGCAACTAAAACTATTTTTCTTGAGTGCTGGAGAGGAAAGTGGAATTCCTAGTGTAGCGGTGAAATGCGTAGATATTAGGAAGAACACCAGTGGCGAAGGCGACTTTCTGGACAGTAACTGACGTTGAGGCACGAAAGTGTGGGGAGCAA
>MG|3|V4|F|11|90.32|Firmicutes|Clostridia|Clostridiales|Clostridiaceae|Clostridium|sp.|
CGTAGGTGACAAGCGTTGTCCGGATTTACTGGGTGTAAAGGGGCGCGCAGGCGGGCAGGCAAGTCAGTCGTGAAATGCCGGGGCTCAACCCCGGAGCTGCGATTGAAACTGCAGGTCTTGAGTATCGGAGAGGAAAGCGGAATTCCCAGTGTAGCGGTGAAATGCGTAGATATTGGGAGGAACACCAGTGGCGAAGGCGGCTTTCTGGACGACAACTGACGCTGAGGCGCGAAAGTGTGGGGAGCAA
>MG|3|V4|F|193|95.93|Firmicutes|Clostridia|Clostridiales|Clostridiaceae|Clostridium|sp.|
CGTAGGGAGCAAGCGTTGTCCGGATTTACTGGGTGTAAAGGGTGCGTAGGCGGATTGGCAAGTCAGAAGTGAAATCCATGGGCTTAACCCATGAACTGCTTTTGAAACTGTTAATCTTGAGTGAAGTAGAGGTAGGCGGAATTCCCGGTGTAGCGGTGAAATGCGTAGAGATCGGGAGGAACACCAGTGGCGAAGGCGGCCTACTGGGCTTTAACTGACGCTGAGGCACGAAAGTGTGGGTAGCAA
>MG|3|V4|F|608|88.16|Firmicutes|Clostridia|Clostridiales|Clostridiaceae|Clostridium|sp.|
CATAGGGGGCAAGCGTTATCCGGATTTATTGGGTGTAAAGGGTGCGTAGATGGAGGAGCAAGTTGGTTGTGAAATCCCTCGGCTCAACTGAGGAACTGCAACCAAAACTACTTCCCTTGAGTGTCGGAGAGGAAAGTGGAATTCCTAGTGTAGCGGTGAAATGCGTAGATATTAGGAGGAACACCAGTGGCGAAGGCGACTTTCTGGACGATAACTGACATTGAGGCACGAAAGTGTGGGGAGCAAA
>MG|3|V4|F|12|89.02|Firmicutes|Clostridia|Clostridiales|Clostridiaceae|Clostridium|sp.|
CGTAGGGAGCAAGCGTTATCCGGATTTATTGGGTGTAAAGGGTGCGTAGACGGGAAGTCAAGTTAGTTGTGAAATCCCTCGGCTCAACTGAGGAACTGCAACTAAAACTAACTTTCTTGAGTGCTGGAGAGGAAAGTGGAATTCCTAGTGTAGCGGTGAAATGCGTAGATATTAGGAGGAACACCAGTGGCGAAGGCGACTTTCTGGACGATAACTGACATTGAGGCACGAAAGTGTGGGGAGCAA
>MG|3|V4|F|11|88.93|Firmicutes|Clostridia|Clostridiales|Clostridiaceae|Clostridium|sp.|
CATAGGGGGCAAGCGTTATCCGGATTTATTGGGTGTAAAGGGTGCGTAGATGGAGGAGCAAGTTGGTTGTGAAATCCCTCGGCTCAACTGAGGAACTGCAACCAAAACTACTTCCCTTGAGTGTCGGAGAGGAAAGTGGAATTCCTAGTGTAGCGGTGAAATGCGTAGATATTAGGAGGAACACCAGTGGCGAAGGCGACTTTCTGGACGATAACTGACATTGAGGCTCGAAAGCGTGGGGAGCAA
>MG|3|V4|F|12|86.64|Firmicutes|Clostridia|Clostridiales|Clostridiaceae|Clostridium|sp.|
CGTAGGGAGCGAGCGTTATCCGGATTTATTGGGTGTAAAGGGTGCGTAGATGGATATGCAAGTTGGTTGTGAAATACCTCGGCTTAACTGAGGAACTGCAACCAAAACTGCAAATCTTGAGTACTGGAGGGGAAAGCGGAATTCCTAGTGTAGCGGTGAAATGCGTAGATATTAGGAAGAACACCGGTGGCGAAGGCGGCTTTCTGGACAGAAACTGACATTGAGGCACGAAAGTGTGGGGAGCAA
>MG|3|V4|F|36|87.8|Firmicutes|Clostridia|Clostridiales|Clostridiaceae|Clostridium|sp.|
CGTAGGGAGCAAGCGTTGTCCGGATTTATTGGGTGTAAAGGGTGCGTAGACGGGAGAGCAAGTTAGTTGTGAAATCCCTCGGCTTAACTGAGGAACTGCAACTAAAAACTACTATTCTTGAGTGCTGGAGAGGAAAGTGGAATTCCTAGTGTAGCGGTGAAATGCGTAGATATTAGGAGGAACACCAGTGGCGAAGGCGACTTTCTGGACAGTTACTGACGTTGAGGCACGAAAGTGTGGGGAGCAA
>MG|3|V4|R|62|96.36|Firmicutes|Clostridia|Clostridiales|Clostridiaceae|Clostridium|sp.|
TTGCTCCCCACGCTTTCGAGCCTCAGCGTCAGTTGTCGTCCAGTAAGCCGCCTTCGCCACCGGTGTTCCTCCTAATATCTACGCATTTCACCGCTACACTAGGAATTCCACTTACCCCTCCGACACTCTAGCAGGACAGTTTCCAATGCAGTCCCGGGGTTGAGCCCCGGGTTTTCACATCAGACTTGCCCCGCCGCCTACGCTCCCTTTACACCCAGTAAATCCGGATAACGCTTGCTCCATACG
>MG|3|V4|F|27|87.4|Firmicutes|Clostridia|Clostridiales|Clostridiaceae|Clostridium|sp.|
CGTAGGGAGCAAGCGTTGTCCGGATTTATTGGGTGTAAAGGGTGCGTAGATGGAGGAGCAAGTTGGTTGTGAAATCCCTCGGCTCAACTGAGGAACTGCAACCAAAACTACTTCCCTTGAGTGTCGGAGAGGAAAGTGGAATTCCTAGTGTAGCGGTGAAATGCGTAGATATTAGGAGGAACACCAGTGGCGAAGGCGACTTTCTGGACGATAACTGACATTGAGGCACGAAAGTGTGGGGAGCAA
>MG|3|V4|R|11|91.09|Firmicutes|Clostridia|Clostridiales|Clostridiaceae|Clostridium|sp.|
TTGCTCCCCACACTTTCGCGCCTCAGCGTCAGTTGTCGTCCAGAAAGCCGCCTTCGCCACTGGTGTTCCTCCCAATATCTACGCATTTCACCGCTACACTGGGAATTCCGCTTTCCTCTCCGATACTCAAGGCCGACAGTTTCAAAAGCAGCCCCCGGGGTTGAGCCCCGGTATTTCACTCCTGACTTGCCGGTCCGCCTACGCGCCCTTTACACCCAGTAAATCCGGACAACGCTTGTCACCTACG
>MG|3|V4|F|57|88.57|Firmicutes|Clostridia|Clostridiales|Clostridiaceae|Clostridium|sp.|
CGTAGGGAGCAAGCGTTGTCCGGATTTATTGGGTGTAAAGGGTGCGTAGACGGGAAATCAAGTTAGTTGTGAAATCCCTCGGCTTAACTGAGGAACTGCAACTAAAACTAATTTTCTTGAGTGCTGGAGAGGAAAGTGGAATTCCTAGTGTAGCGGTGAAATGCGTAGATATTAGGAGGAACACCAGTGGCGAAGGCGACTTTCTGGACAGTAACTGACGTTGAGGCACGAAAGTGTGGGGAGCAA
>MG|3|V4|R|33|89.02|Firmicutes|Clostridia|Clostridiales|Clostridiaceae|Clostridium|sp.|
TTGCTCCCCACACTTTCGTGCCTCAACGTCAGTTACAGTCCAGAAAGCCGCCTTCGCCACTGGTGTTCCTCCTAATATCTACGCATTTCACCGCTACACTAGGAATTCCGCTTTCCTCTCCTGCACTCAAGAAATATAGTTTTGGTTGCAGTTCCTCAGTTGAGCCAAGGGATTTCACAACCAACTTGTATTCCCGTCTACGCACCCTTTACACCCAATAATTCCGGATAACGCTTGCTCCCTACG
>MG|3|V4|F|168|96.37|Firmicutes|Clostridia|Clostridiales|Clostridiaceae|Clostridium|sp.|
CGTATGGAGCAAGCGTTATCCGGATTTACTGGGTGTAAAGGGAGCGTAGGCGGCGGGGCAAGTCTGATGTGAAAACCCGGGGCTCAACCCCGGGACTGCATTGGAAACTGTCCTGCTAGAGTGTCGGAGGGGTAAGTGGAATTCCTAGTGTAGCGGTGAAATGCGTAGATATTAGGAGGAACACCGGTGGCGAAGGCGGCTTACTGGACGACAACTGACGCTGAGGCTCGAAAGCGTGGGGAGCAAA
>MG|3|V4|R|16|88.26|Firmicutes|Clostridia|Clostridiales|Clostridiaceae|Clostridium|sp.|
TTGCTCCCCACACTTTCGTGCCTCAACGTCAGTAACTGTCCAGAAAGTCGCCTTCGCCACTGGTGTTCCTCCTAATATCTACGCATTTCACCGCTACACTAGGAATTCCACTTTCCTCTCCAGCACTCAAGAATAGTAGTTTTAGTTGCAGTTCCTCAGTTAAGCCGAGGGATTTCACAACTAACTTGCTTTCCCGTCTACGCACCCTTTACACCCAATAAATCCGGACAACGCTTGCTCCCTACG
>MG|3|V4|R|17|89.34|Firmicutes|Clostridia|Clostridiales|Clostridiaceae|Clostridium|sp.|
TTGCTCCCCACACTTTCGTGCCTCAACGTCAGTTACTGTCCAGAAAGTCGCCTTCGCCACTGGTGTTCCTCCTAATATCTACGCATTTCACCGCTACACTAGGAATTCCACTTTCCTCTCCAGCACTCAAGAATATCAGTTTTAGTTGCAGTTCCTCAGTTGAGCCGAGGGATTTCACAACTAACTTAATTTCCCGTCTACGCACCCTTTACACCCAATAAATCCGGATAACGCTTGCTCCCTACG
>MG|3|V4|F|18|88.57|Firmicutes|Clostridia|Clostridiales|Clostridiaceae|Clostridium|sp.|
CGTAGGGAGCGAGCGTTATCCGGATTTATTGGGTGTAAAGGGTGCGTAGACGGGAAATTAAGTTAGTTGTGAAATCCCTCGGCTCAACTGAGGAACTGCAACTAAAAACTGATATTCTTGAGTGCTGGAGAGGAAAGTGGAATTCCTAGTGTAGCGGTGAAATGCGTAGATATTAGGAGGAACACCAGTGGCGAAGGCGACTTTCTGGACAGTAACTGACGTTGAGGCACGAAAGTGTGGGGAGCAA
>MG|3|V4|F|24|89.34|Firmicutes|Clostridia|Clostridiales|Clostridiaceae|Clostridium|sp.|
CGTAGGGAGCAAGCGTTATCCGGATTTATTGGGTGTAAAGGGTGCGTAGACGGGAAATTAAGTTAGTTGTGAAATCCCTCGGCTTAACTGAGGAACTGCAACTAAAACTGATTTTCTTGAGTGCTGGAGAGGAAAGTGGAATTCCTAGTGTAGCGGTGAAATGCGTAGATATTAGGAGGAACACCAGTGGCGAAGGCGACTTTCTGGACAGTAACTGACGTTGAGGCACGAAAGTGTGGGGAGCAA
>MG|3|V4|F|10|88.21|Firmicutes|Clostridia|Clostridiales|Clostridiaceae|Clostridium|sp.|
CGTAGGGAGCAAGCGTTGTCCGGATTTATTGGGTGTAAAGGGTGCGTAGACGGGAAATCAAGTTAGTTGTGAAATCCCTCGGCTTAACTGAGGAACTGCAACTAAAAACTAATTTTCTTGAGTGCTGGAGAGGAAAGTGGAATTCCTAGTGTAGCGGTGAAATGCGTAGATATTAGGAGGAACACCAGTGGCGAAGGCGACTTTCTGGACAGTAACTGACGTTGAGGCACGAAAGTGTGGGGAGCAA
>MG|3|V4|F|12|87.4|Firmicutes|Clostridia|Clostridiales|Clostridiaceae|Clostridium|sp.|
CGTATGGAGCAAGCGTTATCCGGATTTATTGGGTGTAAAGGGTGCGTAGATGGAGGAGCAAGTTGGTTGTGAAATCCCTCGGCTCAACTGAGGAACTGCAACCAAAACTACTTCCCTTGAGTGTCGGAGAGGAAAGTGGAATTCCTAGTGTAGCGGTGAAATGCGTAGATATTAGGAGGAACACCAGTGGCGAAGGCGACTTTCTGGACGATAACTGACATTGAGGCACGAAAGTGTGGGGAGCAA
>MG|3|V4|F|38|90.69|Firmicutes|Clostridia|Clostridiales|Clostridiaceae|Clostridium|sp.|
CGTATGGTGCAAGCGTTATCCGGATTTACTGGGTGTAAAGGGCGCGTAGGCGGACCGGCAAGTCAGGAGTGAAATACCGGGGCTCAACCCCGGGGCTGCTTTTGAAACTGTCGGCCTTGAGTATCGGAGAGGAAAGCGGAATTCCCAGTGTAGCGGTGAAATGCGTAGATATTGGGAGGAACACCAGTGGCGAAGGCGGCTTTCTGGACGACAACTGACGCTGAGGCGCGAAAGTGTGGGGAGCAA
>MG|3|V4|F|22|90.69|Firmicutes|Clostridia|Clostridiales|Clostridiaceae|Clostridium|sp.|
CGTAGGTGACAAGCGTTGTCCGGATTTACTGGGTGTAAAGGGCGCGTAGGCGGACCGGCAAGTCAGGAGTGAAATACCGGGGGCTCAACCCCGGGGCTGCTTTTGAAACTGTCGGCCTTGAGTATCGGAGAGGAAAGCGGAATTCCCAGTGTAGCGGTGAAATGCGTAGATATTGGGAGGAACACCGGTGGCGAAGGCGGCTTTCTGGACGACAACTGACGCTGAGGCGCGAAAGTGTGGGGAGCAA
>MG|3|V4|F|10|95.93|Firmicutes|Clostridia|Clostridiales|Clostridiaceae|Clostridium|sp.|
CGTAGGGAGCGAGCGTTGTCCGGAATTACTGGGTGTAAAGGGTGCGTAGGCGGCTCTGCAAGTCAGAAGTGAAATCCATGGGCTTAACCCATGAACTGCTTTTGAAACTGTAGAGCTTGAGTGAAGTAGAGGTAGGCGGAATTCCCGGTGTAGCGGTGAAATGCGTAGAGATCGGGAGGAACACCAGTGGCGAAGGCGGCCTACTGGGCTTTAACTGACGCTGAGGCACGAAAGCATGGGTAGCAA
>MG|3|V4|F|40|88.62|Firmicutes|Clostridia|Clostridiales|Clostridiaceae|Clostridium|cellulolyticum|
CGTAGGGAGCAAGCGTTGTCCGGAATTATTGGGTGTAAAGGGTGCGTAGACGGGAAATCAAGTTAGTTGTGAAATCCCTCGGCTTAACTGAGGAACTGCAACTAAAACTAATTTTCTTGAGTGCTGGAGAGGAAAGTGGAATTCCTAGTGTAGCGGTGAAATGCGTAGATATTAGGAGGAACACCAGTGGCGAAGGCGACTTTCTGGACAGTAACTGACGTTGAGGCACGAAAGTGTGGGGAGCAA
>MG|3|V4|R|11|91.87|Firmicutes|Clostridia|Clostridiales|Clostridiaceae|Clostridium|sp.|
TTGCTCCCCACACTTTCGCGCCTCAGCGTCAGTTGTCGTCCAGAAAGCCGCCTTCGCCACTGGTGTTCCTCCCAATATCTACGCATTTCACCGCTACACTGGGAATTCCGCTTTCCTCTCCGATACTCAAGGCCGACAGTTTCAAAAGCAGCCCCGGGGTTGAGCCCCGGTATTTCACTCCTGACTTGCCGGTCCGCCTACGCGCCCTTTACACCCAGTAAATCCGGACAACGCTTGCCACCTACG
>MG|3|V4|F|12|89.43|Firmicutes|Clostridia|Clostridiales|Clostridiaceae|Clostridium|sp.|
CGTAGGGAGCAAGCGTTGTCCGGATTTATTGGGTGTAAAGGGTGCGTAGACGGGAAGTCAAGTTAGTTGTGAAATCCCTCGGCTCAACTGAGGAACTGCAACTAAAACTAACTTTCTTGAGTGCTGGAGAGGAAAGTGGAATTCCTAGTGTAGCGGTGAAATGCGTAGATATTAGGAGGAACACCAGTGGCGAAGGCGACTTTCTGGACAGTAACTGACGTTGAGGCACGAAAGTGTGGGGAGCAA
>MG|3|V4|R|16|90.28|Firmicutes|Clostridia|Clostridiales|Clostridiaceae|Clostridium|sp.|
TTGCTCCCCACACTTTCGCGCCTCAGCGTCAGTTGTCGTCCAGAAAGCCGCCTTCGCCACCGGTGTTCCTCCCAATATCTACGCATTTCACCGCTACACTGGGAATTCCGCTTTCCTCTCCGATACTCAAGGCCGACAGTTTCAAAAGCAGCCCCGGGGTTGAGCCCCGGTATTTCACTCCTGACTTGCCGGTCCGCCTACGCGCCCTTTACACCCAGTAAATCCGGATAACGCTTGCACCATACG
>MG|3|V4|R|67|88.16|Firmicutes|Clostridia|Clostridiales|Clostridiaceae|Clostridium|sp.|
TTGCTCCCCACACTTTCGTGCCTCAACGTCAGTAACTGTCCAGAAAGTCGCCTTCGCCACTGGTGTTCCTCCTAATATCTACGCATTTCACCGCTACACTAGGAATTCCACTTTCCTCTCCAGCACTCAAGAATAGTAGTTTTAGTTGCAGTTCCTCAGTTAAGCCGAGGGATTTCACAACTAACTTGCTCTCCCGTCTACGCACCCTTTACACCCAATAAATCCGGACAACGCTTGCTCCCTACG
>MG|3|V4|F|12|89.39|Firmicutes|Clostridia|Clostridiales|Clostridiaceae|Clostridium|sp.|
CGTAGGGAGCAAGCGTTATCCGGATTTATTGGGTGTAAAGGGTGCGTAGACGGGAAATTAAGTTAGTTGTGAAATCCCTCGGCTCAACTGAGGAACTGCAACTAAAAACTGATTTTCTTGAGTGCTGGAGAGGAAAGTGGAATTCCTAGTGTAGCGGTGAAATGCGTAGATATTAGGAGGAACACCAGTGGCGAAGGCGACTTTCTGGACAGTAACTGACGTTGAGGCACGAAAGTGTGGGGAGCAA
>MG|3|V4|F|152|88.16|Firmicutes|Clostridia|Clostridiales|Clostridiaceae|Clostridium|sp.|
CGTAGGGAGCAAGCGTTGTCCGGATTTATTGGGTGTAAAGGGTGCGTAGACGGGAGAGCAAGTTAGTTGTGAAATCCCTCGGCTTAACTGAGGAACTGCAACTAAAACTACTATTCTTGAGTGCTGGAGAGGAAAGTGGAATTCCTAGTGTAGCGGTGAAATGCGTAGATATTAGGAGGAACACCAGTGGCGAAGGCGACTTTCTGGACAGTTACTGACGTTGAGGCACGAAAGTGTGGGGAGCAA
>MG|3|V4|F|13|87.55|Firmicutes|Clostridia|Clostridiales|Clostridiaceae|Clostridium|sp.|
CGTAGGGAGCAAGCGTTGTCCGGATTTATTGGGTGTAAAGGGTGCGTAGACGGGATATCAAGTTAGTTGTGAAATCCCTCGGCTTAACTGAGGAACTGCAACTAAAAACTAATATTCTTGAGTGCTGGAGAGGAAAGTGGAATTCCTAGTGTAGCGGTGAAATGCGTAGATATTAGGAGGAACACCAGTGGCGAAGGCGACTTTCTGGACAGTTACTGACGTTGAGGCACGAAAGTGTGGGGAGCAA
>MG|3|V4|F|11|87.4|Firmicutes|Clostridia|Clostridiales|Clostridiaceae|Clostridium|sp.|
CGTAGGGAGCGAGCGTTATCCGGATTTATTGGGTGTAAAGGGTGCGTAGACGGAGAAACAAGTTGGTTGTGAAATCCCTCGGCTCAACTGAGGAACTGCAACCAAAACTATTTCCCTTGAGTGTCGGAGGGGAAAGTGGAATTCCTAGTGTAGCGGTGAAATGCGTAGATATTAGGAGGAACACCGGTGGCGAAGGCGACTTTCTGGACGACAACTGACGTTGAGGCACGAAAGTGTGGGGAGCAA
>MG|3|V4|F|11|88.57|Firmicutes|Clostridia|Clostridiales|Clostridiaceae|Clostridium|sp.|
CGTAGGGAGCAAGCGTTATCCGGATTTATTGGGTGTAAAGGGTGCGTAGACGGGAAGTCAAGTTAGTTGTGAAATCCCTCGGCTTAACTGAGGAACTGCAACTAAAACTGAATTTCTTGAGTACTGGAGAGGAAAGTGGAATTCCTAGTGTAGCGGTGAAATGCGTAGATATTAGGAGGAACACCAGTGGCGAAGGCGACTTTCTGGACAGAAACTGACGTTGAGGCACGAAAGTGTGGGGAGCAA
>MG|3|V4|F|10|88.31|Firmicutes|Clostridia|Clostridiales|Clostridiaceae|Clostridium|perfringens|
CGTAGGGAGCGAGCGTTATCCGGATTTATTGGGTGTAAAGGGTGCGTAGACGGGAAATTAAGTTGGTTGTGAAATCCCTCGGCTCAACTGAGGAACTGCAACCAAAACTGATATTCTTGAGTGCTGGAGAGGAAAGTGGAATTCCTAGTGTAGCGGTGAAATGCGTAGATATTAGGAGGAACACCAGTGGCGAAGGCGACTTTCTGGACAGTAACTGACGTTGAGGCACGAAAGTGTGGGGAGCAA
>MG|3|V4|F|10|87.7|Firmicutes|Clostridia|Clostridiales|Clostridiaceae|Clostridium|sp.|
CATAGGGGGCAAGCGTTATCCGGATTTATTGGGTGTAAAGGGTGCGTAGATGGAGGAGCAAGTTGGTTGTGAAATCCCTCGGCTCAACTGAGGAACTGCAACCAAAACTATTTCCCTTGAGTGTCGGAGGGGAAAGTGGAATTCCTAGTGTAGCGGTGAAATGCGTAGATATTAGGAGGAACACCGGTGGCGAAGGCGACTTTCTGGACGACAACTGACGTTGAGGCACGAAAGTGTGGGGAGCAA
>MG|3|V4|F|10|91.09|Firmicutes|Clostridia|Clostridiales|Clostridiaceae|Clostridium|sp.|
CGTAGGTGACAAGCGTTGTCCGGATTTACTGGGTGTAAAGGGCGCGCAGGCGGGCAGGCAAGTCAGTCGTGAAATGCCGGGGCTCAACCCCGGAGCTGCGATTGAAACTGCAGGTCTTGAGTATCGGAGAGGAAAGCGGAATTCCCAGTGTAGCGGTGAAATGCGTAGATATTGGGAGGAACACCAGTGGCGAAGGCGGCTTTCTGGACGACAACTGACGCTGAGGCGCGAAAGCGTGGGGAGCAA
>MG|3|V4|R|233|88.11|Firmicutes|Clostridia|Clostridiales|Clostridiaceae|Clostridium|sp.|
TTGCTCCCCACACTTTCGTGCCTCAATGTCAGTTATCGTCCAGAAAGTCGCCTTCGCCACTGGTGTTCCTCCTAATATCTACGCATTTCACCGCTACACTAGGAATTCCACTTTCCTCTCCGACACTCAAGGGAAGTAGTTTTGGTTGCAGTTCCTCAGTTGAGCCGAGGGATTTCACAACCAACTTGCTCCTCCATCTACGCACCCTTTACACCCAATAAATCCGGATAACGCTTGCCCCCTATG
>MG|3|V4|F|21|91.87|Firmicutes|Clostridia|Clostridiales|Clostridiaceae|Clostridium|sp.|
CGTAGGTGGCAAGCGTTGTCCGGATTTACTGGGTGTAAAGGGCGCGTAGGCGGACCGGCAAGTCAGGAGTGAAATACCGGGGCTCAACCCCGGGGCTGCTTTTGAAACTGTCGGCCTTGAGTATCGGAGAGGAAAGCGGAATTCCCAGTGTAGCGGTGAAATGCGTAGATATTGGGAGGAACACCAGTGGCGAAGGCGGCTTTCTGGACGACAACTGACGCTGAGGCGCGAAAGTGTGGGGAGCAA
>MG|3|V4|F|70|88.98|Firmicutes|Clostridia|Clostridiales|Clostridiaceae|Clostridium|sp.|
CATAGGGAGCAAGCGTTATCCGGATTTATTGGGTGTAAAGGGTGCGTAGACGGGAGAGCAAGTTAGTTGTGAAATCCCTCGGCTTAACTGAGGAACTGCAACTAAAACTGTTTTTCTTGAGTATCGGAGAGGAAAGTGGAATTCCTAGTGTAGCGGTGAAATGCGTAGATATTAGGAGGAACACCAGTGGCGAAGGCGACTTTCTGGACGATAACTGACGTTGAGGCACGAAAGTGTGGGGAGCAAA
>MG|3|V4|R|49|95.93|Firmicutes|Clostridia|Clostridiales|Clostridiaceae|Clostridium|sp.|
TTGCTCCCCACGCTTTCGAGCCTCAGCGTCAGTTGTCGTCCAGTAAGCCGCCTTCGCCACCGGTGTTCCTCCTAATATCTACGCATTTCACCGCTACACTAGGAATTCCACTTACCCCTCCGACACTCCAGTAACACAGTTTCCAATGCAGTCCCGCGGTTGAGCCCCGGGCTTTCACATCAGACTTATGCCACCGCCTACGCTCCCTTTACACCCAGTAAATCCGGATAACGCTTGCTCCATACG
>MG|3|V4|F|13|90.65|Firmicutes|Clostridia|Clostridiales|Clostridiaceae|Clostridium|sp.|
CGTAGGTGACAAGCGTTGTCCGGATTTACTGGGTGTAAAGGGCGCGTAGGCGGACCGGCAAGTCAGGAGTGAAATACCGGGGCTCAACCCCGGGGCTGCTTTTGAAACTGTCGGCCTTGAGTATCGGAGAGGAAAGCGGAATTCCCAGTGTAGCGGTGAAATGCGTAGATATTGGGAGGAACACCGGTGGCGAAGGCGGCTTCTGGACGACAACTGACGCTGAGGCGCGAAAGTGTGGGGAGCAA
>MG|3|V4|R|11|88.21|Firmicutes|Clostridia|Clostridiales|Clostridiaceae|Clostridium|sp.|
TTGCTCCCCACACTTTCGTGCCTCAATGTCAGTTATCGTCCAGAAAGTCGCCTTCGCCACTGGTGTTCCTCCTAATATCTACGCATTTCACCGCTACACTAGGAATTCCACTTTCCTCTCCGACACTCAAGGGAAGTAGTTTTGGTTGCAGTTCCTCAGTTGAGCCGAGGGATTTCACAACCAACTTGCTCCTCCATCTACGCACCCTTTACACCCAATAAATCCGGATAACGCTTGCCCCCTACG
>MG|3|V4|F|64|86.69|Firmicutes|Clostridia|Clostridiales|Clostridiaceae|Clostridium|sp.|
CGTAGGGAGCGAGCGTTATCCGGATTTATTGGGTGTAAAGGGTGCGTAGATGGATATGCAAGTTGGTTGTGAAATACCTCGGCTTAACTGAGGAACTGCAACCAAAACTGTAAATCTTGAGTACTGGAGGGGAAAGCGGAATTCCTAGTGTAGCGGTGAAATGCGTAGATATTAGGAAGAACACCGGTGGCGAAGGCGGCTTTCTGGACAGAAACTGACATTGAGGCACGAAAGTGTGGGGAGCAAA
>MG|3|V4|R|11|87.4|Firmicutes|Clostridia|Clostridiales|Clostridiaceae|Clostridium|sp.|
TTGCTCCCCACACTTTCGTGCCTCAATGTCAGTTATCGTCCAGAAAGTCGCCTTCGCCACTGGTGTTCCTCCTAATATCTACGCATTTCACCGCTACACTAGGAATTCCACTTTCCTCTCCGACACTCAAGGGAAGTAGTTTTGGTTGCAGTTCCTCAGTTGAGCCGAGGGATTTCACAACCAACTTGCTCCTCCATCTACGCACCCTTTACACCCAATAAATCCGGACAACGCTTGCTCCCTACG
>MG|3|V4|F|10|88.98|Firmicutes|Clostridia|Clostridiales|Clostridiaceae|Clostridium|sp.|
CGTAGGGAGCAAGCGTTATCCGGATTTATTGGGTGTAAAGGGTGCGTAGACGGGAAATTAAGTTAGTTGTGAAATCCCTCGGCTCAACTGAGGAACTGCAACTAAAAACTGATATTCTTGAGTGCTGGAGAGGAAAGTGGAATTCCTAGTGTAGCGGTGAAATGCGTAGATATTAGGAGGAACACCAGTGGCGAAGGCGACTTTCTGGACAGTAACTGACGTTGAGGCACGAAAGTGTGGGGAGCAA
>MG|3|V4|R|12|95.92|Firmicutes|Clostridia|Clostridiales|Clostridiaceae|Clostridium|sp.|
TTGCTCCCCACGCTTTCGAGCCTCAACGTCAGTTACTGTCCAGTAAGCCGCCTTCGCCACTGGTGTTCCTCCTAATATCTACGCATTTCACCGCTACACTAGGAATTCCACTCTCCTCTCCTGCACTCAAGTTTCCCAGTTTCAAAGGCTTACTACGGTTGAGCCGTAGCCTTTCACCTCTGACTTAAGAAACCACCTACGCACCCTTTACGCCCAGTAATTCCGGATAACGCTAGCCCCCTACG
>MG|3|V4|F|20|87.4|Firmicutes|Clostridia|Clostridiales|Clostridiaceae|Clostridium|sp.|
CGTAGGGAGCGAGCGTTATCCGGATTTATTGGGTGTAAAGGGTGCGTAGATGGAGGAGCAAGTTGGTTGTGAAATCCCTCGGCTCAACTGAGGAACTGCAACCAAAACTACTTCCCTTGAGTGTCGGAGAGGAAAGTGGAATTCCTAGTGTAGCGGTGAAATGCGTAGATATTAGGAGGAACACCAGTGGCGAAGGCGACTTTCTGGACGATAACTGACATTGAGGCACGAAAGTGTGGGGAGCAA
>MG|3|V4|F|20|95.53|Firmicutes|Clostridia|Clostridiales|Clostridiaceae|Clostridium|sp.|
CGTAGGGAGCGAGCGTTGTCCGGATTTACTGGGTGTAAAGGGTGCGTAGGCGGATTGGCAAGTCAGAAGTGAAATCCATGGGCTTAACCCATGAACTGCTTTTGAAACTGTTAATCTTGAGTGAAGTAGAGGTAGGCGGAATTCCCGGTGTAGCGGTGAAATGCGTAGAGATCGGGAGGAACACCAGTGGCGAAGGCGGCCTACTGGGCTTTAACTGACGCTGAGGCACGAAAGTGTGGGTAGCAA
>MG|3|V4|F|143|91.13|Firmicutes|Clostridia|Clostridiales|Clostridiaceae|Clostridium|sp.|
CGTAGGTGACAAGCGTTGTCCGGATTTACTGGGTGTAAAGGGCGCGTAGGCGGACCGGCAAGTCAGGAGTGAAATACCGGGGCTCAACCCCGGGGCTGCTTTTGAAACTGTCGGCCTTGAGTATCGGAGAGGAAAGCGGAATTCCCAGTGTAGCGGTGAAATGCGTAGATATTGGGAGGAACACCAGTGGCGAAGGCGGCTTTCTGGACGACAACTGACGCTGAGGCGCGAAAAGTGTGGGGAGCAAA
>MG|3|V4|F|67|89.02|Firmicutes|Clostridia|Clostridiales|Clostridiaceae|Clostridium|sp.|
CGTAGGGAGCAAGCGTTATCCGGAATTATTGGGTGTAAAGGGTGCGTAGACGGGAATACAAGTTGGTTGTGAAATCCCTTGGCTCAACTGAGGAACTGCAACCAAAACTATATTTCTTGAGTGCAGGAGAGGAAAGCGGAATTCCTAGTGTAGCGGTGAAATGCGTAGATATTAGGAGGAACACCAGTGGCGAAGGCGGCTTTCTGGACTGTAACTGACGTTGAGGCACGAAAGTGTGGGGAGCAA
>MG|3|V4|F|25|90.28|Firmicutes|Clostridia|Clostridiales|Clostridiaceae|Clostridium|sp.|
CGTATGGTGCAAGCGTTATCCGGATTTACTGGGTGTAAAGGGCGCGTAGGCGGACCGGCAAGTCAGGAGTGAAATACCGGGGCTCAACCCCGGGGCTGCTTTTGAAACTGTCGGCCTTGAGTATCGGAGAGGAAAGCGGAATTCCCAGTGTAGCGGTGAAATGCGTAGATATTGGGAGGAACACCGGTGGCGAAGGCGGCTTTCTGGACGACAACTGACGCTGAGGCGCGAAAGTGTGGGGAGCAA
>MG|3|V4|R|31|95.14|Firmicutes|Clostridia|Clostridiales|Clostridiaceae|Clostridium|sp.|
TTGCTACCCATGCTTTCGTGCCTCAGCGTCAGTTAAAGCCCAGTAGGCCGCCTTCGCCACTGGTGTTCCTCCCGATCTCTACGCATTTCACCGCTACACCGGGAATTCCGCCTACCTCTACTTCACTCAAGTTCGATAGTTTCAAAAGCAGTTCATGGGTTAAGCCCATGGATTTCACTTCTGACTTACCAAACCGCCTACGCACCCTTTACACCCAGTAAATCCGGACAACGCTTGCTCCCTACG
>MG|3|V4|F|10|95.53|Firmicutes|Clostridia|Clostridiales|Clostridiaceae|Clostridium|sp.|
CGTAGGGAGCAAGCGTTGTCCGGATTTACTGGGTGTAAAGGGTGCGTAGGCGGCTCGGCAAGTCAGAGGTGAAATCCATGGGCTTAACCCATGAACTGCCTTTGAAACTGCCGGACTTGAGTGAAGTAGAGGTAGGCGGAATTCCCGGTGTAGCGGTGAAATGCGTAGAGATCGGGAGGAACACCAGTGGCGAAGGCGGCCTACTGGGCTTTAACTGACGCTGAGGCACGAAAGCATGGGTAGCAA
>MG|3|V4|R|17|88.07|Firmicutes|Clostridia|Clostridiales|Clostridiaceae|Clostridium|sp.|
TTGCTCCCCACACTTTCGTGCCTCAACGTCAGTTACTGTCCAGAAAGTCGCCTTCGCCACTGGTGTTCCTCCTAATATCTACGCATTTCACCGCTACACTAGGAATTCCACTTTCCTCTCCGACACTCAAGGGAAGTAGTTTTGGTTGCAGTTCCTCAGTTGAGCCGAGGGATTTCACAACCAACTTGCTCCTCCATCTACGCACCCTTTACACCCAATAAATCCGGATAACGCTTGCCCCCTATG
>MG|3|V4|F|26|89.34|Firmicutes|Clostridia|Clostridiales|Clostridiaceae|Clostridium|sp.|
CGTAGGGAGCAAGCGTTATCCGGATTTATTGGGTGTAAAGGGTGCGTAGACGGGAAATTAAGTTAGTTGTGAAATCCCTCGGCTCAACTGAGGAACTGCAACTAAAACTGATATTCTTGAGTGCTGGAGAGGAAAGTGGAATTCCTAGTGTAGCGGTGAAATGCGTAGATATTAGGAGGAACACCAGTGGCGAAGGCGACTTTCTGGACAGTAACTGACGTTGAGGCACGAAAGTGTGGGGAGCAA
>MG|3|V4|F|11|88.52|Firmicutes|Clostridia|Clostridiales|Clostridiaceae|Clostridium|sp.|
CATAGGGGGCAAGCGTTATCCGGATTTATTGGGTGTAAAGGGTGCGTAGATGGAGGAGCAAGTTGGTTGTGAAATCCCTCGGCTCAACTGAGGAACTGCAACCAAAACTACTTCCCTTGAGTGTCGGAGAGGAAAGTGGAATTCCTAGTGTAGCGGTGAAATGCGTAGATATTAGGAGGAACACCAGTGGCGAAGGCGACTTTCTGGACGATAACTGACGTTGAGGCACGAAAGTGTGGGGAGCAA
>MG|3|V4|F|26|91.87|Firmicutes|Clostridia|Clostridiales|Clostridiaceae|Clostridium|sp.|
CGTAGGTGACAAGCGTTGTCCGGATTTACTGGGTGTAAAGGGCGCGTAGGCGGACCGGCAAGTCAGGAGTGAAATACCGGGGCTCAACCCCGGGGCTGCTTTTGAAACTGTCGGCCTTGAGTATCGGAGAGGAAAGCGGAATTCCCAGTGTAGCGGTGAAATGCGTAGATATTGGGAGGAACACCAGTGGCGAAGGCGGCTTTCTGGACGACAACTGACGCTGAGGCGCGAAAGCGTGGGGAGCAA
>MG|3|V4|F|11|87.7|Firmicutes|Clostridia|Clostridiales|Clostridiaceae|Clostridium|sp.|
CATAGGGAGCAAGCGTTATCCGGATTTATTGGGTGTAAAGGGTGCGTAGATGGAGGAGCAAGTTGGTTGTGAAATCCCTCGGCTCAACTGAGGAACTGCAACCAAAACTACTTCCCTTGAGTGTCGGAGAGGAAAGTGGAATTCCTAGTGTAGCGGTGAAATGCGTAGATATTAGGAGGAACACCAGTGGCGAAGGCGACTTTCTGGACGATAACTGACATTGAGGCACGAAAGTGTGGGGAGCAA
>MG|3|V4|R|19|88.57|Firmicutes|Clostridia|Clostridiales|Clostridiaceae|Clostridium|sp.|
TTGCTCCCCACACTTTCGTGCCTCAACGTCAGTTACTGTCCAGAAAGTCGCCTTCGCCACTGGTGTTCCTCCTAATATCTACGCATTTCACCGCTACACTAGGAATTCCACTTTCCTCTCCAGCACTCAAGAAAATTAGTTTTAGTTGCAGTTCCTCAGTTAAGCCGAGGGATTTCACAACTAACTTGATTTCCCGTCTACGCACCCTTTACACCCAATAAATCCGGACAACGCTTGCTCCCTACG
>MG|3|V4|F|28|87.8|Firmicutes|Clostridia|Clostridiales|Clostridiaceae|Clostridium|sp.|
CGTAGGGAGCAAGCGTTATCCGGATTTATTGGGTGTAAAGGGTGCGTAGATGGAGGAGCAAGTTGGTTGTGAAATCCCTCGGCTCAACTGAGGAACTGCAACCAAAACTACTTCCCTTGAGTGTCGGAGAGGAAAGTGGAATTCCTAGTGTAGCGGTGAAATGCGTAGATATTAGGAGGAACACCAGTGGCGAAGGCGACTTTCTGGACGATAACTGACATTGAGGCACGAAAGTGTGGGGAGCAA
>MG|3|V4|R|22|90.69|Firmicutes|Clostridia|Clostridiales|Clostridiaceae|Clostridium|sp.|
TTGCTCCCCACACTTTCGCGCCTCAGCGTCAGTTGTCGTCCAGAAAGCCGCCTTCGCCACTGGTGTTCCTCCCAATATCTACGCATTTCACCGCTACACTGGGAATTCCGCTTTCCTCTCCGATACTCAAGGCCGACAGTTTCAAAAGCAGCCCCGGGGTTGAGCCCCGGTATTTCACTCCTGACTTGCCGGTCCGCCTACGCGCCCTTTACACCCAGTAAATCCGGATAACGCTTGCACCATACG
>MG|3|V4|F|10|89.52|Firmicutes|Clostridia|Clostridiales|Clostridiaceae|Clostridium|sp.|
CGTATGGTGCAAGCGTTATCCGGATTTACTGGGTGTAAAGGGCGCGCAGGCGGGACATCAAGTCAGTCGTGAAATGCCGGGGCTTAACCTCGGAGCTGCGATTGAAACTGAAGTTCTTGAGTATCGGAGAGGAAAGCGGAATTCCCGGTGTAGCGGTGAAATGCGTAGATATCGGGAGGAACACCAGTGGCGAAGGCGGCTTTCTGGACGACAACTGACGCTGAGGCGCGAAAGTGTGGGGAGCAA
>MG|3|V4|F|10|88.57|Firmicutes|Clostridia|Clostridiales|Clostridiaceae|Clostridium|sp.|
CGTAGGGAGCAAGCGTTATCCGGATTTATTGGGTGTAAAGGGTGCGTAGACGGGAGAGCAAGTTAGTTGTGAAATCCCTCGGCTTAACTGAGGAACTGCAACTAAAACTACTATTCTTGAGTGCTGGAGAGGAAAGTGGAATTCCTAGTGTAGCGGTGAAATGCGTAGATATTAGGAGGAACACCAGTGGCGAAGGCGACTTTCTGGACAGTTACTGACGTTGAGGCACGAAAGTGTGGGGAGCAA
>MG|3|V4|R|64|95.95|Firmicutes|Clostridia|Clostridiales|Clostridiaceae|Clostridium|sp.|
TTGCTACCCACACTTTCGTGCCTCAGCGTCAGTTAAAGCCCAGTAGGCCGCCTTCGCCACTGGTGTTCCTCCCGATCTCTACGCATTTCACCGCTACACCGGGAATTCCGCCTACCTCTACTTCACTCAAGATTAACAGTTTCAAAAGCAGTTCATGGGTTAAGCCCATGGATTTCACTTCTGACTTGCCAATCCGCCTACGCACCCTTTACACCCAGTAAATCCGGACAACGCTTGCTCCCTACGT
>MG|3|V4|F|10|87.76|Firmicutes|Clostridia|Clostridiales|Clostridiaceae|Clostridium|sp.|
CGTAGGGAGCAAGCGTTATCCGGATTTATTGGGTGTAAAGGGTGCGTAGACGGGATATTAAGTTAGTTGTGAAATCCCTCGGCTTAACTGAGGAACTGCAACTAAAACTGGTATTCTTGAGTGTTGGAGAGGAAAGTGGAATTCCTAGTGTAGCGGTGAAATGCGTAGATATTAGGAGGAACACCGGTGGCGAAGGCGACTTTCTGGACAATAACTGACGTTGAGGCACGAAAGTGTGGGGAGCAA
>MG|3|V4|F|19|91.09|Firmicutes|Clostridia|Clostridiales|Clostridiaceae|Clostridium|sp.|
CGTAGGTGACAAGCGTTGTCCGGATTTACTGGGTGTAAAGGGCGCGTAGGCGGACCGGCAAGTCAGGAGTGAAATACCGGGGGCTCAACCCCGGGGCTGCTTTTGAAACTGTCGGCCTTGAGTATCGGAGAGGAAAGCGGAATTCCCAGTGTAGCGGTGAAATGCGTAGATATTGGGAGGAACACCAGTGGCGAAGGCGGCTTTCTGGACGACAACTGACGCTGAGGCGCGAAAGTGTGGGGAGCAA
>MG|3|V4|F|25|87.4|Firmicutes|Clostridia|Clostridiales|Clostridiaceae|Clostridium|sp.|
CGTATGGTGCAAGCGTTATCCGGATTTATTGGGTGTAAAGGGTGCGTAGATGGAGGAGCAAGTTGGTTGTGAAATCCCTCGGCTCAACTGAGGAACTGCAACCAAAACTACTTCCCTTGAGTGTCGGAGAGGAAAGTGGAATTCCTAGTGTAGCGGTGAAATGCGTAGATATTAGGAGGAACACCAGTGGCGAAGGCGACTTTCTGGACGATAACTGACATTGAGGCACGAAAGTGTGGGGAGCAA
>MG|3|V4|F|146|90.69|Firmicutes|Clostridia|Clostridiales|Clostridiaceae|Clostridium|sp.|
CGTAGGTGACAAGCGTTGTCCGGATTTACTGGGTGTAAAGGGCGCGCAGGCGGGCAGGCAAGTCAGTCGTGAAATGCCGGGGCTCAACCCCGGAGCTGCGATTGAAACTGCAGGTCTTGAGTATCGGAGAGGAAAGCGGAATTCCCAGTGTAGCGGTGAAATGCGTAGATATTGGGAGGAACACCAGTGGCGAAGGCGGCTTTCTGGACGACAACTGACGCTGAGGCGCGAAAGTGTGGGGAGCAA
>MG|3|V4|F|14|88.52|Firmicutes|Clostridia|Clostridiales|Clostridiaceae|Clostridium|sp.|
CATAGGGGGCAAGCGTTATCCGGATTTATTGGGTGTAAAGGGTGCGTAGATGGAGGAGCAAGTTGGTTGTGAAATCCCTCGGCTCAACTGAGGAACTGCAACCAAAACTACTTCCCTTGAGTGTCGGAGAGGAAAGTGGAATTCCTAGTGTAGCGGTGAAATGCGTAGATATTAGGAGGAACACCAGTGGCGAAGGCGACTTTCTGGACGATAACTGACATTGAGGCACGAAAGCGTGGGGAGCAA
>MG|3|V4|R|25|87.9|Firmicutes|Clostridia|Clostridiales|Clostridiaceae|Clostridium|sp.|
TTGCTCCCCACACTTTCGTGCCTCAACGTCAGTAACTGTCCAGAAAGTCGCCTTCGCCACTGGTGTTCCTCCTAATATCTACGCATTTCACCGCTACACTAGGAATTCCACTTTCCTCTCCAGCACTCAAGAATATTAGTTTTAGTTGCAGTTCCTCAGTTAAGCCGAGGGATTTCACAACTAACTTGATATCCCGTCTACGCACCCTTTACACCCAATAAATCCGGACAACGCTTGCTCCCTACG
>MG|3|V4|F|15|88.93|Firmicutes|Clostridia|Clostridiales|Clostridiaceae|Clostridium|sp.|
CGTAGGGAGCAAGCGTTATCCGGATTTATTGGGTGTAAAGGGTGCGTAGACGGGGAATCAAGTTAGTTGTGAAATCCCTCGGCTTAACTGAGGAACTGCAACTAAAACTAATTTTCTTGAGTGCTGGAGAGGAAAGTGGAATTCCTAGTGTAGCGGTGAAATGCGTAGATATTAGGAGGAACACCAGTGGCGAAGGCGACTTTCTGGACAGTAACTGACGTTGAGGCACGAAAGTGTGGGGAGCAA
>MG|3|V4|F|12|96.76|Firmicutes|Clostridia|Clostridiales|Clostridiaceae|Clostridium|sp.|
CGTAGGGAGCAAGCGTTGTCCGGATTTACTGGGTGTAAAGGGTGCGTAGGCGGCTTAGCAAGTCAGGCGTGAAAACTATGGGCTTAACCCATAGACTGCGTTTGAAACTGTTGAGCTTGAGTGAAGTAGAGGTAGGCGGAATTCCCGGTGTAGCGGTGAAATGCGTAGAGATCGGGAGGAACACCAGTGGCGAAGGCGGCCTACTGGGCTTTAACTGACGCTGAGGCACGAAAGCATGGGTAGCAA
>MG|3|V4|R|16|86.64|Firmicutes|Clostridia|Clostridiales|Clostridiaceae|Clostridium|sp.|
TTGCTCCCCACACTTTCGTGCCTCAATGTCAGTTTCTGTCCAGAAAGCCGCCTTCGCCACCGGTGTTCTTCCTAATATCTACGCATTTCACCGCTACACTAGGAATTCCGCTTTCCCCTCCAGTACTCAAGATTTACAGTTTTGGTTGCAGTTCCTCAGTTAAGCCGAGGTATTTCACAACCAACTTGCATATCCATCTACGCACCCTTTACACCCAATAAATCCGGATAACGCTCGCTCCCTACG
>MG|3|V4|F|11|91.06|Firmicutes|Clostridia|Clostridiales|Clostridiaceae|Clostridium|sp.|
CGTATGGAGCAAGCGTTATCCGGATTTACTGGGTGTAAAGGGCGCGTAGGCGGACCGGCAAGTCAGGAGTGAAATACCGGGGCTCAACCCCGGGGCTGCTTTTGAAACTGTCGGCCTTGAGTATCGGAGAGGAAAGCGGAATTCCCAGTGTAGCGGTGAAATGCGTAGATATTGGGAGGAACACCGGTGGCGAAGGCGGCTTTCTGGACGACAACTGACGCTGAGGCGCGAAAGTGTGGGGAGCAA
>MG|3|V4|F|42|88.26|Firmicutes|Clostridia|Clostridiales|Clostridiaceae|Clostridium|sp.|
CGTAGGGAGCAAGCGTTGTCCGGATTTATTGGGTGTAAAGGGTGCGTAGACGGGAAAGCAAGTTAGTTGTGAAATCCCTCGGCTTAACTGAGGAACTGCAACTAAAACTACTATTCTTGAGTGCTGGAGAGGAAAGTGGAATTCCTAGTGTAGCGGTGAAATGCGTAGATATTAGGAGGAACACCAGTGGCGAAGGCGACTTTCTGGACAGTTACTGACGTTGAGGCACGAAAGTGTGGGGAGCAA
>MG|3|V4|F|12|96.34|Firmicutes|Clostridia|Clostridiales|Clostridiaceae|Clostridium|sp.|
CGTAGGGAGCGAGCGTTGTCCGGAATTACTGGGTGTAAAGGGTGCGTAGGCGGCTTTGCAAGTCAGAAGTGAAATCCATGGGCTTAACCCATGAACTGCTTTTGAAACTGTAGAGCTTGAGTGAAGTAGAGGTAGGCGGAATTCCCGGTGTAGCGGTGAAATGCGTAGAGATCGGGAGGAACACCAGTGGCGAAGGCGGCCTACTGGGCTTTAACTGACGCTGAGGCACGAAAGCATGGGTAGCAA
>MG|3|V4|F|35|88.71|Firmicutes|Clostridia|Clostridiales|Clostridiaceae|Clostridium|perfringens|
CGTAGGGAGCGAGCGTTATCCGGATTTATTGGGTGTAAAGGGTGCGTAGACGGGAAATTAAGTTGGTTGTGAAATCCCTCGGCTCAACTGAGGAACTGCAACCAAAACTGATATTCTTGAGTGCTGGAGAGGAAAGTGGAATTCCTAGTGTAGCGGTGAAATGCGTAGATATTAGGAGGAACACCAGTGGCGAAGGCGACTTTCTGGACAGTAACTGACGTTGAGGCACGAAAGCGTGGGGAGCAA
>MG|3|V4|F|14|87.8|Firmicutes|Clostridia|Clostridiales|Clostridiaceae|Clostridium|sp.|
CGTATGGTGCAAGCGTTATCCGGATTTACTGGGTGTAAAGGGTGCGTAGATGGAGGAGCAAGTTGGTTGTGAAATCCCTCGGCTCAACTGAGGAACTGCAACCAAAACTACTTCCCTTGAGTGTCGGAGAGGAAAGTGGAATTCCTAGTGTAGCGGTGAAATGCGTAGATATTAGGAGGAACACCAGTGGCGAAGGCGACTTTCTGGACGATAACTGACATTGAGGCACGAAAGTGTGGGGAGCAA
>MG|3|V4|F|11|95.14|Firmicutes|Clostridia|Clostridiales|Clostridiaceae|Clostridium|sp.|
CGTAGGGAGCAAGCGTTGTCCGGATTTACTGGGTGTAAAGGGTGCGTAGGCGGCTCGGCAAGTCAGAGGTGAAATCCATGGGCTTAACCCATGAACTGCCTTTGAAACTGCCGAACTTGAGTGAAGTAGAGGTAGGCGGAATTCCCGGTGTAGCGGTGAAATGCGTAGAGATCGGGAGGAACACCAGTGGCGAAGGCGGCCTACTGGGCTTTAACTGACGCTGAGGCACGAAAGCATGGGTAGCAA
>MG|3|V4|R|44|91.09|Firmicutes|Clostridia|Clostridiales|Clostridiaceae|Clostridium|sp.|
TTGCTCCCCACACTTTTCGCGCCTCAGCGTCAGTTGTCGTCCAGAAAGCCGCCTTCGCCACTGGTGTTCCTCCCAATATCTACGCATTTCACCGCTACACTGGGAATTCCGCTTTCCTCTCCGATACTCAAGGCCGACAGTTTCAAAAGCAGCCCCGGGGTTGAGCCCCGGTATTTCACTCCTGACTTGCCGGTCCGCCTACGCGCCCTTTACACCCAGTAAATCCGGACAACGCTTGTCACCTACG
>MG|3|V4|R|23|88.02|Firmicutes|Clostridia|Clostridiales|Clostridiaceae|Clostridium|sp.|
TTGCTCCCCACACTTTCGTGCCTCAATGTCAGTTATCGTCCAGAAAGTCGCCTTCGCCACTGGTGTTCCTCCTAATATCTACGCATTTCACCGCTACACTAGGAATTCCACTTTCCTCTCCGACACTCAAGGGAAGTAGTTTTGGTTGCAGTTCCTCAGTTGAGCCGAGGGATTTCACAACCAACTTGCTCCTCCATCTACGCACCCTTTACACCCAATAAATCCGGATAACGCTTGCCCCCCTATG
>MG|3|V4|F|131|88.11|Firmicutes|Clostridia|Clostridiales|Clostridiaceae|Clostridium|sp.|
CATAGGGGGCAAGCGTTATCCGGATTTATTGGGTGTAAAGGGTGCGTAGACGGAGAAACAAGTTGGTTGTGAAATCCCTCGGCTCAACTGAGGAACTGCAACCAAAACTATTTCCCTTGAGTGTCGGAGGGGAAAGTGGAATTCCTAGTGTAGCGGTGAAATGCGTAGATATTAGGAGGAACACCGGTGGCGAAGGCGACTTTCTGGACGACAACTGACGTTGAGGCACGAAAGTGTGGGGAGCAA
>MG|3|V4|R|11|95.1|Firmicutes|Clostridia|Clostridiales|Clostridiaceae|Clostridium|sp.|
TTGCTCCCCACGCTTTCGAGCCTCAGCGTCAGTTGTCGTCCAGTAAGCCGCCTTCGCCACCGGTGTTCCTCCTAATATCTACGCATTTCACCGCTACACTAGGAATTCCACTCTCCTCTCCTGCACTCAAGTTTCCCAGTTTCAAAGGCTTACTACGGTTGAGCCGTAGCCTTTCACCTCTGACTTAAGAAACCACCTACGCACCCTTTACGCCCAGTAATTCCGGATAACGCTAGCCCCCTACG
>MG|3|V4|F|11|94.72|Firmicutes|Clostridia|Clostridiales|Clostridiaceae|Clostridium|sp.|
CGTATGGTGCAAGCGTTATCCGGATTTACTGGGTGTAAAGGGTGCGTAGGCGGATTGGCAAGTCAGAAGTGAAATCCATGGGCTTAACCCATGAACTGCTTTTGAAACTGTTAATCTTGAGTGAAGTAGAGGTAGGCGGAATTCCCGGTGTAGCGGTGAAATGCGTAGAGATCGGGAGGAACACCAGTGGCGAAGGCGGCCTACTGGGCTTTAACTGACGCTGAGGCACGAAAGTGTGGGTAGCAA
>MG|3|V4|R|19|87.8|Firmicutes|Clostridia|Clostridiales|Clostridiaceae|Clostridium|sp.|
TTGCTCCCCACACTTTCGTGCCTCAATGTCAGTTATCGTCCAGAAAGTCGCCTTCGCCACTGGTGTTCCTCCTAATATCTACGCATTTCACCGCTACACTAGGAATTCCACTTTCCTCTCCGACACTCAAGGGAAGTAGTTTTGGTTGCAGTTCCTCAGTTGAGCCGAGGGATTTCACAACCAACTTGCTCCTCCATCTACGCACCCTTTACACCCAATAAATCCGGATAACGCTTGCTCCCTACG
>MG|3|V4|F|11|92.28|Firmicutes|Clostridia|Clostridiales|Clostridiaceae|Clostridium|sp.|
CGTAGGTGGCAAGCGTTGTCCGGAATTACTGGGTGTAAAGGGCGCGTAGGCGGACCGGCAAGTCAGGAGTGAAATACCGGGGCTCAACCCCGGGGCTGCTTTTGAAACTGTCGGCCTTGAGTATCGGAGAGGAAAGCGGAATTCCCAGTGTAGCGGTGAAATGCGTAGATATTGGGAGGAACACCAGTGGCGAAGGCGGCTTTCTGGACGACAACTGACGCTGAGGCGCGAAAGTGTGGGGAGCAA
>MG|3|V4|F|94|88.93|Firmicutes|Clostridia|Clostridiales|Clostridiaceae|Clostridium|sp.|
CGTAGGGAGCGAGCGTTATCCGGATTTATTGGGTGTAAAGGGTGCGTAGACGGGAAATTAAGTTAGTTGTGAAATCCCTCGGCTCAACTGAGGAACTGCAACTAAAACTGATATTCTTGAGTGCTGGAGAGGAAAGTGGAATTCCTAGTGTAGCGGTGAAATGCGTAGATATTAGGAGGAACACCAGTGGCGAAGGCGACTTTCTGGACAGTAACTGACGTTGAGGCACGAAAGTGTGGGGAGCAA
>MG|3|V4|F|361|91.06|Firmicutes|Clostridia|Clostridiales|Clostridiaceae|Clostridium|sp.|
CGTAGGTGACAAGCGTTGTCCGGATTTACTGGGTGTAAAGGGCGCGTAGGCGGACCGGCAAGTCAGGAGTGAAATACCGGGGCTCAACCCCGGGGCTGCTTTTGAAACTGTCGGCCTTGAGTATCGGAGAGGAAAGCGGAATTCCCAGTGTAGCGGTGAAATGCGTAGATATTGGGAGGAACACCGGTGGCGAAGGCGGCTTTCTGGACGACAACTGACGCTGAGGCGCGAAAGTGTGGGGAGCAA
>MG|3|V4|R|16|95.95|Firmicutes|Clostridia|Clostridiales|Clostridiaceae|Clostridium|sp.|
TTGCTCCCCACGCTTTCGAGCCTCAGCGTCAGTTGTCGTCCAGTAAGCCGCCTTCGCCACCGGTGTTCCTCCTAATATCTACGCATTTCACCGCTACACTAGGAATTCCGCTTACCCCTCCGACACTCTAGCAGGACAGTTTCCAATGCAGTCCCGGGGTTGAGCCCCGGGTTTTCACATCAGACTTGCCCCGCCGCCTACGCTCCCTTTACACCCAGTAAATCCGGATAACGCTTGCTCCATACG
>MG|3|V4|F|22|91.06|Firmicutes|Clostridia|Clostridiales|Clostridiaceae|Clostridium|sp.|
CGTAGGGGGCAAGCGTTATCCGGATTTACTGGGTGTAAAGGGCGCGTAGGCGGACCGGCAAGTCAGGAGTGAAATACCGGGGCTCAACCCCGGGGCTGCTTTTGAAACTGTCGGCCTTGAGTATCGGAGAGGAAAGCGGAATTCCCAGTGTAGCGGTGAAATGCGTAGATATTGGGAGGAACACCAGTGGCGAAGGCGGCTTTCTGGACGACAACTGACGCTGAGGCGCGAAAGTGTGGGGAGCAA
>MG|3|V4|F|13|91.46|Firmicutes|Clostridia|Clostridiales|Clostridiaceae|Clostridium|sp.|
CGTAGGTGACAAGCGTTGTCCGGATTTACTGGGTGTAAAGGGCGCGTAGGCGGACCGGCAAGTCAGGAGTGAAATACCGGGGCTCAACCCCGGGGCTGCTTTTGAAACTGTCGGCCTTGAGTATCGGAGAGGAAAGCGGAATTCCCAGTGTAGCGGTGAAATGCGTAGATATTGGGAGGAACACCGGTGGCGAAGGCGGCTTTCTGGACGACAACTGACGCTGAGGCGCGAAAGCGTGGGGAGCAA
>MG|3|V4|F|11|89.02|Firmicutes|Clostridia|Clostridiales|Clostridiaceae|Clostridium|sp.|
CGTAGGGAGCGAGCGTTATCCGGATTTATTGGGTGTAAAGGGTGCGTAGACGGGAATGTAAGTTAGTTGTGAAATACCTCGGCTTAACTGAGGAACTGCAACTAAAACTATATTTCTTGAGTACTGGAGAGGAAAGTGGAATTCCTAGTGTAGCGGTGAAATGCGTAGATATTAGGAGGAACACCAGTGGCGAAGGCGACTTTCTGGACAGAAACTGACGTTGAGGCACGAAAGTGTGGGGAGCAA
>MG|3|V4|F|12|94.33|Firmicutes|Clostridia|Clostridiales|Clostridiaceae|Anaerosporobacter|mobilis|
CGTAGGGGGCAAGCGTTATCCGGATTTACTGGGTGTAAAGGGAGCGTAGGTGGTAAGGCAAGCCAGAAGTGAAAGCCCGGGGCTCAACCCCGAGGATTGCTTTTGGAACTGTCGAACTAGAGTGCAGGAGGGGCAAGCGGAATTCCTAGTGTAGCGGTGAAATGCGTAGATATTAGGAGGAACACCAGTGGCGAAGGCGGCTTGCTGGACTGTAACTGACACTGAGGCTCGAAAGCGTGGGGAGCAA
>MG|3|V4|F|26|88.02|Firmicutes|Clostridia|Clostridiales|Clostridiaceae|Clostridium|sp.|
CATAGGGGGGCAAGCGTTATCCGGATTTATTGGGTGTAAAGGGTGCGTAGACGGAGAAACAAGTTGGTTGTGAAATCCCTCGGCTCAACTGAGGAACTGCAACCAAAACTATTTCCCTTGAGTGTCGGAGGGGAAAGTGGAATTCCTAGTGTAGCGGTGAAATGCGTAGATATTAGGAGGAACACCGGTGGCGAAGGCGACTTTCTGGACGACAACTGACGTTGAGGCACGAAAGTGTGGGGAGCAA
>MG|3|V4|R|265|91.46|Firmicutes|Clostridia|Clostridiales|Clostridiaceae|Clostridium|sp.|
TTGCTCCCCACACTTTCGCGCCTCAGCGTCAGTTGTCGTCCAGAAAGCCGCCTTCGCCACTGGTGTTCCTCCCAATATCTACGCATTTCACCGCTACACTGGGAATTCCGCTTTCCTCTCCGATACTCAAGGCCGACAGTTTCAAAAGCAGCCCCGGGGTTGAGCCCCGGTATTTCACTCCTGACTTGCCGGTCCGCCTACGCGCCCTTTACACCCAGTAAATCCGGACAACGCTTGTCACCTACG
>MG|3|V4|F|65|88.02|Firmicutes|Clostridia|Clostridiales|Clostridiaceae|Clostridium|sp.|
CATAGGGGGGCAAGCGTTATCCGGATTTATTGGGTGTAAAGGGTGCGTAGATGGAGGAGCAAGTTGGTTGTGAAATCCCTCGGCTCAACTGAGGAACTGCAACCAAAACTACTTCCCTTGAGTGTCGGAGAGGAAAGTGGAATTCCTAGTGTAGCGGTGAAATGCGTAGATATTAGGAGGAACACCAGTGGCGAAGGCGACTTTCTGGACGATAACTGACATTGAGGCACGAAAGTGTGGGGAGCAA
>MG|3|V4|F|23|88.57|Firmicutes|Clostridia|Clostridiales|Clostridiaceae|Clostridium|sp.|
CGTAGGGAGCAAGCGTTGTCCGGATTTATTGGGTGTAAAGGGTGCGTAGACGGGAGAGCAAGTTAGTTGTGAAATCCCTCGGCTTAACTGAGGAACTGCAACTAAAACTACTATTCTTGAGTGCTGGAGAGGAAAGTGGAATTCCTAGTGTAGCGGTGAAATGCGTAGATATTAGGAGGAACACCAGTGGCGAAGGCGACTTTCTGGACAGTAACTGACGTTGAGGCACGAAAGTGTGGGGAGCAA
>MG|3|V4|R|14|88.02|Firmicutes|Clostridia|Clostridiales|Clostridiaceae|Clostridium|sp.|
TTGCTCCCCACACTTTCGTGCCTCAACGTCAGTTGTCGTCCAGAAAGTCGCCTTCGCCACCGGTGTTCCTCCTAATATCTACGCATTTCACCGCTACACTAGGAATTCCACTTTCCCCTCCGACACTCAAGGGAAATAGTTTTGGTTGCAGTTCCTCAGTTGAGCCGAGGGATTTCACAACCAACTTGTTTCTCCGTCTACGCACCCTTTACACCCAATAAATCCGGATAACGCTTGCCCCCCTATG
>MG|3|V4|F|83|95.14|Firmicutes|Clostridia|Clostridiales|Clostridiaceae|Clostridium|sp.|
CGTAGGGAGCAAGCGTTGTCCGGATTTACTGGGTGTAAAGGGTGCGTAGGCGGTTTGGTAAGTCAGAAGTGAAATCCATGGGCTTAACCCATGAACTGCTTTTGAAACTATCGAACTTGAGTGAAGTAGAGGTAGGCGGAATTCCCGGTGTAGCGGTGAAATGCGTAGAGATCGGGAGGAACACCAGTGGCGAAGGCGGCCTACTGGGCTTTAACTGACGCTGAGGCACGAAAGCATGGGTAGCAA
>MG|3|V4|F|21|88.98|Firmicutes|Clostridia|Clostridiales|Clostridiaceae|Clostridium|sp.|
CATAGGGAGCAAGCGTTATCCGGATTTATTGGGTGTAAAGGGTGCGTAGACGGGAGAGCAAGTTAGTTGTGAAATCCCTCGGCTTAACTGAGGAACTGCAACTAAAAACTGTTTTTCTTGAGTATCGGAGAGGAAAGTGGAATTCCTAGTGTAGCGGTGAAATGCGTAGATATTAGGAGGAACACCAGTGGCGAAGGCGACTTTCTGGACGATAACTGACGTTGAGGCACGAAAGTGTGGGGAGCAA
>MG|3|V4|F|38|88.07|Firmicutes|Clostridia|Clostridiales|Clostridiaceae|Clostridium|sp.|
CATAGGGGGCAAGCGTTATCCGGATTTATTGGGTGTAAAGGGTGCGTAGATGGAGGAGCAAGTTGGTTGTGAAATCCCTCGGCTCAACTGAGGAACTGCAACCAAAACTACTTCCCTTGAGTGTCGGAGAGGAAAGTGGAATTCCTAGTGTAGCGGTGAAATGCGTAGATATTAGGAGGAACACCAGTGGCGAAGGCGACTTTCTGGACAGTAACTGACGTTGAGGCACGAAAGTGTGGGGAGCAA
>MG|3|V4|F|86|90.28|Firmicutes|Clostridia|Clostridiales|Clostridiaceae|Clostridium|sp.|
CGTAGGTGACAAGCGTTGTCCGGATTTACTGGGTGTAAAGGGCGCGCAGGCGGGACATCAAGTCAGTCGTGAAATGCCGGGGCTTAACCTCGGAGCTGCGATTGAAACTGAAGTTCTTGAGTATCGGAGAGGAAAGCGGAATTCCCGGTGTAGCGGTGAAATGCGTAGATATCGGGAGGAACACCAGTGGCGAAGGCGGCTTTCTGGACGACAACTGACGCTGAGGCGCGAAAGTGTGGGGAGCAA
>MG|3|V4|F|11|91.9|Firmicutes|Clostridia|Clostridiales|Clostridiaceae|Clostridium|sp.|
CGTAGGTGACAAGCGTTGTCCGGATTTACTGGGTGTAAAGGGCGCGTAGGCGGGCTGTCAAGTCAGTCGTGAAATACCGGGGCTCAACCCCGGGGCTGCGATTGAAACTGACAGTCTTGAGTATCGGAGAGGAAAGCGGAATTCCTAGTGTAGCGGTGAAATGCGTAGATATTAGGAGGAACACCAGTGGCGAAGGCGGCTTTCTGGACGACAACTGACGCTGAGGCGCGAAAGTGTGGGGAGCAA
>MG|3|V4|F|20|95.95|Firmicutes|Clostridia|Clostridiales|Clostridiaceae|Clostridium|sp.|
CGTATGGAGCAAGCGTTATCCGGATTTACTGGGTGTAAAGGGAGCGTAGGCGGCGGGGCAAGTCTGATGTGAAAACCCGGGGCTCAACCCCGGGACTGCATTGGAAACTGTCCTGCTAGAGTGTCGGAGGGGTAAGCGGAATTCCTAGTGTAGCGGTGAAATGCGTAGATATTAGGAGGAACACCGGTGGCGAAGGCGGCTTACTGGACGACAACTGACGCTGAGGCTCGAAAGCGTGGGGAGCAA
>MG|3|V4|F|62|87.9|Firmicutes|Clostridia|Clostridiales|Clostridiaceae|Clostridium|sp.|
CGTAGGGAGCAAGCGTTGTCCGGATTTATTGGGTGTAAAGGGTGCGTAGACGGGATATCAAGTTAGTTGTGAAATCCCTCGGCTTAACTGAGGAACTGCAACTAAAACTAATATTCTTGAGTGCTGGAGAGGAAAGTGGAATTCCTAGTGTAGCGGTGAAATGCGTAGATATTAGGAGGAACACCAGTGGCGAAGGCGACTTTCTGGACAGTTACTGACGTTGAGGCACGAAAGTGTGGGGAGCAA
>MG|3|V4|F|10|90.69|Firmicutes|Clostridia|Clostridiales|Clostridiaceae|Clostridium|sp.|
CGTAGGTGACAAGCGTTGTCCGGATTTACTGGGTGTAAAGGGCGCGTAGGCGGACCGGCAAGTCAGGAGTGAAATACCGGGGCTCAACCCCGGGGGCTGCTTTTGAAACTGTCGGCCTTGAGTATCGGAGAGGAAAGCGGAATTCCCAGTGTAGCGGTGAAATGCGTAGATATTGGGAGGAACACCGGTGGCGAAGGCGGCTTTCTGGACGACAACTGACGCTGAGGCGCGAAAGTGTGGGGAGCAA
>MG|3|V4|R|22|87.8|Firmicutes|Clostridia|Clostridiales|Clostridiaceae|Clostridium|sp.|
TTGCTCCCCACACTTTCGTGCCTCAACGTCAGTAACTGTCCAGAAAGTCGCCTTCGCCACTGGTGTTCCTCCTAATATCTACGCATTTCACCGCTACACTAGGAATTCCACTTTCCTCTCCAGCACTCAAGAATAGTAGTTTTTAGTTGCAGTTCCTCAGTTAAGCCGAGGGATTTCACAACTAACTTGCTCTCCCGTCTACGCACCCTTTACACCCAATAAATCCGGACAACGCTTGCTCCCTACG
>MG|3|V4|F|241|89.84|Firmicutes|Clostridia|Clostridiales|Clostridiaceae|Clostridium|sp.|
CGTAGGGAGCAAGCGTTATCCGGATTTATTGGGTGTAAAGGGTGCGTAGACGGGAAGTCAAGTTAGTTGTGAAATCCCTCGGCTCAACTGAGGAACTGCAACTAAAACTAACTTTCTTGAGTGCTGGAGAGGAAAGTGGAATTCCTAGTGTAGCGGTGAAATGCGTAGATATTAGGAGGAACACCAGTGGCGAAGGCGACTTTCTGGACAGTAACTGACGTTGAGGCACGAAAGTGTGGGGAGCAA
>MG|3|V4|R|20|90.28|Firmicutes|Clostridia|Clostridiales|Clostridiaceae|Clostridium|sp.|
TTGCTCCCCACACTTTCGCGCCTCAGCGTCAGTTGTCGTCCAGAAAGCCGCCTTCGCCACTGGTGTTCCTCCCGATATCTACGCATTTCACCGCTACACCGGGAATTCCGCTTTCCTCTCCGATACTCAAGAACTTCAGTTTCAATCGCAGCTCCGAGGTTAAGCCCCGGCATTTCACGACTGACTTGATGTCCCGCCTGCGCGCCCTTTACACCCAGTAAATCCGGACAACGCTTGTCACCTACG
>MG|3|V4|R|70|90.69|Firmicutes|Clostridia|Clostridiales|Clostridiaceae|Clostridium|sp.|
TTGCTCCCCACACTTTCGCGCCTCAGCGTCAGTTGTCGTCCAGAAAGCCGCCTTCGCCACTGGTGTTCCTCCCAATATCTACGCATTTCACCGCTACACTGGGAATTCCGCTTTCCTCTCCGATACTCAAGACCTGCAGTTTCAATCGCAGCTCCGGGGTTGAGCCCCGGCATTTCACGACTGACTTGCCTGCCCGCCTGCGCGCCCTTTACACCCAGTAAATCCGGACAACGCTTGTCACCTACG
>MG|3|V4|R|59|87.5|Firmicutes|Clostridia|Clostridiales|Clostridiaceae|Clostridium|perfringens|
TTGCTCCCCACACTTTCGTGCCTCAATGTCAGTTACTGTCCAGAAAGTCGCCTTCGCCACCGGTGTTCTTCCTAATATCTACGCATTTCACCGCTACACTAGGAATTCCACTTTCCCCTCCAGCACTCAAGATTATCAGTTTTGGTTGCAGTTCCTCAGTTAAGCCGAGGGATTTCACAACCAACTTGATTATCCATCTACGCACCCTTTACACCCAATAAATCCGGATAACGCTCGCTCCCTACG
>MG|3|V4|F|127|95.93|Firmicutes|Clostridia|Clostridiales|Clostridiaceae|Clostridium|sp.|
CGTATGGAGCAAGCGTTATCCGGATTTACTGGGTGTAAAGGGAGCGTAGGCGGTGGCATAAGTCTGATGTGAAAGCCCGGGGCTCAACCGCGGGACTGCATTGGAAACTGTGTTACTGGAGTGTCGGAGGGGTAAGTGGAATTCCTAGTGTAGCGGTGAAATGCGTAGATATTAGGAGGAACACCGGTGGCGAAGGCGGCTTACTGGACGACAACTGACGCTGAGGCTCGAAAGCGTGGGGAGCAA
>MG|3|V4|R|25|88.16|Firmicutes|Clostridia|Clostridiales|Clostridiaceae|Clostridium|sp.|
TTGCTCCCCACACTTTCGTGCCTCAACGTCAGTTTCTGTCCAGAAAGTCGCCTTCGCCACTGGTGTTCCTCCTAATATCTACGCATTTCACCGCTACACTAGGAATTCCACTTTCCTCTCCAGTACTCAAGAAATTCAGTTTTAGTTGCAGTTCCTCAGTTAAGCCGAGGGATTTCACAACTAACTTGACTTCCCGTCTACGCACCCTTTACACCCAATAAATCCGGATAACGCTCGCTCCCTACG
>MG|3|V4|R|29|89.8|Firmicutes|Clostridia|Clostridiales|Clostridiaceae|Clostridium|sp.|
TTGCTCCCCACACTTTCGTGCCTCAACGTCAGTTACTGTCCAGAAAGTCGCCTTCGCCACTGGTGTTCCTCCTAATATCTACGCATTTCACCGCTACACTAGGAATTCCACTTTCCTCTCCAGCACTCAAGAAAATCAGTTTTAGTTGCAGTTCCTCAGTTGAGCCGAGGGATTTCACAACTAACTTAATTTCCCGTCTACGCACCCTTTACACCCAATAAATCCGGATAACGCTTGCTCCCTACGT
>MG|3|V4|F|11|91.5|Firmicutes|Clostridia|Clostridiales|Clostridiaceae|Clostridium|sp.|
CGTAGGTTGCAAGCGTTGTCCGGATTTACTGGGTGTAAAGGGCGTGTAGGCGGAGCTGCAAGTCAGATGTGAAATCCCGGGGCTCAACCCCGGAACTGCATTTGAAACTGTCGGCCTTGAGTATCGGAGAGGAAAGCGGAATTCCCAGTGTAGCGGTGAAATGCGTAGATATTGGGAGGAACACCAGTGGCGAAGGCGGCTTTCTGGACGACAACTGACGCTGAGGCGCGAAAGTGTGGGGAGCAA
>MG|3|V4|F|17|95.1|Firmicutes|Clostridia|Clostridiales|Clostridiaceae|Clostridium|sp.|
CGTAGGGGGCTAGCGTTATCCGGAATTACTGGGCGTAAAGGGTGCGTAGGTGGTTTCTTAAGTCAGAGGTGAAAGGCTACGGCTCAACCGTAGTAAGCCTTTGAAACTGGGAAACTTGAGTGCAGGAGAGGAGAGTGGAATTCCTAGTGTAGCGGTGAAATGCGTAGATATTAGGAGGAACACCGGTGGCGAAGGCGGCTTACTGGACGACAACTGACGCTGAGGCTCGAAAGCGTGGGGAGCAA
>MG|3|V4|F|20|90.73|Firmicutes|Clostridia|Clostridiales|Clostridiaceae|Clostridium|sp.|
CGTAGGTGACAAGCGTTGTCCGGATTTACTGGGTGTAAAGGGCGCGTAGGCGGACCGGCAAGTCAGGAGTGAAATACCGGGGGCTCAACCCCGGGGCTGCTTTTGAAACTGTCGGCCTTGAGTATCGGAGAGGAAAGCGGAATTCCCAGTGTAGCGGTGAAATGCGTAGATATTGGGAGGAACACCAGTGGCGAAGGCGGCTTTCTGGACGACAACTGACGCTGAGGCGCGAAAAGTGTGGGGAGCAA
>MG|3|V4|F|10|91.09|Firmicutes|Clostridia|Clostridiales|Clostridiaceae|Clostridium|sp.|
CGTAGGTGACAAGCGTTGTCCGGATTTACTGGGTGTAAAGGGCGCGTAGGCGGACCGGCAAGTCAGGAGTGAAATACCGGGGCTCAACCCCCGGGGCTGCTTTTGAAACTGTCGGCCTTGAGTATCGGAGAGGAAAGCGGAATTCCCAGTGTAGCGGTGAAATGCGTAGATATTGGGAGGAACACCAGTGGCGAAGGCGGCTTTCTGGACGACAACTGACGCTGAGGCGCGAAAGTGTGGGGAGCAA
>MG|3|V4|R|29|88.93|Firmicutes|Clostridia|Clostridiales|Clostridiaceae|Clostridium|sp.|
TTGCTCCCCACACTTTCGTGCCTCAACGTCAGTTATCGTCCAGAAAGTCGCCTTCGCCACTGGTGTTCCTCCTAATATCTACGCATTTCACCGCTACACTAGGAATTCCACTTTCCTCTCCGATACTCAAGAAAAACAGTTTTAGTTGCAGTTCCTCAGTTAAGCCGAGGGATTTCACAACTAACTTGCTCTCCCGTCTACGCACCCTTTACACCCAATAAATCCGGATAACGCTTGCTCCCTATG
>MG|3|V4|F|15|88.21|Firmicutes|Clostridia|Clostridiales|Clostridiaceae|Clostridium|sp.|
CGTAGGGGGCAAGCGTTATCCGGATTTATTGGGTGTAAAGGGTGCGTAGATGGAGGAGCAAGTTGGTTGTGAAATCCCTCGGCTCAACTGAGGAACTGCAACCAAAACTACTTCCCTTGAGTGTCGGAGAGGAAAGTGGAATTCCTAGTGTAGCGGTGAAATGCGTAGATATTAGGAGGAACACCAGTGGCGAAGGCGACTTTCTGGACGATAACTGACATTGAGGCACGAAAGTGTGGGGAGCAA
>MG|3|V4|F|135|87.55|Firmicutes|Clostridia|Clostridiales|Clostridiaceae|Clostridium|perfringens|
CGTAGGGAGCGAGCGTTATCCGGATTTATTGGGTGTAAAGGGTGCGTAGATGGATAATCAAGTTGGTTGTGAAATCCCTCGGCTTAACTGAGGAACTGCAACCAAAACTGATAATCTTGAGTGCTGGAGGGGAAAGTGGAATTCCTAGTGTAGCGGTGAAATGCGTAGATATTAGGAAGAACACCGGTGGCGAAGGCGACTTTCTGGACAGTAACTGACATTGAGGCACGAAAGTGTGGGGAGCAAA
>MG|3|V4|F|15|96.34|Firmicutes|Clostridia|Clostridiales|Clostridiaceae|Clostridium|sp.|
CGTAGGGGGCAAGCGTTATCCGGATTTACTGGGTGTAAAGGGAGCGTAGACGGTGAAGCAAGTCTGGAGTGAAAACCCGGGGCTTAACCCCGGGATTGCTTTGGAAACTGTTTAACTGGAGTGCAGGAGAGGTAAGCGGAATTCCTGGTGTAGCGGTGAAATGCGTAGATATCAGGAGGAACACCAGTGGCGAAGGCGGCTTACTGGACTGTAACTGACGTTGAGGCTCGAAAGCGTGGGGAGCAA
>MG|3|V4|F|12|91.06|Firmicutes|Clostridia|Clostridiales|Clostridiaceae|Clostridium|sp.|
CGTAGGTGACAAGCGTTGTCCGGATTTACTGGGTGTAAAGGGCGCGTAGGCGGACCGGCAAGTCAGGAGTGAAATACCGGGGCTCAACCCCGGGGCTGCTTTTGAAACTGTCGGCCTTGAGTATCGGAGAGGAAAGCGGAATTCCCAGTGTAGCGGTGAAATGCGTAGATATTAGGAGGAACACCAGTGGCGAAGGCGGCTTGCTGGACGACAACTGACGCTGAGGCGCGAAAGCGTGGGGAGCAA
>MG|3|V4|F|12|91.49|Firmicutes|Clostridia|Clostridiales|Clostridiaceae|Clostridium|sp.|
CGTATGGAGCAAGCGTTATCCGGATTTACTGGGTGTAAAGGGCGCGTAGGCGGACCGGCAAGTCAGGAGTGAAATACCGGGGCTCAACCCCGGGGCTGCTTTTGAAACTGTCGGCCTTGAGTATCGGAGAGGAAAGCGGAATTCCCAGTGTAGCGGTGAAATGCGTAGATATTGGGAGGAACACCAGTGGCGAAGGCGGCTTTCTGGACGACAACTGACGCTGAGGCGCGAAAGTGTGGGGAGCAA
>MG|3|V4|F|11|88.07|Firmicutes|Clostridia|Clostridiales|Clostridiaceae|Clostridium|sp.|
CATAGAGGGCAAGCGTTATCCGGAATTATTGGGTGTAAAGGGTGCGTAGACGGGATGTTAAGTTAGTTGTGAAATCCCCAGGCTTAACTTGGGAATTGCAACTAAAACTGGTATTCTTGAGTACTGGAGAGGAAAGTGGAATTCCTAGTGTAGCGGTGAAATGCGTAGATATTAGGAGGAACACCAGTGGCGAAGGCGACTTTCTGGACAGAAACTGACGTTGAGGCACGAAAGTGTGGGGAGCAA
>MG|3|V4|F|14|95.12|Firmicutes|Clostridia|Clostridiales|Clostridiaceae|Clostridium|sp.|
CGTAGGGAGCAAGCGTTGTCCGGATTTACTGGGTGTAAAGGGTGCGTAGGCGGATTGGCAAGTCAGAAGTGAAATCCATGGGCTTAACCCATGAACTGCTTTTGAAACTGTTAATCTTGAGTGAAGTAGAGGTAGGCGGAATTCCCGGTGTAGCGGTGAAATGCGTAGAGATCGGGAGGAACACCAGTGGCGAAGGCGGCCTACTGGGCTTTAACTGACGCTGAGGCTCGAAAGTGTGGGGAGCAA
>MG|3|V4|F|57|89.75|Firmicutes|Clostridia|Clostridiales|Clostridiaceae|Clostridium|sp.|
CGTAGGGAGCAAGCGTTATCCGGATTTATTGGGTGTAAAGGGTGCGTAGACGGGAAATTAAGTTAGTTGTGAAATCCCTCGGCTCAACTGAGGAACTGCAACTAAAACTGATTTTCTTGAGTGCTGGAGAGGAAAGTGGAATTCCTAGTGTAGCGGTGAAATGCGTAGATATTAGGAGGAACACCAGTGGCGAAGGCGACTTTCTGGACAGTAACTGACGTTGAGGCACGAAAGTGTGGGGAGCAAA
>MG|3|V4|R|11|94.72|Firmicutes|Clostridia|Clostridiales|Clostridiaceae|Clostridium|sp.|
TTGCTACCCACACTTTCGTGCCTCAGCGTCAGTTAAAGCCCAGTAGGCCGCCTTCGCCACTGGTGTTCCTCCCGATCTCTACGCATTTCACCGCTACACCGGGAATTCCGCCTACCTCTACTTCACTCAAGATTAACAGTTTCAAAAGCAGTTCATGGGTTAAGCCCATGGATTTCACTTCTGACTTGCCAATCCGCCTACGCACCCTTTACACCCAGTAAATCCGGATAACGCTTGCACCATACG
>MG|3|V4|R|13|91.87|Firmicutes|Clostridia|Clostridiales|Clostridiaceae|Clostridium|botulinum|
TTGCTCCCCACGCTTTCGTGCCTCAGCGTCAGTGTCAGTCCAGAAAGCCGCCTTCGCCACTGGTGTTCCTCCTAATATCTACGCATTTCACCGCTACACTAGGAATTCCGCTTCCCTCTCCTGAACTCTAGTCGCCCAGTTTTGAATGCACCCCCCAAGTTAAGCCCGGGTATTTCACATCCAACTTAAGCAACCGCCTACGCACCCTTTACGCCCAGTAATTCCGGACAACGCTCGCCCCCTACG
>MG|3|V4|F|13|89.43|Firmicutes|Clostridia|Clostridiales|Clostridiaceae|Clostridium|sp.|
CGTAGGGAGCGAGCGTTATCCGGATTTATTGGGTGTAAAGGGTGCGTAGACGGGAAGTCAAGTTAGTTGTGAAATCCCTCGGCTCAACTGAGGAACTGCAACTAAAACTAACTTTCTTGAGTGCTGGAGAGGAAAGTGGAATTCCTAGTGTAGCGGTGAAATGCGTAGATATTAGGAGGAACACCAGTGGCGAAGGCGACTTTCTGGACAGTAACTGACGTTGAGGCACGAAAGTGTGGGGAGCAA
>MG|3|V4|F|24|91.87|Firmicutes|Clostridia|Clostridiales|Clostridiaceae|Clostridium|botulinum|
CGTAGGGGGCGAGCGTTGTCCGGAATTACTGGGCGTAAAGGGTGCGTAGGCGGTTGCTTAAGTTGGATGTGAAATACCCGGGCTTAACTTGGGGGGTGCATTCAAAACTGGGCGACTAGAGTTCAGGAGAGGGAAGCGGAATTCCTAGTGTAGCGGTGAAATGCGTAGATATTAGGAGGAACACCAGTGGCGAAGGCGGCTTTCTGGACTGACACTGACGCTGAGGCACGAAAGCGTGGGGAGCAA
>MG|3|V4|F|27|90.16|Firmicutes|Clostridia|Clostridiales|Defluviitaleaceae|Vallitalea|guaymasensis|
CGTAGGGAGCAAGCGTTATCCGGATTTATTGGGTGTAAAGGGTGCGTAGACGGGAAAGCAAGTTAGTTGTGAAATCCCTCGGCTCAACTGAGGAACTGCAACTAAAACTACTATTCTTGAGTGCAGGAGAGGAAAGCGGAATTCCTAGTGTAGCGGTGAAATGCGTAGATATTAGGAGGAACACCAGTGGCGAAGGCGGCTTTCTGGACTGTAACTGACGTTGAGGCACGAAAGTGTGGGGAGCAA
>MG|3|V4|F|11|89.75|Firmicutes|Clostridia|Clostridiales|Defluviitaleaceae|Vallitalea|guaymasensis|
CGTAGGGAGCAAGCGTTATCCGGATTTATTGGGTGTAAAGGGTGCGTAGACGGGAAAGCAAGTTAGTTGTGAAAGCCCTCGGCTTAACTGAGGAACTGCAACTAAAACTATTTTTCTTGAGTGCAGGAGAGGGAAGCGGAATTCCTAGTGTAGCGGTGAAATGCGTAGATATTAGGAGGAACACCAGTGGCGAAGGCGGCTTTCTGGACTGTAACTGACGTTGAGGCACGAAAGTGTGGGGAGCAA
>MG|3|V4|F|16|88.93|Firmicutes|Clostridia|Clostridiales|Defluviitaleaceae|Vallitalea|guaymasensis|
CGTAGGGAGCAAGCGTTATCCGGAATTATTGGGTGTAAAGGGTGCGTAGACGGGAAAGCAAGTTGGTTGTGAAATCCCTCGGCTCAACTGAGGAACTGCAACCAAAACTACTATTCTTGAGTGCAGGAGAGGAAAGCGGAATTCCTAGTGTAGCGGTGAAATGCGTAGATATTAGGAGGAACACCAGTGGCGAAGGCGGCTTTCTGGACTGTAACTGACGTTGAGGCACGAAAGTGTGGGGAGCAA
>MG|3|V4|R|21|93.55|Firmicutes|Clostridia|Clostridiales|Eubacteriaceae|Eubacterium|coprostanoligenes|
TTGCTCCCCACACTTTCGAGCCTCAGCGTCAGTTAAAGCCCAGTTGGCCGCCTTCGCCACCGGTGTTCCTCCGAATATCTACGCATTTCACCGCTACACTCGGAATTCCGCCAACCTCTACTTCACTCAAGAAAACCAGTTTCAACTGCAGTCTACAGGTTAAGCCCGTAGTTTTCACAGCTGACTTGGCTTCCCGCCTACGCTCCCTTTACACCCAGTAAATCCGGATAACGCTTGCACCATACG
>MG|3|V4|F|11|96.22|Firmicutes|Clostridia|Clostridiales|Eubacteriaceae|Eubacterium|ramulus|
CGTAGGTTGCAAGCGTTGTCCGGATTTACTGGGTGTAAAGGGAGCGTAGGCGGTGCTATAAGTCTGATGTGAAAGCCCGGGGCTCAACCGCGGGACTGCATTGGAAACTGTAGGACTGGAGTGTCGGAGGGGTAAGTGGAATTCCTAGTGTAGCGGTGAAATGCGTAGATATTAGGAGGAACACCGGTGGCGAAGGCGGCTTACTGGACGACAACTGACGCTGAGGCTCGAAAGCGTGGGGAGCAA
>MG|3|V4|F|20|93.09|Firmicutes|Clostridia|Clostridiales|Eubacteriaceae|Eubacterium|cellulosolvens|
CGTAGGGGGCAAGCGTTATCCGGATTTACTGGGTGTAAAGGGAGCGTAGACGGCGGAGCAAGTCTGAAGTGAAAATAAGGGGCTCAACCCCTTACCTGCTTTGGAAACTGTTTTGCTAGAGTACCGGAGGGGTAAGCGGAATTTCTGGTGTAGCGGTGAAATGCGTAGAGATCAGGAAGAACACCGGTGGCGAAGGCGGCTTACTGGACGGTAACTGACGTTGAGGCTCGAAAGCGTGGGGAGCAA
>MG|3|V4|F|13|94.38|Firmicutes|Clostridia|Clostridiales|Eubacteriaceae|Eubacterium|coprostanoligenes|
CGTAGGTGGCAAGCGTTGTCCGGAATTACTGGGTGTAAAGGGAGCGTAGGCGGGGAGCCAAGTCAGCTGTGAAAACTACGGGCTTAACTTGTAGACTGCAGTTGAAACTGGTTTTCTTGAGTGAAGTAGAGGTTGGCGGAATTCCGAGTGTAGCGGTGAAATGCGTAGATATTCGGAGGAACACCGGTGGCGAAGGCGGCCAACTGGGCTTTAACTGACGCGTGAGGCTACGAAAGTGTGGGGAGCAA
>MG|3|V4|F|16|96.72|Firmicutes|Clostridia|Clostridiales|Eubacteriaceae|Eubacterium|ramulus|
CGTATGGAGCAAGCGTTATCCGGATTTACTGGGTGTAAAGGGAGCGTAGGCGGTGCTATAAGTCTGATGTGAAAGCCCGGGGCTCAACCGCGGGACTGCATTGGAAACTGTAGGACTGGAGTGTCGGAGGGGTAAGTGGAATTCCTAGTGTAGCGGTGAAATGCGTAGATATTAGGAGGAACACCGGTGGCGAAGGCGGCTTACTGGACGACAACTGACGCTGAGGCTCGAAAGCGTGGGGAGCGA
>MG|3|V4|R|926|96.76|Firmicutes|Clostridia|Clostridiales|Eubacteriaceae|Eubacterium|ramulus|
TTGCTCCCCACGCTTTCGAGCCTCAGCGTCAGTTGTCGTCCAGTAAGCCGCCTTCGCCACCGGTGTTCCTCCTAATATCTACGCATTTCACCGCTACACTAGGAATTCCACTTACCCCTCCGACACTCCAGTCCTACAGTTTCCAATGCAGTCCCGCGGTTGAGCCCCGGGCTTTCACATCAGACTTATAGCACCGCCTACGCTCCCTTTACACCCAGTAAATCCGGATAACGCTTGCTCCATACGT
>MG|3|V4|F|324|95.55|Firmicutes|Clostridia|Clostridiales|Eubacteriaceae|Eubacterium|coprostanoligenes|
CGTAGGTGGCAAGCGTTGTCCGGAATTACTGGGTGTAAAGGGAGCGCAGGCGGGGAGCCAAGTCAGCTGTGAAAACTACGGGCTTAACTTGTAGACTGCAGTTGAAACTGGTTTTCTTGAGTGAAGTAGAGGTTGGCGGAATTCCGAGTGTAGCGGTGAAATGCGTAGATATTCGGAGGAACACCGGTGGCGAAGGCGGCCAACTGGGCTTTAACTGACGCTGAGGCTCGAAAGTGTGGGGAGCAA
>MG|3|V4|F|15|93.93|Firmicutes|Clostridia|Clostridiales|Eubacteriaceae|Eubacterium|coprostanoligenes|
CGTAGGTGGCGAGCGTTATCCGGAATCACTGGGTGTAAAGGGAGCGCAGGCGGGGAGCCAAGTCAGCTGTGAAAACTACGGGCTTAACTTGTAGACTGCAGTTGAAACTGGTTTTCTTGAGTGAAGTAGAGGTTGGCGGAATTCCGAGTGTAGCGGTGAAATGCGTAGATATTCGGAGGAACACCGGTGGCGAAGGCGGCCAACTGGGCTTTAACTGACGCTGAGGCTCGAAAGCGTGGGGAGCAA
>MG|3|V4|F|33|95.93|Firmicutes|Clostridia|Clostridiales|Eubacteriaceae|Eubacterium|ramulus|
CGTAGGGGGCAAGCGTTATCCGGATTTACTGGGTGTAAAGGGAGCGTAGGCGGTGCTATAAGTCTGATGTGAAAGCCCGGGGCTCAACCGCGGGACTGCATTGGAAACTGTAGGACTGGAGTGTCGGAGGGGTAAGTGGAATTCCTAGTGTAGCGGTGAAATGCGTAGATATTAGGAGGAACACCGGTGGCGAAGGCGGCTTACTGGACGACAACTGACGCTGAGGCTCGAAAGCGTGGGGAGCAA
>MG|3|V4|R|13|96.72|Firmicutes|Clostridia|Clostridiales|Eubacteriaceae|Eubacterium|ramulus|
TTGCTCCCCACGCTTTCGAGCCTCAGCGTCAGTTGTCGTCCAGTAAGCCGCCTTCGCCACCGGTGTTCCTCCTAATATCTACGCATTTCACCGCTACACTAGGAATTCCACTTACCCCTCCGACACTCCAGTCCTACAGTTTCCAATGCAGTCCCGCGGTTGAGCCCCGGGCTTTCACATCAGACTTATAGCACCGCCTACGCTCCCTTTACACCCAGTAAATCCGGATAACGCTTGCTCCATATG
>MG|3|V4|F|34|95.53|Firmicutes|Clostridia|Clostridiales|Eubacteriaceae|Eubacterium|ramulus|
CGTATGGAGCAAGCGTTATCCGGATTTACTGGGTGTAAAGGGAGCGTAGGCGGTGCTATAAGTCTGATGTGAAAGCCCGGGGCTCAACCGCGGGACTGCATTGGAAACTGTAGGACTGGAGTGTCGGAGGGGTAAGTGGAATTCCTAGTGTAGCGGTGAAATGCGTAGATATTAGGAGGAACACCGGTGGCGAAGGCGGCTTACTGGACGGTAACTGACGTTGAGGCTCGAAAGCGTGGGGAGCAA
>MG|3|V4|F|115|95.55|Firmicutes|Clostridia|Clostridiales|Eubacteriaceae|Eubacterium|coprostanoligenes|
CGTAGGTGGCAAGCGTTGTCCGGAATTACTGGGTGTAAAGGGAGCGCAGGCGGGGAGCCAAGTCAGCTGTGAAAACTACAGGCTTAACCTGTAGACTGCAGTTGAAACTGGTTTTCTTGAGTGAAGTAGAGGTTGGCGGAATTCCGAGTGTAGCGGTGAAATGCGTAGATATTCGGAGGAACACCGGTGGCGAAGGCGGCCAACTGGGCTTTAACTGACGCTGAGGCTCGAAAGTGTGGGGAGCAA
>MG|3|V4|R|15|95.93|Firmicutes|Clostridia|Clostridiales|Eubacteriaceae|Eubacterium|ramulus|
TTGCTCCCCACGCTTTCGAGCCTCAGCGTCAGTTGTCGTCCAGTAAGCCGCCTTCGCCACCGGTGTTCCTCCTAATATCTACGCATTTCACCGCTACACTAGGAATTCCACTTACCCCTCCGACACTCCAGTCCTACAGTTTCCAATGCAGTCCCGCGGTTGAGCCCCGGGCTTTCACATCAGACTTATAGCACCGCCTACGCTCCCTTTACACCCAGTAAATCCGGATAACGCTTGCCCCCTACG
>MG|3|V4|F|42|95.55|Firmicutes|Clostridia|Clostridiales|Eubacteriaceae|Eubacterium|ramulus|
CGTATGGAGCAAGCGTTATCCGGATTTACTGGGTGTAAAGGGAGCGTAGGCGGTGCTATAAGTCTGATGTGAAAGCCCGGGGCTCAACCGCGGGACTGCATTGGAAACTGTAGGACTGGAGTGTCGGAGGGGTAAGTGGAATTCCTAGTGTAGCGGTGAAATGCGTAGATATTAGGAGGAACACCGGTGGCGAAGGCGGCTTACTGGACAGTAACTGACGTTGAGGCTCGAAAGCGTGGGGAGCAA
>MG|3|V4|R|28|96.36|Firmicutes|Clostridia|Clostridiales|Eubacteriaceae|Eubacterium|ramulus|
TTGCTCCCCACGCTTTCGAGCCTCAGCGTCAGTTGTCGTCCAGTAAGCCGCCTTCGCCACCGGTGTTCCTCCTAATATCTACGCATTTCACCGCTACACTAGGAATTCCACTTACCCCTCCGACACTCCAGTCCTACAGTTTCCAATGCAGTCCCGCGGTTGAGCCCCGGGCTTTCACATCAGACTTATAGCACCGCCTACGCTCCCCTTTACACCCAGTAAATCCGGATAACGCTTGCTCCATACG
>MG|3|V4|F|11|94.33|Firmicutes|Clostridia|Clostridiales|Eubacteriaceae|Eubacterium|coprostanoligenes|
CGTAGGTGGCAAGCGTTGTCCGGAATTACTGGGTGTAAAGGGAGCGTAGGCGGGAAGCCAAGTCAGCTGTGAAAACTACGGGCTTAACCTGTAGACTGCAGTTGAAACTGGTTTTCTTGAGTGAAGTAGAGGTTGGCGGAATTCCGAGTGTAGCGGTGAAATGCGTAGATATTCGGAGGAACACCGGTGGCGAAGGCGGCCAACTGGGCTTTAACTGACGCTGAGGCACGAAAGTGTGGGTAGCAA
>MG|3|V4|F|35|92.28|Firmicutes|Clostridia|Clostridiales|Eubacteriaceae|Eubacterium|coprostanoligenes|
CGTAGGTGGCAAGCGTTGTCCGGAATTACTGGGTGTAAAGGGAGCGCAGGCGGGAGATCAAGTCGGCTGTGAAAACTACAGGCTTAACTTGTAGACTGCGGTCGAAACTGGTTTTCTTGAGTGAAGTAGAGGCAGGCGGAATTCCGAGTGTAGCGGTGAAATGCGTAGATATTCGGAGGAACACCGGTGGCGAAGGCGGCCTGCTGGGCTTTAACTGACGCTGAGGCTCGAAAGTGTGGGGAGCAA
>MG|3|V4|R|10|94.74|Firmicutes|Clostridia|Clostridiales|Eubacteriaceae|Eubacterium|sp.|
TTGCTCCCCACGCTTTCGTACCTCAGTGTCAGTAACAGTCCAGAAAGCCGCCTTCGCCACTGGTGTTCCTCCTGATATCTACGCATTTCACCGCTACACCAGGAATTCCGCTTTCCTCTCCTGCACTCAAGCTCTCCAGTTCGCAGGGCGAACAATGGTTGGGCCATTGCCTTAAACCCTGCGCTTAAAGAGCCACCTACGTACTCTTTACGCCCAATAATTCCGGATAACGCTCGCCCCCTACGT
>MG|3|V4|R|14|96.34|Firmicutes|Clostridia|Clostridiales|Eubacteriaceae|Eubacterium|ramulus|
TTGCTCCCCACGCTTTCGCGCCTCAGCGTCAGTTGTCGTCCAGCAAGCCGCCTTCGCCACTGGTGTTCCTCCTAATATCTACGCATTTCACCGCTACACTAGGAATTCCACTTACCCCTCCGACACTCCAGTCCTACAGTTTCCAATGCAGTCCCGCGGTTGAGCCCCGGGCTTTCACATCAGACTTATAGCACCGCCTACGCTCCCTTTACACCCAGTAAATCCGGATAACGCTTGCTCCATACG
>MG|3|V4|F|10|95.93|Firmicutes|Clostridia|Clostridiales|Eubacteriaceae|Eubacterium|ramulus|
CGTATGGAGCAAGCGTTATCCGGATTTACTGGGTGTAAAGGGAGCGTAGGCGGTGCTATAAGTCTGATGTGAAAGCCCGGGGCTCAACCGCGGGACTGCATTGGAAACTGTAGGACTGGAGTGTCGGAGGGGTAAGTGGAATTCCTAGTGTAGCGGTGAAATGCGTAGATATTAGGAGGAACACCAGTGGCGAAGGCGGCTTTCTGGACGACAACTGACGCTGAGGCGCGAAAGTGTGGGGAGCAA
>MG|3|V4|R|13|96.36|Firmicutes|Clostridia|Clostridiales|Eubacteriaceae|Eubacterium|ramulus|
TTGCTCCCCACGCTTTCGAGCCTCAGCGTCAGTTGTCGTCCAGTAAGCCGCCTTCGCCACCGGTGTTCCTCCTAATATCTACGCATTTCACCGCTACACTAGGAATTCCACTTACCCCTCCGACACTCCAGTCCTACAGTTTCCAATGCAGTCCCGCGGTTGAGCCCCGGGCTTTCACATCAGACTTATAGCACCGCCTACGCTCCCTTTACACCCAGTAAATCCGGATAACGCTGCTCCATACGT
>MG|3|V4|R|11|91.14|Firmicutes|Clostridia|Clostridiales|Eubacteriaceae|Eubacterium|ventriosum|
TTGCTCCCCACGCTTTCGAGCCTCAGCGTCAGTTGTCGTCCAGTAAGCCGCCTTCGCCACCGGTGTTCCTCCTAATATCTACGCATTTCACCGCTACACTGGGAATTCCGCTTTCCTCTCCGATACTCAAGGCCGACAGTTTCAAAAGCAGCCCCGGGGTTGAGCCCCGGTATTTCACTCCTGACTTGCCGGTCCGCCTACGCGCCCTTTACACCCAGTAAATCCGGACAACGCTTGTCACCTACG
>MG|3|V4|R|76|96.34|Firmicutes|Clostridia|Clostridiales|Eubacteriaceae|Eubacterium|ramulus|
TTGCTCCCCACGCTTTCGAGCCTCAGCGTCAGTTGTCGTCCAGTAAGCCGCCTTCGCCACCGGTGTTCCTCCTAATATCTACGCATTTCACCGCTACACTAGGAATTCCACTTACCCCTCCGACACTCCAGTCCTACAGTTTCCAATGCAGTCCCGCGGTTGAGCCCCGGGCTTTCACATCAGACTTATAGCACCGCCTACGCTCCCTTTACACCCAGTAAATCCGGATAACGCTTGCACCATACG
>MG|3|V4|F|45|94.74|Firmicutes|Clostridia|Clostridiales|Eubacteriaceae|Eubacterium|coprostanoligenes|
CGTAGGTGGCAAGCGTTGTCCGGAATTACTGGGTGTAAAGGGAGCGTAGGCGGGAAGCCAAGTCAGCTGTGAAAACTACGGGCTTAACCTGTAGACTGCAGTTGAAACTGGTTTTCTTGAGTGAAGTAGAGGTTGGCGGAATTCCGAGTGTAGCGGTGAAATGCGTAGATATTCGGAGGAACACCGGTGGCGAAGGCGGCCAACTGGGCTTTAACTGACGCTGAGGCTCGAAAGCGTGGGGAGCAA
>MG|3|V4|F|10|93.93|Firmicutes|Clostridia|Clostridiales|Eubacteriaceae|Eubacterium|coprostanoligenes|
CGTAGGGGGCAAGCGTTATCCGGATTTACTGGGTGTAAAGGGAGCGTAGGCGGGAAGCCAAGTCAGCTGTGAAAACTACGGGCTTAACCTGTAGACTGCAGTTGAAACTGGTTTTCTTGAGTGAAGTAGAGGTTGGCGGAATTCCGAGTGTAGCGGTGAAATGCGTAGATATTCGGAGGAACACCGGTGGCGAAGGCGGCCAACTGGGCTTTAACTGACGCTGAGGCTCGAAAGTGTGGGGAGCAA
>MG|3|V4|F|11|96.34|Firmicutes|Clostridia|Clostridiales|Eubacteriaceae|Eubacterium|ramulus|
CGTATGGAGCAAGCGTTATCCGGATTTACTGGGTGTAAAGGGAGCGTAGGCGGTGCTATAAGTCTGATGTGAAAGCCCGGGGCTCAACCGCGGGACTGCATTGGAAACTGTAGGACTGGAGTGTCGGAGGGGTAAGTGGAATTCCTAGTGTAGCGGTGAAATGCGTAGATATTAGGAGGAACACCGGTGGCGAAGGCGGCTTACTGGACGACAACTGACGTTGAGGCTCGAAAGCGTGGGGAGCAA
>MG|3|V4|R|44|95.55|Firmicutes|Clostridia|Clostridiales|Eubacteriaceae|Eubacterium|coprostanoligenes|
TTGCTCCCCACACTTTCGAGCCTCAGCGTCAGTTAAAGCCCAGTTGGCCGCCTTCGCCACCGGTGTTCCTCCGAATATCTACGCATTTCACCGCTACACTCGGAATTCCGCCAACCTCTACTTCACTCAAGAAAACCAGTTTCAACTGCAGTCTACAGGTTAAGCCTGTAGTTTTCACAGCTGACTTGGCTCCCCGCCTGCGCTCCCTTTACACCCAGTAATTCCGGACAACGCTTGCCACCTACG
>MG|3|V4|F|10|93.5|Firmicutes|Clostridia|Clostridiales|Eubacteriaceae|Eubacterium|ramulus|
CGTATGGAGCAAGCGTTATCCGGATTTACTGGGTGTAAAGGGAGCGTAGGCGGTGCTATAAGTCTGATGTGAAAGCCCGGGGCTCAACCGCGGGACTGCATTTGAAACTGTAGCCCTTGAGTATCGGAGAGGCAAGCGGAATTCCTAGTGTAGCGGTGAAATGCGTAGATATTAGGAGGAACACCAGTGGCGAAGGCGGCTTGCTGGACGACAACTGACGCTGAGGCGCGAAAGCGTGGGGAGCAA
>MG|3|V4|R|85|95.95|Firmicutes|Clostridia|Clostridiales|Eubacteriaceae|Eubacterium|ramulus|
TTGCTCCCCACGCTTTCGAGCCTCAACGTCAGTTACTGTCCAGTAAGCCGCCTTCGCCACTGGTGTTCCTCCTAATATCTACGCATTTCACCGCTACACTAGGAATTCCACTTACCCCTCCGACACTCCAGTCCTACAGTTTCCAATGCAGTCCCGCGGTTGAGCCCCGGGCTTTCACATCAGACTTATAGCACCGCCTACGCTCCCTTTACACCCAGTAAATCCGGATAACGCTTGCTCCATACG
>MG|3|V4|F|45|92.02|Firmicutes|Clostridia|Clostridiales|Eubacteriaceae|Eubacterium|ramulus|
CGTAGGTTGCAAGCGTTGTCCGGATTTACTGGGTGTAAAGGGCGTGTAGGCGGAGCTGCAAGTCAGATGTGAAATCCCGGGGCTCAACCCCGGAACTGCATTTGAAACTGTAGCCCTTGAGTATCGGAGAGGCAAGCGGAATTCCTAGTGTAGCGGTGAAATGCGTAGATATTAGGAGGAACACCGGTGGCGAAGGCGGCTTACTGGACGACAACTGACGCTGAGGCTCGAAAGCGTGGGGAGCAA
>MG|3|V4|F|71|94.4|Firmicutes|Clostridia|Clostridiales|Eubacteriaceae|Eubacterium|coprostanoligenes|
CGTAGGTGGCAAGCGTTGTCCGGAATTACTGGGTGTAAAGGGAGCGTAGGCGGGAAGCCAAGTCAGCTGTGAAAACTACGGGCTTAACCTGTAGACTGCAGTTGAAACTGGTTTTCTTGAGTGAAGTAGAGGTTGGCGGAATTCCGAGTGTAGCGGTGAAATGCGTAGATATTCGGAGGAACACCGGTGGCGAAGGCGGCCAACTGGGCTTTAACTGACGCGTGAGGCTACGAAAGTGTGGGGAGCAAA
>MG|3|V4|F|15|95.55|Firmicutes|Clostridia|Clostridiales|Eubacteriaceae|Eubacterium|coprostanoligenes|
CGTAGGTGGCAAGCGTTGTCCGGAATTACTGGGTGTAAAGGGAGCGTAGGCGGGGAGCCAAGTCAGCTGTGAAAACTACGGGCTTAACCTGTAGACTGCAGTTGAAACTGGTTTTCTTGAGTGAAGTAGAGGTTGGCGGAATTCCGAGTGTAGCGGTGAAATGCGTAGATATTCGGAGGAACACCGGTGGCGAAGGCGGCCAACTGGGCTTTAACTGACGCTGAGGCTCGAAAGTGTGGGGAGCAA
>MG|3|V4|F|17|96.34|Firmicutes|Clostridia|Clostridiales|Eubacteriaceae|Eubacterium|ramulus|
CGTATGGAGCAAGCGTTATCCGGATTTACTGGGTGTAAAGGGAGCGTAGGCGGTGCTATAAGTCTGATGTGAAAGCCCGGGGCTCAACCGCGGGACTGCATTGGAAACTGTAGGACTGGAGTGTCGGAGGGGTAAGTGGAATTCCTAGTGTAGCGGTGAAATGCGTAGATATTAGGAGGAACACCGGTGGCGAAGGCGGCTTACTGGACGACAACTGACGCTGAGGCGCGAAAGCGTGGGGAGCAA
>MG|3|V4|R|12|95.9|Firmicutes|Clostridia|Clostridiales|Eubacteriaceae|Eubacterium|ramulus|
TCGCTACCCATGCTTTCGAGCCTCAGCGTCAGTTGTCGTCCAGTAAGCCGCCTTCGCCACCGGTGTTCCTCCTAATATCTACGCATTTCACCGCTACACTAGGAATTCCACTTACCCCTCCGACACTCCAGTCCTACAGTTTCCAATGCAGTCCCGCGGTTGAGCCCCGGGCTTTCACATCAGACTTATAGCACCGCCTACGCTCCCTTTACACCCAGTAAATCCGGATAACGCTTGCTCCATACG
>MG|3|V4|F|17|94.74|Firmicutes|Clostridia|Clostridiales|Eubacteriaceae|Eubacterium|ramulus|
CGTATGGTGCAAGCGTTATCCGGATTTACTGGGTGTAAAGGGAGCGTAGACGGAGAAGCAAGTCTGGAGTGAAAGCCCGGGGCTCAACCGCGGGACTGCATTGGAAACTGTAGGACTGGAGTGTCGGAGGGGTAAGTGGAATTCCTAGTGTAGCGGTGAAATGCGTAGATATTAGGAGGAACACCGGTGGCGAAGGCGGCTTACTGGACGACAACTGACGCTGAGGCTCGAAAGCGTGGGGAGCAAA
>MG|3|V4|F|12|93.52|Firmicutes|Clostridia|Clostridiales|Eubacteriaceae|Eubacterium|ramulus|
CGTATGGAGCAAGCGTTATCCGGATTTACTGGGTGTAAAGGGAGCGTAGGCGGTGCTATAAGTCTGATGTGAAAGCCCGGGGCTCAACCGCGGGACTGCATTGGAAACTGTAGGACTGGAGTGTCGGAGGGGTAAGTGGAATTCCTAGTGTAGCGGTGAAATGCGTAGATATTCGGAGGAACACCGGTGGCGAAGGCGGCCAACTGGGCTTTAACTGACGCTGAGGCTCGAAAGTGTGGGGAGCAAA
>MG|3|V4|F|58|93.9|Firmicutes|Clostridia|Clostridiales|Eubacteriaceae|Eubacterium|coprostanoligenes|
CGTAGGTGGCGAGCGTTGTCCGGAATTACTGGGTGTAAAGGGAGCGCAGGCGGGAGAGCAAGTCAGTGGTGAAATGTATGGGCTTAACCCATGAACTGCCATTGAAACTGTTTTTCTTGAGTGGAGTAGAGGTAGGCGGAATTCCGAGTGTAGCGGTGAAATGCGTAGATATTCGGAGGAACACCAGTGGCGAAGGCGGCCTACTGGGCTCTAACTGACGCTGAGGCTCGAAAGTGTGGGGAGCAA
>MG|3|V4|F|28|77.55|Firmicutes|Clostridia|Clostridiales|Eubacteriaceae|Pseudoramibacter|alactolyticus|
CGTAGGTCCCGAGCGTTATCCGGAGTGACTGGGCGTAAAGAGTTGCGTAGGCGGTCAAGTTAGCGAGTAATGAAAACTATCGGCTCAACCGGTAGCCCGTTATTCGAACTGCTTGACTCGAGAGTATCAGAGGTCGCTGGAATTCCTAGTGTAGCAGTGAAATGCGTAGATATTAGGAAGAACACCGATGGCGTAGGCAGGCGACTGGGGTATTTCTGACGCTAAGGCACGAAAGCGTGGGTAGCGA
>MG|3|V4|R|16|95.55|Firmicutes|Clostridia|Clostridiales|Eubacteriaceae|Eubacterium|ramulus|
TTGCTCCCCACGCTTTCGAGCCTCAACGTCAGTTACTGTCCAGTAAGCCGCCTTCGCCACCGGTGTTCCTCCTAATATCTACGCATTTCACCGCTACACTAGGAATTCCACTTACCCCTCCGACACTCCAGTCCTACAGTTTCCAATGCAGTCCCGCGGTTGAGCCCCGGGCTTTCACATCAGACTTATAGCACCGCCTACGCTCCCTTTACACCCAGTAAATCCGGATAACGCTTGCTCCATACG
>MG|3|V4|R|13|95.95|Firmicutes|Clostridia|Clostridiales|Eubacteriaceae|Eubacterium|coprostanoligenes|
TTGCTCCCCACACTTTCGAGCCTCAGCGTCAGTTAAAGCCCAGTTGGCCGCCTTCGCCACCGGTGTTCCTCCGAATATCTACGCATTTCACCGCTACACTCGGAATTCCGCCAACCTCTACTTCACTCAAGAAAACCAGTTTCAACTGCAGTCTACAGGTTAAGCCCGTAGTTTTCACAGCTGACTTGGCTCCCCGCCTGCGCTCCCTTTACACCCAGTAATTCCGGACAACGCTTGCCACCTACG
>MG|3|V4|F|10|93.95|Firmicutes|Clostridia|Clostridiales|Eubacteriaceae|Eubacterium|coprostanoligenes|
CGTATGGTGCAAGCGTTATCCGGAATTACTGGGTGTAAAGGGAGCGTAGGCGGGAAGCCAAGTCAGCTGTGAAAACTACGGGCTTAACCTGTAGACTGCAGTTGAAACTGGTTTTCTTGAGTGAAGTAGAGGTTGGCGGAATTCCGAGTGTAGCGGTGAAATGCGTAGATATTCGGAGGAACACCGGTGGCGAAGGCGGCCAACTGGGCTTTAACTGACGCTGAGGCTCGAAAGTGTGGGGAGCAA
>MG|3|V4|F|29|95.95|Firmicutes|Clostridia|Clostridiales|Eubacteriaceae|Eubacterium|coprostanoligenes|
CGTAGGTGGCAAGCGTTGTCCGGAATTACTGGGTGTAAAGGGAGCGCAGGCGGGGAGCCAAGTCAGCTGTGAAAACTACGGGCTTAACCTGTAGACTGCAGTTGAAACTGGTTTTCTTGAGTGAAGTAGAGGTTGGCGGAATTCCGAGTGTAGCGGTGAAATGCGTAGATATTCGGAGGAACACCGGTGGCGAAGGCGGCCAACTGGGCTTTAACTGACGCTGAGGCTCGAAAGTGTGGGGAGCAA
>MG|3|V4|F|15|95.97|Firmicutes|Clostridia|Clostridiales|Eubacteriaceae|Eubacterium|ramulus|
CGTATGGAGCAAGCGTTATCCGGATTTACTGGGTGTAAAGGGAGCGTAGGCGGTGGCATAAGTCTGATGTGAAAGCCCGGGGCTCAACCGCGGGACTGCATTGGAAACTGTAGGACTGGAGTGTCGGAGGGGTAAGTGGAATTCCTAGTGTAGCGGTGAAATGCGTAGATATTAGGAGGAACACCGGTGGCGAAGGCGGCTTACTGGACGACAACTGACGCTGAGGCTCGAAAGCGTGGGGAGCAA
>MG|3|V4|F|24|94.31|Firmicutes|Clostridia|Clostridiales|Eubacteriaceae|Eubacterium|ramulus|
CGTATGGAGCAAGCGTTATCCGGATTTACTGGGTGTAAAGGGAGCGTAGGCGGTGCTATAAGTCTGATGTGAAAGCCCGGGGCTCAACCGCGGGACTGCATTGGAAACTGTAGGACTGGAGTGTCGGAGGGGTAAGTGGAATTCCTAGTGTAGCGGTGAAATGCGTAGATATTAGGAGGAACACCAGTGGCGAAGGCGACTTTCTGGACGATAACTGACATTGAGGCACGAAAGTGTGGGGAGCAA
>MG|3|V4|F|23|95.9|Firmicutes|Clostridia|Clostridiales|Eubacteriaceae|Eubacterium|ramulus|
CGTATGGAGCAAGCGTTATCCGGATTTACTGGGTGTAAAGGGAGCGTAGGCGGTGCTATAAGTCTGATGTGAAAGCCCGGGGCTCAACCGCGGGACTGCATTGGAAACTGTAGGACTGGAGTGTCGGAGGGGTAAGTGGAATTCCTAGTGTAGCGGTGAAATGCGTAGATATTAGGAGGAACACCGGTGGCGAAGGCGGCTTACTGGACGACAACTGACGCTGAGGCTCGAAAGCATGGGTAGCGA
>MG|3|V4|F|22|96.36|Firmicutes|Clostridia|Clostridiales|Eubacteriaceae|Eubacterium|ramulus|
CGTATGGAGCAAGCGTTATCCGGATTTACTGGGTGTAAAGGGAGCGTAGGCGGTGCTATAAGTCTGATGTGAAAGCCCCGGGGCTCAACCGCGGGACTGCATTGGAAACTGTAGGACTGGAGTGTCGGAGGGGTAAGTGGAATTCCTAGTGTAGCGGTGAAATGCGTAGATATTAGGAGGAACACCGGTGGCGAAGGCGGCTTACTGGACGACAACTGACGCTGAGGCTCGAAAGCGTGGGGAGCAA
>MG|3|V4|F|27|96.34|Firmicutes|Clostridia|Clostridiales|Eubacteriaceae|Eubacterium|ramulus|
CGTATGGAGCAAGCGTTATCCGGATTTACTGGGTGTAAAGGGAGCGTAGGCGGTGCTATAAGTCTGATGTGAAAGCCCGGGGCTCAACCGCGGGACTGCATTGGAAACTGTAGGACTGGAGTGTCGGAGGGGTAAGTGGAATTCCTAGTGTAGCGGTGAAATGCGTAGATATTAGGAGGAACACCGGTGGCGAAGGCGGCTTACTGGACGACAACTGACGCTGAGGCTCGAAAGTGTGGGGAGCAA
>MG|3|V4|F|15|94.72|Firmicutes|Clostridia|Clostridiales|Eubacteriaceae|Eubacterium|ramulus|
CGTATGGAGCAAGCGTTATCCGGATTTACTGGGTGTAAAGGGAGCGTAGGCGGTGCTATAAGTCTGATGTGAAAGCCCGGGGCTCAACCGCGGGACTGCATTGGAAACTGTAGGACTGGAGTGTCGGAGGGGTAAGTGGAATTCCTAGTGTAGCGGTGAAATGCGTAGATATTAGGAGGAACACCGGTGGCGAAGGCGACTTTCTGGACGACAACTGACGTTGAGGCACGAAAGTGTGGGGAGCAA
>MG|3|V4|F|28|94.76|Firmicutes|Clostridia|Clostridiales|Eubacteriaceae|Eubacterium|coprostanoligenes|
CGTAGGTGGCAAGCGTTGTCCGGAATTACTGGGTGTAAAGGGAGCGTAGGCGGGAAGCCAAGTCAGCTGTGAAAACTACGGGCTTAACCTGTAGACTGCAGTTGAAACTGGTTTTCTTGAGTGAAGTAGAGGTTGGCGGAATTCCGAGTGTAGCGGTGAAATGCGTAGATATTCGGAGGAACACCGGTGGCGAAGGCGGCCAACTGGGCTTTAACTGACGCTGAGGCTACGAAAGTGTGGGGAGCAA
>MG|3|V4|F|27|91.9|Firmicutes|Clostridia|Clostridiales|Eubacteriaceae|Eubacterium|coprostanoligenes|
CGTAGGTGGCAAGCGTTGTCCGGAATTACTGGGTGTAAAGGGAGCGTAGGCGGGAAGCCAAGTCAGCTGTGAAAACTACGGGCTTAACCTGTAGACTGCAGTTGAAACTGGTTTTCTTGAGTGAAGTAGAGGTTGGCGGAATTCCGAGTGTAGCGGTGAAATGCGTAGATATTAGGAGGAACACCGGTGGCGAAGGCGGCTTACTGGACGACAACTGACGCTGAGGCTCGAAAGCGTGGGGAGCAA
>MG|3|V4|F|13|93.9|Firmicutes|Clostridia|Clostridiales|Eubacteriaceae|Eubacterium|ramulus|
CGTATGGAGCAAGCGTTATCCGGATTTACTGGGTGTAAAGGGAGCGTAGGCGGTGCTATAAGTCTGATGTGAAAGCCCGGGGCTCAACCGCGGGACTGCATTGGAAACTGTAGCCCTTGAGTATCGGAGAGGCAAGCGGAATTCCTAGTGTAGCGGTGAAATGCGTAGATATTAGGAGGAACACCAGTGGCGAAGGCGGCTTGCTGGACGACAACTGACGCTGAGGCGCGAAAGCGTGGGGAGCAA
>MG|3|V4|R|419|95.16|Firmicutes|Clostridia|Clostridiales|Eubacteriaceae|Eubacterium|coprostanoligenes|
TTGCTCCCCACACTTTCGAGCCTCAGCGTCAGTTAAAGCCCAGTTGGCCGCCTTCGCCACCGGTGTTCCTCCGAATATCTACGCATTTCACCGCTACACTCGGAATTCCGCCAACCTCTACTTCACTCAAGAAAACCAGTTTCAACTGCAGTCTACAGGTTAAGCCCGTAGTTTTCACAGCTGACTTGGCTTCCCGCCTACGCTCCCTTTACACCCAGTAATTCCGGACAACGCTTGCCACCTACGT
>MG|3|V4|R|17|94.76|Firmicutes|Clostridia|Clostridiales|Eubacteriaceae|Eubacterium|coprostanoligenes|
TTGCTCCCCACACTTTCGTAGCCTCAGCGTCAGTTAAAGCCCAGTTGGCCGCCTTCGCCACCGGTGTTCCTCCGAATATCTACGCATTTCACCGCTACACTCGGAATTCCGCCAACCTCTACTTCACTCAAGAAAACCAGTTTCAACTGCAGTCTACAGGTTAAGCCCGTAGTTTTCACAGCTGACTTGGCTTCCCGCCTACGCTCCCTTTACACCCAGTAATTCCGGACAACGCTTGCCACCTACG
>MG|3|V4|R|85|94.35|Firmicutes|Clostridia|Clostridiales|Eubacteriaceae|Eubacterium|coprostanoligenes|
TTGCTCCCCACACTTTCGAGCCTCAGCGTCAGTTAAAGCCCAGTTGGCCGCCTTCGCCACCGGTGTTCCTCCGAATATCTACGCATTTCACCGCTACACTCGGAATTCCGCCAACCTCTACTTCACTCAAGAAAACCAGTTTCAACTGCAGTCTACAAGTTAAGCCCGTAGTTTTCACAGCTGACTTGGCTCCCCGCCTGCGCTCCCTTTACACCCAGTGATTCCGGATAACGCTCGCCACCTACGT
>MG|3|V4|R|16|96.64|Firmicutes|Clostridia|Clostridiales|Eubacteriaceae|Eubacterium|ramulus|
TTGCTCCCCACGCTTTCGAGCCTCAGCGTCAGTTGTCGTCCAGTAAGCCGCCTTCGCCACCGGTGTTCCTCCTAATATCTACGCATTTCACCGCTACACTAGGAATTCCACTTACCCCTCCGACACTCCAGTCCTACAGTTTCCAATGCAGTCCCGCGGTTGAGCCCCGGGCTTTCACATCAGACTTATAGCACCGCCTACGCTCCCTTTACACCCAGTAAATCCGGATAACGCTTGCCACCTACG
>MG|3|V4|R|18|97.15|Firmicutes|Clostridia|Clostridiales|Eubacteriaceae|Clostridium / Eubacterium|limosum|
TCGCTCCCCACGCTTTCGCACCTCAGCGTCAGTATTTGTCCAGCAAGCCGCCTTCGCCACTGGTGTTCCTCCTAATATCTACGCATTTCACCGCTACACTAGGAATTCCACTTGCCTCTCCAATACTCAAGTCTAGCAGTTTCCAATGCATGTCACCGGTTGAGCCGGTACCTTTCACATCAGACTTACTAAACCGCCTACGCGCCCTTTACGCCCAGTGATTCCGGACAACGCTTGTCCCTTACG
>MG|3|V4|F|11|94.12|Firmicutes|Clostridia|Clostridiales|Eubacteriaceae|Eubacterium|ramulus|
CGTAGGTGGCAAGCGTTGTCCGGATTTATTGGGCGTAAAGGGAACGCAGGCGGTTTTTTAAGTCTGATGTGAAAGCCCGGGGCTCAACCGCGGGACTGCATTGGAAACTGTAGGACTGGAGTGTCGGAGGGGTAAGTGGAATTCCTAGTGTAGCGGTGAAATGCGTAGATATTAGGAGGAACACCGGTGGCGAAGGCGGCTTACTGGACGACAACTGACGCTGAGGCTCGAAAGCGTGGGGAGCAA
>MG|3|V4|F|23|95.55|Firmicutes|Clostridia|Clostridiales|Eubacteriaceae|Eubacterium|ramulus|
CGTATGGTGCAAGCGTTATCCGGATTTACTGGGTGTAAAGGGAGCGTAGGCGGTGCTATAAGTCTGATGTGAAAGCCCGGGGCTCAACCGCGGGACTGCATTGGAAACTGTAGGACTGGAGTGTCGGAGGGGTAAGTGGAATTCCTAGTGTAGCGGTGAAATGCGTAGATATTAGGAGGAACACCAGTGGCGAAGGCGGCTTACTGGACAGTAACTGACGTTGAGGCTCGAAAGCGTGGGGAGCAA
>MG|3|V4|F|139|96.34|Firmicutes|Clostridia|Clostridiales|Eubacteriaceae|Eubacterium|ramulus|
CGTATGGAGCAAGCGTTATCCGGATTTACTGGGTGTAAAGGGAGCGTAGGCGGTGCTATAAGTCTGATGTGAAAGCCCGGGGCTCAACCGCGGGACTGCATTGGAAACTGTAGGACTGGAGTGTCGGAGGGGTAAGCGGAATTCCTAGTGTAGCGGTGAAATGCGTAGATATTAGGAGGAACACCGGTGGCGAAGGCGGCTTACTGGACGACAACTGACGCTGAGGCTCGAAAGCGTGGGGAGCAA
>MG|3|V4|F|28|91.14|Firmicutes|Clostridia|Clostridiales|Eubacteriaceae|Eubacterium|ventriosum|
CGTAGGTGACAAGCGTTGTCCGGATTTACTGGGTGTAAAGGGCGCGTAGGCGGACCGGCAAGTCAGGAGTGAAATACCGGGGCTCAACCCCGGGGCTGCTTTTGAAACTGTCGGCCTTGAGTATCGGAGAGGAAAGCGGAATTCCCAGTGTAGCGGTGAAATGCGTAGATATTAGGAGGAACACCGGTGGCGAAGGCGGCTTACTGGACGACAACTGACGCTGAGGCTCGAAAGCGTGGGGAGCAA
>MG|3|V4|R|28|94.38|Firmicutes|Clostridia|Clostridiales|Eubacteriaceae|Eubacterium|coprostanoligenes|
TTGCTCCCCACACTTTCGTAGCCTCACGCGTCAGTTAAAGCCCAGTTGGCCGCCTTCGCCACCGGTGTTCCTCCGAATATCTACGCATTTCACCGCTACACTCGGAATTCCGCCAACCTCTACTTCACTCAAGAAAACCAGTTTCAACTGCAGTCTACAGGTTAAGCCCGTAGTTTTCACAGCTGACTTGGCTTCCCGCCTACGCTCCCTTTACACCCAGTAATTCCGGACAACGCTTGCCACCTACG
>MG|3|V4|F|16|93.88|Firmicutes|Clostridia|Clostridiales|Eubacteriaceae|Eubacterium|coprostanoligenes|
CGTAGGTGGCAAGCGTTGTCCGGAATTACTGGGTGTAAAGGGAGCGTAGGCGGGAAGCCAAGTCAGCTGTGAAAACTACGGGCTTAACCTGTAGACTGCAGTTGAAACTGGTTTTCTTGAGTGAAGTAGAGGTTGGCGGAATTCCGAGTGTAGCGGTGAAATGCGTAGATATTCGGAGGAACACCGGTGGCGAAGGCGGCCAACTGGGCTTTAACTGACGCTGAGGCTCGAAAGCATGGGTAGCGA
>MG|3|V4|R|11|94.76|Firmicutes|Clostridia|Clostridiales|Eubacteriaceae|Eubacterium|coprostanoligenes|
TTGCTCCCCACACTTTCGAGCCTCACGCGTCAGTTAAAGCCCAGTTGGCCGCCTTCGCCACCGGTGTTCCTCCGAATATCTACGCATTTCACCGCTACACTCGGAATTCCGCCAACCTCTACTTCACTCAAGAAAACCAGTTTCAACTGCAGTCTACAGGTTAAGCCCGTAGTTTTCACAGCTGACTTGGCTTCCCGCCTACGCTCCCTTTACACCCAGTAATTCCGGACAACGCTTGCCACCTACG
>MG|3|V4|R|16|96.34|Firmicutes|Clostridia|Clostridiales|Eubacteriaceae|Eubacterium|ramulus|
TTGCTCCCCACGCTTTCGAGCCTCAGCGTCAGTTGTCGTCCAGTAAGCCGCCTTCGCCACCGGTGTTCCTCCTAATATCTACGCATTTCACCGCTACACTAGGAATTCCACTTACCCCTCCGACACTCCAGTCCTACAGTTTCCAATGCAGTCCCGCGGTTGAGCCCCGGGCTTCACATCAGACTTATAGCACCGCCTACGCTCCCTTTACACCCAGTAAATCCGGATAACGCTTGCTCCATACG
>MG|3|V4|F|22|96.2|Firmicutes|Clostridia|Clostridiales|Eubacteriaceae|Eubacterium|ramulus|
CGTAGGTGACAAGCGTTGTCCGGATTTACTGGGTGTAAAGGGAGCGTAGGCGGTGCTATAAGTCTGATGTGAAAGCCCGGGGCTCAACCGCGGGACTGCATTGGAAACTGTAGGACTGGAGTGTCGGAGGGGTAAGTGGAATTCCTAGTGTAGCGGTGAAATGCGTAGATATTAGGAGGAACACCGGTGGCGAAGGCGGCTTACTGGACGACAACTGACGCTGAGGCTCGAAAGCGTGGGGAGCAA
>MG|3|V4|R|10|96.34|Firmicutes|Clostridia|Clostridiales|Eubacteriaceae|Eubacterium|ramulus|
TTGCTCCCCACACTTTCGAGCCTCAGCGTCAGTTGTCGTCCAGTAAGCCGCCTTCGCCACCGGTGTTCCTCCTAATATCTACGCATTTCACCGCTACACTAGGAATTCCACTTACCCCTCCGACACTCCAGTCCTACAGTTTCCAATGCAGTCCCGCGGTTGAGCCCCGGGCTTTCACATCAGACTTATAGCACCGCCTACGCTCCCTTTACACCCAGTAAATCCGGATAACGCTTGCTCCATACG
>MG|3|V4|R|13|95.53|Firmicutes|Clostridia|Clostridiales|Eubacteriaceae|Eubacterium|ramulus|
TTGCTCCCCACGCTTTCGAGCCTCAACGTCAGTTACCGTCCAGCAAGCCGCCTTCGCCACTGGTGTTCCTCCTAATATCTACGCATTTCACCGCTACACTAGGAATTCCACTTACCCCTCCGACACTCCAGTCCTACAGTTTCCAATGCAGTCCCGCGGTTGAGCCCCGGGCTTTCACATCAGACTTATAGCACCGCCTACGCTCCCTTTACACCCAGTAAATCCGGATAACGCTTGCTCCATACG
>MG|3|V4|R|11|95.55|Firmicutes|Clostridia|Clostridiales|Eubacteriaceae|Eubacterium|ramulus|
TTGCTCCCCACGCTTTCGAGCCTCAACGTCAGTTACTGTCCAGTAAGCCGCCTTCGCCACTGGTGTTCCTCCTAATATCTACGCATTTCACCGCTACACTAGGAATTCCACTTACCCCTCCGACACTCCAGTCCTACAGTTTCCAATGCAGTCCCGCGGTTGAGCCCCGGGCTTTCACATCAGACTTATAGCACCGCCTACGCTCCCTTTACACCCAGTAAATCCGGATAACGCTTGCACCATACG
>MG|3|V4|R|31|95.93|Firmicutes|Clostridia|Clostridiales|Eubacteriaceae|Eubacterium|ramulus|
TTGCTCCCCACGCTTTCGAGCCTCAACGTCAGTTACCGTCCAGTAAGCCGCCTTCGCCACTGGTGTTCCTCCTAATATCTACGCATTTCACCGCTACACTAGGAATTCCACTTACCCCTCCGACACTCCAGTCCTACAGTTTCCAATGCAGTCCCGCGGTTGAGCCCCGGGCTTTCACATCAGACTTATAGCACCGCCTACGCTCCCTTTACACCCAGTAAATCCGGATAACGCTTGCTCCATACG
>MG|3|V4|R|12|95.8|Firmicutes|Clostridia|Clostridiales|Eubacteriaceae|Eubacterium|ramulus|
TTGCTCCCCACGCTTTCGAGCCTCAGCGTCAGTTGTCGTCCAGTAAGCCGCCTTCGCCACCGGTGTTCCTCCTAATATCTACGCATTTCACCGCTACACTAGGAATTCCACTTACCCCTCCGACACTCCAGTCCTACAGTTTCCAATGCAGTCCCGCGGTTGAGCCCCGGGCTTTCACATCAGACTTATAGCACCGCCTACGCTCCCTTTACACCCAGTAATTCCGGACAACGCTTGCCACCTACG
>MG|3|V4|R|14|92.28|Firmicutes|Clostridia|Clostridiales|Eubacteriaceae|Eubacterium|coprostanoligenes|
TTGCTCCCCACACTTTCGAGCCTCAGCGTCAGTTAAAGCCCAGCAGGCCGCCTTCGCCACCGGTGTTCCTCCGAATATCTACGCATTTCACCGCTACACTCGGAATTCCGCCTGCCTCTACTTCACTCAAGAAAACCAGTTTCGACCGCAGTCTACAAGTTAAGCCTGTAGTTTTCACAGCCGACTTGATCTCCCGCCTGCGCTCCCTTTACACCCAGTAATTCCGGACAACGCTTGCCACCTACG
>MG|3|V4|F|12|94.31|Firmicutes|Clostridia|Clostridiales|Eubacteriaceae|Eubacterium|ramulus|
CGTATGGAGCAAGCGTTATCCGGATTTACTGGGTGTAAAGGGAGCGTAGGCGGTGCTATAAGTCTGATGTGAAAGCCCGGGGCTCAACCGCGGGACTGCATTGGAAACTGTAGGACTGGAGTGTCGGAGGGGTAAGTGGAATTCCTAGTGTAGCGGTGAAATGCGTAGATATTAGGAGGAACACCAGTGGCGAAGGCGACTTTCTGGACAGTTACTGACGTTGAGGCACGAAAGTGTGGGGAGCAA
>MG|3|V4|F|37|95.53|Firmicutes|Clostridia|Clostridiales|Eubacteriaceae|Eubacterium|ramulus|
CGTATGGAGCAAGCGTTATCCGGATTTACTGGGTGTAAAGGGAGCGTAGGCGGTGCTATAAGTCTGATGTGAAAGCCCGGGGCTCAACCGCGGGACTGCATTGGAAACTGTAGGACTGGAGTGTCGGAGGGGTAAGTGGAATTCCTAGTGTAGCGGTGAAATGCGTAGATATTAGGAGGAACACCAGTGGCGAAGGCGGCTTGCTGGACGGTAACTGACGTTGAGGCTCGAAAGCGTGGGGAGCAA
>MG|3|V4|F|39|96.34|Firmicutes|Clostridia|Clostridiales|Eubacteriaceae|Eubacterium|ramulus|
CGTATGGAGCAGCGTTATCCGGATTTACTGGGTGTAAAGGGAGCGTAGGCGGTGCTATAAGTCTGATGTGAAAGCCCGGGGCTCAACCGCGGGACTGCATTGGAAACTGTAGGACTGGAGTGTCGGAGGGGTAAGTGGAATTCCTAGTGTAGCGGTGAAATGCGTAGATATTAGGAGGAACACCGGTGGCGAAGGCGGCTTACTGGACGACAACTGACGCTGAGGCTCGAAAGCGTGGGGAGCAA
>MG|3|V4|R|10|96.2|Firmicutes|Clostridia|Clostridiales|Eubacteriaceae|Eubacterium|ramulus|
TTGCTCCCCACGCTTTCGAGCCTCAGCGTCAGTTGTCGTCCAGTAAGCCGCCTTCGCCACCGGTGTTCCTCCTAATATCTACGCATTTCACCGCTACACTAGGAATTCCACTTACCCCTCCGACACTCCAGTCCTACAGTTTCCAATGCAGTCCCGCGGTTGAGCCCCGGGCTTTCACATCAGACTTATAGCACCGCCTACGCTCCCTTTACACCCAGTAAATCCGGACAACGCTTGTCACCTACG
>MG|3|V4|F|204|94.33|Firmicutes|Clostridia|Clostridiales|Eubacteriaceae|Eubacterium|coprostanoligenes|
CGTAGGTGGCGAGCGTTATCCGGAATCACTGGGTGTAAAGGGAGCGCAGGCGGGGAGCCAAGTCAGCTGTGAAAACTACGGGCTTAACTTGTAGACTGCAGTTGAAACTGGTTTTCTTGAGTGAAGTAGAGGTTGGCGGAATTCCGAGTGTAGCGGTGAAATGCGTAGATATTCGGAGGAACACCGGTGGCGAAGGCGGCCAACTGGGCTTTAACTGACGCTGAGGCTCGAAAGTGTGGGGAGCAA
>MG|3|V4|F|67|95.95|Firmicutes|Clostridia|Clostridiales|Eubacteriaceae|Eubacterium|ramulus|
CGTATGGAGCAAGCGTTATCCGGATTTACTGGGTGTAAAGGGAGCGTAGGCGGTGCTATAAGTCTGATGTGAAAGCCCGGGGCTCAACCGCGGGACTGCATTGGAAACTGTAGGACTGGAGTGTCGGAGGGGTAAGTGGAATTCCTAGTGTAGCGGTGAAATGCGTAGATATTAGGAGGAACACCAGTGGCGAAGGCGGCTTACTGGACGGTAACTGACGTTGAGGCTCGAAAGCGTGGGGAGCAAA
>MG|3|V4|F|23|96.34|Firmicutes|Clostridia|Clostridiales|Eubacteriaceae|Eubacterium|ramulus|
CGTAGGGAGCAAGCGTTATCCGGATTTACTGGGTGTAAAGGGAGCGTAGGCGGTGCTATAAGTCTGATGTGAAAGCCCGGGGCTCAACCGCGGGACTGCATTGGAAACTGTAGGACTGGAGTGTCGGAGGGGTAAGTGGAATTCCTAGTGTAGCGGTGAAATGCGTAGATATTAGGAGGAACACCGGTGGCGAAGGCGGCTTACTGGACGACAACTGACGCTGAGGCTCGAAAGCGTGGGGAGCAA
>MG|3|V4|F|14|94.76|Firmicutes|Clostridia|Clostridiales|Eubacteriaceae|Eubacterium|coprostanoligenes|
CGTAGGTGGCAAGCGTTGTCCGGAATTACTGGGTGTAAAGGGAGCGTAGGCGGGAAGCCAAGTCAGCTGTGAAAAACTACGGGCTTAACCTGTAGACTGCAGTTGAAACTGGTTTTCTTGAGTGAAGTAGAGGTTGGCGGAATTCCGAGTGTAGCGGTGAAATGCGTAGATATTCGGAGGAACACCGGTGGCGAAGGCGGCCAACTGGGCTTTAACTGACGCTGAGGCTCGAAAGTGTGGGGAGCAA
>MG|3|V4|F|10|90.69|Firmicutes|Clostridia|Clostridiales|Eubacteriaceae|Eubacterium|coprostanoligenes|
CGTAGGTGGCAAGCGTTGTCCGGAATTACTGGGTGTAAAGGGAGCGTAGGCGGGAAGCCAAGTCAGCTGTGAAAACTACGGGCTTAACCTGTAGACTGCAGTTGAAACTGGTTTTCTTGAGTGAAGTAGAGGTTGGCGGAATTCCGAGTGTAGCGGTGAAATGCGTAGATATTAGGAGGAACACCAGTGGCGAAGGCGACTTTCTGGACAGTAACTGACGTTGAGGCACGAAAGTGTGGGGAGCAA
>MG|3|V4|F|24|94.76|Firmicutes|Clostridia|Clostridiales|Eubacteriaceae|Eubacterium|coprostanoligenes|
CGTAGGTGGCAAGCGTTGTCCGGAATTACTGGGTGTAAAGGGAGCGTAGGCGGGAAGCCAAGTCAGCTGTGAAAACTACGGGCTTAACCTGTAGACTGCAGTTGAAACTGGTTTTCTTGAGTGAAGTAGAGGTTGGCGGAATTCCGAGTGTAGCGGTGAAATGCGTAGATATTCGGAGGAACACCGGTGGCGAAGGCGGCCAACTGGGCTTTAACTGACGCTGAGGCTCGAAAAGTGTGGGGAGCAA
>MG|3|V4|R|19|94.74|Firmicutes|Clostridia|Clostridiales|Eubacteriaceae|Eubacterium|coprostanoligenes|
TTGCTCCCCACACTTTCGAGCCTCAGCGTCAGTTAAAGCCCAGTTGGCCGCCTTCGCCACCGGTGTTCCTCCGAATATCTACGCATTTCACCGCTACACTCGGAATTCCGCCAACCTCTACTTCACTCAAGAAAACCAGTTTCAACTGCAGTCTACAAGTTAAGCCCGTAGTTTTCACAGCTGACTTGGCTTCCCGCCTACGCTCCCTTTACACCCAGTAATTCCGGACAACGCTTGCCACCTACG
>MG|3|V4|F|12|91.8|Firmicutes|Clostridia|Clostridiales|Eubacteriaceae|Eubacterium|ramulus|
CGTATGGAGCAAGCGTTATCCGGATTTACTGGGTGTAAAGGGAGCGTAGGCGGTGCTATAAGTCTGATGTGAAAGCCCGGGGCTCAACCGCGGGACTGCATTGGAAACTGTAGGACTGGAGTGTCGGAGGGGTAAGTGGAATTCCTAGTGTAGCGGTGAAATGCGTAGATATATGGAAGAACACCAGTGGCGAAAGCGGCTCTCTGGTCTGTAACTGACGCTGAGGTTCGAAAGCATGGGTAGCGA
>MG|3|V4|R|17|92.02|Firmicutes|Clostridia|Clostridiales|Eubacteriaceae|Eubacterium|ramulus|
TTGCTCCCCACGCTTTCGAGCCTCAGCGTCAGTTGTCGTCCAGTAAGCCGCCTTCGCCACCGGTGTTCCTCCTAATATCTACGCATTTCACCGCTACACTAGGAATTCCGCTTGCCTCTCCGATACTCAAGGGCTACAGTTTCAAATGCAGTTCCGGGGTTGAGCCCCGGGATTTCACATCTGACTTGCAGCTCCGCCTACACGCCCTTTACACCCAGTAAATCCGGACAACGCTTGCAACCTACG
>MG|3|V4|F|141|95.14|Firmicutes|Clostridia|Clostridiales|Eubacteriaceae|Eubacterium|coprostanoligenes|
CGTAGGTGGCAAGCGTTGTCCGGAATTACTGGGTGTAAAGGGAGCGTAGGCGGGGAGCCAAGTCAGCTGTGAAAACTACGGGCTTAACTTGTAGACTGCAGTTGAAACTGGTTTTCTTGAGTGAAGTAGAGGTTGGCGGAATTCCGAGTGTAGCGGTGAAATGCGTAGATATTCGGAGGAACACCGGTGGCGAAGGCGGCCAACTGGGCTTTAACTGACGCTGAGGCTCGAAAGTGTGGGGAGCAA
>MG|3|V4|R|10|96.37|Firmicutes|Clostridia|Clostridiales|Eubacteriaceae|Eubacterium|ramulus|
TTGCTCCCCACGCTTTCGAGCCTCAGCGTCAGTTGTCGTCCAGTAAGCCGCCTTCGCCACCGGTGTTCCTCCTAATATCTACGCATTTCACCGCTACACTAGGAATTCCACTTACCCCTCCGACACTCCAGTCCTACAGTTTCCAATGCAGTCCCGCGGTTGAGCCCCGGGGCTTTCACATCAGACTTATAGCACCGCCTACGCTCCCTTTACACCCAGTAAATCCGGATAACGCTTGCTCCATACGT
>MG|3|V4|F|11|96.36|Firmicutes|Clostridia|Clostridiales|Eubacteriaceae|Eubacterium|ramulus|
CGTATGGAGCAAGCGTTATCCGGGATTTACTGGGTGTAAAGGGAGCGTAGGCGGTGCTATAAGTCTGATGTGAAAGCCCGGGGCTCAACCGCGGGACTGCATTGGAAACTGTAGGACTGGAGTGTCGGAGGGGTAAGTGGAATTCCTAGTGTAGCGGTGAAATGCGTAGATATTAGGAGGAACACCGGTGGCGAAGGCGGCTTACTGGACGACAACTGACGCTGAGGCTCGAAAGCGTGGGGAGCAA
>MG|3|V4|F|20|94.14|Firmicutes|Clostridia|Clostridiales|Eubacteriaceae|Eubacterium|coprostanoligenes|
CGTATGGAGCAAGCGTTATCCGGATTTACTGGGTGTAAAGGGAGCGTAGGCGGGAAGCCAAGTCAGCTGTGAAAACTACGGGCTTAACCTGTAGACTGCAGTTGAAACTGGTTTTCTTGAGTGAAGTAGAGGTTGGCGGAATTCCGAGTGTAGCGGTGAAATGCGTAGATATTCGGAGGAACACCGGTGGCGAAGGCGGCCAACTGGGCTTTAACTGACGCTGAGGCTCGAAAGTGTGGGGAGCAA
>MG|3|V4|R|23|93.93|Firmicutes|Clostridia|Clostridiales|Eubacteriaceae|Eubacterium|coprostanoligenes|
TTGCTCCCCACACTTTCGAGCCTCAGCGTCAGTTAGAGCCCAGTAGGCCGCCTTCGCCACTGGTGTTCCTCCGAATATCTACGCATTTCACCGCTACACTCGGAATTCCGCCTACCTCTACTCCACTCAAGAAAAACAGTTTCAATGGCAGTTCATGGGTTAAGCCCATACATTTCACCACTGACTTGCTCTCCCGCCTGCGCTCCCTTTACACCCAGTAATTCCGGACAACGCTCGCCACCTACGT
>MG|3|V4|R|131|95.55|Firmicutes|Clostridia|Clostridiales|Eubacteriaceae|Eubacterium|coprostanoligenes|
TTGCTCCCCACACTTTCGAGCCTCAGCGTCAGTTAAAGCCCAGTTGGCCGCCTTCGCCACCGGTGTTCCTCCGAATATCTACGCATTTCACCGCTACACTCGGAATTCCGCCAACCTCTACTTCACTCAAGAAAACCAGTTTCAACTGCAGTCTACAAGTTAAGCCCGTAGTTTTCACAGCTGACTTGGCTCCCCGCCTGCGCTCCCTTTACACCCAGTAATTCCGGACAACGCTTGCCACCTACG
>MG|3|V4|F|11|94.74|Firmicutes|Clostridia|Clostridiales|Eubacteriaceae|Eubacterium|coprostanoligenes|
CGTAGGTGACAAGCGTTGTCCGGAATTACTGGGTGTAAAGGGAGCGTAGGCGGGAAGCCAAGTCAGCTGTGAAAACTACGGGCTTAACCTGTAGACTGCAGTTGAAACTGGTTTTCTTGAGTGAAGTAGAGGTTGGCGGAATTCCGAGTGTAGCGGTGAAATGCGTAGATATTCGGAGGAACACCGGTGGCGAAGGCGGCCAACTGGGCTTTAACTGACGCTGAGGCTCGAAAGTGTGGGGAGCAA
>MG|3|V4|F|36|94.33|Firmicutes|Clostridia|Clostridiales|Eubacteriaceae|Eubacterium|ramulus|
CGTATGGAGCAAGCGTTATCCGGATTTACTGGGTGTAAAGGGAGCGTAGGCGGTGCTATAAGTCTGATGTGAAAGCCCGGGGCTCAACCGCGGGACTGCATTGGAAACTGTAGGACTGGAGTGTCGGAGGGGTAAGTGGAATTCCTAGTGTAGCGGTGAAATGCGTAGATATTAGGAGGAACACCAGTGGCGAAGGCGACTTTCTGGACAGTAACTGACGTTGAGGCACGAAAGTGTGGGGAGCAA
>MG|3|V4|F|35|93.55|Firmicutes|Clostridia|Clostridiales|Eubacteriaceae|Eubacterium|coprostanoligenes|
CGTATGGTGCAAGCGTTATCCGGATTTACTGGGTGTAAAGGGAGCGTAGGCGGGAAGCCAAGTCAGCTGTGAAAACTACGGGCTTAACCTGTAGACTGCAGTTGAAACTGGTTTTCTTGAGTGAAGTAGAGGTTGGCGGAATTCCGAGTGTAGCGGTGAAATGCGTAGATATTCGGAGGAACACCGGTGGCGAAGGCGGCCAACTGGGCTTTAACTGACGCTGAGGCTCGAAAGTGTGGGGAGCAA
>MG|3|V4|F|11|94.33|Firmicutes|Clostridia|Clostridiales|Eubacteriaceae|Eubacterium|coprostanoligenes|
CGTAGGTGACAAGCGTTGTCCGGATTTACTGGGTGTAAAGGGAGCGTAGGCGGGAAGCCAAGTCAGCTGTGAAAACTACGGGCTTAACCTGTAGACTGCAGTTGAAACTGGTTTTCTTGAGTGAAGTAGAGGTTGGCGGAATTCCGAGTGTAGCGGTGAAATGCGTAGATATTCGGAGGAACACCGGTGGCGAAGGCGGCCAACTGGGCTTTAACTGACGCTGAGGCTCGAAAGTGTGGGGAGCAA
>MG|3|V4|F|41|91.5|Firmicutes|Clostridia|Clostridiales|Eubacteriaceae|Eubacterium|coprostanoligenes|
CGTAGGTGGCAAGCGTTGTCCGGAATTACTGGGTGTAAAGGGAGCGTAGGCGGGAAGCCAAGTCAGCTGTGAAAACTACGGGCTTAACCTGTAGACTGCAGTTGAAACTGGTTTTCTTGAGTGAAGTAGAGGTTGGCGGAATTCCGAGTGTAGCGGTGAAATGCGTAGATATTAGGAGGAACACCAGTGGCGAAGGCGGCTTACTGGACAGTAACTGACGTTGAGGCTCGAAAGCGTGGGGAGCAA
>MG|3|V4|F|41|95.55|Firmicutes|Clostridia|Clostridiales|Eubacteriaceae|Eubacterium|ramulus|
CGTATGGAGCAAGCGTTATCCGGATTTACTGGGTGTAAAGGGAGCGTAGGCGGTGCTATAAGTCTGATGTGAAAGCCCGGGGCTCAACCGCGGGACTGCATTGGAAACTGTAGGACTGGAGTGTCGGAGGGGTAAGTGGAATTCCTAGTGTAGCGGTGAAATGCGTAGATATTAGGAGGAACACCAGTGGCGAAGGCGGCTTGCTGGACAGTAACTGACGTTGAGGCTCGAAAGCGTGGGGAGCAA
>MG|3|V4|R|10|94.38|Firmicutes|Clostridia|Clostridiales|Eubacteriaceae|Eubacterium|coprostanoligenes|
TTGCTCCCCACACTTTTCGTAGCCTCAGCGTCAGTTAAAGCCCAGTTGGCCGCCTTCGCCACCGGTGTTCCTCCGAATATCTACGCATTTCACCGCTACACTCGGAATTCCGCCAACCTCTACTTCACTCAAGAAAACCAGTTTCAACTGCAGTCTACAGGTTAAGCCCGTAGTTTTCACAGCTGACTTGGCTTCCCGCCTACGCTCCCTTTACACCCAGTAATTCCGGACAACGCTTGCCACCTACG
>MG|3|V4|F|216|96.34|Firmicutes|Clostridia|Clostridiales|Eubacteriaceae|Eubacterium|ramulus|
CGTATGGTGCAAGCGTTATCCGGATTTACTGGGTGTAAAGGGAGCGTAGGCGGTGCTATAAGTCTGATGTGAAAGCCCGGGGCTCAACCGCGGGACTGCATTGGAAACTGTAGGACTGGAGTGTCGGAGGGGTAAGTGGAATTCCTAGTGTAGCGGTGAAATGCGTAGATATTAGGAGGAACACCGGTGGCGAAGGCGGCTTACTGGACGACAACTGACGCTGAGGCTCGAAAGCGTGGGGAGCAA
>MG|3|V4|F|42|96.34|Firmicutes|Clostridia|Clostridiales|Eubacteriaceae|Eubacterium|ramulus|
CGTATGGAGCAAGCGTTATCCGGATTTACTGGGTGTAAAGGGAGCGTAGGCGGTGCTATAAGTCTGATGTGAAGCCCGGGGCTCAACCGCGGGACTGCATTGGAAACTGTAGGACTGGAGTGTCGGAGGGGTAAGTGGAATTCCTAGTGTAGCGGTGAAATGCGTAGATATTAGGAGGAACACCGGTGGCGAAGGCGGCTTACTGGACGACAACTGACGCTGAGGCTCGAAAGCGTGGGGAGCAA
>MG|3|V4|R|12|94.33|Firmicutes|Clostridia|Clostridiales|Eubacteriaceae|Eubacterium|ramulus|
TTGCTCCCCACACTTTCGTGCCTCAACGTCAGTTACTGTCCAGAAAGTCGCCTTCGCCACTGGTGTTCCTCCTAATATCTACGCATTTCACCGCTACACTAGGAATTCCACTTACCCCTCCGACACTCCAGTCCTACAGTTTCCAATGCAGTCCCGCGGTTGAGCCCCGGGCTTTCACATCAGACTTATAGCACCGCCTACGCTCCCTTTACACCCAGTAAATCCGGATAACGCTTGCTCCATACG
>MG|3|V4|F|14|95.93|Firmicutes|Clostridia|Clostridiales|Eubacteriaceae|Eubacterium|ramulus|
CGTATGGAGCAAGCGTTATCCGGATTTACTGGGTGTAAAGGGAGCGTAGGCGGTGCTATAAGTCTGATGTGAAAGCCCGGGGCTCAACCGCGGGACTGCATTGGAAACTGTAGGACTGGAGTGTCGGAGGGGTAAGTGGAATTCCTAGTGTAGCGGTGAAATGCGTAGATATTAGGAGGAACACCGGTGGCGAAGGCGGCTTACTGGACGACAACTGACGCTGAGGCGCGAAAGTGTGGGGAGCAA
>MG|3|V4|R|17|94.74|Firmicutes|Clostridia|Clostridiales|Eubacteriaceae|Eubacterium|coprostanoligenes|
TTGCTCCCCACGCTTTCGAGCCTCAGCGTCAGTTAAAGCCCAGTTGGCCGCCTTCGCCACCGGTGTTCCTCCGAATATCTACGCATTTCACCGCTACACTCGGAATTCCGCCAACCTCTACTTCACTCAAGAAAACCAGTTTCAACTGCAGTCTACAGGTTAAGCCCGTAGTTTTCACAGCTGACTTGGCTTCCCGCCTACGCTCCCTTTACACCCAGTAATTCCGGACAACGCTTGCCACCTACG
>MG|3|V4|F|25|95.93|Firmicutes|Clostridia|Clostridiales|Eubacteriaceae|Eubacterium|coprostanoligenes|
CGTAGGTGGCAAGCGTTGTCCGGAATTACTGGGTGTAAAGGGAGCGTAGGCGGGAGAGCAAGTCAGCTGTGAAAACTACAGGCTTAACCTGTAGACTGCAGTTGAAACTGTTTTTCTTGAGTGAAGTAGAGGTTGGCGGAATTCCGAGTGTAGCGGTGAAATGCGTAGATATTCGGAGGAACACCGGTGGCGAAGGCGGCCAACTGGGCTTTAACTGACGCTGAGGCTCGAAAGTGTGGGGAGCAA
>MG|3|V4|F|22|96.22|Firmicutes|Clostridia|Clostridiales|Eubacteriaceae|Eubacterium|ramulus|
CGTAGGTGGCAAGCGTTGTCCGGATTTACTGGGTGTAAAGGGAGCGTAGGCGGTGCTATAAGTCTGATGTGAAAGCCCGGGGCTCAACCGCGGGACTGCATTGGAAACTGTAGGACTGGAGTGTCGGAGGGGTAAGTGGAATTCCTAGTGTAGCGGTGAAATGCGTAGATATTAGGAGGAACACCGGTGGCGAAGGCGGCTTACTGGACGACAACTGACGCTGAGGCTCGAAAGCGTGGGGAGCAA
>MG|3|V4|F|42|96.36|Firmicutes|Clostridia|Clostridiales|Eubacteriaceae|Eubacterium|ramulus|
CGTATGGAGCAAGCGTTATCCGGATTTACTGGGTGTAAAGGGGAGCGTAGGCGGTGCTATAAGTCTGATGTGAAAGCCCGGGGCTCAACCGCGGGACTGCATTGGAAACTGTAGGACTGGAGTGTCGGAGGGGTAAGTGGAATTCCTAGTGTAGCGGTGAAATGCGTAGATATTAGGAGGAACACCGGTGGCGAAGGCGGCTTACTGGACGACAACTGACGCTGAGGCTCGAAAGCGTGGGGAGCAA
>MG|3|V4|F|10|96.36|Firmicutes|Clostridia|Clostridiales|Eubacteriaceae|Eubacterium|ramulus|
CGTATGGAGCAAGCGTTATCCGGATTTACTGGGTGTAAAGGGAGCGTAGGCGGTGCTATAAGTCTGATGTGAAAGCCCGGGGGCTCAACCGCGGGACTGCATTGGAAACTGTAGGACTGGAGTGTCGGAGGGGTAAGTGGAATTCCTAGTGTAGCGGTGAAATGCGTAGATATTAGGAGGAACACCGGTGGCGAAGGCGGCTTACTGGACGACAACTGACGCTGAGGCTCGAAAGCGTGGGGAGCAA
>MG|3|V4|F|90|95.12|Firmicutes|Clostridia|Clostridiales|Eubacteriaceae|Eubacterium|coprostanoligenes|
CGTAGGTGGCAAGCGTTGTCCGGAATTACTGGGTGTAAAGGGAGCGCAGGCGGGAGAGCAAGTCAGTGGTGAAATGTATGGGCTTAACCCATGAACTGCCATTGAAACTGTTTTTCTTGAGTGAAGTAGAGGTAGGCGGAATTCCGAGTGTAGCGGTGAAATGCGTAGATATTCGGAGGAACACCAGTGGCGAAGGCGGCCTACTGGGCTTTAACTGACGCTGAGGCTCGAAAGTGTGGGGAGCAA
>MG|3|V4|F|17|94.78|Firmicutes|Clostridia|Clostridiales|Eubacteriaceae|Eubacterium|coprostanoligenes|
CGTAGGTGGCAAGCGTTGTCCGGAATTACTGGGTGTAAAGGGAGCGTAGGCGGGAAGCCAAGTCAGCTGTGAAAACTACGGGCTTAACCTGTAGACTGCAGTTGAAACTGGTTTTCTTGAGTGAAGTAGAGGTTGGCGGAATTCCGAGTGTAGCGGTGAAATGCGTAGATATTCGGAGGAACACCGGTGGCGAAGGCGGCCAACTGGGCTTTAACTGACGCGTGAGGCTCGAAAGTGTGGGGAGCAAA
>MG|3|V4|F|31|94.74|Firmicutes|Clostridia|Clostridiales|Eubacteriaceae|Eubacterium|coprostanoligenes|
CGTAGGTGGCAAGCGTTGTCCGGAATTACTGGGTGTAAAGGGAGCGTAGGCGGGAAGCCAAGTCAGCTGTGAAAACTACGGGCTTAACTTGTAGACTGCAGTTGAAACTGGTTTTCTTGAGTGAAGTAGAGGTTGGCGGAATTCCGAGTGTAGCGGTGAAATGCGTAGATATTCGGAGGAACACCGGTGGCGAAGGCGGCCAACTGGGCTTTAACTGACGCTGAGGCTCGAAAGTGTGGGGAGCAA
>MG|3|V4|F|36|96.34|Firmicutes|Clostridia|Clostridiales|Eubacteriaceae|Eubacterium|ramulus|
CGTATGGAGCAAGCGTTATCCGGATTTACTGGGTGTAAAGGGAGCGTAGGCGGTGCTATAAGTCTGATGTGAAAGCCCGGGGCTCAACCGCGGGACTGCATTGGAAACTGTAGGACTGGAGTGTCGGAGGGGTAAGTGGAATTCCTAGTGTAGCGGTGAAATGCGTAGATATTAGGAGGAACACCAGTGGCGAAGGCGGCTTGCTGGACGACAACTGACGCTGAGGCGCGAAAGCGTGGGGAGCAA
>MG|3|V4|F|18|94.02|Firmicutes|Clostridia|Clostridiales|Eubacteriaceae|Eubacterium|coprostanoligenes|
CGTAGGTGGCAAGCGTTGTCCGGAATTACTGGGTGTAAAGGGAGCGTAGGCGGGAAGCCAAGTCAGCTGTGAAAACTACGGGCTTAACCTGTAGACTGCAGTTGAAACTGGTTTTCTTGAGTGAAGTAGAGGTTGGCGGAATTCCGAGTGTAGCGGTGAAATGCGTAGATATTCGGAGGAACACCGGTGGCGAAGGCGGCCAACTGGGCTTTAACTGACGCGTGAGGCTACGAAAAGTGTGGGGAGCAAA
>MG|3|V4|F|29|96.64|Firmicutes|Clostridia|Clostridiales|Eubacteriaceae|Eubacterium|ramulus|
CGTAGGTGGCAAGCGTTATCCGGATTTACTGGGTGTAAAGGGAGCGTAGGCGGTGCTATAAGTCTGATGTGAAAGCCCGGGGCTCAACCGCGGGACTGCATTGGAAACTGTAGGACTGGAGTGTCGGAGGGGTAAGTGGAATTCCTAGTGTAGCGGTGAAATGCGTAGATATTAGGAGGAACACCGGTGGCGAAGGCGGCTTACTGGACGACAACTGACGCTGAGGCTCGAAAGCGTGGGGAGCAA
>MG|3|V4|R|78|95.14|Firmicutes|Clostridia|Clostridiales|Eubacteriaceae|Eubacterium|coprostanoligenes|
TTGCTCCCCACACTTTCGAGCCTCAGCGTCAGTTAAAGCCCAGTTGGCCGCCTTCGCCACCGGTGTTCCTCCGAATATCTACGCATTTCACCGCTACACTCGGAATTCCGCCAACCTCTACTTCACTCAAGAAAACCAGTTTCAACTGCAGTCTACAAGTTAAGCCCGTAGTTTTCACAGCTGACTTGGCTCCCCGCCTACGCTCCCTTTACACCCAGTAATTCCGGACAACGCTTGCCACCTACG
>MG|3|V4|F|1071|95.16|Firmicutes|Clostridia|Clostridiales|Eubacteriaceae|Eubacterium|coprostanoligenes|
CGTAGGTGGCAAGCGTTGTCCGGAATTACTGGGTGTAAAGGGAGCGTAGGCGGGAAGCCAAGTCAGCTGTGAAAACTACGGGCTTAACCTGTAGACTGCAGTTGAAACTGGTTTTCTTGAGTGAAGTAGAGGTTGGCGGAATTCCGAGTGTAGCGGTGAAATGCGTAGATATTCGGAGGAACACCGGTGGCGAAGGCGGCCAACTGGGCTTTAACTGACGCTGAGGCTCGAAAGTGTGGGGAGCAAA
>MG|3|V4|F|2190|96.75|Firmicutes|Clostridia|Clostridiales|Eubacteriaceae|Eubacterium|ramulus|
CGTATGGAGCAAGCGTTATCCGGATTTACTGGGTGTAAAGGGAGCGTAGGCGGTGCTATAAGTCTGATGTGAAAGCCCGGGGCTCAACCGCGGGACTGCATTGGAAACTGTAGGACTGGAGTGTCGGAGGGGTAAGTGGAATTCCTAGTGTAGCGGTGAAATGCGTAGATATTAGGAGGAACACCGGTGGCGAAGGCGGCTTACTGGACGACAACTGACGCTGAGGCTCGAAAGCGTGGGGAGCAA
>MG|3|V4|F|10|93.12|Firmicutes|Clostridia|Clostridiales|Eubacteriaceae|Eubacterium|coprostanoligenes|
CGTAGGTGGCAAGCGTTGTCCGGAATTACTGGGTGTAAAGGGAGCGTAGGCGGGAAGCCAAGTCAGCTGTGAAAACTACGGGCTTAACCTGTAGACTGCAGTTGAAACTGGTTTTCTTGAGTGAAGTAGAGGTTGGCGGAATTCCGAGTGTAGCGGTGAAATGCGTAGATATTCGGAGGAACACCAGTGGCGAAGGCGGCTTGCTGGGCTCTAACTGACGCTGAGGCTCGAAAGTGTGGGGAGCAA
>MG|3|V4|F|16|92.62|Firmicutes|Clostridia|Clostridiales|Eubacteriaceae|Eubacterium|ramulus|
CGTATGGAGCAAGCGTTATCCGGATTTACTGGGTGTAAAGGGAGCGTAGGCGGTGCTATAAGTCTGATGTGAAAGCCCGGGGCTCAACCGCGGGACTGCATTGGAAACTGTAGGACTGGAGTGTCGGAGGGGTAAGTGGAATTCCTAGTGTAGCGGTGAAATGCGTAGATATTTGGAAGAACACCGGTGGCGAAGGCGGCCTTCTGGGCCACAACTGACGCTGAGGAGCGAAAGCTAGGGGAGCGA
>MG|3|V4|F|29|96.72|Firmicutes|Clostridia|Clostridiales|Eubacteriaceae|Eubacterium|ramulus|
CATATGGAGCAAGCGTTATCCGGATTTACTGGGTGTAAAGGGAGCGTAGGCGGTGCTATAAGTCTGATGTGAAAGCCCGGGGCTCAACCGCGGGACTGCATTGGAAACTGTAGGACTGGAGTGTCGGAGGGGTAAGTGGAATTCCTAGTGTAGCGGTGAAATGCGTAGATATTAGGAGGAACACCGGTGGCGAAGGCGGCTTACTGGACGACAACTGACGCTGAGGCTCGAAAGCGTGGGGAGCAA
>MG|3|V4|F|17|94.74|Firmicutes|Clostridia|Clostridiales|Eubacteriaceae|Eubacterium|coprostanoligenes|
CGTAGGTGGCGAGCGTTATCCGGAATCACTGGGTGTAAAGGGAGCGCAGGCGGGGAGCCAAGTCAGCTGTGAAAACTACGGGCTTAACCTGTAGACTGCAGTTGAAACTGGTTTTCTTGAGTGAAGTAGAGGTTGGCGGAATTCCGAGTGTAGCGGTGAAATGCGTAGATATTCGGAGGAACACCGGTGGCGAAGGCGGCCAACTGGGCTTTAACTGACGCTGAGGCTCGAAAGTGTGGGGAGCAA
>MG|3|V4|F|52|97.15|Firmicutes|Clostridia|Clostridiales|Eubacteriaceae|Clostridium / Eubacterium|limosum|
CGTAAGGGACAAGCGTTGTCCGGAATCACTGGGCGTAAAGGGCGCGTAGGCGGTTTAGTAAGTCTGATGTGAAAGGTACCGGCTCAACCGGTGACATGCATTGGAAACTGCTAGACTTGAGTATTGGAGAGGCAAGTGGAATTCCTAGTGTAGCGGTGAAATGCGTAGATATTAGGAGGAACACCAGTGGCGAAGGCGGCTTGCTGGACAAATACTGACGCTGAGGTGCGAAAGCGTGGGGAGCGA
>MG|3|V4|F|15|95.55|Firmicutes|Clostridia|Clostridiales|Eubacteriaceae|Eubacterium|ramulus|
CGTATGGAGCAAGCGTTATCCGGATTTACTGGGTGTAAAGGGAGCGTAGGCGGTGCTATAAGTCTGATGTGAAAGCCCGGGGCTCAACCGCGGGACTGCATTGGAAACTGTAGGACTGGAGTGTCGGAGGGGTAAGCGGAATTCCTAGTGTAGCGGTGAAATGCGTAGATATTAGGAGGAACACCAGTGGCGAAGGCGGCTTACTGGACAGTAACTGACGTTGAGGCTCGAAAGCGTGGGGAGCAA
>MG|3|V4|F|22|86.64|Firmicutes|Clostridia|Clostridiales|Eubacteriaceae|Eubacterium|ruminantium|
CGTAGGGAGCGAGCGTTATCCGGATTTATTGGGTGTAAAGGGTGCGTAGATGGATATGCAAGTTGGTTGTGAAATACCTTGGCTTAACTAAGGAACTGCAACCAAAACTGTAAATCTTGAGTACTGGAGGGGAAAGCGGAATTCCTAGTGTAGCGGTGAAATGCGTAGATATTAGGAAGAACACCGGTGGCGAAGGCGGCTTTCTGGACAGAAACTGACATTGAGGCACGAAAGTGTGGGGAGCAA
>MG|3|V4|R|15|95.55|Firmicutes|Clostridia|Clostridiales|Eubacteriaceae|Eubacterium|ramulus|
TTGCTCCCCACGCTTTCGAGCCTCAACGTCAGTTACTGTCCAGCAAGCCGCCTTCGCCACTGGTGTTCCTCCTAATATCTACGCATTTCACCGCTACACTAGGAATTCCACTTACCCCTCCGACACTCCAGTCCTACAGTTTCCAATGCAGTCCCGCGGTTGAGCCCCGGGCTTTCACATCAGACTTATAGCACCGCCTACGCTCCCTTTACACCCAGTAAATCCGGATAACGCTTGCTCCATACG
>MG|3|V4|R|12|94.14|Firmicutes|Clostridia|Clostridiales|Eubacteriaceae|Eubacterium|coprostanoligenes|
TTGCTCCCCACACTTTCGAGCCTCAGCGTCAGTTAAAGCCCAGTTGGCCGCCTTCGCCACCGGTGTTCCTCCGAATATCTACGCATTTCACCGCTACACTCGGAATTCCGCCAACCTCTACTTCACTCAAGAAAACCAGTTTCAACTGCAGTCTACAGGTTAAGCCCGTAGTTTTCACAGCTGACTTGGCTTCCCGCCTACGCTCCCTTTACACCCAGTAAATCCGGATAACGCTTGCTCCATACG
>MG|3|V4|F|17|94.38|Firmicutes|Clostridia|Clostridiales|Eubacteriaceae|Eubacterium|coprostanoligenes|
CGTAGGTGGCAAGCGTTGTCCGGAATTACTGGGTGTAAAGGGAGCGTAGGCGGGAAGCCAAGTCAGCTGTGAAAACTACGGGCTTAACCTGTAGACTGCAGTTGAAACTGGTTTTCTTGAGTGAAGTAGAGGTTGGCGGAATTCCGAGTGTAGCGGTGAAATGCGTAGATATTCGGAGGAACACCGGTGGCGAAGGCGGCCAACTGGGCTTTAACTGACGCTGAGGCTCGAAAAGTGTGGGGGAGCAA
>MG|3|V4|F|10|91.39|Firmicutes|Clostridia|Clostridiales|Eubacteriaceae|Eubacterium|ramulus|
CGTATGGAGCAAGCGTTATCCGGATTTACTGGGTGTAAAGGGAGCGTAGGCGGTGCTATAAGTCTGATGTGAAAGCCCGGGGCTCAACCGCGGGACTGCATTGGAAACTGTAGGACTGGAGTGTCGGAGGGGTAAGTGGAATTCCAAGTGTAGCGGTGGAATGCGCAGATATTTGGAAGAACACCGGTGGCGAAGGCGGCCTTCTGGGCCACAACTGACGCTGAGGAGCGAAAGCTAGGGGAGCGA
>MG|3|V4|R|64|96.36|Firmicutes|Clostridia|Clostridiales|Eubacteriaceae|Eubacterium|ramulus|
TTGCTCCCCACGCTTTCGAGCCTCAGCGTCAGTTGTCGTCCAGTAAGCCGCCTTCGCCACCGGTGTTCCTCCTAATATCTACGCATTTCACCGCTACACTAGGAATTCCGCTTACCCCTCCGACACTCCAGTCCTACAGTTTCCAATGCAGTCCCGCGGTTGAGCCCCGGGCTTTCACATCAGACTTATAGCACCGCCTACGCTCCCTTTACACCCAGTAAATCCGGATAACGCTTGCTCCATACGT
>MG|3|V4|F|12|95.53|Firmicutes|Clostridia|Clostridiales|Eubacteriaceae|Eubacterium|ramulus|
CGTATGGAGCAAGCGTTATCCGGATTTACTGGGTGTAAAGGGAGCGTAGGCGGTGCTATAAGTCTGATGTGAAAGCCCGGGGCTCAACCGCGGGACTGCATTGGAAACTGTAGGACTGGAGTGTCGGAGGGGTAAGTGGAATTCCTAGTGTAGCGGTGAAATGCGTAGATATTGGGAGGAACACCAGTGGCGAAGGCGGCTTTCTGGACGACAACTGACGCTGAGGCGCGAAAGTGTGGGGAGCAA
>MG|3|V4|F|10|90.76|Firmicutes|Clostridia|Clostridiales|Eubacteriaceae|Eubacterium|ruminantium|
CGTATGGTGCAAGCGTTATCCGGATTTACTGGGTGTAAAGGGCGCGCAGGCGGGCAGGCAAGTCAGTCGTGAAATGCCGGGGCTCAACCCCGGAGCTGCGATTGAAACTGCAGGTCTTGAGTATCGGAGAGGAAAGCGGAATTCCCAGTGTAGCGGTGAAATGCGTAGATATTGGGAGGAACACCAGTGGCGAAGGCGGCTTTCTGGACGACAACTGACGCTGAGGCGCGAAAGTGTGGGGAGCAA
>MG|3|V4|F|33|94.72|Firmicutes|Clostridia|Clostridiales|Eubacteriaceae|Eubacterium|sp.|
CGTAGGGGGCGAGCGTTATCCGGAATTATTGGGCGTAAAGAGTACGTAGGTGGCTCTTTAAGCGCAGGGTTTAAGGCAATGGCCCAACCATTGTTCGCCCTGCGAACTGGAGAGCTTGAGTGCAGGAGAGGAAAGCGGAATTCCTGGTGTAGCGGTGAAATGCGTAGATATCAGGAGGAACACCAGTGGCGAAGGCGGCTTTCTGGACTGTTACTGACACTGAGGTACGAAAGCGTGGGGAGCAA
>MG|3|V4|F|13|95.16|Firmicutes|Clostridia|Clostridiales|Eubacteriaceae|Eubacterium|coprostanoligenes|
CGTAGGTGGCAAGCGTTGTCCGGAATTACTGGGTGTAAAGGGAGCGTAGGCGGGAAGCCAAGTCAGCTGTGAAAACTACGGGCTTAACCTGTAGACTGCAGTTGAAACTGGTTTTTCTTGAGTGAAGTAGAGGTTGGCGGAATTCCGAGTGTAGCGGTGAAATGCGTAGATATTCGGAGGAACACCGGTGGCGAAGGCGGCCAACTGGGCTTTAACTGACGCTGAGGCTCGAAAGTGTGGGGAGCAA
>MG|3|V4|R|36|95.12|Firmicutes|Clostridia|Clostridiales|Eubacteriaceae|Eubacterium|coprostanoligenes|
TTGCTCCCCACACTTTCGAGCCTCAGCGTCAGTTAAAGCCCAGTAGGCCGCCTTCGCCACTGGTGTTCCTCCGAATATCTACGCATTTCACCGCTACACTCGGAATTCCGCCTACCTCTACTTCACTCAAGAAAAACAGTTTCAATGGCAGTTCATGGGTTAAGCCCATACATTTCACCACTGACTTGCTCTCCCGCCTGCGCTCCCTTTACACCCAGTAATTCCGGACAACGCTTGCCACCTACG
>MG|3|V4|F|239|95.97|Firmicutes|Clostridia|Clostridiales|Eubacteriaceae|Eubacterium|ramulus|
CGTATGGAGCAAGCGTTATCCGGATTTACTGGGTGTAAAGGGAGCGTAGGCGGTGCTATAAGTCTGATGTGAAAGCCCGGGGCTCAACCGCGGGACTGCATTGGAAACTGTAGGACTGGAGTGTCGGAGGGGTAAGTGGAATTCCTAGTGTAGCGGTGAAATGCGTAGATATTAGGAGGAACACCAGTGGCGAAGGCGGCTTACTGGACAGTAACTGACGTTGAGGCTCGAAAGCGTGGGGAGCAAA
>MG|3|V4|F|17|93.9|Firmicutes|Clostridia|Clostridiales|Eubacteriaceae|Eubacterium|ramulus|
CGTATGGAGCAAGCGTTATCCGGATTTACTGGGTGTAAAGGGAGCGTAGGCGGTGCTATAAGTCTGATGTGAAAGCCCGGGGCTCAACCGCGGGACTGCATTGGAAACTGTAGGACTGGAGTGTCGGAGGGGTAAGTGGAATTCCTAGTGTAGCGGTGAAATGCGTAGATATTAGGAGGAACACCAGTTGCGAAGGCGGCTCTCTGGACTGTAACTGACACTGAGGCACGAAAGCGTGGGGAGCAA
>MG|3|V4|R|20|95.53|Firmicutes|Clostridia|Clostridiales|Eubacteriaceae|Eubacterium|ramulus|
TTGCTCCCCACGCTTTCGAGCCTCAACGTCAGTTACCGTCCAGTAAGCCGCCTTCGCCACCGGTGTTCCTCCTAATATCTACGCATTTCACCGCTACACTAGGAATTCCACTTACCCCTCCGACACTCCAGTCCTACAGTTTCCAATGCAGTCCCGCGGTTGAGCCCCGGGCTTTCACATCAGACTTATAGCACCGCCTACGCTCCCTTTACACCCAGTAAATCCGGATAACGCTTGCTCCATACG
>MG|3|V4|F|19|95.8|Firmicutes|Clostridia|Clostridiales|Eubacteriaceae|Eubacterium|ramulus|
CGTAGGTGGCAAGCGTTGTCCGGAATTACTGGGTGTAAAGGGAGCGTAGGCGGTGCTATAAGTCTGATGTGAAAGCCCGGGGCTCAACCGCGGGACTGCATTGGAAACTGTAGGACTGGAGTGTCGGAGGGGTAAGTGGAATTCCTAGTGTAGCGGTGAAATGCGTAGATATTAGGAGGAACACCGGTGGCGAAGGCGGCTTACTGGACGACAACTGACGCTGAGGCTCGAAAGCGTGGGGAGCAA
>MG|3|V4|F|125|86.53|Firmicutes|Clostridia|Clostridiales|Gracilibacteraceae|Gracilibacter|thermotolerans|
CGTAGGGGGCGAGCGTTGTCCGGAATGACTGGGCGTAAAGGGCGCGTAGGCGGCTGTGTAAGTCTGGAGTGAAAGTCCTGCTTTTAAGGTGGGAATTGCTTTGGAGACTGCATGGCTTGAGTGCGGAAGAGGCAAGTGGAATTCCCAGTGTAGCGGTGAAATGCGTAGAGATTGGGAAGAACACCAGTGGCGAAGGCGACTTGCTGGGCCGTAACTGACGCTGAGGCGCGAAAGCGTGGGGAGCGA
>MG|3|V4|F|11|87.04|Firmicutes|Clostridia|Clostridiales|Gracilibacteraceae|Gracilibacter|thermotolerans|
CGTAGGGGGCAAGCGTTGTCCGGAATGATTGGGCGTAAAGGGCGTGTAGGCGGCGATTTAAGTCTGGAGTGAAAGTCCTGCTTTTAAGGTGGGAATTGCTTTGGATACTGGATGGCTAGAGTGCAGGAGAGGTTAGTGGAATTCCCAGTGTAGCGGTGAAATGCGTAGAGATTGGGAGGAACACCAGTGGCGAAGGCGACTAACTGGACTGTAACTGACGCTGAGGCGCGAAAGTGTGGGGAGCAA
>MG|3|V4|F|11|86.12|Firmicutes|Clostridia|Clostridiales|Gracilibacteraceae|Gracilibacter|thermotolerans|
CGTAGGGGGCGAGCGTTGTCCGGAATGACTGGGCGTAAAGGCGCGTAGGCGGCTGTGTAAGTCTGGAGTGAAAGTCCTGCTTTTAAGGTGGGAATTGCTTTGGAGACTGCATGGCTTGAGTGCGGAAGAGGCAAGTGGAATTCCCAGTGTAGCGGTGAAATGCGTAGAGATTGGGAAGAACACCAGTGGCGAAGGCGACTTGCTGGGCCGTAACTGACGCTGAGGCGCGAAAGCGTGGGGAGCGA
>MG|3|V4|R|49|86.53|Firmicutes|Clostridia|Clostridiales|Gracilibacteraceae|Gracilibacter|thermotolerans|
TCGCTCCCCACGCTTTCGCGCCTCAGCGTCAGTTACGGCCCAGCAAGTCGCCTTCGCCACTGGTGTTCTTCCCAATCTCTACGCATTTCACCGCTACACTGGGAATTCCACTTGCCTCTTCCGCACTCAAGCCATGCAGTCTCCAAAGCAATTCCCACCTTAAAAGCAGGACTTTCACTCCAGACTTACACAGCCGCCTACGCGCCCTTTACGCCCAGTCATTCCGGACAACGCTCGCCCCCTACG
>MG|3|V4|F|10|96.76|Firmicutes|Clostridia|Clostridiales|Lachnospiraceae|Blautia|sp.|
CGTAGGGGGGCAAGCGTTATCCGGATTTACTGGGTGTAAAGGGAGCGTAGACGGGACAGCAAGTCTGATGTGAAAGGCGGGGGCTCAACCCCCGGACTGCATTGGAAACTGCTGACCTGGAGTACCGGAGGGGTAAGCGGAATTCCTAGTGTAGCGGTGAAATGCGTAGATATTAGGAGGAACACCGGTGGCGAAGGCGGCTTACTGGACGGTAACTGACGTTGAGGCTCGAAAGCGTGGGGAGCAA
>MG|3|V4|F|10|93.09|Firmicutes|Clostridia|Clostridiales|Lachnospiraceae|Blautia|torques|
CGTATGGTGCAAGCGTTATCCGGATTTACTGGGTGTAAAGGGCGTGTAGGCGGAGCTGCAAGTCAGATGTGAAATCCCGGGGCTCAACCCCGGAACTGCATTTGAAACTGTAGCCCTTGAGTATCGGAGAGGCAAGCGGAATTCCTAGTGTAGCGGTGAAATGCGTAGATATTAGGAGGAACACCAGTGGCGAAGGCGGCTTACTGGACAGTAACTGACGTTGAGGCTCGAAAGCGTGGGGAGCAA
>MG|3|V4|R|14|96.2|Firmicutes|Clostridia|Clostridiales|Lachnospiraceae|[Ruminococcus]|torques|
TTGCTCCCCACGCTTTCGAGCCTCAACGTCAGTTACTGTCCAGCAAGCCGCCTTCGCCACTGGTGTTCCTCCTAATATCTACGCATTTCACCGCTACACTAGGAATTCCACTTGCCTCTCCAGCACTCCAGATCAACAGTTTCCAAAGCAGTCCCGGGGTTGAGCCCCGGGCTTTCACTTCAGACTTGCCGTTCCGTCTACGCTCCCTTTACACCCAGTAAATCCGGATAACGCTTGCCCCCCTACGT
>MG|3|V4|F|14|95.58|Firmicutes|Clostridia|Clostridiales|Lachnospiraceae|Blautia|sp.|
CGTAGGGGGGCAAGCGTTATCCGGATTTACTGGGTGTAAAGGGAGCGTAGACGGGACAGCAAGTCTGATGTGAAAGGCGGGGGGCTCAACCCCCCGGACTGCATTGGAAACTGCTGGCCTGGAGTACCGGAGGGGTAAGCGGAATTCCTAGTGTAGCGGTGAAATGCGTAGATATTAGGAGGAACACCGGTGGCGAAGGCGGCTTACTGGACGGTAACTGACGTTGAGGCTCGAAAGCGTGGGGAGCAA
>MG|3|V4|F|119|88.66|Firmicutes|Clostridia|Clostridiales|Lachnospiraceae|Blautia|producta|
CGTAGGGAGCAAGCGTTATCCGGATTTATTGGGTGTAAAGGGTGCGTAGACGGGAGAGCAAGTTGGTTGTGAAATCCCTCGGCTTAACTGAGGAACTGCAACCAAAACTATTCTTCTTGAGTGCTGGAGAGGAAAGTGGAATTCCTAGTGTAGCGGTGAAATGCGTAGATATTAGGAGGAACACCAGTGGCGAAGGCGACTTTCTGGACAGTAACTGACGTTGAGGCACGAAAGTGTGGGGAGCAAA
>MG|3|V4|R|18|95.12|Firmicutes|Clostridia|Clostridiales|Lachnospiraceae|[Ruminococcus]|torques|
TTGCTCCCCACGCTTTCGAGCCTCAACGTCAGTTACCGTCCAGCAAGCCGCCTTCGCCACTGGTGTTCCTCCTAATATCTACGCATTTCACCGCTACACTAGGAATTCCACTTGCCTCTCCGGTACTCCAGCTACACAGTTTCCAAAGCAATCCCGGGGTTGAGCCCCGGGTTTTCACTCCAGACTTGCCTATCCGTCTACGCTCCCTTTACACCCAGTAAATCCGGATAACGCTTGCACCATACG
>MG|3|V4|F|11|88.93|Firmicutes|Clostridia|Clostridiales|Lachnospiraceae|[Ruminococcus]|gnavus|
CATAGGGGGCAAGCGTTATCCGGATTTATTGGGTGTAAAGGGTGCGTAGATGGAGGAGCAAGTTGGTTGTGAAATCCCTCGGCTCAACTGAGGAACTGCAACCAAAACTACTTCCCTTGAGTGTCGGAGAGGAAAGTGGAATTCCTAGTGTAGCGGTGAAATGCGTAGATATTAGGAGGAACACCAGTGGCGAAGGCGGCTTGCTGGACAGTAACTGACGTTGAGGCTCGAAAGCGTGGGGAGCAA
>MG|3|V4|F|33|95.55|Firmicutes|Clostridia|Clostridiales|Lachnospiraceae|Lachnoclostridium|algidixylanolyticum|
CGTAGGGGGCAAGCGTTATCCGGATTTACTGGGTGTAAAGGGAGCGTAGACGGCTGTGCAAGTCTGGAGTGAAAACCCGGGGCTCAACCCCCGGGATTGCTTTGGAAACTGTGTAGCTGGAGTACCGGAGAGGCAAGTGGAATTCCTAGTGTAGCGGTGAAATGCGTAGATATTAGGAGGAACACCAGTGGCGAAGGCGGCTTGCTGGACGGTAACTGACGTTGAGGCTCGAAAGCGTGGGGAGCAA
>MG|3|V4|R|11|95.93|Firmicutes|Clostridia|Clostridiales|Lachnospiraceae|Lachnoclostridium|algidixylanolyticum|
TTGCTCCCCACGCTTTCGAGCCTCAACGTCAGTTACTGTCCAGCAAGCCGCCTTCGCCACTGGTGTTCCTCCTAATATCTACGCATTTCACCGCTACACTAGGAATTCCACTTGCCTCTCCGGTACTCCAGCTACACAGTTTCCAAAGCAATCCCGGGGTTGAGCCCCGGGTTTTCACTCCAGACTTGCACAGCCGTCTACGCTCCCTTTACACCCAGTAAATCCGGATAACGCTTGCCCCCTACG
>MG|3|V4|R|21|96.75|Firmicutes|Clostridia|Clostridiales|Lachnospiraceae|[Ruminococcus]|torques|
TTGCTCCCCACGCTTTCGAGCCTCAACGTCAGTTACTGTCCAGCAAGCCGCCTTCGCCACTGGTGTTCCTCCTAATATCTACGCATTTCACCGCTACACTAGGAATTCCACTTGCCTCTCCAGCACTCCAGATCAACAGTTTCCAAAGCAGTCCCGGGGTTGAGCCCCGGGCTTTCACTTCAGACTTGCCGTTCCGTCTACGCTCCCTTTACACCCAGTAAATCCGGATAACGCTTGCACCATACG
>MG|3|V4|F|11|94.31|Firmicutes|Clostridia|Clostridiales|Lachnospiraceae|Lachnoclostridium|algidixylanolyticum|
CGTAGGGGGCAAGCGTTATCCGGATTTACTGGGTGTAAAGGGAGCGTAGACGGCTGTGCAAGTCTGGAGTGAAAACCCGGGGCTCAACCCCGGGATTGCTTTGGAAACTGTGTAGCTGGAGTACCGGAGAGGCAAGTGGAATTCCTAGTGTAGCGGTGAAATGCGTAGATATTAGGAGGAACACCAGTTGCGAAGGCGGCTCTCTGGACTGTAACTGACACTGAGGCACGAAAGCGTGGGGAGCAA
>MG|3|V4|R|27|89.12|Firmicutes|Clostridia|Clostridiales|Lachnospiraceae|[Ruminococcus]|torques|
TTGCTCCCCACGCTTTCGAGCCTCAACGTCAGTTACTGTCCAGTAAGCCGCCTTCGCCACTGGTGTTCCTCCTAATATCTACGCATTTCACCGCTACACTAGGAATTCCACTTTCCTCTCCGACACTCAAGGGAAGTAGTTTTGGTTGCAGTTCCTCAGTTGAGCCGAGGGATTTCACAACCAACTTGCTCCTCCATCTACGCACCCTTTACACCCAATAAATCCGGATAACGCTTGCCCCCTATG
>MG|3|V4|R|18|92.31|Firmicutes|Clostridia|Clostridiales|Lachnospiraceae|Roseburia|faecis|
TTGCTCCCCACGCTTTCGCGCCTCAGCGTCAGTTGTCGTCCAGCAAGCCGCCTTCGCCACTGGTGTTCCTCCTAATATCTACGCATTTCACCGCTACACTAGGAATTCCGCTTGCCTCTCCGATACTCAAGGGCTACAGTTTCAAATGCAGTTCCGGGGTTGAGCCCCGGGATTTCACATCTGACTTGCAGCTCCGCCTACACGCCCTTTACACCCAGTAAATCCGGATAACGCTTGCACCATACGT
>MG|3|V4|F|10|97.06|Firmicutes|Clostridia|Clostridiales|Lachnospiraceae|Ruminococcus / [Ruminococcus] / [Ruminococcus]|torques|
CGTAGGGGGGCAAGCGTTATCCGGATTTACTGGGTGTAAAGGGAGCGTAGACGGAACGGCAAGTCTGAAGTGAAAGCCCGGGGCTCAACCCCGGGACTGCTTTGGAAACTGTTGATCTAGAGTGCTGGAGAGGCAAGTGGAATTCCTAGTGTAGCGGTGAAATGCGTAGATATTAGGAGGAACACCAGTGGCGAAGGCGGCTTGCTGGACAGTAACTGACGTTGAGGCTCGAAAGCGTGGGGAGCAA
>MG|3|V4|F|17|95.53|Firmicutes|Clostridia|Clostridiales|Lachnospiraceae|Roseburia|faecis|
CGTATGGAGCAAGCGTTATCCGGATTTACTGGGTGTAAAGGGAGCGTAGGCGGTGCTATAAGTCTGATGTGAAAGCCCGGGGCTCAACCGCGGGACTGCATTGGAAACTGTGTTACTGGAGTGTCGGAGGGGTAAGTGGAATTCCTAGTGTAGCGGTGAAATGCGTAGATATTAGGAGGAACACCGGTGGCGAAGGCGGCTTACTGGACGACAACTGACGCTGAGGCTCGAAAGCGTGGGGAGCAA
>MG|3|V4|R|11|97.15|Firmicutes|Clostridia|Clostridiales|Lachnospiraceae|Ruminococcus / [Ruminococcus]|torques|
TTGCTCCCCACGCTTTCGAGCCTCAACGTCAGTTACTGTCCAGCAAGCCGCCTTCGCCACTGGTGTTCCTCCTAATATCTACGCATTTCACCGCTACACTAGGAATTCCACTTGCCTCTCCAGCACTCTAGATCAACAGTTTCCAAAGCAGTCCCGGGGTTGAGCCCCGGGCTTTCACTTCAGACTTGCCGTTCCGTCTACGCTCCCTTTACACCCAGTAAATCCGGATAACGCTTGCACCATACG
>MG|3|V4|F|24|94.74|Firmicutes|Clostridia|Clostridiales|Lachnospiraceae|Roseburia|intestinalis|
CGTATGGTGCAAGCGTTATCCGGATTTACTGGGTGTAAAGGGAGCGTAGACGGATAGGCAAGTCTGGAGTGAAAGCCCGGGGCTCAACCCCGGGACTGCTTTGGAAACTGTAGGACTGGAGTGTCGGAGGGGTAAGTGGAATTCCTAGTGTAGCGGTGAAATGCGTAGATATTAGGAGGAACACCGGTGGCGAAGGCGGCTTACTGGACGACAACTGACGCTGAGGCTCGAAAGCGTGGGGAGCAA
>MG|3|V4|F|11|96.36|Firmicutes|Clostridia|Clostridiales|Lachnospiraceae|Blautia|sp.|
CGTAGGGGGGCAAGCGTTATCCGGATTTACTGGGTGTAAAGGGAGCGTAGACGGGACAGCAAGTCTGATGTGAAAGGCGGGGGCTCAACCCCCGGACTGCATTGGAAACTGCTGGCCTGGAGTACCGGAGGGGTAAGCGGAATTCCTAGTGTAGCGGTGAAATGCGTAGATATTAGGAGGAACACCGGTGGCGAAGGCGGCTTACTGGACGGTAACTGACGTTGAGGCTCGAAAGCGTGGGGAGCAA
>MG|3|V4|R|11|95.55|Firmicutes|Clostridia|Clostridiales|Lachnospiraceae|Blautia|glucerasea|
TTGCTCCCCACGCTTTCGAGCCTCAACGTCAGTTGCCGTCCAGTAAGCCGCCTTCGCCACCGGTGTTCCTCCTGATATCTACGCATTTCACCGCTACACCAGGAATTCCGCTTACCCCTCCGGCACTCAAGATCAACAGTTTCCAATGCAGGCCCGGGGTTAAGCCCCGGTCTTTCACATCAGACTTGCTGCTCCGTCTACGCTCCCTTTACACCCAGTAAATCCGGATAACGCTTGCCCCCCTACG
>MG|3|V4|F|10|95.53|Firmicutes|Clostridia|Clostridiales|Lachnospiraceae|Lachnoclostridium|algidixylanolyticum|
CGTAGGGAGCAAGCGTTATCCGGATTTACTGGGTGTAAAGGGAGCGTAGACGGCTGTGCAAGTCTGGAGTGAAAACCCGGGGCTCAACCCCGGGATTGCTTTGGAAACTGTGTAGCTGGAGTACCGGAGAGGCAAGTGGAATTCCTAGTGTAGCGGTGAAATGCGTAGATATTAGGAGGAACACCAGTGGCGAAGGCGGCTTGCTGGACGGTAACTGACGTTGAGGCTCGAAAGCGTGGGGAGCAA
>MG|3|V4|F|21|88.26|Firmicutes|Clostridia|Clostridiales|Lachnospiraceae|Lachnoclostridium|citroniae|
CATAGGGGGCAAGCGTTATCCGGATTTATTGGGTGTAAAGGGTGCGTAGATGGAGGAGCAAGTTGGTTGTGAAATCCCTCGGCTCAACTGAGGAACTGCAACCAAAACTACTTCCCTTGAGTGTCGGAGAGGAAAGTGGAATTCCTAGTGTAGCGGTGAAATGCGTAGATATTAGGAGGAACACCGGTGGCGAAGGCGGCTTACTGGACGACAACTGACGCTGAGGCTCGAAAGCGTGGGGAGCAA
>MG|3|V4|R|222|95.93|Firmicutes|Clostridia|Clostridiales|Lachnospiraceae|Lachnoclostridium|algidixylanolyticum|
TTGCTCCCCACGCTTTCGAGCCTCAACGTCAGTTACCGTCCAGCAAGCCGCCTTCGCCACTGGTGTTCCTCCTAATATCTACGCATTTCACCGCTACACTAGGAATTCCACTTGCCTCTCCGGTACTCCAGCTACACAGTTTCCAAAGCAATCCCGGGGTTGAGCCCCGGGTTTTCACTCCAGACTTGCACAGCCGTCTACGCTCCCTTTACACCCAGTAAATCCGGATAACGCTTGCCCCCTACG
>MG|3|V4|F|54|92.31|Firmicutes|Clostridia|Clostridiales|Lachnospiraceae|Roseburia|faecis|
CGTATGGTGCAAGCGTTATCCGGATTTACTGGGTGTAAAGGGCGTGTAGGCGGAGCTGCAAGTCAGATGTGAAATCCCGGGGCTCAACCCCGGAACTGCATTTGAAACTGTAGCCCTTGAGTATCGGAGAGGCAAGCGGAATTCCTAGTGTAGCGGTGAAATGCGTAGATATTAGGAGGAACACCAGTGGCGAAGGCGGCTTGCTGGACGACAACTGACGCTGAGGCGCGAAAGCGTGGGGAGCAAA
>MG|3|V4|F|12|96.76|Firmicutes|Clostridia|Clostridiales|Lachnospiraceae|Blautia|sp.|
CGTAGGGGGCAAGCGTTATCCGGATTTACTGGGTGTAAAGGGAGCGTAGACGGGACAGCAAGTCTGATGTGAAAGGCGGGGGCTCAACCCCCCGGACTGCATTGGAAACTGCTGACCTGGAGTACCGGAGGGGTAAGCGGAATTCCTAGTGTAGCGGTGAAATGCGTAGATATTAGGAGGAACACCGGTGGCGAAGGCGGCTTACTGGACGGTAACTGACGTTGAGGCTCGAAAGCGTGGGGAGCAA
>MG|3|V4|F|18|95.12|Firmicutes|Clostridia|Clostridiales|Lachnospiraceae|Blautia|producta|
CGTAGGGGGCAAGCGTTATCCGGATTTACTGGGTGTAAAGGGAGCGTAGACGGAACGGCAAGTCTGAAGTGAAAGCCCGGGGCTCAACCCCGGGACTGCTTTGGAAACTGTTGATCTGGAGTGCTGGAGAGGCAAGTGGAATTCCTAGTGTAGCGGTGAAATGCGTAGATATTAGGAGGAACACCGGTGGCGAAGGCGGCTTACTGGACGACAACTGACGCTGAGGCTCGAAAGCGTGGGGAGCAA
>MG|3|V4|F|29|91.5|Firmicutes|Clostridia|Clostridiales|Lachnospiraceae|[Ruminococcus]|gnavus|
CGTAGGGGGCAAGCGTTATCCGGATTTACTGGGTGTAAAGGGAGCGTAGACGGAATAGCAAGTCTGAAGTGAAATCATAGGGCTCAACCCTGTGCTTGCTTTGGAAACTGTTGATCTGGAGTACCGGAGGGGCAGGCGGAATTCCTGGTGTAGCGGTGAAATGCGTAGATATCAGGAAGAACACCGGTGGCGAAGGCGGCCTGCTGGACGGCAACTGACGTTGAGGCTCGAAAGCGTGGGGAGCAA
>MG|3|V4|F|25|96.34|Firmicutes|Clostridia|Clostridiales|Lachnospiraceae|Blautia|obeum|
CGTAGGGGGCAAGCGTTATCCGGATTTACTGGGTGTAAAGGGAGCGTAGACGGGATGGCAAGTCAGATGTGAAAGGCATGGGCTTAACCTGTGGACTGCATTTGAAACTGTCAGCCTGGAGTGCCGGAGAGGTAAGCGGAATTCCTAGTGTAGCGGTGAAATGCGTAGATATTAGGAGGAACACCAGTGGCGAAGGCGGCTTACTGGACGGTAACTGACGTTGAGGCTCGAAAGCGTGGGGAGCAA
>MG|3|V4|F|10|92.28|Firmicutes|Clostridia|Clostridiales|Lachnospiraceae|Blautia|producta|
CGTAGGTGACAAGCGTTGTCCGGATTTACTGGGTGTAAAGGGCGCGTAGGCGGACCGGCAAGTCAGGAGTGAAATACCGGGGCTCAACCCCGGGGCTGCTTTTGAAACTGTCGGCCTTGAGTATCGGAGAGGAAAGCGGAATTCCCAGTGTAGCGGTGAAATGCGTAGATATTAGGAGGAACACCAGTGGCGAAGGCGGCTTGCTGGACGGTAACTGACGTTGAGGCTCGAAAGCGTGGGGAGCAA
>MG|3|V4|R|13|96.34|Firmicutes|Clostridia|Clostridiales|Lachnospiraceae|Lachnoclostridium|algidixylanolyticum|
TTGCTCCCCACGCTTTCGAGCCTCAACGTCAGTTACCGTCCAGTAAGCCGCCTTCGCCACTGGTGTTCCTCCTAATATCTACGCATTTCACCGCTACACTAGGAATTCCACTTGCCTCTCCGGTACTCCAGCTACACAGTTTCCAAAGCAATCCCGGGGTTGAGCCCCGGGTTTTCACTCCAGACTTGCACAGCCGTCTACGCTCCCTTTACACCCAGTAAATCCGGATAACGCTTGCCCCCTACG
>MG|3|V4|F|56|96.75|Firmicutes|Clostridia|Clostridiales|Lachnospiraceae|Blautia|sp.|
CGTAGGGGGCAAGCGTTATCCGGATTTACTGGGTGTAAAGGGAGCGTAGACGGGACAGCAAGTCTGATGTGAAAGGCGGGGGCTCAACCCCCGGACTGCATTGGAAACTGCTGGCCTGGAGTACCGGAGGGGTAAGCGGAATTCCTAGTGTAGCGGTGAAATGCGTAGATATTAGGAGGAACACCGGTGGCGAAGGCGGCTTACTGGACGGTAACTGACGTTGAGGCTCGAAAGCGTGGGGAGCAA
>MG|3|V4|F|233|96.22|Firmicutes|Clostridia|Clostridiales|Lachnospiraceae|[Ruminococcus]|torques|
CGTAGGGGGCAAGCGTTATCCGGATTTACTGGGTGTAAAGGGAGCGTAGACGGAACGGCAAGTCTGAAGTGAAAGCCCGGGGCTCAACCCCGGGACTGCTTTGGAAACTGTTGATCTGGAGTGCTGGAGAGGCAAGTGGAATTCCTAGTGTAGCGGTGAAATGCGTAGATATTAGGAGGAACACCAGTGGCGAAGGCGGCTTGCTGGACAGTAACTGACGTTGAGGCTCGAAAGCGTGGGGAGCAAA
>MG|3|V4|F|19|95.12|Firmicutes|Clostridia|Clostridiales|Lachnospiraceae|[Ruminococcus]|gnavus|
CGTAGGGGGCAAGCGTTATCCGGATTTACTGGGTGTAAAGGGAGCGTAGGCGGCAGAGCAAGCCAGAAGTGAAAGCCCGGGGCTTAACCGCGGGACTGCTTTTGGAACTGCTTAGCTAGAGTGCCGGAGAGGTAAGTGGAATTCCTAGTGTAGCGGTGAAATGCGTAGATATTAGGAGGAACACCAGTGGCGAAGGCGGCTTACTGGACGGTAACTGACGCTGAGGCTCGAAAGCGTGGGGAGCAA
>MG|3|V4|F|81|95.93|Firmicutes|Clostridia|Clostridiales|Lachnospiraceae|Blautia|glucerasea|
CGTAGGGGGCAAGCGTTATCCGGATTTACTGGGTGTAAAGGGAGCGTAGACGGAGCAGCAAGTCTGATGTGAAAGACCGGGGCTTAACCCCGGGCCTGCATTGGAAACTGTTGATCTTGAGTGCCGGAGGGGTAAGCGGAATTCCTGGTGTAGCGGTGAAATGCGTAGATATCAGGAGGAACACCGGTGGCGAAGGCGGCTTACTGGACGGCAACTGACGTTGAGGCTCGAAAGCGTGGGGAGCAA
>MG|3|V4|F|15|94.76|Firmicutes|Clostridia|Clostridiales|Lachnospiraceae|Roseburia|faecis|
CGTATGGAGCAAGCGTTATCCGGATTTACTGGGTGTAAAGGGAGCGTAGGCGGTGGCATAAGTCTGATGTGAAAGCCCGGGGCTCAACCGCGGGACTGCATTGGAAACTGTGTTACTGGAGTGTCGGAGGGGTAAGTGGAATTCCTAGTGTAGCGGTGAAATGCGTAGATATTAGGAGGAACACCAGTGGCGAAGGCGGCTTACTGGACAGTAACTGACGTTGAGGCTCGAAAGCGTGGGGAGCAA
>MG|3|V4|F|14|96.37|Firmicutes|Clostridia|Clostridiales|Lachnospiraceae|[Ruminococcus]|gnavus|
CGTAGGGGGCAAGCGTTATCCGGATTTACTGGGTGTAAAGGGAGCGTAGACGGGATAGCAAGTCTGAAGTGAAAGCCCGGGGCTCAACCCCGGGACTGCTTTGGAAACTGTTGACCTGGAGTGCTGGAGAGGCAAGTGGAATTCCTAGTGTAGCGGTGAAATGCGTAGATATTAGGAGGAACACCAGTGGCGAAGGCGGCTTGCTGGACAGTGACTGACGTTGAGGCTCGAAAGCGTGGGGAGCAA
>MG|3|V4|R|91|96.62|Firmicutes|Clostridia|Clostridiales|Lachnospiraceae|[Ruminococcus]|torques|
TTGCTCCCCACGCTTTCGAGCCTCAACGTCAGTTACTGTCCAGCAAGCCGCCTTCGCCACTGGTGTTCCTCCTAATATCTACGCATTTCACCGCTACACTAGGAATTCCACTTGCCTCTCCAGCACTCTAGATCAACAGTTTCCAAAGCAGTCCCGGGGTTGAGCCCCGGGCTTTCACTTCAGACTTGCCGTTCCGTCTACGCTCCCTTTACACCCAGTAAATCCGGATAACGCTTGCCCCCTACG
>MG|3|V4|F|117|95.12|Firmicutes|Clostridia|Clostridiales|Lachnospiraceae|Lachnoclostridium|algidixylanolyticum|
CGTATGGTGCAAGCGTTATCCGGATTTACTGGGTGTAAAGGGAGCGTAGACGGCTGTGCAAGTCTGGAGTGAAAACCCGGGGCTCAACCCCGGGATTGCTTTGGAAACTGTGTAGCTGGAGTACCGGAGAGGCAAGTGGAATTCCTAGTGTAGCGGTGAAATGCGTAGATATTAGGAGGAACACCAGTGGCGAAGGCGGCTTGCTGGACGGTAACTGACGTTGAGGCTCGAAAGCGTGGGGAGCAA
>MG|3|V4|F|15|87.24|Firmicutes|Clostridia|Clostridiales|Lachnospiraceae|[Ruminococcus]|gnavus|
CATAGGGGGGCAAGCGTTATCCGGATTTATTGGGTGTAAAGGGTGCGTAGATGGAGGAGCAAGTTGGTTGTGAAATCCCTCGGCTCAACTGAGGAACTGCAACCAAAAACTACTTCCCTTGAGTGTCGGAGAGGAAAGTGGAATTCCTAGTGTAGCGGTGAAATGCGTAGATATTAGGAGGAACACCAGTGGCGAAGGCGACTTTCTGGACGATAACTGACATTGAGGCACGAAAGTGTGGGGAGCAA
>MG|3|V4|R|39|95.12|Firmicutes|Clostridia|Clostridiales|Lachnospiraceae|Lachnoclostridium|algidixylanolyticum|
TTGCTCCCCACGCTTTCGAGCCTCAACGTCAGTTACCGTCCAGCAAGCCGCCTTCGCCACTGGTGTTCCTCCTAATATCTACGCATTTCACCGCTACACTAGGAATTCCACTTGCCTCTCCGGTACTCCAGCTACACAGTTTCCAAAGCAATCCCGGGGTTGAGCCCCGGGTTTTCACTCCAGACTTGCACAGCCGTCTACGCTCCCTTTACACCCAGTAAATCCGGATAACGCTTGCACCATACG
>MG|3|V4|R|13|94.72|Firmicutes|Clostridia|Clostridiales|Lachnospiraceae|Lachnoclostridium|algidixylanolyticum|
TTGCTCCCCACGCTTTCGAGCCTCAGCGTCAGTTGTCGTCCAGTAAGCCGCCTTCGCCACCGGTGTTCCTCCTAATATCTACGCATTTCACCGCTACACTAGGAATTCCACTTGCCTCTCCGGTACTCCAGCTACACAGTTTCCAAAGCAATCCCGGGGTTGAGCCCCGGGTTTTCACTCCAGACTTGCACAGCCGTCTACGCTCCCTTTACACCCAGTAAATCCGGATAACGCTTGCCCCCTACG
>MG|3|V4|F|35|96.75|Firmicutes|Clostridia|Clostridiales|Lachnospiraceae|[Ruminococcus]|torques|
CGTATGGTGCAAGCGTTATCCGGATTTACTGGGTGTAAAGGGAGCGTAGACGGAACGGCAAGTCTGAAGTGAAAGCCCGGGGCTCAACCCCGGGACTGCTTTGGAAACTGTTGATCTGGAGTGCTGGAGAGGCAAGTGGAATTCCTAGTGTAGCGGTGAAATGCGTAGATATTAGGAGGAACACCAGTGGCGAAGGCGGCTTGCTGGACAGTAACTGACGTTGAGGCTCGAAAGCGTGGGGAGCAA
>MG|3|V4|F|14|95.56|Firmicutes|Clostridia|Clostridiales|Lachnospiraceae|Roseburia|faecis|
CGTATGGTGCAAGCGTTATCCGGATTTACTGGGTGTAAAGGGAGCGTAGGCGGTGGCATAAGTCTGATGTGAAAGCCCGGGGCTCAACCGCGGGACTGCATTGGAAACTGTGTTACTGGAGTGTCGGAGGGGTAAGTGGAATTCCTAGTGTAGCGGTGAAATGCGTAGATATTAGGAGGAACACCGGTGGCGAAGGCGGCTTACTGGACGACAACTGACGCTGAGGCTCGAAAGCGTGGGGAGCAA
>MG|3|V4|F|58|89.12|Firmicutes|Clostridia|Clostridiales|Lachnospiraceae|[Ruminococcus]|torques|
CATAGGGGGCAAGCGTTATCCGGATTTATTGGGTGTAAAGGGTGCGTAGATGGAGGAGCAAGTTGGTTGTGAAATCCCTCGGCTCAACTGAGGAACTGCAACCAAAACTACTTCCCTTGAGTGTCGGAGAGGAAAGTGGAATTCCTAGTGTAGCGGTGAAATGCGTAGATATTAGGAGGAACACCAGTGGCGAAGGCGGCTTACTGGACAGTAACTGACGTTGAGGCTCGAAAGCGTGGGGAGCAA
>MG|3|V4|R|19|92.28|Firmicutes|Clostridia|Clostridiales|Lachnospiraceae|Blautia|producta|
TTGCTCCCCACGCTTTCGAGCCTCAACGTCAGTTACTGTCCAGTAAGCCGCCTTCGCCACTGGTGTTCCTCCTAATATCTACGCATTTCACCGCTACACTGGGAATTCCGCTTTCCTCTCCGATACTCAAGGCCGACAGTTTCAAAAGCAGCCCCGGGGTTGAGCCCCGGTATTTCACTCCTGACTTGCCGGTCCGCCTACGCGCCCTTTACACCCAGTAAATCCGGACAACGCTTGTCACCTACG
>MG|3|V4|F|25|91.87|Firmicutes|Clostridia|Clostridiales|Lachnospiraceae|Blautia|producta|
CGTAGGTGACAAGCGTTGTCCGGATTTACTGGGTGTAAAGGGCGCGTAGGCGGACCGGCAAGTCAGGAGTGAAATACCGGGGCTCAACCCCGGGGCTGCTTTTGAAACTGTCGGCCTTGAGTATCGGAGAGGAAAGCGGAATTCCCAGTGTAGCGGTGAAATGCGTAGATATTGGGAGGAACACCAGTGGCGAAGGCGGCTTACTGGACAGTAACTGACGTTGAGGCTCGAAAGCGTGGGGAGCAA
>MG|3|V4|F|10|94.74|Firmicutes|Clostridia|Clostridiales|Lachnospiraceae|Roseburia|faecis|
CGTATGGTGCAAGCGTTATCCGGATTTACTGGGTGTAAAGGGAGCGTAGACGGATAGGCAAGTCTGGAGTGAAAACCCGGGGCTCAACCCCGGGACTGCTTTGGAAACTGTAGGACTGGAGTGTCGGAGGGGTAAGTGGAATTCCTAGTGTAGCGGTGAAATGCGTAGATATTAGGAGGAACACCGGTGGCGAAGGCGGCTTACTGGACGACAACTGACGCTGAGGCTCGAAAGCGTGGGGAGCAA
>MG|3|V4|F|10|90.24|Firmicutes|Clostridia|Clostridiales|Lachnospiraceae|Blautia|producta|
CGTAGGTGACAAGCGTTGTCCGGATTTACTGGGTGTAAAGGGCGCGTAGGCGGACCGGCAAGTCAGGAGTGAAATACCGGGGCTCAACCCCGGGGCTGCTTTTGAAACTGTCGGCCTTGAGTATCGGAGAGGAAAGCGGAATTCCCAGTGTAGCGGTGAAATGCGTAGATATTAGGAGGAACACCAGTGGCGAAGGCGACTTTCTGGACAGTTACTGACGTTGAGGCACGAAAGTGTGGGGAGCAA
>MG|3|V4|R|11|91.5|Firmicutes|Clostridia|Clostridiales|Lachnospiraceae|[Ruminococcus]|gnavus|
TTGCTCCCCACGCTTTCGAGCCTCAACGTCAGTTGCCGTCCAGCAGGCCGCCTTCGCCACCGGTGTTCTTCCTGATATCTACGCATTTCACCGCTACACCAGGAATTCCGCCTGCCCCTCCGGTACTCCAGATCAACAGTTTCCAAAGCAAGCACAGGGTTGAGCCCTATGATTTCACTTCAGACTTGCTATTCCGTCTACGCTCCCTTTACACCCAGTAAATCCGGATAACGCTTGCCCCCTACG
>MG|3|V4|F|11|96.22|Firmicutes|Clostridia|Clostridiales|Lachnospiraceae|[Ruminococcus]|torques|
CGTAGGGGGCAAGCGTTATCCGGATTTACTGGGTGTAAAGGGAGCGTAGACGGAACGGCAAGTCTGAAGTGAAAGCCCGGGGCTCAACCCCCGGGACTGCTTTGGAAACTGTTGATCTAGAGTGCTGGAGAGGCAAGTGGAATTCCTAGTGTAGCGGTGAAATGCGTAGATATTAGGAGGAACACCAGTGGCGAAGGCGGCTTGCTGGACAGTAACTGACGTTGAGGCTCGAAAGCGTGGGGAGCAA
>MG|3|V4|F|83|98.78|Firmicutes|Clostridia|Clostridiales|Lachnospiraceae|Blautia / [Ruminococcus]|torques|
CGTATGGTGCAAGCGTTATCCGGATTTACTGGGTGTAAAGGGAGCGTAGACGGATGGGCAAGTCTGAAGTGAAAGCCCGGGGCTCAACCCCGGGACTGCTTTGGAAACTGTTCATCTAGAGTGCTGGAGAGGTAAGTGGAATTCCTAGTGTAGCGGTGAAATGCGTAGATATTAGGAGGAACACCAGTGGCGAAGGCGGCTTACTGGACAGTAACTGACGTTGAGGCTCGAAAGCGTGGGGAGCAA
>MG|3|V4|F|21|95.12|Firmicutes|Clostridia|Clostridiales|Lachnospiraceae|Blautia|glucerasea|
CGTATGGTGCAAGCGTTATCCGGATTTACTGGGTGTAAAGGGAGCGTAGACGGAGCAGCAAGTCTGATGTGAAAGACCGGGGCTTAACCCCGGGCCTGCATTGGAAACTGTTGATCTTGAGTGCCGGAGGGGTAAGCGGAATTCCTGGTGTAGCGGTGAAATGCGTAGATATCAGGAGGAACACCGGTGGCGAAGGCGGCTTACTGGACGGCAACTGACGTTGAGGCTCGAAAGCGTGGGGAGCAA
>MG|3|V4|F|11|90.24|Firmicutes|Clostridia|Clostridiales|Lachnospiraceae|Blautia|producta|
CGTAGGGAGCAAGCGTTATCCGGATTTATTGGGTGTAAAGGGTGCGTAGACGGGAGAGCAAGTTGGTTGTGAAATCCCTCGGCTTAACTGAGGAACTGCAACCAAAACTATTCTTCTTGAGTGCTGGAGAGGAAAGTGGAATTCCTAGTGTAGCGGTGAAATGCGTAGATATTAGGAGGAACACCAGTGGCGAAGGCGGCTTACTGGACAGTAACTGACGTTGAGGCTCGAAAGCGTGGGGAGCAA
>MG|3|V4|F|29|94.74|Firmicutes|Clostridia|Clostridiales|Lachnospiraceae|Roseburia|intestinalis|
CGTATGGTGCAAGCGTTATCCGGATTTACTGGGTGTAAAGGGAGCGTAGACGGATAGGCAAGTCTGGAGTGAAAGCCCGGGGCTCAACCGCGGGACTGCATTGGAAACTGTAGGACTGGAGTGTCGGAGGGGTAAGTGGAATTCCTAGTGTAGCGGTGAAATGCGTAGATATTAGGAGGAACACCGGTGGCGAAGGCGGCTTACTGGACGACAACTGACGCTGAGGCTCGAAAGCGTGGGGAGCAA
>MG|3|V4|F|20|95.95|Firmicutes|Clostridia|Clostridiales|Lachnospiraceae|Lachnoclostridium|algidixylanolyticum|
CGTAGGGGGGCAAGCGTTATCCGGATTTACTGGGTGTAAAGGGAGCGTAGACGGCTGTGCAAGTCTGGAGTGAAAACCCGGGGCTCAACCCCGGGATTGCTTTGGAAACTGTGTAGCTGGAGTACCGGAGAGGCAAGTGGAATTCCTAGTGTAGCGGTGAAATGCGTAGATATTAGGAGGAACACCAGTGGCGAAGGCGGCTTACTGGACAGTAACTGACGTTGAGGCTCGAAAGCGTGGGGAGCAA
>MG|3|V4|F|43|96.62|Firmicutes|Clostridia|Clostridiales|Lachnospiraceae|[Ruminococcus]|torques|
CGTAGGGGGCAAGCGTTATCCGGATTTACTGGGTGTAAAGGGAGCGTAGACGGAACGGCAAGTCTGAAGTGAAAGCCCGGGGCTCAACCCCGGGACTGCTTTGGAAACTGTTGATCTGGAGTGCTGGAGAGGCAAGTGGAATTCCTAGTGTAGCGGTGAAATGCGTAGATATTAGGAGGAACACCAGTGGCGAAGGCGGCTTACTGGACAGTAACTGACGTTGAGGCTCGAAAGCGTGGGGAGCAA
>MG|3|V4|R|31|96.34|Firmicutes|Clostridia|Clostridiales|Lachnospiraceae|Lachnoclostridium|algidixylanolyticum|
TTGCTCCCCACGCTTTCGAGCCTCAACGTCAGTTACTGTCCAGTAAGCCGCCTTCGCCACTGGTGTTCCTCCTAATATCTACGCATTTCACCGCTACACTAGGAATTCCACTTGCCTCTCCGGTACTCCAGCTACACAGTTTCCAAAGCAATCCCGGGGTTGAGCCCCGGGTTTTCACTCCAGACTTGCACAGCCGTCTACGCTCCCTTTACACCCAGTAAATCCGGATAACGCTTGCCCCCTACG
>MG|3|V4|R|21|98.78|Firmicutes|Clostridia|Clostridiales|Lachnospiraceae|Blautia / [Ruminococcus]|torques|
TTGCTCCCCACGCTTTCGAGCCTCAACGTCAGTTACTGTCCAGTAAGCCGCCTTCGCCACTGGTGTTCCTCCTAATATCTACGCATTTCACCGCTACACTAGGAATTCCACTTACCTCTCCAGCACTCTAGATGAACAGTTTCCAAAGCAGTCCCGGGGTTGAGCCCCGGGCTTTCACTTCAGACTTGCCCATCCGTCTACGCTCCCTTTACACCCAGTAAATCCGGATAACGCTTGCACCATACG
>MG|3|V4|F|13|94.72|Firmicutes|Clostridia|Clostridiales|Lachnospiraceae|Lachnoclostridium|algidixylanolyticum|
CGTAGGTGACAAGCGTTGTCCGGATTTACTGGGTGTAAAGGGAGCGTAGACGGCTGTGCAAGTCTGGAGTGAAAACCCGGGGCTCAACCCCGGGATTGCTTTGGAAACTGTGTAGCTGGAGTACCGGAGAGGCAAGTGGAATTCCTAGTGTAGCGGTGAAATGCGTAGATATTAGGAGGAACACCAGTGGCGAAGGCGGCTTGCTGGACGGTAACTGACGTTGAGGCTCGAAAGCGTGGGGAGCAA
>MG|3|V4|F|13|96.34|Firmicutes|Clostridia|Clostridiales|Lachnospiraceae|Blautia|producta|
CGTAGGGGGCAAGCGTTATCCGGATTTACTGGGTGTAAAGGGAGCGTAGACGGAGCGGCAAGTCTGGAGTGAAAACCCGGGGCTTAACCCTGGGACTGCTTTGGAAACTGTCGTTCTTGAGTGCCGGAGGGGTAAGCGGAATTCCTAGTGTAGCGGTGAAATGCGTAGATATTAGGAGGAACACCAGTGGCGAAGGCGGCTTACTGGACGGCAACTGACGTTGAGGCTCGAAAGCGTGGGGAGCAA
>MG|3|V4|F|588|95.95|Firmicutes|Clostridia|Clostridiales|Lachnospiraceae|Lachnoclostridium|algidixylanolyticum|
CGTAGGGGGCAAGCGTTATCCGGATTTACTGGGTGTAAAGGGAGCGTAGACGGCTGTGCAAGTCTGGAGTGAAAACCCGGGGCTCAACCCCGGGATTGCTTTGGAAACTGTGTAGCTGGAGTACCGGAGAGGCAAGTGGAATTCCTAGTGTAGCGGTGAAATGCGTAGATATTAGGAGGAACACCAGTGGCGAAGGCGGCTTGCTGGACGGTAACTGACGTTGAGGCTCGAAAGCGTGGGGAGCAAA
>MG|3|V4|F|23|94.72|Firmicutes|Clostridia|Clostridiales|Lachnospiraceae|Lachnoclostridium|algidixylanolyticum|
CGTAGGGGGCAAGCGTTATCCGGATTTACTGGGTGTAAAGGGAGCGTAGACGGCTGTGCAAGTCTGGAGTGAAAACCCGGGGCTCAACCCCGGGATTGCTTTGGAAACTGTGTAGCTGGAGTACCGGAGAGGCAAGTGGAATTCCTAGTGTAGCGGTGAAATGCGTAGATATTAGGAGGAACACCAGTGGCGAAGGCGACTTTCTGGACAGTAACTGACGTTGAGGCACGAAAGTGTGGGGAGCAA
>MG|3|V4|F|19|95.93|Firmicutes|Clostridia|Clostridiales|Lachnospiraceae|Lachnoclostridium|algidixylanolyticum|
CGTAGGGGGCAAGCGTTATCCGGATTTACTGGGTGTAAAGGGAGCGTAGACGGCTGTGCAAGTCTGGAGTGAAAACCCGGGGCTCAACCCCGGGATTGCTTTGGAAACTGTGTAGCTGGAGTACCGGAGAGGCAAGTGGAATTCCTAGTGTAGCGGTGAAATGCGTAGATATTAGGAGGAACACCAGTGGCGAAGGCGGCTTGCTGGACAGTAACTGACGTTGAGGCTCGAAAGCGTGGGGAGCAA
>MG|3|V4|R|10|96.75|Firmicutes|Clostridia|Clostridiales|Lachnospiraceae|Roseburia|faecis|
TTGCTCCCCACGCTTTCGAGCCTCAGCGTCAGTTGTCGTCCAGTAAGCCGCCTTCGCCACCGGTGTTCCTCCTAATATCTACGCATTTCACCGCTACACTAGGAATTCCACTTACCCCTCCGACACTCTAGCAGGACAGTTTCCAATGCAGTCCCGGGGTTGAGCCCCGGGTTTTCACATCAGACTTGCCCCGCCGCCTACGCTCCCTTTACACCCAGTAAATCCGGATAACGCTTGCACCATACG
>MG|3|V4|R|47|95.55|Firmicutes|Clostridia|Clostridiales|Lachnospiraceae|Lachnoclostridium|algidixylanolyticum|
TTGCTCCCCACGCTTTCGAGCCTCAACGTCAGTTACCGTCCAGCAAGCCGCCTTCGCCACTGGTGTTCCTCCTAATATCTACGCATTTCACCGCTACACTAGGAATTCCACTTGCCTCTCCGGTACTCCAGCTACACAGTTTCCAAAGCAATCCCGGGGTTGAGCCCCGGGTTTTCACTCCAGACTTGCACAGCCGTCTACGCTCCCTTTACACCCAGTAAATCCGGATAACGCTTGCCCCCCTACG
>MG|3|V4|F|13|96.34|Firmicutes|Clostridia|Clostridiales|Lachnospiraceae|[Ruminococcus]|torques|
CGTATGGAGCAAGCGTTATCCGGATTTACTGGGTGTAAAGGGAGCGTAGGCGGCGGGGCAAGTCTGATGTGAAAACCCGGGGCTCAACCCCGGGACTGCATTGGAAACTGTCCTGCTAGAGTGTCGGAGGGGTAAGTGGAATTCCTAGTGTAGCGGTGAAATGCGTAGATATTAGGAGGAACACCAGTGGCGAAGGCGGCTTACTGGACAGTAACTGACGTTGAGGCTCGAAAGCGTGGGGAGCAA
>MG|3|V4|F|10|94.72|Firmicutes|Clostridia|Clostridiales|Lachnospiraceae|Blautia|sp.|
CGTAGGGGGCAAGCGTTATCCGGATTTACTGGGTGTAAAGGGAGCGTAGACGGCTGTGCAAGTCTGGAGTGAAAACCCGGGGCTCAACCCCGGGATTGCTTTGGAAACTGTGTAGCTGGAGTACCGGAGAGGCAAGTGGAATTCCTAGTGTAGCGGTGAAATGCGTAGATATTAGGAGGAACACCAGTGGCGAAGGCGGCTTGCTGGACGACAACTGACGCTGAGGCGCGAAAGCGTGGGGAGCAA
>MG|3|V4|F|10|92.28|Firmicutes|Clostridia|Clostridiales|Lachnospiraceae|Lachnoclostridium|clostridioforme|
CGTAGGGTGCAAGCGTTATCCGGATTTACTGGGTGTAAAGGGCGAGTAGACGGCGTTGCAAGTCAGATGTGAAAACCTAGGGCTTAACCTTAGGACTGCATCTGAAACTGTAATGCTAGAGTGCAGGAGAGGTAAGCGGAATTCCTAGTGTAGCGGTGAAATGCGTAGATATTAGGAAGAACACCAGTGGCGAAGGCGGCTTACTGGACTGTAACTGACGTTGAGGCGCGAAAGCGTGGGGAGCAA
>MG|3|V4|F|10|89.07|Firmicutes|Clostridia|Clostridiales|Lachnospiraceae|Lachnoclostridium|jejuense|
CGTAGGGAGCAAGCGTTATCCGGATTTATTGGGTGTAAAGGGTGCGTAGACGGGATAACAAGTTAGTTGTGAAAGCCCTCGGCTTAACTGAGGAACTGCAACTAAAACTATTATTCTTGAGTGCAGGAGAGGGAAGCGGAATTCCTAGTGTAGCGGTGAAATGCGTAGATATTAGGAGGAACACCAGTGGCGAAGGCGGCTTTCTGGACTGTAACTGACGTTGAGGCACGAAAGTGTGGGGAGCAA
>MG|3|V4|F|13|95.53|Firmicutes|Clostridia|Clostridiales|Lachnospiraceae|Blautia|producta|
CGTAGGGGGCAAGCGTTATCCGGATTTACTGGGTGTAAAGGGAGCGTAGACGGAACGGCAAGTCTGAAGTGAAAGCCCGGGGCTCAACCCCGGGACTGCTTTGGAAACTGTTGATCTAGAGTGCTGGAGAGGCAAGTGGAATTCCTAGTGTAGCGGTGAAATGCGTAGATATTAGGAGGAACACCGGTGGCGAAGGCGGCTTACTGGACGACAACTGACGCTGAGGCTCGAAAGCGTGGGGAGCAA
>MG|3|V4|F|10|97.56|Firmicutes|Clostridia|Clostridiales|Lachnospiraceae|Ruminococcus / [Ruminococcus]|gnavus|
CGTAGGGGGCAAGCGTTATCCGGATTTACTGGGTGTAAAGGGAGCGTAGACGGAGAGGCAAGTCTGATGTGAAAGGCCGGGGCTCAACCCCGGGACTGCATTGGAAACTGTTTATCTAGAGTGTCGGAGAGGCAAGTGGAATTCCTAGTGTAGCGGTGAAATGCGTAGATATTAGGAGGAACACCAGTGGCGAAGGCGGCTTGCTGGACGATGACTGACGTTGAGGCTCGAAAGCGTGGGGAGCAA
>MG|3|V4|F|38|96.64|Firmicutes|Clostridia|Clostridiales|Lachnospiraceae|[Ruminococcus]|torques|
CGTAGGGGGGCAAGCGTTATCCGGATTTACTGGGTGTAAAGGGAGCGTAGACGGAACGGCAAGTCTGAAGTGAAAGCCCGGGGCTCAACCCCGGGACTGCTTTGGAAACTGTTGATCTGGAGTGCTGGAGAGGCAAGTGGAATTCCTAGTGTAGCGGTGAAATGCGTAGATATTAGGAGGAACACCAGTGGCGAAGGCGGCTTGCTGGACAGTAACTGACGTTGAGGCTCGAAAGCGTGGGGAGCAA
>MG|3|V4|F|27|95.55|Firmicutes|Clostridia|Clostridiales|Lachnospiraceae|Blautia|glucerasea|
CGTAGGGGGGCAAGCGTTATCCGGATTTACTGGGTGTAAAGGGAGCGTAGACGGAGCAGCAAGTCTGATGTGAAAGACCGGGGCTTAACCCCGGGCCTGCATTGGAAACTGTTGATCTTGAGTGCCGGAGGGGTAAGCGGAATTCCTGGTGTAGCGGTGAAATGCGTAGATATCAGGAGGAACACCGGTGGCGAAGGCGGCTTACTGGACGGCAACTGACGTTGAGGCTCGAAAGCGTGGGGAGCAA
>MG|3|V4|R|10|96.36|Firmicutes|Clostridia|Clostridiales|Lachnospiraceae|[Ruminococcus]|torques|
TTGCTCCCCACGCTTTCGAGCCTCAACGTCAGTTACTGTCCAGTAAGCCGCCTTCGCCACTGGTGTTCCTCCTAATATCTACGCATTTCACCGCTACACTAGGAATTCCACTTACCTCTCCAGCACTCTAGATAAACAGTTTCCAAAGCAGTCCCGGGGTTGAGCCCCGGGCTTTCACATCAGACTTATAGCACCGCCTACGCTCCCTTTACACCCAGTAAATCCGGATAACGCTTGCTCCATACG
>MG|3|V4|F|13|92.71|Firmicutes|Clostridia|Clostridiales|Lachnospiraceae|Blautia|producta|
CGTAGGGGGCAAGCGTTATCCGGATTTACTGGGTGTAAAGGGAGCGTAGACGGATGAGGAAGTCTGAAGTGAAAGGTAGGGGCTCAACCCCTGAACTGCTTTGGAAACTCTTCATCTAGAGTACCGGAGGGGCAGGCGGAATTCCTGGTGTAGCGGTGAAATGCATAGATATCAGGAAGAACACCGGTGGCGAAGGCGGCCTGCTGGACGGTAACTGACGTTGAGGCTCGAAAGCGTGGGGAGCAA
>MG|3|V4|F|18|89.16|Firmicutes|Clostridia|Clostridiales|Lachnospiraceae|Lachnoclostridium|jejuense|
CGTAGGGAGCAAGCGTTGTCCGGATTTATTGGGTGTAAAGGGTGCGTAGACGGGAGAGCAAGTTAGTTGTGAAATCCCTCGGCTTAACTGAGGAACTGCAACTAAAACTACTATTCTTGAGTGCTGGAGAGGAAAGTGGAATTCCTAGTGTAGCGGTGAAATGCGTAGATATTAGGAGGAACACCAGTGGCGAAGGCGGCTTACTGGACAGTAACTGACGTTGAGGCTCGAAAGCGTGGGGAGCAAA
>MG|3|V4|F|36|95.12|Firmicutes|Clostridia|Clostridiales|Lachnospiraceae|[Ruminococcus]|torques|
CGTATGGTGCAAGCGTTATCCGGATTTACTGGGTGTAAAGGGAGCGTAGACGGATAGGCAAGTCTGGAGTGAAAACCCGGGGCTCAACCCCGGGATTGCTTTGGAAACTGTGTAGCTGGAGTACCGGAGAGGCAAGTGGAATTCCTAGTGTAGCGGTGAAATGCGTAGATATTAGGAGGAACACCAGTGGCGAAGGCGGCTTGCTGGACGGTAACTGACGTTGAGGCTCGAAAGCGTGGGGAGCAA
>MG|3|V4|F|10|95.14|Firmicutes|Clostridia|Clostridiales|Lachnospiraceae|Roseburia|intestinalis|
CGTATGGTGCAAGCGTTATCCGGATTTACTGGGTGTAAAGGGAGCGTAGACGGATAGGCAAGTCTGAAGTGAAAGCCCGGGGCTCAACCGCGGGACTGCATTGGAAACTGTAGGACTGGAGTGTCGGAGGGGTAAGTGGAATTCCTAGTGTAGCGGTGAAATGCGTAGATATTAGGAGGAACACCGGTGGCGAAGGCGGCTTACTGGACGACAACTGACGCTGAGGCTCGAAAGCGTGGGGAGCAA
>MG|3|V4|F|24|89.07|Firmicutes|Clostridia|Clostridiales|Lachnospiraceae|Lachnoclostridium|citroniae|
CATAGGGGGCAAGCGTTATCCGGATTTATTGGGTGTAAAGGGTGCGTAGATGGAGGAGCAAGTTGGTTGTGAAATCCCTCGGCTCAACTGAGGAACTGCAACCAAAACTACTTCCCTTGAGTGTCGGAGAGGAAAGTGGAATTCCTAGTGTAGCGGTGAAATGCGTAGATATTAGGAGGAACACCAGTGGCGAAGGCGGCTTACTGGACGGTAACTGACGTTGAGGCTCGAAAGCGTGGGGAGCAA
>MG|3|V4|F|25|87.35|Firmicutes|Clostridia|Clostridiales|Lachnospiraceae|[Ruminococcus]|gnavus|
CATAGGGGGCAAGCGTTATCCGGATTTATTGGGTGTAAAGGGTGCGTAGATGGAGGAGCAAGTTGGTTGTGAAATCCCTCGGCTCAACTGAGGAACTGCAACCAAAAACTACTTCCCTTGAGTGTCGGAGAGGAAAGTGGAATTCCTAGTGTAGCGGTGAAATGCGTAGATATTAGGAGGAACACCAGTGGCGAAGGCGACTTTCTGGACGATAACTGACATTGAGGCACGAAAGTGTGGGGAGCAA
>MG|3|V4|F|102|95.55|Firmicutes|Clostridia|Clostridiales|Lachnospiraceae|Lachnoclostridium|algidixylanolyticum|
CGTAGGGGGGCAAGCGTTATCCGGATTTACTGGGTGTAAAGGGAGCGTAGACGGCTGTGCAAGTCTGGAGTGAAAACCCGGGGCTCAACCCCGGGATTGCTTTGGAAACTGTGTAGCTGGAGTACCGGAGAGGCAAGTGGAATTCCTAGTGTAGCGGTGAAATGCGTAGATATTAGGAGGAACACCAGTGGCGAAGGCGGCTTGCTGGACGGTAACTGACGTTGAGGCTCGAAAGCGTGGGGAGCAA
>MG|3|V4|R|44|88.62|Firmicutes|Clostridia|Clostridiales|Lachnospiraceae|Blautia|producta|
TTGCTCCCCACACTTTCGTGCCTCAACGTCAGTTACTGTCCAGAAAGTCGCCTTCGCCACTGGTGTTCCTCCTAATATCTACGCATTTCACCGCTACACTAGGAATTCCACTTTCCTCTCCAGCACTCAAGAAGAATAGTTTTGGTTGCAGTTCCTCAGTTAAGCCGAGGGATTTCACAACCAACTTGCTCTCCCGTCTACGCACCCTTTACACCCAATAAATCCGGATAACGCTTGCTCCCTACG
>MG|3|V4|F|11|95.82|Firmicutes|Clostridia|Clostridiales|Lachnospiraceae|[Ruminococcus]|torques|
CGTAGGGGGCAAGCGTTATCCGGATTTACTGGGTGTAAAGGGAGCGTAGACGGAACGGCAAGTCTGAAGTGAAAGCCCGGGGCTCAACCCCGGGACTGCTTTGGAAACTGTTGATCTAGAGTGCTGGAGAGGCAAGTGGAATTCCTAGTGTAGCGGTGAAATGCGTAGATATTAGGAGGAACACCAGTGGCGAAGGCGGCTTGCTGGACAGTAACTGACGATTGAGGCTCGGAAAGCGTGGGGAGCAA
>MG|3|V4|R|22|96.76|Firmicutes|Clostridia|Clostridiales|Lachnospiraceae|Blautia|sp.|
TTGCTCCCCACGCTTTCGAGCCTCAACGTCAGTTACCGTCCAGTAAGCCGCCTTCGCCACCGGTGTTCCTCCTAATATCTACGCATTTCACCGCTACACTAGGAATTCCGCTTACCCCTCCGGTACTCCAGGCCAGCAGTTTCCAATGCAGTCCGGGGGTTGAGCCCCCGCCTTTCACATCAGACTTGCTGTCCCGTCTACGCTCCCTTTACACCCAGTAAATCCGGATAACGCTTGCCCCCTACGT
>MG|3|V4|F|32|96.34|Firmicutes|Clostridia|Clostridiales|Lachnospiraceae|Lachnoclostridium|algidixylanolyticum|
CGTAGGGGGCAAGCGTTATCCGGATTTACTGGGTGTAAAGGGAGCGTAGACGGCTGTGCAAGTCTGGAGTGAAAACCCGGGGCTCAACCCCGGGATTGCTTTGGAAACTGTGTAGCTGGAGTACCGGAGAGGCAAGTGGAATTCCTAGTGTAGCGGTGAAATGCGTAGATATTAGGAGGAACACCAGTGGCGAAGGCGGCTTACTGGACGGTAACTGACGTTGAGGCTCGAAAGCGTGGGGAGCAA
>MG|3|V4|F|22|96.36|Firmicutes|Clostridia|Clostridiales|Lachnospiraceae|[Ruminococcus]|torques|
CGTATGGAGCAAGCGTTATCCGGATTTACTGGGTGTAAAGGGAGCGTAGGCGGTGCTATAAGTCTGATGTGAAAGCCCGGGGCTCAACCCCGGGACTGCTTTGGAAACTGTTTATCTAGAGTGCTGGAGAGGTAAGTGGAATTCCTAGTGTAGCGGTGAAATGCGTAGATATTAGGAGGAACACCAGTGGCGAAGGCGGCTTACTGGACAGTAACTGACGTTGAGGCTCGAAAGCGTGGGGAGCAA
>MG|3|V4|R|12|90.28|Firmicutes|Clostridia|Clostridiales|Lachnospiraceae|Lachnoclostridium|jejuense|
TTGCTCCCCACGCTTTCGAGCCTCAACGTCAGTTACTGTCCAGTAAGCCGCCTTCGCCACTGGTGTTCCTCCTAATATCTACGCATTTCACCGCTACACTAGGAATTCCACTTTCCTCTCCAGCACTCAAGAAAGTTAGTTTTAGTTGCAGTTCCTCAGTTGAGCCGAGGGATTTCACAACTAACTTGACTTCCCGTCTACGCACCCTTTACACCCAATAAATCCGGATAACGCTTGCTCCCTACG
>MG|3|V4|F|193|96.62|Firmicutes|Clostridia|Clostridiales|Lachnospiraceae|[Ruminococcus]|torques|
CGTAGGGGGCAAGCGTTATCCGGATTTACTGGGTGTAAAGGGAGCGTAGACGGAACGGCAAGTCTGAAGTGAAAGCCCGGGGCTCAACCCCGGGACTGCTTTGGAAACTGTTGATCTAGAGTGCTGGAGAGGCAAGTGGAATTCCTAGTGTAGCGGTGAAATGCGTAGATATTAGGAGGAACACCAGTGGCGAAGGCGGCTTGCTGGACAGTAACTGACGTTGAGGCTCGAAAGCGTGGGGAGCAA
>MG|3|V4|F|10|95.16|Firmicutes|Clostridia|Clostridiales|Lachnospiraceae|Lachnoclostridium|algidixylanolyticum|
CGTAGGGGGGCAAGCGTTATCCGGATTTACTGGGTGTAAAGGGAGCGTAGACGGCTGTGCAAGTCTGGAGTGAAAACCCGGGGCTCAACCCCCGGGATTGCTTTGGAAACTGTGTAGCTGGAGTACCGGAGAGGCAAGTGGAATTCCTAGTGTAGCGGTGAAATGCGTAGATATTAGGAGGAACACCAGTGGCGAAGGCGGCTTGCTGGACGGTAACTGACGTTGAGGCTCGAAAGCGTGGGGAGCAA
>MG|3|V4|R|93|95.97|Firmicutes|Clostridia|Clostridiales|Lachnospiraceae|[Ruminococcus]|gnavus|
TTGCTCCCCACGCTTTCGAGCCTCAACGTCAGTTACTGTCCAGCAAGCCGCCTTCGCCACTGGTGTTCCTCCTAATATCTACGCATTTCACCGCTACACTAGGAATTCCACTTGCCTCTCCAGCACTCCAGATCAACAGTTTCCAAAGCAGTCCCGGGGTTGAGCCCCGGGCTTTCACTTCAGACTTGCCGTTCCGTCTACGCTCCCTTTACACCCAGTAAATCCGGATAACGCTTGCCCCCTACGTT
>MG|3|V4|F|92|96.34|Firmicutes|Clostridia|Clostridiales|Lachnospiraceae|Lachnoclostridium|algidixylanolyticum|
CGTAGGGGGCAAGCGTTATCCGGATTTACTGGGTGTAAAGGGAGCGTAGACGGCTGTGCAAGTCTGGAGTGAAAACCCGGGGCTCAACCCCGGGATTGCTTTGGAAACTGTGTAGCTGGAGTACCGGAGAGGCAAGTGGAATTCCTAGTGTAGCGGTGAAATGCGTAGATATTAGGAGGAACACCAGTGGCGAAGGCGGCTTACTGGACAGTAACTGACGTTGAGGCTCGAAAGCGTGGGGAGCAA
>MG|3|V4|F|24|95.12|Firmicutes|Clostridia|Clostridiales|Lachnospiraceae|Lachnoclostridium|algidixylanolyticum|
CGTATGGAGCAAGCGTTATCCGGATTTACTGGGTGTAAAGGGAGCGTAGACGGCTGTGCAAGTCTGGAGTGAAAACCCGGGGCTCAACCCCGGGATTGCTTTGGAAACTGTGTAGCTGGAGTACCGGAGAGGCAAGTGGAATTCCTAGTGTAGCGGTGAAATGCGTAGATATTAGGAGGAACACCAGTGGCGAAGGCGGCTTGCTGGACGGTAACTGACGTTGAGGCTCGAAAGCGTGGGGAGCAA
>MG|3|V4|R|32|95.95|Firmicutes|Clostridia|Clostridiales|Lachnospiraceae|Blautia|glucerasea|
TTGCTCCCCACGCTTTCGAGCCTCAACGTCAGTTGCCGTCCAGTAAGCCGCCTTCGCCACCGGTGTTCCTCCTGATATCTACGCATTTCACCGCTACACCAGGAATTCCGCTTACCCCTCCGGCACTCAAGATCAACAGTTTCCAATGCAGGCCCGGGGTTAAGCCCCGGTCTTTCACATCAGACTTGCTGCTCCGTCTACGCTCCCTTTACACCCAGTAAATCCGGATAACGCTTGCCCCCTACGT
>MG|3|V4|F|30|96.36|Firmicutes|Clostridia|Clostridiales|Lachnospiraceae|[Ruminococcus]|torques|
CGTATGGAGCAAGCGTTATCCGGATTTACTGGGTGTAAAGGGAGCGTAGGCGGTGCTATAAGTCTGATGTGAAAGCCCGGGGCTCAACCGCGGGACTGCATTGGAAACTGTTTATCTAGAGTGCTGGAGAGGTAAGTGGAATTCCTAGTGTAGCGGTGAAATGCGTAGATATTAGGAGGAACACCAGTGGCGAAGGCGGCTTACTGGACAGTAACTGACGTTGAGGCTCGAAAGCGTGGGGAGCAA
>MG|3|V4|R|10|95.55|Firmicutes|Clostridia|Clostridiales|Lachnospiraceae|Lachnoclostridium|algidixylanolyticum|
TTGCTCCCCACGCTTTCGAGCCTCAACGTCAGTTACCGTCCAGCAAGCCGCCTTCGCCACTGGTGTTCCTCCTAATATCTACGCATTTCACCGCTACACTAGGAATTCCACTTGCCTCTCCGGTACTCCAGCTACACAGTTTCCAAAGCAATCCCGGGGGTTGAGCCCCGGGTTTTCACTCCAGACTTGCACAGCCGTCTACGCTCCCTTTACACCCAGTAAATCCGGATAACGCTTGCCCCCTACG
>MG|3|V4|F|15|88.11|Firmicutes|Clostridia|Clostridiales|Lachnospiraceae|Lachnoclostridium|jejuense|
CATAGGGAGCAAGCGTTATCCGGAATTATTGGGTGTAAAGGGTGCGTAGATGGGAATGCAAGTTGGTTGTGAAAGGCCTCGGCTCAACTGAGGAATTGCAACCAAAACTATATTTCTTGAGTGCAGGAGAGGTAAGTGGAATTCCTAGTGTAGCGGTGAAATGCGTAGATATTAGGAGGAACACCAGTGGCGAAGGCGACTTACTGGACTGTAACTGACATTGAGGCACGAAAGTGTGGGGAGCAA
>MG|3|V4|F|21|96.75|Firmicutes|Clostridia|Clostridiales|Lachnospiraceae|Roseburia|faecis|
CGTATGGTGCAAGCGTTATCCGGATTTACTGGGTGTAAAGGGAGCGTAGGCGGCGGGGCAAGTCTGATGTGAAAACCCGGGGCTCAACCCCGGGACTGCATTGGAAACTGTCCTGCTAGAGTGTCGGAGGGGTAAGTGGAATTCCTAGTGTAGCGGTGAAATGCGTAGATATTAGGAGGAACACCGGTGGCGAAGGCGGCTTACTGGACGACAACTGACGCTGAGGCTCGAAAGCGTGGGGAGCAA
>MG|3|V4|F|17|90.28|Firmicutes|Clostridia|Clostridiales|Lachnospiraceae|Lachnoclostridium|jejuense|
CGTAGGGAGCAAGCGTTATCCGGATTTATTGGGTGTAAAGGGTGCGTAGACGGGAAGTCAAGTTAGTTGTGAAATCCCTCGGCTCAACTGAGGAACTGCAACTAAAACTAACTTTCTTGAGTGCTGGAGAGGAAAGTGGAATTCCTAGTGTAGCGGTGAAATGCGTAGATATTAGGAGGAACACCAGTGGCGAAGGCGGCTTACTGGACAGTAACTGACGTTGAGGCTCGAAAGCGTGGGGAGCAA
>MG|3|V4|F|11|96.75|Firmicutes|Clostridia|Clostridiales|Lachnospiraceae|Blautia|sp.|
CGTATGGTGCAAGCGTTATCCGGATTTACTGGGTGTAAAGGGAGCGTAGACGGGACAGCAAGTCTGATGTGAAAGGCGGGGGCTCAACCCCCGGACTGCATTGGAAACTGTTGACCTGGAGTACCGGAGGGGTAAGCGGAATTCCTAGTGTAGCGGTGAAATGCGTAGATATTAGGAGGAACACCGGTGGCGAAGGCGGCTTACTGGACGGTAACTGACGTTGAGGCTCGAAAGCGTGGGGAGCAA
>MG|3|V4|F|22|93.12|Firmicutes|Clostridia|Clostridiales|Lachnospiraceae|Blautia|glucerasea|
CGTAGGGGGCAAGCGTTATCCGGATTTACTGGGTGTAAAGGGAGCGTAGACGGTGAAGCAAGTCTGAAGTGAAAATAAGGGGCTCAACCCCTTACCTGCTTTGGAAACTGTTTGACTGGAGTACCGGAGGGGTAAGCGGAATTCCTGGTGTAGCGGTGAAATGCGTAGATATCAGGAAGAACACCGGTGGCGAAGGCGGCTTACTGGACGGTAACTGACGTTGAGGCTCGAAAGCGTGGGGAGCAA
>MG|3|V4|F|13|88.71|Firmicutes|Clostridia|Clostridiales|Lachnospiraceae|Lachnoclostridium|jejuense|
CGTAGGGAACGAGCGTTATCCGGATTTATTGGGTGTAAAGGGTGCGTAGACGGGTAATCAAGTTAGTTGTGAAATCCCTCGGCTTAACTGAGGAACTGCAACTAAAACTGGTTGTCTTGAGTGCAGGAGAGGTAAGTGGAATTCCTAGTGTAGCGGTGAAATGCGTAGATATTAGGAGGAACACCAGTGGCGAAGGCGACTTACTGGACTGTAACTGACGTTGAGGCACGAAAGTGTGGGGAGCAA
>MG|3|V4|F|18|95.55|Firmicutes|Clostridia|Clostridiales|Lachnospiraceae|Lachnoclostridium|algidixylanolyticum|
CGTAGGGGGCAAGCGTTATCCGGATTTACTGGGTGTAAAGGGAGCGTAGACGGCTGTGCAAGTCTGGAGTGAAAACCCGGGGCTCAACCCCGGGATTGCTTTGGAAACTGTGTAGCTGGAGTACCGGAGAGGCAAGTGGAATTCCTAGTGTAGCGGTGAAATGCGTAGATATTAGGAGGAACACCAGTGGCGAAGGCGGCTTGCTGGACGGTAACTGACGTTGAGGCTCGAAAGCGTGGGGGAGCAA
>MG|3|V4|R|17|96.34|Firmicutes|Clostridia|Clostridiales|Lachnospiraceae|[Ruminococcus]|torques|
TTGCTCCCCACGCTTTCGAGCCTCAACGTCAGTTACTGTCCAGTAAGCCGCCTTCGCCACTGGTGTTCCTCCTAATATCTACGCATTTCACCGCTACACTAGGAATTCCACTTACCCCTCCGACACTCTAGCAGGACAGTTTCCAATGCAGTCCCGGGGTTGAGCCCCGGGTTTTCACATCAGACTTGCCCCGCCGCCTACGCTCCCTTTACACCCAGTAAATCCGGATAACGCTTGCTCCATACG
>MG|3|V4|F|13|92.71|Firmicutes|Clostridia|Clostridiales|Lachnospiraceae|[Ruminococcus]|gnavus|
CGTAGGGGGCAAGCGTTATCCGGATTTACTGGGTGTAAAGGGCGTGTAGGCGGAGCTGCAAGTCAGATGTGAAATCCCGGGGCTCAACCCCGGAACTGCATTTGAAACTGTAGCCCTTGAGTATCGGAGAGGCAAGCGGAATTCCTAGTGTAGCGGTGAAATGCGTAGATATTAGGAGGAACACCAGTGGCGAAGGCGGCTTGCTGGACGACAACTGACGCTGAGGCGCGAAAGCGTGGGGAGCAA
>MG|3|V4|F|10|95.53|Firmicutes|Clostridia|Clostridiales|Lachnospiraceae|Blautia|torques|
CGTATGGTGCAAGCGTTATCCGGATTTACTGGGTGTAAAGGGAGCGTAGACGGATAGGCAAGTCTGAAGTGAAAACCCGGGGCTCAACCCCGGGATTGCTTTGGAAACTGTGTAGCTGGAGTACCGGAGAGGCAAGTGGAATTCCTAGTGTAGCGGTGAAATGCGTAGATATTAGGAGGAACACCAGTGGCGAAGGCGGCTTGCTGGACGGTAACTGACGTTGAGGCTCGAAAGCGTGGGGAGCAA
>MG|3|V4|F|11|89.34|Firmicutes|Clostridia|Clostridiales|Lachnospiraceae|[Ruminococcus]|gnavus|
CATAGGGGGCAAGCGTTATCCGGATTTATTGGGTGTAAAGGGTGCGTAGATGGAGGAGCAAGTTGGTTGTGAAATCCCTCGGCTCAACTGAGGAACTGCAACCAAAACTACTTCCCTTGAGTGTCGGAGAGGAAAGTGGAATTCCTAGTGTAGCGGTGAAATGCGTAGATATTAGGAGGAACACCAGTGGCGAAGGCGGCTTGCTGGACGGTAACTGACGTTGAGGCTCGAAAGCGTGGGGAGCAA
>MG|3|V4|F|42|97.15|Firmicutes|Clostridia|Clostridiales|Lachnospiraceae|Ruminococcus / [Ruminococcus]|torques|
CGTATGGTGCAAGCGTTATCCGGATTTACTGGGTGTAAAGGGAGCGTAGACGGAACGGCAAGTCTGAAGTGAAAGCCCGGGGCTCAACCCCGGGACTGCTTTGGAAACTGTTGATCTAGAGTGCTGGAGAGGCAAGTGGAATTCCTAGTGTAGCGGTGAAATGCGTAGATATTAGGAGGAACACCAGTGGCGAAGGCGGCTTGCTGGACAGTAACTGACGTTGAGGCTCGAAAGCGTGGGGAGCAA
>MG|3|V4|R|17|94.74|Firmicutes|Clostridia|Clostridiales|Lachnospiraceae|Roseburia|intestinalis|
TTGCTCCCCACGCTTTCGAGCCTCAGCGTCAGTTGTCGTCCAGTAAGCCGCCTTCGCCACCGGTGTTCCTCCTAATATCTACGCATTTCACCGCTACACTAGGAATTCCACTTACCCCTCCGACACTCCAGTCCTACAGTTTCCAATGCAGTCCCGCGGTTGAGCCCCGGGCTTTCACTCCAGACTTGCCTATCCGTCTACGCTCCCTTTACACCCAGTAAATCCGGATAACGCTTGCACCATACG
>MG|3|V4|F|43|92.28|Firmicutes|Clostridia|Clostridiales|Lachnospiraceae|Blautia|producta|
CGTAGGTGACAAGCGTTGTCCGGATTTACTGGGTGTAAAGGGCGCGTAGGCGGACCGGCAAGTCAGGAGTGAAATACCGGGGCTCAACCCCGGGGCTGCTTTTGAAACTGTCGGCCTTGAGTATCGGAGAGGAAAGCGGAATTCCCAGTGTAGCGGTGAAATGCGTAGATATTAGGAGGAACACCAGTGGCGAAGGCGGCTTACTGGACAGTAACTGACGTTGAGGCTCGAAAGCGTGGGGAGCAA
>MG|3|V4|F|34|94.72|Firmicutes|Clostridia|Clostridiales|Lachnospiraceae|Lachnoclostridium|algidixylanolyticum|
CGTAGGGGGCAAGCGTTATCCGGATTTACTGGGTGTAAAGGGAGCGTAGACGGCTGTGCAAGTCTGGAGTGAAAACCCGGGGCTCAACCCCGGGATTGCTTTGGAAACTGTGTAGCTGGAGTACCGGAGAGGCAAGTGGAATTCCTAGTGTAGCGGTGAAATGCGTAGATATTAGGAGGAACACCGGTGGCGAAGGCGGCTTACTGGACGACAACTGACGCTGAGGCTCGAAAGCGTGGGGAGCAA
>MG|3|V4|R|17|95.12|Firmicutes|Clostridia|Clostridiales|Lachnospiraceae|Lachnoclostridium|algidixylanolyticum|
TTGCTCCCCACGCTTTCGAGCCTCAACGTCAGTTACCGTCCAGCAAGCCGCCTTCGCCACTGGTGTTCCTCCTAATATCTACGCATTTCACCGCTACACTAGGAATTCCACTTGCCTCTCCGGTACTCCAGCTACACAGTTTCCAAAGCAATCCCGGGGTTGAGCCCCGGGTTTTCACTCCAGACTTGCACAGCCGTCTACGCTCCCTTTACACCCAGTAAATCCGGATAACGCTTGCTCCATACG
>MG|3|V4|F|26|95.55|Firmicutes|Clostridia|Clostridiales|Lachnospiraceae|Roseburia|intestinalis|
CGTATGGTGCAAGCGTTATCCGGATTTACTGGGTGTAAAGGGAGCGTAGACGGATAGGCAAGTCTGATGTGAAAGCCCGGGGCTCAACCGCGGGACTGCATTGGAAACTGTAGGACTGGAGTGTCGGAGGGGTAAGTGGAATTCCTAGTGTAGCGGTGAAATGCGTAGATATTAGGAGGAACACCGGTGGCGAAGGCGGCTTACTGGACGACAACTGACGCTGAGGCTCGAAAGCGTGGGGAGCAA
>MG|3|V4|F|13|92.68|Firmicutes|Clostridia|Clostridiales|Lachnospiraceae|Blautia|producta|
CGTAGGTGACAAGCGTTGTCCGGATTTACTGGGTGTAAAGGGCGCGTAGGCGGACCGGCAAGTCAGGAGTGAAATACCGGGGCTCAACCCCGGGGCTGCTTTTGAAACTGTCGGCCTTGAGTATCGGAGAGGAAAGCGGAATTCCCAGTGTAGCGGTGAAATGCGTAGATATTAGGAGGAACACCAGTGGCGAAGGCGGCTTACTGGACGGTAACTGACGTTGAGGCTCGAAAGCGTGGGGAGCAA
>MG|3|V4|F|16|95.53|Firmicutes|Clostridia|Clostridiales|Lachnospiraceae|Lachnoclostridium|algidixylanolyticum|
CGTATGGTGCAAGCGTTATCCGGATTTACTGGGTGTAAAGGGAGCGTAGACGGCTGTGCAAGTCTGGAGTGAAAACCCGGGGCTCAACCCCGGGATTGCTTTGGAAACTGTGTAGCTGGAGTACCGGAGAGGCAAGTGGAATTCCTAGTGTAGCGGTGAAATGCGTAGATATTAGGAGGAACACCAGTGGCGAAGGCGGCTTACTGGACAGTAACTGACGTTGAGGCTCGAAAGCGTGGGGAGCAA
>MG|3|V4|F|11|88.66|Firmicutes|Clostridia|Clostridiales|Peptococcaceae|Desulfosporosinus|meridiei|
CGTAGGGGGCGAGCGTTGTCCGGAATTACTGGGCGTAAAGGGCGCGTAGGCGGTTGTGCAAGTCTGTTGTGAAATTCCGGGGCTCAACTCCGGCAGTGCAATGGAAACTGTACGACTTGAGTACGGCAGAGGCAAGTGGAATTCCCAGTGTAGCGGTGAAATGCACAGAGATTGGGAGGAACACCAGTGGCGAAGGCGACTTGCTGGGCCGAAACTGACGCTGAGGCGCGAAAGCGTGGGGAGCAA
>MG|3|V4|F|15|95.93|Firmicutes|Clostridia|Clostridiales|Peptococcaceae|Peptococcus|niger|
CATAGGGGGCAAGCGTTGTCCGGAATCACTGGGCGTAAAGGGCGCGTAGGTGGTCTGTTAAGTCAGATGTGAAATGTAAGGGCTCAACCCTTAACGTGCATCTGATACTGGCAGACTTGAGTGCGGAAGAGGCAAGTGGAATTCCTAGTGTAGCGGTGAAATGCGTAGATATTAGGAGGAACACCAGTGGCGAAGGCGACTTGCTGGGCCGTAACTGACGCTGAGGCGCGAAAGCGTGGGGAGCAA
>MG|3|V4|R|12|90.98|Firmicutes|Clostridia|Clostridiales|Peptococcaceae|Desulfosporosinus|meridiei|
TCGCTCCCCACGCTTTCGCGCCTCAGCGTCAGGTACAGTCCAGAAAGTCGCCTTCGCCACTGGTGTTCCTCCTAATATCTACGCATTTCACCGCTACACTAGGAATTCCACTTTCCTCTCCTGCCCTCAAGAAATCCAGTTTAAAGTGCAGTCTCCAAGTTGAGCCCGGAGTTTTCACACCTTACTTAAATTCCCGCCTACACGCCCTTTACGCCCAGTAATTCCGGACAACGCTCGCTCCCTACG
>MG|3|V4|R|22|87.7|Firmicutes|Clostridia|Clostridiales|Peptococcaceae|Desulfosporosinus|meridiei|
TCGCTCCCCACGCTTTCGCGCCTCAGCGTCAGTTACGGCCCAGTAAGTCGCCTTCGCCACTGGTGTTCCTCCCAATCTCTACGCATTTCACCGCTACACTGGGAATTCCACTTACCTCTTCCGCACTCAAGCTCTCCAGTCTCCAAAGCACTCCCCACCTTGAAAATGGGGCTTTCACTCCAGACTTAAAAAGCCGCCTACACGCCCTTTACGCCCAGTCATTCCGGACAACGCTCGCCCCCTACG
>MG|3|V4|R|11|95.93|Firmicutes|Clostridia|Clostridiales|Peptococcaceae|Peptococcus|niger|
TTGCTCCCCACGCTTTCGCGCCTCAGCGTCAGTTACGGCCCAGCAAGTCGCCTTCGCCACTGGTGTTCCTCCTAATATCTACGCATTTCACCGCTACACTAGGAATTCCACTTGCCTCTTCCGCACTCAAGTCTGCCAGTATCAGATGCACGTTAAGGGTTGAGCCCTTACATTTCACATCTGACTTAACAGACCACCTACGCGCCCTTTACGCCCAGTGATTCCGGACAACGCTTGCCCCCTATG
>MG|3|V4|F|14|87.55|Firmicutes|Clostridia|Clostridiales|Peptococcaceae|Desulfosporosinus|meridiei|
CGTAGGGGGCGAGCGTTGTCCGGAATGACTGGGCGTAAAGGGCGTGTAGGCGGTTGATTAAGTCTGGTGTGAAATACCCGCTTTTAAGGTGGGTCGTGCATTGGAAACTGATTAACTTGAGTGCGGAAGAGGTAAGTGGAATTCCCAGTGTAGCGGTGAAATGCGTAGAGATTGGGAGGAACACCAGTGGCGAAGGCGACTTACTGGGCCGCAACTGACGCTGAGGCGCGAAAGCGTGGGGAGCAA
>MG|3|V4|F|15|90.98|Firmicutes|Clostridia|Clostridiales|Peptococcaceae|Desulfosporosinus|meridiei|
CGTAGGGAGCGAGCGTTGTCCGGAATTACTGGGCGTAAAGGGCGTGTAGGCGGGAATTTAAGTAAGGTGTGAAAACTCCGGGCTCAACTTGGAGACTGCACTTTAAACTGGATTTCTTGAGGGCAGGAGAGGAAAGTGGAATTCCTAGTGTAGCGGTGAAATGCGTAGATATTAGGAGGAACACCAGTGGCGAAGGCGACTTTCTGGACTGTACCTGACGCTGAGGCGCGAAAGCGTGGGGAGCGA
>MG|3|V4|F|49|87.7|Firmicutes|Clostridia|Clostridiales|Peptococcaceae|Desulfosporosinus|meridiei|
CGTAGGGGGCGAGCGTTGTCCGGAATGACTGGGCGTAAAGGGCGTGTAGGCGGCTTTTTAAGTCTGGAGTGAAAGCCCCATTTTCAAGGTGGGGAGTGCTTTGGAGACTGGAGAGCTTGAGTGCGGAAGAGGTAAGTGGAATTCCCAGTGTAGCGGTGAAATGCGTAGAGATTGGGAGGAACACCAGTGGCGAAGGCGACTTACTGGGCCGTAACTGACGCTGAGGCGCGAAAGCGTGGGGAGCGA
>MG|3|V4|F|14|95.93|Firmicutes|Clostridia|Clostridiales|Peptococcaceae|Peptococcus|sp.|
CATAGGGGGCAAGCGTTGTCCGGAATCACTGGGCGTAAAGGGCGCGTAGGTGGTCTTTTAAGTCGGATGTGAAATGTAAGGGCTCAACCCTTAACGTGCATCCGATACTGGGAGACTTGAGTGCGGAAGAGGCAAGTGGAATTCCTAGTGTAGCGGTGAAATGCGTAGATATTAGGAGGAACACCAGTGGCGAAGGCGACTTGCTGGGCCGTAACTGACGCTGAGGCGCGAAAGCGTGGGGAGCAA
>MG|3|V4|F|12|87.35|Firmicutes|Clostridia|Clostridiales|Peptococcaceae|Desulfosporosinus|meridiei|
CGTAGGGGGGCGAGCGTTGTCCGGAATGACTGGGCGTAAAGGGCGTGTAGGCGGCTTTTTAAGTCTGGAGTGAAAGCCCCATTTTCAAGGTGGGGAGTGCTTTGGAGACTGGAGAGCTTGAGTGCGGAAGAGGTAAGTGGAATTCCCAGTGTAGCGGTGAAATGCGTAGAGATTGGGAGGAACACCAGTGGCGAAGGCGACTTACTGGGCCGTAACTGACGCTGAGGCGCGAAAGCGTGGGGAGCGA
>MG|3|V4|F|13|95.92|Firmicutes|Clostridia|Clostridiales|Ruminococcaceae|Ruminococcus|sp.|
CGTATGGTGCAAGCGTTATCCGGATTTACTGGGTGTAAAGGGAGCGTAGACGGAGAAGCAAGTCTGGAGTGAAAGCCCGGGGCTCAACCCCGGGACTGCTTTGGAAACTGTTTGTCTAGAGTGCCGGAGAGGTAAGCGGAATTCCTAGTGTAGCGGTGAAATGCGTAGATATTAGGAGGAACACCGGTGGCGAAGGCGGCTTACTGGACGACAACTGACGCTGAGGCTCGAAAGCGTGGGGAGCAA
>MG|3|V4|R|11|89.07|Firmicutes|Clostridia|Clostridiales|Ruminococcaceae|Ruminiclostridium|thermocellum|
TTGCTCCCCACGCTTTCGAGCCTCAACGTCAGTTACTGTCCAGTAAGCCGCCTTCGCCACTGGTGTTCCTCCTAATATCTACGCATTTCACCGCTACACTAGGAATTCCACTTTCCTCTCCAGCACTCAAGAGTAGTAGTTTTAGTTGCAGTTCCTCAGTTAAGCCGAGGGATTTCACAACTAACTTGCTTCCCCGTCTACGCACCCTTTACACCCAATAAATCCGGACAACGCTTGCTCCCTACG
>MG|3|V4|F|14|92.31|Firmicutes|Clostridia|Clostridiales|Ruminococcaceae|Papillibacter|cinnamivorans|
CGTAGGTTGCAAGCGTTGTCCGGATTTACTGGGTGTAAAGGGCGTGTAGGCGGAGCTGCAAGTCAGATGTGAAATCCCGGGGCTCAACCCCGGAACTGCATTTGAAACTGTAGCCCTTGAGTATCGGAGAGGCAAGCGGAATTCCTAGTGTAGCGGTGAAATGCGTAGATATTAGGAGGAACACCAGTGGCGAAGGCGGCTTGCTGGACGACAACTGACGCTGAGGCGCGAAAGTGTGGGGAGCAA
>MG|3|V4|F|13|91.46|Firmicutes|Clostridia|Clostridiales|Ruminococcaceae|Ruminococcus|sp.|
CGTAGGTGGCAAGCGTTGTCCGGATTTACTGGGTGTAAAGGGTGCGCAGGCGGGACTGCAAGTTGGATGTGAAATGTCGGGGCTTAACCCCGGAACTGCATCCAAAACTGTGGATCTTGAGTGAAGTAGAGGTAAGCGGAATTCCGAGTGTAGCGGTGAAATGCGTAGATATTCGGAGGAACACCAGTGGCGAAGGCGGCTTACTGGGCTTTAACTGACGCTGAGGCACGAAAGCATGGGGAGCAA
>MG|3|V4|F|12|92.28|Firmicutes|Clostridia|Clostridiales|Ruminococcaceae|Ruminococcus|lactaris|
CGTAGGTTGCAAGCGTTGTCCGGATTTACTGGGTGTAAAGGGCGTGTAGGCGGAGCTGCAAGTCAGATGTGAAATCCCGGGGCTCAACCCCGGAACTGCATTTGAAACTGTAGCCCTTGAGTATCGGAGAGGCAAGCGGAATTCCTAGTGTAGCGGTGAAATGCGTAGATATTAGGAGGAACACCGGTGGCGAAGGCGGCTTACTGGACGGTAACTGACGTTGAGGCTCGAAAGCGTGGGGAGCAA
>MG|3|V4|F|24|95.92|Firmicutes|Clostridia|Clostridiales|Ruminococcaceae|Ruminococcus|sp.|
CGTATGGTGCAAGCGTTATCCGGATTTACTGGGTGTAAAGGGAGCGTAGACGGAGAAGCAAGTCTGGAGTGAAAGCCCGGGGCTCAACCCCGGGACTGCTTTGGAAACTGTTATTCTTGAGTGCCGGAGAGGTAAGCGGAATTCCTAGTGTAGCGGTGAAATGCGTAGATATTAGGAGGAACACCGGTGGCGAAGGCGGCTTACTGGACGACAACTGACGCTGAGGCTCGAAAGCGTGGGGAGCAA
>MG|3|V4|F|27|96.34|Firmicutes|Clostridia|Clostridiales|Ruminococcaceae|Ruminococcus|sp.|
CGTATGGTGCAAGCGTTATCCGGATTTACTGGGTGTAAAGGGAGCGTAGACGGCAGTGCAAGTCTGAAGTGAAAGCCCGCGGCTCAACTGCGGAACTGCTTTGGAAACTGTACTGCTTGAGTACCGGAGGGGTAAGCGGAATTCCTAGTGTAGCGGTGAAATGCGTAGATATTAGGAGGAACACCGGTGGCGAAGGCGGCTTACTGGACGGTAACTGACGTTGAGGCTCGAAAGCGTGGGGAGCAA
>MG|3|V4|R|30|96.75|Firmicutes|Clostridia|Clostridiales|Ruminococcaceae|Ruminococcus|lactaris|
TTGCTCCCCACGCTTTCGAGCCTCAACGTCAGTTACCGTCCAGTAAGCCGCCTTCGCCACTGGTGTTCCTCCTAATATCTACGCATTTCACCGCTACACTAGGAATTCCGCTTACCTCTCCGGCACTCAAGCAAAACAGTTTCCAATGCAGGCCCGGGGTTGAGCCCCGGGTTTTCACACCAGACTTGCTTCGCCGTCTACGCTCCCTTTACACCCAGTAAATCCGGATAACGCTTGCCCCCTACG
>MG|3|V4|F|21|96.33|Firmicutes|Clostridia|Clostridiales|Ruminococcaceae|Ruminococcus|sp.|
CGTATGGTGCAAGCGTTATCCGGATTTACTGGGTGTAAAGGGAGCGTAGACGGATAGGCAAGTCTGGAGTGAAAGCCCGGGGCTCAACCCCGGGACTGCTTTGGAAACTGTTTATCTAGAGTGCTGGAGAGGTAAGTGGAATTCCTAGTGTAGCGGTGAAATGCGTAGATATTAGGAGGAACACCAGTTGCGAAGGCGGCTCTCTGGACTGTAACTGACACTGAGGCACGAAAGCGTGGGGAGCAA
>MG|3|V4|R|13|96.73|Firmicutes|Clostridia|Clostridiales|Ruminococcaceae|Ruminococcus|sp.|
TTGCTCCCCACGCTTTCGAGCCTCAGCGTCAGTTGTCGTCCAGTAAGCCGCCTTCGCCACCGGTGTTCCTCCTAATATCTACGCATTTCACCGCTACACTAGGAATTCCACTTACCTCTCCAGCACTCTAGATAAACAGTTTCCAAAGCAGTCCCGGGGTTGAGCCCCGGGTTTTCACTCCAGACTTGCCTATCCGTCTACGCTCCCTTTACACCCAGTAAATCCGGATAACGCTTGCACCATACG
>MG|3|V4|F|16|96.34|Firmicutes|Clostridia|Clostridiales|Ruminococcaceae|Ruminococcus|lactaris|
CGTAGGGGGCAAGCGTTATCCGGATTTACTGGGTGTAAAGGGAGCGTAGACGGCGAAGCAAGTCTGGTGTGAAAACCCGGGGCTCAACCTCGGGCCTGCATTGGAAACTGTTTTGCTTGAGTGCCGGAGAGGTAAGCGGAATTCCTAGTGTAGCGGTGAAATGCGTAGATATTAGGAGGAACACCAGTGGCGAAGGCGGCTTACTGGACGGTAACTGACGTTGAGGCTCGAAAGCGTGGGGAGCAA
>MG|3|V4|F|10|88.66|Firmicutes|Clostridia|Clostridiales|Ruminococcaceae|Papillibacter|cinnamivorans|
CGTAGGTGACAAGCGTTGTCCGGATTTACTGGGTGTAAAGGGCGCGTAGGCGGACCGGCAAGTCAGGAGTGAAATACCGGGGCTCAACCCCGGGGCTGCTTTTGAAACTGTCGGCCTTGAGTATCGGAGAGGAAAGCGGAATTCCCAGTGTAGCGGTGAAATGCGTAGATATTCGGAGGAACACCGGTGGCGAAGGCGGCCAACTGGGCTTTAACTGACGCTGAGGCTCGAAAGTGTGGGGAGCAA
>MG|3|V4|F|55|91.53|Firmicutes|Clostridia|Clostridiales|Ruminococcaceae|Ruminiclostridium|thermocellum|
CGTAGGTGACAAGCGTTGTCCGGATTTACTGGGTGTAAAGGGCGCGTAGGCGGGCTGTCAAGTCAGTCGTGAAATACCGGGGCTTAACCCCGGGGCTGCGATTGAAACTGACAGTCTTGAGTATCGGAGAGGAAAGCGGAATTCCTAGTGTAGCGGTGAAATGCGTAGATATTAGGAGGAACACCAGTGGCGAAGGCGGCTTTCTGGACGACAACTGACGCTGAGGCGCGAAAGTGTGGGGAGCAA
>MG|3|V4|F|216|88.66|Firmicutes|Clostridia|Clostridiales|Ruminococcaceae|Ruminiclostridium|thermocellum|
CGTAGGGAGCAAGCGTTGTCCGGATTTATTGGGTGTAAAGGGTGCGTAGACGGGGAAGCAAGTTAGTTGTGAAATCCCTCGGCTTAACTGAGGAACTGCAACTAAAACTACTACTCTTGAGTGCTGGAGAGGAAAGTGGAATTCCTAGTGTAGCGGTGAAATGCGTAGATATTAGGAGGAACACCAGTGGCGAAGGCGACTTTCTGGACAGTAACTGACGTTGAGGCACGAAAGTGTGGGGAGCAA
>MG|3|V4|F|13|94.76|Firmicutes|Clostridia|Clostridiales|Ruminococcaceae|Ruminiclostridium|thermocellum|
CGTAGGTGGCAAGCGTTGTCCGGATTTACTGGGTGTAAAGGGCGCGTAGGCGGATGAGCAAGTCAGATGTGAAATACCGGGGCTTAACCCCGGGGCTGCATTTGAAACTGTTCACCTTGAGTGCCGGAGAGGAAAGCGGAATTCCTAGTGTAGCGGTGAAATGCGTAGATATTAGGAGGAACACCAGTGGCGAAGGCGGCTTTCTGGACGGTAACTGACGCTGAGGCGCGAAAGTGTGGGGAGCAA
>MG|3|V4|F|39|96.75|Firmicutes|Clostridia|Clostridiales|Ruminococcaceae|Ruminococcus|lactaris|
CGTAGGGGGCAAGCGTTATCCGGATTTACTGGGTGTAAAGGGAGCGTAGACGGCGAAGCAAGTCTGGTGTGAAAACCCGGGGCTCAACCCCGGGCCTGCATTGGAAACTGTTTTGCTCGAGTGCCGGAGAGGTAAGCGGAATTCCTAGTGTAGCGGTGAAATGCGTAGATATTAGGAGGAACACCAGTGGCGAAGGCGGCTTACTGGACGGTAACTGACGTTGAGGCTCGAAAGCGTGGGGAGCAA
>MG|3|V4|F|12|92.62|Firmicutes|Clostridia|Clostridiales|Ruminococcaceae|Acetivibrio|cellulolyticus|
CGTAGGTTGCAAGCGTTGTCCGGATTTACTGGGTGTAAAGGGCGTGTAGGCGGAGCTGCAAGTCAGATGTGAAATCCCGGGGCTCAACCCCGGAACTGCATTTGAAACTGTAGCCCTTGAGTATCGGAGAGGCAAGCGGAATTCCTAGTGTAGCGGTGAAATGCGTAGATATTAGGAGGAACACCAGTGGCGAAGGCGGCTTTCTGGACGACAACTGACGCTGAGGCGCGAAAGTGTGGGGAGCAA
>MG|3|V4|F|35|96.73|Firmicutes|Clostridia|Clostridiales|Ruminococcaceae|Ruminococcus|sp.|
CGTATGGTGCAAGCGTTATCCGGATTTACTGGGTGTAAAGGGAGCGTAGACGGAAGAGCAAGTCTGGAGTGAAAGCCCGGGGCTCAACCCCGGGACTGCTTTGGAAACTGTTTATCTAGAGTGCCGGAGAGGCAAGCGGAATTCCTAGTGTAGCGGTGAAATGCGTAGATATTAGGAGGAACACCAGTGGCGAAGGCGGCTTGCTGGACGGTAACTGACGTTGAGGCTCGAAAGCGTGGGGAGCAA
>MG|3|V4|F|15|95.92|Firmicutes|Clostridia|Clostridiales|Ruminococcaceae|Ruminococcus|sp.|
CGTATGGTGCAAGCGTTATCCGGATTTACTGGGTGTAAAGGGAGCGTAGACGGAGCAGCAAGTCTGGAGTGAAAACCCGGGGCTCAACCCCGGGACTGCTTTGGAAACTGTTGTTCTAGAGTGCTGGAGAGGTAAGTGGAATTCCTAGTGTAGCGGTGAAATGCGTAGATATTAGGAGGAACACCGGTGGCGAAGGCGGCTTACTGGACGACAACTGACGCTGAGGCTCGAAAGCGTGGGGAGCAA
>MG|3|V4|R|13|96.75|Firmicutes|Clostridia|Clostridiales|Ruminococcaceae|Ruminococcus|lactaris|
TTGCTCCCCACGCTTTCGAGCCTCAACGTCAGTTACCGTCCAGTAAGCCGCCTTCGCCACTGGTGTTCCTCCTAATATCTACGCATTTCACCGCTACACTAGGAATTCCGCTTACCTCTCCGGCACTCGAGCAAAACAGTTTCCAATGCAGGCCCGGGGTTGAGCCCCGGGTTTTCACACCAGACTTGCTTCGCCGTCTACGCTCCCTTTACACCCAGTAAATCCGGATAACGCTTGCCCCCTACG
>MG|3|V4|F|11|96.75|Firmicutes|Clostridia|Clostridiales|Ruminococcaceae|Ruminococcus|sp.|
CGTATGGTGCAAGCGTTATCCGGATTTACTGGGTGTAAAGGGAGCGTAGACGGAGAAGCAAGTCTGGAGTGAAAGCCCGGGGCTCAACCCCGGGACTGCTTTGGAAACTGTTTTTTCTTGAGTGCCGGAGAGGTAAGCGGAATTCCTAGTGTAGCGGTGAAATGCGTAGATATTAGGAGGAACACCAGTGGCGAAGGCGGCTTACTGGACGGTAACTGACGTTGAGGCTCGAAAGCGTGGGGAGCAA
>MG|3|V4|R|18|91.94|Firmicutes|Clostridia|Clostridiales|Ruminococcaceae|Ruminiclostridium|thermocellum|
TTGCTCCCCACACTTTCGCGCCTCAGCGTCAGTTGTCGTCCAGAAAGCCGCCTTCGCCACTGGTGTTCCTCCTAATATCTACGCATTTCACCGCTACACTAGGAATTCCGCTTTCCTCTCCGATACTCAAGAATAACAGTTTCAATCGCAGCTCCGAGGTTAAGCCTCGGCATTTCACGACTGACTTGCTATCCCGCCTACGCGCCCTTTACACCCAGTAAATCCGGACAACGCTTGCCACCTACG
>MG|3|V4|F|195|90.28|Firmicutes|Clostridia|Clostridiales|Ruminococcaceae|Ruminococcus|flavefaciens|
CGTAGGATGCGAGCGTTATCCGGAATTACTGGGTGTAAAGGGAGCGCAGGCGGGACTGCAAGTTGGATGTGAAATACCGCAGCTTAACTGCGGAGCTGCATCCAAAACTGTAGTTCTTGAGTGGAGTAGAGGCAAGCGGAATTCCGAGTGTAGCGGTGAAATGCGTAGATATTCGGAGGAACACCAGTGGCGAAGGCGGCTTGCTGGGCTCTAACTGACGCTGAGGCTCGAAAGTGTGGGGAGCAAA
>MG|3|V4|F|16|88.35|Firmicutes|Clostridia|Clostridiales|Ruminococcaceae|Ruminiclostridium|thermocellum|
CGTAGGGAGCAAGCGTTGTCCGGATTTATTGGGTGTAAAGGGTGCGTAGACGGGGGAAGCAAGTTAGTTGTGAAATCCCTCGGCTTAACTGAGGAACTGCAACTAAAACTACTACTCTTGAGTGCTGGAGAGGAAAGTGGAATTCCTAGTGTAGCGGTGAAATGCGTAGATATTAGGAGGAACACCAGTGGCGAAGGCGACTTTCTGGACAGTAACTGACGTTGAGGCACGAAAGTGTGGGGAGCAAA
>MG|3|V4|F|10|95.51|Firmicutes|Clostridia|Clostridiales|Ruminococcaceae|Ruminococcus|sp.|
CGTATGGTGCAAGCGTTATCCGGATTTACTGGGTGTAAAGGGAGCGTAGACGGAGAAGCAAGTCTGGAGTGAAAGCCCGGGGCTCAACCCCGGGACTGCTTTGGAAACTGTTATTCTTGAGTGCCGGAGAGGTAAGCGGAATTCCTAGTGTAGCGGTGAAATGCGTAGATATTAGGAGGAACACCAGTGGCGAAGGCGGCTTGCTGGACGACAACTGACGCTGAGGCGCGAAAGCGTGGGGAGCAA
>MG|3|V4|F|56|90.24|Firmicutes|Clostridia|Clostridiales|Ruminococcaceae|Ruminococcus|flavefaciens|
CGTAGGATGCAAGCGTTATCCGGATTTACTGGGTGTAAAGGGAGCGCAGGCGGGACTTCAAGTTGGATGTGAAATACCGGGGCTCAACCCCGGAGCTGCATCCAAAACTGTAGTTCTTGAGTGGAGTAGAGGCAAGCGGAATTCCGAGTGTAGCGGTGAAATGCGTAGATATTCGGAGGAACACCAGTGGCGAAGGCGGCTTGCTGGGCTCTAACTGACGCTGAGGCTCGAAAGTGTGGGGAGCAA
>MG|3|V4|F|29|96.33|Firmicutes|Clostridia|Clostridiales|Ruminococcaceae|Ruminococcus|sp.|
CGTATGGTGCAAGCGTTATCCGGATTTACTGGGTGTAAAGGGAGCGTAGACGGATAGGCAAGTCTGGAGTGAAAGCCCGGGGCTCAACCCCGGGACTGCTTTGGAAACTGTTTATCTAGAGTGCTGGAGAGGTAAGTGGAATTCCTAGTGTAGCGGTGAAATGCGTAGATATTAGGAGGAACACCAGTGGCGAAGGCGACTTTCTGGACGATAACTGACATTGAGGCACGAAAGTGTGGGGAGCAA
>MG|3|V4|F|27|92.68|Firmicutes|Clostridia|Clostridiales|Ruminococcaceae|Ruminococcus|lactaris|
CGTAGGTTGCAAGCGTTGTCCGGATTTACTGGGTGTAAAGGGCGTGTAGGCGGAGCTGCAAGTCAGATGTGAAATCCCGGGGCTCAACCCCGGAACTGCATTTGAAACTGTAGCCCTTGAGTATCGGAGAGGCAAGCGGAATTCCTAGTGTAGCGGTGAAATGCGTAGATATTAGGAGGAACACCAGTGGCGAAGGCGGCTTACTGGACGGTAACTGACGTTGAGGCTCGAAAGCGTGGGGAGCAA
>MG|3|V4|F|10|95.92|Firmicutes|Clostridia|Clostridiales|Ruminococcaceae|Ruminococcus|sp.|
CGTATGGTGCAAGCGTTATCCGGATTTACTGGGTGTAAAGGGAGCGTAGACGGATAGGCAAGTCTGAAGTGAAAGCCCGGGGCTCAACCCCGGGACTGCTTTGGAAACTGTTTATCTAGAGTGCTGGAGAGGTAAGTGGAATTCCTAGTGTAGCGGTGAAATGCGTAGATATTAGGAGGAACACCAGTTGCGAAGGCGGCTCTCTGGACTGTAACTGACACTGAGGCACGAAAGCGTGGGGAGCAA
>MG|3|V4|F|18|93.12|Firmicutes|Clostridia|Clostridiales|Ruminococcaceae|Papillibacter|cinnamivorans|
CGTAGGTGGCAAGCGTTGTCCGGATTTACTGGGTGTAAAGGGCGTGTAGGCGGAGCTGCAAGTCAGATGTGAAATCCCGGGGCTCAACCCCGGAACTGCATTTGAAACTGTAGCCCTTGAGTATCGGAGAGGCAAGCGGAATTCCTAGTGTAGCGGTGAAATGCGTAGATATTAGGAGGAACACCAGTGGCGAAGGCGGCTTGCTGGACGACAACTGACGCTGAGGCGCGAAAGCGTGGGGAGCAA
>MG|3|V4|F|54|88.31|Firmicutes|Clostridia|Clostridiales|Ruminococcaceae|Ruminiclostridium|thermocellum|
CGTAGGGAGCAAGCGTTGTCCGGATTTATTGGGTGTAAAGGGTGCGTAGACGGGGAAGCAAGTTAGTTGTGAAATCCCTCGGCTTAACTGAGGAACTGCAACTAAAAACTACTACTCTTGAGTGCTGGAGAGGAAAGTGGAATTCCTAGTGTAGCGGTGAAATGCGTAGATATTAGGAGGAACACCAGTGGCGAAGGCGACTTTCTGGACAGTAACTGACGTTGAGGCACGAAAGTGTGGGGAGCAA
>MG|3|V4|F|12|95.1|Firmicutes|Clostridia|Clostridiales|Ruminococcaceae|Ruminococcus|sp.|
CGTATGGTGCAAGCGTTATCCGGATTTACTGGGTGTAAAGGGAGCGTAGACGGATAGGCAAGTCTGAAGTGAAAGCCCGGGGCTCAACCCCGGGACTGCTTTGGAAACTGTTTATCTAGAGTGCTGGAGAGGTAAGTGGAATTCCTAGTGTAGCGGTGAAATGCGTAGATATTCGGAGGAACACCGGTGGCGAAGGCGGCCAACTGGGCTTTAACTGACGCTGAGGCTCGAAAGTGTGGGGAGCAA
>MG|3|V4|F|94|93.03|Firmicutes|Clostridia|Clostridiales|Ruminococcaceae|Acetivibrio|cellulolyticus|
CGTAGGTTGCAAGCGTTGTCCGGATTTACTGGGTGTAAAGGGCGTGTAGGCGGAGCTGCAAGTCAGATGTGAAATCCCGGGGCTCAACCCCGGAACTGCATTTGAAACTGTAGCCCTTGAGTATCGGAGAGGCAAGCGGAATTCCTAGTGTAGCGGTGAAATGCGTAGATATTAGGAGGAACACCAGTGGCGAAGGCGGCTTACTGGACAGTAACTGACGTTGAGGCTCGAAAGCGTGGGGAGCAA
>MG|3|V4|R|11|97.96|Firmicutes|Clostridia|Clostridiales|Ruminococcaceae|Ruminococcus / [Ruminococcus]|sp.|
TTGCTCCCCACGCTTTCGAGCCTCAACGTCAGTTACTGTCCAGTAAGCCGCCTTCGCCACTGGTGTTCCTCCTAATATCTACGCATTTCACCGCTACACTAGGAATTCCACTTACCTCTCCAGCACTCTAGATAAACAGTTTCCAAAGCAGTCCCGGGGTTGAGCCCCGGGTTTTCACTCCAGACTTGCCTATCCGTCTACGCTCCCTTTACACCCAGTAAATCCGGATAACGCTTGCCCCCTACG
>MG|3|V4|R|16|92.62|Firmicutes|Clostridia|Clostridiales|Ruminococcaceae|Acetivibrio|cellulolyticus|
TTGCTCCCCACGCTTTCGAGCCTCAACGTCAGTTACCGTCCAGCAAGCCGCCTTCGCCACTGGTGTTCCTCCTAATATCTACGCATTTCACCGCTACACTAGGAATTCCGCTTGCCTCTCCGATACTCAAGGGCTACAGTTTCAAATGCAGTTCCGGGGTTGAGCCCCGGGATTTCACATCTGACTTGCAGCTCCGCCTACACGCCCTTTACACCCAGTAAATCCGGACAACGCTTGCAACCTACG
>MG|3|V4|R|21|92.68|Firmicutes|Clostridia|Clostridiales|Ruminococcaceae|Ruminococcus|lactaris|
TTGCTCCCCACGCTTTCGAGCCTCAACGTCAGTTACCGTCCAGTAAGCCGCCTTCGCCACTGGTGTTCCTCCTAATATCTACGCATTTCACCGCTACACTAGGAATTCCGCTTGCCTCTCCGATACTCAAGGGCTACAGTTTCAAATGCAGTTCCGGGGTTGAGCCCCGGGATTTCACATCTGACTTGCAGCTCCGCCTACACGCCCTTTACACCCAGTAAATCCGGACAACGCTTGCAACCTACG
>MG|3|V4|F|11|95.92|Firmicutes|Clostridia|Clostridiales|Ruminococcaceae|Ruminococcus|sp.|
CGTATGGTGCAAGCGTTATCCGGATTTACTGGGTGTAAAGGGAGCGTAGACGGATAGGCAAGTCTGGAGTGAAAGCCCGGGGCTCAACCCCGGGACTGCTTTGGAAACTGTTTATCTAGAGTGCTGGAGAGGTAAGTGGAATTCCTAGTGTAGCGGTGAAATGCGTAGATATTAGGAGGAACACCGGTGGCGAAGGCGACTTTCTGGACGACAACTGACGTTGAGGCACGAAAGTGTGGGGAGCAA
>MG|3|V4|F|10|91.5|Firmicutes|Clostridia|Clostridiales|Ruminococcaceae|Papillibacter|cinnamivorans|
CGTAGGTGACAAGCGTTGTCCGGATTTACTGGGTGTAAAGGGCGCGTAGGCGGACCGGCAAGTCAGGAGTGAAATACCGGGGCTCAACCCCGGGGCTGCTTTTGAAACTGTAGCCCTTGAGTATCGGAGAGGCAAGCGGAATTCCTAGTGTAGCGGTGAAATGCGTAGATATTAGGAGGAACACCAGTGGCGAAGGCGGCTTGCTGGACGACAACTGACGCTGAGGCGCGAAAGCGTGGGGAGCAA
>MG|3|V4|F|16|93.9|Firmicutes|Clostridia|Clostridiales|Ruminococcaceae|Ruminiclostridium|leptum|
CGTAGGGAGCGAGCGTTGTCCGGATTTACTGGGTGTAAAGGGTGCGCAGGCGGCCAGGCAAGTCAGGCGTGAAAACTGTGGGCTTAACCCGCAGACTGCGTTTGAAACTGCATGGCTTGAGTGAAGTAGAGGCAGGCGGAATTCCCGGTGTAGCGGTGAAATGCGTAGAGATCGGGAGGAACACCAGTGGCGAAGGCGGCCTGCTGGGCTTTAACTGACGCTCAGGCACGAAAGCATGGGTAGCAA
>MG|3|V4|F|14|96.75|Firmicutes|Clostridia|Clostridiales|Ruminococcaceae|Ruminococcus|sp.|
CGTATGGTGCAAGCGTTATCCGGATTTACTGGGTGTAAAGGGAGCGTAGACGGAGAAGCAAGTCTGGAGTGAAAGCCCGGGGCTCAACCCCCGGGACTGCTTTGGAAACTGTTTTTCTTGAGTGCCGGAGAGGTAAGCGGAATTCCTAGTGTAGCGGTGAAATGCGTAGATATTAGGAGGAACACCAGTGGCGAAGGCGGCTTACTGGACGGTAACTGACGTTGAGGCTCGAAAGCGTGGGGAGCAA
>MG|3|V4|F|19|89.07|Firmicutes|Clostridia|Clostridiales|Ruminococcaceae|Ruminiclostridium|thermocellum|
CGTAGGGAGCAAGCGTTGTCCGGATTTATTGGGTGTAAAGGGTGCGTAGACGGGGAAGCAAGTTAGTTGTGAAATCCCTCGGCTTAACTGAGGAACTGCAACTAAAACTACTACTCTTGAGTGCTGGAGAGGAAAGTGGAATTCCTAGTGTAGCGGTGAAATGCGTAGATATTAGGAGGAACACCAGTGGCGAAGGCGGCTTACTGGACAGTAACTGACGTTGAGGCTCGAAAGCGTGGGGAGCAA
>MG|3|V4|F|14|94.35|Firmicutes|Clostridia|Clostridiales|Ruminococcaceae|Ruminiclostridium|thermocellum|
CGTAGGTGGCAAGCGTTGTCCGGATTTACTGGGTGTAAAGGGCGCGTAGGCGGATGAGCAAGTCAGATGTGAAATACCGGGGCTTAACCTCGGGGCTGCATTTGAAACTGTTCACCTTGAGTGCCGGAGAGGAAAGCGGAATTCCTAGTGTAGCGGTGAAATGCGTAGATATTAGGAGGAACACCAGTGGCGAAGGCGGCTTTCTGGACGGTAACTGACGCTGAGGCGCGAAAGTGTGGGGAGCAA
>MG|3|V4|F|109|91.46|Firmicutes|Clostridia|Clostridiales|Ruminococcaceae|Ruminococcus|flavefaciens|
CGTAGGATGCAAGCGTTGTCCGGAATTACTGGGTGTAAAGGGAGCGCAGGCGGGACTGCAAGTTGGATGTGAAATACCGGGGCTCAACCCCGGAGCTGCATCCAAAACTGTAGTTCTTGAGTGAAGTAGAGGTAGGCGGAATTCCGAGTGTAGCGGTGAAATGCGTAGATATTCGGAGGAACACCAGTGGCGAAGGCGGCCTACTGGGCTTTAACTGACGCTGAGGCTCGAAAGTGTGGGGAGCAA
>MG|3|V4|F|14|95.92|Firmicutes|Clostridia|Clostridiales|Ruminococcaceae|Ruminococcus|sp.|
CGTATGGTGCAAGCGTTATCCGGATTTACTGGGTGTAAAGGGAGCGTAGACGGATAGGCAAGTCTGGAGTGAAAGCCCGGGGCTCAACCCCGGGACTGCTTTGGAAACTGTTTATCTAGAGTGCTGGAGAGGTAAGTGGAATTCCTAGTGTAGCGGTGAAATGCGTAGATATTGGGAGGAACACCAGTGGCGAAGGCGGCTTTCTGGACGACAACTGACGCTGAGGCGCGAAAGTGTGGGGAGCAA
>MG|3|V4|F|32|92.62|Firmicutes|Clostridia|Clostridiales|Ruminococcaceae|Acetivibrio|cellulolyticus|
CGTAGGTTGCAAGCGTTGTCCGGATTTACTGGGTGTAAAGGGCGTGTAGGCGGAGCTGCAAGTCAGATGTGAAATCCCGGGGCTCAACCCCGGAACTGCATTTGAAACTGTAGCCCTTGAGTATCGGAGAGGCAAGCGGAATTCCTAGTGTAGCGGTGAAATGCGTAGATATTAGGAGGAACACCAGTGGCGAAGGCGACTTTCTGGACAGTAACTGACGTTGAGGCACGAAAGTGTGGGGAGCAA
>MG|3|V4|R|11|96.75|Firmicutes|Clostridia|Clostridiales|Ruminococcaceae|Ruminococcus|sp.|
TTGCTCCCCACGCTTTCGAGCCTCAACGTCAGTTACCGTCCAGCAAGCCGCCTTCGCCACTGGTGTTCCTCCTAATATCTACGCATTTCACCGCTACACTAGGAATTCCGCTTGCCTCTCCGGCACTCTAGATAAACAGTTTCCAAAGCAGTCCCGGGGTTGAGCCCCGGGCTTTCACTCCAGACTTGCTCTTCCGTCTACGCTCCCTTTACACCCAGTAAATCCGGATAACGCTTGCACCATACGT
>MG|3|V4|F|10|94.26|Firmicutes|Clostridia|Clostridiales|Ruminococcaceae|Ruminococcus|sp.|
CGTATGGTGCAAGCGTTATCCGGATTTACTGGGTGTAAAGGGAGCGTAGACGGATAGGCAAGTCTGGAGTGAAAGCCCGGGGCTCAACCCCGGGACTGCTTTGGAAACTGTTTATCTAGAGTGCTGGAGAGGTAAGTGGAATTCCTAGTGTAGCGGTGAAATGCGTAGATATATGGAAGAACACCAGTGGCGAAAGCGGCTCTCTGGTCTGTAACTGACGCTGAGGTTCGAAAGCATGGGTAGCGA
>MG|3|V4|R|15|90.24|Firmicutes|Clostridia|Clostridiales|Ruminococcaceae|Ruminococcus|flavefaciens|
TTGCTCCCCACACTTTCGAGCCTCAGCGTCAGTTAGAGCCCAGCAAGCCGCCTTCGCCACTGGTGTTCCTCCGAATATCTACGCATTTCACCGCTACACTCGGAATTCCGCTTGCCTCTACTCCACTCAAGAACTACAGTTTTGGATGCAGCTCCGGGGTTGAGCCCCGGTATTTCACATCCAACTTGAAGTCCCGCCTGCGCTCCCTTTACACCCAGTAAATCCGGATAACGCTTGCATCCTACG
>MG|3|V4|R|12|91.53|Firmicutes|Clostridia|Clostridiales|Ruminococcaceae|Ruminiclostridium|thermocellum|
TTGCTCCCCACACTTTCGCGCCTCAGCGTCAGTTGTCGTCCAGAAAGCCGCCTTCGCCACTGGTGTTCCTCCTAATATCTACGCATTTCACCGCTACACTAGGAATTCCGCTTTCCTCTCCGATACTCAAGACTGTCAGTTTCAATCGCAGCCCCGGGGTTAAGCCCCGGTATTTCACGACTGACTTGACAGCCCGCCTACGCGCCCTTTACACCCAGTAAATCCGGACAACGCTTGTCACCTACG
>MG|3|V4|F|20|92.21|Firmicutes|Clostridia|Clostridiales|Ruminococcaceae|Acetivibrio|cellulolyticus|
CGTAGGTTGCAAGCGTTGTCCGGATTTACTGGGTGTAAAGGGCGTGTAGGCGGAGCTGCAAGTCAGATGTGAAATCCCGGGGCTCAACCCCGGAACTGCATTTGAAACTGTAGCCCTTGAGTATCGGAGAGGCAAGCGGAATTCCTAGTGTAGCGGTGAAATGCGTAGATATTGGGAGGAACACCAGTGGCGAAGGCGGCTTTCTGGACGACAACTGACGCTGAGGCGCGAAAGTGTGGGGAGCAA
>MG|3|V4|F|10|91.02|Firmicutes|Clostridia|Clostridiales|Ruminococcaceae|Acetivibrio|cellulolyticus|
CGTAGGTGACAAGCGTTGTCCGGATTTACTGGGTGTAAAGGGCGCGCAGGCGGGCAGGCAAGTCAGTCGTGAAATGCCGGGGCTCAACCCCGGAGCTGCGATTGAAACTGCAGGTCTTGAGTATCGGAGAGGAAAGCGGAATTCCCAGTGTAGCGGTGAAATGCGTAGATATTAGGAGGAACACCAGTGGCGAAGGCGGCTTACTGGACAGTAACTGACGTTGAGGCTCGAAAGCGTGGGGAGCAA
>MG|3|V4|F|13|94.33|Firmicutes|Clostridia|Clostridiales|Ruminococcaceae|Ruminiclostridium|thermocellum|
CGTAGGTGGCGAGCGTTGTCCGGATTTACTGGGTGTAAAGGGCGCGTAGGCGGGTCGGCAAGTCAGATGTGAAATACCGGGGCTTAACTCCGGGGCTGCATTTGAAACTGTCGGTCTTGAGTGCCGGAGAGGAAAGCGGAATTCCTAGTGTAGCGGTGAAATGCGTAGATATTAGGAGGAACACCAGTGGCGAAGGCGGCTTTCTGGACGGTAACTGACGCTGAGGCGCGAAAAGTGTGGGGAGCAA
>MG|3|V4|F|10|96.33|Firmicutes|Clostridia|Clostridiales|Ruminococcaceae|Ruminococcus|sp.|
CGTATGGTGCAAGCGTTATCCGGATTTACTGGGTGTAAAGGGAGCGTAGACGGATAGGCAAGTCTGGAGTGAAAACCCGGGGCTCAACCCCGGGACTGCTTTGGAAACTGTTTATCTAGAGTGCTGGAGAGGTAAGTGGAATTCCTAGTGTAGCGGTGAAATGCGTAGATATTAGGAGGAACACCAGTGGCGAAGGCGGCTTGCTGGACGACAACTGACGCTGAGGCGCGAAAGCGTGGGGAGCAA
>MG|3|V4|F|19|96.73|Firmicutes|Clostridia|Clostridiales|Ruminococcaceae|Ruminococcus|sp.|
CGTATGGTGCAAGCGTTATCCGGATTTACTGGGTGTAAAGGGAGCGTAGACGGATAGGCAAGTCTGGAGTGAAAGCCCGGGGCTCAACCCCGGGACTGCTTTGGAAACTGTTTATCTAGAGTGCTGGAGAGGTAAGTGGAATTCCTAGTGTAGCGGTGAAATGCGTAGATATTAGGAGGAACACCAGTGGCGAAGGCGGCTTGCTGGACGACAACTGACGCTGAGGCGCGAAAGCGTGGGGAGCAA
>MG|3|V4|R|19|88.31|Firmicutes|Clostridia|Clostridiales|Ruminococcaceae|Ruminiclostridium|thermocellum|
TTGCTCCCCACACTTTCGTGCCTCAACGTCAGTTACTGTCCAGAAAGTCGCCTTCGCCACTGGTGTTCCTCCTAATATCTACGCATTTCACCGCTACACTAGGAATTCCACTTTCCTCTCCAGCACTCAAGAGTAGTAGTTTTTAGTTGCAGTTCCTCAGTTAAGCCGAGGGATTTCACAACTAACTTGCTTCCCCGTCTACGCACCCTTTACACCCAATAAATCCGGACAACGCTTGCTCCCTACG
>MG|3|V4|F|33|92.71|Firmicutes|Clostridia|Clostridiales|Ruminococcaceae|Papillibacter|cinnamivorans|
CGTAGGTGACAAGCGTTGTCCGGATTTACTGGGTGTAAAGGGCGTGTAGGCGGAGCTGCAAGTCAGATGTGAAATCCCGGGGCTCAACCCCGGAACTGCATTTGAAACTGTAGCCCTTGAGTATCGGAGAGGCAAGCGGAATTCCTAGTGTAGCGGTGAAATGCGTAGATATTAGGAGGAACACCAGTGGCGAAGGCGGCTTGCTGGACGACAACTGACGCTGAGGCGCGAAAGCGTGGGGAGCAA
>MG|3|V4|F|15|92.34|Firmicutes|Clostridia|Clostridiales|Ruminococcaceae|Papillibacter|cinnamivorans|
CGTAGGTTGCAAGCGTTGTCCGGATTTACTGGGTGTAAAGGGCGTGTAGGCGGAGCTGCAAGTCAGATGTGAAATCCCGGGGCTCAACCCCGGAACTGCATTTGAAACTGTAGCCCTTGAGTATCGGAGAGGCAAGCGGAATTCCTAGTGTAGCGGTGAAATGCGTAGATATTAGGAGGAACACCAGTGGCGAAGGCGGCTTGCTGGACGACAACTGACGCTGAGGCGCGAAAAGCGTGGGGAGCAA
>MG|3|V4|F|12|96.33|Firmicutes|Clostridia|Clostridiales|Ruminococcaceae|Ruminococcus|sp.|
CGTATGGTGCAAGCGTTATCCGGATTTACTGGGTGTAAAGGGAGCGTAGACGGAGCAGCAAGTCTGGAGTGAAAACCCGGGGCTCAACCCCGGGACTGCTTTGGAAACTGTTGTTCTAGAGTGCTGGAGAGGTAAGTGGAATTCCTAGTGTAGCGGTGAAATGCGTAGATATTAGGAGGAACACCAGTGGCGAAGGCGACTTTCTGGACAGTAACTGACGTTGAGGCACGAAAGTGTGGGGAGCAA
>MG|3|V4|F|25|95.92|Firmicutes|Clostridia|Clostridiales|Ruminococcaceae|Ruminococcus|sp.|
CGTATGGTGCAAGCGTTATCCGGATTTACTGGGTGTAAAGGGAGCGTAGACGGATAGGCAAGTCTGAAGTGAAAGCCCGGGGCTCAACCCCGGGACTGCTTTGGAAACTGTTTATCTAGAGTGCTGGAGAGGTAAGTGGAATTCCTAGTGTAGCGGTGAAATGCGTAGATATTAGGAGGAACACCAGTGGCGAAGGCGACTTTCTGGACGATAACTGACATTGAGGCACGAAAGTGTGGGGAGCAA
>MG|3|V4|F|11|92.21|Firmicutes|Clostridia|Clostridiales|Ruminococcaceae|Acetivibrio|cellulolyticus|
CGTAGGTTGCAAGCGTTGTCCGGATTTACTGGGTGTAAAGGGCGTGTAGGCGGAGCTGCAAGTCAGATGTGAAATCCCGGGGCTCAACCCCGGAACTGCATTTGAAACTGTAGCCCTTGAGTATCGGAGAGGCAAGCGGAATTCCTAGTGTAGCGGTGAAATGCGTAGATATTAGGAGGAACACCAGTGGCGAAGGCGACTTTCTGGACAGTTACTGACGTTGAGGCACGAAAGTGTGGGGAGCAA
>MG|3|V4|F|13|87.95|Firmicutes|Clostridia|Clostridiales|Ruminococcaceae|Ruminiclostridium|thermocellum|
CGTAGGGAGCAAGCGTTGTCCGGATTTATTGGGTGTAAAGGGTGCGTAGACGGGGGAAGCAAGTTAGTTGTGAAATCCCTCGGCTTAACTGAGGAACTGCAACTAAAAACTACTACTCTTGAGTGCTGGAGAGGAAAGTGGAATTCCTAGTGTAGCGGTGAAATGCGTAGATATTAGGAGGAACACCAGTGGCGAAGGCGACTTTCTGGACAGTAACTGACGTTGAGGCACGAAAGTGTGGGGAGCAA
>MG|3|V4|R|12|92.47|Firmicutes|Clostridia|Clostridiales|Ruminococcaceae|Papillibacter|cinnamivorans|
TTGCTCCCCACGCTTTCGCGCCTCAGCGTCAGTTGTCGTCCAGCAAGCCGCCTTCGCCACTGGTGTTCCTCCTAATATCTACGCATTTCACCGCTACACTAGGAATTCCGCTTGCCTCTCCGATACTCAAGGGCTACAGTTTCAAATGCAGTTCCGGGGTTGAGCCCCGGGATTTCACATCTGACTTGCAGCTCCGCCTACACGCCCTTTACACCCAGTAAATCCGGATAACGCTTGCTCCATACG
>MG|3|V4|F|88|96.73|Firmicutes|Clostridia|Clostridiales|Ruminococcaceae|Ruminococcus|sp.|
CGTATGGTGCAAGCGTTATCCGGATTTACTGGGTGTAAAGGGAGCGTAGACGGATAGGCAAGTCTGAAGTGAAAGCCCGGGGCTCAACCCCGGGACTGCTTTGGAAACTGTTTATCTAGAGTGCTGGAGAGGTAAGTGGAATTCCTAGTGTAGCGGTGAAATGCGTAGATATTAGGAGGAACACCGGTGGCGAAGGCGGCTTACTGGACGACAACTGACGCTGAGGCTCGAAAGCGTGGGGAGCAA
>MG|3|V4|F|10|89.39|Firmicutes|Clostridia|Clostridiales|Ruminococcaceae|Ruminococcus|sp.|
CATAGGGGGCAAGCGTTATCCGGATTTATTGGGTGTAAAGGGTGCGTAGACGGAGAAACAAGTTGGTTGTGAAATCCCTCGGCTCAACTGAGGAACTGCAACCAAAACTATTTCCCTTGAGTGTCGGAGGGGAAAGTGGAATTCCTAGTGTAGCGGTGAAATGCGTAGATATTAGGAGGAACACCAGTGGCGAAGGCGGCTTACTGGACAGTAACTGACGTTGAGGCTCGAAAGCGTGGGGAGCAA
>MG|3|V4|R|11|88.31|Firmicutes|Clostridia|Clostridiales|Ruminococcaceae|Ruminiclostridium|thermocellum|
TTGCTCCCCACACTTTCGTGCCTCAACGTCAGTTACTGTCCAGAAAGTCGCCTTCGCCACTGGTGTTCCTCCTAATATCTACGCATTTCACCGCTACACTAGGAATTCCACTTTCCTCTCCAGCACTCAAGAGTAGTAGTTTTAGTTGCAGTTCCTCAGTTAAGCCGAGGGATTTCACAACTAACTTGCTTCCCCCGTCTACGCACCCTTTACACCCAATAAATCCGGACAACGCTTGCTCCCTACG
>MG|3|V4|F|12|90.65|Firmicutes|Clostridia|Clostridiales|Ruminococcaceae|Ruminococcus|flavefaciens|
CGTAGGATGCGAGCGTTATCCGGAATTACTGGGTGTAAAGGGAGCGCAGGCGGGACTGCAAGTTGGATGTGAAATACCGCAGCTTAACTGCGGAGCTGCATCCAAAACTGTAGTTCTTGAGTGGAGTAGAGGCAAGCGGAATTCCGAGTGTAGCGGTGAAATGCGTAGATATTCGGAGGAACACCAGTGGCGAAGGCGGCTTGCTGGGCTCTAACTGACGCTGAGGCTCGAAAGCGTGGGGAGCAA
>MG|3|V4|F|13|96.73|Firmicutes|Clostridia|Clostridiales|Ruminococcaceae|Ruminococcus|sp.|
CGTATGGTGCAAGCGTTATCCGGATTTACTGGGTGTAAAGGGAGCGTAGACGGATAGGCAAGTCTGAAGTGAAAGCCCGGGGCTCAACCCCGGGACTGCTTTGGAAACTGTTTATCTAGAGTGCTGGAGAGGTAAGTGGAATTCCTAGTGTAGCGGTGAAATGCGTAGATATTAGGAGGAACACCAGTGGCGAAGGCGACTTTCTGGACAGTTACTGACGTTGAGGCACGAAAGTGTGGGGAGCAA
>MG|3|V4|R|14|93.12|Firmicutes|Clostridia|Clostridiales|Ruminococcaceae|Papillibacter|cinnamivorans|
TTGCTCCCCACGCTTTCGCGCCTCAGCGTCAGTTGTCGTCCAGCAAGCCGCCTTCGCCACTGGTGTTCCTCCTAATATCTACGCATTTCACCGCTACACTAGGAATTCCGCTTGCCTCTCCGATACTCAAGGGCTACAGTTTCAAATGCAGTTCCGGGGTTGAGCCCCGGGATTTCACATCTGACTTGCAGCTCCGCCTACACGCCCTTTACACCCAGTAAATCCGGACAACGCTTGCCACCTACG
>MG|3|V4|R|13|92.31|Firmicutes|Clostridia|Clostridiales|Ruminococcaceae|Papillibacter|cinnamivorans|
TTGCTCCCCACACTTTCGCGCCTCAGCGTCAGTTGTCGTCCAGCAAGCCGCCTTCGCCACTGGTGTTCCTCCTAATATCTACGCATTTCACCGCTACACTAGGAATTCCGCTTGCCTCTCCGATACTCAAGGGCTACAGTTTCAAATGCAGTTCCGGGGTTGAGCCCCGGGATTTCACATCTGACTTGCAGCTCCGCCTACACGCCCTTTACACCCAGTAAATCCGGACAACGCTTGCAACCTACG
>MG|3|V4|R|361|92.71|Firmicutes|Clostridia|Clostridiales|Ruminococcaceae|Papillibacter|cinnamivorans|
TTGCTCCCCACGCTTTCGCGCCTCAGCGTCAGTTGTCGTCCAGCAAGCCGCCTTCGCCACTGGTGTTCCTCCTAATATCTACGCATTTCACCGCTACACTAGGAATTCCGCTTGCCTCTCCGATACTCAAGGGCTACAGTTTCAAATGCAGTTCCGGGGTTGAGCCCCGGGATTTCACATCTGACTTGCAGCTCCGCCTACACGCCCTTTACACCCAGTAAATCCGGACAACGCTTGCAACCTACG
>MG|3|V4|F|20|92.62|Firmicutes|Clostridia|Clostridiales|Ruminococcaceae|Acetivibrio|cellulolyticus|
CGTAGGTTGCAAGCGTTGTCCGGATTTACTGGGTGTAAAGGGCGTGTAGGCGGAGCTGCAAGTCAGATGTGAAATCCCGGGGCTCAACCCCGGAACTGCATTTGAAACTGTAGCCCTTGAGTATCGGAGAGGCAAGCGGAATTCCTAGTGTAGCGGTGAAATGCGTAGATATTAGGAGGAACACCAGTGGCGAAGGCGGCTTGCTGGACGGTAACTGACGTTGAGGCTCGAAAGCGTGGGGAGCAA
>MG|3|V4|R|15|97.96|Firmicutes|Clostridia|Clostridiales|Ruminococcaceae|Ruminococcus / [Ruminococcus]|sp.|
TTGCTCCCCACGCTTTCGAGCCTCAACGTCAGTTACTGTCCAGTAAGCCGCCTTCGCCACTGGTGTTCCTCCTAATATCTACGCATTTCACCGCTACACTAGGAATTCCACTTACCTCTCCAGCACTCTAGATAAACAGTTTCCAAAGCAGTCCCGGGGTTGAGCCCCGGGCTTTCACTTCAGACTTGCCTATCCGTCTACGCTCCCTTTACACCCAGTAAATCCGGATAACGCTTGCCCCCTACG
>MG|3|V4|R|85|88.66|Firmicutes|Clostridia|Clostridiales|Ruminococcaceae|Ruminiclostridium|thermocellum|
TTGCTCCCCACACTTTCGTGCCTCAACGTCAGTTACTGTCCAGAAAGTCGCCTTCGCCACTGGTGTTCCTCCTAATATCTACGCATTTCACCGCTACACTAGGAATTCCACTTTCCTCTCCAGCACTCAAGAGTAGTAGTTTTAGTTGCAGTTCCTCAGTTAAGCCGAGGGATTTCACAACTAACTTGCTTCCCCGTCTACGCACCCTTTACACCCAATAAATCCGGACAACGCTTGCTCCCTACG
>MG|3|V4|R|14|90.65|Firmicutes|Clostridia|Clostridiales|Ruminococcaceae|Ruminococcus|flavefaciens|
TTGCTCCCCACACTTTCGAGCCTCAGCGTCAGTTAGAGCCCAGCAAGCCGCCTTCGCCACTGGTGTTCCTCCGAATATCTACGCATTTCACCGCTACACTCGGAATTCCGCTTGCCTCTACTCCACTCAAGAACTACAGTTTTGGATGCAGCTCCGCAGTTAAGCTGCGGTATTTCACACCCAACTTGCAGTCCCGCCTGCGCTCCCTTTACACCCAGTAATTCCGGATAACGCTCGCATCCTACG
>MG|3|V4|F|15|95.93|Firmicutes|Clostridia|Clostridiales|Ruminococcaceae|Ruminococcus|lactaris|
CGTATGGTGCAAGCGTTATCCGGATTTACTGGGTGTAAAGGGAGCGTAGACGGCGAAGCAAGTCTGGTGTGAAAACCCGGGGCTCAACCCCGGGCCTGCATTGGAAACTGTTTTGCTTGAGTGCCGGAGAGGTAAGCGGAATTCCTAGTGTAGCGGTGAAATGCGTAGATATTAGGAGGAACACCAGTGGCGAAGGCGGCTTACTGGACGGTAACTGACGTTGAGGCTCGAAAGCGTGGGGAGCAA
>MG|3|V4|R|13|96.33|Firmicutes|Clostridia|Clostridiales|Ruminococcaceae|Ruminococcus|sp.|
TTGCTCCCCACACTTTCGTGCCTCAATGTCAGTTATCGTCCAGAAAGTCGCCTTCGCCACTGGTGTTCCTCCTAATATCTACGCATTTCACCGCTACACTAGGAATTCCACTTACCTCTCCAGCACTCTAGATAAACAGTTTCCAAAGCAGTCCCGGGGTTGAGCCCCGGGCTTTCACTCCAGACTTGCCTATCCGTCTACGCTCCCTTTACACCCAGTAAATCCGGATAACGCTTGCACCATACG
>MG|3|V4|F|10|97.55|Firmicutes|Clostridia|Clostridiales|Ruminococcaceae|Ruminococcus / [Ruminococcus]|sp.|
CGTAGGTTGCAAGCGTTGTCCGGATTTACTGGGTGTAAAGGGAGCGTAGACGGATAGGCAAGTCTGAAGTGAAAGCCCGGGGCTCAACCCCGGGACTGCTTTGGAAACTGTTTATCTAGAGTGCTGGAGAGGTAAGTGGAATTCCTAGTGTAGCGGTGAAATGCGTAGATATTAGGAGGAACACCAGTGGCGAAGGCGGCTTACTGGACAGTAACTGACGTTGAGGCTCGAAAGCGTGGGGAGCAA
>MG|3|V4|F|10|92.77|Firmicutes|Clostridia|Clostridiales|Ruminococcaceae|Sporobacter|termitidis|
CGTAGGTTGCAAGCGTTGTCCGGATTTACTGGGTGTAAAGGGCGTGTAGGCGGAGCTGCAAGTCAGATGTGAAATCCCGGGGCTCAACCCCCGGAACTGCATTTGAAACTGTAGCCCTTGAGTATCGGAGAGGCAAGCGGAATTCCTAGTGTAGCGGTGAAATGCGTAGATATTAGGAGGAACACCAGTGGCGAAGGCGGCTTGCTGGACGACAACTGACGCTGAGGCGCGAAAGCGTGGGGAGCAAA
>MG|3|V4|F|15|89.02|Firmicutes|Clostridia|Clostridiales|Ruminococcaceae|Ruminococcus|sp.|
CGTAGGGAGCGAGCGTTATCCGGATTTATTGGGTGTAAAGGGTGCGTAGATGGATAATCAAGTTGGTTGTGAAATCCCTCGGCTTAACTGAGGAACTGCAACCAAAACTGATAATCTTGAGTGCTGGAGGGGAAAGTGGAATTCCTAGTGTAGCGGTGAAATGCGTAGATATTAGGAGGAACACCAGTGGCGAAGGCGGCTTACTGGACAGTAACTGACGTTGAGGCTCGAAAGCGTGGGGAGCAA
>MG|3|V4|F|15|92.31|Firmicutes|Clostridia|Clostridiales|Ruminococcaceae|Papillibacter|cinnamivorans|
CGTAGGTTGCAAGCGTTGTCCGGATTTACTGGGTGTAAAGGGCGTGTAGGCGGAGCTGCAAGTCAGATGTGAAATCCCGGGGCTCAACCCCGGAACTGCATTTGAAACTGTAGCCCTTGAGTATCGGAGAGGCAAGCGGAATTCCTAGTGTAGCGGTGAAATGCGTAGATATTAGGAGGAACACCAGTGGCGAAGGCGGCTTGCTGGACGACAACTGACGCTGAGGCTCGAAAGCGTGGGGAGCAA
>MG|3|V4|R|46|93.03|Firmicutes|Clostridia|Clostridiales|Ruminococcaceae|Acetivibrio|cellulolyticus|
TTGCTCCCCACGCTTTCGAGCCTCAACGTCAGTTACTGTCCAGTAAGCCGCCTTCGCCACTGGTGTTCCTCCTAATATCTACGCATTTCACCGCTACACTAGGAATTCCGCTTGCCTCTCCGATACTCAAGGGCTACAGTTTCAAATGCAGTTCCGGGGTTGAGCCCCGGGATTTCACATCTGACTTGCAGCTCCGCCTACACGCCCTTTACACCCAGTAAATCCGGACAACGCTTGCAACCTACG
>MG|3|V4|F|87|96.75|Firmicutes|Clostridia|Clostridiales|Ruminococcaceae|Ruminococcus|lactaris|
CGTAGGGGGCAAGCGTTATCCGGATTTACTGGGTGTAAAGGGAGCGTAGACGGCGAAGCAAGTCTGGTGTGAAAACCCGGGGCTCAACCCCGGGCCTGCATTGGAAACTGTTTTGCTTGAGTGCCGGAGAGGTAAGCGGAATTCCTAGTGTAGCGGTGAAATGCGTAGATATTAGGAGGAACACCAGTGGCGAAGGCGGCTTACTGGACGGTAACTGACGTTGAGGCTCGAAAGCGTGGGGAGCAA
>MG|3|V4|F|65|91.94|Firmicutes|Clostridia|Clostridiales|Ruminococcaceae|Ruminiclostridium|thermocellum|
CGTAGGTGGCAAGCGTTGTCCGGATTTACTGGGTGTAAAGGGCGCGTAGGCGGGATAGCAAGTCAGTCGTGAAATGCCGAGGCTTAACCTCGGAGCTGCGATTGAAACTGTTATTCTTGAGTATCGGAGAGGAAAGCGGAATTCCTAGTGTAGCGGTGAAATGCGTAGATATTAGGAGGAACACCAGTGGCGAAGGCGGCTTTCTGGACGACAACTGACGCTGAGGCGCGAAAGTGTGGGGAGCAA
>MG|3|V4|R|36|91.46|Firmicutes|Clostridia|Clostridiales|Ruminococcaceae|Ruminococcus|flavefaciens|
TTGCTCCCCACACTTTCGAGCCTCAGCGTCAGTTAAAGCCCAGTAGGCCGCCTTCGCCACTGGTGTTCCTCCGAATATCTACGCATTTCACCGCTACACTCGGAATTCCGCCTACCTCTACTTCACTCAAGAACTACAGTTTTGGATGCAGCTCCGGGGTTGAGCCCCGGTATTTCACATCCAACTTGCAGTCCCGCCTGCGCTCCCTTTACACCCAGTAATTCCGGACAACGCTTGCATCCTACG
>MG|3|V4|F|11|95.92|Firmicutes|Clostridia|Clostridiales|Ruminococcaceae|Ruminococcus|sp.|
CGTATGGTGCAAGCGTTATCCGGATTTACTGGGTGTAAAGGGAGCGTAGACGGATAGGCAAGTCTGGAGTGAAAACCCGGGGCTCAACCCCGGGACTGCTTTGGAAACTGTTTATCTAGAGTGCTGGAGAGGTAAGTGGAATTCCTAGTGTAGCGGTGAAATGCGTAGATATTAGGAGGAACACCAGTGGCGAAGGCGACTTTCTGGACGATAACTGACATTGAGGCACGAAAGTGTGGGGAGCAA
>MG|3|V4|F|24|97.96|Firmicutes|Clostridia|Clostridiales|Ruminococcaceae|Ruminococcus / [Ruminococcus]|sp.|
CGTAGGGGGCAAGCGTTATCCGGATTTACTGGGTGTAAAGGGAGCGTAGACGGATAGGCAAGTCTGGAGTGAAAACCCGGGGCTCAACCCCGGGACTGCTTTGGAAACTGTTTATCTAGAGTGCTGGAGAGGTAAGTGGAATTCCTAGTGTAGCGGTGAAATGCGTAGATATTAGGAGGAACACCAGTGGCGAAGGCGGCTTACTGGACAGTAACTGACGTTGAGGCTCGAAAGCGTGGGGAGCAA
>MG|3|V4|F|37|96.73|Firmicutes|Clostridia|Clostridiales|Ruminococcaceae|Ruminococcus|sp.|
CGTATGGTGCAAGCGTTATCCGGATTTACTGGGTGTAAAGGGAGCGTAGACGGATAGGCAAGTCTGGAGTGAAAACCCGGGGCTCAACCCCGGGACTGCTTTGGAAACTGTTTATCTAGAGTGCTGGAGAGGTAAGTGGAATTCCTAGTGTAGCGGTGAAATGCGTAGATATTAGGAGGAACACCGGTGGCGAAGGCGGCTTACTGGACGACAACTGACGCTGAGGCTCGAAAGCGTGGGGAGCAA
>MG|3|V4|R|15|96.75|Firmicutes|Clostridia|Clostridiales|Ruminococcaceae|Ruminococcus|sp.|
TTGCTCCCCACGCTTTCGAGCCTCAACGTCAGTTACCGTCCAGTAAGCCGCCTTCGCCACCGGTGTTCCTCCTAATATCTACGCATTTCACCGCTACACTAGGAATTCCGCTTACCCCTCCGGTACTCAAGCTGTACAGTTTCCAAAGCAGTTCCGCAGTTGAGCCGCGGGCTTTCACTTCAGACTTGCACTGCCGTCTACGCTCCCTTTACACCCAGTAAATCCGGATAACGCTTGCCCCCTACG
>MG|3|V4|F|13|96.36|Firmicutes|Clostridia|Clostridiales|Ruminococcaceae|Ruminococcus|faecis|
CGTATGGTGCAAGCGTTATCCGGATTTACTGGGTGTAAAGGGAGCGTAGACGGAGAGGCAAGTCTGAAGTGAAAGCCCGGGGCTCAACCCCGGGACTGCTTTGGAAACTGCAGTTCTAGAGTGCCGGAGAGGTAAGCGGAATTCCTAGTGTAGCGGTGAAATGCGTAGATATTAGGAGGAACACCAGTGGCGAAGGCGGCTTACTGGACGGTGACTGACGTTGAGGCTCGAAAGCGTGGGGAGCAA
>MG|3|V4|F|20|96.76|Firmicutes|Clostridia|Clostridiales|Ruminococcaceae|Ruminococcus|sp.|
CGTAGGGGGGCAAGCGTTATCCGGATTTACTGGGTGTAAAGGGAGCGTAGACGGCAGTGCAAGTCTGAAGTGAAAGCCCGCGGCTCAACTGCGGAACTGCTTTGGAAACTGTACTGCTTGAGTACCGGAGGGGTAAGCGGAATTCCTAGTGTAGCGGTGAAATGCGTAGATATTAGGAGGAACACCGGTGGCGAAGGCGGCTTACTGGACGGTAACTGACGTTGAGGCTCGAAAGCGTGGGGAGCAA
>MG|3|V4|F|14|96.33|Firmicutes|Clostridia|Clostridiales|Ruminococcaceae|Ruminococcus|sp.|
CGTATGGTGCAAGCGTTATCCGGATTTACTGGGTGTAAAGGGAGCGTAGACGGATAGGCAAGTCTGAAGTGAAAGCCCGGGGCTCAACCCCGGGACTGCTTTGGAAACTGTTTATCTAGAGTGCTGGAGAGGTAAGTGGAATTCCTAGTGTAGCGGTGAAATGCGTAGATATTAGGAGGAACACCAGTGGCGAAGGCGGCTTGCTGGACGACAACTGACGCTGAGGCGCGAAAGCGTGGGGAGCAA
>MG|3|V4|F|11|97.97|Firmicutes|Clostridia|Clostridiales|Ruminococcaceae|Ruminococcus / [Ruminococcus]|sp.|
CGTAGGTGGCAAGCGTTATCCGGATTTACTGGGTGTAAAGGGAGCGTAGACGGATAGGCAAGTCTGAAGTGAAAGCCCGGGGCTCAACCCCGGGACTGCTTTGGAAACTGTTTATCTAGAGTGCTGGAGAGGTAAGTGGAATTCCTAGTGTAGCGGTGAAATGCGTAGATATTAGGAGGAACACCAGTGGCGAAGGCGGCTTACTGGACAGTAACTGACGTTGAGGCTCGAAAGCGTGGGGAGCAA
>MG|3|V4|F|27|92.47|Firmicutes|Clostridia|Clostridiales|Ruminococcaceae|Papillibacter|cinnamivorans|
CGTATGGAGCAAGCGTTATCCGGATTTACTGGGTGTAAAGGGCGTGTAGGCGGAGCTGCAAGTCAGATGTGAAATCCCGGGGCTCAACCCCGGAACTGCATTTGAAACTGTAGCCCTTGAGTATCGGAGAGGCAAGCGGAATTCCTAGTGTAGCGGTGAAATGCGTAGATATTAGGAGGAACACCAGTGGCGAAGGCGGCTTGCTGGACGACAACTGACGCTGAGGCGCGAAAGCGTGGGGAGCAA
>MG|3|V4|F|38|96.34|Firmicutes|Clostridia|Clostridiales|Ruminococcaceae|Subdoligranulum|variabile|
CGTAGGTGGCAAGCGTTGTCCGGAATTACTGGGTGTAAAGGGAGCGCAGGCGGGCTGTCAAGTTGGAAGTGAAATCTATGGGCTCAACCCATAAATTGCTTTCAAAACTGATGGTCTTGAGTAGTGCAGAGGTAGGCGGAATTCCCGGTGTAGCGGTGGAATGCGTAGATATCGGGAGGAACACCAGTGGCGAAGGCGGCCTACTGGGCACCAACTGACGCTGAGGCTCGAAAGCATGGGTAGCAA
>MG|3|V4|F|11|95.92|Firmicutes|Clostridia|Clostridiales|Ruminococcaceae|Ruminococcus|sp.|
CGTATGGTGCAAGCGTTATCCGGATTTACTGGGTGTAAAGGGAGCGTAGACGGATAGGCAAGTCTGGAGTGAAAGCCCGGGGCTCAACCCCGGGACTGCTTTGGAAACTGTGTAGCTGGAGTACCGGAGAGGCAAGTGGAATTCCTAGTGTAGCGGTGAAATGCGTAGATATTAGGAGGAACACCAGTGGCGAAGGCGGCTTGCTGGACGGTAACTGACGTTGAGGCTCGAAAGCGTGGGGAGCAA
>MG|3|V4|F|11|88.66|Firmicutes|Clostridia|Clostridiales|Ruminococcaceae|Ruminiclostridium|thermocellum|
CGTAGGGAGCGAGCGTTATCCGGATTTATTGGGTGTAAAGGGTGCGTAGACGGGGAAGCAAGTTAGTTGTGAAATCCCTCGGCTTAACTGAGGAACTGCAACTAAAACTACTACTCTTGAGTGCTGGAGAGGAAAGTGGAATTCCTAGTGTAGCGGTGAAATGCGTAGATATTAGGAGGAACACCAGTGGCGAAGGCGACTTTCTGGACAGTAACTGACGTTGAGGCACGAAAGTGTGGGGAGCAA
>MG|3|V4|F|13|97.56|Firmicutes|Clostridia|Clostridiales|Ruminococcaceae|Ruminococcus / [Ruminococcus]|sp.|
CGTAGGTGACAAGCGTTGTCCGGATTTACTGGGTGTAAAGGGAGCGTAGACGGATAGGCAAGTCTGAAGTGAAAGCCCGGGGCTCAACCCCGGGACTGCTTTGGAAACTGTTTATCTAGAGTGCTGGAGAGGTAAGTGGAATTCCTAGTGTAGCGGTGAAATGCGTAGATATTAGGAGGAACACCAGTGGCGAAGGCGGCTTACTGGACAGTAACTGACGTTGAGGCTCGAAAGCGTGGGGAGCAA
>MG|3|V4|F|23|95.51|Firmicutes|Clostridia|Clostridiales|Ruminococcaceae|Ruminococcus|sp.|
CGTATGGTGCAAGCGTTATCCGGATTTACTGGGTGTAAAGGGAGCGTAGACGGATAGGCAAGTCTGGAGTGAAAGCCCGGGGCTCAACCCCGGGACTGCTTTGGAAACTGTTTATCTAGAGTGCTGGAGAGGTAAGTGGAATTCCTAGTGTAGCGGTGAAATGCGTAGATATTCGGAGGAACACCGGTGGCGAAGGCGGCCAACTGGGCTTTAACTGACGCTGAGGCTCGAAAGTGTGGGGAGCAA
>MG|3|V4|F|22|96.75|Firmicutes|Clostridia|Clostridiales|Ruminococcaceae|Ruminococcus|sp.|
CGTAGGGGGCAAGCGTTATCCGGATTTACTGGGTGTAAAGGGAGCGTAGACGGCAGTGCAAGTCTGAAGTGAAAGCCCGCGGCTCAACTGCGGAACTGCTTTGGAAACTGTACAGCTTGAGTACCGGAGGGGTAAGCGGAATTCCTAGTGTAGCGGTGAAATGCGTAGATATTAGGAGGAACACCGGTGGCGAAGGCGGCTTACTGGACGGTAACTGACGTTGAGGCTCGAAAGCGTGGGGAGCAA
>MG|3|V4|F|28|94.72|Firmicutes|Clostridia|Clostridiales|Ruminococcaceae|Ruminiclostridium|thermocellum|
CGTAGGTGGCGAGCGTTGTCCGGATTTACTGGGTGTAAAGGGCGCGTAGGCGGGTCGGCAAGTCAGATGTGAAATACCGGGGCTTAACTCCGGGGCTGCATTTGAAACTGTCGGTCTTGAGTGCCGGAGAGGAAAGCGGAATTCCTAGTGTAGCGGTGAAATGCGTAGATATTAGGAGGAACACCAGTGGCGAAGGCGGCTTTCTGGACGGTAACTGACGCTGAGGCGCGAAAGTGTGGGGAGCAA
>MG|3|V4|F|36|90.65|Firmicutes|Clostridia|Clostridiales|Ruminococcaceae|Ruminococcus|flavefaciens|
CGTAGGATGCGAGCGTTATCCGGAATTACTGGGTGTAAAGGGAGCGCAGGCGGGACTGCAAGTTGGGTGTGAAATACCGCAGCTTAACTGCGGAGCTGCATCCAAAACTGTAGTTCTTGAGTGGAGTAGAGGCAAGCGGAATTCCGAGTGTAGCGGTGAAATGCGTAGATATTCGGAGGAACACCAGTGGCGAAGGCGGCTTGCTGGGCTCTAACTGACGCTGAGGCTCGAAAGTGTGGGGAGCAA
>MG|3|V4|F|11|88.26|Firmicutes|Clostridia|Clostridiales|Ruminococcaceae|Ruminiclostridium|thermocellum|
CGTAGGGAGCAAGCGTTGTCCGGATTTATTGGGTGTAAAGGGTGCGTAGACGGGGAAGCAAGTTAGTTGTGAAATCCCTCGGCTTAACTGAGGAACTGCAACTAAAACTACTACTCTTGAGTGCTGGAGAGGAAAGTGGAATTCCTAGTGTAGCGGTGAAATGCGTAGATATTAGGAGGAACACCAGTGGCGAAGGCGACTTTCTGGACAGTTACTGACGTTGAGGCACGAAAGTGTGGGGAGCAA
>MG|3|V4|F|21|93.03|Firmicutes|Clostridia|Clostridiales|Ruminococcaceae|Acetivibrio|cellulolyticus|
CGTAGGTTGCAAGCGTTGTCCGGATTTACTGGGTGTAAAGGGCGTGTAGGCGGAGCTGCAAGTCAGATGTGAAATCCCGGGGCTCAACCCCGGAACTGCATTTGAAACTGTAGCCCTTGAGTATCGGAGAGGCAAGCGGAATTCCTAGTGTAGCGGTGAAATGCGTAGATATTAGGAGGAACACCAGTGGCGAAGGCGGCTTGCTGGACAGTAACTGACGTTGAGGCTCGAAAGCGTGGGGAGCAAA
>MG|3|V4|R|12|96.33|Firmicutes|Clostridia|Clostridiales|Ruminococcaceae|Ruminococcus|sp.|
TTGCTCCCCACGCTTTCGCGCCTCAGCGTCAGTTGTCGTCCAGCAAGCCGCCTTCGCCACTGGTGTTCCTCCTAATATCTACGCATTTCACCGCTACACTAGGAATTCCACTTACCTCTCCAGCACTCTAGATAAACAGTTTCCAAAGCAGTCCCGGGGTTGAGCCCCGGGCTTTCACTTCAGACTTGCCTATCCGTCTACGCTCCCTTTACACCCAGTAAATCCGGATAACGCTTGCACCATACG
>MG|3|V4|F|18|91.39|Firmicutes|Clostridia|Clostridiales|Ruminococcaceae|Acetivibrio|cellulolyticus|
CGTAGGTTGCAAGCGTTGTCCGGATTTACTGGGTGTAAAGGGCGTGTAGGCGGAGCTGCAAGTCAGATGTGAAATCCCGGGGCTCAACCCCGGAACTGCATTTGAAACTGTAGCCCTTGAGTATCGGAGAGGCAAGCGGAATTCCTAGTGTAGCGGTGAAATGCGTAGATATTAGGAGGAACACCAGTGGCGAAGGCGACTTTCTGGACGATAACTGACATTGAGGCACGAAAGTGTGGGGAGCAA
>MG|3|V4|F|19|96.73|Firmicutes|Clostridia|Clostridiales|Ruminococcaceae|Ruminococcus|sp.|
CGTATGGTGCAAGCGTTATCCGGATTTACTGGGTGTAAAGGGAGCGTAGACGGATAGGCAAGTCTGGAGTGAAAGCCCGGGGCTCAACCCCGGGACTGCTTTGGAAACTGTTTATCTAGAGTGCTGGAGAGGCAAGTGGAATTCCTAGTGTAGCGGTGAAATGCGTAGATATTAGGAGGAACACCGGTGGCGAAGGCGGCTTACTGGACGACAACTGACGCTGAGGCTCGAAAGCGTGGGGAGCAA
>MG|3|V4|R|78|90.28|Firmicutes|Clostridia|Clostridiales|Ruminococcaceae|Ruminococcus|flavefaciens|
TTGCTCCCCACACTTTCGAGCCTCAGCGTCAGTTAGAGCCCAGCAAGCCGCCTTCGCCACTGGTGTTCCTCCGAATATCTACGCATTTCACCGCTACACTCGGAATTCCGCTTGCCTCTACTCCACTCAAGAACTACAGTTTTGGATGCAGCTCCGCAGTTAAGCTGCGGTATTTCACATCCAACTTGCAGTCCCGCCTGCGCTCCCTTTACACCCAGTAATTCCGGATAACGCTCGCATCCTACGT
>MG|3|V4|R|33|96.75|Firmicutes|Clostridia|Clostridiales|Ruminococcaceae|Ruminococcus|sp.|
TTGCTCCCCACGCTTTCGAGCCTCAGCGTCAGTTGTCGTCCAGTAAGCCGCCTTCGCCACCGGTGTTCCTCCTAATATCTACGCATTTCACCGCTACACTAGGAATTCCACTTACCTCTCCAGCACTCTAGATAAACAGTTTCCAAAGCAGTCCCGGGGTTGAGCCCCGGGCTTTCACTTCAGACTTGCCTATCCGTCTACGCTCCCTTTACACCCAGTAAATCCGGATAACGCTTGCACCATACGT
>MG|3|V4|F|845|92.74|Firmicutes|Clostridia|Clostridiales|Ruminococcaceae|Papillibacter|cinnamivorans|
CGTAGGTTGCAAGCGTTGTCCGGATTTACTGGGTGTAAAGGGCGTGTAGGCGGAGCTGCAAGTCAGATGTGAAATCCCGGGGCTCAACCCCGGAACTGCATTTGAAACTGTAGCCCTTGAGTATCGGAGAGGCAAGCGGAATTCCTAGTGTAGCGGTGAAATGCGTAGATATTAGGAGGAACACCAGTGGCGAAGGCGGCTTGCTGGACGACAACTGACGCTGAGGCGCGAAAGCGTGGGGAGCAAA
>MG|3|V4|F|38|97.96|Firmicutes|Clostridia|Clostridiales|Ruminococcaceae|Ruminococcus / [Ruminococcus]|sp.|
CGTAGGGGGCAAGCGTTATCCGGATTTACTGGGTGTAAAGGGAGCGTAGACGGATAGGCAAGTCTGAAGTGAAAGCCCGGGGCTCAACCCCGGGACTGCTTTGGAAACTGTTTATCTAGAGTGCTGGAGAGGTAAGTGGAATTCCTAGTGTAGCGGTGAAATGCGTAGATATTAGGAGGAACACCAGTGGCGAAGGCGGCTTACTGGACAGTAACTGACGTTGAGGCTCGAAAGCGTGGGGAGCAA
>MG|3|V4|F|13|95.93|Firmicutes|Erysipelotrichia|Erysipelotrichales|Erysipelotrichaceae|Turicibacter|sanguinis|
CGTAGGTGGCGAGCGTTATCCGGAATTATTGGGCGTAAAGAGCGCGCAGGTGGTTGATTAAGTCTGATGTGAAAGCCCACGGCTTAACCGTGGAGGGTCATTGGAAACTGGTCGACTTGAGTGCAGAAGAGGGAAGTGGAATTCCATGTGTAGCGGTGAAATGCGTAGATATTAGGAGGAACACCAGTGGCGAAGGCGGCTTACTGGACAGTAACTGACGTTGAGGCTCGAAAGCGTGGGGAGCAA
>MG|3|V4|F|12|96.31|Firmicutes|Erysipelotrichia|Erysipelotrichales|Erysipelotrichaceae|Turicibacter|sanguinis|
CGTAGGTGGCGAGCGTTATCCGGAATTATTGGGCGTAAAGAGCGCGCAGGTGGTTGATTAAGTCTGATGTGAAAGCCCACGGCTTAACCGTGGAGGGTCATTGGAAACTGGTCGACTTGAGTGCAGAAGAGGGAAGTGGAATTCCATGTGTAGCGGTGAAATGCGTAGATATATGGAAGAACACCAGTGGCGAAGGCGGCTGCCTGGTCTGCAACTGACGCTGAGGCTCGAAAGCATGGGTAGCGA
>MG|3|V4|F|16|96.31|Firmicutes|Erysipelotrichia|Erysipelotrichales|Erysipelotrichaceae|Turicibacter|sanguinis|
CGTAGGTGGCGAGCGTTATCCGGAATTATTGGGCGTAAAGAGCGCGCAGGTGGTTGATTAAGTCTGATGTGAAAGCCCACGGCTTAACCGTGGAGGGTCATTGGAAACTGGTCGACTTGAGTGCAGAAGAGGGAAGTGGAATTCCATGTGTAGCGGTGAAATGCGTAGAGATATGGAAGAACACCAGTGGCGAAGGCGGCTGTCTGGTCTGCAACTGACGCTGAGGCTCGAAAGCATGGGTAGCGA
>MG|3|V4|F|14|95.49|Firmicutes|Erysipelotrichia|Erysipelotrichales|Erysipelotrichaceae|Turicibacter|sanguinis|
CGTAGGTGGCGAGCGTTATCCGGAATTATTGGGCGTAAAGAGCGCGCAGGTGGTTGATTAAGTCTGATGTGAAAGCCCACGGCTTAACCGTGGAGGGTCATTGGAAACTGGTCGACTTGAGTGCAGAAGAGGGAAGTGGAATTCCATGTGTAGCGGTGAAATGCGTAGATATATGGAAGAACACCAGTGGCGAAAGCGGCTCTCTGGTCTGTAACTGACGCTGAGGTTCGAAAGCATGGGTAGCGA
>MG|3|V4|F|11|95.93|Firmicutes|Erysipelotrichia|Erysipelotrichales|Erysipelotrichaceae|Turicibacter|sanguinis|
CGTAGGTGGCGAGCGTTATCCGGAATTATTGGGCGTAAAGAGCGCGCAGGTGGTTGATTAAGTCTGATGTGAAAGCCCACGGCTTAACCGTGGAGGGTCATTGGAAACTGGTCGACTTGAGTGCAGAAGAGGGAAGTGGAATTCCATGTGTAGCGGTGAAATGCGTAGATATATGGAAGAACACCAGTGGCGAAAGCGGCTCTCTGGTCTGTAACTGACGCTGAGGTTCGAAAGCGTGGGTAGCAA
>MG|3|V4|F|18|96.75|Firmicutes|Erysipelotrichia|Erysipelotrichales|Erysipelotrichaceae|Turicibacter|sanguinis|
CGTAGGTGGCAAGCGTTGTCCGGATTTATTGGGCGTAAAGGGAGCGCAGGTGGTTTCTTAAGTCTGATGTGAAAGCCCACGGCTTAACCGTGGAGGGTCATTGGAAACTGGTCGACTTGAGTGCAGAAGAGGGAAGTGGAATTCCATGTGTAGCGGTGAAATGCGTAGAGATATGGAGGAACACCAGTGGCGAAGGCGGCTTCCTGGTCTGTAACTGACACTGAGGCGCGAAAGCGTGGGGAGCAA
>MG|3|V4|F|13|95.93|Firmicutes|Erysipelotrichia|Erysipelotrichales|Erysipelotrichaceae|Turicibacter|sanguinis|
CGTAGGTGGCAAGCGTTGTCCGGATTTATTGGGCGTAAAGGGAACGCAGGCGGTTTTTTAAGTCTGATGTGAAAGCCCACGGCTTAACCGTGGAGGGTCATTGGAAACTGGTCGACTTGAGTGCAGAAGAGGGAAGTGGAATTCCATGTGTAGCGGTGAAATGCGTAGAGATATGGAGGAACACCAGTGGCGAAGGCGGCTTCCTGGTCTGTAACTGACACTGAGGCGCGAAAGCGTGGGGAGCAA
>MG|3|V4|F|17|95.34|Firmicutes|Erysipelotrichia|Erysipelotrichales|Erysipelotrichaceae|Turicibacter|sanguinis|
CGTATGGAGCAAGCGTTATCCGGATTTACTGGGTGTAAAGGGAGCGTAGGCGGTGCTATAAGTCTGATGTGAAAGCCCACGGCTTAACCGTGGAGGGTCATTGGAAACTGGTCGACTTGAGTGCAGAAGAGGGAAGTGGAATTCCATGTGTAGCGGTGAAATGCGTAGAGATATGGAGGAACACCAGTGGCGAAGGCGGCTTCCTGGTCTGTAACTGACACTGAGGCGCGAAAGCGTGGGGAGCAA
>MG|3|V4|F|13|94.26|Firmicutes|Erysipelotrichia|Erysipelotrichales|Erysipelotrichaceae|Turicibacter|sanguinis|
CGTAGGTGGCGAGCGTTATCCGGAATTATTGGGCGTAAAGAGCGCGCAGGTGGTTGATTAAGTCTGATGTGAAAGCCCACGGCTTAACCGTGGAGGGTCATTGGAAACTGGTCGACTTGAGTGCAGAAGAGGACAGTGGAACTCCATGTGTAGCGGTGGAATGCGTAGATATATGGAAGAACACCAGTGGCGAAGGCGGCTGTCTGGTCTGCAACTGACGCTGAGGCTCGAAAGCATGGGTAGCGA
>MG|3|V4|F|12|95.9|Firmicutes|Erysipelotrichia|Erysipelotrichales|Erysipelotrichaceae|Turicibacter|sanguinis|
CGTAGGTGGCGAGCGTTATCCGGAATTATTGGGCGTAAAGAGCGCGCAGGTGGTTGATTAAGTCTGATGTGAAAGCCCACGGCTTAACCGTGGAGGGTCATTGGAAACTGGTCGACTTGAGTGCAGAAGAGGGAAGTGGAATTCCATGTGTAGCGGTGGAATGCGTAGATATATGGAAGAACACCAGTGGCGAAGGCGGCTGCCTGGTCTGCAACTGACGCTGAGGCTCGAAAGCATGGGTAGCGA
>MG|3|V4|F|13|95.08|Firmicutes|Erysipelotrichia|Erysipelotrichales|Erysipelotrichaceae|Turicibacter|sanguinis|
CGTAGGTGGCGAGCGTTATCCGGAATTATTGGGCGTAAAGAGCGCGCAGGTGGTTGATTAAGTCTGATGTGAAAGCCCACGGCTTAACCGTGGAGGGTCATTGGAAACTGGTCGACTTGAGTGCAGAAGAGGGCAGTGGAACTCCATGTGTAGCGGTGGAATGCGTAGATATATGGAAGAACACCAGTGGCGAAGGCGGCTGCCTGGTCTGCAACTGACGCTGAGGCTCGAAAGCATGGGTAGCGA
>MG|3|V4|R|11|86.25|Proteobacteria|Alphaproteobacteria|Rhodospirillales|Rhodospirillaceae|Nitrospirillum|amazonense|
TCGCTCCCCACGCTTTCGCGCCTCAGCGTCAGTTACGGCCCAGCAAGTCGCCTTCGCCACTGGTGTTCTTCCCAATCTCTACGCATTTCACCGCTACACTGGGAATTCCACTTGCCTCTTCCGCACTCAAGCCATGCAGTCTCCAAAGCAATTCCCACCTTAAAAGCAGGACTTTCACTCCAGACTTACACAGCCGCCTACGCGCCCTTTACGCCCAGTCATTCCGGACAACGCTCGCCCCCCTACG
>MG|3|V4|F|43|86.25|Proteobacteria|Alphaproteobacteria|Rhodospirillales|Rhodospirillaceae|Nitrospirillum|amazonense|
CGTAGGGGGGCGAGCGTTGTCCGGAATGACTGGGCGTAAAGGGCGCGTAGGCGGCTGTGTAAGTCTGGAGTGAAAGTCCTGCTTTTAAGGTGGGAATTGCTTTGGAGACTGCATGGCTTGAGTGCGGAAGAGGCAAGTGGAATTCCCAGTGTAGCGGTGAAATGCGTAGAGATTGGGAAGAACACCAGTGGCGAAGGCGACTTGCTGGGCCGTAACTGACGCTGAGGCGCGAAAGCGTGGGGAGCGA
>MG|3|V4|F|19|97.17|Proteobacteria|Deltaproteobacteria|Desulfovibrionales|Desulfovibrionaceae|Brachyspira / Desulfovibrio|sp.|
CGGAGGGTGCAAGCGTTAATCGGAATCACTGGGCGTAAAGCGCACGTAGGCTGTTGCGTAAGTCAGGGGTGAAATCCCACGGCTCAACCGTGGAACTGCCCTTGATACTGCGTGACTAGAATCCGGGAGAGGGTGGCGGAATTCCTGGTGTAGGAGTGAAATCCGTAGATATCAGGAGGAACATCAGTGGCGAAGGCGGCCACCTGGACCGGTATTGACGCTGAGGTGCGAAAAGCGTGGGGAGCAA
>MG|3|V4|F|28|97.56|Proteobacteria|Deltaproteobacteria|Desulfovibrionales|Desulfovibrionaceae|Brachyspira / Desulfovibrio|sp.|
CGGAGGGTGCAAGCGTTAATCGGAATCACTGGGCGTAAAGCGCACGTAGGCTGTCGTGTAAGTCAGGGGTGAAAGCCCACGGCTCAACCGTGGAATTGCCCTTGATACTGCATGACTGGAATCCGGGAGAGGGTGGCGGAATTCCAGGTGTAGGAGTGAAATCCGTAGATATCAGGAGGAACATCAGTGGCGAAGGCGGCCACCTGGACCGGTATTGACGCTGAGGTGCGAAAGCGTGGGGAGCAA
>MG|3|V4|F|10|97.97|Proteobacteria|Deltaproteobacteria|Desulfovibrionales|Desulfovibrionaceae|Brachyspira / Desulfovibrio|sp.|
CGGAGGGTGCAAGCGTTAATCGGAATCACTGGGCGTAAAGCGCACGTAGGCTGTTGCGTAAGTCAGGGGTGAAAGCCCACGGCTCAACCGTGGAATTGCCCTTGATACTGCATGACTGGAATCCGGGAGAGGGTGGCGGAATTCCAGGTGTAGGAGTGAAATCCGTAGATATCTGGAGGAACATCAGTGGCGAAGGCGGCCACCTGGACCGGTATTGACGCTGAGGTGCGAAAGCGTGGGGAGCAA
>MG|3|V4|F|86|97.56|Proteobacteria|Deltaproteobacteria|Desulfovibrionales|Desulfovibrionaceae|Brachyspira / Desulfovibrio|sp.|
CGGAGGGTGCAAGCGTTAATCGGAATCACTGGGCGTAAAGCGCACGTAGGCTGTTGCGTAAGTCAGGGGTGAAATCCCACGGCTCAACCGTGGAACTGCCCTTGATACTGCGTGACTAGAATCCGGGAGAGGGTGGCGGAATTCCTGGTGTAGGAGTGAAATCCGTAGATATCAGGAGGAACATCAGTGGCGAAGGCGGCCACCTGGACCGGTATTGACGCTGAGGTGCGAAAGCGTGGGGAGCAA
>MG|3|V4|F|20|97.56|Proteobacteria|Deltaproteobacteria|Desulfovibrionales|Desulfovibrionaceae|Brachyspira / Desulfovibrio|sp.|
CGGAGGGTGCAAGCGTTAATCGGAATCACTGGGCGTAAAGCGCACGTAGGCTGTTGCGTAAGTCAGGGGTGAAATCCCACGGCTCAACCGTGGAACTGCCCTTGATACTGCGTGACTGGAATCCGGGAGAGGGTGGCGGAATTCCTGGTGTAGGAGTGAAATCCGTAGATATCAGGAGGAACATCAGTGGCGAAGGCGGCCACCTGGACCGGTATTGACGCTGAGGTGCGAAAGCGTGGGGAGCAA
>MG|3|V4|F|18|97.95|Proteobacteria|Deltaproteobacteria|Desulfovibrionales|Desulfovibrionaceae|Brachyspira / Desulfovibrio|sp.|
CAGAGGGTGCAAGCGTTAATCGGAATCACTGGGCGTAAAGCGCACGTAGGCTGTCGTGTAAGTCAGGGGTGAAAGCCCACGGCTCAACCGTGGAATTGCCCTTGATACTGCATGACTGGAATCCGGGAGAGGGTGGCGGAATTCCAGGTGTAGGAGTGAAATCCGTAGATATCTGGAGGAACATCAGTGGCGAAGGCGGCCACCTGGACCGGTATTGACGCTGAGGTGCGAAAGCGTGGGGAGCAA
>MG|3|V4|F|486|97.98|Proteobacteria|Deltaproteobacteria|Desulfovibrionales|Desulfovibrionaceae|Brachyspira / Desulfovibrio|sp.|
CGGAGGGTGCAAGCGTTAATCGGAATCACTGGGCGTAAAGCGCACGTAGGCTGTCGTGTAAGTCAGGGGTGAAAGCCCACGGCTCAACCGTGGAATTGCCCTTGATACTGCATGACTGGAATCCGGGAGAGGGTGGCGGAATTCCAGGTGTAGGAGTGAAATCCGTAGATATCTGGAGGAACATCAGTGGCGAAGGCGGCCACCTGGACCGGTATTGACGCTGAGGTGCGAAAGCGTGGGGAGCAAAA
>MG|3|V4|F|23|96.75|Proteobacteria|Deltaproteobacteria|Desulfovibrionales|Desulfovibrionaceae|Desulfovibrio|sp.|
CGGAGGGTGCAAGCGTTAATCGGAATCACTGGGCGTAAAGCGCACGTAGGCTGTTGCGTAAGTCAGGGGTGAAATCCCACGGCTCAACCGTGGAACTGCCCTTGATACTGCGCGACTGGAATCCGGGAGAGGGCGGCGGAATTCCTGGTGTAGGAGTGAAATCCGTAGATATCAGGAGGAACATCAGTGGCGAAGGCGGCCACCTGGACCGGTATTGACGCTGAGGTGCGAAAGCGTGGGGAGCAA
>MG|3|V4|R|15|96.75|Proteobacteria|Deltaproteobacteria|Desulfovibrionales|Desulfovibrionaceae|Desulfovibrio|sp.|
TTGCTCCCCACGCTTTCGCACCTCAGCGTCAATACCGGTCCAGGTGGCCGCCTTCGCCACTGATGTTCCTCCTGATATCTACGGATTTCACTCCTACACCAGGAATTCCGCCGCCCTCTCCCGGATTCCAGTCGCGCAGTATCAAGGGCAGTTCCACGGTTGAGCCGTGGGATTTCACCCCTGACTTACGCAACAGCCTACGTGCGCTTTACGCCCAGTGATTCCGATTAACGCTTGCACCCTCCG
>MG|3|V4|R|31|97.56|Proteobacteria|Deltaproteobacteria|Desulfovibrionales|Desulfovibrionaceae|Brachyspira / Desulfovibrio|sp.|
TTGCTCCCCACGCTTTCGCACCTCAGCGTCAATACCGGTCCAGGTGGCCGCCTTCGCCACTGATGTTCCTCCTGATATCTACGGATTTCACTCCTACACCAGGAATTCCGCCACCCTCTCCCGGATTCTAGTCACGCAGTATCAAGGGCAGTTCCACGGTTGAGCCGTGGGATTTCACCCCTGACTTACGCAACAGCCTACGTGCGCTTTACGCCCAGTGATTCCGATTAACGCTTGCACCCTCCG
>MG|3|V4|R|199|97.97|Proteobacteria|Deltaproteobacteria|Desulfovibrionales|Desulfovibrionaceae|Brachyspira / Desulfovibrio|sp.|
TTGCTCCCCACGCTTTCGCACCTCAGCGTCAATACCGGTCCAGGTGGCCGCCTTCGCCACTGATGTTCCTCCAGATATCTACGGATTTCACTCCTACACCTGGAATTCCGCCACCCTCTCCCGGATTCCAGTCATGCAGTATCAAGGGCAATTCCACGGTTGAGCCGTGGGCTTTCACCCCTGACTTACACGACAGCCTACGTGCGCTTTACGCCCAGTGATTCCGATTAACGCTTGCACCCTCCG
>MG|3|V4|F|10|97.57|Proteobacteria|Deltaproteobacteria|Desulfovibrionales|Desulfovibrionaceae|Brachyspira / Desulfovibrio|sp.|
CGGAGGGTGCAAGCGTTAATCGGAATCACTGGGCGTAAAGCGCACGTAGGCTGTCGTGTAAGTCAGGGGTGAAAGCCCACGGCTCAACCGTGGAATTGCCCTTGATACTGCATGACTGGAATCCGGGGAGAGGGTGGCGGAATTCCAGGTGTAGGAGTGAAATCCGTAGATATCTGGAGGAACATCAGTGGCGAAGGCGGCCACCTGGACCGGTATTGACGCTGAGGTGCGAAAGCGTGGGGAGCAA
>MG|3|V4|F|15|97.57|Proteobacteria|Deltaproteobacteria|Desulfovibrionales|Desulfovibrionaceae|Brachyspira / Desulfovibrio|sp.|
CGGAGGGTGCAAGCGTTAATCGGAATCACTGGGCGTAAAGCGCACGTAGGCTGTCGTGTAAGTCAGGGGGTGAAAGCCCACGGCTCAACCGTGGAATTGCCCTTGATACTGCATGACTGGAATCCGGGAGAGGGTGGCGGAATTCCAGGTGTAGGAGTGAAATCCGTAGATATCTGGAGGAACATCAGTGGCGAAGGCGGCCACCTGGACCGGTATTGACGCTGAGGTGCGAAAGCGTGGGGAGCAA
>MG|3|V4|F|15|100.0|Proteobacteria|Gammaproteobacteria|Enterobacteriales|Enterobacteriaceae|Escherichia / Escherichia/Shigella / Eschericia/Shigella|Escherichia fergusonii / Escherichia vulneris / Escherichia/Shigella coli / Escherichia/Shigella coli/sonnei / Eschericia/Shigella coli/flexneri|
CGGAGGGTGCAAGCGTTAATCGGAATTACTGGGCGTAAAGCGCACGCAGGCGGTTTGTTAAGTCAGATGTGAAATCCCCGGGCTCAACCTGGGAACTGCATCTGATACTGGCAAGCTTGAGTCTCGTAGAGGGGGGTAGAATTCCAGGTGTAGCGGTGAAATGCGTAGAGATCTGGAGGAATACCGGTGGCGAAGGCGGCCCCCTGGACGAAGACTGACGCTCAGGTGCGAAAGCGTGGGGAGCAA
