# Supplementary material for: A comparative analysis of microbial profile of Guinea fowl and chicken using metagenomic approach
Source: PLoS One. 2018 Mar 1;13(3):e0191029. doi: 10.1371/journal.pone.0191029 (PMC5832216; doi:10.1371/journal.pone.0191029)
Supplement: S1 File — 16SrRNA sequencing data revealing Intestinal microbial profile of the chicken gastrointestinal tract. (ZIP) [file pone.0191029.s002.zip › exports/S001_chic_2_sample_16s_10-23-15_v2_V67_reads_genus_species.fasta]

>MG|4|V67|F|20|100.0|Actinobacteria|Actinobacteria|Actinomycetales|Corynebacteriaceae|Corynebacterium|ammoniagenes|
GGATTAATTCGATGCAACGCGAAGAACCTTACCTGGGCTTGACATATACAGGATTGGGCTAGAGATAGTTCGTCCCTTGTGGTCTGTATACAGGTGGTGCATGGTTGTCGTCAGCTCGTGTCGTGAGATGTTGGGTTAAGTCCCGCAACGAGCGCAACCCTTGTCTTATGTTGCCAGCACGTGATGGTGGGGACTCATGAGAAACTGCCGGGGTTAACTCGGA
>MG|4|V67|F|48|99.55|Actinobacteria|Actinobacteria|Actinomycetales|Corynebacteriaceae|Corynebacterium|aquilae|
GGATTAATTCGATGCAACGCGAAGAACCTTACCTGGGCTTGACATATACAGGATCGCTGCAGAGATGTAGTTTCCCTTGTGGCTTGTATACAGGTGGTGCATGGTTGTCGTCAGCTCGTGTCGTGAGATGTTGGGTTAAGTCCCGCAACGAGCGCAACCCTTGTCTTATGTTGCCAGCACGTGATGGTGGGGACTCATGAGAGACTGCCGGGGTCAACTCGGA
>MG|4|V67|F|87|100.0|Actinobacteria|Actinobacteria|Actinomycetales|Corynebacteriaceae|Corynebacterium|deserti|
GGATTAATTCGATGCAACGCGAAGAACCTTACCTGGGCTTGACATGGACCGGATCGGCGTAGAGATACGTTTTCCCTTGTGGTCGGTTCACAGGTGGTGCATGGTTGTCGTCAGCTCGTGTCGTGAGATGTTGGGTTAAGTCCCGCAACGAGCGCAACCCTTGTCTTATGTTGCCAGCACATTGTGGTGGGTACTCATGAGAGACTGCCGGGGTTAACTCGGA
>MG|4|V67|F|20|100.0|Actinobacteria|Actinobacteria|Actinomycetales|Corynebacteriaceae|Corynebacterium|glutamicum|
GGATTAATTCGATGCAACGCGAAGAACCTTACCTGGGCTTGACATGGACCGGATCGGCGTAGAGATACGTTTTCCCTTGTGGTCGGTTCACAGGTGGTGCATGGTTGTCGTCAGCTCGTGTCGTGAGATGTTGGGTTAAGTCCCGCAACGAGCGCAACCCTTGTCTTATGTTGCCAGCACATTATGGTGGGTACTCATGAGAGACTGCCGGGGTTAACTCGGA
>MG|4|V67|F|12|99.55|Actinobacteria|Actinobacteria|Actinomycetales|Corynebacteriaceae|Corynebacterium|glutamicum|
GGATTAATTCGATGCAACGCGAAGAACCTTACCTGGGCTTGACATGGACCGGATCGGCGTAGAGATACGTTTTCCCTTGTGGTCGGTTCACAGGTGGTGCATGGTTGTCGTCAGCTCGTGTCGTGAGATGTTGGGTTAAGTCCCGCAACGAGCGCAACCCTTGTCTTATGTTGCCAGCACGTTATGGTGGGTACTCATGAGAGACTGCCGGGGTTAACTCGGA
>MG|4|V67|F|40|99.55|Actinobacteria|Actinobacteria|Actinomycetales|Corynebacteriaceae|Corynebacterium|stationis|
GGATTAATTCGATGCAACGCGAAGAACCTTACCTGGGGCTTGACATATACAGGATCGGGCTAGAGATAGTCTTTCCCTTGTGGTCTGTATACAGGTGGTGCATGGTTGTCGTCAGCTCGTGTCGTGAGATGTTGGGTTAAGTCCCGCAACGAGCGCAACCCTTGTCTTATGTTGCCAGCACGTTATGGTGGGAACTCATGAGAGACTGCCGGGGTTAACTCGGA
>MG|4|V67|F|15|99.55|Actinobacteria|Actinobacteria|Actinomycetales|Corynebacteriaceae|Corynebacterium|stationis|
GGTTTAATTCGAAGCAACGCGAAGAACCTTACCTGGGCTTGACATATACAGGATCGGGCTAGAGATAGTCTTTCCCTTGTGGTCTGTATACAGGTGGTGCATGGTTGTCGTCAGCTCGTGTCGTGAGATGTTGGGTTAAGTCCCGCAACGAGCGCAACCCTTGTCTTATGTTGCCAGCACGTTATGGTGGGAACTCATGAGAGACTGCCGGGGTTAACTCGGA
>MG|4|V67|F|10|99.55|Actinobacteria|Actinobacteria|Actinomycetales|Corynebacteriaceae|Corynebacterium|stationis|
GGATTAATTCGATGCAACGCGAAGAACCTTACCTGGGCTTGACATATACAGGATCGGGCTAGAGATAGTCTTTCCCTTGTGGTCTGTATACAGGTGGTGCATGGTTGTCGTCAGCTCGTGTCGTGAGATGTTGGGTTAAGTCCCGCAACGAGCGCAACCCTTGTCTTATGTTGCCAGCACGTTATGGTGGGAACTCATGAGAGACTGCCGGGGGTTAACTCGGA
>MG|4|V67|F|257|100.0|Actinobacteria|Actinobacteria|Actinomycetales|Corynebacteriaceae|Corynebacterium|stationis|
GGATTAATTCGATGCAACGCGAAGAACCTTACCTGGGCTTGACATATACAGGATCGGGCTAGAGATAGTCTTTCCCTTGTGGTCTGTATACAGGTGGTGCATGGTTGTCGTCAGCTCGTGTCGTGAGATGTTGGGTTAAGTCCCGCAACGAGCGCAACCCTTGTCTTATGTTGCCAGCACGTTATGGTGGGAACTCATGAGAGACTGCCGGGGTTAACTCGGA
>MG|4|V67|F|13|100.0|Actinobacteria|Actinobacteria|Actinomycetales|Corynebacteriaceae|Corynebacterium|stationis|
GGTTTAATTCGATGCAACGCGAAGAACCTTACCTGGGCTTGACATATACAGGATCGGGCTAGAGATAGTCTTTCCCTTGTGGTCTGTATACAGGTGGTGCATGGTTGTCGTCAGCTCGTGTCGTGAGATGTTGGGTTAAGTCCCGCAACGAGCGCAACCCTTGTCTTATGTTGCCAGCACGTTATGGTGGGAACTCATGAGAGACTGCCGGGGTTAACTCGGA
>MG|4|V67|F|16|100.0|Actinobacteria|Actinobacteria|Actinomycetales|Dietziaceae|Dietzia|Dietzia alimentaria / Dietzia aurantiaca / Dietzia maris / Dietzia schimae|
GGATTAATTCGATGCAACGCGAAGAACCTTACCTAGGCTTGACATATACAGGACGACGGCAGAGATGTCGTTTCCCTTGTGGCTTGTATACAGGTGGTGCATGGTTGTCGTCAGCTCGTGTCGTGAGATGTTGGGTTAAGTCCCGCAACGAGCGCAACCCCTGTCTCATGTTGCCAGCACGTAATGGTGGGGACTCGTGAGAGACTGCCGGGGTCAACTCGGA
>MG|4|V67|F|21|99.11|Actinobacteria|Actinobacteria|Actinomycetales|Micrococcaceae|Rothia|nasimurium|
GGATTAATTCGATGCAACGCGAAGAACCTTACCAAGGCTTGACATATACTGGACCGCTCTAGAGATAGGGTTTCCCTTCGGGGCTGGTATACAGGTGGTGCATGGTTGTCGTCAGCTCGTGTCGTGAGATGTTGGGTTAAGTCCCGCAACGAGCGCAACCCTCGTTCTATGTTGCCAGCACGTGATGGTGGGGACTCATAGGAGACTGCCGGGGTCAACTCGGA
>MG|4|V67|R|13|99.56|Actinobacteria|Actinobacteria|Bifidobacteriales|Bifidobacteriaceae|Aeriscardovia|aeriphila|
TCCGGGTTAACCCCGGCGGTCCCCCCGTGAGTGCCCGCCATAACGCGCTGGCAACACAGGGCGAGGGTTGCGCTCGTTGCGGGACTTGACCCAACATCTCACGACACGAGCTGACGACGGCCATGCACCACCTGTGAGGACGCCCCGAAGGGAAACCACATCTCTGCAGTCATCGTCCACATGTCAAGCCCAGGTAAGGTTCTTCGCGTTGCATCGAATTAAACC
>MG|4|V67|F|115|100.0|Actinobacteria|Actinobacteria|Bifidobacteriales|Bifidobacteriaceae|Aeriscardovia|aeriphila|
GGTTTAATTCGATGCAACGCGAAGAACCTTACCTGGGCTTGACATGTGGACGATGACTGCAGAGATGTGGTTTCCCTTCGGGGCGTCCTCACAGGTGGTGCATGGCCGTCGTCAGCTCGTGTCGTGAGATGTTGGGTCAAGTCCCGCAACGAGCGCAACCCTCGCCCTGTGTTGCCAGCGCGTTATGGCGGGCACTCACGGGGGACCGCCGGGGTTAACCCGGA
>MG|4|V67|F|37|99.56|Actinobacteria|Actinobacteria|Bifidobacteriales|Bifidobacteriaceae|Aeriscardovia|aeriphila|
GGTTTAATTCGATGCAACGCGAAGAACCTTACCTGGGCTTGACATGTGGACGATGACTGCAGAGATGTGGTTTCCCTTCGGGGCGTCCTCACAGGTGGTGCATGGCCGTCGTCAGCTCGTGTCGTGAGATGTTGGGTCAAGTCCCGCAACGAGCGCAACCCTCGCCCTGTGTTGCCAGCGCGTTATGGCGGGCACTCACGGGGGGACCGCCGGGGTTAACCCGGA
>MG|4|V67|R|66|100.0|Actinobacteria|Actinobacteria|Bifidobacteriales|Bifidobacteriaceae|Aeriscardovia|aeriphila|
TCCGGGTTAACCCCGGCGGTCCCCCGTGAGTGCCCGCCATAACGCGCTGGCAACACAGGGCGAGGGTTGCGCTCGTTGCGGGACTTGACCCAACATCTCACGACACGAGCTGACGACGGCCATGCACCACCTGTGAGGACGCCCCGAAGGGAAACCACATCTCTGCAGTCATCGTCCACATGTCAAGCCCAGGTAAGGTTCTTCGCGTTGCATCGAATTAAACC
>MG|4|V67|R|10|100.0|Actinobacteria|Actinobacteria|Bifidobacteriales|Bifidobacteriaceae|Bifidobacterium|pullorum|
TCCGGGTTAACCCCGGCGGTCCCCCGTGAGTTCCCGCCATGACGCGCTGGCAACACGGGGCGAGGGTTGCGCTCGTTGCGGGACTTAACCCAACATCTCACGACACGAGCTGACGACGACCATGCACCACCTGTGAACCCGCCCCGAAGGGAAACCCCATCTCTGAGGTCGTCGGGAACATGTCAAGCCCAGGTAAGGTTCTTCGCGTTGCATCGAATTAATCC
>MG|4|V67|F|14|100.0|Actinobacteria|Actinobacteria|Bifidobacteriales|Bifidobacteriaceae|Bifidobacterium|pullorum|
GGATTAATTCGATGCAACGCGAAGAACCTTACCTGGGCTTGACATGTTCCCGACGACCTCAGAGATGGGGTTTCCCTTCGGGGCGGGTTCACAGGTGGTGCATGGTCGTCGTCAGCTCGTGTCGTGAGATGTTGGGTTAAGTCCCGCAACGAGCGCAACCCTCGCCCCGTGTTGCCAGCGCGTCATGGCGGGAACTCACGGGGGACCGCCGGGGTTAACCCGGA
>MG|4|V67|R|33|99.1|Actinobacteria|Actinobacteria|Coriobacteriales|Coriobacteriaceae|Olsenella|profusa|
TCCGGCTTGACGCCGGCGGTCTCGCATGGGTGCCCGGCCGAACCGCTGGCAACATGCGACGAGGGTTGCGCTCGTTGCGGGACTTAACCCAACATCTCACGACACGAGCTGACGACAGCCATGCACCACCTGTCTAGGCTCCTCTCGGCCACGGCGTTTCCGCCGCTTCACCTAGATGTCAAGCCCTGGTAAGGTTCTTCGCGTTTGCTTCGAATTAAGCC
>MG|4|V67|F|371|99.09|Actinobacteria|Actinobacteria|Coriobacteriales|Coriobacteriaceae|Olsenella|profusa|
GGCTTAATTCGAAGCAACGCGAAGAACCTTACCAGGCTTGACATCTAGGTGAAGCGGCGGAAACGCCGTGGCCGAGAGGAGCCTAGACAGGTGGTGCATGGCTGTCGTCAGCTCGTGTCGTGAGATGTTGGGTTAAGTCCCGCAACGAGCGCAACCCTCGTCGCATGTTGCCAGCGGTTCGGCCGGGCACCCATGCGAGACCGCCGGCGTCAAGCCGGA
>MG|4|V67|R|12|99.1|Actinobacteria|Actinobacteria|Coriobacteriales|Coriobacteriaceae|Olsenella|profusa|
TCCGGCTTGACGCCGGCGGTCTCGCATGGGTGCCCGGCCGAACCGCTGGCAACATGCGACGAGGGTTGCGCTCGTTGCGGGACTTAACCCAACATCTCACGACACGAGCTGACGACAGCCATGCACCACCTGTCTAGGCTCCTCTCGGCCACGGCGTTTCCGCCGCTTCACCTAGATGTCAAGCCCTGGTAAGGTTCTTCGCGTTGCCTTCGAATTAAGCC
>MG|4|V67|F|16|99.08|Actinobacteria|Actinobacteria|Coriobacteriales|Coriobacteriaceae|Olsenella|profusa|
GGTTTAATTCGAAGCAACGCGAAGAACCTTACCAGGGCTTGACATCTAGGTGAAGCGGCGGAAACGCCGTGGCCGAGAGGAGCCTAGACAGGTGGTGCATGGCTGTCGTCAGCTCGTGTCGTGAGATGTTGGGTTAAGTCCCGCAACGAGCGCAACCCTCGTCGCATGTTGCCAGCGGTTCGGCCGGGCACCCATGCGAGACCGCCGGCGCAAGCCGGA
>MG|4|V67|R|81|99.1|Actinobacteria|Actinobacteria|Coriobacteriales|Coriobacteriaceae|Olsenella|profusa|
TCCGGCTTGACGCCGGCGGTCTCGCATGGGTGCCCGGCCGAACCGCTGGCAACATGCGACGAGGGTTGCGCTCGTTGCGGGACTTAACCCAACATCTCACGACACGAGCTGACGACAGCCATGCACCACCTGTCTAGGCTCCTCTCGGCCACGGCGTTTCCGCCGCTTCACCTAGATGTCAAGCCCCTGGTAAGGTTCTTCGCGTTGCTTCGAATTAAGCC
>MG|4|V67|F|11|99.09|Actinobacteria|Actinobacteria|Coriobacteriales|Coriobacteriaceae|Olsenella|profusa|
GGCTTAATTCGAAGCAACGCGAAGAACCTTACCAGGGCTTGACATCTAGGTGAAGCGGCGGAAACGCCGTGGCCGAGAGGAGCCTAGACAGGTGGTGCATGGCTGTCGTCAGCTCGTGTCGTGAGATGTTGGGTTAAGTCCCGCAACGAGCGCAACCCCGTCGCATGTTGCCAGCGGTTCGGCCGGGCACCCATGCGAGACCGCCGGCGTCAAGCCGGA
>MG|4|V67|F|23|99.1|Actinobacteria|Actinobacteria|Coriobacteriales|Coriobacteriaceae|Olsenella|profusa|
GGCTTAATTCGAAGGCAACGCGAAGAACCTTACCAGGGCTTGACATCTAGGTGAAGCGGCGGAAACGCCGTGGCCGAGAGGAGCCTAGACAGGTGGTGCATGGCTGTCGTCAGCTCGTGTCGTGAGATGTTGGGTTAAGTCCCGCAACGAGCGCAACCCTCGTCGCATGTTGCCAGCGGTTCGGCCGGGCACCCATGCGAGACCGCCGGCGTCAAGCCGGAG
>MG|4|V67|F|11|99.08|Actinobacteria|Actinobacteria|Coriobacteriales|Coriobacteriaceae|Olsenella|profusa|
GGTTTAATTCGAAGCAACGCGAAGAACCTTACCAGGGCTTGACATCTAGGTGAAGCGGCGGAAACGCCGTGGCCGAGAGGAGCCTAGACAGGTGGTGCATGGCTGTCGTCAGCTCGTGTCGTGAGATGTTGGGGTTAAGTCCCGCAACGAGCGCAACCCTCGTCGCATGTTGCCAGCGGTTCGGCCGGGCACCCATGCGAGACCGCCGGCGTCAAGCCGGA
>MG|4|V67|R|205|99.08|Actinobacteria|Actinobacteria|Coriobacteriales|Coriobacteriaceae|Olsenella|profusa|
TCCGGCTTGACGCCGGCGGTCTCGCATGGGTGCCCGGCCGAACCGCTGGCAACATGCGACGGGGGTTGCGCTCGTTGCGGGACTTAACCCAACATCTCACGACACGAGCTGACGACAGCCATGCACCACCTGTCTAGGCTCCTCTCGGCCACGGCGTTTCCGCCGCTTCACCTAGATGTCAAGCCCTGGTAAGGTTCTTCGCGTTGCTTCGAATTAAACCC
>MG|4|V67|F|381|99.54|Actinobacteria|Actinobacteria|Coriobacteriales|Coriobacteriaceae|Olsenella|profusa|
GGTTTAATTCGAAGCAACGCGAAGAACCTTACCAGGGCTTGACATCTAGGTGAAGCGGCGGAAACGCCGTGGCCGAGAGGAGCCTAGACAGGTGGTGCATGGCTGTCGTCAGCTCGTGTCGTGAGATGTTGGGTTAAGTCCCGCAACGAGCGCAACCCTCGTCGCATGTTGCCAGCGGTTCGGCCGGGCACCCATGCGAGACCGCCGGCGTCAAGCCGGA
>MG|4|V67|R|235|99.54|Actinobacteria|Actinobacteria|Coriobacteriales|Coriobacteriaceae|Olsenella|profusa|
TCCGGCTTGACGCCGGCGGTCTCGCATGGGTGCCCGGCCGAACCGCTGGCAACATGCGACGAGGGTTGCGCTCGTTGCGGGACTTAACCCAACATCTCACGACACGAGCTGACGACAGCCATGCACCACCTGTCTAGGCTCCTCTCGGCCACGGCGTTTCCGCCGCTTCACCTAGATGTCAAGCCCTGGTAAGGTTCTTCGCGTTGCTTCGAATTAAACC
>MG|4|V67|F|16|99.1|Actinobacteria|Actinobacteria|Coriobacteriales|Coriobacteriaceae|Olsenella|profusa|
GGCTTAATTCGAAGCAACGCGAAGAACCTTACCAGGGCTTGACATCTAGGTGAAGCGGCGGAAACGCCGTGGCCGAGAGGAGCCTAGACAGGTGGTGCATGGGCTGTCGTCAGCTCGTGTCGTGAGATGTTGGGTTAAGTCCCGCAACGAGCGCAACCCTCGTCGCATGTTGCCAGCGGTTCGGCCGGGCACCCATGCGAGACCGCCGGCGTCAAGCCGGA
>MG|4|V67|F|11|99.08|Actinobacteria|Actinobacteria|Coriobacteriales|Coriobacteriaceae|Olsenella|profusa|
TGTTTAATTCGAAGCAACGCGAAGAACCTTACCAGGGCTTGACATCTAGGTGAAGCGGCGGAAACGCCGTGGCCGAGAGGAGCCTAGACAGGTGGTGCATGGCTGTCGTCAGCTCGTGTCGTGAGATGTTGGGTTAAGTCCCGCAACGAGCGCAACCCCCGTCGCATGTTGCCAGCGGTTCGGCCGGGCACCCATGCGAGACCGCCGGCGTCAAGCCGGA
>MG|4|V67|F|36|99.08|Actinobacteria|Actinobacteria|Coriobacteriales|Coriobacteriaceae|Olsenella|profusa|
GGTTTAATTCGAAGCAACGCGAAGAACCTTACCAGGCTTGACATCTAGGTGAAGCGGCGGAAACGCCGTGGCCGAGAGGAGCCTAGACAGGTGGTGCATGGCTGTCGTCAGCTCGTGTCGTGAGATGTTGGGTTAAGTCCCGCAACGAGCGCAACCCTCGTCGCATGTTGCCAGCGGTTCGGCCGGGCACCCATGCGAGACCGCCGGCGTCAAGCCGGA
>MG|4|V67|R|30|99.1|Actinobacteria|Actinobacteria|Coriobacteriales|Coriobacteriaceae|Olsenella|profusa|
TCCGGCTTGACGCCGGCGGTCTCGCATGGGTGCCCGGCCGAACCGCTGGCAACATGCGACGAGGGTTGCGCTCGTTGCGGGACTTTAACCCAACATCTCACGACACGAGCTGACGACAGCCATGCACCACCTGTCTAGGCTCCTCTCGGCCACGGCGTTTCCGCCGCTTCACCTAGATGTCAAGCCCTGGTAAGGTTCTTCGCGTTGCTTCGAATTAAGCC
>MG|4|V67|F|17|99.08|Actinobacteria|Actinobacteria|Coriobacteriales|Coriobacteriaceae|Olsenella|profusa|
GGTTTAATTCGAAGCAACGCGAAGAACCTTACCAGGGGCTTGACATCTAGGTGAAGCGGCGGAAACGCCGTGGCCGAGAGGAGCCTAGACAGGTGGTGCATGGCTGTCGTCAGCTCGTGTCGTGAGATGTTGGGTTAAGTCCCGCAACGAGCGCAACCCTCGTCGCATGTTGCCAGCGGTTCGGCCGGGCACCCATGCGAGACCGCCGGCGTCAAGCCGGA
>MG|4|V67|R|14|99.09|Actinobacteria|Actinobacteria|Coriobacteriales|Coriobacteriaceae|Olsenella|profusa|
TCCGGCTTGACGCCGGCGGTCTCGCATGGGTGCCCGGCCGAACCGCTGGCAACATGCGACGAGGGTTGCGCTCGTTGCGGGACTTAACCCAACATCTCACGACACGAGCTGACGACAGCCATGCACCACCTGTCTAGGCTCCTCTCGGCCACGGCGTTTCCGCCGCTTCACCTAGATGTCAAGCCCTGGTAAGGTTCTTCGCGTTGCCTCGAATTAAGCC
>MG|4|V67|F|28|99.08|Actinobacteria|Actinobacteria|Coriobacteriales|Coriobacteriaceae|Olsenella|profusa|
GGTTTAATTCGAAGCAAACGCGAAGAACCTTACCAGGGCTTGACATCTAGGTGAAGCGGCGGAAACGCCGTGGCCGAGAGGAGCCTAGACAGGTGGTGCATGGCTGTCGTCAGCTCGTGTCGTGAGATGTTGGGTTAAGTCCCGCAACGAGCGCAACCCTCGTCGCATGTTGCCAGCGGTTCGGCCGGGCACCCATGCGAGACCGCCGGCGTCAAGCCGGA
>MG|4|V67|R|1390|99.55|Actinobacteria|Actinobacteria|Coriobacteriales|Coriobacteriaceae|Olsenella|profusa|
TCCGGCTTGACGCCGGCGGTCTCGCATGGGTGCCCGGCCGAACCGCTGGCAACATGCGACGAGGGTTGCGCTCGTTGCGGGACTTAACCCAACATCTCACGACACGAGCTGACGACAGCCATGCACCACCTGTCTAGGCTCCTCTCGGCCACGGCGTTTCCGCCGCTTCACCTAGATGTCAAGCCCTGGTAAGGTTCTTCGCGTTGCTTCGAATTAAGCCA
>MG|4|V67|F|53|99.09|Actinobacteria|Actinobacteria|Coriobacteriales|Coriobacteriaceae|Olsenella|profusa|
GGCTTAATTCGAAGCAACGCGAAGAACCTTACCAGGGCTTGACATCTAGGTGAAGCGGCGGAAACGCCGTGGCCGAGAGGAGCCTAGACAGGTGGTGCATGGCTGTCGTCAGCTCGTGTCGTGAGATGTTGGGTTAAGTCCCGCAACGAGCGCAACCCTCGTCGCATGTTGCCAGCGGTTCGGCCGGGCACCCATGCGAGACCGCCGGCGCAAGCCGGA
>MG|4|V67|F|11|99.09|Actinobacteria|Actinobacteria|Coriobacteriales|Coriobacteriaceae|Olsenella|profusa|
GGCTTAATTCGAAGCAACGCGAAGAACCTTACCAGGGCTTGACATCTAGGTGAAGCGGCGGAAACGCCGTGGCCGAGAGGAGCCTAGACAGGTGGTGCATGGCTGTCGTCAGCTCGTGTCGTGAGATGTTGGGTTAAGTCCCGCAACGAGCGCAACCCTCGCCGCATGTTGCCAGCGGTTCGGCCGGGCACCCATGCGAGACCGCCGGCGTCAAGCCGGA
>MG|4|V67|F|11|99.1|Actinobacteria|Actinobacteria|Coriobacteriales|Coriobacteriaceae|Olsenella|profusa|
GGCTTAATTCGAAGCAACGCGAAAGAACCTTACCAGGGCTTGACATCTAGGTGAAGCGGCGGAAACGCCGTGGCCGAGAGGAGCCTAGACAGGTGGTGCATGGCTGTCGTCAGCTCGTGTCGTGAGATGTTGGGTTAAGTCCCGCAACGAGCGCAACCCTCGTCGCATGTTGCCAGCGGTTCGGCCGGGCACCCATGCGAGACCGCCGGCGTCAAGCCGGA
>MG|4|V67|F|163|99.09|Actinobacteria|Actinobacteria|Coriobacteriales|Coriobacteriaceae|Olsenella|profusa|
GGCTTAATTCGAAGCAACGCGAAGAACCTTACCAGGGCTTGACATCTAGGTGAAGCGGCGGAAACGCCGTGGCCGAGAGGAGCCTAGACAGGTGGTGCATGGCTGTCGTCAGCTCGTGTCGTGAGATGTTGGGTTAGTCCCGCAACGAGCGCAACCCTCGTCGCATGTTGCCAGCGGTTCGGCCGGGCACCCATGCGAGACCGCCGGCGTCAAGCCGGA
>MG|4|V67|R|237|99.09|Actinobacteria|Actinobacteria|Coriobacteriales|Coriobacteriaceae|Olsenella|profusa|
TCCGGCTTGACGCCGGCGGTCTCGCATGGGTGCCCGGCCGAACCGCTGGCAACATGCGACGAGGGTTGCGCTCGTTGCGGGACTTAACCCAACATCTCACGACACGAGCTGACGACAGCCATGCACCACCTGTCTAGGCTCCTCTCGGCCACGGCGTTTCCGCCGCTTCACCTAGATGTCAAGCCTGGTAAGGTTCTTCGCGTTGCTTCGAATTAAGCC
>MG|4|V67|R|83|99.09|Actinobacteria|Actinobacteria|Coriobacteriales|Coriobacteriaceae|Olsenella|profusa|
TCCGGCTTGACGCCGGCGGTCTCGCATGGGTGCCCGGCCGAACCGCTGGCAACATGCGACGAGGGTTGCGCTCGTTGCGGGACTAACCCAACATCTCACGACACGAGCTGACGACAGCCATGCACCACCTGTCTAGGCTCCTCTCGGCCACGGCGTTTCCGCCGCTTCACCTAGATGTCAAGCCCTGGTAAGGTTCTTCGCGTTGCTTCGAATTAAGCC
>MG|4|V67|F|10|99.09|Actinobacteria|Actinobacteria|Coriobacteriales|Coriobacteriaceae|Olsenella|profusa|
GGCTTAATTCGAAGCAACGCGAAGAACCTTACCAGGGCTTGACATCTAGGTGAAGCGGCGGAAACGCCGTGGCCGAGAGGAGCCTAGACAGGTGGTGCATGGTTGTCGTCAGCTCGTGTCGTGAGATGTTGGGTTAAGTCCCGCAACGAGCGCAACCCTCGTCGCATGTTGCCAGCGGTTCGGCCGGGCACCCATGCGAGACCGCCGGCGTCAAGCCGGA
>MG|4|V67|F|164|99.1|Actinobacteria|Actinobacteria|Coriobacteriales|Coriobacteriaceae|Olsenella|profusa|
GGCTTAATTCGAAGCAACGCGAAGAACCTTACCAGGGGCTTGACATCTAGGTGAAGCGGCGGAAACGCCGTGGCCGAGAGGAGCCTAGACAGGTGGTGCATGGCTGTCGTCAGCTCGTGTCGTGAGATGTTGGGTTAAGTCCCGCAACGAGCGCAACCCTCGTCGCATGTTGCCAGCGGTTCGGCCGGGCACCCATGCGAGACCGCCGGCGTCAAGCCGGAG
>MG|4|V67|F|419|99.08|Actinobacteria|Actinobacteria|Coriobacteriales|Coriobacteriaceae|Olsenella|profusa|
GGTTTAATTCGAAGCAACGCGAAGAACCTTACCAGGGCTTGACATCTAGGTGAAGCGGCGGAAACGCCGTGGCCGAGAGGAGCCTAGACAGGTGGTGCATGGCTGTCGTCAGCTCGTGTCGTGAGATGTTGGGTTAAGTCCCGCAACGAGCGCAACCCCCGTCGCATGTTGCCAGCGGTTCGGCCGGGCACCCATGCGAGACCGCCGGCGTCAAGCCGGA
>MG|4|V67|F|12|99.09|Actinobacteria|Actinobacteria|Coriobacteriales|Coriobacteriaceae|Olsenella|profusa|
GGCTTAATTCGAAGCAACGCGAAGAACCTTACCAGGGCTTGACATCTAGGTGAAGCGGCGGAAACGCCGTGGCCGAGAGGAGCCTAGACAGGTGGTGCATGGCTGTCGTCAGCTCGTGTCGTGAGATGTTGGGTTAAGTCCCGCAACGAGCGCAACCCTCGTCGCATGTTGCCAGCGGTCCGGCCGGGCACCCATGCGAGACCGCCGGCGTCAAGCCGGA
>MG|4|V67|R|26|99.08|Actinobacteria|Actinobacteria|Coriobacteriales|Coriobacteriaceae|Olsenella|profusa|
TCCGGCTTGACGCCGGCGGTCTCGCATGGGTGCCCGGCCGAACCGCTGGCAACATGCGACGAGGGTTGCGCTCGTTGCGGGACTTAACCCAACATCTCACGACACGAGCTGACGACAGCCATGCACCACCTGTCTAGGCTCCTCTCGGCCACGGCGTTTCCGCCGCTTCACCTAGATGTCAAGCCTGGTAAGGTTCTTCGCGTTGCTTCGAATTAAACC
>MG|4|V67|F|22|99.08|Actinobacteria|Actinobacteria|Coriobacteriales|Coriobacteriaceae|Olsenella|profusa|
GGTTTAATTCGAAGCAACGCGAAGAACCTTACCAGGGCTTGACATCTAGGTGAAGCGGCGGAAACGCCGTGGCCGAGAGGAGCCTAGACAGGTGGTGCATGGCTGTCGTCAGCTCGTGTCGTGAGATGTTGGGTTAGTCCCGCAACGAGCGCAACCCTCGTCGCATGTTGCCAGCGGTTCGGCCGGGCACCCATGCGAGACCGCCGGCGTCAAGCCGGA
>MG|4|V67|F|10|99.1|Actinobacteria|Actinobacteria|Coriobacteriales|Coriobacteriaceae|Olsenella|profusa|
GGCTTAATTCGAAGCAACGCGAAGAACCTTACCAGGGCTTGACATCTAGGTGAAGCGGCGGAAACGCCGTGGCCGAGAGGAGCCTAGACAGGTGGTGCATGGCTGTCGTCAGCTCGTGTCGTGAGATGTTGGGGTTAAGTCCCGCAACGAGCGCAACCCTCGTCGCATGTTGCCAGCGGTTCGGCCGGGCACCCATGCGAGACCGCCGGCGTCAAGCCGGA
>MG|4|V67|F|20|99.1|Actinobacteria|Actinobacteria|Coriobacteriales|Coriobacteriaceae|Olsenella|profusa|
GGCTTAATTCGAAGCAACGCGAAGAACCTTACCAGGGCTTGACATCTAGGTGAAGCGGCGGAAAACGCCGTGGCCGAGAGGAGCCTAGACAGGTGGTGCATGGCTGTCGTCAGCTCGTGTCGTGAGATGTTGGGTTAAGTCCCGCAACGAGCGCAACCCTCGTCGCATGTTGCCAGCGGTTCGGCCGGGCACCCATGCGAGACCGCCGGCGTCAAGCCGGA
>MG|4|V67|F|10|99.09|Actinobacteria|Actinobacteria|Coriobacteriales|Coriobacteriaceae|Olsenella|profusa|
GGCTTAATTCGAAGCAACGCGAAGAACCTTACCAGGGCTTGACATCTAGGTGAAGCGGCGGAAACGCCGTGGCCGAGAGGAGCCTAGACAGGTGGTGCATGGCTGTCGTCAGCTCGCGTCGTGAGATGTTGGGTTAAGTCCCGCAACGAGCGCAACCCTCGTCGCATGTTGCCAGCGGTTCGGCCGGGCACCCATGCGAGACCGCCGGCGTCAAGCCGGA
>MG|4|V67|F|12|99.08|Actinobacteria|Actinobacteria|Coriobacteriales|Coriobacteriaceae|Olsenella|profusa|
GGTTTTAATTCGAAGCAACGCGAAGAACCTTACCAGGGCTTGACATCTAGGTGAAGCGGCGGAAACGCCGTGGCCGAGAGGAGCCTAGACAGGTGGTGCATGGCTGTCGTCAGCTCGTGTCGTGAGATGTTGGGTTAAGTCCCGCAACGAGCGCAACCCCCGTCGCATGTTGCCAGCGGTTCGGCCGGGCACCCATGCGAGACCGCCGGCGTCAAGCCGGA
>MG|4|V67|F|50|99.1|Actinobacteria|Actinobacteria|Coriobacteriales|Coriobacteriaceae|Olsenella|profusa|
GGCTTAATTCGAAGCAAACGCGAAGAACCTTACCAGGGCTTGACATCTAGGTGAAGCGGCGGAAACGCCGTGGCCGAGAGGAGCCTAGACAGGTGGTGCATGGCTGTCGTCAGCTCGTGTCGTGAGATGTTGGGTTAAGTCCCGCAACGAGCGCAACCCTCGTCGCATGTTGCCAGCGGTTCGGCCGGGCACCCATGCGAGACCGCCGGCGTCAAGCCGGA
>MG|4|V67|F|3756|99.09|Actinobacteria|Actinobacteria|Coriobacteriales|Coriobacteriaceae|Olsenella|profusa|
GGCTTAATTCGAAGCAACGCGAAGAACCTTACCAGGGCTTGACATCTAGGTGAAGCGGCGGAAACGCCGTGGCCGAGAGGAGCCTAGACAGGTGGTGCATGGCTGTCGTCAGCTCGTGTCGTGAGATGTTGGGTTAAGTCCCGCAACGAGCGCAACCCCCGTCGCATGTTGCCAGCGGTTCGGCCGGGCACCCATGCGAGACCGCCGGCGTCAAGCCGGAA
>MG|4|V67|R|1931|99.1|Actinobacteria|Actinobacteria|Coriobacteriales|Coriobacteriaceae|Olsenella|profusa|
TCCGGCTTGACGCCGGCGGTCTCGCATGGGTGCCCGGCCGAACCGCTGGCAACATGCGACGGGGGTTGCGCTCGTTGCGGGACTTAACCCAACATCTCACGACACGAGCTGACGACAGCCATGCACCACCTGTCTAGGCTCCTCTCGGCCACGGCGTTTCCGCCGCTTCACCTAGATGTCAAGCCCTGGTAAGGTTCTTCGCGTTGCTTCGAATTAAGCCA
>MG|4|V67|R|21|99.09|Actinobacteria|Actinobacteria|Coriobacteriales|Coriobacteriaceae|Olsenella|profusa|
TCCGGCTTGCGCCGGCGGTCTCGCATGGGTGCCCGGCCGAACCGCTGGCAACATGCGACGAGGGTTGCGCTCGTTGCGGGACTTAACCCAACATCTCACGACACGAGCTGACGACAGCCATGCACCACCTGTCTAGGCTCCTCTCGGCCACGGCGTTTCCGCCGCTTCACCTAGATGTCAAGCCCTGGTAAGGTTCTTCGCGTTGCTTCGAATTAAGCC
>MG|4|V67|F|22|99.1|Actinobacteria|Actinobacteria|Coriobacteriales|Coriobacteriaceae|Olsenella|profusa|
GGCTTAATTCGAGGCAACGCGAAGAACCTTACCAGGGCTTGACATCTAGGTGAAGCGGCGGAAACGCCGTGGCCGAGAGGAGCCTAGACAGGTGGTGCATGGCTGTCGTCAGCTCGTGTCGTGAGATGTTGGGTTAAGTCCCGCAACGAGCGCAACCCTCGTCGCATGTTGCCAGCGGTTCGGCCGGGCACCCATGCGAGACCGCCGGCGTCAAGCCGGAG
>MG|4|V67|R|18|99.08|Actinobacteria|Actinobacteria|Coriobacteriales|Coriobacteriaceae|Olsenella|profusa|
TCCGGCTTGACGCCGGCGGTCTCGCATGGGTGCCCGGCCGAACCGCTGGCAACATGCGACGAGGGTTGCGCTCGTTGCGGGACTTAACCCAACATCTCACGACACGAGCTGACGACAGCCATGCACCACCTGTCTAGGCTCCTCTCGGCCACGGCGTTTCCGCCGCTTCACCTAGATGTCAAGCCCTGGTAAGGTTCTTCGCGTAGCTTCGAATTAAACC
>MG|4|V67|F|43|99.08|Actinobacteria|Actinobacteria|Coriobacteriales|Coriobacteriaceae|Olsenella|profusa|
GGTTTAATTCGAAGCTACGCGAAGAACCTTACCAGGGCTTGACATCTAGGTGAAGCGGCGGAAACGCCGTGGCCGAGAGGAGCCTAGACAGGTGGTGCATGGCTGTCGTCAGCTCGTGTCGTGAGATGTTGGGTTAAGTCCCGCAACGAGCGCAACCCTCGTCGCATGTTGCCAGCGGTTCGGCCGGGCACCCATGCGAGACCGCCGGCGTCAAGCCGGA
>MG|4|V67|F|50|99.1|Actinobacteria|Actinobacteria|Coriobacteriales|Coriobacteriaceae|Olsenella|profusa|
GGCTTAATTCGAAGCAACGCGAAGAACCTTACCAGGGCTTGACATCTAGGTGAAGCGGCGGAAACGCCGTGGCCGAGAGGAGCCTAGACAGGTGGTGCATGGCTGTCGTCAGCTCGTGTCGTGAGATGTTGGGTTAAAGTCCCGCAACGAGCGCAACCCTCGTCGCATGTTGCCAGCGGTTCGGCCGGGCACCCATGCGAGACCGCCGGCGTCAAGCCGGA
>MG|4|V67|F|20|99.08|Actinobacteria|Actinobacteria|Coriobacteriales|Coriobacteriaceae|Olsenella|profusa|
GGTTTAATTCGAAGCAACGCGAAGAACCTTACCAGGGCTTGACATCTAGGTGAAGCGGCGGAAACGCCGTGGCCGAGAGGAGCCTAGACAGGTGGTGCATGGCTGTCGTCAGCTCGTGTCGTGAGATGTTGGGTTAAAGTCCCGCAACGAGCGCAACCCTCGTCGCATGTTGCCAGCGGTTCGGCCGGGCACCCATGCGAGACCGCCGGCGTCAAGCCGGA
>MG|4|V67|F|2768|99.55|Actinobacteria|Actinobacteria|Coriobacteriales|Coriobacteriaceae|Olsenella|profusa|
GGCTTAATTCGAAGCAACGCGAAGAACCTTACCAGGGCTTGACATCTAGGTGAAGCGGCGGAAACGCCGTGGCCGAGAGGAGCCTAGACAGGTGGTGCATGGCTGTCGTCAGCTCGTGTCGTGAGATGTTGGGTTAAGTCCCGCAACGAGCGCAACCCTCGTCGCATGTTGCCAGCGGTTCGGCCGGGCACCCATGCGAGACCGCCGGCGTCAAGCCGGA
>MG|4|V67|F|11|98.64|Actinobacteria|Actinobacteria|Coriobacteriales|Coriobacteriaceae|Olsenella|profusa|
GGCTTAATTCGAAGCAACGCGAAGAACCTTACCAGGGCTTGACATCTAGGTGAAGCGGCGGAAACGCCGTGGCCGAGAGGAGCCTAGACAGGTGGTGCATGGCTGTCGTCAGCTCGTGTCGTGAGATGTTGGGGTTAAGTCCCGCAACGAGCGCAACCCCCGTCGCATGTTGCCAGCGGTTCGGCCGGGCACCCATGCGAGACCGCCGGCGTCAAGCCGGA
>MG|4|V67|F|204|98.64|Actinobacteria|Actinobacteria|Coriobacteriales|Coriobacteriaceae|Olsenella|profusa|
GGCTTAATTCGAAGCAACGCGAAGAACCTTACCAGGGCTTGACATCTAGGTGAAGCGGCGGAAACGCCGTGGCCGAGAGGAGCCTAGACAGGTGGTGCATGGCTGTCGTCAGCTCGTGTCGTGAGATGTTGGGTTAGTCCCGCAACGAGCGCAACCCCCGTCGCATGTTGCCAGCGGTTCGGCCGGGCACCCATGCGAGACCGCCGGCGTCAAGCCGGA
>MG|4|V67|R|20|98.62|Actinobacteria|Actinobacteria|Coriobacteriales|Coriobacteriaceae|Olsenella|profusa|
TCCGGCTTGACGCCGGCGGTCTCGCATGGGTGCCCGGCCGAACCGCTGGCAACATGCGACGGGGGTTGCGCTCGTTGCGGGACTTAACCCAACATCTCACGACACGAGCTGACGACAGCCATGCACCACCTGTCTAGGCTCCTCTCGGCCACGGCGTTTCCGCCGCTTCACCTAGATGTCAAGCCCTGGTAAGGTTCTTCGCGTAGCTTCGAATTAAACC
>MG|4|V67|F|78|98.64|Actinobacteria|Actinobacteria|Coriobacteriales|Coriobacteriaceae|Olsenella|profusa|
GGCTTAATTCGAAGCAACGCGAAGAACCTTACCAGGGCTTGACATCTAGGTGAAGCGGCGGAAAACGCCGTGGCCGAGAGGAGCCTAGACAGGTGGTGCATGGCTGTCGTCAGCTCGTGTCGTGAGATGTTGGGTTAAGTCCCGCAACGAGCGCAACCCCCGTCGCATGTTGCCAGCGGTTCGGCCGGGCACCCATGCGAGACCGCCGGCGTCAAGCCGGA
>MG|4|V67|F|10|98.64|Actinobacteria|Actinobacteria|Coriobacteriales|Coriobacteriaceae|Olsenella|profusa|
GGCTTAATTCGAAGCAACGCGAAGAACCTTGCCAGGGCTTGACATCTAGGTGAAGCGGCGGAAACGCCGTGGCCGAGAGGAGCCTAGACAGGTGGTGCATGGCTGTCGTCAGCTCGTGTCGTGAGATGTTGGGTTAAGTCCCGCAACGAGCGCAACCCCCGTCGCATGTTGCCAGCGGTTCGGCCGGGCACCCATGCGAGACCGCCGGCGTCAAGCCGGA
>MG|4|V67|R|13|98.17|Actinobacteria|Actinobacteria|Coriobacteriales|Coriobacteriaceae|Olsenella|profusa|
TCCGGCTTGACGCCGGCGGTCTCGCATGGGTGCCCGGCCGAACCGCTGGCAACATGCGACGGGGGGTTGCGCTCGTTGCGGGACTTAACCCAACATCTCACGACACGAGCTGACGACAGCCATGCACCACCTGTCTAGGCTCCTCTCGGCCACGGCGTTTCCGCCGCTTCACCTAGATGTCAAGCCCCTGGTAAGGTTCTTCGCGTTGCTTCGAATTAAACC
>MG|4|V67|R|36|98.64|Actinobacteria|Actinobacteria|Coriobacteriales|Coriobacteriaceae|Olsenella|profusa|
TCCGGCTTGACGCCGGCGGTCTCGCATGGGTGCCCGGCCGAACCGCTGGCAACATGCGACGGGGGTTGCGCTCGTTGCGGGACTTAACCCAACATCTCACGACACGAGCTGACGACAGCCATGCACCACCTGTCTAGGCTCCTCTCGGCCACGGCGTTTCCGCCGCTTCACCTAGATGTCAAGCCCTGGTAAGGTTCTTCGCGTTGCCTTCGAATTAAGCC
>MG|4|V67|F|11|98.64|Actinobacteria|Actinobacteria|Coriobacteriales|Coriobacteriaceae|Olsenella|profusa|
GGCTTAATTCGAAGCAACGCGAAGAACCTTACCAGGGCTTGACATCTAGGTGAAGCGGCGGAAACGCCGTGGCCGAGAGGAGCCTAGACAGGTGGTGCATGGCTGTCGTCAGCTCGTGTCGTGAGATGTTGGGTTAAGTCCCGCAACGAGCGCAACTCCCGTCGCATGTTGCCAGCGGTTCGGCCGGGCACCCATGCGAGACCGCCGGCGTCAAGCCGGA
>MG|4|V67|R|62|98.64|Actinobacteria|Actinobacteria|Coriobacteriales|Coriobacteriaceae|Olsenella|profusa|
TCCGGCTTGCGCCGGCGGTCTCGCATGGGTGCCCGGCCGAACCGCTGGCAACATGCGACGAGGGTTGCGCTCGTTGCGGGACTTAACCCAACATCTCACGACACGAGCTGACGACAGCCATGCACCACCTGTCTAGGCTCCTCTCGGCCACGGCGTTTCCGCCGCTTCACCTAGATGTCAAGCCTGGTAAGGTTCTTCGCGTTGCTTCGAATTAAGCC
>MG|4|V67|R|29|98.2|Actinobacteria|Actinobacteria|Coriobacteriales|Coriobacteriaceae|Olsenella|profusa|
TCCGGCTTGACGCCGGCGGTCTCGCATGGGTGCCCGGCCGAACCGCTGGCAACATGCGACGGGGGGTTGCGCTCGTTGCGGGACTTAACCCAACATCTCACGACACGAGCTGACGACAGCCATGCACCACCTGTCTAGGCTCCTCTCGGCCACGGCGTTTTCCGCCGCTTCACCTAGATGTCAAGCCCTGGTAAGGTTCTTCGCGTTGCTTCGAATTAAGCC
>MG|4|V67|R|96|98.64|Actinobacteria|Actinobacteria|Coriobacteriales|Coriobacteriaceae|Olsenella|profusa|
TCCGGCTTGACGCCGGCGGTCTCGCATGGGTGCCCGGCCGAACCGCTGGCAACATGCGACGGGGGTTGCGCTCGTTGCGGGACTAACCCAACATCTCACGACACGAGCTGACGACAGCCATGCACCACCTGTCTAGGCTCCTCTCGGCCACGGCGTTTCCGCCGCTTCACCTAGATGTCAAGCCCTGGTAAGGTTCTTCGCGTTGCTTCGAATTAAGCCC
>MG|4|V67|F|76|98.62|Actinobacteria|Actinobacteria|Coriobacteriales|Coriobacteriaceae|Olsenella|profusa|
GGTTTAATTCGAAGCAACGCGAAGAACCTTACCAGGCTTGACATCTAGGTGAAGCGGCGGAAACGCCGTGGCCGAGAGGAGCCTAGACAGGTGGTGCATGGCTGTCGTCAGCTCGTGTCGTGAGATGTTGGGTTAAGTCCCGCAACGAGCGCAACCCCCGTCGCATGTTGCCAGCGGTTCGGCCGGGCACCCATGCGAGACCGCCGGCGTCAAGCCGGA
>MG|4|V67|F|14|97.76|Actinobacteria|Actinobacteria|Coriobacteriales|Coriobacteriaceae|Olsenella|profusa|
GGCTTAATTCGAAGCAACGCGAAGAACCTTACCAGGGGCTTGACATCTAGGTGAAGCGGCGGAAACGCCGTGGCCGAGAGGAGCCTAGACAGGTGGTGCATGGCTGTCGTCAGCTCGTGTCGTGAGATGTTGGGTTAAAGTCCCGCAACGAGCGCAACCCCCCGTCGCATGTTGCCAGCGGTTCGGCCGGGCACCCATGCGAGACCGCCGGCGTCAAGCCGGA
>MG|4|V67|R|19|98.64|Actinobacteria|Actinobacteria|Coriobacteriales|Coriobacteriaceae|Olsenella|sp.|
TCCGGCTTGACGCCGGCGGTCTCGCATGGGTGCCCGGCCGGACCGCTGGCAACATGCGACGAGGGTTGCGCTCGTTGCGGGACTTAACCCAACATCTCACGACACGAGCTGACGACAGCCATGCACCACCTGTCTGGGCTCCTCTCGGCCACGGCGTTTCCGCCGCTTCACCCAGATGTCAAGCCCTGGTAAGGTTCTTCGCGTTGCTTCGAATTAAGCC
>MG|4|V67|F|20|97.76|Actinobacteria|Actinobacteria|Coriobacteriales|Coriobacteriaceae|Olsenella|profusa|
GGCTTAATTCGAAGCAACGCGAAGAACCTTACCAGGGCTTGACATCTAGGTGAAGCGGCGGAAAACGCCGTGGCCGAGAGGAGCCTAGACAGGTGGTGCATGGCTGTCGTCAGCTCGTGTCGTGAGATGTTGGGTTAAAGTCCCGCAACGAGCGCAACCCCCCGTCGCATGTTGCCAGCGGTTCGGCCGGGCACCCATGCGAGACCGCCGGCGTCAAGCCGGA
>MG|4|V67|F|60|98.2|Actinobacteria|Actinobacteria|Coriobacteriales|Coriobacteriaceae|Olsenella|profusa|
GGCTTAATTCGAAGCAACGCGAAGAACCTTACCAGGGCTTGACATCTAGGTGAAGCGGCGGAAAACGCCGTGGCCGAGAGGAGCCTAGACAGGTGGTGCATGGCTGTCGTCAGCTCGTGTCGTGAGATGTTGGGTTAAGTCCCGCAACGAGCGCAACCCCCCGTCGCATGTTGCCAGCGGTTCGGCCGGGCACCCATGCGAGACCGCCGGCGTCAAGCCGGA
>MG|4|V67|F|159|98.64|Actinobacteria|Actinobacteria|Coriobacteriales|Coriobacteriaceae|Olsenella|profusa|
GGCTTAATTCGAAGCAACGCGAAGAACCTTACCAGGGGCTTGACATCTAGGTGAAGCGGCGGAAACGCCGTGGCCGAGAGGAGCCTAGACAGGTGGTGCATGGCTGTCGTCAGCTCGTGTCGTGAGATGTTGGGTTAAGTCCCGCAACGAGCGCAACCCCCGTCGCATGTTGCCAGCGGTTCGGCCGGGCACCCATGCGAGACCGCCGGCGTCAAGCCGGA
>MG|4|V67|F|15|98.64|Actinobacteria|Actinobacteria|Coriobacteriales|Coriobacteriaceae|Olsenella|profusa|
GGCTTAATTCGAAGCAACGCGAAGAACCTTACCAGGGCTTGACATCTAGGTGAAGCGGCGGAAACGCCGTGGCCGAGAGGAGCCTAGACAGGTGGTGCATGGCTGTCGCCAGCTCGTGTCGTGAGATGTTGGGTTAAGTCCCGCAACGAGCGCAACCCCCGTCGCATGTTGCCAGCGGTTCGGCCGGGCACCCATGCGAGACCGCCGGCGTCAAGCCGGAG
>MG|4|V67|F|15|98.64|Actinobacteria|Actinobacteria|Coriobacteriales|Coriobacteriaceae|Olsenella|profusa|
GGCTTAATTCGAAGCAAACGCGAAGAACCTTACCAGGGCTTGACATCTAGGTGAAGCGGCGGAAACGCCGTGGCCGAGAGGAGCCTAGACAGGTGGTGCATGGCTGTCGTCAGCTCGTGTCGTGAGATGTTGGGTTAAGTCCCGCAACGAGCGCAACCCCCGTCGCATGTTGCCAGCGGTTCGGCCGGGCACCCATGCGAGACCGCCGGCGTCAAGCCGGA
>MG|4|V67|F|10|98.64|Actinobacteria|Actinobacteria|Coriobacteriales|Coriobacteriaceae|Olsenella|profusa|
GGCTTAATTCGAAGCAACGCGAAGAACCTTACCAGGGCTTGACATCTAGGTGAAGCGGCGGAAACGCCGTGGCCGAGAGGAGCCTAGACAGGTGGTGCATGGCTGTCGTCAGCTCGTGTCGTGGGATGTTGGGTTAAGTCCCGCAACGAGCGCAACCCCCGTCGCATGTTGCCAGCGGTTCGGCCGGGCACCCATGCGAGACCGCCGGCGTCAAGCCGGA
>MG|4|V67|F|101|98.2|Actinobacteria|Actinobacteria|Coriobacteriales|Coriobacteriaceae|Olsenella|profusa|
GGCTTAATTCGAAGCAACGCGAAGAACCTTACCAGGGCTTGACATCTAGGTGAAGCGGCGGAAACGCCGTGGCCGAGAGGAGCCTAGACAGGTGGTGCATGGCTGTCGTCAGCTCGTGTCGTGAGATGTTGGGTTAAAGTCCCGCAACGAGCGCAACCCCCCGTCGCATGTTGCCAGCGGTTCGGCCGGGCACCCATGCGAGACCGCCGGCGTCAAGCCGGA
>MG|4|V67|F|28|98.17|Actinobacteria|Actinobacteria|Coriobacteriales|Coriobacteriaceae|Olsenella|profusa|
GGTTTAATTCGAAGCAACGCGAAGAACCTTACCAGGGCTTGACATCTAGGTGAAGCGGCGGAAAACGCCGTGGCCGAGAGGAGCCTAGACAGGTGGTGCATGGCTGTCGTCAGCTCGTGTCGTGAGATGTTGGGTTAAGTCCCGCAACGAGCGCAACCCCCCGTCGCATGTTGCCAGCGGTTCGGCCGGGCACCCATGCGAGACCGCCGGCGTCAAGCCGGA
>MG|4|V67|F|20|98.2|Actinobacteria|Actinobacteria|Coriobacteriales|Coriobacteriaceae|Olsenella|profusa|
GGCTTAATTCGAAGGCAACGCGAAGAACCTTACCAGGGCTTGACATCTAGGTGAAGCGGCGGAAACGCCGTGGCCGAGAGGAGCCTAGACAGGTGGTGCATGGCTGTCGTCAGCTCGTGTCGTGAGATGTTGGGTTAAGTCCCGCAACGAGCGCAACCCCCCGTCGCATGTTGCCAGCGGTTCGGCCGGGCACCCATGCGAGACCGCCGGCGTCAAGCCGGA
>MG|4|V67|F|111|98.64|Actinobacteria|Actinobacteria|Coriobacteriales|Coriobacteriaceae|Olsenella|profusa|
GGCTTAATTCGAAGCAACGCGAAGAACCTTACCAGGGCTTGACATCTAGGTGAAGCGGCGGAAACGCCGTGGCCGAGAGGAGCCTAGACAGGTGGTGCATGGCTGTCGTCAGCTCGTGTCGTGAGATGTTGGGTTAAAGTCCCGCAACGAGCGCAACCCCCGTCGCATGTTGCCAGCGGTTCGGCCGGGCACCCATGCGAGACCGCCGGCGTCAAGCCGGA
>MG|4|V67|F|10|98.64|Actinobacteria|Actinobacteria|Coriobacteriales|Coriobacteriaceae|Olsenella|profusa|
GGCTTAATTCGAGGCAACGCGAAGAACCTTACCAGGGCTTGACATCTAGGTGAAGCGGCGGAAACGCCGTGGCCGAGAGGAGCCTAGACAGGTGGTGCATGGCTGTCGTCAGCTCGTGTCGTGAGATGTTGGGTTAAGTCCCGCAACGAGCGCAACCCCCGTCGCATGTTGCCAGCGGTTCGGCCGGGCACCCATGCGAGACCGCCGGCGTCAAGCCGGA
>MG|4|V67|F|15|98.62|Actinobacteria|Actinobacteria|Coriobacteriales|Coriobacteriaceae|Olsenella|profusa|
GGTTTAATTCGAAGCAACGCGAAGAACCTTACCAGGCTTGACATCTAGGTGAAGCGGCGGAAACGCCGTGGCCGAGAGGAGCCTAGACAGGTGGTGCATGGCTGTCGTCAGCTCGTGTCGTGAGATGTTGGGTTAAGTCCCGCAACGAGCGCAACCCTCGTCGCATGTTGCCAGCGGTTCGGCCGGGCACCCATGCGAGACCGCCGGCGCAAGCCGGA
>MG|4|V67|F|12|98.64|Actinobacteria|Actinobacteria|Coriobacteriales|Coriobacteriaceae|Olsenella|profusa|
GGCTTAATTCGAAGCAACGCGAAGAACCTTACCAGGGCTTGACATCTAGGTGAAGCGGCGGAAACGCCGTGGCCGAGAGGAGCCTAGGACAGGTGGTGCATGGCTGTCGTCAGCTCGTGTCGTGAGATGTTGGGTTAAGTCCCGCAACGAGCGCAACCCCCGTCGCATGTTGCCAGCGGTTCGGCCGGGCACCCATGCGAGACCGCCGGCGTCAAGCCGGA
>MG|4|V67|F|11|98.64|Actinobacteria|Actinobacteria|Coriobacteriales|Coriobacteriaceae|Olsenella|profusa|
GGCTTAATTCGAAGCAACGCGAAGAACCTTACCAGGGCTTGACATCTAGGTGAAGCGGCGGAAACGCCGTGGCCGAGAGGAGCCTAGACAGGTGGTGCATGGCTGTCGTCAGCTCGTGTCGTGAGATGTTGGGTTAAGTCCCGCAACGAGCGCAACCCCCGTCGCATGTTGCCAGCGGTTCGGCCGGGCACCCATGCGAGACCGCCGGCGTCGAGCCGGA
>MG|4|V67|F|210|98.19|Actinobacteria|Actinobacteria|Coriobacteriales|Coriobacteriaceae|Olsenella|profusa|
GGCTTAATTCGAAGCAACGCGAAGAACCTTACCAGGCTTGACATCTAGGTGAAGCGGCGGAAACGCCGTGGCCGAGAGGAGCCTAGACAGGTGGTGCATGGCTGTCGTCAGCTCGTGTCGTGAGATGTTGGGTTAAGTCCCGCAACGAGCGCAACCCCCCGTCGCATGTTGCCAGCGGTTCGGCCGGGCACCCATGCGAGACCGCCGGCGTCAAGCCGGA
>MG|4|V67|R|10|98.19|Actinobacteria|Actinobacteria|Coriobacteriales|Coriobacteriaceae|Olsenella|profusa|
TCCGGCTTGACGCCGGCGGTCTCGCATGGGTGCCCGGCCGAACCGCTGGCAACATGCGACGGGGGTTGCGCTCGTTGCGGGACTAACCCAACATCTCACGACACGAGCTGACGACAGCCATGCACCACCTGTCTAGGCTCCTCTCGGCCACGGCGTTTCCGCCGCTTCACCTAGATGTCAAGCCCCTGGTAAGGTTCTTCGCGTTGCTTCGAATTAAGCCC
>MG|4|V67|F|28|98.17|Actinobacteria|Actinobacteria|Coriobacteriales|Coriobacteriaceae|Olsenella|profusa|
GGTTTAATTCGAAGCTACGCGAAGAACCTTACCAGGGCTTGACATCTAGGTGAAGCGGCGGAAACGCCGTGGCCGAGAGGAGCCTAGACAGGTGGTGCATGGCTGTCGTCAGCTCGTGTCGTGAGATGTTGGGTTAAGTCCCGCAACGAGCGCAACCCCCCGTCGCATGTTGCCAGCGGTTCGGCCGGGCACCCATGCGAGACCGCCGGCGTCAAGCCGGA
>MG|4|V67|R|14|98.62|Actinobacteria|Actinobacteria|Coriobacteriales|Coriobacteriaceae|Olsenella|profusa|
TCCGGCTTGACGCCGGCGGTCTCGCATGGGTGCCCGGCCGAACCGCTGGCAACATGCGACGGGGGTTGCGCTCGTTGCGGGACTTAACCCAACATCTCACGACACGAGCTGACGACAGCCATGCACCACCTGTCTAGGCTCCTCTCGGCCACGGCGTTTCCGCCGCTTCACCTAGATGTCAAGCCCTGGTAAGGTTCTTCGCGTTGCATCGAATTAAACA
>MG|4|V67|F|13|98.2|Actinobacteria|Actinobacteria|Coriobacteriales|Coriobacteriaceae|Olsenella|profusa|
GGCTTAATTCGAAGCAACGCGAAGAACCTTACCAGGGCTTGACATCTAGGTGAAGCGGCGGAAACGCCGTGGCCGAGAGGAGCCTAGACAGGTGGTGCATGGCTGTCGTCAGCTCGTGTCGTGAGATGTTGGGTTAAGTCCCCGCAACGAGCGCAACCCCCCGTCGCATGTTGCCAGCGGTTCGGCCGGGCACCCATGCGAGACCGCCGGCGTCAAGCCGGA
>MG|4|V67|F|11|98.2|Actinobacteria|Actinobacteria|Coriobacteriales|Coriobacteriaceae|Olsenella|profusa|
GGCTTAATTCGAAGGCAACGCGAAGAACCTTACCAGGGGCTTGACATCTAGGTGAAGCGGCGGAAACGCCGTGGCCGAGAGGAGCCTAGACAGGTGGTGCATGGCTGTCGTCAGCTCGTGTCGTGAGATGTTGGGTTAAGTCCCGCAACGAGCGCAACCCCCGTCGCATGTTGCCAGCGGTTCGGCCGGGCACCCATGCGAGACCGCCGGCGTCAAGCCGGA
>MG|4|V67|F|14|98.19|Actinobacteria|Actinobacteria|Coriobacteriales|Coriobacteriaceae|Olsenella|profusa|
GGCTTAATTCGAAGCAACGCGAAGAACCTTACCAGGGGCTTGACATCTAGGTGAAGCGGCGGAAACGCCGTGGCCGAGAGGAGCCTAGACAGGTGGTGCATGGCTGTCGTCAGCTCGTGTCGTGAGATGTTGGGTTAGTCCCGCAACGAGCGCAACCCCCGTCGCATGTTGCCAGCGGTTCGGCCGGGCACCCATGCGAGACCGCCGGCGTCAAGCCGGA
>MG|4|V67|F|1232|98.65|Actinobacteria|Actinobacteria|Coriobacteriales|Coriobacteriaceae|Olsenella|profusa|
GGCTTAATTCGAAGCAACGCGAAGAACCTTACCAGGGCTTGACATCTAGGTGAAGCGGCGGAAACGCCGTGGCCGAGAGGAGCCTAGACAGGTGGTGCATGGCTGTCGTCAGCTCGTGTCGTGAGATGTTGGGTTAAGTCCCGCAACGAGCGCAACCCCCCGTCGCATGTTGCCAGCGGTTCGGCCGGGCACCCATGCGAGACCGCCGGCGTCAAGCCGGAG
>MG|4|V67|F|13|98.62|Actinobacteria|Actinobacteria|Coriobacteriales|Coriobacteriaceae|Olsenella|profusa|
TGTTTAATTCGATGCAACGCGAAGAACCTTACCAGGGCTTGACATCTAGGTGAAGCGGCGGAAACGCCGTGGCCGAGAGGAGCCTAGACAGGTGGTGCATGGCTGTCGTCAGCTCGTGTCGTGAGATGTTGGGTTAAGTCCCGCAACGAGCGCAACCCCCGTCGCATGTTGCCAGCGGTTCGGCCGGGCACCCATGCGAGACCGCCGGCGTCAAGCCGGA
>MG|4|V67|R|642|98.64|Actinobacteria|Actinobacteria|Coriobacteriales|Coriobacteriaceae|Olsenella|profusa|
TCCGGCTTGACGCCGGCGGTCTCGCATGGGTGCCCGGCCGAACCGCTGGCAACATGCGACGGGGGGTTGCGCTCGTTGCGGGACTTAACCCAACATCTCACGACACGAGCTGACGACAGCCATGCACCACCTGTCTAGGCTCCTCTCGGCCACGGCGTTTCCGCCGCTTCACCTAGATGTCAAGCCCTGGTAAGGTTCTTCGCGTTGCTTCGAATTAAGCCC
>MG|4|V67|R|29|97.74|Actinobacteria|Actinobacteria|Coriobacteriales|Coriobacteriaceae|Olsenella|profusa|
TCCGGCTTGCGCCGGCGGTCTCGCATGGGTGCCCGGCCGAACCGCTGGCAACATGCGACGGGGGGTTGCGCTCGTTGCGGGACTTAACCCAACATCTCACGACACGAGCTGACGACAGCCATGCACCACCTGTCTAGGCTCCTCTCGGCCACGGCGTTTCCGCCGCTTCACCTAGATGTCAAGCCTGGTAAGGTTCTTCGCGTTGCTTCGAATTAAGCC
>MG|4|V67|F|51|98.64|Actinobacteria|Actinobacteria|Coriobacteriales|Coriobacteriaceae|Olsenella|profusa|
GGCTTAATTCGAAGCAACGCGAAGAACCTTACCAGGGCTTGACATCTAGGTGAAGCGGCGGAAACGCCGTGGCCGAGAGGAGCCTAGACAGGTGGTGCATGGCTGTCGTCAGCTCGTGTCGTGAGATGTTGGGTTAAGTCCCGCAACGAGCGCAACCCCCGTCGCATGTTGCCAGCGGTTCGGCCGGGCACCCATGCGAGACCGCCGGCGCAAGCCGGA
>MG|4|V67|F|15|98.19|Actinobacteria|Actinobacteria|Coriobacteriales|Coriobacteriaceae|Olsenella|profusa|
GGCTTAATTCGAAGGCAACGCGAAGAACCTTACCAGGGCTTGACATCTAGGTGAAGCGGCGGAAACGCCGTGGCCGAGAGGAGCCTAGACAGGTGGTGCATGGCTGTCGTCAGCTCGTGTCGTGAGATGTTGGGTTAGTCCCGCAACGAGCGCAACCCCCGTCGCATGTTGCCAGCGGTTCGGCCGGGCACCCATGCGAGACCGCCGGCGTCAAGCCGGA
>MG|4|V67|F|269|98.18|Actinobacteria|Actinobacteria|Coriobacteriales|Coriobacteriaceae|Olsenella|profusa|
GGCTTAATTCGAAGCAACGCGAAGAACCTTACCAGGCTTGACATCTAGGTGAAGCGGCGGAAACGCCGTGGCCGAGAGGAGCCTAGACAGGTGGTGCATGGCTGTCGTCAGCTCGTGTCGTGAGATGTTGGGTTAAGTCCCGCAACGAGCGCAACCCCCGTCGCATGTTGCCAGCGGTTCGGCCGGGCACCCATGCGAGACCGCCGGCGCAAGCCGGA
>MG|4|V67|F|27|98.17|Actinobacteria|Actinobacteria|Coriobacteriales|Coriobacteriaceae|Olsenella|profusa|
GGTTTAATTCGAAGCAACGCGAAGAACCTTACCAGGGCTTGACATCTAGGTGAAGCGGCGGAAACGCCGTGGCCGAGAGGAGCCTAGACAGGTGGTGCATGGCTGTCGTCAGCTCGTGTCGTGAGATGTTGGGTTAAAGTCCCGCAACGAGCGCAACCCCCCGTCGCATGTTGCCAGCGGTTCGGCCGGGCACCCATGCGAGACCGCCGGCGTCAAGCCGGA
>MG|4|V67|F|17|98.18|Actinobacteria|Actinobacteria|Coriobacteriales|Coriobacteriaceae|Olsenella|profusa|
GGCTTAATTCGAAGCAACGCGAAGAACCTTACCAGGCTTGACATCTAGGTGAAGCGGCGGAAACGCCGTGGCCGAGAGGAGCCTAGACAGGTGGTGCATGGCTGTCGTCAGCTCGTGTCGTGAGATGTTGGGTTAAGTCCCGCAACGAGCGCAACCCCCGTCCATGTTGCCAGCGGTTCGGCCGGGCACCCATGCGAGACCGCCGGCGTCAAGCCGGA
>MG|4|V67|R|30|98.2|Actinobacteria|Actinobacteria|Coriobacteriales|Coriobacteriaceae|Olsenella|profusa|
TCCGGCTTGACGCCGGCGGTCTCGCATGGGTGCCCGGCCGAACCGCTGGCAACATGCGACGGGGGGTTGCGCTCGTTGCGGGACTTAACCCAACATCTCACGACACGAGCTGACGACAGCCATGCACCACCTGTCTAGGCTCCTCTCGGCCACGGCGTTTCCGCCGCTTCACCTAGATGTCAAGCCCCTGGTAAGGTTCTTCGCGTTGCTTCGAATTAAGCCC
>MG|4|V67|F|14|98.62|Actinobacteria|Actinobacteria|Coriobacteriales|Coriobacteriaceae|Olsenella|profusa|
GGTTTAATTCGAAGCAACGCGAAGAACCTTACCAGGGCTTGACATCTAGGTGAAGCGGCGGAAACGCCGTGGCCGAGAGGAGCCTAGACAGGTGGTGCATGGCTGTCGTCAGCTCGTGTCGTGAGATGTTGGGTTAAGTCCCGCAACGAGCGCAACCCCCGTCGCATGTTGCCAGCGGTTCGGCCGGGCACCCATGCGAGACCGCCGGCGCAAGCCGGA
>MG|4|V67|R|28|98.64|Actinobacteria|Actinobacteria|Coriobacteriales|Coriobacteriaceae|Olsenella|profusa|
TCCGGCTTGCGCCGGCGGTCTCGCATGGGTGCCCGGCCGAACCGCTGGCAACATGCGACGGGGGTTGCGCTCGTTGCGGGACTTAACCCAACATCTCACGACACGAGCTGACGACAGCCATGCACCACCTGTCTAGGCTCCTCTCGGCCACGGCGTTTCCGCCGCTTCACCTAGATGTCAAGCCCTGGTAAGGTTCTTCGCGTTGCTTCGAATTAAGCC
>MG|4|V67|F|12|98.19|Actinobacteria|Actinobacteria|Coriobacteriales|Coriobacteriaceae|Olsenella|profusa|
GGCTTAATTCGAAGCAACGCGAAGAACCTTACCAGGGCTTGACATCTAGGTGAAGCGGCGGAAACGCCGTGGCCGAGAGGAGCCTAGACAGGTGGTGCATGGCTGTCGTCAGCTCGTGTCGTGAGATGTTGGGTTAAGTCCCGCAACGAGCGCAACCCCCCGTCGCATGTTGCCAGCGGTTCGGCCGGGCACCCATGCGAGACCGCCGGCGCAAGCCGGA
>MG|4|V67|F|19|98.62|Actinobacteria|Actinobacteria|Coriobacteriales|Coriobacteriaceae|Olsenella|profusa|
GGTTTAATTCGAAGCAACGCGAAGAACCTTACCAGGGCTTGACATCTAGGTGAAGCGGCGGAAACGCCGTGGCCGAGAGGAGCCTAGACAGGTGGTGCATGGCTGTCGTCAGCTCGTGTCGTGAGATGTTGGGTTAAAGTCCCGCAACGAGCGCAACCCCCGTCGCATGTTGCCAGCGGTTCGGCCGGGCACCCATGCGAGACCGCCGGCGTCAAGCCGGA
>MG|4|V67|F|14|98.17|Actinobacteria|Actinobacteria|Coriobacteriales|Coriobacteriaceae|Olsenella|profusa|
GGTTTAATTCGAAGCAACGCGAAGAACCTTACCAGGGGCTTGACATCTAGGTGAAGCGGCGGAAACGCCGTGGCCGAGAGGAGCCTAGACAGGTGGTGCATGGCTGTCGTCAGCTCGTGTCGTGAGATGTTGGGTTAAGTCCCGCAACGAGCGCAACCCCCCGTCGCATGTTGCCAGCGGTTCGGCCGGGCACCCATGCGAGACCGCCGGCGTCAAGCCGGA
>MG|4|V67|F|28|98.64|Actinobacteria|Actinobacteria|Coriobacteriales|Coriobacteriaceae|Olsenella|profusa|
GGCTTAATTCGAAGCAACGCGAAGAACCTTACCAGGGGCTTGACATCTAGGTGAAGCGGCGGAAACGCCGTGGCCGAGAGGAGCCTAGACAGGTGGTGCATGGCTGTCGTCAGCTCGTGTCGTGAGATGTTGGGTTAGTCCCGCAACGAGCGCAACCCTCGTCGCATGTTGCCAGCGGTTCGGCCGGGCACCCATGCGAGACCGCCGGCGTCAAGCCGGA
>MG|4|V67|F|12|97.73|Actinobacteria|Actinobacteria|Coriobacteriales|Coriobacteriaceae|Olsenella|profusa|
GGCTTAATTCGAAGCAACGCGAAGAACCTTACCAGGCTTGACATCTAGGTGAAGCGGCGGAAACGCCGTGGCCGAGAGGAGCCTAGACAGGTGGTGCATGGCTGTCGTCAGCTCGTGTCGTGAGATGTTGGGTTAAGTCCCGCAACGAGCGCAACCCCCGTCCATGTTGCCAGCGGTTCGGCCGGGCACCCATGCGAGACCGCCGGCGCAAGCCGGA
>MG|4|V67|F|10|98.64|Actinobacteria|Actinobacteria|Coriobacteriales|Coriobacteriaceae|Olsenella|profusa|
GGCTTAATTCGAAGCAACGCGAAGAACCTTACCAGGGCTTGACATCTAGGTGAAGCGGCGGAAACGCCGTGGCCGAGAGGAGCCTAGACAGGTGGTGCATGGCTGTCGTCAGCTCGTGTCGTGAGATGTTGGGTTAAGTCCCGCAACGAGCGCAACCCCCGTCGCATGTTGCCAGCGGTTCGGCCAGGCACCCATGCGAGACCGCCGGCGTCAAGCCGGA
>MG|4|V67|R|10|98.17|Actinobacteria|Actinobacteria|Coriobacteriales|Coriobacteriaceae|Olsenella|profusa|
TCCGGCTTGACGCCGGCGGTCTCGCATGGGTGCCCGGCCGAACCGCTGGCAACATGCGACGGGGGGTTGCGCTCGTTGCGGGACTTAACCCAACATCTCACGACACGAGCTGACGACAGCCATGCACCACCTGTCTAGGCTCCTCTCGGCCACGGCGTTTCCGCCGCTTCACCTAGATGTCAAGCCCTGGTAAGGTTCTTCGCGTAGCTTCGAATTAAACC
>MG|4|V67|F|17|98.62|Actinobacteria|Actinobacteria|Coriobacteriales|Coriobacteriaceae|Olsenella|profusa|
GGTTTAATTCGACGCAACGCGAAGAACCTTACCAGGGCTTGACATCTAGGTGAAGCGGCGGAAACGCCGTGGCCGAGAGGAGCCTAGACAGGTGGTGCATGGCTGTCGTCAGCTCGTGTCGTGAGATGTTGGGTTAAGTCCCGCAACGAGCGCAACCCCCGTCGCATGTTGCCAGCGGTTCGGCCGGGCACCCATGCGAGACCGCCGGCGTCAAGCCGGA
>MG|4|V67|F|10|98.64|Actinobacteria|Actinobacteria|Coriobacteriales|Coriobacteriaceae|Olsenella|profusa|
GGCTTAATTCGAAGCAACGCGAAGAACCTTACCAGGGCTTGACATCTAGGTGAAGCGGCGGAAACGCCGTGGCCGAGAGGAGCCTAGACAGGTGGTGCATGGCCGTCGTCAGCTCGTGTCGTGAGATGTTGGGTTAAGTCCCGCAACGAGCGCAACCCCCGTCGCATGTTGCCAGCGGTTCGGCCGGGCACCCATGCGAGACCGCCGGCGTCAAGCCGGA
>MG|4|V67|F|24|98.17|Actinobacteria|Actinobacteria|Coriobacteriales|Coriobacteriaceae|Olsenella|profusa|
GGTTTAATTCGAAGCAACGCGAAGAACCTTACCAGGCTTGACATCTAGGTGAAGCGGCGGAAACGCCGTGGCCGAGAGGAGCCTAGACAGGTGGTGCATGGCTGTCGTCAGCTCGTGTCGTGAGATGTTGGGTTAAGTCCCGCAACGAGCGCAACCCCCCGTCGCATGTTGCCAGCGGTTCGGCCGGGCACCCATGCGAGACCGCCGGCGTCAAGCCGGA
>MG|4|V67|R|10|98.17|Actinobacteria|Actinobacteria|Coriobacteriales|Coriobacteriaceae|Olsenella|profusa|
TCCGGCTTGACGCCGGCGGTCTCGCATGGGTGCCCGGCCGAACCGCTGGCAACATGCGACGGGGGGTTGCGCTCGTTGCGGGACTTTAACCCAACATCTCACGACACGAGCTGACGACAGCCATGCACCACCTGTCTAGGCTCCTCTCGGCCACGGCGTTTCCGCCGCTTCACCTAGATGTCAAGCCCTGGTAAGGTTCTTCGCGTTGCTTCGAATTAAACC
>MG|4|V67|R|61|98.2|Actinobacteria|Actinobacteria|Coriobacteriales|Coriobacteriaceae|Olsenella|profusa|
TCCGGCTTGACGCCGGCGGTCTCGCATGGGTGCCCGGCCGAACCGCTGGCAACATGCGACGGGGGGTTGCGCTCGTTGCGGGACTTTAACCCAACATCTCACGACACGAGCTGACGACAGCCATGCACCACCTGTCTAGGCTCCTCTCGGCCACGGCGTTTCCGCCGCTTCACCTAGATGTCAAGCCCTGGTAAGGTTCTTCGCGTTGCTTCGAATTAAGCCC
>MG|4|V67|F|34|98.64|Actinobacteria|Actinobacteria|Coriobacteriales|Coriobacteriaceae|Olsenella|sp.|
GGCTTAATTCGAAGCAACGCGAAGAACCTTACCAGGGCTTGACATCTGGGTGAAGCGGCGGAAACGCCGTGGCCGAGAGGAGCCCAGACAGGTGGTGCATGGCTGTCGTCAGCTCGTGTCGTGAGATGTTGGGTTAAGTCCCGCAACGAGCGCAACCCTCGTCGCATGTTGCCAGCGGTCCGGCCGGGCACCCATGCGAGACCGCCGGCGTCAAGCCGGA
>MG|4|V67|F|153|98.64|Actinobacteria|Actinobacteria|Coriobacteriales|Coriobacteriaceae|Olsenella|profusa|
GGCTTAATTCGAAGCAACGCGAAGAACCTTACCAGGCTTGACATCTAGGTGAAGCGGCGGAAACGCCGTGGCCGAGAGGAGCCTAGACAGGTGGTGCATGGCTGTCGTCAGCTCGTGTCGTGAGATGTTGGGTTAAGTCCCGCAACGAGCGCAACCCTCGTCGCATGTTGCCAGCGGTTCGGCCGGGCACCCATGCGAGACCGCCGGCGCAAGCCGGAG
>MG|4|V67|F|298|98.62|Actinobacteria|Actinobacteria|Coriobacteriales|Coriobacteriaceae|Olsenella|profusa|
GGTTTAATTCGAAGCAACGCGAAGAACCTTACCAGGGCTTGACATCTAGGTGAAGCGGCGGAAACGCCGTGGCCGAGAGGAGCCTAGACAGGTGGTGCATGGCTGTCGTCAGCTCGTGTCGTGAGATGTTGGGTTAAGTCCCGCAACGAGCGCAACCCCCCGTCGCATGTTGCCAGCGGTTCGGCCGGGCACCCATGCGAGACCGCCGGCGTCAAGCCGGA
>MG|4|V67|R|13|98.62|Actinobacteria|Actinobacteria|Coriobacteriales|Coriobacteriaceae|Olsenella|profusa|
TCCGGCTTGCGCCGGCGGTCTCGCATGGGTGCCCGGCCGAACCGCTGGCAACATGCGACGGGGGTTGCGCTCGTTGCGGGACTTAACCCAACATCTCACGACACGAGCTGACGACAGCCATGCACCACCTGTCTAGGCTCCTCTCGGCCACGGCGTTTCCGCCGCTTCACCTAGATGTCAAGCCCTGGTAAGGTTCTTCGCGTTGCTTCGAATTAAACC
>MG|4|V67|F|12|98.64|Actinobacteria|Actinobacteria|Coriobacteriales|Coriobacteriaceae|Olsenella|profusa|
GGCTTAATTCGAAGCAACGCGAAGAACCTTACCAGGGCTTGACATCTAGGTGAAGCGGCGGAAACGCCGTGGCCGAGAGGAGCCTAGACAGGTGGTGCATGGCTGTCGTCAGCTCGTGTCGTGAGATGTTGGGTTAAGTCCCGCAACGAGCGCAGCCCCCGTCGCATGTTGCCAGCGGTTCGGCCGGGCACCCATGCGAGACCGCCGGCGTCAAGCCGGA
>MG|4|V67|R|10|98.65|Actinobacteria|Actinobacteria|Coriobacteriales|Coriobacteriaceae|Olsenella|profusa|
TCCGGCTTGACGCCGGCGGTCTCGCATGGGTGCCCGGCCGAACCGCTGGCAACATGCGACGGGGGTTGCGCTCGTTGCGGGACTTAACCCAACATCTCACGACACGAGCTGACGACAGCCATGCACCACCTGTCCTAGGCTCCTCTCGGCCACGGCGTTTCCGCCGCTTCACCTAGATGTCAAGCCCTGGTAAGGTTCTTCGCGTTGCTTCGAATTAAGCCA
>MG|4|V67|R|50|98.19|Actinobacteria|Actinobacteria|Coriobacteriales|Coriobacteriaceae|Olsenella|profusa|
TCCGGCTTGACGCCGGCGGTCTCGCATGGGTGCCCGGCCGAACCGCTGGCAACATGCGACGGGGGGTTGCGCTCGTTGCGGGACTAACCCAACATCTCACGACACGAGCTGACGACAGCCATGCACCACCTGTCTAGGCTCCTCTCGGCCACGGCGTTTCCGCCGCTTCACCTAGATGTCAAGCCCTGGTAAGGTTCTTCGCGTTGCTTCGAATTAAGCCC
>MG|4|V67|F|16|98.64|Actinobacteria|Actinobacteria|Coriobacteriales|Coriobacteriaceae|Olsenella|profusa|
GGCTTAATTCGAAGCAACGCGAAGAACCTTACCAGGGCTTGACATCTAGGTGAAGCGGCGGAAACGCCGTGGCCGAGAGGAGCCTAGACAGGTGGTGCATGGCTGTCGTCAGCTCGCGTCGTGAGATGTTGGGTTAAGTCCCGCAACGAGCGCAACCCCCGTCGCATGTTGCCAGCGGTTCGGCCGGGCACCCATGCGAGACCGCCGGCGTCAAGCCGGA
>MG|4|V67|F|18|98.64|Actinobacteria|Actinobacteria|Coriobacteriales|Coriobacteriaceae|Olsenella|profusa|
GGCTTAATTCGAAGCAACGCGAAGAACCTTACCAGGGCTTGACATCTAGGTGAAGCGGCGGAAACGCCGTGGCCGAGAGGAGCCTAGACAGGTGGTGCATGGTTGTCGTCAGCTCGTGTCGTGAGATGTTGGGTTAAGTCCCGCAACGAGCGCAACCCCCGTCGCATGTTGCCAGCGGTTCGGCCGGGCACCCATGCGAGACCGCCGGCGTCAAGCCGGA
>MG|4|V67|F|14|98.62|Actinobacteria|Actinobacteria|Coriobacteriales|Coriobacteriaceae|Olsenella|profusa|
GGTTTAATTCGAAGCAACGCGAAGAACCTTACCAGGGCTTGACATCTAGGTGAAGCGGCGGAAAACGCCGTGGCCGAGAGGAGCCTAGACAGGTGGTGCATGGCTGTCGTCAGCTCGTGTCGTGAGATGTTGGGTTAAGTCCCGCAACGAGCGCAACCCCCGTCGCATGTTGCCAGCGGTTCGGCCGGGCACCCATGCGAGACCGCCGGCGTCAAGCCGGA
>MG|4|V67|F|11|98.65|Actinobacteria|Actinobacteria|Coriobacteriales|Coriobacteriaceae|Olsenella|profusa|
GGCTTAATTCGAAGCAAACGCGAAGAACCTTACCAGGGGCTTGACATCTAGGTGAAGCGGCGGAAACGCCGTGGCCGAGAGGAGCCTAGACAGGTGGTGCATGGCTGTCGTCAGCTCGTGTCGTGAGATGTTGGGTTAAGTCCCGCAACGAGCGCAACCCTCGTCGCATGTTGCCAGCGGTTCGGCCGGGCACCCATGCGAGACCGCCGGCGTCAAGCCGGA
>MG|4|V67|F|69|98.2|Actinobacteria|Actinobacteria|Coriobacteriales|Coriobacteriaceae|Olsenella|profusa|
GGCTTAATTCGAAGCAACGCGAAGAACCTTACCAGGGGCTTGACATCTAGGTGAAGCGGCGGAAACGCCGTGGCCGAGAGGAGCCTAGACAGGTGGTGCATGGCTGTCGTCAGCTCGTGTCGTGAGATGTTGGGTTAAGTCCCGCAACGAGCGCAACCCCCCGTCGCATGTTGCCAGCGGTTCGGCCGGGCACCCATGCGAGACCGCCGGCGTCAAGCCGGA
>MG|4|V67|R|501|98.64|Actinobacteria|Actinobacteria|Coriobacteriales|Coriobacteriaceae|Olsenella|profusa|
TCCGGCTTGACGCCGGCGGTCTCGCATGGGTGCCCGGCCGAACCGCTGGCAACATGCGACGGGGGTTGCGCTCGTTGCGGGACTTAACCCAACATCTCACGACACGAGCTGACGACAGCCATGCACCACCTGTCTAGGCTCCTCTCGGCCACGGCGTTTCCGCCGCTTCACCTAGATGTCAAGCCTGGTAAGGTTCTTCGCGTTGCTTCGAATTAAGCC
>MG|4|V67|R|54|98.62|Actinobacteria|Actinobacteria|Coriobacteriales|Coriobacteriaceae|Olsenella|profusa|
TCCGGCTTGACGCCGGCGGTCTCGCATGGGTGCCCGGCCGAACCGCTGGCAACATGCGACGGGGGTTGCGCTCGTTGCGGGACTTAACCCAACATCTCACGACACGAGCTGACGACAGCCATGCACCACCTGTCTAGGCTCCTCTCGGCCACGGCGTTTCCGCCGCTTCACCTAGATGTCAAGCCTGGTAAGGTTCTTCGCGTTGCTTCGAATTAAACC
>MG|4|V67|F|36|98.16|Actinobacteria|Actinobacteria|Coriobacteriales|Coriobacteriaceae|Olsenella|profusa|
GGTTTAATTCGAAGCAACGCGAAGAACCTTACCAGGCTTGACATCTAGGTGAAGCGGCGGAAACGCCGTGGCCGAGAGGAGCCTAGACAGGTGGTGCATGGCTGTCGTCAGCTCGTGTCGTGAGATGTTGGGTTAAGTCCCGCAACGAGCGCAACCCCCGTCGCATGTTGCCAGCGGTTCGGCCGGGCACCCATGCGAGACCGCCGGCGCAAGCCGGA
>MG|4|V67|F|84|98.19|Actinobacteria|Actinobacteria|Coriobacteriales|Coriobacteriaceae|Olsenella|profusa|
GGCTTAATTCGAAGCAACGCGAAGAACCTTACCAGGGCTTGACATCTAGGTGAAGCGGCGGAAACGCCGTGGCCGAGAGGAGCCTAGACAGGTGGTGCATGGCTGTCGTCAGCTCGTGTCGTGAGATGTTGGGTTAGTCCCGCAACGAGCGCAACCCCCCGTCGCATGTTGCCAGCGGTTCGGCCGGGCACCCATGCGAGACCGCCGGCGTCAAGCCGGA
>MG|4|V67|F|42|98.62|Actinobacteria|Actinobacteria|Coriobacteriales|Coriobacteriaceae|Olsenella|profusa|
GGTTTAATTCGAAGCTACGCGAAGAACCTTACCAGGGCTTGACATCTAGGTGAAGCGGCGGAAACGCCGTGGCCGAGAGGAGCCTAGACAGGTGGTGCATGGCTGTCGTCAGCTCGTGTCGTGAGATGTTGGGTTAAGTCCCGCAACGAGCGCAACCCCCGTCGCATGTTGCCAGCGGTTCGGCCGGGCACCCATGCGAGACCGCCGGCGTCAAGCCGGA
>MG|4|V67|F|11|98.64|Actinobacteria|Actinobacteria|Coriobacteriales|Coriobacteriaceae|Olsenella|profusa|
GGCTTAATTCGAAGCAACGCGAAGAACCTTACCAGGGCTTGACATCTAGGTGAAGCGGCGGAAACGCCGTGGCCGAGAGGAGCCTAGACAGGTGGTGCATGGCTGTCGTCAGCTCGTGTCGTGAGATGTTGGGTTAAGCCCCGCAACGAGCGCAACCCCCGTCGCATGTTGCCAGCGGTTCGGCCGGGCACCCATGCGAGACCGCCGGCGTCAAGCCGGA
>MG|4|V67|R|105|98.19|Actinobacteria|Actinobacteria|Coriobacteriales|Coriobacteriaceae|Olsenella|profusa|
TCCGGCTTGACGCCGGCGGTCTCGCATGGGTGCCCGGCCGAACCGCTGGCAACATGCGACGGGGGGTTGCGCTCGTTGCGGGACTTAACCCAACATCTCACGACACGAGCTGACGACAGCCATGCACCACCTGTCTAGGCTCCTCTCGGCCACGGCGTTTCCGCCGCTTCACCTAGATGTCAAGCCTGGTAAGGTTCTTCGCGTTGCTTCGAATTAAGCC
>MG|4|V67|R|107|98.18|Actinobacteria|Actinobacteria|Coriobacteriales|Coriobacteriaceae|Olsenella|profusa|
TCCGGCTTGCGCCGGCGGTCTCGCATGGGTGCCCGGCCGAACCGCTGGCAACATGCGACGGGGGTTGCGCTCGTTGCGGGACTTAACCCAACATCTCACGACACGAGCTGACGACAGCCATGCACCACCTGTCTAGGCTCCTCTCGGCCACGGCGTTTCCGCCGCTTCACCTAGATGTCAAGCCTGGTAAGGTTCTTCGCGTTGCTTCGAATTAAGCC
>MG|4|V67|R|41|98.64|Actinobacteria|Actinobacteria|Coriobacteriales|Coriobacteriaceae|Olsenella|profusa|
TCCGGCTTGACGCCGGCGGTCTCGCATGGGTGCCCGGCCGAACCGCTGGCAACATGCGACGGGGGTTGCGCTCGTTGCGGGACTTAACCCAACATCTCACGACACGAGCTGACGACAGCCATGCACCACCTGTCTAGGCTCCTCTCGGCCACGGCGTTTTCCGCCGCTTCACCTAGATGTCAAGCCCTGGTAAGGTTCTTCGCGTTGCTTCGAATTAAGCC
>MG|4|V67|F|66|97.74|Actinobacteria|Actinobacteria|Coriobacteriales|Coriobacteriaceae|Olsenella|profusa|
GGCTTAATTCGAAGCAACGCGAAGAACCTTACCAGGCTTGACATCTAGGTGAAGCGGCGGAAACGCCGTGGCCGAGAGGAGCCTAGACAGGTGGTGCATGGCTGTCGTCAGCTCGTGTCGTGAGATGTTGGGTTAAGTCCCGCAACGAGCGCAACCCCCCGTCGCATGTTGCCAGCGGTTCGGCCGGGCACCCATGCGAGACCGCCGGCGCAAGCCGGA
>MG|4|V67|R|65|98.65|Actinobacteria|Actinobacteria|Coriobacteriales|Coriobacteriaceae|Olsenella|profusa|
TCCGGCTTGACGCCGGCGGTCTCGCATGGGTGCCCGGCCGAACCGCTGGCAACATGCGACGGGGGTTGCGCTCGTTGCGGGACTTAACCCAACATCTCACGACACGAGCTGACGACAGCCATGCACCACCTGTCTAGGCTCCTCTCGGCCACGGCGTTTCCGCCGCTTCACCTAGATGTCAAGCCCCTGGTAAGGTTCTTCGCGTTGCTTCGAATTAAGCCA
>MG|4|V67|R|52|98.64|Actinobacteria|Actinobacteria|Coriobacteriales|Coriobacteriaceae|Olsenella|profusa|
TCCGGCTTGACGCCGGCGGTCTCGCATGGGTGCCCGGCCGAACCGCTGGCAACATGCGACGGGGGTTGCGCTCGTTGCGGGACTTTAACCCAACATCTCACGACACGAGCTGACGACAGCCATGCACCACCTGTCTAGGCTCCTCTCGGCCACGGCGTTTCCGCCGCTTCACCTAGATGTCAAGCCCTGGTAAGGTTCTTCGCGTTGCTTCGAATTAAGCC
>MG|4|V67|F|712|98.64|Actinobacteria|Actinobacteria|Coriobacteriales|Coriobacteriaceae|Olsenella|profusa|
GGCTTAATTCGAAGCAACGCGAAGAACCTTACCAGGCTTGACATCTAGGTGAAGCGGCGGAAACGCCGTGGCCGAGAGGAGCCTAGACAGGTGGTGCATGGCTGTCGTCAGCTCGTGTCGTGAGATGTTGGGTTAAGTCCCGCAACGAGCGCAACCCCCGTCGCATGTTGCCAGCGGTTCGGCCGGGCACCCATGCGAGACCGCCGGCGTCAAGCCGGA
>MG|4|V67|F|88|98.64|Actinobacteria|Actinobacteria|Coriobacteriales|Coriobacteriaceae|Olsenella|profusa|
GGCTTAATTCGAAGGCAACGCGAAGAACCTTACCAGGGCTTGACATCTAGGTGAAGCGGCGGAAACGCCGTGGCCGAGAGGAGCCTAGACAGGTGGTGCATGGCTGTCGTCAGCTCGTGTCGTGAGATGTTGGGTTAAGTCCCGCAACGAGCGCAACCCCCGTCGCATGTTGCCAGCGGTTCGGCCGGGCACCCATGCGAGACCGCCGGCGTCAAGCCGGA
>MG|4|V67|R|11|98.16|Actinobacteria|Actinobacteria|Coriobacteriales|Coriobacteriaceae|Olsenella|profusa|
TCCGGCTTGCGCCGGCGGTCTCGCATGGGTGCCCGGCCGAACCGCTGGCAACATGCGACGGGGGTTGCGCTCGTTGCGGGACTTAACCCAACATCTCACGACACGAGCTGACGACAGCCATGCACCACCTGTCTAGGCTCCTCTCGGCCACGGCGTTTCCGCCGCTTCACCTAGATGTCAAGCCTGGTAAGGTTCTTCGCGTTGCTTCGAATTAAACC
>MG|4|V67|F|14|98.64|Actinobacteria|Actinobacteria|Coriobacteriales|Coriobacteriaceae|Olsenella|profusa|
GGCTTAATTCGAAGCAACGCGAAGAACCTTACCAGGGCTTGACATCTAGGTGAAGCGGGCGGAAACGCCGTGGCCGAGAGGAGCCTAGACAGGTGGTGCATGGCTGTCGTCAGCTCGTGTCGTGAGATGTTGGGTTAAGTCCCGCAACGAGCGCAACCCCCGTCGCATGTTGCCAGCGGTTCGGCCGGGCACCCATGCGAGACCGCCGGCGTCAAGCCGGA
>MG|4|V67|R|150|98.62|Actinobacteria|Actinobacteria|Coriobacteriales|Coriobacteriaceae|Olsenella|profusa|
TCCGGCTTGACGCCGGCGGTCTCGCATGGGTGCCCGGCCGAACCGCTGGCAACATGCGACGGGGGGTTGCGCTCGTTGCGGGACTTAACCCAACATCTCACGACACGAGCTGACGACAGCCATGCACCACCTGTCTAGGCTCCTCTCGGCCACGGCGTTTCCGCCGCTTCACCTAGATGTCAAGCCCTGGTAAGGTTCTTCGCGTTGCTTCGAATTAAACCC
>MG|4|V67|F|14|98.17|Actinobacteria|Actinobacteria|Coriobacteriales|Coriobacteriaceae|Olsenella|profusa|
GGTTTAATTCGAAGCAACGCGAAGAACCTTACCAGGGCTTGACATCTAGGTGAAGCGGCGGAAACGCCGTGGCCGAGAGGAGCCTAGACAGGTGGTGCATGGCTGTCGTCAGCTCGTGTCGTGAGATGTTGGGTTAGTCCCGCAACGAGCGCAACCCCCCGTCGCATGTTGCCAGCGGTTCGGCCGGGCACCCATGCGAGACCGCCGGCGTCAAGCCGGA
>MG|4|V67|F|16|97.72|Actinobacteria|Actinobacteria|Coriobacteriales|Coriobacteriaceae|Senegalimassilia|anaerobia|
GGCTTAATTCGAAGCAACGCGAAGAACCTTACCAGGGCTTGACATGCAGGTGAAGCGCCGGAAACGGCGTGGCCGAGAGGAGCCTGCGCAGGTGGTGCATGGCTGTCGTCAGCTCGTGTCGTGAGATGTTGGGTTAAGTCCCGCAACGAGCGCAACCCCTGCCCCGTGTTGCCAGCATTCGGTTGGGGACTCGCGGGGGACTGCCGGCGTCAAGCCGGA
>MG|4|V67|R|10|97.26|Actinobacteria|Actinobacteria|Coriobacteriales|Coriobacteriaceae|Senegalimassilia|anaerobia|
TCCGGCTTGACGCCGGCAGTCCCCCGCGAGTCCCCAACTGAATGCTGGCAACACGGGGCAGGGGTTGCGCTCGTTGCGGGACTTAACCCAACATCTCACGACACGAGCTGACGACAGCCATGCACCACCTGCGCAGGCTCCTCTCGGCCACCGGGTTTCCCCGGCTTCACCTGCATGTCAAGCCCTGGTAAGGTTCTTCGCGTTGCTTCGAATTAAGCC
>MG|4|V67|F|23|97.26|Actinobacteria|Actinobacteria|Coriobacteriales|Coriobacteriaceae|Senegalimassilia|anaerobia|
GGCTTAATTCGAAGCAACGCGAAGAACCTTACCAGGGCTTGACATGCAGGTGAAGCCGGGGAAACCCGGTGGCCGAGAGGAGCCTGCGCAGGTGGTGCATGGCTGTCGTCAGCTCGTGTCGTGAGATGTTGGGTTAAGTCCCGCAACGAGCGCAACCCCTGCCCCGTGTTGCCAGCATTCAGTTGGGGACTCGCGGGGGACTGCCGGCGTCAAGCCGGA
>MG|4|V67|R|20|97.72|Actinobacteria|Actinobacteria|Coriobacteriales|Coriobacteriaceae|Senegalimassilia|anaerobia|
TCCGGCTTGACGCCGGCAGTCCCCCGCGAGTCCCCAACTGAATGCTGGCAACACGGGGCAGGGGTTGCGCTCGTTGCGGGACTTAACCCAACATCTCACGACACGAGCTGACGACAGCCATGCACCACCTGTCTAGGCTCCTCTCGGCCACGGCGTTTCCGCCGCTTCACCTAGATGTCAAGCCCTGGTAAGGTTCTTCGCGTTGCTTCGAATTAAGCC
>MG|4|V67|F|41|97.72|Actinobacteria|Actinobacteria|Coriobacteriales|Coriobacteriaceae|Senegalimassilia|anaerobia|
GGCTTAATTCGAAGCAACGCGAAGAACCTTACCAGGGCTTGACATCTAGGTGAAGCGGCGGAAACGCCGTGGCCGAGAGGAGCCTAGACAGGTGGTGCATGGCTGTCGTCAGCTCGTGTCGTGAGATGTTGGGTTAAGTCCCGCAACGAGCGCAACCCCTGCCCCGTGTTGCCAGCATTCAGTTGGGGACTCGCGGGGGACTGCCGGCGTCAAGCCGGA
>MG|4|V67|R|12|97.72|Actinobacteria|Actinobacteria|Coriobacteriales|Coriobacteriaceae|Senegalimassilia|anaerobia|
TCCGGCTTGACGCCGGCAGTCCCCCGCGAGTCCCCAACCGAATGCTGGCAACACGGGGCAGGGGTTGCGCTCGTTGCGGGACTTAACCCAACATCTCACGACACGAGCTGACGACAGCCATGCACCACCTGCGCAGGCTCCTCTCGGCCACGCCGTTTCCGGCGCTTCACCTGCATGTCAAGCCCTGGTAAGGTTCTTCGCGTTGCTTCGAATTAAGCC
>MG|4|V67|F|11|99.1|Bacteroidetes|Bacteroidia|Bacteroidales|Bacteroidaceae|Bacteroides|barnesiae|
GGTTTAATTCGATGATACGCGAGGAACCTTACCCGGGCTTGAATTGCAGACGAGTCATCCGGAGACGGATGAGCCGCAAGGCGTCTGTGAAGGTGCTGCATGGTTGTCGTCAGCTCGTGCCGTGAGGTGTCGGCTTAAGTGCCATAACGAGCGCAACCCTTTCCGCCGGTTACTAACAGGTTATGCTGAGGACTCCGACGGTACTGCCATCGTAAGATGTGA
>MG|4|V67|F|13|100.0|Bacteroidetes|Bacteroidia|Bacteroidales|Bacteroidaceae|Bacteroides|barnesiae|
GGTTTAATTCGATGATACGCGAGGAACCTTACCCGGGCTTGAACTGCACCCGAATTTACCGGAGACGGTAAAGCCGCAAGGCGGGTGTGGAGGTGCTGCATGGTTGTCGTCAGCTCGTGCCGTGAGGTGTCGGCTTAAGTGCCATAACGAGCGCAACCCTTTCCGCCGGTTACTAACAGGTGATGCTGAGGACTCCGACGGTACTGCCATCGTAAGATGTGA
>MG|4|V67|F|18|100.0|Bacteroidetes|Bacteroidia|Bacteroidales|Bacteroidaceae|Bacteroides|plebeius|
GGTTTAATTCGATGATACGCGAGGAACCTTACCCGGGCTTAAATTGCAAAGGAATTGCGTGGAAACATGCAAGTCTTCGGACCTTTGTGAAGGTGCTGCATGGTTGTCGTCAGCTCGTGCCGTGAGGTGTCGGCTTAAGTGCCATAACGAGCGCAACCCTCGCCGCCAGTTACTAACAGTTAAAGCTGAGGACTCTGGCGGGACTGCCATCGTAAGATGTGA
>MG|4|V67|F|12|99.11|Bacteroidetes|Bacteroidia|Bacteroidales|Bacteroidaceae|Bacteroides|salanitronis|
GGTTTAATTCGATGATACGCGAGGAACCTTACCCGGGCTTGAACTGCGGATGCATTGCGCGGAAACGCGCAAGTGGGCGACCACATCCGTGGAGGTGCTGCATGGTTGTCGTCAGCTCGTGCCGTGAGGTGTCGGCTTAAGTGCCATAACGAGCGCAACCCCTTCCGCCAGTTGCCATCAGGTTATGCTGGGGACTCTGGCGGTACTGCCATCGTAAGATGCGA
>MG|4|V67|F|66|99.11|Bacteroidetes|Bacteroidia|Bacteroidales|Bacteroidaceae|Bacteroides|salanitronis|
GGTTTAATTCGATGATACGCGAGGAACCTTACCCGGGCTTGAACTGCGGATGAATTGCGCGGAAACGCGCAAGTGGGCAACCACATCCGTGGAGGTGCTGCATGGTTGTCGTCAGCTCGTGCCGTGAGGTGTCGGCTTAAGTGCCATAACGAGCGCAACCCCTTCCGCCAGTTGCCATCAGGTTATGCTGGGGACTCTGGCGGTACTGCCATCGTAAGATGCGA
>MG|4|V67|R|31|99.11|Bacteroidetes|Bacteroidia|Bacteroidales|Bacteroidaceae|Bacteroides|salanitronis|
TCGCATCTTACGATGGCAGTACCGCCAGAGTCCCCAGCATAACCTGATGGCAACTGGCGGAAGGGGTTGCGCTCGTTATGGCACTTAAGCCGACACCTCACGGCACGAGCTGACGACAACCATGCAGCACCTCCACGGATGTGGTTGCCCACTTGCGCGTTTCCGCGCAATTCATCCGCAGTTCAAGCCCGGGTAAGGTTCCTCGCGTATCATCGAATTAAACC
>MG|4|V67|F|19|99.55|Bacteroidetes|Bacteroidia|Bacteroidales|Bacteroidaceae|Bacteroides|salanitronis|
GGTTTAATTCGATGATACGCGAGGAACCTTACCCGGGCTTGAACTGCGGATGCATTGCGCGGAAACGCGCAAGTGGGCAACCACATCCGTGGAGGTGCTGCATGGTTGTCGTCAGCTCGTGCCGTGAGGTGTCGGCTTAAGTGCCATAACGAGCGCAACCCCTTCCGCCAGTTGCCATCAGGTTATGCTGGGGACTCTGGCGGTACTGCCATCGTAAGATGCGA
>MG|4|V67|F|14|99.1|Bacteroidetes|Bacteroidia|Bacteroidales|Bacteroidaceae|Bacteroides|salanitronis|
GGTTTAATTCGATGATACGCGAGGAACCTTACCCGGGCTTGAACTGCGCCTGAATGTGCCGGAAACGGCACAGCCGCAAGGCAGGCGTGGAGGTGCTGCATGGTTGTCGTCAGCTCGTGCCGTGAGGTGTCGGCTTAAGTGCCATAACGAGCGCAACCCCTTCCGCCAGTTGCCATCAGGCGATGCTGGGGACTCTGGCGGTACTGCCATCGTAAGATGCGA
>MG|4|V67|F|41|99.1|Bacteroidetes|Bacteroidia|Bacteroidales|Bacteroidaceae|Bacteroides|salanitronis|
GGTTTAATTCGATGATACGCGAGGAACCTTACCCGGGCTTGAACTGCGCCTGAATGTGCCGGAAACGGCACAGCCGCAAGGCAGGCGTGGAGGTGCTGCATGGTTGTCGTCAGCTCGTGCCGTGAGGTGTCGGCTTAAGTGCCATAACGAGCGCAACCCCTTCCGCCAGTTGCCATCAGGCAATGCTGGGGACTCTGGCGGTACTGCCATCGTAAGATGCGA
>MG|4|V67|R|13|97.77|Bacteroidetes|Bacteroidia|Bacteroidales|Bacteroidaceae|Bacteroides|salanitronis|
TCGCATCTTACGATGGCAGTACCGCCAGAGTCCCCAGCATTGCCTGATGGCAACTGGCGGAAGGGGTTGCGCTCGTTATGGCACTTAAGCCGACACCTCACGGCACGAGCTGACGACAACCATGCAGCACCTCCACGGATGTGGTTGCCCACTTGCACGTTTCCGCGCAATTCATCCGCAGTTCAAGCCCGGGTAAGGTTCCTCGCGTATCATCGAATTAAACC
>MG|4|V67|F|29|97.77|Bacteroidetes|Bacteroidia|Bacteroidales|Bacteroidaceae|Bacteroides|salanitronis|
GGTTTAATTCGATGATACGCGAGGAACCTTACCCGGGCTTGAACTGCGGATGAATTGCGCGGAAACGTGCAAGTGGGCAACCACATCCGTGGAGGTGCTGCATGGTTGTCGTCAGCTCGTGCCGTGAGGTGTCGGCTTAAGTGCCATAACGAGCGCAACCCCTTCCGCCAGTTGCCATCAGGCAATGCTGGGGACTCTGGCGGTACTGCCATCGTAAGATGCGA
>MG|4|V67|F|19|97.77|Bacteroidetes|Bacteroidia|Bacteroidales|Bacteroidaceae|Bacteroides|salanitronis|
GGTTTAATTCGATGATACGCGAGGAACCTTACCCGGGCTTGAACTGCGGATGAATTGCGCGGAAACGTGCAAGTGGGCAACCACATCCGTGGAGGTGCTGCATGGTTGTCGTCAGCTCGTGCCGTGAGGTGTCGGCTTAAGTGCCATAACGAGCGCAACCCCTTCCGCCAGTTGCCATCAGGCGATGCTGGGGACTCTGGCGGTACTGCCATCGTAAGATGCGA
>MG|4|V67|R|43|98.21|Bacteroidetes|Bacteroidia|Bacteroidales|Bacteroidaceae|Bacteroides|salanitronis|
TCGCATCTTACGATGGCAGTACCGCCAGAGTCCCCAGCATCGCCTGATGGCAACTGGCGGAAGGGGTTGCGCTCGTTATGGCACTTAAGCCGACACCTCACGGCACGAGCTGACGACAACCATGCAGCACCTCCACGGATGTGGTTGCCCACTTGCGCGTTTCCGCGCAATTCATCCGCAGTTCAAGCCCGGGTAAGGTTCCTCGCGTATCATCGAATTAAACC
>MG|4|V67|F|13|98.21|Bacteroidetes|Bacteroidia|Bacteroidales|Bacteroidaceae|Bacteroides|salanitronis|
GGTTTAATTCGATGATACGCGAGGAACCTTACCCGGGCTTGAACTGCGGATGCATTGCGCGGAAACGCGCAAGTGGGCGACCACATCCGTGGAGGTGCTGCATGGTTGTCGTCAGCTCGTGCCGTGAGGTGTCGGCTTAAGTGCCATAACGAGCGCAACCCCTTCCGCCAGTTGCCATCAGGCAATGCTGGGGACTCTGGCGGTACTGCCATCGTAAGATGCGA
>MG|4|V67|R|23|98.66|Bacteroidetes|Bacteroidia|Bacteroidales|Bacteroidaceae|Bacteroides|salanitronis|
TCGCATCTTACGATGGCAGTACCGCCAGAGTCCCCAGCATAACCTGATGGCAACTGGCGGAAGGGGTTGCGCTCGTTATGGCACTTAAGCCGACACCTCACGGCACGAGCTGACGACAACCATGCAGCACCTCCACGGATGTGGTTGCCCACTTGCGCGTTTCCGCACAATTCATCCGCAGTTCAAGCCCGGGTAAGGTTCCTCGCGTATCATCGAATTAAACC
>MG|4|V67|F|19|98.66|Bacteroidetes|Bacteroidia|Bacteroidales|Bacteroidaceae|Bacteroides|salanitronis|
GGTTTAATTCGATGATACGCGAGGAACCTTACCCGGGCTTGAACTGCGGATGCATTGCGCGGAAACGCGCAAGTGGGCAACCACATCCGTGGAGGTGCTGCATGGTTGTCGTCAGCTCGTGCCGTGAGGTGTCGGCTTAAGTGCCATAACGAGCGCAACCCCTTCCGCCAGTTGCCATCAGGCGATGCTGGGGACTCTGGCGGTACTGCCATCGTAAGATGCGA
>MG|4|V67|F|35|98.21|Bacteroidetes|Bacteroidia|Bacteroidales|Bacteroidaceae|Bacteroides|salanitronis|
GGTTTAATTCGATGATACGCGAGGAACCTTACCCGGGCTTGAACTGCGGATGCATTGCGCGGAAACGTGCAAGTGGGCAACCACATCCGTGGAGGTGCTGCATGGTTGTCGTCAGCTCGTGCCGTGAGGTGTCGGCTTAAGTGCCATAACGAGCGCAACCCCTTCCGCCAGTTGCCATCAGGCAATGCTGGGGACTCTGGCGGTACTGCCATCGTAAGATGCGA
>MG|4|V67|F|26|97.3|Bacteroidetes|Bacteroidia|Bacteroidales|Bacteroidaceae|Bacteroides|salanitronis|
GGTTTAATTCGATGATACGCGAGGAACCTTACCCGGGCTTGAACTGCGCCTGAATGTGCCGGAAACGGTACAGCCGCAAGGCAGGCGCGGAGGTGCTGCATGGTTGTCGTCAGCTCGTGCCGTGAGGTGTCGGCTTAAGTGCCATAACGAGCGCAACCCCTTCCGGCAGTTGCCATCAGGTGATGCTGGGTACTCTGCCGGTACTGCCATCGTAAGATGCGA
>MG|4|V67|F|105|98.21|Bacteroidetes|Bacteroidia|Bacteroidales|Bacteroidaceae|Bacteroides|salanitronis|
GGTTTAATTCGATGATACGCGAGGAACCTTACCCGGGCTTGAACTGCGGATGAATTGCGCGGAAACGCGCAAGTGGGCAACCACATCCGTGGAGGTGCTGCATGGTTGTCGTCAGCTCGTGCCGTGAGGTGTCGGCTTAAGTGCCATAACGAGCGCAACCCCTTCCGCCAGTTGCCATCAGGCGATGCTGGGGACTCTGGCGGTACTGCCATCGTAAGATGCGA
>MG|4|V67|F|52|98.66|Bacteroidetes|Bacteroidia|Bacteroidales|Bacteroidaceae|Bacteroides|salanitronis|
GGTTTAATTCGATGATACGCGAGGAACCTTACCCGGGCTTGAACTGCGGATGAATTGTGCGGAAACGCGCAAGTGGGCAACCACATCCGTGGAGGTGCTGCATGGTTGTCGTCAGCTCGTGCCGTGAGGTGTCGGCTTAAGTGCCATAACGAGCGCAACCCCTTCCGCCAGTTGCCATCAGGTTATGCTGGGGACTCTGGCGGTACTGCCATCGTAAGATGCGA
>MG|4|V67|R|25|98.21|Bacteroidetes|Bacteroidia|Bacteroidales|Bacteroidaceae|Bacteroides|salanitronis|
TCGCATCTTACGATGGCAGTACCGCCAGAGTCCCCAGCATTGCCTGATGGCAACTGGCGGAAGGGGTTGCGCTCGTTATGGCACTTAAGCCGACACCTCACGGCACGAGCTGACGACAACCATGCAGCACCTCCACGGATGTGGTTGCCCACTTGCGCGTTTCCGCGCAATTCATCCGCAGTTCAAGCCCGGGTAAGGTTCCTCGCGTATCATCGAATTAAACC
>MG|4|V67|F|68|98.21|Bacteroidetes|Bacteroidia|Bacteroidales|Bacteroidaceae|Bacteroides|salanitronis|
GGTTTAATTCGATGATACGCGAGGAACCTTACCCGGGCTTGAACTGCGGATGAATTGCGCGGAAACGCGCAAGTGGGCAACCACATCCGTGGAGGTGCTGCATGGTTGTCGTCAGCTCGTGCCGTGAGGTGTCGGCTTAAGTGCCATAACGAGCGCAACCCCTTCCGCCAGTTGCCATCAGGCAATGCTGGGGACTCTGGCGGTACTGCCATCGTAAGATGCGA
>MG|4|V67|F|22|98.66|Bacteroidetes|Bacteroidia|Bacteroidales|Bacteroidaceae|Bacteroides|salanitronis|
GGTTTAATTCGATGATACGCGAGGAACCTTACCCGGGCTTGAACTGCGGATGAATTGCGCGGAAACGTGCAAGTGGGCAACCACATCCGTGGAGGTGCTGCATGGTTGTCGTCAGCTCGTGCCGTGAGGTGTCGGCTTAAGTGCCATAACGAGCGCAACCCCTTCCGCCAGTTGCCATCAGGTTATGCTGGGGACTCTGGCGGTACTGCCATCGTAAGATGCGA
>MG|4|V67|R|17|97.3|Bacteroidetes|Bacteroidia|Bacteroidales|Bacteroidaceae|Bacteroides|salanitronis|
TCGCATCTTACGATGGCAGTACCGGCAGAGTACCCAGCATCACCTGATGGCAACTGCCGGAAGGGGTTGCGCTCGTTATGGCACTTAAGCCGACACCTCACGGCACGAGCTGACGACAACCATGCAGCACCTCCGCGCCTGCCTTGCGGCTGTACCGTTTCCGGCACATTCAGGCGCAGTTCAAGCCCGGGTAAGGTTCCTCGCGTATCATCGAATTAAACC
>MG|4|V67|F|14|99.55|Bacteroidetes|Bacteroidia|Bacteroidales|Porphyromonadaceae|Barnesiella|viscericola|
GGTTTAATTCGATGATACGCGAGGAACCTTACCCGGGCTCAAACGCAGGGGGAATATGGGTGAAAGTCCATAGCCAGCAATGGTCGCCTGCGAGGTGCTGCATGGTTGTCGTCAGCTCGTGCCGTGAGGTGTCGGCTTAAGTGCCATAACGAGCGCAACCCCTATTGACAGTTACTAACGGGTCAAGCCGAGGACTCTGTCGAGACTGCCGGCGCAAGCCGCGA
>MG|4|V67|F|28|100.0|Firmicutes|Bacilli|Bacillales|Staphylococcaceae|Jeotgalicoccus|halophilus|
GGTTTAATTCGAAGCAACGCGAAGAACCTTACCAAATCTTGACATCCTCTGACAGCCATAGAGATATGGTTTCCCTTCGGGGCAGAGTGACAGGTGGTGCATGGTTGTCGTCAGCTCGTGTCGTGAGATGTTGGGTTAAGTCCCGCAACGAGCGCAACCCTTAAGTTTAGTTGCCATCATTAAGTTGGGCACTCTAGACTGACTGCCGGTGACAAACCGGA
>MG|4|V67|F|85|100.0|Firmicutes|Bacilli|Bacillales|Staphylococcaceae|Jeotgalicoccus|halotolerans|
GGTTTAATTCGAAGCAACGCGAAGAACCTTACCAAATCTTGACATCCTCTGACAGCCCTAGAGATAGGGTTTCCCTTCGGGGCAGAGTGACAGGTGGTGCATGGTTGTCGTCAGCTCGTGTCGTGAGATGTTGGGTTAAGTCCCGCAACGAGCGCAACCCTTAAGTTTAGTTGCCATCATTAAGTTGGGCACTCTAGACTGACTGCCGGTGACAAACCGGA
>MG|4|V67|F|18|99.55|Firmicutes|Bacilli|Bacillales|Staphylococcaceae|Jeotgalicoccus|pinnipedialis|
GGTTTAATTCGAAGCAACGCGAAGAACCTTACCAAATCTTGACATCCTCTGACAGCGATAGAGATATCGTTTCCCTTCGGGGCAGAGAGACAGGTGGTGCATGGTTGTCGTCAGCTCGTGTCGTGAGATGTTGGGTTAAGTCCCGCAACGAGCGCAACCCTTAACTTTAGTTGCCATCATTTAGTTGGGCACTCTAGAGTGACTGCCGGTGACAAACCGGA
>MG|4|V67|F|10|99.1|Firmicutes|Bacilli|Lactobacillales|Aerococcaceae|Aerococcus|urinaeequi|
GGTTTAATTCGAAGCAACGCGAAGAACCTTACCAAGTCTTGACATCCTTTGACCACCCTAGAGATAGGGCTTTCCCTTCGGGGACAAAGTGACAGGTGGTGCATGGTTGTCGTCAGCTCGTGTCGTGAGATGTTGGGTTAAGTCCCGCAACGAGCGCAACCCCTATTATTAGTTGCCAGCATTCAGTTGGGCACTCTAGTGAGACTGCCGGTGACAAACCGGA
>MG|4|V67|F|15|99.1|Firmicutes|Bacilli|Lactobacillales|Aerococcaceae|Aerococcus|urinaeequi|
GGTTTAATTCGAAGCAACGCGAAGAACCTTACCAGGTCTTGACATCCTTTGACCACCCTAGAGATAGGGCTTTCCCTTCGGGGACAAAGTGACAGGTGGTGCATGGTTGTCGTCAGCTCGTGTCGTGAGATGTTGGGTTAAGTCCCGCAACGAGCGCAACCCCTATTATTAGTTGCCAGCATTCAGTTGGGCACTCTAATGAGACTGCCGGTGACAAACCGGA
>MG|4|V67|F|196|99.55|Firmicutes|Bacilli|Lactobacillales|Aerococcaceae|Aerococcus|urinaeequi|
GGTTTAATTCGAAGCAACGCGAAGAACCTTACCAAGTCTTGACATCCTTTGACCACCCTAGAGATAGGGCTTTCCCTTCGGGGACAAAGTGACAGGTGGTGCATGGTTGTCGTCAGCTCGTGTCGTGAGATGTTGGGTTAAGTCCCGCAACGAGCGCAACCCCTATTATTAGTTGCCAGCATTCAGTTGGGCACTCTAATGAGACTGCCGGTGACAAACCGGA
>MG|4|V67|F|225|99.55|Firmicutes|Bacilli|Lactobacillales|Aerococcaceae|Aerococcus|urinaeequi|
GGTTTAATTCGAAGCAACGCGAAGAACCTTACCAAGTCTTGACATCCTTTGACCACCCTAGAGATAGGGCTTTCCCTTCGGGGACAAAGTGACAGGTGGTGCATGGTTGTCGTCAGCTCGTGTCGTGAGATGTTGGGTTAAGTCCCGCAACGAGCGCAACCCCTATTATTAGTTGCCAGCATTTAGTTGGGCACTCTAATGAGACTGCCGGTGACAAACCGGA
>MG|4|V67|F|20|97.76|Firmicutes|Bacilli|Lactobacillales|Aerococcaceae|Aerococcus|suis|
GGTTTAATTCGAAGCAACGCGAAGAACCTTACCAGGTCTTGACATCCTTTGACCATCCTAGAGATAGGATTTTCCCTTCGGGGACAAAGTGACAGGTGGTGCATGGTTGTCGTCAGCTCGTGTCGTGAGATGTTGGGTTAAGTCCCGCAACGAGCGCAACCCTTGTTACTAGTTGCCAGCATTTAGTTGGGCACTCTAGTGAGACTGCCGGTGACAAACCGGA
>MG|4|V67|F|172|99.55|Firmicutes|Bacilli|Lactobacillales|Aerococcaceae|Facklamia|tabacinasalis|
GGTTTAATTCGAAGCAACGCGAAGAACCTTACCAGGTCTTGACATCTCTTGCATAGCCTAGAGATAGGTGAAACCCTTCGGGGCAAGAAGACAGGTGGTGCATGGTTGTCGTCAGCTCGTGTCGTGAGATGTTGGGTTAAGTCCCGTAACGAGCGCAACCCTTATCATTAGTTGCCAGCATTTAGTTGGGGACTCTAATGAGACTGCCGGTGACAAACCGGA
>MG|4|V67|F|10|99.55|Firmicutes|Bacilli|Lactobacillales|Aerococcaceae|Facklamia|tabacinasalis|
GGTTTAATTCGAAGCTACGCGAAGAACCTTACCAGGTCTTGACATCTCTTGCATAGCCTAGAGATAGGTGAAACCCTTCGGGGCAAGAAGACAGGTGGTGCATGGTTGTCGTCAGCTCGTGTCGTGAGATGTTGGGTTAAGTCCCGTAACGAGCGCAACCCTTATCATTAGTTGCCAGCATTCAGTTGGGGACTCTAATGAGACTGCCGGTGACAAACCGGA
>MG|4|V67|F|418|100.0|Firmicutes|Bacilli|Lactobacillales|Aerococcaceae|Facklamia|tabacinasalis|
GGTTTAATTCGAAGCAACGCGAAGAACCTTACCAGGTCTTGACATCTCTTGCATAGCCTAGAGATAGGTGAAACCCTTCGGGGCAAGAAGACAGGTGGTGCATGGTTGTCGTCAGCTCGTGTCGTGAGATGTTGGGTTAAGTCCCGTAACGAGCGCAACCCTTATCATTAGTTGCCAGCATTCAGTTGGGGACTCTAATGAGACTGCCGGTGACAAACCGGA
>MG|4|V67|F|14|97.3|Firmicutes|Bacilli|Lactobacillales|Aerococcaceae|Facklamia|hominis|
GGTTTAATTCGAAGCAACGCGAAGAACCTTACCAGGTCTTGACATCTCTTGCATAGCCTAGAGATAGGTGAAACCCTTCGGGGCAAGAAGACAGGTGGTGCATGGTTGTCGTCAGCTCGTGTCGTGAGATGTTGGGTTAAGTCCCGCAACGAGCGCAACCCTTGTTACTAGTTGCCAGCATTTAGTTGGGCACTCTAGTGAGACTGCCGGTGACAAACCGGA
>MG|4|V67|F|12|97.75|Firmicutes|Bacilli|Lactobacillales|Aerococcaceae|Facklamia|tabacinasalis|
GGTTTAATTCGAAGCAACGCGAAGAACCTTACCAGGTCTTGACATCTCTTGCATAGCCTAGAGATAGGTGAAACCCTTCGGGGCAAGAAGACAGGTGGTGCATGGTTGTCGTCAGCTCGTGTCGTGAGATGTTGGGTTAAGTCCCGTAACGAGCGCAACCCTTGTTACTAGTTGCCAGCATTCAGTTGGGCACTCTAGTGAGACTGCCGGTGACAAACCGGA
>MG|4|V67|F|12|97.76|Firmicutes|Bacilli|Lactobacillales|Carnobacteriaceae|Atopostipes|suicloacalis|
GGTTTAATTCGAAGCAACGCGAAGAACCTTACCAGCTCTTGACATCATCTGACAACCCTAGAGATAGGGCTTTCCCTTCGGGGACAGATAGACAGGTGGTGCATGGTTGTCGTCAGCTCGTGTCGTGAGATGTTGGGTTAAGTCCCATAACGAGCGCAACCCTTATTGTTAGTTGCCAGCATTCAGTTGGGCACTCTAGCGAGACTGCCGGTGATAAACCGGA
>MG|4|V67|F|178|100.0|Firmicutes|Bacilli|Lactobacillales|Carnobacteriaceae|Carnobacterium|mobile|
GGTTTAATTCGAAGCAACGCGAAGAACCTTACCAGGTCTTGACATCCTTTGACCACTCTAGAGATAGAGCTTTCCCTTCGGGGACAAAGTGACAGGTGGTGCATGGTTGTCGTCAGCTCGTGTCGTGAGATGTTGGGTTAAGTCCCGCAACGAGCGCAACCCTTATTACTAGTTGCCAGCATTCAGTTGGGCACTCTAGTGAGACTGCCGGTGATAAACCGGA
>MG|4|V67|F|30|97.76|Firmicutes|Bacilli|Lactobacillales|Carnobacteriaceae|Carnobacterium|viridans|
GGTTTAATTCGAAGCAACGCGAAGAACCTTACCAGGTCTTGACATCCTTTGACCATCCTAGAGATAGGATTTTCCCTTCGGGGACAAAGTGACAGGTGGTGCATGGTTGTCGTCAGCTCGTGTCGTGAGATGTTGGGTTAAGTCCCGCAACGAGCGCAACCCTTGTTACTAGTTGCCAGCATTCAGTTGGGCACTCTAGTGAGACTGCCGGTGACAAACCGGA
>MG|4|V67|F|15|98.21|Firmicutes|Bacilli|Lactobacillales|Carnobacteriaceae|Carnobacterium|viridans|
GGTTTAATTCGAAGCAACGCGAAGAACCTTACCAGGTCTTGACATCCTTTGACCATCCTAGAGATAGGACTTTCCCTTCGGGGACAAAGTGACAGGTGGTGCATGGTTGTCGTCAGCTCGTGTCGTGAGATGTTGGGTTAAGTCCCGCAACGAGCGCAACCCTTGTTACTAGTTGCCAGCATTCAGTTGGGCACTCTAGTGAGACTGCCGGTGACAAACCGGA
>MG|4|V67|F|21|98.65|Firmicutes|Bacilli|Lactobacillales|Carnobacteriaceae|Granulicatella|sp.|
GGTTTAATTCGAAGCAACGCGAAGAACCTTACCAAGTCTTGACATCCTTTGACCACCCTAGAGATAGGGCTTTCCCTTCGGGGACAAAGTGACAGGTGGTGCATGGTTGTCGTCAGCTCGTGTCGTGAGATGTTGGGTTAAGTCCCGCAACGAGCGCAACCCTTGTTACTAGTTGCCAGCATTCAGTTGGGCACTCTAGTGAGACTGCCGGTGACAAACCGGA
>MG|4|V67|F|24|97.26|Firmicutes|Bacilli|Lactobacillales|Carnobacteriaceae|Trichococcus|sp.|
GGTTTAATTCGAAGCAACGCGAAGAACCTTACCAGGTCTTGACATCCTTTGACCATCCTAGAGATAGGACTTTCCCTTCGGGGACAAAGTGACAGGTGGTGCATGGTTGTCGTCAGCTCGTGTCGTGAGATGTTGGGTTAAGTCCCGCAACGAGCGCAACCCCTGTCGTTAGTTGCCAGCATTCAGTTGGGGACTCTAACGAGACTGCCAGTGACAAACTGGA
>MG|4|V67|F|917|100.0|Firmicutes|Bacilli|Lactobacillales|Enterococcaceae|Enterococcus|cecorum|
GGTTTAATTCGAAGCAACGCGAAGAACCTTACCAGGTCTTGACATCCTTTGACCATCCTAGAGATAGGATTTTCCCTTCGGGGACAAAGTGACAGGTGGTGCATGGTTGTCGTCAGCTCGTGTCGTGAGATGTTGGGTTAAGTCCCGCAACGAGCGCAACCCTTATTGTTAGTTGCCATCATTCAGTTGGGCACTCTAGCGAGACTGCCGCAGACAATGCGGA
>MG|4|V67|F|12|99.55|Firmicutes|Bacilli|Lactobacillales|Enterococcaceae|Enterococcus|cecorum|
GGTTTAATTCGAAGCAACGCGAAGAACCTTACCAGGTCTTGACATCCTTTGACCATCCTAGAGATAGGATTTTCCCTTCGGGGACAAAGTGACAGGTGGTGCATGGTTGTCGTCAGCTCGTGTCGTGAGATGTTGGGTTAAGTCCCGCAACGAGCGCAACCCTTATTGTTAGTTGCCATCATTCAGTTGGGGCACTCTAGCGAGACTGCCGCAGACAATGCGGA
>MG|4|V67|F|22|100.0|Firmicutes|Bacilli|Lactobacillales|Enterococcaceae|Enterococcus|cecorum|
GGTTTAATTCGAAGCAACGCGAAGAACCTTACCAGGTCTTGACATCCTTTGACCATCCTAGAGATAGGATTTTCCCTTCGGGGACAAAGTGACAGGTGGTGCATGGTTGTCGTCAGCTCGTGTCGTGAGATGTTGGGTTAAGTCCCGCAACGAGCGCAACCCTTATTGTTAGTTGCCATCATTCAGTTGGGCACTCTAGCGAGACTGCCGGTAATAAACCGGA
>MG|4|V67|F|13|99.55|Firmicutes|Bacilli|Lactobacillales|Enterococcaceae|Enterococcus|cecorum|
GGTTTAATTCGAAGCTACGCGAAGAACCTTACCAGGTCTTGACATCCTTTGACCATCCTAGAGATAGGATTTTCCCTTCGGGGACAAAGTGACAGGTGGTGCATGGTTGTCGTCAGCTCGTGTCGTGAGATGTTGGGTTAAGTCCCGCAACGAGCGCAACCCTTATTGTTAGTTGCCATCATTCAGTTGGGCACTCTAGCGAGACTGCCGCAGACAATGCGGAG
>MG|4|V67|F|19|100.0|Firmicutes|Bacilli|Lactobacillales|Enterococcaceae|Enterococcus|cecorum|
GGCTTAATTCGAAGCAACGCGAAGAACCTTACCAGGTCTTGACATCCTTTGACCATCCTAGAGATAGGATTTTCCCTTCGGGGACAAAGTGACAGGTGGTGCATGGTTGTCGTCAGCTCGTGTCGTGAGATGTTGGGTTAAGTCCCGCAACGAGCGCAACCCTTATTGTTAGTTGCCATCATTCAGTTGGGCACTCTAGCGAGACTGCCGCAGACAATGCGGA
>MG|4|V67|F|10|99.04|Firmicutes|Bacilli|Lactobacillales|Enterococcaceae|Enterococcus|cecorum|
GGTTTAATTCGAAGCAACGCGAAGAACCTTACCAGGTCTTGACATCCTTTGACCATCCTAGAGATAGGATTTTCCCTTCGGGGACAAAGTGACAGGTGGTGCATGGTTGTCGTCAGCTCGTGTCGTGAGATGTTGGGTTAAGTCCCGCAACGAGCGCAACCCTTATTGTTAGTTGCCATCATTAAGTTGGGGACTCTAGCGAGACTGCCAGTGACAAGCTGGA
>MG|4|V67|F|18|99.55|Firmicutes|Bacilli|Lactobacillales|Enterococcaceae|Enterococcus|cecorum|
GGTTTAATTCGAAGCAACGCGAAGAACCTTACCAGGTCTTGACATCCTTTGACCATCCTAGAGATAGGATTTTCCCTTCGGGGACAAAGTGACAGGTGGTGCATGGTTGTCGTCAGCTCGTGTCGTGAGATGTTGGGTTAAGTCCCGCAACGAGCGCAACCCTTATTGTTAGTTGCCATCATTTAGTTGGGCACTCTAGCGAGACTGCCGCAGACAATGCGGA
>MG|4|V67|F|11|100.0|Firmicutes|Bacilli|Lactobacillales|Enterococcaceae|Enterococcus|columbae|
GGTTTAATTCGAAGCAACGCGAAGAACCTTACCAGGTCTTGACATCCTTTGACCATCCTAGAGATAGGACTTTCCCTTCGGGGACAAAGTGACAGGTGGTGCATGGTTGTCGTCAGCTCGTGTCGTGAGATGTTGGGTTAAGTCCCGCAACGAGCGCAACCCTTATTGTTAGTTGCCATCATTCAGTTGGGCACTCTAGCGAGACTGCCGGTAATAAACCGGA
>MG|4|V67|F|296|99.55|Firmicutes|Bacilli|Lactobacillales|Enterococcaceae|Enterococcus|columbae|
GGTTTAATTCGAAGCAACGCGAAGAACCTTACCAGGTCTTGACATCCTTTGACCATCCTAGAGATAGGACTTTCCCTTCGGGGACAAAGTGACAGGTGGTGCATGGTTGTCGTCAGCTCGTGTCGTGAGATGTTGGGTTAAGTCCCGCAACGAGCGCAACCCTTATTGTTAGTTGCCATCATTTAGTTGGGCACTCTAGCGAGACTGCCGCAGACAATGCGGA
>MG|4|V67|F|17|99.11|Firmicutes|Bacilli|Lactobacillales|Enterococcaceae|Enterococcus|columbae|
GGTTTAATTCGAAGCAACGCGAAGAACCTTACCAGGTCTTGACATCCTTTGACCATCCTAGAGATAGGACTTTCCCTTCGGGGACAAAGTGACAGGTGGTGCATGGTTGTCGTCAGCTCGTGTCGTGAGATGTTGGGTTAAGTCCCGCAACGAGCGCAACCCTTATTGTTAGTTACCATCATTTAGTTGGGCACTCTAGCGAGACTGCCGCAGACAATGCGGAG
>MG|4|V67|F|179|100.0|Firmicutes|Bacilli|Lactobacillales|Enterococcaceae|Enterococcus|columbae|
GGTTTAATTCGAAGCAACGCGAAGAACCTTACCAGGTCTTGACATCCTTTGACCATCCTAGAGATAGGACTTTCCCTTCGGGGACAAAGTGACAGGTGGTGCATGGTTGTCGTCAGCTCGTGTCGTGAGATGTTGGGTTAAGTCCCGCAACGAGCGCAACCCTTATTGTTAGTTGCCATCATTCAGTTGGGCACTCTAGCGAGACTGCCGCAGACAATGCGGAG
>MG|4|V67|F|101|100.0|Firmicutes|Bacilli|Lactobacillales|Enterococcaceae|Enterococcus|faecium|
GGTTTAATTCGAAGCAACGCGAAGAACCTTACCAGGTCTTGACATCCTTTGAACGCTCTAGAGATAGAGTTTCCCCTTCGGGGGCAAAGTGACAGGTGGTGCATGGTTGTCGTCAGCTCGTGTCGTGAGATGTTGGGTTAAGTCCCGCAACGAGCGCAACCCTTATTGCTAGTTGCCATCATTCAGTTGGGCACTCTAGCGAGACTGCCGGTGACAAACCGGA
>MG|4|V67|F|11|99.55|Firmicutes|Bacilli|Lactobacillales|Enterococcaceae|Enterococcus|faecium|
GGTTTAATTCGAAGCTACGCGAAGAACCTTACCAGGTCTTGACATCCTTTGACCACTCTAGAGATAGAGCTTCCCCTTCGGGGGCAAAGTGACAGGTGGTGCATGGTTGTCGTCAGCTCGTGTCGTGAGATGTTGGGTTAAGTCCCGCAACGAGCGCAACCCTTATTGTTAGTTGCCATCATTCAGTTGGGCACTCTAGCAAGACTGCCGGTGACAAACCGGA
>MG|4|V67|F|521|100.0|Firmicutes|Bacilli|Lactobacillales|Enterococcaceae|Enterococcus|faecium|
GGTTTAATTCGAAGCAACGCGAAGAACCTTACCAGGTCTTGACATCCTTTGACCACTCTAGAGATAGAGCTTCCCCTTCGGGGGCAAAGTGACAGGTGGTGCATGGTTGTCGTCAGCTCGTGTCGTGAGATGTTGGGTTAAGTCCCGCAACGAGCGCAACCCTTATTGTTAGTTGCCATCATTCAGTTGGGCACTCTAGCAAGACTGCCGGTGACAAACCGGA
>MG|4|V67|F|61|99.52|Firmicutes|Bacilli|Lactobacillales|Enterococcaceae|Enterococcus|faecium|
GGTTTAATTCGAAGCAACGCGAAGAACCTTACCAGGTCTTGACATCCTTTGACCACTCTAGAGATAGAGCTTCCCCTTCGGGGGCAAAGTGACAGGTGGTGCATGGTTGTCGTCAGCTCGTGTCGTGAGATGTTGGGTTAAGTCCCGCAACGAGCGCAACCCTTATTGTTAGTTGCCATCATTCAGTTGGGCACTCTAGCGAGACTGCCGCAGACAATGCGGA
>MG|4|V67|F|11|100.0|Firmicutes|Bacilli|Lactobacillales|Enterococcaceae|Enterococcus|faecium|
GGCTTAATTCGAAGCAACGCGAAGAACCTTACCAGGTCTTGACATCCTTTGACCACTCTAGAGATAGAGCTTCCCCTTCGGGGGCAAAGTGACAGGTGGTGCATGGTTGTCGTCAGCTCGTGTCGTGAGATGTTGGGTTAAGTCCCGCAACGAGCGCAACCCTTATTGTTAGTTGCCATCATTCAGTTGGGCACTCTAGCAAGACTGCCGGTGACAAACCGGA
>MG|4|V67|F|78|99.55|Firmicutes|Bacilli|Lactobacillales|Enterococcaceae|Enterococcus|faecium|
GGTTTAATTCGAAGCAACGCGAAGAACCTTACCAGGTCTTGACATCCTTTGACCACTCTAGAGATAGAGCTTCCCCTTCGGGGGGCAAAGTGACAGGTGGTGCATGGTTGTCGTCAGCTCGTGTCGTGAGATGTTGGGTTAAGTCCCGCAACGAGCGCAACCCTTATTGTTAGTTGCCATCATTCAGTTGGGCACTCTAGCAAGACTGCCGGTGACAAACCGGA
>MG|4|V67|F|10|99.55|Firmicutes|Bacilli|Lactobacillales|Enterococcaceae|Enterococcus|faecium|
GGTTTAATTCGAAGCAACGCGAAGAACCTTACCAGGTCTTGACATCCTTTGAACGCTCTAGAGATAGAGTTTCCCCTTCGGGGGGCAAAGTGACAGGTGGTGCATGGTTGTCGTCAGCTCGTGTCGTGAGATGTTGGGTTAAGTCCCGCAACGAGCGCAACCCTTATTGCTAGTTGCCATCATTCAGTTGGGCACTCTAGCGAGACTGCCGGTGACAAACCGGA
>MG|4|V67|F|10|98.62|Firmicutes|Bacilli|Lactobacillales|Enterococcaceae|Enterococcus|cecorum|
GGTTTAATTCGAAGCAACGCGAAGAACCTTACCAGGTCTTGACATCCTTTGACCATCCTAGAGATAGGATTTTCCCTTCGGGGACAAAGTGACAGGTGGTGCATGGTTGTCGTCAGCTCGTGTCGTGAGATGTTGGGTTAAGTCCCGCAACGAGCGCAACCCTTATTGTTAGTTGCCATCATTCAGTTGGGCACTCTAGTGAGACTGCCGGTGACAAACCGGA
>MG|4|V67|F|43|97.13|Firmicutes|Bacilli|Lactobacillales|Enterococcaceae|Enterococcus|cecorum|
GGTTTAATTCGAAGCAACGCGAAGAACCTTACCAGGTCTTGACATCCTTTGACCATCCTAGAGATAGGACTTTCCCTTCGGGGACAAAGTGACAGGTGGTGCATGGTTGTCGTCAGCTCGTGTCGTGAGATGTTGGGTTAAGTCCCGCAACGAGCGCAACCCTTGTCGCTAGTTACCATCATTAAGTTGGGGACTCTAGCGAGACTGCCAGTGACAAGCTGGA
>MG|4|V67|F|41|97.13|Firmicutes|Bacilli|Lactobacillales|Enterococcaceae|Enterococcus|cecorum|
GGTTTAATTCGAAGCAACGCGAAGAACCTTACCAGGTCTTGACATCCTTTGACCATCCTAGAGATAGGATTTTCCCTTCGGGGACAAAGTGACAGGTGGTGCATGGTTGTCGTCAGCTCGTGTCGTGAGATGTTGGGTTAAGTCCCGCAACGAGCGCAACCCCTGTCGTTAGTTGCCAGCATTCAGTTGGGGACTCTAACGAGACTGCCAGTGACAAACTGGA
>MG|4|V67|F|64|97.13|Firmicutes|Bacilli|Lactobacillales|Enterococcaceae|Enterococcus|cecorum|
GGTTTAATTCGAAGCAACGCGAAGAACCTTACCAGGTCTTGACATCCTTTGACCATCCTAGAGATAGGATTTTCCCTTCGGGGACAAAGTGACAGGTGGTGCATGGTTGTCGTCAGCTCGTGTCGTGAGATGTTGGGTTAAGTCCCGCAACGAGCGCAACCCTTGTCGCTAGTTACCATCATTAAGTTGGGGACTCTAGCGAGACTGCCAGTGACAAGCTGGA
>MG|4|V67|F|14|98.65|Firmicutes|Bacilli|Lactobacillales|Enterococcaceae|Enterococcus|columbae|
GGTTTAATTCGAAGCAACGCGAAGAACCTTACCAAGTCTTGACATCCTTTGACCACCCTAGAGATAGGGCTTTCCCTTCGGGGACAAAGTGACAGGTGGTGCATGGTTGTCGTCAGCTCGTGTCGTGAGATGTTGGGTTAAGTCCCGCAACGAGCGCAACCCTTATTGTTAGTTGCCATCATTCAGTTGGGCACTCTAGCGAGACTGCCGCAGACAATGCGGA
>MG|4|V67|F|11|98.21|Firmicutes|Bacilli|Lactobacillales|Enterococcaceae|Enterococcus|faecium|
GGTTTAATTCGAAGCAACGCGAAGAACCTTACCAGGTCTTGACATCCTTTGACCACTCTAGAGATAGAGCTTCCCCTTCGGGGGCAAAGTGACAGGTGGTGCATGGTTGTCGTCAGCTCGTGTCGTGAGATGTTGGGTTAAGTCCCGCAACGAGCGCAACCCTTGTTGTCAGTTGCCAGCATTAAGTTGGGCACTCTGGCGAGACTGCCGGTGACAAACCGGA
>MG|4|V67|F|14|98.21|Firmicutes|Bacilli|Lactobacillales|Enterococcaceae|Enterococcus|cecorum|
GGTTTAATTCGAAGCAACGCGAAGAACCTTACCAGGTCTTGACATACCATTGACCGTTCTAGAGATAGGATTTTCCCTTCGGGGACAAAGTGACAGGTGGTGCATGGTTGTCGTCAGCTCGTGTCGTGAGATGTTGGGTTAAGTCCCGCAACGAGCGCAACCCTTATTGTTAGTTGCCATCATTCAGTTGGGCACTCTAGCGAGACTGCCGCAGACAATGCGGA
>MG|4|V67|F|31|98.62|Firmicutes|Bacilli|Lactobacillales|Enterococcaceae|Enterococcus|cecorum|
GGTTTAATTCGAAGCAACGCGAAGAACCTTACCAGGTCTTGACATCCTTTGACCATCCTAGAGATAGGATTTTCCCTTCGGGGACAAAGTGACAGGTGGTGCATGGTTGTCGTCAGCTCGTGTCGTGAGATGTTGGGTTAAGTCCCGCAACGAGCGCAACCCTTATTGTTAGTTGCCATCATTCAGTTGGGCACTCTAGCAAGACTGCCGGTGACAAACCGGA
>MG|4|V67|F|10|98.66|Firmicutes|Bacilli|Lactobacillales|Enterococcaceae|Enterococcus|cecorum|
GGTTTAATTCGAAGCAACGCGAAGAACCTTACCAGGTCTTGACATACCGTTGACCGTCCTAGAGATAGGATTTTCCCTTCGGGGACAAAGTGACAGGTGGTGCATGGTTGTCGTCAGCTCGTGTCGTGAGATGTTGGGTTAAGTCCCGCAACGAGCGCAACCCTTATTGTTAGTTGCCATCATTCAGTTGGGCACTCTAGCGAGACTGCCGCAGACAATGCGGA
>MG|4|V67|F|17|98.65|Firmicutes|Bacilli|Lactobacillales|Enterococcaceae|Enterococcus|sp.|
GGTTTAATTCGAAGCAACGCGAAGAACCTTACCAGGTCTTGACATCCTTTGACCATCCTAGAGATAGGACTTTCCCTTCGGGGACAAAGTGACAGGTGGTGCATGGTTGTCGTCAGCTCGTGTCGTGAGATGTTGGGTTAAGTCCCGCAACGAGCGCAACCCTTATTGTTAGTTGCCATCATTCAGTTGGGCACTCTAGCAAGACTGCCGGTGACAAACCGGA
>MG|4|V67|F|11|99.08|Firmicutes|Bacilli|Lactobacillales|Enterococcaceae|Enterococcus|Enterococcus canintestini / Enterococcus casseliflavus / Enterococcus dispar / Enterococcus gallinarum / Enterococcus gilvus / Enterococcus malodoratus / Enterococcus pallens / Enterococcus pseudoavium / Enterococcus raffinosus / Enterococcus viikkiensis|
GGTTTAATTCGAAGCAACGCGAAGAACCTTACCAGGTCTTGACATCCTTTGACCACTCTAGAGATAGAGCTTCCCCTTCGGGGGCAAAGTGACAGGTGGTGCATGGTTGTCGTCAGCTCGTGTCGTGAGATGTTGGGTTAAGTCCCGCAACGAGCGCAACCCTTATTGTTAGTTGCCATCATTTAGTTGGGCACTCTAGCGAGACTGCCGCAGACAATGCGGA
>MG|4|V67|F|10|97.76|Firmicutes|Bacilli|Lactobacillales|Enterococcaceae|Enterococcus|sp.|
GGTTTAATTCGAAGCAACGCGAAGAACCTTACCAGGTCTTGACATCCTTTGACCATCCTAGAGATAGGACTTTCCCTTCGGGGACAAAGTGACAGGTGGTGCATGGTTGTCGTCAGCTCGTGTCGTGAGATGTTGGGTTAAGTCCCGCAACGAGCGCAACCCTTGTTGTCAGTTGCCATCATTCAGTTGGGCACTCTGGCGAGACTGCCGGTGACAAACCGGA
>MG|4|V67|F|11|97.7|Firmicutes|Bacilli|Lactobacillales|Enterococcaceae|Enterococcus|cecorum|
GGTTTAATTCGAAGCAACGCGAAGAACCTTACCAGGTCTTGACATCCTTTGACCATCCTAGAGATAGGATTTTCCCTTCGGGGACAAAGTGACAGGTGGTGCATGGTTGTCGTCAGCTCGTGTCGTGAGATGTTGGGTTAAGTCCCGCAACGAGCGCAACCCTTGTTGTCAGTTGCCATCATTCAGTTGGGCACTCTGGCGAGACTGCCGGTGACAAACCGGA
>MG|4|V67|F|13|99.55|Firmicutes|Bacilli|Lactobacillales|Lactobacillaceae|Lactobacillus|aviarius|
GGTTTAATTCGAAGCAACGCGAAGAACCTTACCAGGTCTTGACATCTTTTGACCACCTAAGAGATTAGGTTTTCCCTTCGGAGACAAAATGACAGGTGGTGCATGGCTGTCGTCAGCTCGTGTCGTGAGATGTTGGGTTAAGTCCCGCAACGAGCGCAACCCTTGTTGTCAGTTGCCATCATTAAGTTGGGCACTCTGGCGAGACTGCCGGTGACAAACCGGA
>MG|4|V67|R|389|100.0|Firmicutes|Bacilli|Lactobacillales|Lactobacillaceae|Lactobacillus|aviarius|
TCCGGTTTATCACCGGCAGTCTCGCCAGAGTGCCCAACTGAATGATGGCAACTGACAACAAGGGTTGCGCTCGTTGCGGGACTTAACCCAACATCTCACGACACGAGCTGACGACAGCCATGCACCACCTGTCATTTTGTCCCCGAAGGGAAAACCTAATCTCTTAGGTGGTCAAAAGATGTCAAGACCTGGTAAGGTTCTTCGCGTTGCTTCGAATTAAACC
>MG|4|V67|F|141|99.55|Firmicutes|Bacilli|Lactobacillales|Lactobacillaceae|Lactobacillus|aviarius|
GGTTTAATTCGAAGCAACGCGAAGAACCTTACCAGGTCTTGACATCTTTTGACCACCTAAGAGATTAGGTTTTCCCTTCGGGGACAAAATGACAGGTGGTGCATGGCTGTCGTCAGCTCGTGTCGTGAGATGTTGGGTTAAGTCCCGCAACGAGCGCAACCCTTGTTGTCAGTTGCCATCATTCAGGTGGGCACTCTGGCGAGACTGCCGGTGATAAACCGGA
>MG|4|V67|F|146|99.55|Firmicutes|Bacilli|Lactobacillales|Lactobacillaceae|Lactobacillus|aviarius|
GGTTTAATTCGAAGCAACGCGAAGAACCTTACCAGGTCTTGACATCTTTTGACCACCTAAGAGATTAGGTTTTCCCTTCGGGGACAAAATGACAGGTGGTGCATGGCTGTCGTCAGCTCGTGTCGTGAGATGTTGGGTTAAGTCCCGCAACGAGCGCAACCCTTGTTGTCAGTTGCCATCATTTAGTTGGGCACTCTGGCGAGACTGCCGGTGATAAACCGGAG
>MG|4|V67|F|13|99.55|Firmicutes|Bacilli|Lactobacillales|Lactobacillaceae|Lactobacillus|aviarius|
GGTTTAATTCGAAGCAACGCGAAGAACCTTACCAGGTCTTGACATCTTTTGACCACCTAAGAGATTAGGTTTTCCCTTCGGGGGACAAAATGACAGGTGGTGCATGGCTGTCGTCAGCTCGTGTCGTGAGATGTTGGGTTAAGTCCCGCAACGAGCGCAACCCTTGTTGTCAGTTGCCATCATTCAGTTGGGCACTCTGGCGAGACTGCCGGTGATAAACCGGA
>MG|4|V67|R|115|99.55|Firmicutes|Bacilli|Lactobacillales|Lactobacillaceae|Lactobacillus|aviarius|
TCCGGTTTATCACCGGCAGTCTCGCCAGAGTGCCCAACTAAATGATGGCAACTGACAACAAGGGTTGCGCTCGTTGCGGGACTTAACCCAACATCTCACGACACGAGCTGACGACAGCCATGCACCACCTGTCATTTTGTCCCCGAAGGGAAAACCTAATCTCTTAGGTGGTCAAAAGATGTCAAGACCTGGTAAGGTTCTTCGCGTTGCTTCGAATTAAACC
>MG|4|V67|R|10|99.52|Firmicutes|Bacilli|Lactobacillales|Lactobacillaceae|Lactobacillus|aviarius|
TCCGCATTGTCTGCGGCAGTCTCGCTAGAGTGCCCAACTGAATGATGGCAACTGACAACAAGGGTTGCGCTCGTTGCGGGACTTAACCCAACATCTCACGACACGAGCTGACGACAGCCATGCACCACCTGTCATTTTGTCCCCGAAGGGAAAACCTAATCTCTTAGGTGGTCAAAAGATGTCAAGACCTGGTAAGGTTCTTCGCGTTGCTTCGAATTAAACC
>MG|4|V67|F|19|100.0|Firmicutes|Bacilli|Lactobacillales|Lactobacillaceae|Lactobacillus|aviarius|
GGCTTAATTCGAAGCAACGCGAAGAACCTTACCAGGTCTTGACATCTTTTGACCACCTAAGAGATTAGGTTTTCCCTTCGGGGACAAAATGACAGGTGGTGCATGGCTGTCGTCAGCTCGTGTCGTGAGATGTTGGGTTAAGTCCCGCAACGAGCGCAACCCTTGTTGTCAGTTGCCATCATTCAGTTGGGCACTCTGGCGAGACTGCCGGTGATAAACCGGA
>MG|4|V67|F|17|99.55|Firmicutes|Bacilli|Lactobacillales|Lactobacillaceae|Lactobacillus|aviarius|
GGTTTAATTCGAAGCTACGCGAAGAACCTTACCAGGTCTTGACATCTTTTGACCACCTAAGAGATTAGGTTTTCCCTTCGGGGACAAAATGACAGGTGGTGCATGGCTGTCGTCAGCTCGTGTCGTGAGATGTTGGGTTAAGTCCCGCAACGAGCGCAACCCTTGTTGTCAGTTGCCATCATTCAGTTGGGCACTCTGGCGAGACTGCCGGTGATAAACCGGA
>MG|4|V67|R|11|100.0|Firmicutes|Bacilli|Lactobacillales|Lactobacillaceae|Lactobacillus|aviarius|
TCCGGTTTATCACCGGCAGTCTCGCCAGAGTGCCCAACTGAATGATGGCAACTGACAACAAGGGTTGCGCTCGTTGCGGGACTTAACCCAACATCTCACGACACGAGCTGACGACAGCCATGCACCACCTGTCATTTTGTCCCCGAAGGGAAAACCTAATCTCTTAGGTGGTCAAAAGATGTCAAGACCTGGTAAGGTTCTTCGCGTTGCTTCGAATTAAGCCC
>MG|4|V67|F|51|99.55|Firmicutes|Bacilli|Lactobacillales|Lactobacillaceae|Lactobacillus|aviarius|
GGTTTAATTCGAAGCAACGCGAAGAACCTTACCAGGTCTTGACATCTTTTGACCACCTAAGAGATTAGGTTTTCCCTTCGGGGACAAAATGACAGGTGGTGCATGGCTGTCGTCAGCTCGTGTCGTGAGATGTTGGGTTAAGTCCCGCAACGAGCGCAACCCTTGTTGTCAGTTGCCAGCATTAAGTTGGGCACTCTGGCGAGACTGCCGGTGACAAACCGGA
>MG|4|V67|R|105|99.55|Firmicutes|Bacilli|Lactobacillales|Lactobacillaceae|Lactobacillus|aviarius|
TCCGGTTTATCACCGGCAGTCTCGCCAGAGTGCCCACCTGAATGATGGCAACTGACAACAAGGGTTGCGCTCGTTGCGGGACTTAACCCAACATCTCACGACACGAGCTGACGACAGCCATGCACCACCTGTCATTTTGTCCCCGAAGGGAAAACCTAATCTCTTAGGTGGTCAAAAGATGTCAAGACCTGGTAAGGTTCTTCGCGTTGCTTCGAATTAAACC
>MG|4|V67|F|11|99.52|Firmicutes|Bacilli|Lactobacillales|Lactobacillaceae|Lactobacillus|aviarius|
GGTTTAATTCGAAGCAACGCGAAGAACCTTACCAGGTCTTGACATCTTTTGACCACCTAAGAGATTAGGTTTTCCCTTCGGGGACAAAATGACAGGTGGTGCATGGCTGTCGTCAGCTCGTGTCGTGAGATGTTGGGTTAAGTCCCGCAACGAGCGCAACCCTTGTTGTCAGTTGCCATCATTCAGTTGGGCACTCTAGCGAGACTGCCGCAGACAATGCGGA
>MG|4|V67|R|15|99.55|Firmicutes|Bacilli|Lactobacillales|Lactobacillaceae|Lactobacillus|aviarius|
TCCGGTTTATCACCGGCAGTCTCGCCAGAGTGCCCAACTGAATGATGGCAACTGACAACAAGGGTTGCGCTCGTTGCGGGACTTAACCCAACATCTCACGACACGAGCTGACGACAGCCATGCACCACCTGTCATTTTGTCCCCGAAGGGAAAACCTAATCTCTTAGGTGGTCAAAGGATGTCAAGACCTGGTAAGGTTCTTCGCGTTGCTTCGAATTAAACC
>MG|4|V67|R|32|99.55|Firmicutes|Bacilli|Lactobacillales|Lactobacillaceae|Lactobacillus|aviarius|
TCCGGTTTGTCACCGGCAGTCTCGCCAGAGTGCCCAACTTAATGCTGGCAACTGACAACAAGGGTTGCGCTCGTTGCGGGACTTAACCCAACATCTCACGACACGAGCTGACGACAGCCATGCACCACCTGTCATTTTGTCCCCGAAGGGAAAACCTAATCTCTTAGGTGGTCAAAAGATGTCAAGACCTGGTAAGGTTCTTCGCGTTGCTTCGAATTAAACC
>MG|4|V67|F|21|99.55|Firmicutes|Bacilli|Lactobacillales|Lactobacillaceae|Lactobacillus|aviarius|
GGTTTAATTCGAAGCAACGCGAAGAACCTTACCAGGTCTTGACATCCTTTGACCACCTAAGAGATTAGGTTTTCCCTTCGGGGACAAAATGACAGGTGGTGCATGGCTGTCGTCAGCTCGTGTCGTGAGATGTTGGGTTAAGTCCCGCAACGAGCGCAACCCTTGTTGTCAGTTGCCATCATTCAGTTGGGCACTCTGGCGAGACTGCCGGTGATAAACCGGA
>MG|4|V67|F|607|100.0|Firmicutes|Bacilli|Lactobacillales|Lactobacillaceae|Lactobacillus|aviarius|
GGTTTAATTCGAAGCAACGCGAAGAACCTTACCAGGTCTTGACATCTTTTGACCACCTAAGAGATTAGGTTTTCCCTTCGGGGACAAAATGACAGGTGGTGCATGGCTGTCGTCAGCTCGTGTCGTGAGATGTTGGGTTAAGTCCCGCAACGAGCGCAACCCTTGTTGTCAGTTGCCATCATTCAGTTGGGCACTCTGGCGAGACTGCCGGTGATAAACCGGA
>MG|4|V67|F|21|99.55|Firmicutes|Bacilli|Lactobacillales|Lactobacillaceae|Lactobacillus|aviarius|
GGTTTAATTCGAAGCAACGCGAAGAACCTTACCAGGTCTTGACATCTTTTGACCACCTAAGAGATTAGGTTTTCCCTTCGGGGACAAAATGACAGGTGGTGCATGGCTGTCGTCAGCTCGTGTCGTGAGATGTTGGGTTAGTCCCGCAACGAGCGCAACCCTTGTTGTCAGTTGCCATCATTCAGTTGGGCACTCTGGCGAGACTGCCGGTGATAAACCGGA
>MG|4|V67|F|114|99.55|Firmicutes|Bacilli|Lactobacillales|Lactobacillaceae|Lactobacillus|delbrueckii|
GGTTTAATTCGAAGCAACGCGAAGAACCTTACCAGGTCTTGACATCCTGCGCAACACCTAGAGATAGGTGGTTCCCTTCGGGGACGCAGAGACAGGTGGTGCATGGCTGTCGTCAGCTCGTGTCGTGAGATGTTGGGTTAAGTCCCGCAACGAGCGCAACCCTTGTCTTTAGTTGCCATCATTAAGTTGGGCACTCTAGAGAGACTGCCGGTGACAAACCGGAG
>MG|4|V67|F|34|99.1|Firmicutes|Bacilli|Lactobacillales|Lactobacillaceae|Lactobacillus|delbrueckii|
GGTTTAATTCGAAGCAACGCGAAGAACCTTACCAGGTCTTGACATCCTGTGCAACACCTAGAGATAGGTGGTTCCCTTCGGGGACGCAGAGACAGGTGGTGCATGGCTGTCGTCAGCTCGTGTCGTGAGATGTTGGGTTAAGTCCCGCAACGAGCGCAACCCTTGTCTTTAGTTGCCATCATTAAGTTGGGCACTCTAGAGAGACTGCCGGTGACAAACCGGA
>MG|4|V67|F|98|99.1|Firmicutes|Bacilli|Lactobacillales|Lactobacillaceae|Lactobacillus|equi|
GGTTTAATTCGAAGCAACGCGAAGAACCTTACCAGGTCTTGACATCTTTTGACCATCTTAGAGATAAGATTTTCCCTTCGGGGACAAAATGACAGGTGGTGCATGGCTGTCGTCAGCTCGTGTCGTGAGATGTTGGGTTAAGTCCCGCAACGAGCGCAACCCTTGTTGTCAGTTGCCAGCATTAAGTTGGGCACTCTGGCGAGACTGCCGGTGACAAACCGGA
>MG|4|V67|R|61|99.1|Firmicutes|Bacilli|Lactobacillales|Lactobacillaceae|Lactobacillus|equi|
TCCGGTTTGTCACCGGCAGTCTCGCCAGAGTGCCCAACTTAATGCTGGCAACTGACAACAAGGGTTGCGCTCGTTGCGGGACTTAACCCAACATCTCACGACACGAGCTGACGACAGCCATGCACCACCTGTCATTTTGTCCCCGAAGGGAAAATCTTATCTCTAAGATGGTCAAAAGATGTCAAGACCTGGTAAGGTTCTTCGCGTTGCTTCGAATTAAACCC
>MG|4|V67|F|19|99.1|Firmicutes|Bacilli|Lactobacillales|Lactobacillaceae|Lactobacillus|fermentum|
GGTTTAATTCGAAGCTACGCGAAGAACCTTACCAGGTCTTGACATCTTGCGCCAACCCTAGAGATAGGGCGTTTCCTTCGGGAACGCAATGACAGGTGGTGCATGGTCGTCGTCAGCTCGTGTCGTGAGATGTTGGGTTAAGTCCCGCAACGAGCGCAACCCTTGTTATTAGTTGCCAGCATTAAGTTGGGCACTCTAATGAGACTGCCGGTGACAAACCGGA
>MG|4|V67|F|18|100.0|Firmicutes|Bacilli|Lactobacillales|Lactobacillaceae|Lactobacillus|fermentum|
GGTTTAATTCGAAGCTACGCGAAGAACCTTACCAGGTCTTGACATCTTGCGCCAACCCTAGAGATAGGGCGTTTCCTTCGGGAACGCAATGACAGGTGGTGCATGGTCGTCGTCAGCTCGTGTCGTGAGATGTTGGGTTAAGTCCCGCAACGAGCGCAACCCTTGTTACTAGTTGCCAGCATTAAGTTGGGCACTCTAGTGAGACTGCCGGTGACAAACCGGA
>MG|4|V67|F|312|100.0|Firmicutes|Bacilli|Lactobacillales|Lactobacillaceae|Lactobacillus|intermedius|
GGTTTAATTCGAAGCAACGCGAAGAACCTTACCAGGTCTTGACATCTTCTGACCGCCTAAGAGATTAGGTTTTCCCTTCGGGGACAGAATGACAGGTGGTGCATGGCTGTCGTCAGCTCGTGTCGTGAGATGTTGGGTTAAGTCCCGCAACGAGCGCAACCCTTGTTGTCAGTTGCCATCATTCAGTTGGGCACTCTGGCGAGACTGCCGGTGACAAACCGGA
>MG|4|V67|R|10|99.1|Firmicutes|Bacilli|Lactobacillales|Lactobacillaceae|Lactobacillus|intermedius|
TCCGGTTTGTCACCGGCAGTCTCGCCAGAGTGCCCAACTTAATGCTGGCAACTGACAACAAGGGTTGCGCTCGTTGCGGGACTTAACCCAACATCTCACGACACGAGCTGACGACAGCCATGCACCACCTGTCATTCTGTCCCCGAAGGGAAAACCTAATCTCTTAGGCGGTCAGAAGATGTCAAGACCTGGTAAGGTTCTTCGCGTTGCTTCGAATTAAACC
>MG|4|V67|F|23|99.55|Firmicutes|Bacilli|Lactobacillales|Lactobacillaceae|Lactobacillus|intermedius|
GGTTTAATTCGAAGCAACGCGAAGAACCTTACCAGGTCTTGACATCTTCTGACCGCCTAAGAGATTAGGTTTTCCCTTCGGGGACAGAATGACAGGTGGTGCATGGCTGTCGTCAGCTCGTGTCGTGAGATGTTGGGTTAAGTCCCGCAACGAGCGCAACCCTTGTTGTCAGTTGCCATCATTCAGTTGGGCACTCTGGCGAGACTGCCGGTGATAAACCGGA
>MG|4|V67|R|173|100.0|Firmicutes|Bacilli|Lactobacillales|Lactobacillaceae|Lactobacillus|intermedius|
TCCGGTTTGTCACCGGCAGTCTCGCCAGAGTGCCCAACTGAATGATGGCAACTGACAACAAGGGTTGCGCTCGTTGCGGGACTTAACCCAACATCTCACGACACGAGCTGACGACAGCCATGCACCACCTGTCATTCTGTCCCCGAAGGGAAAACCTAATCTCTTAGGCGGTCAGAAGATGTCAAGACCTGGTAAGGTTCTTCGCGTTGCTTCGAATTAAACC
>MG|4|V67|F|16|100.0|Firmicutes|Bacilli|Lactobacillales|Lactobacillaceae|Lactobacillus|kitasatonis|
GGTTTAATTCGAAGCAACGCGAAGAACCTTACCAGGTCTTGACATCTAGTGCAATCTGTAGAGATACGGAGTTCCCTTCGGGGACGCTAAGACAGGTGGTGCATGGCTGTCGTCAGCTCGTGTCGTGAGATGTTGGGTTAAGTCCCGCAACGAGCGCAACCCTTGTTATTAGTTGCCAGCATTAAGTTGGGCACTCTAATGAGACTGCCGGTGACAAACCGGA
>MG|4|V67|R|14|100.0|Firmicutes|Bacilli|Lactobacillales|Lactobacillaceae|Lactobacillus|kitasatonis|
TCCGGTTTGTCACCGGCAGTCTCATTAGAGTGCCCAACTTAATGCTGGCAACTAATAACAAGGGTTGCGCTCGTTGCGGGACTTAACCCAACATCTCACGACACGAGCTGACGACAGCCATGCACCACCTGTCTTAGCGTCCCCGAAGGGAACTCCGTATCTCTACAGATTGCACTAGATGTCAAGACCTGGTAAGGTTCTTCGCGTTGCTTCGAATTAAACC
>MG|4|V67|F|450|100.0|Firmicutes|Bacilli|Lactobacillales|Lactobacillaceae|Lactobacillus|mucosae|
GGTTTAATTCGAAGCTACGCGAAGAACCTTACCAGGTCTTGACATCTTGCGCCAACCCTAGAGATAGGGCGTTTCCTTCGGGAACGCAATGACAGGTGGTGCATGGTCGTCGTCAGCTCGTGTCGTGAGATGTTGGGTTAAGTCCCGCAACGAGCGCAACCCTTGTTACTAGTTGCCAGCATTCAGTTGGGCACTCTAGTGAGACTGCCGGTGACAAACCGGA
>MG|4|V67|F|35|99.55|Firmicutes|Bacilli|Lactobacillales|Lactobacillaceae|Lactobacillus|mucosae|
GGTTTAATTCGAAGCAACGCGAAGAACCTTACCAGGTCTTGACATCTTGCGCCAACCCTAGAGATAGGGCGTTTCCTTCGGGAACGCAATGACAGGTGGTGCATGGTCGTCGTCAGCTCGTGTCGTGAGATGTTGGGTTAAGTCCCGCAACGAGCGCAACCCTTGTTACTAGTTGCCAGCATTCAGTTGGGCACTCTAGTGAGACTGCCGGTGACAAACCGGA
>MG|4|V67|F|10|99.55|Firmicutes|Bacilli|Lactobacillales|Lactobacillaceae|Lactobacillus|mucosae|
GGCTTAATTCGAAGCAACGCGAAGAACCTTACCAGGTCTTGACATCTTGCGCCAACCCTAGAGATAGGGCGTTTCCTTCGGGAACGCAATGACAGGTGGTGCATGGTCGTCGTCAGCTCGTGTCGTGAGATGTTGGGTTAAGTCCCGCAACGAGCGCAACCCTTGTTACTAGTTGCCAGCATTCAGTTGGGCACTCTAGTGAGACTGCCGGTGACAAACCGGA
>MG|4|V67|F|40|99.55|Firmicutes|Bacilli|Lactobacillales|Lactobacillaceae|Lactobacillus|mucosae|
GGTTTAATTCGAAGCTACGCGAAGAACCTTACCAGGTCTTGACATCTTGCGCTAACCCTAGAGATAGGGCGTTTCCTTCGGGAACGCAATGACAGGTGGTGCATGGTCGTCGTCAGCTCGTGTCGTGAGATGTTGGGTTAAGTCCCGCAACGAGCGCAACCCTTGTTACTAGTTGCCAGCATTCAGTTGGGCACTCTAGTGAGACTGCCGGTGACAAACCGGA
>MG|4|V67|F|41|99.55|Firmicutes|Bacilli|Lactobacillales|Lactobacillaceae|Lactobacillus|mucosae|
GGTTTAATTCGAAGCTACGCGAAGAACCTTACCAGGTCTTGACATCTTGCGCCAACCCTAGAGATAGGGGCGTTTCCTTCGGGAACGCAATGACAGGTGGTGCATGGTCGTCGTCAGCTCGTGTCGTGAGATGTTGGGTTAAGTCCCGCAACGAGCGCAACCCTTGTTACTAGTTGCCAGCATTCAGTTGGGCACTCTAGTGAGACTGCCGGTGACAAACCGGA
>MG|4|V67|R|16|99.1|Firmicutes|Bacilli|Lactobacillales|Lactobacillaceae|Lactobacillus|panis|
TCCGGTTTGTCACCGGCAGTCTCATTAGAGTGCCCAACTTAATGCTGGCAACTAATAACAAGGGTTGCGCTCGTTGCGGGACTTAACCCAACATCTCACGACACGAGCTGACGACGACCATGCACCACCTGTCATTGCGTCCCCGAAGGGAACGCCTAATCTCTTAGGTTAGCGCAAGATGTCAAGACCTGGTAAGGTTCTTCGCGTAGCTTCGAATTAAACC
>MG|4|V67|F|54|99.1|Firmicutes|Bacilli|Lactobacillales|Lactobacillaceae|Lactobacillus|panis|
GGTTTAATTCGAAGCTACGCGAAGAACCTTACCAGGTCTTGACATCTTGCGCTAACCTAAGAGATTAGGCGTTCCCTTCGGGGACGCAATGACAGGTGGTGCATGGTCGTCGTCAGCTCGTGTCGTGAGATGTTGGGTTAAGTCCCGCAACGAGCGCAACCCTTGTTATTAGTTGCCAGCATTAAGTTGGGCACTCTAATGAGACTGCCGGTGACAAACCGGA
>MG|4|V67|F|51|99.11|Firmicutes|Bacilli|Lactobacillales|Lactobacillaceae|Lactobacillus|reuteri|
GGTTTAATTCGAAGCTACGCGAAGAACCTTACCAGGTCTTGACATCTTGCGCTAACCTTAGAGATAAGGCGTTCCCTTCGGGGACGTAATGACAGGTGGTGCATGGTCGTCGTCAGCTCGTGTCGTGAGATGTTGGGTTAAGTCCCGCAACGAGCGCAACCCTTGTTACTAGTTGCCAGCATTAAGTTGGGCACTCTAGTGAGACTGCCGGTGACAAACCGGA
>MG|4|V67|R|29|99.11|Firmicutes|Bacilli|Lactobacillales|Lactobacillaceae|Lactobacillus|reuteri|
TCCGGTTTGTCACCGGCAGTCTCACTAGAGTGCCCAACTTAATGCTGGCAACTAGTAACAAGGGTTGCGCTCGTTGCGGGACTTAACCCAACATCTCACGACACGAGCTGACGACGACCATGCACCACCTGTCATTACGTCCCCGAAGGGAACGCCTTATCTCTAAGGTTAGCGCAAGATGTCAAGACCTGGTAAGGTTCTTCGCGTAGCTTCGAATTAAACC
>MG|4|V67|F|298|99.1|Firmicutes|Bacilli|Lactobacillales|Lactobacillaceae|Lactobacillus|reuteri|
GGTTTAATTCGAAGCTACGCGAAGAACCTTACCAGGTCTTGACATCTTGCGCTAACCTTAGAGATAAGGCGTTCCCTTCGGGGACGCAATGACAGGTGGTGCATGGTCGTCGTCAGCTCGTGTCGTGAGATGTTGGGTTAAGTCCCGCAACGAGCGCAACCCTTGTTACTAGTTGCCAGCATTAAGTTGGGCACTCTAGTGAGACTGCCGGTGACAAACCGGA
>MG|4|V67|R|211|99.1|Firmicutes|Bacilli|Lactobacillales|Lactobacillaceae|Lactobacillus|reuteri|
TCCGGTTTGTCACCGGCAGTCTCACTAGAGTGCCCAACTTAATGCTGGCAACTAGTAACAAGGGTTGCGCTCGTTGCGGGACTTAACCCAACATCTCACGACACGAGCTGACGACGACCATGCACCACCTGTCATTGCGTCCCCGAAGGGAACGCCTTATCTCTAAGGTTAGCGCAAGATGTCAAGACCTGGTAAGGTTCTTCGCGTAGCTTCGAATTAAACC
>MG|4|V67|R|12|100.0|Firmicutes|Bacilli|Lactobacillales|Lactobacillaceae|Lactobacillus|saerimneri|
TCCGGTTTGTCACCGGCAGTCTCGCCAGAGTGCCCAACTGAATGCTGGCAACTGACAACAAGGGTTGCGCTCGTTGCGGGACTTAACCCAACATCTCACGACACGAGCTGACGACAACCATGCACCACCTGTCATTTTGTCCCCGAAGGGAAAACCTAATCTCTTAGGTGGTCAAAAGATGTCAAGACCTGGTAAGGTTCTTCGCGTAGCTTCGAATTAAACC
>MG|4|V67|F|13|100.0|Firmicutes|Bacilli|Lactobacillales|Lactobacillaceae|Lactobacillus|saerimneri|
GGTTTAATTCGAAGCTACGCGAAGAACCTTACCAGGTCTTGACATCTTTTGACCACCTAAGAGATTAGGTTTTCCCTTCGGGGACAAAATGACAGGTGGTGCATGGTTGTCGTCAGCTCGTGTCGTGAGATGTTGGGTTAAGTCCCGCAACGAGCGCAACCCTTGTTGTCAGTTGCCAGCATTCAGTTGGGCACTCTGGCGAGACTGCCGGTGACAAACCGGA
>MG|4|V67|F|13|99.1|Firmicutes|Bacilli|Lactobacillales|Lactobacillaceae|Lactobacillus|saerimneri|
GGTTTAATTCGAAGCTACGCGAAGAACCTTACCAGGTCTTGACATCTTTTGACCACCTAAGAGATTAGGTTTTCCCTTCGGGGACAAAATGACAGGTGGTGCATGGCTGTCGTCAGCTCGTGTCGTGAGATGTTGGGTTAAGTCCCGCAACGAGCGCAACCCTTGTTGTCAGTTGCCATCATTCAGTTGGGCACTCTGGCGAGACTGCCGGTGACAAACCGGA
>MG|4|V67|F|16|99.55|Firmicutes|Bacilli|Lactobacillales|Lactobacillaceae|Lactobacillus|saerimneri|
GGTTTAATTCGAAGCTACGCGAAGAACCTTACCAGGTCTTGACATCTTTTGACCACCTAAGAGATTAGGTTTTCCCTTCGGGGACAAAATGACAGGTGGTGCATGGTTGTCGTCAGCTCGTGTCGTGAGATGTTGGGTTAAGTCCCGCAACGAGCGCAACCCTTGTTGTCAGTTGCCAGCATTTAGTTGGGCACTCTGGCGAGACTGCCGGTGACAAACCGGA
>MG|4|V67|R|253|100.0|Firmicutes|Bacilli|Lactobacillales|Lactobacillaceae|Lactobacillus|salivarius|
TCCGGTTTGTCACCGGCAGTCTCGCCAGAGTGCCCAACTTAATGCTGGCAACTGACAACAAGGGTTGCGCTCGTTGCGGGACTTAACCCAACATCTCACGACACGAGCTGACGACAGCCATGCACCACCTGTCACTTTGTCCCCGAAGGGAAAGCCTAATCTCTTAGGTGGTCAAAGGATGTCAAGACCTGGTAAGGTTCTTCGCGTTGCTTCGAATTAAACCC
>MG|4|V67|F|10|99.55|Firmicutes|Bacilli|Lactobacillales|Lactobacillaceae|Lactobacillus|salivarius|
GGTTTAATTCGAAGCTACGCGAAGAACCTTACCAGGTCTTGACATCCTTTGACCACCTAAGAGATTAGGCTTTCCCTTCGGGGACAAAGTGACAGGTGGTGCATGGCTGTCGTCAGCTCGTGTCGTGAGATGTTGGGTTAAGTCCCGCAACGAGCGCAACCCTTGTTGTCAGTTGCCAGCATTAAGTTGGGCACTCTGGCGAGACTGCCGGTGACAAACCGGA
>MG|4|V67|R|126|99.55|Firmicutes|Bacilli|Lactobacillales|Lactobacillaceae|Lactobacillus|salivarius|
TCCGGTTTGTCACCGGCAGTCTCGCCAGAGTGCCCAACTTAATGCTGGCAACTGACAACAAGGGTTGCGCTCGTTGCGGGACTTAACCCAACATCTCACGACACGAGCTGACGACAGCCATGCACCACCTGTCACTTTGTCCCCGAAGGGAAAACCTAATCTCTTAGGTGGTCAAAGGATGTCAAGACCTGGTAAGGTTCTTCGCGTTGCTTCGAATTAAACCA
>MG|4|V67|F|235|99.55|Firmicutes|Bacilli|Lactobacillales|Lactobacillaceae|Lactobacillus|salivarius|
GGTTTAATTCGAAGCAACGCGAAGAACCTTACCAGGTCTTGACATCCTTTGACCACCTAAGAGATTAGGTTTTCCCTTCGGGGACAAAGTGACAGGTGGTGCATGGCTGTCGTCAGCTCGTGTCGTGAGATGTTGGGTTAAGTCCCGCAACGAGCGCAACCCTTGTTGTCAGTTGCCAGCATTAAGTTGGGCACTCTGGCGAGACTGCCGGTGACAAACCGGAG
>MG|4|V67|F|79|99.55|Firmicutes|Bacilli|Lactobacillales|Lactobacillaceae|Lactobacillus|salivarius|
GGTTTAATTCGAAGCAACGCGAAGAACCTTACCAGGTCTTGACATCCTTTGACCACCTAAGAGATTAGGATTTCCCTTCGGGGACAAAGTGACAGGTGGTGCATGGCTGTCGTCAGCTCGTGTCGTGAGATGTTGGGTTAAGTCCCGCAACGAGCGCAACCCTTGTTGTCAGTTGCCAGCATTAAGTTGGGCACTCTGGCGAGACTGCCGGTGACAAACCGGA
>MG|4|V67|F|10|99.1|Firmicutes|Bacilli|Lactobacillales|Lactobacillaceae|Lactobacillus|salivarius|
GGTTTAATTCGAAGCAACGCGAAGAACCTTACCAGGTCTTGACATCCTTTGACCACCTAAGAGATTAGGCTTTCCCTTCGGGGACAAAGTGACAGGTGGTGCATGGCTGTCGTCAGCTCGTGTCGTGAGATGTTGGGTTAAGTCCCGCAACGAGCGCAACCCTTGTTGTCAGTTGCCATCATTCAGTTGGGCACTCTGGCGAGACTGCCGGTGACAAACCGGA
>MG|4|V67|F|11|100.0|Firmicutes|Bacilli|Lactobacillales|Lactobacillaceae|Lactobacillus|salivarius|
GGCTTAATTCGAAGCAACGCGAAGAACCTTACCAGGTCTTGACATCCTTTGACCACCTAAGAGATTAGGCTTTCCCTTCGGGGACAAAGTGACAGGTGGTGCATGGCTGTCGTCAGCTCGTGTCGTGAGATGTTGGGTTAAGTCCCGCAACGAGCGCAACCCTTGTTGTCAGTTGCCAGCATTAAGTTGGGCACTCTGGCGAGACTGCCGGTGACAAACCGGA
>MG|4|V67|F|10|99.55|Firmicutes|Bacilli|Lactobacillales|Lactobacillaceae|Lactobacillus|salivarius|
GGTTTAATTCGAAGCAACGCGAAGAACCTTACCAGGTCTTGACATCCTTTGACCACCTAAGAGATTAGGCTTTCCCTTCGGGGGACAAAGTGACAGGTGGTGCATGGCTGTCGTCAGCTCGTGTCGTGAGATGTTGGGTTAAGTCCCGCAACGAGCGCAACCCTTGTTGTCAGTTGCCAGCATTAAGTTGGGCACTCTGGCGAGACTGCCGGTGACAAACCGGA
>MG|4|V67|F|12|99.1|Firmicutes|Bacilli|Lactobacillales|Lactobacillaceae|Lactobacillus|salivarius|
GGTTTAATTCGAAGCAACGCGAAGAACCTTACCAGGTCTTGACATCCTTTGACCACCTAAGAGATTAGGCTTTCCCTTCGGGGACAAAGTGACAGGTGGTGCATGGCTGTCGTCAGCTCGTGTCGTGAGATGTTGGGTTAAGTCCCGCAACGAGCGCAACCCTTGTTGTCAGTTGCCAGCATTAAGTTGGGCACTCTAGTGAGACTGCCGGTGACAAACCGGA
>MG|4|V67|R|18|99.1|Firmicutes|Bacilli|Lactobacillales|Lactobacillaceae|Lactobacillus|salivarius|
TCCGGTTTGTCACCGGCAGTCTCGCCAGAGTGCCCAACTGAATGATGGCAACTGACAACAAGGGTTGCGCTCGTTGCGGGACTTAACCCAACATCTCACGACACGAGCTGACGACAGCCATGCACCACCTGTCACTTTGTCCCCGAAGGGAAAGCCTAATCTCTTAGGTGGTCAAAGGATGTCAAGACCTGGTAAGGTTCTTCGCGTTGCTTCGAATTAAACC
>MG|4|V67|R|11|99.1|Firmicutes|Bacilli|Lactobacillales|Lactobacillaceae|Lactobacillus|salivarius|
TCCGGTTTGTCACCGGCAGTCTCGCCAGAGTGCCCAACTTAATGCTGGCAACTGACAACAAGGGTTGCGCTCGTTGCGGGACTTAACCCAACATCTCACGACACGAGCTGACGACAGCCATGCACCACCTGTCACTTTGTCCCCGAAGGGAAAACCTAATCTCTTAGGTGGTCAAAAGATGTCAAGACCTGGTAAGGTTCTTCGCGTTGCTTCGAATTAAACC
>MG|4|V67|F|14|99.1|Firmicutes|Bacilli|Lactobacillales|Lactobacillaceae|Lactobacillus|salivarius|
GGTTTAATTCGAAGCAACGCGAAGAACCTTACCAGGTCTTGACATCTTTTGACCACCTAAGAGATTAGGTTTTCCCTTCGGGGACAAAGTGACAGGTGGTGCATGGCTGTCGTCAGCTCGTGTCGTGAGATGTTGGGTTAAGTCCCGCAACGAGCGCAACCCTTGTTGTCAGTTGCCAGCATTAAGTTGGGCACTCTGGCGAGACTGCCGGTGACAAACCGGA
>MG|4|V67|R|48|99.55|Firmicutes|Bacilli|Lactobacillales|Lactobacillaceae|Lactobacillus|salivarius|
TCCGGTTTGTCACCGGCAGTCTCGCCAGAGTGCCCAACTTAATGCTGGCAACTGACAACAAGGGTTGCGCTCGTTGCGGGACTTAACCCAACATCTCACGACACGAGCTGACGACAGCCATGCACCACCTGTCACTTTGTCCCCGAAGGGAAATCCTAATCTCTTAGGTGGTCAAAGGATGTCAAGACCTGGTAAGGTTCTTCGCGTTGCTTCGAATTAAACC
>MG|4|V67|F|458|100.0|Firmicutes|Bacilli|Lactobacillales|Lactobacillaceae|Lactobacillus|salivarius|
GGTTTAATTCGAAGCAACGCGAAGAACCTTACCAGGTCTTGACATCCTTTGACCACCTAAGAGATTAGGCTTTCCCTTCGGGGACAAAGTGACAGGTGGTGCATGGCTGTCGTCAGCTCGTGTCGTGAGATGTTGGGTTAAGTCCCGCAACGAGCGCAACCCTTGTTGTCAGTTGCCAGCATTAAGTTGGGCACTCTGGCGAGACTGCCGGTGACAAACCGGAG
>MG|4|V67|F|11|99.55|Firmicutes|Bacilli|Lactobacillales|Lactobacillaceae|Lactobacillus|salivarius|
GGTTTAATTCGAAGCAACGCGAAGAACCTTACCAGGTCTTGACATCTTTTGACCACCTAAGAGATTAGGCTTTCCCTTCGGGGACAAAGTGACAGGTGGTGCATGGCTGTCGTCAGCTCGTGTCGTGAGATGTTGGGTTAAGTCCCGCAACGAGCGCAACCCTTGTTGTCAGTTGCCAGCATTAAGTTGGGCACTCTGGCGAGACTGCCGGTGACAAACCGGA
>MG|4|V67|F|14|99.1|Firmicutes|Bacilli|Lactobacillales|Lactobacillaceae|Lactobacillus|sp.|
GGTTTAATTCGAAGCAACGCGAAGAACCTTACCAGGTCTTGACATCCTGTGACAATTCTAGAGATAGAACTTTCCCTTCGGGGACACAGTGACAGGTGGTGCATGGCTGTCGTCAGCTCGTGTCGTGAGATGTTGGGTTAAGTCCCGCAACGAGCGCAACCCTTGTCTTTAGTTGCCATCATTAAGTTGGGCACTCTAGAGAGACTGCCGGTGACAAACCGGA
>MG|4|V67|F|45|97.31|Firmicutes|Bacilli|Lactobacillales|Lactobacillaceae|Lactobacillus|ingluviei|
GGTTTAATTCGAAGCTACGCGAAGAACCTTACCAGGTCTTGACATCTTGCGCCAACCCTAGAGATAGGGCGTTCCCTTCGGGGACGCAATGACAGGTGGTGCATGGTCGTCGTCAGCTCGTGTCGTGAGATGTTGGGTTAAGTCCCGCAACGAGCGCAACCCTTGTTGTCAGTTGCCAGCATTAAGTTGGGCACTCTGGCGAGACTGCCGGTGACAAACCGGA
>MG|4|V67|F|139|99.55|Firmicutes|Bacilli|Lactobacillales|Lactobacillaceae|Lactobacillus|Lactobacillus panis / Lactobacillus pontis|
GGTTTAATTCGAAGCTACGCGAAGAACCTTACCAGGTCTTGACATCTTGCGCTAACCTAAGAGATTAGGCGTTCCCTTCGGGGACGCAATGACAGGTGGTGCATGGTCGTCGTCAGCTCGTGTCGTGAGATGTTGGGTTAAGTCCCGCAACGAGCGCAACCCTTGTTACTAGTTGCCAGCATTAAGTTGGGCACTCTAGTGAGACTGCCGGTGACAAACCGGA
>MG|4|V67|F|10|99.55|Firmicutes|Bacilli|Lactobacillales|Lactobacillaceae|Lactobacillus|Lactobacillus panis / Lactobacillus pontis|
GGTTTAATTCGAAGCTACGCGAAGAACCTTACCAGGTCTTGACATCTTGCGCTAACCTAAGAGATTAGGCGTTCCCTTCGGGGACGCAATGACAGGTGGTGCATGGTCGTCGTCAGCTCGTGTCGTGAGATGTTGGGTTAAGTCCCGCAACGAGCGCAACCCTTGTTACTAGTTGCCAGCATTCAGTTGGGCACTCTAGTGAGACTGCCGGTGACAAGCCGGA
>MG|4|V67|F|29|97.31|Firmicutes|Bacilli|Lactobacillales|Lactobacillaceae|Lactobacillus|ingluviei|
GGTTTAATTCGAAGCTACGCGAAGAACCTTACCAGGTCTTGACATCTTGCGCCAACCCTAGAGATAGGGCGTTCCCTTCGGGGACGCAATGACAGGTGGTGCATGGTCGTCGTCAGCTCGTGTCGTGAGATGTTGGGTTAAGTCCCGCAACGAGCGCAACCCTTGTTGCTAGTTGCCATCATTAAGTTGGGGACTCTAGCGAGACTGCCGGTGACAAGCCGGA
>MG|4|V67|F|27|97.24|Firmicutes|Bacilli|Lactobacillales|Lactobacillaceae|Lactobacillus|ingluviei|
GGTTTAATTCGAAGCTACGCGAAGAACCTTACCAGGTCTTGACATCTTGCGCCAACCCTAGAGATAGGGCGTTCCCTTCGGGGACGCAATGACAGGTGGTGCATGGTCGTCGTCAGCTCGTGTCGTGAGATGTTGGGTTAAGTCCCGCAACGAGCGCAACCCTTGTTACTAGTTACCATCATTAAGTTGGGGACTCTAGCGAGACTGCCAGTGACAAGCTGGA
>MG|4|V67|F|10|98.65|Firmicutes|Bacilli|Lactobacillales|Lactobacillaceae|Lactobacillus|oris|
GGTTTAATTCGAAGCTACGCGAAGAACCTTACCAGGTCTTGACATCTTGCGCCAACCTCAGAGATGAGGCGTTCCCTTCGGGGACGCAAAGACAGGTGGTGCATGGTCGTCGTCAGCTCGTGTCGTGAGATGTTGGGTTAAGTCCCGCAACGAGCGCAACCCTTGTTATTAGTTGCCAGCATTAAGTTGGGCACTCTAATGAGACTGCCGGTGACAAACCGGA
>MG|4|V67|F|40|97.76|Firmicutes|Bacilli|Lactobacillales|Lactobacillaceae|Lactobacillus|jensenii|
GGTTTAATTCGAAGCAACGCGAAGAACCTTACCAGGTCTTGACATCCTTTGACCACCTAAGAGATTAGGCTTTCCCTTCGGGGACAAAGTGACAGGTGGTGCATGGCTGTCGTCAGCTCGTGTCGTGAGATGTTGGGTTAAGTCCCGCAACGAGCGCAACCCTTGTTACTAGTTGCCAGCATTCAGTTGGGCACTCTAGTGAGACTGCCGGTGACAAACCGGA
>MG|4|V67|R|88|99.55|Firmicutes|Bacilli|Lactobacillales|Lactobacillaceae|Lactobacillus|Lactobacillus panis / Lactobacillus pontis / Lactobacillus psittaci|
TCCGGTTTGTCACCGGCAGTCTCACTAGAGTGCCCAACTAAATGCTGGCAACTAGTAACAAGGGTTGCGCTCGTTGCGGGACTTAACCCAACATCTCACGACACGAGCTGACGACGACCATGCACCACCTGTCATTGCGTCCCCGAAGGGAACGCCTAATCTCTTAGGTTAGCGCAAGATGTCAAGACCTGGTAAGGTTCTTCGCGTAGCTTCGAATTAAACC
>MG|4|V67|F|12|98.16|Firmicutes|Bacilli|Lactobacillales|Lactobacillaceae|Lactobacillus|johnsonii|
GGTTTAATTCGAAGCAACGCGAAGAACCTTACCAGGTCTTGACATCCAGTGCAAACCTAAGAGATTAGGTGTTCCCTTCGGGGACGCTGAGACAGGTGGTGCATGGCTGTCGTCAGCTCGTGTCGTGAGATGTTGGGTTAAGTCCCGCAACGAGCGCAACCCTTGTCATTAGTTGCCATCATTAAGTTGGGGACTCTAGCGAGACTGCCAGTGACAAGCTGGA
>MG|4|V67|F|22|99.55|Firmicutes|Bacilli|Lactobacillales|Lactobacillaceae|Lactobacillus|Lactobacillus panis / Lactobacillus pontis|
GGCTTAATTCGAAGCAACGCGAAGAACCTTACCAGGTCTTGACATCTTGCGCTAACCTAAGAGATTAGGCGTTCCCTTCGGGGACGCAATGACAGGTGGTGCATGGTCGTCGTCAGCTCGTGTCGTGAGATGTTGGGTTAAGTCCCGCAACGAGCGCAACCCTTGTTACTAGTTGCCAGCATTCAGTTGGGCACTCTAGTGAGACTGCCGGTGACAAACCGGA
>MG|4|V67|F|10|97.31|Firmicutes|Bacilli|Lactobacillales|Lactobacillaceae|Lactobacillus|kimchicus|
GGTTTAATTCGAAGCTACGCGAAGAACCTTACCAGGTCTTGACATCTTGCGCTAACCTAAGAGATTAGGCTTTCCCTTCGGGGACAAAGTGACAGGTGGTGCATGGCTGTCGTCAGCTCGTGTCGTGAGATGTTGGGTTAAGTCCCGCAACGAGCGCAACCCTTGTTGTCAGTTGCCAGCATTAAGTTGGGCACTCTGGCGAGACTGCCGGTGACAAACCGGA
>MG|4|V67|R|10|99.55|Firmicutes|Bacilli|Lactobacillales|Lactobacillaceae|Lactobacillus|Lactobacillus panis / Lactobacillus pontis|
TCCGGTTTGTCACCGGCAGTCTCACTAGAGTGCCCAACTGAATGCTGGCAACTAGTAACAAGGGTTGCGCTCGTTGCGGGACTTAACCCAACATCTCACGACACGAGCTGACGACGACCATGCACCACCTGTCATTGCGTCCCCGAAGGGAACGCCTAATCTCTTAGGTTAGCGCAAGATGTCAAGACCTGGTAAGGTTCTTCGCGTTGCTTCGAATTAAGCC
>MG|4|V67|F|12|99.11|Firmicutes|Bacilli|Lactobacillales|Lactobacillaceae|Lactobacillus|Lactobacillus gastricus / Lactobacillus ingluviei|
GGTTTAATTCGAAGCTACGCGAAGAACCTTACCAGGTCTTGACATCTTGCGCCAACCCTAGAGATAGGGCGTTCCCCTTCGGGGACGCAATGACAGGTGGTGCATGGTCGTCGTCAGCTCGTGTCGTGAGATGTTGGGTTAAGTCCCGCAACGAGCGCAACCCTTGTTACTAGTTGCCAGCATTTAGTTGGGCACTCTAGTGAGACTGCCGGTGACAAACCGGA
>MG|4|V67|F|11|97.76|Firmicutes|Bacilli|Lactobacillales|Lactobacillaceae|Lactobacillus|vaginalis|
GGTTTAATTCGAAGCAACGCGAAGAACCTTACCAGGTCTTGACATCTAGTGCCATCCTAAGAGATTAGGCGTTCCCTTCGGGGACGCAATGACAGGTGGTGCATGGTCGTCGTCAGCTCGTGTCGTGAGATGTTGGGTTAAGTCCCGCAACGAGCGCAACCCTTGTTACTAGTTGCCAGCATTCAGTTGGGCACTCTAGTGAGACTGCCGGTGACAAACCGGA
>MG|4|V67|F|47|98.21|Firmicutes|Bacilli|Lactobacillales|Lactobacillaceae|Lactobacillus|sp.|
GGTTTAATTCGAAGCAACGCGAAGAACCTTACCAGGTCTTGACATCTTTTGACCACCTAAGAGATTAGGTTTTCCCTTCGGGGACAAAATGACAGGTGGTGCATGGCTGTCGTCAGCTCGTGTCGTGAGATGTTGGGTTAAGTCCCGCAACGAGCGCAACCCTTGTTACTAGTTGCCAGCATTTAGTTGGGCACTCTAGTGAGACTGCCGGTGACAAACCGGA
>MG|4|V67|R|25|98.21|Firmicutes|Bacilli|Lactobacillales|Lactobacillaceae|Lactobacillus|sp.|
TCCGGTTTGTCACCGGCAGTCTCACTAGAGTGCCCAACTAAATGCTGGCAACTAGTAACAAGGGTTGCGCTCGTTGCGGGACTTAACCCAACATCTCACGACACGAGCTGACGACAGCCATGCACCACCTGTCATTTTGTCCCCGAAGGGAAAACCTAATCTCTTAGGTGGTCAAAAGATGTCAAGACCTGGTAAGGTTCTTCGCGTTGCTTCGAATTAAACC
>MG|4|V67|F|16|100.0|Firmicutes|Bacilli|Lactobacillales|Lactobacillaceae|Lactobacillus|Lactobacillus panis / Lactobacillus pontis|
GGTTTAATTCGAAGCTACGCGAAGAACCTTACCAGGTCTTGACATCTTGCGCTAACCTAAGAGATTAGGCGTTCCCTTCGGGGACGCAATGACAGGTGGTGCATGGTCGTCGTCAGCTCGTGTCGTGAGATGTTGGGTTAAGTCCCGCAACGAGCGCAACCCTTGTTACTAGTTGCCAGCATTCAGTTGGGCACTCTAGTGAGACTGCCGGTGACAAACCGGGA
>MG|4|V67|F|74|98.65|Firmicutes|Bacilli|Lactobacillales|Lactobacillaceae|Lactobacillus|ingluviei|
GGTTTAATTCGAAGCTACGCGAAGAACCTTACCAGGTCTTGACATCTTGCGCCAACCCTAGAGATAGGGCGTTCCCTTCGGGGACGCAATGACAGGTGGTGCATGGTCGTCGTCAGCTCGTGTCGTGAGATGTTGGGTTAAGTCCCGCAACGAGCGCAACCCTTGTTATTAGTTGCCAGCATTAAGTTGGGCACTCTAATGAGACTGCCGGTGACAAACCGGA
>MG|4|V67|F|11|99.55|Firmicutes|Bacilli|Lactobacillales|Lactobacillaceae|Lactobacillus|Lactobacillus gastricus / Lactobacillus ingluviei|
GGCTTAATTCGAAGCAACGCGAAGAACCTTACCAGGTCTTGACATCTTGCGCCAACCCTAGAGATAGGGCGTTCCCTTCGGGGACGCAATGACAGGTGGTGCATGGTCGTCGTCAGCTCGTGTCGTGAGATGTTGGGTTAAGTCCCGCAACGAGCGCAACCCTTGTTACTAGTTGCCAGCATTCAGTTGGGCACTCTAGTGAGACTGCCGGTGACAAACCGGA
>MG|4|V67|F|14|98.21|Firmicutes|Bacilli|Lactobacillales|Lactobacillaceae|Lactobacillus|panis|
GGTTTAATTCGAAGCTACGCGAAGAACCTTACCAGGTCTTGACATCTTGCGCTAACCTAAGAGATTAGGCGTTCCCTTCGGGGACGCAATGACAGGTGGTGCATGGTCGTCGTCAGCTCGTGTCGTGAGATGTTGGGTTAAGTCCCGCAACGAGCGCAACCCTTGTTACTAGTTGCCATCATTAAGTTGGGGACTCTAGCGAGACTGCCGGTGACAAGCCGGA
>MG|4|V67|F|14|97.76|Firmicutes|Bacilli|Lactobacillales|Lactobacillaceae|Lactobacillus|ingluviei|
GGTTTAATTCGAAGCTACGCGAAGAACCTTACCAGGTCTTGACATCTTGCGCCAACCCTAGAGATAGGGCGTTCCCTTCGGGGACGCAATGACAGGTGGTGCATGGTCGTCGTCAGCTCGTGTCGTGAGATGTTGGGTTAAGTCCCGCAACGAGCGCAACCCTTGTTACTAGTTGCCATCATTAAGTTGGGGACTCTAGCGAGACTGCCGGTGACAAGCCGGA
>MG|4|V67|R|110|100.0|Firmicutes|Bacilli|Lactobacillales|Lactobacillaceae|Lactobacillus|Lactobacillus frumenti / Lactobacillus secaliphilus|
TCCGGTTTGTCACCGGCAGTCTCACTAGAGTGCCCAACTGAATGCTGGCAACTAGTAACAAGGGTTGCGCTCGTTGCGGGACTTAACCCAACATCTCACGACACGAGCTGACGACGACCATGCACCACCTGTCATTGCGTCCCCGAAGGGAACGCCTCATCTCTGAGGTTAGCGCAAGATGTCAAGACCTGGTAAGGTTCTTCGCGTAGCTTCGAATTAAACC
>MG|4|V67|F|12|99.55|Firmicutes|Bacilli|Lactobacillales|Lactobacillaceae|Lactobacillus|Lactobacillus crispatus / Lactobacillus kefiranofaciens|
GGTTTAATTCGAAGCAACGCGAAGAACCTTACCAGGTCTTGACATCTAGTGCCATTTGTAGAGATACAAAGTTCCCTTCGGGGGACGCTAAGACAGGTGGTGCATGGCTGTCGTCAGCTCGTGTCGTGAGATGTTGGGTTAAGTCCCGCAACGAGCGCAACCCTTGTTATTAGTTGCCAGCATTAAGTTGGGCACTCTAATGAGACTGCCGGTGACAAACCGGA
>MG|4|V67|F|17|97.76|Firmicutes|Bacilli|Lactobacillales|Lactobacillaceae|Lactobacillus|panis|
GGTTTAATTCGAAGCTACGCGAAGAACCTTACCAGGTCTTGACATCTTGCGCTAACCTAAGAGATTAGGCGTTCCCTTCGGGGACGCAATGACAGGTGGTGCATGGTCGTCGTCAGCTCGTGTCGTGAGATGTTGGGTTAAGTCCCGCAACGAGCGCAACCCTTGTTGCTAGTTGCCATCATTAAGTTGGGGACTCTAGCGAGACTGCCGGTGACAAGCCGGA
>MG|4|V67|F|82|99.55|Firmicutes|Bacilli|Lactobacillales|Lactobacillaceae|Lactobacillus|Lactobacillus gastricus / Lactobacillus ingluviei|
GGTTTAATTCGAAGCTACGCGAAGAACCTTACCAGGTCTTGACATCTTGCGCCAACCCTAGAGATAGGGCGTTCCCTTCGGGGACGCAATGACAGGTGGTGCATGGTCGTCGTCAGCTCGTGTCGTGAGATGTTGGGTTAAGTCCCGCAACGAGCGCAACCCTTGTTACTAGTTGCCAGCATTAAGTTGGGCACTCTAGTGAGACTGCCGGTGACAAACCGGA
>MG|4|V67|R|13|99.55|Firmicutes|Bacilli|Lactobacillales|Lactobacillaceae|Lactobacillus|Lactobacillus panis / Lactobacillus pontis|
TCCGGTTTATCACCGGCAGTCTCACTAGAGTGCCCAACTGAATGCTGGCAACTAGTAACAAGGGTTGCGCTCGTTGCGGGACTTAACCCAACATCTCACGACACGAGCTGACGACGACCATGCACCACCTGTCATTGCGTCCCCGAAGGGAACGCCTAATCTCTTAGGTTAGCGCAAGATGTCAAGACCTGGTAAGGTTCTTCGCGTAGCTTCGAATTAAACC
>MG|4|V67|F|48|98.65|Firmicutes|Bacilli|Lactobacillales|Lactobacillaceae|Lactobacillus|ingluviei|
GGTTTAATTCGAAGCAACGCGAAGAACCTTACCAGGTCTTGACATCTTGCGCCAACCCTAGAGATAGGGCGTTCCCTTCGGAGACGCAATGACAGGTGGTGCATGGTCGTCGTCAGCTCGTGTCGTGAGATGTTGGGTTAAGTCCCGCAACGAGCGCAACCCTTGTTACTAGTTGCCAGCATTTAGTTGGGCACTCTAGTGAGACTGCCGGTGACAAACCGGA
>MG|4|V67|F|44|99.55|Firmicutes|Bacilli|Lactobacillales|Lactobacillaceae|Lactobacillus|Lactobacillus panis / Lactobacillus pontis|
GGTTTAATTCGAAGCTACGCGAAGAACCTTACCAGGTCTTGACATCTTGCGCTAACCTAAGAGATTAGGCGTTCCCTTCGGGGGACGCAATGACAGGTGGTGCATGGTCGTCGTCAGCTCGTGTCGTGAGATGTTGGGTTAAGTCCCGCAACGAGCGCAACCCTTGTTACTAGTTGCCAGCATTCAGTTGGGCACTCTAGTGAGACTGCCGGTGACAAACCGGA
>MG|4|V67|F|20|98.67|Firmicutes|Bacilli|Lactobacillales|Lactobacillaceae|Lactobacillus|ingluviei|
GGTTTAATTCGAAGCTACGCGAAGAACCTTACCAGGTCTTGACATCTTGCGCCAACCCTAGAGATAGGGGCGTTCCCTTCGGGGGACGCAATGACAGGTGGTGCATGGTCGTCGTCAGCTCGTGTCGTGAGATGTTGGGTTAAGTCCCGCAACGAGCGCAACCCTTGTTACTAGTTGCCAGCATTTAGTTGGGCACTCTAGTGAGACTGCCGGTGACAAACCGGA
>MG|4|V67|R|21|98.65|Firmicutes|Bacilli|Lactobacillales|Lactobacillaceae|Lactobacillus|crispatus|
TCCGGTTTGTCACCGGCAGTCTCACTAGAGTGCCCAACTGAATGCTGGCAACTAGTAACAAGGGTTGCGCTCGTTGCGGGACTTAACCCAACATCTCACGACACGAGCTGACGACAGCCATGCACCACCTGTCTTAGCGTCCCCGAAGGGAACTTTGTATCTCTACAAATGGCACTAGATGTCAAGACCTGGTAAGGTTCTTCGCGTTGCTTCGAATTAAACC
>MG|4|V67|F|69|99.55|Firmicutes|Bacilli|Lactobacillales|Lactobacillaceae|Lactobacillus|Lactobacillus gastricus / Lactobacillus ingluviei|
GGTTTAATTCGAAGCAACGCGAAGAACCTTACCAGGTCTTGACATCTTGCGCCAACCCTAGAGATAGGGCGTTCCCTTCGGGGACGCAATGACAGGTGGTGCATGGTCGTCGTCAGCTCGTGTCGTGAGATGTTGGGTTAAGTCCCGCAACGAGCGCAACCCTTGTTACTAGTTGCCAGCATTCAGTTGGGCACTCTAGTGAGACTGCCGGTGACAAACCGGAG
>MG|4|V67|R|136|100.0|Firmicutes|Bacilli|Lactobacillales|Lactobacillaceae|Lactobacillus|Lactobacillus antri / Lactobacillus oris|
TCCGGTTTGTCACCGGCAGTCTCACTAGAGTGCCCAACTGAATGCTGGCAACTAGTAACAAGGGTTGCGCTCGTTGCGGGACTTAACCCAACATCTCACGACACGAGCTGACGACGACCATGCACCACCTGTCTTTGCGTCCCCGAAGGGAACGCCTCATCTCTGAGGTTGGCGCAAGATGTCAAGACCTGGTAAGGTTCTTCGCGTAGCTTCGAATTAAACC
>MG|4|V67|F|11|97.7|Firmicutes|Bacilli|Lactobacillales|Lactobacillaceae|Lactobacillus|panis|
GGTTTAATTCGAAGCTACGCGAAGAACCTTACCAGGTCTTGACATCTTGCGCTAACCTAAGAGATTAGGCGTTCCCTTCGGGGACGCAATGACAGGTGGTGCATGGTCGTCGTCAGCTCGTGTCGTGAGATGTTGGGTTAAGTCCCGCAACGAGCGCAACCCTTGTTACTAGTTACCATCATTAAGTTGGGGACTCTAGCGAGACTGCCAGTGACAAGCTGGA
>MG|4|V67|F|178|99.1|Firmicutes|Bacilli|Lactobacillales|Lactobacillaceae|Lactobacillus|Lactobacillus gastricus / Lactobacillus ingluviei|
GGTTTAATTCGAAGCAACGCGAAGAACCTTACCAGGTCTTGACATCTTGCGCCAACCCTAGAGATAGGGCGTTCCCTTCGGGGACGCAATGACAGGTGGTGCATGGTCGTCGTCAGCTCGTGTCGTGAGATGTTGGGTTAAGTCCCGCAACGAGCGCAACCCTTGTTACTAGTTGCCAGCATTTAGTTGGGCACTCTAGTGAGACTGCCGGTGACAAACCGGA
>MG|4|V67|R|119|99.1|Firmicutes|Bacilli|Lactobacillales|Lactobacillaceae|Lactobacillus|Lactobacillus gastricus / Lactobacillus ingluviei|
TCCGGTTTGTCACCGGCAGTCTCACTAGAGTGCCCAACTAAATGCTGGCAACTAGTAACAAGGGTTGCGCTCGTTGCGGGACTTAACCCAACATCTCACGACACGAGCTGACGACGACCATGCACCACCTGTCATTGCGTCTCCGAAGGGAACGCCCTATCTCTAGGGTTGGCGCAAGATGTCAAGACCTGGTAAGGTTCTTCGCGTAGCTTCGAATTAAACC
>MG|4|V67|F|10|99.55|Firmicutes|Bacilli|Lactobacillales|Lactobacillaceae|Lactobacillus|Lactobacillus panis / Lactobacillus pontis|
GGTTTAATTCGAAGCTACGCGAAGAACCTTACCAGGTCTTGACATCTTGCGCTAACCTAAGAGATTAGGCGTTCCCTTCGGGGACGCAATGACAGGTGGTGCATGGTCGTCGTCAGCTCGTGTCGTGAGATGTTGGGTTAAGTCCCGCAACGAGCGCAACCCTTGTTACTAGTTGCCAGCATTCAGTTGGGCACTCTAGTGAGACTGCCGGTGATAAACCGGA
>MG|4|V67|F|13|99.55|Firmicutes|Bacilli|Lactobacillales|Lactobacillaceae|Lactobacillus|Lactobacillus gastricus / Lactobacillus ingluviei|
GGCTTAATTCGAAGCTACGCGAAGAACCTTACCAGGTCTTGACATCTTGCGCCAACCCTAGAGATAGGGCGTTCCCTTCGGGGACGCAATGACAGGTGGTGCATGGTCGTCGTCAGCTCGTGTCGTGAGATGTTGGGTTAAGTCCCGCAACGAGCGCAACCCTTGTTACTAGTTGCCAGCATTTAGTTGGGCACTCTAGTGAGACTGCCGGTGACAAACCGGA
>MG|4|V67|F|11|99.1|Firmicutes|Bacilli|Lactobacillales|Lactobacillaceae|Lactobacillus|Lactobacillus gastricus / Lactobacillus ingluviei|
GGTTTAATTCGAAGCTACGCGAAGAACCTTACCAGGTCTTGACATCTTGCGCCAACCCTAGAGATAGGGCGTTCCCTTCGGAGACGCAATGACAGGTGGTGCATGGTCGTCGTCAGCTCGTGTCGTGAGATGTTGGGTTAAGTCCCGCAACGAGCGCAACCCTTGTTACTAGTTGCCAGCATTAAGTTGGGCACTCTAGTGAGACTGCCGGTGACAAACCGGA
>MG|4|V67|F|12|99.55|Firmicutes|Bacilli|Lactobacillales|Lactobacillaceae|Lactobacillus|Lactobacillus panis / Lactobacillus pontis|
GGTTTAATTCGAAGCTACGCGAAGAACCTTACCAGGTCTTGACATCTTGCGCTAACCTAAGAGATTAGGCGTTCCCTTCGGGGACGCAATGACAGGTGGTGCATGGTCGTCGTCAGCTCGTGTCGTGAGATGTTGGGTTAAGTCCCGCAACGAGCGCAACCCTTGTTACTAGTTGCCAGCATTCAGTTGGGGCACTCTAGTGAGACTGCCGGTGACAAACCGGA
>MG|4|V67|F|20|100.0|Firmicutes|Bacilli|Lactobacillales|Lactobacillaceae|Lactobacillus|Lactobacillus panis / Lactobacillus pontis|
GGCTTAATTCGAAGCTACGCGAAGAACCTTACCAGGTCTTGACATCTTGCGCTAACCTAAGAGATTAGGCGTTCCCTTCGGGGACGCAATGACAGGTGGTGCATGGTCGTCGTCAGCTCGTGTCGTGAGATGTTGGGTTAAGTCCCGCAACGAGCGCAACCCTTGTTACTAGTTGCCAGCATTCAGTTGGGCACTCTAGTGAGACTGCCGGTGACAAACCGGA
>MG|4|V67|F|24|97.76|Firmicutes|Bacilli|Lactobacillales|Lactobacillaceae|Lactobacillus|kimchicus|
GGTTTAATTCGAAGCTACGCGAAGAACCTTACCAGGTCTTGACATCTTGCGCTAACCTAAGAGATTAGGCGTTCCCTTCGGGGACGCAATGACAGGTGGTGCATGGTCGTCGTCAGCTCGTGTCGTGAGATGTTGGGTTAAGTCCCGCAACGAGCGCAACCCTTGTTGTCAGTTGCCATCATTCAGTTGGGCACTCTGGCGAGACTGCCGGTGACAAACCGGA
>MG|4|V67|F|26|97.31|Firmicutes|Bacilli|Lactobacillales|Lactobacillaceae|Lactobacillus|panis|
GGTTTAATTCGAAGCTACGCGAAGAACCTTACCAGGTCTTGACATCTTGCGCTAACCTAAGAGATTAGGCGTTCCCTTCGGGGACGCAATGACAGGTGGTGCATGGTCGTCGTCAGCTCGTGTCGTGAGATGTTGGGTTAAGTCCCGCAACGAGCGCAACCCCTGTTGCTAGTTGCCATCATTAAGTTGGGGACTCTAGCGAGACTGCCGGTGACAAGCCGGA
>MG|4|V67|F|17|99.1|Firmicutes|Bacilli|Lactobacillales|Lactobacillaceae|Lactobacillus|Lactobacillus panis / Lactobacillus pontis|
GGTTTAATTCGAGCTACGCGAAGAACCTTACCAGGTCTTGACATCTTGCGCTAACCTAAGAGATTAGGCGTTCCCTTCGGGGACGCAATGACAGGTGGTGCATGGTCGTCGTCAGCTCGTGTCGTGAGATGTTGGGTTAAGTCCCGCAACGAGCGCAACCCTTGTTACTAGTTGCCAGCATTAAGTTGGGCACTCTAGTGAGACTGCCGGTGACAAACCGGA
>MG|4|V67|F|22|97.31|Firmicutes|Bacilli|Lactobacillales|Lactobacillaceae|Lactobacillus|aviarius|
GGTTTAATTCGAAGCAACGCGAAGAACCTTACCAGGTCTTGACATCTTTTGACCACCTAAGAGATTAGGTTTTCCCTTCGGGGACAAAATGACAGGTGGTGCATGGCTGTCGTCAGCTCGTGTCGTGAGATGTTGGGTTAAGTCCCGCAACGAGCGCAACCCCTGTTGCTAGTTGCCATCATTAAGTTGGGGACTCTAGCGAGACTGCCGGTGACAAGCCGGA
>MG|4|V67|F|48|99.11|Firmicutes|Bacilli|Lactobacillales|Lactobacillaceae|Lactobacillus|Lactobacillus gastricus / Lactobacillus ingluviei|
GGTTTAATTCGAAGCTACGCGAAGAACCTTACCAGGTCTTGACATCTTGCGCCAACCCTAGAGATAGGGCGTTCCCTTCGGGGGACGCAATGACAGGTGGTGCATGGTCGTCGTCAGCTCGTGTCGTGAGATGTTGGGTTAAGTCCCGCAACGAGCGCAACCCTTGTTACTAGTTGCCAGCATTTAGTTGGGCACTCTAGTGAGACTGCCGGTGACAAACCGGA
>MG|4|V67|F|13|97.31|Firmicutes|Bacilli|Lactobacillales|Lactobacillaceae|Lactobacillus|mucosae|
GGTTTAATTCGAAGCTACGCGAAGAACCTTACCAGGTCTTGACATCTTGCGCCAACCCTAGAGATAGGGCGTTTCCTTCGGGAACGCAATGACAGGTGGTGCATGGTCGTCGTCAGCTCGTGTCGTGAGATGTTGGGTTAAGTCCCGCAACGAGCGCAACCCTTGTTGTCAGTTGCCATCATTCAGTTGGGCACTCTGGCGAGACTGCCGGTGACAAACCGGA
>MG|4|V67|F|13|99.1|Firmicutes|Bacilli|Lactobacillales|Lactobacillaceae|Lactobacillus|Lactobacillus crispatus / Lactobacillus kefiranofaciens|
GGTTTAATTCGAAGCAACGCGAAGAACCTTACCAGGTCTTGACATCTAGTGCCATTTGTAGAGATACAAAGTTCCCTTCGGGGACGCTAAGACAGGTGGTGCATGGCTGTCGTCAGCTCGTGTCGTGAGATGTTGGGTTAAGTCCCGCAACGAGCGCAACCCTTGTTACTAGTTGCCAGCATTAAGTTGGGCACTCTAGTGAGACTGCCGGTGACAAACCGGA
>MG|4|V67|F|17|98.21|Firmicutes|Bacilli|Lactobacillales|Lactobacillaceae|Lactobacillus|jensenii|
GGTTTAATTCGAAGCAACGCGAAGAACCTTACCAGGTCTTGACATCCTTTGACCACCTAAGAGATTAGGTTTTCCCTTCGGGGACAAAGTGACAGGTGGTGCATGGCTGTCGTCAGCTCGTGTCGTGAGATGTTGGGTTAAGTCCCGCAACGAGCGCAACCCTTGTTACTAGTTGCCAGCATTCAGTTGGGCACTCTAGTGAGACTGCCGGTGACAAACCGGA
>MG|4|V67|F|18|97.31|Firmicutes|Bacilli|Lactobacillales|Lactobacillaceae|Lactobacillus|vaginalis|
GGTTTAATTCGAAGCTACGCGAAGAACCTTACCAGGTCTTGACATCTTGCGCTAACCTAAGAGATTAGGCGTTCCCTTCGGGGACGCAATGACAGGTGGTGCATGGTCGTCGTCAGCTCGTGTCGTGAGATGTTGGGTTAAGTCCCGCAACGAGCGCAACCCTTATTGTTAGTTGCCATCATTCAGTTGGGCACTCTAGCAAGACTGCCGGTGACAAACCGGA
>MG|4|V67|R|1046|100.0|Firmicutes|Bacilli|Lactobacillales|Lactobacillaceae|Lactobacillus|Lactobacillus panis / Lactobacillus pontis|
TCCGGTTTGTCACCGGCAGTCTCACTAGAGTGCCCAACTGAATGCTGGCAACTAGTAACAAGGGTTGCGCTCGTTGCGGGACTTAACCCAACATCTCACGACACGAGCTGACGACGACCATGCACCACCTGTCATTGCGTCCCCGAAGGGAACGCCTAATCTCTTAGGTTAGCGCAAGATGTCAAGACCTGGTAAGGTTCTTCGCGTAGCTTCGAATTAAACC
>MG|4|V67|F|15|98.65|Firmicutes|Bacilli|Lactobacillales|Lactobacillaceae|Lactobacillus|salivarius|
GGTTTAATTCGAAGCAACGCGAAGAACCTTACCAGGTCTTGACATCCTTTGACCACCTAAGAGATTAGGCTTTCCCTTCGGGGACAAAGTGACAGGTGGTGCATGGCTGTCGTCAGCTCGTGTCGTGAGATGTTGGGTTAAGTCCCGCAACGAGCGCAACCCTTGTTGTCAGTTGCCATCATTCAGTTGGGCACTCTGGCGAGACTGCCGGTGATAAACCGGA
>MG|4|V67|R|18|97.76|Firmicutes|Bacilli|Lactobacillales|Lactobacillaceae|Lactobacillus|jensenii|
TCCGGTTTGTCACCGGCAGTCTCACTAGAGTGCCCAACTGAATGCTGGCAACTAGTAACAAGGGTTGCGCTCGTTGCGGGACTTAACCCAACATCTCACGACACGAGCTGACGACAGCCATGCACCACCTGTCACTTTGTCCCCGAAGGGAAAGCCTAATCTCTTAGGTGGTCAAAGGATGTCAAGACCTGGTAAGGTTCTTCGCGTTGCTTCGAATTAAACC
>MG|4|V67|R|10|99.1|Firmicutes|Bacilli|Lactobacillales|Lactobacillaceae|Lactobacillus|Lactobacillus gastricus / Lactobacillus ingluviei|
TCCGGTTTGTCACCGGCAGTCTCACTAGAGTGCCCAACTGAATGCTGGCAACTAGTAACAAGGGTTGCGCTCGTTGCGGGACTTAACCCAACATCTCACGACACGAGCTGACGACGACCATGCACCACCTGTCATTGCGTCCCCGAAGGGAACGCCTAATCTCTAGGGTTGGCGCAAGATGTCAAGACCTGGTAAGGTTCTTCGCGTAGCTTCGAATTAAACC
>MG|4|V67|F|49|98.65|Firmicutes|Bacilli|Lactobacillales|Lactobacillaceae|Lactobacillus|crispatus|
GGTTTAATTCGAAGCAACGCGAAGAACCTTACCAGGTCTTGACATCTAGTGCCATTTGTAGAGATACAAAGTTCCCTTCGGGGACGCTAAGACAGGTGGTGCATGGCTGTCGTCAGCTCGTGTCGTGAGATGTTGGGTTAAGTCCCGCAACGAGCGCAACCCTTGTTACTAGTTGCCAGCATTCAGTTGGGCACTCTAGTGAGACTGCCGGTGACAAACCGGA
>MG|4|V67|F|10|100.0|Firmicutes|Bacilli|Lactobacillales|Lactobacillaceae|Lactobacillus|Lactobacillus crispatus / Lactobacillus kefiranofaciens|
GGCTTAATTCGAAGCAACGCGAAGAACCTTACCAGGTCTTGACATCTAGTGCCATTTGTAGAGATACAAAGTTCCCTTCGGGGACGCTAAGACAGGTGGTGCATGGCTGTCGTCAGCTCGTGTCGTGAGATGTTGGGTTAAGTCCCGCAACGAGCGCAACCCTTGTTATTAGTTGCCAGCATTAAGTTGGGCACTCTAATGAGACTGCCGGTGACAAACCGGA
>MG|4|V67|F|13|98.62|Firmicutes|Bacilli|Lactobacillales|Lactobacillaceae|Lactobacillus|vaginalis|
GGTTTAATTCGAAGCTACGCGAAGAACCTTACCAGGTCTTGACATCTTGCGCTAACCTAAGAGATTAGGCGTTCCCTTCGGGGACGCAATGACAGGTGGTGCATGGTCGTCGTCAGCTCGTGTCGTGAGATGTTGGGTTAAGTCCCGCAACGAGCGCAACCCTTGTTACTAGTTGCCAGCATTCAGTTGGGGACTCTAGCGAGACTGCCAGTGACAAGCTGGA
>MG|4|V67|F|11|99.1|Firmicutes|Bacilli|Lactobacillales|Lactobacillaceae|Lactobacillus|Lactobacillus gastricus / Lactobacillus ingluviei|
GGTTTAATTCGAAGCTACGCGAAGAACCTTACCAGGTCTTGACATCTTGCGCCAACCCTAGAGATAAGGCGTTCCCTTCGGGGACGCAATGACAGGTGGTGCATGGTCGTCGTCAGCTCGTGTCGTGAGATGTTGGGTTAAGTCCCGCAACGAGCGCAACCCTTGTTACTAGTTGCCAGCATTAAGTTGGGCACTCTAGTGAGACTGCCGGTGACAAACCGGA
>MG|4|V67|F|11|99.54|Firmicutes|Bacilli|Lactobacillales|Lactobacillaceae|Lactobacillus|Lactobacillus gastricus / Lactobacillus ingluviei|
GGTTTAATTCGAAGCTACGCGAAGAACCTTACCAGGTCTTGACATCTTGCGCCAACCCTAGAGATAGGGCGTTCCCTTCGGGGACGCAATGACAGGTGGTGCATGGTCGTCGTCAGCTCGTGTCGTGAGATGTTGGGTTAAGTCCCGCAACGAGCGCAACCCTTGTTACTAGTTGCCAGCATTTAGTTGGGCACTCTAGTGAGACTGCCGGTGACAAGCTGGA
>MG|4|V67|F|13|97.76|Firmicutes|Bacilli|Lactobacillales|Lactobacillaceae|Lactobacillus|salivarius|
GGTTTAATTCGAAGCAACGCGAAGAACCTTACCAAGTCTTGACATCCTTTGACCACCCTAGAGATAGGGCTTTCCCTTCGGGGACAAAGTGACAGGTGGTGCATGGTTGTCGTCAGCTCGTGTCGTGAGATGTTGGGTTAAGTCCCGCAACGAGCGCAACCCTTGTTGTCAGTTGCCAGCATTAAGTTGGGCACTCTGGCGAGACTGCCGGTGACAAACCGGA
>MG|4|V67|R|25|97.76|Firmicutes|Bacilli|Lactobacillales|Lactobacillaceae|Lactobacillus|sp.|
TCCGGTTTGTCACCGGCAGTCTCATTAGAGTGCCCAACTTAATGCTGGCAACTAATAACAAGGGTTGCGCTCGTTGCGGGACTTAACCCAACATCTCACGACACGAGCTGACGACAGCCATGCACCACCTGTCATTTTGTCCCCGAAGGGAAAACCTAATCTCTTAGGTGGTCAAAAGATGTCAAGACCTGGTAAGGTTCTTCGCGTTGCTTCGAATTAAACC
>MG|4|V67|R|47|98.21|Firmicutes|Bacilli|Lactobacillales|Lactobacillaceae|Lactobacillus|sp.|
TCCGGTTTGTCACCGGCAGTCTCACTAGAGTGCCCAACTGAATGCTGGCAACTAGTAACAAGGGTTGCGCTCGTTGCGGGACTTAACCCAACATCTCACGACACGAGCTGACGACAGCCATGCACCACCTGTCATTTTGTCCCCGAAGGGAAAACCTAATCTCTTAGGTGGTCAAAAGATGTCAAGACCTGGTAAGGTTCTTCGCGTTGCTTCGAATTAAACC
>MG|4|V67|F|25|97.31|Firmicutes|Bacilli|Lactobacillales|Lactobacillaceae|Lactobacillus|vaginalis|
GGTTTAATTCGAAGCAACGCGAAGAACCTTACCAGGTCTTGACATCTTTTGACCACCTAAGAGATTAGGCGTTCCCTTCGGGGACGCAATGACAGGTGGTGCATGGTCGTCGTCAGCTCGTGTCGTGAGATGTTGGGTTAAGTCCCGCAACGAGCGCAACCCTTGTTACTAGTTGCCAGCATTCAGTTGGGCACTCTAGTGAGACTGCCGGTGACAAACCGGA
>MG|4|V67|F|10|97.13|Firmicutes|Bacilli|Lactobacillales|Lactobacillaceae|Lactobacillus|vaginalis|
GGTTTAATTCGAAGCTACGCGAAGAACCTTACCAGGTCTTGACATCTTGCGCTAACCTAAGAGATTAGGCGTTCCCTTCGGGGACGCAATGACAGGTGGTGCATGGTCGTCGTCAGCTCGTGTCGTGAGATGTTGGGTTAAGTCCCGCAACGAGCGCAACCCTTGTTGCCAGTTGCCAGCATTAGGTTGGGGACTCTGGCGAGACTGCCTCTGCAAGGAGGA
>MG|4|V67|R|20|99.55|Firmicutes|Bacilli|Lactobacillales|Lactobacillaceae|Lactobacillus|Lactobacillus gastricus / Lactobacillus ingluviei|
TCCGGTTTGTCACCGGCAGTCTCACTAGAGTGCCCAACTGAATGCTGGCAACTAGTAACAAGGGTTGCGCTCGTTGCGGGACTTAACCCAACATCTCACGACACGAGCTGACGACGACCATGCACCACCTGTCATTGCGTCTCCGAAGGGAACGCCCTATCTCTAGGGTTGGCGCAAGATGTCAAGACCTGGTAAGGTTCTTCGCGTAGCTTCGAATTAAACC
>MG|4|V67|F|154|99.55|Firmicutes|Bacilli|Lactobacillales|Lactobacillaceae|Lactobacillus|Lactobacillus panis / Lactobacillus pontis / Lactobacillus psittaci|
GGTTTAATTCGAAGCTACGCGAAGAACCTTACCAGGTCTTGACATCTTGCGCTAACCTAAGAGATTAGGCGTTCCCTTCGGGGACGCAATGACAGGTGGTGCATGGTCGTCGTCAGCTCGTGTCGTGAGATGTTGGGTTAAGTCCCGCAACGAGCGCAACCCTTGTTACTAGTTGCCAGCATTTAGTTGGGCACTCTAGTGAGACTGCCGGTGACAAACCGGA
>MG|4|V67|F|57|99.1|Firmicutes|Bacilli|Lactobacillales|Lactobacillaceae|Lactobacillus|Lactobacillus frumenti / Lactobacillus panis / Lactobacillus pontis / Lactobacillus secaliphilus|
GGTTTAATTCGAAGCTACGCGAAGAACCTTACCAGGTCTTGACATCTTGCGCTAACCTTAGAGATAAGGCGTTCCCTTCGGGGACGCAATGACAGGTGGTGCATGGTCGTCGTCAGCTCGTGTCGTGAGATGTTGGGTTAAGTCCCGCAACGAGCGCAACCCTTGTTACTAGTTGCCAGCATTCAGTTGGGCACTCTAGTGAGACTGCCGGTGACAAACCGGA
>MG|4|V67|F|82|100.0|Firmicutes|Bacilli|Lactobacillales|Lactobacillaceae|Lactobacillus|Lactobacillus gasseri / Lactobacillus hominis / Lactobacillus taiwanensis|
GGTTTAATTCGAAGCAACGCGAAGAACCTTACCAGGTCTTGACATCCAGTGCAAACCTAAGAGATTAGGTGTTCCCTTCGGGGACGCTGAGACAGGTGGTGCATGGCTGTCGTCAGCTCGTGTCGTGAGATGTTGGGTTAAGTCCCGCAACGAGCGCAACCCTTGTCATTAGTTGCCATCATTAAGTTGGGCACTCTAATGAGACTGCCGGTGACAAACCGGA
>MG|4|V67|F|37|98.21|Firmicutes|Bacilli|Lactobacillales|Lactobacillaceae|Lactobacillus|kimchicus|
GGTTTAATTCGAAGCTACGCGAAGAACCTTACCAGGTCTTGACATCTTGCGCTAACCTAAGAGATTAGGCGTTCCCTTCGGGGACGCAATGACAGGTGGTGCATGGTCGTCGTCAGCTCGTGTCGTGAGATGTTGGGTTAAGTCCCGCAACGAGCGCAACCCTTGTTGTCAGTTGCCAGCATTAAGTTGGGCACTCTGGCGAGACTGCCGGTGACAAACCGGA
>MG|4|V67|F|202|99.11|Firmicutes|Bacilli|Lactobacillales|Lactobacillaceae|Lactobacillus|Lactobacillus gastricus / Lactobacillus ingluviei|
GGTTTAATTCGAAGCTACGCGAAGAACCTTACCAGGTCTTGACATCTTGCGCCAACCCTAGAGATAGGGGCGTTCCCTTCGGGGACGCAATGACAGGTGGTGCATGGTCGTCGTCAGCTCGTGTCGTGAGATGTTGGGTTAAGTCCCGCAACGAGCGCAACCCTTGTTACTAGTTGCCAGCATTTAGTTGGGCACTCTAGTGAGACTGCCGGTGACAAACCGGA
>MG|4|V67|F|18|99.1|Firmicutes|Bacilli|Lactobacillales|Lactobacillaceae|Lactobacillus|Lactobacillus gastricus / Lactobacillus ingluviei|
GGTTTAATTCGAAGCTACGCGAAGAACCTTACCAGGTCTTGACATCTTGCGCCAACCCTAGAGATTAGGCGTTCCCTTCGGGGACGCAATGACAGGTGGTGCATGGTCGTCGTCAGCTCGTGTCGTGAGATGTTGGGTTAAGTCCCGCAACGAGCGCAACCCTTGTTACTAGTTGCCAGCATTCAGTTGGGCACTCTAGTGAGACTGCCGGTGACAAACCGGA
>MG|4|V67|F|12|99.1|Firmicutes|Bacilli|Lactobacillales|Lactobacillaceae|Lactobacillus|Lactobacillus panis / Lactobacillus pontis / Lactobacillus psittaci|
GGTTTAATTCGAGCTACGCGAAGAACCTTACCAGGTCTTGACATCTTGCGCTAACCTAAGAGATTAGGCGTTCCCTTCGGGGACGCAATGACAGGTGGTGCATGGTCGTCGTCAGCTCGTGTCGTGAGATGTTGGGTTAAGTCCCGCAACGAGCGCAACCCTTGTTACTAGTTGCCAGCATTTAGTTGGGCACTCTAGTGAGACTGCCGGTGACAAACCGGA
>MG|4|V67|F|25|99.55|Firmicutes|Bacilli|Lactobacillales|Lactobacillaceae|Lactobacillus|Lactobacillus frumenti / Lactobacillus secaliphilus|
GGTTTAATTCGAAGCAACGCGAAGAACCTTACCAGGTCTTGACATCTTGCGCTAACCTCAGAGATGAGGCGTTCCCTTCGGGGACGCAATGACAGGTGGTGCATGGTCGTCGTCAGCTCGTGTCGTGAGATGTTGGGTTAAGTCCCGCAACGAGCGCAACCCTTGTTACTAGTTGCCAGCATTCAGTTGGGCACTCTAGTGAGACTGCCGGTGACAAACCGGA
>MG|4|V67|R|22|99.11|Firmicutes|Bacilli|Lactobacillales|Lactobacillaceae|Lactobacillus|Lactobacillus gastricus / Lactobacillus ingluviei|
TCCGGTTTGTCACCGGCAGTCTCACTAGAGTGCCCAACTAAATGCTGGCAACTAGTAACAAGGGTTGCGCTCGTTGCGGGACTTAACCCAACATCTCACGACACGAGCTGACGACGACCATGCACCACCTGTCATTGCGTCCCCCGAAGGGAACGCCCTATCTCTAGGGTTGGCGCAAGATGTCAAGACCTGGTAAGGTTCTTCGCGTAGCTTCGAATTAAACC
>MG|4|V67|R|84|99.55|Firmicutes|Bacilli|Lactobacillales|Lactobacillaceae|Lactobacillus|Lactobacillus panis / Lactobacillus pontis|
TCCGGTTTGTCACCGGCAGTCTCACTAGAGTGCCCAACTGAATGCTGGCAACTAGTAACAAGGGTTGCGCTCGTTGCGGGACTTAACCCAACATCTCACGACACGAGCTGACGACGACCATGCACCACCTGTCATTGCGTCCCCGAAGGGAACGCCTAATCTCTTAGGTTAGCGCAAGATGTCAAGACCTGGTAAGGTTCTTCGCGTAGCTCGAATTAAACC
>MG|4|V67|R|224|100.0|Firmicutes|Bacilli|Lactobacillales|Lactobacillaceae|Lactobacillus|Lactobacillus gallinarum / Lactobacillus intestinalis|
TCCGGTTTGTCACCGGCAGTCTCATTAGAGTGCCCAACTTAATGCTGGCAACTAATAACAAGGGTTGCGCTCGTTGCGGGACTTAACCCAACATCTCACGACACGAGCTGACGACAGCCATGCACCACCTGTCTTAGCGTCCCCGAAGGGAACTCCTAATCTCTTAGGATGGCACTAGATGTCAAGACCTGGTAAGGTTCTTCGCGTTGCTTCGAATTAAACCA
>MG|4|V67|F|13|97.76|Firmicutes|Bacilli|Lactobacillales|Lactobacillaceae|Lactobacillus|crispatus|
GGTTTAATTCGAAGCAACGCGAAGAACCTTACCAGGTCTTGACATCTAGTGCCATTTGTAGAGATACAAAGTTCCCTTCGGGGACGCTAAGACAGGTGGTGCATGGCTGTCGTCAGCTCGTGTCGTGAGATGTTGGGTTAAGTCCCGCAACGAGCGCAACCCTTGTTGTCAGTTGCCAGCATTAAGTTGGGCACTCTGGCGAGACTGCCGGTGACAAACCGGA
>MG|4|V67|R|35|99.1|Firmicutes|Bacilli|Lactobacillales|Lactobacillaceae|Lactobacillus|Lactobacillus frumenti / Lactobacillus panis / Lactobacillus pontis / Lactobacillus secaliphilus|
TCCGGTTTGTCACCGGCAGTCTCACTAGAGTGCCCAACTGAATGCTGGCAACTAGTAACAAGGGTTGCGCTCGTTGCGGGACTTAACCCAACATCTCACGACACGAGCTGACGACGACCATGCACCACCTGTCATTGCGTCCCCGAAGGGAACGCCTTATCTCTAAGGTTAGCGCAAGATGTCAAGACCTGGTAAGGTTCTTCGCGTAGCTTCGAATTAAACC
>MG|4|V67|F|27|99.55|Firmicutes|Bacilli|Lactobacillales|Lactobacillaceae|Lactobacillus|Lactobacillus panis / Lactobacillus pontis|
GGTTTAATTCGAAGCTACGCGAAGAACCTTACCAGGTCTTGACATCTTGCGCTAACCTAAGAGATTAGGCGTTCCCTTCGGGGACGCAATGACAGGTGGTGCATGGTCGTCGTCAGCTCGTGTCGTGAGATGTTGGGTTAGTCCCGCAACGAGCGCAACCCTTGTTACTAGTTGCCAGCATTCAGTTGGGCACTCTAGTGAGACTGCCGGTGACAAACCGGA
>MG|4|V67|F|16|97.31|Firmicutes|Bacilli|Lactobacillales|Lactobacillaceae|Lactobacillus|aviarius|
GGTTTAATTCGAAGCTACGCGAAGAACCTTACCAGGTCTTGACATCTTGCGCTAACCTAAGAGATTAGGTTTTCCCTTCGGGGACAAAATGACAGGTGGTGCATGGCTGTCGTCAGCTCGTGTCGTGAGATGTTGGGTTAAGTCCCGCAACGAGCGCAACCCTTGTTGTCAGTTGCCATCATTCAGTTGGGCACTCTGGCGAGACTGCCGGTGATAAACCGGA
>MG|4|V67|F|21|99.09|Firmicutes|Bacilli|Lactobacillales|Lactobacillaceae|Lactobacillus|Lactobacillus gastricus / Lactobacillus ingluviei|
GGCTTAATTCGAAGCAACGCGAAGAACCTTACCAGGTCTTGACATCTTGCGCCAACCCTAGAGATAGGGCGTTCCCTTCGGGGACGCAATGACAGGTGGTGCATGGTCGTCGTCAGCTCGTGTCGTGAGATGTTGGGTTAAGTCCCGCAACGAGCGCAACCCTTGTTACTAGTTGCCAGCATTTAGTTGGGCACTCTAGTGAGACTGCCGGTGACAAACCGGA
>MG|4|V67|R|21|98.67|Firmicutes|Bacilli|Lactobacillales|Lactobacillaceae|Lactobacillus|ingluviei|
TCCGGTTTGTCACCGGCAGTCTCACTAGAGTGCCCAACTAAATGCTGGCAACTAGTAACAAGGGTTGCGCTCGTTGCGGGACTTAACCCAACATCTCACGACACGAGCTGACGACGACCATGCACCACCTGTCATTGCGTCCCCCGAAGGGAACGCCCCTATCTCTAGGGTTGGCGCAAGATGTCAAGACCTGGTAAGGTTCTTCGCGTAGCTTCGAATTAAACC
>MG|4|V67|R|16|99.55|Firmicutes|Bacilli|Lactobacillales|Lactobacillaceae|Lactobacillus|Lactobacillus antri / Lactobacillus coleohominis / Lactobacillus frumenti / Lactobacillus oris / Lactobacillus secaliphilus|
TCCGGTTTGTCACCGGCAGTCTCACTAGAGTGCCCAACTGAATGCTGGCAACTAGTAACAAGGGTTGCGCTCGTTGCGGGACTTAACCCAACATCTCACGACACGAGCTGACGACGACCATGCACCACCTGTCATTGCGTCCCCGAAGGGAACGCCTCATCTCTGAGGTTGGCGCAAGATGTCAAGACCTGGTAAGGTTCTTCGCGTAGCTTCGAATTAAACC
>MG|4|V67|F|17|97.31|Firmicutes|Bacilli|Lactobacillales|Lactobacillaceae|Lactobacillus|intermedius|
GGTTTAATTCGAAGCAACGCGAAGAACCTTACCAGGTCTTGACATCTTCTGACCGCCTAAGAGATTAGGTTTTCCCTTCGGGGACAGAATGACAGGTGGTGCATGGCTGTCGTCAGCTCGTGTCGTGAGATGTTGGGTTAAGTCCCGCAACGAGCGCAACCCTTGTTACTAGTTGCCAGCATTCAGTTGGGCACTCTAGTGAGACTGCCGGTGACAAACCGGA
>MG|4|V67|F|19|99.55|Firmicutes|Bacilli|Lactobacillales|Lactobacillaceae|Lactobacillus|Lactobacillus gastricus / Lactobacillus ingluviei|
GGTTTAATTCGAAGCTACGCGAAGAACCTTACCAGGTCTTGACATCTTGCGCCAACCCTAGAGATAGGGCGTTCCCTTCGGGGGACGCAATGACAGGTGGTGCATGGTCGTCGTCAGCTCGTGTCGTGAGATGTTGGGTTAAGTCCCGCAACGAGCGCAACCCTTGTTACTAGTTGCCAGCATTCAGTTGGGCACTCTAGTGAGACTGCCGGTGACAAACCGGA
>MG|4|V67|F|15|98.66|Firmicutes|Bacilli|Lactobacillales|Lactobacillaceae|Lactobacillus|ingluviei|
GGTTTAATTCGAAGCAACGCGAAGAACCTTACCAGGTCTTGACATCTTGCGCCAACCCTAGAGATAGGGGCGTTCCCTTCGGGGACGCAATGACAGGTGGTGCATGGTCGTCGTCAGCTCGTGTCGTGAGATGTTGGGTTAAGTCCCGCAACGAGCGCAACCCTTGTTACTAGTTGCCAGCATTTAGTTGGGCACTCTAGTGAGACTGCCGGTGACAAACCGGA
>MG|4|V67|F|11|99.55|Firmicutes|Bacilli|Lactobacillales|Lactobacillaceae|Lactobacillus|Lactobacillus crispatus / Lactobacillus kefiranofaciens|
GGTTTAATTCGAAGCAACGCGAAGAACCTTACCAGGTCTTGACATCTAGTGCCATTTGTAGAGATACAAAGTTCCTTCGGGGACGCTAAGACAGGTGGTGCATGGCTGTCGTCAGCTCGTGTCGTGAGATGTTGGGTTAAGTCCCGCAACGAGCGCAACCCTTGTTATTAGTTGCCAGCATTAAGTTGGGCACTCTAATGAGACTGCCGGTGACAAACCGGA
>MG|4|V67|F|10|97.13|Firmicutes|Bacilli|Lactobacillales|Lactobacillaceae|Lactobacillus|reuteri|
GGTTTAATTCGAAGCTACGCGAAGAACCTTACCAGGTCTTGACATCTTGCGCTAACCTTAGAGATAAGGCGTTCCCTTCGGGGACGCAATGACAGGTGGTGCATGGTCGTCGTCAGCTCGTGTCGTGAGATGTTGGGTTAAGTCCCGCAACGAGCGCAACCCCTGTTGCCAGTTGCCAGCATTAGGTTGGGGACTCTGGCGAGACTGCCTCTGCAAGGAGGA
>MG|4|V67|F|42|100.0|Firmicutes|Bacilli|Lactobacillales|Lactobacillaceae|Lactobacillus|Lactobacillus panis / Lactobacillus pontis|
GGTTTTAATTCGAAGCTACGCGAAGAACCTTACCAGGTCTTGACATCTTGCGCTAACCTAAGAGATTAGGCGTTCCCTTCGGGGACGCAATGACAGGTGGTGCATGGTCGTCGTCAGCTCGTGTCGTGAGATGTTGGGTTAAGTCCCGCAACGAGCGCAACCCTTGTTACTAGTTGCCAGCATTCAGTTGGGCACTCTAGTGAGACTGCCGGTGACAAACCGGA
>MG|4|V67|R|17|100.0|Firmicutes|Bacilli|Lactobacillales|Lactobacillaceae|Lactobacillus|Lactobacillus panis / Lactobacillus pontis|
TCCGGTTTGTCACCGGCAGTCTCACTAGAGTGCCCAACTGAATGCTGGCAACTAGTAACAAGGGTTGCGCTCGTTGCGGGACTTAACCCAACATCTCACGACACGAGCTGACGACGACCATGCACCACCTGTCATTGCGTCCCCGAAGGGAACGCCTAATCTCTTAGGTTAGCGCAAGATGTCAAGACCTGGTAAGGTTCTTCGCGTAGCTTCGAATTAAAACC
>MG|4|V67|R|13|99.55|Firmicutes|Bacilli|Lactobacillales|Lactobacillaceae|Lactobacillus|Lactobacillus frumenti / Lactobacillus secaliphilus|
TCCGGTTTGTCACCGGCAGTCTCACTAGAGTGCCCAACTGAATGCTGGCAACTAGTAACAAGGGTTGCGCTCGTTGCGGGACTTAACCCAACATCTCACGACACGAGCTGACGACGACCATGCACCACCTGTCATTGCGTCCCCGAAGGGAACGCCTCATCTCTGAGGTTAGCGCAAGATGTCAAGACCTGGTAAGGTTCTTCGCGTTGCTTCGAATTAAACC
>MG|4|V67|F|31|97.61|Firmicutes|Bacilli|Lactobacillales|Lactobacillaceae|Lactobacillus|aviarius|
GGTTTAATTCGAAGCAACGCGAAGAACCTTACCAGGTCTTGACATCTTTTGACCACCTAAGAGATTAGGTTTTCCCTTCGGGGACAAAATGACAGGTGGTGCATGGCTGTCGTCAGCTCGTGTCGTGAGATGTTGGGTTAAGTCCCGCAACGAGCGCAACCCCTGTTGCCAGTTGCCAGCATTAGGTTGGGGACTCTGGCGAGACTGCCTCTGCAAGGAGGA
>MG|4|V67|R|15|97.31|Firmicutes|Bacilli|Lactobacillales|Lactobacillaceae|Lactobacillus|aviarius|
TCCGGCTTGTCACCGGCAGTCTCGCTAGAGTCCCCAACTTAATGATGGCAACTAGCAACAGGGGTTGCGCTCGTTGCGGGACTTAACCCAACATCTCACGACACGAGCTGACGACAGCCATGCACCACCTGTCATTTTGTCCCCGAAGGGAAAACCTAATCTCTTAGGTGGTCAAAAGATGTCAAGACCTGGTAAGGTTCTTCGCGTTGCTTCGAATTAAACC
>MG|4|V67|R|12|97.76|Firmicutes|Bacilli|Lactobacillales|Lactobacillaceae|Lactobacillus|jensenii|
TCCGGTTTGTCACCGGCAGTCTCACTAGAGTGCCCAACTAAATGCTGGCAACTAGTAACAAGGGTTGCGCTCGTTGCGGGACTTAACCCAACATCTCACGACACGAGCTGACGACAGCCATGCACCACCTGTCACTTTGTCCCCGAAGGGAAAGCCTAATCTCTTAGGTGGTCAAAGGATGTCAAGACCTGGTAAGGTTCTTCGCGTTGCTTCGAATTAAACC
>MG|4|V67|R|104|99.55|Firmicutes|Bacilli|Lactobacillales|Lactobacillaceae|Lactobacillus|Lactobacillus panis / Lactobacillus pontis|
TCCGGTTTGTCACCGGCAGTCTCACTAGAGTGCCCAACTGAATGCTGGCAACTAGTAACAAGGGTTGCGCTCGTTGCGGGACTTAACCCAACATCTCACGACACGAGCTGACGACGACCATGCACCACCTGTCATTGCGTCCCCGAAGGGAACGCCTAATCTCTTAGGTTAGCGCAAGATGTCAAGACCTGGTAAGGTTCTTCGCGTTGCTTCGAATTAAACC
>MG|4|V67|R|11|98.62|Firmicutes|Bacilli|Lactobacillales|Lactobacillaceae|Lactobacillus|salivarius|
TCCAGCTTGTCACTGGCAGTCTCGCTAGAGTCCCCAACTTAATGCTGGCAACTGACAACAAGGGTTGCGCTCGTTGCGGGACTTAACCCAACATCTCACGACACGAGCTGACGACAGCCATGCACCACCTGTCACTTTGTCCCCGAAGGGAAAGCCTAATCTCTTAGGTGGTCAAAGGATGTCAAGACCTGGTAAGGTTCTTCGCGTTGCTTCGAATTAAACC
>MG|4|V67|F|17|99.55|Firmicutes|Bacilli|Lactobacillales|Lactobacillaceae|Lactobacillus|Lactobacillus gallinarum / Lactobacillus intestinalis|
GGTTTAATTCGACGCAACGCGAAGAACCTTACCAGGTCTTGACATCTAGTGCCATCCTAAGAGATTAGGAGTTCCCTTCGGGGACGCTAAGACAGGTGGTGCATGGCTGTCGTCAGCTCGTGTCGTGAGATGTTGGGTTAAGTCCCGCAACGAGCGCAACCCTTGTTATTAGTTGCCAGCATTAAGTTGGGCACTCTAATGAGACTGCCGGTGACAAACCGGA
>MG|4|V67|F|31|97.76|Firmicutes|Bacilli|Lactobacillales|Lactobacillaceae|Lactobacillus|sp.|
GGTTTAATTCGAAGCAACGCGAAGAACCTTACCAGGTCTTGACATCTTTTGACCACCTAAGAGATTAGGTTTTCCCTTCGGGGACAAAATGACAGGTGGTGCATGGCTGTCGTCAGCTCGTGTCGTGAGATGTTGGGTTAAGTCCCGCAACGAGCGCAACCCTTGTTATTAGTTGCCAGCATTAAGTTGGGCACTCTAATGAGACTGCCGGTGACAAACCGGA
>MG|4|V67|F|51|99.55|Firmicutes|Bacilli|Lactobacillales|Lactobacillaceae|Lactobacillus|Lactobacillus panis / Lactobacillus pontis|
GGTTTAATTCGAAGCTACGCGAAGAACCTTACCAGGTCTTGACATCTTGCGCTAACCTAAGAGATTAGGCGTTCCCTTCGGGGAAGCAATGACAGGTGGTGCATGGTCGTCGTCAGCTCGTGTCGTGAGATGTTGGGTTAAGTCCCGCAACGAGCGCAACCCTTGTTACTAGTTGCCAGCATTCAGTTGGGCACTCTAGTGAGACTGCCGGTGACAAACCGGA
>MG|4|V67|R|12|98.57|Firmicutes|Bacilli|Lactobacillales|Lactobacillaceae|Lactobacillus|aviarius|
TCCGCATTGTCTGCGGCAGTCTCGCTAGAGTGCCCAACTGAATGATGGCAACTAACAATAAGGGTTGCGCTCGTTGCGGGACTTAACCCAACATCTCACGACACGAGCTGACGACAGCCATGCACCACCTGTCATTTTGTCCCCGAAGGGAAAACCTAATCTCTTAGGTGGTCAAAAGATGTCAAGACCTGGTAAGGTTCTTCGCGTTGCTTCGAATTAAACC
>MG|4|V67|R|21|97.31|Firmicutes|Bacilli|Lactobacillales|Lactobacillaceae|Lactobacillus|vaginalis|
TCCGGTTTGTCACCGGCAGTCTCACTAGAGTGCCCAACTGAATGCTGGCAACTAGTAACAAGGGTTGCGCTCGTTGCGGGACTTAACCCAACATCTCACGACACGAGCTGACGACGACCATGCACCACCTGTCATTGCGTCCCCGAAGGGAACGCCTAATCTCTTAGGTGGTCAAAAGATGTCAAGACCTGGTAAGGTTCTTCGCGTTGCTTCGAATTAAACC
>MG|4|V67|R|257|100.0|Firmicutes|Bacilli|Lactobacillales|Lactobacillaceae|Lactobacillus|Lactobacillus crispatus / Lactobacillus kefiranofaciens|
TCCGGTTTGTCACCGGCAGTCTCATTAGAGTGCCCAACTTAATGCTGGCAACTAATAACAAGGGTTGCGCTCGTTGCGGGACTTAACCCAACATCTCACGACACGAGCTGACGACAGCCATGCACCACCTGTCTTAGCGTCCCCGAAGGGAACTTTGTATCTCTACAAATGGCACTAGATGTCAAGACCTGGTAAGGTTCTTCGCGTTGCTTCGAATTAAACC
>MG|4|V67|F|10|100.0|Firmicutes|Bacilli|Lactobacillales|Lactobacillaceae|Lactobacillus|Lactobacillus gallinarum / Lactobacillus intestinalis|
GGCTTAATTCGAAGCAACGCGAAGAACCTTACCAGGTCTTGACATCTAGTGCCATCCTAAGAGATTAGGAGTTCCCTTCGGGGACGCTAAGACAGGTGGTGCATGGCTGTCGTCAGCTCGTGTCGTGAGATGTTGGGTTAAGTCCCGCAACGAGCGCAACCCTTGTTATTAGTTGCCAGCATTAAGTTGGGCACTCTAATGAGACTGCCGGTGACAAACCGGA
>MG|4|V67|F|165|100.0|Firmicutes|Bacilli|Lactobacillales|Lactobacillaceae|Lactobacillus|Lactobacillus frumenti / Lactobacillus secaliphilus|
GGTTTAATTCGAAGCTACGCGAAGAACCTTACCAGGTCTTGACATCTTGCGCTAACCTCAGAGATGAGGCGTTCCCTTCGGGGACGCAATGACAGGTGGTGCATGGTCGTCGTCAGCTCGTGTCGTGAGATGTTGGGTTAAGTCCCGCAACGAGCGCAACCCTTGTTACTAGTTGCCAGCATTCAGTTGGGCACTCTAGTGAGACTGCCGGTGACAAACCGGA
>MG|4|V67|R|12|97.31|Firmicutes|Bacilli|Lactobacillales|Lactobacillaceae|Lactobacillus|intermedius|
TCCGGTTTGTCACCGGCAGTCTCACTAGAGTGCCCAACTGAATGCTGGCAACTAGTAACAAGGGTTGCGCTCGTTGCGGGACTTAACCCAACATCTCACGACACGAGCTGACGACAGCCATGCACCACCTGTCATTCTGTCCCCGAAGGGAAAACCTAATCTCTTAGGCGGTCAGAAGATGTCAAGACCTGGTAAGGTTCTTCGCGTTGCTTCGAATTAAACC
>MG|4|V67|R|25|97.31|Firmicutes|Bacilli|Lactobacillales|Lactobacillaceae|Lactobacillus|panis|
TCCGGCTTGTCACCGGCAGTCTCGCTAGAGTCCCCAACTTAATGATGGCAACTAGCAACAGGGGTTGCGCTCGTTGCGGGACTTAACCCAACATCTCACGACACGAGCTGACGACGACCATGCACCACCTGTCATTGCGTCCCCGAAGGGAACGCCTAATCTCTTAGGTTAGCGCAAGATGTCAAGACCTGGTAAGGTTCTTCGCGTAGCTTCGAATTAAACC
>MG|4|V67|F|20|99.1|Firmicutes|Bacilli|Lactobacillales|Lactobacillaceae|Lactobacillus|Lactobacillus crispatus / Lactobacillus kefiranofaciens|
GGTTTAATTCGAAGCAACGCGAAGAACCTTACCAGGTCTTGACATCTAGTGCCATTTGTAGAGATACAAAGTTCCCTTCGGGGACGCTAAGACAGGTGGTGCATGGCTGTCGTCAGCTCGTGTCGTGAGATGTTGGGTTAAGTCCCGCAACGAGCGCAACCCTTGTTATTAGTTGCCAGCATTCAGTTGGGCACTCTAGTGAGACTGCCGGTGACAAACCGGA
>MG|4|V67|F|20|99.55|Firmicutes|Bacilli|Lactobacillales|Lactobacillaceae|Lactobacillus|Lactobacillus antri / Lactobacillus oris|
GGTTTAATTCGAAGCTACGCGAAGAACCTTACCAGGTCTTGACATCTTGCGCCAACCTCAGAGATGAGGCGTTCCCTTCGGGGACGCAAAGACAGGTGGTGCATGGTCGTCGTCAGCTCGTGTCGTGAGATGTTGGGTTAAGTCCCGCAACGAGCGCAACCCTTGTTACTAGTTGCCAGCATTTAGTTGGGCACTCTAGTGAGACTGCCGGTGACAAACCGGA
>MG|4|V67|F|15|97.76|Firmicutes|Bacilli|Lactobacillales|Lactobacillaceae|Lactobacillus|aviarius|
GGTTTAATTCGAAGCAACGCGAAGAACCTTACCAGGTCTTGACATCTTTTGACCACCTAAGAGATTAGGTTTTCCCTTCGGGGACAAAATGACAGGTGGTGCATGGCTGTCGTCAGCTCGTGTCGTGAGATGTTGGGTTAAGTCCCGCAACGAGCGCAACCCTTGTTGCTAGTTGCCATCATTAAGTTGGGGACTCTAGCGAGACTGCCGGTGACAAGCCGGA
>MG|4|V67|F|11|99.55|Firmicutes|Bacilli|Lactobacillales|Lactobacillaceae|Lactobacillus|Lactobacillus frumenti / Lactobacillus secaliphilus|
GGTTTAATTCGAAGCTACGCGAAGAACCTTACCAGGTCTTGACATCTTGCGCTAACCTCAGAGATGAGGCGTTCCCTTCGGGGACGCAATGACAGGTGGTGCATGGTCGTCGTCAGCTCGTGTCGTGAGATGTTGGGTTAGTCCCGCAACGAGCGCAACCCTTGTTACTAGTTGCCAGCATTCAGTTGGGCACTCTAGTGAGACTGCCGGTGACAAACCGGA
>MG|4|V67|F|1774|99.55|Firmicutes|Bacilli|Lactobacillales|Lactobacillaceae|Lactobacillus|Lactobacillus gastricus / Lactobacillus ingluviei|
GGTTTAATTCGAAGCTACGCGAAGAACCTTACCAGGTCTTGACATCTTGCGCCAACCCTAGAGATAGGGCGTTCCCTTCGGGGACGCAATGACAGGTGGTGCATGGTCGTCGTCAGCTCGTGTCGTGAGATGTTGGGTTAAGTCCCGCAACGAGCGCAACCCTTGTTACTAGTTGCCAGCATTTAGTTGGGCACTCTAGTGAGACTGCCGGTGACAAACCGGA
>MG|4|V67|F|15|98.21|Firmicutes|Bacilli|Lactobacillales|Lactobacillaceae|Lactobacillus|reuteri|
GGTTTAATTCGAAGCTACGCGAAGAACCTTACCAGGTCTTGACATCTTGCGCTAACCTTAGAGATAAGGCGTTCCCTTCGGGGACGCAATGACAGGTGGTGCATGGTCGTCGTCAGCTCGTGTCGTGAGATGTTGGGTTAAGTCCCGCAACGAGCGCAACCCTTGTTGTCAGTTGCCAGCATTAAGTTGGGCACTCTGGCGAGACTGCCGGTGACAAACCGGA
>MG|4|V67|R|18|99.55|Firmicutes|Bacilli|Lactobacillales|Lactobacillaceae|Lactobacillus|Lactobacillus panis / Lactobacillus pontis|
TCCGGTTTGTCACCGGCAGTCTCACTAGAGTGCCCAACTGAATGCTGGCAACTAGTAACAAGGGTTGCGCTCGTTGCGGGACTAACCCAACATCTCACGACACGAGCTGACGACGACCATGCACCACCTGTCATTGCGTCCCCGAAGGGAACGCCTAATCTCTTAGGTTAGCGCAAGATGTCAAGACCTGGTAAGGTTCTTCGCGTAGCTTCGAATTAAACCA
>MG|4|V67|R|22|98.21|Firmicutes|Bacilli|Lactobacillales|Lactobacillaceae|Lactobacillus|kimchicus|
TCCGGTTTGTCACCGGCAGTCTCGCCAGAGTGCCCAACTTAATGCTGGCAACTGACAACAAGGGTTGCGCTCGTTGCGGGACTTAACCCAACATCTCACGACACGAGCTGACGACGACCATGCACCACCTGTCATTGCGTCCCCGAAGGGAACGCCTAATCTCTTAGGTTAGCGCAAGATGTCAAGACCTGGTAAGGTTCTTCGCGTAGCTTCGAATTAAACC
>MG|4|V67|F|11|100.0|Firmicutes|Bacilli|Lactobacillales|Lactobacillaceae|Lactobacillus|Lactobacillus gastricus / Lactobacillus ingluviei|
GGTTTTAATTCGAAGCTACGCGAAGAACCTTACCAGGTCTTGACATCTTGCGCCAACCCTAGAGATAGGGCGTTCCCTTCGGGGACGCAATGACAGGTGGTGCATGGTCGTCGTCAGCTCGTGTCGTGAGATGTTGGGTTAAGTCCCGCAACGAGCGCAACCCTTGTTACTAGTTGCCAGCATTCAGTTGGGCACTCTAGTGAGACTGCCGGTGACAAACCGGA
>MG|4|V67|F|11|99.55|Firmicutes|Bacilli|Lactobacillales|Lactobacillaceae|Lactobacillus|Lactobacillus frumenti / Lactobacillus secaliphilus|
GGTTTAATTCGAAGCTACGCGAAGAACCTTACCAGGTCTTGACATCTTGCGCTAACCTCAGAGATGAGGCGTTCCCTTCGGGGACGCAATGACAGGTGGTGCATGGTCGTCGTCAGCTCGTGTCGTGAGATGTTGGGTTAAGTCCCGCAACGAGCGCAACCCTTGTTACTAGTTGCCAGCATTTAGTTGGGCACTCTAGTGAGACTGCCGGTGACAAACCGGA
>MG|4|V67|F|27|98.57|Firmicutes|Bacilli|Lactobacillales|Lactobacillaceae|Lactobacillus|aviarius|
GGTTTAATTCGAAGCAACGCGAAGAACCTTACCAGGTCTTGACATCTTTTGACCACCTAAGAGATTAGGTTTTCCCTTCGGGGACAAAATGACAGGTGGTGCATGGCTGTCGTCAGCTCGTGTCGTGAGATGTTGGGTTAAGTCCCGCAACGAGCGCAACCCTTATTGTTAGTTGCCATCATTCAGTTGGGCACTCTAGCGAGACTGCCGCAGACAATGCGGA
>MG|4|V67|F|21|97.24|Firmicutes|Bacilli|Lactobacillales|Lactobacillaceae|Lactobacillus|reuteri|
GGTTTAATTCGAAGCTACGCGAAGAACCTTACCAGGTCTTGACATCTTGCGCTAACCTTAGAGATAAGGCGTTCCCTTCGGGGACGCAATGACAGGTGGTGCATGGTCGTCGTCAGCTCGTGTCGTGAGATGTTGGGTTAAGTCCCGCAACGAGCGCAACCCTTGTCGCTAGTTACCATCATTAAGTTGGGGACTCTAGCGAGACTGCCAGTGACAAGCTGGA
>MG|4|V67|F|653|98.79|Firmicutes|Bacilli|Lactobacillales|Lactobacillaceae|Lactobacillus|ingluviei|
GGTTTAATTCGAAGCTACGCGAAGAACCTTACCAGGTCTTGACATCTTGCGCCAACCCTAGAGATAGGGCGTTCCCTTCGGGGACGCAATGACAGGTGGTGCATGGTCGTCGTCAGCTCGTGTCGTGAGATGTTGGGTTAAGTCCCGCAACGAGCGCAACCCTTGTTACTAGTTGCCAGCATTCAGTTGGGCACTCTAGTGAGACTGCCGGTGACAAACCGGAGGAAGGTGGGGGATGACGTCTGATGAGACTGCCGGGGTCAACTCGGA
>MG|4|V67|R|16|99.55|Firmicutes|Bacilli|Lactobacillales|Lactobacillaceae|Lactobacillus|Lactobacillus gastricus / Lactobacillus ingluviei|
TCCGGTTTGTCACCGGCAGTCTCACTAGAGTGCCCAACTAAATGCTGGCAACTAGTAACAAGGGTTGCGCTCGTTGCGGGACTTAACCCAACATCTCACGACACGAGCTGACGACGACCATGCACCACCTGTCATTGCGTCCCCGAAGGGAACGCCCTATCTCTAGGGTTGGCGCAAGATGTCAAGACCTGGTAAGGTTCTTCGCGTAGCTTCGAATTAAAACC
>MG|4|V67|F|28|98.65|Firmicutes|Bacilli|Lactobacillales|Lactobacillaceae|Lactobacillus|crispatus|
GGTTTAATTCGAAGCAACGCGAAGAACCTTACCAGGTCTTGACATCTAGTGCCATTTGTAGAGATACAAAGTTCCCTTCGGGGACGCTAAGACAGGTGGTGCATGGCTGTCGTCAGCTCGTGTCGTGAGATGTTGGGTTAAGTCCCGCAACGAGCGCAACCCTTGTTACTAGTTGCCAGCATTTAGTTGGGCACTCTAGTGAGACTGCCGGTGACAAACCGGA
>MG|4|V67|R|20|97.61|Firmicutes|Bacilli|Lactobacillales|Lactobacillaceae|Lactobacillus|aviarius|
TCCTCCTTGCAGAGGCAGTCTCGCCAGAGTCCCCAACCTAATGCTGGCAACTGGCAACAGGGGTTGCGCTCGTTGCGGGACTTAACCCAACATCTCACGACACGAGCTGACGACAGCCATGCACCACCTGTCATTTTGTCCCCGAAGGGAAAACCTAATCTCTTAGGTGGTCAAAAGATGTCAAGACCTGGTAAGGTTCTTCGCGTTGCTTCGAATTAAACC
>MG|4|V67|R|13|99.1|Firmicutes|Bacilli|Lactobacillales|Lactobacillaceae|Lactobacillus|Lactobacillus panis / Lactobacillus pontis / Lactobacillus psittaci|
TCCGGTTTGTCACCGGCAGTCTCACTAGAGTGCCCAACTAAATGCTGGCAACTAGTAACAAGGGTTGCGCTCGTTGCGGGACTTAACCCAACATCTCACGACACGAGCTGACGACGACCATGCACCACCTGTCATTGCGTCCCCGAAGGGAACGCCTAATCTCTTAGGTTAGCGCAAGATGTCAAGACCTGGTAAGGTTCTTCGCGTTGCTTCGAATTAAACC
>MG|4|V67|F|21|99.55|Firmicutes|Bacilli|Lactobacillales|Lactobacillaceae|Lactobacillus|Lactobacillus antri / Lactobacillus oris|
GGTTTAATTCGAAGCAACGCGAAGAACCTTACCAGGTCTTGACATCTTGCGCCAACCTCAGAGATGAGGCGTTCCCTTCGGGGACGCAAAGACAGGTGGTGCATGGTCGTCGTCAGCTCGTGTCGTGAGATGTTGGGTTAAGTCCCGCAACGAGCGCAACCCTTGTTACTAGTTGCCAGCATTCAGTTGGGCACTCTAGTGAGACTGCCGGTGACAAACCGGA
>MG|4|V67|F|10|98.21|Firmicutes|Bacilli|Lactobacillales|Lactobacillaceae|Lactobacillus|ingluviei|
GGTTTAATTCGAAGCAACGCGAAGAACCTTACCAGGTCTTGACATCTTGCGCCAACCCTAGAGATAGGGCGTTCCCTTCGGGGACGCAATGACAGGTGGTGCATGGTCGTCGTCAGCTCGTGTCGTGAGATGTTGGGTTAAGTCCCGCAACGAGCGCAACCCTTGTTATTAGTTGCCAGCATTAAGTTGGGCACTCTAATGAGACTGCCGGTGACAAACCGGA
>MG|4|V67|R|75|99.55|Firmicutes|Bacilli|Lactobacillales|Lactobacillaceae|Lactobacillus|Lactobacillus panis / Lactobacillus pontis|
TCCGGTTTGTCACCGGCAGTCTCACTAGAGTGCCCAACTTAATGCTGGCAACTAGTAACAAGGGTTGCGCTCGTTGCGGGACTTAACCCAACATCTCACGACACGAGCTGACGACGACCATGCACCACCTGTCATTGCGTCCCCGAAGGGAACGCCTAATCTCTTAGGTTAGCGCAAGATGTCAAGACCTGGTAAGGTTCTTCGCGTAGCTTCGAATTAAACC
>MG|4|V67|F|66|99.55|Firmicutes|Bacilli|Lactobacillales|Lactobacillaceae|Lactobacillus|Lactobacillus gastricus / Lactobacillus ingluviei|
GGTTTAATTCGAAGCTACGCGAAGAACCTTACCAGGTCTTGACATCTTGCGCCAACCCTAGAGATAGGGCGTTCCCTTCGGAGACGCAATGACAGGTGGTGCATGGTCGTCGTCAGCTCGTGTCGTGAGATGTTGGGTTAAGTCCCGCAACGAGCGCAACCCTTGTTACTAGTTGCCAGCATTCAGTTGGGCACTCTAGTGAGACTGCCGGTGACAAACCGGA
>MG|4|V67|F|117|99.55|Firmicutes|Bacilli|Lactobacillales|Lactobacillaceae|Lactobacillus|Lactobacillus panis / Lactobacillus pontis|
GGTTTAATTCGAGCTACGCGAAGAACCTTACCAGGTCTTGACATCTTGCGCTAACCTAAGAGATTAGGCGTTCCCTTCGGGGACGCAATGACAGGTGGTGCATGGTCGTCGTCAGCTCGTGTCGTGAGATGTTGGGTTAAGTCCCGCAACGAGCGCAACCCTTGTTACTAGTTGCCAGCATTCAGTTGGGCACTCTAGTGAGACTGCCGGTGACAAACCGGA
>MG|4|V67|F|48|99.55|Firmicutes|Bacilli|Lactobacillales|Lactobacillaceae|Lactobacillus|Lactobacillus equigenerosi / Lactobacillus fermentum / Lactobacillus mucosae|
GGTTTAATTCGAAGCTACGCGAAGAACCTTACCAGGTCTTGACATCTTGCGCCAACCCTAGAGATAGGGCGTTTCCTTCGGGAACGCAATGACAGGTGGTGCATGGTCGTCGTCAGCTCGTGTCGTGAGATGTTGGGTTAAGTCCCGCAACGAGCGCAACCCTTGTTACTAGTTGCCAGCATTTAGTTGGGCACTCTAGTGAGACTGCCGGTGACAAACCGGAG
>MG|4|V67|F|14|99.1|Firmicutes|Bacilli|Lactobacillales|Lactobacillaceae|Lactobacillus|Lactobacillus panis / Lactobacillus pontis|
GGTTTAATTCGAAGCAACGCGAAGAACCTTACCAGGTCTTGACATCTTGCGCTAACCTAAGAGATTAGGCGTTCCCTTCGGGGACGCAATGACAGGTGGTGCATGGTCGTCGTCAGCTCGTGTCGTGAGATGTTGGGTTAAGTCCCGCAACGAGCGCAACCCTTGTTACTAGTTGCCAGCATTAAGTTGGGCACTCTAGTGAGACTGCCGGTGACAAACCGGA
>MG|4|V67|F|10|99.54|Firmicutes|Bacilli|Lactobacillales|Lactobacillaceae|Lactobacillus|Lactobacillus panis / Lactobacillus pontis|
GGTTTAATTCGAAGCTACGCGAAGAACCTTACCAGGTCTTGACATCTTGCGCTAACCTAAGAGATTAGGCGTTCCCTTCGGGGACGCAATGACAGGTGGTGCATGGTCGTCGTCAGCTCGTGTCGTGAGATGTTGGGTTAAGTCCCGCAACGAGCGCAACCCTTGTTACTAGTTGCCAGCATTCAGTTGGGCACTCTAGTGAGACTGCCAGTGACAAGCTGGA
>MG|4|V67|F|60|98.21|Firmicutes|Bacilli|Lactobacillales|Lactobacillaceae|Lactobacillus|sp.|
GGTTTAATTCGAAGCAACGCGAAGAACCTTACCAGGTCTTGACATCTTTTGACCACCTAAGAGATTAGGTTTTCCCTTCGGGGACAAAATGACAGGTGGTGCATGGCTGTCGTCAGCTCGTGTCGTGAGATGTTGGGTTAAGTCCCGCAACGAGCGCAACCCTTGTTACTAGTTGCCAGCATTCAGTTGGGCACTCTAGTGAGACTGCCGGTGACAAACCGGA
>MG|4|V67|F|154|99.55|Firmicutes|Bacilli|Lactobacillales|Lactobacillaceae|Lactobacillus|Lactobacillus panis / Lactobacillus pontis|
GGTTTAATTCGAAGCAACGCGAAGAACCTTACCAGGTCTTGACATCTTGCGCTAACCTAAGAGATTAGGCGTTCCCTTCGGGGACGCAATGACAGGTGGTGCATGGTCGTCGTCAGCTCGTGTCGTGAGATGTTGGGTTAAGTCCCGCAACGAGCGCAACCCTTGTTACTAGTTGCCAGCATTCAGTTGGGCACTCTAGTGAGACTGCCGGTGACAAACCGGA
>MG|4|V67|F|14|99.1|Firmicutes|Bacilli|Lactobacillales|Lactobacillaceae|Lactobacillus|Lactobacillus gastricus / Lactobacillus ingluviei|
GGTTTAATTCGAAGCTACGCGAAGAACCTTACCAGGTCTTGACATCTTGCGCCAACCCTAGAGATAGGGCGTTCCCTTCGGGGACGCAATGACAGGTGGTGCATGGTCGTCGTCAGCTCGTGTCGTGAGATGTTGGGTTAAGTCCCGCAACGAGCGCAACCCTTGTTACTAGTTGCCAGCATTAAGTTGGGCACTCTAATGAGACTGCCGGTGACAAACCGGA
>MG|4|V67|F|1490|100.0|Firmicutes|Bacilli|Lactobacillales|Lactobacillaceae|Lactobacillus|Lactobacillus panis / Lactobacillus pontis|
GGTTTAATTCGAAGCTACGCGAAGAACCTTACCAGGTCTTGACATCTTGCGCTAACCTAAGAGATTAGGCGTTCCCTTCGGGGACGCAATGACAGGTGGTGCATGGTCGTCGTCAGCTCGTGTCGTGAGATGTTGGGTTAAGTCCCGCAACGAGCGCAACCCTTGTTACTAGTTGCCAGCATTCAGTTGGGCACTCTAGTGAGACTGCCGGTGACAAACCGGAA
>MG|4|V67|R|54|100.0|Firmicutes|Bacilli|Lactobacillales|Lactobacillaceae|Lactobacillus|Lactobacillus gasseri / Lactobacillus hominis / Lactobacillus taiwanensis|
TCCGGTTTGTCACCGGCAGTCTCATTAGAGTGCCCAACTTAATGATGGCAACTAATGACAAGGGTTGCGCTCGTTGCGGGACTTAACCCAACATCTCACGACACGAGCTGACGACAGCCATGCACCACCTGTCTCAGCGTCCCCGAAGGGAACACCTAATCTCTTAGGTTTGCACTGGATGTCAAGACCTGGTAAGGTTCTTCGCGTTGCTTCGAATTAAACC
>MG|4|V67|R|17|97.76|Firmicutes|Bacilli|Lactobacillales|Lactobacillaceae|Lactobacillus|crispatus|
TCCGGTTTGTCACCGGCAGTCTCGCCAGAGTGCCCAACTTAATGCTGGCAACTGACAACAAGGGTTGCGCTCGTTGCGGGACTTAACCCAACATCTCACGACACGAGCTGACGACAGCCATGCACCACCTGTCTTAGCGTCCCCGAAGGGAACTTTGTATCTCTACAAATGGCACTAGATGTCAAGACCTGGTAAGGTTCTTCGCGTTGCTTCGAATTAAACC
>MG|4|V67|F|61|99.55|Firmicutes|Bacilli|Lactobacillales|Lactobacillaceae|Lactobacillus|Lactobacillus gastricus / Lactobacillus ingluviei|
GGTTTAATTCGAAGCTACGCGAAGAACCTTACCAGGTCTTGACATCTTGCGCCAACCCTAGAGATAGGGGCGTTCCCTTCGGGGACGCAATGACAGGTGGTGCATGGTCGTCGTCAGCTCGTGTCGTGAGATGTTGGGTTAAGTCCCGCAACGAGCGCAACCCTTGTTACTAGTTGCCAGCATTCAGTTGGGCACTCTAGTGAGACTGCCGGTGACAAACCGGA
>MG|4|V67|F|12|98.16|Firmicutes|Bacilli|Lactobacillales|Lactobacillaceae|Lactobacillus|ingluviei|
GGTTTAATTCGAAGCTACGCGAAGAACCTTACCAGGTCTTGACATCTTGCGCCAACCCTAGAGATAGGGCGTTCCCTTCGGGGACGCAATGACAGGTGGTGCATGGTCGTCGTCAGCTCGTGTCGTGAGATGTTGGGTTAAGTCCCGCAACGAGCGCAACCCTTGTTACTAGTTGCCAGCATTTAGTTGGGGACTCTAGCGAGACTGCCAGTGACAAGCTGGA
>MG|4|V67|F|196|100.0|Firmicutes|Bacilli|Lactobacillales|Lactobacillaceae|Lactobacillus|Lactobacillus antri / Lactobacillus oris|
GGTTTAATTCGAAGCTACGCGAAGAACCTTACCAGGTCTTGACATCTTGCGCCAACCTCAGAGATGAGGCGTTCCCTTCGGGGACGCAAAGACAGGTGGTGCATGGTCGTCGTCAGCTCGTGTCGTGAGATGTTGGGTTAAGTCCCGCAACGAGCGCAACCCTTGTTACTAGTTGCCAGCATTCAGTTGGGCACTCTAGTGAGACTGCCGGTGACAAACCGGA
>MG|4|V67|R|16|100.0|Firmicutes|Bacilli|Lactobacillales|Lactobacillaceae|Lactobacillus|Lactobacillus panis / Lactobacillus pontis|
TCCGGTTTGTCACCGGCAGTCTCACTAGAGTGCCCAACTGAATGCTGGCAACTAGTAACAAGGGTTGCGCTCGTTGCGGGACTTAACCCAACATCTCACGACACGAGCTGACGACGACCATGCACCACCTGTCATTGCGTCCCCGAAGGGAACGCCTAATCTCTTAGGTTAGCGCAAGATGTCAAGACCTGGTAAGGTTCTTCGCGTAGCTTCGAATTAAGCC
>MG|4|V67|F|10|98.21|Firmicutes|Bacilli|Lactobacillales|Lactobacillaceae|Lactobacillus|jensenii|
GGTTTAATTCGAAGCAACGCGAAGAACCTTACCAGGTCTTGACATCCTTTGACCACCTAAGAGATTAGGCTTTCCCTTCGGGGACAAAGTGACAGGTGGTGCATGGCTGTCGTCAGCTCGTGTCGTGAGATGTTGGGTTAAGTCCCGCAACGAGCGCAACCCTTGTTATTAGTTGCCAGCATTAAGTTGGGCACTCTAATGAGACTGCCGGTGACAAACCGGA
>MG|4|V67|F|13|98.62|Firmicutes|Bacilli|Lactobacillales|Lactobacillaceae|Lactobacillus|salivarius|
GGTTTAATTCGAAGCAACGCGAAGAACCTTACCAGGTCTTGACATCCTTTGACCACCTAAGAGATTAGGCTTTCCCTTCGGGGACAAAGTGACAGGTGGTGCATGGCTGTCGTCAGCTCGTGTCGTGAGATGTTGGGTTAAGTCCCGCAACGAGCGCAACCCTTGTTGTCAGTTGCCAGCATTAAGTTGGGGACTCTAGCGAGACTGCCAGTGACAAGCTGGA
>MG|4|V67|F|17|99.55|Firmicutes|Bacilli|Lactobacillales|Lactobacillaceae|Lactobacillus|Lactobacillus crispatus / Lactobacillus kefiranofaciens|
GGTTTAATTCGAAGCTACGCGAAGAACCTTACCAGGTCTTGACATCTAGTGCCATTTGTAGAGATACAAAGTTCCCTTCGGGGACGCTAAGACAGGTGGTGCATGGCTGTCGTCAGCTCGTGTCGTGAGATGTTGGGTTAAGTCCCGCAACGAGCGCAACCCTTGTTATTAGTTGCCAGCATTAAGTTGGGCACTCTAATGAGACTGCCGGTGACAAACCGGA
>MG|4|V67|R|14|97.24|Firmicutes|Bacilli|Lactobacillales|Lactobacillaceae|Lactobacillus|reuteri|
TCCAGCTTGTCACTGGCAGTCTCGCTAGAGTCCCCAACTTAATGATGGTAACTAGCGACAAGGGTTGCGCTCGTTGCGGGACTTAACCCAACATCTCACGACACGAGCTGACGACGACCATGCACCACCTGTCATTGCGTCCCCGAAGGGAACGCCTTATCTCTAAGGTTAGCGCAAGATGTCAAGACCTGGTAAGGTTCTTCGCGTAGCTTCGAATTAAACC
>MG|4|V67|F|11|99.55|Firmicutes|Bacilli|Lactobacillales|Lactobacillaceae|Lactobacillus|Lactobacillus crispatus / Lactobacillus kefiranofaciens|
GGTTTAATTCGAAGCAACGCGAAGAACCTTACCAGGTCTTGACATCTAGTGCCATTTGTAGAGATACAAAGTTTCCTTCGGGGACGCTAAGACAGGTGGTGCATGGCTGTCGTCAGCTCGTGTCGTGAGATGTTGGGTTAAGTCCCGCAACGAGCGCAACCCTTGTTATTAGTTGCCAGCATTAAGTTGGGCACTCTAATGAGACTGCCGGTGACAAACCGGA
>MG|4|V67|R|30|99.55|Firmicutes|Bacilli|Lactobacillales|Lactobacillaceae|Lactobacillus|Lactobacillus panis / Lactobacillus pontis|
TCCGGTTTGTCACCGGCAGTCTCACTAGAGTGCCCAACTGAATGCTGGCAACTAGTAACAAGGGTTGCGCTCGTTGCGGGACTTAACCCAACATCTCACGACACGAGCTGACGACGACCATGCACCACCTGTCATTGCTTCCCCGAAGGGAACGCCTAATCTCTTAGGTTAGCGCAAGATGTCAAGACCTGGTAAGGTTCTTCGCGTAGCTTCGAATTAAACC
>MG|4|V67|F|16|99.11|Firmicutes|Bacilli|Lactobacillales|Lactobacillaceae|Lactobacillus|Lactobacillus gastricus / Lactobacillus ingluviei|
GGTTTAATTCGAAGCTACGCGAAGAACCTTACCAGGTCTTGACATCTTGCGCCAACCCTAGAGATAGGGGCGTTCCCTTCGGGGGACGCAATGACAGGTGGTGCATGGTCGTCGTCAGCTCGTGTCGTGAGATGTTGGGTTAAGTCCCGCAACGAGCGCAACCCTTGTTACTAGTTGCCAGCATTCAGTTGGGCACTCTAGTGAGACTGCCGGTGACAAACCGGA
>MG|4|V67|F|14|98.16|Firmicutes|Bacilli|Lactobacillales|Lactobacillaceae|Lactobacillus|crispatus|
GGTTTAATTCGAAGCAACGCGAAGAACCTTACCAGGTCTTGACATCTAGTGCCATTTGTAGAGATACAAAGTTCCCTTCGGGGACGCTAAGACAGGTGGTGCATGGCTGTCGTCAGCTCGTGTCGTGAGATGTTGGGTTAAGTCCCGCAACGAGCGCAACCCTTGTTATTAGTTGCCAGCATTAAGTTGGGGACTCTAGCGAGACTGCCAGTGACAAGCTGGA
>MG|4|V67|R|16|97.76|Firmicutes|Bacilli|Lactobacillales|Lactobacillaceae|Lactobacillus|kimchicus|
TCCGGTTTGTCACCGGCAGTCTCGCCAGAGTGCCCAACTGAATGATGGCAACTGACAACAAGGGTTGCGCTCGTTGCGGGACTTAACCCAACATCTCACGACACGAGCTGACGACGACCATGCACCACCTGTCATTGCGTCCCCGAAGGGAACGCCTAATCTCTTAGGTTAGCGCAAGATGTCAAGACCTGGTAAGGTTCTTCGCGTAGCTTCGAATTAAACC
>MG|4|V67|R|14|99.55|Firmicutes|Bacilli|Lactobacillales|Lactobacillaceae|Lactobacillus|Lactobacillus gastricus / Lactobacillus ingluviei|
TCCGGTTTGTCACCGGCAGTCTCACTAGAGTGCCCAACTAAATGCTGGCAACTAGTAACAAGGGTTGCGCTCGTTGCGGGACTTAACCCAACATCTCACGACACGAGCTGACGACGACCATGCACCACCTGTCATTGCGTCCCCGAAGGGAACGCCCTATCTCTAGGGTTGGCGCAAGATGTCAAGACCTGGTAAGGTTCTTCGCGTAGCTTCGAATTAAACC
>MG|4|V67|R|19|99.55|Firmicutes|Bacilli|Lactobacillales|Lactobacillaceae|Lactobacillus|Lactobacillus gallinarum / Lactobacillus intestinalis|
TCCGGTTTGTCACCGGCAGTCTCATTAGAGTGCCCAACTTAATGCTGGCAACTAATAACAAGGGTTGCGCTCGTTGCGGGACTTAACCCAACATCTCACGACACGAGCTGACGACAGCCATGCACCACCTGTCTTAGCGTCCCCGAAGGGAACTCCTAATCTCTTAGGATGGCACTAGATGTCAAGACCTGGTAAGGTTCTTCGCGTTGCGTCGAATTAAACC
>MG|4|V67|F|27|97.31|Firmicutes|Bacilli|Lactobacillales|Lactobacillaceae|Lactobacillus|kimchicus|
GGTTTAATTCGAAGCTACGCGAAGAACCTTACCAGGTCTTGACATCTTGCGCTAACCTAAGAGATTAGGCGTTCCCTTCGGGGACGCAATGACAGGTGGTGCATGGTCGTCGTCAGCTCGTGTCGTGAGATGTTGGGTTAAGTCCCGCAACGAGCGCAACCCTTGTTGTCAGTTGCCATCATTCAGTTGGGCACTCTGGCGAGACTGCCGGTGATAAACCGGA
>MG|4|V67|F|13|99.55|Firmicutes|Bacilli|Lactobacillales|Lactobacillaceae|Lactobacillus|Lactobacillus antri / Lactobacillus coleohominis / Lactobacillus frumenti / Lactobacillus oris / Lactobacillus secaliphilus|
GGTTTAATTCGAAGCTACGCGAAGAACCTTACCAGGTCTTGACATCTTGCGCCAACCTCAGAGATGAGGCGTTCCCTTCGGGGACGCAATGACAGGTGGTGCATGGTCGTCGTCAGCTCGTGTCGTGAGATGTTGGGTTAAGTCCCGCAACGAGCGCAACCCTTGTTACTAGTTGCCAGCATTCAGTTGGGCACTCTAGTGAGACTGCCGGTGACAAACCGGA
>MG|4|V67|F|11|99.55|Firmicutes|Bacilli|Lactobacillales|Lactobacillaceae|Lactobacillus|Lactobacillus crispatus / Lactobacillus kefiranofaciens|
GGTTTAATTCGAAGCAACGCGAAGAACCTTACCAGGTCTTGACATCTAGTGCCATTTGTAGAGATACAAAGTTCCCTTCGGGGACGCTAAGACAGGTGGTGCATGGCTGTCGTCAGCTCGTGTCGTGAGATGTTGGGTTAGTCCCGCAACGAGCGCAACCCTTGTTATTAGTTGCCAGCATTAAGTTGGGCACTCTAATGAGACTGCCGGTGACAAACCGGA
>MG|4|V67|F|389|99.1|Firmicutes|Bacilli|Lactobacillales|Lactobacillaceae|Lactobacillus|Lactobacillus gastricus / Lactobacillus ingluviei|
GGTTTAATTCGAAGCTACGCGAAGAACCTTACCAGGTCTTGACATCTTGCGCCAACCCTAGAGATAGGGCGTTCCCTTCGGAGACGCAATGACAGGTGGTGCATGGTCGTCGTCAGCTCGTGTCGTGAGATGTTGGGTTAAGTCCCGCAACGAGCGCAACCCTTGTTACTAGTTGCCAGCATTTAGTTGGGCACTCTAGTGAGACTGCCGGTGACAAACCGGA
>MG|4|V67|F|540|100.0|Firmicutes|Bacilli|Lactobacillales|Lactobacillaceae|Lactobacillus|Lactobacillus crispatus / Lactobacillus kefiranofaciens|
GGTTTAATTCGAAGCAACGCGAAGAACCTTACCAGGTCTTGACATCTAGTGCCATTTGTAGAGATACAAAGTTCCCTTCGGGGACGCTAAGACAGGTGGTGCATGGCTGTCGTCAGCTCGTGTCGTGAGATGTTGGGTTAAGTCCCGCAACGAGCGCAACCCTTGTTATTAGTTGCCAGCATTAAGTTGGGCACTCTAATGAGACTGCCGGTGACAAACCGGAG
>MG|4|V67|R|13|99.55|Firmicutes|Bacilli|Lactobacillales|Lactobacillaceae|Lactobacillus|Lactobacillus antri / Lactobacillus oris|
TCCGGTTTGTCACCGGCAGTCTCACTAGAGTGCCCAACTGAATGCTGGCAACTAGTAACAAGGGTTGCGCTCGTTGCGGGACTTAACCCAACATCTCACGACACGAGCTGACGACGACCATGCACCACCTGTCTTTGCGTCCCCGAAGGGAACGCCTCATCTCTGAGGTTGGCGCAAGATGTCAAGACCTGGTAAGGTTCTTCGCGTTGCTTCGAATTAAACC
>MG|4|V67|R|19|97.31|Firmicutes|Bacilli|Lactobacillales|Lactobacillaceae|Lactobacillus|kimchicus|
TCCGGTTTATCACCGGCAGTCTCGCCAGAGTGCCCAACTGAATGATGGCAACTGACAACAAGGGTTGCGCTCGTTGCGGGACTTAACCCAACATCTCACGACACGAGCTGACGACGACCATGCACCACCTGTCATTGCGTCCCCGAAGGGAACGCCTAATCTCTTAGGTTAGCGCAAGATGTCAAGACCTGGTAAGGTTCTTCGCGTAGCTTCGAATTAAACC
>MG|4|V67|F|17|97.78|Firmicutes|Bacilli|Lactobacillales|Lactobacillaceae|Lactobacillus|salivarius|
GGTTTAATTCGAAGCAACGCGAAGAACCTTACCAGGTCTTGACATCCTTTGACCATCCTAGAGATAGGATTTTCCCTTCGGGGACAAAGTGACAGGTGGTGCATGGTTGTCGTCAGCTCGTGTCGTGAGATGTTGGGTTAAGTCCCGCAACGAGCGCAACCCTTGTTGTCAGTTGCCAGCATTAAGTTGGGCACTCTGGCGAGACTGCCGGTGACAAACCGGA
>MG|4|V67|F|16|97.76|Firmicutes|Bacilli|Lactobacillales|Lactobacillaceae|Lactobacillus|jensenii|
GGTTTAATTCGAAGCAACGCGAAGAACCTTACCAGGTCTTGACATCCTTTGACCACCTAAGAGATTAGGCTTTCCCTTCGGGGACAAAGTGACAGGTGGTGCATGGCTGTCGTCAGCTCGTGTCGTGAGATGTTGGGTTAAGTCCCGCAACGAGCGCAACCCTTGTTACTAGTTGCCAGCATTTAGTTGGGCACTCTAGTGAGACTGCCGGTGACAAACCGGA
>MG|4|V67|F|341|100.0|Firmicutes|Bacilli|Lactobacillales|Lactobacillaceae|Lactobacillus|Lactobacillus gallinarum / Lactobacillus intestinalis|
GGTTTAATTCGAAGCAACGCGAAGAACCTTACCAGGTCTTGACATCTAGTGCCATCCTAAGAGATTAGGAGTTCCCTTCGGGGACGCTAAGACAGGTGGTGCATGGCTGTCGTCAGCTCGTGTCGTGAGATGTTGGGTTAAGTCCCGCAACGAGCGCAACCCTTGTTATTAGTTGCCAGCATTAAGTTGGGCACTCTAATGAGACTGCCGGTGACAAACCGGAGGA
>MG|4|V67|F|27|99.1|Firmicutes|Bacilli|Lactobacillales|Lactobacillaceae|Lactobacillus|Lactobacillus gastricus / Lactobacillus ingluviei|
GGTTTAATTCGAAGCTACGCGAAGAACCTTACCAGGTCTTGACATCTTGCGCCAACCCTAGAGATAGGGCGTTCCCTTCGGGGACGCAATGACAGGTGGTGCATGGTCGTCGTCAGCTCGTGTCGTGAGATGTTGGGTTAGTCCCGCAACGAGCGCAACCCTTGTTACTAGTTGCCAGCATTTAGTTGGGCACTCTAGTGAGACTGCCGGTGACAAACCGGA
>MG|4|V67|F|16|99.1|Firmicutes|Bacilli|Lactobacillales|Lactobacillaceae|Lactobacillus|Lactobacillus gastricus / Lactobacillus ingluviei|
GGTTTAATTCGAAGCTACGCGAAGAACCTTACCAGGTCTTGACATCTTGCGCCAACCCTAGAGATAGGGCGTTCCCTTCGGGGACGCAATGACAGGTGGTGCATGGTCGTCGTCAGCTCGTGTCGTGAGATGTTGGGTTAAGTCCCGCAACGAGCGCAACCCTTGTTACTAGTTGCCAGCATTTAGTTGGGCACTCTAATGAGACTGCCGGTGACAAACCGGA
>MG|4|V67|R|27|99.55|Firmicutes|Bacilli|Lactobacillales|Lactobacillaceae|Lactobacillus|Lactobacillus panis / Lactobacillus pontis|
TCCGGTTTGTCACCGGCAGTCTCACTAGAGTGCCCAACTGAATGCTGGCAACTAGTAACAAGGGTTGCGCTCGTTGCGGGACTTAACCCAACATCTCACGACACGAGCTGACGACGACCATGCACCACCTGTCATTGCGTCCCCCGAAGGGAACGCCTAATCTCTTAGGTTAGCGCAAGATGTCAAGACCTGGTAAGGTTCTTCGCGTAGCTTCGAATTAAACC
>MG|4|V67|F|28|97.31|Firmicutes|Bacilli|Lactobacillales|Lactobacillaceae|Lactobacillus|ingluviei|
GGTTTAATTCGAAGCTACGCGAAGAACCTTACCAGGTCTTGACATCTTGCGCCAACCCTAGAGATAGGGCGTTCCCTTCGGGGACGCAATGACAGGTGGTGCATGGTCGTCGTCAGCTCGTGTCGTGAGATGTTGGGTTAAGTCCCGCAACGAGCGCAACCCTTGTTGTCAGTTGCCATCATTCAGTTGGGCACTCTGGCGAGACTGCCGGTGACAAACCGGA
>MG|4|V67|F|29|99.55|Firmicutes|Bacilli|Lactobacillales|Lactobacillaceae|Lactobacillus|Lactobacillus gastricus / Lactobacillus ingluviei|
GGTTTTAATTCGAAGCTACGCGAAGAACCTTACCAGGTCTTGACATCTTGCGCCAACCCTAGAGATAGGGCGTTCCCTTCGGGGACGCAATGACAGGTGGTGCATGGTCGTCGTCAGCTCGTGTCGTGAGATGTTGGGTTAAGTCCCGCAACGAGCGCAACCCTTGTTACTAGTTGCCAGCATTTAGTTGGGCACTCTAGTGAGACTGCCGGTGACAAACCGGA
>MG|4|V67|F|22|97.76|Firmicutes|Bacilli|Lactobacillales|Lactobacillaceae|Pediococcus|cellicola|
GGTTTAATTCGAAGCTACGCGAAGAACCTTACCAGGTCTTGACATCTTTCGCCAACCTAAGAGATTAGGCGTTCCCTTCGGGGACGGAATGACAGGTGGTGCATGGTTGTCGTCAGCTCGTGTCGTGAGATGTTGGGTTAAGTCCCGCAACGAGCGCAACCCTTGTTATTAGTTGCCAGCATTGAGTTGGGCACTCTAGTGAGACTGCCGGTGACAAACCGGA
>MG|4|V67|F|11|98.21|Firmicutes|Bacilli|Lactobacillales|Leuconostocaceae|Weissella|confusa|
GGTTTAATTCGAAGCAACGCGAAGAACCTTACCAGGTCTTGACATCCCTTGACACTCCTAGAGATAGGACGTTCCCTTCGGGGACAAGGTGACAGGTGGTGCATGGTTGTCGTCAGCTCGTGTCGTGAGATGTTGGGTTAAGTCCCGCAACGAGCGCAACCCTTGTTACTAGTTGCCAGCATTTAGTTGGGCACTCTAGTGAGACTGCCGGTGACAAACCGGA
>MG|4|V67|F|13|100.0|Firmicutes|Bacilli|Lactobacillales|Streptococcaceae|Lactococcus|Lactococcus lactis / Lactococcus taiwanensis|
GGTTTAATTCGAAGCAACGCGAAGAACCTTACCAGGTCTTGACATACTCGTGCTATTCCTAGAGATAGGAAGTTCCTTCGGGACACGGGATACAGGTGGTGCATGGTTGTCGTCAGCTCGTGTCGTGAGATGTTGGGTTAAGTCCCGCAACGAGCGCAACCCCTATTGTTAGTTGCCATCATTAAGTTGGGCACTCTAACGAGACTGCCGGTGATAAACCGGA
>MG|4|V67|F|115|99.55|Firmicutes|Bacilli|Lactobacillales|Streptococcaceae|Streptococcus|alactolyticus|
GGTTTAATTCGAAGCAACGCGAAGAACCTTACCAGGTCTTGACATCCCAGTGACCGCTCTAGAGATAGAGTTTTTTCTTCGGAACACTGGTGACAGGTGGTGCATGGTTGTCGTCAGCTCGTGTCGTGAGATGTTGGGTTAAGTCCCGCAACGAGCGCAACCCTTATTGTTAGTTGCCATCATTCAGTTGGGCACTCTAGCGAGACTGCCGGTAATAAACCGGA
>MG|4|V67|F|25|100.0|Firmicutes|Bacilli|Lactobacillales|Streptococcaceae|Streptococcus|alactolyticus|
GGTTTAATTCGAAGCAACGCGAAGAACCTTACCAGGTCTTGACATCCCAGTGACCGCTCTAGAGATAGAGTTTTTCTTCGGAACACTGGTGACAGGTGGTGCATGGTTGTCGTCAGCTCGTGTCGTGAGATGTTGGGTTAAGTCCCGCAACGAGCGCAACCCTTATTGTTAGTTGCCATCATTCAGTTGGGCACTCTAGCGAGACTGCCGCAGACAATGCGGA
>MG|4|V67|F|282|100.0|Firmicutes|Bacilli|Lactobacillales|Streptococcaceae|Streptococcus|alactolyticus|
GGTTTAATTCGAAGCAACGCGAAGAACCTTACCAGGTCTTGACATCCCAGTGACCGCTCTAGAGATAGAGTTTTTCTTCGGAACACTGGTGACAGGTGGTGCATGGTTGTCGTCAGCTCGTGTCGTGAGATGTTGGGTTAAGTCCCGCAACGAGCGCAACCCTTATTGTTAGTTGCCATCATTCAGTTGGGCACTCTAGCGAGACTGCCGGTAATAAACCGGA
>MG|4|V67|F|16|97.14|Firmicutes|Bacilli|Lactobacillales|Streptococcaceae|Streptococcus|alactolyticus|
GGTTTAATTCGAAGCAACGCGAAGAACCTTACCAGGTCTTGACATCCCAGTGACCGCTCTAGAGATAGAGTTTTTTCTTCGGAACACTGGTGACAGGTGGTGCATGGTTGTCGTCAGCTCGTGTCGTGAGATGTTGGGTTAAGTCCCGCAACGAGCGCAACCCTTGTCGCTAGTTACCATCATTAAGTTGGGGACTCTAGCGAGACTGCCAGTGACAAGCTGGA
>MG|4|V67|F|12|97.13|Firmicutes|Bacilli|Lactobacillales|Streptococcaceae|Streptococcus|alactolyticus|
GGTTTAATTCGAAGCAACGCGAAGAACCTTACCAGGTCTTGACATCCCAGTGACCGCTCTAGAGATAGAGTTTTTCTTCGGAACACTGGTGACAGGTGGTGCATGGTTGTCGTCAGCTCGTGTCGTGAGATGTTGGGTTAAGTCCCGCAACGAGCGCAACCCCTGTCGTTAGTTGCCAGCATTCAGTTGGGGACTCTAACGAGACTGCCAGTGACAAACTGGA
>MG|4|V67|F|10|98.66|Firmicutes|Bacilli|Lactobacillales|Streptococcaceae|Streptococcus|alactolyticus|
GGTTTAATTCGAAGCAACGCGAAGAACCTTACCAGGTCTTGACATCCCAGTGACCGCTCTAGAGATAGAGTTTTTTCTTCGGAACACTGGTGACAGGTGGTGCATGGTTGTCGTCAGCTCGTGTCGTGAGATGTTGGGTTAAGTCCCGCAACGAGCGCAACCCTTATTGTTAGTTGCCATCATTCAGTTGGGCACTCTAGCAAGACTGCCGGTGACAAACCGGA
>MG|4|V67|F|14|97.32|Firmicutes|Bacilli|Lactobacillales|Streptococcaceae|Streptococcus|alactolyticus|
GGTTTAATTCGAAGCAACGCGAAGAACCTTACCAGGTCTTGACATCCCAGTGACCGCTCTAGAGATAGAGTTTTTCTTCGGAACACTGGTGACAGGTGGTGCATGGTTGTCGTCAGCTCGTGTCGTGAGATGTTGGGTTAAGTCCCGCAACGAGCGCAACCCTTGTTACTAGTTGCCAGCATTCAGTTGGGCACTCTAGTGAGACTGCCGGTGACAAACCGGAG
>MG|4|V67|F|31|97.61|Firmicutes|Bacilli|Lactobacillales|Streptococcaceae|Streptococcus|alactolyticus|
GGTTTAATTCGAAGCAACGCGAAGAACCTTACCAGGTCTTGACATCCCAGTGACCGCTCTAGAGATAGAGTTTTTCTTCGGAACACTGGTGACAGGTGGTGCATGGTTGTCGTCAGCTCGTGTCGTGAGATGTTGGGTTAAGTCCCGCAACGAGCGCAACCCTTGTCGCTAGTTACCATCATTAAGTTGGGGACTCTAGCGAGACTGCCAGTGACAAGCTGGA
>MG|4|V67|F|49|99.55|Firmicutes|Bacilli|Lactobacillales|Streptococcaceae|Streptococcus|Streptococcus gallolyticus / Streptococcus pasteurianus|
GGTTTAATTCGAAGCAACGCGAAGAACCTTACCAGGTCTTGACATCCCGATGCTATTTCTAGAGATAGAAAGTTTCTTCGGAACATCGGTGACAGGTGGTGCATGGTTGTCGTCAGCTCGTGTCGTGAGATGTTGGGTTAAGTCCCGCAACGAGCGCAACCCCTATTGTTAGTTGCCATCATTCAGTTGGGCACTCTAGCGAGACTGCCGGTAATAAACCGGA
>MG|4|V67|F|12|98.65|Firmicutes|Bacilli|Lactobacillales|Streptococcaceae|Streptococcus|alactolyticus|
GGTTTAATTCGAAGCAACGCGAAGAACCTTACCAGGTCTTGACATCCCAGTGACCGCTCTAGAGATAGAGTTTTTCTTCGGAACACTGGTGACAGGTGGTGCATGGTTGTCGTCAGCTCGTGTCGTGAGATGTTGGGTTAAGTCCCGCAACGAGCGCAACCCTTATTGTTAGTTGCCATCATTCAGTTGGGCACTCTAGCAAGACTGCCGGTGACAAACCGGA
>MG|4|V67|R|85|99.08|Firmicutes|Clostridia|Clostridiales|Clostridiaceae|Clostridium|sp.|
TCCTCCTTGCAGAGGCAGTCTCGCCAGAGTCCCCAACCTAATGCTGGCAACTGGCAACAGGGGTTGCGCTCGTTGCGGGACTTAACCCAACATCTCACGACACGAGCTGACGACAACCATGCACCACCTGTGTGAGATATATCTATCTCTCTGTCTCCAGAGCCTTTATCTCCATGTCAAGACCTGGTAAGGTTCTTCGCGTTGCTTCGAATTAAACC
>MG|4|V67|F|206|99.08|Firmicutes|Clostridia|Clostridiales|Clostridiaceae|Clostridium|sp.|
GGTTTAATTCGAAGCAACGCGAAGAACCTTACCAGGTCTTGACATGGAGATAAAGGCTCTGGAGACAGAGAGATAGATATATCTCACACAGGTGGTGCATGGTTGTCGTCAGCTCGTGTCGTGAGATGTTGGGTTAAGTCCCGCAACGAGCGCAACCCCTGTTGCCAGTTGCCAGCATTAGGTTGGGGACTCTGGCGAGACTGCCTCTGCAAGGAGGA
>MG|4|V67|R|80|100.0|Firmicutes|Clostridia|Clostridiales|Clostridiaceae|Clostridium|sp.|
TCCTCCTTGCAGAGGCAGTCTCGCCAGAGTCCCCAACCTAATGCTGGCAACTGGCAACAGGGGTTGCGCTCGTTGCGGGACTTAACCCAACATCTCACGACACGAGCTGACGACAACCATGCACCACCTGTGTGAGATATATCTATCTCCCTGTCTCCAGGGCCTTTATCTCCATGTCAAGACCTGGTAAGGTTCTTCGCGTTGCTTCGAATTAAACC
>MG|4|V67|F|128|100.0|Firmicutes|Clostridia|Clostridiales|Clostridiaceae|Clostridium|sp.|
GGTTTAATTCGAAGCAACGCGAAGAACCTTACCAGGTCTTGACATGGAGATAAAGGCCCTGGAGACAGGGAGATAGATATATCTCACACAGGTGGTGCATGGTTGTCGTCAGCTCGTGTCGTGAGATGTTGGGTTAAGTCCCGCAACGAGCGCAACCCCTGTTGCCAGTTGCCAGCATTAGGTTGGGGACTCTGGCGAGACTGCCTCTGCAAGGAGGA
>MG|4|V67|F|20|99.54|Firmicutes|Clostridia|Clostridiales|Clostridiaceae|Clostridium|sp.|
GGTTTAATTCGAAGCAACGCGAAGAACCTTACCAGGTCTTGACATGGAGATAAAGGCCCTGGAGACAGGGAGATAGATATATCTCACACAGGTGGTGCATGGTTGTCGTCAGCTCGTGTCGTGAGATGTTGGGTTAAGTCCCGCAACGAGCGCAACCCCTGTTGCCAGTTGCCAGCATTAGGTTGGGGATCTGGCGAGACTGCCTCTGCAAGGAGGAG
>MG|4|V67|R|50|98.62|Firmicutes|Clostridia|Clostridiales|Clostridiaceae|Clostridium|sp.|
TCCTCCTTGCAGAGGCAGTCTCGCCAGAGTCCCCAACCTAATGCTGGCAACTGGCAACAGGGGTTGCGCTCGTTGCGGGACTTAACCCAACATCTCACGACACGAGCTGACGACAACCATGCACCACCTGTGTGAGATATAACTATCTCTCTGTCTCCAGAGCCTTTATCTCCATGTCAAGACCTGGTAAGGTTCTTCGCGTTGCTTCGAATTAAACC
>MG|4|V67|F|34|98.17|Firmicutes|Clostridia|Clostridiales|Clostridiaceae|Clostridium|sp.|
GGTTTAATTCGAAGCAACGCGAAGAACCTTACCAGGTCTTGACATGGAGATAAAGGCTCTGGAGACAGAGAGATAGCTATATCTCACACAGGTGGTGCATGGTTGTCGTCAGCTCGTGTCGTGAGATGTTGGGTTAAGTCCCGCAACGAGCGCAACCCCTGTTGCCAGTTGCCAGCATTAGGTTGGGGATCTGGCGAGACTGCCTCTGCAAGGAGGA
>MG|4|V67|R|14|98.17|Firmicutes|Clostridia|Clostridiales|Clostridiaceae|Clostridium|sp.|
TCCTCCTTGCAGAGGCAGTCTCGCCAGATCCCCAACCTAATGCTGGCAACTGGCAACAGGGGTTGCGCTCGTTGCGGGACTTAACCCAACATCTCACGACACGAGCTGACGACAACCATGCACCACCTGTGTGAGATATACCTATCTCTCTGTCTCCAGAGCCTTTATCTCCATGTCAAGACCTGGTAAGGTTCTTCGCGTTGCTTCGAATTAAACC
>MG|4|V67|F|10|98.6|Firmicutes|Clostridia|Clostridiales|Clostridiaceae|Clostridium|sp.|
GGCTTAATTCGAAGCAACGCGAAGAACCTTACCAGGTCTTGACATGGAGATAAAGGCTCTGGAGACAGAGAGATAGCTATATCTCACACAGGTGGTGCATGGTTGTCGTCAGCTCGTGTCGTGAGATGTTGGGTTAAGTCCCGCAACGAGCGCAACCCCTGTTGCCAGTTGCCAGCATTAGGTTGGGGACTCTGGCGAGACTGCCTCTGCAAGGAGGA
>MG|4|V67|F|13|98.6|Firmicutes|Clostridia|Clostridiales|Clostridiaceae|Clostridium|sp.|
GGCTTAATTCGAAGCAACGCGAAGAACCTTACCAGGTCTTGACATGGAGATAAAGGCTCTGGAGACAGAGAGATAGGTATATCTCACACAGGTGGTGCATGGTTGTCGTCAGCTCGTGTCGTGAGATGTTGGGTTAAGTCCCGCAACGAGCGCAACCCCTGTTGCCAGTTGCCAGCATTAGGTTGGGGACTCTGGCGAGACTGCCTCTGCAAGGAGGA
>MG|4|V67|F|366|98.62|Firmicutes|Clostridia|Clostridiales|Clostridiaceae|Clostridium|sp.|
GGTTTAATTCGAAGCAACGCGAAGAACCTTACCAGGTCTTGACATGGAGATAAAGGCTCTGGAGACAGAGAGATAGGTATATCTCACACAGGTGGTGCATGGTTGTCGTCAGCTCGTGTCGTGAGATGTTGGGTTAAGTCCCGCAACGAGCGCAACCCCTGTTGCCAGTTGCCAGCATTAGGTTGGGGACTCTGGCGAGACTGCCTCTGCAAGGAGGA
>MG|4|V67|R|12|98.17|Firmicutes|Clostridia|Clostridiales|Clostridiaceae|Clostridium|sp.|
TCCTCCTTGCAGAGGCAGTCTCGCCAGAGTCCCCAACCTAATGCTGGCAACTGGCAACAGGGGTTGCGCTCGTTGCGGGACTTAACCCAACATCTCACGACACGAGCTGACGACAACCATGCACCACCTGTGTGAGATATAGCTATCTCTCTGTCTCCAGAGCCTTTATCTCCATGTCAAGACCTGGTAAGGTTCTTCGCGTTGCTTCGAAATTAAACC
>MG|4|V67|R|166|98.62|Firmicutes|Clostridia|Clostridiales|Clostridiaceae|Clostridium|sp.|
TCCTCCTTGCAGAGGCAGTCTCGCCAGAGTCCCCAACCTAATGCTGGCAACTGGCAACAGGGGTTGCGCTCGTTGCGGGACTTAACCCAACATCTCACGACACGAGCTGACGACAACCATGCACCACCTGTGTGAGATATACCTATCTCTCTGTCTCCAGAGCCTTTATCTCCATGTCAAGACCTGGTAAGGTTCTTCGCGTTGCTTCGAATTAAACC
>MG|4|V67|F|76|98.62|Firmicutes|Clostridia|Clostridiales|Clostridiaceae|Clostridium|sp.|
GGTTTAATTCGAAGCAACGCGAAGAACCTTACCAGGTCTTGACATGGAGATAAAGGCTCTGGAGACAGAGAGATAGTTATATCTCACACAGGTGGTGCATGGTTGTCGTCAGCTCGTGTCGTGAGATGTTGGGTTAAGTCCCGCAACGAGCGCAACCCCTGTTGCCAGTTGCCAGCATTAGGTTGGGGACTCTGGCGAGACTGCCTCTGCAAGGAGGA
>MG|4|V67|F|11|98.17|Firmicutes|Clostridia|Clostridiales|Clostridiaceae|Clostridium|sp.|
GGTTTAATTCGAAGCTACGCGAAGAACCTTACCAGGTCTTGACATGGAGATAAAGGCTCTGGAGACAGAGAGATAGCTATATCTCACACAGGTGGTGCATGGTTGTCGTCAGCTCGTGTCGTGAGATGTTGGGTTAAGTCCCGCAACGAGCGCAACCCCTGTTGCCAGTTGCCAGCATTAGGTTGGGGACTCTGGCGAGACTGCCTCTGCAAGGAGGA
>MG|4|V67|R|192|98.62|Firmicutes|Clostridia|Clostridiales|Clostridiaceae|Clostridium|sp.|
TCCTCCTTGCAGAGGCAGTCTCGCCAGAGTCCCCAACCTAATGCTGGCAACTGGCAACAGGGGTTGCGCTCGTTGCGGGACTTAACCCAACATCTCACGACACGAGCTGACGACAACCATGCACCACCTGTGTGAGATATAGCTATCTCTCTGTCTCCAGAGCCTTTATCTCCATGTCAAGACCTGGTAAGGTTCTTCGCGTTGCTTCGAATTAAACC
>MG|4|V67|F|14|98.62|Firmicutes|Clostridia|Clostridiales|Clostridiaceae|Clostridium|sp.|
GGTTTAATTCGAAGCAACGCGAAGAACCTTACCAGGTCTTGACATGGAGATAAAGGCTCTGGAGACAGAGAGATAGATATATCTCACACAGGTGGTGCATGGTTGTCGTCAGCTCGTGTCGTGAGATGTTGGGTTAAGTCCCGCAACGAGCGCAACCCCTGTTGCCAGTTGCCAGCATTAGGTTGGGGATCTGGCGAGACTGCCTCTGCAAGGAGGA
>MG|4|V67|R|14|98.17|Firmicutes|Clostridia|Clostridiales|Clostridiaceae|Clostridium|sp.|
TCCTCCTTGCAGAGGCAGTCTCGCCAGATCCCCAACCTAATGCTGGCAACTGGCAACAGGGGTTGCGCTCGTTGCGGGACTTAACCCAACATCTCACGACACGAGCTGACGACAACCATGCACCACCTGTGTGAGATATAGCTATCTCTCTGTCTCCAGAGCCTTTATCTCCATGTCAAGACCTGGTAAGGTTCTTCGCGTTGCTTCGAATTAAACC
>MG|4|V67|F|18|98.17|Firmicutes|Clostridia|Clostridiales|Clostridiaceae|Clostridium|sp.|
GGTTTAATTTCGAAGCAACGCGAAGAACCTTACCAGGTCTTGACATGGAGATAAAGGCTCTGGAGACAGAGAGATAGCTATATCTCACACAGGTGGTGCATGGTTGTCGTCAGCTCGTGTCGTGAGATGTTGGGTTAAGTCCCGCAACGAGCGCAACCCCTGTTGCCAGTTGCCAGCATTAGGTTGGGGACTCTGGCGAGACTGCCTCTGCAAGGAGGA
>MG|4|V67|F|349|98.63|Firmicutes|Clostridia|Clostridiales|Clostridiaceae|Clostridium|sp.|
GGTTTAATTCGAAGCAACGCGAAGAACCTTACCAGGTCTTGACATGGAGATAAAGGCTCTGGAGACAGAGAGATAGCTATATCTCACACAGGTGGTGCATGGTTGTCGTCAGCTCGTGTCGTGAGATGTTGGGTTAAGTCCCGCAACGAGCGCAACCCCTGTTGCCAGTTGCCAGCATTAGGTTGGGGACTCTGGCGAGACTGCCTCTGCAAGGAGGAG
>MG|4|V67|F|33|98.17|Firmicutes|Clostridia|Clostridiales|Clostridiaceae|Clostridium|sp.|
GGTTTAATTCGAAGCAACGCGAAGAACCTTACCAGGTCTTGACATGGAGATAAAGGCTCTGGAGACAGAGAGATAGGTATATCTCACACAGGTGGTGCATGGTTGTCGTCAGCTCGTGTCGTGAGATGTTGGGTTAAGTCCCGCAACGAGCGCAACCCCTGTTGCCAGTTGCCAGCATTAGGTTGGGGATCTGGCGAGACTGCCTCTGCAAGGAGGA
>MG|4|V67|F|31|97.33|Firmicutes|Clostridia|Clostridiales|Lachnospiraceae|Blautia|obeum|
GGTTTAATTCGAAGCAACGCGAAGAACCTTACCAAGTCTTGACATCCCTCTGACCGGTCCGTAACGGGATCTTTCCTTCGGGACAGGGGAGACAGGTGGTGCATGGTTGTCGTCAGCTCGTGTCGTGAGATGTTGGGTTAAGTCCCGCAACGAGCGCAACCCCTATCCCCAGTAGCCAGCAGGTAGAGCTGGGCACTCTGAGGAGACTGCCAGGGATAACCTGGA
>MG|4|V67|F|23|99.11|Firmicutes|Clostridia|Clostridiales|Lachnospiraceae|[Ruminococcus]|gnavus|
GGTTTAATTCGAAGCAACGCGAAGAACCTTACCTGGTCTTGACATCCCTTTGACCGGCAAGTAATGTTGCCTTTCCTTCGGGACAGAGGAGACAGGTGGTGCATGGTTGTCGTCAGCTCGTGTCGTGAGATGTTGGGTTAAGTCCCGCAACGAGCGCAACCCTTATCTTCAGTAGCCAGCATTTAGGATGGGCACTCTGGAGAGACTGCCAGGGATAACCTGGA
>MG|4|V67|F|155|99.56|Firmicutes|Clostridia|Clostridiales|Lachnospiraceae|[Ruminococcus]|gnavus|
GGTTTAATTCGAAGCAACGCGAAGAACCTTACCTGGTCTTGACATCCCTCTGACCGGCAAGTAATGTTGCCTTTCCTTCGGGACAGAGGAGACAGGTGGTGCATGGTTGTCGTCAGCTCGTGTCGTGAGATGTTGGGTTAAGTCCCGCAACGAGCGCAACCCTTATCTTCAGTAGCCAGCATTTAGGATGGGCACTCTGGAGAGACTGCCAGGGATAACCTGGAG
>MG|4|V67|F|42|97.35|Firmicutes|Clostridia|Clostridiales|Lachnospiraceae|[Ruminococcus]|gnavus|
GGTTTAATTCGAAGCAACGCGAAGAACCTTACCTGGTCTTGACATCCCGGTGACCGCAGAGTAATGTCTGCTTTCCTTCGGGACACCGGAGACAGGTGGTGCATGGTTGTCGTCAGCTCGTGTCGTGAGATGTTGGGTTAAGTCCCGCAACGAGCGCAACCCTTATCTTCAGTAGCCAGCATTTAAGGTGGGCACTCTGGAGAGACTGCCAGGGATAACCTGGA
>MG|4|V67|F|10|98.67|Firmicutes|Clostridia|Clostridiales|Lachnospiraceae|[Ruminococcus]|gnavus|
GGTTTAATTCGAAGCAACGCGAAGAACCTTACCTGGTCTTGACATCCCTTTGACCGGCAAGTAATGTTGCCTTTCCTTCGGGACAGAGGAGACAGGTGGTGCATGGTTGTCGTCAGCTCGTGTCGTGAGATGTTGGGTTAAGTCCCGCAACGAGCGCAACCCTTATCTTCAGTAGCCAGCATTTAAGATGGGCACTCTGGAGAGACTGCCAGGGATAACCTGGA
>MG|4|V67|F|37|97.35|Firmicutes|Clostridia|Clostridiales|Lachnospiraceae|[Ruminococcus]|gnavus|
GGTTTAATTCGAAGCAACGCGAAGAACCTTACCTGCCCTTGACATCCCGGTGACCGCAGAGTAATGTCTGCTTTCCTTCGGGACACCGGTGACAGGTGGTGCATGGTTGTCGTCAGCTCGTGTCGTGAGATGTTGGGTTAAGTCCCGCAACGAGCGCAACCCCTATCTTCAGTAGCCAGCATTTAAGGTGGGCACTCTGGAGAGACTGCCAGGGATAACCTGGA
>MG|4|V67|F|10|98.67|Firmicutes|Clostridia|Clostridiales|Lachnospiraceae|[Ruminococcus]|gnavus|
GGTTTAATTCGAAGCAACGCGAAGAACCTTACCTGGTCTTGACATCCCTTTGACCGGCAAGTAATGTTGCCTTTCCTTCGGGACAGAGGAGACAGGTGGTGCATGGTTGTCGTCAGCTCGTGTCGTGAGATGTTGGGTTAAGTCCCGCAACGAGCGCAACCCTTATCTTCAGTAGCCAGCATTTAGGATGGGCACTCTGGAGAGACTGCCAGGGACAACCTGGA
>MG|4|V67|F|102|98.66|Firmicutes|Clostridia|Clostridiales|Lachnospiraceae|[Ruminococcus]|gnavus|
GGTTTAATTCGAAGCAACGCGAAGAACCTTACCTGGTCTTGACATCCCTCTGACCGGCAAGTAATGTTGCCTTTCCTTCAGGACAGAGGAGACAGGTGGTGCATGGTTGTCGTCAGCTCGTGTCGTGAGATGTTGGGTTAAGTCCCGCAACGAGCGCAACCCTTATCTTCAGTAGCCAGCATTTAGGATGGGCACTCTGGAGAGACTGCCAGGGACAACCTGGA
>MG|4|V67|F|232|97.36|Firmicutes|Clostridia|Clostridiales|Lachnospiraceae|[Ruminococcus]|gnavus|
GGTTTAATTCGAAGCAACGCGAAGAACCTTACCTGGTCTTGACATCCCTTTGACCGGCAAGTAATGTTGCCTTTCCTTCGGGACAGAGGAGACAGGTGGTGCATGGTTGTCGTCAGCTCGTGTCGTGAGATGTTGGGTTAAGTCCCGCAACGAGCGCAACCCTTATCTTTAGTAGCCAGCATTTGAGGTGGGCACTCTAGAGAGACTGCCAGGGATAACCTGGAG
>MG|4|V67|F|22|97.32|Firmicutes|Clostridia|Clostridiales|Lachnospiraceae|[Ruminococcus]|gnavus|
GGTTTAATTCGAAGCAACGCGAAGAACCTTACCTGCCCTTGACATCCTTTTGACCGGCGAGTAATGTCGCCTTTCCTTCGGGACAGAAGAGACAGGTGGTGCATGGTTGTCGTCAGCTCGTGTCGTGAGATGTTGGGTTAAGTCCCGCAACGAGCGCAACCCTTATCTTCAGTAGCCAGCATTTAGGATGGGCACTCTGGAGAGACTGCCAGGGATAACCTGGA
>MG|4|V67|F|11|97.78|Firmicutes|Clostridia|Clostridiales|Lachnospiraceae|[Ruminococcus]|gnavus|
GGTTTAATTCGAAGCAACGCGAAGAACCTTACCTGGTCTTGACATCCCTTTGACTGGCAAGTAATGTTGCCTTTCCTTCGGGACAGAGGAGACAGGTGGTGCATGGTTGTCGTCAGCTCGTGTCGTGAGATGTTGGGTTAAGTCCCGCAACGAGCGCAACCCTTATCTTCAGTAGCCAGCATTTAAGGTGGGCACTCTGGAGAGACTGCCAGGGATAACCTGGA
>MG|4|V67|F|30|97.78|Firmicutes|Clostridia|Clostridiales|Lachnospiraceae|[Ruminococcus]|gnavus|
GGTTTAATTCGAAGCAACGCGAAGAACCTTACCTGGTCTTGACATCCCTTTGACCGGCAAGTAATGTTGCCTTTCCTTCGGGACAGAGGAGACAGGTGGTGCATGGTTGTCGTCAGCTCGTGTCGTGAGATGTTGGGTTAAGTCCCGCAACGAGCGCAACCCTTATCTTTAGTAGCCAGCATTTAAGGTGGGCACTCTGGAGAGACTGCCAGGGATAACCTGGA
>MG|4|V67|R|20|97.32|Firmicutes|Clostridia|Clostridiales|Lachnospiraceae|[Ruminococcus]|gnavus|
TCCAGGTTGTCCCTGGCAGTCTCCCTAGAGTGCCCATCCGTAATGCTGGCTACTAAGGATAAGGGTTGCGCTCGTTGCGGGACTTAACCCAACATCTCACGACACGAGCTGACGACAACCATGCACCACCTGTCTCCCCTGTCCCGAAGGAAAGGTGACATTACTCACCGGTCAGGGGGATGTCAAGATCAGGTAAGGTTCTTCGCGTTGCTTCGAATTAAACC
>MG|4|V67|F|109|98.23|Firmicutes|Clostridia|Clostridiales|Lachnospiraceae|[Ruminococcus]|gnavus|
GGTTTAATTCGAAGCAACGCGAAGAACCTTACCTGGTCTTGACATCCCTTTGACCGGCAAGTAATGTTGCCTTTCCTTCGGGACAGAGGAGACAGGTGGTGCATGGTTGTCGTCAGCTCGTGTCGTGAGATGTTGGGTTAAGTCCCGCAACGAGCGCAACCCTTATCTTCAGTAGCCAGCATTTAAGGTGGGCACTCTGGAGAGACTGCCAGGGATAACCTGGAG
>MG|4|V67|F|44|97.32|Firmicutes|Clostridia|Clostridiales|Lachnospiraceae|[Ruminococcus]|gnavus|
GGTTTAATTCGAAGCAACGCGAAGAACCTTACCTGATCTTGACATCCCCCTGACCGGTGAGTAATGTCACCTTTCCTTCGGGACAGGGGAGACAGGTGGTGCATGGTTGTCGTCAGCTCGTGTCGTGAGATGTTGGGTTAAGTCCCGCAACGAGCGCAACCCTTATCCTTAGTAGCCAGCATTACGGATGGGCACTCTAGGGAGACTGCCAGGGACAACCTGGA
>MG|4|V67|F|10|97.32|Firmicutes|Clostridia|Clostridiales|Lachnospiraceae|[Ruminococcus]|gnavus|
GGTTTAATTCGAAGCAACGCGAAGAACCTTACCTGCCCTTGACATCCGGATGACCGGCGAGTAATGTCGCCTTTCCTTCGGGACATTCGAGACAGGTGGTGCATGGTTGTCGTCAGCTCGTGTCGTGAGATGTTGGGTTAAGTCCCGCAACGAGCGCAACCCTTATCTTCAGTAGCCAGCATTTAAGGTGGGCACTCTGGAGAGACTGCCAGGGATAACCTGGA
>MG|4|V67|F|10|97.32|Firmicutes|Clostridia|Clostridiales|Lachnospiraceae|[Ruminococcus]|gnavus|
GGTTTAATTCGAAGCAACGCGAAGAACCTTACCTGGCCTTGACATCCCGATGACCGGACAGTAATGTGTCCTTTTCTTCGGAACATTGGAGACAGGTGGTGCATGGTTGTCGTCAGCTCGTGTCGTGAGATGTTGGGTTAAGTCCCGCAACGAGCGCAACCCTTATCTTCAGTAGCCAGCATTTAAGGTGGGCACTCTGGAGAGACTGCCAGGGATAACCTGGA
>MG|4|V67|F|11|98.66|Firmicutes|Clostridia|Clostridiales|Lachnospiraceae|[Ruminococcus]|gnavus|
GGTTTAATTCGAAGCAACGCGAAGAACCTTACCTGGTCTTGACATCCCTCTGACCGGCAAGTAATGTTGCCTTTCCTTCGGGACAGAGGAGACAGGTGGTGCATGGTTGTCGTCAGCTCGTGTCGTGAGATGTTGGGTTAAGTCCCGCAACGAGCGCAACCCTTATCTTCAGTAGCCAGCATTTAAGGTGGGCACTCTGGAGAGACTGCCAGGGATAACCTGGA
>MG|4|V67|F|402|97.33|Firmicutes|Clostridia|Clostridiales|Lachnospiraceae|[Ruminococcus]|gnavus|
GGTTTAATTCGAAGCAACGCGAAGAACCTTACCTGGTCTTGACATCCCTTTGACCGGCAAGTAATGTTGCCTTTCCTTCGGGACAGAGGAGACAGGTGGTGCATGGTTGTCGTCAGCTCGTGTCGTGAGATGTTGGGTTAAGTCCCGCAACGAGCGCAACCCTTATCTTTAGTAGCCAGCATTTAAGGTGGGCACTCTAGAGAGACTGCCAGGGATAACCTGGA
>MG|4|V67|F|79|97.78|Firmicutes|Clostridia|Clostridiales|Lachnospiraceae|[Ruminococcus]|gnavus|
GGTTTAATTCGAAGCAACGCGAAGAACCTTACCTGGTCTTGACATCCCTTTGACCGGCAAGTAATGTTGCCTTTCCTTCGGGACAGAGGAGACAGGTGGTGCATGGTTGTCGTCAGCTCGTGTCGTGAGATGTTGGGTTAAGTCCCGCAACGAGCGCAACCCTTATCTTTAGTAGCCAGCATTTAAGATGGGCACTCTAGAGAGACTGCCAGGGATAACCTGGA
>MG|4|V67|F|19|97.78|Firmicutes|Clostridia|Clostridiales|Lachnospiraceae|[Ruminococcus]|gnavus|
GGTTTAATTCGAAGCAACGCGAAGAACCTTACCTGGTCTTGACATCCCTTTGACCGGCAAGTAATGTTGCCTTTCCTTCGGGACAGAGGAGACAGGTGGTGCATGGTTGTCGTCAGCTCGTGTCGTGAGATGTTGGGTTAAGTCCCGCAACGAGCGCAACCCTTACCTTCAGTAGCCAGCATTTAAGGTGGGCACTCTGGAGAGACTGCCAGGGATAACCTGGA
>MG|4|V67|F|12|98.21|Firmicutes|Clostridia|Clostridiales|Lachnospiraceae|[Ruminococcus]|gnavus|
GGTTTAATTCGAAGCAACGCGAAGAACCTTACCTGATCTTGACATCCCCCTGACCGGTGAGTAATGTCACCTTTCCTTCGGGACAGGGGAGACAGGTGGTGCATGGTTGTCGTCAGCTCGTGTCGTGAGATGTTGGGTTAAGTCCCGCAACGAGCGCAACCCTTATCTTTAGTAGCCAGCATTACGGATGGGCACTCTAGAGAGACTGCCAGGGAGAACCTGGA
>MG|4|V67|F|14|100.0|Firmicutes|Clostridia|Clostridiales|Peptostreptococcaceae|Clostridium|bartlettii|
GGTTTAATTCGAAGCAACGCGAAGAACCTTACCTAAGCTTGACATCCTTTTGACCGATGCCTAATCGCATCTTTCCCTTCGGGGACAGAAGTGACAGGTGGTGCATGGTTGTCGTCAGCTCGTGTCGTGAGATGTTGGGTTAAGTCCCGCAACGAGCGCAACCCTTGCCTTTAGTTGCCATCATTAAGTTGGGCACTCTAGAGGGACTGCCAGGGATAACCTGGA
>MG|4|V67|R|36|100.0|Firmicutes|Clostridia|Clostridiales|Ruminococcaceae|Faecalibacterium|prausnitzii|
TCCGAGTTGTCCCCGGCAGTCTCATCAGAGTCCTCGGCTTTACCCGTTAGTAACTGATCATAAGGGTTGCGCTCGTTGCGGGACTTAACCCAACATCTCACGACACGAGCTGACGACAACCATGCACCACCTGTCTTCGGTTGGACGAATCCACACGGTATCTCTACCGCTTTACCTCGATGTCAAGACCTGGTAAGGTTCTTCGCGTTGCATCGAATTAAACA
>MG|4|V67|F|45|100.0|Firmicutes|Clostridia|Clostridiales|Ruminococcaceae|Faecalibacterium|prausnitzii|
TGTTTAATTCGATGCAACGCGAAGAACCTTACCAGGTCTTGACATCGAGGTAAAGCGGTAGAGATACCGTGTGGATTCGTCCAACCGAAGACAGGTGGTGCATGGTTGTCGTCAGCTCGTGTCGTGAGATGTTGGGTTAAGTCCCGCAACGAGCGCAACCCTTATGATCAGTTACTAACGGGTAAAGCCGAGGACTCTGATGAGACTGCCGGGGACAACTCGGA
>MG|4|V67|R|18|99.11|Firmicutes|Clostridia|Clostridiales|Ruminococcaceae|Faecalibacterium|prausnitzii|
TCCGAGTTGTCCCCGGCAGTCTCATCAGAGTCCTCAGCTTTACCTGTTAGTAACTGATCATAAGGGTTGCGCTCGTTGCGGGACTTAACCCAACATCTCACGACACGAGCTGACGACAACCATGCACCACCTGTCTTCGGTTGGACGAATCCACACGGTATCTCTACCGCTTTACCTCGATGTCAAGACCTGGTAAGGTTCTTCGCGTTGCATCGAATTAAACA
>MG|4|V67|R|12|98.66|Firmicutes|Clostridia|Clostridiales|Ruminococcaceae|Faecalibacterium|prausnitzii|
TCCGAGTTGTCCCCGGCAGTCTCATCAGAGTCCTCAGCTTTACCTGTTAGTAACTGATCATAAGGGTTGCGCTCGTTGCGGGACTTAACCCAACATCTCACGACACGAGCTGACGACAACCATGCACCACCTGTCTTCGGTCGGACGAATCCACACGGTATCTCTACCGCTTTACCTCGATGTCAAGACCTGGTAAGGTTCTTCGCGTTGCATCGAATTAAACA
>MG|4|V67|F|15|98.21|Firmicutes|Clostridia|Clostridiales|Ruminococcaceae|Faecalibacterium|prausnitzii|
TGTTTAATTCGATGCAACGCGAAGAACCTTACCAGGTCTTGACATCGAGGTAAAGCGGTAGAGATACCGTGTGGATTCGTCCAACCGAAGACAGGTGGTGCATGGTTGTCGTCAGCTCGTGTCGTGAGATGTTGGGTTAAGTCCCGCAACGAGCGCAACCCTTATGATCAGTTACTAACAGGTTATGCTGAGGACTCTGATGAGACTGCCGGGGACAACTCGGA
>MG|4|V67|F|16|97.77|Firmicutes|Clostridia|Clostridiales|Ruminococcaceae|Faecalibacterium|prausnitzii|
TGTTTAATTCGATGCAACGCGAAGAACCTTACCAGGTCTTGACATCGAGGTAAAGCGGTAGAGATACCGTGTGGATTCGTCCGACCGAAGACAGGTGGTGCATGGTTGTCGTCAGCTCGTGTCGTGAGATGTTGGGTTAAGTCCCGCAACGAGCGCAACCCTTATGATCAGTTACTAACAGGTAGTGCTGAGGACTCTGATGAGACTGCCGGGGACAACTCGGA
>MG|4|V67|F|10|98.66|Firmicutes|Clostridia|Clostridiales|Ruminococcaceae|Faecalibacterium|prausnitzii|
TGTTTAATTCGATGCAACGCGAAGAACCTTACCAGGTCTTGACATCGAGGTAAAGCGGTAGAGATACCGTGTGGATTCGTCCAACCGAAGACAGGTGGTGCATGGTTGTCGTCAGCTCGTGTCGTGAGATGTTGGGTTAAGTCCCGCAACGAGCGCAACCCTTATGATCAGTTACTAACAGGTGAAGCTGAGGACTCTGATGAGACTGCCGGGGACAACTCGGA
>MG|4|V67|F|21|98.66|Firmicutes|Clostridia|Clostridiales|Ruminococcaceae|Faecalibacterium|prausnitzii|
TGTTTAATTCGATGCAACGCGAAGAACCTTACCAGGTCTTGACATCGAGGTAAAGCGGTAGAGATACCGTGTGGATTCGTCCGACCGAAGACAGGTGGTGCATGGTTGTCGTCAGCTCGTGTCGTGAGATGTTGGGTTAAGTCCCGCAACGAGCGCAACCCTTATGATCAGTTACTAACAGGTAAAGCTGAGGACTCTGATGAGACTGCCGGGGACAACTCGGA
>MG|4|V67|F|10|97.32|Firmicutes|Clostridia|Clostridiales|Ruminococcaceae|Faecalibacterium|prausnitzii|
TGTTTAATTCGATGCAACGCGAAGAACCTTACCAGGTCTTGACATCGAGGTAAAGCTACAGAGATGTAGTGTGGATTCGTCCAACCGAAGACAGGTGGTGCATGGTTGTCGTCAGCTCGTGTCGTGAGATGTTGGGTTAAGTCCCGCAACGAGCGCAACCCTTATGATCAGTTACTAACGGGTAAAGCCGAGGACTCTGATGAGACTGCCGGGGACAACTCGGA
>MG|4|V67|F|38|98.21|Firmicutes|Clostridia|Clostridiales|Ruminococcaceae|Faecalibacterium|prausnitzii|
TGTTTAATTCGATGCAACGCGAAGAACCTTACCAGGTCTTGACATCGAGGTAAAGCGGTAGAGATACCGTGTGGATTCGTCCAACCGAAGACAGGTGGTGCATGGTTGTCGTCAGCTCGTGTCGTGAGATGTTGGGTTAAGTCCCGCAACGAGCGCAACCCTTATGATCAGTTACTAACAGGTAGTGCTGAGGACTCTGATGAGACTGCCGGGGACAACTCGGA
>MG|4|V67|F|13|98.21|Firmicutes|Clostridia|Clostridiales|Ruminococcaceae|Faecalibacterium|prausnitzii|
TGTTTAATTCGATGCAACGCGAAGAACCTTACCAGGTCTTGACATCGAGGTAAAGCTGCAGAGATGCAGTGTGGATTCGTCCAACCGAAGACAGGTGGTGCATGGTTGTCGTCAGCTCGTGTCGTGAGATGTTGGGTTAAGTCCCGCAACGAGCGCAACCCTTATGATCAGTTACTAACGGGTAAAGCCGAGGACTCTGATGAGACTGCCGGGGACAACTCGGA
>MG|4|V67|R|28|98.21|Firmicutes|Clostridia|Clostridiales|Ruminococcaceae|Faecalibacterium|prausnitzii|
TCCGAGTTGTCCCCGGCAGTCTCATCAGAGTCCTCAGCACTACCTGTTAGTAACTGATCATAAGGGTTGCGCTCGTTGCGGGACTTAACCCAACATCTCACGACACGAGCTGACGACAACCATGCACCACCTGTCTTCGGTTGGACGAATCCACACGGTATCTCTACCGCTTTACCTCGATGTCAAGACCTGGTAAGGTTCTTCGCGTTGCATCGAATTAAACA
>MG|4|V67|F|37|97.74|Firmicutes|Clostridia|Clostridiales|Ruminococcaceae|Ruminococcus|lactaris|
GGCTTAATTCGAAGCAACGCGAAGAACCTTACCTGCCCTTGACATCCCGGTGACCGCAGAGTAATGTCTGCTTTCCTTCGGGACACCGGTGACAGGTGGTGCATGGTTGTCGTCAGCTCGTGTCGTGAGATGTTGGGTTAAGTCCCGCAACGAGCGCAACCCCTATCTTCAGTAGCCAGCGGTATGGCCGGGCACTCTGGAGAGACTGCCAGGGATAACCTGGA
>MG|4|V67|F|10|98.21|Firmicutes|Clostridia|Clostridiales|Ruminococcaceae|Ruminococcus|lactaris|
GGTTTAATTCGAAGCAACGCGAAGAACCTTACCTGCCCTTGACATCCCGGTGACCGCAGAGTAATGTCTGCTTTCCTTCGGGACACCGGTGACAGGTGGTGCATGGTTGTCGTCAGCTCGTGTCGTGAGATGTTGGGTTAAGTCCCGCAACGAGCGCAACCCCTATCTTCAGTAGCCAGCGGTAAGGCCGGGCACTCTGGAGAGACTGCCAGGGATAACCTGGA
>MG|4|V67|F|1263|97.77|Firmicutes|Clostridia|Clostridiales|Ruminococcaceae|Ruminococcus|lactaris|
GGTTTAATTCGAAGCAACGCGAAGAACCTTACCTGCCCTTGACATCCCGGTGACCGCAGAGTAATGTCTGCTTTCCTTCGGGACACCGGTGACAGGTGGTGCATGGTTGTCGTCAGCTCGTGTCGTGAGATGTTGGGTTAAGTCCCGCAACGAGCGCAACCCCTATCTTCAGTAGCCAGCGGTATGGCCGGGCACTCTGGAGAGACTGCCAGGGATAACCTGGA
>MG|4|V67|F|117|97.32|Firmicutes|Clostridia|Clostridiales|Ruminococcaceae|Ruminococcus|lactaris|
GGTTTAATTCGAAGCAACGCGAAGAACCTTACCTGCCCTTGACATCCCGGTGACCGCAGAGTAATGTCTGTTTTCCTTCGGGACACCGGTGACAGGTGGTGCATGGTTGTCGTCAGCTCGTGTCGTGAGATGTTGGGTTAAGTCCCGCAACGAGCGCAACCCCTATCTTCAGTAGCCAGCGGTATGGCCGGGCACTCTGGAGAGACTGCCAGGGATAACCTGGA
>MG|4|V67|F|10|97.75|Firmicutes|Clostridia|Clostridiales|Ruminococcaceae|Ruminococcus|lactaris|
GGTTTTAATTCGAAGCAACGCGAAGAACCTTACCTGCCCTTGACATCCCGGTGACCGCAGAGTAATGTCTGCTTTCCTTCGGGACACCGGTGACAGGTGGTGCATGGTTGTCGTCAGCTCGTGTCGTGAGATGTTGGGTTAAGTCCCGCAACGAGCGCAACCCCTATCTTCAGTAGCCAGCGGTATGGCCGGGCACTCTGGAGAGACTGCCAGGGATAACCTGGA
>MG|4|V67|F|26|97.32|Firmicutes|Clostridia|Clostridiales|Ruminococcaceae|Ruminococcus|lactaris|
GGTTTAATTCGAAGCAACGCGAAGAACCTTACCTGCCCTTGACATCCCGGTGACCGCAGAGTAATGTCTGTTTTCCTTCGGGACACCGGAGACAGGTGGTGCATGGTTGTCGTCAGCTCGTGTCGTGAGATGTTGGGTTAAGTCCCGCAACGAGCGCAACCCCTATCTTCAGTAGCCAGCGGTAAGGCCGGGCACTCTGGAGAGACTGCCAGGGATAACCTGGA
>MG|4|V67|R|80|97.32|Firmicutes|Clostridia|Clostridiales|Ruminococcaceae|Ruminococcus|lactaris|
TCCAGGTTATCCCTGGCAGTCTCTCCAGAGTGCCCGGCCATACCGCTGGCTACTGAAGATAGGGGTTGCGCTCGTTGCGGGACTTAACCCAACATCTCACGACACGAGCTGACGACAACCATGCACCACCTGTCACCGGTGTCCCGAAGGAAAACAGACATTACTCTGCGGTCACCGGGATGTCAAGGGCAGGTAAGGTTCTTCGCGTTGCTTCGAATTAAACC
>MG|4|V67|F|113|97.32|Firmicutes|Clostridia|Clostridiales|Ruminococcaceae|Ruminococcus|lactaris|
GGTTTAATTCGAAGCAACGCGAAGAACCTTACCTGCCCTTGACATCCCGGTGACCACAGAGTAATGTCTGCTTTCCTTCGGGACACCGGTGACAGGTGGTGCATGGTTGTCGTCAGCTCGTGTCGTGAGATGTTGGGTTAAGTCCCGCAACGAGCGCAACCCCTATCTTCAGTAGCCAGCGGTATGGCCGGGCACTCTGGAGAGACTGCCAGGGATAACCTGGA
>MG|4|V67|F|16|97.77|Firmicutes|Clostridia|Clostridiales|Ruminococcaceae|Ruminococcus|lactaris|
GGTTTAATTCGAAGCAACGCGAAGAACCTTACCTGGTCTTGACATCCCGGTGACCGCAGAGTAATGTCTGCTTTCCTTCGGGACACCGGTGACAGGTGGTGCATGGTTGTCGTCAGCTCGTGTCGTGAGATGTTGGGTTAAGTCCCGCAACGAGCGCAACCCCTATCTTCAGTAGCCAGCGGTATGGCCGGGCACTCTGGAGAGACTGCCAGGGATAACCTGGA
>MG|4|V67|F|45|97.77|Firmicutes|Clostridia|Clostridiales|Ruminococcaceae|Ruminococcus|lactaris|
GGTTTAATTCGAAGCAACGCGAAGAACCTTACCTGCCCTTGACATCCCGGTGACCGCAGAGTAATGTCTGCTTTCCTTCGGGACACCGGAGACAGGTGGTGCATGGTTGTCGTCAGCTCGTGTCGTGAGATGTTGGGTTAAGTCCCGCAACGAGCGCAACCCCTATCTTCAGTAGCCAGCGGTAAGGCCGGGCACTCTGGAGAGACTGCCAGGGATAACCTGGA
>MG|4|V67|R|14|97.32|Firmicutes|Clostridia|Clostridiales|Ruminococcaceae|Ruminococcus|lactaris|
TCCAGGTTATCCCTGGCAGTCTCTCCAGAGTGCCCGGCCTTACCGCTGGCTACTGAAGATAGGGGTTGCGCTCGTTGCGGGACTTAACCCAACATCTCACGACACGAGCTGACGACAACCATGCACCACCTGTCTCCGGTGTCCCGAAGGAAAACAGACATTACTCTGCGGTCACCGGGATGTCAAGGGCAGGTAAGGTTCTTCGCGTTGCTTCGAATTAAACC
>MG|4|V67|F|249|97.32|Firmicutes|Clostridia|Clostridiales|Ruminococcaceae|Ruminococcus|lactaris|
GGTTTAATTCGAAGCAACGCGAAGAACCTTACCTGCCCTTGACATCCCGGTGACCGCAGAGTAATGTCTGCTTTCCTTCGGGACACCGGAGACAGGTGGTGCATGGTTGTCGTCAGCTCGTGTCGTGAGATGTTGGGTTAAGTCCCGCAACGAGCGCAACCCCTATCTTCAGTAGCCAGCGGTATGGCCGGGCACTCTGGAGAGACTGCCAGGGATAACCTGGA
>MG|4|V67|F|231|97.32|Firmicutes|Clostridia|Clostridiales|Ruminococcaceae|Ruminococcus|lactaris|
GGTTTAATTCGAAGCAACGCGAAGAACCTTACCTGCCCTTGACATCCCGGTGACCGCAGAGTAATGTCTGCTTTCCTTCGGGACACCGGTGACAGGTGGTGCATGGTTGTCGTCAGCTCGTGTCGTGAGATGTTGGGTTAAGTCCCGCAACGAGCGCAACCCCTATCTTCAGTAGCCAGCGGTTCGGCCGGGCACTCTGGAGAGACTGCCAGGGATAACCTGGA
>MG|4|V67|F|31|97.33|Firmicutes|Clostridia|Clostridiales|Ruminococcaceae|Ruminococcus|lactaris|
GGTTTAATTCGAAGCAACGCGAAGAACCTTACCTGCCCTTGACATCCCGGTGACCGCAGAGTAATGTCTGCTTTCCTTCGGGACACCGGTGACAGGTGGTGCATGGTTGTCGTCAGCTCGTGTCGTGAGATGTTGGGTTAAGTCCCGCAACGAGCGCAACCCCCTATCTTCAGTAGCCAGCGGTATGGCCGGGCACTCTGGAGAGACTGCCAGGGATAACCTGGA
>MG|4|V67|F|12|97.32|Firmicutes|Clostridia|Clostridiales|Ruminococcaceae|Ruminococcus|lactaris|
GGTTTAATTCGAAGCAACGCGAAGAACCTTACCTGCCCTTGACATCCCGGTGACCGCAGAGTAATGTCTGCTTTCCTTCGGGACACCGGTGACAGGTGGTGCATGGTTGTCGTCAGCTCGTGTCGTGAGATGTTGGGTTAAGTCCCGCAACGAGCGCAACCCCTATCTTCAGTAGCCAGCGGTCCGGCCGGGCACTCTGGAGAGACTGCCAGGGATAACCTGGA
>MG|4|V67|F|122|97.32|Firmicutes|Clostridia|Clostridiales|Ruminococcaceae|Ruminococcus|lactaris|
GGTTTAATTCGAAGCAACGCGAAGAACCTTACCTGCCCTTGACATCCCGGTGACCGCAGAGTAATGTCTGCTTTCCTTCGGGACACCGGTGACAGGTGGTGCATGGTTGTCGTCAGCTCGTGTCGTGAGATGTTGGGTTAAGTCCCGCAACGAGCGCAACCCCTATCTTCAGTAGCCAGCGGTTTGGCCGGGCACTCTGGAGAGACTGCCAGGGATAACCTGGA
>MG|4|V67|F|24|97.32|Firmicutes|Clostridia|Clostridiales|Ruminococcaceae|Ruminococcus|lactaris|
GGTTTAATTCGAAGCAACGCGAAGAACCTTACCTGCCCTTGACATCCCGGTGACCGCAGAGTAATGTCTGCTTTCCTTCGGGACACCGGTGACAGGTGGTGCATGGTTGTCGTCAGCTCGTGTCGTGAGATGTTGGGTTAGTCCCGCAACGAGCGCAACCCCTATCTTCAGTAGCCAGCGGTATGGCCGGGCACTCTGGAGAGACTGCCAGGGATAACCTGGA
>MG|4|V67|F|24|97.72|Firmicutes|Erysipelotrichi|Erysipelotrichales|Erysipelotrichaceae|Bulleidia|p-1630-c5|
GGTTTAATTCGACGCAACGCGAAGAACCTTACCAGGCCTTGACATCCCTCGCAAAACTATGGAGACATAGCAGAGGTTATCGAGGAGACAGGTGGTGCATGGTTGTCGTCAGCTCGTGTCGTGAGATGTTGGGTTAAGTCCCGCAACGAGCGCAACCCTTGCCTTCAGTTACCAGCATTCAGTTGGGGACTCTGAAGGGACTGCCGGTGATAAACCGGA
>MG|4|V67|F|14|99.09|Firmicutes|Erysipelotrichia|Erysipelotrichales|Erysipelotrichaceae|Clostridium|spiroforme|
GGTTTAATTCGAAGCAACGCGAAGAACCTTACCAGGTCTTGACATCCGGATAAAGACCTCAGAGATGAGGGGATAGATATATCCGAGACAGGTGGTGCATGGTTGTCGTCAGCTCGTGTCGTGAGATGTTGGGTTAAGCCCCGCAACGAGCGCAACCCTTGTCGCTAGTTACCATCATTAAGTTGGGGACTCTAGCGAGACTGCCAGTGACAAGCTGGA
>MG|4|V67|F|20|99.09|Firmicutes|Erysipelotrichia|Erysipelotrichales|Erysipelotrichaceae|Clostridium|spiroforme|
GGTTTAATTCGAAGCAACGCGAAGAACCTTACCAGGTCTTGACATCCGGATAAAGACCTCAGAGATGAGGGGATAGATATATCCGAGACAGGTGGTGCATGGTTGTCGTCAGCTCGTGTCGTGAGATGTTGGGTTAAGTCCCGCAACGAGCGCAACCCTTGTCGCTAGTTACCATCATTAAGTTGGGGACTCTAGCGAGACTGCCAGTGGCAAGCTGGA
>MG|4|V67|R|11|99.09|Firmicutes|Erysipelotrichia|Erysipelotrichales|Erysipelotrichaceae|Clostridium|spiroforme|
TCCAGCTTGTCACTGGCAGTCTCGCTAGAGTCCCCAACTTAATGATGGTAACTAGCGACAAGGGTTGCGCTCGTTGCGGGACTTAACCCAACATCTCACGACACGAGCTGACGACAACCATGCACCACCTGTCTCGGATATATCTATCCCCTCATCTCTGAGGTCTTTATCCGGATGCCAAGACCTGGTAAGGTTCTTCGCGTTGCTTCGAATTAAACC
>MG|4|V67|F|14|99.09|Firmicutes|Erysipelotrichia|Erysipelotrichales|Erysipelotrichaceae|Clostridium|spiroforme|
GGTTTAATTCGAAGCAACGCGAAGAACCTTACCAGGTCTTGACATCCGGATAAAGACCTCAGAGATGAGGGGATAGATATATCCGAGACAGGTGGTGCATGGTTGTCGTCAGCTCGTGTCGTGAGATGTTGGGTTAAGTCCCGCAACGAGCGTAACCCTTGTCGCTAGTTACCATCATTAAGTTGGGGACTCTAGCGAGACTGCCAGTGACAAGCTGGA
>MG|4|V67|F|17|99.1|Firmicutes|Erysipelotrichia|Erysipelotrichales|Erysipelotrichaceae|Clostridium|spiroforme|
GGTTTAATTCGAAGCAACGCGAAGAACCTTACCAGGTCTTGACATCCGGATAAAAGACCTCAGAGATGAGGGGATAGATATATCCGAGACAGGTGGTGCATGGTTGTCGTCAGCTCGTGTCGTGAGATGTTGGGTTAAGTCCCGCAACGAGCGCAACCCTTGTCGCTAGTTACCATCATTAAGTTGGGGACTCTAGCGAGACTGCCAGTGACAAGCTGGA
>MG|4|V67|F|15|99.1|Firmicutes|Erysipelotrichia|Erysipelotrichales|Erysipelotrichaceae|Clostridium|spiroforme|
GGTTTAATTCGAAGCAACGCGAAGAACCTTACCAGGTCTTGACATCCGGATAAAGACCGTCAGAGATGAGGGGATAGATATATCCGAGACAGGTGGTGCATGGTTGTCGTCAGCTCGTGTCGTGAGATGTTGGGTTAAGTCCCGCAACGAGCGCAACCCTTGTCGCTAGTTACCATCATTAAGTTGGGGACTCTAGCGAGACTGCCAGTGACAAGCTGGA
>MG|4|V67|F|13|99.09|Firmicutes|Erysipelotrichia|Erysipelotrichales|Erysipelotrichaceae|Clostridium|spiroforme|
GGTTTAATTCGAAGCAACGCGAAGAACCTTACCGGGTCTTGACATCCGGATAAAGACCTCAGAGATGAGGGGATAGATATATCCGAGACAGGTGGTGCATGGTTGTCGTCAGCTCGTGTCGTGAGATGTTGGGTTAAGTCCCGCAACGAGCGCAACCCTTGTCGCTAGTTACCATCATTAAGTTGGGGACTCTAGCGAGACTGCCAGTGACAAGCTGGA
>MG|4|V67|F|26|99.1|Firmicutes|Erysipelotrichia|Erysipelotrichales|Erysipelotrichaceae|Clostridium|spiroforme|
GGTTTAATTCGAAGCAACGCGAAGAACCTTACCAGGTCTTGACATCCGGATAAAGACCTCAGAGATGAGGGGATAGATATATCCGAGACAGGTGGTGCATGGTTGTCGTCAGCTCGTGTCGTGAGATGTTGGGTTAAGTCCCGCAACGAGCGCAACCCTTGTCGCTAGTTACCATCATTAAGTTGGGGACGTCTAGCGAGACTGCCAGTGACAAGCTGGA
>MG|4|V67|F|23|99.09|Firmicutes|Erysipelotrichia|Erysipelotrichales|Erysipelotrichaceae|Clostridium|spiroforme|
GGTTTAATTCGAAGCAACGCGAAGAACCTTACCAGGTCTTGACATCCGGATAAAGACCTCAGAGATGAGGGGATAGATATATCCGAGACAGGTGGTGCATGGCTGTCGTCAGCTCGTGTCGTGAGATGTTGGGTTAAGTCCCGCAACGAGCGCAACCCTTGTCGCTAGTTACCATCATTAAGTTGGGGACTCTAGCGAGACTGCCAGTGACAAGCTGGA
>MG|4|V67|R|18|99.1|Firmicutes|Erysipelotrichia|Erysipelotrichales|Erysipelotrichaceae|Clostridium|spiroforme|
TCCAGCTTGTCACTGGCAGTCTCGCTAGAGTCCCCAACTTAATGATGGTAACTAGCGACAAGGGTTGCGCTCGTTGCGGGACTTTAACCCAACATCTCACGACACGAGCTGACGACAACCATGCACCACCTGTCTCGGATATATCTATCCCCTCATCTCTGAGGTCTTTATCCGGATGTCAAGACCTGGTAAGGTTCTTCGCGTTGCTTCGAATTAAACC
>MG|4|V67|F|37|99.1|Firmicutes|Erysipelotrichia|Erysipelotrichales|Erysipelotrichaceae|Clostridium|spiroforme|
GGTTTAATTCGAAGCAACGCGAAGAACCTTACCAGGTCTTGACATCCGGATAAAGAACCTCAGAGATGAGGGGATAGATATATCCGAGACAGGTGGTGCATGGTTGTCGTCAGCTCGTGTCGTGAGATGTTGGGTTAAGTCCCGCAACGAGCGCAACCCTTGTCGCTAGTTACCATCATTAAGTTGGGGACTCTAGCGAGACTGCCAGTGACAAGCTGGA
>MG|4|V67|F|10|99.09|Firmicutes|Erysipelotrichia|Erysipelotrichales|Erysipelotrichaceae|Clostridium|spiroforme|
GGTTTAATTCGAAGCAACGCGAAGAACCTTACCAGGTCTTGACATCCGGATAAAGACCTCAGAGATGAGGGGATAGATATATCCGAGACAGGTGGTGCATGGTTGTCGTCAGCTCGTGTCGTGAGATGTTGGGTTAAGTCCCGCAACGAGCGCAACCCTTGTCGCTAGTTACCATCATTAAGTTGGGGACTCTAGCGAGACTGTCAGTGACAAGCTGGA
>MG|4|V67|R|13|99.1|Firmicutes|Erysipelotrichia|Erysipelotrichales|Erysipelotrichaceae|Clostridium|spiroforme|
TCCAGCTTGTCACTGGCAGTCTCGCTAGAGTCCCCAACTTAATGATGGTAACTAGCGACAAGGGGTTGCGCTCGTTGCGGGACTTAACCCAACATCTCACGACACGAGCTGACGACAACCATGCACCACCTGTCTCGGATATATCTATCCCCTCATCTCTGAGGTCTTTATCCGGATGTCAAGACCTGGTAAGGTTCTTCGCGTTGCTTCGAATTAAACC
>MG|4|V67|R|32|99.1|Firmicutes|Erysipelotrichia|Erysipelotrichales|Erysipelotrichaceae|Clostridium|spiroforme|
TCCAGCTTGTCACTGGCAGTCTCGCTAGAGTCCCCAACTTAATGATGGTAACTAGCGACAAGGGTTGCGCTCGTTGCGGGACTTAACCCAACATCTCACGACACGAGCTGACGACAACCATGCACCACCTGTCTCGGATATATCTATCCCCTCATCTCTGAGGTCTTTACTCCGGATGTCAAGACCTGGTAAGGTTCTTCGCGTTGCTTCGAATTAAACC
>MG|4|V67|R|15|99.07|Firmicutes|Erysipelotrichia|Erysipelotrichales|Erysipelotrichaceae|Clostridium|spiroforme|
TCCGGTTTGTCACCGGCAGTCTCGCTAGAGTCCCCAACTTAATGATGGTAACTAGCGACAAGGGTTGCGCTCGTTGCGGGACTTAACCCAACATCTCACGACACGAGCTGACGACAACCATGCACCACCTGTCTCGGATATATCTATCCCCTCATCTCTGAGGTCTTTATCCGGATGTCAAGACCTGGTAAGGTTCTTCGCGTTGCTTCGAATTAAACC
>MG|4|V67|F|46|99.1|Firmicutes|Erysipelotrichia|Erysipelotrichales|Erysipelotrichaceae|Clostridium|spiroforme|
GGTTTAATTCGAAGCAACGCGAAGAACCTTACCAGGTCTTGACATCCGGATAAAGACCTCAGAGATGAGGGGATAGATATATCCGAGACAGGTGGTGCATGGTTGTCGTCAGCTCGTGTCGTGAGATGTTGGGTTAAGTCCCGCAACGAGCGCAACCCTTGTCGCTAGTTACCATCATTAAGTTGGGGAGTCTAGCGAGACTGCCAGTGACAAGCTGGAG
>MG|4|V67|F|20|99.09|Firmicutes|Erysipelotrichia|Erysipelotrichales|Erysipelotrichaceae|Clostridium|spiroforme|
GGTTTAATTCGAAGCAACGCGAAGAGCCTTACCAGGTCTTGACATCCGGATAAAGACCTCAGAGATGAGGGGATAGATATATCCGAGACAGGTGGTGCATGGTTGTCGTCAGCTCGTGTCGTGAGATGTTGGGTTAAGTCCCGCAACGAGCGCAACCCTTGTCGCTAGTTACCATCATTAAGTTGGGGACTCTAGCGAGACTGCCAGTGACAAGCTGGA
>MG|4|V67|F|11|99.09|Firmicutes|Erysipelotrichia|Erysipelotrichales|Erysipelotrichaceae|Clostridium|spiroforme|
GGTTTAATTCGAAGTAACGCGAAGAACCTTACCAGGTCTTGACATCCGGATAAAGACCTCAGAGATGAGGGGATAGATATATCCGAGACAGGTGGTGCATGGTTGTCGTCAGCTCGTGTCGTGAGATGTTGGGTTAAGTCCCGCAACGAGCGCAACCCTTGTCGCTAGTTACCATCATTAAGTTGGGGACTCTAGCGAGACTGCCAGTGACAAGCTGGA
>MG|4|V67|F|19|99.09|Firmicutes|Erysipelotrichia|Erysipelotrichales|Erysipelotrichaceae|Clostridium|spiroforme|
TGTTTAATTCGATGCAACGCGAAGAACCTTACCAGGTCTTGACATCCGGATAAAGACCTCAGAGATGAGGGGATAGATATATCCGAGACAGGTGGTGCATGGTTGTCGTCAGCTCGTGTCGTGAGATGTTGGGTTAAGTCCCGCAACGAGCGCAACCCTTGTCGCTAGTTACCATCATTAAGTTGGGGACTCTAGCGAGACTGCCAGTGACAAGCTGGA
>MG|4|V67|F|177|99.54|Firmicutes|Erysipelotrichia|Erysipelotrichales|Erysipelotrichaceae|Clostridium|spiroforme|
GGCTTAATTCGAAGCAACGCGAAGAACCTTACCAGGTCTTGACATCCGGATAAAGACCTCAGAGATGAGGGGATAGATATATCCGAGACAGGTGGTGCATGGTTGTCGTCAGCTCGTGTCGTGAGATGTTGGGTTAAGTCCCGCAACGAGCGCAACCCTTGTCGCTAGTTACCATCATTAAGTTGGGGACTCTAGCGAGACTGCCAGTGACAAGCTGGA
>MG|4|V67|F|10|99.09|Firmicutes|Erysipelotrichia|Erysipelotrichales|Erysipelotrichaceae|Clostridium|spiroforme|
GGTTTAATTCGAAGCAACGCGAAGAACCTTACCAGGTCTTGACATCCGGATAAAGACCTCAGAGATGAGGGGATAGATATATCCGAGACAGGTGGTGCATGGTTGTCGTCAGCTCGTGTCGTGAGATGTTGGGTTAAGTCCCGCAACGAGCGCAACCCTTGTCGCTAGTTACCATCATTAAGTTGGGGACTCTAGCGAGACTGCCAGTGACAGGCTGGA
>MG|4|V67|F|10|99.09|Firmicutes|Erysipelotrichia|Erysipelotrichales|Erysipelotrichaceae|Clostridium|spiroforme|
GGTTTAATTCGAAGCAACGCGGAGAACCTTACCAGGTCTTGACATCCGGATAAAGACCTCAGAGATGAGGGGATAGATATATCCGAGACAGGTGGTGCATGGTTGTCGTCAGCTCGTGTCGTGAGATGTTGGGTTAAGTCCCGCAACGAGCGCAACCCTTGTCGCTAGTTACCATCATTAAGTTGGGGACTCTAGCGAGACTGCCAGTGACAAGCTGGA
>MG|4|V67|F|11|99.09|Firmicutes|Erysipelotrichia|Erysipelotrichales|Erysipelotrichaceae|Clostridium|spiroforme|
GGTTTAATTCGAAGCAACGCGAAGAACCTTACCAGGTCTTGACATCCGGATAAAGACCTCAGAGATGAGGGGATAGATATATCCGAGACAGGTGGTGCATGGTTGTCGTCAGCTCGTGTCGTGAGATGTCGGGTTAAGTCCCGCAACGAGCGCAACCCTTGTCGCTAGTTACCATCATTAAGTTGGGGACTCTAGCGAGACTGCCAGTGACAAGCTGGA
>MG|4|V67|F|12|99.09|Firmicutes|Erysipelotrichia|Erysipelotrichales|Erysipelotrichaceae|Clostridium|spiroforme|
GGTTTAATTCGAAGCAACGCGAAGAACCTTACCAGGTCTTGACATCCGGATAAAGACCTCAGAGATGAGGGGATAGATATATCCGGGACAGGTGGTGCATGGTTGTCGTCAGCTCGTGTCGTGAGATGTTGGGTTAAGTCCCGCAACGAGCGCAACCCTTGTCGCTAGTTACCATCATTAAGTTGGGGACTCTAGCGAGACTGCCAGTGACAAGCTGGA
>MG|4|V67|F|10|99.1|Firmicutes|Erysipelotrichia|Erysipelotrichales|Erysipelotrichaceae|Clostridium|spiroforme|
GGTTTAATTCGAAGCAACGCGAAGAACCTTACCAGGTCTTGACATCCGGATAAAGACCTCAGAGATGAGGGGATAGATATATCCGAGACAGGTGGTGCATGGTTGTCGTCAGCTCGTGTCGTGAGATGTTGGGTTAAGTCCCGCAACGAGCGCAACCCTTGTCGCTAGTTACCATCATTAAGTTGGGGACTCTAACGAGACTGCCAGTGACAAGCTGGAG
>MG|4|V67|F|10|99.09|Firmicutes|Erysipelotrichia|Erysipelotrichales|Erysipelotrichaceae|Clostridium|spiroforme|
GGTTTAATTCGAAGCAACGCGAAGAACCTTACCAGGTCTTGACATCCGGATAAAGACCTCAGAGATGAGGGGATAGATATATCCGAGACAGGTGGTGCATGGTTGTCGTCAGCTCGTGTCGTGAGATGTTGGGTTAAGTCCCGCAACGAGCGCAACCCTTGTCGCTAGTTACCATCATTAAGTTGGGGGCTCTAGCGAGACTGCCAGTGACAAGCTGGA
>MG|4|V67|F|14|99.09|Firmicutes|Erysipelotrichia|Erysipelotrichales|Erysipelotrichaceae|Clostridium|spiroforme|
GGTTTAATTCGAAGCAACGCGAAGAACCTTACCAGGTCTTGACATCCGGATAAAGACCTCAGAGATGAGGGGATAGATATATCCGAGACAGGTGGTGCATGGTTGTCGTCAGCTCGTGTCGTGAGATGTTGGGTTAAGTCCCGCAACGAGTGCAACCCTTGTCGCTAGTTACCATCATTAAGTTGGGGACTCTAGCGAGACTGCCAGTGACAAGCTGGA
>MG|4|V67|F|19|99.53|Firmicutes|Erysipelotrichia|Erysipelotrichales|Erysipelotrichaceae|Clostridium|spiroforme|
GGTTTAATTCGAAGCAACGCGAAGAACCTTACCAGGTCTTGACATCCGGATAAAGACCTCAGAGATGAGGGGATAGATATATCCGAGACAGGTGGTGCATGGTTGTCGTCAGCTCGTGTCGTGAGATGTTGGGTTAAGTCCCGCAACGAGCGCAACCCTTGTCGCTAGTTACCATCATTAAGTTGGGGACTCTAGCGAGACTGCCAGTGACAAACCGGA
>MG|4|V67|F|31|99.1|Firmicutes|Erysipelotrichia|Erysipelotrichales|Erysipelotrichaceae|Clostridium|spiroforme|
GGTTTAATTCGAAGCAACGCGAAGAACCTTACCAGGTCTTGACATCCGGATAAAGACCTCAGAGATGAGGGGATAGATATATCCGAGACAGGTGGTGCATGGTTGTCGTCAGCTCGTGTCGTGAGATGTTGGGTTAAGTCCCGCAACGAGCGCAACCCCTTGTCGCTAGTTACCATCATTAAGTTGGGGACTCTAGCGAGACTGCCAGTGACAAGCTGGA
>MG|4|V67|R|22|99.09|Firmicutes|Erysipelotrichia|Erysipelotrichales|Erysipelotrichaceae|Clostridium|spiroforme|
TCCAGTTTGTCACTGGCAGTCTCGCTAGAGTCCCCAACTTAATGATGGTAACTAGCGACAAGGGTTGCGCTCGTTGCGGGACTTAACCCAACATCTCACGACACGAGCTGACGACAACCATGCACCACCTGTCTCGGATATATCTATCCCCTCATCTCTGAGGTCTTTATCCGGATGTCAAGACCTGGTAAGGTTCTTCGCGTTGCTTCGAATTAAACC
>MG|4|V67|F|238|99.09|Firmicutes|Erysipelotrichia|Erysipelotrichales|Erysipelotrichaceae|Clostridium|spiroforme|
GGTTTAATTCGAAGCAACGCGAAGAACCTTACCAGGTCTTGACATCCGGATAAAGACCTCAGAGATGAGGGGATAGATATATCCGAGACAGGTGGTGCATGGTTGTCGTCAGCTCGTGTCGTGAGATGTTGGGTTAGTCCCGCAACGAGCGCAACCCTTGTCGCTAGTTACCATCATTAAGTTGGGGACTCTAGCGAGACTGCCAGTGACAAGCTGGA
>MG|4|V67|F|11|99.09|Firmicutes|Erysipelotrichia|Erysipelotrichales|Erysipelotrichaceae|Clostridium|spiroforme|
GGTTTAATTCGAAGCAACGCGAAGAACCTTACCAGGTCTTGACATCCGGATAAGGACCTCAGAGATGAGGGGATAGATATATCCGAGACAGGTGGTGCATGGTTGTCGTCAGCTCGTGTCGTGAGATGTTGGGTTAAGTCCCGCAACGAGCGCAACCCTTGTCGCTAGTTACCATCATTAAGTTGGGGACTCTAGCGAGACTGCCAGTGACAAGCTGGA
>MG|4|V67|F|18|99.09|Firmicutes|Erysipelotrichia|Erysipelotrichales|Erysipelotrichaceae|Clostridium|spiroforme|
GGTTTAATTCGAAGCAACGCGAAGAACCTTACCTGGTCTTGACATCCGGATAAAGACCTCAGAGATGAGGGGATAGATATATCCGAGACAGGTGGTGCATGGTTGTCGTCAGCTCGTGTCGTGAGATGTTGGGTTAAGTCCCGCAACGAGCGCAACCCTTGTCGCTAGTTACCATCATTAAGTTGGGGACTCTAGCGAGACTGCCAGTGACAAGCTGGA
>MG|4|V67|F|13|99.09|Firmicutes|Erysipelotrichia|Erysipelotrichales|Erysipelotrichaceae|Clostridium|spiroforme|
GGTTTAATTCGAAGCAACGCGAAGAACCTTACCAGGTCTTGACATCCGGATAAAGACCTCAGAGATGAGGGGATAGGTATATCCGAGACAGGTGGTGCATGGTTGTCGTCAGCTCGTGTCGTGAGATGTTGGGTTAAGTCCCGCAACGAGCGCAACCCTTGTCGCTAGTTACCATCATTAAGTTGGGGACTCTAGCGAGACTGCCAGTGACAAGCTGGA
>MG|4|V67|F|15|99.09|Firmicutes|Erysipelotrichia|Erysipelotrichales|Erysipelotrichaceae|Clostridium|spiroforme|
GGTTTAATTCGAAGCAACGCGAAGAACCTTACCAGGTCTTGACATCCGGATAAAGACCCCAGAGATGAGGGGATAGATATATCCGAGACAGGTGGTGCATGGTTGTCGTCAGCTCGTGTCGTGAGATGTTGGGTTAAGTCCCGCAACGAGCGCAACCCTTGTCGCTAGTTACCATCATTAAGTTGGGGACTCTAGCGAGACTGCCAGTGACAAGCTGGA
>MG|4|V67|F|31|99.09|Firmicutes|Erysipelotrichia|Erysipelotrichales|Erysipelotrichaceae|Clostridium|spiroforme|
GGTTTAATTCGAAGCAACGCGAAGAACCTTACCAGGTCTTGACATCCGGATAAAGACCTCAGAGATGAGGGGATAGATATATCCGAGACAGGTGGTGCATGGTTGTCGTCAGCTCGTGTCGTGAGATGTTGGGTTAAGTCCCGCAACGAGCGCAACCCTTGTCGCTAGTTACCATCATTAAGTTGGGGACTCTAGCGAGACTGCCAGTGACAAGCCGGA
>MG|4|V67|R|10|99.09|Firmicutes|Erysipelotrichia|Erysipelotrichales|Erysipelotrichaceae|Clostridium|spiroforme|
TCCAGCTTGTCGCTGGCAGTCTCGCTAGAGTCCCCAACTTAATGATGGTAACTAGCGACAAGGGTTGCGCTCGTTGCGGGACTTAACCCAACATCTCACGACACGAGCTGACGACAACCATGCACCACCTGTCTCGGATATATCTATCCCCTCATCTCTGAGGTCTTTATCCGGATGTCAAGACCTGGTAAGGTTCTTCGCGTTGCTTCGAATTAAACC
>MG|4|V67|F|18|99.09|Firmicutes|Erysipelotrichia|Erysipelotrichales|Erysipelotrichaceae|Clostridium|spiroforme|
GGTTTAATTCGAAGCAACGCGAAGAACCTTACCAGGTCTTGACATCCGGATAAAGACCTCAGAGATGAGGGGATAGATATATCCGAGACAGGTGGTGCATGGTTGTCGTCAGCTCGTGTCGTGAGATGTTGGGTTAAGTCCCGCAACGAGCGCAACCCTTGTCGCTAGTTACCATCATTAAGTTGGGGAGTCTAGCGAGACTGCCAGTGACAAGCTGGGA
>MG|4|V67|R|11|99.09|Firmicutes|Erysipelotrichia|Erysipelotrichales|Erysipelotrichaceae|Clostridium|spiroforme|
TCCGGCTTGTCACTGGCAGTCTCGCTAGAGTCCCCAACTTAATGATGGTAACTAGCGACAAGGGTTGCGCTCGTTGCGGGACTTAACCCAACATCTCACGACACGAGCTGACGACAACCATGCACCACCTGTCTCGGATATATCTATCCCCTCATCTCTGAGGTCTTTATCCGGATGTCAAGACCTGGTAAGGTTCTTCGCGTTGCTTCGAATTAAACC
>MG|4|V67|F|23|99.07|Firmicutes|Erysipelotrichia|Erysipelotrichales|Erysipelotrichaceae|Clostridium|spiroforme|
GGTTTAATTCGAAGCAACGCGAAGAACCTTACCAGGTCTTGACATCCGGATAAAGACCTCAGAGATGAGGGGATAGATATATCCGAGACAGGTGGTGCATGGTTGTCGTCAGCTCGTGTCGTGAGATGTTGGGTTAAGTCCCGCAACGAGCGCAACCCTTGTCGCTAGTTACCATCATTAAGTTGGGGACTCTAGCGAGACTGCCGGTGACAAACCGGA
>MG|4|V67|F|15|99.55|Firmicutes|Erysipelotrichia|Erysipelotrichales|Erysipelotrichaceae|Clostridium|spiroforme|
GGTTTAATTCGAAGCAACGCGAAGAACCTTACCAGGTCTTGACATCCGGATAAAGACCTCGGAGATGAGGGGATAGATATATCCGAGACAGGTGGTGCATGGTTGTCGTCAGCTCGTGTCGTGAGATGTTGGGTTAAGTCCCGCAACGAGCGCAACCCTTGTCGCTAGTTACCATCATTAAGTTGGGGACTCTAGCGAGACTGCCAGTGACAAGCTGGA
>MG|4|V67|F|16|99.09|Firmicutes|Erysipelotrichia|Erysipelotrichales|Erysipelotrichaceae|Clostridium|spiroforme|
GGTTTAATTCGAAGCAACGCGAAGAACCTTACCAGGTCTTGACATCCGGATAAAGGCCTCAGAGATGAGGGGATAGATATATCCGAGACAGGTGGTGCATGGTTGTCGTCAGCTCGTGTCGTGAGATGTTGGGTTAAGTCCCGCAACGAGCGCAACCCTTGTCGCTAGTTACCATCATTAAGTTGGGGACTCTAGCGAGACTGCCAGTGACAAGCTGGA
>MG|4|V67|F|15|99.09|Firmicutes|Erysipelotrichia|Erysipelotrichales|Erysipelotrichaceae|Clostridium|spiroforme|
GGTTTAATTCGAAGCAACGCGAAGAACCTTACCAGGTCTTGACATCCGGATAAAGACCTCAGGGATGAGGGGATAGATATATCCGAGACAGGTGGTGCATGGTTGTCGTCAGCTCGTGTCGTGAGATGTTGGGTTAAGTCCCGCAACGAGCGCAACCCTTGTCGCTAGTTACCATCATTAAGTTGGGGACTCTAGCGAGACTGCCAGTGACAAGCTGGA
>MG|4|V67|F|12|99.1|Firmicutes|Erysipelotrichia|Erysipelotrichales|Erysipelotrichaceae|Clostridium|spiroforme|
GGTTTAATTCGAAGGCAACGCGAAGAACCTTACCAGGTCTTGACATCCGGATAAAGACCTCAGAGATGAGGGGATAGATATATCCGAGACAGGTGGTGCATGGTTGTCGTCAGCTCGTGTCGTGAGATGTTGGGTTAAGTCCCGCAACGAGCGCAACCCTTGTCGCTAGTTACCATCATTAAGTTGGGGACTCTAGCGAGACTGCCAGTGACAAGCTGGA
>MG|4|V67|R|20|99.1|Firmicutes|Erysipelotrichia|Erysipelotrichales|Erysipelotrichaceae|Clostridium|spiroforme|
TCCAGCTTGTCACTGGCAGTCTCGCTAGAGTCCCCCAACTTAATGATGGTAACTAGCGACAAGGGTTGCGCTCGTTGCGGGACTTAACCCAACATCTCACGACACGAGCTGACGACAACCATGCACCACCTGTCTCGGATATATCTATCCCCTCATCTCTGAGGTCTTTATCCGGATGTCAAGACCTGGTAAGGTTCTTCGCGTTGCTTCGAATTAAACC
>MG|4|V67|F|29|99.09|Firmicutes|Erysipelotrichia|Erysipelotrichales|Erysipelotrichaceae|Clostridium|spiroforme|
GGTTTAATTCGAAGCAACGCGAAGAACCTTACCAGGTCTTGACATCCGGATAAAGACCTCAGAGATGAGGGGATAGATATATCCGAGACAGGTGGTGCATGGTTGTCGTCAGCTCGTGTCGTGAGATGTTGGGTTAAGTCCCGCAACGAGCGCAACCCTTGTCGCTAGTTACCATCATTAAGTTGGGGACTCTAGCGAGACTGCCAGTGACAACCTGGA
>MG|4|V67|F|25|99.1|Firmicutes|Erysipelotrichia|Erysipelotrichales|Erysipelotrichaceae|Clostridium|spiroforme|
GGTTTAATTCGAAGCAACGCGAAGAACCTTACCAGGTCTTGACATCCGGATAAAGACCTCAGAGATGAGGGGATAGATATATCCGAGACAGGTGGTGCATGGTTGTCGTCAGCTCGTGTCGTGAGATGTTGGGTTAAGTCCCGCAACGAGCGCAACCCTTGTCGCTAGTTACCATCATTAAGTTGGGGGACTCTAGCGAGACTGCCAGTGACAAGCTGGA
>MG|4|V67|F|10|99.09|Firmicutes|Erysipelotrichia|Erysipelotrichales|Erysipelotrichaceae|Clostridium|spiroforme|
GGTTTAATTCGAAGCAACGCGAAGAACCTTACCAGGTCTTGACATCCGGATAAAGACCTCAGAGATGAGGGGATAGATATATCCGAGACAGGTGGTGCACGGTTGTCGTCAGCTCGTGTCGTGAGATGTTGGGTTAAGTCCCGCAACGAGCGCAACCCTTGTCGCTAGTTACCATCATTAAGTTGGGGACTCTAGCGAGACTGCCAGTGACAAGCTGGA
>MG|4|V67|F|21|99.09|Firmicutes|Erysipelotrichia|Erysipelotrichales|Erysipelotrichaceae|Clostridium|spiroforme|
GGTTTAATTCGAAGCAACGCGAAGAACCTTACCAGGTCTTGACATCCGGATAAAGACCTCAGAGATGAGGGGATAGATATATCCGAGACAGGTGGTGCATGGTTGTCGTCAGCTCGTGTCGCGAGATGTTGGGTTAAGTCCCGCAACGAGCGCAACCCTTGTCGCTAGTTACCATCATTAAGTTGGGGACTCTAGCGAGACTGCCAGTGACAAGCTGGA
>MG|4|V67|R|13|99.09|Firmicutes|Erysipelotrichia|Erysipelotrichales|Erysipelotrichaceae|Clostridium|spiroforme|
TCCAGGTTGTCACTGGCAGTCTCGCTAGAGTCCCCAACTTAATGATGGTAACTAGCGACAAGGGTTGCGCTCGTTGCGGGACTTAACCCAACATCTCACGACACGAGCTGACGACAACCATGCACCACCTGTCTCGGATATATCTATCCCCTCATCTCTGAGGTCTTTATCCGGATGTCAAGACCTGGTAAGGTTCTTCGCGTTGCTTCGAATTAAACC
>MG|4|V67|F|19|99.54|Firmicutes|Erysipelotrichia|Erysipelotrichales|Erysipelotrichaceae|Clostridium|spiroforme|
TGTTTAATTCGAAGCAACGCGAAGAACCTTACCAGGTCTTGACATCCGGATAAAGACCTCAGAGATGAGGGGATAGATATATCCGAGACAGGTGGTGCATGGTTGTCGTCAGCTCGTGTCGTGAGATGTTGGGTTAAGTCCCGCAACGAGCGCAACCCTTGTCGCTAGTTACCATCATTAAGTTGGGGACTCTAGCGAGACTGCCAGTGACAAGCTGGA
>MG|4|V67|R|3972|99.55|Firmicutes|Erysipelotrichia|Erysipelotrichales|Erysipelotrichaceae|Clostridium|spiroforme|
TCCAGCTTGTCACTGGCAGTCTCGCTAGAGTCCCCAACTTAATGATGGTAACTAGCGACAAGGGTTGCGCTCGTTGCGGGACTTAACCCAACATCTCACGACACGAGCTGACGACAACCATGCACCACCTGTCTCGGATATATCTATCCCCTCATCTCTGAGGTCTTTATCCGGATGTCAAGACCTGGTAAGGTTCTTCGCGTTGCTTCGAATTAAACC
>MG|4|V67|R|15|99.54|Firmicutes|Erysipelotrichia|Erysipelotrichales|Erysipelotrichaceae|Clostridium|spiroforme|
TCCAGCTTGTCACTGGCAGTCTCGCTAGAGTCCCCAACTTAATGATGGTAACTAGCGACAAGGGTTGCGCTCGTTGCGGGACTTAACCCAACATCTCACGACACGAGCTGACGACAACCATGCACCACCTGTCTCGGATATATCTATCCCCTCATCTCTGAGGTCTTTATCCGGATGTCAAGACCTGGTAAGGTTCTTCGCGTTGCTTCGAATTAAACA
>MG|4|V67|F|18|99.09|Firmicutes|Erysipelotrichia|Erysipelotrichales|Erysipelotrichaceae|Clostridium|spiroforme|
GGTTTAATTCGAAGCAACGCGAAGAACCTTACCAGGTCTTGACATCCGGATAAAGACCTCAGAGATGAGGGGATAGATATATCCGAGACAGGTGGTGCATGGTTGCCGTCAGCTCGTGTCGTGAGATGTTGGGTTAAGTCCCGCAACGAGCGCAACCCTTGTCGCTAGTTACCATCATTAAGTTGGGGACTCTAGCGAGACTGCCAGTGACAAGCTGGA
>MG|4|V67|F|19|99.54|Firmicutes|Erysipelotrichia|Erysipelotrichales|Erysipelotrichaceae|Clostridium|spiroforme|
GGTTTTAATTCGAAGCAACGCGAAGAACCTTACCAGGTCTTGACATCCGGATAAAGACCTCAGAGATGAGGGGATAGATATATCCGAGACAGGTGGTGCATGGTTGTCGTCAGCTCGTGTCGTGAGATGTTGGGTTAAGTCCCGCAACGAGCGCAACCCTTGTCGCTAGTTACCATCATTAAGTTGGGGACTCTAGCGAGACTGCCAGTGACAAGCTGGA
>MG|4|V67|F|18|99.09|Firmicutes|Erysipelotrichia|Erysipelotrichales|Erysipelotrichaceae|Clostridium|spiroforme|
GGTTTAATTCGAAGCAACGCGAAGAACCTTACCAGGTCTTGACATCCGGATAAAGACCTCAGAGATGAGGGGATAGATATATCCGAGACAGGTGGTGCATGGTTGTCGTCAGCTCGTGCCGTGAGATGTTGGGTTAAGTCCCGCAACGAGCGCAACCCTTGTCGCTAGTTACCATCATTAAGTTGGGGACTCTAGCGAGACTGCCAGTGACAAGCTGGA
>MG|4|V67|F|10|99.09|Firmicutes|Erysipelotrichia|Erysipelotrichales|Erysipelotrichaceae|Clostridium|spiroforme|
GGTTTAATTCGAAGCAACGCGAAGAACCTTACCAGGTCTTGACATCCGGATAAAGACCTCAGAGATGAGGGGATAGATATATCCGAGACAGGTGGTGCATGGTTGTCGTCAGCTCGTGTCGTGAGATGTTGGGTTAAGTCCCGCAACGAGCGCAACCTTTGTCGCTAGTTACCATCATTAAGTTGGGGACTCTAGCGAGACTGCCAGTGACAAGCTGGA
>MG|4|V67|F|33|99.1|Firmicutes|Erysipelotrichia|Erysipelotrichales|Erysipelotrichaceae|Clostridium|spiroforme|
GGTTTAATTCGAAGCAACGCGAAGAACCTTACCAGGTCTTGACATCCGGAGTAAAGACCTCAGAGATGAGGGGATAGATATATCCGAGACAGGTGGTGCATGGTTGTCGTCAGCTCGTGTCGTGAGATGTTGGGTTAAGTCCCGCAACGAGCGCAACCCTTGTCGCTAGTTACCATCATTAAGTTGGGGACTCTAGCGAGACTGCCAGTGACAAGCTGGA
>MG|4|V67|F|336|99.1|Firmicutes|Erysipelotrichia|Erysipelotrichales|Erysipelotrichaceae|Clostridium|spiroforme|
GGTTTAATTCGAAGCAACGCGAAGAACCTTACCAGGTCTTGACATCCGGATAAAGACCTCAGAGATGAGGGGGATAGATATATCCGAGACAGGTGGTGCATGGTTGTCGTCAGCTCGTGTCGTGAGATGTTGGGTTAAGTCCCGCAACGAGCGCAACCCTTGTCGCTAGTTACCATCATTAAGTTGGGGACTCTAGCGAGACTGCCAGTGACAAGCTGGA
>MG|4|V67|R|27|99.09|Firmicutes|Erysipelotrichia|Erysipelotrichales|Erysipelotrichaceae|Clostridium|spiroforme|
TCCAGCTTGTCACTGGCAGTCTCGCTAGACTCCCCAACTTAATGATGGTAACTAGCGACAAGGGTTGCGCTCGTTGCGGGACTTAACCCAACATCTCACGACACGAGCTGACGACAACCATGCACCACCTGTCTCGGATATATCTATCCCCTCATCTCTGAGGTCTTTATCCGGATGTCAAGACCTGGTAAGGTTCTTCGCGTTGCTTCGAATTAAACC
>MG|4|V67|F|97|99.1|Firmicutes|Erysipelotrichia|Erysipelotrichales|Erysipelotrichaceae|Clostridium|spiroforme|
GGTTTAATTCGAAGCAACGCGAAGAACCTTACCAGGTCTTGACATCCGGATAAAGACCTCAGAGATGAGGGGAGTAGATATATCCGAGACAGGTGGTGCATGGTTGTCGTCAGCTCGTGTCGTGAGATGTTGGGTTAAGTCCCGCAACGAGCGCAACCCTTGTCGCTAGTTACCATCATTAAGTTGGGGACTCTAGCGAGACTGCCAGTGACAAGCTGGAG
>MG|4|V67|F|12|99.09|Firmicutes|Erysipelotrichia|Erysipelotrichales|Erysipelotrichaceae|Clostridium|spiroforme|
GGTTTAATTCGAAGCAACGCGAAGAACCTTACCAGGTCTTGACATCCGGATAAAGACCTCAGAGATGAGGGGATAGATATATCCGAGACAGGTGGTGCATGGTTGTCGTCAGCTCGTGTCGTGAGATGTTGGGCTAAGTCCCGCAACGAGCGCAACCCTTGTCGCTAGTTACCATCATTAAGTTGGGGACTCTAGCGAGACTGCCAGTGACAAGCTGGA
>MG|4|V67|R|167|99.1|Firmicutes|Erysipelotrichia|Erysipelotrichales|Erysipelotrichaceae|Clostridium|spiroforme|
TCCAGCTTGTCACTGGCAGTCTCGCTAGAGTCCCCAACTTAATGATGGTAACTAGCGACAAGGGTTGCGCTCGTTGCGGGACTTAACCCAACATCTCACGACACGAGCTGACGACAACCATGCACCACCTGTCTCGGATATATCTATCCCCCTCATCTCTGAGGTCTTTATCCGGATGTCAAGACCTGGTAAGGTTCTTCGCGTTGCTTCGAATTAAACC
>MG|4|V67|F|13|99.09|Firmicutes|Erysipelotrichia|Erysipelotrichales|Erysipelotrichaceae|Clostridium|spiroforme|
GGTTTAATTCGAAGCAACGCGAAGAACCTTACCAGGTCTTGACATCCGGATAAAGACCTCAGAGATGAGGGGATAGATATATCCGAGACAGGTGGTGCATGGTTGTCGTCAGCTCGCGTCGTGAGATGTTGGGTTAAGTCCCGCAACGAGCGCAACCCTTGTCGCTAGTTACCATCATTAAGTTGGGGACTCTAGCGAGACTGCCAGTGACAAGCTGGA
>MG|4|V67|F|16|99.09|Firmicutes|Erysipelotrichia|Erysipelotrichales|Erysipelotrichaceae|Clostridium|spiroforme|
GGTTTAATTCGAAGCAACGCGAAGAACCTTACCAGGTCTTGACATCCGGATAAAGACCTCAGAGATGGGGGGATAGATATATCCGAGACAGGTGGTGCATGGTTGTCGTCAGCTCGTGTCGTGAGATGTTGGGTTAAGTCCCGCAACGAGCGCAACCCTTGTCGCTAGTTACCATCATTAAGTTGGGGACTCTAGCGAGACTGCCAGTGACAAGCTGGA
>MG|4|V67|F|19|99.09|Firmicutes|Erysipelotrichia|Erysipelotrichales|Erysipelotrichaceae|Clostridium|spiroforme|
GGTTTAATTCGAAGCAACGCGAAGAACCTTACCAGGTCTTGACATCCGGATAAAGACCTCAGAGATGAGGGGATAGATATATCCGAGACAGGTGGCGCATGGTTGTCGTCAGCTCGTGTCGTGAGATGTTGGGTTAAGTCCCGCAACGAGCGCAACCCTTGTCGCTAGTTACCATCATTAAGTTGGGGACTCTAGCGAGACTGCCAGTGACAAGCTGGA
>MG|4|V67|R|11|99.09|Firmicutes|Erysipelotrichia|Erysipelotrichales|Erysipelotrichaceae|Clostridium|spiroforme|
TCCAGCTTGCCACTGGCAGTCTCGCTAGAGTCCCCAACTTAATGATGGTAACTAGCGACAAGGGTTGCGCTCGTTGCGGGACTTAACCCAACATCTCACGACACGAGCTGACGACAACCATGCACCACCTGTCTCGGATATATCTATCCCCTCATCTCTGAGGTCTTTATCCGGATGTCAAGACCTGGTAAGGTTCTTCGCGTTGCTTCGAATTAAACC
>MG|4|V67|F|34|99.09|Firmicutes|Erysipelotrichia|Erysipelotrichales|Erysipelotrichaceae|Clostridium|spiroforme|
GGTTTAATTCGAAGCAACGCGAAGAACCTTACCAGGTCTTGACATCCGGATAAAGACCTCAGAGATGAGGGGATAGATATATCCGAGACAGGTGGTGCATGGTTGTCGTCAGCTCGTGTCGTGAGATGTTGGGTTAAGTCCCGCAACGAGCGCAACCCTTGTCGCTAGTTACCATCATTAAGTTGGGGACTCTAGCGAGACTGCCAGTGACAAACTGGA
>MG|4|V67|F|15|99.09|Firmicutes|Erysipelotrichia|Erysipelotrichales|Erysipelotrichaceae|Clostridium|spiroforme|
GGTTTAATTCGAAGCAGCGCGAAGAACCTTACCAGGTCTTGACATCCGGATAAAGACCTCAGAGATGAGGGGATAGATATATCCGAGACAGGTGGTGCATGGTTGTCGTCAGCTCGTGTCGTGAGATGTTGGGTTAAGTCCCGCAACGAGCGCAACCCTTGTCGCTAGTTACCATCATTAAGTTGGGGACTCTAGCGAGACTGCCAGTGACAAGCTGGA
>MG|4|V67|F|29|99.09|Firmicutes|Erysipelotrichia|Erysipelotrichales|Erysipelotrichaceae|Clostridium|spiroforme|
GGTTTAATTCGACGCAACGCGAAGAACCTTACCAGGTCTTGACATCCGGATAAAGACCTCAGAGATGAGGGGATAGATATATCCGAGACAGGTGGTGCATGGTTGTCGTCAGCTCGTGTCGTGAGATGTTGGGTTAAGTCCCGCAACGAGCGCAACCCTTGTCGCTAGTTACCATCATTAAGTTGGGGACTCTAGCGAGACTGCCAGTGACAAGCTGGA
>MG|4|V67|F|20|99.09|Firmicutes|Erysipelotrichia|Erysipelotrichales|Erysipelotrichaceae|Clostridium|spiroforme|
GGTTTAATTCGAAGCAACGCGAAGAACCTTACCAAGTCTTGACATCCGGATAAAGACCTCAGAGATGAGGGGATAGATATATCCGAGACAGGTGGTGCATGGTTGTCGTCAGCTCGTGTCGTGAGATGTTGGGTTAAGTCCCGCAACGAGCGCAACCCTTGTCGCTAGTTACCATCATTAAGTTGGGGACTCTAGCGAGACTGCCAGTGACAAGCTGGA
>MG|4|V67|F|15|99.09|Firmicutes|Erysipelotrichia|Erysipelotrichales|Erysipelotrichaceae|Clostridium|spiroforme|
GGTTTAATTCGAAGCAACGCGAAGAACCTTACCAGGTCTTGACATCCGGATAAAGACCTCAGAGATGAGGGGATAGATATATCCGAGACAGGCGGTGCATGGTTGTCGTCAGCTCGTGTCGTGAGATGTTGGGTTAAGTCCCGCAACGAGCGCAACCCTTGTCGCTAGTTACCATCATTAAGTTGGGGACTCTAGCGAGACTGCCAGTGACAAGCTGGA
>MG|4|V67|F|10|99.09|Firmicutes|Erysipelotrichia|Erysipelotrichales|Erysipelotrichaceae|Clostridium|spiroforme|
GGTTTAATTCGAAGCAACGCGAAGGACCTTACCAGGTCTTGACATCCGGATAAAGACCTCAGAGATGAGGGGATAGATATATCCGAGACAGGTGGTGCATGGTTGTCGTCAGCTCGTGTCGTGAGATGTTGGGTTAAGTCCCGCAACGAGCGCAACCCTTGTCGCTAGTTACCATCATTAAGTTGGGGACTCTAGCGAGACTGCCAGTGACAAGCTGGA
>MG|4|V67|R|48|99.09|Firmicutes|Erysipelotrichia|Erysipelotrichales|Erysipelotrichaceae|Clostridium|spiroforme|
TCCAGCTTGTCACTGGCAGTCTCGCTAGAGTCCCCAACTTAATGATGGTAACTAGCGACAAGGGTTGCGCTCGTTGCGGGACTTAACCCAACATCTCACGACACGAGCTGACGACAACCATGCACCACCTGTCTCGGATATATCTATCCCCTCATCTCTGAGTCTTTATCCGGATGTCAAGACCTGGTAAGGTTCTTCGCGTTGCTTCGAATTAAACC
>MG|4|V67|F|71|99.09|Firmicutes|Erysipelotrichia|Erysipelotrichales|Erysipelotrichaceae|Clostridium|spiroforme|
GGTTTAATTCGAAGCAACGCGAAGAACCTTACCAGGTCTTGACATCCGGATAAAGACTCAGAGATGAGGGGATAGATATATCCGAGACAGGTGGTGCATGGTTGTCGTCAGCTCGTGTCGTGAGATGTTGGGTTAAGTCCCGCAACGAGCGCAACCCTTGTCGCTAGTTACCATCATTAAGTTGGGGACTCTAGCGAGACTGCCAGTGACAAGCTGGA
>MG|4|V67|R|19|99.09|Firmicutes|Erysipelotrichia|Erysipelotrichales|Erysipelotrichaceae|Clostridium|spiroforme|
TCCAGCTTGTCACTGGCAGTCTCGCTAGAGTCCCCAACTTAATGATGGTAACTAGCGACAAGGGTTGCGCTCGTTGCGGGACTTAACCCAACATCTCACGACACGAGCTGACGACAACCATGCACCACCTGTCTCGGATATATCTATCCCCTCATCTCTGAGGTCTTTATCCGGATGTCAAGACCTGGTAAGGTTCTTCGCGTTGCGTCGAATTAAACC
>MG|4|V67|F|13|99.09|Firmicutes|Erysipelotrichia|Erysipelotrichales|Erysipelotrichaceae|Clostridium|spiroforme|
GGTTTAATTCGAAGCAACGCGAGGAACCTTACCAGGTCTTGACATCCGGATAAAGACCTCAGAGATGAGGGGATAGATATATCCGAGACAGGTGGTGCATGGTTGTCGTCAGCTCGTGTCGTGAGATGTTGGGTTAAGTCCCGCAACGAGCGCAACCCTTGTCGCTAGTTACCATCATTAAGTTGGGGACTCTAGCGAGACTGCCAGTGACAAGCTGGA
>MG|4|V67|R|16|99.1|Firmicutes|Erysipelotrichia|Erysipelotrichales|Erysipelotrichaceae|Clostridium|spiroforme|
TCCAGCTTGTCACTGGCAGTCTCGCTAGACGTCCCCAACTTAATGATGGTAACTAGCGACAAGGGTTGCGCTCGTTGCGGGACTTAACCCAACATCTCACGACACGAGCTGACGACAACCATGCACCACCTGTCTCGGATATATCTATCCCCTCATCTCTGAGGTCTTTATCCGGATGTCAAGACCTGGTAAGGTTCTTCGCGTTGCTTCGAATTAAACC
>MG|4|V67|F|20|99.1|Firmicutes|Erysipelotrichia|Erysipelotrichales|Erysipelotrichaceae|Clostridium|spiroforme|
GGTTTAATTCGAAGCAACGCGAAGAACCTTACCAGGTCTTGACATCCGGATAAAGACCTCAGAGATGAGGGGATAGATATATCCGAGACAGGTGGTGCATGGGTTGTCGTCAGCTCGTGTCGTGAGATGTTGGGTTAAGTCCCGCAACGAGCGCAACCCTTGTCGCTAGTTACCATCATTAAGTTGGGGACTCTAGCGAGACTGCCAGTGACAAGCTGGA
>MG|4|V67|R|12|99.09|Firmicutes|Erysipelotrichia|Erysipelotrichales|Erysipelotrichaceae|Clostridium|spiroforme|
TCCAGCTTGTCACTGGCAGTCTCGCTAGAGTCCCCAACTTAATGATGGTAACTAGCGACAAGGGTTGCGCTCGTTGCGGGGCTTAACCCAACATCTCACGACACGAGCTGACGACAACCATGCACCACCTGTCTCGGATATATCTATCCCCTCATCTCTGAGGTCTTTATCCGGATGTCAAGACCTGGTAAGGTTCTTCGCGTTGCTTCGAATTAAACC
>MG|4|V67|F|16|99.09|Firmicutes|Erysipelotrichia|Erysipelotrichales|Erysipelotrichaceae|Clostridium|spiroforme|
GGTTTAATTCGAAGCAACGCGAAGAACCTTACCAGGTCTTGACATCCGGATAAAGACCTCAGAGATGAGGGGATAGATATATCCGAGGCAGGTGGTGCATGGTTGTCGTCAGCTCGTGTCGTGAGATGTTGGGTTAAGTCCCGCAACGAGCGCAACCCTTGTCGCTAGTTACCATCATTAAGTTGGGGACTCTAGCGAGACTGCCAGTGACAAGCTGGA
>MG|4|V67|F|116|99.09|Firmicutes|Erysipelotrichia|Erysipelotrichales|Erysipelotrichaceae|Clostridium|spiroforme|
GGTTTAATTCGAAGCTACGCGAAGAACCTTACCAGGTCTTGACATCCGGATAAAGACCTCAGAGATGAGGGGATAGATATATCCGAGACAGGTGGTGCATGGTTGTCGTCAGCTCGTGTCGTGAGATGTTGGGTTAAGTCCCGCAACGAGCGCAACCCTTGTCGCTAGTTACCATCATTAAGTTGGGGACTCTAGCGAGACTGCCAGTGACAAGCTGGA
>MG|4|V67|F|18|99.09|Firmicutes|Erysipelotrichia|Erysipelotrichales|Erysipelotrichaceae|Clostridium|spiroforme|
GGTTTAATTCGAAGCAACGCGAAGAACCTTACCAGGTCTTGACATCCGGATAAAGACCTCAGAGATGAGGGGATAGATATATCCGAGACAGGTGGTGCATGGTTGTCGTCAGCTCGTGTCGTGAGATGTTGGGTTAAGTCCCGCAACGAGCGCAACCCTTGTCGCTAGTTACCATCATTAAGTTGGGGACTCTAGCGGGACTGCCAGTGACAAGCTGGA
>MG|4|V67|F|13|99.09|Firmicutes|Erysipelotrichia|Erysipelotrichales|Erysipelotrichaceae|Clostridium|spiroforme|
GGTTTAATTCGAGGCAACGCGAAGAACCTTACCAGGTCTTGACATCCGGATAAAGACCTCAGAGATGAGGGGATAGATATATCCGAGACAGGTGGTGCATGGTTGTCGTCAGCTCGTGTCGTGAGATGTTGGGTTAAGTCCCGCAACGAGCGCAACCCTTGTCGCTAGTTACCATCATTAAGTTGGGGACTCTAGCGAGACTGCCAGTGACAAGCTGGA
>MG|4|V67|R|57|99.09|Firmicutes|Erysipelotrichia|Erysipelotrichales|Erysipelotrichaceae|Clostridium|spiroforme|
TCCAGCTTGTCACTGGCAGTCTCGCTAGAGTCCCCAACTTAATGATGGTAACTAGCGACAAGGGTTGCGCTCGTTGCGGGACTTAACCCAACATCTCACGACACGAGCTGACGACAACCATGCACCACCTGTCTCGGATATATCTATCCCCTCATCTCTGAGGTCTTTATCCGGATGTCAAGACCTGGTAAGGTTCTTCGCGTAGCTTCGAATTAAACC
>MG|4|V67|R|14|99.53|Firmicutes|Erysipelotrichia|Erysipelotrichales|Erysipelotrichaceae|Clostridium|spiroforme|
TCCGGTTTGTCACTGGCAGTCTCGCTAGAGTCCCCAACTTAATGATGGTAACTAGCGACAAGGGTTGCGCTCGTTGCGGGACTTAACCCAACATCTCACGACACGAGCTGACGACAACCATGCACCACCTGTCTCGGATATATCTATCCCCTCATCTCTGAGGTCTTTATCCGGATGTCAAGACCTGGTAAGGTTCTTCGCGTTGCTTCGAATTAAACC
>MG|4|V67|F|172|99.54|Firmicutes|Erysipelotrichia|Erysipelotrichales|Erysipelotrichaceae|Clostridium|spiroforme|
GGTTTAATTCGAAGCAACGCGAAGAACCTTACCAGGTCTTGACATCCGGATAAAGACCTCAGAGATGAGGGGATAGATATATCCGAGACAGGTGGTGCATGGTTGTCGTCAGCTCGTGTCGTGAGATGTTGGGTTAAGTCCCGCAACGAGCGCAACCCTTGTCGCTAGTTACCATCATTAAGTTGGGGACTCTAGCGAGACTGCCAGTGACAAGCTGGGAG
>MG|4|V67|F|18|99.09|Firmicutes|Erysipelotrichia|Erysipelotrichales|Erysipelotrichaceae|Clostridium|spiroforme|
GGTTTAATTCGAAGCGACGCGAAGAACCTTACCAGGTCTTGACATCCGGATAAAGACCTCAGAGATGAGGGGATAGATATATCCGAGACAGGTGGTGCATGGTTGTCGTCAGCTCGTGTCGTGAGATGTTGGGTTAAGTCCCGCAACGAGCGCAACCCTTGTCGCTAGTTACCATCATTAAGTTGGGGACTCTAGCGAGACTGCCAGTGACAAGCTGGA
>MG|4|V67|F|17|99.09|Firmicutes|Erysipelotrichia|Erysipelotrichales|Erysipelotrichaceae|Clostridium|spiroforme|
GGTTTAATTCGAAGCAACGCGAAGAACCTTACCAGGTCTTGACATCCGGATAAAGACCTCAGAGATGAGGGGATAGATATATCCGAGACAGGTGGTGCATGGTTGTCGTCAGCTCGTGTCGTGAGATGTTGGGTTAAGTCCCGCAACGAGCGCAACCCTTGTCGCTAGTTACCATCATTAAGTTGGGGACTCTAGCGAGGCTGCCAGTGACAAGCTGGA
>MG|4|V67|F|14|99.09|Firmicutes|Erysipelotrichia|Erysipelotrichales|Erysipelotrichaceae|Clostridium|spiroforme|
GGTTTAATTCGAAGCAACGCGAAGAACCTTACCAGGTCTTGACATCCGGATAAAGACCTCAGAGATGAGGGGATAGATATATCCGAGACAGGTGGTGCATGGTTGTCGTCAGCTCGTGTCGTGAGATGTTGGGTTAAGTCCCGCAACGAGCGCAGCCCTTGTCGCTAGTTACCATCATTAAGTTGGGGACTCTAGCGAGACTGCCAGTGACAAGCTGGA
>MG|4|V67|R|91|99.54|Firmicutes|Erysipelotrichia|Erysipelotrichales|Erysipelotrichaceae|Clostridium|spiroforme|
TCCCAGCTTGTCACTGGCAGTCTCGCTAGAGTCCCCAACTTAATGATGGTAACTAGCGACAAGGGTTGCGCTCGTTGCGGGACTTAACCCAACATCTCACGACACGAGCTGACGACAACCATGCACCACCTGTCTCGGATATATCTATCCCCTCATCTCTGAGGTCTTTATCCGGATGTCAAGACCTGGTAAGGTTCTTCGCGTTGCTTCGAATTAAACC
>MG|4|V67|R|10|99.09|Firmicutes|Erysipelotrichia|Erysipelotrichales|Erysipelotrichaceae|Clostridium|spiroforme|
TCCAGCTTGTCACTGGCAGTCTCGCTAGAGTCCCCAACTTAATGATGGTAACTAGCGACAAGGGTTGCGCTCGTTGCGGGACTTAACCCAACATCTCACGACACGAGCTGACGACAACCATGCACCACCTGTCTCGGATATATCTATCCCCTCATCTCTGAGGTCTTTATCCGGATGTCAAGACCTGGTAAGGTTCTTCGCGTTGCATCGAATTAAACA
>MG|4|V67|F|22|99.09|Firmicutes|Erysipelotrichia|Erysipelotrichales|Erysipelotrichaceae|Clostridium|spiroforme|
GGTTTAATTCGAAGCAACGCGAAGAACCTTACCAGGTCTTGACATCCGGATAAAGACCTCAGAGATGAGGGGATAGATATATCCGAGACAGGTGGTGCATGGTTGTCGTCAGCTCGTGTCGTGAGATGTTGGGTTAAGTCCCGCAACGAGCGCAACCCTTGTCGCTAGTTACCATCATTAAGTTGGGGACCCTAGCGAGACTGCCAGTGACAAGCTGGA
>MG|4|V67|R|12|99.09|Firmicutes|Erysipelotrichia|Erysipelotrichales|Erysipelotrichaceae|Clostridium|spiroforme|
TCCAGCTTGTCACTGGCAGTCTCGCTAGAGTCCCCAACTTAATGATGGTAACTAGCGACAAGGGTTGCGCTCGTTGCGGGACTTAACCCAACATCTCACGACACGAGCTGACGACAACCATGCACCACCTGTCTCGGATATATCTATCCCCTCATCTCTGAGGTCTTTATCCGGATGTCAAGACTTGGTAAGGTTCTTCGCGTTGCTTCGAATTAAACC
>MG|4|V67|F|11|99.09|Firmicutes|Erysipelotrichia|Erysipelotrichales|Erysipelotrichaceae|Clostridium|spiroforme|
GGTTTAATTCGAAGCAACGCGAAGAACCTTACCAGGTCTTGACATCCGGATAAAGACCTCAGAGATGAGGGGATAGATATATCCGAGACAGGTGGTGCATGGTTGTCGTCGGCTCGTGTCGTGAGATGTTGGGTTAAGTCCCGCAACGAGCGCAACCCTTGTCGCTAGTTACCATCATTAAGTTGGGGACTCTAGCGAGACTGCCAGTGACAAGCTGGA
>MG|4|V67|F|24|99.1|Firmicutes|Erysipelotrichia|Erysipelotrichales|Erysipelotrichaceae|Clostridium|spiroforme|
GGTTTAATTCGAAGCAACGCGAAGAACCTTACCAGGTCTTGACATCCGGATAAAGACCTCAGAGATGAGGGGATAGATATATCCGAGACAGGTGGTGCATGGTTGTCGTCAGCTCGTGTCGTGAGATGTTGGGTTAAAGTCCCGCAACGAGCGCAACCCTTGTCGCTAGTTACCATCATTAAGTTGGGGACTCTAGCGAGACTGCCAGTGACAAGCTGGA
>MG|4|V67|F|20|99.09|Firmicutes|Erysipelotrichia|Erysipelotrichales|Erysipelotrichaceae|Clostridium|spiroforme|
GGTTTAATTCGAAGCAACGCGAAGAACCTTACCAGGTCTTGGCATCCGGATAAAGACCTCAGAGATGAGGGGATAGATATATCCGAGACAGGTGGTGCATGGTTGTCGTCAGCTCGTGTCGTGAGATGTTGGGTTAAGTCCCGCAACGAGCGCAACCCTTGTCGCTAGTTACCATCATTAAGTTGGGGACTCTAGCGAGACTGCCAGTGACAAGCTGGA
>MG|4|V67|R|136|99.09|Firmicutes|Erysipelotrichia|Erysipelotrichales|Erysipelotrichaceae|Clostridium|spiroforme|
TCCAGCTTGTCACTGGCAGTCTCGCTAGAGTCCCCAACTTAATGATGGTAACTAGCGACAAGGGTTGCGCTCGTTGCGGGACTAACCCAACATCTCACGACACGAGCTGACGACAACCATGCACCACCTGTCTCGGATATATCTATCCCCTCATCTCTGAGGTCTTTATCCGGATGTCAAGACCTGGTAAGGTTCTTCGCGTTGCTTCGAATTAAACC
>MG|4|V67|F|12|99.09|Firmicutes|Erysipelotrichia|Erysipelotrichales|Erysipelotrichaceae|Clostridium|spiroforme|
GGTTTAATTCGAAGCAACGCGAAGAACCTTACCAGGTCTTGACATCCGGATAAAGACCTCAGAGATGAGGGGATAGATATATCCGAGACAGGTGGTGCATGGTTGTCGTCAGCTCGTGTCATGAGATGTTGGGTTAAGTCCCGCAACGAGCGCAACCCTTGTCGCTAGTTACCATCATTAAGTTGGGGACTCTAGCGAGACTGCCAGTGACAAGCTGGA
>MG|4|V67|R|11|99.09|Firmicutes|Erysipelotrichia|Erysipelotrichales|Erysipelotrichaceae|Clostridium|spiroforme|
TCCAGCTTGTCACTGGCAGTCTCGCTAGAGTCCCCAACTTAATGATGGTAACTAGCGACAAGGGTTGCGCTCGTTGCGGGACTTAACCCAACATCTCACGACACGAGCTGACGACAACCATGCACCACCTGTCTCGGATATATCTATCCCCTCATCTCTGAGGTCTTTATCCGGATGTCAAGACCAGGTAAGGTTCTTCGCGTTGCTTCGAATTAAACC
>MG|4|V67|F|12|99.09|Firmicutes|Erysipelotrichia|Erysipelotrichales|Erysipelotrichaceae|Clostridium|spiroforme|
GGTTTAATTCGAAGCAACGCGAAGAACCTTACCAGGTCTTGACATCCGGATAAAGACCTCAGAGATGAGGGGATAGATATATCCGAGACAGGTGGTGCATGGTTGTCGTCAGCTCGTGTCGTGAGATGTTGGGTTAAGTCCCGCAACGAGCGCAACCCTTGTCGCTAGTTACCATCATTAAGTTGGGGACTCTAGCGAGACCGCCAGTGACAAGCTGGA
>MG|4|V67|R|95|99.54|Firmicutes|Erysipelotrichia|Erysipelotrichales|Erysipelotrichaceae|Clostridium|spiroforme|
TCCAGCTTGTCACTGGCAGTCTCGCTAGAGTCCCCAACTTAATGATGGTAACTAGCGACAAGGGTTGCGCTCGTTGCGGGACTTAACCCAACATCTCACGACACGAGCTGACGACAACCATGCACCACCTGTCTCGGATATATCTATCCCCTCATCTCTGAGGTCTTTATCCGGATGTCAAGACCTGGTAAGGTTCTTCGCGTTGCTTCGAATTAAGCC
>MG|4|V67|F|10|99.09|Firmicutes|Erysipelotrichia|Erysipelotrichales|Erysipelotrichaceae|Clostridium|spiroforme|
GGTTTAATTCGAAGCAACGCGAAGAACCTTACCAGGTCTTGACATCCGGATAAAGACCTCAGAGATGAGGGGATAGATATATCCGAGACAGGTGGTGCATGGTTGTCGCCAGCTCGTGTCGTGAGATGTTGGGTTAAGTCCCGCAACGAGCGCAACCCTTGTCGCTAGTTACCATCATTAAGTTGGGGACTCTAGCGAGACTGCCAGTGACAAGCTGGA
>MG|4|V67|F|11|99.1|Firmicutes|Erysipelotrichia|Erysipelotrichales|Erysipelotrichaceae|Clostridium|spiroforme|
GGTTTAATTCGAAGCAACGCGAAGAACCTTACCAGGTCTTGACATCCGGATAAAGACCTCAGAGATGAGGGGATAGATATATCCGAGACAGGTGGTGCATGGTTGTCGTCAGCTCGTGTCGTGAGATGTTGGGGTTAAGTCCCGCAACGAGCGCAACCCTTGTCGCTAGTTACCATCATTAAGTTGGGGACTCTAGCGAGACTGCCAGTGACAAGCTGGA
>MG|4|V67|F|11|99.1|Firmicutes|Erysipelotrichia|Erysipelotrichales|Erysipelotrichaceae|Clostridium|spiroforme|
GGTTTAATTCGAAGCAACGCGAAGAACCTTACCAGGTCTTGACATCCGGATAAAGACCTCAGAGATGAGGGGATAGATATATCCGAGACAGGTGGTGCATGGTTGTCGTCAGCTCGTGTCGTGAGATGTTGGGTTAAGTCCCGCAACGAGCGCAACCCTTGTCGCTAGTTACCATCATTAAGTTGGGGACTCTAGCGGAGACTGCCAGTGACAAGCTGGAG
>MG|4|V67|F|10|99.09|Firmicutes|Erysipelotrichia|Erysipelotrichales|Erysipelotrichaceae|Clostridium|spiroforme|
GGTTTAATTCGAAGCAACGCGAAGAACCTTACCAGGTCTTGACATCCGGATAAAGACCTCAGAGATGAGGGGATAGATATATCCGAGACAGGTGGTGCATGGTTGTCGTCAGCTCGTGTCGTGAGATGTTGGGTTAAGTCCCGCAACGAGCGCAACCCTTGTCGCTAGTTGCCATCATTAAGTTGGGGACTCTAGCGAGACTGCCAGTGACAAGCTGGA
>MG|4|V67|F|13|99.09|Firmicutes|Erysipelotrichia|Erysipelotrichales|Erysipelotrichaceae|Clostridium|spiroforme|
GGTTTAATTCGAAGCAACGCGAAGAACCTTACCAGGTCTTGACATCCGGATAAAGACCTCAGAGATGAGGGGATAGATATATCCGAGACAGGTGGTGCATGGTTGTCGTCAGCTCGTGTCGTGAGATGTTGGGTTAAGTCCCGCAACGAGCGCAACCCTTGCCGCTAGTTACCATCATTAAGTTGGGGACTCTAGCGAGACTGCCAGTGACAAGCTGGA
>MG|4|V67|F|7873|99.55|Firmicutes|Erysipelotrichia|Erysipelotrichales|Erysipelotrichaceae|Clostridium|spiroforme|
GGTTTAATTCGAAGCAACGCGAAGAACCTTACCAGGTCTTGACATCCGGATAAAGACCTCAGAGATGAGGGGATAGATATATCCGAGACAGGTGGTGCATGGTTGTCGTCAGCTCGTGTCGTGAGATGTTGGGTTAAGTCCCGCAACGAGCGCAACCCTTGTCGCTAGTTACCATCATTAAGTTGGGGACTCTAGCGAGACTGCCAGTGACAAGCTGGAA
>MG|4|V67|F|15|99.09|Firmicutes|Erysipelotrichia|Erysipelotrichales|Erysipelotrichaceae|Clostridium|spiroforme|
GGTTTAATTCGAAGCAACGCGAAGAACCTTACCAGGTCTTGACATCCGGATAAAGACCTCAGAGATGAGGGGATAGATATATCCGAGACAGGTGGTGCATGGTCGTCGTCAGCTCGTGTCGTGAGATGTTGGGTTAAGTCCCGCAACGAGCGCAACCCTTGTCGCTAGTTACCATCATTAAGTTGGGGACTCTAGCGAGACTGCCAGTGACAAGCTGGA
>MG|4|V67|F|15|99.09|Firmicutes|Erysipelotrichia|Erysipelotrichales|Erysipelotrichaceae|Clostridium|spiroforme|
GGTTTAATTCGAAGCAACGCGAAGAACCTTACCAGGCCTTGACATCCGGATAAAGACCTCAGAGATGAGGGGATAGATATATCCGAGACAGGTGGTGCATGGTTGTCGTCAGCTCGTGTCGTGAGATGTTGGGTTAAGTCCCGCAACGAGCGCAACCCTTGTCGCTAGTTACCATCATTAAGTTGGGGACTCTAGCGAGACTGCCAGTGACAAGCTGGA
>MG|4|V67|F|14|99.09|Firmicutes|Erysipelotrichia|Erysipelotrichales|Erysipelotrichaceae|Clostridium|spiroforme|
GGTTTAATTCGAAGCAACGCGAAGAACCTTACCAGGTCTTGACATCCGGATAAAGACCTCAGAGATGAGGGGATAGATATATCCGAGACAGGTGGTGCATGGTTGTCGTCAGCTCGTGTCGTGAGGTGTTGGGTTAAGTCCCGCAACGAGCGCAACCCTTGTCGCTAGTTACCATCATTAAGTTGGGGACTCTAGCGAGACTGCCAGTGACAAGCTGGA
>MG|4|V67|F|10|99.09|Firmicutes|Erysipelotrichia|Erysipelotrichales|Erysipelotrichaceae|Clostridium|spiroforme|
GGTTTAATTCGAAGCAACGCGAAGAACCTTACCAGGTCTTGACATCCGGATAAAGACCTCAGAGATGAGGGGATGGATATATCCGAGACAGGTGGTGCATGGTTGTCGTCAGCTCGTGTCGTGAGATGTTGGGTTAAGTCCCGCAACGAGCGCAACCCTTGTCGCTAGTTACCATCATTAAGTTGGGGACTCTAGCGAGACTGCCAGTGACAAGCTGGA
>MG|4|V67|F|135|99.09|Firmicutes|Erysipelotrichia|Erysipelotrichales|Erysipelotrichaceae|Erysipelatoclostridium|spiroforme|
GGTTTAATTCGAAGCAACGCGAAGAACCTTACCAGGTCTTGACATCCGGATAAAGACCTCAGAGATGAGGGGATAGATATATCCGAGACAGGTGGTGCATGGTTGTCGTCAGCTCGTGTCGTGAGATGTTGGGTTAAGTCCCGCAACGAGCGCAACCCTTGTCGCTAGTTACCATCATTAAGTTGGGGACTCTAGCGAGACTGCCGGTGACAAGCCGGA
>MG|4|V67|F|10|99.1|Firmicutes|Erysipelotrichia|Erysipelotrichales|Erysipelotrichaceae|Erysipelatoclostridium|spiroforme|
GGTTTAATTCGAAGCAACGCGAAGAACCTTACCAGGTCTTGACATCCGGATAAAGAACCTCAGAGATGAGGGGAGTAGATATATCCGAGACAGGTGGTGCATGGTTGTCGTCAGCTCGTGTCGTGAGATGTTGGGTTAAGTCCCGCAACGAGCGCAACCCTTGTCGCTAGTTACCATCATTAAGTTGGGGACTCTAGCGAGACTGCCAGTGACAAGCTGGA
>MG|4|V67|R|13|99.09|Firmicutes|Erysipelotrichia|Erysipelotrichales|Erysipelotrichaceae|Erysipelatoclostridium|spiroforme|
TCCAGTTTGTCACTGGCAGTCTCGTTAGAGTCCCCAACTTAATGATGGTAACTAGCGACAAGGGTTGCGCTCGTTGCGGGACTTAACCCAACATCTCACGACACGAGCTGACGACAACCATGCACCACCTGTCTCGGATATATCTATCCCCTCATCTCTGAGGTCTTTATCCGGATGTCAAGACCTGGTAAGGTTCTTCGCGTTGCTTCGAATTAAACC
>MG|4|V67|F|27|99.09|Firmicutes|Erysipelotrichia|Erysipelotrichales|Erysipelotrichaceae|Erysipelatoclostridium|spiroforme|
GGTTTAATTCGAAGCAACGCGAAGAACCTTACCAGGTCTTGACATCCGGATAAAGACCTCAGAGATGAGGGGGATAGATATATCCGAGACAGGTGGTGCATGGTTGTCGTCAGCTCGTGTCGTGAGATGTTGGGTTAGTCCCGCAACGAGCGCAACCCTTGTCGCTAGTTACCATCATTAAGTTGGGGACTCTAGCGAGACTGCCAGTGACAAGCTGGA
>MG|4|V67|R|18|99.09|Firmicutes|Erysipelotrichia|Erysipelotrichales|Erysipelotrichaceae|Erysipelatoclostridium|spiroforme|
TCCAGCTTGTCACTGGCAGTCTCGCTAGAGTCCCCAACTTAATGATGGTAACTAGCGACAAGGGTTGCGCTCGTTGCGGGACTAACCCAACATCTCACGACACGAGCTGACGACAACCATGCACCACCTGTCTCGGATATATCTATCCCCCTCATCTCTGAGGTCTTTATCCGGATGTCAAGACCTGGTAAGGTTCTTCGCGTTGCTTCGAATTAAACC
>MG|4|V67|F|28|99.09|Firmicutes|Erysipelotrichia|Erysipelotrichales|Erysipelotrichaceae|Erysipelatoclostridium|spiroforme|
GGTTTAATTCGAAGCAACGCGAAGAACCTTACCAGGTCTTGACATCCGGATAAAGACCTCAGAGATGAGGGGATAGATATATCCGAGACAGGTGGTGCATGGTTGTCGTCAGCTCGTGTCGTGAGATGTTGGGTTAAGTCCCGCAACGAGCGCAACCCTTGTCGCTAGTTACCATCATTAAGTTGGGGACTCTAACGAGACTGCCAGTGACAAACTGGAG
>MG|4|V67|R|85|99.09|Firmicutes|Erysipelotrichia|Erysipelotrichales|Erysipelotrichaceae|Erysipelatoclostridium|spiroforme|
TCCGGCTTGTCACCGGCAGTCTCGCTAGAGTCCCCAACTTAATGATGGTAACTAGCGACAAGGGTTGCGCTCGTTGCGGGACTTAACCCAACATCTCACGACACGAGCTGACGACAACCATGCACCACCTGTCTCGGATATATCTATCCCCTCATCTCTGAGGTCTTTATCCGGATGTCAAGACCTGGTAAGGTTCTTCGCGTTGCTTCGAATTAAACC
>MG|4|V67|R|17|98.63|Firmicutes|Erysipelotrichia|Erysipelotrichales|Erysipelotrichaceae|Erysipelatoclostridium|spiroforme|
TCCGGCTTGTCACCGGCAGTCTCGCTAGAGTCCCCAACTTAATGATGGCAACTAGCGACAAGGGTTGCGCTCGTTGCGGGACTTAACCCAACATCTCACGACACGAGCTGACGACAACCATGCACCACCTGTCTCGGATATATCTATCCCCTCATCTCTGAGGTCTTTATCCGGATGTCAAGACCTGGTAAGGTTCTTCGCGTTGCTTCGAATTAAACC
>MG|4|V67|F|23|97.26|Firmicutes|Erysipelotrichia|Erysipelotrichales|Erysipelotrichaceae|Erysipelatoclostridium|spiroforme|
GGTTTAATTCGAAGCAACGCGAAGAACCTTACCAGGTCTTGACATCCGGATAAAGACCTCAGAGATGAGGGGATAGATATATCCGAGACAGGTGGTGCATGGTTGTCGTCAGCTCGTGTCGTGAGATGTTGGGTTAAGTCCCGCAACGAGCGCAACCCTTGTCGTTAGTTGCCAGCATTCAGTTGGGGACTCTAACGAGACTGCCAGTGACAAACTGGA
>MG|4|V67|F|15|97.25|Firmicutes|Erysipelotrichia|Erysipelotrichales|Erysipelotrichaceae|Erysipelatoclostridium|spiroforme|
GGCTTAATTCGAAGCAACGCGAAGAACCTTACCAGGTCTTGACATCCGGATAAAGGCTCCAGAGATGGAGAGATAGATATATCCGAGACAGGTGGTGCATGGTTGTCGTCAGCTCGTGTCGTGAGATGTTGGGTTAAGTCCCGCAACGAGCGCAACCCTTGTCGCTAGTTACCATCATTAAGTTGGGGACTCTAGCGAGACTGCCAGTGACAAGCTGGAG
>MG|4|V67|F|31|98.59|Firmicutes|Erysipelotrichia|Erysipelotrichales|Erysipelotrichaceae|Erysipelatoclostridium|spiroforme|
GGTTTAATTCGAAGCAACGCGAAGAACCTTACCAGGTCTTGACATCCGGATAAAGACCTCAGAGATGAGGGGATAGATATATCCGAGACAGGTGGTGCATGGTTGTCGTCAGCTCGTGTCGTGAGATGTTGGGTTAAGTCCCGCAACGAGCGCAACCCTTGTCGCTAGTTACCATCATTAAGTTGGGCACTCTAGTGAGACTGCCGGTGACAAACCGGA
>MG|4|V67|F|37|98.63|Firmicutes|Erysipelotrichia|Erysipelotrichales|Erysipelotrichaceae|Erysipelatoclostridium|spiroforme|
GGTTTAATTCGAAGCAACGCGAAGAACCTTACCAGGTCTTGACATCCGGATAAAGACCTCAGAGATGAGGGGATAGATATATCCGAGACAGGTGGTGCATGGTTGTCGTCAGCTCGTGTCGTGAGATGTTGGGTTAAGTCCCGCAACGAGCGCAACCCTTGTCGCTAGTTGCCATCATTAAGTTGGGGACTCTAGCGAGACTGCCGGTGACAAGCCGGA
>MG|4|V67|F|10|97.72|Firmicutes|Erysipelotrichia|Erysipelotrichales|Erysipelotrichaceae|Erysipelatoclostridium|spiroforme|
GGTTTAATTCGAAGCAACGCGAAGAACCTTACCAGGTCTTGACATCCGGATAAAGACCTCAGAGATGAGGGGATAGATATATCCGAGACAGGTGGTGCATGGTTGTCGTCAGCTCGTGTCGTGAGATGTTGGGTTAAGTCCCGCAACGAGCGCAACCCTTGTCGCTAGTTGCCAGCATTCAGTTGGGGACTCTAACGAGACTGCCAGTGACAAACTGGA
>MG|4|V67|R|11|97.26|Firmicutes|Erysipelotrichia|Erysipelotrichales|Erysipelotrichaceae|Erysipelatoclostridium|spiroforme|
TCCAGTTTGTCACTGGCAGTCTCGTTAGAGTCCCCAACTGAATGCTGGCAACTAACGACAAGGGTTGCGCTCGTTGCGGGACTTAACCCAACATCTCACGACACGAGCTGACGACAACCATGCACCACCTGTCTCGGATATATCTATCCCCTCATCTCTGAGGTCTTTATCCGGATGTCAAGACCTGGTAAGGTTCTTCGCGTTGCTTCGAATTAAACC
>MG|4|V67|F|12|97.07|Firmicutes|Erysipelotrichia|Erysipelotrichales|Erysipelotrichaceae|Erysipelatoclostridium|spiroforme|
GGTTTAATTCGAAGCAACGCGAAGAACCTTACCAGGTCTTGACATCCGGATAAAGACCTCAGAGATGAGGGGATAGATATATCCGAGACAGGTGGTGCATGGTTGTCGTCAGCTCGTGTCGTGAGATGTTGGGTTAAGTCCCGCAACGAGCGCAACCCTTATTGTTAGTTGCCATCATTCAGTTGGGCACTCTAGCGAGACTGCCGGTAATAAACCGGA
>MG|4|V67|F|16|97.18|Firmicutes|Erysipelotrichia|Erysipelotrichales|Erysipelotrichaceae|Erysipelatoclostridium|spiroforme|
GGTTTAATTCGAAGCAACGCGAAGAACCTTACCAGGTCTTGACATCCGGATAAAGACCTCAGAGATGAGGGGATAGATATATCCGAGACAGGTGGTGCATGGTTGTCGTCAGCTCGTGTCGTGAGATGTTGGGTTAAGTCCCGCAACGAGCGCAACCCTTGTCTTTAGTTGCCATCATTAAGTTGGGCACTCTAGAGAGACTGCCGGTGACAAACCGGA
>MG|4|V67|F|14|97.07|Firmicutes|Erysipelotrichia|Erysipelotrichales|Erysipelotrichaceae|Erysipelatoclostridium|spiroforme|
GGTTTAATTCGAAGCAACGCGAAGAACCTTACCAGGTCTTGACATCCGGATAAAGACCTCAGAGATGAGGGGATAGATATATCCGAGACAGGTGGTGCATGGTTGTCGTCAGCTCGTGTCGTGAGATGTTGGGTTAAGTCCCGCAACGAGCGCAACCCTTATTGTTAGTTGCCATCATTTAGTTGGGCACTCTAGCGAGACTGCCGCAGACAATGCGGA
>MG|4|V67|F|15|97.18|Firmicutes|Erysipelotrichia|Erysipelotrichales|Erysipelotrichaceae|Erysipelatoclostridium|spiroforme|
GGTTTAATTCGAAGCAACGCGAAGAACCTTACCAGGTCTTGACATCCGGATAAAGACCTCAGAGATGAGGGGATAGATATATCCGAGACAGGTGGTGCATGGTTGTCGTCAGCTCGTGTCGTGAGATGTTGGGTTAAGTCCCGCAACGAGCGCAACCCTTGTCGCTAGTTGCCAGCATTTAGTTGGGCACTCTAGTGAGACTGCCGGTGACAAACCGGA
>MG|4|V67|F|269|97.73|Firmicutes|Erysipelotrichia|Erysipelotrichales|Erysipelotrichaceae|Erysipelatoclostridium|spiroforme|
GGTTTAATTCGAAGCAACGCGAAGAACCTTACCAGGTCTTGACATCCGGATAAAGACCTCAGAGATGAGGGGATAGATATATCCGAGACAGGTGGTGCATGGTTGTCGTCAGCTCGTGTCGTGAGATGTTGGGTTAAGTCCCGCAACGAGCGCAACCCCTGTTGCTAGTTGCCATCATTAAGTTGGGGACTCTAGCGAGACTGCCGGTGACAAGCCGGAG
>MG|4|V67|R|13|98.63|Firmicutes|Erysipelotrichia|Erysipelotrichales|Erysipelotrichaceae|Erysipelatoclostridium|spiroforme|
TCCAGCTTGTCACTGGCAGTCTCGCTAGAGTCCCCAACTTAATGATGGCAACTAGCAACAGGGGTTGCGCTCGTTGCGGGACTTAACCCAACATCTCACGACACGAGCTGACGACAACCATGCACCACCTGTCTCGGATATATCTATCCCCTCATCTCTGAGGTCTTTATCCGGATGTCAAGACCTGGTAAGGTTCTTCGCGTTGCTTCGAATTAAACC
>MG|4|V67|R|14|98.59|Firmicutes|Erysipelotrichia|Erysipelotrichales|Erysipelotrichaceae|Erysipelatoclostridium|spiroforme|
TCCGGTTTGTCACCGGCAGTCTCACTAGAGTGCCCAACTTAATGATGGTAACTAGCGACAAGGGTTGCGCTCGTTGCGGGACTTAACCCAACATCTCACGACACGAGCTGACGACAACCATGCACCACCTGTCTCGGATATATCTATCCCCTCATCTCTGAGGTCTTTATCCGGATGTCAAGACCTGGTAAGGTTCTTCGCGTTGCTTCGAATTAAACC
>MG|4|V67|F|20|97.18|Firmicutes|Erysipelotrichia|Erysipelotrichales|Erysipelotrichaceae|Erysipelatoclostridium|spiroforme|
GGTTTAATTCGAAGCAACGCGAAGAACCTTACCAGGTCTTGACATCCGGATAAAGACCTCAGAGATGAGGGGATAGATATATCCGAGACAGGTGGTGCATGGTTGTCGTCAGCTCGTGTCGTGAGATGTTGGGTTAAGTCCCGCAACGAGCGCAACCCTTGTCGCTAGTTGCCAGCATTCAGTTGGGCACTCTAGTGAGACTGCCGGTGACAAACCGGA
>MG|4|V67|R|23|97.07|Firmicutes|Erysipelotrichia|Erysipelotrichales|Erysipelotrichaceae|Erysipelatoclostridium|spiroforme|
TCCGCATTGTCTGCGGCAGTCTCGCTAGAGTGCCCAACTGAATGATGGCAACTAACAATAAGGGTTGCGCTCGTTGCGGGACTTAACCCAACATCTCACGACACGAGCTGACGACAACCATGCACCACCTGTCTCGGATATATCTATCCCCTCATCTCTGAGGTCTTTATCCGGATGTCAAGACCTGGTAAGGTTCTTCGCGTTGCTTCGAATTAAACC
>MG|4|V67|R|14|98.12|Firmicutes|Erysipelotrichia|Erysipelotrichales|Erysipelotrichaceae|Erysipelatoclostridium|spiroforme|
TCCGGTTTGTCACCGGCAGTCTCATTAGAGTGCCCAACTTAATGATGGTAACTAGCGACAAGGGTTGCGCTCGTTGCGGGACTTAACCCAACATCTCACGACACGAGCTGACGACAACCATGCACCACCTGTCTCGGATATATCTATCCCCTCATCTCTGAGGTCTTTATCCGGATGTCAAGACCTGGTAAGGTTCTTCGCGTTGCTTCGAATTAAACC
>MG|4|V67|F|10|98.12|Firmicutes|Erysipelotrichia|Erysipelotrichales|Erysipelotrichaceae|Erysipelatoclostridium|spiroforme|
GGTTTAATTCGAAGCAACGCGAAGAACCTTACCAGGTCTTGACATCCGGATAAAGACCTCAGAGATGAGGGGATAGATATATCCGAGACAGGTGGTGCATGGTTGTCGTCAGCTCGTGTCGTGAGATGTTGGGTTAAGTCCCGCAACGAGCGCAACCCTTGTCGCTAGTTACCATCATTCAGTTGGGCACTCTGGCGAGACTGCCGGTGACAAACCGGA
>MG|4|V67|R|157|97.72|Firmicutes|Erysipelotrichia|Erysipelotrichales|Erysipelotrichaceae|Erysipelatoclostridium|spiroforme|
TCCGGCTTGTCACCGGCAGTCTCGCTAGAGTCCCCAACTTAATGATGGCAACTAGCAACAGGGGTTGCGCTCGTTGCGGGACTTAACCCAACATCTCACGACACGAGCTGACGACAACCATGCACCACCTGTCTCGGATATATCTATCCCCTCATCTCTGAGGTCTTTATCCGGATGTCAAGACCTGGTAAGGTTCTTCGCGTTGCTTCGAATTAAACC
>MG|4|V67|F|512|97.27|Firmicutes|Erysipelotrichia|Erysipelotrichales|Erysipelotrichaceae|Erysipelatoclostridium|spiroforme|
GGTTTAATTCGAAGCAACGCGAAGAACCTTACCAGGTCTTGACATCCGGATAAAGGCTCCAGAGATGGAGAGATAGATATATCCGAGACAGGTGGTGCATGGTTGTCGTCAGCTCGTGTCGTGAGATGTTGGGTTAAGTCCCGCAACGAGCGCAACCCTTGTCGCTAGTTACCATCATTAAGTTGGGGACTCTAGCGAGACTGCCAGTGACAAGCTGGA
>MG|4|V67|F|23|98.63|Firmicutes|Erysipelotrichia|Erysipelotrichales|Erysipelotrichaceae|Erysipelatoclostridium|spiroforme|
GGTTTAATTCGAAGCAACGCGAAGAACCTTACCAGGTCTTGACATCCGGATAAAGACCTCAGAGATGAGGGGATAGATATATCCGAGACAGGTGGTGCATGGTTGTCGTCAGCTCGTGTCGTGAGATGTTGGGTTAAGTCCCGCAACGAGCGCAACCCCTGTTGCTAGTTGCCATCATTAAGTTGGGGACTCTAGCGAGACTGCCAGTGACAAGCTGGA
>MG|4|V67|F|16|98.63|Firmicutes|Erysipelotrichia|Erysipelotrichales|Erysipelotrichaceae|Erysipelatoclostridium|spiroforme|
GGTTTAATTCGAAGCAACGCGAAGAACCTTACCAGGTCTTGACATCCGGATAAAGACCTCAGAGATGAGGGGATAGATATATCCGAGACAGGTGGTGCATGGTTGTCGTCAGCTCGTGTCGTGAGATGTTGGGTTAAGTCCCGCAACGAGCGCAACCCTTGTCGCTAGTTACCATCATTAAGTTGGGGACTCTAGCGAGACTGCCAGGGATAACCTGGA
>MG|4|V67|F|20|98.64|Firmicutes|Erysipelotrichia|Erysipelotrichales|Erysipelotrichaceae|Erysipelatoclostridium|spiroforme|
GGTTTAATTCGAAGCAACGCGAAGAACCTTACCAGGTCTTGACATCCGGATAAAGGCTCCAGAGATGAGGGGATAGATATATCCGAGACAGGTGGTGCATGGTTGTCGTCAGCTCGTGTCGTGAGATGTTGGGTTAAGTCCCGCAACGAGCGCAACCCTTGTCGCTAGTTACCATCATTAAGTTGGGGACTCTAGCGAGACTGCCAGTGACAAGCTGGA
>MG|4|V67|F|10|98.14|Firmicutes|Erysipelotrichia|Erysipelotrichales|Erysipelotrichaceae|Erysipelatoclostridium|spiroforme|
GGTTTAATTCGAAGCAACGCGAAGAACCTTACCAGGTCTTGACATCCGGATAAAGACCTCAGAGATGAGGGGATAGATATATCCGAGACAGGTGGTGCATGGTTGTCGTCAGCTCGTGTCGTGAGATGTTGGGTTAAGTCCCGCAACGAGCGCAACCCCTGTTGCTAGTTGCCATCATTAAGTTGGGGACTCTAGCGAGACTGCCGGTGACAAGCCGGGA
>MG|4|V67|F|13|98.59|Firmicutes|Erysipelotrichia|Erysipelotrichales|Erysipelotrichaceae|Erysipelatoclostridium|spiroforme|
GGTTTAATTCGAAGCAACGCGAAGAACCTTACCAGGTCTTGACATCCGGATAAAGACCTCAGAGATGAGGGGATAGATATATCCGAGACAGGTGGTGCATGGTTGTCGTCAGCTCGTGTCGTGAGATGTTGGGTTAAGTCCCGCAACGAGCGCAACCCTTGTCGCTAGTTACCATCATTAAGTTGGGCACTCTGGCGAGACTGCCGGTGACAAACCGGA
>MG|4|V67|R|13|97.72|Firmicutes|Erysipelotrichia|Erysipelotrichales|Erysipelotrichaceae|Erysipelatoclostridium|spiroforme|
TCCAGTTTGTCACTGGCAGTCTCGTTAGAGTCCCCAACTGAATGCTGGCAACTAGCGACAAGGGTTGCGCTCGTTGCGGGACTTAACCCAACATCTCACGACACGAGCTGACGACAACCATGCACCACCTGTCTCGGATATATCTATCCCCTCATCTCTGAGGTCTTTATCCGGATGTCAAGACCTGGTAAGGTTCTTCGCGTTGCTTCGAATTAAACC
>MG|4|V67|F|12|98.63|Firmicutes|Erysipelotrichia|Erysipelotrichales|Erysipelotrichaceae|Erysipelatoclostridium|spiroforme|
GGTTTAATTCGAAGCAACGCGAAGAACCTTACCTGCCCTTGACATCCGGATAAAGACCTCAGAGATGAGGGGATAGATATATCCGAGACAGGTGGTGCATGGTTGTCGTCAGCTCGTGTCGTGAGATGTTGGGTTAAGTCCCGCAACGAGCGCAACCCTTGTCGCTAGTTACCATCATTAAGTTGGGGACTCTAGCGAGACTGCCAGTGACAAGCTGGA
>MG|4|V67|F|29|97.07|Firmicutes|Erysipelotrichia|Erysipelotrichales|Erysipelotrichaceae|Erysipelatoclostridium|spiroforme|
GGTTTAATTCGAAGCAACGCGAAGAACCTTACCAGGTCTTGACATCCGGATAAAGACCTCAGAGATGAGGGGATAGATATATCCGAGACAGGTGGTGCATGGTTGTCGTCAGCTCGTGTCGTGAGATGTTGGGTTAAGTCCCGCAACGAGCGCAACCCTTATTGTTAGTTGCCATCATTCAGTTGGGCACTCTAGCGAGACTGCCGCAGACAATGCGGAG
>MG|4|V67|F|25|100.0|Firmicutes|Erysipelotrichia|Erysipelotrichales|Erysipelotrichaceae|Faecalitalea|cylindroides|
GGTTTAATTCGAAGCAACGCGAAGAACCTTACCAGGCCTTGACATCCCGGGCAAGGGCGTAGAGATACGCCGGAGGCTATCCCGGTGACAGGTGGTGCATGGTTGTCGTCAGCTCGTGTCGTGAGATGTTGGGTTAAGTCCCGCAACGAGCGCAACCCTTGTGATATGTTACTACCAGTAAGATGAGGACTCATATCAGACTGCCGGTGACAAACCGGA
>MG|4|V67|F|12|99.1|Firmicutes|Erysipelotrichia|Erysipelotrichales|Erysipelotrichaceae|Turicibacter|sanguinis|
GGCTTAATTCGAAGCAACGCGAAGAACCTTACCAGGTCTTGACATACCGTTGACCGTCCTAGAGATAGGATTTTCCCTTCGGGGACAATGGATACAGGTGGTGCATGGTTGTCGTCAGCTCGTGTCGTGAGATGTTGGGTTAAGTCCCGCAACGAGCGCAACCCCTGTCGTTAGTTGCCAGCATTCAGTTGGGGACTCTAACGAGACTGCCAGTGACAAACTGGA
>MG|4|V67|F|12|99.56|Firmicutes|Erysipelotrichia|Erysipelotrichales|Erysipelotrichaceae|Turicibacter|sanguinis|
GGTTTAATTCGAAGCAACGCGAAGAACCTTACCAGGTCTTGACATACCATTGACCGTCCTAGAGATAGGATTTTCCCTTCGGGGACAATGGATACAGGTGGTGCATGGTTGTCGTCAGCTCGTGTCGTGAGATGTTGGGTTAAGTCCCGCAACGAGCGCAACCCCTGTCGTTAGTTGCCAGCATTCAGTTGGGGACTCTAACGAGACTGCCAGTGACAAACTGGA
>MG|4|V67|F|824|99.11|Firmicutes|Erysipelotrichia|Erysipelotrichales|Erysipelotrichaceae|Turicibacter|sanguinis|
GGTTTAATTCGAAGCAACGCGAAGAACCTTACCAGGTCTTGACATACCGTTGACCGTCCTAGAGATAGGATTTTCCCTTCGGGGACAATGGATACAGGTGGTGCATGGTTGTCGTCAGCTCGTGTCGTGAGATGTTGGGTTAAGTCCCGCAACGAGCGCAACCCCTGTCGTTAGTTGCCAGCATTCAGTTGGGGACTCTAACGAGACTGCCAGTGACAAACTGGAA
>MG|4|V67|F|2026|99.11|Firmicutes|Erysipelotrichia|Erysipelotrichales|Erysipelotrichaceae|Turicibacter|sanguinis|
GGTTTAATTCGAAGCAACGCGAAGAACCTTACCAGGTCTTGACATACCATTGACCGTTCTAGAGATAGGATTTTCCCTTCGGGGACAATGGATACAGGTGGTGCATGGTTGTCGTCAGCTCGTGTCGTGAGATGTTGGGTTAAGTCCCGCAACGAGCGCAACCCCTGTCGTTAGTTGCCAGCATTCAGTTGGGGACTCTAACGAGACTGCCAGTGACAAACTGGAA
>MG|4|V67|F|24|99.12|Firmicutes|Erysipelotrichia|Erysipelotrichales|Erysipelotrichaceae|Turicibacter|sanguinis|
GGTTTAATTCGAAGCAACGCGAAGAACCTTACCAGGTCTTGACATACCATTGACCGTTCTAGAGATAGGATTTTCCCTTCGGGGACAATGGATACAGGTGGTGCATGGTTGTCGTCAGCTCGTGTCGTGAGATGTTGGGTTAAGTCCCGCAACGAGCGCAACCCCTGTCGTTAGTTGCCAGCATTCAGTTGGGGACTCTAACGAGACTGCCAGTGACAAACTGGAG
>MG|4|V67|F|54|99.1|Firmicutes|Erysipelotrichia|Erysipelotrichales|Erysipelotrichaceae|Turicibacter|sanguinis|
GGCTTAATTCGAAGCAACGCGAAGAACCTTACCAGGTCTTGACATACCATTGACCGTTCTAGAGATAGGATTTTCCCTTCGGGGACAATGGATACAGGTGGTGCATGGTTGTCGTCAGCTCGTGTCGTGAGATGTTGGGTTAAGTCCCGCAACGAGCGCAACCCCTGTCGTTAGTTGCCAGCATTCAGTTGGGGACTCTAACGAGACTGCCAGTGACAAACTGGAG
>MG|4|V67|F|21|98.67|Firmicutes|Erysipelotrichia|Erysipelotrichales|Erysipelotrichaceae|Turicibacter|sanguinis|
GGTTTAATTCGAAGCAACGCGAAGAACCTTACCAGGTCTTGACATACCGTTGACCGTCCTAGAGATAGGATTTTCCCTTCGGGGACAATGGATACAGGTGGTGCATGGTTGTCGTCAGCTCGTGTCGTGAGATGTTGGGTTAAGTCCCGCAACGAGCGCAACCCCTGTCGTTAGTTGCCAGCATTCAGTTGGGGACTCTAACGAGACTGCCAGTGACAAGCTGGA
>MG|4|V67|F|27|98.22|Firmicutes|Erysipelotrichia|Erysipelotrichales|Erysipelotrichaceae|Turicibacter|sanguinis|
GGTTTAATTCGAAGCAACGCGAAGAACCTTACCAGGTCTTGACATACCATTGACCGTTCTAGAGATAGGATTTTCCCTTCGGGGACAATGGATACAGGTGGTGCATGGTTGTCGTCAGCTCGTGTCGTGAGATGTTGGGTTAAGTCCCGCAACGAGCGCAACCCCTGTCGTTAGTTGCCAGCATTCAGTTGGGGACTCTAGCGAGACTGCCAGTGACAAGCTGGA
>MG|4|V67|F|20|98.22|Firmicutes|Erysipelotrichia|Erysipelotrichales|Erysipelotrichaceae|Turicibacter|sanguinis|
GGTTTAATTCGAAGCAACGCGAAGAACCTTACCAGGTCTTGACATACCATTGACCGTTCTAGAGATAGGATTTTCCCTTCGGGGACAATGGATACAGGTGGTGCATGGTTGTCGTCAGCTCGTGTCGTGAGATGTTGGGTTAAGTCCCGCAACGAGCGCAACCCCTGTCGTTAGTTGCCAGCATTCAGTTGGGGACTCTAACGAGACTGCCGGTGACAAACCGGA
>MG|4|V67|F|36|98.67|Firmicutes|Erysipelotrichia|Erysipelotrichales|Erysipelotrichaceae|Turicibacter|sanguinis|
GGTTTAATTCGAAGCAACGCGAAGAATCTTACCAGGTCTTGACATACCATTGACCGTTCTAGAGATAGGATTTTCCCTTCGGGGACAATGGATACAGGTGGTGCATGGTTGTCGTCAGCTCGTGTCGTGAGATGTTGGGTTAAGTCCCGCAACGAGCGCAACCCCTGTCGTTAGTTGCCAGCATTCAGTTGGGGACTCTAACGAGACTGCCAGTGACAAACTGGA
>MG|4|V67|F|55|98.67|Firmicutes|Erysipelotrichia|Erysipelotrichales|Erysipelotrichaceae|Turicibacter|sanguinis|
GGTTTAATTCGAAGCAACGCGAAGAACCTTACCAGGTCTTGACATACCATTGACCGTTCTAGAGATAGGATTTTCCCTTCGGGGACAATGGATACAGGTGGTGCATGGTTGTCGTCAGCTCGTGTCGTGAGATGTTGGGTTAAGTCCCGCAACGAGCGCAACCCCTGTCGTTAGTTGCCAGCATTCAGTTGGGGACTCTAACGAGACTGCCAGTGACAAGCTGGA
>MG|4|V67|F|12|98.67|Firmicutes|Erysipelotrichia|Erysipelotrichales|Erysipelotrichaceae|Turicibacter|sanguinis|
GGTTTAATTCGAAGCAACGCGAAGAACCTTACCAGGTCTTGACATACCGTTGACCGTCCTAGAGATAGGATTTTCCCTTCGGGGACAATGGATACAGGTGGTGCATGGTTGTCGTCAGCTCGTGTCGTGAGATGTTGGGTTAAGTCCCGCAACGAGCGCAACCCCTGTCGTTAGTTGCCAGCATTTAGTTGGGGACTCTAACGAGACTGCCAGTGACAAACTGGA
>MG|4|V67|F|17|98.22|Firmicutes|Erysipelotrichia|Erysipelotrichales|Erysipelotrichaceae|Turicibacter|sanguinis|
GGTTTAATTCGAAGCAACGCGAAGAACCTTACCAGGTCTTGACATCCTTTGACCATCCTAGAGATAGGATTTTCCCTTCGGGGACAATGGATACAGGTGGTGCATGGTTGTCGTCAGCTCGTGTCGTGAGATGTTGGGTTAAGTCCCGCAACGAGCGCAACCCCTGTCGTTAGTTGCCAGCATTCAGTTGGGGACTCTAACGAGACTGCCAGTGACAAACTGGA
>MG|4|V67|F|57|98.67|Firmicutes|Erysipelotrichia|Erysipelotrichales|Erysipelotrichaceae|Turicibacter|sanguinis|
GGTTTAATTCGAAGCAACGCGAAGAACCTTACCAGGTCTTGACATACCATTGACCGTTCTAGAGATAGGATTTTCCCTTCGGGGGACAATGGATACAGGTGGTGCATGGTTGTCGTCAGCTCGTGTCGTGAGATGTTGGGTTAAGTCCCGCAACGAGCGCAACCCCTGTCGTTAGTTGCCAGCATTCAGTTGGGGACTCTAACGAGACTGCCAGTGACAAACTGGA
>MG|4|V67|F|12|98.68|Firmicutes|Erysipelotrichia|Erysipelotrichales|Erysipelotrichaceae|Turicibacter|sanguinis|
GGTTTAATTCGAAGCAACGCGAAGAACCTTACCAGGTCTTGACATACCGTTGACCGTCCTAGAGATAGGATTTTTCCCTTCGGGGACAATGGATACAGGTGGTGCATGGTTGTCGTCAGCTCGTGTCGTGAGATGTTGGGTTAAGTCCCGCAACGAGCGCAACCCCTGTCGTTAGTTGCCAGCATTCAGTTGGGGACTCTAACGAGACTGCCAGTGACAAACTGGAG
>MG|4|V67|F|12|98.67|Firmicutes|Erysipelotrichia|Erysipelotrichales|Erysipelotrichaceae|Turicibacter|sanguinis|
GGTTTAATTTGAAGCAACGCGAAGAACCTTACCAGGTCTTGACATACCATTGACCGTTCTAGAGATAGGATTTTCCCTTCGGGGACAATGGATACAGGTGGTGCATGGTTGTCGTCAGCTCGTGTCGTGAGATGTTGGGTTAAGTCCCGCAACGAGCGCAACCCCTGTCGTTAGTTGCCAGCATTCAGTTGGGGACTCTAACGAGACTGCCAGTGACAAACTGGAG
>MG|4|V67|F|10|98.68|Firmicutes|Erysipelotrichia|Erysipelotrichales|Erysipelotrichaceae|Turicibacter|sanguinis|
GGTTTAATTCGAAGCAACGCGAAGAACCTTACCAGGTCTTGACATACCATTGACCGTTCTAGAGATAGGATTTTCCCCTTCGGGGACAATGGATACAGGTGGTGCATGGTTGTCGTCAGCTCGTGTCGTGAGATGTTGGGTTAAGTCCCGCAACGAGCGCAACCCCTGTCGTTAGTTGCCAGCATTCAGTTGGGGACTCTAACGAGACTGCCAGTGACAAACTGGAG
>MG|4|V67|F|14|98.67|Firmicutes|Erysipelotrichia|Erysipelotrichales|Erysipelotrichaceae|Turicibacter|sanguinis|
GGTTTAATTCGAAGCAACGCGAAGAACCTTACCAGGTCTTGACATACCGTTGACCGTCCTAGAGATAGGATTTTCCCTTCGGGGACAATGGATACAGGTGGTGCATGGTTGTCGTCAGCTCGTGTCGTGAGATGTTGGGTTAAGTCCCGCAACGAGCGCAACCCCTGTCGTTAGTTGCCAGCATTCAGTTGGGGACTCTAACGAGACTGCCAGTGACAAACCGGAA
>MG|4|V67|F|14|98.63|Firmicutes|Erysipelotrichia|Erysipelotrichales|Erysipelotrichaceae|Turicibacter|sanguinis|
GGTTTAATTCGAAGCAACGCGAAGAACCTTACCAGGTCTTGACATACCATTGACCGTTCTAGAGATAGGATTTTCCCTTCGGGGACAATGGATACAGGTGGTGCATGGTTGTCGTCAGCTCGTGTCGTGAGATGTTGGGTTAAGTCCCGCAACGAGCGCAACCCCTGTCGTTAGTTGCCAGCATTCAGTTGGGGACTCTAACGAGACTGCCGGTGACAAGCCGGA
>MG|4|V67|F|17|98.67|Firmicutes|Erysipelotrichia|Erysipelotrichales|Erysipelotrichaceae|Turicibacter|sanguinis|
GGTTTAATTCGAAGCAACGCGAAGAACCTTACCAGGTCTTGACATACCGTTGACCGTCCTAGAGATAGGATTTTCCCTTCGGGGACAATGGATACAGGTGGTGCATGGTTGTCGTCAGCTCGTGTCGTGAGATGTTGGGTTAGTCCCGCAACGAGCGCAACCCCTGTCGTTAGTTGCCAGCATTCAGTTGGGGACTCTAACGAGACTGCCAGTGACAAACTGGA
>MG|4|V67|F|33|98.67|Firmicutes|Erysipelotrichia|Erysipelotrichales|Erysipelotrichaceae|Turicibacter|sanguinis|
GGTTTAATTCGAAGCAACGCGAAGAACCTTACCAGGTCTTGACATACCATTGACCGTTCTAGAGATAGGATTTTCCCTTCGGGGACAATGGATACAGGTGGTGCATGGTTGTCGTCAGCTCGTGTCGTGAGATGTTGGGTTAGTCCCGCAACGAGCGCAACCCCTGTCGTTAGTTGCCAGCATTCAGTTGGGGACTCTAACGAGACTGCCAGTGACAAACTGGA
>MG|4|V67|F|18|98.68|Firmicutes|Erysipelotrichia|Erysipelotrichales|Erysipelotrichaceae|Turicibacter|sanguinis|
GGTTTAATTCGAAGCAACGCGAAGAACCTTACCAGGTCTTGACATACCATTGACCGTTCTAGAGATAGGATTTTTCCCTTCGGGGACAATGGATACAGGTGGTGCATGGTTGTCGTCAGCTCGTGTCGTGAGATGTTGGGTTAAGTCCCGCAACGAGCGCAACCCCTGTCGTTAGTTGCCAGCATTCAGTTGGGGACTCTAACGAGACTGCCAGTGACAAACTGGAG
>MG|4|V67|F|21|98.67|Firmicutes|Erysipelotrichia|Erysipelotrichales|Erysipelotrichaceae|Turicibacter|sanguinis|
GGTTTAATTCGAAGCAACGCGAAGAACCTTACCAGGTCTTGACATACCGTTGACCGTCCTAGAGATAGGATTTTCCCTTCGGGGGACAATGGATACAGGTGGTGCATGGTTGTCGTCAGCTCGTGTCGTGAGATGTTGGGTTAAGTCCCGCAACGAGCGCAACCCCTGTCGTTAGTTGCCAGCATTCAGTTGGGGACTCTAACGAGACTGCCAGTGACAAACTGGA
>MG|4|V67|F|14|98.67|Firmicutes|Erysipelotrichia|Erysipelotrichales|Erysipelotrichaceae|Turicibacter|sanguinis|
GGTTTAATTCGAAGCTACGCGAAGAACCTTACCAGGTCTTGACATACCGTTGACCGTCCTAGAGATAGGATTTTCCCTTCGGGGACAATGGATACAGGTGGTGCATGGTTGTCGTCAGCTCGTGTCGTGAGATGTTGGGTTAAGTCCCGCAACGAGCGCAACCCCTGTCGTTAGTTGCCAGCATTCAGTTGGGGACTCTAACGAGACTGCCAGTGACAAACTGGA
>MG|4|V67|F|32|98.67|Firmicutes|Erysipelotrichia|Erysipelotrichales|Erysipelotrichaceae|Turicibacter|sanguinis|
GGTTTAATTCGAAGCAACGCGAAGAACCTTACCAGGTCTTGACATACCATTGACCGTTCTAGAGATAGGATTTTCCCTTCGGGGACAATGGATACAGGTGGTGCATGGTTGTCGTCAGCTCGTGTCGTGAGATGTTGGGTTAAGTCCCGCAACGAGCGCAACCCCTGTCGTTAGTTGCCAGCATTCAGTTGGGGACTCTAACGAGACTGCCAGTGACAAACCGGAA
>MG|4|V67|F|28|98.67|Firmicutes|Erysipelotrichia|Erysipelotrichales|Erysipelotrichaceae|Turicibacter|sanguinis|
GGTTTAATTCGAAGCTACGCGAAGAACCTTACCAGGTCTTGACATACCATTGACCGTTCTAGAGATAGGATTTTCCCTTCGGGGACAATGGATACAGGTGGTGCATGGTTGTCGTCAGCTCGTGTCGTGAGATGTTGGGTTAAGTCCCGCAACGAGCGCAACCCCTGTCGTTAGTTGCCAGCATTCAGTTGGGGACTCTAACGAGACTGCCAGTGACAAACTGGA
>MG|4|V67|F|11|98.22|Firmicutes|Erysipelotrichia|Erysipelotrichales|Erysipelotrichaceae|Turicibacter|sanguinis|
GGTTTAATTCGAAGCAACGCGAAGAACCTTACCAGGTCTTGACATACCGTTGACCGTCCTAGAGATAGGATTTTCCCTTCGGGGACAATGGATACAGGTGGTGCATGGTTGTCGTCAGCTCGTGTCGTGAGATGTTGGGTTAAGTCCCGCAACGAGCGCAACCCCTGTCGTTAGTTGCCAGCATTCAGTTGGGGACTCTAGCGAGACTGCCAGTGACAAGCTGGA
