# Supplementary material for: A comparative analysis of microbial profile of Guinea fowl and chicken using metagenomic approach
Source: PLoS One. 2018 Mar 1;13(3):e0191029. doi: 10.1371/journal.pone.0191029 (PMC5832216; doi:10.1371/journal.pone.0191029)
Supplement: S1 File — 16SrRNA sequencing data revealing Intestinal microbial profile of the chicken gastrointestinal tract. (ZIP) [file pone.0191029.s002.zip › exports/S001_chic_2_sample_16s_10-23-15_v2_V67_reads_family.fasta]

>MG|4|V67|F|10|93.84|Actinobacteria|Actinobacteria|Actinomycetales|Brevibacteriaceae|Brevibacterium|sp.|
GGATTAATTCGATGCAACGCGAAGAACCTTACCTGGGCTTGACATATACAGGATCGGGCTAGAGATAGTCTTTCCCTTGTGGTCTGTATACAGGTGGTGCATGGTTGTCGTCAGCTCGTGTCGTGAGATGTTGGGTTAAGTCCCGCAACGAGCGCAACCCTCGTCGCATGTTGCCAGCGGTTCGGCCGGGCACCCATGCGAGACCGCCGGCGTCAAGCCGGA
>MG|4|V67|F|10|93.4|Actinobacteria|Actinobacteria|Actinomycetales|Brevibacteriaceae|Brevibacterium|sp.|
GGATTAATTCGATGCAACGCGAAGAACCTTACCTGGGCTTGACATATACAGGATCGGGCTAGAGATAGTCTTTCCCTTGTGGTCTGTATACAGGTGGTGCATGGTTGTCGTCAGCTCGTGTCGTGAGATGTTGGGTTAAGTCCCGCAACGAGCGCAACCCCTGTTGCTAGTTGCCATCATTAAGTTGGGGACTCTAGCGAGACTGCCGGTGACAAGCCGGA
>MG|4|V67|F|12|93.36|Actinobacteria|Actinobacteria|Actinomycetales|Brevibacteriaceae|Brevibacterium|sp.|
GGATTAATTCGATGCAACGCGAAGAACCTTACCTGGGCTTGACATATACAGGATCGGGCTAGAGATAGTCTTTCCCTTGTGGTCTGTATACAGGTGGTGCATGGTTGTCGTCAGCTCGTGTCGTGAGATGTTGGGTTAAGTCCCGCAACGAGCGCAACCCCCGTCGCATGTTGCCAGCGGTTCGGCCGGGCACCCATGCGAGACCGCCGGCGTCAAGCCGGA
>MG|4|V67|F|15|95.43|Actinobacteria|Actinobacteria|Actinomycetales|Brevibacteriaceae|Brevibacterium|sp.|
GGATTAATTCGATGCAACGCGAAGAACCTTACCTGGGCTTGACATATACAGGATCGGGCTAGAGATAGTCTTTCCCTTGTGGTCTGTATACAGGTGGTGCATGGTTGTCGTCAGCTCGTGTCGTGAGATGTTGGGTTAAGTCCCGCAACGAGCGCAACCCTTGTCCTTAGTAGCCAGCACGTGATGGTGGGCACTCTAGGGAGACTGCCAGGGTGAACCTGGA
>MG|4|V67|F|25|93.81|Actinobacteria|Actinobacteria|Actinomycetales|Brevibacteriaceae|Brevibacterium|sp.|
GGATTAATTCGATGCAACGCGAAGAACCTTACCTGGGCTTGACATATACAGGATCGGGCTAGAGATAGTCTTTCCCTTGTGGTCTGTATACAGGTGGTGCATGGTTGTCGTCAGCTCGTGTCGTGAGATGTTGGGTTAAGTCCCGCAACGAGCGCAACCCTTGTCGCTAGTTACCATCATTAAGTTGGGGACTCTAGCGAGACTGCCAGTGACAAGCTGGA
>MG|4|V67|F|15|93.81|Actinobacteria|Actinobacteria|Actinomycetales|Corynebacteriaceae|Corynebacterium|glutamicum|
GGATTAATTCGATGCAACGCGAAGAACCTTACCTGGGCTTGACATGGACCGGATCGGCGTAGAGATACGTTTTCCCTTGTGGTCGGTTCACAGGTGGTGCATGGTTGTCGTCAGCTCGTGTCGTGAGATGTTGGGTTAAGTCCCGCAACGAGCGCAACCCTTGTCGCTAGTTACCATCATTAAGTTGGGGACTCTAGCGAGACTGCCAGTGACAAGCTGGA
>MG|4|V67|F|11|94.29|Actinobacteria|Actinobacteria|Actinomycetales|Corynebacteriaceae|Corynebacterium|aquilae|
GGATTAATTCGATGCAACGCGAAGAACCTTACCTGGGCTTGACATATACAGGATCGCTGCAGAGATGTAGTTTCCCTTGTGGCTTGTATACAGGTGGTGCATGGTTGTCGTCAGCTCGTGTCGTGAGATGTTGGGTTAAGTCCCGCAACGAGCGCAACCCTTGTCGCTAGTTACCATCATTAAGTTGGGGACTCTAGCGAGACTGCCAGTGACAAGCTGGA
>MG|4|V67|F|11|94.98|Actinobacteria|Actinobacteria|Actinomycetales|Corynebacteriaceae|Corynebacterium|glutamicum|
GGATTAATTCGATGCAACGCGAAGAACCTTACCTGGGCTTGACATGGACCGGATCGGCGTAGAGATACGTTTTCCCTTGTGGTCGGTTCACAGGTGGTGCATGGTTGTCGTCAGCTCGTGTCGTGAGATGTTGGGTTAAGTCCCGCAACGAGCGCAACCCTTGTCCTTAGTAGCCAGCACGTGATGGTGGGCACTCTAGGGAGACTGCCAGGGTGAACCTGGA
>MG|4|V67|F|12|94.34|Actinobacteria|Actinobacteria|Actinomycetales|Corynebacteriaceae|Corynebacterium|stationis|
GGATTAATTCGATGCAACGCGAAGAACCTTACCTGGGCTTGACATATACAGGATCGGGCTAGAGATAGTCTTTCCCTTGTGGTCTGTATACAGGTGGTGCATGGTTGTCGTCAGCTCGTGTCGTGAGATGTTGGGTTAAGTCCCGCAACGAGCGCAACCCTTGTTACTAGTTGCCAGCATTCAGTTGGGCACTCTAGTGAGACTGCCGGTGACAAACCGGA
>MG|4|V67|F|11|94.79|Actinobacteria|Actinobacteria|Actinomycetales|Corynebacteriaceae|Corynebacterium|stationis|
GGATTAATTCGATGCAACGCGAAGAACCTTACCTGGGCTTGACATATACAGGATCGGGCTAGAGATAGTCTTTCCCTTGTGGTCTGTATACAGGTGGTGCATGGTTGTCGTCAGCTCGTGTCGTGAGATGTTGGGTTAAGTCCCGCAACGAGCGCAACCCCTGTCGTTAGTTGCCAGCATTCAGTTGGGGACTCTAACGAGACTGCCAGTGACAAACTGGA
>MG|4|V67|F|12|86.7|Actinobacteria|Actinobacteria|Actinomycetales|Pseudonocardiaceae|Actinoalloteichus|hymeniacidonis|
GGCTTAATTCGAAGCAACGCGAAGAACCTTACCAGGGCTTGACACCACCGTGAAGCGCGGGAGACCGCGTGGCCGGAAGGAGCGGTGACAGGTGGTGCATGGCTGTCGTCAGCTCGTGTCGTGAGATGTTGGGTTAAGTCCCGCAACGAGCGCAACCCTTACCTTCAGTAACCAGCACGTAATGGTGGGGACTCTGGAGGGACTGCCAGGGACAACCTGGA
>MG|4|V67|R|17|94.06|Actinobacteria|Actinobacteria|Coriobacteriales|Coriobacteriaceae|Slackia|piriformis|
TCCGGCTTGACGCCGGCAGTCCCCCGCGAGTCCCCAACTGAATGCTGGCAACACGGGGCAGGGGTTGCGCTCGTTGCGGGACTTAACCCAACATCTCACGACACGAGCTGACGACAGCCATGCACCACCTGTCACCGCTCCTTCCGGCCACGCGGTCTCCCGCGCTTCACGGTGGTGTCAAGCCTGGTAAGGTTCTTCGCGTTGCTTCGAATTAAGCC
>MG|4|V67|F|13|87.56|Actinobacteria|Actinobacteria|Coriobacteriales|Coriobacteriaceae|Eggerthella|lenta|
GGCTTAATTCGAAGCAACGCGAAGAACCTTACCAGGGCTTGACATCTAGGTGAAGCGGCGGAAACGCCGTGGCCGAGAGGAGCCTAGACAGGTGGTGCATGGTTGTCGTCAGCTCGTGTCGTGAGATGTTGGGTTAAGTCCCGCAACGAGCGCAACCCTTACCTTCAGTAACCAGCACGTAATGGTGGGGACTCTGGAGGGACTGCCAGGGACAACCTGGA
>MG|4|V67|F|69|88.79|Actinobacteria|Actinobacteria|Coriobacteriales|Coriobacteriaceae|Olsenella|profusa|
GGTTTAATTCGAAGCAACGCGAAGAACCTTACCTGCCCTTGACATCCGGATGACCGGTGGGTAATGCCACCCTCTCTTCGGAGCATCCGAGACAGGTGGTGCATGGTTGTCGTCAGCTCGTGTCGTGAGATGTTGGGTTAAGTCCCGCAACGAGCGCAACCCTCGTCGCATGTTGCCAGCGGTTCGGCCGGGCACCCATGCGAGACCGCCGGCGTCAAGCCGGA
>MG|4|V67|F|74|89.09|Actinobacteria|Actinobacteria|Coriobacteriales|Coriobacteriaceae|Olsenella|profusa|
GGTTTAATTCGAAGCAACGCGAAGAACCTTACCAGGTCTTGACATCCGGATAAAGACCTCAGAGATGAGGGGATAGATATATCCGAGACAGGTGGTGCATGGTTGTCGTCAGCTCGTGTCGTGAGATGTTGGGTTAAGTCCCGCAACGAGCGCAACCCCCCGTCGCATGTTGCCAGCGGTTCGGCCGGGCACCCATGCGAGACCGCCGGCGTCAAGCCGGA
>MG|4|V67|F|58|89.91|Actinobacteria|Actinobacteria|Coriobacteriales|Coriobacteriaceae|Olsenella|profusa|
GGTTTAATTCGAAGCAACGCGAAGAACCTTACCAGGTCTTGACATCCGGATAAAGGCTCCAGAGATGGAGAGATAGATATATCCGAGACAGGTGGTGCATGGTTGTCGTCAGCTCGTGTCGTGAGATGTTGGGTTAAGTCCCGCAACGAGCGCAACCCTCGTCGCATGTTGCCAGCGGTTCGGCCGGGCACCCATGCGAGACCGCCGGCGTCAAGCCGGA
>MG|4|V67|F|19|88.44|Actinobacteria|Actinobacteria|Coriobacteriales|Coriobacteriaceae|Olsenella|profusa|
GGTTTAATTCGAAGCAACGCGAAGAACCTTACCAAGTCTTGACATCCTCCTGACAGCGTATGTAATGTATGTTTCCTTCGGGACAGGAGAGACAGGTGGTGCATGGCTGTCGTCAGCTCGTGTCGTGAGATGTTGGGTTAAGTCCCGCAACGAGCGCAACCCTCGTCGCATGTTGCCAGCGGTTCGGCCGGGCACCCATGCGAGACCGCCGGCGTCAAGCCGGA
>MG|4|V67|F|10|87.44|Actinobacteria|Actinobacteria|Coriobacteriales|Coriobacteriaceae|Olsenella|uli|
GGTTTAATTCGAAGCAACGCGAAGAACCTTACCTGATCTTGACATCCGAGTGACCGCAGAGTAATGTCTGTTTTCCTTCGGGACACTCGTGACAGGTGGTGCATGGTTGTCGTCAGCTCGTGTCGTGAGATGTTGGGTTAAGTCCCGCAACGAGCGCAACCCCCCGTCGCATGTTGCCAGCGGTTCGGCCGGGCACCCATGCGAGACCGCCGGCGTCAAGCCGGA
>MG|4|V67|F|18|89.64|Actinobacteria|Actinobacteria|Coriobacteriales|Coriobacteriaceae|Olsenella|profusa|
GGTTTAATTCGAAGCAACGCGAAGAACCTTACCAGGTCTTGACATCTAGTGCCATCCTAAGAGATTAGGAGTTCCCTTCGGGGACGCTAAGACAGGTGGTGCATGGCTGTCGTCAGCTCGTGTCGTGAGATGTTGGGTTAAGTCCCGCAACGAGCGCAACCCTCGTCGCATGTTGCCAGCGGTTCGGCCGGGCACCCATGCGAGACCGCCGGCGTCAAGCCGGA
>MG|4|V67|F|12|88.1|Actinobacteria|Actinobacteria|Coriobacteriales|Coriobacteriaceae|Eggerthella|lenta|
GGCTTAATTCGAAGCAACGCGAAGAACCTTACCAGGGCTTGACATCTAGGTGAAGCGGCGGAAACGCCGTGGCCGAGAGGAGCCTAGACAGGTGGTGCATGGCTGTCGTCAGCTCGTGTCGTGAGATGTTGGGTTAAGTCCCGCAACGAGCGCAACCCTTACCTTCAGTAACCAGCACGTAATGGTGGGGGACTCTGGAGGGACTGCCAGGGACAACCTGGA
>MG|4|V67|R|14|94.44|Actinobacteria|Actinobacteria|Coriobacteriales|Coriobacteriaceae|Slackia|piriformis|
TCCGGCTTGACGCCGGCAGTCCCCCGCGAGTCCCCAACTGAATGCTGGCAACACGGGGCAGGGGTTGCGCTCGTTGCGGGACTTAACCCAACATCTCACGACACGAGCTGACGACAGCCATGCACCACCTGTCACCGCTCCTTCCGGCCACGCGGTCTCCCGCGCTTCACGGTGGTGTCAAGCCCTGGTAAGGTTCTTCGCGTTGCTTCGAATTAAACC
>MG|4|V67|F|20|94.44|Actinobacteria|Actinobacteria|Coriobacteriales|Coriobacteriaceae|Slackia|piriformis|
GGTTTAATTCGAAGCAACGCGAAGAACCTTACCAGGGCTTGACACCACCGTGAAGCGCGGGAGACCGCGTGGCCGGAAGGAGCGGTGACAGGTGGTGCATGGCTGTCGTCAGCTCGTGTCGTGAGATGTTGGGTTAAGTCCCGCAACGAGCGCAACCCCTGCCCCGTGTTGCCAGCATTCAGTTGGGGACTCGCGGGGGACTGCCGGCGTCAAGCCGGA
>MG|4|V67|F|51|89.04|Actinobacteria|Actinobacteria|Coriobacteriales|Coriobacteriaceae|Olsenella|profusa|
GGTTTAATTCGAAGCAACGCGAAGAACCTTACCAGGTCTTGACATCCGGATAAAGGCTCCAGAGATGGAGAGATAGATATATCCGAGACAGGTGGTGCATGGTTGTCGTCAGCTCGTGTCGTGAGATGTTGGGTTAAGTCCCGCAACGAGCGCAACCCCCCGTCGCATGTTGCCAGCGGTTCGGCCGGGCACCCATGCGAGACCGCCGGCGTCAAGCCGGA
>MG|4|V67|F|21|89.5|Actinobacteria|Actinobacteria|Coriobacteriales|Coriobacteriaceae|Slackia|piriformis|
GGCTTAATTCGAAGCAACGCGAAGAACCTTACCAGGGCTTGACACCACCGTGAAGCGCGGGAGACCGCGTGGCCGGAAGGAGCGGTGACAGGTGGTGCATGGCTGTCGTCAGCTCGTGTCGTGAGATGTTGGGTTAAGTCCCGCAACGAGCGCAACCCTTGTCGCTAGTTACCATCATTAAGTTGGGGACTCTAGCGAGACTGCCAGTGACAAGCTGGA
>MG|4|V67|R|88|94.52|Actinobacteria|Actinobacteria|Coriobacteriales|Coriobacteriaceae|Slackia|piriformis|
TCCGGCTTGACGCCGGCAGTCCCCCGCGAGTCCCCAACTGAATGCTGGCAACACGGGGCAGGGGTTGCGCTCGTTGCGGGACTTAACCCAACATCTCACGACACGAGCTGACGACAGCCATGCACCACCTGTCACCGCTCCTTCCGGCCACGCGGTCTCCCGCGCTTCACGGTGGTGTCAAGCCCTGGTAAGGTTCTTCGCGTTGCTTCGAATTAAGCC
>MG|4|V67|F|12|93.98|Actinobacteria|Actinobacteria|Coriobacteriales|Coriobacteriaceae|Slackia|piriformis|
GGTTTAATTCGAAGCAACGCGAAGAACCTTACCAGGCTTGACACCACCGTGAAGCGCGGGAGACCGCGTGGCCGGAAGGAGCGGTGACAGGTGGTGCATGGCTGTCGTCAGCTCGTGTCGTGAGATGTTGGGTTAAGTCCCGCAACGAGCGCAACCCCTGCCCCGTGTTGCCAGCATTCAGTTGGGGACTCGCGGGGGACTGCCGGCGTCAAGCCGGA
>MG|4|V67|R|13|88.04|Actinobacteria|Actinobacteria|Coriobacteriales|Coriobacteriaceae|Eggerthella|lenta|
TCCAGGTTGTCCCTGGCAGTCCCTCCAGAGTCCCCACCATTACGTGCTGGTTACTGAAGGTAAGGGTTGCGCTCGTTGCGGGACTTAACCCAACATCTCACGACACGAGCTGACGACAGCCATGCACCACCTGTCTAGGCTCCTCTCGGCCACGGCGTTTCCGCCGCTTCACCTAGATGTCAAGCCCTGGTAAGGTTCTTCGCGTTGCTTCGAATTAAGCC
>MG|4|V67|F|22|89.19|Actinobacteria|Actinobacteria|Coriobacteriales|Coriobacteriaceae|Olsenella|profusa|
GGTTTAATTCGAAGCAACGCGAAGAACCTTACCAGGTCTTGACATCTAGTGCCATTTGTAGAGATACAAAGTTCCCTTCGGGGACGCTAAGACAGGTGGTGCATGGCTGTCGTCAGCTCGTGTCGTGAGATGTTGGGTTAAGTCCCGCAACGAGCGCAACCCCCGTCGCATGTTGCCAGCGGTTCGGCCGGGCACCCATGCGAGACCGCCGGCGTCAAGCCGGA
>MG|4|V67|F|91|89.5|Actinobacteria|Actinobacteria|Coriobacteriales|Coriobacteriaceae|Olsenella|profusa|
GGTTTAATTCGAAGCAACGCGAAGAACCTTACCAGGTCTTGACATCCGGATAAAGACCTCAGAGATGAGGGGATAGATATATCCGAGACAGGTGGTGCATGGTTGTCGTCAGCTCGTGTCGTGAGATGTTGGGTTAAGTCCCGCAACGAGCGCAACCCCCGTCGCATGTTGCCAGCGGTTCGGCCGGGCACCCATGCGAGACCGCCGGCGTCAAGCCGGA
>MG|4|V67|F|15|88.34|Actinobacteria|Actinobacteria|Coriobacteriales|Coriobacteriaceae|Olsenella|uli|
GGTTTAATTCGAAGCAACGCGAAGAACCTTACCTGGTCTTGACATCCCGGTGACCGCAGAGTAATGTCTGCTTTCCTTCGGGACACTGGAGACAGGTGGTGCATGGTTGTCGTCAGCTCGTGTCGTGAGATGTTGGGTTAAGTCCCGCAACGAGCGCAACCCCCCGTCGCATGTTGCCAGCGGTTCGGCCGGGCACCCATGCGAGACCGCCGGCGTCAAGCCGGA
>MG|4|V67|R|12|96.8|Actinobacteria|Actinobacteria|Coriobacteriales|Coriobacteriaceae|Senegalimassilia|anaerobia|
TCCGGCTTGACGCCGGCAGTCCCCCGCGAGTCCCCAACCGAATGCTGGCAACACGGGGCAGGGGTTGCGCTCGTTGCGGGACTTAACCCAACATCTCACGACACGAGCTGACGACAGCCATGCACCACCTGCGCAGGCTCCTCTCGGCCACCGGGTTTCCCCGGCTTCACCTGCATGTCAAGCCCTGGTAAGGTTCTTCGCGTTGCTTCGAATTAAGCC
>MG|4|V67|F|15|95.91|Actinobacteria|Actinobacteria|Coriobacteriales|Coriobacteriaceae|Olsenella|profusa|
GGCTTAATTCGAAGCAACGCGAAGAACCTTACCAGGGCTTGACATGTAGGTGAAGCGGCGGAAACGTCGTGGCCGAAAGGAGCCTACACAGGTGGTGCATGGCTGTCGTCAGCTCGTGTCGTGAGATGTTGGGTTAAGTCCCGCAACGAGCGCAACCCCTGTTGCATGTTGCCAGCGGTTCGGCCGGGCACTCATGCGAGACCGCCGGCGTCAAGCCGGA
>MG|4|V67|R|46|89.95|Actinobacteria|Actinobacteria|Coriobacteriales|Coriobacteriaceae|Olsenella|profusa|
TCCGGCTTGACGCCGGCGGTCTCGCATGGGTGCCCGGCCGAACCGCTGGCAACATGCGACGAGGGTTGCGCTCGTTGCGGGACTTAACCCAACATCTCACGACACGAGCTGACGACAACCATGCACCACCTGTCTCGGATATATCTATCCCCTCATCTCTGAGGTCTTTATCCGGATGTCAAGACCTGGTAAGGTTCTTCGCGTTGCTTCGAATTAAACC
>MG|4|V67|F|29|87.86|Actinobacteria|Actinobacteria|Coriobacteriales|Coriobacteriaceae|Eggerthella|lenta|
GGTTTAATTCGAAGCAACGCGAAGAACCTTACCAGGGCTTGACATCTAGGTGAAGCGGCGGAAACGCCGTGGCCGAGAGGAGCCTAGACAGGTGGTGCATGGCTGTCGTCAGCTCGTGTCGTGAGATGTTGGGTTAAGTCCCGCAACGAGCGCAACCCTTACCTTCAGTAACCAGCACGTAATGGTGGGGACTCTGGAGGGACTGCCAGGGACAACCTGGA
>MG|4|V67|F|16|88.79|Actinobacteria|Actinobacteria|Coriobacteriales|Coriobacteriaceae|Olsenella|profusa|
GGTTTAATTCGAAGCAACGCGAAGAACCTTACCAGGTCTTGACATCTAGTGCCATTTGTAGAGATACAAAGTTCCCTTCGGGGACGCTAAGACAGGTGGTGCATGGCTGTCGTCAGCTCGTGTCGTGAGATGTTGGGTTAAGTCCCGCAACGAGCGCAACCCCCCGTCGCATGTTGCCAGCGGTTCGGCCGGGCACCCATGCGAGACCGCCGGCGTCAAGCCGGA
>MG|4|V67|F|13|94.14|Actinobacteria|Actinobacteria|Coriobacteriales|Coriobacteriaceae|Olsenella|sp.|
GGCTTAATTCGAAGCAACGCGAAGAACCTTACCAGGGCTTGACACCACCGTGAAGCGCGGGAGACCGCGTGGCCGGAAGGAGCGGTGACAGGTGGTGCATGGCTGTCGTCAGCTCGTGTCGTGAGATGTTGGGTTAAGTCCCGCAACGAGCGCAACCCCCCGTCGCATGTTGCCAGCGGTTCGGCCGGGCACCCATGCGAGACCGCCGGCGTCAAGCCGGA
>MG|4|V67|R|25|88.79|Actinobacteria|Actinobacteria|Coriobacteriales|Coriobacteriaceae|Olsenella|profusa|
TCCGGCTTGACGCCGGCGGTCTCGCATGGGTGCCCGGCCGAACCGCTGGCAACATGCGACGAGGGTTGCGCTCGTTGCGGGACTTAACCCAACATCTCACGACACGAGCTGACGACAACCATGCACCACCTGTCTCGGATGCTCCGAAGAGAGGGTGGCATTACCCACCGGTCATCCGGATGTCAAGGGCAGGTAAGGTTCTTCGCGTTGCTTCGAATTAAACC
>MG|4|V67|F|19|96.8|Actinobacteria|Actinobacteria|Coriobacteriales|Coriobacteriaceae|Senegalimassilia|anaerobia|
GGCTTAATTCGAAGCAACGCGAAGAACCTTACCAGGGCTTGACATGCAGGTGAAGCCGGGGAAACCCGGTGGCCGAGAGGAGCCTGCGCAGGTGGTGCATGGCTGTCGTCAGCTCGTGTCGTGAGATGTTGGGTTAAGTCCCGCAACGAGCGCAACCCCTGCCCCGTGTTGCCAGCATTCGGTTGGGGACTCGCGGGGGACTGCCGGCGTCAAGCCGGA
>MG|4|V67|F|28|89.09|Actinobacteria|Actinobacteria|Coriobacteriales|Coriobacteriaceae|Olsenella|profusa|
GGTTTAATTCGAAGCAACGCGAAGAACCTTACCAGGTCTTGACATCCGGATAAAGACCTCAGAGATGAGGGGGATAGATATATCCGAGACAGGTGGTGCATGGTTGTCGTCAGCTCGTGTCGTGAGATGTTGGGTTAAGTCCCGCAACGAGCGCAACCCCCCGTCGCATGTTGCCAGCGGTTCGGCCGGGCACCCATGCGAGACCGCCGGCGTCAAGCCGGA
>MG|4|V67|F|17|87.84|Actinobacteria|Actinobacteria|Coriobacteriales|Coriobacteriaceae|Olsenella|uli|
GGTTTAATTCGAAGCAACGCGAAGAACCTTACCTGATCTTGACATCCGAGTGACCGCAGAGTAATGTCTGCTTTCCTTCGGGACACTCGTGACAGGTGGTGCATGGTTGTCGTCAGCTCGTGTCGTGAGATGTTGGGTTAAGTCCCGCAACGAGCGCAACCCCCGTCGCATGTTGCCAGCGGTTCGGCCGGGCACCCATGCGAGACCGCCGGCGTCAAGCCGGA
>MG|4|V67|F|23|89.64|Actinobacteria|Actinobacteria|Coriobacteriales|Coriobacteriaceae|Olsenella|profusa|
GGTTTAATTCGAAGCAACGCGAAGAACCTTACCAGGTCTTGACATCTAGTGCCATTTGTAGAGATACAAAGTTCCCTTCGGGGACGCTAAGACAGGTGGTGCATGGCTGTCGTCAGCTCGTGTCGTGAGATGTTGGGTTAAGTCCCGCAACGAGCGCAACCCTCGTCGCATGTTGCCAGCGGTTCGGCCGGGCACCCATGCGAGACCGCCGGCGTCAAGCCGGA
>MG|4|V67|F|10|91.22|Actinobacteria|Actinobacteria|Coriobacteriales|Coriobacteriaceae|Slackia|piriformis|
GGCTTAATTCGAAGCAACGCGAAGAACCTTACCAGGGCTTGACACCACCGTGAAGCGCGGGAGACCGCGTGGCCGGAAGGAGCGGTGACAGGTGGTGCATGGCTGTCGTCAGCTCGTGTCGTGAGATGTTGGGTTAAGTCCCGCAACGAGCGCAACCCCTGTTGCCAGTTGCCAGCATTAGGTTGGGGACTCTGGCGAGACTGCCTCTGCAAGGAGGA
>MG|4|V67|R|32|89.09|Actinobacteria|Actinobacteria|Coriobacteriales|Coriobacteriaceae|Olsenella|profusa|
TCCGGCTTGACGCCGGCGGTCTCGCATGGGTGCCCGGCCGAACCGCTGGCAACATGCGACGGGGGGTTGCGCTCGTTGCGGGACTTAACCCAACATCTCACGACACGAGCTGACGACAACCATGCACCACCTGTCTCGGATATATCTATCCCCTCATCTCTGAGGTCTTTATCCGGATGTCAAGACCTGGTAAGGTTCTTCGCGTTGCTTCGAATTAAACC
>MG|4|V67|R|14|89.09|Actinobacteria|Actinobacteria|Coriobacteriales|Coriobacteriaceae|Olsenella|profusa|
TCCGGCTTGACGCCGGCGGTCTCGCATGGGTGCCCGGCCGAACCGCTGGCAACATGCGACGGGGGGTTGCGCTCGTTGCGGGACTTAACCCAACATCTCACGACACGAGCTGACGACAACCATGCACCACCTGTCTCGGATATATCTATCCCCCTCATCTCTGAGGTCTTTATCCGGATGTCAAGACCTGGTAAGGTTCTTCGCGTTGCTTCGAATTAAACC
>MG|4|V67|F|10|96.8|Actinobacteria|Actinobacteria|Coriobacteriales|Coriobacteriaceae|Senegalimassilia|anaerobia|
GGCTTAATTCGAAGCAACGCGAAGAACCTTACCAGGGCTTGACATCTAGGTGAAGCGGCGGAAACGCCGTGGCCGAGAGGAGCCTAGACAGGTGGTGCATGGCTGTCGTCAGCTCGTGTCGTGAGATGTTGGGTTAAGTCCCGCAACGAGCGCAACCCCCGCCCCGTGTTGCCAGCATTGAGTTGGGGACTCGCGGGGGACTGCCGGCGTCAAGCCGGA
>MG|4|V67|F|12|90.29|Actinobacteria|Actinobacteria|Coriobacteriales|Coriobacteriaceae|Senegalimassilia|anaerobia|
GGCTTAATTCGAAGCAACGCGAAGAACCTTACCAGGGCTTGACATCTAGGTGAAGCGGCGGAAACGCCGTGGCCGAGAGGAGCCTAGACAGGTGGTGCATGGCTGTCGTCAGCTCGTGTCGTGAGATGTTGGGTTAAGTCCCGCAACGAGCGCAACCCTTGTCCTTAGTAGCCAGCACGTGATGGTGGGCACTCTAGGGAGACTGCAGGGTGAACCTGGA
>MG|4|V67|R|15|97.72|Actinobacteria|Actinobacteria|Coriobacteriales|Coriobacteriaceae|Adlercreutzia / Parvibacter|equolifaciens|
TCCGGCTTGACGCCGGCAGTCCCCCGCGAGTCCCCAACTCAATGCTGGCAACACGGGGCGGGGGTTGCGCTCGTTGCGGGACTTAACCCAACATCTCACGACACGAGCTGACGACAGCCATGCACCACCTGCGCGAGCTCCTCTCGGCCACCGGGTTTCCCCGGCTTCACTCGCATGTCAAGCCCTGGTAAGGTTCTTCGCGTTGCTTCGAATTAAGCC
>MG|4|V67|F|135|88.04|Actinobacteria|Actinobacteria|Coriobacteriales|Coriobacteriaceae|Eggerthella|lenta|
GGCTTAATTCGAAGCAACGCGAAGAACCTTACCAGGGCTTGACATCTAGGTGAAGCGGCGGAAACGCCGTGGCCGAGAGGAGCCTAGACAGGTGGTGCATGGCTGTCGTCAGCTCGTGTCGTGAGATGTTGGGTTAAGTCCCGCAACGAGCGCAACCCTTACCTTCAGTAACCAGCACGTAATGGTGGGGACTCTGGAGGGACTGCCAGGGACAACCTGGAG
>MG|4|V67|F|17|89.19|Actinobacteria|Actinobacteria|Coriobacteriales|Coriobacteriaceae|Olsenella|profusa|
GGTTTAATTCGAAGCAACGCGAAGAACCTTACCAGGTCTTGACATCTAGTGCCATCCTAAGAGATTAGGAGTTCCCTTCGGGGACGCTAAGACAGGTGGTGCATGGCTGTCGTCAGCTCGTGTCGTGAGATGTTGGGTTAAGTCCCGCAACGAGCGCAACCCCCGTCGCATGTTGCCAGCGGTTCGGCCGGGCACCCATGCGAGACCGCCGGCGTCAAGCCGGA
>MG|4|V67|F|13|89.5|Actinobacteria|Actinobacteria|Coriobacteriales|Coriobacteriaceae|Olsenella|profusa|
GGTTTAATTCGAAGCAACGCGAAGAACCTTACCAGGTCTTGACATCCGGATAAAGACCTCAGAGATGAGGGGATAGATATATCCGAGACAGGTGGTGCATGGTTGTCGTCAGCTCGTGTCGTGAGATGTTGGGTTAAGTCCCGCAACGAGCGCAACCCTTGTCGCATGTTGCCAGCGGTTCGGCCGGGCACCCATGCGAGACCGCCGGCGTCAAGCCGGA
>MG|4|V67|F|46|89.45|Actinobacteria|Actinobacteria|Coriobacteriales|Coriobacteriaceae|Olsenella|profusa|
GGTTTAATTCGAAGCAACGCGAAGAACCTTACCAGGTCTTGACATCCGGATAAAGGCTCCAGAGATGGAGAGATAGATATATCCGAGACAGGTGGTGCATGGTTGTCGTCAGCTCGTGTCGTGAGATGTTGGGTTAAGTCCCGCAACGAGCGCAACCCCCGTCGCATGTTGCCAGCGGTTCGGCCGGGCACCCATGCGAGACCGCCGGCGTCAAGCCGGA
>MG|4|V67|F|16|93.3|Actinobacteria|Actinobacteria|Coriobacteriales|Coriobacteriaceae|Olsenella|profusa|
GGCTTAATTCGAAGCAACGCGAAGAACCTTACCAGGGCTTGACATCTAGGTGAAGCGGCGGAAACGCCGTGGCCGAGAGGAGCCTAGACAGGTGGTGCATGGCTGTCGTCAGCTCGTGTCGTGAGATGTTGGGTTAAGTCCCGCAACGAGCGCAACCCTTGTCTTATGTTGCCAGCACGTTATGGTGGGAACTCATGAGAGACTGCCGGGGTTAACTCGGA
>MG|4|V67|F|17|97.72|Actinobacteria|Actinobacteria|Coriobacteriales|Coriobacteriaceae|Adlercreutzia / Parvibacter|equolifaciens|
GGCTTAATTCGAAGCAACGCGAAGAACCTTACCAGGGCTTGACATGCGAGTGAAGCCGGGGAAACCCGGTGGCCGAGAGGAGCTCGCGCAGGTGGTGCATGGCTGTCGTCAGCTCGTGTCGTGAGATGTTGGGTTAAGTCCCGCAACGAGCGCAACCCCCGCCCCGTGTTGCCAGCATTGAGTTGGGGACTCGCGGGGGACTGCCGGCGTCAAGCCGGA
>MG|4|V67|F|34|94.06|Actinobacteria|Actinobacteria|Coriobacteriales|Coriobacteriaceae|Slackia|piriformis|
GGCTTAATTCGAAGCAACGCGAAGAACCTTACCAGGCTTGACACCACCGTGAAGCGCGGGAGACCGCGTGGCCGGAAGGAGCGGTGACAGGTGGTGCATGGCTGTCGTCAGCTCGTGTCGTGAGATGTTGGGTTAAGTCCCGCAACGAGCGCAACCCCTGCCCCGTGTTGCCAGCATTCAGTTGGGGACTCGCGGGGGACTGCCGGCGTCAAGCCGGAA
>MG|4|V67|R|67|89.5|Actinobacteria|Actinobacteria|Coriobacteriales|Coriobacteriaceae|Olsenella|profusa|
TCCGGCTTGACGCCGGCGGTCTCGCATGGGTGCCCGGCCGAACCGCTGGCAACATGCGACGGGGGTTGCGCTCGTTGCGGGACTTAACCCAACATCTCACGACACGAGCTGACGACAACCATGCACCACCTGTCTCGGATATATCTATCCCCTCATCTCTGAGGTCTTTATCCGGATGTCAAGACCTGGTAAGGTTCTTCGCGTTGCTTCGAATTAAACC
>MG|4|V67|R|12|94.14|Actinobacteria|Actinobacteria|Coriobacteriales|Coriobacteriaceae|Olsenella|sp.|
TCCGGCTTGACGCCGGCGGTCTCGCATGGGTGCCCGGCCGAACCGCTGGCAACATGCGACGGGGGGTTGCGCTCGTTGCGGGACTTAACCCAACATCTCACGACACGAGCTGACGACAGCCATGCACCACCTGTCACCGCTCCTTCCGGCCACGCGGTCTCCCGCGCTTCACGGTGGTGTCAAGCCCTGGTAAGGTTCTTCGCGTTGCTTCGAATTAAGCC
>MG|4|V67|R|12|89.64|Actinobacteria|Actinobacteria|Coriobacteriales|Coriobacteriaceae|Olsenella|profusa|
TCCGGCTTGACGCCGGCGGTCTCGCATGGGTGCCCGGCCGAACCGCTGGCAACATGCGACGAGGGTTGCGCTCGTTGCGGGACTTAACCCAACATCTCACGACACGAGCTGACGACAGCCATGCACCACCTGTCTTAGCGTCCCCGAAGGGAACTTTGTATCTCTACAAATGGCACTAGATGTCAAGACCTGGTAAGGTTCTTCGCGTTGCTTCGAATTAAACC
>MG|4|V67|F|12|89.24|Actinobacteria|Actinobacteria|Coriobacteriales|Coriobacteriaceae|Slackia|isoflavoniconvertens|
GGCTTAATTCGAAGCGACGCGAAGAACCTTACCCGGGCTTGACGTGTCGGGAAAAGCCGGGGAGACCCGGTGTCCGAGAGGGCCCGACGCAGGTGGTGCATGGCTGTCGTCAGCTCGTGCCGTGAGGTGTTGGGTTAAGTCCCGCAACGAGCGCAACCCCCGCCCCGCGTTGCCAGCACGCAATGGTGGGCACCCACGGGGGACCGCCGGGGTCGACCCGGA
>MG|4|V67|R|10|87.84|Actinobacteria|Actinobacteria|Coriobacteriales|Coriobacteriaceae|Olsenella|uli|
TCCGGCTTGACGCCGGCGGTCTCGCATGGGTGCCCGGCCGAACCGCTGGCAACATGCGACGGGGGTTGCGCTCGTTGCGGGACTTAACCCAACATCTCACGACACGAGCTGACGACAACCATGCACCACCTGTCACGAGTGTCCCGAAGGAAAACAGACATTACTCTGCGGTCACTCGGATGTCAAGATCAGGTAAGGTTCTTCGCGTTGCTTCGAATTAAACC
>MG|4|V67|F|100|94.52|Actinobacteria|Actinobacteria|Coriobacteriales|Coriobacteriaceae|Slackia|piriformis|
GGCTTAATTCGAAGCAACGCGAAGAACCTTACCAGGGCTTGACACCACCGTGAAGCGCGGGAGACCGCGTGGCCGGAAGGAGCGGTGACAGGTGGTGCATGGCTGTCGTCAGCTCGTGTCGTGAGATGTTGGGTTAAGTCCCGCAACGAGCGCAACCCCTGCCCCGTGTTGCCAGCATTCAGTTGGGGACTCGCGGGGGACTGCCGGCGTCAAGCCGGA
>MG|4|V67|F|10|94.57|Actinobacteria|Actinobacteria|Coriobacteriales|Coriobacteriaceae|Olsenella|sp.|
GGCTTAATTCGAAGCAACGCGAAGAACCTTACCAGGGCTTGACACCACCGTGAAGCGCGGGAGACCGCGTGGCCGGAAGGAGCGGTGACAGGTGGTGCATGGCTGTCGTCAGCTCGTGTCGTGAGATGTTGGGTTAAGTCCCGCAACGAGCGCAACCCCCGTCGCATGTTGCCAGCGGTTCGGCCGGGCACCCATGCGAGACCGCCGGCGTCAAGCCGGA
>MG|4|V67|R|11|88.79|Actinobacteria|Actinobacteria|Coriobacteriales|Coriobacteriaceae|Olsenella|profusa|
TCCGGCTTGACGCCGGCGGTCTCGCATGGGTGCCCGGCCGAACCGCTGGCAACATGCGACGGGGGGTTGCGCTCGTTGCGGGACTTAACCCAACATCTCACGACACGAGCTGACGACAGCCATGCACCACCTGTCTTAGCGTCCCCGAAGGGAACTTTGTATCTCTACAAATGGCACTAGATGTCAAGACCTGGTAAGGTTCTTCGCGTTGCTTCGAATTAAACC
>MG|4|V67|F|13|92.31|Actinobacteria|Actinobacteria|Coriobacteriales|Coriobacteriaceae|Olsenella|profusa|
GGCTTAATTCGAAGCAACGCGAAGAACCTTACCAGGGCTTGACATCTAGGTGAAGCGGCGGAAACGCCGTGGCCGAGAGGAGCCTAGACAGGTGGTGCATGGCTGTCGTCAGCTCGTGTCGTGAGATGTTGGGTCAAGTCCCGCAACGAGCGCAACCCTCGCCCTGTGTTGCCAGCGCGTTATGGCGGGCACTCACGGGGGACCGCCGGGGTTAACCCGGA
>MG|4|V67|F|104|89.95|Actinobacteria|Actinobacteria|Coriobacteriales|Coriobacteriaceae|Olsenella|profusa|
GGTTTAATTCGAAGCAACGCGAAGAACCTTACCAGGTCTTGACATCCGGATAAAGACCTCAGAGATGAGGGGATAGATATATCCGAGACAGGTGGTGCATGGTTGTCGTCAGCTCGTGTCGTGAGATGTTGGGTTAAGTCCCGCAACGAGCGCAACCCTCGTCGCATGTTGCCAGCGGTTCGGCCGGGCACCCATGCGAGACCGCCGGCGTCAAGCCGGA
>MG|4|V67|F|10|88.39|Actinobacteria|Actinobacteria|Coriobacteriales|Coriobacteriaceae|Olsenella|profusa|
GGTTTAATTCGAAGCAACGCGAAGAACCTTACCTGCCCTTGACATCCGGATGACCGGTGGGTAATGCCACCCTCTCTTCGGAGCATCCGAGACAGGTGGTGCATGGCTGTCGTCAGCTCGTGTCGTGAGATGTTGGGTTAAGTCCCGCAACGAGCGCAACCCCCCGTCGCATGTTGCCAGCGGTTCGGCCGGGCACCCATGCGAGACCGCCGGCGTCAAGCCGGA
>MG|4|V67|R|21|91.22|Actinobacteria|Coriobacteriia|Coriobacteriales|Coriobacteriaceae|Atopobium|rimae|
TCCAGGTTATCCCTGGCAGTCTCTCCAGAGTGCCCGGCCGAACCGCTGGCTACTGAAGATAGGGGTTGCGCTCGTTGCGGGACTTAACCCAACATCTCACGACACGAGCTGACGACAGCCATGCACCACCTGTCTAGGCTCCTCTCGGCCACGGCGTTTCCGCCGCTTCACCTAGATGTCAAGCCCTGGTAAGGTTCTTCGCGTTGCTTCGAATTAAGCC
>MG|4|V67|F|153|91.22|Actinobacteria|Coriobacteriia|Coriobacteriales|Coriobacteriaceae|Atopobium|rimae|
GGCTTAATTCGAAGCAACGCGAAGAACCTTACCAGGGCTTGACATCTAGGTGAAGCGGCGGAAACGCCGTGGCCGAGAGGAGCCTAGACAGGTGGTGCATGGCTGTCGTCAGCTCGTGTCGTGAGATGTTGGGTTAAGTCCCGCAACGAGCGCAACCCCTATCTTCAGTAGCCAGCGGTTCGGCCGGGCACTCTGGAGAGACTGCCAGGGATAACCTGGA
>MG|4|V67|F|15|91.22|Actinobacteria|Coriobacteriia|Coriobacteriales|Coriobacteriaceae|Atopobium|rimae|
GGCTTAATTCGAAGCAACGCGAAGAACCTTACCAGGGCTTGACATCTAGGTGAAGCGGCGGAAACGCCGTGGCCGAGAGGAGCCTAGACAGGTGGTGCATGGCTGTCGTCAGCTCGTGTCGTGAGATGTTGGGTTAAGTCCCGCAACGAGCGCAACCCTTATCTTCAGTAGCCAGCGGTCCGGCCGGGCACTCTGGAGAGACTGCCAGGGATAACCTGGA
>MG|4|V67|F|73|91.22|Actinobacteria|Coriobacteriia|Coriobacteriales|Coriobacteriaceae|Atopobium|rimae|
GGCTTAATTCGAAGCAACGCGAAGAACCTTACCAGGGCTTGACATCTAGGTGAAGCGGCGGAAACGCCGTGGCCGAGAGGAGCCTAGACAGGTGGTGCATGGCTGTCGTCAGCTCGTGTCGTGAGATGTTGGGTTAAGTCCCGCAACGAGCGCAACCCTTATCTTCAGTAGCCAGCGGTTTGGCCGGGCACTCTGGAGAGACTGCCAGGGATAACCTGGA
>MG|4|V67|R|10|91.71|Actinobacteria|Coriobacteriia|Coriobacteriales|Coriobacteriaceae|Atopobium|rimae|
TCCAGGTTGTCCCTGGCAGTCTCCTTAGAGTGCCCGGCTTAACCGCTGGCTACTAAGGATAAGGGTTGCGCTCGTTGCGGGACTTAACCCAACATCTCACGACACGAGCTGACGACAGCCATGCACCACCTGTCTAGGCTCCTCTCGGCCACGGCGTTTCCGCCGCTTCACCTAGATGTCAAGCCCTGGTAAGGTTCTTCGCGTTGCTTCGAATTAAGCC
>MG|4|V67|F|10|91.71|Actinobacteria|Coriobacteriia|Coriobacteriales|Coriobacteriaceae|Atopobium|rimae|
GGCTTAATTCGAAGCAACGCGAAGAACCTTACCAGGGCTTGACATCTAGGTGAAGCGGCGGAAACGCCGTGGCCGAGAGGAGCCTAGACAGGTGGTGCATGGCTGTCGTCAGCTCGTGTCGTGAGATGTTGGGTTAAGTCCCGCAACGAGCGCAACCCTTATCCTTAGTAGCCAGCGGTTAAGCCGGGCACTCTAAGGAGACTGCCAGGGACAACCTGGA
>MG|4|V67|F|14|90.73|Actinobacteria|Coriobacteriia|Coriobacteriales|Coriobacteriaceae|Atopobium|rimae|
GGCTTAATTCGAAGCAACGCGAAGAACCTTACCAGGGCTTGACATCTAGGTGAAGCGGCGGAAACGCCGTGGCCGAGAGGAGCCTAGACAGGTGGTGCATGGTTGTCGTCAGCTCGTGTCGTGAGATGTTGGGTTAAGTCCCGCAACGAGCGCAACCCCTATCTTCAGTAGCCAGCGGTTCGGCCGGGCACTCTGGAGAGACTGCCAGGGATAACCTGGA
>MG|4|V67|F|12|90.73|Actinobacteria|Coriobacteriia|Coriobacteriales|Coriobacteriaceae|Atopobium|rimae|
GGCTTAATTCGAAGCAACGCGAAGAACCTTACCAGGGCTTGACATCTAGGTGAAGCGGCGGAAACGCCGTGGCCGAGAGGAGCCTAGACAGGTGGTGCATGGTTGTCGTCAGCTCGTGTCGTGAGATGTTGGGTTAAGTCCCGCAACGAGCGCAACCCTTATCTTCAGTAGCCAGCGGTTTGGCCGGGCACTCTGGAGAGACTGCCAGGGATAACCTGGA
>MG|4|V67|F|26|94.12|Actinobacteria|Coriobacteriia|Coriobacteriales|Coriobacteriaceae|Atopobium|rimae|
GGCTTAATTCGAAGCAACGCGAAGAACCTTACCAGGGCTTGACATCTAGGTGAAGCGGCGGAAACGCCGTGGCCGAGAGGAGCCTAGACAGGTGGTGCATGGCTGTCGTCAGCTCGTGTCGTGAGATGTTGGGTTAAGTCCCGCAACGAGCGCAACCCTCGTCGCATGTTGCCAGCGGTTCGGCCGGGCACTCTGGAGAGACTGCCAGGGATAACCTGGA
>MG|4|V67|R|14|93.63|Actinobacteria|Coriobacteriia|Coriobacteriales|Coriobacteriaceae|Atopobium|rimae|
TCCAGGTTATCCCTGGCAGTCTCTCCAGAGTGCCCGGCCGAACCGCTGGCAACATGCGACGGGGGTTGCGCTCGTTGCGGGACTTAACCCAACATCTCACGACACGAGCTGACGACAGCCATGCACCACCTGTCTAGGCTCCTCTCGGCCACGGCGTTTCCGCCGCTTCACCTAGATGTCAAGCCCTGGTAAGGTTCTTCGCGTTGCTTCGAATTAAGCC
>MG|4|V67|F|15|90.24|Actinobacteria|Coriobacteriia|Coriobacteriales|Coriobacteriaceae|Atopobium|rimae|
GGCTTAATTCGAAGCAACGCGAAGAACCTTACCAGGGCTTGACATCTAGGTGAAGCGGCGGAAACGCCGTGGCCGAGAGGAGCCTAGACAGGTGGTGCATGGCTGTCGTCAGCTCGTGTCGTGAGATGTTGGGTTAAGTCCCGCAACGAGCGCAACCCCTATCTTCAGTAGCCAGCGGTAAGGCCGGGCACTCTGGAGAGACTGCCAGGGATAACCTGGA
>MG|4|V67|F|23|93.63|Actinobacteria|Coriobacteriia|Coriobacteriales|Coriobacteriaceae|Atopobium|rimae|
GGCTTAATTCGAAGCAACGCGAAGAACCTTACCAGGGCTTGACATCTAGGTGAAGCGGCGGAAACGCCGTGGCCGAGAGGAGCCTAGACAGGTGGTGCATGGCTGTCGTCAGCTCGTGTCGTGAGATGTTGGGTTAAGTCCCGCAACGAGCGCAACCCCCGTCGCATGTTGCCAGCGGTTCGGCCGGGCACTCTGGAGAGACTGCCAGGGATAACCTGGA
>MG|4|V67|R|12|90.29|Actinobacteria|Coriobacteriia|Coriobacteriales|Coriobacteriaceae|Atopobium|rimae|
TCCAGGTTGTCCCTGGCAGTCTCCTCAGAGTGCCCGGCTTCATCCGCTGGCTACTAAGGATAAGGGTTGCGCTCGTTGCGGGACTTAACCCAACATCTCACGACACGAGCTGACGACAGCCATGCACCACCTGTCTAGGCTCCTCTCGGCCACGGCGTTTCCGCCGCTTCACCTAGATGTCAAGCCCTGGTAAGGTTCTTCGCGTTGCTTCGAATTAAGCC
>MG|4|V67|F|23|90.38|Actinobacteria|Coriobacteriia|Coriobacteriales|Coriobacteriaceae|Atopobium|rimae|
GGTTTAATTCGAAGCAACGCGAAGAACCTTACCAGGGCTTGACATCTAGGTGAAGCGGCGGAAACGCCGTGGCCGAGAGGAGCCTAGACAGGTGGTGCATGGCTGTCGTCAGCTCGTGTCGTGAGATGTTGGGTTAAGTCCCGCAACGAGCGCAACCCCTATCTTCAGTAGCCAGCGGTATGGCCGGGCACTCTGGAGAGACTGCCAGGGATAACCTGGA
>MG|4|V67|F|31|90.73|Actinobacteria|Coriobacteriia|Coriobacteriales|Coriobacteriaceae|Atopobium|rimae|
GGCTTAATTCGAAGCAACGCGAAGAACCTTACCAGGGCTTGACATCTAGGTGAAGCGGCGGAAACGCCGTGGCCGAGAGGAGCCTAGACAGGTGGTGCATGGCTGTCGTCAGCTCGTGTCGTGAGATGTTGGGTTAAGTCCCGCAACGAGCGCAACCCCTATCTTCAGTAGCCAGCGGTTTGGCCGGGCACTCTGGAGAGACTGCCAGGGATAACCTGGA
>MG|4|V67|F|71|90.24|Actinobacteria|Coriobacteriia|Coriobacteriales|Coriobacteriaceae|Atopobium|rimae|
GGCTTAATTCGAAGCAACGCGAAGAACCTTACCAGGGCTTGACATCTAGGTGAAGCGGCGGAAACGCCGTGGCCGAGAGGAGCCTAGACAGGTGGTGCATGGCTGTCGTCAGCTCGTGTCGTGAGATGTTGGGTTAAGTCCCGCAACGAGCGCAACCCCTATCTTCAGTAGCCAGCGGTATGGCCGGGCACTCTGGAGAGACTGCCAGGGATAACCTGGA
>MG|4|V67|F|11|91.83|Actinobacteria|Coriobacteriia|Coriobacteriales|Coriobacteriaceae|Atopobium|rimae|
GGTTTAATTCGAAGCAACGCGAAGAACCTTACCAGGGCTTGACATCTAGGTGAAGCGGCGGAAACGCCGTGGCCGAGAGGAGCCTAGACAGGTGGTGCATGGCTGTCGTCAGCTCGTGTCGTGAGATGTTGGGTTAAGTCCCGCAACGAGCGCAACCCTTATCTTCAGTAGCCAGCGGTTCGGCCGGGCACTCTGGAGAGACTGCCAGGGATAACCTGGA
>MG|4|V67|R|12|90.24|Actinobacteria|Coriobacteriia|Coriobacteriales|Coriobacteriaceae|Atopobium|rimae|
TCCAGGTTATCCCTGGCAGTCTCTCCAGAGTGCCCGGCCATACCGCTGGCTACTGAAGATAGGGGTTGCGCTCGTTGCGGGACTTAACCCAACATCTCACGACACGAGCTGACGACAGCCATGCACCACCTGTCTAGGCTCCTCTCGGCCACGGCGTTTCCGCCGCTTCACCTAGATGTCAAGCCCTGGTAAGGTTCTTCGCGTTGCTTCGAATTAAGCC
>MG|4|V67|R|10|89.05|Actinobacteria|Coriobacteriia|Coriobacteriales|Coriobacteriaceae|Collinsella|aerofaciens|
TCCGGGTCGACCCCGGCGGTCCCCCGTGGGTGCCCGCCATTACGCGCTGGCAACGCGGGGCGGGGGTTGCGCTCGTTGCGGGACTTAACCCAACACCTCACGGCACGAGCTGACGACAGCCATGCACCACCTGCGTCGGGCCCTCTCGGACACCGGGTCTCCCCGGCTTTTCCCGACACGTCAAGCCCGGGTAAGGTTCTTCGCGTCGCTTCGAATTAAGCC
>MG|4|V67|F|15|91.71|Actinobacteria|Coriobacteriia|Coriobacteriales|Coriobacteriaceae|Atopobium|rimae|
GGCTTAATTCGAAGCAACGCGAAGAACCTTACCAGGGCTTGACATCTAGGTGAAGCGGCGGAAACGCCGTGGCCGAGAGGAGCCTAGACAGGTGGTGCATGGCTGTCGTCAGCTCGTGTCGTGAGATGTTGGGTTAAGTCCCGCAACGAGCGCAACCCTTATCTTTAGTAGCCAGCGGTATGGCCGGGCACTCTAGAGAGACTGCCAGGGATAACCTGGA
>MG|4|V67|R|17|94.12|Actinobacteria|Coriobacteriia|Coriobacteriales|Coriobacteriaceae|Atopobium|rimae|
TCCAGGTTATCCCTGGCAGTCTCTCCAGAGTGCCCGGCCGAACCGCTGGCAACATGCGACGAGGGTTGCGCTCGTTGCGGGACTTAACCCAACATCTCACGACACGAGCTGACGACAGCCATGCACCACCTGTCTAGGCTCCTCTCGGCCACGGCGTTTCCGCCGCTTCACCTAGATGTCAAGCCCTGGTAAGGTTCTTCGCGTTGCTTCGAATTAAGCC
>MG|4|V67|F|36|91.35|Actinobacteria|Coriobacteriia|Coriobacteriales|Coriobacteriaceae|Atopobium|rimae|
GGTTTAATTCGAAGCAACGCGAAGAACCTTACCAGGGCTTGACATCTAGGTGAAGCGGCGGAAACGCCGTGGCCGAGAGGAGCCTAGACAGGTGGTGCATGGCTGTCGTCAGCTCGTGTCGTGAGATGTTGGGTTAAGTCCCGCAACGAGCGCAACCCCTATCTTCAGTAGCCAGCGGTTCGGCCGGGCACTCTGGAGAGACTGCCAGGGATAACCTGGA
>MG|4|V67|F|17|91.35|Actinobacteria|Coriobacteriia|Coriobacteriales|Coriobacteriaceae|Atopobium|rimae|
GGTTTAATTCGAAGCAACGCGAAGAACCTTACCAGGGCTTGACATCTAGGTGAAGCGGCGGAAACGCCGTGGCCGAGAGGAGCCTAGACAGGTGGTGCATGGCTGTCGTCAGCTCGTGTCGTGAGATGTTGGGTTAAGTCCCGCAACGAGCGCAACCCTTATCTTCAGTAGCCAGCGGTTTGGCCGGGCACTCTGGAGAGACTGCCAGGGATAACCTGGA
>MG|4|V67|F|61|91.71|Actinobacteria|Coriobacteriia|Coriobacteriales|Coriobacteriaceae|Atopobium|rimae|
GGCTTAATTCGAAGCAACGCGAAGAACCTTACCAGGGCTTGACATCTAGGTGAAGCGGCGGAAACGCCGTGGCCGAGAGGAGCCTAGACAGGTGGTGCATGGCTGTCGTCAGCTCGTGTCGTGAGATGTTGGGTTAAGTCCCGCAACGAGCGCAACCCTTATCTTCAGTAGCCAGCGGTTCGGCCGGGCACTCTGGAGAGACTGCCAGGGATAACCTGGA
>MG|4|V67|F|16|90.29|Actinobacteria|Coriobacteriia|Coriobacteriales|Coriobacteriaceae|Atopobium|rimae|
GGCTTAATTCGAAGCAACGCGAAGAACCTTACCAGGGCTTGACATCTAGGTGAAGCGGCGGAAACGCCGTGGCCGAGAGGAGCCTAGACAGGTGGTGCATGGCTGTCGTCAGCTCGTGTCGTGAGATGTTGGGTTAAGTCCCGCAACGAGCGCAACCCTTATCCTTAGTAGCCAGCGGATGAAGCCGGGCACTCTGAGGAGACTGCCAGGGACAACCTGGA
>MG|4|V67|F|15|90.73|Actinobacteria|Coriobacteriia|Coriobacteriales|Coriobacteriaceae|Atopobium|rimae|
GGCTTAATTCGAAGCAACGCGAAGAACCTTACCAGGGCTTGACATCTAGGTGAAGCGGCGGAAACGCCGTGGCCGAGAGGAGCCTAGACAGGTGGTGCATGGCTGTCGTCAGCTCGTGTCGTGAGATGTTGGGTTAGTCCCGCAACGAGCGCAACCCCTATCTTCAGTAGCCAGCGGTTCGGCCGGGCACTCTGGAGAGACTGCCAGGGATAACCTGGA
>MG|4|V67|F|11|91.48|Bacteroidetes|Bacteroidia|Bacteroidales|Bacteroidaceae|Bacteroides|ovatus|
GGTTTAATTCGATGATACGCGAGGAACCTTACCCGGGCTTAAATTATGCATGAATGATCTGGAGACAGGTCAGCCGCAAGGCATGTATGAAGGTGCTGCATGGTTGTCGTCAGCTCGTGCCGTGAGGTGTCGGCTTAAGTGCCATAACGAGCGCAACCCTTTCTGCCAGTTACTAACAGGTTGAGCTGAGGACTCTGGCGGTACTGCCATCGTAAGATGTGA
>MG|4|V67|R|17|92.86|Bacteroidetes|Bacteroidia|Bacteroidales|Bacteroidaceae|Bacteroides|salanitronis|
TCGCATCTTACGATGGCAGTCCCGCCAGAGTCCACAGCTTCACCTGTTTGTAACTGGCGGCAAGGGTTGCGCTCGTTATGGCACTTAAGCCGACACCTCACGGCACGAGCTGACGACAACCATGCAGCACCTCCACGGATGTGATTGCTCACTTGTGTGTTTCCACACAATGCATCCGCAGTTCAAGCCCGGGTAAGGTTCCTCGCGTATCATCGAATTAAACC
>MG|4|V67|F|52|92.86|Bacteroidetes|Bacteroidia|Bacteroidales|Bacteroidaceae|Bacteroides|salanitronis|
GGTTTAATTCGATGATACGCGAGGAACCTTACCCGGGCTTGAACTGTGCCTGAATCCGGAGGAAACTCCGGAGCCAGCAATGGCAGGCATGGAGGTGCTGCATGGTTGTCGTCAGCTCGTGCCGTGAGGTGTCGGCTTAAGTGCCATAACGAGCGCAACCCCTTCGGCCAGTTGCCATCAGGTGGTGCTGGGGACTCTGGCCGTACTGCCATCGTAAGATGCGA
>MG|4|V67|F|67|89.73|Bacteroidetes|Bacteroidia|Bacteroidales|Bacteroidaceae|Bacteroides|sp.|
GGTTTAATTCGATGATACGCGAGGAACCTTACCCGGGCTTGAACTGCGCAGGACGCATTTGGAAACAGATGTTCCCTTCGGGGCCTGCGTGGAGGTGCTGCATGGTTGTCGTCAGCTCGTGCCGTGAGGTGTCGGCTCAAGTGCCATAACGAGCGCAACCCTCATTTCCAGTTGCCATCGGGTAATGCCGGGGACTCTGGAGAGACTGCCGTCGTAAGATGCGA
>MG|4|V67|F|17|91.96|Bacteroidetes|Bacteroidia|Bacteroidales|Bacteroidaceae|Bacteroides|salanitronis|
GGTTTAATTCGATGATACGCGAGGAACCTTACCCGGGCTTGAACTGTGCCTGAATCCAGAGGAAACTCTGGAGCCAGCAATGGCAGGCATGGAGGTGCTGCATGGTTGTCGTCAGCTCGTGCCGTGAGGTGTCGGCTTAAGTGCCATAACGAGCGCAACCCCTTCGGCCAGTTGCCATCAGGTGGTGCTGGGGACTCTGGCCGTACTGCCATCGTAAGATGCGA
>MG|4|V67|F|16|92.41|Bacteroidetes|Bacteroidia|Bacteroidales|Bacteroidaceae|Bacteroides|salanitronis|
GGTTTAATTCGATGATACGCGAGGAACCTTACCCGGGCTTGAACTGTGCCTGAATCCAGAGGAAACTCCGGAGCCAGCAATGGCAGGCATGGAGGTGCTGCATGGTTGTCGTCAGCTCGTGCCGTGAGGTGTCGGCTTAAGTGCCATAACGAGCGCAACCCCTTCGGCCAGTTGCCATCAGGTGGTGCTGGGGACTCTGGCCGTACTGCCATCGTAAGATGCGA
>MG|4|V67|R|25|92.86|Bacteroidetes|Bacteroidia|Bacteroidales|Bacteroidaceae|Bacteroides|salanitronis|
TCGCATCTTACGATGGCAGTACGGCCAGAGTCCCCAGCACCACCTGATGGCAACTGGCCGAAGGGGTTGCGCTCGTTATGGCACTTAAGCCGACACCTCACGGCACGAGCTGACGACAACCATGCAGCACCTCCATGCCTGCCATTGCTGGCTCCGGAGTTTCCTCCGGATTCAGGCACAGTTCAAGCCCGGGTAAGGTTCCTCGCGTATCATCGAATTAAACC
>MG|4|V67|R|27|89.73|Bacteroidetes|Bacteroidia|Bacteroidales|Bacteroidaceae|Bacteroides|sp.|
TCGCATCTTACGACGGCAGTCTCTCCAGAGTCCCCGGCATTACCCGATGGCAACTGGAAATGAGGGTTGCGCTCGTTATGGCACTTGAGCCGACACCTCACGGCACGAGCTGACGACAACCATGCAGCACCTCCACGCAGGCCCCGAAGGGAACATCTGTTTCCAAATGCGTCCTGCGCAGTTCAAGCCCGGGTAAGGTTCCTCGCGTATCATCGAATTAAACC
>MG|4|V67|F|18|89.29|Bacteroidetes|Bacteroidia|Bacteroidales|Bacteroidaceae|Bacteroides|sp.|
GGTTTAATTCGATGATACGCGAGGAACCTTACCCGGGCTTGAACTGCGCAGGACGCATTTGGAAACAGATGTTCCTTCGGGGCCTGCGTGGAGGTGCTGCATGGTTGTCGTCAGCTCGTGCCGTGAGGTGTCGGCTCAAGTGCCATAACGAGCGCAACCCTCATTTCCAGTTGCCATCGGGTAATGCCGGGGACTCTGGAGAGACTGCCGTCGTAAGATGCGA
>MG|4|V67|F|10|96.43|Bacteroidetes|Bacteroidia|Bacteroidales|Bacteroidaceae|Bacteroides|salanitronis|
GGTTTAATTCGATGATACGCGAGGAACCTTACCCGGGCTTGAACTGTGCCTGAATGTGGCGGAAACGTCACAGCCAGCAATGGCAGGCATGGAGGTGCTGCATGGTTGTCGTCAGCTCGTGCCGTGAGGTGTCGGCTTAAGTGCCATAACGAGCGCAACCCCTTCCGCCAGTTGCCATCAGGCAATGCTGGGGACTCTGGCGGTACTGCCATCGTAAGATGCGA
>MG|4|V67|R|45|90.5|Bacteroidetes|Bacteroidia|Bacteroidales|Bacteroidaceae|Bacteroides|fragilis|
TCGCATCTTACGATGGCAGTCCCCGCAGAGTCCACAGCGTTACCTGTTGGCAACTGCAGGCAAGGGTTGCGCTCGTTATGGCACTTAAGCCGACACCTCACGGCACGAGCTGACGACAACCATGCAGCACCTCCGCGGATGTGATTGCTCACTGACATGTTTCCACGTCATTCATCCGCAGTTCAAGCCCGGGTAAGGTTCCTCGCGTATCATCGAATTAAACC
>MG|4|V67|F|16|91.96|Bacteroidetes|Bacteroidia|Bacteroidales|Bacteroidaceae|Bacteroides|salanitronis|
GGTTTAATTCGATGATACGCGAGGAACCTTACCCGGGCTTGAACTGCGGATGCATTGTGTGGAAACACACAAGTGAGCAATCACATCCGTGGAGGTGCTGCATGGTTGTCGTCAGCTCGTGCCGTGAGGTGTCGGCTTAAGTGCCATAACGAGCGCAACCCTTGCTGCCAGTTACAAACAGGCAAAGCTGTGGACTCTGGCGGGACTGCCATCGTAAGATGCGA
>MG|4|V67|F|79|90.5|Bacteroidetes|Bacteroidia|Bacteroidales|Bacteroidaceae|Bacteroides|fragilis|
GGTTTAATTCGATGATACGCGAGGAACCTTACCCGGGCTTGAACTGCGGATGAATGACGTGGAAACATGTCAGTGAGCAATCACATCCGCGGAGGTGCTGCATGGTTGTCGTCAGCTCGTGCCGTGAGGTGTCGGCTTAAGTGCCATAACGAGCGCAACCCTTGCCTGCAGTTGCCAACAGGTAACGCTGTGGACTCTGCGGGGACTGCCATCGTAAGATGCGA
>MG|4|V67|F|43|92.86|Bacteroidetes|Bacteroidia|Bacteroidales|Bacteroidaceae|Bacteroides|salanitronis|
GGTTTAATTCGATGATACGCGAGGAACCTTACCCGGGCTTGAACTGCGGATGCATTGTGTGGAAACACACAAGTGAGCAATCACATCCGTGGAGGTGCTGCATGGTTGTCGTCAGCTCGTGCCGTGAGGTGTCGGCTTAAGTGCCATAACGAGCGCAACCCTTGCCGCCAGTTACAAACAGGTGAAGCTGTGGACTCTGGCGGGACTGCCATCGTAAGATGCGA
>MG|4|V67|F|34|94.2|Bacteroidetes|Bacteroidia|Bacteroidales|Bacteroidaceae|Bacteroides|salanitronis|
GGTTTAATTCGATGATACGCGAGGAACCTTACCCGGGCTTGAACTGTGCCTGAATGTAGTGGAAACGTTACAGCCAGCAATGGCAGGCATGGAGGTGCTGCATGGTTGTCGTCAGCTCGTGCCGTGAGGTGTCGGCTTAAGTGCCATAACGAGCGCAACCCCTTCGGCCAGTTGCCATCAGGTGGTGCTGGGGACTCTGGCCGTACTGCCATCGTAAGATGCGA
>MG|4|V67|F|17|96.85|Bacteroidetes|Bacteroidia|Bacteroidales|Bacteroidaceae|Bacteroides|salanitronis|
GGTTTAATTCGATGATACGCGAGGAACCTTACCCGGGCTTGAACTGCGCCTGAATGTGCCGGAAACGGTGCAGCCGCAAGGCAGGCGCGGAGGTGCTGCATGGTTGTCGTCAGCTCGTGCCGTGAGGTGTCGGCTTAAGTGCCATAACGAGCGCAACCCCTTCCGGCAGTTGCCATCAGGTGATGCTGGGTACTCTGCCGGTACTGCCATCGTAAGATGCGA
>MG|4|V67|F|16|88.44|Bacteroidetes|Bacteroidia|Bacteroidales|Prevotellaceae|Prevotella|genomosp.|
GGTTTAATTCGATGATACGCGAGGAACCTTACCCGGGTTTGAATTCGGCAGGAAGTCTCCGGAGACGGGGGATGTCCCTTCGGGGTCTGCCGGAAGGTGCTGCATGGTTGTCGTCAGCTCGTGCCGTGAGGTGTCGGCTTAAGTGCCATAACGAGCGCAACCCTCGCCTACGGTTGCCATCGGGTGATGCCGGGCACTCCGTGGGGACTGCCCCCGCAAGGGGCGA
>MG|4|V67|R|11|85.22|Bacteroidetes|Bacteroidia|Bacteroidales|Prevotellaceae|Prevotella|multiformis|
TCGCTCCTTGCGGAGGCAGTCCCGACGGAGTGCCCGGCATAACCCGGGGGCAACCGGCGGCGGGGGTTGCGCTCGTTATGGCACTTGAGCCGACACCTCACGGCACGAGCTGACGACAACCATGCAGCACCTCGCGGACGGTCCCGAAGGAAATCCGGCTTTCACCGGACGCCCATCCGCGTTCGAGCCCGGGTAAGGTTCCTCGCGTATCATCGAATTAAACC
>MG|4|V67|F|13|92.07|Bacteroidetes|Bacteroidia|Bacteroidales|Prevotellaceae|Prevotella|copri|
GGTTTAATTCGAAGCAACGCGAAGAACCTTACCAAGTCTTGACATCGATCTGACCGGGAAGTAACGTTCCCTTTCCTTCGGGACAGAGAAGACAGGTGGTGCATGGTTGTCGTCAGCTCGTGTCGTGAGATGTTGGGTTAAGTCCCGCAACGAGCGCAACCCCTGTCGTTAGTTGCCAGCATTCAGTTGGGGACTCTAACGAGACTGCCAGTGACAAACTGGA
>MG|4|V67|F|37|91.19|Bacteroidetes|Bacteroidia|Bacteroidales|Prevotellaceae|Prevotella|copri|
GGTTTAATTCGAAGCAACGCGAAGAACCTTACCAAGTCTTGACATCGATCTGACCGGGAAGTAACGTTCCCTTTCCTTCGGGACAGAGAAGACAGGTGGTGCATGGTTGTCGTCAGCTCGTGTCGTGAGATGTTGGGTTAAGTCCCGCAACGAGCGCAACCCTTGTCGCTAGTTACCATCATTAAGTTGGGGACTCTAGCGAGACTGCCAGTGACAAGCTGGA
>MG|4|V67|R|10|86.73|Bacteroidetes|Bacteroidia|Bacteroidales|Prevotellaceae|Prevotella|copri|
TCACATCTTGCGATGGCAGTACGGACAGAGTCCCCAACTTGACTTGATGGCAACTGACCGATGGGGTTGCGCTCGTTATGGCACTTAAGCCGACATCTCACGACACGAGCTGACGACAACCATGCAGCACCTTCATCCGCGTCCCGAAGGAAAGACCAATCTCTTGGTCCGACACGGACAATTTAAGACCGGGTAAGGTTCCTCGCGTATCATCGAATTAAACC
>MG|4|V67|R|11|95.15|Bacteroidetes|Bacteroidia|Bacteroidales|Prevotellaceae|Prevotella|copri|
TCCAGGTTCACCCTGGCAGTCTCCCTAGAGTGCCCACCATCACGTGCTGGCTACTAAGGACAAGGGTTGCGCTCGTTGCGGGACTTAACCCAACATCTCACGACACGAGCTGACGACAACCATGCACCACCTGTCTTCTCTGTCCCGAAGGAAAGGGAACGTTACTTCCCGGTCAGATCGATGTCAAGACTTGGTAAGGTTCTTCGCGTTGCTTCGAATTAAACC
>MG|4|V67|F|25|86.73|Bacteroidetes|Bacteroidia|Bacteroidales|Prevotellaceae|Prevotella|copri|
GGTTTAATTCGATGATACGCGAGGAACCTTACCCGGTCTTAAATTGTCCGTGTCGGACCAAGAGATTGGTCTTTCCTTCGGGACGCGGATGAAGGTGCTGCATGGTTGTCGTCAGCTCGTGTCGTGAGATGTCGGCTTAAGTGCCATAACGAGCGCAACCCCATCGGTCAGTTGCCATCAAGTCAAGTTGGGGACTCTGTCCGTACTGCCATCGCAAGATGTGA
>MG|4|V67|F|66|90.05|Bacteroidetes|Bacteroidia|Bacteroidales|Prevotellaceae|Prevotella|loescheii|
GGTTTAATTCGATGATACGCGAGGAACCTTACCCGGGCTTGAACTGCGCAGGACGCATTTGGAAACAGATGTTCCCTTCGGGGCCTGCGTGGAGGTGCTGCATGGTTGTCGTCAGCTCGTGCCGTGAGGTGTCGGCTCAAGTGCCATAACGAGCGCAACCCTCATTTCCAGTTGCCATCGGGTAATGCCGGGGACTCTGGAGAGACTGCGTCGTAAGATGCGA
>MG|4|V67|F|23|83.04|Bacteroidetes|Bacteroidia|Bacteroidales|Prevotellaceae|Prevotella|stercorea|
GGTTTAATTCGATGATACGCGAGGAACCTTACCCGGGCTCGAACGCCGGAGCTCAGGCCCTGAAAGGGGCCGCCCCGCGAGGGGGATCCGGCGAGGTGCTGCATGGTTGTCGTCAGCTCGTGCCGTGAGGTGTCGGCTCAAGTGCCATAACGAGCGCAACCCCCGCGTCCAGTTGCCAGCGAGTGAAGTCGGGGACTCTGGACGGACTGCCGGCGCAAGCCGCGA
>MG|4|V67|F|11|92.76|Bacteroidetes|Bacteroidia|Bacteroidales|Prevotellaceae|Paraprevotella|clara|
GGTTTAATTCGATGATACGCGAGGAACCTTACCCGGGCTTGAATTGCAGGTGCATGGACCAGAGATGGTCCTTTCCTTCGGGACTCCTGTGAAGGTGCTGCATGGTTGTCGTCAGCTCGTGCCGTGAGGTGTCGGCTTAAGTGCCATAACGAGCGCAACCCTTTTCCAGAGTTACCATCAGGTCATGCTGGGGACTCTCTGGACACTGCCATCGTAAGATGTGA
>MG|4|V67|F|16|85.22|Bacteroidetes|Bacteroidia|Bacteroidales|Prevotellaceae|Prevotella|multiformis|
GGTTTAATTCGATGATACGCGAGGAACCTTACCCGGGCTCGAACGCGGATGGGCGTCCGGTGAAAGCCGGATTTCCTTCGGGACCGTCCGCGAGGTGCTGCATGGTTGTCGTCAGCTCGTGCCGTGAGGTGTCGGCTCAAGTGCCATAACGAGCGCAACCCCCGCCGCCGGTTGCCCCCGGGTTATGCCGGGCACTCCGTCGGGACTGCCTCCGCAAGGAGCGA
>MG|4|V67|F|13|89.47|Bacteroidetes|Bacteroidia|Bacteroidales|Prevotellaceae|Prevotella|sp.|
GGTTTAATTCGATGATACGCGAGGAACCTTACCCGGGCTTGAACTCGGCGGGAAGGAGGCGGAGACGCCGACGCCCCCTCGGGGGCCCGCCGGGAGGTGCTGCATGGTTGTCGTCAGCTCGTGCCGTGAGGTGTCGGCTTAAGTGCCATAACGAGCGCAACCCCCCTCCACGGTTGCCATCGGGTGACGCTGGGCACTCCGTGGACACTGCCGCCGCAAGGTGCGA
>MG|4|V67|F|27|87.72|Bacteroidetes|Bacteroidia|Bacteroidales|Prevotellaceae|Prevotella|falsenii|
GGTTTAATTCGATGATACGCGAGGAACCTTACCCGGGCTTGAACTGTGCCTGACTGCCTCAGAGATGGGGCTTCCAGCAATGGCAGGCATGGAGGTGCTGCATGGTTGTCGTCAGCTCGTGCCGTGAGGTGTCGGCTTAAGTGCCATAACGAGCGCAACCCCTCCCGCCAGTTGCCATCAGGTAAAGCTGGGCACTCTGGGGGCACTGCCACCGCAAGGTGTGA
>MG|4|V67|F|13|91.55|Bacteroidetes|Bacteroidia|Bacteroidales|Prevotellaceae|Prevotella|copri|
GGTTTAATTCGAAGCAACGCGAAGAACCTTACCAAGTCTTGACATCGATCTGACCGGGAAGTAACGTTCCCTTTCCTTCGGGACAGAGAAGACAGGTGGTGCATGGTTGTCGTCAGCTCGTGTCGTGAGATGTTGGGTTAAGTCCCGCAACGAGCGCAACCCCTGTTGCTAGTTGCCATCATTAAGTTGGGGACTCTAGCGAGACTGCCGGTGACAAGCCGGA
>MG|4|V67|F|13|85.19|Bacteroidetes|Bacteroidia|Bacteroidales|Prevotellaceae|Prevotella|sp.|
GGTTTAATTCGATGATACGCGAGGAACCTTACCCGGGCTCGAACGCGGTCGGCCTTCCGGTGAAAGCCGGATTTCCTTCGGGACCGTCCGCGAGGTGCTGCATGGTTGTCGTCAGCTCGTGCCGTGAGGTGTCGGCTCAAGTGCCATAACGAGCGCAACCCCCGCCGCCGGTTGCCCCCGGGTTATGCCGGGCACTCCGTCGGGACTGCCTCCGCAAGGAGCGA
>MG|4|V67|R|11|94.27|Bacteroidetes|Bacteroidia|Bacteroidales|Prevotellaceae|Prevotella|copri|
TCCAGGTTCACCCTGGCAGTCTCCCTAGAGTGCCCACCATCACGTGCTGGCTACTAAGGACAAGGGTTGCGCTCGTTGCGGGACTTAACCCAACATCTCACGACACGAGCTGACGACAACCATGCACCACCTGTCTTCTCTGTCCCGAAGGAAAGGACTCGTTACAGTCCGGTCAGATCGATGTCAAGACTTGGTAAGGTTCTTCGCGTTGCTTCGAATTAAACC
>MG|4|V67|F|19|95.15|Bacteroidetes|Bacteroidia|Bacteroidales|Prevotellaceae|Prevotella|copri|
GGTTTAATTCGAAGCAACGCGAAGAACCTTACCAAGTCTTGACATCGATCTGACCGGGAAGTAACGTTCCCTTTCCTTCGGGACAGAGAAGACAGGTGGTGCATGGTTGTCGTCAGCTCGTGTCGTGAGATGTTGGGTTAAGTCCCGCAACGAGCGCAACCCTTGTCCTTAGTAGCCAGCACGTGATGGTGGGCACTCTAGGGAGACTGCCAGGGTGAACCTGGA
>MG|4|V67|F|10|84.89|Bacteroidetes|Bacteroidia|Bacteroidales|Prevotellaceae|Prevotella|sp.|
GGTTTAATTCGATGATACGCGAGGAACCTTACCCGGGCTCGAACGCGGATGGGCGTCCGGTGAAAGCCGGATTTCCTTCGGGACCGTCCGCGAGGTGCTGCATGGTTGTCGTCAGCTCGTGCCGTGAGGTGTCGGCTCAAGTGCCATAACGAGCGCAACCCCCGCCGCCGGTTGCCCCCGGGTCAAGCCGGGCACTCCGTCGGGACTGCCTCCGCAAGGAGCGA
>MG|4|V67|F|16|92.54|Bacteroidetes|Bacteroidia|Bacteroidales|Prevotellaceae|Prevotella|copri|
GGTTTAATTCGAAGCAACGCGAAGAACCTTACCAAGTCTTGACATCGATCTGACCGGGAAGTAACGTTCCCTTTCCTTCGGGACAGAGAAGACAGGTGGTGCATGGTTGTCGTCAGCTCGTGTCGTGAGATGTTGGGTTAAGTCCCGCAACGAGCGCAACCCTTACCTTCAGTAACCAGCACGTAATGGTGGGGACTCTGGAGGGACTGCCAGGGACAACCTGGA
>MG|4|V67|R|18|91.19|Bacteroidetes|Bacteroidia|Bacteroidales|Prevotellaceae|Prevotella|copri|
TCCAGCTTGTCACTGGCAGTCTCGCTAGAGTCCCCAACTTAATGATGGTAACTAGCGACAAGGGTTGCGCTCGTTGCGGGACTTAACCCAACATCTCACGACACGAGCTGACGACAACCATGCACCACCTGTCTTCTCTGTCCCGAAGGAAAGGGAACGTTACTTCCCGGTCAGATCGATGTCAAGACTTGGTAAGGTTCTTCGCGTTGCTTCGAATTAAACC
>MG|4|V67|F|14|93.43|Bacteroidetes|Bacteroidia|Bacteroidales|Prevotellaceae|Prevotella|copri|
GGTTTAATTCGAAGCAACGCGAAGAACCTTACCAAGTCTTGACATCGATCTGACCGGGAAGTAACGTTCCCTTTCCTTCGGGACAGAGAAGACAGGTGGTGCATGGTTGTCGTCAGCTCGTGTCGTGAGATGTTGGGTTAAGTCCCGCAACGAGCGCAACCCTTGTTACTAGTTGCCAGCATTCAGTTGGGCACTCTAGTGAGACTGCCGGTGACAAACCGGA
>MG|4|V67|F|12|94.27|Bacteroidetes|Bacteroidia|Bacteroidales|Prevotellaceae|Prevotella|copri|
GGTTTAATTCGAAGCAACGCGAAGAACCTTACCAAGTCTTGACATCGATCTGACCGGACTGTAACGAGTCCTTTCCTTCGGGACAGAGAAGACAGGTGGTGCATGGTTGTCGTCAGCTCGTGTCGTGAGATGTTGGGTTAAGTCCCGCAACGAGCGCAACCCTTGTCCTTAGTAGCCAGCACGTGATGGTGGGCACTCTAGGGAGACTGCCAGGGTGAACCTGGA
>MG|4|V67|R|17|87.72|Bacteroidetes|Bacteroidia|Bacteroidales|Prevotellaceae|Prevotella|falsenii|
TCACACCTTGCGGTGGCAGTGCCCCCAGAGTGCCCAGCTTTACCTGATGGCAACTGGCGGGAGGGGTTGCGCTCGTTATGGCACTTAAGCCGACACCTCACGGCACGAGCTGACGACAACCATGCAGCACCTCCATGCCTGCCATTGCTGGAAGCCCCATCTCTGAGGCAGTCAGGCACAGTTCAAGCCCGGGTAAGGTTCCTCGCGTATCATCGAATTAAACC
>MG|4|V67|R|25|94.3|Bacteroidetes|Bacteroidia|Bacteroidales|Prevotellaceae|Prevotella|copri|
TCCAGGTTGTCCCTGGCAGTCTCCCTAGAGTGCCCACCCGAAGTGCTGGCTACTAAGGATAAGGGTTGCGCTCGTTGCGGGACTTAACCCAACATCTCACGACACGAGCTGACGACAACCATGCACCACCTGTCTTCTCTGTCCCGAAGGAATGGACTCGTTACAGTCCGGTCAGATCGATGTCAAGACTTGGTAAGGTTCTTCGCGTTGCTTCGAATTAAACC
>MG|4|V67|R|28|90.05|Bacteroidetes|Bacteroidia|Bacteroidales|Prevotellaceae|Prevotella|loescheii|
TCGCATCTTACGACGCAGTCTCTCCAGAGTCCCCGGCATTACCCGATGGCAACTGGAAATGAGGGTTGCGCTCGTTATGGCACTTGAGCCGACACCTCACGGCACGAGCTGACGACAACCATGCAGCACCTCCACGCAGGCCCCGAAGGGAACATCTGTTTCCAAATGCGTCCTGCGCAGTTCAAGCCCGGGTAAGGTTCCTCGCGTATCATCGAATTAAACC
>MG|4|V67|F|13|85.22|Bacteroidetes|Bacteroidia|Bacteroidales|Prevotellaceae|Prevotella|multiformis|
GGTTTAATTCGATGATACGCGAGGAACCTTACCCGGGCTCGAACGCGGATGGGCGTCCGGTGAAAGCCGGATTTCCTTCGGGACTGTCCGCGAGGTGCTGCATGGTTGTCGTCAGCTCGTGCCGTGAGGTGTCGGCTCAAGTGCCATAACGAGCGCAACCCCCGCCGCCGGTTGCCCCCGGGTTATGCCGGGCACTCCGTCGGGACTGCCTCCGCAAGGAGCGA
>MG|4|V67|F|13|86.16|Bacteroidetes|Bacteroidia|Bacteroidales|Prevotellaceae|Prevotella|loescheii|
GGTTTAATTCGATGATACGCGAGGAACCTTACCCGGGCTCGAACGGCGTCCGGATGCCGCGGAGACGCGGCAGTCTACGGACGGGCGCCGAGGTGCTGCATGGTTGTCGTCAGCTCGTGCCGTGAGGTGTCGGCTCAAGTGCCATAACGAGCGCAACCCCTGTCGCCAGTTGCCAACGGGTAATGCCGGGGACTCTGGCGAGACTGCCGCCGCAAGGTGCGA
>MG|4|V67|F|10|89.04|Bacteroidetes|Bacteroidia|Bacteroidales|Prevotellaceae|Prevotella|loescheii|
GGTTTAATTCGATGATACGCGAGGAACCTTACCCGGGCTCGAAGTGCGGCGGGATGATATGGAGACATGTCAGTCCTTCGGGACCGCCGCATAGGTGCTGCATGGTTGTCGTCAGCTCGTGCCGTGAGGTGTCGGCTTAAGTGCCATAACGAGCGCAACCCCTCCCTCCAGTTGCCATCGGGTAAAGCCGGGGACTCTGGAGGCACTGCCATCGCAAGATGTGA
>MG|4|V67|F|54|94.3|Bacteroidetes|Bacteroidia|Bacteroidales|Prevotellaceae|Prevotella|copri|
GGTTTAATTCGAAGCAACGCGAAGAACCTTACCAAGTCTTGACATCGATCTGACCGGACTGTAACGAGTCCATTCCTTCGGGACAGAGAAGACAGGTGGTGCATGGTTGTCGTCAGCTCGTGTCGTGAGATGTTGGGTTAAGTCCCGCAACGAGCGCAACCCTTATCCTTAGTAGCCAGCACTTCGGGTGGGCACTCTAGGGAGACTGCCAGGGACAACCTGGA
>MG|4|V67|F|11|84.0|Bacteroidetes|Bacteroidia|Bacteroidales|[Paraprevotellaceae]|[Prevotella]|tannerae|
GGTTTAATTCGATGATACGCGAGGAACCTTACCCGGCTCGAACCTGGAAGGGCGCCCTTTGGAGACAGAGGGTTTCCGCAAGGACTTTCCAGGAGGTGCTGCATGGTTGTCGTCAGCTCGTGCCGTGAGGTGTCGGCTTAAGTGCCATAACGAGCGCAACCCTCTCCCGCGTTTGCCATCGGTTCGGCCGGGAACGCCGCGGGTACTGCCGCCGCAAGGTGCGA
>MG|4|V67|F|39|84.44|Bacteroidetes|Bacteroidia|Bacteroidales|[Paraprevotellaceae]|[Prevotella]|tannerae|
GGTTTAATTCGATGATACGCGAGGAACCTTACCCGGGCTCGAACCTGGAAGGGCGCCCTTTGGAGACAGAGGGTTTCCGCAAGGACTTTCCAGGAGGTGCTGCATGGTTGTCGTCAGCTCGTGCCGTGAGGTGTCGGCTTAAGTGCCATAACGAGCGCAACCCTCTCCCGCGTTTGCCATCGGTTCGGCCGGGAACGCCGCGGGTACTGCCGCCGCAAGGTGCGA
>MG|4|V67|R|13|84.44|Bacteroidetes|Bacteroidia|Bacteroidales|[Paraprevotellaceae]|[Prevotella]|tannerae|
TCGCACCTTGCGGCGGCAGTACCCGCGGCGTTCCCGGCCGAACCGATGGCAAACGCGGGAGAGGGTTGCGCTCGTTATGGCACTTAAGCCGACACCTCACGGCACGAGCTGACGACAACCATGCAGCACCTCCTGGAAAGTCCTTGCGGAAACCCTCTGTCTCCAAAGGGCGCCCTTCCAGGTTCGAGCCCGGGTAAGGTTCCTCGCGTATCATCGAATTAAACC
>MG|4|V67|F|20|94.84|Firmicutes|Bacilli|Bacillales|Bacillaceae|Fictibacillus|arsenicus|
GGTTTAATTCGAAGCAACGCGAAGAACCTTACCAGGTCTTGACATCCTTTGACCACTCTAGAGATAGAGCTTCCCCTTCGGGGGCAAAGTGACAGGTGGTGCATGGTTGTCGTCAGCTCGTGTCGTGAGATGTTGGGTTAAGTCCCGCAACGAGCGCAACCCTTGTCCTTAGTAGCCAGCACGTGATGGTGGGCACTCTAGGGAGACTGCCAGGGTGAACCTGGA
>MG|4|V67|F|11|94.44|Firmicutes|Bacilli|Bacillales|Bacillaceae|Bacillus|sp.|
GGTTTAATTCGAAGCAACGCGAAGAACCTTACCAGGTCTTGACATCCTTTGACCACTCTAGAGATAGAGCTTCCCCTTCGGGGGCAAAGTGACAGGTGGTGCATGGTTGTCGTCAGCTCGTGTCGTGAGATGTTGGGTTAAGTCCCGCAACGAGCGCAACCCTTGTCCTTAGTAGCCAGCACGTGATGGTGGGCACTCTAGGGAGACTGCAGGGTGAACCTGGA
>MG|4|V67|R|11|95.98|Firmicutes|Bacilli|Bacillales|Bacillaceae|Bacillus|clausii|
TCCGGTTTGTCACCGGCAGTCTCGCTAGAGTGCCCAACTGAATGCTGGCAACTAACGATAGGGGTTGCGCTCGTTGCGGGACTTAACCCAACATCTCACGACACGAGCTGACGACAACCATGCACCACCTGTCACCTTGCCCCCGAAGGGGAAGCCCAATCTCTTGGGTTGTCAAGGGATGTCAAGACCTGGTAAGGTTCTTCGCGTTGCTTCGAATTAAACC
>MG|4|V67|F|35|95.98|Firmicutes|Bacilli|Bacillales|Bacillaceae|Bacillus|clausii|
GGTTTAATTCGAAGCAACGCGAAGAACCTTACCAGGTCTTGACATCCCTTGACAACCCAAGAGATTGGGCTTCCCCTTCGGGGGCAAGGTGACAGGTGGTGCATGGTTGTCGTCAGCTCGTGTCGTGAGATGTTGGGTTAAGTCCCGCAACGAGCGCAACCCCTATCGTTAGTTGCCAGCATTCAGTTGGGCACTCTAGCGAGACTGCCGGTGACAAACCGGA
>MG|4|V67|F|13|94.84|Firmicutes|Bacilli|Bacillales|Bacillaceae|Bacillus|halodurans|
GGTTTAATTCGAAGCAACGCGAAGAACCTTACCAAGTCTTGACATCCTTTGACCACCCTAGAGATAGGGCTTTCCCTTCGGGGACAAAGTGACAGGTGGTGCATGGTTGTCGTCAGCTCGTGTCGTGAGATGTTGGGTTAAGTCCCGCAACGAGCGCAACCCTTGTCCTTAGTAGCCAGCACGTGATGGTGGGCACTCTAGGGAGACTGCCAGGGTGAACCTGGA
>MG|4|V67|F|15|90.71|Firmicutes|Bacilli|Bacillales|Bacillaceae|Bacillus|ginsenggisoli|
GGTTTAATTCGAAGCAACGCGAAGAACCTTACCAGGTCTTGACATCCTTTGACCATCCTAGAGATAGGATTTTCCCTTCGGGGACAAAGTGACAGGTGGTGCATGGTTGTCGTCAGCTCGTGTCGTGAGATGTTGGGTTAAGTCCCGCAACGAGCGCAACCCTCGTCGCATGTTGCCAGCGGTTCGGCCGGGCACCCATGCGAGACCGCCGGCGTCAAGCCGGA
>MG|4|V67|F|38|88.6|Firmicutes|Bacilli|Bacillales|Bacillaceae|Bacillus|sp.|
GGTTTAATTCGAAGCAACGCGAAGAACCTTACCAGGTCTTGACATACCATTGACCGTTCTAGAGATAGGATTTTCCCTTCGGGGACAATGGATACAGGTGGTGCATGGTTGTCGTCAGCTCGTGTCGTGAGATGTTGGGTTAAGTCCCGCAACGAGCGCAACCCTCGTCGCATGTTGCCAGCGGTTCGGCCGGGCACCCATGCGAGACCGCCGGCGTCAAGCCGGA
>MG|4|V67|F|26|91.4|Firmicutes|Bacilli|Bacillales|Bacillaceae|Halobacillus|sp.|
GGTTTAATTCGAAGCAACGCGAAGAACCTTACCAGGTCTTGACATCCTTTGACCATCCTAGAGATAGGATTTTCCCTTCGGGGACAAAGTGACAGGTGGTGCATGGTTGTCGTCAGCTCGTGTCGTGAGATGTTGGGTTAAGTCCCGCAACGAGCGCAACCCTTACCTTCAGTAACCAGCACGTAATGGTGGGGACTCTGGAGGGACTGCCAGGGACAACCTGGA
>MG|4|V67|F|13|92.31|Firmicutes|Bacilli|Bacillales|Bacillaceae|Bacillus|sp.|
GGTTTAATTCGAAGCAACGCGAAGAACCTTACCAAGTCTTGACATCCTTTGACCACCCTAGAGATAGGGCTTTCCCTTCGGGGACAAAGTGACAGGTGGTGCATGGTTGTCGTCAGCTCGTGTCGTGAGATGTTGGGTTAAGTCCCGCAACGAGCGCAACCCTTACCTTCAGTAACCAGCACGTAATGGTGGGGACTCTGGAGGGACTGCCAGGGACAACCTGGA
>MG|4|V67|F|16|88.58|Firmicutes|Bacilli|Bacillales|Bacillaceae|Microaerobacter|geothermalis|
GGTTTAATTCGAAGCAACGCGAAGAACCTTACCTGCCCTTGACATCCGGATGATCGGTGGGTAATGCCACCCTCTCTTCGGAGCATCCGAGACAGGTGGTGCATGGTTGTCGTCAGCTCGTGTCGTGAGATGTTGGGTTAAGTCCCGCAACGAGCGCAACCCTTGTCGCTAGTTACCATCATTAAGTTGGGGACTCTAGCGAGACTGCCAGTGACAAGCTGGA
>MG|4|V67|F|18|89.33|Firmicutes|Bacilli|Bacillales|Bacillaceae|Bacillus|sp.|
TGTTTAATTCGAAGCTACGCGAAGAACCTTACCTGGGCTTGACATCCCGATGACCGTTCTGGAAACAGAATTTTCCCTTCGGGGACATCGGTGACAGGTGGTGCATGGTTGTCGTCAGCTCGTGTCGTGAGATGTTCGGTTAAGTCCGATAACGAGCGCAACCCTTATCTTTAATTGCTAACATTCAGTTGAGAACCTTAAAGATACTGCCGGTGACAAACCGGA
>MG|4|V67|F|10|91.15|Firmicutes|Bacilli|Bacillales|Bacillaceae|Bacillus|ginsenggisoli|
GGTTTAATTCGAAGCAACGCGAAGAACCTTACCAGGTCTTGACATCCTTTGACCATCCTAGAGATAGGACTTTCCCTTCGGGGACAAAGTGACAGGTGGTGCATGGTTGTCGTCAGCTCGTGTCGTGAGATGTTGGGTTAAGTCCCGCAACGAGCGCAACCCTCGTCGCATGTTGCCAGCGGTTCGGCCGGGCACCCATGCGAGACCGCCGGCGTCAAGCCGGA
>MG|4|V67|F|18|93.4|Firmicutes|Bacilli|Bacillales|Paenibacillaceae|Paenibacillus|chondroitinus|
GGATTAATTCGACGCAACGCGAAGAACCTTACCAGGTCTTGACATCCCTCTGAATACTGTAGAGATATGGTAGGCCTTCGGGACAGAGGAGACAGGTGGTGCATGGTTGTCGTCAGCTCGTGTCGTGAGATGTTGGGTTAAGTCCCGCAACGAGCGCAACCCTTATCGATAGTAGCCAGCAAGTAAAGTTGGGCACTCTATTGAGACTGCCGGGGATAACTCGGA
>MG|4|V67|F|11|93.4|Firmicutes|Bacilli|Bacillales|Paenibacillaceae|Paenibacillus|gansuensis|
GGATTAATTCGACGCAACGCGAAGAACCTTACCAGGTCTTGACATCCCTCTGAATACTGTAGAGATATGGTAGGCCTTCGGGACAGAGGAGACAGGTGGTGCATGGTTGTCGTCAGCTCGTGTCGTGAGATGTTGGGTTAAGTCCCGCAACGAGCGCAACCCTTATCGATAGTAGCCAGCAAGTAAGGTTGGGCACTCTATTGAGACTGCCGGGGATAACTCGGA
>MG|4|V67|F|205|92.76|Firmicutes|Bacilli|Bacillales|Paenibacillaceae|Paenibacillus|senegalensis|
GGTTTAATTCGAAGCAACGCGAAGAACCTTACCTGGTCTTGACATCCCTTTGACCGGCAAGTAATGTTGCCTTTCCTTCGGGACAGAGGAGACAGGTGGTGCATGGTTGTCGTCAGCTCGTGTCGTGAGATGTTGGGTTAAGTCCCGCAACGAGCGCAACCCTTGTCGCTAGTTACCATCATTAAGTTGGGGACTCTAGCGAGACTGCCAGTGACAAGCTGGA
>MG|4|V67|F|13|94.25|Firmicutes|Bacilli|Bacillales|Paenibacillaceae|Paenibacillus|senegalensis|
GGTTTAATTCGAAGCAACGCGAAGAACCTTACCTGGTCTTGACATCCCTTTGACCGGCAAGTAATGTTGCCTTTCCTTCGGGACAGAGGAGACAGGTGGTGCATGGTTGTCGTCAGCTCGTGTCGTGAGATGTTGGGTTAAGTCCCGCAACGAGCGCAACCCTTATTGTTAGTTGCCATCATTCAGTTGGGCACTCTAGCAAGACTGCCGGTGACAAACCGGA
>MG|4|V67|F|13|93.81|Firmicutes|Bacilli|Bacillales|Paenibacillaceae|Paenibacillus|sp.|
GGTTTAATTCGACGCAACGCGAAGAACCTTACCAGGTCTTGACATCCTGCTAACGAGGTAGAGATACGTTAGGTGCCCTTCGGGGAGAGCAGAGACAGGTGGTGCATGGTTGTCGTCAGCTCGTGTCGTGAGATGTTGGGTTAAGTCCCGCAACGAGCGCAACCCTTGTTACTAGTTGCCAGCATTCAGTTGGGCACTCTAGTGAGACTGCCGGTGACAAACCGGA
>MG|4|V67|F|32|88.16|Firmicutes|Bacilli|Bacillales|Paenibacillaceae|Paenibacillus|urinalis|
GGTTTAATTCGAAGCAACGCGAAGAACCTTACCTGCCCTTGACATCCGAATGACCGGTGAGTAATGTCACCTTTCCTTCGGGACATTCGAGACAGGTGGTGCATGGTTGTCGTCAGCTCGTGTCGTGAGATGTTGGGTTAAGTCCCGCAACGAGCGCAACCCTCGTCGCATGTTGCCAGCGGTTCGGCCGGGCACCCATGCGAGACCGCCGGCGTCAAGCCGGA
>MG|4|V67|F|53|93.39|Firmicutes|Bacilli|Bacillales|Paenibacillaceae|Paenibacillus|senegalensis|
GGTTTAATTCGAAGCAACGCGAAGAACCTTACCTGGTCTTGACATCCCTTTGACCGGCAAGTAATGTTGCCTTTCCTTCGGGACAGAGGAGACAGGTGGTGCATGGTTGTCGTCAGCTCGTGTCGTGAGATGTTGGGTTAAGTCCCGCAACGAGCGCAACCCCTGTTGCTAGTTGCCATCATTAAGTTGGGGACTCTAGCGAGACTGCCGGTGACAAGCCGGA
>MG|4|V67|F|10|93.87|Firmicutes|Bacilli|Bacillales|Planococcaceae|Kurthia|gibsonii|
GGTTTAATTCGAAGCAACGCGAAGAACCTTACCAGGTCTTGACATACCATTGACCGTTCTAGAGATAGGATTTTCCCTTCGGGGACAATGGATACAGGTGGTGCATGGTTGTCGTCAGCTCGTGTCGTGAGATGTTGGGTTAAGTCCCGCAACGAGCGCAACCCTTATCCTTAGTAGCCAGCAATTCGGTTGGGCACTCTGGGGAGACTGCCAGGGATAACCTGGA
>MG|4|V67|F|32|93.43|Firmicutes|Bacilli|Bacillales|Planococcaceae|Kurthia|gibsonii|
GGTTTAATTCGAAGCAACGCGAAGAACCTTACCAGGTCTTGACATACCATTGACCGTTCTAGAGATAGGATTTTCCCTTCGGGGACAATGGATACAGGTGGTGCATGGTTGTCGTCAGCTCGTGTCGTGAGATGTTGGGTTAAGTCCCGCAACGAGCGCAACCCTTATCTTCAGTAGCCAGCATTTAAGGTGGGCACTCTGGAGAGACTGCCAGGGATAACCTGGA
>MG|4|V67|F|15|93.87|Firmicutes|Bacilli|Bacillales|Planococcaceae|Kurthia|gibsonii|
GGTTTAATTCGAAGCAACGCGAAGAACCTTACCAGGTCTTGACATACCATTGACCGTTCTAGAGATAGGATTTTCCCTTCGGGGACAATGGATACAGGTGGTGCATGGTTGTCGTCAGCTCGTGTCGTGAGATGTTGGGTTAAGTCCCGCAACGAGCGCAACCCTTATCTTTAGTAGCCAGCATTTGAGGTGGGCACTCTAGAGAGACTGCCAGGGATAACCTGGA
>MG|4|V67|F|14|92.96|Firmicutes|Bacilli|Bacillales|Planococcaceae|Kurthia|gibsonii|
GGTTTAATTCGAAGCAACGCGAAGAACCTTACCAGGTCTTGACATACCGTTGACCGTCCTAGAGATAGGATTTTCCCTTCGGGGACAATGGATACAGGTGGTGCATGGTTGTCGTCAGCTCGTGTCGTGAGATGTTGGGTTAAGTCCCGCAACGAGCGCAACCCTTATCTTCAGTAGCCAGCATTTAAGGTGGGCACTCTGGAGAGACTGCCAGGGATAACCTGGA
>MG|4|V67|F|13|93.87|Firmicutes|Bacilli|Bacillales|Planococcaceae|Kurthia|gibsonii|
GGTTTAATTCGAAGCAACGCGAAGAACCTTACCAGGTCTTGACATACCATTGACCGTTCTAGAGATAGGATTTTCCCTTCGGGGACAATGGATACAGGTGGTGCATGGTTGTCGTCAGCTCGTGTCGTGAGATGTTGGGTTAAGTCCCGCAACGAGCGCAACCCTTATCTTTAGTAGCCAGCATTTAAGGTGGGCACTCTAGAGAGACTGCCAGGGATAACCTGGA
>MG|4|V67|F|10|90.27|Firmicutes|Bacilli|Bacillales|Planococcaceae|Planococcus|plakortidis|
GGTTTAATTCGAAGCTACGCGAAGAACCTTACCTGGGCTTGACATCCCGCTGACCGTCTTGGAAACAAGATTTTCCCTTCGGGGACAGCGGTGACAGGTGGTGCATGGTTGTCGTCAGCTCGTGTCGTGAGATGTTCGGTTAAGTCCGATAACGAGCGCAACCCTTATCTTTAATTGCTAACATTCAGTTGAGAACCTTAAAGATACTGCCGGTGACAAACCGGA
>MG|4|V67|F|30|95.11|Firmicutes|Bacilli|Bacillales|Planococcaceae|Kurthia|gibsonii|
GGTTTAATTCGAAGCAACGCGAAGAACCTTACCAGGTCTTGACATACCATTGACCGTTCTAGAGATAGGATTTTCCCTTCGGGGACAATGGATACAGGTGGTGCATGGTTGTCGTCAGCTCGTGTCGTGAGATGTTGGGTTAAGTCCCGCAACGAGCGCAACCCTTGTTACTAGTTGCCAGCATTTAGTTGGGCACTCTAGTGAGACTGCCGGTGACAAACCGGA
>MG|4|V67|F|35|92.02|Firmicutes|Bacilli|Bacillales|Planococcaceae|Kurthia|gibsonii|
GGTTTAATTCGAAGCAACGCGAAGAACCTTACCAGGTCTTGACATACCATTGACCGTTCTAGAGATAGGATTTTCCCTTCGGGGACAATGGATACAGGTGGTGCATGGTTGTCGTCAGCTCGTGTCGTGAGATGTTGGGTTAAGTCCCGCAACGAGCGCAACCCTTATCTTCAGTAGCCAGCGGTTTGGCCGGGCACTCTGGAGAGACTGCCAGGGATAACCTGGA
>MG|4|V67|R|18|90.22|Firmicutes|Bacilli|Bacillales|Planococcaceae|Planococcus|plakortidis|
TCCGGTTTGTCACCGGCAGTATCTTTAAGGTTCTCAACTGAATGTTAGCAATTAAAGATAAGGGTTGCGCTCGTTATCGGACTTAACCGAACATCTCACGACACGAGCTGACGACAACCATGCACCACCTGTCACCGCTGTCCCCGAAGGGAAAATCTTGTTTCCAAGACGGTCAGCGGGATGTCAAGCCCAGGTAAGGTTCTTCGCGTAGCTTCGAATTAAACA
>MG|4|V67|F|11|95.56|Firmicutes|Bacilli|Bacillales|Planococcaceae|Kurthia|gibsonii|
GGTTTAATTCGAAGCAACGCGAAGAACCTTACCAGGTCTTGACATACCATTGACCGTTCTAGAGATAGGATTTTCCCTTCGGGGACAATGGATACAGGTGGTGCATGGTTGTCGTCAGCTCGTGTCGTGAGATGTTGGGTTAAGTCCCGCAACGAGCGCAACCCTTATTGTTAGTTGCCATCATTCAGTTGGGCACTCTAGCAAGACTGCCGGTGACAAACCGGA
>MG|4|V67|F|52|90.22|Firmicutes|Bacilli|Bacillales|Planococcaceae|Planococcus|plakortidis|
TGTTTAATTCGAAGCTACGCGAAGAACCTTACCTGGGCTTGACATCCCGCTGACCGTCTTGGAAACAAGATTTTCCCTTCGGGGACAGCGGTGACAGGTGGTGCATGGTTGTCGTCAGCTCGTGTCGTGAGATGTTCGGTTAAGTCCGATAACGAGCGCAACCCTTATCTTTAATTGCTAACATTCAGTTGAGAACCTTAAAGATACTGCCGGTGACAAACCGGA
>MG|4|V67|R|12|90.27|Firmicutes|Bacilli|Bacillales|Planococcaceae|Planococcus|plakortidis|
TCCGGTTTGTCACCGGCAGTATCTTTAAGGTTCTCAACTGAATGTTAGCAATTAAAGATAAGGGTTGCGCTCGTTATCGGACTTAACCGAACATCTCACGACACGAGCTGACGACAACCATGCACCACCTGTCACCGCTGTCCCCGAAGGGAAAATCTTGTTTCCAAGACGGTCAGCGGGATGTCAAGCCCAGGTAAGGTTCTTCGCGTAGCTTCGAATTAAACC
>MG|4|V67|F|16|94.29|Firmicutes|Bacilli|Lactobacillales|Aerococcaceae|Aerococcus|sp.|
GGTTTAATTCGAAGCAACGCGAAGAACCTTACCAAGTCTTGACATCCTTTGACCACCCTAGAGATAGGGCTTTCCCTTCGGGGACAAAGTGACAGGTGGTGCATGGTTGTCGTCAGCTCGTGTCGTGAGATGTTGGGTTAAGTCCCGCAACGAGCGCAACCCCTATCTTCAGTAGCCAGCGGTTCGGCCGGGCACTCTGGAGAGACTGCCAGGGATAACCTGGA
>MG|4|V67|F|11|93.3|Firmicutes|Bacilli|Lactobacillales|Aerococcaceae|Facklamia|hominis|
GGTTTAATTCGAAGCAACGCGAAGAACCTTACCAGGTCTTGACATCTCTTGCATAGCCTAGAGATAGGTGAAACCCTTCGGGGCAAGAAGACAGGTGGTGCATGGTTGTCGTCAGCTCGTGTCGTGAGATGTTGGGTTAAGTCCCGCAACGAGCGCAACCCCTATCTTCAGTAGCCAGCGGTTCGGCCGGGCACTCTGGAGAGACTGCCAGGGATAACCTGGA
>MG|4|V67|F|22|96.85|Firmicutes|Bacilli|Lactobacillales|Aerococcaceae|Abiotrophia|sp.|
GGTTTAATTCGAAGCAACGCGAAGAACCTTACCAGGTCTTGACATCCCCTGCATAGCCTAGAGATAGGTGAAGTCCTTCGGGACAGGGAGACAGGTGGTGCATGGTTGTCGTCAGCTCGTGTCGTGAGATGTTGGGTTAAGTCCCGCAACGAGCGCAACCCCTATAATTAGTTGCCAGCATTTAGTTGGGGACTCTAGTTAGACTGCCGGTGACAAACCGGA
>MG|4|V67|F|10|95.24|Firmicutes|Bacilli|Lactobacillales|Aerococcaceae|Aerococcus|viridans|
GGTTTAATTCGAAGCAACGCGAAGAACCTTACCAAGTCTTGACATCCTTTGACCACCCTAGAGATAGGGCTTTCCCTTCGGGGACAAAGTGACAGGTGGTGCATGGTTGTCGTCAGCTCGTGTCGTGAGATGTTGGGTTAAGTCCCGCAACGAGCGCAACCCTTATCTTCAGTAGCCAGCATTTAAGGTGGGCACTCTGGAGAGACTGCCAGGGATAACCTGGA
>MG|4|V67|F|14|90.58|Firmicutes|Bacilli|Lactobacillales|Aerococcaceae|Facklamia|hominis|
GGTTTAATTCGAAGCAACGCGAAGAACCTTACCAGGTCTTGACATCTCTTGCATAGCCTAGAGATAGGTGAAACCCTTCGGGGCAAGAAGACAGGTGGTGCATGGTTGTCGTCAGCTCGTGTCGTGAGATGTTGGGTTAAGTCCCGCAACGAGCGCAACCCCCGTCGCATGTTGCCAGCGGTTCGGCCGGGCACCCATGCGAGACCGCCGGCGTCAAGCCGGA
>MG|4|V67|F|19|94.29|Firmicutes|Bacilli|Lactobacillales|Aerococcaceae|Facklamia|hominis|
GGTTTAATTCGAAGCAACGCGAAGAACCTTACCAGGTCTTGACATCTCTTGCATAGCCTAGAGATAGGTGAAACCCTTCGGGGCAAGAAGACAGGTGGTGCATGGTTGTCGTCAGCTCGTGTCGTGAGATGTTGGGTTAAGTCCCGCAACGAGCGCAACCCTTGTCCTTAGTAGCCAGCACGTGATGGTGGGCACTCTAGGGAGACTGCCAGGGTGAACCTGGA
>MG|4|V67|F|53|96.85|Firmicutes|Bacilli|Lactobacillales|Aerococcaceae|Abiotrophia|sp.|
GGTTTAATTCGAAGCAACGCGAAGAACCTTACCAGGTCTTGACATCCCCTGCATAGCCTAGAGATAGGTGAAGTCCTTCGGGACAGGGAGACAGGTGGTGCATGGTTGTCGTCAGCTCGTGTCGTGAGATGTTGGGTTAAGTCCCGCAACGAGCGCAACCCCTATAATTAGTTGCCAGCATTCAGTTGGGGACTCTAGTTAGACTGCCGGTGACAAACCGGA
>MG|4|V67|F|41|95.83|Firmicutes|Bacilli|Lactobacillales|Aerococcaceae|Facklamia|hominis|
GGTTTAATTCGAAGCAACGCGAAGAACCTTACCAGGTCTTGACATCTCTTGCATAGCCTAGAGATAGGTGAAACCCTTCGGGGCAAGAAGACAGGTGGTGCATGGTTGTCGTCAGCTCGTGTCGTGAGATGTTGGGTTAAGTCCCGCAACGAGCGCAACCCTTGTCGCTAGTTACCATCATTAAGTTGGGGACTCTAGCGAGACTGCCAGTGACAAGCTGGA
>MG|4|V67|F|12|93.81|Firmicutes|Bacilli|Lactobacillales|Aerococcaceae|Aerococcus|viridans|
GGTTTAATTCGAAGCAACGCGAAGAACCTTACCAAGTCTTGACATCCTTTGACCACCCTAGAGATAGGGCTTTCCCTTCGGGGACAAAGTGACAGGTGGTGCATGGTTGTCGTCAGCTCGTGTCGTGAGATGTTGGGTTAAGTCCCGCAACGAGCGCAACCCCTATCTTCAGTAGCCAGCGGTATGGCCGGGCACTCTGGAGAGACTGCCAGGGATAACCTGGA
>MG|4|V67|F|11|96.4|Firmicutes|Bacilli|Lactobacillales|Aerococcaceae|Abiotrophia|sp.|
GGTTTAATTCGAAGCAACGCGAAGAACCTTACCAGGTCTTGACATCCCCTGCATAACCTAGAGATAGGTGAAGTCCTTCGGGACAGGGAGACAGGTGGTGCATGGTTGTCGTCAGCTCGTGTCGTGAGATGTTGGGTTAAGTCCCGCAACGAGCGCAACCCCTATGATTAGTTGCCAGCATTTAGTTGGGGACTCTAGTCAGACTGCCGGTGACAAACCGGA
>MG|4|V67|F|12|91.03|Firmicutes|Bacilli|Lactobacillales|Aerococcaceae|Facklamia|hominis|
GGTTTAATTCGAAGCAACGCGAAGAACCTTACCAGGTCTTGACATCTCTTGCATAGCCTAGAGATAGGTGAAACCCTTCGGGGCAAGAAGACAGGTGGTGCATGGTTGTCGTCAGCTCGTGTCGTGAGATGTTGGGTTAAGTCCCGCAACGAGCGCAACCCTCGTCGCATGTTGCCAGCGGTTCGGCCGGGCACCCATGCGAGACCGCCGGCGTCAAGCCGGA
>MG|4|V67|F|13|97.31|Firmicutes|Bacilli|Lactobacillales|Aerococcaceae|Atopostipes / Marinilactibacillus|psychrotolerans|
GGTTTAATTCGAAGCAACGCGAAGAACCTTACCAGCTCTTGACATCATCTGACCACTCTAGAGATAGAGCTTTCCCTTCGGGGACAGATAGACAGGTGGTGCATGGTTGTCGTCAGCTCGTGTCGTGAGATGTTGGGTTAAGTCCCATAACGAGCGCAACCCTTATTGTTAGTTGCCAGCATTCAGTTGGGCACTCTAGCGAGACTGCCGGTGATAAACCGGA
>MG|4|V67|F|10|95.83|Firmicutes|Bacilli|Lactobacillales|Aerococcaceae|Facklamia|tabacinasalis|
GGTTTAATTCGAAGCAACGCGAAGAACCTTACCAGGTCTTGACATCTCTTGCATAGCCTAGAGATAGGTGAAACCCTTCGGGGCAAGAAGACAGGTGGTGCATGGTTGTCGTCAGCTCGTGTCGTGAGATGTTGGGTTAAGTCCCGTAACGAGCGCAACCCTTGTCGCTAGTTACCATCATTAAGTTGGGGACTCTAGCGAGACTGCCAGTGACAAGCTGGA
>MG|4|V67|F|10|96.4|Firmicutes|Bacilli|Lactobacillales|Aerococcaceae|Facklamia|sourekii|
GGTTTAATTCGAAGCAACGCGAAGAACCTTACCAGGTCTTGACATCCCCTGCATAGCCTAGAGATAGGTGAAGTCCTTCGGGACAGGGAGACAGGTGGTGCATGGTTGTCGTCAGCTCGTGTCGTGAGATGTTGGGTTAAGTCCCGCAACGAGCGCAACCCCTATGATTAGTTGCCAGCATTTAGTTGGGGACTCTAGTCAGACTGCCGGTGACAAACCGGA
>MG|4|V67|F|17|94.74|Firmicutes|Bacilli|Lactobacillales|Aerococcaceae|Facklamia|hominis|
GGTTTAATTCGAAGCAACGCGAAGAACCTTACCAGGTCTTGACATCTCTTGCATAGCCTAGAGATAGGTGAAACCCTTCGGGGCAAGAAGACAGGTGGTGCATGGTTGTCGTCAGCTCGTGTCGTGAGATGTTGGGTTAAGTCCCGCAACGAGCGCAACCCTTATCTTCAGTAGCCAGCATTTAAGGTGGGCACTCTGGAGAGACTGCCAGGGATAACCTGGA
>MG|4|V67|F|17|96.86|Firmicutes|Bacilli|Lactobacillales|Aerococcaceae|Facklamia|tabacinasalis|
GGTTTAATTCGAAGCAACGCGAAGAACCTTACCAGGTCTTGACATCTCTTGCATAGCCTAGAGATAGGTGAAACCCTTCGGGGCAAGAAGACAGGTGGTGCATGGTTGTCGTCAGCTCGTGTCGTGAGATGTTGGGTTAAGTCCCGCAACGAGCGCAACCCCTGTCGTTAGTTGCCAGCATTCAGTTGGGGACTCTAACGAGACTGCCAGTGACAAACTGGAG
>MG|4|V67|F|13|91.52|Firmicutes|Bacilli|Lactobacillales|Aerococcaceae|Aerococcus|urinaehominis|
GGTTTAATTCGAAGCAACGCGAAGAACCTTACCAAGTCTTGACATCCTTTGACCACCCTAGAGATAGGGCTTTCCCTTCGGGGACAAAGTGACAGGTGGTGCATGGTTGTCGTCAGCTCGTGTCGTGAGATGTTGGGTTAAGTCCCGCAACGAGCGCAACCCTCGTCGCATGTTGCCAGCGGTTCGGCCGGGCACCCATGCGAGACCGCCGGCGTCAAGCCGGA
>MG|4|V67|R|12|94.29|Firmicutes|Bacilli|Lactobacillales|Aerococcaceae|Facklamia|hominis|
TCCAGGTTCACCCTGGCAGTCTCCCTAGAGTGCCCACCATCACGTGCTGGCTACTAAGGACAAGGGTTGCGCTCGTTGCGGGACTTAACCCAACATCTCACGACACGAGCTGACGACAACCATGCACCACCTGTCTTCTTGCCCCGAAGGGTTTCACCTATCTCTAGGCTATGCAAGAGATGTCAAGACCTGGTAAGGTTCTTCGCGTTGCTTCGAATTAAACC
>MG|4|V67|F|12|92.24|Firmicutes|Bacilli|Lactobacillales|Aerococcaceae|Facklamia|hominis|
GGTTTAATTCGAAGCAACGCGAAGAACCTTACCAGGTCTTGACATCTCTTGCATAGCCTAGAGATAGGTGAAACCCTTCGGGGCAAGAAGACAGGTGGTGCATGGTTGTCGTCAGCTCGTGTCGTGAGATGTTGGGTTAAGTCCCGCAACGAGCGCAACCCTTACCTTCAGTAACCAGCACGTAATGGTGGGGACTCTGGAGGGACTGCCAGGGACAACCTGGA
>MG|4|V67|F|25|96.88|Firmicutes|Bacilli|Lactobacillales|Aerococcaceae|Aerococcus|sp.|
GGTTTAATTCGAAGCAACGCGAAGAACCTTACCAAGTCTTGACATCCTTTGACCACCCTAGAGATAGGGCTTTCCCTTCGGGGACAAAGTGACAGGTGGTGCATGGTTGTCGTCAGCTCGTGTCGTGAGATGTTGGGTTAAGTCCCGCAACGAGCGCAACCCCTGTCGTTAGTTGCCAGCATTCAGTTGGGGACTCTAACGAGACTGCCAGTGACAAACTGGAG
>MG|4|V67|F|14|90.35|Firmicutes|Bacilli|Lactobacillales|Carnobacteriaceae|Trichococcus|collinsii|
GGTTTAATTCGAAGCAACGCGAAGAACCTTACCAGGTCTTGACATCCTTTGACCATCCTAGAGATAGGATTTTCCCTTCGGGGACAAAGTGACAGGTGGTGCATGGTTGTCGTCAGCTCGTGTCGTGAGATGTTGGGTTAAGTCCCGCAACGAGCGCAACCCCCCGTCGCATGTTGCCAGCGGTTCGGCCGGGCACCCATGCGAGACCGCCGGCGTCAAGCCGGA
>MG|4|V67|F|11|93.84|Firmicutes|Bacilli|Lactobacillales|Carnobacteriaceae|Granulicatella|adiacens|
GGTTTAATTCGAAGCAACGCGAAGAACCTTACCAAGTCTTGACATCCTTTGACCACCCTAGAGATAGGGCTTTCCCTTCGGGGACAAAGTGACAGGTGGTGCATGGTTGTCGTCAGCTCGTGTCGTGAGATGTTGGGTTAAGTCCCGCAACGAGCGCAACCCTTATCTTCAGTAGCCAGCGGTTTGGCCGGGCACTCTGGAGAGACTGCCAGGGATAACCTGGA
>MG|4|V67|F|50|97.76|Firmicutes|Bacilli|Lactobacillales|Carnobacteriaceae|Bacillus / Trichococcus|flocculiformis|
GGTTTAATTCGAAGCAACGCGAAGAACCTTACCAGGTCTTGACATCCCTTGACACTCCTAGAGATAGGACGTTCCCTTCGGGGACAAGGTGACAGGTGGTGCATGGTTGTCGTCAGCTCGTGTCGTGAGATGTTGGGTTAAGTCCCGCAACGAGCGCAACCCCTATTGTTAGTTGCCAGCATTCAGTTGGGCACTCTAATAAGACTGCCGGTGACAAACCGGA
>MG|4|V67|F|38|97.76|Firmicutes|Bacilli|Lactobacillales|Carnobacteriaceae|Bacillus / Jeotgalibaca / Trichococcus|flocculiformis|
GGTTTAATTCGAAGCAACGCGAAGAACCTTACCAGGTCTTGACATCCCTTGACACTCCTAGAGATAGGACGTTCCCTTCGGGGACAAGGTGACAGGTGGTGCATGGTTGTCGTCAGCTCGTGTCGTGAGATGTTGGGTTAAGTCCCGCAACGAGCGCAACCCCTATTGTTAGTTGCCAGCATTTAGTTGGGCACTCTAATGAGACTGCCGGTGACAAACCGGA
>MG|4|V67|F|14|94.04|Firmicutes|Bacilli|Lactobacillales|Carnobacteriaceae|Carnobacterium|viridans|
GGTTTAATTCGAAGCAACGCGAAGAACCTTACCAGGTCTTGACATCCTTTGACCATCCTAGAGATAGGACTTTCCCTTCGGGGACAAAGTGACAGGTGGTGCATGGTTGTCGTCAGCTCGTGTCGTGAGATGTTGGGTTAAGTCCCGCAACGAGCGCAACCCCTATCTTCAGTAGCCAGCGGTTCGGCCGGGCACTCTGGAGAGACTGCCAGGGATAACCTGGA
>MG|4|V67|F|18|96.44|Firmicutes|Bacilli|Lactobacillales|Carnobacteriaceae|Atopostipes|suicloacalis|
GGTTTAATTCGAAGCAACGCGAAGAACCTTACCAGCTCTTGACATCTTCTGCCAACCTGAGAGATCAGGTGTTCCCTTCGGGGACAGAATGACAGGTGGTGCATGGTTGTCGTCAGCTCGTGTCGTGAGATGTTGGGTTAAGTCCCATAACGAGCGCAACCCTTATTGTTAGTTGCCAGCATTCAGTTGGGCACTCTAGCGAGACTGCCGGTGATAAACCGGA
>MG|4|V67|F|26|97.76|Firmicutes|Bacilli|Lactobacillales|Carnobacteriaceae|Bacillus / Trichococcus|flocculiformis|
GGTTTAATTCGAAGCAACGCGAAGAACCTTACCAGGTCTTGACATCCCTTGACACTCCTAGAGATAGGACGTTCCCTTCGGGGACAAGGTGACAGGTGGTGCATGGTTGTCGTCAGCTCGTGTCGTGAGATGTTGGGTTAAGTCCCGCAACGAGCGCAACCCCTATTGTTAGTTGCCAGCATTAAGTTGGGCACTCTAATGAGACTGCCGGTGACAAACCGGA
>MG|4|V67|F|14|90.35|Firmicutes|Bacilli|Lactobacillales|Carnobacteriaceae|Trichococcus|collinsii|
GGTTTAATTCGAAGCAACGCGAAGAACCTTACCAGGTCTTGACATCCTTTGACCATCCTAGAGATAGGATTTTCCCTTCGGGGACAAAGTGACAGGTGGTGCATGGTTGTCGTCAGCTCGTGTCGTGAGATGTTGGGTTAAGTCCCGCAACGAGCGCAACCCCCGTCGCATGTTGCCAGCGGTTCGGCCGGGCACCCATGCGAGACCGCCGGCGTCAAGCCGGA
>MG|4|V67|F|18|97.31|Firmicutes|Bacilli|Lactobacillales|Enterococcaceae|Enterococcus / Vagococcus|sp.|
GGTTTAATTCGAAGCAACGCGAAGAACCTTACCAGGTCTTGACATCCTTTGACCGCTCTAGAGATAGAGTCTTCCCTTCGGGGACAAAGTGACAGGTGGTGCATGGTTGTCGTCAGCTCGTGTCGTGAGATGTTGGGTTAAGTCCCGTAACGAGCGCAACCCTTATTGTCAGTTGCCATCATTCAGTTGGGCACTCTGGCGAGACTGCCGGTGATAAACCGGA
>MG|4|V67|F|19|97.31|Firmicutes|Bacilli|Lactobacillales|Enterococcaceae|Bacillus / Enterococcus / Eubacterium / Vibrio|pseudoavium|
GGTTTAATTCGAAGCAACGCGAAGAACCTTACCAGGTCTTGACATCCTTTGACCACTCTAGAGATAGAGCTTCCCCTTCGGGGGCAAAGTGACAGGTGGTGCATGGTTGTCGTCAGCTCGTGTCGTGAGATGTTGGGTTAAGTCCCGCAACGAGCGCAACCCCTGTTGCTAGTTGCCATCATTAAGTTGGGGACTCTAGCGAGACTGCCGGTGACAAGCCGGA
>MG|4|V67|F|16|93.84|Firmicutes|Bacilli|Lactobacillales|Enterococcaceae|Enterococcus|cecorum|
GGTTTAATTCGAAGCAACGCGAAGAACCTTACCAGGTCTTGACATCCTTTGACCATCCTAGAGATAGGATTTTCCCTTCGGGGACAAAGTGACAGGTGGTGCATGGTTGTCGTCAGCTCGTGTCGTGAGATGTTGGGTTAAGTCCCGCAACGAGCGCAACCCTTATCTTCAGTAGCCAGCGGTTTGGCCGGGCACTCTGGAGAGACTGCCAGGGATAACCTGGA
>MG|4|V67|R|39|92.24|Firmicutes|Bacilli|Lactobacillales|Enterococcaceae|Enterococcus|casseliflavus|
TCCGGTTTGTCACCGGCAGTCTCGCCAGAGTGCCCAACTTAATGCTGGCAACTGACAACAAGGGTTGCGCTCGTTGCGGGACTTAACCCAACATCTCACGACACGAGCTGACGACAGCCATGCACCACCTGTCTAGGCTCCTCTCGGCCACGGCGTTTCCGCCGCTTCACCTAGATGTCAAGCCCTGGTAAGGTTCTTCGCGTTGCTTCGAATTAAGCC
>MG|4|V67|F|14|90.82|Firmicutes|Bacilli|Lactobacillales|Enterococcaceae|Enterococcus|casseliflavus|
GGCTTAATTCGAAGCAACGCGAAGAACCTTACCAGGGCTTGACATCTAGGTGAAGCGGCGGAAACGCCGTGGCCGAGAGGAGCCTAGACAGGTGGTGCATGGTTGTCGTCAGCTCGTGTCGTGAGATGTTGGGTTAAGTCCCGCAACGAGCGCAACCCTTATCTTCAGTAGCCAGCATTTAAGGTGGGCACTCTGGAGAGACTGCCAGGGATAACCTGGA
>MG|4|V67|F|10|94.12|Firmicutes|Bacilli|Lactobacillales|Enterococcaceae|Enterococcus|casseliflavus|
GGTTTAATTCGAAGCAACGCGAAGAACCTTACCAGGGCTTGACATCTAGGTGAAGCGGCGGAAACGCCGTGGCCGAGAGGAGCCTAGACAGGTGGTGCATGGCTGTCGTCAGCTCGTGTCGTGAGATGTTGGGTTAAGTCCCGCAACGAGCGCAACCCTTGTTGTCAGTTGCCATCATTCAGTTGGGCACTCTGGCGAGACTGCCGGTGATAAACCGGA
>MG|4|V67|R|29|91.89|Firmicutes|Bacilli|Lactobacillales|Enterococcaceae|Enterococcus|casseliflavus|
TCCGGTTTGTCACCGGCAGTCTCACTAGAGTGCCCAACTAAATGCTGGCAACTAGTAACAAGGGTTGCGCTCGTTGCGGGACTTAACCCAACATCTCACGACACGAGCTGACGACAGCCATGCACCACCTGTCTAGGCTCCTCTCGGCCACGGCGTTTCCGCCGCTTCACCTAGATGTCAAGCCCTGGTAAGGTTCTTCGCGTTGCTTCGAATTAAGCC
>MG|4|V67|R|17|90.73|Firmicutes|Bacilli|Lactobacillales|Enterococcaceae|Enterococcus|casseliflavus|
TCCAGGTTCACCCTGGCAGTCTCCCTAGAGTGCCCACCATCACGTGCTGGCTACTAAGGACAAGGGTTGCGCTCGTTGCGGGACTTAACCCAACATCTCACGACACGAGCTGACGACAGCCATGCACCACCTGTCTAGGCTCCTCTCGGCCACGGCGTTTCCGCCGCTTCACCTAGATGTCAAGCCCTGGTAAGGTTCTTCGCGTTGCTTCGAATTAAACC
>MG|4|V67|F|13|96.41|Firmicutes|Bacilli|Lactobacillales|Enterococcaceae|Enterococcus|faecium|
GGTTTAATTCGAAGCAACGCGAAGAACCTTACCAGGTCTTGACATCCTTTGACCACTCTAGAGATAGAGCTTCCCCTTCGGGGGCAAAGTGACAGGTGGTGCATGGTTGTCGTCAGCTCGTGTCGTGAGATGTTGGGTTAAGTCCCGCAACGAGCGCAACCCCTGTCGTTAGTTGCCAGCATTCAGTTGGGGACTCTAACGAGACTGCCAGTGACAAACTGGA
>MG|4|V67|F|108|92.34|Firmicutes|Bacilli|Lactobacillales|Enterococcaceae|Enterococcus|casseliflavus|
GGCTTAATTCGAAGCAACGCGAAGAACCTTACCAGGGCTTGACATCTAGGTGAAGCGGCGGAAACGCCGTGGCCGAGAGGAGCCTAGACAGGTGGTGCATGGCTGTCGTCAGCTCGTGTCGTGAGATGTTGGGTTAAGTCCCGCAACGAGCGCAACCCTTGTTACTAGTTGCCAGCATTCAGTTGGGCACTCTAGTGAGACTGCCGGTGACAAACCGGA
>MG|4|V67|R|18|92.76|Firmicutes|Bacilli|Lactobacillales|Enterococcaceae|Enterococcus|casseliflavus|
TCCAGCTTGTCACTGGCAGTCTCGCTAGAGTCCCCAACTTAATGATGGTAACTAGCGACAAGGGTTGCGCTCGTTGCGGGACTTAACCCAACATCTCACGACACGAGCTGACGACAACCATGCACCACCTGTCTAGGCTCCTCTCGGCCACGGCGTTTCCGCCGCTTCACCTAGATGTCAAGCCCTGGTAAGGTTCTTCGCGTTGCTTCGAATTAAGCC
>MG|4|V67|F|15|94.81|Firmicutes|Bacilli|Lactobacillales|Enterococcaceae|Enterococcus|cecorum|
GGTTTAATTCGAAGCAACGCGAAGAACCTTACCAGGTCTTGACATACCATTGACCGTTCTAGAGATAGGATTTTCCCTTCGGGGACAATGGATACAGGTGGTGCATGGTTGTCGTCAGCTCGTGTCGTGAGATGTTGGGTTAAGTCCCGCAACGAGCGCAACCCTTGTTGTCAGTTGCCATCATTCAGTTGGGCACTCTGGCGAGACTGCCGGTGATAAACCGGA
>MG|4|V67|F|32|92.76|Firmicutes|Bacilli|Lactobacillales|Enterococcaceae|Enterococcus|casseliflavus|
GGCTTAATTCGAAGCAACGCGAAGAACCTTACCAGGGCTTGACATCTAGGTGAAGCGGCGGAAACGCCGTGGCCGAGAGGAGCCTAGACAGGTGGTGCATGGCTGTCGTCAGCTCGTGTCGTGAGATGTTGGGTTAGTCCCGCAACGAGCGCAACCCTTGTCGCTAGTTACCATCATTAAGTTGGGGACTCTAGCGAGACTGCCAGTGACAAGCTGGA
>MG|4|V67|F|13|91.3|Firmicutes|Bacilli|Lactobacillales|Enterococcaceae|Enterococcus|casseliflavus|
GGCTTAATTCGAAGCAACGCGAAGAACCTTACCAGGGCTTGACATCTAGGTGAAGCGGCGGAAACGCCGTGGCCGAGAGGAGCCTAGACAGGTGGTGCATGGCTGTCGTCAGCTCGTGTCGTGAGATGTTGGGTTAAGTCCCGCAACGAGCGCAACCCTTATCTTTAGTAGCCAGCATTTAAGATGGGCACTCTAGAGAGACTGCCAGGGATAACCTGGA
>MG|4|V67|F|33|91.3|Firmicutes|Bacilli|Lactobacillales|Enterococcaceae|Enterococcus|casseliflavus|
GGCTTAATTCGAAGCAACGCGAAGAACCTTACCAGGGCTTGACATCTAGGTGAAGCGGCGGAAACGCCGTGGCCGAGAGGAGCCTAGACAGGTGGTGCATGGCTGTCGTCAGCTCGTGTCGTGAGATGTTGGGTTAAGTCCCGCAACGAGCGCAACCCTTATCTTTAGTAGCCAGCATTTAAGGTGGGCACTCTAGAGAGACTGCCAGGGATAACCTGGA
>MG|4|V67|F|19|96.77|Firmicutes|Bacilli|Lactobacillales|Enterococcaceae|Enterococcus|cecorum|
GGTTTAATTCGAAGCAACGCGAAGAACCTTACCAGGTCTTGACATCCTTTGACCATCCTAGAGATAGGATTTTCCCTTCGGGGACAAAGTGACAGGTGGTGCATGGTTGTCGTCAGCTCGTGTCGTGAGATGTTGGGTTAAGTCCCGCAACGAGCGCAACCCCTGTTGCTAGTTGCCATCATTAAGTTGGGGACTCTAGCGAGACTGCCGGTGACAAGCCGGA
>MG|4|V67|F|29|92.76|Firmicutes|Bacilli|Lactobacillales|Enterococcaceae|Enterococcus|casseliflavus|
GGCTTAATTCGAAGCAACGCGAAGAACCTTACCAGGGCTTGACATCTAGGTGAAGCGGCGGAAACGCCGTGGCCGAGAGGAGCCTAGACAGGTGGTGCATGGTTGTCGTCAGCTCGTGTCGTGAGATGTTGGGTTAAGTCCCGCAACGAGCGCAACCCTTGTCGCTAGTTACCATCATTAAGTTGGGGACTCTAGCGAGACTGCCAGTGACAAGCTGGA
>MG|4|V67|F|30|91.83|Firmicutes|Bacilli|Lactobacillales|Enterococcaceae|Enterococcus|casseliflavus|
GGCTTAATTCGAAGCAACGCGAAGAACCTTACCAGGGCTTGACATCTAGGTGAAGCGGCGGAAACGCCGTGGCCGAGAGGAGCCTAGACAGGTGGTGCATGGCTGTCGTCAGCTCGTGTCGTGAGATGTTGGGTTAAGTCCCGCAACGAGCGCAACCCCTATTTCTAGTTGCCAGCAGTAAGATGGGCACTCTAGAGAGACTGCCGCGGACAACGCGGA
>MG|4|V67|F|21|96.77|Firmicutes|Bacilli|Lactobacillales|Enterococcaceae|Enterococcus|moraviensis|
GGTTTAATTCGAAGCAACGCGAAGAACCTTACCAGGTCTTGACATCCTTTGACCACTCTAGAGATAGAGCTTTCCCTTCGGGGACAAAGTGACAGGTGGTGCATGGTTGTCGTCAGCTCGTGTCGTGAGATGTTGGGTTAAGTCCCGCAACGAGCGCAACCCTTGTCGCTAGTTACCATCATTAAGTTGGGGACTCTAGCGAGACTGCCAGTGACAAGCTGGA
>MG|4|V67|F|11|91.71|Firmicutes|Bacilli|Lactobacillales|Enterococcaceae|Enterococcus|casseliflavus|
GGTTTAATTCGAAGCAACGCGAAGAACCTTACCAGGGCTTGACATCTAGGTGAAGCGGCGGAAACGCCGTGGCCGAGAGGAGCCTAGACAGGTGGTGCATGGCTGTCGTCAGCTCGTGTCGTGAGATGTTGGGTTAAGTCCCGCAACGAGCGCAACCCCTATTTCTAGTTGCCAGCAGTAAGATGGGCACTCTAGAGAGACTGCCGCGGACAACGCGGA
>MG|4|V67|F|19|93.81|Firmicutes|Bacilli|Lactobacillales|Enterococcaceae|Enterococcus|cecorum|
GGTTTAATTCGAAGCAACGCGAAGAACCTTACCAGGTCTTGACATCCTTTGACCATCCTAGAGATAGGATTTTCCCTTCGGGGACAAAGTGACAGGTGGTGCATGGTTGTCGTCAGCTCGTGTCGTGAGATGTTGGGTTAAGTCCCGCAACGAGCGCAACCCCTATCTTCAGTAGCCAGCGGTTCGGCCGGGCACTCTGGAGAGACTGCCAGGGATAACCTGGA
>MG|4|V67|F|20|92.24|Firmicutes|Bacilli|Lactobacillales|Enterococcaceae|Enterococcus|casseliflavus|
GGTTTAATTCGAAGCAACGCGAAGAACCTTACCAGGGCTTGACATCTAGGTGAAGCGGCGGAAACGCCGTGGCCGAGAGGAGCCTAGACAGGTGGTGCATGGCTGTCGTCAGCTCGTGTCGTGAGATGTTGGGTTAAGTCCCGCAACGAGCGCAACCCTTGTTACTAGTTGCCAGCATTCAGTTGGGCACTCTAGTGAGACTGCCGGTGACAAACCGGA
>MG|4|V67|F|10|95.71|Firmicutes|Bacilli|Lactobacillales|Enterococcaceae|Enterococcus|faecium|
GGTTTAATTCGAAGCAACGCGAAGAACCTTACCAGGTCTTGACATCCTTTGACCACTCTAGAGATAGAGCTTCCCCTTCGGGGGCAAAGTGACAGGTGGTGCATGGTTGTCGTCAGCTCGTGTCGTGAGATGTTGGGTTAAGTCCCGCAACGAGCGCAACCCTTATCTTCAGTAGCCAGCGGTTCGGCCGGGCACTCTGGAGAGACTGCCAGGGATAACCTGGA
>MG|4|V67|R|14|91.3|Firmicutes|Bacilli|Lactobacillales|Enterococcaceae|Enterococcus|casseliflavus|
TCCAGGTTATCCCTGGCAGTCTCTCCAGAGTGCCCACCTTAAATGCTGGCTACTGAAGATAAGGGTTGCGCTCGTTGCGGGACTTAACCCAACATCTCACGACACGAGCTGACGACAGCCATGCACCACCTGTCTAGGCTCCTCTCGGCCACGGCGTTTCCGCCGCTTCACCTAGATGTCAAGCCCTGGTAAGGTTCTTCGCGTTGCTTCGAATTAAGCC
>MG|4|V67|R|21|94.2|Firmicutes|Bacilli|Lactobacillales|Enterococcaceae|Enterococcus|casseliflavus|
TCCGCATTGTCTGCGGCAGTCTCGCTAGAGTGCCCAACTGAATGATGGCAACTAACAATAAGGGTTGCGCTCGTTGCGGGACTTAACCCAACATCTCACGACACGAGCTGACGACAGCCATGCACCACCTGTCTAGGCTCCTCTCGGCCACGGCGTTTCCGCCGCTTCACCTAGATGTCAAGCCCTGGTAAGGTTCTTCGCGTTGCTTCGAATTAAGCC
>MG|4|V67|F|15|90.38|Firmicutes|Bacilli|Lactobacillales|Enterococcaceae|Enterococcus|casseliflavus|
GGCTTAATTCGAAGCAACGCGAAGAACCTTACCAGGGCTTGACATCTAGGTGAAGCGGCGGAAACGCCGTGGCCGAGAGGAGCCTAGACAGGTGGTGCATGGTTGTCGTCAGCTCGTGTCGTGAGATGTTGGGTTAAGTCCCGCAACGAGCGCAACCCTTGTCCTTAGTAGCCAGCACGTGATGGTGGGCACTCTAGGGAGACTGCCAGGGTGAACCTGGA
>MG|4|V67|F|14|94.29|Firmicutes|Bacilli|Lactobacillales|Enterococcaceae|Enterococcus|cecorum|
GGTTTAATTCGAAGCAACGCGAAGAACCTTACCAGGTCTTGACATCCTTTGACCATCCTAGAGATAGGATTTTCCCTTCGGGGACAAAGTGACAGGTGGTGCATGGTTGTCGTCAGCTCGTGTCGTGAGATGTTGGGTTAAGTCCCGCAACGAGCGCAACCCCTATCTTCAGTAGCCAGCGGTTCAGCCGGGCACTCTGGAGAGACTGCCAGGGATAACCTGGA
>MG|4|V67|F|10|91.44|Firmicutes|Bacilli|Lactobacillales|Enterococcaceae|Enterococcus|casseliflavus|
GGCTTAATTCGAAGCAACGCGAAGAACCTTACCAGGGCTTGACATCTAGGTGAAGCGGCGGAAACGCCGTGGCCGAGAGGAGCCTAGACAGGTGGTGCATGGTCGTCGTCAGCTCGTGTCGTGAGATGTTGGGTTAAGTCCCGCAACGAGCGCAACCCTTGTTACTAGTTGCCAGCATTCAGTTGGGCACTCTAGTGAGACTGCCGGTGACAAACCGGA
>MG|4|V67|F|97|95.61|Firmicutes|Bacilli|Lactobacillales|Enterococcaceae|Enterococcus|casseliflavus|
GGCTTAATTCGAAGCAACGCGAAGAACCTTACCAGGGCTTGACATCTAGGTGAAGCGGCGGAAACGCCGTGGCCGAGAGGAGCCTAGACAGGTGGTGCATGGCTGTCGTCAGCTCGTGTCGTGAGATGTTGGGTTAAGTCCCGCAACGAGCGCAACCCCTGTCGTTAGTTGCCAGCATTCAGTTGGGGACTCTAACGAGACTGCCAGTGACAAACTGGAG
>MG|4|V67|F|11|92.66|Firmicutes|Bacilli|Lactobacillales|Enterococcaceae|Enterococcus|casseliflavus|
GGTTTAATTCGAAGCTACGCGAAGAACCTTACCAGGGCTTGACATCTAGGTGAAGCGGCGGAAACGCCGTGGCCGAGAGGAGCCTAGACAGGTGGTGCATGGCTGTCGTCAGCTCGTGTCGTGAGATGTTGGGTTAAGTCCCGCAACGAGCGCAACCCTTGTCGCTAGTTACCATCATTAAGTTGGGGACTCTAGCGAGACTGCCAGTGACAAGCTGGA
>MG|4|V67|F|11|95.71|Firmicutes|Bacilli|Lactobacillales|Enterococcaceae|Enterococcus|cecorum|
GGTTTAATTCGAAGCAACGCGAAGAACCTTACCAGGTCTTGACATCCTTTGACCATCCTAGAGATAGGACTTTCCCTTCGGGGACAAAGTGACAGGTGGTGCATGGTTGTCGTCAGCTCGTGTCGTGAGATGTTGGGTTAAGTCCCGCAACGAGCGCAACCCTTATCTTCAGTAGCCAGCATTTAAGGTGGGCACTCTGGAGAGACTGCCAGGGATAACCTGGA
>MG|4|V67|F|21|94.5|Firmicutes|Bacilli|Lactobacillales|Enterococcaceae|Enterococcus|casseliflavus|
GGTTTAATTCGAAGCAACGCGAAGAACCTTACCAGGGCTTGACATCTAGGTGAAGCGGCGGAAACGCCGTGGCCGAGAGGAGCCTAGACAGGTGGTGCATGGCTGTCGTCAGCTCGTGTCGTGAGATGTTGGGTTAAGTCCCGCAACGAGCGCAACCCCTGTTGCTAGTTGCCATCATTAAGTTGGGGACTCTAGCGAGACTGCCGGTGACAAGCCGGA
>MG|4|V67|R|42|91.78|Firmicutes|Bacilli|Lactobacillales|Enterococcaceae|Enterococcus|casseliflavus|
TCCGGTTTGTCACCGGCAGTCTCATTAGAGTGCCCAACTTAATGCTGGCAACTAATAACAAGGGTTGCGCTCGTTGCGGGACTTAACCCAACATCTCACGACACGAGCTGACGACAGCCATGCACCACCTGTCTAGGCTCCTCTCGGCCACGGCGTTTCCGCCGCTTCACCTAGATGTCAAGCCCTGGTAAGGTTCTTCGCGTTGCTTCGAATTAAGCC
>MG|4|V67|F|11|97.76|Firmicutes|Bacilli|Lactobacillales|Enterococcaceae|Bacillus / Enterococcus / Eubacterium / Lactobacillus / Leuconostoc / Vibrio|sp.|
GGTTTAATTCGAAGCAACGCGAAGAACCTTACCAGGTCTTGACATCCTTTGACCACTCTAGAGATAGAGCTTCCCCTTCGGGGGCAAAGTGACAGGTGGTGCATGGTTGTCGTCAGCTCGTGTCGTGAGATGTTGGGTTAAGTCCCGCAACGAGCGCAACCCTTGTTGTCAGTTGCCATCATTCAGTTGGGCACTCTGGCGAGACTGCCGGTGATAAACCGGA
>MG|4|V67|F|119|90.87|Firmicutes|Bacilli|Lactobacillales|Enterococcaceae|Enterococcus|casseliflavus|
GGCTTAATTCGAAGCAACGCGAAGAACCTTACCAGGGCTTGACATCTAGGTGAAGCGGCGGAAACGCCGTGGCCGAGAGGAGCCTAGACAGGTGGTGCATGGCTGTCGTCAGCTCGTGTCGTGAGATGTTGGGTTAAGTCCCGCAACGAGCGCAACCCTTGTCCTTAGTAGCCAGCACGTGATGGTGGGCACTCTAGGGAGACTGCCAGGGTGAACCTGGA
>MG|4|V67|F|11|93.72|Firmicutes|Bacilli|Lactobacillales|Enterococcaceae|Enterococcus|casseliflavus|
GGCTTAATTCGAAGCAACGCGAAGAACCTTACCAGGGCTTGACATCTAGGTGAAGCGGCGGAAACGCCGTGGCCGAGAGGAGCCTAGACAGGTGGTGCATGGCTGTCGTCAGCTCGTGTCGTGAGATGTTGGGTTAAGTCCCGCAACGAGCGCAACCCTTGTTGTCAGTTGCCATCATTTAGTTGGGCACTCTGGCGAGACTGCCGGTGATAAACCGGA
>MG|4|V67|F|11|91.3|Firmicutes|Bacilli|Lactobacillales|Enterococcaceae|Enterococcus|casseliflavus|
GGCTTAATTCGAAGCAACGCGAAGAACCTTACCAGGGCTTGACATCTAGGTGAAGCGGCGGAAACGCCGTGGCCGAGAGGAGCCTAGACAGGTGGTGCATGGCTGTCGTCAGCTCGTGTCGTGAGATGTTGGGTTAAGTCCCGCAACGAGCGCAACCCTTATCTTCAGTAGCCAGCATTTAGGATGGGCACTCTGGAGAGACTGCCAGGGATAACCTGGA
>MG|4|V67|F|89|94.57|Firmicutes|Bacilli|Lactobacillales|Enterococcaceae|Enterococcus|casseliflavus|
GGCTTAATTCGAAGCAACGCGAAGAACCTTACCAGGGCTTGACATCTAGGTGAAGCGGCGGAAACGCCGTGGCCGAGAGGAGCCTAGACAGGTGGTGCATGGCTGTCGTCAGCTCGTGTCGTGAGATGTTGGGTTAAGTCCCGCAACGAGCGCAACCCCTGTTGCTAGTTGCCATCATTAAGTTGGGGACTCTAGCGAGACTGCCGGTGACAAGCCGGA
>MG|4|V67|F|10|94.12|Firmicutes|Bacilli|Lactobacillales|Enterococcaceae|Enterococcus|casseliflavus|
GGCTTAATTCGAAGCAACGCGAAGAACCTTACCAGGGCTTGACATCTAGGTGAAGCGGCGGAAACGCCGTGGCCGAGAGGAGCCTAGACAGGTGGTGCATGGTTGTCGTCAGCTCGTGTCGTGAGATGTTGGGTTAAGTCCCGCAACGAGCGCAACCCCTGTTGCTAGTTGCCATCATTAAGTTGGGGACTCTAGCGAGACTGCCGGTGACAAGCCGGA
>MG|4|V67|F|13|95.12|Firmicutes|Bacilli|Lactobacillales|Enterococcaceae|Enterococcus|casseliflavus|
GGCTTAATTCGAAGCAACGCGAAGAACCTTACCAGGGCTTGACATCTAGGTGAAGCGGCGGAAACGCCGTGGCCGAGAGGAGCCTAGACAGGTGGTGCATGGTTGTCGTCAGCTCGTGTCGTGAGATGTTGGGTTAAGTCCCGCAACGAGCGCAACCCCTGTCGTTAGTTGCCAGCATTCAGTTGGGGACTCTAACGAGACTGCCAGTGACAAACTGGAG
>MG|4|V67|R|37|93.12|Firmicutes|Bacilli|Lactobacillales|Enterococcaceae|Enterococcus|casseliflavus|
TCCAGCTTGTCACTGGCAGTCTCGCTAGAGTCCCCAACTTAATGATGGTAACTAGCGACAAGGGTTGCGCTCGTTGCGGGACTTAACCCAACATCTCACGACACGAGCTGACGACAGCCATGCACCACCTGTCTAGGCTCCTCTCGGCCACGGCGTTTCCGCCGCTTCACCTAGATGTCAAGCCCTGGTAAGGTTCTTCGCGTTGCTTCGAATTAAACC
>MG|4|V67|F|58|94.2|Firmicutes|Bacilli|Lactobacillales|Enterococcaceae|Enterococcus|casseliflavus|
GGCTTAATTCGAAGCAACGCGAAGAACCTTACCAGGGCTTGACATCTAGGTGAAGCGGCGGAAACGCCGTGGCCGAGAGGAGCCTAGACAGGTGGTGCATGGCTGTCGTCAGCTCGTGTCGTGAGATGTTGGGTTAAGTCCCGCAACGAGCGCAACCCTTGTTGTCAGTTGCCATCATTCAGTTGGGCACTCTGGCGAGACTGCCGGTGATAAACCGGA
>MG|4|V67|F|24|91.18|Firmicutes|Bacilli|Lactobacillales|Enterococcaceae|Enterococcus|casseliflavus|
GGTTTAATTCGAAGCAACGCGAAGAACCTTACCAGGGCTTGACATCTAGGTGAAGCGGCGGAAACGCCGTGGCCGAGAGGAGCCTAGACAGGTGGTGCATGGCTGTCGTCAGCTCGTGTCGTGAGATGTTGGGTTAAGTCCCGCAACGAGCGCAACCCTTATCTTCAGTAGCCAGCATTTAAGGTGGGCACTCTGGAGAGACTGCCAGGGATAACCTGGA
>MG|4|V67|F|37|94.79|Firmicutes|Bacilli|Lactobacillales|Enterococcaceae|Enterococcus|cecorum|
GGTTTAATTCGAAGCAACGCGAAGAACCTTACCAGGTCTTGACATCCTTTGACCATCCTAGAGATAGGATTTTCCCTTCGGGGACAAAGTGACAGGTGGTGCATGGTTGTCGTCAGCTCGTGTCGTGAGATGTTGGGTTAAGTCCCGCAACGAGCGCAACCCTTGTCCTTAGTAGCCAGCACGTGATGGTGGGCACTCTAGGGAGACTGCCAGGGTGAACCTGGA
>MG|4|V67|R|10|93.72|Firmicutes|Bacilli|Lactobacillales|Enterococcaceae|Enterococcus|casseliflavus|
TCCGGTTTATCACCGGCAGTCTCGCCAGAGTGCCCACCTGAATGATGGCAACTGACAACAAGGGTTGCGCTCGTTGCGGGACTTAACCCAACATCTCACGACACGAGCTGACGACAGCCATGCACCACCTGTCTAGGCTCCTCTCGGCCACGGCGTTTCCGCCGCTTCACCTAGATGTCAAGCCCTGGTAAGGTTCTTCGCGTTGCTTCGAATTAAGCC
>MG|4|V67|F|17|96.41|Firmicutes|Bacilli|Lactobacillales|Enterococcaceae|Enterococcus|sp.|
GGTTTAATTCGAAGCAACGCGAAGAACCTTACCAAGTCTTGACATCCTTTGACCACCCTAGAGATAGGGCTTTCCCTTCGGGGACAAAGTGACAGGTGGTGCATGGTTGTCGTCAGCTCGTGTCGTGAGATGTTGGGTTAAGTCCCGCAACGAGCGCAACCCCTGTTGCTAGTTGCCATCATTAAGTTGGGGACTCTAGCGAGACTGCCGGTGACAAGCCGGA
>MG|4|V67|F|11|92.76|Firmicutes|Bacilli|Lactobacillales|Enterococcaceae|Enterococcus|casseliflavus|
GGCTTAATTCGAAGCAACGCGAAGAACCTTACCAGGGCTTGACATCTAGGTGAAGCGGCGGAAACGCCGTGGCCGAGAGGAGCCTAGACAGGTGGTGCATGGCTGTCGTCAGCTCGTGTCGTGAGATGTTGGGTTAAGTCCCGCAACGAGCGCAACCCTCGTCGCTAGTTACCATCATTAAGTTGGGGACTCTAGCGAGACTGCCAGTGACAAGCTGGA
>MG|4|V67|F|11|99.08|Firmicutes|Bacilli|Lactobacillales|Enterococcaceae|Enterococcus / Vagococcus|Enterococcus alcedinis / Enterococcus plantarum / Enterococcus quebecensis / Enterococcus rivorum / Enterococcus termitis / Vagococcus carniphilus / Vagococcus fluvialis / Vagococcus lutrae|
GGTTTAATTCGAAGCAACGCGAAGAACCTTACCAGGTCTTGACATCCTTTGACCACTCTAGAGATAGAGCTTTCCCTTCGGGGACAAAGTGACAGGTGGTGCATGGTTGTCGTCAGCTCGTGTCGTGAGATGTTGGGTTAAGTCCCGCAACGAGCGCAACCCTTATTGTTAGTTGCCATCATTCAGTTGGGCACTCTAGCGAGACTGCCGCAGACAATGCGGA
>MG|4|V67|R|45|95.61|Firmicutes|Bacilli|Lactobacillales|Enterococcaceae|Enterococcus|casseliflavus|
TCCAGTTTGTCACTGGCAGTCTCGTTAGAGTCCCCAACTGAATGCTGGCAACTAACGACAGGGGTTGCGCTCGTTGCGGGACTTAACCCAACATCTCACGACACGAGCTGACGACAGCCATGCACCACCTGTCTAGGCTCCTCTCGGCCACGGCGTTTCCGCCGCTTCACCTAGATGTCAAGCCCTGGTAAGGTTCTTCGCGTTGCTTCGAATTAAGCC
>MG|4|V67|F|13|95.12|Firmicutes|Bacilli|Lactobacillales|Enterococcaceae|Enterococcus|casseliflavus|
GGCTTAATTCGAAGCAACGCGAAGAACCTTACCAGGGCTTGACATCTAGGTGAAGCGGCGGAAACGCCGTGGCCGAGAGGAGCCTAGACAGGTGGTGCATGGCTGTCGTCAGCTCGTGTCGTGAGATGTTGGGTTAGTCCCGCAACGAGCGCAACCCCTGTCGTTAGTTGCCAGCATTCAGTTGGGGACTCTAACGAGACTGCCAGTGACAAACTGGA
>MG|4|V67|F|13|91.11|Firmicutes|Bacilli|Lactobacillales|Enterococcaceae|Enterococcus|faecium|
GGTTTAATTCGAAGCAACGCGAAGAACCTTACCAGGTCTTGACATCCTTTGACCACTCTAGAGATAGAGCTTCCCCTTCGGGGGCAAAGTGACAGGTGGTGCATGGTTGTCGTCAGCTCGTGTCGTGAGATGTTGGGTTAAGTCCCGCAACGAGCGCAACCCCCGTCGCATGTTGCCAGCGGTTCGGCCGGGCACCCATGCGAGACCGCCGGCGTCAAGCCGGA
>MG|4|V67|F|12|94.76|Firmicutes|Bacilli|Lactobacillales|Enterococcaceae|Enterococcus|cecorum|
GGTTTAATTCGAAGCAACGCGAAGAACCTTACCAGGTCTTGACATCCTTTGACCATCCTAGAGATAGGATTTTCCCTTCGGGGACAAAGTGACAGGTGGTGCATGGTTGTCGTCAGCTCGTGTCGTGAGATGTTGGGTTAAGTCCCGCAACGAGCGCAACCCTTGTCCTTAGTAGCCAGCACGTGATGGTGGGCACTCTAGGGAGACTGCAGGGTGAACCTGGA
>MG|4|V67|F|10|98.65|Firmicutes|Bacilli|Lactobacillales|Enterococcaceae|Bacillus / Enterococcus / Eubacterium / Lactobacillus / Leuconostoc / Vibrio|sp.|
GGTTTAATTCGAAGCAACGCGAAGAACCTTACCAGGTCTTGACATCCTTTGACCACTCTAGAGATAGAGCTTCCCCTTCGGGGGCAAAGTGACAGGTGGTGCATGGTTGTCGTCAGCTCGTGTCGTGAGATGTTGGGTTAAGTCCCGCAACGAGCGCAACCCTTATTGTTAGTTGCCATCATTCAGTTGGGCACTCTAGCGAGACTGCCGGTAATAAACCGGA
>MG|4|V67|F|11|93.72|Firmicutes|Bacilli|Lactobacillales|Enterococcaceae|Enterococcus|casseliflavus|
GGCTTAATTCGAAGCAACGCGAAGAACCTTACCAGGGCTTGACATCTAGGTGAAGCGGCGGAAACGCCGTGGCCGAGAGGAGCCTAGACAGGTGGTGCATGGCTGTCGTCAGCTCGTGTCGTGAGATGTTGGGTTAAGTCCCGCAACGAGCGCAACCCTTGTTGTCAGTTGCCATCATTCAGGTGGGCACTCTGGCGAGACTGCCGGTGATAAACCGGA
>MG|4|V67|F|14|94.23|Firmicutes|Bacilli|Lactobacillales|Enterococcaceae|Enterococcus|casseliflavus|
GGCTTAATTCGAAGCAACGCGAAGAACCTTACCAGGGCTTGACATCTAGGTGAAGCGGCGGAAACGCCGTGGCCGAGAGGAGCCTAGACAGGTGGTGCATGGCTGTCGTCAGCTCGTGTCGTGAGATGTTGGGTTAAGTCCCGCAACGAGCGCAACCCTTATTGTTAGTTGCCATCATTCAGTTGGGCACTCTAGCGAGACTGCCGGTAATAAACCGGA
>MG|4|V67|R|25|93.18|Firmicutes|Bacilli|Lactobacillales|Enterococcaceae|Enterococcus|casseliflavus|
TCCGGTTTGTCACCGGCAGTCTCGCCAGAGTGCCCAACTGAATGATGGCAACTGACAACAAGGGTTGCGCTCGTTGCGGGACTTAACCCAACATCTCACGACACGAGCTGACGACAGCCATGCACCACCTGTCTAGGCTCCTCTCGGCCACGGCGTTTCCGCCGCTTCACCTAGATGTCAAGCCCTGGTAAGGTTCTTCGCGTTGCTTCGAATTAAGCCA
>MG|4|V67|R|74|90.87|Firmicutes|Bacilli|Lactobacillales|Enterococcaceae|Enterococcus|casseliflavus|
TCCAGGTTCACCCTGGCAGTCTCCCTAGAGTGCCCACCATCACGTGCTGGCTACTAAGGACAAGGGTTGCGCTCGTTGCGGGACTTAACCCAACATCTCACGACACGAGCTGACGACAGCCATGCACCACCTGTCTAGGCTCCTCTCGGCCACGGCGTTTCCGCCGCTTCACCTAGATGTCAAGCCCTGGTAAGGTTCTTCGCGTTGCTTCGAATTAAGCC
>MG|4|V67|F|11|93.06|Firmicutes|Bacilli|Lactobacillales|Enterococcaceae|Enterococcus|casseliflavus|
GGTTTAATTCGAAGCAACGCGAAGAACCTTACCAGGGCTTGACATCTAGGTGAAGCGGCGGAAACGCCGTGGCCGAGAGGAGCCTAGACAGGTGGTGCATGGCTGTCGTCAGCTCGTGTCGTGAGATGTTGGGTTAAGTCCCGCAACGAGCGCAACCCTTGTTGTCAGTTGCCATCATTCAGTTGGGCACTCTGGCGAGACTGCCGGTGACAAACCGGA
>MG|4|V67|F|35|95.26|Firmicutes|Bacilli|Lactobacillales|Enterococcaceae|Enterococcus|cecorum|
GGTTTAATTCGAAGCAACGCGAAGAACCTTACCAGGTCTTGACATCCTTTGACCATCCTAGAGATAGGATTTTCCCTTCGGGGACAAAGTGACAGGTGGTGCATGGTTGTCGTCAGCTCGTGTCGTGAGATGTTGGGTTAAGTCCCGCAACGAGCGCAACCCTTATCTTCAGTAGCCAGCATTTAAGGTGGGCACTCTGGAGAGACTGCCAGGGATAACCTGGA
>MG|4|V67|F|43|94.2|Firmicutes|Bacilli|Lactobacillales|Enterococcaceae|Enterococcus|casseliflavus|
GGCTTAATTCGAAGCAACGCGAAGAACCTTACCAGGGCTTGACATCTAGGTGAAGCGGCGGAAACGCCGTGGCCGAGAGGAGCCTAGACAGGTGGTGCATGGCTGTCGTCAGCTCGTGTCGTGAGATGTTGGGTTAAGTCCCGCAACGAGCGCAACCCTTATTGTTAGTTGCCATCATTCAGTTGGGCACTCTAGCGAGACTGCCGCAGACAATGCGGA
>MG|4|V67|R|20|94.2|Firmicutes|Bacilli|Lactobacillales|Enterococcaceae|Enterococcus|casseliflavus|
TCCGGTTTATCACCGGCAGTCTCGCCAGAGTGCCCAACTGAATGATGGCAACTGACAACAAGGGTTGCGCTCGTTGCGGGACTTAACCCAACATCTCACGACACGAGCTGACGACAGCCATGCACCACCTGTCTAGGCTCCTCTCGGCCACGGCGTTTCCGCCGCTTCACCTAGATGTCAAGCCCTGGTAAGGTTCTTCGCGTTGCTTCGAATTAAGCC
>MG|4|V67|F|18|91.3|Firmicutes|Bacilli|Lactobacillales|Enterococcaceae|Enterococcus|casseliflavus|
GGCTTAATTCGAAGCAACGCGAAGAACCTTACCAGGGCTTGACATCTAGGTGAAGCGGCGGAAACGCCGTGGCCGAGAGGAGCCTAGACAGGTGGTGCATGGCTGTCGTCAGCTCGTGTCGTGAGATGTTGGGTTAAGTCCCGCAACGAGCGCAACCCTTATCTTCAGTAGCCAGCATTTAGGGTGGGCACTCTGGAGAGACTGCCAGGGATAACCTGGA
>MG|4|V67|F|14|91.89|Firmicutes|Bacilli|Lactobacillales|Enterococcaceae|Enterococcus|casseliflavus|
GGCTTAATTCGAAGCAACGCGAAGAACCTTACCAGGGCTTGACATCTAGGTGAAGCGGCGGAAACGCCGTGGCCGAGAGGAGCCTAGACAGGTGGTGCATGGCTGTCGTCAGCTCGTGTCGTGAGATGTTGGGTTAAGTCCCGCAACGAGCGCAACCCTTGTTACTAGTTGCCAGCATTAAGTTGGGCACTCTAGTGAGACTGCCGGTGACAAACCGGA
>MG|4|V67|R|13|91.89|Firmicutes|Bacilli|Lactobacillales|Enterococcaceae|Enterococcus|casseliflavus|
TCCGGTTTGTCACCGGCAGTCTCACTAGAGTGCCCAACTTAATGCTGGCAACTAGTAACAAGGGTTGCGCTCGTTGCGGGACTTAACCCAACATCTCACGACACGAGCTGACGACAGCCATGCACCACCTGTCTAGGCTCCTCTCGGCCACGGCGTTTCCGCCGCTTCACCTAGATGTCAAGCCCTGGTAAGGTTCTTCGCGTTGCTTCGAATTAAGCC
>MG|4|V67|F|44|96.17|Firmicutes|Bacilli|Lactobacillales|Enterococcaceae|Enterococcus|cecorum|
GGTTTAATTCGAAGCAACGCGAAGAACCTTACCAAGTCTTGACATCCTTTGACCACCCTAGAGATAGGGCTTTCCCTTCGGGGACAAAGTGACAGGTGGTGCATGGTTGTCGTCAGCTCGTGTCGTGAGATGTTGGGTTAAGTCCCGCAACGAGCGCAACCCTTGTCGCTAGTTACCATCATTAAGTTGGGGACTCTAGCGAGACTGCCAGTGACAAGCTGGA
>MG|4|V67|F|13|90.87|Firmicutes|Bacilli|Lactobacillales|Enterococcaceae|Enterococcus|casseliflavus|
GGCTTAATTCGAAGCAACGCGAAGAACCTTACCAGGGCTTGACATCTAGGTGAAGCGGCGGAAACGCCGTGGCCGAGAGGAGCCTAGACAGGTGGTGCATGGCTGTCGTCAGCTCGTGTCGTGAGATGTTGGGTTAAGTCCCGCAACGAGCGCAACCCTTGTCCTTAGTAGCCAGCACGTAATGGTGGGCACTCTAGGGAGACTGCCAGGGTGAACCTGGA
>MG|4|V67|R|13|90.87|Firmicutes|Bacilli|Lactobacillales|Enterococcaceae|Enterococcus|casseliflavus|
TCCAGGTTCACCCTGGCAGTCTCCCTAGAGTGCCCACCATTACGTGCTGGCTACTAAGGACAAGGGTTGCGCTCGTTGCGGGACTTAACCCAACATCTCACGACACGAGCTGACGACAGCCATGCACCACCTGTCTAGGCTCCTCTCGGCCACGGCGTTTCCGCCGCTTCACCTAGATGTCAAGCCCTGGTAAGGTTCTTCGCGTTGCTTCGAATTAAGCC
>MG|4|V67|F|47|96.77|Firmicutes|Bacilli|Lactobacillales|Enterococcaceae|Enterococcus|pseudoavium|
GGTTTAATTCGAAGCAACGCGAAGAACCTTACCAGGTCTTGACATCCTTTGACCACTCTAGAGATAGAGCTTCCCCTTCGGGGGCAAAGTGACAGGTGGTGCATGGTTGTCGTCAGCTCGTGTCGTGAGATGTTGGGTTAAGTCCCGCAACGAGCGCAACCCTTGTCGCTAGTTACCATCATTAAGTTGGGGACTCTAGCGAGACTGCCAGTGACAAGCTGGA
>MG|4|V67|R|12|91.26|Firmicutes|Bacilli|Lactobacillales|Enterococcaceae|Enterococcus|casseliflavus|
TCCAGGTTGTCCCTGGCAGTCTCCTTAGAGTGCCCACCTTAAATGCTGGCTACTAAGGATAAGGGTTGCGCTCGTTGCGGGACTTAACCCAACATCTCACGACACGAGCTGACGACAGCCATGCACCACCTGTCTAGGCTCCTCTCGGCCACGGCGTTTCCGCCGCTTCACCTAGATGTCAAGCCCTGGTAAGGTTCTTCGCGTTGCTTCGAATTAAGCC
>MG|4|V67|F|10|93.72|Firmicutes|Bacilli|Lactobacillales|Enterococcaceae|Enterococcus|casseliflavus|
GGCTTAATTCGAAGCAACGCGAAGAACCTTACCAGGGCTTGACATCTAGGTGAAGCGGCGGAAACGCCGTGGCCGAGAGGAGCCTAGACAGGTGGTGCATGGCTGTCGTCAGCTCGTGTCGTGAGATGTTGGGTTAAGTCCCGCAACGAGCGCAACCCTTATTGTTAGTTGCCATCATTTAGTTGGGCACTCTAGCGAGACTGCCGCAGACAATGCGGA
>MG|4|V67|F|12|96.77|Firmicutes|Bacilli|Lactobacillales|Enterococcaceae|Enterococcus|cecorum|
GGTTTAATTCGAAGCAACGCGAAGAACCTTACCAGGTCTTGACATCCTTTGACCATCCTAGAGATAGGACTTTCCCTTCGGGGACAAAGTGACAGGTGGTGCATGGTTGTCGTCAGCTCGTGTCGTGAGATGTTGGGTTAAGTCCCGCAACGAGCGCAACCCCTGTTGCTAGTTGCCATCATTAAGTTGGGGACTCTAGCGAGACTGCCGGTGACAAGCCGGA
>MG|4|V67|F|24|91.26|Firmicutes|Bacilli|Lactobacillales|Enterococcaceae|Enterococcus|casseliflavus|
GGCTTAATTCGAAGCAACGCGAAGAACCTTACCAGGGCTTGACATCTAGGTGAAGCGGCGGAAACGCCGTGGCCGAGAGGAGCCTAGACAGGTGGTGCATGGCTGTCGTCAGCTCGTGTCGTGAGATGTTGGGTTAAGTCCCGCAACGAGCGCAACCCTTATCCTTAGTAGCCAGCATTTAAGGTGGGCACTCTAAGGAGACTGCCAGGGACAACCTGGA
>MG|4|V67|F|22|96.44|Firmicutes|Bacilli|Lactobacillales|Enterococcaceae|Enterococcus|cecorum|
GGTTTAATTCGAAGCAACGCGAAGAACCTTACCAGGTCTTGACATACCATTGACCGTTCTAGAGATAGGATTTTCCCTTCGGGGACAATGGATACAGGTGGTGCATGGTTGTCGTCAGCTCGTGTCGTGAGATGTTGGGTTAAGTCCCGCAACGAGCGCAACCCTTATTGTTAGTTGCCATCATTCAGTTGGGCACTCTAGCGAGACTGCCGCAGACAATGCGGA
>MG|4|V67|R|42|94.57|Firmicutes|Bacilli|Lactobacillales|Enterococcaceae|Enterococcus|casseliflavus|
TCCGGCTTGTCACCGGCAGTCTCGCTAGAGTCCCCAACTTAATGATGGCAACTAGCAACAGGGGTTGCGCTCGTTGCGGGACTTAACCCAACATCTCACGACACGAGCTGACGACAGCCATGCACCACCTGTCTAGGCTCCTCTCGGCCACGGCGTTTCCGCCGCTTCACCTAGATGTCAAGCCCTGGTAAGGTTCTTCGCGTTGCTTCGAATTAAGCC
>MG|4|V67|F|15|92.13|Firmicutes|Bacilli|Lactobacillales|Enterococcaceae|Enterococcus|casseliflavus|
GGTTTAATTCGAAGCAACGCGAAGAACCTTACCAGGGCTTGACATCTAGGTGAAGCGGCGGAAACGCCGTGGCCGAGAGGAGCCTAGACAGGTGGTGCATGGCTGTCGTCAGCTCGTGTCGTGAGATGTTGGGTTAAGTCCCGCAACGAGCGCAACCCTTGTTGTCAGTTGCCAGCATTAAGTTGGGCACTCTGGCGAGACTGCCGGTGACAAACCGGA
>MG|4|V67|F|70|92.24|Firmicutes|Bacilli|Lactobacillales|Enterococcaceae|Enterococcus|casseliflavus|
GGCTTAATTCGAAGCAACGCGAAGAACCTTACCAGGGCTTGACATCTAGGTGAAGCGGCGGAAACGCCGTGGCCGAGAGGAGCCTAGACAGGTGGTGCATGGCTGTCGTCAGCTCGTGTCGTGAGATGTTGGGTTAAGTCCCGCAACGAGCGCAACCCTTGTTGTCAGTTGCCAGCATTAAGTTGGGCACTCTGGCGAGACTGCCGGTGACAAACCGGA
>MG|4|V67|F|12|92.79|Firmicutes|Bacilli|Lactobacillales|Enterococcaceae|Enterococcus|casseliflavus|
GGCTTAATTCGAAGCAACGCGAAGAACCTTACCAGGGCTTGACATCTAGGTGAAGCGGCGGAAACGCCGTGGCCGAGAGGAGCCTAGACAGGTGGTGCATGGCTGTCGTCAGCTCGTGTCGTGAGATGTTGGGTTAAGTCCCGCAACGAGCGCAACCCCTATTGATAGTTGCCAGCAGTGAGATGGGCACTCTATCGAGACTGCCGCGGACAACGCGGA
>MG|4|V67|F|15|96.67|Firmicutes|Bacilli|Lactobacillales|Enterococcaceae|Enterococcus|faecium|
GGTTTAATTCGAAGCAACGCGAAGAACCTTACCAGGTCTTGACATCCTTTGACCACTCTAGAGATAGAGCTTCCCCTTCGGGGGCAAAGTGACAGGTGGTGCATGGTTGTCGTCAGCTCGTGTCGTGAGATGTTGGGTTAAGTCCCGCAACGAGCGCAACCCTTATCTTCAGTAGCCAGCATTTAAGGTGGGCACTCTGGAGAGACTGCCAGGGATAACCTGGA
>MG|4|V67|F|17|94.74|Firmicutes|Bacilli|Lactobacillales|Enterococcaceae|Enterococcus|cecorum|
GGTTTAATTCGAAGCAACGCGAAGAACCTTACCAGGTCTTGACATCCCTTGACACTCCTAGAGATAGGACGTTCCCTTCGGGGACAAGGTGACAGGTGGTGCATGGTTGTCGTCAGCTCGTGTCGTGAGATGTTGGGTTAAGTCCCGCAACGAGCGCAACCCTTGTCGCTAGTTACCATCATTAAGTTGGGGACTCTAGCGAGACTGCCAGTGACAAGCTGGA
>MG|4|V67|F|11|93.55|Firmicutes|Bacilli|Lactobacillales|Enterococcaceae|Enterococcus|casseliflavus|
GGCTTAATTCGAAGCAACGCGAAGAACCTTACCAGGGCTTGACATCTAGGTGAAGCGGCGGAAACGCCGTGGCCGAGAGGAGCCTAGACAGGTGGTGCATGGCTGTCGTCAGCTCGTGTCGTGAGATGTTGGGTTAAGTCCCGCAACGAGCGCAACCCTTGTCGCTAGTTACCATCATTAAGTTGGGGACTCTAGCGAGACTGCCAGTGACAAGCTGGGA
>MG|4|V67|F|13|96.19|Firmicutes|Bacilli|Lactobacillales|Enterococcaceae|Enterococcus|sp.|
GGTTTAATTCGAAGCAACGCGAAGAACCTTACCAGGTCTTGACATCCTTTGACCACTCTAGAGATAGAGCTTCCCCTTCGGGGGCAAAGTGACAGGTGGTGCATGGTTGTCGTCAGCTCGTGTCGTGAGATGTTGGGTTAAGTCCCGCAACGAGCGCAACCCCTGTTGCCAGTTGCCAGCATTAGGTTGGGGACTCTGGCGAGACTGCCTCTGCAAGGAGGA
>MG|4|V67|R|39|93.17|Firmicutes|Bacilli|Lactobacillales|Enterococcaceae|Enterococcus|casseliflavus|
TCCTCCTTGCAGAGGCAGTCTCGCCAGAGTCCCCAACCTAATGCTGGCAACTGGCAACAGGGGTTGCGCTCGTTGCGGGACTTAACCCAACATCTCACGACACGAGCTGACGACAGCCATGCACCACCTGTCTAGGCTCCTCTCGGCCACGGCGTTTCCGCCGCTTCACCTAGATGTCAAGCCCTGGTAAGGTTCTTCGCGTTGCTTCGAATTAAGCC
>MG|4|V67|F|52|91.3|Firmicutes|Bacilli|Lactobacillales|Enterococcaceae|Enterococcus|casseliflavus|
GGCTTAATTCGAAGCAACGCGAAGAACCTTACCAGGGCTTGACATCTAGGTGAAGCGGCGGAAACGCCGTGGCCGAGAGGAGCCTAGACAGGTGGTGCATGGCTGTCGTCAGCTCGTGTCGTGAGATGTTGGGTTAAGTCCCGCAACGAGCGCAACCCCTATCTTCAGTAGCCAGCGGTTCAGCCGGGCACTCTGGAGAGACTGCCAGGGATAACCTGGA
>MG|4|V67|R|80|92.34|Firmicutes|Bacilli|Lactobacillales|Enterococcaceae|Enterococcus|casseliflavus|
TCCGGTTTGTCACCGGCAGTCTCACTAGAGTGCCCAACTGAATGCTGGCAACTAGTAACAAGGGTTGCGCTCGTTGCGGGACTTAACCCAACATCTCACGACACGAGCTGACGACAGCCATGCACCACCTGTCTAGGCTCCTCTCGGCCACGGCGTTTCCGCCGCTTCACCTAGATGTCAAGCCCTGGTAAGGTTCTTCGCGTTGCTTCGAATTAAGCC
>MG|4|V67|F|22|92.73|Firmicutes|Bacilli|Lactobacillales|Enterococcaceae|Enterococcus|casseliflavus|
GGCTTAATTCGAAGCAACGCGAAGAACCTTACCAGGGCTTGACATCTAGGTGAAGCGGCGGAAACGCCGTGGCCGAGAGGAGCCTAGACAGGTGGTGCATGGCTGTCGTCAGCTCGTGTCGTGAGATGTTGGGTTAAGTCCCGCAACGAGCGCAACCCTTATTGTTAGTTGCCATCATTCAGTTGGGCACTCTAGCAAGACTGCCGGTGACAAACCGGA
>MG|4|V67|F|75|93.12|Firmicutes|Bacilli|Lactobacillales|Enterococcaceae|Enterococcus|casseliflavus|
GGTTTAATTCGAAGCAACGCGAAGAACCTTACCAGGGCTTGACATCTAGGTGAAGCGGCGGAAACGCCGTGGCCGAGAGGAGCCTAGACAGGTGGTGCATGGCTGTCGTCAGCTCGTGTCGTGAGATGTTGGGTTAAGTCCCGCAACGAGCGCAACCCTTGTCGCTAGTTACCATCATTAAGTTGGGGACTCTAGCGAGACTGCCAGTGACAAGCTGGA
>MG|4|V67|R|16|92.73|Firmicutes|Bacilli|Lactobacillales|Enterococcaceae|Enterococcus|casseliflavus|
TCCGGTTTGTCACCGGCAGTCTTGCTAGAGTGCCCAACTGAATGATGGCAACTAACAATAAGGGTTGCGCTCGTTGCGGGACTTAACCCAACATCTCACGACACGAGCTGACGACAGCCATGCACCACCTGTCTAGGCTCCTCTCGGCCACGGCGTTTCCGCCGCTTCACCTAGATGTCAAGCCCTGGTAAGGTTCTTCGCGTTGCTTCGAATTAAGCC
>MG|4|V67|R|158|93.21|Firmicutes|Bacilli|Lactobacillales|Enterococcaceae|Enterococcus|casseliflavus|
TCCAGCTTGTCACTGGCAGTCTCGCTAGAGTCCCCAACTTAATGATGGTAACTAGCGACAAGGGTTGCGCTCGTTGCGGGACTTAACCCAACATCTCACGACACGAGCTGACGACAGCCATGCACCACCTGTCTAGGCTCCTCTCGGCCACGGCGTTTCCGCCGCTTCACCTAGATGTCAAGCCCTGGTAAGGTTCTTCGCGTTGCTTCGAATTAAGCC
>MG|4|V67|F|32|90.73|Firmicutes|Bacilli|Lactobacillales|Enterococcaceae|Enterococcus|casseliflavus|
GGTTTAATTCGAAGCAACGCGAAGAACCTTACCAGGGCTTGACATCTAGGTGAAGCGGCGGAAACGCCGTGGCCGAGAGGAGCCTAGACAGGTGGTGCATGGCTGTCGTCAGCTCGTGTCGTGAGATGTTGGGTTAAGTCCCGCAACGAGCGCAACCCTTGTCCTTAGTAGCCAGCACGTGATGGTGGGCACTCTAGGGAGACTGCCAGGGTGAACCTGGA
>MG|4|V67|F|12|90.87|Firmicutes|Bacilli|Lactobacillales|Enterococcaceae|Enterococcus|casseliflavus|
GGCTTAATTCGAAGCAACGCGAAGAACCTTACCAGGGGCTTGACATCTAGGTGAAGCGGCGGAAACGCCGTGGCCGAGAGGAGCCTAGACAGGTGGTGCATGGCTGTCGTCAGCTCGTGTCGTGAGATGTTGGGTTAAGTCCCGCAACGAGCGCAACCCTTATCTTCAGTAGCCAGCATTTAAGGTGGGCACTCTGGAGAGACTGCCAGGGATAACCTGGA
>MG|4|V67|F|13|94.29|Firmicutes|Bacilli|Lactobacillales|Enterococcaceae|Enterococcus|faecium|
GGTTTAATTCGAAGCAACGCGAAGAACCTTACCAGGTCTTGACATCCTTTGACCACTCTAGAGATAGAGCTTCCCCTTCGGGGGCAAAGTGACAGGTGGTGCATGGTTGTCGTCAGCTCGTGTCGTGAGATGTTGGGTTAAGTCCCGCAACGAGCGCAACCCCTATCTTCAGTAGCCAGCGGTATGGCCGGGCACTCTGGAGAGACTGCCAGGGATAACCTGGA
>MG|4|V67|F|20|90.38|Firmicutes|Bacilli|Lactobacillales|Enterococcaceae|Enterococcus|casseliflavus|
GGCTTAATTCGAAGCAACGCGAAGAACCTTACCAGGGCTTGACATCTAGGTGAAGCGGCGGAAACGCCGTGGCCGAGAGGAGCCTAGACAGGTGGTGCATGGCTGTCGTCAGCTCGTGTCGTGAGATGTTGGGTTAGTCCCGCAACGAGCGCAACCCTTGTCCTTAGTAGCCAGCACGTGATGGTGGGCACTCTAGGGAGACTGCCAGGGTGAACCTGGA
>MG|4|V67|F|68|91.89|Firmicutes|Bacilli|Lactobacillales|Enterococcaceae|Enterococcus|casseliflavus|
GGCTTAATTCGAAGCAACGCGAAGAACCTTACCAGGGCTTGACATCTAGGTGAAGCGGCGGAAACGCCGTGGCCGAGAGGAGCCTAGACAGGTGGTGCATGGCTGTCGTCAGCTCGTGTCGTGAGATGTTGGGTTAAGTCCCGCAACGAGCGCAACCCTTGTTACTAGTTGCCAGCATTTAGTTGGGCACTCTAGTGAGACTGCCGGTGACAAACCGGA
>MG|4|V67|F|314|93.21|Firmicutes|Bacilli|Lactobacillales|Enterococcaceae|Enterococcus|casseliflavus|
GGCTTAATTCGAAGCAACGCGAAGAACCTTACCAGGGCTTGACATCTAGGTGAAGCGGCGGAAACGCCGTGGCCGAGAGGAGCCTAGACAGGTGGTGCATGGCTGTCGTCAGCTCGTGTCGTGAGATGTTGGGTTAAGTCCCGCAACGAGCGCAACCCTTGTCGCTAGTTACCATCATTAAGTTGGGGACTCTAGCGAGACTGCCAGTGACAAGCTGGA
>MG|4|V67|F|67|91.78|Firmicutes|Bacilli|Lactobacillales|Enterococcaceae|Enterococcus|casseliflavus|
GGCTTAATTCGAAGCAACGCGAAGAACCTTACCAGGGCTTGACATCTAGGTGAAGCGGCGGAAACGCCGTGGCCGAGAGGAGCCTAGACAGGTGGTGCATGGCTGTCGTCAGCTCGTGTCGTGAGATGTTGGGTTAAGTCCCGCAACGAGCGCAACCCTTGTTATTAGTTGCCAGCATTAAGTTGGGCACTCTAATGAGACTGCCGGTGACAAACCGGA
>MG|4|V67|F|13|93.15|Firmicutes|Bacilli|Lactobacillales|Enterococcaceae|Enterococcus|faecium|
GGTTTAATTCGAAGCAACGCGAAGAACCTTACCAGGTCTTGACATCCTTTGACCACTCTAGAGATAGAGCTTCCCCTTCGGGGGCAAAGTGACAGGTGGTGCATGGTTGTCGTCAGCTCGTGTCGTGAGATGTTGGGTTAAGTCCCGCAACGAGCGCAACCCTTACCTTCAGTAACCAGCACGTAATGGTGGGGACTCTGGAGGGACTGCCAGGGACAACCTGGA
>MG|4|V67|F|11|96.79|Firmicutes|Bacilli|Lactobacillales|Enterococcaceae|Enterococcus|casseliflavus|
GGTTTAATTCGAAGCAACGCGAAGAACCTTACCAGGTCTTGACATCCTTTGACCACTCTAGAGATAGAGCTTCCCCTTCGGGGGGCAAAGTGACAGGTGGTGCATGGTTGTCGTCAGCTCGTGTCGTGAGATGTTGGGTTAAGTCCCGCAACGAGCGCAACCCTTGTCGCTAGTTACCATCATTAAGTTGGGGACTCTAGCGAGACTGCCAGTGACAAGCTGGA
>MG|4|V67|F|13|92.89|Firmicutes|Bacilli|Lactobacillales|Enterococcaceae|Enterococcus|cecorum|
GGTTTAATTCGAAGCAACGCGAAGAACCTTACCAGGTCTTGACATCCTTTGACCATCCTAGAGATAGGATTTTCCCTTCGGGGACAAAGTGACAGGTGGTGCATGGTTGTCGTCAGCTCGTGTCGTGAGATGTTGGGTTAAGTCCCGCAACGAGCGCAACCCCTATCTTCAGTAGCCAGCGGTATGGCCGGGCACTCTGGAGAGACTGCCAGGGATAACCTGGA
>MG|4|V67|F|20|93.07|Firmicutes|Bacilli|Lactobacillales|Enterococcaceae|Enterococcus|casseliflavus|
GGTTTAATTCGAAGCAACGCGAAGAACCTTACCAGGGCTTGACATCTAGGTGAAGCGGCGGAAACGCCGTGGCCGAGAGGAGCCTAGACAGGTGGTGCATGGCTGTCGTCAGCTCGTGTCGTGAGATGTTGGGTTAAGTCCCGCAACGAGCGCAACCCCTGTTGCCAGTTGCCAGCATTAGGTTGGGGACTCTGGCGAGACTGCCTCTGCAAGGAGGA
>MG|4|V67|F|96|93.17|Firmicutes|Bacilli|Lactobacillales|Enterococcaceae|Enterococcus|casseliflavus|
GGCTTAATTCGAAGCAACGCGAAGAACCTTACCAGGGCTTGACATCTAGGTGAAGCGGCGGAAACGCCGTGGCCGAGAGGAGCCTAGACAGGTGGTGCATGGCTGTCGTCAGCTCGTGTCGTGAGATGTTGGGTTAAGTCCCGCAACGAGCGCAACCCCTGTTGCCAGTTGCCAGCATTAGGTTGGGGACTCTGGCGAGACTGCCTCTGCAAGGAGGA
>MG|4|V67|F|29|91.3|Firmicutes|Bacilli|Lactobacillales|Enterococcaceae|Enterococcus|casseliflavus|
GGCTTAATTCGAAGCAACGCGAAGAACCTTACCAGGGCTTGACATCTAGGTGAAGCGGCGGAAACGCCGTGGCCGAGAGGAGCCTAGACAGGTGGTGCATGGCTGTCGTCAGCTCGTGTCGTGAGATGTTGGGTTAAGTCCCGCAACGAGCGCAACCCTTATCTTTAGTAGCCAGCATTTGAGGTGGGCACTCTAGAGAGACTGCCAGGGATAACCTGGA
>MG|4|V67|F|17|91.78|Firmicutes|Bacilli|Lactobacillales|Enterococcaceae|Enterococcus|casseliflavus|
GGTTTAATTCGAAGCAACGCGAAGAACCTTACCAGGGCTTGACATCTAGGTGAAGCGGCGGAAACGCCGTGGCCGAGAGGAGCCTAGACAGGTGGTGCATGGCTGTCGTCAGCTCGTGTCGTGAGATGTTGGGTTAAGTCCCGCAACGAGCGCAACCCTTGTTACTAGTTGCCAGCATTTAGTTGGGCACTCTAGTGAGACTGCCGGTGACAAACCGGA
>MG|4|V67|F|11|96.21|Firmicutes|Bacilli|Lactobacillales|Enterococcaceae|Enterococcus|cecorum|
GGTTTAATTCGAAGCAACGCGAAGAACCTTACCAGGTCTTGACATCCTTTGACCATCCTAGAGATAGGATTTTCCCTTCGGGGACAAAGTGACAGGTGGTGCATGGTTGTCGTCAGCTCGTGTCGTGAGATGTTGGGTTAAGTCCCGCAACGAGCGCAACCCTTATCTTTAGTAGCCAGCATTTAAGGTGGGCACTCTAGAGAGACTGCCAGGGATAACCTGGA
>MG|4|V67|F|10|91.67|Firmicutes|Bacilli|Lactobacillales|Enterococcaceae|Enterococcus|casseliflavus|
GGTTTAATTCGAAGCAACGCGAAGAACCTTACCAGGGCTTGACATCTAGGTGAAGCGGCGGAAACGCCGTGGCCGAGAGGAGCCTAGACAGGTGGTGCATGGCTGTCGTCAGCTCGTGTCGTGAGATGTTGGGTTAAGTCCCGCAACGAGCGCAACCCTTGTTATTAGTTGCCAGCATTAAGTTGGGCACTCTAATGAGACTGCCGGTGACAAACCGGA
>MG|4|V67|F|17|95.54|Firmicutes|Bacilli|Lactobacillales|Enterococcaceae|Enterococcus|casseliflavus|
GGTTTAATTCGAAGCAACGCGAAGAACCTTACCAGGGCTTGACATCTAGGTGAAGCGGCGGAAACGCCGTGGCCGAGAGGAGCCTAGACAGGTGGTGCATGGCTGTCGTCAGCTCGTGTCGTGAGATGTTGGGTTAAGTCCCGCAACGAGCGCAACCCCTGTCGTTAGTTGCCAGCATTCAGTTGGGGACTCTAACGAGACTGCCAGTGACAAACTGGA
>MG|4|V67|F|43|93.15|Firmicutes|Bacilli|Lactobacillales|Enterococcaceae|Enterococcus|casseliflavus|
GGCTTAATTCGAAGCAACGCGAAGAACCTTACCAGGGCTTGACATCTAGGTGAAGCGGCGGAAACGCCGTGGCCGAGAGGAGCCTAGACAGGTGGTGCATGGCTGTCGTCAGCTCGTGTCGTGAGATGTTGGGTTAAGTCCCGCAACGAGCGCAACCCTTGTTGTCAGTTGCCATCATTCAGTTGGGCACTCTGGCGAGACTGCCGGTGACAAACCGGA
>MG|4|V67|F|89|91.3|Firmicutes|Bacilli|Lactobacillales|Enterococcaceae|Enterococcus|casseliflavus|
GGCTTAATTCGAAGCAACGCGAAGAACCTTACCAGGGCTTGACATCTAGGTGAAGCGGCGGAAACGCCGTGGCCGAGAGGAGCCTAGACAGGTGGTGCATGGCTGTCGTCAGCTCGTGTCGTGAGATGTTGGGTTAAGTCCCGCAACGAGCGCAACCCTTATCTTCAGTAGCCAGCATTTAAGGTGGGCACTCTGGAGAGACTGCCAGGGATAACCTGGA
>MG|4|V67|F|23|94.17|Firmicutes|Bacilli|Lactobacillales|Lactobacillaceae|Lactobacillus|reuteri|
GGTTTAATTCGAAGCAACGCGAAGAACCTTACCTGGTCTTGACATCCCGGTGACCGCAGAGTAATGTCTGCTTTCCTTCGGGACACTGGAGACAGGTGGTGCATGGTTGTCGTCAGCTCGTGTCGTGAGATGTTGGGTTAAGTCCCGCAACGAGCGCAACCCTTGTTACTAGTTGCCAGCATTCAGTTGGGCACTCTAGTGAGACTGCCGGTGACAAACCGGA
>MG|4|V67|F|17|91.86|Firmicutes|Bacilli|Lactobacillales|Lactobacillaceae|Lactobacillus|delbrueckii|
GGTTTAATTCGACGCAACGCGAAGAACCTTACCAGGTCTTGACATCCTGCTAACGAGGTAGAGATACGTTAGGTGCCCTTCGGGGAGAGCAGAGACAGGTGGTGCATGGTTGTCGTCAGCTCGTGTCGTGAGATGTTGGGTTAAGTCCCGCAACGAGCGCAACCCTTGTCGCTAGTTACCATCATTAAGTTGGGGACTCTAGCGAGACTGCCAGTGACAAGCTGGA
>MG|4|V67|F|10|96.67|Firmicutes|Bacilli|Lactobacillales|Lactobacillaceae|Lactobacillus|salivarius|
GGTTTAATTCGAAGCAACGCGAAGAACCTTACCAGGTCTTGACATCCTTTGACCACCTAAGAGATTAGGCTTTCCCTTCGGGGACAAAGTGACAGGTGGTGCATGGCTGTCGTCAGCTCGTGTCGTGAGATGTTGGGTTAAGTCCCGCAACGAGCGCAACCCTTATCTTCAGTAGCCAGCATTTAAGGTGGGCACTCTGGAGAGACTGCCAGGGATAACCTGGA
>MG|4|V67|F|12|94.95|Firmicutes|Bacilli|Lactobacillales|Lactobacillaceae|Lactobacillus|vaginalis|
GGTTTAATTCGAAGCTACGCGAAGAACCTTACCAGGTCTTGACATCTTGCGCTAACCTAAGAGATTAGGCGTTCCCTTCGGGGACGCAATGACAGGTGGTGCATGGTCGTCGTCAGCTCGTGTCGTGAGATGTTGGGTTAAGTCCCGCAACGAGCGCAACCCTTATCCTTAGTAGCCAGCATTTAAGGTGGGCACTCTAAGGAGACTGCCAGGGACAACCTGGA
>MG|4|V67|R|24|91.96|Firmicutes|Bacilli|Lactobacillales|Lactobacillaceae|Lactobacillus|vaginalis|
TCCGGCTTGACGCCGGCGGTCTCGCATGGGTGCCCGGCCGAACCGCTGGCAACATGCGACGGGGGTTGCGCTCGTTGCGGGACTTAACCCAACATCTCACGACACGAGCTGACGACGACCATGCACCACCTGTCATTGCGTCCCCGAAGGGAACGCCTAATCTCTTAGGTTAGCGCAAGATGTCAAGACCTGGTAAGGTTCTTCGCGTAGCTTCGAATTAAACC
>MG|4|V67|F|11|96.17|Firmicutes|Bacilli|Lactobacillales|Lactobacillaceae|Lactobacillus|crispatus|
GGTTTAATTCGAAGCAACGCGAAGAACCTTACCAGGTCTTGACATCTAGTGCCATTTGTAGAGATACAAAGTTCCCTTCGGGGACGCTAAGACAGGTGGTGCATGGCTGTCGTCAGCTCGTGTCGTGAGATGTTGGGTTAAGTCCCGCAACGAGCGCAACCCTTGTTGCCAGTTGCCAGCATTAGGTTGGGGACTCTGGCGAGACTGCCTCTGCAAGGAGGA
>MG|4|V67|F|20|96.77|Firmicutes|Bacilli|Lactobacillales|Lactobacillaceae|Lactobacillus|ingluviei|
GGTTTAATTCGAAGCTACGCGAAGAACCTTACCAGGTCTTGACATCTTGCGCCAACCCTAGAGATAGGGCGTTCCCTTCGGGGACGCAATGACAGGTGGTGCATGGTCGTCGTCAGCTCGTGTCGTGAGATGTTGGGTTAAGTCCCGCAACGAGCGCAACCCTTATTGTTAGTTGCCATCATTCAGTTGGGCACTCTAGCGAGACTGCCGCAGACAATGCGGA
>MG|4|V67|F|36|91.96|Firmicutes|Bacilli|Lactobacillales|Lactobacillaceae|Lactobacillus|vaginalis|
GGTTTAATTCGAAGCTACGCGAAGAACCTTACCAGGTCTTGACATCTTGCGCTAACCTAAGAGATTAGGCGTTCCCTTCGGGGACGCAATGACAGGTGGTGCATGGTCGTCGTCAGCTCGTGTCGTGAGATGTTGGGTTAAGTCCCGCAACGAGCGCAACCCCCGTCGCATGTTGCCAGCGGTTCGGCCGGGCACCCATGCGAGACCGCCGGCGTCAAGCCGGA
>MG|4|V67|F|11|94.79|Firmicutes|Bacilli|Lactobacillales|Lactobacillaceae|Lactobacillus|vaginalis|
GGTTTAATTCGAAGCTACGCGAAGAACCTTACCAGGTCTTGACATCTTGCGCTAACCTAAGAGATTAGGCGTTCCCTTCGGGGACGCAATGACAGGTGGTGCATGGTCGTCGTCAGCTCGTGTCGTGAGATGTTGGGTTAAGTCCCGCAACGAGCGCAACCCTTATCTTCAGTAGCCAGCGGTTCGGCCGGGCACTCTGGAGAGACTGCCAGGGATAACCTGGA
>MG|4|V67|F|36|91.52|Firmicutes|Bacilli|Lactobacillales|Lactobacillaceae|Lactobacillus|ingluviei|
GGTTTAATTCGAAGCTACGCGAAGAACCTTACCAGGTCTTGACATCTTGCGCCAACCCTAGAGATAGGGCGTTCCCTTCGGGGACGCAATGACAGGTGGTGCATGGTCGTCGTCAGCTCGTGTCGTGAGATGTTGGGTTAAGTCCCGCAACGAGCGCAACCCCCGTCGCATGTTGCCAGCGGTTCGGCCGGGCACCCATGCGAGACCGCCGGCGTCAAGCCGGA
>MG|4|V67|F|19|94.31|Firmicutes|Bacilli|Lactobacillales|Lactobacillaceae|Lactobacillus|ingluviei|
GGTTTAATTCGAAGCTACGCGAAGAACCTTACCAGGTCTTGACATCTTGCGCCAACCCTAGAGATAGGGCGTTCCCTTCGGGGACGCAATGACAGGTGGTGCATGGTCGTCGTCAGCTCGTGTCGTGAGATGTTGGGTTAAGTCCCGCAACGAGCGCAACCCTTATCTTCAGTAGCCAGCGGTTCGGCCGGGCACTCTGGAGAGACTGCCAGGGATAACCTGGA
>MG|4|V67|F|12|98.21|Firmicutes|Bacilli|Lactobacillales|Lactobacillaceae|Bacillus / Lactobacillus|aviarius|
GGTTTAATTCGAAGCAACGCGAAGAACCTTACCAGGTCTTGACATCTTTTGACCACCTAAGAGATTAGGTTTTCCCTTCGGGGACAAAATGACAGGTGGTGCATGGCTGTCGTCAGCTCGTGTCGTGAGATGTTGGGTTAAGTCCCGCAACGAGCGCAACCCTTATTGTTAGTTGCCATCATTCAGTTGGGCACTCTAGCAAGACTGCCGGTGACAAACCGGA
>MG|4|V67|F|35|92.27|Firmicutes|Bacilli|Lactobacillales|Lactobacillaceae|Lactobacillus|pontis|
GGTTTAATTCGAAGCTACGCGAAGAACCTTACCAGGTCTTGACATCTTGCGCTAACCTAAGAGATTAGGCGTTCCCTTCGGGGACGCAATGACAGGTGGTGCATGGTCGTCGTCAGCTCGTGTCGTGAGATGTTGGGTTAAGTCCCGCAACGAGCGCAACCCTTACCTTCAGTAACCAGCACGTAATGGTGGGGACTCTGGAGGGACTGCCAGGGACAACCTGGA
>MG|4|V67|F|19|96.86|Firmicutes|Bacilli|Lactobacillales|Lactobacillaceae|Lactobacillus|crispatus|
GGTTTAATTCGAAGCAACGCGAAGAACCTTACCAGGTCTTGACATCTAGTGCCATTTGTAGAGATACAAAGTTCCCTTCGGGGACGCTAAGACAGGTGGTGCATGGCTGTCGTCAGCTCGTGTCGTGAGATGTTGGGTTAAGTCCCGCAACGAGCGCAACCCTTGTTGTCAGTTGCCATCATTCAGTTGGGCACTCTGGCGAGACTGCCGGTGACAAACCGGA
>MG|4|V67|F|13|92.48|Firmicutes|Bacilli|Lactobacillales|Lactobacillaceae|Lactobacillus|reuteri|
GGTTTAATTCGACGCAACGCGAAGAACCTTACCAAGACTTGACATCCTGCTGACCGTCTGAGTAATGTCGGATTTTCCTTCGGGACAGCAGAGACAGGTGGTGCATGGTTGTCGTCAGCTCGTGTCGTGAGATGTTGGGTTAAGTCCCGCAACGAGCGCAACCCTTGTTACTAGTTGCCAGCATTCAGTTGGGCACTCTAGTGAGACTGCCGGTGACAAACCGGA
>MG|4|V67|F|12|92.52|Firmicutes|Bacilli|Lactobacillales|Lactobacillaceae|Lactobacillus|salivarius|
GGTTTAATTCGAAGCAACGCGAAGAACCTTACCAGGTCTTGACATCCTTTGACCACCTAAGAGATTAGGCTTTCCCTTCGGGGACAAAGTGACAGGTGGTGCATGGCTGTCGTCAGCTCGTGTCGTGAGATGTTGGGTTAAGTCCCGCAACGAGCGCAACCCTCGTCGCATGTTGCCAGCGGTTCGGCCGGGCACCCATGCGAGACCGCCGGCGTCAAGCCGGA
>MG|4|V67|F|39|90.78|Firmicutes|Bacilli|Lactobacillales|Lactobacillaceae|Lactobacillus|reuteri|
GGTTTAATTCGAAGCAACGCGAAGAACCTTACCTGGTCTTGACATCCGGATGACCGGCGAGTAATGTCGCCCTCTCTTCGGAGCATCCGAGACAGGTGGTGCATGGTTGTCGTCAGCTCGTGTCGTGAGATGTTGGGTTAAGTCCCGCAACGAGCGCAACCCTTGTCGCTAGTTACCATCATTAAGTTGGGGACTCTAGCGAGACTGCCAGTGACAAGCTGGA
>MG|4|V67|F|14|95.52|Firmicutes|Bacilli|Lactobacillales|Lactobacillaceae|Lactobacillus|reuteri|
GGTTTAATTCGAAGCAACGCGAAGAACCTTACCTGCCCTTGACATCCTTTTGACCGGCGAGTAATGTCGCCTTTCCTTCGGGACAGAAGAGACAGGTGGTGCATGGTTGTCGTCAGCTCGTGTCGTGAGATGTTGGGTTAAGTCCCGCAACGAGCGCAACCCTTGTTACTAGTTGCCAGCATTAAGTTGGGCACTCTAGTGAGACTGCCGGTGACAAACCGGA
>MG|4|V67|R|13|93.24|Firmicutes|Bacilli|Lactobacillales|Lactobacillaceae|Lactobacillus|aviarius|
TCCGGCTTGACGCCGGCGGTCTCGCATGGGTGCCCGGCCGAACCGCTGGCAACATGCGACGGGGGTTGCGCTCGTTGCGGGACTTAACCCAACATCTCACGACACGAGCTGACGACAGCCATGCACCACCTGTCATTTTGTCCCCGAAGGGAAAACCTAATCTCTTAGGTGGTCAAAAGATGTCAAGACCTGGTAAGGTTCTTCGCGTTGCTTCGAATTAAACC
>MG|4|V67|F|42|93.72|Firmicutes|Bacilli|Lactobacillales|Lactobacillaceae|Lactobacillus|reuteri|
GGTTTAATTCGAAGCAACGCGAAGAACCTTACCTGCCCTTGACATCCCGGTGACCGCAGAGTAATGTCTGCTTTCCTTCGGGACACCGGAGACAGGTGGTGCATGGTTGTCGTCAGCTCGTGTCGTGAGATGTTGGGTTAAGTCCCGCAACGAGCGCAACCCTTGTTACTAGTTGCCAGCATTCAGTTGGGCACTCTAGTGAGACTGCCGGTGACAAACCGGA
>MG|4|V67|R|15|91.48|Firmicutes|Bacilli|Lactobacillales|Lactobacillaceae|Lactobacillus|reuteri|
TCCGGTTTGTCACCGGCAGTCTCACTAGAGTGCCCAACTAAATGCTGGCAACTAGTAACAAGGGTTGCGCTCGTTGCGGGACTTAACCCAACATCTCACGACACGAGCTGACGACAACCATGCACCACCTGTCTCGGATGCTCCGAAGAGAGGGTGGCATTACCCACCGGTCATCCGGATGTCAAGGGCAGGTAAGGTTCTTCGCGTTGCTTCGAATTAAACC
>MG|4|V67|R|34|95.28|Firmicutes|Bacilli|Lactobacillales|Lactobacillaceae|Lactobacillus|pontis|
TCCAGGTTCACCCTGGCAGTCTCCCTAGAGTGCCCACCATCACGTGCTGGCTACTAAGGACAAGGGTTGCGCTCGTTGCGGGACTTAACCCAACATCTCACGACACGAGCTGACGACGACCATGCACCACCTGTCATTGCGTCCCCGAAGGGAACGCCTAATCTCTTAGGTTAGCGCAAGATGTCAAGACCTGGTAAGGTTCTTCGCGTAGCTTCGAATTAAACC
>MG|4|V67|F|27|91.71|Firmicutes|Bacilli|Lactobacillales|Lactobacillaceae|Lactobacillus|reuteri|
GGTTTAATTCGAAGCAACGCGAAGAACCTTACCTGCCCTTGACATCCTTTTGACTGGCGAGTAATGTCGCCTTTCCTTCGGGACAGAAGAGACAGGTGGTGCATGGTTGTCGTCAGCTCGTGTCGTGAGATGTTGGGTTAAGTCCCGCAACGAGCGCAACCCTTGTCGCTAGTTACCATCATTAAGTTGGGGACTCTAGCGAGACTGCCAGTGACAAGCTGGA
>MG|4|V67|F|16|94.76|Firmicutes|Bacilli|Lactobacillales|Lactobacillaceae|Lactobacillus|kimchicus|
GGTTTAATTCGAAGCTACGCGAAGAACCTTACCAGGTCTTGACATCTTGCGCTAACCTAAGAGATTAGGCGTTCCCTTCGGGGACGCAATGACAGGTGGTGCATGGTCGTCGTCAGCTCGTGTCGTGAGATGTTGGGTTAAGTCCCGCAACGAGCGCAACCCTTATCTTCAGTAGCCAGCGGTTTGGCCGGGCACTCTGGAGAGACTGCCAGGGATAACCTGGA
>MG|4|V67|F|36|99.55|Firmicutes|Bacilli|Lactobacillales|Lactobacillaceae|Bifidobacterium / Lactobacillus|Bifidobacterium sp. / Lactobacillus fermentum / Lactobacillus reuteri / Lactobacillus sp.|
GGTTTAATTCGAAGCTACGCGAAGAACCTTACCAGGTCTTGACATCTTGCGCTAACCTTAGAGATAAGGCGTTCCCTTCGGGGACGCAATGACAGGTGGTGCATGGTCGTCGTCAGCTCGTGTCGTGAGATGTTGGGTTAAGTCCCGCAACGAGCGCAACCCTTGTTACTAGTTGCCAGCATTTAGTTGGGCACTCTAGTGAGACTGCCGGTGACAAACCGGA
>MG|4|V67|F|10|90.13|Firmicutes|Bacilli|Lactobacillales|Lactobacillaceae|Lactobacillus|reuteri|
GGTTTAATTCGAAGCAACGCGAAGAACCTTACCTGCCCTTGACATCCGGATGACCGGCAAGTAATGTTGCCCTCTCTTCGGAGCATCCGAGACAGGTGGTGCATGGTTGTCGTCAGCTCGTGTCGTGAGATGTTGGGTTAAGTCCCGCAACGAGCGCAACCCCTGTTGCTAGTTGCCATCATTAAGTTGGGGACTCTAGCGAGACTGCCGGTGACAAGCCGGA
>MG|4|V67|F|12|91.93|Firmicutes|Bacilli|Lactobacillales|Lactobacillaceae|Lactobacillus|reuteri|
GGTTTAATTCGAAGCAACGCGAAGAACCTTACCTGCCCTTGACATCCGGATGACCGGTGGGTAATGCCACCCTCTCTTCGGAGCATCCGAGACAGGTGGTGCATGGTTGTCGTCAGCTCGTGTCGTGAGATGTTGGGTTAAGTCCCGCAACGAGCGCAACCCTTGTTACTAGTTGCCAGCATTAAGTTGGGCACTCTAGTGAGACTGCCGGTGACAAACCGGA
>MG|4|V67|R|16|93.27|Firmicutes|Bacilli|Lactobacillales|Lactobacillaceae|Lactobacillus|reuteri|
TCCGGTTTGTCACCGGCAGTCTCACTAGAGTGCCCAACTGAATGCTGGCAACTAGTAACAAGGGTTGCGCTCGTTGCGGGACTTAACCCAACATCTCACGACACGAGCTGACGACAACCATGCACCACCTGTCACCGGTGTCCCGAAGGAAAGCAGACATTACTCTGCGGTCACCGGGATGTCAAGGGCAGGTAAGGTTCTTCGCGTTGCTTCGAATTAAACC
>MG|4|V67|F|13|96.77|Firmicutes|Bacilli|Lactobacillales|Lactobacillaceae|Lactobacillus|vaginalis|
GGTTTAATTCGAAGCTACGCGAAGAACCTTACCAGGTCTTGACATCTTGCGCTAACCTAAGAGATTAGGCGTTCCCTTCGGGGACGCAATGACAGGTGGTGCATGGTCGTCGTCAGCTCGTGTCGTGAGATGTTGGGTTAAGTCCCGCAACGAGCGCAACCCTTATTGTTAGTTGCCATCATTCAGTTGGGCACTCTAGCGAGACTGCCGCAGACAATGCGGA
>MG|4|V67|F|47|95.85|Firmicutes|Bacilli|Lactobacillales|Lactobacillaceae|Lactobacillus|crispatus|
GGTTTAATTCGAAGCAACGCGAAGAACCTTACCAGGTCTTGACATCTAGTGCCATTTGTAGAGATACAAAGTTCCCTTCGGGGACGCTAAGACAGGTGGTGCATGGCTGTCGTCAGCTCGTGTCGTGAGATGTTGGGTTAAGTCCCGCAACGAGCGCAACCCTTGTCGCTAGTTACCATCATTAAGTTGGGGACTCTAGCGAGACTGCCAGTGACAAGCTGGA
>MG|4|V67|R|27|95.96|Firmicutes|Bacilli|Lactobacillales|Lactobacillaceae|Lactobacillus|vaginalis|
TCCAGTTTGTCACTGGCAGTCTCGTTAGAGTCCCCAACTGAATGCTGGCAACTAACGACAGGGGTTGCGCTCGTTGCGGGACTTAACCCAACATCTCACGACACGAGCTGACGACGACCATGCACCACCTGTCATTGCGTCCCCGAAGGGAACGCCTAATCTCTTAGGTTAGCGCAAGATGTCAAGACCTGGTAAGGTTCTTCGCGTAGCTTCGAATTAAACC
>MG|4|V67|F|12|92.86|Firmicutes|Bacilli|Lactobacillales|Lactobacillaceae|Lactobacillus|crispatus|
GGTTTAATTCGAAGCAACGCGAAGAACCTTACCAGGTCTTGACATCTAGTGCCATTTGTAGAGATACAAAGTTCCCTTCGGGGACGCTAAGACAGGTGGTGCATGGCTGTCGTCAGCTCGTGTCGTGAGATGTTGGGTTAAGTCCCGCAACGAGCGCAACCCCTATCTTCAGTAGCCAGCGGTTCGGCCGGGCACTCTGGAGAGACTGCCAGGGATAACCTGGA
>MG|4|V67|R|11|96.31|Firmicutes|Bacilli|Lactobacillales|Lactobacillaceae|Lactobacillus|frumenti|
TCCAGCTTGTCACTGGCAGTCTCGCTAGAGTCCCCAACTTAATGATGGTAACTAGCGACAAGGGTTGCGCTCGTTGCGGGACTTAACCCAACATCTCACGACACGAGCTGACGACGACCATGCACCACCTGTCATTGCGTCCCCGAAGGGAACGCCTCATCTCTGAGGTTAGCGCAAGATGTCAAGACCTGGTAAGGTTCTTCGCGTAGCTTCGAATTAAACC
>MG|4|V67|R|27|95.85|Firmicutes|Bacilli|Lactobacillales|Lactobacillaceae|Lactobacillus|crispatus|
TCCAGCTTGTCACTGGCAGTCTCGCTAGAGTCCCCAACTTAATGATGGTAACTAGCGACAAGGGTTGCGCTCGTTGCGGGACTTAACCCAACATCTCACGACACGAGCTGACGACAGCCATGCACCACCTGTCTTAGCGTCCCCGAAGGGAACTTTGTATCTCTACAAATGGCACTAGATGTCAAGACCTGGTAAGGTTCTTCGCGTTGCTTCGAATTAAACC
>MG|4|V67|R|10|96.31|Firmicutes|Bacilli|Lactobacillales|Lactobacillaceae|Lactobacillus|panis|
TCCAGCTTGTCACTGGCAGTCTCGCTAGAGTCCCCAACTTAATGATGGTAACTAGCGACAAGGGTTGCGCTCGTTGCGGGACTTAACCCAACATCTCACGACACGAGCTGACGACAACCATGCACCACCTGTCATTGCGTCCCCGAAGGGAACGCCTAATCTCTTAGGTTAGCGCAAGATGTCAAGACCTGGTAAGGTTCTTCGCGTAGCTTCGAATTAAACC
>MG|4|V67|R|28|94.31|Firmicutes|Bacilli|Lactobacillales|Lactobacillaceae|Lactobacillus|aviarius|
TCCAGGTTCACCCTGGCAGTCTCCCTAGAGTGCCCACCATCACGTGCTGGCTACTAAGGACAAGGGTTGCGCTCGTTGCGGGACTTAACCCAACATCTCACGACACGAGCTGACGACAGCCATGCACCACCTGTCATTTTGTCCCCGAAGGGAAAACCTAATCTCTTAGGTGGTCAAAAGATGTCAAGACCTGGTAAGGTTCTTCGCGTTGCTTCGAATTAAACC
>MG|4|V67|R|11|97.76|Firmicutes|Bacilli|Lactobacillales|Lactobacillaceae|Lactobacillus / Lactococcus|helveticus|
TCCGGTTTGTCACCGGCAGTCTCATTAGAGTGCCCAACTTAATGCTGGCAACTAATAACAAGGGTTGCGCTCGTTGCGGGACTTAACCCAACATCTCACGACACGAGCTGACGACAGCCATGCACCACCTGTCTTAGCGTCCCCGAAGGGAACTCCTAATCTCTTAGGTTAGCGCAAGATGTCAAGACCTGGTAAGGTTCTTCGCGTAGCTTCGAATTAAACC
>MG|4|V67|F|14|92.92|Firmicutes|Bacilli|Lactobacillales|Lactobacillaceae|Lactobacillus|mellifer|
GGTTTAATTCGAAGCAACGCGAAGAACCTTACCAAGTCTTGACATCCTCCTGACAGCGTATGTAATGTATGTTTCCTTCGGGACAGGAGAGACAGGTGGTGCATGGTCGTCGTCAGCTCGTGTCGTGAGATGTTGGGTTAAGTCCCGCAACGAGCGCAACCCTTGTTACTAGTTGCCAGCATTCAGTTGGGCACTCTAGTGAGACTGCCGGTGACAAACCGGA
>MG|4|V67|F|38|96.86|Firmicutes|Bacilli|Lactobacillales|Lactobacillaceae|Lactobacillus|ingluviei|
GGTTTAATTCGAAGCTACGCGAAGAACCTTACCAGGTCTTGACATCTTGCGCCAACCCTAGAGATAGGGCGTTCCCTTCGGGGACGCAATGACAGGTGGTGCATGGTCGTCGTCAGCTCGTGTCGTGAGATGTTGGGTTAAGTCCCGCAACGAGCGCAACCCCTGTTGCTAGTTGCCATCATTAAGTTGGGGACTCTAGCGAGACTGCCGGTGACAAGCCGGA
>MG|4|V67|R|13|96.89|Firmicutes|Bacilli|Lactobacillales|Lactobacillaceae|Lactobacillus|vaginalis|
TCCGGTTTGTCACCGGCAGTCTCACTAGAGTGCCCAACTGAATGCTGGCAACTAGTAACAAGGGTTGCGCTCGTTGCGGGACTTAACCCAACATCTCACGACACGAGCTGACGACGACCATGCACCACCTGTCATTGCGTCCCCGAAGGGAACGCCTAATCTCTTAGGTGGTCAAAGGATGTCAAGACCTGGTAAGGTTCTTCGCGTTGCTTCGAATTAAACC
>MG|4|V67|F|25|98.65|Firmicutes|Bacilli|Lactobacillales|Lactobacillaceae|Lactobacillus / Lactococcus|helveticus|
GGTTTAATTCGAAGCAACGCGAAGAACCTTACCAGGTCTTGACATCTAGTGCCATCCTAAGAGATTAGGAGTTCCCTTCGGGGACGCTAAGACAGGTGGTGCATGGCTGTCGTCAGCTCGTGTCGTGAGATGTTGGGTTAAGTCCCGCAACGAGCGCAACCCTTGTTACTAGTTGCCAGCATTTAGTTGGGCACTCTAGTGAGACTGCCGGTGACAAACCGGA
>MG|4|V67|F|27|93.84|Firmicutes|Bacilli|Lactobacillales|Lactobacillaceae|Lactobacillus|ingluviei|
GGTTTAATTCGAAGCTACGCGAAGAACCTTACCAGGTCTTGACATCTTGCGCCAACCCTAGAGATAGGGCGTTCCCTTCGGGGACGCAATGACAGGTGGTGCATGGTCGTCGTCAGCTCGTGTCGTGAGATGTTGGGTTAAGTCCCGCAACGAGCGCAACCCTTATCTTCAGTAGCCAGCGGTTTGGCCGGGCACTCTGGAGAGACTGCCAGGGATAACCTGGA
>MG|4|V67|F|15|94.17|Firmicutes|Bacilli|Lactobacillales|Lactobacillaceae|Lactobacillus|reuteri|
GGTTTAATTCGAAGCAACGCGAAGAACCTTACCTGGTCTTGACATCCCGGTGACCGCAGAGTAATGTCTGCTTTCCTTCGGGACACTGGAGACAGGTGGTGCATGGTTGTCGTCAGCTCGTGTCGTGAGATGTTGGGTTAAGTCCCGCAACGAGCGCAACCCTTGTTACTAGTTGCCAGCATTTAGTTGGGCACTCTAGTGAGACTGCCGGTGACAAACCGGA
>MG|4|V67|F|10|96.41|Firmicutes|Bacilli|Lactobacillales|Lactobacillaceae|Lactobacillus|crispatus|
GGTTTAATTCGAAGCAACGCGAAGAACCTTACCAGGTCTTGACATCTAGTGCCATTTGTAGAGATACAAAGTTCCCTTCGGGGACGCTAAGACAGGTGGTGCATGGCTGTCGTCAGCTCGTGTCGTGAGATGTTGGGTTAAGTCCCGCAACGAGCGCAACCCCTGTTGCTAGTTGCCATCATTAAGTTGGGGACTCTAGCGAGACTGCCGGTGACAAGCCGGA
>MG|4|V67|F|10|92.38|Firmicutes|Bacilli|Lactobacillales|Lactobacillaceae|Lactobacillus|reuteri|
GGTTTAATTCGAAGCAACGCGAAGAACCTTACCTGCCCTTGACATCCGGATGACCGGCAAGTAATGTTGCCCTCTCTTCGGAGCATCCGAGACAGGTGGTGCATGGTTGTCGTCAGCTCGTGTCGTGAGATGTTGGGTTAAGTCCCGCAACGAGCGCAACCCTTGTTACTAGTTGCCAGCATTCAGTTGGGCACTCTAGTGAGACTGCCGGTGACAAACCGGA
>MG|4|V67|R|13|95.96|Firmicutes|Bacilli|Lactobacillales|Lactobacillaceae|Lactobacillus|aviarius|
TCCAGTTTGTCACTGGCAGTCTCGTTAGAGTCCCCAACTGAATGCTGGCAACTAACGACAGGGGTTGCGCTCGTTGCGGGACTTAACCCAACATCTCACGACACGAGCTGACGACAGCCATGCACCACCTGTCATTTTGTCCCCGAAGGGAAAACCTAATCTCTTAGGTGGTCAAAAGATGTCAAGACCTGGTAAGGTTCTTCGCGTTGCTTCGAATTAAACC
>MG|4|V67|R|10|93.81|Firmicutes|Bacilli|Lactobacillales|Lactobacillaceae|Lactobacillus|aviarius|
TCCAGGTTATCCCTGGCAGTCTCTCCAGAGTGCCCGGCCATACCGCTGGCTACTGAAGATAGGGGTTGCGCTCGTTGCGGGACTTAACCCAACATCTCACGACACGAGCTGACGACAGCCATGCACCACCTGTCATTTTGTCCCCGAAGGGAAAACCTAATCTCTTAGGTGGTCAAAAGATGTCAAGACCTGGTAAGGTTCTTCGCGTTGCTTCGAATTAAACC
>MG|4|V67|F|14|94.17|Firmicutes|Bacilli|Lactobacillales|Lactobacillaceae|Lactobacillus|reuteri|
GGTTTAATTCGAAGCAACGCGAAGAACCTTACCTGCCCTTGACATCCGAATGACCGGTGAGTAATGTCGCCTTTCCTTCGGGACATTCGAGACAGGTGGTGCATGGTTGTCGTCAGCTCGTGTCGTGAGATGTTGGGTTAAGTCCCGCAACGAGCGCAACCCTTGTTACTAGTTGCCAGCATTCAGTTGGGCACTCTAGTGAGACTGCCGGTGACAAACCGGA
>MG|4|V67|F|13|93.27|Firmicutes|Bacilli|Lactobacillales|Lactobacillaceae|Lactobacillus|reuteri|
GGTTTAATTCGAAGCAACGCGAAGAACCTTACCTGCCCTTGACATCCCGGTGACCGCAGAGTAATGTCTGCTTTCCTTCGGGACACCGGTGACAGGTGGTGCATGGTTGTCGTCAGCTCGTGTCGTGAGATGTTGGGTTAAGTCCCGCAACGAGCGCAACCCTTGTTACTAGTTGCCAGCATTCAGTTGGGCACTCTAGTGAGACTGCCGGTGACAAACCGGA
>MG|4|V67|R|21|93.72|Firmicutes|Bacilli|Lactobacillales|Lactobacillaceae|Lactobacillus|reuteri|
TCCGGTTTGTCACCGGCAGTCTCACTAGAGTGCCCAACTGAATGCTGGCAACTAGTAACAAGGGTTGCGCTCGTTGCGGGACTTAACCCAACATCTCACGACACGAGCTGACGACAACCATGCACCACCTGTCTCCGGTGTCCCGAAGGAAAGCAGACATTACTCTGCGGTCACCGGGATGTCAAGGGCAGGTAAGGTTCTTCGCGTTGCTTCGAATTAAACC
>MG|4|V67|F|10|99.55|Firmicutes|Bacilli|Lactobacillales|Lactobacillaceae|Bacillus / Lactobacillus|Bacillus sp. / Lactobacillus aviarius|
GGTTTAATTCGAAGCAACGCGAAGAACCTTACCAGGTCTTGACATCCTTTGACCACCTAAGAGATTAGGTTTTCCCTTCGGGGACAAAATGACAGGTGGTGCATGGCTGTCGTCAGCTCGTGTCGTGAGATGTTGGGTTAAGTCCCGCAACGAGCGCAACCCTTGTTGTCAGTTGCCATCATTCAGTTGGGCACTCTGGCGAGACTGCCGGTGACAAACCGGA
>MG|4|V67|F|11|94.76|Firmicutes|Bacilli|Lactobacillales|Lactobacillaceae|Lactobacillus|aviarius|
GGTTTAATTCGAAGCAACGCGAAGAACCTTACCAGGTCTTGACATCTTTTGACCACCTAAGAGATTAGGTTTTCCCTTCGGGGACAAAATGACAGGTGGTGCATGGCTGTCGTCAGCTCGTGTCGTGAGATGTTGGGTTAAGTCCCGCAACGAGCGCAACCCTTATCTTCAGTAGCCAGCGGTTCGGCCGGGCACTCTGGAGAGACTGCCAGGGATAACCTGGA
>MG|4|V67|R|12|99.55|Firmicutes|Bacilli|Lactobacillales|Lactobacillaceae|Bifidobacterium / Lactobacillus|Bifidobacterium sp. / Lactobacillus fermentum / Lactobacillus reuteri / Lactobacillus sp.|
TCCGGTTTGTCACCGGCAGTCTCACTAGAGTGCCCAACTTAATGCTGGCAACTAGTAACAAGGGTTGCGCTCGTTGCGGGACTTAACCCAACATCTCACGACACGAGCTGACGACGACCATGCACCACCTGTCATTGCGTCCCCGAAGGGAACGCCTTATCTCTAAGGTTAGCGCAAGATGTCAAGACCTGGTAAGGTTCTTCGCGTTGCTTCGAATTAAACC
>MG|4|V67|F|16|93.27|Firmicutes|Bacilli|Lactobacillales|Lactobacillaceae|Lactobacillus|reuteri|
GGTTTAATTCGAAGCAACGCGAAGAACCTTACCTGATCTTGACATCCGAGTGACCGCAGAGTAATGTCTGCTTTCCTTCGGGACACTCGTGACAGGTGGTGCATGGTTGTCGTCAGCTCGTGTCGTGAGATGTTGGGTTAAGTCCCGCAACGAGCGCAACCCTTGTTACTAGTTGCCAGCATTCAGTTGGGCACTCTAGTGAGACTGCCGGTGACAAACCGGA
>MG|4|V67|R|13|94.5|Firmicutes|Bacilli|Lactobacillales|Lactobacillaceae|Lactobacillus|pontis|
TCCAGGTTCACCCTGCAGTCTCCCTAGAGTGCCCACCATCACGTGCTGGCTACTAAGGACAAGGGTTGCGCTCGTTGCGGGACTTAACCCAACATCTCACGACACGAGCTGACGACGACCATGCACCACCTGTCATTGCGTCCCCGAAGGGAACGCCTAATCTCTTAGGTTAGCGCAAGATGTCAAGACCTGGTAAGGTTCTTCGCGTAGCTTCGAATTAAACC
>MG|4|V67|F|11|93.27|Firmicutes|Bacilli|Lactobacillales|Lactobacillaceae|Lactobacillus|reuteri|
GGTTTAATTCGAAGCAACGCGAAGAACCTTACCTGCCCTTGACATCCCGGTGACCGCAGAGTAATGTCTGCTTTCCTTCGGGACACCGGTGACAGGTGGTGCATGGTTGTCGTCAGCTCGTGTCGTGAGATGTTGGGTTAAGTCCCGCAACGAGCGCAACCCTTGTTACTAGTTGCCAGCATTTAGTTGGGCACTCTAGTGAGACTGCCGGTGACAAACCGGA
>MG|4|V67|R|10|94.34|Firmicutes|Bacilli|Lactobacillales|Lactobacillaceae|Lactobacillus|vaginalis|
TCCAGGTTATCCCTGGCAGTCTCTCCAGAGTGCCCGGCCGAACCGCTGGCTACTGAAGATAGGGGTTGCGCTCGTTGCGGGACTTAACCCAACATCTCACGACACGAGCTGACGACGACCATGCACCACCTGTCATTGCGTCCCCGAAGGGAACGCCTAATCTCTTAGGTTAGCGCAAGATGTCAAGACCTGGTAAGGTTCTTCGCGTAGCTTCGAATTAAACC
>MG|4|V67|F|16|93.27|Firmicutes|Bacilli|Lactobacillales|Lactobacillaceae|Lactobacillus|reuteri|
GGTTTAATTCGAAGCAACGCGAAGAACCTTACCTGGTCTTGACATCCGGATGACAGGCGAGTAATGTCGCCCTCTCTTCGGAGCATCCGAGACAGGTGGTGCATGGTTGTCGTCAGCTCGTGTCGTGAGATGTTGGGTTAAGTCCCGCAACGAGCGCAACCCTTGTTACTAGTTGCCAGCATTCAGTTGGGCACTCTAGTGAGACTGCCGGTGACAAACCGGA
>MG|4|V67|F|27|93.81|Firmicutes|Bacilli|Lactobacillales|Lactobacillaceae|Lactobacillus|mellifer|
GGTTTAATTCGAAGCAACGCGAAGAACCTTACCAAGTCTTGACATCCTCCTGACAGCGTATGTAATGTATGTTTCCTTCGGGACAGGAGAGACAGGTGGTGCATGGTTGTCGTCAGCTCGTGTCGTGAGATGTTGGGTTAAGTCCCGCAACGAGCGCAACCCTTGTTACTAGTTGCCAGCATTAAGTTGGGCACTCTAGTGAGACTGCCGGTGACAAACCGGA
>MG|4|V67|F|17|99.55|Firmicutes|Bacilli|Lactobacillales|Lactobacillaceae|Bifidobacterium / Lactobacillus|Bifidobacterium sp. / Lactobacillus fermentum / Lactobacillus reuteri / Lactobacillus sp.|
GGTTTAATTCGAGCTACGCGAAGAACCTTACCAGGTCTTGACATCTTGCGCTAACCTTAGAGATAAGGCGTTCCCTTCGGGGACGCAATGACAGGTGGTGCATGGTCGTCGTCAGCTCGTGTCGTGAGATGTTGGGTTAAGTCCCGCAACGAGCGCAACCCTTGTTACTAGTTGCCAGCATTAAGTTGGGCACTCTAGTGAGACTGCCGGTGACAAACCGGA
>MG|4|V67|F|11|93.27|Firmicutes|Bacilli|Lactobacillales|Lactobacillaceae|Lactobacillus|reuteri|
GGTTTAATTCGAAGCAACGCGAAGAACCTTACCTGCCCTTGACATCCCGGTGACCGCAGAGTAATGTCTGCTTTCCTTCGGGACACCGGAGACAGGTGGTGCATGGTTGTCGTCAGCTCGTGTCGTGAGATGTTGGGTTAAGTCCCGCAACGAGCGCAACCCTTGTTATTAGTTGCCAGCATTAAGTTGGGCACTCTAATGAGACTGCCGGTGACAAACCGGA
>MG|4|V67|F|17|93.72|Firmicutes|Bacilli|Lactobacillales|Lactobacillaceae|Lactobacillus|reuteri|
GGTTTAATTCGAAGCAACGCGAAGAACCTTACCTGCCCTTGACATCCCGGTGACCGCAGAGTAATGTCTGCTTTCCTTCGGGACACCGGAGACAGGTGGTGCATGGTTGTCGTCAGCTCGTGTCGTGAGATGTTGGGTTAAGTCCCGCAACGAGCGCAACCCTTGTTACTAGTTGCCAGCATTTAGTTGGGCACTCTAGTGAGACTGCCGGTGACAAACCGGA
>MG|4|V67|F|66|95.52|Firmicutes|Bacilli|Lactobacillales|Lactobacillaceae|Lactobacillus|reuteri|
GGTTTAATTCGAAGCAACGCGAAGAACCTTACCTGGTCTTGACATCCCTTTGACCGGCAAGTAATGTTGCCTTTCCTTCGGGACAGAGGAGACAGGTGGTGCATGGTTGTCGTCAGCTCGTGTCGTGAGATGTTGGGTTAAGTCCCGCAACGAGCGCAACCCTTGTTACTAGTTGCCAGCATTCAGTTGGGCACTCTAGTGAGACTGCCGGTGACAAACCGGA
>MG|4|V67|F|13|92.52|Firmicutes|Bacilli|Lactobacillales|Lactobacillaceae|Lactobacillus|aviarius|
GGTTTAATTCGAAGCAACGCGAAGAACCTTACCAGGTCTTGACATCTTTTGACCACCTAAGAGATTAGGTTTTCCCTTCGGGGACAAAATGACAGGTGGTGCATGGCTGTCGTCAGCTCGTGTCGTGAGATGTTGGGTTAAGTCCCGCAACGAGCGCAACCCCCCGTCGCATGTTGCCAGCGGTTCGGCCGGGCACCCATGCGAGACCGCCGGCGTCAAGCCGGA
>MG|4|V67|F|12|96.77|Firmicutes|Bacilli|Lactobacillales|Lactobacillaceae|Lactobacillus|johnsonii|
GGTTTAATTCGAAGCAACGCGAAGAACCTTACCAGGTCTTGACATCCAGTGCAAACCTAAGAGATTAGGTGTTCCCTTCGGGGACGCTGAGACAGGTGGTGCATGGCTGTCGTCAGCTCGTGTCGTGAGATGTTGGGTTAAGTCCCGCAACGAGCGCAACCCTTGTCGCTAGTTACCATCATTAAGTTGGGGACTCTAGCGAGACTGCCAGTGACAAGCTGGA
>MG|4|V67|F|17|94.79|Firmicutes|Bacilli|Lactobacillales|Lactobacillaceae|Lactobacillus|salivarius|
GGTTTAATTCGAAGCAACGCGAAGAACCTTACCAGGTCTTGACATCCTTTGACCACCTAAGAGATTAGGCTTTCCCTTCGGGGACAAAGTGACAGGTGGTGCATGGCTGTCGTCAGCTCGTGTCGTGAGATGTTGGGTTAAGTCCCGCAACGAGCGCAACCCTTGTCCTTAGTAGCCAGCACGTGATGGTGGGCACTCTAGGGAGACTGCCAGGGTGAACCTGGA
>MG|4|V67|F|32|99.55|Firmicutes|Bacilli|Lactobacillales|Lactobacillaceae|Bifidobacterium / Lactobacillus|Bifidobacterium sp. / Lactobacillus fermentum / Lactobacillus reuteri / Lactobacillus sp.|
GGTTTAATTCGAAGCAACGCGAAGAACCTTACCAGGTCTTGACATCTTGCGCTAACCTTAGAGATAAGGCGTTCCCTTCGGGGACGCAATGACAGGTGGTGCATGGTCGTCGTCAGCTCGTGTCGTGAGATGTTGGGTTAAGTCCCGCAACGAGCGCAACCCTTGTTACTAGTTGCCAGCATTAAGTTGGGCACTCTAGTGAGACTGCCGGTGACAAACCGGA
>MG|4|V67|R|16|93.72|Firmicutes|Bacilli|Lactobacillales|Lactobacillaceae|Lactobacillus|reuteri|
TCCGGTTTGTCACCGGCAGTCTCACTAGAGTGCCCAACTAAATGCTGGCAACTAGTAACAAGGGTTGCGCTCGTTGCGGGACTTAACCCAACATCTCACGACACGAGCTGACGACAACCATGCACCACCTGTCTCCGGTGTCCCGAAGGAAAGCAGACATTACTCTGCGGTCACCGGGATGTCAAGGGCAGGTAAGGTTCTTCGCGTTGCTTCGAATTAAACC
>MG|4|V67|R|23|92.41|Firmicutes|Bacilli|Lactobacillales|Lactobacillaceae|Lactobacillus|vaginalis|
TCCGGCTTGACGCCGGCGGTCTCGCATGGGTGCCCGGCCGAACCGCTGGCAACATGCGACGAGGGTTGCGCTCGTTGCGGGACTTAACCCAACATCTCACGACACGAGCTGACGACGACCATGCACCACCTGTCATTGCGTCCCCGAAGGGAACGCCTAATCTCTTAGGTTAGCGCAAGATGTCAAGACCTGGTAAGGTTCTTCGCGTAGCTTCGAATTAAACC
>MG|4|V67|F|20|98.65|Firmicutes|Bacilli|Lactobacillales|Lactobacillaceae|Carnobacterium / Lactobacillus|curvatus|
GGTTTAATTCGAAGCAACGCGAAGAACCTTACCAGGTCTTGACATCCTTTGACCACTCTAGAGATAGAGCTTCCCCTTCGGGGGCAAAGTGACAGGTGGTGCATGGTTGTCGTCAGCTCGTGTCGTGAGATGTTGGGTTAAGTCCCGCAACGAGCGCAACCCTTGTTACTAGTTGCCAGCATTCAGTTGGGCACTCTAGTGAGACTGCCGGTGACAAACCGGA
>MG|4|V67|F|18|99.1|Firmicutes|Bacilli|Lactobacillales|Lactobacillaceae|Bacillus / Lactobacillus|Bacillus sp. / Lactobacillus aviarius|
GGTTTAATTCGAAGCAACGCGAAGAACCTTACCAGGTCTTGACATCTTTTGACCACCTAAGAGATTAGGTTTTCCCTTCGGGGACAAAATGACAGGTGGTGCATGGCTGTCGTCAGCTCGTGTCGTGAGATGTTGGGTTAAGTCCCGCAACGAGCGCAACCCTTGTTGTCAGTTGCCATCATTCAGTTGGGCACTCTAGTGAGACTGCCGGTGACAAACCGGA
>MG|4|V67|F|24|95.85|Firmicutes|Bacilli|Lactobacillales|Lactobacillaceae|Lactobacillus|ingluviei|
GGTTTAATTCGAAGCTACGCGAAGAACCTTACCAGGTCTTGACATCTTGCGCCAACCCTAGAGATAGGGCGTTCCCTTCGGGGACGCAATGACAGGTGGTGCATGGTTGTCGTCAGCTCGTGTCGTGAGATGTTGGGTTAAGTCCCGCAACGAGCGCAACCCTTGTCGCTAGTTACCATCATTAAGTTGGGGACTCTAGCGAGACTGCCAGTGACAAGCTGGA
>MG|4|V67|F|38|92.41|Firmicutes|Bacilli|Lactobacillales|Lactobacillaceae|Lactobacillus|vaginalis|
GGTTTAATTCGAAGCTACGCGAAGAACCTTACCAGGTCTTGACATCTTGCGCTAACCTAAGAGATTAGGCGTTCCCTTCGGGGACGCAATGACAGGTGGTGCATGGTCGTCGTCAGCTCGTGTCGTGAGATGTTGGGTTAAGTCCCGCAACGAGCGCAACCCTCGTCGCATGTTGCCAGCGGTTCGGCCGGGCACCCATGCGAGACCGCCGGCGTCAAGCCGGA
>MG|4|V67|F|33|96.31|Firmicutes|Bacilli|Lactobacillales|Lactobacillaceae|Lactobacillus|intermedius|
GGTTTAATTCGAAGCAACGCGAAGAACCTTACCAGGTCTTGACATCTTCTGACCGCCTAAGAGATTAGGTTTTCCCTTCGGGGACAGAATGACAGGTGGTGCATGGCTGTCGTCAGCTCGTGTCGTGAGATGTTGGGTTAAGTCCCGCAACGAGCGCAACCCTTGTCGCTAGTTACCATCATTAAGTTGGGGACTCTAGCGAGACTGCCAGTGACAAGCTGGA
>MG|4|V67|F|478|100.0|Firmicutes|Bacilli|Lactobacillales|Lactobacillaceae|Bacillus / Lactobacillus|Bacillus sp. / Lactobacillus aviarius|
GGTTTAATTCGAAGCAACGCGAAGAACCTTACCAGGTCTTGACATCTTTTGACCACCTAAGAGATTAGGTTTTCCCTTCGGGGACAAAATGACAGGTGGTGCATGGCTGTCGTCAGCTCGTGTCGTGAGATGTTGGGTTAAGTCCCGCAACGAGCGCAACCCTTGTTGTCAGTTGCCATCATTCAGTTGGGCACTCTGGCGAGACTGCCGGTGACAAACCGGAG
>MG|4|V67|F|22|96.65|Firmicutes|Bacilli|Lactobacillales|Lactobacillaceae|Lactobacillus|vaginalis|
GGTTTAATTCGAAGCTACGCGAAGAACCTTACCAGGTCTTGACATCTTGCGCTAACCTAAGAGATTAGGCGTTCCCTTCGGGGACGCAATGACAGGTGGTGCATGGTCGTCGTCAGCTCGTGTCGTGAGATGTTGGGTTAAGTCCCGCAACGAGCGCAACCCCTGTTGCCAGTTGCCAGCATTAGGTTGGGGACTCTGGCGAGACTGCCTCTGCAAGGAGGA
>MG|4|V67|F|15|92.89|Firmicutes|Bacilli|Lactobacillales|Lactobacillaceae|Lactobacillus|aviarius|
GGTTTAATTCGAAGCAACGCGAAGAACCTTACCAGGTCTTGACATCTTTTGACCACCTAAGAGATTAGGTTTTCCCTTCGGGGACAAAATGACAGGTGGTGCATGGCTGTCGTCAGCTCGTGTCGTGAGATGTTGGGTTAAGTCCCGCAACGAGCGCAACCCTTACCTTCAGTAACCAGCACGTAATGGTGGGGACTCTGGAGGGACTGCCAGGGACAACCTGGA
>MG|4|V67|F|10|96.41|Firmicutes|Bacilli|Lactobacillales|Lactobacillaceae|Lactobacillus|crispatus|
GGTTTAATTCGAAGCAACGCGAAGAACCTTACCAGGTCTTGACATCTAGTGCCATTTGTAGAGATACAAAGTTCCCTTCGGGGACGCTAAGACAGGTGGTGCATGGCTGTCGTCAGCTCGTGTCGTGAGATGTTGGGTTAAGTCCCGCAACGAGCGCAACCCCTGTCGTTAGTTGCCAGCATTCAGTTGGGGACTCTAACGAGACTGCCAGTGACAAACTGGA
>MG|4|V67|F|20|95.26|Firmicutes|Bacilli|Lactobacillales|Lactobacillaceae|Lactobacillus|crispatus|
GGTTTAATTCGAAGCAACGCGAAGAACCTTACCAGGTCTTGACATCTAGTGCCATTTGTAGAGATACAAAGTTCCCTTCGGGGACGCTAAGACAGGTGGTGCATGGCTGTCGTCAGCTCGTGTCGTGAGATGTTGGGTTAAGTCCCGCAACGAGCGCAACCCTTGTCCTTAGTAGCCAGCACGTGATGGTGGGCACTCTAGGGAGACTGCCAGGGTGAACCTGGA
>MG|4|V67|R|15|97.76|Firmicutes|Bacilli|Lactobacillales|Lactobacillaceae|Lactobacillus / Pediococcus|vaginalis|
TCCGGTTTGTCACCGGCAGTCTCACTAGAGTGCCCAACTGAATGCTGGCAACTAATAACAAGGGTTGCGCTCGTTGCGGGACTTAACCCAACATCTCACGACACGAGCTGACGACAACCATGCACCACCTGTCATTCCGTCCCCGAAGGGAACGCCTAATCTCTTAGGTTGGCGAAAGATGTCAAGACCTGGTAAGGTTCTTCGCGTAGCTTCGAATTAAACC
>MG|4|V67|F|11|95.69|Firmicutes|Bacilli|Lactobacillales|Lactobacillaceae|Lactobacillus|salivarius|
GGTTTAATTCGAAGCAACGCGAAGAACCTTACCAAGTCTTGACATCCTTTGACCACCCTAGAGATAGGGCTTTCCCTTCGGGGACAAAGTGACAGGTGGTGCATGGTTGTCGTCAGCTCGTGTCGTGAGATGTTGGGTTAAGTCCCGCAACGAGCGCAACCCCTGTTGCCAGTTGCCAGCATTAGGTTGGGGACTCTGGCGAGACTGCCTCTGCAAGGAGGA
>MG|4|V67|F|27|93.72|Firmicutes|Bacilli|Lactobacillales|Lactobacillaceae|Lactobacillus|reuteri|
GGTTTAATTCGAAGCAACGCGAAGAACCTTACCTGCCCTTGACATCCGAATGACCGGTGAGTAATGTCACCTTTCCTTCGGGACATTCGAGACAGGTGGTGCATGGTTGTCGTCAGCTCGTGTCGTGAGATGTTGGGTTAAGTCCCGCAACGAGCGCAACCCTTGTTACTAGTTGCCAGCATTCAGTTGGGCACTCTAGTGAGACTGCCGGTGACAAACCGGA
>MG|4|V67|F|13|96.41|Firmicutes|Bacilli|Lactobacillales|Lactobacillaceae|Lactobacillus|crispatus|
GGTTTAATTCGAAGCAACGCGAAGAACCTTACCAGGTCTTGACATCTAGTGCCATTTGTAGAGATACAAAGTTCCCTTCGGGGACGCTAAGACAGGTGGTGCATGGCTGTCGTCAGCTCGTGTCGTGAGATGTTGGGTTAAGTCCCGCAACGAGCGCAACCCTTGTTGTCAGTTGCCATCATTCAGTTGGGCACTCTGGCGAGACTGCCGGTGATAAACCGGA
>MG|4|V67|F|14|95.73|Firmicutes|Bacilli|Lactobacillales|Lactobacillaceae|Lactobacillus|salivarius|
GGTTTAATTCGAAGCAACGCGAAGAACCTTACCAGGTCTTGACATCCTTTGACCATCCTAGAGATAGGACTTTCCCTTCGGGGACAAAGTGACAGGTGGTGCATGGTTGTCGTCAGCTCGTGTCGTGAGATGTTGGGTTAAGTCCCGCAACGAGCGCAACCCCTGTTGCCAGTTGCCAGCATTAGGTTGGGGACTCTGGCGAGACTGCCTCTGCAAGGAGGA
>MG|4|V67|F|19|96.31|Firmicutes|Bacilli|Lactobacillales|Lactobacillaceae|Lactobacillus|oris|
GGTTTAATTCGAAGCTACGCGAAGAACCTTACCAGGTCTTGACATCTTGCGCCAACCTCAGAGATGAGGCGTTCCCTTCGGGGACGCAAAGACAGGTGGTGCATGGTCGTCGTCAGCTCGTGTCGTGAGATGTTGGGTTAAGTCCCGCAACGAGCGCAACCCTTGTCGCTAGTTACCATCATTAAGTTGGGGACTCTAGCGAGACTGCCAGTGACAAGCTGGA
>MG|4|V67|F|13|95.26|Firmicutes|Bacilli|Lactobacillales|Lactobacillaceae|Lactobacillus|salivarius|
GGTTTAATTCGAAGCAACGCGAAGAACCTTACCAGGTCTTGACATCCTTTGACCACCTAAGAGATTAGGTTTTCCCTTCGGGGACAAAGTGACAGGTGGTGCATGGCTGTCGTCAGCTCGTGTCGTGAGATGTTGGGTTAAGTCCCGCAACGAGCGCAACCCTTGTCCTTAGTAGCCAGCACGTGATGGTGGGCACTCTAGGGAGACTGCCAGGGTGAACCTGGA
>MG|4|V67|R|18|96.19|Firmicutes|Bacilli|Lactobacillales|Lactobacillaceae|Lactobacillus|aviarius|
TCCAGGTTATCCCTGGCAGTCTCTCCAGAGTGCCCACCTTAAATGCTGGCTACTGAAGATAAGGGTTGCGCTCGTTGCGGGACTTAACCCAACATCTCACGACACGAGCTGACGACAGCCATGCACCACCTGTCATTTTGTCCCCGAAGGGAAAACCTAATCTCTTAGGTGGTCAAAAGATGTCAAGACCTGGTAAGGTTCTTCGCGTTGCTTCGAATTAAACC
>MG|4|V67|F|14|96.43|Firmicutes|Bacilli|Lactobacillales|Lactobacillaceae|Lactobacillus|helveticus|
GGTTTAATTCGAAGCAACGCGAAGAACCTTACCAGGTCTTGACATCTAGTGCCATCCTAAGAGATTAGGAGTTCCCTTCGGGGACGCTAAGACAGGTGGTGCATGGCTGTCGTCAGCTCGTGTCGTGAGATGTTGGGTTAAGTCCCGCAACGAGCGCAACCCCTGTCGTTAGTTGCCAGCATTCAGTTGGGGACTCTAACGAGACTGCCAGTGACAAACTGGAG
>MG|4|V67|F|100|96.77|Firmicutes|Bacilli|Lactobacillales|Lactobacillaceae|Lactobacillus|aviarius|
GGTTTAATTCGAAGCAACGCGAAGAACCTTACCAGGTCTTGACATCTTTTGACCACCTAAGAGATTAGGTTTTCCCTTCGGGGACAAAATGACAGGTGGTGCATGGCTGTCGTCAGCTCGTGTCGTGAGATGTTGGGTTAAGTCCCGCAACGAGCGCAACCCTTGTCGCTAGTTACCATCATTAAGTTGGGGACTCTAGCGAGACTGCCAGTGACAAGCTGGA
>MG|4|V67|F|14|93.09|Firmicutes|Bacilli|Lactobacillales|Lactobacillaceae|Lactobacillus|reuteri|
GGTTTAATTCGAAGCAACGCGAAGAACCTTACCTGGTCTTGACATCCCTCTGACCGGCAAGTAATGTTGCCTTTCCTTCGGGACAGAGGAGACAGGTGGTGCATGGTTGTCGTCAGCTCGTGTCGTGAGATGTTGGGTTAAGTCCCGCAACGAGCGCAACCCTTGTCGCTAGTTACCATCATTAAGTTGGGGACTCTAGCGAGACTGCCAGTGACAAGCTGGA
>MG|4|V67|F|11|96.86|Firmicutes|Bacilli|Lactobacillales|Lactobacillaceae|Lactobacillus|helveticus|
GGTTTAATTCGAAGCAACGCGAAGAACCTTACCAGGTCTTGACATCTAGTGCCATCCTAAGAGATTAGGAGTTCCCTTCGGGGACGCTAAGACAGGTGGTGCATGGCTGTCGTCAGCTCGTGTCGTGAGATGTTGGGTTAAGTCCCGCAACGAGCGCAACCCTTGTTGTCAGTTGCCATCATTCAGTTGGGCACTCTGGCGAGACTGCCGGTGATAAACCGGA
>MG|4|V67|F|19|97.76|Firmicutes|Bacilli|Lactobacillales|Lactobacillaceae|Lactobacillus / Pediococcus|vaginalis|
GGTTTAATTCGAAGCTACGCGAAGAACCTTACCAGGTCTTGACATCTTTCGCCAACCTAAGAGATTAGGCGTTCCCTTCGGGGACGGAATGACAGGTGGTGCATGGTTGTCGTCAGCTCGTGTCGTGAGATGTTGGGTTAAGTCCCGCAACGAGCGCAACCCTTGTTATTAGTTGCCAGCATTCAGTTGGGCACTCTAGTGAGACTGCCGGTGACAAACCGGA
>MG|4|V67|R|11|98.65|Firmicutes|Bacilli|Lactobacillales|Lactobacillaceae|Lactobacillus / Lactococcus|helveticus|
TCCGGTTTGTCACCGGCAGTCTCACTAGAGTGCCCAACTAAATGCTGGCAACTAGTAACAAGGGTTGCGCTCGTTGCGGGACTTAACCCAACATCTCACGACACGAGCTGACGACAGCCATGCACCACCTGTCTTAGCGTCCCCGAAGGGAACTCCTAATCTCTTAGGATGGCACTAGATGTCAAGACCTGGTAAGGTTCTTCGCGTTGCTTCGAATTAAACC
>MG|4|V67|F|11|92.48|Firmicutes|Bacilli|Lactobacillales|Lactobacillaceae|Lactobacillus|sp.|
GGTTTAATTCGAAGCAACGCGAAGAACCTTACCAAGTCTTGACATCCTCCTGACAGCGTATGTAATGTATGTTTCCTTCGGGACAGGAGAGACAGGTGGTGCATGGTTGTCGTCAGCTCGTGTCGTGAGATGTTGGGTTAAGTCCCGCAACGAGCGCAACCCCTATTATTAGTTGCCAGCATTTAGTTGGGCACTCTAATGAGACTGCCGGTGACAAACCGGA
>MG|4|V67|F|28|99.55|Firmicutes|Bacilli|Lactobacillales|Lactobacillaceae|Carnobacterium / Lactobacillus|Carnobacterium mobile / Lactobacillus curvatus / Lactobacillus graminis / Lactobacillus sakei|
GGTTTAATTCGAAGCAACGCGAAGAACCTTACCAGGTCTTGACATCCTTTGACCACTCTAGAGATAGAGCTTTCCCTTCGGGGACAAAGTGACAGGTGGTGCATGGTTGTCGTCAGCTCGTGTCGTGAGATGTTGGGTTAAGTCCCGCAACGAGCGCAACCCTTATTACTAGTTGCCAGCATTCAGTTGGGCACTCTAGTGAGACTGCCGGTGACAAACCGGA
>MG|4|V67|F|16|94.29|Firmicutes|Bacilli|Lactobacillales|Lactobacillaceae|Lactobacillus|aviarius|
GGTTTAATTCGAAGCAACGCGAAGAACCTTACCAGGTCTTGACATCTTTTGACCACCTAAGAGATTAGGTTTTCCCTTCGGGGACAAAATGACAGGTGGTGCATGGCTGTCGTCAGCTCGTGTCGTGAGATGTTGGGTTAAGTCCCGCAACGAGCGCAACCCCTATCTTCAGTAGCCAGCGGTTCGGCCGGGCACTCTGGAGAGACTGCCAGGGATAACCTGGA
>MG|4|V67|F|33|95.52|Firmicutes|Bacilli|Lactobacillales|Lactobacillaceae|Lactobacillus|reuteri|
GGTTTAATTCGAAGCAACGCGAAGAACCTTACCTGGTCTTGACATCCCTTTGACCGGCAAGTAATGTTGCCTTTCCTTCGGGACAGAGGAGACAGGTGGTGCATGGTTGTCGTCAGCTCGTGTCGTGAGATGTTGGGTTAAGTCCCGCAACGAGCGCAACCCTTGTTACTAGTTGCCAGCATTTAGTTGGGCACTCTAGTGAGACTGCCGGTGACAAACCGGA
>MG|4|V67|F|186|96.31|Firmicutes|Bacilli|Lactobacillales|Lactobacillaceae|Lactobacillus|ingluviei|
GGTTTAATTCGAAGCTACGCGAAGAACCTTACCAGGTCTTGACATCTTGCGCCAACCCTAGAGATAGGGCGTTCCCTTCGGGGACGCAATGACAGGTGGTGCATGGTCGTCGTCAGCTCGTGTCGTGAGATGTTGGGTTAAGTCCCGCAACGAGCGCAACCCTTGTCGCTAGTTACCATCATTAAGTTGGGGACTCTAGCGAGACTGCCAGTGACAAGCTGGA
>MG|4|V67|F|41|91.96|Firmicutes|Bacilli|Lactobacillales|Lactobacillaceae|Lactobacillus|ingluviei|
GGTTTAATTCGAAGCTACGCGAAGAACCTTACCAGGTCTTGACATCTTGCGCCAACCCTAGAGATAGGGCGTTCCCTTCGGGGACGCAATGACAGGTGGTGCATGGTCGTCGTCAGCTCGTGTCGTGAGATGTTGGGTTAAGTCCCGCAACGAGCGCAACCCTCGTCGCATGTTGCCAGCGGTTCGGCCGGGCACCCATGCGAGACCGCCGGCGTCAAGCCGGA
>MG|4|V67|F|21|95.24|Firmicutes|Bacilli|Lactobacillales|Lactobacillaceae|Lactobacillus|crispatus|
GGTTTAATTCGAAGCAACGCGAAGAACCTTACCAGGTCTTGACATCTAGTGCCATTTGTAGAGATACAAAGTTCCCTTCGGGGACGCTAAGACAGGTGGTGCATGGCTGTCGTCAGCTCGTGTCGTGAGATGTTGGGTTAAGTCCCGCAACGAGCGCAACCCTTATCTTCAGTAGCCAGCATTTAAGGTGGGCACTCTGGAGAGACTGCCAGGGATAACCTGGA
>MG|4|V67|F|20|93.72|Firmicutes|Bacilli|Lactobacillales|Lactobacillaceae|Lactobacillus|reuteri|
GGTTTAATTCGAAGCAACGCGAAGAACCTTACCTGCCCTTGACATCCGAATGACCGGTGAGTAATGTCACCTTTCCTTCGGGACATTCGAGACAGGTGGTGCATGGTTGTCGTCAGCTCGTGTCGTGAGATGTTGGGTTAAGTCCCGCAACGAGCGCAACCCTTGTTACTAGTTGCCAGCATTTAGTTGGGCACTCTAGTGAGACTGCCGGTGACAAACCGGA
>MG|4|V67|R|15|96.77|Firmicutes|Bacilli|Lactobacillales|Lactobacillaceae|Lactobacillus|vaginalis|
TCCGCATTGTCTGCGGCAGTCTCGCTAGAGTGCCCAACTGAATGATGGCAACTAACAATAAGGGTTGCGCTCGTTGCGGGACTTAACCCAACATCTCACGACACGAGCTGACGACGACCATGCACCACCTGTCATTGCGTCCCCGAAGGGAACGCCTAATCTCTTAGGTTAGCGCAAGATGTCAAGACCTGGTAAGGTTCTTCGCGTAGCTTCGAATTAAACC
>MG|4|V67|F|11|94.31|Firmicutes|Bacilli|Lactobacillales|Lactobacillaceae|Lactobacillus|mucosae|
GGTTTAATTCGAAGCTACGCGAAGAACCTTACCAGGTCTTGACATCTTGCGCCAACCCTAGAGATAGGGCGTTTCCTTCGGGAACGCAATGACAGGTGGTGCATGGTCGTCGTCAGCTCGTGTCGTGAGATGTTGGGTTAAGTCCCGCAACGAGCGCAACCCCTATCTTCAGTAGCCAGCGGTTCGGCCGGGCACTCTGGAGAGACTGCCAGGGATAACCTGGA
>MG|4|V67|F|10|97.31|Firmicutes|Bacilli|Lactobacillales|Lactobacillaceae|Bacillus / Lactobacillus|aviarius|
GGTTTAATTCGAAGCTACGCGAAGAACCTTACCAGGTCTTGACATCTTGCGCTAACCTAAGAGATTAGGTTTTCCCTTCGGGGACAAAATGACAGGTGGTGCATGGCTGTCGTCAGCTCGTGTCGTGAGATGTTGGGTTAAGTCCCGCAACGAGCGCAACCCTTGTTGTCAGTTGCCATCATTCAGTTGGGCACTCTGGCGAGACTGCCGGTGACAAACCGGA
>MG|4|V67|F|29|96.31|Firmicutes|Bacilli|Lactobacillales|Lactobacillaceae|Lactobacillus|salivarius|
GGTTTAATTCGAAGCAACGCGAAGAACCTTACCAGGTCTTGACATCCTTTGACCACCTAAGAGATTAGGCTTTCCCTTCGGGGACAAAGTGACAGGTGGTGCATGGCTGTCGTCAGCTCGTGTCGTGAGATGTTGGGTTAAGTCCCGCAACGAGCGCAACCCTTGTCGCTAGTTACCATCATTAAGTTGGGGACTCTAGCGAGACTGCCAGTGACAAGCTGGA
>MG|4|V67|R|14|96.31|Firmicutes|Bacilli|Lactobacillales|Lactobacillaceae|Lactobacillus|salivarius|
TCCAGCTTGTCACTGGCAGTCTCGCTAGAGTCCCCAACTTAATGATGGTAACTAGCGACAAGGGTTGCGCTCGTTGCGGGACTTAACCCAACATCTCACGACACGAGCTGACGACAGCCATGCACCACCTGTCACTTTGTCCCCGAAGGGAAAACCTAATCTCTTAGGTGGTCAAAGGATGTCAAGACCTGGTAAGGTTCTTCGCGTTGCTTCGAATTAAACC
>MG|4|V67|F|28|87.5|Firmicutes|Bacilli|Lactobacillales|Lactobacillaceae|Lactobacillus|paralimentarius|
GGTTTAATTCGAAGCAACGCGAAGAACCTTACCAGGTCTTGACATACCATTGACCGTTCTAGAGATAGGATTTTCCCTTCGGGGACAATGGATACAGGTGGTGCATGGTTGTCGTCAGCTCGTGTCGTGAGATGTTGGGTTAAGTCCCGCAACGAGCGCAACCCCCCGTCGCATGTTGCCAGCGGTTCGGCCGGGCACCCATGCGAGACCGCCGGCGTCAAGCCGGA
>MG|4|V67|F|144|92.17|Firmicutes|Bacilli|Lactobacillales|Lactobacillaceae|Lactobacillus|reuteri|
GGTTTAATTCGAAGCAACGCGAAGAACCTTACCTGCCCTTGACATCCTTTTGACCGGCGAGTAATGTCGCCTTTCCTTCGGGACAGAAGAGACAGGTGGTGCATGGTTGTCGTCAGCTCGTGTCGTGAGATGTTGGGTTAAGTCCCGCAACGAGCGCAACCCTTGTCGCTAGTTACCATCATTAAGTTGGGGACTCTAGCGAGACTGCCAGTGACAAGCTGGA
>MG|4|V67|F|12|94.62|Firmicutes|Bacilli|Lactobacillales|Lactobacillaceae|Lactobacillus|reuteri|
GGTTTAATTCGAAGCAACGCGAAGAACCTTACCTGCCCTTGACATCCTTTTGACCGGCGAGTAATGTCGCCTTTCCTTCGGGACAGAAGAGACAGGTGGTGCATGGTTGTCGTCAGCTCGTGTCGTGAGATGTTGGGTTAAGTCCCGCAACGAGCGCAACCCTTGTTATTAGTTGCCAGCATTAAGTTGGGCACTCTAATGAGACTGCCGGTGACAAACCGGA
>MG|4|V67|F|31|91.03|Firmicutes|Bacilli|Lactobacillales|Lactobacillaceae|Lactobacillus|reuteri|
GGTTTAATTCGAAGCAACGCGAAGAACCTTACCTGCCCTTGACATCCGGATGACCGGTGGGTAATGCCACCCTCTCTTCGGAGCATCCGAGACAGGTGGTGCATGGTTGTCGTCAGCTCGTGTCGTGAGATGTTGGGTTAAGTCCCGCAACGAGCGCAACCCTTGTTATTAGTTGCCAGCATTAAGTTGGGCACTCTAATGAGACTGCCGGTGACAAACCGGA
>MG|4|V67|F|38|94.31|Firmicutes|Bacilli|Lactobacillales|Lactobacillaceae|Lactobacillus|aviarius|
GGTTTAATTCGAAGCAACGCGAAGAACCTTACCAGGTCTTGACATCTTTTGACCACCTAAGAGATTAGGTTTTCCCTTCGGGGACAAAATGACAGGTGGTGCATGGCTGTCGTCAGCTCGTGTCGTGAGATGTTGGGTTAAGTCCCGCAACGAGCGCAACCCTTGTCCTTAGTAGCCAGCACGTGATGGTGGGCACTCTAGGGAGACTGCCAGGGTGAACCTGGA
>MG|4|V67|F|23|96.65|Firmicutes|Bacilli|Lactobacillales|Lactobacillaceae|Lactobacillus|ingluviei|
GGTTTAATTCGAAGCTACGCGAAGAACCTTACCAGGTCTTGACATCTTGCGCCAACCCTAGAGATAGGGCGTTCCCTTCGGGGACGCAATGACAGGTGGTGCATGGTCGTCGTCAGCTCGTGTCGTGAGATGTTGGGTTAAGTCCCGCAACGAGCGCAACCCTTGTTGCCAGTTGCCAGCATTAGGTTGGGGACTCTGGCGAGACTGCCTCTGCAAGGAGGA
>MG|4|V67|F|34|92.83|Firmicutes|Bacilli|Lactobacillales|Lactobacillaceae|Lactobacillus|reuteri|
GGTTTAATTCGAAGCAACGCGAAGAACCTTACCTGCCCTTGACATCCTTTTGACCGGCGAGTAATGTCGCCTTTCCTTCGGGACAGAAGAGACAGGTGGTGCATGGTTGTCGTCAGCTCGTGTCGTGAGATGTTGGGTTAAGTCCCGCAACGAGCGCAACCCCTGTTGCTAGTTGCCATCATTAAGTTGGGGACTCTAGCGAGACTGCCGGTGACAAGCCGGA
>MG|4|V67|F|10|99.1|Firmicutes|Bacilli|Lactobacillales|Lactobacillaceae|Bacillus / Lactobacillus|Bacillus sp. / Lactobacillus aviarius / Lactobacillus salivarius|
GGTTTAATTCGAAGCAACGCGAAGAACCTTACCAGGTCTTGACATCCTTTGACCACCTAAGAGATTAGGTTTTCCCTTCGGGGACAAAGTGACAGGTGGTGCATGGCTGTCGTCAGCTCGTGTCGTGAGATGTTGGGTTAAGTCCCGCAACGAGCGCAACCCTTGTTGTCAGTTGCCATCATTCAGTTGGGCACTCTGGCGAGACTGCCGGTGACAAACCGGA
>MG|4|V67|F|30|93.72|Firmicutes|Bacilli|Lactobacillales|Lactobacillaceae|Lactobacillus|aviarius|
GGTTTAATTCGAAGCAACGCGAAGAACCTTACCAGGTCTTGACATCTTTTGACCACCTAAGAGATTAGGTTTTCCCTTCGGGGACAAAATGACAGGTGGTGCATGGCTGTCGTCAGCTCGTGTCGTGAGATGTTGGGTTAAGTCCCGCAACGAGCGCAACCCTCGTCGCATGTTGCCAGCGGTTCGGCCGGGCACCCATGCGAGACCGCCGGCGTCAAGCCGGA
>MG|4|V67|F|71|91.24|Firmicutes|Bacilli|Lactobacillales|Lactobacillaceae|Lactobacillus|reuteri|
GGTTTAATTCGAAGCAACGCGAAGAACCTTACCTGGTCTTGACATCCCGGTGACCGCAGAGTAATGTCTGCTTTCCTTCGGGACACTGGAGACAGGTGGTGCATGGTTGTCGTCAGCTCGTGTCGTGAGATGTTGGGTTAAGTCCCGCAACGAGCGCAACCCTTGTCGCTAGTTACCATCATTAAGTTGGGGACTCTAGCGAGACTGCCAGTGACAAGCTGGA
>MG|4|V67|R|18|99.55|Firmicutes|Bacilli|Lactobacillales|Lactobacillaceae|Bifidobacterium / Lactobacillus|Bifidobacterium sp. / Lactobacillus fermentum / Lactobacillus reuteri / Lactobacillus sp.|
TCCGGTTTGTCACCGGCAGTCTCACTAGAGTGCCCAACTAAATGCTGGCAACTAGTAACAAGGGTTGCGCTCGTTGCGGGACTTAACCCAACATCTCACGACACGAGCTGACGACGACCATGCACCACCTGTCATTGCGTCCCCGAAGGGAACGCCTTATCTCTAAGGTTAGCGCAAGATGTCAAGACCTGGTAAGGTTCTTCGCGTAGCTTCGAATTAAACC
>MG|4|V67|R|21|98.65|Firmicutes|Bacilli|Lactobacillales|Lactobacillaceae|Lactobacillus / Lactococcus|helveticus|
TCCGGTTTGTCACCGGCAGTCTCACTAGAGTGCCCAACTGAATGCTGGCAACTAGTAACAAGGGTTGCGCTCGTTGCGGGACTTAACCCAACATCTCACGACACGAGCTGACGACAGCCATGCACCACCTGTCTTAGCGTCCCCGAAGGGAACTCCTAATCTCTTAGGATGGCACTAGATGTCAAGACCTGGTAAGGTTCTTCGCGTTGCTTCGAATTAAACC
>MG|4|V67|F|10|94.34|Firmicutes|Bacilli|Lactobacillales|Lactobacillaceae|Lactobacillus|ingluviei|
GGTTTAATTCGAAGCTACGCGAAGAACCTTACCAGGTCTTGACATCTTGCGCCAACCCTAGAGATAGGGCGTTCCCTTCGGGGACGCAATGACAGGTGGTGCATGGTCGTCGTCAGCTCGTGTCGTGAGATGTTGGGTTAAGTCCCGCAACGAGCGCAACCCCTATCTTCAGTAGCCAGCGGTTCAGCCGGGCACTCTGGAGAGACTGCCAGGGATAACCTGGA
>MG|4|V67|F|16|99.1|Firmicutes|Bacilli|Lactobacillales|Lactobacillaceae|Carnobacterium / Lactobacillus|Carnobacterium mobile / Lactobacillus curvatus / Lactobacillus graminis / Lactobacillus sakei|
GGTTTAATTCGAAGCAACGCGAAGAACCTTACCAGGTCTTGACATCCTTTGACCACTCTAGAGATAGAGCTTTCCCTTCGGGGACAAAGTGACAGGTGGTGCATGGTTGTCGTCAGCTCGTGTCGTGAGATGTTGGGTTAAGTCCCGCAACGAGCGCAACCCTTGTTACTAGTTGCCAGCATTCAGTTGGGCACTCTAGTGAGACTGCCGGTGACAAACCGGA
>MG|4|V67|R|10|91.03|Firmicutes|Bacilli|Lactobacillales|Lactobacillaceae|Lactobacillus|reuteri|
TCCGGTTTGTCACCGGCAGTCTCATTAGAGTGCCCAACTTAATGCTGGCAACTAATAACAAGGGTTGCGCTCGTTGCGGGACTTAACCCAACATCTCACGACACGAGCTGACGACAACCATGCACCACCTGTCTCGGATGCTCCGAAGAGAGGGTGGCATTACCCACCGGTCATCCGGATGTCAAGGGCAGGTAAGGTTCTTCGCGTTGCTTCGAATTAAACC
>MG|4|V67|F|10|98.16|Firmicutes|Bacilli|Lactobacillales|Lactobacillaceae|Lactobacillus / Lactococcus|helveticus|
GGTTTAATTCGAAGCAACGCGAAGAACCTTACCAGGTCTTGACATCTAGTGCCATCCTAAGAGATTAGGAGTTCCCTTCGGGGACGCTAAGACAGGTGGTGCATGGCTGTCGTCAGCTCGTGTCGTGAGATGTTGGGTTAAGTCCCGCAACGAGCGCAACCCTTGTTATTAGTTGCCAGCATTAAGTTGGGGACTCTAGCGAGACTGCCAGTGACAAGCTGGA
>MG|4|V67|F|18|94.25|Firmicutes|Bacilli|Lactobacillales|Lactobacillaceae|Lactobacillus|siliginis|
GGTTTAATTCGAAGCTACGCGAAGAACCTTACCAGGGCTTGACATCATTCTGCAAACGTTAGAGATAACGCGTTCCCTTCGGGGACGGAACGACAGGTGGTGCATGGTTGTCGTCAGCTCGTGTCGTGAGATGTTGGGTTAAGTCCCGCAACGAGCGCAACCCTTATGCTTAGTTGCCAGCATTTAGTTGGGCACTCTAAGGAGACTGCCGGTGACAAACCGGA
>MG|4|V67|R|76|96.77|Firmicutes|Bacilli|Lactobacillales|Lactobacillaceae|Lactobacillus|panis|
TCCAGCTTGTCACTGGCAGTCTCGCTAGAGTCCCCAACTTAATGATGGTAACTAGCGACAAGGGTTGCGCTCGTTGCGGGACTTAACCCAACATCTCACGACACGAGCTGACGACGACCATGCACCACCTGTCATTGCGTCCCCGAAGGGAACGCCTAATCTCTTAGGTTAGCGCAAGATGTCAAGACCTGGTAAGGTTCTTCGCGTAGCTTCGAATTAAACC
>MG|4|V67|F|94|93.36|Firmicutes|Bacilli|Lactobacillales|Lactobacillaceae|Lactobacillus|mellifer|
GGTTTAATTCGAAGCAACGCGAAGAACCTTACCAAGTCTTGACATCCTCCTGACAGCGTATGTAATGTATGTTTCCTTCGGGACAGGAGAGACAGGTGGTGCATGGTTGTCGTCAGCTCGTGTCGTGAGATGTTGGGTTAAGTCCCGCAACGAGCGCAACCCTTGTTACTAGTTGCCAGCATTTAGTTGGGCACTCTAGTGAGACTGCCGGTGACAAACCGGA
>MG|4|V67|F|21|92.83|Firmicutes|Bacilli|Lactobacillales|Lactobacillaceae|Lactobacillus|reuteri|
GGTTTAATTCGAAGCAACGCGAAGAACCTTACCTGATCTTGACATCCGAGTGACCGCAGAGTAATGTCTGTTTTCCTTCGGGACACTCGTGACAGGTGGTGCATGGTTGTCGTCAGCTCGTGTCGTGAGATGTTGGGTTAAGTCCCGCAACGAGCGCAACCCTTGTTACTAGTTGCCAGCATTCAGTTGGGCACTCTAGTGAGACTGCCGGTGACAAACCGGA
>MG|4|V67|R|64|96.77|Firmicutes|Bacilli|Lactobacillales|Lactobacillaceae|Lactobacillus|aviarius|
TCCAGCTTGTCACTGGCAGTCTCGCTAGAGTCCCCAACTTAATGATGGTAACTAGCGACAAGGGTTGCGCTCGTTGCGGGACTTAACCCAACATCTCACGACACGAGCTGACGACAGCCATGCACCACCTGTCATTTTGTCCCCGAAGGGAAAACCTAATCTCTTAGGTGGTCAAAAGATGTCAAGACCTGGTAAGGTTCTTCGCGTTGCTTCGAATTAAACC
>MG|4|V67|F|18|93.33|Firmicutes|Bacilli|Lactobacillales|Lactobacillaceae|Lactobacillus|crispatus|
GGTTTAATTCGAAGCAACGCGAAGAACCTTACCAGGTCTTGACATCTAGTGCCATTTGTAGAGATACAAAGTTCCCTTCGGGGACGCTAAGACAGGTGGTGCATGGCTGTCGTCAGCTCGTGTCGTGAGATGTTGGGTTAAGTCCCGCAACGAGCGCAACCCTTATCTTCAGTAGCCAGCGGTTTGGCCGGGCACTCTGGAGAGACTGCCAGGGATAACCTGGA
>MG|4|V67|R|23|95.26|Firmicutes|Bacilli|Lactobacillales|Lactobacillaceae|Lactobacillus|ingluviei|
TCCAGGTTCACCCTGGCAGTCTCCCTAGAGTGCCCACCATCACGTGCTGGCTACTAAGGACAAGGGTTGCGCTCGTTGCGGGACTTAACCCAACATCTCACGACACGAGCTGACGACGACCATGCACCACCTGTCATTGCGTCCCCGAAGGGAACGCCCTATCTCTAGGGTTGGCGCAAGATGTCAAGACCTGGTAAGGTTCTTCGCGTAGCTTCGAATTAAACC
>MG|4|V67|F|10|99.55|Firmicutes|Bacilli|Lactobacillales|Lactobacillaceae|Bacillus / Lactobacillus|Bacillus sp. / Lactobacillus aviarius|
GGTTTAATTCGAAGCAACGCGAAGAACCTTACCAGGTCTTGACATCTTTTGACCACCTAAGAGATTAGGTTTTCCCTTCGGGGACAGAATGACAGGTGGTGCATGGCTGTCGTCAGCTCGTGTCGTGAGATGTTGGGTTAAGTCCCGCAACGAGCGCAACCCTTGTTGTCAGTTGCCATCATTCAGTTGGGCACTCTGGCGAGACTGCCGGTGACAAACCGGA
>MG|4|V67|F|18|92.92|Firmicutes|Bacilli|Lactobacillales|Lactobacillaceae|Lactobacillus|ingluviei|
GGTTTAATTCGAAGCTACGCGAAGAACCTTACCAGGTCTTGACATCTTGCGCCAACCCTAGAGATAGGGCGTTCCCTTCGGGGACGCAATGACAGGTGGTGCATGGTCGTCGTCAGCTCGTGTCGTGAGATGTTGGGTTAAGTCCCGCAACGAGCGCAACCCCTATCTTCAGTAGCCAGCGGTATGGCCGGGCACTCTGGAGAGACTGCCAGGGATAACCTGGA
>MG|4|V67|F|13|93.81|Firmicutes|Bacilli|Lactobacillales|Lactobacillaceae|Lactobacillus|aviarius|
GGTTTAATTCGAAGCAACGCGAAGAACCTTACCAGGTCTTGACATCTTTTGACCACCTAAGAGATTAGGTTTTCCCTTCGGGGACAAAATGACAGGTGGTGCATGGCTGTCGTCAGCTCGTGTCGTGAGATGTTGGGTTAAGTCCCGCAACGAGCGCAACCCCTATCTTCAGTAGCCAGCGGTATGGCCGGGCACTCTGGAGAGACTGCCAGGGATAACCTGGA
>MG|4|V67|F|38|96.77|Firmicutes|Bacilli|Lactobacillales|Lactobacillaceae|Lactobacillus|fermentum|
GGTTTAATTCGAAGCTACGCGAAGAACCTTACCAGGTCTTGACATCTTGCGCCAACCCTAGAGATAGGGCGTTTCCTTCGGGAACGCAATGACAGGTGGTGCATGGTCGTCGTCAGCTCGTGTCGTGAGATGTTGGGTTAAGTCCCGCAACGAGCGCAACCCTTGTCGCTAGTTACCATCATTAAGTTGGGGACTCTAGCGAGACTGCCAGTGACAAGCTGGAA
>MG|4|V67|R|15|99.1|Firmicutes|Bacilli|Lactobacillales|Lactobacillaceae|Bacillus / Lactobacillus|Bacillus sp. / Lactobacillus aviarius|
TCCGGTTTGTCACCGGCAGTCTCACTAGAGTGCCCAACTGAATGATGGCAACTGACAACAAGGGTTGCGCTCGTTGCGGGACTTAACCCAACATCTCACGACACGAGCTGACGACAGCCATGCACCACCTGTCATTTTGTCCCCGAAGGGAAAACCTAATCTCTTAGGTGGTCAAAAGATGTCAAGACCTGGTAAGGTTCTTCGCGTTGCTTCGAATTAAACC
>MG|4|V67|F|12|92.17|Firmicutes|Bacilli|Lactobacillales|Lactobacillaceae|Lactobacillus|reuteri|
GGTTTAATTCGAAGCAACGCGAAGAACCTTACCTGCCTTGACATCCTTTTGACCGGCGAGTAATGTCGCCTTTCCTTCGGGACAGAAGAGACAGGTGGTGCATGGTTGTCGTCAGCTCGTGTCGTGAGATGTTGGGTTAAGTCCCGCAACGAGCGCAACCCTTGTCGCTAGTTACCATCATTAAGTTGGGGACTCTAGCGAGACTGCCAGTGACAAGCTGGA
>MG|4|V67|F|11|97.76|Firmicutes|Bacilli|Lactobacillales|Lactobacillaceae|Lactobacillus / Lactococcus|helveticus|
GGTTTAATTCGAAGCTACGCGAAGAACCTTACCAGGTCTTGACATCTTGCGCTAACCTAAGAGATTAGGAGTTCCCTTCGGGGACGCTAAGACAGGTGGTGCATGGCTGTCGTCAGCTCGTGTCGTGAGATGTTGGGTTAAGTCCCGCAACGAGCGCAACCCTTGTTATTAGTTGCCAGCATTAAGTTGGGCACTCTAATGAGACTGCCGGTGACAAACCGGA
>MG|4|V67|R|18|94.25|Firmicutes|Bacilli|Lactobacillales|Lactobacillaceae|Lactobacillus|siliginis|
TCCGGTTTGTCACCGGCAGTCTCCTTAGAGTGCCCAACTAAATGCTGGCAACTAAGCATAAGGGTTGCGCTCGTTGCGGGACTTAACCCAACATCTCACGACACGAGCTGACGACAACCATGCACCACCTGTCGTTCCGTCCCCGAAGGGAACGCGTTATCTCTAACGTTTGCAGAATGATGTCAAGCCCTGGTAAGGTTCTTCGCGTAGCTTCGAATTAAACC
>MG|4|V67|F|22|96.31|Firmicutes|Bacilli|Lactobacillales|Lactobacillaceae|Lactobacillus|salivarius|
GGTTTAATTCGAAGCAACGCGAAGAACCTTACCAGGTCTTGACATCCTTTGACCACCTAAGAGATTAGGTTTTCCCTTCGGGGACAAAGTGACAGGTGGTGCATGGCTGTCGTCAGCTCGTGTCGTGAGATGTTGGGTTAAGTCCCGCAACGAGCGCAACCCTTGTCGCTAGTTACCATCATTAAGTTGGGGACTCTAGCGAGACTGCCAGTGACAAGCTGGA
>MG|4|V67|F|32|96.17|Firmicutes|Bacilli|Lactobacillales|Lactobacillaceae|Lactobacillus|ingluviei|
GGTTTAATTCGAAGCTACGCGAAGAACCTTACCAGGTCTTGACATCTTGCGCCAACCCTAGAGATAGGGCGTTCCCTTCGGGGACGCAATGACAGGTGGTGCATGGTCGTCGTCAGCTCGTGTCGTGAGATGTTGGGTTAAGTCCCGCAACGAGCGCAACCCCTGTTGCCAGTTGCCAGCATTAGGTTGGGGACTCTGGCGAGACTGCCTCTGCAAGGAGGA
>MG|4|V67|F|11|94.79|Firmicutes|Bacilli|Lactobacillales|Lactobacillaceae|Lactobacillus|ingluviei|
GGTTTAATTCGAAGCAACGCGAAGAACCTTACCAGGTCTTGACATCTTGCGCCAACCCTAGAGATAGGGCGTTCCCTTCGGGGACGCAATGACAGGTGGTGCATGGTCGTCGTCAGCTCGTGTCGTGAGATGTTGGGTTAAGTCCCGCAACGAGCGCAACCCTTGTCCTTAGTAGCCAGCACGTGATGGTGGGCACTCTAGGGAGACTGCCAGGGTGAACCTGGA
>MG|4|V67|F|12|95.11|Firmicutes|Bacilli|Lactobacillales|Lactobacillaceae|Lactobacillus|reuteri|
GGTTTAATTCGAAGCAACGCGAAGAACCTTACCAGGTCTTGACATACCATTGACCGTTCTAGAGATAGGGCGTTCCCTTCGGGGACGCAATGACAGGTGGTGCATGGTCGTCGTCAGCTCGTGTCGTGAGATGTTGGGTTAAGTCCCGCAACGAGCGCAACCCTTGTTACTAGTTGCCAGCATTTAGTTGGGCACTCTAGTGAGACTGCCGGTGACAAACCGGA
>MG|4|V67|F|12|95.87|Firmicutes|Bacilli|Lactobacillales|Lactobacillaceae|Lactobacillus|ingluviei|
GGTTTAATTCGAAGCTACGCGAAGAACCTTACCAGGTCTTGACATCTTGCGCCAACCCTAGAGATAGGGGCGTTCCCTTCGGGGACGCAATGACAGGTGGTGCATGGTCGTCGTCAGCTCGTGTCGTGAGATGTTGGGTTAAGTCCCGCAACGAGCGCAACCCTTGTCGCTAGTTACCATCATTAAGTTGGGGACTCTAGCGAGACTGCCAGTGACAAGCTGGA
>MG|4|V67|F|13|95.71|Firmicutes|Bacilli|Lactobacillales|Lactobacillaceae|Lactobacillus|ingluviei|
GGTTTAATTCGAAGCTACGCGAAGAACCTTACCAGGTCTTGACATCTTGCGCCAACCCTAGAGATAGGGCGTTCCCTTCGGGGACGCAATGACAGGTGGTGCATGGTCGTCGTCAGCTCGTGTCGTGAGATGTTGGGTTAAGTCCCGCAACGAGCGCAACCCTTATCTTTAGTAGCCAGCATTTGAGGTGGGCACTCTAGAGAGACTGCCAGGGATAACCTGGA
>MG|4|V67|F|30|96.19|Firmicutes|Bacilli|Lactobacillales|Lactobacillaceae|Lactobacillus|kimchicus|
GGTTTAATTCGAAGCTACGCGAAGAACCTTACCAGGTCTTGACATCTTGCGCTAACCTAAGAGATTAGGCGTTCCCTTCGGGGACGCAATGACAGGTGGTGCATGGTCGTCGTCAGCTCGTGTCGTGAGATGTTGGGTTAAGTCCCGCAACGAGCGCAACCCTTATCTTCAGTAGCCAGCATTTAAGGTGGGCACTCTGGAGAGACTGCCAGGGATAACCTGGA
>MG|4|V67|F|30|95.26|Firmicutes|Bacilli|Lactobacillales|Lactobacillaceae|Lactobacillus|ingluviei|
GGTTTAATTCGAAGCTACGCGAAGAACCTTACCAGGTCTTGACATCTTGCGCCAACCCTAGAGATAGGGCGTTCCCTTCGGGGACGCAATGACAGGTGGTGCATGGTCGTCGTCAGCTCGTGTCGTGAGATGTTGGGTTAAGTCCCGCAACGAGCGCAACCCTTATCTTCAGTAGCCAGCATTTAAGGTGGGCACTCTGGAGAGACTGCCAGGGATAACCTGGA
>MG|4|V67|F|13|95.69|Firmicutes|Bacilli|Lactobacillales|Lactobacillaceae|Lactobacillus|crispatus|
GGTTTAATTCGAAGCAACGCGAAGAACCTTACCAGGTCTTGACATCTAGTGCCATTTGTAGAGATACAAAGTTCCCTTCGGGGACGCTAAGACAGGTGGTGCATGGCTGTCGTCAGCTCGTGTCGTGAGATGTTGGGTTAAGTCCCGCAACGAGCGCAACCCCTGTTGCCAGTTGCCAGCATTAGGTTGGGGACTCTGGCGAGACTGCCTCTGCAAGGAGGA
>MG|4|V67|F|21|91.48|Firmicutes|Bacilli|Lactobacillales|Lactobacillaceae|Lactobacillus|reuteri|
GGTTTAATTCGAAGCAACGCGAAGAACCTTACCTGCCCTTGACATCCGAATGACCGGTGAGTAATGTCACCTTTCCTTCGGGACATTCGAGACAGGTGGTGCATGGTTGTCGTCAGCTCGTGTCGTGAGATGTTGGGTTAAGTCCCGCAACGAGCGCAACCCCTGTTGCTAGTTGCCATCATTAAGTTGGGGACTCTAGCGAGACTGCCGGTGACAAGCCGGA
>MG|4|V67|F|16|99.55|Firmicutes|Bacilli|Lactobacillales|Lactobacillaceae|Bifidobacterium / Lactobacillus|Bifidobacterium sp. / Lactobacillus fermentum / Lactobacillus reuteri / Lactobacillus sp.|
GGTTTAATTCGAAGCTACGCGAAGAACCTTACCAGGTCTTGACATCTTGCGCTAACCTTAGAGATAAGGCGTTCCCTTCGGGGACGCAATGACAGGTGGTGCATGGTCGTCGTCAGCTCGTGTCGTGAGATGTTGGGTTAAGTCCCACAACGAGCGCAACCCTTGTTACTAGTTGCCAGCATTAAGTTGGGCACTCTAGTGAGACTGCCGGTGACAAACCGGA
>MG|4|V67|F|26|96.19|Firmicutes|Bacilli|Lactobacillales|Lactobacillaceae|Lactobacillus|aviarius|
GGTTTAATTCGAAGCAACGCGAAGAACCTTACCAGGTCTTGACATCTTTTGACCACCTAAGAGATTAGGTTTTCCCTTCGGGGACAAAATGACAGGTGGTGCATGGCTGTCGTCAGCTCGTGTCGTGAGATGTTGGGTTAAGTCCCGCAACGAGCGCAACCCTTATCTTCAGTAGCCAGCATTTAAGGTGGGCACTCTGGAGAGACTGCCAGGGATAACCTGGA
>MG|4|V67|F|12|92.38|Firmicutes|Bacilli|Lactobacillales|Lactobacillaceae|Lactobacillus|reuteri|
GGTTTAATTCGAAGCAACGCGAAGAACCTTACCTGATCTTGACATCCGAGTGACCGCAGAGTAATGTCTGTTTTCCTTCGGGACACTCGTGACAGGTGGTGCATGGTTGTCGTCAGCTCGTGTCGTGAGATGTTGGGTTAAGTCCCGCAACGAGCGCAACCCTTGTTATTAGTTGCCAGCATTAAGTTGGGCACTCTAATGAGACTGCCGGTGACAAACCGGA
>MG|4|V67|F|10|96.31|Firmicutes|Bacilli|Lactobacillales|Lactobacillaceae|Lactobacillus|panis|
GGTTTAATTCGAAGCAACGCGAAGAACCTTACCAGGTCTTGACATCTTGCGCTAACCTAAGAGATTAGGCGTTCCCTTCGGGGACGCAATGACAGGTGGTGCATGGTCGTCGTCAGCTCGTGTCGTGAGATGTTGGGTTAAGTCCCGCAACGAGCGCAACCCTTGTCGCTAGTTACCATCATTAAGTTGGGGACTCTAGCGAGACTGCCAGTGACAAGCTGGA
>MG|4|V67|F|25|99.55|Firmicutes|Bacilli|Lactobacillales|Lactobacillaceae|Bacillus / Lactobacillus|Bacillus sp. / Lactobacillus aviarius|
GGTTTAATTCGAAGCAACGCGAAGAACCTTACCAGGTCTTGACATCTTTTGACCACCTAAGAGATTAGGTTTTCCCTTCGGGGACAAAATGACAGGTGGTGCATGGCTGTCGTCAGCTCGTGTCGTGAGATGTTGGGTTAAGTCCCGCAACGAGCGCAACCCTTGTTGTCAGTTGCCATCATTTAGTTGGGCACTCTGGCGAGACTGCCGGTGACAAACCGGA
>MG|4|V67|F|18|90.41|Firmicutes|Bacilli|Lactobacillales|Lactobacillaceae|Lactobacillus|johnsonii|
GGTTTAATTCGAAGCAACGCGAAGAACCTTACCAGGTCTTGACATCCAGTAAAAGCCTAAGAGATTAGGTGTCCCTTCGGGGGAACTGAGACAGGTGGTGCATGGTTGTCGTCAGCTCGTGTCGTGAGATGTTGGGTTAAGTCCCGCAACGAGCGCAACCCTTATGATTAGTTACTAACGTGTAAAGGCGAGGACTCTAATGAGACTGCCGGGGACAACTCGGA
>MG|4|V67|F|41|95.28|Firmicutes|Bacilli|Lactobacillales|Lactobacillaceae|Lactobacillus|pontis|
GGTTTAATTCGAAGCTACGCGAAGAACCTTACCAGGTCTTGACATCTTGCGCTAACCTAAGAGATTAGGCGTTCCCTTCGGGGACGCAATGACAGGTGGTGCATGGTCGTCGTCAGCTCGTGTCGTGAGATGTTGGGTTAAGTCCCGCAACGAGCGCAACCCTTGTCCTTAGTAGCCAGCACGTGATGGTGGGCACTCTAGGGAGACTGCCAGGGTGAACCTGGA
>MG|4|V67|F|118|90.78|Firmicutes|Bacilli|Lactobacillales|Lactobacillaceae|Lactobacillus|reuteri|
GGTTTAATTCGAAGCAACGCGAAGAACCTTACCTGCCCTTGACATCCCGGTGACCGCAGAGTAATGTCTGCTTTCCTTCGGGACACCGGAGACAGGTGGTGCATGGTTGTCGTCAGCTCGTGTCGTGAGATGTTGGGTTAAGTCCCGCAACGAGCGCAACCCTTGTCGCTAGTTACCATCATTAAGTTGGGGACTCTAGCGAGACTGCCAGTGACAAGCTGGA
>MG|4|V67|F|154|93.36|Firmicutes|Bacilli|Lactobacillales|Lactobacillaceae|Lactobacillus|mellifer|
GGTTTAATTCGAAGCAACGCGAAGAACCTTACCAAGTCTTGACATCCTCCTGACAGCGTATGTAATGTATGTTTCCTTCGGGACAGGAGAGACAGGTGGTGCATGGTTGTCGTCAGCTCGTGTCGTGAGATGTTGGGTTAAGTCCCGCAACGAGCGCAACCCTTGTTACTAGTTGCCAGCATTCAGTTGGGCACTCTAGTGAGACTGCCGGTGACAAACCGGA
>MG|4|V67|F|10|93.81|Firmicutes|Bacilli|Lactobacillales|Lactobacillaceae|Lactobacillus|kimchicus|
GGTTTAATTCGAAGCTACGCGAAGAACCTTACCAGGTCTTGACATCTTGCGCTAACCTAAGAGATTAGGCGTTCCCTTCGGGGACGCAATGACAGGTGGTGCATGGTCGTCGTCAGCTCGTGTCGTGAGATGTTGGGTTAAGTCCCGCAACGAGCGCAACCCCTATCTTCAGTAGCCAGCGGTATGGCCGGGCACTCTGGAGAGACTGCCAGGGATAACCTGGA
>MG|4|V67|R|13|92.83|Firmicutes|Bacilli|Lactobacillales|Lactobacillaceae|Lactobacillus|reuteri|
TCCGGTTTGTCACCGGCAGTCTCACTAGAGTGCCCAACTGAATGCTGGCAACTAGTAACAAGGGTTGCGCTCGTTGCGGGACTTAACCCAACATCTCACGACACGAGCTGACGACAACCATGCACCACCTGTCACGAGTGTCCCGAAGGAAAACAGACATTACTCTGCGGTCACTCGGATGTCAAGATCAGGTAAGGTTCTTCGCGTTGCTTCGAATTAAACC
>MG|4|V67|R|10|96.31|Firmicutes|Bacilli|Lactobacillales|Lactobacillaceae|Lactobacillus|panis|
TCCAGCTTGTCACTGGCAGTCTCGCTAGAGTCCCCAACTTAATGATGGTAACTAGCGACAAGGGTTGCGCTCGTTGCGGGACTTAACCCAACATCTCACGACACGAGCTGACGACGACCATGCACCACCTGTCATTGCGTCCCCGAAGGGAACGCCTAATCTCTTAGGTTAGCGCAAGATGTCAAGACCTGGTAAGGTTCTTCGCGTTGCTTCGAATTAAACC
>MG|4|V67|R|22|93.72|Firmicutes|Bacilli|Lactobacillales|Lactobacillaceae|Lactobacillus|aviarius|
TCCGGCTTGACGCCGGCGGTCTCGCATGGGTGCCCGGCCGAACCGCTGGCAACATGCGACGAGGGTTGCGCTCGTTGCGGGACTTAACCCAACATCTCACGACACGAGCTGACGACAGCCATGCACCACCTGTCATTTTGTCCCCGAAGGGAAAACCTAATCTCTTAGGTGGTCAAAAGATGTCAAGACCTGGTAAGGTTCTTCGCGTTGCTTCGAATTAAACC
>MG|4|V67|F|12|94.29|Firmicutes|Bacilli|Lactobacillales|Lactobacillaceae|Lactobacillus|salivarius|
GGTTTAATTCGAAGCAACGCGAAGAACCTTACCAGGTCTTGACATCCTTTGACCACCTAAGAGATTAGGCTTTCCCTTCGGGGACAAAGTGACAGGTGGTGCATGGCTGTCGTCAGCTCGTGTCGTGAGATGTTGGGTTAAGTCCCGCAACGAGCGCAACCCCTATCTTCAGTAGCCAGCGGTTCGGCCGGGCACTCTGGAGAGACTGCCAGGGATAACCTGGA
>MG|4|V67|F|13|95.85|Firmicutes|Bacilli|Lactobacillales|Lactobacillaceae|Lactobacillus|ingluviei|
GGTTTAATTCGAAGCTACGCGAAGAACCTTACCAGGTCTTGACATCTTGCGCCAACCCTAGAGATAGGGCGTTCCCTTCGGGGACGCAATGACAGGTGGTGCATGGTCGTCGTCAGCTCGTGTCGTGAGATGTTGGGTTAAGTCCCGCAACGAGCGCAACCCCTATTTCTAGTTGCCAGCAGTAAGATGGGCACTCTAGAGAGACTGCCGCGGACAACGCGGA
>MG|4|V67|R|12|94.29|Firmicutes|Bacilli|Lactobacillales|Lactobacillaceae|Lactobacillus|aviarius|
TCCAGGTTATCCCTGGCAGTCTCTCCAGAGTGCCCGGCCGAACCGCTGGCTACTGAAGATAGGGGTTGCGCTCGTTGCGGGACTTAACCCAACATCTCACGACACGAGCTGACGACAGCCATGCACCACCTGTCATTTTGTCCCCGAAGGGAAAACCTAATCTCTTAGGTGGTCAAAAGATGTCAAGACCTGGTAAGGTTCTTCGCGTTGCTTCGAATTAAACC
>MG|4|V67|F|24|96.77|Firmicutes|Bacilli|Lactobacillales|Lactobacillaceae|Lactobacillus|delbrueckii|
GGTTTAATTCGAAGCAACGCGAAGAACCTTACCAGGTCTTGACATCTAGTGCCATCCTAAGAGATTAGGAGTTCCCTTCGGGGACGCTAAGACAGGTGGTGCATGGCTGTCGTCAGCTCGTGTCGTGAGATGTTGGGTTAAGTCCCGCAACGAGCGCAACCCTTGTCGCTAGTTACCATCATTAAGTTGGGGACTCTAGCGAGACTGCCAGTGACAAGCTGGA
>MG|4|V67|F|32|93.87|Firmicutes|Bacilli|Lactobacillales|Lactobacillaceae|Lactobacillus|ingluviei|
GGTTTAATTCGAAGCTACGCGAAGAACCTTACCAGGTCTTGACATCTTGCGCCAACCCTAGAGATAGGGCGTTCCCTTCGGGGACGCAATGACAGGTGGTGCATGGTCGTCGTCAGCTCGTGTCGTGAGATGTTGGGTTAAGTCCCGCAACGAGCGCAACCCCTATCTTCAGTAGCCAGCGGTTCGGCCGGGCACTCTGGAGAGACTGCCAGGGATAACCTGGA
>MG|4|V67|R|12|95.26|Firmicutes|Bacilli|Lactobacillales|Lactobacillaceae|Lactobacillus|crispatus|
TCCAGGTTCACCCTGGCAGTCTCCCTAGAGTGCCCACCATCACGTGCTGGCTACTAAGGACAAGGGTTGCGCTCGTTGCGGGACTTAACCCAACATCTCACGACACGAGCTGACGACAGCCATGCACCACCTGTCTTAGCGTCCCCGAAGGGAACTTTGTATCTCTACAAATGGCACTAGATGTCAAGACCTGGTAAGGTTCTTCGCGTTGCTTCGAATTAAACC
>MG|4|V67|F|64|95.26|Firmicutes|Bacilli|Lactobacillales|Lactobacillaceae|Lactobacillus|ingluviei|
GGTTTAATTCGAAGCTACGCGAAGAACCTTACCAGGTCTTGACATCTTGCGCCAACCCTAGAGATAGGGCGTTCCCTTCGGGGACGCAATGACAGGTGGTGCATGGTCGTCGTCAGCTCGTGTCGTGAGATGTTGGGTTAAGTCCCGCAACGAGCGCAACCCTTGTCCTTAGTAGCCAGCACGTGATGGTGGGCACTCTAGGGAGACTGCCAGGGTGAACCTGGA
>MG|4|V67|F|10|99.55|Firmicutes|Bacilli|Lactobacillales|Lactobacillaceae|Bacillus / Lactobacillus|Bacillus sp. / Lactobacillus aviarius|
GGTTTAATTCGAAGCAACGCGAAGAACCTTACCAGGTCTTGACATCTTTTGACCACCTAAGAGATTAGGTTTTCCCTTCGGGGACAAAATGACAGGTGGTGCATGGCTGTCGTCAGCTCGTGTCGTGAGATGTTGGGTTAAAGTCCCGCAACGAGCGCAACCCTTGTTGTCAGTTGCCATCATTCAGTTGGGCACTCTGGCGAGACTGCCGGTGACAAACCGGA
>MG|4|V67|F|12|94.29|Firmicutes|Bacilli|Lactobacillales|Lactobacillaceae|Lactobacillus|aviarius|
GGTTTAATTCGAAGCAACGCGAAGAACCTTACCAGGTCTTGACATCTTTTGACCACCTAAGAGATTAGGTTTTCCCTTCGGGGACAAAATGACAGGTGGTGCATGGCTGTCGTCAGCTCGTGTCGTGAGATGTTGGGTTAAGTCCCGCAACGAGCGCAACCCTTATCTTCAGTAGCCAGCGGTTTGGCCGGGCACTCTGGAGAGACTGCCAGGGATAACCTGGA
>MG|4|V67|F|14|99.55|Firmicutes|Bacilli|Lactobacillales|Lactobacillaceae|Bifidobacterium / Lactobacillus|Bifidobacterium sp. / Lactobacillus fermentum / Lactobacillus reuteri / Lactobacillus sp.|
GGTTTAATTCGAAGCTACGCGAAGAACCTTACCAGGTCTTGACATCTTGCGCTAACCTTAGAGATAAGGCGTTCCCTTCGGGGGACGCAATGACAGGTGGTGCATGGTCGTCGTCAGCTCGTGTCGTGAGATGTTGGGTTAAGTCCCGCAACGAGCGCAACCCTTGTTACTAGTTGCCAGCATTAAGTTGGGCACTCTAGTGAGACTGCCGGTGACAAACCGGA
>MG|4|V67|F|122|96.77|Firmicutes|Bacilli|Lactobacillales|Lactobacillaceae|Lactobacillus|panis|
GGTTTAATTCGAAGCTACGCGAAGAACCTTACCAGGTCTTGACATCTTGCGCTAACCTAAGAGATTAGGCGTTCCCTTCGGGGACGCAATGACAGGTGGTGCATGGTCGTCGTCAGCTCGTGTCGTGAGATGTTGGGTTAAGTCCCGCAACGAGCGCAACCCTTGTCGCTAGTTACCATCATTAAGTTGGGGACTCTAGCGAGACTGCCAGTGACAAGCTGGA
>MG|4|V67|F|40|96.86|Firmicutes|Bacilli|Lactobacillales|Lactobacillaceae|Lactobacillus|ingluviei|
GGTTTAATTCGAAGCTACGCGAAGAACCTTACCAGGTCTTGACATCTTGCGCCAACCCTAGAGATAGGGCGTTCCCTTCGGGGACGCAATGACAGGTGGTGCATGGTCGTCGTCAGCTCGTGTCGTGAGATGTTGGGTTAAGTCCCGCAACGAGCGCAACCCTTGTTGTCAGTTGCCATCATTCAGTTGGGCACTCTGGCGAGACTGCCGGTGATAAACCGGA
>MG|4|V67|F|24|98.65|Firmicutes|Bacilli|Lactobacillales|Lactobacillaceae|Lactobacillus / Lactococcus|helveticus|
GGTTTAATTCGAAGCAACGCGAAGAACCTTACCAGGTCTTGACATCTAGTGCCATCCTAAGAGATTAGGAGTTCCCTTCGGGGACGCTAAGACAGGTGGTGCATGGCTGTCGTCAGCTCGTGTCGTGAGATGTTGGGTTAAGTCCCGCAACGAGCGCAACCCTTGTTACTAGTTGCCAGCATTCAGTTGGGCACTCTAGTGAGACTGCCGGTGACAAACCGGA
>MG|4|V67|R|12|99.55|Firmicutes|Bacilli|Lactobacillales|Lactobacillaceae|Bacillus / Lactobacillus|Bacillus sp. / Lactobacillus aviarius|
TCCGGTTTGTCACCGGCAGTCTCGCCAGAGTGCCCAACTGAATGATGGCAACTGACAACAAGGGTTGCGCTCGTTGCGGGACTAACCCAACATCTCACGACACGAGCTGACGACAGCCATGCACCACCTGTCATTTTGTCCCCGAAGGGAAAACCTAATCTCTTAGGTGGTCAAAAGATGTCAAGACCTGGTAAGGTTCTTCGCGTTGCTTCGAATTAAACC
>MG|4|V67|F|13|96.31|Firmicutes|Bacilli|Lactobacillales|Lactobacillaceae|Lactobacillus|panis|
GGTTTAATTCGAAGCTACGCGAAGAACCTTACCAGGTCTTGACATCTTGCGCTAACCTAAGAGATTAGGCGTTCCCTTCGGGGACGCAATGACAGGTGGTGCATGGTCGTCGTCAGCTCGTGTCGTGAGATGTTGGGTTAAGTCCCGCAACGAGCGCAACCCCTATTTCTAGTTGCCAGCAGTAAGATGGGCACTCTAGAGAGACTGCCGCGGACAACGCGGA
>MG|4|V67|F|20|93.24|Firmicutes|Bacilli|Lactobacillales|Lactobacillaceae|Lactobacillus|aviarius|
GGTTTAATTCGAAGCAACGCGAAGAACCTTACCAGGTCTTGACATCTTTTGACCACCTAAGAGATTAGGTTTTCCCTTCGGGGACAAAATGACAGGTGGTGCATGGCTGTCGTCAGCTCGTGTCGTGAGATGTTGGGTTAAGTCCCGCAACGAGCGCAACCCCCGTCGCATGTTGCCAGCGGTTCGGCCGGGCACCCATGCGAGACCGCCGGCGTCAAGCCGGA
>MG|4|V67|F|10|92.04|Firmicutes|Bacilli|Lactobacillales|Lactobacillaceae|Lactobacillus|reuteri|
GGTTTAATTCGACGCAACGCGAAGAACCTTACCAAGACTTGACATCCTGCTGACCGTCTGAGTAATGTCGGACTTTTCTTCGGAACAGCAGAGACAGGTGGTGCATGGTTGTCGTCAGCTCGTGTCGTGAGATGTTGGGTTAAGTCCCGCAACGAGCGCAACCCTTGTTACTAGTTGCCAGCATTCAGTTGGGCACTCTAGTGAGACTGCCGGTGACAAACCGGA
>MG|4|V67|F|54|95.07|Firmicutes|Bacilli|Lactobacillales|Lactobacillaceae|Lactobacillus|reuteri|
GGTTTAATTCGAAGCAACGCGAAGAACCTTACCTGCCCTTGACATCCTTTTGACCGGCGAGTAATGTCGCCTTTCCTTCGGGACAGAAGAGACAGGTGGTGCATGGTTGTCGTCAGCTCGTGTCGTGAGATGTTGGGTTAAGTCCCGCAACGAGCGCAACCCTTGTTACTAGTTGCCAGCATTCAGTTGGGCACTCTAGTGAGACTGCCGGTGACAAACCGGA
>MG|4|V67|F|10|96.31|Firmicutes|Bacilli|Lactobacillales|Lactobacillaceae|Lactobacillus|frumenti|
GGTTTAATTCGAAGCTACGCGAAGAACCTTACCAGGTCTTGACATCTTGCGCTAACCTCAGAGATGAGGCGTTCCCTTCGGGGACGCAATGACAGGTGGTGCATGGTCGTCGTCAGCTCGTGTCGTGAGATGTTGGGTTAAGTCCCGCAACGAGCGCAACCCTTGTCGCTAGTTACCATCATTAAGTTGGGGACTCTAGCGAGACTGCCAGTGACAAGCTGGA
>MG|4|V67|F|50|92.92|Firmicutes|Bacilli|Lactobacillales|Lactobacillaceae|Lactobacillus|mellifer|
GGTTTAATTCGAAGCAACGCGAAGAACCTTACCAAGTCTTGACATCCTCCTGACAGCGTATGTAATGTATGTTTCCTTCGGGACAGGAGAGACAGGTGGTGCATGGTTGTCGTCAGCTCGTGTCGTGAGATGTTGGGTTAAGTCCCGCAACGAGCGCAACCCTTGTTATTAGTTGCCAGCATTAAGTTGGGCACTCTAATGAGACTGCCGGTGACAAACCGGA
>MG|4|V67|F|31|94.34|Firmicutes|Bacilli|Lactobacillales|Lactobacillaceae|Lactobacillus|vaginalis|
GGTTTAATTCGAAGCTACGCGAAGAACCTTACCAGGTCTTGACATCTTGCGCTAACCTAAGAGATTAGGCGTTCCCTTCGGGGACGCAATGACAGGTGGTGCATGGTCGTCGTCAGCTCGTGTCGTGAGATGTTGGGTTAAGTCCCGCAACGAGCGCAACCCCTATCTTCAGTAGCCAGCGGTTCGGCCGGGCACTCTGGAGAGACTGCCAGGGATAACCTGGA
>MG|4|V67|F|14|95.28|Firmicutes|Bacilli|Lactobacillales|Lactobacillaceae|Lactobacillus|mucosae|
GGTTTAATTCGAAGCTACGCGAAGAACCTTACCAGGTCTTGACATCTTGCGCCAACCCTAGAGATAGGGCGTTTCCTTCGGGAACGCAATGACAGGTGGTGCATGGTCGTCGTCAGCTCGTGTCGTGAGATGTTGGGTTAAGTCCCGCAACGAGCGCAACCCTTGTCCTTAGTAGCCAGCACGTGATGGTGGGCACTCTAGGGAGACTGCCAGGGTGAACCTGGA
>MG|4|V67|R|12|92.27|Firmicutes|Bacilli|Lactobacillales|Lactobacillaceae|Lactobacillus|pontis|
TCCAGGTTGTCCCTGGCAGTCCCTCCAGAGTCCCCACCATTACGTGCTGGTTACTGAAGGTAAGGGTTGCGCTCGTTGCGGGACTTAACCCAACATCTCACGACACGAGCTGACGACGACCATGCACCACCTGTCATTGCGTCCCCGAAGGGAACGCCTAATCTCTTAGGTTAGCGCAAGATGTCAAGACCTGGTAAGGTTCTTCGCGTAGCTTCGAATTAAACC
>MG|4|V67|F|12|96.41|Firmicutes|Bacilli|Lactobacillales|Lactobacillaceae|Lactobacillus|mucosae|
GGTTTAATTCGAAGCTACGCGAAGAACCTTACCAGGTCTTGACATCTTGCGCCAACCCTAGAGATAGGGCGTTTCCTTCGGGAACGCAATGACAGGTGGTGCATGGTCGTCGTCAGCTCGTGTCGTGAGATGTTGGGTTAAGTCCCGCAACGAGCGCAACCCCTGTCGTTAGTTGCCAGCATTCAGTTGGGGACTCTAACGAGACTGCCAGTGACAAACTGGA
>MG|4|V67|F|34|95.98|Firmicutes|Bacilli|Lactobacillales|Lactobacillaceae|Lactobacillus|vaginalis|
GGTTTAATTCGAAGCTACGCGAAGAACCTTACCAGGTCTTGACATCTTGCGCTAACCTAAGAGATTAGGCGTTCCCTTCGGGGACGCAATGACAGGTGGTGCATGGTCGTCGTCAGCTCGTGTCGTGAGATGTTGGGTTAAGTCCCGCAACGAGCGCAACCCCTGTCGTTAGTTGCCAGCATTCAGTTGGGGACTCTAACGAGACTGCCAGTGACAAACTGGAG
>MG|4|V67|F|25|95.85|Firmicutes|Bacilli|Lactobacillales|Lactobacillaceae|Lactobacillus|ingluviei|
GGTTTAATTCGAAGCAACGCGAAGAACCTTACCAGGTCTTGACATCTTGCGCCAACCCTAGAGATAGGGCGTTCCCTTCGGGGACGCAATGACAGGTGGTGCATGGTCGTCGTCAGCTCGTGTCGTGAGATGTTGGGTTAAGTCCCGCAACGAGCGCAACCCTTGTCGCTAGTTACCATCATTAAGTTGGGGACTCTAGCGAGACTGCCAGTGACAAGCTGGA
>MG|4|V67|F|59|91.48|Firmicutes|Bacilli|Lactobacillales|Lactobacillaceae|Lactobacillus|reuteri|
GGTTTAATTCGAAGCAACGCGAAGAACCTTACCTGCCCTTGACATCCGGATGACCGGTGGGTAATGCCACCCTCTCTTCGGAGCATCCGAGACAGGTGGTGCATGGTTGTCGTCAGCTCGTGTCGTGAGATGTTGGGTTAAGTCCCGCAACGAGCGCAACCCTTGTTACTAGTTGCCAGCATTCAGTTGGGCACTCTAGTGAGACTGCCGGTGACAAACCGGA
>MG|4|V67|F|21|94.47|Firmicutes|Bacilli|Lactobacillales|Lactobacillaceae|Lactobacillus|ingluviei|
GGTTTAATTCGAAGCTACGCGAAGAACCTTACCAGGTCTTGACATCTTGCGCCAACCCTAGAGATAGGGCGTTCCCTTCGGGGACGCAATGACAGGTGGTGCATGGTCGTCGTCAGCTCGTGTCGTGAGATGTTGGGTTAAGTCCCGCAACGAGCGCAACCCTTGTCCTTAGTAGCCAGCACGTGATGGTGGGCACTCTAGGGAGACTGCAGGGTGAACCTGGA
>MG|4|V67|R|18|96.31|Firmicutes|Bacilli|Lactobacillales|Lactobacillaceae|Lactobacillus|intermedius|
TCCAGCTTGTCACTGGCAGTCTCGCTAGAGTCCCCAACTTAATGATGGTAACTAGCGACAAGGGTTGCGCTCGTTGCGGGACTTAACCCAACATCTCACGACACGAGCTGACGACAGCCATGCACCACCTGTCATTCTGTCCCCGAAGGGAAAACCTAATCTCTTAGGCGGTCAGAAGATGTCAAGACCTGGTAAGGTTCTTCGCGTTGCTTCGAATTAAACC
>MG|4|V67|F|35|91.36|Firmicutes|Bacilli|Lactobacillales|Lactobacillaceae|Lactobacillus|fermentum|
GGTTTAATTCGAAGCTACGCGAAGAACCTTACCAGGTCTTGACATCTTGCGCCAACCCTAGAGATAGGGCGTTCCCTTCGGGGACGCAATGACAGGTGGTGCATGGTCGTCGTCAGCTCGTGTCGTGAGATGTTGGGTTAAGTCCCGCAACGAGCGCAACCCTTACCTTCAGTAACCAGCACGTAATGGTGGGGACTCTGGAGGGACTGCCAGGGACAACCTGGA
>MG|4|V67|R|13|96.65|Firmicutes|Bacilli|Lactobacillales|Lactobacillaceae|Lactobacillus|vaginalis|
TCCTCCTTGCAGAGGCAGTCTCGCCAGAGTCCCCAACCTAATGCTGGCAACTGGCAACAGGGGTTGCGCTCGTTGCGGGACTTAACCCAACATCTCACGACACGAGCTGACGACGACCATGCACCACCTGTCATTGCGTCCCCGAAGGGAACGCCTAATCTCTTAGGTTAGCGCAAGATGTCAAGACCTGGTAAGGTTCTTCGCGTAGCTTCGAATTAAACC
>MG|4|V67|F|11|92.06|Firmicutes|Bacilli|Lactobacillales|Lactobacillaceae|Lactobacillus|salivarius|
GGTTTAATTCGAAGCAACGCGAAGAACCTTACCAGGTCTTGACATCCTTTGACCACCTAAGAGATTAGGCTTTCCCTTCGGGGACAAAGTGACAGGTGGTGCATGGCTGTCGTCAGCTCGTGTCGTGAGATGTTGGGTTAAGTCCCGCAACGAGCGCAACCCCCGTCGCATGTTGCCAGCGGTTCGGCCGGGCACCCATGCGAGACCGCCGGCGTCAAGCCGGA
>MG|4|V67|R|277|100.0|Firmicutes|Bacilli|Lactobacillales|Lactobacillaceae|Bacillus / Lactobacillus|Bacillus sp. / Lactobacillus aviarius|
TCCGGTTTGTCACCGGCAGTCTCGCCAGAGTGCCCAACTGAATGATGGCAACTGACAACAAGGGTTGCGCTCGTTGCGGGACTTAACCCAACATCTCACGACACGAGCTGACGACAGCCATGCACCACCTGTCATTTTGTCCCCGAAGGGAAAACCTAATCTCTTAGGTGGTCAAAAGATGTCAAGACCTGGTAAGGTTCTTCGCGTTGCTTCGAATTAAACC
>MG|4|V67|R|13|96.77|Firmicutes|Bacilli|Lactobacillales|Lactobacillaceae|Lactobacillus|delbrueckii|
TCCAGCTTGTCACTGGCAGTCTCGCTAGAGTCCCCAACTTAATGATGGTAACTAGCGACAAGGGTTGCGCTCGTTGCGGGACTTAACCCAACATCTCACGACACGAGCTGACGACAGCCATGCACCACCTGTCTTAGCGTCCCCGAAGGGAACTCCTAATCTCTTAGGATGGCACTAGATGTCAAGACCTGGTAAGGTTCTTCGCGTTGCTTCGAATTAAACC
>MG|4|V67|R|14|96.31|Firmicutes|Bacilli|Lactobacillales|Lactobacillaceae|Lactobacillus|panis|
TCCAGCTTGTCACTGGCAGTCTCGCTAGAGTCCCCAACTTAATGATGGTAACTAGCGACAAGGGTTGCGCTCGTTGCGGGACTTAACCCAACATCTCACGACACGAGCTGACGACGACCATGCACCACCTGTCATTGCGTCCCCGAAGGGAACGCCTAATCTCTTAGGTTAGCGCAAGATGTCAAGACCTGGTAAGGTTCTTCGCGTAGCTCGAATTAAACC
>MG|4|V67|F|27|95.96|Firmicutes|Bacilli|Lactobacillales|Lactobacillaceae|Lactobacillus|aviarius|
GGTTTAATTCGAAGCAACGCGAAGAACCTTACCAGGTCTTGACATCTTTTGACCACCTAAGAGATTAGGTTTTCCCTTCGGGGACAAAATGACAGGTGGTGCATGGCTGTCGTCAGCTCGTGTCGTGAGATGTTGGGTTAAGTCCCGCAACGAGCGCAACCCCTGTCGTTAGTTGCCAGCATTCAGTTGGGGACTCTAACGAGACTGCCAGTGACAAACTGGA
>MG|4|V67|F|10|92.44|Firmicutes|Bacilli|Lactobacillales|Lactobacillaceae|Lactobacillus|intermedius|
GGTTTAATTCGAAGCAACGCGAAGAACCTTACCAGGTCTTGACATCTTCTGACCGCCTAAGAGATTAGGTTTTCCCTTCGGGGACAGAATGACAGGTGGTGCATGGCTGTCGTCAGCTCGTGTCGTGAGATGTTGGGTTAAGTCCCGCAACGAGCGCAACCCTCGTCGCATGTTGCCAGCGGTTCGGCCGGGCACCCATGCGAGACCGCCGGCGTCAAGCCGGA
>MG|4|V67|F|19|96.89|Firmicutes|Bacilli|Lactobacillales|Lactobacillaceae|Lactobacillus|vaginalis|
GGTTTAATTCGAAGCAACGCGAAGAACCTTACCAGGTCTTGACATCCTTTGACCACCTAAGAGATTAGGCGTTCCCTTCGGGGACGCAATGACAGGTGGTGCATGGTCGTCGTCAGCTCGTGTCGTGAGATGTTGGGTTAAGTCCCGCAACGAGCGCAACCCTTGTTACTAGTTGCCAGCATTCAGTTGGGCACTCTAGTGAGACTGCCGGTGACAAACCGGA
>MG|4|V67|F|13|98.21|Firmicutes|Bacilli|Lactobacillales|Lactobacillaceae|Abiotrophia / Aerococcus / Carnobacterium / Granulicatella / Lactobacillus / Lactococcus|curvatus|
GGTTTAATTCGAAGCAACGCGAAGAACCTTACCAAGTCTTGACATCCTTTGACCACCCTAGAGATAGGGCTTTCCCTTCGGGGACAAAGTGACAGGTGGTGCATGGTTGTCGTCAGCTCGTGTCGTGAGATGTTGGGTTAAGTCCCGCAACGAGCGCAACCCTTGTTACTAGTTGCCAGCATTTAGTTGGGCACTCTAGTGAGACTGCCGGTGACAAACCGGA
>MG|4|V67|F|17|100.0|Firmicutes|Bacilli|Lactobacillales|Lactobacillaceae|Bacillus / Lactobacillus|Bacillus sp. / Lactobacillus aviarius|
GGCTTAATTCGAAGCAACGCGAAGAACCTTACCAGGTCTTGACATCTTTTGACCACCTAAGAGATTAGGTTTTCCCTTCGGGGACAAAATGACAGGTGGTGCATGGCTGTCGTCAGCTCGTGTCGTGAGATGTTGGGTTAAGTCCCGCAACGAGCGCAACCCTTGTTGTCAGTTGCCATCATTCAGTTGGGCACTCTGGCGAGACTGCCGGTGACAAACCGGA
>MG|4|V67|F|22|95.73|Firmicutes|Bacilli|Lactobacillales|Lactobacillaceae|Lactobacillus|salivarius|
GGTTTAATTCGAAGCAACGCGAAGAACCTTACCAGGTCTTGACATCCTTTGACCATCCTAGAGATAGGATTTTCCCTTCGGGGACAAAGTGACAGGTGGTGCATGGTTGTCGTCAGCTCGTGTCGTGAGATGTTGGGTTAAGTCCCGCAACGAGCGCAACCCCTGTTGCCAGTTGCCAGCATTAGGTTGGGGACTCTGGCGAGACTGCCTCTGCAAGGAGGA
>MG|4|V67|R|14|96.19|Firmicutes|Bacilli|Lactobacillales|Lactobacillaceae|Lactobacillus|kimchicus|
TCCAGGTTATCCCTGGCAGTCTCTCCAGAGTGCCCACCTTAAATGCTGGCTACTGAAGATAAGGGTTGCGCTCGTTGCGGGACTTAACCCAACATCTCACGACACGAGCTGACGACGACCATGCACCACCTGTCATTGCGTCCCCGAAGGGAACGCCTAATCTCTTAGGTTAGCGCAAGATGTCAAGACCTGGTAAGGTTCTTCGCGTAGCTTCGAATTAAACC
>MG|4|V67|F|17|99.55|Firmicutes|Bacilli|Lactobacillales|Lactobacillaceae|Bacillus / Lactobacillus|Bacillus sp. / Lactobacillus aviarius|
GGTTTAATTCGAAGCAACGCGAAGAACCTTACCAGGTCTTGACATCTTTTGACCACCTAAGAGATTAGGTTTTCCCTTCGGGGACAAAATGACAGGTGGTGCATGGCTGTCGTCAGCTCGTGTCGTGAGATGTTGGGTTAGTCCCGCAACGAGCGCAACCCTTGTTGTCAGTTGCCATCATTCAGTTGGGCACTCTGGCGAGACTGCCGGTGACAAACCGGA
>MG|4|V67|F|33|91.48|Firmicutes|Bacilli|Lactobacillales|Lactobacillaceae|Lactobacillus|reuteri|
GGTTTAATTCGAAGCAACGCGAAGAACCTTACCTGCCCTTGACATCCGGATGACCGGTGGGTAATGCCACCCTCTCTTCGGAGCATCCGAGACAGGTGGTGCATGGTTGTCGTCAGCTCGTGTCGTGAGATGTTGGGTTAAGTCCCGCAACGAGCGCAACCCTTGTTACTAGTTGCCAGCATTTAGTTGGGCACTCTAGTGAGACTGCCGGTGACAAACCGGA
>MG|4|V67|R|35|91.48|Firmicutes|Bacilli|Lactobacillales|Lactobacillaceae|Lactobacillus|reuteri|
TCCGGTTTGTCACCGGCAGTCTCACTAGAGTGCCCAACTGAATGCTGGCAACTAGTAACAAGGGTTGCGCTCGTTGCGGGACTTAACCCAACATCTCACGACACGAGCTGACGACAACCATGCACCACCTGTCTCGGATGCTCCGAAGAGAGGGTGGCATTACCCACCGGTCATCCGGATGTCAAGGGCAGGTAAGGTTCTTCGCGTTGCTTCGAATTAAACC
>MG|4|V67|F|38|95.98|Firmicutes|Bacilli|Lactobacillales|Lactobacillaceae|Lactobacillus|ingluviei|
GGTTTAATTCGAAGCTACGCGAAGAACCTTACCAGGTCTTGACATCTTGCGCCAACCCTAGAGATAGGGCGTTCCCTTCGGGGACGCAATGACAGGTGGTGCATGGTCGTCGTCAGCTCGTGTCGTGAGATGTTGGGTTAAGTCCCGCAACGAGCGCAACCCCTGTCGTTAGTTGCCAGCATTCAGTTGGGGACTCTAACGAGACTGCCAGTGACAAACTGGAG
>MG|4|V67|F|23|95.85|Firmicutes|Bacilli|Lactobacillales|Lactobacillaceae|Lactobacillus|ingluviei|
GGTTTAATTCGAAGCTACGCGAAGAACCTTACCAGGTCTTGACATCTTGCGCCAACCCTAGAGATAGGGCGTTCCCTTCGGAGACGCAATGACAGGTGGTGCATGGTCGTCGTCAGCTCGTGTCGTGAGATGTTGGGTTAAGTCCCGCAACGAGCGCAACCCTTGTCGCTAGTTACCATCATTAAGTTGGGGACTCTAGCGAGACTGCCAGTGACAAGCTGGA
>MG|4|V67|F|29|91.56|Firmicutes|Bacilli|Lactobacillales|Lactobacillaceae|Lactobacillus|vaginalis|
GGTTTAATTCGAAGCTACGCGAAGAACCTTACCAGGTCTTGACATCTTGCGCTAACCTAAGAGATTAGGCGTTCCCTTCGGGGACGCAATGACAGGTGGTGCATGGTCGTCGTCAGCTCGTGTCGTGAGATGTTGGGTTAAGTCCCGCAACGAGCGCAACCCCCCGTCGCATGTTGCCAGCGGTTCGGCCGGGCACCCATGCGAGACCGCCGGCGTCAAGCCGGA
>MG|4|V67|F|19|99.55|Firmicutes|Bacilli|Lactobacillales|Lactobacillaceae|Bifidobacterium / Lactobacillus|Bifidobacterium sp. / Lactobacillus fermentum / Lactobacillus reuteri / Lactobacillus sp.|
GGTTTAATTCGAAGCTACGCGAAGAACCTTACCAGGTCTTGACATCTTGCGCCAACCTTAGAGATAAGGCGTTCCCTTCGGGGACGCAATGACAGGTGGTGCATGGTCGTCGTCAGCTCGTGTCGTGAGATGTTGGGTTAAGTCCCGCAACGAGCGCAACCCTTGTTACTAGTTGCCAGCATTAAGTTGGGCACTCTAGTGAGACTGCCGGTGACAAACCGGA
>MG|4|V67|F|11|95.26|Firmicutes|Bacilli|Lactobacillales|Lactobacillaceae|Lactobacillus|helveticus|
GGTTTAATTCGAAGCAACGCGAAGAACCTTACCAGGTCTTGACATCTAGTGCCATCCTAAGAGATTAGGAGTTCCCTTCGGGGACGCTAAGACAGGTGGTGCATGGCTGTCGTCAGCTCGTGTCGTGAGATGTTGGGTTAAGTCCCGCAACGAGCGCAACCCTTGTCCTTAGTAGCCAGCACGTGATGGTGGGCACTCTAGGGAGACTGCCAGGGTGAACCTGGA
>MG|4|V67|F|11|94.5|Firmicutes|Bacilli|Lactobacillales|Lactobacillaceae|Lactobacillus|pontis|
GGTTTAATTCGAAGCTACGCGAAGAACCTTACCAGGTCTTGACATCTTGCGCTAACCTAAGAGATTAGGCGTTCCCTTCGGGGACGCAATGACAGGTGGTGCATGGTCGTCGTCAGCTCGTGTCGTGAGATGTTGGGTTAAGTCCCGCAACGAGCGCAACCCTTGTCCTTAGTAGCCAGCACGTGATGGTGGGCACTCTAGGGAGACTGCAGGGTGAACCTGGA
>MG|4|V67|F|11|96.31|Firmicutes|Bacilli|Lactobacillales|Lactobacillaceae|Lactobacillus|aviarius|
GGTTTAATTCGAAGCAACGCGAAGAACCTTACCAGGTCTTGACATCTTTTGACCACCTAAGAGATTAGGTTTTCCCTTCGGGGACAAAATGACAGGTGGTGCATGGTTGTCGTCAGCTCGTGTCGTGAGATGTTGGGTTAAGTCCCGCAACGAGCGCAACCCTTGTCGCTAGTTACCATCATTAAGTTGGGGACTCTAGCGAGACTGCCAGTGACAAGCTGGA
>MG|4|V67|F|41|91.11|Firmicutes|Bacilli|Lactobacillales|Lactobacillaceae|Lactobacillus|ingluviei|
GGTTTAATTCGAAGCTACGCGAAGAACCTTACCAGGTCTTGACATCTTGCGCCAACCCTAGAGATAGGGCGTTCCCTTCGGGGACGCAATGACAGGTGGTGCATGGTCGTCGTCAGCTCGTGTCGTGAGATGTTGGGTTAAGTCCCGCAACGAGCGCAACCCCCCGTCGCATGTTGCCAGCGGTTCGGCCGGGCACCCATGCGAGACCGCCGGCGTCAAGCCGGA
>MG|4|V67|F|19|91.24|Firmicutes|Bacilli|Lactobacillales|Lactobacillaceae|Lactobacillus|reuteri|
GGTTTAATTCGAAGCAACGCGAAGAACCTTACCTGGTCTTGACATCCCGGTGACCGCAGAGTAATGTCTGCTTTCCTTCGGGACACCGGAGACAGGTGGTGCATGGTTGTCGTCAGCTCGTGTCGTGAGATGTTGGGTTAAGTCCCGCAACGAGCGCAACCCTTGTCGCTAGTTACCATCATTAAGTTGGGGACTCTAGCGAGACTGCCAGTGACAAGCTGGA
>MG|4|V67|R|73|90.78|Firmicutes|Bacilli|Lactobacillales|Lactobacillaceae|Lactobacillus|reuteri|
TCCAGCTTGTCACTGGCAGTCTCGCTAGAGTCCCCAACTTAATGATGGTAACTAGCGACAAGGGTTGCGCTCGTTGCGGGACTTAACCCAACATCTCACGACACGAGCTGACGACAACCATGCACCACCTGTCTCCGGTGTCCCGAAGGAAAGCAGACATTACTCTGCGGTCACCGGGATGTCAAGGGCAGGTAAGGTTCTTCGCGTTGCTTCGAATTAAACC
>MG|4|V67|F|23|95.07|Firmicutes|Bacilli|Lactobacillales|Lactobacillaceae|Lactobacillus|reuteri|
GGTTTAATTCGAAGCAACGCGAAGAACCTTACCTGCCCTTGACATCCTTTTGACCGGCGAGTAATGTCGCCTTTCCTTCGGGACAGAAGAGACAGGTGGTGCATGGTTGTCGTCAGCTCGTGTCGTGAGATGTTGGGTTAAGTCCCGCAACGAGCGCAACCCTTGTTACTAGTTGCCAGCATTTAGTTGGGCACTCTAGTGAGACTGCCGGTGACAAACCGGA
>MG|4|V67|R|17|96.31|Firmicutes|Bacilli|Lactobacillales|Lactobacillaceae|Lactobacillus|salivarius|
TCCAGCTTGTCACTGGCAGTCTCGCTAGAGTCCCCAACTTAATGATGGTAACTAGCGACAAGGGTTGCGCTCGTTGCGGGACTTAACCCAACATCTCACGACACGAGCTGACGACAGCCATGCACCACCTGTCACTTTGTCCCCGAAGGGAAAGCCTAATCTCTTAGGTGGTCAAAGGATGTCAAGACCTGGTAAGGTTCTTCGCGTTGCTTCGAATTAAACC
>MG|4|V67|F|84|96.88|Firmicutes|Bacilli|Lactobacillales|Leuconostocaceae|Weissella|confusa|
GGTTTAATTCGAAGCAACGCGAAGAACCTTACCAGGTCTTGACATCCCTTGCCATTCCCAGAGATGGGAGGTTCCCTTCGGGGACAAGGTGACAGGTGGTGCATGGTTGTCGTCAGCTCGTGTCGTGAGATGTTGGGTTAAGTCCCGCAACGAGCGCAACCCTTATTGCTAGTTGCCAGCATTCAGTTGGGCACTCTAGTGAGACTGCCGGTGACAAACCGGA
>MG|4|V67|F|46|92.49|Firmicutes|Bacilli|Lactobacillales|Streptococcaceae|Streptococcus|dysgalactiae|
GGTTTAATTCGAAGCAACGCGAAGAACCTTACCAAGTCTTGACATCCTCCTGACAGCGTATGTAATGTATGTTTCCTTCGGGACAGGAGAGACAGGTGGTGCATGGTTGTCGTCAGCTCGTGTCGTGAGATGTTGGGTTAAGTCCCGCAACGAGCGCAACCCTTATTGTTAGTTGCCATCATTCAGTTGGGCACTCTAGCGAGACTGCCGCAGACAATGCGGA
>MG|4|V67|F|27|92.42|Firmicutes|Bacilli|Lactobacillales|Streptococcaceae|Streptococcus|marimammalium|
GGTTTAATTCGAAGCAACGCGAAGAACCTTACCTGGTCTTGACATCCCTTTGACTGGCAAGTAATGTTGCCTTTCCTTCGGGACAGAGGAGACAGGTGGTGCATGGTTGTCGTCAGCTCGTGTCGTGAGATGTTGGGTTAAGTCCCGCAACGAGCGCAACCCTTGTCGCTAGTTACCATCATTAAGTTGGGGACTCTAGCGAGACTGCCAGTGACAAGCTGGA
>MG|4|V67|F|74|90.61|Firmicutes|Bacilli|Lactobacillales|Streptococcaceae|Streptococcus|alactolyticus|
GGTTTAATTCGAAGCAACGCGAAGAACCTTACCTGATCTTGACATCCGAGTGACCGCAGAGTAATGTCTGTTTTCCTTCGGGACACTCGTGACAGGTGGTGCATGGTTGTCGTCAGCTCGTGTCGTGAGATGTTGGGTTAAGTCCCGCAACGAGCGCAACCCTTGTCGCTAGTTACCATCATTAAGTTGGGGACTCTAGCGAGACTGCCAGTGACAAGCTGGA
>MG|4|V67|F|11|92.52|Firmicutes|Bacilli|Lactobacillales|Streptococcaceae|Streptococcus|alactolyticus|
GGTTTAATTCGAAGCAACGCGAAGAACCTTACCTGCCCTTGACATCCCGGTGACCGCAGAGTAATGTCTGCTTTCCTTCGGGACACCGGAGACAGGTGGTGCATGGTTGTCGTCAGCTCGTGTCGTGAGATGTTGGGTTAAGTCCCGCAACGAGCGCAACCCTTATTGTTAGTTGCCATCATTCAGTTGGGCACTCTAGCGAGACTGCCGCAGACAATGCGGA
>MG|4|V67|F|66|90.61|Firmicutes|Bacilli|Lactobacillales|Streptococcaceae|Streptococcus|alactolyticus|
GGTTTAATTCGAAGCAACGCGAAGAACCTTACCTGATCTTGACATCCGAGTGACCGCAGAGTAATGTCTGCTTTCCTTCGGGACACTCGTGACAGGTGGTGCATGGTTGTCGTCAGCTCGTGTCGTGAGATGTTGGGTTAAGTCCCGCAACGAGCGCAACCCTTGTCGCTAGTTACCATCATTAAGTTGGGGACTCTAGCGAGACTGCCAGTGACAAGCTGGA
>MG|4|V67|F|23|92.92|Firmicutes|Bacilli|Lactobacillales|Streptococcaceae|Streptococcus|dysgalactiae|
GGTTTAATTCGAAGCAACGCGAAGAACCTTACCAAGTCTTGACATCCTCCTGACAGCGTATGTAATGTATGTTTCCTTCGGGACAGGAGAGACAGGTGGTGCATGGTTGTCGTCAGCTCGTGTCGTGAGATGTTGGGTTAAGTCCCGCAACGAGCGCAACCCTTATTGTTAGTTGCCATCATTCAGTTGGGCACTCTAGCGAGACTGCCGGTAATAAACCGGA
>MG|4|V67|F|27|94.31|Firmicutes|Bacilli|Lactobacillales|Streptococcaceae|Streptococcus|sp.|
GGTTTAATTCGAAGCAACGCGAAGAACCTTACCTGGTCTTGACATCCCTTTGACCGGCAAGTAATGTTGCCTTTCCTTCGGGACAGAGGAGACAGGTGGTGCATGGTTGTCGTCAGCTCGTGTCGTGAGATGTTGGGTTAAGTCCCGCAACGAGCGCAACCCTTATTGTTAGTTGCCATCATTCAGTTGGGCACTCTAGCGAGACTGCCGCAGACAATGCGGA
>MG|4|V67|F|15|88.79|Firmicutes|Bacilli|Lactobacillales|Streptococcaceae|Streptococcus|henryi|
GGTTTAATTCGAAGCAACGCGAAGAACCTTACCAGGTCTTGACATACCGTTGACCGTCCTAGAGATAGGATTTTCCCTTCGGGGACAATGGATACAGGTGGTGCATGGTTGTCGTCAGCTCGTGTCGTGAGATGTTGGGTTAAGTCCCGCAACGAGCGCAACCCCCGTCGCATGTTGCCAGCGGTTCGGCCGGGCACCCATGCGAGACCGCCGGCGTCAAGCCGGA
>MG|4|V67|F|20|91.94|Firmicutes|Bacilli|Lactobacillales|Streptococcaceae|Streptococcus|orisasini|
GGTTTAATTCGAAGCAACGCGAAGAACCTTACCAGGTCTTGACATCCCGGTGACCGGCCCGTAACGGGGCCTTTCCTTCGGGACACTGGAGACAGGTGGTGCATGGTTGTCGTCAGCTCGTGTCGTGAGATGTTGGGTTAAGTCCCGCAACGAGCGCAACCCTTGTCGCTAGTTACCATCATTAAGTTGGGGACTCTAGCGAGACTGCCAGTGACAAGCTGGA
>MG|4|V67|F|20|91.47|Firmicutes|Bacilli|Lactobacillales|Streptococcaceae|Streptococcus|sobrinus|
GGTTTAATTCGAAGCAACGCGAAGAACCTTACCTGGCCTTGACATCCCGATGACCGGACAGTAATGTGTCCTTTTCTTCGGAACATTGGAGACAGGTGGTGCATGGTTGTCGTCAGCTCGTGTCGTGAGATGTTGGGTTAAGTCCCGCAACGAGCGCAACCCTTGTCGCTAGTTACCATCATTAAGTTGGGGACTCTAGCGAGACTGCCAGTGACAAGCTGGA
>MG|4|V67|F|13|92.49|Firmicutes|Bacilli|Lactobacillales|Streptococcaceae|Streptococcus|dysgalactiae|
GGTTTAATTCGAAGCAACGCGAAGAACCTTACCAAGTCTTGACATCCTCCTGACAGCGTATGTAATGTATGTTTCCTTCGGGACAGGAGAGACAGGTGGTGCATGGTTGTCGTCAGCTCGTGTCGTGAGATGTTGGGTTAAGTCCCGCAACGAGCGCAACCCTTATTGTTAGTTGCCATCATTTAGTTGGGCACTCTAGCGAGACTGCCGCAGACAATGCGGA
>MG|4|V67|R|30|90.61|Firmicutes|Bacilli|Lactobacillales|Streptococcaceae|Streptococcus|alactolyticus|
TCCAGCTTGTCACTGGCAGTCTCGCTAGAGTCCCCAACTTAATGATGGTAACTAGCGACAAGGGTTGCGCTCGTTGCGGGACTTAACCCAACATCTCACGACACGAGCTGACGACAACCATGCACCACCTGTCACGAGTGTCCCGAAGGAAAACAGACATTACTCTGCGGTCACTCGGATGTCAAGATCAGGTAAGGTTCTTCGCGTTGCTTCGAATTAAACC
>MG|4|V67|F|12|93.93|Firmicutes|Bacilli|Lactobacillales|Streptococcaceae|Streptococcus|alactolyticus|
GGTTTAATTCGAAGCAACGCGAAGAACCTTACCTGGTCTTGACATCCCGGTGACCGCAGAGTAATGTCTGCTTTCCTTCGGGACACTGGAGACAGGTGGTGCATGGTTGTCGTCAGCTCGTGTCGTGAGATGTTGGGTTAAGTCCCGCAACGAGCGCAACCCTTATTGTTAGTTGCCATCATTCAGTTGGGCACTCTAGCGAGACTGCCGCAGACAATGCGGA
>MG|4|V67|F|27|90.31|Firmicutes|Clostridia|Clostridiales|Catabacteriaceae|Catabacter|hongkongensis|
GGTTTAATTCGAAGCAACGCGAAGAACCTTACCAAGTCTTGACATCCTCCTGACAGCGTATGTAATGTATGTTTCCTTCGGGACAGGAGAGACAGGTGGTGCATGGTTGTCGTCAGCTCGTGTCGTGAGATGTTGGGTTAAGTCCCGCAACGAGCGCAACCCTTGTCTTATGTTGCCAGCACGTTATGGTGGGAACTCATGAGAGACTGCCGGGGTTAACTCGGA
>MG|4|V67|F|14|91.59|Firmicutes|Clostridia|Clostridiales|Catabacteriaceae|Catabacter|hongkongensis|
GGTTTAATTCGAAGCAACGCGAAGAACCTTACCAAGTCTTGACATCCTCCTGACAGCGTATGTAATGTATGTTTCCTTCGGGACAGGAGAGACAGGTGGTGCATGGTTGTCGTCAGCTCGTGTCGTGAGATGTTGGGTTAAGTCCCGCAACGAGCGCAACCCCTGTTGCCAGTTACCAGCGCGTAGAGGCGGGGACTCTGGTGAGACTGCCGGGGACAACTCGGA
>MG|4|V67|F|29|95.58|Firmicutes|Clostridia|Clostridiales|Clostridiaceae|Clostridium|sp.|
GGTTTAATTCGAAGCAACGCGAAGAACCTTACCAAGTCTTGACATCGATCTGCCCGGACTGTAATGAGTCCTTTCCCTTCGGGGACAGAGAAGACAGGTGGTGCATGGTTGTCGTCAGCTCGTGTCGTGAGATGTTGGGTTAAGTCCCGCAACGAGCGCAACCCTTATCCTTAGTAGCCAGCATTTCGGATGGGCACTCTGAGGAGACTGCCAGGGACAACCTGGA
>MG|4|V67|F|55|93.83|Firmicutes|Clostridia|Clostridiales|Clostridiaceae|Clostridium|sp.|
GGTTTAATTCGAAGCAACGCGAAGAACCTTACCAAGTCTTGACATCCCTCTGAATACAGGGTAATGCCTGTAGGCCTTCGGGACAGAGGAGACAGGTGGTGCATGGTTGTCGTCAGCTCGTGTCGTGAGATGTTGGGTTAAGTCCCGCAACGAGCGCAACCCCTGTCGCTAGTAGCCAGCAGGTAAAGCTGGGCACTCTAGCGAGACTGCCCGGGACAACCGGGA
>MG|4|V67|R|29|95.54|Firmicutes|Clostridia|Clostridiales|Clostridiaceae|Clostridium|sp.|
TCCAGGTTATCCCTGGCAGTCTCCCCAGAGTGCCCAACCGAATTGCTGGCTACTAAGGATAAGGGTTGCGCTCGTTGCGGGACTTAACCCAACATCTCACGACACGAGCTGACGACAACCATGCACCACCTGTCTCCAGTGTCCCGAAGGAAAGGCCCCGTTACGGACCGGTCACCGGGATGTCAAGACCTGGTAAGGTTCTTCGCGTTGCTTCGAATTAAACC
>MG|4|V67|F|40|92.86|Firmicutes|Clostridia|Clostridiales|Clostridiaceae|Clostridium|elmenteitii|
GGTTTAATTCGAAGCAACGCGAAGAACCTTACCTGCCCTTGACATCCTTTTGACCGGCGAGTAATGTCGCCTTTCCTTCGGGACAGAAGAGACAGGTGGTGCATGGTTGTCGTCAGCTCGTGTCGTGAGATGTTGGGTTAAGTCCCGCAACGAGCGCAACCCCTGTCGTTAGTTGCCAGCATTCAGTTGGGGACTCTAACGAGACTGCCAGTGACAAACTGGA
>MG|4|V67|R|21|93.21|Firmicutes|Clostridia|Clostridiales|Clostridiaceae|Clostridium|aminobutyricum|
TCCGAGTTATCCCCGGCAGTCTCACTAGAGTCCCCATCTTACTGCTGGCAACTAGTGACAAGGGTTGCGCTCGTTGCGGGACTTAACCCAACATCTCACGACACGAGCTGACGACAACCATGCACCACCTGTCTTCCCTGTCCGTAGAAGGGTCCGGTTAAGGACCTGTCAGGGAGATGTCAAGTCCTGGTAAGGTTCTTCGCGTTGCTTCGAATTAAACC
>MG|4|V67|F|58|95.09|Firmicutes|Clostridia|Clostridiales|Clostridiaceae|Clostridium|sp.|
GGTTTAATTCGAAGCAACGCGAAGAACCTTACCAGGTCTTGACATCCCGGTGACCGGCCCGTAACGGGGCCTTTCCTTCGGGACACTGGAGACAGGTGGTGCATGGTTGTCGTCAGCTCGTGTCGTGAGATGTTGGGTTAAGTCCCGCAACGAGCGCAACCCTTATCCTTAGTAGCCAGCAATTCGGTTGGGCACTCTGGGGAGACTGCCAGGGATAACCTGGA
>MG|4|V67|F|11|94.64|Firmicutes|Clostridia|Clostridiales|Clostridiaceae|Clostridium|sp.|
GGTTTAATTCGAAGCAACGCGAAGAACCTTACCAGGTCTTGACATCCCGGTGACCGGTGCGTAACGGCGCCTTTCCTTCGGGACACTGGAGACAGGTGGTGCATGGTTGTCGTCAGCTCGTGTCGTGAGATGTTGGGTTAAGTCCCGCAACGAGCGCAACCCTTATCCTTAGTAGCCAGCAATTCGGTTGGGCACTCTGGGGAGACTGCCAGGGATAACCTGGA
>MG|4|V67|F|17|94.64|Firmicutes|Clostridia|Clostridiales|Clostridiaceae|Clostridium|hiranonis|
GGTTTAATTCGAAGCAACGCGAAGAACCTTACCAAGTCTTGACATCCGGACGACCGGACCTTAACCGGTCCTTCCCTACGGGGCGTCCGAGACAGGTGGTGCATGGTTGTCGTCAGCTCGTGTCGTGAGATGTTGGGTTAAGTCCCGCAACGAGCGCAACCCTTATCCTTAGTAGCCAGCGGTCTGGCCGGGCACTCTGGGGAGACTGCCGGGGATAACCCGGA
>MG|4|V67|R|12|93.83|Firmicutes|Clostridia|Clostridiales|Clostridiaceae|Clostridium|sp.|
TCCCGGTTGTCCCGGGCAGTCTCGCTAGAGTGCCCAGCTTTACCTGCTGGCTACTAGCGACAGGGGTTGCGCTCGTTGCGGGACTTAACCCAACATCTCACGACACGAGCTGACGACAACCATGCACCACCTGTCTCCTCTGTCCCGAAGGCCTACAGGCATTACCCTGTATTCAGAGGGATGTCAAGACTTGGTAAGGTTCTTCGCGTTGCTTCGAATTAAACC
>MG|4|V67|F|21|95.12|Firmicutes|Clostridia|Clostridiales|Clostridiaceae|Clostridium|sp.|
GGTTTAATTCGAAGCAACGCGAAGAACCTTACCAGGTCTTGACATGGAGATAAAGGCTCTGGAGACAGAGAGATAGGTATATCTCACACAGGTGGTGCATGGTTGTCGTCAGCTCGTGTCGTGAGATGTTGGGTTAAGTCCCGCAACGAGCGCAACCCCTGTCGTTAGTTGCCAGCATTCAGTTGGGGACTCTAACGAGACTGCCAGTGACAAACTGGAG
>MG|4|V67|F|19|93.83|Firmicutes|Clostridia|Clostridiales|Clostridiaceae|Clostridium|sp.|
GGTTTAATTCGAAGCAACGCGAAGAACCTTACCTGGTCTTGACATCCCTTTGACCGGCAAGTAATGTTGCCTTTCCTTCGGGACAGAGGAGACAGGTGGTGCATGGTTGTCGTCAGCTCGTGTCGTGAGATGTTGGGTTAAGTCCCGCAACGAGCGCAACCCTTATCCTTAGTAGCCAGCGGATGAAGCCGGGCACTCTGAGGAGACTGCCAGGGACAACCTGGA
>MG|4|V67|F|32|87.67|Firmicutes|Clostridia|Clostridiales|Clostridiaceae|Clostridium|elmenteitii|
GGTTTAATTCGAAGCAACGCGAAGAACCTTACCTGCCCTTGACATCCGAATGACCGGTGAGTAATGTCACCTTTCCTTCGGGACATTCGAGACAGGTGGTGCATGGTTGTCGTCAGCTCGTGTCGTGAGATGTTGGGTTAAGTCCCGCAACGAGCGCAACCCCCCGTCGCATGTTGCCAGCGGTTCGGCCGGGCACCCATGCGAGACCGCCGGCGTCAAGCCGGA
>MG|4|V67|R|11|95.12|Firmicutes|Clostridia|Clostridiales|Clostridiaceae|Clostridium|sp.|
TCCAGCTTGTCACTGGCAGTCTCGCTAGAGTCCCCAACTTAATGATGGTAACTAGCGACAAGGGTTGCGCTCGTTGCGGGACTTAACCCAACATCTCACGACACGAGCTGACGACAACCATGCACCACCTGTGTGAGATATAGCTATCTCTCTGTCTCCAGAGCCTTTATCTCCATGTCAAGACCTGGTAAGGTTCTTCGCGTTGCTTCGAATTAAACC
>MG|4|V67|F|23|90.54|Firmicutes|Clostridia|Clostridiales|Clostridiaceae|Clostridium|sp.|
GGTTTAATTCGACGCAACGCGAAGAACCTTACCAGGTCTTGACATCCTGCTAACGAGGTAGAGATACGTTAGGTGCCCTTCGGGGAGAGCAGAGACAGGTGGTGCATGGTTGTCGTCAGCTCGTGTCGTGAGATGTTGGGTTAAGTCCCGCAACGAGCGCAACCCTTATGAATAGTTACTAACGCGTAAAGGCGAGGACTCTATTGAGACTGCCGGGGACAACTCGGA
>MG|4|V67|F|23|93.75|Firmicutes|Clostridia|Clostridiales|Clostridiaceae|Clostridium|hiranonis|
GGTTTAATTCGAAGCAACGCGAAGAACCTTACCAAGTCTTGACATCCGGACGACAGGAGCTTAATCGTTCCCTCCCTACGGGGCGTCCGAGACAGGTGGTGCATGGTTGTCGTCAGCTCGTGTCGTGAGATGTTGGGTTAAGTCCCGCAACGAGCGCAACCCTTATCCTTAGTAGCCAGCGGTTTGGCCGGGCACTCTGGGGAGACTGCCGGGGATAACCCGGA
>MG|4|V67|F|19|94.2|Firmicutes|Clostridia|Clostridiales|Clostridiaceae|Clostridium|hiranonis|
GGTTTAATTCGAAGCAACGCGAAGAACCTTACCAAGTCTTGACATCCGGACGACCGGACCTTAATCGGTCCTTCCCTACGGGGCGTCCGAGACAGGTGGTGCATGGTTGTCGTCAGCTCGTGTCGTGAGATGTTGGGTTAAGTCCCGCAACGAGCGCAACCCTTATCCTTAGTAGCCAGCGGTTTGGCCGGGCACTCTGGGGAGACTGCCGGGGATAACCCGGA
>MG|4|V67|F|32|92.44|Firmicutes|Clostridia|Clostridiales|Clostridiaceae|Clostridium|elmenteitii|
GGTTTAATTCGAAGCAACGCGAAGAACCTTACCTGCCCTTGACATCCGAATGACCGGTGAGTAATGTCACCTTTCCTTCGGGACATTCGAGACAGGTGGTGCATGGTTGTCGTCAGCTCGTGTCGTGAGATGTTGGGTTAAGTCCCGCAACGAGCGCAACCCCTGTCGTTAGTTGCCAGCATTCAGTTGGGGACTCTAACGAGACTGCCAGTGACAAACTGGAG
>MG|4|V67|F|14|94.57|Firmicutes|Clostridia|Clostridiales|Clostridiaceae|Clostridium|sp.|
GGTTTAATTCGAAGCAACGCGAAGAACCTTACCAGGTCTTGACATCCGGATAAAGGCTCCAGAGATGGAGAGATAGGTATATCCGAGACAGGTGGTGCATGGTTGTCGTCAGCTCGTGTCGTGAGATGTTGGGTTAAGTCCCGCAACGAGCGCAACCCCTGTTGCTAGTTGCCATCATTAAGTTGGGGACTCTAGCGAGACTGCCGGTGACAAGCCGGA
>MG|4|V67|F|31|94.12|Firmicutes|Clostridia|Clostridiales|Clostridiaceae|Clostridium|sp.|
GGTTTAATTCGAAGCAACGCGAAGAACCTTACCAGGTCTTGACATCCGGATAAAGGCTCCAGAGATGGAGAGATAGATATATCCGAGACAGGTGGTGCATGGTTGTCGTCAGCTCGTGTCGTGAGATGTTGGGTTAAGTCCCGCAACGAGCGCAACCCTTGTTGTCAGTTGCCAGCATTAAGTTGGGCACTCTGGCGAGACTGCCGGTGACAAACCGGA
>MG|4|V67|R|17|95.58|Firmicutes|Clostridia|Clostridiales|Clostridiaceae|Clostridium|sp.|
TCCAGGTTGTCCCTGGCAGTCTCCTCAGAGTGCCCATCCGAAATGCTGGCTACTAAGGATAAGGGTTGCGCTCGTTGCGGGACTTAACCCAACATCTCACGACACGAGCTGACGACAACCATGCACCACCTGTCTTCTCTGTCCCCGAAGGGAAAGGACTCATTACAGTCCGGGCAGATCGATGTCAAGACTTGGTAAGGTTCTTCGCGTTGCTTCGAATTAAACC
>MG|4|V67|F|58|93.21|Firmicutes|Clostridia|Clostridiales|Clostridiaceae|Clostridium|aminobutyricum|
GGTTTAATTCGAAGCAACGCGAAGAACCTTACCAGGACTTGACATCTCCCTGACAGGTCCTTAACCGGACCCTTCTACGGACAGGGAAGACAGGTGGTGCATGGTTGTCGTCAGCTCGTGTCGTGAGATGTTGGGTTAAGTCCCGCAACGAGCGCAACCCTTGTCACTAGTTGCCAGCAGTAAGATGGGGACTCTAGTGAGACTGCCGGGGATAACTCGGA
>MG|4|V67|F|58|95.02|Firmicutes|Clostridia|Clostridiales|Clostridiaceae|Clostridium|sp.|
GGTTTAATTCGAAGCAACGCGAAGAACCTTACCAGGTCTTGACATCCGGATAAAGGCTCCAGAGATGGAGAGATAGCTATATCCGAGACAGGTGGTGCATGGTTGTCGTCAGCTCGTGTCGTGAGATGTTGGGTTAAGTCCCGCAACGAGCGCAACCCCTGTTGCTAGTTGCCATCATTAAGTTGGGGACTCTAGCGAGACTGCCGGTGACAAGCCGGA
>MG|4|V67|F|10|91.79|Firmicutes|Clostridia|Clostridiales|Clostridiaceae|Clostridium|sp.|
GGTTTAATTCGAAGCAACGCGAAGAACCTTACCAGGTCTTGACATGGAGATAAAGGCTCTGGAGACAGAGAGATAGCTATATCTCACACAGGTGGTGCATGGTTGTCGTCAGCTCGTGTCGTGAGATGTTGGGTTAAGTCCCGCAACGAGCGCAACCCTTGTCCTTAGTAGCCAGCACGTGATGGTGGGCACTCTAGGGAGACTGCCAGGGTGAACCTGGA
>MG|4|V67|F|49|93.33|Firmicutes|Clostridia|Clostridiales|Clostridiaceae|Tindallia|texcoconensis|
GGTTTAATTCGAAGCAACGCGAAGAACCTTACCTGGTCTTGACATCCCTTTGACCGGCAAGTAATGTTGCCTTTCCTTCGGGACAGAGGAGACAGGTGGTGCATGGTTGTCGTCAGCTCGTGTCGTGAGATGTTGGGTTAAGTCCCGCAACGAGCGCAACCCCTGTCGTTAGTTGCCAGCATTCAGTTGGGGACTCTAACGAGACTGCCAGTGACAAACTGGA
>MG|4|V67|F|13|94.98|Firmicutes|Clostridia|Clostridiales|Clostridiaceae|Clostridium|sp.|
GGTTTAATTCGAAGCAACGCGAAGAACCTTACCAGGTCTTGACATGGAGATAAAGGCTCCAGAGATGGAGAGATAGATATATCCGAGACAGGTGGTGCATGGTTGTCGTCAGCTCGTGTCGTGAGATGTTGGGTTAAGTCCCGCAACGAGCGCAACCCCTGTTGCTAGTTGCCATCATTAAGTTGGGGACTCTAGCGAGACTGCCGGTGACAAGCCGGA
>MG|4|V67|F|14|94.69|Firmicutes|Clostridia|Clostridiales|Clostridiaceae|Clostridium|sp.|
GGTTTAATTCGAAGCAACGCGAAGAACCTTACCAGGTCTTGACATCCGGATAAAGGCTCCAGAGATGGAGAGATAGATATATCCGAGACAGGTGGTGCATGGTTGTCGTCAGCTCGTGTCGTGAGATGTTGGGTTAAGTCCCGCAACGAGCGCAACCCCTGTTGCTAGTTGCCAGCATTAGGTTGGGGACTCTGGCGAGACTGCCTCTGCAAGGAGGA
>MG|4|V67|F|15|95.43|Firmicutes|Clostridia|Clostridiales|Clostridiaceae|Clostridium|sp.|
GGTTTAATTCGAAGCAACGCGAAGAACCTTACCAGGTCTTGACATCCGGATAAAGACCTCAGAGATGAGGGGATAGATATATCTCACACAGGTGGTGCATGGTTGTCGTCAGCTCGTGTCGTGAGATGTTGGGTTAAGTCCCGCAACGAGCGCAACCCCTGTTGCCAGTTGCCAGCATTAGGTTGGGGACTCTGGCGAGACTGCCTCTGCAAGGAGGA
>MG|4|V67|F|20|92.92|Firmicutes|Clostridia|Clostridiales|Clostridiaceae|Clostridium|sp.|
GGTTTAATTCGAAGCAACGCGAAGAACCTTACCAGGCCTTGACATCCCGGTGACCGTATATGTAATGTATATTCCCTTCGGGGCAGCGGAGACAGGTGGTGCATGGTTGTCGTCAGCTCGTGTCGTGAGATGTTGGGTTAAGTCCCGCAACGAGCGCAACCCTTATCCCCAGTAGCCAGCGCGTGAAGGCGGGCACTCTGGGGAGACTGCCGGGGACAACCCGGA
>MG|4|V67|F|13|88.16|Firmicutes|Clostridia|Clostridiales|Clostridiaceae|Clostridium|sp.|
GGTTTAATTCGAAGCAACGCGAAGAACCTTACCAGGTCTTGACATCTCTTGCATAGCCTAGAGATAGGTGAAACCCTTCGGGGCAAGAAGACAGGTGGTGCATGGTTGTCGTCAGCTCGTGTCGTGAGATGTTGGGTTAAGTCCCGCAACGAGCGCAACCCCCCGTCGCATGTTGCCAGCGGTTCGGCCGGGCACCCATGCGAGACCGCCGGCGTCAAGCCGGA
>MG|4|V67|F|16|96.59|Firmicutes|Clostridia|Clostridiales|Clostridiaceae|Clostridium|sp.|
GGTTTAATTCGAAGCAACGCGAAGAACCTTACCAGGTCTTGACATGGAGATAAAGGCCCTGGAGACAGGGAGATAGATATATCTCACACAGGTGGTGCATGGTTGTCGTCAGCTCGTGTCGTGAGATGTTGGGTTAAGTCCCGCAACGAGCGCAACCCTTGTCGCTAGTTACCATCATTAAGTTGGGGACTCTAGCGAGACTGCCAGTGACAAGCTGGA
>MG|4|V67|R|21|92.24|Firmicutes|Clostridia|Clostridiales|Clostridiaceae|Clostridium|sp.|
TCCCGGTTATCCCGGGCAGTCCCGTCAGAGTCCCCATCTTACTGCTGGTTACTGACGGCAAGGGTTGCGCTCGTTGCGGGACTTAACCCAACATCTCACGACACGAGCTGACGACAACCATGCACCACCTGTGTCCGGTGTCCCGAAGGAAAAGGAACATTACTTCCCTGTCACCGGCATGTCAAGGCCTGGTAAGGTTCTTCGCGTTGCTTCGAATTAAACC
>MG|4|V67|F|13|95.87|Firmicutes|Clostridia|Clostridiales|Clostridiaceae|Clostridium|sp.|
GGTTTAATTCGAAGCAACGCGAAGAACCTTACCAGGTCTTGACATCCGGATAAAGGCTCCAGAGATGGAGAGATAGATATATCTCACACAGGTGGTGCATGGTTGTCGTCAGCTCGTGTCGTGAGATGTTGGGTTAAGTCCCGCAACGAGCGCAACCCCTGTTGCCAGTTGCCAGCATTAGGTTGGGGACTCTGGCGAGACTGCCTCTGCAAGGAGGA
>MG|4|V67|F|70|90.54|Firmicutes|Clostridia|Clostridiales|Clostridiaceae|Clostridium|sp.|
GGTTTAATTCGACGCAACGCGAAGAACCTTACCAGGTCTTGACATCCTGCTAACGAGGTAGAGATACGTTAGGTGCCCTTCGGGGAGAGCAGAGACAGGTGGTGCATGGTTGTCGTCAGCTCGTGTCGTGAGATGTTGGGTTAAGTCCCGCAACGAGCGCAACCCTTATGAATAGTTACTAACGCGTAGAGGCGAGGACTCTATTGAGACTGCCGGGGACAACTCGGA
>MG|4|V67|F|16|94.57|Firmicutes|Clostridia|Clostridiales|Clostridiaceae|Clostridium|sp.|
GGTTTAATTCGAAGCAACGCGAAGAACCTTACCAGGTCTTGACATCCGGATAAAAGGCTCCAGAGATGGAGAGATAGATATATCCGAGACAGGTGGTGCATGGTTGTCGTCAGCTCGTGTCGTGAGATGTTGGGTTAAGTCCCGCAACGAGCGCAACCCCTGTTGCTAGTTGCCATCATTAAGTTGGGGACTCTAGCGAGACTGCCGGTGACAAGCCGGA
>MG|4|V67|F|89|95.17|Firmicutes|Clostridia|Clostridiales|Clostridiaceae|Clostridium|sp.|
GGTTTAATTCGAAGCAACGCGAAGAACCTTACCAGGTCTTGACATCCGGATAAAGGCTCCAGAGATGGAGAGATAGATATATCCGAGACAGGTGGTGCATGGTTGTCGTCAGCTCGTGTCGTGAGATGTTGGGTTAAGTCCCGCAACGAGCGCAACCCCTGTTGCCAGTTGCCAGCATTAGGTTGGGGACTCTGGCGAGACTGCCTCTGCAAGGAGGA
>MG|4|V67|F|10|90.62|Firmicutes|Clostridia|Clostridiales|Clostridiaceae|Clostridium|elmenteitii|
GGTTTAATTCGAAGCAACGCGAAGAACCTTACCTGATCTTGACATCCGAGTGACCGCAGAGTAATGTCTGCTTTCCTTCGGGACACTCGTGACAGGTGGTGCATGGTTGTCGTCAGCTCGTGTCGTGAGATGTTGGGTTAAGTCCCGCAACGAGCGCAACCCCTGTCGTTAGTTGCCAGCATTCAGTTGGGGACTCTAACGAGACTGCCAGTGACAAACTGGA
>MG|4|V67|F|11|90.99|Firmicutes|Clostridia|Clostridiales|Clostridiaceae|Clostridium|sp.|
GGTTTAATTCGAAGCAACGCGAAGAACCTTACCAGGTCTTGACATCCTGCTAACGAGGTAGAGATACGTTAGGTGCCCTTCGGGGAGAGCAGAGACAGGTGGTGCATGGTTGTCGTCAGCTCGTGTCGTGAGATGTTGGGTTAAGTCCCGCAACGAGCGCAACCCTTATGAATAGTTACTAACGCGTAAAGGCGAGGACTCTATTGAGACTGCCGGGGACAACTCGGA
>MG|4|V67|F|13|94.71|Firmicutes|Clostridia|Clostridiales|Clostridiaceae|Fervidicella|metallireducens|
GGTTTAATTCGAAGCAACGCGAAGAACCTTACCAGGTCTTGACATCCCCTGCATAGCCTAGAGATAGGTGAAGTCCTTCGGGACAGGGAGACAGGTGGTGCATGGTTGTCGTCAGCTCGTGTCGTGAGATGTTGGGTTAAGTCCCGCAACGAGCGCAACCCTTGTCGCTAGTTACCATCATTAAGTTGGGGACTCTAGCGAGACTGCCAGTGACAAGCTGGA
>MG|4|V67|F|16|90.09|Firmicutes|Clostridia|Clostridiales|Clostridiaceae|Clostridium|sp.|
GGTTTAATTCGACGCAACGCGAAGAACCTTACCAGGTCTTGACATCCTGCTAACGAGGTAGAGATACGTTAGGTGCCCTTCGGGGAGAGCAGAGACAGGTGGTGCATGGTTGTCGTCAGCTCGTGTCGTGAGATGTTGGGTTAAGTCCCGCAACGAGCGCAACCCTTATGAATAGTTACTAACACGTAAAGGTGAGGACTCTATTGAGACTGCCGGGGACAACTCGGA
>MG|4|V67|R|13|95.13|Firmicutes|Clostridia|Clostridiales|Clostridiaceae|Clostridium|sp.|
TCCAGGTTGTCCCTGGCAGTCTCCTCAGAGTGCCCACCCGAAATGCTGGCTACTAAGGATAAGGGTTGCGCTCGTTGCGGGACTTAACCCAACATCTCACGACACGAGCTGACGACAACCATGCACCACCTGTCTTCTCTGTCCCCGAAGGGAAAGGACTCATTACAGTCCGGGCAGATCGATGTCAAGACTTGGTAAGGTTCTTCGCGTTGCTTCGAATTAAACC
>MG|4|V67|F|11|92.49|Firmicutes|Clostridia|Clostridiales|Clostridiaceae|Clostridium|sp.|
GGTTTAATTCGAAGCAACGCGAAGAACCTTACCAAGTCTTGACATCCCTCTGAATACAGGGTAATGCCTGTAGGCCTTCGGGACAGAGGAGACAGGTGGTGCATGGTTGTCGTCAGCTCGTGTCGTGAGATGTTGGGTTAAGTCCCGCAACGAGCGCAACCCTTGTCGCTAGTTACCATCATTAAGTTGGGGACTCTAGCGAGACTGCCAGTGACAAGCTGGA
>MG|4|V67|F|24|88.05|Firmicutes|Clostridia|Clostridiales|Clostridiaceae|Clostridium|elmenteitii|
GGTTTAATTCGAAGCAACGCGAAGAACCTTACCTGCCCTTGACATCCGAATGACCGGTGAGTAATGTCACCTTTCCTTCGGGACATTCGAGACAGGTGGTGCATGGTTGTCGTCAGCTCGTGTCGTGAGATGTTGGGTTAAGTCCCGCAACGAGCGCAACCCCCGTCGCATGTTGCCAGCGGTTCGGCCGGGCACCCATGCGAGACCGCCGGCGTCAAGCCGGA
>MG|4|V67|F|10|89.19|Firmicutes|Clostridia|Clostridiales|Clostridiaceae|Clostridium|sp.|
GGTTTAATTCGACGCAACGCGAAGAACCTTACCAGGTCTTGACATCCTGCTAACGAGGTAGAGATACGTTAGGTGCTCGGGGAGAGCAGAGACAGGTGGTGCATGGTTGTCGTCAGCTCGTGTCGTGAGATGTTGGGTTAAGTCCCGCAACGAGCGCAACCCTTATGAATAGTTACTAACGCGTAGAGGCGAGGACTCTATTGAGACTGCCGGGGACAACTCGGAG
>MG|4|V67|F|17|91.39|Firmicutes|Clostridia|Clostridiales|Clostridiaceae|Natronincola|ferrireducens|
GGTTTAATTCGAAGCAACGCGAAGAACCTTACCAAGTCTTGACATCGATCTGACCGGACTGTAACGAGTCCTTTCCTTCGGGACAGAGAAGACAGGTGGTGCATGGTTGTCGTCAGCTCGTGTCGTGAGATGTTGGGTTAAGTCCCGCAACGAGCGCAACCCTTGTCGCTAGTTACCATCATTAAGTTGGGGACTCTAGCGAGACTGCCAGTGACAAGCTGGA
>MG|4|V67|F|16|94.69|Firmicutes|Clostridia|Clostridiales|Clostridiaceae|Clostridium|sp.|
GGTTTAATTCGAAGCAACGCGAAGAACCTTACCAAGTCTTGACATCGATCTGCCGGGACTGTAATGAGTCCTTTCCCTTCGGGGACAGAGAAGACAGGTGGTGCATGGTTGTCGTCAGCTCGTGTCGTGAGATGTTGGGTTAAGTCCCGCAACGAGCGCAACCCTTATCCTTAGTAGCCAGCATTTCGGGTGGGCACTCTGAGGAGACTGCCAGGGACAACCTGGA
>MG|4|V67|F|20|94.67|Firmicutes|Clostridia|Clostridiales|Clostridiaceae|Clostridium|sp.|
GGTTTAATTCGAAGCAACGCGAAGAACCTTACCAAGTCTTGACATCGATCTGACCGGACTGTAATGAGTCCATTCCTTCGGGACAGAGAAGACAGGTGGTGCATGGTTGTCGTCAGCTCGTGTCGTGAGATGTTGGGTTAAGTCCCGCAACGAGCGCAACCCTTATCCTTAGTAGCCAGCACTTCGGGTGGGCACTCTAGGGAGACTGCCAGGGACAACCTGGA
>MG|4|V67|F|25|89.42|Firmicutes|Clostridia|Clostridiales|Clostridiaceae|Clostridium|sp.|
GGTTTAATTCGAAGCAACGCGAAGAACCTTACCAGGTCTTGACATCCGGATAAAGGCTCCAGAGATGGAGAGATAGATATATCCGAGACAGGTGGTGCATGGTTGTCGTCAGCTCGTGTCGTGAGATGTTGGGTTAAGTCCCGCAACGAGCGCAACCCCTATCTTCAGTAGCCAGCGGTATGGCCGGGCACTCTGGAGAGACTGCCAGGGATAACCTGGA
>MG|4|V67|F|10|96.59|Firmicutes|Clostridia|Clostridiales|Clostridiaceae|Clostridium|sp.|
GGTTTAATTCGAAGCAACGCGAAGAACCTTACCAGGTCTTGACATGGAGATAAAGGCTCTGGAGACAGAGAGATAGCTATATCTCACACAGGTGGTGCATGGTTGTCGTCAGCTCGTGTCGTGAGATGTTGGGTTAAGTCCCGCAACGAGCGCAACCCCTGTTGCTAGTTGCCATCATTAAGTTGGGGACTCTAGCGAGACTGCCGGTGACAAGCCGGA
>MG|4|V67|R|11|92.44|Firmicutes|Clostridia|Clostridiales|Clostridiaceae|Clostridium|pasteurianum|
TCCCGGTTAACCCGGGCAGTCTATCTTAGAGTGCCCATCTTAATGCTGGCAACTAAGTATAAGGGTTGCGCTCGTTGCAGGACTTAACCTAACATCTCACGACACGAGCTGACGACAACCATGCACCACCTGTCTTCCTGCCCCGAAGGGCTTCGGTAATCTCTTACCTATTCAGGAGATGTCAAGTCTGGGTAAGGTTCTTCGCGTTGCTTCGAATTAAACC
>MG|4|V67|F|39|95.12|Firmicutes|Clostridia|Clostridiales|Clostridiaceae|Clostridium|sp.|
GGTTTAATTCGAAGCAACGCGAAGAACCTTACCAGGTCTTGACATGGAGATAAAGGCTCTGGAGACAGAGAGATAGGTATATCTCACACAGGTGGTGCATGGTTGTCGTCAGCTCGTGTCGTGAGATGTTGGGTTAAGTCCCGCAACGAGCGCAACCCTTGTCGCTAGTTACCATCATTAAGTTGGGGACTCTAGCGAGACTGCCAGTGACAAGCTGGA
>MG|4|V67|F|25|96.0|Firmicutes|Clostridia|Clostridiales|Clostridiaceae|Tindallia|texcoconensis|
GGTTTAATTCGAAGCAACGCGAAGAACCTTACCTGGTCTTGACATCCCTTTGACCGGCAAGTAATGTTGCCTTTCCTTCGGGACAGAGGAGACAGGTGGTGCATGGTTGTCGTCAGCTCGTGTCGTGAGATGTTGGGTTAAGTCCCGCAACGAGCGCAACCCTTGTTATTAGTTGCCAGCATTAAGTTGGGCACTCTAATGAGACTGCCGGTGACAAACCGGA
>MG|4|V67|F|20|96.46|Firmicutes|Clostridia|Clostridiales|Clostridiaceae|Clostridium|sp.|
GGTTTAATTCGAAGCAACGCGAAGAACCTTACCAAGTCTTGACATCGATCTGACCGGAAAGTAATGTTTCCTTTCCCTTCGGGGACAGAGAAGACAGGTGGTGCATGGTTGTCGTCAGCTCGTGTCGTGAGATGTTGGGTTAAGTCCCGCAACGAGCGCAACCCTTATCCTTAGTAGCCAGCATTTTGGATGGGCACTCTGAGGAGACTGCCAGGGACAACCTGGA
>MG|4|V67|F|12|92.41|Firmicutes|Clostridia|Clostridiales|Clostridiaceae|Clostridium|elmenteitii|
GGTTTAATTCGAAGCAACGCGAAGAACCTTACCTGCCCTTGACATCCGGATGACCGGTGAGTAATGTCACCTTTCCTTCGGGACATTCGAGACAGGTGGTGCATGGTTGTCGTCAGCTCGTGTCGTGAGATGTTGGGTTAAGTCCCGCAACGAGCGCAACCCCTGTCGTTAGTTGCCAGCATTCAGTTGGGGACTCTAACGAGACTGCCAGTGACAAACTGGA
>MG|4|V67|R|22|94.67|Firmicutes|Clostridia|Clostridiales|Clostridiaceae|Clostridium|sp.|
TCCAGGTTGTCCCTGGCAGTCTCCCTAGAGTGCCCACCCGAAGTGCTGGCTACTAAGGATAAGGGTTGCGCTCGTTGCGGGACTTAACCCAACATCTCACGACACGAGCTGACGACAACCATGCACCACCTGTCTTCTCTGTCCCGAAGGAATGGACTCATTACAGTCCGGTCAGATCGATGTCAAGACTTGGTAAGGTTCTTCGCGTTGCTTCGAATTAAACC
>MG|4|V67|R|11|94.2|Firmicutes|Clostridia|Clostridiales|Clostridiaceae|Clostridium|hiranonis|
TCCGGGTTATCCCCGGCAGTCTCCCCAGAGTGCCCGGCCAAACCGCTGGCTACTAAGGATAAGGGTTGCGCTCGTTGCGGGACTTAACCCAACATCTCACGACACGAGCTGACGACAACCATGCACCACCTGTCTCGGACGCCCCGTAGGGAAGGACCGATTAAGGTCCGGTCGTCCGGATGTCAAGACTTGGTAAGGTTCTTCGCGTTGCTTCGAATTAAACC
>MG|4|V67|F|10|94.22|Firmicutes|Clostridia|Clostridiales|Clostridiaceae|Clostridium|sp.|
GGTTTAATTCGAAGCAACGCGAAGAACCTTACCAGGTCTTGACATCCCGGTGACCGGCCCGTAACGGGGCCTTTCCTTCGGGACACCGGAGACAGGTGGTGCATGGTTGTCGTCAGCTCGTGTCGTGAGATGTTGGGTTAAGTCCCGCAACGAGCGCAACCCTTACCTTCAGTAACCAGCACGTAATGGTGGGGACTCTGGAGGGACTGCCAGGGACAACCTGGA
>MG|4|V67|F|36|92.24|Firmicutes|Clostridia|Clostridiales|Clostridiaceae|Clostridium|sp.|
GGTTTAATTCGAAGCAACGCGAAGAACCTTACCAGGCCTTGACATGCCGGTGACAGGGAAGTAATGTTCCTTTTCCTTCGGGACACCGGACACAGGTGGTGCATGGTTGTCGTCAGCTCGTGTCGTGAGATGTTGGGTTAAGTCCCGCAACGAGCGCAACCCTTGCCGTCAGTAACCAGCAGTAAGATGGGGACTCTGACGGGACTGCCCGGGATAACCGGGA
>MG|4|V67|R|10|91.39|Firmicutes|Clostridia|Clostridiales|Clostridiaceae|Natronincola|ferrireducens|
TCCAGCTTGTCACTGGCAGTCTCGCTAGAGTCCCCAACTTAATGATGGTAACTAGCGACAAGGGTTGCGCTCGTTGCGGGACTTAACCCAACATCTCACGACACGAGCTGACGACAACCATGCACCACCTGTCTTCTCTGTCCCGAAGGAAAGGACTCGTTACAGTCCGGTCAGATCGATGTCAAGACTTGGTAAGGTTCTTCGCGTTGCTTCGAATTAAACC
>MG|4|V67|F|10|95.69|Firmicutes|Clostridia|Clostridiales|Clostridiaceae|Fervidicella|metallireducens|
GGTTTAATTCGAAGCAACGCGAAGAACCTTACCAGGTCTTGACATCTCTTGCATAGCCTAGAGATAGGTGAAACCCTTCGGGGCAAGAAGACAGGTGGTGCATGGTTGTCGTCAGCTCGTGTCGTGAGATGTTGGGTTAAGTCCCGCAACGAGCGCAACCCCTGTTGCTAGTTGCCATCATTAAGTTGGGGACTCTAGCGAGACTGCCGGTGACAAGCCGGA
>MG|4|V67|F|20|92.95|Firmicutes|Clostridia|Clostridiales|Clostridiaceae|Clostridium|sp.|
GGTTTAATTCGAAGCAACGCGAAGAACCTTACCAGGCCTTGACATCCCGGTGACCGTATATGTAATGTATACTCCCTTCGGGGCAGCGGAGACAGGTGGTGCATGGTTGTCGTCAGCTCGTGTCGTGAGATGTTGGGTTAAGTCCCGCAACGAGCGCAACCCTTATCCCCAGTAGCCAGCGCGTTAGGGCGGGCACTCTGGGGAGACTGCCGGGGACAACCCGGA
>MG|4|V67|F|25|95.61|Firmicutes|Clostridia|Clostridiales|Clostridiaceae|Clostridium|sp.|
GGTTTAATTCGAAGCAACGCGAAGAACCTTACCAGGTCTTGACATGGAGATAAAGGCTCTGGAGACAGAGAGATAGATATATCTCACACAGGTGGTGCATGGTTGTCGTCAGCTCGTGTCGTGAGATGTTGGGTTAAGTCCCGCAACGAGCGCAACCCTTGTCGCTAGTTACCATCATTAAGTTGGGGACTCTAGCGAGACTGCCAGTGACAAGCTGGA
>MG|4|V67|F|21|93.33|Firmicutes|Clostridia|Clostridiales|Clostridiaceae|Clostridium|sp.|
GGTTTAATTCGAAGCAACGCGAAGAACCTTACCTGGCCTTGACATCCCGATGACCGGACAGTAATGTGTCCTTTTCTTCGGAACATTGGAGACAGGTGGTGCATGGTTGTCGTCAGCTCGTGTCGTGAGATGTTGGGTTAAGTCCCGCAACGAGCGCAACCCTTGTCCTTAGTAGCCAGCACGTGATGGTGGGCACTCTAGGGAGACTGCCAGGGTGAACCTGGA
>MG|4|V67|F|23|92.44|Firmicutes|Clostridia|Clostridiales|Clostridiaceae|Clostridium|pasteurianum|
GGTTTAATTCGAAGCAACGCGAAGAACCTTACCCAGACTTGACATCTCCTGAATAGGTAAGAGATTACCGAAGCCCTTCGGGGCAGGAAGACAGGTGGTGCATGGTTGTCGTCAGCTCGTGTCGTGAGATGTTAGGTTAAGTCCTGCAACGAGCGCAACCCTTATACTTAGTTGCCAGCATTAAGATGGGCACTCTAAGATAGACTGCCCGGGTTAACCGGGA
>MG|4|V67|F|10|93.4|Firmicutes|Clostridia|Clostridiales|Clostridiaceae|Tindallia|texcoconensis|
GGTTTAATTCGAAGCAACGCGAAGAACCTTACCTGGTCTTGACATCCCTTTGACCGGCAAGTAATGTTGCCTTTCCTTCGGGACAGAGGAGACAGGTGGTGCATGGTTGTCGTCAGCTCGTGTCGTGAGATGTTGGGTTAAGTCCCGCAACGAGCGCAACCCCTATTGATAGTTGCCAGCAGTGAGATGGGCACTCTATCGAGACTGCCGCGGACAACGCGGA
>MG|4|V67|F|43|95.54|Firmicutes|Clostridia|Clostridiales|Clostridiaceae|Clostridium|sp.|
GGTTTAATTCGAAGCAACGCGAAGAACCTTACCAGGTCTTGACATCCCGGTGACCGGTCCGTAACGGGGCCTTTCCTTCGGGACACTGGAGACAGGTGGTGCATGGTTGTCGTCAGCTCGTGTCGTGAGATGTTGGGTTAAGTCCCGCAACGAGCGCAACCCTTATCCTTAGTAGCCAGCAATTCGGTTGGGCACTCTGGGGAGACTGCCAGGGATAACCTGGA
>MG|4|V67|R|11|92.95|Firmicutes|Clostridia|Clostridiales|Clostridiaceae|Clostridium|sp.|
TCCGGGTTGTCCCCGGCAGTCTCCCCAGAGTGCCCGCCCTAACGCGCTGGCTACTGGGGATAAGGGTTGCGCTCGTTGCGGGACTTAACCCAACATCTCACGACACGAGCTGACGACAACCATGCACCACCTGTCTCCGCTGCCCCGAAGGGAGTATACATTACATATACGGTCACCGGGATGTCAAGGCCTGGTAAGGTTCTTCGCGTTGCTTCGAATTAAACC
>MG|4|V67|F|17|94.69|Firmicutes|Clostridia|Clostridiales|Clostridiaceae|Lactonifactor|longoviformis|
GGTTTAATTCGAAGCAACGCGAAGAACCTTACCAAGTCTTGACATCTGCGTGACCGGGAAGTAACGTTCCCTTTCCTTCGGGACAGGCAAGACAGGTGGTGCATGGTTGTCGTCAGCTCGTGTCGTGAGATGTTGGGTTAAGTCCCGCAACGAGCGCAACCCTTATCCTTAGTAGCCAGCATGTAAGATGGGCACTCTAGGGAGACTGCCAGGGAGAACCTGGA
>MG|4|V67|F|19|89.9|Firmicutes|Clostridia|Clostridiales|Clostridiaceae|Clostridium|sp.|
GGTTTAATTCGAAGCAACGCGAAGAACCTTACCAGGTCTTGACATCCGGATAAAGGCTCCAGAGATGGAGAGATAGATATATCCGAGACAGGTGGTGCATGGTTGTCGTCAGCTCGTGTCGTGAGATGTTGGGTTAAGTCCCGCAACGAGCGCAACCCCTATCTTCAGTAGCCAGCGGTTCAGCCGGGCACTCTGGAGAGACTGCCAGGGATAACCTGGA
>MG|4|V67|F|65|89.42|Firmicutes|Clostridia|Clostridiales|Clostridiaceae|Clostridium|sp.|
GGTTTAATTCGAAGCAACGCGAAGAACCTTACCAGGTCTTGACATCCGGATAAAGGCTCCAGAGATGGAGAGATAGATATATCCGAGACAGGTGGTGCATGGTTGTCGTCAGCTCGTGTCGTGAGATGTTGGGTTAAGTCCCGCAACGAGCGCAACCCCTATCTTCAGTAGCCAGCGGTTCGGCCGGGCACTCTGGAGAGACTGCCAGGGATAACCTGGA
>MG|4|V67|F|10|92.89|Firmicutes|Clostridia|Clostridiales|Clostridiaceae|Tindallia|texcoconensis|
GGTTTAATTCGAAGCAACGCGAAGAACCTTACCTGGTCTTGACATCCCTTTGACTGGCAAGTAATGTTGCCTTTCCTTCGGGACAGAGGAGACAGGTGGTGCATGGTTGTCGTCAGCTCGTGTCGTGAGATGTTGGGTTAAGTCCCGCAACGAGCGCAACCCCTGTCGTTAGTTGCCAGCATTCAGTTGGGGACTCTAACGAGACTGCCAGTGACAAACTGGA
>MG|4|V67|F|10|95.11|Firmicutes|Clostridia|Clostridiales|Clostridiaceae|Clostridium|sp.|
GGTTTAATTCGAAGCAACGCGAAGAACCTTACCAAGTCTTGACATCGATCTGACCGGACTGTAATGAGTCCATTCCTTCGGGACAGAGAAGACAGGTGGTGCATGGTTGTCGTCAGCTCGTGTCGTGAGATGTTGGGTTAAGTCCCGCAACGAGCGCAACCCTTATCCTTAGTAGCCAGCATTTCGGGTGGGCACTCTAGGGAGACTGCCAGGGACAACCTGGA
>MG|4|V67|F|22|95.12|Firmicutes|Clostridia|Clostridiales|Clostridiaceae|Clostridium|sp.|
GGTTTAATTCGAAGCAACGCGAAGAACCTTACCAGGTCTTGACATGGAGATAAAGGCTCTGGAGACAGAGAGATAGCTATATCTCACACAGGTGGTGCATGGTTGTCGTCAGCTCGTGTCGTGAGATGTTGGGTTAAGTCCCGCAACGAGCGCAACCCTTGTCGCTAGTTACCATCATTAAGTTGGGGACTCTAGCGAGACTGCCAGTGACAAGCTGGA
>MG|4|V67|F|13|93.81|Firmicutes|Clostridia|Clostridiales|Clostridiales Family XIII. Incertae Sedis|Eubacterium|nodatum|
GGTTTAATTCGAAGCAACGCGAAGAACCTTACCAGGGCTTGACATCCCTCTGACAGGCTCTTAAACGAGCCCTTCTTCGGACAGAGGAGACAGGTGGTGCATGGTTGTCGTCAGCTCGTGTCGTGAGATGTTGGGTTAAGTCCCGCAACGAGCGCAACCCTTGCTGTTAGTTGCCATCATTAAGTTGGGCACTCTAACGGGACTGCCGGGGATAACTCGGA
>MG|4|V67|F|13|95.17|Firmicutes|Clostridia|Clostridiales|Clostridiales Family XIII. Incertae Sedis|Mogibacterium|vescum|
GGTTTAATTCGAAGCAACGCGAAGAACCTTACCAGGACTTGACATCCCTCTGACAGGACCTTAATCGGTCCCTTCTTCGGACAGAGGAGACAGGTGGTGCATGGTTGTCGTCAGCTCGTGTCGTGAGATGTTGGGTTAAGTCCCGCAACGAGCGCAACCCTTGTCGCTAGTTACCATCATTAAGTTGGGGACTCTAGCGAGACTGCCAGTGACAAGCTGGA
>MG|4|V67|F|265|89.0|Firmicutes|Clostridia|Clostridiales|Clostridiales Family XIII. Incertae Sedis|Mogibacterium|neglectum|
GGTTTAATTCGAAGCAACGCGAAGAACCTTACCTGCCCTTGACATCCGGATGACCGGTGGGTAATGCCACCCTCTCTTCGGAGCATCCGAGACAGGTGGTGCATGGTTGTCGTCAGCTCGTGTCGTGAGATGTTGGGTTAAGTCCCGCAACGAGCGCAACCCTTGTCGCTAGTTACCATCATTAAGTTGGGGACTCTAGCGAGACTGCCAGTGACAAGCTGGA
>MG|4|V67|F|14|93.67|Firmicutes|Clostridia|Clostridiales|Clostridiales Family XIII. Incertae Sedis|Eubacterium|sulci|
GGTTTAATTCGAAGCAACGCGAAGAACCTTACCAGGGCTTGACATCTTCCTGACAGACCCTTAAACGGGTCCTTCTTCGGACAGGAAAGACAGGTGGTGCATGGTTGTCGTCAGCTCGTGTCGTGAGATGTTGGGTTAAGTCCCGCAACGAGCGCAACCCTTGCTGTTAGTTGCCATCATTAAGTTGGGCACTCTAACGGGACTGCCGGGGATAACTCGGA
>MG|4|V67|F|11|93.24|Firmicutes|Clostridia|Clostridiales|Clostridiales Family XIII. Incertae Sedis|Mogibacterium|vescum|
GGTTTAATTCGAAGCAACGCGAAGAACCTTACCAGGACTTGACATCTCCCTGACAGGTCCTTAACCGGACCCTTCTACGGACAGGGAAGACAGGTGGTGCATGGTTGTCGTCAGCTCGTGTCGTGAGATGTTGGGTTAAGTCCCGCAACGAGCGCAACCCTTGTCGCTAGTTACCATCATTAAGTTGGGGACTCTAGCGAGACTGCCAGTGACAAGCTGGA
>MG|4|V67|F|10|89.0|Firmicutes|Clostridia|Clostridiales|Clostridiales Family XIII. Incertae Sedis|Mogibacterium|neglectum|
GGTTTAATTCGAAGCAACGCGAAGAACCTTACCTGCCTTGACATCCGGATGACCGGTGGGTAATGCCACCCTCTCTTCGGAGCATCCGAGACAGGTGGTGCATGGTTGTCGTCAGCTCGTGTCGTGAGATGTTGGGTTAAGTCCCGCAACGAGCGCAACCCTTGTCGCTAGTTACCATCATTAAGTTGGGGACTCTAGCGAGACTGCCAGTGACAAGCTGGA
>MG|4|V67|R|107|89.0|Firmicutes|Clostridia|Clostridiales|Clostridiales Family XIII. Incertae Sedis|Mogibacterium|neglectum|
TCCAGCTTGTCACTGGCAGTCTCGCTAGAGTCCCCAACTTAATGATGGTAACTAGCGACAAGGGTTGCGCTCGTTGCGGGACTTAACCCAACATCTCACGACACGAGCTGACGACAACCATGCACCACCTGTCTCGGATGCTCCGAAGAGAGGGTGGCATTACCCACCGGTCATCCGGATGTCAAGGGCAGGTAAGGTTCTTCGCGTTGCTTCGAATTAAACC
>MG|4|V67|F|15|92.38|Firmicutes|Clostridia|Clostridiales|Eubacteriaceae|Eubacterium|eligens|
GGTTTAATTCGAAGCAACGCGAAGAACCTTACCAAGTCTTGACATCCTCCTGACAGCGTATGTAATGTATGTTTCCTTCGGGACAGGAGAGACAGGTGGTGCATGGTTGTCGTCAGCTCGTGTCGTGAGATGTTGGGTTAAGTCCCGCAACGAGCGCAACCCCTATTGATAGTTGCCAGCAGTAAGATGGGCACTCTATCGAGACTGCCGCGGACAACGCGGA
>MG|4|V67|F|26|91.9|Firmicutes|Clostridia|Clostridiales|Eubacteriaceae|Eubacterium|eligens|
GGTTTAATTCGAAGCAACGCGAAGAACCTTACCAAGTCTTGACATCCTCCTGACAGCGTATGTAATGTATGTTTCCTTCGGGACAGGAGAGACAGGTGGTGCATGGTTGTCGTCAGCTCGTGTCGTGAGATGTTGGGTTAAGTCCCGCAACGAGCGCAACCCCTATTGATAGTTGCCAGCAGTGAGATGGGCACTCTATCGAGACTGCCGCGGACAACGCGGA
>MG|4|V67|F|19|91.51|Firmicutes|Clostridia|Clostridiales|Eubacteriaceae|Eubacterium|eligens|
GGTTTAATTCGAAGCAACGCGAAGAACCTTACCAAGACTTGACATCCTGCTGACCGTCTGAGTAATGTCGGACTTTTCTTCGGAACAGCAGAGACAGGTGGTGCATGGTTGTCGTCAGCTCGTGTCGTGAGATGTTGGGTTAAGTCCCGCAACGAGCGCAACCCCTATTGATAGTTGCCAGCAGTAAGATGGGCACTCTATCGAGACTGCCGCGGACAACGCGGA
>MG|4|V67|R|33|94.12|Firmicutes|Clostridia|Clostridiales|Eubacteriaceae|Eubacterium|sp.|
TCCGAGTTGTCCCCGGCAGTCCCGCTAGAGTGCCCAACTTAATGATGGCAACTAACGGTAAGGGTTGCGCTCGTTGCGGGACTTAACCCAACATCTCACGACACGAGCTGACGACAACCATGCACCACCTGTCTCCTCTGTCCGAAGAAGGGACCGATTAAGGTCCTGTCAGAGGGATGTCAAGTCCTGGTAAGGTTCTTCGCGTTGCTTCGAATTAAACC
>MG|4|V67|R|61|92.89|Firmicutes|Clostridia|Clostridiales|Eubacteriaceae|Eubacterium|plexicaudatum|
TCCGGGTTGTCCCCGGCAGTCTCCCCAGAGTGCCCGCCTTCACGCGCTGGCTACTGGGGATAAGGGTTGCGCTCGTTGCGGGACTTAACCCAACATCTCACGACACGAGCTGACGACAACCATGCACCACCTGTCTCCGGTGCCCCGAAGGGAATATACATTACATATACGGTCACCGGGATGTCAAGGCCTGGTAAGGTTCTTCGCGTTGCTTCGAATTAAACC
>MG|4|V67|F|80|94.14|Firmicutes|Clostridia|Clostridiales|Eubacteriaceae|Eubacterium|sp.|
GGTTTAATTCGAAGCAACGCGAAGAACCTTACCAGGACTTGACATCCCTCTGACAGGACCTTAATCGGTCCCTTCTTCGGACAGAGGAGACAGGTGGTGCATGGTTGTCGTCAGCTCGTGTCGTGAGATGTTGGGTTAAGTCCCGCAACGAGCGCAACCCTTACCGTTAGTTGCCATCATTAAGTTGGGCACTCTAGCGGGACTGCCGGGGACAACTCGGAG
>MG|4|V67|F|18|93.78|Firmicutes|Clostridia|Clostridiales|Eubacteriaceae|Eubacterium|plexicaudatum|
GGTTTAATTCGAAGCAACGCGAAGAACCTTACCAGGCCTTGACATCCCGGTGACCGTATATGTAATGTATATTCCCTTCGGGGCACCGGAGACAGGTGGTGCATGGTTGTCGTCAGCTCGTGTCGTGAGATGTTGGGTTAAGTCCCGCAACGAGCGCAACCCTTATCCCCAGTAGCCAGCGCGTAGAGGCGGGCACTCTGGGGAGACTGCCGGGGACAACCCGGA
>MG|4|V67|R|36|95.52|Firmicutes|Clostridia|Clostridiales|Eubacteriaceae|Eubacterium|sp.|
TCCGTATTGTCTACGGCAGTCTCAATAGAGTGCCCAACTGAATGATGGCAACTATTGACAGGGGTTGCGCTCGTTGCGGGACTTAACCCAACATCTCACGACACGAGCTGACGACAACCATGCACCACCTGTCTCTCTGTCCCCGAAAGGAACTTCCTATCTCTAGGCTCGTCAGAGGATGTCAAGACCTGGTAAGGTTCTTCGCGTTGCTTCGAATTAAACC
>MG|4|V67|F|55|95.52|Firmicutes|Clostridia|Clostridiales|Eubacteriaceae|Eubacterium|sp.|
GGTTTAATTCGAAGCAACGCGAAGAACCTTACCAGGTCTTGACATCCTCTGACGAGCCTAGAGATAGGAAGTTCCTTTCGGGGACAGAGAGACAGGTGGTGCATGGTTGTCGTCAGCTCGTGTCGTGAGATGTTGGGTTAAGTCCCGCAACGAGCGCAACCCCTGTCAATAGTTGCCATCATTCAGTTGGGCACTCTATTGAGACTGCCGTAGACAATACGGA
>MG|4|V67|F|48|93.78|Firmicutes|Clostridia|Clostridiales|Eubacteriaceae|Eubacterium|plexicaudatum|
GGTTTAATTCGAAGCAACGCGAAGAACCTTACCAGGCCTTGACATCCCGGTGACCGTATATGTAATGTATATTCCCTTCGGGGCAGCGGAGACAGGTGGTGCATGGTTGTCGTCAGCTCGTGTCGTGAGATGTTGGGTTAAGTCCCGCAACGAGCGCAACCCTTATCCCCAGTAGCCAGCGCGTAGAGGCGGGCACTCTGGGGAGACTGCCGGGGACAACCCGGA
>MG|4|V67|F|10|95.52|Firmicutes|Clostridia|Clostridiales|Eubacteriaceae|Eubacterium|limosum|
GGTTTAATTCGAAGCAACGCGAAGAACCTTACCAGGTCTTGACATCCTCTGACGAGCCTAGAGATAGGAAGTTCCTTTCGGGGACAGAGAGACAGGTGGTGCATGGTTGTCGTCAGCTCGTGTCGTGAGATGTTGGGTTAAGTCCCGCAACGAGCGCAACCCCTGTCAATAGTTGCCATCATTAAGTTGGGCACTCTATTGAGACTGCCGTAGACAATACGGA
>MG|4|V67|F|11|91.07|Firmicutes|Clostridia|Clostridiales|Eubacteriaceae|Eubacterium|sp.|
GGTTTAATTCGATGATACGCGAGGAACCTTACCCGGCTCGAACGGCTGGTGAACGATGCGGAGACGCAGAGGCCCTTCGGGGCGCCAGTCGAGGTGCTGCATGGTTGTCGTCAGCTCGTGTCGTGAGATGTTGGCTTAAGTGCCATAACGAGCGCAACCCTTGCCGACAGTTACCATCAGGTTATGCTGGGGACTCTGTCGGGACTGCCACCGCAAGGTGAGA
>MG|4|V67|F|91|92.89|Firmicutes|Clostridia|Clostridiales|Eubacteriaceae|Eubacterium|plexicaudatum|
GGTTTAATTCGAAGCAACGCGAAGAACCTTACCAGGCCTTGACATCCCGGTGACCGTATATGTAATGTATATTCCCTTCGGGGCACCGGAGACAGGTGGTGCATGGTTGTCGTCAGCTCGTGTCGTGAGATGTTGGGTTAAGTCCCGCAACGAGCGCAACCCTTATCCCCAGTAGCCAGCGCGTGAAGGCGGGCACTCTGGGGAGACTGCCGGGGACAACCCGGA
>MG|4|V67|F|12|90.61|Firmicutes|Clostridia|Clostridiales|Eubacteriaceae|Eubacterium|sp.|
GGTTTAATTCGAAGCAACGCGAAGAACCTTACCAAGTCTTGACATCCTCCTGACAGCGTATGTAATGTATGTTTCCTTCGGGACAGGAGAGACAGGTGGTGCATGGTTGTCGTCAGCTCGTGTCGTGAGATGTTGGGTTAAGTCCCGCAACGAGCGCAACCCCTGCCCCGTGTTGCCAGCATTCAGTTGGGGACTCGCGGGGGACTGCCGGCGTCAAGCCGGA
>MG|4|V67|F|11|93.36|Firmicutes|Clostridia|Clostridiales|Eubacteriaceae|Eubacterium|eligens|
GGTTTAATTCGAAGCAACGCGAAGAACCTTACCAAGTCTTGACATCCTCCTGACAGCGTATGTAATGTATGTTTCCTTCGGGACAGGAGAGACAGGTGGTGCATGGTTGTCGTCAGCTCGTGTCGTGAGATGTTGGGTTAAGTCCCGCAACGAGCGCAACCCTTATCCTTAGTAGCCAGCGAGTAAGGTCGGGCACTCTAGGGAGACTGCCAGGGACAACCTGGA
>MG|4|V67|R|30|93.78|Firmicutes|Clostridia|Clostridiales|Eubacteriaceae|Eubacterium|plexicaudatum|
TCCGGGTTGTCCCCGGCAGTCTCCCCAGAGTGCCCGCCTCTACGCGCTGGCTACTGGGGATAAGGGTTGCGCTCGTTGCGGGACTTAACCCAACATCTCACGACACGAGCTGACGACAACCATGCACCACCTGTCTCCGCTGCCCCGAAGGGAATATACATTACATATACGGTCACCGGGATGTCAAGGCCTGGTAAGGTTCTTCGCGTTGCTTCGAATTAAACC
>MG|4|V67|F|37|90.05|Firmicutes|Clostridia|Clostridiales|Lachnospiraceae|Blautia|producta|
GGTTTAATTCGAAGCAACGCGAAGAACCTTACCTGGTCTTGACATCCCTTTGACCGGCAAGTAATGTTGCCTTTCCTTCGGGACAGAGGAGACAGGTGGTGCATGGTTGTCGTCAGCTCGTGTCGTGAGATGTTGGGTTAAGTCCCGCAACGAGCGCAACCCCCCGTCGCATGTTGCCAGCGGTTCGGCCGGGCACCCATGCGAGACCGCCGGCGTCAAGCCGGA
>MG|4|V67|F|10|92.0|Firmicutes|Clostridia|Clostridiales|Lachnospiraceae|Butyrivibrio|fibrisolvens|
GGTTTAATTCGAAGCAACGCGAAGAACCTTACCTGCCCTTGACATCCTCCTGACAGCGTATGTAATGTATGTTTCCTTCGGGACAGGAGAGACAGGTGGTGCATGGTTGTCGTCAGCTCGTGTCGTGAGATGTTGGGTTAAGTCCCGCAACGAGCGCAACCCTTGTCCTTAGTAGCCAGCACGTGATGGTGGGCACTCTAGGGAGACTGCCAGGGTGAACCTGGA
>MG|4|V67|R|31|95.11|Firmicutes|Clostridia|Clostridiales|Lachnospiraceae|[Ruminococcus]|gnavus|
TCCAGGTTGTCCCTGGCAGTCTCCTTAGAGTGCCCACCTTAAATGCTGGCTACTAAGGATAAGGGTTGCGCTCGTTGCGGGACTTAACCCAACATCTCACGACACGAGCTGACGACAACCATGCACCACCTGTCACCCCTGTCCCGAAGGAAAGTTCCGATTAAGGAACGGTCAGGGGGATGTCAAGATCAGGTAAGGTTCTTCGCGTTGCTTCGAATTAAACC
>MG|4|V67|F|31|90.67|Firmicutes|Clostridia|Clostridiales|Lachnospiraceae|Lachnoclostridium|clostridioforme|
GGTTTAATTCGAAGCAACGCGAAGAACCTTACCAGGTCTTGACATCGAGATGACCGGTCCGTAATGGGACCTTCTCTTCGGAGCATCTTAGACAGGTGGTGCATGGTTGTCGTCAGCTCGTGTCGTGAGATGTTGGGTTAAGTCCCGCAACGAGCGCAACCCCTGTGATCAGTAGCCAGCAGTAAGATGGGAACTCTGATCAGACTGCCCGGGATAACCGGGA
>MG|4|V67|F|25|95.56|Firmicutes|Clostridia|Clostridiales|Lachnospiraceae|[Ruminococcus]|gnavus|
GGTTTAATTCGAAGCAACGCGAAGAACCTTACCTGGTCTTGACATCCCTTTGACCGGCAAGTAATGTTGCCTTTCCTTCGGGACAGAGGAGACAGGTGGTGCATGGTTGTCGTCAGCTCGTGTCGTGAGATGTTGGGTTAAGTCCCGCAACGAGCGCAACCCTTATCCTTAGTAGCCAGCATTTAAGGTGGGCACTCTAAGGAGACTGCCAGGGACAACCTGGA
>MG|4|V67|F|16|93.3|Firmicutes|Clostridia|Clostridiales|Lachnospiraceae|Tyzzerella|nexilis|
GGTTTAATTCGAAGCAACGCGAAGAACCTTACCTGCCCTTGACATCCGGATGACCGGTGGGTAATGCCACCCTCTCTTCGGAGCATCCGAGACAGGTGGTGCATGGTTGTCGTCAGCTCGTGTCGTGAGATGTTGGGTTAAGTCCCGCAACGAGCGCAACCCTTATCTTCAGTAGCCAGCAGTTCGGCTGGGCACTCTGGAGAGACTGCCAGGGATAACCTGGA
>MG|4|V67|R|52|95.54|Firmicutes|Clostridia|Clostridiales|Lachnospiraceae|Blautia|sp.|
TCCAGGTTGTCCCTGGCAGTCTCCTCAGAGTGCCCGGCCGAACCGCTGGCTACTAAGGATAAGGGTTGCGCTCGTTGCGGGACTTAACCCAACATCTCACGACACGAGCTGACGACAACCATGCACCACCTGTCTTCTCTGTCCCGAAGGAAAGGGAACGTTACTTCCCGGTCAGATCGATGTCAAGACTTGGTAAGGTTCTTCGCGTTGCTTCGAATTAAACC
>MG|4|V67|F|12|94.17|Firmicutes|Clostridia|Clostridiales|Lachnospiraceae|[Ruminococcus]|gnavus|
GGCTTAATTCGAAGCAACGCGAAGAACCTTACCTGGTCTTGACATCCCTTTGACTGGCAAGTAATGTTGCCTTTCCTTCGGGACAGAGGAGACAGGTGGTGCATGGTTGTCGTCAGCTCGTGTCGTGAGATGTTGGGTTAAGTCCCGCAACGAGCGCAACCCTTACCTTCAGTAACCAGCACGTAATGGTGGGGACTCTGGAGGGACTGCCAGGGACAACCTGGA
>MG|4|V67|F|12|94.25|Firmicutes|Clostridia|Clostridiales|Lachnospiraceae|[Ruminococcus]|gnavus|
GGTTTAATTCGAAGCAACGCGAAGAACCTTACCTGCCCTTGACATCCCGGTGACCGCAGAGTAATGTCTGCTTTCCTTCGGGACAGAGGAGACAGGTGGTGCATGGTTGTCGTCAGCTCGTGTCGTGAGATGTTGGGTTAAGTCCCGCAACGAGCGCAACCCTTACCTTCAGTAACCAGCACGTAATGGTGGGGACTCTGGAGGGACTGCCAGGGACAACCTGGA
>MG|4|V67|F|43|96.89|Firmicutes|Clostridia|Clostridiales|Lachnospiraceae|[Ruminococcus]|gnavus|
GGTTTAATTCGAAGCAACGCGAAGAACCTTACCTGGTCTTGACATCCCTTTGACCGGCAAGTAATGTTGCCTTTCCTTCGGGACAGAGGAGACAGGTGGTGCATGGTTGTCGTCAGCTCGTGTCGTGAGATGTTGGGTTAAGTCCCGCAACGAGCGCAACCCTTATCTTCAGTAGCCAGCGGTTCGGCCGGGCACTCTGGAGAGACTGCCAGGGATAACCTGGA
>MG|4|V67|F|167|92.89|Firmicutes|Clostridia|Clostridiales|Lachnospiraceae|Butyrivibrio|fibrisolvens|
GGTTTAATTCGAAGCAACGCGAAGAACCTTACCAAGTCTTGACATCCTCCTGACAGCGTATGTAATGTATGTTTCCTTCGGGACAGGAGAGACAGGTGGTGCATGGTTGTCGTCAGCTCGTGTCGTGAGATGTTGGGTTAAGTCCCGCAACGAGCGCAACCCTTGTCCTTAGTAGCCAGCACGCTATGGTGGGCACTCTAGGGAGACTGCCAGGGTGAACCTGGA
>MG|4|V67|F|14|94.25|Firmicutes|Clostridia|Clostridiales|Lachnospiraceae|Lachnoclostridium|celerecrescens|
GGTTTAATTCGAAGCAACGCGAAGAACCTTACCAAGTCTTGACATCTGGATGACCGCGTATGTAACGTACGTTCCCTTCGGGGCATCCAAGACAGGTGGTGCATGGTTGTCGTCAGCTCGTGTCGTGAGATGTTGGGTTAAGTCCCGCAACGAGCGCAACCCTTATGTTCAGTAGCCAGCAGGTAAAGCTGGGCACTCTGGAGAGACTGCCAGGGATAACCTGGA
>MG|4|V67|F|11|92.98|Firmicutes|Clostridia|Clostridiales|Lachnospiraceae|[Ruminococcus]|gnavus|
GGTTTAATTCGAAGCAACGCGAAGAACCTTACCTGATCTTGACATCCGAGTGACCGCAGAGTAATGTCTGTTTTCCTTCGGGACACTCGTGACAGGTGGTGCATGGTTGTCGTCAGCTCGTGTCGTGAGATGTTGGGTTAAGTCCCGCAACGAGCGCAACCCTTATCCTTAGTAGCCAGCGGATGAAGCCGGGCACTCTGAGGAGACTGCCAGGGACAACCTGGA
>MG|4|V67|F|13|95.98|Firmicutes|Clostridia|Clostridiales|Lachnospiraceae|Lachnoclostridium|glycyrrhizinilyticum|
GGTTTAATTCGAAGCAACGCGAAGAACCTTACCTGCCCTTGACATCCGAATGACCGGTGAGTAATGTCACCTTTCCTTCGGGACATTCGAGACAGGTGGTGCATGGTTGTCGTCAGCTCGTGTCGTGAGATGTTGGGTTAAGTCCCGCAACGAGCGCAACCCTTATCTTTAGTAGCCAGCATTTAAGGTGGGCACTCTAGAGAGACTGCCAGGGATAACCTGGA
>MG|4|V67|F|72|94.69|Firmicutes|Clostridia|Clostridiales|Lachnospiraceae|[Ruminococcus]|gnavus|
GGTTTAATTCGAAGCAACGCGAAGAACCTTACCTGGTCTTGACATCCCTTTGACCGGCAAGTAATGTTGCCTTTCCTTCGGGACAGAGGAGACAGGTGGTGCATGGTTGTCGTCAGCTCGTGTCGTGAGATGTTGGGTTAAGTCCCGCAACGAGCGCAACCCTTACCTTCAGTAACCAGCACGTAACGGTGGGGACTCTGGAGGGACTGCCAGGGACAACCTGGA
>MG|4|V67|R|20|92.51|Firmicutes|Clostridia|Clostridiales|Lachnospiraceae|Roseburia|faecis|
TCCGGGTTATCCCCGGCAGTCTCCCCAGAGTGCCCGGCCTAGCCGCTGGCTACTAAGGATAAGGGTTGCGCTCGTTGCGGGACTTAACCCAACATCTCACGACACGAGCTGACGACAACCATGCACCACCTGTCACCGACGCTCCGAAGAGAGGTACCGGTTAAGGTACTGTCGTCGGGATGTCAAGACTTGGTAAGGTTCTTCGCGTTGCTTCGAATTAAACC
>MG|4|V67|F|12|92.86|Firmicutes|Clostridia|Clostridiales|Lachnospiraceae|[Ruminococcus]|torques|
GGTTTAATTCGAAGCAACGCGAAGAACCTTACCTGCCCTTGACATCCGGATGATCGGTGGGTAATGCCACCCTCTCTTCGGAGCATCCGAGACAGGTGGTGCATGGTTGTCGTCAGCTCGTGTCGTGAGATGTTGGGTTAAGTCCCGCAACGAGCGCAACCCCTATCTTCAGTAGCCAGCGGTTCAGCCGGGCACTCTGGAGAGACTGCCAGGGATAACCTGGA
>MG|4|V67|F|66|93.33|Firmicutes|Clostridia|Clostridiales|Lachnospiraceae|Butyrivibrio|fibrisolvens|
GGTTTAATTCGAAGCAACGCGAAGAACCTTACCAAGTCTTGACATCCTCCTGACAGCGTATGTAATGTATGTTTCCTTCGGGACAGGAGTGACAGGTGGTGCATGGTTGTCGTCAGCTCGTGTCGTGAGATGTTGGGTTAAGTCCCGCAACGAGCGCAACCCTTGTCCTTAGTAGCCAGCACGTGATGGTGGGCACTCTAGGGAGACTGCAGGGTGAACCTGGA
>MG|4|V67|F|14|95.11|Firmicutes|Clostridia|Clostridiales|Lachnospiraceae|Blautia|producta|
GGTTTAATTCGAAGCAACGCGAAGAACCTTACCTGGGCTTGACATCCGTCTGACCGGTGAGTAACGTCACCTTTCCTTCGGGACAGACGAGACAGGTGGTGCATGGTTGTCGTCAGCTCGTGTCGTGAGATGTTGGGTTAAGTCCCGCAACGAGCGCAACCCTTATCTTTAGTAGCCAGCAGGTCAAGCTGGGCACTCTAGAGAGACTGCCAGGGACAACCTGGA
>MG|4|V67|F|32|92.44|Firmicutes|Clostridia|Clostridiales|Lachnospiraceae|[Ruminococcus]|gnavus|
GGTTTAATTCGAAGCAACGCGAAGAACCTTACCTGCCCTTGACATCCGGATGACCGGCAAGTAATGTTGCCCTCTCTTCGGAGCATCCGAGACAGGTGGTGCATGGTTGTCGTCAGCTCGTGTCGTGAGATGTTGGGTTAAGTCCCGCAACGAGCGCAACCCTTACCTTCAGTAACCAGCACGTAATGGTGGGGACTCTGGAGGGACTGCCAGGGACAACCTGGA
>MG|4|V67|F|10|93.93|Firmicutes|Clostridia|Clostridiales|Lachnospiraceae|Butyrivibrio|sp.|
GGTTTAATTCGAAGCAACGCGAAGAACCTTACCAAGTCTTGACATCCTCCTGACAGCGTATGTAATGTATGTTTCCTTCGGGACAGGAGAGACAGGTGGTGCATGGTTGTCGTCAGCTCGTGTCGTGAGATGTTGGGTTAAGTCCCGCAACGAGCGCAACCCTTATCTTCAGTAGCCAGCATTTAAGATGGGCACTCTGGAGAGACTGCCAGGGATAACCTGGA
>MG|4|V67|F|16|95.58|Firmicutes|Clostridia|Clostridiales|Lachnospiraceae|[Ruminococcus]|gnavus|
GGTTTAATTCGAAGCAACGCGAAGAACCTTACCTGGTCTTGACATCCCTTTGACCGGCAAGTAATGTTGCCTTTCCTTCGGGACAGAGGAGACAGGTGGTGCATGGTTGTCGTCAGCTCGTGTCGTGAGATGTTGGGTTAAGTCCCGCAACGAGCGCAACCCTTACCTTCAGTAACCAGCACGTAATGGTGGGGACTCTGGAGAGACTGCCAGGGATAACCTGGA
>MG|4|V67|F|16|95.54|Firmicutes|Clostridia|Clostridiales|Lachnospiraceae|[Ruminococcus]|gnavus|
GGTTTAATTCGAAGCAACGCGAAGAACCTTACCTGCCCTTGACATCCCGGTGACCACAGAGTAATGTCTGTTTTCCTTCGGGACACCGGAGACAGGTGGTGCATGGTTGTCGTCAGCTCGTGTCGTGAGATGTTGGGTTAAGTCCCGCAACGAGCGCAACCCTTATCTTCAGTAGCCAGCGGTTCGGCCGGGCACTCTGGAGAGACTGCCAGGGATAACCTGGA
>MG|4|V67|F|12|93.78|Firmicutes|Clostridia|Clostridiales|Lachnospiraceae|Roseburia|inulinivorans|
GGTTTAATTCGAAGCAACGCGAAGAACCTTACCAAGTCTTGACATCCTCCTGACAGCGTATGTAATGTATGTTTCCTTCGGGACAGGAGAGACAGGTGGTGCATGGTTGTCGTCAGCTCGTGTCGTGAGATGTTGGGTTAAGTCCCGCAACGAGCGCAACCCTTATCCTTAGTAGCCAGCGGTTCGGCCGGGCACTCTGAGGAGACTGCCAGGGACAACCTGGA
>MG|4|V67|F|24|93.3|Firmicutes|Clostridia|Clostridiales|Lachnospiraceae|[Ruminococcus]|torques|
GGTTTAATTCGAAGCAACGCGAAGACCTTACCTGCCCTTGACATCCGGATGACCGGTGGGTAATGCCACCCTCTCTTCGGAGCATCCGAGACAGGTGGTGCATGGTTGTCGTCAGCTCGTGTCGTGAGATGTTGGGTTAAGTCCCGCAACGAGCGCAACCCCTATCTTCAGTAGCCAGCGGTTCGGCCGGGCACTCTGGAGAGACTGCCAGGGATAACCTGGA
>MG|4|V67|F|26|93.84|Firmicutes|Clostridia|Clostridiales|Lachnospiraceae|Butyrivibrio|fibrisolvens|
GGTTTAATTCGAAGCAACGCGAAGAACCTTACCAAGTCTTGACATCCTCCTGACAGCGTATGTAATGTATGTTTCCTTCGGGACAGGAGAGACAGGTGGTGCATGGTTGTCGTCAGCTCGTGTCGTGAGATGTTGGGTTAAGTCCCGCAACGAGCGCAACCCTTGTCCTTAGTAGCCAGCACGTGATGGTGGGCACTCTAGGGAGACTGCCGGTGACAAACCGGA
>MG|4|V67|F|20|94.64|Firmicutes|Clostridia|Clostridiales|Lachnospiraceae|[Ruminococcus]|gnavus|
GGTTTAATTCGAAGCAACGCGAAGAACCTTACCTGCCCTTGACATCCTTTTGACTGGCGAGTAATGTCGCCTTTCCTTCGGGACAGAAGAGACAGGTGGTGCATGGTTGTCGTCAGCTCGTGTCGTGAGATGTTGGGTTAAGTCCCGCAACGAGCGCAACCCTTATCTTCAGTAGCCAGCGGTTTGGCCGGGCACTCTGGAGAGACTGCCAGGGATAACCTGGA
>MG|4|V67|F|14|93.75|Firmicutes|Clostridia|Clostridiales|Lachnospiraceae|Blautia|sp.|
GGTTTAATTCGAAGCAACGCGAAGAACCTTACCAAGTCTTGACATCCTCCTGACAGCGTATGTAATGTATGTTTCCTTCGGGACAGGAGAGACAGGTGGTGCATGGTTGTCGTCAGCTCGTGTCGTGAGATGTTGGGTTAAGTCCCGCAACGAGCGCAACCCTTGTCCTTAGTAGCCAGCATTTAAGGTGGGCACTCTAGAGAGACTGCCAGGGATAACCTGGA
>MG|4|V67|F|187|92.86|Firmicutes|Clostridia|Clostridiales|Lachnospiraceae|[Ruminococcus]|torques|
GGTTTAATTCGAAGCAACGCGAAGAACCTTACCTGCCCTTGACATCCGGATGACCGGTGGGTAATGCCACCCTCTCTTCGGAGCATCCGAGACAGGTGGTGCATGGTTGTCGTCAGCTCGTGTCGTGAGATGTTGGGTTAAGTCCCGCAACGAGCGCAACCCCTATCTTCAGTAGCCAGCGGTATGGCCGGGCACTCTGGAGAGACTGCCAGGGATAACCTGGA
>MG|4|V67|F|10|93.81|Firmicutes|Clostridia|Clostridiales|Lachnospiraceae|Lachnoclostridium|citroniae|
GGTTTAATTCGAAGCAACGCGAAGAACCTTACCAAGTCTTGACATCCTCCTGACAGCGTATGTAATGTATGTTTCCTTCGGGACAGGAGAGACAGGTGGTGCATGGTTGTCGTCAGCTCGTGTCGTGAGATGTTGGGTTAAGTCCCGCAACGAGCGCAACCCTTGTCCTTAGTAGCCAGCACGTAATGGTGGGCACTCTAGGGAGACTGCCAGGGATAACCTGGA
>MG|4|V67|F|13|91.08|Firmicutes|Clostridia|Clostridiales|Lachnospiraceae|Blautia|producta|
GGTTTAATTCGACGCAACGCGAAGAACCTTACCAAGACTTGACATCCCGGTGACCGTCTGAGTAATGTCGGACCTTTCTTCGGAACACCGGTGACAGGTGGTGCATGGTTGTCGTCAGCTCGTGTCGTGAGATGTTGGGTTAAGTCCCGCAACGAGCGCAACCCCTATTGATAGTTGCCAGCAGTGAGATGGGCACTCTATCGAGACTGCCGCGGACAACGCGGA
>MG|4|V67|F|32|89.57|Firmicutes|Clostridia|Clostridiales|Lachnospiraceae|Blautia|producta|
GGTTTAATTCGAAGCAACGCGAAGAACCTTACCTGCCCTTGACATCCTTTTGACCGGCGAGTAATGTCGCCTTTCCTTCGGGACAGAAGAGACAGGTGGTGCATGGTTGTCGTCAGCTCGTGTCGTGAGATGTTGGGTTAAGTCCCGCAACGAGCGCAACCCCCCGTCGCATGTTGCCAGCGGTTCGGCCGGGCACCCATGCGAGACCGCCGGCGTCAAGCCGGA
>MG|4|V67|F|20|93.36|Firmicutes|Clostridia|Clostridiales|Lachnospiraceae|[Ruminococcus]|gnavus|
GGTTTAATTCGAAGCAACGCGAAGAACCTTACCTGCCCTTGACATCCGGATGACCGGCAAGTAATGTTGCCCTCTCTTCGGAGCATCCGAGACAGGTGGTGCATGGTTGTCGTCAGCTCGTGTCGTGAGATGTTGGGTTAAGTCCCGCAACGAGCGCAACCCCTATCTTCAGTAGCCAGCGGTTCAGCCGGGCACTCTGGAGAGACTGCCAGGGATAACCTGGA
>MG|4|V67|F|307|93.33|Firmicutes|Clostridia|Clostridiales|Lachnospiraceae|Butyrivibrio|fibrisolvens|
GGTTTAATTCGAAGCAACGCGAAGAACCTTACCAAGTCTTGACATCCTCCTGACAGCGTATGTAATGTATGTTTCCTTCGGGACAGGAGAGACAGGTGGTGCATGGTTGTCGTCAGCTCGTGTCGTGAGATGTTGGGTTAAGTCCCGCAACGAGCGCAACCCTTGTCCTTAGTAGCCAGCATGTGATGGTGGGCACTCTAGGGAGACTGCCAGGGTGAACCTGGA
>MG|4|V67|F|19|95.54|Firmicutes|Clostridia|Clostridiales|Lachnospiraceae|Blautia|sp.|
GGTTTAATTCGAAGCAACGCGAAGAACCTTACCAAGTCTTGACATCGATCTGACCGGGAAGTAACGTTCCCTTTCCTTTGGGACAGAGAAGACAGGTGGTGCATGGTTGTCGTCAGCTCGTGTCGTGAGATGTTGGGTTAAGTCCCGCAACGAGCGCAACCCTTATCCTTAGTAGCCAGCGGTTTGGCCGGGCACTCTGAGGAGACTGCCAGGGACAACCTGGA
>MG|4|V67|F|12|92.86|Firmicutes|Clostridia|Clostridiales|Lachnospiraceae|[Ruminococcus]|torques|
GGTTTAATTCGAAGCAACGCGAAGAACCTTACCTGCCTTGACATCCGGATGACCGGTGGGTAATGCCACCCTCTCTTCGGAGCATCCGAGACAGGTGGTGCATGGTTGTCGTCAGCTCGTGTCGTGAGATGTTGGGTTAAGTCCCGCAACGAGCGCAACCCCTATCTTCAGTAGCCAGCGGTATGGCCGGGCACTCTGGAGAGACTGCCAGGGATAACCTGGA
>MG|4|V67|F|18|93.36|Firmicutes|Clostridia|Clostridiales|Lachnospiraceae|Roseburia|faecis|
GGTTTAATTCGAAGCAACGCGAAGAACCTTACCTGGTCTTGACATCCGGATGACAGGCGAGTAATGTCGCCCTCTCTTCGGAGCATCCGAGACAGGTGGTGCATGGTTGTCGTCAGCTCGTGTCGTGAGATGTTGGGTTAAGTCCCGCAACGAGCGCAACCCCTATCTTCAGTAGCCAGCGGTTCGGCCGGGCACTCTGGAGAGACTGCCAGGGATAACCTGGA
>MG|4|V67|F|10|93.78|Firmicutes|Clostridia|Clostridiales|Lachnospiraceae|[Ruminococcus]|gnavus|
GGTTTAATTCGAAGCAACGCGAAGAACCTTACCTGGCCTTGACATCCGGATGACCGGCGAGTAATGTCGCCTTCTCTTCGGAGCATTCGAGACAGGTGGTGCATGGTTGTCGTCAGCTCGTGTCGTGAGATGTTGGGTTAAGTCCCGCAACGAGCGCAACCCTTACCTTCAGTAGCCAGCAAGTCAAGTTGGGGACTCTGGAGGGACTGCCAGGGACAACCTGGA
>MG|4|V67|F|18|93.81|Firmicutes|Clostridia|Clostridiales|Lachnospiraceae|[Ruminococcus]|gnavus|
GGTTTAATTCGAAGCAACGCGAAGAACCTTACCTGGTCTTGACATCCCGGTGACCGCAGAGTAATGTCTGCTTTCCTTCGGGACACTGGAGACAGGTGGTGCATGGTTGTCGTCAGCTCGTGTCGTGAGATGTTGGGTTAAGTCCCGCAACGAGCGCAACCCTTGTCCTTAGTAGCCAGCACGTGATGGTGGGCACTCTAGGGAGACTGCCAGGGTGAACCTGGA
>MG|4|V67|F|18|94.79|Firmicutes|Clostridia|Clostridiales|Lachnospiraceae|[Ruminococcus]|gnavus|
GGTTTAATTCGAAGCAACGCGAAGAACCTTACCTGGTCTTGACATCCCTTTGACCGGCAAGTAATGTTGCCTTTCCTTCGGGACAGAGGAGACAGGTGGTGCATGGTTGTCGTCAGCTCGTGTCGTGAGATGTTGGGTTAAGTCCCGCAACGAGCGCAACCCTTGTTGTCAGTTGCCATCATTCAGTTGGGCACTCTGGCGAGACTGCCGGTGACAAACCGGA
>MG|4|V67|F|21|94.67|Firmicutes|Clostridia|Clostridiales|Lachnospiraceae|Blautia|sp.|
GGTTTAATTCGAAGCAACGCGAAGAACCTTACCAAGTCTTGACATCGATCTGACCGGGAAGTAACGTTCCCTTTCCTTCGGGACAGAGAAGACAGGTGGTGCATGGTTGTCGTCAGCTCGTGTCGTGAGATGTTGGGTTAAGTCCCGCAACGAGCGCAACCCCTATCTTCAGTAGCCAGCGGTTCGGCCGGGCACTCTGGAGAGACTGCCAGGGATAACCTGGAG
>MG|4|V67|F|17|94.64|Firmicutes|Clostridia|Clostridiales|Lachnospiraceae|[Ruminococcus]|gnavus|
GGTTTAATTCGAAGCAACGCGAAGAACCTTACCTGCCCTTGACATCCGGATGACCGGTGAGTAATGTCACCTTTCCTTCGGGACATTCGAGACAGGTGGTGCATGGTTGTCGTCAGCTCGTGTCGTGAGATGTTGGGTTAAGTCCCGCAACGAGCGCAACCCCTATCTTCAGTAGCCAGCGGTTCAGCCGGGCACTCTGGAGAGACTGCCAGGGATAACCTGGA
>MG|4|V67|F|523|93.78|Firmicutes|Clostridia|Clostridiales|Lachnospiraceae|Butyrivibrio|fibrisolvens|
GGTTTAATTCGAAGCAACGCGAAGAACCTTACCAAGTCTTGACATCCTCCTGACAGCGTATGTAATGTATGTTTCCTTCGGGACAGGAGAGACAGGTGGTGCATGGTTGTCGTCAGCTCGTGTCGTGAGATGTTGGGTTAAGTCCCGCAACGAGCGCAACCCTTGTCCTTAGTAGCCAGCACGTAATGGTGGGCACTCTAGGGAGACTGCCAGGGTGAACCTGGA
>MG|4|V67|F|11|92.89|Firmicutes|Clostridia|Clostridiales|Lachnospiraceae|Butyrivibrio|fibrisolvens|
GGTTTAATTCGAAGCAACGCGAAGAACCTTACCAAGTCTTGACATCCTCCTGACAGCGTATGTAATGTATGTTTCCTTCGGGACAGGAGAGACAGGTGGTGCATGGTTGTCGTCAGCTCGTGTCGTGAGATGTTGGGTTAAGTCCCGCAACGAGCGCAACCCTTGTCCTTAGTAGCCAGCACGTGATGGTGGGCACTCTAGGGAGACTGCCAGGGCGAACCTGGA
>MG|4|V67|F|23|96.9|Firmicutes|Clostridia|Clostridiales|Lachnospiraceae|[Ruminococcus]|gnavus|
GGTTTAATTCGAAGCAACGCGAAGAACCTTACCTGGTCTTGACATCCCGGTGACCGCAGAGTAATGTCTGTTTTCCTTCGGGACACTGGAGACAGGTGGTGCATGGTTGTCGTCAGCTCGTGTCGTGAGATGTTGGGTTAAGTCCCGCAACGAGCGCAACCCTTATCTTCAGTAGCCAGCATTTAAGGTGGGCACTCTGGAGAGACTGCCAGGGATAACCTGGA
>MG|4|V67|F|32|92.95|Firmicutes|Clostridia|Clostridiales|Lachnospiraceae|Lachnoclostridium|aldenense|
GGTTTAATTCGAAGCAACGCGAAGAACCTTACCAAGTCTTGACATCCTCCTGACAGCGTATGTAATGTATGTTTCCTTCGGGACAGGAGAGACAGGTGGTGCATGGTTGTCGTCAGCTCGTGTCGTGAGATGTTGGGTTAAGTCCCGCAACGAGCGCAACCCTTGTCCTTAGTAGCCAGCACGTGATGGTGGGCACTCTAGGGAGACTGCCAGGGACAACCTGGA
>MG|4|V67|F|37|95.09|Firmicutes|Clostridia|Clostridiales|Lachnospiraceae|Blautia|sp.|
GGTTTAATTCGAAGCAACGCGAAGAACCTTACCAAGTCTTGACATCGATCTGACCGGGAAGTAATGTTCCCTTTCCTTCGGGACAGAGAAGACAGGTGGTGCATGGTTGTCGTCAGCTCGTGTCGTGAGATGTTGGGTTAAGTCCCGCAACGAGCGCAACCCTTATCCTTAGTAGCCAGCGGTTCGGCCGGGCACTCTGAGGAGACTGCCAGGGACAACCTGGA
>MG|4|V67|F|10|94.64|Firmicutes|Clostridia|Clostridiales|Lachnospiraceae|Lachnoclostridium|aminovalericum|
GGTTTAATTCGAAGCAACGCGAAGAACCTTACCAGGTCTTGACATCCCGGTGACCGGCCCGTAACGGGGCCTTTCCTTCGGGACACCGGAGACAGGTGGTGCATGGTTGTCGTCAGCTCGTGTCGTGAGATGTTGGGTTAAGTCCCGCAACGAGCGCAACCCTTATCTTCAGTAGCCAGCGGTTCGGCCGGGCACTCTGGAGAGACTGCCAGGGATAACCTGGA
>MG|4|V67|F|31|95.98|Firmicutes|Clostridia|Clostridiales|Lachnospiraceae|[Ruminococcus]|gnavus|
GGTTTAATTCGAAGCAACGCGAAGACCTTACCTGCCCTTGACATCCTTTTGACCGGCGAGTAATGTCGCCTTTCCTTCGGGACAGAAGAGACAGGTGGTGCATGGTTGTCGTCAGCTCGTGTCGTGAGATGTTGGGTTAAGTCCCGCAACGAGCGCAACCCTTATCTTCAGTAGCCAGCATTTAAGGTGGGCACTCTGGAGAGACTGCCAGGGATAACCTGGA
>MG|4|V67|F|19|93.81|Firmicutes|Clostridia|Clostridiales|Lachnospiraceae|[Ruminococcus]|torques|
GGTTTAATTCGAAGCAACGCGAAGAACCTTACCTGGTCTTGACATCCGGATGACCGGCGAGTAATGTCGCCCTCTCTTCGGAGCATCCGAGACAGGTGGTGCATGGTTGTCGTCAGCTCGTGTCGTGAGATGTTGGGTTAAGTCCCGCAACGAGCGCAACCCCTATCTTCAGTAGCCAGCGGTTCGGCCGGGCACTCTGGAGAGACTGCCAGGGATAACCTGGA
>MG|4|V67|F|26|92.92|Firmicutes|Clostridia|Clostridiales|Lachnospiraceae|[Ruminococcus]|torques|
GGTTTAATTCGAAGCAACGCGAAGAACCTTACCTGCCCTTGACATCCGGATGACCGGTGGGTAATGCCACCCTCTCTTCGGAGCATCCGAGACAGGTGGTGCATGGTTGTCGTCAGCTCGTGTCGTGAGATGTTGGGTTAAGTCCCGCAACGAGCGCAACCCCCTATCTTCAGTAGCCAGCGGTTCAGCCGGGCACTCTGGAGAGACTGCCAGGGATAACCTGGAG
>MG|4|V67|F|11|94.79|Firmicutes|Clostridia|Clostridiales|Lachnospiraceae|[Ruminococcus]|gnavus|
GGTTTAATTCGAAGCAACGCGAAGAACCTTACCAAGTCTTGACATCCGTCTGACCGGAACTTAACCGTTCCTTTCCTTCGGGACAGGCGAGACAGGTGGTGCATGGTTGTCGTCAGCTCGTGTCGTGAGATGTTGGGTTAAGTCCCGCAACGAGCGCAACCCTTATCCTTAGTAGCCAGCAGGCAAGGCTGGGCACTCTGGGGAGACTGCCGGAGACAATCCGGA
>MG|4|V67|F|18|88.46|Firmicutes|Clostridia|Clostridiales|Lachnospiraceae|[Ruminococcus]|gnavus|
GGTTTAATTCGAAGCAACGCGAAGAACCTTACCTGCCCTTGACATCCCGGTGACCGCAGAGTAATGTCTGCTTTCCTTCGGGACACCGGTGACAGGTGGTGCATGGTTGTCGTCAGCTCGTGTCGTGAGATGTTGGGTTAAGTCCCGCAACGAGCGCAACCCTCGTCGCATGTTGCCAGCGGTTCGGCCGGGCACCCATGCGAGACCGCCGGCGTCAAGCCGGA
>MG|4|V67|R|12|96.88|Firmicutes|Clostridia|Clostridiales|Lachnospiraceae|[Ruminococcus]|gnavus|
TCCAGGTTGTCCCTGGCAGTCTCCCTAGAGTGCCCATCCGTAATGCTGGCTACTAAGGATAAGGGTTGCGCTCGTTGCGGGACTTAACCCAACATCTCACGACACGAGCTGACGACAACCATGCACCACCTGTCTCCCCTGTCCCGAAGGAAAGCTCCGATTAAGGAGCGGTCAGGGGGATGTCAAGATCAGGTAAGGTTCTTCGCGTTGCTTCGAATTAAACC
>MG|4|V67|F|10|88.89|Firmicutes|Clostridia|Clostridiales|Lachnospiraceae|Blautia|obeum|
GGTTTAATTCGAAGCAACGCGAAGAACCTTACCAAGTCTTGACATCGATCTGCCCGGACTGTAATGAGTCCTTTCCCTTCGGGGACAGAGAAGACAGGTGGTGCATGGTTGTCGTCAGCTCGTGTCGTGAGATGTTGGGTTAAGTCCCGCAACGAGCGCAACCCCCCGTCGCATGTTGCCAGCGGTTCGGCCGGGCACCCATGCGAGACCGCCGGCGTCAAGCCGGA
>MG|4|V67|F|11|95.58|Firmicutes|Clostridia|Clostridiales|Lachnospiraceae|[Ruminococcus]|gnavus|
GGTTTAATTCGAAGCAACGCGAAGAACCTTACCTGCCCTTGACATCCCGGTGACCGCAGAGTAATGTCTGTTTTCCTTCGGGACACTGGAGACAGGTGGTGCATGGTTGTCGTCAGCTCGTGTCGTGAGATGTTGGGTTAAGTCCCGCAACGAGCGCAACCCTTATCTTTAGTAGCCAGCATTTAAGATGGGCACTCTAGAGAGACTGCCAGGGATAACCTGGA
>MG|4|V67|F|274|94.25|Firmicutes|Clostridia|Clostridiales|Lachnospiraceae|[Ruminococcus]|gnavus|
GGTTTAATTCGAAGCAACGCGAAGAACCTTACCTGCCCTTGACATCCGAATGACCGGTGAGTAATGTCACCTTTCCTTCGGGACATTCGAGACAGGTGGTGCATGGTTGTCGTCAGCTCGTGTCGTGAGATGTTGGGTTAAGTCCCGCAACGAGCGCAACCCCTATCTTCAGTAGCCAGCGGTTCGGCCGGGCACTCTGGAGAGACTGCCAGGGATAACCTGGAG
>MG|4|V67|R|21|92.56|Firmicutes|Clostridia|Clostridiales|Lachnospiraceae|Blautia|producta|
TCCAGGTTCACCCTGCAGTCTCCCTAGAGTGCCCACCATCACGTGCTGGCTACTAAGGACAAGGGTTGCGCTCGTTGCGGGACTTAACCCAACATCTCACGACACGAGCTGACGACAACCATGCACCACCTGTCTCTTCTGTCCCGAAGGAAAGGCGACATTACTCGCCGGTCAAAAGGATGTCAAGGGCAGGTAAGGTTCTTCGCGTTGCTTCGAATTAAACC
>MG|4|V67|F|42|95.98|Firmicutes|Clostridia|Clostridiales|Lachnospiraceae|[Ruminococcus]|gnavus|
GGTTTAATTCGAAGCAACGCGAAGAACCTTACCTGCCCTTGACATCCTTTTGACCGGCGAGTAATGTCGCCTTTCCTTCGGGACAGAAGAGACAGGTGGTGCATGGTTGTCGTCAGCTCGTGTCGTGAGATGTTGGGTTAGTCCCGCAACGAGCGCAACCCTTATCTTCAGTAGCCAGCATTTAAGGTGGGCACTCTGGAGAGACTGCCAGGGATAACCTGGA
>MG|4|V67|F|12|96.0|Firmicutes|Clostridia|Clostridiales|Lachnospiraceae|Blautia|producta|
GGTTTAATTCGAAGCAACGCGAAGAACCTTACCAAGTCTTGACATCCCCCTGACCAGTGAGTAATGTCACTTTTCCTTCGGGACAGGGGAGACAGGTGGTGCATGGTTGTCGTCAGCTCGTGTCGTGAGATGTTGGGTTAAGTCCCGCAACGAGCGCAACCCTTATCCTTAGTAGCCAGCGAGTAAGGTCGGGCACTCTAGGGAGACTGCCAGGGACAACCTGGA
>MG|4|V67|F|20|94.67|Firmicutes|Clostridia|Clostridiales|Lachnospiraceae|Blautia|producta|
GGTTTAATTCGAAGCAACGCGAAGAACCTTACCAAGTCTTGACATCGATCTGACCGGACTGTAACGAGTCCTTTCCTTCGGGACAGAGAAGACAGGTGGTGCATGGTTGTCGTCAGCTCGTGTCGTGAGATGTTGGGTTAAGTCCCGCAACGAGCGCAACCCTTATCCTTAGTAGCCAGCGGTCTGGCCGGGCACTCTGAGGAGACTGCCAGGGACAACCTGGA
>MG|4|V67|F|16|96.43|Firmicutes|Clostridia|Clostridiales|Lachnospiraceae|[Ruminococcus]|gnavus|
GGTTTAATTCGAAGCAACGCGAAGAACCTTACCTGCCCTTGACATCCGGATGACCGGTGAGTAATGTCACCTTTCCTTCGGGACATTCGAGACAGGTGGTGCATGGTTGTCGTCAGCTCGTGTCGTGAGATGTTGGGTTAAGTCCCGCAACGAGCGCAACCCTTATCTTCAGTAGCCAGCATTTAAGGTGGGCACTCTGGAGAGACTGCCAGGGATAACCTGGA
>MG|4|V67|F|10|95.13|Firmicutes|Clostridia|Clostridiales|Lachnospiraceae|[Ruminococcus]|gnavus|
GGTTTAATTCGAAGCAACGCGAAGAACCTTACCTGATCTTGACATCCGAGTGACCGCAGAGTAATGTCTGCTTTCCTTCGGGACACTCGTGACAGGTGGTGCATGGTTGTCGTCAGCTCGTGTCGTGAGATGTTGGGTTAAGTCCCGCAACGAGCGCAACCCCTATCTTCAGTAGCCAGCGGTTCAGCCGGGCACTCTGGAGAGACTGCCAGGGATAACCTGGA
>MG|4|V67|F|331|94.25|Firmicutes|Clostridia|Clostridiales|Lachnospiraceae|[Ruminococcus]|gnavus|
GGTTTAATTCGAAGCAACGCGAAGAACCTTACCTGGTCTTGACATCCCTTTGACTGGCAAGTAATGTTGCCTTTCCTTCGGGACAGAGGAGACAGGTGGTGCATGGTTGTCGTCAGCTCGTGTCGTGAGATGTTGGGTTAAGTCCCGCAACGAGCGCAACCCTTACCTTCAGTAACCAGCACGTAATGGTGGGGACTCTGGAGGGACTGCCAGGGACAACCTGGA
>MG|4|V67|F|179|92.89|Firmicutes|Clostridia|Clostridiales|Lachnospiraceae|[Ruminococcus]|gnavus|
GGTTTAATTCGAAGCAACGCGAAGAACCTTACCAAGTCTTGACATCCTCCTGACAGCGTATGTAATGTATGTTTCCTTCGGGACAGGAGAGACAGGTGGTGCATGGTTGTCGTCAGCTCGTGTCGTGAGATGTTGGGTTAAGTCCCGCAACGAGCGCAACCCTTACCTTCAGTAACCAGCACGTAATGGTGGGGACTCTGGAGGGACTGCCAGGGACAACCTGGA
>MG|4|V67|F|12|94.22|Firmicutes|Clostridia|Clostridiales|Lachnospiraceae|Blautia|sp.|
GGTTTAATTCGAAGCAACGCGAAGAACCTTACCAAGTCTTGACATCGATCTGACCGGGAAGTAACGTTCCCTTTCCTTCGGGACAGAGAAGACAGGTGGTGCATGGTTGTCGTCAGCTCGTGTCGTGAGATGTTGGGTTAAGTCCCGCAACGAGCGCAACCCTTATCCTTAGTAGCCAGCGGATAAAGCCGGGCACTCTGAGGAGACTGCCAGGGACAACCTGGA
>MG|4|V67|F|14|94.64|Firmicutes|Clostridia|Clostridiales|Lachnospiraceae|[Ruminococcus]|gnavus|
GGTTTAATTCGAAGCAACGCGAAGACCTTACCTGCCCTTGACATCCTTTTGACCGGCGAGTAATGTCGCCTTTCCTTCGGGACAGAAGAGACAGGTGGTGCATGGTTGTCGTCAGCTCGTGTCGTGAGATGTTGGGTTAAGTCCCGCAACGAGCGCAACCCTTATCTTCAGTAGCCAGCGGTTTGGCCGGGCACTCTGGAGAGACTGCCAGGGATAACCTGGA
>MG|4|V67|F|36|93.3|Firmicutes|Clostridia|Clostridiales|Lachnospiraceae|Oribacterium|sp.|
GGTTTAATTCGAAGCAACGCGAAGAACCTTACCAAGTCTTGACATCCTCCTGACAGCGTATGTAATGTATGTTTCCTTCGGGACAGGAGAGACAGGTGGTGCATGGTTGTCGTCAGCTCGTGTCGTGAGATGTTGGGTTAAGTCCCGCAACGAGCGCAACCCCTATTTCTAGTTGCCAGCAGTAAGATGGGCACTCTAGAGAGACTGCCGCGGACAACGCGGA
>MG|4|V67|F|11|92.92|Firmicutes|Clostridia|Clostridiales|Lachnospiraceae|[Ruminococcus]|gnavus|
GGTTTAATTCGAAGCAACGCGAAGAACCTTACCTGCCCTTGACATCCCGGTGACCGCAGAGTAATGTCTGCTTTCCTTCGGGACACCGGAGACAGGTGGTGCATGGTTGTCGTCAGCTCGTGTCGTGAGATGTTGGGTTAAGTCCCGCAACGAGCGCAACCCTTGTCCTTAGTAGCCAGCACGTGATGGTGGGCACTCTAGGGAGACTGCAGGGTGAACCTGGA
>MG|4|V67|F|12|96.44|Firmicutes|Clostridia|Clostridiales|Lachnospiraceae|[Ruminococcus]|gnavus|
GGTTTAATTCGAAGCAACGCGAAGAACCTTACCTGGTCTTGACATCCCTTTGACCGGCAAGTAATGTTGCCTTTCCTTCGGGACAGAGGAGACAGGTGGTGCATGGTTGTCGTCAGCTCGTGTCGTGAGATGTTGGGTTAAGTCCCGCAACGAGCGCAACCCCTATCTTCAGTAGCCAGCGGTTTGGCCGGGCACTCTGGAGAGACTGCCAGGGATAACCTGGA
>MG|4|V67|F|27|92.89|Firmicutes|Clostridia|Clostridiales|Lachnospiraceae|[Ruminococcus]|gnavus|
GGTTTAATTCGAAGCAACGCGAAGAACCTTACCTGCCCTTGACATCCGGATGACCGGTGGGTAATGCCACCCTCTCTTCGGAGCATCCGAGACAGGTGGTGCATGGTTGTCGTCAGCTCGTGTCGTGAGATGTTGGGTTAAGTCCCGCAACGAGCGCAACCCTTATCTTCAGTAGCCAGCGGTCCGGCCGGGCACTCTGGAGAGACTGCCAGGGATAACCTGGA
>MG|4|V67|F|16|94.25|Firmicutes|Clostridia|Clostridiales|Lachnospiraceae|Lachnoclostridium|glycyrrhizinilyticum|
GGTTTAATTCGAAGCAACGCGAAAGAACCTTACCTGCCCTTGACATCCGGATGACCGGTGAGTAATGTCACCTTTCCTTCGGGACATTCGAGACAGGTGGTGCATGGTTGTCGTCAGCTCGTGTCGTGAGATGTTGGGTTAAGTCCCGCAACGAGCGCAACCCCTATCTTCAGTAGCCAGCGGTTCGGCCGGGCACTCTGGAGAGACTGCCAGGGATAACCTGGAG
>MG|4|V67|F|13|93.33|Firmicutes|Clostridia|Clostridiales|Lachnospiraceae|[Ruminococcus]|gnavus|
GGTTTAATTCGAAGCAACGCGAAGAACCTTACCAAGTCTTGACATCCTCCTGACAGCGTATGTAATGTATGTTTCCTTCGGGACAGAGGAGACAGGTGGTGCATGGTTGTCGTCAGCTCGTGTCGTGAGATGTTGGGTTAAGTCCCGCAACGAGCGCAACCCTTACCTTCAGTAACCAGCACGTAATGGTGGGGACTCTGGAGGGACTGCCAGGGACAACCTGGA
>MG|4|V67|F|254|95.58|Firmicutes|Clostridia|Clostridiales|Lachnospiraceae|[Ruminococcus]|gnavus|
GGTTTAATTCGAAGCAACGCGAAGAACCTTACCTGGTCTTGACATCCCGGTGACCGCAGAGTAATGTCTGTTTTCCTTCGGGACACTGGAGACAGGTGGTGCATGGTTGTCGTCAGCTCGTGTCGTGAGATGTTGGGTTAAGTCCCGCAACGAGCGCAACCCTTATCTTTAGTAGCCAGCATTTAAGATGGGCACTCTAGAGAGACTGCCAGGGATAACCTGGA
>MG|4|V67|F|46|95.09|Firmicutes|Clostridia|Clostridiales|Lachnospiraceae|[Ruminococcus]|gnavus|
GGTTTAATTCGAAGCAACGCGAAGAACCTTACCTGCCTTGACATCCTTTTGACCGGCGAGTAATGTCGCCTTTCCTTCGGGACAGAAGAGACAGGTGGTGCATGGTTGTCGTCAGCTCGTGTCGTGAGATGTTGGGTTAAGTCCCGCAACGAGCGCAACCCTTATCTTCAGTAGCCAGCGGTTTGGCCGGGCACTCTGGAGAGACTGCCAGGGATAACCTGGA
>MG|4|V67|F|19|91.96|Firmicutes|Clostridia|Clostridiales|Lachnospiraceae|[Ruminococcus]|gnavus|
GGTTTAATTCGAAGCAACGCGAAGAACCTTACCTGCCCTTGACATCCGGATGACCGGTGGGTAATGCCACCCTCTCTTCGGAGCATCCGAGACAGGTGGTGCATGGTTGTCGTCAGCTCGTGTCGTGAGATGTTGGGTTAAGTCCCGCAACGAGCGCAACCCTTATCCTTAGTAGCCAGCATTTAAGGTGGGCACTCTAAGGAGACTGCCAGGGACAACCTGGA
>MG|4|V67|F|11|93.33|Firmicutes|Clostridia|Clostridiales|Lachnospiraceae|[Ruminococcus]|torques|
GGTTTAATTCGAAGCAACGCGAAGAACCTTACCTGCCCTTGACATCCGGATGACCGGTGGGTAATGCCACCCTCTCTTCGGAGCATCCGAGACAGGTGGTGCATGGTTGTCGTCAGCTCGTGTCGTGAGATGTTGGGTTAAGTCCCGCAACGAGCGCAACCCCTATCTTCAGTAGCCAGCGGTTCGGCCGGGCACTCTGGAGAGACTGCCAGGGGATAACCTGGA
>MG|4|V67|R|22|93.33|Firmicutes|Clostridia|Clostridiales|Lachnospiraceae|Butyrivibrio|fibrisolvens|
TCCAGGTTCACCCTGGCAGTCTCCCTAGAGTGCCCACCATCACGTGCTGGCTACTAAGGACAAGGGTTGCGCTCGTTGCGGGACTTAACCCAACATCTCACGACACGAGCTGACGACAACCATGCACCACCTGTCTCTCCTGTCCCGAAGGAAACATACATTACATACGCTGTCAGGAGGATGTCAAGACTTGGTAAGGTTCTTCGCGTTGCTTCGAATTAAACCC
>MG|4|V67|R|10|96.44|Firmicutes|Clostridia|Clostridiales|Lachnospiraceae|Lachnoclostridium|xylanovorans|
TCCAGGTTATCCCTGGCAGTCTCCTCAGAGTGCCCAGCTTGACCTGCTGGCTACTGGGGATAGGGGTTGCGCTCGTTGCGGGACTTAACCCAACATCTCACGACACGAGCTGACGACAACCATGCACCACCTGTCTCCCCTGTCCCGAAGGAAAGGCCCCGTTACGGACCGGTCAGGGGGATGTCAAGACTTGGTAAGGTTCTTCGCGTTGCTTCGAATTAAACC
>MG|4|V67|F|16|94.25|Firmicutes|Clostridia|Clostridiales|Lachnospiraceae|[Ruminococcus]|gnavus|
GGTTTAATTCGAAGCAACGCGAAGAACCTTACCAGGTCTTGACATCCCTTTGACCGGCAAGTAATGTTGCCTTTCCTTCGGGACAGAGGAGACAGGTGGTGCATGGTTGTCGTCAGCTCGTGTCGTGAGATGTTGGGTTAAGTCCCGCAACGAGCGCAACCCTTACCTTCAGTAACCAGCACGTAATGGTGGGGACTCTGGAGGGACTGCCAGGGACAACCTGGA
>MG|4|V67|R|15|92.48|Firmicutes|Clostridia|Clostridiales|Lachnospiraceae|[Ruminococcus]|gnavus|
TCCAGGTTCACCCTGGCAGTCTCCCTAGAGTGCCCACCATCACGTGCTGGCTACTAAGGATAAGGGTTGCGCTCGTTGCGGGACTTAACCCAACATCTCACGACACGAGCTGACGACAACCATGCACCACCTGTCACGAGTGTCCCGAAGGAAAACAGACATTACTCTGCGGTCACTCGGATGTCAAGATCAGGTAAGGTTCTTCGCGTTGCTTCGAATTAAACC
>MG|4|V67|F|26|95.58|Firmicutes|Clostridia|Clostridiales|Lachnospiraceae|[Ruminococcus]|gnavus|
GGTTTAATTCGAAGCAACGCGAAGAACCTTACCTGATCTTGACATCCGAGTGACCGCAGAGTAATGTCTGCTTTCCTTCGGGACACTCGTGACAGGTGGTGCATGGTTGTCGTCAGCTCGTGTCGTGAGATGTTGGGTTAAGTCCCGCAACGAGCGCAACCCTTATCTTCAGTAGCCAGCATTTAAGGTGGGCACTCTGGAGAGACTGCCAGGGATAACCTGGA
>MG|4|V67|F|25|92.04|Firmicutes|Clostridia|Clostridiales|Lachnospiraceae|[Ruminococcus]|gnavus|
GGTTTAATTCGAAGCAACGCGAAGAACCTTACCTGATCTTGACATCCGAGTGACCGCAGAGTAATGTCTGTTTTCCTTCGGGACACTCGTGACAGGTGGTGCATGGTTGTCGTCAGCTCGTGTCGTGAGATGTTGGGTTAAGTCCCGCAACGAGCGCAACCCTTGTCCTTAGTAGCCAGCACGTGATGGTGGGCACTCTAGGGAGACTGCCAGGGTGAACCTGGA
>MG|4|V67|F|15|91.63|Firmicutes|Clostridia|Clostridiales|Lachnospiraceae|[Ruminococcus]|gnavus|
GGTTTAATTCGAAGCAACGCGAAGAACCTTACCAGGTCTTGACATACCGTTGACCGTCCTAGAGATAGGATTTTCCCTTCGGGGACAATGGATACAGGTGGTGCATGGTTGTCGTCAGCTCGTGTCGTGAGATGTTGGGTTAAGTCCCGCAACGAGCGCAACCCTTATCTTCAGTAGCCAGCGGTTCGGCCGGGCACTCTGGAGAGACTGCCAGGGATAACCTGGA
>MG|4|V67|R|12|91.59|Firmicutes|Clostridia|Clostridiales|Lachnospiraceae|[Ruminococcus]|gnavus|
TCCAGGTTCACCCTGCAGTCTCCCTAGAGTGCCCACCATCACGTGCTGGCTACTAAGGACAAGGGTTGCGCTCGTTGCGGGACTTAACCCAACATCTCACGACACGAGCTGACGACAACCATGCACCACCTGTCACGAGTGTCCCGAAGGAAAACAGACATTACTCTGCGGTCACTCGGATGTCAAGATCAGGTAAGGTTCTTCGCGTTGCTTCGAATTAAACCC
>MG|4|V67|F|12|92.89|Firmicutes|Clostridia|Clostridiales|Lachnospiraceae|Butyrivibrio|fibrisolvens|
GGTTTAATTCGAAGCAACGCGAAGAACCTTACCAAGTCTTGACATCCTCCTGACAGCGTATGTAATGTATGTTTCCTTCGGGACAGGAGAGACAGGTGGTGCATGGTTGTCGTCAGCTCGCGTCGTGAGATGTTGGGTTAAGTCCCGCAACGAGCGCAACCCTTGTCCTTAGTAGCCAGCACGTGATGGTGGGCACTCTAGGGAGACTGCCAGGGTGAACCTGGA
>MG|4|V67|F|12|94.2|Firmicutes|Clostridia|Clostridiales|Lachnospiraceae|Lachnoclostridium|glycyrrhizinilyticum|
GGTTTAATTCGAAGCAACGCGAAGAACCTTACCTGCCCTTGACATCCCGGTGACCGCAGAGTAATGTCTGCTTTCCTTCGGGACACCGGAGACAGGTGGTGCATGGTTGTCGTCAGCTCGTGTCGTGAGATGTTGGGTTAAGTCCCGCAACGAGCGCAACCCTTATCCTTAGTAGCCAGCAATTCGGTTGGGCACTCTGGGGAGACTGCCAGGGATAACCTGGA
>MG|4|V67|F|55|93.3|Firmicutes|Clostridia|Clostridiales|Lachnospiraceae|[Ruminococcus]|torques|
GGTTTAATTCGAAGCAACGCGAAGAACCTTACCTGCCCTTGACATCCGGATGACCGGTGGGTAATGCCACCCTCTCTTCGGAGCATCCGAGACAGGTGGTGCATGGTTGTCGTCAGCTCGTGTCGTGAGATGTTGGGTTAGTCCCGCAACGAGCGCAACCCCTATCTTCAGTAGCCAGCGGTTCGGCCGGGCACTCTGGAGAGACTGCCAGGGATAACCTGGA
>MG|4|V67|F|26|96.0|Firmicutes|Clostridia|Clostridiales|Lachnospiraceae|[Ruminococcus]|gnavus|
GGTTTAATTCGAAGCAACGCGAAGAACCTTACCTGCCCTTGACATCCTTTTGACCGGCGAGTAATGTCGCCTTTCCTTCGGGACAGAAGAGACAGGTGGTGCATGGTTGTCGTCAGCTCGTGTCGTGAGATGTTGGGTTAAGTCCCGCAACGAGCGCAACCCTTATCTTCAGTAGCCAGCATTTAAGGTGGGCACTCTGGAGAGACTGCCAGGGGATAACCTGGA
>MG|4|V67|F|31|92.48|Firmicutes|Clostridia|Clostridiales|Lachnospiraceae|Butyrivibrio|fibrisolvens|
GGTTTAATTTCGAAGCAACGCGAAGAACCTTACCAAGTCTTGACATCCTCCTGACAGCGTATGTAATGTATGTTTCCTTCGGGACAGGAGAGACAGGTGGTGCATGGTTGTCGTCAGCTCGTGTCGTGAGATGTTGGGTTAAGTCCCGCAACGAGCGCAACCCTTGTCCTTAGTAGCCAGCACGTGATGGTGGGCACTCTAGGGAGACTGCAGGGTGAACCTGGA
>MG|4|V67|F|21|92.92|Firmicutes|Clostridia|Clostridiales|Lachnospiraceae|Butyrivibrio|fibrisolvens|
GGTTTAATTTCGAAGCAACGCGAAGAACCTTACCAAGTCTTGACATCCTCCTGACAGCGTATGTAATGTATGTTTCCTTCGGGACAGGAGAGACAGGTGGTGCATGGTTGTCGTCAGCTCGTGTCGTGAGATGTTGGGTTAAGTCCCGCAACGAGCGCAACCCTTGTCCTTAGTAGCCAGCACGTGATGGTGGGCACTCTAGGGAGACTGCCAGGGTGAACCTGGA
>MG|4|V67|F|13|96.46|Firmicutes|Clostridia|Clostridiales|Lachnospiraceae|[Ruminococcus]|gnavus|
GGTTTAATTCGAAGCAACGCGAAGAACCTTACCTGGCCTTGACATCCCCCTGACCGGCGCGTAATGGTGCCTTTCCTTCGGGACAGGGGAGACAGGTGGTGCATGGTTGTCGTCAGCTCGTGTCGTGAGATGTTGGGTTAAGTCCCGCAACGAGCGCAACCCTTATCTTCAGTAGCCAGCACGCAGAGGTGGGCACTCTGGAGAGACTGCCAGGGACAACCTGGA
>MG|4|V67|F|41|92.72|Firmicutes|Clostridia|Clostridiales|Lachnospiraceae|[Ruminococcus]|gnavus|
GGTTTAATTCGAAGCAACGCGAAGAACCTTACCTGGTCTTGACATCCCTTTGACCGGCAAGTAATGTTGCCTTTCCTTCGGGACAGAGGAGACAGGTGGTGCATGGTTGTCGTCAGCTCGTGTCGTGAGATGTTGGGTTAAGTCCCGCAACGAGCGCAACCCTCGTCGCATGTTGCCAGCGGTTCGGCCGGGCACCCATGCGAGACCGCCGGCGTCAAGCCGGA
>MG|4|V67|F|16|96.0|Firmicutes|Clostridia|Clostridiales|Lachnospiraceae|[Ruminococcus]|gnavus|
GGTTTAATTCGAAGCAACGCGAAGAACCTTACCTGCCCTTGACATCCTTTTTGACCGGCGAGTAATGTCGCCTTTCCTTCGGGACAGAAGAGACAGGTGGTGCATGGTTGTCGTCAGCTCGTGTCGTGAGATGTTGGGTTAAGTCCCGCAACGAGCGCAACCCTTATCTTCAGTAGCCAGCATTTAAGGTGGGCACTCTGGAGAGACTGCCAGGGATAACCTGGA
>MG|4|V67|F|11|88.21|Firmicutes|Clostridia|Clostridiales|Lachnospiraceae|Blautia|producta|
GGTTTAATTCGACGCAACGCGAAGAACCTTACCAAGACTTGACATCCTGCTGACCGTCTGAGTAATGTCGGATTTTCCTTCGGGACAGCAGAGACAGGTGGTGCATGGTTGTCGTCAGCTCGTGTCGTGAGATGTTGGGTTAAGTCCCGCAACGAGCGCAACCCTCGTCGCATGTTGCCAGCGGTTCGGCCGGGCACCCATGCGAGACCGCCGGCGTCAAGCCGGA
>MG|4|V67|F|11|93.36|Firmicutes|Clostridia|Clostridiales|Lachnospiraceae|[Ruminococcus]|gnavus|
GGTTTAATTCGAAGCAACGCGAAGAACCTTACCTGCCCTTGACATCCGGATGACCGGCAAGTAATGTTGCCCTCTCTTCGGAGCATCCGAGACAGGTGGTGCATGGTTGTCGTCAGCTCGTGTCGTGAGATGTTGGGTTAAGTCCCGCAACGAGCGCAACCCTTATCTTCAGTAGCCAGCGGTATGGCCGGGCACTCTGGAGAGACTGCCAGGGATAACCTGGA
>MG|4|V67|F|13|91.96|Firmicutes|Clostridia|Clostridiales|Lachnospiraceae|[Ruminococcus]|gnavus|
GGTTTAATTCGAAGCAACGCGAAGAACCTTACCTGCCCTTGACATCCGGATGACCGGCGAGTAATGTCGCCTTTCCTTCGGGACATTCGAGACAGGTGGTGCATGGTTGTCGTCAGCTCGTGTCGTGAGATGTTGGGTTAAGTCCCGCAACGAGCGCAACCCTTGTCGCTAGTTACCATCATTAAGTTGGGGACTCTAGCGAGACTGCCAGTGACAAGCTGGA
>MG|4|V67|F|12|92.89|Firmicutes|Clostridia|Clostridiales|Lachnospiraceae|Lachnoclostridium|glycyrrhizinilyticum|
GGTTTAATTCGAAGCAACGCGAAGAACCTTACCTGCCCTTGACATCCGGATGACCGGTGAGTAATGTCACCTTTCCTTCGGGACATTCGAGACAGGTGGTGCATGGTTGTCGTCAGCTCGTGTCGTGAGATGTTGGGTTAAGTCCCGCAACGAGCGCAACCCTTGTCCTTAGTAGCCAGCACGTGATGGTGGGCACTCTAGGGAGACTGCCAGGGTGAACCTGGA
>MG|4|V67|F|11|91.27|Firmicutes|Clostridia|Clostridiales|Lachnospiraceae|Blautia|producta|
GGTTTAATTCGAAGCAACGCGAAGAACCTTACCAATCCTTGACATCTGCCTGACGTACTGGTAATGCGGTATTTCCCTCGGGACAGGCAAGACAGGTGGTGCATGGTTGTCGTCAGCTCGTGTCGTGAGATGTTGGGTTAAGTCCCGCAACGAGCGCAACCCTTATGTCCAGTAGCCAGCAGGTAAAGCTGGGGACTCTGGAGAGACTGCCAGGGATAACCTGGA
>MG|4|V67|F|50|88.26|Firmicutes|Clostridia|Clostridiales|Lachnospiraceae|[Ruminococcus]|torques|
GGTTTAATTCGAAGCAACGCGAAGAACCTTACCTGCCCTTGACATCCGGATGACCGGTGGGTAATGCCACCCTCTCTTCGGAGCATCCGAGACAGGTGGTGCATGGTTGTCGTCAGCTCGTGTCGTGAGATGTTGGGTTAAGTCCCGCAACGAGCGCAACCCCCCGTCGCATGTTGCCAGCGGTTCGGCCGGGCACCCATGCGAGACCGCCGGCGTCAAGCCGGA
>MG|4|V67|F|68|94.69|Firmicutes|Clostridia|Clostridiales|Lachnospiraceae|[Ruminococcus]|gnavus|
GGTTTAATTCGAAGCAACGCGAAGAACCTTACCTGATCTTGACATCCGAGTGACCGCAGAGTAATGTCTGTTTTCCTTCGGGACACTCGTGACAGGTGGTGCATGGTTGTCGTCAGCTCGTGTCGTGAGATGTTGGGTTAAGTCCCGCAACGAGCGCAACCCTTATCCTTAGTAGCCAGCGGTTCGGCCGGGCACTCTAAGGAGACTGCCAGGGACAACCTGGA
>MG|4|V67|F|18|92.02|Firmicutes|Clostridia|Clostridiales|Lachnospiraceae|[Ruminococcus]|gnavus|
GGTTTAATTCGAAGCAACGCGAAGAACCTTACCTGCCCTTGACATCCCGGTGACCGCAGAGTAATGTCTGCTTTCCTTCGGGACACCGGTGACAGGTGGTGCATGGTTGTCGTCAGCTCGTGTCGTGAGATGTTGGGTTAAGTCCCGCAACGAGCGCAACCCCTGTTGCTAGTTGCCATCATTAAGTTGGGGACTCTAGCGAGACTGCCGGTGACAAGCCGGA
>MG|4|V67|R|258|92.92|Firmicutes|Clostridia|Clostridiales|Lachnospiraceae|[Ruminococcus]|gnavus|
TCCAGGTTGTCCCTGGCAGTCTCCTTAGAGTGCCCACCTTAAATGCTGGCTACTAAGGATAAGGGTTGCGCTCGTTGCGGGACTTAACCCAACATCTCACGACACGAGCTGACGACAACCATGCACCACCTGTCACGAGTGTCCCGAAGGAAAACAGACATTACTCTGCGGTCACTCGGATGTCAAGATCAGGTAAGGTTCTTCGCGTTGCTTCGAATTAAACC
>MG|4|V67|F|23|96.89|Firmicutes|Clostridia|Clostridiales|Lachnospiraceae|Blautia|obeum|
GGTTTAATTCGAAGCAACGCGAAGAACCTTACCAAGTCTTGACATCCCTCTGACCGCGCCTTAACCGGCGCTTTCCTTCGGGACAGGGGAGACAGGTGGTGCATGGTTGTCGTCAGCTCGTGTCGTGAGATGTTGGGTTAAGTCCCGCAACGAGCGCAACCCCTATCCCCAGTAGCCAGCAGGTCAAGCTGGGCACTCTGAGGAGACTGCCAGGGATAACCTGGA
>MG|4|V67|F|582|95.09|Firmicutes|Clostridia|Clostridiales|Lachnospiraceae|[Ruminococcus]|gnavus|
GGTTTAATTCGAAGCAACGCGAAGAACCTTACCTGCCCTTGACATCCTTTTGACCGGCGAGTAATGTCGCCTTTCCTTCGGGACAGAAGAGACAGGTGGTGCATGGTTGTCGTCAGCTCGTGTCGTGAGATGTTGGGTTAAGTCCCGCAACGAGCGCAACCCTTATCTTCAGTAGCCAGCGGTTTGGCCGGGCACTCTGGAGAGACTGCCAGGGATAACCTGGA
>MG|4|V67|F|71|95.54|Firmicutes|Clostridia|Clostridiales|Lachnospiraceae|Blautia|sp.|
GGTTTAATTCGAAGCAACGCGAAGAACCTTACCAAGTCTTGACATCGATCTGACCGGGAAGTAACGTTCCCTTTCCTTCGGGACAGAGAAGACAGGTGGTGCATGGTTGTCGTCAGCTCGTGTCGTGAGATGTTGGGTTAAGTCCCGCAACGAGCGCAACCCTTATCCTTAGTAGCCAGCGGTTCGGCCGGGCACTCTGAGGAGACTGCCAGGGACAACCTGGA
>MG|4|V67|F|65|94.69|Firmicutes|Clostridia|Clostridiales|Lachnospiraceae|[Ruminococcus]|gnavus|
GGTTTAATTCGAAGCAACGCGAAGAACCTTACCTGATCTTGACATCCGAGTGACCGCAGAGTAATGTCTGCTTTCCTTCGGGACACTCGTGACAGGTGGTGCATGGTTGTCGTCAGCTCGTGTCGTGAGATGTTGGGTTAAGTCCCGCAACGAGCGCAACCCTTATCCTTAGTAGCCAGCGGTTTGGCCGGGCACTCTAAGGAGACTGCCAGGGACAACCTGGA
>MG|4|V67|F|16|93.33|Firmicutes|Clostridia|Clostridiales|Lachnospiraceae|[Ruminococcus]|torques|
GGTTTAATTCGAAGCAACGCGAAGAACCTTACCTGCCTTGACATCCGGATGACCGGTGGGTAATGCCACCCTCTCTTCGGAGCATCCGAGACAGGTGGTGCATGGTTGTCGTCAGCTCGTGTCGTGAGATGTTGGGTTAAGTCCCGCAACGAGCGCAACCCCCTATCTTCAGTAGCCAGCGGTTCGGCCGGGCACTCTGGAGAGACTGCCAGGGATAACCTGGA
>MG|4|V67|F|167|93.81|Firmicutes|Clostridia|Clostridiales|Lachnospiraceae|[Ruminococcus]|gnavus|
GGTTTAATTCGAAGCAACGCGAAGAACCTTACCTGATCTTGACATCCGAGTGACCGCAGAGTAATGTCTGTTTTCCTTCGGGACACTCGTGACAGGTGGTGCATGGTTGTCGTCAGCTCGTGTCGTGAGATGTTGGGTTAAGTCCCGCAACGAGCGCAACCCTTATCCTTAGTAGCCAGCGGTTAAGCCGGGCACTCTAAGGAGACTGCCAGGGACAACCTGGA
>MG|4|V67|R|10|96.89|Firmicutes|Clostridia|Clostridiales|Lachnospiraceae|Blautia|producta|
TCCAGGTTATCCCTGGCAGTCTCCTCAGAGTGCCCAGCTTGACCTGCTGGCTACTGGGGATAGGGGTTGCGCTCGTTGCGGGACTTAACCCAACATCTCACGACACGAGCTGACGACAACCATGCACCACCTGTCTCCTCTGTCCCGAAGGAAAGCGCCGGTTAAGGCGCGGTCAGAGGGATGTCAAGACTTGGTAAGGTTCTTCGCGTTGCTTCGAATTAAACC
>MG|4|V67|F|11|92.89|Firmicutes|Clostridia|Clostridiales|Lachnospiraceae|Butyrivibrio|fibrisolvens|
GGTTTAATTCGAAGCAACGCGAAGAACCTTACCAAGTCTTGACATCCTCCTGACAGCGTATGTAATGTATGTTTCCTTCGGGACAGGAGAGGCAGGTGGTGCATGGTTGTCGTCAGCTCGTGTCGTGAGATGTTGGGTTAAGTCCCGCAACGAGCGCAACCCTTGTCCTTAGTAGCCAGCACGTGATGGTGGGCACTCTAGGGAGACTGCCAGGGTGAACCTGGA
>MG|4|V67|F|22|91.19|Firmicutes|Clostridia|Clostridiales|Lachnospiraceae|[Ruminococcus]|gnavus|
GGTTTAATTCGAAGCAACGCGAAGAACCTTACCTGCCCTTGACATCCCGGTGACCGCAGAGTAATGTCTGCTTTCCTTCGGGACACCGGTGACAGGTGGTGCATGGTTGTCGTCAGCTCGTGTCGTGAGATGTTGGGTTAAGTCCCGCAACGAGCGCAACCCCTGTCGTTAGTTGCCAGCATTCAGTTGGGGACTCTAACGAGACTGCCAGTGACAAACTGGAG
>MG|4|V67|F|17|93.75|Firmicutes|Clostridia|Clostridiales|Lachnospiraceae|Dorea|formicigenerans|
GGTTTAATTCGAAGCAACGCGAAGAACCTTACCTGCCCTTGACATCCGGATGACCGGTGGGTAATGCCACCCTCTCTTCGGAGCATCCGAGACAGGTGGTGCATGGTTGTCGTCAGCTCGTGTCGTGAGATGTTGGGTTAAGTCCCGCAACGAGCGCAACCCTTATCTTCAGTAGCCAGCATTTAGGATGGGCACTCTGGAGAGACTGCCAGGGATAACCTGGA
>MG|4|V67|F|14|92.44|Firmicutes|Clostridia|Clostridiales|Lachnospiraceae|[Ruminococcus]|gnavus|
GGTTTAATTCGAAGCAACGCGAAGAACCTTACCAAGTCTTGACATCCTCCTGACAGCGTATGTAATGTATGTTTCCTTCGGGACAGGAGAGACAGGTGGTGCATGGTTGTCGTCAGCTCGTGTCGTGAGATGTTGGGTTAAGTCCCGCAACGAGCGCAACCCTTATCCCCAGTAGCCAGCGCGTAGAGGCGGGCACTCTGGGGAGACTGCCGGGGACAACCCGGA
>MG|4|V67|F|18|91.56|Firmicutes|Clostridia|Clostridiales|Lachnospiraceae|[Ruminococcus]|gnavus|
GGTTTAATTCGAAGCAACGCGAAGAACCTTACCAAGTCTTGACATCCTCCTGACAGCGTATGTAATGTATGTTTCCTTCGGGACAGGAGAGACAGGTGGTGCATGGTTGTCGTCAGCTCGTGTCGTGAGATGTTGGGTTAAGTCCCGCAACGAGCGCAACCCTTATCCCCAGTAGCCAGCGCGTGAAGGCGGGCACTCTGGGGAGACTGCCGGGGACAACCCGGA
>MG|4|V67|F|34|96.88|Firmicutes|Clostridia|Clostridiales|Lachnospiraceae|[Ruminococcus]|gnavus|
GGTTTAATTCGAAGCAACGCGAAGAACCTTACCTGCCCTTGACATCCCGGTGACCGCAGAGTAATGTCTGCTTTCCTTCGGGACACCGGTGACAGGTGGTGCATGGTTGTCGTCAGCTCGTGTCGTGAGATGTTGGGTTAAGTCCCGCAACGAGCGCAACCCTTATCTTCAGTAGCCAGCGGTTCGGCCGGGCACTCTGGAGAGACTGCCAGGGATAACCTGGA
>MG|4|V67|F|164|93.33|Firmicutes|Clostridia|Clostridiales|Lachnospiraceae|Butyrivibrio|fibrisolvens|
GGTTTAATTCGAAGCAACGCGAAGAACCTTACCAAGTCTTGACATCCTCCTGACAGCGTATGTAATGTATGTTTCCTTCGGGACAGGAGAGACAGGTGGTGCATGGTTGTCGTCAGCTCGTGTCGTGAGATGTTGGGTTAAGTCCCGCAACGAGCGCAACCCTTGTCCTTAGTAGCCAGCACGTAATGGTGGGCACTCTAGGGAGACTGCAGGGTGAACCTGGA
>MG|4|V67|F|28|90.0|Firmicutes|Clostridia|Clostridiales|Lachnospiraceae|Blautia|producta|
GGTTTAATTCGAAGCAACGCGAAGAACCTTACCTGCCCTTGACATCCTTTTGACCGGCGAGTAATGTCGCCTTTCCTTCGGGACAGAAGAGACAGGTGGTGCATGGTTGTCGTCAGCTCGTGTCGTGAGATGTTGGGTTAAGTCCCGCAACGAGCGCAACCCCCGTCGCATGTTGCCAGCGGTTCGGCCGGGCACCCATGCGAGACCGCCGGCGTCAAGCCGGA
>MG|4|V67|F|102|92.89|Firmicutes|Clostridia|Clostridiales|Lachnospiraceae|Butyrivibrio|fibrisolvens|
GGTTTAATTCGAAGCAACGCGAAGAACCTTACCAAGTCTTGACATCCTCCTGACAGCGTATGTAATGTATGTTTCCTTCGGGACAGGAGAGACAGGTGGTGCATGGTTGTCGTCAGCTCGTGTCGTGAGATGTTGGGTTAAGTCCCGCAACGAGCGCAACCCTTGTCCTTAGTAGCCAGCATGTGATGGTGGGCACTCTAGGGAGACTGCAGGGTGAACCTGGA
>MG|4|V67|F|31|93.78|Firmicutes|Clostridia|Clostridiales|Lachnospiraceae|[Ruminococcus]|gnavus|
GGTTTAATTCGAAGCAACGCGAAGAACCTTACCTGCCCTTGACATCCGAATGACCGGTGAGTAATGTCACCTTTCCTTCGGGACATTCGAGACAGGTGGTGCATGGTTGTCGTCAGCTCGTGTCGTGAGATGTTGGGTTAAGTCCCGCAACGAGCGCAACCCTTACCTTCAGTAACCAGCACGTAATGGTGGGGACTCTGGAGGGACTGCCAGGGACAACCTGGA
>MG|4|V67|F|20|93.33|Firmicutes|Clostridia|Clostridiales|Lachnospiraceae|[Ruminococcus]|gnavus|
GGTTTAATTCGAAGCAACGCGAAGAACCTTACCTGCCCTTGACATCCTTTTGACCGGCGAGTAATGTCGCCTTTCCTTCGGGACAGAAGAGACAGGTGGTGCATGGTTGTCGTCAGCTCGTGTCGTGAGATGTTGGGTTAAGTCCCGCAACGAGCGCAACCCTTGTTGTCAGTTGCCAGCATTAAGTTGGGCACTCTGGCGAGACTGCCGGTGACAAACCGGA
>MG|4|V67|F|31|95.98|Firmicutes|Clostridia|Clostridiales|Lachnospiraceae|[Ruminococcus]|gnavus|
GGTTTAATTCGAAGCAACGCGAAGAACCTTACCTGGTCTTGACATCCCGGTGACCGCAGAGTAATGTCTGCTTTCCTTCGGGACACTGGAGACAGGTGGTGCATGGTTGTCGTCAGCTCGTGTCGTGAGATGTTGGGTTAAGTCCCGCAACGAGCGCAACCCTTATCTTCAGTAGCCAGCGGTTCGGCCGGGCACTCTGGAGAGACTGCCAGGGATAACCTGGA
>MG|4|V67|F|10|90.57|Firmicutes|Clostridia|Clostridiales|Lachnospiraceae|Roseburia|faecis|
GGTTTAATTCGAAGCAACGCGAAGAACCTTACCTGGTCTTGACATCCGGATGACCGGCGAGTAATGTCGCCCTCTCTTCGGAGCATCCGAGACAGGTGGTGCATGGTTGTCGTCAGCTCGTGTCGTGAGATGTTGGGTTAAGTCCCGCAACGAGCGCAACCCCCGTCGCATGTTGCCAGCGGTTCGGCCGGGCACCCATGCGAGACCGCCGGCGTCAAGCCGGA
>MG|4|V67|F|16|95.15|Firmicutes|Clostridia|Clostridiales|Lachnospiraceae|[Ruminococcus]|gnavus|
GGTTTAATTCGAAGCAACGCGAAGAACCTTACCAAGTCTTGACATCGATCTGCCGGGACTGTAATGAGTCCTTTCCCTTCGGGGACAGAGAAGACAGGTGGTGCATGGTTGTCGTCAGCTCGTGTCGTGAGATGTTGGGTTAAGTCCCGCAACGAGCGCAACCCTTATCCTTAGTAGCCAGCAGGTGAGGCTGGGCACTCTGAGGAGACTGCCAGGGACAACCTGGA
>MG|4|V67|F|12|96.0|Firmicutes|Clostridia|Clostridiales|Lachnospiraceae|[Ruminococcus]|gnavus|
GGTTTAATTCGAAGCAACGCGAAGAACCTTACCTGGTCTTGACATCCCTTTGACTGGCAAGTAATGTTGCCTTTCCTTCGGGACAGAGGAGACAGGTGGTGCATGGTTGTCGTCAGCTCGTGTCGTGAGATGTTGGGTTAAGTCCCGCAACGAGCGCAACCCCTATCTTCAGTAGCCAGCGGTTCGGCCGGGCACTCTGGAGAGACTGCCAGGGATAACCTGGA
>MG|4|V67|R|50|95.59|Firmicutes|Clostridia|Clostridiales|Lachnospiraceae|[Ruminococcus]|gnavus|
TCCAGGTTGTCCCTGGCAGTCTCCTCAGAGTGCCCAGCCTCACCTGCTGGCTACTAAGGATAAGGGTTGCGCTCGTTGCGGGACTTAACCCAACATCTCACGACACGAGCTGACGACAACCATGCACCACCTGTCTTCTCTGTCCCCGAAGGGAAAGGACTCATTACAGTCCGGGCAGATCGATGTCAAGACTTGGTAAGGTTCTTCGCGTTGCTTCGAATTAAACC
>MG|4|V67|F|13|91.15|Firmicutes|Clostridia|Clostridiales|Lachnospiraceae|Dorea|formicigenerans|
GGTTTAATTCGAAGCAACGCGAAGAACCTTACCAGGTCTTGACATCCCAGTGACCGCTCTAGAGATAGAGTTTTTCTTCGGAACACTGGTGACAGGTGGTGCATGGTTGTCGTCAGCTCGTGTCGTGAGATGTTGGGTTAAGTCCCGCAACGAGCGCAACCCTTACCTTCAGTAACCAGCACGTAATGGTGGGGACTCTGGAGGGACTGCCAGGGACAACCTGGA
>MG|4|V67|F|59|94.64|Firmicutes|Clostridia|Clostridiales|Lachnospiraceae|Lachnoclostridium|glycyrrhizinilyticum|
GGTTTAATTCGAAGCAACGCGAAGAACCTTACCTGCCCTTGACATCCGAATGACCGGTGAGTAATGTCACCTTTCCTTCGGGACATTCGAGACAGGTGGTGCATGGTTGTCGTCAGCTCGTGTCGTGAGATGTTGGGTTAAGTCCCGCAACGAGCGCAACCCTTATCTTCAGTAGCCAGCGGTTCGGCCGGGCACTCTGGAGAGACTGCCAGGGATAACCTGGA
>MG|4|V67|F|26|96.46|Firmicutes|Clostridia|Clostridiales|Lachnospiraceae|[Ruminococcus]|gnavus|
GGTTTAATTCGAAGCAACGCGAAGAACCTTACCTGGTCTTGACATCCCGGTGACCGCAGAGTAATGTCTGCTTTCCTTCGGGACACTGGAGACAGGTGGTGCATGGTTGTCGTCAGCTCGTGTCGTGAGATGTTGGGTTAAGTCCCGCAACGAGCGCAACCCTTATCTTTAGTAGCCAGCATTTAAGGTGGGCACTCTGGAGAGACTGCCAGGGATAACCTGGA
>MG|4|V67|R|19|94.25|Firmicutes|Clostridia|Clostridiales|Lachnospiraceae|[Ruminococcus]|gnavus|
TCCAGGTTGTCCCTGGCAGTCTCCTTAGAGTGCCCACCTTAAATGCTGGCTACTAAGGATAAGGGTTGCGCTCGTTGCGGGACTTAACCCAACATCTCACGACACGAGCTGACGACAACCATGCACCACCTGTCTCCGGTGTCCCGAAGGAAAGCAGACATTACTCTGCGGTCACCGGGATGTCAAGGGCAGGTAAGGTTCTTCGCGTTGCTTCGAATTAAACC
>MG|4|V67|F|21|92.48|Firmicutes|Clostridia|Clostridiales|Lachnospiraceae|Butyrivibrio|fibrisolvens|
GGTTTAATTCGAAGCAACGCGAAGAACCTTACCAAGTCTTGACATCCTCCTGACAGCGTATGTAATGTATGTTTCCTTCGGGACAGGAGAGACAGGTGGTGCATGGTTGGTCGTCAGCTCGTGTCGTGAGATGTTGGGTTAAGTCCCGCAACGAGCGCAACCCTTGTCCTTAGTAGCCAGCACGTGATGGTGGGCACTCTAGGGAGACTGCAGGGTGAACCTGGA
>MG|4|V67|F|26|95.09|Firmicutes|Clostridia|Clostridiales|Lachnospiraceae|Tyzzerella|nexilis|
GGTTTAATTCGAAGCAACGCGAAGAACCTTACCAGGTCTTGACATCCCGGTGACCGGCGTGTAACGGCGCCTTTCCTTCGGGACACCGGAGACAGGTGGTGCATGGTTGTCGTCAGCTCGTGTCGTGAGATGTTGGGTTAAGTCCCGCAACGAGCGCAACCCTTATCCTTAGTAGCCAGCAATTCGGTTGGGCACTCTGGGGAGACTGCCAGGGATAACCTGGA
>MG|4|V67|F|28|91.55|Firmicutes|Clostridia|Clostridiales|Lachnospiraceae|[Ruminococcus]|gnavus|
GGTTTAATTCGAAGCAACGCGAAGAACCTTACCTGCCCTTGACATCCCGGTGACCGCAGAGTAATGTCTGCTTTCCTTCGGGACACCGGAGACAGGTGGTGCATGGTTGTCGTCAGCTCGTGTCGTGAGATGTTGGGTTAAGTCCCGCAACGAGCGCAACCCCTGTTGCTAGTTGCCATCATTAAGTTGGGGACTCTAGCGAGACTGCCGGTGACAAGCCGGA
>MG|4|V67|F|20|93.33|Firmicutes|Clostridia|Clostridiales|Lachnospiraceae|[Ruminococcus]|gnavus|
GGTTTAATTCGAAGCAACGCGAAGAACCTTACCTGCCCTTGACATCCGGATGACCGGTGGGTAATGCCACCCTCTCTTCGGAGCATCCGAGACAGGTGGTGCATGGTTGTCGTCAGCTCGTGTCGTGAGATGTTGGGTTAAGTCCCGCAACGAGCGCAACCCTTATCTTTAGTAGCCAGCGGTATGGCCGGGCACTCTAGAGAGACTGCCAGGGATAACCTGGA
>MG|4|V67|F|22|92.48|Firmicutes|Clostridia|Clostridiales|Lachnospiraceae|[Ruminococcus]|gnavus|
GGTTTAATTCGAAGCAACGCGAAGAACCTTACCTGATCTTGACATCCGAGTGACCGCAGAGTAATGTCTGTTTTCCTTCGGGACACTCGTGACAGGTGGTGCATGGTTGTCGTCAGCTCGTGTCGTGAGATGTTGGGTTAAGTCCCGCAACGAGCGCAACCCTTATCCTTAGTAGCCAGCACGTGATGGTGGGCACTCTAGGGAGACTGCCAGGGTGAACCTGGA
>MG|4|V67|F|14|94.2|Firmicutes|Clostridia|Clostridiales|Lachnospiraceae|[Ruminococcus]|torques|
GGTTTAATTCGAAGCAACGCGAAGAACCTTACCTGCCCTTGACATCCCGGTGACCGGTGGGTAATGCCACCCTCTCTTCGGAGCATCCGAGACAGGTGGTGCATGGTTGTCGTCAGCTCGTGTCGTGAGATGTTGGGTTAAGTCCCGCAACGAGCGCAACCCCTATCTTCAGTAGCCAGCGGTTCGGCCGGGCACTCTGGAGAGACTGCCAGGGATAACCTGGA
>MG|4|V67|F|12|92.38|Firmicutes|Clostridia|Clostridiales|Lachnospiraceae|Lachnoclostridium|glycyrrhizinilyticum|
GGTTTAATTCGAAGCAACGCGAAGAACCTTACCTGCCCTTGACATCCTTTTGACCGGCGAGTAATGTCGCCTTTCCTTCGGGACAGAAGAGACAGGTGGTGCATGGTTGTCGTCAGCTCGTGTCGTGAGATGTTGGGTTAAGTCCCGCAACGAGCGCAACCCCTATTGATAGTTGCCAGCAGTGAGATGGGCACTCTATCGAGACTGCCGCGGACAACGCGGA
>MG|4|V67|F|13|93.36|Firmicutes|Clostridia|Clostridiales|Lachnospiraceae|[Ruminococcus]|gnavus|
GGTTTAATTCGAAGCAACGCGAAGAACCTTACCTGGTCTTGACATCCCTTTGACTGGCAAGTAATGTTGCCTTTCCTTCGGGACAGAGGAGACAGGTGGTGCATGGTTGTCGTCAGCTCGTGTCGTGAGATGTTGGGTTAAGTCCCGCAACGAGCGCAACCCTTGTCCTTAGTAGCCAGCACGTGATGGTGGGCACTCTAGGGAGACTGCCAGGGTGAACCTGGA
>MG|4|V67|F|11|93.78|Firmicutes|Clostridia|Clostridiales|Lachnospiraceae|Butyrivibrio|fibrisolvens|
GGTTTAATTCGAAGCAACGCGAAGAACCTTACCAAGTCTTGACATCCTCCTGACAGCGTATGTAATGTATGCTTCCTTCGGGACAGGAGAGACAGGTGGTGCATGGTTGTCGTCAGCTCGTGTCGTGAGATGTTGGGTTAAGTCCCGCAACGAGCGCAACCCTTGTCCTTAGTAGCCAGCACGTGATGGTGGGCACTCTAGGGAGACTGCCAGGGTGAACCTGGA
>MG|4|V67|F|136|93.78|Firmicutes|Clostridia|Clostridiales|Lachnospiraceae|[Ruminococcus]|gnavus|
GGTTTAATTCGAAGCAACGCGAAGAACCTTACCTGGCCTTGACATCCCGATGACCGGACAGTAATGTGTCCTTTTCTTCGGAACATTGGAGACAGGTGGTGCATGGTTGTCGTCAGCTCGTGTCGTGAGATGTTGGGTTAAGTCCCGCAACGAGCGCAACCCTTACCTTCAGTAGCCAGCAAGTAAAGTTGGGGACTCTGGAGGGACTGCCAGGGACAACCTGGA
>MG|4|V67|F|145|96.9|Firmicutes|Clostridia|Clostridiales|Lachnospiraceae|[Ruminococcus]|gnavus|
GGTTTAATTCGAAGCAACGCGAAGAACCTTACCTGGTCTTGACATCCCGGTGACCGCAGAGTAATGTCTGCTTTCCTTCGGGACACCGGAGACAGGTGGTGCATGGTTGTCGTCAGCTCGTGTCGTGAGATGTTGGGTTAAGTCCCGCAACGAGCGCAACCCTTATCTTCAGTAGCCAGCATTTAAGATGGGCACTCTGGAGAGACTGCCAGGGATAACCTGGA
>MG|4|V67|R|35|92.89|Firmicutes|Clostridia|Clostridiales|Lachnospiraceae|Lachnoclostridium|glycyrrhizinilyticum|
TCCAGGTTCACCCTGGCAGTCTCCCTAGAGTGCCCACCATCACGTGCTGGCTACTAAGGACAAGGGTTGCGCTCGTTGCGGGACTTAACCCAACATCTCACGACACGAGCTGACGACAACCATGCACCACCTGTCTCTTCTGTCCCGAAGGAAAGGCGACATTACTCGCCGGTCAAAAGGATGTCAAGGGCAGGTAAGGTTCTTCGCGTTGCTTCGAATTAAACC
>MG|4|V67|F|130|93.39|Firmicutes|Clostridia|Clostridiales|Lachnospiraceae|Blautia|luti|
GGTTTAATTCGAAGCAACGCGAAGAACCTTACCAAGTCTTGACATCCTCCTGACAGCGTATGTAATGTATGTTTCCTTCGGGACAGGAGAGACAGGTGGTGCATGGTTGTCGTCAGCTCGTGTCGTGAGATGTTGGGTTAAGTCCCGCAACGAGCGCAACCCCTATCTTCAGTAGCCAGCGGTTCGGCCGGGCACTCTGGAGAGACTGCCAGGGATAACCTGGAG
>MG|4|V67|F|126|93.75|Firmicutes|Clostridia|Clostridiales|Lachnospiraceae|Lachnoclostridium|fissicatena|
GGTTTAATTCGAAGCAACGCGAAGAACCTTACCTGCCCTTGACATCCGAATGACCGGTGAGTAATGTCACCTTTCCTTCGGGACATTCGAGACAGGTGGTGCATGGTTGTCGTCAGCTCGTGTCGTGAGATGTTGGGTTAAGTCCCGCAACGAGCGCAACCCCTATCTTCAGTAGCCAGCGGTTTGGCCGGGCACTCTGGAGAGACTGCCAGGGATAACCTGGA
>MG|4|V67|F|17|95.28|Firmicutes|Clostridia|Clostridiales|Lachnospiraceae|[Ruminococcus]|gnavus|
GGTTTAATTCGAAGCAACGCGAAGAACCTTACCTGGTCTTGACATCCCTTTGACCGGCAAGTAATGTTGCCTTTCCTTCGGGACAGAGGAGACAGGTGGTGCATGGTTGTCGTCAGCTCGTGTCGTGAGATGTTGGGTTAAGTCCCGCAACGAGCGCAACCCCTATTTCTAGTTGCCAGCAGTAAGATGGGCACTCTAGAGAGACTGCCGCGGACAACGCGGA
>MG|4|V67|F|282|95.98|Firmicutes|Clostridia|Clostridiales|Lachnospiraceae|[Ruminococcus]|gnavus|
GGTTTAATTCGAAGCAACGCGAAGAACCTTACCTGCCCTTGACATCCTTTTGACTGGCGAGTAATGTCGCCTTTCCTTCGGGACAGAAGAGACAGGTGGTGCATGGTTGTCGTCAGCTCGTGTCGTGAGATGTTGGGTTAAGTCCCGCAACGAGCGCAACCCTTATCTTCAGTAGCCAGCATTTAAGGTGGGCACTCTGGAGAGACTGCCAGGGATAACCTGGA
>MG|4|V67|F|378|96.02|Firmicutes|Clostridia|Clostridiales|Lachnospiraceae|[Ruminococcus]|gnavus|
GGTTTAATTCGAAGCAACGCGAAGAACCTTACCTGGTCTTGACATCCCGGTGACCGCAGAGTAATGTCTGCTTTCCTTCGGGACACTGGAGACAGGTGGTGCATGGTTGTCGTCAGCTCGTGTCGTGAGATGTTGGGTTAAGTCCCGCAACGAGCGCAACCCTTATCTTTAGTAGCCAGCATTTAAGGTGGGCACTCTAGAGAGACTGCCAGGGATAACCTGGA
>MG|4|V67|R|18|88.46|Firmicutes|Clostridia|Clostridiales|Lachnospiraceae|[Ruminococcus]|gnavus|
TCCGGCTTGACGCCGGCGGTCTCGCATGGGTGCCCGGCCGAACCGCTGGCAACATGCGACGAGGGTTGCGCTCGTTGCGGGACTTAACCCAACATCTCACGACACGAGCTGACGACAACCATGCACCACCTGTCACCGGTGTCCCGAAGGAAAGCAGACATTACTCTGCGGTCACCGGGATGTCAAGGGCAGGTAAGGTTCTTCGCGTTGCTTCGAATTAAACC
>MG|4|V67|F|22|92.92|Firmicutes|Clostridia|Clostridiales|Lachnospiraceae|[Ruminococcus]|gnavus|
GGTTTAATTCGAAGCAACGCGAAGAACCTTACCTGATCTTGACATCCGAGTGACCGCAGAGTAATGTCTGCTTTCCTTCGGGACACTCGTGACAGGTGGTGCATGGTTGTCGTCAGCTCGTGTCGTGAGATGTTGGGTTAAGTCCCGCAACGAGCGCAACCCTTACCTTCAGTAACCAGCACGTAATGGTGGGGACTCTGGAGGGACTGCCAGGGACAACCTGGA
>MG|4|V67|F|70|94.64|Firmicutes|Clostridia|Clostridiales|Lachnospiraceae|Lachnoclostridium|glycyrrhizinilyticum|
GGTTTAATTCGAAGCAACGCGAAGAACCTTACCTGCCCTTGACATCCGAATGACCGGTGAGTAATGTCGCCTTTCCTTCGGGACATTCGAGACAGGTGGTGCATGGTTGTCGTCAGCTCGTGTCGTGAGATGTTGGGTTAAGTCCCGCAACGAGCGCAACCCCTATCTTCAGTAGCCAGCGGTTCGGCCGGGCACTCTGGAGAGACTGCCAGGGATAACCTGGA
>MG|4|V67|F|36|91.07|Firmicutes|Clostridia|Clostridiales|Lachnospiraceae|[Ruminococcus]|gnavus|
GGTTTAATTCGAAGCAACGCGAAGAACCTTACCTGCCCTTGACATCCGGATGACCGGTGAGTAATGTCACCTTTCCTTCGGGACATTCGAGACAGGTGGTGCATGGTTGTCGTCAGCTCGTGTCGTGAGATGTTGGGTTAAGTCCCGCAACGAGCGCAACCCTTGTCGCTAGTTACCATCATTAAGTTGGGGACTCTAGCGAGACTGCCAGTGACAAGCTGGA
>MG|4|V67|F|94|95.11|Firmicutes|Clostridia|Clostridiales|Lachnospiraceae|Lachnoclostridium|xylanovorans|
GGTTTAATTCGAAGCAACGCGAAGAACCTTACCAGGTCTTGACATCCCGGTGACCGGCCCGTAACGGGGCCTTTCCTTCGGGACACCGGAGACAGGTGGTGCATGGTTGTCGTCAGCTCGTGTCGTGAGATGTTGGGTTAAGTCCCGCAACGAGCGCAACCCTTATCCTTAGTAGCCAGCAATACGGTTGGGCACTCTGGGGAGACTGCCAGGGATAACCTGGA
>MG|4|V67|F|25|92.38|Firmicutes|Clostridia|Clostridiales|Lachnospiraceae|[Ruminococcus]|gnavus|
GGTTTAATTCGAAGCAACGCGAAGAACCTTACCTGCCCTTGACATCCTTTTGACCGGCGAGTAATGTCGCCTTTCCTTCGGGACAGAAGAGACAGGTGGTGCATGGTTGTCGTCAGCTCGTGTCGTGAGATGTTGGGTTAAGTCCCGCAACGAGCGCAACCCCTGTTGCCAGTTGCCAGCATTAGGTTGGGGACTCTGGCGAGACTGCCTCTGCAAGGAGGA
>MG|4|V67|F|106|92.92|Firmicutes|Clostridia|Clostridiales|Lachnospiraceae|[Ruminococcus]|gnavus|
GGTTTAATTCGAAGCAACGCGAAGAACCTTACCTGATCTTGACATCCGAGTGACCGCAGAGTAATGTCTGCTTTCCTTCGGGACACTCGTGACAGGTGGTGCATGGTTGTCGTCAGCTCGTGTCGTGAGATGTTGGGTTAAGTCCCGCAACGAGCGCAACCCTTATCCTTAGTAGCCAGCATTTAGGGTGGGCACTCTAAGGAGACTGCCAGGGACAACCTGGA
>MG|4|V67|F|739|96.46|Firmicutes|Clostridia|Clostridiales|Lachnospiraceae|[Ruminococcus]|gnavus|
GGTTTAATTCGAAGCAACGCGAAGAACCTTACCTGCCCTTGACATCCCGGTGACCGCAGAGTAATGTCTGCTTTCCTTCGGGACACCGGAGACAGGTGGTGCATGGTTGTCGTCAGCTCGTGTCGTGAGATGTTGGGTTAAGTCCCGCAACGAGCGCAACCCTTATCTTCAGTAGCCAGCATTTAAGGTGGGCACTCTGGAGAGACTGCCAGGGATAACCTGGA
>MG|4|V67|F|10|95.58|Firmicutes|Clostridia|Clostridiales|Lachnospiraceae|[Ruminococcus]|gnavus|
GGTTTAATTCGAAGCAACGCGAAGAACCTTACCTGCCCTTGACATCCCGGTGACCGCAGAGTAATGTCTGCTTTCCTTCGGGACACCGGTGACAGGTGGTGCATGGTTGTCGTCAGCTCGTGTCGTGAGATGTTGGGTTAAGTCCCGCAACGAGCGCAACCCTTATCTTTAGTAGCCAGCATTTGAGGTGGGCACTCTAGAGAGACTGCCAGGGATAACCTGGA
>MG|4|V67|F|10|93.81|Firmicutes|Clostridia|Clostridiales|Lachnospiraceae|Lachnoclostridium|jejuense|
GGTTTAATTCGAAGCAACGCGAAGAACCTTACCAAGTCTTGACATCCTCCTGACAGCGTATGTAATGTATGTTTCCTTCGGGACAGGAGAGACAGGTGGTGCATGGTTGTCGTCAGCTCGTGTCGTGAGATGTTGGGTTAAGTCCCGCAACGAGCGCAACCCTTGTCCTTAGTAGCCAGCATGTGATGGTGGGCACTCTAGGGAGACTGCCAGGGATAACCTGGA
>MG|4|V67|F|23|94.27|Firmicutes|Clostridia|Clostridiales|Lachnospiraceae|[Ruminococcus]|gnavus|
GGTTTAATTCGAAGCAACGCGAAAGAACCTTACCTGGTCTTGACATCCCTTTGACCGGCAAGTAATGTTGCCTTTCCTTCGGGACAGAGGAGACAGGTGGTGCATGGTTGTCGTCAGCTCGTGTCGTGAGATGTTGGGTTAAGTCCCGCAACGAGCGCAACCCTTACCTTCAGTAACCAGCACGTAATGGTGGGGACTCTGGAGGGACTGCCAGGGACAACCTGGA
>MG|4|V67|F|10|93.3|Firmicutes|Clostridia|Clostridiales|Lachnospiraceae|Lachnoclostridium|phytofermentans|
GGTTTAATTCGAAGCAACGCGAAGAACCTTACCAAGTCTTGACATCCCTCTGAATACAGGGTAATGCCTGTAGGCCTTCGGGACAGAGGAGACAGGTGGTGCATGGTTGTCGTCAGCTCGTGTCGTGAGATGTTGGGTTAAGTCCCGCAACGAGCGCAACCCCTATCTTCAGTAGCCAGCGGTTCGGCCGGGCACTCTGGAGAGACTGCCAGGGATAACCTGGA
>MG|4|V67|F|17|90.48|Firmicutes|Clostridia|Clostridiales|Lachnospiraceae|Lachnoclostridium|glycyrrhizinilyticum|
GGTTTAATTCGAAGCAACGCGAAGAACCTTACCTGCCCTTGACATCCGGATGACCGGTGGGTAATGCCACCCTCTCTTCGGAGCATCCGAGACAGGTGGTGCATGGTTGTCGTCAGCTCGTGTCGTGAGATGTTGGGTTAAGTCCCGCAACGAGCGCAACCCTTATTGTTAGTTGCCATCATTCAGTTGGGCACTCTAGCAAGACTGCCGGTGACAAACCGGA
>MG|4|V67|F|49|95.58|Firmicutes|Clostridia|Clostridiales|Lachnospiraceae|[Ruminococcus]|gnavus|
GGTTTAATTCGAAGCAACGCGAAGAACCTTACCTGCCCTTGACATCCCGGTGACCGCAGAGTAATGTCTGCTTTCCTTCGGGACACCGGAGACAGGTGGTGCATGGTTGTCGTCAGCTCGTGTCGTGAGATGTTGGGTTAAGTCCCGCAACGAGCGCAACCCTTATCTTTAGTAGCCAGCATTTAAGGTGGGCACTCTAGAGAGACTGCCAGGGATAACCTGGA
>MG|4|V67|F|31|94.25|Firmicutes|Clostridia|Clostridiales|Lachnospiraceae|[Ruminococcus]|gnavus|
GGTTTAATTCGAAGCAACGCGAAGAACCTTACCTGCCTTGACATCCGGATGACCGGTGAGTAATGTCACCTTTCCTTCGGGACATTCGAGACAGGTGGTGCATGGTTGTCGTCAGCTCGTGTCGTGAGATGTTGGGTTAAGTCCCGCAACGAGCGCAACCCCTATCTTCAGTAGCCAGCGGTTCGGCCGGGCACTCTGGAGAGACTGCCAGGGATAACCTGGAG
>MG|4|V67|F|58|92.44|Firmicutes|Clostridia|Clostridiales|Lachnospiraceae|Butyrivibrio|fibrisolvens|
GGTTTAATTCGAAGCAACGCGAAGAACCTTACCAAGTCTTGACATCCTCCTGACAGCGTATGTAATGTATGTTTCCTTCGGGACAGGAGAGACAGGTGGTGCATGGTTGTCGTCAGCTCGTGTCGTGAGATGTTGGGTTAAGTCCCGCAACGAGCGCAACCCTTGTCCTTAGTAGCCAGCACGCTATGGTGGGCACTCTAGGGAGACTGCAGGGTGAACCTGGA
>MG|4|V67|F|10|93.81|Firmicutes|Clostridia|Clostridiales|Lachnospiraceae|[Ruminococcus]|gnavus|
GGTTTAATTCGAAGCAACGCGAAGAACCTTACCTGCCCTTGACATCCCGGTGACCGCAGAGTAATGTCTGCTTTCCTTCGGGACACCGGAGACAGGTGGTGCATGGTTGTCGTCAGCTCGTGTCGTGAGATGTTGGGTTAAGTCCCGCAACGAGCGCAACCCTTATCCCCAGTAGCCAGCGCGTGAAGGCGGGCACTCTGGGGAGACTGCCGGGGACAACCCGGA
>MG|4|V67|R|16|91.55|Firmicutes|Clostridia|Clostridiales|Lachnospiraceae|[Ruminococcus]|gnavus|
TCCGGCTTGTCACCGGCAGTCTCGCTAGAGTCCCCAACTTAATGATGGCAACTAGCAACAGGGGTTGCGCTCGTTGCGGGACTTAACCCAACATCTCACGACACGAGCTGACGACAACCATGCACCACCTGTCTCCGGTGTCCCGAAGGAAAGCAGACATTACTCTGCGGTCACCGGGATGTCAAGGGCAGGTAAGGTTCTTCGCGTTGCTTCGAATTAAACC
>MG|4|V67|F|13|94.2|Firmicutes|Clostridia|Clostridiales|Lachnospiraceae|[Ruminococcus]|gnavus|
GGTTTAATTCGAAGCAACGCGAAGAACCTTACCAAGTCTTGACATCTGCCTGACCGGTGAGTAATGTCACCCTTCCTTCGGGACAGGCAAGACAGGTGGTGCATGGTTGTCGTCAGCTCGTGTCGTGAGATGTTGGGTTAAGTCCCGCAACGAGCGCAACCCTTATCTTCAGTAGCCAGCGGCCAGGCCGGGCACTCTGGAGAGACTGCCAGGGATAACCTGGA
>MG|4|V67|F|29|96.88|Firmicutes|Clostridia|Clostridiales|Lachnospiraceae|[Ruminococcus]|gnavus|
GGTTTAATTCGAAGCAACGCGAAGAACCTTACCTGCCCTTGACATCCTTTTGACCGGCGAGTAATGTCGCCTTTCCTTCGGGACAGAAGAGACAGGTGGTGCATGGTTGTCGTCAGCTCGTGTCGTGAGATGTTGGGTTAAGTCCCGCAACGAGCGCAACCCTTATCTTCAGTAGCCAGCATTTAGGGTGGGCACTCTGGAGAGACTGCCAGGGATAACCTGGA
>MG|4|V67|R|39|95.56|Firmicutes|Clostridia|Clostridiales|Lachnospiraceae|Lachnoclostridium|xylanovorans|
TCCAGGTTATCCCTGGCAGTCTCCCCAGAGTGCCCAACCGTATTGCTGGCTACTAAGGATAAGGGTTGCGCTCGTTGCGGGACTTAACCCAACATCTCACGACACGAGCTGACGACAACCATGCACCACCTGTCTCCAGTGTCCCGAAGGAAAGGCCCCGTTACGGACCGGTCACCGGGATGTCAAGACCTGGTAAGGTTCTTCGCGTTGCTTCGAATTAAACCC
>MG|4|V67|F|95|93.81|Firmicutes|Clostridia|Clostridiales|Lachnospiraceae|[Ruminococcus]|gnavus|
GGTTTAATTCGAAGCAACGCGAAGAACCTTACCTGGTCTTGACATCCCTTTGACCGGCAAGTAATGTTGCCTTTCCTTCGGGACAGAGGAGACAGGTGGTGCATGGTTGTCGTCAGCTCGTGTCGTGAGATGTTGGGTTAAGTCCCGCAACGAGCGCAACCCTTGTCCTTAGTAGCCAGCACGTGATGGTGGGCACTCTAGGGAGACTGCCAGGGTGAACCTGGA
>MG|4|V67|F|16|93.33|Firmicutes|Clostridia|Clostridiales|Lachnospiraceae|[Ruminococcus]|torques|
GGTTTAATTCGAAGCAACGCGAAGAACCTTACCTGCCCTTGACATCCGGATGACCGGTGGGTAATGCCACCCTCTCTTCGGAGCATCCGAGACAGGTGGTGCATGGGTTGTCGTCAGCTCGTGTCGTGAGATGTTGGGTTAAGTCCCGCAACGAGCGCAACCCCTATCTTCAGTAGCCAGCGGTTCGGCCGGGCACTCTGGAGAGACTGCCAGGGATAACCTGGA
>MG|4|V67|R|42|92.92|Firmicutes|Clostridia|Clostridiales|Lachnospiraceae|Coprococcus|eutactus|
TCCGCGTTGTCCGCGGCAGTCTCTCTAGAGTGCCCATCTTACTGCTGGCAACTAGAAATAGGGGTTGCGCTCGTTGCGGGACTTAACCCAACATCTCACGACACGAGCTGACGACAACCATGCACCACCTGTCTCTGCTGTCCCGAAGGAAAATCCGACATTACTCAGACGGTCAGCAGGATGTCAAGTCTTGGTAAGGTTCTTCGCGTTGCGTCGAATTAAACC
>MG|4|V67|F|10|92.86|Firmicutes|Clostridia|Clostridiales|Lachnospiraceae|Lachnoclostridium|glycyrrhizinilyticum|
GGTTTAATTCGAAGCAACGCGAAGAACCTTACCTGCCCTTGACATCCGAATGACCGGTGAGTAATGTCACCTTTCCTTCGGGACATTCGAGACAGGTGGTGCATGGTTGTCGTCAGCTCGTGTCGTGAGATGTTGGGTTAAGTCCCGCAACGAGCGCAACCCTTATTGTTAGTTGCCATCATTCAGTTGGGCACTCTAGCAAGACTGCCGGTGACAAACCGGA
>MG|4|V67|F|12|96.43|Firmicutes|Clostridia|Clostridiales|Lachnospiraceae|Lachnoclostridium|glycyrrhizinilyticum|
GGTTTAATTCGAAGCAACGCGAAGAACCTTACCTGCCCTTGACATCCGAATGACCGGTGAGTAATGTCACCTTTCCTTCGGGACATTCGAGACAGGTGGTGCATGGTTGTCGTCAGCTCGTGTCGTGAGATGTTGGGTTAAGTCCCGCAACGAGCGCAACCCTTATCTTTAGTAGCCAGCATTTAAGATGGGCACTCTAGAGAGACTGCCAGGGATAACCTGGA
>MG|4|V67|R|32|92.07|Firmicutes|Clostridia|Clostridiales|Lachnospiraceae|[Ruminococcus]|gnavus|
TCCAGGTTCACCCTGCAGTCTCCCTAGAGTGCCCACCATCACGTGCTGGCTACTAAGGACAAGGGTTGCGCTCGTTGCGGGACTTAACCCAACATCTCACGACACGAGCTGACGACAACCATGCACCACCTGTCTCGGATGCTCCGAAGAGAGGGTGGCATTACCCACCGGTCATCCGGATGTCAAGGGCAGGTAAGGTTCTTCGCGTTGCTTCGAATTAAACC
>MG|4|V67|F|22|95.58|Firmicutes|Clostridia|Clostridiales|Lachnospiraceae|[Ruminococcus]|gnavus|
GGTTTAATTCGAAGCAACGCGAAGAACCTTACCTGCCCTTGACATCCCGGTGACCACAGAGTAATGTCTGTTTTCCTTCGGGACACCGGAGACAGGTGGTGCATGGTTGTCGTCAGCTCGTGTCGTGAGATGTTGGGTTAAGTCCCGCAACGAGCGCAACCCCTATCTTCAGTAGCCAGCGGTTCAGCCGGGCACTCTGGAGAGACTGCCAGGGATAACCTGGA
>MG|4|V67|R|42|94.67|Firmicutes|Clostridia|Clostridiales|Lachnospiraceae|Lachnoclostridium|jejuense|
TCCAGGTTATCCCTGGCAGTCTCCCCAGAGTGCCCAACCGAATTGCTGGCTACTAAGGATAAGGGTTGCGCTCGTTGCGGGACTTAACCCAACATCTCACGACACGAGCTGACGACAACCATGCACCACCTGTCTCCGGTGTCCCGAAGGAAAGGCCCCGTTACGGGCCGGTCACCGGGATGTCAAGACCTGGTAAGGTTCTTCGCGTTGCTTCGAATTAAACC
>MG|4|V67|F|11|88.32|Firmicutes|Clostridia|Clostridiales|Lachnospiraceae|Blautia|obeum|
GGTTTAATTCGAAGCAACGCGAAGAACCTTACCAAGTCTTGACATCCTCCTGACAGCGTATGTAATGTATGTTTCCTTCGGGACAGGAGAGACAGGTGGTGCATGGTTGTCGTCAGCTCGTGTCGTGAGATGTTGGGTTAAAGTCCCGCAACGAGCGCAACCCCCCGTCGCATGTTGCCAGCGGTTCGGCCGGGCACCCATGCGAGACCGCCGGCGTCAAGCCGGA
>MG|4|V67|F|13|92.44|Firmicutes|Clostridia|Clostridiales|Lachnospiraceae|Butyrivibrio|fibrisolvens|
GGTTTAATTCGAAGCAACGCGAAGAACCTTACCAAGTCTTGACATCCTCCTGACAGCGTATGTAATGTATGTTTCCTTCGGGACAGGAGAGACAGGTGGTGCATGGTTGTCGTCAGCTCGTGTCGTGAGATGTTGGGTTAAGTCCCGCAACGAGCGCAACCCCTGTCGCTAGTAGCCAGCAGGTAAAGCTGGGCACTCTAGCGAGACTGCCCGGGACAACCGGGA
>MG|4|V67|F|4227|93.33|Firmicutes|Clostridia|Clostridiales|Lachnospiraceae|Butyrivibrio|fibrisolvens|
GGTTTAATTCGAAGCAACGCGAAGAACCTTACCAAGTCTTGACATCCTCCTGACAGCGTATGTAATGTATGTTTCCTTCGGGACAGGAGAGACAGGTGGTGCATGGTTGTCGTCAGCTCGTGTCGTGAGATGTTGGGTTAAGTCCCGCAACGAGCGCAACCCTTGTCCTTAGTAGCCAGCACGTGATGGTGGGCACTCTAGGGAGACTGCCAGGGTGAACCTGGAA
>MG|4|V67|F|10|92.44|Firmicutes|Clostridia|Clostridiales|Lachnospiraceae|Butyrivibrio|fibrisolvens|
GGTTTAATTCGAAGCAACGCGAAGACCTTACCAAGTCTTGACATCCTCCTGACAGCGTATGTAATGTATGTTTCCTTCGGGACAGGAGAGACAGGTGGTGCATGGTTGTCGTCAGCTCGTGTCGTGAGATGTTGGGTTAAGTCCCGCAACGAGCGCAACCCTTGTCCTTAGTAGCCAGCACGTGATGGTGGGCACTCTAGGGAGACTGCAGGGTGAACCTGGA
>MG|4|V67|F|12|92.92|Firmicutes|Clostridia|Clostridiales|Lachnospiraceae|Butyrivibrio|fibrisolvens|
GGTTTAATTCGAAGCAACGCGAAGAACCTTACCAAGTCTTGACATCCTCCTGACAGCGTATGTAATGTATGTTTCCTTCGGGACAGGAGAGACAGGTGGTGCATGGTTGTCGTCAGCTCGTGTCGTGAGATGTTGGGTTAAGTCCCGCAACGAGCGCAACCCCTTGTCCTTAGTAGCCAGCACGTGATGGTGGGCACTCTAGGGAGACTGCCAGGGTGAACCTGGA
>MG|4|V67|F|13|96.46|Firmicutes|Clostridia|Clostridiales|Lachnospiraceae|[Ruminococcus]|gnavus|
GGTTTAATTCGAAGCAACGCGAAGAACCTTACCTGGTCTTGACATCCCGGTGACCGCAGAGTAATGTCTGCTTTCCTTCGGGACACCGGAGACAGGTGGTGCATGGTTGTCGTCAGCTCGTGTCGTGAGATGTTGGGTTAAGTCCCGCAACGAGCGCAACCCTTATCTTTAGTAGCCAGCATTTAAGGTGGGCACTCTAGAGAGACTGCCAGGGATAACCTGGA
>MG|4|V67|F|12|92.48|Firmicutes|Clostridia|Clostridiales|Lachnospiraceae|[Ruminococcus]|gnavus|
GGTTTAATTCGAAGCAACGCGAAGAACCTTACCAAGTCTTGACATCCTCCTGACAGCGTATGTAATGTATGTTTCCTTCGGGACAGGAGAGACAGGTGGTGCATGGTTGTCGTCAGCTCGTGTCGTGAGATGTTGGGTTAAGTCCCGCAACGAGCGCAACCCTTACCTTCAGTAACCAGCACGTAATGGTGGGGGACTCTGGAGGGACTGCCAGGGACAACCTGGA
>MG|4|V67|F|16|90.95|Firmicutes|Clostridia|Clostridiales|Lachnospiraceae|Blautia|producta|
GGTTTAATTCGAAGCAACGCGAAGAACCTTACCTGCCCTTGACATCCGGATGACCGGCAAGTAATGTTGCCCTCTCTTCGGAGCATCCGAGACAGGTGGTGCATGGTTGTCGTCAGCTCGTGTCGTGAGATGTTGGGTTAAGTCCCGCAACGAGCGCAACCCCTGTCGTTAGTTGCCAGCATTCAGTTGGGGACTCTAACGAGACTGCCAGTGACAAACTGGA
>MG|4|V67|F|13|92.89|Firmicutes|Clostridia|Clostridiales|Lachnospiraceae|Butyrivibrio|fibrisolvens|
GGTTTAATTCGAAGCAACGCGAAGAACCTTACCAAGTCTTGACATCCTCCTGACAGCGTATGTAATGTATGTTTCCTTCGGGACAGGAGAGACAGGTGGTGCATGGTTGTCGTCAGCTCGTGCCGTGAGATGTTGGGTTAAGTCCCGCAACGAGCGCAACCCTTGTCCTTAGTAGCCAGCACGTGATGGTGGGCACTCTAGGGAGACTGCCAGGGTGAACCTGGA
>MG|4|V67|F|23|94.25|Firmicutes|Clostridia|Clostridiales|Lachnospiraceae|[Ruminococcus]|gnavus|
GGTTTAATTCGAAGCAACGCGAAGAACCTTACCTGCCCTTGACATCCCGGTGACCGCAGAGTAATGTCTGCTTTCCTTCGGGACACCGGAGACAGGTGGTGCATGGTTGTCGTCAGCTCGTGTCGTGAGATGTTGGGTTAAGTCCCGCAACGAGCGCAACCCTTATCCTTAGTAGCCAGCATTTAAGGTGGGCACTCTAAGGAGACTGCCAGGGACAACCTGGA
>MG|4|V67|R|13|89.2|Firmicutes|Clostridia|Clostridiales|Lachnospiraceae|Roseburia|faecis|
TCCGGCTTGACGCCGGCGGTCTCGCATGGGTGCCCGGCCGAACCGCTGGCAACATGCGACGGGGGGTTGCGCTCGTTGCGGGACTTAACCCAACATCTCACGACACGAGCTGACGACAACCATGCACCACCTGTCTCGGATGCTCCGAAGAGAGGGCAACATTACTTGCCGGTCATCCGGATGTCAAGGGCAGGTAAGGTTCTTCGCGTTGCTTCGAATTAAACC
>MG|4|V67|F|107|96.43|Firmicutes|Clostridia|Clostridiales|Lachnospiraceae|[Ruminococcus]|gnavus|
GGTTTAATTCGAAGCAACGCGAAGAACCTTACCTGCCTTGACATCCTTTTGACCGGCGAGTAATGTCGCCTTTCCTTCGGGACAGAAGAGACAGGTGGTGCATGGTTGTCGTCAGCTCGTGTCGTGAGATGTTGGGTTAAGTCCCGCAACGAGCGCAACCCTTATCTTCAGTAGCCAGCATTTAAGGTGGGCACTCTGGAGAGACTGCCAGGGATAACCTGGA
>MG|4|V67|F|12|96.02|Firmicutes|Clostridia|Clostridiales|Lachnospiraceae|[Ruminococcus]|gnavus|
GGTTTAATTCGAAGCAACGCGAAGAACCTTACCTGGTCTTGACATCCCGGTGACCGCAGAGTAATGTCTGCTTTCCTTCGGGACACTGGAGACAGGTGGTGCATGGTTGTCGTCAGCTCGTGTCGTGAGATGTTGGGTTAAGTCCCGCAACGAGCGCAACCCCTATCTTCAGTAGCCAGCGGTTCAGCCGGGCACTCTGGAGAGACTGCCAGGGATAACCTGGA
>MG|4|V67|F|14|94.25|Firmicutes|Clostridia|Clostridiales|Lachnospiraceae|[Ruminococcus]|gnavus|
GGTTTAATTCGAAGCAACGCGAAGAACCTTACCTGGTCTTGACATCCCTTTGACCGGCAAGTAATGTTACCTTTCCTTCGGGACAGAGGAGACAGGTGGTGCATGGTTGTCGTCAGCTCGTGTCGTGAGATGTTGGGTTAAGTCCCGCAACGAGCGCAACCCTTACCTTCAGTAACCAGCACGTAATGGTGGGGACTCTGGAGGGACTGCCAGGGACAACCTGGA
>MG|4|V67|F|15|96.48|Firmicutes|Clostridia|Clostridiales|Lachnospiraceae|[Ruminococcus]|gnavus|
GGTTTAATTCGAAGCAACGCGAAGAACCTTACCTGGTCTTGACATCCCGGTGACCGCAGAGTAATGTCTGCTTTCCTTCGGGACACCGGAGACAGGTGGTGCATGGTTGTCGTCAGCTCGTGTCGTGAGATGTTGGGTTAAGTCCCGCAACGAGCGCAACCCTTATCTTCAGTAGCCAGCATTAAGGATGGGCACTCTGGAGAGACTGCCAGGGATAACCTGGA
>MG|4|V67|F|14|91.9|Firmicutes|Clostridia|Clostridiales|Lachnospiraceae|Pseudobutyrivibrio|xylanivorans|
GGTTTAATTCGAAGCAACGCGAAGAACCTTACCAAGTCTTGACATCCTCCTGACAGCGTATGTAATGTATGTTTCCTTCGGGACAGGAGAGACAGGTGGTGCATGGTTGTCGTCAGCTCGTGTCGTGAGATGTTGGGTTAAGTCCCGTAACGAGCGCAACCCTTATCATTAGTTGCCAGCATTCAGTTGGGGACTCTAATGAGACTGCCGGTGACAAACCGGA
>MG|4|V67|F|15|94.22|Firmicutes|Clostridia|Clostridiales|Lachnospiraceae|[Ruminococcus]|gnavus|
GGTTTAATTCGAAGCAACGCGAAGAACCTTACCTGCCCTTGACATCCTTTTGACTGGCGAGTAATGTCGCCTTTCCTTCGGGACAGAAGAGACAGGTGGTGCATGGTTGTCGTCAGCTCGTGTCGTGAGATGTTGGGTTAAGTCCCGCAACGAGCGCAACCCCTATCTTCAGTAGCCAGCGGTTCGGCCGGGCACTCTGGAGAGACTGCCAGGGATAACCTGGA
>MG|4|V67|F|10|96.02|Firmicutes|Clostridia|Clostridiales|Lachnospiraceae|[Ruminococcus]|gnavus|
GGTTTAATTCGAAGCAACGCGAAGAACCTTACCTGGTCTTGACATCCCGGTGACCGCAGAGTAATGTCTGTTTTCCTTCGGGACACTGGAGACAGGTGGTGCATGGTTGTCGTCAGCTCGTGTCGTGAGATGTTGGGTTAAGTCCCGCAACGAGCGCAACCCCTATCTTCAGTAGCCAGCGGTTCGGCCGGGCACTCTGGAGAGACTGCCAGGGATAACCTGGA
>MG|4|V67|F|11|96.44|Firmicutes|Clostridia|Clostridiales|Lachnospiraceae|[Ruminococcus]|gnavus|
GGTTTAATTCGAAGCAACGCGAAGAACCTTACCTGGTCTTGACATCCCTTTGACCGGCAAGTAATGTTGCCTTTCCTTCGGGACAGAGGAGACAGGTGGTGCATGGTTGTCGTCAGCTCGTGTCGTGAGATGTTGGGTTAAGTCCCGCAACGAGCGCAACCCTTACCTTCAGTAGCCAGCGGTTTGGCCGGGCACTCTGGAGAGACTGCCAGGGATAACCTGGA
>MG|4|V67|F|22|90.75|Firmicutes|Clostridia|Clostridiales|Lachnospiraceae|[Ruminococcus]|gnavus|
GGTTTAATTCGAAGCAACGCGAAGAACCTTACCTGCCCTTGACATCCGGATGACCGGTGGGTAATGCCACCCTCTCTTCGGAGCATCCGAGACAGGTGGTGCATGGTTGTCGTCAGCTCGTGTCGTGAGATGTTGGGTTAAGTCCCGCAACGAGCGCAACCCTTATCCTTAGTAGCCAGCGGATGAAGCCGGGCACTCTGAGGAGACTGCCAGGGACAACCTGGA
>MG|4|V67|F|44|92.89|Firmicutes|Clostridia|Clostridiales|Lachnospiraceae|Lachnoclostridium|glycyrrhizinilyticum|
GGTTTAATTCGAAGCAACGCGAAGAACCTTACCTGCCCTTGACATCCTTTTGACCGGCGAGTAATGTCGCCTTTCCTTCGGGACAGAAGAGACAGGTGGTGCATGGTTGTCGTCAGCTCGTGTCGTGAGATGTTGGGTTAAGTCCCGCAACGAGCGCAACCCTTGTCCTTAGTAGCCAGCACGTGATGGTGGGCACTCTAGGGAGACTGCCAGGGTGAACCTGGA
>MG|4|V67|R|22|88.94|Firmicutes|Clostridia|Clostridiales|Lachnospiraceae|[Ruminococcus]|gnavus|
TCCGGCTTGACGCCGGCGGTCTCGCATGGGTGCCCGGCCGAACCGCTGGCAACATGCGACGAGGGTTGCGCTCGTTGCGGGACTTAACCCAACATCTCACGACACGAGCTGACGACAACCATGCACCACCTGTCTCCGGTGTCCCGAAGGAAAGCAGACATTACTCTGCGGTCACCGGGATGTCAAGGGCAGGTAAGGTTCTTCGCGTTGCTTCGAATTAAACC
>MG|4|V67|F|95|88.68|Firmicutes|Clostridia|Clostridiales|Lachnospiraceae|Roseburia|faecis|
GGTTTAATTCGAAGCAACGCGAAGAACCTTACCAAGTCTTGACATCCTCCTGACAGCGTATGTAATGTATGTTTCCTTCGGGACAGGAGAGACAGGTGGTGCATGGTTGTCGTCAGCTCGTGTCGTGAGATGTTGGGTTAAGTCCCGCAACGAGCGCAACCCTCGTCGCATGTTGCCAGCGGTTCGGCCGGGCACCCATGCGAGACCGCCGGCGTCAAGCCGGA
>MG|4|V67|F|27|94.67|Firmicutes|Clostridia|Clostridiales|Lachnospiraceae|[Ruminococcus]|gnavus|
GGTTTAATTCGAAGCAACGCGAAGAACCTTACCTGCCCTTGACATCCTTTTGACCGGCGAGTAATGTCGCCTTTCCTTCGGGACAGAAGAGACAGGTGGTGCATGGTTGTCGTCAGCTCGTGTCGTGAGATGTTGGGTTAAGTCCCGCAACGAGCGCAACCCCTATCTTCAGTAGCCAGCGGTTCAGCCGGGCACTCTGGAGAGACTGCCAGGGATAACCTGGA
>MG|4|V67|F|15|95.98|Firmicutes|Clostridia|Clostridiales|Lachnospiraceae|[Ruminococcus]|gnavus|
GGTTTAATTCGAAGCAACGCGAAGAACCTTACCTGCCCTTGACATCCTTTTGACCGGCGAGTAATGTCGCCTTTCCTTCGGGACAGAAGAGACAGGTGGTGCATGGTTGTCGTCAGCTCGTGTCGTGAGATGTTGGGTTAAGTCCCGCAACGAGCGCAACCCTTATCTTCAGTAGCCAGCAGTTCGGCTGGGCACTCTGGAGAGACTGCCAGGGATAACCTGGA
>MG|4|V67|F|12|88.32|Firmicutes|Clostridia|Clostridiales|Lachnospiraceae|[Ruminococcus]|torques|
GGTTTAATTCGAAGCAACGCGAAGAACCTTACCTGCCCTTGACATCCCGGTGACCGCAGAGTAATGTCTGCTTTCCTTCGGGACACCGGTGACAGGTGGTGCATGGTTGTCGTCAGCTCGTGTCGTGAGATGTTGGGTTAAGTCCCGCAACGAGCGCAACCCCCCGTCGCATGTTGCCAGCGGTTCGGCCGGGCACCCATGCGAGACCGCCGGCGTCAAGCCGGA
>MG|4|V67|F|10|96.46|Firmicutes|Clostridia|Clostridiales|Lachnospiraceae|[Ruminococcus]|gnavus|
GGTTTAATTCGAAGCAACGCGAAGAACCTTACCTGCCCTTGACATCCCGGTGACCGCAGAGTAATGTCTGTTTTCCTTCGGGACACCGGTGACAGGTGGTGCATGGTTGTCGTCAGCTCGTGTCGTGAGATGTTGGGTTAAGTCCCGCAACGAGCGCAACCCTTATCTTCAGTAGCCAGCATTTAAGGTGGGCACTCTGGAGAGACTGCCAGGGATAACCTGGA
>MG|4|V67|F|38|92.07|Firmicutes|Clostridia|Clostridiales|Lachnospiraceae|[Ruminococcus]|gnavus|
GGTTTAATTCGAAGCAACGCGAAGAACCTTACCTGCCCTTGACATCCGGATGACCGGTGGGTAATGCCACCCTCTCTTCGGAGCATCCGAGACAGGTGGTGCATGGTTGTCGTCAGCTCGTGTCGTGAGATGTTGGGTTAAGTCCCGCAACGAGCGCAACCCTTGTCCTTAGTAGCCAGCACGTGATGGTGGGCACTCTAGGGAGACTGCAGGGTGAACCTGGA
>MG|4|V67|R|59|92.92|Firmicutes|Clostridia|Clostridiales|Lachnospiraceae|[Ruminococcus]|gnavus|
TCCAGGTTGTCCCTGGCAGTCTCCTTAGAGTGCCCACCTTAAATGCTGGCTACTAAGGATAAGGGTTGCGCTCGTTGCGGGACTTAACCCAACATCTCACGACACGAGCTGACGACAACCATGCACCACCTGTCACGAGTGTCCCGAAGGAAAGCAGACATTACTCTGCGGTCACTCGGATGTCAAGATCAGGTAAGGTTCTTCGCGTTGCTTCGAATTAAACC
>MG|4|V67|F|10|92.89|Firmicutes|Clostridia|Clostridiales|Lachnospiraceae|Butyrivibrio|fibrisolvens|
GGTTTAATTCGAAGCAACGCGAAGAACCTTACCAAGTCTTGACATCCTCCTGACAGCGTATGTAATGTATGTTTCCTTCGGGACAGGAGAGACAGGTGGTGCATGGTTGTCGTCAGCTCGTGTCGTGAGATGTTGGGTTAAGTCCCGCAACGAGCGCAACCCTTGTCCTTAGTAGCCAGCACGTGATGGTGGGCACTCTAGGGAGGCTGCCAGGGTGAACCTGGA
>MG|4|V67|F|42|95.13|Firmicutes|Clostridia|Clostridiales|Lachnospiraceae|[Ruminococcus]|gnavus|
GGTTTAATTCGAAGCAACGCGAAGAACCTTACCTGGTCTTGACATCCCTTTGATCGCAGAGTAATGTCTGCTTTCCTTCGGGACAGAGGAGACAGGTGGTGCATGGTTGTCGTCAGCTCGTGTCGTGAGATGTTGGGTTAAGTCCCGCAACGAGCGCAACCCTTATCTTCAGTAGCCAGCGGTTCGGCCGGGCACTCTGGAGAGACTGCCAGGGATAACCTGGA
>MG|4|V67|F|26|95.13|Firmicutes|Clostridia|Clostridiales|Lachnospiraceae|[Ruminococcus]|gnavus|
GGTTTAATTCGAAGCAACGCGAAGAACCTTACCTGGTCTTGACATCCCTTTGACCGGCAAGTAATGTTGCCTTTCCTTCGGGACAGAGGAGACAGGTGGTGCATGGTTGTCGTCAGCTCGTGTCGTGAGATGTTGGGTTAAGTCCCGCAACGAGCGCAACCCTTACCTTCAGTAACCAGCACGTAATGGTGGGGACTCTGGAGGGACTGCCAGGGATAACCTGGA
>MG|4|V67|R|25|94.25|Firmicutes|Clostridia|Clostridiales|Lachnospiraceae|[Ruminococcus]|gnavus|
TCCAGGTTGTCCCTGGCAGTCTCCTTAGAGTGCCCGGCTGAACCGCTGGCTACTAAGGATAAGGGTTGCGCTCGTTGCGGGACTTAACCCAACATCTCACGACACGAGCTGACGACAACCATGCACCACCTGTCACGAGTGTCCCGAAGGAAAACAGACATTACTCTGCGGTCACTCGGATGTCAAGATCAGGTAAGGTTCTTCGCGTTGCTTCGAATTAAACC
>MG|4|V67|F|10|95.13|Firmicutes|Clostridia|Clostridiales|Lachnospiraceae|Dorea|formicigenerans|
GGTTTAATTCGAAGCAACGCGAAGAACCTTACCTGATCTTGACATCCGAGTGACCGCAGAGTAATGTCTGTTTTCCTTCGGGACACTCGTGACAGGTGGTGCATGGTTGTCGTCAGCTCGTGTCGTGAGATGTTGGGTTAAGTCCCGCAACGAGCGCAACCCTTATCTTCAGTAGCCAGCATTTAGGGTGGGCACTCTGGAGAGACTGCCAGGGATAACCTGGA
>MG|4|V67|F|14|90.75|Firmicutes|Clostridia|Clostridiales|Lachnospiraceae|[Ruminococcus]|gnavus|
GGTTTAATTCGACGCAACGCGAAGAACCTTACCAAGACTTGACATCCTGCTGACCGTCTGAGTAATGTCGGACTTTTCTTCGGAACAGCAGAGACAGGTGGTGCATGGTTGTCGTCAGCTCGTGTCGTGAGATGTTGGGTTAAGTCCCGCAACGAGCGCAACCCTTACCTTCAGTAACCAGCACGTAATGGTGGGGACTCTGGAGGGACTGCCAGGGACAACCTGGA
>MG|4|V67|F|13|93.3|Firmicutes|Clostridia|Clostridiales|Lachnospiraceae|[Ruminococcus]|torques|
GGTTTAATTCGAAGCAACGCGAAGAACCTTACCTGCCTTGACATCCGGATGACCGGTGGGTAATGCCACCCTCTCTTCGGAGCATCCGAGACAGGTGGTGCATGGTTGTCGTCAGCTCGTGTCGTGAGATGTTGGGTTAAGTCCCGCAACGAGCGCAACCCCTATCTTCAGTAGCCAGCGGTCCGGCCGGGCACTCTGGAGAGACTGCCAGGGATAACCTGGA
>MG|4|V67|F|28|93.83|Firmicutes|Clostridia|Clostridiales|Lachnospiraceae|[Ruminococcus]|gnavus|
GGTTTAATTCGAAGCAACGCGAAGAACCTTACCTGCCCTTGACATCCGGATGACCGGCAAGTAATGTTGCCCTCTCTTCGGAGCATCCGAGACAGGTGGTGCATGGTTGTCGTCAGCTCGTGTCGTGAGATGTTGGGTTAAGTCCCGCAACGAGCGCAACCCTTATCTTCAGTAGCCAGCGGTTCGGCCGGGCACTCTGGAGAGACTGCCAGGGGATAACCTGGA
>MG|4|V67|F|18|92.89|Firmicutes|Clostridia|Clostridiales|Lachnospiraceae|[Ruminococcus]|gnavus|
GGTTTAATTCGAAGCAACGCGAAGAACCTTACCTGCCCTTGACATCCGGATGATCGGTGGGTAATGCCACCCTCTCTTCGGAGCATCCGAGACAGGTGGTGCATGGTTGTCGTCAGCTCGTGTCGTGAGATGTTGGGTTAAGTCCCGCAACGAGCGCAACCCTTATCTTCAGTAGCCAGCGGTTCGGCCGGGCACTCTGGAGAGACTGCCAGGGATAACCTGGA
>MG|4|V67|F|12|94.64|Firmicutes|Clostridia|Clostridiales|Lachnospiraceae|Lachnoclostridium|glycyrrhizinilyticum|
GGTTTAATTCGAAGCAACGCGAAGAACCTTACCTGCCCTTGACATCCGGATGACCGGCAAGTAATGTTGCCCTCTCTTCGGAGCATCCGAGACAGGTGGTGCATGGTTGTCGTCAGCTCGTGTCGTGAGATGTTGGGTTAAGTCCCGCAACGAGCGCAACCCTTATCTTTAGTAGCCAGCATTTAAGGTGGGCACTCTAGAGAGACTGCCAGGGATAACCTGGA
>MG|4|V67|F|20|96.44|Firmicutes|Clostridia|Clostridiales|Lachnospiraceae|Blautia|producta|
GGTTTAATTCGAAGCAACGCGAAGAACCTTACCAAGTCTTGACATCCCCCTGACCGGTGAGTAATGTCACTTTTCCTTCGGGACAGGGGAGACAGGTGGTGCATGGTTGTCGTCAGCTCGTGTCGTGAGATGTTGGGTTAAGTCCCGCAACGAGCGCAACCCTTATCCTTAGTAGCCAGCGAGTAAGGTCGGGCACTCTAGGGAGACTGCCAGGGACAACCTGGA
>MG|4|V67|F|15|92.89|Firmicutes|Clostridia|Clostridiales|Lachnospiraceae|Roseburia|inulinivorans|
GGTTTAATTCGAAGCAACGCGAAGAACCTTACCAAGTCTTGACATCCTCCTGACAGCGTATGTAATGTATGTTTCCTTCGGGACAGGAGAGACAGGTGGTGCATGGTTGTCGTCAGCTCGTGTCGTGAGATGTTGGGTTAAGTCCCGCAACGAGCGCAACCCTTATCTTCAGTAGCCAGCGGTCCGGCCGGGCACTCTGGAGAGACTGCCAGGGATAACCTGGA
>MG|4|V67|F|16|93.3|Firmicutes|Clostridia|Clostridiales|Lachnospiraceae|[Ruminococcus]|torques|
GGTTTAATTCGAAGCTACGCGAAGAACCTTACCTGCCCTTGACATCCGGATGACCGGTGGGTAATGCCACCCTCTCTTCGGAGCATCCGAGACAGGTGGTGCATGGTTGTCGTCAGCTCGTGTCGTGAGATGTTGGGTTAAGTCCCGCAACGAGCGCAACCCCTATCTTCAGTAGCCAGCGGTTCGGCCGGGCACTCTGGAGAGACTGCCAGGGATAACCTGGA
>MG|4|V67|F|10|93.83|Firmicutes|Clostridia|Clostridiales|Lachnospiraceae|[Ruminococcus]|gnavus|
GGTTTAATTCGACGCAACGCGAAGAACCTTACCAGGTCTTGACATCCTGCTAACGAGGTAGAGATACGTTAGGTGCCCTTCGGGGAGAGCAGAGACAGGTGGTGCATGGTTGTCGTCAGCTCGTGTCGTGAGATGTTGGGTTAAGTCCCGCAACGAGCGCAACCCTTATCTTCAGTAGCCAGCATTTAAGGTGGGCACTCTGGAGAGACTGCCAGGGATAACCTGGA
>MG|4|V67|F|95|92.92|Firmicutes|Clostridia|Clostridiales|Lachnospiraceae|[Ruminococcus]|gnavus|
GGTTTAATTCGAAGCAACGCGAAGAACCTTACCTGATCTTGACATCCGAGTGACCGCAGAGTAATGTCTGCTTTCCTTCGGGACACTCGTGACAGGTGGTGCATGGTTGTCGTCAGCTCGTGTCGTGAGATGTTGGGTTAAGTCCCGCAACGAGCGCAACCCTTATCCTTAGTAGCCAGCATTTAAGGTGGGCACTCTAAGGAGACTGCCAGGGACAACCTGGA
>MG|4|V67|F|77|93.36|Firmicutes|Clostridia|Clostridiales|Lachnospiraceae|[Ruminococcus]|gnavus|
GGTTTAATTCGAAGCAACGCGAAGAACCTTACCAAGTCTTGACATCCTCCTGACAGCGTATGTAATGTATGTTTCCTTCGGGACAGGAGAGACAGGTGGTGCATGGTTGTCGTCAGCTCGTGTCGTGAGATGTTGGGTTAAGTCCCGCAACGAGCGCAACCCCTATCTTCAGTAGCCAGCGGTATGGCCGGGCACTCTGGAGAGACTGCCAGGGATAACCTGGA
>MG|4|V67|F|14|96.02|Firmicutes|Clostridia|Clostridiales|Lachnospiraceae|[Ruminococcus]|gnavus|
GGTTTAATTCGAAGCAACGCGAAGAACCTTACCTGGTCTTGACATCCCGGTGACCGCAGAGTAATGTCTGTTTTCCTTCGGGACACTGGAGACAGGTGGTGCATGGTTGTCGTCAGCTCGTGTCGTGAGATGTTGGGTTAAGTCCCGCAACGAGCGCAACCCTTATCTTTAGTAGCCAGCATTTAAGGTGGGCACTCTAGAGAGACTGCCAGGGATAACCTGGA
>MG|4|V67|F|11|91.63|Firmicutes|Clostridia|Clostridiales|Lachnospiraceae|[Ruminococcus]|gnavus|
GGTTTAATTCGAAGCAACGCGAAGAACCTTACCTGATCTTGACATCCGAGTGACCGCAGAGTAATGTCTGCTTTCCTTCGGGACACTCGTGACAGGTGGTGCATGGTTGTCGTCAGCTCGTGTCGTGAGATGTTGGGTTAAGTCCCGCAACGAGCGCAACCCTTGTCCTTAGTAGCCAGCACGTGATGGTGGGCACTCTAGGGAGACTGCCAGGGTGAACCTGGA
>MG|4|V67|F|15|87.98|Firmicutes|Clostridia|Clostridiales|Lachnospiraceae|[Ruminococcus]|gnavus|
GGTTTAATTCGAAGCAACGCGAAGAACCTTACCTGATCTTGACATCCGAGTGACCGCAGAGTAATGTCTGTTTTCCTTCGGGACACTCGTGACAGGTGGTGCATGGTTGTCGTCAGCTCGTGTCGTGAGATGTTGGGTTAAGTCCCGCAACGAGCGCAACCCTCGTCGCATGTTGCCAGCGGTTCGGCCGGGCACCCATGCGAGACCGCCGGCGTCAAGCCGGA
>MG|4|V67|F|11|92.44|Firmicutes|Clostridia|Clostridiales|Lachnospiraceae|[Ruminococcus]|gnavus|
GGTTTAATTCGAAGCAACGCGAAGAACCTTACCTGCCCTTGACATCCGGATGATCGGTGGGTAATGCCACCCTCTCTTCGGAGCATCCGAGACAGGTGGTGCATGGTTGTCGTCAGCTCGTGTCGTGAGATGTTGGGTTAAGTCCCGCAACGAGCGCAACCCTTATCTTCAGTAGCCAGCGGTTTGGCCGGGCACTCTGGAGAGACTGCCAGGGATAACCTGGA
>MG|4|V67|F|13|93.84|Firmicutes|Clostridia|Clostridiales|Lachnospiraceae|Butyrivibrio|fibrisolvens|
GGTTTAATTCGAAGCAACGCGAAGAACCTTACCAAGTCTTGACATCCTCCTGACAGCGTATGTAATGTATGTTTCCTTCGGGACAGGAGAGACAGGTGGTGCATGGTTGTCGTCAGCTCGTGTCGTGAGATGTTGGGTTAAGTCCCGCAACGAGCGCAACCCTTGTCCTTAGTAGCCAGCACGTGATGGTGGGCACTCTAGGGAGACTGCCAGTGACAAGCTGGA
>MG|4|V67|F|20|96.44|Firmicutes|Clostridia|Clostridiales|Lachnospiraceae|Blautia|obeum|
GGTTTAATTCGAAGCAACGCGAAGAACCTTACCAAGTCTTGACATCCCTCTGACCGCGCCTTAACCGGCGCTTTCCTTCGGGACAGGGGAGACAGGTGGTGCATGGTTGTCGTCAGCTCGTGTCGTGAGATGTTGGGTTAAGTCCCGCAACGAGCGCAACCCCTATCCCCAGTAGCCAGCAGGTAAAGCTGGGCACTCTGAGGAGACTGCCAGGGATAACCTGGA
>MG|4|V67|F|14|92.86|Firmicutes|Clostridia|Clostridiales|Lachnospiraceae|[Ruminococcus]|torques|
GGTTTAATTCGAAGCAACGCGAAGAACCTTACCTGCCCTTGACATCCGGATGACCGGTGGGTAATGCCACCCTCTCTTCGGAGCATCCGAGACAGGTGGTGCATGGTTGTCGTCAGCTCGTGTCGTGAGATGTTGGGTTAAGTCCCGCAACGAGCGCAACCCCTATCTTCAGTAGCCAGCGGTCTGGCCGGGCACTCTGGAGAGACTGCCAGGGATAACCTGGA
>MG|4|V67|F|24|92.89|Firmicutes|Clostridia|Clostridiales|Lachnospiraceae|Blautia|sp.|
GGTTTAATTCGAAGCAACGCGAAGAACCTTACCAAGTCTTGACATCCTCCTGACAGCGTATGTAATGTATGTTTCCTTCGGGACAGGAGAGACAGGTGGTGCATGGTTGTCGTCAGCTCGTGTCGTGAGATGTTGGGTTAAGTCCCGCAACGAGCGCAACCCTTGTCCTTAGTAGCCAGCACGTGATGGTGGGCACTCTGGAGAGACTGCCAGGGATAACCTGGA
>MG|4|V67|R|24|91.93|Firmicutes|Clostridia|Clostridiales|Lachnospiraceae|Butyrivibrio|fibrisolvens|
TCCCGGTTGTCCCGGGCAGTCTCACTAGAGTGCCCATCTTACTGCTGGCTACTAGTCATAGGGGTTGCGCTCGTTGCGGGACTTAACCCAACATCTCACGACACGAGCTGACGACAACCATGCACCACCTGTCTCCTCTGTCCCGAAGGCCTACAGGCATTACCCTGTATTCAGAGGGATGTCAAGACTTGGTAAGGTTCTTCGCGTTGCTTCGAATTAAACC
>MG|4|V67|R|32|92.51|Firmicutes|Clostridia|Clostridiales|Lachnospiraceae|[Ruminococcus]|gnavus|
TCCAGGTTCACCCTGGCAGTCTCCCTAGAGTGCCCACCATCACGTGCTGGCTACTAAGGACAAGGGTTGCGCTCGTTGCGGGACTTAACCCAACATCTCACGACACGAGCTGACGACAACCATGCACCACCTGTCTCGGATGCTCCGAAGAGAGGGTGGCATTACCCACCGGTCATCCGGATGTCAAGGGCAGGTAAGGTTCTTCGCGTTGCTTCGAATTAAACC
>MG|4|V67|F|48|93.75|Firmicutes|Clostridia|Clostridiales|Lachnospiraceae|[Ruminococcus]|gnavus|
GGTTTAATTCGAAGCAACGCGAAGAACCTTACCTGGTCTTGACATCCGGATGATCGGCGAGTAATGTCGCCCTCTCTTCGGAGCATCCGAGACAGGTGGTGCATGGTTGTCGTCAGCTCGTGTCGTGAGATGTTGGGTTAAGTCCCGCAACGAGCGCAACCCTTATCTTCAGTAGCCAGCGGTTCGGCCGGGCACTCTGGAGAGACTGCCAGGGATAACCTGGA
>MG|4|V67|F|16|92.51|Firmicutes|Clostridia|Clostridiales|Lachnospiraceae|Lachnoclostridium|polysaccharolyticum|
GGTTTAATTCGACGCAACGCGAAGAACCTTACCAAGACTTGACATCCTGCTGACCGTCTGAGTAATGTCGGATTTTCCTTCGGGACAGCAGAGACAGGTGGTGCATGGTTGTCGTCAGCTCGTGTCGTGAGATGTTGGGTTAAGTCCCGCAACGAGCGCAACCCCTATCTTCAGTAGCCAGCGGTATGGCCGGGCACTCTGGAGAGACTGCCAGGGATAACCTGGA
>MG|4|V67|F|12|93.46|Firmicutes|Clostridia|Clostridiales|Lachnospiraceae|Butyrivibrio|sp.|
GGTTTAATTCGAAGCAACGCGAAGAACCTTACCAAGTCTTGACATCCTCCTGACAGCGTATGTAATGTATGTTTCCTTCGGGACAGGAGAGACAGGTGGTGCATGGTTGTCGTCAGCTCGTGTCGTGAGATGTTGGGTTAAGTCCCGCAACGAGCGCAACCCTTATCCTTAGTAGCCAGCATTTAGGGTGGGCACTCTAAGGAGACTGCCAGGGACAACCTGGA
>MG|4|V67|F|23|94.52|Firmicutes|Clostridia|Clostridiales|Lachnospiraceae|Lachnoclostridium|citroniae|
GGTTTAATTCGAAGCAACGCGAAGAACCTTACCAGGTCTTGACATCCCCCTGACCGGCCAGTCATGTGGCCTTTCCTTCGGGACAGGGGAGACAGGTGGTGCATGGTTGTCGTCAGCTCGTGTCGTGAGATGTTGGGTTAAGTCCCGCAACGAGCGCAACCCTTGTTGCTAGTAGCCAGCAGGTAAAGCTGGGCACTCTAGTGAGACTGCCGGAGATAATCCGGA
>MG|4|V67|F|154|94.27|Firmicutes|Clostridia|Clostridiales|Lachnospiraceae|[Ruminococcus]|gnavus|
GGTTTAATTCGAAGCAACGCGAAGAACCTTACCTGGTCTTGACATCCCTTTGACCGGCAAGTAATGTTGCCTTTCCTTCGGGACAGAGGAGACAGGTGGTGCATGGTTGTCGTCAGCTCGTGTCGTGAGATGTTGGGTTAAGTCCCGCAACGAGCGCAACCCTTACCTTCAGTAACCAGCACGTAATGGTGGGGGACTCTGGAGGGACTGCCAGGGACAACCTGGA
>MG|4|V67|F|16|96.0|Firmicutes|Clostridia|Clostridiales|Lachnospiraceae|[Ruminococcus]|gnavus|
GGTTTAATTCGAAGGCAACGCGAAGAACCTTACCTGCCCTTGACATCCTTTTGACCGGCGAGTAATGTCGCCTTTCCTTCGGGACAGAAGAGACAGGTGGTGCATGGTTGTCGTCAGCTCGTGTCGTGAGATGTTGGGTTAAGTCCCGCAACGAGCGCAACCCTTATCTTCAGTAGCCAGCATTTAAGGTGGGCACTCTGGAGAGACTGCCAGGGATAACCTGGA
>MG|4|V67|R|14|92.92|Firmicutes|Clostridia|Clostridiales|Lachnospiraceae|[Ruminococcus]|gnavus|
TCCGGTTTGTCACCGGCAGTCTCGCCAGAGTGCCCAACTTAATGCTGGCAACTGACAACAAGGGTTGCGCTCGTTGCGGGACTTAACCCAACATCTCACGACACGAGCTGACGACAACCATGCACCACCTGTCTCCGGTGTCCCGAAGGAAAGCAGACATTACTCTGCGGTCACCGGGATGTCAAGGGCAGGTAAGGTTCTTCGCGTTGCTTCGAATTAAACC
>MG|4|V67|F|14|96.44|Firmicutes|Clostridia|Clostridiales|Lachnospiraceae|[Ruminococcus]|gnavus|
GGTTTAATTCGAAGCAACGCGAAGAACCTTACCTGGTCTTGACATCCCTTTGACCGGCAAGTAATGTTGCCTTTCCTTCGGGACAGAGGAGACAGGTGGTGCATGGTTGTCGTCAGCTCGTGTCGTGAGATGTTGGGTTAAGTCCCGCAACGAGCGCAACCCTTACCTTCAGTAGCCAGCGGTTCGGCCGGGCACTCTGGAGAGACTGCCAGGGATAACCTGGA
>MG|4|V67|R|30|95.09|Firmicutes|Clostridia|Clostridiales|Lachnospiraceae|Blautia|sp.|
TCCAGGTTGTCCCTGGCAGTCTCCTCAGAGTGCCCGGCCGAACCGCTGGCTACTAAGGATAAGGGTTGCGCTCGTTGCGGGACTTAACCCAACATCTCACGACACGAGCTGACGACAACCATGCACCACCTGTCTTCTCTGTCCCGAAGGAAAGGGAACATTACTTCCCGGTCAGATCGATGTCAAGACTTGGTAAGGTTCTTCGCGTTGCTTCGAATTAAACC
>MG|4|V67|F|12|95.54|Firmicutes|Clostridia|Clostridiales|Lachnospiraceae|[Ruminococcus]|gnavus|
GGTTTAATTCGAAGCAACGCGAAGAACCTTACCTGCCCTTGACATCCCGGTGACCGCAGAGTAATGTCTGCTTTCCTTCGGGACACCGGAGACAGGTGGTGCATGGTTGTCGTCAGCTCGTGTCGTGAGATGTTGGGTTAAGTCCCGCAACGAGCGCAACCCTTATCTTCAGTAGCCAGCAGTTCGGCTGGGCACTCTGGAGAGACTGCCAGGGATAACCTGGA
>MG|4|V67|R|19|92.48|Firmicutes|Clostridia|Clostridiales|Lachnospiraceae|Butyrivibrio|fibrisolvens|
TCCAGGTTCACCCTGCAGTCTCCCTAGAGTGCCCACCATCACGTGCTGGCTACTAAGGACAAGGGTTGCGCTCGTTGCGGGACTTAACCCAACATCTCACGACACGAGCTGACGACAACCATGCACCACCTGTCTCTCCTGTCCCGAAGGAAACATACATTACATACGCTGTCAGGAGGATGTCAAGACTTGGTAAGGTTCTTCGCGTTGCTTCGAAATTAAACC
>MG|4|V67|F|14|95.26|Firmicutes|Clostridia|Clostridiales|Lachnospiraceae|Blautia|producta|
GGTTTAATTCGAAGCAACGCGAAGAACCTTACCAGGTCTTGACATCCCGGTGACCGGCCCGTAACGGGGCCTTTCCTTCGGGACACTGGAGACAGGTGGTGCATGGTTGTCGTCAGCTCGTGTCGTGAGATGTTGGGTTAAGTCCCGCAACGAGCGCAACCCTTGTCCTTAGTAGCCAGCACGTGATGGTGGGCACTCTAGGGAGACTGCCAGGGTGAACCTGGA
>MG|4|V67|F|32|88.94|Firmicutes|Clostridia|Clostridiales|Lachnospiraceae|[Ruminococcus]|gnavus|
GGTTTAATTCGAAGCAACGCGAAGAACCTTACCTGCCCTTGACATCCCGGTGACCGCAGAGTAATGTCTGCTTTCCTTCGGGACACCGGAGACAGGTGGTGCATGGTTGTCGTCAGCTCGTGTCGTGAGATGTTGGGTTAAGTCCCGCAACGAGCGCAACCCTCGTCGCATGTTGCCAGCGGTTCGGCCGGGCACCCATGCGAGACCGCCGGCGTCAAGCCGGA
>MG|4|V67|F|14|95.98|Firmicutes|Clostridia|Clostridiales|Lachnospiraceae|[Ruminococcus]|gnavus|
GGTTTAATTCGAAGCAACGCGAAGAACCTTACCTGGTCTTGACATCCCGGTGACCGCAGAGTAATGTCTGCTTTCCTTCGGGACACTGGAGACAGGTGGTGCATGGTTGTCGTCAGCTCGTGTCGTGAGATGTTGGGTTAAGTCCCGCAACGAGCGCAACCCTTATCTTTAGTAGCCAGCGGTATGGCCGGGCACTCTAGAGAGACTGCCAGGGATAACCTGGA
>MG|4|V67|R|19|92.92|Firmicutes|Clostridia|Clostridiales|Lachnospiraceae|Butyrivibrio|fibrisolvens|
TCCAGGTTCACCCTGGCAGTCTCCCTAGAGTGCCCACCATCACGTGCTGGCTACTAAGGACAAGGGTTGCGCTCGTTGCGGGACTTAACCCAACATCTCACGACACGAGCTGACGACAACCATGCACCACCTGTCTCTCCTGTCCCGAAGGAAACATACATTACATACGCTGTCAGGAGGATGTCAAGACTTGGTAAGGTTCTTCGCGTTGCTTCGAAATTAAACC
>MG|4|V67|F|53|92.89|Firmicutes|Clostridia|Clostridiales|Lachnospiraceae|Butyrivibrio|fibrisolvens|
GGTTTAATTCGAAGCAACGCGAAGAACCTTACCAAGTCTTGACATTCTCCTGACAGCGTATGTAATGTATGTTTCCTTCGGGACAGGAGAGACAGGTGGTGCATGGTTGTCGTCAGCTCGTGTCGTGAGATGTTGGGTTAAGTCCCGCAACGAGCGCAACCCTTGTCCTTAGTAGCCAGCACGTGATGGTGGGCACTCTAGGGAGACTGCCAGGGTGAACCTGGA
>MG|4|V67|F|74|95.54|Firmicutes|Clostridia|Clostridiales|Lachnospiraceae|Lachnoclostridium|glycyrrhizinilyticum|
GGTTTAATTCGAAGCAACGCGAAGAACCTTACCTGCCCTTGACATCCGGATGACCGGCGAGTAATGTCGCCTTTCCTTCGGGACATTCGAGACAGGTGGTGCATGGTTGTCGTCAGCTCGTGTCGTGAGATGTTGGGTTAAGTCCCGCAACGAGCGCAACCCTTATCTTCAGTAGCCAGCGGTCCGGCCGGGCACTCTGGAGAGACTGCCAGGGATAACCTGGA
>MG|4|V67|F|23|96.02|Firmicutes|Clostridia|Clostridiales|Lachnospiraceae|[Ruminococcus]|gnavus|
GGTTTAATTCGAAGCAACGCGAAGAACCTTACCTGGTCTTGACATCCCGGTGACCGCAGAGTAATGTCTGCTTTCCTTCGGGACACCGGAGACAGGTGGTGCATGGTTGTCGTCAGCTCGTGTCGTGAGATGTTGGGTTAAGTCCCGCAACGAGCGCAACCCTTATCTTTAGTAGCCAGCATTTGAGGTGGGCACTCTAGAGAGACTGCCAGGGATAACCTGGA
>MG|4|V67|F|16|94.67|Firmicutes|Clostridia|Clostridiales|Lachnospiraceae|[Ruminococcus]|gnavus|
GGTTTAATTCGAAGCAACGCGAAGAACCTTACCTGGTCTTGACATCCCTTTGACCGGCGAGTAATGTTGCCTTTCCTTCGGGACAGAGGAGACAGGTGGTGCATGGTTGTCGTCAGCTCGTGTCGTGAGATGTTGGGTTAAGTCCCGCAACGAGCGCAACCCTTACCTTCAGTAACCAGCACGTAATGGTGGGGACTCTGGAGGGACTGCCAGGGACAACCTGGA
>MG|4|V67|R|71|92.92|Firmicutes|Clostridia|Clostridiales|Lachnospiraceae|[Ruminococcus]|gnavus|
TCCAGGTTGTCCCTGGCAGTCTCCTTAGAGTGCCCACCCTAAATGCTGGCTACTAAGGATAAGGGTTGCGCTCGTTGCGGGACTTAACCCAACATCTCACGACACGAGCTGACGACAACCATGCACCACCTGTCACGAGTGTCCCGAAGGAAAGCAGACATTACTCTGCGGTCACTCGGATGTCAAGATCAGGTAAGGTTCTTCGCGTTGCTTCGAATTAAACC
>MG|4|V67|F|79|94.69|Firmicutes|Clostridia|Clostridiales|Lachnospiraceae|[Ruminococcus]|gnavus|
GGTTTAATTCGAAGCAACGCGAAGAACCTTACCTGCCCTTGACATCCCGGTGACCGCAGAGTAATGTCTGCTTTCCTTCGGGACACCGGAGACAGGTGGTGCATGGTTGTCGTCAGCTCGTGTCGTGAGATGTTGGGTTAAGTCCCGCAACGAGCGCAACCCTTACCTTCAGTAACCAGCACGTAATGGTGGGGACTCTGGAGGGACTGCCAGGGACAACCTGGA
>MG|4|V67|F|41|95.09|Firmicutes|Clostridia|Clostridiales|Lachnospiraceae|Blautia|sp.|
GGTTTAATTCGAAGCAACGCGAAGAACCTTACCAAGTCTTGACATCCTCCTGACAGCGTATGTAATGTATGTTTCCTTCGGGACAGGAGAGACAGGTGGTGCATGGTTGTCGTCAGCTCGTGTCGTGAGATGTTGGGTTAAGTCCCGCAACGAGCGCAACCCTTATCTTTAGTAGCCAGCATTTGAGGTGGGCACTCTAGAGAGACTGCCAGGGATAACCTGGA
>MG|4|V67|F|12|93.78|Firmicutes|Clostridia|Clostridiales|Lachnospiraceae|Lachnoclostridium|glycyrrhizinilyticum|
GGTTTAATTCGAAGCAACGCGAAGAACCTTACCTGCCCTTGACATCCGGATGACCGGCAAGTAATGTTGCCCTCTCTTCGGAGCATCCGAGACAGGTGGTGCATGGTTGTCGTCAGCTCGTGTCGTGAGATGTTGGGTTAAGTCCCGCAACGAGCGCAACCCTTATCTTCAGTAGCCAGCAGTTCGGCTGGGCACTCTGGAGAGACTGCCAGGGGATAACCTGGA
>MG|4|V67|F|17|95.09|Firmicutes|Clostridia|Clostridiales|Lachnospiraceae|Lachnoclostridium|glycyrrhizinilyticum|
GGTTTAATTCGAAGCAACGCGAAGAACCTTACCTGCCTTGACATCCGGATGACCGGCGAGTAATGTCGCCTTTCCTTCGGGACATTCGAGACAGGTGGTGCATGGTTGTCGTCAGCTCGTGTCGTGAGATGTTGGGTTAAGTCCCGCAACGAGCGCAACCCTTATCTTCAGTAGCCAGCGGTCCGGCCGGGCACTCTGGAGAGACTGCCAGGGATAACCTGGA
>MG|4|V67|F|12|93.3|Firmicutes|Clostridia|Clostridiales|Lachnospiraceae|[Ruminococcus]|torques|
GGTTTAATTCGAAGCAACGCGAAGAACCTTACCTGCCTTGACATCCGGATGACCGGTGGGTAATGCCACCCTCTCTTCGGAGCATCCGAGACAGGTGGTGCATGGTTGTCGTCAGCTCGTGTCGTGAGATGTTGGGTTAAGTCCCGCAACGAGCGCAACCCCTATCTTCAGTAGCCAGCGGTTCGGTCGGGCACTCTGGAGAGACTGCCAGGGATAACCTGGA
>MG|4|V67|F|16|93.81|Firmicutes|Clostridia|Clostridiales|Lachnospiraceae|[Ruminococcus]|gnavus|
GGTTTAATTCGAAGCAACGCGAAGAACCTTACCAAGTCTTGACATCCTCCTGACAGCGTATGTAATGTATGTTTCCTTCGGGACAGGAGAGACAGGTGGTGCATGGTTGTCGTCAGCTCGTGTCGTGAGATGTTGGGTTAAGTCCCGCAACGAGCGCAACCCCTATCTTCAGTAGCCAGCGGTAAGGCCGGGCACTCTGGAGAGACTGCCAGGGATAACCTGGA
>MG|4|V67|F|63|95.54|Firmicutes|Clostridia|Clostridiales|Lachnospiraceae|Lachnoclostridium|contortum|
GGTTTAATTCGAAGCAACGCGAAGAACCTTACCTGCCCTTGACATCCTTTTGACCGGCGAGTAATGTCGCCTTTCCTTCGGGACAGAAGAGACAGGTGGTGCATGGTTGTCGTCAGCTCGTGTCGTGAGATGTTGGGTTAAGTCCCGCAACGAGCGCAACCCTTATCTTTAGTAGCCAGCGGTATGGCCGGGCACTCTAGAGAGACTGCCAGGGATAACCTGGA
>MG|4|V67|F|25|93.93|Firmicutes|Clostridia|Clostridiales|Lachnospiraceae|Butyrivibrio|sp.|
GGTTTAATTCGAAGCAACGCGAAGAACCTTACCAAGTCTTGACATCCTCCTGACAGCGTATGTAATGTATGTTTCCTTCGGGACAGGAGAGACAGGTGGTGCATGGTTGTCGTCAGCTCGTGTCGTGAGATGTTGGGTTAAGTCCCGCAACGAGCGCAACCCTTATCTTCAGTAGCCAGCATTTAGGGTGGGCACTCTGGAGAGACTGCCAGGGATAACCTGGA
>MG|4|V67|F|13|92.92|Firmicutes|Clostridia|Clostridiales|Lachnospiraceae|[Ruminococcus]|gnavus|
GGTTTAATTCGAAGCAACGCGAAGAACCTTACCTGCCCTTGACATCCCGGTGACCGCAGAGTAATGTCTGCTTTCCTTCGGGACACCGGAGACAGGTGGTGCATGGTTGTCGTCAGCTCGTGTCGTGAGATGTTGGGTTAAGTCCCGCAACGAGCGCAACCCTTGTTGTCAGTTGCCAGCATTAAGTTGGGCACTCTGGCGAGACTGCCGGTGACAAACCGGA
>MG|4|V67|F|35|91.55|Firmicutes|Clostridia|Clostridiales|Lachnospiraceae|Blautia|producta|
GGTTTAATTCGACGCAACGCGAAGAACCTTACCAAGACTTGACATCCCGGTGACCGTCTGAGTAATGTCGGACCTTTCTTCGGAACACCGGTGACAGGTGGTGCATGGTTGTCGTCAGCTCGTGTCGTGAGATGTTGGGTTAAGTCCCGCAACGAGCGCAACCCCTATTGATAGTTGCCAGCAGTAAGATGGGCACTCTATCGAGACTGCCGCGGACAACGCGGA
>MG|4|V67|F|18|95.58|Firmicutes|Clostridia|Clostridiales|Lachnospiraceae|[Ruminococcus]|gnavus|
GGTTTAATTCGAAGCAACGCGAAGAACCTTACCTGGTCTTGACATCCCGGTGACCGCAGAGTAATGTCTGTTTTCCTTCGGGACACTGGAGACAGGTGGTGCATGGTTGTCGTCAGCTCGTGTCGTGAGATGTTGGGTTAAGTCCCGCAACGAGCGCAACCCTTATCTTTAGTAGCCAGCATTTGAGGTGGGCACTCTAGAGAGACTGCCAGGGATAACCTGGA
>MG|4|V67|F|65|95.09|Firmicutes|Clostridia|Clostridiales|Lachnospiraceae|Lachnoclostridium|glycyrrhizinilyticum|
GGTTTAATTCGAAGCAACGCGAAGAACCTTACCTGCCCTTGACATCCGAATGACCGGTGAGTAATGTCGCCTTTCCTTCGGGACATTCGAGACAGGTGGTGCATGGTTGTCGTCAGCTCGTGTCGTGAGATGTTGGGTTAAGTCCCGCAACGAGCGCAACCCTTATCCTTAGTAGCCAGCGGTTCGGCCGGGCACTCTAGGGAGACTGCCAGGGATAACCTGGA
>MG|4|V67|F|108|94.22|Firmicutes|Clostridia|Clostridiales|Lachnospiraceae|[Ruminococcus]|gnavus|
GGTTTAATTCGAAGCAACGCGAAGAACCTTACCTGGCCTTGACATCCCGATGACCGGACAGTAATGTGTCCTTTTCTTCGGAACATTGGAGACAGGTGGTGCATGGTTGTCGTCAGCTCGTGTCGTGAGATGTTGGGTTAAGTCCCGCAACGAGCGCAACCCTTACCTTCAGTAGCCAGCAAGTCAAGTTGGGGACTCTGGAGGGACTGCCAGGGACAACCTGGA
>MG|4|V67|F|488|96.44|Firmicutes|Clostridia|Clostridiales|Lachnospiraceae|[Ruminococcus]|gnavus|
GGTTTAATTCGAAGCAACGCGAAGAACCTTACCTGCCCTTGACATCCCGGTGACCGCAGAGTAATGTCTGCTTTCCTTCGGGACACCGGAGACAGGTGGTGCATGGTTGTCGTCAGCTCGTGTCGTGAGATGTTGGGTTAAGTCCCGCAACGAGCGCAACCCTTATCTTCAGTAGCCAGCGGTTCGGCCGGGCACTCTGGAGAGACTGCCAGGGATAACCTGGAG
>MG|4|V67|F|23|96.46|Firmicutes|Clostridia|Clostridiales|Lachnospiraceae|[Ruminococcus]|gnavus|
GGTTTAATTCGAAGCAACGCGAAGAACCTTACCTGCCCTTGACATCCCGGTGACCGCAGAGTAATGTCTGCTTTCCTTCGGGACACTGGAGACAGGTGGTGCATGGTTGTCGTCAGCTCGTGTCGTGAGATGTTGGGTTAAGTCCCGCAACGAGCGCAACCCTTATCTTCAGTAGCCAGCATTTAAGGTGGGCACTCTGGAGAGACTGCCAGGGATAACCTGGA
>MG|4|V67|F|32|95.13|Firmicutes|Clostridia|Clostridiales|Lachnospiraceae|[Ruminococcus]|gnavus|
GGTTTAATTCGAAGCAACGCGAAGAACCTTACCTGATCTTGACATCCGAGTGACCGCAGAGTAATGTCTGTTTTCCTTCGGGACACTCGTGACAGGTGGTGCATGGTTGTCGTCAGCTCGTGTCGTGAGATGTTGGGTTAAGTCCCGCAACGAGCGCAACCCCTATCTTCAGTAGCCAGCGGTTCGGCCGGGCACTCTGGAGAGACTGCCAGGGATAACCTGGA
>MG|4|V67|F|20|91.63|Firmicutes|Clostridia|Clostridiales|Lachnospiraceae|Lachnoclostridium|clostridioforme|
GGTTTAATTCGACGCAACGCGAAGAACCTTACCAAGACTTGACATCCTGCTGACCGTCTGAGTAATGTCGGACTTTTCTTCGGAACAGCAGAGACAGGTGGTGCATGGTTGTCGTCAGCTCGTGTCGTGAGATGTTGGGTTAAGTCCCGCAACGAGCGCAACCCTTGTCCTTAGTAGCCAGCACGTGATGGTGGGCACTCTAGGGAGACTGCCAGGGTGAACCTGGA
>MG|4|V67|R|80|94.25|Firmicutes|Clostridia|Clostridiales|Lachnospiraceae|[Ruminococcus]|gnavus|
TCCAGGTTGTCCCTGGCAGTCTCCTTAGAGTGCCCGGCTTAACCGCTGGCTACTAAGGATAAGGGTTGCGCTCGTTGCGGGACTTAACCCAACATCTCACGACACGAGCTGACGACAACCATGCACCACCTGTCACGAGTGTCCCGAAGGAAAGCAGACATTACTCTGCGGTCACTCGGATGTCAAGATCAGGTAAGGTTCTTCGCGTTGCTTCGAATTAAACC
>MG|4|V67|F|84|95.59|Firmicutes|Clostridia|Clostridiales|Lachnospiraceae|[Ruminococcus]|gnavus|
GGTTTAATTCGAAGCAACGCGAAGAACCTTACCAAGTCTTGACATCGATCTGCCCGGACTGTAATGAGTCCTTTCCCTTCGGGGACAGAGAAGACAGGTGGTGCATGGTTGTCGTCAGCTCGTGTCGTGAGATGTTGGGTTAAGTCCCGCAACGAGCGCAACCCTTATCCTTAGTAGCCAGCAGGTGAGGCTGGGCACTCTGAGGAGACTGCCAGGGACAACCTGGA
>MG|4|V67|F|10|91.43|Firmicutes|Clostridia|Clostridiales|Lachnospiraceae|[Ruminococcus]|gnavus|
GGTTTAATTCGAAGCAACGCGAAGAACCTTACCTGCCCTTGACATCCCGGTGACCGCAGAGTAATGTCTGCTTTCCTTCGGGACACCGGAGACAGGTGGTGCATGGTTGTCGTCAGCTCGTGTCGTGAGATGTTGGGTTAAGTCCCGCAACGAGCGCAACCCCTATTGATAGTTGCCAGCAGTGAGATGGGCACTCTATCGAGACTGCCGCGGACAACGCGGA
>MG|4|V67|F|16|94.25|Firmicutes|Clostridia|Clostridiales|Lachnospiraceae|[Ruminococcus]|gnavus|
GGTTTAATTCGAAGCAACGCGAAGAACCTTACCTGATCTTGACATCCGAGTGACCGCAGAGTAATGTCTGTTTTCCTTCGGGACACTCGTGACAGGTGGTGCATGGTTGTCGTCAGCTCGTGTCGTGAGATGTTGGGTTAAGTCCCGCAACGAGCGCAACCCTTATCTTTAGTAGCCAGCATTTAAGGTGGGCACTCTAGAGAGACTGCCAGGGATAACCTGGA
>MG|4|V67|F|13|94.64|Firmicutes|Clostridia|Clostridiales|Lachnospiraceae|Lachnoclostridium|glycyrrhizinilyticum|
GGTTTAATTCGAAGCAACGCGAAGAACCTTACCTGCCCTTGACATCCTTTTGACCGGCGAGTAATGTCGCCTTTCCTTCGGGACAGAAGAGACAGGTGGTGCATGGTTGTCGTCAGCTCGTGTCGTGAGATGTTGGGTTAAGTCCCGCAACGAGCGCAACCCTTATCCTTAGTAGCCAGCATTTAAGGTGGGCACTCTAAGGAGACTGCCAGGGACAACCTGGA
>MG|4|V67|F|10|91.07|Firmicutes|Clostridia|Clostridiales|Lachnospiraceae|[Ruminococcus]|gnavus|
GGTTTAATTCGAAGCAACGCGAAGAACCTTACCTGGTCTTGACATCCGGATGACCGGCGAGTAATGTCGCCCTCTCTTCGGAGCATCCGAGACAGGTGGTGCATGGTTGTCGTCAGCTCGTGTCGTGAGATGTTGGGTTAAGTCCCGCAACGAGCGCAACCCCTGTCGTTAGTTGCCAGCATTCAGTTGGGGACTCTAACGAGACTGCCAGTGACAAACTGGA
>MG|4|V67|F|10|91.04|Firmicutes|Clostridia|Clostridiales|Lachnospiraceae|Roseburia|faecis|
GGTTTAATTCGAAGCAACGCGAAGAACCTTACCTGGTCTTGACATCCGGATGACAGGCGAGTAATGTCGCCCTCTCTTCGGAGCATCCGAGACAGGTGGTGCATGGTTGTCGTCAGCTCGTGTCGTGAGATGTTGGGTTAAGTCCCGCAACGAGCGCAACCCCCGTCGCATGTTGCCAGCGGTTCGGCCGGGCACCCATGCGAGACCGCCGGCGTCAAGCCGGA
>MG|4|V67|F|15|88.46|Firmicutes|Clostridia|Clostridiales|Lachnospiraceae|[Ruminococcus]|gnavus|
GGTTTAATTCGAAGCAACGCGAAGAACCTTACCTGATCTTGACATCCGAGTGACCGCAGAGTAATGTCTGCTTTCCTTCGGGACACTCGTGACAGGTGGTGCATGGTTGTCGTCAGCTCGTGTCGTGAGATGTTGGGTTAAGTCCCGCAACGAGCGCAACCCTCGTCGCATGTTGCCAGCGGTTCGGCCGGGCACCCATGCGAGACCGCCGGCGTCAAGCCGGA
>MG|4|V67|F|93|94.2|Firmicutes|Clostridia|Clostridiales|Lachnospiraceae|Lachnoclostridium|fissicatena|
GGTTTAATTCGAAGCAACGCGAAGAACCTTACCTGCCCTTGACATCCGAATGACCGGTGAGTAATGTCACCTTTCCTTCGGGACATTCGAGACAGGTGGTGCATGGTTGTCGTCAGCTCGTGTCGTGAGATGTTGGGTTAAGTCCCGCAACGAGCGCAACCCTTATCCTTAGTAGCCAGCGGTTTGGCCGGGCACTCTAGGGAGACTGCCAGGGATAACCTGGA
>MG|4|V67|F|15|92.92|Firmicutes|Clostridia|Clostridiales|Lachnospiraceae|[Ruminococcus]|gnavus|
GGTTTAATTCGAAGCAACGCGAAGAACCTTACCTGATCTTGACATCCGAGTGACCGCAGAGTAATGTCTGTTTTCCTTCGGGACACTCGTGACAGGTGGTGCATGGTTGTCGTCAGCTCGTGTCGTGAGATGTTGGGTTAAGTCCCGCAACGAGCGCAACCCTTATCCTTAGTAGCCAGCATTTAGGGTGGGCACTCTAAGGAGACTGCCAGGGACAACCTGGA
>MG|4|V67|F|143|93.3|Firmicutes|Clostridia|Clostridiales|Lachnospiraceae|[Ruminococcus]|torques|
GGTTTAATTCGAAGCAACGCGAAGAACCTTACCTGCCCTTGACATCCGGATGACCGGTGGGTAATGCCACCCTCTCTTCGGAGCATCCGAGACAGGTGGTGCATGGTTGTCGTCAGCTCGTGTCGTGAGATGTTGGGTTAAGTCCCGCAACGAGCGCAACCCCTATCTTCAGTAGCCAGCGGTTCGGTCGGGCACTCTGGAGAGACTGCCAGGGATAACCTGGA
>MG|4|V67|F|11|96.43|Firmicutes|Clostridia|Clostridiales|Lachnospiraceae|[Ruminococcus]|gnavus|
GGTTTAATTCGAAGCAACGCGAAGAACCTTACCAGGTCTTGACATCCCGGTGACCGGCCCGTAACGGGGCCTTTCCTTCGGGACACCGGAGACAGGTGGTGCATGGTTGTCGTCAGCTCGTGTCGTGAGATGTTGGGTTAAGTCCCGCAACGAGCGCAACCCTTATCTTCAGTAGCCAGCATTTAAGGTGGGCACTCTGGAGAGACTGCCAGGGATAACCTGGA
>MG|4|V67|F|68|96.44|Firmicutes|Clostridia|Clostridiales|Lachnospiraceae|[Ruminococcus]|gnavus|
GGTTTAATTCGAAGCAACGCGAAGAACCTTACCTGGTCTTGACATCCCTTTGACCGGCAAGTAATGTTGCCTTTCCTTCGGGACAGAGGAGACAGGTGGTGCATGGTTGTCGTCAGCTCGTGTCGTGAGATGTTGGGTTAAGTCCCGCAACGAGCGCAACCCCTATCTTCAGTAGCCAGCGGTTCGGCCGGGCACTCTGGAGAGACTGCCAGGGATAACCTGGA
>MG|4|V67|F|10|96.44|Firmicutes|Clostridia|Clostridiales|Lachnospiraceae|[Ruminococcus]|gnavus|
GGTTTAATTCGAAGCAACGCGAAGAACCTTACCTGGTCTTGACATCCCTTTGACCGGCAAGTAATGTTGCCTTTCCTTCGGGACAGAGGAGACAGGTGGTGCATGGTTGTCGTCAGCTCGTGTCGTGAGATGTTGGGTTAAGTCCCGCAACGAGCGCAACCCTTATCTTCAGTAGCCAGCGGTCCGGCCGGGCACTCTGGAGAGACTGCCAGGGATAACCTGGA
>MG|4|V67|F|21|92.02|Firmicutes|Clostridia|Clostridiales|Lachnospiraceae|[Ruminococcus]|gnavus|
GGTTTAATTCGAAGCAACGCGAAGAACCTTACCTGGTCTTGACATCCCGGTGACCGCAGAGTAATGTCTGCTTTCCTTCGGGACACTGGAGACAGGTGGTGCATGGTTGTCGTCAGCTCGTGTCGTGAGATGTTGGGTTAAGTCCCGCAACGAGCGCAACCCCTGTTGCTAGTTGCCATCATTAAGTTGGGGACTCTAGCGAGACTGCCGGTGACAAGCCGGA
>MG|4|V67|F|12|93.78|Firmicutes|Clostridia|Clostridiales|Lachnospiraceae|Lachnoclostridium|aldenense|
GGTTTAATTCGAAGCAACGCGAAGAACCTTACCTGGTCTTGACATCCCTTTGACCGGCAAGTAATGTTGCCTTTCCTTCGGGACAGGAGAGACAGGTGGTGCATGGTTGTCGTCAGCTCGTGTCGTGAGATGTTGGGTTAAGTCCCGCAACGAGCGCAACCCTTGTCCTTAGTAGCCAGCACGTGATGGTGGGCACTCTAGGGAGACTGCCAGGGTGAACCTGGA
>MG|4|V67|F|25|95.09|Firmicutes|Clostridia|Clostridiales|Lachnospiraceae|[Ruminococcus]|gnavus|
GGTTTAATTCGAAGCAACGCGAAGAACCTTACCAAGTCTTGACATCGATCTGACCGGGAAGTAACGTTCCCTTTCCTTCGGGACAGAGAAGACAGGTGGTGCATGGTTGTCGTCAGCTCGTGTCGTGAGATGTTGGGTTAAGTCCCGCAACGAGCGCAACCCTTATCTTCAGTAGCCAGCATTTAAGGTGGGCACTCTGGAGAGACTGCCAGGGATAACCTGGA
>MG|4|V67|F|16|92.34|Firmicutes|Clostridia|Clostridiales|Lachnospiraceae|[Ruminococcus]|torques|
GGTTTAATTCGAAGCAACGCGAAGAACCTTACCTGCCCTTGACATCCGGATGACCGGTGGGTAATGCCACCCTCTCTTCGGAGCATCCGAGACAGGTGGTGCATGGTTGTCGTCAGCTCGTGTCGTGAGATGTTGGGTTAAGTCCCGCAACGAGCGCAACCCCTATTTCTAGTTGCCAGCAGTAAGATGGGCACTCTAGAGAGACTGCCGCGGACAACGCGGA
>MG|4|V67|F|54|93.81|Firmicutes|Clostridia|Clostridiales|Lachnospiraceae|Lachnoclostridium|celerecrescens|
GGTTTAATTCGAAGCAACGCGAAGAACCTTACCAAGTCTTGACATCTGGATGACCACGTATGTAACGTACGTTCCCTTCGGGGCATCCAAGACAGGTGGTGCATGGTTGTCGTCAGCTCGTGTCGTGAGATGTTGGGTTAAGTCCCGCAACGAGCGCAACCCTTATGTTCAGTAGCCAGCAGGTAAAGCTGGGCACTCTGGAGAGACTGCCAGGGATAACCTGGA
>MG|4|V67|F|11|93.84|Firmicutes|Clostridia|Clostridiales|Lachnospiraceae|[Ruminococcus]|gnavus|
GGTTTAATTCGAAGCAACGCGAAGAACCTTACCTGGTCTTGACATCCCTTTGACCGGCAAGTAATGTTGCCTTTCCTTCGGGACAGAGGAGACAGGTGGTGCATGGTTGTCGTCAGCTCGTGTCGTGAGATGTTGGGTTAAGTCCCGTAACGAGCGCAACCCTTATCATTAGTTGCCAGCATTCAGTTGGGGACTCTAATGAGACTGCCGGTGACAAACCGGA
>MG|4|V67|F|17|96.88|Firmicutes|Clostridia|Clostridiales|Lachnospiraceae|[Ruminococcus]|gnavus|
GGTTTAATTCGAAGCAACGCGAAGAACCTTACCTGATCTTGACATCCCCCTGACCGCTCCTTAATCGGAGCTTTCCTTCGGGACAGGGGAGACAGGTGGTGCATGGTTGTCGTCAGCTCGTGTCGTGAGATGTTGGGTTAAGTCCCGCAACGAGCGCAACCCTTATCCTTAGTAGCCAGCATTACGGATGGGCACTCTAGGGAGACTGCCAGGGACAACCTGGA
>MG|4|V67|F|10|88.11|Firmicutes|Clostridia|Clostridiales|Lachnospiraceae|[Ruminococcus]|gnavus|
GGTTTAATTCGAAGCAACGCGAAGAACCTTACCTGCCCTTGACATCCGGATGACCGGTGGGTAATGCCACCCTCTCTTCGGAGCATCCGAGACAGGTGGTGCATGGTTGTCGTCAGCTCGTGTCGTGAGATGTTGGGTTAAGTCCCGCAACGAGCGCAACCCTTATGATCAGTTACTAACAGGTAGTGCTGAGGACTCTGATGAGACTGCCGGGGACAACTCGGA
>MG|4|V67|F|16|92.66|Firmicutes|Clostridia|Clostridiales|Lachnospiraceae|[Ruminococcus]|gnavus|
GGTTTAATTCGAAGCAACGCGAAGAACCTTACCTGCCCTTGACATCCGAATGACCGGTGAGTAATGTCACCTTTCCTTCGGGACATTCGAGACAGGTGGTGCATGGTTGTCGTCAGCTCGTGTCGTGAGATGTTGGGTTAAGTCCCGCAACGAGCGCAACCCTTGTTGTCAGTTGCCAGCATTAAGTTGGGCACTCTGGCGAGACTGCCGGTGACAAACCGGA
>MG|4|V67|F|15|94.64|Firmicutes|Clostridia|Clostridiales|Lachnospiraceae|Robinsoniella|peoriensis|
GGTTTAATTCGAAGCAACGCGAAGAACCTTACCAAGTCTTGACATCGATCTGACCGGGAAGTAACGTTCCCTTTCCTTCGGGACAGAGAAGACAGGTGGTGCATGGTTGTCGTCAGCTCGTGTCGTGAGATGTTGGGTTAAGTCCCGCAACGAGCGCAACCCTTATCTTCAGTAGCCAGCGGTTCGGCCGGGCACTCTGGAGAGACTGCCAGGGATAACCTGGA
>MG|4|V67|R|14|94.64|Firmicutes|Clostridia|Clostridiales|Lachnospiraceae|Lachnoclostridium|glycyrrhizinilyticum|
TCCAGGTTGTCCCTGGCAGTCTCCTTAGAGTGCCCACCTTAAATGCTGGCTACTAAGGATAAGGGTTGCGCTCGTTGCGGGACTTAACCCAACATCTCACGACACGAGCTGACGACAACCATGCACCACCTGTCTCTTCTGTCCCGAAGGAAAGGCGACATTACTCGCCGGTCAAAAGGATGTCAAGGGCAGGTAAGGTTCTTCGCGTTGCTTCGAATTAAACC
>MG|4|V67|F|12|91.23|Firmicutes|Clostridia|Clostridiales|Lachnospiraceae|[Ruminococcus]|gnavus|
GGTTTAATTCGAAGCAACGCGAAGAACCTTACCAAGTCTTGACATCGATCTGCCCGGACTGTAATGAGTCCTTTCCCTTCGGGGACAGAGAAGACAGGTGGTGCATGGTTGTCGTCAGCTCGTGTCGTGAGATGTTGGGTTAAGTCCCGCAACGAGCGCAACCCTTGTCGCTAGTTACCATCATTAAGTTGGGGACTCTAGCGAGACTGCCAGTGACAAGCTGGA
>MG|4|V67|F|67|93.36|Firmicutes|Clostridia|Clostridiales|Lachnospiraceae|[Ruminococcus]|gnavus|
GGTTTAATTCGAAGCAACGCGAAGAACCTTACCTGCCCTTGACATCCCGGTGACCGCAGAGTAATGTCTGCTTTCCTTCGGGACACCGGAGACAGGTGGTGCATGGTTGTCGTCAGCTCGTGTCGTGAGATGTTGGGTTAAGTCCCGCAACGAGCGCAACCCTTGTCCTTAGTAGCCAGCACGTGATGGTGGGCACTCTAGGGAGACTGCCAGGGTGAACCTGGA
>MG|4|V67|F|43|95.98|Firmicutes|Clostridia|Clostridiales|Lachnospiraceae|[Ruminococcus]|gnavus|
GGTTTAATTCGAAGCAACGCGAAGAACCTTACCTGCCCTTGACATCCCGGTGACCGCAGAGTAATGTCTGCTTTCCTTCGGGACACTGGAGACAGGTGGTGCATGGTTGTCGTCAGCTCGTGTCGTGAGATGTTGGGTTAAGTCCCGCAACGAGCGCAACCCTTATCTTCAGTAGCCAGCGGTTCGGCCGGGCACTCTGGAGAGACTGCCAGGGATAACCTGGA
>MG|4|V67|F|30|93.21|Firmicutes|Clostridia|Clostridiales|Lachnospiraceae|[Ruminococcus]|torques|
GGCTTAATTCGAAGCAACGCGAAGAACCTTACCTGCCCTTGACATCCGGATGACCGGTGGGTAATGCCACCCTCTCTTCGGAGCATCCGAGACAGGTGGTGCATGGTTGTCGTCAGCTCGTGTCGTGAGATGTTGGGTTAAGTCCCGCAACGAGCGCAACCCCTATCTTCAGTAGCCAGCGGTTCAGCCGGGCACTCTGGAGAGACTGCCAGGGATAACCTGGA
>MG|4|V67|F|14|96.02|Firmicutes|Clostridia|Clostridiales|Lachnospiraceae|[Ruminococcus]|gnavus|
GGTTTAATTCGAAGCAACGCGAAGAACCTTACCTGCCCTTGACATCCCGGTGACCGCAGAGTAATGTCTGCTTTCCTTCGGGACACCGGAGACAGGTGGTGCATGGTTGTCGTCAGCTCGTGTCGTGAGATGTTGGGTTAAGTCCCGCAACGAGCGCAACCCTTATCTTCAGTAGCCAGCATTTAAGATGGGCACTCTGGAGAGACTGCCAGGGATAACCTGGA
>MG|4|V67|F|11|94.2|Firmicutes|Clostridia|Clostridiales|Lachnospiraceae|Lachnoclostridium|glycyrrhizinilyticum|
GGTTTAATTCGAAGCAACGCGAAGAACCTTACCTGCCCTTGACATCCGAATGACCGGTGAGTAATGTCACCCTTCCTTCGGGACATTCGAGACAGGTGGTGCATGGTTGTCGTCAGCTCGTGTCGTGAGATGTTGGGTTAAGTCCCGCAACGAGCGCAACCCTTATCTTCAGTAGCCAGCGGTTCGGCCGGGCACTCTGGAGAGACTGCCAGGGATAACCTGGA
>MG|4|V67|F|11|93.81|Firmicutes|Clostridia|Clostridiales|Lachnospiraceae|Lachnoclostridium|glycyrrhizinilyticum|
GGTTTAATTCGAAGCAACGCGAAGAACCTTACCTGCCCTTGACATCCTTTTGACCGGCGAGTAATGTCGCCTTTCCTTCGGGACAGAAGAGACAGGTGGTGCATGGTTGTCGTCAGCTCGTGTCGTGAGATGTTGGGTTAAGTCCCGCAACGAGCGCAACCCCTATTTCTAGTTGCCAGCAGTAAGATGGGCACTCTAGAGAGACTGCCGCGGACAACGCGGA
>MG|4|V67|F|13|94.69|Firmicutes|Clostridia|Clostridiales|Lachnospiraceae|[Ruminococcus]|gnavus|
GGTTTAATTCGAAGCAACGCGAAGAACCTTACCTGGTCTTGACATCCCTTTGACCGGCAAGTAATGTTGCCTTTCCTTCGGGACAGAGGAGACAGGTGGTGCATGGTTGTCGTCAGCTCGTGTCGTGAGATGTTGGGTTAAGTCCCGCAACGAGCGCAACCCTTACCTTCAGTAACCAGCACATAATGGTGGGGACTCTGGAGGGACTGCCAGGGACAACCTGGA
>MG|4|V67|F|36|95.98|Firmicutes|Clostridia|Clostridiales|Lachnospiraceae|[Ruminococcus]|gnavus|
GGTTTAATTCGAAGCAACGCGAAGAACCTTACCTGCCCTTGACATCCCGGTGACCGCAGAGTAATGTCTGCTTTCCTTCGGGACACCGGAGACAGGTGGTGCATGGTTGTCGTCAGCTCGTGTCGTGAGATGTTGGGTTAAGTCCCGCAACGAGCGCAACCCTTATCTTCAGTAGCCAGCGGTTCGGCCGGGCACTCTGGGGAGACTGCCAGGGATAACCTGGA
>MG|4|V67|F|1513|94.69|Firmicutes|Clostridia|Clostridiales|Lachnospiraceae|[Ruminococcus]|gnavus|
GGTTTAATTCGAAGCAACGCGAAGAACCTTACCTGGTCTTGACATCCCTTTGACCGGCAAGTAATGTTGCCTTTCCTTCGGGACAGAGGAGACAGGTGGTGCATGGTTGTCGTCAGCTCGTGTCGTGAGATGTTGGGTTAAGTCCCGCAACGAGCGCAACCCTTACCTTCAGTAACCAGCACGTAATGGTGGGGACTCTGGAGGGACTGCCAGGGACAACCTGGA
>MG|4|V67|F|11|92.51|Firmicutes|Clostridia|Clostridiales|Lachnospiraceae|Coprococcus|eutactus|
GGTTTAATTCGACGCAACGCGAAGAACCTTACCAAGACTTGACATCCTGCTGACCGTCTGAGTAATGTCGGATTTTCCTTCGGGACAGCAGAGACAGGTGGTGCATGGTTGTCGTCAGCTCGTGTCGTGAGATGTTGGGTTAAGTCCCGCAACGAGCGCAACCCCTATCTTCAGTAGCCAGCGGTTCAGCCGGGCACTCTGGAGAGACTGCCAGGGATAACCTGGA
>MG|4|V67|R|10|91.15|Firmicutes|Clostridia|Clostridiales|Lachnospiraceae|[Ruminococcus]|gnavus|
TCCAGTTTGTCACTGGCAGTCTCGTTAGAGTCCCCAACTGAATGCTGGCAACTAACGACAGGGGTTGCGCTCGTTGCGGGACTTAACCCAACATCTCACGACACGAGCTGACGACAACCATGCACCACCTGTCACCGGTGTCCCGAAGGAAAGCAGACATTACTCTGCGGTCACCGGGATGTCAAGGGCAGGTAAGGTTCTTCGCGTTGCTTCGAATTAAACC
>MG|4|V67|F|17|94.64|Firmicutes|Clostridia|Clostridiales|Lachnospiraceae|Blautia|sp.|
GGTTTAATTCGAAGCAACGCGAAGAACCTTACCAAGTCTTGACATCGATCTGACCGGGAAGTAACGTTCCCTTTCCTTCGGGACAGAGAAGACAGGTGGTGCATGGTTGTCGTCAGCTCGTGTCGTGAGATGTTGGGTTAAGTCCCGCAACGAGCGCAACCCTTATCTTCAGTAGCCAGCGGTTTGGCCGGGCACTCTGGAGAGACTGCCAGGGATAACCTGGA
>MG|4|V67|F|37|93.33|Firmicutes|Clostridia|Clostridiales|Lachnospiraceae|Butyrivibrio|fibrisolvens|
GGTTTAATTCGAAGCAACGCGAAGAACCTTACCAAGTCTTGACATCCTCCTGACAGCGTATGTAATGTATGTTTCCTTCGGGACAGGAGAGACAGGTGGTGCATGGTTGTCGTCAGCTCGTGTCGTGAGATGTTGGGTTAAGTCCCGCAACGAGCGCAACCCTTGTCCTTAGTAGCCAGCACGGTAAGGTGGGCACTCTAGGGAGACTGCCAGGGTGAACCTGGA
>MG|4|V67|R|10|91.63|Firmicutes|Clostridia|Clostridiales|Lachnospiraceae|Lachnoclostridium|clostridioforme|
TCCAGGTTCACCCTGGCAGTCTCCCTAGAGTGCCCACCATCACGTGCTGGCTACTAAGGACAAGGGTTGCGCTCGTTGCGGGACTTAACCCAACATCTCACGACACGAGCTGACGACAACCATGCACCACCTGTCTCTGCTGTTCCGAAGAAAAGTCCGACATTACTCAGACGGTCAGCAGGATGTCAAGTCTTGGTAAGGTTCTTCGCGTTGCGTCGAATTAAACC
>MG|4|V67|F|14|94.64|Firmicutes|Clostridia|Clostridiales|Lachnospiraceae|Lachnoclostridium|glycyrrhizinilyticum|
GGTTTAATTCGAAGCAACGCGAAGAACCTTACCTGCTTGACATCCGGATGACCGGCGAGTAATGTCGCCTTTCCTTCGGGACATTCGAGACAGGTGGTGCATGGTTGTCGTCAGCTCGTGTCGTGAGATGTTGGGTTAAGTCCCGCAACGAGCGCAACCCTTATCTTCAGTAGCCAGCGGTCCGGCCGGGCACTCTGGAGAGACTGCCAGGGATAACCTGGA
>MG|4|V67|F|25|87.67|Firmicutes|Clostridia|Clostridiales|Lachnospiraceae|[Ruminococcus]|gnavus|
GGTTTAATTCGAAGCAACGCGAAGAACCTTACCAGGTCTTGACATCCGGATAAAGACCTCAGAGATGAGGGGATAGATATATCCGAGACAGGTGGTGCATGGTTGTCGTCAGCTCGTGTCGTGAGATGTTGGGTTAAGTCCCGCAACGAGCGCAACCCTTATCTTCAGTAGCCAGCGGTCCGGCCGGGCACTCTGGAGAGACTGCCAGGGATAACCTGGA
>MG|4|V67|R|38|95.98|Firmicutes|Clostridia|Clostridiales|Lachnospiraceae|[Ruminococcus]|gnavus|
TCCAGGTTATCCCTGGCAGTCTCTCCAGAGTGCCCGGCCGAACCGCTGGCTACTGAAGATAAGGGTTGCGCTCGTTGCGGGACTTAACCCAACATCTCACGACACGAGCTGACGACAACCATGCACCACCTGTCTCCGGTGTCCCGAAGGAAAACAGACATTACTCTGCGGTCACCGGGATGTCAAGGGCAGGTAAGGTTCTTCGCGTTGCTTCGAATTAAACC
>MG|4|V67|R|13|93.81|Firmicutes|Clostridia|Clostridiales|Lachnospiraceae|[Ruminococcus]|gnavus|
TCCAGGTTCACCCTGGCAGTCTCCCTAGAGTGCCCACCATCACGTGCTGGCTACTAAGGACAAGGGTTGCGCTCGTTGCGGGACTTAACCCAACATCTCACGACACGAGCTGACGACAACCATGCACCACCTGTCTCCAGTGTCCCGAAGGAAAGCAGACATTACTCTGCGGTCACCGGGATGTCAAGACCAGGTAAGGTTCTTCGCGTTGCTTCGAATTAAACC
>MG|4|V67|F|27|94.22|Firmicutes|Clostridia|Clostridiales|Lachnospiraceae|[Ruminococcus]|gnavus|
GGTTTAATTCGAAGCAACGCGAAGAACCTTACCTGCCCTTGACATCCTTTTGACCGGCGAGTAATGTCGCCTTTCCTTCGGGACAGAAGAGACAGGTGGTGCATGGTTGTCGTCAGCTCGTGTCGTGAGATGTTGGGTTAAGTCCCGCAACGAGCGCAACCCTTATCTTCAGTAACCAGCACGTAATGGTGGGGACTCTGGAGGGACTGCCAGGGACAACCTGGA
>MG|4|V67|R|14|94.69|Firmicutes|Clostridia|Clostridiales|Lachnospiraceae|[Ruminococcus]|gnavus|
TCCAGGTTGTCCCTGGCAGTCTCCTTAGAGTGCCCGGCCGTACCGCTGGCTACTAAGGATAAGGGTTGCGCTCGTTGCGGGACTTAACCCAACATCTCACGACACGAGCTGACGACAACCATGCACCACCTGTCACGAGTGTCCCGAAGGAAAGCAGACATTACTCTGCGGTCACTCGGATGTCAAGATCAGGTAAGGTTCTTCGCGTTGCTTCGAATTAAACC
>MG|4|V67|F|30|96.43|Firmicutes|Clostridia|Clostridiales|Lachnospiraceae|[Ruminococcus]|gnavus|
GGTTTAATTCGAAGCAACGCGAAGAACCTTACCTGCCCTTGACATCCCGGTGACCGCAGAGTAATGTCTGCTTTCCTTCGGGACACCGGAGACAGGTGGTGCATGGTTGTCGTCAGCTCGTGTCGTGAGATGTTGGGTTAAGTCCCGCAACGAGCGCAACCCTTATCTTTAGTAGCCAGCGGTATGGCCGGGCACTCTAGAGAGACTGCCAGGGATAACCTGGA
>MG|4|V67|F|32|94.62|Firmicutes|Clostridia|Clostridiales|Lachnospiraceae|[Ruminococcus]|gnavus|
GGCTTAATTCGAAGCAACGCGAAGAACCTTACCTGGTCTTGACATCCCTTTGACCGGCAAGTAATGTTGCCTTTCCTTCGGGACAGAGGAGACAGGTGGTGCATGGTTGTCGTCAGCTCGTGTCGTGAGATGTTGGGTTAAGTCCCGCAACGAGCGCAACCCTTACCTTCAGTAACCAGCACGTAATGGTGGGGACTCTGGAGGGACTGCCAGGGACAACCTGGA
>MG|4|V67|F|12|95.09|Firmicutes|Clostridia|Clostridiales|Lachnospiraceae|[Ruminococcus]|gnavus|
GGTTTAATTCGAAGCAACGCGAAGAACCTTACCTGCCCTTGACATCCTTTTGACCGGCGAGTAATGTCGCCTTTCCTTCGGGACAGAAGAGACAGGTGGTGCATGGTTGTCGTCAGCTCGTGTCGTGAGATGTTGGGTTAAGTCCCGCAACGAGCGCAACCCTTATCTTCAGTAGCCAGCATTTAAGGTGGGCACTCTAAGGAGACTGCCAGGGACAACCTGGA
>MG|4|V67|F|19|93.33|Firmicutes|Clostridia|Clostridiales|Lachnospiraceae|[Ruminococcus]|torques|
GGTTTAATTCGAAGCAACGCGAAAGAACCTTACCTGCCCTTGACATCCGGATGACCGGTGGGTAATGCCACCCTCTCTTCGGAGCATCCGAGACAGGTGGTGCATGGTTGTCGTCAGCTCGTGTCGTGAGATGTTGGGTTAAGTCCCGCAACGAGCGCAACCCCTATCTTCAGTAGCCAGCGGTTCGGCCGGGCACTCTGGAGAGACTGCCAGGGATAACCTGGA
>MG|4|V67|F|25|92.56|Firmicutes|Clostridia|Clostridiales|Lachnospiraceae|Blautia|producta|
GGTTTAATTCGAAGCAACGCGAAGAACCTTACCTGCCCTTGACATCCTTTTGACCGGCGAGTAATGTCGCCTTTCCTTCGGGACAGAAGAGACAGGTGGTGCATGGTTGTCGTCAGCTCGTGTCGTGAGATGTTGGGTTAAGTCCCGCAACGAGCGCAACCCTTGTCCTTAGTAGCCAGCACGTGATGGTGGGCACTCTAGGGAGACTGCAGGGTGAACCTGGA
>MG|4|V67|R|40|93.36|Firmicutes|Clostridia|Clostridiales|Lachnospiraceae|[Ruminococcus]|gnavus|
TCCAGGTTCACCCTGGCAGTCTCCCTAGAGTGCCCACCATCACGTGCTGGCTACTAAGGACAAGGGTTGCGCTCGTTGCGGGACTTAACCCAACATCTCACGACACGAGCTGACGACAACCATGCACCACCTGTCTCCGGTGTCCCGAAGGAAAGCAGACATTACTCTGCGGTCACCGGGATGTCAAGGGCAGGTAAGGTTCTTCGCGTTGCTTCGAATTAAACC
>MG|4|V67|F|12|95.56|Firmicutes|Clostridia|Clostridiales|Lachnospiraceae|[Ruminococcus]|gnavus|
GGTTTAATTCGAAGCAACGCGAAGAACCTTACCTGATCTTGACATCCGAGTGACCGCAGAGTAATGTCTGCTTTCCTTCGGGACACCGGAGACAGGTGGTGCATGGTTGTCGTCAGCTCGTGTCGTGAGATGTTGGGTTAAGTCCCGCAACGAGCGCAACCCTTATCTTCAGTAGCCAGCGGTTTGGCCGGGCACTCTGGAGAGACTGCCAGGGATAACCTGGA
>MG|4|V67|F|121|94.64|Firmicutes|Clostridia|Clostridiales|Lachnospiraceae|Lachnoclostridium|fissicatena|
GGTTTAATTCGAAGCAACGCGAAGAACCTTACCTGCCCTTGACATCCGAATGACCGGTGAGTAATGTCGCCTTTCCTTCGGGACATTCGAGACAGGTGGTGCATGGTTGTCGTCAGCTCGTGTCGTGAGATGTTGGGTTAAGTCCCGCAACGAGCGCAACCCTTATCCTTAGTAGCCAGCGGTTTGGCCGGGCACTCTAGGGAGACTGCCAGGGATAACCTGGA
>MG|4|V67|F|58|88.68|Firmicutes|Clostridia|Clostridiales|Lachnospiraceae|[Ruminococcus]|torques|
GGTTTAATTCGAAGCAACGCGAAGAACCTTACCTGCCCTTGACATCCGGATGACCGGTGGGTAATGCCACCCTCTCTTCGGAGCATCCGAGACAGGTGGTGCATGGTTGTCGTCAGCTCGTGTCGTGAGATGTTGGGTTAAGTCCCGCAACGAGCGCAACCCCCGTCGCATGTTGCCAGCGGTTCGGCCGGGCACCCATGCGAGACCGCCGGCGTCAAGCCGGA
>MG|4|V67|F|318|92.92|Firmicutes|Clostridia|Clostridiales|Lachnospiraceae|[Ruminococcus]|gnavus|
GGTTTAATTCGAAGCAACGCGAAGAACCTTACCTGCCCTTGACATCCGGATGACCGGTGGGTAATGCCACCCTCTCTTCGGAGCATCCGAGACAGGTGGTGCATGGTTGTCGTCAGCTCGTGTCGTGAGATGTTGGGTTAAGTCCCGCAACGAGCGCAACCCCTATCTTCAGTAGCCAGCGGTAAGGCCGGGCACTCTGGAGAGACTGCCAGGGATAACCTGGAC
>MG|4|V67|F|59|94.67|Firmicutes|Clostridia|Clostridiales|Lachnospiraceae|Lachnoclostridium|jejuense|
GGTTTAATTCGAAGCAACGCGAAGAACCTTACCAGGTCTTGACATCCCGGTGACCGGCCCGTAACGGGGCCTTTCCTTCGGGACACCGGAGACAGGTGGTGCATGGTTGTCGTCAGCTCGTGTCGTGAGATGTTGGGTTAAGTCCCGCAACGAGCGCAACCCTTATCCTTAGTAGCCAGCAATTCGGTTGGGCACTCTGGGGAGACTGCCAGGGATAACCTGGA
>MG|4|V67|F|117|95.11|Firmicutes|Clostridia|Clostridiales|Lachnospiraceae|[Ruminococcus]|gnavus|
GGTTTAATTCGAAGCAACGCGAAGAACCTTACCTGCCCTTGACATCCTTTTGACCGGCGAGTAATGTCGCCTTTCCTTCGGGACAGAAGAGACAGGTGGTGCATGGTTGTCGTCAGCTCGTGTCGTGAGATGTTGGGTTAAGTCCCGCAACGAGCGCAACCCTTATCTTCAGTAGCCAGCGGTTCGGCCGGGCACTCTGGAGAGACTGCCAGGGATAACCTGGAG
>MG|4|V67|R|11|92.45|Firmicutes|Clostridia|Clostridiales|Lachnospiraceae|[Ruminococcus]|gnavus|
TCCTCCTTGCAGAGGCAGTCTCGCCAGAGTCCCCAACCTAATGCTGGCAACTGGCAACAGGGGTTGCGCTCGTTGCGGGACTTAACCCAACATCTCACGACACGAGCTGACGACAACCATGCACCACCTGTCTCCGGTGTCCCGAAGGAAAGCAGACATTACTCTGCGGTCACCGGGATGTCAAGGGCAGGTAAGGTTCTTCGCGTTGCTTCGAATTAAACC
>MG|4|V67|F|41|95.11|Firmicutes|Clostridia|Clostridiales|Lachnospiraceae|Lachnoclostridium|xylanovorans|
GGTTTAATTCGAAGCAACGCGAAGAACCTTACCAGGTCTTGACATCCCGGTGACCGGCCCGTAACGGGGCCTTTCCTTCGGGACACTGGAGACAGGTGGTGCATGGTTGTCGTCAGCTCGTGTCGTGAGATGTTGGGTTAAGTCCCGCAACGAGCGCAACCCTTATCCTTAGTAGCCAGCAATACGGTTGGGCACTCTGGGGAGACTGCCAGGGATAACCTGGA
>MG|4|V67|F|132|92.89|Firmicutes|Clostridia|Clostridiales|Lachnospiraceae|[Ruminococcus]|gnavus|
GGTTTAATTCGAAGCAACGCGAAGAACCTTACCTGCCCTTGACATCCGGATGACCGGTGGGTAATGCCACCCTCTCTTCGGAGCATCCGAGACAGGTGGTGCATGGTTGTCGTCAGCTCGTGTCGTGAGATGTTGGGTTAAGTCCCGCAACGAGCGCAACCCTTATCTTCAGTAGCCAGCGGTTTGGCCGGGCACTCTGGAGAGACTGCCAGGGATAACCTGGA
>MG|4|V67|F|84|93.39|Firmicutes|Clostridia|Clostridiales|Lachnospiraceae|Lachnoclostridium|aldenense|
GGTTTAATTCGAAGCAACGCGAAGAACCTTACCAAGTCTTGACATCCTCCTGACAGCGTATGTAATGTATGTTTCCTTCGGGACAGGAGAGACAGGTGGTGCATGGTTGTCGTCAGCTCGTGTCGTGAGATGTTGGGTTAAGTCCCGCAACGAGCGCAACCCTTGTCCTTAGTAGCCAGCACGTGATGGTGGGCACTCTAGGGAGACTGCCAGGGATAACCTGGA
>MG|4|V67|F|26|95.13|Firmicutes|Clostridia|Clostridiales|Lachnospiraceae|[Ruminococcus]|gnavus|
GGTTTAATTCGAAGCAACGCGAAGAACCTTACCTGCCCTTGACATCCCGGTGACCGCAGAGTAATGTCTGCTTTCCTTCGGGACACCGGAGACAGGTGGTGCATGGTTGTCGTCAGCTCGTGTCGTGAGATGTTGGGTTAAGTCCCGCAACGAGCGCAACCCTTATCTTCAGTAACCAGCACGTAATGGTGGGGACTCTGGAGGGACTGCCAGGGACAACCTGGA
>MG|4|V67|F|13|89.15|Firmicutes|Clostridia|Clostridiales|Lachnospiraceae|Roseburia|faecis|
GGTTTAATTCGAAGCAACGCGAAGAACCTTACCTGCCCTTGACATCCGGATGACCGGCAAGTAATGTTGCCCTCTCTTCGGAGCATCCGAGACAGGTGGTGCATGGTTGTCGTCAGCTCGTGTCGTGAGATGTTGGGTTAAGTCCCGCAACGAGCGCAACCCTCGTCGCATGTTGCCAGCGGTTCGGCCGGGCACCCATGCGAGACCGCCGGCGTCAAGCCGGA
>MG|4|V67|F|11|93.33|Firmicutes|Clostridia|Clostridiales|Lachnospiraceae|[Ruminococcus]|gnavus|
GGTTTAATTCGAAGCAACGCGAAGAACCTTACCTGCCCTTGACATCCTTTTGACTGGCGAGTAATGTCGCCTTTCCTTCGGGACAGAAGAGACAGGTGGTGCATGGTTGTCGTCAGCTCGTGTCGTGAGATGTTGGGTTAAGTCCCGCAACGAGCGCAACCCTTACCTTCAGTAACCAGCACGTAATGGTGGGGACTCTGGAGGGACTGCCAGGGACAACCTGGA
>MG|4|V67|F|27|92.92|Firmicutes|Clostridia|Clostridiales|Lachnospiraceae|Lachnoclostridium|citroniae|
GGTTTAATTCGAAGCAACGCGAAGAACCTTACCAAGTCTTGACATCCTCCTGACAGCGTATGTAATGTATGTTTCCTTCGGGACAGGAGAGACAGGTGGTGCATGGTTGTCGTCAGCTCGTGTCGTGAGATGTTGGGTTAAGTCCCGCAACGAGCGCAACCCTTATCCTTAGTAGCCAGCAATACGGTTGGGCACTCTGGGGAGACTGCCAGGGATAACCTGGA
>MG|4|V67|F|13|94.2|Firmicutes|Clostridia|Clostridiales|Lachnospiraceae|Blautia|schinkii|
GGTTTAATTCGAAGCAACGCGAAGAACCTTACCAAGTCTTGACATCGATCTGACCGGACTGTAACGAGTCCATTCCTTCGGGACAGAGAAGACAGGTGGTGCATGGTTGTCGTCAGCTCGTGTCGTGAGATGTTGGGTTAAGTCCCGCAACGAGCGCAACCCTTATCCTTAGTAGCCAGCGGATTGGCCGGGCACTCTAGGGAGACTGCCAGGGACAACCTGGA
>MG|4|V67|F|13|92.45|Firmicutes|Clostridia|Clostridiales|Lachnospiraceae|[Ruminococcus]|gnavus|
GGTTTAATTCGAAGCAACGCGAAGAACCTTACCTGCCCTTGACATCCCGGTGACCGCAGAGTAATGTCTGCTTTCCTTCGGGACACCGGTGACAGGTGGTGCATGGTTGTCGTCAGCTCGTGTCGTGAGATGTTGGGTTAAGTCCCGCAACGAGCGCAACCCCTGTTGCCAGTTGCCAGCATTAGGTTGGGGACTCTGGCGAGACTGCCTCTGCAAGGAGGA
>MG|4|V67|R|12|95.54|Firmicutes|Clostridia|Clostridiales|Lachnospiraceae|Blautia|sp.|
TCCAGGTTGTCCCTGGCAGTCTCCTCAGAGTGCCCGGCCAAACCGCTGGCTACTAAGGATAAGGGTTGCGCTCGTTGCGGGACTTAACCCAACATCTCACGACACGAGCTGACGACAACCATGCACCACCTGTCTTCTCTGTCCCAAAGGAAAGGGAACGTTACTTCCCGGTCAGATCGATGTCAAGACTTGGTAAGGTTCTTCGCGTTGCTTCGAATTAAACC
>MG|4|V67|F|23|92.04|Firmicutes|Clostridia|Clostridiales|Lachnospiraceae|Lachnoclostridium|polysaccharolyticum|
GGTTTAATTCGACGCAACGCGAAGAACCTTACCAAGACTTGACATCCTGCTGACCGTCTGAGTAATGTCGGATTTTCCTTCGGGACAGCAGAGACAGGTGGTGCATGGTTGTCGTCAGCTCGTGTCGTGAGATGTTGGGTTAAGTCCCGCAACGAGCGCAACCCTTATCTTCAGTAGCCAGCGGTTTGGCCGGGCACTCTGGAGAGACTGCCAGGGATAACCTGGA
>MG|4|V67|F|54|93.24|Firmicutes|Clostridia|Clostridiales|Lachnospiraceae|Butyrivibrio|fibrisolvens|
GGCTTAATTCGAAGCAACGCGAAGAACCTTACCAAGTCTTGACATCCTCCTGACAGCGTATGTAATGTATGTTTCCTTCGGGACAGGAGAGACAGGTGGTGCATGGTTGTCGTCAGCTCGTGTCGTGAGATGTTGGGTTAAGTCCCGCAACGAGCGCAACCCTTGTCCTTAGTAGCCAGCACGTGATGGTGGGCACTCTAGGGAGACTGCCAGGGTGAACCTGGA
>MG|4|V67|F|13|92.95|Firmicutes|Clostridia|Clostridiales|Lachnospiraceae|[Ruminococcus]|gnavus|
GGTTTAATTCGAAGCAACGCGAAGAACCTTACCAAGTCTTGACATCGATCTGCCCGGACTGTAATGAGTCCTTTCCCTTCGGGGACAGAGAAGACAGGTGGTGCATGGTTGTCGTCAGCTCGTGTCGTGAGATGTTGGGTTAAGTCCCGCAACGAGCGCAACCCTTACCTTCAGTAACCAGCACGTAATGGTGGGGACTCTGGAGGGACTGCCAGGGACAACCTGGA
>MG|4|V67|F|1418|96.44|Firmicutes|Clostridia|Clostridiales|Lachnospiraceae|[Ruminococcus]|gnavus|
GGTTTAATTCGAAGCAACGCGAAGAACCTTACCTGCCCTTGACATCCTTTTGACCGGCGAGTAATGTCGCCTTTCCTTCGGGACAGAAGAGACAGGTGGTGCATGGTTGTCGTCAGCTCGTGTCGTGAGATGTTGGGTTAAGTCCCGCAACGAGCGCAACCCTTATCTTCAGTAGCCAGCATTTAAGGTGGGCACTCTGGAGAGACTGCCAGGGATAACCTGGAG
>MG|4|V67|F|59|96.9|Firmicutes|Clostridia|Clostridiales|Lachnospiraceae|[Ruminococcus]|gnavus|
GGTTTAATTCGAAGCAACGCGAAGAACCTTACCTGCCCTTGACATCCCGGTGACCGCAGAGTAATGTCTGCTTTCCTTCGGGACACCGGTGACAGGTGGTGCATGGTTGTCGTCAGCTCGTGTCGTGAGATGTTGGGTTAAGTCCCGCAACGAGCGCAACCCTTATCTTCAGTAGCCAGCATTTAAGGTGGGCACTCTGGAGAGACTGCCAGGGATAACCTGGA
>MG|4|V67|F|39|95.13|Firmicutes|Clostridia|Clostridiales|Lachnospiraceae|[Ruminococcus]|gnavus|
GGTTTAATTCGAAGCAACGCGAAGAACCTTACCTGCCCTTGACATCCCGGTGACCGCAGAGTAATGTCTGCTTTCCTTCGGGACACCGGAGACAGGTGGTGCATGGTTGTCGTCAGCTCGTGTCGTGAGATGTTGGGTTAAGTCCCGCAACGAGCGCAACCCTTATCTTTAGTAGCCAGCATTTGAGGTGGGCACTCTAGAGAGACTGCCAGGGATAACCTGGA
>MG|4|V67|F|30|95.58|Firmicutes|Clostridia|Clostridiales|Lachnospiraceae|[Ruminococcus]|gnavus|
GGTTTAATTCGAAGCAACGCGAAGAACCTTACCTGATCTTGACATCCGAGTGACCGCAGAGTAATGTCTGTTTTCCTTCGGGACACTCGTGACAGGTGGTGCATGGTTGTCGTCAGCTCGTGTCGTGAGATGTTGGGTTAAGTCCCGCAACGAGCGCAACCCTTATCTTCAGTAGCCAGCGGTTCGGCCGGGCACTCTGGAGAGACTGCCAGGGATAACCTGGA
>MG|4|V67|F|178|94.22|Firmicutes|Clostridia|Clostridiales|Lachnospiraceae|Lachnoclostridium|glycyrrhizinilyticum|
GGTTTAATTCGAAGCAACGCGAAGAACCTTACCTGCCCTTGACATCCGGATGACCGGCAAGTAATGTTGCCCTCTCTTCGGAGCATCCGAGACAGGTGGTGCATGGTTGTCGTCAGCTCGTGTCGTGAGATGTTGGGTTAAGTCCCGCAACGAGCGCAACCCTTATCTTCAGTAGCCAGCAGTTCGGCTGGGCACTCTGGAGAGACTGCCAGGGATAACCTGGAG
>MG|4|V67|R|40|94.69|Firmicutes|Clostridia|Clostridiales|Lachnospiraceae|[Ruminococcus]|gnavus|
TCCAGGTTGTCCCTGGCAGTCTCCTTAGAGTGCCCGGCCGAACCGCTGGCTACTAAGGATAAGGGTTGCGCTCGTTGCGGGACTTAACCCAACATCTCACGACACGAGCTGACGACAACCATGCACCACCTGTCACGAGTGTCCCGAAGGAAAACAGACATTACTCTGCGGTCACTCGGATGTCAAGATCAGGTAAGGTTCTTCGCGTTGCTTCGAATTAAACC
>MG|4|V67|F|25|90.48|Firmicutes|Clostridia|Clostridiales|Lachnospiraceae|Blautia|producta|
GGTTTAATTCGAAGCAACGCGAAGAACCTTACCTGGTCTTGACATCCCTTTGACCGGCAAGTAATGTTGCCTTTCCTTCGGGACAGAGGAGACAGGTGGTGCATGGTTGTCGTCAGCTCGTGTCGTGAGATGTTGGGTTAAGTCCCGCAACGAGCGCAACCCCCGTCGCATGTTGCCAGCGGTTCGGCCGGGCACCCATGCGAGACCGCCGGCGTCAAGCCGGA
>MG|4|V67|F|113|92.89|Firmicutes|Clostridia|Clostridiales|Lachnospiraceae|Butyrivibrio|fibrisolvens|
GGTTTAATTCGAAGCAACGCGAAGAACCTTACCAAGTCTTGACATCCTCCTGACAGCGTATGTAATGTATGTTTCCTTCGGGACAGGAGAGACAGGTGGTGCATGGTTGTCGTCAGCTCGTGTCGTGAGATGTTGGGTTAAGTCCCGCAACGAGCGCAACCCTTGTCCTTAGTAGCCAGCACGTGATGGTGGGCACTCTAGGGAGACTGCCAGGGTAAACCTGGA
>MG|4|V67|F|59|92.51|Firmicutes|Clostridia|Clostridiales|Lachnospiraceae|[Ruminococcus]|gnavus|
GGTTTAATTCGAAGCAACGCGAAGAACCTTACCAAGTCTTGACATCCTCCTGACAGCGTATGTAATGTATGTTTCCTTCGGGACAGGAGAGACAGGTGGTGCATGGTTGTCGTCAGCTCGTGTCGTGAGATGTTGGGTTAAGTCCCGCAACGAGCGCAACCCTTATCCTTAGTAGCCAGCGGATGAAGCCGGGCACTCTGAGGAGACTGCCAGGGACAACCTGGA
>MG|4|V67|F|16|91.51|Firmicutes|Clostridia|Clostridiales|Lachnospiraceae|[Ruminococcus]|torques|
GGTTTAATTCGAAGCAACGCGAAGAACCTTACCTGCCCTTGACATCCGGATGACCGGTGGGTAATGCCACCCTCTCTTCGGAGCATCCGAGACAGGTGGTGCATGGTTGTCGTCAGCTCGTGTCGTGAGATGTTGGGTTAAGTCCCGCAACGAGCGCAACCCCTATCTTCAGTAGCCAGCGGTTCGGCCGGGCACCCATGCGAGACCGCCGGCGTCAAGCCGGA
>MG|4|V67|R|35|94.2|Firmicutes|Clostridia|Clostridiales|Lachnospiraceae|Lachnoclostridium|fissicatena|
TCCAGGTTATCCCTGGCAGTCTCCCTAGAGTGCCCGGCCAAACCGCTGGCTACTAAGGATAAGGGTTGCGCTCGTTGCGGGACTTAACCCAACATCTCACGACACGAGCTGACGACAACCATGCACCACCTGTCTCGAATGTCCCGAAGGAAAGGTGACATTACTCACCGGTCATTCGGATGTCAAGGGCAGGTAAGGTTCTTCGCGTTGCTTCGAATTAAACC
>MG|4|V67|F|14|95.13|Firmicutes|Clostridia|Clostridiales|Lachnospiraceae|[Ruminococcus]|gnavus|
GGTTTAATTCGAAGCAACGCGAAGAACCTTACCTGGTCTTGACATCCCGGTGACCGCAGAGTAATGTCTGCTTTCCTTCGGGACACTGGAGACAGGTGGTGCATGGTTGTCGTCAGCTCGTGTCGTGAGATGTTGGGTTAAGTCCCGCAACGAGCGCAACCCTTATCTTTAGTAGCCAGCATTTAAGGTGGGCACTCTAAGGAGACTGCCAGGGACAACCTGGA
>MG|4|V67|F|15|93.36|Firmicutes|Clostridia|Clostridiales|Lachnospiraceae|[Ruminococcus]|gnavus|
GGTTTAATTCGAAGCAACGCGAAGAACCTTACCAAGTCTTGACATCCTCCTGACAGCGTATGTAATGTATGTTTCCTTCGGGACAGGAGAGACAGGTGGTGCATGGTTGTCGTCAGCTCGTGTCGTGAGATGTTGGGTTAAGTCCCGCAACGAGCGCAACCCCTATCTTCAGTAGCCAGCGGTTTGGCCGGGCACTCTGGAGAGACTGCCAGGGATAACCTGGA
>MG|4|V67|F|12|95.98|Firmicutes|Clostridia|Clostridiales|Lachnospiraceae|Tyzzerella|nexilis|
GGTTTAATTCGAAGCAACGCGAAGAACCTTACCTGGCCTTGACATCCCGATGACCGGCGTGTAATGGCGCCTTTTCTTCGGAACATTGGAGACAGGTGGTGCATGGTTGTCGTCAGCTCGTGTCGTGAGATGTTGGGTTAAGTCCCGCAACGAGCGCAACCCTTATCTTCAGTAGCCAGCAATTCGGTTGGGCACTCTGGAGAGACTGCCAGGGAGAACCTGGA
>MG|4|V67|R|12|87.98|Firmicutes|Clostridia|Clostridiales|Lachnospiraceae|[Ruminococcus]|gnavus|
TCCGGCTTGACGCCGGCGGTCTCGCATGGGTGCCCGGCCGAACCGCTGGCAACATGCGACGAGGGTTGCGCTCGTTGCGGGACTTAACCCAACATCTCACGACACGAGCTGACGACAACCATGCACCACCTGTCACGAGTGTCCCGAAGGAAAACAGACATTACTCTGCGGTCACTCGGATGTCAAGATCAGGTAAGGTTCTTCGCGTTGCTTCGAATTAAACC
>MG|4|V67|F|65|94.64|Firmicutes|Clostridia|Clostridiales|Lachnospiraceae|Blautia|sp.|
GGTTTAATTCGAAGCAACGCGAAGAACCTTACCAAGTCTTGACATCCTCCTGACAGCGTATGTAATGTATGTTTCCTTCGGGACAGGAGAGACAGGTGGTGCATGGTTGTCGTCAGCTCGTGTCGTGAGATGTTGGGTTAAGTCCCGCAACGAGCGCAACCCTTATCTTTAGTAGCCAGCATTTAAGGTGGGCACTCTAGAGAGACTGCCAGGGATAACCTGGA
>MG|4|V67|F|15|92.92|Firmicutes|Clostridia|Clostridiales|Lachnospiraceae|[Ruminococcus]|gnavus|
GGTTTAATTCGAAGCAACGCGAAGAACCTTACCTGCCCTTGACATCCGGATGACCGGTGGGTAATGCCACCCTCTCTTCGGAGCATCCGAGACAGGTGGTGCATGGTTGTCGTCAGCTCGTGTCGTGAGATGTTGGGTTAAGTCCCGCAACGAGCGCAACCCTTATCTTCAGTAACCAGCACGTAATGGTGGGGACTCTGGAGGGACTGCCAGGGACAACCTGGA
>MG|4|V67|F|11|94.2|Firmicutes|Clostridia|Clostridiales|Lachnospiraceae|Lachnoclostridium|glycyrrhizinilyticum|
GGTTTAATTCGAAGCAACGCGAAGAACCTTACCTGCCCTTGACATCCGGATGACCGGTGGGTAATGCCACCCTCTCTTCGGAGCATCCGAGACAGGTGGTGCATGGTTGTCGTCAGCTCGTGTCGTGAGATGTTGGGTTAAGTCCCGCAACGAGCGCAACCCTTATCTTTAGTAGCCAGCATTTAAGATGGGCACTCTAGAGAGACTGCCAGGGATAACCTGGA
>MG|4|V67|F|19|90.91|Firmicutes|Clostridia|Clostridiales|Lachnospiraceae|[Ruminococcus]|torques|
GGTTTAATTCGAAGCAACGCGAAGAACCTTACCTGCCCTTGACATCCGGATGACCGGTGGGTAATGCCACCCTCTCTTCGGAGCATCCGAGACAGGTGGTGCATGGTTGTCGTCAGCTCGTGTCGTGAGATGTTGGGTTAAGTCCCGCAACGAGCGCAACCCCTATTGATAGTTGCCAGCAGTGAGATGGGCACTCTATCGAGACTGCCGCGGACAACGCGGA
>MG|4|V67|F|14|94.64|Firmicutes|Clostridia|Clostridiales|Lachnospiraceae|[Ruminococcus]|gnavus|
GGTTTAATTCGAAGCAACGCGAAGAACCTTACCTGCCCTTGACATCCGGATGACCGGTGAGTAATGTCACCTTTCCTTCGGGACATTCGAGACAGGTGGTGCATGGTTGTCGTCAGCTCGTGTCGTGAGATGTTGGGTTAAGTCCCGCAACGAGCGCAACCCCTATCTTCAGTAGCCAGCGGTATGGCCGGGCACTCTGGAGAGACTGCCAGGGATAACCTGGA
>MG|4|V67|F|12|93.36|Firmicutes|Clostridia|Clostridiales|Lachnospiraceae|[Ruminococcus]|gnavus|
GGTTTAATTCGAAGCAACGCGAAGAACCTTACCTGCCCTTGACATCCGGATGACCGGTGGGTAATGCCACCCTCTCTTCGGAGCATCCGAGACAGGTGGTGCATGGTTGTCGTCAGCTCGTGTCGTGAGATGTTGGGTTAAGTCCCGCAACGAGCGCAACCCCTATCTTCAGTAACCAGCACGTAATGGTGGGGACTCTGGAGGGACTGCCAGGGACAACCTGGA
>MG|4|V67|F|21|92.86|Firmicutes|Clostridia|Clostridiales|Lachnospiraceae|[Ruminococcus]|torques|
GGTTTAATTCGAAGCAACGCGAAGAACCTTACCTGCCCTTGACATCCGGATGACCGGTGGGTAATGCCACCCTCTCTTCGGAGCATCCGAGACAGGTGGTGCATGGTTGTCGTCAGCTCGTGTCGTGAGATGTTGGGTTAGTCCCGCAACGAGCGCAACCCCTATCTTCAGTAGCCAGCGGTTCAGCCGGGCACTCTGGAGAGACTGCCAGGGATAACCTGGA
>MG|4|V67|F|13|96.0|Firmicutes|Clostridia|Clostridiales|Lachnospiraceae|[Ruminococcus]|gnavus|
GGTTTAATTCGAAGCAACGCGAAGAACCTTACCTGGCCTTGACATCCCTATGACCGGCAAGTAATGTTGCCTTTCCTTCGGGACAGAGGAGACAGGTGGTGCATGGTTGTCGTCAGCTCGTGTCGTGAGATGTTGGGTTAAGTCCCGCAACGAGCGCAACCCTTATCTTTAGTAGCCAGCATTTTAGGTGGGCACTCTAGAGAGACTGCCAGGGACAACTTGGA
>MG|4|V67|F|11|93.83|Firmicutes|Clostridia|Clostridiales|Lachnospiraceae|[Ruminococcus]|gnavus|
GGTTTAATTCGAAGCAACGCGAAAGAACCTTACCTGCCCTTGACATCCGGATGACCGGCAAGTAATGTTGCCCTCTCTTCGGAGCATCCGAGACAGGTGGTGCATGGTTGTCGTCAGCTCGTGTCGTGAGATGTTGGGTTAAGTCCCGCAACGAGCGCAACCCTTATCTTCAGTAGCCAGCGGTTCGGCCGGGCACTCTGGAGAGACTGCCAGGGATAACCTGGA
>MG|4|V67|F|65|95.98|Firmicutes|Clostridia|Clostridiales|Lachnospiraceae|[Ruminococcus]|gnavus|
GGTTTAATTCGAAGCAACGCGAAGAACCTTACCTGCCCTTGACATCCCGGTGACCGCAGAGTAATGTCTGTTTTCCTTCGGGACACCGGAGACAGGTGGTGCATGGTTGTCGTCAGCTCGTGTCGTGAGATGTTGGGTTAAGTCCCGCAACGAGCGCAACCCTTATCTTCAGTAGCCAGCGGTTCGGCCGGGCACTCTGGAGAGACTGCCAGGGATAACCTGGA
>MG|4|V67|F|10|93.78|Firmicutes|Clostridia|Clostridiales|Lachnospiraceae|Blautia|schinkii|
GGTTTAATTCGAAGCAACGCGAAGAACCTTACCAAGTCTTGACATCCTCCTGACAGCGTATGTAATGTATGTTTCCTTCGGGACAGGAGAGACAGGTGGTGCATGGTTGTCGTCAGCTCGTGTCGTGAGATGTTGGGTTAAGTCCCGCAACGAGCGCAACCCTTATCCTTAGTAGCCAGCGGTTTGGCCGGGCACTCTAAGGAGACTGCCAGGGACAACCTGGA
>MG|4|V67|F|53|96.89|Firmicutes|Clostridia|Clostridiales|Lachnospiraceae|[Ruminococcus]|gnavus|
GGTTTAATTCGAAGCAACGCGAAGAACCTTACCTGGTCTTGACATCCCTTTGACCGGCAAGTAATGTTGCCTTTCCTTCGGGACAGAGGAGACAGGTGGTGCATGGTTGTCGTCAGCTCGTGTCGTGAGATGTTGGGTTAAGTCCCGCAACGAGCGCAACCCTTATCTTCAGTAGCCAGCGGTTTGGCCGGGCACTCTGGAGAGACTGCCAGGGATAACCTGGA
>MG|4|V67|F|19|91.47|Firmicutes|Clostridia|Clostridiales|Lachnospiraceae|Butyrivibrio|fibrisolvens|
GGTTTAATTCGAAGCAACGCGAAGAACCTTACCAAGTCTTGACATCCTCCTGACAGCGTATGTAATGTATGTTTCCTTCGGGACAGGAGTGACAGGTGGTGCATGGTTGTCGTCAGCTCGTGTCGTGAGATGTTGGGTTAAGTCCCGCAACGAGCGCAACCCTTGTCGCTAGTTACCATCATTAAGTTGGGGACTCTAGCGAGACTGCCAGTGACAAGCTGGA
>MG|4|V67|F|50|90.0|Firmicutes|Clostridia|Clostridiales|Lachnospiraceae|Marvinbryantia|formatexigens|
GGTTTAATTCGAAGCAACGCGAAGAACCTTACCTGCCCTTGACATCCGGATGACCGGTGGGTAATGCCACCCTCTCTTCGGAGCATCCGAGACAGGTGGTGCATGGTTGTCGTCAGCTCGTGTCGTGAGATGTTGGGTTAAGTCCCGCAACGAGCGCAACCCCTGTTGCCAGTTGCCAGCATTAGGTTGGGGACTCTGGCGAGACTGCCTCTGCAAGGAGGA
>MG|4|V67|R|17|91.63|Firmicutes|Clostridia|Clostridiales|Lachnospiraceae|[Ruminococcus]|gnavus|
TCCAGGTTCACCCTGGCAGTCTCCCTAGAGTGCCCACCATCACGTGCTGGCTACTAAGGACAAGGGTTGCGCTCGTTGCGGGACTTAACCCAACATCTCACGACACGAGCTGACGACAACCATGCACCACCTGTCACGAGTGTCCCGAAGGAAAGCAGACATTACTCTGCGGTCACTCGGATGTCAAGATCAGGTAAGGTTCTTCGCGTTGCTTCGAATTAAACC
>MG|4|V67|F|91|88.73|Firmicutes|Clostridia|Clostridiales|Lachnospiraceae|Blautia|obeum|
GGTTTAATTCGAAGCAACGCGAAGAACCTTACCAAGTCTTGACATCCTCCTGACAGCGTATGTAATGTATGTTTCCTTCGGGACAGGAGAGACAGGTGGTGCATGGTTGTCGTCAGCTCGTGTCGTGAGATGTTGGGTTAAGTCCCGCAACGAGCGCAACCCCCCGTCGCATGTTGCCAGCGGTTCGGCCGGGCACCCATGCGAGACCGCCGGCGTCAAGCCGGAG
>MG|4|V67|F|14|94.67|Firmicutes|Clostridia|Clostridiales|Lachnospiraceae|[Ruminococcus]|gnavus|
GGTTTAATTCGAAGCAAACGCGAAGAACCTTACCTGCCCTTGACATCCTTTTGACCGGCGAGTAATGTCGCCTTTCCTTCGGGACAGAAGAGACAGGTGGTGCATGGTTGTCGTCAGCTCGTGTCGTGAGATGTTGGGTTAAGTCCCGCAACGAGCGCAACCCTTATCTTCAGTAGCCAGCGGTTTGGCCGGGCACTCTGGAGAGACTGCCAGGGATAACCTGGA
>MG|4|V67|F|10|91.59|Firmicutes|Clostridia|Clostridiales|Lachnospiraceae|[Ruminococcus]|gnavus|
GGTTTAATTCGAAGCAACGCGAAGAACCTTACCAGGTCTTGACATCCCGGTGACCGGTCCGTAACGGGGCCTTTCCTTCGGGACACTGGAGACAGGTGGTGCATGGTTGTCGTCAGCTCGTGTCGTGAGATGTTGGGTTAAGTCCCGCAACGAGCGCAACCCTTGTCGCTAGTTACCATCATTAAGTTGGGGACTCTAGCGAGACTGCCAGTGACAAGCTGGA
>MG|4|V67|F|10|92.89|Firmicutes|Clostridia|Clostridiales|Lachnospiraceae|[Ruminococcus]|torques|
GGTTTAATTCGAAGCAACGCGAAGAACCTTACCTGCCTTGACATCCGGATGACCGGTGGGTAATGCCACCCTCTCTTCGGAGCATCCGAGACAGGTGGTGCATGGTTGTCGTCAGCTCGTGTCGTGAGATGTTGGGTTAAGTCCCGCAACGAGCGCAACCCCCTATCTTCAGTAGCCAGCGGTTCAGCCGGGCACTCTGGAGAGACTGCCAGGGATAACCTGGA
>MG|4|V67|R|11|92.45|Firmicutes|Clostridia|Clostridiales|Lachnospiraceae|[Ruminococcus]|gnavus|
TCCGGTTTATCACCGGCAGTCTCGCCAGAGTGCCCAACTGAATGATGGCAACTGACAACAAGGGTTGCGCTCGTTGCGGGACTTAACCCAACATCTCACGACACGAGCTGACGACAACCATGCACCACCTGTCTCCGGTGTCCCGAAGGAAAGCAGACATTACTCTGCGGTCACCGGGATGTCAAGGGCAGGTAAGGTTCTTCGCGTTGCTTCGAATTAAACC
>MG|4|V67|F|387|92.92|Firmicutes|Clostridia|Clostridiales|Lachnospiraceae|[Ruminococcus]|gnavus|
GGTTTAATTCGAAGCAACGCGAAGAACCTTACCTGATCTTGACATCCGAGTGACCGCAGAGTAATGTCTGTTTTCCTTCGGGACACTCGTGACAGGTGGTGCATGGTTGTCGTCAGCTCGTGTCGTGAGATGTTGGGTTAAGTCCCGCAACGAGCGCAACCCTTATCCTTAGTAGCCAGCATTTAAGGTGGGCACTCTAAGGAGACTGCCAGGGACAACCTGGA
>MG|4|V67|F|10|96.44|Firmicutes|Clostridia|Clostridiales|Lachnospiraceae|[Ruminococcus]|gnavus|
GGTTTAATTCGAAGCAACGCGAAGAACCTTACCTGGTCTTGACATCCCTTTGACCGGCAAGTAATGTTGCCTTTCCTTCGGGACAGAGGAGACAGGTGGTGCATGGTTGTCGTCAGCTCGTGTCGTGAGATGTTGGGTTAAGTCCCGCAACGAGCGCAACCCCTATCTTCAGTAGCCAGCGGTAAGGCCGGGCACTCTGGAGAGACTGCCAGGGATAACCTGGA
>MG|4|V67|F|55|92.44|Firmicutes|Clostridia|Clostridiales|Lachnospiraceae|Butyrivibrio|fibrisolvens|
GGTTTAATTCGAAGCAACGCGAAGAACCTTACCAAGTCTTGACATCCTCCTGACAGCGTATGTAATGTATGTTTCCTTCGGGACAGGAGAGACAGGTGGTGCATGGTTGTCGTCAGCTCGTGTCGTGAGATGTTGGGTTAAGTCCCGCAACGAGCGCAACCCTTGTCCTTAGTAGCCAGCACGTGATGGTGGGCACTCTAGGGAGACTGCAGGGTAAACCTGGA
>MG|4|V67|F|11|95.11|Firmicutes|Clostridia|Clostridiales|Lachnospiraceae|Blautia|producta|
GGTTTAATTCGAAGCAACGCGAAGAACCTTACCAAGTCTTGACATCGATCTGACCGGACTGTAACGAGTCCTTTCCTTCGGGACAGAGAAGACAGGTGGTGCATGGTTGTCGTCAGCTCGTGTCGTGAGATGTTGGGTTAAGTCCCGCAACGAGCGCAACCCTTATCTTCAGTAGCCAGCGGTTTGGCCGGGCACTCTGGAGAGACTGCCAGGGATAACCTGGA
>MG|4|V67|F|27|92.38|Firmicutes|Clostridia|Clostridiales|Lachnospiraceae|[Ruminococcus]|gnavus|
GGTTTAATTCGAAGCAACGCGAAGAACCTTACCTGCCCTTGACATCCGAATGACCGGTGAGTAATGTCACCTTTCCTTCGGGACATTCGAGACAGGTGGTGCATGGTTGTCGTCAGCTCGTGTCGTGAGATGTTGGGTTAAGTCCCGCAACGAGCGCAACCCCTGTTGCCAGTTGCCAGCATTAGGTTGGGGACTCTGGCGAGACTGCCTCTGCAAGGAGGA
>MG|4|V67|F|51|93.36|Firmicutes|Clostridia|Clostridiales|Lachnospiraceae|[Ruminococcus]|torques|
GGTTTAATTCGAAGCAACGCGAAGAACCTTACCTGCCCTTGACATCCGGATGACCGGTGGGTAATGCCACCCTCTCTTCGGAGCATCCGAGACAGGTGGTGCATGGTTGTCGTCAGCTCGTGTCGTGAGATGTTGGGTTAAGTCCCGCAACGAGCGCAACCCCCTATCTTCAGTAGCCAGCGGTTCGGCCGGGCACTCTGGAGAGACTGCCAGGGATAACCTGGAG
>MG|4|V67|R|12|92.48|Firmicutes|Clostridia|Clostridiales|Lachnospiraceae|[Ruminococcus]|gnavus|
TCCAGGTTGTCCCTGGCAGTCTCCTTAGAGTGCCCACCTTAAATGCTGGCTACTAAGGATAAGGGTTGCGCTCGTTGCGGGACTTAACCCAACATCTCACGACACGAGCTGACGACAACCATGCACCACCTGTCACGAGCGTCCCGAAGGAAAGCAGACATTACTCTGCGGTCACTCGGATGTCAAGATCAGGTAAGGTTCTTCGCGTTGCTTCGAATTAAACC
>MG|4|V67|R|15|92.44|Firmicutes|Clostridia|Clostridiales|Lachnospiraceae|Butyrivibrio|fibrisolvens|
TCCAGGTTCACCCTGCAGTCTCCCTAGAGTGCCCACCATCACGTGCTGGCTACTAAGGACAAGGGTTGCGCTCGTTGCGGGACTTAACCCAACATCTCACGACACGAGCTGACGACAACCATGCACCACCTGTCTCTCCTGTCCCGAAGGAAACATACATTACATACGCTGTCAGGAGAATGTCAAGACTTGGTAAGGTTCTTCGCGTTGCTTCGAATTAAACC
>MG|4|V67|F|12|94.64|Firmicutes|Clostridia|Clostridiales|Lachnospiraceae|Lachnoclostridium|glycyrrhizinilyticum|
GGTTTAATTCGAAGCAACGCGAAGAACCTTACCTGCCCTTGACATCCGGATGACCGGCAAGTAATGTTGCCCTCTCTTCGGAGCATCCGAGACAGGTGGTGCATGGTTGTCGTCAGCTCGTGTCGTGAGATGTTGGGTTAAGTCCCGCAACGAGCGCAACCCTTATCTTTAGTAGCCAGCATTTGAGGTGGGCACTCTAGAGAGACTGCCAGGGATAACCTGGA
>MG|4|V67|F|10|92.95|Firmicutes|Clostridia|Clostridiales|Lachnospiraceae|Lachnoclostridium|aldenense|
GGTTTAATTCGAAGCAACGCGAAGAACCTTACCAAGTCTTGACATCCTCCTGACAGCGTATGTAATGTATGTTTCCTTCGGGACAGGAGAGACAGGTGGTGCATGGTTGTCGTCAGCTCGTGTCGTGAGATGTTGGGTTAAGTCCCGCAACGAGCGCAACCCTTATCCTTAGTAGCCAGCACGTGATGGTGGGCACTCTAGGGAGACTGCCAGGGTGAACCTGGA
>MG|4|V67|F|11|91.04|Firmicutes|Clostridia|Clostridiales|Lachnospiraceae|[Ruminococcus]|gnavus|
GGTTTAATTCGAAGCAACGCGAAGAACCTTACCTGATCTTGACATCCGAGTGACCGCAGAGTAATGTCTGCTTTCCTTCGGGACACTCGTGACAGGTGGTGCATGGTTGTCGTCAGCTCGTGTCGTGAGATGTTGGGTTAAGTCCCGCAACGAGCGCAACCCCTGTTGCCAGTTGCCAGCATTAGGTTGGGGACTCTGGCGAGACTGCCTCTGCAAGGAGGA
>MG|4|V67|F|19|93.36|Firmicutes|Clostridia|Clostridiales|Lachnospiraceae|Shuttleworthia|satelles|
GGTTTAATTCGAAGCAACGCGAAGAACCTTACCTGGTCTTGACATCCGGATGACAGGCGAGTAATGTCGCCCTCTCTTCGGAGCATCCGAGACAGGTGGTGCATGGTTGTCGTCAGCTCGTGTCGTGAGATGTTGGGTTAAGTCCCGCAACGAGCGCAACCCTTGTCCTTAGTAGCCAGCACGTGATGGTGGGCACTCTAGGGAGACTGCCAGGGTGAACCTGGA
>MG|4|V67|F|13|92.92|Firmicutes|Clostridia|Clostridiales|Lachnospiraceae|Lachnoclostridium|asparagiforme|
GGTTTAATTCGAAGCAACGCGAAGAACCTTACCAAGTCTTGACATCCTCCTGACAGCGTATGTAATGTATGTTTCCTTCGGGACAGGAGAGACAGGTGGTGCATGGTTGTCGTCAGCTCGTGTCGTGAGATGTTGGGTTAAGTCCCGCAACGAGCGCAACCCTTGTCCTTAGTAGCCAGCATTTAAGGTGGGCACTCTAAGGAGACTGCCAGGGACAACCTGGA
>MG|4|V67|F|18|93.15|Firmicutes|Clostridia|Clostridiales|Lachnospiraceae|Lachnoclostridium|citroniae|
GGTTTAATTCGAAGCAACGCGAAGAACCTTACCAGATCTTGACATCCCCCTGACCGGCGAGCAAAATCGCCTTTCCTTCGGGACAGGGGAGACAGGTGGTGCATGGTTGTCGTCAGCTCGTGTCGTGAGATGTTGGGTTAAGTCCCGCAACGAGCGCAACCCTTGTTGCTAGTAGCCAGCAGGTAAAGCTGGGCACTCTAGTGAGACTGCCGGAGATAATCCGGA
>MG|4|V67|F|22|92.92|Firmicutes|Clostridia|Clostridiales|Lachnospiraceae|[Ruminococcus]|gnavus|
GGTTTAATTCGAAGCAACGCGAAGAACCTTACCTGCCCTTGACATCCCGGTGACCGCAGAGTAATGTCTGCTTTCCTTCGGGACACCGGTGACAGGTGGTGCATGGTTGTCGTCAGCTCGTGTCGTGAGATGTTGGGTTAAGTCCCGCAACGAGCGCAACCCTTGTCCTTAGTAGCCAGCACGTGATGGTGGGCACTCTAGGGAGACTGCCAGGGTGAACCTGGA
>MG|4|V67|F|19|95.09|Firmicutes|Clostridia|Clostridiales|Lachnospiraceae|[Ruminococcus]|gnavus|
GGTTTAATTCGAAGCAACGCGAAGAACCTTACCTGCCTTGACATCCTTTTGACCGGCGAGTAATGTCGCCTTTCCTTCGGGACAGAAGAGACAGGTGGTGCATGGTTGTCGTCAGCTCGTGTCGTGAGATGTTGGGTTAAGTCCCGCAACGAGCGCAACCCTTATCTTCAGTAGCCAGCGGTTCGGCCGGGCACTCTGGAGAGACTGCCAGGGATAACCTGGA
>MG|4|V67|F|11|96.43|Firmicutes|Clostridia|Clostridiales|Lachnospiraceae|[Ruminococcus]|gnavus|
GGTTTAATTCGAAGCAACGCGAAGAACCTTACCTGCCCTTGACATCCGAATGACCGGTGAGTAATGTCGCCTTTCCTTCGGGACATTCGAGACAGGTGGTGCATGGTTGTCGTCAGCTCGTGTCGTGAGATGTTGGGTTAAGTCCCGCAACGAGCGCAACCCTTATCTTCAGTAGCCAGCATTTAAGGTGGGCACTCTGGAGAGACTGCCAGGGATAACCTGGA
>MG|4|V67|F|11|95.13|Firmicutes|Clostridia|Clostridiales|Lachnospiraceae|[Ruminococcus]|gnavus|
GGTTTAATTCGAAGCAACGCGAAGAACCTTACCTGATCTTGACATCCGAGTGACCGCAGAGTAATGTCTGTTTTCCTTCGGGACACTCGTGACAGGTGGTGCATGGTTGTCGTCAGCTCGTGTCGTGAGATGTTGGGTTAAGTCCCGCAACGAGCGCAACCCTTATCCTTAGTAGCCAGCGGTTTGGCCGGGCACTCTAGGGAGACTGCCAGGGATAACCTGGA
>MG|4|V67|F|19|96.46|Firmicutes|Clostridia|Clostridiales|Lachnospiraceae|[Ruminococcus]|gnavus|
GGTTTAATTCGAAGCAACGCGAAGAACCTTACCTGGTCTTGACATCCCGGTGACCGCAGAGTAATGTCTGCTTTCCTTCGGGACACCGGAGACAGGTGGTGCATGGTTGTCGTCAGCTCGTGTCGTGAGATGTTGGGTTAAGTCCCGCAACGAGCGCAACCCTTATCTTCAGTAGCCAGCATTTAGGATGGGCACTCTGGAGAGACTGCCAGGGATAACCTGGA
>MG|4|V67|F|10|94.2|Firmicutes|Clostridia|Clostridiales|Lachnospiraceae|Roseburia|faecis|
GGTTTAATTCGAAGCAACGCGAAGAACCTTACCAAGTCTTGACATCCTCCTGACAGCGTATGTAATGTATGTTTCCTTCGGGACAGGAGAGACAGGTGGTGCATGGTTGTCGTCAGCTCGTGTCGTGAGATGTTGGGTTAAGTCCCGCAACGAGCGCAACCCTTGTCCTTAGTAGCCAGCGGTTCGGCCGGGCACTCTGGAGAGACTGCCAGGGATAACCTGGA
>MG|4|V67|F|16|89.2|Firmicutes|Clostridia|Clostridiales|Lachnospiraceae|Roseburia|faecis|
GGTTTAATTCGAAGCAACGCGAAGAACCTTACCTGCCCTTGACATCCGGATGACCGGCAAGTAATGTTGCCCTCTCTTCGGAGCATCCGAGACAGGTGGTGCATGGTTGTCGTCAGCTCGTGTCGTGAGATGTTGGGTTAAGTCCCGCAACGAGCGCAACCCCCCGTCGCATGTTGCCAGCGGTTCGGCCGGGCACCCATGCGAGACCGCCGGCGTCAAGCCGGA
>MG|4|V67|F|19|94.06|Firmicutes|Clostridia|Clostridiales|Lachnospiraceae|[Ruminococcus]|gnavus|
GGTTTAATTCGAAGCAACGCGAAGAACCTTACCTGGTCTTGACATCCCTTTGACCGGCAAGTAATGTTGCCTTTCCTTCGGGACAGAGGAGACAGGTGGTGCATGGTTGTCGTCAGCTCGTGTCGTGAGATGTTGGGTTAAGTCCCGCAACGAGCGCAACCCTTGTTGTCAGTTGCCATCATTCAGTTGGGCACTCTGGCGAGACTGCCGGTGATAAACCGGA
>MG|4|V67|R|31|90.0|Firmicutes|Clostridia|Clostridiales|Lachnospiraceae|Marvinbryantia|formatexigens|
TCCTCCTTGCAGAGGCAGTCTCGCCAGAGTCCCCAACCTAATGCTGGCAACTGGCAACAGGGGTTGCGCTCGTTGCGGGACTTAACCCAACATCTCACGACACGAGCTGACGACAACCATGCACCACCTGTCTCGGATGCTCCGAAGAGAGGGTGGCATTACCCACCGGTCATCCGGATGTCAAGGGCAGGTAAGGTTCTTCGCGTTGCTTCGAATTAAACC
>MG|4|V67|F|18|96.02|Firmicutes|Clostridia|Clostridiales|Lachnospiraceae|[Ruminococcus]|gnavus|
GGTTTAATTCGAAGCAACGCGAAGAACCTTACCTGCCCTTGACATCCCGGTGACCGCAGAGTAATGTCTGCTTTCCTTCGGGACACCGGAGACAGGTGGTGCATGGTTGTCGTCAGCTCGTGTCGTGAGATGTTGGGTTAAGTCCCGCAACGAGCGCAACCCTTATCTTCAGTAGCCAGCATTTAGGGTGGGCACTCTGGAGAGACTGCCAGGGATAACCTGGA
>MG|4|V67|F|21|96.0|Firmicutes|Clostridia|Clostridiales|Lachnospiraceae|[Ruminococcus]|gnavus|
GGTTTAATTCGAAGCAAACGCGAAGAACCTTACCTGCCCTTGACATCCTTTTGACCGGCGAGTAATGTCGCCTTTCCTTCGGGACAGAAGAGACAGGTGGTGCATGGTTGTCGTCAGCTCGTGTCGTGAGATGTTGGGTTAAGTCCCGCAACGAGCGCAACCCTTATCTTCAGTAGCCAGCATTTAAGGTGGGCACTCTGGAGAGACTGCCAGGGATAACCTGGA
>MG|4|V67|F|160|93.78|Firmicutes|Clostridia|Clostridiales|Lachnospiraceae|Butyrivibrio|fibrisolvens|
GGTTTAATTCGAAGCAACGCGAAGAACCTTACCAAGTCTTGACATCCTCCTGACAGCGTATGTAATGTATGTTTCCTTCGGGACAGGAGTGACAGGTGGTGCATGGTTGTCGTCAGCTCGTGTCGTGAGATGTTGGGTTAAGTCCCGCAACGAGCGCAACCCTTGTCCTTAGTAGCCAGCACGTGATGGTGGGCACTCTAGGGAGACTGCCAGGGTGAACCTGGA
>MG|4|V67|F|20|94.64|Firmicutes|Clostridia|Clostridiales|Lachnospiraceae|Lachnoclostridium|fissicatena|
GGTTTAATTCGAAGCAACGCGAAGAACCTTACCTGCCCTTGACATCCGAATGACCGGTGAGTAATGTCGCCTTTCCTTCGGGACATTCGAGACAGGTGGTGCATGGTTGTCGTCAGCTCGTGTCGTGAGATGTTGGGTTAAGTCCCGCAACGAGCGCAACCCTTATCTTCAGTAGCCAGCGGTTTGGCCGGGCACTCTGGAGAGACTGCCAGGGATAACCTGGA
>MG|4|V67|F|10|95.13|Firmicutes|Clostridia|Clostridiales|Lachnospiraceae|[Ruminococcus]|gnavus|
GGTTTAATTCGAAGCAACGCGAAGAACCTTACCTGGTCTTGACATCCCTTTGACCGGCAAGTAATGTTGCCTTTCCTTCGGGACAGAGGAGACAGGTGGTGCATGGTTGTCGTCAGCTCGTGTCGTGAGATGTTGGGTTAAGTCCCGCAACGAGCGCAACCCTTACCTTCAGTAGCCAGCAAGTAAAGTTGGGGACTCTGGAGGGACTGCCAGGGACAACCTGGA
>MG|4|V67|R|13|91.55|Firmicutes|Clostridia|Clostridiales|Lachnospiraceae|Blautia|producta|
TCCGCGTTGTCCGCGGCAGTCTCGATAGAGTGCCCATCTTACTGCTGGCAACTATCAATAGGGGTTGCGCTCGTTGCGGGACTTAACCCAACATCTCACGACACGAGCTGACGACAACCATGCACCACCTGTCACCGGTGTTCCGAAGAAAGGTCCGACATTACTCAGACGGTCACCGGGATGTCAAGTCTTGGTAAGGTTCTTCGCGTTGCGTCGAATTAAACC
>MG|4|V67|F|63|93.78|Firmicutes|Clostridia|Clostridiales|Lachnospiraceae|[Ruminococcus]|gnavus|
GGTTTAATTCGAAGCAACGCGAAGAACCTTACCTGCCCTTGACATCCTTTTGACCGGCGAGTAATGTCGCCTTTCCTTCGGGACAGAAGAGACAGGTGGTGCATGGTTGTCGTCAGCTCGTGTCGTGAGATGTTGGGTTAAGTCCCGCAACGAGCGCAACCCTTACCTTCAGTAACCAGCACGTAATGGTGGGGACTCTGGAGGGACTGCCAGGGACAACCTGGA
>MG|4|V67|F|28|96.43|Firmicutes|Clostridia|Clostridiales|Lachnospiraceae|Lachnoclostridium|glycyrrhizinilyticum|
GGTTTAATTCGAAGCAACGCGAAGAACCTTACCTGCCCTTGACATCCTTTTGACCGGCGAGTAATGTCGCCTTTCCTTCGGGACAGAAGAGACAGGTGGTGCATGGTTGTCGTCAGCTCGTGTCGTGAGATGTTGGGTTAAGTCCCGCAACGAGCGCAACCCTTATCTTTAGTAGCCAGCATTTAAGGTGGGCACTCTAGAGAGACTGCCAGGGATAACCTGGA
>MG|4|V67|R|17|91.96|Firmicutes|Clostridia|Clostridiales|Lachnospiraceae|[Ruminococcus]|gnavus|
TCCAGGTTGTCCCTGGCAGTCTCCTTAGAGTGCCCACCTTAAATGCTGGCTACTAAGGATAAGGGTTGCGCTCGTTGCGGGACTTAACCCAACATCTCACGACACGAGCTGACGACAACCATGCACCACCTGTCTCGGATGCTCCGAAGAGAGGGTGGCATTACCCACCGGTCATCCGGATGTCAAGGGCAGGTAAGGTTCTTCGCGTTGCTTCGAATTAAACC
>MG|4|V67|F|14|94.22|Firmicutes|Clostridia|Clostridiales|Lachnospiraceae|Blautia|torques|
GGTTTAATTCGAAGCAACGCGAAGAACCTTACCTGGTCTTGACATCCCTTTGACCGGCAAGTAATGTTGCCTTTCCTTCGGGACAGAGGAGACAGGTGGTGCATGGTTGTCGTCAGCTCGTGTCGTGAGATGTTGGGTTAAGTCCCGCAACGAGCGCAACCCTTATCCTTAGTAGCCAGCGGTTAAGCCGGGCACTCTAAGGAGACTGCCAGGGACAACCTGGA
>MG|4|V67|F|12|90.71|Firmicutes|Clostridia|Clostridiales|Lachnospiraceae|[Ruminococcus]|gnavus|
GGTTTAATTCGAAGCAACGCGAAGAACCTTACCTGCCCTTGACATCCCGGTGACCGCAGAGTAATGTCTGTTTTCCTTCGGGACACCGGTGACAGGTGGTGCATGGTTGTCGTCAGCTCGTGTCGTGAGATGTTGGGTTAAGTCCCGCAACGAGCGCAACCCTTGTCGCTAGTTACCATCATTAAGTTGGGGACTCTAGCGAGACTGCCAGTGACAAGCTGGA
>MG|4|V67|R|10|95.54|Firmicutes|Clostridia|Clostridiales|Lachnospiraceae|[Ruminococcus]|gnavus|
TCCAGGTTATCCCTGGCAGTCTCTCCAGAGTGCCCGGCCGAACCGCTGGCTACTGAAGATAAGGGTTGCGCTCGTTGCGGGACTTAACCCAACATCTCACGACACGAGCTGACGACAACCATGCACCACCTGTCTCCGGTGTCCCGAAGGAAAACAGACATTACTCTGTGGTCACCGGGATGTCAAGGGCAGGTAAGGTTCTTCGCGTTGCTTCGAATTAAACC
>MG|4|V67|F|12|92.92|Firmicutes|Clostridia|Clostridiales|Lachnospiraceae|[Ruminococcus]|gnavus|
GGTTTAATTCGAAGCAACGCGAAGAACCTTACCTGCCTTGACATCCGGATGACCGGTGGGTAATGCCACCCTCTCTTCGGAGCATCCGAGACAGGTGGTGCATGGTTGTCGTCAGCTCGTGTCGTGAGATGTTGGGTTAAGTCCCGCAACGAGCGCAACCCCTATCTTCAGTAGCCAGCGGTAAGGCCGGGCACTCTGGAGAGACTGCCAGGGATAACCTGGA
>MG|4|V67|F|13|91.59|Firmicutes|Clostridia|Clostridiales|Lachnospiraceae|[Ruminococcus]|gnavus|
GGTTTAATTCGAAGCAACGCGAAGAACCTTACCTGGTCTTGACATCCCGGTGACCGCAGAGTAATGTCTGTTTTCCTTCGGGACACTGGAGACAGGTGGTGCATGGTTGTCGTCAGCTCGTGTCGTGAGATGTTGGGTTAAGTCCCGCAACGAGCGCAACCCTTGTCGCTAGTTACCATCATTAAGTTGGGGACTCTAGCGAGACTGCCAGTGACAAGCTGGA
>MG|4|V67|F|27|93.83|Firmicutes|Clostridia|Clostridiales|Lachnospiraceae|[Ruminococcus]|gnavus|
GGTTTAATTCGAAGCAACGCGAAGAACCTTACCTGGTCTTGACATCCCTTTGACTGGCAAGTAATGTTGCCTTTCCTTCGGGACAGAGGAGACAGGTGGTGCATGGTTGTCGTCAGCTCGTGTCGTGAGATGTTGGGTTAAGTCCCGCAACGAGCGCAACCCTTACCTTCAGTAACCAGCACGTAATGGTGGGGGACTCTGGAGGGACTGCCAGGGACAACCTGGA
>MG|4|V67|F|22|91.19|Firmicutes|Clostridia|Clostridiales|Lachnospiraceae|[Ruminococcus]|gnavus|
GGTTTAATTCGACGCAACGCGAAGAACCTTACCAAGACTTGACATCCTGCTGACCGTCTGAGTAATGTCGGATTTTCCTTCGGGACAGCAGAGACAGGTGGTGCATGGTTGTCGTCAGCTCGTGTCGTGAGATGTTGGGTTAAGTCCCGCAACGAGCGCAACCCTTACCTTCAGTAACCAGCACGTAATGGTGGGGACTCTGGAGGGACTGCCAGGGACAACCTGGA
>MG|4|V67|R|17|92.07|Firmicutes|Clostridia|Clostridiales|Lachnospiraceae|Lachnoclostridium|clostridioforme|
TCCAGGTTCACCCTGGCAGTCTCCCTAGAGTGCCCACCATCACGTGCTGGCTACTAAGGACAAGGGTTGCGCTCGTTGCGGGACTTAACCCAACATCTCACGACACGAGCTGACGACAACCATGCACCACCTGTCTCTGCTGTCCCGAAGGAAAATCCGACATTACTCAGACGGTCAGCAGGATGTCAAGTCTTGGTAAGGTTCTTCGCGTTGCGTCGAATTAAACC
>MG|4|V67|F|14|93.81|Firmicutes|Clostridia|Clostridiales|Lachnospiraceae|[Ruminococcus]|gnavus|
GGTTTAATTCGAAGCAACGCGAAGAACCTTACCAAGTCTTGACATCCTCCTGACAGCGTATGTAATGTATGTTTCCTTCGGGACAGAAGAGACAGGTGGTGCATGGTTGTCGTCAGCTCGTGTCGTGAGATGTTGGGTTAAGTCCCGCAACGAGCGCAACCCTTATCTTCAGTAGCCAGCATTTAAGGTGGGCACTCTGGAGAGACTGCCAGGGATAACCTGGA
>MG|4|V67|F|86|94.64|Firmicutes|Clostridia|Clostridiales|Lachnospiraceae|Lachnoclostridium|glycyrrhizinilyticum|
GGTTTAATTCGAAGCAACGCGAAGAACCTTACCTGCCCTTGACATCCGAATGACCGGTGAGTAATGTCACCTTTCCTTCGGGACATTCGAGACAGGTGGTGCATGGTTGTCGTCAGCTCGTGTCGTGAGATGTTGGGTTAAGTCCCGCAACGAGCGCAACCCTTATCCTTAGTAGCCAGCGGTTCGGCCGGGCACTCTAGGGAGACTGCCAGGGATAACCTGGA
>MG|4|V67|F|42|95.56|Firmicutes|Clostridia|Clostridiales|Lachnospiraceae|Lachnoclostridium|xylanovorans|
GGTTTAATTCGAAGCAACGCGAAGAACCTTACCAGGTCTTGACATCCCGGTGACCGGTCCGTAACGGGGCCTTTCCTTCGGGACACTGGAGACAGGTGGTGCATGGTTGTCGTCAGCTCGTGTCGTGAGATGTTGGGTTAAGTCCCGCAACGAGCGCAACCCTTATCCTTAGTAGCCAGCAATACGGTTGGGCACTCTGGGGAGACTGCCAGGGATAACCTGGAG
>MG|4|V67|F|20|96.44|Firmicutes|Clostridia|Clostridiales|Lachnospiraceae|[Ruminococcus]|gnavus|
GGTTTAATTCGAAGCAACGCGAAGAACCTTACCTGCCTTGACATCCTTTTGACCGGCGAGTAATGTCGCCTTTCCTTCGGGACAGAAGAGACAGGTGGTGCATGGTTGTCGTCAGCTCGTGTCGTGAGATGTTGGGTTAAGTCCCGCAACGAGCGCAACCCTTATCTTCAGTAGCCAGCATTTGAGGTGGGCACTCTGGAGAGACTGCCAGGGATAACCTGGA
>MG|4|V67|R|25|92.89|Firmicutes|Clostridia|Clostridiales|Lachnospiraceae|Butyrivibrio|fibrisolvens|
TCCAGGTTCACCCTGCAGTCTCCCTAGAGTGCCCACCATCACGTGCTGGCTACTAAGGACAAGGGTTGCGCTCGTTGCGGGACTTAACCCAACATCTCACGACACGAGCTGACGACAACCATGCACCACCTGTCTCTCCTGTCCCGAAGGAAACATACATTACATACGCTGTCAGGAGGATGTCAAGACTTGGTAAGGTTCTTCGCGTTGCTTCGAATTAAACCG
>MG|4|V67|R|14|88.79|Firmicutes|Clostridia|Clostridiales|Lachnospiraceae|[Ruminococcus]|torques|
TCCGGCTTGACGCCGGCGGTCTCGCATGGGTGCCCGGCCGAACCGCTGGCAACATGCGACGGGGGGTTGCGCTCGTTGCGGGACTTAACCCAACATCTCACGACACGAGCTGACGACAACCATGCACCACCTGTCTCCGGTGTCCCGAAGGAAAGCAGACATTACTCTGCGGTCACCGGGATGTCAAGGGCAGGTAAGGTTCTTCGCGTTGCTTCGAATTAAACC
>MG|4|V67|F|11|96.44|Firmicutes|Clostridia|Clostridiales|Lachnospiraceae|Lachnoclostridium|xylanovorans|
GGTTTAATTCGAAGCAACGCGAAGAACCTTACCAAGTCTTGACATCCCCCTGACCGGTCCGTAACGGGGCCTTTCCTTCGGGACAGGGGAGACAGGTGGTGCATGGTTGTCGTCAGCTCGTGTCGTGAGATGTTGGGTTAAGTCCCGCAACGAGCGCAACCCCTATCCCCAGTAGCCAGCAGGTCAAGCTGGGCACTCTGAGGAGACTGCCAGGGATAACCTGGA
>MG|4|V67|F|10|92.89|Firmicutes|Clostridia|Clostridiales|Lachnospiraceae|Butyrivibrio|fibrisolvens|
GGTTTAATTCGAAGCAACGCGAAGAACCTTACCAAGTCTTGACATCCTCCTGACAGCGTATGTAATGTATGTTTCCTTCGGGACAGGAGAGACAGGTGGTGCATGGTTGTCGTCAGCTCGTGTCGCGAGATGTTGGGTTAAGTCCCGCAACGAGCGCAACCCTTGTCCTTAGTAGCCAGCACGTGATGGTGGGCACTCTAGGGAGACTGCCAGGGTGAACCTGGA
>MG|4|V67|F|31|94.31|Firmicutes|Clostridia|Clostridiales|Lachnospiraceae|[Ruminococcus]|gnavus|
GGTTTAATTCGAAGCAACGCGAAGAACCTTACCTGGTCTTGACATCCCTTTGACCGGCAAGTAATGTTGCCTTTCCTTCGGGACAGAGGAGACAGGTGGTGCATGGTTGTCGTCAGCTCGTGTCGTGAGATGTTGGGTTAAGTCCCGCAACGAGCGCAACCCCTGTTGCCAGTTGCCAGCATTAGGTTGGGGACTCTGGCGAGACTGCCTCTGCAAGGAGGA
>MG|4|V67|F|60|95.98|Firmicutes|Clostridia|Clostridiales|Lachnospiraceae|Blautia|sp.|
GGTTTAATTCGAAGCAACGCGAAGAACCTTACCAAGTCTTGACATCGATCTGACCGGGAAGTAACGTTCCCTTTCCTTCGGGACAGAGAAGACAGGTGGTGCATGGTTGTCGTCAGCTCGTGTCGTGAGATGTTGGGTTAAGTCCCGCAACGAGCGCAACCCTTATCCTTAGTAGCCAGCGGTTTGGCCGGGCACTCTGAGGAGACTGCCAGGGACAACCTGGA
>MG|4|V67|R|15|89.2|Firmicutes|Clostridia|Clostridiales|Lachnospiraceae|[Ruminococcus]|torques|
TCCGGCTTGACGCCGGCGGTCTCGCATGGGTGCCCGGCCGAACCGCTGGCAACATGCGACGGGGGTTGCGCTCGTTGCGGGACTTAACCCAACATCTCACGACACGAGCTGACGACAACCATGCACCACCTGTCTCCGGTGTCCCGAAGGAAAGCAGACATTACTCTGCGGTCACCGGGATGTCAAGGGCAGGTAAGGTTCTTCGCGTTGCTTCGAATTAAACC
>MG|4|V67|F|42|94.2|Firmicutes|Clostridia|Clostridiales|Lachnospiraceae|Lachnoclostridium|fissicatena|
GGTTTAATTCGAAGCAACGCGAAGAACCTTACCTGCCCTTGACATCCGAATGACCGGTGAGTAATGTCACCTTTCCTTCGGGACATTCGAGACAGGTGGTGCATGGTTGTCGTCAGCTCGTGTCGTGAGATGTTGGGTTAAGTCCCGCAACGAGCGCAACCCTTATCTTCAGTAGCCAGCGGTTTGGCCGGGCACTCTGGAGAGACTGCCAGGGATAACCTGGA
>MG|4|V67|F|13|96.88|Firmicutes|Clostridia|Clostridiales|Lachnospiraceae|[Ruminococcus]|gnavus|
GGTTTAATTCGAAGCAACGCGAAGAACCTTACCTGGTCTTGACATCCTTTTGACCGGCGAGTAATGTCGCCTTTCCTTCGGGACAGAAGAGACAGGTGGTGCATGGTTGTCGTCAGCTCGTGTCGTGAGATGTTGGGTTAAGTCCCGCAACGAGCGCAACCCTTATCTTCAGTAGCCAGCATTTAAGGTGGGCACTCTGGAGAGACTGCCAGGGATAACCTGGA
>MG|4|V67|F|16|95.98|Firmicutes|Clostridia|Clostridiales|Lachnospiraceae|[Ruminococcus]|gnavus|
GGTTTAATTCGAAGCAACGCGAAGAACCTTACCTGCCCTTGACATCCCGGTGACCGCAGAGTAATGTCTGCTTTCCTTCGGGACACCGGAGACAGGTGGTGCATGGTTGTCGTCAGCTCGTGTCGTGAGATGTTGGGTTAAGTCCCGCAACGAGCGCAACCCTTATCTTCAGTAGCCAGCGGTTCAGCCGGGCACTCTGGAGAGACTGCCAGGGATAACCTGGA
>MG|4|V67|F|10|95.58|Firmicutes|Clostridia|Clostridiales|Lachnospiraceae|[Ruminococcus]|gnavus|
GGTTTAATTCGAAGCAACGCGAAGAACCTTACCTGGTCTTGACATCCCGGTGACCGCAGAGTAATGTCTGTTTTCCTTCGGGACACTGGAGACAGGTGGTGCATGGTTGTCGTCAGCTCGTGTCGTGAGATGTTGGGTTAAGTCCCGCAACGAGCGCAACCCTTACCTTCAGTAACCAGCACGTAATGGTGGGGACTCTGGAGGGACTGCCAGGGACAACCTGGA
>MG|4|V67|F|25|93.36|Firmicutes|Clostridia|Clostridiales|Lachnospiraceae|[Ruminococcus]|gnavus|
GGTTTAATTCGACGCAACGCGAAGAACCTTACCAAGACTTGACATCCTGCTGACCGTCTGAGTAATGTCGGATTTTCCTTCGGGACAGCAGAGACAGGTGGTGCATGGTTGTCGTCAGCTCGTGTCGTGAGATGTTGGGTTAAGTCCCGCAACGAGCGCAACCCTTATCTTCAGTAGCCAGCATTTAAGGTGGGCACTCTGGAGAGACTGCCAGGGATAACCTGGA
>MG|4|V67|F|13|90.48|Firmicutes|Clostridia|Clostridiales|Lachnospiraceae|Lachnoclostridium|glycyrrhizinilyticum|
GGTTTAATTCGAAGCAACGCGAAGAACCTTACCTGCCCTTGACATCCGGATGACCGGTGGGTAATGCCACCCTCTCTTCGGAGCATCCGAGACAGGTGGTGCATGGTTGTCGTCAGCTCGTGTCGTGAGATGTTGGGTTAAGTCCCGTAACGAGCGCAACCCTTATCATTAGTTGCCAGCATTCAGTTGGGGACTCTAATGAGACTGCCGGTGACAAACCGGA
>MG|4|V67|F|173|96.44|Firmicutes|Clostridia|Clostridiales|Lachnospiraceae|[Ruminococcus]|gnavus|
GGTTTAATTCGAAGCAACGCGAAGAACCTTACCTGCCCTTGACATCCTTTTGACCGGCGAGTAATGTCGCCTTTCCTTCGGGACAGAAGAGACAGGTGGTGCATGGTTGTCGTCAGCTCGTGTCGTGAGATGTTGGGTTAAGTCCCGCAACGAGCGCAACCCTTATCTTCAGTAGCCAGCATTTGAGGTGGGCACTCTGGAGAGACTGCCAGGGATAACCTGGA
>MG|4|V67|F|30|93.83|Firmicutes|Clostridia|Clostridiales|Lachnospiraceae|Lachnoclostridium|contortum|
GGTTTAATTCGAAGCAACGCGAAGAACCTTACCAAGTCTTGACATCCTCCTGACAGCGTATGTAATGTATGTTTCCTTCGGGACAGGAGAGACAGGTGGTGCATGGTTGTCGTCAGCTCGTGTCGTGAGATGTTGGGTTAAGTCCCGCAACGAGCGCAACCCTTATCTTTAGTAGCCAGCGGTATGGCCGGGCACTCTAGAGAGACTGCCAGGGATAACCTGGA
>MG|4|V67|F|59|93.36|Firmicutes|Clostridia|Clostridiales|Lachnospiraceae|Coprococcus|eutactus|
GGTTTAATTCGAAGCAACGCGAAGAACCTTACCAAGACTTGACATCCTGCTGACCGTCTGAGTAATGTCGGATTTTCCTTCGGGACAGCAGAGACAGGTGGTGCATGGTTGTCGTCAGCTCGTGTCGTGAGATGTTGGGTTAAGTCCCGCAACGAGCGCAACCCCTATTTCTAGTTGCCAGCAGTAAGATGGGCACTCTAGAGAGACTGCCGCGGACAACGCGGA
>MG|4|V67|F|74|93.3|Firmicutes|Clostridia|Clostridiales|Lachnospiraceae|[Ruminococcus]|torques|
GGTTTAATTCGAAGCAACGCGAAGAACCTTACCTGCCTTGACATCCGGATGACCGGTGGGTAATGCCACCCTCTCTTCGGAGCATCCGAGACAGGTGGTGCATGGTTGTCGTCAGCTCGTGTCGTGAGATGTTGGGTTAAGTCCCGCAACGAGCGCAACCCCTATCTTCAGTAGCCAGCGGTTCAGCCGGGCACTCTGGAGAGACTGCCAGGGATAACCTGGA
>MG|4|V67|F|20|91.59|Firmicutes|Clostridia|Clostridiales|Lachnospiraceae|[Ruminococcus]|gnavus|
GGTTTAATTCGAAGCAACGCGAAGAACCTTACCTGATCTTGACATCCGAGTGACCGCAGAGTAATGTCTGTTTTCCTTCGGGACACTCGTGACAGGTGGTGCATGGTTGTCGTCAGCTCGTGTCGTGAGATGTTGGGTTAAGTCCCGCAACGAGCGCAACCCTTGTCCTTAGTAGCCAGCACGTGATGGTGGGCACTCTAGGGAGACTGCAGGGTGAACCTGGA
>MG|4|V67|F|12|92.51|Firmicutes|Clostridia|Clostridiales|Lachnospiraceae|Coprococcus|eutactus|
GGTTTAATTCGACGCAACGCGAAGAACCTTACCAAGACTTGACATCCTGCTGACCGTCTGAGTAATGTCGGATTTTCCTTCGGGACAGCAGAGACAGGTGGTGCATGGTTGTCGTCAGCTCGTGTCGTGAGATGTTGGGTTAAGTCCCGCAACGAGCGCAACCCCCTATTTCTAGTTGCCAGCAGTAAGATGGGCACTCTAGAGAGACTGCCGCGGACAACGCGGA
>MG|4|V67|R|43|94.64|Firmicutes|Clostridia|Clostridiales|Lachnospiraceae|Lachnoclostridium|glycyrrhizinilyticum|
TCCAGGTTATCCCTGGCAGTCTCCCTAGAGTGCCCGGCCGAACCGCTGGCTACTAAGGATAAGGGTTGCGCTCGTTGCGGGACTTAACCCAACATCTCACGACACGAGCTGACGACAACCATGCACCACCTGTCTCGAATGTCCCGAAGGAAAGGTGACATTACTCACCGGTCATTCGGATGTCAAGGGCAGGTAAGGTTCTTCGCGTTGCTTCGAATTAAACC
>MG|4|V67|F|48|93.81|Firmicutes|Clostridia|Clostridiales|Lachnospiraceae|[Ruminococcus]|gnavus|
GGTTTAATTCGAAGCAACGCGAAGAACCTTACCTGCCCTTGACATCCGGATGACCGGCAAGTAATGTTGCCCTCTCTTCGGAGCATCCGAGACAGGTGGTGCATGGTTGTCGTCAGCTCGTGTCGTGAGATGTTGGGTTAAGTCCCGCAACGAGCGCAACCCCTATCTTCAGTAGCCAGCGGTTCGGCCGGGCACTCTGGAGAGACTGCCAGGGATAACCTGGA
>MG|4|V67|F|46|95.11|Firmicutes|Clostridia|Clostridiales|Lachnospiraceae|[Ruminococcus]|gnavus|
GGTTTAATTCGAAGCAACGCGAAGAACCTTACCTGGTCTTGACATCCCTCTGACCGGCAAGTAATGTTGCCTTTCCTTCGGGACAGAGGAGACAGGTGGTGCATGGTTGTCGTCAGCTCGTGTCGTGAGATGTTGGGTTAAGTCCCGCAACGAGCGCAACCCTTACCTTCAGTAACCAGCACGTAATGGTGGGGACTCTGGAGGGACTGCCAGGGACAACCTGGA
>MG|4|V67|F|198|94.22|Firmicutes|Clostridia|Clostridiales|Lachnospiraceae|Blautia|sp.|
GGTTTAATTCGAAGCAACGCGAAGAACCTTACCAAGTCTTGACATCGATCTGACCGGGAAGTAACGTTCCCTTTCCTTCGGGACAGAGAAGACAGGTGGTGCATGGTTGTCGTCAGCTCGTGTCGTGAGATGTTGGGTTAAGTCCCGCAACGAGCGCAACCCTTATCCTTAGTAGCCAGCGGATGAAGCCGGGCACTCTGAGGAGACTGCCAGGGACAACCTGGA
>MG|4|V67|R|11|90.71|Firmicutes|Clostridia|Clostridiales|Lachnospiraceae|[Ruminococcus]|gnavus|
TCCAGCTTGTCACTGGCAGTCTCGCTAGAGTCCCCAACTTAATGATGGTAACTAGCGACAAGGGTTGCGCTCGTTGCGGGACTTAACCCAACATCTCACGACACGAGCTGACGACAACCATGCACCACCTGTCACCGGTGTCCCGAAGGAAAACAGACATTACTCTGCGGTCACCGGGATGTCAAGGGCAGGTAAGGTTCTTCGCGTTGCTTCGAATTAAACC
>MG|4|V67|F|23|92.04|Firmicutes|Clostridia|Clostridiales|Lachnospiraceae|[Ruminococcus]|gnavus|
GGTTTAATTCGAAGCAACGCGAAGAACCTTACCTGGTCTTGACATCCCGGTGACCGCAGAGTAATGTCTGCTTTCCTTCGGGACACTGGAGACAGGTGGTGCATGGTTGTCGTCAGCTCGTGTCGTGAGATGTTGGGTTAAGTCCCGCAACGAGCGCAACCCCTGTCGTTAGTTGCCAGCATTCAGTTGGGGACTCTAACGAGACTGCCAGTGACAAACTGGA
>MG|4|V67|F|16|92.44|Firmicutes|Clostridia|Clostridiales|Lachnospiraceae|Butyrivibrio|fibrisolvens|
GGTTTAATTCGAAGCAACGCGAAGAACCTTACCAAGTCTTGACATTCTCCTGACAGCGTATGTAATGTATGTTTCCTTCGGGACAGGAGAGACAGGTGGTGCATGGTTGTCGTCAGCTCGTGTCGTGAGATGTTGGGTTAAGTCCCGCAACGAGCGCAACCCTTGTCCTTAGTAGCCAGCACGTGATGGTGGGCACTCTAGGGAGACTGCAGGGTGAACCTGGA
>MG|4|V67|F|32|93.36|Firmicutes|Clostridia|Clostridiales|Lachnospiraceae|[Ruminococcus]|gnavus|
GGTTTAATTCGAAGCAACGCGAAGAACCTTACCTGATCTTGACATCCGAGTGACCGCAGAGTAATGTCTGTTTTCCTTCGGGACACTCGTGACAGGTGGTGCATGGTTGTCGTCAGCTCGTGTCGTGAGATGTTGGGTTAAGTCCCGCAACGAGCGCAACCCTTACCTTCAGTAACCAGCACGTAATGGTGGGGACTCTGGAGGGACTGCCAGGGACAACCTGGA
>MG|4|V67|F|18|94.25|Firmicutes|Clostridia|Clostridiales|Lachnospiraceae|[Ruminococcus]|gnavus|
GGTTTAATTCGAAGCAACGCGAAGAACCTTACCTGGTCTTGACATCCCTTTGACCGGCAAGTAATGTTGCCTTTCCTTCGGGACAGAGGAGACAGGTGGTGCATGGTTGTCGTCAGCTCGTGTCGTGAGATGTTGGGTTAAGTCCCGCAACGAGCGCAACCCTTGTCCTTAGTAGCCAGCATGTGATGGTGGGCACTCTAGGGAGACTGCCAGGGTGAACCTGGA
>MG|4|V67|F|26|91.63|Firmicutes|Clostridia|Clostridiales|Lachnospiraceae|[Ruminococcus]|gnavus|
GGTTTAATTCGAAGCAACGCGAAGAACCTTACCTGCCCTTGACATCCCGGTGACCGCAGAGTAATGTCTGCTTTCCTTCGGGACACCGGAGACAGGTGGTGCATGGTTGTCGTCAGCTCGTGTCGTGAGATGTTGGGTTAAGTCCCGCAACGAGCGCAACCCCTGTCGTTAGTTGCCAGCATTCAGTTGGGGACTCTAACGAGACTGCCAGTGACAAACTGGAG
>MG|4|V67|F|13|90.61|Firmicutes|Clostridia|Clostridiales|Lachnospiraceae|Roseburia|faecis|
GGTTTAATTCGAAGCAACGCGAAGAACCTTACCTGGTCTTGACATCCGGATGACAGGCGAGTAATGTCGCCCTCTCTTCGGAGCATCCGAGACAGGTGGTGCATGGTTGTCGTCAGCTCGTGTCGTGAGATGTTGGGTTAAGTCCCGCAACGAGCGCAACCCCCCGTCGCATGTTGCCAGCGGTTCGGCCGGGCACCCATGCGAGACCGCCGGCGTCAAGCCGGA
>MG|4|V67|F|32|92.51|Firmicutes|Clostridia|Clostridiales|Lachnospiraceae|Roseburia|faecis|
GGTTTAATTCGAAGCAACGCGAAGAACCTTACCAAGTCTTGACATCCCGACGACAGTACCTTAACCGGTACCTCTCTTCGGAGCGTCGGTGACAGGTGGTGCATGGTTGTCGTCAGCTCGTGTCGTGAGATGTTGGGTTAAGTCCCGCAACGAGCGCAACCCTTATCCTTAGTAGCCAGCGGCTAGGCCGGGCACTCTGGGGAGACTGCCGGGGATAACCCGGA
>MG|4|V67|F|16|92.95|Firmicutes|Clostridia|Clostridiales|Lachnospiraceae|Dorea|formicigenerans|
GGTTTAATTCGACGCAACGCGAAGAACCTTACCAAGACTTGACATCCTGCTGACCGTCTGAGTAATGTCGGACTTTTCTTCGGAACAGCAGAGACAGGTGGTGCATGGTTGTCGTCAGCTCGTGTCGTGAGATGTTGGGTTAAGTCCCGCAACGAGCGCAACCCTTATCTTCAGTAGCCAGCATTTAAGGTGGGCACTCTGGAGAGACTGCCAGGGATAACCTGGA
>MG|4|V67|R|10|96.89|Firmicutes|Clostridia|Clostridiales|Lachnospiraceae|Blautia|obeum|
TCCAGGTTATCCCTGGCAGTCTCCTCAGAGTGCCCAGCTTGACCTGCTGGCTACTGGGGATAGGGGTTGCGCTCGTTGCGGGACTTAACCCAACATCTCACGACACGAGCTGACGACAACCATGCACCACCTGTCTCCCCTGTCCCGAAGGAAAGCGCCGGTTAAGGCGCGGTCAGAGGGATGTCAAGACTTGGTAAGGTTCTTCGCGTTGCTTCGAATTAAACC
>MG|4|V67|F|12|91.86|Firmicutes|Clostridia|Clostridiales|Lachnospiraceae|[Ruminococcus]|gnavus|
GGTTTAATTCGAAGCAACGCGAAGAACCTTACCTGGTCTTGACATCCCTTTGACCGGCAAGTAATGTTGCCTTTCCTTCGGGACAGAGGAGACAGGTGGTGCATGGTTGTCGTCAGCTCGTGTCGTGAGATGTTGGGTTAAGTCCCGCAACGAGCGCAACCCTTATGATCAGTTACTAACAGGTAGTGCTGAGGACTCTGATGAGACTGCCGGGGACAACTCGGA
>MG|4|V67|F|496|92.92|Firmicutes|Clostridia|Clostridiales|Lachnospiraceae|Coprococcus|eutactus|
GGTTTAATTCGACGCAACGCGAAGAACCTTACCAAGACTTGACATCCTGCTGACCGTCTGAGTAATGTCGGATTTTCCTTCGGGACAGCAGAGACAGGTGGTGCATGGTTGTCGTCAGCTCGTGTCGTGAGATGTTGGGTTAAGTCCCGCAACGAGCGCAACCCCTATTTCTAGTTGCCAGCAGTAAGATGGGCACTCTAGAGAGACTGCCGCGGACAACGCGGA
>MG|4|V67|F|13|92.44|Firmicutes|Clostridia|Clostridiales|Lachnospiraceae|[Ruminococcus]|gnavus|
GGTTTAATTCGAAGCAACGCGAAGAACCTTACCTGCCCTTGACATCCGGATGACCGGTGGGTAATGCCACCCTCTCTTCGGAGCATCCGAGACAGGTGGTGCATGGTTGTCGTCAGCTCGTGTCGTGAGATGTTGGGTTAAGTCCCGCAACGAGCGCAACCCTTATCTTCAGTAGCCAGCGGTATGGCCGGGCACTCTGGAGAGACTGCCAGGGATAACCTGGA
>MG|4|V67|F|137|93.3|Firmicutes|Clostridia|Clostridiales|Lachnospiraceae|[Ruminococcus]|torques|
GGTTTAATTCGAAGCAACGCGAAGAACCTTACCTGCCCTTGACATCCGGATGACCGGTGGGTAATGCCACCCTCTCTTCGGAGCATCCGAGACAGGTGGTGCATGGTTGTCGTCAGCTCGTGTCGTGAGATGTTGGGTTAAGTCCCGCAACGAGCGCAACCCCTATCTTCAGTAGCCAGCGGTCCGGCCGGGCACTCTGGAGAGACTGCCAGGGATAACCTGGA
>MG|4|V67|F|26|94.2|Firmicutes|Clostridia|Clostridiales|Lachnospiraceae|[Ruminococcus]|gnavus|
GGTTTAATTCGAAGCAACGCGAAGAACCTTACCTGGTCTTGACATCCGGATGACCGGCGAGTAATGTCGCCCTCTCTTCGGAGCATCCGAGACAGGTGGTGCATGGTTGTCGTCAGCTCGTGTCGTGAGATGTTGGGTTAAGTCCCGCAACGAGCGCAACCCTTATCTTCAGTAGCCAGCGGTTCGGCCGGGCACTCTGGAGAGACTGCCAGGGATAACCTGGA
>MG|4|V67|F|10|95.56|Firmicutes|Clostridia|Clostridiales|Lachnospiraceae|[Ruminococcus]|gnavus|
GGTTTAATTCGAAGCAAACGCGAAGAACCTTACCTGCCCTTGACATCCTTTTGACTGGCGAGTAATGTCGCCTTTCCTTCGGGACAGAAGAGACAGGTGGTGCATGGTTGTCGTCAGCTCGTGTCGTGAGATGTTGGGTTAAGTCCCGCAACGAGCGCAACCCTTATCTTCAGTAGCCAGCATTTAAGGTGGGCACTCTGGAGAGACTGCCAGGGATAACCTGGA
>MG|4|V67|F|17|92.07|Firmicutes|Clostridia|Clostridiales|Lachnospiraceae|[Ruminococcus]|gnavus|
GGTTTAATTCGAAGCAACGCGAAGAACCTTACCAAGTCTTGACATCCTCCTGACAGCGTATGTAATGTATGTTTCCTTCGGGACAGGAGAGACAGGTGGTGCATGGTTGTCGTCAGCTCGTGTCGTGAGATGTTGGGTTAAGTCCCGCAACGAGCGCAACCCTTGTCCTTAGTAGCCAGCGGATGAAGCCGGGCACTCTGAGGAGACTGCCAGGGACAACCTGGA
>MG|4|V67|F|51|92.98|Firmicutes|Clostridia|Clostridiales|Lachnospiraceae|[Ruminococcus]|gnavus|
GGTTTAATTCGAAGCAACGCGAAGAACCTTACCAAGTCTTGACATCCTCCTGACAGCGTATGTAATGTATGTTTCCTTCGGGACAGGAGAGACAGGTGGTGCATGGTTGTCGTCAGCTCGTGTCGTGAGATGTTGGGTTAAGTCCCGCAACGAGCGCAACCCCTATCTTCAGTAGCCAGCGGTTCAGCCGGGCACTCTGGAGAGACTGCCAGGGATAACCTGGA
>MG|4|V67|F|12|94.25|Firmicutes|Clostridia|Clostridiales|Lachnospiraceae|Blautia|producta|
GGTTTAATTCGAAGCAACGCGAAGAACCTTACCTGCCCTTGACATCCCGGTGACCGCAGAGTAATGTCTGCTTTCCTTCGGGACACCGGAGACAGGTGGTGCATGGTTGTCGTCAGCTCGTGTCGTGAGATGTTGGGTTAAGTCCCGCAACGAGCGCAACCCTTATCCTTAGTAGCCAGCGGATGAAGCCGGGCACTCTGAGGAGACTGCCAGGGACAACCTGGA
>MG|4|V67|F|13|94.25|Firmicutes|Clostridia|Clostridiales|Lachnospiraceae|[Ruminococcus]|gnavus|
GGTTTAATTCGAAGCAACGCGAAGAACCTTACCTGCCCTTGACATCCCTTTGACCGGCAAGTAATGTTGCCTTTCCTTCGGGACAGAGGAGACAGGTGGTGCATGGTTGTCGTCAGCTCGTGTCGTGAGATGTTGGGTTAAGTCCCGCAACGAGCGCAACCCTTACCTTCAGTAACCAGCACGTAATGGTGGGGACTCTGGAGGGACTGCCAGGGACAACCTGGA
>MG|4|V67|F|12|94.22|Firmicutes|Clostridia|Clostridiales|Lachnospiraceae|[Ruminococcus]|gnavus|
GGTTTAATTCGAAGCAACGCGAAGAACCTTACCTGCCCTTGACATCCGGATGACCGGTGAGTAATGTCACCTTTCCTTCGGGACATTCGAGACAGGTGGTGCATGGTTGTCGTCAGCTCGTGTCGTGAGATGTTGGGTTAAGTCCCGCAACGAGCGCAACCCTTACCTTCAGTAACCAGCACGTAATGGTGGGGACTCTGGAGGGACTGCCAGGGACAACCTGGA
>MG|4|V67|F|1231|93.3|Firmicutes|Clostridia|Clostridiales|Lachnospiraceae|[Ruminococcus]|torques|
GGTTTAATTCGAAGCAACGCGAAGAACCTTACCTGCCCTTGACATCCGGATGACCGGTGGGTAATGCCACCCTCTCTTCGGAGCATCCGAGACAGGTGGTGCATGGTTGTCGTCAGCTCGTGTCGTGAGATGTTGGGTTAAGTCCCGCAACGAGCGCAACCCCTATCTTCAGTAGCCAGCGGTTCAGCCGGGCACTCTGGAGAGACTGCCAGGGATAACCTGGA
>MG|4|V67|F|15|95.54|Firmicutes|Clostridia|Clostridiales|Lachnospiraceae|Lachnoclostridium|glycyrrhizinilyticum|
GGTTTAATTCGAAGCAACGCGAAGAACCTTACCTGCCCTTGACATCCGAATGACCGGTGAGTAATGTCACCTTTCCTTCGGGACATTCGAGACAGGTGGTGCATGGTTGTCGTCAGCTCGTGTCGTGAGATGTTGGGTTAAGTCCCGCAACGAGCGCAACCCTTATCTTTAGTAGCCAGCGGTTCGGCCGGGCACTCTAGAGAGACTGCCAGGGATAACCTGGA
>MG|4|V67|F|11|93.3|Firmicutes|Clostridia|Clostridiales|Lachnospiraceae|Roseburia|faecis|
GGTTTAATTCGAAGCAACGCGAAGAACCTTACCAAGTCTTGACATCCTCCTGACAGCGTATGTAATGTATGTTTCCTTCGGGACACCGGAGACAGGTGGTGCATGGTTGTCGTCAGCTCGTGTCGTGAGATGTTGGGTTAAGTCCCGCAACGAGCGCAACCCTTATCTTCAGTAGCCAGCGGTTTGGCCGGGCACTCTGGAGAGACTGCCAGGGATAACCTGGA
>MG|4|V67|F|10|91.9|Firmicutes|Clostridia|Clostridiales|Lachnospiraceae|Blautia|producta|
GGTTTAATTCGAAGCAACGCGAAGAACCTTACCAGGTCTTGACATCCCGGTGACCGGCCCGTAACGGGGCCTTTCCTTCGGGACACCGGAGACAGGTGGTGCATGGTTGTCGTCAGCTCGTGTCGTGAGATGTTGGGTTAAGTCCCGCAACGAGCGCAACCCTTGTCGCTAGTTACCATCATTAAGTTGGGGACTCTAGCGAGACTGCCAGTGACAAGCTGGA
>MG|4|V67|F|345|94.64|Firmicutes|Clostridia|Clostridiales|Lachnospiraceae|Lachnoclostridium|glycyrrhizinilyticum|
GGTTTAATTCGAAGCAACGCGAAGAACCTTACCTGCCCTTGACATCCGGATGACCGGTGAGTAATGTCACCTTTCCTTCGGGACATTCGAGACAGGTGGTGCATGGTTGTCGTCAGCTCGTGTCGTGAGATGTTGGGTTAAGTCCCGCAACGAGCGCAACCCCTATCTTCAGTAGCCAGCGGTTCGGCCGGGCACTCTGGAGAGACTGCCAGGGATAACCTGGA
>MG|4|V67|F|12|95.98|Firmicutes|Clostridia|Clostridiales|Lachnospiraceae|[Ruminococcus]|gnavus|
GGTTTAATTCGAAGCAACGCGAAGAACCTTACCTGCCCTTGACATCCTTTTGACCGGCGAGTAATGTCGCCTTTCCTTCGGGACAGAAGAGACAGGTGGTGCATGGTTGTCGTCAGCTCGTGTCGTGAGATGTTGGGTTAAGTCCCGCAACGAGCGCAACCCTTATCTTCAGTAGCCAGCATTTAAGGTGGGCACTCTAGAGAGACTGCCAGGGATAACCTGGAA
>MG|4|V67|F|11|93.75|Firmicutes|Clostridia|Clostridiales|Lachnospiraceae|[Ruminococcus]|gnavus|
GGTTTAATTCGAAGCAACGCGAAGAACCTTACCTGCCCTTGACATCCGGATGACCGGTGGGTAATGCCACCCTCTCTTCGGAGCATCCGAGACAGGTGGTGCATGGTTGTCGTCAGCTCGTGTCGTGAGATGTTGGGTTAAGTCCCGCAACGAGCGCAACCCTTATCTTCAGTAGCCAGCATTTAGGATGGGCACTCTGGAGAGACTGCCAGGGACAACCTGGA
>MG|4|V67|F|16|96.4|Firmicutes|Clostridia|Clostridiales|Lachnospiraceae|[Ruminococcus]|gnavus|
GGTTTTAATTCGAAGCAACGCGAAGAACCTTACCTGCCCTTGACATCCTTTTGACCGGCGAGTAATGTCGCCTTTCCTTCGGGACAGAAGAGACAGGTGGTGCATGGTTGTCGTCAGCTCGTGTCGTGAGATGTTGGGTTAAGTCCCGCAACGAGCGCAACCCTTATCTTCAGTAGCCAGCATTTAAGGTGGGCACTCTGGAGAGACTGCCAGGGATAACCTGGA
>MG|4|V67|F|14|90.95|Firmicutes|Clostridia|Clostridiales|Lachnospiraceae|[Ruminococcus]|gnavus|
GGTTTAATTCGAAGCAACGCGAAGAACCTTACCTGCCCTTGACATCCGGATGACCGGCAAGTAATGTTGCCCTCTCTTCGGAGCATCCGAGACAGGTGGTGCATGGTTGTCGTCAGCTCGTGTCGTGAGATGTTGGGTTAAGTCCCGCAACGAGCGCAACCCCTGTTGCCAGTTGCCAGCATTAGGTTGGGGACTCTGGCGAGACTGCCTCTGCAAGGAGGA
>MG|4|V67|F|13|94.39|Firmicutes|Clostridia|Clostridiales|Lachnospiraceae|Butyrivibrio|sp.|
GGTTTAATTCGAAGCAACGCGAAGAACCTTACCAAGTCTTGACATCCTCCTGACAGCGTATGTAATGTATGTTTCCTTCGGGACAGGAGAGACAGGTGGTGCATGGTTGTCGTCAGCTCGTGTCGTGAGATGTTGGGTTAAGTCCCGCAACGAGCGCAACCCTTATCTTCAGTAGCCAGCATTTAGGATGGGCACTCTGGAGAGACTGCCAGGGATAACCTGGA
>MG|4|V67|F|19|93.33|Firmicutes|Clostridia|Clostridiales|Lachnospiraceae|Lachnoclostridium|glycyrrhizinilyticum|
GGTTTAATTCGAAGCAACGCGAAGAACCTTACCTGCCCTTGACATCCGAATGACCGGTGAGTAATGTCACCTTTCCTTCGGGACATTCGAGACAGGTGGTGCATGGTTGTCGTCAGCTCGTGTCGTGAGATGTTGGGTTAAGTCCCGCAACGAGCGCAACCCTTATTGTTAGTTGCCATCATTCAGTTGGGCACTCTAGCGAGACTGCCGCAGACAATGCGGA
>MG|4|V67|F|14|92.86|Firmicutes|Clostridia|Clostridiales|Lachnospiraceae|[Ruminococcus]|torques|
GGTTTAATTCGAAGCAACGCGAAGACCTTACCTGCCCTTGACATCCGGATGACCGGTGGGTAATGCCACCCTCTCTTCGGAGCATCCGAGACAGGTGGTGCATGGTTGTCGTCAGCTCGTGTCGTGAGATGTTGGGTTAAGTCCCGCAACGAGCGCAACCCCTATCTTCAGTAGCCAGCGGTTCAGCCGGGCACTCTGGAGAGACTGCCAGGGATAACCTGGA
>MG|4|V67|F|17|95.98|Firmicutes|Clostridia|Clostridiales|Lachnospiraceae|Lachnoclostridium|glycyrrhizinilyticum|
GGTTTAATTCGAAGCAACGCGAAGAACCTTACCTGCCCTTGACATCCGAATGACCGGTGAGTAATGTCACCTTTCCTTCGGGACATTCGAGACAGGTGGTGCATGGTTGTCGTCAGCTCGTGTCGTGAGATGTTGGGTTAAGTCCCGCAACGAGCGCAACCCTTATCTTTAGTAGCCAGCATTTGAGGTGGGCACTCTAGAGAGACTGCCAGGGATAACCTGGA
>MG|4|V67|F|11|93.75|Firmicutes|Clostridia|Clostridiales|Lachnospiraceae|[Ruminococcus]|gnavus|
GGTTTAATTCGAAGCAACGCGAAGAACCTTACCTGCCCTTGACATCCGGATGACCGGTGGGTAATGCCACCCTCTCTTCGGAGCATCCGAGACAGGTGGTGCATGGTTGTCGTCAGCTCGTGTCGTGAGATGTTGGGTTAAGTCCCGCAACGAGCGCAACCCCTATCTTCAGTAGCCAGCATTTAGGATGGGCACTCTGGAGAGACTGCCAGGGATAACCTGGA
>MG|4|V67|F|72|91.93|Firmicutes|Clostridia|Clostridiales|Lachnospiraceae|Butyrivibrio|fibrisolvens|
GGTTTAATTCGAAGCAACGCGAAGAACCTTACCAAGTCTTGACATCCCTCTGAATACAGGGTAATGCCTGTAGGCCTTCGGGACAGAGGAGACAGGTGGTGCATGGTTGTCGTCAGCTCGTGTCGTGAGATGTTGGGTTAAGTCCCGCAACGAGCGCAACCCCTATGACTAGTAGCCAGCAGTAAGATGGGCACTCTAGTGAGACTGCCCGGGACAACCGGGA
>MG|4|V67|F|10|95.98|Firmicutes|Clostridia|Clostridiales|Lachnospiraceae|[Ruminococcus]|gnavus|
GGTTTAATTCGAAGCAACGCGAAGAACCTTACCTGGCCTTGACATCCCGATGACCGGACAGTAATGTGTCCTTTTCTTCGGAACATTGGAGACAGGTGGTGCATGGTTGTCGTCAGCTCGTGTCGTGAGATGTTGGGTTAAGTCCCGCAACGAGCGCAACCCCTATCTTCAGTAGCCAGCGGTTCGGCCGGGCACTCTGGAGAGACTGCCAGGGATAACCTGGA
>MG|4|V67|F|52|96.02|Firmicutes|Clostridia|Clostridiales|Lachnospiraceae|[Ruminococcus]|gnavus|
GGTTTAATTCGAAGCAACGCGAAGAACCTTACCTGGTCTTGACATCCCGGTGACCGCAGAGTAATGTCTGCTTTCCTTCGGGACACCGGAGACAGGTGGTGCATGGTTGTCGTCAGCTCGTGTCGTGAGATGTTGGGTTAAGTCCCGCAACGAGCGCAACCCTTATCTTCAGTAGCCAGCATTCAGGATGGGCACTCTGGAGAGACTGCCAGGGATAACCTGGA
>MG|4|V67|F|20|92.48|Firmicutes|Clostridia|Clostridiales|Lachnospiraceae|Lachnobacterium|sp.|
GGTTTAATTCGAAGCAACGCGAAGAACCTTACCTGCCCTTGACATCCGGATGACCGGCAAGTAATGTTGCCCTCTCTTCGGAGCATCCGAGACAGGTGGTGCATGGTTGTCGTCAGCTCGTGTCGTGAGATGTTGGGTTAAGTCCCGCAACGAGCGCAACCCTTGTCCTTAGTAGCCAGCACGTGATGGTGGGCACTCTAGGGAGACTGCCAGGGTGAACCTGGA
>MG|4|V67|F|15|93.33|Firmicutes|Clostridia|Clostridiales|Lachnospiraceae|Lachnoclostridium|glycyrrhizinilyticum|
GGTTTAATTCGAAGCAACGCGAAGAACCTTACCTGCCCTTGACATCCTTTTGACCGGCGAGTAATGTCGCCTTTCCTTCGGGACAGAAGAGACAGGTGGTGCATGGTTGTCGTCAGCTCGTGTCGTGAGATGTTGGGTTAAGTCCCGCAACGAGCGCAACCCTTATTGTTAGTTGCCATCATTCAGTTGGGCACTCTAGCAAGACTGCCGGTGACAAACCGGA
>MG|4|V67|R|91|95.56|Firmicutes|Clostridia|Clostridiales|Lachnospiraceae|Blautia|producta|
TCCAGGTTGTCCCTGGCAGTCTCCTCAGAGTGCCCGGCTTCATCCGCTGGCTACTAAGGATAAGGGTTGCGCTCGTTGCGGGACTTAACCCAACATCTCACGACACGAGCTGACGACAACCATGCACCACCTGTCTTCTCTGTCCCGAAGGAAAGGACTCGTTACAGTCCGGTCAGATCGATGTCAAGACTTGGTAAGGTTCTTCGCGTTGCTTCGAATTAAACC
>MG|4|V67|R|12|96.44|Firmicutes|Clostridia|Clostridiales|Lachnospiraceae|Blautia|obeum|
TCCAGGTTATCCCTGGCAGTCTCCTCAGAGTGCCCAGCTTTACCTGCTGGCTACTGGGGATAGGGGTTGCGCTCGTTGCGGGACTTAACCCAACATCTCACGACACGAGCTGACGACAACCATGCACCACCTGTCTCCCCTGTCCCGAAGGAAAGCGCCGGTTAAGGCGCGGTCAGAGGGATGTCAAGACTTGGTAAGGTTCTTCGCGTTGCTTCGAATTAAACC
>MG|4|V67|F|17|93.78|Firmicutes|Clostridia|Clostridiales|Lachnospiraceae|Robinsoniella|peoriensis|
GGTTTAATTCGAAGCAACGCGAAGAACCTTACCAAGTCTTGACATCCTCCTGACAGCGTATGTAATGTATGTTTCCTTCGGGACAGGAGAGACAGGTGGTGCATGGTTGTCGTCAGCTCGTGTCGTGAGATGTTGGGTTAAGTCCCGCAACGAGCGCAACCCTTATCTTCAGTAGCCAGCAGTTCGGCTGGGCACTCTGGAGAGACTGCCAGGGATAACCTGGA
>MG|4|V67|F|48|90.48|Firmicutes|Clostridia|Clostridiales|Lachnospiraceae|Blautia|producta|
GGTTTAATTCGAAGCAACGCGAAGAACCTTACCTGCCCTTGACATCCTTTTGACCGGCGAGTAATGTCGCCTTTCCTTCGGGACAGAAGAGACAGGTGGTGCATGGTTGTCGTCAGCTCGTGTCGTGAGATGTTGGGTTAAGTCCCGCAACGAGCGCAACCCTCGTCGCATGTTGCCAGCGGTTCGGCCGGGCACCCATGCGAGACCGCCGGCGTCAAGCCGGA
>MG|4|V67|F|13|96.02|Firmicutes|Clostridia|Clostridiales|Lachnospiraceae|[Ruminococcus]|gnavus|
GGTTTAATTCGAAGCTACGCGAAGAACCTTACCTGCCCTTGACATCCCGGTGACCGCAGAGTAATGTCTGCTTTCCTTCGGGACACCGGAGACAGGTGGTGCATGGTTGTCGTCAGCTCGTGTCGTGAGATGTTGGGTTAAGTCCCGCAACGAGCGCAACCCTTATCTTCAGTAGCCAGCATTTAAGGTGGGCACTCTGGAGAGACTGCCAGGGATAACCTGGA
>MG|4|V67|R|12|88.32|Firmicutes|Clostridia|Clostridiales|Lachnospiraceae|[Ruminococcus]|torques|
TCCGGCTTGACGCCGGCGGTCTCGCATGGGTGCCCGGCCGAACCGCTGGCAACATGCGACGGGGGGTTGCGCTCGTTGCGGGACTTAACCCAACATCTCACGACACGAGCTGACGACAACCATGCACCACCTGTCACCGGTGTCCCGAAGGAAAGCAGACATTACTCTGCGGTCACCGGGATGTCAAGGGCAGGTAAGGTTCTTCGCGTTGCTTCGAATTAAACC
>MG|4|V67|F|25|95.58|Firmicutes|Clostridia|Clostridiales|Lachnospiraceae|[Ruminococcus]|gnavus|
GGTTTAATTCGAAGCAACGCGAAGAACCTTACCTGATCTTGACATCCGAGTGACCGCAGAGTAATGTCTGCTTTCCTTCGGGACACTCGTGACAGGTGGTGCATGGTTGTCGTCAGCTCGTGTCGTGAGATGTTGGGTTAAGTCCCGCAACGAGCGCAACCCCTATCTTCAGTAGCCAGCGGTTCGGCCGGGCACTCTGGAGAGACTGCCAGGGATAACCTGGA
>MG|4|V67|F|64|93.36|Firmicutes|Clostridia|Clostridiales|Lachnospiraceae|Lachnoclostridium|asparagiforme|
GGTTTAATTCGAAGCAACGCGAAGAACCTTACCAAGTCTTGACATCCTCCTGACAGCGTATGTAATGTATGTTTCCTTCGGGACAGGAGAGACAGGTGGTGCATGGTTGTCGTCAGCTCGTGTCGTGAGATGTTGGGTTAAGTCCCGCAACGAGCGCAACCCTTATCCTTAGTAGCCAGCATTTAAGGTGGGCACTCTAAGGAGACTGCCAGGGACAACCTGGA
>MG|4|V67|F|11|95.58|Firmicutes|Clostridia|Clostridiales|Lachnospiraceae|[Ruminococcus]|gnavus|
GGTTTAATTCGAAGCAACGCGAAGAACCTTACCTGATCTTGACATCCGAGTGACCGCAGAGTAATGTCTGTTTTCCTTCGGGACACTCGTGACAGGTGGTGCATGGTTGTCGTCAGCTCGTGTCGTGAGATGTTGGGTTAAGTCCCGCAACGAGCGCAACCCTTATCTTTAGTAGCCAGCGGTATGGCCGGGCACTCTAGAGAGACTGCCAGGGATAACCTGGA
>MG|4|V67|F|12|95.09|Firmicutes|Clostridia|Clostridiales|Lachnospiraceae|Lachnoclostridium|glycyrrhizinilyticum|
GGTTTAATTCGAAGCAACGCGAAGAACCTTACCTGCCCTTGACATCCGAATGACCGGTGAGTAATGTCACCTTTCCTTCGGGACATTCGAGACAGGTGGTGCATGGTTGTCGTCAGCTCGTGTCGTGAGATGTTGGGTTAAGTCCCGCAACGAGCGCAACCCTTATCTTTAGTAGCCAGCGGTTCGGCCGGGCACTCTGGAGAGACTGCCAGGGATAACCTGGA
>MG|4|V67|F|11|95.11|Firmicutes|Clostridia|Clostridiales|Lachnospiraceae|Blautia|producta|
GGTTTAATTCGAAGCAACGCGAAGAACCTTACCTGGTCTTGACATCCCTCTGACTGGTGAGTAATGTCACCTTTCTTTCGGGACAGAGGAGACAGGTGGTGCATGGTTGTCGTCAGCTCGTGTCGTGAGATGTTGGGTTAAGTCCCGCAACGAGCGCAACCCTTATCCTTAGTAGCCAGCAGGTAAAGCTGGGGACTCTAGGGAGACTGCCGGGGATAACCCGGA
>MG|4|V67|F|473|95.58|Firmicutes|Clostridia|Clostridiales|Lachnospiraceae|[Ruminococcus]|gnavus|
GGTTTAATTCGAAGCAACGCGAAGAACCTTACCTGGTCTTGACATCCCGGTGACCGCAGAGTAATGTCTGCTTTCCTTCGGGACACTGGAGACAGGTGGTGCATGGTTGTCGTCAGCTCGTGTCGTGAGATGTTGGGTTAAGTCCCGCAACGAGCGCAACCCTTATCTTTAGTAGCCAGCATTTGAGGTGGGCACTCTAGAGAGACTGCCAGGGATAACCTGGA
>MG|4|V67|F|12|93.81|Firmicutes|Clostridia|Clostridiales|Lachnospiraceae|[Ruminococcus]|gnavus|
GGTTTAATTCGAAGCAACGCGAAAGAACCTTACCTGCCCTTGACATCCGAATGACCGGTGAGTAATGTCACCTTTCCTTCGGGACATTCGAGACAGGTGGTGCATGGTTGTCGTCAGCTCGTGTCGTGAGATGTTGGGTTAAGTCCCGCAACGAGCGCAACCCCTATCTTCAGTAGCCAGCGGTTCGGCCGGGCACTCTGGAGAGACTGCCAGGGATAACCTGGA
>MG|4|V67|F|21|96.89|Firmicutes|Clostridia|Clostridiales|Lachnospiraceae|Blautia|obeum|
GGTTTAATTCGAAGCAACGCGAAGAACCTTACCAAGTCTTGACATCCCTCTGACCGGTCCGTAACGGGATCTTTCCTTCGGGACAGAGGAGACAGGTGGTGCATGGTTGTCGTCAGCTCGTGTCGTGAGATGTTGGGTTAAGTCCCGCAACGAGCGCAACCCCTATCCCCAGTAGCCAGCAGGTAGAGCTGGGCACTCTGAGGAGACTGCCAGGGATAACCTGGA
>MG|4|V67|F|11|92.92|Firmicutes|Clostridia|Clostridiales|Lachnospiraceae|Shuttleworthia|satelles|
GGTTTAATTCGAAGCAACGCGAAGAACCTTACCTGGTCTTGACATCCGGATGACAGGCGAGTAATGTCGCCCTCTCTTCGGAGCATCCGAGACAGGTGGTGCATGGTTGTCGTCAGCTCGTGTCGTGAGATGTTGGGTTAAGTCCCGCAACGAGCGCAACCCTTGTCCTTAGTAGCCAGCACGTGATGGTGGGCACTCTAGGGAGACTGCAGGGTGAACCTGGA
>MG|4|V67|F|18|94.64|Firmicutes|Clostridia|Clostridiales|Lachnospiraceae|[Ruminococcus]|gnavus|
GGTTTAATTCGAAGCAACGCGAAGAACCTTACCTGCCCTTGACATCCTTTTGACTGGCGAGTAATGTCGCCTTTCCTTCGGGACAGAAGAGACAGGTGGTGCATGGTTGTCGTCAGCTCGTGTCGTGAGATGTTGGGTTAAGTCCCGCAACGAGCGCAACCCTTATCTTCAGTAGCCAGCGGTTCGGCCGGGCACTCTGGAGAGACTGCCAGGGATAACCTGGA
>MG|4|V67|R|13|92.89|Firmicutes|Clostridia|Clostridiales|Lachnospiraceae|Butyrivibrio|fibrisolvens|
TCCAGGTTCACCCTGGCAGTCTCCCTAGAGTGCCCACCATCACGTGCTGGCTACTAAGGACAAGGGTTGCGCTCGTTGCGGGACTTAACCCAACATCTCACGACACGAGCTGACGACAACCATGCACCACCTGTCTCTCCTGTCCCGAAGGAAACATACATTACATACGCTGTCAGGAGAATGTCAAGACTTGGTAAGGTTCTTCGCGTTGCTTCGAATTAAACC
>MG|4|V67|F|10|96.02|Firmicutes|Clostridia|Clostridiales|Lachnospiraceae|[Ruminococcus]|gnavus|
GGTTTAATTCGAAGCAACGCGAAGAACCTTACCTGCCCTTGACATCCCGGTGACCGCAGAGTAATGTCTGCTTTCCTTCGGGACACCGGTGACAGGTGGTGCATGGTTGTCGTCAGCTCGTGTCGTGAGATGTTGGGTTAAGTCCCGCAACGAGCGCAACCCTTATCTTTAGTAGCCAGCATTTAAGGTGGGCACTCTAGAGAGACTGCCAGGGATAACCTGGA
>MG|4|V67|F|57|96.9|Firmicutes|Clostridia|Clostridiales|Lachnospiraceae|[Ruminococcus]|gnavus|
GGTTTAATTCGAAGCAACGCGAAGAACCTTACCTGGTCTTGACATCCCGGTGACCGCAGAGTAATGTCTGCTTTCCTTCGGGACACTGGAGACAGGTGGTGCATGGTTGTCGTCAGCTCGTGTCGTGAGATGTTGGGTTAAGTCCCGCAACGAGCGCAACCCTTATCTTCAGTAGCCAGCATTTAAGGTGGGCACTCTGGAGAGACTGCCAGGGATAACCTGGA
>MG|4|V67|F|56|95.98|Firmicutes|Clostridia|Clostridiales|Lachnospiraceae|[Ruminococcus]|gnavus|
GGTTTAATTCGAAGCAACGCGAAGAACCTTACCTGCCCTTGACATCCGAATGACCGGTGAGTAATGTCACCTTTCCTTCGGGACATTCGAGACAGGTGGTGCATGGTTGTCGTCAGCTCGTGTCGTGAGATGTTGGGTTAAGTCCCGCAACGAGCGCAACCCTTATCTTCAGTAGCCAGCATTTAAGGTGGGCACTCTGGAGAGACTGCCAGGGATAACCTGGA
>MG|4|V67|F|134|93.3|Firmicutes|Clostridia|Clostridiales|Lachnospiraceae|[Ruminococcus]|torques|
GGTTTAATTCGAAGCAACGCGAAGAACCTTACCTGCCCTTGACATCCGGATGACCGGTGGGTAATGCCACCCTCTCTTCGGAGCATCCGAGACAGGTGGTGCATGGTTGTCGTCAGCTCGTGTCGTGAGATGTTGGGTTAAGTCCCGCAACGAGCGCAACCCCTATCTTCAGTAGCCAGCGGTTTGGCCGGGCACTCTGGAGAGACTGCCAGGGATAACCTGGA
>MG|4|V67|F|22|96.88|Firmicutes|Clostridia|Clostridiales|Lachnospiraceae|Lachnoclostridium|glycyrrhizinilyticum|
GGTTTAATTCGAAGCAACGCGAAGAACCTTACCTGCCCTTGACATCCTTTTGACCGGCGAGTAATGTCGCCTTTCCTTCGGGACAGAAGAGACAGGTGGTGCATGGTTGTCGTCAGCTCGTGTCGTGAGATGTTGGGTTAAGTCCCGCAACGAGCGCAACCCTTATCTTTAGTAGCCAGCATTTAAGATGGGCACTCTAGAGAGACTGCCAGGGATAACCTGGA
>MG|4|V67|F|21|95.26|Firmicutes|Clostridia|Clostridiales|Lachnospiraceae|Lachnoclostridium|hathewayi|
GGTTTAATTCGAAGCAACGCGAAGAACCTTACCAAGTCTTGACATCCGCCTGACCGGAACGTAACGGTTCCTTTCCTTCGGGACAGGCGAGACAGGTGGTGCATGGTTGTCGTCAGCTCGTGTCGTGAGATGTTGGGTTAAGTCCCGCAACGAGCGCAACCCTTATCCTTAGTAGCCAGCAGGCAAGGCTGGGCACTCTGGGGAGACTGCCGGAGACAATCCGGA
>MG|4|V67|F|1466|92.92|Firmicutes|Clostridia|Clostridiales|Lachnospiraceae|Butyrivibrio|fibrisolvens|
GGTTTAATTCGAAGCAACGCGAAGAACCTTACCAAGTCTTGACATCCTCCTGACAGCGTATGTAATGTATGTTTCCTTCGGGACAGGAGAGACAGGTGGTGCATGGTTGTCGTCAGCTCGTGTCGTGAGATGTTGGGTTAAGTCCCGCAACGAGCGCAACCCTTGTCCTTAGTAGCCAGCACGTGATGGTGGGCACTCTAGGGAGACTGCAGGGTGAACCTGGAG
>MG|4|V67|F|11|94.2|Firmicutes|Clostridia|Clostridiales|Lachnospiraceae|[Ruminococcus]|gnavus|
GGTTTAATTCGAAGCAACGCGAAGAACCTTACCTGCCCTTGACATCCGGATGACCGGTGAGTAATGTCACCTTTCCTTCGGGACATTCGAGACAGGTGGTGCATGGTTGTCGTCAGCTCGTGTCGTGAGATGTTGGGTTAAGTCCCGCAACGAGCGCAACCCCTATCTTCAGTAGCCAGCGGTTTGGCCGGGCACTCTGGAGAGACTGCCAGGGATAACCTGGA
>MG|4|V67|F|23|90.95|Firmicutes|Clostridia|Clostridiales|Lachnospiraceae|Lachnoclostridium|glycyrrhizinilyticum|
GGTTTAATTCGAAGCAACGCGAAGAACCTTACCTGCCCTTGACATCCGGATGACCGGTGGGTAATGCCACCCTCTCTTCGGAGCATCCGAGACAGGTGGTGCATGGTTGTCGTCAGCTCGTGTCGTGAGATGTTGGGTTAAGTCCCGCAACGAGCGCAACCCTTATTGTTAGTTGCCATCATTCAGTTGGGCACTCTAGCGAGACTGCCGCAGACAATGCGGA
>MG|4|V67|F|17|94.86|Firmicutes|Clostridia|Clostridiales|Lachnospiraceae|Butyrivibrio|sp.|
GGTTTAATTCGAAGCAACGCGAAGAACCTTACCAAGTCTTGACATCCTCCTGACAGCGTATGTAATGTATGTTTCCTTCGGGACAGGAGAGACAGGTGGTGCATGGTTGTCGTCAGCTCGTGTCGTGAGATGTTGGGTTAAGTCCCGCAACGAGCGCAACCCTTATCTTTAGTAGCCAGCATTTAAGATGGGCACTCTAGAGAGACTGCCAGGGATAACCTGGA
>MG|4|V67|F|21|92.48|Firmicutes|Clostridia|Clostridiales|Lachnospiraceae|[Ruminococcus]|gnavus|
GGTTTAATTCGAAGCAACGCGAAGAACCTTACCAGGTCTTGACATACCATTGACCGTTCTAGAGATAGGATTTTCCCTTCGGGGACAATGGATACAGGTGGTGCATGGTTGTCGTCAGCTCGTGTCGTGAGATGTTGGGTTAAGTCCCGCAACGAGCGCAACCCCTATCTTCAGTAGCCAGCGGTATGGCCGGGCACTCTGGAGAGACTGCCAGGGATAACCTGGA
>MG|4|V67|F|104|94.2|Firmicutes|Clostridia|Clostridiales|Lachnospiraceae|[Ruminococcus]|gnavus|
GGTTTAATTCGAAGCAACGCGAAGAACCTTACCTGCCCTTGACATCCGAATGACCGGTGAGTAATGTCACCTTTCCTTCGGGACATTCGAGACAGGTGGTGCATGGTTGTCGTCAGCTCGTGTCGTGAGATGTTGGGTTAAGTCCCGCAACGAGCGCAACCCCTATCTTCAGTAGCCAGCGGTATGGCCGGGCACTCTGGAGAGACTGCCAGGGATAACCTGGA
>MG|4|V67|F|11|94.69|Firmicutes|Clostridia|Clostridiales|Lachnospiraceae|[Ruminococcus]|gnavus|
GGTTTAATTCGAAGCAACGCGAAGAACCTTACCTGATCTTGACATCCGAGTGACCGCAGAGTAATGTCTGTTTTCCTTCGGGACACTCGTGACAGGTGGTGCATGGTTGTCGTCAGCTCGTGTCGTGAGATGTTGGGTTAAGTCCCGCAACGAGCGCAACCCCTATCTTCAGTAGCCAGCGGTTCAGCCGGGCACTCTGGAGAGACTGCCAGGGATAACCTGGA
>MG|4|V67|F|17|95.58|Firmicutes|Clostridia|Clostridiales|Lachnospiraceae|[Ruminococcus]|gnavus|
GGTTTAATTCGAAGCAACGCGAAGAACCTTACCTGGTCTTGACATCCCGGTGACCGCAGAGTAATGTCTGCTTTCCTTCGGGACACTGGAGACAGGTGGTGCATGGTTGTCGTCAGCTCGTGTCGTGAGATGTTGGGTTAAGTCCCGCAACGAGCGCAACCCTTATCTTTAGTAGCCAGCATTTAAGATGGGCACTCTAGAGAGACTGCCAGGGATAACCTGGA
>MG|4|V67|F|11|95.98|Firmicutes|Clostridia|Clostridiales|Lachnospiraceae|[Ruminococcus]|gnavus|
GGTTTAATTCGAAGCTACGCGAAGAACCTTACCTGCCCTTGACATCCTTTTGACCGGCGAGTAATGTCGCCTTTCCTTCGGGACAGAAGAGACAGGTGGTGCATGGTTGTCGTCAGCTCGTGTCGTGAGATGTTGGGTTAAGTCCCGCAACGAGCGCAACCCTTATCTTCAGTAGCCAGCATTTAAGGTGGGCACTCTGGAGAGACTGCCAGGGATAACCTGGA
>MG|4|V67|F|25|91.15|Firmicutes|Clostridia|Clostridiales|Lachnospiraceae|[Ruminococcus]|gnavus|
GGTTTAATTCGAAGCAACGCGAAGAACCTTACCTGCCCTTGACATCCCGGTGACCGCAGAGTAATGTCTGCTTTCCTTCGGGACACTGGAGACAGGTGGTGCATGGTTGTCGTCAGCTCGTGTCGTGAGATGTTGGGTTAAGTCCCGCAACGAGCGCAACCCTTGTCGCTAGTTACCATCATTAAGTTGGGGACTCTAGCGAGACTGCCAGTGACAAGCTGGA
>MG|4|V67|R|29|94.69|Firmicutes|Clostridia|Clostridiales|Lachnospiraceae|[Ruminococcus]|gnavus|
TCCAGGTTGTCCCTGGCAGTCTCCTTAGAGTGCCCGGCCAAACCGCTGGCTACTAAGGATAAGGGTTGCGCTCGTTGCGGGACTTAACCCAACATCTCACGACACGAGCTGACGACAACCATGCACCACCTGTCACGAGTGTCCCGAAGGAAAGCAGACATTACTCTGCGGTCACTCGGATGTCAAGATCAGGTAAGGTTCTTCGCGTTGCTTCGAATTAAACC
>MG|4|V67|F|11|94.22|Firmicutes|Clostridia|Clostridiales|Lachnospiraceae|[Ruminococcus]|gnavus|
GGTTTAATTCGAAGCAACGCGAAGAACCTTACCTGCCCTTGACATCCGAATGACCGGTGAGTAATGTCGCCTTTCCTTCGGGACATTCGAGACAGGTGGTGCATGGTTGTCGTCAGCTCGTGTCGTGAGATGTTGGGTTAAGTCCCGCAACGAGCGCAACCCTTACCTTCAGTAACCAGCACGTAATGGTGGGGACTCTGGAGGGACTGCCAGGGACAACCTGGA
>MG|4|V67|R|15|92.89|Firmicutes|Clostridia|Clostridiales|Lachnospiraceae|Butyrivibrio|fibrisolvens|
TCCAGGTTCACCCTGGCAGTCTCCCTAGAGTGCCCACCATCACGTGCTGGCTACTAAGGACAAGGGTTGCGCTCGTTGCGGGACTTAACCCAACATCTCACGACACGAGCTGACGACAACCATGCACCACCTGTCTCTCCTGTCCCGAAGGAAACATACATTACATACGCTGTCAGGAGGATGTCAAGACTTGGTAAGGTTCTTCGCGTAGCTTCGAATTAAACC
>MG|4|V67|F|10|92.89|Firmicutes|Clostridia|Clostridiales|Lachnospiraceae|[Ruminococcus]|gnavus|
GGTTTAATTCGAAGCAACGCGAAGAACCTTACCTGCCCTTGACATCCGGATGACCGGTGGGTAATGCCACCCTCTCTTCGGAGCATCCGAGACAGGTGGTGCATGGTTGTCGTCAGCTCGTGTCGTGAGATGTTGGGTTAAGTCCCGCAACGAGCGCAACCCTTATCTTCAGTAGCCAGCGGTTCAGCCGGGCACTCTGGAGAGACTGCCAGGGATAACCTGGA
>MG|4|V67|F|11|95.98|Firmicutes|Clostridia|Clostridiales|Lachnospiraceae|Lachnoclostridium|glycyrrhizinilyticum|
GGTTTAATTCGAAGCAACGCGAAGAACCTTACCTGCCCTTGACATCCGGATGACCGGCGAGTAATGTCGCCTTTCCTTCGGGACATTCGAGACAGGTGGTGCATGGTTGTCGTCAGCTCGTGTCGTGAGATGTTGGGTTAAGTCCCGCAACGAGCGCAACCCTTATCTTCAGTAGCCAGCGGTTCGGCCGGGCACTCTGGAGAGACTGCCAGGGATAACCTGGA
>MG|4|V67|F|2431|93.75|Firmicutes|Clostridia|Clostridiales|Lachnospiraceae|[Ruminococcus]|torques|
GGTTTAATTCGAAGCAACGCGAAGAACCTTACCTGCCCTTGACATCCGGATGACCGGTGGGTAATGCCACCCTCTCTTCGGAGCATCCGAGACAGGTGGTGCATGGTTGTCGTCAGCTCGTGTCGTGAGATGTTGGGTTAAGTCCCGCAACGAGCGCAACCCCTATCTTCAGTAGCCAGCGGTTCGGCCGGGCACTCTGGAGAGACTGCCAGGGATAACCTGGAA
>MG|4|V67|F|12|90.95|Firmicutes|Clostridia|Clostridiales|Lachnospiraceae|Lachnoclostridium|glycyrrhizinilyticum|
GGTTTAATTCGAAGCAACGCGAAGAACCTTACCTGCCCTTGACATCCGGATGACCGGTGGGTAATGCCACCCTCTCTTCGGAGCATCCGAGACAGGTGGTGCATGGTTGTCGTCAGCTCGTGTCGTGAGATGTTGGGTTAAGTCCCGCAACGAGCGCAACCCTTATTGTTAGTTGCCATCATTCAGTTGGGCACTCTAGCGAGACTGCCGGTAATAAACCGGA
>MG|4|V67|F|15|94.17|Firmicutes|Clostridia|Clostridiales|Lachnospiraceae|[Ruminococcus]|gnavus|
GGCTTAATTCGAAGCAACGCGAAGAACCTTACCTGCCCTTGACATCCGGATGACCGGCAAGTAATGTTGCCCTCTCTTCGGAGCATCCGAGACAGGTGGTGCATGGTTGTCGTCAGCTCGTGTCGTGAGATGTTGGGTTAAGTCCCGCAACGAGCGCAACCCTTATCTTCAGTAGCCAGCGGTTCGGCCGGGCACTCTGGAGAGACTGCCAGGGATAACCTGGA
>MG|4|V67|F|11|95.26|Firmicutes|Clostridia|Clostridiales|Lachnospiraceae|Blautia|producta|
GGTTTAATTCGAAGCAACGCGAAGAACCTTACCAGGTCTTGACATCCCGGTGACCGGCCCGTAACGGGGCCTTTCCTTCGGGACACCGGAGACAGGTGGTGCATGGTTGTCGTCAGCTCGTGTCGTGAGATGTTGGGTTAAGTCCCGCAACGAGCGCAACCCTTGTCCTTAGTAGCCAGCACGTGATGGTGGGCACTCTAGGGAGACTGCCAGGGTGAACCTGGA
>MG|4|V67|F|54|90.83|Firmicutes|Clostridia|Clostridiales|Lachnospiraceae|Blautia|producta|
GGTTTAATTCGAAGCAACGCGAAGAACCTTACCAATCCTTGACATCTGCCTGACGTACTGGTAATGCGGTATTCCCTTCGGGGCAGGCAAGACAGGTGGTGCATGGTTGTCGTCAGCTCGTGTCGTGAGATGTTGGGTTAAGTCCCGCAACGAGCGCAACCCTTATGTCCAGTAGCCAGCAGGTAAAGCTGGGGACTCTGGAGAGACTGCCAGGGATAACCTGGA
>MG|4|V67|F|10|92.07|Firmicutes|Clostridia|Clostridiales|Lachnospiraceae|[Ruminococcus]|gnavus|
GGTTTAATTCGAAGCAACGCGAAGAACCTTACCTGATCTTGACATCCGAGTGACCGCAGAGTAATGTCTGCTTTCCTTCGGGACACTCGTGACAGGTGGTGCATGGTTGTCGTCAGCTCGTGTCGTGAGATGTTGGGTTAAGTCCCGCAACGAGCGCAACCCTTATCCTTAGTAGCCAGCACGTGATGGTGGGCACTCTAGGGAGACTGCCAGGGTGAACCTGGA
>MG|4|V67|F|16|96.02|Firmicutes|Clostridia|Clostridiales|Lachnospiraceae|[Ruminococcus]|gnavus|
GGTTTAATTCGAAGCAACGCGAAGAACCTTACCTGCCCTTGACATCCCGGTGACCGCAGAGTAATGTCTGCTTTCCTTCGGGACACCGGAGACAGGTGGTGCATGGTTGTCGTCAGCTCGTGTCGTGAGATGTTGGGTTAAGTCCCGCAACGAGCGCAACCCTTATCTTCAGTAGCCAGCATTTGAGGTGGGCACTCTGGAGAGACTGCCAGGGATAACCTGGA
>MG|4|V67|F|58|95.11|Firmicutes|Clostridia|Clostridiales|Lachnospiraceae|[Ruminococcus]|gnavus|
GGTTTAATTCGAAGCAACGCGAAGAACCTTACCTGATCTTGACATCCCCCTGACCGTTCCTTAATCGGAACTTTCCTTCGGGACAGGGGTGACAGGTGGTGCATGGTTGTCGTCAGCTCGTGTCGTGAGATGTTGGGTTAAGTCCCGCAACGAGCGCAACCCTTATCCTTAGTAGCCAGCATTTAAGGTGGGCACTCTAAGGAGACTGCCAGGGACAACCTGGA
>MG|4|V67|F|21|92.07|Firmicutes|Clostridia|Clostridiales|Lachnospiraceae|Lachnoclostridium|clostridioforme|
GGTTTAATTCGACGCAACGCGAAGAACCTTACCAAGACTTGACATCCTGCTGACCGTCTGAGTAATGTCGGATTTTCCTTCGGGACAGCAGAGACAGGTGGTGCATGGTTGTCGTCAGCTCGTGTCGTGAGATGTTGGGTTAAGTCCCGCAACGAGCGCAACCCTTGTCCTTAGTAGCCAGCACGTGATGGTGGGCACTCTAGGGAGACTGCCAGGGTGAACCTGGA
>MG|4|V67|F|20|93.81|Firmicutes|Clostridia|Clostridiales|Lachnospiraceae|Lachnoclostridium|glycyrrhizinilyticum|
GGTTTAATTCGAAGCAACGCGAAGAACCTTACCTGCCCTTGACATCCTTTTGACCGGCGAGTAATGTCGCCTTTCCTTCGGGACAGAAGAGACAGGTGGTGCATGGTTGTCGTCAGCTCGTGTCGTGAGATGTTGGGTTAAGTCCCGCAACGAGCGCAACCCTTATTGTTAGTTGCCATCATTCAGTTGGGCACTCTAGCGAGACTGCCGCAGACAATGCGGA
>MG|4|V67|F|11|96.46|Firmicutes|Clostridia|Clostridiales|Lachnospiraceae|[Ruminococcus]|gnavus|
GGTTTAATTCGAAGCAACGCGAAGAACCTTACCTGCCCTTGACATCCCGGTGACCGCAGAGTAATGTCTGTTTTCCTTCGGGACACCGGAGACAGGTGGTGCATGGTTGTCGTCAGCTCGTGTCGTGAGATGTTGGGTTAAGTCCCGCAACGAGCGCAACCCTTATCTTCAGTAGCCAGCATTTAAGGTGGGCACTCTGGAGAGACTGCCAGGGATAACCTGGA
>MG|4|V67|F|10|96.9|Firmicutes|Clostridia|Clostridiales|Lachnospiraceae|[Ruminococcus]|gnavus|
GGTTTAATTCGAAGCAACGCGAAGAACCTTACCTGGTCTTGACATCCCTTTGACCGGCAAGTAATGTTGCCTTTCCTTCGGGACAGAGGAGACAGGTGGTGCATGGTTGTCGTCAGCTCGTGTCGTGAGATGTTGGGTTAAGTCCCGCAACGAGCGCAACCCTTATCTTTAGTAGCCAGCATTTAAGGTGGGCACTCTAGAGAGACTGCCAGGGGATAACCTGGA
>MG|4|V67|R|127|93.81|Firmicutes|Clostridia|Clostridiales|Lachnospiraceae|[Ruminococcus]|gnavus|
TCCAGGTTGTCCCTGGCAGTCTCCTTAGAGTGCCCGGCTTAACCGCTGGCTACTAAGGATAAGGGTTGCGCTCGTTGCGGGACTTAACCCAACATCTCACGACACGAGCTGACGACAACCATGCACCACCTGTCACGAGTGTCCCGAAGGAAAACAGACATTACTCTGCGGTCACTCGGATGTCAAGATCAGGTAAGGTTCTTCGCGTTGCTTCGAATTAAACC
>MG|4|V67|F|31|94.22|Firmicutes|Clostridia|Clostridiales|Lachnospiraceae|[Ruminococcus]|gnavus|
GGTTTAATTCGAAGCAACGCGAAGAACCTTACCTGCCCTTGACATCCGAATGACCGGTGAGTAATGTCACCTTTCCTTCGGGACATTCGAGACAGGTGGTGCATGGTTGTCGTCAGCTCGTGTCGTGAGATGTTGGGTTAAGTCCCGCAACGAGCGCAACCCCTATCTTCAGTAGCCAGCGGTTCAGCCGGGCACTCTGGAGAGACTGCCAGGGATAACCTGGA
>MG|4|V67|F|22|92.92|Firmicutes|Clostridia|Clostridiales|Lachnospiraceae|Butyrivibrio|fibrisolvens|
GGTTTAATTCGAAGCAACGCGAAGAACCTTACCAAGTCTTGACATCCTCCTGACAGCGTATGTAATGTATGTTTCCTTCGGGACAGGAGAGACAGGTGGTGCATGGTTGGTCGTCAGCTCGTGTCGTGAGATGTTGGGTTAAGTCCCGCAACGAGCGCAACCCTTGTCCTTAGTAGCCAGCACGTGATGGTGGGCACTCTAGGGAGACTGCCAGGGTGAACCTGGA
>MG|4|V67|F|36|94.2|Firmicutes|Clostridia|Clostridiales|Lachnospiraceae|Lachnoclostridium|fissicatena|
GGTTTAATTCGAAGCAACGCGAAGAACCTTACCTGCCCTTGACATCCGAATGACCGGTGAGTAATGTCGCCTTTCCTTCGGGACATTCGAGACAGGTGGTGCATGGTTGTCGTCAGCTCGTGTCGTGAGATGTTGGGTTAAGTCCCGCAACGAGCGCAACCCCTATCTTCAGTAGCCAGCGGTTTGGCCGGGCACTCTGGAGAGACTGCCAGGGATAACCTGGA
>MG|4|V67|F|10|93.75|Firmicutes|Clostridia|Clostridiales|Lachnospiraceae|Dorea|formicigenerans|
GGTTTAATTCGAAGCAACGCGAAGAACCTTACCTGCCCTTGACATCCGGATGACCGGTGGGTAATGCCACCCTCTCTTCGGAGCATCCGAGACAGGTGGTGCATGGTTGTCGTCAGCTCGTGTCGTGAGATGTTGGGTTAAGTCCCGCAACGAGCGCAACCCTTATCTTCAGTAGCCAGCATTTAAGATGGGCACTCTGGAGAGACTGCCAGGGATAACCTGGA
>MG|4|V67|F|16|96.38|Firmicutes|Clostridia|Clostridiales|Lachnospiraceae|[Ruminococcus]|gnavus|
GGCTTAATTCGAAGCAACGCGAAGAACCTTACCTGCCCTTGACATCCTTTTGACCGGCGAGTAATGTCGCCTTTCCTTCGGGACAGAAGAGACAGGTGGTGCATGGTTGTCGTCAGCTCGTGTCGTGAGATGTTGGGTTAAGTCCCGCAACGAGCGCAACCCTTATCTTCAGTAGCCAGCATTTAAGGTGGGCACTCTGGAGAGACTGCCAGGGATAACCTGGA
>MG|4|V67|F|13|92.04|Firmicutes|Clostridia|Clostridiales|Lachnospiraceae|[Ruminococcus]|gnavus|
GGTTTAATTCGAAGCAACGCGAAGAACCTTACCAAGTCTTGACATCCTCCTGACAGCGTATGTAATGTATGTTTCCTTCGGGACAGGAGAGACAGGTGGTGCATGGTTGTCGTCAGCTCGTGTCGTGAGATGTTGGGTTAAGTCCCGCAACGAGCGCAACCCTTGTCCTTAGTAGCCAGCACGTAATGGTGGGGACTCTGGAGGGACTGCCAGGGACAACCTGGA
>MG|4|V67|F|19|89.2|Firmicutes|Clostridia|Clostridiales|Lachnospiraceae|[Ruminococcus]|torques|
GGTTTAATTCGAAGCAACGCGAAGAACCTTACCTGCCCTTGACATCCCGGTGACCGCAGAGTAATGTCTGCTTTCCTTCGGGACACCGGAGACAGGTGGTGCATGGTTGTCGTCAGCTCGTGTCGTGAGATGTTGGGTTAAGTCCCGCAACGAGCGCAACCCCCGTCGCATGTTGCCAGCGGTTCGGCCGGGCACCCATGCGAGACCGCCGGCGTCAAGCCGGA
>MG|4|V67|F|10|95.98|Firmicutes|Clostridia|Clostridiales|Lachnospiraceae|[Ruminococcus]|gnavus|
GGTTTAATTCGAAGCAACGCGAAGAACCTTACCTGCCCTTGACATCCCGGTGACCGCAGAGTAATGTCTGCTTTCCTTCGGGACACCGGAGACAGGTGGTGCATGGTTGTCGTCAGCTCGTGTCGTGAGATGTTGGGTTAAGTCCCGCAACGAGCGCAACCCTTATCCTTAGTAGCCAGCGGTTTGGCCGGGCACTCTAGGGAGACTGCCAGGGATAACCTGGA
>MG|4|V67|F|27|93.75|Firmicutes|Clostridia|Clostridiales|Lachnospiraceae|Lachnoclostridium|glycyrrhizinilyticum|
GGTTTAATTCGAAGCAACGCGAAGAACCTTACCTGCCCTTGACATCCGGATGACCGGTGGGTAATGCCACCCTCTCTTCGGAGCATCCGAGACAGGTGGTGCATGGTTGTCGTCAGCTCGTGTCGTGAGATGTTGGGTTAAGTCCCGCAACGAGCGCAACCCTTATCTTTAGTAGCCAGCATTTAAGGTGGGCACTCTAGAGAGACTGCCAGGGATAACCTGGA
>MG|4|V67|F|11|92.51|Firmicutes|Clostridia|Clostridiales|Lachnospiraceae|Lachnoclostridium|aldenense|
GGTTTAATTCGAAGCAACGCGAAGAACCTTACCAAGTCTTGACATCCTCCTGACAGCGTATGTAATGTATGTTTCCTTCGGGACAGGAGAGACAGGTGGTGCATGGTTGTCGTCAGCTCGTGTCGTGAGATGTTGGGTTAAGTCCCGCAACGAGCGCAACCCTTGTCCTTAGTAGCCAGCACGTGATGGTGGGCACTCTAAGGAGACTGCCAGGGACAACCTGGA
>MG|4|V67|F|33|94.25|Firmicutes|Clostridia|Clostridiales|Lachnospiraceae|[Ruminococcus]|gnavus|
GGTTTAATTCGAAGCAACGCGAAGAACCTTACCTGATCTTGACATCCGAGTGACCGCAGAGTAATGTCTGTTTTCCTTCGGGACACTCGTGACAGGTGGTGCATGGTTGTCGTCAGCTCGTGTCGTGAGATGTTGGGTTAAGTCCCGCAACGAGCGCAACCCTTATCCTTAGTAGCCAGCGGTTCAGCCGGGCACTCTAAGGAGACTGCCAGGGACAACCTGGA
>MG|4|V67|F|24|96.04|Firmicutes|Clostridia|Clostridiales|Lachnospiraceae|[Ruminococcus]|gnavus|
GGTTTAATTCGAAGCAACGCGAAGAACCTTACCTGCCCTTGACATCCCGGTGACCGCAGAGTAATGTCTGCTTTCCTTCGGGACACCGGAGACAGGTGGTGCATGGTTGTCGTCAGCTCGTGTCGTGAGATGTTGGGTTAAGTCCCGCAACGAGCGCAACCCTTATCTTCAGTAGCCAGCATTTAAGGTGGGCACTCTGGAGAGACTGCCAGGGGATAACCTGGA
>MG|4|V67|F|22|93.78|Firmicutes|Clostridia|Clostridiales|Lachnospiraceae|[Ruminococcus]|gnavus|
GGTTTAATTCGAAGCAACGCGAAGAACCTTACCTGGCCTTGACATCCCGATGACCGGACAGTAATGTGTCCTTTTCTTCGGAACATTGGAGACAGGTGGTGCATGGTTGTCGTCAGCTCGTGTCGTGAGATGTTGGGTTAAGTCCCGCAACGAGCGCAACCCTTACCTTCAGTAACCAGCACGTAATGGTGGGGACTCTGGAGGGACTGCCAGGGACAACCTGGA
>MG|4|V67|F|10|87.91|Firmicutes|Clostridia|Clostridiales|Lachnospiraceae|[Ruminococcus]|torques|
GGTTTAATTCGAAGCAACGCGAAGAACCTTACCTGCCCTTGACATCCCGGTGACCGCAGAGTAATGTCTGTTTTCCTTCGGGACACCGGTGACAGGTGGTGCATGGTTGTCGTCAGCTCGTGTCGTGAGATGTTGGGTTAAGTCCCGCAACGAGCGCAACCCTCGTCGCATGTTGCCAGCGGTTCGGCCGGGCACCCATGCGAGACCGCCGGCGTCAAGCCGGA
>MG|4|V67|R|35|88.26|Firmicutes|Clostridia|Clostridiales|Lachnospiraceae|[Ruminococcus]|torques|
TCCGGCTTGACGCCGGCGGTCTCGCATGGGTGCCCGGCCGAACCGCTGGCAACATGCGACGGGGGGTTGCGCTCGTTGCGGGACTTAACCCAACATCTCACGACACGAGCTGACGACAACCATGCACCACCTGTCTCGGATGCTCCGAAGAGAGGGTGGCATTACCCACCGGTCATCCGGATGTCAAGGGCAGGTAAGGTTCTTCGCGTTGCTTCGAATTAAACC
>MG|4|V67|F|237|93.78|Firmicutes|Clostridia|Clostridiales|Lachnospiraceae|Dorea|formicigenerans|
GGTTTAATTCGAAGCAACGCGAAGAACCTTACCTGCCCTTGACATCCGGATGACCGGTGGGTAATGCCACCCTCTCTTCGGAGCATCCGAGACAGGTGGTGCATGGTTGTCGTCAGCTCGTGTCGTGAGATGTTGGGTTAAGTCCCGCAACGAGCGCAACCCTTATCTTCAGTAGCCAGCATTTAGGGTGGGCACTCTGGAGAGACTGCCAGGGATAACCTGGAG
>MG|4|V67|F|24|92.45|Firmicutes|Clostridia|Clostridiales|Lachnospiraceae|[Ruminococcus]|gnavus|
GGTTTAATTCGAAGCAACGCGAAGAACCTTACCTGCCCTTGACATCCCGGTGACCGCAGAGTAATGTCTGCTTTCCTTCGGGACACCGGAGACAGGTGGTGCATGGTTGTCGTCAGCTCGTGTCGTGAGATGTTGGGTTAAGTCCCGCAACGAGCGCAACCCCTGTTGCCAGTTGCCAGCATTAGGTTGGGGACTCTGGCGAGACTGCCTCTGCAAGGAGGA
>MG|4|V67|F|34|88.79|Firmicutes|Clostridia|Clostridiales|Lachnospiraceae|[Ruminococcus]|torques|
GGTTTAATTCGAAGCAACGCGAAGAACCTTACCTGCCCTTGACATCCCGGTGACCGCAGAGTAATGTCTGCTTTCCTTCGGGACACCGGAGACAGGTGGTGCATGGTTGTCGTCAGCTCGTGTCGTGAGATGTTGGGTTAAGTCCCGCAACGAGCGCAACCCCCCGTCGCATGTTGCCAGCGGTTCGGCCGGGCACCCATGCGAGACCGCCGGCGTCAAGCCGGA
>MG|4|V67|F|28|95.58|Firmicutes|Clostridia|Clostridiales|Lachnospiraceae|[Ruminococcus]|gnavus|
GGTTTAATTCGAAGCAACGCGAAGAACCTTACCTGCCCTTGACATCCCGGTGACCGCAGAGTAATGTCTGCTTTCCTTCGGGACACCGGAGACAGGTGGTGCATGGTTGTCGTCAGCTCGTGTCGTGAGATGTTGGGTTAAGTCCCGCAACGAGCGCAACCCTTATCTTCAGTAGCCAGCATTTAGGATGGGCACTCTGGAGAGACTGCCAGGGATAACCTGGA
>MG|4|V67|F|15|96.02|Firmicutes|Clostridia|Clostridiales|Lachnospiraceae|[Ruminococcus]|gnavus|
GGTTTAATTCGAAGCAACGCGAAGAACCTTACCTGATCTTGACATCCGAGTGACCGCAGAGTAATGTCTGCTTTCCTTCGGGACACTCGTGACAGGTGGTGCATGGTTGTCGTCAGCTCGTGTCGTGAGATGTTGGGTTAAGTCCCGCAACGAGCGCAACCCTTATCTTCAGTAGCCAGCGGTTCGGCCGGGCACTCTGGAGAGACTGCCAGGGATAACCTGGA
>MG|4|V67|F|20|92.48|Firmicutes|Clostridia|Clostridiales|Lachnospiraceae|Lachnoclostridium|polysaccharolyticum|
GGTTTAATTCGACGCAACGCGAAGAACCTTACCAAGACTTGACATCCTGCTGACCGTCTGAGTAATGTCGGATTTTCCTTCGGGACAGCAGAGACAGGTGGTGCATGGTTGTCGTCAGCTCGTGTCGTGAGATGTTGGGTTAAGTCCCGCAACGAGCGCAACCCCTATCTTCAGTAGCCAGCGGTTCGGCCGGGCACTCTGGAGAGACTGCCAGGGATAACCTGGA
>MG|4|V67|F|11|92.89|Firmicutes|Clostridia|Clostridiales|Lachnospiraceae|[Ruminococcus]|torques|
GGTTTAATTCGAAGCAACGCGAAAGAACCTTACCTGCCCTTGACATCCGGATGACCGGTGGGTAATGCCACCCTCTCTTCGGAGCATCCGAGACAGGTGGTGCATGGTTGTCGTCAGCTCGTGTCGTGAGATGTTGGGTTAAGTCCCGCAACGAGCGCAACCCCTATCTTCAGTAGCCAGCGGTTCAGCCGGGCACTCTGGAGAGACTGCCAGGGATAACCTGGA
>MG|4|V67|F|55|93.67|Firmicutes|Clostridia|Clostridiales|Lachnospiraceae|[Ruminococcus]|torques|
GGCTTAATTCGAAGCAACGCGAAGAACCTTACCTGCCCTTGACATCCGGATGACCGGTGGGTAATGCCACCCTCTCTTCGGAGCATCCGAGACAGGTGGTGCATGGTTGTCGTCAGCTCGTGTCGTGAGATGTTGGGTTAAGTCCCGCAACGAGCGCAACCCCTATCTTCAGTAGCCAGCGGTTCGGCCGGGCACTCTGGAGAGACTGCCAGGGATAACCTGGA
>MG|4|V67|F|10|90.27|Firmicutes|Clostridia|Clostridiales|Lachnospiraceae|[Ruminococcus]|gnavus|
GGTTTAATTCGAAGCAACGCGAAGAACCTTACCTGCCCTTGACATCCCGGTGACCACAGAGTAATGTCTGTTTTCCTTCGGGACACCGGTGACAGGTGGTGCATGGTTGTCGTCAGCTCGTGTCGTGAGATGTTGGGTTAAGTCCCGCAACGAGCGCAACCCTTGTCGCTAGTTACCATCATTAAGTTGGGGACTCTAGCGAGACTGCCAGTGACAAGCTGGA
>MG|4|V67|F|12|94.25|Firmicutes|Clostridia|Clostridiales|Lachnospiraceae|[Ruminococcus]|gnavus|
GGTTTAATTCGAAGCAACGCGAAGAACCTTACCTGGTCTTGACATCCCGGTGACCGCAGAGTAATGTCTGTTTTCCTTCGGGACACTGGAGACAGGTGGTGCATGGTTGTCGTCAGCTCGTGTCGTGAGATGTTGGGTTAAGTCCCGCAACGAGCGCAACCCTTGTCCTTAGTAGCCAGCACGTGATGGTGGGCACTCTAGGGAGACTGCCAGGGTGAACCTGGA
>MG|4|V67|R|10|90.75|Firmicutes|Clostridia|Clostridiales|Lachnospiraceae|[Ruminococcus]|gnavus|
TCCAGGTTGTCCCTGGCAGTCTCCTCAGAGTGCCCGGCTTCATCCGCTGGCTACTAAGGATAAGGGTTGCGCTCGTTGCGGGACTTAACCCAACATCTCACGACACGAGCTGACGACAACCATGCACCACCTGTCTCGGATGCTCCGAAGAGAGGGTGGCATTACCCACCGGTCATCCGGATGTCAAGGGCAGGTAAGGTTCTTCGCGTTGCTTCGAATTAAACC
>MG|4|V67|F|12|93.78|Firmicutes|Clostridia|Clostridiales|Lachnospiraceae|[Ruminococcus]|gnavus|
GGTTTAATTCGAAGCAACGCGAAGAACCTTACCTGCCCTTGACATCCTTTTGACCGGCGAGTAATGTCGCCTTTCCTTCGGGACAGAGGAGACAGGTGGTGCATGGTTGTCGTCAGCTCGTGTCGTGAGATGTTGGGTTAAGTCCCGCAACGAGCGCAACCCTTACCTTCAGTAACCAGCACGTAATGGTGGGGACTCTGGAGGGACTGCCAGGGACAACCTGGA
>MG|4|V67|F|16|96.89|Firmicutes|Clostridia|Clostridiales|Lachnospiraceae|Blautia|producta|
GGTTTAATTCGAAGCAACGCGAAGAACCTTACCAAGTCTTGACATCCCTCTGACCGCGCCTTAACCGGCGCTTTCCTTCGGGACAGAGGAGACAGGTGGTGCATGGTTGTCGTCAGCTCGTGTCGTGAGATGTTGGGTTAAGTCCCGCAACGAGCGCAACCCCTATCCCCAGTAGCCAGCAGGTAAAGCTGGGCACTCTGAGGAGACTGCCAGGGATAACCTGGA
>MG|4|V67|F|12|94.64|Firmicutes|Clostridia|Clostridiales|Lachnospiraceae|[Ruminococcus]|gnavus|
GGTTTAATTCGAAGCAACGCGAAGAACCTTACCTGCCCTTGACATCCTTTTGACCGGCGAGTAATGTCGCCTTTCCTTCGGGACAGAAGAGACAGGTGGTGCATGGTTGTCGTCAGCTCGTGTCGTGAGATGTTGGGTTAGTCCCGCAACGAGCGCAACCCTTATCTTCAGTAGCCAGCGGTTTGGCCGGGCACTCTGGAGAGACTGCCAGGGATAACCTGGA
>MG|4|V67|F|10|92.89|Firmicutes|Clostridia|Clostridiales|Lachnospiraceae|Butyrivibrio|fibrisolvens|
GGTTTAATTCGAAGCAACGCGAAGAACCTTACCAAGTCTTGACATCCTCCTGACAGCGTATGTAATGTATGTTTCCTTCGGGACAGGAGAGACAGGTGGTGCATGGTTGTCGTCAGCTCGTGTCGTGAGATGTCGGGTTAAGTCCCGCAACGAGCGCAACCCTTGTCCTTAGTAGCCAGCACGTGATGGTGGGCACTCTAGGGAGACTGCCAGGGTGAACCTGGA
>MG|4|V67|F|26|94.2|Firmicutes|Clostridia|Clostridiales|Lachnospiraceae|Lachnoclostridium|glycyrrhizinilyticum|
GGTTTAATTCGAAGCAACGCGAAGAACCTTACCTGCCCTTGACATCCGGATGACCGGTGAGTAATGTCACCTTCCTTCGGGACATTCGAGACAGGTGGTGCATGGTTGTCGTCAGCTCGTGTCGTGAGATGTTGGGTTAAGTCCCGCAACGAGCGCAACCCCTATCTTCAGTAGCCAGCGGTTCGGCCGGGCACTCTGGAGAGACTGCCAGGGATAACCTGGA
>MG|4|V67|F|17|93.78|Firmicutes|Clostridia|Clostridiales|Lachnospiraceae|[Ruminococcus]|gnavus|
GGTTTAATTCGAAGCAACGCGAAGAACCTTACCTGCCCTTGACATCCGAATGACCGGTGAGTAATGTCACCTTCCTTCGGGACATTCGAGACAGGTGGTGCATGGTTGTCGTCAGCTCGTGTCGTGAGATGTTGGGTTAAGTCCCGCAACGAGCGCAACCCCTATCTTCAGTAGCCAGCGGTTCGGCCGGGCACTCTGGAGAGACTGCCAGGGATAACCTGGA
>MG|4|V67|F|10|93.75|Firmicutes|Clostridia|Clostridiales|Lachnospiraceae|Dorea|formicigenerans|
GGTTTAATTCGAAGCAACGCGAAGAACCTTACCTGCCTTGACATCCGGATGACCGGTGGGTAATGCCACCCTCTCTTCGGAGCATCCGAGACAGGTGGTGCATGGTTGTCGTCAGCTCGTGTCGTGAGATGTTGGGTTAAGTCCCGCAACGAGCGCAACCCTTATCTTCAGTAGCCAGCATTTAGGGTGGGCACTCTGGAGAGACTGCCAGGGATAACCTGGA
>MG|4|V67|F|12|94.25|Firmicutes|Clostridia|Clostridiales|Lachnospiraceae|[Ruminococcus]|gnavus|
GGTTTAATTCGAAGCAACGCGAAGAACCTTACCTGCCCTTGACATCCCGGTGACCGCAGAGTAATGTCTGTTTTCCTTCGGGACACTCGTGACAGGTGGTGCATGGTTGTCGTCAGCTCGTGTCGTGAGATGTTGGGTTAAGTCCCGCAACGAGCGCAACCCTTATCCTTAGTAGCCAGCATTTAAGGTGGGCACTCTAAGGAGACTGCCAGGGACAACCTGGA
>MG|4|V67|F|17|94.64|Firmicutes|Clostridia|Clostridiales|Lachnospiraceae|Blautia|sp.|
GGTTTAATTCGAAGCAACGCGAAGAACCTTACCAAGTCTTGACATCGATCTGACCGGGAAGTAACGTTCCCTTTCCTTCGGGACAGAGAAGACAGGTGGTGCATGGTTGTCGTCAGCTCGTGTCGTGAGATGTTGGGTTAAGTCCCGCAACGAGCGCAACCCCTATCTTCAGTAGCCAGCGGTATGGCCGGGCACTCTGGAGAGACTGCCAGGGATAACCTGGA
>MG|4|V67|F|36|96.43|Firmicutes|Clostridia|Clostridiales|Lachnospiraceae|Lachnoclostridium|glycyrrhizinilyticum|
GGTTTAATTCGAAGCAACGCGAAGAACCTTACCTGCCCTTGACATCCTTTTGACCGGCGAGTAATGTCGCCTTTCCTTCGGGACAGAAGAGACAGGTGGTGCATGGTTGTCGTCAGCTCGTGTCGTGAGATGTTGGGTTAAGTCCCGCAACGAGCGCAACCCTTATCTTTAGTAGCCAGCATTTGAGGTGGGCACTCTAGAGAGACTGCCAGGGATAACCTGGA
>MG|4|V67|F|31|95.13|Firmicutes|Clostridia|Clostridiales|Lachnospiraceae|[Ruminococcus]|gnavus|
GGTTTAATTCGAAGCAACGCGAAGAACCTTACCTGGTCTTGACATCCCGGTGACCGCAGAGTAATGTCTGCTTTCCTTCGGGACACTGGAGACAGGTGGTGCATGGTTGTCGTCAGCTCGTGTCGTGAGATGTTGGGTTAAGTCCCGCAACGAGCGCAACCCTTACCTTCAGTAACCAGCACGTAATGGTGGGGACTCTGGAGGGACTGCCAGGGACAACCTGGA
>MG|4|V67|F|16|92.69|Firmicutes|Clostridia|Clostridiales|Lachnospiraceae|Lachnoclostridium|citroniae|
GGTTTAATTCGAAGCAACGCGAAGAACCTTACCAGATCTTGACATCCCCCTGACCGGCGAGCAAAATCGCCTTTCCTTCGGGACAGGGGAGACAGGTGGTGCATGGTTGTCGTCAGCTCGTGTCGTGAGATGTTGGGTTAAGTCCCGCAACGAGCGCAACCCTTGTTGCTAGTAGCCAGCAGGCAAAGCTGGGCACTCTAGTGAGACTGCCGGAGATAATCCGGA
>MG|4|V67|F|10|93.36|Firmicutes|Clostridia|Clostridiales|Lachnospiraceae|Lachnobacterium|sp.|
GGTTTAATTCGAAGCAACGCGAAGAACCTTACCTGGTCTTGACATCCGGATGACCGGCGAGTAATGTCGCCCTCTCTTCGGAGCATCCGAGACAGGTGGTGCATGGTTGTCGTCAGCTCGTGTCGTGAGATGTTGGGTTAAGTCCCGCAACGAGCGCAACCCTTGTCCTTAGTAGCCAGCACGTGATGGTGGGCACTCTAGGGAGACTGCCAGGGTGAACCTGGA
>MG|4|V67|F|17|96.02|Firmicutes|Clostridia|Clostridiales|Lachnospiraceae|[Ruminococcus]|gnavus|
GGTTTAATTCGAAGCAACGCGAAGAACCTTACCTGCCCTTGACATCCCGGTGACCGCAGAGTAATGTCTGCTTTCCTTCGGGACACCGGAGACAGGTGGTGCATGGTTGTCGTCAGCTCGTGTCGTGAGATGTTGGGTTAAGTCCCGCAACGAGCGCAACCCTTATCTTCAGTAGCCAGCATTTAAGGTGGGCACTCTGGAGAGACTGCAGGGATAACCTGGA
>MG|4|V67|F|119|93.75|Firmicutes|Clostridia|Clostridiales|Lachnospiraceae|[Ruminococcus]|torques|
GGTTTAATTCGAAGCAACGCGAAGAACCTTACCTGCCTTGACATCCGGATGACCGGTGGGTAATGCCACCCTCTCTTCGGAGCATCCGAGACAGGTGGTGCATGGTTGTCGTCAGCTCGTGTCGTGAGATGTTGGGTTAAGTCCCGCAACGAGCGCAACCCCTATCTTCAGTAGCCAGCGGTTCGGCCGGGCACTCTGGAGAGACTGCCAGGGATAACCTGGA
>MG|4|V67|F|22|92.89|Firmicutes|Clostridia|Clostridiales|Lachnospiraceae|Butyrivibrio|fibrisolvens|
GGTTTAATTCGAAGCAACGCGAAGAACCTTACCAAGTCTTGACATCCTCCTGACAGCGTATGTAATGTATGTTTCCTTCGGGACAGGAGAGACAGGTGGTGCATGGTTGTCGTCAGCTCGTGTCGTGAGATGTTGGGTTAGTCCCGCAACGAGCGCAACCCTTGTCCTTAGTAGCCAGCACGTGATGGTGGGCACTCTAGGGAGACTGCCAGGGTGAACCTGGA
>MG|4|V67|F|96|94.69|Firmicutes|Clostridia|Clostridiales|Lachnospiraceae|[Ruminococcus]|gnavus|
GGTTTAATTCGAAGCAACGCGAAGAACCTTACCTGGTCTTGACATCCCTTTTGACCGGCAAGTAATGTTGCCTTTCCTTCGGGACAGAGGAGACAGGTGGTGCATGGTTGTCGTCAGCTCGTGTCGTGAGATGTTGGGTTAAGTCCCGCAACGAGCGCAACCCTTACCTTCAGTAACCAGCACGTAATGGTGGGGACTCTGGAGGGACTGCCAGGGACAACCTGGA
>MG|4|V67|R|31|88.68|Firmicutes|Clostridia|Clostridiales|Lachnospiraceae|[Ruminococcus]|torques|
TCCGGCTTGACGCCGGCGGTCTCGCATGGGTGCCCGGCCGAACCGCTGGCAACATGCGACGGGGGTTGCGCTCGTTGCGGGACTTAACCCAACATCTCACGACACGAGCTGACGACAACCATGCACCACCTGTCTCGGATGCTCCGAAGAGAGGGTGGCATTACCCACCGGTCATCCGGATGTCAAGGGCAGGTAAGGTTCTTCGCGTTGCTTCGAATTAAACC
>MG|4|V67|F|13|93.36|Firmicutes|Clostridia|Clostridiales|Lachnospiraceae|Butyrivibrio|fibrisolvens|
GGTTTAATTCGAAGCAACGCGAAGAACCTTACCAAGTCTTGACATCCTCCTGACAGCGTATGTAATGTATGTTTCCTTCGGGACAGGAGAGACAGGTGGTGCATGGTTGTCGTCAGCTCGTGTCGTGAGATGTTGGGTTAAGTCCCGCAACGAGCGCAACCCTTGTCCTTAGTAGCCAGCACGTGATGGTGGGCACTCTAGTGAGACTGCCGGTGACAAACCGGA
>MG|4|V67|F|13|94.69|Firmicutes|Clostridia|Clostridiales|Lachnospiraceae|[Ruminococcus]|gnavus|
GGTTTAATTCGAAGCAACGCGAAGAACCTTACCTGATCTTGACATCCGAGTGACCGCAGAGTAATGTCTGCTTTCCTTCGGGACACTCGTGACAGGTGGTGCATGGTTGTCGTCAGCTCGTGTCGTGAGATGTTGGGTTAAGTCCCGCAACGAGCGCAACCCTTATCCTTAGTAGCCAGCGGTACGGCCGGGCACTCTAAGGAGACTGCCAGGGACAACCTGGA
>MG|4|V67|F|68|92.44|Firmicutes|Clostridia|Clostridiales|Lachnospiraceae|Butyrivibrio|fibrisolvens|
GGTTTAATTCGAAGCAACGCGAAGAACCTTACCAAGTCTTGACATCCTCCTGACAGCGTATGTAATGTATGTTTCCTTCGGGACAGGAGAGACAGGTGGTGCATGGTTGTCGTCAGCTCGTGTCGTGAGATGTTGGGTTAGTCCCGCAACGAGCGCAACCCTTGTCCTTAGTAGCCAGCACGTGATGGTGGGCACTCTAGGGAGACTGCAGGGTGAACCTGGA
>MG|4|V67|R|10|91.15|Firmicutes|Clostridia|Clostridiales|Lachnospiraceae|[Ruminococcus]|gnavus|
TCCAGCTTGTCACTGGCAGTCTCGCTAGAGTCCCCAACTTAATGATGGTAACTAGCGACAAGGGTTGCGCTCGTTGCGGGACTTAACCCAACATCTCACGACACGAGCTGACGACAACCATGCACCACCTGTCTCCGGTGTCCCGAAGGAAAACAGACATTACTCTGCGGTCACCGGGATGTCAAGGGCAGGTAAGGTTCTTCGCGTTGCTTCGAATTAAACC
>MG|4|V67|R|13|92.92|Firmicutes|Clostridia|Clostridiales|Lachnospiraceae|[Ruminococcus]|gnavus|
TCCAGGTTCACCCTGCAGTCTCCCTAGAGTGCCCACCATCACGTGCTGGCTACTAAGGACAAGGGTTGCGCTCGTTGCGGGACTTAACCCAACATCTCACGACACGAGCTGACGACAACCATGCACCACCTGTCTCCGGTGTCCCGAAGGAAAGCAGACATTACTCTGCGGTCACCGGGATGTCAAGGGCAGGTAAGGTTCTTCGCGTTGCTTCGAATTAAACC
>MG|4|V67|F|10|96.88|Firmicutes|Clostridia|Clostridiales|Lachnospiraceae|[Ruminococcus]|gnavus|
GGTTTAATTCGAAGCAACGCGAAGAACCTTACCTGCCCTTGACATCCTTTTGACCGGCGAGTAATGTCGCCTTTCCTTCGGGACAGAAGAGACAGGTGGTGCATGGTTGTCGTCAGCTCGTGTCGTGAGATGTTGGGTTAAGTCCCGCAACGAGCGCAACCCTTATCTTCAGTAGCCAGCATTTAGGATGGGCACTCTGGAGAGACTGCCAGGGACAACCTGGA
>MG|4|V67|F|150|92.48|Firmicutes|Clostridia|Clostridiales|Lachnospiraceae|[Ruminococcus]|gnavus|
GGTTTAATTCGAAGCAACGCGAAGAACCTTACCTGCCCTTGACATCCGGATGACCGGTGGGTAATGCCACCCTCTCTTCGGAGCATCCGAGACAGGTGGTGCATGGTTGTCGTCAGCTCGTGTCGTGAGATGTTGGGTTAAGTCCCGCAACGAGCGCAACCCTTACCTTCAGTAACCAGCACGTAATGGTGGGGACTCTGGAGGGACTGCCAGGGACAACCTGGA
>MG|4|V67|F|12|92.38|Firmicutes|Clostridia|Clostridiales|Lachnospiraceae|[Ruminococcus]|gnavus|
GGTTTAATTCGAAGCAACGCGAAGAACCTTACCTGCCCTTGACATCCTTTTGACCGGCGAGTAATGTCGCCTTTCCTTCGGGACAGAAGAGACAGGTGGTGCATGGTTGTCGTCAGCTCGTGTCGTGAGATGTTGGGTTAAGTCCCGCAACGAGCGCAACCCTTGTTGTCAGTTGCCATCATTCAGTTGGGCACTCTGGCGAGACTGCCGGTGATAAACCGGA
>MG|4|V67|F|14|93.36|Firmicutes|Clostridia|Clostridiales|Lachnospiraceae|Lachnoclostridium|citroniae|
GGTTTAATTCGAAGCAACGCGAAGAACCTTACCAAGTCTTGACATCCTCCTGACAGCGTATGTAATGTATGTTTCCTTCGGGACAGGAGAGACAGGTGGTGCATGGTTGTCGTCAGCTCGTGTCGTGAGATGTTGGGTTAAGTCCCGCAACGAGCGCAACCCTTATCCTTAGTAGCCAGCAGGTGAGGCTGGGCACTCTGAGGAGACTGCCAGGGACAACCTGGA
>MG|4|V67|F|596|94.25|Firmicutes|Clostridia|Clostridiales|Lachnospiraceae|[Ruminococcus]|gnavus|
GGTTTAATTCGAAGCAACGCGAAGAACCTTACCTGCCCTTGACATCCGGATGACCGGCAAGTAATGTTGCCCTCTCTTCGGAGCATCCGAGACAGGTGGTGCATGGTTGTCGTCAGCTCGTGTCGTGAGATGTTGGGTTAAGTCCCGCAACGAGCGCAACCCTTATCTTCAGTAGCCAGCGGTTCGGCCGGGCACTCTGGAGAGACTGCCAGGGATAACCTGGA
>MG|4|V67|F|11|94.31|Firmicutes|Clostridia|Clostridiales|Lachnospiraceae|Lachnoclostridium|aldenense|
GGTTTAATTCGAAGCAACGCGAAGAACCTTACCAAGTCTTGACATCCGCCTGACCGGAACTTAATCGTTCCTTTCCTTCGGGACAGGCGAGACAGGTGGTGCATGGTTGTCGTCAGCTCGTGTCGTGAGATGTTGGGTTAAGTCCCGCAACGAGCGCAACCCTTATCCTTAGTAGCCAGCAGGTGGTGCTGGGCACTCTGGGGAGACTGCCGGAGACAATCCGGA
>MG|4|V67|F|32|96.0|Firmicutes|Clostridia|Clostridiales|Lachnospiraceae|[Ruminococcus]|gnavus|
GGTTTAATTCGAAGCAACGCGAAGAACCTTACCTGGTCTTGACATCCCTTTGACCGGCAAGTAATGTTGCCTTTCCTTCGGGACAGAGGAGACAGGTGGTGCATGGTTGTCGTCAGCTCGTGTCGTGAGATGTTGGGTTAAGTCCCGCAACGAGCGCAACCCCTATCTTCAGTAGCCAGCGGTATGGCCGGGCACTCTGGAGAGACTGCCAGGGATAACCTGGA
>MG|4|V67|F|32|93.36|Firmicutes|Clostridia|Clostridiales|Lachnospiraceae|Lachnoclostridium|citroniae|
GGTTTAATTCGAAGCAACGCGAAGAACCTTACCAAGTCTTGACATCCTCCTGACAGCGTATGTAATGTATGTTTCCTTCGGGACAGGAGAGACAGGTGGTGCATGGTTGTCGTCAGCTCGTGTCGTGAGATGTTGGGTTAAGTCCCGCAACGAGCGCAACCCTTATCCTTAGTAGCCAGCGGTTAAGCCGGGCACTCTAAGGAGACTGCCAGGGACAACCTGGA
>MG|4|V67|F|16|95.58|Firmicutes|Clostridia|Clostridiales|Lachnospiraceae|[Ruminococcus]|gnavus|
GGTTTAATTCGAAGCAACGCGAAGAACCTTACCTGATCTTGACATCCGAGTGACCGCAGAGTAATGTCTGCTTTCCTTCGGGACACTCGTGACAGGTGGTGCATGGTTGTCGTCAGCTCGTGTCGTGAGATGTTGGGTTAAGTCCCGCAACGAGCGCAACCCTTATCTTCAGTAGCCAGCGGTTTGGCCGGGCACTCTGGAGAGACTGCCAGGGATAACCTGGA
>MG|4|V67|F|17|92.92|Firmicutes|Clostridia|Clostridiales|Lachnospiraceae|Lachnoclostridium|jejuense|
GGTTTAATTCGAAGCAACGCGAAGAACCTTACCAGGTCTTGACATCCTCCTGACAGCGTATGTAATGTATGTTTCCTTCGGGACAGGAGAGACAGGTGGTGCATGGTTGTCGTCAGCTCGTGTCGTGAGATGTTGGGTTAAGTCCCGCAACGAGCGCAACCCTTGTCCTTAGTAGCCAGCACGTGATGGTGGGCACTCTAGGGAGACTGCCAGGGTGAACCTGGA
>MG|4|V67|F|10|92.48|Firmicutes|Clostridia|Clostridiales|Lachnospiraceae|[Ruminococcus]|gnavus|
GGTTTAATTCGAAGCAACGCGAAGAACCTTACCTGCCCTTGACATCCCGGTGACCGCAGAGTAATGTCTGCTTTCCTTCGGGACACCGGTGACAGGTGGTGCATGGTTGTCGTCAGCTCGTGTCGTGAGATGTTGGGTTAAGTCCCGCAACGAGCGCAACCCTTGTCCTTAGTAGCCAGCACGTGATGGTGGGCACTCTAGGGAGACTGCAGGGTGAACCTGGA
>MG|4|V67|F|10|93.4|Firmicutes|Clostridia|Clostridiales|Lachnospiraceae|[Ruminococcus]|gnavus|
GGTTTAATTCGAAGCAACGCGAAGAACCTTACCTGGTCTTGACATCCCGGTGACCGCAGAGTAATGTCTGCTTTCCTTCGGGACACTGGAGACAGGTGGTGCATGGTTGTCGTCAGCTCGTGTCGTGAGATGTTGGGTTAAGTCCCGCAACGAGCGCAACCCTTGTTGTCAGTTGCCAGCATTAAGTTGGGCACTCTGGCGAGACTGCCGGTGACAAACCGGA
>MG|4|V67|R|11|95.09|Firmicutes|Clostridia|Clostridiales|Lachnospiraceae|Tyzzerella|nexilis|
TCCAGGTTATCCCTGGCAGTCTCCCCAGAGTGCCCAACCGAATTGCTGGCTACTAAGGATAAGGGTTGCGCTCGTTGCGGGACTTAACCCAACATCTCACGACACGAGCTGACGACAACCATGCACCACCTGTCTCCGGTGTCCCGAAGGAAAGGCGCCGTTACACGCCGGTCACCGGGATGTCAAGACCTGGTAAGGTTCTTCGCGTTGCTTCGAATTAAACC
>MG|4|V67|F|12|94.69|Firmicutes|Clostridia|Clostridiales|Lachnospiraceae|[Ruminococcus]|gnavus|
GGTTTAATTCGAAGCAACGCGAAGAACCTTACCTGGTCTTGACATCCCGGTGACCGCAGAGTAATGTCTGCTTTCCTTCGGGACACCGGAGACAGGTGGTGCATGGTTGTCGTCAGCTCGTGTCGTGAGATGTTGGGTTAAGTCCCGCAACGAGCGCAACCCTTACCTTCAGTAACCAGCACGTAATGGTGGGGACTCTGGAGGGACTGCCAGGGACAACCTGGA
>MG|4|V67|F|68|94.2|Firmicutes|Clostridia|Clostridiales|Lachnospiraceae|[Ruminococcus]|gnavus|
GGTTTAATTCGAAGCAACGCGAAGAACCTTACCTGCCCTTGACATCCGGATGACCGGTGGGTAATGCCACCCTCTCTTCGGAGCATCCGAGACAGGTGGTGCATGGTTGTCGTCAGCTCGTGTCGTGAGATGTTGGGTTAAGTCCCGCAACGAGCGCAACCCCTATCTTCAGTAGCCAGCATTTAAGGTGGGCACTCTGGAGAGACTGCCAGGGATAACCTGGA
>MG|4|V67|F|20|94.67|Firmicutes|Clostridia|Clostridiales|Lachnospiraceae|Blautia|schinkii|
GGTTTAATTCGAAGCAACGCGAAGAACCTTACCAAGTCTTGACATCCTCCTGACAGCGTATGTAATGTATGTTTCCTTCGGGACAGGAGAGACAGGTGGTGCATGGTTGTCGTCAGCTCGTGTCGTGAGATGTTGGGTTAAGTCCCGCAACGAGCGCAACCCTTATCCTTAGTAGCCAGCGGTTTGGCCGGGCACTCTAGGGAGACTGCCAGGGATAACCTGGA
>MG|4|V67|R|17|96.44|Firmicutes|Clostridia|Clostridiales|Lachnospiraceae|Blautia|producta|
TCCAGGTTGTCCCTGGCAGTCTCCCTAGAGTGCCCGACCTTACTCGCTGGCTACTAAGGATAAGGGTTGCGCTCGTTGCGGGACTTAACCCAACATCTCACGACACGAGCTGACGACAACCATGCACCACCTGTCTCCCCTGTCCCGAAGGAAAAGTGACATTACTCACCGGTCAGGGGGATGTCAAGACTTGGTAAGGTTCTTCGCGTTGCTTCGAATTAAACC
>MG|4|V67|F|10|93.81|Firmicutes|Clostridia|Clostridiales|Lachnospiraceae|Lachnoclostridium|citroniae|
GGTTTAATTCGAAGCAACGCGAAGAACCTTACCAAGTCTTGACATCCCTCTGACCGGGGCGTAACGGCCCTTTTCCTTCGGGACAGGGGAGACAGGTGGTGCATGGTTGTCGTCAGCTCGTGTCGTGAGATGTTGGGTTAAGTCCCGCAACGAGCGCAACCCCTATGTTCAGTAGCCAGCAGGTAAAGCTGGGCACTCTGGAGAGACTGCCAGGGATAACCTGGA
>MG|4|V67|F|32|93.75|Firmicutes|Clostridia|Clostridiales|Lachnospiraceae|Lachnoclostridium|glycyrrhizinilyticum|
GGTTTAATTCGAAGCAACGCGAAGAACCTTACCTGCCCTTGACATCCGGATGACCGGTGGGTAATGCCACCCTCTCTTCGGAGCATCCGAGACAGGTGGTGCATGGTTGTCGTCAGCTCGTGTCGTGAGATGTTGGGTTAAGTCCCGCAACGAGCGCAACCCTTATCTTTAGTAGCCAGCATTTGAGGTGGGCACTCTAGAGAGACTGCCAGGGATAACCTGGA
>MG|4|V67|R|17|92.04|Firmicutes|Clostridia|Clostridiales|Lachnospiraceae|[Ruminococcus]|gnavus|
TCCAGGTTCACCCTGGCAGTCTCCCTAGAGTGCCCACCATCACGTGCTGGCTACTAAGGACAAGGGTTGCGCTCGTTGCGGGACTTAACCCAACATCTCACGACACGAGCTGACGACAACCATGCACCACCTGTCACGAGTGTCCCGAAGGAAAACAGACATTACTCTGCGGTCACTCGGATGTCAAGATCAGGTAAGGTTCTTCGCGTTGCTTCGAATTAAACC
>MG|4|V67|F|13|93.42|Firmicutes|Clostridia|Clostridiales|Lachnospiraceae|[Ruminococcus]|gnavus|
[truncated: 143,197 more chars]
