# Supplementary material for: A comparative analysis of microbial profile of Guinea fowl and chicken using metagenomic approach
Source: PLoS One. 2018 Mar 1;13(3):e0191029. doi: 10.1371/journal.pone.0191029 (PMC5832216; doi:10.1371/journal.pone.0191029)
Supplement: S1 File — 16SrRNA sequencing data revealing Intestinal microbial profile of the chicken gastrointestinal tract. (ZIP) [file pone.0191029.s002.zip › exports/S001_chic_2_sample_16s_10-23-15_v2_V8_reads_genus_species.fasta]

>MG|5|V8|F|26|100.0|Actinobacteria|Actinobacteria|Actinomycetales|Brevibacteriaceae|Brevibacterium|yomogidense|
CGTGAGATGTTGGGTTAAGTCCCGCAACGAGCGCAACCCTCGTTCTATGTTGCCAGCACGTCATGGTGGGAACTCATAGGAGACTGCCGGGGTCAACTCGGAGGAAGGTGGGGATGACGTCAAATCATCATGCCCTTTATGTCTTGGGCTTCACGCATGCTACAATGGTCGGTACAAAGGGTGGCGAGACCGTGAGGTGGAGCGAATCCCAGAAAGCCGATCTCAGTTCGGATCGTAGTCTGCAACTCGACTACG
>MG|5|V8|R|10|100.0|Actinobacteria|Actinobacteria|Actinomycetales|Brevibacteriaceae|Brevibacterium|yomogidense|
CGTAGTCGAGTTGCAGACTACGATCCGAACTGAGATCGGCTTTCTGGGATTCGCTCCACCTCACGGTCTCGCCACCCTTTGTACCGACCATTGTAGCATGCGTGAAGCCCAAGACATAAAGGGCATGATGATTTGACGTCATCCCCACCTTCCTCCGAGTTGACCCCGGCAGTCTCCTATGAGTTCCCACCATGACGTGCTGGCAACATAGAACGAGGGTTGCGCTCGTTGCGGGACTTAACCCAACATCTCACG
>MG|5|V8|F|21|99.61|Actinobacteria|Actinobacteria|Actinomycetales|Corynebacteriaceae|Corynebacterium|ammoniagenes|
CGTGAGATGTTGGGTTAAGTCCCGCAACGAGCGCAACCCTTGTCTTATGTTGCCAGCACGTGATGGTGGGGACTCATGAGAAACTGCCGGGGTTAACTCGGAGGAAGGTGGGGATGACGTCAAATCATCATGCCCCTTATGTCCAGGGCTTCACACATGCTACAATGGTCGATACAATGGGCAGCGACATCGTGAGGTGAAGCGAATCCCTGAAAGTCGGCCTTAGTTCGGATTGGGGTCTGCAACTCGACCCCA
>MG|5|V8|F|85|99.61|Actinobacteria|Actinobacteria|Actinomycetales|Corynebacteriaceae|Corynebacterium|aquilae|
CGTGAGATGTTGGGTTAAGTCCCGCAACGAGCGCAACCCTTGTCTTATGTTGCCAGCACGTGATGGTGGGGACTCATGAGAGACTGCCGGGGTCAACTCGGAGGAAGGTGGGGATGACGTCAAATCATCATGCCCCTTATGTCCAGGGCTTCACACATGCTACAATGGTCGGTACAACGCGTCGCGAGCCTGTGAGGGTGAGCTAATCGCTGAAAGCCGGCCTCAGTTCGGATTGGGGTCTGCAACTCGACCCCA
>MG|5|V8|F|76|100.0|Actinobacteria|Actinobacteria|Actinomycetales|Corynebacteriaceae|Corynebacterium|deserti|
CGTGAGATGTTGGGTTAAGTCCCGCAACGAGCGCAACCCTTGTCTTATGTTGCCAGCACATTGTGGTGGGTACTCATGAGAGACTGCCGGGGTTAACTCGGAGGAAGGTGGGGATGACGTCAAATCATCATGCCCCTTATGTCCAGGGCTTCACACATGCTACAATGGTCGGTACAGCGAGTTGCCACACCGTGAGGTGGAGCTAATCTCTTAAAGCCGGCCTCAGTTCGGATTGGGGTCTGCAACTCGACCCCA
>MG|5|V8|F|31|100.0|Actinobacteria|Actinobacteria|Actinomycetales|Corynebacteriaceae|Corynebacterium|glutamicum|
CGTGAGATGTTGGGTTAAGTCCCGCAACGAGCGCAACCCTTGTCTTATGTTGCCAGCACATTATGGTGGGTACTCATGAGAGACTGCCGGGGTTAACTCGGAGGAAGGTGGGGATGACGTCAAATCATCATGCCCCTTATGTCCAGGGCTTCACACATGCTACAATGGTCGGTACAGCGAGTTGCCACACCGTGAGGTGGAGCTAATCTCTTAAAGCCGGCCTCAGTTCGGATTGGGGTCTGCAACTCGACCCCA
>MG|5|V8|F|16|99.61|Actinobacteria|Actinobacteria|Actinomycetales|Corynebacteriaceae|Corynebacterium|glutamicum|
CGTGAGATGTTGGGTTAAGTCCCGCAACGAGCGCAACCCTTGTCTTATGTTGCCAGCACGTTATGGTGGGTACTCATGAGAGACTGCCGGGGTTAACTCGGAGGAAGGTGGGGATGACGTCAAATCATCATGCCCCTTATGTCCAGGGCTTCACACATGCTACAATGGTCGGTACAGCGAGTTGCCACACCGTGAGGTGGAGCTAATCTCTTAAAGCCGGCCTCAGTTCGGATTGGGGTCTGCAACTCGACCCCA
>MG|5|V8|F|11|99.61|Actinobacteria|Actinobacteria|Actinomycetales|Corynebacteriaceae|Corynebacterium|glutamicum|
CGTGAGATGTTGGGTTAAGTCCCGCAACGAGCGCAACCCTTGTCTTATGTTGCCAGCACTTTATGGTGGGTACTCATGAGAGACTGCCGGGGTTAACTCGGAGGAAGGTGGGGATGACGTCAAATCATCATGCCCCTTATGTCCAGGGCTTCACACATGCTACAATGGTCGGTACAGCGAGTTGCCACACCGTGAGGTGGAGCTAATCTCTTAAAGCCGGCCTCAGTTCGGATTGGGGTCTGCAACTCGACCCCA
>MG|5|V8|F|18|99.61|Actinobacteria|Actinobacteria|Actinomycetales|Corynebacteriaceae|Corynebacterium|stationis|
CGTGAGATGTTGGGTTAAGTCCCGCAACGAGCGCAACCCTTGTCTTATGTTGCCAGCACGTTATGGTGGGAACTCATGAGAGACTGCCGGGGGTTAACTCGGAGGAAGGTGGGGATGACGTCAAATCATCATGCCCCTTATGTCCAGGGCTTCACACATGCTACAATGGTCGATACAGTGGGCAGCGACATCGTAAGGTGGAGCGAATCCCTGAAAGTCGGCCTTAGTTCGGATTGGGGTCTGCAACTCGACCCCA
>MG|5|V8|F|11|99.59|Actinobacteria|Actinobacteria|Actinomycetales|Corynebacteriaceae|Corynebacterium|stationis|
CGTGAGATGTTGGGTTAAGTCCCGCAACGAGCGCAACCCTTGTCTTATGTTGCCAGCACGTTATGGTGGGAACTCATGAGAGACTGCCGGGGTTAACTCGGAGGAAGGTGGGGATGACGTCAAATCATCATGCCCCTTATGTCCAGGGCTTCACACATGCTACAATGGTCGATACAGTGGGCAGCGACATCGTAAGGTGGAGCGAATCCCTGAAAGTCGGCCTTAGTTCGGATTGGGGGCTGCAACCCGCCCCCA
>MG|5|V8|F|426|100.0|Actinobacteria|Actinobacteria|Actinomycetales|Corynebacteriaceae|Corynebacterium|stationis|
CGTGAGATGTTGGGTTAAGTCCCGCAACGAGCGCAACCCTTGTCTTATGTTGCCAGCACGTTATGGTGGGAACTCATGAGAGACTGCCGGGGTTAACTCGGAGGAAGGTGGGGATGACGTCAAATCATCATGCCCCTTATGTCCAGGGCTTCACACATGCTACAATGGTCGATACAGTGGGCAGCGACATCGTAAGGTGGAGCGAATCCCTGAAAGTCGGCCTTAGTTCGGATTGGGGTCTGCAACTCGACCCCA
>MG|5|V8|F|15|98.83|Actinobacteria|Actinobacteria|Actinomycetales|Corynebacteriaceae|Corynebacterium|humireducens|
CGTGAGATGTTGGGTTAAGTCCCGCAACGAGCGCAACCCTTGTCTTATGTTGCCAGCACGTGATGGTGGGGACTCATGAGAGACTGCCGGGGTCAACTCGGAGGAAGGTGGGGATGACGTCAAATCATCATGCCCCTTATGTCCAGGGCTTCACACATGCTACAATGGTCGGTACAACGCGTCGCGACACTGTGAGGTGGAGCTAATCGCTGAAAGCCGGCCTCAGTTCGGATTGGGGTCTGCAACTCGACCCCA
>MG|5|V8|F|14|99.61|Actinobacteria|Actinobacteria|Actinomycetales|Dietziaceae|Dietzia|Dietzia cinnamea / Dietzia lutea / Dietzia maris / Dietzia schimae|
CGTGAGATGTTGGGTTAAGTCCCGCAACGAGCGCAACCCCTGTCTCATGTTGCCAGCACGTAATGGTGGGGACTCGTGAGAGACTGCCGGGGTCAACTCGGAGGAAGGTGGGGATGACGTCAAATCATCATGCCCCTTATGTCTAGGGCTTCACACATGCTACAATGGCTAGTACAGAGGGCTGCGATACCGTGAGGTGGAGCGAATCCCTTAAAGCTGGTCTCAGTTCGGATTGGGGTCTGCAACTCGACCCCA
>MG|5|V8|R|40|100.0|Actinobacteria|Actinobacteria|Actinomycetales|Micrococcaceae|Rothia|terrae|
TGGGGTCGAGTTGCAGACCCCAATCCGAACTGAGACCGGCTTTTTGGGATTAGCTCAACCTCACAGTATCGCAACCCTTTGTACCGGCCATTGTAGCATGCGTGAAGCCCAAGACATAAGGGGCATGATGATTTGACGTCATCCCCACCTTCCTCCGAGTTGACCCCGGCAGTCTCCTATGAGTCCCCACCATCACGTGCTGGCAACATAGAACGAGGGTTGCGCTCGTTGCGGGACTTAACCCAACATCTCACG
>MG|5|V8|F|83|100.0|Actinobacteria|Actinobacteria|Actinomycetales|Micrococcaceae|Rothia|terrae|
CGTGAGATGTTGGGTTAAGTCCCGCAACGAGCGCAACCCTCGTTCTATGTTGCCAGCACGTGATGGTGGGGACTCATAGGAGACTGCCGGGGTCAACTCGGAGGAAGGTGGGGATGACGTCAAATCATCATGCCCCTTATGTCTTGGGCTTCACGCATGCTACAATGGCCGGTACAAAGGGTTGCGATACTGTGAGGTTGAGCTAATCCCAAAAAGCCGGTCTCAGTTCGGATTGGGGTCTGCAACTCGACCCCA
>MG|5|V8|F|534|100.0|Actinobacteria|Actinobacteria|Bifidobacteriales|Bifidobacteriaceae|Aeriscardovia|aeriphila|
CGTGAGATGTTGGGTCAAGTCCCGCAACGAGCGCAACCCTCGCCCTGTGTTGCCAGCGCGTTATGGCGGGCACTCACGGGGGACCGCCGGGGTTAACCCGGAGGAGGGTGGGGATGACGTCAGGTCATCATGCCCCTTACGCCCAGGGCTACACGCATGCTACAATGGCCGGCACAGCGGGATGCGATGCGGTGACGCGGAGCGGATCCCTTAAAGCCGGTCTCAGTTCGGATCGGAGCCTGCAACTCGGCTCCG
>MG|5|V8|R|95|99.61|Actinobacteria|Actinobacteria|Bifidobacteriales|Bifidobacteriaceae|Aeriscardovia|aeriphila|
CGGAGCCGAGTTGCAGGCTCCGATCCGAACTGAGACCGGCTTTAAGGGATCCGCTCCGCGTCACCGCATCGCATCCCGCTGTGCCGGCCATTGTAGCATGCGTGTAGCCCTGGGCGTAAGGGGCATGATGACCTGACGTCATCCCCACCCTCCTCCGGGTTAACCCCGGCGGTCCCCCGTGAGTGCCCGCCATAACGCGCTGGCAACACAGGGCGAGGGTTGCGCTCGTTGCGGGACTTAACCCAACATCTCACG
>MG|5|V8|F|22|99.22|Actinobacteria|Actinobacteria|Bifidobacteriales|Bifidobacteriaceae|Aeriscardovia|aeriphila|
CGTGAGATGTTGGGTTAAGTCCCGCAACGAGCGCAACCCTCGCCCTGTGTTGCCAGCGCGTTATGGCGGGCGACTCACGGGGGACCGCCGGGGTTAACCCGGAGGAGGGTGGGGATGACGTCAGGTCATCATGCCCCTTACGCCCAGGGCTACACGCATGCTACAATGGCCGGCACAGCGGGATGCGATGCGGTGACGCGGAGCGGATCCCTTAAAGCCGGTCTCAGTTCGGATCGGAGCCTGCAACTCGGCTCCG
>MG|5|V8|R|352|100.0|Actinobacteria|Actinobacteria|Bifidobacteriales|Bifidobacteriaceae|Aeriscardovia|aeriphila|
CGGAGCCGAGTTGCAGGCTCCGATCCGAACTGAGACCGGCTTTAAGGGATCCGCTCCGCGTCACCGCATCGCATCCCGCTGTGCCGGCCATTGTAGCATGCGTGTAGCCCTGGGCGTAAGGGGCATGATGACCTGACGTCATCCCCACCCTCCTCCGGGTTAACCCCGGCGGTCCCCCGTGAGTGCCCGCCATAACGCGCTGGCAACACAGGGCGAGGGTTGCGCTCGTTGCGGGACTTGACCCAACATCTCACG
>MG|5|V8|F|30|99.61|Actinobacteria|Actinobacteria|Bifidobacteriales|Bifidobacteriaceae|Aeriscardovia|aeriphila|
CGTGAGATGTTGGGTCAAGTCCCGCAACGAGCGCAACCCTCGCCCTGTGTTGCCAGCGCGTTATGGCGGGCACTCACGGGGGGACCGCCGGGGTTAACCCGGAGGAGGGTGGGGATGACGTCAGGTCATCATGCCCCTTACGCCCAGGGCTACACGCATGCTACAATGGCCGGCACAGCGGGATGCGATGCGGTGACGCGGAGCGGATCCCTTAAAGCCGGTCTCAGTTCGGATCGGAGCCTGCAACTCGGCTCCG
>MG|5|V8|R|38|99.61|Actinobacteria|Actinobacteria|Bifidobacteriales|Bifidobacteriaceae|Aeriscardovia|aeriphila|
CGGAGCCGAGTTGCAGGCTCCGATCCGAACTGAGACCGGCTTTAAGGGATCCGCTCCGCGTCACCGCATCGCATCCCGCTGTGCCGGCCATTGTAGCATGCGTGTAGCCCTGGGCGTAAGGGGCATGATGACCTGACGTCATCCCCACCCTCCTCCGGGTTAACCCCGGCGGTCCCCCGTGAGTCGCCCGCCATAACGCGCTGGCAACACAGGGCGAGGGTTGCGCTCGTTGCGGGACTTGACCCAACATCTCACG
>MG|5|V8|R|21|99.61|Actinobacteria|Actinobacteria|Bifidobacteriales|Bifidobacteriaceae|Aeriscardovia|aeriphila|
CGGAGCCGAGTTGCAGGCTCCGATCCGAACTGAGACCGGCTTTAAGGGATCCGCTCCGCGTCACCGCATCGCATCCCGCTGTGCCGGCCATTGTAGCATGCGTGTAGCCCTGGGCGTAAGGGGCATGATGACCTGACGTCATCCCCACCCTCCTCCGGGTTAACCCCGGCGGTCCCCCCGTGAGTGCCCGCCATAACGCGCTGGCAACACAGGGCGAGGGTTGCGCTCGTTGCGGGACTTGACCCAACATCTCACG
>MG|5|V8|F|124|99.61|Actinobacteria|Actinobacteria|Bifidobacteriales|Bifidobacteriaceae|Aeriscardovia|aeriphila|
CGTGAGATGTTGGGTTAAGTCCCGCAACGAGCGCAACCCTCGCCCTGTGTTGCCAGCGCGTTATGGCGGGCACTCACGGGGGACCGCCGGGGTTAACCCGGAGGAGGGTGGGGATGACGTCAGGTCATCATGCCCCTTACGCCCAGGGCTACACGCATGCTACAATGGCCGGCACAGCGGGATGCGATGCGGTGACGCGGAGCGGATCCCTTAAAGCCGGTCTCAGTTCGGATCGGAGCCTGCAACTCGGCTCCGG
>MG|5|V8|F|60|99.61|Actinobacteria|Actinobacteria|Bifidobacteriales|Bifidobacteriaceae|Aeriscardovia|aeriphila|
CGTGAGATGTTGGGTCAAGTCCCGCAACGAGCGCAACCCTCGCCCTGTGTTGCCAGCGCGTTATGGCGGGCGACTCACGGGGGACCGCCGGGGTTAACCCGGAGGAGGGTGGGGATGACGTCAGGTCATCATGCCCCTTACGCCCAGGGCTACACGCATGCTACAATGGCCGGCACAGCGGGATGCGATGCGGTGACGCGGAGCGGATCCCTTAAAGCCGGTCTCAGTTCGGATCGGAGCCTGCAACTCGGCTCCG
>MG|5|V8|R|10|99.22|Actinobacteria|Actinobacteria|Bifidobacteriales|Bifidobacteriaceae|Aeriscardovia|aeriphila|
CGGAGCCGAGTTGCAGGCTCCGATCCGAACTGAGACCGGCTTTAAGGGATCCGCTCCGCGTCACCGCATCGCATCCCGCTGTGCCGGCCATTGTAGCATGCGTGTAGCCCTGGGCGTAAGGGGCATGATGACCTGACGTCATCCCCACCCTCCTCCGGGTTAACCCCGGCGGTCCCCCGTGAGTCGCCCGCCATAACGCGCTGGCAACACAGGGCGAGGGTTGCGCTCGTTGCGGGACTTAACCCAACATCTCACG
>MG|5|V8|F|10|98.43|Actinobacteria|Actinobacteria|Bifidobacteriales|Bifidobacteriaceae|Aeriscardovia|aeriphila|
CGTGAGATGTTGGGTTAAGTCCCGCAACGAGCGCAACCCTCGCCCCGTGTTGCCAGCGCGTCATGGCGGGAACTCACGGGGGACCGCCGGGGTTAACCCGGAGGAGGGTGGGGATGACGTCAGGTCATCATGCCCCTTACGCCCAGGGCTACACGCATGCTACAATGGCCGGCACAGCGGGATGCGATGCGGTGACGCGGAGCGGATCCCTTAAAGCCGGTCTCAGTTCGGATCGGAGCCTGCAACTCGGCTCCG
>MG|5|V8|F|14|97.97|Actinobacteria|Actinobacteria|Bifidobacteriales|Bifidobacteriaceae|Aeriscardovia|aeriphila|
CGTGAGATGTTGGGTCAAGTCCCGCAACGAGCGCAACCCTCGCCCTGTGTTGCCAGCGCGTTATGGCGGGCACTCACGGGGGACCGCCGGGGTTAACCCGGAGGAGGGTGGGGATGACGTCAGGTCATCATGCCCCTTACGCCCAGGGCTACACGCATGCTACAATGGCCGGCACAGCGGGATGCGATGCGGTGACGCGGAGCGGATCCCTTAAAGCCGGCCCCAGTTCGGATTGGGGGCTGCAACCCGCCCCCA
>MG|5|V8|F|13|98.43|Actinobacteria|Actinobacteria|Bifidobacteriales|Bifidobacteriaceae|Aeriscardovia|aeriphila|
CGTGAGATGTTGGGTCAAGTCCCGCAACGAGCGCAACCCTCGCCCTGTGTTGCCAGCGCGTTATGGCGGGCACTCACGGGGGACCGCCGGGGTTAACCCGGAGGAGGGTGGGGATGACGTCAGGTCATCATGCCCCTTACGCCCAGGGCTACACGCATGCTACAATGGCCGGCACAGCGGGATGCGATGCGGTGACGCGGAGCGGATCCCTTAAAGCCGGTCTCAGTTCGGATTGGAGGCTGCAACCCGCCTCCA
>MG|5|V8|R|10|98.43|Actinobacteria|Actinobacteria|Bifidobacteriales|Bifidobacteriaceae|Aeriscardovia|aeriphila|
CGGAGCCGAGTTGCAGGCTCCGATCCGAACTGAGACCGGCTTTAAGGGATCCGCTCCGCGTCACCGCATCGCATCCCGCTGTGCCGGCCATTGTAGCATGCGTGTAGCCCTGGGCGTAAGGGGCATGATGACCTGACGTCATCCCCACCCTCCTCCGGGTTAACCCCGGCGGTCCCCCGTGAGTTCCCGCCATGACGCGCTGGCAACACGGGGCGAGGGTTGCGCTCGTTGCGGGACTTAACCCAACATCTCACG
>MG|5|V8|R|11|97.97|Actinobacteria|Actinobacteria|Bifidobacteriales|Bifidobacteriaceae|Aeriscardovia|aeriphila|
TGGGGGCGGGTTGCAGCCCCCAATCCGAACTGGGGCCGGCTTTAAGGGATCCGCTCCGCGTCACCGCATCGCATCCCGCTGTGCCGGCCATTGTAGCATGCGTGTAGCCCTGGGCGTAAGGGGCATGATGACCTGACGTCATCCCCACCCTCCTCCGGGTTAACCCCGGCGGTCCCCCGTGAGTGCCCGCCATAACGCGCTGGCAACACAGGGCGAGGGTTGCGCTCGTTGCGGGACTTGACCCAACATCTCACG
>MG|5|V8|R|11|97.56|Actinobacteria|Actinobacteria|Bifidobacteriales|Bifidobacteriaceae|Aeriscardovia|aeriphila|
TGGGGGCGGGTTGCAGCCCCCAATCCGAACTGGGGCCGGCTTTCAGGGATCCGCTCCGCGTCACCGCATCGCATCCCGCTGTGCCGGCCATTGTAGCATGCGTGTAGCCCTGGGCGTAAGGGGCATGATGACCTGACGTCATCCCCACCCTCCTCCGGGTTAACCCCGGCGGTCCCCCGTGAGTGCCCGCCATAACGCGCTGGCAACACAGGGCGAGGGTTGCGCTCGTTGCGGGACTTGACCCAACATCTCACG
>MG|5|V8|F|17|98.78|Actinobacteria|Actinobacteria|Bifidobacteriales|Bifidobacteriaceae|Aeriscardovia|aeriphila|
CGTGAGATGTTGGGTCAAGTCCCGCAACGAGCGCAACCCTCGCCCTGTGTTGCCAGCGCGTTATGGCGGGCACTCACGGGGGACCGCCGGGGTTAACCCGGAGGAGGGTGGGGATGACGTCAGGTCATCATGCCCCTTACGCCCAGGGCTACACGCATGCTACAATGGCCGGCACAGCGGGATGCGATGCGGTGACGCGGAGCGGATCCCTTAAAGCCGGTCTCAGTTCGGATTGGGGGCTGCAACCCGCCCCCA
>MG|5|V8|F|11|100.0|Actinobacteria|Actinobacteria|Bifidobacteriales|Bifidobacteriaceae|Bifidobacterium|pseudolongum|
CGTGAGATGTTGGGTTAAGTCCCGCAACGAGCGCAACCCTCGCCGCGTGTTGCCAGCGGGTCATGCCGGGAACTCACGTGGGACCGCCGGGGTTAACTCGGAGGAAGGTGGGGATGACGTCAGATCATCATGCCCCTTACGTCCAGGGCTTCACGCATGCTACAATGGCCGGTACAACGGGGTGCGACACGGTGACGTGGGGCGGATCCCTGAAAACCGGTCTCAGTTCGGATCGCAGTCTGCAACTCGACTGCG
>MG|5|V8|R|23|99.61|Actinobacteria|Actinobacteria|Bifidobacteriales|Bifidobacteriaceae|Bifidobacterium|Bifidobacterium pullorum / Bifidobacterium saeculare|
CGCAGTCGAGTTGCAGACTGCGATCCGAACTGAGACCGGTTTTCAGGGATCCGCTCCATGTCGCCATGTCGCATCCCGTTGTACCGGCCATTGTAGCATGCGTGAAGCCCTGGACGTAAGGGGCATGATGATCTGACGTCATCCCCGCCTTCCTCCGGGTTAACCCCGGCGGTCCCCCCGTGAGTTCCCGCCATGACGCGCTGGCAACACGGGGCGAGGGTTGCGCTCGTTGCGGGACTTAACCCAACATCTCACG
>MG|5|V8|F|28|99.61|Actinobacteria|Actinobacteria|Bifidobacteriales|Bifidobacteriaceae|Bifidobacterium|Bifidobacterium pullorum / Bifidobacterium saeculare|
CGTGAGATGTTGGGTTAAGTCCCGCAACGAGCGCAACCCTCGCCCCGTGTTGCCAGCGCGTCATGGCGGGAACTCACGGGGGGACCGCCGGGGTTAACCCGGAGGAAGGCGGGGATGACGTCAGATCATCATGCCCCTTACGTCCAGGGCTTCACGCATGCTACAATGGCCGGTACAACGGGATGCGACATGGCGACATGGAGCGGATCCCTGAAAACCGGTCTCAGTTCGGATCGCAGTCTGCAACTCGACTGCG
>MG|5|V8|F|19|99.61|Actinobacteria|Actinobacteria|Bifidobacteriales|Bifidobacteriaceae|Bifidobacterium|Bifidobacterium pullorum / Bifidobacterium saeculare|
CGTGAGATGTTGGGTTAGTCCCGCAACGAGCGCAACCCTCGCCCCGTGTTGCCAGCGCGTCATGGCGGGAACTCACGGGGGACCGCCGGGGTTAACCCGGAGGAAGGCGGGGATGACGTCAGATCATCATGCCCCTTACGTCCAGGGCTTCACGCATGCTACAATGGCCGGTACAACGGGATGCGACATGGCGACATGGAGCGGATCCCTGAAAACCGGTCTCAGTTCGGATCGCAGTCTGCAACTCGACTGCG
>MG|5|V8|R|157|100.0|Actinobacteria|Actinobacteria|Bifidobacteriales|Bifidobacteriaceae|Bifidobacterium|Bifidobacterium pullorum / Bifidobacterium saeculare|
CGCAGTCGAGTTGCAGACTGCGATCCGAACTGAGACCGGTTTTCAGGGATCCGCTCCATGTCGCCATGTCGCATCCCGTTGTACCGGCCATTGTAGCATGCGTGAAGCCCTGGACGTAAGGGGCATGATGATCTGACGTCATCCCCGCCTTCCTCCGGGTTAACCCCGGCGGTCCCCCGTGAGTTCCCGCCATGACGCGCTGGCAACACGGGGCGAGGGTTGCGCTCGTTGCGGGACTTAACCCAACATCTCACG
>MG|5|V8|F|229|100.0|Actinobacteria|Actinobacteria|Bifidobacteriales|Bifidobacteriaceae|Bifidobacterium|Bifidobacterium pullorum / Bifidobacterium saeculare|
CGTGAGATGTTGGGTTAAGTCCCGCAACGAGCGCAACCCTCGCCCCGTGTTGCCAGCGCGTCATGGCGGGAACTCACGGGGGACCGCCGGGGTTAACCCGGAGGAAGGCGGGGATGACGTCAGATCATCATGCCCCTTACGTCCAGGGCTTCACGCATGCTACAATGGCCGGTACAACGGGATGCGACATGGCGACATGGAGCGGATCCCTGAAAACCGGTCTCAGTTCGGATCGCAGTCTGCAACTCGACTGCG
>MG|5|V8|F|10|99.21|Actinobacteria|Actinobacteria|Coriobacteriales|Coriobacteriaceae|Olsenella|profusa|
CGTGAGATGTTGGGTTAAGTCCCGCAACGAGCGCAACCCTCGTCGCATGTTGCCAGCGGTCCGGCCGGGCACCCATGCGAGACCGCCGGCGTCAAGCCGGAGGAAGGTGGGGACGACGTCAAGTCATCATGCCCCTTATGTCCTGGGCTGCACACGTGCTACAATGGCCGGCACAATGGGCTGCCACCGCGCGAGCGGGAGCGAATCCCCAAAGCCGGCCCCAGTTCGGATTGGAGGCTGCAACCCGCCTCCA
>MG|5|V8|R|604|99.21|Actinobacteria|Actinobacteria|Coriobacteriales|Coriobacteriaceae|Olsenella|profusa|
TGGAGGCGGGTTGCAGCCTCCAATCCGAACTGGGGCCGGCTTTGGGGATTCGCTCCCGCTCGCGCGGTGGCAGCCCATTGTGCCGGCCATTGTAGCACGTGTGCAGCCCAGGACATAAGGGGCATGATGACTTGACGTCATCCCCACCTTCCTCCGGCTTGACGCCGGCGGTCTCGCATGGGTGCCCGGCCGAACCGCTGGCAACATGCGACGAGGGTTGCGCTCGTTGCGGGACTTAACCCAACATCTCACG
>MG|5|V8|F|11|99.21|Actinobacteria|Actinobacteria|Coriobacteriales|Coriobacteriaceae|Olsenella|profusa|
CGTGAGATGTTGGGTTAAGTCCCGCAACGAGCGCAACCCTCGTCGCATGTTGCCAGCGGTTCGGCCGGGCACCCATGCGAGACCGCCGGCGTCAAGCCGGAGGAAGGTGGGGATGACGTCAAGTCATCATGCCCCTTATGTCCTGGGCTGCACACGTGCTACAATGGCCGGCACAATGGGCTGCCACCGCGCGAGCGGGAGCGAATCCCCAAAGCCGGCCCCAGTTCGGATTGGAGGCTGCAACCCGCCTCCCA
>MG|5|V8|R|10|99.21|Actinobacteria|Actinobacteria|Coriobacteriales|Coriobacteriaceae|Olsenella|profusa|
TGGGAGGCGGGTTGCAGCCTCCAATCCGAACTGGGGCCGGCTTTGGGGATTCGCTCCCGCTCGCGCGGTGGCAGCCCATTGTGCCGGCCATTGTAGCACGTGTGCAGCCCAGGACATAAGGGGCATGATGACTTGACGTCATCCCCACCTTCCTCCGGCTTGACGCCGGCGGTCTCGCATGGGTGCCCGGCCGAACCGCTGGCAACATGCGACGAGGGTTGCGCTCGTTGCGGGACTTAACCCAACATCTCACG
>MG|5|V8|F|1203|99.21|Actinobacteria|Actinobacteria|Coriobacteriales|Coriobacteriaceae|Olsenella|profusa|
CGTGAGATGTTGGGTTAAGTCCCGCAACGAGCGCAACCCTCGTCGCATGTTGCCAGCGGTTCGGCCGGGCACCCATGCGAGACCGCCGGCGTCAAGCCGGAGGAAGGTGGGGATGACGTCAAGTCATCATGCCCCTTATGTCCTGGGCTGCACACGTGCTACAATGGCCGGCACAATGGGCTGCCACCGCGCGAGCGGGAGCGAATCCCCAAAGCCGGCCCCAGTTCGGATTGGAGGCTGCAACCCGCCTCCA
>MG|5|V8|F|10|99.21|Actinobacteria|Actinobacteria|Coriobacteriales|Coriobacteriaceae|Olsenella|sp.|
CGTGAGATGTTGGGTTAAGTCCCGCAACGAGCGCAACCCTCGTCGCATGTTGCCAGCGGTCCGGCCGGGCACCCATGCGAGACCGCCGGCGTCAAGCCGGAGGAAGGTGGGGACGACGTCAAGTCATCATGCCCCTTATGCCCTGGGCTGCACACGTGCTACAATGGCCGGCACAATGGGCTGCCACCGCGCGAGCGGGAGCGAATCCCCAAAGCCGGCCCCAGTTCGGATTGGAGGCTGCAACCCGCCTCCA
>MG|5|V8|F|106|99.21|Actinobacteria|Actinobacteria|Coriobacteriales|Coriobacteriaceae|Olsenella|umbonata|
CGTGAGATGTTGGGTTAAGTCCCGCAACGAGCGCAACCCTCGTCGCATGTTGCCAGCGGTTCGGCCGGGCACCCATGCGAGACCGCCGGCGTCAAGCCGGAGGAAGGTGGGGATGACGTCAAGTCATCATGCCCCTTATGTCCTGGGCTGCACACGTGCTACAATGGCCGGCACAATGGGCTGCCACTGCGCGAGCAGGAGCGAATCCCCAAAGCCGGCCCCAGTTCGGATTGGAGGCTGCAACCCGCCTCCA
>MG|5|V8|R|50|99.21|Actinobacteria|Actinobacteria|Coriobacteriales|Coriobacteriaceae|Olsenella|umbonata|
TGGAGGCGGGTTGCAGCCTCCAATCCGAACTGGGGCCGGCTTTGGGGATTCGCTCCTGCTCGCGCAGTGGCAGCCCATTGTGCCGGCCATTGTAGCACGTGTGCAGCCCAGGACATAAGGGGCATGATGACTTGACGTCATCCCCACCTTCCTCCGGCTTGACGCCGGCGGTCTCGCATGGGTGCCCGGCCGAACCGCTGGCAACATGCGACGAGGGTTGCGCTCGTTGCGGGACTTAACCCAACATCTCACG
>MG|5|V8|F|28|97.64|Actinobacteria|Actinobacteria|Coriobacteriales|Coriobacteriaceae|Olsenella|profusa|
CGTGAGATGTTGGGTTAAGTCCCGCAACGAGCGCAACCCCCGTCCATGTTGCCAGCGGTTCGGCCGGGCACCCATGCGAGACCGCCGGCGTCAAGCCGGAGGAAGGTGGGGATGACGTCAAGTCATCATGCCCCTTATGTCCTGGGCTGCACACGTGCTACAATGGCCGGCACAATGGGCTGCCACCGCGCGAGCGGGAGCGAATCCCCAAAGCCGGCCCAGTTCGGATTGGACGGCTGCAACCCGCCTCCA
>MG|5|V8|R|18|98.03|Actinobacteria|Actinobacteria|Coriobacteriales|Coriobacteriaceae|Olsenella|profusa|
TGGAGGCGGGTTGCAGCCTCCAATCCGAACTGGGACCGGCTTTGGGGATTCGCTCCCGCTCACGCGGTGGCAGCCCATTGTGCCGGCCATTGTAGCACGTGTGCAGCCCAGGACATAAGGGGCATGATGACTTGACGTCATCCCCCACCTTCCTCCGGCTTGACGCCGGCGGTCTCGCATGGGTGCCCGGCCGAACCGCTGGCAACATGCGACGAGGGTTGCGCTCGTTGCGGGACTTAACCCAACATCTCACG
>MG|5|V8|R|54|98.02|Actinobacteria|Actinobacteria|Coriobacteriales|Coriobacteriaceae|Olsenella|profusa|
TGGAGGCGGGTTGCAGCCTCCAATCCGAACTGGGACCGGCTTTGGGGATTCGCTCCCGCTCACGCGGTGGCAGCCCATTGTGCCGGCCATTGTAGCACGTGTGCAGCCCAGGACATAAGGGGCATGATGACTTGACGTCATCCCCACCTTCCTCCGGCTTGACGCCGGCGGTCTCGCATGGGTGCCCGGCCGAACCGCTGGCAACATGCGACGGGGGTTGCGCTCGTTGCGGGACTTAACCCAACATCTCACG
>MG|5|V8|F|30|98.04|Actinobacteria|Actinobacteria|Coriobacteriales|Coriobacteriaceae|Olsenella|profusa|
CGTGAGATGTTGGGTTAAAGTCCCGCAACGAGCGCAACCCCCCGTCGCATGTTGCCAGCGGTTCGGCCGGGCACCCATGCGAGACCGCCGGCGTCAAGCCGGAGGAAGGTGGGGATGACGTCAAGTCATCATGCCCCTTATGTCCTGGGCTGCACACGTGCTACAATGGCCGGCACAATGGGCTGCCACCGCGCGAGCGGGAGCGAATCCCCAAAGCCGGCCCCAGTTCGGATTGGAGGCTGCAACCCGCCTCCA
>MG|5|V8|R|41|97.64|Actinobacteria|Actinobacteria|Coriobacteriales|Coriobacteriaceae|Olsenella|profusa|
TGGGGGCGGGTTGCAGCCCCCAATCCGAACTGGGGCCGGCTTTGGGGATTCGCTCCCGCTCGCGCGGTGGCAGCCCATTGTGCCGGCCATTGTAGCACGTGTGCAGCCCAGGACATAAGGGGCATGATGACTTGACGTCATCCCCACCTTCCTCCGGCTTGACGCCGGCGGTCTCGCATGGGTGCCCGGCCGAACCGCTGGCAACATGCGACGGGGGGTTGCGCTCGTTGCGGGACTTAACCCAACATCTCACG
>MG|5|V8|F|21|98.42|Actinobacteria|Actinobacteria|Coriobacteriales|Coriobacteriaceae|Olsenella|profusa|
CGTGAGATGTTGGGTTAAGTCCCGCAACGAGCGCAACCCCCGTCGCATGTTGCCAGCGGTTCGGCCGGGCACCCATGCGAGACCGCCGGCGTCAAGCCGGAGGAAGGTGGGGATGACGTCAAGTCATCATGCCCCTTATGCCCTGGGCTGCACACGTGCTACAATGGCCGGCACAATGGGCTGCCACCGCGCGAGCGGGAGCGAATCCCCAAAGCCGGCCCCAGTTCGGATTGGAGGCTGCAACCCGCCTCCA
>MG|5|V8|R|20|98.02|Actinobacteria|Actinobacteria|Coriobacteriales|Coriobacteriaceae|Olsenella|umbonata|
TGGGGGCGGGTTGCAGCCCCCAATCCGAACTGGGACCGGCTTTGGGGATTCGCTCCTGCTCGCGCAGTGGCAGCCCATTGTGCCGGCCATTGTAGCACGTGTGCAGCCCAGGACATAAGGGGCATGATGACTTGACGTCATCCCCACCTTCCTCCGGCTTGACGCCGGCGGTCTCGCATGGGTGCCCGGCCGAACCGCTGGCAACATGCGACGAGGGTTGCGCTCGTTGCGGGACTTAACCCAACATCTCACG
>MG|5|V8|F|20|98.04|Actinobacteria|Actinobacteria|Coriobacteriales|Coriobacteriaceae|Olsenella|profusa|
CGTGAGATGTTGGGTTAAGTCCCCGCAACGAGCGCAACCCCCCGTCGCATGTTGCCAGCGGTTCGGCCGGGCACCCATGCGAGACCGCCGGCGTCAAGCCGGAGGAAGGTGGGGATGACGTCAAGTCATCATGCCCCTTATGTCCTGGGCTGCACACGTGCTACAATGGCCGGCACAATGGGCTGCCACCGCGCGAGCGGGAGCGAATCCCCAAAGCCGGCCCCAGTTCGGATTGGAGGCTGCAACCCGCCTCCA
>MG|5|V8|R|57|98.42|Actinobacteria|Actinobacteria|Coriobacteriales|Coriobacteriaceae|Olsenella|profusa|
TGGAGGCGGGTTGCAGCCTCCAATCCGAACTGGGGCCGGCTTTGGGGATTCGCTCCCGCTCGCGCGGTGGCAGCCCATTGTGCCGGCCATTGTAGCACGTGTGCAGCCCAGGACATAAGGGGCATGATGACTTGACGTCATCCCCACCTTCCTCCGGCTTGACGCCGGCGGTCTCGCATGGGTGCCCGGCCGAACCGCTGGCAACATGCGGCGGGGGTTGCGCTCGTTGCGGGACTTAACCCAACATCTCACG
>MG|5|V8|R|14|98.02|Actinobacteria|Actinobacteria|Coriobacteriales|Coriobacteriaceae|Olsenella|profusa|
TGGAGGCGGGTTGCAGCCTCCAATCCGAACTGGGACCGGCTTTGGGGATTCGCTCCCGCTCGCGCGGTGGCAGCCCATTGTGCCGGCCATTGTAGCACGTGTGCAGCCCAGGACATAAGGGGCATGATGACTTGACGTCATCCCCACCTTCCTCCGGCTTGACGCCGGCGGTCTCGCATGGGTGCCCGGCCGAACCGCTGGCAACATGGACGGGGGTTGCGCTCGTTGCGGGACTTAACCCAACATCTCACG
>MG|5|V8|R|20|98.02|Actinobacteria|Actinobacteria|Coriobacteriales|Coriobacteriaceae|Olsenella|umbonata|
TGGAGGCGGGTTGCAGCCTCCAATCCGAACTGGGACCGGCTTTGGGGATTCGCTCCTGCTCGCGCAGTGGCAGCCCATTGTGCCGGCCATTGTAGCACGTGTGCAGCCCAGGACATAAGGGGCATGATGACTTGACGTCATCCCCACCTTCCTCCGGCTTGACGCCGGCGGTCTCGCATGGGTGCCCGGCCGAACCGCTGGCAACATGGACGGGGGTTGCGCTCGTTGCGGGACTTAACCCAACATCTCACG
>MG|5|V8|R|20|98.81|Actinobacteria|Actinobacteria|Coriobacteriales|Coriobacteriaceae|Olsenella|profusa|
TGGGAGGCGGGTTGCAGCCTCCAATCCGAACTGGGGCCGGCTTTGGGGATTCGCTCCCGCTCGCGCGGTGGCAGCCCATTGTGCCGGCCATTGTAGCACGTGTGCAGCCCAGGACATAAGGGGCATGATGACTTGACGTCATCCCCACCTTCCTCCGGCTTGACGCCGGCGGTCTCGCATGGGTGCCCGGCCGAACCGCTGGCAACATGCGACGGGGGTTGCGCTCGTTGCGGGACTTAACCCAACATCTCACG
>MG|5|V8|F|10|98.42|Actinobacteria|Actinobacteria|Coriobacteriales|Coriobacteriaceae|Olsenella|profusa|
CGTGAGATGTTGGGTTAAGTCCCGCAACGAGCGCAACCCCCGTCGCATGTTGCCAGCGGTTCGGCCGGGCACCCATGCGAGACCGCCGGCGTCAAGCCGGAGGAAGGTGGGGATGACGTCAAGTCATCATGCCCCTTATGTCCTGGGCTGCACACGTGCTACAATGGTCGGCACAATGGGCTGCCACCGCGCGAGCGGGAGCGAATCCCCAAAGCCGGCCCCAGTTCGGATTGGAGGCTGCAACCCGCCTCCA
>MG|5|V8|R|56|98.82|Actinobacteria|Actinobacteria|Coriobacteriales|Coriobacteriaceae|Olsenella|profusa|
TGGAGGCGGGTTGCAGCCTCCAATCCGAACTGGGGCCGGCTTTGGGGATTCGCTCCCGCTCGCGCGGTGGCAGCCCATTGTGCCGGCCATTGTAGCACGTGTGCAGCCCAGGACATAAGGGGCATGATGACTTGACGTCATCCCCCACCTTCCTCCGGCTTGACGCCGGCGGTCTCGCATGGGTGCCCGGCCGAACCGCTGGCAACATGCGACGAGGGTTGCGCTCGTTGCGGGACTTAACCCAACATCTCACG
>MG|5|V8|R|565|98.81|Actinobacteria|Actinobacteria|Coriobacteriales|Coriobacteriaceae|Olsenella|umbonata|
TGGAGGCGGGTTGCAGCCTCCAATCCGAACTGGGACCGGCTTTGGGGATTCGCTCCTGCTCGCGCAGTGGCAGCCCATTGTGCCGGCCATTGTAGCACGTGTGCAGCCCAGGACATAAGGGGCATGATGACTTGACGTCATCCCCACCTTCCTCCGGCTTGACGCCGGCGGTCTCGCATGGGTGCCCGGCCGAACCGCTGGCAACATGCGACGAGGGTTGCGCTCGTTGCGGGACTTAACCCAACATCTCACG
>MG|5|V8|F|12|98.42|Actinobacteria|Actinobacteria|Coriobacteriales|Coriobacteriaceae|Olsenella|profusa|
CGTGAGATGTTGGGTTAAGTCCCGCAACGAGCGCAACCCCCGTCGCATGTTGCCAGCGGTTCGGCCGGGCACCCATGCGAGACCGCCGGCGTCAAGCCGGAGGAAGGTGGGGATGACGTCAAGTCATCATGCCCCTTATGTCCTGGGCTGCACACGCGCTACAATGGCCGGCACAATGGGCTGCCACCGCGCGAGCGGGAGCGAATCCCCAAAGCCGGCCCCAGTTCGGATTGGAGGCTGCAACCCGCCTCCA
>MG|5|V8|R|40|98.42|Actinobacteria|Actinobacteria|Coriobacteriales|Coriobacteriaceae|Olsenella|profusa|
TGGAGGCGGGTTGCAGCCTCCAATCCGAACTGGGACCGGCTTTGGGGATTCGCTCCCGCTCGCGCGGTGGCAGCCCATTGTGCCGGCCATTGTAGCACGTGTGCAGCCCAGGACATAAGGGGCATGATGACTTGACGTCATCCCCACCTTCCTCCGGCTTGACGCCGGCGGTCTCGCATGGGTGCCCGGCCGAACCGCTGGCAACATGCGACGGGGGTTGCGCTCGTTGCGGGACTTAACCCAACATCTCACG
>MG|5|V8|F|17|98.02|Actinobacteria|Actinobacteria|Coriobacteriales|Coriobacteriaceae|Olsenella|profusa|
CGTGAGATGTTGGGTTAAGTCCCGCAACGAGCGCAACCCCCGTCCATGTTGCCAGCGGTTCGGCCGGGCACCCATGCGAGACCGCCGGCGTCAAGCCGGAGGAAGGTGGGGATGACGTCAAGTCATCATGCCCCTTATGTCCTGGGCTGCACACGTGCTACAATGGCCGGCACAATGGGCTGCCACCGCGCGAGCGGGAGCGAATCCCCAAAGCCGGTCCCAGTTCGGATTGGAGGCTGCAACCCGCCTCCA
>MG|5|V8|F|18|97.24|Actinobacteria|Actinobacteria|Coriobacteriales|Coriobacteriaceae|Olsenella|profusa|
CGTGAGATGTTGGGTTAAGTCCCGCAACGAGCGCAACCCTCGTCGCATGTTGCCAGCGGTTCGGCCGGGCACCCATGCGAGACCGCCGGCGTCAAGCCGGAGGAAGGTGGGGATGACGTCAAGTCATCATGCCCCTTATGTCCTGGGCTGCACACGTGCTACAATGGCCGGCACAATGGGCTGCCACCGCGCGAGCGGGAGCGGATCCCTGAAAGCCGGCCCCAGTTCGGATTGGGGGCTGCAACCCGCCCCCA
>MG|5|V8|R|31|98.43|Actinobacteria|Actinobacteria|Coriobacteriales|Coriobacteriaceae|Olsenella|umbonata|
TGGAGGCGGGTTGCAGCCTCCAATCCGAACTGGGACCGGCTTTGGGGATTCGCTCCTGCTCGCGCAGTGGCAGCCCATTGTGCCGGCCATTGTAGCACGTGTGCAGCCCAGGACATAAGGGGGCATGATGACTTGACGTCATCCCCACCTTCCTCCGGCTTGACGCCGGCGGTCTCGCATGGGTGCCCGGCCGAACCGCTGGCAACATGCGACGAGGGTTGCGCTCGTTGCGGGACTTAACCCAACATCTCACG
>MG|5|V8|R|11|98.04|Actinobacteria|Actinobacteria|Coriobacteriales|Coriobacteriaceae|Olsenella|profusa|
TGGAGGCGGGTTGCAGCCTCCAATCCGAACTGGGGCCGGCTTTGGGGATTCGCTCCCGCTCGCGCGGTGGCAGCCCATTGTGCCGGCCATTGTAGCACGTGTGCAGCCCAGGACATAAGGGGCATGATGACTTGACGTCATCCCCACCTTCCTCCGGCTTGACGCCGGCGGTCTCGCATGGGTGCCCGGCCGAACCGCTGGCAACATGCGACGGGGGGTTGCGCTCGTTGCGGGACTTTAACCCAACATCTCACG
>MG|5|V8|F|24|98.43|Actinobacteria|Actinobacteria|Coriobacteriales|Coriobacteriaceae|Olsenella|umbonata|
CGTGAGATGTTGGGTTAAGTCCCGCAACGAGCGCAACCCTCGTCGCATGTTGCCAGCGGTTCGGCCGGGCACCCATGCGAGACCGCCGGCGTCAAGCCGGAGGAAGGTGGGGATGACGTCAAGTCATCATGCCCCTTATGTCCTGGGCTGCACACGTGCTACAATGGCCGGCACAATGGGGCTGCCACTGCGCGAGCAGGAGCGAATCCCCAAAGCCGGTCCCAGTTCGGATTGGAGGCTGCAACCCGCCTCCA
>MG|5|V8|R|28|98.81|Actinobacteria|Actinobacteria|Coriobacteriales|Coriobacteriaceae|Olsenella|profusa|
TGGAGGCGGGTTGCAGCCTCCAATCCGAACTGGGCCGGCTTTGGGGATTCGCTCCCGCTCGCGCGGTGGCAGCCCATTGTGCCGGCCATTGTAGCACGTGTGCAGCCCAGGACATAAGGGGCATGATGACTTGACGTCATCCCCACCTTCCTCCGGCTTGACGCCGGCGGTCTCGCATGGGTGCCCGGCCGAACCGCTGGCAACATGCGACGAGGGTTGCGCTCGTTGCGGGACTTAACCCAACATCTCACG
>MG|5|V8|F|10|98.43|Actinobacteria|Actinobacteria|Coriobacteriales|Coriobacteriaceae|Olsenella|profusa|
CGTGAGATGTTGGGTTAAGTCCCGCAACGAGCGCAACCCCCGTCGCATGTTGCCAGCGGTTCGGCCGGGCACCCATGCGAGACCGCCGGCGTCAAGCCGGAGGAAGGGTGGGGATGACGTCAAGTCATCATGCCCCTTATGTCCTGGGCTGCACACGTGCTACAATGGCCGGCACAATGGGCTGCCACCGCGCGAGCGGGAGCGAATCCCCAAAGCCGGCCCCAGTTCGGATTGGAGGCTGCAACCCGCCTCCA
>MG|5|V8|R|12|97.64|Actinobacteria|Actinobacteria|Coriobacteriales|Coriobacteriaceae|Olsenella|profusa|
ATGGGGGCGGGTTGCAGCCCCCAATCCGAACTGGGGCCGGCTTTGGGGATTCGCTCCCGCTCGCGCGGTGGCAGCCCATTGTGCCGGCCATTGTAGCACGTGTGCAGCCCAGGACATAAGGGGCATGATGACTTGACGTCATCCCCACCTTCCTCCGGCTTGACGCCGGCGGTCTCGCATGGGTGCCCGGCCGAACCGCTGGCAACATGCGACGGGGGGTTGCGCTCGTTGCGGGACTTAACCCAACATCTCACG
>MG|5|V8|R|46|98.04|Actinobacteria|Actinobacteria|Coriobacteriales|Coriobacteriaceae|Olsenella|profusa|
TGGAGGCGGGTTGCAGCCTCCAATCCGAACTGGGGCCGGCTTTGGGGATTCGCTCCCGCTCGCGCGGTGGCAGCCCATTGTGCCGGCCATTGTAGCACGTGTGCAGCCCAGGACATAAGGGGGCATGATGACTTGACGTCATCCCCACCTTCCTCCGGCTTGACGCCGGCGGTCTCGCATGGGTGCCCGGCCGAACCGCTGGCAACATGCGACGGGGGGTTGCGCTCGTTGCGGGACTTAACCCAACATCTCACG
>MG|5|V8|F|29|97.63|Actinobacteria|Actinobacteria|Coriobacteriales|Coriobacteriaceae|Olsenella|profusa|
CGTGAGATGTTGGGTTAAGTCCCGCAACGAGCGCAACCCCCGTCCATGTTGCCAGCGGTTCGGCCGGGCACCCATGCGAGACCGCCGGCGTCAAGCCGGAGGAAGGTGGGGATGACGTCAAGTCATCATGCCCCTTATGTCCTGGGCTGCACACGTGCTACAATGGCCGGCACAATGGGCTGCCACCGCGCGAGCGGGAGCGAATCCCCAAGCCGGCCCAGTTCGGATTGGAGGCTGCAACCCGCCTCCA
>MG|5|V8|F|92|98.04|Actinobacteria|Actinobacteria|Coriobacteriales|Coriobacteriaceae|Olsenella|profusa|
CGTGAGATGTTGGGTTAAGTCCCGCAACGAGCGCAACCCCCCGTCGCATGTTGCCAGCGGTTCGGCCGGGCACCCATGCGAGACCGCCGGCGTCAAGCCGGAGGAAGGTGGGGATGACGTCAAGTCATCATGCCCCCTTATGTCCTGGGCTGCACACGTGCTACAATGGCCGGCACAATGGGCTGCCACCGCGCGAGCGGGAGCGAATCCCCAAAGCCGGCCCCAGTTCGGATTGGAGGCTGCAACCCGCCTCCA
>MG|5|V8|F|569|98.42|Actinobacteria|Actinobacteria|Coriobacteriales|Coriobacteriaceae|Olsenella|profusa|
CGTGAGATGTTGGGTTAAGTCCCGCAACGAGCGCAACCCTCGTCGCATGTTGCCAGCGGTTCGGCCGGGCACCCATGCGAGACCGCCGGCGTCAAGCCGGAGGAAGGTGGGGATGACGTCAAGTCATCATGCCCCTTATGTCCTGGGCTGCACACGTGCTACAATGGCCGGCACAATGGGCTGCCACCGCGTGAGCGGGAGCGAATCCCCAAAGCCGGTCCCAGTTCGGATTGGAGGCTGCAACCCGCCTCCA
>MG|5|V8|R|49|98.02|Actinobacteria|Actinobacteria|Coriobacteriales|Coriobacteriaceae|Olsenella|profusa|
ATGGGGGCGGGTTGCAGCCCCCAATCCGAACTGGGGCCGGCTTTGGGGATTCGCTCCCGCTCGCGCGGTGGCAGCCCATTGTGCCGGCCATTGTAGCACGTGTGCAGCCCAGGACATAAGGGGCATGATGACTTGACGTCATCCCCACCTTCCTCCGGCTTGACGCCGGCGGTCTCGCATGGGTGCCCGGCCGAACCGCTGGCAACATGCGACGGGGGTTGCGCTCGTTGCGGGACTTAACCCAACATCTCACG
>MG|5|V8|R|26|98.43|Actinobacteria|Actinobacteria|Coriobacteriales|Coriobacteriaceae|Olsenella|umbonata|
TGGAGGCGGGTTGCAGCCTCCAATCCGAACTGGGACCGGCTTTGGGGATTCGCTCCTGCTCGCGCAGTGGCAGCCCATTGTGCCGGCCATTGTAGCACGTGTGCAGCCCAGGACATAAGGGGCATGATGACTTGACGTCATCCCCCACCTTCCTCCGGCTTGACGCCGGCGGTCTCGCATGGGTGCCCGGCCGAACCGCTGGCAACATGCGACGAGGGTTGCGCTCGTTGCGGGACTTAACCCAACATCTCACG
>MG|5|V8|R|38|98.81|Actinobacteria|Actinobacteria|Coriobacteriales|Coriobacteriaceae|Olsenella|profusa|
TGGAGGCGGGTTGCAGCCTCCAATCCGAACTGGGGCCGGCTTTGGGGATTCGCTCCCGCTCACGCGGTGGCAGCCCATTGTGCCGGCCATTGTAGCACGTGTGCAGCCCAGGACATAAGGGGCATGATGACTTGACGTCATCCCCACCTTCCTCCGGCTTGACGCCGGCGGTCTCGCATGGGTGCCCGGCCGAACCGCTGGCAACATGCGACGAGGGTTGCGCTCGTTGCGGGACTTAACCCAACATCTCACG
>MG|5|V8|R|82|98.42|Actinobacteria|Actinobacteria|Coriobacteriales|Coriobacteriaceae|Olsenella|profusa|
TGGAGGCGGGTTGCAGCCTCCAATCCGAACTGGGCCGGCTTTGGGGATTCGCTCCCGCTCGCGCGGTGGCAGCCCATTGTGCCGGCCATTGTAGCACGTGTGCAGCCCAGGACATAAGGGGCATGATGACTTGACGTCATCCCCACCTTCCTCCGGCTTGACGCCGGCGGTCTCGCATGGGTGCCCGGCCGAACCGCTGGCAACATGCGACGGGGGTTGCGCTCGTTGCGGGACTTAACCCAACATCTCACG
>MG|5|V8|R|66|98.03|Actinobacteria|Actinobacteria|Coriobacteriales|Coriobacteriaceae|Olsenella|profusa|
TGGAGGCGGGTTGCAGCCTCCAATCCGAACTGGGGCCGGCTTTGGGGATTCGCTCCCGCTCGCGCGGTGGCAGCCCATTGTGCCGGCCATTGTAGCACGTGTGCAGCCCAGGACATAAGGGGCATGATGACTTGACGTCATCCCCACCTTCCTCCGGCTTGACGCCGGCGGTCTCGCATGGGTGCCCGGCCGAACCGCTGGCAACATGGACGGGGGGTTGCGCTCGTTGCGGGACTTAACCCAACATCTCACG
>MG|5|V8|R|11|98.04|Actinobacteria|Actinobacteria|Coriobacteriales|Coriobacteriaceae|Olsenella|profusa|
TGGAGGCGGGTTGCAGCCTCCAATCCGAACTGGGGCCGGCTTTGGGGATTCGCTCCCGCTCGCGCGGTGGCAGCCCATTGTGCCGGCCATTGTAGCACGTGTGCAGCCCAGGACATAAGGGGCATGATGACTTGACGTCATCCCCACCTTCCTCCGGCTTGACGCCGGCGGTCTCGCATGGGTGCCCCGGCCGAACCGCTGGCAACATGCGACGGGGGGTTGCGCTCGTTGCGGGACTTAACCCAACATCTCACG
>MG|5|V8|F|12|98.42|Actinobacteria|Actinobacteria|Coriobacteriales|Coriobacteriaceae|Olsenella|profusa|
CGTGAGATGTTGGGTTAAGTCCCGCAACGAGCGCAACCCTCGTCGCATGTTGCCAGCGGTTCGGCCGGGCACCCATGCGAGACCGCCGGCGTCAAGCCGGAGGAAGGTGGGGATGACGTCAAGTCATCATGCCCCTTATGTCCTGGGCTGCACACGTGCTACAATGGCCGGCACAATGGGCTGCCACCGCGCGAGCGGGAGCGAATCCCCAAGCCGGCCCAGTTCGGATTGGAGGCTGCAACCCGCCTCCA
>MG|5|V8|F|2000|98.43|Actinobacteria|Actinobacteria|Coriobacteriales|Coriobacteriaceae|Olsenella|profusa|
CGTGAGATGTTGGGTTAAGTCCCGCAACGAGCGCAACCCCCCGTCGCATGTTGCCAGCGGTTCGGCCGGGCACCCATGCGAGACCGCCGGCGTCAAGCCGGAGGAAGGTGGGGATGACGTCAAGTCATCATGCCCCTTATGTCCTGGGCTGCACACGTGCTACAATGGCCGGCACAATGGGCTGCCACCGCGCGAGCGGGAGCGAATCCCCAAAGCCGGCCCCAGTTCGGATTGGAGGCTGCAACCCGCCTCCA
>MG|5|V8|F|42|98.03|Actinobacteria|Actinobacteria|Coriobacteriales|Coriobacteriaceae|Olsenella|profusa|
CGTGAGATGTTGGGTTAAGTCCCGCAACGAGCGCAACCCTCGTCGCATGTTGCCAGCGGTTCGGCCGGGCACCCATGCGAGACCGCCGGCGTCAAGCCGGAGGAAGGTGGGGATGACGTCAAGTCATCATGCCCCCTTATGTCCTGGGCTGCACACGTGCTACAATGGCCGGCACAATGGGCTGCCACCGCGTGAGCGGGAGCGAATCCCCAAAGCCGGTCCCAGTTCGGATTGGAGGCTGCAACCCGCCTCCA
>MG|5|V8|F|64|98.81|Actinobacteria|Actinobacteria|Coriobacteriales|Coriobacteriaceae|Olsenella|profusa|
CGTGAGATGTTGGGTTAAGTCCCGCAACGAGCGCAACCCTCGTCGCATGTTGCCAGCGGTTCGGCCGGGCACCCATGCGAGACCGCCGGCGTCAAGCCGGAGGAAGGTGGGGATGACGTCAAGTCATCATGCCCCTTATGTCCTGGGCTGCACACGTGCTACAATGGCCGGCACAATGGGCTGCCACCGCGTGAGCGGGAGCGAATCCCCAAAGCCGGCCCCAGTTCGGATTGGAGGCTGCAACCCGCCTCCA
>MG|5|V8|F|10|98.43|Actinobacteria|Actinobacteria|Coriobacteriales|Coriobacteriaceae|Olsenella|profusa|
CGTGAGATGTTGGGTTAAGTCCCGCAACGAGCGCAACCCTCGTCGCATGTTGCCAGCGGTTCGGCCGGGCACCCATGCGAGACCGCCGGCGTCAAGCCGGAGGAAGGTGGGGGATGACGTCAAGTCATCATGCCCCCTTATGTCCTGGGCTGCACACGTGCTACAATGGCCGGCACAATGGGCTGCCACCGCGCGAGCGGGAGCGAATCCCCAAAGCCGGCCCCAGTTCGGATTGGAGGCTGCAACCCGCCTCCA
>MG|5|V8|F|69|98.03|Actinobacteria|Actinobacteria|Coriobacteriales|Coriobacteriaceae|Olsenella|umbonata|
CGTGAGATGTTGGGTTAAGTCCCGCAACGAGCGCAACCCCCCGTCGCATGTTGCCAGCGGTTCGGCCGGGCACCCATGCGAGACCGCCGGCGTCAAGCCGGAGGAAGGTGGGGATGACGTCAAGTCATCATGCCCCTTATGTCCTGGGCTGCACACGTGCTACAATGGCCGGCACAATGGGCTGCCACTGCGCGAGCAGGAGCGAATCCCCAAAGCCGGTCCCAGTTCGGATTGGAGGCTGCAACCCGCCTCCA
>MG|5|V8|F|11|98.04|Actinobacteria|Actinobacteria|Coriobacteriales|Coriobacteriaceae|Olsenella|umbonata|
CGTGAGATGTTGGGTTAAGTCCCGCAACGAGCGCAACCCTCGTCGCATGTTGCCAGCGGTTCGGCCGGGCACCCATGCGAGACCGCCGGCGTCAAGCCGGAGGAAGGTGGGGGATGACGTCAAGTCATCATGCCCCCTTATGTCCTGGGCTGCACACGTGCTACAATGGCCGGCACAATGGGCTGCCACTGCGCGAGCAGGAGCGAATCCCCAAAGCCGGTCCCAGTTCGGATTGGAGGCTGCAACCCGCCTCCA
>MG|5|V8|R|19|98.81|Actinobacteria|Actinobacteria|Coriobacteriales|Coriobacteriaceae|Olsenella|profusa|
TGGAGGCGGGTTGCAGCCTCCAATCCGAACTGGGACCGGCTTTGGGGATTCGCTCCCGCTCGCGCGGTGGCAGCCCATTGTGCCGGCCATTGTAGCACGTGTGCAGCCCAGGACATAAGGGGCATGATGACTTGACGTCATCCCCACCTTCCTCCGGCTTGACGCCGGCGGTCTCGCATGGGTGCCCGGCCGAACCGCTGGCAACATGCGACGAGGGTTGCGCTCGTTGCGGGACTTAACCCAACATCTCACG
>MG|5|V8|R|13|98.82|Actinobacteria|Actinobacteria|Coriobacteriales|Coriobacteriaceae|Olsenella|profusa|
TGGAGGCGGGTTGCAGCCTCCAATCCGAACTGGGGCCGGCTTTGGGGATTCGCTCCCGCTCGCGCGGTGGCAGCCCATTGTGCCGGCCATTGTAGCACGTGTGCAGCCCAGGACATAAGGGGGCATGATGACTTGACGTCATCCCCACCTTCCTCCGGCTTGACGCCGGCGGTCTCGCATGGGTGCCCGGCCGAACCGCTGGCAACATGCGACGAGGGTTGCGCTCGTTGCGGGACTTAACCCAACATCTCACG
>MG|5|V8|F|41|98.43|Actinobacteria|Actinobacteria|Coriobacteriales|Coriobacteriaceae|Olsenella|profusa|
CGTGAGATGTTGGGTTAAGTCCCGCAACGAGCGCAACCCCCGTCGCATGTTGCCAGCGGTTCGGCCGGGCACCCATGCGAGACCGCCGGCGTCAAGCCGGAGGAAGGTGGGGATGACGTCAAGTCATCATGCCCCTTATGTCCTGGGCTGCACACGTGCTACAATGGCCGGCACAATGGGGCTGCCACCGCGCGAGCGGGAGCGAATCCCCAAAGCCGGCCCCAGTTCGGATTGGAGGCTGCAACCCGCCTCCA
>MG|5|V8|F|52|98.02|Actinobacteria|Actinobacteria|Coriobacteriales|Coriobacteriaceae|Olsenella|profusa|
CGTGAGATGTTGGGTTAAGTCCCGCAACGAGCGCAACCCCCGTCCATGTTGCCAGCGGTTCGGCCGGGCACCCATGCGAGACCGCCGGCGTCAAGCCGGAGGAAGGTGGGGATGACGTCAAGTCATCATGCCCCTTATGTCCTGGGCTGCACACGTGCTACAATGGCCGGCACAATGGGCTGCCACCGCGCGAGCGGGAGCGAATCCCCAAGCCGGCCCCAGTTCGGATTGGAGGCTGCAACCCGCCTCCA
>MG|5|V8|F|25|98.43|Actinobacteria|Actinobacteria|Coriobacteriales|Coriobacteriaceae|Olsenella|profusa|
CGTGAGATGTTGGGTTAAGTCCCGCAACGAGCGCAACCCCCGTCGCATGTTGCCAGCGGTTCGGCCGGGCACCCATGCGAGACCGCCGGCGTCAAGCCGGAGGAAGGTGGGGATGACGTCAAGTCATCATGCCCCTTATGTCCTGGGCTGCACACGTGCTACAATGGCCGGCACAATGGGCTGCCACCGCGCGAGCGGGGAGCGAATCCCCAAAGCCGGCCCCAGTTCGGATTGGAGGCTGCAACCCGCCTCCA
>MG|5|V8|F|101|98.02|Actinobacteria|Actinobacteria|Coriobacteriales|Coriobacteriaceae|Olsenella|profusa|
CGTGAGATGTTGGGTTAAGTCCCGCAACGAGCGCAACCCCCGTCGCATGTTGCCAGCGGTTCGGCCGGGCACCCATGCGAGACCGCCGGCGTCAAGCCGGAGGAAGGTGGGGATGACGTCAAGTCATCATGCCCCTTATGTCCTGGGCTGCACACGTGCTACAATGGCCGGCACAATGGGCTGCCACCGCGTGAGCGGGAGCGAATCCCCAAAGCCGGTCCCAGTTCGGATTGGAGGCTGCAACCCGCCTCCA
>MG|5|V8|R|16|98.43|Actinobacteria|Actinobacteria|Coriobacteriales|Coriobacteriaceae|Olsenella|umbonata|
TGGAGGCGGGTTGCAGCCTCCAATCCGAACTGGGACCGGCTTTGGGGGATTCGCTCCTGCTCGCGCAGTGGCAGCCCATTGTGCCGGCCATTGTAGCACGTGTGCAGCCCAGGACATAAGGGGCATGATGACTTGACGTCATCCCCACCTTCCTCCGGCTTGACGCCGGCGGTCTCGCATGGGTGCCCGGCCGAACCGCTGGCAACATGCGACGAGGGTTGCGCTCGTTGCGGGACTTAACCCAACATCTCACG
>MG|5|V8|R|1710|98.81|Actinobacteria|Actinobacteria|Coriobacteriales|Coriobacteriaceae|Olsenella|profusa|
TGGAGGCGGGTTGCAGCCTCCAATCCGAACTGGGGCCGGCTTTGGGGATTCGCTCCCGCTCGCGCGGTGGCAGCCCATTGTGCCGGCCATTGTAGCACGTGTGCAGCCCAGGACATAAGGGGCATGATGACTTGACGTCATCCCCACCTTCCTCCGGCTTGACGCCGGCGGTCTCGCATGGGTGCCCGGCCGAACCGCTGGCAACATGCGACGGGGGTTGCGCTCGTTGCGGGACTTAACCCAACATCTCACGG
>MG|5|V8|R|11|98.02|Actinobacteria|Actinobacteria|Coriobacteriales|Coriobacteriaceae|Olsenella|profusa|
TGGAGGCGGGTTGCAGCCTCCAATCCGAACTGGGACCGGCTTTGGGGATTCGCTCCCGCTCACGCGGTGGCAGCCCATTGTGCCGGCCATTGTAGCACGTGTGCAGCCCAGGACATAAGGGGCATGATGACTTGACGTCATCCCCACCTTCCTCCGGCTTGACGCCGGCGGTCTCGCATGGGTGCCCGGCCGAACCGCTGGCAACATGCGACGAGGGTTGCGCTCGTTGCGGGACTAACCCAACATCTCACG
>MG|5|V8|F|10|98.02|Actinobacteria|Actinobacteria|Coriobacteriales|Coriobacteriaceae|Olsenella|profusa|
CGTGAGATGTTGGGTTAAGTCCCGCAACGAGCGCAACCCTCGTCGCATGTTGCCAGCGGTTCGGCCGGGCACCCATGCGAGACCGCCGGCGTCAAGCCGGAGGAAGGTGGGGATGACGTCAAGTCATCATGCCCCTTATGTCCTGGGCTGCACACGTGCTACAATGGCCGGCACAATGGGCTGCCACCGCGTGAGCGGGAGCGAATCCCCAAAGCCGGTCCCAGTTCGGATTGGAGGCTGCAACCCGCCCCCA
>MG|5|V8|F|40|97.27|Actinobacteria|Actinobacteria|Coriobacteriales|Coriobacteriaceae|Olsenella|profusa|
CGTGAGATGTTGGGTTAAGTCCCGCAACGAGCGCAACCCCCCGTCCATGTTGCCAGCGGTTCGGCCGGGCACCCATGCGAGACCGCCGGCGTCAAGCCGGAGGAAGGTGGGGGATGACGTCAAGTCATCATGCCCCCTTATGTCCTGGGCTGCACACGTGCTACAATGGCCGGCACAATGGGCTGCCACCGCGCGAGCGGGAGCGAATCCCCAAAGCCGGCCCCAGTTCGGATTGGAGGCTGCAACCCGCCTCCA
>MG|5|V8|F|10|98.02|Actinobacteria|Actinobacteria|Coriobacteriales|Coriobacteriaceae|Olsenella|umbonata|
CGTGAGATGTTGGGTTAGTCCCGCAACGAGCGCAACCCCCGTCGCATGTTGCCAGCGGTTCGGCCGGGCACCCATGCGAGACCGCCGGCGTCAAGCCGGAGGAAGGTGGGGATGACGTCAAGTCATCATGCCCCTTATGTCCTGGGCTGCACACGTGCTACAATGGCCGGCACAATGGGCTGCCACTGCGCGAGCAGGAGCGAATCCCCAAAGCCGGTCCCAGTTCGGATTGGAGGCTGCAACCCGCCTCCA
>MG|5|V8|R|62|98.02|Actinobacteria|Actinobacteria|Coriobacteriales|Coriobacteriaceae|Olsenella|profusa|
TGGAGGCGGGTTGCAGCCTCCAATCCGAACTGGGCCGGCTTTGGGGATTCGCTCCCGCTCGCGCGGTGGCAGCCCATTGTGCCGGCCATTGTAGCACGTGTGCAGCCCAGGACATAAGGGGCATGATGACTTGACGTCATCCCCACCTTCCTCCGGCTTGACGCCGGCGGTCTCGCATGGGTGCCCGGCCGAACCGCTGGCAACATGGACGGGGGTTGCGCTCGTTGCGGGACTTAACCCAACATCTCACG
>MG|5|V8|F|22|97.63|Actinobacteria|Actinobacteria|Coriobacteriales|Coriobacteriaceae|Olsenella|profusa|
CGTGAGATGTTGGGTTAAGTCCCGCAACGAGCGCAACCCTCGTCGCATGTTGCCAGCGGTTCGGCCGGGCACCCATGCGAGACCGCCGGCGTCAAGCCGGAGGAAGGTGGGGATGACGTCAAGTCATCATGCCCCTTATGTCCTGGGCTGCACACGTGCTACAATGGCCGGCACAATGGGCTGCCACCGCGTGAGCGGGAGCGAATCCCCAAAGCCGGTCCCAGTTCGGATTGGGGGCTGCAACCCGCCCCCAT
>MG|5|V8|F|10|98.42|Actinobacteria|Actinobacteria|Coriobacteriales|Coriobacteriaceae|Olsenella|umbonata|
CGTGAGATGTTGGGTTAAGTCCCGCAACGAGCGCAACCCTCGTCGCATGTTGCCAGCGGTTCGGCCGGGCACCCATGCGAGACCGCCGGCGTCAAGCCGGAGGAAGGTGGGGATGACGTCAAGTCATCATGCCCCTTATGTCCTGGGCTGCACACGTGCTACAATGGCCGGCACAATGGGCTGCCACTGCGCGAGCAGGAGCGAATCCCCAAAGCCGGTCCCAGTTCGGATTGGAGGCTGCAACCCGCCCCCA
>MG|5|V8|R|43|98.42|Actinobacteria|Actinobacteria|Coriobacteriales|Coriobacteriaceae|Olsenella|umbonata|
TGGAGGCGGGTTGCAGCCTCCAATCCGAACTGGGACCGGCTTTGGGGATTCGCTCCTGCTCGCGCAGTGGCAGCCCATTGTGCCGGCCATTGTAGCACGTGTGCAGCCCAGGACATAAGGGGCATGATGACTTGACGTCATCCCCACCTTCCTCCGGCTTGACGCCGGCGGTCTCGCATGGGTGCCCGGCCGAACCGCTGGCAACATGCGACGAGGGTTGCGCTCGTTGCGGGACTAACCCAACATCTCACG
>MG|5|V8|R|10|98.03|Actinobacteria|Actinobacteria|Coriobacteriales|Coriobacteriaceae|Olsenella|profusa|
TGGAGGCGGGTTGCAGCCTCCAATCCGAACTGGGGCCGGCTTTGGGGATTCGCTCCCGCTCGCGCGGTGGCAGCCCATTGTGCCGGCCATTGTAGCACGTGTGCAGCCCAGGACATAAGGGGCATGATGACTTGACGTCATCCCCACCTTCCTCCGGCTTGACGCCGGCGGTCTCGCATGGGTGCCCGGCCGAACCGCTGGCAACATGCGACGGGGGGTTGCGCTCGTTGCGGGACTAACCCAACATCTCACG
>MG|5|V8|R|20|98.04|Actinobacteria|Actinobacteria|Coriobacteriales|Coriobacteriaceae|Olsenella|profusa|
TGGAGGCGGGTTGCAGCCTCCAATCCGAACTGGGGCCGGCTTTGGGGATTCGCTCCCGCTCGCGCGGTGGCAGCCCATTGTGCCGGCCATTGTAGCACGTGTGCAGCCCAGGACATAAGGGGCATGATGACTTGACGTCATCCCCACCTTCCTCCGGCTTGACGCCGGCGGTCTCGCATGGGTGCCCGGCCGAACCGCTGGCAACATGCGACGGGGGGTTGCGCTCGTTGCGGGGACTTAACCCAACATCTCACG
>MG|5|V8|R|81|98.43|Actinobacteria|Actinobacteria|Coriobacteriales|Coriobacteriaceae|Olsenella|profusa|
TGGAGGCGGGTTGCAGCCTCCAATCCGAACTGGGGCCGGCTTTGGGGATTCGCTCCCGCTCGCGCGGTGGCAGCCCATTGTGCCGGCCATTGTAGCACGTGTGCAGCCCAGGACATAAGGGGGCATGATGACTTGACGTCATCCCCACCTTCCTCCGGCTTGACGCCGGCGGTCTCGCATGGGTGCCCGGCCGAACCGCTGGCAACATGCGACGGGGGTTGCGCTCGTTGCGGGACTTAACCCAACATCTCACG
>MG|5|V8|F|23|98.03|Actinobacteria|Actinobacteria|Coriobacteriales|Coriobacteriaceae|Olsenella|profusa|
CGTGAGATGTTGGGTTAAGTCCCGCAACGAGCGCAACCCCCCGTCGCATGTTGCCAGCGGTTCGGCCGGGCACCCATGCGAGACCGCCGGCGTCAAGCCGGAGGAAGGTGGGGATGACGTCAAGTCATCATGCCCCTTATGTCCTGGGCTGCACACGTGCTACAATGGCCGGCACAATGGGCTGCCACCGCGCGAGCGGGAGCGAATCCCCAAAGCCGGCCCCAGTTCGGATTGGAGGCTGCAACCCGCCCCCAT
>MG|5|V8|R|18|97.64|Actinobacteria|Actinobacteria|Coriobacteriales|Coriobacteriaceae|Olsenella|profusa|
TGGAGGCGGGTTGCAGCCGTCCAATCCGAACTGGGCCGGCTTTGGGGATTCGCTCCCGCTCGCGCGGTGGCAGCCCATTGTGCCGGCCATTGTAGCACGTGTGCAGCCCAGGACATAAGGGGCATGATGACTTGACGTCATCCCCACCTTCCTCCGGCTTGACGCCGGCGGTCTCGCATGGGTGCCCGGCCGAACCGCTGGCAACATGGACGGGGGTTGCGCTCGTTGCGGGACTTAACCCAACATCTCACG
>MG|5|V8|R|65|98.42|Actinobacteria|Actinobacteria|Coriobacteriales|Coriobacteriaceae|Olsenella|umbonata|
TGGAGGCGGGTTGCAGCCTCCAATCCGAACTGGGACCGGCTTTGGGGATTCGCTCCTGCTCGCGCAGTGGCAGCCCATTGTGCCGGCCATTGTAGCACGTGTGCAGCCCAGGACATAAGGGGCATGATGACTTGACGTCATCCCCACCTTCCTCCGGCTTGACGCCGGCGGTCTCGCATGGGTGCCCGGCCGAACCGCTGGCAACATGCGACGGGGGTTGCGCTCGTTGCGGGACTTAACCCAACATCTCACG
>MG|5|V8|F|91|98.42|Actinobacteria|Actinobacteria|Coriobacteriales|Coriobacteriaceae|Olsenella|profusa|
CGTGAGATGTTGGGTTAAGTCCCGCAACGAGCGCAACCCCCGTCGCATGTTGCCAGCGGTTCGGCCGGGCACCCATGCGAGACCGCCGGCGTCAAGCCGGAGGAAGGTGGGGATGACGTCAAGTCATCATGCCCCTTATGTCCTGGGCTGCACACGTGCTACAATGGCCGGCACAATGGGCTGCCACCGCGCGAGCGGGAGCGAATCCCCAAAGCCGGTCCCAGTTCGGATTGGAGGCTGCAACCCGCCTCCA
>MG|5|V8|R|27|98.81|Actinobacteria|Actinobacteria|Coriobacteriales|Coriobacteriaceae|Olsenella|profusa|
TGGAGGCGGGTTGCAGCCTCCAATCCGAACTGGGGCCGGCTTGGGGATTCGCTCCCGCTCGCGCGGTGGCAGCCCATTGTGCCGGCCATTGTAGCACGTGTGCAGCCCAGGACATAAGGGGCATGATGACTTGACGTCATCCCCACCTTCCTCCGGCTTGACGCCGGCGGTCTCGCATGGGTGCCCGGCCGAACCGCTGGCAACATGCGACGAGGGTTGCGCTCGTTGCGGGACTTAACCCAACATCTCACG
>MG|5|V8|F|13|98.02|Actinobacteria|Actinobacteria|Coriobacteriales|Coriobacteriaceae|Olsenella|umbonata|
CGTGAGATGTTGGGTTAAGTCCCGCAACGAGCGCAACCCCCGCCGCATGTTGCCAGCGGTTCGGCCGGGCACCCATGCGAGACCGCCGGCGTCAAGCCGGAGGAAGGTGGGGATGACGTCAAGTCATCATGCCCCTTATGTCCTGGGCTGCACACGTGCTACAATGGCCGGCACAATGGGCTGCCACTGCGCGAGCAGGAGCGAATCCCCAAAGCCGGTCCCAGTTCGGATTGGAGGCTGCAACCCGCCTCCA
>MG|5|V8|R|118|98.43|Actinobacteria|Actinobacteria|Coriobacteriales|Coriobacteriaceae|Olsenella|profusa|
TGGAGGCGGGTTGCAGCCTCCAATCCGAACTGGGGCCGGCTTTGGGGATTCGCTCCCGCTCGCGCGGTGGCAGCCCATTGTGCCGGCCATTGTAGCACGTGTGCAGCCCAGGACATAAGGGGCATGATGACTTGACGTCATCCCCCACCTTCCTCCGGCTTGACGCCGGCGGTCTCGCATGGGTGCCCGGCCGAACCGCTGGCAACATGCGACGGGGGTTGCGCTCGTTGCGGGACTTAACCCAACATCTCACGA
>MG|5|V8|R|17|98.03|Actinobacteria|Actinobacteria|Coriobacteriales|Coriobacteriaceae|Olsenella|profusa|
TGGAGGCGGGTTGCAGCCTCCAATCCGAACTGGGACCGGCTTTGGGGATTCGCTCCCGCTCACGCGGTGGCAGCCCATTGTGCCGGCCATTGTAGCACGTGTGCAGCCCAGGACATAAGGGGGCATGATGACTTGACGTCATCCCCACCTTCCTCCGGCTTGACGCCGGCGGTCTCGCATGGGTGCCCGGCCGAACCGCTGGCAACATGCGACGAGGGTTGCGCTCGTTGCGGGACTTAACCCAACATCTCACG
>MG|5|V8|F|45|98.03|Actinobacteria|Actinobacteria|Coriobacteriales|Coriobacteriaceae|Olsenella|profusa|
CGTGAGATGTTGGGTTAAGTCCCGCAACGAGCGCAACCCCCGTCCATGTTGCCAGCGGTTCGGCCGGGCACCCATGCGAGACCGCCGGCGTCAAGCCGGAGGAAGGTGGGGATGACGTCAAGTCATCATGCCCCTTATGTCCTGGGCTGCACACGTGCTACAATGGCCGGCACAATGGGCTGCCACCGCGCGAGCGGGAGCGAATCCCCAAAGCCGGCCCCAGTTCGGATTGGACGGCTGCAACCCGCCTCCA
>MG|5|V8|F|12|98.43|Actinobacteria|Actinobacteria|Coriobacteriales|Coriobacteriaceae|Olsenella|profusa|
CGTGAGATGTTGGGTTAAGTCCCGCAACGAGCGCAACCCCCGTCGCATGTTGCCAGCGGTTCGGCCGGGCACCCATGCGAGACCGCCGGCGTCAAGCCGGAGGAAGGTGGGGATGACGTCAAGTCATCATGCCCCTTATGTCCTGGGCTGCACACGTGCTACAATGGCCGGCACAATGGGCTGCCACCGCGCGAGCGGGAGCGAATCCCCAAAGCCGGCCCCCAGTTCGGATTGGAGGCTGCAACCCGCCTCCA
>MG|5|V8|F|12|97.65|Actinobacteria|Actinobacteria|Coriobacteriales|Coriobacteriaceae|Olsenella|profusa|
CGTGAGATGTTGGGTTAAGTCCCGCAACGAGCGCAACCCCCGTCCATGTTGCCAGCGGTTCGGCCGGGCACCCATGCGAGACCGCCGGCGTCAAGCCGGAGGAAGGTGGGGATGACGTCAAGTCATCATGCCCCCTTATGTCCTGGGCTGCACACGTGCTACAATGGCCGGCACAATGGGCTGCCACCGCGCGAGCGGGAGCGAATCCCCAAAGCCGGCCCCAGTTCGGATTGGACGGCTGCAACCCGCCTCCA
>MG|5|V8|F|10|98.42|Actinobacteria|Actinobacteria|Coriobacteriales|Coriobacteriaceae|Olsenella|profusa|
CGTGAGGTGTTGGGTTAAGTCCCGCAACGAGCGCAACCCCCGTCGCATGTTGCCAGCGGTTCGGCCGGGCACCCATGCGAGACCGCCGGCGTCAAGCCGGAGGAAGGTGGGGATGACGTCAAGTCATCATGCCCCTTATGTCCTGGGCTGCACACGTGCTACAATGGCCGGCACAATGGGCTGCCACCGCGCGAGCGGGAGCGAATCCCCAAAGCCGGCCCCAGTTCGGATTGGAGGCTGCAACCCGCCTCCA
>MG|5|V8|R|10|97.65|Actinobacteria|Actinobacteria|Coriobacteriales|Coriobacteriaceae|Olsenella|profusa|
TGGAGGCGGGTTGCAGCCGTCCAATCCGAACTGGGGCCGGCTTTGGGGATTCGCTCCCGCTCGCGCGGTGGCAGCCCATTGTGCCGGCCATTGTAGCACGTGTGCAGCCCAGGACATAAGGGGGCATGATGACTTGACGTCATCCCCACCTTCCTCCGGCTTGACGCCGGCGGTCTCGCATGGGTGCCCGGCCGAACCGCTGGCAACATGGACGGGGGTTGCGCTCGTTGCGGGACTTAACCCAACATCTCACG
>MG|5|V8|R|10|98.42|Actinobacteria|Actinobacteria|Coriobacteriales|Coriobacteriaceae|Olsenella|umbonata|
TGGAGGCGGGTTGCAGCCTCCAATCCGAACTGGGACCGGCTTTGGGGATTCGCTCCTGCTCGCGCAGTGGCAGCCCATTGTGCCGACCATTGTAGCACGTGTGCAGCCCAGGACATAAGGGGCATGATGACTTGACGTCATCCCCACCTTCCTCCGGCTTGACGCCGGCGGTCTCGCATGGGTGCCCGGCCGAACCGCTGGCAACATGCGACGAGGGTTGCGCTCGTTGCGGGACTTAACCCAACATCTCACG
>MG|5|V8|R|21|97.63|Actinobacteria|Actinobacteria|Coriobacteriales|Coriobacteriaceae|Olsenella|profusa|
TGGAGGCGGGTTGCAGCCTCCAATCCGAACTGGGCCGGCTTGGGGATTCGCTCCCGCTCGCGCGGTGGCAGCCCATTGTGCCGGCCATTGTAGCACGTGTGCAGCCCAGGACATAAGGGGCATGATGACTTGACGTCATCCCCACCTTCCTCCGGCTTGACGCCGGCGGTCTCGCATGGGTGCCCGGCCGAACCGCTGGCAACATGGACGGGGGTTGCGCTCGTTGCGGGACTTAACCCAACATCTCACG
>MG|5|V8|F|11|97.24|Actinobacteria|Actinobacteria|Coriobacteriales|Coriobacteriaceae|Olsenella|profusa|
CGTGAGATGTTGGGTTAAGTCCCGCAACGAGCGCAACCCCCGTCGCATGTTGCCAGCGGTTCGGCCGGGCACCCATGCGAGACCGCCGGCGTCAAGCCGGAGGAAGGTGGGGATGACGTCAAGTCATCATGCCCCTTATGTCCTGGGCTGCACACGTGCTACAATGGCCGGCACAATGGGCTGCCACCGCGCGAGCGGGAGCGAATCCCTGAAAGCCGGCCCCAGTTCGGATTGGGGGCTGCAACCCGCCCCCA
>MG|5|V8|F|11|97.63|Actinobacteria|Actinobacteria|Coriobacteriales|Coriobacteriaceae|Olsenella|profusa|
CGTGAGATGTTGGGTTAAGTCCCGCAACGAGCGCAACCCCCGCCGCATGTTGCCAGCGGTTCGGCCGGGCACCCATGCGAGACCGCCGGCGTCAAGCCGGAGGAAGGTGGGGATGACGTCAAGTCATCATGCCCCTTATGTCCTGGGCTGCACACGTGCTACAATGGCCGGCACAATGGGCTGCCACCGCGTGAGCGGGAGCGAATCCCCAAAGCCGGTCCCAGTTCGGATTGGAGGCTGCAACCCGCCTCCA
>MG|5|V8|F|12|98.03|Actinobacteria|Actinobacteria|Coriobacteriales|Coriobacteriaceae|Olsenella|profusa|
CGTGAGATGTTGGGTTAAGTCCCGCAACGAGCGCAACCCCCCGCCGCATGTTGCCAGCGGTTCGGCCGGGCACCCATGCGAGACCGCCGGCGTCAAGCCGGAGGAAGGTGGGGATGACGTCAAGTCATCATGCCCCTTATGTCCTGGGCTGCACACGTGCTACAATGGCCGGCACAATGGGCTGCCACCGCGCGAGCGGGAGCGAATCCCCAAAGCCGGCCCCAGTTCGGATTGGAGGCTGCAACCCGCCTCCA
>MG|5|V8|F|72|98.42|Actinobacteria|Actinobacteria|Coriobacteriales|Coriobacteriaceae|Olsenella|profusa|
CGTGAGATGTTGGGTTAGTCCCGCAACGAGCGCAACCCCCGTCGCATGTTGCCAGCGGTTCGGCCGGGCACCCATGCGAGACCGCCGGCGTCAAGCCGGAGGAAGGTGGGGATGACGTCAAGTCATCATGCCCCTTATGTCCTGGGCTGCACACGTGCTACAATGGCCGGCACAATGGGCTGCCACCGCGCGAGCGGGAGCGAATCCCCAAAGCCGGCCCCAGTTCGGATTGGAGGCTGCAACCCGCCTCCA
>MG|5|V8|F|10|98.82|Actinobacteria|Actinobacteria|Coriobacteriales|Coriobacteriaceae|Olsenella|profusa|
CGTGAGATGTTGGGGTTAAGTCCCGCAACGAGCGCAACCCTCGTCGCATGTTGCCAGCGGTTCGGCCGGGCACCCATGCGAGACCGCCGGCGTCAAGCCGGAGGAAGGTGGGGATGACGTCAAGTCATCATGCCCCTTATGTCCTGGGCTGCACACGTGCTACAATGGCCGGCACAATGGGCTGCCACCGCGCGAGCGGGAGCGAATCCCCAAAGCCGGCCCCAGTTCGGATTGGAGGCTGCAACCCGCCTCCA
>MG|5|V8|F|11|98.42|Actinobacteria|Actinobacteria|Coriobacteriales|Coriobacteriaceae|Olsenella|profusa|
CGTGAGATGTTGGGTTAAGTCCCGCAACGAGCGCAACCCCCGTCGCATGTTGCCAGCGGTTCGGCCGGGCACCCATGCGAGACCGCCGGCGCAAGCCGGAGGAAGGTGGGGATGACGTCAAGTCATCATGCCCCTTATGTCCTGGGCTGCACACGTGCTACAATGGCCGGCACAATGGGCTGCCACCGCGCGAGCGGGAGCGAATCCCCAAAGCCGGCCCCAGTTCGGATTGGAGGCTGCAACCCGCCTCCA
>MG|5|V8|F|24|98.81|Actinobacteria|Actinobacteria|Coriobacteriales|Coriobacteriaceae|Olsenella|umbonata|
CGTGAGATGTTGGGTTAAGTCCCGCAACGAGCGCAACCCTCGTCGCATGTTGCCAGCGGTTCGGCCGGGCACCCATGCGAGACCGCCGGCGTCAAGCCGGAGGAAGGTGGGGATGACGTCAAGTCATCATGCCCCTTATGTCCTGGGCTGCACACGTGCTACAATGGCCGGCACAATGGGCTGCCACTGCGCGAGCGGGAGCGAATCCCCAAAGCCGGCCCCAGTTCGGATTGGAGGCTGCAACCCGCCTCCA
>MG|5|V8|R|32|98.03|Actinobacteria|Actinobacteria|Coriobacteriales|Coriobacteriaceae|Olsenella|umbonata|
TGGAGGCGGGTTGCAGCCTCCAATCCGAACTGGGACCGGCTTTGGGGATTCGCTCCTGCTCGCGCAGTGGCAGCCCATTGTGCCGGCCATTGTAGCACGTGTGCAGCCCAGGACATAAGGGGCATGATGACTTGACGTCATCCCCACCTTCCTCCGGCTTGACGCCGGCGGTCTCGCATGGGTGCCCGGCCGAACCGCTGGCAACATGCGACGGGGGGTTGCGCTCGTTGCGGGACTTAACCCAACATCTCACG
>MG|5|V8|F|11|98.42|Actinobacteria|Actinobacteria|Coriobacteriales|Coriobacteriaceae|Olsenella|umbonata|
CGTGAGATGTTGGGTTAAGTCCCGCAACGAGCGCAACCCTCGTCGCATGTTGCCAGCGGTTCGGCCGGGCACCCATGCGAGACCGCCGGCGCAAGCCGGAGGAAGGTGGGGATGACGTCAAGTCATCATGCCCCTTATGTCCTGGGCTGCACACGTGCTACAATGGCCGGCACAATGGGCTGCCACTGCGCGAGCAGGAGCGAATCCCCAAAGCCGGTCCCAGTTCGGATTGGAGGCTGCAACCCGCCTCCA
>MG|5|V8|F|11|97.64|Actinobacteria|Actinobacteria|Coriobacteriales|Coriobacteriaceae|Olsenella|profusa|
CGTGAGATGTTGGGTTAGTCCCGCAACGAGCGCAACCCTCGTCGCATGTTGCCAGCGGTTCGGCCGGGCACCCATGCGAGACCGCCGGCGTCAAGCCGGAGGAAGGTGGGGGATGACGTCAAGTCATCATGCCCCTTATGTCCTGGGCTGCACACGTGCTACAATGGCCGGCACAATGGGCTGCCACCGCGTGAGCGGGAGCGAATCCCCAAAGCCGGTCCCAGTTCGGATTGGAGGCTGCAACCCGCCTCCA
>MG|5|V8|F|10|98.42|Actinobacteria|Actinobacteria|Coriobacteriales|Coriobacteriaceae|Olsenella|profusa|
CGTGAGATGTTGGGTTAAGTCCCGCAACGAGCGCAACCCCCGTCGCATGTTGCCAGCGGTTCGGCCGGGCACCCATGCGAGACCGCCGGCGTCAAGCCGGAGGAAGGTGGGGATGACGTCAAGTCATCATGCCCCTTATGTCCTGGGCTGCACACGTGCTACAATGGCCGGCACAATGGGCTGCCACCGCGCGAGCGGGGGCGAATCCCCAAAGCCGGCCCCAGTTCGGATTGGAGGCTGCAACCCGCCTCCA
>MG|5|V8|F|19|97.64|Actinobacteria|Actinobacteria|Coriobacteriales|Coriobacteriaceae|Olsenella|profusa|
CGTGAGATGTTGGGTTAAGTCCCGCAACGAGCGCAACCCCCGTCCATGTTGCCAGCGGTTCGGCCGGGCACCCATGCGAGACCGCCGGCGTCAAGCCGGAGGAAGGTGGGGATGACGTCAAGTCATCATGCCCCCTTATGTCCTGGGCTGCACACGTGCTACAATGGCCGGCACAATGGGCTGCCACCGCGCGAGCGGGAGCGAATCCCCAAGCCGGCCCCAGTTCGGATTGGAGGCTGCAACCCGCCTCCA
>MG|5|V8|F|80|98.42|Actinobacteria|Actinobacteria|Coriobacteriales|Coriobacteriaceae|Olsenella|profusa|
CGTGAGATGTTGGGTTAAGTCCCGCAACGAGCGCAACCCCCGTCGCATGTTGCCAGCGGTTCGGCCGGGCACCCATGCGAGACCGCCGGCGTCAAGCCGGAGGAAGGTGGGGATGACGTCAAGTCATCATGCCCCTTATGTCCTGGGCTGCACACGTGCTACAATGGCCGGCACAATGGGCTGCCACCGCGCGAGCGGGAGCGAATCCCCAAGCCGGCCCCAGTTCGGATTGGAGGCTGCAACCCGCCTCCA
>MG|5|V8|F|12|98.43|Actinobacteria|Actinobacteria|Coriobacteriales|Coriobacteriaceae|Olsenella|profusa|
CGTGAGATGTTGGGTTAGTCCCGCAACGAGCGCAACCCTCGTCGCATGTTGCCAGCGGTTCGGCCGGGCACCCATGCGAGACCGCCGGCGTCAAGCCGGAGGAAGGTGGGGGATGACGTCAAGTCATCATGCCCCTTATGTCCTGGGCTGCACACGTGCTACAATGGCCGGCACAATGGGCTGCCACCGCGCGAGCGGGAGCGAATCCCCAAAGCCGGCCCCAGTTCGGATTGGAGGCTGCAACCCGCCTCCA
>MG|5|V8|R|24|98.02|Actinobacteria|Actinobacteria|Coriobacteriales|Coriobacteriaceae|Olsenella|profusa|
TGGGGGCGGGTTGCAGCCCCCAATCCGAACTGGGGCCGGCTTTGGGGATTCGCTCCCGCTCGCGCGGTGGCAGCCCATTGTGCCGGCCATTGTAGCACGTGTGCAGCCCAGGACATAAGGGGCATGATGACTTGACGTCATCCCCACCTTCCTCCGGCTTGACGCCGGCGGTCTCGCATGGGTGCCCGGCCGAACCGCTGGCAACATGCGACGGGGGTTGCGCTCGTTGCGGGACTTAACCCAACATCTCACG
>MG|5|V8|F|10|98.43|Actinobacteria|Actinobacteria|Coriobacteriales|Coriobacteriaceae|Olsenella|profusa|
CGTGAGATGTTGGGTTAAGTCCCGCAACGAGCGCAACCCCCGTCGCATGTTGCCAGCGGGTTCGGCCGGGCACCCATGCGAGACCGCCGGCGTCAAGCCGGAGGAAGGTGGGGATGACGTCAAGTCATCATGCCCCTTATGTCCTGGGCTGCACACGTGCTACAATGGCCGGCACAATGGGCTGCCACCGCGCGAGCGGGAGCGAATCCCCAAAGCCGGCCCCAGTTCGGATTGGAGGCTGCAACCCGCCTCCA
>MG|5|V8|F|3472|98.81|Actinobacteria|Actinobacteria|Coriobacteriales|Coriobacteriaceae|Olsenella|profusa|
CGTGAGATGTTGGGTTAAGTCCCGCAACGAGCGCAACCCCCGTCGCATGTTGCCAGCGGTTCGGCCGGGCACCCATGCGAGACCGCCGGCGTCAAGCCGGAGGAAGGTGGGGATGACGTCAAGTCATCATGCCCCTTATGTCCTGGGCTGCACACGTGCTACAATGGCCGGCACAATGGGCTGCCACCGCGCGAGCGGGAGCGAATCCCCAAAGCCGGCCCCAGTTCGGATTGGAGGCTGCAACCCGCCTCCA
>MG|5|V8|F|110|98.42|Actinobacteria|Actinobacteria|Coriobacteriales|Coriobacteriaceae|Olsenella|profusa|
CGTGAGATGTTGGGTTAAGTCCCGCAACGAGCGCAACCCCCGCCGCATGTTGCCAGCGGTTCGGCCGGGCACCCATGCGAGACCGCCGGCGTCAAGCCGGAGGAAGGTGGGGATGACGTCAAGTCATCATGCCCCTTATGTCCTGGGCTGCACACGTGCTACAATGGCCGGCACAATGGGCTGCCACCGCGCGAGCGGGAGCGAATCCCCAAAGCCGGCCCCAGTTCGGATTGGAGGCTGCAACCCGCCTCCA
>MG|5|V8|F|36|98.81|Actinobacteria|Actinobacteria|Coriobacteriales|Coriobacteriaceae|Olsenella|profusa|
CGTGAGATGTTGGGTTAAGTCCCGCAACGAGCGCAACCCTCGTCGCATGTTGCCAGCGGTTCGGCCGGGCACCCATGCGAGACCGCCGGCGTCAAGCCGGAGGAAGGTGGGGATGACGTCAAGTCATCATGCCCCTTATGTCCTGGGCTGCACACGTGCTACAATGGCCGGCACAATGGGCTGCCACCGCGCGAGCGGGAGCGAATCCCCAAGCCGGCCCCAGTTCGGATTGGAGGCTGCAACCCGCCTCCA
>MG|5|V8|R|18|98.03|Actinobacteria|Actinobacteria|Coriobacteriales|Coriobacteriaceae|Olsenella|profusa|
TGGAGGCGGGTTGCAGCCTCCAATCCGAACTGGGGCCGGCTTTGGGGATTCGCTCCCGCTCGCGCGGTGGCAGCCCATTGTGCCGGCCATTGTAGCACGTGTGCAGCCCAGGACATAAGGGGCATGATGACTTGACGTCATCCCCACCTTCCTCCGGCTTGACGCCGGCGGTCTCGCATGGGTGCCCGGCCGAACCGCTGGCAACATGCGGCGGGGGGTTGCGCTCGTTGCGGGACTTAACCCAACATCTCACG
>MG|5|V8|F|52|98.43|Actinobacteria|Actinobacteria|Coriobacteriales|Coriobacteriaceae|Olsenella|umbonata|
CGTGAGATGTTGGGTTAAGTCCCGCAACGAGCGCAACCCTCGTCGCATGTTGCCAGCGGTTCGGCCGGGCACCCATGCGAGACCGCCGGCGTCAAGCCGGAGGAAGGTGGGGATGACGTCAAGTCATCATGCCCCCTTATGTCCTGGGCTGCACACGTGCTACAATGGCCGGCACAATGGGCTGCCACTGCGCGAGCAGGAGCGAATCCCCAAAGCCGGTCCCAGTTCGGATTGGAGGCTGCAACCCGCCTCCA
>MG|5|V8|F|10|98.03|Actinobacteria|Actinobacteria|Coriobacteriales|Coriobacteriaceae|Olsenella|umbonata|
CGTGAGATGTTGGGTTAAGTCCCGCAACGAGCGCAACCCCCGTCGCATGTTGCCAGCGGTTCGGCCGGGCACCCATGCGAGACCGCCGGCGTCAAGCCGGAGGAAGGTGGGGATGACGTCAAGTCATCATGCCCCTTATGTCCTGGGCTGCACACGTGCTACAATGGCCGGCACAATGGGCTGCCACTGCGCGAGCAGGAGCGAATCCCCCAAAGCCGGTCCCAGTTCGGATTGGAGGCTGCAACCCGCCTCCA
>MG|5|V8|F|150|98.43|Actinobacteria|Actinobacteria|Coriobacteriales|Coriobacteriaceae|Olsenella|profusa|
CGTGAGATGTTGGGTTAAGTCCCGCAACGAGCGCAACCCCCGTCGCATGTTGCCAGCGGTTCGGCCGGGCACCCATGCGAGACCGCCGGCGTCAAGCCGGAGGAAGGTGGGGATGACGTCAAGTCATCATGCCCCCTTATGTCCTGGGCTGCACACGTGCTACAATGGCCGGCACAATGGGCTGCCACCGCGCGAGCGGGAGCGAATCCCCAAAGCCGGCCCCAGTTCGGATTGGAGGCTGCAACCCGCCTCCA
>MG|5|V8|F|104|98.02|Actinobacteria|Actinobacteria|Coriobacteriales|Coriobacteriaceae|Olsenella|profusa|
CGTGAGATGTTGGGTTAAGTCCCGCAACGAGCGCAACCCCCGTCCATGTTGCCAGCGGTTCGGCCGGGCACCCATGCGAGACCGCCGGCGTCAAGCCGGAGGAAGGTGGGGATGACGTCAAGTCATCATGCCCCTTATGTCCTGGGCTGCACACGTGCTACAATGGCCGGCACAATGGGCTGCCACCGCGCGAGCGGGAGCGAATCCCCAAAGCCGGCCCAGTTCGGATTGGAGGCTGCAACCCGCCTCCA
>MG|5|V8|R|11|97.65|Actinobacteria|Actinobacteria|Coriobacteriales|Coriobacteriaceae|Olsenella|profusa|
TGGAGGCGGGTTGCAGCCTCCAATCCGAACTGGGGCCGGCTTTGGGGATTCGCTCCCGCTCGCGCGGTGGCAGCCCATTGTGCCGGCCATTGTAGCACGTGTGCAGCCCAGGACATAAGGGGGCATGATGACTTGACGTCATCCCCCACCTTCCTCCGGCTTGACGCCGGCGGTCTCGCATGGGTGCCCGGCCGAACCGCTGGCAACATGGACGGGGGTTGCGCTCGTTGCGGGACTTAACCCAACATCTCACG
>MG|5|V8|F|15|98.04|Actinobacteria|Actinobacteria|Coriobacteriales|Coriobacteriaceae|Olsenella|profusa|
CGTGAGATGTTGGGTTAAGTCCCGCAACGAGCGCAACCCCCCGTCGCATGTTGCCAGCGGTTCGGCCGGGCACCCCATGCGAGACCGCCGGCGTCAAGCCGGAGGAAGGTGGGGATGACGTCAAGTCATCATGCCCCTTATGTCCTGGGCTGCACACGTGCTACAATGGCCGGCACAATGGGCTGCCACCGCGCGAGCGGGAGCGAATCCCCAAAGCCGGCCCCAGTTCGGATTGGAGGCTGCAACCCGCCTCCA
>MG|5|V8|F|44|98.02|Actinobacteria|Actinobacteria|Coriobacteriales|Coriobacteriaceae|Olsenella|umbonata|
CGTGAGATGTTGGGTTAAGTCCCGCAACGAGCGCAACCCTCGTCGCATGTTGCCAGCGGTTCGGCCGGGCACCCATGCGAGACCGCCGGCGTCAAGCCGGAGGAAGGTGGGGATGACGTCAAGTCATCATGCCCCTTATGTCCTGGGCTGCACACGTGCTACAATGGCCGGCACAATGGGCTGCCACTGCGCGAGCAGGAGCGAATCCCCAAAGCCGGTCCCAGTTCGGATTGGGGGCTGCAACCCGCCCCCA
>MG|5|V8|R|86|98.04|Actinobacteria|Actinobacteria|Coriobacteriales|Coriobacteriaceae|Olsenella|profusa|
TGGAGGCGGGTTGCAGCCTCCAATCCGAACTGGGGCCGGCTTTGGGGATTCGCTCCCGCTCGCGCGGTGGCAGCCCATTGTGCCGGCCATTGTAGCACGTGTGCAGCCCAGGACATAAGGGGCATGATGACTTGACGTCATCCCCCACCTTCCTCCGGCTTGACGCCGGCGGTCTCGCATGGGTGCCCGGCCGAACCGCTGGCAACATGCGACGGGGGGTTGCGCTCGTTGCGGGACTTAACCCAACATCTCACG
>MG|5|V8|F|587|98.42|Actinobacteria|Actinobacteria|Coriobacteriales|Coriobacteriaceae|Olsenella|profusa|
CGTGAGATGTTGGGTTAAGTCCCGCAACGAGCGCAACCCCCGTCCATGTTGCCAGCGGTTCGGCCGGGCACCCATGCGAGACCGCCGGCGTCAAGCCGGAGGAAGGTGGGGATGACGTCAAGTCATCATGCCCCTTATGTCCTGGGCTGCACACGTGCTACAATGGCCGGCACAATGGGCTGCCACCGCGCGAGCGGGAGCGAATCCCCAAAGCCGGCCCCAGTTCGGATTGGAGGCTGCAACCCGCCTCCAT
>MG|5|V8|F|10|98.43|Actinobacteria|Actinobacteria|Coriobacteriales|Coriobacteriaceae|Olsenella|profusa|
CGTGAGATGTTGGGTTAAGTCCCGCAACGAGCGCAACCCCCGTCGCATGTTGCCAGCGGTTCGGCCGGGCACCCATGCGAGACCGCCGGCGTCAAGCCGGAGGAAGGTGGGGATGACGTCAAGTCATCATGCCCCTTACTGTCCTGGGCTGCACACGTGCTACAATGGCCGGCACAATGGGCTGCCACCGCGCGAGCGGGAGCGAATCCCCAAAGCCGGCCCCAGTTCGGATTGGAGGCTGCAACCCGCCTCCA
>MG|5|V8|F|30|98.43|Actinobacteria|Actinobacteria|Coriobacteriales|Coriobacteriaceae|Olsenella|profusa|
CGTGAGATGTTGGGTTAAGTCCCGCAACGAGCGCAACCCCCGTCGCATGTTGCCAGCGGTTCGGCCGGGCACCCATGCGAGACCGCCGGCGTCAAGCCGGAGGAAGGTGGGGATGACGTCAAGTCATCATGCCCCTTATGTCCTGGGCTGCACACGTGCTACAATGGCCGGCACAATGGGCTGCCACCGCGCGAGCGGGAGCGAATCCCCAAAGCCGGCCCCAGTTCGGATTGGACGGCTGCAACCCGCCTCCA
>MG|5|V8|F|141|98.04|Actinobacteria|Actinobacteria|Coriobacteriales|Coriobacteriaceae|Olsenella|profusa|
CGTGAGATGTTGGGTTAAGTCCCGCAACGAGCGCAACCCCCCGTCGCATGTTGCCAGCGGTTCGGCCGGGCACCCATGCGAGACCGCCGGCGTCAAGCCGGAGGAAGGTGGGGGATGACGTCAAGTCATCATGCCCCTTATGTCCTGGGCTGCACACGTGCTACAATGGCCGGCACAATGGGCTGCCACCGCGCGAGCGGGAGCGAATCCCCAAAGCCGGCCCCAGTTCGGATTGGAGGCTGCAACCCGCCTCCA
>MG|5|V8|R|22|97.66|Actinobacteria|Actinobacteria|Coriobacteriales|Coriobacteriaceae|Olsenella|profusa|
TGGAGGCGGGTTGCAGCCTCCAATCCGAACTGGGGCCGGCTTTGGGGATTCGCTCCCGCTCGCGCGGTGGCAGCCCATTGTGCCGGCCATTGTAGCACGTGTGCAGCCCAGGACATAAGGGGGCATGATGACTTGACGTCATCCCCCACCTTCCTCCGGCTTGACGCCGGCGGTCTCGCATGGGTGCCCGGCCGAACCGCTGGCAACATGCGACGGGGGGTTGCGCTCGTTGCGGGACTTAACCCAACATCTCACG
>MG|5|V8|R|18|97.27|Actinobacteria|Actinobacteria|Coriobacteriales|Coriobacteriaceae|Olsenella|profusa|
TGGAGGCGGGTTGCAGCCTCCAATCCGAACTGGGGCCGGCTTTGGGGATTCGCTCCCGCTCGCGCGGTGGCAGCCCATTGTGCCGGCCATTGTAGCACGTGTGCAGCCCAGGACATAAGGGGGCATGATGACTTGACGTCATCCCCCACCTTCCTCCGGCTTGACGCCGGCGGTCTCGCATGGGTGCCCGGCCGAACCGCTGGCAACATGGACGGGGGGTTGCGCTCGTTGCGGGACTTAACCCAACATCTCACG
>MG|5|V8|F|10|98.02|Actinobacteria|Actinobacteria|Coriobacteriales|Coriobacteriaceae|Olsenella|profusa|
CGTGAGATGTTGGGTTAAGTCCCGCAACGAGCGCAACCCTCGTCGCATGTTGCCAGCGGTTCGGCCGGGCACCCATGCGAGACCGCCGGCGTCAAGCCGGAGGAAGGTGGGGATGACGTCAAGTCATCATGCCCCTTATGTCCTGGGCTGCACACGTGCTACAATGGCCGGCACAATGGGCTGCCACCGCGTGAGCGGGAGCGAATCCCCAAGCCGGTCCCAGTTCGGATTGGAGGCTGCAACCCGCCTCCA
>MG|5|V8|R|54|98.81|Actinobacteria|Actinobacteria|Coriobacteriales|Coriobacteriaceae|Olsenella|profusa|
TGGAGGCGGGTTGCAGCCTCCAATCCGAACTGGGGCCGGCTTTGGGGATTCGCTCCCGCTCGCGCGGTGGCAGCCCATTGTGCCGGCCATTGTAGCACGTGTGCAGCCCAGGACATAAGGGGCATGATGACTTGACGTCATCCCCACCTTCCTCCGGCTTGACGCCGGCGGTCTCGCATGGGTGCCCGGCCGAACCGCTGGCAACATGCGACGAGGGTTGCGCTCGTTGCGGGACTAACCCAACATCTCACG
>MG|5|V8|F|241|98.43|Actinobacteria|Actinobacteria|Coriobacteriales|Coriobacteriaceae|Olsenella|profusa|
CGTGAGATGTTGGGTTAAGTCCCGCAACGAGCGCAACCCCCGTCGCATGTTGCCAGCGGTTCGGCCGGGCACCCATGCGAGACCGCCGGCGTCAAGCCGGAGGAAGGTGGGGGATGACGTCAAGTCATCATGCCCCTTATGTCCTGGGCTGCACACGTGCTACAATGGCCGGCACAATGGGCTGCCACCGCGCGAGCGGGAGCGAATCCCCAAAGCCGGCCCCAGTTCGGATTGGAGGCTGCAACCCGCCTCCAT
>MG|5|V8|F|13|98.03|Actinobacteria|Actinobacteria|Coriobacteriales|Coriobacteriaceae|Olsenella|profusa|
CGTGAGATGTTGGGTTAGTCCCGCAACGAGCGCAACCCCCGTCGCATGTTGCCAGCGGTTCGGCCGGGCACCCATGCGAGACCGCCGGCGTCAAGCCGGAGGAAGGTGGGGATGACGTCAAGTCATCATGCCCCTTATGTCCTGGGCTGCACACGTGCTACAATGGCCGGCACAATGGGGCTGCCACCGCGCGAGCGGGAGCGAATCCCCAAAGCCGGCCCCAGTTCGGATTGGAGGCTGCAACCCGCCTCCA
>MG|5|V8|F|1113|98.81|Actinobacteria|Actinobacteria|Coriobacteriales|Coriobacteriaceae|Olsenella|umbonata|
CGTGAGATGTTGGGTTAAGTCCCGCAACGAGCGCAACCCTCGTCGCATGTTGCCAGCGGTTCGGCCGGGCACCCATGCGAGACCGCCGGCGTCAAGCCGGAGGAAGGTGGGGATGACGTCAAGTCATCATGCCCCTTATGTCCTGGGCTGCACACGTGCTACAATGGCCGGCACAATGGGCTGCCACTGCGCGAGCAGGAGCGAATCCCCAAAGCCGGTCCCAGTTCGGATTGGAGGCTGCAACCCGCCTCCA
>MG|5|V8|F|14|98.43|Actinobacteria|Actinobacteria|Coriobacteriales|Coriobacteriaceae|Olsenella|profusa|
CGTGAGATGTTGGGTTAAGTCCCGCAACGAGCGCAACCCCCGTCGCATGTTGCCAGCGGTTCGGCCGGGCACCCATGCGAGACCGCCGGGCGTCAAGCCGGAGGAAGGTGGGGATGACGTCAAGTCATCATGCCCCTTATGTCCTGGGCTGCACACGTGCTACAATGGCCGGCACAATGGGCTGCCACCGCGCGAGCGGGAGCGAATCCCCAAAGCCGGCCCCAGTTCGGATTGGAGGCTGCAACCCGCCTCCA
>MG|5|V8|F|27|98.03|Actinobacteria|Actinobacteria|Coriobacteriales|Coriobacteriaceae|Olsenella|profusa|
CGTGAGATGTTGGGTTAGTCCCGCAACGAGCGCAACCCCCCGTCGCATGTTGCCAGCGGTTCGGCCGGGCACCCATGCGAGACCGCCGGCGTCAAGCCGGAGGAAGGTGGGGATGACGTCAAGTCATCATGCCCCTTATGTCCTGGGCTGCACACGTGCTACAATGGCCGGCACAATGGGCTGCCACCGCGCGAGCGGGAGCGAATCCCCAAAGCCGGCCCCAGTTCGGATTGGAGGCTGCAACCCGCCTCCA
>MG|5|V8|F|46|98.03|Actinobacteria|Actinobacteria|Coriobacteriales|Coriobacteriaceae|Olsenella|profusa|
CGTGAGATGTTGGGTTAAGTCCCGCAACGAGCGCAACCCCCCGTCGCATGTTGCCAGCGGTTCGGCCGGGCACCCATGCGAGACCGCCGGCGTCAAGCCGGAGGAAGGTGGGGATGACGTCAAGTCATCATGCCCCTTATGTCCTGGGCTGCACACGTGCTACAATGGCCGGCACAATGGGCTGCCACCGCGCGAGCGGGAGCGAATCCCCAAAGCCGGTCCCAGTTCGGATTGGAGGCTGCAACCCGCCTCCA
>MG|5|V8|R|33|98.03|Actinobacteria|Actinobacteria|Coriobacteriales|Coriobacteriaceae|Olsenella|profusa|
TGGAGGCGGGTTGCAGCCGTCCAATCCGAACTGGGGCCGGCTTTGGGGATTCGCTCCCGCTCGCGCGGTGGCAGCCCATTGTGCCGGCCATTGTAGCACGTGTGCAGCCCAGGACATAAGGGGCATGATGACTTGACGTCATCCCCACCTTCCTCCGGCTTGACGCCGGCGGTCTCGCATGGGTGCCCGGCCGAACCGCTGGCAACATGGACGGGGGTTGCGCTCGTTGCGGGACTTAACCCAACATCTCACG
>MG|5|V8|R|10|98.81|Actinobacteria|Actinobacteria|Coriobacteriales|Coriobacteriaceae|Olsenella|umbonata|
TGGAGGCGGGTTGCAGCCTCCAATCCGAACTGGGGCCGGCTTTGGGGATTCGCTCCCGCTCGCGCAGTGGCAGCCCATTGTGCCGGCCATTGTAGCACGTGTGCAGCCCAGGACATAAGGGGCATGATGACTTGACGTCATCCCCACCTTCCTCCGGCTTGACGCCGGCGGTCTCGCATGGGTGCCCGGCCGAACCGCTGGCAACATGCGACGAGGGTTGCGCTCGTTGCGGGACTTAACCCAACATCTCACG
>MG|5|V8|F|15|98.43|Actinobacteria|Actinobacteria|Coriobacteriales|Coriobacteriaceae|Olsenella|profusa|
CGTGAGATGTTGGGTTAAGTCCCGCAACGAGCGCAACCCCCGTCGCATGTTGCCAGCGGTTCGGCCGGGCACCCATGCGAGACCGCCGGCGTCAAGCCGGAGGAAGGTGGGGATGACGTCAAGTCATCATGCCCCTTATGTCCTGGGCTGCACACGTGCTACAATGGCCGGCACAATGGGCTGCCACCGCGCGAGCGGGAGCGAATCCCCAAAGCCGGCCCCAGTTCGGATTGGAGGCTGCAACCCCGCCTCCA
>MG|5|V8|F|162|98.02|Actinobacteria|Actinobacteria|Coriobacteriales|Coriobacteriaceae|Olsenella|profusa|
CGTGAGATGTTGGGTTAAGTCCCGCAACGAGCGCAACCCCCGTCGCATGTTGCCAGCGGTTCGGCCGGGCACCCATGCGAGACCGCCGGCGTCAAGCCGGAGGAAGGTGGGGATGACGTCAAGTCATCATGCCCCTTATGTCCTGGGCTGCACACGTGCTACAATGGCCGGCACAATGGGCTGCCACCGCGCGAGCGGGAGCGAATCCCCAAAGCCGGCCCCAGTTCGGATTGGGGGCTGCAACCCGCCCCCATG
>MG|5|V8|F|19|98.81|Actinobacteria|Actinobacteria|Coriobacteriales|Coriobacteriaceae|Olsenella|profusa|
CGTGAGATGTTGGGTTAAGTCCCGCAACGAGCGCAACCCTCGTCGCATGTTGCCAGCGGTTCGGCCGGGCACCCATGCGAGACCGCCGGCGTCAAGCCGGAGGAAGGTGGGGATGACGTCAAGTCATCATGCCCCTTATGTCCTGGGCTGCACACGTGCTACAATGGCCGGCACAATGGGCTGCCACCGCGCGAGCGGGAGCGAATCCCCAAAGCCGGCCCCAGTTCGGATTGGAGGCTGCAACCCGCCCCCA
>MG|5|V8|F|51|97.64|Actinobacteria|Actinobacteria|Coriobacteriales|Coriobacteriaceae|Olsenella|profusa|
CGTGAGATGTTGGGTTAAGTCCCGCAACGAGCGCAACCCCCCGTCGCATGTTGCCAGCGGTTCGGCCGGGCACCCATGCGAGACCGCCGGCGTCAAGCCGGAGGAAGGTGGGGATGACGTCAAGTCATCATGCCCCTTATGTCCTGGGCTGCACACGTGCTACAATGGCCGGCACAATGGGCTGCCACCGCGTGAGCGGGAGCGAATCCCCAAAGCCGGTCCCAGTTCGGATTGGAGGCTGCAACCCGCCTCCA
>MG|5|V8|R|10|97.63|Actinobacteria|Actinobacteria|Coriobacteriales|Coriobacteriaceae|Olsenella|profusa|
TGGAGGCGGGTTGCAGCCTCCAATCCGAACTGGGACCGGCTTTGGGGATTCGCTCCCGCTCACGCGGTGGCAGCCCATTGTGCCGGCCATTGTAGCACGTGTGCAGCCCAGGACATAAGGGGCATGATGACTTGACGTCATCCCCACCTTCCTCCGGCTTGACGCCGGCGGTCTCGCATGGGTGCCCGGCCGAACCGCTGGCAACATGGACGGGGGTTGCGCTCGTTGCGGGACTTAACCCAACATCTCACG
>MG|5|V8|R|20|98.42|Actinobacteria|Actinobacteria|Coriobacteriales|Coriobacteriaceae|Olsenella|profusa|
ATGGGGGCGGGTTGCAGCCCCCAATCCGAACTGGGGCCGGCTTTGGGGATTCGCTCCCGCTCGCGCGGTGGCAGCCCATTGTGCCGGCCATTGTAGCACGTGTGCAGCCCAGGACATAAGGGGCATGATGACTTGACGTCATCCCCACCTTCCTCCGGCTTGACGCCGGCGGTCTCGCATGGGTGCCCGGCCGAACCGCTGGCAACATGCGACGAGGGTTGCGCTCGTTGCGGGACTTAACCCAACATCTCACG
>MG|5|V8|F|21|98.43|Actinobacteria|Actinobacteria|Coriobacteriales|Coriobacteriaceae|Olsenella|profusa|
CGTGAGATGTTGGGTTAAGTCCCGCAACGAGCGCAACCCCCGTCGCATGTTGCCAGCGGTTCGGCCGGGCACCCATGCGAGACCGCCGGCGTCAAGCCGGAGGAAGGTGGGGATGACGTCAAGTCATCATGCCCCTTATGTCCTGGGCTGCACACGTGCTACAATGGCCGGCACAATGGGCTGCCACCGCGCGAGCGGGAGCGAATCCCCAAAGCCGGCCCCAGTTCCGGATTGGAGGCTGCAACCCGCCTCCA
>MG|5|V8|F|10|98.43|Actinobacteria|Actinobacteria|Coriobacteriales|Coriobacteriaceae|Olsenella|umbonata|
CGTGAGATGTTGGGTTAAGTCCCGCAACGAGCGCAACCCTCGTCGCATGTTGCCAGCGGTTCGGCCGGGCACCCATGCGAGACCGCCGGCGTCAAGCCGGAGGAAGGTGGGGATGACGTCAAGTCATCATGCCCCTTACTGTCCTGGGCTGCACACGTGCTACAATGGCCGGCACAATGGGCTGCCACTGCGCGAGCAGGAGCGAATCCCCAAAGCCGGTCCCAGTTCGGATTGGAGGCTGCAACCCGCCTCCA
>MG|5|V8|R|17|97.65|Actinobacteria|Actinobacteria|Coriobacteriales|Coriobacteriaceae|Olsenella|profusa|
TGGAGGCGGGTTGCAGCCTCCAATCCGAACTGGGGCCGGCTTTGGGGATTCGCTCCCGCTCGCGCGGTGGCAGCCCATTGTGCCGGCCATTGTAGCACGTGTGCAGCCCAGGACATAAGGGGCATGATGACTTGACGTCATCCCCCACCTTCCTCCGGCTTGACGCCGGCGGTCTCGCATGGGTGCCCGGCCGAACCGCTGGCAACATGGACGGGGGGTTGCGCTCGTTGCGGGACTTAACCCAACATCTCACG
>MG|5|V8|F|10|98.42|Actinobacteria|Actinobacteria|Coriobacteriales|Coriobacteriaceae|Olsenella|profusa|
CGTGAGATGTTGGGTTAAGTCCCGCAACGAGCGCAACCCCCGTCGCATGTTGCCAGCGGTTCGGCCGGGCACCCATGCGAGACCGCCGGCGTCAAGCCGGAGGAGGGCGGGGACGACGTCAAGTCATCATGCCCCTTATGTCCTGGGCTGCACACGTGCTACAATGGCCGGCACAATGGGCTGCCACCGCGCGAGCGGGAGCGAATCCCCAAAGCCGGCCCCAGTTCGGATTGGAGGCTGCAACCCGCCTCCA
>MG|5|V8|F|13|97.64|Actinobacteria|Actinobacteria|Coriobacteriales|Coriobacteriaceae|Olsenella|umbonata|
CGTGAGATGTTGGGTTAGTCCCGCAACGAGCGCAACCCCCCGTCGCATGTTGCCAGCGGTTCGGCCGGGCACCCATGCGAGACCGCCGGCGTCAAGCCGGAGGAAGGTGGGGATGACGTCAAGTCATCATGCCCCTTATGTCCTGGGCTGCACACGTGCTACAATGGCCGGCACAATGGGCTGCCACTGCGCGAGCAGGAGCGAATCCCCAAAGCCGGTCCCAGTTCGGATTGGAGGCTGCAACCCGCCTCCA
>MG|5|V8|F|54|98.82|Actinobacteria|Actinobacteria|Coriobacteriales|Coriobacteriaceae|Olsenella|profusa|
CGTGAGATGTTGGGTTAAGTCCCGCAACGAGCGCAACCCTCGTCGCATGTTGCCAGCGGTTCGGCCGGGCACCCATGCGAGACCGCCGGCGTCAAGCCGGAGGAAGGTGGGGATGACGTCAAGTCATCATGCCCCCTTATGTCCTGGGCTGCACACGTGCTACAATGGCCGGCACAATGGGCTGCCACCGCGCGAGCGGGAGCGAATCCCCAAAGCCGGCCCCAGTTCGGATTGGAGGCTGCAACCCGCCTCCA
>MG|5|V8|F|12|98.81|Actinobacteria|Actinobacteria|Coriobacteriales|Coriobacteriaceae|Olsenella|umbonata|
CGTGAGATGTTGGGTTAAGTCCCGCAACGAGCGCAACCCTCGTCGCATGTTGCCAGCGGTTCGGCCGGGCACCCATGCGAGACCGCCGGCGTCAAGCCGGAGGAAGGTGGGGATGACGTCAAGTCATCATGCCCCTTATGTCCTGGGCTGCACACGTGCTACAATGGCCGGCACAATGGGCTGCCACTGCGCGAGCAGGAGCGAATCCCCAAAGCCGGTCCCAGTTCGGATTGGAGGCTGCAACCCGCCTCCCA
>MG|5|V8|F|149|98.42|Actinobacteria|Actinobacteria|Coriobacteriales|Coriobacteriaceae|Olsenella|umbonata|
CGTGAGATGTTGGGTTAAGTCCCGCAACGAGCGCAACCCCCGTCGCATGTTGCCAGCGGTTCGGCCGGGCACCCATGCGAGACCGCCGGCGTCAAGCCGGAGGAAGGTGGGGATGACGTCAAGTCATCATGCCCCTTATGTCCTGGGCTGCACACGTGCTACAATGGCCGGCACAATGGGCTGCCACTGCGCGAGCAGGAGCGAATCCCCAAAGCCGGTCCCAGTTCGGATTGGAGGCTGCAACCCGCCTCCA
>MG|5|V8|F|19|98.43|Actinobacteria|Actinobacteria|Coriobacteriales|Coriobacteriaceae|Olsenella|profusa|
CGTGAGATGTTGGGTTAAGTCCCGCAACGAGCGCAACCCCCGTCGCATGTTGCCAGCGGTTCGGCCGGGCACCCATGCGAGACCGCCGGCGTCAAGCCGGAGGAAGGTGGGGATGACGTCAAGTCATCATGCCCCTTATGTCCTGGGCTGCACACGTGCTACAATGGCCGGCACAATGGGCTGCCACCGCGCGAGCGGGAGCGAATCCCCCAAAGCCGGCCCCAGTTCGGATTGGAGGCTGCAACCCGCCTCCA
>MG|5|V8|F|19|98.04|Actinobacteria|Actinobacteria|Coriobacteriales|Coriobacteriaceae|Olsenella|profusa|
CGTGAGATGTTGGGTTAAGTCCCGCAACGAGCGCAACCCCCCGTCGCATGTTGCCAGCGGTTCGGCCGGGGCACCCATGCGAGACCGCCGGCGTCAAGCCGGAGGAAGGTGGGGATGACGTCAAGTCATCATGCCCCTTATGTCCTGGGCTGCACACGTGCTACAATGGCCGGCACAATGGGCTGCCACCGCGCGAGCGGGAGCGAATCCCCAAAGCCGGCCCCAGTTCGGATTGGAGGCTGCAACCCGCCTCCA
>MG|5|V8|F|22|98.04|Actinobacteria|Actinobacteria|Coriobacteriales|Coriobacteriaceae|Olsenella|profusa|
CGTGAGATGTTGGGTTAAGTCCCGCAACGAGCGCAACCCCCGTCGCATGTTGCCAGCGGTTCGGCCGGGCACCCATGCGAGACCGCCGGCGTCAAGCCGGAGGAAGGTGGGGGATGACGTCAAGTCATCATGCCCCCTTATGTCCTGGGCTGCACACGTGCTACAATGGCCGGCACAATGGGCTGCCACCGCGCGAGCGGGAGCGAATCCCCAAAGCCGGCCCCAGTTCGGATTGGAGGCTGCAACCCGCCTCCA
>MG|5|V8|F|32|98.43|Actinobacteria|Actinobacteria|Coriobacteriales|Coriobacteriaceae|Olsenella|umbonata|
CGTGAGATGTTGGGTTAAGTCCCGCAACGAGCGCAACCCTCGTCGCATGTTGCCAGCGGTTCGGCCGGGCACCCATGCGAGACCGCCGGCGTCAAGCCGGAGGAAGGTGGGGATGACGTCAAGTCATCATGCCCCTTATGTCCTGGGCTGCACACGTGCTACAATGGCCGGCACAATGGGCTGCCACTGCGCGAGCAGGAGCGAATCCCCCAAAGCCGGTCCCAGTTCGGATTGGAGGCTGCAACCCGCCTCCA
>MG|5|V8|R|34|98.02|Actinobacteria|Actinobacteria|Coriobacteriales|Coriobacteriaceae|Olsenella|profusa|
TGGAGGCGGGTTGCAGCCTCCAATCCGAACTGGGGCCGGCTTGGGGATTCGCTCCCGCTCGCGCGGTGGCAGCCCATTGTGCCGGCCATTGTAGCACGTGTGCAGCCCAGGACATAAGGGGCATGATGACTTGACGTCATCCCCACCTTCCTCCGGCTTGACGCCGGCGGTCTCGCATGGGTGCCCGGCCGAACCGCTGGCAACATGGACGGGGGTTGCGCTCGTTGCGGGACTTAACCCAACATCTCACG
>MG|5|V8|R|38|98.42|Actinobacteria|Actinobacteria|Coriobacteriales|Coriobacteriaceae|Olsenella|profusa|
TGGAGGCGGGTTGCAGCCTCCAATCCGAACTGGGGCCGGCTTGGGGATTCGCTCCCGCTCGCGCGGTGGCAGCCCATTGTGCCGGCCATTGTAGCACGTGTGCAGCCCAGGACATAAGGGGCATGATGACTTGACGTCATCCCCACCTTCCTCCGGCTTGACGCCGGCGGTCTCGCATGGGTGCCCGGCCGAACCGCTGGCAACATGCGACGGGGGTTGCGCTCGTTGCGGGACTTAACCCAACATCTCACGG
>MG|5|V8|F|16|97.63|Actinobacteria|Actinobacteria|Coriobacteriales|Coriobacteriaceae|Olsenella|profusa|
CGTGAGATGTTGGGTTAAGTCCCGCAACGAGCGCAACCCCCGTCCATGTTGCCAGCGGTTCGGCCGGGCACCCATGCGAGACCGCCGGCGTCAAGCCGGAGGAAGGTGGGGATGACGTCAAGTCATCATGCCCCTTATGTCCTGGGCTGCACACGTGCTACAATGGCCGGCACAATGGGCTGCCACCGCGTGAGCGGGAGCGAATCCCCAAAGCCGGTCCCAGTTCGGATTGGAGGCTGCAACCCGCCTCCA
>MG|5|V8|R|12|97.63|Actinobacteria|Actinobacteria|Coriobacteriales|Coriobacteriaceae|Olsenella|profusa|
TGGGGGCGGGTTGCAGCCCCCAATCCGAACTGGGACCGGCTTTGGGGATTCGCTCCCGCTCACGCGGTGGCAGCCCATTGTGCCGGCCATTGTAGCACGTGTGCAGCCCAGGACATAAGGGGCATGATGACTTGACGTCATCCCCACCTTCCTCCGGCTTGACGCCGGCGGTCTCGCATGGGTGCCCGGCCGAACCGCTGGCAACATGCGACGAGGGTTGCGCTCGTTGCGGGACTTAACCCAACATCTCACG
>MG|5|V8|F|81|97.65|Actinobacteria|Actinobacteria|Coriobacteriales|Coriobacteriaceae|Olsenella|profusa|
CGTGAGATGTTGGGTTAAGTCCCGCAACGAGCGCAACCCCCCGTCCATGTTGCCAGCGGTTCGGCCGGGCACCCATGCGAGACCGCCGGCGTCAAGCCGGAGGAAGGTGGGGATGACGTCAAGTCATCATGCCCCCTTATGTCCTGGGCTGCACACGTGCTACAATGGCCGGCACAATGGGCTGCCACCGCGCGAGCGGGAGCGAATCCCCAAAGCCGGCCCCAGTTCGGATTGGAGGCTGCAACCCGCCTCCA
>MG|5|V8|F|36|98.02|Actinobacteria|Actinobacteria|Coriobacteriales|Coriobacteriaceae|Olsenella|profusa|
CGTGAGATGTTGGGTTAGTCCCGCAACGAGCGCAACCCTCGTCGCATGTTGCCAGCGGTTCGGCCGGGCACCCATGCGAGACCGCCGGCGTCAAGCCGGAGGAAGGTGGGGATGACGTCAAGTCATCATGCCCCTTATGTCCTGGGCTGCACACGTGCTACAATGGCCGGCACAATGGGCTGCCACCGCGTGAGCGGGAGCGAATCCCCAAAGCCGGTCCCAGTTCGGATTGGAGGCTGCAACCCGCCTCCA
>MG|5|V8|F|28|98.02|Actinobacteria|Actinobacteria|Coriobacteriales|Coriobacteriaceae|Olsenella|profusa|
CGTGAGATGTTGGGTTAAGTCCCGCAACGAGCGCAACCCCCGTCGCATGTTGCCAGCGGTTCGGCCGGGCACCCATGCGAGACCGCCGGCGTCAAGCCGGAGGAAGGTGGGGATGACGTCAAGTCATCATGCCCCTTATGTCCTGGGCTGCACACGTGCTACAATGGCCGGCACAATGGGCTGCCACCGCGCGAGCGGGAGCGAATCCCCAAGCCGGCCCAGTTCGGATTGGAGGCTGCAACCCGCCTCCA
>MG|5|V8|R|27|98.03|Actinobacteria|Actinobacteria|Coriobacteriales|Coriobacteriaceae|Olsenella|profusa|
TGGAGGCGGGTTGCAGCCTCCAATCCGAACTGGGACCGGCTTTGGGGATTCGCTCCCGCTCGCGCGGTGGCAGCCCATTGTGCCGGCCATTGTAGCACGTGTGCAGCCCAGGACATAAGGGGCATGATGACTTGACGTCATCCCCACCTTCCTCCGGCTTGACGCCGGCGGTCTCGCATGGGTGCCCGGCCGAACCGCTGGCAACATGCGACGGGGGGTTGCGCTCGTTGCGGGACTTAACCCAACATCTCACG
>MG|5|V8|F|20|98.04|Actinobacteria|Actinobacteria|Coriobacteriales|Coriobacteriaceae|Olsenella|profusa|
CGTGAGATGTTGGGTTAAGTCCCGCAACGAGCGCAACCCCCCGTCGCATGTTGCCAGCGGTTCGGCCGGGCACCCATGCGAGACCGCCGGCGTCAAGCCGGAGGAAGGTGGGGATGACGTCAAGTCATCATGCCCCTTATGTCCTGGGCTGCACACGTGCTACAATGGCCGGCACAATGGGGCTGCCACCGCGCGAGCGGGAGCGAATCCCCAAAGCCGGCCCCAGTTCGGATTGGAGGCTGCAACCCGCCTCCA
>MG|5|V8|F|16|97.25|Actinobacteria|Actinobacteria|Coriobacteriales|Coriobacteriaceae|Olsenella|profusa|
CGTGAGATGTTGGGTTAAGTCCCGCAACGAGCGCAACCCCCCGTCGCATGTTGCCAGCGGTTCGGCCGGGCACCCATGCGAGACCGCCGGCGTCAAGCCGGAGGAAGGTGGGGGATGACGTCAAGTCATCATGCCCCTTATGTCCTGGGCTGCACACGTGCTACAATGGCCGGCACAATGGGCTGCCACCGCGCGAGCGGGAGCGAATCCCCAAAGCCGGCCCCAGTTCGGATTGGGGGCTGCAACCCGCCCCCATG
>MG|5|V8|F|10|97.64|Actinobacteria|Actinobacteria|Coriobacteriales|Coriobacteriaceae|Olsenella|profusa|
CGTGAGATGTTGGGTTAAGTCCCGCAACGAGCGCAACCCCCGTCGCATGTTGCCAGCGGTTCGGCCGGGCACCCATGCGAGACCGCCGGCGTCAAGCCGGAGGAAGGTGGGGATGACGTCAAGTCATCATGCCCCCTTATGTCCTGGGCTGCACACGTGCTACAATGGCCGGCACAATGGGCTGCCACCGCGCGAGCGGGAGCGAATCCCCAAAGCCGGCCCCAGTTCGGATTGGGGGCTGCAACCCGCCCCCAT
>MG|5|V8|F|14|97.2|Actinobacteria|Actinobacteria|Coriobacteriales|Coriobacteriaceae|Olsenella|profusa|
CGTGAGATGTTGGGTTAAGTCCCGCAACGAGCGCAACCCCCGTCGCATGTTGCCAGCGGTTCGGCCGGGCACCCATGCGAGACCGCCGGCGTCAAGCCGGAGGAAGGTGGGGATGACGTCAAGTCATCATGCCCCTTATGTCCTGGGCTGCACACGTGCTACAATGGCCGGCACAATGGGCTGCCACCGCGCGAGCGGGAGCGGATCCCTGAAAGCCGGCCCCAGTTCGGATTGGGGGCTGCAACCCGCCCCCCA
>MG|5|V8|R|275|98.42|Actinobacteria|Actinobacteria|Coriobacteriales|Coriobacteriaceae|Olsenella|profusa|
TGGAGGCGGGTTGCAGCCTCCAATCCGAACTGGGACCGGCTTTGGGGATTCGCTCCCGCTCACGCGGTGGCAGCCCATTGTGCCGGCCATTGTAGCACGTGTGCAGCCCAGGACATAAGGGGCATGATGACTTGACGTCATCCCCACCTTCCTCCGGCTTGACGCCGGCGGTCTCGCATGGGTGCCCGGCCGAACCGCTGGCAACATGCGACGAGGGTTGCGCTCGTTGCGGGACTTAACCCAACATCTCACG
>MG|5|V8|R|10|98.42|Actinobacteria|Actinobacteria|Coriobacteriales|Coriobacteriaceae|Olsenella|profusa|
TGGGAGGCGGGTTGCAGCCTCCAATCCGAACTGGGGCCGGCTTTGGGGATTCGCTCCCGCTCGCGCGGTGGCAGCCCATTGTGCCGGCCATTGTAGCACGTGTGCAGCCCAGGACATAAGGGGCATGATGACTTGACGTCATCCCCACCTTCCTCCGGCTTGACGCCGGCGGTCTCGCATGGGTGCCCGGCCGAACCGCTGGCAACATGCGACGGGGGGTTGCGCTCGTTGCGGGACTTAACCCAACATCTCACG
>MG|5|V8|R|358|98.42|Actinobacteria|Actinobacteria|Coriobacteriales|Coriobacteriaceae|Olsenella|profusa|
TGGAGGCGGGTTGCAGCCTCCAATCCGAACTGGGGCCGGCTTTGGGGATTCGCTCCCGCTCGCGCGGTGGCAGCCCATTGTGCCGGCCATTGTAGCACGTGTGCAGCCCAGGACATAAGGGGCATGATGACTTGACGTCATCCCCACCTTCCTCCGGCTTGACGCCGGCGGTCTCGCATGGGTGCCCGGCCGAACCGCTGGCAACATGGACGGGGGTTGCGCTCGTTGCGGGACTTAACCCAACATCTCACG
>MG|5|V8|R|22|98.42|Actinobacteria|Actinobacteria|Coriobacteriales|Coriobacteriaceae|Olsenella|profusa|
TGGGGGCGGGTTGCAGCCCCCAATCCGAACTGGGGCCGGCTTTGGGGATTCGCTCCCGCTCGCGCGGTGGCAGCCCATTGTGCCGGCCATTGTAGCACGTGTGCAGCCCAGGACATAAGGGGCATGATGACTTGACGTCATCCCCACCTTCCTCCGGCTTGACGCCGGCGGTCTCGCATGGGTGCCCGGCCGAACCGCTGGCAACATGCGACGAGGGTTGCGCTCGTTGCGGGACTTAACCCAACATCTCACG
>MG|5|V8|F|40|97.66|Actinobacteria|Actinobacteria|Coriobacteriales|Coriobacteriaceae|Olsenella|profusa|
CGTGAGATGTTGGGTTAAGTCCCGCAACGAGCGCAACCCCCCGTCGCATGTTGCCAGCGGTTCGGCCGGGCACCCATGCGAGACCGCCGGCGTCAAGCCGGAGGAAGGTGGGGGATGACGTCAAGTCATCATGCCCCCTTATGTCCTGGGCTGCACACGTGCTACAATGGCCGGCACAATGGGCTGCCACCGCGCGAGCGGGAGCGAATCCCCAAAGCCGGCCCCAGTTCGGATTGGAGGCTGCAACCCGCCTCCA
>MG|5|V8|F|11|97.64|Actinobacteria|Actinobacteria|Coriobacteriales|Coriobacteriaceae|Olsenella|umbonata|
CGTGAGATGTTGGGTTAAGTCCCGCAACGAGCGCAACCCCCGTCCATGTTGCCAGCGGTTCGGCCGGGCACCCATGCGAGACCGCCGGCGTCAAGCCGGAGGAAGGTGGGGATGACGTCAAGTCATCATGCCCCCTTATGTCCTGGGCTGCACACGTGCTACAATGGCCGGCACAATGGGCTGCCACTGCGCGAGCAGGAGCGAATCCCCAAAGCCGGTCCCAGTTCGGATTGGAGGCTGCAACCCGCCTCCA
>MG|5|V8|F|46|98.02|Actinobacteria|Actinobacteria|Coriobacteriales|Coriobacteriaceae|Olsenella|umbonata|
CGTGAGATGTTGGGTTAAGTCCCGCAACGAGCGCAACCCCCGTCCATGTTGCCAGCGGTTCGGCCGGGCACCCATGCGAGACCGCCGGCGTCAAGCCGGAGGAAGGTGGGGATGACGTCAAGTCATCATGCCCCTTATGTCCTGGGCTGCACACGTGCTACAATGGCCGGCACAATGGGCTGCCACTGCGCGAGCAGGAGCGAATCCCCAAAGCCGGTCCCAGTTCGGATTGGAGGCTGCAACCCGCCTCCA
>MG|5|V8|R|10|98.43|Actinobacteria|Actinobacteria|Coriobacteriales|Coriobacteriaceae|Olsenella|profusa|
TGGAGGCGGGTTGCAGCCGTCCAATCCGAACTGGGGCCGGCTTTGGGGATTCGCTCCCGCTCGCGCGGTGGCAGCCCATTGTGCCGGCCATTGTAGCACGTGTGCAGCCCAGGACATAAGGGGCATGATGACTTGACGTCATCCCCACCTTCCTCCGGCTTGACGCCGGCGGTCTCGCATGGGTGCCCGGCCGAACCGCTGGCAACATGCGACGGGGGTTGCGCTCGTTGCGGGACTTAACCCAACATCTCACG
>MG|5|V8|F|23|98.42|Actinobacteria|Actinobacteria|Coriobacteriales|Coriobacteriaceae|Olsenella|profusa|
CGTGAGATGTTGGGTTAAGTCCCGCAACGAGCGCAACCCTCGTCGCATGTTGCCAGCGGTTCGGCCGGGCACCCATGCGAGACCGCCGGCGTCAAGCCGGAGGAAGGTGGGGATGACGTCAAGTCATCATGCCCCTTATGTCCTGGGCTGCACACGTGCTACAATGGCCGGCACAATGGGCTGCCACCGCGCGAGCGGGAGCGAATCCCCAAAGCCGGCCCCAGTTCGGATTGGGGGCTGCAACCCGCCCCCATG
>MG|5|V8|F|10|98.03|Actinobacteria|Actinobacteria|Coriobacteriales|Coriobacteriaceae|Olsenella|profusa|
CGTGAGATGTTGGGTTAAGTCCCGCAACGAGCGCAACCCCCGTCGCATGTTGCCAGCGGTTCGGCCGGGCACCCATGCGAGACCGCCGGCGTCAAGCCGGAGGAAGGTGGGGATGACGTCAAGTCATCATGCCCCTTATGTCCTGGGCTGCACACGTGCTACAATGGCCGGCACAATGGGCTGCCACCGCGCGAGCGGGAGCGAATCCCCAAAGCCGGCCCAGTTCGGATTGGACGGCTGCAACCCGCCTCCA
>MG|5|V8|F|122|97.64|Actinobacteria|Actinobacteria|Coriobacteriales|Coriobacteriaceae|Olsenella|profusa|
CGTGAGATGTTGGGTTAAGTCCCGCAACGAGCGCAACCCCCCGTCGCATGTTGCCAGCGGTTCGGCCGGGCACCCATGCGAGACCGCCGGCGTCAAGCCGGAGGAAGGTGGGGATGACGTCAAGTCATCATGCCCCTTATGTCCTGGGCTGCACACGTGCTACAATGGCCGGCACAATGGGCTGCCACCGCGCGAGCGGGAGCGAATCCCCAAAGCCGGCCCCAGTTCGGATTGGGGGCTGCAACCCGCCCCCATG
>MG|5|V8|F|41|98.43|Actinobacteria|Actinobacteria|Coriobacteriales|Coriobacteriaceae|Olsenella|profusa|
CGTGAGATGTTGGGTTAAGTCCCGCAACGAGCGCAACCCTCGTCGCATGTTGCCAGCGGTTCGGCCGGGCACCCATGCGAGACCGCCGGCGTCAAGCCGGAGGAAGGTGGGGATGACGTCAAGTCATCATGCCCCTTATGTCCTGGGCTGCACACGTGCTACAATGGCCGGCACAATGGGCTGCCACCGCGCGAGCGGGAGCGAATCCCCAAAGCCGGCCCCAGTTCGGATTGGGGGCTGCAACCCGCCCCCACT
>MG|5|V8|F|81|98.81|Actinobacteria|Actinobacteria|Coriobacteriales|Coriobacteriaceae|Olsenella|profusa|
CGTGAGATGTTGGGTTAGTCCCGCAACGAGCGCAACCCTCGTCGCATGTTGCCAGCGGTTCGGCCGGGCACCCATGCGAGACCGCCGGCGTCAAGCCGGAGGAAGGTGGGGATGACGTCAAGTCATCATGCCCCTTATGTCCTGGGCTGCACACGTGCTACAATGGCCGGCACAATGGGCTGCCACCGCGCGAGCGGGAGCGAATCCCCAAAGCCGGCCCCAGTTCGGATTGGAGGCTGCAACCCGCCTCCA
>MG|5|V8|F|180|98.03|Actinobacteria|Actinobacteria|Coriobacteriales|Coriobacteriaceae|Olsenella|profusa|
CGTGAGATGTTGGGTTAAGTCCCGCAACGAGCGCAACCCCCGTCCATGTTGCCAGCGGTTCGGCCGGGCACCCATGCGAGACCGCCGGCGTCAAGCCGGAGGAAGGTGGGGATGACGTCAAGTCATCATGCCCCCTTATGTCCTGGGCTGCACACGTGCTACAATGGCCGGCACAATGGGCTGCCACCGCGCGAGCGGGAGCGAATCCCCAAAGCCGGCCCCAGTTCGGATTGGAGGCTGCAACCCGCCTCCA
>MG|5|V8|R|23|97.64|Actinobacteria|Actinobacteria|Coriobacteriales|Coriobacteriaceae|Olsenella|profusa|
TGGAGGCGGGTTGCAGCCTCCAATCCGAACTGGGACCGGCTTTGGGGATTCGCTCCCGCTCACGCGGTGGCAGCCCATTGTGCCGGCCATTGTAGCACGTGTGCAGCCCAGGACATAAGGGGCATGATGACTTGACGTCATCCCCACCTTCCTCCGGCTTGACGCCGGCGGTCTCGCATGGGTGCCCGGCCGAACCGCTGGCAACATGCGACGGGGGGTTGCGCTCGTTGCGGGACTTAACCCAACATCTCACG
>MG|5|V8|R|58|97.65|Actinobacteria|Actinobacteria|Coriobacteriales|Coriobacteriaceae|Olsenella|profusa|
TGGAGGCGGGTTGCAGCCTCCAATCCGAACTGGGGCCGGCTTTGGGGATTCGCTCCCGCTCGCGCGGTGGCAGCCCATTGTGCCGGCCATTGTAGCACGTGTGCAGCCCAGGACATAAGGGGGCATGATGACTTGACGTCATCCCCACCTTCCTCCGGCTTGACGCCGGCGGTCTCGCATGGGTGCCCGGCCGAACCGCTGGCAACATGGACGGGGGGTTGCGCTCGTTGCGGGACTTAACCCAACATCTCACG
>MG|5|V8|F|15|98.43|Actinobacteria|Actinobacteria|Coriobacteriales|Coriobacteriaceae|Olsenella|profusa|
CGTGAGATGTTGGGTTAAGTCCCGCAACGAGCGCAACCCCCGTCGCATGTTGCCAGCGGTTCGGCCGGGCACCCATGCGAGACCGCCGGCGTCAAGCCGGAGGAAGGTGGGGATGACGTCAAGTCATCATGCCCCTTATGTCCTGGGGCTGCACACGTGCTACAATGGCCGGCACAATGGGCTGCCACCGCGCGAGCGGGAGCGAATCCCCAAAGCCGGCCCCAGTTCGGATTGGAGGCTGCAACCCGCCTCCA
>MG|5|V8|F|25|98.43|Actinobacteria|Actinobacteria|Coriobacteriales|Coriobacteriaceae|Olsenella|profusa|
CGTGAGATGTTGGGTTAAGTCCCGCAACGAGCGCAACCCCCGTCGCATGTTGCCAGCGGTTCGGCCGGGGCACCCATGCGAGACCGCCGGCGTCAAGCCGGAGGAAGGTGGGGATGACGTCAAGTCATCATGCCCCTTATGTCCTGGGCTGCACACGTGCTACAATGGCCGGCACAATGGGCTGCCACCGCGCGAGCGGGAGCGAATCCCCAAAGCCGGCCCCAGTTCGGATTGGAGGCTGCAACCCGCCTCCA
>MG|5|V8|F|14|98.42|Actinobacteria|Actinobacteria|Coriobacteriales|Coriobacteriaceae|Olsenella|profusa|
CGTGAGATGTTGGGTTAAGTCCCGCAACGAGCGCAACCCCCGTCGCATGTTGCCAGCGGTTCGGCCGGGCACCCATGCGAGACCGCCGGCGTCAAGCCGGAGGAAGGTGGGGATGACGTCAAGTCATCATGCCCCTTATGTCCTGGGCTGCACACGTGCTACAATGGCCGGCACAATGGGCTGCCACCGCGTGAGCGGGAGCGAATCCCCAAAGCCGGCCCCAGTTCGGATTGGAGGCTGCAACCCGCCTCCA
>MG|5|V8|F|24|97.63|Actinobacteria|Actinobacteria|Coriobacteriales|Coriobacteriaceae|Olsenella|profusa|
CGTGAGATGTTGGGTTAAGTCCCGCAACGAGCGCAACCCCCGTCCATGTTGCCAGCGGTTCGGCCGGGCACCCATGCGAGACCGCCGGCGTCAAGCCGGAGGAAGGTGGGGATGACGTCAAGTCATCATGCCCCTTATGTCCTGGGCTGCACACGTGCTACAATGGCCGGCACAATGGGCTGCCACCGCGCGAGCGGGAGCGAATCCCCAAAGCCGGCCCCAGTTCGGATTGGGGGCTGCAACCCGCCCCCATG
>MG|5|V8|F|10|97.24|Actinobacteria|Actinobacteria|Coriobacteriales|Coriobacteriaceae|Olsenella|profusa|
CGTGAGATGTTGGGTTAAGTCCCGCAACGAGCGCAACCCCCGTCCATGTTGCCAGCGGTTCGGCCGGGCACCCATGCGAGACCGCCGGCGTCAAGCCGGAGGAAGGTGGGGATGACGTCAAGTCATCATGCCCCTTATGTCCTGGGCTGCACACGTGCTACAATGGCCGGCACAATGGGCTGCCACCGCGCGAGCGGGAGCGAATCCCCAAGCCGGCCCAGTTCGGATTGGACGGCTGCAACCCGCCTCCA
>MG|5|V8|F|81|98.42|Actinobacteria|Actinobacteria|Coriobacteriales|Coriobacteriaceae|Olsenella|umbonata|
CGTGAGATGTTGGGTTAGTCCCGCAACGAGCGCAACCCTCGTCGCATGTTGCCAGCGGTTCGGCCGGGCACCCATGCGAGACCGCCGGCGTCAAGCCGGAGGAAGGTGGGGATGACGTCAAGTCATCATGCCCCTTATGTCCTGGGCTGCACACGTGCTACAATGGCCGGCACAATGGGCTGCCACTGCGCGAGCAGGAGCGAATCCCCAAAGCCGGTCCCAGTTCGGATTGGAGGCTGCAACCCGCCTCCA
>MG|5|V8|F|32|98.42|Actinobacteria|Actinobacteria|Coriobacteriales|Coriobacteriaceae|Olsenella|profusa|
CGTGAGATGTTGGGTTAAGTCCCGCAACGAGCGCAACCCCCGTCGCATGTTGCCAGCGGTTCGGCCGGGCACCCATGCGAGACCGCCGGCGTCAAGCCGGAGGAAGGTGGGGATGACGTCAAGTCATCATGCCCCTTATGTCCTGGGCTGCACACGTGCTACAATGGCCGGCACAATGGGCTGCCACCGCGCGAGCGGGAGCGAATCCCCAAAGCCGGCCCCAGTTCGGATTGGAGGCTGCAACCCGCCCCCA
>MG|5|V8|F|33|98.81|Actinobacteria|Actinobacteria|Coriobacteriales|Coriobacteriaceae|Olsenella|profusa|
CGTGAGATGTTGGGTTAAGTCCCGCAACGAGCGCAACCCCCGTCGCATGTTGCCAGCGGTTCGGCCGGGCACCCATGCGAGACCGCCGGCGTCAAGCCGGAGGAAGGTGGGGATGACGTCAAGTCATCATGCCCCTTATGTCCTGGGCTGCACACGTGCTACAATGGCCGGCACAATGGGCTGCCACCGCGCGAGCGGGAGCGAATCCCCAAAGCCGGCCCCAGTTCGGATTGGAGGCTGCAACCCGCCTCCCA
>MG|5|V8|F|13|98.03|Actinobacteria|Actinobacteria|Coriobacteriales|Coriobacteriaceae|Olsenella|umbonata|
CGTGAGATGTTGGGTTAAGTCCCGCAACGAGCCGCAACCCCCGTCGCATGTTGCCAGCGGTTCGGCCGGGCACCCATGCGAGACCGCCGGCGTCAAGCCGGAGGAAGGTGGGGATGACGTCAAGTCATCATGCCCCTTATGTCCTGGGCTGCACACGTGCTACAATGGCCGGCACAATGGGCTGCCACTGCGCGAGCAGGAGCGAATCCCCAAAGCCGGTCCCAGTTCGGATTGGAGGCTGCAACCCGCCTCCA
>MG|5|V8|F|41|98.03|Actinobacteria|Actinobacteria|Coriobacteriales|Coriobacteriaceae|Olsenella|profusa|
CGTGAGATGTTGGGTTAAGTCCCGCAACGAGCGCAACCCTCGTCGCATGTTGCCAGCGGTTCGGCCGGGCACCCATGCGAGACCGCCGGCGTCAAGCCGGAGGAAGGTGGGGGATGACGTCAAGTCATCATGCCCCTTATGTCCTGGGCTGCACACGTGCTACAATGGCCGGCACAATGGGCTGCCACCGCGTGAGCGGGAGCGAATCCCCAAAGCCGGTCCCAGTTCGGATTGGAGGCTGCAACCCGCCTCCA
>MG|5|V8|R|25|98.03|Actinobacteria|Actinobacteria|Coriobacteriales|Coriobacteriaceae|Olsenella|profusa|
TGGAGGCGGGTTGCAGCCTCCAATCCGAACTGGGGCCGGCTTTGGGGATTCGCTCCCGCTCGCGCGGTGGCAGCCCATTGTGCCGGCCATTGTAGCACGTGTGCAGCCCAGGACATAAGGGGCATGATGACTTGACGTCATCCCCCACCTTCCTCCGGCTTGACGCCGGCGGTCTCGCATGGGTGCCCGGCCGAACCGCTGGCAACATGGACGGGGGTTGCGCTCGTTGCGGGACTTAACCCAACATCTCACG
>MG|5|V8|F|36|98.03|Actinobacteria|Actinobacteria|Coriobacteriales|Coriobacteriaceae|Olsenella|profusa|
CGTGAGATGTTGGGTTAAGTCCCGCAACGAGCGCAACCCCCGTCCATGTTGCCAGCGGTTCGGCCGGGCACCCATGCGAGACCGCCGGCGTCAAGCCGGAGGAAGGTGGGGGATGACGTCAAGTCATCATGCCCCTTATGTCCTGGGCTGCACACGTGCTACAATGGCCGGCACAATGGGCTGCCACCGCGCGAGCGGGAGCGAATCCCCAAAGCCGGCCCCAGTTCGGATTGGAGGCTGCAACCCGCCTCCA
>MG|5|V8|F|26|97.65|Actinobacteria|Actinobacteria|Coriobacteriales|Coriobacteriaceae|Olsenella|profusa|
CGTGAGATGTTGGGTTAAGTCCCGCAACGAGCGCAACCCCCGTCCATGTTGCCAGCGGTTCGGCCGGGCACCCATGCGAGACCGCCGGCGTCAAGCCGGAGGAAGGTGGGGGATGACGTCAAGTCATCATGCCCCCTTATGTCCTGGGCTGCACACGTGCTACAATGGCCGGCACAATGGGCTGCCACCGCGCGAGCGGGAGCGAATCCCCAAAGCCGGCCCCAGTTCGGATTGGAGGCTGCAACCCGCCTCCA
>MG|5|V8|R|115|98.03|Actinobacteria|Actinobacteria|Coriobacteriales|Coriobacteriaceae|Olsenella|profusa|
TGGAGGCGGGTTGCAGCCTCCAATCCGAACTGGGGCCGGCTTTGGGGATTCGCTCCCGCTCGCGCGGTGGCAGCCCATTGTGCCGGCCATTGTAGCACGTGTGCAGCCCAGGACATAAGGGGGCATGATGACTTGACGTCATCCCCACCTTCCTCCGGCTTGACGCCGGCGGTCTCGCATGGGTGCCCGGCCGAACCGCTGGCAACATGGACGGGGGTTGCGCTCGTTGCGGGACTTAACCCAACATCTCACG
>MG|5|V8|R|940|98.43|Actinobacteria|Actinobacteria|Coriobacteriales|Coriobacteriaceae|Olsenella|profusa|
TGGAGGCGGGTTGCAGCCTCCAATCCGAACTGGGGCCGGCTTTGGGGATTCGCTCCCGCTCGCGCGGTGGCAGCCCATTGTGCCGGCCATTGTAGCACGTGTGCAGCCCAGGACATAAGGGGCATGATGACTTGACGTCATCCCCACCTTCCTCCGGCTTGACGCCGGCGGTCTCGCATGGGTGCCCGGCCGAACCGCTGGCAACATGCGACGGGGGGTTGCGCTCGTTGCGGGACTTAACCCAACATCTCACGG
>MG|5|V8|F|11|98.43|Actinobacteria|Actinobacteria|Coriobacteriales|Coriobacteriaceae|Olsenella|profusa|
CGTGAGATGTTGGGTTAAGTCCCGCAACGAGCGCAACCCCCGTCGCATGTTGCCAGCGGTTCGGCCGGGCACCCCATGCGAGACCGCCGGCGTCAAGCCGGAGGAAGGTGGGGATGACGTCAAGTCATCATGCCCCTTATGTCCTGGGCTGCACACGTGCTACAATGGCCGGCACAATGGGCTGCCACCGCGCGAGCGGGAGCGAATCCCCAAAGCCGGCCCCAGTTCGGATTGGAGGCTGCAACCCGCCTCCA
>MG|5|V8|F|15|98.43|Actinobacteria|Actinobacteria|Coriobacteriales|Coriobacteriaceae|Olsenella|profusa|
CGTGAGATGTTGGGGTTAAGTCCCGCAACGAGCGCAACCCCCGTCGCATGTTGCCAGCGGTTCGGCCGGGCACCCATGCGAGACCGCCGGCGTCAAGCCGGAGGAAGGTGGGGATGACGTCAAGTCATCATGCCCCTTATGTCCTGGGCTGCACACGTGCTACAATGGCCGGCACAATGGGCTGCCACCGCGCGAGCGGGAGCGAATCCCCAAAGCCGGCCCCAGTTCGGATTGGAGGCTGCAACCCGCCTCCA
>MG|5|V8|F|60|98.43|Actinobacteria|Actinobacteria|Coriobacteriales|Coriobacteriaceae|Olsenella|umbonata|
CGTGAGATGTTGGGTTAAGTCCCGCAACGAGCGCAACCCTCGTCGCATGTTGCCAGCGGTTCGGCCGGGCACCCATGCGAGACCGCCGGCGTCAAGCCGGAGGAAGGTGGGGGATGACGTCAAGTCATCATGCCCCTTATGTCCTGGGCTGCACACGTGCTACAATGGCCGGCACAATGGGCTGCCACTGCGCGAGCAGGAGCGAATCCCCAAAGCCGGTCCCAGTTCGGATTGGAGGCTGCAACCCGCCTCCA
>MG|5|V8|R|21|98.02|Actinobacteria|Actinobacteria|Coriobacteriales|Coriobacteriaceae|Olsenella|profusa|
TGGAGGCGGGTTGCAGCCTCCAATCCGAACTGGGCCGGCTTGGGGATTCGCTCCCGCTCGCGCGGTGGCAGCCCATTGTGCCGGCCATTGTAGCACGTGTGCAGCCCAGGACATAAGGGGCATGATGACTTGACGTCATCCCCACCTTCCTCCGGCTTGACGCCGGCGGTCTCGCATGGGTGCCCGGCCGAACCGCTGGCAACATGCGACGGGGGTTGCGCTCGTTGCGGGACTTAACCCAACATCTCACG
>MG|5|V8|F|33|98.81|Actinobacteria|Actinobacteria|Coriobacteriales|Coriobacteriaceae|Olsenella|profusa|
CGTGAGATGTTGGGTTAAGTCCCGCAACGAGCGCAACCCTCGTCGCATGTTGCCAGCGGTTCGGCCGGGCACCCATGCGAGACCGCCGGCGTCAAGCCGGAGGAAGGTGGGGATGACGTCAAGTCATCATGCCCCTTATGTCCTGGGCTGCACACGTGCTACAATGGCCGGCACAATGGGCTGCCACCGCGCGAGCGGGAGCGAATCCCCAAAGCCGGTCCCAGTTCGGATTGGAGGCTGCAACCCGCCTCCA
>MG|5|V8|F|106|98.82|Actinobacteria|Actinobacteria|Coriobacteriales|Coriobacteriaceae|Olsenella|profusa|
CGTGAGATGTTGGGTTAAGTCCCGCAACGAGCGCAACCCTCGTCGCATGTTGCCAGCGGTTCGGCCGGGCACCCATGCGAGACCGCCGGCGTCAAGCCGGAGGAAGGTGGGGGATGACGTCAAGTCATCATGCCCCTTATGTCCTGGGCTGCACACGTGCTACAATGGCCGGCACAATGGGCTGCCACCGCGCGAGCGGGAGCGAATCCCCAAAGCCGGCCCCAGTTCGGATTGGAGGCTGCAACCCGCCTCCA
>MG|5|V8|F|98|98.03|Actinobacteria|Actinobacteria|Coriobacteriales|Coriobacteriaceae|Olsenella|profusa|
CGTGAGATGTTGGGTTAAGTCCCGCAACGAGCGCAACCCCCCGTCCATGTTGCCAGCGGTTCGGCCGGGCACCCATGCGAGACCGCCGGCGTCAAGCCGGAGGAAGGTGGGGATGACGTCAAGTCATCATGCCCCTTATGTCCTGGGCTGCACACGTGCTACAATGGCCGGCACAATGGGCTGCCACCGCGCGAGCGGGAGCGAATCCCCAAAGCCGGCCCCAGTTCGGATTGGAGGCTGCAACCCGCCTCCA
>MG|5|V8|F|159|98.42|Actinobacteria|Actinobacteria|Coriobacteriales|Coriobacteriaceae|Olsenella|profusa|
CGTGAGATGTTGGGTTAAGTCCCGCAACGAGCGCAACCCCCGTCGCATGTTGCCAGCGGTTCGGCCGGGCACCCATGCGAGACCGCCGGCGTCAAGCCGGAGGAAGGTGGGGATGACGTCAAGTCATCATGCCCCTTATGTCCTGGGCTGCACACGTGCTACAATGGCCGGCACAATGGGCTGCCACCGCGCGAGCGGGAGCGAATCCCCAAAGCCGGCCCAGTTCGGATTGGAGGCTGCAACCCGCCTCCA
>MG|5|V8|R|14|98.04|Actinobacteria|Actinobacteria|Coriobacteriales|Coriobacteriaceae|Olsenella|profusa|
TGGAGGCGGGTTGCAGCCTCCAATCCGAACTGGGGCCGGCTTTGGGGATTCGCTCCCGCTCGCGCGGTGGCAGCCCATTGTGCCGGCCATTGTAGCACGTGTGCAGCCCAGGACATAAGGGGGCATGATGACTTGACGTCATCCCCCACCTTCCTCCGGCTTGACGCCGGCGGTCTCGCATGGGTGCCCGGCCGAACCGCTGGCAACATGCGACGGGGGTTGCGCTCGTTGCGGGACTTAACCCAACATCTCACG
>MG|5|V8|F|24|97.65|Actinobacteria|Actinobacteria|Coriobacteriales|Coriobacteriaceae|Olsenella|profusa|
CGTGAGATGTTGGGTTAAGTCCCGCAACGAGCGCAACCCCCCGTCCATGTTGCCAGCGGTTCGGCCGGGCACCCATGCGAGACCGCCGGCGTCAAGCCGGAGGAAGGTGGGGGATGACGTCAAGTCATCATGCCCCTTATGTCCTGGGCTGCACACGTGCTACAATGGCCGGCACAATGGGCTGCCACCGCGCGAGCGGGAGCGAATCCCCAAAGCCGGCCCCAGTTCGGATTGGAGGCTGCAACCCGCCTCCA
>MG|5|V8|F|12|98.42|Actinobacteria|Actinobacteria|Coriobacteriales|Coriobacteriaceae|Olsenella|umbonata|
CGTGAGATGTTGGGTTAAGTCCCGCAACGAGCGCAACCCTCGTCGCATGTTGCCAGCGGTTCGGCCGGGCACCCATGCGAGACCGCCGGCGTCAAGCCGGAGGAAGGTGGGGATGACGTCAAGTCATCATGCCCCTTATGTCCTGGGCTGCACACGTGCTACAATGGTCGGCACAATGGGCTGCCACTGCGCGAGCAGGAGCGAATCCCCAAAGCCGGTCCCAGTTCGGATTGGAGGCTGCAACCCGCCTCCA
>MG|5|V8|F|10|98.03|Actinobacteria|Actinobacteria|Coriobacteriales|Coriobacteriaceae|Olsenella|profusa|
CGTGAGATGTTGGGTTAAGTCCCGCAACGAGCGCAACCCCCGTCGCATGTTGCCAGCGGTTCGGCCGGGCACCCATGCGAGACCGCCGGCGTCAAGCCGGAGGAAGGTGGGGGATGACGTCAAGTCATCATGCCCCTTATGTCCTGGGCTGCACACGTGCTACAATGGCCGGCACAATGGGCTGCCACCGCGCGAGCGGGAGCGAATCCCCAAGCCGGCCCCAGTTCGGATTGGAGGCTGCAACCCGCCTCCA
>MG|5|V8|F|55|98.81|Actinobacteria|Actinobacteria|Coriobacteriales|Coriobacteriaceae|Olsenella|profusa|
CGTGAGATGTTGGGTTAAGTCCCGCAACGAGCGCAACCCTCGTCGCATGTTGCCAGCGGTTCGGCCGGGCACCCATGCGAGACCGCCGGCGTCAAGCCGGAGGAAGGTGGGGATGACGTCAAGTCATCATGCCCCTTATGTCCTGGGCTGCACACGTGCTACAATGGCCGGCACAATGGGCTGCCACCGCGCGAGCGGGAGCGAATCCCCAAAGCCGGCCCAGTTCGGATTGGAGGCTGCAACCCGCCTCCA
>MG|5|V8|F|11|97.64|Actinobacteria|Actinobacteria|Coriobacteriales|Coriobacteriaceae|Olsenella|profusa|
CGTGAGATGTTGGGTTAAGTCCCGCAACGAGCGCAACCCCCGTCGCATGTTGCCAGCGGTTCGGCCGGGCACCCATGCGAGACCGCCGGCGTCAAGCCGGAGGAAGGTGGGGGATGACGTCAAGTCATCATGCCCCTTATGTCCTGGGCTGCACACGTGCTACAATGGCCGGCACAATGGGCTGCCACCGCGCGAGCGGGAGCGAATCCCCAAAGCCGGCCCCAGTTCGGATTGGGGGCTGCAACCCGCCCCCATG
>MG|5|V8|R|28|98.43|Actinobacteria|Actinobacteria|Coriobacteriales|Coriobacteriaceae|Olsenella|profusa|
TGGAGGCGGGTTGCAGCCTCCAATCCGAACTGGGGCCGGCTTTGGGGATTCGCTCCCGCTCGCGCGGTGGCAGCCCCATTGTGCCGGCCATTGTAGCACGTGTGCAGCCCAGGACATAAGGGGCATGATGACTTGACGTCATCCCCACCTTCCTCCGGCTTGACGCCGGCGGTCTCGCATGGGTGCCCGGCCGAACCGCTGGCAACATGCGACGGGGGTTGCGCTCGTTGCGGGACTTAACCCAACATCTCACG
>MG|5|V8|R|40|98.42|Actinobacteria|Actinobacteria|Coriobacteriales|Coriobacteriaceae|Olsenella|profusa|
TGGAGGCGGGTTGCAGCCTCCAATCCGAACTGGGGCCGGCTTTGGGGATTCGCTCCCGCTCGCGCGGTGGCAGCCCATTGTGCCGGCCATTGTAGCACGTGTGCAGCCCAGGACATAAGGGGCATGATGACTTGACGTCATCCCCACCTTCCTCCGGCTTGACGCCGGCGGTCTCGCATGGGTGCCCGGCCGAACCGCTGGCAACATGCGACGGGGGTTGCGCTCGTTGCGGGACTAACCCAACATCTCACG
>MG|5|V8|R|18|97.25|Actinobacteria|Coriobacteriia|Coriobacteriales|Coriobacteriaceae|Collinsella|aerofaciens|
CGGGGGGCGGGTTGCAGCCCCCGATCCGAACTGGGGCCGGCTTTCGGGATCCGCTCCCCCTCGCGGGGTCGCCTCCCTCTGTACCGGCCATTGTAGCACGTGTGCAGCCCTGCGCATAAGGGGCATGATGACTTGACGTCGTCCCCGCCCTCCTCCGCCTTGGCGGCGGCGGTCCCGCGTGGGTTCCCGGCATCACCCGATGGCAACACGCGGCGGGGGGTTGCGCTCGTTGCGGGACTTAACCCAACATCTCACG
>MG|5|V8|R|20|97.25|Actinobacteria|Coriobacteriia|Coriobacteriales|Coriobacteriaceae|Collinsella|aerofaciens|
CGGGGGGCGGGTTGCAGCCCCCCGATCCGAACTGGGGCCGGCTTTCGGGATCCGCTCCCCCTCGCGGGGTCGCCTCCCTCTGTACCGGCCATTGTAGCACGTGTGCAGCCCTGCGCATAAGGGGCATGATGACTTGACGTCGTCCCCGCCCTCCTCCGCCTTGGCGGCGGCGGTCCCGCGTGGGTTCCCGGCATCACCCGATGGCAACACGCGGCGGGGGTTGCGCTCGTTGCGGGACTTAACCCAACATCTCACG
>MG|5|V8|F|120|97.25|Actinobacteria|Coriobacteriia|Coriobacteriales|Coriobacteriaceae|Collinsella|aerofaciens|
CGTGAGATGTTGGGTTAAGTCCCGCAACGAGCGCAACCCCCCGCCGCGTGTTGCCATCGGGTGATGCCGGGAACCCACGCGGGACCGCCGCCGCCAAGGCGGAGGAGGGCGGGGACGACGTCAAGTCATCATGCCCCTTATGCGCAGGGCTGCACACGTGCTACAATGGCCGGTACAGAGGGAGGCGACCCCGCGAGGGGGAGCGGATCCCGAAAGCCGGCCCCAGTTCGGATCGGGGGCTGCAACCCGCCCCCG
>MG|5|V8|R|11|97.25|Actinobacteria|Coriobacteriia|Coriobacteriales|Coriobacteriaceae|Collinsella|aerofaciens|
TGGAGGCGGGTTGCAGCCTCCAATCCGAACTGGGGCCGGCTTTCGGGATCCGCTCCCCCTCGCGGGGTCGCCTCCCTCTGTACCGGCCATTGTAGCACGTGTGCAGCCCTGCGCATAAGGGGCATGATGACTTGACGTCGTCCCCGCCCTCCTCCGCCTTGGCGGCGGCGGTCCCGCGTGGGTTCCCGGCATCACCCGATGGCAACACGCGGCGGGGGTTGCGCTCGTTGCGGGACTTAACCCAACATCTCACG
>MG|5|V8|F|10|97.25|Actinobacteria|Coriobacteriia|Coriobacteriales|Coriobacteriaceae|Collinsella|aerofaciens|
CGTGAGATGTTGGGTTAAGTCCCGCAACGAGCCGCAACCCCCGCCGCGTGTTGCCATCGGGTGATGCCGGGAACCCACGCGGGACCGCCGCCGCCAAGGCGGAGGAGGGCGGGGACGACGTCAAGTCATCATGCCCCTTATGCGCAGGGCTGCACACGTGCTACAATGGCCGGTACAGAGGGAGGCGACCCCGCGAGGGGGAGCGGATCCCGAAAGCCGGCCCCAGTTCGGATCGGGGGCTGCAACCCGCCCCCG
>MG|5|V8|R|45|97.25|Actinobacteria|Coriobacteriia|Coriobacteriales|Coriobacteriaceae|Collinsella|aerofaciens|
CGGGGGCGGGTTGCAGCCCCCGATCCGAACTGGGGCCGGCTTTCGGGATCCGCTCCCCCTCGCGGGGTCGCCTCCCTCTGTACCGGCCATTGTAGCACGTGTGCAGCCCTGCGCATAAGGGGCATGATGACTTGACGTCGTCCCCGCCCTCCTCCGCCTTGGCGGCGGCGGTCCCGCGTGGGTTCCCGGCATCACCCGATGGCAACACGCGGCGGGGGGTTGCGCTCGTTGCGGGACTTAACCCAACATCTCACG
>MG|5|V8|R|11|97.25|Actinobacteria|Coriobacteriia|Coriobacteriales|Coriobacteriaceae|Collinsella|aerofaciens|
TGGGGGCGGGTTGCAGCCCCCAATCCGAACTGGGGCCGGCTTTCAGGGATCCGCTCCCGCTCGCGCGGTCGCATCCCGCTGTACCGGCCATTGTAGCACGTGTGCAGCCCTGCGCATAAGGGGCATGATGACTTGACGTCGTCCCCGCCCTCCTCCGCCTTGGCGGCGGCGGTCCCGCGTGGGTTCCCGGCATCACCCGATGGCAACACGCGGCGGGGGTTGCGCTCGTTGCGGGACTTAACCCAACATCTCACG
>MG|5|V8|R|65|97.64|Actinobacteria|Coriobacteriia|Coriobacteriales|Coriobacteriaceae|Collinsella|aerofaciens|
CGGGGGCGGGTTGCAGCCCCCGATCCGAACTGGGGCCGGCTTTCGGGATCCGCTCCCCCTCGCGGGGTCGCCTCCCTCTGTACCGGCCATTGTAGCACGTGTGCAGCCCTGCGCATAAGGGGCATGATGACTTGACGTCGTCCCCGCCCTCCTCCGCCTTGGCGGCGGCGGTCCCGCGTGGGTTCCCGGCATCACCCGATGGCAACACGCGGCGGGGGTTGCGCTCGTTGCGGGACTTAACCCAACATCTCACG
>MG|5|V8|F|65|97.25|Actinobacteria|Coriobacteriia|Coriobacteriales|Coriobacteriaceae|Collinsella|aerofaciens|
CGTGAGATGTTGGGTTAAGTCCCGCAACGAGCGCAACCCCCGCCGCGTGTTGCCATCGGGTGATGCCGGGAACCCACGCGGGACCGCCGCCGCCAAGGCGGAGGAGGGCGGGGACGACGTCAAGTCATCATGCCCCTTATGCGCAGGGCTGCACACGTGCTACAATGGCCGGTACAGAGGGAGGCGACCCCGCGAGGGGGAGCGGATCCCGAAAGCCGGCCCCAGTTCGGATCGGGGGGCTGCAACCCGCCCCCCG
>MG|5|V8|F|18|98.03|Actinobacteria|Coriobacteriia|Coriobacteriales|Coriobacteriaceae|Collinsella|aerofaciens|
CGTGAGATGTTGGGTTAAGTCCCGCAACGAGCGCAACCCCCGCCGCGTGTTGCCATCGGGTGATGCCGGGAACCCACGCGGGACCGCCGCCGCCAAGGCGGAGGAGGGCGGGGACGACGTCAAGTCATCATGCCCCTTATGCGCAGGGCTGCACACGTGCTACAATGGCCGGTACAGAGGGAGGCGACCCCGCGAGGGGGAGCGGATCCCGAAAGCCGGCCCCAGTTCGGATTGGGGGCTGCAACCCGCCCCCCAT
>MG|5|V8|F|36|97.25|Actinobacteria|Coriobacteriia|Coriobacteriales|Coriobacteriaceae|Collinsella|aerofaciens|
CGTGAGATGTTGGGTTAAGTCCCGCAACGAGCGCAACCCCCGCCGCGTGTTGCCATCGGGTGATGCCGGGAACCCACGCGGGACCGCCGCCGCCAAGGCGGAGGAGGGCGGGGACGACGTCAAGTCATCATGCCCCTTATGCGCAGGGCTGCACACGTGCTACAATGGCCGGTACAGAGGGAGGCGACCCCGCGAGGGGGAGCGGATCCCGAAAGCCGGCCCCAGTTCGGATTGGAGGCTGCAACCCGCCTCCA
>MG|5|V8|F|13|97.66|Actinobacteria|Coriobacteriia|Coriobacteriales|Coriobacteriaceae|Collinsella|aerofaciens|
CGTGAGATGTTGGGTTAAGTCCCGCAACGAGCGCAACCCCCCGCCGCGTGTTGCCATCGGGTGATGCCGGGAACCCACGCGGGACCGCCGCCGCCAAGGCGGAGGAGGGCGGGGACGACGTCAAGTCATCATGCCCCTTATGCCCTGGGCTGCACACGTGCTACAATGGCCGGTACAGCGGGATGCGACCGCGCGAGCGGGAGCGGATCCCTGAAAGCCGGCCCCAGTTCGGATTGGGGGCTGCAACCCGCCCCCA
>MG|5|V8|F|13|97.24|Actinobacteria|Coriobacteriia|Coriobacteriales|Coriobacteriaceae|Collinsella|aerofaciens|
CGTGAGATGTTGGGTTAAGTCCCGCAACGAGCGCAACCCCCGCCGCGTGTTGCCATCGGGTGATGCCGGGAACCCACGCGGGACCGCCGCCGCCAAGGCGGAGGAGGGCGGGGACGACGTCAAGTCATCATGCCCCTTATGCGCAGGGCTGCACACGTGCTACAATGGCCGGTACAGCGGGATGCGACCGCGCGAGCGGGAGCGGATCCCTGAAAGCCGGCCCCAGTTCGGATTGGGGGCTGCAACCCGCCCCCCA
>MG|5|V8|F|10|98.04|Actinobacteria|Coriobacteriia|Coriobacteriales|Coriobacteriaceae|Collinsella|aerofaciens|
CGTGAGATGTTGGGTTAAGTCCCGCAACGAGCGCAACCCCCGCCGCGTGTTGCCATCGGGTGATGCCGGGAACCCACGCGGGACCGCCGCCGCCAAGGCGGAGGAGGGCGGGGACGACGTCAAGTCATCATGCCCCTTATGCGCAGGGCTGCACACGTGCTACAATGGCCGGTACAGAGGGAGGCGACCCCGCGAGGGGGAGCGGATCCCTGAAAGCCGGCCCCAGTTCGGATTGGGGGCTGCAACCCGCCCCCA
>MG|5|V8|F|11|97.24|Actinobacteria|Coriobacteriia|Coriobacteriales|Coriobacteriaceae|Collinsella|aerofaciens|
CGTGAGATGTTGGGTTAAGTCCCGCAACGAGCGCAACCCCCGCCGCATGTTGCCATCGGGTGATGCCGGGAACCCACGCGGGACCGCCGCCGCCAAGGCGGAGGAGGGCGGGGACGACGTCAAGTCATCATGCCCCTTATGCGCAGGGCTGCACACGTGCTACAATGGCCGGTACAGAGGGAGGCGACCCCGCGAGGGGGAGCGGATCCCGAAAGCCGGCCCCAGTTCGGATCGGGGGCTGCAACCCGCCCCCCG
>MG|5|V8|F|40|97.25|Actinobacteria|Coriobacteriia|Coriobacteriales|Coriobacteriaceae|Collinsella|aerofaciens|
CGTGAGATGTTGGGTTAAGTCCCGCAACGAGCGCAACCCCCGCCGCGTGTTGCCATCGGGTGATGCCGGGAACCCACGCGGGACCGCCGCCGCCAAGGCGGAGGAGGGCGGGGACGACGTCAAGTCATCATGCCCCTTATGCGCAGGGCTGCACACGTGCTACAATGGCCGGTACAGCGGGATGCGACCGCGCGAGCGGGAGCGGATCCCTGAAAGCCGGCCCCAGTTCGGATTGGGGGCTGCAACCCGCCCCCA
>MG|5|V8|R|81|97.64|Actinobacteria|Coriobacteriia|Coriobacteriales|Coriobacteriaceae|Collinsella|aerofaciens|
CGGGGGGCGGGTTGCAGCCCCCGATCCGAACTGGGGCCGGCTTTCGGGATCCGCTCCCCCTCGCGGGGTCGCCTCCCTCTGTACCGGCCATTGTAGCACGTGTGCAGCCCTGCGCATAAGGGGCATGATGACTTGACGTCGTCCCCGCCCTCCTCCGCCTTGGCGGCGGCGGTCCCGCGTGGGTTCCCGGCATCACCCGATGGCAACACGCGGCGGGGGTTGCGCTCGTTGCGGGACTTAACCCAACATCTCACG
>MG|5|V8|F|63|97.25|Actinobacteria|Coriobacteriia|Coriobacteriales|Coriobacteriaceae|Collinsella|aerofaciens|
CGTGAGATGTTGGGTTAAGTCCCGCAACGAGCGCAACCCCCCGCCGCGTGTTGCCATCGGGTGATGCCGGGAACCCACGCGGGACCGCCGCCGCCAAGGCGGAGGAGGGCGGGGACGACGTCAAGTCATCATGCCCCTTATGCGCAGGGCTGCACACGTGCTACAATGGCCGGTACAGAGGGAGGCGACCCCGCGAGGGGGAGCGGATCCCGAAAGCCGGCCCCAGTTCGGATCGGGGGCTGCAACCCGCCCCCCGT
>MG|5|V8|F|14|97.24|Actinobacteria|Coriobacteriia|Coriobacteriales|Coriobacteriaceae|Collinsella|aerofaciens|
CGTGAGATGTTGGGTTAAGTCCCGCAACGAGCGCAACCCCCGCCGCATGTTGCCATCGGGTGATGCCGGGAACCCACGCGGGACCGCCGCCGCCAAGGCGGAGGAGGGCGGGGACGACGTCAAGTCATCATGCCCCTTATGCGCAGGGCTGCACACGTGCTACAATGGCCGGTACAGAGGGAGGCGACCCCGCGAGGGGGAGCGGATCCCGAAAGCCGGCCCCAGTTCGGATCGGGGGCTGCAACCCGCCCCCG
>MG|5|V8|F|171|97.64|Actinobacteria|Coriobacteriia|Coriobacteriales|Coriobacteriaceae|Collinsella|aerofaciens|
CGTGAGATGTTGGGTTAAGTCCCGCAACGAGCGCAACCCCCGCCGCGTGTTGCCATCGGGTGATGCCGGGAACCCACGCGGGACCGCCGCCGCCAAGGCGGAGGAGGGCGGGGACGACGTCAAGTCATCATGCCCCTTATGCGCAGGGCTGCACACGTGCTACAATGGCCGGTACAGAGGGAGGCGACCCCGCGAGGGGGAGCGGATCCCGAAAGCCGGCCCCAGTTCGGATCGGGGGCTGCAACCCGCCCCCG
>MG|5|V8|F|31|98.05|Actinobacteria|Coriobacteriia|Coriobacteriales|Coriobacteriaceae|Collinsella|aerofaciens|
CGTGAGATGTTGGGTTAAGTCCCGCAACGAGCGCAACCCCCGCCGCGTGTTGCCATCGGGTGATGCCGGGAACCCACGCGGGACCGCCGCCGCCAAGGCGGAGGAGGGCGGGGACGACGTCAAGTCATCATGCCCCTTATGCGCAGGGCTGCACACGTGCTACAATGGCCGGTACAGAGGGAGGCGACCCCGCGAGGGGGAGCGGATCCCGAAAGCCGGCCCCAGTTCGGATTGGGGGCTGCAACCCGCCCCCAT
>MG|5|V8|F|221|97.64|Actinobacteria|Coriobacteriia|Coriobacteriales|Coriobacteriaceae|Collinsella|aerofaciens|
CGTGAGATGTTGGGTTAAGTCCCGCAACGAGCGCAACCCCCGCCGCGTGTTGCCATCGGGTGATGCCGGGAACCCACGCGGGACCGCCGCCGCCAAGGCGGAGGAGGGCGGGGACGACGTCAAGTCATCATGCCCCTTATGCGCAGGGCTGCACACGTGCTACAATGGCCGGTACAGAGGGAGGCGACCCCGCGAGGGGGAGCGGATCCCGAAAGCCGGCCCCAGTTCGGATCGGGGGCTGCAACCCGCCCCCCGT
>MG|5|V8|R|13|98.04|Actinobacteria|Coriobacteriia|Coriobacteriales|Coriobacteriaceae|Collinsella|aerofaciens|
TGGGGGCGGGTTGCAGCCCCCAATCCGAACTGGGGCCGGCTTTCGGGATCCGCTCCCCCTCGCGGGGTCGCCTCCCTCTGTACCGGCCATTGTAGCACGTGTGCAGCCCTGCGCATAAGGGGCATGATGACTTGACGTCGTCCCCGCCCTCCTCCGCCTTGGCGGCGGCGGTCCCGCGTGGGTTCCCGGCATCACCCGATGGCAACACGCGGCGGGGGTTGCGCTCGTTGCGGGACTTAACCCAACATCTCACG
>MG|5|V8|F|19|98.04|Actinobacteria|Coriobacteriia|Coriobacteriales|Coriobacteriaceae|Collinsella|aerofaciens|
CGTGAGATGTTGGGTTAAGTCCCGCAACGAGCGCAACCCCCGCCGCGTGTTGCCATCGGGTGATGCCGGGAACCCACGCGGGACCGCCGCCGCCAAGGCGGAGGAGGGCGGGGACGACGTCAAGTCATCATGCCCCTTATGCCCTGGGCTGCACACGTGCTACAATGGCCGGTACAGCGGGATGCGACCGCGCGAGCGGGAGCGGATCCCTGAAAGCCGGCCCCAGTTCGGATTGGGGGCTGCAACCCGCCCCCA
>MG|5|V8|F|12|97.63|Firmicutes|Bacilli|Lactobacillales|Aerococcaceae|Abiotrophia|sp.|
CGTGAGATGTTGGGTTAAGTCCCGCAACGAGCGCAACCCTTATAACTAGTTGCCAGCATTTAGATGGGGACTCTAGTTAGACTGCCGGTGACAAACCGGAGGAAGGTGGGGATGACGTCAAATCATCATGCCCCTTATGACCTGGGCTACACACGTGCTACAATGGATGGTACAACGAGCAGCGAACTCGCGAGAGTCAGCGAATCTCTAAAAGCCATTCTCAGTTCGGATTGTAGGCTGCAACTCGCCTACA
>MG|5|V8|F|147|99.61|Firmicutes|Bacilli|Lactobacillales|Aerococcaceae|Aerococcus|urinaeequi|
CGTGAGATGTTGGGTTAAGTCCCGCAACGAGCGCAACCCCTATTATTAGTTGCCAGCATTTAGTTGGGCACTCTAATGAGACTGCCGGTGACAAACCGGAGGAAGGTGGGGATGACGTCAAATCAGCATGCCCCTTATGACTTGGGCTACACACGTGCTACAATGGATGGTACAACGAGTCGCAAACCCGCGAGGGCAAGCAAATCTCTTAAAGCCATTCTCAGTTCGGATTGCAGGCTGCAACTCGCCTGCAT
>MG|5|V8|R|67|99.6|Firmicutes|Bacilli|Lactobacillales|Aerococcaceae|Aerococcus|urinaeequi|
TGCAGGCGAGTTGCAGCCTGCAATCCGAACTGAGAATGGCTTTAAGAGATTTGCTTGCCCTCGCGGGTTTGCGACTCGTTGTACCATCCATTGTAGCACGTGTGTAGCCCAAGTCATAAGGGGCATGCTGATTTGACGTCATCCCCACCTTCCTCCGGTTTGTCACCGGCAGTCTCATTAGAGTGCCCAACTAAATGCTGGCAACTAATAATAGGGGTTGCGCTCGTTGCGGGACTTAACCCAACATCTCACG
>MG|5|V8|R|61|99.6|Firmicutes|Bacilli|Lactobacillales|Aerococcaceae|Aerococcus|urinaeequi|
TGCAGGCGAGTTGCAGCCTGCAATCCGAACTGAGAATGGCTTTAAGAGATTTGCTTGCCCTCGCGGGTTTGCGACTCGTTGTACCATCCATTGTAGCACGTGTGTAGCCCAAGTCATAAGGGGCATGCTGATTTGACGTCATCCCCACCTTCCTCCGGTTTGTCACCGGCAGTCTCATTAGAGTGCCCAACTGAATGCTGGCAACTAATAATAGGGGTTGCGCTCGTTGCGGGACTTAACCCAACATCTCACG
>MG|5|V8|F|139|99.61|Firmicutes|Bacilli|Lactobacillales|Aerococcaceae|Aerococcus|urinaeequi|
CGTGAGATGTTGGGTTAAGTCCCGCAACGAGCGCAACCCCTATTATTAGTTGCCAGCATTCAGTTGGGCACTCTAATGAGACTGCCGGTGACAAACCGGAGGAAGGTGGGGATGACGTCAAATCAGCATGCCCCTTATGACTTGGGCTACACACGTGCTACAATGGATGGTACAACGAGTCGCAAACCCGCGAGGGCAAGCAAATCTCTTAAAGCCATTCTCAGTTCGGATTGCAGGCTGCAACTCGCCTGCAT
>MG|5|V8|F|30|99.6|Firmicutes|Bacilli|Lactobacillales|Aerococcaceae|Facklamia|tabacinasalis|
CGTGAGATGTTGGGTTAAGTCCCGTAACGAGCGCAACCCTTATCATTAGTTGCCAGCATTCAGTTGGGGACTCTAATGAGACTGCCGGTGACAAACCGGAGGAAGGTGGGGATGACGTCAAATCATCATGCCCCTTATGACCTGGGCTACACACGTGCTACAATGGATGGTACAGCGAGCAGCAACCCCGCGAGGGCAAGCGAATCTCTCAAAGCCATTCTCAGTTCGGATCGTTCTCTGCAACTCGAGAGCG
>MG|5|V8|F|36|99.6|Firmicutes|Bacilli|Lactobacillales|Aerococcaceae|Facklamia|tabacinasalis|
CGTGAGATGTTGGGTTAAGTCCCGCAACGAGCGCAACCCTTATCATTAGTTGCCAGCATTCAGTTGGGGACTCTAATGAGACTGCCGGTGACAAACCGGAGGAAGGTGGGGATGACGTCAAATCATCATGCCCCTTATGACCTGGGCTACACACGTGCTACAATGGATGGTACAGCGAGCAGCGACCCCGCGAGGGCAAGCGAATCTCTCAAAGCCATTCTCAGTTCGGATCGTTCTCTGCAACTCGAGAGCG
>MG|5|V8|F|24|99.21|Firmicutes|Bacilli|Lactobacillales|Aerococcaceae|Facklamia|tabacinasalis|
CGTGAGATGTTGGGTTAAGTCCCGTAACGAGCGCAACCCTTATCATTAGTTGCCAGCATTTAGTTGGGGACTCTAATGAGACTGCCGGTGACAAACCGGAGGAAGGTGGGGATGACGTCAAATCATCATGCCCCTTATGACCTGGGCTACACACGTGCTACAATGGATGGTACAGCGAGCAGCAACCCCGCGAGGGCAAGCGAATCTCTCAAAGCCATTCTCAGTTCGGATCGTTCTCTGCAACTCGAGAGCG
>MG|5|V8|F|116|99.61|Firmicutes|Bacilli|Lactobacillales|Aerococcaceae|Facklamia|tabacinasalis|
CGTGAGATGTTGGGTTAAGTCCCGTAACGAGCGCAACCCTTATCATTAGTTGCCAGCATTTAGTTGGGGACTCTAATGAGACTGCCGGTGACAAACCGGAGGAAGGTGGGGATGACGTCAAATCATCATGCCCCTTATGACCTGGGCTACACACGTGCTACAATGGATGGTACAGCGAGCAGCGACCCCGCGAGGGCAAGCGAATCTCTCAAAGCCATTCTCAGTTCGGATCGTTCTCTGCAACTCGAGAGCGT
>MG|5|V8|F|360|100.0|Firmicutes|Bacilli|Lactobacillales|Aerococcaceae|Facklamia|tabacinasalis|
CGTGAGATGTTGGGTTAAGTCCCGTAACGAGCGCAACCCTTATCATTAGTTGCCAGCATTCAGTTGGGGACTCTAATGAGACTGCCGGTGACAAACCGGAGGAAGGTGGGGATGACGTCAAATCATCATGCCCCTTATGACCTGGGCTACACACGTGCTACAATGGATGGTACAGCGAGCAGCGACCCCGCGAGGGCAAGCGAATCTCTCAAAGCCATTCTCAGTTCGGATCGTTCTCTGCAACTCGAGAGCG
>MG|5|V8|R|56|99.6|Firmicutes|Bacilli|Lactobacillales|Aerococcaceae|Facklamia|tabacinasalis|
CGCTCTCGAGTTGCAGAGAACGATCCGAACTGAGAATGGCTTTGAGAGATTCGCTTGCCCTCGCGGGGTCGCTGCTCGCTGTACCATCCATTGTAGCACGTGTGTAGCCCAGGTCATAAGGGGCATGATGATTTGACGTCATCCCCACCTTCCTCCGGTTTGTCACCGGCAGTCTCATTAGAGTCCCCAACTAAATGCTGGCAACTAATGATAAGGGTTGCGCTCGTTACGGGACTTAACCCAACATCTCACG
>MG|5|V8|R|193|100.0|Firmicutes|Bacilli|Lactobacillales|Aerococcaceae|Facklamia|tabacinasalis|
CGCTCTCGAGTTGCAGAGAACGATCCGAACTGAGAATGGCTTTGAGAGATTCGCTTGCCCTCGCGGGGTCGCTGCTCGCTGTACCATCCATTGTAGCACGTGTGTAGCCCAGGTCATAAGGGGCATGATGATTTGACGTCATCCCCACCTTCCTCCGGTTTGTCACCGGCAGTCTCATTAGAGTCCCCAACTGAATGCTGGCAACTAATGATAAGGGTTGCGCTCGTTACGGGACTTAACCCAACATCTCACG
>MG|5|V8|F|16|99.6|Firmicutes|Bacilli|Lactobacillales|Aerococcaceae|Facklamia|tabacinasalis|
CGTGAGATGTTGGGTTAAGTCCCGTAACGAGCGCAACCCTTATCATTAGTTGCCAGCATTCAGTTGGGGACTCTAATGAGACTGCCGGTGACAAACCGGAGGAAGGTGGGGATGACGTCAAATCATCATGCCCCTTATGACCTGGGCTACACACGTGCTACAATGGATGGTACAGCGAGCAGCGACCCCGCGAGGGCAAGCAAATCTCTCAAAGCCATTCTCAGTTCGGATCGTTCTCTGCAACTCGAGAGCG
>MG|5|V8|F|16|99.61|Firmicutes|Bacilli|Lactobacillales|Aerococcaceae|Facklamia|tabacinasalis|
CGTGAGATGTTGGGTTAAGTCCCGTAACGAGCGCAACCCTTATCATTAGTTGCCAGCATTCAGTTGGGGGACTCTAATGAGACTGCCGGTGACAAACCGGAGGAAGGTGGGGATGACGTCAAATCATCATGCCCCTTATGACCTGGGCTACACACGTGCTACAATGGATGGTACAGCGAGCAGCGACCCCGCGAGGGCAAGCGAATCTCTCAAAGCCATTCTCAGTTCGGATCGTTCTCTGCAACTCGAGAGCG
>MG|5|V8|R|11|99.6|Firmicutes|Bacilli|Lactobacillales|Aerococcaceae|Facklamia|tabacinasalis|
CGCTCTCGAGTTGCAGAGAACGATCCGAACTGAGAATGGCTTTGAGAGATTCGCTTGCCCTCGCGGGGTTGCTGCTCGCTGTACCATCCATTGTAGCACGTGTGTAGCCCAGGTCATAAGGGGCATGATGATTTGACGTCATCCCCACCTTCCTCCGGTTTGTCACCGGCAGTCTCATTAGAGTCCCCAACTGAATGCTGGCAACTAATGATAAGGGTTGCGCTCGTTACGGGACTTAACCCAACATCTCACG
>MG|5|V8|F|13|98.42|Firmicutes|Bacilli|Lactobacillales|Aerococcaceae|Facklamia|tabacinasalis|
CGTGAGATGTTGGGTTAAGTCCCGCAACGAGCGCAACCCCTGTCGTTAGTTGCCAGCATTCAGTTGGGGACTCTAATGAGACTGCCGGTGACAAACCGGAGGAAGGTGGGGATGACGTCAAATCATCATGCCCCTTATGACCTGGGCTACACACGTGCTACAATGGATGGTACAGCGAGCAGCGACCCCGCGAGGGCAAGCGAATCTCTCAAAGCCATTCTCAGTTCGGATCGTTCTCTGCAACTCGAGAGCG
>MG|5|V8|F|27|97.23|Firmicutes|Bacilli|Lactobacillales|Aerococcaceae|Facklamia|tabacinasalis|
CGTGAGATGTTGGGTTAAGTCCCGCAACGAGCGCAACCCCTGTCGTTAGTTGCCAGCATTCAGTTGGGGACTCTAACGAGACTGCCAGTGACAAACTGGAGGAAGGTGGGGATGACGTCAAATCATCATGCCCCTTATGACCTGGGCTACACACGTGCTACAATGGATGGTACAGCGAGCAGCGACCCCGCGAGGGCAAGCGAATCTCTCAAAGCCATTCTCAGTTCGGATCGTTCTCTGCAACTCGAGAGCG
>MG|5|V8|F|15|99.6|Firmicutes|Bacilli|Lactobacillales|Carnobacteriaceae|Atopostipes|suicloacalis|
CGTGAGATGTTGGGTTAAGTCCCATAACGAGCGCAACCCTTATTGTTAGTTGCCAGCATTCAGTTGGGCACTCTAGCGAGACTGCCGGTGATAAACCGGAGGAAGGTGGGGATGACGTCAAATCATCATGCCCCTTATGAGCTGGGCTACACACGTGCTACAATGGACGGTACAACGAGTTGCGAGGCCGCAAGGCTTAGCGAATCTTTATAAGCCGTTCTCAGTTCGGATTGCTCTCTGCAACTCGAGAGCA
>MG|5|V8|F|16|97.63|Firmicutes|Bacilli|Lactobacillales|Carnobacteriaceae|Atopostipes|suicloacalis|
CGTGAGATGTTGGGTTAAGTCCCATAACGAGCGCAACCCTTATTGTTAGTTGCCAGCATTCAGTTGGGCACTCTAGCGAGACTGCCGGTGATAAACCGGAGGAAGGTGGGGATGACGTCAAATCATCATGCCCCTTATGAGCTGGGCTACACACGTGCTACAATGGACGGTACAACGAGTTGCGATCCCGCAAGGGTTAGCGAATCTTAATAAGCCGTTCTCAGTTCGGATTGTTCTCTGCAACTCGAGAGCA
>MG|5|V8|F|92|100.0|Firmicutes|Bacilli|Lactobacillales|Carnobacteriaceae|Carnobacterium|mobile|
CGTGAGATGTTGGGTTAAGTCCCGCAACGAGCGCAACCCTTATTACTAGTTGCCAGCATTCAGTTGGGCACTCTAGTGAGACTGCCGGTGATAAACCGGAGGAAGGTGGGGATGACGTCAAATCATCATGCCCCTTATGACCTGGGCTACACACGTGCTACAATGGATGGTACAACGAGTCGCAAGACCGCGAGGTCAAGCTAATCTCTTAAAGCCATTCTCAGTTCGGATTGCAGGCTGCAACTCGCCTGCA
>MG|5|V8|R|41|100.0|Firmicutes|Bacilli|Lactobacillales|Carnobacteriaceae|Carnobacterium|mobile|
TGCAGGCGAGTTGCAGCCTGCAATCCGAACTGAGAATGGCTTTAAGAGATTAGCTTGACCTCGCGGTCTTGCGACTCGTTGTACCATCCATTGTAGCACGTGTGTAGCCCAGGTCATAAGGGGCATGATGATTTGACGTCATCCCCACCTTCCTCCGGTTTATCACCGGCAGTCTCACTAGAGTGCCCAACTGAATGCTGGCAACTAGTAATAAGGGTTGCGCTCGTTGCGGGACTTAACCCAACATCTCACG
>MG|5|V8|F|70|97.6|Firmicutes|Bacilli|Lactobacillales|Carnobacteriaceae|Granulicatella|sp.|
CGTGAGATGTTGGGTTAAGTCCCGCAACGAGCGCAACCCTTATTGCTAGTTGCCAGCATTCAGTTGGGCACTCTAGTGAGACTGCCGGTGACAAACCGGAGGAAGGTGGGGATGACGTCAAATCATCATGCCCCTTATGACCTGGGCTACACACGTGCTACAATGGATGGTACAACGAGCAGCGAACCCGCGAGGGCAAGCGAATCTCTGAAAGCCATTCTCAGTTCGGATTGCAGGCTGCAACTCGCCTGCA
>MG|5|V8|R|23|97.6|Firmicutes|Bacilli|Lactobacillales|Carnobacteriaceae|Granulicatella|sp.|
TGCAGGCGAGTTGCAGCCTGCAATCCGAACTGAGAATGGCTTTCAGAGATTCGCTTGCCCTCGCGGGTTCGCTGCTCGTTGTACCATCCATTGTAGCACGTGTGTAGCCCAGGTCATAAGGGGCATGATGATTTGACGTCATCCCCACCTTCCTCCGGTTTGTCACCGGCAGTCTCACTAGAGTGCCCAACTGAATGCTGGCAACTAGCAATAAGGGTTGCGCTCGTTGCGGGACTTAACCCAACATCTCACG
>MG|5|V8|F|15|99.21|Firmicutes|Bacilli|Lactobacillales|Enterococcaceae|Enterococcus|cecorum|
CGTGAGATGTTGGGTTAAGTCCCGCAACGAGCGCAACCCTTATTGTTAGTTGCCATCATTCAGTTGGGCACTCTAGCGAGACTGCCGCAGACAATGCGGAGGAAGGTGGGGATGACGTCAAATCATCATGCCCCTTATGACCTGGGCTACACACGTGCTACAATGGAGAGTACAACGAGTTGCGAAGCCGCGAGGCTAAGCCAATCTCTTAAAGCTCTTCTCAGTTCGGATTGTAGGCTGCAACTCGCCTACA
>MG|5|V8|F|343|99.6|Firmicutes|Bacilli|Lactobacillales|Enterococcaceae|Enterococcus|cecorum|
CGTGAGATGTTGGGTTAAGTCCCGCAACGAGCGCAACCCTTATTGTTAGTTGCCATCATTCAGTTGGGCACTCTAGCGAGACTGCCGCAGACAATGCGGAGGAAGGTGGGGATGACGTCAAATCATCATGCCCCTTATGACCTGGGCTACACACGTGCTACAATGGGGAGTACAACGAGTCGCAAAGCCGCGAGGCTAAGCCAATCTCTTAAAGCTCTTCTCAGTTCGGATTGTAGGCTGCAACTCGCCTACA
>MG|5|V8|R|290|100.0|Firmicutes|Bacilli|Lactobacillales|Enterococcaceae|Enterococcus|cecorum|
TGTAGGCGAGTTGCAGCCTACAATCCGAACTGAGAAGAGCTTTAAGAGATTGGCTTAGCCTCGCGGCTTTGCGACTCGTTGTACTCTCCATTGTAGCACGTGTGTAGCCCAGGTCATAAGGGGCATGATGATTTGACGTCATCCCCACCTTCCTCCGCATTGTCTGCGGCAGTCTCGCTAGAGTGCCCAACTGAATGATGGCAACTAACAATAAGGGTTGCGCTCGTTGCGGGACTTAACCCAACATCTCACG
>MG|5|V8|R|14|99.6|Firmicutes|Bacilli|Lactobacillales|Enterococcaceae|Enterococcus|cecorum|
TGTAGGCGAGTTGCAGCCTACAATCCGAACTGAGAAGAGCTTTAAGAGATTGGCTTAGCCTCGCGGCTTTGCGACTCGTTGTACTCTCCATTGTAGCACGTGTGTAGCCCAGGTCATAAGGGGCATGATGATTTGACGTCATCCCCACCTTCCTCCGCATTGTCTGCGGCAGTCTCGCTAGAGTGCCCAACTAAATGATGGCAACTAACAATAAGGGTTGCGCTCGTTGCGGGACTTAACCCAACATCTCACG
>MG|5|V8|F|14|99.21|Firmicutes|Bacilli|Lactobacillales|Enterococcaceae|Enterococcus|cecorum|
CGTGAGATGTTGGGTTAAGTCCCGCAACGAGCGCAACCCTTATTGTTAGTTGCCATCATTCAGTTGGGCACTCTAGCGAGACTGCCGCAGACAATGCGGAGGAAGGTGGGGATGACGTCAAATCATCATGCCCCTTATGACCTGGGCTACACACGTGCTACAATGGAGAGTACAACGAGTCGCAAAGCCGCGAGGCTAAGCCAATCTCTTAAAGCCGTTCTCAGTTCGGATTGTAGGCTGCAACTCGCCTACA
>MG|5|V8|F|11|99.6|Firmicutes|Bacilli|Lactobacillales|Enterococcaceae|Enterococcus|cecorum|
CGTGAGATGTTGGGTTAAGTCCCGCAACGAGCGCAACCCTTATTGTTAGTTGCCATCATTCAGTTGGGCACTCTAGCGAGACTGCCGCAGACAATGCGGAGGAAGGTGGGGATGACGTCAAATCATCATGCCCCTTATGACCTGGGCTACACACGTGCTACAATGGAGAGTACAACGAGTCGCAAAGCCGCGAGGCTAAGCCAATCTCTTAAAGCTCTTCTCAGTTCGGATTGCAGGCTGCAACTCGCCTGCA
>MG|5|V8|F|535|100.0|Firmicutes|Bacilli|Lactobacillales|Enterococcaceae|Enterococcus|cecorum|
CGTGAGATGTTGGGTTAAGTCCCGCAACGAGCGCAACCCTTATTGTTAGTTGCCATCATTCAGTTGGGCACTCTAGCGAGACTGCCGCAGACAATGCGGAGGAAGGTGGGGATGACGTCAAATCATCATGCCCCTTATGACCTGGGCTACACACGTGCTACAATGGAGAGTACAACGAGTCGCAAAGCCGCGAGGCTAAGCCAATCTCTTAAAGCTCTTCTCAGTTCGGATTGTAGGCTGCAACTCGCCTACAT
>MG|5|V8|F|14|99.21|Firmicutes|Bacilli|Lactobacillales|Enterococcaceae|Enterococcus|cecorum|
CGTGAGATGTTGGGTTAAGTCCCGCAACGAGCGCAACCCTTATTGTTAGTTACCATCATTTAGTTGGGCACTCTAGCGAGACTGCCGCAGACAATGCGGAGGAAGGTGGGGATGACGTCAAATCATCATGCCCCTTATGACCTGGGCTACACACGTGCTACAATGGAGAGTACAACGAGTCGCAAAGCCGCGAGGCTAAGCCAATCTCTTAAAGCTCTTCTCAGTTCGGATTGTAGGCTGCAACTCGCCTACA
>MG|5|V8|F|172|99.6|Firmicutes|Bacilli|Lactobacillales|Enterococcaceae|Enterococcus|cecorum|
CGTGAGATGTTGGGTTAAGTCCCGCAACGAGCGCAACCCTTATTGTTAGTTGCCATCATTCAGTTGGGCACTCTAGCGAGACTGCCGCAGACAATGCGGAGGAAGGTGGGGATGACGTCAAATCATCATGCCCCTTATGACCTGGGCTACACACGTGCTACAATGGAGAGTACAACGAGTCGCGAAGCCGCGAGGCTAAGCCAATCTCTTAAAGCTCTTCTCAGTTCGGATTGTAGGCTGCAACTCGCCTACA
>MG|5|V8|F|18|99.21|Firmicutes|Bacilli|Lactobacillales|Enterococcaceae|Enterococcus|cecorum|
CGTGAGATGTTGGGTTAAGTCCCGCAACGAGCGCAACCCTTGTTGTCAGTTGCCATCATTCAGTTGGGCACTCTAGCGAGACTGCCGCAGACAATGCGGAGGAAGGTGGGGATGACGTCAAATCATCATGCCCCTTATGACCTGGGCTACACACGTGCTACAATGGAGAGTACAACGAGTCGCAAAGCCGCGAGGCTAAGCCAATCTCTTAAAGCTCTTCTCAGTTCGGATTGTAGGCTGCAACTCGCCTACA
>MG|5|V8|F|144|99.21|Firmicutes|Bacilli|Lactobacillales|Enterococcaceae|Enterococcus|cecorum|
CGTGAGATGTTGGGTTAAGTCCCGCAACGAGCGCAACCCTTATTGTTAGTTGCCATCATTTAGTTGGGCACTCTAGCGAGACTGCCGCAGACAATGCGGAGGAAGGTGGGGATGACGTCAAATCATCATGCCCCTTATGACCTGGGCTACACACGTGCTACAATGGAGAGTACAACGAGTTGCGAAGCCGCGAGGCTAAGCCAATCTCTTAAAGCTCTTCTCAGTTCGGATTGTAGGCTGCAACTCGCCTACA
>MG|5|V8|F|18|99.6|Firmicutes|Bacilli|Lactobacillales|Enterococcaceae|Enterococcus|cecorum|
CGTGAGATGTTGGGTTAAGTCCCGCAACGAGCGCAACCCTTATTGTTAGTTGCCATCATTTAGTTGGGCACTCTAGCGAGACTGCCGCAGACAATGCGGAGGAAGGTGGGGATGACGTCAAATCATCATGCCCCTTATGACCTGGGCTACACACGTGCTACAATGGAGAGTACAACGAGTCGCAAAGCCGCGAGGCTAAGCCAATCTCTTAAAGCTCTTCTCAGTTCGGATTGTAGGCTGCAACTCGCCTACA
>MG|5|V8|R|13|99.21|Firmicutes|Bacilli|Lactobacillales|Enterococcaceae|Enterococcus|cecorum|
TGTAGGCGAGTTGCAGCCTACAATCCGAACTGAGAAGAGCTTTAAGAGATTGGCTTAGCCTCGCGGCTTTGCGACTCGTTGTACTCTCCATTGTAGCACGTGTGTAGCCCAGGTCATAAGGGGCATGATGATTTGACGTCATCCCCACCTTCCTCCGCATTGTCTGCGGCAGTCTCGCTAGAGTGCCCAACTGAATGATGGCAACTGACAACAAGGGTTGCGCTCGTTGCGGGACTTAACCCAACATCTCACG
>MG|5|V8|F|52|99.6|Firmicutes|Bacilli|Lactobacillales|Enterococcaceae|Enterococcus|cecorum|
CGTGAGATGTTGGGTTAAGTCCCGCAACGAGCGCAACCCTTATTGTTAGTTGCCATCATTCAGTTGGGCACTCTAGCGAGACTGCCGCAGACAATGCGGAGGAAGGTGGGGATGACGTCAAATCATCATGCCCCTTATGACCTGGGCTACACACGTGCTACAATGGAGAGTACAACGAGTCGCAAAGCCGTGAGGCTAAGCCAATCTCTTAAAGCTCTTCTCAGTTCGGATTGTAGGCTGCAACTCGCCTACA
>MG|5|V8|R|72|99.6|Firmicutes|Bacilli|Lactobacillales|Enterococcaceae|Enterococcus|cecorum|
TGTAGGCGAGTTGCAGCCTACAATCCGAACTGAGAAGAGCTTTAAGAGATTGGCTTAGCCTCGCGGCTTCGCGACTCGTTGTACTCTCCATTGTAGCACGTGTGTAGCCCAGGTCATAAGGGGCATGATGATTTGACGTCATCCCCACCTTCCTCCGCATTGTCTGCGGCAGTCTCGCTAGAGTGCCCAACTGAATGATGGCAACTAACAATAAGGGTTGCGCTCGTTGCGGGACTTAACCCAACATCTCACG
>MG|5|V8|R|71|99.21|Firmicutes|Bacilli|Lactobacillales|Enterococcaceae|Enterococcus|cecorum|
TGTAGGCGAGTTGCAGCCTACAATCCGAACTGAGAAGAGCTTTAAGAGATTGGCTTAGCCTCGCGGCTTCGCAACTCGTTGTACTCTCCATTGTAGCACGTGTGTAGCCCAGGTCATAAGGGGCATGATGATTTGACGTCATCCCCACCTTCCTCCGCATTGTCTGCGGCAGTCTCGCTAGAGTGCCCAACTAAATGATGGCAACTAACAATAAGGGTTGCGCTCGTTGCGGGACTTAACCCAACATCTCACG
>MG|5|V8|R|21|99.6|Firmicutes|Bacilli|Lactobacillales|Enterococcaceae|Enterococcus|cecorum|
TGTAGGCGAGTTGCAGCCTACAATCCGAACTGAGAAGAGCTTTAAGAGATTGGCTTAGCCTCACGGCTTTGCGACTCGTTGTACTCTCCATTGTAGCACGTGTGTAGCCCAGGTCATAAGGGGCATGATGATTTGACGTCATCCCCACCTTCCTCCGCATTGTCTGCGGCAGTCTCGCTAGAGTGCCCAACTGAATGATGGCAACTAACAATAAGGGTTGCGCTCGTTGCGGGACTTAACCCAACATCTCACG
>MG|5|V8|F|72|99.21|Firmicutes|Bacilli|Lactobacillales|Enterococcaceae|Enterococcus|cecorum|
CGTGAGATGTTGGGTTAAGTCCCGCAACGAGCGCAACCCTTATTGTTAGTTGCCATCATTTAGTTGGGCACTCTAGCGAGACTGCCGCAGACAATGCGGAGGAAGGTGGGGATGACGTCAAATCATCATGCCCCTTATGACCTGGGCTACACACGTGCTACAATGGAGAGTACAACGAGTCGCGAAGCCGCGAGGCTAAGCCAATCTCTTAAAGCTCTTCTCAGTTCGGATTGTAGGCTGCAACTCGCCTACA
>MG|5|V8|R|37|99.21|Firmicutes|Bacilli|Lactobacillales|Enterococcaceae|Enterococcus|cecorum|
TGTAGGCGAGTTGCAGCCTACAATCCGAACTGAGAAGAGCTTTAAGAGATTGGCTTAGCCTCGCGGCTTCGCGACTCGTTGTACTCTCCATTGTAGCACGTGTGTAGCCCAGGTCATAAGGGGCATGATGATTTGACGTCATCCCCACCTTCCTCCGCATTGTCTGCGGCAGTCTCGCTAGAGTGCCCAACTAAATGATGGCAACTAACAATAAGGGTTGCGCTCGTTGCGGGACTTAACCCAACATCTCACG
>MG|5|V8|R|155|99.6|Firmicutes|Bacilli|Lactobacillales|Enterococcaceae|Enterococcus|cecorum|
TGTAGGCGAGTTGCAGCCTACAATCCGAACTGAGAAGAGCTTTAAGAGATTGGCTTAGCCTCGCGGCTTTGCGACTCGTTGTACTCCCCATTGTAGCACGTGTGTAGCCCAGGTCATAAGGGGCATGATGATTTGACGTCATCCCCACCTTCCTCCGCATTGTCTGCGGCAGTCTCGCTAGAGTGCCCAACTGAATGATGGCAACTAACAATAAGGGTTGCGCTCGTTGCGGGACTTAACCCAACATCTCACG
>MG|5|V8|R|69|99.6|Firmicutes|Bacilli|Lactobacillales|Enterococcaceae|Enterococcus|cecorum|
TGTAGGCGAGTTGCAGCCTACAATCCGAACTGAGAAGAGCTTTAAGAGGTTGGCTTAGCCTCGCGGCTTTGCGACTCGTTGTACTCTCCATTGTAGCACGTGTGTAGCCCAGGTCATAAGGGGCATGATGATTTGACGTCATCCCCACCTTCCTCCGCATTGTCTGCGGCAGTCTCGCTAGAGTGCCCAACTGAATGATGGCAACTAACAATAAGGGTTGCGCTCGTTGCGGGACTTAACCCAACATCTCACG
>MG|5|V8|F|118|99.6|Firmicutes|Bacilli|Lactobacillales|Enterococcaceae|Enterococcus|cecorum|
CGTGAGATGTTGGGTTAAGTCCCGCAACGAGCGCAACCCTTATTGTTAGTTGCCATCATTCAGTTGGGCACTCTAGCGAGACTGCCGCAGACAATGCGGAGGAAGGTGGGGATGACGTCAAATCATCATGCCCCTTATGACCTGGGCTACACACGTGCTACAATGGAGAGTACAACGAGTCGCAAAGCCGCGAGGCTAAGCCAACCTCTTAAAGCTCTTCTCAGTTCGGATTGTAGGCTGCAACTCGCCTACA
>MG|5|V8|F|97|100.0|Firmicutes|Bacilli|Lactobacillales|Enterococcaceae|Enterococcus|faecium|
CGTGAGATGTTGGGTTAAGTCCCGCAACGAGCGCAACCCTTATTGCTAGTTGCCATCATTCAGTTGGGCACTCTAGCGAGACTGCCGGTGACAAACCGGAGGAAGGTGGGGATGACGTCAAATCATCATGCCCCTTATGACCTGGGCTACACACGTGCTACAATGGAGAGTACAGAGAGCCGCAAAGCCGCGAGGCCAAGCAAATCTCATAAAGCTCTTCTCAGTTCGGATTGCAGGCTGCAACTCGCCTGCA
>MG|5|V8|R|68|100.0|Firmicutes|Bacilli|Lactobacillales|Enterococcaceae|Enterococcus|faecium|
TGCAGGCGAGTTGCAGCCTGCAATCCGAACTGAGAAGAGCTTTATGAGATTTGCTTGGCCTCGCGGCTTTGCGGCTCTCTGTACTCTCCATTGTAGCACGTGTGTAGCCCAGGTCATAAGGGGCATGATGATTTGACGTCATCCCCACCTTCCTCCGGTTTGTCACCGGCAGTCTCGCTAGAGTGCCCAACTGAATGATGGCAACTAGCAATAAGGGTTGCGCTCGTTGCGGGACTTAACCCAACATCTCACG
>MG|5|V8|F|10|98.02|Firmicutes|Bacilli|Lactobacillales|Enterococcaceae|Enterococcus|faecium|
CGTGAGATGTTGGGTTAAGTCCCGCAACGAGCGCAACCCTTATTGTTAGTTGCCATCATTCAGTTGGGCACTCTAGCGAGACTGCCGCAGACAATGCGGAGGAAGGTGGGGATGACGTCAAATCATCATGCCCCTTATGACCTGGGCTACACACGTGCTACAATGGGAAGTACAACGAGTCGCGAAGTCGCGAGGCTAAGCTAATCTCTTAAAGCTTCTCTCAGTTCGGATTGCAGGCTGCAACTCGCCTGCA
>MG|5|V8|F|18|98.42|Firmicutes|Bacilli|Lactobacillales|Enterococcaceae|Enterococcus|cecorum|
CGTGAGATGTTGGGTTAAGTCCCGCAACGAGCGCAACCCTTGTCGCTAGTTACCATCATTCAGTTGGGCACTCTAGCGAGACTGCCGCAGACAATGCGGAGGAAGGTGGGGATGACGTCAAATCATCATGCCCCTTATGACCTGGGCTACACACGTGCTACAATGGAGAGTACAACGAGTCGCAAAGCCGCGAGGCTAAGCCAATCTCTTAAAGCTCTTCTCAGTTCGGATTGTAGGCTGCAACTCGCCTACA
>MG|5|V8|R|130|100.0|Firmicutes|Bacilli|Lactobacillales|Enterococcaceae|Enterococcus|Enterococcus faecium / Enterococcus lactis|
TGCAGGCGAGTTGCAGCCTGCAATCCGAACTGAGAGAAGCTTTAAGAGATTAGCTTAGCCTCGCGACTTCGCAACTCGTTGTACTTCCCATTGTAGCACGTGTGTAGCCCAGGTCATAAGGGGCATGATGATTTGACGTCATCCCCACCTTCCTCCGGTTTGTCACCGGCAGTCTTGCTAGAGTGCCCAACTGAATGATGGCAACTAACAATAAGGGTTGCGCTCGTTGCGGGACTTAACCCAACATCTCACG
>MG|5|V8|F|19|98.81|Firmicutes|Bacilli|Lactobacillales|Enterococcaceae|Enterococcus|durans|
CGTGAGATGTTGGGTTAAGTCCCGCAACGAGCGCAACCCTTATTGTTAGTTGCCATCATTCAGTTGGGCACTCTAGCAAGACTGCCGGTGACAAACCGGAGGAAGGTGGGGATGACGTCAAATCATCATGCCCCTTATGACCTGGGCTACACACGTGCTACAATGGGAAGTACAACGAGTTGCGAAGTCGCGAGGCTAAGCTAATCTCTTAAAGCCGTTCTCAGTTCGGATTGTAGGCTGCAACTCGCCTACA
>MG|5|V8|F|18|98.41|Firmicutes|Bacilli|Lactobacillales|Enterococcaceae|Enterococcus|cecorum|
CGTGAGATGTTGGGTTAAGTCCCGCAACGAGCGCAACCCTTATTGTTAGTTGCCATCATTCAGTTGGGCACTCTAGCGAGACTGCCGCAGACAATGCGGAGGAAGGTGGGGATGACGTCAAATCATCATGCCCCTTATGACCTGGGCTACACACGTGCTACAATGGGGAGTACAACGAGTCGCAAAGCCGCGAGGCTAAGCCAATCTCTTAAAGTCGTTCTCAGTTCGGATTGCAGGCTGCAACTCGCCTGCA
>MG|5|V8|F|321|100.0|Firmicutes|Bacilli|Lactobacillales|Enterococcaceae|Enterococcus|Enterococcus faecium / Enterococcus lactis|
CGTGAGATGTTGGGTTAAGTCCCGCAACGAGCGCAACCCTTATTGTTAGTTGCCATCATTCAGTTGGGCACTCTAGCAAGACTGCCGGTGACAAACCGGAGGAAGGTGGGGATGACGTCAAATCATCATGCCCCTTATGACCTGGGCTACACACGTGCTACAATGGGAAGTACAACGAGTTGCGAAGTCGCGAGGCTAAGCTAATCTCTTAAAGCTTCTCTCAGTTCGGATTGCAGGCTGCAACTCGCCTGCA
>MG|5|V8|R|60|99.6|Firmicutes|Bacilli|Lactobacillales|Enterococcaceae|Enterococcus|Enterococcus faecium / Enterococcus lactis|
TGCAGGCGAGTTGCAGCCTGCAATCCGAACTGAGAGAAGCTTTAAGAGATTAGCTTAGCCTCGCGACTTCGCGACTCGTTGTACTTCCCATTGTAGCACGTGTGTAGCCCAGGTCATAAGGGGCATGATGATTTGACGTCATCCCCACCTTCCTCCGGTTTGTCACCGGCAGTCTTGCTAGAGTGCCCAACTGAATGATGGCAACTAACAATAAGGGTTGCGCTCGTTGCGGGACTTAACCCAACATCTCACG
>MG|5|V8|F|136|99.6|Firmicutes|Bacilli|Lactobacillales|Enterococcaceae|Enterococcus|Enterococcus faecium / Enterococcus lactis|
CGTGAGATGTTGGGTTAAGTCCCGCAACGAGCGCAACCCTTATTGTTAGTTGCCATCATTCAGTTGGGCACTCTAGCAAGACTGCCGGTGACAAACCGGAGGAAGGTGGGGATGACGTCAAATCATCATGCCCCTTATGACCTGGGCTACACACGTGCTACAATGGGAAGTACAACGAGTCGCGAAGTCGCGAGGCTAAGCTAATCTCTTAAAGCTTCTCTCAGTTCGGATTGCAGGCTGCAACTCGCCTGCA
>MG|5|V8|F|15|98.82|Firmicutes|Bacilli|Lactobacillales|Enterococcaceae|Enterococcus|faecium|
CGTGAGATGTTGGGTTAAGTCCCGCAACGAGCGCAACCCTTATTGTTAGTTGCCATCATTCAGTTGGGCACTCTAGCAAGACTGCCGGTGACAAACCGGAGGAAGGTGGGGATGACGTCAAATCATCATGCCCCTTATGACCTGGGCTACACACGTGCTACAATGGGAAGTACAACGAGTCGCGAAGTCGCGAGGCTAAGCTAATCTCTTAAAGTCGTTCTCAGTTCGGATTGCAGGCTGCAACTCGCCTGCA
>MG|5|V8|F|31|98.8|Firmicutes|Bacilli|Lactobacillales|Enterococcaceae|Enterococcus|cecorum|
CGTGAGATGTTGGGTTAAGTCCCGCAACGAGCGCAACCCTTATTGTTAGTTGCCATCATTCAGTTGGGCACTCTAGCGAGACTGCCGCAGACAATGCGGAGGAAGGTGGGGATGACGTCAAATCATCATGCCCCTTATGACCTGGGCTACACACGTGCTACAATGGAGAGTACAACGAGTCGCAAAGCCGCGAGGCTAAGCCAATCTCTTAAAGTCGTTCTCAGTTCGGATTGCAGGCTGCAACTCGCCTGCA
>MG|5|V8|F|11|98.81|Firmicutes|Bacilli|Lactobacillales|Enterococcaceae|Enterococcus|cecorum|
CGTGAGATGTTGGGTTAAGTCCCGCAACGAGCGCAACCCTTGTTGTCAGTTGCCATCATTCAGTTGGGCACTCTAGCGAGACTGCCGCAGACAATGCGGAGGAAGGTGGGGATGACGTCAAATCATCATGCCCCTTATGACCTGGGCTACACACGTGCTACAATGGGGAGTACAACGAGTCGCAAAGCCGCGAGGCTAAGCCAATCTCTTAAAGCTCTTCTCAGTTCGGATTGTAGGCTGCAACTCGCCTACA
>MG|5|V8|F|14|99.21|Firmicutes|Bacilli|Lactobacillales|Enterococcaceae|Enterococcus|Enterococcus durans / Enterococcus faecium|
CGTGAGATGTTGGGTTAAGTCCCGCAACGAGCGCAACCCTTATTGTTAGTTGCCATCATTCAGTTGGGCACTCTAGCAAGACTGCCGGTGACAAACCGGAGGAAGGTGGGGATGACGTCAAATCATCATGCCCCTTATGACCTGGGCTACACACGTGCTACAATGGGAAGTACAACGAGTTGCGAAGTCGCGAGGCTAAGCTAATCTCTTAAAGCTCTTCTCAGTTCGGATTGTAGGCTGCAACTCGCCTACAT
>MG|5|V8|R|10|98.81|Firmicutes|Bacilli|Lactobacillales|Enterococcaceae|Enterococcus|durans|
TGTAGGCGAGTTGCAGCCTACAATCCGAACTGAGAACGGCTTTAAGAGATTAGCTTAGCCTCGCGACTTCGCAACTCGTTGTACTTCCCATTGTAGCACGTGTGTAGCCCAGGTCATAAGGGGCATGATGATTTGACGTCATCCCCACCTTCCTCCGGTTTGTCACCGGCAGTCTTGCTAGAGTGCCCAACTGAATGATGGCAACTAACAATAAGGGTTGCGCTCGTTGCGGGACTTAACCCAACATCTCACG
>MG|5|V8|F|11|98.42|Firmicutes|Bacilli|Lactobacillales|Enterococcaceae|Enterococcus|cecorum|
CGTGAGATGTTGGGTTAAGTCCCGCAACGAGCGCAACCCTTATTGTTAGTTGCCATCATTTAGTTGGGCACTCTAGCGAGACTGCCGCAGACAATGCGGAGGAAGGTGGGGATGATGTCAAATCATCATGCCCCTTATGACCTGGGCTACACACGTGCTACAATGGAGAGTACAACGAGTTGCGAAGCCGCGAGGCTAAGCCAATCTCTTAAAACTCTTCTCAGTTCGGATTGTAGGCTGCAACTCGCCTACA
>MG|5|V8|R|10|99.21|Firmicutes|Bacilli|Lactobacillales|Enterococcaceae|Enterococcus|Enterococcus durans / Enterococcus faecium|
TGTAGGCGAGTTGCAGCCTACAATCCGAACTGAGAAGAGCTTTAAGAGATTAGCTTAGCCTCGCGACTTCGCAACTCGTTGTACTTCCCATTGTAGCACGTGTGTAGCCCAGGTCATAAGGGGCATGATGATTTGACGTCATCCCCACCTTCCTCCGGTTTGTCACCGGCAGTCTTGCTAGAGTGCCCAACTGAATGATGGCAACTAACAATAAGGGTTGCGCTCGTTGCGGGACTTAACCCAACATCTCACG
>MG|5|V8|R|16|98.8|Firmicutes|Bacilli|Lactobacillales|Enterococcaceae|Enterococcus|cecorum|
TGCAGGCGAGTTGCAGCCTGCAATCCGAACTGAGAACGACTTTAAGAGATTGGCTTAGCCTCGCGGCTTTGCGACTCGTTGTACTCTCCATTGTAGCACGTGTGTAGCCCAGGTCATAAGGGGCATGATGATTTGACGTCATCCCCACCTTCCTCCGCATTGTCTGCGGCAGTCTCGCTAGAGTGCCCAACTGAATGATGGCAACTAACAATAAGGGTTGCGCTCGTTGCGGGACTTAACCCAACATCTCACG
>MG|5|V8|F|10|98.8|Firmicutes|Bacilli|Lactobacillales|Enterococcaceae|Enterococcus|cecorum|
CGTGAGATGTTGGGTTAAGTCCCGCAACGAGCGCAACCCTTATTGTTAGTTGCCATCATTCAGTTGGGCACTCTAGCGAGACTGCCGCAGACAATGCGGAGGAAGGTGGGGATGACGTCAAATCATCATGCCCCTTATGACCTGGGCTACACACGTGCTACAATGGAGAGTACAACGAGTCGCAAAGCCGCGAGGCTAAGCCAATCTCTTAAAGCTTCTCTCAGTTCGGATTGCAGGCTGCAACTCGCCTGCA
>MG|5|V8|R|16|98.02|Firmicutes|Bacilli|Lactobacillales|Enterococcaceae|Vagococcus|sp.|
TGTAGGCGAGTTGCAGCCTACAATCCGAACTGAGAACGGCTTTAAGAGATTAGCTAAACCTCGCGGTCTTGCGACTCGTTGTACCGTCCATTGTAGCACGTGTGTAGCCCAGGTCATAAGGGGCATGATGATTTGACGTCATCCCCACCTTCCTCCGCATTGTCTGCGGCAGTCTCGCTAGAGTGCCCAACTGAATGATGGCAACTAACAATAAGGGTTGCGCTCGTTGCGGGACTTAACCCAACATCTCACG
>MG|5|V8|F|13|98.02|Firmicutes|Bacilli|Lactobacillales|Enterococcaceae|Vagococcus|sp.|
CGTGAGATGTTGGGTTAAGTCCCGCAACGAGCGCAACCCTTATTGTTAGTTGCCATCATTCAGTTGGGCACTCTAGCGAGACTGCCGCAGACAATGCGGAGGAAGGTGGGGATGACGTCAAATCATCATGCCCCTTATGACCTGGGCTACACACGTGCTACAATGGACGGTACAACGAGTCGCAAGACCGCGAGGTTTAGCTAATCTCTTAAAGCCGTTCTCAGTTCGGATTGTAGGCTGCAACTCGCCTACA
>MG|5|V8|R|11|99.2|Firmicutes|Bacilli|Lactobacillales|Lactobacillaceae|Lactobacillus|agilis|
TGTAGGCGAGTTGCAGCCTACAATCCGAACTGAGAACGGCTTTAAGAGATTAGCTTACCCTCGCGAGTTTGCAACTCGTTGTACCGTCCATTGTAGCACGTGTGTAGCCCAGGTCATAAGGGGCATGATGACTTGACGTCGTCCCCACCTTCCTCCGGTTTGTCACCGGCAGTCTCGCCAGAGTGCCCAACTTAATGCTGGCAACTGACAACAAGGGTTGCGCTCGTTGCGGGACTTAACCCAACATCTCACG
>MG|5|V8|F|21|99.2|Firmicutes|Bacilli|Lactobacillales|Lactobacillaceae|Lactobacillus|agilis|
CGTGAGATGTTGGGTTAAGTCCCGCAACGAGCGCAACCCTTGTTGTCAGTTGCCAGCATTAAGTTGGGCACTCTGGCGAGACTGCCGGTGACAAACCGGAGGAAGGTGGGGACGACGTCAAGTCATCATGCCCCTTATGACCTGGGCTACACACGTGCTACAATGGACGGTACAACGAGTTGCAAACTCGCGAGGGTAAGCTAATCTCTTAAAGCCGTTCTCAGTTCGGATTGTAGGCTGCAACTCGCCTACA
>MG|5|V8|F|166|99.6|Firmicutes|Bacilli|Lactobacillales|Lactobacillaceae|Lactobacillus|agilis|
CGTGAGATGTTGGGTTAAGTCCCGCAACGAGCGCAACCCTTGTTGTCAGTTGCCAGCATTAAGTTGGGCACTCTGGCGAGACTGCCGGTGACAAACCGGAGGAAGGTGGGGACGACGTCAAGTCATCATGCCCCTTATGACCTGGGCTACACACGTGCTACAATGGACGGTACAACGAGTCGCAAACTCGCGAGGGCAAGCTAATCTCTTAAAGCCGTTCTCAGTTCGGATTGTAGGCTGCAACTCGCCTACAG
>MG|5|V8|R|80|99.6|Firmicutes|Bacilli|Lactobacillales|Lactobacillaceae|Lactobacillus|agilis|
TGTAGGCGAGTTGCAGCCTACAATCCGAACTGAGAACGGCTTTAAGAGATTAGCTTGCCCTCGCGAGTTTGCGACTCGTTGTACCGTCCATTGTAGCACGTGTGTAGCCCAGGTCATAAGGGGCATGATGACTTGACGTCGTCCCCACCTTCCTCCGGTTTGTCACCGGCAGTCTCGCCAGAGTGCCCAACTTAATGCTGGCAACTGACAACAAGGGTTGCGCTCGTTGCGGGACTTAACCCAACATCTCACG
>MG|5|V8|F|10|99.6|Firmicutes|Bacilli|Lactobacillales|Lactobacillaceae|Lactobacillus|alvi|
CGTGAGATGTTGGGTTAAGTCCCGCAACGAGCGCAACCCTTGTTACTAGTTGCCAGCATTTAGTTGGGCACTCTAGTGAGACTGCCGGTGACAAACCGGAGGAAGGTGGGGACGACGTCAGATCATCATGCCCCTTATGACCTGGGCTACACACGTGCTACAATGGACGGTACAACGAGTTGCAAACTCGCGAGGGCAAGCTAATCTCTTAAAACCGTTCTCAGTTCGGACTGCAGTCTGCAACTCGACTGCA
>MG|5|V8|R|29|99.6|Firmicutes|Bacilli|Lactobacillales|Lactobacillaceae|Lactobacillus|aviarius|
TGCAGGCGAGTTGCAGCCTGAATCCGAACTGAGAACGACTTTAAGAGATTAGCTTAACCTCGCGGTCTCGCGACTCGTTGTATCGTCCATTGTAGCACGTGTGTAGCCCAGGTCATAAGGGGCATGATGACTTGACGTCATCCCCACCTTCCTCCGGTTTATCACCGGCAGTCTCGCCAGAGTGCCCAACTGAATGATGGCAACTGACAACAAGGGTTGCGCTCGTTGCGGGACTTAACCCAACATCTCACG
>MG|5|V8|F|721|100.0|Firmicutes|Bacilli|Lactobacillales|Lactobacillaceae|Lactobacillus|aviarius|
CGTGAGATGTTGGGTTAAGTCCCGCAACGAGCGCAACCCTTGTTGTCAGTTGCCATCATTCAGTTGGGCACTCTGGCGAGACTGCCGGTGATAAACCGGAGGAAGGTGGGGATGACGTCAAGTCATCATGCCCCTTATGACCTGGGCTACACACGTGCTACAATGGACGATACAACGAGTCGCGAGACCGCGAGGTTAAGCTAATCTCTTAAAGTCGTTCTCAGTTCGGATTGCAGGCTGCAACTCGCCTGCAT
>MG|5|V8|F|84|99.21|Firmicutes|Bacilli|Lactobacillales|Lactobacillaceae|Lactobacillus|aviarius|
CGTGAGATGTTGGGTTAAGTCCCGCAACGAGCGCAACCCTTGTTGTCAGTTGCCAGCATTAAGTTGGGCACTCTGGCGAGACTGCCGGTGACAAACCGGAGGAAGGTGGGGACGACGTCAAGTCATCATGCCCCTTATGACCTGGGCTACACACGTGCTACAATGGACGATACAACGAGTCGCGAGACCGCGAGGTTAAGCTAATCTCTTAAAGTCGTTCTCAGTTCGGATTGCAGGCTGCAACTCGCCTGCA
>MG|5|V8|F|15|99.6|Firmicutes|Bacilli|Lactobacillales|Lactobacillaceae|Lactobacillus|aviarius|
CGTGAGATGTTGGGTTAAGTCCCGCAACGAGCGCAACCCTTGTTGTCAGTTGCCATCATTCAGTTGGGCACTCTGGCGAGACTGCCGGTGATAAACCGGAGGAAGGTGGGGATGACGTCAAGTCATCATGCCCCTTATGACCTGGGCTACACACGTGCTACAATGGACGATACAACGAGTTGCGAGACCGCGAGGTTAAGCTAATCTCTTAAAGTCGTTCTCAGTTCGGATTGCAGGCTGCAACTCGCCTGCA
>MG|5|V8|R|14|99.6|Firmicutes|Bacilli|Lactobacillales|Lactobacillaceae|Lactobacillus|aviarius|
TGTAGGCGAGTTGCAGCCTACAATCCGAACTGAGAACGACTTTAAGAGATTAGCTTAACCTCGCGGTCTCGCGACTCGTTGTATCGTCCATTGTAGCACGTGTGTAGCCCAGGTCATAAGGGGCATGATGACTTGACGTCATCCCCACCTTCCTCCGGTTTATCACCGGCAGTCTCGCCAGAGTGCCCAACTGAATGATGGCAACTGACAACAAGGGTTGCGCTCGTTGCGGGACTTAACCCAACATCTCACG
>MG|5|V8|F|21|99.6|Firmicutes|Bacilli|Lactobacillales|Lactobacillaceae|Lactobacillus|aviarius|
CGTGAGATGTTGGGTTAAGTCCCGCAACGAGCGCAACCCTTGTTGTCAGTTGCCATCATTTAGTTGGGCACTCTGGCGAGACTGCCGGTGACAAACCGGAGGAAGGTGGGGATGACGTCAAGTCATCATGCCCCTTATGACCTGGGCTACACACGTGCTACAATGGACGATACAACGAGTCGCGAGACCGCGAGGTTAAGCTAATCTCTTAAAGTCGTTCTCAGTTCGGATTGCAGGCTGCAACTCGCCTGCA
>MG|5|V8|R|14|99.21|Firmicutes|Bacilli|Lactobacillales|Lactobacillaceae|Lactobacillus|aviarius|
TGCAGGCGAGTTGCAGCCTGAATCCGAACTGAGAACGACTTTAAGAGATTAGCTTAACCTCGCGGTCTCGCGACTCGTTGTATCGTCCATTGTAGCACGTGTGTAGCCCAGGTCATAAGGGGCATGATGACTTGACGTCATCCCCACCTTCCTCCGGTTTATCACCGGCAGTCTCGCCAGAGTGCCCAACTAAATGATGGCAACTGACAACAAGGGTTGCGCTCGTTGCGGGACTTAACCCAACATCTCACG
>MG|5|V8|R|133|99.6|Firmicutes|Bacilli|Lactobacillales|Lactobacillaceae|Lactobacillus|aviarius|
TGCAGGCGAGTTGCAGCCTGCAATCCGAACTGAGAACGACTTTAAGAGATTAGCTTAACCTCGCGGTCTCGCGACTCGTTGTATCGTCCATTGTAGCACGTGTGTAGCCCAGGTCATAAGGGGCATGATGACTTGACGTCATCCCCACCTTCCTCCGGTTTATCACCGGCAGTCTCGCCAGAGTGCCCAACTAAATGATGGCAACTGACAACAAGGGTTGCGCTCGTTGCGGGACTTAACCCAACATCTCACG
>MG|5|V8|R|194|99.6|Firmicutes|Bacilli|Lactobacillales|Lactobacillaceae|Lactobacillus|aviarius|
TGCAGGCGAGTTGCAGCCTGCAATCCGAACTGAGAACGACTTTAAGAGATTAGCTTAACCTCGCGGTTTTGCGACTCGTTGTATCGTCCATTGTAGCACGTGTGTAGCCCAGGTCATAAGGGGCATGATGACTTGACGTCATCCCCACCTTCCTCCGGTTTATCACCGGCAGTCTCGCCAGAGTGCCCAACTGAATGATGGCAACTGACAACAAGGGTTGCGCTCGTTGCGGGACTTAACCCAACATCTCACG
>MG|5|V8|F|21|99.21|Firmicutes|Bacilli|Lactobacillales|Lactobacillaceae|Lactobacillus|aviarius|
CGTGAGATGTTGGGTTAAGTCCCGCAACGAGCGCAACCCTTGTTGTCAGTTGCCATCATTCAGTTGGGCACTCTGGCGAGACTGCCGGTGATAAAGCCGGAGGAAGGTGGGGATGACGTCAAGTCATCATGCCCCTTATGACCTGGGCTACACACGTGCTACAATGGACGATACAACGAGTCGCAAAACCGCGAGGTTAAGCTAATCTCTTAAAGTCGTTCTCAGTTCGGATTGCAGGCTGCAACTCGCCTGCA
>MG|5|V8|R|13|99.6|Firmicutes|Bacilli|Lactobacillales|Lactobacillaceae|Lactobacillus|aviarius|
TGCAGGCGAGTTGCAGCCTGCAATCCGAACTGAGAACGACTTTAAGAGATTAGCTTAACCTCGCGGTCTCGCGACTCGTTGTATCGTCCATTGTAGCACGTGTGTAGCCCAGGTCATAAGGGGCATGATACTTGACGTCATCCCCACCTTCCTCCGGTTTATCACCGGCAGTCTCGCCAGAGTGCCCAACTGAATGATGGCAACTGACAACAAGGGTTGCGCTCGTTGCGGGACTTAACCCAACATCTCACG
>MG|5|V8|F|13|99.21|Firmicutes|Bacilli|Lactobacillales|Lactobacillaceae|Lactobacillus|aviarius|
CGTGAGATGTTGGGTTAAGTCCCGCAACGAGCGCAACCCTTGTTGTCAGTTGCCATCATTTAGTTGGGCACTCTGGCGAGACTGCCGGTGATAAACCGGAGGAAGGTGGGGATGACGTCAAGTATCATGCCCCTTATGACCTGGGCTACACACGTGCTACAATGGACGATACAACGAGTCGCGAGACCGCGAGGTTAAGCTAATCTCTTAAAGTCGTTCTCAGTTCGGATTGCAGGCTGCAACTCGCCTGCA
>MG|5|V8|R|336|100.0|Firmicutes|Bacilli|Lactobacillales|Lactobacillaceae|Lactobacillus|aviarius|
TGCAGGCGAGTTGCAGCCTGCAATCCGAACTGAGAACGACTTTAAGAGATTAGCTTAACCTCGCGGTCTCGCGACTCGTTGTATCGTCCATTGTAGCACGTGTGTAGCCCAGGTCATAAGGGGCATGATGACTTGACGTCATCCCCACCTTCCTCCGGTTTATCACCGGCAGTCTCGCCAGAGTGCCCAACTGAATGATGGCAACTGACAACAAGGGTTGCGCTCGTTGCGGGACTTAACCCAACATCTCACG
>MG|5|V8|R|78|99.6|Firmicutes|Bacilli|Lactobacillales|Lactobacillaceae|Lactobacillus|aviarius|
TGCAGGCGAGTTGCAGCCTGCAATCCGAACTGAGAACGACTTTAAGAGATTAGCTTAACCTCGCGGTCTCGCGACTCGTTGTATCGTCCATTGTAGCACGTGTGTAGCCCAGGTCATAAGGGGCATGATGACTTGACGTCATCCCCACCTTCCTCCGGTTTATCACCGGCAGTCTCGCCAGAGTGCCCACCTGAATGATGGCAACTGACAACAAGGGTTGCGCTCGTTGCGGGACTTAACCCAACATCTCACG
>MG|5|V8|F|38|99.21|Firmicutes|Bacilli|Lactobacillales|Lactobacillaceae|Lactobacillus|aviarius|
CGTGAGATGTTGGGTTAAGTCCCGCAACGAGCGCAACCCTTGTTGTCAGTTGCCATCATTTAGTTGGGCACTCTGGCGAGACTGCCGGTGATAAACCGGAGGAAGGTGGGGATGACGTCAAGTCATCATGCCCCTTATGACCTGGGCTACACACGTGCTACAATGGACGATACAACGAGTCGCGAGACCGCGAGGTTAAGCTAATCTCTTAAAGTCGTTCTCAGTTCGGATTCAGGCTGCAACTCGCCTGCA
>MG|5|V8|R|18|99.2|Firmicutes|Bacilli|Lactobacillales|Lactobacillaceae|Lactobacillus|aviarius|
TGTAGGCGAGTTGCAGCCTACAATCCGAACTGAGAACGGCTTTAAGAGATTAGCTTAACCTCGCGGTCTCGCGACTCGTTGTATCGTCCATTGTAGCACGTGTGTAGCCCAGGTCATAAGGGGCATGATGACTTGACGTCATCCCCACCTTCCTCCGGTTTATCACCGGCAGTCTCGCCAGAGTGCCCAACTGAATGATGGCAACTGACAACAAGGGTTGCGCTCGTTGCGGGACTTAACCCAACATCTCACG
>MG|5|V8|F|123|99.21|Firmicutes|Bacilli|Lactobacillales|Lactobacillaceae|Lactobacillus|aviarius|
CGTGAGATGTTGGGTTAAGTCCCGCAACGAGCGCAACCCTTGTTGTCAGTTGCCATCATTCAGGTGGGCACTCTGGCGAGACTGCCGGTGATAAACCGGAGGAAGGTGGGGATGACGTCAAGTCATCATGCCCCTTATGACCTGGGCTACACACGTGCTACAATGGACGATACAACGAGTTGCGAGACCGCGAGGTTAAGCTAATCTCTTAAAGTCGTTCTCAGTTCGGATTGCAGGCTGCAACTCGCCTGCA
>MG|5|V8|F|25|99.6|Firmicutes|Bacilli|Lactobacillales|Lactobacillaceae|Lactobacillus|aviarius|
CGTGAGATGTTGGGTTAAGTCCCGCAACGAGCGCAACCCTTGTTGTCAGTTGCCATCATTCAGTTGGGCACTCTGGCGAGACTGCCGGTGATAAACCGGAGGAAGGTGGGGATGACGTCAAGTATCATGCCCCTTATGACCTGGGCTACACACGTGCTACAATGGACGATACAACGAGTCGCGAGACCGCGAGGTTAAGCTAATCTCTTAAAGTCGTTCTCAGTTCGGATTGCAGGCTGCAACTCGCCTGCA
>MG|5|V8|F|56|99.2|Firmicutes|Bacilli|Lactobacillales|Lactobacillaceae|Lactobacillus|aviarius|
CGTGAGATGTTGGGTTAAGTCCCGCAACGAGCGCAACCCTTGTTGTCAGTTGCCATCATTCAGTTGGGCACTCTGGCGAGACTGCCGGTGATAAACCGGAGGAAGGTGGGGATGACGTCAAGTCATCATGCCCCTTATGACCTGGGCTACACACGTGCTACAATGGACGATACAACGAGTCGCGAGACCGCGAGGTTAAGCTAATCTCTTAAAGCCGTTCTCAGTTCGGATTGTAGGCTGCAACTCGCCTACA
>MG|5|V8|R|34|99.21|Firmicutes|Bacilli|Lactobacillales|Lactobacillaceae|Lactobacillus|aviarius|
TGCAGGCGAGTTGCAGCCTGCAATCCGAACTGAGAACGACTTTAAGAGATTAGCTTAACCTCGCGGTTTTGCGACTCGTTGTATCGTCCATTGTAGCACGTGTGTAGCCCAGGTCATAAGGGGCATGATACTTGACGTCATCCCCACCTTCCTCCGGTTTATCACCGGCAGTCTCGCCAGAGTGCCCAACTGAATGATGGCAACTGACAACAAGGGTTGCGCTCGTTGCGGGACTTAACCCAACATCTCACG
>MG|5|V8|R|28|99.21|Firmicutes|Bacilli|Lactobacillales|Lactobacillaceae|Lactobacillus|aviarius|
TGCAGGCGAGTTGCAGCCTGCAATCCGAACTGAGAACGACTTTAAGAGATTAGCTTAACCTCGCGGTCTCGCGACTCGTTGTATCGTCCATTGTAGCACGTGTGTAGCCCAGGTCATAAGGGGCATGATGACTTGACGTCGTCCCCACCTTCCTCCGGTTTGTCACCGGCAGTCTCGCCAGAGTGCCCAACTTAATGCTGGCAACTGACAACAAGGGTTGCGCTCGTTGCGGGACTTAACCCAACATCTCACG
>MG|5|V8|R|13|99.61|Firmicutes|Bacilli|Lactobacillales|Lactobacillaceae|Lactobacillus|aviarius|
TGCAGGCGAGTTGCAGCCTGCAATCCGAACTGAGAACGACTTTAAGAGATTAGCTTAACCTCGCGGTCTCGCGACTCGTTGTATCGTCCATTGTAGCACGTGTGTAGCCCAGGTCATAAGGGGCATGATGACTTGACGTCATCCCCACCTTCCTCCGGCTTTATCACCGGCAGTCTCGCCAGAGTGCCCAACTGAATGATGGCAACTGACAACAAGGGTTGCGCTCGTTGCGGGACTTAACCCAACATCTCACG
>MG|5|V8|R|18|100.0|Firmicutes|Bacilli|Lactobacillales|Lactobacillaceae|Lactobacillus|aviarius|
TGCAGGCGAGTTGCAGCCTGCAATCCGAACTGAGAACGACTTTAAGAGATTAGCTTAACCTCGCGGTTTCGCGACTCGTTGTATCGTCCATTGTAGCACGTGTGTAGCCCAGGTCATAAGGGGCATGATGACTTGACGTCATCCCCACCTTCCTCCGGTTTATCACCGGCAGTCTCGCCAGAGTGCCCAACTGAATGATGGCAACTGACAACAAGGGTTGCGCTCGTTGCGGGACTTAACCCAACATCTCACG
>MG|5|V8|F|27|99.6|Firmicutes|Bacilli|Lactobacillales|Lactobacillaceae|Lactobacillus|aviarius|
CGTGAGATGTTGGGTTAAGTCCCGCAACGAGCGCAACCCTTGTTGTCAGTTGCCAGCATTAAGTTGGGCACTCTGGCGAGACTGCCGGTGACAAACCGGAGGAAGGTGGGGATGACGTCAAGTCATCATGCCCCTTATGACCTGGGCTACACACGTGCTACAATGGACGATACAACGAGTCGCGAGACCGCGAGGTTAAGCTAATCTCTTAAAGTCGTTCTCAGTTCGGATTGCAGGCTGCAACTCGCCTGCA
>MG|5|V8|R|61|99.21|Firmicutes|Bacilli|Lactobacillales|Lactobacillaceae|Lactobacillus|aviarius|
TGCAGGCGAGTTGCAGCCTGCAATCCGAACTGAGAACGACTTTAAGAGATTAGCTTAACCTCGCGGTCTCGCAACTCGTTGTATCGTCCATTGTAGCACGTGTGTAGCCCAGGTCATAAGGGGCATGATGACTTGACGTCATCCCCACCTTCCTCCGGTTTATCACCGGCAGTCTCGCCAGAGTGCCCACCTGAATGATGGCAACTGACAACAAGGGTTGCGCTCGTTGCGGGACTTAACCCAACATCTCACG
>MG|5|V8|F|33|99.61|Firmicutes|Bacilli|Lactobacillales|Lactobacillaceae|Lactobacillus|aviarius|
CGTGAGATGTTGGGTTAAGTCCCGCAACGAGCGCAACCCTTGTTGTCAGTTGCCATCATTCAGTTGGGCACTCTGGCGAGACTGCCGGTGATAAAGCCGGAGGAAGGTGGGGATGACGTCAAGTCATCATGCCCCTTATGACCTGGGCTACACACGTGCTACAATGGACGATACAACGAGTCGCGAGACCGCGAGGTTAAGCTAATCTCTTAAAGTCGTTCTCAGTTCGGATTGCAGGCTGCAACTCGCCTGCA
>MG|5|V8|F|13|99.21|Firmicutes|Bacilli|Lactobacillales|Lactobacillaceae|Lactobacillus|aviarius|
CGTGAGATGTTGGGTTAAGTCCCGCAACGAGCGCAACCCTTGTTGTCAGTTGCCATCATTCAGTTGGGCACTCTGGCGAGACTGCCGGTGATAAACCGGAGGAAGGTGGGGATGACGTCAAGTCATCATGCCCCTTATGACCTGGGCTACACACGTGCTACAATGGACGATACAACGAGTCGCGAGACCGCGAGGTTAAGCTAATCTCTTAAAGCCATTCTCAGTTCGGATTGCAGGCTGCAACTCGCCTGCA
>MG|5|V8|R|391|99.21|Firmicutes|Bacilli|Lactobacillales|Lactobacillaceae|Lactobacillus|aviarius|
TGCAGGCGAGTTGCAGCCTGCAATCCGAACTGAGAACGACTTTAAGAGATTAGCTTAACCTCGCGGTCTCGCGACTCGTTGTATCGTCCATTGTAGCACGTGTGTAGCCCAGGTCATAAGGGGCATGATGACTTGACGTCATCCCCACCTTCCTCCGGTTTGTCACCGGCAGTCTCGCCAGAGTGCCCAACTGAATGATGGCAACTGACAACAAGGGTTGCGCTCGTTGCGGGACTTAACCCAACATCTCACG
>MG|5|V8|F|32|100.0|Firmicutes|Bacilli|Lactobacillales|Lactobacillaceae|Lactobacillus|aviarius|
CGTGAGATGTTGGGTTAAGTCCCGCAACGAGCGCAACCCTTGTTGTCAGTTGCCATCATTCAGTTGGGCACTCTGGCGAGACTGCCGGTGATAAACCGGAGGAAGGTGGGGATGACGTCAAGTCATCATGCCCCTTATGACCTGGGCTACACACGTGCTACAATGGACGATACAACGAGTCGCGAAACCGCGAGGTTAAGCTAATCTCTTAAAGTCGTTCTCAGTTCGGATTGCAGGCTGCAACTCGCCTGCA
>MG|5|V8|F|303|99.61|Firmicutes|Bacilli|Lactobacillales|Lactobacillaceae|Lactobacillus|aviarius|
CGTGAGATGTTGGGTTAAGTCCCGCAACGAGCGCAACCCTTGTTGTCAGTTGCCATCATTTAGTTGGGCACTCTGGCGAGACTGCCGGTGATAAACCGGAGGAAGGTGGGGATGACGTCAAGTCATCATGCCCCTTATGACCTGGGCTACACACGTGCTACAATGGACGATACAACGAGTCGCGAGACCGCGAGGTTAAGCTAATCTCTTAAAGTCGTTCTCAGTTCGGATTGCAGGCTGCAACTCGCCTGCAT
>MG|5|V8|F|11|99.21|Firmicutes|Bacilli|Lactobacillales|Lactobacillaceae|Lactobacillus|aviarius|
CGTGAGATGTTGGGTTAAGTCCCGCAACGAGCGCAACCCTTGTTGTTAGTTGCCATCATTTAGTTGGGCACTCTGGCGAGACTGCCGGTGACAAACCGGAGGAAGGTGGGGATGACGTCAAGTCATCATGCCCCTTATGACCTGGGCTACACACGTGCTACAATGGACGATACAACGAGTCGCGAGACCGCGAGGTTAAGCTAATCTCTTAAAGTCGTTCTCAGTTCGGATTGCAGGCTGCAACTCGCCTGCA
>MG|5|V8|F|54|99.21|Firmicutes|Bacilli|Lactobacillales|Lactobacillaceae|Lactobacillus|aviarius|
CGTGAGATGTTGGGTTAAGTCCCGCAACGAGCGCAACCCTTGTTGTCAGTTGCCATCATTCAGTTGGGCACTCTGGCGAGACTGCCGGTGATAAACCGGAGGAAGGTGGGGATGACGTCAAGTATCATGCCCCTTATGACCTGGGCTACACACGTGCTACAATGGACGATACAACGAGTCGCAAAACCGCGAGGTTAAGCTAATCTCTTAAAGTCGTTCTCAGTTCGGATTGCAGGCTGCAACTCGCCTGCA
>MG|5|V8|F|397|99.61|Firmicutes|Bacilli|Lactobacillales|Lactobacillaceae|Lactobacillus|aviarius|
CGTGAGATGTTGGGTTAAGTCCCGCAACGAGCGCAACCCTTGTTGTCAGTTGCCATCATTCAGTTGGGCACTCTGGCGAGACTGCCGGTGATAAACCGGAGGAAGGTGGGGATGACGTCAAGTCATCATGCCCCTTATGACCTGGGCTACACACGTGCTACAATGGACGATACAACGAGTCGCAAAACCGCGAGGTTAAGCTAATCTCTTAAAGTCGTTCTCAGTTCGGATTGCAGGCTGCAACTCGCCTGCAT
>MG|5|V8|F|165|99.6|Firmicutes|Bacilli|Lactobacillales|Lactobacillaceae|Lactobacillus|aviarius|
CGTGAGATGTTGGGTTAAGTCCCGCAACGAGCGCAACCCTTGTTGTCAGTTGCCATCATTCAGGTGGGCACTCTGGCGAGACTGCCGGTGATAAACCGGAGGAAGGTGGGGATGACGTCAAGTCATCATGCCCCTTATGACCTGGGCTACACACGTGCTACAATGGACGATACAACGAGTCGCGAGACCGCGAGGTTAAGCTAATCTCTTAAAGTCGTTCTCAGTTCGGATTGCAGGCTGCAACTCGCCTGCA
>MG|5|V8|F|16|99.2|Firmicutes|Bacilli|Lactobacillales|Lactobacillaceae|Lactobacillus|aviarius|
CGTGAGATGTTGGGTTAAGTCCCGCAACGAGCGCAACCCTTGTTGTCAGTTGCCATCATTTAGTTGGGCACTCTGGCGAGACTGCCGGTGATAAACCGGAGGAAGGTGGGGATGACGTCAAGTCATCATGCCCCTTATGACCTGGGCTACACACGTGCTACAATGGACGATACAACGAGTCGCGAGACCGCGAGGTTAAGCTAATCTCTTAAAGTCGTTCTCAGTTCGGATTGTAGGCTGCAACTCGCCTACA
>MG|5|V8|R|17|99.6|Firmicutes|Bacilli|Lactobacillales|Lactobacillaceae|Lactobacillus|aviarius|
TGCAGGCGAGTTGCAGCCTGCAATCCGAACTGAGAACGACTTTAAGAGATTAGCTTAACCTCGCGGTCTCGCGACTCGTTGTATCGTCCATTGTAGCACGTGTGTAGCCCAGGTCATAAGGGGCATGATGACTTGACGTCATCCCCACCTTCCTCCGGTTTGTCACCGGCAGTCTCGCCAGAGTGCCCAACTAAATGATGGCAACTGACAACAAGGGTTGCGCTCGTTGCGGGACTTAACCCAACATCTCACG
>MG|5|V8|F|15|99.21|Firmicutes|Bacilli|Lactobacillales|Lactobacillaceae|Lactobacillus|aviarius|
CGTGAGATGTTGGGTTAAGTCCCGCAACGAGCGCAACCCTTATTGTTAGTTGCCATCATTCAGTTGGGCACTCTGGCGAGACTGCCGGTGATAAACCGGAGGAAGGTGGGGATGACGTCAAGTCATCATGCCCCTTATGACCTGGGCTACACACGTGCTACAATGGACGATACAACGAGTCGCGAGACCGCGAGGTTAAGCTAATCTCTTAAAGTCGTTCTCAGTTCGGATTGCAGGCTGCAACTCGCCTGCA
>MG|5|V8|F|20|99.6|Firmicutes|Bacilli|Lactobacillales|Lactobacillaceae|Lactobacillus|aviarius|
CGTGAGATGTTGGGTTAAGTCCCGCAACGAGCGCAACCCTTGTTGTCAGTTGCCATCATTCAGTTGGGCACTCTGGCGAGACTGCCGGTGATAAACCGGAGGAAGGTGGGGATGACGTCAAGTCATCATGCCCCTTATGACCTGGGCTACACACGTGCTACAATGGACGATACAACGAGTCGCGAGACCGCGAGGTTAAGCTAATCTCTTAAAGTCGTTCTCAGTTCGGATTGTAGGCTGCAACTCGCCTACA
>MG|5|V8|F|81|99.61|Firmicutes|Bacilli|Lactobacillales|Lactobacillaceae|Lactobacillus|aviarius|
CGTGAGATGTTGGGTTAAGTCCCGCAACGAGCGCAACCCTTGTTGTCAGTTGCCATCATTCAGTTGGGCACTCTGGCGAGACTGCCGGTGATAAACCGGAGGAAGGTGGGGATGACGTCAAGTCATCATGCCCCTTATGACCTGGGCTACACACGTGCTACAATGGACGATACAACGAGTCGCGAGACCGCGAGGTTAAGCTAATCTCTTAAAGTCGTTCTCAGTTCGGATTCAGGCTGCAACTCGCCTGCAT
>MG|5|V8|F|13|99.2|Firmicutes|Bacilli|Lactobacillales|Lactobacillaceae|Lactobacillus|aviarius|
CGTGAGATGTTGGGTTAAGTCCCGCAACGAGCGCAACCCTTGTTGTCAGTTGCCATCATTCAGTTGGGCACTCTGGCGAGACTGCCGGTGATAAACCGGAGGAAGGTGGGGATGACGTCAAGTCATCATGCCCCTTATGACCTGGGCTACACACGTGCTACAATGGACGATACAACGAGTCGCAAAACCGCGAGGTTAAGCTAATCTCTTAAAGTCGTTCTCAGTTCGGATTGTAGGCTGCAACTCGCCTACA
>MG|5|V8|F|18|99.2|Firmicutes|Bacilli|Lactobacillales|Lactobacillaceae|Lactobacillus|aviarius|
CGTGAGATGTTGGGTTAAGTCCCGCAACGAGCGCAACCCTTGTTGTCAGTTGCCATCATTCAGTTGGGCACTCTGGCGAGACTGCCGGTGACAAACCGGAGGAAGGTGGGGATGACGTCAAGTCATCATGCCCCTTATGACCTGGGCTACACACGTGCTACAATGGACGATACAACGAGTCGCGAGACCGCGAGGTTAAGCTAATCTCTTAAAGTCGTTCTCAGTTCGGATTGCAGGCTGCAACTCGCCTACA
>MG|5|V8|F|12|99.21|Firmicutes|Bacilli|Lactobacillales|Lactobacillaceae|Lactobacillus|aviarius|
CGTGAGATGTTGGGTTAAGTCCCGCAACGAGCGCAACCCTTGTTGTCAGTTGCCATCATTCAGGTGGGCACTCTGGCGAGACTGCCGGTGATAAACCGGAGGAAGGTGGGGATGACGTCAAGTCATCATGCCCCTTATGACCTGGGCTACACACGTGCTACAATGGACGATACAACGAGTCGCGAGACCGCGAGGTTAAGCTAATCTCTTAAAGTCGTTCTCAGTTCGGATTCAGGCTGCAACTCGCCTGCA
>MG|5|V8|F|748|99.21|Firmicutes|Bacilli|Lactobacillales|Lactobacillaceae|Lactobacillus|aviarius|
CGTGAGATGTTGGGTTAAGTCCCGCAACGAGCGCAACCCTTGTTGTCAGTTGCCATCATTCAGTTGGGCACTCTGGCGAGACTGCCGGTGACAAACCGGAGGAAGGTGGGGATGACGTCAAGTCATCATGCCCCTTATGACCTGGGCTACACACGTGCTACAATGGACGATACAACGAGTCGCGAGACCGCGAGGTTAAGCTAATCTCTTAAAGTCGTTCTCAGTTCGGATTGCAGGCTGCAACTCGCCTGCA
>MG|5|V8|R|18|99.6|Firmicutes|Bacilli|Lactobacillales|Lactobacillaceae|Lactobacillus|aviarius|
TGCAGGCGAGTTGCAGCCTGCAATCCGAACTGAGAACGACTTTAAGAGATTAGCTTAACCTCGCGGTCTCGCGACTCGTTGTATCGTCCATTGTAGCACGTGTGTAGCCCAGGTCATAAGGGGCATGATGACTTGACGTCATCCCCACCTTCCTCCGGTTTGTCACCGGCAGTCTCGCCAGAGTGCCCAACTTAATGCTGGCAACTGACAACAAGGGTTGCGCTCGTTGCGGGACTTAACCCAACATCTCACG
>MG|5|V8|F|11|100.0|Firmicutes|Bacilli|Lactobacillales|Lactobacillaceae|Lactobacillus|ingluviei|
CGTGAGATGTTGGGTTAAGTCCCGCAACGAGCGCAACCCTTGTTACTAGTTGCCAGCATTCAGTTGGGCACTCTAGTGAGACTGCCGGTGACAAACCGGAGGAAGGTGGGGACGACGTCAGATCATCATGCCCCTTATGACCTGGGCTACACACGTGCTACAATGGACGGTACAACGAGTCGCGAACTCGCGAGGGCAAGCTAATCTCTTAAAACCGTTCTCAGTTCGGACTGCAGTCTGCAACTCGACTGCA
>MG|5|V8|F|60|99.21|Firmicutes|Bacilli|Lactobacillales|Lactobacillaceae|Lactobacillus|ingluviei|
CGTGAGATGTTGGGTTAAGTCCCGCAACGAGCGCAACCCTTGTTACTAGTTGCCAGCATTTAGTTGGGCACTCTAGTGAGACTGCCGGTGACAAACCGGAGGAAGGTGGGGACGACGTCAGATCATCATGCCCCTTATGACCTGGGCTACACACGTGCTACAATGGACGGTACAACGAGTTGCGAACTCGCGAGGGCAAGCTAATCTCTTAAAACCGTTCTCAGTTCGGACTGCAGTCTGCAACTCGACTGCA
>MG|5|V8|R|29|99.21|Firmicutes|Bacilli|Lactobacillales|Lactobacillaceae|Lactobacillus|ingluviei|
TGCAGTCGAGTTGCAGACTGCAGTCCGAACTGAGAACGGTTTTAAGAGATTAGCTTGCCCTCGCGAGTTCGCAACTCGTTGTACCGTCCATTGTAGCACGTGTGTAGCCCAGGTCATAAGGGGCATGATGATCTGACGTCGTCCCCACCTTCCTCCGGTTTGTCACCGGCAGTCTCACTAGAGTGCCCAACTAAATGCTGGCAACTAGTAACAAGGGTTGCGCTCGTTGCGGGACTTAACCCAACATCTCACG
>MG|5|V8|F|15|99.21|Firmicutes|Bacilli|Lactobacillales|Lactobacillaceae|Lactobacillus|intermedius|
CGTGAGATGTTGGGTTAAGTCCCGCAACGAGCGCAACCCTTGTTGTCAGTTGCCAGCATTAAGTTGGGCACTCTGGCGAGACTGCCGGTGACAAACCGGAGGAAGGTGGGGATGACGTCAAGTCATCATGCCCCTTATGACCTGGGCTACACACGTGCTACAATGGACGATACAACGAGTCGCAAGACCGCGAGGTCAAGCTAATCTCTTAAAGTCGTTCTCAGTTCGGATTGCAGGCTGCAACTCGCCTGCA
>MG|5|V8|F|10|99.21|Firmicutes|Bacilli|Lactobacillales|Lactobacillaceae|Lactobacillus|intermedius|
CGTGAGATGTTGGGTTAAGTCCCGCAACGAGCGCAACCCTTATTGTTAGTTGCCATCATTCAGTTGGGCACTCTGGCGAGACTGCCGGTGACAAACCGGAGGAAGGTGGGGATGACGTCAAGTCATCATGCCCCTTATGACCTGGGCTACACACGTGCTACAATGGACGATACAACGAGTCGCAAGACCGCGAGGTCAAGCTAATCTCTTAAAGTCGTTCTCAGTTCGGATTGCAGGCTGCAACTCGCCTGCA
>MG|5|V8|R|49|99.6|Firmicutes|Bacilli|Lactobacillales|Lactobacillaceae|Lactobacillus|intermedius|
TGCAGGCGAGTTGCAGCCTGCAATCCGAACTGAGAACGACTTTAAGAGATTAGCTTGACCTCGCGGTCTTGCGACTCGTTGTATCGTCCATTGTAGCACGTGTGTAGCCCAGGTCATAAGGGGCATGATGACTTGACGTCATCCTCACCTTCCTCCGGTTTGTCACCGGCAGTCTCGCCAGAGTGCCCAACTGAATGATGGCAACTGACAACAAGGGTTGCGCTCGTTGCGGGACTTAACCCAACATCTCACG
>MG|5|V8|R|206|100.0|Firmicutes|Bacilli|Lactobacillales|Lactobacillaceae|Lactobacillus|intermedius|
TGCAGGCGAGTTGCAGCCTGCAATCCGAACTGAGAACGACTTTAAGAGATTAGCTTGACCTCGCGGTCTTGCGACTCGTTGTATCGTCCATTGTAGCACGTGTGTAGCCCAGGTCATAAGGGGCATGATGACTTGACGTCATCCCCACCTTCCTCCGGTTTGTCACCGGCAGTCTCGCCAGAGTGCCCAACTGAATGATGGCAACTGACAACAAGGGTTGCGCTCGTTGCGGGACTTAACCCAACATCTCACG
>MG|5|V8|F|44|99.6|Firmicutes|Bacilli|Lactobacillales|Lactobacillaceae|Lactobacillus|intermedius|
CGTGAGATGTTGGGTTAAGTCCCGCAACGAGCGCAACCCTTGTTGTCAGTTGCCATCATTCAGTTGGGCACTCTGGCGAGACTGCCGGTGACAAACCGGAGGAAGGTGGGGATGACGTCAAGTCATCATGCCCCTTATGACCTGGGCTACACACGTGCTACAATGGACGATACAACGAGTCGCAAGACCGCGAGGTCAAGCTAATCTCTTAAAGTCGTTCTCAGTTCGGATTCAGGCTGCAACTCGCCTGCA
>MG|5|V8|R|15|99.6|Firmicutes|Bacilli|Lactobacillales|Lactobacillaceae|Lactobacillus|intermedius|
TGCAGGCGAGTTGCAGCCTGCAATCCGAACTGAGAACGACTTTAAGAGATTAGCTTGACCTCGCGGTCTTGCGACTCGTTGTATCGTCCATTGTAGCACGTGTGTAGCCCAGGTCATAAGGGGCATGATGACTTGACGTCATCCCCACCTTCCTCCGGTTTATCACCGGCAGTCTCGCCAGAGTGCCCAACTGAATGATGGCAACTGACAACAAGGGTTGCGCTCGTTGCGGGACTTAACCCAACATCTCACG
>MG|5|V8|F|22|99.61|Firmicutes|Bacilli|Lactobacillales|Lactobacillaceae|Lactobacillus|intermedius|
CGTGAGATGTTGGGTTAAGTCCCGCAACGAGCGCAACCCTTGTTGTCAGTTGCCATCATTCAGTTGGGCACTCTGGCGAGACTGCCGGTGACAAAGCCGGAGGAAGGTGGGGATGACGTCAAGTCATCATGCCCCTTATGACCTGGGCTACACACGTGCTACAATGGACGATACAACGAGTCGCAAGACCGCGAGGTCAAGCTAATCTCTTAAAGTCGTTCTCAGTTCGGATTGCAGGCTGCAACTCGCCTGCA
>MG|5|V8|F|12|99.21|Firmicutes|Bacilli|Lactobacillales|Lactobacillaceae|Lactobacillus|intermedius|
CGTGAGATGTTGGGTTAAGTCCCGCAACGAGCGCAACCCTTGTTGTCAGTTGCCATCATTCAGTTGGGCACTCTGGCGAGACTGCCGGTGACAAACCGGAGGAAGGTGAGGATGACGTCAAGTCATCATGCCCCTTATGACCTGGGCTACACACGTGCTACAATGGACGATACAACGAGTCGCAAGACCGCGAGGTCAAGCTAATCTCTTAAAGTCGTTCTCAGTTCGGATTCAGGCTGCAACTCGCCTGCA
>MG|5|V8|F|16|99.2|Firmicutes|Bacilli|Lactobacillales|Lactobacillaceae|Lactobacillus|intermedius|
CGTGAGATGTTGGGTTAAGTCCCGCAACGAGCGCAACCCTTGTTGTCAGTTGCCATCATTCAGTTGGGCACTCTGGCGAGACTGCCGGTGACAAACCGGAGGAAGGTGGGGATGACGTCAAGTCATCATGCCCCTTATGACCTGGGCTACACACGTGCTACAATGGACGATACAACGAGTCGCAAGACCGCGAGGTCAAGCTAATCTCTTAAAGCCGTTCTCAGTTCGGATTGTAGGCTGCAACTCGCCTACA
>MG|5|V8|R|22|99.6|Firmicutes|Bacilli|Lactobacillales|Lactobacillaceae|Lactobacillus|intermedius|
TGCAGGCGAGTTGCAGCCTGAATCCGAACTGAGAACGACTTTAAGAGATTAGCTTGACCTCGCGGTCTTGCGACTCGTTGTATCGTCCATTGTAGCACGTGTGTAGCCCAGGTCATAAGGGGCATGATGACTTGACGTCATCCCCACCTTCCTCCGGTTTGTCACCGGCAGTCTCGCCAGAGTGCCCAACTGAATGATGGCAACTGACAACAAGGGTTGCGCTCGTTGCGGGACTTAACCCAACATCTCACG
>MG|5|V8|F|103|99.6|Firmicutes|Bacilli|Lactobacillales|Lactobacillaceae|Lactobacillus|intermedius|
CGTGAGATGTTGGGTTAAGTCCCGCAACGAGCGCAACCCTTGTTGTCAGTTGCCATCATTCAGTTGGGCACTCTGGCGAGACTGCCGGTGACAAACCGGAGGAAGGTGAGGATGACGTCAAGTCATCATGCCCCTTATGACCTGGGCTACACACGTGCTACAATGGACGATACAACGAGTCGCAAGACCGCGAGGTCAAGCTAATCTCTTAAAGTCGTTCTCAGTTCGGATTGCAGGCTGCAACTCGCCTGCA
>MG|5|V8|F|33|99.6|Firmicutes|Bacilli|Lactobacillales|Lactobacillaceae|Lactobacillus|intermedius|
CGTGAGATGTTGGGTTAAGTCCCGCAACGAGCGCAACCCTTGTTGTCAGTTGCCATCATTCAGTTGGGCACTCTGGCGAGACTGCCGGTGATAAACCGGAGGAAGGTGGGGATGACGTCAAGTCATCATGCCCCTTATGACCTGGGCTACACACGTGCTACAATGGACGATACAACGAGTCGCAAGACCGCGAGGTCAAGCTAATCTCTTAAAGTCGTTCTCAGTTCGGATTGCAGGCTGCAACTCGCCTGCA
>MG|5|V8|R|11|99.2|Firmicutes|Bacilli|Lactobacillales|Lactobacillaceae|Lactobacillus|intermedius|
TGTAGGCGAGTTGCAGCCTACAATCCGAACTGAGAACGGCTTTAAGAGATTAGCTTGACCTCGCGGTCTTGCGACTCGTTGTATCGTCCATTGTAGCACGTGTGTAGCCCAGGTCATAAGGGGCATGATGACTTGACGTCATCCCCACCTTCCTCCGGTTTGTCACCGGCAGTCTCGCCAGAGTGCCCAACTGAATGATGGCAACTGACAACAAGGGTTGCGCTCGTTGCGGGACTTAACCCAACATCTCACG
>MG|5|V8|F|404|100.0|Firmicutes|Bacilli|Lactobacillales|Lactobacillaceae|Lactobacillus|intermedius|
CGTGAGATGTTGGGTTAAGTCCCGCAACGAGCGCAACCCTTGTTGTCAGTTGCCATCATTCAGTTGGGCACTCTGGCGAGACTGCCGGTGACAAACCGGAGGAAGGTGGGGATGACGTCAAGTCATCATGCCCCTTATGACCTGGGCTACACACGTGCTACAATGGACGATACAACGAGTCGCAAGACCGCGAGGTCAAGCTAATCTCTTAAAGTCGTTCTCAGTTCGGATTGCAGGCTGCAACTCGCCTGCA
>MG|5|V8|F|11|99.6|Firmicutes|Bacilli|Lactobacillales|Lactobacillaceae|Lactobacillus|reuteri|
CGTGAGATGTTGGGTTAAGTCCCGCAACGAGCGCAACCCTTGTTACTAGTTGCCAGCATTAAGTTGGGCACTCTAGTGAGACTGCCGGTGACAAACCGGAGGAAGGTGGGGACGACGTCAGATCATCATGCCCCTTATGACCTGGGCTACACACGTGCTACAATGGACGGTACAACGAGTCGCAAGCTCGCGAGAGTAAGCTAATCTCTTAAAGCCGTTCTCAGTTCGGACTGTAGGCTGCAACTCGCCTACA
>MG|5|V8|F|15|99.21|Firmicutes|Bacilli|Lactobacillales|Lactobacillaceae|Lactobacillus|salivarius|
CGTGAGATGTTGGGTTAAGTCCCGCAACGAGCGCAACCCTTGTTGTCAGTTGCCAGCATTAAGTTGGGCACTCTGGCGAGACTGCCGGTGACAAACCGGAGGAAGGTGGGGACGACGTCAAGTCATCATGCCCCTTATGACCTGGGCTACACACGTGCTACAATGGACGGTACAACGAGTCGCAAGACCGCGAGGTTTAGCTAATCTCTTAAAGCTCTTCTCAGTTCGGATTGTAGGCTGCAACTCGCCTACA
>MG|5|V8|R|13|99.61|Firmicutes|Bacilli|Lactobacillales|Lactobacillaceae|Lactobacillus|salivarius|
TGTAGGCGAGTTGCAGCCTACAATCCGAACTGAGAACGGCTTTAAGAGATTAGCTAAACCTCGCGGTCTTGCGACTCGTTGTACCGTCCATTGTAGCACGTGTGTAGCCCAGGTCATAAGGGGCATGATGACTTGACGTCGTCCCCACCTTCCCTCCGGTTTGTCACCGGCAGTCTCGCCAGAGTGCCCAACTTAATGCTGGCAACTGACAACAAGGGTTGCGCTCGTTGCGGGACTTAACCCAACATCTCACG
>MG|5|V8|F|16|99.21|Firmicutes|Bacilli|Lactobacillales|Lactobacillaceae|Lactobacillus|salivarius|
CGTGAGATGTTGGGTTAAGTCCCGCAACGAGCGCAACCCTTGTTGTCAGTTGCCAGCATTAAGTTGGGCACTCTGGCGAGACTGCCGGTGACAAACCGGAGGAAGGTGGGGACGACGTCAAGTCATCATGCCCCTTATGACCTGGGCTACACACGTGCTACAATGGACGGTACAACGAGTCGCAAGACCGCGAGGTTTAGCTAATCTCTTAAAGCCGTTCTCAGTTCGGATTGTAGTCTGCAACTCGACTACA
>MG|5|V8|F|26|99.21|Firmicutes|Bacilli|Lactobacillales|Lactobacillaceae|Lactobacillus|salivarius|
CGTGAGATGTTGGGTTAAGTCCCGCAACGAGCGCAACCCTTGTTGTCAGTTGCCATCATTCAGTTGGGCACTCTGGCGAGACTGCCGGTGACAAACCGGAGGAAGGTGGGGACGACGTCAAGTCATCATGCCCCTTATGACCTGGGCTACACACGTGCTACAATGGACGGTACAACGAGTCGCAAGACCGCGAGGTTTAGCTAATCTCTTAAAGCCGTTCTCAGTTCGGATTGTAGGCTGCAACTCGCCTACA
>MG|5|V8|R|10|99.21|Firmicutes|Bacilli|Lactobacillales|Lactobacillaceae|Lactobacillus|salivarius|
TGTAGTCGAGTTGCAGACTACAATCCGAACTGAGAACGGCTTTAAGAGATTAGCTAAACCTCGCGGTCTTGCGACTCGTTGTACCGTCCATTGTAGCACGTGTGTAGCCCAGGTCATAAGGGGCATGATGACTTGACGTCGTCCCCACCTTCCTCCGGTTTGTCACCGGCAGTCTCGCCAGAGTGCCCAACTTAATGCTGGCAACTGACAACAAGGGTTGCGCTCGTTGCGGGACTTAACCCAACATCTCACG
>MG|5|V8|R|25|99.2|Firmicutes|Bacilli|Lactobacillales|Lactobacillaceae|Lactobacillus|salivarius|
TGCAGGCGAGTTGCAGCCTGCAATCCGAACTGAGAACGACTTTAAGAGATTAGCTAAACCTCGCGGTCTCGCGACTCGTTGTACCGTCCATTGTAGCACGTGTGTAGCCCAGGTCATAAGGGGCATGATGACTTGACGTCGTCCCCACCTTCCTCCGGTTTGTCACCGGCAGTCTCGCCAGAGTGCCCAACTTAATGCTGGCAACTGACAACAAGGGTTGCGCTCGTTGCGGGACTTAACCCAACATCTCACG
>MG|5|V8|F|24|99.61|Firmicutes|Bacilli|Lactobacillales|Lactobacillaceae|Lactobacillus|salivarius|
CGTGAGATGTTGGGTTAAGTCCCGCAACGAGCGCAACCCTTGTTGTCAGTTGCCAGCATTAAGTTGGGCACTCTGGCGAGACTGCCGGTGACAAACCGGAGGGAAGGTGGGGACGACGTCAAGTCATCATGCCCCTTATGACCTGGGCTACACACGTGCTACAATGGACGGTACAACGAGTCGCAAGACCGCGAGGTTTAGCTAATCTCTTAAAGCCGTTCTCAGTTCGGATTGTAGGCTGCAACTCGCCTACA
>MG|5|V8|R|203|99.6|Firmicutes|Bacilli|Lactobacillales|Lactobacillaceae|Lactobacillus|salivarius|
TGTAGGCGAGTTGCAGCCTACAATCCGAACTGAGAACGGCTTTAAGAGATTAGCTAAACCTCGCGGTCTCGCGACTCGTTGTACCGTCCATTGTAGCACGTGTGTAGCCCAGGTCATAAGGGGCATGATGACTTGACGTCGTCCCCACCTTCCTCCGGTTTGTCACCGGCAGTCTCGCCAGAGTGCCCAACTTAATGCTGGCAACTGACAACAAGGGTTGCGCTCGTTGCGGGACTTAACCCAACATCTCACG
>MG|5|V8|R|10|99.21|Firmicutes|Bacilli|Lactobacillales|Lactobacillaceae|Lactobacillus|salivarius|
TGTAGGCGAGTTGCAGCCTACAATCCGAACTGAGAACGGCTTTAAGAGATTAGCTAAACCTCGCGGTCTTGCGACTCGTTGTACCGTCCATTGTAGCACGTGTGTAGCCCAGGTCATAAGGGGCATGATGACTTGACGTCGTCCCCACCTTCCTCCGGTTTGTCACCGGCAGTCTCGCCAGAGTGCCCAACTGAATGATGGCAACTGACAACAAGGGTTGCGCTCGTTGCGGGACTTAACCCAACATCTCACG
>MG|5|V8|F|11|99.2|Firmicutes|Bacilli|Lactobacillales|Lactobacillaceae|Lactobacillus|salivarius|
CGTGAGATGTTGGGTTAAGTCCCGCAACGAGCGCAACCCTTGTTGTCAGTTGCCAGCATTAAGTTGGGCACTCTGGCGAGACTGCCGGTGACAAACCGGAGGAAGGTGGGGACGACGTCAAGTCATCATGCCCCTTATGACCTGGGCTACACACGTGCTACAATGGACGGTACAACGAGTCGCAAGACCGCGAGGTTTAGCTAATCTCTTAAAGCCATTCTCAGTTCGGATTGCAGGCTGCAACTCGCCTGCA
>MG|5|V8|F|1050|100.0|Firmicutes|Bacilli|Lactobacillales|Lactobacillaceae|Lactobacillus|salivarius|
CGTGAGATGTTGGGTTAAGTCCCGCAACGAGCGCAACCCTTGTTGTCAGTTGCCAGCATTAAGTTGGGCACTCTGGCGAGACTGCCGGTGACAAACCGGAGGAAGGTGGGGACGACGTCAAGTCATCATGCCCCTTATGACCTGGGCTACACACGTGCTACAATGGACGGTACAACGAGTCGCAAGACCGCGAGGTTTAGCTAATCTCTTAAAGCCGTTCTCAGTTCGGATTGTAGGCTGCAACTCGCCTACAT
>MG|5|V8|F|459|99.61|Firmicutes|Bacilli|Lactobacillales|Lactobacillaceae|Lactobacillus|salivarius|
CGTGAGATGTTGGGTTAAGTCCCGCAACGAGCGCAACCCTTGTTGTCAGTTGCCAGCATTAAGTTGGGCACTCTGGCGAGACTGCCGGTGACAAACCGGAGGAAGGTGGGGACGACGTCAAGTCATCATGCCCCTTATGACCTGGGCTACACACGTGCTACAATGGACGGTACAACGAGTCGCGAGACCGCGAGGTTTAGCTAATCTCTTAAAGCCGTTCTCAGTTCGGATTGTAGGCTGCAACTCGCCTACAT
>MG|5|V8|F|11|99.6|Firmicutes|Bacilli|Lactobacillales|Lactobacillaceae|Lactobacillus|salivarius|
CGTGAGATGTTGGGTTAAGTCCCGCAACGAGCGCAACCCTTGTTGTCAGTTGCCAGCATTAAGTTGGGCACTCTGGCGAGACTGCCGGTGACAAACCGGAGGAAGGTGGGGACGACGTCAAGTATCATGCCCCTTATGACCTGGGCTACACACGTGCTACAATGGACGGTACAACGAGTCGCAAGACCGCGAGGTTTAGCTAATCTCTTAAAGCCGTTCTCAGTTCGGATTGTAGGCTGCAACTCGCCTACA
>MG|5|V8|F|11|99.61|Firmicutes|Bacilli|Lactobacillales|Lactobacillaceae|Lactobacillus|salivarius|
CGTGAGATGTTGGGTTAAGTCCCGCAACGAGCGCAACCCTTGTTGTCAGTTGCCAGCATTAAGTTGGGCACTCTGGCGAGACTGCCGGTGACAAACCGGAGGAAGGTGGGGACGACGTCAAGTCATCATGCCCCCTTATGACCTGGGCTACACACGTGCTACAATGGACGGTACAACGAGTCGCAAGACCGCGAGGTTTAGCTAATCTCTTAAAGCCGTTCTCAGTTCGGATTGTAGGCTGCAACTCGCCTACA
>MG|5|V8|R|11|99.61|Firmicutes|Bacilli|Lactobacillales|Lactobacillaceae|Lactobacillus|salivarius|
TGTAGGCGAGTTGCAGCCTACAATCCGAACTGAGAACGGCTTTAAGAGATTAGCTAAACCTCGCGGTCTTGCGACTCGTTGTACCGTCCATTGTAGCACGTGTGTAGCCCAGGTCATAAGGGGGCATGATGACTTGACGTCGTCCCCACCTTCCTCCGGTTTGTCACCGGCAGTCTCGCCAGAGTGCCCAACTTAATGCTGGCAACTGACAACAAGGGTTGCGCTCGTTGCGGGACTTAACCCAACATCTCACG
>MG|5|V8|R|499|100.0|Firmicutes|Bacilli|Lactobacillales|Lactobacillaceae|Lactobacillus|salivarius|
TGTAGGCGAGTTGCAGCCTACAATCCGAACTGAGAACGGCTTTAAGAGATTAGCTAAACCTCGCGGTCTTGCGACTCGTTGTACCGTCCATTGTAGCACGTGTGTAGCCCAGGTCATAAGGGGCATGATGACTTGACGTCGTCCCCACCTTCCTCCGGTTTGTCACCGGCAGTCTCGCCAGAGTGCCCAACTTAATGCTGGCAACTGACAACAAGGGTTGCGCTCGTTGCGGGACTTAACCCAACATCTCACG
>MG|5|V8|F|23|99.6|Firmicutes|Bacilli|Lactobacillales|Lactobacillaceae|Lactobacillus|salivarius|
CGTGAGATGTTGGGTTAAGTCCCGCAACGAGCGCAACCCTTGTTGTCAGTTGCCAGCATTAAGTTGGGCACTCTGGCGAGACTGCCGGTGACAAACCGGAGGAAGGTGGGGACGACGTCAAGTCATCATGCCCCTTATGACCTGGGCTACACACGTGCTACAATGGACGGTACAACGAGTCGCAAGACCGCGAGGTTTAGCTAATCTCTTAAAGCCGTTCTCAGTTCGGATTGCAGGCTGCAACTCGCCTGCA
>MG|5|V8|R|60|99.2|Firmicutes|Bacilli|Lactobacillales|Lactobacillaceae|Lactobacillus|salivarius|
TGCAGGCGAGTTGCAGCCTGCAATCCGAACTGAGAACGACTTTAAGAGATTAGCTAAACCTCGCGGTCTTGCGACTCGTTGTACCGTCCATTGTAGCACGTGTGTAGCCCAGGTCATAAGGGGCATGATGACTTGACGTCGTCCCCACCTTCCTCCGGTTTGTCACCGGCAGTCTCGCCAGAGTGCCCAACTTAATGCTGGCAACTGACAACAAGGGTTGCGCTCGTTGCGGGACTTAACCCAACATCTCACG
>MG|5|V8|F|107|99.2|Firmicutes|Bacilli|Lactobacillales|Lactobacillaceae|Lactobacillus|salivarius|
CGTGAGATGTTGGGTTAAGTCCCGCAACGAGCGCAACCCTTGTTGTCAGTTGCCAGCATTAAGTTGGGCACTCTGGCGAGACTGCCGGTGACAAACCGGAGGAAGGTGGGGACGACGTCAAGTCATCATGCCCCTTATGACCTGGGCTACACACGTGCTACAATGGACGGTACAACGAGTCGCAAGACCGCGAGGTTTAGCTAATCTCTTAAAGTCGTTCTCAGTTCGGATTGCAGGCTGCAACTCGCCTGCA
>MG|5|V8|F|23|99.6|Firmicutes|Bacilli|Lactobacillales|Lactobacillaceae|Lactobacillus|salivarius|
CGTGAGATGTTGGGTTAAGTCCCGCAACGAGCGCAACCCTTGTTGTCAGTTGCCAGCATTAAGTTGGGCACTCTGGCGAGACTGCCGGTGACAAACCGGAGGAAGGTGGGGACGACGTCAAGTCATCATGCCCCTTATGACCTGGGCTACACACGTGCTACAATGGACGGTACAACGAGTCGCAAGACGCGAGGTTTAGCTAATCTCTTAAAGCCGTTCTCAGTTCGGATTGTAGGCTGCAACTCGCCTACA
>MG|5|V8|F|11|99.2|Firmicutes|Bacilli|Lactobacillales|Lactobacillaceae|Lactobacillus|salivarius|
CGTGAGATGTTGGGTTAAGTCCCGCAACGAGCGCAACCCTTGTTGTCAGTTGCCAGCATTAAGTTGGGCACTCTGGCGAGACTGCCGGTGACAAACCGGAGGAAGGTGGGGACGACGTCAAGTCATCATGCCCCTTATGACCTGGGCTACACACGTGCTACAATGGACGGTACAACGAGTCGCGAGACCGCGAGGTTTAGCTAATCTCTTAAAGCCGTTCTCAGTTCGGATTGCAGGCTGCAACTCGCCTGCA
>MG|5|V8|F|60|99.2|Firmicutes|Bacilli|Lactobacillales|Lactobacillaceae|Lactobacillus|salivarius|
CGTGAGATGTTGGGTTAAGTCCCGCAACGAGCGCAACCCTTGTTGTCAGTTGCCAGCATTAAGTTGGGCACTCTGGCGAGACTGCCGGTGACAAACCGGAGGAAGGTGGGGACGACGTCAAGTCATCATGCCCCTTATGACCTGGGCTACACACGTGCTACAATGGACGGTACAACGAGTCGCGAGACCGCGAGGTTTAGCTAATCTCTTAAAGTCGTTCTCAGTTCGGATTGCAGGCTGCAACTCGCCTGCA
>MG|5|V8|R|10|99.2|Firmicutes|Bacilli|Lactobacillales|Lactobacillaceae|Lactobacillus|salivarius|
TGCAGGCGAGTTGCAGCCTGCAATCCGAACTGAGAATGGCTTTAAGAGATTAGCTAAACCTCGCGGTCTTGCGACTCGTTGTACCGTCCATTGTAGCACGTGTGTAGCCCAGGTCATAAGGGGCATGATGACTTGACGTCGTCCCCACCTTCCTCCGGTTTGTCACCGGCAGTCTCGCCAGAGTGCCCAACTTAATGCTGGCAACTGACAACAAGGGTTGCGCTCGTTGCGGGACTTAACCCAACATCTCACG
>MG|5|V8|F|71|99.6|Firmicutes|Bacilli|Lactobacillales|Lactobacillaceae|Lactobacillus|vaginalis|
CGTGAGATGTTGGGTTAAGTCCCGCAACGAGCGCAACCCTTGTTACTAGTTGCCAGCATTCAGTTGGGCACTCTAGTGAGACTGCCGGTGACAAACCGGAGGAAGGTGGGGACGACGTCAGATCATCATGCCCCTTATGACCTGGGCTACACACGTGCTACAATGGACGGTACAACGAGTTGCGAACTCGCGAGAGTAAGCTAATCTCTTAAAGCCGTTCTCAGTTCGGACTGTAGGCTGCAACTCGCCTACA
>MG|5|V8|R|31|99.6|Firmicutes|Bacilli|Lactobacillales|Lactobacillaceae|Lactobacillus|vaginalis|
TGTAGGCGAGTTGCAGCCTACAGTCCGAACTGAGAACGGCTTTAAGAGATTAGCTTACTCTCGCGAGTTCGCAACTCGTTGTACCGTCCATTGTAGCACGTGTGTAGCCCAGGTCATAAGGGGCATGATGATCTGACGTCGTCCCCACCTTCCTCCGGTTTGTCACCGGCAGTCTCACTAGAGTGCCCAACTGAATGCTGGCAACTAGTAACAAGGGTTGCGCTCGTTGCGGGACTTAACCCAACATCTCACG
>MG|5|V8|F|16|99.2|Firmicutes|Bacilli|Lactobacillales|Lactobacillaceae|Lactobacillus|Lactobacillus agilis / Lactobacillus sp.|
CGTGAGATGTTGGGTTAAGTCCCGCAACGAGCGCAACCCTTGTTGTCAGTTGCCAGCATTAAGTTGGGCACTCTGGCGAGACTGCCGGTGACAAACCGGAGGAAGGTGGGGACGACGTCAAGTCATCATGCCCCTTATGACCTGGGCTACACACGTGCTACAATGGACGGTACAACGAGTCGCAAACTCGCGAGGGCAAGCTAATCTCTTAAAGTCGTTCTCAGTTCGGATTGCAGGCTGCAACTCGCCTGCA
>MG|5|V8|F|25|98.81|Firmicutes|Bacilli|Lactobacillales|Lactobacillaceae|Lactobacillus|intermedius|
CGTGAGATGTTGGGTTAAGTCCCGCAACGAGCGCAACCCTTGTTGTCAGTTGCCAGCATTAAGTTGGGCACTCTGGCGAGACTGCCGGTGACAAACCGGAGGAAGGTGGGGACGACGTCAAGTCATCATGCCCCTTATGACCTGGGCTACACACGTGCTACAATGGACGATACAACGAGTCGCAAGACCGCGAGGTCAAGCTAATCTCTTAAAGTCGTTCTCAGTTCGGATTGCAGGCTGCAACTCGCCTGCA
>MG|5|V8|F|28|98.81|Firmicutes|Bacilli|Lactobacillales|Lactobacillaceae|Lactobacillus|aviarius|
CGTGAGATGTTGGGTTAAGTCCCGCAACGAGCGCAACCCTTGTTGTCAGTTGCCAGCATTAAGTTGGGCACTCTGGCGAGACTGCCGGTGACAAACCGGAGGAAGGTGGGGACGACGTCAAGTCATCATGCCCCTTATGACCTGGGCTACACACGTGCTACAATGGACGGTACAACGAGTCGCGAGACCGCGAGGTTAAGCTAATCTCTTAAAGTCGTTCTCAGTTCGGATTGCAGGCTGCAACTCGCCTGCA
>MG|5|V8|F|12|100.0|Firmicutes|Bacilli|Lactobacillales|Lactobacillaceae|Lactobacillus|Lactobacillus antri / Lactobacillus oris / Lactobacillus panis|
CGTGAGATGTTGGGTTAAGTCCCGCAACGAGCGCAACCCTTGTTACTAGTTGCCAGCATTCAGTTGGGCACTCTAGTGAGACTGCCGGTGACAAACCGGAGGAAGGTGGGGACGACGTCAGATCATCATGCCCCTTATGACCTGGGCTACACACGTGCTACAATGGCCGGTACAACGAGCAGCTAACCCGCGAGGGTGTGCAAATCTCTTAAAGCCGGTCTCAGTTCGGACTGCAGTCTGCAACTCGACTGCA
>MG|5|V8|F|19|98.8|Firmicutes|Bacilli|Lactobacillales|Lactobacillaceae|Lactobacillus|salivarius|
CGTGAGATGTTGGGTTAAGTCCCGCAACGAGCGCAACCCTTGTTGTCAGTTGCCAGCATTAAGTTGGGCACTCTGGCGAGACTGCCGGTGACAAACCGGAGGAAGGTGGGGACGACGTCAAGTCATCATGCCCCTTATGACCTGGGCTACACACGTGCTACAATGGACGGTACAACGAGTCGCAAGACCGCGAGGTTAAGCTAATCTCTTAAAGTCGTTCTCAGTTCGGATTGCAGGCTGCAACTCGCCTGCA
>MG|5|V8|F|11|98.42|Firmicutes|Bacilli|Lactobacillales|Lactobacillaceae|Lactobacillus|salivarius|
CGTGAGATGTTGGGTTAAGTCCCGCAACGAGCGCAACCCTTGTTGTCAGTTGCCATCATTCAGTTGGGCACTCTGGCGAGACTGCCGGTGATAAACCGGAGGAAGGTGGGGATGACGTCAAGTCATCATGCCCCTTATGACCTGGGCTACACACGTGCTACAATGGACGGTACAACGAGTCGCGAGACCGCGAGGTTTAGCTAATCTCTTAAAGCCGTTCTCAGTTCGGATTGTAGGCTGCAACTCGCCTACA
>MG|5|V8|F|18|98.02|Firmicutes|Bacilli|Lactobacillales|Lactobacillaceae|Lactobacillus|aviarius|
CGTGAGATGTTGGGTTAAGTCCCGCAACGAGCGCAACCCTTATTGTTAGTTGCCATCATTCAGTTGGGCACTCTAGCGAGACTGCCGGTAATAAACCGGAGGAAGGTGGGGATGACGTCAAATCATCATGCCCCTTATGACCTGGGCTACACACGTGCTACAATGGACGATACAACGAGTCGCGAGACCGCGAGGTTAAGCTAATCTCTTAAAGTCGTTCTCAGTTCGGATTGCAGGCTGCAACTCGCCTGCA
>MG|5|V8|F|15|98.8|Firmicutes|Bacilli|Lactobacillales|Lactobacillaceae|Lactobacillus|aviarius|
CGTGAGATGTTGGGTTAAGTCCCGCAACGAGCGCAACCCTTGTTGTCAGTTGCCATCATTTAGTTGGGCACTCTGGCGAGACTGCCGGTGATAAACCGGAGGAAGGTGGGGATGACGTCAAGTCATCATGCCCCTTATGACCTGGGCTACACACGTGCTACAATGGACGATACAACGAGTCGCGAGACCGCGAGGTTAAGCTAATCTCTTAAAGCCGTTCTCAGTTCGGATTGTAGGCTGCAACTCGCCTACA
>MG|5|V8|R|14|98.81|Firmicutes|Bacilli|Lactobacillales|Lactobacillaceae|Lactobacillus|salivarius|
TGTAGGCGAGTTGCAGCCTACAATCCGAACTGAGAACGGCTTTAAGAGATTAGCTAAACCTCGCGGTCTTGCGACTCGTTGTACCGTCCATTGTAGCACGTGTGTAGCCCAGGTCATAAGGGGCATGATGACTTGACGTCATCCCCACCTTCCTCCGGTTTGTCACCGGCAGTCTCGCCAGAGTGCCCAACTGAATGATGGCAACTGACAACAAGGGTTGCGCTCGTTGCGGGACTTAACCCAACATCTCACG
>MG|5|V8|F|10|98.81|Firmicutes|Bacilli|Lactobacillales|Lactobacillaceae|Lactobacillus|aviarius|
CGTGAGATGTTGGGTTAAGTCCCGCAACGAGCGCAACCCTTGTTGTCAGTTGCCAGCATTAAGTTGGGCACTCTGGCGAGACTGCCGGTGACAAACCGGAGGAAGGTGGGGACGACGTCAAGTCATCATGCCCCTTATGACCTGGGCTACACACGTGCTACAATGGACGATACAACGAGTCGCGAGACCGCGAGGTTAAGCTAATCTCTTAAAGTCGTTCTCAGTTCGGATTCAGGCTGCAACTCGCCTGCA
>MG|5|V8|F|18|98.81|Firmicutes|Bacilli|Lactobacillales|Lactobacillaceae|Lactobacillus|aviarius|
CGTGAGATGTTGGGTTAAGTCCCGCAACGAGCGCAACCCTTGTTGTCAGTTGCCATCATTCAGGTGGGCACTCTGGCGAGACTGCCGGTGATAAACCGGAGGAAGGTGGGGATGACGTCAAGTATCATGCCCCTTATGACCTGGGCTACACACGTGCTACAATGGACGATACAACGAGTTGCGAGACCGCGAGGTTAAGCTAATCTCTTAAAGTCGTTCTCAGTTCGGATTGCAGGCTGCAACTCGCCTGCA
>MG|5|V8|R|11|98.81|Firmicutes|Bacilli|Lactobacillales|Lactobacillaceae|Lactobacillus|aviarius|
TGCAGGCGAGTTGCAGCCTGCAATCCGAACTGAGAACGACTTTAAGAGATTAGCTTAACCTCGCGGTCTCGCGACTCGTTGTACCGTCCATTGTAGCACGTGTGTAGCCCAGGTCATAAGGGGCATGATGACTTGACGTCGTCCCCACCTTCCTCCGGTTTGTCACCGGCAGTCTCGCCAGAGTGCCCAACTTAATGCTGGCAACTGACAACAAGGGTTGCGCTCGTTGCGGGACTTAACCCAACATCTCACG
>MG|5|V8|F|19|98.8|Firmicutes|Bacilli|Lactobacillales|Lactobacillaceae|Lactobacillus|aviarius|
CGTGAGATGTTGGGTTAAGTCCCGCAACGAGCGCAACCCTTGTTGTCAGTTGCCATCATTCAGTTGGGCACTCTGGCGAGACTGCCGGTGATAAACCGGAGGAAGGTGGGGATGACGTCAAGTCATCATGCCCCTTATGACCTGGGCTACACACGTGCTACAATGGACGATACAACGAGTCGCAAAACCGCGAGGTTAAGCTAATCTCTTAAAGCCGTTCTCAGTTCGGATTGTAGGCTGCAACTCGCCTACA
>MG|5|V8|F|15|98.8|Firmicutes|Bacilli|Lactobacillales|Lactobacillaceae|Lactobacillus|salivarius|
CGTGAGATGTTGGGTTAAGTCCCGCAACGAGCGCAACCCTTGTTGTCAGTTGCCAGCATTAAGTTGGGCACTCTGGCGAGACTGCCGGTGACAAACCGGAGGAAGGTGGGGACGACGTCAAGTCATCATGCCCCTTATGACCTGGGCTACACACGTGCTACAATGGACGGTACAACGAGTCGCGAGACCGCGAGGTTTAGCTAATCTCTTAAAGTCGTTCTCAGTTCGGATTCAGGCTGCAACTCGCCTGCA
>MG|5|V8|F|11|98.42|Firmicutes|Bacilli|Lactobacillales|Lactobacillaceae|Lactobacillus|aviarius|
CGTGAGATGTTGGGTTAAGTCCCGCAACGAGCGCAACCCTTGTCGCTAGTTACCATCATTCAGTTGGGCACTCTGGCGAGACTGCCGGTGATAAACCGGAGGAAGGTGGGGATGACGTCAAGTCATCATGCCCCTTATGACCTGGGCTACACACGTGCTACAATGGACGATACAACGAGTCGCGAGACCGCGAGGTTAAGCTAATCTCTTAAAGTCGTTCTCAGTTCGGATTGCAGGCTGCAACTCGCCTGCA
>MG|5|V8|R|11|98.81|Firmicutes|Bacilli|Lactobacillales|Lactobacillaceae|Lactobacillus|aviarius|
TGCAGGCGAGTTGCAGCCTGCAATCCGAACTGAGAACGACTTTAAGAGATTAGCTTAACCTCGCGGTCTCGCAACTCGTTGTATCGTCCATTGTAGCACGTGTGTAGCCCAGGTCATAAGGGGCATGATACTTGACGTCATCCCCACCTTCCTCCGGTTTATCACCGGCAGTCTCGCCAGAGTGCCCACCTGAATGATGGCAACTGACAACAAGGGTTGCGCTCGTTGCGGGACTTAACCCAACATCTCACG
>MG|5|V8|F|14|98.4|Firmicutes|Bacilli|Lactobacillales|Lactobacillaceae|Lactobacillus|salivarius|
CGTGAGATGTTGGGTTAAGTCCCGCAACGAGCGCAACCCTTGTTGTCAGTTGCCAGCATTAAGTTGGGCACTCTGGCGAGACTGCCGGTGACAAACCGGAGGAAGGTGGGGACGACGTCAAGTCATCATGCCCCTTATGACCTGGGCTACACACGTGCTACAATGGACGGTACAACGAGTCGCAAGACCGCGAGGTTTAGCTAATCTCTTAAAGCTTCTCTCAGTTCGGATTGCAGGCTGCAACTCGCCTGCA
>MG|5|V8|F|38|98.02|Firmicutes|Bacilli|Lactobacillales|Lactobacillaceae|Lactobacillus|salivarius|
CGTGAGATGTTGGGTTAAGTCCCGCAACGAGCGCAACCCTTGTCGCTAGTTACCATCATTAAGTTGGGCACTCTGGCGAGACTGCCGGTGACAAACCGGAGGAAGGTGGGGACGACGTCAAGTCATCATGCCCCTTATGACCTGGGCTACACACGTGCTACAATGGACGGTACAACGAGTCGCAAGACCGCGAGGTTTAGCTAATCTCTTAAAGCCGTTCTCAGTTCGGATTGTAGGCTGCAACTCGCCTACA
>MG|5|V8|F|17|98.02|Firmicutes|Bacilli|Lactobacillales|Lactobacillaceae|Lactobacillus|kefiri|
CGTGAGATGTTGGGTTAAGTCCCGCAACGAGCGCAACCCTTATTGTTAGTTGCCATCATTCAGTTGGGCACTCTAGCAAGACTGCCGGTGACAAACCGGAGGAAGGTGGGGATGACGTCAAATCATCATGCCCCTTATGACCTGGGCTACACACGTGCTACAATGGACGATACAACGAGTCGCGAGACCGCGAGGTTAAGCTAATCTCTTAAAGTCGTTCTCAGTTCGGATTGCAGGCTGCAACTCGCCTGCA
>MG|5|V8|R|16|98.42|Firmicutes|Bacilli|Lactobacillales|Lactobacillaceae|Lactobacillus|salivarius|
TGTAGGCGAGTTGCAGCCTACAATCCGAACTGAGAACGGCTTTAAGAGATTAGCTAAACCTCGCGGTCTTGCGACTCGTTGTACCGTCCATTGTAGCACGTGTGTAGCCCAGGTCATAAGGGGCATGATGACTTGACGTCATCCCCACCTTCCTCCGGTTTATCACCGGCAGTCTCGCCAGAGTGCCCAACTGAATGATGGCAACTGACAACAAGGGTTGCGCTCGTTGCGGGACTTAACCCAACATCTCACG
>MG|5|V8|F|12|98.8|Firmicutes|Bacilli|Lactobacillales|Lactobacillaceae|Lactobacillus|aviarius|
CGTGAGATGTTGGGTTAAGTCCCGCAACGAGCGCAACCCTTGTTGTCAGTTGCCATCATTCAGGTGGGCACTCTGGCGAGACTGCCGGTGATAAACCGGAGGAAGGTGGGGATGACGTCAAGTCATCATGCCCCTTATGACCTGGGCTACACACGTGCTACAATGGACGATACAACGAGTCGCGAGACCGCGAGGTTAAGCTAATCTCTTAAAGCCGTTCTCAGTTCGGATTGTAGGCTGCAACTCGCCTACA
>MG|5|V8|R|13|98.8|Firmicutes|Bacilli|Lactobacillales|Lactobacillaceae|Lactobacillus|salivarius|
TGCAGGCGAGTTGCAGCCTGCAATCCGAACTGAGAACGACTTTAAGAGATTAGCTTAACCTCGCGGTCTTGCGACTCGTTGTACCGTCCATTGTAGCACGTGTGTAGCCCAGGTCATAAGGGGCATGATGACTTGACGTCGTCCCCACCTTCCTCCGGTTTGTCACCGGCAGTCTCGCCAGAGTGCCCAACTTAATGCTGGCAACTGACAACAAGGGTTGCGCTCGTTGCGGGACTTAACCCAACATCTCACG
>MG|5|V8|F|15|98.02|Firmicutes|Bacilli|Lactobacillales|Lactobacillaceae|Lactobacillus|salivarius|
CGTGAGATGTTGGGTTAAGTCCCGCAACGAGCGCAACCCTTGTCGCTAGTTACCATCATTAAGTTGGGCACTCTGGCGAGACTGCCGGTGACAAACCGGAGGAAGGTGGGGACGACGTCAAGTCATCATGCCCCTTATGACCTGGGCTACACACGTGCTACAATGGACGGTACAACGAGTCGCGAGACCGCGAGGTTTAGCTAATCTCTTAAAGCCGTTCTCAGTTCGGATTGTAGGCTGCAACTCGCCTACA
>MG|5|V8|R|10|99.2|Firmicutes|Bacilli|Lactobacillales|Lactobacillaceae|Lactobacillus|Lactobacillus agilis / Lactobacillus sp.|
TGCAGGCGAGTTGCAGCCTGCAATCCGAACTGAGAACGACTTTAAGAGATTAGCTTGCCCTCGCGAGTTTGCGACTCGTTGTACCGTCCATTGTAGCACGTGTGTAGCCCAGGTCATAAGGGGCATGATGACTTGACGTCGTCCCCACCTTCCTCCGGTTTGTCACCGGCAGTCTCGCCAGAGTGCCCAACTTAATGCTGGCAACTGACAACAAGGGTTGCGCTCGTTGCGGGACTTAACCCAACATCTCACG
>MG|5|V8|R|17|98.02|Firmicutes|Bacilli|Lactobacillales|Lactobacillaceae|Lactobacillus|salivarius|
TGTAGGCGAGTTGCAGCCTACAATCCGAACTGAGAACGGCTTTAAGAGATTAGCTAAACCTCGCGGTCTTGCGACTCGTTGTACCGTCCATTGTAGCACGTGTGTAGCCCAGGTCATAAGGGGCATGATGACTTGACGTCGTCCCCACCTTCCTCCGGTTTGTCACCGGCAGTCTCGCCAGAGTGCCCAACTTAATGATGGTAACTAGCGACAAGGGTTGCGCTCGTTGCGGGACTTAACCCAACATCTCACG
>MG|5|V8|R|11|98.8|Firmicutes|Bacilli|Lactobacillales|Lactobacillaceae|Lactobacillus|aviarius|
TGTAGGCGAGTTGCAGCCTACAATCCGAACTGAGAACGGCTTTAAGAGATTAGCTTAACCTCGCGGTTTTGCGACTCGTTGTATCGTCCATTGTAGCACGTGTGTAGCCCAGGTCATAAGGGGCATGATGACTTGACGTCATCCCCACCTTCCTCCGGTTTATCACCGGCAGTCTCGCCAGAGTGCCCAACTGAATGATGGCAACTGACAACAAGGGTTGCGCTCGTTGCGGGACTTAACCCAACATCTCACG
>MG|5|V8|F|16|98.81|Firmicutes|Bacilli|Lactobacillales|Lactobacillaceae|Lactobacillus|salivarius|
CGTGAGATGTTGGGTTAAGTCCCGCAACGAGCGCAACCCTTGTTGTCAGTTGCCATCATTCAGTTGGGCACTCTGGCGAGACTGCCGGTGACAAACCGGAGGAAGGTGGGGATGACGTCAAGTCATCATGCCCCTTATGACCTGGGCTACACACGTGCTACAATGGACGGTACAACGAGTCGCGAGACCGCGAGGTTTAGCTAATCTCTTAAAGCCGTTCTCAGTTCGGATTGTAGGCTGCAACTCGCCTACA
>MG|5|V8|R|10|98.8|Firmicutes|Bacilli|Lactobacillales|Lactobacillaceae|Lactobacillus|aviarius|
TGTAGGCGAGTTGCAGCCTACAATCCGAACTGAGAACGGCTTTAAGAGATTAGCTTAACCTCGCGGTCTCGCGACTCGTTGTATCGTCCATTGTAGCACGTGTGTAGCCCAGGTCATAAGGGGCATGATGACTTGACGTCATCCCCACCTTCCTCCGGTTTATCACCGGCAGTCTCGCCAGAGTGCCCAACTAAATGATGGCAACTGACAACAAGGGTTGCGCTCGTTGCGGGACTTAACCCAACATCTCACG
>MG|5|V8|R|11|98.81|Firmicutes|Bacilli|Lactobacillales|Lactobacillaceae|Lactobacillus|intermedius|
TGCAGGCGAGTTGCAGCCTGCAATCCGAACTGAGAACGACTTTAAGAGATTAGCTTGACCTCGCGGTCTTGCGACTCGTTGTATCGTCCATTGTAGCACGTGTGTAGCCCAGGTCATAAGGGGCATGATGACTTGACGTCGTCCCCACCTTCCTCCGGTTTGTCACCGGCAGTCTCGCCAGAGTGCCCAACTTAATGCTGGCAACTGACAACAAGGGTTGCGCTCGTTGCGGGACTTAACCCAACATCTCACG
>MG|5|V8|F|28|98.42|Firmicutes|Bacilli|Lactobacillales|Lactobacillaceae|Lactobacillus|salivarius|
CGTGAGATGTTGGGTTAAGTCCCGCAACGAGCGCAACCCTTGTTGTCAGTTGCCATCATTCAGTTGGGCACTCTGGCGAGACTGCCGGTGATAAACCGGAGGAAGGTGGGGATGACGTCAAGTCATCATGCCCCTTATGACCTGGGCTACACACGTGCTACAATGGACGGTACAACGAGTCGCAAGACCGCGAGGTTTAGCTAATCTCTTAAAGCCGTTCTCAGTTCGGATTGTAGGCTGCAACTCGCCTACA
>MG|5|V8|F|12|98.81|Firmicutes|Bacilli|Lactobacillales|Lactobacillaceae|Lactobacillus|aviarius|
CGTGAGATGTTGGGTTAAGTCCCGCAACGAGCGCAACCCTTGTTGTCAGTTGCCATCATTCAGGTGGGCACTCTGGCGAGACTGCCGGTGATAAACCGGAGGAAGGTGGGGATGACGTCAAGTCATCATGCCCCTTATGACCTGGGCTACACACGTGCTACAATGGACGATACAACGAGTTGCGAGACCGCGAGGTTAAGCTAATCTCTTAAAGTCGTTCTCAGTTCGGATTCAGGCTGCAACTCGCCTGCA
>MG|5|V8|F|13|98.8|Firmicutes|Bacilli|Lactobacillales|Lactobacillaceae|Lactobacillus|aviarius|
CGTGAGATGTTGGGTTAAGTCCCGCAACGAGCGCAACCCTTGTTGTCAGTTGCCATCATTCAGTTGGGCACTCTGGCGAGACTGCCGGTGATAAACCGGAGGAAGGTGGGGATGACGTCAAGTCATCATGCCCCTTATGACCTGGGCTACACACGTGCTACAATGGACGATACAACGAGTCGCGAGACCGCGAGGTTTAGCTAATCTCTTAAAGCCGTTCTCAGTTCGGATTGTAGGCTGCAACTCGCCTACA
>MG|5|V8|F|27|98.81|Firmicutes|Bacilli|Lactobacillales|Lactobacillaceae|Lactobacillus|salivarius|
CGTGAGATGTTGGGTTAAGTCCCGCAACGAGCGCAACCCTTGTTGTCAGTTGCCATCATTCAGTTGGGCACTCTGGCGAGACTGCCGGTGACAAACCGGAGGAAGGTGGGGATGACGTCAAGTCATCATGCCCCTTATGACCTGGGCTACACACGTGCTACAATGGACGGTACAACGAGTCGCAAGACCGCGAGGTTTAGCTAATCTCTTAAAGCCGTTCTCAGTTCGGATTGTAGGCTGCAACTCGCCTACA
>MG|5|V8|F|12|100.0|Firmicutes|Bacilli|Lactobacillales|Streptococcaceae|Lactococcus|Lactococcus lactis / Lactococcus taiwanensis|
CGTGAGATGTTGGGTTAAGTCCCGCAACGAGCGCAACCCCTATTGTTAGTTGCCATCATTAAGTTGGGCACTCTAACGAGACTGCCGGTGATAAACCGGAGGAAGGTGGGGATGACGTCAAATCATCATGCCCCTTATGACCTGGGCTACACACGTGCTACAATGGATGGTACAACGAGTCGCGAGACAGTGATGTTTAGCTAATCTCTTAAAACCATTCTCAGTTCGGATTGTAGGCTGCAACTCGCCTACA
>MG|5|V8|F|12|99.2|Firmicutes|Bacilli|Lactobacillales|Streptococcaceae|Streptococcus|alactolyticus|
CGTGAGATGTTGGGTTAAGTCCCGCAACGAGCGCAACCCTTATTGTTAGTTGCCATCATTCAGTTGGGCACTCTAGCGAGACTGCCGGTAATAAACCGGAGGAAGGTGGGGATGACGTCAAATCATCATGCCCCTTATGACCTGGGCTACACACGTGCTACAATGGTTGGTACAACGAGTCGCAAGTCGGTGACGGCAAGCAAATCTCTTAAAGCCATTCTCAGTTCGGATTGCAGGCTGCAACTCGCCTGCA
>MG|5|V8|R|10|99.21|Firmicutes|Bacilli|Lactobacillales|Streptococcaceae|Streptococcus|alactolyticus|
TGTAGGCGAGTTGCAGCCTACAATCCGAACTGAGATTGGCTTTAAGAGATTTGCTTGCCGTCACCGACTTGCGACTCGTTGTACCAACCATTGTAGCACGTGTGTAGCCCAGGTCATAAGGGGCATGATGATTTGACGTCATCCCCACCTTCCTCCGGTTTATTACCGGCAGTCTCGCTAGAGTGCCCAACTGAATGATGGCAACTGACAACAAGGGTTGCGCTCGTTGCGGGACTTAACCCAACATCTCACG
>MG|5|V8|R|233|100.0|Firmicutes|Bacilli|Lactobacillales|Streptococcaceae|Streptococcus|alactolyticus|
TGTAGGCGAGTTGCAGCCTACAATCCGAACTGAGATTGGCTTTAAGAGATTTGCTTGCCGTCACCGACTTGCGACTCGTTGTACCAACCATTGTAGCACGTGTGTAGCCCAGGTCATAAGGGGCATGATGATTTGACGTCATCCCCACCTTCCTCCGGTTTATTACCGGCAGTCTCGCTAGAGTGCCCAACTGAATGATGGCAACTAACAATAAGGGTTGCGCTCGTTGCGGGACTTAACCCAACATCTCACG
>MG|5|V8|F|457|100.0|Firmicutes|Bacilli|Lactobacillales|Streptococcaceae|Streptococcus|alactolyticus|
CGTGAGATGTTGGGTTAAGTCCCGCAACGAGCGCAACCCTTATTGTTAGTTGCCATCATTCAGTTGGGCACTCTAGCGAGACTGCCGGTAATAAACCGGAGGAAGGTGGGGATGACGTCAAATCATCATGCCCCTTATGACCTGGGCTACACACGTGCTACAATGGTTGGTACAACGAGTCGCAAGTCGGTGACGGCAAGCAAATCTCTTAAAGCCAATCTCAGTTCGGATTGTAGGCTGCAACTCGCCTACA
>MG|5|V8|F|20|99.21|Firmicutes|Bacilli|Lactobacillales|Streptococcaceae|Streptococcus|alactolyticus|
CGTGAGATGTTGGGTTAAGTCCCGCAACGAGCGCAACCCTTGTTGTCAGTTGCCATCATTCAGTTGGGCACTCTAGCGAGACTGCCGGTAATAAACCGGAGGAAGGTGGGGATGACGTCAAATCATCATGCCCCTTATGACCTGGGCTACACACGTGCTACAATGGTTGGTACAACGAGTCGCAAGTCGGTGACGGCAAGCAAATCTCTTAAAGCCAATCTCAGTTCGGATTGTAGGCTGCAACTCGCCTACA
>MG|5|V8|F|99|100.0|Firmicutes|Bacilli|Lactobacillales|Streptococcaceae|Streptococcus|gallolyticus|
CGTGAGATGTTGGGTTAAGTCCCGCAACGAGCGCAACCCCTATTGTTAGTTGCCATCATTCAGTTGGGCACTCTAGCGAGACTGCCGGTAATAAACCGGAGGAAGGTGGGGATGACGTCAAATCATCATGCCCCTTATGACCTGGGCTACACACGTGCTACAATGGTTGGTACAACGAGTCGCAAGTCGGTGACGGCAAGCAAATCTCTTAAAGCCAATCTCAGTTCGGATTGTAGGCTGCAACTCGCCTACA
>MG|5|V8|R|45|100.0|Firmicutes|Bacilli|Lactobacillales|Streptococcaceae|Streptococcus|gallolyticus|
TGTAGGCGAGTTGCAGCCTACAATCCGAACTGAGATTGGCTTTAAGAGATTTGCTTGCCGTCACCGACTTGCGACTCGTTGTACCAACCATTGTAGCACGTGTGTAGCCCAGGTCATAAGGGGCATGATGATTTGACGTCATCCCCACCTTCCTCCGGTTTATTACCGGCAGTCTCGCTAGAGTGCCCAACTGAATGATGGCAACTAACAATAGGGGTTGCGCTCGTTGCGGGACTTAACCCAACATCTCACG
>MG|5|V8|F|15|97.64|Firmicutes|Bacilli|Lactobacillales|Streptococcaceae|Streptococcus|alactolyticus|
CGTGAGATGTTGGGTTAAGTCCCGCAACGAGCGCAACCCTTATTGTTAGTTGCCATCATTCAGTTGGGCACTCTAGCGAGACTGCCGCAGACAATGCGGAGGAAGGTGGGGATGACGTCAAATCATCATGCCCCTTATGACCTGGGCTACACACGTGCTACAATGGTTGGTACAACGAGTCGCAAGTCGGTGACGGCAAGCAAATCTCTTAAAGCCAATCTCAGTTCGGATTGTAGGCTGCAACTCGCCTACA
>MG|5|V8|F|13|98.81|Firmicutes|Bacilli|Lactobacillales|Streptococcaceae|Streptococcus|alactolyticus|
CGTGAGATGTTGGGTTAAGTCCCGCAACGAGCGCAACCCTTATTGTTAGTTGCCATCATTCAGTTGGGCACTCTAGCGAGACTGCCGGTAATAAACCGGAGGAAGGTGGGGATGACGTCAAATCATCATGCCCCTTATGACCTGGGCTACACACGTGCTACAATGGTTGGTACAACGAGTCGCAAGTCGGTGACGGCAAGCAAATCTCTTAAAGCTCTTCTCAGTTCGGATTGTAGGCTGCAACTCGCCTACA
>MG|5|V8|F|10|98.4|Firmicutes|Bacilli|Lactobacillales|Streptococcaceae|Streptococcus|alactolyticus|
CGTGAGATGTTGGGTTAAGTCCCGCAACGAGCGCAACCCTTATTGTTAGTTGCCATCATTCAGTTGGGCACTCTAGCGAGACTGCCGGTAATAAACCGGAGGAAGGTGGGGATGACGTCAAATCATCATGCCCCTTATGACCTGGGCTACACACGTGCTACAATGGTTGGTACAACGAGTCGCAAGTCGGTGACGGCAAGCAAATCTCTTAAAGTCGTTCTCAGTTCGGATTGCAGGCTGCAACTCGCCTGCA
>MG|5|V8|F|19|98.02|Firmicutes|Bacilli|Lactobacillales|Streptococcaceae|Streptococcus|alactolyticus|
CGTGAGATGTTGGGTTAAGTCCCGCAACGAGCGCAACCCTTGTTGTCAGTTGCCATCATTCAGTTGGGCACTCTGGCGAGACTGCCGGTGATAAACCGGAGGAAGGTGGGGATGACGTCAAGTCATCATGCCCCTTATGACCTGGGCTACACACGTGCTACAATGGTTGGTACAACGAGTCGCAAGTCGGTGACGGCAAGCAAATCTCTTAAAGCCAATCTCAGTTCGGATTGTAGGCTGCAACTCGCCTACA
>MG|5|V8|R|10|98.81|Firmicutes|Bacilli|Lactobacillales|Streptococcaceae|Streptococcus|alactolyticus|
TGTAGGCGAGTTGCAGCCTACAATCCGAACTGAGAAGAGCTTTAAGAGATTTGCTTGCCGTCACCGACTTGCGACTCGTTGTACCAACCATTGTAGCACGTGTGTAGCCCAGGTCATAAGGGGCATGATGATTTGACGTCATCCCCACCTTCCTCCGGTTTATTACCGGCAGTCTCGCTAGAGTGCCCAACTGAATGATGGCAACTAACAATAAGGGTTGCGCTCGTTGCGGGACTTAACCCAACATCTCACG
>MG|5|V8|F|63|97.98|Firmicutes|Clostridia|Clostridiales|Clostridiaceae|Clostridium|sp.|
CGTGAGATGTTGGGTTAAGTCCCGCAACGAGCGCAACCCCTATTGTTAGTTGCTACGCAAGAGCACTCTAGCGAGACTGCCGTTGACAAAACGGAGGAAGGTGGGGACGACGTCAAATCATCATGCCCCTTATGTCCTGGGCCACACACGTACTACAATGGCGGTCAACAAAGAGAGGCAATACCGCGAGGTGGAGCAAATCTCAAAAAGCCGTCCCAGTTCGGATTGCAGGCTGCAACCCGCCTGCA
>MG|5|V8|R|13|97.98|Firmicutes|Clostridia|Clostridiales|Clostridiaceae|Clostridium|sp.|
TGCAGGCGGGTTGCAGCCTACAATCCGAACTGGGACCGTTTTTAGGGTTTTGCTCCACCTCGCGGTATTGCTTCCCTCTGTTTACGGCCATTGTAGTACGTGTGAGGCCCAGGTCATAAGGGGCATGATGATTTGACATCATCCCCACCTTCCTCCGTTTTGTCAACGGCGGTCCTGCTAGAGTGCTCTTGCGTAGCAACTAACAGTAAGGGTTGCGCTCGTTGCGGGACTTAACCCAACATCTCACG
>MG|5|V8|R|36|97.98|Firmicutes|Clostridia|Clostridiales|Clostridiaceae|Clostridium|sp.|
TGCAGGCGGGTTGCAGCCTGCAATCCGAACTGGGACGGCTTTTTGAGATTTGCTCCACCTCGCGGTATTGCCTCTCTTTGTTGACCGCCATTGTAGTACGTGTGTGGCCCAGGACATAAGGGGCATGATGATTTGACGTCGTCCCCACCTTCCTCCGTTTTGTCAACGGCAGTCTCGCTAGAGTGCTCTTGCGTAGCAACTAACAATAGGGGTTGCGCTCGTTGCGGGACTTAACCCAACATCTCACG
>MG|5|V8|F|36|97.98|Firmicutes|Clostridia|Clostridiales|Clostridiaceae|Clostridium|sp.|
CGTGAGATGTTGGGTTAAGTCCCGCAACGAGCGCAACCCTTACTGTTAGTTGCTACGCAAGAGCACTCTAGCAGGACCGCCGTTGACAAAACGGAGGAAGGTGGGGATGATGTCAAATCATCATGCCCCTTATGACCTGGGCCTCACACGTACTACAATGGCCGTAAACAGAGGGAAGCAATACCGCGAGGTGGAGCAAAACCCTAAAAACGGTCCCAGTTCGGATTGTAGGCTGCAACCCGCCTGCAT
>MG|5|V8|F|29|98.82|Firmicutes|Clostridia|Clostridiales|Lachnospiraceae|Dorea|formicigenerans|
CGTGAGATGTTGGGTTAAGTCCCGCAACGAGCGCAACCCTTATCTTCAGTAGCCAGCATTTAGGGTGGGCACTCTGGAGAGACTGCCAGGGATAACCTGGAGGAAGGTGGGGATGACGTCAAATCATCATGCCCCTTATGGGCAGGGCTACACACGTGCTACAATGGCGTAAACAAAGGGAGGCAGAGCCGCGAGGCCGAGCAAATCTCAAAAATAACGTCTCAGTTCGGATTGTAGTCTGCAACTCGACTACA
>MG|5|V8|F|23|98.03|Firmicutes|Clostridia|Clostridiales|Lachnospiraceae|Dorea|formicigenerans|
CGTGAGATGTTGGGTTAAGTCCCGCAACGAGCGCAACCCTTATCTTCAGTAGCCAGCAGTTCGGCTGGGCACTCTGGAGAGACTGCCAGGGATAACCTGGAGGAAGGTGGGGATGACGTCAAATCATCATGCCCCTTATGGGCAGGGCTACACACGTGCTACAATGGCGTAAACAAAGGGAGGCAGAGCCGCGAGGCCGAGCAAATCTCAAAAATAACGTCTCAGTTCGGATTGTAGTCTGCAACTCGACTACA
>MG|5|V8|F|33|98.43|Firmicutes|Clostridia|Clostridiales|Lachnospiraceae|Dorea|formicigenerans|
CGTGAGATGTTGGGTTAAGTCCCGCAACGAGCGCAACCCTTATCTTCAGTAGCCAGCATTTAAGGTGGGCACTCTGGAGAGACTGCCAGGGATAACCTGGAGGAAGGTGGGGATGACGTCAAATCATCATGCCCCTTATGGGCAGGGCTACACACGTGCTACAATGGCGTAAACAAAGGGAGGCAGAGCCGCGAGGCCGAGCAAATCCCAAAAATAACGTCTCAGTTCGGATTGTAGTCTGCAACTCGACTACA
>MG|5|V8|F|13|97.64|Firmicutes|Clostridia|Clostridiales|Lachnospiraceae|Dorea|formicigenerans|
CGTGAGATGTTGGGTTAAGTCCCGCAACGAGCGCAACCCTTATCTTTAGTAGCCAGCAGTCCGGCTGGGCACTCTAGAGAGACTGCCAGGGATAACCTGGAGGAAGGTGGGGATGACGTCAAATCATCATGCCCCTTATGGGCAGGGCTACACACGTGCTACAATGGCGTAAACAAAGGGAGGCAGAGCCGCGAGGCCGAGCAAATCTCAAAAATAACGTCTCAGTTCGGATTGTAGTCTGCAACTCGACTACA
>MG|5|V8|F|36|97.64|Firmicutes|Clostridia|Clostridiales|Lachnospiraceae|Lachnoclostridium|oroticum|
CGTGAGATGTTGGGTTAAGTCCCGCAACGAGCGCAACCCTTATCTTCAGTAGCCAGCGGTCCGGCCGGGCACTCTGGAGAGACTGCCAGGGATAACCTGGAGGAAGGTGGGGATGACGTCAAATCATCATGCCCCTTATGGGCAGGGCTACACACGTGCTACAATGGCGTAAACAAAGGGAGGCAATACTGCGAAGTTGAGCAAATCCCAAAAATAACGTCTCAGTTCGGATTGTAGTCTGCAACTCGACTACA
>MG|5|V8|F|55|99.21|Firmicutes|Clostridia|Clostridiales|Lachnospiraceae|[Ruminococcus]|gnavus|
CGTGAGATGTTGGGTTAAGTCCCGCAACGAGCGCAACCCTTATCTTTAGTAGCCAGCATTTAAGGTGGGCACTCTAGAGAGACTGCCAGGGATAACCTGGAGGAAGGTGGGGATGACGTCAAATCATCATGCCCCTTATGACCAGGGCTACACACGTGCTACAATGGCGTAAACAAAGGGAAGCGAGACCGCGAGGTGGAGCAAATCCCAAAAATAACGTCTCAGTTCGGATTGTAGTCTGCAACTCGACTACA
>MG|5|V8|F|27|99.21|Firmicutes|Clostridia|Clostridiales|Lachnospiraceae|[Ruminococcus]|gnavus|
CGTGAGATGTTGGGTTAAGTCCCGCAACGAGCGCAACCCTTATCTTCAGTAGCCAGCATTTAGGATGGGCACTCTGGAGAGACTGCCAGGGATAACCTGGAGGAAGGTGGGGATGACGTCAAATCATCATGCCCCTTATGACCAGGGCTACACACGTGCTACAATGGCGTAAACAAAGGGAAGCGAGACCGCGAGGTGGAGCAAATCCCAAAAATAACGTCTCAGTTCGGATTGTAGTCTGCAACTCGACTACA
>MG|5|V8|F|51|98.82|Firmicutes|Clostridia|Clostridiales|Lachnospiraceae|[Ruminococcus]|gnavus|
CGTGAGATGTTGGGTTAAGTCCCGCAACGAGCGCAACCCTTATCTTTAGTAGCCAGCATTTGAGGTGGGCACTCTAGAGAGACTGCCAGGGATAACCTGGAGGAAGGTGGGGATGACGTCAAATCATCATGCCCCTTATGACCAGGGCTACACACGTGCTACAATGGCGTAAACAAAGGGAAGCGAGACCGCGAGGTGGAGCAAATCCCAAAAATAACGTCTCAGTTCGGATTGTAGTCTGCAACTCGACTACA
>MG|5|V8|F|36|97.98|Firmicutes|Clostridia|Clostridiales|Lachnospiraceae|[Ruminococcus]|gnavus|
CGTGAGATGTTGGGTTAAGTCCCGCAACGAGCGCAACCCCTATTGTTAGTTGCTACGCAAGAGCACTCTAGCGAGACTGCCGTTGACAAAACGGAGGAAGGTGGGGACGACGTCAAATCATCATGCCCCTTATGTCCTGGGCTACACACGTAATACAATGGCGTTAAACAAAGGGAAGCAAAGCCGCGAGGCGGAGCAAATCCCCAAAAGGCGTCTCAGTTCGGATTGCAGGCTGCAACTCGCCTGTA
>MG|5|V8|F|16|97.64|Firmicutes|Clostridia|Clostridiales|Lachnospiraceae|[Ruminococcus]|torques|
CGTGAGATGTTGGGTTAAGTCCCGCAACGAGCGCAACCCTTATCTTCAGTAGCCAGCGGTTCGGCCGGGCACTCTGGAGAGACTGCCAGGGATAACCTGGAGGAAGGTGGGGATGACGTCAAATCATCATGCCCCTTATGGGCAGGGCTACACACGTGCTACAATGGCGTAAACAAAGGGAGGCAGAGCCGCGAGGCCGAGCAAATCCCAAAAATAACGTCTCAGTTCGGATTGTAGTCTGCAACTCGACTACA
>MG|5|V8|F|74|98.03|Firmicutes|Clostridia|Clostridiales|Lachnospiraceae|[Ruminococcus]|torques|
CGTGAGATGTTGGGTTAAGTCCCGCAACGAGCGCAACCCCTATCTTCAGTAGCCAGCGGTTCGGCCGGGCACTCTGGAGAGACTGCCAGGGATAACCTGGAGGAAGGTGGGGATGACGTCAAATCATCATGCCCCTTATGGGCAGGGCTACACACGTGCTACAATGGCGTAAACAAAGGGAGGCAGAGCCGCGAGGCCGAGCAAATCCCAAAAATAACGTCTCAGTTCGGATTGTAGTCTGCAACTCGACTACA
>MG|5|V8|F|15|98.82|Firmicutes|Clostridia|Clostridiales|Lachnospiraceae|[Ruminococcus]|gnavus|
CGTGAGATGTTGGGTTAAGTCCCGCAACGAGCGCAACCCTTATCTTCAGTAGCCAGCATTTAAGATGGGCACTCTGGAGAGACTGCCAGGGATAACCTGGAGGAAGGTGGGGATGACGTCAAATCATCATGCCCCTTATGACCAGGGCTACACACGTGCTACAATGGCGTAAACAAAGGGAAGCGAGACCGCGAGGTGGAGCAAATCCCAAAAATAACGTCTCAGTTCGGATTGTAGTCTGCAACTCGACTACA
>MG|5|V8|F|23|98.82|Firmicutes|Clostridia|Clostridiales|Lachnospiraceae|[Ruminococcus]|gnavus|
CGTGAGATGTTGGGTTAAGTCCCGCAACGAGCGCAACCCTTATCTTTAGTAGCCAGCATTTAAGATGGGCACTCTAGAGAGACTGCCAGGGATAACCTGGAGGAAGGTGGGGATGACGTCAAATCATCATGCCCCTTATGACCAGGGCTACACACGTGCTACAATGGCGTAAACAAAGGGAAGCGAGACCGCGAGGTGGAGCAAATCCCAAAAATAACGTCTCAGTTCGGATTGTAGTCTGCAACTCGACTACA
>MG|5|V8|F|19|97.64|Firmicutes|Clostridia|Clostridiales|Lachnospiraceae|[Ruminococcus]|torques|
CGTGAGATGTTGGGTTAAGTCCCGCAACGAGCGCAACCCCTATCTTCAGTAGCCAGCGGTTCGGCCGGGCACTCTGGAGAGACTGCCAGGGATAACCTGGAGGAAGGTGGGGATGACGTCAAATCATCATGCCCCTTATGGGCAGGGCTACACACGTGCTACAATGGCGTAAACAAAGGGAGGCAGAGCCGCGAGGCCGAGCAAATCTCAAAAATAACGTCTCAGTTCGGATTGTAGTCTGCAACTCGACTACA
>MG|5|V8|F|11|98.82|Firmicutes|Clostridia|Clostridiales|Lachnospiraceae|[Ruminococcus]|gnavus|
CGTGAGATGTTGGGTTAAGTCCCGCAACGAGCGCAACCCTTATCTTCAGTAGCCAGCATTTAGGATGGGCACTCTGGAGAGACTGCCAGGGACAACCTGGAGGAAGGTGGGGATGACGTCAAATCATCATGCCCCTTATGACCAGGGCTACACACGTGCTACAATGGCGTAAACAAAGGGAAGCGAGACCGCGAGGTGGAGCAAATCCCAAAAATAACGTCTCAGTTCGGATTGTAGTCTGCAACTCGACTACA
>MG|5|V8|F|11|97.65|Firmicutes|Clostridia|Clostridiales|Lachnospiraceae|[Ruminococcus]|gnavus|
CGTGAGATGTTGGGTTAAGTCCCGCAACGAGCGCAACCCTTATCTTCAGTAGCCAGCGGTTCGGCCGGGCACTCTGGAGAGACTGCCAGGGATAACCTGGAGGAAGGTGGGGATGACGTCAAATCATCATGCCCCTTATGACCAGGGCTACACACGTGCTACAATGGCGTAAACAAAGGGAAGCGAGACCGCGAGGTGGAGCAAATCCCAAAAATAACGTCTCAGTTCGGATTGTAGTCTGCAACTCGACTACA
>MG|5|V8|F|11|97.64|Firmicutes|Clostridia|Clostridiales|Lachnospiraceae|[Ruminococcus]|gnavus|
CGTGAGATGTTGGGTTAAGTCCCGCAACGAGCGCAACCCTTATCTTTAGTAGCCAGCATTACGGATGGGCACTCTAGAGAGACTGCCAGGGAGAACCTGGAGGAAGGTGGGGATGACGTCAAATCATCATGCCCCTTATGACCAGGGCTACACACGTGCTACAATGGCGTAAACAAAGGGAAGCGAACCCGCGAGGGGAAGCGAATCTCAAAAATAACGTCTCAGTTCGGATTGTAGTCTGCAACTCGACTACA
>MG|5|V8|F|42|97.64|Firmicutes|Clostridia|Clostridiales|Lachnospiraceae|[Ruminococcus]|gnavus|
CGTGAGATGTTGGGTTAAGTCCCGCAACGAGCGCAACCCTTATCTTTAGTAGCCAGCGGTATGGCCGGGCACTCTAGAGAGACTGCCAGGGATAACCTGGAGGAAGGTGGGGATGACGTCAAATCATCATGCCCCTTATGGGCAGGGCTACACACGTGCTACAATGGCGTAAACAAAGGGAGGCAGAGCCGCGAGGCCGAGCAAATCTCAAAAATAACGTCTCAGTTCGGATTGTAGTCTGCAACTCGACTACA
>MG|5|V8|F|323|100.0|Firmicutes|Clostridia|Clostridiales|Ruminococcaceae|Faecalibacterium|prausnitzii|
CGTGAGATGTTGGGTTAAGTCCCGCAACGAGCGCAACCCTTATGGATAGTTACTACGCAAGAGGACTCTATTCAGACTGCCGTTGACAAAACGGAGGAAGGTGGGGATGACGTCAAATCATCATGCCCTTTATGACTTGGGCTACACACGTACTACAATGGCGTTCAACAAAGAGAAGCGAAGCCGCGAGGCAGAGCAAAACTCAAAAACAACGTCCCAGTTCAGATTGCAGGCTGCAACTCGCCTGCA
>MG|5|V8|R|13|99.2|Firmicutes|Clostridia|Clostridiales|Ruminococcaceae|Faecalibacterium|prausnitzii|
TGCAGGCGAGTTGCAGCCTGCAATCTGAACTGAGACGTTGTTTTTGAGTTTTGCTCTGCCTCGCGGCTTCGCTTCTCTTTGTTGAACGCCATTGTAGTACGTGTGTAGCCCAAGTCATAAAGGGCATGATGATTTGACGTCATCCCCACCTTCCTCCGTTTTGTCAACGGCAGTCTGAATAGAGTCCTCTTTCGTAGTAACTATCCATAAGGGTTGCGCTCGTTGCGGGACTTAACCCAACATCTCACG
>MG|5|V8|F|36|99.6|Firmicutes|Clostridia|Clostridiales|Ruminococcaceae|Faecalibacterium|prausnitzii|
CGTGAGATGTTGGGTTAAGTCCCGCAACGAGCGCAACCCTTATGGATAGTTACTACGCAAGAGGACTCTATTCAGACTGCCGTTGACAAAACGGAGGAAGGTGGGGATGACGTCAAATCATCATGCCCTTTATGACTTGGGCTACACACGTACTACAATGGCGTTCAACAAAGAGAAGCGAAGCCGCGAGGCAGAGCAAAACTCAAAAACAACGTCTCAGTTCAGATTGCAGGCTGCAACTCGCCTGCA
>MG|5|V8|R|64|99.6|Firmicutes|Clostridia|Clostridiales|Ruminococcaceae|Faecalibacterium|prausnitzii|
TGCAGGCGAGTTGCAGCCTGCAATCTGAACTGGGACGTTGTTTTTGAGTTTTGCTCTGCCTCGCGGCTTCGCTTCTCTTTGTTGAACGCCATTGTAGTACGTGTGTAGCCCAAGTCATAAAGGGCATGATGATTTGACGTCATCCCCACCTTCCTCCGTTTTGTCAACGGCAGTCTGAATAGAGTCCTCTTTCGTAGTAACTATCCATAAGGGTTGCGCTCGTTGCGGGACTTAACCCAACATCTCACG
>MG|5|V8|F|19|99.2|Firmicutes|Clostridia|Clostridiales|Ruminococcaceae|Faecalibacterium|prausnitzii|
CGTGAGATGTTGGGTTAAGTCCCGCAACGAGCGCAACCCTTATGGATAGTTACTACGCAAGAGGACTCTATTCAGACTGCCGTTGACAAAACGGAGGAAGGTGGGGATGACGTCAAATCATCATGCCCTTTATGACTTGGGCTACACACGTACTACAATGGCGTTCAACAAAGAGAAGCGAAGCCGCGAGGCGGAGCAAAACTCAAAAACAACGTCTCAGTTCAGATTGCAGGCTGCAACTCGCCTGCAG
>MG|5|V8|F|10|99.22|Firmicutes|Clostridia|Clostridiales|Ruminococcaceae|Faecalibacterium|prausnitzii|
CGTGAGATGTTGGGTTAAGTCCCGCAACGAGCGCAACCCTTATGATCAGTTACTAACAGGTAAAGCTGAGGACTCTGATGAGACTGCCGGGGACAACTCGGAGGAAGGTGGGGACGACGTCAAATCATCATGCCCCTTATGACCTGGGCTACAAACGTGCTACAATGGCGGCCACAAAGAGGGGCGAGACTGTGAAGTTAAGCGGATCTCAAAAAAGCCGTCCCAGTTCGGATTGTGGGCTGCAACCCGCCCACA
>MG|5|V8|F|22|100.0|Firmicutes|Clostridia|Clostridiales|Ruminococcaceae|Faecalibacterium|prausnitzii|
CGTGAGATGTTGGGTTAAGTCCCGCAACGAGCGCAACCCTTATGATCAGTTACTAACGGGTAAAGCCGAGGACTCTGATGAGACTGCCGGGGACAACTCGGAGGAAGGTGGGGACGACGTCAAATCATCATGCCCCTTATGACCTGGGCTACAAACGTGCTACAATGGCGGCCACAAAGAGGGGCGAGACTGTGAAGTTAAGCGGATCTCAAAAAAGCCGTCCCAGTTCGGATTGTGGGCTGCAACCCGCCCACA
>MG|5|V8|F|10|99.2|Firmicutes|Clostridia|Clostridiales|Ruminococcaceae|Faecalibacterium|prausnitzii|
CGTGAGATGTTGGGTTAAGTCCCGCAACGAGCGCAACCCTTATGGATAGTTACTACGCAAGAGGACTCTATTCAGACTGCCGTTGACAAAACGGAGGAAGGTGGGGATGACGTCAAATCATCATGCCCTTTATGACTTGGGCTACACACGTACTACAATGGCGTTTAACAAAGAGAAGCGATACCGCGAGGCAGAGCAAAACTCAAAAACAACGTCCCAGTTCAGATTGCAGGCTGCAACTCGCCTGCA
>MG|5|V8|F|10|99.6|Firmicutes|Clostridia|Clostridiales|Ruminococcaceae|Faecalibacterium|prausnitzii|
CGTGAGATGTTGGGTTAAGTCCCGCAACGAGCGCAACCCTTATGGATAGTTACTACGGAAGAGGACTCTATTCAGACTGCCGTTGACAAAACGGAGGAAGGTGGGGATGACGTCAAATCATCATGCCCTTTATGACTTGGGCTACACACGTACTACAATGGCGTTCAACAAAGAGAAGCGAAGCCGCGAGGCAGAGCAAAACTCAAAAACAACGTCCCAGTTCAGATTGCAGGCTGCAACTCGCCTGCA
>MG|5|V8|F|19|99.2|Firmicutes|Clostridia|Clostridiales|Ruminococcaceae|Faecalibacterium|prausnitzii|
CGTGAGATGTTGGGTTAAGTCCCGCAACGAGCGCAACCCTTATGGATAGTTACTACGCAAGAGGACTCTATTCAGACTGCCGTTGACAAAACGGAGGAAGGTGGGGATGACGTCAAATCATCATGCCCTTTATGACTTGGGCTACACACGTACTACAATGGCGTTCAACAAAGAGAAGCGAAGCCGCGAGGCAGAGCAAAAACTCAAAAAACAACGTCCCAGTTCAGATTGCAGGCTGCAACTCGCCTGCA
>MG|5|V8|F|16|100.0|Firmicutes|Clostridia|Clostridiales|Ruminococcaceae|Faecalibacterium|prausnitzii|
CGTGAGATGTTGGGTTAAGTCCCGCAACGAGCGCAACCCTTATGGATAGTTACTACGCAAGAGGACTCTATTCAGACTGCCGTTGACAAAACGGAGGAAGGTGGGGATGACGTCAAATCATCATGCCCTTTATGACTTGGGCTACACACGTACTACAATGGCGTTCAACAAAGAGAAGCGAAATCGCGAGATGGAGCAAAACTCAAAAACAACGTCCCAGTTCAGATTGCAGGCTGCAACTCGCCTGCA
>MG|5|V8|F|14|99.6|Firmicutes|Clostridia|Clostridiales|Ruminococcaceae|Faecalibacterium|prausnitzii|
CGTGAGATGTTGGGTTAAGTCCCGCAACGAGCGCAACCCTTATGGATAGTTACTACGCAAGAGGACTCTATTCAGACTGCCGTTGACAAAACGGAGGAAGGTGGGGATGACGTCAAATCATCATGCCCTTTATGACTTGGGCTACACACGTACTACAATGGCGTTCAACAAAGAGAAGCGAAGCCGCGAGGCAGAGCAAAAACTCAAAAACAACGTCCCAGTTCAGATTGCAGGCTGCAACTCGCCTGCA
>MG|5|V8|R|157|100.0|Firmicutes|Clostridia|Clostridiales|Ruminococcaceae|Faecalibacterium|prausnitzii|
TGCAGGCGAGTTGCAGCCTGCAATCTGAACTGGGACGTTGTTTTTGAGTTTTGCTCTGCCTCGCGGCTTCGCTTCTCTTTGTTGAACGCCATTGTAGTACGTGTGTAGCCCAAGTCATAAAGGGCATGATGATTTGACGTCATCCCCACCTTCCTCCGTTTTGTCAACGGCAGTCTGAATAGAGTCCTCTTGCGTAGTAACTATCCATAAGGGTTGCGCTCGTTGCGGGACTTAACCCAACATCTCACG
>MG|5|V8|R|12|99.6|Firmicutes|Clostridia|Clostridiales|Ruminococcaceae|Faecalibacterium|prausnitzii|
TGCAGGCGAGTTGCAGCCTGCAATCTGAACTGGGACGTTGTTTTTGAGTTTTGCTCTGCCTCGCGGCTTCGCTTCTCTTTGTTGAACGCCATTGTAGTACGTGTGTAGCCCAAGTCATAAAGGGCATGATGATTTGACGTCATCCCCACCTTCCTCCGTTTTGTCAACGGCAGTCTGAATAGAGTCCTCTTCCGTAGTAACTATCCATAAGGGTTGCGCTCGTTGCGGGACTTAACCCAACATCTCACG
>MG|5|V8|F|139|99.6|Firmicutes|Clostridia|Clostridiales|Ruminococcaceae|Faecalibacterium|prausnitzii|
CGTGAGATGTTGGGTTAAGTCCCGCAACGAGCGCAACCCTTATGGATAGTTACTACGAAAGAGGACTCTATTCAGACTGCCGTTGACAAAACGGAGGAAGGTGGGGATGACGTCAAATCATCATGCCCTTTATGACTTGGGCTACACACGTACTACAATGGCGTTCAACAAAGAGAAGCGAAGCCGCGAGGCAGAGCAAAACTCAAAAACAACGTCCCAGTTCAGATTGCAGGCTGCAACTCGCCTGCA
>MG|5|V8|F|15|99.2|Firmicutes|Clostridia|Clostridiales|Ruminococcaceae|Faecalibacterium|prausnitzii|
CGTGAGATGTTGGGTTAAGTCCCGCAACGAGCGCAACCCTTATGGATAGTTACTACGAAAGAGGACTCTATTCAGACTGCCGTTGACAAAACGGAGGAAGGTGGGGATGACGTCAAATCATCATGCCCTTTATGACTTGGGCTACACACGTACTACAATGGCGTTCAACAAAGAGAAGCGAAGCCGCGAGGCAGAGCAAAACTCAAAAACAACGTCTCAGTTCAGATTGCAGGCTGCAACTCGCCTGCA
>MG|5|V8|R|20|99.6|Firmicutes|Clostridia|Clostridiales|Ruminococcaceae|Faecalibacterium|prausnitzii|
TGCAGGCGAGTTGCAGCCTGCAATCTGAACTGAGACGTTGTTTTTGAGTTTTGCTCTGCCTCGCGGCTTCGCTTCTCTTTGTTGAACGCCATTGTAGTACGTGTGTAGCCCAAGTCATAAAGGGCATGATGATTTGACGTCATCCCCACCTTCCTCCGTTTTGTCAACGGCAGTCTGAATAGAGTCCTCTTGCGTAGTAACTATCCATAAGGGTTGCGCTCGTTGCGGGACTTAACCCAACATCTCACG
>MG|5|V8|F|11|99.6|Firmicutes|Clostridia|Clostridiales|Ruminococcaceae|Faecalibacterium|prausnitzii|
CGTGAGATGTTGGGTTAAGTCCCGCAACGAGCGCAACCCTTATGGATAGTTACTACGCAAGAGGACTCTATTCAGACTGCCGTTGACAAAACGGAGGAAGGTGGGGATGACGTCAAATCATCATGCCCTTTATGACTTGGGCTACACACGTACTACAATGGCGTTCAACAAAGAGAAGCGAAGCCGCGAGGCAGAGCAAAACTCAAAAAACAACGTCCCAGTTCAGATTGCAGGCTGCAACTCGCCTGCA
>MG|5|V8|R|13|100.0|Firmicutes|Clostridia|Clostridiales|Ruminococcaceae|Faecalibacterium|prausnitzii|
TGTGGGCGGGTTGCAGCCCACAATCCGAACTGGGACGGCTTTTTTGAGATCCGCTTAACTTCACAGTCTCGCCCCTCTTTGTGGCCGCCATTGTAGCACGTTTGTAGCCCAGGTCATAAGGGGCATGATGATTTGACGTCGTCCCCACCTTCCTCCGAGTTGTCCCCGGCAGTCTCATCAGAGTCCTCGGCTTTACCCGTTAGTAACTGATCATAAGGGTTGCGCTCGTTGCGGGACTTAACCCAACATCTCACG
>MG|5|V8|F|20|98.8|Firmicutes|Clostridia|Clostridiales|Ruminococcaceae|Faecalibacterium|prausnitzii|
CGTGAGATGTTGGGTTAAGTCCCGCAACGAGCGCAACCCTTATTGCCAGTTACTACGCAAGAGGACTCTATTCAGACTGCCGTTGACAAAACGGAGGAAGGTGGGGATGACGTCAAATCATCATGCCCTTTATGACTTGGGCTACACACGTACTACAATGGCGTTCAACAAAGAGAAGCGAAGCCGCGAGGCAGAGCAAAACTCAAAAACAACGTCCCAGTTCAGATTGCAGGCTGCAACTCGCCTGCA
>MG|5|V8|F|17|98.81|Firmicutes|Clostridia|Clostridiales|Ruminococcaceae|Faecalibacterium|prausnitzii|
CGTGAGATGTTGGGTTAAGTCCCGCAACGAGCGCAACCCTTATTGTTAGTTGATACATTTAGTTGATCACTCTAGCGAGACTGCCGTTGACAAAACGGAGGAAGGTGGGGACGACGTCAAATCATCATGCCCCTTATGACCAGGGCTACACACGTACTACAATGGCAGGCATACAGAGGGAAGCAAAGCTGTGAGGCAGAGCAAATCCCTAAAAGCTGTCCCAGTTCAGATTGCAGGCTGCAACCCGCCTGCA
>MG|5|V8|F|10|98.8|Firmicutes|Clostridia|Clostridiales|Ruminococcaceae|Faecalibacterium|prausnitzii|
CGTGAGATGTTGGGTTAAGTCCCGCAACGAGCGCAACCCTTATGGATAGTTACTACGCAAGAGGACTCTATTCAGACTGCCGTTGACAAAACGGAGGAAGGTGGGGATGACGTCAAATCATCATGCCCTTTATGACCTGGGCTACACACGTACTACAATGGCGTTCAACAAAGAGAAGCGAAGCCGCGAGGCGGAGCAAAACTCAAAAACAACGTCTCAGTTCAGATTGCAGGCTGCAACTCGCCTGCA
>MG|5|V8|F|41|97.25|Firmicutes|Clostridia|Clostridiales|Ruminococcaceae|Faecalibacterium|prausnitzii|
CGTGAGATGTTGGGTTAAGTCCCGCAACGAGCGCAACCCTTGTGATCAGTTACTAACGGGTAGAGCCGAGGACTCTGATAAGACTGCCGGGGACAACTCGGAGGAAGGTGGGGACGACGTCAAATCATCATGCCCCTTATGACCTGGGCTACACACGTGCTACAATGGCCACGACAGAGAGAAGCGAATTCGAGAGGAAGAGCGGATCTCAAAAAAGTGGTCCCAGTTCGGATTGTGGGCTGCAACCCGCCCACA
>MG|5|V8|R|28|97.25|Firmicutes|Clostridia|Clostridiales|Ruminococcaceae|Faecalibacterium|prausnitzii|
TGTGGGCGGGTTGCAGCCCACAATCCGAACTGGGACCACTTTTTTGAGATCCGCTCTTCCTCTCGAATTCGCTTCTCTCTGTCGTGGCCATTGTAGCACGTGTGTAGCCCAGGTCATAAGGGGCATGATGATTTGACGTCGTCCCCACCTTCCTCCGAGTTGTCCCCGGCAGTCTTATCAGAGTCCTCGGCTCTACCCGTTAGTAACTGATCACAAGGGTTGCGCTCGTTGCGGGACTTAACCCAACATCTCACG
>MG|5|V8|R|17|98.8|Firmicutes|Clostridia|Clostridiales|Ruminococcaceae|Faecalibacterium|prausnitzii|
TGCAGGCGAGTTGCAGCCTGCAATCTGAACTGGGACGTTGTTTTTGAGTTTTGCTCTGCCTCGCGGCTTCGCTTCTCTTTGTTGAACGCCATTGTAGTACGTGTGTAGCCCAAGTCATAAAGGGCATGATGATTTGACGTCATCCCCACCTTCCTCCGTTTTGTCAACGGCAGTCTGAATAGAGTCCTCTTGCGTAGTAACTGGCAATAAGGGTTGCGCTCGTTGCGGGACTTAACCCAACATCTCACG
>MG|5|V8|F|41|98.44|Firmicutes|Clostridia|Clostridiales|Ruminococcaceae|Faecalibacterium|prausnitzii|
CGTGAGATGTTGGGTTAAGTCCCGCAACGAGCGCAACCCTTATGATCAGTTACTAACAGGTAGTGCTGAGGACTCTGATGAGACTGCCGGGGACAACTCGGAGGAAGGTGGGGACGACGTCAAATCATCATGCCCCTTATGACCTGGGCTACAAACGTGCTACAATGGCGGCCACAAAGAGGGGCGAGACTGTGAAGTTAAGCGGATCTCAAAAAAGCCGTCCCAGTTCGGATTGTGGGCTGCAACCCGCCCACA
>MG|5|V8|R|10|98.39|Firmicutes|Clostridia|Clostridiales|Ruminococcaceae|Faecalibacterium|prausnitzii|
TGCAGGCGGGTTGCAGCCTGCAATCTGAACTGGGACAGCTTTTAGGGATTTGCTCCACTTCACAGTTTTGCTTCCCTCTGTATGACTGCCATTGTAGTACGTGTGTAGCCCAGGCCATAAGGGGCATGATGATTTGACGTCGTCCCCACCTTCCTCCGTTTTGTCAACGGCAGTCCGGCTAGAGTGATCTTGCGTATCAACTAACCGTAAGGGTTGCGCTCGTTGCGGGACTTAACCCAACATCTCACG
>MG|5|V8|F|21|98.39|Firmicutes|Clostridia|Clostridiales|Ruminococcaceae|Faecalibacterium|prausnitzii|
CGTGAGATGTTGGGTTAAGTCCCGCAACGAGCGCAACCCTTACGGTTAGTTGATACGCAAGATCACTCTAGCCGGACTGCCGTTGACAAAACGGAGGAAGGTGGGGACGACGTCAAATCATCATGCCCCTTATGGCCTGGGCTACACACGTACTACAATGGCAGTCATACAGAGGGAAGCAAAACTGTGAAGTGGAGCAAATCCCTAAAAGCTGTCCCAGTTCAGATTGCAGGCTGCAACCCGCCTGCA
>MG|5|V8|F|11|98.8|Firmicutes|Clostridia|Clostridiales|Ruminococcaceae|Faecalibacterium|prausnitzii|
CGTGAGATGTTGGGTTAAGTCCCGCAACGAGCGCAACCCTTATGGATAGTTACTACGCAAGAGGACTCTGGCGAGACTGCCGTTGACAAAACGGAGGAAGGTGGGGATGACGTCAAATCATCATGCCCTTTATGACCTGGGCTACACACGTACTACAATGGCGTTTAACAAAGAGAAGCAATACCGCGAGGTGGAGCAAAACTCAAAAACAACGTCTCAGTTCAGATTGCAGGCTGCAACTCGCCTGCA
>MG|5|V8|R|44|98.8|Firmicutes|Clostridia|Clostridiales|Ruminococcaceae|Faecalibacterium|prausnitzii|
TGCAGGCGGGTTGCAGCCTGCAATCTGAACTGGGACAGCTTTTAGGGATTTGCTCCATCTCGCGATATTGCTTCCCTCTGTATGACTGCCATTGTAGTACGTGTGTAGCCCAGGTCATAAGGGGCATGATGATTTGACGTCGTCCCCACCTTCCTCCGTTTTGTCAACGGCAGTCCGGCTAGAGTGATCTTGCGTATCAACTAACCGTAAGGGTTGCGCTCGTTGCGGGACTTAACCCAACATCTCACG
>MG|5|V8|R|18|98.44|Firmicutes|Clostridia|Clostridiales|Ruminococcaceae|Faecalibacterium|prausnitzii|
TGTGGGCGGGTTGCAGCCCACAATCCGAACTGGGACGGCTTTTTTGAGATCCGCTTAACTTCACAGTCTCGCCCCTCTTTGTGGCCGCCATTGTAGCACGTTTGTAGCCCAGGTCATAAGGGGCATGATGATTTGACGTCGTCCCCACCTTCCTCCGAGTTGTCCCCGGCAGTCTCATCAGAGTCCTCAGCACTACCTGTTAGTAACTGATCATAAGGGTTGCGCTCGTTGCGGGACTTAACCCAACATCTCACG
>MG|5|V8|R|10|97.65|Firmicutes|Clostridia|Clostridiales|Ruminococcaceae|Faecalibacterium|prausnitzii|
TGTGGGCGGGTTGCAGCCCACAATCCGAACTGGGACGGCTTTTTTGAGATCCGCTCAACTTCACAGTCTCGCTCCTCTTTGTGGCCGCCATTGTAGCACGTTTGTAGCCCAGGTCATAAGGGGCATGATGATTTGACGTCGTCCCCACCTTCCTCCGAGTTGTCCCCGGCAGTCTCATCAGAGTCCTCAGCATAACCTGTTAGTAACTGATCATAAGGGTTGCGCTCGTTGCGGGACTTAACCCAACATCTCACG
>MG|5|V8|F|12|98.83|Firmicutes|Clostridia|Clostridiales|Ruminococcaceae|Faecalibacterium|prausnitzii|
CGTGAGATGTTGGGTTAAGTCCCGCAACGAGCGCAACCCTTATGATCAGTTACTAACAGGTAGCGCTGAGGACTCTGATGAGACTGCCGGGGACAACTCGGAGGAAGGTGGGGACGACGTCAAATCATCATGCCCCTTATGACCTGGGCTACAAACGTGCTACAATGGCGGCCACAAAGAGGGGCGAGACTGTGAAGTTAAGCGGATCTCAAAAAAGCCGTCCCAGTTCGGATTGTGGGCTGCAACCCGCCCACA
>MG|5|V8|F|116|98.8|Firmicutes|Clostridia|Clostridiales|Ruminococcaceae|Faecalibacterium|prausnitzii|
CGTGAGATGTTGGGTTAAGTCCCGCAACGAGCGCAACCCTTACGGTTAGTTGATACGCAAGATCACTCTAGCCGGACTGCCGTTGACAAAACGGAGGAAGGTGGGGACGACGTCAAATCATCATGCCCCTTATGACCTGGGCTACACACGTACTACAATGGCAGTCATACAGAGGGAAGCAATATCGCGAGATGGAGCAAATCCCTAAAAGCTGTCCCAGTTCAGATTGCAGGCTGCAACCCGCCTGCA
>MG|5|V8|F|20|97.66|Firmicutes|Clostridia|Clostridiales|Ruminococcaceae|Faecalibacterium|prausnitzii|
CGTGAGATGTTGGGTTAAGTCCCGCAACGAGCGCAACCCTTATGATCAGTTACTAACAGGTAGTGCTGAGGACTCTGATGAGACTGCCGGGGACAACTCGGAGGAAGGTGGGGACGACGTCAAATCATCATGCCCCTTATGACCTGGGCTACAAACGTGCTACAATGGCGGCCACAAAGAGGAGCGAGACTGTGAAGTTGAGCGGATCTCAAAAAAGCCGTCCCAGTTCGGATTGTGGGCTGCAACCCGCCCACA
>MG|5|V8|F|17|98.8|Firmicutes|Clostridia|Clostridiales|Ruminococcaceae|Faecalibacterium|prausnitzii|
CGTGAGATGTTGGGTTAAGTCCCGCAACGAGCGCAACCCTTATGGATAGTTACTACGCAAGAGGACTCTATTCAGACTGCCGTTGACAAAACGGAGGAAGGTGGGGATGACGTCAAATCATCATGCCCTTTATGACCTGGGCTACACACGTACTACAATGGCGTTTAACAAAGAGAAGCAAGACCGCGAGGTGGAGCAAAACTCAAAAACAACGTCTCAGTTCAGATTGCAGGCTGCAACTCGCCTGCA
>MG|5|V8|R|11|97.66|Firmicutes|Clostridia|Clostridiales|Ruminococcaceae|Faecalibacterium|prausnitzii|
TGTGGGCGGGTTGCAGCCCACAATCCGAACTGGGACGGCTTTTTTGAGATCCGCTCAACTTCACAGTCTCGCTCCTCTTTGTGGCCGCCATTGTAGCACGTTTGTAGCCCAGGTCATAAGGGGCATGATGATTTGACGTCGTCCCCACCTTCCTCCGAGTTGTCCCCGGCAGTCTCATCAGAGTCCTCAGCACTACCTGTTAGTAACTGATCATAAGGGTTGCGCTCGTTGCGGGACTTAACCCAACATCTCACG
>MG|5|V8|F|13|97.25|Firmicutes|Clostridia|Clostridiales|Ruminococcaceae|Ruminococcus|lactaris|
CGTGAGATGTTGGGTTAAGTCCCGCAACGAGCGCAACCCCTATCTTCAGTAGCCAGCGGTAAGGCCGGGCACTCTGGAGAGACTGCCAGGGATAACCTGGAGGAAGGTGGGGATGACGTCAAATCATCATGCCCCTTATGGGCAGGGCTACACACGTGCTACAATGGCGTAAACAAAGGGAGGCGAAACTGCGAAGTGGAGCAAATCCCAAAAATAACGTCTCAGTTCGGATTGTAGTCTGCAACTCGACTACA
>MG|5|V8|F|11|99.6|Firmicutes|Erysipelotrichia|Erysipelotrichales|Erysipelotrichaceae|Clostridium|spiroforme|
CGTGAGATGTTGGGTTAAGTCCCGCAACGAGCGCAACCCTTGTCGCTAGTTACCATCATTAAGTTGGGGACTCTAGCGAGACTGCCAGTGACAAGCTGGAGGAAGGCGGGGATGACGTCAAATCATCACGCCCCTTATGACCTGGGCTACACACGTGCTACAATGGATGGAGCAGAGGGAAGCGAAGCCGCGAGGTGAAGCAAAACCCATAAAACCATTCTCAGTTCGGATTGTAGTCTGCAACTCGACTACA
>MG|5|V8|R|13|99.6|Firmicutes|Erysipelotrichia|Erysipelotrichales|Erysipelotrichaceae|Clostridium|spiroforme|
TGTAGTCGAGTTGCAGACTACAATCCGAACTGAGAATGGTTTTATGGGTTTTGCTTCACCTCGCGGCTTCGCTTCCCTCTGCTCCATCCATTGTAGCACGTGTGTAGCCCAGGTCATAAGGGGCATGATGATTTGACGTCATCCCCGCCCTCCTCCAGCTTGTCACTGGCAGTCTCGCTAGAGTCCCCAACTTAATGATGGTAACTAGCGACAAGGGTTGCGCTCGTTGCGGGACTTAACCCAACATCTCACG
>MG|5|V8|F|31|99.6|Firmicutes|Erysipelotrichia|Erysipelotrichales|Erysipelotrichaceae|Clostridium|spiroforme|
CGTGAGATGTTGGGTTAAGTCCCGCAACGAGCGCAACCCTTGTCGCTAGTTACCATCATTAAGTTGGGGACTCTAGCGAGACTGCCAGTGACAAGCTGGAGGAAGGCGGGGATGACGTCAAATCATCATGCCCCTTATGACCTGGGCTACACACGTGCTACAATGGATGGAGCAGAGGGAAGCGAAGCCGCGAGGTGAAGCAAAACCCATAAAACCATTCTCAGTTCGGATTGTAGTCTGCAACCCGACTACA
>MG|5|V8|R|12|99.6|Firmicutes|Erysipelotrichia|Erysipelotrichales|Erysipelotrichaceae|Clostridium|spiroforme|
TGTAGTCGAGTTGCAGACTACAATCCGAACTGAGAATGGTTTTATGGGTTTTGCTTCACCTCGCGGCTTCGCTTCCCCCTGCTCCATCCATTGTAGCACGTGTGTAGCCCAGGTCATAAGGGGCATGATGATTTGACGTCATCCCCGCCTTCCTCCAGCTTGTCACTGGCAGTCTCGCTAGAGTCCCCAACTTAATGATGGTAACTAGCGACAAGGGTTGCGCTCGTTGCGGGACTTAACCCAACATCTCACG
>MG|5|V8|F|21|99.21|Firmicutes|Erysipelotrichia|Erysipelotrichales|Erysipelotrichaceae|Clostridium|spiroforme|
CGTGAGATGTTGGGTTAAGTCCCGCAACGAGCGCAACCCTTGTCGCTAGTTACCATCATTAAGTTGGGGACTCTAGCGAGACTGCCGGTGACAAGCCGGAGGAAGGCGGGGATGACGTCAAATCATCATGCCCCTTATGACCTGGGCTACACACGTGCTACAATGGATGGAGCAGAGGGAAGCGAAGCCGCGAGGTGAAGCAAAACCCATAAAACCATTCTCAGTTCGGATTGTAGTCTGCAACTCGACTACA
>MG|5|V8|F|27|99.6|Firmicutes|Erysipelotrichia|Erysipelotrichales|Erysipelotrichaceae|Clostridium|spiroforme|
CGTGAGATGTTGGGTTAAGTCCCGCAACGAGCGCAACCCTTGTCGCTAGTTACCATCATTAAGTTGGGGACTCTAGCGAGACTGCCAGTGACAAGCTGGAGGAAGGCGGGGATGACGTCAAATCATCATGCCCCTTATGACCTGGGCTACACACGTGCTACAATGGATGGAGCAGAGGGAAGCGAAGCCGCGAGGTGAAGCAAAACCCATAAAACCATTCTCAGTTCGGATTGTAGTCTACAACTCGACTACA
>MG|5|V8|R|12|99.6|Firmicutes|Erysipelotrichia|Erysipelotrichales|Erysipelotrichaceae|Clostridium|spiroforme|
TGTAGTCGGGTTGCAGACTACAATCCGAACTGAGAATGGTTTTATGGGTTTTGCTTCACCTCGCGGCTTCGCTTCCCTCTGCTCCATCCATTGTAGCACGTGTGTAGCCCAGGTCATAAGGGGCATGATGATTTGACGTCATCCCCGCCTTCCTCCAGCTTGTCACTGGCAGTCTCGCTAGAGTCCCCAACTTAATGATGGTAACTAGCGACAAGGGTTGCGCTCGTTGCGGGACTTAACCCAACATCTCACG
>MG|5|V8|F|14|100.0|Firmicutes|Erysipelotrichia|Erysipelotrichales|Erysipelotrichaceae|Clostridium|spiroforme|
CGTGAGATGTTGGGTTAAGTCCCGCAACGAGCGCAACCCTTGTCGCTAGTTACCATCATTAAGTTGGGGACTCTAGCGAGACTGCCAGTGACAAGCTGGAGGAAGGCGGGGATGACGTCAAATCATCATGCCCCTTATGACCTGGGCTACACACGTGCTACAATGGATGGAGCAGAGGGAAGCGAAGCCGCGAGGTGAAGCAAAACCCATAAAACCATTCTCAGTTCGGATTGTAGTCTGCAACTCGACTTCA
>MG|5|V8|R|12|99.6|Firmicutes|Erysipelotrichia|Erysipelotrichales|Erysipelotrichaceae|Clostridium|spiroforme|
TGTAGTCGAGTTGCAGGCTACAATCCGAACTGAGAATGGTTTTATGGGTTTTGCTTCACCTCGCGGCTTCGCTTCCCTCTGCTCCATCCATTGTAGCACGTGTGTAGCCCAGGTCATAAGGGGCATGATGATTTGACGTCATCCCCGCCTTCCTCCAGCTTGTCACTGGCAGTCTCGCTAGAGTCCCCAACTTAATGATGGTAACTAGCGACAAGGGTTGCGCTCGTTGCGGGACTTAACCCAACATCTCACG
>MG|5|V8|R|10|99.6|Firmicutes|Erysipelotrichia|Erysipelotrichales|Erysipelotrichaceae|Clostridium|spiroforme|
TGTAGTCGAGTTGCAGACTACAATCCGAACTGAGAATGGTTTTATGGGTTTTGCTTCACCTCGCGGCTTCGCCTCCCTCTGCTCCATCCATTGTAGCACGTGTGTAGCCCAGGTCATAAGGGGCATGATGATTTGACGTCATCCCCGCCTTCCTCCAGCTTGTCACTGGCAGTCTCGCTAGAGTCCCCAACTTAATGATGGTAACTAGCGACAAGGGTTGCGCTCGTTGCGGGACTTAACCCAACATCTCACG
>MG|5|V8|R|12|99.21|Firmicutes|Erysipelotrichia|Erysipelotrichales|Erysipelotrichaceae|Clostridium|spiroforme|
TGTAGTCGAGTTGCAGACTACAATCCGAACTGAGAATGGTTTTATGGGTTTTGCTTCACCTCGCGGCTTCGCTTCCCTCTGCTCCATCCATTGTAGCACGTGTGTAGCCCAGGTCATAAGGGGCATGATGATTTGACGTCATCCCCGCCTTCCTCCAGCTTGTCACTGGCAGTCTCGCTAGAGTCCCCCAACTTAATGATGGTAACTAGCGACAAGGGTTGCGCTCGTTGCGGGACTAACCCAACATCTCACG
>MG|5|V8|F|14|99.61|Firmicutes|Erysipelotrichia|Erysipelotrichales|Erysipelotrichaceae|Clostridium|spiroforme|
CGTGAGATGTTGGGTTAAGTCCCGCAACGAGCGCAACCCTTGTCGCTAGTTACCATCATTAAGTTGGGGACTCTAGCGAGACTGCCAGTGACAAGCTGGAGGAAGGCGGGGATGACGGTCAAATCATCATGCCCCTTATGACCTGGGCTACACACGTGCTACAATGGATGGAGCAGAGGGAAGCGAAGCCGCGAGGTGAAGCAAAACCCATAAAACCATTCTCAGTTCGGATTGTAGTCTGCAACTCGACTACA
>MG|5|V8|F|33|99.6|Firmicutes|Erysipelotrichia|Erysipelotrichales|Erysipelotrichaceae|Clostridium|spiroforme|
CGTGAGATGTTGGGTTAAGTCCCGCAACGAGCGCAACCCTTGTCGCTAGTTACCATCATTAAGTTGGGGACTCTAGCGAGACTGCCAGTGGCAAGCTGGAGGAAGGCGGGGATGACGTCAAATCATCATGCCCCTTATGACCTGGGCTACACACGTGCTACAATGGATGGAGCAGAGGGAAGCGAAGCCGCGAGGTGAAGCAAAACCCATAAAACCATTCTCAGTTCGGATTGTAGTCTGCAACTCGACTACA
>MG|5|V8|R|14|99.6|Firmicutes|Erysipelotrichia|Erysipelotrichales|Erysipelotrichaceae|Clostridium|spiroforme|
TGTAGTCGAGTTGCAGACTACAATCCGAACTGAGAATGGTTTTATGGGTTTTGCTTCACCTCGCGGCTTCGCTTCCCTCTGCTCCATCCATTGTAGCACGTGTGTAGCCCAGGTCATAAGGGGCATGATGATTTGACGTCATCCCCGCCTTCCTCCAGCTTGTCACTGGCAGTCTCGCTAGAGTCCCCAACTTAATGATGGTAACTAGCGACAAGGGTTGCGCTCGTTACGGGACTTAACCCAACATCTCACG
>MG|5|V8|F|24|99.61|Firmicutes|Erysipelotrichia|Erysipelotrichales|Erysipelotrichaceae|Clostridium|spiroforme|
CGTGAGATGTTGGGTTAAGTCCCGCAACGAGCGCAACCCTTGTCGCTAGTTACCATCATTAAGTTGGGGACTCTAGCGAGACTGCCAGTGACAAGCTGGAGGAAGGCGGGGATGACGTCAAATCATCATGCCCCTTATGACCTGGGCTACACACGTGCTACAATGGATGGAGCAGAGGGAAGCGAAGCCGCGAGGTGAAGCAAAACCCATAAAACCCATTCTCAGTTCGGATTGTAGTCTGCAACTCGACTACA
>MG|5|V8|F|10|100.0|Firmicutes|Erysipelotrichia|Erysipelotrichales|Erysipelotrichaceae|Clostridium|spiroforme|
TGTGAGATGTTGGGTTAAGTCCCGCAACGAGCGCAACCCTTGTCGCTAGTTACCATCATTAAGTTGGGGACTCTAGCGAGACTGCCAGTGACAAGCTGGAGGAAGGCGGGGATGACGTCAAATCATCATGCCCCTTATGACCTGGGCTACACACGTGCTACAATGGATGGAGCAGAGGGAAGCGAAGCCGCGAGGTGAAGCAAAACCCATAAAACCATTCTCAGTTCGGATTGTAGTCTGCAACTCGACTACA
>MG|5|V8|R|13|99.6|Firmicutes|Erysipelotrichia|Erysipelotrichales|Erysipelotrichaceae|Clostridium|spiroforme|
TGTAGTCGAGTTGCAGACTACAATCCGAACTGAGAATGGTTTTATGGGTTTTGCTTCACCTCGCGGCTTCGCTTCCCTCTGCTCCATCCATTGTAGCACGCGTGTAGCCCAGGTCATAAGGGGCATGATGATTTGACGTCATCCCCGCCTTCCTCCAGCTTGTCACTGGCAGTCTCGCTAGAGTCCCCAACTTAATGATGGTAACTAGCGACAAGGGTTGCGCTCGTTGCGGGACTTAACCCAACATCTCACG
>MG|5|V8|F|32|99.6|Firmicutes|Erysipelotrichia|Erysipelotrichales|Erysipelotrichaceae|Clostridium|spiroforme|
CGTGAGATGTTGGGTTAAGTCCCGCAACGAGCGCAACCCTTGTCGCTAGTTACCATCATTAAGTTGGGGACTCTAGCGAGACTGCCAGTGACAAGCTGGAGGAAGGTGGGGATGACGTCAAATCATCATGCCCCTTATGACCTGGGCTACACACGTGCTACAATGGATGGAGCAGAGGGAAGCGAAGCCGCGAGGTGAAGCAAAACCCATAAAACCATTCTCAGTTCGGATTGTAGTCTGCAACTCGACTACA
>MG|5|V8|R|54|99.61|Firmicutes|Erysipelotrichia|Erysipelotrichales|Erysipelotrichaceae|Clostridium|spiroforme|
TGTAGTCGAGTTGCAGACTACAATTCCGAACTGAGAATGGTTTTATGGGTTTTGCTTCACCTCGCGGCTTCGCTTCCCTCTGCTCCATCCATTGTAGCACGTGTGTAGCCCAGGTCATAAGGGGCATGATGATTTGACGTCATCCCCGCCTTCCTCCAGCTTGTCACTGGCAGTCTCGCTAGAGTCCCCAACTTAATGATGGTAACTAGCGACAAGGGTTGCGCTCGTTGCGGGACTTAACCCAACATCTCACG
>MG|5|V8|F|13|99.6|Firmicutes|Erysipelotrichia|Erysipelotrichales|Erysipelotrichaceae|Clostridium|spiroforme|
CGTGAGATGTTGGGTTAAGTCCCGCAACGAGCGCAACCCTTGTCGCTAGTTACCATCATTAAGTTGGGGACTCTAGCGAGACTGCCAGTGACAAGCTGGAGGAAGGCGGGGATGACGTCAAATCATCATGCCCCTTATGACCTGGGCTACACACGTGTTACAATGGATGGAGCAGAGGGAAGCGAAGCCGCGAGGTGAAGCAAAACCCATAAAACCATTCTCAGTTCGGATTGTAGTCTGCAACTCGACTACA
>MG|5|V8|F|25|100.0|Firmicutes|Erysipelotrichia|Erysipelotrichales|Erysipelotrichaceae|Clostridium|spiroforme|
CGCGAGATGTTGGGTTAAGTCCCGCAACGAGCGCAACCCTTGTCGCTAGTTACCATCATTAAGTTGGGGACTCTAGCGAGACTGCCAGTGACAAGCTGGAGGAAGGCGGGGATGACGTCAAATCATCATGCCCCTTATGACCTGGGCTACACACGTGCTACAATGGATGGAGCAGAGGGAAGCGAAGCCGCGAGGTGAAGCAAAACCCATAAAACCATTCTCAGTTCGGATTGTAGTCTGCAACTCGACTACA
>MG|5|V8|F|13|99.6|Firmicutes|Erysipelotrichia|Erysipelotrichales|Erysipelotrichaceae|Clostridium|spiroforme|
CGTGAGATGTTGGGTTAAGTCCCGCAACGAGCGCAACCCTTGTCGCTAGTTACCATCATTAAGTTGGGGACTCTAGCGAGACTGCCAGTGACAAGCTGGAGGAAGGCGGGGATGACGTCAAATCATCATGCCCCTTATGACCTGGGCTACACACGTGCTACAATGGATGGAGCAGAGGGAAGCGAAGCCGCGAGGTGAAGCAAAACTCATAAAACCATTCTCAGTTCGGATTGTAGTCTGCAACTCGACTACA
>MG|5|V8|R|15|99.22|Firmicutes|Erysipelotrichia|Erysipelotrichales|Erysipelotrichaceae|Clostridium|spiroforme|
TGTAGTCGAGTTGCAGACTACAATTCCGAACTGAGAATGGTTTTATGGGTTTTGCTTCACCTCGCGGCTTCGCTTCCCTCTGCTCCATCCATTGTAGCACGTGTGTAGCCCAGGTCATAAGGGGCATGATGGATTTGACGTCATCCCCGCCTTCCTCCAGCTTGTCACTGGCAGTCTCGCTAGAGTCCCCAACTTAATGATGGTAACTAGCGACAAGGGTTGCGCTCGTTGCGGGACTTAACCCAACATCTCACG
>MG|5|V8|F|10|99.6|Firmicutes|Erysipelotrichia|Erysipelotrichales|Erysipelotrichaceae|Clostridium|spiroforme|
CGTGAGATGTTGGGTTAAGTCCCGCAACGAGCGCAACCCTTGTCGCTAGTTACCATCATTAAGTTGGGGACTCTAGCGAGACTGCCAGTGACAAGCTGGAGGAAGGCGGGGATAACGTCAAATCATCATGCCCCTTATGACCTGGGCTACACACGTGCTACAATGGATGGAGCAGAGGGAAGCGAAGCCGCGAGGTGAAGCAAAACCCATAAAACCATTCTCAGTTCGGATTGTAGTCTGCAACTCGACTACA
>MG|5|V8|F|10|99.6|Firmicutes|Erysipelotrichia|Erysipelotrichales|Erysipelotrichaceae|Clostridium|spiroforme|
CGTGAGATGTTGGGTTAAGTCCCGCAACGAGCGCAACCCTTGTCGCTAGTTACCATCATTAAGTTGGGGACTCTAGCGAGACTGCCAGTGACAAGCTGGAGGAAGGCGGGGATGACGTCAAATCATCATGCCCCTTATGACCTAGGCTACACACGTGCTACAATGGATGGAGCAGAGGGAAGCGAAGCCGCGAGGTGAAGCAAAACCCATAAAACCATTCTCAGTTCGGATTGTAGTCTGCAACTCGACTACA
>MG|5|V8|F|20|99.6|Firmicutes|Erysipelotrichia|Erysipelotrichales|Erysipelotrichaceae|Clostridium|spiroforme|
CGTGAGATGTTGGGTTAAGTCCCGCAACGAGCGCAACCCTTGTCGCTAGTTACCATCATTAAGTTGGGGACTCTAGCGAGACTGCCAGTGACAAGCTGGAGGAAGGCGGGGATGACGTCAAATCATCATGCCCCTTATGACCTGGGCTACACACGTGCTACAATGGATGGAGCAGAGGGAAGCGAAGCCGCGAGGTGAAGCAAAACCCATAAAACCATTCTCAGTTCGGATTGTAGTCTGCAACTCGACCACA
>MG|5|V8|F|18|99.6|Firmicutes|Erysipelotrichia|Erysipelotrichales|Erysipelotrichaceae|Clostridium|spiroforme|
CGTGAGATGTTGGGTTAAGTCCCGCAACGAGCGCAACCCTTGTCGCTAGTTACCATCATTAAGTTGGGGACTCTAGCGAGACTGCCAGTGACAAGCTGGAGGAAGGCGGGGATGACGTCAAATCATCATGCCCCTTATGACCTGGGCTACACACGTGCTGCAATGGATGGAGCAGAGGGAAGCGAAGCCGCGAGGTGAAGCAAAACCCATAAAACCATTCTCAGTTCGGATTGTAGTCTGCAACTCGACTACA
>MG|5|V8|F|25|99.6|Firmicutes|Erysipelotrichia|Erysipelotrichales|Erysipelotrichaceae|Clostridium|spiroforme|
CGTGAGATGTTGGGTTAAGTCCCGCAACGAGCGCAACCCTTGTCGCTAGTTACCATCATTAAGTTGGGGACTCTAGCGAGACTGCCAGTGACAAGCTGGAGGAAGGCGGGGATGACGTCAAATCATCATGCCCCTTATGACCTGGGCTACACACGTGCTACAATGGATGGAGCAGAGGGAAGCGAAGCCGCGAGGTGAAGCAAAACCCATAAAACCATTCTCAGTTCGGATTGTAGCCTGCAACTCGACTACA
>MG|5|V8|F|89|99.61|Firmicutes|Erysipelotrichia|Erysipelotrichales|Erysipelotrichaceae|Clostridium|spiroforme|
CGTGAGATGTTGGGGTTAAGTCCCGCAACGAGCGCAACCCTTGTCGCTAGTTACCATCATTAAGTTGGGGACTCTAGCGAGACTGCCAGTGACAAGCTGGAGGAAGGCGGGGATGACGTCAAATCATCATGCCCCTTATGACCTGGGCTACACACGTGCTACAATGGATGGAGCAGAGGGAAGCGAAGCCGCGAGGTGAAGCAAAACCCATAAAACCATTCTCAGTTCGGATTGTAGTCTGCAACTCGACTACA
>MG|5|V8|R|11|99.6|Firmicutes|Erysipelotrichia|Erysipelotrichales|Erysipelotrichaceae|Clostridium|spiroforme|
TGTAGTCGAGTTGCAGACTACAATCCGAACTGAGAATGGTTTTATGGGTTTTGCTTCACCTCGCGGCTTCGCTTCCCTCTGCTCCATCCATTGTAGCACGTGTGTAGCCCAGGTCATAAGGGGCATGATGATTTGACGTCATCCCCGCCTTCCTCCAGCTTGTCACTGGCAGTCTCGCTAGAGTCCCCAACTTAATGATGGTAACTAGCGACAAGGGTTGCGCTCGTTGCGGGACTTAACCCAACATCCCACG
>MG|5|V8|F|10|99.21|Firmicutes|Erysipelotrichia|Erysipelotrichales|Erysipelotrichaceae|Clostridium|spiroforme|
CGTGAGATGTTGGGTTAAGTCCCGCAACGAGCGCAACCCTTGTCGCTAGTTACCATCATTAAGTTGGGGACTCTAGCGAGACTGCCAGTGACAAACTGGAGGAAGGTGGGGATGACGTCAAATCATCATGCCCCTTATGACCTGGGCTACACACGTGCTACAATGGATGGAGCAGAGGGAAGCGAAGCCGCGAGGTGAAGCAAAACCCATAAAACCATTCTCAGTTCGGATTGTAGTCTGCAACTCGACTACA
>MG|5|V8|F|13|99.6|Firmicutes|Erysipelotrichia|Erysipelotrichales|Erysipelotrichaceae|Clostridium|spiroforme|
CGTGAGATGTTGGGTTAAGTCCCGCAACGAGCGCAACCCTTGTCGCTAGTTACCATCATTAAGTTGGGGACTCTAGCGAGACTGCCAGTGACAAGCTGGAGGAAGGCGGGGATGACGTCAAATCATCATGCCCCTTATGACCTGGGCTACACACGTGCTACAATGGATGGAGCAGAGGGAGGCGAAGCCGCGAGGTGAAGCAAAACCCATAAAACCATTCTCAGTTCGGATTGTAGTCTGCAACTCGACTACA
>MG|5|V8|F|13|99.6|Firmicutes|Erysipelotrichia|Erysipelotrichales|Erysipelotrichaceae|Clostridium|spiroforme|
CGTGAGATGTTGGGTTAAGTCCCGCAACGAGCGCAACCCTTGTCGCTAGTTACCATCATTAAGTTGGGGACTCTAGCGAGACTGCCAGTGACAAGTTGGAGGAAGGCGGGGATGACGTCAAATCATCATGCCCCTTATGACCTGGGCTACACACGTGCTACAATGGATGGAGCAGAGGGAAGCGAAGCCGCGAGGTGAAGCAAAACCCATAAAACCATTCTCAGTTCGGATTGTAGTCTGCAACTCGACTACA
>MG|5|V8|F|13|99.6|Firmicutes|Erysipelotrichia|Erysipelotrichales|Erysipelotrichaceae|Clostridium|spiroforme|
CGTGAGATGTTGGGTTAAGTCCCGCAACGAGCGCAACCCTTGTCGCTAGTTACCATCATTAAGTTGGGGACTCTAGCGAGACTGCCAGTGACAAGCTGGAGGAAGGCGGAGATGACGTCAAATCATCATGCCCCTTATGACCTGGGCTACACACGTGCTACAATGGATGGAGCAGAGGGAAGCGAAGCCGCGAGGTGAAGCAAAACCCATAAAACCATTCTCAGTTCGGATTGTAGTCTGCAACTCGACTACA
>MG|5|V8|F|16|99.6|Firmicutes|Erysipelotrichia|Erysipelotrichales|Erysipelotrichaceae|Clostridium|spiroforme|
CGTGAGATGTTGGGTTAAGTCCCGCAACGAGCGCAACCCTTGTCGCTAGTTACCATCATTAAGTTGGGGACTCTAGCGAGACTGCCAGTGACAAGCTGGAGGAAGGCGGGGATGACGTCAAATCATCATGCCCCTTATGACCTGGGCTACACACGTGCTACAATGGATGGAGCAGAGGGAAGCGAAGCCGCGAGGTGAAGCAAAACCCATAAAACCATTCCCAGTTCGGATTGTAGTCTGCAACTCGACTACA
>MG|5|V8|F|15|99.22|Firmicutes|Erysipelotrichia|Erysipelotrichales|Erysipelotrichaceae|Clostridium|spiroforme|
CGTGAGATGTTGGGTTAAGTCCCGCAACGAGCGCAACCCTTGTCGCTAGTTACCATCATTAAGTTGGGGGACTCTAGCGAGACTGCCAGTGACAAGCTGGAGGAAGGCGGGGATGACGTCAAATCATCATGCCCCTTATGACCTGGGCTACACACGTGCTACAATGGATGGAGCAGAGGGAAGCGAAGCCGCGAGGTGAAGCAAAACCCCATAAAACCATTCTCAGTTCGGATTGTAGTCTGCAACTCGACTACA
>MG|5|V8|R|15|99.6|Firmicutes|Erysipelotrichia|Erysipelotrichales|Erysipelotrichaceae|Clostridium|spiroforme|
TGTAGTCGAGTTGCAGACTACAATCCGAACTGAGAATGGTTTTATGGGTTTTGCTTCACCTCACGGCTTCGCTTCCCTCTGCTCCATCCATTGTAGCACGTGTGTAGCCCAGGTCATAAGGGGCATGATGATTTGACGTCATCCCCGCCTTCCTCCAGCTTGTCACTGGCAGTCTCGCTAGAGTCCCCAACTTAATGATGGTAACTAGCGACAAGGGTTGCGCTCGTTGCGGGACTTAACCCAACATCTCACG
>MG|5|V8|F|14|99.6|Firmicutes|Erysipelotrichia|Erysipelotrichales|Erysipelotrichaceae|Clostridium|spiroforme|
CGTGAGATGTTGGGTTAAGTCCCGCAACGAGCGCAACCCTTGTCGCTAGTTACCATCATTAAGTTGGGGACTCTAGCGAGACTGCCAGTGACAAGCTGGAGGAAGGCGGGGATGACGTCAAATCATCATGCCTCTTATGACCTGGGCTACACACGTGCTACAATGGATGGAGCAGAGGGAAGCGAAGCCGCGAGGTGAAGCAAAACCCATAAAACCATTCTCAGTTCGGATTGTAGTCTGCAACTCGACTACA
>MG|5|V8|F|28|99.61|Firmicutes|Erysipelotrichia|Erysipelotrichales|Erysipelotrichaceae|Clostridium|spiroforme|
CGTGAGATGTTGGGTTAAGTCCCGCAACGAGCGCAACCCTTGTCGCTAGTTACCATCATTAAGTTGGGGACTCTAGCGAGACTGCCAGTGACAAGCTGGGAGGAAGGCGGGGATGACGTCAAATCATCATGCCCCTTATGACCTGGGCTACACACGTGCTACAATGGATGGAGCAGAGGGAAGCGAAGCCGCGAGGTGAAGCAAAACCCATAAAACCATTCTCAGTTCGGATTGTAGTCTGCAACTCGACTACA
>MG|5|V8|F|10|99.22|Firmicutes|Erysipelotrichia|Erysipelotrichales|Erysipelotrichaceae|Clostridium|spiroforme|
CGTGAGATGTTGGGTTAAGTCCCGCAACGAGCGCAACCCCTTGTCGCTAGTTACCATCATTAAGTTGGGGACTCTAGCGAGACTGCCAGTGACAAGCTGGAGGAAGGCGGGGATGACGTCAAATCCATCATGCCCCTTATGACCTGGGCTACACACGTGCTACAATGGATGGAGCAGAGGGAAGCGAAGCCGCGAGGTGAAGCAAAACCCATAAAACCATTCTCAGTTCGGATTGTAGTCTGCAACTCGACTACA
>MG|5|V8|F|10|99.61|Firmicutes|Erysipelotrichia|Erysipelotrichales|Erysipelotrichaceae|Clostridium|spiroforme|
CGTGAGATGTTGGGTTAAGTCCCGCAACGAGCGCAACCCTTGTCGCTAGTTACCATCATTAAGTTGGGGACTCTAGCGAGACTGCCAGTGACAAGCTGGAGGAAGGCGGGGATGACGTCAAATCATCATGCCCCTTATGACCTGGGCTACACACGTGCTACAATGGATGGAGCAGAGGGAAGCGAAGCCGCCGAGGTGAAGCAAAACCCATAAAACCATTCTCAGTTCGGATTGTAGTCTGCAACTCGACTACA
>MG|5|V8|R|32|100.0|Firmicutes|Erysipelotrichia|Erysipelotrichales|Erysipelotrichaceae|Clostridium|spiroforme|
TGCAGGCGAGTTGCAGACTACAATCCGAACTGAGAATGGTTTTATGGGTTTTGCTTCACCTCGCGGCTTCGCTTCCCTCTGCTCCATCCATTGTAGCACGTGTGTAGCCCAGGTCATAAGGGGCATGATGATTTGACGTCATCCCCGCCTTCCTCCAGCTTGTCACTGGCAGTCTCGCTAGAGTCCCCAACTTAATGATGGTAACTAGCGACAAGGGTTGCGCTCGTTGCGGGACTTAACCCAACATCTCACG
>MG|5|V8|R|35|99.61|Firmicutes|Erysipelotrichia|Erysipelotrichales|Erysipelotrichaceae|Clostridium|spiroforme|
TGTAGTCGAGTTGCAGACTACAATCCGAACTGAGAATGGTTTTATGGGTTTTGCTTCACCTCGCGGCTTTCGCTTCCCTCTGCTCCATCCATTGTAGCACGTGTGTAGCCCAGGTCATAAGGGGCATGATGATTTGACGTCATCCCCGCCTTCCTCCAGCTTGTCACTGGCAGTCTCGCTAGAGTCCCCAACTTAATGATGGTAACTAGCGACAAGGGTTGCGCTCGTTGCGGGACTTAACCCAACATCTCACG
>MG|5|V8|F|10|99.6|Firmicutes|Erysipelotrichia|Erysipelotrichales|Erysipelotrichaceae|Clostridium|spiroforme|
CGTGAGATGTTGGGTTAAGTCCCGCAACGAGCGCAACCCTTGTCGCTAGTTACCATCATTAAGTTGGGGACTCTAGCGAGACTGCCAGTGACAAGCTGGAGGAAGGCGGGGATGACGTCAAATCATCATGCCCCTTATGACCTGGGCTACACACGTGCTACAGTGGATGGAGCAGAGGGAAGCGAAGCCGCGAGGTGAAGCAAAACCCATAAAACCATTCTCAGTTCGGATTGTAGTCTGCAACTCGACTACA
>MG|5|V8|R|16|99.6|Firmicutes|Erysipelotrichia|Erysipelotrichales|Erysipelotrichaceae|Clostridium|spiroforme|
TGTAGTCGAGTTGCAGACTACAATCCGAACTGAGAATGGTTTTATGGGTTTTGCTTCACCTCGCGGCTTCGCTTCCCTCTGCTCCATCCATTGTAGCACGTGTGTAGCCCAGGCCATAAGGGGCATGATGATTTGACGTCATCCCCGCCTTCCTCCAGCTTGTCACTGGCAGTCTCGCTAGAGTCCCCAACTTAATGATGGTAACTAGCGACAAGGGTTGCGCTCGTTGCGGGACTTAACCCAACATCTCACG
>MG|5|V8|F|126|99.61|Firmicutes|Erysipelotrichia|Erysipelotrichales|Erysipelotrichaceae|Clostridium|spiroforme|
CGTGAGATGTTGGGTTAAGTCCCGCAACGAGCGCAACCCTTGTCGCTAGTTACCATCATTAAGTTGGGGACTCTAGCGAGACTGCCAGTGACAAGCTGGAGGAAGGCGGGGATGACGTCAAATCATCATGCCCCTTATGACCTGGGCTACACACGTGCTACAATGGATGGAGCAGAGGGAAGCGAAGCCGCGAGGTGAAGCAAAACCCATAAAACCATTCTCAGTTCGGAATTGTAGTCTGCAACTCGACTACA
>MG|5|V8|F|390|99.22|Firmicutes|Erysipelotrichia|Erysipelotrichales|Erysipelotrichaceae|Clostridium|spiroforme|
CGTGAGATGTTGGGTTAAGTCCCGCAACGAGCGCAACCCTTGTCGCTAGTTACCATCATTAAGTTGGGGACTCTAGCGAGACTGCCAGTGACAAGCTGGAGGAAGGCGGGGATGACGTCAAATCATCATGCCCCTTATGACCTGGGCTACACACGTGCTACAATGGATGGAGCAGAGGGAAGCGAAGCCGCGAGGTGAAGCAAAAACCCATAAAAACCATTCTCAGTTCGGATTGTAGTCTGCAACTCGACTACA
>MG|5|V8|F|26|99.6|Firmicutes|Erysipelotrichia|Erysipelotrichales|Erysipelotrichaceae|Clostridium|spiroforme|
CGTGAGATGTTGGGTTAAGTCCCGCAACGAGCGCAACCCTTGTCGCTAGTTACCATCATTAAGTTGGGGACTCTAGCGAGACTGCCAGTGACAAGCTGGAGGAAGGCGGGGATGACGTCAAATCATCATGCCCCTTATGACCTGGGCTACACACGTGCTACAATGGATGGAGCAGAGGGAAGCGAAGCCGCGAGGTGAGGCAAAACCCATAAAACCATTCTCAGTTCGGATTGTAGTCTGCAACTCGACTACA
>MG|5|V8|R|301|99.6|Firmicutes|Erysipelotrichia|Erysipelotrichales|Erysipelotrichaceae|Clostridium|spiroforme|
TGTAGTCGAGTTGCAGACTACAATCCGAACTGAGAATGGTTTTATGGGTTTGCTTCACCTCGCGGCTTCGCTTCCCTCTGCTCCATCCATTGTAGCACGTGTGTAGCCCAGGTCATAAGGGGCATGATGATTTGACGTCATCCCCGCCTTCCTCCAGCTTGTCACTGGCAGTCTCGCTAGAGTCCCCAACTTAATGATGGTAACTAGCGACAAGGGTTGCGCTCGTTGCGGGACTTAACCCAACATCTCACG
>MG|5|V8|F|39|100.0|Firmicutes|Erysipelotrichia|Erysipelotrichales|Erysipelotrichaceae|Clostridium|spiroforme|
CGTGAGATGTTGGGTTAAGTCCCGCAACGAGCGCAACCCTTGTCGCTAGTTACCATCATTAAGTTGGGGACTCTAGCGAGACTGCCAGTGACAAGCTGGAGGAAGGCGGGGATGACGTCAAATCATCATGCCCCTTATGACCTGGGCTACACACGTGCTACAATGGATGGAGCAGAGGGAAGCGAAGCCGCGAGGTGAAGCAAAACCCATAAAACCATTCTCAGTTCGGATTGTAGTCTGCAACTCGACTCCA
>MG|5|V8|R|120|99.61|Firmicutes|Erysipelotrichia|Erysipelotrichales|Erysipelotrichaceae|Clostridium|spiroforme|
TGTAGTCGAGTTGCAGACTACAATCCGAACTGAGAATGGTTTTATGGGTTTTGCTTCACCTCGCGGCTTCGCTTCCCTCTGCTCCATCCATTGTAGCACGTGTGTAGCCCAGGTCATAAGGGGCATGATGATTTGACGTCATCCCCGCCTTCCTCCAGCTTGTCACTGGCAGTCTCGCTAGAGTCCCCAACTTAATGATGGTAACTAGCGACAAGGGGTTGCGCTCGTTGCGGGACTTAACCCAACATCTCACG
>MG|5|V8|R|11|99.6|Firmicutes|Erysipelotrichia|Erysipelotrichales|Erysipelotrichaceae|Clostridium|spiroforme|
TGTAGTCGAGTTGCAGACTACAATCCGAACTGAGAATGGTTTTATGGGTTTTGCTTCACCTCGCGACTTCGCTTCCCTCTGCTCCATCCATTGTAGCACGTGTGTAGCCCAGGTCATAAGGGGCATGATGATTTGACGTCATCCCCGCCTTCCTCCAGCTTGTCACTGGCAGTCTCGCTAGAGTCCCCAACTTAATGATGGTAACTAGCGACAAGGGTTGCGCTCGTTGCGGGACTTAACCCAACATCTCACG
>MG|5|V8|R|10|99.6|Firmicutes|Erysipelotrichia|Erysipelotrichales|Erysipelotrichaceae|Clostridium|spiroforme|
TGTAGTCGAGTTGCAGACTACAATCCGAACTGAGAATGGTTTTATGGGTTTTGCTTCACCTCGCGGCTTCGCTTCCCTCTGCTCCATCCATTGTAGCACGTGTGTAGCCCAGGTCATAGGGGGCATGATGATTTGACGTCATCCCCGCCTTCCTCCAGCTTGTCACTGGCAGTCTCGCTAGAGTCCCCAACTTAATGATGGTAACTAGCGACAAGGGTTGCGCTCGTTGCGGGACTTAACCCAACATCTCACG
>MG|5|V8|F|10|100.0|Firmicutes|Erysipelotrichia|Erysipelotrichales|Erysipelotrichaceae|Clostridium|spiroforme|
CATGAGATGTTGGGTTAAGTCCCGCAACGAGCGCAACCCTTGTCGCTAGTTACCATCATTAAGTTGGGGACTCTAGCGAGACTGCCAGTGACAAGCTGGAGGAAGGCGGGGATGACGTCAAATCATCATGCCCCTTATGACCTGGGCTACACACGTGCTACAATGGATGGAGCAGAGGGAAGCGAAGCCGCGAGGTGAAGCAAAACCCATAAAACCATTCTCAGTTCGGATTGTAGTCTGCAACTCGACTACA
>MG|5|V8|F|24|99.61|Firmicutes|Erysipelotrichia|Erysipelotrichales|Erysipelotrichaceae|Clostridium|spiroforme|
CGTGAGATGTTGGGTTAAGTCCCGCAACGAGCGCAACCCTTGTCGCTAGTTACCATCATTAAGTTGGGGACTCTAGCGAGACTGCCAGTGACAAGCTGGAGGAAGGCGGGGATGACGTCAAATCATCATGCCCCTTATGACCCTGGGCTACACACGTGCTACAATGGATGGAGCAGAGGGAAGCGAAGCCGCGAGGTGAAGCAAAACCCATAAAACCATTCTCAGTTCGGATTGTAGTCTGCAACTCGACTACA
>MG|5|V8|F|20|99.6|Firmicutes|Erysipelotrichia|Erysipelotrichales|Erysipelotrichaceae|Clostridium|spiroforme|
CGTGAGATGTTGGGTTAAGTCCCGCAACGAGCGCAACCCTTGTCGCTAGTTACCATCATTAAGTTGGGGACTCTAGCGAGACTGCCAGTGACAAGCTGGAGGAAGGCGGGGATGACGTCAAATCATCATGCCCCTTATGACCTGGGCTACACACGTGCTACAATGGATGGGGCAGAGGGAAGCGAAGCCGCGAGGTGAAGCAAAACCCATAAAACCATTCTCAGTTCGGATTGTAGTCTGCAACTCGACTACA
>MG|5|V8|F|16|99.6|Firmicutes|Erysipelotrichia|Erysipelotrichales|Erysipelotrichaceae|Clostridium|spiroforme|
CGTGAGATGTTGGGTTAAGTCCCGCAACGAGCGCAACCCTTGTCGCTAGTTACCATCATTAAGTTGGGGACTCTAGCGAGACTGCCAGTGACAAGCTGGAGGAAGGCGGGGATGACGTCAAATCATCATGCCCCTTATGACCTGGGCTACACACGTGCTACAATGGATGGAGCAGAGGGAAGCGAAGCCGCGAGGTGAAGCAAAACCCATAAAACCACTCTCAGTTCGGATTGTAGTCTGCAACTCGACTACA
>MG|5|V8|R|15|99.61|Firmicutes|Erysipelotrichia|Erysipelotrichales|Erysipelotrichaceae|Clostridium|spiroforme|
TGTAGTCGAGTTGCAGACTACAATCCGAACTGAGAATGGTTTTATGGGTTTTGCTTCACCTCGCGGGCTTCGCTTCCCTCTGCTCCATCCATTGTAGCACGTGTGTAGCCCAGGTCATAAGGGGCATGATGATTTGACGTCATCCCCGCCTTCCTCCAGCTTGTCACTGGCAGTCTCGCTAGAGTCCCCAACTTAATGATGGTAACTAGCGACAAGGGTTGCGCTCGTTGCGGGACTTAACCCAACATCTCACG
>MG|5|V8|F|17|99.6|Firmicutes|Erysipelotrichia|Erysipelotrichales|Erysipelotrichaceae|Clostridium|spiroforme|
CGTGAGATGTTGGGTTAAGTCCCGCAACGAGCGTAACCCTTGTCGCTAGTTACCATCATTAAGTTGGGGACTCTAGCGAGACTGCCAGTGACAAGCTGGAGGAAGGCGGGGATGACGTCAAATCATCATGCCCCTTATGACCTGGGCTACACACGTGCTACAATGGATGGAGCAGAGGGAAGCGAAGCCGCGAGGTGAAGCAAAACCCATAAAACCATTCTCAGTTCGGATTGTAGTCTGCAACTCGACTACA
>MG|5|V8|R|55|99.61|Firmicutes|Erysipelotrichia|Erysipelotrichales|Erysipelotrichaceae|Clostridium|spiroforme|
TGTAGTCGAGTTGCAGACTACAATCCGAACTGAGAATGGTTTTATGGGTTTTGCTTCACCTCGCGGCTTCGCTTCCCTCTGCTCCATCCATTGTAGCACGTGTGTAGCCCAGGTCATAAGGGGCATGATGATTTGACGTCATCCCCGCCTTCCTCCAGCTTGTCACTGGCAGTCTCGCTAGAGTCCCCAACTTAATGATGGTAACTAGCGACAAGGGTTGCGCTCGTTGCGGGACTTAACCCCAACATCTCACG
>MG|5|V8|F|15|99.6|Firmicutes|Erysipelotrichia|Erysipelotrichales|Erysipelotrichaceae|Clostridium|spiroforme|
CGTGAGATGTTGGGTTAAGCCCCGCAACGAGCGCAACCCTTGTCGCTAGTTACCATCATTAAGTTGGGGACTCTAGCGAGACTGCCAGTGACAAGCTGGAGGAAGGCGGGGATGACGTCAAATCATCATGCCCCTTATGACCTGGGCTACACACGTGCTACAATGGATGGAGCAGAGGGAAGCGAAGCCGCGAGGTGAAGCAAAACCCATAAAACCATTCTCAGTTCGGATTGTAGTCTGCAACTCGACTACA
>MG|5|V8|F|50|99.61|Firmicutes|Erysipelotrichia|Erysipelotrichales|Erysipelotrichaceae|Clostridium|spiroforme|
CGTGAGATGTTGGGTTAAGTCCCGCAACGAGCGCAACCCTTGTCGCTAGTTACCATCATTAAGTTGGGGACTCTAGCGAGACTGCCAGTGACAAGCTGGAGGAAGGCGGGGATGACGTCAAATCATCATGCCCCTTATGACCTGGGCTACACACGTGCTACAATGGATGGAGCAGAGGGAAGCGAAGCCGCGAGGTGAAGCAAAACCCCATAAAACCATTCTCAGTTCGGATTGTAGTCTGCAACTCGACTACA
>MG|5|V8|R|30|99.21|Firmicutes|Erysipelotrichia|Erysipelotrichales|Erysipelotrichaceae|Clostridium|spiroforme|
TGTAGTCGAGTTGCAGACTACAATCCGAACTGAGAATGGTTTTATGGGTTTTGCTTCACCTCGCGGCTTCGCTTCCCTCTGCTCCATCCATTGTAGCACGTGTGTAGCCCAGGTCATAAGGGGCATGATGATTTGACGTCATCCCCCGCCTTCCTCCAGCTTGTCACTGGCAGTCTCGCTAGAGTCCCCAACTTAATGATGGTAACTAGCGACAAGGGTTGCGCTCGTTGCGGGACTAACCCAACATCTCACG
>MG|5|V8|F|13|99.6|Firmicutes|Erysipelotrichia|Erysipelotrichales|Erysipelotrichaceae|Clostridium|spiroforme|
CGTGAGATGTTGGGTTAAGTCCCGCAACGAGCGCAACCCTTGTCGCTAGTTACCATCATTAAGTTGGGGACTCTAGCGAGACTGCCAGTGACAAGCTGGAGGAAGGCGGGGATGACGTCAAATCATCATGCCCCTTATGACCTGGGCTATACACGTGCTACAATGGATGGAGCAGAGGGAAGCGAAGCCGCGAGGTGAAGCAAAACCCATAAAACCATTCTCAGTTCGGATTGTAGTCTGCAACTCGACTACA
>MG|5|V8|F|15|99.6|Firmicutes|Erysipelotrichia|Erysipelotrichales|Erysipelotrichaceae|Clostridium|spiroforme|
CGTGAGATGTTGGGTTAAGTCCCGCAACGAGCGCAACCCTTGTCGCTAGTTACCATCATTAAGTTGGGGACTCTAGCGAGACTGCCAGTGACAAGCTGGAGGAAGGCGGGGATGACGTCAAATCATCATGCCCCTTATGACCTGGACTACACACGTGCTACAATGGATGGAGCAGAGGGAAGCGAAGCCGCGAGGTGAAGCAAAACCCATAAAACCATTCTCAGTTCGGATTGTAGTCTGCAACTCGACTACA
>MG|5|V8|F|15|99.6|Firmicutes|Erysipelotrichia|Erysipelotrichales|Erysipelotrichaceae|Clostridium|spiroforme|
CGTGAGATGTTGGGTTAAGTCCCGCAACGAGCGCAACCCTTGTCGCTAGTTACCATCATTAAGTTGGGGACTCTAGCGAGACTGCCAGTGACAAGCTGGAGGAAGGCGGGGATGACGTCAAATCATCATGCCCCTCATGACCTGGGCTACACACGTGCTACAATGGATGGAGCAGAGGGAAGCGAAGCCGCGAGGTGAAGCAAAACCCATAAAACCATTCTCAGTTCGGATTGTAGTCTGCAACTCGACTACA
>MG|5|V8|R|10|100.0|Firmicutes|Erysipelotrichia|Erysipelotrichales|Erysipelotrichaceae|Clostridium|spiroforme|
CGTAGTCGAGTTGCAGACTACAATCCGAACTGAGAATGGTTTTATGGGTTTTGCTTCACCTCGCGGCTTCGCTTCCCTCTGCTCCATCCATTGTAGCACGTGTGTAGCCCAGGTCATAAGGGGCATGATGATTTGACGTCATCCCCGCCTTCCTCCAGCTTGTCACTGGCAGTCTCGCTAGAGTCCCCAACTTAATGATGGTAACTAGCGACAAGGGTTGCGCTCGTTGCGGGACTTAACCCAACATCTCACG
>MG|5|V8|F|13|99.6|Firmicutes|Erysipelotrichia|Erysipelotrichales|Erysipelotrichaceae|Clostridium|spiroforme|
CGTGAGATGTTGGGTTAAGTCCCGCAACGAGCGCAACCCTTGTCGCTAGTTACCATCATTAAGTTGGGGACTCTAGCGAGACTGCCAGTGACAAGCTGGAGGAAGGCGGGGATGACGTCAAATCATCATGCCCCTTATGACCTGGGCTACACACGTGCTACAATGGATGGAGCAGAGGGAAGCGAAGCCGCGAGGTGAAGCAAAACCCATAAAACCATTCTCAGTTCGGACTGTAGTCTGCAACTCGACTACA
>MG|5|V8|F|16|99.22|Firmicutes|Erysipelotrichia|Erysipelotrichales|Erysipelotrichaceae|Clostridium|spiroforme|
CGTGAGATGTTGGGTTAAGTCCCGCAACGAGCGCAACCCCTTGTCGCTAGTTACCATCATTAAGTTGGGGACTCTAGCGAGACTGCCAGTGACAAGCTGGAGGAAGGCGGGGATGACGTCAAATCATCATGCCCCTTATGACCTGGGCTACACACGTGCTACAATGGATGGAGCAGAGGGAAGCGAAGCCGCGAGGTGAAGCAAAAACCCATAAAACCATTCTCAGTTCGGATTGTAGTCTGCAACTCGACTACA
>MG|5|V8|R|10|99.6|Firmicutes|Erysipelotrichia|Erysipelotrichales|Erysipelotrichaceae|Clostridium|spiroforme|
TGTAGTCGAGTTGCAGACTACAATCCGAACTGAGAATGGTTTTATGGGTTTTGCTTCACCTCGCGGCTTCGCTTCCCTCTGCTCCATCCATTGTAGCACGTGCGTAGCCCAGGTCATAAGGGGCATGATGATTTGACGTCATCCCCGCCTTCCTCCAGCTTGTCACTGGCAGTCTCGCTAGAGTCCCCAACTTAATGATGGTAACTAGCGACAAGGGTTGCGCTCGTTGCGGGACTTAACCCAACATCTCACG
>MG|5|V8|F|19|99.21|Firmicutes|Erysipelotrichia|Erysipelotrichales|Erysipelotrichaceae|Clostridium|spiroforme|
CGTGAGATGTTGGGTTAAGTCCCGCAACGAGCGCAACCCTTGTCGCTAGTTACCATCATTAAGTTGGGGACTCTAGCGAGACTGCCAGTGACAAGCTGGAGGAAGGCGGGGATGACGTCAAATCATCATGCCCTTATGACCTGGGCTACACACGTGCTACAATGGATGGAGCAGAGGGAAGCGAAGCCGCGAGGTGAAGCAAACCCATAAAACCATTCTCAGTTCGGATTGTAGTCTGCAACTCGACTACA
>MG|5|V8|F|33|99.22|Firmicutes|Erysipelotrichia|Erysipelotrichales|Erysipelotrichaceae|Clostridium|spiroforme|
CGTGAGATGTTGGGTTAAGTCCCGCAACGAGCGCAACCCTTGTCGCTAGTTACCATCATTAAGTTGGGGACTCTAGCGAGACTGCCAGTGACAAGCTGGAGGAAGGCGGGGATGACGTCAAATCATCATGCCCCTTATGACCTGGGCTACACACGTGCTACAATGGATGGAGCAGAGGGAAGCGAAGCCGCGAGGTGAAGCAAAAACCCCATAAAACCATTCTCAGTTCGGATTGTAGTCTGCAACTCGACTACA
>MG|5|V8|R|11|99.21|Firmicutes|Erysipelotrichia|Erysipelotrichales|Erysipelotrichaceae|Clostridium|spiroforme|
TGTAGTCGAGTTGCAGACTACAATCCGAACTGAGAATGGTTTTATGGGTTTTGCTTCACCTCGCGGCTTCGCTTCCCCTCTGCTCCATCCATTGTAGCACGTGTGTAGCCCAGGTCATAAGGGGCATGATGATTTGACGTCATCCCCGCCTTCCTCCAGCTTGTCACTGGCAGTCTCGCTAGAGTCCCCAACTTAATGATGGTAACTAGCGACAAGGGTTGCGCTCGTTGCGGGACTAACCCAACATCTCACG
>MG|5|V8|R|12|99.22|Firmicutes|Erysipelotrichia|Erysipelotrichales|Erysipelotrichaceae|Clostridium|spiroforme|
TGTAGTCGAGTTGCAGACTACAATCCGAACTGAGAATGGTTTTATGGGTTTTGCTTCACCTCGCGGCTTCGCTTCCCTCTGCTCCATCCATTGTAGCACGTGTGTAGCCCAGGTCATAAGGGGCATGATGATTTGACGTCATCCCCCGCCTTCCTCCAGCTTGTCACTGGCAGTCTCGCTAGAGTCCCCCAACTTAATGATGGTAACTAGCGACAAGGGTTGCGCTCGTTGCGGGACTTAACCCAACATCTCACG
>MG|5|V8|F|11|99.6|Firmicutes|Erysipelotrichia|Erysipelotrichales|Erysipelotrichaceae|Clostridium|spiroforme|
CGTGAGATGTTGGGTTAAGTCCCGCAACGAGCGCAACCCTTGTCGCTAGTTACCATCATTAAGTTGGGGACTCTAGCGAGACTGCCAGTGACAAGCTGGAGGAAGGCGGGGATGACGTCAAATCATCATGCCCCTTATGACTTGGGCTACACACGTGCTACAATGGATGGAGCAGAGGGAAGCGAAGCCGCGAGGTGAAGCAAAACCCATAAAACCATTCTCAGTTCGGATTGTAGTCTGCAACTCGACTACA
>MG|5|V8|F|21|99.6|Firmicutes|Erysipelotrichia|Erysipelotrichales|Erysipelotrichaceae|Clostridium|spiroforme|
CGTGAGATGTTGGGTTAAGTCCCGCAACGAGCGCAACCCTTGTCGCTAGTTACCATCATTAAGTTGGGGACTCTAGCGAGACTGCCAGTGACGAGCTGGAGGAAGGCGGGGATGACGTCAAATCATCATGCCCCTTATGACCTGGGCTACACACGTGCTACAATGGATGGAGCAGAGGGAAGCGAAGCCGCGAGGTGAAGCAAAACCCATAAAACCATTCTCAGTTCGGATTGTAGTCTGCAACTCGACTACA
>MG|5|V8|R|32|99.61|Firmicutes|Erysipelotrichia|Erysipelotrichales|Erysipelotrichaceae|Clostridium|spiroforme|
TGTAGTCGAGTTGCAGACTACAATCCGAACTGAGAATGGTTTTATGGGTTTTGCTTCACCTCGCGGCTTCGCTTCCCCTCTGCTCCATCCATTGTAGCACGTGTGTAGCCCAGGTCATAAGGGGCATGATGATTTGACGTCATCCCCGCCTTCCTCCAGCTTGTCACTGGCAGTCTCGCTAGAGTCCCCAACTTAATGATGGTAACTAGCGACAAGGGTTGCGCTCGTTGCGGGACTTAACCCAACATCTCACG
>MG|5|V8|R|18|99.6|Firmicutes|Erysipelotrichia|Erysipelotrichales|Erysipelotrichaceae|Clostridium|spiroforme|
TGTAGTCGAGTTGCAGACTACAATCCGAACTGAGAATGGTTTTATGGGTTTTGCTTCACCTCGCGGCTTCGCTTCCCTCTGCTCCATCCATTGTAGCACGTGTGTAGCCCAGGTCATAAGGGGCATGATGATTTGACGTCATCCCCACCTTCCTCCAGCTTGTCACTGGCAGTCTCGCTAGAGTCCCCAACTTAATGATGGTAACTAGCGACAAGGGTTGCGCTCGTTGCGGGACTTAACCCAACATCTCACG
>MG|5|V8|R|38|99.21|Firmicutes|Erysipelotrichia|Erysipelotrichales|Erysipelotrichaceae|Clostridium|spiroforme|
TGTAGTCGAGTTGCAGACTACAATCCGAACTGAGAATGGTTTATGGGTTTGCTTCACCTCGCGGCTTCGCTTCCCTCTGCTCCATCCATTGTAGCACGTGTGTAGCCCAGGTCATAAGGGGCATGATGATTTGACGTCATCCCCGCCTTCCTCCAGCTTGTCACTGGCAGTCTCGCTAGAGTCCCCAACTTAATGATGGTAACTAGCGACAAGGGTTGCGCTCGTTGCGGGACTTAACCCAACATCTCACG
>MG|5|V8|F|12|99.22|Firmicutes|Erysipelotrichia|Erysipelotrichales|Erysipelotrichaceae|Clostridium|spiroforme|
CGTGAGATGTTGGGGTTAAGTCCCGCAACGAGCGCAACCCTTGTCGCTAGTTACCATCATTAAGTTGGGGGACTCTAGCGAGACTGCCAGTGACAAGCTGGAGGAAGGCGGGGATGACGTCAAATCATCATGCCCCTTATGACCTGGGCTACACACGTGCTACAATGGATGGAGCAGAGGGAAGCGAAGCCGCGAGGTGAAGCAAAACCCATAAAACCATTCTCAGTTCGGATTGTAGTCTGCAACTCGACTACA
>MG|5|V8|F|14|99.6|Firmicutes|Erysipelotrichia|Erysipelotrichales|Erysipelotrichaceae|Clostridium|spiroforme|
CGTGAGATGTTGGGTTAAGTCCCGCAACGAGCGCAACCCTTGTCGCTAGTTACCATCATTAAGTTGGGGACTCTAGCGAGACTGCCAGCGACAAGCTGGAGGAAGGCGGGGATGACGTCAAATCATCATGCCCCTTATGACCTGGGCTACACACGTGCTACAATGGATGGAGCAGAGGGAAGCGAAGCCGCGAGGTGAAGCAAAACCCATAAAACCATTCTCAGTTCGGATTGTAGTCTGCAACTCGACTACA
>MG|5|V8|F|18|99.22|Firmicutes|Erysipelotrichia|Erysipelotrichales|Erysipelotrichaceae|Clostridium|spiroforme|
CGTGAGATGTTGGGTTAAGTCCCGCAACGAGCGCAACCCTTGTCGCTAGTTACCATCATTAAGTTGGGGACTCTAGCGAGACTGCCAGTGACAAGCTGGAGGAAGGCGGGGATGACGTCAAATCCATCATGCCCCTTATGACCTGGGCTACACACGTGCTACAATGGATGGAGCAGAGGGAAGCGAAGCCGCGAGGTGAAGCAAAAACCCATAAAACCATTCTCAGTTCGGATTGTAGTCTGCAACTCGACTACA
>MG|5|V8|F|17|99.6|Firmicutes|Erysipelotrichia|Erysipelotrichales|Erysipelotrichaceae|Clostridium|spiroforme|
CGTGAGATGTTGGGTTAAGTCCCGCAACGAGCGCAACCCCTGTCGCTAGTTACCATCATTAAGTTGGGGACTCTAGCGAGACTGCCAGTGACAAGCTGGAGGAAGGCGGGGATGACGTCAAATCATCATGCCCCTTATGACCTGGGCTACACACGTGCTACAATGGATGGAGCAGAGGGAAGCGAAGCCGCGAGGTGAAGCAAAACCCATAAAACCATTCTCAGTTCGGATTGTAGTCTGCAACTCGACTACA
>MG|5|V8|R|17|99.61|Firmicutes|Erysipelotrichia|Erysipelotrichales|Erysipelotrichaceae|Clostridium|spiroforme|
TGTAGTCGAGTTGCAGACTACAATCCGAACTGAGAATGGTTTTATGGGTTTTGCTTCACCTCGCGGCTTCGCTTCCCTCTGCTCCATCCATTGTAGCACGTGTGTAGCCCAGGGTCATAAGGGGCATGATGATTTGACGTCATCCCCGCCTTCCTCCAGCTTGTCACTGGCAGTCTCGCTAGAGTCCCCAACTTAATGATGGTAACTAGCGACAAGGGTTGCGCTCGTTGCGGGACTTAACCCAACATCTCACG
>MG|5|V8|F|624|99.6|Firmicutes|Erysipelotrichia|Erysipelotrichales|Erysipelotrichaceae|Clostridium|spiroforme|
CGTGAGATGTTGGGTTAAGTCCCGCAACGAGCGCAACCCTTGTCGCTAGTTACCATCATTAAGTTGGGGACTCTAGCGAGACTGCCAGTGACAAGCTGGAGGAAGGCGGGGATGACGTCAAATCATCATGCCCCTTATGACCTGGGCTACACACGTGCTACAATGGATGGAGCAGAGGGAAGCGAAGCCGCGAGGTGAAGCAAACCCATAAAACCATTCTCAGTTCGGATTGTAGTCTGCAACTCGACTACA
>MG|5|V8|F|19|99.21|Firmicutes|Erysipelotrichia|Erysipelotrichales|Erysipelotrichaceae|Clostridium|spiroforme|
CGTGAGATGTTGGGTTAGTCCCGCAACGAGCGCAACCCTTGTCGCTAGTTACCATCATTAAGTTGGGGGACTCTAGCGAGACTGCCAGTGACAAGCTGGAGGAAGGCGGGGATGACGTCAAATCATCATGCCCCTTATGACCTGGGCTACACACGTGCTACAATGGATGGAGCAGAGGGAAGCGAAGCCGCGAGGTGAAGCAAAACCCATAAAACCATTCTCAGTTCGGATTGTAGTCTGCAACTCGACTACA
>MG|5|V8|F|11|99.6|Firmicutes|Erysipelotrichia|Erysipelotrichales|Erysipelotrichaceae|Clostridium|spiroforme|
CGTGAGATGTTGGGTTAAGTCCCGCAACGAGCGCAACCCTTGTCGCTAGTTACCATCATTAAGTTGGGGACTCTAGCGAGACTGCCAGTGACAAGCTGGAGGAGGGCGGGGATGACGTCAAATCATCATGCCCCTTATGACCTGGGCTACACACGTGCTACAATGGATGGAGCAGAGGGAAGCGAAGCCGCGAGGTGAAGCAAAACCCATAAAACCATTCTCAGTTCGGATTGTAGTCTGCAACTCGACTACA
>MG|5|V8|R|41|99.6|Firmicutes|Erysipelotrichia|Erysipelotrichales|Erysipelotrichaceae|Clostridium|spiroforme|
TGTAGGCGAGTTGCAGACTACAATCCGAACTGAGAATGGTTTTATGGGTTTTGCTTCACCTCGCGGCTTCGCTTCCCTCTGCTCCATCCATTGTAGCACGTGTGTAGCCCAGGTCATAAGGGGCATGATGATTTGACGTCATCCCCGCCTTCCTCCAGCTTGTCACTGGCAGTCTCGCTAGAGTCCCCAACTTAATGATGGTAACTAGCGACAAGGGTTGCGCTCGTTGCGGGACTTAACCCAACATCTCACG
>MG|5|V8|F|88|99.6|Firmicutes|Erysipelotrichia|Erysipelotrichales|Erysipelotrichaceae|Clostridium|spiroforme|
CGTGAGATGTTGGGTTAAGTCCCGCAACGAGCGCAACCCTTGTCGCTAGTTACCATCATTAAGTTGGGGACTCTAGCGAGACTGCCAGTGACAAGCTGGAGGAAGGCGGGGATGACGTCAAATCATCATGCCCCTTATGACCTGGGCTACACACGTGCTACAATGGATGGAGCAGAGGGAAGCGAAGCCGCGAGGTGAAGCAAAACCCATAAAACCATTCTCAGTTCGGATTGTAGTCTGCAACTCGCCTACA
>MG|5|V8|F|21|99.22|Firmicutes|Erysipelotrichia|Erysipelotrichales|Erysipelotrichaceae|Clostridium|spiroforme|
CGTGAGATGTTGGGTTAAGTCCCGCAACGAGCGCAACCCTTGTCGCTAGTTACCATCATTAAGTTGGGGGACTCTAGCGAGACTGCCAGTGACAAGCTGGAGGAAGGCGGGGATGACGTCAAATCATCATGCCCCTTATGACCTGGGCTACACACGTGCTACAATGGATGGAGCAGAGGGAAGCGAAGCCGCGAGGTGAAGCAAAACCCATAAAAACCATTCTCAGTTCGGATTGTAGTCTGCAACTCGACTACA
>MG|5|V8|F|11|99.6|Firmicutes|Erysipelotrichia|Erysipelotrichales|Erysipelotrichaceae|Clostridium|spiroforme|
CGTGAGATGTTGGGTTAAGTCCCGTAACGAGCGCAACCCTTGTCGCTAGTTACCATCATTAAGTTGGGGACTCTAGCGAGACTGCCAGTGACAAGCTGGAGGAAGGCGGGGATGACGTCAAATCATCATGCCCCTTATGACCTGGGCTACACACGTGCTACAATGGATGGAGCAGAGGGAAGCGAAGCCGCGAGGTGAAGCAAAACCCATAAAACCATTCTCAGTTCGGATTGTAGTCTGCAACTCGACTACA
>MG|5|V8|R|16|99.6|Firmicutes|Erysipelotrichia|Erysipelotrichales|Erysipelotrichaceae|Clostridium|spiroforme|
TGTAGTCGAGTTGCAGACTACAATCCGAACTGAGAATGGTTTTATGGGTTTTGCTTCACCTCGCGGCTTCGCTTCCCTCTGCTCCATCCATTGTAGCACGTGTGTAGCCCAGGTCATAAGGGGCATGATGATTTGACGTCATCCCCGCCTTCCTCCGGCTTGTCACTGGCAGTCTCGCTAGAGTCCCCAACTTAATGATGGTAACTAGCGACAAGGGTTGCGCTCGTTGCGGGACTTAACCCAACATCTCACG
>MG|5|V8|F|37|99.6|Firmicutes|Erysipelotrichia|Erysipelotrichales|Erysipelotrichaceae|Clostridium|spiroforme|
CGTGAGATGTTGGGTTAAGTCCCGCAACGAGCGCAACCCTTGTCGCTAGTTACCATCATTAAGTTGGGGACTCTAGCGAGACTGCCAGTGACAAGCTGGAGGAAGGCGGGGATGACGTCAAATCATCATGCCCCTTATGACCTGGGCTACACACGTGCTACAATGGATGGAGCAGAGGGAAGCGAAGCCGCGAGGTGAAGCAAAGCCCATAAAACCATTCTCAGTTCGGATTGTAGTCTGCAACTCGACTACA
>MG|5|V8|R|10|99.19|Firmicutes|Erysipelotrichia|Erysipelotrichales|Erysipelotrichaceae|Clostridium|spiroforme|
TGCACTCGAGTTGCAGAGTGCAATCCGAACTGAGAATGGTTTTATGGGTTTTGCTTCACCTCGCGGCTTCGCTTCCCTCTGCTCCATCCATTGTAGCACGTGTGTAGCCCAGGTCATAAGGGGCATGATGATTTGACGTCATCCCCGCCTTCCTCCAGCTTGTCACTGGCAGTCTCGCTAGAGTCCCCAACTTAATGATGGTAACTAGCGACAAGGGTTGCGCTCGTTGCGGGACTTAACCCAACATCTCACG
>MG|5|V8|F|241|99.61|Firmicutes|Erysipelotrichia|Erysipelotrichales|Erysipelotrichaceae|Clostridium|spiroforme|
CGTGAGATGTTGGGTTAAGTCCCGCAACGAGCGCAACCCCTTGTCGCTAGTTACCATCATTAAGTTGGGGACTCTAGCGAGACTGCCAGTGACAAGCTGGAGGAAGGCGGGGATGACGTCAAATCATCATGCCCCTTATGACCTGGGCTACACACGTGCTACAATGGATGGAGCAGAGGGAAGCGAAGCCGCGAGGTGAAGCAAAACCCATAAAACCATTCTCAGTTCGGATTGTAGTCTGCAACTCGACTACAT
>MG|5|V8|R|14|99.61|Firmicutes|Erysipelotrichia|Erysipelotrichales|Erysipelotrichaceae|Clostridium|spiroforme|
TGTAGTCGAGTTGCAGACTACAATCCGAACTGAGAATGGTTTTATGGGTTTTGCTTCACCTCGCGGCTTCGCTTCCCTCTGCTCCATCCATTGTAGCACGTGTGTAGCCCCAGGTCATAAGGGGCATGATGATTTGACGTCATCCCCGCCTTCCTCCAGCTTGTCACTGGCAGTCTCGCTAGAGTCCCCAACTTAATGATGGTAACTAGCGACAAGGGTTGCGCTCGTTGCGGGACTTAACCCAACATCTCACG
>MG|5|V8|F|13|99.6|Firmicutes|Erysipelotrichia|Erysipelotrichales|Erysipelotrichaceae|Clostridium|spiroforme|
CGTGAGATGTTGGGTTAAGTCCCGCAACGAGCGCAACCCTTGTCGCTAGTTACCATCATTAAGTTGGGGACTCTAGCGAGACTGCCAGTGACAAGCCGGAGGAAGGCGGGGATGACGTCAAATCATCATGCCCCTTATGACCTGGGCTACACACGTGCTACAATGGATGGAGCAGAGGGAAGCGAAGCCGCGAGGTGAAGCAAAACCCATAAAACCATTCTCAGTTCGGATTGTAGTCTGCAACTCGACTACA
>MG|5|V8|F|14|99.6|Firmicutes|Erysipelotrichia|Erysipelotrichales|Erysipelotrichaceae|Clostridium|spiroforme|
CGTGAGATGTTGGGTTAAGTCCCGCAACGAGCGCAACCCTTGTCGCTAGTTGCCATCATTAAGTTGGGGACTCTAGCGAGACTGCCAGTGACAAGCTGGAGGAAGGCGGGGATGACGTCAAATCATCATGCCCCTTATGACCTGGGCTACACACGTGCTACAATGGATGGAGCAGAGGGAAGCGAAGCCGCGAGGTGAAGCAAAACCCATAAAACCATTCTCAGTTCGGATTGTAGTCTGCAACTCGACTACA
>MG|5|V8|F|14|99.6|Firmicutes|Erysipelotrichia|Erysipelotrichales|Erysipelotrichaceae|Clostridium|spiroforme|
CGTGAGATGTTGGGTTAAGTCCCGCAACGAGCGCAACCCTTGTCGCTAGTTACCATCATTAAGTTGGGGACTCTAGCGAGACTGCCAGTGACAAGCTGGAGGAAGGCGGGGATGACGTCAAATCATCATGCCCCTTATGACCTGGGCCACACACGTGCTACAATGGATGGAGCAGAGGGAAGCGAAGCCGCGAGGTGAAGCAAAACCCATAAAACCATTCTCAGTTCGGATTGTAGTCTGCAACTCGACTACA
>MG|5|V8|F|19|99.6|Firmicutes|Erysipelotrichia|Erysipelotrichales|Erysipelotrichaceae|Clostridium|spiroforme|
CGTGAGATGTTGGGTTAAGTCCCGCAACGAGCGCAACCCTTGTCGCTAGTTACCATCATTAAGTTGGGGACTCTAGCGAGACTGCCAGTGACAAGCTGGAGGAAGGCGGGGATGACGTCAAATCATCATGCCCCTTATGACCTGGGCTGCACACGTGCTACAATGGATGGAGCAGAGGGAAGCGAAGCCGCGAGGTGAAGCAAAACCCATAAAACCATTCTCAGTTCGGATTGTAGTCTGCAACTCGACTACA
>MG|5|V8|F|23|99.6|Firmicutes|Erysipelotrichia|Erysipelotrichales|Erysipelotrichaceae|Clostridium|spiroforme|
CGTGAGATGTTGGGTTAAGTCCCGCAACGAGCGCAACCCTTGTCGCTAGTTACCATCATTAAGTTGGGGACTCTAGCGAGACTGCCAGTGACAAGCTGGAGGAAGGCGGGGATGACGTCAAATCATCATGCCCCTTATGACCTGGGCTACACACGTGCTACAATGGATGGAGCAGAGGGAAGCGAAGTCGCGAGGTGAAGCAAAACCCATAAAACCATTCTCAGTTCGGATTGTAGTCTGCAACTCGACTACA
>MG|5|V8|F|13|99.61|Firmicutes|Erysipelotrichia|Erysipelotrichales|Erysipelotrichaceae|Clostridium|spiroforme|
CGTGAGATGTTGGGTTAAGTCCCGCAACGAGCGCAACCCTTGTCGCTAGTTACCATCATTAAGTTGGGGACTCTAGCGAGACTGCCAGTGACAAGGCTGGAGGAAGGCGGGGATGACGTCAAATCATCATGCCCCTTATGACCTGGGCTACACACGTGCTACAATGGATGGAGCAGAGGGAAGCGAAGCCGCGAGGTGAAGCAAAACCCATAAAACCATTCTCAGTTCGGATTGTAGTCTGCAACTCGACTACA
>MG|5|V8|F|21|99.6|Firmicutes|Erysipelotrichia|Erysipelotrichales|Erysipelotrichaceae|Clostridium|spiroforme|
CGTGAGATGTTGGGTTAAGTCCCGCAACGAGCGCAACCCTTGTCGCTAGTTACCATCATTAAGTTGGGGACTCTAGCGAGACTGCCAGTGACAGGCTGGAGGAAGGCGGGGATGACGTCAAATCATCATGCCCCTTATGACCTGGGCTACACACGTGCTACAATGGATGGAGCAGAGGGAAGCGAAGCCGCGAGGTGAAGCAAAACCCATAAAACCATTCTCAGTTCGGATTGTAGTCTGCAACTCGACTACA
>MG|5|V8|R|11|99.6|Firmicutes|Erysipelotrichia|Erysipelotrichales|Erysipelotrichaceae|Clostridium|spiroforme|
TGTAGCCGAGTTGCAGACTACAATCCGAACTGAGAATGGTTTTATGGGTTTTGCTTCACCTCGCGGCTTCGCTTCCCTCTGCTCCATCCATTGTAGCACGTGTGTAGCCCAGGTCATAAGGGGCATGATGATTTGACGTCATCCCCGCCTTCCTCCAGCTTGTCACTGGCAGTCTCGCTAGAGTCCCCAACTTAATGATGGTAACTAGCGACAAGGGTTGCGCTCGTTGCGGGACTTAACCCAACATCTCACG
>MG|5|V8|F|34|99.6|Firmicutes|Erysipelotrichia|Erysipelotrichales|Erysipelotrichaceae|Clostridium|spiroforme|
CGTGAGATGTTGGGTTAAGTCCCGCAACGAGCGCAACCCTTGTCGCTAGTTACCATCATTAAGTTGGGGACTCTAGCGAGACTGCCAGTGACAAGCTGGAGGAAGGCGGGGATGACGTCAAATCATCATGCCCCTTATGGCCTGGGCTACACACGTGCTACAATGGATGGAGCAGAGGGAAGCGAAGCCGCGAGGTGAAGCAAAACCCATAAAACCATTCTCAGTTCGGATTGTAGTCTGCAACTCGACTACA
>MG|5|V8|F|12|99.6|Firmicutes|Erysipelotrichia|Erysipelotrichales|Erysipelotrichaceae|Clostridium|spiroforme|
CGTGAGATGTTGGGTTAAGTCCCGCAACGAGCGCAACCCTTGTCGCTAGTTACCATCATTAAGTTGGGGACTCTAGCGAGACTGCCAGTGACAAGCTGGAGGAAGGCGGGGATGATGTCAAATCATCATGCCCCTTATGACCTGGGCTACACACGTGCTACAATGGATGGAGCAGAGGGAAGCGAAGCCGCGAGGTGAAGCAAAACCCATAAAACCATTCTCAGTTCGGATTGTAGTCTGCAACTCGACTACA
>MG|5|V8|R|15|99.61|Firmicutes|Erysipelotrichia|Erysipelotrichales|Erysipelotrichaceae|Clostridium|spiroforme|
TGTAGTCGAGTTGCAGACTACAATCCGAACTGAGAATGGTTTTATGGGTTTTGCTTCACCTCGCGGCTTCGCTTCCCTCTGCTCCATCCATTGTAGGCACGTGTGTAGCCCAGGTCATAAGGGGCATGATGATTTGACGTCATCCCCGCCTTCCTCCAGCTTGTCACTGGCAGTCTCGCTAGAGTCCCCAACTTAATGATGGTAACTAGCGACAAGGGTTGCGCTCGTTGCGGGACTTAACCCAACATCTCACG
>MG|5|V8|F|17|99.6|Firmicutes|Erysipelotrichia|Erysipelotrichales|Erysipelotrichaceae|Clostridium|spiroforme|
CGTGAGATGTTGGGTTAAGTCCCGCAACGAGCGCAACCCTTGTCGCTAGTTACCATCATTAAGTTGGGGACTCTAGCGAGACTGCCAGTGACAAGCTGGAGGAAGGCGGGGATGACGTCAAATCATCATGCCCCTTATGACCTGGGCTACACACGTGCTACAATGGATGGAGCAGAGGGAAGCGAAGCCGCGAGGTGAAGCAAAACCCATAAAACCATTCTCAGCTCGGATTGTAGTCTGCAACTCGACTACA
>MG|5|V8|F|13|99.21|Firmicutes|Erysipelotrichia|Erysipelotrichales|Erysipelotrichaceae|Clostridium|spiroforme|
CGTGAGATGTTGGGTTAAGTCCCGCAACGAGCGCAACCCTTGTCGCTAGTTACCATCATTAAGTTGGGGACTCTAGCGAGACTGCCAGTGACAAGCTGGAGGAAGGCGGGGATGACGGTCAAATCATCATGCCCCTTATGACCTGGGCTACACACGTGCTACAATGGATGGAGCAGAGGGAAGCGAAGCCGCGAGGTGAAGCAAACCCATAAAACCATTCTCAGTTCGGATTGTAGTCTGCAACTCGACTACA
>MG|5|V8|R|11|99.21|Firmicutes|Erysipelotrichia|Erysipelotrichales|Erysipelotrichaceae|Clostridium|spiroforme|
TGTAGTCGAGTTGCAGACTACAATCCGAACTGAGAATGGTTTTATGGGTTTTGCTTCACCTCGCGGCTTCGCTTCCCTCTGCTCCATCCATTGTAGCACGTGTGTAGCCCAGGTCATAAGGGGCATGATGATTTGACGTCATCCCCGCCTTCCTCCGGCTTGTCACCGGCAGTCTCGCTAGAGTCCCCAACTTAATGATGGTAACTAGCGACAAGGGTTGCGCTCGTTGCGGGACTTAACCCAACATCTCACG
>MG|5|V8|R|10|99.6|Firmicutes|Erysipelotrichia|Erysipelotrichales|Erysipelotrichaceae|Clostridium|spiroforme|
TGTAGTCGAGTTGCAGACTACAATCCGAACTGAGAATGGTTTTATGGGTTTTGCTTCACCTCGCGGCTTCGCTTCCCTCTGCTCCATCCATTGTAGCACGTGTGTAGCCCAGGTCATAAGGGGCATGATGATTTGACGTCATCCCCGCCTTCCTCCAGCTTGTCACTGGTAGTCTCGCTAGAGTCCCCAACTTAATGATGGTAACTAGCGACAAGGGTTGCGCTCGTTGCGGGACTTAACCCAACATCTCACG
>MG|5|V8|F|13|99.6|Firmicutes|Erysipelotrichia|Erysipelotrichales|Erysipelotrichaceae|Clostridium|spiroforme|
CGTGAGATGTTGGGTTAAGTCCCGCAACGAGCGCAACCCTTGTCGCTAGTTACCATCATTAAGTTGGGGACTCTAGCGAGACTGCCAGTGACAAGCTGGAGGAAGGCGGGGATGACGTCAAATCATCATGCCCCTTATGACCTGGGCTACACACGTGCTACAATGGATGGAGCAGAGGGAAGCGAAGCCGCGAGGTGAAGCAAAACCCGTAAAACCATTCTCAGTTCGGATTGTAGTCTGCAACTCGACTACA
>MG|5|V8|F|27|99.61|Firmicutes|Erysipelotrichia|Erysipelotrichales|Erysipelotrichaceae|Clostridium|spiroforme|
CGTGAGATGTTGGGTTAAGTCCCGCAACGAGCGCAACCCTTGTCGCTAGTTACCATCATTAAGTTGGGGACTCTAGCGAGACTGCCAGTGGACAAGCTGGAGGAAGGCGGGGATGACGTCAAATCATCATGCCCCTTATGACCTGGGCTACACACGTGCTACAATGGATGGAGCAGAGGGAAGCGAAGCCGCGAGGTGAAGCAAAACCCATAAAACCATTCTCAGTTCGGATTGTAGTCTGCAACTCGACTACA
>MG|5|V8|F|24|99.6|Firmicutes|Erysipelotrichia|Erysipelotrichales|Erysipelotrichaceae|Clostridium|spiroforme|
CGTGAGATGTTGGGTTAAGTCCCGCAACGAGCGCAACCCTTGTCGCTAGTTACCATCATTAAGTTGGGGACTCTAGCGAGACTGCCAGTGACAAGCTGGAGGAAGGCGGGGATGACGTCAAATCATCATGCCCCTTATGACCTGGGCTACACACGTGCTACAATGGATGGAGCAGAGGGAAGCGAAGCCGTGAGGTGAAGCAAAACCCATAAAACCATTCTCAGTTCGGATTGTAGTCTGCAACTCGACTACA
>MG|5|V8|R|249|99.61|Firmicutes|Erysipelotrichia|Erysipelotrichales|Erysipelotrichaceae|Clostridium|spiroforme|
TGTAGTCGAGTTGCAGACTACAATCCGAACTGAGAATGGTTTTTATGGGTTTTGCTTCACCTCGCGGCTTCGCTTCCCTCTGCTCCATCCATTGTAGCACGTGTGTAGCCCAGGTCATAAGGGGCATGATGATTTGACGTCATCCCCGCCTTCCTCCAGCTTGTCACTGGCAGTCTCGCTAGAGTCCCCAACTTAATGATGGTAACTAGCGACAAGGGTTGCGCTCGTTGCGGGACTTAACCCAACATCTCACG
>MG|5|V8|F|33|99.6|Firmicutes|Erysipelotrichia|Erysipelotrichales|Erysipelotrichaceae|Clostridium|spiroforme|
CGTGAGATGTTGGGTTAAGTCCCGCAACGAGCGCAACCCTTGTCGCTAGTTACCATCATTAAGTTGGGGACTCTAGCGAGACTGCCAGTGACAAGCTGGAGGAAGGCGGGGATGGCGTCAAATCATCATGCCCCTTATGACCTGGGCTACACACGTGCTACAATGGATGGAGCAGAGGGAAGCGAAGCCGCGAGGTGAAGCAAAACCCATAAAACCATTCTCAGTTCGGATTGTAGTCTGCAACTCGACTACA
>MG|5|V8|R|13|99.21|Firmicutes|Erysipelotrichia|Erysipelotrichales|Erysipelotrichaceae|Clostridium|spiroforme|
TGTAGTCGAGTTGCAGACTACAATCCGAACTGAGAATGGTTTTATGGGTTTGCTTCACCTCGCGGCTTCGCTTCCCTCTGCTCCATCCATTGTAGCACGTGTGTAGCCCAGGTCATAAGGGCATGATGATTTGACGTCATCCCCGCCTTCCTCCAGCTTGTCACTGGCAGTCTCGCTAGAGTCCCCAACTTAATGATGGTAACTAGCGACAAGGGTTGCGCTCGTTGCGGGACTTAACCCAACATCTCACG
>MG|5|V8|R|14|99.6|Firmicutes|Erysipelotrichia|Erysipelotrichales|Erysipelotrichaceae|Clostridium|spiroforme|
TGTAGTCGAGTTGCAGACTACAATCCGAACTGAGAATGGTTTTATGGGTTTTGCTTCACCTCGCGGCTTCGCTTCCCTCTGCTCCATCCATTGTAGCACGTGTGTAGCCCAGGTCATAAGGGGCATGATGATTTGACGTCATCCCCGCCTTCCTCCAGCTTGTCACTGGCAGTCCCGCTAGAGTCCCCAACTTAATGATGGTAACTAGCGACAAGGGTTGCGCTCGTTGCGGGACTTAACCCAACATCTCACG
>MG|5|V8|R|245|99.61|Firmicutes|Erysipelotrichia|Erysipelotrichales|Erysipelotrichaceae|Clostridium|spiroforme|
TGTAGTCGAGTTGCAGACTACAATCCGAACTGAGAATGGTTTTATGGGTTTTTGCTTCACCTCGCGGCTTCGCTTCCCTCTGCTCCATCCATTGTAGCACGTGTGTAGCCCAGGTCATAAGGGGCATGATGATTTGACGTCATCCCCGCCTTCCTCCAGCTTGTCACTGGCAGTCTCGCTAGAGTCCCCAACTTAATGATGGTAACTAGCGACAAGGGTTGCGCTCGTTGCGGGACTTAACCCAACATCTCACG
>MG|5|V8|F|29|99.6|Firmicutes|Erysipelotrichia|Erysipelotrichales|Erysipelotrichaceae|Clostridium|spiroforme|
CGTGAGATGTTGGGTTAAGTCCCGCAACGAGCGCAACCCTTGTCGCTAGTTACCATCATTAAGTTGGGGACTCTAGCGAGACTGCCAGTGACAAGCTGGAGGAAGGCGGGGATGACGTCAAATCATCATGCCCCTTATGACCTGGGCTACACACGTGCTACAATGGATGGAGCAGAGGGAAGCGAGGCCGCGAGGTGAAGCAAAACCCATAAAACCATTCTCAGTTCGGATTGTAGTCTGCAACTCGACTACA
>MG|5|V8|R|14|99.19|Firmicutes|Erysipelotrichia|Erysipelotrichales|Erysipelotrichaceae|Clostridium|spiroforme|
TGCAGGCGAGTTGCAGCCTGCAATCCGAACTGAGAATGGTTTTATGGGTTTTGCTTCACCTCGCGGCTTCGCTTCCCTCTGCTCCATCCATTGTAGCACGTGTGTAGCCCAGGTCATAAGGGGCATGATGATTTGACGTCATCCCCGCCTTCCTCCAGCTTGTCACTGGCAGTCTCGCTAGAGTCCCCAACTTAATGATGGTAACTAGCGACAAGGGTTGCGCTCGTTGCGGGACTTAACCCAACATCTCACG
>MG|5|V8|F|13|99.6|Firmicutes|Erysipelotrichia|Erysipelotrichales|Erysipelotrichaceae|Clostridium|spiroforme|
CGTGAGATGTTGGGTTAAGTCCCGCAACGAGCGCAACCCTTGTCGCTAGTTACCATCATTAAGTTGGGGACTCTAGCGAGACTGCCAGTGACAAGCTGGAGGAAGGCGGGGATGACGTCAAATCATCATGCCCCTTATGACCTGGGCTACACACGTGCTACAATGGATGGAGCAGAGGGAAGCGAAGCCGCAAGGTGAAGCAAAACCCATAAAACCATTCTCAGTTCGGATTGTAGTCTGCAACTCGACTACA
>MG|5|V8|F|84|99.6|Firmicutes|Erysipelotrichia|Erysipelotrichales|Erysipelotrichaceae|Clostridium|spiroforme|
CGTGAGATGTTGGGTTAAGTCCCGCAACGAGCGCAACCCTTGTCGCTAGTTACCATCATTAAGTTGGGGACTCTAGCGAGACTGCCAGTGACAAGCTGGAGGAAGGCGGGGATGACGTCAAATCATCATGCCCCTTATGACCTGGGCTACACACGTGCTACAATGGATGGAGCAGAGGGAAGCGAAGCCGCGAGGTGAAGCAAAACCCATAAACCATTCTCAGTTCGGATTGTAGTCTGCAACTCGACTACA
>MG|5|V8|R|47|99.61|Firmicutes|Erysipelotrichia|Erysipelotrichales|Erysipelotrichaceae|Clostridium|spiroforme|
TGTAGTCGAGTTGCAGACTACAATCCGAACTGAGAATGGTTTTATGGGGTTTTGCTTCACCTCGCGGCTTCGCTTCCCTCTGCTCCATCCATTGTAGCACGTGTGTAGCCCAGGTCATAAGGGGCATGATGATTTGACGTCATCCCCGCCTTCCTCCAGCTTGTCACTGGCAGTCTCGCTAGAGTCCCCAACTTAATGATGGTAACTAGCGACAAGGGTTGCGCTCGTTGCGGGACTTAACCCAACATCTCACG
>MG|5|V8|R|10|99.6|Firmicutes|Erysipelotrichia|Erysipelotrichales|Erysipelotrichaceae|Clostridium|spiroforme|
TGTAGTCGAGTTGCAGACTACAATCCGAACTGAGAATGGTTTTATGGGTTTTGCTTCACCTCGCGGCTTCGCTTCCCTCTGCTCCATCCATTGTAGCACGTGTGTAGCCCAGGTCATAAGGGGCATGATGATTTGACGTCATCCCCGCCTTCCTCCAGCTTGTCACTGGCAGTCTCGCTAGAGTCCCCAACTTAATGATGGTAACTAGCGACAAGGGTTGCGCTCGTTGCGGGGCTTAACCCAACATCTCACG
>MG|5|V8|R|42|99.21|Firmicutes|Erysipelotrichia|Erysipelotrichales|Erysipelotrichaceae|Clostridium|spiroforme|
TGTAGGCGAGTTGCAGCCTACAATCCGAACTGAGAATGGTTTTATGGGTTTTGCTTCACCTCGCGGCTTCGCTTCCCTCTGCTCCATCCATTGTAGCACGTGTGTAGCCCAGGTCATAAGGGGCATGATGATTTGACGTCATCCCCGCCTTCCTCCAGCTTGTCACTGGCAGTCTCGCTAGAGTCCCCAACTTAATGATGGTAACTAGCGACAAGGGTTGCGCTCGTTGCGGGACTTAACCCAACATCTCACG
>MG|5|V8|F|13|99.6|Firmicutes|Erysipelotrichia|Erysipelotrichales|Erysipelotrichaceae|Clostridium|spiroforme|
CGTGAGATGTTGGGTTAAGTCCCGCAACGAGCGCAACCCTTGTCGCTAGTTACCATCATTAAGTTGGGGACTCTAGCGAGACTGCCAGTGACAAGCTGGAGGAAGGCGGGGATGACGTCAAATCATCGTGCCCCTTATGACCTGGGCTACACACGTGCTACAATGGATGGAGCAGAGGGAAGCGAAGCCGCGAGGTGAAGCAAAACCCATAAAACCATTCTCAGTTCGGATTGTAGTCTGCAACTCGACTACA
>MG|5|V8|F|26|99.61|Firmicutes|Erysipelotrichia|Erysipelotrichales|Erysipelotrichaceae|Clostridium|spiroforme|
CGTGAGATGTTGGGTTAAAGTCCCGCAACGAGCGCAACCCTTGTCGCTAGTTACCATCATTAAGTTGGGGACTCTAGCGAGACTGCCAGTGACAAGCTGGAGGAAGGCGGGGATGACGTCAAATCATCATGCCCCTTATGACCTGGGCTACACACGTGCTACAATGGATGGAGCAGAGGGAAGCGAAGCCGCGAGGTGAAGCAAAACCCATAAAACCATTCTCAGTTCGGATTGTAGTCTGCAACTCGACTACA
>MG|5|V8|F|23|99.6|Firmicutes|Erysipelotrichia|Erysipelotrichales|Erysipelotrichaceae|Clostridium|spiroforme|
CGTGAGATGTTGGGTTAAGTCCCGCAACGAGCGCAACCCTTGTCACTAGTTACCATCATTAAGTTGGGGACTCTAGCGAGACTGCCAGTGACAAGCTGGAGGAAGGCGGGGATGACGTCAAATCATCATGCCCCTTATGACCTGGGCTACACACGTGCTACAATGGATGGAGCAGAGGGAAGCGAAGCCGCGAGGTGAAGCAAAACCCATAAAACCATTCTCAGTTCGGATTGTAGTCTGCAACTCGACTACA
>MG|5|V8|F|12|99.6|Firmicutes|Erysipelotrichia|Erysipelotrichales|Erysipelotrichaceae|Clostridium|spiroforme|
CGTGAGATGTTGGGTTAAGTCCCGCAACGAGCGCAACCCTTGTCGCTAGTTACCATCATTAAGTTGGGGACTCTAGCGAGACTGCCAGTGACAAGCTGGAGGAAGGCGGGGATGACGTCAAATCATCATGCCCCTTATGACCTGGGCTACACACGTGCCACAATGGATGGAGCAGAGGGAAGCGAAGCCGCGAGGTGAAGCAAAACCCATAAAACCATTCTCAGTTCGGATTGTAGTCTGCAACTCGACTACA
>MG|5|V8|F|25|99.6|Firmicutes|Erysipelotrichia|Erysipelotrichales|Erysipelotrichaceae|Clostridium|spiroforme|
CGTGAGATGTTGGGTTAAGTCCCGCAACGAGCGCAACCCTTGTCGCTAGTTACCATCATTAAGTTGGGGACTCTAGCGGGACTGCCAGTGACAAGCTGGAGGAAGGCGGGGATGACGTCAAATCATCATGCCCCTTATGACCTGGGCTACACACGTGCTACAATGGATGGAGCAGAGGGAAGCGAAGCCGCGAGGTGAAGCAAAACCCATAAAACCATTCTCAGTTCGGATTGTAGTCTGCAACTCGACTACA
>MG|5|V8|F|15|99.6|Firmicutes|Erysipelotrichia|Erysipelotrichales|Erysipelotrichaceae|Clostridium|spiroforme|
CGTGAGATGTTGGGCTAAGTCCCGCAACGAGCGCAACCCTTGTCGCTAGTTACCATCATTAAGTTGGGGACTCTAGCGAGACTGCCAGTGACAAGCTGGAGGAAGGCGGGGATGACGTCAAATCATCATGCCCCTTATGACCTGGGCTACACACGTGCTACAATGGATGGAGCAGAGGGAAGCGAAGCCGCGAGGTGAAGCAAAACCCATAAAACCATTCTCAGTTCGGATTGTAGTCTGCAACTCGACTACA
>MG|5|V8|F|19|99.6|Firmicutes|Erysipelotrichia|Erysipelotrichales|Erysipelotrichaceae|Clostridium|spiroforme|
CGTGAGATGTTGGGTTAAGTCCCGCAACGAGCGCAACCCTTGTCGCTAGTTACCATCATTAAGTTGGGGAGTCTAGCGAGACTGCCAGTGACAAGCTGGAGGAAGGCGGGGATGACGTCAAATCATCATGCCCCTTATGACCTGGGCTACACACGTGCTACAATGGATGGAGCAGAGGGAAGCGAAGCCGCGAGGTGAAGCAAAACCCATAAAACCATTCTCAGTTCGGATTGTAGTCTGCAACTCGACTACA
>MG|5|V8|F|10|99.21|Firmicutes|Erysipelotrichia|Erysipelotrichales|Erysipelotrichaceae|Clostridium|spiroforme|
CGTGAGATGTTGGGTTAGTCCCGCAACGAGCGCAACCCCTTGTCGCTAGTTACCATCATTAAGTTGGGGACTCTAGCGAGACTGCCAGTGACAAGCTGGAGGAAGGCGGGGATGACGTCAAATCATCATGCCCCTTATGACCTGGGCTACACACGTGCTACAATGGATGGAGCAGAGGGAAGCGAAGCCGCGAGGTGAAGCAAAACCCATAAAACCATTCTCAGTTCGGATTGTAGTCTGCAACTCGACTACA
>MG|5|V8|R|19|99.6|Firmicutes|Erysipelotrichia|Erysipelotrichales|Erysipelotrichaceae|Clostridium|spiroforme|
TGTAGTCGAGTTGCAGACTACAATCCGAACTGAGAATGGTTTTATGGGTTTTGCTTCACCTCGCGGCTTCGCTTCCCTCTGCTCCATCCATTGTAGCACGTGTGTAGCCCAGGTCATAAGGGGCATGATGATTTGACGTCATCCCCGCCTTCCTCCAGCTTGTCACTGGCAGTCTCGCTAGAGTCCCCAACTTAATGATGGTAACTAGCGGCAAGGGTTGCGCTCGTTGCGGGACTTAACCCAACATCTCACG
>MG|5|V8|R|134|99.61|Firmicutes|Erysipelotrichia|Erysipelotrichales|Erysipelotrichaceae|Clostridium|spiroforme|
TGTAGTCGAGTTGCAGACTACAATCCGAACTGAGAATGGTTTTATGGGTTTTGCTTCACCTCGCGGCTTCGCTTCCCTCTGCTCCATCCATTGTAGCACGTGTGTAGCCCAGGTCATAAGGGGCATGATGATTTGACGTCATCCCCGCCTTCCTCCAGCTTGTCACTGGCAGTCTCGCTAGAGTCCCCCAACTTAATGATGGTAACTAGCGACAAGGGTTGCGCTCGTTGCGGGACTTAACCCAACATCTCACG
>MG|5|V8|F|15|99.22|Firmicutes|Erysipelotrichia|Erysipelotrichales|Erysipelotrichaceae|Clostridium|spiroforme|
CGTGAGATGTTGGGTTAAGTCCCGCAACGAGCGCAACCCCTTGTCGCTAGTTACCATCATTAAGTTGGGGGACTCTAGCGAGACTGCCAGTGACAAGCTGGAGGAAGGCGGGGATGACGTCAAATCATCATGCCCCTTATGACCTGGGCTACACACGTGCTACAATGGATGGAGCAGAGGGAAGCGAAGCCGCGAGGTGAAGCAAAACCCATAAAACCATTCTCAGTTCGGATTGTAGTCTGCAACTCGACTACA
>MG|5|V8|R|11|99.6|Firmicutes|Erysipelotrichia|Erysipelotrichales|Erysipelotrichaceae|Clostridium|spiroforme|
TGTAGTCGAGCTGCAGACTACAATCCGAACTGAGAATGGTTTTATGGGTTTTGCTTCACCTCGCGGCTTCGCTTCCCTCTGCTCCATCCATTGTAGCACGTGTGTAGCCCAGGTCATAAGGGGCATGATGATTTGACGTCATCCCCGCCTTCCTCCAGCTTGTCACTGGCAGTCTCGCTAGAGTCCCCAACTTAATGATGGTAACTAGCGACAAGGGTTGCGCTCGTTGCGGGACTTAACCCAACATCTCACG
>MG|5|V8|R|10|99.61|Firmicutes|Erysipelotrichia|Erysipelotrichales|Erysipelotrichaceae|Clostridium|spiroforme|
TGTAGTCGAGTTGCAGACTACAATCCGAACTGAGAATGGTTTTATGGGTTTTGCTTCACCTCGCGGCTTCGCTTCCCTCTGCTCCATCCATTGTAGCACGTGTGTAGCCCAGGTCATAAGGGGCATGATGATTTGACGTCATCCCCGCCTTCCTCCAGCTTGTCCACTGGCAGTCTCGCTAGAGTCCCCAACTTAATGATGGTAACTAGCGACAAGGGTTGCGCTCGTTGCGGGACTTAACCCAACATCTCACG
>MG|5|V8|F|10|99.6|Firmicutes|Erysipelotrichia|Erysipelotrichales|Erysipelotrichaceae|Clostridium|spiroforme|
CGTGAGATGTTGGGTTAAGTCCCGCAACGAGCGCAACCCTTGTCGCTAGTTACCATCATTAAGTTGGGGACTCTAGCGAGACTGCCAGTGACAAGCTGGAGGAAGGCGGGGATGACGTCAAATCATCATGCCCCTTATGACCTGGGCTACACACGTGCTACAATGGATGGAGCAGAGGGAAGCGGAGCCGCGAGGTGAAGCAAAACCCATAAAACCATTCTCAGTTCGGATTGTAGTCTGCAACTCGACTACA
>MG|5|V8|F|88|99.61|Firmicutes|Erysipelotrichia|Erysipelotrichales|Erysipelotrichaceae|Clostridium|spiroforme|
CGTGAGATGTTGGGTTAAGTCCCGCAACGAGCGCAACCCTTGTCGCTAGTTACCATCATTAAGTTGGGGACTCTAGCGAGACTGCCAGTGACAAGCTGGAGGAAGGCGGGGATGACGTCAAATCATCATGCCCCTTATGACCTGGGCTACACACGTGCTACAATGGATGGAGCAGAGGGGAAGCGAAGCCGCGAGGTGAAGCAAAACCCATAAAACCATTCTCAGTTCGGATTGTAGTCTGCAACTCGACTACA
>MG|5|V8|F|14|99.6|Firmicutes|Erysipelotrichia|Erysipelotrichales|Erysipelotrichaceae|Clostridium|spiroforme|
CGTGAGATGTTGGGTTAAGTCCCGCAACGAGCGCAACCCTTGTCGTTAGTTACCATCATTAAGTTGGGGACTCTAGCGAGACTGCCAGTGACAAGCTGGAGGAAGGCGGGGATGACGTCAAATCATCATGCCCCTTATGACCTGGGCTACACACGTGCTACAATGGATGGAGCAGAGGGAAGCGAAGCCGCGAGGTGAAGCAAAACCCATAAAACCATTCTCAGTTCGGATTGTAGTCTGCAACTCGACTACA
>MG|5|V8|F|115|99.61|Firmicutes|Erysipelotrichia|Erysipelotrichales|Erysipelotrichaceae|Clostridium|spiroforme|
CGTGAGATGTTGGGTTAAGTCCCGCAACGAGCGCAACCCTTGTCGCTAGTTACCATCATTAAGTTGGGGACTCTAGCGAGACTGCCAGTGACAAGCTGGAGGAAGGCGGGGATGACGTCAAATCATCATGCCCCCTTATGACCTGGGCTACACACGTGCTACAATGGATGGAGCAGAGGGAAGCGAAGCCGCGAGGTGAAGCAAAACCCATAAAACCATTCTCAGTTCGGATTGTAGTCTGCAACTCGACTACA
>MG|5|V8|R|46|99.61|Firmicutes|Erysipelotrichia|Erysipelotrichales|Erysipelotrichaceae|Clostridium|spiroforme|
TGTAGTCGAGTTGCAGACTACAATCCGAACTGAGAATGGTTTATGGGTTTTGCTTCACCTCGCGGCTTCGCTTCCCTCTGCTCCATCCATTGTAGCACGTGTGTAGCCCAGGTCATAAGGGGCATGATGATTTGACGTCATCCCCGCCTTCCTCCAGCTTGTCACTGGCAGTCTCGCTAGAGTCCCCAACTTAATGATGGTAACTAGCGACAAGGGTTGCGCTCGTTGCGGGACTTAACCCAACATCTCACGA
>MG|5|V8|F|24|99.61|Firmicutes|Erysipelotrichia|Erysipelotrichales|Erysipelotrichaceae|Clostridium|spiroforme|
CGTGAGATGTTGGGTTAAGTCCCGCAACGAGCGCAACCCTTGTCGCTAGTTACCATCATTAAGTTGGGGACTCTAGCGAGACTGCCAGTGACAAGCTGGAGGAAGGCGGGGATGACGTCAAATCATCATGCCCCTTATGACCTGGGGCTACACACGTGCTACAATGGATGGAGCAGAGGGAAGCGAAGCCGCGAGGTGAAGCAAAACCCATAAAACCATTCTCAGTTCGGATTGTAGTCTGCAACTCGACTACA
>MG|5|V8|F|19|99.22|Firmicutes|Erysipelotrichia|Erysipelotrichales|Erysipelotrichaceae|Clostridium|spiroforme|
CGTGAGATGTTGGGTTAAGTCCCGCAACGAGCGCAACCCTTGTCGCTAGTTACCATCATTAAGTTGGGGGACTCTAGCGAGACTGCCAGTGACAAGCTGGAGGAAGGCGGGGGATGACGTCAAATCATCATGCCCCTTATGACCTGGGCTACACACGTGCTACAATGGATGGAGCAGAGGGAAGCGAAGCCGCGAGGTGAAGCAAAACCCATAAAACCATTCTCAGTTCGGATTGTAGTCTGCAACTCGACTACA
>MG|5|V8|F|12|99.6|Firmicutes|Erysipelotrichia|Erysipelotrichales|Erysipelotrichaceae|Clostridium|spiroforme|
CGTGAGATGTTGGGTTAAGTCCCGCAACGAGCGCAACCCTTGTCGCTAGTTACCATCATTAAGTTGGGGACTCTGGCGAGACTGCCAGTGACAAGCTGGAGGAAGGCGGGGATGACGTCAAATCATCATGCCCCTTATGACCTGGGCTACACACGTGCTACAATGGATGGAGCAGAGGGAAGCGAAGCCGCGAGGTGAAGCAAAACCCATAAAACCATTCTCAGTTCGGATTGTAGTCTGCAACTCGACTACA
>MG|5|V8|F|10|99.22|Firmicutes|Erysipelotrichia|Erysipelotrichales|Erysipelotrichaceae|Clostridium|spiroforme|
CGTGAGATGTTGGGTTAAGTCCCGCAACGAGCGCAACCCTTGTCGCTAGTTACCATCATTAAGTTGGGGGACTCTAGCGAGACTGCCAGTGACAAGCTGGAGGAAGGCGGGGATGACGTCAAATCATCATGCCCCCTTATGACCTGGGCTACACACGTGCTACAATGGATGGAGCAGAGGGAAGCGAAGCCGCGAGGTGAAGCAAAACCCATAAAACCATTCTCAGTTCGGATTGTAGTCTGCAACTCGACTACA
>MG|5|V8|R|14|99.21|Firmicutes|Erysipelotrichia|Erysipelotrichales|Erysipelotrichaceae|Clostridium|spiroforme|
TGTAGTCGAGTTGCAGACTACAATCCGAACTGAGAATGGTTTTATGGGTTTGCTTCACCTCGCGGCTTCGCTTCCCTCTGCTCCATCCATTGTAGCACGTGTGTAGCCCAGGTCATAAGGGGCATGATGATTTGACGTCATCCCCGCCTTCCTCCAGCTTGTCACTGGCAGTCTCGCTAGAGTCCCCAACTTAATGATGGTAACTAGCGACAAGGGTTGCGCTCGTTGCGGGACTAACCCAACATCTCACGA
>MG|5|V8|R|14|99.6|Firmicutes|Erysipelotrichia|Erysipelotrichales|Erysipelotrichaceae|Clostridium|spiroforme|
TGTAGTCGAGTTGCAGACTACAATCCGAACTGAGAATGGTTTTATGGGTTTTGCTTCACCTCGCGGCTTCGCTTCCCTCTGCTCCATCCATTGTAGCACGTGTGTAGCCCAGGTCATAAGGGGCATGATGACTTGACGTCATCCCCGCCTTCCTCCAGCTTGTCACTGGCAGTCTCGCTAGAGTCCCCAACTTAATGATGGTAACTAGCGACAAGGGTTGCGCTCGTTGCGGGACTTAACCCAACATCTCACG
>MG|5|V8|F|14|99.6|Firmicutes|Erysipelotrichia|Erysipelotrichales|Erysipelotrichaceae|Clostridium|spiroforme|
CGTGAGATGTTGGGTTAAGTCCCGCAACGAGCGCAACCCTTGTCGCTAGTTACCATCATTAAGTTGGGGACTCTAGCGAGACTACCAGTGACAAGCTGGAGGAAGGCGGGGATGACGTCAAATCATCATGCCCCTTATGACCTGGGCTACACACGTGCTACAATGGATGGAGCAGAGGGAAGCGAAGCCGCGAGGTGAAGCAAAACCCATAAAACCATTCTCAGTTCGGATTGTAGTCTGCAACTCGACTACA
>MG|5|V8|F|286|99.61|Firmicutes|Erysipelotrichia|Erysipelotrichales|Erysipelotrichaceae|Clostridium|spiroforme|
CGTGAGATGTTGGGTTAAGTCCCGCAACGAGCGCAACCCTTGTCGCTAGTTACCATCATTAAGTTGGGGACTCTAGCGAGACTGCCAGTGACAAGCTGGAGGAAGGCGGGGGATGACGTCAAATCATCATGCCCCTTATGACCTGGGCTACACACGTGCTACAATGGATGGAGCAGAGGGAAGCGAAGCCGCGAGGTGAAGCAAAACCCATAAAACCATTCTCAGTTCGGATTGTAGTCTGCAACTCGACTACA
>MG|5|V8|F|22|99.6|Firmicutes|Erysipelotrichia|Erysipelotrichales|Erysipelotrichaceae|Clostridium|spiroforme|
CGTGAGATGTTGGGTTAAGTCCCACAACGAGCGCAACCCTTGTCGCTAGTTACCATCATTAAGTTGGGGACTCTAGCGAGACTGCCAGTGACAAGCTGGAGGAAGGCGGGGATGACGTCAAATCATCATGCCCCTTATGACCTGGGCTACACACGTGCTACAATGGATGGAGCAGAGGGAAGCGAAGCCGCGAGGTGAAGCAAAACCCATAAAACCATTCTCAGTTCGGATTGTAGTCTGCAACTCGACTACA
>MG|5|V8|R|20|99.22|Firmicutes|Erysipelotrichia|Erysipelotrichales|Erysipelotrichaceae|Clostridium|spiroforme|
TGTAGTCGAGTTGCAGACTACAATCCGAACTGAGAATGGTTTTATGGGGTTTTTGCTTCACCTCGCGGCTTCGCTTCCCTCTGCTCCATCCATTGTAGCACGTGTGTAGCCCAGGTCATAAGGGGCATGATGATTTGACGTCATCCCCGCCTTCCTCCAGCTTGTCACTGGCAGTCTCGCTAGAGTCCCCAACTTAATGATGGTAACTAGCGACAAGGGTTGCGCTCGTTGCGGGACTTAACCCAACATCTCACG
>MG|5|V8|R|121|99.61|Firmicutes|Erysipelotrichia|Erysipelotrichales|Erysipelotrichaceae|Clostridium|spiroforme|
TGTAGTCGAGTTGCAGACTACAATCCGAACTGAGAATGGTTTTATGGGTTTTGCTTCACCTCGCGGCTTCGCTTCCCTCTGCTCCATCCATTGTAGCACGTGTGTAGCCCAGGTCATAAGGGGCATGATGGATTTGACGTCATCCCCGCCTTCCTCCAGCTTGTCACTGGCAGTCTCGCTAGAGTCCCCAACTTAATGATGGTAACTAGCGACAAGGGTTGCGCTCGTTGCGGGACTTAACCCAACATCTCACG
>MG|5|V8|R|18|99.22|Firmicutes|Erysipelotrichia|Erysipelotrichales|Erysipelotrichaceae|Clostridium|spiroforme|
TGTAGTCGAGTTGCAGACTACAATCCGAACTGAGAATGGTTTTATGGGTTTTGCTTCACCTCGCGGCTTTCGCTTCCCTCTGCTCCATCCATTGTAGCACGTGTGTAGCCCAGGTCATAAGGGGCATGATGGATTTGACGTCATCCCCGCCTTCCTCCAGCTTGTCACTGGCAGTCTCGCTAGAGTCCCCAACTTAATGATGGTAACTAGCGACAAGGGTTGCGCTCGTTGCGGGACTTAACCCAACATCTCACG
>MG|5|V8|F|10|99.6|Firmicutes|Erysipelotrichia|Erysipelotrichales|Erysipelotrichaceae|Clostridium|spiroforme|
CGTGAGATGTTGGGTTAAGTCCCGCAACGAGCGCAACCCTTGTCGCTAGTTACCATCATTAAGTTGGGGACTCTAGCGAGACTGCCAGTGACAAGCTGGAGGAAGGCGGGGATGACGTCAAATCATCATGCCCCTTATGACCTGGGCTACACACGTGCTACAATGGATGGAGCAGAGAGAAGCGAAGCCGCGAGGTGAAGCAAAACCCATAAAACCATTCTCAGTTCGGATTGTAGTCTGCAACTCGACTACA
>MG|5|V8|F|19|99.22|Firmicutes|Erysipelotrichia|Erysipelotrichales|Erysipelotrichaceae|Clostridium|spiroforme|
CGTGAGATGTTGGGTTAAGTCCCGCAACGAGCGCAACCCTTGTCGCTAGTTACCATCATTAAGTTGGGGACTCTAGCGAGACTGCCAGTGACAAGCTGGAGGAAGGCGGGGATGACGTCAAATCATCATGCCCCTTATGACCTGGGCTACACACGTGCTACAATGGATGGAGCAGAGGGAAGCGAAAGCCCGCGAGGTGAAGCAAAACCCATAAAACCATTCTCAGTTCGGATTGTAGTCTGCAACTCGACTACA
>MG|5|V8|F|14|99.6|Firmicutes|Erysipelotrichia|Erysipelotrichales|Erysipelotrichaceae|Clostridium|spiroforme|
CGTGAGATGCTGGGTTAAGTCCCGCAACGAGCGCAACCCTTGTCGCTAGTTACCATCATTAAGTTGGGGACTCTAGCGAGACTGCCAGTGACAAGCTGGAGGAAGGCGGGGATGACGTCAAATCATCATGCCCCTTATGACCTGGGCTACACACGTGCTACAATGGATGGAGCAGAGGGAAGCGAAGCCGCGAGGTGAAGCAAAACCCATAAAACCATTCTCAGTTCGGATTGTAGTCTGCAACTCGACTACA
>MG|5|V8|F|21|99.6|Firmicutes|Erysipelotrichia|Erysipelotrichales|Erysipelotrichaceae|Clostridium|spiroforme|
CGTGAGATGTTGGGTTAGGTCCCGCAACGAGCGCAACCCTTGTCGCTAGTTACCATCATTAAGTTGGGGACTCTAGCGAGACTGCCAGTGACAAGCTGGAGGAAGGCGGGGATGACGTCAAATCATCATGCCCCTTATGACCTGGGCTACACACGTGCTACAATGGATGGAGCAGAGGGAAGCGAAGCCGCGAGGTGAAGCAAAACCCATAAAACCATTCTCAGTTCGGATTGTAGTCTGCAACTCGACTACA
>MG|5|V8|F|23|99.6|Firmicutes|Erysipelotrichia|Erysipelotrichales|Erysipelotrichaceae|Clostridium|spiroforme|
CGTGAGATGTTGGGTTAAGTCCCGCAACGAGCGCAACCCTTGTCGCTAGTTACCATCATTAAGTTGGGGACTCTAGCGAGACTGCCAGTGACAAGCTGGAGGAAGGCGGGGATGACGTCAAATCATCATGCCCCTTATGACCTGGGCTACACACGTGCTACAATGGATGGAGCAGAGGGAAGCGAAGCCGCGAGGTGAAGCAAAACCCATAAAACCATCCTCAGTTCGGATTGTAGTCTGCAACTCGACTACA
>MG|5|V8|F|10|99.6|Firmicutes|Erysipelotrichia|Erysipelotrichales|Erysipelotrichaceae|Clostridium|spiroforme|
CGTGAGATGTTGGGTTAAGTCCCGCAACGAGCGCAACCCTTGTCGCTAGTTACCATCATTAAGTTGGGGACTCTAGCGAGACTGCCAGTGACAAGCTGGAGGAAGGCGGGGATGACGTCAAATCATCATGCCCCTTATGACCTGGGCTACACACGTGCTACAATGGATGGAGCAGAGGGAAGCGAAGCCGCGAGGTGAAGCAAAACCCATAAAACCATTCTCAATTCGGATTGTAGTCTGCAACTCGACTACA
>MG|5|V8|F|13|99.21|Firmicutes|Erysipelotrichia|Erysipelotrichales|Erysipelotrichaceae|Clostridium|spiroforme|
CGTGAGATGTTGGGTTAAGTCCCGCAACGAGCGCAGCCCTTGTCGCTAGTTACCATCATTAAGTTGGGGATCTAGCGAGACTGCCAGTGACAAGCTGGAGGAAGGCGGGGATGACGTCAAATCATCATGCCCCTTATGACCTGGGCTACACACGTGCTACAATGGATGGAGCAGAGGGAAGCGAAGCCGCGAGGTGAAGCAAAACCCATAAAACCATTCTCAGTTCGGATTGTAGTCTGCAACTCGACTACA
>MG|5|V8|R|10|99.6|Firmicutes|Erysipelotrichia|Erysipelotrichales|Erysipelotrichaceae|Clostridium|spiroforme|
TGTAGTCGAGTTGCAGACTACAATCCGAACTGGGAATGGTTTTATGGGTTTTGCTTCACCTCGCGGCTTCGCTTCCCTCTGCTCCATCCATTGTAGCACGTGTGTAGCCCAGGTCATAAGGGGCATGATGATTTGACGTCATCCCCGCCTTCCTCCAGCTTGTCACTGGCAGTCTCGCTAGAGTCCCCAACTTAATGATGGTAACTAGCGACAAGGGTTGCGCTCGTTGCGGGACTTAACCCAACATCTCACG
>MG|5|V8|R|15|99.6|Firmicutes|Erysipelotrichia|Erysipelotrichales|Erysipelotrichaceae|Clostridium|spiroforme|
TGTAGTCGAGTTGCAGACTACAATCCGAACTGAGAATGGTTTTATGGGTTTTGCTTCACCTCGCGGCTTCGCTTCCCTCTGCTCCATCCATTGCAGCACGTGTGTAGCCCAGGTCATAAGGGGCATGATGATTTGACGTCATCCCCGCCTTCCTCCAGCTTGTCACTGGCAGTCTCGCTAGAGTCCCCAACTTAATGATGGTAACTAGCGACAAGGGTTGCGCTCGTTGCGGGACTTAACCCAACATCTCACG
>MG|5|V8|F|20|99.61|Firmicutes|Erysipelotrichia|Erysipelotrichales|Erysipelotrichaceae|Clostridium|spiroforme|
CGTGAGATGTTGGGTTAAGTCCCGCAACGAGCGCAACCCTTGTCGCTAGTTACCATCATTAAGTTGGGGACTCTAGCGAGACTGCCAGTGACAAGCTGGAGGGAAGGCGGGGATGACGTCAAATCATCATGCCCCTTATGACCTGGGCTACACACGTGCTACAATGGATGGAGCAGAGGGAAGCGAAGCCGCGAGGTGAAGCAAAACCCATAAAACCATTCTCAGTTCGGATTGTAGTCTGCAACTCGACTACA
>MG|5|V8|F|32|99.6|Firmicutes|Erysipelotrichia|Erysipelotrichales|Erysipelotrichaceae|Clostridium|spiroforme|
CGTGAGATGTTGGGTTAAGTCCCGCAACGAGCGCAACCCTTGTCGCTAGTTACCATCATTAAGTTGGGGACTCTAGCGAGACTGCCAGTGACAAGCTGGAGGAAGGCGGGGATGACGTCAAATCATCATGCCCTTATGACCTGGGCTACACACGTGCTACAATGGATGGAGCAGAGGGAAGCGAAGCCGCGAGGTGAAGCAAAACCCATAAAACCATTCTCAGTTCGGATTGTAGTCTGCAACTCGACTACA
>MG|5|V8|F|18|99.6|Firmicutes|Erysipelotrichia|Erysipelotrichales|Erysipelotrichaceae|Clostridium|spiroforme|
CGTGAGATGTTGGGTTAAGTCCCGCAACGAGCGCAACCCTTGTCGCTAGTTACCATCATTAAGTTGGGGACTCTAGCGAGACTGCCAGTGACAAGCTGGAGGAAGGCGGGGATGACGTCAAATCATCATGCCCTTTATGACCTGGGCTACACACGTGCTACAATGGATGGAGCAGAGGGAAGCGAAGCCGCGAGGTGAAGCAAAACCCATAAAACCATTCTCAGTTCGGATTGTAGTCTGCAACTCGACTACA
>MG|5|V8|F|302|99.61|Firmicutes|Erysipelotrichia|Erysipelotrichales|Erysipelotrichaceae|Clostridium|spiroforme|
CGTGAGATGTTGGGTTAAGTCCCGCAACGAGCGCAACCCTTGTCGCTAGTTACCATCATTAAGTTGGGGGACTCTAGCGAGACTGCCAGTGACAAGCTGGAGGAAGGCGGGGATGACGTCAAATCATCATGCCCCTTATGACCTGGGCTACACACGTGCTACAATGGATGGAGCAGAGGGAAGCGAAGCCGCGAGGTGAAGCAAAACCCATAAAACCATTCTCAGTTCGGATTGTAGTCTGCAACTCGACTACA
>MG|5|V8|R|12|99.6|Firmicutes|Erysipelotrichia|Erysipelotrichales|Erysipelotrichaceae|Clostridium|spiroforme|
TGTAGTCGAGTTGCAGACTACAATCCGAACTGAGAATGGTTTTATGGGTTTTGCTTCACCTCGCGGCTTCGCTTCCCTCTGCTCCATCCATTGTAGCACGTGTGTAGCCCAGGTCATAAGGGGCATGATGATTTGACGTCATCCCCGCCTTCCTCCAGCTTGTCACTGGCAGCCTCGCTAGAGTCCCCAACTTAATGATGGTAACTAGCGACAAGGGTTGCGCTCGTTGCGGGACTTAACCCAACATCTCACG
>MG|5|V8|F|11|99.6|Firmicutes|Erysipelotrichia|Erysipelotrichales|Erysipelotrichaceae|Clostridium|spiroforme|
CGTGAGATGTTGGGTTAAGTCCCGCAACGAGCGCAACCCTTGTCGCTAGTTACCATCATTAAGTTGGGGACTCTAGCGAGACTGCCAGTGACAAGCTGGAGGAAGGCGGGGATGACGTCAAATCATCATGCCCCTTATGACCTGGGCTACACACGTGCTACAATGGATGGAGCAGAGGGAAGCGAAGCCGCGAGGTGAAGCAAAACCCATAAAACCATTCTCAGTTCAGATTGTAGTCTGCAACTCGACTACA
>MG|5|V8|R|29|99.6|Firmicutes|Erysipelotrichia|Erysipelotrichales|Erysipelotrichaceae|Clostridium|spiroforme|
TGTAGTCGAGTTGCAGACTACAATCCGAACTGAGAATGGTTTTATGGGTTTTGCTTCACCTCGCGGCTTCGCTTCCCTCTGCTCCATCCATTGTAGCACGTGTGTAGCCCAGGTCATAAGGGGCATGATGATTTGACGTCATCCCCGCCTTCCTCCAGCTTGTCACTGGCAGTCTCGCTAGAGTCCCCAACTTAATGATGGTAACTAGCGACAAGGGTTGCGCTCGTTGCGGGACTTAACCCAACACCTCACG
>MG|5|V8|F|54|100.0|Firmicutes|Erysipelotrichia|Erysipelotrichales|Erysipelotrichaceae|Clostridium|spiroforme|
CGTGAGATGTTGGGTTAAGTCCCGCAACGAGCGCAACCCTTGTCGCTAGTTACCATCATTAAGTTGGGGACTCTAGCGAGACTGCCAGTGACAAGCTGGAGGAAGGCGGGGATGACGTCAAATCATCATGCCCCTTATGACCTGGGCTACACACGTGCTACAATGGATGGAGCAGAGGGAAGCGAAGCCGCGAGGTGAAGCAAAACCCATAAAACCATTCTCAGTTCGGATTGTAGTCTGCAACTCGCCTGCA
>MG|5|V8|F|21|99.6|Firmicutes|Erysipelotrichia|Erysipelotrichales|Erysipelotrichaceae|Clostridium|spiroforme|
CGTGAGATGTTGGGTTAAGTCCCGCAACGAGCGCAACCCTTGTCGCTAGTTACCATCATTAAGTTGGGGACTCTAGCGAGACTGCCAGTGACAAGCTGGAGGAAGGCGGGGATGACGTCAAATCATCATGCCCCTTATGACCTGGGCTACACACGTACTACAATGGATGGAGCAGAGGGAAGCGAAGCCGCGAGGTGAAGCAAAACCCATAAAACCATTCTCAGTTCGGATTGTAGTCTGCAACTCGACTACA
>MG|5|V8|R|10|99.22|Firmicutes|Erysipelotrichia|Erysipelotrichales|Erysipelotrichaceae|Clostridium|spiroforme|
TGTAGTCGAGTTGCAGACTACAATCCGAACTGAGAATGGTTTTATGGGTTTTGCTTCACCTCGCGGCTTCGCTTCCCCTCTGCTCCATCCATTGTAGCACGTGTGTAGCCCAGGTCATAAGGGGCATGATGATTTGACGTCATCCCCCGCCTTCCTCCAGCTTGTCACTGGCAGTCTCGCTAGAGTCCCCAACTTAATGATGGTAACTAGCGACAAGGGTTGCGCTCGTTGCGGGACTTAACCCAACATCTCACG
>MG|5|V8|R|143|99.61|Firmicutes|Erysipelotrichia|Erysipelotrichales|Erysipelotrichaceae|Clostridium|spiroforme|
TGTAGTCGAGTTGCAGACTACAATCCGAACTGAGAATGGTTTTATGGGTTTTGCTTCACCTCGCGGCTTCGCTTCCCTCTGCTCCATCCATTGTAGCACGTGTGTAGCCCAGGTCATAAGGGGCATGATGATTTGACGTCATCCCCCGCCTTCCTCCAGCTTGTCACTGGCAGTCTCGCTAGAGTCCCCAACTTAATGATGGTAACTAGCGACAAGGGTTGCGCTCGTTGCGGGACTTAACCCAACATCTCACG
>MG|5|V8|F|17|99.6|Firmicutes|Erysipelotrichia|Erysipelotrichales|Erysipelotrichaceae|Clostridium|spiroforme|
CGTGAGATGTTGGGTTAAGTCCCGCAACGAGCGCAACCCTTGTCGCTAGTTACCATCATTAAGTTGGGGACTCTAGCGAGACTGCCAGTGACAAGCTGGAGGAAGGCGGGGATGACGTCAAATCATCATGCCCCTTATGACCTGGGCTACACACGTGCTACAATGGGTGGAGCAGAGGGAAGCGAAGCCGCGAGGTGAAGCAAAACCCATAAAACCATTCTCAGTTCGGATTGTAGTCTGCAACTCGACTACA
>MG|5|V8|R|12|99.6|Firmicutes|Erysipelotrichia|Erysipelotrichales|Erysipelotrichaceae|Clostridium|spiroforme|
TGTAGTCGAGTTGCAGACTACAATCCGAACTGAGAATGGTTTTATGGGTTTTGCTTCACCTCGCGGCTTCGCTTCCCTCTGCTCCATCCATTGTAGCACGTGTGTAGCCCAGGTCATAAGGGGCATGATGATTTGACGTCATCCCCGCCTTCCTCCAGCTTGCCACTGGCAGTCTCGCTAGAGTCCCCAACTTAATGATGGTAACTAGCGACAAGGGTTGCGCTCGTTGCGGGACTTAACCCAACATCTCACG
>MG|5|V8|F|70|99.61|Firmicutes|Erysipelotrichia|Erysipelotrichales|Erysipelotrichaceae|Clostridium|spiroforme|
CGTGAGATGTTGGGTTAAGTCCCGCAACGAGCGCAACCCTTGTCGCTAGTTACCATCATTAAGTTGGGGACTCTAGCGAGACTGCCAGTGACAAGCTGGAGGAAGGCGGGGATGACGTCAAATCATCATGCCCCTTATGACCTGGGCTACACACGTGCTACAATGGATGGAGCAGAGGGAAGCGAAAGCCGCGAGGTGAAGCAAAACCCATAAAACCATTCTCAGTTCGGATTGTAGTCTGCAACTCGACTACA
>MG|5|V8|F|10|99.6|Firmicutes|Erysipelotrichia|Erysipelotrichales|Erysipelotrichaceae|Clostridium|spiroforme|
CGTGAGATGTTGGGTTAAGTCCCGCAACGAGCGCAACCCTTGTCGCTAGTTACCATCATTAAGTTGGGGACTCTAGCGAGACTGCCAGTGACAAGCTGGAGGAAGGCGGGGATGACGTCAAATCATCATGCCCCTTATGACCTGGGCTACACACGTGCTACAATGGATGGAGCAGAGGGAAGCGAAGCCGCGAGGTGAAGCAAAACCCATAAAACCATTCTCAGTTTGGATTGTAGTCTGCAACTCGACTACA
>MG|5|V8|F|17|99.6|Firmicutes|Erysipelotrichia|Erysipelotrichales|Erysipelotrichaceae|Clostridium|spiroforme|
CGTGAGATGTTGGGTTAAGTCCCGCAACGAGCGCAACCCTTGTCGCTAGTTACCATCATTAAGTTGGGGACTCTAGCGAGACTGCCAGTGACAAGCTGGAGGAAGGCGGGGATGACGTCAAATCATCATGCCCCTTATGACCTGGGCTACACACGTGCTACAATGGATGGAGCAGAGGGAAGCGAAGCCGCGAGGCGAAGCAAAACCCATAAAACCATTCTCAGTTCGGATTGTAGTCTGCAACTCGACTACA
>MG|5|V8|F|355|99.6|Firmicutes|Erysipelotrichia|Erysipelotrichales|Erysipelotrichaceae|Clostridium|spiroforme|
CGTGAGATGTTGGGTTAGTCCCGCAACGAGCGCAACCCTTGTCGCTAGTTACCATCATTAAGTTGGGGACTCTAGCGAGACTGCCAGTGACAAGCTGGAGGAAGGCGGGGATGACGTCAAATCATCATGCCCCTTATGACCTGGGCTACACACGTGCTACAATGGATGGAGCAGAGGGAAGCGAAGCCGCGAGGTGAAGCAAAACCCATAAAACCATTCTCAGTTCGGATTGTAGTCTGCAACTCGACTACA
>MG|5|V8|R|11|99.61|Firmicutes|Erysipelotrichia|Erysipelotrichales|Erysipelotrichaceae|Clostridium|spiroforme|
TGTAGTCGAGTTGCAGACTACAATCCGAACTGAGAATGGTTTTATGGGTTTTGCTTCACCTCGCGGCTTCGCTTCCCTCTGCTCCATCCATTGTAGCACGTGTGTAGCCCAGGTCATAAGGGGCATGATGATTTGACGTCACTCCCCGCCTTCCTCCAGCTTGTCACTGGCAGTCTCGCTAGAGTCCCCAACTTAATGATGGTAACTAGCGACAAGGGTTGCGCTCGTTGCGGGACTTAACCCAACATCTCACG
>MG|5|V8|F|252|99.61|Firmicutes|Erysipelotrichia|Erysipelotrichales|Erysipelotrichaceae|Clostridium|spiroforme|
CGTGAGATGTTGGGTTAAGTCCCGCAACGAGCGCAACCCTTGTCGCTAGTTACCATCATTAAGTTGGGGACTCTAGCGAGACTGCCAGTGACAAGCTGGAGGAAGGCGGGGATGACGTCAAATCCATCATGCCCCTTATGACCTGGGCTACACACGTGCTACAATGGATGGAGCAGAGGGAAGCGAAGCCGCGAGGTGAAGCAAAACCCATAAAACCATTCTCAGTTCGGATTGTAGTCTGCAACTCGACTACAT
>MG|5|V8|R|10|99.6|Firmicutes|Erysipelotrichia|Erysipelotrichales|Erysipelotrichaceae|Clostridium|spiroforme|
TGTAGTCGAGTTGCAGACCACAATCCGAACTGAGAATGGTTTTATGGGTTTTGCTTCACCTCGCGGCTTCGCTTCCCTCTGCTCCATCCATTGTAGCACGTGTGTAGCCCAGGTCATAAGGGGCATGATGATTTGACGTCATCCCCGCCTTCCTCCAGCTTGTCACTGGCAGTCTCGCTAGAGTCCCCAACTTAATGATGGTAACTAGCGACAAGGGTTGCGCTCGTTGCGGGACTTAACCCAACATCTCACG
>MG|5|V8|F|10|99.61|Firmicutes|Erysipelotrichia|Erysipelotrichales|Erysipelotrichaceae|Clostridium|spiroforme|
CGTGAGATGTTGGGTTAAGTCCCGCAACGAGCGCAACCCTTGTCGCTAGTTACCATCATTAAGTTGGGGACTCTAGCGAGACTGCCAGTGACAAGCTGGAGGAAGGCGGGGATGACGTCAAATCATCATGCCCCTTATGACCTGGGCTACACACGTGCTACAATGGATGGAGCAGAGGGAAGCGAAGCCGCGAGGTGAAGCAAAACCCATAAAACCATTCTCAGTTCGGGATTGTAGTCTGCAACTCGACTACA
>MG|5|V8|F|31|99.6|Firmicutes|Erysipelotrichia|Erysipelotrichales|Erysipelotrichaceae|Clostridium|spiroforme|
CGTGGGATGTTGGGTTAAGTCCCGCAACGAGCGCAACCCTTGTCGCTAGTTACCATCATTAAGTTGGGGACTCTAGCGAGACTGCCAGTGACAAGCTGGAGGAAGGCGGGGATGACGTCAAATCATCATGCCCCTTATGACCTGGGCTACACACGTGCTACAATGGATGGAGCAGAGGGAAGCGAAGCCGCGAGGTGAAGCAAAACCCATAAAACCATTCTCAGTTCGGATTGTAGTCTGCAACTCGACTACA
>MG|5|V8|F|480|99.61|Firmicutes|Erysipelotrichia|Erysipelotrichales|Erysipelotrichaceae|Clostridium|spiroforme|
CGTGAGATGTTGGGTTAAGTCCCGCAACGAGCGCAACCCTTGTCGCTAGTTACCATCATTAAGTTGGGGACTCTAGCGAGACTGCCAGTGACAAGCTGGAGGAAGGCGGGGATGACGTCAAATCATCATGCCCCTTATGACCTGGGCTACACACGTGCTACAATGGATGGAGCAGAGGGAAGCGAAGCCGCGAGGTGAAGCAAAAACCCATAAAACCATTCTCAGTTCGGATTGTAGTCTGCAACTCGACTACA
>MG|5|V8|F|22|99.6|Firmicutes|Erysipelotrichia|Erysipelotrichales|Erysipelotrichaceae|Clostridium|spiroforme|
CGTGAGATGTTGGGTTAAGTCCCGCAACGAGCGCAACCCTTGTCGCTAGTTACCGTCATTAAGTTGGGGACTCTAGCGAGACTGCCAGTGACAAGCTGGAGGAAGGCGGGGATGACGTCAAATCATCATGCCCCTTATGACCTGGGCTACACACGTGCTACAATGGATGGAGCAGAGGGAAGCGAAGCCGCGAGGTGAAGCAAAACCCATAAAACCATTCTCAGTTCGGATTGTAGTCTGCAACTCGACTACA
>MG|5|V8|F|16|99.6|Firmicutes|Erysipelotrichia|Erysipelotrichales|Erysipelotrichaceae|Clostridium|spiroforme|
CGTGAGATGTTGGGTTAAGTCCCGCAACGAGCGCAACCCTTGTCGCTAGTTACCATCATTAAGTTGGGGACTCTAGCGAGACTGCCAGTGACAAGCTGGAGGAAGGCGGGGATGACGTCAAATCATCATGCCCCTTATGACCTGGGCTACACGCGTGCTACAATGGATGGAGCAGAGGGAAGCGAAGCCGCGAGGTGAAGCAAAACCCATAAAACCATTCTCAGTTCGGATTGTAGTCTGCAACTCGACTACA
>MG|5|V8|F|26|99.6|Firmicutes|Erysipelotrichia|Erysipelotrichales|Erysipelotrichaceae|Clostridium|spiroforme|
CGTGAGATGTTGGGTTAAGTCCCGCAACGAGCGCAACCCTTGTCGCTAGTTACCATCATTAAGTTGGGGACTCTAGCGAGGCTGCCAGTGACAAGCTGGAGGAAGGCGGGGATGACGTCAAATCATCATGCCCCTTATGACCTGGGCTACACACGTGCTACAATGGATGGAGCAGAGGGAAGCGAAGCCGCGAGGTGAAGCAAAACCCATAAAACCATTCTCAGTTCGGATTGTAGTCTGCAACTCGACTACA
>MG|5|V8|R|6696|100.0|Firmicutes|Erysipelotrichia|Erysipelotrichales|Erysipelotrichaceae|Clostridium|spiroforme|
TGTAGTCGAGTTGCAGACTACAATCCGAACTGAGAATGGTTTTATGGGTTTTGCTTCACCTCGCGGCTTCGCTTCCCTCTGCTCCATCCATTGTAGCACGTGTGTAGCCCAGGTCATAAGGGGCATGATGATTTGACGTCATCCCCGCCTTCCTCCAGCTTGTCACTGGCAGTCTCGCTAGAGTCCCCAACTTAATGATGGTAACTAGCGACAAGGGTTGCGCTCGTTGCGGGACTTAACCCAACATCTCACGA
>MG|5|V8|F|16|99.6|Firmicutes|Erysipelotrichia|Erysipelotrichales|Erysipelotrichaceae|Clostridium|spiroforme|
CGTGAGATGTTGGGTTAAGTCCCGCAACGAGCGCAACCCTTGTCGCTAGTTACCATCATTAGGTTGGGGACTCTAGCGAGACTGCCAGTGACAAGCTGGAGGAAGGCGGGGATGACGTCAAATCATCATGCCCCTTATGACCTGGGCTACACACGTGCTACAATGGATGGAGCAGAGGGAAGCGAAGCCGCGAGGTGAAGCAAAACCCATAAAACCATTCTCAGTTCGGATTGTAGTCTGCAACTCGACTACA
>MG|5|V8|R|16|99.6|Firmicutes|Erysipelotrichia|Erysipelotrichales|Erysipelotrichaceae|Clostridium|spiroforme|
TGTAGTCGAGTTGCAGACTACAATCCGAACTGAGAATGGTTTTATGGGTTTTGCTTCACCTCGCGGCTTCGCTTCCCTCTGCTCCATCCATTGTAGCACGTGTGTAGTCCAGGTCATAAGGGGCATGATGATTTGACGTCATCCCCGCCTTCCTCCAGCTTGTCACTGGCAGTCTCGCTAGAGTCCCCAACTTAATGATGGTAACTAGCGACAAGGGTTGCGCTCGTTGCGGGACTTAACCCAACATCTCACG
>MG|5|V8|F|15|99.6|Firmicutes|Erysipelotrichia|Erysipelotrichales|Erysipelotrichaceae|Clostridium|spiroforme|
CGTGAGATGTTGGGTTAAGTCCCGCAACGAGCGCAACCCTTGTCGCTAGTTACCATCATTAAGTTGGGGACTCTAGCGAGACTGCCAGTGACAAGCTGGAGGAAGGCGGGGATGACGTCAAATCATCATGCCCCTTATGACCTGGGCTACACACGTGCTACAATGGATGGAGCAGAGGGAAGCGAAGCCGCGAGGTGAAGCAAAACCCATAAAACCATTCTCAGTTCGGATCGTAGTCTGCAACTCGACTACA
>MG|5|V8|F|10|99.6|Firmicutes|Erysipelotrichia|Erysipelotrichales|Erysipelotrichaceae|Clostridium|spiroforme|
CGTGAGATGTTGGGTTAAGTCCCGCAACGAGCGCAACCCTTGTCGCTAGTTACCATCATTAAGTTGGGGACTCTAGCGAGACTGCCAGTGACAAGCTGGAGGAAGGCGGGGATGACGTCAAATCATCATGCCCCTTATGACCTGGGCTACACACGTGCTACAATGGATGGAGCAGAGGGAAGCGAAGCCGCGAGGTGAAGCAAAACCCATAAAACCATTCTCAGTTCGGATTATAGTCTGCAACTCGACTACA
>MG|5|V8|F|14|99.6|Firmicutes|Erysipelotrichia|Erysipelotrichales|Erysipelotrichaceae|Clostridium|spiroforme|
CGTGAGATGTTGGGTCAAGTCCCGCAACGAGCGCAACCCTTGTCGCTAGTTACCATCATTAAGTTGGGGACTCTAGCGAGACTGCCAGTGACAAGCTGGAGGAAGGCGGGGATGACGTCAAATCATCATGCCCCTTATGACCTGGGCTACACACGTGCTACAATGGATGGAGCAGAGGGAAGCGAAGCCGCGAGGTGAAGCAAAACCCATAAAACCATTCTCAGTTCGGATTGTAGTCTGCAACTCGACTACA
>MG|5|V8|F|23|99.61|Firmicutes|Erysipelotrichia|Erysipelotrichales|Erysipelotrichaceae|Clostridium|spiroforme|
CGTGAGATGTTGGGTTAAGTCCCGCAACGAGCGCAACCCTTGTCGCTAGTTACCATCATTAAGTTGGGGACTCTAGCGAGACTGCCAGTGACAAGCTGGAGGAAGGCGGGGATGACGTCAAATCATCATGCCCCTTATCGACCTGGGCTACACACGTGCTACAATGGATGGAGCAGAGGGAAGCGAAGCCGCGAGGTGAAGCAAAACCCATAAAACCATTCTCAGTTCGGATTGTAGTCTGCAACTCGACTACA
>MG|5|V8|F|12|99.6|Firmicutes|Erysipelotrichia|Erysipelotrichales|Erysipelotrichaceae|Clostridium|spiroforme|
CGTGAGATGTTGAGTTAAGTCCCGCAACGAGCGCAACCCTTGTCGCTAGTTACCATCATTAAGTTGGGGACTCTAGCGAGACTGCCAGTGACAAGCTGGAGGAAGGCGGGGATGACGTCAAATCATCATGCCCCTTATGACCTGGGCTACACACGTGCTACAATGGATGGAGCAGAGGGAAGCGAAGCCGCGAGGTGAAGCAAAACCCATAAAACCATTCTCAGTTCGGATTGTAGTCTGCAACTCGACTACA
>MG|5|V8|F|14|99.22|Firmicutes|Erysipelotrichia|Erysipelotrichales|Erysipelotrichaceae|Clostridium|spiroforme|
CGTGAGATGTTGGGTTAAGTCCCGCAACGAGCGCAACCCTTGTCGCTAGTTACCATCATTAAGTTGGGGGACTCTAGCGAGACTGCCAGTGACAAGCTGGAGGAAGGCGGGGATGACGTCAAATCATCATGCCCCTTATGACCTGGGCTACACACGTGCTACAATGGATGGAGCAGAGGGAAGCGAAGCCGCGAGGTGAAGCAAAAACCCATAAAACCATTCTCAGTTCGGATTGTAGTCTGCAACTCGACTACA
>MG|5|V8|F|21|100.0|Firmicutes|Erysipelotrichia|Erysipelotrichales|Erysipelotrichaceae|Clostridium|spiroforme|
CGTGAGATGTTGGGTTAAGTCCCGCAACGAGCGCAACCCTTGTCGCTAGTTACCATCATTAAGTTGGGGACTCTAGCGAGACTGCCAGTGACAAGCTGGAGGAAGGCGGGGATGACGTCAAATCATCATGCCCCTTATGACCTGGGCTACACACGTGCTACAATGGATGGAGCAGAGGGAAGCGAAGCCGCGAGGTGAAGCAAAACCCATAAAACCATTCTCAGTTCGGATTGTAGTCTGCAACTCGACTGCA
>MG|5|V8|R|10|100.0|Firmicutes|Erysipelotrichia|Erysipelotrichales|Erysipelotrichaceae|Clostridium|spiroforme|
TGCAGTCGAGTTGCAGACTACAATCCGAACTGAGAATGGTTTTATGGGTTTTGCTTCACCTCGCGGCTTCGCTTCCCTCTGCTCCATCCATTGTAGCACGTGTGTAGCCCAGGTCATAAGGGGCATGATGATTTGACGTCATCCCCGCCTTCCTCCAGCTTGTCACTGGCAGTCTCGCTAGAGTCCCCAACTTAATGATGGTAACTAGCGACAAGGGTTGCGCTCGTTGCGGGACTTAACCCAACATCTCACG
>MG|5|V8|F|15|99.6|Firmicutes|Erysipelotrichia|Erysipelotrichales|Erysipelotrichaceae|Clostridium|spiroforme|
CGTGAGATGTTGGGTTAAGTCCCGCAACGAGCGCAACCCTTGTCGCTAGTTACCATCATTAAGTTGGGGACTCTAGCGAGACTGCCAGTGACAAGCTGGAGGAAGGCGGGGATGACGTCAAATCATCATGCCCCTTATGACCTGGGCTACACACGTGCTACAATGGATGGAGCAGAGGGGAGCGAAGCCGCGAGGTGAAGCAAAACCCATAAAACCATTCTCAGTTCGGATTGTAGTCTGCAACTCGACTACA
>MG|5|V8|F|18|99.6|Firmicutes|Erysipelotrichia|Erysipelotrichales|Erysipelotrichaceae|Clostridium|spiroforme|
CGTGAGATGTTGGGTTAAGTCCCGCAATGAGCGCAACCCTTGTCGCTAGTTACCATCATTAAGTTGGGGACTCTAGCGAGACTGCCAGTGACAAGCTGGAGGAAGGCGGGGATGACGTCAAATCATCATGCCCCTTATGACCTGGGCTACACACGTGCTACAATGGATGGAGCAGAGGGAAGCGAAGCCGCGAGGTGAAGCAAAACCCATAAAACCATTCTCAGTTCGGATTGTAGTCTGCAACTCGACTACA
>MG|5|V8|F|11|99.22|Firmicutes|Erysipelotrichia|Erysipelotrichales|Erysipelotrichaceae|Clostridium|spiroforme|
CGTGAGATGTTGGGTTAAGTCCCGCAACGAGCGCAACCCTTGTCGCTAGTTACCATCATTAAGTTGGGGACTCTAGCGAGACTGCCAGTGACAAGCTGGAGGAAGGCGGGGATGACGTCAAATCATCATGCCCCCTTATGACCTGGGCTACACACGTGCTACAATGGATGGAGCAGAGGGAAGCGAAGCCGCGAGGTGAAGCAAAAACCCATAAAACCATTCTCAGTTCGGATTGTAGTCTGCAACTCGACTACA
>MG|5|V8|F|10|99.22|Firmicutes|Erysipelotrichia|Erysipelotrichales|Erysipelotrichaceae|Clostridium|spiroforme|
CGTGAGATGTTGGGTTAAGTCCCGCAACGAGCGCAACCCCTTGTCGCTAGTTACCATCATTAAGTTGGGGACTCTAGCGAGACTGCCAGTGACAAGCTGGAGGAAGGCGGGGATGACGTCAAATCATCATGCCCCTTATGACCTGGGCTACACACGTGCTACAATGGATGGAGCAGAGGGAAGCGAAGCCGCGAGGTGAAGCAAAACCCATAAAAACCATTCTCAGTTCGGATTGTAGTCTGCAACTCGACTACA
>MG|5|V8|F|41|99.61|Firmicutes|Erysipelotrichia|Erysipelotrichales|Erysipelotrichaceae|Clostridium|spiroforme|
CGTGAGATGTTGGGTTAAGTCCCGCAACGAGCGCAACCCTTGTCGCTAGTTACCATCATTAAGTTGGGGACTCTAGCGAGACTGCCAGTGACAAGCTGGAGGAAGGCGGGGATGACGTCAAATCATCATGCCCCTTATGACCTGGGCTACACACGTGCTACAATGGATGGAGCAGAGGGAAGCGAAGCCCGCGAGGTGAAGCAAAACCCATAAAACCATTCTCAGTTCGGATTGTAGTCTGCAACTCGACTACA
>MG|5|V8|R|10|99.6|Firmicutes|Erysipelotrichia|Erysipelotrichales|Erysipelotrichaceae|Clostridium|spiroforme|
TGTAGTCGAGTTGCAGACTACAATCCGAACTGAGAATGGTTTTATGGGTTTTGCTTCACCTCGCGGCTTCGCTTCCCTCTGCTCCATCCATTGTAGCACGTGTGTAGCCCAGGTCATAAGGGGCATGATGATTTGACGTCATCCCCGCCTTCCTCCAGCTTGTCACTGGCAGTCTCGCTAGAGTCCCCAACTTAATGATGGTAACTAGCGACAAGGGTTGCGCTCGTTGCGGGACTTAGCCCAACATCTCACG
>MG|5|V8|F|19|99.6|Firmicutes|Erysipelotrichia|Erysipelotrichales|Erysipelotrichaceae|Clostridium|spiroforme|
CGTGAGATGTTGGGTTAAGTCCCGCAACGAGCGCAACCCTTGTCGCTAGTTACCATCATTAAGTTGGGGACTCTAGCGAGACTGCCAGTGACAAGCTGGAGGAAGGCGGGGATGACGCCAAATCATCATGCCCCTTATGACCTGGGCTACACACGTGCTACAATGGATGGAGCAGAGGGAAGCGAAGCCGCGAGGTGAAGCAAAACCCATAAAACCATTCTCAGTTCGGATTGTAGTCTGCAACTCGACTACA
>MG|5|V8|F|12|99.6|Firmicutes|Erysipelotrichia|Erysipelotrichales|Erysipelotrichaceae|Clostridium|spiroforme|
CGTGAGATGTTGGGTTAAGTCCCGCAACGAGCGCAACCCTTGTCGCTAGTTACCATCATTAAGTTGGGGACTCTAGCGAGACTGCCAGTGACAAGCTGGGGGAAGGCGGGGATGACGTCAAATCATCATGCCCCTTATGACCTGGGCTACACACGTGCTACAATGGATGGAGCAGAGGGAAGCGAAGCCGCGAGGTGAAGCAAAACCCATAAAACCATTCTCAGTTCGGATTGTAGTCTGCAACTCGACTACA
>MG|5|V8|F|10|99.6|Firmicutes|Erysipelotrichia|Erysipelotrichales|Erysipelotrichaceae|Clostridium|spiroforme|
CGTGAGATGTTGGGTTAAGTCCCGCAACGAGCGCAACCCTTGTCGCTAGTTACCATCATTAAGTTGGGGACTCTAGCGAGACTGCCAGTGACAAGCTGGAGGAAGGCGGGGATGACGTCAAATCATCATGCCCCTTATGACCTGGGCTACACACGTGCTACAATGGATGGAGCAGAGGGAAGCGAAGCCGCGAGGTGAAGTAAAACCCATAAAACCATTCTCAGTTCGGATTGTAGTCTGCAACTCGACTACA
>MG|5|V8|F|12|99.6|Firmicutes|Erysipelotrichia|Erysipelotrichales|Erysipelotrichaceae|Clostridium|spiroforme|
CGTGAGATGTTGGGTTAAGTCCCGCAACGAGCGCAACCCTTGTCGCTAGTTACCATCATTAAGTTGGGGACCCTAGCGAGACTGCCAGTGACAAGCTGGAGGAAGGCGGGGATGACGTCAAATCATCATGCCCCTTATGACCTGGGCTACACACGTGCTACAATGGATGGAGCAGAGGGAAGCGAAGCCGCGAGGTGAAGCAAAACCCATAAAACCATTCTCAGTTCGGATTGTAGTCTGCAACTCGACTACA
>MG|5|V8|F|11|99.6|Firmicutes|Erysipelotrichia|Erysipelotrichales|Erysipelotrichaceae|Clostridium|spiroforme|
CGTGAGATGTTGGGTTAAGTCCCGCAACGAGCGCAACCCTTGTCGCTAGTTACCATCATTAAGTTGGGGACTCTAGCGAGACTGCCAGTGACAAGCTGGAGGAAGGCGGGGATGACGTCAAATCATCATGTCCCTTATGACCTGGGCTACACACGTGCTACAATGGATGGAGCAGAGGGAAGCGAAGCCGCGAGGTGAAGCAAAACCCATAAAACCATTCTCAGTTCGGATTGTAGTCTGCAACTCGACTACA
>MG|5|V8|F|24|99.19|Firmicutes|Erysipelotrichia|Erysipelotrichales|Erysipelotrichaceae|Clostridium|spiroforme|
CGTGAGATGTTGGGTTAAGTCCCGCAACGAGCGCAACCCTTGTCGCTAGTTACCATCATTAAGTTGGGGACTCTAGCGAGACTGCCAGTGACAAGCTGGAGGAAGGCGGGGATGACGTCAAATCATCATGCCCCTTATGACCTGGGCTACACACGTGCTACAATGGATGGAGCAGAGGGAAGCGAAGCCGCGAGGTGAAGCAAAACCCATAAAACCATTCTCAGTTCGGATTGCAGGCTGCAACTCGCCTGCA
>MG|5|V8|R|11|99.6|Firmicutes|Erysipelotrichia|Erysipelotrichales|Erysipelotrichaceae|Clostridium|spiroforme|
TGTAGTCGAGTTGCAGACTACAATCCGAACTGAGAATGGTTTTATGGGTTTTGCCTCACCTCGCGGCTTCGCTTCCCTCTGCTCCATCCATTGTAGCACGTGTGTAGCCCAGGTCATAAGGGGCATGATGATTTGACGTCATCCCCGCCTTCCTCCAGCTTGTCACTGGCAGTCTCGCTAGAGTCCCCAACTTAATGATGGTAACTAGCGACAAGGGTTGCGCTCGTTGCGGGACTTAACCCAACATCTCACG
>MG|5|V8|F|10|99.6|Firmicutes|Erysipelotrichia|Erysipelotrichales|Erysipelotrichaceae|Clostridium|spiroforme|
CGTGAGATGTTGGGTTAAGTCCCGCAACGAGCGCAACCCTTGTCGCTAGTTACCATCATTAAGTTGGAGACTCTAGCGAGACTGCCAGTGACAAGCTGGAGGAAGGCGGGGATGACGTCAAATCATCATGCCCCTTATGACCTGGGCTACACACGTGCTACAATGGATGGAGCAGAGGGAAGCGAAGCCGCGAGGTGAAGCAAAACCCATAAAACCATTCTCAGTTCGGATTGTAGTCTGCAACTCGACTACA
>MG|5|V8|F|10|99.6|Firmicutes|Erysipelotrichia|Erysipelotrichales|Erysipelotrichaceae|Clostridium|spiroforme|
CGTGAGATGTTGGGTTAAGTCCCGCAACGAGCGCAACCCTTGTCGCTAGTTACCATCATTAAGTTGGGGACTCTAGCGAGACTGCCAGTGACAAGCTGGAGGAAGGCGGGGATGACGTCAAATCATCATGCCCCTTATGACCTGGGCTACACATGTGCTACAATGGATGGAGCAGAGGGAAGCGAAGCCGCGAGGTGAAGCAAAACCCATAAAACCATTCTCAGTTCGGATTGTAGTCTGCAACTCGACTACA
>MG|5|V8|F|29|99.61|Firmicutes|Erysipelotrichia|Erysipelotrichales|Erysipelotrichaceae|Clostridium|spiroforme|
CGTGAGATGTTGGGTTAAGTCCCGCAACGAGCGCAACCCTTGTCGCTAGTTACCATCATTAAGTTGGGGACTCTAGCGAGACTGCCAGTGACAAGCTGGAGGAAGGCGGGGATGACGTCAAATCATCATGCCCCTTATGACCTGGGCTACACACGTGCCTACAATGGATGGAGCAGAGGGAAGCGAAGCCGCGAGGTGAAGCAAAACCCATAAAACCATTCTCAGTTCGGATTGTAGTCTGCAACTCGACTACA
>MG|5|V8|R|10|99.6|Firmicutes|Erysipelotrichia|Erysipelotrichales|Erysipelotrichaceae|Clostridium|spiroforme|
TGTAGTCGAGTTGCAGACTACAATCCGAACTGAGAATGGTTTTATGGGTTTTGCTTCACCTCGCGGCTTCGCTTCCCTCTGCTCCATCCATTGTAGCACGTGTGTAGCCCAGGTCATAAGGGCATGATGATTTGACGTCATCCCCGCCTTCCTCCAGCTTGTCACTGGCAGTCTCGCTAGAGTCCCCAACTTAATGATGGTAACTAGCGACAAGGGTTGCGCTCGTTGCGGGACTTAACCCAACATCTCACG
>MG|5|V8|R|57|99.61|Firmicutes|Erysipelotrichia|Erysipelotrichales|Erysipelotrichaceae|Clostridium|spiroforme|
TGTAGTCGAGTTGCAGACTACAATCCGAACTGAGAATGGTTTTATGGGTTTTGCTTCACCTCGCGGCTTCGCTTCCCTCTGCTCCATCCATTGTAGCACGTGTGTAGCCCAGGTCATAAGGGGGCATGATGATTTGACGTCATCCCCGCCTTCCTCCAGCTTGTCACTGGCAGTCTCGCTAGAGTCCCCAACTTAATGATGGTAACTAGCGACAAGGGTTGCGCTCGTTGCGGGACTTAACCCAACATCTCACG
>MG|5|V8|F|19|99.6|Firmicutes|Erysipelotrichia|Erysipelotrichales|Erysipelotrichaceae|Clostridium|spiroforme|
CGTGAGATGTTGGGTTAAGTCCCGCAACGAGCGCAACCCTTGCCGCTAGTTACCATCATTAAGTTGGGGACTCTAGCGAGACTGCCAGTGACAAGCTGGAGGAAGGCGGGGATGACGTCAAATCATCATGCCCCTTATGACCTGGGCTACACACGTGCTACAATGGATGGAGCAGAGGGAAGCGAAGCCGCGAGGTGAAGCAAAACCCATAAAACCATTCTCAGTTCGGATTGTAGTCTGCAACTCGACTACA
>MG|5|V8|F|13|99.6|Firmicutes|Erysipelotrichia|Erysipelotrichales|Erysipelotrichaceae|Clostridium|spiroforme|
CGTGAGATGTTGGGTTAAGTCCCGCAACGAGCGCAACCCTCGTCGCTAGTTACCATCATTAAGTTGGGGACTCTAGCGAGACTGCCAGTGACAAGCTGGAGGAAGGCGGGGATGACGTCAAATCATCATGCCCCTTATGACCTGGGCTACACACGTGCTACAATGGATGGAGCAGAGGGAAGCGAAGCCGCGAGGTGAAGCAAAACCCATAAAACCATTCTCAGTTCGGATTGTAGTCTGCAACTCGACTACA
>MG|5|V8|F|11|99.6|Firmicutes|Erysipelotrichia|Erysipelotrichales|Erysipelotrichaceae|Clostridium|spiroforme|
CGTGAGATGTTGGGTTAAGTCCCGCAACGAGCGCAACCCTTGTCGCTAGTTACCATCATTAAGTTGGGGACTCCAGCGAGACTGCCAGTGACAAGCTGGAGGAAGGCGGGGATGACGTCAAATCATCATGCCCCTTATGACCTGGGCTACACACGTGCTACAATGGATGGAGCAGAGGGAAGCGAAGCCGCGAGGTGAAGCAAAACCCATAAAACCATTCTCAGTTCGGATTGTAGTCTGCAACTCGACTACA
>MG|5|V8|F|10|99.6|Firmicutes|Erysipelotrichia|Erysipelotrichales|Erysipelotrichaceae|Clostridium|spiroforme|
CGTGAGATGTTGGGTTAAGTCCCGCAACGAGCGCAACCCTTGTCGCTAGTTACCATCATTAAGTTGGGGACTCTAGCGAGACTGCCAGTGACAAGCTGGAGGAAGGCGGGGATGACGTCAAATCATCATGCCCCTTATGACCTGGGCTACACACGTGCTACAATGGATGGAGCAGAGGGAAGCGAAGCCGCGAGGTGAAACAAAACCCATAAAACCATTCTCAGTTCGGATTGTAGTCTGCAACTCGACTACA
>MG|5|V8|F|13|99.61|Firmicutes|Erysipelotrichia|Erysipelotrichales|Erysipelotrichaceae|Clostridium|spiroforme|
CGTGAGATGTTGGGTTAAGTCCCGCAACGAGCGCAACCCTTGTCGCTAGTTACCATCATTAAGTTGGGGACTCTAGCGAGACTGCCAGTGACAAGCTGGAGGAAGGCGGGGATGACGTCAAATCATCATGCCCCTTATGACCTGGGCTACACACGTGCTACAATGGATGGAGCAGAGGGAAGCGAAGCCGCGAGGTGAAGCAAAACCCATAAAACCATTCTCAGTTCGGACTTGTAGTCTGCAACTCGACTACA
>MG|5|V8|F|30|99.22|Firmicutes|Erysipelotrichia|Erysipelotrichales|Erysipelotrichaceae|Clostridium|spiroforme|
CGTGAGATGTTGGGTTAAGTCCCGCAACGAGCGCAACCCTTGTCGCTAGTTACCATCATTAAGTTGGGGACTCTAGCGAGACTGCCAGTGACAAGCTGGAGGAAGGCGGGGATGACGTCAAATCCATCATGCCCCTTATGACCTGGGCTACACACGTGCTACAATGGATGGAGCAGAGGGAAGCGAAAGCCGCGAGGTGAAGCAAAACCCATAAAACCATTCTCAGTTCGGATTGTAGTCTGCAACTCGACTACA
>MG|5|V8|F|12|99.6|Firmicutes|Erysipelotrichia|Erysipelotrichales|Erysipelotrichaceae|Clostridium|spiroforme|
CGTGAGATGTTGGGTTAAGTCCCGCAACGAGCGCAACCCTTGTCGCTAGTTACCATCATTAAGTTGGGGACTCTAGCGAGACTGCCAGTGACAAGCTGGAGGAAGGCGGGGATGACGTCAAATCATCATGCCCCTTATGACCTGGCTACACACGTGCTACAATGGATGGAGCAGAGGGAAGCGAAGCCGCGAGGTGAAGCAAAACCCATAAAACCATTCTCAGTTCGGATTGTAGTCTGCAACTCGACTACA
>MG|5|V8|F|12|99.21|Firmicutes|Erysipelotrichia|Erysipelotrichales|Erysipelotrichaceae|Clostridium|spiroforme|
CGTGAGATGTTGGGTTAAGTCCCGCAACGAGCGCAACCCCTGTTGCTAGTTACCATCATTAAGTTGGGGACTCTAGCGAGACTGCCAGTGACAAGCTGGAGGAAGGCGGGGATGACGTCAAATCATCATGCCCCTTATGACCTGGGCTACACACGTGCTACAATGGATGGAGCAGAGGGAAGCGAAGCCGCGAGGTGAAGCAAAACCCATAAAACCATTCTCAGTTCGGATTGTAGTCTGCAACTCGACTACA
>MG|5|V8|F|13355|100.0|Firmicutes|Erysipelotrichia|Erysipelotrichales|Erysipelotrichaceae|Clostridium|spiroforme|
CGTGAGATGTTGGGTTAAGTCCCGCAACGAGCGCAACCCTTGTCGCTAGTTACCATCATTAAGTTGGGGACTCTAGCGAGACTGCCAGTGACAAGCTGGAGGAAGGCGGGGATGACGTCAAATCATCATGCCCCTTATGACCTGGGCTACACACGTGCTACAATGGATGGAGCAGAGGGAAGCGAAGCCGCGAGGTGAAGCAAAACCCATAAAACCATTCTCAGTTCGGATTGTAGTCTGCAACTCGACTACAG
>MG|5|V8|F|19|99.21|Firmicutes|Erysipelotrichia|Erysipelotrichales|Erysipelotrichaceae|Clostridium|spiroforme|
CGTGAGATGTTGGGTTAGTCCCGCAACGAGCGCAACCCTTGTCGCTAGTTACCATCATTAAGTTGGGGACTCTAGCGAGACTGCCAGTGACAAGCTGGAGGAAGGCGGGGATGACGTCAAATCATCATGCCCCTTATGACCTGGGCTACACACGTGCTACAATGGATGGAGCAGAGGGGAAGCGAAGCCGCGAGGTGAAGCAAAACCCATAAAACCATTCTCAGTTCGGATTGTAGTCTGCAACTCGACTACA
>MG|5|V8|F|32|99.21|Firmicutes|Erysipelotrichia|Erysipelotrichales|Erysipelotrichaceae|Clostridium|spiroforme|
CGTGAGATGTTGGGTTAAGTCCCGCAACGAGCGCAACCCTTGTTTCTAGTTACCATCATTAAGTTGGGGACTCTAGCGAGACTGCCAGTGACAAGCTGGAGGAAGGCGGGGATGACGTCAAATCATCATGCCCCTTATGACCTGGGCTACACACGTGCTACAATGGATGGAGCAGAGGGAAGCGAAGCCGCGAGGTGAAGCAAAACCCATAAAACCATTCTCAGTTCGGATTGTAGTCTGCAACTCGACTACA
>MG|5|V8|R|15|99.61|Firmicutes|Erysipelotrichia|Erysipelotrichales|Erysipelotrichaceae|Clostridium|spiroforme|
TGTAGTCGAGTTGCAGACTACAATCCGAACTGAGAATGGTTTTATGGGTTTTGCTTCACCTCGCGGCTTCGCTTCCCTCTGCTCCATCCATTGTAGCACGTGTGTAGCCCAGGTCATAAGGGGCATGATGATTTTGACGTCATCCCCGCCTTCCTCCAGCTTGTCACTGGCAGTCTCGCTAGAGTCCCCAACTTAATGATGGTAACTAGCGACAAGGGTTGCGCTCGTTGCGGGACTTAACCCAACATCTCACG
>MG|5|V8|F|23|99.61|Firmicutes|Erysipelotrichia|Erysipelotrichales|Erysipelotrichaceae|Clostridium|spiroforme|
CGTGAGATGTTGGGTTAAGTCCCGCAACGAGCGCAACCCTTGTCGCTAGTTACCATCATTAAGTTGGGGACTCTAGCGAGACTGCCAGTGACAAGCTGGAGGAAGGCGGGGATGACGTCAAAATCATCATGCCCCTTATGACCTGGGCTACACACGTGCTACAATGGATGGAGCAGAGGGAAGCGAAGCCGCGAGGTGAAGCAAAACCCATAAAACCATTCTCAGTTCGGATTGTAGTCTGCAACTCGACTACAT
>MG|5|V8|R|201|99.6|Firmicutes|Erysipelotrichia|Erysipelotrichales|Erysipelotrichaceae|Clostridium|spiroforme|
TGTAGTCGAGTTGCAGACTACAATCCGAACTGAGAATGGTTTTATGGGTTTTGCTTCACCTCGCGGCTTCGCTTCCCTCTGCTCCATCCATTGTAGCACGTGTGTAGCCCAGGTCATAAGGGGCATGATGATTTGACGTCATCCCCGCCTTCCTCCAGCTTGTCACTGGCAGTCTCGCTAGAGTCCCCAACTTAATGATGGTAACTAGCGACAAGGGTTGCGCTCGTTGCGGGACTAACCCAACATCTCACG
>MG|5|V8|F|17|99.6|Firmicutes|Erysipelotrichia|Erysipelotrichales|Erysipelotrichaceae|Clostridium|spiroforme|
CGTGAGATGTTGGGTTAAGTCCCGCAACGAGCGCAACCCTTGTCGCTAGTTACCATCATTAAGTTGGGGACTCTAGCGAGACTGCCAGTGACAAGCTGGAGGAAGGCGGGGATGACGTCAAATCATCATGCCCCTTATGACCCGGGCTACACACGTGCTACAATGGATGGAGCAGAGGGAAGCGAAGCCGCGAGGTGAAGCAAAACCCATAAAACCATTCTCAGTTCGGATTGTAGTCTGCAACTCGACTACA
>MG|5|V8|F|16|99.6|Firmicutes|Erysipelotrichia|Erysipelotrichales|Erysipelotrichaceae|Clostridium|spiroforme|
CGTGAGATGTTGGGTTAAGTCCCGCAACGAGCGCAACCCTTGTCGCTAGTTACCATCATTAAGTTGGGGACTCTAGCGAGACTGCCAGTGACAAGCTGGAGGAAGGCGGGGATGACGTCAAATCATCATGCCCCTTATGACCTGGGCTACACACGCGCTACAATGGATGGAGCAGAGGGAAGCGAAGCCGCGAGGTGAAGCAAAACCCATAAAACCATTCTCAGTTCGGATTGTAGTCTGCAACTCGACTACA
>MG|5|V8|F|22|99.6|Firmicutes|Erysipelotrichia|Erysipelotrichales|Erysipelotrichaceae|Clostridium|spiroforme|
CGTGAGATGTTGGGTTAAGTCCCGCAACGAGCGCAACCCTTGTCGCTAGTTACCATCATTAAGTTGGGGACTCTAGCGAGACTGCCAGTGACAAGCTGGAGGAAGGCGGGGATGACGTCAAATCATCATGCCCCTTATGACCTGGGCTACACACGTGCTACAATGGATGGAGCAGAGGGAAGCGAAGCCGCGAGGTGAAGCAAAACCCATAAAACCATTCTCAGTTCGGATTGTAGTCTGCAACCCGACTTCA
>MG|5|V8|F|12|99.6|Firmicutes|Erysipelotrichia|Erysipelotrichales|Erysipelotrichaceae|Clostridium|spiroforme|
CGTGAGATGTTGGGTTAAGTCCCGCAACGAGCGCAACCCTTGTCGCTAGTTACCATCATTAAGTTGGGGACTCTAGCGAGACTGCCAGTGACAAGCTGGAGGAAGGCGGGGATGACGTCAAATCATCATGCCCCCTATGACCTGGGCTACACACGTGCTACAATGGATGGAGCAGAGGGAAGCGAAGCCGCGAGGTGAAGCAAAACCCATAAAACCATTCTCAGTTCGGATTGTAGTCTGCAACTCGACTACA
>MG|5|V8|F|10|99.61|Firmicutes|Erysipelotrichia|Erysipelotrichales|Erysipelotrichaceae|Clostridium|spiroforme|
CGTGAGATGTTGGGTTAAGTCCCGCAACGAGCGCAACCCTTGTCGCTAGTTACCATCATTAAAGTTGGGGACTCTAGCGAGACTGCCAGTGACAAGCTGGAGGAAGGCGGGGATGACGTCAAATCATCATGCCCCTTATGACCTGGGCTACACACGTGCTACAATGGATGGAGCAGAGGGAAGCGAAGCCGCGAGGTGAAGCAAAACCCATAAAACCATTCTCAGTTCGGATTGTAGTCTGCAACTCGACTACA
>MG|5|V8|R|11|99.6|Firmicutes|Erysipelotrichia|Erysipelotrichales|Erysipelotrichaceae|Clostridium|spiroforme|
TGTAGTCGAGTTGCAGACTACAATCCGAACTGAGAATGGTTTTATGGGTTTTGCTTCACCTCGCGGCTTCGCTTCCCTCTGCTCCATCCATTGTAGCACGTGTGTAGCCCAGGTCATAAGGGGCATGATGATTTGACGCCATCCCCGCCTTCCTCCAGCTTGTCACTGGCAGTCTCGCTAGAGTCCCCAACTTAATGATGGTAACTAGCGACAAGGGTTGCGCTCGTTGCGGGACTTAACCCAACATCTCACG
>MG|5|V8|F|40|99.6|Firmicutes|Erysipelotrichia|Erysipelotrichales|Erysipelotrichaceae|Clostridium|spiroforme|
CGTGAGGTGTTGGGTTAAGTCCCGCAACGAGCGCAACCCTTGTCGCTAGTTACCATCATTAAGTTGGGGACTCTAGCGAGACTGCCAGTGACAAGCTGGAGGAAGGCGGGGATGACGTCAAATCATCATGCCCCTTATGACCTGGGCTACACACGTGCTACAATGGATGGAGCAGAGGGAAGCGAAGCCGCGAGGTGAAGCAAAACCCATAAAACCATTCTCAGTTCGGATTGTAGTCTGCAACTCGACTACA
>MG|5|V8|F|470|99.61|Firmicutes|Erysipelotrichia|Erysipelotrichales|Erysipelotrichaceae|Clostridium|spiroforme|
CGTGAGATGTTGGGTTAAGTCCCGCAACGAGCGCAACCCTTGTCGCTAGTTACCATCATTAAGTTGGGGACTCTAGCGAGACTGCCAGTGACAAGCTGGAGGAAGGCGGGGATGACGTCAAATCATCATGCCCCTTATGACCTGGGCTACACACGTGCTACAATGGATGGAGCAGAGGGAAGCGAAGCCGCGAGGTGAAGCAAAACCCATAAAAACCATTCTCAGTTCGGATTGTAGTCTGCAACTCGACTACA
>MG|5|V8|R|10|99.6|Firmicutes|Erysipelotrichia|Erysipelotrichales|Erysipelotrichaceae|Clostridium|spiroforme|
TGTAGTCGAGTTGCAGACTACAATCCGAACTGAGAATGGTTTTATGGGTTTTGCTTCACCTCGCGGCTTCGCTTCCCTCTGCTCCATCCATTGTAGCACGTGTGTAGCCCAGGTCATAAGGGGCATGATGATTTGACGTCATCCCCGCCTCCCTCCAGCTTGTCACTGGCAGTCTCGCTAGAGTCCCCAACTTAATGATGGTAACTAGCGACAAGGGTTGCGCTCGTTGCGGGACTTAACCCAACATCTCACG
>MG|5|V8|F|35|99.21|Firmicutes|Erysipelotrichia|Erysipelotrichales|Erysipelotrichaceae|Clostridium|spiroforme|
CGTGAGATGTTGGGTTAGTCCCGCAACGAGCGCAACCCTTGTCGCTAGTTACCATCATTAAGTTGGGGACTCTAGCGAGACTGCCAGTGACAAGCTGGAGGAAGGCGGGGATGACGTCAAATCATCATGCCCCTTATGACCTGGGCTACACACGTGCTACAATGGATGGAGCAGAGGGAAGCGAAGCCGCGAGGTGAAGCAAACCCATAAAACCATTCTCAGTTCGGATTGTAGTCTGCAACTCGACTACA
>MG|5|V8|F|21|99.6|Firmicutes|Erysipelotrichia|Erysipelotrichales|Erysipelotrichaceae|Clostridium|spiroforme|
CGTGAGATGTTGGGTTAAGTCCCGCAACGAGCGCAACCCTTGTCGCTAGTTACCATCATTAAGTTGGGGACTCTAGCGAGACTGCCAGTGACAAGCTGGAGGAAGGCGGGGATGACGTCAAATCATCATGCCCCTTATGACCTGGGCTACACACGTGCTACAATGGACGGAGCAGAGGGAAGCGAAGCCGCGAGGTGAAGCAAAACCCATAAAACCATTCTCAGTTCGGATTGTAGTCTGCAACTCGACTACA
>MG|5|V8|R|18|99.21|Firmicutes|Erysipelotrichia|Erysipelotrichales|Erysipelotrichaceae|Clostridium|spiroforme|
TGTAGTCGAGTTGCAGACTACAATCCGAACTGAGAATGGTTTTATGGGTTTTGCTTCACCTCGCGGCTTCGCTTCCCTCTGCTCCATCCATTGTAGCACGTGTGTAGCCCAGGTCATAAGGGGCATGATGATTTGACGTCATCCCCGCCTTCCTCCAGCTTGTCACTGGCAGTCTCGCTAGAGTCCCCAACTTAATGATGGTAACTAACGACAGGGGTTGCGCTCGTTGCGGGACTTAACCCAACATCTCACG
>MG|5|V8|F|11|99.6|Firmicutes|Erysipelotrichia|Erysipelotrichales|Erysipelotrichaceae|Clostridium|spiroforme|
CGTGAGATGTTGGGTTAAGTCCCGCAACGAGCGCAACCCTTGTCGCTAGTTACCATCATTAAGTTGGGGACTCTAGCGAGACTGCCAGTGACAAGCTGGAGGAAGGCGGGGATGACGTCAAATCATCATGCCCCTTACGACCTGGGCTACACACGTGCTACAATGGATGGAGCAGAGGGAAGCGAAGCCGCGAGGTGAAGCAAAACCCATAAAACCATTCTCAGTTCGGATTGTAGTCTGCAACTCGACTACA
>MG|5|V8|F|10|99.6|Firmicutes|Erysipelotrichia|Erysipelotrichales|Erysipelotrichaceae|Clostridium|spiroforme|
CGTGAGATGTTGGGTTAAGTCCCGCAACGAGCGCAACCCTTGTCGCTAGTTACCATCATTAAGTTGGGGACTCTAGCGAGACTGCCAGTGACAAGCTGGAGGAAGGCGGGGATGACGTCAAATCATCATGCCCCTTATGACCTGGGCTACACACGTGCTACAATGGATGGAGCAGAGGGAAGCGAAGCCGCGAAGTGAAGCAAAACCCATAAAACCATTCTCAGTTCGGATTGTAGTCTGCAACTCGACTACA
>MG|5|V8|F|30|99.22|Firmicutes|Erysipelotrichia|Erysipelotrichales|Erysipelotrichaceae|Clostridium|spiroforme|
CGTGAGATGTTGGGTTAAGTCCCGCAACGAGCGCAACCCTTGTCGCTAGTTACCATCATTAAGTTGGGGACTCTAGCGAGACTGCCAGTGACAAGCTGGAGGAAGGCGGGGATGACGTCAAATCCATCATGCCCCTTATGACCTGGGCTACACACGTGCTACAATGGATGGAGCAGAGGGAAGCGAAGCCGCGAGGTGAAGCAAAACCCATAAAACCATTCTCAGTTCGGAATTGTAGTCTGCAACTCGACTACA
>MG|5|V8|F|37|99.21|Firmicutes|Erysipelotrichia|Erysipelotrichales|Erysipelotrichaceae|Clostridium|spiroforme|
CGTGAGATGTTGGGTTAGTCCCGCAACGAGCGCAACCCTTGTCGCTAGTTACCATCATTAAGTTGGGGACTCTAGCGAGACTGCCAGTGACAAGCTGGAGGAAGGCGGGGGATGACGTCAAATCATCATGCCCCTTATGACCTGGGCTACACACGTGCTACAATGGATGGAGCAGAGGGAAGCGAAGCCGCGAGGTGAAGCAAAACCCATAAAACCATTCTCAGTTCGGATTGTAGTCTGCAACTCGACTACA
>MG|5|V8|F|16|99.6|Firmicutes|Erysipelotrichia|Erysipelotrichales|Erysipelotrichaceae|Clostridium|spiroforme|
CGTGAGATGTTGGGTTAAGTCCCGCAACGAGCGCAACCCTTGTCGCTAGTTACCATCATTAAGTTGGGGACTCTAGCGAGACTGCCAGTGACAAGCTGGAGGGAGGCGGGGATGACGTCAAATCATCATGCCCCTTATGACCTGGGCTACACACGTGCTACAATGGATGGAGCAGAGGGAAGCGAAGCCGCGAGGTGAAGCAAAACCCATAAAACCATTCTCAGTTCGGATTGTAGTCTGCAACTCGACTACA
>MG|5|V8|F|10|99.6|Firmicutes|Erysipelotrichia|Erysipelotrichales|Erysipelotrichaceae|Clostridium|spiroforme|
CGTGAGATGTTGGGTTAAGTCTCGCAACGAGCGCAACCCTTGTCGCTAGTTACCATCATTAAGTTGGGGACTCTAGCGAGACTGCCAGTGACAAGCTGGAGGAAGGCGGGGATGACGTCAAATCATCATGCCCCTTATGACCTGGGCTACACACGTGCTACAATGGATGGAGCAGAGGGAAGCGAAGCCGCGAGGTGAAGCAAAACCCATAAAACCATTCTCAGTTCGGATTGTAGTCTGCAACTCGACTACA
>MG|5|V8|F|12|99.21|Firmicutes|Erysipelotrichia|Erysipelotrichales|Erysipelotrichaceae|Clostridium|spiroforme|
CGTGAGATGTTGGGTTAGTCCCGCAACGAGCGCAACCCTTGTCGCTAGTTACCATCATTAAGTTGGGGACTCTAGCGAGACTGCCAGTGACAAGCTGGAGGAAGGCGGGGATGACGTCAAATCATCATGCCCCTTATGACCTGGGCTACACACGTGCTACAATGGATGGAGCAGAGGGAAGCGAAGCCGCGAGGTGAAGCAAAACCCATAAACCATTCTCAGTTCGGATTGTAGTCTGCAACTCGACTACA
>MG|5|V8|F|19|99.6|Firmicutes|Erysipelotrichia|Erysipelotrichales|Erysipelotrichaceae|Clostridium|spiroforme|
CGTGAGATGTTGGGTTAAGTCCCGCAACGAGCGCAACCCTTGTCGCTAGTTACCATCATTAAGTTGGGGACTCTAGCGAGACTGCCAGTGACAAGCTGGAGGAAGGCGGGGATGACGTCAAATCATCATGCCCCTTATGACCTGGGCTACACACGTGCTACAATGGATGGAGCAGAGGGAAGCGAAGCCGCGAGGTGAAGCAAAACCCATAAAACCATTCTCAGTTCGGATTGTAGTCTGCAGCTCGACTACA
>MG|5|V8|F|16|99.6|Firmicutes|Erysipelotrichia|Erysipelotrichales|Erysipelotrichaceae|Clostridium|spiroforme|
CGTGAGATGTTGGGTTAAGTCCCGCAACGAGCGCAACCCTTGTCGCTAGTTACCATCATTAAGTTGGGGACTCTAGCGAGACTGCCAGTGACAAGCTGGAGGAAGGCGGGGATGACGTCAAATCATCATGCCCCTTATGACCTGGGCTACACACGTGCTACAATGGATGGAGCAGGGGGAAGCGAAGCCGCGAGGTGAAGCAAAACCCATAAAACCATTCTCAGTTCGGATTGTAGTCTGCAACTCGACTACA
>MG|5|V8|R|11|99.6|Firmicutes|Erysipelotrichia|Erysipelotrichales|Erysipelotrichaceae|Clostridium|spiroforme|
TGTAGTCGAGTTGCAGACTACAATCCGAACTGAGAATGGTTTTATGGGTTTTGCTTCACCTCGCGGCTTCGCTTCCCTCTGCTCCATCCATTGTAGCACGTGTGTAGCCCAGGTCATAAGGGGCATGATGATTTGACGTCATCCCCGCCTTCCTCCAGCTCGTCACTGGCAGTCTCGCTAGAGTCCCCAACTTAATGATGGTAACTAGCGACAAGGGTTGCGCTCGTTGCGGGACTTAACCCAACATCTCACG
>MG|5|V8|F|25|99.6|Firmicutes|Erysipelotrichia|Erysipelotrichales|Erysipelotrichaceae|Clostridium|spiroforme|
CGTGAGATGTTGGGTTAAGTCCCGCAACGAGCGCAACCCTTGTCGCTAGTTACCATCATTAAGTTGGGGACTCTAGCGAGACTGCCAGTGACAAGCTGGAGGAAGGCGGGGATGACGTCAAATCATCATGCCCCTTATGACCTGGGCTACACACGTGCTACAATGGATGGAGCAGAGGGAAGCGAAGCCGCGAGGTGAAGCAAAACCCATAAAACCATTCTCAGTTCGGATTGTAGTCCGCAACTCGACTACA
>MG|5|V8|F|15|99.6|Firmicutes|Erysipelotrichia|Erysipelotrichales|Erysipelotrichaceae|Clostridium|spiroforme|
CGTGAGATGTTGGGTTAAGTCCCGCAACGAGCGCAACCCTTGTCGCTAGTTACCATCATTAAGTTGGGGACTCTAGCGAGACTGCCGGTGACAAGCTGGAGGAAGGCGGGGATGACGTCAAATCATCATGCCCCTTATGACCTGGGCTACACACGTGCTACAATGGATGGAGCAGAGGGAAGCGAAGCCGCGAGGTGAAGCAAAACCCATAAAACCATTCTCAGTTCGGATTGTAGTCTGCAACTCGACTACA
>MG|5|V8|R|13|99.6|Firmicutes|Erysipelotrichia|Erysipelotrichales|Erysipelotrichaceae|Clostridium|spiroforme|
TGTAGTCGAGTTGCAGACTACAATCCGAACTGAGAATGGTTTTATGGGTTTTGCTTCACCTCGCGGCTTCGCTTCCCTCTGCTCCATCCATTGTAGTACGTGTGTAGCCCAGGTCATAAGGGGCATGATGATTTGACGTCATCCCCGCCTTCCTCCAGCTTGTCACTGGCAGTCTCGCTAGAGTCCCCAACTTAATGATGGTAACTAGCGACAAGGGTTGCGCTCGTTGCGGGACTTAACCCAACATCTCACG
>MG|5|V8|F|10|99.6|Firmicutes|Erysipelotrichia|Erysipelotrichales|Erysipelotrichaceae|Clostridium|spiroforme|
CGTGAGATGTTAGGTTAAGTCCCGCAACGAGCGCAACCCTTGTCGCTAGTTACCATCATTAAGTTGGGGACTCTAGCGAGACTGCCAGTGACAAGCTGGAGGAAGGCGGGGATGACGTCAAATCATCATGCCCCTTATGACCTGGGCTACACACGTGCTACAATGGATGGAGCAGAGGGAAGCGAAGCCGCGAGGTGAAGCAAAACCCATAAAACCATTCTCAGTTCGGATTGTAGTCTGCAACTCGACTACA
>MG|5|V8|F|16|99.6|Firmicutes|Erysipelotrichia|Erysipelotrichales|Erysipelotrichaceae|Clostridium|spiroforme|
CGTGAGATGTCGGGTTAAGTCCCGCAACGAGCGCAACCCTTGTCGCTAGTTACCATCATTAAGTTGGGGACTCTAGCGAGACTGCCAGTGACAAGCTGGAGGAAGGCGGGGATGACGTCAAATCATCATGCCCCTTATGACCTGGGCTACACACGTGCTACAATGGATGGAGCAGAGGGAAGCGAAGCCGCGAGGTGAAGCAAAACCCATAAAACCATTCTCAGTTCGGATTGTAGTCTGCAACTCGACTACA
>MG|5|V8|F|13|99.22|Firmicutes|Erysipelotrichia|Erysipelotrichales|Erysipelotrichaceae|Clostridium|spiroforme|
CGTGAGATGTTGGGTTAAGTCCCGCAACGAGCGCAACCCTTGTCGCTAGTTACCATCATTAAGTTGGGGACTCTAGCGAGACTGCCAGTGACAAGCTGGAGGAAGGCGGGGATGACGTCAAATCATCATGCCCCTTATGACCTGGGCTACACACGTGCTACAATGGATGGAGCAGAGGGAAGCGAAGCCGCGAGGTGAAGCAAAACCCCATAAAAACCATTCTCAGTTCGGATTGTAGTCTGCAACTCGACTACA
>MG|5|V8|R|13|99.6|Firmicutes|Erysipelotrichia|Erysipelotrichales|Erysipelotrichaceae|Clostridium|spiroforme|
TGTAGTCGAGTTGCAGACTACAATCCGAACTGAGAATGGTTTTATGGGTTTTGCTTCACCTCGCGGCTTCGCTTCCCTCTGCTCCATCCATTGTAGCACGTGTGTAGCCCAGGTCATAAGGGGCATGATGATTTGACGTCATCCCCGCCTTCCTCCAGCTTGTCACTGGCAGTCTCGCTAGAGTCCCCAACTTAATGATGGTAACTAGTGACAAGGGTTGCGCTCGTTGCGGGACTTAACCCAACATCTCACG
>MG|5|V8|R|19|100.0|Firmicutes|Erysipelotrichia|Erysipelotrichales|Erysipelotrichaceae|Clostridium|spiroforme|
TGGAGTCGAGTTGCAGACTACAATCCGAACTGAGAATGGTTTTATGGGTTTTGCTTCACCTCGCGGCTTCGCTTCCCTCTGCTCCATCCATTGTAGCACGTGTGTAGCCCAGGTCATAAGGGGCATGATGATTTGACGTCATCCCCGCCTTCCTCCAGCTTGTCACTGGCAGTCTCGCTAGAGTCCCCAACTTAATGATGGTAACTAGCGACAAGGGTTGCGCTCGTTGCGGGACTTAACCCAACATCTCACG
>MG|5|V8|F|80|99.21|Firmicutes|Erysipelotrichia|Erysipelotrichales|Erysipelotrichaceae|Clostridium|spiroforme|
CGTGAGATGTTGGGTTAAGTCCCGCAACGAGCGCAACCCTTGTCGCTAGTTACCATCATTAAGTTGGGGACTCTAGCGAGACTGCCAGTGACAAGCTGGAGGAAGGCGGGGATGACGTCAAATCATCATGCCCCTTATGACCTGGGCTACACACGTGCTACAATGGATGGAGCAGAGGGAAGCGAAGCCGCGAGGTGAAGCAAACCCATAAACCATTCTCAGTTCGGATTGTAGTCTGCAACTCGACTACA
>MG|5|V8|R|188|99.22|Firmicutes|Erysipelotrichia|Erysipelotrichales|Erysipelotrichaceae|Clostridium|spiroforme|
TGTAGTCGAGTTGCAGACTACAATCCGAACTGAGAATGGTTTTTATGGGTTTTTGCTTCACCTCGCGGCTTCGCTTCCCTCTGCTCCATCCATTGTAGCACGTGTGTAGCCCAGGTCATAAGGGGCATGATGATTTGACGTCATCCCCGCCTTCCTCCAGCTTGTCACTGGCAGTCTCGCTAGAGTCCCCAACTTAATGATGGTAACTAGCGACAAGGGTTGCGCTCGTTGCGGGACTTAACCCAACATCTCACG
>MG|5|V8|F|21|99.22|Firmicutes|Erysipelotrichia|Erysipelotrichales|Erysipelotrichaceae|Clostridium|spiroforme|
CGTGAGATGTTGGGTTAAGTCCCGCAACGAGCGCAACCCTTGTCGCTAGTTACCATCATTAAGTTGGGGACTCTAGCGAGACTGCCAGTGACAAGCTGGAGGAAGGCGGGGGATGACGTCAAATCATCATGCCCCTTATGACCTGGGCTACACACGTGCTACAATGGATGGAGCAGAGGGGAAGCGAAGCCGCGAGGTGAAGCAAAACCCATAAAACCATTCTCAGTTCGGATTGTAGTCTGCAACTCGACTACA
>MG|5|V8|F|16|100.0|Firmicutes|Erysipelotrichia|Erysipelotrichales|Erysipelotrichaceae|Clostridium|spiroforme|
CGTGAGATGTTGGGTTAAGTCCCGCAACGAGCGCAACCCTTGTCGCTAGTTACCATCATTAAGTTGGGGACTCTAGCGAGACTGCCAGTGACAAGCTGGAGGAAGGCGGGGATGACGTCAAATCATCATGCCCCTTATGACCTGGGCTACACACGTGCTACAATGGATGGAGCAGAGGGAAGCGAAGCCGCGAGGTGAAGCAAAACCCATAAAACCATTCTCAGTTCGGATTGTAGTCTGCAACTCGACTACG
>MG|5|V8|F|28|99.6|Firmicutes|Erysipelotrichia|Erysipelotrichales|Erysipelotrichaceae|Clostridium|spiroforme|
CGTGAGATGTTGGGTTAAGTCCCGCAACGAGCGCAACCCTTGTCGCTAGTTACCATCATTAAGTTGGGGACTCTAGCGAGACTGCCAGTGACAAGCTGGAGGAAGGCGGGGATGACGTCAAGTCATCATGCCCCTTATGACCTGGGCTACACACGTGCTACAATGGATGGAGCAGAGGGAAGCGAAGCCGCGAGGTGAAGCAAAACCCATAAAACCATTCTCAGTTCGGATTGTAGTCTGCAACTCGACTACA
>MG|5|V8|F|35|99.21|Firmicutes|Erysipelotrichia|Erysipelotrichales|Erysipelotrichaceae|Clostridium|spiroforme|
CGTGAGATGTTGGGTTAAGTCCCGCAACGAGCGCAACCCCTGTCGTTAGTTACCATCATTAAGTTGGGGACTCTAGCGAGACTGCCAGTGACAAGCTGGAGGAAGGCGGGGATGACGTCAAATCATCATGCCCCTTATGACCTGGGCTACACACGTGCTACAATGGATGGAGCAGAGGGAAGCGAAGCCGCGAGGTGAAGCAAAACCCATAAAACCATTCTCAGTTCGGATTGTAGTCTGCAACTCGACTACA
>MG|5|V8|F|20|99.6|Firmicutes|Erysipelotrichia|Erysipelotrichales|Erysipelotrichaceae|Clostridium|spiroforme|
CGTGAGATGTTGGGTTAAGTCCCGCAACGAGCGCAACCCTTGTCGCTAGTTACCATCATTAAGTTGGGGACTCTAGCGAGACTGCCAGTGACAAGCTGGAGGAAGGCGGGGATGACGTCAAATCATCATGCCCCTTATGACCTGGGCTACGCACGTGCTACAATGGATGGAGCAGAGGGAAGCGAAGCCGCGAGGTGAAGCAAAACCCATAAAACCATTCTCAGTTCGGATTGTAGTCTGCAACTCGACTACA
>MG|5|V8|F|13|99.6|Firmicutes|Erysipelotrichia|Erysipelotrichales|Erysipelotrichaceae|Clostridium|spiroforme|
CGTGAGATGTTGGGTTAAGTCCCGCAACGAGCGCAACCCTTGTCGCTAGTTACCATCATTAAGTTGGGGACTCTAGCGAGACTGCCAGTGACAAGCTGGAGGAAGGCGGGGATGACGTCAAATCATCATGCCCCTTATGACCTGGGCTACACACGTGCTACAATGGATGGAGCAGAGGGAAGCGAAGCCGCGAGGTGAAGCAAAACCCATAAAACCATTCTCAGTTCGGATTGTAGTCTGCAACTCGGCTACA
>MG|5|V8|R|21|99.61|Firmicutes|Erysipelotrichia|Erysipelotrichales|Erysipelotrichaceae|Clostridium|spiroforme|
TGTAGTCGAGTTGCAGACTACAATCCGAACTGAGAATGGTTTTATGGGTTTTGCTTCACCTCGCGGCTTCGCTTCCCTCTGCTCCATCCATTGTAGCACGTGTGTAGCCCAGGTCATAAGGGGCATGATGATTTGACGTCATCCCCGCCTTCCTCCAGCTTGTCACTGGCAGTCTCGCTAGAGTCCCCAACTTAATGATGGTAACTAGCGACAAGGGTTGCGCTCGTTGCGGGACTTTAACCCAACATCTCACG
>MG|5|V8|F|14|99.6|Firmicutes|Erysipelotrichia|Erysipelotrichales|Erysipelotrichaceae|Clostridium|spiroforme|
CGTGAGATGTTGGGTTAAGTCCCGCAACGAGCGCAACCCTTGTCGCTAGTTACCATCATTAAGTTGGGGACTCTAGCGAGACTGCCAGTGACAAGCTGGAGGAAGGCGGGATGACGTCAAATCATCATGCCCCTTATGACCTGGGCTACACACGTGCTACAATGGATGGAGCAGAGGGAAGCGAAGCCGCGAGGTGAAGCAAAACCCATAAAACCATTCTCAGTTCGGATTGTAGTCTGCAACTCGACTACA
>MG|5|V8|F|110|99.21|Firmicutes|Erysipelotrichia|Erysipelotrichales|Erysipelotrichaceae|Clostridium|spiroforme|
CGTGAGATGTTGGGTTAAGTCCCGCAACGAGCGCAACCCTTGTCGCTAGTTACCATCATTAAGTTGGGGACTCTAGCGAGACTGCCAGTGACAAGCTGGAGGAAGGCGGGGATGACGTCAAATCATCATGCCCCTTATGACCTGGGCTACACACGTGCTACAATGGATGGAGCAGAGGGAAGCGAAGCCGCGAGGTGAAGCAAAACCCATAAAACCATTCTCAGTTCGGATTGTAGGCTGCAACTCGCCTACA
>MG|5|V8|F|14|99.6|Firmicutes|Erysipelotrichia|Erysipelotrichales|Erysipelotrichaceae|Clostridium|spiroforme|
CGTGAGATGTTGGGTTAAGTCCCGCAGCGAGCGCAACCCTTGTCGCTAGTTACCATCATTAAGTTGGGGACTCTAGCGAGACTGCCAGTGACAAGCTGGAGGAAGGCGGGGATGACGTCAAATCATCATGCCCCTTATGACCTGGGCTACACACGTGCTACAATGGATGGAGCAGAGGGAAGCGAAGCCGCGAGGTGAAGCAAAACCCATAAAACCATTCTCAGTTCGGATTGTAGTCTGCAACTCGACTACA
>MG|5|V8|F|10|99.6|Firmicutes|Erysipelotrichia|Erysipelotrichales|Erysipelotrichaceae|Clostridium|spiroforme|
CGTGAGATGTTGGGTTAAGTCCCGCAACGAGCGCAACCCTTGTCGCTAGTTACCATCATTAAGTTGGGGACTCTAGCGAGACTGCCAGTGACAAGCTGGAGGAAGGCGGGGATGACGTCAAATCATCATGCCCCTTATGACCTGGGCTACACACGTGCTACAATGGATGGAGCAGAGGGAAGCGAAGCCGCGAGGTGAAGCAAAACCCATAAAGCCATTCTCAGTTCGGATTGTAGTCTGCAACTCGACTACA
>MG|5|V8|F|25|99.19|Firmicutes|Erysipelotrichia|Erysipelotrichales|Erysipelotrichaceae|Clostridium|spiroforme|
CGTGAGATGTTGGGTTAAGTCCCGCAACGAGCGCAACCCTTGTCGCTAGTTACCATCATTAAGTTGGGGACTCTAGCGAGACTGCCAGTGACAAGCTGGAGGAAGGCGGGGATGACGTCAAATCATCATGCCCCTTATGACCTGGGCTACACACGTGCTACAATGGATGGAGCAGAGGGAAGCGAAGCCGCGAGGTGAAGCAAAACCCATAAAACCATTCTCAGTTCGGATTGCACTCTGCAACTCGAGTGCA
>MG|5|V8|F|10|99.6|Firmicutes|Erysipelotrichia|Erysipelotrichales|Erysipelotrichaceae|Clostridium|spiroforme|
CGTGAGATGTTGGGTTAAGTCCCGCAACGAGCGCAACCCTTGTCGCTAGTTACCATCATTAAGTTGGGGACTCTAGCGAGACTGCCAGTGACAAGCTGGAGGAAGGCGGGGATGACGTCAAATCATCATGCCCCTTATGACCTGGGCTACACACGTGCTACAATGGATGGAGCAGAGGGAAGCGAAGCCGCGAGGTGAAGCAAAACCCATAAAACCATTCTCAGTTCGATTGTAGTCTGCAACTCGACTACA
>MG|5|V8|F|17|99.6|Firmicutes|Erysipelotrichia|Erysipelotrichales|Erysipelotrichaceae|Clostridium|spiroforme|
CGTGAGATGTTGGGTTAAGTCCCGCAACGAGCGCAACCCTTGTCGCTAGTTACCATCATTAAGTTGGGGACTCTAGCGAGACTGCCAGTGACAAGCTGGAGGAAGGCGGGGATGACGTCAAATCATCATGCCCCTTATGACCTGGGCTACACACGTGCTACAATGGATGGAGCAGAGGGAAGCGAAGCCGCGAGGTGAAGCAAAACCCATAAAACCATTCTCAGTTCGGATTGCAGTCTGCAACTCGACTACA
>MG|5|V8|F|12|97.23|Firmicutes|Erysipelotrichia|Erysipelotrichales|Erysipelotrichaceae|Erysipelatoclostridium|spiroforme|
CGTGAGATGTTGGGTTAAGTCCCGCAACGAGCGCAACCCTTGTTGTCAGTTGCCATCATTCAGTTGGGCACTCTGGCGAGACTGCCAGTGACAAGCTGGAGGAAGGCGGGGATGACGTCAAATCATCATGCCCCTTATGACCTGGGCTACACACGTGCTACAATGGATGGAGCAGAGGGAAGCGAAGCCGCGAGGTGAAGCAAAACCCATAAAACCATTCTCAGTTCGGATTGTAGTCTGCAACTCGACTACA
>MG|5|V8|R|32|98.83|Firmicutes|Erysipelotrichia|Erysipelotrichales|Erysipelotrichaceae|Erysipelatoclostridium|spiroforme|
TGTAGTCGAGTTGCAGACTACAATCCGAACTGAGAATGGTTTTTATGGGGTTTTTGCTTCACCTCGCGGCTTCGCTTCCCTCTGCTCCATCCATTGTAGCACGTGTGTAGCCCAGGTCATAAGGGGCATGATGATTTGACGTCATCCCCGCCTTCCTCCAGCTTGTCACTGGCAGTCTCGCTAGAGTCCCCAACTTAATGATGGTAACTAGCGACAAGGGTTGCGCTCGTTGCGGGACTTAACCCAACATCTCACG
>MG|5|V8|F|31|98.02|Firmicutes|Erysipelotrichia|Erysipelotrichales|Erysipelotrichaceae|Erysipelatoclostridium|spiroforme|
CGTGAGATGTTGGGTTAAGTCCCGCAACGAGCGCAACCCTTGTTGTCAGTTGCCAGCATTAAGTTGGGGACTCTAGCGAGACTGCCAGTGACAAGCTGGAGGAAGGCGGGGATGACGTCAAATCATCATGCCCCTTATGACCTGGGCTACACACGTGCTACAATGGATGGAGCAGAGGGAAGCGAAGCCGCGAGGTGAAGCAAAACCCATAAAACCATTCTCAGTTCGGATTGTAGTCTGCAACTCGACTACA
>MG|5|V8|F|51|98.42|Firmicutes|Erysipelotrichia|Erysipelotrichales|Erysipelotrichaceae|Erysipelatoclostridium|spiroforme|
CGTGAGATGTTGGGTTAAGTCCCGCAACGAGCGCAACCCTTGTTGTCAGTTGCCATCATTAAGTTGGGGACTCTAGCGAGACTGCCAGTGACAAGCTGGAGGAAGGCGGGGATGACGTCAAATCATCATGCCCCTTATGACCTGGGCTACACACGTGCTACAATGGATGGAGCAGAGGGAAGCGAAGCCGCGAGGTGAAGCAAAACCCATAAAACCATTCTCAGTTCGGATTGTAGTCTGCAACTCGACTACA
>MG|5|V8|F|10|98.83|Firmicutes|Erysipelotrichia|Erysipelotrichales|Erysipelotrichaceae|Erysipelatoclostridium|spiroforme|
CGTGAGATGTTGGGTTAAGTCCCGCAACGAGCGCAACCCCTTGTCGCTAGTTACCATCATTAAGTTGGGGACTCTAGCGAGACTGCCAGTGACAAGCTGGAGGAAGGCGGGGATGACGTCAAATCATCATGCCCCTTATGACCTGGGCTACACACGTGCTACAATGGATGGAGCAGAGGGAAGCGAAGCCGCGAGGTGAAGCAAAAACCCATAAAAACCATTCTCAGTTCGGATTGTAGTCTGCAACTCGACTACA
>MG|5|V8|F|46|97.63|Firmicutes|Erysipelotrichia|Erysipelotrichales|Erysipelotrichaceae|Erysipelatoclostridium|spiroforme|
CGTGAGATGTTGGGTTAAGTCCCGCAACGAGCGCAACCCTTGTTGTCAGTTGCCAGCATTAAGTTGGGGATCTAGCGAGACTGCCAGTGACAAGCTGGAGGAAGGCGGGGATGACGTCAAATCATCATGCCCCTTATGACCTGGGCTACACACGTGCTACAATGGATGGAGCAGAGGGAAGCGAAGCCGCGAGGTGAAGCAAAACCCATAAAACCATTCTCAGTTCGGATTGTAGTCTGCAACTCGACTACA
>MG|5|V8|F|57|98.83|Firmicutes|Erysipelotrichia|Erysipelotrichales|Erysipelotrichaceae|Erysipelatoclostridium|spiroforme|
CGTGAGATGTTGGGTTAAGTCCCGCAACGAGCGCAACCCTTGTCGCTAGTTACCATCATTAAGTTGGGGACTCTAGCGAGACTGCCAGTGACAAGCTGGAGGAAGGCGGGGATGACGTCAAATCATCATGCCCCTTATGACCTGGGCTACACACGTGCTACAATGGATGGAGCAGAGGGAAGCGAAGCCGCGAGGTGAAGCAAAAACCCCATAAAAACCATTCTCAGTTCGGATTGTAGTCTGCAACTCGACTACA
>MG|5|V8|F|13|98.02|Firmicutes|Erysipelotrichia|Erysipelotrichales|Erysipelotrichaceae|Erysipelatoclostridium|spiroforme|
CGTGAGATGTTGGGTTAAGTCCCGCAACGAGCGCAACCCTTGTTGTCAGTTGCCATCATTCAGTTGGGGACTCTAGCGAGACTGCCAGTGACAAGCTGGAGGAAGGCGGGGATGACGTCAAATCATCATGCCCCTTATGACCTGGGCTACACACGTGCTACAATGGATGGAGCAGAGGGAAGCGAAGCCGCGAGGTGAAGCAAAACCCATAAAACCATTCTCAGTTCGGATTGTAGTCTGCAACTCGACTACA
>MG|5|V8|R|14|98.81|Firmicutes|Erysipelotrichia|Erysipelotrichales|Erysipelotrichaceae|Erysipelatoclostridium|spiroforme|
TGTAGTCGAGTTGCAGACTACAATCCGAACTGAGAATGGTTTTATGGGTTTTGCTTCACCTCGCGGCTTCGCTTCCCTCTGCTCCATCCATTGTAGCACGTGTGTAGCCCAGGTCATAAGGGGCATGATGATTTGACGTCATCCCCGCCTTCCTCCAGCTTGTCACTGGCAGTCTCGCTAGAGTCCCCAACTTAATGATGGTAACTGACAACAAGGGTTGCGCTCGTTGCGGGACTTAACCCAACATCTCACG
>MG|5|V8|F|14|97.23|Firmicutes|Erysipelotrichia|Erysipelotrichales|Erysipelotrichaceae|Erysipelatoclostridium|spiroforme|
CGTGAGATGTTGGGTTAAGTCCCGCAACGAGCGCAACCCTTGTTGTCAGTTGCCAGCATTAAGTTGGGCACTCTGGCGAGACTGCCAGTGACAAGCTGGAGGAAGGCGGGGATGACGTCAAATCATCATGCCCCTTATGACCTGGGCTACACACGTGCTACAATGGATGGAGCAGAGGGAAGCGAAGCCGCGAGGTGAAGCAAAACCCATAAAACCATTCTCAGTTCGGATTGTAGTCTGCAACTCGACTACA
>MG|5|V8|F|57|97.63|Firmicutes|Erysipelotrichia|Erysipelotrichales|Erysipelotrichaceae|Erysipelatoclostridium|spiroforme|
CGTGAGATGTTGGGTTAAGTCCCGCAACGAGCGCAACCCCTGTCGTTAGTTGCCAGCATTCAGTTGGGGACTCTAACGAGACTGCCAGTGACAAGCTGGAGGAAGGCGGGGATGACGTCAAATCATCATGCCCCTTATGACCTGGGCTACACACGTGCTACAATGGATGGAGCAGAGGGAAGCGAAGCCGCGAGGTGAAGCAAAACCCATAAAACCATTCTCAGTTCGGATTGTAGTCTGCAACTCGACTACA
>MG|5|V8|F|17|98.02|Firmicutes|Erysipelotrichia|Erysipelotrichales|Erysipelotrichaceae|Erysipelatoclostridium|spiroforme|
CGTGAGATGTTGGGTTAAGTCCCGCAACGAGCGCAACCCCTGTCGTTAGTTGCCAGCATTAAGTTGGGGATCTAGCGAGACTGCCAGTGACAAGCTGGAGGAAGGCGGGGATGACGTCAAATCATCATGCCCCTTATGACCTGGGCTACACACGTGCTACAATGGATGGAGCAGAGGGAAGCGAAGCCGCGAGGTGAAGCAAAACCCATAAAACCATTCTCAGTTCGGATTGTAGTCTGCAACTCGACTACA
>MG|5|V8|F|14|98.83|Firmicutes|Erysipelotrichia|Erysipelotrichales|Erysipelotrichaceae|Erysipelatoclostridium|spiroforme|
CGTGAGATGTTGGGTTAAGTCCCGCAACGAGCGCAACCCTTGTCGCTAGTTACCATCATTAAGTTGGGGACTCTAGCGAGACTGCCAGTGACAAGCTGGAGGAAGGCGGGGATGACGTCAAATCATCATGCCCCCTTATGACCTGGGCTACACACGTGCTACAATGGATGGAGCAGAGGGAAGCGAAGCCGCGAGGTGAAGCAAAAACCCATAAAAACCATTCTCAGTTCGGATTGTAGTCTGCAACTCGACTACA
>MG|5|V8|F|29|98.81|Firmicutes|Erysipelotrichia|Erysipelotrichales|Erysipelotrichaceae|Erysipelatoclostridium|spiroforme|
CGTGAGATGTTGGGTTAAGTCCCGCAACGAGCGCAACCCTTGTTGTCAGTTACCATCATTAAGTTGGGGACTCTAGCGAGACTGCCAGTGACAAGCTGGAGGAAGGCGGGGATGACGTCAAATCATCATGCCCCTTATGACCTGGGCTACACACGTGCTACAATGGATGGAGCAGAGGGAAGCGAAGCCGCGAGGTGAAGCAAAACCCATAAAACCATTCTCAGTTCGGATTGTAGTCTGCAACTCGACTACA
>MG|5|V8|R|12|97.23|Firmicutes|Erysipelotrichia|Erysipelotrichales|Erysipelotrichaceae|Erysipelatoclostridium|spiroforme|
TGTAGTCGAGTTGCAGACTACAATCCGAACTGAGAATGGTTTTATGGGTTTTGCTTCACCTCGCGGCTTCGCTTCCCTCTGCTCCATCCATTGTAGCACGTGTGTAGCCCAGGTCATAAGGGGCATGATGATTTGACGTCATCCCCGCCTTCCTCCAGTTTGTCACTGGCAGTCTCGTTAGAGTCCCCAACTGAATGCTGGCAACTAACGACAGGGGTTGCGCTCGTTGCGGGACTTAACCCAACATCTCACG
>MG|5|V8|F|69|98.02|Firmicutes|Erysipelotrichia|Erysipelotrichales|Erysipelotrichaceae|Erysipelatoclostridium|spiroforme|
CGTGAGATGTTGGGTTAAGTCCCGCAACGAGCGCAACCCCTGTTGCTAGTTGCCATCATTAAGTTGGGGACTCTAGCGAGACTGCCGGTGACAAGCCGGAGGAAGGCGGGGATGACGTCAAATCATCATGCCCCTTATGACCTGGGCTACACACGTGCTACAATGGATGGAGCAGAGGGAAGCGAAGCCGCGAGGTGAAGCAAAACCCATAAAACCATTCTCAGTTCGGATTGTAGTCTGCAACTCGACTACA
>MG|5|V8|F|101|98.81|Firmicutes|Erysipelotrichia|Erysipelotrichales|Erysipelotrichaceae|Erysipelatoclostridium|spiroforme|
CGTGAGATGTTGGGTTAAGTCCCGCAACGAGCGCAACCCCTGTTGCTAGTTGCCATCATTAAGTTGGGGACTCTAGCGAGACTGCCAGTGACAAGCTGGAGGAAGGCGGGGATGACGTCAAATCATCATGCCCCTTATGACCTGGGCTACACACGTGCTACAATGGATGGAGCAGAGGGAAGCGAAGCCGCGAGGTGAAGCAAAACCCATAAAACCATTCTCAGTTCGGATTGTAGTCTGCAACTCGACTACA
>MG|5|V8|R|20|98.03|Firmicutes|Erysipelotrichia|Erysipelotrichales|Erysipelotrichaceae|Erysipelatoclostridium|spiroforme|
TGTAGTCGAGTTGCAGACTACAATCCGAACTGAGAATGGTTTTATGGGTTTTGCTTCACCTCGCGGCTTCGCTTCCCTCTGCTCCATCCATTGTAGCACGTGTGTAGCCCAGGTCATAAGGGGCATGATGATTTGACGTCATCCCCGCCTTCCTCCAGCTTGTCACTGGCAGTCTCGCTAGAGTCCCCAACTTAATGCTGGCAACTGACAACAAGGGTTGCGCTCGTTGCGGGACTTAACCCAACATCTCACGA
>MG|5|V8|R|20|97.63|Firmicutes|Erysipelotrichia|Erysipelotrichales|Erysipelotrichaceae|Erysipelatoclostridium|spiroforme|
TGTAGTCGAGTTGCAGACTACAATCCGAACTGAGAATGGTTTTATGGGTTTTGCTTCACCTCGCGGCTTCGCTTCCCTCTGCTCCATCCATTGTAGCACGTGTGTAGCCCAGGTCATAAGGGGCATGATGATTTGACGTCATCCCCGCCTTCCTCCAGCTTGTCACTGGCAGTCTCGCTAGATCCCCAACTTAATGCTGGCAACTGACAACAAGGGTTGCGCTCGTTGCGGGACTTAACCCAACATCTCACG
>MG|5|V8|F|20|97.23|Firmicutes|Erysipelotrichia|Erysipelotrichales|Erysipelotrichaceae|Erysipelatoclostridium|spiroforme|
CGTGAGATGTTGGGTTAAGTCCCGCAACGAGCGCAACCCCTGTCGTTAGTTGCCAGCATTCAGTTGGGGACTCTAACGAGACTGCCAGTGACAAACTGGAGGAAGGCGGGGATGACGTCAAATCATCATGCCCCTTATGACCTGGGCTACACACGTGCTACAATGGATGGAGCAGAGGGAAGCGAAGCCGCGAGGTGAAGCAAAACCCATAAAACCATTCTCAGTTCGGATTGTAGTCTGCAACTCGACTACA
>MG|5|V8|F|23|97.18|Firmicutes|Erysipelotrichia|Erysipelotrichales|Erysipelotrichaceae|Erysipelatoclostridium|saccharogumia|
CGTGAGATGTTGGGTTAAGTCCCGCAACGAGCGCAACCCTTGTCGCTAGTTACCATCATTAAGTTGGGGACTCTAGCGAGACTGCCAGTGACAAGCTGGAGGAAGGCGGGGATGACGTCAAATCATCATGCCCCTTATGACCTGGGCTACACACGTGCTACAATGGATGGAGCAGAGGGAAGCGAAGCCGCGAGGCGGAGCGAAACCCAGAAACCCGTTCTCAGTTCGGATTGCACTCTGCAACTCGAGTGCA
>MG|5|V8|F|10|98.42|Firmicutes|Erysipelotrichia|Erysipelotrichales|Erysipelotrichaceae|Erysipelatoclostridium|spiroforme|
CGTGAGATGTTGGGTTAAGTCCCGCAACGAGCGCAACCCCTGTCGTTAGTTGCCAGCATTAAGTTGGGGACTCTAGCGAGACTGCCAGTGACAAGCTGGAGGAAGGCGGGGATGACGTCAAATCATCATGCCCCTTATGACCTGGGCTACACACGTGCTACAATGGATGGAGCAGAGGGAAGCGAAGCCGCGAGGTGAAGCAAAACCCATAAAACCATTCTCAGTTCGGATTGTAGTCTGCAACTCGACTACA
>MG|5|V8|F|10|98.81|Firmicutes|Erysipelotrichia|Erysipelotrichales|Erysipelotrichaceae|Erysipelatoclostridium|spiroforme|
CGTGAGATGTTGGGTTAAGTCCCGCAACGAGCGCAACCCTTGTCTTTAGTTACCATCATTAAGTTGGGGATCTAGCGAGACTGCCAGTGACAAGCTGGAGGAAGGCGGGGATGACGTCAAATCATCATGCCCCTTATGACCTGGGCTACACACGTGCTACAATGGATGGAGCAGAGGGAAGCGAAGCCGCGAGGTGAAGCAAAACCCATAAAACCATTCTCAGTTCGGATTGTAGTCTGCAACTCGACTACA
>MG|5|V8|F|62|98.02|Firmicutes|Erysipelotrichia|Erysipelotrichales|Erysipelotrichaceae|Erysipelatoclostridium|spiroforme|
CGTGAGATGTTGGGTTAAGTCCCGCAACGAGCGCAACCCCTGTCGTTAGTTGCCAGCATTCAGTTGGGGACTCTAGCGAGACTGCCAGTGACAAGCTGGAGGAAGGCGGGGATGACGTCAAATCATCATGCCCCTTATGACCTGGGCTACACACGTGCTACAATGGATGGAGCAGAGGGAAGCGAAGCCGCGAGGTGAAGCAAAACCCATAAAACCATTCTCAGTTCGGATTGTAGTCTGCAACTCGACTACA
>MG|5|V8|R|41|98.02|Firmicutes|Erysipelotrichia|Erysipelotrichales|Erysipelotrichaceae|Erysipelatoclostridium|spiroforme|
TGTAGTCGAGTTGCAGACTACAATCCGAACTGAGAATGGTTTTATGGGTTTTGCTTCACCTCGCGGCTTCGCTTCCCTCTGCTCCATCCATTGTAGCACGTGTGTAGCCCAGGTCATAAGGGGCATGATGATTTGACGTCATCCCCGCCTTCCTCCGGCTTGTCACCGGCAGTCTCGCTAGAGTCCCCAACTTAATGATGGCAACTAGCAACAGGGGTTGCGCTCGTTGCGGGACTTAACCCAACATCTCACG
>MG|5|V8|R|28|97.63|Firmicutes|Erysipelotrichia|Erysipelotrichales|Erysipelotrichaceae|Erysipelatoclostridium|spiroforme|
TGTAGTCGAGTTGCAGACTACAATCCGAACTGAGAATGGTTTTATGGGTTTTGCTTCACCTCGCGGCTTCGCTTCCCTCTGCTCCATCCATTGTAGCACGTGTGTAGCCCAGGTCATAAGGGGCATGATGATTTGACGTCATCCCCGCCTTCCTCCAGCTTGTCACTGGCAGTCTCGTTAGAGTCCCCAACTGAATGCTGGCAACTAACGACAGGGGTTGCGCTCGTTGCGGGACTTAACCCAACATCTCACG
>MG|5|V8|R|60|98.81|Firmicutes|Erysipelotrichia|Erysipelotrichales|Erysipelotrichaceae|Erysipelatoclostridium|spiroforme|
TGTAGTCGAGTTGCAGACTACAATCCGAACTGAGAATGGTTTTATGGGTTTTGCTTCACCTCGCGGCTTCGCTTCCCTCTGCTCCATCCATTGTAGCACGTGTGTAGCCCAGGTCATAAGGGGCATGATGATTTGACGTCATCCCCGCCTTCCTCCAGCTTGTCACTGGCAGTCTCGCTAGAGTCCCCAACTTAATGATGGCAACTAGCAACAGGGGTTGCGCTCGTTGCGGGACTTAACCCAACATCTCACG
>MG|5|V8|R|12|98.02|Firmicutes|Erysipelotrichia|Erysipelotrichales|Erysipelotrichaceae|Erysipelatoclostridium|spiroforme|
TGTAGTCGAGTTGCAGACTACAATCCGAACTGAGAATGGTTTTATGGGTTTTGCTTCACCTCGCGGCTTCGCTTCCCTCTGCTCCATCCATTGTAGCACGTGTGTAGCCCAGGTCATAAGGGGCATGATGATTTGACGTCATCCCCGCCTTCCTCCAGCTTGTCACTGGCAGTCTCGCTAGATCCCCAACTTAATGCTGGCAACTAACGACAGGGGTTGCGCTCGTTGCGGGACTTAACCCAACATCTCACG
>MG|5|V8|F|11|98.81|Firmicutes|Erysipelotrichia|Erysipelotrichales|Erysipelotrichaceae|Erysipelatoclostridium|spiroforme|
CGTGAGATGTTTGGTTAAGTCCATCAACGAGCGCAACCCTTGTCGCTAGTTACCATCATTAAGTTGGGGACTCTAGCGAGACTGCCAGTGACAAGCTGGAGGAAGGCGGGGATGACGTCAAATCATCATGCCCCTTATGACCTGGGCTACACACGTGCTACAATGGATGGAGCAGAGGGAAGCGAAGCCGCGAGGTGAAGCAAAACCCATAAAACCATTCTCAGTTCGGATTGTAGTCTGCAACTCGACTACA
>MG|5|V8|F|10|98.83|Firmicutes|Erysipelotrichia|Erysipelotrichales|Erysipelotrichaceae|Erysipelatoclostridium|spiroforme|
CGTGAGATGTTGGGTTAAGTCCCGCAACGAGCGCAACCCTTGTCGCTAGTTACCATCATTAAGTTGGGGACTCTAGCGAGACTGCCAGTGACAAGCTGGAGGAAGGCGGGGATGACGTCAAATCCATCATGCCCCTTATGACCTGGGCTACACACGTGCTACAATGGATGGAGCAGAGGGAAGCGAAAGCCGCGAGGTGAAGCAAAACCCATAAAACCATTCTCAGTTCGGAATTGTAGTCTGCAACTCGACTACA
>MG|5|V8|F|14|98.43|Firmicutes|Erysipelotrichia|Erysipelotrichales|Erysipelotrichaceae|Erysipelatoclostridium|spiroforme|
CGTGAGATGTTGGGTTAAGTCCCGCAACGAGCGCAACCCTTGTTTCTAGTTACCATCATTAAGTTGGGGATCTAGCGAGACTGCCAGTGACAAGCTGGAGGAAGGCGGGGATGACGTCAAATCATCATGCCCCTTATGACCTGGGCTACACACGTGCTACAATGGATGGAGCAGAGGGAAGCGAAGCCGCGAGGTGAAGCAAAACCCATAAAACCATTCTCAGTTCGGAATTGTAGTCTGCAACTCGACTACA
>MG|5|V8|R|12|97.18|Firmicutes|Erysipelotrichia|Erysipelotrichales|Erysipelotrichaceae|Erysipelatoclostridium|saccharogumia|
TGCACTCGAGTTGCAGAGTGCAATCCGAACTGAGAACGGGTTTCTGGGTTTCGCTCCGCCTCGCGGCTTCGCTTCCCTCTGCTCCATCCATTGTAGCACGTGTGTAGCCCAGGTCATAAGGGGCATGATGATTTGACGTCATCCCCGCCTTCCTCCAGCTTGTCACTGGCAGTCTCGCTAGAGTCCCCAACTTAATGATGGTAACTAGCGACAAGGGTTGCGCTCGTTGCGGGACTTAACCCAACATCTCACG
>MG|5|V8|F|16|98.42|Firmicutes|Erysipelotrichia|Erysipelotrichales|Erysipelotrichaceae|Erysipelatoclostridium|spiroforme|
CGTGAGATGTTGGGTTAAGTCCCGCAACGAGCGCAACCCCTGTTGCTAGTTGCCATCATTAAGTTGGGGACTCTAGCGAGACTGCCGGTGACAAGCTGGAGGAAGGCGGGGATGACGTCAAATCATCATGCCCCTTATGACCTGGGCTACACACGTGCTACAATGGATGGAGCAGAGGGAAGCGAAGCCGCGAGGTGAAGCAAAACCCATAAAACCATTCTCAGTTCGGATTGTAGTCTGCAACTCGACTACA
>MG|5|V8|F|14|98.83|Firmicutes|Erysipelotrichia|Erysipelotrichales|Erysipelotrichaceae|Erysipelatoclostridium|spiroforme|
CGTGAGATGTTGGGTTAAGTCCCGCAACGAGCGCAACCCTTGTCGCTAGTTACCATCATTAAGTTGGGGGACTCTAGCGAGACTGCCAGTGACAAGCTGGAGGAAGGCGGGGATGACGTCAAATCATCATGCCCCTTATGACCTGGGCTACACACGTGCTACAATGGATGGAGCAGAGGGAAGCGAAGCCGCGAGGTGAAGCAAAAACCCATAAAAACCATTCTCAGTTCGGATTGTAGTCTGCAACTCGACTACA
>MG|5|V8|R|10|98.81|Firmicutes|Erysipelotrichia|Erysipelotrichales|Erysipelotrichaceae|Erysipelatoclostridium|spiroforme|
TGTAGTCGAGTTGCAGACTACAATCCGAACTGAGAATGGTTTATGGGTTTGCTTCACCTCGCGGCTTCGCTTCCCTCTGCTCCATCCATTGTAGCACGTGTGTAGCCCAGGTCATAAGGGGCATGATGATTTGACGTCATCCCCGCCTTCCTCCAGCTTGTCACTGGCAGTCTCGCTAGAGTCCCCAACTTAATGATGGTAACTAGCGACAAGGGTTGCGCTCGTTGCGGGACTAACCCAACATCTCACG
>MG|5|V8|F|10|98.81|Firmicutes|Erysipelotrichia|Erysipelotrichales|Erysipelotrichaceae|Erysipelatoclostridium|spiroforme|
CGTGAGATGTTGGGTTAAGTCCCGCAACGAGCGCAACCCCTGTCGTTAGTTGCCATCATTAAGTTGGGGACTCTAGCGAGACTGCCAGTGACAAGCTGGAGGAAGGCGGGGATGACGTCAAATCATCATGCCCCTTATGACCTGGGCTACACACGTGCTACAATGGATGGAGCAGAGGGAAGCGAAGCCGCGAGGTGAAGCAAAACCCATAAAACCATTCTCAGTTCGGATTGTAGTCTGCAACTCGACTACA
>MG|5|V8|R|17|98.42|Firmicutes|Erysipelotrichia|Erysipelotrichales|Erysipelotrichaceae|Erysipelatoclostridium|spiroforme|
TGTAGTCGAGTTGCAGACTACAATCCGAACTGAGAATGGTTTTATGGGTTTTGCTTCACCTCGCGGCTTCGCTTCCCTCTGCTCCATCCATTGTAGCACGTGTGTAGCCCAGGTCATAAGGGGCATGATGATTTGACGTCATCCCCGCCTTCCTCCAGCTTGTCACTGGCAGTCTCGCTAGAGTCCCCAACTTAATGATGGCAACTGACAACAAGGGTTGCGCTCGTTGCGGGACTTAACCCAACATCTCACG
>MG|5|V8|F|17|97.23|Firmicutes|Erysipelotrichia|Erysipelotrichales|Erysipelotrichaceae|Erysipelatoclostridium|spiroforme|
CGTGAGATGTTGGGTTAAGTCCCGCAACGAGCGCAACCCCTGTTGCTAGTTGCCATCATTAAGTTGGGGACTCTAGCGAGACTGCCGGTGACAAGCCGGAGGAAGGCGGGGATGACGTCAAATCATCATGCCCCTTATGACCTGGGCTACACACGTGCTACAATGGACGGATCAGAGGGAAGCGAAGCCGCGAGGTGAAGCAAAACCCATAAAACCATTCTCAGTTCGGATTGTAGTCTGCAACTCGACTACA
>MG|5|V8|F|13|98.81|Firmicutes|Erysipelotrichia|Erysipelotrichales|Erysipelotrichaceae|Erysipelatoclostridium|spiroforme|
CGTGAGATGTTGGGTTAGTCCCGCAACGAGCGCAACCCTTGTCGCTAGTTACCATCATTAAGTTGGGGACTCTAGCGAGACTGCCAGTGACAAGCTGGAGGAAGGCGGGGATGACGTCAAATCATCATGCCCCTTATGACCTGGGCTACACACGTGCTACAATGGATGGAGCAGAGGGAAGCGAAGCCGCGAGGTGAAGCAAACCCATAAACCATTCTCAGTTCGGATTGTAGTCTGCAACTCGACTACA
>MG|5|V8|R|26|98.02|Firmicutes|Erysipelotrichia|Erysipelotrichales|Erysipelotrichaceae|Erysipelatoclostridium|spiroforme|
TGTAGTCGAGTTGCAGACTACAATCCGAACTGAGAATGGTTTTATGGGTTTTGCTTCACCTCGCGGCTTCGCTTCCCTCTGCTCCATCCATTGTAGCACGTGTGTAGCCCAGGTCATAAGGGGCATGATGATTTGACGTCATCCCCGCCTTCCTCCAGCTTGTCACTGGCAGTCTCGCTAGAGTCCCCAACTGAATGCTGGCAACTAACGACAGGGGTTGCGCTCGTTGCGGGACTTAACCCAACATCTCACG
>MG|5|V8|F|19|98.81|Firmicutes|Erysipelotrichia|Erysipelotrichales|Erysipelotrichaceae|Erysipelatoclostridium|spiroforme|
CGTGAGATGTTGGGTTAAGTCCCGCAACGAGCGCAACCCTTGTTTCTAGTTACCATCATTAAGTTGGGGATCTAGCGAGACTGCCAGTGACAAGCTGGAGGAAGGCGGGGATGACGTCAAATCATCATGCCCCTTATGACCTGGGCTACACACGTGCTACAATGGATGGAGCAGAGGGAAGCGAAGCCGCGAGGTGAAGCAAAACCCATAAAACCATTCTCAGTTCGGATTGTAGTCTGCAACTCGACTACA
>MG|5|V8|F|10|100.0|Firmicutes|Erysipelotrichia|Erysipelotrichales|Erysipelotrichaceae|Eubacterium|cylindroides|
CGTGAGATGTTGGGTTAAGTCCCGCAACGAGCGCAACCCTTGTGATATGTTACTACCAGTAAGATGAGGACTCATATCAGACTGCCGGTGACAAACCGGAGGAAGGTGGGGATGACGTCAAATCATCATGCCCCTTATGGCCTGGGCTACACACGTACTACAATGGCGCATACAAAGAGCAGCGAACCCGTGAGGGCAGGCGAATCTCGCAAAGTGCGTCTCAGTTCGGATTGAAGTCTGCAACTCGCCTACA
>MG|5|V8|F|22|99.19|Firmicutes|Erysipelotrichia|Erysipelotrichales|Erysipelotrichaceae|Eubacterium|cylindroides|
CGTGAGATGTTGGGTTAAGTCCCGCAACGAGCGCAACCCTTGTGATATGTTACTACCAGTAAGATGAGGACTCATATCAGACTGCCGGTGACAAACCGGAGGAAGGTGGGGATGACGTCAAATCATCATGCCCCTTATGGCCTGGGCTACACACGTACTACAATGGCGCATACAAAGAGCAGCGAACCCGTGAGGGCAGGCGAATCTCGCAAAGTGCGTCTCAGTTCGGATTGGAGGCTGCAACCCGCCTCCA
>MG|5|V8|R|11|99.61|Firmicutes|Erysipelotrichia|Erysipelotrichales|Erysipelotrichaceae|Eubacterium|cylindroides|
TGAAGTCGGGTTGCAGACTTCAATCCGAACTGAGACGCACTTTGCGAGATTCGCCTGCCCTCACGGGTTCGCTGCTCTTTGTATGCGCCATTGTAGTACGTGTGTAGCCCAGGCCATAAGGGGCATGATGATTTGACGTCATCCCCCACCTTCCTCCGGTTTGTCACCGGCAGTCTGATATGAGTCCTCATCTTACTGGTAGTAACATATCACAAGGGTTGCGCTCGTTGCGGGACTTAACCCAACATCTCACG
>MG|5|V8|R|11|99.18|Firmicutes|Erysipelotrichia|Erysipelotrichales|Erysipelotrichaceae|Eubacterium|cylindroides|
TGTAGGCGAGTTGCAGCCTACAATCCGAACTGAGACGCACTTTGCGAGATTCGCCTGCCCTCACGGGTTCGCTGCTCTTTGTATGCGCCATTGTAGTACGTGTGTAGCCCAGGCCATAAGGGGCATGATGATTTGACGTCATCCCCACCTTCCTCCGGTTTGTCACCGGCAGTCTGATATGAGTCCTCATCTTACTGGTAGTAACATATCACAAGGGTTGCGCTCGTTGCGGGACTTAACCCAACATCTCACG
>MG|5|V8|F|10|100.0|Firmicutes|Erysipelotrichia|Erysipelotrichales|Erysipelotrichaceae|Eubacterium|cylindroides|
CGTGAGATGTTGGGTTAAGTCCCGCAACGAGCGCAACCCTTGTGATATGTTACTACCAGTAAGATGAGGACTCATATCAGACTGCCGGTGACAAACCGGAGGAAGGTGGGGATGACGTCAAATCATCATGCCCCTTATGGCCTGGGCTACACACGTACTACAATGGCGCATACAAAGAGCAGCGAACCCGTGAGGGCAGGCGAATCTCGCAAAGTGCGTCTCAGTTCGGATTGAAGTCTGCAACCCGCCTCCA
>MG|5|V8|F|2794|100.0|Firmicutes|Erysipelotrichia|Erysipelotrichales|Erysipelotrichaceae|Eubacterium|cylindroides|
CGTGAGATGTTGGGTTAAGTCCCGCAACGAGCGCAACCCTTGTGATATGTTACTACCAGTAAGATGAGGACTCATATCAGACTGCCGGTGACAAACCGGAGGAAGGTGGGGATGACGTCAAATCATCATGCCCCTTATGGCCTGGGCTACACACGTACTACAATGGCGCATACAAAGAGCAGCGAACCCGTGAGGGCAGGCGAATCTCGCAAAGTGCGTCTCAGTTCGGATTGAAGTCTGCAACCCGACTTCAC
>MG|5|V8|R|29|99.6|Firmicutes|Erysipelotrichia|Erysipelotrichales|Erysipelotrichaceae|Eubacterium|cylindroides|
TGAAGTCGGGTTGCAGACTTCAATCCGAACTGAGACGCACTTTGCGAGATTCGCCTGCCCTCACGGGTTCGCTGCTCTTTGTATGCGCCATTGTAGTACGTGTGTAGCCCAGGCCATAAGGGGCATGATGATTTGACGTCATCCCCACCTTCCTCCGGTTTGTCACCGGCAGTCTGATATGAGTCCTCATCTTACTGTTAGTAACATATCACAAGGGTTGCGCTCGTTGCGGGACTTAACCCAACATCTCACG
>MG|5|V8|F|13|100.0|Firmicutes|Erysipelotrichia|Erysipelotrichales|Erysipelotrichaceae|Eubacterium|cylindroides|
CGTGAGATGTTGGGTTAAGTCCCGCAACGAGCGCAACCCTTGTGATATGTTACTACCAGTAAGATGAGGACTCATATCAGACTGCCGGTGACAAACCGGAGGAAGGTGGGGATGACGTCAAATCATCATGCCCCTTATGGCCTGGGCTACACACGTACTACAATGGCGCATACAAAGAGCAGCGAACCCGTGAGGGCAGGCGAATCTCGCAAAGTGCGTCTCAGTTCGGATTGAAGTCTGCAACTCGCCTGCA
>MG|5|V8|F|17|99.2|Firmicutes|Erysipelotrichia|Erysipelotrichales|Erysipelotrichaceae|Eubacterium|cylindroides|
CGTGAGATGTTGGGTTAAGTCCCGCAACGAGCGCAACCCTTGTGATATGTTACTACCAGTAAGATGAGGACTCATATCAGACTGCCGGTGACAAACCGGAGGAAGGTGGGGATGACGTCAAATCATCATGCCCCTTATGGCCTGGGCTACACACGTACTACAATGGCGCATACAAAGAGCAGCGAACCCGTGAGGGCAGGCGAATCTCGCAAAGTGCGTCTCAGTTCGGATTGTAGTCTGCAACTCGACTACA
>MG|5|V8|F|14|99.6|Firmicutes|Erysipelotrichia|Erysipelotrichales|Erysipelotrichaceae|Eubacterium|cylindroides|
CGTGAGATGTTGGGTTAAGTCCCGCAACGAGCGCAACCCTTGTGATATGTTACTACCAGTAAGATGAGGACTCATATCAGACTGCCGGTGACAAACCGGAGGAAGGTGGGGATGACGTCAAATCATCATGCCCCTTATGGCCTGGGCTACACACGTACTACAATGGCGCATACAAAGAGCAGCGAACCCGTGAGGGCAGGCGAATCTCGCAAAGTGCGTCTCAGTTCGGATTGAAGTCTGCAACTCGACTTCA
>MG|5|V8|R|10|99.61|Firmicutes|Erysipelotrichia|Erysipelotrichales|Erysipelotrichaceae|Eubacterium|cylindroides|
TGAAGTCGGGTTGCAGACTTCAATCCGAACTGAGACGCACTTTGCGAGATTCGCCTGCCCTCACGGGGTTCGCTGCTCTTTGTATGCGCCATTGTAGTACGTGTGTAGCCCAGGCCATAAGGGGCATGATGATTTGACGTCATCCCCACCTTCCTCCGGTTTGTCACCGGCAGTCTGATATGAGTCCTCATCTTACTGGTAGTAACATATCACAAGGGTTGCGCTCGTTGCGGGACTTAACCCAACATCTCACG
>MG|5|V8|F|56|99.6|Firmicutes|Erysipelotrichia|Erysipelotrichales|Erysipelotrichaceae|Eubacterium|cylindroides|
CGTGAGATGTTGGGTTAAGTCCCGCAACGAGCGCAACCCTTGTGATATGTTACTAACAGTAAGATGAGGACTCATATCAGACTGCCGGTGACAAACCGGAGGAAGGTGGGGATGACGTCAAATCATCATGCCCCTTATGGCCTGGGCTACACACGTACTACAATGGCGCATACAAAGAGCAGCGAACCCGTGAGGGCAGGCGAATCTCGCAAAGTGCGTCTCAGTTCGGATTGAAGTCTGCAACCCGACTTCA
>MG|5|V8|F|20|99.61|Firmicutes|Erysipelotrichia|Erysipelotrichales|Erysipelotrichaceae|Eubacterium|cylindroides|
CGTGAGATGTTGGGTTAAGTCCCGCAACGAGCGCAACCCTTGTGATATGTTACTACCAGTAAGATGAGGACTCATATCAGACTGCCGGTGACAAACCGGAGGAAGGTGGGGGATGACGTCAAATCATCATGCCCCTTATGGCCTGGGCTACACACGTACTACAATGGCGCATACAAAGAGCAGCGAACCCGTGAGGGCAGGCGAATCTCGCAAAGTGCGTCTCAGTTCGGATTGAAGTCTGCAACCCGACTTCA
>MG|5|V8|F|32|99.6|Firmicutes|Erysipelotrichia|Erysipelotrichales|Erysipelotrichaceae|Eubacterium|cylindroides|
CGTGAGATGTTGGGTTAGTCCCGCAACGAGCGCAACCCTTGTGATATGTTACTACCAGTAAGATGAGGACTCATATCAGACTGCCGGTGACAAACCGGAGGAAGGTGGGGATGACGTCAAATCATCATGCCCCTTATGGCCTGGGCTACACACGTACTACAATGGCGCATACAAAGAGCAGCGAACCCGTGAGGGCAGGCGAATCTCGCAAAGTGCGTCTCAGTTCGGATTGAAGTCTGCAACCCGACTTCA
>MG|5|V8|R|1443|100.0|Firmicutes|Erysipelotrichia|Erysipelotrichales|Erysipelotrichaceae|Eubacterium|cylindroides|
TGAAGTCGGGTTGCAGACTTCAATCCGAACTGAGACGCACTTTGCGAGATTCGCCTGCCCTCACGGGTTCGCTGCTCTTTGTATGCGCCATTGTAGTACGTGTGTAGCCCAGGCCATAAGGGGCATGATGATTTGACGTCATCCCCACCTTCCTCCGGTTTGTCACCGGCAGTCTGATATGAGTCCTCATCTTACTGGTAGTAACATATCACAAGGGTTGCGCTCGTTGCGGGACTTAACCCAACATCTCACGA
>MG|5|V8|F|39|99.6|Firmicutes|Erysipelotrichia|Erysipelotrichales|Erysipelotrichaceae|Eubacterium|cylindroides|
CGTGAGATGTTGGGTTAAGTCCCGCAACGAGCGCAACCCTTGTGATATGTTACTACCAGTAAGATGAGGACTCATATCAGACTGCCGGTGACAAACCGGAGGAAGGTGGGGATGACGTCAAATCATCATGCCCCTTATGGCCTGGGCTACACACGTACTACAATGGCGCATACAAAGAGCAGCGAACCCGTGAGGGCAGGCGAATCTCGCAAAGTGCGTCTCAGTTCGGATTGAAGTCTGCAACTCGACTACA
>MG|5|V8|F|13|99.61|Firmicutes|Erysipelotrichia|Erysipelotrichales|Erysipelotrichaceae|Eubacterium|cylindroides|
CGTGAGATGTTGGGTTAAGTCCCGCAAACGAGCGCAACCCTTGTGATATGTTACTACCAGTAAGATGAGGACTCATATCAGACTGCCGGTGACAAACCGGAGGAAGGTGGGGATGACGTCAAATCATCATGCCCCTTATGGCCTGGGCTACACACGTACTACAATGGCGCATACAAAGAGCAGCGAACCCGTGAGGGCAGGCGAATCTCGCAAAGTGCGTCTCAGTTCGGATTGAAGTCTGCAACCCGACTTCA
>MG|5|V8|F|17|99.6|Firmicutes|Erysipelotrichia|Erysipelotrichales|Erysipelotrichaceae|Eubacterium|cylindroides|
CGTGAGATGTTGGGTTAAGTCCCGCAACGAGCGCAACCCTTGTGATATGTTACTACCAGTAAGATGAGGACTCATATCAGACTGCCGGTGACAAACCGGAGGAAGGTGGGGATGACGTCAAATCATCATGCCCCTTATGGCCTGGGCTACACACGTACTACAATGGCGCATACAAAGAGCAGCGAACCCGTGAGGGCAGGCGAATCTCGCAAAGTGCGTCTCAGTTCGGATTGAAGTCTGCAACTCGACTCCA
>MG|5|V8|F|19|99.18|Firmicutes|Erysipelotrichia|Erysipelotrichales|Erysipelotrichaceae|Eubacterium|cylindroides|
CGTGAGATGTTGGGTTAAGTCCCGCAACGAGCGCAACCCTTGTGATATGTTACTACCAGTAAGATGAGGACTCATATCAGACTGCCGGTGACAAACCGGAGGAAGGTGGGGATGACGTCAAATCATCATGCCCCTTATGGCCTGGGCTACACACGTACTACAATGGCGCATACAAAGAGCAGCGAACCCGTGAGGGCAGGCGAATCTCGCAAAGTGCGTCTCAGTTCGGATTGCAGGCTGCAACTCGCCTGCA
>MG|5|V8|F|20|99.18|Firmicutes|Erysipelotrichia|Erysipelotrichales|Erysipelotrichaceae|Eubacterium|cylindroides|
CGTGAGATGTTGGGTTAAGTCCCGCAACGAGCGCAACCCTTGTGATATGTTACTACCAGTAAGATGAGGACTCATATCAGACTGCCGGTGACAAACCGGAGGAAGGTGGGGATGACGTCAAATCATCATGCCCCTTATGGCCTGGGCTACACACGTACTACAATGGCGCATACAAAGAGCAGCGAACCCGTGAGGGCAGGCGAATCTCGCAAAGTGCGTCTCAGTTCGGATTGTAGGCTGCAACTCGCCTACA
>MG|5|V8|F|12|99.61|Firmicutes|Erysipelotrichia|Erysipelotrichales|Erysipelotrichaceae|Eubacterium|cylindroides|
CGTGAGATGTTGGGTTAAGTCCCGCAACGAGCGCAACCCTTGTGATATGTTACTACCAGTAAGATGAGGACTCATATCAGACTGCCGGTGACAAACCGGAGGAAGGTGGGGATGACGTCAAATCATCATGCCCCTTATGGCCTGGGCTACACACGTACTACAATGGCGCATACAAAGAGCAGCGAACCCCGTGAGGGCAGGCGAATCTCGCAAAGTGCGTCTCAGTTCGGATTGAAGTCTGCAACCCGACTTCA
>MG|5|V8|R|11|99.6|Firmicutes|Erysipelotrichia|Erysipelotrichales|Erysipelotrichaceae|Eubacterium|cylindroides|
TGTAGTCGAGTTGCAGACTTCAATCCGAACTGAGACGCACTTTGCGAGATTCGCCTGCCCTCACGGGTTCGCTGCTCTTTGTATGCGCCATTGTAGTACGTGTGTAGCCCAGGCCATAAGGGGCATGATGATTTGACGTCATCCCCACCTTCCTCCGGTTTGTCACCGGCAGTCTGATATGAGTCCTCATCTTACTGGTAGTAACATATCACAAGGGTTGCGCTCGTTGCGGGACTTAACCCAACATCTCACG
>MG|5|V8|R|14|99.18|Firmicutes|Erysipelotrichia|Erysipelotrichales|Erysipelotrichaceae|Eubacterium|cylindroides|
TGCAGGCGAGTTGCAGCCTGCAATCCGAACTGAGACGCACTTTGCGAGATTCGCCTGCCCTCACGGGTTCGCTGCTCTTTGTATGCGCCATTGTAGTACGTGTGTAGCCCAGGCCATAAGGGGCATGATGATTTGACGTCATCCCCACCTTCCTCCGGTTTGTCACCGGCAGTCTGATATGAGTCCTCATCTTACTGGTAGTAACATATCACAAGGGTTGCGCTCGTTGCGGGACTTAACCCAACATCTCACG
>MG|5|V8|F|18|99.61|Firmicutes|Erysipelotrichia|Erysipelotrichales|Erysipelotrichaceae|Eubacterium|cylindroides|
CGTGAGATGTTGGGTTAAGTCCCGCAACGAGCGCAACCCTTGTGATATGTTACTACCAGTAAGATGAGGACTCATATCAGACTGCCGGTGACAAACCGGAGGAAGGTGGGGATGACGTCAAAATCATCATGCCCCTTATGGCCTGGGCTACACACGTACTACAATGGCGCATACAAAGAGCAGCGAACCCGTGAGGGCAGGCGAATCTCGCAAAGTGCGTCTCAGTTCGGATTGAAGTCTGCAACCCGACTTCA
>MG|5|V8|F|12|99.61|Firmicutes|Erysipelotrichia|Erysipelotrichales|Erysipelotrichaceae|Eubacterium|cylindroides|
CGTGAGATGTTGGGTTAAGTCCCGCAACGAGCGCAACCCTTGTGATATGTTACTACCAGTAAGATGAGGACTCATATCAGACTGCCGGTGACAAACCGGAGGAAGGTGGGGATGACGTCAAATCATCATGCCCCTTATGGCCTGGGGCTACACACGTACTACAATGGCGCATACAAAGAGCAGCGAACCCGTGAGGGCAGGCGAATCTCGCAAAGTGCGTCTCAGTTCGGATTGAAGTCTGCAACCCGACTTCAT
>MG|5|V8|R|11|99.2|Firmicutes|Erysipelotrichia|Erysipelotrichales|Erysipelotrichaceae|Eubacterium|cylindroides|
TGTAGTCGAGTTGCAGACTACAATCCGAACTGAGACGCACTTTGCGAGATTCGCCTGCCCTCACGGGTTCGCTGCTCTTTGTATGCGCCATTGTAGTACGTGTGTAGCCCAGGCCATAAGGGGCATGATGATTTGACGTCATCCCCACCTTCCTCCGGTTTGTCACCGGCAGTCTGATATGAGTCCTCATCTTACTGGTAGTAACATATCACAAGGGTTGCGCTCGTTGCGGGACTTAACCCAACATCTCACG
>MG|5|V8|F|10|100.0|Firmicutes|Erysipelotrichia|Erysipelotrichales|Erysipelotrichaceae|Eubacterium|cylindroides|
CGTGAGATGTTGGGTTAAGTCCCGCAACGAGCGCAACCCTTGTGATATGTTACTACCAGTAAGATGAGGACTCATATCAGACTGCCGGTGACAAACCGGAGGAAGGTGGGGATGACGTCAAATCATCATGCCCCTTATGGCCTGGGCTACACACGTACTACAATGGCGCATACAAAGAGCAGCGAACCCGTGAGGGCAGGCGAATCTCGCAAAGTGCGTCTCAGTTCGGATTGAAGTCTGCAACCCGACTACA
>MG|5|V8|R|20|99.6|Firmicutes|Erysipelotrichia|Erysipelotrichales|Erysipelotrichaceae|Eubacterium|cylindroides|
TGAAGTCGGGTTGCAGACTTCAATCCGAACTGAGACGCACTTTGCGAGATTCGCCTGCCCTCACGGGTTCGCTGCTCTTTGTATGCGCCATTGTAGTACGTGTGTAGCCCAGGCCATAAGGGGCATGATGATTTGACGTCATCCCCACCTTCCTCCGGTTTGTCACCGGCAGTCTGATATGAGTCCTCATCTTACTGGTAGTAACATATCACAAGGGTTGCGCTCGTTGCGGGACTAACCCAACATCTCACG
>MG|5|V8|F|116|100.0|Firmicutes|Erysipelotrichia|Erysipelotrichales|Erysipelotrichaceae|Faecalicoccus|acidiformans|
CGTGAGATGTTGGGTTAAGTCCCGCAACGAGCGCAACCCTTGTGATATGTTACTAACAGTAAGATGAGGACTCATATCAGACTGCCGGTGACAAACCGGAGGAAGGTGGGGATGACGTCAAATCATCATGCCCCTTATGGCCTGGGCTACACACGTACTACAATGGCGGCTACAAAGAGCGGCGAACCCGTGAGGGCAAGCGAATCTCGGAAAGGTCGTCTCAGTTCGGATTGAAGTCTGCAACCCGACTTCA
>MG|5|V8|F|33|99.6|Firmicutes|Erysipelotrichia|Erysipelotrichales|Erysipelotrichaceae|Faecalicoccus|acidiformans|
CGTGAGATGTTGGGTTAAGTCCCGCAACGAGCGCAACCCTTGTGATATGTTACTACCAGTAAGATGAGGACTCATATCAGACTGCCGGTGACAAACCGGAGGAAGGTGGGGATGACGTCAAATCATCATGCCCCTTATGGCCTGGGCTACACACGTACTACAATGGCGGCTACAAAGAGCGGCGAACCCGTGAGGGCAAGCGAATCTCGGAAAGGTCGTCTCAGTTCGGATTGAAGTCTGCAACCCGACTTCA
>MG|5|V8|R|50|100.0|Firmicutes|Erysipelotrichia|Erysipelotrichales|Erysipelotrichaceae|Faecalicoccus|acidiformans|
TGAAGTCGGGTTGCAGACTTCAATCCGAACTGAGACGACCTTTCCGAGATTCGCTTGCCCTCACGGGTTCGCCGCTCTTTGTAGCCGCCATTGTAGTACGTGTGTAGCCCAGGCCATAAGGGGCATGATGATTTGACGTCATCCCCACCTTCCTCCGGTTTGTCACCGGCAGTCTGATATGAGTCCTCATCTTACTGTTAGTAACATATCACAAGGGTTGCGCTCGTTGCGGGACTTAACCCAACATCTCACG
>MG|5|V8|F|10|98.79|Firmicutes|Erysipelotrichia|Erysipelotrichales|Erysipelotrichaceae|Faecalitalea|cylindroides|
CGTGAGATGTTGGGTTAAGTCCCGCAACGAGCGCAACCCTTGTGATATGTTACTACCAGTAAGATGAGGACTCATATCAGACTGCCGGTGACAAACCGGAGGAAGGTGGGGATGACGTCAAATCATCATGCCCCTTATGGCCTGGGCTACACACGTACTACAATGGCGCATACAAAGAGCAGCGAACCCGTGAGGGCAGGCGAATCTCGCAAAGTGCGTCTCAGTTCGGATTGTGGGCTGCAACCCGCCCACA
>MG|5|V8|F|92|100.0|Firmicutes|Erysipelotrichia|Erysipelotrichales|Erysipelotrichaceae|Streptococcus|pleomorphus|
CGTGAGATGTTGGGTTAAGTCCCGCAACGAGCGCAACCCTTGTGATATGTTACTAACAGTAAGATGAGGACTCATATCAGACTGCCGGTGACAAACCGGAGGAAGGTGGGGATGACGTCAAATCATCATGCCCCTTATGGCCTGGGCTACACACGTACTACAATGGCGGCTACAAAGAGCGGCGAACCCGCGAGGGGGAGCGAATCTCATAAAGGTCGTCTCAGTTCGGATTGAAGTCTGCAACCCGACTTCA
>MG|5|V8|F|25|99.6|Firmicutes|Erysipelotrichia|Erysipelotrichales|Erysipelotrichaceae|Streptococcus|pleomorphus|
CGTGAGATGTTGGGTTAAGTCCCGCAACGAGCGCAACCCTTGTGATATGTTACTACCAGTAAGATGAGGACTCATATCAGACTGCCGGTGACAAACCGGAGGAAGGTGGGGATGACGTCAAATCATCATGCCCCTTATGGCCTGGGCTACACACGTACTACAATGGCGGCTACAAAGAGCGGCGAACCCGCGAGGGGGAGCGAATCTCATAAAGGTCGTCTCAGTTCGGATTGAAGTCTGCAACCCGACTTCA
>MG|5|V8|R|48|100.0|Firmicutes|Erysipelotrichia|Erysipelotrichales|Erysipelotrichaceae|Streptococcus|pleomorphus|
TGAAGTCGGGTTGCAGACTTCAATCCGAACTGAGACGACCTTTATGAGATTCGCTCCCCCTCGCGGGTTCGCCGCTCTTTGTAGCCGCCATTGTAGTACGTGTGTAGCCCAGGCCATAAGGGGCATGATGATTTGACGTCATCCCCACCTTCCTCCGGTTTGTCACCGGCAGTCTGATATGAGTCCTCATCTTACTGTTAGTAACATATCACAAGGGTTGCGCTCGTTGCGGGACTTAACCCAACATCTCACG
>MG|5|V8|F|13|99.61|Firmicutes|Erysipelotrichia|Erysipelotrichales|Erysipelotrichaceae|Turicibacter|sanguinis|
CGTGAGATGTTGGGTTAAGTCCCGCAACGAGCGCAACCCCTGTCGTTAGTTGCCAGCATTCAGTTGGGGACTCTAACGAGACTGCCAGTGACAAACTGGAGGAAGGTGGGGATGACGTCAAATCATCATGCCCCTTATGACCTGGGCTACACACGTGCTACAATGGTTGGTACAAAGAGAAGCGAAGCGGTGACGTGGAGCAAACCTCATAAAGCCAATCTCAGTTCGGATTGTACGGCTGCAACTCGCCTACA
>MG|5|V8|R|10|99.21|Firmicutes|Erysipelotrichia|Erysipelotrichales|Erysipelotrichaceae|Turicibacter|sanguinis|
TGTAGGCGAGTTGCAGCCTACAATCCGAACTGAGATTGGCTTTATGAGGTTTGCTCCACGTCACCGCTTCGCTTCTCTTTGTACCAACCATTGTAGCACGTGTGTAGCCCAGGTCATAAGGGGCATGATGATTTGACGTCATCCCCACCTTCCTCCAGTTTGTCACTGGCAGTCTCGTTAGATCCCCAACTAAATGCTGGCAACTAACGACAGGGGTTGCGCTCGTTGCGGGACTTAACCCAACATCTCACG
>MG|5|V8|F|59|99.61|Firmicutes|Erysipelotrichia|Erysipelotrichales|Erysipelotrichaceae|Turicibacter|sanguinis|
CGTGAGATGTTGGGTTAAGTCCCGCAACGAGCGCAACCCCCTGTCGTTAGTTGCCAGCATTCAGTTGGGGACTCTAACGAGACTGCCAGTGACAAACTGGAGGAAGGTGGGGATGACGTCAAATCATCATGCCCCTTATGACCTGGGCTACACACGTGCTACAATGGTTGGTACAAAGAGAAGCGAAGCGGTGACGTGGAGCAAACCTCATAAAGCCAATCTCAGTTCGGATTGTAGGCTGCAACTCGCCTACAG
>MG|5|V8|F|10|99.22|Firmicutes|Erysipelotrichia|Erysipelotrichales|Erysipelotrichaceae|Turicibacter|sanguinis|
CGTGAGATGTTGGGTTAAGTCCCGCAACGAGCGCAACCCCTGTCGTTAGTTGCCAGCATTCAGTTGGGGACTCTAACGAGACTGCCAGTGACAAACTGGAGGAAGGTGGGGATGACGGTCAAATCATCATGCCCCTTATGACCCTGGGCTACACACGTGCTACAATGGTTGGTACAAAGAGAAGCGAAGCGGTGACGTGGAGCAAACCTCATAAAGCCAATCTCAGTTCGGATTGTAGGCTGCAACTCGCCTACA
>MG|5|V8|F|145|99.21|Firmicutes|Erysipelotrichia|Erysipelotrichales|Erysipelotrichaceae|Turicibacter|sanguinis|
CGTGAGATGTTGGGTTAAGTCCCGCAACGAGCGCAACCCCTGTCGTTAGTTGCCAGCATTCAGTTGGGGACTCTAACGAGACTGCCAGTGACAAACTGGAGGAAGGTGGGGATGACGTCAAATCATCATGCCCCTTATGACCTGGGCTACACACGTGCTACAATGGTTGGTACAAAGAGAAGCGAAGCGGTGACGTGGAGCAAACCTCATAAAGCCAATCTCAGTTCGGATTGTAGTCTGCAACTCGACTACA
>MG|5|V8|R|13|99.61|Firmicutes|Erysipelotrichia|Erysipelotrichales|Erysipelotrichaceae|Turicibacter|sanguinis|
TGTAGGCGAGTTGCAGCCTACAATCCGAACTGAGATTGGCTTTATGAGGTTTGCTCCACGTCACCGCTTCGCTTCTCTTTGTACCAACCATTGTAGCACGTGTGTAGCCCAGGGTCATAAGGGGCATGATGATTTGACGTCATCCCCACCTTCCTCCAGTTTGTCACTGGCAGTCTCGTTAGAGTCCCCAACTGAATGCTGGCAACTAACGACAGGGGTTGCGCTCGTTGCGGGACTTAACCCAACATCTCACG
>MG|5|V8|F|10|99.2|Firmicutes|Erysipelotrichia|Erysipelotrichales|Erysipelotrichaceae|Turicibacter|sanguinis|
CGTGAGATGTTGGGTTAAGTCCCGCAACGAGCGCAACCCCTGTCGTTAGTTGCCAGCATTCAGTTGGGGACTCTAACGAGACTGCCAGTGACAAACTGGAGGAAGGTGGGGATGACGTCAAATCATCATGCCCCTTATGACCTGGGCTACACACGTGCTACAATGGTTGGTACAAAGAGAAGCGAAGCGGTGACGTGGAGCAAACCTCATAAAGCCAATCTCAGTTCGGATTGGAGGCTGCAACCCGCCTCCA
>MG|5|V8|F|10|99.61|Firmicutes|Erysipelotrichia|Erysipelotrichales|Erysipelotrichaceae|Turicibacter|sanguinis|
CGTGAGATGTTGGGTTAAGTCCCGCAACGAGCGCAACCCCTGTCGTTAGTTGCCAGCATTCAGTTGGGGACTCTAACGAGACTGCCAGTGACAAACTGGAGGAAGGTGGGGATGACGTCAAATCATCATGCCCCTTATGACCTGGGCTACACACGTGCTACAATGGTTGGTACAAAGAGAAGCGAAGCGGTGACGTGGAGCAAACCTCATAAAGCCCAATCTCAGTTCGGATTGTAGGCTGCAACTCGCCTACA
>MG|5|V8|F|11|99.21|Firmicutes|Erysipelotrichia|Erysipelotrichales|Erysipelotrichaceae|Turicibacter|sanguinis|
CGTGAGATGTTGGGTTAGTCCCGCAACGAGCGCAACCCCTGTCGTTAGTTGCCAGCATTCAGTTGGGGGACTCTAACGAGACTGCCAGTGACAAACTGGAGGAAGGTGGGGATGACGTCAAATCATCATGCCCCTTATGACCTGGGCTACACACGTGCTACAATGGTTGGTACAAAGAGAAGCGAAGCGGTGACGTGGAGCAAACCTCATAAAGCCAATCTCAGTTCGGATTGTAGGCTGCAACTCGCCTACA
>MG|5|V8|F|19|99.61|Firmicutes|Erysipelotrichia|Erysipelotrichales|Erysipelotrichaceae|Turicibacter|sanguinis|
CGTGAGATGTTGGGTTAAGTCCCGCAACGAGCGCAACCCCTGTCGTTAGTTGCCAGCATTCAGTTGGGGACTCTAACGAGACTGCCAGTGACAAACTGGAGGAAGGGTGGGGATGACGTCAAATCATCATGCCCCTTATGACCTGGGCTACACACGTGCTACAATGGTTGGTACAAAGAGAAGCGAAGCGGTGACGTGGAGCAAACCTCATAAAGCCAATCTCAGTTCGGATTGTAGGCTGCAACTCGCCTACA
>MG|5|V8|F|21|99.6|Firmicutes|Erysipelotrichia|Erysipelotrichales|Erysipelotrichaceae|Turicibacter|sanguinis|
CGTGAGATGTTGGGTTAAGTCCCGCAACGAGCGCAACCCCTGTCGTTAGTTGCCAGCATTCAGTTGGGGACTCTAACGAGACTGCCAGTGACAAACTGGAGGAAGGTGGGGATGACGTCAAATCATCATGCCCCTTATGACCTGGGCTACACACGTGCTACAATGGTTGGTACAAAGAGAAGCGAAGCGGTGACGTGGAGCAAACCTCATAAAGCCAATCTCAGTTCGGATTGTAGGCTGCAACTCGACTACA
>MG|5|V8|F|2607|100.0|Firmicutes|Erysipelotrichia|Erysipelotrichales|Erysipelotrichaceae|Turicibacter|sanguinis|
CGTGAGATGTTGGGTTAAGTCCCGCAACGAGCGCAACCCCTGTCGTTAGTTGCCAGCATTCAGTTGGGGACTCTAACGAGACTGCCAGTGACAAACTGGAGGAAGGTGGGGATGACGTCAAATCATCATGCCCCTTATGACCTGGGCTACACACGTGCTACAATGGTTGGTACAAAGAGAAGCGAAGCGGTGACGTGGAGCAAACCTCATAAAGCCAATCTCAGTTCGGATTGTAGGCTGCAACTCGCCTACAT
>MG|5|V8|R|75|99.21|Firmicutes|Erysipelotrichia|Erysipelotrichales|Erysipelotrichaceae|Turicibacter|sanguinis|
TGTAGTCGAGTTGCAGACTACAATCCGAACTGAGATTGGCTTTATGAGGTTTGCTCCACGTCACCGCTTCGCTTCTCTTTGTACCAACCATTGTAGCACGTGTGTAGCCCAGGTCATAAGGGGCATGATGATTTGACGTCATCCCCACCTTCCTCCAGTTTGTCACTGGCAGTCTCGTTAGAGTCCCCAACTGAATGCTGGCAACTAACGACAGGGGTTGCGCTCGTTGCGGGACTTAACCCAACATCTCACG
>MG|5|V8|F|63|99.61|Firmicutes|Erysipelotrichia|Erysipelotrichales|Erysipelotrichaceae|Turicibacter|sanguinis|
CGTGAGATGTTGGGTTAAGTCCCGCAACGAGCGCAACCCCTGTCGTTAGTTGCCAGCATTCAGTTGGGGACTCTAACGAGACTGCCAGTGACAAACTGGAGGAAGGTGGGGATGACGTCAAATCATCATGCCCCCTTATGACCTGGGCTACACACGTGCTACAATGGTTGGTACAAAGAGAAGCGAAGCGGTGACGTGGAGCAAACCTCATAAAGCCAATCTCAGTTCGGATTGTAGGCTGCAACTCGCCTACA
>MG|5|V8|R|1177|100.0|Firmicutes|Erysipelotrichia|Erysipelotrichales|Erysipelotrichaceae|Turicibacter|sanguinis|
TGTAGGCGAGTTGCAGCCTACAATCCGAACTGAGATTGGCTTTATGAGGTTTGCTCCACGTCACCGCTTCGCTTCTCTTTGTACCAACCATTGTAGCACGTGTGTAGCCCAGGTCATAAGGGGCATGATGATTTGACGTCATCCCCACCTTCCTCCAGTTTGTCACTGGCAGTCTCGTTAGAGTCCCCAACTGAATGCTGGCAACTAACGACAGGGGTTGCGCTCGTTGCGGGACTTAACCCAACATCTCACGA
>MG|5|V8|F|27|99.61|Firmicutes|Erysipelotrichia|Erysipelotrichales|Erysipelotrichaceae|Turicibacter|sanguinis|
CGTGAGATGTTGGGTTAAGTCCCGCAACGAGCGCAACCCCTGTCGTTAGTTGCCAGCATTCAGTTGGGGACTCTAACGAGACTGCCAGTGACAAACTGGAGGAAGGTGGGGATGACGTCAAATCATCATGCCCCTTATGACCTGGGCTACACACGTGCTACAATGGTTGGTACAAAGAGAAGCGAAGCGGTGACGTGGAGCAAACCTCATAAAGCCAATCTCAAGTTCGGATTGTAGGCTGCAACTCGCCTACA
>MG|5|V8|F|11|99.21|Firmicutes|Erysipelotrichia|Erysipelotrichales|Erysipelotrichaceae|Turicibacter|sanguinis|
CGTGAGATGTTGGGTTAGTCCCGCAACGAGCGCAACCCCTGCGTTAGTTGCCAGCATTCAGTTGGGGACTCTAACGAGACTGCCAGTGACAAACTGGAGGAAGGTGGGGATGACGTCAAATCATCATGCCCCTTATGACCTGGGCTACACACGTGCTACAATGGTTGGTACAAAGAGAAGCGAAGCGGTGACGTGGAGCAAACCTCATAAAGCCAATCTCAGTTCGGATTGTAGGCTGCAACTCGCCTACA
>MG|5|V8|R|26|99.61|Firmicutes|Erysipelotrichia|Erysipelotrichales|Erysipelotrichaceae|Turicibacter|sanguinis|
TGTAGGCGAGTTGCAGCCTACAATCCGAACTGAGATTGGCTTTATGAGGTTTGCTCCACGTCACCGCTTCGCTTCTCTTTGTACCAACCATTGTAGCACGTGTGTAGCCCAGGTCATAAGGGGGCATGATGATTTGACGTCATCCCCACCTTCCTCCAGTTTGTCACTGGCAGTCTCGTTAGAGTCCCCAACTGAATGCTGGCAACTAACGACAGGGGTTGCGCTCGTTGCGGGACTTAACCCAACATCTCACG
>MG|5|V8|F|20|99.61|Firmicutes|Erysipelotrichia|Erysipelotrichales|Erysipelotrichaceae|Turicibacter|sanguinis|
CGTGAGATGTTGGGTTAAGTCCCGCAACGAGCGCAACCCCTGTCGTTAGTTGCCAGCATTCAGTTGGGGACTCTAACGAGACTGCCAGTGACAAACTGGAGGAAGGTGGGGATGACGTCAAAATCATCATGCCCCTTATGACCTGGGCTACACACGTGCTACAATGGTTGGTACAAAGAGAAGCGAAGCGGTGACGTGGAGCAAACCTCATAAAGCCAATCTCAGTTCGGATTGTAGGCTGCAACTCGCCTACA
>MG|5|V8|F|26|99.61|Firmicutes|Erysipelotrichia|Erysipelotrichales|Erysipelotrichaceae|Turicibacter|sanguinis|
CGTGAGATGTTGGGTTAAGTCCCGCAACGAGCGCAACCCCTGTCGTTAGTTGCCAGCATTCAGTTGGGGACTCTAACGAGACTGCCAGTGACAAACTGGAGGAAGGTGGGGATGACGTCAAATCATCATGCCCCTTATGACCTGGGCTACACACGTGCTACAATGGTTGGTACAAAGAGAAGCGAAGCGGTGACGTGGAGCAAACCTCATAAAGCCAATCTCAGTTCGGATTGATAGGCTGCAACTCGCCTACA
>MG|5|V8|R|12|99.61|Firmicutes|Erysipelotrichia|Erysipelotrichales|Erysipelotrichaceae|Turicibacter|sanguinis|
TGTAGGCGAGTTGCAGCCTATCAATCCGAACTGAGATTGGCTTTATGAGGTTTGCTCCACGTCACCGCTTCGCTTCTCTTTGTACCAACCATTGTAGCACGTGTGTAGCCCAGGTCATAAGGGGCATGATGATTTGACGTCATCCCCACCTTCCTCCAGTTTGTCACTGGCAGTCTCGTTAGAGTCCCCAACTGAATGCTGGCAACTAACGACAGGGGTTGCGCTCGTTGCGGGACTTAACCCAACATCTCACG
>MG|5|V8|F|41|99.61|Firmicutes|Erysipelotrichia|Erysipelotrichales|Erysipelotrichaceae|Turicibacter|sanguinis|
CGTGAGATGTTGGGTTAAGTCCCGCAACGAGCGCAACCCCTGTCGTTAGTTGCCAGCATTCAGTTGGGGACTCTAACGAGACTGCCAGTGACAAACTGGAGGAAGGTGGGGGATGACGTCAAATCATCATGCCCCTTATGACCTGGGCTACACACGTGCTACAATGGTTGGTACAAAGAGAAGCGAAGCGGTGACGTGGAGCAAACCTCATAAAGCCAATCTCAGTTCGGATTGTAGGCTGCAACTCGCCTACA
>MG|5|V8|F|16|99.6|Firmicutes|Erysipelotrichia|Erysipelotrichales|Erysipelotrichaceae|Turicibacter|sanguinis|
CGTGAGATGTTGGGTTAAGTCCCGCAACGAGCGCAACCCTTGTCGTTAGTTGCCAGCATTCAGTTGGGGACTCTAACGAGACTGCCAGTGACAAACTGGAGGAAGGTGGGGATGACGTCAAATCATCATGCCCCTTATGACCTGGGCTACACACGTGCTACAATGGTTGGTACAAAGAGAAGCGAAGCGGTGACGTGGAGCAAACCTCATAAAGCCAATCTCAGTTCGGATTGTAGGCTGCAACTCGCCTACA
>MG|5|V8|F|102|99.6|Firmicutes|Erysipelotrichia|Erysipelotrichales|Erysipelotrichaceae|Turicibacter|sanguinis|
CGTGAGATGTTGGGTTAGTCCCGCAACGAGCGCAACCCCTGTCGTTAGTTGCCAGCATTCAGTTGGGGACTCTAACGAGACTGCCAGTGACAAACTGGAGGAAGGTGGGGATGACGTCAAATCATCATGCCCCTTATGACCTGGGCTACACACGTGCTACAATGGTTGGTACAAAGAGAAGCGAAGCGGTGACGTGGAGCAAACCTCATAAAGCCAATCTCAGTTCGGATTGTAGGCTGCAACTCGCCTACA
>MG|5|V8|R|13|99.61|Firmicutes|Erysipelotrichia|Erysipelotrichales|Erysipelotrichaceae|Turicibacter|sanguinis|
TGTAGGCGAGTTGCAGCCTACAATCCGAACTGAGATTGGCTTTATGAGGTTTGCTCCACGTCACCGCTTCGCTTCTCTTTGTACCAACCATTGTAGCACGTGTGTAGCCCAGGTCATAAGGGGCATGATGATTTGACCGTCATCCCCACCTTCCTCCAGTTTGTCACTGGCAGTCTCGTTAGAGTCCCCAACTGAATGCTGGCAACTAACGACAGGGGTTGCGCTCGTTGCGGGACTTAACCCAACATCTCACG
>MG|5|V8|R|31|99.61|Firmicutes|Erysipelotrichia|Erysipelotrichales|Erysipelotrichaceae|Turicibacter|sanguinis|
TGTAGGCGAGTTGCAGCCTACAATCCGAACTGAGATTGGCTTTATGAGGTTTGCTCCACGTCACCGCTTCGCTTCTCTTTGTACCAACCATTGTAGCACGTGTGTAGCCCAGGTCATAAGGGGCATGATGATTTGACGTCATCCCCACCTTCCTCCAGTTTGTCACTGGCAGTCTCGTTAGAGTCCCCCAACTGAATGCTGGCAACTAACGACAGGGGTTGCGCTCGTTGCGGGACTTAACCCAACATCTCACG
>MG|5|V8|F|11|99.21|Firmicutes|Erysipelotrichia|Erysipelotrichales|Erysipelotrichaceae|Turicibacter|sanguinis|
CGTGAGATGTTGGGTTAAGTCCCGCAACGAGCGCAACCCTTGTCGCTAGTTGCCAGCATTCAGTTGGGGACTCTAACGAGACTGCCAGTGACAAACTGGAGGAAGGTGGGGATGACGTCAAATCATCATGCCCCTTATGACCTGGGCTACACACGTGCTACAATGGTTGGTACAAAGAGAAGCGAAGCGGTGACGTGGAGCAAACCTCATAAAGCCAATCTCAGTTCGGATTGTAGGCTGCAACTCGCCTACA
>MG|5|V8|F|40|99.61|Firmicutes|Erysipelotrichia|Erysipelotrichales|Erysipelotrichaceae|Turicibacter|sanguinis|
CGTGAGATGTTGGGTTAAGTCCCGCAACGAGCGCAACCCCTGTCGTTAGTTGCCAGCATTCAGTTGGGGACTCTAACGAGACTGCCAGTGACAAACTGGAGGAAGGTGGGGATGACGTCAAATCATCATGCCCCTTATGACCCTGGGCTACACACGTGCTACAATGGTTGGTACAAAGAGAAGCGAAGCGGTGACGTGGAGCAAACCTCATAAAGCCAATCTCAGTTCGGATTGTAGGCTGCAACTCGCCTACA
>MG|5|V8|R|27|99.61|Firmicutes|Erysipelotrichia|Erysipelotrichales|Erysipelotrichaceae|Turicibacter|sanguinis|
TGTAGGCGAGTTGCAGCCTACAATCCGAACTGAGATTGGCTTTATGAGGTTTGCTCCACGTCACCGCTTCGCTTCTCTTTGTACCAACCATTGTAGCACGTGTGTAGCCCAGGTCATAAGGGGCATGATGATTTGACGTCATCCCCACCTTCCTCCAGTTTGTCACTGGCAGTCTCGTTAGAGTCCCCAACTGAATGCTGGCAACTAACGACAGGGGGTTGCGCTCGTTGCGGGACTTAACCCAACATCTCACG
>MG|5|V8|R|20|99.61|Firmicutes|Erysipelotrichia|Erysipelotrichales|Erysipelotrichaceae|Turicibacter|sanguinis|
TGTAGGCGAGTTGCAGCCTACAATCCGAACTGAGATTGGCTTTATGAGGTTTGCTCCACGTCACCGCTTCGCTTCTCTTTGTACCAACCATTGTAGCACGTGTGTAGCCCAGGTCATAAGGGGCATGATGATTTGACGTCATCCCCCACCTTCCTCCAGTTTGTCACTGGCAGTCTCGTTAGAGTCCCCAACTGAATGCTGGCAACTAACGACAGGGGTTGCGCTCGTTGCGGGACTTAACCCAACATCTCACG
>MG|5|V8|F|25|100.0|Firmicutes|Erysipelotrichia|Erysipelotrichales|Erysipelotrichaceae|Turicibacter|sanguinis|
CGTGAGATGTTGGGTTAAGTCCCGCAACGAGCGCAACCCCTGTCGTTAGTTGCCAGCATTCAGTTGGGGACTCTAACGAGACTGCCAGTGACAAACTGGAGGAAGGTGGGGATGACGTCAAATCATCATGCCCCTTATGACCTGGGCTACACACGTGCTACAATGGTTGGTACAAAGAGAAGCGAAGCGGTGACGTGGAGCAAACCTCATAAAGCCAATCTCAGTTCGGATTGTAGGCTGCAACTCGCCTGCA
>MG|5|V8|F|17|99.21|Firmicutes|Erysipelotrichia|Erysipelotrichales|Erysipelotrichaceae|Turicibacter|sanguinis|
CGTGAGATGTTGGGTTAAGTCCCGCAACGAGCGCAACCCCTGTCGTTAGTTGCCAGCATTTAGTTGGGGATCTAACGAGACTGCCAGTGACAAACTGGAGGAAGGTGGGGATGACGTCAAATCATCATGCCCCTTATGACCTGGGCTACACACGTGCTACAATGGTTGGTACAAAGAGAAGCGAAGCGGTGACGTGGAGCAAACCTCATAAAGCCAATCTCAGTTCGGATTGTAGGCTGCAACTCGCCTACA
>MG|5|V8|F|53|99.6|Firmicutes|Erysipelotrichia|Erysipelotrichales|Erysipelotrichaceae|Turicibacter|sanguinis|
CGTGAGATGTTGGGTTAAGTCCCGCAACGAGCGCAACCCCTGTCGTTAGTTGCCAGCATTCAGTTGGGGACTCTAACGAGACTGCCAGTGACAAACTGGAGGAAGGTGGGGATGACGTCAAATCATCATGCCCCTTATGACCTGGGCTACACACGTGCTACAATGGTTGGTACAAAGAGAAGCGAAGTGGTGACGTGGAGCAAACCTCATAAAGCCAATCTCAGTTCGGATTGTAGGCTGCAACTCGCCTACA
>MG|5|V8|F|12|99.61|Firmicutes|Erysipelotrichia|Erysipelotrichales|Erysipelotrichaceae|Turicibacter|sanguinis|
CGTGAGATGTTGGGTTAAGTCCCGCAACGAGCGCAACCCCTGTCGTTAGTTGCCAGCATTCAGTTGGGGACTCTAACGAGACTGCCAGTGACAAACTGGAGGAAGGTGGGGATGACGGTCAAATCATCATGCCCCTTATGACCTGGGCTACACACGTGCTACAATGGTTGGTACAAAGAGAAGCGAAGCGGTGACGTGGAGCAAACCTCATAAAGCCAATCTCAGTTCGGATTGTAGGCTGCAACTCGCCTACA
>MG|5|V8|R|11|100.0|Firmicutes|Erysipelotrichia|Erysipelotrichales|Erysipelotrichaceae|Turicibacter|sanguinis|
TGCAGGCGAGTTGCAGCCTACAATCCGAACTGAGATTGGCTTTATGAGGTTTGCTCCACGTCACCGCTTCGCTTCTCTTTGTACCAACCATTGTAGCACGTGTGTAGCCCAGGTCATAAGGGGCATGATGATTTGACGTCATCCCCACCTTCCTCCAGTTTGTCACTGGCAGTCTCGTTAGAGTCCCCAACTGAATGCTGGCAACTAACGACAGGGGTTGCGCTCGTTGCGGGACTTAACCCAACATCTCACG
>MG|5|V8|R|18|99.61|Firmicutes|Erysipelotrichia|Erysipelotrichales|Erysipelotrichaceae|Turicibacter|sanguinis|
TGTAGGCGAGTTGCAGCCTACAATCCGAACTTGAGATTGGCTTTATGAGGTTTGCTCCACGTCACCGCTTCGCTTCTCTTTGTACCAACCATTGTAGCACGTGTGTAGCCCAGGTCATAAGGGGCATGATGATTTGACGTCATCCCCACCTTCCTCCAGTTTGTCACTGGCAGTCTCGTTAGAGTCCCCAACTGAATGCTGGCAACTAACGACAGGGGTTGCGCTCGTTGCGGGACTTAACCCAACATCTCACG
>MG|5|V8|F|73|99.61|Firmicutes|Erysipelotrichia|Erysipelotrichales|Erysipelotrichaceae|Turicibacter|sanguinis|
CGTGAGATGTTGGGTTAAGTCCCGCAACGAGCGCAACCCCTGTCGTTAGTTGCCAGCATTCAGTTGGGGGACTCTAACGAGACTGCCAGTGACAAACTGGAGGAAGGTGGGGATGACGTCAAATCATCATGCCCCTTATGACCTGGGCTACACACGTGCTACAATGGTTGGTACAAAGAGAAGCGAAGCGGTGACGTGGAGCAAACCTCATAAAGCCAATCTCAGTTCGGATTGTAGGCTGCAACTCGCCTACA
>MG|5|V8|R|19|99.6|Firmicutes|Erysipelotrichia|Erysipelotrichales|Erysipelotrichaceae|Turicibacter|sanguinis|
TGTAGGCGAGTTGCAGCCTACAATCCGAACTGAGATTGGCTTTATGAGGTTTGCTCCACGTCACCACTTCGCTTCTCTTTGTACCAACCATTGTAGCACGTGTGTAGCCCAGGTCATAAGGGGCATGATGATTTGACGTCATCCCCACCTTCCTCCAGTTTGTCACTGGCAGTCTCGTTAGAGTCCCCAACTGAATGCTGGCAACTAACGACAGGGGTTGCGCTCGTTGCGGGACTTAACCCAACATCTCACG
>MG|5|V8|R|46|99.6|Firmicutes|Erysipelotrichia|Erysipelotrichales|Erysipelotrichaceae|Turicibacter|sanguinis|
TGTAGGCGAGTTGCAGCCTACAATCCGAACTGAGATTGGCTTTATGAGGTTTGCTCCACGTCACCGCTTCGCTTCTCTTTGTACCAACCATTGTAGCACGTGTGTAGCCCAGGTCATAAGGGGCATGATGATTTGACGTCATCCCCACCTTCCTCCAGTTTGTCACTGGCAGTCTCGTTAGAGTCCCCAACTGAATGCTGGCAACTAACGACAGGGGTTGCGCTCGTTGCGGGACTAACCCAACATCTCACG
>MG|5|V8|R|10|98.81|Firmicutes|Erysipelotrichia|Erysipelotrichales|Erysipelotrichaceae|Turicibacter|sanguinis|
TGTAGGCGAGTTGCAGCCTACAATCCGAACTGAGATTGGCTTTATGAGGTTTGCTCCACGTCACCGCTTCGCTTCTCTTTGTACCAACCATTGTAGCACGTGTGTAGCCCAGGTCATAAGGGGCATGATGATTTGACGTCATCCCCACCTTCCTCCAGTTTGTCACTGGCAGTCTCGTTAGAGTCCCCAACTGAATGCTGGCAACTAACAATAAGGGTTGCGCTCGTTGCGGGACTTAACCCAACATCTCACG
>MG|5|V8|F|27|97.23|Firmicutes|Erysipelotrichia|Erysipelotrichales|Erysipelotrichaceae|Turicibacter|sanguinis|
CGTGAGATGTTGGGTTAAGTCCCGCAACGAGCGCAACCCTTGTCGCTAGTTACCATCATTAAGTTGGGGACTCTAGCGAGACTGCCAGTGACAAGCTGGAGGAAGGTGGGGATGACGTCAAATCATCATGCCCCTTATGACCTGGGCTACACACGTGCTACAATGGTTGGTACAAAGAGAAGCGAAGCGGTGACGTGGAGCAAACCTCATAAAGCCAATCTCAGTTCGGATTGTAGGCTGCAACTCGCCTACA
>MG|5|V8|R|17|98.02|Firmicutes|Erysipelotrichia|Erysipelotrichales|Erysipelotrichaceae|Turicibacter|sanguinis|
TGTAGGCGAGTTGCAGCCTACAATCCGAACTGAGATTGGCTTTATGAGGTTTGCTCCACGTCACCGCTTCGCTTCTCTTTGTACCAACCATTGTAGCACGTGTGTAGCCCAGGTCATAAGGGGCATGATGATTTGACGTCATCCCCACCTTCCTCCAGTTTGTCACTGGCAGTCTCGTTAGAGTCCCCAACTTAATGATGGTAACTAGCGACAAGGGTTGCGCTCGTTGCGGGACTTAACCCAACATCTCACG
>MG|5|V8|F|10|97.63|Firmicutes|Erysipelotrichia|Erysipelotrichales|Erysipelotrichaceae|Turicibacter|sanguinis|
CGTGAGATGTTGGGTTAAGTCCCGCAACGAGCGCAACCCCTGTCGTTAGTTGCCAGCATTCAGTTGGGGACTCTAACGAGACTGCCAGTGACAAACTGGAGGAAGGTGGGGATGACGTCAAATCATCATGCCCCTTATGACCTGGGCTACACACGTGCTACAATGGTTGGTACAAAGAGAAGCGAAGCGGTGACGTGGAGCAAAACCCATAAAACCATTCTCAGTTCGGATTGTAGTCTGCAACTCGACTACA
>MG|5|V8|F|24|98.42|Firmicutes|Erysipelotrichia|Erysipelotrichales|Erysipelotrichaceae|Turicibacter|sanguinis|
CGTGAGATGTTGGGTTAAGTCCCGCAACGAGCGCAACCCTTGTCGCTAGTTACCATCATTCAGTTGGGGACTCTAACGAGACTGCCAGTGACAAACTGGAGGAAGGTGGGGATGACGTCAAATCATCATGCCCCTTATGACCTGGGCTACACACGTGCTACAATGGTTGGTACAAAGAGAAGCGAAGCGGTGACGTGGAGCAAACCTCATAAAGCCAATCTCAGTTCGGATTGTAGGCTGCAACTCGCCTACA
>MG|5|V8|F|20|97.23|Firmicutes|Erysipelotrichia|Erysipelotrichales|Erysipelotrichaceae|Turicibacter|sanguinis|
CGTGAGATGTTGGGTTAAGTCCCGTAACGAGCGCAACCCTTATCATTAGTTGCCAGCATTCAGTTGGGGACTCTAATGAGACTGCCGGTGACAAACCGGAGGAAGGTGGGGATGACGTCAAATCATCATGCCCCTTATGACCTGGGCTACACACGTGCTACAATGGTTGGTACAAAGAGAAGCGAAGCGGTGACGTGGAGCAAACCTCATAAAGCCAATCTCAGTTCGGATTGTAGGCTGCAACTCGCCTACA
>MG|5|V8|F|10|98.02|Firmicutes|Erysipelotrichia|Erysipelotrichales|Erysipelotrichaceae|Turicibacter|sanguinis|
CGTGAGATGTTGGGTTAAGTCCCGCAACGAGCGCAACCCTTATTGTTAGTTGCCATCATTCAGTTGGGCACTCTAACGAGACTGCCAGTGACAAACTGGAGGAAGGTGGGGATGACGTCAAATCATCATGCCCCTTATGACCTGGGCTACACACGTGCTACAATGGTTGGTACAAAGAGAAGCGAAGCGGTGACGTGGAGCAAACCTCATAAAGCCAATCTCAGTTCGGATTGTAGGCTGCAACTCGCCTACA
>MG|5|V8|F|54|98.02|Firmicutes|Erysipelotrichia|Erysipelotrichales|Erysipelotrichaceae|Turicibacter|sanguinis|
CGTGAGATGTTGGGTTAAGTCCCGCAACGAGCGCAACCCTTGTCGCTAGTTACCATCATTAAGTTGGGGACTCTAACGAGACTGCCAGTGACAAACTGGAGGAAGGTGGGGATGACGTCAAATCATCATGCCCCTTATGACCTGGGCTACACACGTGCTACAATGGTTGGTACAAAGAGAAGCGAAGCGGTGACGTGGAGCAAACCTCATAAAGCCAATCTCAGTTCGGATTGTAGGCTGCAACTCGCCTACA
>MG|5|V8|R|14|97.23|Firmicutes|Erysipelotrichia|Erysipelotrichales|Erysipelotrichaceae|Turicibacter|sanguinis|
TGTAGGCGAGTTGCAGCCTACAATCCGAACTGAGATTGGCTTTATGAGGTTTGCTCCACGTCACCGCTTCGCTTCTCTTTGTACCAACCATTGTAGCACGTGTGTAGCCCAGGTCATAAGGGGCATGATGATTTGACGTCATCCCCACCTTCCTCCAGCTTGTCACTGGCAGTCTCGCTAGAGTCCCCAACTTAATGATGGTAACTAGCGACAAGGGTTGCGCTCGTTGCGGGACTTAACCCAACATCTCACG
>MG|5|V8|F|21|98.42|Firmicutes|Erysipelotrichia|Erysipelotrichales|Erysipelotrichaceae|Turicibacter|sanguinis|
CGTGAGATGTTGGGTTAAGTCCCGTAACGAGCGCAACCCTTATCATTAGTTGCCAGCATTCAGTTGGGGACTCTAACGAGACTGCCAGTGACAAACTGGAGGAAGGTGGGGATGACGTCAAATCATCATGCCCCTTATGACCTGGGCTACACACGTGCTACAATGGTTGGTACAAAGAGAAGCGAAGCGGTGACGTGGAGCAAACCTCATAAAGCCAATCTCAGTTCGGATTGTAGGCTGCAACTCGCCTACA
>MG|5|V8|F|15|98.42|Firmicutes|Erysipelotrichia|Erysipelotrichales|Erysipelotrichaceae|Turicibacter|sanguinis|
CGTGAGATGTTGGGTTAAGTCCCGCAACGAGCGCAACCCTTGTTGTCAGTTGCCATCATTCAGTTGGGGACTCTAACGAGACTGCCAGTGACAAACTGGAGGAAGGTGGGGATGACGTCAAATCATCATGCCCCTTATGACCTGGGCTACACACGTGCTACAATGGTTGGTACAAAGAGAAGCGAAGCGGTGACGTGGAGCAAACCTCATAAAGCCAATCTCAGTTCGGATTGTAGGCTGCAACTCGCCTACA
>MG|5|V8|F|95|97.63|Firmicutes|Erysipelotrichia|Erysipelotrichales|Erysipelotrichaceae|Turicibacter|sanguinis|
CGTGAGATGTTGGGTTAAGTCCCGCAACGAGCGCAACCCTTGTCGCTAGTTACCATCATTAAGTTGGGGACTCTAGCGAGACTGCCAGTGACAAACTGGAGGAAGGTGGGGATGACGTCAAATCATCATGCCCCTTATGACCTGGGCTACACACGTGCTACAATGGTTGGTACAAAGAGAAGCGAAGCGGTGACGTGGAGCAAACCTCATAAAGCCAATCTCAGTTCGGATTGTAGGCTGCAACTCGCCTACA
>MG|5|V8|F|16|98.42|Firmicutes|Erysipelotrichia|Erysipelotrichales|Erysipelotrichaceae|Turicibacter|sanguinis|
CGTGAGATGTTGGGTTAAGTCCCGCAACGAGCGCAACCCTTATTGTTAGTTGCCATCATTCAGTTGGGGACTCTAACGAGACTGCCAGTGACAAACTGGAGGAAGGTGGGGATGACGTCAAATCATCATGCCCCTTATGACCTGGGCTACACACGTGCTACAATGGTTGGTACAAAGAGAAGCGAAGCGGTGACGTGGAGCAAACCTCATAAAGCCAATCTCAGTTCGGATTGTAGGCTGCAACTCGCCTACA
>MG|5|V8|R|37|97.63|Firmicutes|Erysipelotrichia|Erysipelotrichales|Erysipelotrichaceae|Turicibacter|sanguinis|
TGTAGGCGAGTTGCAGCCTACAATCCGAACTGAGATTGGCTTTATGAGGTTTGCTCCACGTCACCGCTTCGCTTCTCTTTGTACCAACCATTGTAGCACGTGTGTAGCCCAGGTCATAAGGGGCATGATGATTTGACGTCATCCCCACCTTCCTCCAGTTTGTCACTGGCAGTCTCGCTAGAGTCCCCAACTTAATGATGGTAACTAGCGACAAGGGTTGCGCTCGTTGCGGGACTTAACCCAACATCTCACG
>MG|5|V8|F|12|99.22|Firmicutes|Negativicutes|Selenomonadales|Acidaminococcaceae|Phascolarctobacterium|sp.|
CGTGAGATGTTGGGTTAAGTCCCGCAACGAGCGCAACCCCTATCCTATGTTACCAGCACGTTATGGTGGGGACTCATGGGAGACTGCCAGGGACAACCTGGAGGAAGGCGGGGATGACGTCAAGTCATCATGCCCCTTATGTCCTGGGCTACACACGTACTACAATGGTCGGCAACAGAGGGAAGCGAAGCCGCGAGGCAGAGCAAACCCCAGAAACCCGATCTCAGTTCGGATCGCAGGCTGCAACCCGCCTGCG
>MG|5|V8|F|10|99.22|Firmicutes|Negativicutes|Selenomonadales|Acidaminococcaceae|Phascolarctobacterium|sp.|
CGTGAGATGTTGGGTTAAGTCCCGCAACGAGCGCAACCCCTATCCTATGTTACCAGCACGTAATGGTGGGGACTCATGGGAGACTGCCAGGGACAACCTGGAGGAAGGCGGGGATGACGTCAAGTCATCATGCCCCTTATGTCCTGGGCTACACACGTACTACAATGGTCGGCAACAGAGGGAAGCGAAGCCGCGAGGCAGAGCAAACCCCAGAAACCCGATCCCAGTTCGGATCGCAGGCTGCAACCCGCCTGCG
>MG|5|V8|F|17|99.6|Proteobacteria|Alphaproteobacteria|Rhizobiales|Hyphomicrobiaceae|Gemmiger|formicilis|
CGTGAGATGTTGGGTTAAGTCCCGCAACGAGCGCAACCCTTATTGCCAGTTACTACGCAAGAGGACTCTGGCGAGACTGCCGTTGACAAAACGGAGGAAGGTGGGGATGACGTCAAATCATCATGCCCTTTATGACCTGGGCTACACACGTACTACAATGGCGTTCAACAAAGAGAAGCAAGACCGCGAGGTGGAGCAAAACTCAAAAACAACGTCTCAGTTCAGATTGCAGGCTGCAACTCGCCTGCA
>MG|5|V8|F|12|99.2|Proteobacteria|Alphaproteobacteria|Rhizobiales|Hyphomicrobiaceae|Gemmiger|formicilis|
CGTGAGATGTTGGGTTAAGTCCCGCAACGAGCGCAACCCTTATTGCCAGTTACTACGCAAGAGGACTCTGGCGAGACTGCCGTTGACAAAACGGAGGAAGGTGGGGATGACGTCAAATCATCATGCCCTTTATGACCTGGGCTACACACGTACTACAATGGCGTTCAACAAAGAGAAGCAATACCGCGAGGTGGAGCAAAACTCAAAAACAACGTCTCAGTTCAGATTGCAGGCTGCAACTCGCCTGCA
>MG|5|V8|F|23|99.2|Proteobacteria|Alphaproteobacteria|Rhizobiales|Hyphomicrobiaceae|Gemmiger|formicilis|
CGTGAGATGTTGGGTTAAGTCCCGCAACGAGCGCAACCCTTATTGCCAGTTACTACGCAAGAGGACTCTGGCGAGACTGCCGTTGACAAAAGCGGAGGAAGGTGGGGATGACGTCAAATCATCATGCCCTTTATGACCTGGGCTACACACGTACTACAATGGCGTTTAACAAAGAGAAGCAATACCGCGAGGTGGAGCAAAACTCAAAAACAACGTCTCAGTTCAGATTGCAGGCTGCAACTCGCCTGCA
>MG|5|V8|F|80|99.2|Proteobacteria|Alphaproteobacteria|Rhizobiales|Hyphomicrobiaceae|Gemmiger|formicilis|
CGTGAGATGTTGGGTTAAGTCCCGCAACGAGCGCAACCCTTATTGCCAGTTACTACGCAAGAGGACTCTGGCGAGACTGCCGTTGACAAAACGGAGGAAGGTGGGGATGACGTCAAATCATCATGCCCTTTATGACCTGGGCTACACACGTACTACAATGGCGTTTAACAAAGAGAAGCGATACCGCGAGGTGGAGCAAAACTCAAAAACAACGTCTCAGTTCAGATTGCAGGCTGCAACTCGCCTGCA
>MG|5|V8|R|425|99.6|Proteobacteria|Alphaproteobacteria|Rhizobiales|Hyphomicrobiaceae|Gemmiger|formicilis|
TGCAGGCGAGTTGCAGCCTGCAATCTGAACTGAGACGTTGTTTTTGAGTTTTGCTCCACCTCGCGGTCTTGCTTCTCTTTGTTAAACGCCATTGTAGTACGTGTGTAGCCCAGGTCATAAAGGGCATGATGATTTGACGTCATCCCCACCTTCCTCCGTTTTGTCAACGGCAGTCTCGCCAGAGTCCTCTTCGCGTAGTAACTGGCAATAAGGGTTGCGCTCGTTGCGGGACTTAACCCAACATCTCACG
>MG|5|V8|F|31|99.2|Proteobacteria|Alphaproteobacteria|Rhizobiales|Hyphomicrobiaceae|Gemmiger|formicilis|
CGTGAGATGTTGGGTTAAGTCCCGCAACGAGCGCAACCCTTATTGCCAGTTACTACGCAAGAGGACTCTGGCGAGACTGCCGTTGACAAAACGGAGGAAGGTGGGGATGACGTCAAATCATCATGCCCTTTATGACCTGGGCTACACACGTACTACAATGGCGTTTAACAAAGAGAAGCAATACCGCGAGGTGGAGCAAAACTCAAAAAACAACGTCTCAGTTCAGATTGCAGGCTGCAACTCGCCTGCA
>MG|5|V8|F|1084|99.6|Proteobacteria|Alphaproteobacteria|Rhizobiales|Hyphomicrobiaceae|Gemmiger|formicilis|
CGTGAGATGTTGGGTTAAGTCCCGCAACGAGCGCAACCCTTATTGCCAGTTACTACGCGAAGAGGACTCTGGCGAGACTGCCGTTGACAAAACGGAGGAAGGTGGGGATGACGTCAAATCATCATGCCCTTTATGACCTGGGCTACACACGTACTACAATGGCGTTTAACAAAGAGAAGCAAGACCGCGAGGTGGAGCAAAACTCAAAAACAACGTCTCAGTTCAGATTGCAGGCTGCAACTCGCCTGCAT
>MG|5|V8|R|14|99.2|Proteobacteria|Alphaproteobacteria|Rhizobiales|Hyphomicrobiaceae|Gemmiger|formicilis|
TGCAGGCGAGTTGCAGCCTGCAATCTGAACTGAGACGTTGTTTTTGAGTTTTGCTCCACCTCGCGGTCTTGCTTCTCTTTGTTAAACGCCATTGTAGTACGTGTGTAGCCCAGGTCATAAAGGGCATGATGATTTGACGTCATCCCCACCTTCCTCCGCTTTTGTCAACGGCAGTCTCGCCAGAGTCCTCTTCGCGTAGTAACTGGCAATAAGGGTTGCGCTCGTTGCGGGACTTAACCCAACATCTCACG
>MG|5|V8|R|102|100.0|Proteobacteria|Alphaproteobacteria|Rhizobiales|Hyphomicrobiaceae|Gemmiger|formicilis|
TGCAGGCGAGTTGCAGCCTGCAATCTGAACTGAGACGTTGTTTTTGAGTTTTGCTCCACCTCGCGGTCTTGCTTCTCTTTGTTAAACGCCATTGTAGTACGTGTGTAGCCCAGGTCATAAAGGGCATGATGATTTGACGTCATCCCCACCTTCCTCCGTTTTGTCAACGGCAGTCTCGCCAGAGTCCTCTTGCGTAGTAACTGGCAATAAGGGTTGCGCTCGTTGCGGGACTTAACCCAACATCTCACG
>MG|5|V8|F|10|99.2|Proteobacteria|Alphaproteobacteria|Rhizobiales|Hyphomicrobiaceae|Gemmiger|formicilis|
CGTGAGATGTTGGGTTAAGTCCCGCAACGAGCGCAACCCCTTATTGCCAGTTACTACGCGAAGAGGACTCTGGCGAGACTGCCGTTGACAAAACGGAGGAAGGTGGGGATGACGTCAAATCATCATGCCCTTTATGACCTGGGCTACACACGTACTACAATGGCGTTTAACAAAGAGAAGCAAGACCGCGAGGTGGAGCAAAACTCAAAAACAACGTCTCAGTTCAGATTGCAGGCTGCAACTCGCCTGCA
>MG|5|V8|F|91|99.2|Proteobacteria|Alphaproteobacteria|Rhizobiales|Hyphomicrobiaceae|Gemmiger|formicilis|
CGTGAGATGTTGGGTTAAGTCCCGCAACGAGCGCAACCCTTATTGCCAGTTACTACGCGAAGAGGACTCTGGCGAGACTGCCGTTGACAAAACGGAGGAAGGTGGGGATGACGTCAAATCATCATGCCCTTTATGACCTGGGCTACACACGTACTACAATGGCGTTTAACAAAGAGAAGCAAGACCGCGAGGTGGAGCAAAAACTCAAAAACAACGTCTCAGTTCAGATTGCAGGCTGCAACTCGCCTGCA
>MG|5|V8|F|931|99.6|Proteobacteria|Alphaproteobacteria|Rhizobiales|Hyphomicrobiaceae|Gemmiger|formicilis|
CGTGAGATGTTGGGTTAAGTCCCGCAACGAGCGCAACCCTTATTGCCAGTTACTACGCAAGAGGACTCTGGCGAGACTGCCGTTGACAAAACGGAGGAAGGTGGGGATGACGTCAAATCATCATGCCCTTTATGACCTGGGCTACACACGTACTACAATGGCGTTTAACAAAGAGAAGCAATACCGCGAGGTGGAGCAAAACTCAAAAACAACGTCTCAGTTCAGATTGCAGGCTGCAACTCGCCTGCA
>MG|5|V8|F|15|99.2|Proteobacteria|Alphaproteobacteria|Rhizobiales|Hyphomicrobiaceae|Gemmiger|formicilis|
CGTGAGATGTTGGGTTAGTCCCGCAACGAGCGCAACCCTTATTGCCAGTTACTACGCAAGAGGACTCTGGCGAGACTGCCGTTGACAAAACGGAGGAAGGTGGGGATGACGTCAAATCATCATGCCCTTTATGACCTGGGCTACACACGTACTACAATGGCGTTTAACAAAGAGAAGCAATACCGCGAGGTGGAGCAAAACTCAAAAACAACGTCTCAGTTCAGATTGCAGGCTGCAACTCGCCTGCA
>MG|5|V8|R|10|99.6|Proteobacteria|Alphaproteobacteria|Rhizobiales|Hyphomicrobiaceae|Gemmiger|formicilis|
TGCAGGCGAGTTGCAGCCTGCAATCTGAACTGAGACGTTGTTTTTGAGTTTTGCTCCACCTCGCGGTCTTGCTTCTCTTTGTTGAACGCCATTGTAGTACGTGTGTAGCCCAGGTCATAAAGGGCATGATGATTTGACGTCATCCCCACCTTCCTCCGTTTTGTCAACGGCAGTCTCGCCAGAGTCCTCTTGCGTAGTAACTGGCAATAAGGGTTGCGCTCGTTGCGGGACTTAACCCAACATCTCACG
>MG|5|V8|R|34|99.2|Proteobacteria|Alphaproteobacteria|Rhizobiales|Hyphomicrobiaceae|Gemmiger|formicilis|
TGCAGGCGAGTTGCAGCCTGCAATCTGAACTGAGACGTTGTTTTTGAGTTTTTGCTCCACCTCGCGGTCTTGCTTCTCTTTGTTAAACGCCATTGTAGTACGTGTGTAGCCCAGGTCATAAAGGGCATGATGATTTGACGTCATCCCCACCTTCCTCCGTTTTGTCAACGGCAGTCTCGCCAGAGTCCTCTTCGCGTAGTAACTGGCAATAAGGGTTGCGCTCGTTGCGGGACTTAACCCAACATCTCACG
>MG|5|V8|F|39|99.2|Proteobacteria|Alphaproteobacteria|Rhizobiales|Hyphomicrobiaceae|Gemmiger|formicilis|
CGTGAGATGTTGGGTTAAGTCCCGCAACGAGCGCAACCCTTATTGCCAGTTACTACGCGAAGAGGACTCTGGCGAGACTGCCGTTGACAAAACGGAGGAAGGTGGGGATGACGTCAAATCATCATGCCCTTTATGACCTGGGCTACACACGTACTACAATGGCGTTTAACAAAGAGAAGCAAGACCGCGAGGTGGAGCAAAACTCAAAAAACAACGTCTCAGTTCAGATTGCAGGCTGCAACTCGCCTGCA
>MG|5|V8|R|33|99.2|Proteobacteria|Alphaproteobacteria|Rhizobiales|Hyphomicrobiaceae|Gemmiger|formicilis|
TGCAGGCGAGTTGCAGCCTGCAATCTGAACTGAGACGTTGTTTTTGAGTTTTGCTCCACCTCGCGGTATCGCTTCTCTTTGTTAAACGCCATTGTAGTACGTGTGTAGCCCAGGTCATAAAGGGCATGATGATTTGACGTCATCCCCACCTTCCTCCGTTTTGTCAACGGCAGTCTCGCCAGAGTCCTCTTGCGTAGTAACTGGCAATAAGGGTTGCGCTCGTTGCGGGACTTAACCCAACATCTCACG
>MG|5|V8|R|14|99.2|Proteobacteria|Alphaproteobacteria|Rhizobiales|Hyphomicrobiaceae|Gemmiger|formicilis|
TGCAGGCGAGTTGCAGCCTGCAATCTGAACTGAGACGTTGTTTTTTGAGTTTTGCTCCACCTCGCGGTCTTGCTTCTCTTTGTTAAACGCCATTGTAGTACGTGTGTAGCCCAGGTCATAAAGGGCATGATGATTTGACGTCATCCCCACCTTCCTCCGTTTTGTCAACGGCAGTCTCGCCAGAGTCCTCTTCGCGTAGTAACTGGCAATAAGGGTTGCGCTCGTTGCGGGACTTAACCCAACATCTCACG
>MG|5|V8|F|14|99.2|Proteobacteria|Alphaproteobacteria|Rhizobiales|Hyphomicrobiaceae|Gemmiger|formicilis|
CGTGAGATGTTGGGTTAAGTCCCGCAACGAGCGCAACCCTTATTGCCAGTTACTACGCAAGAGGACTCTGGCGAGACTGCCGTTGACAAAACGGAGGAAGGTGGGGATGACGTCAAATCATCATGCCCTTTATGACCTGGGCTACACACGTACTACAATGGCGTTTAACAAAGAGAAGCAATACCGCGAGGTGGAGCAAAAACTCAAAAACAACGTCTCAGTTCAGATTGCAGGCTGCAACTCGCCTGCA
>MG|5|V8|F|10|99.2|Proteobacteria|Alphaproteobacteria|Rhizobiales|Hyphomicrobiaceae|Gemmiger|formicilis|
CGTGAGATGTTGGGTTAGTCCCGCAACGAGCGCAACCCTTATTGCCAGTTACTACGCGAAGAGGACTCTGGCGAGACTGCCGTTGACAAAACGGAGGAAGGTGGGGATGACGTCAAATCATCATGCCCTTTATGACCTGGGCTACACACGTACTACAATGGCGTTTAACAAAGAGAAGCAAGACCGCGAGGTGGAGCAAAACTCAAAAACAACGTCTCAGTTCAGATTGCAGGCTGCAACTCGCCTGCA
>MG|5|V8|F|21|99.2|Proteobacteria|Alphaproteobacteria|Rhizobiales|Hyphomicrobiaceae|Gemmiger|formicilis|
CGTGAGATGTTGGGTTAAGTCCCGCAACGAGCGCAACCCTTATTGCCAGTTACTACGCGAAGAGGACTCTGGCGAGACTGCCGTTGACAAAACGGAGGAAGGTGGGGATGACGTCAAATCATCATGCCCTTTATGACCTGGGCTACACACGTACTACAATGGCGTTTAACAAAGAGAAGCGAGACCGCGAGGTGGAGCAAAACTCAAAAACAACGTCTCAGTTCAGATTGCAGGCTGCAACTCGCCTGCA
>MG|5|V8|R|13|99.2|Proteobacteria|Alphaproteobacteria|Rhizobiales|Hyphomicrobiaceae|Gemmiger|formicilis|
TGCAGGCGAGTTGCAGCCTGCAATCTGAACTGAGACGTTGTTTTTTGAGTTTTGCTCCACCTCGCGGTATTGCTTCTCTTTGTTAAACGCCATTGTAGTACGTGTGTAGCCCAGGTCATAAAGGGCATGATGATTTGACGTCATCCCCACCTTCCTCCGTTTTGTCAACGGCAGTCTCGCCAGAGTCCTCTTGCGTAGTAACTGGCAATAAGGGTTGCGCTCGTTGCGGGACTTAACCCAACATCTCACG
>MG|5|V8|F|147|99.2|Proteobacteria|Alphaproteobacteria|Rhizobiales|Hyphomicrobiaceae|Gemmiger|formicilis|
CGTGAGATGTTGGGTTAAGTCCCGCAACGAGCGCAACCCTTATTGCCAGTTACTACGCGAAGAGGACTCTGGCGAGACTGCCGTTGACAAAACGGAGGAAGGTGGGGATGACGTCAAATCATCATGCCCTTTATGACCTGGGCTACACACGTACTACAATGGCGTTTAACAAAGAGAAGCAATACCGCGAGGTGGAGCAAAACTCAAAAACAACGTCTCAGTTCAGATTGCAGGCTGCAACTCGCCTGCA
>MG|5|V8|F|11|99.2|Proteobacteria|Alphaproteobacteria|Rhizobiales|Hyphomicrobiaceae|Gemmiger|formicilis|
CGTGAGATGTTGGGTTAAGTCCCGCAACGAGCGCAACCCTTATTGCCAGTTACTACGCAAGAGGACTCTGGCGAGACTGCCGTTGACAAAAACGGAGGAAGGTGGGGATGACGTCAAATCATCATGCCCTTTATGACCTGGGCTACACACGTACTACAATGGCGTTTAACAAAGAGAAGCAATACCGCGAGGTGGAGCAAAACTCAAAAACAACGTCTCAGTTCAGATTGCAGGCTGCAACTCGCCTGCA
>MG|5|V8|F|13|99.6|Proteobacteria|Alphaproteobacteria|Rhizobiales|Hyphomicrobiaceae|Gemmiger|formicilis|
CGTGAGATGTTGGGTTAAGTCCCGCAACGAGCGCAACCCTTATTGCCAGTTACTACGCGAAGAGGACTCTGGCGAGACTGCCGTTGACAAAACGGAGGAAGGTGGGGATGACGTCAAATCATCATGCCCTTTATGACCTGGGCTACACACGTACTACAATGGCGTTTAACAAAGAGAAGCAAGACCGCGAGGTGGAGCAAAACTCAAAAACAACGTCTCAGTTCAGATTGCAGGCTGCAACTCGCCTACA
>MG|5|V8|F|30|99.2|Proteobacteria|Alphaproteobacteria|Rhizobiales|Hyphomicrobiaceae|Gemmiger|formicilis|
CGTGAGATGTTGGGTTAAGTCCCGCAACGAGCGCAACCCTTATTGCCAGTTACTACGCGAAGAGGACTCTGGCGAGACTGCCGTTGACAAAAGCGGAGGAAGGTGGGGATGACGTCAAATCATCATGCCCTTTATGACCTGGGCTACACACGTACTACAATGGCGTTTAACAAAGAGAAGCAAGACCGCGAGGTGGAGCAAAACTCAAAAACAACGTCTCAGTTCAGATTGCAGGCTGCAACTCGCCTGCA
>MG|5|V8|R|373|99.6|Proteobacteria|Alphaproteobacteria|Rhizobiales|Hyphomicrobiaceae|Gemmiger|formicilis|
TGCAGGCGAGTTGCAGCCTGCAATCTGAACTGAGACGTTGTTTTTGAGTTTTGCTCCACCTCGCGGTATTGCTTCTCTTTGTTAAACGCCATTGTAGTACGTGTGTAGCCCAGGTCATAAAGGGCATGATGATTTGACGTCATCCCCACCTTCCTCCGTTTTGTCAACGGCAGTCTCGCCAGAGTCCTCTTGCGTAGTAACTGGCAATAAGGGTTGCGCTCGTTGCGGGACTTAACCCAACATCTCACGA
>MG|5|V8|F|11|99.2|Proteobacteria|Alphaproteobacteria|Rhizobiales|Hyphomicrobiaceae|Gemmiger|formicilis|
CGTGAGATGTTGGGTTAAGTCCCGCAACGAGCGCAACCCTTATTGCCAGTTACTACGCGAAGAGGACTCTGGCGAGACTGCCGTTGACAAAACGGAGGAAGGTGGGGATGACGTCAAATCATCATGCCCCTTTATGACCTGGGCTACACACGTACTACAATGGCGTTTAACAAAGAGAAGCAAGACCGCGAGGTGGAGCAAAACTCAAAAACAACGTCTCAGTTCAGATTGCAGGCTGCAACTCGCCTGCA
>MG|5|V8|F|214|100.0|Proteobacteria|Alphaproteobacteria|Rhizobiales|Hyphomicrobiaceae|Gemmiger|formicilis|
CGTGAGATGTTGGGTTAAGTCCCGCAACGAGCGCAACCCTTATTGCCAGTTACTACGCAAGAGGACTCTGGCGAGACTGCCGTTGACAAAACGGAGGAAGGTGGGGATGACGTCAAATCATCATGCCCTTTATGACCTGGGCTACACACGTACTACAATGGCGTTTAACAAAGAGAAGCAAGACCGCGAGGTGGAGCAAAACTCAAAAACAACGTCTCAGTTCAGATTGCAGGCTGCAACTCGCCTGCA
>MG|5|V8|F|13|99.2|Proteobacteria|Alphaproteobacteria|Rhizobiales|Hyphomicrobiaceae|Gemmiger|formicilis|
CGTGAGATGTTGGGTTAAGTCCCGCAACGAGCGCAACCCTTATTGCCAGTTACTACGCAAGAGGACTCTGGCGAGACTGCCGTTGACAAAACGGAGGAAGGTGGGGATGACGTCAAATCATCATGCCCTTTATGACCTGGGCTACACACGTACTACAATGGCGTTTAACAAAGAGAAGCAATACCGCGAGGTGGAGCAAAACTCAAAAACAACGTCCCAGTTCAGATTGCAGGCTGCAACTCGCCTGCA
>MG|5|V8|F|16|99.6|Proteobacteria|Alphaproteobacteria|Rhizobiales|Hyphomicrobiaceae|Gemmiger|formicilis|
CGTGAGATGTTGGGTTAAGTCCCGCAACGAGCGCAACCCTTATTGCCAGTTACTACGCAAGAGGACTCTGGCGAGACTGCCGTTGACAAAACGGAGGAAGGTGGGGATGACGTCAAATCATCATGCCCTTTATGACCTGGGCTACACACGTACTACAATGGCGTTTAACAAAGAGAAGCAAGACCGCGAGGTGGAGCAAAAACTCAAAAACAACGTCTCAGTTCAGATTGCAGGCTGCAACTCGCCTGCA
>MG|5|V8|R|54|99.2|Proteobacteria|Alphaproteobacteria|Rhizobiales|Hyphomicrobiaceae|Gemmiger|formicilis|
TGCAGGCGAGTTGCAGCCTGCAATCTGAACTGAGACGTTGTTTTTGAGTTTTGCTCCACCTCGCGGTATTGCTTCTCTTTGTTAAACGCCATTGTAGTACGTGTGTAGCCCAGGTCATAAAGGGCATGATGATTTGACGTCATCCCCACCTTCCTCCGTTTTGTCAACGGCAGTCTCGCCAGAGTCCTCTTCGCGTAGTAACTGGCAATAAGGGTTGCGCTCGTTGCGGGACTTAACCCAACATCTCACG
>MG|5|V8|F|13|99.2|Proteobacteria|Alphaproteobacteria|Rhizobiales|Hyphomicrobiaceae|Gemmiger|formicilis|
CGTGAGATGTTGGGTTAAGTCCCGCAACGAGCGCAACCCTTATTGCCAGTTACTACGCGAAGAGGACTCTGGCGAGACTGCCGTTGACAAAAACGGAGGAAGGTGGGGATGACGTCAAATCATCATGCCCTTTATGACCTGGGCTACACACGTACTACAATGGCGTTTAACAAAGAGAAGCAAGACCGCGAGGTGGAGCAAAACTCAAAAACAACGTCTCAGTTCAGATTGCAGGCTGCAACTCGCCTGCA
>MG|5|V8|F|16|99.2|Proteobacteria|Alphaproteobacteria|Rhizobiales|Hyphomicrobiaceae|Gemmiger|formicilis|
CGTGAGATGTTGGGTTAAGTCCCGCAACGAGCGCAACCCTTATTGCCAGTTACTACGCGAAGAGGACTCTGGCGAGACTGCCGTTGACAAAACGGAGGAAGGTGGGGATGACGTCAAATCATCATGCCCTTTTATGACCTGGGCTACACACGTACTACAATGGCGTTTAACAAAGAGAAGCAAGACCGCGAGGTGGAGCAAAACTCAAAAACAACGTCTCAGTTCAGATTGCAGGCTGCAACTCGCCTGCA
>MG|5|V8|F|17|99.2|Proteobacteria|Alphaproteobacteria|Rhizobiales|Hyphomicrobiaceae|Gemmiger|formicilis|
CGTGAGATGTTGGGTTAAGTCCCGCAACGAGCGCAACCCTTATTGCCAGTTACTACGCGAAGAGGACTCTGGCGAGACTGCCGTTGACAAAACGGAGGAAGGTGGGGATGACGTCAAATCATCATGCCCTTTATGACCTGGGCTACACACGTACTACAATGGCGTTTAACAAAGAGAAGCAAGACCGCGAGGTGGAGCAAAACTCAAAAACAACGTCCCAGTTCAGATTGCAGGCTGCAACTCGCCTGCA
>MG|5|V8|F|17|99.2|Proteobacteria|Alphaproteobacteria|Rhizobiales|Hyphomicrobiaceae|Gemmiger|formicilis|
CGTGAGATGTTGGGTTAAGTCCCGCAACGAGCGCAACCCTTATTGCCAGTTACTACGCGAAGAGGACTCTGGCGAGACTGCCGTTGACAAAACGGAGGAAGGTGGGGATGACGTCAAATCATCATGCCCTTTATGACCTGGGCTACACACGTACTACAATGGCGTTTAACAAAGAGAAGCAAGACCGCGAGGTGGAGCAAAACTCAAAACAACGTCTCAGTTCAGATTGCAGGCTGCAACTCGCCTGCA
>MG|5|V8|R|14|99.2|Proteobacteria|Alphaproteobacteria|Rhizobiales|Hyphomicrobiaceae|Gemmiger|formicilis|
TGCAGGCGAGTTGCAGCCTGCAATCTGAACTGAGACGTTGTTTTTGAGTTTTGCTCCACCTCGCGGTCTCGCTTCTCTTTGTTAAACGCCATTGTAGTACGTGTGTAGCCCAGGTCATAAAGGGCATGATGATTTGACGTCATCCCCACCTTCCTCCGTTTTGTCAACGGCAGTCTCGCCAGAGTCCTCTTCGCGTAGTAACTGGCAATAAGGGTTGCGCTCGTTGCGGGACTTAACCCAACATCTCACG
>MG|5|V8|F|12|100.0|Proteobacteria|Deltaproteobacteria|Desulfovibrionales|Desulfovibrionaceae|Desulfovibrio|piger|
CGTGAGATGTTGGGTTAAGTCCCGCAACGAGCGCAACCCCTATGCATAGTTGCCAGCAAGTAAAGTTGGGCACTCTATGCAGACTGCCCGGGTTAACCGGGAGGAAGGTGGGGACGACGTCAAGTCATCATGGCCCTTACACCTAGGGCTACACACGTACTACAATGGCACGCACAAAGGGCAGCGATACCGTGAGGTGGAGCCAATCCCAAAAAACGTGTCCCAGTCCGGATTGCAGTCTGCAACTCGACTGCA
>MG|5|V8|F|10|99.22|Proteobacteria|Deltaproteobacteria|Desulfovibrionales|Desulfovibrionaceae|Desulfovibrio|piger|
CGTGAGATGTTGGGTTAAGTCCCGCAACGAGCGCAACCCCTATGCATAGTTGCCAGCAGGTAAAGCTGGGCACTCTATGCAGACTGCCCGGGTTAACCGGGAGGAAGGTGGGGACGACGTCAAGTCATCATGGCCCTTACACCTAGGGCTACACACGTACTACAATGGCACGCACAAAGGGCAGCGATACCGTGAGGTGGAGCCAATCCCAAAAAACGTGTCCCAGTCCGGATTGCAGTCTGCAACTCGACTGCAT
>MG|5|V8|R|24|98.04|Proteobacteria|Deltaproteobacteria|Desulfovibrionales|Desulfovibrionaceae|Desulfovibrio|sp.|
TGCAGTCGAGTTGCAGACTGCAATCCGGACTGGGACGCGTTTTTTGGGATTGGCTCCACCTCACGGTCTCGCTGCCCTTTGTGCGCGCCATTGTAGTACGTGTGTAGCCCTGGGCGTAAGGGCCATGATGACTTGACGTCGTCCCCACCTTCCTCCCGGTTAACCCGGGCAGTCTCCATAGAGTGCCCAACTTTACTTGATGGCAACTATGCATAGGGGTTGCGCTCGTTGCGGGACTTAACCCAACATCTCACG
>MG|5|V8|F|33|98.04|Proteobacteria|Deltaproteobacteria|Desulfovibrionales|Desulfovibrionaceae|Desulfovibrio|sp.|
CGTGAGATGTTGGGTTAAGTCCCGCAACGAGCGCAACCCCTATGCATAGTTGCCATCAAGTAAAGTTGGGCACTCTATGGAGACTGCCCGGGTTAACCGGGAGGAAGGTGGGGACGACGTCAAGTCATCATGGCCCTTACGCCCAGGGCTACACACGTACTACAATGGCGCGCACAAAGGGCAGCGAGACCGTGAGGTGGAGCCAATCCCAAAAAACGCGTCCCAGTCCGGATTGCAGTCTGCAACTCGACTGCA
