# Supplementary material for: A comparative analysis of microbial profile of Guinea fowl and chicken using metagenomic approach
Source: PLoS One. 2018 Mar 1;13(3):e0191029. doi: 10.1371/journal.pone.0191029 (PMC5832216; doi:10.1371/journal.pone.0191029)
Supplement: S1 File — 16SrRNA sequencing data revealing Intestinal microbial profile of the chicken gastrointestinal tract. (ZIP) [file pone.0191029.s002.zip › exports/S001_chic_2_sample_16s_10-23-15_v2_V8_reads_family.fasta]

>MG|5|V8|R|10|92.22|Actinobacteria|Actinobacteria|Actinomycetales|Brevibacteriaceae|Brevibacterium|sp.|
TGGGGTCGAGTTGCAGACCCCAATCCGAACTAAGGCCGACTTTCAGGGATTCGCTCCACCTTACGATGTCGCTGCCCACTGTATCGACCATTGTAGCATGTGTGAAGCCCTGGACATAAGGGGCATGATGATTTGACGTCATCCCCGCCTTCCTCCAGCTTGTCACTGGCAGTCTCGCTAGAGTCCCCAACTTAATGATGGTAACTAGCGACAAGGGTTGCGCTCGTTGCGGGACTTAACCCAACATCTCACG
>MG|5|V8|F|17|92.55|Actinobacteria|Actinobacteria|Bifidobacteriales|Bifidobacteriaceae|Aeriscardovia|aeriphila|
CGTGAGATGTTGGGTTAAGTCCCGCAACGAGCGCAACCCCCGCCGCATGTTGCCATCGGGTAGTGCCGGGCACCCATGCGGGACCGCCGGCGTCAAGCCGGAGGAGGGCGGGGACGACGTCAAGTCATCATGCCCCTTACGCCCAGGGCTACACGCATGCTACAATGGCCGGCACAGCGGGATGCGATGCGGTGACGCGGAGCGGATCCCTTAAAGCCGGTCTCAGTTCGGATCGGAGCCTGCAACTCGGCTCCG
>MG|5|V8|F|11|93.33|Actinobacteria|Actinobacteria|Bifidobacteriales|Bifidobacteriaceae|Aeriscardovia|aeriphila|
CGTGAGATGTTGGGTTAAGTCCCGCAACGAGCGCAACCCTCGTCGCATGTTGCCAGCGGTTCGGCCGGGCACCCATGCGAGACCGCCGGCGTCAAGCCGGAGGAAGGTGGGGATGACGTCAGGTCATCATGCCCCTTACGCCCAGGGCTACACGCATGCTACAATGGCCGGCACAGCGGGATGCGATGCGGTGACGCGGAGCGGATCCCTTAAAGCCGGTCTCAGTTCGGATCGGAGCCTGCAACTCGGCTCCG
>MG|5|V8|F|44|89.72|Actinobacteria|Actinobacteria|Coriobacteriales|Coriobacteriaceae|Olsenella|profusa|
CGTGAGATGTTGGGTTAAGTCCCGCAACGAGCGCAACCCTTGTCGCTAGTTACCATCATTAAGTTGGGGACTCTAGCGAGACTGCCAGTGACAAGCTGGAGGAAGGCGGGGATGACGTCAAATCATCATGCCCCTTATGACCTGGGCTACACACGTGCTACAATGGCCGGCACAATGGGCTGCCACCGCGCGAGCGGGAGCGAATCCCCAAAGCCGGCCCCAGTTCGGATTGGAGGCTGCAACCCGCCTCCA
>MG|5|V8|R|14|95.33|Actinobacteria|Actinobacteria|Coriobacteriales|Coriobacteriaceae|Collinsella|tanakaei|
TGGGGGGCGGGTTGCAGCCCCCAATCCGAACTGGGGCCGGCTTTCAGGGATCCGCTCCCGCTCGCGCGGTCGCATCCCGCTGTACCGGCCATTGTAGCACGTGTGCAGCCCAGGGCATAAGGGGCATGATGACTTGACGTCGTCCCCCGCCCTCCTCCGGCTTGACGCCGGCGGTCCCGCATGGTGCCCGGCACTACCCGATGGCAACATGCGGCGGGGGGTTGCGCTCGTTGCGGGACTTAACCCAACATCTCACG
>MG|5|V8|F|56|96.85|Actinobacteria|Actinobacteria|Coriobacteriales|Coriobacteriaceae|Olsenella|profusa|
CGTGAGATGTTGGGTTAAGTCCCGCAACGAGCGCAACCCCCGTCGCATGTTGCCAGCGGTTCGGCCGGGCACCCATGCGAGACCGCCGGCGTCAAGCCGGAGGAAGGTGGGGATGACGTCAAGTCATCATGCCCCTTATGTCCTGGGCTGCACACGTGCTACAATGGCCGGCACAATGGGCTGCCACCGCGCGAGCGGGAGCGGATCCCTGAAAGCCGGCCCCAGTTCGGATTGGGGGCTGCAACCCGCCCCCA
>MG|5|V8|F|12|96.09|Actinobacteria|Actinobacteria|Coriobacteriales|Coriobacteriaceae|Collinsella|tanakaei|
CGTGAGATGTTGGGTTAAGTCCCGCAACGAGCGCAACCCCCGCCGCATGTTGCCATCGGGTAGTGCCGGGCACCCATGCGGGACCGCCGGCGTCAAGCCGGAGGAGGGCGGGGACGACGTCAAGTCATCATGCCCCTTATGCCCTGGGCTGCACGCGTGCTACAATGGCCGGTACAGCGGGATGCGACCGCGCGAGCGGGAGCGGATCCCTGAAAGCCGGCCCCAGTTCGGATTGGGGGCTGCAACCCGCCCCCA
>MG|5|V8|F|11|95.7|Actinobacteria|Actinobacteria|Coriobacteriales|Coriobacteriaceae|Collinsella|tanakaei|
CGTGAGATGTTGGGTTAAGTCCCGCAACGAGCGCAACCCCCGCCGCATGTTGCCATCGGGTTATGCCGGGCACCATGCGGGGACCGCCGGCGTCAAGCCGGAGGAGGGCGGGGACGACGTCAAGTCATCATGCCCCTTATGCCCTGGGCTGCACACGTGCTACAATGGCCGGTACAGCGGGATGCGACCGCGCGAGCGGGAGCGGATCCCTGAAAGCCGGCCCCAGTTCGGATTGGGGGCTGCAACCCGCCCCCA
>MG|5|V8|R|12|96.06|Actinobacteria|Actinobacteria|Coriobacteriales|Coriobacteriaceae|Olsenella|profusa|
TGGAGGCGGGTTGCAGCCTCCAATCCGAACTGGGGCCGGCTTTGGGGATTCGCTCCCGCTCGCGCGGTGGCAGCCCATTGTGCCGGCCATTGTAGCACGTGTGCAGCCCAGGACATAAGGGGCATGATGACTTGACGTCATCCCCACCTTCCTCCGGCTTGACGCCGGCGGTCCCGCATGGTGCCCGGCACTACCCGATGGCAACATGCGGCGGGGGTTGCGCTCGTTGCGGGACTTAACCCAACATCTCACG
>MG|5|V8|F|15|96.06|Actinobacteria|Actinobacteria|Coriobacteriales|Coriobacteriaceae|Olsenella|sp.|
CGTGAGATGTTGGGTTAAGTCCCGCAACGAGCGCAACCCCCGTCGCATGTTGCCAGCGGTTCGGCCGGGCACCCATGCGAGACCGCCGGCGTCAAGCCGGAGGAAGGTGGGGATGACGTCAAGTCATCATGCCCCTTATGCCCTGGGCTGCACACGTGCTACAATGGCCGGTACAGCGGGATGCGACCGCGCGAGCGGGAGCGGATCCCTGAAAGCCGGCCCCAGTTCGGATTGGAGGCTGCAACCCGCCTCCA
>MG|5|V8|F|197|95.35|Actinobacteria|Actinobacteria|Coriobacteriales|Coriobacteriaceae|Collinsella|tanakaei|
CGTGAGATGTTGGGTTAAGTCCCGCAACGAGCGCAACCCCCCGCCGCATGTTGCCATCGGGTTATGCCGGGCACCCATGCGGGACCGCCGGCGTCAAGCCGGAGGAGGGCGGGGACGACGTCAAGTCATCATGCCCCTTATGCCCTGGGCTGCACACGTGCTACAATGGCCGGTACAGCGGGATGCCAGGCGGCGACGCCGAGCGGATCCCTGAAAGCCGGCCCCAGTTCGGATTGGGGGCTGCAACCCGCCCCCA
>MG|5|V8|F|17|95.69|Actinobacteria|Actinobacteria|Coriobacteriales|Coriobacteriaceae|Slackia|equolifaciens|
CGTGAGATGTTGGGTTAAGTCCCGCAACGAGCGCAACCCCTGCCGTATGTTGCCAGCGTGTTATGACGGGGACTCATACGGGACTGCCGGCGTCAAGCCGGAGGAAGGCGGGGACGACGTCAAGTCATCATGCCCCTTACGCCCTGGGCTGCACACGTGCTACAATGGCCGGTACAGCGGGACGCCACCCCGCGAGGGGGAGCCGATCCCACAAAGCCGGCCCCAGTTCGGATCGGGGGCTGCAACCCGCCCCCG
>MG|5|V8|F|15|95.2|Actinobacteria|Actinobacteria|Coriobacteriales|Coriobacteriaceae|Olsenella|sp.|
CGTGAGATGTTGGGTTAAGTCCCGCAACGAGCGCAACCCTCGTCGCATGTTGCCAGCGGTTCGGCCGGGCACCCATGCGAGACCGCCGGCGTCAAGCCGGAGGAAGGTGGGGATGACGTCAAGTCATCATGCCCCTTATGCCCTGGGCTGCACACGTGCTACAATGGCCGGTACAGCGGGATGCGACCGCGCGAGCGGGAGCGGATCCCTGAAAGCCGGCCCCAGTTCGGATTGGGGGCTGCAACCCGCCCCCCA
>MG|5|V8|R|16|92.52|Actinobacteria|Actinobacteria|Coriobacteriales|Coriobacteriaceae|Olsenella|profusa|
TGGAGGCGGGTTGCAGCCTCCAATCCGAACTGGGGCCGGCTTTGGGGATTCGCTCCCGCTCGCGCGGTGGCAGCCCATTGTGCCGGCCATTGTAGCACGTGTGCAGCCCAGGACATAAGGGGCATGATGACTTGACGTCATCCCCACCTTCCTCCGGTTTGTCACCGGCAGTCTCGCCAGAGTGCCCAACTGAATGATGGCAACTGACAACAAGGGTTGCGCTCGTTGCGGGACTTAACCCAACATCTCACG
>MG|5|V8|R|17|96.11|Actinobacteria|Actinobacteria|Coriobacteriales|Coriobacteriaceae|Collinsella|tanakaei|
TGGGGGCGGGTTGCAGCCCCCCAATCCGAACTGGGGCCGGCTTTCAGGGATCCGCTCCCGCTCGCGCGGTCGCATCCCGCTGTACCGGCCATTGTAGCACGTGTGCAGCCCAGGGCATAAGGGGCATGATGACTTGACGTCGTCCCCGCCCTCCTCCGGCTTGACGCCGGCGGTCCCGCATGGGTGCCCGGCACTACCCGATGGCAACATGCGGCGGGGGTTGCGCTCGTTGCGGGACTTAACCCAACATCTCACG
>MG|5|V8|F|84|95.72|Actinobacteria|Actinobacteria|Coriobacteriales|Coriobacteriaceae|Collinsella|tanakaei|
CGTGAGATGTTGGGTTAAGTCCCGCAACGAGCGCAACCCCCGCCGCATGTTGCCATCGGGTAGTGCCGGGCACCATGCGGGGACCGCCGGCGTCAAGCCGGAGGAGGGCGGGGACGACGTCAAGTCATCATGCCCCTTATGCCCTGGGCTGCACACGTGCTACAATGGCCGGTACAGCGGGATGCGACCGCGCGAGCGGGAGCGGATCCCTGAAAGCCGGCCCCAGTTCGGATTGGGGGCTGCAACCCGCCCCCA
>MG|5|V8|F|34|95.7|Actinobacteria|Actinobacteria|Coriobacteriales|Coriobacteriaceae|Collinsella|tanakaei|
CGTGAGATGTTGGGTTAAGTCCCGCAACGAGCGCAACCCTCGTCGCATGTTGCCATCGGGTAGTGCCGGGCACCCATGCGGGACCGCCGGCGTCAAGCCGGAGGAGGGCGGGGACGACGTCAAGTCATCATGCCCCTTATGCCCTGGGCTGCACACGTGCTACAATGGCCGGTACAGCGGGATGCGACCGCGCGAGCGGGAGCGGATCCCTGAAAGCCGGCCCCAGTTCGGATTGGGGGCTGCAACCCGCCCCCA
>MG|5|V8|F|35|96.47|Actinobacteria|Actinobacteria|Coriobacteriales|Coriobacteriaceae|Collinsella|tanakaei|
CGTGAGATGTTGGGTTAAGTCCCGCAACGAGCGCAACCCCCGTCGCATGTTGCCAGCGGTTCGGCCGGGCACCCATGCGGGACCGCCGGCGTCAAGCCGGAGGAGGGCGGGGACGACGTCAAGTCATCATGCCCCTTATGCCCTGGGCTGCACACGTGCTACAATGGCCGGTACAGCGGGATGCGACCGCGCGAGCGGGAGCGGATCCCTGAAAGCCGGCCCCAGTTCGGATTGGGGGCTGCAACCCGCCCCCA
>MG|5|V8|F|11|95.58|Actinobacteria|Actinobacteria|Coriobacteriales|Coriobacteriaceae|Olsenella|profusa|
CGTGAGATGTTGGGTTAAGTCCCGCAACGAGCGCAACCCTCGTCGCATGTTGCCAGCGGTTCGGCCGGGCACCCATGCGAGACCGCCGGCGTCAAGCCGGAGGAAGGTGGGGATGACGTCAAGTCATCATGCCCCTTATGTCCTGGGCTGCACACGTGCTACAATGGCCGGTACAGAGGGTTGCCACCCCGCGAGGGGGAGCGGATCCCGAAAGCCGGCCCCAGTTCGGATTGGGGGCTGCAACCCGCCCCCCA
>MG|5|V8|F|32|92.13|Actinobacteria|Actinobacteria|Coriobacteriales|Coriobacteriaceae|Olsenella|profusa|
CGTGAGATGTTGGGTTAAGTCCCGCAACGAGCGCAACCCTTGTTGTCAGTTGCCATCATTCAGTTGGGCACTCTGGCGAGACTGCCGGTGATAAACCGGAGGAAGGTGGGGATGACGTCAAGTCATCATGCCCCTTATGTCCTGGGCTGCACACGTGCTACAATGGCCGGCACAATGGGCTGCCACCGCGCGAGCGGGAGCGAATCCCCAAAGCCGGCCCCAGTTCGGATTGGAGGCTGCAACCCGCCTCCA
>MG|5|V8|R|91|95.74|Actinobacteria|Actinobacteria|Coriobacteriales|Coriobacteriaceae|Collinsella|tanakaei|
TGGGGGCGGGTTGCAGCCCCCAATCCGAACTGGGGCCGGCTTTCAGGGATCCGCTCGGCGTCGCCGCCTGGCATCCCGCTGTACCGGCCATTGTAGCACGTGTGCAGCCCAGGGCATAAGGGGCATGATGACTTGACGTCGTCCCCGCCCTCCTCCGGCTTGACGCCGGCGGTCCCGCATGGGTGCCCGGCACTACCCGATGGCAACATGCGGCGGGGGTTGCGCTCGTTGCGGGACTTAACCCAACATCTCACG
>MG|5|V8|F|20|95.28|Actinobacteria|Actinobacteria|Coriobacteriales|Coriobacteriaceae|Olsenella|sp.|
CGTGAGATGTTGGGTTAAGTCCCGCAACGAGCGCAACCCCCGTCCATGTTGCCAGCGGTTCGGCCGGGCACCCATGCGAGACCGCCGGCGTCAAGCCGGAGGAAGGTGGGGATGACGTCAAGTCATCATGCCCCTTATGTCCTGGGCTGCACACGTGCTACAATGGCCGGTACAGCGGGATGCGACCGCGCGAGCGGGAGCGGATCCCTGAAAGCCGGCCCCAGTTCGGATTGGGGGCTGCAACCCGCCCCCA
>MG|5|V8|R|20|96.06|Actinobacteria|Actinobacteria|Coriobacteriales|Coriobacteriaceae|Olsenella|profusa|
TGGAGGCGGGTTGCAGCCTCCAATCCGAACTGGGGCCGGCTTTGGGGATTCGCTCCCGCTCGCGCGGTGGCAGCCCATTGTGCCGGCCATTGTAGCACGTGTGCAGCCCAGGACATAAGGGGCATGATGACTTGACGTCGTCCCCGCCCTCCTCCGGCTTGACGCCGGCGGTCCCGCATGGGTGCCCGGCATAACCCGATGGCAACATGCGGCGGGGGTTGCGCTCGTTGCGGGACTTAACCCAACATCTCACG
>MG|5|V8|F|17|95.7|Actinobacteria|Actinobacteria|Coriobacteriales|Coriobacteriaceae|Collinsella|tanakaei|
CGTGAGATGTTGGGTTAAGTCCCGCAACGAGCGCAACCCCCGCCGCATGTTGCCATCGGGTAGTGCCGGGCACCATGCGGGACCGCCGGCGTCAAGCCGGAGGAGGGCGGGGACGACGTCAAGTCATCATGCCCCCTTATGCCCTGGGCTGCACACGTGCTACAATGGCCGGTACAGCGGGATGCGACCGCGCGAGCGGGAGCGGATCCCTGAAAGCCGGCCCCAGTTCGGATTGGGGGCTGCAACCCGCCCCCCA
>MG|5|V8|R|50|95.7|Actinobacteria|Actinobacteria|Coriobacteriales|Coriobacteriaceae|Collinsella|tanakaei|
TGGGGGCGGGTTGCAGCCCCCAATCCGAACTGGGGCCGGCTTTCAGGGATCCGCTCCCGCTCGCGCGGTCGCATCCCGCTGTACCGGCCATTGTAGCACGTGTGCAGCCCAGGGCATAAGGGGCATGATGACTTGACGTCGTCCCCGCCCTCCTCCGGCTTGACGCCGGCGGTCCCGCATGTGCCCGGCACTACCCGATGGCAACATGCGGCGGGGGTTGCGCTCGTTGCGGGACTTAACCCAACATCTCACG
>MG|5|V8|R|19|96.11|Actinobacteria|Actinobacteria|Coriobacteriales|Coriobacteriaceae|Collinsella|tanakaei|
TGGGGGCGGGTTGCAGCCCCCAATCCGAACTGGGGCCGGCTTTCAGGGATCCGCTCCCGCTCGCGCGGTCGCATCCCGCTGTACCGGCCATTGTAGCACGTGTGCAGCCCAGGGCATAAGGGGCATGATGACTTGACGTCGTCCCCGCCCCTCCTCCGGCTTGACGCCGGCGGTCCCGCATGGGTGCCCGGCACTACCCGATGGCAACATGCGGCGGGGGTTGCGCTCGTTGCGGGACTTAACCCAACATCTCACG
>MG|5|V8|F|10|96.43|Actinobacteria|Actinobacteria|Coriobacteriales|Coriobacteriaceae|Olsenella|sp.|
CGTGAGATGTTGGGTTAAGTCCCGCAACGAGCGCAACCCCCGTCGCATGTTGCCAGCGGTTCGGCCGGGCACCCATGCGAGACCGCCGGCGTCAAGCCGGAGGAAGGTGGGGATGACGTCAAGTCATCATGCCCCTTATGTCCTGGGCTGCACACGTGCTACAATGGCCGGCACAATGGGCTGCCAGGCGGCGACGCCGAGCGAATCCCCAAAGCCGGCCCCAGTTCGGATTGGGGGCTGCAACCCGCCCCCA
>MG|5|V8|R|19|95.72|Actinobacteria|Actinobacteria|Coriobacteriales|Coriobacteriaceae|Collinsella|tanakaei|
TGGGGGGCGGGTTGCAGCCCCCAATCCGAACTGGGGCCGGCTTTCAGGGATCCGCTCGGCGTCGCCGCCTGGCATCCCGCTGTACCGGCCATTGTAGCACGTGTGCAGCCCAGGGCATAAGGGGCATGATGACTTGACGTCGTCCCCGCCCTCCTCCGGCTTGACGCCGGCGGTCCCGCATGGGTGCCCGGCACTACCCGATGGCAACATGCGGCGGGGGTTGCGCTCGTTGCGGGACTTAACCCAACATCTCACG
>MG|5|V8|F|44|96.09|Actinobacteria|Actinobacteria|Coriobacteriales|Coriobacteriaceae|Collinsella|tanakaei|
CGTGAGATGTTGGGTTAAGTCCCGCAACGAGCGCAACCCCCGCCGCGTGTTGCCATCGGGTAGTGCCGGGCACCCATGCGGGACCGCCGGCGTCAAGCCGGAGGAGGGCGGGGACGACGTCAAGTCATCATGCCCCTTATGCCCTGGGCTGCACACGTGCTACAATGGCCGGTACAGCGGGATGCGACCGCGCGAGCGGGAGCGGATCCCTGAAAGCCGGCCCCAGTTCGGATTGGGGGCTGCAACCCGCCCCCA
>MG|5|V8|F|13|95.72|Actinobacteria|Actinobacteria|Coriobacteriales|Coriobacteriaceae|Collinsella|tanakaei|
CGTGAGATGTTGGGTTAAGTCCCGCAACGAGCGCAACCCCCCGCCGCATGTTGCCATCGGGTAGTGCCGGGCACCCATGCGGGACCGCCGGCGTCAAGCCGGAGGAGGGCGGGGACGACGTCAAGTCATCATGCCCCCTTATGCCCTGGGCTGCACACGTGCTACAATGGCCGGTACAGCGGGATGCGACCGCGCGAGCGGGAGCGGATCCCTGAAAGCCGGCCCCAGTTCGGATTGGGGGCTGCAACCCGCCCCCCA
>MG|5|V8|F|14|95.72|Actinobacteria|Actinobacteria|Coriobacteriales|Coriobacteriaceae|Collinsella|tanakaei|
CGTGAGATGTTGGGTTAAGTCCCGCAACGAGCGCAACCCCCGCCGCATGTTGCCATCGGGTAGTGCCGGGCACCCATGCGGGACCGCCGGCGTCAAGCCGGAGGAGGGCGGGGGACGACGTCAAGTCATCATGCCCCCTTATGCCCTGGGCTGCACACGTGCTACAATGGCCGGTACAGCGGGATGCGACCGCGCGAGCGGGAGCGGATCCCTGAAAGCCGGCCCCAGTTCGGATTGGGGGCTGCAACCCGCCCCCCA
>MG|5|V8|F|21|94.92|Actinobacteria|Actinobacteria|Coriobacteriales|Coriobacteriaceae|Collinsella|tanakaei|
CGTGAGATGTTGGGTTAAGTCCCGCAACGAGCGCAACCCCCGCCGCATGTTGCCATCGGGTAGTGCCGGGCACCATGCGGGACCGCCGGCGTCAAGCCGGAGGAGGGCGGGGACGACGTCAAGTCATCATGCCCCTTATGCCCTGGGCTGCACACGTGCTACAATGGCCGGTACAGCGGGATGCGACCGCGCGAGCGGGAGCGAATCCCCAAAGCCGGCCCCAGTTCGGATTGGAGGCTGCAACCCGCCTCCA
>MG|5|V8|F|21|96.08|Actinobacteria|Actinobacteria|Coriobacteriales|Coriobacteriaceae|Collinsella|tanakaei|
CGTGAGATGTTGGGTTAAGTCCCGCAACGAGCGCAACCCCCGCCGCATGTTGCCAGCGACCAGGTCGGGCACCCATGCGGGACCGCCGGCGCCAAGCCGGAGGAGGGCGGGGACGACGTCAAGTCATCATGCCCCTTATGCCCTGGGCTGCACACGTGCTACAATGGCCGGTACAGCGGGATGCGACCGCGCGAGCGGGAGCGGATCCCTGAAAGCCGGCCCCAGTTCGGATTGGGGGCTGCAACCCGCCCCCA
>MG|5|V8|F|68|95.67|Actinobacteria|Actinobacteria|Coriobacteriales|Coriobacteriaceae|Olsenella|sp.|
CGTGAGATGTTGGGTTAAGTCCCGCAACGAGCGCAACCCCCGTCGCATGTTGCCAGCGGTTCGGCCGGGCACCCATGCGAGACCGCCGGCGTCAAGCCGGAGGAAGGTGGGGATGACGTCAAGTCATCATGCCCCTTATGTCCTGGGCTGCACACGTGCTACAATGGCCGGTACAGCGGGATGCGACCGCGCGAGCGGGAGCGGATCCCTGAAAGCCGGCCCCAGTTCGGATTGGGGGCTGCAACCCGCCCCCA
>MG|5|V8|R|14|91.2|Actinobacteria|Actinobacteria|Coriobacteriales|Coriobacteriaceae|Coriobacterium|sp.|
TGGGGGCGGGTTGCAGCCCCCAATCCGAACTGGGGCCGGCTTTCAGGGATCCGCTCCCGCTCGCGCGGTCGCATCCCGCTGTACCGGCCATTGTAGCACGTGTGCAGCCCAGGGCATAAGGGGCATGATGACTTGACGTCGTCCCCACCTTCCTCCGGTTTGTCACCGGCAGTCTCGCCAGAGTGCCCAACTTAATGCTGGCAACTGACAACAAGGGTTGCGCTCGTTGCGGGACTTAACCCAACATCTCACG
>MG|5|V8|F|57|96.11|Actinobacteria|Actinobacteria|Coriobacteriales|Coriobacteriaceae|Collinsella|tanakaei|
CGTGAGATGTTGGGTTAAGTCCCGCAACGAGCGCAACCCCCGCCGCATGTTGCCATCGGGTAGTGCCGGGCACCCATGCGGGACCGCCGGCGTCAAGCCGGAGGAGGGGCGGGGACGACGTCAAGTCATCATGCCCCTTATGCCCTGGGCTGCACACGTGCTACAATGGCCGGTACAGCGGGATGCGACCGCGCGAGCGGGAGCGGATCCCTGAAAGCCGGCCCCAGTTCGGATTGGGGGCTGCAACCCGCCCCCA
>MG|5|V8|F|187|95.74|Actinobacteria|Actinobacteria|Coriobacteriales|Coriobacteriaceae|Collinsella|tanakaei|
CGTGAGATGTTGGGTTAAGTCCCGCAACGAGCGCAACCCCCGCCGCATGTTGCCATCGGGTAGTGCCGGGCACCCATGCGGGACCGCCGGCGTCAAGCCGGAGGAGGGCGGGGACGACGTCAAGTCATCATGCCCCTTATGCCCTGGGCTGCACACGTGCTACAATGGCCGGTACAGCGGGATGCCAGGCGGCGACGCCGAGCGGATCCCTGAAAGCCGGCCCCAGTTCGGATTGGGGGCTGCAACCCGCCCCCA
>MG|5|V8|F|35|96.44|Actinobacteria|Actinobacteria|Coriobacteriales|Coriobacteriaceae|Senegalimassilia|anaerobia|
CGTGAGATGTTGGGTTAAGTCCCGCAACGAGCGCAACCCCTGCCCCGTGTTGCCAGCATTCAGTTGGGGACTCGCGGGGGACTGCCGGCGTCAAGCCGGAGGAAGGTGGGGACGACGTCAAGTCATCATGCCCCTTACGCCCTGGGCTGCACACGTGCTACAATGGCCGGCACAGCGGGCTGCGACCCCGTGAGGGGGAGCGAATCCCACAAAACCGGCCCCAGTTCGGATCGGAGGCTGCAACCCGCCTCCG
>MG|5|V8|R|18|96.85|Actinobacteria|Actinobacteria|Coriobacteriales|Coriobacteriaceae|Olsenella|profusa|
TGGGGGCGGGTTGCAGCCCCCAATCCGAACTGGGGCCGGCTTTCAGGGATCCGCTCCCGCTCGCGCGGTGGCAGCCCATTGTGCCGGCCATTGTAGCACGTGTGCAGCCCAGGACATAAGGGGCATGATGACTTGACGTCATCCCCACCTTCCTCCGGCTTGACGCCGGCGGTCTCGCATGGGTGCCCGGCCGAACCGCTGGCAACATGCGACGGGGGTTGCGCTCGTTGCGGGACTTAACCCAACATCTCACG
>MG|5|V8|F|28|94.47|Actinobacteria|Actinobacteria|Coriobacteriales|Coriobacteriaceae|Olsenella|profusa|
CGTGAGATGTTGGGTTAAGTCCCGCAACGAGCGCAACCCCCGCCGCGTGTTGCCATCACTTCGGGTGGGCACCCACGCGGGACCGCCGGCGCCAAGCCGGAGGAGGGCGGGGACGACGTCAAGTCATCATGCCCCTTATGTCCTGGGCTGCACACGTGCTACAATGGCCGGCACAATGGGCTGCCACCGCGCGAGCGGGAGCGAATCCCCAAAGCCGGCCCCAGTTCGGATTGGAGGCTGCAACCCGCCTCCA
>MG|5|V8|R|34|95.33|Actinobacteria|Actinobacteria|Coriobacteriales|Coriobacteriaceae|Collinsella|tanakaei|
TGGGGGGCGGGTTGCAGCCCCCAATCCGAACTGGGGCCGGCTTTCAGGGATCCGCTCGGCGTCGCCGCCTGGCATCCCGCTGTACCGGCCATTGTAGCACGTGTGCAGCCCAGGGCATAAGGGGCATGATGACTTGACGTCGTCCCCGCCCTCCTCCGGCTTGACGCCGGCGGTCCCGCATGGGTGCCCGGCATAACCCGATGGCAACATGCGGCGGGGGGTTGCGCTCGTTGCGGGACTTAACCCAACATCTCACG
>MG|5|V8|R|24|96.09|Actinobacteria|Actinobacteria|Coriobacteriales|Coriobacteriaceae|Collinsella|tanakaei|
TGGGGGGCGGGTTGCAGCCCCCAATCCGAACTGGGGCCGGCTTTCAGGGATCCGCTCCCGCTCGCGCGGTCGCATCCCGCTGTACCGGCCATTGTAGCACGTGTGCAGCCCAGGGCATAAGGGGGCATGATGACTTGACGTCGTCCCCGCCCTCCTCCGGCTTGACGCCGGCGGTCCCGCATGGGTGCCCGGCACTACCCGATGGCAACATGCGGCGGGGGTTGCGCTCGTTGCGGGACTTAACCCAACATCTCACG
>MG|5|V8|F|16|96.06|Actinobacteria|Actinobacteria|Coriobacteriales|Coriobacteriaceae|Collinsella|tanakaei|
CGTGAGATGTTGGGTTAAGTCCCGCAACGAGCGCAACCCCCGTCGCATGTTGCCAGCGGTTCGGCCGGGCACCCATGCGAGACCGCCGGCGTCAAGCCGGAGGAGGGCGGGGACGACGTCAAGTCATCATGCCCCTTATGCCCTGGGCTGCACACGTGCTACAATGGCCGGTACAGCGGGATGCGACCGCGCGAGCGGGAGCGGATCCCTGAAAGCCGGCCCCAGTTCGGATTGGGGGCTGCAACCCGCCCCCCA
>MG|5|V8|R|10|96.08|Actinobacteria|Actinobacteria|Coriobacteriales|Coriobacteriaceae|Collinsella|tanakaei|
TGGGGGGCGGGTTGCAGCCCCCAATCCGAACTGGGGCCGGCTTTCAGGGATCCGCTCCCGCTCGCGCGGTCGCATCCCGCTGTACCGGCCATTGTAGCACGTGTGCAGCCCAGGGCATAAGGGGCATGATGACTTGACGTCGTCCCCGCCCTCCTCCGGCTTGACGCCGGCGGTCCCGCATGGGTGCCCGGCACTACCCGATGGCAACATGCGGCGGGGGTTGCGCTCGTTGCGGGACTAACCCAACATCTCACG
>MG|5|V8|R|28|96.0|Actinobacteria|Actinobacteria|Coriobacteriales|Coriobacteriaceae|Olsenella|sp.|
TGGAGGCGGGTTGCAGCCTCCAATCCGAACTGGGGCCGGCTTTGGGGATTCGCTCGGCGTCGCCGCCTGGCAGCCCTCTGTGCCGGCCATTGTAGCACGTGTGCAGCCCAGGACATAAGGGGCATGATGACTTGACGTCATCCCCACCTTCCTCCGGCTTGACGCCGGCGGTCTCGCATGGGTGCCCGGCCGAACCGCTGGCAACATGCGACGGGGGGTTGCGCTCGTTGCGGGACTTAACCCAACATCTCACG
>MG|5|V8|F|52|95.7|Actinobacteria|Actinobacteria|Coriobacteriales|Coriobacteriaceae|Collinsella|tanakaei|
CGTGAGATGTTGGGTTAAGTCCCGCAACGAGCGCAACCCCCGCCGCATGTTGCCATCGGGTAGTGCCGGGCACCCATGCGGGACCGCCGGCGTCAAGCCGGAGGAGGGCGGGGACGACGTCAAGTCATCATGCCCCTTATGCGCAGGGCTGCACACGTGCTACAATGGCCGGTACAGCGGGATGCGACCGCGCGAGCGGGAGCGGATCCCTGAAAGCCGGCCCCAGTTCGGATTGGGGGCTGCAACCCGCCCCCA
>MG|5|V8|R|35|94.94|Actinobacteria|Actinobacteria|Coriobacteriales|Coriobacteriaceae|Collinsella|tanakaei|
TGGAGGCGGGTTGCAGCCTCCAATCCGAACTGGGGCCGGCTTTCAGGGATCCGCTCGGCGTCGCCGCCTGGCATCCCGCTGTACCGGCCATTGTAGCACGTGTGCAGCCCAGGGCATAAGGGGCATGATGACTTGACGTCGTCCCCGCCCTCCTCCGGCTTGACGCCGGCGGTCCCGCATGGGTGCCCGGCATAACCCGATGGCAACATGCGGCGGGGGTTGCGCTCGTTGCGGGACTTAACCCAACATCTCACG
>MG|5|V8|F|13|96.46|Actinobacteria|Actinobacteria|Coriobacteriales|Coriobacteriaceae|Olsenella|profusa|
CGTGAGATGTTGGGTTAAGTCCCGCAACGAGCGCAACCCCCGTCCATGTTGCCAGCGGTTCGGCCGGGCACCCATGCGAGACCGCCGGCGTCAAGCCGGAGGAAGGTGGGGATGACGTCAAGTCATCATGCCCCTTATGTCCTGGGCTGCACACGTGCTACAATGGCCGGCACAATGGGCTGCCACCGCGCGAGCGGGAGCGGATCCCTGAAAGCCGGCCCCAGTTCGGATTGGGGGCTGCAACCCGCCCCCA
>MG|5|V8|R|20|96.09|Actinobacteria|Actinobacteria|Coriobacteriales|Coriobacteriaceae|Collinsella|tanakaei|
TGGGGGCGGGTTGCAGCCCCCAATCCGAACTGGGGCCGGCTTTCAGGGATCCGCTCCCGCTCGCGCGGTCGCATCCCGCTGTACCGGCCATTGTAGCACGTGTGCAGCCCAGGGCATAAGGGGCATGATGACTTGACGTCGTCCCCGCCCTCCTCCGGCTTGACGCCGGCGGTCCCGCATGGGTGCCCGGCACTACCCGATGGCAACACGCGGCGGGGGTTGCGCTCGTTGCGGGACTTAACCCAACATCTCACG
>MG|5|V8|R|22|94.14|Actinobacteria|Actinobacteria|Coriobacteriales|Coriobacteriaceae|Collinsella|sp.|
TGGGGGCGGGTTGCAGCCCCCAATCCGAACTGGGGCCGGCTTTCGGGATCCGCTCCCCCTCGCGGGGTGGCAACCCTCTGTACCGGCCATTGTAGCACGTGTGCAGCCCAGGGCATAAGGGGCATGATGACTTGACGTCGTCCCCGCCCTCCTCCGGCTTGGCGCCGGCGGTCCCGCATGGGTGCCCGACCTGGTCGCTGGCAACATGCGGCGGGGGGTTGCGCTCGTTGCGGGACTTAACCCAACATCTCACG
>MG|5|V8|F|19|95.26|Actinobacteria|Actinobacteria|Coriobacteriales|Coriobacteriaceae|Olsenella|profusa|
CGTGAGATGTTGGGTTAAGTCCCGCAACGAGCGCAACCCTCGTCGCATGTTGCCAGCGGTTCGGCCGGGCACCCATGCGAGACCGCCGGCGTCAAGCCGGAGGAAGGTGGGGATGACGTCAAGTCATCATGCCCCTTATGTCCTGGGCTGCACACGTGCTACAATGGCCGGTACAGAGGGTTGCCACCCCGCGAGGGGGAGCGGATCCCGAAAGCCGGCCCCAGTTCGGATTGGGGGCTGCAACCCGCCCCCA
>MG|5|V8|R|22|94.09|Actinobacteria|Actinobacteria|Coriobacteriales|Coriobacteriaceae|Collinsella|sp.|
TGGGGGGCGGGTTGCAGCCCCCAATCCGAACTGGGGCCGGCTTTCGGGATCCGCTCCCCCTCGCGGGGTGGCAACCCTCTGTACCGGCCATTGTAGCACGTGTGCAGCCCAGGGCATAAGGGGCATGATGACTTGACGTCGTCCCCGCCCTCCTCCGGCTTGGCGCCGGCGGTCCCGCATGGGTGCCCGACCTGGTCGCTGGCAACATGGGCGGGGGTTGCGCTCGTTGCGGGACTTAACCCAACATCTCACG
>MG|5|V8|F|49|95.31|Actinobacteria|Actinobacteria|Coriobacteriales|Coriobacteriaceae|Collinsella|tanakaei|
CGTGAGATGTTGGGTTAAGTCCCGCAACGAGCGCAACCCCCGCCGCATGTTGCCATCGGGTAGTGCCGGGCACCATGCGGGACCGCCGGCGTCAAGCCGGAGGAGGGCGGGGACGACGTCAAGTCATCATGCCCCTTATGCCCTGGGCTGCACACGTGCTACAATGGCCGGTACAGCGGGATGCGACCGCGCGAGCGGGAGCGGATCCCTGAAAGCCGGCCCCAGTTCGGATTGGAGGCTGCAACCCGCCTCCA
>MG|5|V8|R|11|95.72|Actinobacteria|Actinobacteria|Coriobacteriales|Coriobacteriaceae|Collinsella|tanakaei|
TGGGGGGCGGGTTGCAGCCCCCCAATCCGAACTGGGGCCGGCTTTCAGGGATCCGCTCCCGCTCGCGCGGTCGCATCCCGCTGTACCGGCCATTGTAGCACGTGTGCAGCCCAGGGCATAAGGGGCATGATGACTTGACGTCGTCCCCGCCCTCCTCCGGCTTGACGCCGGCGGTCCCGCATGGGTGCCCGGCACTACCCGATGGCAACATGCGGCGGGGGGTTGCGCTCGTTGCGGGACTTAACCCAACATCTCACG
>MG|5|V8|F|956|95.72|Actinobacteria|Actinobacteria|Coriobacteriales|Coriobacteriaceae|Collinsella|tanakaei|
CGTGAGATGTTGGGTTAAGTCCCGCAACGAGCGCAACCCCCGCCGCATGTTGCCATCGGGTTATGCCGGGCACCCATGCGGGACCGCCGGCGTCAAGCCGGAGGAGGGCGGGGACGACGTCAAGTCATCATGCCCCTTATGCCCTGGGCTGCACACGTGCTACAATGGCCGGTACAGCGGGATGCCAGGCGGCGACGCCGAGCGGATCCCTGAAAGCCGGCCCCAGTTCGGATTGGGGGCTGCAACCCGCCCCCA
>MG|5|V8|F|10|95.33|Actinobacteria|Actinobacteria|Coriobacteriales|Coriobacteriaceae|Collinsella|tanakaei|
CGTGAGATGTTGGGTTAAGTCCCGCAACGAGCGCAACCCCCGTCGCATGTTGCCATCGGGTTATGCCGGGCACCCATGCGGGACCGCCGGCGTCAAGCCGGAGGAGGGCGGGGACGACGTCAAGTCATCATGCCCCTTATGCCCTGGGCTGCACACGTGCTACAATGGCCGGTACAGCGGGATGCCAGGCGGCGACGCCGAGCGGATCCCTGAAAGCCGGCCCCAGTTCGGATTGGGGGCTGCAACCCGCCCCCA
>MG|5|V8|R|12|95.26|Actinobacteria|Actinobacteria|Coriobacteriales|Coriobacteriaceae|Olsenella|sp.|
TGGGGGCGGGTTGCAGCCCCCAATCCGAACTGGGGCCGGCTTTCAGGGATCCGCTCGGCGTCGCCGCCTGGCATCCCGCTGTACCGGCCATTGTAGCACGTGTGCAGCCCAGGGCATAAGGGGCATGATGACTTGACGTCATCCCCACCTTCCTCCGGCTTGACGCCGGCGGTCTCGCATGGGTGCCCGGCCGAACCGCTGGCAACATGCGACGAGGGTTGCGCTCGTTGCGGGACTTAACCCAACATCTCACG
>MG|5|V8|R|16|96.09|Actinobacteria|Actinobacteria|Coriobacteriales|Coriobacteriaceae|Collinsella|tanakaei|
TGGAGGCGGGTTGCAGCCCCCAATCCGAACTGGGGCCGGCTTTCAGGGATCCGCTCCCGCTCGCGCGGTCGCATCCCGCTGTACCGGCCATTGTAGCACGTGTGCAGCCCAGGGCATAAGGGGCATGATGACTTGACGTCGTCCCCGCCCTCCTCCGGCTTGACGCCGGCGGTCCCGCATGGGTGCCCGGCACTACCCGATGGCAACATGCGGCGGGGGTTGCGCTCGTTGCGGGACTTAACCCAACATCTCACG
>MG|5|V8|F|11|95.7|Actinobacteria|Actinobacteria|Coriobacteriales|Coriobacteriaceae|Collinsella|tanakaei|
CGTGAGATGTTGGGTTAAGTCCCGCAACGAGCGCAACCCCCGTCGCATGTTGCCATCGGGTAGTGCCGGGCACCATGCGGGACCGCCGGCGTCAAGCCGGAGGAGGGCGGGGACGACGTCAAGTCATCATGCCCCTTATGCCCTGGGCTGCACACGTGCTACAATGGCCGGTACAGCGGGATGCGACCGCGCGAGCGGGAGCGGATCCCTGAAAGCCGGCCCCAGTTCGGATTGGGGGCTGCAACCCGCCCCCA
>MG|5|V8|F|13|95.26|Actinobacteria|Actinobacteria|Coriobacteriales|Coriobacteriaceae|Olsenella|sp.|
CGTGAGATGTTGGGTTAAGTCCCGCAACGAGCGCAACCCCCGTCGCATGTTGCCAGCGGTTCGGCCGGGCACCCATGCGAGACCGCCGGCGTCAAGCCGGAGGAAGGTGGGGATGACGTCAAGTCATCATGCCCCTTATGTCCTGGGCTGCACACGTGCTACAATGGCCGGTACAGAGGGTTGCCACCCCGCGAGGGGGAGCGGATCCCGAAAGCCGGCCCCAGTTCGGATTGGGGGCTGCAACCCGCCCCCA
>MG|5|V8|R|12|95.33|Actinobacteria|Actinobacteria|Coriobacteriales|Coriobacteriaceae|Collinsella|tanakaei|
TGGAGGCGGGTTGCAGCCTCCAATCCGAACTGGGGCCGGCTTTCAGGGATCCGCTCCCGCTCGCGCGGTCGCATCCCGCTGTACCGGCCATTGTAGCACGTGTGCAGCCCAGGGCATAAGGGGCATGATGACTTGACGTCGTCCCCCGCCCTCCTCCGGCTTGACGCCGGCGGTCCCGCATGGGTGCCCGGCACTACCCGATGGCAACATGCGGCGGGGGTTGCGCTCGTTGCGGGACTTAACCCAACATCTCACG
>MG|5|V8|F|125|94.88|Actinobacteria|Actinobacteria|Coriobacteriales|Coriobacteriaceae|Olsenella|sp.|
CGTGAGATGTTGGGTTAAGTCCCGCAACGAGCGCAACCCTCGTCGCATGTTGCCAGCGGTTCGGCCGGGCACCCATGCGAGACCGCCGGCGTCAAGCCGGAGGAAGGTGGGGATGACGTCAAGTCATCATGCCCCTTATGCCCTGGGCTGCACACGTGCTACAATGGCCGGTACAGCGGGATGCGACCGCGCGAGCGGGAGCGGATCCCTGAAAGCCGGCCCCAGTTCGGATTGGGGGCTGCAACCCGCCCCCA
>MG|5|V8|F|13|96.09|Actinobacteria|Actinobacteria|Coriobacteriales|Coriobacteriaceae|Collinsella|tanakaei|
CGTGAGATGTTGGGTTAAGTCCCGCAACGAGCGCAACCCCCGCCGCATGTTGCCATCGGGTAGTGCCGGGCACCCATGCGGGACCGCCGGCGTCAAGCCGGAGGAGGGCGGGGACGACGTCAAGTCATCATGCCCCTTATGCCCTGGGCTGCACACGTGCTACAATGGCCGGTACAGCGGGATGCGACCGCGCGAGCGGGAGCGGATCCCTGAAAGCCGGCCCCAGTTCGGATTGGGGCTGCAACCCGCCCCCA
>MG|5|V8|R|370|95.72|Actinobacteria|Actinobacteria|Coriobacteriales|Coriobacteriaceae|Collinsella|tanakaei|
TGGGGGCGGGTTGCAGCCCCCAATCCGAACTGGGGCCGGCTTTCAGGGATCCGCTCGGCGTCGCCGCCTGGCATCCCGCTGTACCGGCCATTGTAGCACGTGTGCAGCCCAGGGCATAAGGGGCATGATGACTTGACGTCGTCCCCGCCCTCCTCCGGCTTGACGCCGGCGGTCCCGCATGGGTGCCCGGCATAACCCGATGGCAACATGCGGCGGGGGTTGCGCTCGTTGCGGGACTTAACCCAACATCTCACG
>MG|5|V8|F|17|95.33|Actinobacteria|Actinobacteria|Coriobacteriales|Coriobacteriaceae|Collinsella|tanakaei|
CGTGAGATGTTGGGTTAAGTCCCGCAACGAGCGCAACCCCCGCCGCATGTTGCCATCGGGTTATGCCGGGCACCCATGCGGGACCGCCGGCGTCAAGCCGGAGGAGGGCGGGGGACGACGTCAAGTCATCATGCCCCTTATGCCCTGGGCTGCACACGTGCTACAATGGCCGGTACAGCGGGATGCCAGGCGGCGACGCCGAGCGGATCCCTGAAAGCCGGCCCCAGTTCGGATTGGGGGCTGCAACCCGCCCCCCA
>MG|5|V8|F|14|90.91|Actinobacteria|Actinobacteria|Coriobacteriales|Coriobacteriaceae|Olsenella|profusa|
CGTGAGATGTTGGGTTAAGTCCCGCAACGAGCGCAACCCCTGTCGTTAGTTGCCAGCATTCAGTTGGGGACTCTAACGAGACTGCCAGTGACAAACTGGAGGAAGGTGGGGATGACGTCAAGTCATCATGCCCCTTATGTCCTGGGCTGCACACGTGCTACAATGGCCGGCACAATGGGCTGCCACCGCGCGAGCGGGAGCGAATCCCCAAAGCCGGCCCCAGTTCGGATTGGAGGCTGCAACCCGCCTCCA
>MG|5|V8|F|17|90.36|Actinobacteria|Actinobacteria|Coriobacteriales|Coriobacteriaceae|Coriobacterium|sp.|
CGTGAGATGTTGGGTTAAGTCCCGCAACGAGCGCAACCCTTGTCGCTAGTTACCATCATTAAGTTGGGGACTCTAGCGAGACTGCCAGTGACAAGCCGGAGGAGGGCGGGGACGACGTCAAGTCATCATGCCCCTTATGCCCTGGGCTGCACACGTGCTACAATGGCCGGTACAGCGGGATGCGACCGCGCGAGCGGGAGCGGATCCCTGAAAGCCGGCCCCAGTTCGGATTGGGGGCTGCAACCCGCCCCCA
>MG|5|V8|R|44|95.28|Actinobacteria|Actinobacteria|Coriobacteriales|Coriobacteriaceae|Olsenella|profusa|
TGGGGGCGGGTTGCAGCCCCCAATCCGAACTGGGGCCGGCTTTCAGGGATCCGCTCCCGCTCGCGCGGTCGCATCCCGCTGTACCGGCCATTGTAGCACGTGTGCAGCCCAGGACATAAGGGGCATGATGACTTGACGTCATCCCCACCTTCCTCCGGCTTGACGCCGGCGGTCTCGCATGGGTGCCCGGCCGAACCGCTGGCAACATGCGACGAGGGTTGCGCTCGTTGCGGGACTTAACCCAACATCTCACG
>MG|5|V8|F|22|95.72|Actinobacteria|Actinobacteria|Coriobacteriales|Coriobacteriaceae|Collinsella|tanakaei|
CGTGAGATGTTGGGTTAAGTCCCGCAACGAGCGCAACCCCCGCCGCATGTTGCCATCGGGTAGTGCCGGGCACCCATGCGGGACCGCCGGCGTCAAGCCGGAGGAGGGCGGGGACGACGTCAAGTCATCATGCCCCTTATGCCCTGGGCTGCACACGTGCTACAATGGCCGGTACAGCGGGATGCGACCGCGCGAGCGGGAGCGGATCCCTGAAAGCCGGCCCCCAGTTCGGATTGGGGGGCTGCAACCCGCCCCCCA
>MG|5|V8|F|172|96.06|Actinobacteria|Actinobacteria|Coriobacteriales|Coriobacteriaceae|Olsenella|profusa|
CGTGAGATGTTGGGTTAAGTCCCGCAACGAGCGCAACCCCCGCCGCATGTTGCCATCGGGTAGTGCCGGGCACCCATGCGGGACCGCCGGCGTCAAGCCGGAGGAGGGCGGGGACGACGTCAAGTCATCATGCCCCTTATGTCCTGGGCTGCACACGTGCTACAATGGCCGGCACAATGGGCTGCCACCGCGCGAGCGGGAGCGAATCCCCAAAGCCGGCCCCAGTTCGGATTGGAGGCTGCAACCCGCCTCCA
>MG|5|V8|F|13|94.51|Actinobacteria|Actinobacteria|Coriobacteriales|Coriobacteriaceae|Olsenella|sp.|
CGTGAGATGTTGGGTTAAGTCCCGCAACGAGCGCAACCCTCGTCGCATGTTGCCAGCGGTTCGGCCGGGCACCCATGCGAGACCGCCGGCGTCAAGCCGGAGGAAGGTGGGGGATGACGTCAAGTCATCATGCCCCTTATGCCCTGGGCTGCACACGTGCTACAATGGCCGGTACAGCGGGATGCGACCGCGCGAGCGGGAGCGGATCCCTGAAAGCCGGCCCCAGTTCGGATTGGGGGCTGCAACCCGCCCCCA
>MG|5|V8|F|10|96.46|Actinobacteria|Actinobacteria|Coriobacteriales|Coriobacteriaceae|Olsenella|profusa|
CGTGAGATGTTGGGTTAAGTCCCGCAACGAGCGCAACCCCTATCTTCAGTAGCCAGCGGTTCGGCCGGGCACCCATGCGAGACCGCCGGCGTCAAGCCGGAGGAAGGTGGGGATGACGTCAAGTCATCATGCCCCTTATGTCCTGGGCTGCACACGTGCTACAATGGCCGGCACAATGGGCTGCCACCGCGCGAGCGGGAGCGAATCCCCAAAGCCGGCCCCAGTTCGGATTGGAGGCTGCAACCCGCCTCCA
>MG|5|V8|F|12|95.28|Actinobacteria|Actinobacteria|Coriobacteriales|Coriobacteriaceae|Olsenella|profusa|
CGTGAGATGTTGGGTTAAGTCCCGCAACGAGCGCAACCCCCGCCGCATGTTGCCATCGGGTAGTGCCGGGCACCCATGCGGGACCGCCGGCGTCAAGCCGGAGGAGGGCGGGGACGACGTCAAGTCATCATGCCCCTTATGTCCTGGGCTGCACACGTGCTACAATGGCCGGCACAATGGGCTGCCACCGCGTGAGCGGGAGCGAATCCCCAAAGCCGGTCCCAGTTCGGATTGGAGGCTGCAACCCGCCTCCA
>MG|5|V8|F|45|95.37|Actinobacteria|Actinobacteria|Coriobacteriales|Coriobacteriaceae|Collinsella|tanakaei|
CGTGAGATGTTGGGTTAAGTCCCGCAACGAGCGCAACCCCCCGCCGCATGTTGCCATCGGGTAGTGCCGGGCACCCATGCGGGACCGCCGGCGTCAAGCCGGAGGAGGGCGGGGACGACGTCAAGTCATCATGCCCCTTATGCCCTGGGCTGCACACGTGCTACAATGGCCGGTACAGCGGGATGCCAGGCGGCGACGCCGAGCGGATCCCTGAAAGCCGGCCCCAGTTCGGATTGGGGGCTGCAACCCGCCCCCA
>MG|5|V8|F|12|96.09|Actinobacteria|Actinobacteria|Coriobacteriales|Coriobacteriaceae|Collinsella|tanakaei|
CGTGAGATGTTGGGTCAAGTCCCGCAACGAGCGCAACCCCCGCCGCATGTTGCCATCGGGTAGTGCCGGGCACCCATGCGGGACCGCCGGCGTCAAGCCGGAGGAGGGCGGGGACGACGTCAAGTCATCATGCCCCTTATGCCCTGGGCTGCACACGTGCTACAATGGCCGGTACAGCGGGATGCGACCGCGCGAGCGGGAGCGGATCCCTGAAAGCCGGCCCCAGTTCGGATTGGGGGCTGCAACCCGCCCCCA
>MG|5|V8|F|15|95.72|Actinobacteria|Actinobacteria|Coriobacteriales|Coriobacteriaceae|Collinsella|tanakaei|
CGTGAGATGTTGGGTTAAGTCCCGCAACGAGCGCAACCCCCGCCGCATGTTGCCATCGGGTAGTGCCGGGCACCCATGCGGGACCGCCGGCGTCAAGCCGGAGGAGGGCGGGGACGACGTCAAGTCATCATGCCCCCTTATGCCCTGGGCTGCACACGTGCTACAATGGCCGGTACAGCGGGATGCGACCGCGCGAGCGGGAGCGGATCCCTGAAAGCCGGCCCCAGTTCGGATTGGGGGGCTGCAACCCGCCCCCCA
>MG|5|V8|F|85|89.56|Actinobacteria|Actinobacteria|Coriobacteriales|Coriobacteriaceae|Coriobacterium|sp.|
CGTGAGATGTTGGGTTAAGTCCCGCAACGAGCGCAACCCTTGTCGCTAGTTACCATCATTAAGTTGGGGACTCTAGCGAGACTGCCAGTGACAAGCTGGAGGAAGGCGGGGATGACGTCAAATCATCATGCCCCTTATGCCCTGGGCTGCACACGTGCTACAATGGCCGGTACAGCGGGATGCGACCGCGCGAGCGGGAGCGGATCCCTGAAAGCCGGCCCCAGTTCGGATTGGGGGCTGCAACCCGCCCCCA
>MG|5|V8|F|138|96.11|Actinobacteria|Actinobacteria|Coriobacteriales|Coriobacteriaceae|Collinsella|tanakaei|
CGTGAGATGTTGGGTTAGTCCCGCAACGAGCGCAACCCCCGCCGCATGTTGCCATCGGGTAGTGCCGGGCACCCATGCGGGACCGCCGGCGTCAAGCCGGAGGAGGGCGGGGACGACGTCAAGTCATCATGCCCCTTATGCCCTGGGCTGCACACGTGCTACAATGGCCGGTACAGCGGGATGCGACCGCGCGAGCGGGAGCGGATCCCTGAAAGCCGGCCCCAGTTCGGATTGGGGGCTGCAACCCGCCCCCAT
>MG|5|V8|R|71|96.06|Actinobacteria|Actinobacteria|Coriobacteriales|Coriobacteriaceae|Olsenella|profusa|
TGGAGGCGGGTTGCAGCCTCCAATCCGAACTGGGGCCGGCTTTGGGGATTCGCTCCCGCTCGCGCGGTGGCAGCCCATTGTGCCGGCCATTGTAGCACGTGTGCAGCCCAGGACATAAGGGGCATGATGACTTGACGTCGTCCCCGCCCTCCTCCGGCTTGACGCCGGCGGTCCCGCATGGGTGCCCGGCACTACCCGATGGCAACATGCGGCGGGGGTTGCGCTCGTTGCGGGACTTAACCCAACATCTCACG
>MG|5|V8|F|21|95.7|Actinobacteria|Actinobacteria|Coriobacteriales|Coriobacteriaceae|Slackia|equolifaciens|
CGTGAGATGTTGGGTTAAGTCCCGCAACGAGCGCAACCCCTGCCGTATGTTGCCAGCGTGTAGTGACGGGGACTCATACGGGACTGCCGGCGTCAAGCCGGAGGAAGGCGGGGACGACGTCAAGTCATCATGCCCCTTACGCCCTGGGCTGCACACGTGCTACAATGGCCGGTACAGCGGGACGCCACCCCGCGAGGGGGAGCCGATCCCACAAAGCCGGCCCCAGTTCGGATCGGGGGCTGCAACCCGCCCCCGT
>MG|5|V8|F|47|95.65|Actinobacteria|Actinobacteria|Coriobacteriales|Coriobacteriaceae|Olsenella|sp.|
CGTGAGATGTTGGGTTAAGTCCCGCAACGAGCGCAACCCCCGTCGCATGTTGCCAGCGGTTCGGCCGGGCACCCATGCGAGACCGCCGGCGTCAAGCCGGAGGAAGGTGGGGATGACGTCAAGTCATCATGCCCCTTATGCCCTGGGCTGCACACGTGCTACAATGGCCGGTACAGCGGGATGCCAGGCGGCGACGCCGAGCGGATCCCTGAAAGCCGGCCCCAGTTCGGATTGGGGGCTGCAACCCGCCCCCA
>MG|5|V8|R|11|91.7|Actinobacteria|Actinobacteria|Coriobacteriales|Coriobacteriaceae|Olsenella|profusa|
TGGAGGCGGGTTGCAGCCTCCAATCCGAACTGGGGCCGGCTTTGGGGATTCGCTCCCGCTCGCGCGGTGGCAGCCCATTGTGCCGGCCATTGTAGCACGTGTGCAGCCCAGGACATAAGGGGCATGATGACTTGACGTCATCCCCACCTTCCTCCGGCTTGTCACTGGCAGTCTCGCTAGAGTCCCCAACTTAATGATGGTAACTAGCGACAAGGGTTGCGCTCGTTGCGGGACTTAACCCAACATCTCACG
>MG|5|V8|F|37|91.2|Actinobacteria|Actinobacteria|Coriobacteriales|Coriobacteriaceae|Coriobacterium|sp.|
CGTGAGATGTTGGGTTAAGTCCCGCAACGAGCGCAACCCTTGTTGTCAGTTGCCAGCATTAAGTTGGGCACTCTGGCGAGACTGCCGGTGACAAACCGGAGGAAGGTGGGGACGACGTCAAGTCATCATGCCCCTTATGCCCTGGGCTGCACACGTGCTACAATGGCCGGTACAGCGGGATGCGACCGCGCGAGCGGGAGCGGATCCCTGAAAGCCGGCCCCAGTTCGGATTGGGGGCTGCAACCCGCCCCCA
>MG|5|V8|F|134|95.7|Actinobacteria|Actinobacteria|Coriobacteriales|Coriobacteriaceae|Collinsella|tanakaei|
CGTGAGATGTTGGGTTAAGTCCCGCAACGAGCGCAACCCCCGCCGCATGTTGCCATCGGGTAGTGCCGGGCACATGCGGGACCGCCGGCGTCAAGCCGGAGGAGGGCGGGGACGACGTCAAGTCATCATGCCCCTTATGCCCTGGGCTGCACACGTGCTACAATGGCCGGTACAGCGGGATGCGACCGCGCGAGCGGGAGCGGATCCCTGAAAGCCGGCCCCAGTTCGGATTGGGGGCTGCAACCCGCCCCCA
>MG|5|V8|F|17|95.67|Actinobacteria|Actinobacteria|Coriobacteriales|Coriobacteriaceae|Olsenella|umbonata|
CGTGAGATGTTGGGTTAAGTCCCGCAACGAGCGCAACCCCCGCCGCATGTTGCCATCGGGTAGTGCCGGGCACCCATGCGGGACCGCCGGCGTCAAGCCGGAGGAGGGCGGGGACGACGTCAAGTCATCATGCCCCTTATGTCCTGGGCTGCACACGTGCTACAATGGCCGGCACAATGGGCTGCCACTGCGCGAGCAGGAGCGAATCCCCAAAGCCGGTCCCAGTTCGGATTGGAGGCTGCAACCCGCCTCCA
>MG|5|V8|F|52|96.08|Actinobacteria|Actinobacteria|Coriobacteriales|Coriobacteriaceae|Collinsella|tanakaei|
CGTGAGATGTTGGGTTAAGTCCCGCAACGAGCGCAACCCCCGCCGCATGTTGCCATCGGGTTATGCCGGGCACCATGCGGGACCGCCGGCGTCAAGCCGGAGGAGGGCGGGGACGACGTCAAGTCATCATGCCCCTTATGCCCTGGGCTGCACACGTGCTACAATGGCCGGTACAGCGGGATGCGACCGCGCGAGCGGGAGCGGATCCCTGAAAGCCGGCCCCAGTTCGGATTGGGGGCTGCAACCCGCCCCCA
>MG|5|V8|F|31|92.52|Actinobacteria|Actinobacteria|Coriobacteriales|Coriobacteriaceae|Olsenella|profusa|
CGTGAGATGTTGGGTTAAGTCCCGCAACGAGCGCAACCCTTGTTGTCAGTTGCCATCATTCAGTTGGGCACTCTGGCGAGACTGCCGGTGACAAACCGGAGGAAGGTGGGGATGACGTCAAGTCATCATGCCCCTTATGTCCTGGGCTGCACACGTGCTACAATGGCCGGCACAATGGGCTGCCACCGCGCGAGCGGGAGCGAATCCCCAAAGCCGGCCCCAGTTCGGATTGGAGGCTGCAACCCGCCTCCA
>MG|5|V8|F|21|94.12|Actinobacteria|Actinobacteria|Coriobacteriales|Coriobacteriaceae|Collinsella|sp.|
CGTGAGATGTTGGGTTAAGTCCCGCAACGAGCGCAACCCCCGCCGCATGTTGCCAGCGACCAGGTCGGGCACCCATGCGGGACCGCCGGCGCCAAGCCGGAGGAGGGCGGGGACGACGTCAAGTCATCATGCCCCTTATGCCCTGGGCTGCACACGTGCTACAATGGCCGGTACAGAGGGTTGCCACCCCGCGAGGGGGAGCGGATCCCGAAAGCCGGCCCCAGTTCGGATTGGGGGGCTGCAACCCGCCCCCCA
>MG|5|V8|F|11|96.08|Actinobacteria|Actinobacteria|Coriobacteriales|Coriobacteriaceae|Olsenella|umbonata|
CGTGAGATGTTGGGTTAAGTCCCGCAACGAGCGCAACCCTCGTCGCATGTTGCCAGCGGTTCGGCCGGGCACCCATGCGAGACCGCCGGCGTCAAGCCGGAGGAAGGTGGGGATGACGTCAAGTCATCATGCCCCTTATGTCCTGGGCTGCACACGTGCTACAATGGCCGGCACAATGGGCTGCCAGGCGGCGACGCCGAGCGAATCCCCAAAGCCGGCCCCAGTTCGGATTGGGGGCTGCAACCCGCCCCCA
>MG|5|V8|R|17|96.09|Actinobacteria|Actinobacteria|Coriobacteriales|Coriobacteriaceae|Collinsella|tanakaei|
TGGGGGCGGGTTGCAGCCCCCAATCCGAACTGGGGCCGGCTTTCAGGGATCCGCTCCCGCTCGCGCGGTCGCATCCCGCTGTACCGGCCATTGTAGCACGTGTGCAGCCCAGGGCATAAGGGGCATGATGACTTGACGTCGTCCCCGCCCTCCTCCGGCTTGACGCCGGCGGTCCCGCATGGGTGCCCGGCACTACCCGATGGCAACATGCGACGGGGGTTGCGCTCGTTGCGGGACTTAACCCAACATCTCACG
>MG|5|V8|F|24|95.35|Actinobacteria|Actinobacteria|Coriobacteriales|Coriobacteriaceae|Collinsella|tanakaei|
CGTGAGATGTTGGGTTAAGTCCCGCAACGAGCGCAACCCCCCGCCGCATGTTGCCATCGGGTAGTGCCGGGCACCATGCGGGGACCGCCGGCGTCAAGCCGGAGGAGGGCGGGGACGACGTCAAGTCATCATGCCCCTTATGCCCTGGGCTGCACACGTGCTACAATGGCCGGTACAGCGGGATGCGACCGCGCGAGCGGGAGCGGATCCCTGAAAGCCGGCCCCAGTTCGGATTGGGGGCTGCAACCCGCCCCCA
>MG|5|V8|R|348|96.09|Actinobacteria|Actinobacteria|Coriobacteriales|Coriobacteriaceae|Collinsella|tanakaei|
TGGGGGCGGGTTGCAGCCCCCAATCCGAACTGGGGCCGGCTTTCAGGGATCCGCTCCCGCTCGCGCGGTCGCATCCCGCTGTACCGGCCATTGTAGCACGTGTGCAGCCCAGGGCATAAGGGGCATGATGACTTGACGTCGTCCCCGCCCTCCTCCGGCTTGACGCCGGCGGTCCCGCATGGTGCCCGGCACTACCCGATGGCAACATGCGGCGGGGGTTGCGCTCGTTGCGGGACTTAACCCAACATCTCACG
>MG|5|V8|F|29|95.33|Actinobacteria|Actinobacteria|Coriobacteriales|Coriobacteriaceae|Collinsella|tanakaei|
CGTGAGATGTTGGGTTAGTCCCGCAACGAGCGCAACCCCCGCCGCATGTTGCCATCGGGTTATGCCGGGCACCCATGCGGGACCGCCGGCGTCAAGCCGGAGGAGGGCGGGGACGACGTCAAGTCATCATGCCCCTTATGCCCTGGGCTGCACACGTGCTACAATGGCCGGTACAGCGGGATGCCAGGCGGCGACGCCGAGCGGATCCCTGAAAGCCGGCCCCAGTTCGGATTGGGGGCTGCAACCCGCCCCCA
>MG|5|V8|F|37|95.7|Actinobacteria|Actinobacteria|Coriobacteriales|Coriobacteriaceae|Olsenella|umbonata|
CGTGAGATGTTGGGTTAGTCCCGCAACGAGCGCAACCCTCGTCGCATGTTGCCAGCGGTTCGGCCGGGCACCCATGCGAGACCGCCGGCGTCAAGCCGGAGGAAGGTGGGGATGACGTCAAGTCATCATGCCCCTTATGTCCTGGGCTGCACACGTGCTACAATGGCCGGCACAGAGGGCTGCCAGGCGGCGACGCCGAGCGAATCCCCAAAGCCGGCCCCAGTTCGGATTGGAGGCTGCAACCCGCCTCCAT
>MG|5|V8|F|10|95.28|Actinobacteria|Actinobacteria|Coriobacteriales|Coriobacteriaceae|Olsenella|umbonata|
CGTGAGATGTTGGGTTAAGTCCCGCAACGAGCGCAACCCCCGCCGCATGTTGCCATCGGGTAGTGCCGGGCACCATGCGGGACCGCCGGCGTCAAGCCGGAGGAGGGCGGGGACGACGTCAAGTCATCATGCCCCTTATGTCCTGGGCTGCACACGTGCTACAATGGCCGGCACAATGGGCTGCCACTGCGCGAGCAGGAGCGAATCCCCAAAGCCGGTCCCAGTTCGGATTGGAGGCTGCAACCCGCCTCCA
>MG|5|V8|F|17|95.65|Actinobacteria|Actinobacteria|Coriobacteriales|Coriobacteriaceae|Olsenella|sp.|
CGTGAGATGTTGGGTTAAGTCCCGCAACGAGCGCAACCCCCGCCGCATGTTGCCAGCGACCAGGTCGGGCACCCATGCGGGACCGCCGGCGCCAAGCCGGAGGAGGGCGGGGACGACGTCAAGTCATCATGCCCCTTATGTCCTGGGCTGCACACGTGCTACAATGGCCGGCACAATGGGCTGCCACCGCGCGAGCGGGAGCGAATCCCCAAAGCCGGCCCCAGTTCGGATTGGAGGCTGCAACCCGCCTCCA
>MG|5|V8|F|23|96.09|Actinobacteria|Actinobacteria|Coriobacteriales|Coriobacteriaceae|Collinsella|tanakaei|
CGTGAGATGTTGGGTTAAGTCCCGCAACGAGCGCAACCCCCGCCGCATGTTGCCATCGGGTAGTGCCGGGCACCCATGCGGGACCGCCGGCGTCAAGCCGGAGGAGGGCGGGGACGACGTCAAGTCATCATGCCCCTTATGCCCTGGGCTGCACACGTGCTACAATGGCCGGTACAGCGGGATGCGACCGCGCGAGCGGGAGCGGATCCCTGAAAGCCGGCCCCCAGTTCGGATTGGGGGCTGCAACCCGCCCCCCA
>MG|5|V8|F|102|90.51|Actinobacteria|Actinobacteria|Coriobacteriales|Coriobacteriaceae|Olsenella|profusa|
CGTGAGATGTTGGGTTAAGTCCCGCAACGAGCGCAACCCTTGTCGCTAGTTACCATCATTAAGTTGGGGACTCTAGCGAGACTGCCAGTGACAAGCTGGAGGAAGGCGGGGATGACGTCAAATCATCATGCCCCTTATGTCCTGGGCTGCACACGTGCTACAATGGCCGGCACAATGGGCTGCCACCGCGCGAGCGGGAGCGAATCCCCAAAGCCGGCCCCAGTTCGGATTGGAGGCTGCAACCCGCCTCCA
>MG|5|V8|R|16|96.44|Actinobacteria|Actinobacteria|Coriobacteriales|Coriobacteriaceae|Senegalimassilia|anaerobia|
CGGAGGCGGGTTGCAGCCTCCGATCCGAACTGGGGCCGGTTTTGTGGGATTCGCTCCCCCTCACGGGGTCGCAGCCCGCTGTGCCGGCCATTGTAGCACGTGTGCAGCCCAGGGCGTAAGGGGCATGATGACTTGACGTCGTCCCCACCTTCCTCCGGCTTGACGCCGGCAGTCCCCCGCGAGTCCCCAACTGAATGCTGGCAACACGGGGCAGGGGTTGCGCTCGTTGCGGGACTTAACCCAACATCTCACG
>MG|5|V8|F|15|90.12|Actinobacteria|Actinobacteria|Coriobacteriales|Coriobacteriaceae|Olsenella|umbonata|
CGTGAGATGTTGGGTTAAGTCCCGCAACGAGCGCAACCCTTGTCGCTAGTTACCATCATTAAGTTGGGGACTCTAGCGAGACTGCCAGTGACAAGCTGGAGGAAGGCGGGGATGACGTCAAATCATCATGCCCCTTATGTCCTGGGCTGCACACGTGCTACAATGGCCGGCACAATGGGCTGCCACTGCGCGAGCAGGAGCGAATCCCCAAAGCCGGTCCCAGTTCGGATTGGAGGCTGCAACCCGCCTCCA
>MG|5|V8|F|12|95.2|Actinobacteria|Actinobacteria|Coriobacteriales|Coriobacteriaceae|Olsenella|sp.|
CGTGAGATGTTGGGTTAAGTCCCGCAACGAGCGCAACCCCCGCCGCATGTTGCCATCGGGTAGTGCCGGGCACCCATGCGGGACCGCCGGCGTCAAGCCGGAGGAGGGCGGGGACGACGTCAAGTCATCATGCCCCTTATGTCCTGGGCTGCACACGTGCTACAATGGCCGGCACAGAGGGCTGCCAGGCGGCGACGCCGAGCGAATCCCCAAAGCCGGCCCCAGTTCGGATTGGAGGCTGCAACCCGCCTCCA
>MG|5|V8|F|10|90.12|Actinobacteria|Actinobacteria|Coriobacteriales|Coriobacteriaceae|Olsenella|profusa|
CGTGAGATGTTGGGTTAAGTCCCGCAACGAGCGCAACCCTTGTCGCTAGTTACCATCATTAAGTTGGGGACTCTAGCGAGACTGCCAGTGACAAGCTGGAGGAAGGCGGGGATGACGTCAAATCATCATGCCCCTTATGACCTGGGCTGCACACGTGCTACAATGGCCGGCACAATGGGCTGCCACCGCGCGAGCGGGAGCGAATCCCCAAAGCCGGCCCCAGTTCGGATTGGAGGCTGCAACCCGCCTCCA
>MG|5|V8|F|12|95.7|Actinobacteria|Actinobacteria|Coriobacteriales|Coriobacteriaceae|Collinsella|tanakaei|
CGTGAGATGTTGGGTTAGTCCCGCAACGAGCGCAACCCCCGCCGCATGTTGCCATCGGGTAGTGCCGGGCACCCATGCGGGACCGCCGGCGTCAAGCCGGAGGAGGGCGGGGGACGACGTCAAGTCATCATGCCCCTTATGCCCTGGGCTGCACACGTGCTACAATGGCCGGTACAGCGGGATGCGACCGCGCGAGCGGGAGCGGATCCCTGAAAGCCGGCCCCAGTTCGGATTGGGGGCTGCAACCCGCCCCCCA
>MG|5|V8|F|31|95.67|Actinobacteria|Actinobacteria|Coriobacteriales|Coriobacteriaceae|Olsenella|profusa|
CGTGAGATGTTGGGTTAAGTCCCGCAACGAGCGCAACCCCCGCCGCATGTTGCCATCGGGTAGTGCCGGGCACCATGCGGGACCGCCGGCGTCAAGCCGGAGGAGGGCGGGGACGACGTCAAGTCATCATGCCCCTTATGTCCTGGGCTGCACACGTGCTACAATGGCCGGCACAATGGGCTGCCACCGCGCGAGCGGGAGCGAATCCCCAAAGCCGGCCCCAGTTCGGATTGGAGGCTGCAACCCGCCTCCA
>MG|5|V8|F|13|90.16|Actinobacteria|Actinobacteria|Coriobacteriales|Coriobacteriaceae|Olsenella|sp.|
CGTGAGATGTTGGGTTAAGTCCCGCAACGAGCGCAACCCCTATTTCTAGTTGCCAGCAGTAAGATGGGCACTCTAGAGAGACTGCCGCGGACAACGCGGAGGAAGGTGGGGATGACGTCAAGTCATCATGCCCCTTATGTCCTGGGCTGCACACGTGCTACAATGGCCGGCACAATGGGCTGCCACCGCGCGAGCGGGAGCGAATCCCCAAAGCCGGCCCCAGTTCGGATTGGAGGCTGCAACCCGCCTCCA
>MG|5|V8|F|17|96.0|Actinobacteria|Actinobacteria|Coriobacteriales|Coriobacteriaceae|Olsenella|sp.|
CGTGAGATGTTGGGTTAAGTCCCGCAACGAGCGCAACCCCCGTCGCATGTTGCCAGCGGTTCGGCCGGGCACCCATGCGAGACCGCCGGCGTCAAGCCGGAGGAAGGTGGGGATGACGTCAAGTCATCATGCCCCTTATGTCCTGGGCTGCACACGTGCTACAATGGCCGGTACAGCGGGATGCGACCGCGCGAGCGGGAGCGGATCCCTGAAAGCCGGCCCCAGTTCGGATTGGGGGCTGCAACCCGCCCCCCA
>MG|5|V8|F|11|95.7|Actinobacteria|Actinobacteria|Coriobacteriales|Coriobacteriaceae|Collinsella|tanakaei|
CGTGAGATGTTGGGTTAAGTCCCGCAACGAGCGCAACCCCCGCCGCATGTTGCCATCGGGTAGTGCCGGGCACCATGCGGGACCGCCGGCGTCAAGCCGGAGGAGGGCGGGGACGACGTCAAGTCATCATGCCCCTTATGCCCTGGGCTGCACACGTGCTACAATGGCCGGTACAGCGGGATGCGACCGCGCGAGCGGGAGCGGATCCCTGAAAGCCGGCCCCAGTTCGGATTGGGGGCTGCAACCCGCCTCCA
>MG|5|V8|F|22|91.7|Actinobacteria|Actinobacteria|Coriobacteriales|Coriobacteriaceae|Olsenella|profusa|
CGTGAGATGTTGGGTTAAGTCCCGCAACGAGCGCAACCCTTGTCGCTAGTTACCATCATTAAGTTGGGGACTCTAGCGAGACTGCCAGTGACAAGCCGGAGGAAGGTGGGGATGACGTCAAGTCATCATGCCCCTTATGTCCTGGGCTGCACACGTGCTACAATGGCCGGCACAATGGGCTGCCACCGCGCGAGCGGGAGCGAATCCCCAAAGCCGGCCCCAGTTCGGATTGGAGGCTGCAACCCGCCTCCA
>MG|5|V8|F|57|95.74|Actinobacteria|Actinobacteria|Coriobacteriales|Coriobacteriaceae|Collinsella|tanakaei|
CGTGAGATGTTGGGTTAAGTCCCGCAACGAGCGCAACCCCCCGCCGCATGTTGCCATCGGGTAGTGCCGGGCACCCATGCGGGACCGCCGGCGTCAAGCCGGAGGAGGGCGGGGGACGACGTCAAGTCATCATGCCCCTTATGCCCTGGGCTGCACACGTGCTACAATGGCCGGTACAGCGGGATGCGACCGCGCGAGCGGGAGCGGATCCCTGAAAGCCGGCCCCAGTTCGGATTGGGGGCTGCAACCCGCCCCCA
>MG|5|V8|F|122|95.7|Actinobacteria|Actinobacteria|Coriobacteriales|Coriobacteriaceae|Collinsella|tanakaei|
CGTGAGATGTTGGGTTAAGTCCCGCAACGAGCGCAACCCCCGCCGCATGTTGCCATCGGGTAGTGCCGGGCACCCATGCGGGACCGCCGGCGTCAAGCCGGAGGAGGGCGGGGACGACGTCAAGTCATCATGCCCCTTATGCCCTGGGCTGCACACGTGCTACAATGGCCGGTACAGCGGGATGCGACCGCGCGAGCGGGAGCGGATCCCTGAAAGCCGGCCCCAGTTCGGATTGGAGGCTGCAACCCGCCTCCA
>MG|5|V8|F|65|96.09|Actinobacteria|Actinobacteria|Coriobacteriales|Coriobacteriaceae|Collinsella|tanakaei|
CGTGAGATGTTGGGTTAAGTCCCGCAACGAGCGCAACCCCCGCCGCATGTTGCCATCGGGTAGTGCCGGGCACCCATGCGGGACCGCCGGCGTCAAGCCGGAGGAGGGCGGGGACGACGTCAAGTCATCATGCCCCCTTATGCCCTGGGCTGCACACGTGCTACAATGGCCGGTACAGCGGGATGCGACCGCGCGAGCGGGAGCGGATCCCTGAAAGCCGGCCCCAGTTCGGATTGGGGGCTGCAACCCGCCCCCCA
>MG|5|V8|F|12|94.49|Actinobacteria|Actinobacteria|Coriobacteriales|Coriobacteriaceae|Coriobacterium|glomerans|
CGTGAGATGTTGGGTTAAGTCCCGCAACGAGCGCAACCCCCGCCGCATGTTGCCATCAGGTGATGCTGGGAACCCATGCGGGACCGCCGGCGCCAAGCCGGAGGAGGGCGGGGACGACGTCAAGTCATCATGCCCCTTATGCGCGGGGCTGCACACGTGCTACAATGGCCGGCACAGCGGGATGCGACCGGGCGACCGGAAGCGGATCCCCCAAAACCGGCCCCAGTTCGGATCAGGGGCTGCAACCCGCCCCTG
>MG|5|V8|F|12|95.37|Actinobacteria|Actinobacteria|Coriobacteriales|Coriobacteriaceae|Collinsella|tanakaei|
CGTGAGATGTTGGGTTAAGTCCCGCAACGAGCGCAACCCCCCGCCGCATGTTGCCATCGGGTAGTGCCGGGCACCCATGCGGGACCGCCGGCGTCAAGCCGGAGGAGGGCGGGGGACGACGTCAAGTCATCATGCCCCCTTATGCCCTGGGCTGCACACGTGCTACAATGGCCGGTACAGCGGGATGCGACCGCGCGAGCGGGAGCGGATCCCTGAAAGCCGGCCCCAGTTCGGATTGGGGGCTGCAACCCGCCCCCA
>MG|5|V8|F|40|95.72|Actinobacteria|Actinobacteria|Coriobacteriales|Coriobacteriaceae|Collinsella|tanakaei|
CGTGAGATGTTGGGTTAAGTCCCGCAACGAGCGCAACCCCCCGTCGCATGTTGCCATCGGGTAGTGCCGGGCACCCATGCGGGACCGCCGGCGTCAAGCCGGAGGAGGGCGGGGACGACGTCAAGTCATCATGCCCCTTATGCCCTGGGCTGCACACGTGCTACAATGGCCGGTACAGCGGGATGCGACCGCGCGAGCGGGAGCGGATCCCTGAAAGCCGGCCCCAGTTCGGATTGGGGGCTGCAACCCGCCCCCA
>MG|5|V8|F|58|95.29|Actinobacteria|Actinobacteria|Coriobacteriales|Coriobacteriaceae|Olsenella|sp.|
CGTGAGATGTTGGGTTAAGTCCCGCAACGAGCGCAACCCCCCGTCGCATGTTGCCAGCGGTTCGGCCGGGCACCCATGCGAGACCGCCGGCGTCAAGCCGGAGGAAGGTGGGGATGACGTCAAGTCATCATGCCCCTTATGTCCTGGGCTGCACACGTGCTACAATGGCCGGTACAGCGGGATGCGACCGCGCGAGCGGGAGCGGATCCCTGAAAGCCGGCCCCAGTTCGGATTGGGGGCTGCAACCCGCCCCCA
>MG|5|V8|F|16|94.94|Actinobacteria|Actinobacteria|Coriobacteriales|Coriobacteriaceae|Collinsella|tanakaei|
CGTGAGATGTTGGGTTAAGTCCCGCAACGAGCGCAACCCCCCGCCGCATGTTGCCATCGGGTAGTGCCGGGCACCCATGCGGGACCGCCGGCGTCAAGCCGGAGGAGGGCGGGGACGACGTCAAGTCATCATGCCCCTTATGCCCTGGGCTGCACACGTGCTACAATGGCCGGTACAGCGGGATGCGACCGCGCGAGCGGGAGCGAATCCCCAAAGCCGGCCCCAGTTCGGATTGGAGGCTGCAACCCGCCTCCA
>MG|5|V8|F|12|95.7|Actinobacteria|Actinobacteria|Coriobacteriales|Coriobacteriaceae|Collinsella|tanakaei|
CGTGAGATGTTGGGTTAAGTCCCGCAACGAGCGCAACCCCCGCCGCATGTTGCCATCGGGTAGTGCCGGGCACCCATGCGGGACCGCCGGCGTCAAGCCGGAGGAGGGCGGGGACGACGTCAAGTCATCATGCCCCTTATGCCCTGGGCTGCACACGTGCTACAATGGCCGGTACAGCGGGATGCGACCGCGCGAGCGGGAGCGGATCCCCAAAGCCGGCCCCAGTTCGGATTGGAGGCTGCAACCCGCCTCCA
>MG|5|V8|F|48|95.74|Actinobacteria|Actinobacteria|Coriobacteriales|Coriobacteriaceae|Collinsella|tanakaei|
CGTGAGATGTTGGGTTAAGTCCCCGCAACGAGCGCAACCCCCCGCCGCATGTTGCCATCGGGTAGTGCCGGGCACCCATGCGGGACCGCCGGCGTCAAGCCGGAGGAGGGCGGGGACGACGTCAAGTCATCATGCCCCTTATGCCCTGGGCTGCACACGTGCTACAATGGCCGGTACAGCGGGATGCGACCGCGCGAGCGGGAGCGGATCCCTGAAAGCCGGCCCCAGTTCGGATTGGGGGCTGCAACCCGCCCCCA
>MG|5|V8|R|83|95.35|Actinobacteria|Actinobacteria|Coriobacteriales|Coriobacteriaceae|Collinsella|tanakaei|
TGGGGGCGGGTTGCAGCCCCCAATCCGAACTGGGGCCGGCTTTCAGGGATCCGCTCGGCGTCGCCGCCTGGCATCCCGCTGTACCGGCCATTGTAGCACGTGTGCAGCCCAGGGCATAAGGGGCATGATGACTTGACGTCGTCCCCGCCCTCCTCCGGCTTGACGCCGGCGGTCCCGCATGGGTGCCCGGCATAACCCGATGGCAACATGCGGCGGGGGGTTGCGCTCGTTGCGGGACTTAACCCAACATCTCACG
>MG|5|V8|R|16|96.47|Actinobacteria|Actinobacteria|Coriobacteriales|Coriobacteriaceae|Olsenella|profusa|
TGGGGGCGGGTTGCAGCCCCCAATCCGAACTGGGGCCGGCTTTCAGGGATCCGCTCCCGCTCGCGCGGTGGCAGCCCATTGTGCCGGCCATTGTAGCACGTGTGCAGCCCAGGACATAAGGGGCATGATGACTTGACGTCATCCCCACCTTCCTCCGGCTTGACGCCGGCGGTCTCGCATGGGTGCCCGGCCGAACCGCTGGCAACATGCGACGGGGGGTTGCGCTCGTTGCGGGACTTAACCCAACATCTCACG
>MG|5|V8|R|73|96.11|Actinobacteria|Actinobacteria|Coriobacteriales|Coriobacteriaceae|Collinsella|tanakaei|
TGGGGGCGGGTTGCAGCCCCCAATCCGAACTGGGGCCGGCTTTCAGGGATCCGCTCCCGCTCGCGCGGTCGCATCCCGCTGTACCGGCCATTGTAGCACGTGTGCAGCCCAGGGCATAAGGGGCATGATGACTTGACGTCGTCCCCCGCCCTCCTCCGGCTTGACGCCGGCGGTCCCGCATGGGTGCCCGGCACTACCCGATGGCAACATGCGGCGGGGGTTGCGCTCGTTGCGGGACTTAACCCAACATCTCACG
>MG|5|V8|F|27|90.91|Actinobacteria|Actinobacteria|Coriobacteriales|Coriobacteriaceae|Olsenella|profusa|
CGTGAGATGTTGGGTTAAGTCCCGCAACGAGCGCAACCCTTGTCGCTAGTTACCATCATTAAGTTGGGGACTCTAGCGAGACTGCCAGTGACAAGCTGGAGGAAGGCGGGGATGACGTCAAGTCATCATGCCCCTTATGTCCTGGGCTGCACACGTGCTACAATGGCCGGCACAATGGGCTGCCACCGCGCGAGCGGGAGCGAATCCCCAAAGCCGGCCCCAGTTCGGATTGGAGGCTGCAACCCGCCTCCA
>MG|5|V8|R|66|95.28|Actinobacteria|Actinobacteria|Coriobacteriales|Coriobacteriaceae|Olsenella|sp.|
TGGGGGCGGGTTGCAGCCCCCAATCCGAACTGGGGCCGGCTTTCAGGGATCCGCTCCCGCTCGCGCGGTCGCATCCCGCTGTACCGGCCATTGTAGCACGTGTGCAGCCCAGGGCATAAGGGGCATGATGACTTGACGTCATCCCCACCTTCCTCCGGCTTGACGCCGGCGGTCTCGCATGGGTGCCCGGCCGAACCGCTGGCAACATGCGACGGGGGTTGCGCTCGTTGCGGGACTTAACCCAACATCTCACG
>MG|5|V8|F|10|94.14|Actinobacteria|Actinobacteria|Coriobacteriales|Coriobacteriaceae|Collinsella|sp.|
CGTGAGATGTTGGGTTAAGTCCCCGCAACGAGCGCAACCCCCGCCGCATGTTGCCAGCGACCAGGTCGGGCACCCATGCGGGACCGCCGGCGCCAAGCCGGAGGAGGGCGGGGACGACGTCAAGTCATCATGCCCCTTATGCCCTGGGCTGCACACGTGCTACAATGGCCGGTACAGAGGGTTGCCACCCCGCGAGGGGGAGCGGATCCCGAAAGCCGGCCCCAGTTCGGATTGGGGGCTGCAACCCGCCCCCA
>MG|5|V8|F|11|95.72|Actinobacteria|Actinobacteria|Coriobacteriales|Coriobacteriaceae|Collinsella|tanakaei|
CGTGAGATGTTGGGTTAAGTCCCGCAACGAGCGCAACCCCCCGCCGCGTGTTGCCATCGGGTAGTGCCGGGCACCCATGCGGGACCGCCGGCGTCAAGCCGGAGGAGGGCGGGGACGACGTCAAGTCATCATGCCCCTTATGCCCTGGGCTGCACACGTGCTACAATGGCCGGTACAGCGGGATGCGACCGCGCGAGCGGGAGCGGATCCCTGAAAGCCGGCCCCAGTTCGGATTGGGGGCTGCAACCCGCCCCCA
>MG|5|V8|R|45|95.72|Actinobacteria|Actinobacteria|Coriobacteriales|Coriobacteriaceae|Collinsella|tanakaei|
TGGGGGCGGGTTGCAGCCCCCAATCCGAACTGGGGCCGGCTTTCAGGGATCCGCTCCCGCTCGCGCGGTCGCATCCCGCTGTACCGGCCATTGTAGCACGTGTGCAGCCCAGGGCATAAGGGGCATGATGACTTGACGTCGTCCCCGCCCTCCTCCGGCTTGACGCCGGCGGTCCCGCATGGTGCCCGGCACTACCCGATGGCAACATGCGGCGGGGGGTTGCGCTCGTTGCGGGACTTAACCCAACATCTCACG
>MG|5|V8|R|59|94.51|Actinobacteria|Actinobacteria|Coriobacteriales|Coriobacteriaceae|Collinsella|sp.|
TGGGGGCGGGTTGCAGCCCCCAATCCGAACTGGGGCCGGCTTTCGGGATCCGCTCCCCCTCGCGGGGTGGCAACCCTCTGTACCGGCCATTGTAGCACGTGTGCAGCCCAGGGCATAAGGGGCATGATGACTTGACGTCGTCCCCGCCCTCCTCCGGCTTGGCGCCGGCGGTCCCGCATGGGTGCCCGACCTGGTCGCTGGCAACATGCGGCGGGGGTTGCGCTCGTTGCGGGACTTAACCCAACATCTCACG
>MG|5|V8|R|12|96.11|Actinobacteria|Actinobacteria|Coriobacteriales|Coriobacteriaceae|Collinsella|tanakaei|
TGGGGGCGGGTTGCAGCCCCCAATCCGAACTGGGGCCGGCTTTCAGGGATCCGCTCCCGCTCGCGCGGTCGCATCCCCGCTGTACCGGCCATTGTAGCACGTGTGCAGCCCAGGGCATAAGGGGCATGATGACTTGACGTCGTCCCCGCCCTCCTCCGGCTTGACGCCGGCGGTCCCGCATGGGTGCCCGGCACTACCCGATGGCAACATGCGGCGGGGGTTGCGCTCGTTGCGGGACTTAACCCAACATCTCACG
>MG|5|V8|F|18|90.59|Actinobacteria|Actinobacteria|Coriobacteriales|Coriobacteriaceae|Olsenella|sp.|
CGTGAGATGTTGGGTTAAGTCCCGCAACGAGCGCAACCCCTATTGATAGTTGCCAGCAGTGAGATGGGCACTCTATCGAGACTGCCGCGGACAACGCGGAGGAAGGTGGGGATGACGTCAAATCATCATGCCCCTTATGTCCTGGGCTGCACACGTGCTACAATGGCCGGCACAATGGGCTGCCACCGCGCGAGCGGGAGCGAATCCCCAAAGCCGGCCCCAGTTCGGATTGGAGGCTGCAACCCGCCTCCA
>MG|5|V8|R|20|95.7|Actinobacteria|Actinobacteria|Coriobacteriales|Coriobacteriaceae|Collinsella|tanakaei|
TGGGGGCGGGTTGCAGCCCCCAATCCGAACTGGGGCCGGCTTTCAGGGATCCGCTCCCGCTCGCGCGGTCGCATCCCGCTGTACCGGCCATTGTAGCACGTGTGCAGCCCTGCGCATAAGGGGCATGATGACTTGACGTCGTCCCCGCCCTCCTCCGGCTTGACGCCGGCGGTCCCGCATGGGTGCCCGGCACTACCCGATGGCAACATGCGGCGGGGGTTGCGCTCGTTGCGGGACTTAACCCAACATCTCACG
>MG|5|V8|R|261|96.11|Actinobacteria|Actinobacteria|Coriobacteriales|Coriobacteriaceae|Collinsella|tanakaei|
TGGGGGCGGGTTGCAGCCCCCAATCCGAACTGGGGCCGGCTTTCAGGGATCCGCTCCCGCTCGCGCGGTCGCATCCCGCTGTACCGGCCATTGTAGCACGTGTGCAGCCCAGGGCATAAGGGGCATGATGACTTGACGTCGTCCCCGCCCTCCTCCGGCTTGACGCCGGCGGTCCCGCATGGGTGCCCGGCACTACCCGATGGCAACATGCGGCGGGGGGTTGCGCTCGTTGCGGGACTTAACCCAACATCTCACG
>MG|5|V8|R|13|96.08|Actinobacteria|Actinobacteria|Coriobacteriales|Coriobacteriaceae|Collinsella|tanakaei|
TGGGGGCGGGTTGCAGCCCCCAATCCGAACTGGGGCCGGCTTTCAGGGATCCGCTCCCGCTCGCGCGGTCGCATCCCGCTGTACCGGCCATTGTAGCACGTGTGCAGCCCAGGGCATAAGGGGCATGATGACTTGACGTCGTCCCCGCCCTCCTCCGGCTTGGCGCCGGCGGTCCCGCATGGGTGCCCGACCTGGTCGCTGGCAACATGCGGCGGGGGTTGCGCTCGTTGCGGGACTTAACCCAACATCTCACG
>MG|5|V8|F|52|96.46|Actinobacteria|Actinobacteria|Coriobacteriales|Coriobacteriaceae|Olsenella|profusa|
CGTGAGATGTTGGGTTAAGTCCCGCAACGAGCGCAACCCCCGCCGCATGTTGCCATCGGGTAGTGCCGGGCACCCATGCGGGACCGCCGGCGTCAAGCCGGAGGAAGGTGGGGATGACGTCAAGTCATCATGCCCCTTATGTCCTGGGCTGCACACGTGCTACAATGGCCGGCACAATGGGCTGCCACCGCGCGAGCGGGAGCGAATCCCCAAAGCCGGCCCCAGTTCGGATTGGAGGCTGCAACCCGCCTCCA
>MG|5|V8|F|11|96.06|Actinobacteria|Actinobacteria|Coriobacteriales|Coriobacteriaceae|Olsenella|sp.|
CGTGAGATGTTGGGTTAAGTCCCGCAACGAGCGCAACCCCCCGTCGCATGTTGCCAGCGGTTCGGCCGGGCACCCATGCGGGACCGCCGGCGTCAAGCCGGAGGAGGGCGGGGACGACGTCAAGTCATCATGCCCCTTATGCCCTGGGCTGCACACGTGCTACAATGGCCGGTACAGCGGGATGCCAGGCGGCGACGCCGAGCGGATCCCTGAAAGCCGGCCCCAGTTCGGATTGGGGGCTGCAACCCGCCCCCA
>MG|5|V8|F|18|96.44|Actinobacteria|Actinobacteria|Coriobacteriales|Coriobacteriaceae|Olsenella|sp.|
CGTGAGATGTTGGGTTAAGTCCCGCAACGAGCGCAACCCTCGTCGCATGTTGCCAGCGGTTCGGCCGGGCACCCATGCGAGACCGCCGGCGTCAAGCCGGAGGAGGGCGGGGACGACGTCAAGTCATCATGCCCCTTATGCCCTGGGCTGCACACGTGCTACAATGGCCGGTACAGCGGGATGCCAGGCGGCGACGCCGAGCGGATCCCTGAAAGCCGGCCCCAGTTCGGATTGGGGGCTGCAACCCGCCCCCA
>MG|5|V8|R|133|96.46|Actinobacteria|Actinobacteria|Coriobacteriales|Coriobacteriaceae|Atopobium|sp.|
TGGAGGCGGGTTGCAGCCTCCAATCCGAACTGGGGCCGGCTTTGGGGATTCGCTCGGCGTCGCCGCCTGGCAGCCCATTGTGCCGGCCATTGTAGCACGTGTGCAGCCCAGGACATAAGGGGCATGATGACTTGACGTCATCCCCACCTTCCTCCGGCTTGACGCCGGCGGTCTCGCATGGGTGCCCGGCCGAACCGCTGGCAACATGCGACGGGGGGTTGCGCTCGTTGCGGGACTTAACCCAACATCTCACG
>MG|5|V8|R|29|96.39|Actinobacteria|Actinobacteria|Coriobacteriales|Coriobacteriaceae|Olsenella|sp.|
TGGAGGCGGGTTGCAGCCTCCAATCCGAACTGGGGCCGGCTTTGGGGATTCGCTCGGCGTCGCCGCCTGGCAGCCCTCTGTGCCGGCCATTGTAGCACGTGTGCAGCCCAGGACATAAGGGGCATGATGACTTGACGTCATCCCCACCTTCCTCCGGCTTGACGCCGGCGGTCTCGCATGGGTGCCCGGCCGAACCGCTGGCAACATGCGACGGGGGTTGCGCTCGTTGCGGGACTTAACCCAACATCTCACG
>MG|5|V8|F|24|94.14|Actinobacteria|Actinobacteria|Coriobacteriales|Coriobacteriaceae|Collinsella|sp.|
CGTGAGATGTTGGGTTAAGTCCCGCAACGAGCGCAACCCCCCGCCGCATGTTGCCAGCGACCAGGTCGGGCACCCATGCGGGACCGCCGGCGCCAAGCCGGAGGAGGGCGGGGACGACGTCAAGTCATCATGCCCCTTATGCCCTGGGCTGCACACGTGCTACAATGGCCGGTACAGAGGGTTGCCACCCCGCGAGGGGGAGCGGATCCCGAAAGCCGGCCCCAGTTCGGATTGGGGGCTGCAACCCGCCCCCA
>MG|5|V8|R|13|95.7|Actinobacteria|Actinobacteria|Coriobacteriales|Coriobacteriaceae|Collinsella|tanakaei|
TGGGGGGCGGGTTGCAGCCCCCAATCCGAACTGGGGCCGGCTTTCAGGGATCCGCTCCCGCTCGCGCGGTCGCATCCCGCTGTACCGGCCATTGTAGCACGTGTGCAGCCCAGGGCATAAGGGGCATGATGACTTGACGTCGTCCCCGCCCTCCTCCGGCTTGACGCCGGCGGTCCCCGCATGGTGCCCGGCACTACCCGATGGCAACATGCGGCGGGGGTTGCGCTCGTTGCGGGACTTAACCCAACATCTCACG
>MG|5|V8|F|10|95.67|Actinobacteria|Actinobacteria|Coriobacteriales|Coriobacteriaceae|Olsenella|profusa|
CGTGAGATGTTGGGTTAAGTCCCGCAACGAGCGCAACCCCCGCCGCATGTTGCCATCGGGTAGTGCCGGGCACCCATGCGGGACCGCCGGCGTCAAGCCGGAGGAGGGCGGGGATGACGTCAAGTCATCATGCCCCTTATGTCCTGGGCTGCACACGTGCTACAATGGCCGGCACAATGGGCTGCCACCGCGCGAGCGGGAGCGAATCCCCAAAGCCGGCCCCAGTTCGGATTGGAGGCTGCAACCCGCCTCCA
>MG|5|V8|F|13|94.55|Actinobacteria|Actinobacteria|Coriobacteriales|Coriobacteriaceae|Collinsella|tanakaei|
CGTGAGATGTTGGGTTAAGTCCCGCAACGAGCGCAACCCCCGCCGCGTGTTGCCATCACTTCGGGTGGGCACCCACGCGGGACCGCCGGCGCCAAGCCGGAGGAGGGCGGGGACGACGTCAAGTCATCATGCCCCTTATGCCCTGGGCTGCACACGTGCTACAATGGCCGGTACAGCGGGATGCCAGGCGGCGACGCCGAGCGGATCCCTGAAAGCCGGCCCCAGTTCGGATTGGGGGCTGCAACCCGCCCCCA
>MG|5|V8|F|45|95.7|Actinobacteria|Actinobacteria|Coriobacteriales|Coriobacteriaceae|Collinsella|tanakaei|
CGTGAGATGTTGGGTTAAGTCCCGCAACGAGCGCAACCCCCGCCGCATGTTGCCATCGGGTAGTGCCGGGCACCATGCGGGGACCGCCGGCGTCAAGCCGGAGGAGGGCGGGGACGACGTCAAGTCATCATGCCCCTTATGCCCTGGGCTGCACACGTGCTACAATGGCCGGTACAGCGGGATGCGACCGCGCGAGCGGGAGCGGATCCCTGAAAGCCGGCCCCAGTTCGGATTGGGGGCTGCAACCCGCCCCCCA
>MG|5|V8|F|10|89.24|Actinobacteria|Actinobacteria|Coriobacteriales|Coriobacteriaceae|Eggerthella|sinensis|
CGTGAGATGTTGGGTTAAGTCCCGCAACGAGCGCAACCCCTATTGATAGTTGCCAGCAGTGAGATGGGCACTCTATCGAGACTGCCGCGGACAACGCGGAGGAAGGTGGGGATGACGTCAAATCATCATGCCCCTTATGCCCTGGGCTGCACACGTGCTACAATGGCCGGTACAGCGGGATGCGACCGCGCGAGCGGGAGCGGATCCCTGAAAGCCGGCCCCAGTTCGGATTGGGGGCTGCAACCCGCCCCCA
>MG|5|V8|F|17|94.98|Actinobacteria|Actinobacteria|Coriobacteriales|Coriobacteriaceae|Collinsella|tanakaei|
CGTGAGATGTTGGGTTAAGTCCCCGCAACGAGCGCAACCCCCCGCCGCATGTTGCCATCGGGTTATGCCGGGCACCCATGCGGGACCGCCGGCGTCAAGCCGGAGGAGGGCGGGGACGACGTCAAGTCATCATGCCCCTTATGCCCTGGGCTGCACACGTGCTACAATGGCCGGTACAGCGGGATGCCAGGCGGCGACGCCGAGCGGATCCCTGAAAGCCGGCCCCAGTTCGGATTGGGGGCTGCAACCCGCCCCCA
>MG|5|V8|R|19|95.31|Actinobacteria|Actinobacteria|Coriobacteriales|Coriobacteriaceae|Collinsella|tanakaei|
TGGAGGCGGGTTGCAGCCTCCAATCCGAACTGGGGCCGGCTTTGGGGATTCGCTCCCGCTCGCGCGGTCGCATCCCGCTGTACCGGCCATTGTAGCACGTGTGCAGCCCAGGGCATAAGGGGCATGATGACTTGACGTCGTCCCCGCCCTCCTCCGGCTTGACGCCGGCGGTCCCGCATGGGTGCCCGGCACTACCCGATGGCAACATGCGGCGGGGGTTGCGCTCGTTGCGGGACTTAACCCAACATCTCACG
>MG|5|V8|F|10|95.69|Actinobacteria|Actinobacteria|Coriobacteriales|Coriobacteriaceae|Olsenella|sp.|
CGTGAGATGTTGGGTTAAGTCCCGCAACGAGCGCAACCCCCCGTCGCATGTTGCCAGCGGTTCGGCCGGGCACCCATGCGAGACCGCCGGCGTCAAGCCGGAGGAAGGTGGGGATGACGTCAAGTCATCATGCCCCTTATGCCCTGGGCTGCACACGTGCTACAATGGCCGGTACAGCGGGATGCGACCGCGCGAGCGGGAGCGGATCCCTGAAAGCCGGCCCCAGTTCGGATTGGAGGCTGCAACCCGCCTCCA
>MG|5|V8|F|17|95.6|Actinobacteria|Actinobacteria|Coriobacteriales|Coriobacteriaceae|Olsenella|profusa|
CGTGAGATGTTGGGTTAAGTCCCGCAACGAGCGCAACCCTCGTCGCATGTTGCCAGCGGTTCGGCCGGGCACCCATGCGAGACCGCCGGCGTCAAGCCGGAGGAAGGTGGGGATGACGTCAAGTCATCATGCCCCTTATGTCCTGGGCTGCACACGTGCTACAATGGCCGGTACAGCGGGATGCGACCGCGCGAGCGGGAGCGGATCCCTGAAAGCCGGCCCCAGTTCGGATTGGGGGCTGCAACCCGCCCCCCA
>MG|5|V8|F|50|96.11|Actinobacteria|Actinobacteria|Coriobacteriales|Coriobacteriaceae|Collinsella|tanakaei|
CGTGAGATGTTGGGTTAAGTCCCGCAACGAGCGCAACCCCCGCCGCATGTTGCCATCGGGTAGTGCCGGGCACCCATGCGGGGACCGCCGGCGTCAAGCCGGAGGAGGGCGGGGACGACGTCAAGTCATCATGCCCCTTATGCCCTGGGCTGCACACGTGCTACAATGGCCGGTACAGCGGGATGCGACCGCGCGAGCGGGAGCGGATCCCTGAAAGCCGGCCCCAGTTCGGATTGGGGGCTGCAACCCGCCCCCA
>MG|5|V8|F|73|95.72|Actinobacteria|Actinobacteria|Coriobacteriales|Coriobacteriaceae|Collinsella|tanakaei|
CGTGAGATGTTGGGTTAAGTCCCGCAACGAGCGCAACCCCCGCCGCATGTTGCCATCGGGTAGTGCCGGGCACCATGCGGGACCGCCGGCGTCAAGCCGGAGGAGGGCGGGGGACGACGTCAAGTCATCATGCCCCTTATGCCCTGGGCTGCACACGTGCTACAATGGCCGGTACAGCGGGATGCGACCGCGCGAGCGGGAGCGGATCCCTGAAAGCCGGCCCCAGTTCGGATTGGGGGCTGCAACCCGCCCCCA
>MG|5|V8|F|28|96.11|Actinobacteria|Actinobacteria|Coriobacteriales|Coriobacteriaceae|Collinsella|tanakaei|
CGTGAGATGTTGGGTTAAGTCCCGCAACGAGCGCAACCCCCGCCGCATGTTGCCATCGGGTAGTGCCGGGCACCCATGCGGGACCGCCGGCGTCAAGCCGGAGGAGGGCGGGGACGACGTCAAGTCATCATGCCCCTTATGCCCTGGGCTGCACACGTGCTACAATGGCCGGTACAGCGGGGATGCGACCGCGCGAGCGGGAGCGGATCCCTGAAAGCCGGCCCCAGTTCGGATTGGGGGCTGCAACCCGCCCCCA
>MG|5|V8|F|14|95.67|Actinobacteria|Actinobacteria|Coriobacteriales|Coriobacteriaceae|Collinsella|tanakaei|
CGTGAGATGTTGGGTTAAGTCCCGCAACGAGCGCAACCCTCGTCGCATGTTGCCAGCGGTTCGGCCGGGCACCCATGCGAGACCGCCGGCGTCAAGCCGGAGGAGGGCGGGGACGACGTCAAGTCATCATGCCCCTTATGCCCTGGGCTGCACACGTGCTACAATGGCCGGTACAGCGGGATGCGACCGCGCGAGCGGGAGCGGATCCCTGAAAGCCGGCCCCAGTTCGGATTGGGGGCTGCAACCCGCCCCCCA
>MG|5|V8|F|34|95.26|Actinobacteria|Actinobacteria|Coriobacteriales|Coriobacteriaceae|Olsenella|sp.|
CGTGAGATGTTGGGTTAAGTCCCGCAACGAGCGCAACCCCCGTCGCATGTTGCCAGCGGTTCGGCCGGGCACCCATGCGAGACCGCCGGCGTCAAGCCGGAGGAAGGTGGGGATGACGTCAAGTCATCATGCCCCTTATGTCCTGGGCTGCACACGTGCTACAATGGCCGGTACAGCGGGATGCCAGGCGGCGACGCCGAGCGGATCCCTGAAAGCCGGCCCCAGTTCGGATTGGGGGCTGCAACCCGCCCCCA
>MG|5|V8|R|25|95.7|Actinobacteria|Actinobacteria|Coriobacteriales|Coriobacteriaceae|Collinsella|tanakaei|
TGGGGGGCGGGTTGCAGCCCCCAATCCGAACTGGGGCCGGCTTTCAGGGATCCGCTCCCGCTCGCGCGGTCGCATCCCGCTGTACCGGCCATTGTAGCACGTGTGCAGCCCAGGGCATAAGGGGCATGATGACTTGACGTCGTCCCCGCCCTCCTCCGGCTTGACGCCGGCGGTCCCGCATGGTGCCCGGCACTACCCGATGGCAACATGCGGCGGGGGGTTGCGCTCGTTGCGGGACTTAACCCAACATCTCACG
>MG|5|V8|F|19|90.8|Actinobacteria|Actinobacteria|Coriobacteriales|Coriobacteriaceae|Coriobacterium|sp.|
CGTGAGATGTTGGGTTAAGTCCCGCAACGAGCGCAACCCTTGTTGTCAGTTGCCATCATTCAGTTGGGCACTCTGGCGAGACTGCCGGTGACAAACCGGAGGAAGGTGGGGATGACGTCAAGTCATCATGCCCCTTATGCCCTGGGCTGCACACGTGCTACAATGGCCGGTACAGCGGGATGCGACCGCGCGAGCGGGAGCGGATCCCTGAAAGCCGGCCCCAGTTCGGATTGGGGGCTGCAACCCGCCCCCA
>MG|5|V8|F|23|95.33|Actinobacteria|Actinobacteria|Coriobacteriales|Coriobacteriaceae|Collinsella|tanakaei|
CGTGAGATGTTGGGTTAAGTCCCGCAACGAGCGCAACCCCCCGCCGCATGTTGCCATCGGGTAGTGCCGGGCACCATGCGGGACCGCCGGCGTCAAGCCGGAGGAGGGCGGGGGACGACGTCAAGTCATCATGCCCCTTATGCCCTGGGCTGCACACGTGCTACAATGGCCGGTACAGCGGGATGCGACCGCGCGAGCGGGAGCGGATCCCTGAAAGCCGGCCCCAGTTCGGATTGGGGGCTGCAACCCGCCCCCCA
>MG|5|V8|F|14|96.46|Actinobacteria|Actinobacteria|Coriobacteriales|Coriobacteriaceae|Atopobium|sp.|
CGTGAGATGTTGGGTTAAGTCCCGCAACGAGCGCAACCCCCGTCGCATGTTGCCAGCGGTTCGGCCGGGCACCCATGCGAGACCGCCGGCGTCAAGCCGGAGGAAGGTGGGGGATGACGTCAAGTCATCATGCCCCTTATGTCCTGGGCTGCACACGTGCTACAATGGCCGGCACAATGGGCTGCCAGGCGGCGACGCCGAGCGAATCCCCAAAGCCGGCCCCAGTTCGGATTGGAGGCTGCAACCCGCCTCCA
>MG|5|V8|R|24|96.85|Actinobacteria|Actinobacteria|Coriobacteriales|Coriobacteriaceae|Olsenella|profusa|
TGGAGGCGGGTTGCAGCCTCCAATCCGAACTGGGGCCGGCTTTGGGGATTCGCTCCCGCTCGCGCGGTGGCAGCCCATTGTGCCGGCCATTGTAGCACGTGTGCAGCCCAGGACATAAGGGGCATGATGACTTGACGTCATCCCCACCTTCCTCCGGCTTGACGCCGGCGGTCTCGCATGGGTGCCCGGCACTACCCGATGGCAACATGCGGCGGGGGTTGCGCTCGTTGCGGGACTTAACCCAACATCTCACG
>MG|5|V8|F|31|95.7|Actinobacteria|Actinobacteria|Coriobacteriales|Coriobacteriaceae|Collinsella|tanakaei|
CGTGAGATGTTGGGTTAAGTCCCGCAACGAGCGCAACCCCCCGTCGCATGTTGCCAGCGGTTCGGCCGGGCACCCATGCGAGACCGCCGGCGTCAAGCCGGAGGAGGGCGGGGACGACGTCAAGTCATCATGCCCCTTATGCCCTGGGCTGCACACGTGCTACAATGGCCGGTACAGCGGGATGCGACCGCGCGAGCGGGAGCGGATCCCTGAAAGCCGGCCCCAGTTCGGATTGGGGGCTGCAACCCGCCCCCA
>MG|5|V8|F|10|96.84|Actinobacteria|Actinobacteria|Coriobacteriales|Coriobacteriaceae|Olsenella|sp.|
CGTGAGATGTTGGGTTAAGTCCCGCAACGAGCGCAACCCCCGTCGCATGTTGCCAGCGGTTCGGCCGGGCACCCATGCGAGACCGCCGGCGTCAAGCCGGAGGAGGGCGGGGACGACGTCAAGTCATCATGCCCCTTATGCCCTGGGCTGCACACGTGCTACAATGGCCGGTACAGCGGGATGCCAGGCGGCGACGCCGAGCGGATCCCTGAAAGCCGGCCCCAGTTCGGATTGGGGGCTGCAACCCGCCCCCA
>MG|5|V8|R|17|90.91|Actinobacteria|Actinobacteria|Coriobacteriales|Coriobacteriaceae|Olsenella|profusa|
TGGAGGCGGGTTGCAGCCTCCAATCCGAACTGGGGCCGGCTTTGGGGATTCGCTCCCGCTCGCGCGGTGGCAGCCCATTGTGCCGGCCATTGTAGCACGTGTGCAGCCCAGGACATAAGGGGCATGATGACTTGACGTCATCCCCGCCTTCCTCCAGCTTGTCACTGGCAGTCTCGCTAGAGTCCCCAACTTAATGATGGTAACTAGCGACAAGGGTTGCGCTCGTTGCGGGACTTAACCCAACATCTCACG
>MG|5|V8|R|51|89.56|Actinobacteria|Actinobacteria|Coriobacteriales|Coriobacteriaceae|Coriobacterium|sp.|
TGGGGGCGGGTTGCAGCCCCCAATCCGAACTGGGGCCGGCTTTCAGGGATCCGCTCCCGCTCGCGCGGTCGCATCCCGCTGTACCGGCCATTGTAGCACGTGTGCAGCCCAGGGCATAAGGGGCATGATGATTTGACGTCATCCCCGCCTTCCTCCAGCTTGTCACTGGCAGTCTCGCTAGAGTCCCCAACTTAATGATGGTAACTAGCGACAAGGGTTGCGCTCGTTGCGGGACTTAACCCAACATCTCACG
>MG|5|V8|F|112|95.72|Actinobacteria|Actinobacteria|Coriobacteriales|Coriobacteriaceae|Collinsella|tanakaei|
CGTGAGATGTTGGGTTAAGTCCCGCAACGAGCGCAACCCCCCGCCGCATGTTGCCATCGGGTAGTGCCGGGCACCATGCGGGACCGCCGGCGTCAAGCCGGAGGAGGGCGGGGACGACGTCAAGTCATCATGCCCCTTATGCCCTGGGCTGCACACGTGCTACAATGGCCGGTACAGCGGGATGCGACCGCGCGAGCGGGAGCGGATCCCTGAAAGCCGGCCCCAGTTCGGATTGGGGGCTGCAACCCGCCCCCA
>MG|5|V8|F|12|95.28|Actinobacteria|Actinobacteria|Coriobacteriales|Coriobacteriaceae|Olsenella|sp.|
CGTGAGATGTTGGGTTAAGTCCCGCAACGAGCGCAACCCCCCGTCGCATGTTGCCAGCGGTTCGGCCGGGCACCCATGCGAGACCGCCGGCGTCAAGCCGGAGGAAGGTGGGGATGACGTCAAGTCATCATGCCCCTTATGCCCTGGGCTGCACACGTGCTACAATGGCCGGTACAGCGGGATGCCAGGCGGCGACGCCGAGCGGATCCCTGAAAGCCGGCCCCAGTTCGGATTGGGGGCTGCAACCCGCCCCCA
>MG|5|V8|R|14|95.35|Actinobacteria|Actinobacteria|Coriobacteriales|Coriobacteriaceae|Collinsella|tanakaei|
TGGGGGCGGGTTGCAGCCCCCAATCCGAACTGGGGCCGGCTTTCAGGGATCCGCTCGGCGTCGCCGCCTGGCATCCCGCTGTACCGGCCATTGTAGCACGTGTGCAGCCCAGGGCATAAGGGGGCATGATGACTTGACGTCGTCCCCGCCCTCCTCCGGCTTGACGCCGGCGGTCCCGCATGGGTGCCCGGCATAACCCGATGGCAACATGCGGCGGGGGTTGCGCTCGTTGCGGGACTTAACCCAACATCTCACG
>MG|5|V8|F|60|96.39|Actinobacteria|Actinobacteria|Coriobacteriales|Coriobacteriaceae|Olsenella|sp.|
CGTGAGATGTTGGGTTAAGTCCCGCAACGAGCGCAACCCCCGTCGCATGTTGCCAGCGGTTCGGCCGGGCACCCATGCGAGACCGCCGGCGTCAAGCCGGAGGAAGGTGGGGATGACGTCAAGTCATCATGCCCCTTATGTCCTGGGCTGCACACGTGCTACAATGGCCGGCACAGAGGGCTGCCAGGCGGCGACGCCGAGCGAATCCCCAAAGCCGGCCCCAGTTCGGATTGGAGGCTGCAACCCGCCTCCA
>MG|5|V8|F|21|92.8|Actinobacteria|Actinobacteria|Coriobacteriales|Coriobacteriaceae|Slackia|isoflavoniconvertens|
CGTGAGATGTTGGGTTAAGTCCCGCAACGAGCGCAACCCCCGCCGCGTGTTGCCATCACTTCGGGTGGGCACCCACGCGGGACCGCCGGCGCCAAGCCGGAGGAGGGCGGGGACGACGTCAAGTCATCATGCCCCTTATGTCCTGGGCTGCACACGTGCTACAATGGCCGGTACAGAGGGTTGCCACCCCGCGAGGGGGAGCGGATCCCGAAAGCCGGCCCCAGTTCGGATTGGAGGCTGCAACCCGCCTCCA
>MG|5|V8|F|24|96.47|Actinobacteria|Actinobacteria|Coriobacteriales|Coriobacteriaceae|Olsenella|profusa|
CGTGAGATGTTGGGTTAAGTCCCGCAACGAGCGCAACCCCCCGTCGCATGTTGCCAGCGGTTCGGCCGGGCACCCATGCGAGACCGCCGGCGTCAAGCCGGAGGAAGGTGGGGATGACGTCAAGTCATCATGCCCCTTATGTCCTGGGCTGCACACGTGCTACAATGGCCGGCACAATGGGCTGCCACCGCGCGAGCGGGAGCGGATCCCTGAAAGCCGGCCCCAGTTCGGATTGGGGGCTGCAACCCGCCCCCA
>MG|5|V8|R|47|95.72|Actinobacteria|Actinobacteria|Coriobacteriales|Coriobacteriaceae|Collinsella|tanakaei|
TGGGGGCGGGTTGCAGCCCCCAATCCGAACTGGGGCCGGCTTTCAGGGATCCGCTCCCGCTCGCGCGGTCGCATCCCGCTGTACCGGCCATTGTAGCACGTGTGCAGCCCAGGGCATAAGGGGCATGATGACTTGACGTCGTCCCCGCCCTCCTCCGGCTTGACGCCGGCGGTCCCCGCATGGTGCCCGGCACTACCCGATGGCAACATGCGGCGGGGGTTGCGCTCGTTGCGGGACTTAACCCAACATCTCACG
>MG|5|V8|F|74|95.67|Actinobacteria|Actinobacteria|Coriobacteriales|Coriobacteriaceae|Olsenella|profusa|
CGTGAGATGTTGGGTTAAGTCCCGCAACGAGCGCAACCCCCGCCGCATGTTGCCATCGGGTAGTGCCGGGCACCCATGCGGGACCGCCGGCGTCAAGCCGGAGGAGGGCGGGGACGACGTCAAGTCATCATGCCCCTTATGCCCTGGGCTGCACACGTGCTACAATGGCCGGCACAATGGGCTGCCACCGCGCGAGCGGGAGCGAATCCCCAAAGCCGGCCCCAGTTCGGATTGGAGGCTGCAACCCGCCTCCA
>MG|5|V8|R|10|95.28|Actinobacteria|Actinobacteria|Coriobacteriales|Coriobacteriaceae|Olsenella|profusa|
TGGAGGCGGGTTGCAGCCTCCAATCCGAACTGGGACCGGCTTTGGGGATTCGCTCCCGCTCACGCGGTGGCAGCCCATTGTGCCGGCCATTGTAGCACGTGTGCAGCCCAGGACATAAGGGGCATGATGACTTGACGTCGTCCCCGCCCTCCTCCGGCTTGACGCCGGCGGTCCCGCATGGGTGCCCGGCACTACCCGATGGCAACATGCGGCGGGGGTTGCGCTCGTTGCGGGACTTAACCCAACATCTCACG
>MG|5|V8|F|22|96.43|Actinobacteria|Actinobacteria|Coriobacteriales|Coriobacteriaceae|Olsenella|sp.|
CGTGAGATGTTGGGTTAAGTCCCGCAACGAGCGCAACCCTCGTCGCATGTTGCCAGCGGTTCGGCCGGGCACCCATGCGAGACCGCCGGCGTCAAGCCGGAGGAAGGTGGGGATGACGTCAAGTCATCATGCCCCTTATGTCCTGGGCTGCACACGTGCTACAATGGCCGGCACAGAGGGCTGCCAGGCGGCGACGCCGAGCGAATCCCCAAAGCCGGCCCCAGTTCGGATTGGGGGCTGCAACCCGCCCCCA
>MG|5|V8|F|185|96.11|Actinobacteria|Actinobacteria|Coriobacteriales|Coriobacteriaceae|Collinsella|tanakaei|
CGTGAGATGTTGGGTTAAGTCCCGCAACGAGCGCAACCCCCGCCGCATGTTGCCATCGGGTAGTGCCGGGCACCCATGCGGGACCGCCGGCGTCAAGCCGGAGGAGGGCGGGGGACGACGTCAAGTCATCATGCCCCTTATGCCCTGGGCTGCACACGTGCTACAATGGCCGGTACAGCGGGATGCGACCGCGCGAGCGGGAGCGGATCCCTGAAAGCCGGCCCCAGTTCGGATTGGGGGCTGCAACCCGCCCCCA
>MG|5|V8|F|24|96.09|Actinobacteria|Actinobacteria|Coriobacteriales|Coriobacteriaceae|Collinsella|tanakaei|
CGTGAGATGTTGGGTTAAGTCCCGCAACGAGCGCAACCCCCGTCGCATGTTGCCATCGGGTAGTGCCGGGCACCCATGCGGGACCGCCGGCGTCAAGCCGGAGGAGGGCGGGGACGACGTCAAGTCATCATGCCCCTTATGCCCTGGGCTGCACACGTGCTACAATGGCCGGTACAGCGGGATGCGACCGCGCGAGCGGGAGCGGATCCCTGAAAGCCGGCCCCAGTTCGGATTGGGGGCTGCAACCCGCCCCCA
>MG|5|V8|F|11|94.88|Actinobacteria|Actinobacteria|Coriobacteriales|Coriobacteriaceae|Atopobium|fossor|
CGTGAGATGTTGGGTTAAGTCCCGCAACGAGCGCAACCCTCGTCGCATGTTGCCAGCAGTTCGGCTGGGCACCCGTGCGAGACCGCCGGCGTTAAGCCGGAGGAAGGTGGGGACGACGTCAAGTCATCATGCCCCTTATGTCCTGGGCTGCACACGTGCTACAATGACCGGCACAACGGGCTGCGAACTCGCGAGAGTAAGCGAATCCCTTAAAGCCGGCCTCAGTTCGGATCGGAGGCTGCAACCCGCCTCCG
>MG|5|V8|R|15|96.11|Actinobacteria|Actinobacteria|Coriobacteriales|Coriobacteriaceae|Collinsella|tanakaei|
TGGGGGCGGGTTGCAGCCCCCAATCCGAACTGGGGCCGGCTTTCAGGGATCCGCTCCCGCTCGCGCGGTCGCATCCCGCTGTACCGGCCATTGTAGCACGTGTGCAGCCCAGGGCATAAGGGGCATGATGACTTGACGTCGTCCCCGCCCTCCTCCGGCTTGACGCCGGCGGTCCCCGCATGGGTGCCCGGCACTACCCGATGGCAACATGCGGCGGGGGTTGCGCTCGTTGCGGGACTTAACCCAACATCTCACG
>MG|5|V8|F|23|95.67|Actinobacteria|Actinobacteria|Coriobacteriales|Coriobacteriaceae|Olsenella|profusa|
CGTGAGATGTTGGGTTAAGTCCCGCAACGAGCGCAACCCCCGCCGCATGTTGCCATCGGGTTATGCCGGGCACCCATGCGGGACCGCCGGCGTCAAGCCGGAGGAGGGCGGGGACGACGTCAAGTCATCATGCCCCTTATGCCCTGGGCTGCACACGTGCTACAATGGCCGGCACAATGGGCTGCCACCGCGCGAGCGGGAGCGAATCCCCAAAGCCGGCCCCAGTTCGGATTGGAGGCTGCAACCCGCCTCCA
>MG|5|V8|R|20|96.08|Actinobacteria|Actinobacteria|Coriobacteriales|Coriobacteriaceae|Collinsella|tanakaei|
TGGGGGCGGGTTGCAGCCCCCAATCCGAACTGGGGCCGGCTTTCAGGGATCCGCTCCCGCTCGCGCGGTCGCATCCCGCTGTACCGGCCATTGTAGCACGTGTGCAGCCCAGGGCATAAGGGGCATGATGACTTGACGTCGTCCCCGCCCTCCTCCGGCTTGACGCCGGCGGTCCCGCATGGTGCCCGGCATAACCCGATGGCAACATGCGGCGGGGGTTGCGCTCGTTGCGGGACTTAACCCAACATCTCACG
>MG|5|V8|R|15|95.28|Actinobacteria|Actinobacteria|Coriobacteriales|Coriobacteriaceae|Olsenella|sp.|
TGGGGGCGGGTTGCAGCCCCCAATCCGAACTGGGGCCGGCTTTCAGGGATCCGCTCCCGCTCGCGCGGTCGCATCCCGCTGTACCGGCCATTGTAGCACGTGTGCAGCCCAGGACATAAGGGGCATGATGACTTGACGTCATCCCCACCTTCCTCCGGCTTGACGCCGGCGGTCTCGCATGGGTGCCCGGCCGAACCGCTGGCAACATGGACGGGGGTTGCGCTCGTTGCGGGACTTAACCCAACATCTCACG
>MG|5|V8|R|21|92.13|Actinobacteria|Actinobacteria|Coriobacteriales|Coriobacteriaceae|Olsenella|profusa|
TGGAGGCGGGTTGCAGCCTCCAATCCGAACTGGGGCCGGCTTTGGGGATTCGCTCCCGCTCGCGCGGTGGCAGCCCATTGTGCCGGCCATTGTAGCACGTGTGCAGCCCAGGACATAAGGGGCATGATGACTTGACGTCATCCCCACCTTCCTCCGGTTTATCACCGGCAGTCTCGCCAGAGTGCCCAACTGAATGATGGCAACTGACAACAAGGGTTGCGCTCGTTGCGGGACTTAACCCAACATCTCACG
>MG|5|V8|F|39|95.35|Actinobacteria|Actinobacteria|Coriobacteriales|Coriobacteriaceae|Collinsella|tanakaei|
CGTGAGATGTTGGGTTAAGTCCCGCAACGAGCGCAACCCCCCGCCGCATGTTGCCATCGGGTAGTGCCGGGCACCATGCGGGACCGCCGGCGTCAAGCCGGAGGAGGGCGGGGGACGACGTCAAGTCATCATGCCCCTTATGCCCTGGGCTGCACACGTGCTACAATGGCCGGTACAGCGGGATGCGACCGCGCGAGCGGGAGCGGATCCCTGAAAGCCGGCCCCAGTTCGGATTGGGGGCTGCAACCCGCCCCCA
>MG|5|V8|F|37|95.35|Actinobacteria|Actinobacteria|Coriobacteriales|Coriobacteriaceae|Collinsella|tanakaei|
CGTGAGATGTTGGGTTAAGTCCCGCAACGAGCGCAACCCCCGCCGCATGTTGCCATCGGGTTATGCCGGGCACCCATGCGGGACCGCCGGCGTCAAGCCGGAGGAGGGCGGGGACGACGTCAAGTCATCATGCCCCCTTATGCCCTGGGCTGCACACGTGCTACAATGGCCGGTACAGCGGGATGCCAGGCGGCGACGCCGAGCGGATCCCTGAAAGCCGGCCCCAGTTCGGATTGGGGGCTGCAACCCGCCCCCA
>MG|5|V8|F|22|89.76|Actinobacteria|Actinobacteria|Coriobacteriales|Coriobacteriaceae|Olsenella|sp.|
CGTGAGATGTTGGGTTAAGTCCCGCAACGAGCGCAACCCCTATTTCTAGTTGCCAGCAGTAAGATGGGCACTCTAGAGAGACTGCCGCGGACAACGCGGAGGAAGGTGGGGATGACGTCAAATCATCATGCCCCTTATGTCCTGGGCTGCACACGTGCTACAATGGCCGGCACAATGGGCTGCCACCGCGCGAGCGGGAGCGAATCCCCAAAGCCGGCCCCAGTTCGGATTGGAGGCTGCAACCCGCCTCCA
>MG|5|V8|R|23|96.11|Actinobacteria|Actinobacteria|Coriobacteriales|Coriobacteriaceae|Collinsella|tanakaei|
TGGGGGCGGGTTGCAGCCCCCAATCCGAACTGGGGCCGGCTTTCAGGGGATCCGCTCCCGCTCGCGCGGTCGCATCCCGCTGTACCGGCCATTGTAGCACGTGTGCAGCCCAGGGCATAAGGGGCATGATGACTTGACGTCGTCCCCGCCCTCCTCCGGCTTGACGCCGGCGGTCCCGCATGGGTGCCCGGCACTACCCGATGGCAACATGCGGCGGGGGTTGCGCTCGTTGCGGGACTTAACCCAACATCTCACG
>MG|5|V8|R|58|94.88|Actinobacteria|Actinobacteria|Coriobacteriales|Coriobacteriaceae|Olsenella|sp.|
TGGGGGCGGGTTGCAGCCCCCAATCCGAACTGGGGCCGGCTTTCAGGGATCCGCTCCCGCTCGCGCGGTCGCATCCCGCTGTACCGGCCATTGTAGCACGTGTGCAGCCCAGGGCATAAGGGGCATGATGACTTGACGTCATCCCCACCTTCCTCCGGCTTGACGCCGGCGGTCTCGCATGGGTGCCCGGCCGAACCGCTGGCAACATGCGACGAGGGTTGCGCTCGTTGCGGGACTTAACCCAACATCTCACG
>MG|5|V8|F|10|95.28|Actinobacteria|Actinobacteria|Coriobacteriales|Coriobacteriaceae|Olsenella|umbonata|
CGTGAGATGTTGGGTTAAGTCCCGCAACGAGCGCAACCCCCGCCGCATGTTGCCATCGGGTAGTGCCGGGCACCCATGCGGGACCGCCGGCGTCAAGCCGGAGGAGGGCGGGGACGACGTCAAGTCATCATGCCCCTTATGCCCTGGGCTGCACACGTGCTACAATGGCCGGCACAATGGGCTGCCACTGCGCGAGCAGGAGCGAATCCCCAAAGCCGGTCCCAGTTCGGATTGGAGGCTGCAACCCGCCTCCA
>MG|5|V8|F|13|96.46|Actinobacteria|Actinobacteria|Coriobacteriales|Coriobacteriaceae|Olsenella|profusa|
CGTGAGATGTTGGGTTAAGTCCCGCAACGAGCGCAACCCCCGCCGCATGTTGCCATCGGGTTATGCCGGGCACCCATGCGGGACCGCCGGCGTCAAGCCGGAGGAAGGTGGGGATGACGTCAAGTCATCATGCCCCTTATGTCCTGGGCTGCACACGTGCTACAATGGCCGGCACAATGGGCTGCCACCGCGCGAGCGGGAGCGAATCCCCAAAGCCGGCCCCAGTTCGGATTGGAGGCTGCAACCCGCCTCCA
>MG|5|V8|F|11|93.9|Actinobacteria|Actinobacteria|Coriobacteriales|Coriobacteriaceae|Coriobacterium|glomerans|
CGTGAGATGTTGGGTTAAGTCCCGCAACGAGCGCAACCCCCGCCGCATGTTGCCATCGGGTAGTGCCGGGCACCCATGCGGGACCGCCGGCGTCAAGCCGGAGGAGGGCGGGGACGACGTCAAGTCATCATGCCCCTTATGCCCTGGGCTGCACACGTGCTACAATGGCCGGTACAGCGGGATGCGATGCGGTGACGCGGAGCGGATCCCTTAAAGCCGGTCTCAGTTCGGATCGGAGCCTGCAACTCGGCTCCG
>MG|5|V8|F|15|94.96|Actinobacteria|Actinobacteria|Coriobacteriales|Coriobacteriaceae|Collinsella|tanakaei|
CGTGAGATGTTGGGTTAAGTCCCGCAACGAGCGCAACCCCCGCCGCATGTTGCCATCGGGTTATGCCGGGCACCCATGCGGGACCGCCGGCGTCAAGCCGGAGGAGGGCGGGGACGACGTCAAGTCATCATGCCCCTTATGCCCTGGGCTGCACACGTGCTACAATGGCCGGTACAGCGGGATGCCAGGCGGCGACGCCGAGCGGATCCCTGAAAGCCGGCCCCCAGTTCGGATTGGGGGGCTGCAACCCGCCCCCCA
>MG|5|V8|F|21|94.86|Actinobacteria|Actinobacteria|Coriobacteriales|Coriobacteriaceae|Olsenella|sp.|
CGTGAGATGTTGGGTTAAGTCCCGCAACGAGCGCAACCCTCGTCGCATGTTGCCAGCGGTTCGGCCGGGCACCCATGCGAGACCGCCGGCGTCAAGCCGGAGGAAGGTGGGGATGACGTCAAGTCATCATGCCCCTTATGTCCTGGGCTGCACACGTGCTACAATGGCCGGTACAGCGGGATGCCAGGCGGCGACGCCGAGCGGATCCCTGAAAGCCGGCCCCAGTTCGGATTGGGGGCTGCAACCCGCCCCCA
>MG|5|V8|R|49|96.09|Actinobacteria|Actinobacteria|Coriobacteriales|Coriobacteriaceae|Collinsella|tanakaei|
TGGGGGCGGGTTGCAGCCCCCAATCCGAACTGGGGCCGGCTTTCAGGGATCCGCTCCCGCTCGCGCGGTCGCATCCCGCTGTACCGGCCATTGTAGCACGTGTGCAGCCCAGGGCATAAGGGGCATGATGACTTGACGTCGTCCCCGCCCTCCTCCGGCTTGACGCCGGCGGTCCCGCATGGGTGCCCGGCACTACCCGATGGCAACATGCGGCGGGGGTTGCGCTCGTTGCGGGACTAACCCAACATCTCACG
>MG|5|V8|R|14|95.7|Actinobacteria|Actinobacteria|Coriobacteriales|Coriobacteriaceae|Collinsella|tanakaei|
TGGGGGCGGGTTGCAGCCCCCAATCCGAACTGGGGCCGGCTTTCAGGGATCCGCTCCCGCTCGCGCGGTCGCATCCCGCTGTACCGGCCATTGTAGCACGTGTGCAGCCCAGGGCATAAGGGGCATGATGACTTGACGTCGTCCCCGCCCTCCTCCGGCTTGACGCCGGCGGTCTCGCATGGGTGCCCGGCCGAACCGCTGGCAACATGCGACGGGGGGTTGCGCTCGTTGCGGGACTTAACCCAACATCTCACG
>MG|5|V8|F|15|95.28|Actinobacteria|Actinobacteria|Coriobacteriales|Coriobacteriaceae|Olsenella|profusa|
CGTGAGATGTTGGGTTAAGTCCCGCAACGAGCGCAACCCCCGCCGCATGTTGCCATCGGGTAGTGCCGGGCACCATGCGGGACCGCCGGCGTCAAGCCGGAGGAGGGCGGGGACGACGTCAAGTCATCATGCCCCTTATGCCCTGGGCTGCACACGTGCTACAATGGCCGGCACAATGGGCTGCCACCGCGCGAGCGGGAGCGAATCCCCAAAGCCGGCCCCAGTTCGGATTGGAGGCTGCAACCCGCCTCCA
>MG|5|V8|F|12|96.11|Actinobacteria|Actinobacteria|Coriobacteriales|Coriobacteriaceae|Collinsella|tanakaei|
CGTGAGATGTTGGGTTAAGTCCCGCAACGAGCGCAACCCCCGCCGCATGTTGCCATCGGGTAGTGCCGGGCACCCATGCGGGACCGCCGGGCGTCAAGCCGGAGGAGGGCGGGGACGACGTCAAGTCATCATGCCCCTTATGCCCTGGGCTGCACACGTGCTACAATGGCCGGTACAGCGGGATGCGACCGCGCGAGCGGGAGCGGATCCCTGAAAGCCGGCCCCAGTTCGGATTGGGGGCTGCAACCCGCCCCCA
>MG|5|V8|F|10|95.72|Actinobacteria|Actinobacteria|Coriobacteriales|Coriobacteriaceae|Collinsella|tanakaei|
CGTGAGATGTTGGGTTAAGTCCCGCAACGAGCGCAACCCCCGCCGCATGTTGCCATCGGGTAGTGCCGGGCACCATGCGGGACCGCCGGCGTCAAGCCGGAGGAGGGCGGGGACGACGTCAAGTCATCATGCCCCTTATGCCCTGGGCTGCACACGTGCTACAATGGCCGGTACAGCGGGGATGCGACCGCGCGAGCGGGAGCGGATCCCTGAAAGCCGGCCCCAGTTCGGATTGGGGGCTGCAACCCGCCCCCA
>MG|5|V8|R|32|95.67|Actinobacteria|Actinobacteria|Coriobacteriales|Coriobacteriaceae|Olsenella|profusa|
TGGAGGCGGGTTGCAGCCTCCAATCCGAACTGGGGCCGGCTTTGGGGATTCGCTCCCGCTCGCGCGGTGGCAGCCCATTGTGCCGGCCATTGTAGCACGTGTGCAGCCCAGGGCATAAGGGGCATGATGACTTGACGTCGTCCCCGCCCTCCTCCGGCTTGACGCCGGCGGTCCCGCATGGGTGCCCGGCACTACCCGATGGCAACATGCGGCGGGGGTTGCGCTCGTTGCGGGACTTAACCCAACATCTCACG
>MG|5|V8|F|21|93.7|Actinobacteria|Actinobacteria|Coriobacteriales|Coriobacteriaceae|Olsenella|sp.|
CGTGAGATGTTGGGTTAAGTCCCGCAACGAGCGCAACCCCTGTTGCATGTTGCCAGCGGTTCGGCCGGGCACTCATGCGAGACCGCCGGCGTCAAGCCGGAGGAAGGTGGGGATGACGTCAAGTCATCATGCCCCTTATGTCCTGGGCTGCACACGTGCTACAATGGCCGGCACAACGGGCAGCGAACCCGCGAGGGCAAGCGAATCCCTTAAAGCCGGTCCCAGTTCGGATTGGAGGCTGCAACCCGCCTCCA
>MG|5|V8|F|33|95.33|Actinobacteria|Actinobacteria|Coriobacteriales|Coriobacteriaceae|Collinsella|tanakaei|
CGTGAGATGTTGGGTTAAGTCCCGCAACGAGCGCAACCCCCCGCCGCATGTTGCCATCGGGTAGTGCCGGGCACCCATGCGGGACCGCCGGCGTCAAGCCGGAGGAGGGCGGGGACGACGTCAAGTCATCATGCCCCTTATGCCCTGGGCTGCACACGTGCTACAATGGCCGGTACAGCGGGATGCGACCGCGCGAGCGGGAGCGGATCCCTGAAAGCCGGCCCCAGTTCGGATTGGAGGCTGCAACCCGCCTCCA
>MG|5|V8|F|106|96.09|Actinobacteria|Actinobacteria|Coriobacteriales|Coriobacteriaceae|Collinsella|tanakaei|
CGTGAGATGTTGGGTTAAGTCCCGCAACGAGCGCAACCCCCGCCGCATGTTGCCATCGGGTAGTGCCGGGCACCCATGCGGGACCGCCGGCGTCAAGCCGGAGGAGGGCGGGGACGACGTCAAGTCATCATGCCCCTTATGCCCTGGGCTGCACACGTGCTACAATGGCCGGTACAGCGGGATGCGACCGCGCGAGCGGGAGCGGATCCCTGAAAGCCGGCCCCAGTTCGGATTGGGGGGCTGCAACCCGCCCCCCAT
>MG|5|V8|F|11|90.51|Actinobacteria|Actinobacteria|Coriobacteriales|Coriobacteriaceae|Olsenella|umbonata|
CGTGAGATGTTGGGTTAAGTCCCGCAACGAGCGCAACCCTTGTCGCTAGTTACCATCATTAAGTTGGGGACTCTAGCGAGACTGCCAGTGACAAGCTGGAGGAAGGCGGGGATGACGTCAAGTCATCATGCCCCTTATGTCCTGGGCTGCACACGTGCTACAATGGCCGGCACAATGGGCTGCCACTGCGCGAGCAGGAGCGAATCCCCAAAGCCGGTCCCAGTTCGGATTGGAGGCTGCAACCCGCCTCCA
>MG|5|V8|F|14|95.67|Actinobacteria|Actinobacteria|Coriobacteriales|Coriobacteriaceae|Olsenella|profusa|
CGTGAGATGTTGGGTTAAGTCCCGCAACGAGCGCAACCCCCGCCGCATGTTGCCATCGGGTTATGCCGGGCACCATGCGGGACCGCCGGCGTCAAGCCGGAGGAGGGCGGGGACGACGTCAAGTCATCATGCCCCTTATGTCCTGGGCTGCACACGTGCTACAATGGCCGGCACAATGGGCTGCCACCGCGCGAGCGGGAGCGAATCCCCAAAGCCGGCCCCAGTTCGGATTGGAGGCTGCAACCCGCCTCCA
>MG|5|V8|F|50|96.09|Actinobacteria|Actinobacteria|Coriobacteriales|Coriobacteriaceae|Collinsella|tanakaei|
CGTGAGATGTTGGGTTAAGTCCCGCAACGAGCGCAACCCCCGCCGCATGTTGCCATCGGGTAGTGCCGGGCACCCATGCGGGACCGCCGGCGTCAAGCCGGAGGAGGGCGGGGACGACGTCAAGTCATCATGCCCCTTATGCCCTGGGCTGCACACGTGCTACAATGGCCGGTACAGCGGGATGCGACCGCGCGAGCGGGAGCGGATCCCTGAAAGCCGGCCCCAGTTCGGATTGGGGGCTGCAACCCGCCTCCA
>MG|5|V8|F|11|96.03|Actinobacteria|Actinobacteria|Coriobacteriales|Coriobacteriaceae|Collinsella|tanakaei|
CGTGAGATGTTGGGTTAAGTCCCGCAACGAGCGCAACCCCCGCCGCATGTTGCCATCGGGTAGTGCCGGGCACCCATGCGGGACCGCCGGCGTCAAGCCGGAGGAGGGCGGGGACGACGTCAAGTCATCATGCCCCTTATGCCCTGGGCTGCACACGTGCTACAATGGCCGGTACAGCGGGATGCGACCGCGCGAGCGGGAGCGGATCCCTGAAAGCCGGCCCCAGTTCGGATTGGGGGCTGCAACTCGCCTACA
>MG|5|V8|F|10|95.67|Actinobacteria|Actinobacteria|Coriobacteriales|Coriobacteriaceae|Olsenella|sp.|
CGTGAGATGTTGGGTTAAGTCCCGCAACGAGCGCAACCCCCGCCGCATGTTGCCATCGGGTCATGCCGGGCACCCATGCGGGACCGCCGGCGCCAAGCCGGAGGAGGGCGGGGACGACGTCAAGTCATCATGCCCCTTATGTCCTGGGCTGCACACGTGCTACAATGGCCGGCACAATGGGCTGCCACCGCGCGAGCGGGAGCGAATCCCCAAAGCCGGCCCCAGTTCGGATTGGAGGCTGCAACCCGCCTCCA
>MG|5|V8|F|14|96.06|Actinobacteria|Actinobacteria|Coriobacteriales|Coriobacteriaceae|Olsenella|profusa|
CGTGAGATGTTGGGTTAAGTCCCGCAACGAGCGCAACCCCCGCCGCATGTTGCCATCGGGTAGTGCCGGGCACCATGCGGGACCGCCGGCGTCAAGCCGGAGGAAGGTGGGGATGACGTCAAGTCATCATGCCCCTTATGTCCTGGGCTGCACACGTGCTACAATGGCCGGCACAATGGGCTGCCACCGCGCGAGCGGGAGCGAATCCCCAAAGCCGGCCCCAGTTCGGATTGGAGGCTGCAACCCGCCTCCA
>MG|5|V8|F|44|94.88|Actinobacteria|Actinobacteria|Coriobacteriales|Coriobacteriaceae|Olsenella|sp.|
CGTGAGATGTTGGGTTAAGTCCCGCAACGAGCGCAACCCCCGTCCATGTTGCCAGCGGTTCGGCCGGGCACCCATGCGAGACCGCCGGCGTCAAGCCGGAGGAAGGTGGGGATGACGTCAAGTCATCATGCCCCTTATGCCCTGGGCTGCACACGTGCTACAATGGCCGGTACAGCGGGATGCGACCGCGCGAGCGGGAGCGGATCCCTGAAAGCCGGCCCCAGTTCGGATTGGGGGCTGCAACCCGCCCCCA
>MG|5|V8|R|20|89.72|Actinobacteria|Actinobacteria|Coriobacteriales|Coriobacteriaceae|Olsenella|profusa|
TGGAGGCGGGTTGCAGCCTCCAATCCGAACTGGGGCCGGCTTTGGGGATTCGCTCCCGCTCGCGCGGTGGCAGCCCATTGTGCCGGCCATTGTAGCACGTGTGTAGCCCAGGTCATAAGGGGCATGATGATTTGACGTCATCCCCGCCTTCCTCCAGCTTGTCACTGGCAGTCTCGCTAGAGTCCCCAACTTAATGATGGTAACTAGCGACAAGGGTTGCGCTCGTTGCGGGACTTAACCCAACATCTCACG
>MG|5|V8|R|23|95.65|Actinobacteria|Actinobacteria|Coriobacteriales|Coriobacteriaceae|Olsenella|sp.|
TGGGGGCGGGTTGCAGCCCCCAATCCGAACTGGGGCCGGCTTTCAGGGATCCGCTCGGCGTCGCCGCCTGGCATCCCGCTGTACCGGCCATTGTAGCACGTGTGCAGCCCAGGGCATAAGGGGCATGATGACTTGACGTCATCCCCACCTTCCTCCGGCTTGACGCCGGCGGTCTCGCATGGGTGCCCGGCCGAACCGCTGGCAACATGCGACGGGGGTTGCGCTCGTTGCGGGACTTAACCCAACATCTCACG
>MG|5|V8|F|20|96.09|Actinobacteria|Actinobacteria|Coriobacteriales|Coriobacteriaceae|Collinsella|tanakaei|
CGTGAGATGTTGGGTTAAGTCCCGCAACGAGCGCAACCCCCGCCGCATGTTGCCATCGGGTAGTGCCGGGCACCCATGCGGGGACCGCCGGCGTCAAGCCGGAGGAGGGCGGGGACGACGTCAAGTCATCATGCCCCTTATGCCCTGGGCTGCACACGTGCTACAATGGCCGGTACAGCGGGATGCGACCGCGCGAGCGGGAGCGGATCCCTGAAAGCCGGCCCCAGTTCGGATTGGGGGCTGCAACCCGCCCCCCA
>MG|5|V8|F|11|94.49|Actinobacteria|Actinobacteria|Coriobacteriales|Coriobacteriaceae|Atopobium|sp.|
CGTGAGATGTTGGGTTAAGTCCCGCAACGAGCGCAACCCCCGCCGCATGTTGCCATCGGGTAGTGCCGGGCACCCATGCGGGACCGCCGGCGTCAAGCCGGAGGAAGGTGGGGATGACGTCAAGTCATCATGCCCCTTATGTCCTGGGCTGCACACGTGCTACAATGGCCGGCACAATGGGCTGCCAGGCGGCGACGCCGAGCGAATCCCCAAAGCCGGCCCCAGTTCGGATTGGAGGCTGCAACCCGCCTCCA
>MG|5|V8|F|35|96.44|Actinobacteria|Actinobacteria|Coriobacteriales|Coriobacteriaceae|Senegalimassilia|anaerobia|
CGTGAGATGTTGGGTTAAGTCCCGCAACGAGCGCAACCCCTGCCCCGTGTTGCCAGCATTCAGTTGGGGACTCGCGGGGGACTGCCGGCGTCAAGCCGGAGGAAGGTGGGGACGACGTCAAGTCATCATGCCCCTTATGCCCTGGGCTGCACACGTGCTACAATGGCCGGTACAACGGGTTGCGACCTGGCGACAGGAAGCGGATCCCTCAAAGCCGGCCCCAGTTCGGATCGGAGGCTGCAACCCGCCTCCG
>MG|5|V8|R|11|95.7|Actinobacteria|Actinobacteria|Coriobacteriales|Coriobacteriaceae|Collinsella|tanakaei|
TGGGGGGCGGGTTGCAGCCCCCAATCCGAACTGGGGCCGGCTTTCAGGGATCCGCTCCCGCTCGCGCGGTCGCATCCCGCTGTACCGGCCATTGTAGCACGTGTGCAGCCCAGGGCATAAGGGGGCATGATGACTTGACGTCGTCCCCGCCCTCCTCCGGCTTGACGCCGGCGGTCCCGCATGGTGCCCGGCACTACCCGATGGCAACATGCGGCGGGGGTTGCGCTCGTTGCGGGACTTAACCCAACATCTCACG
>MG|5|V8|F|12|95.35|Actinobacteria|Actinobacteria|Coriobacteriales|Coriobacteriaceae|Collinsella|tanakaei|
CGTGAGATGTTGGGTTAAGTCCCGCAACGAGCGCAACCCCCGCCGCATGTTGCCATCGGGTTATGCCGGGCACCCATGCGGGACCGCCGGCGTCAAGCCGGAGGAGGGCGGGGACGACGTCAAGTCATCATGCCCCTTATGCCCTGGGCTGCACACGTGCTACAATGGCCGGTACAGCGGGATGCCAGGCGGCGACGCCGAGCGGATCCCTGAAAGCCGGCCCCCAGTTCGGATTGGGGGCTGCAACCCGCCCCCA
>MG|5|V8|R|51|95.67|Actinobacteria|Actinobacteria|Coriobacteriales|Coriobacteriaceae|Olsenella|sp.|
TGGGGGCGGGTTGCAGCCCCCAATCCGAACTGGGGCCGGCTTTCAGGGATCCGCTCCCGCTCGCGCGGTCGCATCCCGCTGTACCGGCCATTGTAGCACGTGTGCAGCCCAGGACATAAGGGGCATGATGACTTGACGTCATCCCCACCTTCCTCCGGCTTGACGCCGGCGGTCTCGCATGGGTGCCCGGCCGAACCGCTGGCAACATGCGACGGGGGTTGCGCTCGTTGCGGGACTTAACCCAACATCTCACG
>MG|5|V8|R|14|95.67|Actinobacteria|Actinobacteria|Coriobacteriales|Coriobacteriaceae|Olsenella|umbonata|
TGGAGGCGGGTTGCAGCCTCCAATCCGAACTGGGACCGGCTTTGGGGATTCGCTCCTGCTCGCGCAGTGGCAGCCCATTGTGCCGGCCATTGTAGCACGTGTGCAGCCCAGGACATAAGGGGCATGATGACTTGACGTCGTCCCCGCCCTCCTCCGGCTTGACGCCGGCGGTCCCGCATGGGTGCCCGGCACTACCCGATGGCAACATGCGGCGGGGGTTGCGCTCGTTGCGGGACTTAACCCAACATCTCACG
>MG|5|V8|R|11|95.6|Actinobacteria|Actinobacteria|Coriobacteriales|Coriobacteriaceae|Olsenella|sp.|
TGGGGGGCGGGTTGCAGCCCCCAATCCGAACTGGGGCCGGCTTTCAGGGATCCGCTCCCGCTCGCGCGGTCGCATCCCGCTGTACCGGCCATTGTAGCACGTGTGCAGCCCAGGGCATAAGGGGCATGATGACTTGACGTCATCCCCACCTTCCTCCGGCTTGACGCCGGCGGTCTCGCATGGGTGCCCGGCCGAACCGCTGGCAACATGCGACGGGGGTTGCGCTCGTTGCGGGACTTAACCCAACATCTCACG
>MG|5|V8|R|19|96.44|Actinobacteria|Actinobacteria|Coriobacteriales|Coriobacteriaceae|Senegalimassilia|anaerobia|
CGGAGGCGGGTTGCAGCCTCCGATCCGAACTGGGGCCGGCTTTGAGGGATCCGCTTCCTGTCGCCAGGTCGCAACCCGTTGTACCGGCCATTGTAGCACGTGTGCAGCCCAGGGCATAAGGGGCATGATGACTTGACGTCGTCCCCACCTTCCTCCGGCTTGACGCCGGCAGTCCCCCGCGAGTCCCCAACTGAATGCTGGCAACACGGGGCAGGGGTTGCGCTCGTTGCGGGACTTAACCCAACATCTCACG
>MG|5|V8|R|12|95.7|Actinobacteria|Actinobacteria|Coriobacteriales|Coriobacteriaceae|Olsenella|umbonata|
TGGAGGCGGGTTGCAGCCTCCAATCCGAACTGGGGCCGGCTTTGGGGATTCGCTCGGCGTCGCCGCCTGGCAGCCCTCTGTGCCGGCCATTGTAGCACGTGTGCAGCCCAGGACATAAGGGGCATGATGACTTGACGTCATCCCCCACCTTCCTCCGGCTTGACGCCGGCGGTCTCGCATGGGTGCCCGGCCGAACCGCTGGCAACATGCGACGAGGGTTGCGCTCGTTGCGGGACTTAACCCAACATCTCACG
>MG|5|V8|F|11|88.76|Actinobacteria|Actinobacteria|Coriobacteriales|Coriobacteriaceae|Olsenella|profusa|
CGTGAGATGTTCGGTTAAGTCCGATAACGAGCGCAACCCTCGTCATTAGTTACTAACAGGTTAAGCTGAGGACTCTAATGATACTGCCGGTGACAAACCGGAGGAAGGTGGGGATGACGTCAAGTCATCATGCCCCTTATGTCCTGGGCTGCACACGTGCTACAATGGCCGGCACAATGGGCTGCCACCGCGCGAGCGGGAGCGAATCCCCAAAGCCGGCCCCAGTTCGGATTGGAGGCTGCAACCCGCCTCCA
>MG|5|V8|F|18|90.51|Actinobacteria|Actinobacteria|Coriobacteriales|Coriobacteriaceae|Olsenella|profusa|
CGTGAGATGTTGGGTTAAGTCCCGCAACGAGCGCAACCCTTATTGTTAGTTGCCATCATTCAGTTGGGCACTCTAGCGAGACTGCCGCAGACAATGCGGAGGAAGGTGGGGATGACGTCAAATCATCATGCCCCTTATGTCCTGGGCTGCACACGTGCTACAATGGCCGGCACAATGGGCTGCCACCGCGCGAGCGGGAGCGAATCCCCAAAGCCGGCCCCAGTTCGGATTGGAGGCTGCAACCCGCCTCCA
>MG|5|V8|R|106|96.08|Actinobacteria|Actinobacteria|Coriobacteriales|Coriobacteriaceae|Collinsella|tanakaei|
TGGGGGGCGGGTTGCAGCCCCCAATCCGAACTGGGGCCGGCTTTCAGGGATCCGCTCCCGCTCGCGCGGTCGCATCCCGCTGTACCGGCCATTGTAGCACGTGTGCAGCCCAGGGCATAAGGGGCATGATGACTTGACGTCGTCCCCGCCCTCCTCCGGCTTGACGCCGGCGGTCCCGCATGGTGCCCGGCACTACCCGATGGCAACATGCGGCGGGGGTTGCGCTCGTTGCGGGACTTAACCCAACATCTCACG
>MG|5|V8|F|19|95.74|Actinobacteria|Actinobacteria|Coriobacteriales|Coriobacteriaceae|Collinsella|tanakaei|
CGTGAGATGTTGGGTTAAAGTCCCGCAACGAGCGCAACCCCCCGCCGCATGTTGCCATCGGGTAGTGCCGGGCACCCATGCGGGACCGCCGGCGTCAAGCCGGAGGAGGGCGGGGACGACGTCAAGTCATCATGCCCCTTATGCCCTGGGCTGCACACGTGCTACAATGGCCGGTACAGCGGGATGCGACCGCGCGAGCGGGAGCGGATCCCTGAAAGCCGGCCCCAGTTCGGATTGGGGGCTGCAACCCGCCCCCA
>MG|5|V8|F|17|94.96|Actinobacteria|Actinobacteria|Coriobacteriales|Coriobacteriaceae|Collinsella|tanakaei|
CGTGAGATGTTGGGTTAAGTCCCGCAACGAGCGCAACCCCCGCCGCATGTTGCCATCGGGTAGTGCCGGGCACCCATGCGGGACCGCCGGCGTCAAGCCGGAGGAGGGCGGGGACGACGTCAAGTCATCATGCCCCTTATGCGCAGGGCTGCACACGTGCTACAATGGCCGGTACAGCGGGATGCCAGGCGGCGACGCCGAGCGGATCCCTGAAAGCCGGCCCCAGTTCGGATTGGGGGCTGCAACCCGCCCCCA
>MG|5|V8|R|12|95.69|Actinobacteria|Actinobacteria|Coriobacteriales|Coriobacteriaceae|Slackia|equolifaciens|
CGGGGGCGGGTTGCAGCCCCCGATCCGAACTGGGGCCGGCTTTGTGGGATCGGCTCCCCCTCGCGGGGTGGCGTCCCGCTGTACCGGCCATTGTAGCACGTGTGCAGCCCAGGGCGTAAGGGGCATGATGACTTGACGTCGTCCCCGCCTTCCTCCGGCTTGACGCCGGCAGTCCCGTATGAGTCCCCGTCACTACACGCTGGCAACATACGGCAGGGGTTGCGCTCGTTGCGGGACTTAACCCAACATCTCACG
>MG|5|V8|F|174|96.86|Actinobacteria|Actinobacteria|Coriobacteriales|Coriobacteriaceae|Olsenella|umbonata|
CGTGAGATGTTGGGTTAAGTCCCGCAACGAGCGCAACCCTCGTCGCATGTTGCCAGCGGTTCGGCCGGGCACCCATGCGAGACCGCCGGCGTCAAGCCGGAGGAAGGTGGGGATGACGTCAAGTCATCATGCCCCTTATGTCCTGGGCTGCACACGTGCTACAATGGCCGGCACAATGGGCTGCCAGGCGGCGACGCCGAGCGAATCCCCAAAGCCGGCCCCAGTTCGGATTGGAGGCTGCAACCCGCCTCCA
>MG|5|V8|F|12|96.11|Actinobacteria|Actinobacteria|Coriobacteriales|Coriobacteriaceae|Collinsella|tanakaei|
CGTGAGATGTTGGGTTAAAGTCCCGCAACGAGCGCAACCCCCGCCGCATGTTGCCATCGGGTAGTGCCGGGCACCCATGCGGGACCGCCGGCGTCAAGCCGGAGGAGGGCGGGGACGACGTCAAGTCATCATGCCCCTTATGCCCTGGGCTGCACACGTGCTACAATGGCCGGTACAGCGGGATGCGACCGCGCGAGCGGGAGCGGATCCCTGAAAGCCGGCCCCAGTTCGGATTGGGGGCTGCAACCCGCCCCCA
>MG|5|V8|F|34|95.33|Actinobacteria|Actinobacteria|Coriobacteriales|Coriobacteriaceae|Collinsella|tanakaei|
CGTGAGATGTTGGGTTAAGTCCCGCAACGAGCGCAACCCCCGCCGCATGTTGCCATCGGGTTATGCCGGGCACCCATGCGGGACCGCCGGCGTCAAGCCGGAGGAGGGCGGGGACGACGTCAAGTCATCATGCCCCTTATGCCCTGGGCTGCACACGTGCTACAATGGCCGGTACAGCGGGATGCCAGGCGGCGACGCCGAGCGGATCCCTGAAAGCCGGCCCCAGTTCGGATTGGGGGGCTGCAACCCGCCCCCCA
>MG|5|V8|F|15|95.33|Actinobacteria|Actinobacteria|Coriobacteriales|Coriobacteriaceae|Collinsella|tanakaei|
CGTGAGATGTTGGGTTAAGTCCCGCAACGAGCGCAACCCCCGCCGCATGTTGCCAGCGACCAGGTCGGGCACCCATGCGGGACCGCCGGCGCCAAGCCGGAGGAGGGCGGGGACGACGTCAAGTCATCATGCCCCTTATGCCCTGGGCTGCACACGTGCTACAATGGCCGGTACAGCGGGATGCCAGGCGGCGACGCCGAGCGGATCCCTGAAAGCCGGCCCCAGTTCGGATTGGGGGCTGCAACCCGCCCCCA
>MG|5|V8|F|56|96.08|Actinobacteria|Actinobacteria|Coriobacteriales|Coriobacteriaceae|Collinsella|tanakaei|
CGTGAGATGTTGGGTTAAGTCCCGCAACGAGCGCAACCCCCGTCGCATGTTGCCAGCGGTTCGGCCGGGCACCCATGCGAGACCGCCGGCGTCAAGCCGGAGGAGGGCGGGGACGACGTCAAGTCATCATGCCCCTTATGCCCTGGGCTGCACACGTGCTACAATGGCCGGTACAGCGGGATGCGACCGCGCGAGCGGGAGCGGATCCCTGAAAGCCGGCCCCAGTTCGGATTGGGGGCTGCAACCCGCCCCCA
>MG|5|V8|F|20|95.74|Actinobacteria|Actinobacteria|Coriobacteriales|Coriobacteriaceae|Collinsella|tanakaei|
CGTGAGATGTTGGGTTAAGTCCCGCAACGAGCGCAACCCCCGCCGCATGTTGCCATCGGGTAGTGCCGGGCACCCATGCGGGACCGCCGGCGTCAAGCCGGAGGAGGGCGGGGACGACGTCAAGTCATCATGCCCCCTTATGCCCTGGGCTGCACACGTGCTACAATGGCCGGTACAGCGGGATGCGACCGCGCGAGCGGGAGCGGATCCCCTGAAAGCCGGCCCCAGTTCGGATTGGGGGCTGCAACCCGCCCCCA
>MG|5|V8|F|22|95.33|Actinobacteria|Actinobacteria|Coriobacteriales|Coriobacteriaceae|Collinsella|tanakaei|
CGTGAGATGTTGGGTTAAGTCCCGCAACGAGCGCAACCCCCCGCCGCATGTTGCCATCGGGTAGTGCCGGGCACCATGCGGGGACCGCCGGCGTCAAGCCGGAGGAGGGCGGGGACGACGTCAAGTCATCATGCCCCTTATGCCCTGGGCTGCACACGTGCTACAATGGCCGGTACAGCGGGATGCGACCGCGCGAGCGGGAGCGGATCCCTGAAAGCCGGCCCCAGTTCGGATTGGGGGCTGCAACCCGCCCCCCA
>MG|5|V8|R|79|95.7|Actinobacteria|Actinobacteria|Coriobacteriales|Coriobacteriaceae|Collinsella|tanakaei|
TGGAGGCGGGTTGCAGCCTCCAATCCGAACTGGGGCCGGCTTTCAGGGATCCGCTCCCGCTCGCGCGGTCGCATCCCGCTGTACCGGCCATTGTAGCACGTGTGCAGCCCAGGGCATAAGGGGCATGATGACTTGACGTCGTCCCCGCCCTCCTCCGGCTTGACGCCGGCGGTCCCGCATGGGTGCCCGGCACTACCCGATGGCAACATGCGGCGGGGGTTGCGCTCGTTGCGGGACTTAACCCAACATCTCACG
>MG|5|V8|F|11|93.17|Actinobacteria|Actinobacteria|Coriobacteriales|Coriobacteriaceae|Olsenella|sp.|
CGTGAGATGTTGGGTTAAGTCCCGCAACGAGCGCAACCCTCGTCGCATGTTGCCAGCGGTTCGGCCGGGCACCCATGCGAGACCGCCGGCGTCAAGCCGGAGGAAGGTGGGGATGACGTCAAGTCATCATGCCCCTTATGCGCAGGGCTGCACACGTGCTACAATGGCCGGTACAGAGGGAGGCGACCCCGCGAGGGGGAGCGGATCCCGAAAGCCGGCCCCAGTTCGGATCGGGGGCTGCAACCCGCCCCCGT
>MG|5|V8|F|69|96.0|Actinobacteria|Actinobacteria|Coriobacteriales|Coriobacteriaceae|Olsenella|sp.|
CGTGAGATGTTGGGTTAAGTCCCGCAACGAGCGCAACCCCCCGTCGCATGTTGCCAGCGGTTCGGCCGGGCACCCATGCGAGACCGCCGGCGTCAAGCCGGAGGAAGGTGGGGATGACGTCAAGTCATCATGCCCCTTATGTCCTGGGCTGCACACGTGCTACAATGGCCGGCACAGAGGGCTGCCAGGCGGCGACGCCGAGCGAATCCCCAAAGCCGGCCCCAGTTCGGATTGGAGGCTGCAACCCGCCTCCA
>MG|5|V8|R|197|96.08|Actinobacteria|Actinobacteria|Coriobacteriales|Coriobacteriaceae|Olsenella|umbonata|
TGGAGGCGGGTTGCAGCCTCCAATCCGAACTGGGGCCGGCTTTGGGGATTCGCTCGGCGTCGCCGCCTGGCAGCCCTCTGTGCCGGCCATTGTAGCACGTGTGCAGCCCAGGACATAAGGGGCATGATGACTTGACGTCATCCCCACCTTCCTCCGGCTTGACGCCGGCGGTCTCGCATGGGTGCCCGGCCGAACCGCTGGCAACATGCGACGAGGGTTGCGCTCGTTGCGGGACTTAACCCAACATCTCACG
>MG|5|V8|R|10|95.67|Actinobacteria|Actinobacteria|Coriobacteriales|Coriobacteriaceae|Olsenella|profusa|
TGGAGGCGGGTTGCAGCCTCCAATCCGAACTGGGGCCGGCTTTGGGGATTCGCTCCCGCTCGCGCGGTGGCAGCCCATTGTGCCGGCCATTGTAGCACGTGTGCAGCCCAGGGCATAAGGGGCATGATGACTTGACGTCGTCCCCGCCCTCCTCCGGCTTGACGCCGGCGGTCCCGCATGGGTGCCCGGCATAACCCGATGGCAACATGCGGCGGGGGTTGCGCTCGTTGCGGGACTTAACCCAACATCTCACG
>MG|5|V8|F|33|95.72|Actinobacteria|Actinobacteria|Coriobacteriales|Coriobacteriaceae|Collinsella|tanakaei|
CGTGAGATGTTGGGTTAAGTCCCGCAACGAGCGCAACCCCCCGCCGCATGTTGCCATCGGGTAGTGCCGGGCACCCATGCGGGACCGCCGGCGTCAAGCCGGAGGAGGGCGGGGGACGACGTCAAGTCATCATGCCCCTTATGCCCTGGGCTGCACACGTGCTACAATGGCCGGTACAGCGGGATGCGACCGCGCGAGCGGGAGCGGATCCCTGAAAGCCGGCCCCAGTTCGGATTGGGGGCTGCAACCCGCCCCCCA
>MG|5|V8|R|10|95.72|Actinobacteria|Actinobacteria|Coriobacteriales|Coriobacteriaceae|Collinsella|tanakaei|
TGGGGGGCGGGTTGCAGCCCCCCAATCCGAACTGGGGGCCGGCTTTCAGGGATCCGCTCCCGCTCGCGCGGTCGCATCCCGCTGTACCGGCCATTGTAGCACGTGTGCAGCCCAGGGCATAAGGGGCATGATGACTTGACGTCGTCCCCGCCCTCCTCCGGCTTGACGCCGGCGGTCCCGCATGGGTGCCCGGCACTACCCGATGGCAACATGCGGCGGGGGTTGCGCTCGTTGCGGGACTTAACCCAACATCTCACG
>MG|5|V8|F|16|95.33|Actinobacteria|Actinobacteria|Coriobacteriales|Coriobacteriaceae|Collinsella|tanakaei|
CGTGAGATGTTGGGTTAAGTCCCGCAACGAGCGCAACCCCCGCCGCATGTTGCCATCGGGTTATGCCGGGCACCCATGCGGGACCGCCGGCGTCAAGCCGGAGGAGGGCGGGGACGACGTCAAGTCATCATGCCCCTTATGCCCTGGGCTGCACACGTGCTACAATGGCCGGTACAGCGGGATGCCAGGCGGCGACGCCGAGCGGATCCCTGAAAGCCGGCCCCAGTTCGGATTGGGGGCTGCAACCCGCCTCCA
>MG|5|V8|R|18|95.33|Actinobacteria|Actinobacteria|Coriobacteriales|Coriobacteriaceae|Collinsella|tanakaei|
TGGGGGCGGGTTGCAGCCCCCAATCCGAACTGGGGCCGGCTTTCAGGGATCCGCTCGGCGTCGCCGCCTGGCATCCCGCTGTACCGGCCATTGTAGCACGTGTGCAGCCCAGGGCATAAGGGGCATGATGACTTGACGTCGTCCCCGCCCTCCTCCGGCTTGACGCCGGCGGTCCCGCATGGGTGCCCGGCATAACCCGATGGCAACATGCGGCGGGGGTTGCGCTCGTTGCGGGACTAACCCAACATCTCACG
>MG|5|V8|F|10|95.29|Actinobacteria|Actinobacteria|Coriobacteriales|Coriobacteriaceae|Collinsella|tanakaei|
CGTGAGATGTTGGGTTAAGTCCCGCAACGAGCGCAACCCCCGCCGCATGTTGCCAGCGGTTCGGCCGGGCACCCATGCGAGACCGCCGGCGTCAAGCCGGAGGAAGGTGGGGATGACGTCAAGTCATCATGCCCCTTATGCCCTGGGCTGCACACGTGCTACAATGGCCGGTACAGCGGGATGCGACCGCGCGAGCGGGAGCGGATCCCTGAAAGCCGGCCCCAGTTCGGATTGGGGGCTGCAACCCGCCCCCA
>MG|5|V8|F|11|95.72|Actinobacteria|Actinobacteria|Coriobacteriales|Coriobacteriaceae|Collinsella|tanakaei|
CGTGAGATGTTGGGTTAAGTCCCGCAACGAGCGCAACCCCCCGCCGCATGTTGCCATCGGGTAGTGCCGGGCACCCATGCGGGACCGCCGGCGTCAAGCCGGAGGAGGGCGGGGACGACGTCAAGTCATCATGCCCCTTATGCCCTGGGCTGCACACGTGCTACAATGGCCGGTACAGCGGGATGCGACCGCGCGAGCGGGAGCGGATCCCTGAAAGCCGGCCCCAGTTCGGATTGGGGGGCTGCAACCCGCCCCCCA
>MG|5|V8|F|13|95.33|Actinobacteria|Actinobacteria|Coriobacteriales|Coriobacteriaceae|Collinsella|tanakaei|
CGTGAGATGTTGGGTTAAGTCCCGCAACGAGCGCAACCCCCGCCGCATGTTGCCATCGGGTTATGCCGGGCACCCATGCGGGACCGCCGGCGTCAAGCCGGAGGAGGGCGGGGACGACGTCAAGTCATCATGCCCCCTTATGCCCTGGGCTGCACACGTGCTACAATGGCCGGTACAGCGGGATGCCAGGCGGCGACGCCGAGCGGATCCCTGAAAGCCGGCCCCAGTTCGGATTGGGGGCTGCAACCCGCCCCCCA
>MG|5|V8|F|33|95.7|Actinobacteria|Actinobacteria|Coriobacteriales|Coriobacteriaceae|Collinsella|tanakaei|
CGTGAGATGTTGGGTTAAGTCCCGCAACGAGCGCAACCCCCGCCGCATGTTGCCATCGGGTAGTGCCGGGCACCATGCGGGACCGCCGGCGTCAAGCCGGAGGAGGGCGGGGGACGACGTCAAGTCATCATGCCCCTTATGCCCTGGGCTGCACACGTGCTACAATGGCCGGTACAGCGGGATGCGACCGCGCGAGCGGGAGCGGATCCCTGAAAGCCGGCCCCAGTTCGGATTGGGGGCTGCAACCCGCCCCCCA
>MG|5|V8|R|26|95.69|Actinobacteria|Actinobacteria|Coriobacteriales|Coriobacteriaceae|Olsenella|umbonata|
TGGAGGCGGGTTGCAGCCTCCAATCCGAACTGGGGCCGGCTTTGGGGATTCGCTCGGCGTCGCCGCCTGGCAGCCCTCTGTGCCGGCCATTGTAGCACGTGTGCAGCCCAGGACATAAGGGGCATGATGACTTGACGTCATCCCCACCTTCCTCCGGCTTGACGCCGGCGGTCTCGCATGGGTGCCCGGCCGAACCGCTGGCAACATGCGACGAGGGTTGCGCTCGTTGCGGGACTAACCCAACATCTCACG
>MG|5|V8|F|22|94.12|Actinobacteria|Actinobacteria|Coriobacteriales|Coriobacteriaceae|Collinsella|sp.|
CGTGAGATGTTGGGTTAAGTCCCGCAACGAGCGCAACCCCCGCCGCATGTTGCCAGCGACCAGGTCGGGCACCATGCGGGACCGCCGGCGCCAAGCCGGAGGAGGGCGGGGACGACGTCAAGTCATCATGCCCCTTATGCCCTGGGCTGCACACGTGCTACAATGGCCGGTACAGAGGGTTGCCACCCCGCGAGGGGGAGCGGATCCCGAAAGCCGGCCCCAGTTCGGATTGGGGGCTGCAACCCGCCCCCA
>MG|5|V8|F|11|95.72|Actinobacteria|Actinobacteria|Coriobacteriales|Coriobacteriaceae|Collinsella|tanakaei|
CGTGAGATGTTGGGTTAAGTCCCGCAACGAGCGCAACCCCCGCCGCATGTTGCCATCGGGTAGTGCCGGGCACCCATGCGGGACCGCCGGCGTCAAGCCGGAGGAGGGCGGGGGACGACGTCAAGTCATCATGCCCCTTATGCCCTGGGCTGCACACGTGCTACAATGGCCGGTACAGCGGGATGCGACCGCGCGAGCGGGAGCGGATCCCTGAAAGCCGGCCCCAGTTCGGATTGGGGGGCTGCAACCCGCCCCCCA
>MG|5|V8|F|21|93.73|Actinobacteria|Actinobacteria|Coriobacteriales|Coriobacteriaceae|Collinsella|sp.|
CGTGAGATGTTGGGTTAAGTCCCGCAACGAGCGCAACCCCCGCCGCATGTTGCCAGCGACCAGGTCGGGCACCCATGCGGGACCGCCGGCGCCAAGCCGGAGGAGGGCGGGGACGACGTCAAGTCATCATGCCCCTTATGCCCTGGGCTGCACACGTGCTACAATGGCCGGTACAGAGGGTTGCCACCCCGCGAGGGGGAGCGGATCCCGAAAGCCGGCCCCAGTTCGGATTGGAGGCTGCAACCCGCCTCCA
>MG|5|V8|F|10|94.57|Actinobacteria|Actinobacteria|Coriobacteriales|Coriobacteriaceae|Collinsella|tanakaei|
CGTGAGATGTTGGGTTAAGTCCCGCAACGAGCGCAACCCCCCGCCGCATGTTGCCATCGGGTTATGCCGGGCACCCATGCGGGACCGCCGGCGTCAAGCCGGAGGAGGGCGGGGACGACGTCAAGTCATCATGCCCCTTATGCCCTGGGCTGCACACGTGCTACAATGGCCGGTACAGCGGGATGCCAGGCGGCGACGCCGAGCGGATCCCTGAAAGCCGGCCCCAGTTCGGATTGGAGGCTGCAACCCGCCTCCA
>MG|5|V8|F|23|94.88|Actinobacteria|Actinobacteria|Coriobacteriales|Coriobacteriaceae|Olsenella|profusa|
CGTGAGATGTTGGGTTAAGTCCCGCAACGAGCGCAACCCCCGCCGCGTGTTGCCATCGGGTAGAGCCGGGCACCCACGCGGGACCGCCGGCGCCAAGCCGGAGGAGGGCGGGGACGACGTCAAGTCATCATGCCCCTTATGTCCTGGGCTGCACACGTGCTACAATGGCCGGCACAATGGGCTGCCACCGCGCGAGCGGGAGCGAATCCCCAAAGCCGGCCCCAGTTCGGATTGGAGGCTGCAACCCGCCTCCA
>MG|5|V8|F|69|95.7|Actinobacteria|Actinobacteria|Coriobacteriales|Coriobacteriaceae|Collinsella|tanakaei|
CGTGAGATGTTGGGTTAAGTCCCGCAACGAGCGCAACCCCCCGCCGCATGTTGCCATCGGGTAGTGCCGGGCACCATGCGGGACCGCCGGCGTCAAGCCGGAGGAGGGCGGGGACGACGTCAAGTCATCATGCCCCTTATGCCCTGGGCTGCACACGTGCTACAATGGCCGGTACAGCGGGATGCGACCGCGCGAGCGGGAGCGGATCCCTGAAAGCCGGCCCCAGTTCGGATTGGGGGCTGCAACCCGCCCCCCA
>MG|5|V8|F|14|95.7|Actinobacteria|Actinobacteria|Coriobacteriales|Coriobacteriaceae|Collinsella|tanakaei|
CGTGAGATGTTGGGTTAAGTCCCGCAACGAGCGCAACCCCCGCCGCATGTTGCCATCGGGTAGTGCCGGGCACCATGCGGGACCGCCGGCGTCAAGCCGGAGGAGGGCGGGGACGACGTCAAGTCATCATGCCCCTTATGCCCTGGGCTGCACACGTGCTACAATGGCCGGTACAGCGGGATGCGACCGCGCGAGCGGGAGCGGATCCCTGAAAGCCGGCCCCAGTTCGGATTGGGGCTGCAACCCGCCCCCA
>MG|5|V8|F|23|95.74|Actinobacteria|Actinobacteria|Coriobacteriales|Coriobacteriaceae|Collinsella|tanakaei|
CGTGAGATGTTGGGTTAAGTCCCGCAACGAGCGCAACCCCCGCCGCATGTTGCCATCGGGTAGTGCCGGGCACCCATGCGGGACCGCCGGCGTCAAGCCGGAGGAGGGCGGGGGACGACGTCAAGTCATCATGCCCCCTTATGCCCTGGGCTGCACACGTGCTACAATGGCCGGTACAGCGGGATGCGACCGCGCGAGCGGGAGCGGATCCCTGAAAGCCGGCCCCAGTTCGGATTGGGGGCTGCAACCCGCCCCCA
>MG|5|V8|F|15|90.4|Actinobacteria|Actinobacteria|Coriobacteriales|Coriobacteriaceae|Coriobacterium|sp.|
CGTGAGATGTTGGGTTAAGTCCCGCAACGAGCGCAACCCTTGTTGTCAGTTGCCATCATTCAGTTGGGCACTCTGGCGAGACTGCCGGTGATAAACCGGAGGAAGGTGGGGATGACGTCAAGTCATCATGCCCCTTATGCCCTGGGCTGCACACGTGCTACAATGGCCGGTACAGCGGGATGCGACCGCGCGAGCGGGAGCGGATCCCTGAAAGCCGGCCCCAGTTCGGATTGGGGGCTGCAACCCGCCCCCA
>MG|5|V8|F|30|95.69|Actinobacteria|Actinobacteria|Coriobacteriales|Coriobacteriaceae|Olsenella|profusa|
CGTGAGATGTTGGGTTAAGTCCCGCAACGAGCGCAACCCCCCGCCGCATGTTGCCATCGGGTAGTGCCGGGCACCCATGCGGGACCGCCGGCGTCAAGCCGGAGGAGGGCGGGGACGACGTCAAGTCATCATGCCCCTTATGTCCTGGGCTGCACACGTGCTACAATGGCCGGCACAATGGGCTGCCACCGCGCGAGCGGGAGCGAATCCCCAAAGCCGGCCCCAGTTCGGATTGGAGGCTGCAACCCGCCTCCA
>MG|5|V8|F|41|95.7|Actinobacteria|Actinobacteria|Coriobacteriales|Coriobacteriaceae|Collinsella|tanakaei|
CGTGAGATGTTGGGTTAAGTCCCGCAACGAGCGCAACCCCCGCCGCATGTTGCCATCGGGTAGTGCCGGGCACCATGCGGGACCGCCGGCGTCAAGCCGGAGGAGGGCGGGGACGACGTCAAGTCATCATGCCCCTTATGCCCTGGGCTGCACACGTGCTACAATGGCCGGTACAGCGGGATGCGACCGCGCGAGCGGGAGCGGATCCCTGAAAGCCGGCCCCAGTTCGGATTGGGGGGCTGCAACCCGCCCCCCA
>MG|5|V8|F|170|96.84|Actinobacteria|Actinobacteria|Coriobacteriales|Coriobacteriaceae|Atopobium|sp.|
CGTGAGATGTTGGGTTAAGTCCCGCAACGAGCGCAACCCCCGTCGCATGTTGCCAGCGGTTCGGCCGGGCACCCATGCGAGACCGCCGGCGTCAAGCCGGAGGAAGGTGGGGATGACGTCAAGTCATCATGCCCCTTATGTCCTGGGCTGCACACGTGCTACAATGGCCGGCACAATGGGCTGCCAGGCGGCGACGCCGAGCGAATCCCCAAAGCCGGCCCCAGTTCGGATTGGAGGCTGCAACCCGCCTCCA
>MG|5|V8|R|29|95.72|Actinobacteria|Actinobacteria|Coriobacteriales|Coriobacteriaceae|Collinsella|tanakaei|
TGGGGGCGGGTTGCAGCCCCCAATCCGAACTGGGGCCGGCTTTCAGGGATCCGCTCCCGCTCGCGCGGTCGCATCCCGCTGTACCGGCCATTGTAGCACGTGTGCAGCCCAGGGCATAAGGGGCATGATGACTTGACGTCGTCCCCCGCCCTCCTCCGGCTTGACGCCGGCGGTCCCGCATGGTGCCCGGCACTACCCGATGGCAACATGCGGCGGGGGTTGCGCTCGTTGCGGGACTTAACCCAACATCTCACG
>MG|5|V8|R|23|95.74|Actinobacteria|Actinobacteria|Coriobacteriales|Coriobacteriaceae|Collinsella|tanakaei|
TGGGGGCGGGTTGCAGCCCCCAATCCGAACTGGGGCCGGCTTTCAGGGATCCGCTCCCGCTCGCGCGGTCGCATCCCGCTGTACCGGCCATTGTAGCACGTGTGCAGCCCAGGGCATAAGGGGCATGATGACTTGACGTCGTCCCCCGCCCTCCTCCGGCTTGACGCCGGCGGTCCCGCATGGGTGCCCGGCACTACCCGATGGCAACATGCGGCGGGGGGTTGCGCTCGTTGCGGGACTTAACCCAACATCTCACG
>MG|5|V8|R|25|95.72|Actinobacteria|Actinobacteria|Coriobacteriales|Coriobacteriaceae|Collinsella|tanakaei|
TGGGGGCGGGTTGCAGCCCCCAATCCGAACTGGGGCCGGCTTTCAGGGATCCGCTCCCGCTCGCGCGGTCGCATCCCGCTGTACCGGCCATTGTAGCACGTGTGCAGCCCAGGGCATAAGGGGGCATGATGACTTGACGTCGTCCCCGCCCTCCTCCGGCTTGACGCCGGCGGTCCCGCATGGTGCCCGGCACTACCCGATGGCAACATGCGGCGGGGGTTGCGCTCGTTGCGGGACTTAACCCAACATCTCACG
>MG|5|V8|F|17|95.72|Actinobacteria|Actinobacteria|Coriobacteriales|Coriobacteriaceae|Collinsella|tanakaei|
CGTGAGATGTTGGGTTAAGTCCCGCAACGAGCGCAACCCCCCGCCGCATGTTGCCATCGGGGTAGTGCCGGGCACCCATGCGGGACCGCCGGCGTCAAGCCGGAGGAGGGCGGGGACGACGTCAAGTCATCATGCCCCTTATGCCCTGGGCTGCACACGTGCTACAATGGCCGGTACAGCGGGATGCGACCGCGCGAGCGGGAGCGGATCCCTGAAAGCCGGCCCCAGTTCGGATTGGGGGCTGCAACCCGCCCCCA
>MG|5|V8|F|46|96.06|Actinobacteria|Actinobacteria|Coriobacteriales|Coriobacteriaceae|Olsenella|profusa|
CGTGAGATGTTGGGTTAAGTCCCGCAACGAGCGCAACCCCCGCCGCATGTTGCCATCGGGTTATGCCGGGCACCCATGCGGGACCGCCGGCGTCAAGCCGGAGGAGGGCGGGGACGACGTCAAGTCATCATGCCCCTTATGTCCTGGGCTGCACACGTGCTACAATGGCCGGCACAATGGGCTGCCACCGCGCGAGCGGGAGCGAATCCCCAAAGCCGGCCCCAGTTCGGATTGGAGGCTGCAACCCGCCTCCA
>MG|5|V8|F|11|95.31|Actinobacteria|Actinobacteria|Coriobacteriales|Coriobacteriaceae|Olsenella|sp.|
CGTGAGATGTTGGGTTAAGTCCCGCAACGAGCGCAACCCCCGCCGCATGTTGCCATCGGGTAGTGCCGGGCACCCATGCGGGACCGCCGGCGTCAAGCCGGAGGAGGGCGGGGACGACGTCAAGTCATCATGCCCCTTATGTCCTGGGCTGCACACGTGCTACAATGGCCGGCACAATGGGCTGCCACCGCGCGAGCGGGAGCGAATCCCCAAAGCCGGCCCCAGTTCGGATTGGGGGCTGCAACCCGCCCCCATG
>MG|5|V8|R|27|94.88|Actinobacteria|Actinobacteria|Coriobacteriales|Coriobacteriaceae|Olsenella|sp.|
TGGGGGCGGGTTGCAGCCCCCAATCCGAACTGGGGCCGGCTTTCAGGGATCCGCTCCCGCTCGCGCGGTCGCATCCCGCTGTACCGGCCATTGTAGCACGTGTGCAGCCCAGGGCATAAGGGGCATGATGACTTGACGTCATCCCCACCTTCCTCCGGCTTGACGCCGGCGGTCTCGCATGGGTGCCCGGCCGAACCGCTGGCAACATGGACGGGGGTTGCGCTCGTTGCGGGACTTAACCCAACATCTCACG
>MG|5|V8|R|23|96.09|Actinobacteria|Actinobacteria|Coriobacteriales|Coriobacteriaceae|Collinsella|tanakaei|
TGGGGGGCGGGTTGCAGCCCCCAATCCGAACTGGGGCCGGCTTTCAGGGATCCGCTCCCGCTCGCGCGGTCGCATCCCGCTGTACCGGCCATTGTAGCACGTGTGCAGCCCAGGGCATAAGGGGCATGATGACTTGACGTCGTCCCCCGCCCTCCTCCGGCTTGACGCCGGCGGTCCCGCATGGGTGCCCGGCACTACCCGATGGCAACATGCGGCGGGGGTTGCGCTCGTTGCGGGACTTAACCCAACATCTCACG
>MG|5|V8|F|10|95.31|Actinobacteria|Actinobacteria|Coriobacteriales|Coriobacteriaceae|Collinsella|tanakaei|
CGTGAGATGTTGGGTTAAGTCCCGCAACGAGCGCAACCCCCGTCGCATGTTGCCATCGGGTTATGCCGGGCACCCATGCGGGACCGCCGGCGTCAAGCCGGAGGAGGGCGGGGACGACGTCAAGTCATCATGCCCCTTATGCCCTGGGCTGCACACGTGCTACAATGGCCGGTACAGCGGGATGCCAGGCGGCGACGCCGAGCGGATCCCTGAAAGCCGGCCCCAGTTCGGATTGGGGGCTGCAACCCGCCCCCCA
>MG|5|V8|F|12|94.98|Actinobacteria|Actinobacteria|Coriobacteriales|Coriobacteriaceae|Collinsella|tanakaei|
CGTGAGATGTTGGGTTAAGTCCCGCAACGAGCGCAACCCCCCGCCGCATGTTGCCATCGGGTTATGCCGGGCACCCATGCGGGACCGCCGGCGTCAAGCCGGAGGAGGGCGGGGGACGACGTCAAGTCATCATGCCCCTTATGCCCTGGGCTGCACACGTGCTACAATGGCCGGTACAGCGGGATGCCAGGCGGCGACGCCGAGCGGATCCCTGAAAGCCGGCCCCAGTTCGGATTGGGGGCTGCAACCCGCCCCCA
>MG|5|V8|F|29|95.6|Actinobacteria|Actinobacteria|Coriobacteriales|Coriobacteriaceae|Olsenella|sp.|
CGTGAGATGTTGGGTTAAGTCCCGCAACGAGCGCAACCCCCGTCGCATGTTGCCAGCGGTTCGGCCGGGCACCCATGCGAGACCGCCGGCGTCAAGCCGGAGGAAGGTGGGGATGACGTCAAGTCATCATGCCCCTTATGCCCTGGGCTGCACACGTGCTACAATGGCCGGTACAGCGGGATGCGACCGCGCGAGCGGGAGCGGATCCCTGAAAGCCGGCCCCAGTTCGGATTGGGGGCTGCAACCCGCCCCCCA
>MG|5|V8|F|10|95.74|Actinobacteria|Actinobacteria|Coriobacteriales|Coriobacteriaceae|Collinsella|tanakaei|
CGTGAGATGTTGGGTTAAGTCCCGCAACGAGCGCAACCCCCCGCCGCATGTTGCCATCGGGTAGTGCCGGGCACCCATGCGGGGACCGCCGGCGTCAAGCCGGAGGAGGGCGGGGACGACGTCAAGTCATCATGCCCCTTATGCCCTGGGCTGCACACGTGCTACAATGGCCGGTACAGCGGGATGCGACCGCGCGAGCGGGAGCGGATCCCTGAAAGCCGGCCCCAGTTCGGATTGGGGGCTGCAACCCGCCCCCA
>MG|5|V8|R|18|95.7|Actinobacteria|Actinobacteria|Coriobacteriales|Coriobacteriaceae|Collinsella|tanakaei|
TGGGGGGCGGGTTGCAGCCCCCAATCCGAACTGGGGCCGGCTTTCAGGGATCCGCTCCCGCTCGCGCGGTCGCATCCCGCTGTACCGGCCATTGTAGCACGTGTGCAGCCCAGGGCATAAGGGGCATGATGACTTGACGTCGTCCCCCGCCCTCCTCCGGCTTGACGCCGGCGGTCCCGCATGGTGCCCGGCACTACCCGATGGCAACATGCGGCGGGGGTTGCGCTCGTTGCGGGACTTAACCCAACATCTCACG
>MG|5|V8|F|35|96.08|Actinobacteria|Actinobacteria|Coriobacteriales|Coriobacteriaceae|Collinsella|tanakaei|
CGTGAGATGTTGGGTTAAGTCCCGCAACGAGCGCAACCCTCGTCGCATGTTGCCAGCGGTTCGGCCGGGCACCCATGCGGGACCGCCGGCGTCAAGCCGGAGGAGGGCGGGGACGACGTCAAGTCATCATGCCCCTTATGCCCTGGGCTGCACACGTGCTACAATGGCCGGTACAGCGGGATGCGACCGCGCGAGCGGGAGCGGATCCCTGAAAGCCGGCCCCAGTTCGGATTGGGGGCTGCAACCCGCCCCCA
>MG|5|V8|F|10|95.31|Actinobacteria|Actinobacteria|Coriobacteriales|Coriobacteriaceae|Collinsella|tanakaei|
CGTGAGATGTTGGGTTAAGTCCCGCAACGAGCGCAACCCCCCGCCGCATGTTGCCATCGGGTAGTGCCGGGCACATGCGGGACCGCCGGCGTCAAGCCGGAGGAGGGCGGGGACGACGTCAAGTCATCATGCCCCTTATGCCCTGGGCTGCACACGTGCTACAATGGCCGGTACAGCGGGATGCGACCGCGCGAGCGGGAGCGGATCCCTGAAAGCCGGCCCCAGTTCGGATTGGGGGCTGCAACCCGCCCCCCA
>MG|5|V8|R|85|96.86|Actinobacteria|Actinobacteria|Coriobacteriales|Coriobacteriaceae|Olsenella|umbonata|
TGGAGGCGGGTTGCAGCCTCCAATCCGAACTGGGGCCGGCTTTGGGGATTCGCTCGGCGTCGCCGCCTGGCAGCCCATTGTGCCGGCCATTGTAGCACGTGTGCAGCCCAGGACATAAGGGGCATGATGACTTGACGTCATCCCCACCTTCCTCCGGCTTGACGCCGGCGGTCTCGCATGGGTGCCCGGCCGAACCGCTGGCAACATGCGACGAGGGTTGCGCTCGTTGCGGGACTTAACCCAACATCTCACG
>MG|5|V8|F|18|94.09|Actinobacteria|Actinobacteria|Coriobacteriales|Coriobacteriaceae|Collinsella|sp.|
CGTGAGATGTTGGGTTAAGTCCCGCAACGAGCGCAACCCCCGCCCATGTTGCCAGCGACCAGGTCGGGCACCCATGCGGGACCGCCGGCGCCAAGCCGGAGGAGGGCGGGGACGACGTCAAGTCATCATGCCCCTTATGCCCTGGGCTGCACACGTGCTACAATGGCCGGTACAGAGGGTTGCCACCCCGCGAGGGGGAGCGGATCCCGAAAGCCGGCCCCAGTTCGGATTGGGGGCTGCAACCCGCCCCCCA
>MG|5|V8|F|13|96.44|Actinobacteria|Actinobacteria|Coriobacteriales|Coriobacteriaceae|Olsenella|sp.|
CGTGAGATGTTGGGTTAAGTCCCGCAACGAGCGCAACCCCCGTCGCATGTTGCCAGCGGTTCGGCCGGGCACCCATGCGGGACCGCCGGCGTCAAGCCGGAGGAGGGCGGGGACGACGTCAAGTCATCATGCCCCTTATGCCCTGGGCTGCACACGTGCTACAATGGCCGGTACAGCGGGATGCCAGGCGGCGACGCCGAGCGGATCCCTGAAAGCCGGCCCCAGTTCGGATTGGGGGCTGCAACCCGCCCCCA
>MG|5|V8|F|13|93.28|Actinobacteria|Actinobacteria|Coriobacteriales|Coriobacteriaceae|Olsenella|profusa|
CGTGAGATGTTGGGTTAAGTCCCGCAACGAGCGCAACCCTTGTCGCTAGTTACCATCATTAAGTTGGGGACTCTAGCGAGACCGCCGGCGTCAAGCCGGAGGAAGGTGGGGATGACGTCAAGTCATCATGCCCCTTATGTCCTGGGCTGCACACGTGCTACAATGGCCGGCACAATGGGCTGCCACCGCGCGAGCGGGAGCGAATCCCCAAAGCCGGCCCCAGTTCGGATTGGAGGCTGCAACCCGCCTCCA
>MG|5|V8|F|22|96.11|Actinobacteria|Actinobacteria|Coriobacteriales|Coriobacteriaceae|Collinsella|tanakaei|
CGTGAGATGTTGGGGTTAAGTCCCGCAACGAGCGCAACCCCCGCCGCATGTTGCCATCGGGTAGTGCCGGGCACCCATGCGGGACCGCCGGCGTCAAGCCGGAGGAGGGCGGGGACGACGTCAAGTCATCATGCCCCTTATGCCCTGGGCTGCACACGTGCTACAATGGCCGGTACAGCGGGATGCGACCGCGCGAGCGGGAGCGGATCCCTGAAAGCCGGCCCCAGTTCGGATTGGGGGCTGCAACCCGCCCCCA
>MG|5|V8|F|94|96.11|Actinobacteria|Actinobacteria|Coriobacteriales|Coriobacteriaceae|Collinsella|tanakaei|
CGTGAGATGTTGGGTTAAGTCCCGCAACGAGCGCAACCCCCGCCGCATGTTGCCATCGGGTAGTGCCGGGCACCCATGCGGGACCGCCGGCGTCAAGCCGGAGGAGGGCGGGGACGACGTCAAGTCATCATGCCCCCTTATGCCCTGGGCTGCACACGTGCTACAATGGCCGGTACAGCGGGATGCGACCGCGCGAGCGGGAGCGGATCCCTGAAAGCCGGCCCCAGTTCGGATTGGGGGCTGCAACCCGCCCCCA
>MG|5|V8|R|10|95.72|Actinobacteria|Actinobacteria|Coriobacteriales|Coriobacteriaceae|Collinsella|tanakaei|
TGGGGGGCGGGTTGCAGCCCCCAATCCGAACTGGGGCCGGCTTTCAGGGATCCGCTCCCGCTCGCGCGGTCGCATCCCGCTGTACCGGCCATTGTAGCACGTGTGCAGCCCAGGGCATAAGGGGCATGATGACTTGACGTCGTCCCCCGCCCTCCTCCGGCTTGACGCCGGCGGTCCCGCATGGGTGCCCGGCACTACCCGATGGCAACATGCGGCGGGGGGTTGCGCTCGTTGCGGGACTTAACCCAACATCTCACG
>MG|5|V8|R|10|94.47|Actinobacteria|Actinobacteria|Coriobacteriales|Coriobacteriaceae|Olsenella|profusa|
TGGAGGCGGGTTGCAGCCTCCAATCCGAACTGGGGCCGGCTTTGGGGATTCGCTCCCGCTCGCGCGGTGGCAGCCCATTGTGCCGGCCATTGTAGCACGTGTGCAGCCCAGGACATAAGGGGCATGATGACTTGACGTCGTCCCCGCCCTCCTCCGGCTTGGCGCCGGCGGTCCCGCGTGGGTGCCCACCCGAAGTGATGGCAACACGCGGCGGGGGTTGCGCTCGTTGCGGGACTTAACCCAACATCTCACG
>MG|5|V8|F|56|95.31|Actinobacteria|Actinobacteria|Coriobacteriales|Coriobacteriaceae|Collinsella|tanakaei|
CGTGAGATGTTGGGTTAAGTCCCGCAACGAGCGCAACCCCCGCCGCATGTTGCCATCGGGTAGTGCCGGGCACCCATGCGGGACCGCCGGCGTCAAGCCGGAGGAGGGCGGGGACGACGTCAAGTCATCATGCCCCTTATGCCCTGGGCTGCACACGTGCTACAATGGCCGGTACAGCGGGATGCGACCGCGCGAGCGGGAGCGAATCCCCAAAGCCGGCCCCAGTTCGGATTGGAGGCTGCAACCCGCCTCCA
>MG|5|V8|F|12|91.73|Actinobacteria|Actinobacteria|Coriobacteriales|Coriobacteriaceae|Olsenella|profusa|
CGTGAGATGTTGGGTTAAGTCCCGCAACGAGCGCAACCCTTGTTGTCAGTTGCCATCATTCAGTTGGGCACTCTGGCGAGACTGCCGGTGACAAACCGGAGGAAGGTGGGGATGACGTCAAGTCATCATGCCCCTTATGACCTGGGCTACACACGTGCTACAATGGCCGGCACAATGGGCTGCCACCGCGCGAGCGGGAGCGAATCCCCAAAGCCGGCCCCAGTTCGGATTGGAGGCTGCAACCCGCCTCCA
>MG|5|V8|R|19|96.08|Actinobacteria|Actinobacteria|Coriobacteriales|Coriobacteriaceae|Collinsella|tanakaei|
TGGGGGCGGGTTGCAGCCCCCAATCCGAACTGGGGCCGGCTTTCAGGGATCCGCTCCCGCTCGCGCGGTCGCATCCCGCTGTACCGGCCATTGTAGCACGTGTGCAGCCCAGGGCATAAGGGGCATGATGACTTGACGTCGTCCCCGCCCTCCTCCGGCTTGACGCCGGCGGTCTCGCATGGGTGCCCGGCCGAACCGCTGGCAACATGCGACGGGGGTTGCGCTCGTTGCGGGACTTAACCCAACATCTCACG
>MG|5|V8|F|58|95.72|Actinobacteria|Actinobacteria|Coriobacteriales|Coriobacteriaceae|Collinsella|tanakaei|
CGTGAGATGTTGGGTTAAGTCCCGCAACGAGCGCAACCCCCGCCGCATGTTGCCATCGGGTAGTGCCGGGCACCATGCGGGACCGCCGGCGTCAAGCCGGAGGAGGGCGGGGACGACGTCAAGTCATCATGCCCCCTTATGCCCTGGGCTGCACACGTGCTACAATGGCCGGTACAGCGGGATGCGACCGCGCGAGCGGGAGCGGATCCCTGAAAGCCGGCCCCAGTTCGGATTGGGGGCTGCAACCCGCCCCCA
>MG|5|V8|F|15|94.88|Actinobacteria|Actinobacteria|Coriobacteriales|Coriobacteriaceae|Olsenella|sp.|
CGTGAGATGTTGGGTTAAGTCCCGCAACGAGCGCAACCCCCCGTCGCATGTTGCCAGCGGTTCGGCCGGGCACCCATGCGAGACCGCCGGCGTCAAGCCGGAGGAAGGTGGGGATGACGTCAAGTCATCATGCCCCTTATGTCCTGGGCTGCACACGTGCTACAATGGCCGGTACAGAGGGTTGCCACCCCGCGAGGGGGAGCGGATCCCGAAAGCCGGCCCCAGTTCGGATTGGGGGCTGCAACCCGCCCCCA
>MG|5|V8|F|24|96.47|Actinobacteria|Actinobacteria|Coriobacteriales|Coriobacteriaceae|Olsenella|umbonata|
CGTGAGATGTTGGGTTAGTCCCGCAACGAGCGCAACCCTCGTCGCATGTTGCCAGCGGTTCGGCCGGGCACCCATGCGAGACCGCCGGCGTCAAGCCGGAGGAAGGTGGGGATGACGTCAAGTCATCATGCCCCTTATGTCCTGGGCTGCACACGTGCTACAATGGCCGGCACAATGGGCTGCCAGGCGGCGACGCCGAGCGAATCCCCAAAGCCGGCCCCAGTTCGGATTGGAGGCTGCAACCCGCCTCCA
>MG|5|V8|F|786|96.09|Actinobacteria|Actinobacteria|Coriobacteriales|Coriobacteriaceae|Collinsella|tanakaei|
CGTGAGATGTTGGGTTAAGTCCCGCAACGAGCGCAACCCCCGCCGCATGTTGCCATCGGGTAGTGCCGGGCACCATGCGGGACCGCCGGCGTCAAGCCGGAGGAGGGCGGGGACGACGTCAAGTCATCATGCCCCTTATGCCCTGGGCTGCACACGTGCTACAATGGCCGGTACAGCGGGATGCGACCGCGCGAGCGGGAGCGGATCCCTGAAAGCCGGCCCCAGTTCGGATTGGGGGCTGCAACCCGCCCCCA
>MG|5|V8|F|61|94.94|Actinobacteria|Actinobacteria|Coriobacteriales|Coriobacteriaceae|Collinsella|tanakaei|
CGTGAGATGTTGGGTTAAGTCCCGCAACGAGCGCAACCCCCGCCGCATGTTGCCATCGGGTTATGCCGGGCACCCATGCGGGACCGCCGGCGTCAAGCCGGAGGAGGGCGGGGACGACGTCAAGTCATCATGCCCCTTATGCCCTGGGCTGCACACGTGCTACAATGGCCGGTACAGCGGGATGCCAGGCGGCGACGCCGAGCGGATCCCTGAAAGCCGGCCCCAGTTCGGATTGGAGGCTGCAACCCGCCTCCA
>MG|5|V8|F|10|95.31|Actinobacteria|Actinobacteria|Coriobacteriales|Coriobacteriaceae|Collinsella|tanakaei|
CGTGAGATGTTGGGTTAAGTCCCGCAACGAGCGCAACCCCCGCCGCATGTTGCCATCGGGTAGTGCCGGGCACCATGCGGGACCGCCGGCGTCAAGCCGGAGGAGGGCGGGGACGACGTCAAGTCATCATGCCCCTTATGCGCAGGGCTGCACACGTGCTACAATGGCCGGTACAGCGGGATGCGACCGCGCGAGCGGGAGCGGATCCCTGAAAGCCGGCCCCAGTTCGGATTGGGGGCTGCAACCCGCCCCCA
>MG|5|V8|R|37|96.09|Actinobacteria|Actinobacteria|Coriobacteriales|Coriobacteriaceae|Collinsella|tanakaei|
TGGGGGGCGGGTTGCAGCCCCCCAATCCGAACTGGGGCCGGCTTTCAGGGATCCGCTCCCGCTCGCGCGGTCGCATCCCGCTGTACCGGCCATTGTAGCACGTGTGCAGCCCAGGGCATAAGGGGCATGATGACTTGACGTCGTCCCCGCCCTCCTCCGGCTTGACGCCGGCGGTCCCGCATGGGTGCCCGGCACTACCCGATGGCAACATGCGGCGGGGGTTGCGCTCGTTGCGGGACTTAACCCAACATCTCACG
>MG|5|V8|R|21|95.74|Actinobacteria|Actinobacteria|Coriobacteriales|Coriobacteriaceae|Collinsella|tanakaei|
TGGGGGCGGGTTGCAGCCCCCAATCCGAACTGGGGCCGGCTTTCAGGGATCCGCTCCCGCTCGCGCGGTCGCATCCCGCTGTACCGGCCATTGTAGCACGTGTGCAGCCCAGGGCATAAGGGGCATGATGACTTGACGTCGTCCCCGCCCTCCTCCGGCTTGACGCCGGCGGTCCCGCATGGGTGCCCGGCACTACCCGATGGCAACATGCGGCGGGGGGTTGCGCTCGTTGCGGGGACTTAACCCAACATCTCACG
>MG|5|V8|F|13|95.31|Actinobacteria|Actinobacteria|Coriobacteriales|Coriobacteriaceae|Olsenella|umbonata|
CGTGAGATGTTGGGTTAGTCCCGCAACGAGCGCAACCCTCGTCGCATGTTGCCAGCGGTTCGGCCGGGCACCCATGCGAGACCGCCGGCGTCAAGCCGGAGGAAGGTGGGGGATGACGTCAAGTCATCATGCCCCTTATGTCCTGGGCTGCACACGTGCTACAATGGCCGGCACAGAGGGCTGCCAGGCGGCGACGCCGAGCGAATCCCCAAAGCCGGCCCCAGTTCGGATTGGAGGCTGCAACCCGCCTCCA
>MG|5|V8|R|1135|96.48|Actinobacteria|Actinobacteria|Coriobacteriales|Coriobacteriaceae|Collinsella|tanakaei|
TGGGGGCGGGTTGCAGCCCCCAATCCGAACTGGGGCCGGCTTTCAGGGATCCGCTCCCGCTCGCGCGGTCGCATCCCGCTGTACCGGCCATTGTAGCACGTGTGCAGCCCAGGGCATAAGGGGCATGATGACTTGACGTCGTCCCCGCCCTCCTCCGGCTTGACGCCGGCGGTCCCGCATGGGTGCCCGGCACTACCCGATGGCAACATGCGGCGGGGGTTGCGCTCGTTGCGGGACTTAACCCAACATCTCACG
>MG|5|V8|R|16|95.7|Actinobacteria|Actinobacteria|Coriobacteriales|Coriobacteriaceae|Collinsella|tanakaei|
TGGGGGCGGGTTGCAGCCCCCAATCCGAACTGGGGCCGGCTTTCAGGGATCCGCTCCCGCTCGCGCGGTCGCATCCCGCTGTACCGGCCATTGTAGCACGTGTGCAGCCCAGGGCATAAGGGGCATGATGACTTGACGTCGTCCCCGCCCTCCTCCGGCTTGACGCCGGCGGTCCCGCATGGGTGCCCGGCACTACCCGATGGCAACATGCGACGAGGGTTGCGCTCGTTGCGGGACTTAACCCAACATCTCACG
>MG|5|V8|F|25|96.09|Actinobacteria|Actinobacteria|Coriobacteriales|Coriobacteriaceae|Collinsella|tanakaei|
CGTGAGATGTTGGGTTAAGTCCCGCAACGAGCGCAACCCCCCGCCGCATGTTGCCATCGGGTTATGCCGGGCACCCATGCGGGACCGCCGGCGTCAAGCCGGAGGAGGGCGGGGACGACGTCAAGTCATCATGCCCCTTATGCCCTGGGCTGCACACGTGCTACAATGGCCGGTACAGCGGGATGCGACCGCGCGAGCGGGAGCGGATCCCTGAAAGCCGGCCCCAGTTCGGATTGGGGGCTGCAACCCGCCCCCA
>MG|5|V8|F|11|95.58|Actinobacteria|Actinobacteria|Coriobacteriales|Coriobacteriaceae|Olsenella|sp.|
CGTGAGATGTTGGGTTAAGTCCCGCAACGAGCGCAACCCCCGTCGCATGTTGCCAGCGGTTCGGCCGGGCACCCATGCGAGACCGCCGGCGTCAAGCCGGAGGAAGGTGGGGATGACGTCAAGTCATCATGCCCCTTATGTCCTGGGCTGCACACGTGCTACAATGGCCGGTACAGAGGGTTGCCACCCCGCGAGGGGGAGCGGATCCCGAAAGCCGGCCCCAGTTCGGATTGGGGGCTGCAACCCGCCCCCCA
>MG|5|V8|F|11|96.48|Actinobacteria|Actinobacteria|Coriobacteriales|Coriobacteriaceae|Olsenella|umbonata|
CGTGAGATGTTGGGTTAAGTCCCGCAACGAGCGCAACCCTCGTCGCATGTTGCCAGCGGTTCGGCCGGGCACCCATGCGAGACCGCCGGCGTCAAGCCGGAGGAAGGTGGGGGATGACGTCAAGTCATCATGCCCCTTATGTCCTGGGCTGCACACGTGCTACAATGGCCGGCACAATGGGCTGCCAGGCGGCGACGCCGAGCGAATCCCCAAAGCCGGCCCCAGTTCGGATTGGAGGCTGCAACCCGCCTCCA
>MG|5|V8|F|20|95.72|Actinobacteria|Actinobacteria|Coriobacteriales|Coriobacteriaceae|Collinsella|tanakaei|
CGTGAGATGTTGGGTTAGTCCCGCAACGAGCGCAACCCCCCGCCGCATGTTGCCATCGGGTAGTGCCGGGCACCCATGCGGGACCGCCGGCGTCAAGCCGGAGGAGGGCGGGGACGACGTCAAGTCATCATGCCCCTTATGCCCTGGGCTGCACACGTGCTACAATGGCCGGTACAGCGGGATGCGACCGCGCGAGCGGGAGCGGATCCCTGAAAGCCGGCCCCAGTTCGGATTGGGGGCTGCAACCCGCCCCCA
>MG|5|V8|R|11|88.76|Actinobacteria|Actinobacteria|Coriobacteriales|Coriobacteriaceae|Olsenella|profusa|
TGGAGGCGGGTTGCAGCCTCCAATCCGAACTGGGGCCGGCTTTGGGGATTCGCTCCCGCTCGCGCGGTGGCAGCCCATTGTGCCGGCCATTGTAGCACGTGTGCAGCCCAGGACATAAGGGGCATGATGACTTGACGTCATCCCCACCTTCCTCCGGTTTGTCACCGGCAGTATCATTAGAGTCCTCAGCTTAACCTGTTAGTAACTAATGACGAGGGTTGCGCTCGTTATCGGACTTAACCGAACATCTCACG
>MG|5|V8|F|10|95.2|Actinobacteria|Actinobacteria|Coriobacteriales|Coriobacteriaceae|Olsenella|sp.|
CGTGAGATGTTGGGTTAAGTCCCGCAACGAGCGCAACCCCCGCCGCATGTTGCCATCGGGTAGTGCCGGGCACCCATGCGGGACCGCCGGCGTCAAGCCGGAGGAGGGCGGGGACGACGTCAAGTCATCATGCCCCTTATGCCCTGGGCTGCACACGTGCTACAATGGCCGGCACAATGGGCTGCCAGGCGGCGACGCCGAGCGAATCCCCAAAGCCGGCCCCAGTTCGGATTGGAGGCTGCAACCCGCCTCCA
>MG|5|V8|F|37|89.96|Actinobacteria|Actinobacteria|Coriobacteriales|Coriobacteriaceae|Coriobacterium|sp.|
CGTGAGATGTTGGGTTAAGTCCCGCAACGAGCGCAACCCTTGTCGCTAGTTACCATCATTAAGTTGGGGACTCTAGCGAGACTGCCAGTGACAAGCTGGAGGAAGGCGGGGATGACGTCAAGTCATCATGCCCCTTATGCCCTGGGCTGCACACGTGCTACAATGGCCGGTACAGCGGGATGCGACCGCGCGAGCGGGAGCGGATCCCTGAAAGCCGGCCCCAGTTCGGATTGGGGGCTGCAACCCGCCCCCA
>MG|5|V8|F|51|96.85|Actinobacteria|Actinobacteria|Coriobacteriales|Coriobacteriaceae|Olsenella|profusa|
CGTGAGATGTTGGGTTAAGTCCCGCAACGAGCGCAACCCCCGCCGCATGTTGCCATCGGGTAGTGCCGGGCACCCATGCGAGACCGCCGGCGTCAAGCCGGAGGAAGGTGGGGATGACGTCAAGTCATCATGCCCCTTATGTCCTGGGCTGCACACGTGCTACAATGGCCGGCACAATGGGCTGCCACCGCGCGAGCGGGAGCGAATCCCCAAAGCCGGCCCCAGTTCGGATTGGAGGCTGCAACCCGCCTCCA
>MG|5|V8|F|31|95.33|Actinobacteria|Actinobacteria|Coriobacteriales|Coriobacteriaceae|Collinsella|tanakaei|
CGTGAGATGTTGGGTTAAGTCCCGCAACGAGCGCAACCCCCGCCGCATGTTGCCATCGGGTAGTGCCGGGCACATGCGGGACCGCCGGCGTCAAGCCGGAGGAGGGCGGGGGACGACGTCAAGTCATCATGCCCCTTATGCCCTGGGCTGCACACGTGCTACAATGGCCGGTACAGCGGGATGCGACCGCGCGAGCGGGAGCGGATCCCTGAAAGCCGGCCCCAGTTCGGATTGGGGGCTGCAACCCGCCCCCA
>MG|5|V8|R|13|96.47|Actinobacteria|Actinobacteria|Coriobacteriales|Coriobacteriaceae|Olsenella|umbonata|
TGGAGGCGGGTTGCAGCCTCCAATCCGAACTGGGGCCGGCTTTGGGGATTCGCTCGGCGTCGCCGCCTGGCAGCCCATTGTGCCGGCCATTGTAGCACGTGTGCAGCCCAGGACATAAGGGGCATGATGACTTGACGTCATCCCCACCTTCCTCCGGCTTGACGCCGGCGGTCTCGCATGGGTGCCCGGCCGAACCGCTGGCAACATGCGACGAGGGTTGCGCTCGTTGCGGGACTAACCCAACATCTCACG
>MG|5|V8|R|10|94.09|Actinobacteria|Actinobacteria|Coriobacteriales|Coriobacteriaceae|Collinsella|sp.|
TGGGGGGCGGGTTGCAGCCCCCAATCCGAACTGGGGCCGGCTTTCGGGATCCGCTCCCCCTCGCGGGGTGGCAACCCTCTGTACCGGCCATTGTAGCACGTGTGCAGCCCAGGGCATAAGGGGCATGATGACTTGACGTCGTCCCCGCCCTCCTCCGGCTTGGCGCCGGCGGTCCCGCATGGTGCCCGACCTGGTCGCTGGCAACATGCGGCGGGGGTTGCGCTCGTTGCGGGACTTAACCCAACATCTCACG
>MG|5|V8|F|75|95.28|Actinobacteria|Actinobacteria|Coriobacteriales|Coriobacteriaceae|Olsenella|profusa|
CGTGAGATGTTGGGTTAAGTCCCGCAACGAGCGCAACCCTCGTCGCATGTTGCCAGCGGTTCGGCCGGGCACCCATGCGAGACCGCCGGCGTCAAGCCGGAGGAAGGTGGGGATGACGTCAAGTCATCATGCCCCTTATGTCCTGGGCTGCACACGTGCTACAATGGCCGGTACAGCGGGATGCGACCGCGCGAGCGGGAGCGGATCCCTGAAAGCCGGCCCCAGTTCGGATTGGGGGCTGCAACCCGCCCCCA
>MG|5|V8|F|13|94.96|Actinobacteria|Actinobacteria|Coriobacteriales|Coriobacteriaceae|Collinsella|tanakaei|
CGTGAGATGTTGGGTTAAGTCCCGCAACGAGCGCAACCCCCCGCCGCATGTTGCCATCGGGTTATGCCGGGCACCCATGCGGGACCGCCGGCGTCAAGCCGGAGGAGGGCGGGGACGACGTCAAGTCATCATGCCCCTTATGCCCTGGGCTGCACACGTGCTACAATGGCCGGTACAGCGGGATGCCAGGCGGCGACGCCGAGCGGATCCCTGAAAGCCGGCCCCCAGTTCGGATTGGGGGCTGCAACCCGCCCCCCA
>MG|5|V8|F|62|96.09|Actinobacteria|Actinobacteria|Coriobacteriales|Coriobacteriaceae|Collinsella|tanakaei|
CGTGAGATGTTGGGTTAAGTCCCGCAACGAGCGCAACCCCCGCCGCATGTTGCCATCGGGTAGTGCCGGGCACCCATGCGGGACCGCCGGCGTCAAGCCGGAGGAGGGCGGGGGACGACGTCAAGTCATCATGCCCCTTATGCCCTGGGCTGCACACGTGCTACAATGGCCGGTACAGCGGGATGCGACCGCGCGAGCGGGAGCGGATCCCTGAAAGCCGGCCCCAGTTCGGATTGGGGGCTGCAACCCGCCCCCCA
>MG|5|V8|R|23|95.31|Actinobacteria|Actinobacteria|Coriobacteriales|Coriobacteriaceae|Collinsella|tanakaei|
TGGAGGCGGGTTGCAGCCTCCAATCCGAACTGGGGCCGGCTTTCAGGGATCCGCTCCCGCTCGCGCGGTCGCATCCCGCTGTACCGGCCATTGTAGCACGTGTGCAGCCCAGGGCATAAGGGGCATGATGACTTGACGTCGTCCCCGCCCTCCTCCGGCTTGACGCCGGCGGTCCCGCATGGTGCCCGGCACTACCCGATGGCAACATGCGGCGGGGGTTGCGCTCGTTGCGGGACTTAACCCAACATCTCACG
>MG|5|V8|R|14|96.47|Actinobacteria|Actinobacteria|Coriobacteriales|Coriobacteriaceae|Collinsella|tanakaei|
TGGGGGCGGGTTGCAGCCCCCAATCCGAACTGGGGCCGGCTTTCAGGGATCCGCTCCCGCTCGCGCGGTCGCATCCCGCTGTACCGGCCATTGTAGCACGTGTGCAGCCCAGGGCATAAGGGGCATGATGACTTGACGTCGTCCCCGCCCTCCTCCGGCTTGACGCCGGCGGTCCCGCATGGGTGCCCGGCCGAACCGCTGGCAACATGCGACGGGGGTTGCGCTCGTTGCGGGACTTAACCCAACATCTCACG
>MG|5|V8|R|17|95.26|Actinobacteria|Actinobacteria|Coriobacteriales|Coriobacteriaceae|Olsenella|sp.|
TGGGGGCGGGTTGCAGCCCCCAATCCGAACTGGGGCCGGCTTTCAGGGATCCGCTCGGCGTCGCCGCCTGGCATCCCGCTGTACCGGCCATTGTAGCACGTGTGCAGCCCAGGACATAAGGGGCATGATGACTTGACGTCATCCCCACCTTCCTCCGGCTTGACGCCGGCGGTCTCGCATGGGTGCCCGGCCGAACCGCTGGCAACATGCGACGGGGGTTGCGCTCGTTGCGGGACTTAACCCAACATCTCACG
>MG|5|V8|R|16|95.29|Actinobacteria|Actinobacteria|Coriobacteriales|Coriobacteriaceae|Olsenella|sp.|
TGGGGGCGGGTTGCAGCCCCCAATCCGAACTGGGGCCGGCTTTCAGGGATCCGCTCCCGCTCGCGCGGTCGCATCCCGCTGTACCGGCCATTGTAGCACGTGTGCAGCCCAGGACATAAGGGGCATGATGACTTGACGTCATCCCCACCTTCCTCCGGCTTGACGCCGGCGGTCTCGCATGGGTGCCCGGCCGAACCGCTGGCAACATGCGACGGGGGGTTGCGCTCGTTGCGGGACTTAACCCAACATCTCACG
>MG|5|V8|F|32|95.26|Actinobacteria|Actinobacteria|Coriobacteriales|Coriobacteriaceae|Olsenella|sp.|
CGTGAGATGTTGGGTTAAGTCCCGCAACGAGCGCAACCCTCGTCGCATGTTGCCAGCGGTTCGGCCGGGCACCCATGCGAGACCGCCGGCGTCAAGCCGGAGGAAGGTGGGGATGACGTCAAGTCATCATGCCCCTTATGCCCTGGGCTGCACACGTGCTACAATGGCCGGTACAGCGGGATGCCAGGCGGCGACGCCGAGCGGATCCCTGAAAGCCGGCCCCAGTTCGGATTGGGGGCTGCAACCCGCCCCCA
>MG|5|V8|R|15|96.11|Actinobacteria|Actinobacteria|Coriobacteriales|Coriobacteriaceae|Collinsella|tanakaei|
TGGGGGCGGGTTGCAGCCCCCAATCCGAACTGGGGCCGGCTTTCAGGGATCCGCTCCCGCTCGCGCGGTCGCATCCCGCTGTACCGGCCATTGTAGCACGTGTGCAGCCCAGGGCATAAGGGGCATGATGACTTGACGTCGTCCCCGCCCTCCTCCGGCTTGACGCCGGCGGTCCCGCATGGGTGCCCCGGCACTACCCGATGGCAACATGCGGCGGGGGTTGCGCTCGTTGCGGGACTTAACCCAACATCTCACG
>MG|5|V8|F|11|95.35|Actinobacteria|Actinobacteria|Coriobacteriales|Coriobacteriaceae|Collinsella|tanakaei|
CGTGAGATGTTGGGTTAAGTCCCGCAACGAGCGCAACCCCCGCCGCATGTTGCCATCGGGTTATGCCGGGCACCCATGCGGGACCGCCGGCGTCAAGCCGGAGGAGGGCGGGGACGACGTCAAGTCATCATGCCCCTTAGTGCCCTGGGCTGCACACGTGCTACAATGGCCGGTACAGCGGGATGCCAGGCGGCGACGCCGAGCGGATCCCTGAAAGCCGGCCCCAGTTCGGATTGGGGGCTGCAACCCGCCCCCA
>MG|5|V8|R|10|96.09|Actinobacteria|Actinobacteria|Coriobacteriales|Coriobacteriaceae|Collinsella|tanakaei|
TGGGGGCGGGTTGCAGCCCCCAATCCGAACTGGGGCCGGCTTTCAGGGATCCGCTCCCGCTCGCGCGGTCGCATCCCGCTGTACCGGCCATTGTAGCACGTGTGCAGCCCAGGGCATAAGGGGCATGATGACTTGACGTCGTCCCCGCCCTCCTCCGGCTTGACGCCGGCGGTCCCGCATGGGTGCCCGGCACTACCCGATGGCAACATGCGGCGGGGTTGCGCTCGTTGCGGGACTTAACCCAACATCTCACG
>MG|5|V8|F|25|95.33|Actinobacteria|Actinobacteria|Coriobacteriales|Coriobacteriaceae|Collinsella|tanakaei|
CGTGAGATGTTGGGTTAAGTCCCGCAACGAGCGCAACCCCCCGCCGCATGTTGCCATCGGGTAGTGCCGGGCACATGCGGGACCGCCGGCGTCAAGCCGGAGGAGGGCGGGGACGACGTCAAGTCATCATGCCCCTTATGCCCTGGGCTGCACACGTGCTACAATGGCCGGTACAGCGGGATGCGACCGCGCGAGCGGGAGCGGATCCCTGAAAGCCGGCCCCAGTTCGGATTGGGGGCTGCAACCCGCCCCCA
>MG|5|V8|F|13|89.56|Actinobacteria|Actinobacteria|Coriobacteriales|Coriobacteriaceae|Coriobacterium|sp.|
CGTGAGATGTTGGGTTAAGTCCCGCAACGAGCGCAACCCTTGTCGCTAGTTACCATCATTAAGTTGGGGACTCTAGCGAGACTGCCAGTGACAAGCTGGAGGAAGGCGGGGATGACGTCAAATCATCATGCCCCTTATGCCCTGGGCTGCACACGTGCTACAATGGCCGGTACAGCGGGATGCGACCGCGCGAGCGGGAGCGGATCCCTGAAAGCCGGCCCCAGTTCGGATTGGGGGCTGCAACCCGCCCCCCA
>MG|5|V8|F|16|95.35|Actinobacteria|Actinobacteria|Coriobacteriales|Coriobacteriaceae|Collinsella|tanakaei|
CGTGAGATGTTGGGTTAAGTCCCGCAACGAGCGCAACCCCCGCCGCATGTTGCCATCGGGTAGTGCCGGGCACCATGCGGGACCGCCGGCGTCAAGCCGGAGGAGGGCGGGGGACGACGTCAAGTCATCATGCCCCCTTATGCCCTGGGCTGCACACGTGCTACAATGGCCGGTACAGCGGGATGCGACCGCGCGAGCGGGAGCGGATCCCTGAAAGCCGGCCCCAGTTCGGATTGGGGGCTGCAACCCGCCCCCA
>MG|5|V8|R|19|95.69|Actinobacteria|Actinobacteria|Coriobacteriales|Coriobacteriaceae|Collinsella|tanakaei|
TGGGGGCGGGTTGCAGCCCCCAATCCGAACTGGGGCCGGCTTTCAGGGATCCGCTCCCGCTCGCGCGGTCGCATCCCGCTGTACCGGCCATTGTAGCACGTGTGCAGCCCAGGGCATAAGGGGCATGATGACTTGACGTCGTCCCCGCCCTCCTCCGGCTTGACGCCGGCGGTCTCGCATGGGTGCCCGGCCGAACCGCTGGCAACATGCGACGAGGGTTGCGCTCGTTGCGGGACTTAACCCAACATCTCACG
>MG|5|V8|F|16|94.96|Actinobacteria|Actinobacteria|Coriobacteriales|Coriobacteriaceae|Collinsella|tanakaei|
CGTGAGATGTTGGGTTAAGTCCCGCAACGAGCGCAACCCCCCGCCGCATGTTGCCATCGGGTTATGCCGGGCACCCATGCGGGACCGCCGGCGTCAAGCCGGAGGAGGGCGGGGACGACGTCAAGTCATCATGCCCCTTATGCCCTGGGCTGCACACGTGCTACAATGGCCGGTACAGCGGGATGCCAGGCGGCGACGCCGAGCGGATCCCTGAAAGCCGGCCCCAGTTCGGATTGGGGGGCTGCAACCCGCCCCCCA
>MG|5|V8|F|13|94.09|Actinobacteria|Actinobacteria|Coriobacteriales|Coriobacteriaceae|Olsenella|sp.|
CGTGAGATGTTGGGTTAAGTCCCGCAACGAGCGCAACCCTCGTCGCATGTTGCCAGCGGTTCGGCCGGGCACCCATGCGAGACCGCCGGCGTCAAGCCGGAGGAAGGTGGGGATGACGTCAAGTCATCATGCCCCTTATGCGCAGGGCTGCACACGTGCTACAATGGCCGGTACAGCGGGATGCGACCGCGCGAGCGGGAGCGGATCCCTGAAAGCCGGCCCCAGTTCGGATTGGGGGCTGCAACCCGCCCCCA
>MG|5|V8|F|12|94.49|Actinobacteria|Actinobacteria|Coriobacteriales|Coriobacteriaceae|Olsenella|sp.|
CGTGAGATGTTGGGTTAAGTCCCGCAACGAGCGCAACCCCCGTCGCATGTTGCCAGCGGTTCGGCCGGGCACCCATGCGAGACCGCCGGCGTCAAGCCGGAGGAAGGTGGGGATGACGTCAAGTCATCATGCCCCTTATGCGCAGGGCTGCACACGTGCTACAATGGCCGGTACAGCGGGATGCGACCGCGCGAGCGGGAGCGGATCCCTGAAAGCCGGCCCCAGTTCGGATTGGGGGCTGCAACCCGCCCCCA
>MG|5|V8|R|15|92.91|Actinobacteria|Actinobacteria|Coriobacteriales|Coriobacteriaceae|Olsenella|profusa|
TGGAGGCGGGTTGCAGCCTCCAATCCGAACTGGGGCCGGCTTTGGGGATTCGCTCCCGCTCGCGCGGTGGCAGCCCATTGTGCCGGCCATTGTAGCACGTGTGCAGCCCAGGACATAAGGGGCATGATGACTTGACGTCGTCCCCACCTTCCTCCGGTTTGTCACCGGCAGTCTCGCCAGAGTGCCCAACTTAATGCTGGCAACTGACAACAAGGGTTGCGCTCGTTGCGGGACTTAACCCAACATCTCACG
>MG|5|V8|R|74|96.47|Actinobacteria|Actinobacteria|Coriobacteriales|Coriobacteriaceae|Collinsella|tanakaei|
TGGGGGCGGGTTGCAGCCCCCAATCCGAACTGGGGCCGGCTTTCAGGGATCCGCTCCCGCTCGCGCGGTCGCATCCCGCTGTACCGGCCATTGTAGCACGTGTGCAGCCCAGGGCATAAGGGGCATGATGACTTGACGTCGTCCCCGCCCTCCTCCGGCTTGACGCCGGCGGTCCCGCATGGGTGCCCGGCATAACCCGATGGCAACATGCGGCGGGGGTTGCGCTCGTTGCGGGACTTAACCCAACATCTCACG
>MG|5|V8|F|18|96.85|Actinobacteria|Actinobacteria|Coriobacteriales|Coriobacteriaceae|Olsenella|profusa|
CGTGAGATGTTGGGTTAAGTCCCGCAACGAGCGCAACCCCCGCCGCATGTTGCCATCGGGTTATGCCGGGCACCCATGCGAGACCGCCGGCGTCAAGCCGGAGGAAGGTGGGGATGACGTCAAGTCATCATGCCCCTTATGTCCTGGGCTGCACACGTGCTACAATGGCCGGCACAATGGGCTGCCACCGCGCGAGCGGGAGCGAATCCCCAAAGCCGGCCCCAGTTCGGATTGGAGGCTGCAACCCGCCTCCA
>MG|5|V8|F|58|96.09|Actinobacteria|Actinobacteria|Coriobacteriales|Coriobacteriaceae|Collinsella|tanakaei|
CGTGAGATGTTGGGTTAAGTCCCGCAACGAGCGCAACCCCCGCCGCATGTTGCCATCGGGGTAGTGCCGGGCACCCATGCGGGACCGCCGGCGTCAAGCCGGAGGAGGGCGGGGACGACGTCAAGTCATCATGCCCCTTATGCCCTGGGCTGCACACGTGCTACAATGGCCGGTACAGCGGGATGCGACCGCGCGAGCGGGAGCGGATCCCTGAAAGCCGGCCCCAGTTCGGATTGGGGGCTGCAACCCGCCCCCA
>MG|5|V8|F|31|95.35|Actinobacteria|Actinobacteria|Coriobacteriales|Coriobacteriaceae|Collinsella|tanakaei|
CGTGAGATGTTGGGTTAAGTCCCGCAACGAGCGCAACCCCCGCCGCATGTTGCCATCGGGTTATGCCGGGCACCCATGCGGGACCGCCGGCGTCAAGCCGGAGGAGGGCGGGGGACGACGTCAAGTCATCATGCCCCTTATGCCCTGGGCTGCACACGTGCTACAATGGCCGGTACAGCGGGATGCCAGGCGGCGACGCCGAGCGGATCCCTGAAAGCCGGCCCCAGTTCGGATTGGGGGCTGCAACCCGCCCCCA
>MG|5|V8|R|12|95.33|Actinobacteria|Actinobacteria|Coriobacteriales|Coriobacteriaceae|Collinsella|tanakaei|
TGGGGGGCGGGTTGCAGCCCCCAATCCGAACTGGGGGCCGGCTTTCAGGGATCCGCTCGGCGTCGCCGCCTGGCATCCCGCTGTACCGGCCATTGTAGCACGTGTGCAGCCCAGGGCATAAGGGGCATGATGACTTGACGTCGTCCCCGCCCTCCTCCGGCTTGACGCCGGCGGTCCCGCATGGGTGCCCGGCATAACCCGATGGCAACATGCGGCGGGGGTTGCGCTCGTTGCGGGACTTAACCCAACATCTCACG
>MG|5|V8|F|15|95.29|Actinobacteria|Actinobacteria|Coriobacteriales|Coriobacteriaceae|Collinsella|tanakaei|
CGTGAGATGTTGGGTTAAGTCCCGCAACGAGCGCAACCCCCGCCGCGTGTTGCCATCACTTCGGGTGGGCACCCACGCGGGACCGCCGGCGCCAAGCCGGAGGAGGGCGGGGACGACGTCAAGTCATCATGCCCCTTATGCCCTGGGCTGCACACGTGCTACAATGGCCGGTACAGCGGGATGCGACCGCGCGAGCGGGAGCGGATCCCTGAAAGCCGGCCCCAGTTCGGATTGGGGGCTGCAACCCGCCCCCA
>MG|5|V8|R|24|96.09|Actinobacteria|Actinobacteria|Coriobacteriales|Coriobacteriaceae|Collinsella|tanakaei|
TGGGGGCGGGTTGCAGCCCCCAATCCGAACTGGGGCCGGCTTTCAGGGATCCGCTCCCGCTCGCGCGGTCGCATCCCGCTGTACCGGCCATTGTAGCACGTGTGCAGCCCAGGGCATAAGGGGCATGATGACTTGACGTCGTCCCCGCCCTCCTCCGGCTTGACGCCGGCGGTCCCGCATGGGTGCCCGGCCGAACCGCTGGCAACATGCGACGGGGGGTTGCGCTCGTTGCGGGACTTAACCCAACATCTCACG
>MG|5|V8|F|128|96.47|Actinobacteria|Actinobacteria|Coriobacteriales|Coriobacteriaceae|Collinsella|tanakaei|
CGTGAGATGTTGGGTTAAGTCCCGCAACGAGCGCAACCCCCGCCGCATGTTGCCATCGGGTTATGCCGGGCACCCATGCGGGACCGCCGGCGTCAAGCCGGAGGAGGGCGGGGACGACGTCAAGTCATCATGCCCCTTATGCCCTGGGCTGCACACGTGCTACAATGGCCGGTACAGCGGGATGCGACCGCGCGAGCGGGAGCGGATCCCTGAAAGCCGGCCCCAGTTCGGATTGGGGGCTGCAACCCGCCCCCA
>MG|5|V8|F|34|96.11|Actinobacteria|Actinobacteria|Coriobacteriales|Coriobacteriaceae|Collinsella|tanakaei|
CGTGAGATGTTGGGTTAAGTCCCGCAACGAGCGCAACCCCCGCCGCATGTTGCCATCGGGTAGTGCCGGGCACCCATGCGGGACCGCCGGCGTCAAGCCGGAGGAGGGCGGGGACGACGTCAAGTCATCATGCCCCTTATGCCCTGGGCTGCACACGTGCTACAATGGCCGGTACAGCGGGATGCGACCGCGCGAGCGGGAGCGGATCCCTGAAAGCCGGCCCCCAGTTCGGATTGGGGGCTGCAACCCGCCCCCA
>MG|5|V8|F|12|95.74|Actinobacteria|Actinobacteria|Coriobacteriales|Coriobacteriaceae|Collinsella|tanakaei|
CGTGAGATGTTGGGTTAAGTCCCGCAACGAGCGCAACCCCCCGCCGCATGTTGCCATCGGGTAGTGCCGGGCACCCATGCGGGACCGCCGGCGTCAAGCCGGAGGAGGGCGGGGACGACGTCAAGTCATCATGCCCCCTTATGCCCTGGGCTGCACACGTGCTACAATGGCCGGTACAGCGGGATGCGACCGCGCGAGCGGGAGCGGATCCCTGAAAGCCGGCCCCAGTTCGGATTGGGGGCTGCAACCCGCCCCCA
>MG|5|V8|R|24|96.46|Actinobacteria|Actinobacteria|Coriobacteriales|Coriobacteriaceae|Olsenella|profusa|
TGGAGGCGGGTTGCAGCCTCCAATCCGAACTGGGGCCGGCTTTGGGGATTCGCTCCCGCTCGCGCGGTGGCAGCCCATTGTGCCGGCCATTGTAGCACGTGTGCAGCCCAGGACATAAGGGGCATGATGACTTGACGTCATCCCCACCTTCCTCCGGCTTGACGCCGGCGGTCCCGCATGGGTGCCCGGCACTACCCGATGGCAACATGCGGCGGGGGTTGCGCTCGTTGCGGGACTTAACCCAACATCTCACG
>MG|5|V8|F|12|94.12|Actinobacteria|Actinobacteria|Coriobacteriales|Coriobacteriaceae|Collinsella|sp.|
CGTGAGATGTTGGGTTAAGTCCCGCAACGAGCGCAACCCCCGCCCATGTTGCCAGCGACCAGGTCGGGCACCCATGCGGGACCGCCGGCGCCAAGCCGGAGGAGGGCGGGGACGACGTCAAGTCATCATGCCCCTTATGCCCTGGGCTGCACACGTGCTACAATGGCCGGTACAGAGGGTTGCCACCCCGCGAGGGGGAGCGGATCCCGAAAGCCGGCCCCAGTTCGGATTGGGGGCTGCAACCCGCCCCCA
>MG|5|V8|F|42|96.11|Actinobacteria|Actinobacteria|Coriobacteriales|Coriobacteriaceae|Collinsella|tanakaei|
CGTGAGATGTTGGGTTAAGTCCCGCAACGAGCGCAACCCCCGCCGCATGTTGCCATCGGGTAGTGCCGGGCACCCATGCGGGACCGCCGGCGTCAAGCCGGAGGAGGGCGGGGACGACGTCAAGTCATCATGCCCCTTATGCCCTGGGCTGCACACGTGCTACAATGGCCGGTACAGCGGGATGCGACCGCGCGAGCGGGAGCGGATCCCCTGAAAGCCGGCCCCAGTTCGGATTGGGGGCTGCAACCCGCCCCCA
>MG|5|V8|R|10|95.35|Actinobacteria|Actinobacteria|Coriobacteriales|Coriobacteriaceae|Collinsella|tanakaei|
TGGGGGCGGGTTGCAGCCCCCAATCCGAACTGGGGCCGGCTTTCAGGGATCCGCTCCCGCTCGCGCGGTCGCATCCCGCTGTACCGGCCATTGTAGCACGTGTGCAGCCCAGGGCATAAGGGGCATGATGACTTGACGTCGTCCCCGCCCTCCTCCGGCTTGACGCCGGCGGTCCCCGCATGGTGCCCGGCACTACCCGATGGCAACATGCGGCGGGGGGTTGCGCTCGTTGCGGGACTTAACCCAACATCTCACG
>MG|5|V8|F|13|94.88|Actinobacteria|Actinobacteria|Coriobacteriales|Coriobacteriaceae|Olsenella|sp.|
CGTGAGATGTTGGGTTAAGTCCCGCAACGAGCGCAACCCCCCGTCGCATGTTGCCAGCGGTTCGGCCGGGCACCCATGCGAGACCGCCGGCGTCAAGCCGGAGGAAGGTGGGGATGACGTCAAGTCATCATGCCCCTTATGTCCTGGGCTGCACACGTGCTACAATGGCCGGTACAGCGGGATGCCAGGCGGCGACGCCGAGCGGATCCCTGAAAGCCGGCCCCAGTTCGGATTGGGGGCTGCAACCCGCCCCCA
>MG|5|V8|F|13|96.09|Actinobacteria|Actinobacteria|Coriobacteriales|Coriobacteriaceae|Collinsella|tanakaei|
CGTGAGATGTTGGGTTAAGTCCCGCAACGAGCGCAACCCCCGCCGCATGTTGCCATCGGGTAGTGCCGGGCACCCATGCGGGACCGCCGGCGTCAAGCCGGAGGAGGGCGGGGACGACGTCAAGTCATCATGCCCCTTATGCCCTGGGCTGCACACGTGCTACAATGGCCGGTACAGCGGGGATGCGACCGCGCGAGCGGGAGCGGATCCCTGAAAGCCGGCCCCAGTTCGGATTGGGGGCTGCAACCCGCCCCCCA
>MG|5|V8|F|212|96.46|Actinobacteria|Actinobacteria|Coriobacteriales|Coriobacteriaceae|Atopobium|sp.|
CGTGAGATGTTGGGTTAAGTCCCGCAACGAGCGCAACCCCCCGTCGCATGTTGCCAGCGGTTCGGCCGGGCACCCATGCGAGACCGCCGGCGTCAAGCCGGAGGAAGGTGGGGATGACGTCAAGTCATCATGCCCCTTATGTCCTGGGCTGCACACGTGCTACAATGGCCGGCACAATGGGCTGCCAGGCGGCGACGCCGAGCGAATCCCCAAAGCCGGCCCCAGTTCGGATTGGAGGCTGCAACCCGCCTCCA
>MG|5|V8|F|11|95.35|Actinobacteria|Actinobacteria|Coriobacteriales|Coriobacteriaceae|Collinsella|tanakaei|
CGTGAGATGTTGGGTTAAGTCCCGCAACGAGCGCAACCCCCGCCGCATGTTGCCATCGGGTAGTGCCGGGCACCATGCGGGACCGCCGGCGTCAAGCCGGAGGAGGGCGGGGACGACGTCAAGTCATCATGCCCCCTTATGCCCTGGGCTGCACACGTGCTACAATGGCCGGTACAGCGGGATGCGACCGCGCGAGCGGGAGCGGATCCCCTGAAAGCCGGCCCCAGTTCGGATTGGGGGCTGCAACCCGCCCCCA
>MG|5|V8|R|13|95.67|Actinobacteria|Actinobacteria|Coriobacteriales|Coriobacteriaceae|Olsenella|profusa|
TGGAGGCGGGTTGCAGCCTCCAATCCGAACTGGGGCCGGCTTTGGGGATTCGCTCCCGCTCGCGCGGTGGCAGCCCATTGTGCCGGCCATTGTAGCACGTGTGCAGCCCAGGACATAAGGGGCATGATGACTTGACGTCGTCCCCGCCCTCCTCCGGCTTGACGCCGGCGGTCCCGCATGGTGCCCGGCACTACCCGATGGCAACATGCGGCGGGGGTTGCGCTCGTTGCGGGACTTAACCCAACATCTCACG
>MG|5|V8|R|35|94.9|Actinobacteria|Actinobacteria|Coriobacteriales|Coriobacteriaceae|Olsenella|sp.|
TGGGGGCGGGTTGCAGCCCCCAATCCGAACTGGGGCCGGCTTTCAGGGATCCGCTCCCGCTCGCGCGGTCGCATCCCGCTGTACCGGCCATTGTAGCACGTGTGCAGCCCAGGGCATAAGGGGCATGATGACTTGACGTCATCCCCACCTTCCTCCGGCTTGACGCCGGCGGTCTCGCATGGGTGCCCGGCCGAACCGCTGGCAACATGCGACGGGGGGTTGCGCTCGTTGCGGGACTTAACCCAACATCTCACG
>MG|5|V8|F|54|94.49|Actinobacteria|Actinobacteria|Coriobacteriales|Coriobacteriaceae|Collinsella|sp.|
CGTGAGATGTTGGGTTAAGTCCCGCAACGAGCGCAACCCCCGCCGCATGTTGCCAGCGACCAGGTCGGGCACCCATGCGGGACCGCCGGCGCCAAGCCGGAGGAGGGCGGGGACGACGTCAAGTCATCATGCCCCTTATGCCCTGGGCTGCACACGTGCTACAATGGCCGGTACAGAGGGTTGCCACCCCGCGAGGGGGAGCGGATCCCGAAAGCCGGCCCCAGTTCGGATTGGGGGCTGCAACCCGCCCCCCA
>MG|5|V8|F|2650|96.48|Actinobacteria|Actinobacteria|Coriobacteriales|Coriobacteriaceae|Collinsella|tanakaei|
CGTGAGATGTTGGGTTAAGTCCCGCAACGAGCGCAACCCCCGCCGCATGTTGCCATCGGGTAGTGCCGGGCACCCATGCGGGACCGCCGGCGTCAAGCCGGAGGAGGGCGGGGACGACGTCAAGTCATCATGCCCCTTATGCCCTGGGCTGCACACGTGCTACAATGGCCGGTACAGCGGGATGCGACCGCGCGAGCGGGAGCGGATCCCTGAAAGCCGGCCCCAGTTCGGATTGGGGGCTGCAACCCGCCCCCA
>MG|5|V8|F|30|95.69|Actinobacteria|Actinobacteria|Coriobacteriales|Coriobacteriaceae|Collinsella|tanakaei|
CGTGAGATGTTGGGTTAAGTCCCGCAACGAGCGCAACCCCCGCCGCATGTTGCCATCGGGTAGTGCCGGGCACATGCGGGACCGCCGGCGTCAAGCCGGAGGAGGGCGGGGACGACGTCAAGTCATCATGCCCCTTATGCCCTGGGCTGCACACGTGCTACAATGGCCGGTACAGCGGGATGCGACCGCGCGAGCGGGAGCGGATCCCTGAAAGCCGGCCCCAGTTCGGATTGGGGGCTGCAACCCGCCCCCCA
>MG|5|V8|R|16|96.46|Actinobacteria|Actinobacteria|Coriobacteriales|Coriobacteriaceae|Collinsella|tanakaei|
TGGGGGGCGGGTTGCAGCCCCCAATCCGAACTGGGGCCGGCTTTCAGGGATCCGCTCCCGCTCGCGCGGTCGCATCCCGCTGTACCGGCCATTGTAGCACGTGTGCAGCCCAGGGCATAAGGGGCATGATGACTTGACGTCGTCCCCGCCCTCCTCCGGCTTGACGCCGGCGGTCCCGCATGGGTGCCCGGCATAACCCGATGGCAACATGCGGCGGGGGTTGCGCTCGTTGCGGGACTTAACCCAACATCTCACG
>MG|5|V8|R|19|96.09|Actinobacteria|Actinobacteria|Coriobacteriales|Coriobacteriaceae|Collinsella|tanakaei|
TGGGGGCGGGTTGCAGCCCCCAATCCGAACTGGGGCCGGCTTTCAGGGATCCGCTCCCGCTCGCGCGGTCGCATCCCGCTGTACCGGCCATTGTAGCACGTGTGCAGCCCAGGGCATAAGGGGCATGATGACTTGACGTCGTCCCCGCCCTCCTCCGGCTTGACGCCGGCGGTCCCGCATGGGTGCCCGGCACTACCCCGATGGCAACATGCGGCGGGGGTTGCGCTCGTTGCGGGACTTAACCCAACATCTCACG
>MG|5|V8|F|12|96.47|Actinobacteria|Actinobacteria|Coriobacteriales|Coriobacteriaceae|Collinsella|tanakaei|
CGTGAGATGTTGGGTTAAGTCCCGCAACGAGCGCAACCCCCGCCGCATGTTGCCATCGGGTAGTGCCGGGCACCCATGCGGGACCGCCGGCGTCAAGCCGGAGGAGGGCGGGGACGACGTCAAGTCATCATGCCCCTTATGCCCTGGGCTGCACACGTGCTACAATGGCCGGTACAGCGGGATGCGACCGCGCGAGCGGGAGCGGATCCCTGAAAGCCGGCCCCAGTTCGGATTGGGGGCTGCAACCCGCCCCCG
>MG|5|V8|F|11|95.74|Actinobacteria|Actinobacteria|Coriobacteriales|Coriobacteriaceae|Collinsella|tanakaei|
CGTGAGATGTTGGGTTAAGTCCCGCAACGAGCGCAACCCCCCGCCGCATGTTGCCATCGGGTAGTGCCGGGCACCCATGCGGGACCGCCGGCGTCAAGCCGGAGGAGGGCGGGGACGACGTCAAGTCATCATGCCCCTTATGCCCTGGGCTGCACACGTGCTACAATGGCCGGTACAGCGGGATGCGACCGCGCGAGCGGGAGCGGATCCCCTGAAAGCCGGCCCCAGTTCGGATTGGGGGCTGCAACCCGCCCCCA
>MG|5|V8|F|81|94.9|Actinobacteria|Actinobacteria|Coriobacteriales|Coriobacteriaceae|Olsenella|sp.|
CGTGAGATGTTGGGTTAAGTCCCGCAACGAGCGCAACCCCCCGTCGCATGTTGCCAGCGGTTCGGCCGGGCACCCATGCGAGACCGCCGGCGTCAAGCCGGAGGAAGGTGGGGATGACGTCAAGTCATCATGCCCCTTATGCCCTGGGCTGCACACGTGCTACAATGGCCGGTACAGCGGGATGCGACCGCGCGAGCGGGAGCGGATCCCTGAAAGCCGGCCCCAGTTCGGATTGGGGGCTGCAACCCGCCCCCA
>MG|5|V8|F|21|95.72|Actinobacteria|Actinobacteria|Coriobacteriales|Coriobacteriaceae|Collinsella|tanakaei|
CGTGAGATGTTGGGTTAGTCCCGCAACGAGCGCAACCCCCGCCGCATGTTGCCATCGGGTAGTGCCGGGCACCCATGCGGGACCGCCGGCGTCAAGCCGGAGGAGGGCGGGGGACGACGTCAAGTCATCATGCCCCTTATGCCCTGGGCTGCACACGTGCTACAATGGCCGGTACAGCGGGATGCGACCGCGCGAGCGGGAGCGGATCCCTGAAAGCCGGCCCCAGTTCGGATTGGGGGCTGCAACCCGCCCCCA
>MG|5|V8|R|12|96.09|Actinobacteria|Actinobacteria|Coriobacteriales|Coriobacteriaceae|Collinsella|tanakaei|
TGGGGGGCGGGTTGCAGCCCCCAATCCGAACTGGGGCCGGCTTTCAGGGGATCCGCTCCCGCTCGCGCGGTCGCATCCCGCTGTACCGGCCATTGTAGCACGTGTGCAGCCCAGGGCATAAGGGGCATGATGACTTGACGTCGTCCCCGCCCTCCTCCGGCTTGACGCCGGCGGTCCCGCATGGGTGCCCGGCACTACCCGATGGCAACATGCGGCGGGGGTTGCGCTCGTTGCGGGACTTAACCCAACATCTCACG
>MG|5|V8|R|14|95.33|Actinobacteria|Actinobacteria|Coriobacteriales|Coriobacteriaceae|Collinsella|tanakaei|
TGGGGGGCGGGTTGCAGCCCCCCAATCCGAACTGGGGCCGGCTTTCAGGGATCCGCTCGGCGTCGCCGCCTGGCATCCCGCTGTACCGGCCATTGTAGCACGTGTGCAGCCCAGGGCATAAGGGGCATGATGACTTGACGTCGTCCCCGCCCTCCTCCGGCTTGACGCCGGCGGTCCCGCATGGGTGCCCGGCATAACCCGATGGCAACATGCGGCGGGGGTTGCGCTCGTTGCGGGACTTAACCCAACATCTCACG
>MG|5|V8|F|410|96.08|Actinobacteria|Actinobacteria|Coriobacteriales|Coriobacteriaceae|Olsenella|umbonata|
CGTGAGATGTTGGGTTAAGTCCCGCAACGAGCGCAACCCTCGTCGCATGTTGCCAGCGGTTCGGCCGGGCACCCATGCGAGACCGCCGGCGTCAAGCCGGAGGAAGGTGGGGATGACGTCAAGTCATCATGCCCCTTATGTCCTGGGCTGCACACGTGCTACAATGGCCGGCACAGAGGGCTGCCAGGCGGCGACGCCGAGCGAATCCCCAAAGCCGGCCCCAGTTCGGATTGGAGGCTGCAACCCGCCTCCA
>MG|5|V8|R|95|96.84|Actinobacteria|Actinobacteria|Coriobacteriales|Coriobacteriaceae|Atopobium|sp.|
TGGAGGCGGGTTGCAGCCTCCAATCCGAACTGGGGCCGGCTTTGGGGATTCGCTCGGCGTCGCCGCCTGGCAGCCCATTGTGCCGGCCATTGTAGCACGTGTGCAGCCCAGGACATAAGGGGCATGATGACTTGACGTCATCCCCACCTTCCTCCGGCTTGACGCCGGCGGTCTCGCATGGGTGCCCGGCCGAACCGCTGGCAACATGCGACGGGGGTTGCGCTCGTTGCGGGACTTAACCCAACATCTCACG
>MG|5|V8|F|18|96.06|Actinobacteria|Actinobacteria|Coriobacteriales|Coriobacteriaceae|Collinsella|tanakaei|
CGTGAGATGTTGGGTTAAGTCCCGCAACGAGCGCAACCCCCGCCGCATGTTGCCATCGGGTTATGCCGGGCACCATGCGGGACCGCCGGCGTCAAGCCGGAGGAGGGCGGGGACGACGTCAAGTCATCATGCCCCTTATGCCCTGGGCTGCACACGTGCTACAATGGCCGGTACAGCGGGATGCGACCGCGCGAGCGGGAGCGGATCCCTGAAAGCCGGCCCCAGTTCGGATTGGGGGCTGCAACCCGCCCCCCA
>MG|5|V8|F|13|93.31|Actinobacteria|Actinobacteria|Coriobacteriales|Coriobacteriaceae|Coriobacterium|glomerans|
CGTGAGATGTTGGGTTAAGTCCCGCAACGAGCGCAACCCCCGCCGCATGTTGCCATCAGGTGATGCTGGGAACCCATGCGGGACCGCCGGCGCCAAGCCGGAGGAGGGCGGGGACGACGTCAAGTCATCATGCCCCTTATGCGCGGGGCTGCACACGTGCTACAATGGCCGGCACAGCGGGATGCGACCCGGTAACGGGAAGCGGATCCCCCAAAACCGGCCCCAGTTCGGATCAGGGGCTGCAACCCGCCCCTG
>MG|5|V8|F|38|96.09|Actinobacteria|Actinobacteria|Coriobacteriales|Coriobacteriaceae|Collinsella|tanakaei|
CGTGAGATGTTGGGTTAAGTCCCGCAACGAGCGCAACCCCCCGTCGCATGTTGCCAGCGGTTCGGCCGGGCACCCATGCGGGACCGCCGGCGTCAAGCCGGAGGAGGGCGGGGACGACGTCAAGTCATCATGCCCCTTATGCCCTGGGCTGCACACGTGCTACAATGGCCGGTACAGCGGGATGCGACCGCGCGAGCGGGAGCGGATCCCTGAAAGCCGGCCCCAGTTCGGATTGGGGGCTGCAACCCGCCCCCA
>MG|5|V8|R|11|96.08|Actinobacteria|Actinobacteria|Coriobacteriales|Coriobacteriaceae|Coriobacterium|glomerans|
CGGGGGCGGGTTGCAGCCCCCGATCCGAACTGGGGCCGGCTTTCAGGGATCCGCTCCCGCTCGCGCGGTCGCATCCCGCTGTACCGGCCATTGTAGCACGTGTGCAGCCCAGGGCATAAGGGGCATGATGACTTGACGTCGTCCCCGCCCTCCTCCGGCTTGACGCCGGCGGTCCCGCATGGGTGCCCGGCACTACCCGATGGCAACATGCGGCGGGGGTTGCGCTCGTTGCGGGACTTAACCCAACATCTCACG
>MG|5|V8|R|15|90.51|Actinobacteria|Actinobacteria|Coriobacteriales|Coriobacteriaceae|Olsenella|profusa|
TGGAGGCGGGTTGCAGCCTCCAATCCGAACTGGGGCCGGCTTTGGGGATTCGCTCCCGCTCGCGCGGTGGCAGCCCATTGTGCCGGCCATTGTAGCACGTGTGCAGCCCAGGACATAAGGGGCATGATGATTTGACGTCATCCCCACCTTCCTCCAGTTTGTCACTGGCAGTCTCGTTAGAGTCCCCAACTGAATGCTGGCAACTAACGACAGGGGTTGCGCTCGTTGCGGGACTTAACCCAACATCTCACGG
>MG|5|V8|R|17|96.09|Actinobacteria|Actinobacteria|Coriobacteriales|Coriobacteriaceae|Collinsella|tanakaei|
TGGGGGCGGGTTGCAGCCCCCAATCCGAACTGGGGCCGGCTTTCAGGGATCCGCTCCCGCTCGCGCGGTCGCATCCCGCTGTACCGGCCATTGTAGCACGTGTGCAGCCCAGGGCATAAGGGGCATGATGACTTGACGTCGTCCCCGCCCTCCTCCGGCTTGACGCCGGCGGTCCCGCATGGGTGCCCGGCATAACCCGATGGCAACATGCGGCGGGGGGTTGCGCTCGTTGCGGGACTTAACCCAACATCTCACG
>MG|5|V8|F|21|96.09|Actinobacteria|Actinobacteria|Coriobacteriales|Coriobacteriaceae|Collinsella|tanakaei|
CGTGAGATGTTGGGTTAAGTCCCGCAACGAGCGCAACCCCCGCCGCATGTTGCCATCGGGTAGTGCCGGGCACCCATGCGGGACCGCCGGCGTCAAGCCGGAGGAGGGCGGGGACGACGTCAAGTCATCATGCCCCTTATGCCCTGGGCTGCACACGTGCTACAATGGCCGGTACAGCGGGATGCGACCGCGCGAGCGGGAGCGGATCCCCTGAAAGCCGGCCCCAGTTCGGATTGGGGGCTGCAACCCGCCCCCCA
>MG|5|V8|F|17|96.05|Actinobacteria|Actinobacteria|Coriobacteriales|Coriobacteriaceae|Olsenella|sp.|
CGTGAGATGTTGGGTTAAGTCCCGCAACGAGCGCAACCCTCGTCGCATGTTGCCAGCGGTTCGGCCGGGCACCCATGCGGGACCGCCGGCGTCAAGCCGGAGGAGGGCGGGGACGACGTCAAGTCATCATGCCCCTTATGCCCTGGGCTGCACACGTGCTACAATGGCCGGTACAGCGGGATGCCAGGCGGCGACGCCGAGCGGATCCCTGAAAGCCGGCCCCAGTTCGGATTGGGGGCTGCAACCCGCCCCCA
>MG|5|V8|F|45|92.91|Actinobacteria|Actinobacteria|Coriobacteriales|Coriobacteriaceae|Olsenella|profusa|
CGTGAGATGTTGGGTTAAGTCCCGCAACGAGCGCAACCCTTGTTGTCAGTTGCCAGCATTAAGTTGGGCACTCTGGCGAGACTGCCGGTGACAAACCGGAGGAAGGTGGGGACGACGTCAAGTCATCATGCCCCTTATGTCCTGGGCTGCACACGTGCTACAATGGCCGGCACAATGGGCTGCCACCGCGCGAGCGGGAGCGAATCCCCAAAGCCGGCCCCAGTTCGGATTGGAGGCTGCAACCCGCCTCCA
>MG|5|V8|R|10|91.3|Actinobacteria|Actinobacteria|Coriobacteriales|Coriobacteriaceae|Olsenella|profusa|
TGGAGGCGGGTTGCAGCCTCCAATCCGAACTGGGGCCGGCTTTGGGGATTCGCTCCCGCTCGCGCGGTGGCAGCCCATTGTGCCGGCCATTGTAGCACGTGTGCAGCCCAGGACATAAGGGGCATGATGACTTGACGTCATCCCCACCTTCCTCCAGCTTGTCACTGGCAGTCTCGCTAGAGTCCCCAACTTAATGATGGTAACTAGCGACAAGGGTTGCGCTCGTTGCGGGACTTAACCCAACATCTCACG
>MG|5|V8|R|10|95.33|Actinobacteria|Actinobacteria|Coriobacteriales|Coriobacteriaceae|Collinsella|tanakaei|
TGGAGGCGGGTTGCAGCCTCCAATCCGAACTGGGGCCGGCTTTCAGGGATCCGCTCCCGCTCGCGCGGTCGCATCCCGCTGTACCGGCCATTGTAGCACGTGTGCAGCCCAGGGCATAAGGGGCATGATGACTTGACGTCGTCCCCGCCCTCCTCCGGCTTGACGCCGGCGGTCCCGCATGGGTGCCCGGCACTACCCGATGGCAACATGCGGCGGGGGGTTGCGCTCGTTGCGGGACTTAACCCAACATCTCACG
>MG|5|V8|R|20|96.86|Actinobacteria|Actinobacteria|Coriobacteriales|Coriobacteriaceae|Olsenella|sp.|
TGGAGGCGGGTTGCAGCCTCCAATCCGAACTGGGGCCGGCTTTGGGGATTCGCTCGGCGTCGCCGCCTGGCAGCCCATTGTGCCGGCCATTGTAGCACGTGTGCAGCCCAGGGCATAAGGGGCATGATGACTTGACGTCGTCCCCACCTTCCTCCGGCTTGACGCCGGCGGTCTCGCATGGGTGCCCGGCCGGACCGCTGGCAACATGCGACGAGGGTTGCGCTCGTTGCGGGACTTAACCCAACATCTCACG
>MG|5|V8|F|11|93.57|Actinobacteria|Actinobacteria|Coriobacteriales|Coriobacteriaceae|Olsenella|sp.|
CGTGAGATGTTGGGTTAAGTCCCGCAACGAGCGCAACCCCCGTCGCATGTTGCCAGCGGTTCGGCCGGGCACCCATGCGAGACCGCCGGCGTCAAGCCGGAGGAAGGTGGGGATGACGTCAAGTCATCATGCCCCTTATGCGCAGGGCTGCACACGTGCTACAATGGCCGGTACAGAGGGAGGCGACCCCGCGAGGGGGAGCGGATCCCGAAAGCCGGCCCCAGTTCGGATCGGGGGCTGCAACCCGCCCCCG
>MG|5|V8|F|12|95.33|Actinobacteria|Actinobacteria|Coriobacteriales|Coriobacteriaceae|Collinsella|tanakaei|
CGTGAGATGTTGGGTTAAGTCCCGCAACGAGCGCAACCCCCGCCGCGTGTTGCCATCGGGTTATGCCGGGCACCCATGCGGGACCGCCGGCGTCAAGCCGGAGGAGGGCGGGGACGACGTCAAGTCATCATGCCCCTTATGCCCTGGGCTGCACACGTGCTACAATGGCCGGTACAGCGGGATGCCAGGCGGCGACGCCGAGCGGATCCCTGAAAGCCGGCCCCAGTTCGGATTGGGGGCTGCAACCCGCCCCCA
>MG|5|V8|F|10|89.96|Actinobacteria|Actinobacteria|Coriobacteriales|Coriobacteriaceae|Coriobacterium|sp.|
CGTGAGATGTTGGGTTAAGTCCCGCAACGAGCGCAACCCTTGTCGCTAGTTACCATCATTAAGTTGGGGACTCTAGCGAGACTGCCAGTGACAAGCTGGAGGAGGGCGGGGACGACGTCAAGTCATCATGCCCCTTATGCCCTGGGCTGCACACGTGCTACAATGGCCGGTACAGCGGGATGCGACCGCGCGAGCGGGAGCGGATCCCTGAAAGCCGGCCCCAGTTCGGATTGGGGGCTGCAACCCGCCCCCA
>MG|5|V8|R|19|96.08|Actinobacteria|Actinobacteria|Coriobacteriales|Coriobacteriaceae|Collinsella|tanakaei|
TGGGGGCGGGTTGCAGCCCCCAATCCGAACTGGGGCCGGCTTTCAGGGATCCGCTCCCGCTCGCGCGGTCGCATCCCGCTGTACCGGCCATTGTAGCACGTGTGCAGCCCAGGGCATAAGGGGCATGATGACTTGACGTCGTCCCCGCCCTCCTCCGGCTTGACGCCGGCGGTCCCGCATGGGTGCCCGGCCGAACCGCTGGCAACATGCGACGAGGGTTGCGCTCGTTGCGGGACTTAACCCAACATCTCACG
>MG|5|V8|F|13|96.09|Actinobacteria|Actinobacteria|Coriobacteriales|Coriobacteriaceae|Collinsella|tanakaei|
CGTGAGATGTTGGGTTAAGTCCCGCAACGAGCGCAACCCCGCCGCATGTTGCCATCGGGTAGTGCCGGGCACCCATGCGGGACCGCCGGCGTCAAGCCGGAGGAGGGCGGGGACGACGTCAAGTCATCATGCCCCTTATGCCCTGGGCTGCACACGTGCTACAATGGCCGGTACAGCGGGATGCGACCGCGCGAGCGGGAGCGGATCCCTGAAAGCCGGCCCCAGTTCGGATTGGGGGCTGCAACCCGCCCCCA
>MG|5|V8|F|506|96.12|Actinobacteria|Actinobacteria|Coriobacteriales|Coriobacteriaceae|Collinsella|tanakaei|
CGTGAGATGTTGGGTTAAGTCCCGCAACGAGCGCAACCCCCCGCCGCATGTTGCCATCGGGTAGTGCCGGGCACCCATGCGGGACCGCCGGCGTCAAGCCGGAGGAGGGCGGGGACGACGTCAAGTCATCATGCCCCTTATGCCCTGGGCTGCACACGTGCTACAATGGCCGGTACAGCGGGATGCGACCGCGCGAGCGGGAGCGGATCCCTGAAAGCCGGCCCCAGTTCGGATTGGGGGCTGCAACCCGCCCCCAT
>MG|5|V8|F|21|96.08|Actinobacteria|Actinobacteria|Coriobacteriales|Coriobacteriaceae|Collinsella|tanakaei|
CGTGAGATGTTGGGTTAGTCCCGCAACGAGCGCAACCCCCGCCGCATGTTGCCATCGGGTAGTGCCGGGCACCCATGCGGGACCGCCGGCGTCAAGCCGGAGGAGGGCGGGGACGACGTCAAGTCATCATGCCCCTTATGCCCTGGGCTGCACACGTGCTACAATGGCCGGTACAGCGGGATGCGACCGCGCGAGCGGGAGCGGATCCCTGAAAGCCGGCCCCAGTTCGGATTGGGGGCTGCAACCCGCCCCCCAT
>MG|5|V8|R|15|95.35|Actinobacteria|Actinobacteria|Coriobacteriales|Coriobacteriaceae|Collinsella|tanakaei|
TGGGGGCGGGTTGCAGCCCCCAATCCGAACTGGGGCCGGCTTTCAGGGATCCGCTCGGCGTCGCCGCCTGGCATCCCGCTGTACCGGCCATTGTAGCACGTGTGCAGCCCAGGGCATAAGGGGCATGATGACTTGACGTCGTCCCCCGCCCTCCTCCGGCTTGACGCCGGCGGTCCCGCATGGGTGCCCGGCATAACCCGATGGCAACATGCGGCGGGGGTTGCGCTCGTTGCGGGACTTAACCCAACATCTCACG
>MG|5|V8|F|278|95.7|Actinobacteria|Actinobacteria|Coriobacteriales|Coriobacteriaceae|Collinsella|tanakaei|
CGTGAGATGTTGGGTTAAGTCCCGCAACGAGCGCAACCCCCGCCGCATGTTGCCATCGGGTTATGCCGGGCACCCATGCGGGACCGCCGGCGTCAAGCCGGAGGAGGGCGGGGACGACGTCAAGTCATCATGCCCCTTATGCCCTGGGCTGCACACGTGCTACAATGGCCGGTACAGCGGGATGCCAGGCGGCGACGCCGAGCGGATCCCTGAAAGCCGGCCCCAGTTCGGATTGGGGGCTGCAACCCGCCCCCCA
>MG|5|V8|F|57|95.69|Actinobacteria|Actinobacteria|Coriobacteriales|Coriobacteriaceae|Collinsella|tanakaei|
CGTGAGATGTTGGGTTAAGTCCCGCAACGAGCGCAACCCTCGTCGCATGTTGCCAGCGGTTCGGCCGGGCACCCATGCGAGACCGCCGGCGTCAAGCCGGAGGAGGGCGGGGACGACGTCAAGTCATCATGCCCCTTATGCCCTGGGCTGCACACGTGCTACAATGGCCGGTACAGCGGGATGCGACCGCGCGAGCGGGAGCGGATCCCTGAAAGCCGGCCCCAGTTCGGATTGGGGGCTGCAACCCGCCCCCA
>MG|5|V8|R|14|95.35|Actinobacteria|Actinobacteria|Coriobacteriales|Coriobacteriaceae|Collinsella|tanakaei|
TGGGGGCGGGTTGCAGCCCCCAATCCGAACTGGGGCCGGCTTTCAGGGATCCGCTCCCGCTCGCGCGGTCGCATCCCGCTGTACCGGCCATTGTAGCACGTGTGCAGCCCAGGGCATAAGGGGCATGATGACTTGACGTCGTCCCCCGCCCTCCTCCGGCTTGACGCCGGCGGTCCCGCATGGTGCCCGGCACTACCCGATGGCAACATGCGGCGGGGGGTTGCGCTCGTTGCGGGACTTAACCCAACATCTCACG
>MG|5|V8|F|15|95.33|Actinobacteria|Actinobacteria|Coriobacteriales|Coriobacteriaceae|Collinsella|tanakaei|
CGTGAGATGTTGGGTTAAGTCCCGCAACGAGCGCAACCCCCGCCGCATGTTGCCATCGGGTAGTGCCGGGCACCCATGCGGGACCGCCGGCGTCAAGCCGGAGGAGGGCGGGGGACGACGTCAAGTCATCATGCCCCTTATGCCCTGGGCTGCACACGTGCTACAATGGCCGGTACAGCGGGATGCGACCGCGCGAGCGGGAGCGGATCCCTGAAAGCCGGCCCCAGTTCGGATTGGAGGCTGCAACCCGCCTCCA
>MG|5|V8|R|30|90.51|Actinobacteria|Actinobacteria|Coriobacteriales|Coriobacteriaceae|Olsenella|profusa|
TGGAGGCGGGTTGCAGCCTCCAATCCGAACTGGGGCCGGCTTTGGGGATTCGCTCCCGCTCGCGCGGTGGCAGCCCATTGTGCCGGCCATTGTAGCACGTGTGCAGCCCAGGACATAAGGGGCATGATGATTTGACGTCATCCCCGCCTTCCTCCAGCTTGTCACTGGCAGTCTCGCTAGAGTCCCCAACTTAATGATGGTAACTAGCGACAAGGGTTGCGCTCGTTGCGGGACTTAACCCAACATCTCACG
>MG|5|V8|F|17|95.72|Actinobacteria|Actinobacteria|Coriobacteriales|Coriobacteriaceae|Collinsella|tanakaei|
CGTGAGATGTTGGGTTAAGTCCCGCAACGAGCGCAACCCCCGCCGCATGTTGCCATCGGGTAGTGCCGGGCACCATGCGGGACCGCCGGCGTCAAGCCGGAGGAGGGCGGGGACGACGTCAAGTCATCATGCCCCTTATGCCCTGGGCTGCACACGTGCTACAATGGCCGGTACAGCGGGATGCGACCGCGCGAGCGGGAGCGGATCCCTGAAAGCCGGCCCCAGTTCGGATTGGGGGGCTGCAACCCGCCCCCA
>MG|5|V8|F|133|95.28|Actinobacteria|Actinobacteria|Coriobacteriales|Coriobacteriaceae|Olsenella|sp.|
CGTGAGATGTTGGGTTAAGTCCCGCAACGAGCGCAACCCCCGTCGCATGTTGCCAGCGGTTCGGCCGGGCACCCATGCGAGACCGCCGGCGTCAAGCCGGAGGAAGGTGGGGATGACGTCAAGTCATCATGCCCCTTATGCCCTGGGCTGCACACGTGCTACAATGGCCGGTACAGCGGGATGCGACCGCGCGAGCGGGAGCGGATCCCTGAAAGCCGGCCCCAGTTCGGATTGGGGGCTGCAACCCGCCCCCA
>MG|5|V8|F|27|90.51|Actinobacteria|Actinobacteria|Coriobacteriales|Coriobacteriaceae|Olsenella|profusa|
CGTGAGATGTTGGGTTAAGTCCCGCAACGAGCGCAACCCCTGTCGTTAGTTGCCAGCATTCAGTTGGGGACTCTAACGAGACTGCCAGTGACAAACTGGAGGAAGGTGGGGATGACGTCAAATCATCATGCCCCTTATGTCCTGGGCTGCACACGTGCTACAATGGCCGGCACAATGGGCTGCCACCGCGCGAGCGGGAGCGAATCCCCAAAGCCGGCCCCAGTTCGGATTGGAGGCTGCAACCCGCCTCCA
>MG|5|V8|F|13|94.09|Actinobacteria|Actinobacteria|Coriobacteriales|Coriobacteriaceae|Collinsella|sp.|
CGTGAGATGTTGGGTTAAGTCCCGCAACGAGCGCAACCCCCGCCGCATGTTGCCAGCGACCAGGTCGGGCACCATGCGGGACCGCCGGCGCCAAGCCGGAGGAGGGCGGGGACGACGTCAAGTCATCATGCCCCTTATGCCCTGGGCTGCACACGTGCTACAATGGCCGGTACAGAGGGTTGCCACCCCGCGAGGGGGAGCGGATCCCGAAAGCCGGCCCCAGTTCGGATTGGGGGCTGCAACCCGCCCCCCA
>MG|5|V8|F|10|96.47|Actinobacteria|Actinobacteria|Coriobacteriales|Coriobacteriaceae|Olsenella|profusa|
CGTGAGATGTTGGGTTAAGTCCCGCAACGAGCGCAACCCCCCGCCGCATGTTGCCATCGGGTAGTGCCGGGCACCCATGCGAGACCGCCGGCGTCAAGCCGGAGGAAGGTGGGGATGACGTCAAGTCATCATGCCCCTTATGTCCTGGGCTGCACACGTGCTACAATGGCCGGCACAATGGGCTGCCACCGCGCGAGCGGGAGCGAATCCCCAAAGCCGGCCCCAGTTCGGATTGGAGGCTGCAACCCGCCTCCA
>MG|5|V8|R|35|96.09|Actinobacteria|Actinobacteria|Coriobacteriales|Coriobacteriaceae|Collinsella|tanakaei|
TGGGGGGCGGGTTGCAGCCCCCAATCCGAACTGGGGCCGGCTTTCAGGGATCCGCTCCCGCTCGCGCGGTCGCATCCCGCTGTACCGGCCATTGTAGCACGTGTGCAGCCCAGGGCATAAGGGGCATGATGACTTGACGTCGTCCCCGCCCTCCTCCGGCTTGACGCCGGCGGTCCCGCATGGGTGCCCGGCACTACCCGATGGCAACATGCGGCGGGGGGTTGCGCTCGTTGCGGGACTTAACCCAACATCTCACG
>MG|5|V8|F|16|94.8|Actinobacteria|Actinobacteria|Coriobacteriales|Coriobacteriaceae|Olsenella|sp.|
CGTGAGATGTTGGGTTAAGTCCCGCAACGAGCGCAACCCCCGCCGCATGTTGCCATCGGGTAGTGCCGGGCACCCATGCGGGACCGCCGGCGTCAAGCCGGAGGAGGGCGGGGACGACGTCAAGTCATCATGCCCCTTATGTCCTGGGCTGCACACGTGCTACAATGGCCGGCACAATGGGCTGCCAGGCGGCGACGCCGAGCGAATCCCCAAAGCCGGCCCCAGTTCGGATTGGAGGCTGCAACCCGCCTCCA
>MG|5|V8|F|19|96.08|Actinobacteria|Actinobacteria|Coriobacteriales|Coriobacteriaceae|Coriobacterium|glomerans|
CGTGAGATGTTGGGTTAAGTCCCGCAACGAGCGCAACCCCCGCCGCATGTTGCCATCGGGTAGTGCCGGGCACCCATGCGGGACCGCCGGCGTCAAGCCGGAGGAGGGCGGGGACGACGTCAAGTCATCATGCCCCTTATGCCCTGGGCTGCACACGTGCTACAATGGCCGGTACAGCGGGATGCGACCGCGCGAGCGGGAGCGGATCCCTGAAAGCCGGCCCCAGTTCGGATCGGGGGCTGCAACCCGCCCCCG
>MG|5|V8|F|23|96.46|Actinobacteria|Actinobacteria|Coriobacteriales|Coriobacteriaceae|Collinsella|tanakaei|
CGTGAGATGTTGGGTTAAGTCCCGCAACGAGCGCAACCCCCGCCGCATGTTGCCATCGGGTTATGCCGGGCACCCATGCGGGACCGCCGGCGTCAAGCCGGAGGAGGGCGGGGACGACGTCAAGTCATCATGCCCCTTATGCCCTGGGCTGCACACGTGCTACAATGGCCGGTACAGCGGGATGCGACCGCGCGAGCGGGAGCGGATCCCTGAAAGCCGGCCCCAGTTCGGATTGGGGGCTGCAACCCGCCCCCCA
>MG|5|V8|F|58|95.72|Actinobacteria|Actinobacteria|Coriobacteriales|Coriobacteriaceae|Collinsella|tanakaei|
CGTGAGATGTTGGGTTAAGTCCCGCAACGAGCGCAACCCCCGCCGCATGTTGCCATCGGGTAGTGCCGGGCACCCATGCGGGACCGCCGGCGTCAAGCCGGAGGAGGGCGGGGACGACGTCAAGTCATCATGCCCCTTATGCCCTGGGCTGCACACGTGCTACAATGGCCGGTACAGCGGGATGCCAGGCGGCGACGCCGAGCGGATCCCTGAAAGCCGGCCCCAGTTCGGATTGGGGGCTGCAACCCGCCCCCCA
>MG|5|V8|F|40|96.86|Actinobacteria|Actinobacteria|Coriobacteriales|Coriobacteriaceae|Olsenella|sp.|
CGTGAGATGTTGGGTTAAGTCCCGCAACGAGCGCAACCCTCGTCGCATGTTGCCAGCGGTCCGGCCGGGCACCCATGCGAGACCGCCGGCGTCAAGCCGGAGGAAGGTGGGGACGACGTCAAGTCATCATGCCCCTTATGCCCTGGGCTGCACACGTGCTACAATGGCCGGCACAATGGGCTGCCAGGCGGCGACGCCGAGCGAATCCCCAAAGCCGGCCCCAGTTCGGATTGGAGGCTGCAACCCGCCTCCA
>MG|5|V8|F|20|95.35|Actinobacteria|Actinobacteria|Coriobacteriales|Coriobacteriaceae|Collinsella|tanakaei|
CGTGAGATGTTGGGTTAAGTCCCGCAACGAGCGCAACCCCCGCCGCATGTTGCCATCGGGTTATGCCGGGCACCCATGCGGGACCGCCGGCGTCAAGCCGGAGGAGGGCGGGGACGACGTCAAGTCATCATGCCCCTTATGCCCTGGGCTGCACACGTGCTACAATGGCCGGTACAGCGGGATGCCAGGCGGCGACGCCGAGCGGATCCCTGAAAGCCGGCCCCAGTTCGGATTGGGGGGCTGCAACCCGCCCCCA
>MG|5|V8|R|14|94.86|Actinobacteria|Actinobacteria|Coriobacteriales|Coriobacteriaceae|Olsenella|sp.|
TGGGGGCGGGTTGCAGCCCCCAATCCGAACTGGGGCCGGCTTTCAGGGATCCGCTCGGCGTCGCCGCCTGGCATCCCGCTGTACCGGCCATTGTAGCACGTGTGCAGCCCAGGACATAAGGGGCATGATGACTTGACGTCATCCCCACCTTCCTCCGGCTTGACGCCGGCGGTCTCGCATGGGTGCCCGGCCGAACCGCTGGCAACATGCGACGAGGGTTGCGCTCGTTGCGGGACTTAACCCAACATCTCACG
>MG|5|V8|R|203|96.47|Actinobacteria|Actinobacteria|Coriobacteriales|Coriobacteriaceae|Collinsella|tanakaei|
TGGGGGGCGGGTTGCAGCCCCCAATCCGAACTGGGGCCGGCTTTCAGGGATCCGCTCCCGCTCGCGCGGTCGCATCCCGCTGTACCGGCCATTGTAGCACGTGTGCAGCCCAGGGCATAAGGGGCATGATGACTTGACGTCGTCCCCGCCCTCCTCCGGCTTGACGCCGGCGGTCCCGCATGGGTGCCCGGCACTACCCGATGGCAACATGCGGCGGGGGTTGCGCTCGTTGCGGGACTTAACCCAACATCTCACG
>MG|5|V8|F|14|94.96|Actinobacteria|Actinobacteria|Coriobacteriales|Coriobacteriaceae|Collinsella|tanakaei|
CGTGAGATGTTGGGTTAAGTCCCGCAACGAGCGCAACCCCCGCCGCATGTTGCCATCGGGTAGTGCCGGGCACCCATGCGGGACCGCCGGCGTCAAGCCGGAGGAGGGCGGGGACGACGTCAAGTCATCATGCCCCTTATGCCCTGGGCTGCACACGTGCTACAATGGCCGGTACAGCGGGATGCCAGGCGGCGACGCCGAGCGGATCCCTGAAAGCCGGCCCCAGTTCGGATTGGAGGCTGCAACCCGCCTCCA
>MG|5|V8|F|101|96.09|Actinobacteria|Actinobacteria|Coriobacteriales|Coriobacteriaceae|Collinsella|tanakaei|
CGTGAGATGTTGGGTTAAGTCCCGCAACGAGCGCAACCCCCCGCCGCATGTTGCCATCGGGTAGTGCCGGGCACCCATGCGGGACCGCCGGCGTCAAGCCGGAGGAGGGCGGGGACGACGTCAAGTCATCATGCCCCTTATGCCCTGGGCTGCACACGTGCTACAATGGCCGGTACAGCGGGATGCGACCGCGCGAGCGGGAGCGGATCCCTGAAAGCCGGCCCCAGTTCGGATTGGGGGCTGCAACCCGCCCCCCA
>MG|5|V8|F|303|96.08|Actinobacteria|Actinobacteria|Coriobacteriales|Coriobacteriaceae|Collinsella|tanakaei|
CGTGAGATGTTGGGTTAAGTCCCGCAACGAGCGCAACCCCCGCCGCATGTTGCCATCGGGTAGTGCCGGGCACCATGCGGGACCGCCGGCGTCAAGCCGGAGGAGGGCGGGGACGACGTCAAGTCATCATGCCCCTTATGCCCTGGGCTGCACACGTGCTACAATGGCCGGTACAGCGGGATGCGACCGCGCGAGCGGGAGCGGATCCCTGAAAGCCGGCCCCAGTTCGGATTGGGGGCTGCAACCCGCCCCCCA
>MG|5|V8|F|10|96.44|Actinobacteria|Actinobacteria|Coriobacteriales|Coriobacteriaceae|Collinsella|tanakaei|
CGTGAGATGTTGGGTTAAGTCCCGCAACGAGCGCAACCCCCGCCGCATGTTGCCATCGGGTAGTGCCGGGCACCCATGCGGGACCGCCGGCGTCAAGCCGGAGGAGGGCGGGGACGACGTCAAGTCATCATGCCCCTTATGCCCTGGGCTGCACACGTGCTACAATGGCCGGTACAGCGGGATGCGACCGCGCGAGCGGGAGCGGATCCCTGAAAGCCGGCCCCAGTTCGGATTGGGGGCTGCAACCCGCCCACA
>MG|5|V8|R|18|95.72|Actinobacteria|Actinobacteria|Coriobacteriales|Coriobacteriaceae|Collinsella|tanakaei|
TGGGGGCGGGTTGCAGCCCCCAATCCGAACTGGGGCCGGCTTTCAGGGATCCGCTCCCGCTCGCGCGGTCGCATCCCGCTGTACCGGCCATTGTAGCACGTGTGCAGCCCAGGGCATAAGGGGCATGATGACTTGACGTCGTCCCCGCCCTCCTCCGGCTTGACGCCGGCGGTCCCGCATGGGTGCCCGGCACTACCCGATGGCAACATGCGACGGGGGGTTGCGCTCGTTGCGGGACTTAACCCAACATCTCACG
>MG|5|V8|F|13|95.74|Actinobacteria|Actinobacteria|Coriobacteriales|Coriobacteriaceae|Collinsella|tanakaei|
CGTGAGATGTTGGGTTAAGTCCCGCAACGAGCGCAACCCCCCGCCGCATGTTGCCATCGGGTAGTGCCGGGCACCCATGCGGGACCGCCGGCGTCAAGCCGGAGGAGGGCGGGGACGACGTCAAGTCATCATGCCCCTTATGCCCTGGGCTGCACACGTGCTACAATGGCCGGTACAGCGGGATGCGACCGCGCGAGCGGGAGCGGATCCCTGAAAGCCGGCCCCAGTTCGGATTGGGGGGCTGCAACCCGCCCCCA
>MG|5|V8|F|11|95.72|Actinobacteria|Actinobacteria|Coriobacteriales|Coriobacteriaceae|Collinsella|tanakaei|
CGTGAGATGTTGGGTTAAGTCCCGCAACGAGCGCAACCCCCCGCCGCATGTTGCCATCGGGTAGTGCCGGGCACCCATGCGGGGACCGCCGGCGTCAAGCCGGAGGAGGGCGGGGACGACGTCAAGTCATCATGCCCCTTATGCCCTGGGCTGCACACGTGCTACAATGGCCGGTACAGCGGGATGCGACCGCGCGAGCGGGAGCGGATCCCTGAAAGCCGGCCCCAGTTCGGATTGGGGGCTGCAACCCGCCCCCCA
>MG|5|V8|F|13|95.69|Actinobacteria|Actinobacteria|Coriobacteriales|Coriobacteriaceae|Collinsella|tanakaei|
CGTGAGATGTTGGGTTAAGTCCCGCAACGAGCGCAACCCCCGCCGCATGTTGCCATCGGGTTATGCCGGGCACCCATGCGGGACCGCCGGCGTCAAGCCGGAGGAGGGCGGGGACGACGTCAAGTCATCATGCCCCTTATGCGCAGGGCTGCACACGTGCTACAATGGCCGGTACAGCGGGATGCGACCGCGCGAGCGGGAGCGGATCCCTGAAAGCCGGCCCCAGTTCGGATTGGGGGCTGCAACCCGCCCCCA
>MG|5|V8|F|15|91.3|Actinobacteria|Actinobacteria|Coriobacteriales|Coriobacteriaceae|Olsenella|profusa|
CGTGAGATGTTGGGTTAAGTCCCGCAACGAGCGCAACCCTTGTCGCTAGTTACCATCATTAAGTTGGGGACTCTAGCGAGACTGCCAGTGACAAGCTGGAGGAAGGTGGGGATGACGTCAAGTCATCATGCCCCTTATGTCCTGGGCTGCACACGTGCTACAATGGCCGGCACAATGGGCTGCCACCGCGCGAGCGGGAGCGAATCCCCAAAGCCGGCCCCAGTTCGGATTGGAGGCTGCAACCCGCCTCCA
>MG|5|V8|R|27|95.37|Actinobacteria|Actinobacteria|Coriobacteriales|Coriobacteriaceae|Collinsella|tanakaei|
TGGGGGCGGGTTGCAGCCCCCAATCCGAACTGGGGCCGGCTTTCAGGGATCCGCTCGGCGTCGCCGCCTGGCATCCCGCTGTACCGGCCATTGTAGCACGTGTGCAGCCCAGGGCATAAGGGGCATGATGACTTGACGTCGTCCCCGCCCTCCTCCGGCTTGACGCCGGCGGTCCCGCATGGGTGCCCGGCACTACCCGATGGCAACATGCGGCGGGGGGTTGCGCTCGTTGCGGGACTTAACCCAACATCTCACG
>MG|5|V8|F|21|95.33|Actinobacteria|Actinobacteria|Coriobacteriales|Coriobacteriaceae|Collinsella|tanakaei|
CGTGAGATGTTGGGTTAAGTCCCGCAACGAGCGCAACCCCCGCCGCATGTTGCCATCGGGTTATGCCGGGCACCCATGCGGACCGCCGGCGTCAAGCCGGAGGAGGGCGGGGACGACGTCAAGTCATCATGCCCCTTATGCCCTGGGCTGCACACGTGCTACAATGGCCGGTACAGCGGGATGCCAGGCGGCGACGCCGAGCGGATCCCTGAAAGCCGGCCCCAGTTCGGATTGGGGGCTGCAACCCGCCCCCA
>MG|5|V8|F|535|96.47|Actinobacteria|Actinobacteria|Coriobacteriales|Coriobacteriaceae|Collinsella|tanakaei|
CGTGAGATGTTGGGTTAAGTCCCGCAACGAGCGCAACCCCCGCCGCATGTTGCCATCGGGTAGTGCCGGGCACCCATGCGGGACCGCCGGCGTCAAGCCGGAGGAGGGCGGGGACGACGTCAAGTCATCATGCCCCTTATGCCCTGGGCTGCACACGTGCTACAATGGCCGGTACAGCGGGATGCGACCGCGCGAGCGGGAGCGGATCCCTGAAAGCCGGCCCCAGTTCGGATTGGGGGCTGCAACCCGCCCCCCA
>MG|5|V8|F|29|96.11|Actinobacteria|Actinobacteria|Coriobacteriales|Coriobacteriaceae|Collinsella|tanakaei|
CGTGAGATGTTGGGTTAAGTCCCGCAACGAGCGCAACCCCCGCCGCATGTTGCCATCGGGTAGTGCCGGGGCACCCATGCGGGACCGCCGGCGTCAAGCCGGAGGAGGGCGGGGACGACGTCAAGTCATCATGCCCCTTATGCCCTGGGCTGCACACGTGCTACAATGGCCGGTACAGCGGGATGCGACCGCGCGAGCGGGAGCGGATCCCTGAAAGCCGGCCCCAGTTCGGATTGGGGGCTGCAACCCGCCCCCA
>MG|5|V8|R|12|96.06|Actinobacteria|Actinobacteria|Coriobacteriales|Coriobacteriaceae|Collinsella|tanakaei|
TGGGGGGCGGGTTGCAGCCCCCAATCCGAACTGGGGCCGGCTTTCAGGGATCCGCTCCCGCTCGCGCGGTCGCATCCCGCTGTACCGGCCATTGTAGCACGTGTGCAGCCCAGGGCATAAGGGGCATGATGACTTGACGTCGTCCCCGCCCTCCTCCGGCTTGACGCCGGCGGTCTCGCATGGGTGCCCGGCCGAACCGCTGGCAACATGCGACGGGGGTTGCGCTCGTTGCGGGACTTAACCCAACATCTCACG
>MG|5|V8|R|16|95.33|Actinobacteria|Actinobacteria|Coriobacteriales|Coriobacteriaceae|Collinsella|tanakaei|
TGGGGGCGGGTTGCAGCCCCCAATCCGAACTGGGGCCGGCTTTCAGGGATCCGCTCCCGCTCGCGCGGTCGCATCCCGCTGTACCGGCCATTGTAGCACGTGTGCAGCCCAGGGCATAAGGGGCATGATGACTTGACGTCGTCCCCGCCCTCCTCCGGCTTGACGCCGGCGGTCCCGCATGTGCCCGGCACTACCCGATGGCAACATGCGGCGGGGGGTTGCGCTCGTTGCGGGACTTAACCCAACATCTCACG
>MG|5|V8|F|20|95.35|Actinobacteria|Actinobacteria|Coriobacteriales|Coriobacteriaceae|Collinsella|tanakaei|
CGTGAGATGTTGGGTTAAGTCCCGCAACGAGCGCAACCCCCCGCCGCATGTTGCCATCGGGTAGTGCCGGGCACCCATGCGGGACCGCCGGCGTCAAGCCGGAGGAGGGCGGGGACGACGTCAAGTCATCATGCCCCTTATGCCCTGGGCTGCACACGTGCTACAATGGCCGGTACAGCGGGATGCCAGGCGGCGACGCCGAGCGGATCCCTGAAAGCCGGCCCCAGTTCGGATTGGGGGCTGCAACCCGCCCCCCA
>MG|5|V8|F|11|95.35|Actinobacteria|Actinobacteria|Coriobacteriales|Coriobacteriaceae|Collinsella|tanakaei|
CGTGAGATGTTGGGTTAAGTCCCGCAACGAGCGCAACCCCCCGCCGCATGTTGCCATCGGGTAGTGCCGGGCACCCATGCGGGACCGCCGGCGTCAAGCCGGAGGAGGGCGGGGGACGACGTCAAGTCATCATGCCCCTTATGCCCTGGGCTGCACACGTGCTACAATGGCCGGTACAGCGGGATGCGACCGCGCGAGCGGGAGCGGATCCCTGAAAGCCGGCCCCAGTTCGGATTGGGGGGCTGCAACCCGCCCCCCA
>MG|5|V8|F|43|95.72|Actinobacteria|Actinobacteria|Coriobacteriales|Coriobacteriaceae|Collinsella|tanakaei|
CGTGAGATGTTGGGTTAAGTCCCGCAACGAGCGCAACCCCCGCCGCATGTTGCCATCGGGTAGTGCCGGGCACCATGCGGGACCGCCGGCGTCAAGCCGGAGGAGGGCGGGGACGACGTCAAGTCATCATGCCCCTTATGCCCTGGGCTGCACACGTGCTACAATGGCCGGTACAGCGGGATGCGACCGCGCGAGCGGGAGCGGATCCCCTGAAAGCCGGCCCCAGTTCGGATTGGGGGCTGCAACCCGCCCCCA
>MG|5|V8|R|42|96.11|Actinobacteria|Actinobacteria|Coriobacteriales|Coriobacteriaceae|Collinsella|tanakaei|
TGGGGGCGGGTTGCAGCCCCCAATCCGAACTGGGGCCGGCTTTCAGGGATCCGCTCCCGCTCGCGCGGTCGCATCCCGCTGTACCGGCCATTGTAGCACGTGTGCAGCCCAGGGCATAAGGGGGCATGATGACTTGACGTCGTCCCCGCCCTCCTCCGGCTTGACGCCGGCGGTCCCGCATGGGTGCCCGGCACTACCCGATGGCAACATGCGGCGGGGGTTGCGCTCGTTGCGGGACTTAACCCAACATCTCACG
>MG|5|V8|F|20|95.33|Actinobacteria|Actinobacteria|Coriobacteriales|Coriobacteriaceae|Collinsella|tanakaei|
CGTGAGATGTTGGGTTAAGTCCCGCAACGAGCGCAACCCCCGCCGCATGTTGCCATCGGGTTATGCCGGGCACCCATGCGGGACCGCCGGCGTCAAGCCGGAGGAGGGCGGGGACGACGTCAAGTCATCATGCCCCTTATGCCCTGGGCTGCACACGTGCTACAATGGCCGGTACAGCGGGATGCCAGGCGGCGACGCCGAGCGGATCCCTGAAAGCCGGCCCCAGTTCGGATTGGGGCTGCAACCCGCCCCCA
>MG|5|V8|F|55|96.11|Actinobacteria|Actinobacteria|Coriobacteriales|Coriobacteriaceae|Collinsella|tanakaei|
CGTGAGATGTTGGGTTAAGTCCCGCAACGAGCGCAACCCCCGCCGCATGTTGCCATCGGGTAGTGCCGGGCACCCATGCGGGACCGCCGGCGTCAAGCCGGAGGAGGGCGGGGACGACGTCAAGTCATCATGCCCCTTATGCCCTGGGCTGCACACGTGCTACAATGGCCGGTACAGCGGGATGCGACCGCGCGAGCGGGAGCGGATCCCTGAAAGCCGGCCCCAGTTCGGATTGGGGGGCTGCAACCCGCCCCCA
>MG|5|V8|F|10|95.22|Actinobacteria|Actinobacteria|Coriobacteriales|Coriobacteriaceae|Olsenella|sp.|
CGTGAGATGTTGGGTTAAGTCCCGCAACGAGCGCAACCCCCCGTCGCATGTTGCCAGCGGTTCGGCCGGGCACCCATGCGAGACCGCCGGCGTCAAGCCGGAGGAAGGTGGGGATGACGTCAAGTCATCATGCCCCTTATGCCCTGGGCTGCACACGTGCTACAATGGCCGGTACAGCGGGATGCGACCGCGCGAGCGGGAGCGGATCCCTGAAAGCCGGCCCCAGTTCGGATTGGGGGCTGCAACCCGCCCCCCA
>MG|5|V8|F|76|95.33|Actinobacteria|Actinobacteria|Coriobacteriales|Coriobacteriaceae|Collinsella|tanakaei|
CGTGAGATGTTGGGTTAAGTCCCGCAACGAGCGCAACCCCCCGCCGCATGTTGCCATCGGGTTATGCCGGGCACCCATGCGGGACCGCCGGCGTCAAGCCGGAGGAGGGCGGGGACGACGTCAAGTCATCATGCCCCTTATGCCCTGGGCTGCACACGTGCTACAATGGCCGGTACAGCGGGATGCCAGGCGGCGACGCCGAGCGGATCCCTGAAAGCCGGCCCCAGTTCGGATTGGGGGCTGCAACCCGCCCCCCA
>MG|5|V8|R|98|95.7|Actinobacteria|Actinobacteria|Coriobacteriales|Coriobacteriaceae|Collinsella|tanakaei|
TGGGGGGCGGGTTGCAGCCCCCAATCCGAACTGGGGCCGGCTTTCAGGGATCCGCTCGGCGTCGCCGCCTGGCATCCCGCTGTACCGGCCATTGTAGCACGTGTGCAGCCCAGGGCATAAGGGGCATGATGACTTGACGTCGTCCCCGCCCTCCTCCGGCTTGACGCCGGCGGTCCCGCATGGGTGCCCGGCATAACCCGATGGCAACATGCGGCGGGGGTTGCGCTCGTTGCGGGACTTAACCCAACATCTCACG
>MG|5|V8|F|30|95.33|Actinobacteria|Actinobacteria|Coriobacteriales|Coriobacteriaceae|Collinsella|tanakaei|
CGTGAGATGTTGGGTTAAGTCCCGCAACGAGCGCAACCCCCGCCGCATGTTGCCATCGGGTTATGCCGGGCACCCATGCGGGACCGCCGGCGTCAAGCCGGAGGAGGGCGGGGACGACGTCAAGTCATCATGCCCCTTATGCCCTGGGCTGCACACGTGCTACAATGGCCGGTACAGCGGGATGCCAGGCGGCGACGCCGAGCGGATCCCTGAAAGCCGGCCCCCAGTTCGGATTGGGGGCTGCAACCCGCCCCCCA
>MG|5|V8|R|19|94.49|Actinobacteria|Actinobacteria|Coriobacteriales|Coriobacteriaceae|Collinsella|sp.|
TGGGGGGCGGGTTGCAGCCCCCAATCCGAACTGGGGCCGGCTTTCGGGATCCGCTCCCCCTCGCGGGGTGGCAACCCTCTGTACCGGCCATTGTAGCACGTGTGCAGCCCAGGGCATAAGGGGCATGATGACTTGACGTCGTCCCCGCCCTCCTCCGGCTTGGCGCCGGCGGTCCCGCATGGGTGCCCGACCTGGTCGCTGGCAACATGCGGCGGGGGTTGCGCTCGTTGCGGGACTTAACCCAACATCTCACG
>MG|5|V8|F|12|94.92|Actinobacteria|Coriobacteriia|Coriobacteriales|Coriobacteriaceae|Collinsella|aerofaciens|
CGTGAGATGTTGGGTTAAGTCCCGCAACGAGCGCAACCCCCCGCCGCGTGTTGCCATCGGGTGATGCCGGGAACCCACGCGGGACCGCCGCCGCCAAGGCGGAGGAGGGCGGGGACGACGTCAAGTCATCATGCCCCTTATGTCCTGGGCTGCACACGTGCTACAATGGCCGGCACAATGGGCTGCCACCGCGCGAGCGGGAGCGAATCCCCAAAGCCGGCCCCAGTTCGGATTGGAGGCTGCAACCCGCCTCCA
>MG|5|V8|F|10|88.72|Actinobacteria|Coriobacteriia|Coriobacteriales|Coriobacteriaceae|Collinsella|aerofaciens|
CGTGAGATGTTGGGTTAAGTCCCGCAACGAGCGCAACCCCCGCCGCATGTTGCCATCGGGTAGTGCCGGGCACCCATGCGGGACCGCCGGCGTCAAGCCGGAGGAGGGCGGGGACGACGTCAAGTCATCATGCCCCTTATGCCCTGGGCTGCACACGTGCTACAATGGTTGGTACAAAGAGAAGCGAAGCGGTGACGTGGAGCAAACCTCATAAAGCCAATCTCAGTTCGGATTGTAGGCTGCAACTCGCCTACA
>MG|5|V8|F|29|94.12|Actinobacteria|Coriobacteriia|Coriobacteriales|Coriobacteriaceae|Collinsella|aerofaciens|
CGTGAGATGTTGGGTTAAGTCCCGCAACGAGCGCAACCCCCCGCCGCGTGTTGCCATCACTTCGGGTGGGCACCCACGCGGGACCGCCGGCGCCAAGCCGGAGGAGGGCGGGGACGACGTCAAGTCATCATGCCCCTTATGTCCTGGGCTGCACACGTGCTACAATGGCCGGTACAGAGGGTTGCCACCCCGCGAGGGGGAGCGGATCCCGAAAGCCGGCCCCAGTTCGGATTGGGGGCTGCAACCCGCCCCCCA
>MG|5|V8|F|14|95.2|Actinobacteria|Coriobacteriia|Coriobacteriales|Coriobacteriaceae|Collinsella|aerofaciens|
CGTGAGATGTTGGGTTAAGTCCCGCAACGAGCGCAACCCCCGCCGCGTGTTGCCATCGGGTGATGCCGGGAACCCACGCGGGACCGCCGCCGTCAAGGCGGAGGAGGGCGGGGACGACGTCAAGTCATCATGCCCCTTATGCGCAGGGCTGCACACGTGCTACAATGGCCGGCACAATGGGCTGCCACCGCGCGAGCGGGAGCGAATCCCCAAAGCCGGCCCCAGTTCGGATTGGAGGCTGCAACCCGCCTCCA
>MG|5|V8|F|15|96.08|Actinobacteria|Coriobacteriia|Coriobacteriales|Coriobacteriaceae|Collinsella|aerofaciens|
CGTGAGATGTTGGGTTAAGTCCCGCAACGAGCGCAACCCCCGCCGCATGTTGCCATCGGGTAGTGCCGGGCACCCATGCGGGACCGCCGGCGTCAAGCCGGAGGAGGGCGGGGACGACGTCAAGTCATCATGCCCCTTATGTCCTGGGCTGCACACGTGCTACAATGGCCGGTACAGAGGGTTGCCACCCCGCGAGGGGGAGCGGATCCCGAAAGCCGGCCCCAGTTCGGATTGGGGGCTGCAACCCGCCCCCA
>MG|5|V8|F|21|96.47|Actinobacteria|Coriobacteriia|Coriobacteriales|Coriobacteriaceae|Collinsella|aerofaciens|
CGTGAGATGTTGGGTTAAGTCCCGCAACGAGCGCAACCCCCGCCGCATGTTGCCATCGGGTCATGCCGGGCACCCATGCGGGACCGCCGGCGCCAAGCCGGAGGAGGGCGGGGACGACGTCAAGTCATCATGCCCCTTATGTCCTGGGCTGCACACGTGCTACAATGGCCGGTACAGAGGGATGCCACCCCGCGAGGGGGAGCGGAACCCGAAAGCCGGCCCCAGTTCGGATTGGGGGCTGCAACCCGCCCCCA
>MG|5|V8|F|15|96.09|Actinobacteria|Coriobacteriia|Coriobacteriales|Coriobacteriaceae|Collinsella|aerofaciens|
CGTGAGATGTTGGGTTAAGTCCCGCAACGAGCGCAACCCCCGCCGCGTGTTGCCATCGGGTAGAGCCGGGCACCCACGCGGGACCGCCGGCGCCAAGCCGGAGGAGGGCGGGGACGACGTCAAGTCATCATGCCCCTTATGCCCTGGGCTGCACACGTGCTACAATGGCCGGTACAGCGGGATGCGACCGCGCGAGCGGGAGCGGATCCCTGAAAGCCGGCCCCAGTTCGGATTGGGGGCTGCAACCCGCCCCCA
>MG|5|V8|F|16|98.03|Actinobacteria|Coriobacteriia|Coriobacteriales|Coriobacteriaceae|Collinsella / Coriobacterium|aerofaciens|
CGTGAGATGTTGGGTTAAGTCCCGCAACGAGCGCAACCCCCGCCGCGTGTTGCCATCGGGTGATGCCGGGAACCCACGCGGGACCGCCGCCGTCAAGGCGGAGGAGGGCGGGGACGACGTCAAGTCATCATGCCCCTTATGCCCTGGGCTGCACACGTGCTACAATGGCCGGTACAGCGGGATGCGACCGCGCGAGCGGGAGCGGATCCCTGAAAGCCGGCCCCAGTTCGGATTGGGGGCTGCAACCCGCCCCCCA
>MG|5|V8|R|14|96.85|Actinobacteria|Coriobacteriia|Coriobacteriales|Coriobacteriaceae|Collinsella|aerofaciens|
TGGGGGGCGGGTTGCAGCCCCCAATCCGAACTGGGGCCGGCTTTCGGGATCCGCTCCCCCTCGCGGGGTGGCAACCCTCTGTACCGGCCATTGTAGCACGTGTGCAGCCCTGCGCATAAGGGGCATGATGACTTGACGTCGTCCCCGCCCTCCTCCGGCTTGGCGCCGGCGGTCCCGCGTGGGTGCCCGGCATGACCCGATGGCAACACGCGGCGGGGGTTGCGCTCGTTGCGGGACTTAACCCAACATCTCACG
>MG|5|V8|F|112|94.53|Actinobacteria|Coriobacteriia|Coriobacteriales|Coriobacteriaceae|Collinsella|aerofaciens|
CGTGAGATGTTGGGTTAAGTCCCGCAACGAGCGCAACCCCCGCCGCGTGTTGCCATCACTTCGGGTGGGCACCCACGCGGGACCGCCGGCGCCAAGCCGGAGGAGGGCGGGGACGACGTCAAGTCATCATGCCCCTTATGTCCTGGGCTGCACACGTGCTACAATGGCCGGTACAGAGGGTTGCCACCCCGCGAGGGGGAGCGGATCCCGAAAGCCGGCCCCAGTTCGGATTGGGGGCTGCAACCCGCCCCCAT
>MG|5|V8|F|19|91.6|Actinobacteria|Coriobacteriia|Coriobacteriales|Coriobacteriaceae|Atopobium|rimae|
CGTGAGATGTTGGGTTAAGTCCCGCAACGAGCGCAACCCCCGTCGCATGTTGCCAGCGGTTCGGCCGGGCACCCATGCGAGACCGCCGGCGTCAAGCCGGAGGAAGGTGGGGATGACGTCAAGTCATCATGCCCCTTATGTCTTGGGCTACACACGTGCTACAATGGCCGGTACAAAGAGCCGCGAACCCGTAAGGGCAAGCCAATCCCAAAAAGCCGGTCTCAGTTCGGATTGTGGGCTGCAACCCGCCCACA
>MG|5|V8|F|517|97.27|Actinobacteria|Coriobacteriia|Coriobacteriales|Coriobacteriaceae|Collinsella / Coriobacterium|aerofaciens|
CGTGAGATGTTGGGTTAAGTCCCGCAACGAGCGCAACCCCCGCCGCGTGTTGCCATCGGGTGATGCCGGGAACCCACGCGGGACCGCCGCCGTCAAGGCGGAGGAGGGCGGGGACGACGTCAAGTCATCATGCCCCTTATGCGCAGGGCTGCACACGTGCTACAATGGCCGGTACAGCGGGATGCGACCGCGCGAGCGGGAGCGGATCCCTGAAAGCCGGCCCCAGTTCGGATTGGGGGCTGCAACCCGCCCCCAT
>MG|5|V8|R|12|96.47|Actinobacteria|Coriobacteriia|Coriobacteriales|Coriobacteriaceae|Collinsella|aerofaciens|
TGGGGGCGGGTTGCAGCCCCCAATCCGAACTGGGGCCGGCTTTCGGGTTCCGCTCCCCCTCGCGGGGTGGCATCCCTCTGTACCGGCCATTGTAGCACGTGTGCAGCCCAGGACATAAGGGGCATGATGACTTGACGTCGTCCCCGCCCTCCTCCGGCTTGGCGCCGGCGGTCCCGCATGGGTGCCCGGCATGACCCGATGGCAACATGCGGCGGGGGTTGCGCTCGTTGCGGGACTTAACCCAACATCTCACG
>MG|5|V8|R|49|96.88|Actinobacteria|Coriobacteriia|Coriobacteriales|Coriobacteriaceae|Collinsella|aerofaciens|
TGGGGGCGGGTTGCAGCCCCCAATCCGAACTGGGGCCGGCTTTCGGGATCCGCTCCCCCTCGCGGGGTGGCAACCCTCTGTACCGGCCATTGTAGCACGTGTGCAGCCCAGGACATAAGGGGCATGATGACTTGACGTCGTCCCCGCCCTCCTCCGGCTTGGCGCCGGCGGTCCCGCGTGGGTGCCCGGCTCTACCCGATGGCAACACGCGGCGGGGGTTGCGCTCGTTGCGGGACTTAACCCAACATCTCACG
>MG|5|V8|R|30|97.24|Actinobacteria|Coriobacteriia|Coriobacteriales|Coriobacteriaceae|Collinsella / Coriobacterium|aerofaciens|
TGGGGGGCGGGTTGCAGCCCCCAATCCGAACTGGGGCCGGCTTTCAGGGATCCGCTCCCGCTCGCGCGGTCGCATCCCGCTGTACCGGCCATTGTAGCACGTGTGCAGCCCTGCGCATAAGGGGCATGATGACTTGACGTCGTCCCCGCCCTCCTCCGCCTTGACGGCGGCGGTCCCGCGTGGGTTCCCGGCATCACCCGATGGCAACACGCGGCGGGGGTTGCGCTCGTTGCGGGACTTAACCCAACATCTCACG
>MG|5|V8|F|17|94.88|Actinobacteria|Coriobacteriia|Coriobacteriales|Coriobacteriaceae|Collinsella|aerofaciens|
CGTGAGATGTTGGGTTAAGTCCCGCAACGAGCGCAACCCCCGCCGCATGTTGCCATCGGGTAGTGCCGGGCACCCATGCGGGACCGCCGGCGTCAAGCCGGAGGAGGGCGGGGACGACGTCAAGTCATCATGCCCCTTATGCGCAGGGCTGCACACGTGCTACAATGGCCGGTACAGAGGGAGGCGACCCCGCGAGGGGGAGCGGATCCCGAAAGCCGGCCCCAGTTCGGATCGGGGGCTGCAACCCGCCCCCCG
>MG|5|V8|R|10|94.14|Actinobacteria|Coriobacteriia|Coriobacteriales|Coriobacteriaceae|Collinsella|aerofaciens|
TGGGGGCGGGTTGCAGCCCCCAATCCGAACTGGGGCCGGCTTTCGGGATCCGCTCCCCCTCGCGGGGTGGCAACCCTCTGTACCGGCCATTGTAGCACGTGTGCAGCCCAGGACATAAGGGGCATGATGACTTGACGTCGTCCCCGCCCTCCTCCGGCTTGGCGCCGGCGGTCCCGCGTGGGTGCCCACCCGAAGTGATGGCAACACGCGGCGGGGGTTGCGCTCGTTGCGGGGACTTAACCCAACATCTCACG
>MG|5|V8|F|33|96.8|Actinobacteria|Coriobacteriia|Coriobacteriales|Coriobacteriaceae|Collinsella|aerofaciens|
CGTGAGATGTTGGGTTAAGTCCCGCAACGAGCGCAACCCCCGCCGCGTGTTGCCATCGGGTGATGCCGGGAACCCACGCGGGACCGCCGCCGTCAAGGCGGAGGAGGGCGGGGACGACGTCAAGTCATCATGCCCCTTATGCGCAGGGCTGCACACGTGCTACAATGGCCGGTACAGCGGGATGCGACCGCGCGAGCGGGAGCGGATCCCTGAAAGCCGGCCCCAGTTCGGATTGGAGGCTGCAACCCGCCTCCA
>MG|5|V8|R|97|96.88|Actinobacteria|Coriobacteriia|Coriobacteriales|Coriobacteriaceae|Collinsella|aerofaciens|
TGGGGGCGGGTTGCAGCCCCCAATCCGAACTGGGGCCGGCTTTCAGGGATCCGCTCCCGCTCGCGCGGTCGCATCCCGCTGTACCGGCCATTGTAGCACGTGTGCAGCCCTGCGCATAAGGGGCATGATGACTTGACGTCGTCCCCGCCCTCCTCCGCCTTGACGGCGGCGGTCCCGCGTGGGTTCCCGGCATCACCCGATGGCAACACGCGGCGGGGGGTTGCGCTCGTTGCGGGACTTAACCCAACATCTCACG
>MG|5|V8|R|48|96.47|Actinobacteria|Coriobacteriia|Coriobacteriales|Coriobacteriaceae|Collinsella|aerofaciens|
TGGGGGCGGGTTGCAGCCCCCAATCCGAACTGGGGCCGGCTTTCAGGGATCCGCTCGGCGTCGCCGCCTGGCATCCCGCTGTACCGGCCATTGTAGCACGTGTGCAGCCCTGCGCATAAGGGGCATGATGACTTGACGTCGTCCCCGCCCTCCTCCGCCTTGACGGCGGCGGTCCCGCGTGGGTTCCCGGCATCACCCGATGGCAACACGCGGCGGGGGTTGCGCTCGTTGCGGGACTTAACCCAACATCTCACG
>MG|5|V8|F|18|96.48|Actinobacteria|Coriobacteriia|Coriobacteriales|Coriobacteriaceae|Collinsella|aerofaciens|
CGTGAGATGTTGGGTTAAGTCCCGCAACGAGCGCAACCCCCCGCCGCGTGTTGCCATCGGGTAGAGCCGGGCACCCACGCGGGACCGCCGGCGCCAAGCCGGAGGAGGGCGGGGACGACGTCAAGTCATCATGCCCCTTATGTCCTGGGCTGCACACGTGCTACAATGGCCGGTACAGAGGGTTGCCACCCCGCGAGGGGGAGCGGATCCCGAAAGCCGGCCCCAGTTCGGATTGGGGGCTGCAACCCGCCCCCCA
>MG|5|V8|F|15|96.09|Actinobacteria|Coriobacteriia|Coriobacteriales|Coriobacteriaceae|Collinsella|aerofaciens|
CGTGAGATGTTGGGTTAAGTCCCGCAACGAGCGCAACCCCCCGCCGCATGTTGCCATCGGGTCATGCCGGGCACCCATGCGGGACCGCCGGCGCCAAGCCGGAGGAGGGCGGGGACGACGTCAAGTCATCATGCCCCTTATGTCCTGGGCTGCACACGTGCTACAATGGCCGGTACAGAGGGATGCCACCCCGCGAGGGGGAGCGGAACCCGAAAGCCGGCCCCAGTTCGGATTGGGGGCTGCAACCCGCCCCCA
>MG|5|V8|F|25|97.66|Actinobacteria|Coriobacteriia|Coriobacteriales|Coriobacteriaceae|Collinsella / Coriobacterium|aerofaciens|
CGTGAGATGTTGGGTTAAGTCCCGCAACGAGCGCAACCCCCCGCCGCGTGTTGCCATCGGGTGATGCCGGGAACCCACGCGGGACCGCCGCCGTCAAGGCGGAGGAGGGCGGGGACGACGTCAAGTCATCATGCCCCTTATGCCCTGGGCTGCACACGTGCTACAATGGCCGGTACAGCGGGATGCGACCGCGCGAGCGGGAGCGGATCCCTGAAAGCCGGCCCCAGTTCGGATTGGGGGCTGCAACCCGCCCCCA
>MG|5|V8|F|237|96.88|Actinobacteria|Coriobacteriia|Coriobacteriales|Coriobacteriaceae|Collinsella|aerofaciens|
CGTGAGATGTTGGGTTAAGTCCCGCAACGAGCGCAACCCCCCGCCGCGTGTTGCCATCGGGTGATGCCGGGAACCCACGCGGGACCGCCGCCGTCAAGGCGGAGGAGGGCGGGGACGACGTCAAGTCATCATGCCCCTTATGCGCAGGGCTGCACACGTGCTACAATGGCCGGTACAGCGGGATGCGACCGCGCGAGCGGGAGCGGATCCCTGAAAGCCGGCCCCAGTTCGGATTGGGGGCTGCAACCCGCCCCCA
>MG|5|V8|F|103|94.49|Actinobacteria|Coriobacteriia|Coriobacteriales|Coriobacteriaceae|Collinsella|aerofaciens|
CGTGAGATGTTGGGTTAAGTCCCGCAACGAGCGCAACCCCCGCCGCGTGTTGCCATCACTTCGGGTGGGCACCCACGCGGGACCGCCGGCGCCAAGCCGGAGGAGGGCGGGGACGACGTCAAGTCATCATGCCCCTTATGTCCTGGGCTGCACACGTGCTACAATGGCCGGTACAGAGGGTTGCCACCCCGCGAGGGGGAGCGGATCCCGAAAGCCGGCCCCAGTTCGGATTGGGGGCTGCAACCCGCCCCCCA
>MG|5|V8|F|13|96.48|Actinobacteria|Coriobacteriia|Coriobacteriales|Coriobacteriaceae|Collinsella|aerofaciens|
CGTGAGATGTTGGGTTAAGTCCCCGCAACGAGCGCAACCCCCGCCGCGTGTTGCCATCGGGTCATGCCGGGCACCCACGCGGGACCGCCGGCGCCAAGCCGGAGGAGGGCGGGGACGACGTCAAGTCATCATGCCCCTTATGCGCAGGGCTGCACACGTGCTACAATGGCCGGTACAGAGGGTTGCCACCCCGCGAGGGGGAGCGGATCCCGAAAGCCGGCCCCAGTTCGGATTGGGGGCTGCAACCCGCCCCCA
>MG|5|V8|R|13|96.5|Actinobacteria|Coriobacteriia|Coriobacteriales|Coriobacteriaceae|Collinsella|aerofaciens|
TGGGGGCGGGTTGCAGCCCCCAATCCGAACTGGGGCCGGCTTTCGGGATCCGCTCCCCCTCGCGGGGTGGCAACCCTCTGTACCGGCCATTGTAGCACGTGTGCAGCCCAGGACATAAGGGGCATGATGACTTGACGTCGTCCCCGCCCTCCTCCGGCTTGGCGCCGGCGGTCCCGCGTGGGTGCCCGGCTCTACCCGATGGCAACACGCGGCGGGGGGTTGCGCTCGTTGCGGGACTTAACCCAACATCTCACG
>MG|5|V8|F|13|94.51|Actinobacteria|Coriobacteriia|Coriobacteriales|Coriobacteriaceae|Collinsella|aerofaciens|
CGTGAGATGTTGGGTTAAGTCCCGCAACGAGCGCAACCCCCGCCGCGTGTTGCCATCATTCAGTTGGGCACCCACGCGGGACCGCCGGCGCCAAGCCGGAGGAGGGCGGGGACGACGTCAAGTCATCATGCCCCTTATGCGCTGGGCTGCACACGTGCTACAATGGCCGGTACAGAGGGTTGCCACCCCGCGAGGGGGAGCGGATCCCTAAAGCCGGCCCCAGTTCGGATTGGGGGCTGCAACCCGCCCCCA
>MG|5|V8|F|26|96.46|Actinobacteria|Coriobacteriia|Coriobacteriales|Coriobacteriaceae|Collinsella|aerofaciens|
CGTGAGATGTTGGGTTAAGTCCCGCAACGAGCGCAACCCCCGCCGCATGTTGCCATCGGGTCATGCCGGGCACCCATGCGGGACCGCCGGCGCCAAGCCGGAGGAGGGCGGGGACGACGTCAAGTCATCATGCCCCTTATGTCCTGGGCTGCACACGTGCTACAATGGCCGGTACAGAGGGATGCCACCCCGCGAGGGGGAGCGGAACCCGAAAGCCGGCCCCAGTTCGGATTGGGGGCTGCAACCCGCCCCCCA
>MG|5|V8|F|36|96.86|Actinobacteria|Coriobacteriia|Coriobacteriales|Coriobacteriaceae|Collinsella|aerofaciens|
CGTGAGATGTTGGGTTAAGTCCCGCAACGAGCGCAACCCCCGCCGCGTGTTGCCATCGGGTCATGCCGGGCACCCACGCGGGACCGCCGGCGCCAAGCCGGAGGAGGGCGGGGACGACGTCAAGTCATCATGCCCCTTATGCGCAGGGCTGCACACGTGCTACAATGGCCGGTACAGAGGGTTGCCACCCCGCGAGGGGGAGCGGATCCCGAAAGCCGGCCCCAGTTCGGATTGGGGGCTGCAACCCGCCCCCA
>MG|5|V8|F|12|97.25|Actinobacteria|Coriobacteriia|Coriobacteriales|Coriobacteriaceae|Collinsella / Coriobacterium|aerofaciens|
CGTGAGATGTTGGGTTAAGTCCCGCAACGAGCGCAACCCCCGCCGCGTGTTGCCATCGGGTGATGCCGGGAACCCACGCGGGACCGCCGGCGTCAAGCCGGAGGAGGGCGGGGACGACGTCAAGTCATCATGCCCCTTATGCCCTGGGCTGCACACGTGCTACAATGGCCGGTACAGCGGGATGCGACCGCGCGAGCGGGAGCGGATCCCTGAAAGCCGGCCCCAGTTCGGATTGGGGGCTGCAACCCGCCCCCA
>MG|5|V8|F|12|94.9|Actinobacteria|Coriobacteriia|Coriobacteriales|Coriobacteriaceae|Collinsella|aerofaciens|
CGTGAGATGTTGGGTTAAGTCCCGCAACGAGCGCAACCCCCGCCGCGTGTTGCCATCGGGTGATGCCGGGAACCCACGCGGGACCGCCGCCGCCAAGGCGGAGGAGGGCGGGGACGACGTCAAGTCATCATGCCCCTTATGCGCAGGGCTGCACACGTGCTACAATGGCCGGCACAATGGGCTGCCACCGCGCGAGCGGGAGCGAATCCCCAAAGCCGGCCCCAGTTCGGATTGGAGGCTGCAACCCGCCTCCA
>MG|5|V8|F|15|96.88|Actinobacteria|Coriobacteriia|Coriobacteriales|Coriobacteriaceae|Collinsella|aerofaciens|
CGTGAGATGTTGGGTTAAGTCCCGCAACGAGCGCAACCCCCGCCGCGTGTTGCCATCGGGTGATGCCGGGAACCCACGCGGGACCGCCGCCGTCAAGGCGGAGGAGGGCGGGGACGACGTCAAGTCATCATGCCCCTTATGCGCAGGGCTGCACACGTGCTACAATGGCCGGTACAGCGGGATGCGACCGCGCGAGCGGGAGCGGATCCCCTGAAAGCCGGCCCCAGTTCGGATTGGGGGCTGCAACCCGCCCCCA
>MG|5|V8|F|20|96.5|Actinobacteria|Coriobacteriia|Coriobacteriales|Coriobacteriaceae|Collinsella|aerofaciens|
CGTGAGATGTTGGGTTAAGTCCCGCAACGAGCGCAACCCCCCGCCGCGTGTTGCCATCGGGTAGAGCCGGGCACCCACGCGGGACCGCCGGCGCCAAGCCGGAGGAGGGCGGGGACGACGTCAAGTCATCATGCCCCTTATGTCCTGGGCTGCACACGTGCTACAATGGCCGGTACAGAGGGTTGCCACCCCGCGAGGGGGAGCGGATCCCGAAAGCCGGCCCCAGTTCGGATTGGGGGCTGCAACCCGCCCCCA
>MG|5|V8|F|36|96.09|Actinobacteria|Coriobacteriia|Coriobacteriales|Coriobacteriaceae|Collinsella|aerofaciens|
CGTGAGATGTTGGGTTAAGTCCCGCAACGAGCGCAACCCCCCGCCGCGTGTTGCCATCGGGTGATGCCGGGAACCCACGCGGGACCGCCGCCGTCAAGGCGGAGGAGGGCGGGGACGACGTCAAGTCATCATGCCCCTTATGCGCAGGGCTGCACACGTGCTACAATGGCCGGTACAGCGGGATGCCAGGCGGCGACGCCGAGCGGATCCCTGAAAGCCGGCCCCAGTTCGGATTGGGGGCTGCAACCCGCCCCCA
>MG|5|V8|R|14|96.47|Actinobacteria|Coriobacteriia|Coriobacteriales|Coriobacteriaceae|Collinsella|aerofaciens|
TGGGGGCGGGTTGCAGCCCCCAATCCGAACTGGGGCCGGCTTTCGGGATCCGCTCCCCCTCGCGGGGTGGCAACCCTCTGTACCGGCCATTGTAGCACGTGTGCAGCCCAGGGCATAAGGGGCATGATGACTTGACGTCGTCCCCGCCCTCCTCCGGCTTGACGCCGGCGGTCCCGCATGGGTGCCCGGCACTACCCGATGGCAACATGCGGCGGGGGTTGCGCTCGTTGCGGGACTTAACCCAACATCTCACG
>MG|5|V8|F|13|96.47|Actinobacteria|Coriobacteriia|Coriobacteriales|Coriobacteriaceae|Collinsella|aerofaciens|
CGTGAGATGTTGGGTTAAGTCCCGCAACGAGCGCAACCCCCCGCCGCGTGTTGCCATCGGGTCATGCCGGGCACCCACGCGGGACCGCCGGCGCCAAGCCGGAGGAGGGCGGGGACGACGTCAAGTCATCATGCCCCTTATGCGCAGGGCTGCACACGTGCTACAATGGCCGGTACAGAGGGTTGCCACCCCGCGAGGGGGAGCGGATCCCGAAAGCCGGCCCCAGTTCGGATTGGGGGCTGCAACCCGCCCCCCA
>MG|5|V8|F|12|93.77|Actinobacteria|Coriobacteriia|Coriobacteriales|Coriobacteriaceae|Collinsella|aerofaciens|
CGTGAGATGTTGGGTTAAGTCCCCGCAACGAGCGCAACCCCCCGCCGCGTGTTGCCATCACTTCGGGTGGGCACCCACGCGGGACCGCCGGCGCCAAGCCGGAGGAGGGCGGGGACGACGTCAAGTCATCATGCCCCTTATGTCCTGGGCTGCACACGTGCTACAATGGCCGGTACAGAGGGTTGCCACCCCGCGAGGGGGAGCGGATCCCGAAAGCCGGCCCCAGTTCGGATTGGGGGCTGCAACCCGCCCCCA
>MG|5|V8|F|25|94.9|Actinobacteria|Coriobacteriia|Coriobacteriales|Coriobacteriaceae|Collinsella|aerofaciens|
CGTGAGATGTTGGGTTAAGTCCCGCAACGAGCGCAACCCCCGCCGCATGTTGCCATCGGGTAGTGCCGGGCACCCATGCGGGACCGCCGGCGTCAAGCCGGAGGAGGGCGGGGACGACGTCAAGTCATCATGCCCCTTATGCGCAGGGCTGCACACGTGCTACAATGGCCGGTACAGAGGGAGGCGACCCCGCGAGGGGGAGCGGATCCCGAAAGCCGGCCCCAGTTCGGATCGGGGGCTGCAACCCGCCCCCG
>MG|5|V8|R|14|96.46|Actinobacteria|Coriobacteriia|Coriobacteriales|Coriobacteriaceae|Collinsella|aerofaciens|
TGGGGGGCGGGTTGCAGCCCCCAATCCGAACTGGGGCCGGCTTTCGGGTTCCGCTCCCCCTCGCGGGGTGGCATCCCTCTGTACCGGCCATTGTAGCACGTGTGCAGCCCAGGACATAAGGGGCATGATGACTTGACGTCGTCCCCGCCCTCCTCCGGCTTGGCGCCGGCGGTCCCGCATGGGTGCCCGGCATGACCCGATGGCAACATGCGGCGGGGGTTGCGCTCGTTGCGGGACTTAACCCAACATCTCACG
>MG|5|V8|F|11|96.5|Actinobacteria|Coriobacteriia|Coriobacteriales|Coriobacteriaceae|Collinsella|aerofaciens|
CGTGAGATGTTGGGTTAAGTCCCCGCAACGAGCGCAACCCCCGCCGCGTGTTGCCATCGGGTAGAGCCGGGCACCCACGCGGGACCGCCGGCGCCAAGCCGGAGGAGGGCGGGGACGACGTCAAGTCATCATGCCCCTTATGTCCTGGGCTGCACACGTGCTACAATGGCCGGTACAGAGGGTTGCCACCCCGCGAGGGGGAGCGGATCCCGAAAGCCGGCCCCAGTTCGGATTGGGGGCTGCAACCCGCCCCCA
>MG|5|V8|F|34|96.86|Actinobacteria|Coriobacteriia|Coriobacteriales|Coriobacteriaceae|Collinsella|aerofaciens|
CGTGAGATGTTGGGTTAAGTCCCGCAACGAGCGCAACCCCCCGCCGCGTGTTGCCATCGGGTGATGCCGGGAACCCACGCGGGACCGCCGCCGTCAAGGCGGAGGAGGGCGGGGACGACGTCAAGTCATCATGCCCCTTATGCGCAGGGCTGCACACGTGCTACAATGGCCGGTACAGCGGGATGCGACCGCGCGAGCGGGAGCGGATCCCTGAAAGCCGGCCCCAGTTCGGATTGGGGGCTGCAACCCGCCCCCCA
>MG|5|V8|F|20|96.09|Actinobacteria|Coriobacteriia|Coriobacteriales|Coriobacteriaceae|Collinsella|aerofaciens|
CGTGAGATGTTGGGTTAAGTCCCGCAACGAGCCGCAACCCCCGCCGCGTGTTGCCATCGGGTGATGCCGGGAACCCACGCGGGACCGCCGCCGTCAAGGCGGAGGAGGGCGGGGACGACGTCAAGTCATCATGCCCCTTATGCGCAGGGCTGCACACGTGCTACAATGGCCGGTACAGCGGGATGCCAGGCGGCGACGCCGAGCGGATCCCTGAAAGCCGGCCCCAGTTCGGATTGGGGGCTGCAACCCGCCCCCA
>MG|5|V8|F|13|94.88|Actinobacteria|Coriobacteriia|Coriobacteriales|Coriobacteriaceae|Collinsella|aerofaciens|
CGTGAGATGTTGGGTTAAGTCCCGCAACGAGCGCAACCCCCGCCGCGTGTTGCCATCATTGAGTTGGGCACCCACGCGGGACCGCCGGCGCCAAGCCGGAGGAGGGCGGGGACGACGTCAAGTCATCATGCCCCTTATGCGCTGGGCTGCACACGTGCTACAATGGCCGGTACAGAGGGTTGCCACCCCGCGAGGGGGAGCGGATCCCTAAAGCCGGCCCCAGTTCGGATTGGGGGCTGCAACCCGCCCCCCA
>MG|5|V8|F|12|96.88|Actinobacteria|Coriobacteriia|Coriobacteriales|Coriobacteriaceae|Collinsella|aerofaciens|
CGTGAGATGTTGGGTTAAGTCCCGCAACGAGCGCAACCCCCCGCCGCGTGTTGCCATCGGGTGATGCCGGGAACCCACGCGGGACCGCCGCCGCCAAGGCGGAGGAGGGCGGGGACGACGTCAAGTCATCATGCCCCTTATGCGCAGGGCTGCACACGTGCTACAATGGCCGGTACAGCGGGATGCGACCGCGCGAGCGGGAGCGGATCCCTGAAAGCCGGCCCCAGTTCGGATTGGGGGCTGCAACCCGCCCCCA
>MG|5|V8|R|193|97.25|Actinobacteria|Coriobacteriia|Coriobacteriales|Coriobacteriaceae|Collinsella / Coriobacterium|aerofaciens|
TGGGGGCGGGTTGCAGCCCCCAATCCGAACTGGGGCCGGCTTTCAGGGATCCGCTCCCGCTCGCGCGGTCGCATCCCGCTGTACCGGCCATTGTAGCACGTGTGCAGCCCTGCGCATAAGGGGCATGATGACTTGACGTCGTCCCCGCCCTCCTCCGCCTTGACGGCGGCGGTCCCGCGTGGGTTCCCGGCATCACCCGATGGCAACACGCGGCGGGGGTTGCGCTCGTTGCGGGACTTAACCCAACATCTCACG
>MG|5|V8|R|14|96.86|Actinobacteria|Coriobacteriia|Coriobacteriales|Coriobacteriaceae|Collinsella|aerofaciens|
TGGGGGGCGGGTTGCAGCCCCCAATCCGAACTGGGGCCGGCTTTCAGGGATCCGCTCCCGCTCGCGCGGTCGCATCCCGCTGTACCGGCCATTGTAGCACGTGTGCAGCCCTGCGCATAAGGGGCATGATGACTTGACGTCGTCCCCGCCCTCCTCCGCCTTGACGGCGGCGGTCCCGCGTGGGTTCCCGGCATCACCCGATGGCAACACGCGGCGGGGGGTTGCGCTCGTTGCGGGACTTAACCCAACATCTCACG
>MG|5|V8|F|12|96.48|Actinobacteria|Coriobacteriia|Coriobacteriales|Coriobacteriaceae|Collinsella|aerofaciens|
CGTGAGATGTTGGGTTAAGTCCCGCAACGAGCGCAACCCCCCGCCGCGTGTTGCCATCGGGTCATGCCGGGCACCCACGCGGGACCGCCGGCGCCAAGCCGGAGGAGGGCGGGGACGACGTCAAGTCATCATGCCCCTTATGCGCAGGGCTGCACACGTGCTACAATGGCCGGTACAGAGGGTTGCCACCCCGCGAGGGGGAGCGGATCCCGAAAGCCGGCCCCAGTTCGGATTGGGGGCTGCAACCCGCCCCCA
>MG|5|V8|F|10|95.28|Actinobacteria|Coriobacteriia|Coriobacteriales|Coriobacteriaceae|Collinsella|aerofaciens|
CGTGAGATGTTGGGTTAAGTCCCGCAACGAGCGCAACCCCCGCCGCGTGTTGCCATCAGCTAGGCTGGGAACCCACGCGGGACCGCCGGCGCCAAGCCGGAGGAGGGCGGGGACGACGTCAAGTCATCATGCCCCTTATGCGCTGGGCTGCACACGTGCTACAATGGCCGGTACAGAGGGAGGCGACCCCGCGAGGGGGAGCGGATCCCGAAAGCCGGCCCCAGTTCGGATCGGGGGCTGCAACCCGCCCCCCG
>MG|5|V8|F|14|94.49|Actinobacteria|Coriobacteriia|Coriobacteriales|Coriobacteriaceae|Collinsella|aerofaciens|
CGTGAGATGTTGGGTTAAGTCCCGCAACGAGCGCAACCCCCGCCGCGTGTTGCCATCATTCAGTTGGGCACCCACGCGGGACCGCCGGCGCCAAGCCGGAGGAGGGCGGGGACGACGTCAAGTCATCATGCCCCTTATGCGCTGGGCTGCACACGTGCTACAATGGCCGGTACAGAGGGTTGCCACCCCGCGAGGGGGAGCGGATCCCTAAAGCCGGCCCCAGTTCGGATTGGGGGCTGCAACCCGCCCCCCA
>MG|5|V8|F|19|96.06|Actinobacteria|Coriobacteriia|Coriobacteriales|Coriobacteriaceae|Collinsella|aerofaciens|
CGTGAGATGTTGGGTTAAGTCCCGCAACGAGCGCAACCCCCGCCGCATGTTGCCATCGGGTAGTGCCGGGCACCCATGCGGGACCGCCGGCGTCAAGCCGGAGGAGGGCGGGGACGACGTCAAGTCATCATGCCCCTTATGTCCTGGGCTGCACACGTGCTACAATGGCCGGTACAGAGGGTTGCCACCCCGCGAGGGGGAGCGGATCCCGAAAGCCGGCCCCAGTTCGGATTGGGGGCTGCAACCCGCCCCCCA
>MG|5|V8|R|48|94.49|Actinobacteria|Coriobacteriia|Coriobacteriales|Coriobacteriaceae|Collinsella|aerofaciens|
TGGGGGGCGGGTTGCAGCCCCCAATCCGAACTGGGGCCGGCTTTCGGGATCCGCTCCCCCTCGCGGGGTGGCAACCCTCTGTACCGGCCATTGTAGCACGTGTGCAGCCCAGGACATAAGGGGCATGATGACTTGACGTCGTCCCCGCCCTCCTCCGGCTTGGCGCCGGCGGTCCCGCGTGGGTGCCCACCCGAAGTGATGGCAACACGCGGCGGGGGTTGCGCTCGTTGCGGGACTTAACCCAACATCTCACG
>MG|5|V8|F|26|96.88|Actinobacteria|Coriobacteriia|Coriobacteriales|Coriobacteriaceae|Collinsella|aerofaciens|
CGTGAGATGTTGGGTTAAGTCCCGCAACGAGCGCAACCCCCCGCCGCGTGTTGCCATCGGGTGATGCCGGGAACCCACGCGGGACCGCCGCCGCCAAGGCGGAGGAGGGCGGGGACGACGTCAAGTCATCATGCCCCTTATGCGCAGGGCTGCACACGTGCTACAATGGCCGGTACAGAGGGAGGCGACCCCGCGAGGGGGAGCGGATCCCGAAAGCCGGCCCCAGTTCGGATCGGGGGGCTGCAACCCGCCCCCCG
>MG|5|V8|F|97|96.88|Actinobacteria|Coriobacteriia|Coriobacteriales|Coriobacteriaceae|Collinsella|aerofaciens|
CGTGAGATGTTGGGTTAAGTCCCGCAACGAGCGCAACCCCCGCCGCGTGTTGCCATCGGGTAGAGCCGGGCACCCACGCGGGACCGCCGGCGCCAAGCCGGAGGAGGGCGGGGACGACGTCAAGTCATCATGCCCCTTATGTCCTGGGCTGCACACGTGCTACAATGGCCGGTACAGAGGGTTGCCACCCCGCGAGGGGGAGCGGATCCCGAAAGCCGGCCCCAGTTCGGATTGGGGGCTGCAACCCGCCCCCA
>MG|5|V8|F|39|96.46|Actinobacteria|Coriobacteriia|Coriobacteriales|Coriobacteriaceae|Collinsella|aerofaciens|
CGTGAGATGTTGGGTTAAGTCCCGCAACGAGCGCAACCCCCGCCGCGTGTTGCCATCGGGTGATGCCGGGAACCCACGCGGGACCGCCGCCGTCAAGGCGGAGGAGGGCGGGGACGACGTCAAGTCATCATGCCCCTTATGCGCAGGGCTGCACACGTGCTACAATGGCCGGTACAGCGGGATGCCAGGCGGCGACGCCGAGCGGATCCCTGAAAGCCGGCCCCAGTTCGGATTGGGGGCTGCAACCCGCCCCCCA
>MG|5|V8|R|12|96.86|Actinobacteria|Coriobacteriia|Coriobacteriales|Coriobacteriaceae|Collinsella|aerofaciens|
TGGGGGCGGGTTGCAGCCCCCAATCCGAACTGGGGCCGGCTTTCAGGGATCCGCTCCCGCTCGCGCGGTCGCATCCCGCTGTACCGGCCATTGTAGCACGTGTGCAGCCCTGCGCATAAGGGGCATGATGACTTGACGTCGTCCCCGCCCTCCTCCGCCTTGACGGCGGCGGTCCCGCGTGGGTTCCCGGCATCACCCGATGGCAACATGCGGCGGGGGTTGCGCTCGTTGCGGGACTTAACCCAACATCTCACG
>MG|5|V8|R|17|94.14|Actinobacteria|Coriobacteriia|Coriobacteriales|Coriobacteriaceae|Collinsella|aerofaciens|
TGGGGGCGGGTTGCAGCCCCCAATCCGAACTGGGGCCGGCTTTCGGGATCCGCTCCCCCTCGCGGGGTGGCAACCCTCTGTACCGGCCATTGTAGCACGTGTGCAGCCCAGGACATAAGGGGCATGATGACTTGACGTCGTCCCCGCCCTCCTCCGGCTTGGCGCCGGCGGTCCCGCGTGGGTGCCCACCCGAAGTGATGGCAACACGCGGCGGGGGGTTGCGCTCGTTGCGGGACTTAACCCAACATCTCACG
>MG|5|V8|R|50|94.51|Actinobacteria|Coriobacteriia|Coriobacteriales|Coriobacteriaceae|Collinsella|aerofaciens|
TGGGGGCGGGTTGCAGCCCCCAATCCGAACTGGGGCCGGCTTTCGGGATCCGCTCCCCCTCGCGGGGTGGCAACCCTCTGTACCGGCCATTGTAGCACGTGTGCAGCCCAGGACATAAGGGGCATGATGACTTGACGTCGTCCCCGCCCTCCTCCGGCTTGGCGCCGGCGGTCCCGCGTGGGTGCCCACCCGAAGTGATGGCAACACGCGGCGGGGGTTGCGCTCGTTGCGGGACTTAACCCAACATCTCACG
>MG|5|V8|F|20|95.72|Actinobacteria|Coriobacteriia|Coriobacteriales|Coriobacteriaceae|Collinsella|aerofaciens|
CGTGAGATGTTCGGGTTAAGTCCCGCAACGAGCCGCAACCCCCGCCGCGTGTTGCCATCGGGTGATGCCGGGAACCCACGCGGGACCGCCGCCGTCAAGGCGGAGGAGGGCGGGGACGACGTCAAGTCATCATGCCCCTTATGCGCAGGGCTGCACACGTGCTACAATGGCCGGTACAGCGGGATGCCAGGCGGCGACGCCGAGCGGATCCCTGAAAGCCGGCCCCAGTTCGGATTGGGGGCTGCAACCCGCCCCCA
>MG|5|V8|F|19|94.14|Actinobacteria|Coriobacteriia|Coriobacteriales|Coriobacteriaceae|Collinsella|aerofaciens|
CGTGAGATGTTGGGTTAAGTCCCCGCAACGAGCGCAACCCCCGCCGCGTGTTGCCATCACTTCGGGTGGGCACCCACGCGGGACCGCCGGCGCCAAGCCGGAGGAGGGCGGGGACGACGTCAAGTCATCATGCCCCTTATGTCCTGGGCTGCACACGTGCTACAATGGCCGGTACAGAGGGTTGCCACCCCGCGAGGGGGAGCGGATCCCGAAAGCCGGCCCCAGTTCGGATTGGGGGCTGCAACCCGCCCCCA
>MG|5|V8|R|14|96.09|Actinobacteria|Coriobacteriia|Coriobacteriales|Coriobacteriaceae|Collinsella|aerofaciens|
TGGGGGCGGGTTGCAGCCCCCAATCCGAACTGGGGCCGGCTTTCAGGGATCCGCTCGGCGTCGCCGCCTGGCATCCCGCTGTACCGGCCATTGTAGCACGTGTGCAGCCCTGCGCATAAGGGGCATGATGACTTGACGTCGTCCCCGCCCTCCTCCGCCTTGACGGCGGCGGTCCCGCGTGGGTTCCCGGCATCACCCGATGGCAACACGCGGCGGGGGTTGCGGCTCGTTGCGGGACTTAACCCAACATCTCACG
>MG|5|V8|F|10|96.88|Actinobacteria|Coriobacteriia|Coriobacteriales|Coriobacteriaceae|Collinsella|aerofaciens|
CGTGAGATGTTGGGTTAAGTCCCGCAACGAGCGCAACCCCCGCCGCGTGTTGCCATCGGGTGATGCCGGGAACCCACGCGGGACCGCCGCCGTCAAGGCGGAGGAGGGCGGGGACGACGTCAAGTCATCATGCCCCCTTATGCGCAGGGCTGCACACGTGCTACAATGGCCGGTACAGCGGGATGCGACCGCGCGAGCGGGAGCGGATCCCTGAAAGCCGGCCCCAGTTCGGATTGGGGGCTGCAACCCGCCCCCA
>MG|5|V8|F|20|96.08|Actinobacteria|Coriobacteriia|Coriobacteriales|Coriobacteriaceae|Collinsella|aerofaciens|
CGTGAGATGTTGGGTTAAGTCCCGCAACGAGCGCAACCCCCCGCCGCGTGTTGCCATCGGGTGATGCCGGGAACCCACGCGGGACCGCCGCCGTCAAGGCGGAGGAGGGCGGGGACGACGTCAAGTCATCATGCCCCTTATGCGCAGGGCTGCACACGTGCTACAATGGCCGGTACAGCGGGATGCCAGGCGGCGACGCCGAGCGGATCCCTGAAAGCCGGCCCCAGTTCGGATTGGGGGCTGCAACCCGCCCCCCA
>MG|5|V8|F|15|95.6|Actinobacteria|Coriobacteriia|Coriobacteriales|Coriobacteriaceae|Collinsella|aerofaciens|
CGTGAGATGTTGGGTTAAGTCCCGCAACGAGCGCAACCCCCGCCGCGTGTTGCCATCGGGTGATGCCGGGAACCCACGCGGGACCGCCGCCGTCAAGGCGGAGGAGGGCGGGGACGACGTCAAGTCATCATGCCCCTTATGTCCTGGGCTGCACACGTGCTACAATGGCCGGCACAATGGGCTGCCACCGCGCGAGCGGGAGCGAATCCCCAAAGCCGGCCCCAGTTCGGATTGGAGGCTGCAACCCGCCTCCA
>MG|5|V8|F|19|94.14|Actinobacteria|Coriobacteriia|Coriobacteriales|Coriobacteriaceae|Collinsella|aerofaciens|
CGTGAGATGTTGGGTTAAGTCCCGCAACGAGCGCAACCCCCCGCCGCGTGTTGCCATCACTTCGGGTGGGCACCCACGCGGGACCGCCGGCGCCAAGCCGGAGGAGGGCGGGGACGACGTCAAGTCATCATGCCCCTTATGTCCTGGGCTGCACACGTGCTACAATGGCCGGTACAGAGGGTTGCCACCCCGCGAGGGGGAGCGGATCCCGAAAGCCGGCCCCAGTTCGGATTGGGGGCTGCAACCCGCCCCCA
>MG|5|V8|F|24|95.29|Actinobacteria|Coriobacteriia|Coriobacteriales|Coriobacteriaceae|Collinsella|aerofaciens|
CGTGAGATGTTGGGTTAAGTCCCGCAACGAGCGCAACCCCCGCCGCGTGTTGCCATCGGGTGATGCCGGGAACCCACGCGGGACCGCCGCCGCCAAGGCGGAGGAGGGCGGGGACGACGTCAAGTCATCATGCCCCTTATGTCCTGGGCTGCACACGTGCTACAATGGCCGGCACAATGGGCTGCCACCGCGCGAGCGGGAGCGAATCCCCAAAGCCGGCCCCAGTTCGGATTGGAGGCTGCAACCCGCCTCCA
>MG|5|V8|F|123|96.47|Actinobacteria|Coriobacteriia|Coriobacteriales|Coriobacteriaceae|Collinsella|aerofaciens|
CGTGAGATGTTGGGTTAAGTCCCGCAACGAGCGCAACCCCCGCCGCGTGTTGCCATCGGGTGATGCCGGGAACCCACGCGGGACCGCCGCCGTCAAGGCGGAGGAGGGCGGGGACGACGTCAAGTCATCATGCCCCTTATGCGCAGGGCTGCACACGTGCTACAATGGCCGGTACAGCGGGATGCCAGGCGGCGACGCCGAGCGGATCCCTGAAAGCCGGCCCCAGTTCGGATTGGGGGCTGCAACCCGCCCCCA
>MG|5|V8|F|12|97.64|Actinobacteria|Coriobacteriia|Coriobacteriales|Coriobacteriaceae|Collinsella / Coriobacterium|aerofaciens|
CGTGAGATGTTGGGTTAAGTCCCGCAACGAGCGCAACCCCCGCCGCGTGTTGCCATCGGGTGATGCCGGGAACCCACGCGGGACCGCCGCCGTCAAGGCGGAGGAGGGCGGGGACGACGTCAAGTCATCATGCCCCTTATGCGCAGGGCTGCACACGTGCTACAATGGCCGGTACAGAGGGAGGCGACCCCGCGAGGGGGAGCGGATCCCGAAAGCCGGCCCCAGTTCGGATCGGGGGCTGCAACCCGCCCCCCG
>MG|5|V8|F|12|96.46|Actinobacteria|Coriobacteriia|Coriobacteriales|Coriobacteriaceae|Collinsella|aerofaciens|
CGTGAGATGTTGGGTTAAGTCCCGCAACGAGCGCAACCCCCGCCGCATGTTGCCATCGGGTAGTGCCGGGCACCCATGCGGGACCGCCGGCGTCAAGCCGGAGGAGGGCGGGGACGACGTCAAGTCATCATGCCCCTTATGCCCTGGGCTGCACACGTGCTACAATGGCCGGTACAGAGGGTTGCCACCCCGCGAGGGGGAGCGGATCCCGAAAGCCGGCCCCAGTTCGGATTGGGGGCTGCAACCCGCCCCCCA
>MG|5|V8|F|10|94.9|Actinobacteria|Coriobacteriia|Coriobacteriales|Coriobacteriaceae|Collinsella|aerofaciens|
CGTGAGATGTTGGGTTAAGTCCCGCAACGAGCGCAACCCCCGCCGCGTGTTGCCATCATTGAGTTGGGCACCCACGCGGGACCGCCGGCGCCAAGCCGGAGGAGGGCGGGGACGACGTCAAGTCATCATGCCCCTTATGCGCTGGGCTGCACACGTGCTACAATGGCCGGTACAGAGGGTTGCCACCCCGCGAGGGGGAGCGGATCCCTAAAGCCGGCCCCAGTTCGGATTGGGGGCTGCAACCCGCCCCCA
>MG|5|V8|F|15|96.88|Actinobacteria|Coriobacteriia|Coriobacteriales|Coriobacteriaceae|Collinsella|aerofaciens|
CGTGAGATGTTGGGTTAAGTCCCGCAACGAGCGCAACCCCCCGCCGCGTGTTGCCATCGGGTGATGCCGGGAACCCACGCGGGACCGCCGCCGCCAAGGCGGAGGAGGGCGGGGACGACGTCAAGTCATCATGCCCCTTATGCGCAGGGCTGCACACGTGCTACAATGGCCGGTACAGAGGGAGGCGACCCCCGCGAGGGGGAGCGGATCCCGAAAGCCGGCCCCAGTTCGGATCGGGGGCTGCAACCCGCCCCCCG
>MG|5|V8|R|16|96.86|Actinobacteria|Coriobacteriia|Coriobacteriales|Coriobacteriaceae|Collinsella|aerofaciens|
TGGGGGCGGGTTGCAGCCCCCAATCCGAACTGGGGCCGGCTTTCGGGATCCGCTCCCCCTCGCGGGGTGGCAACCCTCTGTACCGGCCATTGTAGCACGTGTGCAGCCCTGCGCATAAGGGGCATGATGACTTGACGTCGTCCCCGCCCTCCTCCGGCTTGGCGCCGGCGGTCCCGCGTGGGTGCCCGGCATGACCCGATGGCAACACGCGGCGGGGGTTGCGCTCGTTGCGGGACTTAACCCAACATCTCACG
>MG|5|V8|F|40|96.85|Actinobacteria|Coriobacteriia|Coriobacteriales|Coriobacteriaceae|Collinsella|aerofaciens|
CGTGAGATGTTGGGTTAAGTCCCGCAACGAGCGCAACCCCCGCCGCGTGTTGCCATCGGGTCATGCCGGGCACCCACGCGGGACCGCCGGCGCCAAGCCGGAGGAGGGCGGGGACGACGTCAAGTCATCATGCCCCTTATGCGCAGGGCTGCACACGTGCTACAATGGCCGGTACAGAGGGTTGCCACCCCGCGAGGGGGAGCGGATCCCGAAAGCCGGCCCCAGTTCGGATTGGGGGCTGCAACCCGCCCCCCA
>MG|5|V8|R|20|96.86|Actinobacteria|Coriobacteriia|Coriobacteriales|Coriobacteriaceae|Collinsella|aerofaciens|
TGGGGGGCGGGTTGCAGCCCCCAATCCGAACTGGGGCCGGCTTTCGGGATCCGCTCCCCCTCGCGGGGTGGCAACCCTCTGTACCGGCCATTGTAGCACGTGTGCAGCCCAGGACATAAGGGGCATGATGACTTGACGTCGTCCCCGCCCTCCTCCGGCTTGGCGCCGGCGGTCCCGCGTGGGTGCCCGGCTCTACCCGATGGCAACACGCGGCGGGGGTTGCGCTCGTTGCGGGACTTAACCCAACATCTCACG
>MG|5|V8|F|12|95.67|Actinobacteria|Coriobacteriia|Coriobacteriales|Coriobacteriaceae|Collinsella|stercoris|
CGTGAGATGTTGGGTTAAGTCCCGCAACGAGCGCAACCCCCGCCGCGTGTTGCCATCACTTCGGGTGGGCACCCACGCGGGACCGCCGGCGCCAAGCCGGAGGAGGGCGGGGACGACGTCAAGTCATCATGCCCCTTATGTCCTGGGCTGCACACGTGCTACAATGGCCGGTACAGCGGGATGCGACCGCGCGAGCGGGAGCGGATCCCTGAAAGCCGGCCCCAGTTCGGATTGGGGGCTGCAACCCGCCCCCA
>MG|5|V8|F|20|96.86|Actinobacteria|Coriobacteriia|Coriobacteriales|Coriobacteriaceae|Collinsella|aerofaciens|
CGTGAGATGTTGGGTTAAGTCCCGCAACGAGCGCAACCCCCGCCGCATGTTGCCATCGGGTGATGCCGGGAACCCACGCGGGACCGCCGCCGTCAAGGCGGAGGAGGGCGGGGACGACGTCAAGTCATCATGCCCCTTATGCGCAGGGCTGCACACGTGCTACAATGGCCGGTACAGCGGGATGCGACCGCGCGAGCGGGAGCGGATCCCTGAAAGCCGGCCCCAGTTCGGATTGGGGGCTGCAACCCGCCCCCA
>MG|5|V8|R|10|96.46|Actinobacteria|Coriobacteriia|Coriobacteriales|Coriobacteriaceae|Collinsella|aerofaciens|
TGGGGGGCGGGTTGCAGCCCCCAATCCGAACTGGGGCCGGCTTTCGGGATCCGCTCCCCCTCGCGGGGTGGCAACCCTCTGTACCGGCCATTGTAGCACGTGTGCAGCCCAGGGCATAAGGGGCATGATGACTTGACGTCGTCCCCGCCCTCCTCCGGCTTGACGCCGGCGGTCCCGCATGGGTGCCCGGCACTACCCGATGGCAACATGCGGCGGGGGTTGCGCTCGTTGCGGGACTTAACCCAACATCTCACG
>MG|5|V8|F|10|95.7|Actinobacteria|Coriobacteriia|Coriobacteriales|Coriobacteriaceae|Collinsella|aerofaciens|
CGTGAGATGTTGGGTTAAGTCCCGCAACGAGCGCAACCCCCGCCGCGTGTTGCCATCGGGTAGAGCCGGGCACCCACGCGGGACCGCCGGCGCCAAGCCGGAGGAGGGCGGGGACGACGTCAAGTCATCATGCCCCTTATGTCCTGGGCTGCACACGTGCTACAATGGCCGGTACAGCGGGATGCGACCGCGCGAGCGGGAGCGGATCCCTGAAAGCCGGCCCCAGTTCGGATTGGGGGCTGCAACCCGCCCCCA
>MG|5|V8|F|70|96.86|Actinobacteria|Coriobacteriia|Coriobacteriales|Coriobacteriaceae|Collinsella|aerofaciens|
CGTGAGATGTTGGGTTAAGTCCCGCAACGAGCGCAACCCCCGCCGCGTGTTGCCATCGGGTAGAGCCGGGCACCCACGCGGGACCGCCGGCGCCAAGCCGGAGGAGGGCGGGGACGACGTCAAGTCATCATGCCCCTTATGTCCTGGGCTGCACACGTGCTACAATGGCCGGTACAGAGGGTTGCCACCCCGCGAGGGGGAGCGGATCCCGAAAGCCGGCCCCAGTTCGGATTGGGGGCTGCAACCCGCCCCCCA
>MG|5|V8|F|97|97.24|Actinobacteria|Coriobacteriia|Coriobacteriales|Coriobacteriaceae|Collinsella / Coriobacterium|aerofaciens|
CGTGAGATGTTGGGTTAAGTCCCGCAACGAGCGCAACCCCCGCCGCGTGTTGCCATCGGGTGATGCCGGGAACCCACGCGGGACCGCCGCCGTCAAGGCGGAGGAGGGCGGGGACGACGTCAAGTCATCATGCCCCTTATGCGCAGGGCTGCACACGTGCTACAATGGCCGGTACAGCGGGATGCGACCGCGCGAGCGGGAGCGGATCCCTGAAAGCCGGCCCCAGTTCGGATTGGGGGCTGCAACCCGCCCCCCA
>MG|5|V8|R|11|96.48|Actinobacteria|Coriobacteriia|Coriobacteriales|Coriobacteriaceae|Collinsella|aerofaciens|
TGGGGGGCGGGTTGCAGCCCCCAATCCGAACTGGGGCCGGCTTTCGGGATCCGCTCCCCCTCGCGGGGTGGCAACCCTCTGTACCGGCCATTGTAGCACGTGTGCAGCCCAGGACATAAGGGGCATGATGACTTGACGTCGTCCCCGCCCTCCTCCGGCTTGGCGCCGGCGGTCCCGCGTGGGTGCCCGGCTCTACCCGATGGCAACACGCGGCGGGGGGTTGCGCTCGTTGCGGGACTTAACCCAACATCTCACG
>MG|5|V8|F|14|95.22|Actinobacteria|Coriobacteriia|Coriobacteriales|Coriobacteriaceae|Collinsella|aerofaciens|
CGTGAGATGTTGGGTTAAGTCCCGCAACGAGCGCAACCCCCCGCCGCGTGTTGCCATCGGGTGATGCCGGGAACCCACGCGGGACCGCCGCCGTCAAGGCGGAGGAGGGCGGGGACGACGTCAAGTCATCATGCCCCTTATGTCCTGGGCTGCACACGTGCTACAATGGCCGGCACAATGGGCTGCCACCGCGCGAGCGGGAGCGAATCCCCAAAGCCGGCCCCAGTTCGGATTGGAGGCTGCAACCCGCCTCCA
>MG|5|V8|F|10|96.09|Actinobacteria|Coriobacteriia|Coriobacteriales|Coriobacteriaceae|Collinsella|aerofaciens|
CGTGAGATGTTGGGTTAAGTCCCGCAACGAGCGCAACCCCCGCCGCGTGTTGCCATCGGGTAGAGCCGGGCACCCACGCGGGACCGCCGGCGCCAAGCCGGAGGAGGGCGGGGACGACGTCAAGTCATCATGCCCCTTATGTCCTGGGCTGCACACGTGCTACAATGGCCGGTACAGAGGGTTGCCACCCCGCGAGGGGGAGCGGATCCCGAAAGCCGGCCCCAGTTCGGATTGGAGGCTGCAACCCGCCTCCA
>MG|5|V8|F|19|95.28|Actinobacteria|Coriobacteriia|Coriobacteriales|Coriobacteriaceae|Collinsella|aerofaciens|
CGTGAGATGTTGGGTTAAGTCCCGCAACGAGCGCAACCCCCGCCGCGTGTTGCCATCAGCTAGGCTGGGAACCCACGCGGGACCGCCGGCGCCAAGCCGGAGGAGGGCGGGGACGACGTCAAGTCATCATGCCCCTTATGCGCTGGGCTGCACACGTGCTACAATGGCCGGTACAGAGGGAGGCGACCCCGCGAGGGGGAGCGGATCCCGAAAGCCGGCCCCAGTTCGGATCGGGGGCTGCAACCCGCCCCCG
>MG|5|V8|F|18|96.88|Actinobacteria|Coriobacteriia|Coriobacteriales|Coriobacteriaceae|Collinsella|aerofaciens|
CGTGAGATGTTGGGTTAAGTCCCGCAACGAGCGCAACCCCCGCCGCGTGTTGCCATCGGGTGATGCCGGGAACCCACGCGGGACCGCCGCCGTCAAGGCGGAGGAGGGCGGGGGACGACGTCAAGTCATCATGCCCCTTATGCGCAGGGCTGCACACGTGCTACAATGGCCGGTACAGCGGGATGCGACCGCGCGAGCGGGAGCGGATCCCTGAAAGCCGGCCCCAGTTCGGATTGGGGGCTGCAACCCGCCCCCA
>MG|5|V8|R|11|94.12|Actinobacteria|Coriobacteriia|Coriobacteriales|Coriobacteriaceae|Collinsella|aerofaciens|
TGGGGGGCGGGTTGCAGCCCCCAATCCGAACTGGGGCCGGCTTTCGGGATCCGCTCCCCCTCGCGGGGTGGCAACCCTCTGTACCGGCCATTGTAGCACGTGTGCAGCCCAGGACATAAGGGGCATGATGACTTGACGTCGTCCCCGCCCTCCTCCGGCTTGGCGCCGGCGGTCCCGCGTGGGTGCCCACCCGAAGTGATGGCAACACGCGGCGGGGGGTTGCGCTCGTTGCGGGACTTAACCCAACATCTCACG
>MG|5|V8|F|10|95.35|Actinobacteria|Coriobacteriia|Coriobacteriales|Coriobacteriaceae|Collinsella|aerofaciens|
CGTGAGATGTTCGGGTTAAGTCCCGCAACGAGCCGCAACCCCCCGCCGCGTGTTGCCATCGGGTGATGCCGGGAACCCACGCGGGACCGCCGCCGTCAAGGCGGAGGAGGGCGGGGACGACGTCAAGTCATCATGCCCCTTATGCGCAGGGCTGCACACGTGCTACAATGGCCGGTACAGCGGGATGCCAGGCGGCGACGCCGAGCGGATCCCTGAAAGCCGGCCCCAGTTCGGATTGGGGGCTGCAACCCGCCCCCA
>MG|5|V8|R|11|96.46|Actinobacteria|Coriobacteriia|Coriobacteriales|Coriobacteriaceae|Collinsella|aerofaciens|
TGGGGGGCGGGTTGCAGCCCCCAATCCGAACTGGGGCCGGCTTTCAGGGATCCGCTCGGCGTCGCCGCCTGGCATCCCGCTGTACCGGCCATTGTAGCACGTGTGCAGCCCTGCGCATAAGGGGCATGATGACTTGACGTCGTCCCCGCCCTCCTCCGCCTTGACGGCGGCGGTCCCGCGTGGGTTCCCGGCATCACCCGATGGCAACACGCGGCGGGGGTTGCGCTCGTTGCGGGACTTAACCCAACATCTCACG
>MG|5|V8|F|15|94.12|Actinobacteria|Coriobacteriia|Coriobacteriales|Coriobacteriaceae|Collinsella|aerofaciens|
CGTGAGATGTTGGGTTAAGTCCCGCAACGAGCGCAACCCCCGCCGCGTGTTGCCATCACTTCGGGTGGGCACCCACGCGGGACCGCCGGCGCCAAGCCGGAGGAGGGCGGGGACGACGTCAAGTCATCATGCCCCTTATGTCCTGGGCTGCACACGTGCTACAATGGCCGGTACAGAGGGTTGCCACCCCGCGAGGGGGAGCGGATCCCGAAAGCCGGCCCCAGTTCGGATTGGGGGGCTGCAACCCGCCCCCCA
>MG|5|V8|F|12|96.48|Actinobacteria|Coriobacteriia|Coriobacteriales|Coriobacteriaceae|Collinsella|aerofaciens|
CGTGAGATGTTGGGTTAAGTCCCGCAACGAGCGCAACCCCCGCCGCGTGTTGCCATCGGGTAGAGCCGGGCACCCACGCGGGACCGCCGGCGCCAAGCCGGAGGAGGGCGGGGACGACGTCAAGTCATCATGCCCCTTATGTCCTGGGCTGCACACGTGCTACAATGGCCGGTACAGAGGGTTGCCACCCCGCGAGGGGGAGCGGATCCCGAAAGCCGGCCCCAGTTCGGATTGGGGGGCTGCAACCCGCCCCCCA
>MG|5|V8|F|10|96.88|Actinobacteria|Coriobacteriia|Coriobacteriales|Coriobacteriaceae|Collinsella|aerofaciens|
CGTGAGATGTTGGGTTAAGTCCCGCAACGAGCGCAACCCCCCGCCGCGTGTTGCCATCGGGTGATGCCGGGAACCCACGCGGGACCGCCGGCGTCAAGCCGGAGGAGGGCGGGGACGACGTCAAGTCATCATGCCCCTTATGCCCTGGGCTGCACACGTGCTACAATGGCCGGTACAGCGGGATGCGACCGCGCGAGCGGGAGCGGATCCCTGAAAGCCGGCCCCAGTTCGGATTGGGGGCTGCAACCCGCCCCCA
>MG|5|V8|F|27|96.47|Actinobacteria|Coriobacteriia|Coriobacteriales|Coriobacteriaceae|Collinsella|aerofaciens|
CGTGAGATGTTGGGTTAAGTCCCGCAACGAGCGCAACCCCCGCCGCATGTTGCCATCGGGTAGTGCCGGGCACCCATGCGGGACCGCCGGCGTCAAGCCGGAGGAGGGCGGGGACGACGTCAAGTCATCATGCCCCTTATGCCCTGGGCTGCACACGTGCTACAATGGCCGGTACAGAGGGTTGCCACCCCGCGAGGGGGAGCGGATCCCGAAAGCCGGCCCCAGTTCGGATTGGGGGCTGCAACCCGCCCCCA
>MG|5|V8|R|12|98.04|Actinobacteria|Coriobacteriia|Coriobacteriales|Coriobacteriaceae|Collinsella / Coriobacterium|aerofaciens|
TGGGGGCGGGTTGCAGCCCCCAATCCGAACTGGGGCCGGCTTTCAGGGATCCGCTCCCGCTCGCGCGGTCGCATCCCGCTGTACCGGCCATTGTAGCACGTGTGCAGCCCAGGGCATAAGGGGCATGATGACTTGACGTCGTCCCCGCCCTCCTCCGCCTTGACGGCGGCGGTCCCGCGTGGGTTCCCGGCATCACCCGATGGCAACACGCGGCGGGGGTTGCGCTCGTTGCGGGACTTAACCCAACATCTCACG
>MG|5|V8|F|13|96.06|Actinobacteria|Coriobacteriia|Coriobacteriales|Coriobacteriaceae|Collinsella|aerofaciens|
CGTGAGATGTTGGGTTAAGTCCCGCAACGAGCGCAACCCCCGCCGCATGTTGCCATCGGGTCATGCCGGGCACCATGCGGGACCGCCGGCGCCAAGCCGGAGGAGGGCGGGGACGACGTCAAGTCATCATGCCCCTTATGTCCTGGGCTGCACACGTGCTACAATGGCCGGTACAGAGGGATGCCACCCCGCGAGGGGGAGCGGAACCCGAAAGCCGGCCCCAGTTCGGATTGGGGGCTGCAACCCGCCCCCCA
>MG|5|V8|R|14|95.6|Actinobacteria|Coriobacteriia|Coriobacteriales|Coriobacteriaceae|Collinsella|aerofaciens|
TGGAGGCGGGTTGCAGCCTCCAATCCGAACTGGGGCCGGCTTTGGGGATTCGCTCCCGCTCGCGCGGTGGCAGCCCATTGTGCCGGCCATTGTAGCACGTGTGCAGCCCAGGACATAAGGGGCATGATGACTTGACGTCGTCCCCGCCCTCCTCCGCCTTGACGGCGGCGGTCCCGCGTGGGTTCCCGGCATCACCCGATGGCAACACGCGGCGGGGGTTGCGCTCGTTGCGGGACTTAACCCAACATCTCACG
>MG|5|V8|F|12|96.47|Actinobacteria|Coriobacteriia|Coriobacteriales|Coriobacteriaceae|Collinsella|aerofaciens|
CGTGAGATGTTGGGTTAAGTCCCGCAACGAGCGCAACCCCCGCCGCATGTTGCCATCGGGTAGTGCCGGGCACCCATGCGGGACCGCCGGCGCCAAGCCGGAGGAGGGCGGGGACGACGTCAAGTCATCATGCCCCTTATGCCCTGGGCTGCACACGTGCTACAATGGCCGGTACAGAGGGTTGCCACCCCGCGAGGGGGAGCGGATCCCGAAAGCCGGCCCCAGTTCGGATTGGGGGCTGCAACCCGCCCCCA
>MG|5|V8|F|38|98.04|Actinobacteria|Coriobacteriia|Coriobacteriales|Coriobacteriaceae|Collinsella / Coriobacterium|aerofaciens|
CGTGAGATGTTGGGTTAAGTCCCGCAACGAGCGCAACCCCCGCCGCGTGTTGCCATCGGGTGATGCCGGGAACCCACGCGGGACCGCCGCCGTCAAGGCGGAGGAGGGCGGGGACGACGTCAAGTCATCATGCCCCTTATGCCCTGGGCTGCACACGTGCTACAATGGCCGGTACAGCGGGATGCGACCGCGCGAGCGGGAGCGGATCCCTGAAAGCCGGCCCCAGTTCGGATTGGGGGCTGCAACCCGCCCCCA
>MG|5|V8|R|10|94.51|Actinobacteria|Coriobacteriia|Coriobacteriales|Coriobacteriaceae|Collinsella|aerofaciens|
TGGGGGCGGGTTGCAGCCCCCAATCCGAACTGGGGCCGGCTTTAGGGATCCGCTCCCCCTCGCGGGGTGGCAACCCTCTGTACCGGCCATTGTAGCACGTGTGCAGCCCAGCGCATAAGGGGCATGATGACTTGACGTCGTCCCCGCCCTCCTCCGGCTTGGCGCCGGCGGTCCCGCGTGGGTGCCCAACTGAATGATGGCAACACGCGGCGGGGGTTGCGCTCGTTGCGGGACTTAACCCAACATCTCACG
>MG|5|V8|F|11|96.5|Actinobacteria|Coriobacteriia|Coriobacteriales|Coriobacteriaceae|Collinsella|aerofaciens|
CGTGAGATGTTGGGTTAAGTCCCGCAACGAGCGCAACCCCCCGCCGCGTGTTGCCATCGGGTGATGCCGGGAACCCACGCGGGACCGCCGCCGTCAAGGCGGAGGAGGGCGGGGGACGACGTCAAGTCATCATGCCCCTTATGCGCAGGGCTGCACACGTGCTACAATGGCCGGTACAGCGGGATGCGACCGCGCGAGCGGGAGCGGATCCCTGAAAGCCGGCCCCAGTTCGGATTGGGGGCTGCAACCCGCCCCCA
>MG|5|V8|R|12|96.48|Actinobacteria|Coriobacteriia|Coriobacteriales|Coriobacteriaceae|Collinsella|aerofaciens|
TGGGGGCGGGTTGCAGCCCCCAATCCGAACTGGGGCCGGCTTTCGGGATCCGCTCCCCCTCGCGGGGTGGCAACCCTCTGTACCGGCCATTGTAGCACGTGTGCAGCCCTGCGCATAAGGGGCATGATGACTTGACGTCGTCCCCGCCCTCCTCCGGCTTGGCGCCGGCGGTCCCGCGTGGGTGCCCGGCATGACCCGATGGCAACACGCGGCGGGGGGTTGCGCTCGTTGCGGGACTTAACCCAACATCTCACG
>MG|5|V8|F|14|91.2|Actinobacteria|Coriobacteriia|Coriobacteriales|Coriobacteriaceae|Collinsella|aerofaciens|
CGTGAGATGTTGGGTTAAGTCCCGCAACGAGCGCAACCCCCGCCGCGTGTTGCCATCGGGTGATGCCGGGAACCCACGCGGGACCGCCGCCGTCAAGGCGGAGGAGGGCGGGGACGACGTCAAGTCATCATGCCCCTTATGACCTGGGCTACACACGTGCTACAATGGATGGAGCAGAGGGAAGCGAAGCCGCGAGGTGAAGCAAAACCCATAAAACCATTCTCAGTTCGGATTGTAGTCTGCAACTCGACTACA
>MG|5|V8|F|10|82.5|Chloroflexi|Dehalococcoidia|Dehalococcoidales|Dehalococcoidaceae|Dehalococcoides|sp.|
CGTGAGATGTTTGGTTAAGTCCATCAACGAGCGCAACCCTTGTCGTCAGTTGTATTTTTCTGGCGAGACTGCCCCGGTAACGGGGAGGAAGGAGGGGATGATGTCAGGTCAGTATTGGTCTTACGTCCTGGGCTAGAAACGTCCTACAATGGCCGGTACAATGGGCAGCCAACCCGCGAGGGGGAGCAAATCCCATCAAAGCCGGTCCCAGTTCGGATTGGGGGCTGCAACCCGCCCCCA
>MG|5|V8|R|28|83.27|Chloroflexi|Dehalococcoidia|Dehalococcoidales|Dehalococcoidaceae|Dehalococcoides|sp.|
TGCAGGCGAGTTTCAGCCTGCAATCCGAACTGGGACCGGCTTTGATGGGATTTGCTCCCCCCTCGCGGGTTGGCTGCCCATTGTACCGGCCATTGTAGGACGTTTCTAGCCCAGGACGTAAGACCAATACTGACCTGACATCATCCCCTCCTTCCTCCCCGTTACCGGGGCAGTCTCGCCAGAAAAATACAACTGACGACAAGGGTTGCGCTCGTTGATGGACTTAACCAAACATCTCACG
>MG|5|V8|F|15|82.45|Chloroflexi|Dehalococcoidia|Dehalococcoidales|Dehalococcoidaceae|Dehalococcoides|sp.|
CGTGAGATGTTTGGTTAAGTCCATCAACGAGCGCAACCCTTATCGCCAGTTGTATTTTTCTGGCGAGACTGCCCCGGCAACGGGGAGGAAGGAGGGGGATGATGTCAGGTCAGTATTGGTCTTACGTCCTGGGCTAGAAACGTCCTACAATGGCCGGTACAATGGGCAGCCAACCCGCGAGGGGGAGCAAATCCCATCAAAACCGGTCCCAGTTCGGATTGCAGGCTGAAACTCGCCTGCA
>MG|5|V8|F|11|82.86|Chloroflexi|Dehalococcoidia|Dehalococcoidales|Dehalococcoidaceae|Dehalococcoides|sp.|
CGTGAGATGTTTGGTTAAGTCCATCAACGAGCGCAACCCTTGTCGTCAGTTGTATTTTTCTGGCGAGACTGCCCCGGTAACGGGGAGGAAGGAGGGGATGATGTCAGGTCAGTATTGGTCTTACGTCCTGGGCTAGAAACGTCCTACAATGGCCGGTACAATGGGCAGCCAACCCGCGAGGGGGGAGCAAATCCCATCAAAACCGGTCCCAGTTCGGATTGCAGGCTGAAACTCGCCTGCA
>MG|5|V8|F|15|82.93|Chloroflexi|Dehalococcoidia|Dehalococcoidales|Dehalococcoidaceae|Dehalococcoides|sp.|
CGTGAGATGTTTGGTTAAGTCCATCAACGAGCGCAACCCTTGTCGTCAGTTGTATTTTTCTGGCGAGACTGCCCCGGTAACGGGGAGGAAGGAGGGGATGATGTCAGGTCAGTATTGGTCTTACGTCCTGGGCTAGAAACGTCCTACAATGGCCGGTACAATGGGCAGCCAACCCGCGAGGGGGGAGCAAATCCCCATCAAAGCCGGTCCCAGTTCGGATTGCAGGCTGAAACTCGCCTGCA
>MG|5|V8|F|11|82.16|Chloroflexi|Dehalococcoidia|Dehalococcoidales|Dehalococcoidaceae|Dehalococcoides|sp.|
CGTGAGATGTTTGGTTAAGTCCATCAACGAGCGCAACCCTTATCGCCAGTTGTATTTTTCTGGCGAGACTGCCCCGGCAACGGGGAGGAAGGAGGGGATGATGTCAGGTCAGTATTGGTCTTACGTCCTGGGCTAGAAACGTCCTACAATGGCCGGTACAATGGGCAGCCAACCCGCGAGGGGGAGCAAATCCCATCAAAACCGGTCCCAGTTCGGATTGGAGGCTGCAACCCGCCTCCA
>MG|5|V8|F|46|84.02|Chloroflexi|Dehalococcoidia|Dehalococcoidales|Dehalococcoidaceae|Dehalococcoides|sp.|
CGTGAGATGTTGGGTTAAGTCCATCAACGAGCGCAACCCTTGTCGTCAGTTGTATTTTTCTGGCGAGACTGCCCCGGTAACGGGGAGGAAGGAGGGGATGATGTCAGGTCAGTATTGGTCTTACGTCCTGGGCTAGAAACGTCCTACAATGGCCGGTACAATGGGCAGCCAACCCGCGAGGGGGAGCAAATCCCATCAAAGCCGGTCCCAGTTCGGATTGCAGGCTGAAACTCGCCTGCA
>MG|5|V8|F|11|82.11|Chloroflexi|Dehalococcoidia|Dehalococcoidales|Dehalococcoidaceae|Dehalococcoides|sp.|
CGTGAGATGTTTGGTTAAGTCCATCAACGAGCGCAACCCTTATCGCCAGTTGTATTTTTTCTGGCGAGACTGCCCCGGCAACGGGGAGGAAGGAGGGGGATGATGTCAGGTCAGTATTGGTCTTACGTCCTGGGCTAGAAACGTCCTACAATGGCCGGTACAATGGGCAGCCAACCCGCGAGGGGGAGCAAATCCCATCAAAACCGGTCCCAGTTCGGATTGCAGGCTGAAACTCGCCTGCA
>MG|5|V8|F|29|82.86|Chloroflexi|Dehalococcoidia|Dehalococcoidales|Dehalococcoidaceae|Dehalococcoides|sp.|
CGTGAGATGTTTGGTTAAGTCCATCAACGAGCGCAACCCTTGTCGTCAGTTGTATTTTTTCTGGCGAGACTGCCCCGGTAACGGGGAGGAAGGAGGGGATGATGTCAGGTCAGTATTGGTCTTACGTCCTGGGCTAGAAACGTCCTACAATGGCCGGTACAATGGGCAGCCAACCCGCGAGGGGGAGCAAATCCCATCAAAACCGGTCCCAGTTCGGATTGCAGGCTGAAACTCGCCTGCA
>MG|5|V8|F|32|82.52|Chloroflexi|Dehalococcoidia|Dehalococcoidales|Dehalococcoidaceae|Dehalococcoides|sp.|
CGTGAGATGTTTGGTTAAGTCCATCAACGAGCGCAACCCTTATCGCCAGTTGTATTTTTTCTGGCGAGACTGCCCCGGCAACGGGGAGGAAGGAGGGGATGATGTCAGGTCAGTATTGGTCTTACGTCCTGGGCTAGAAACGTCCTACAATGGCCGGTACAATGGGCAGCCAACCCGCGAGGGGGAGCAAATCCCATCAAAACCGGTCCCAGTTCGGATTGCAGGCTGAAACTCGCCTGCAT
>MG|5|V8|F|12|83.2|Chloroflexi|Dehalococcoidia|Dehalococcoidales|Dehalococcoidaceae|Dehalococcoides|sp.|
CGTGAGATGTTTGGTTAAGTCCATCAACGAGCGCAACCCTTATCGCCAGTTGTATTTTTCTGGCGAGACTGCCCCGGTAACGGGGAGGAAGGAGGGGATGATGTCAGGTCAGTATTGGTCTTACGTCCTGGGCTAGAAACGTCCTACAATGGCCGGTACAATGGGCAGCCAACCCGCGAGGGGGAGCAAATCCCATCAAAACCGGTCCCAGTTCGGATTGCAGGCTGAAACTCGCCTGCA
>MG|5|V8|F|27|82.99|Chloroflexi|Dehalococcoidia|Dehalococcoidales|Dehalococcoidaceae|Dehalococcoides|sp.|
CGTGAGATGTTTGGTTAAGTCCATCAACGAGCGCAACCCTTGTCGTCAGTTGTATTTTTCTGGCGAGACTGCCCCGGTAACGGGGAGGAAGGAGGGGATGATGTCAGGTCAGTATTGGTCTTACGTCCTGGGCTAGAAACGTCCTACAATGGCCGGTACAATGGGCAGCCAACCCGCGAGGGGGAGCAAATCCCATCAAAGCCGGTCCCAGTTCGGATTGGAGGCTGCAACCCGCCTCCA
>MG|5|V8|F|298|82.86|Chloroflexi|Dehalococcoidia|Dehalococcoidales|Dehalococcoidaceae|Dehalococcoides|sp.|
CGTGAGATGTTTGGTTAAGTCCATCAACGAGCGCAACCCTTATCGCCAGTTGTATTTTTCTGGCGAGACTGCCCCGGCAACGGGGAGGAAGGAGGGGATGATGTCAGGTCAGTATTGGTCTTACGTCCTGGGCTAGAAACGTCCTACAATGGCCGGTACAATGGGCAGCCAACCCGCGAGGGGGAGCAAATCCCATCAAAACCGGTCCCAGTTCGGATTGCAGGCTGAAACTCGCCTGCAT
>MG|5|V8|F|37|84.84|Chloroflexi|Dehalococcoidia|Dehalococcoidales|Dehalococcoidaceae|Dehalococcoides|sp.|
CGTGAGATGTTGGGTTAAGTCCCGCAACGAGCGCAACCCTTGTCGTCAGTTGTATTTTTCTGGCGAGACTGCCCCGGTAACGGGGAGGAAGGAGGGGATGATGTCAGGTCAGTATTGGTCTTACGTCCTGGGCTAGAAACGTCCTACAATGGCCGGTACAATGGGCAGCCAACCCGCGAGGGGGAGCAAATCCCATCAAAGCCGGTCCCAGTTCGGATTGCAGGCTGAAACTCGCCTGCA
>MG|5|V8|F|23|83.2|Chloroflexi|Dehalococcoidia|Dehalococcoidales|Dehalococcoidaceae|Dehalococcoides|sp.|
CGTGAGATGTTGGGTTAAGTCCATCAACGAGCGCAACCCTTATCGCCAGTTGTATTTTTCTGGCGAGACTGCCCCGGCAACGGGGAGGAAGGAGGGGATGATGTCAGGTCAGTATTGGTCTTACGTCCTGGGCTAGAAACGTCCTACAATGGCCGGTACAATGGGCAGCCAACCCGCGAGGGGGAGCAAATCCCATCAAAACCGGTCCCAGTTCGGATTGCAGGCTGAAACTCGCCTGCA
>MG|5|V8|R|22|82.79|Chloroflexi|Dehalococcoidia|Dehalococcoidales|Dehalococcoidaceae|Dehalococcoides|sp.|
TGCAGGCGAGTTTCAGCCTGCAATCCGAACTGGGACCGGTTTTGATGGGATTTGCTCCCCCTCGCGGGTTGGCTGCCCATTGTACCGGCCATTGTAGGACGTTTCTAGCCCAGGACGTAAGACCAATACTGACCTGACATCATCCCCTCCTTCCTCCCCGTTGCCGGGGCAGTCTCGCCAGAAAAATACAACTGACGACAAGGGTTGCGCTCGTTGATGGACTTAACCAAACATCTCACG
>MG|5|V8|R|11|83.2|Chloroflexi|Dehalococcoidia|Dehalococcoidales|Dehalococcoidaceae|Dehalococcoides|sp.|
TGCAGGCGAGTTTCAGCCTGCAATCCGAACTGGGACCGGTTTTGATGGGATTTGCTCCCCCTCGCGGGTTGGCTGCCCATTGTACCGGCCATTGTAGGACGTTTCTAGCCCAGGACGTAAGACCAATACTGACCTGACATCATCCCCTCCTTCCTCCCCGTTGCCGGGGCAGTCTCGCCAGAAAAATACAACTGGCGATAAGGGTTGCGCTCGTTGATGGACTTAACCCAACATCTCACG
>MG|5|V8|F|729|83.67|Chloroflexi|Dehalococcoidia|Dehalococcoidales|Dehalococcoidaceae|Dehalococcoides|sp.|
CGTGAGATGTTTGGTTAAGTCCATCAACGAGCGCAACCCTTGTCGTCAGTTGTATTTTTCTGGCGAGACTGCCCCGGTAACGGGGAGGAAGGAGGGGATGATGTCAGGTCAGTATTGGTCTTACGTCCTGGGCTAGAAACGTCCTACAATGGCCGGTACAATGGGCAGCCAACCCGCGAGGGGGAGCAAATCCCATCAAAGCCGGTCCCAGTTCGGATTGCAGGCTGAAACTCGCCTGCAT
>MG|5|V8|F|16|84.43|Chloroflexi|Dehalococcoidia|Dehalococcoidales|Dehalococcoidaceae|Dehalococcoides|sp.|
CGTGAGATGTTGGGTTAAGTCCCGCAACGAGCGCAACCCTTGTCGTCAGTTGTATTTTTCTGGCGAGACTGCCCCGGTAACGGGGAGGAAGGAGGGGATGATGTCAGGTCAGTATTGGTCTTACGTCCTGGGCTAGAAACGTCCTACAATGGCCGGTACAATGGGCAGCCAACCCGCGAGGGGGAGCAAATCCCATCAAAACCGGTCCCAGTTCGGATTGCAGGCTGAAACTCGCCTGCA
>MG|5|V8|F|10|82.86|Chloroflexi|Dehalococcoidia|Dehalococcoidales|Dehalococcoidaceae|Dehalococcoides|sp.|
CGTGAGATGTTTGGTTAAGTCCATCAACGAGCGCAACCCTTGTCGTCAGTTGTATTTTTCTGGCGAGACTGCCCCGGTAACGGGGAGGAAGGAGGGGATGATGTCAGGTCAGTATTGGTCTTACGTCCTGGGCTAGAAACGTCCTACAATGGCCGGTACAATGGGCAGCCAACCCGCGAGGGGGAGCAAATCCCCATCAAAACCGGTCCCAGTTCGGATTGCAGGCTGAAACTCGCCTGCA
>MG|5|V8|R|29|83.2|Chloroflexi|Dehalococcoidia|Dehalococcoidales|Dehalococcoidaceae|Dehalococcoides|sp.|
TGCAGGCGAGTTTCAGCCTGCAATCCGAACTGGGACCGGCTTTGATGGGATTTGCTCCCCCTCGCGGGTTGGCTGCCCATTGTACCGGCCATTGTAGGACGTTTCTAGCCCAGGACGTAAGACCAATACTGACCTGACATCATCCCCTCCTTCCTCCCCGTTGCCGGGGCAGTCTCGCCAGAAAAATACAACTGGCGATAAGGGTTGCGCTCGTTGATGGACTTAACCAAACATCTCACG
>MG|5|V8|F|12|82.93|Chloroflexi|Dehalococcoidia|Dehalococcoidales|Dehalococcoidaceae|Dehalococcoides|sp.|
CGTGAGATGTTTGGTTAAGTCCATCAACGAGCGCAACCCTTGTCGTCAGTTGTATTTTTTCTGGCGAGACTGCCCCGGTAACGGGGAGGAAGGAGGGGGATGATGTCAGGTCAGTATTGGTCTTACGTCCTGGGCTAGAAACGTCCTACAATGGCCGGTACAATGGGCAGCCAACCCGCGAGGGGGAGCAAATCCCATCAAAGCCGGTCCCAGTTCGGATTGCAGGCTGAAACTCGCCTGCA
>MG|5|V8|R|127|83.2|Chloroflexi|Dehalococcoidia|Dehalococcoidales|Dehalococcoidaceae|Dehalococcoides|sp.|
TGCAGGCGAGTTTCAGCCTGCAATCCGAACTGGGACCGGTTTTGATGGGATTTGCTCCCCCTCGCGGGTTGGCTGCCCATTGTACCGGCCATTGTAGGACGTTTCTAGCCCAGGACGTAAGACCAATACTGACCTGACATCATCCCCTCCTTCCTCCCCGTTACCGGGGCAGTCTCGCCAGAAAAATACAACTGACGACAAGGGTTGCGCTCGTTGATGGACTTAACCAAACATCTCACG
>MG|5|V8|R|10|82.99|Chloroflexi|Dehalococcoidia|Dehalococcoidales|Dehalococcoidaceae|Dehalococcoides|sp.|
TGGAGGCGGGTTGCAGCCTCCAATCCGAACTGGGACCGGCTTTGATGGGATTTGCTCCCCCTCGCGGGTTGGCTGCCCATTGTACCGGCCATTGTAGGACGTTTCTAGCCCAGGACGTAAGACCAATACTGACCTGACATCATCCCCTCCTTCCTCCCCGTTACCGGGGCAGTCTCGCCAGAAAAATACAACTGACGACAAGGGTTGCGCTCGTTGATGGACTTAACCAAACATCTCACG
>MG|5|V8|F|72|83.2|Chloroflexi|Dehalococcoidia|Dehalococcoidales|Dehalococcoidaceae|Dehalococcoides|sp.|
CGTGAGATGTTTGGTTAAGTCCATCAACGAGCGCAACCCTTATCGCCAGTTGTATTTTTCTGGCGAGACTGCCCCGGCAACGGGGAGGAAGGAGGGGATGATGTCAGGTCAGTATTGGTCTTACGTCCTGGGCTAGAAACGTCCTACAATGGCCGGTACAATGGGCAGCCAACCCGCGAGGGGGAGCAAATCCCATCAAAGCCGGTCCCAGTTCGGATTGCAGGCTGAAACTCGCCTGCA
>MG|5|V8|F|10|83.61|Chloroflexi|Dehalococcoidia|Dehalococcoidales|Dehalococcoidaceae|Dehalococcoides|sp.|
CGTGAGATGTTTGGTTAAGTCCATCAACGAGCGCAACCCTTGTCGTCAGTTGTATTTTTCTGGCGAGACTGCCCCGGTAACGGGGGAGGAAGGAGGGGATGATGTCAGGTCAGTATTGGTCTTACGTCCTGGGCTAGAAACGTCCTACAATGGCCGGTACAATGGGCAGCCAACCCGCGAGGGGGAGCAAATCCCATCAAAGCCGGTCCCAGTTCGGATTGCAGGCTGAAACTCGCCTGCA
>MG|5|V8|F|14|82.04|Chloroflexi|Dehalococcoidia|Dehalococcoidales|Dehalococcoidaceae|Dehalococcoides|sp.|
CGTGAGATGTTTGGTTAAGTCCATCAACGAGCGCAACCCTTGCAACCAGTTGGATTTTTCTGGTAGGACTGCCCCGGTAACGGGGAGGAAGGAGGGGATGATGTCAGGTCAGTATTGGTCTTACGTCCTGGGCTAGAAACGTCCTACAATGGCCGGTACAATGGGCAGCCAACCCGCGAGGGGGAGCAAATCCCATCAAAGCCGGTCCCAGTTCGGATTGCAGGCTGAAACTCGCCTGCA
>MG|5|V8|F|52|82.79|Chloroflexi|Dehalococcoidia|Dehalococcoidales|Dehalococcoidaceae|Dehalococcoides|sp.|
CGTGAGATGTTTGGTTAAGTCCATCAACGAGCGCAACCCTTGTCGTCAGTTGTATTTTTCTGGCGAGACTGCCCCGGCAACGGGGAGGAAGGAGGGGATGATGTCAGGTCAGTATTGGTCTTACGTCCTGGGCTAGAAACGTCCTACAATGGCCGGTACAATGGGCAGCCAACCCGCGAGGGGGAGCAAATCCCATCAAAACCGGTCCCAGTTCGGATTGCAGGCTGAAACTCGCCTGCA
>MG|5|V8|R|314|83.61|Chloroflexi|Dehalococcoidia|Dehalococcoidales|Dehalococcoidaceae|Dehalococcoides|sp.|
TGCAGGCGAGTTTCAGCCTGCAATCCGAACTGGGACCGGCTTTGATGGGATTTGCTCCCCCTCGCGGGTTGGCTGCCCATTGTACCGGCCATTGTAGGACGTTTCTAGCCCAGGACGTAAGACCAATACTGACCTGACATCATCCCCTCCTTCCTCCCCGTTACCGGGGCAGTCTCGCCAGAAAAATACAACTGACGACAAGGGTTGCGCTCGTTGATGGACTTAACCAAACATCTCACG
>MG|5|V8|R|19|83.27|Chloroflexi|Dehalococcoidia|Dehalococcoidales|Dehalococcoidaceae|Dehalococcoides|sp.|
TGCAGGCGAGTTTCAGCCTGCAATCCGAACTGGGACCGGCTTTGATGGGGATTTGCTCCCCCTCGCGGGTTGGCTGCCCATTGTACCGGCCATTGTAGGACGTTTCTAGCCCAGGACGTAAGACCAATACTGACCTGACATCATCCCCTCCTTCCTCCCCGTTACCGGGGCAGTCTCGCCAGAAAAATACAACTGACGACAAGGGTTGCGCTCGTTGATGGACTTAACCAAACATCTCACG
>MG|5|V8|F|55|83.33|Chloroflexi|Dehalococcoidia|Dehalococcoidales|Dehalococcoidaceae|Dehalococcoides|sp.|
CGTGAGATGTTTGGTTAAGTCCATCAACGAGCGCAACCCTTGTCGTCAGTTGTATTTTTCTGGCGAGACTGCCCCGGTAACGGGGAGGAAGGAGGGGATGATGTCAGGTCAGTATTGGTCTTACGTCCTGGGCTAGAAACGTCCTACAATGGCCGGTACAATGGGCAGCCAACCCGCGAGGGGGAGCAAATCCCCATCAAAGCCGGTCCCAGTTCGGATTGCAGGCTGAAACTCGCCTGCAT
>MG|5|V8|F|20|83.61|Chloroflexi|Dehalococcoidia|Dehalococcoidales|Dehalococcoidaceae|Dehalococcoides|sp.|
CGTGAGATGTTGGGTTAAGTCCATCAACGAGCGCAACCCTTGTCGTCAGTTGTATTTTTCTGGCGAGACTGCCCCGGTAACGGGGAGGAAGGAGGGGATGATGTCAGGTCAGTATTGGTCTTACGTCCTGGGCTAGAAACGTCCTACAATGGCCGGTACAATGGGCAGCCAACCCGCGAGGGGGAGCAAATCCCATCAAAACCGGTCCCAGTTCGGATTGCAGGCTGAAACTCGCCTGCA
>MG|5|V8|R|133|82.79|Chloroflexi|Dehalococcoidia|Dehalococcoidales|Dehalococcoidaceae|Dehalococcoides|sp.|
TGCAGGCGAGTTTCAGCCTGCAATCCGAACTGGGACCGGTTTTGATGGGATTTGCTCCCCCTCGCGGGTTGGCTGCCCATTGTACCGGCCATTGTAGGACGTTTCTAGCCCAGGACGTAAGACCAATACTGACCTGACATCATCCCCTCCTTCCTCCCCGTTGCCGGGGCAGTCTCGCCAGAAAAATACAACTGGCGATAAGGGTTGCGCTCGTTGATGGACTTAACCAAACATCTCACG
>MG|5|V8|R|33|83.27|Chloroflexi|Dehalococcoidia|Dehalococcoidales|Dehalococcoidaceae|Dehalococcoides|sp.|
TGCAGGCGAGTTTCAGCCTGCAATCCGAACTGGGACCGGCTTTGATGGGATTTGCTCCCCCTCGCGGGTTGGCTGCCCATTGTACCGGCCATTGTAGGACGTTTCTAGCCCAGGACGTAAGACCAATACTGACCTGACATCATCCCCTCCTTCCTCCCCGTTACCGGGGCAGTCTCGCCAGAAAAAATACAACTGACGACAAGGGTTGCGCTCGTTGATGGACTTAACCAAACATCTCACG
>MG|5|V8|F|46|83.61|Chloroflexi|Dehalococcoidia|Dehalococcoidales|Dehalococcoidaceae|Dehalococcoides|sp.|
CGTGAGATGTTTGGTTAAGTCCATCAACGAGCGCAACCCTTATCGCCAGTTGTATTTTTCTGGCGAGACTGCCCCGGTAACGGGGAGGAAGGAGGGGATGATGTCAGGTCAGTATTGGTCTTACGTCCTGGGCTAGAAACGTCCTACAATGGCCGGTACAATGGGCAGCCAACCCGCGAGGGGGAGCAAATCCCATCAAAGCCGGTCCCAGTTCGGATTGCAGGCTGAAACTCGCCTGCA
>MG|5|V8|F|44|83.27|Chloroflexi|Dehalococcoidia|Dehalococcoidales|Dehalococcoidaceae|Dehalococcoides|sp.|
CGTGAGATGTTTGGTTAAGTCCATCAACGAGCGCAACCCTTGTCGTCAGTTGTATTTTTCTGGCGAGACTGCCCCGGTAACGGGGAGGAAGGAGGGGATGATGTCAGGTCAGTATTGGTCTTACGTCCTGGGCTAGAAACGTCCTACAATGGCCGGTACAATGGGCAGCCAACCCGCGAGGGGGGAGCAAATCCCATCAAAGCCGGTCCCAGTTCGGATTGCAGGCTGAAACTCGCCTGCA
>MG|5|V8|F|284|83.2|Chloroflexi|Dehalococcoidia|Dehalococcoidales|Dehalococcoidaceae|Dehalococcoides|sp.|
CGTGAGATGTTTGGTTAAGTCCATCAACGAGCGCAACCCTTGTCGTCAGTTGTATTTTTCTGGCGAGACTGCCCCGGTAACGGGGAGGAAGGAGGGGATGATGTCAGGTCAGTATTGGTCTTACGTCCTGGGCTAGAAACGTCCTACAATGGCCGGTACAATGGGCAGCCAACCCGCGAGGGGGAGCAAATCCCATCAAAACCGGTCCCAGTTCGGATTGCAGGCTGAAACTCGCCTGCA
>MG|5|V8|F|20|79.08|Chloroflexi|Dehalococcoidia|Dehalococcoidales|Dehalococcoidaceae|Dehalococcoides|sp.|
CGTGAGATGTTGGGTTAAGTCCCGCAACGAGCGCAACCCTTGCAACCAGTTGGATTTTTCTGGTAGGACTGCCCCGGTAACGGGGAGGAAGGAGGGGATGATGTCAGGTCAGTATTTCCCTTACGCCTTGGGCTAGAATCGCGCTACAATGGCCGGTACAATGCGAAGCAAAACAGTGATGCGAAGCAAATCGCACCAAAGCCGGTCCCAGTTCGGATAGAAGGCTGAAACTCGCCTTCT
>MG|5|V8|F|18|83.27|Chloroflexi|Dehalococcoidia|Dehalococcoidales|Dehalococcoidaceae|Dehalococcoides|sp.|
CGTGAGATGTTTGGTTAAGTCCATCAACGAGCGCAACCCTTGTCGTCAGTTGTATTTTTCTGGCGAGACTGCCCCGGTAACGGGGAGGAAGGAGGGGGATGATGTCAGGTCAGTATTGGTCTTACGTCCTGGGCTAGAAACGTCCTACAATGGCCGGTACAATGGGCAGCCAACCCGCGAGGGGGAGCAAATCCCATCAAAGCCGGTCCCAGTTCGGATTGCAGGCTGAAACTCGCCTGCA
>MG|5|V8|F|10|82.45|Chloroflexi|Dehalococcoidia|Dehalococcoidales|Dehalococcoidaceae|Dehalococcoides|sp.|
CGTGAGATGTTTGGTTAAGTCCATCAACGAGCGCAACCCTTATCGCCAGTTGTATTTTTCTGGCGAGACTGCCCCGGCAACGGGGAGGAAGGAGGGGATGATGTCAGGTCAGTATTGGTCTTACGTCCTGGGCTAGAAACGTCCTACAATGGCCGGTACAATGGGCAGCCAACCCGCGAGGGGGAGCAAATCCCCATCAAAACCGGTCCCAGTTCGGATTGCAGGCTGAAACTCGCCTGCA
>MG|5|V8|F|13|83.2|Chloroflexi|Dehalococcoidia|Dehalococcoidales|Dehalococcoidaceae|Dehalococcoides|sp.|
CGTGAGATGTTTGGTTAAGTCCATCAACGAGCGCAACCCTTGTCGTCAGTTGTATTTTTCTGGCGAGACTGCCCCGGCAACGGGGAGGAAGGAGGGGATGATGTCAGGTCAGTATTGGTCTTACGTCCTGGGCTAGAAACGTCCTACAATGGCCGGTACAATGGGCAGCCAACCCGCGAGGGGGAGCAAATCCCATCAAAGCCGGTCCCAGTTCGGATTGCAGGCTGAAACTCGCCTGCA
>MG|5|V8|F|88|83.27|Chloroflexi|Dehalococcoidia|Dehalococcoidales|Dehalococcoidaceae|Dehalococcoides|sp.|
CGTGAGATGTTTGGTTAAGTCCATCAACGAGCGCAACCCTTGTCGTCAGTTGTATTTTTTCTGGCGAGACTGCCCCGGTAACGGGGAGGAAGGAGGGGATGATGTCAGGTCAGTATTGGTCTTACGTCCTGGGCTAGAAACGTCCTACAATGGCCGGTACAATGGGCAGCCAACCCGCGAGGGGGAGCAAATCCCATCAAAGCCGGTCCCAGTTCGGATTGCAGGCTGAAACTCGCCTGCA
>MG|5|V8|R|10|80.08|Chloroflexi|Dehalococcoidia|unclassified Dehalococcoidia|unclassified Dehalococcoidia|Dehalogenimonas|lykanthroporepellens|
TGCAGGCGAGTTTCAGCCTGCAATCCGAACTGGGACCGGTTTTGATGGGATTTGCTCCCCCTCGCGGGTTGGCTGCCCATTGTGCCGGCCATTGTAGGACGTTTCTAGCCCAGGACGTAAGACCAATACTGACCTGACATCATCCCCTCCTTCCTCCCCGTTACCGGGGCAGTCTCGCCAGAAAAAATACAACTGACGACAAGGGTTGCGCTCGTTGATGGACTTAACCAAACATCTCACG
>MG|5|V8|F|29|81.22|Chloroflexi|Dehalococcoidia|unclassified Dehalococcoidia|unclassified Dehalococcoidia|Dehalogenimonas|lykanthroporepellens|
CGTGAGATGTTTGGTTAAGTCCATCAACGAGCGCAACCCTTATCGCCAGTTGTATTTTTCTGGCGAGACTGCCCCGGTAACGGGGAGGAAGGAGGGGATGATGTCAGGTCAGTATTGGTCTTACGTCCTGGGCTAGAAACGTCCTACAATGGCCGGCACAATGGGCAGCCAACCCGCGAGGGGGAGCAAATCCCATCAAAACCGGTCCCAGTTCGGATTGCAGGCTGAAACTCGCCTGCA
>MG|5|V8|R|11|81.22|Chloroflexi|Dehalococcoidia|unclassified Dehalococcoidia|unclassified Dehalococcoidia|Dehalogenimonas|lykanthroporepellens|
TGCAGGCGAGTTTCAGCCTGCAATCCGAACTGGGACCGGTTTTGATGGGATTTGCTCCCCCTCGCGGGTTGGCTGCCCATTGTGCCGGCCATTGTAGGACGTTTCTAGCCCAGGACGTAAGACCAATACTGACCTGACATCATCCCCTCCTTCCTCCCCGTTGCCGGGGCAGTCTCGCCAGAAAAATACAACTGGCGATAAGGGTTGCGCTCGTTGATGGACTTAACCAAACATCTCACG
>MG|5|V8|R|184|80.41|Chloroflexi|Dehalococcoidia|unclassified Dehalococcoidia|unclassified Dehalococcoidia|Dehalogenimonas|lykanthroporepellens|
TGCAGGCGAGTTTCAGCCTGCAATCCGAACTGGGACCGGTTTTGATGGGATTTGCTCCCCCTCGCGGGTTGGCTGCCCATTGTGCCGGCCATTGTAGGACGTTTCTAGCCCAGGACGTAAGACCAATACTGACCTGACATCATCCCCTCCTTCCTCCCCGTTACCGGGGCAGTCTCGCCAGAAAAATACAACTGACGACAAGGGTTGCGCTCGTTGATGGACTTAACCAAACATCTCACG
>MG|5|V8|F|28|81.22|Chloroflexi|Dehalococcoidia|unclassified Dehalococcoidia|unclassified Dehalococcoidia|Dehalogenimonas|lykanthroporepellens|
CGTGAGATGTTTGGTTAAGTCCATCAACGAGCGCAACCCTTATCGCCAGTTGTATTTTTCTGGCGAGACTGCCCCGGCAACGGGGAGGAAGGAGGGGATGATGTCAGGTCAGTATTGGTCTTACGTCCTGGGCTAGAAACGTCCTACAATGGCCGGCACAATGGGCAGCCAACCCGCGAGGGGGAGCAAATCCCATCAAAACCGGTCCCAGTTCGGATTGCAGGCTGAAACTCGCCTGCA
>MG|5|V8|F|17|80.08|Chloroflexi|Dehalococcoidia|unclassified Dehalococcoidia|unclassified Dehalococcoidia|Dehalogenimonas|lykanthroporepellens|
CGTGAGATGTTTGGTTAAGTCCATCAACGAGCGCAACCCTTGTCGTCAGTTGTATTTTTCTGGCGAGACTGCCCCGGTAACGGGGAGGAAGGAGGGGGATGATGTCAGGTCAGTATTGGTCTTACGTCCTGGGCTAGAAACGTCCTACAATGGCCGGCACAATGGGCAGCCAACCCGCGAGGGGGAGCAAATCCCATCAAAACCGGTCCCAGTTCGGATTGCAGGCTGAAACTCGCCTGCA
>MG|5|V8|F|443|80.41|Chloroflexi|Dehalococcoidia|unclassified Dehalococcoidia|unclassified Dehalococcoidia|Dehalogenimonas|lykanthroporepellens|
CGTGAGATGTTTGGTTAAGTCCATCAACGAGCGCAACCCTTGTCGTCAGTTGTATTTTTCTGGCGAGACTGCCCCGGTAACGGGGAGGAAGGAGGGGATGATGTCAGGTCAGTATTGGTCTTACGTCCTGGGCTAGAAACGTCCTACAATGGCCGGCACAATGGGCAGCCAACCCGCGAGGGGGAGCAAATCCCATCAAAACCGGTCCCAGTTCGGATTGCAGGCTGAAACTCGCCTGCA
>MG|5|V8|F|11|80.16|Chloroflexi|Dehalococcoidia|unclassified Dehalococcoidia|unclassified Dehalococcoidia|Dehalogenimonas|lykanthroporepellens|
CGTGAGATGTTTGGTTAAGTCCATCAACGAGCGCAACCCTTGTCGTCAGTTGTATTTTTCTGGCGAGACTGCCCCGGTAACGGGGAGGAAGGAGGGGATGATGTCAGGTCAGTATTGGTCTTACGTCCTGGGCTAGAAACGTCCTACAATGGCCGGCACAATGGGCAGCCAACCCGCGAGGGGGGAGCAAATCCCATCAAAACCGGTCCCAGTTCGGATTGCAGGCTGAAACTCGCCTGCA
>MG|5|V8|F|10|80.0|Chloroflexi|Dehalococcoidia|unclassified Dehalococcoidia|unclassified Dehalococcoidia|Dehalogenimonas|lykanthroporepellens|
CGTGAGATGTTTGGTTAAGTCCATCAACGAGCGCAACCCTTGTCGTCAGTTGTATTTTTCTGGCGAGACTGCCCCGGTAACGGGGGAGGAAGGAGGGGATGATGTCAGGTCAGTATTGGTCTTACGTCCTGGGCTAGAAACGTCCTACAATGGCCGGCACAATGGGCAGCCAACCCGCGAGGGGGAGCAAATCCCATCAAAACCGGTCCCAGTTCGGATTGCAGGCTGAAACTCGCCTGCA
>MG|5|V8|F|11|77.37|Chloroflexi|Dehalococcoidia|unclassified Dehalococcoidia|unclassified Dehalococcoidia|Dehalogenimonas|lykanthroporepellens|
CGTGAGATGTTTGGTTAAGTCCATCAACGAGCGCAACCCTTGCAACCAGTTGGATTTTTCTGGTAGGACTGCCCCGGTAACGGGGAGGAAGGAGGGGATGATGTCAGGTCAGTATTTCCCTTACGCCTTGGGCTAGAATCGCGCTACAATGGCCGGTACAATGCGAAGCAAAACAGTGATGCGAAGCAAATCGCACCAAAGCCGGTCCCAGTTCGGATTGCAGGCTGAAACTCGCCTGCA
>MG|5|V8|F|20|80.08|Chloroflexi|Dehalococcoidia|unclassified Dehalococcoidia|unclassified Dehalococcoidia|Dehalogenimonas|lykanthroporepellens|
CGTGAGATGTTTGGTTAAGTCCATCAACGAGCGCAACCCTTGTCGTCAGTTGTATTTTTCTGGCGAGACTGCCCCGGTAACGGGGAGGAAGGAGGGGATGATGTCAGGTCAGTATTGGTCTTACGTCCTGGGCTAGAAACGTCCTACAATGGCCGGCACAATGGGCAGCCAACCCGCGAGGGGGAGCAAATCCCCATCAAAACCGGTCCCAGTTCGGATTGCAGGCTGAAACTCGCCTGCA
>MG|5|V8|F|41|80.08|Chloroflexi|Dehalococcoidia|unclassified Dehalococcoidia|unclassified Dehalococcoidia|Dehalogenimonas|lykanthroporepellens|
CGTGAGATGTTTGGTTAAGTCCATCAACGAGCGCAACCCTTGTCGTCAGTTGTATTTTTTCTGGCGAGACTGCCCCGGTAACGGGGAGGAAGGAGGGGATGATGTCAGGTCAGTATTGGTCTTACGTCCTGGGCTAGAAACGTCCTACAATGGCCGGCACAATGGGCAGCCAACCCGCGAGGGGGAGCAAATCCCATCAAAACCGGTCCCAGTTCGGATTGCAGGCTGAAACTCGCCTGCA
>MG|5|V8|R|10|84.71|Chloroflexi|Ktedonobacteria|Ktedonobacterales|Thermosporotrichaceae|Thermosporothrix|hazakensis|
TGCAGGCGAGTTTCAGCCTGCAATCCGAACTGGGACCGGTTTTGATGGGATTTGCTCCCCCTCGCGGGTTGGCTGCCCATTGTACCGGCCATTGTAGGACGTTTCTAGCCCAGGACGTAAGACCAATACTGACCTGACATCATCCCCTCCTTCCTCCCCGTTGCCGGGGCAGTCTCGCCAGAAAAATACAACTGGCGATAAGGGTTGCGCTCGTTGCGGGACTTAACCCAACATCTCACG
>MG|5|V8|F|22|84.43|Chloroflexi|Ktedonobacteria|Ktedonobacterales|Thermosporotrichaceae|Thermosporothrix|hazakensis|
CGTGAGATGTTGGGTTAAGTCCCGCAACGAGCGCAACCCTTGTCGTCAGTTGTATTTTTCTGGCGAGACTGCCCCGGTAACGGGGAGGAAGGAGGGGATGATGTCAGGTCAGTATTGGTCTTACGTCCTGGGCTAGAAACGTCCTACAATGGCCGGCACAATGGGCAGCCAACCCGCGAGGGGGAGCAAATCCCATCAAAACCGGTCCCAGTTCGGATTGCAGGCTGAAACTCGCCTGCA
>MG|5|V8|F|14|84.71|Chloroflexi|Ktedonobacteria|Ktedonobacterales|Thermosporotrichaceae|Thermosporothrix|hazakensis|
CGTGAGATGTTGGGTTAAGTCCCGCAACGAGCGCAACCCTTATCGCCAGTTGTATTTTTCTGGCGAGACTGCCCCGGCAACGGGGAGGAAGGAGGGGATGATGTCAGGTCAGTATTGGTCTTACGTCCTGGGCTAGAAACGTCCTACAATGGCCGGTACAATGGGCAGCCAACCCGCGAGGGGGAGCAAATCCCATCAAAACCGGTCCCAGTTCGGATTGCAGGCTGAAACTCGCCTGCA
>MG|5|V8|F|35|94.49|Firmicutes|Bacilli|Bacillales|Bacillaceae|Virgibacillus|sp.|
CGTGAGATGTTGGGTTAAGTCCCGCAACGAGCGCAACCCTTGTCTTCAGTTGCCAGTATTGAGTTAGGAACTCTGAAGAGACTGCCGGTGACAAACCGGAGGAAGGTGGGGATGACGTCAAATCATCATGCCCCTTATGACCTGGGCTACACACGTGCTACAATGGATGGAGCAGAGGGAAGCGAAGCCGCGAGGTGAAGCAAAACCCATAAAACCATTCTCAGTTCGGATTGTAGTCTGCAACTCGACTACA
>MG|5|V8|F|22|95.55|Firmicutes|Bacilli|Bacillales|Bacillaceae|Virgibacillus|sp.|
CGTGAGATGTTGGGTTAAGTCCCGCAACGAGCGCAACCCTTGTTGTCAGTTGCCAGCATTAAGTTGGGCACTCTGGCGAGACTGCCGGTGACAAACCGGAGGAAGGTGGGGACGACGTCAAATCATCATGCCCCTTATGACCTGGGCTACACACGTGCTACAATGGATGGAGCAGAGGGAAGCGAAGCCGCGAGGTGAAGCAAAACCCATAAAACCATTCTCAGTTCGGATTGTAGTCTGCAACTCGACTACA
>MG|5|V8|R|12|95.28|Firmicutes|Bacilli|Bacillales|Bacillaceae|Virgibacillus|sp.|
TGTAGTCGAGTTGCAGACTACAATCCGAACTGAGAATGGTTTTATGGGTTTTGCTTCACCTCGCGGCTTCGCTTCCCTCTGCTCCATCCATTGTAGCACGTGTGTAGCCCAGGTCATAAGGGGCATGATGATTTGACGTCATCCCCACCTTCCTCCGGTTTGTCACCGGCAGTCTCATTAGAGTCCCCAACTAAATGCTGGCAACTAATGATAAGGGTTGCGCTCGTTACGGGACTTAACCCAACATCTCACG
>MG|5|V8|F|47|95.67|Firmicutes|Bacilli|Bacillales|Bacillaceae|Virgibacillus|sp.|
CGTGAGATGTTGGGTTAAGTCCCGTAACGAGCGCAACCCTTATCATTAGTTGCCAGCATTCAGTTGGGGACTCTAATGAGACTGCCGGTGACAAACCGGAGGAAGGTGGGGATGACGTCAAATCATCATGCCCCTTATGACCTGGGCTACACACGTGCTACAATGGATGGAGCAGAGGGAAGCGAAGCCGCGAGGTGAAGCAAAACCCATAAAACCATTCTCAGTTCGGATTGTAGTCTGCAACTCGACTACA
>MG|5|V8|F|14|94.74|Firmicutes|Bacilli|Bacillales|Bacillaceae|Virgibacillus|sp.|
CGTGAGATGTTGGGTTAAGTCCCGCAACGAGCGCAACCCTTGTTGTCAGTTGCCAGCATTAAGTTGGGCACTCTGGCGAGACTGCCGGTGACAAACCGGAGGAAGGTGGGGACGACGTCAAGTATCATGCCCCTTATGACCTGGGCTACACACGTGCTACAATGGATGGAGCAGAGGGAAGCGAAGCCGCGAGGTGAAGCAAAACCCATAAAACCATTCTCAGTTCGGATTGTAGTCTGCAACTCGACTACA
>MG|5|V8|F|20|95.28|Firmicutes|Bacilli|Bacillales|Bacillaceae|Virgibacillus|sp.|
CGTGAGATGTTGGGTTAAGTCCCGTAACGAGCGCAACCCTTATCATTAGTTGCCAGCATTTAGTTGGGGACTCTAATGAGACTGCCGGTGACAAACCGGAGGAAGGTGGGGATGACGTCAAATCATCATGCCCCTTATGACCTGGGCTACACACGTGCTACAATGGATGGAGCAGAGGGAAGCGAAGCCGCGAGGTGAAGCAAAACCCATAAAACCATTCTCAGTTCGGATTGTAGTCTGCAACTCGACTACA
>MG|5|V8|R|10|95.55|Firmicutes|Bacilli|Bacillales|Bacillaceae|Virgibacillus|sp.|
TGTAGTCGAGTTGCAGACTACAATCCGAACTGAGAATGGTTTTATGGGTTTTGCTTCACCTCGCGGCTTCGCTTCCCTCTGCTCCATCCATTGTAGCACGTGTGTAGCCCAGGTCATAAGGGGCATGATGATTTGACGTCGTCCCCACCTTCCTCCGGTTTGTCACCGGCAGTCTCGCCAGAGTGCCCAACTTAATGCTGGCAACTGACAACAAGGGTTGCGCTCGTTGCGGGACTTAACCCAACATCTCACG
>MG|5|V8|R|59|95.14|Firmicutes|Bacilli|Bacillales|Bacillaceae|Virgibacillus|sp.|
TGTAGTCGAGTTGCAGACTACAATCCGAACTGAGAATGGTTTTATGGGTTTTGCTTCACCTCGCGGCTTCGCTTCCCTCTGCTCCATCCATTGTAGCACGTGTGTAGCCCAGGTCATAAGGGGCATGATGACTTGACGTCGTCCCCACCTTCCTCCGGTTTGTCACCGGCAGTCTCGCCAGAGTGCCCAACTTAATGCTGGCAACTGACAACAAGGGTTGCGCTCGTTGCGGGACTTAACCCAACATCTCACG
>MG|5|V8|F|27|85.43|Firmicutes|Bacilli|Bacillales|Bacillaceae|Bacillus|sp.|
CGTGAGATGTTCGGTTAAGTCCGACAACGAGCGCAACCCTCGCCCTTAATTGCTAACATTAAGTTGAGAACCTTAAGGGGACTGCCAGTGATAAACTGGAGGAAGGTGGGGATGATGTCAAATCATCATGCCCCTTACGTCTAGGGCTACAGGCGTGCTACAATGGCCGATACAATGAGACGCAATACCGCGAGGTGGAGCTAATCTATAAAGTCGGTCTCAGTCCGGATTGGAGTCTGCAACTCGACTCCA
>MG|5|V8|R|16|85.43|Firmicutes|Bacilli|Bacillales|Bacillaceae|Bacillus|sp.|
TGGAGTCGAGTTGCAGACTCCAATCCGGACTGAGACCGACTTTATAGATTAGCTCCACCTCGCGGTATTGCGTCTCATTGTATCGGCCATTGTAGCACGCCTGTAGCCCTAGACGTAAGGGGCATGATGATTTGACATCATCCCCACCTTCCTCCAGTTTATCACTGGCAGTCCCCTTAAGGTTCTCAACTTAATGTTAGCAATTAAGGGCGAGGGTTGCGCTCGTTGTCGGACTTAACCGAACATCTCACG
>MG|5|V8|F|11|91.34|Firmicutes|Bacilli|Bacillales|Bacillaceae|Ornithinibacillus|halophilus|
CGTGAGATGTTGGGTTAAGTCCCGCAACGAGCGCAACCCTTGTCTTCAGTTGCCAGTATTGAGTTAGGAACTCTGAAGAGACTGCCGGTGACAAACCGGAGGAAGGTGGGGATGACGTCAAATCATCATGCCCCTTATGGCCTGGGCTACACACGTACTACAATGGCTGTTACAGCGTGTTGCGACACCGTGAGGTGAAGCAAAACCCATAAAACCATTCTCAGTTCGGATTGTAGTCTGCAACTCGACTACA
>MG|5|V8|F|119|95.14|Firmicutes|Bacilli|Bacillales|Bacillaceae|Virgibacillus|sp.|
CGTGAGATGTTGGGTTAAGTCCCGCAACGAGCGCAACCCTTGTTGTCAGTTGCCAGCATTAAGTTGGGCACTCTGGCGAGACTGCCGGTGACAAACCGGAGGAAGGTGGGGACGACGTCAAGTCATCATGCCCCTTATGACCTGGGCTACACACGTGCTACAATGGATGGAGCAGAGGGAAGCGAAGCCGCGAGGTGAAGCAAAACCCATAAAACCATTCTCAGTTCGGATTGTAGTCTGCAACTCGACTACA
>MG|5|V8|R|25|95.67|Firmicutes|Bacilli|Bacillales|Bacillaceae|Virgibacillus|sp.|
TGTAGTCGAGTTGCAGACTACAATCCGAACTGAGAATGGTTTTATGGGTTTTGCTTCACCTCGCGGCTTCGCTTCCCTCTGCTCCATCCATTGTAGCACGTGTGTAGCCCAGGTCATAAGGGGCATGATGATTTGACGTCATCCCCACCTTCCTCCGGTTTGTCACCGGCAGTCTCATTAGAGTCCCCAACTGAATGCTGGCAACTAATGATAAGGGTTGCGCTCGTTACGGGACTTAACCCAACATCTCACG
>MG|5|V8|F|26|91.8|Firmicutes|Bacilli|Bacillales|Paenibacillaceae|Paenibacillus|sp.|
CGTGAGATGTTGGGTTAAGTCCCGCAACGAGCGCAACCCTTGTCGCTAGTTACCATCATTAAGTTGGGCACTCTGGCGAGACTGCCGGTGACAAATCGGAGGAAGGTGGGGACGACGTCAAATCATCATGCCCCTTATGACCAGGGCTACACACGTACTACAATGGCCGGTAACAAAGTGCAGCGAATCCGCGAGGAGGAGCGAATCACAAAACCCGGTCTCAGTTCAGATTGCAGGCTGCAACTCGCCTGCA
>MG|5|V8|F|10|92.55|Firmicutes|Bacilli|Bacillales|Paenibacillaceae|Paenibacillus|sp.|
CGTGAGATGTTGGGTTAAGTCCCGCAACGAGCGCAACCCTTGTTGTCAGTTGCCAGCATTAAGTTGGGCACTCTGGCGAGACTGCCGGTGACAAATCGGAGGAAGGTGGGGACGACGTCAAATCATCATGCCCCTTATGACCAGGGCTACACACGTACTACAATGGCCGGTAACAAAGTGCAGCGAATCCGCGAGGAGGAGCGAATCACAAAACCCGGTCTCAGTTCAGATTGCAGGCTGCAACTCGCCTGCA
>MG|5|V8|F|191|91.41|Firmicutes|Bacilli|Bacillales|Paenibacillaceae|Paenibacillus|sp.|
CGTGAGATGTTGGGTTAAGTCCCGCAACGAGCGCAACCCCTATTGTCAGTTGCCATCATTAAGTTGGGCACTCTGGCGAGACTGCCGGTGACAAATCGGAGGAAGGTGGGGACGACGTCAAATCATCATGCCCCTTATGACCAGGGCTACACACGTACTACAATGGCCGGTAACAAAGTGCAGCGAATCCGCGAGGAGGAGCGAATCACAAAACCCGGTCTCAGTTCAGATTGCAGGCTGCAACTCGCCTGCA
>MG|5|V8|R|123|91.41|Firmicutes|Bacilli|Bacillales|Paenibacillaceae|Paenibacillus|sp.|
TGCAGGCGAGTTGCAGCCTGCAATCTGAACTGAGACCGGGTTTTGTGATTCGCTCCTCCTCGCGGATTCGCTGCACTTTGTTACCGGCCATTGTAGTACGTGTGTAGCCCTGGTCATAAGGGGCATGATGATTTGACGTCGTCCCCACCTTCCTCCGATTTGTCACCGGCAGTCTCGCCAGAGTGCCCAACTTAATGATGGCAACTGACAATAGGGGTTGCGCTCGTTGCGGGACTTAACCCAACATCTCACG
>MG|5|V8|F|11|88.76|Firmicutes|Bacilli|Bacillales|Paenibacillaceae|Paenibacillus|sp.|
CGTGAGATGTTCGGTTAAGTCCGATAACGAGCGCAACCCTTATCTTTAGTTGCTAACATTCAGTTGAGAACTCTAGAGATACTGCCGGTGACAAACCGGAGGAAGGTGGGGATGACGTCAAATCATCATGCCCCTTACGTCTAGGGCTACAGGCGTGCTACAATGGCCGGTACAAAGAGACGCAATACCGCGAGGTGGAGCAAATCTTCAAAGCCGGTCCCAGTTCGGATTGGAGTCTGCAACTCGACTCCA
>MG|5|V8|F|16|90.0|Firmicutes|Bacilli|Bacillales|Planococcaceae|Sporosarcina|ginsengi|
CGTGAGATGTTGGGTTAAGTCCCGCAACGAGCGCAACCCCTGTCGTTAGTTGCCAGCATTCAGTTGGGGACTCTAACGAGACTGCCAGTGACAAACTGGAGGAAGGTGGGGATGACGTCAAATCATCATGCCCCTTATGCCCTGGGCTGCACACGTGCTACAATGGCCGGTACAGCGGGATGCGACCGCGCGAGCGGGAGCGGATCCCTGAAAGCCGGCCCCAGTTCGGATTGGGGGCTGCAACCCGCCCCCA
>MG|5|V8|R|13|90.0|Firmicutes|Bacilli|Bacillales|Planococcaceae|Sporosarcina|ginsengi|
TGGGGGCGGGTTGCAGCCCCCAATCCGAACTGGGGCCGGCTTTCAGGGATCCGCTCCCGCTCGCGCGGTCGCATCCCGCTGTACCGGCCATTGTAGCACGTGTGCAGCCCAGGGCATAAGGGGCATGATGATTTGACGTCATCCCCACCTTCCTCCAGTTTGTCACTGGCAGTCTCGTTAGAGTCCCCAACTGAATGCTGGCAACTAACGACAGGGGTTGCGCTCGTTGCGGGACTTAACCCAACATCTCACG
>MG|5|V8|F|15|90.8|Firmicutes|Bacilli|Bacillales|Planococcaceae|Sporosarcina|ginsengi|
CGTGAGATGTTGGGTTAAGTCCCGCAACGAGCGCAACCCCTGTCGTTAGTTGCCAGCATTCAGTTGGGGACTCTAACGAGACTGCCAGTGACAAACTGGAGGAAGGTGGGGATGACGTCAAATCATCATGCCCCTTATGACCTGGGCTACACACGTGCTACAATGGCCGGTACAGCGGGATGCGACCGCGCGAGCGGGAGCGGATCCCTGAAAGCCGGCCCCAGTTCGGATTGGGGGCTGCAACCCGCCCCCA
>MG|5|V8|F|10|93.36|Firmicutes|Bacilli|Bacillales|Staphylococcaceae|Macrococcus|caseolyticus|
CGTGAGATGTTGGGTTAAGTCCCGCAACGAGCGCAACCCTTGTCTTATGTTGCCAGCACGTTATGGTGGGAACTCATGAGAGACTGCCGGGGTTAACTCGGAGGAAGGTGGGGATGACGTCAAATCATCATGCCCCTTATGACCTGGGCTACACACGTGCTACAATGGTTGGTACAAAGAGAAGCGAAGCGGTGACGTGGAGCAAACCTCATAAAGCCAATCTCAGTTCGGATTGTAGGCTGCAACTCGCCTACA
>MG|5|V8|F|13|86.51|Firmicutes|Bacilli|Bacillales|Staphylococcaceae|Macrococcus|caseolyticus|
CGTGAGATGTTCGGTTAAGTCCGATAACGAGCGCAACCCTTATCTTTAATTGCTAACATTCAGTTGAGAACCTTAAAGAGACTGCCGGTGACAAACCGGAGGAAGGTGGGGATGACGTCAAATCATCATGCCCCTTACGTCTAGGGCTACAGGCGTGCTACAATGGCTGGTATAATAAGACGCAATACCGCGAGGTGGAGCAAATCTCCAAAGCCAGTCCCAGTCCGGATTGGAGTCTGCAACTCGACTCCA
>MG|5|V8|F|335|88.1|Firmicutes|Bacilli|Bacillales|Staphylococcaceae|Macrococcus|caseolyticus|
CGTGAGATGTTGGGTTAAGTCCCGCAACGAGCGCAACCCTTATCTTTAATTGCTAACATTCAGTTGAGAACCTTAAAGAGACTGCCGGTGACAAACCGGAGGAAGGTGGGGATGACGTCAAATCATCATGCCCCTTACGTCTAGGGCTACAGGCGTGCTACAATGGCTGGTATAATAAGACGCAATACCGCGAGGTGGAGCAAATCTCCAAAGCCAGTCCCAGTCCGGATTGGAGTCTGCAACTCGACTCCA
>MG|5|V8|F|27|87.7|Firmicutes|Bacilli|Bacillales|Staphylococcaceae|Macrococcus|caseolyticus|
CGTGAGATGTTGGGTTAAGTCCCGCAACGAGCGCAACCCTTATCTTTAATTGCTAACATTCGGTTGAGAACCTTAAAGAGACTGCCGGTGACAAACCGGAGGAAGGTGGGGATGACGTCAAATCATCATGCCCCTTACGTCTAGGGCTACAGGCGTGCTACAATGGCTGGTATAATAAGACGCAATACCGCGAGGTGGAGCAAATCTCCAAAGCCAGTCCCAGTCCGGATTGGAGTCTGCAACTCGACTCCA
>MG|5|V8|F|21|87.7|Firmicutes|Bacilli|Bacillales|Staphylococcaceae|Macrococcus|caseolyticus|
CGTGAGATGTTGGGTTAAGTCCCGCAACGAGCGCAACCCTTATCTTTAATTGCTAACATTAAGTTGAGAACCTTAAAGAGACTGCCGGTGACAAACCGGAGGAAGGTGGGGATGATGTCAAATCATCATGCCCCTTACGTCTAGGGCTACAGGCGTGCTACAATGGCTGGTATAATAAGACGCAATACCGCGAGGTGGAGCAAATCTCCAAAGCCAGTCCCAGTCCGGATTGGAGTCTGCAACTCGACTCCA
>MG|5|V8|R|22|94.07|Firmicutes|Bacilli|Lactobacillales|Aerococcaceae|Facklamia|tabacinasalis|
CGCTCTCGAGTTGCAGAGAACGATCCGAACTGAGAATGGCTTTGAGAGATTCGCTTGCCCTCGCGGGGTCGCTGCTCGCTGTACCATCCATTGTAGCACGTGTGTAGCCCAGGTCATAAGGGGCATGATGATTTGACGTCATCCCCACCTTCCTCCGGTTTGTCACCGGCAGTCTGATATGAGTCCTCATCTTACTGGTAGTAACATATCACAAGGGTTGCGCTCGTTGCGGGACTTAACCCAACATCTCACG
>MG|5|V8|F|12|95.65|Firmicutes|Bacilli|Lactobacillales|Aerococcaceae|Facklamia|tabacinasalis|
CGTGAGATGTTGGGTTAAGTCCCGCAACGAGCGCAACCCTTATTGTTAGTTGCCATCATTCAGTTGGGCACTCTAGCGAGACTGCCGCAGACAATGCGGAGGAAGGTGGGGATGACGTCAAATCATCATGCCCCTTATGACCTGGGCTACACACGTGCTACAATGGATGGTACAGCGAGCAGCGACCCCGCGAGGGCAAGCGAATCTCTCAAAGCCATTCTCAGTTCGGATCGTTCTCTGCAACTCGAGAGCG
>MG|5|V8|F|13|95.65|Firmicutes|Bacilli|Lactobacillales|Aerococcaceae|Facklamia|tabacinasalis|
CGTGAGATGTTGGGTTAAGTCCCGCAACGAGCGCAACCCTTGTTGTCAGTTGCCATCATTCAGTTGGGCACTCTGGCGAGACTGCCGGTGACAAACCGGAGGAAGGTGGGGATGACGTCAAGTCATCATGCCCCTTATGACCTGGGCTACACACGTGCTACAATGGATGGTACAGCGAGCAGCGACCCCGCGAGGGCAAGCGAATCTCTCAAAGCCATTCTCAGTTCGGATCGTTCTCTGCAACTCGAGAGCG
>MG|5|V8|F|16|94.07|Firmicutes|Bacilli|Lactobacillales|Aerococcaceae|Facklamia|tabacinasalis|
CGTGAGATGTTGGGTTAAGTCCCGCAACGAGCGCAACCCTTGTGATATGTTACTACCAGTAAGATGAGGACTCATATCAGACTGCCGGTGACAAACCGGAGGAAGGTGGGGATGACGTCAAATCATCATGCCCCTTATGACCTGGGCTACACACGTGCTACAATGGATGGTACAGCGAGCAGCGACCCCGCGAGGGCAAGCGAATCTCTCAAAGCCATTCTCAGTTCGGATCGTTCTCTGCAACTCGAGAGCG
>MG|5|V8|F|11|93.68|Firmicutes|Bacilli|Lactobacillales|Aerococcaceae|Aerococcus|sp.|
CGTGAGATGTTGGGTTAAGTCCCGCAACGAGCGCAACCCTTGTCGCTAGTTACCATCATTAAGTTGGGGACTCTAGCGAGACTGCCAGTGACAAGCTGGAGGAAGGCGGGGATGACGTCAAATCATCATGCCCCTTATGACTTGGGCTACACACGTGCTACAATGGATGGTACAACGAGTCGCAAACCCGCGAGGGCAAGCAAATCTCTTAAAGCCATTCTCAGTTCGGATTGCAGGCTGCAACTCGCCTGCA
>MG|5|V8|F|14|96.36|Firmicutes|Bacilli|Lactobacillales|Aerococcaceae|Abiotrophia|sp.|
CGTGAGATGTTGGGTTAAGTCCCGCAACGAGCGCAACCCCTATAATTAGTTGCCAGCATTCAGTTGGGGACTCTAGTTAGACTGCCGGTGACAAACCGGAGGAAGGTGGGGATGACGTCAAATCATCATGCCCCTTATGACCTGGGCTACACACGTGCTACAATGGATGGTACAACGAGCAGCTAACCCGCGAGGGTATGCGAATCTCTTAAAGCCATTCTCAGTTCGGATTGCAGGCTGCAACTCGCCTGCA
>MG|5|V8|F|15|94.07|Firmicutes|Bacilli|Lactobacillales|Aerococcaceae|Aerococcus|sp.|
CGTGAGATGTTGGGTTAAGTCCCGCAACGAGCGCAACCCTTGTCGCTAGTTACCATCATTAAGTTGGGGACTCTAGCGAGACTGCCAGTGACAAGCTGGAGGAAGGCGGGGATGACGTCAAATCAGCATGCCCCTTATGACTTGGGCTACACACGTGCTACAATGGATGGTACAACGAGTCGCAAACCCGCGAGGGCAAGCAAATCTCTTAAAGCCATTCTCAGTTCGGATTGCAGGCTGCAACTCGCCTGCA
>MG|5|V8|F|111|94.86|Firmicutes|Bacilli|Lactobacillales|Aerococcaceae|Facklamia|tabacinasalis|
CGTGAGATGTTGGGTTAAGTCCCGCAACGAGCGCAACCCTTGTCGCTAGTTACCATCATTAAGTTGGGGACTCTAGCGAGACTGCCAGTGACAAGCTGGAGGAAGGCGGGGATGACGTCAAATCATCATGCCCCTTATGACCTGGGCTACACACGTGCTACAATGGATGGTACAGCGAGCAGCGACCCCGCGAGGGCAAGCGAATCTCTCAAAGCCATTCTCAGTTCGGATCGTTCTCTGCAACTCGAGAGCG
>MG|5|V8|F|11|95.26|Firmicutes|Bacilli|Lactobacillales|Aerococcaceae|Facklamia|tabacinasalis|
CGTGAGATGTTGGGTTAAGTCCCGCAACGAGCGCAACCCTTGTTGTCAGTTGCCATCATTCAGTTGGGCACTCTGGCGAGACTGCCGGTGATAAACCGGAGGAAGGTGGGGATGACGTCAAGTCATCATGCCCCTTATGACCTGGGCTACACACGTGCTACAATGGATGGTACAGCGAGCAGCGACCCCGCGAGGGCAAGCGAATCTCTCAAAGCCATTCTCAGTTCGGATCGTTCTCTGCAACTCGAGAGCG
>MG|5|V8|R|58|94.86|Firmicutes|Bacilli|Lactobacillales|Aerococcaceae|Facklamia|tabacinasalis|
CGCTCTCGAGTTGCAGAGAACGATCCGAACTGAGAATGGCTTTGAGAGATTCGCTTGCCCTCGCGGGGTCGCTGCTCGCTGTACCATCCATTGTAGCACGTGTGTAGCCCAGGTCATAAGGGGCATGATGATTTGACGTCATCCCCGCCTTCCTCCAGCTTGTCACTGGCAGTCTCGCTAGAGTCCCCAACTTAATGATGGTAACTAGCGACAAGGGTTGCGCTCGTTGCGGGACTTAACCCAACATCTCACG
>MG|5|V8|F|14|94.86|Firmicutes|Bacilli|Lactobacillales|Carnobacteriaceae|Carnobacterium|sp.|
CGTGAGATGTTGGGTTAAGTCCCGCAACGAGCGCAACCCTTGTCGCTAGTTACCATCATTAAGTTGGGGACTCTAGCGAGACTGCCAGTGACAAGCTGGAGGAAGGCGGGGATGACGTCAAATCATCATGCCCCTTATGACCTGGGCTACACACGTGCTACAATGGATGGTACAACGAGTCGCAAGACCGCGAGGTCAAGCTAATCTCTTAAAGCCATTCTCAGTTCGGATTGCAGGCTGCAACTCGCCTGCA
>MG|5|V8|F|26|97.63|Firmicutes|Bacilli|Lactobacillales|Carnobacteriaceae|Bacillus / Trichococcus|flocculiformis|
CGTGAGATGTTGGGTTAAGTCCCGCAACGAGCGCAACCCCTATTGTTAGTTGCCAGCATTAAGTTGGGCACTCTAATGAGACTGCCGGTGACAAACCGGAGGAAGGTGGGGATGACGTCAAATCATCATGCCCCTTATGACCTGGGCTACACACGTGCTACAATGGATGGTACAACGAGCAGCTAGCCCGCGAGGGTATGCGAATCTCTTAAAGCCATTCTCAGTTCGGATTGCAGGCTGCAACTCGCCTGCA
>MG|5|V8|R|17|97.23|Firmicutes|Bacilli|Lactobacillales|Carnobacteriaceae|Aerococcus / Bacillus / Trichococcus|flocculiformis|
TGCAGGCGAGTTGCAGCCTGCAATCCGAACTGAGAATGGCTTTAAGAGATTCGCTTGCCCTCGCGGGTTTGCGGCTCGTTGTACCATCCATTGTAGCACGTGTGTAGCCCAGGTCATAAGGGGCATGATGATTTGACGTCATCCCCACCTTCCTCCGGTTTGTCACCGGCAGTCTCGCTAGAGTGCCCAACTGAATGCTGGCAACTAACGATAGGGGTTGCGCTCGTTGCGGGACTTAACCCAACATCTCACG
>MG|5|V8|F|31|97.63|Firmicutes|Bacilli|Lactobacillales|Carnobacteriaceae|Bacillus / Jeotgalibaca / Trichococcus|flocculiformis|
CGTGAGATGTTGGGTTAAGTCCCGCAACGAGCGCAACCCCTATTGTTAGTTGCCAGCATTTAGTTGGGCACTCTAATGAGACTGCCGGTGACAAACCGGAGGAAGGTGGGGATGACGTCAAATCATCATGCCCCTTATGACCTGGGCTACACACGTGCTACAATGGATGGTACAACGAGCAGCTAGCCCGCGAGGGTATGCGAATCTCTTAAAGCCATTCTCAGTTCGGATTGCAGGCTGCAACTCGCCTGCA
>MG|5|V8|F|25|97.23|Firmicutes|Bacilli|Lactobacillales|Carnobacteriaceae|Aerococcus / Bacillus / Trichococcus|flocculiformis|
CGTGAGATGTTGGGTTAAGTCCCGCAACGAGCGCAACCCCTATCGTTAGTTGCCAGCATTCAGTTGGGCACTCTAGCGAGACTGCCGGTGACAAACCGGAGGAAGGTGGGGATGACGTCAAATCATCATGCCCCTTATGACCTGGGCTACACACGTGCTACAATGGATGGTACAACGAGCCGCAAACCCGCGAGGGCAAGCGAATCTCTTAAAGCCATTCTCAGTTCGGATTGCAGGCTGCAACTCGCCTGCA
>MG|5|V8|R|12|97.63|Firmicutes|Bacilli|Lactobacillales|Carnobacteriaceae|Bacillus / Jeotgalibaca / Trichococcus|flocculiformis|
TGCAGGCGAGTTGCAGCCTGCAATCCGAACTGAGAATGGCTTTAAGAGATTCGCATACCCTCGCGGGCTAGCTGCTCGTTGTACCATCCATTGTAGCACGTGTGTAGCCCAGGTCATAAGGGGCATGATGATTTGACGTCATCCCCACCTTCCTCCGGTTTGTCACCGGCAGTCTCATTAGAGTGCCCAACTAAATGCTGGCAACTAACAATAGGGGTTGCGCTCGTTGCGGGACTTAACCCAACATCTCACG
>MG|5|V8|R|20|98.42|Firmicutes|Bacilli|Lactobacillales|Carnobacteriaceae|Bacillus / Trichococcus|flocculiformis|
TGCAGGCGAGTTGCAGCCTGCAATCCGAACTGAGAATGGCTTTAAGAGATTCGCTTGCCCTCGCGGGTTTGCTGCTCGTTGTACCATCCATTGTAGCACGTGTGTAGCCCAGGTCATAAGGGGCATGATGATTTGACGTCATCCCCACCTTCCTCCGGTTTGTCACCGGCAGTCTTATTAGAGTGCCCAACTGAATGCTGGCAACTAACAATAGGGGTTGCGCTCGTTGCGGGACTTAACCCAACATCTCACG
>MG|5|V8|F|28|98.42|Firmicutes|Bacilli|Lactobacillales|Carnobacteriaceae|Bacillus / Trichococcus|flocculiformis|
CGTGAGATGTTGGGTTAAGTCCCGCAACGAGCGCAACCCCTATTGTTAGTTGCCAGCATTCAGTTGGGCACTCTAATAAGACTGCCGGTGACAAACCGGAGGAAGGTGGGGATGACGTCAAATCATCATGCCCCTTATGACCTGGGCTACACACGTGCTACAATGGATGGTACAACGAGCAGCAAACCCGCGAGGGCAAGCGAATCTCTTAAAGCCATTCTCAGTTCGGATTGCAGGCTGCAACTCGCCTGCA
>MG|5|V8|F|14|96.05|Firmicutes|Bacilli|Lactobacillales|Carnobacteriaceae|Jeotgalibaca|dankookensis|
CGTGAGATGTTGGGTTAAGTCCCGCAACGAGCGCAACCCCTATGATTAGTTGCCAGCATTTAGTTGGGGACTCTAGTCAGACTGCCGGTGACAAACCGGAGGAAGGTGGGGATGACGTCAAATCATCATGCCCCTTATGACCTGGGCTACACACGTGCTACAATGGATGGTACAACGAGCAGCTAACCCGCGAGGGTATGCGAATCTCTTAAAGCCATTCTCAGTTCGGATTGCAGGCTGCAACTCGCCTGCA
>MG|5|V8|F|30|95.28|Firmicutes|Bacilli|Lactobacillales|Enterococcaceae|Enterococcus|cecorum|
CGTGAGATGTTGGGTTAAGTCCCGCAACGAGCGCAACCCTTGTCGCTAGTTACCATCATTAAGTTGGGGACTCTAGCGAGACTGCCAGTGACAAGCTGGAGGAAGGCGGGGATGACGTCAAATCATCATGCCCCTTATGACCTGGGCTACACACGTGCTACAATGGAGAGTACAACGAGTCGCGAAGCCGCGAGGCTAAGCCAATCTCTTAAAGCTCTTCTCAGTTCGGATTGTAGGCTGCAACTCGCCTACA
>MG|5|V8|F|24|96.44|Firmicutes|Bacilli|Lactobacillales|Enterococcaceae|Vagococcus|sp.|
CGTGAGATGTTGGGTTAAGTCCCGCAACGAGCGCAACCCCTGTCGTTAGTTGCCAGCATTCAGTTGGGGACTCTAACGAGACTGCCAGTGACAAACTGGAGGAAGGTGGGGATGACGTCAAATCATCATGCCCCTTATGACCTGGGCTACACACGTGCTACAATGGACGGTACAACGAGTCGCAAGACCGCGAGGTTTAGCTAATCTCTTAAAGCCGTTCTCAGTTCGGATTGTAGGCTGCAACTCGCCTACA
>MG|5|V8|F|11|96.84|Firmicutes|Bacilli|Lactobacillales|Enterococcaceae|Enterococcus|faecium|
CGTGAGATGTTGGGTTAAGTCCCGCAACGAGCGCAACCCCTGTCGTTAGTTGCCAGCATTCAGTTGGGGACTCTAACGAGACTGCCAGTGACAAACTGGAGGAAGGTGGGGATGACGTCAAATCATCATGCCCCTTATGACCTGGGCTACACACGTGCTACAATGGGAAGTACAACGAGTTGCGAAGTCGCGAGGCTAAGCTAATCTCTTAAAGCTTCTCTCAGTTCGGATTGCAGGCTGCAACTCGCCTGCA
>MG|5|V8|F|24|95.65|Firmicutes|Bacilli|Lactobacillales|Enterococcaceae|Enterococcus|faecium|
CGTGAGATGTTGGGTTAAGTCCCGCAACGAGCGCAACCCTTGTCGCTAGTTACCATCATTAAGTTGGGGACTCTAGCGAGACTGCCAGTGACAAGCTGGAGGAAGGCGGGGATGACGTCAAATCATCATGCCCCTTATGACCTGGGCTACACACGTGCTACAATGGGAAGTACAACGAGTCGCGAAGTCGCGAGGCTAAGCTAATCTCTTAAAGCTTCTCTCAGTTCGGATTGCAGGCTGCAACTCGCCTGCA
>MG|5|V8|F|24|95.26|Firmicutes|Bacilli|Lactobacillales|Enterococcaceae|Enterococcus|cecorum|
CGTGAGATGTTGGGTTAAGTCCCGCAACGAGCGCAACCCCTGTCGTTAGTTGCCAGCATTCAGTTGGGGACTCTAACGAGACTGCCAGTGACAAACTGGAGGAAGGTGGGGATGACGTCAAATCATCATGCCCCTTATGACCTGGGCTACACACGTGCTACAATGGAGAGTACAACGAGTCGCAAAGCCGCGAGGCTAAGCCAATCTCTTAAAGCTCTTCTCAGTTCGGATTGTAGGCTGCAACTCGCCTACA
>MG|5|V8|F|16|94.47|Firmicutes|Bacilli|Lactobacillales|Enterococcaceae|Catellicoccus|marimammalium|
CGTGAGATGTTGGGTTAAGTCCCGCAACGAGCGCAACCCTTGTCGCTAGTTACCATCATTAAGTTGGGGACTCTAGCGAGACTGCCAGTGACAAGCTGGAGGAAGGCGGGGATGACGTCAAATCATCATGCCCCTTATGACCTGGGCTACACACGTGCTACAATGGATGGTACAACGAGCAGCTAACCCGCGAGGGTATGCGAATCTCTTAAAGCCATTCTCAGTTCGGATTGCAGGCTGCAACTCGCCTGCA
>MG|5|V8|R|13|94.88|Firmicutes|Bacilli|Lactobacillales|Enterococcaceae|Enterococcus|cecorum|
TGTAGGCGAGTTGCAGCCTACAATCCGAACTGAGAAGAGCTTTAAGAGATTGGCTTAGCCTCGCGGCTTCGCAACTCGTTGTACTCTCCATTGTAGCACGTGTGTAGCCCAGGTCATAAGGGGCATGATGATTTGACGTCATCCCCGCCTTCCTCCAGCTTGTCACTGGCAGTCTCGCTAGAGTCCCCAACTTAATGATGGTAACTAGCGACAAGGGTTGCGCTCGTTGCGGGACTTAACCCAACATCTCACG
>MG|5|V8|F|26|98.82|Firmicutes|Bacilli|Lactobacillales|Enterococcaceae|Enterococcus / Lactobacillus / Leuconostoc|sp.|
CGTGAGATGTTGGGTTAAGTCCCGCAACGAGCGCAACCCTTATTGTTAGTTGCCATCATTCAGTTGGGCACTCTAGCAAGACTGCCGGTGACAAACCGGAGGAAGGTGGGGATGACGTCAAATCATCATGCCCCTTATGACCTGGGCTACACACGTGCTACAATGGGAAGTACAACGAGTTGCGAAGTCGCGAGGCTAAGCTAATCTCTTAAAGTCGTTCTCAGTTCGGATTGCAGGCTGCAACTCGCCTGCA
>MG|5|V8|F|86|95.65|Firmicutes|Bacilli|Lactobacillales|Enterococcaceae|Vagococcus|sp.|
CGTGAGATGTTGGGTTAAGTCCCGCAACGAGCGCAACCCTTGTCGCTAGTTACCATCATTAAGTTGGGGACTCTAGCGAGACTGCCAGTGACAAGCTGGAGGAAGGCGGGGATGACGTCAAATCATCATGCCCCTTATGACCTGGGCTACACACGTGCTACAATGGACGGTACAACGAGTCGCAAGACCGCGAGGTTTAGCTAATCTCTTAAAGCCGTTCTCAGTTCGGATTGTAGGCTGCAACTCGCCTACA
>MG|5|V8|F|32|96.05|Firmicutes|Bacilli|Lactobacillales|Enterococcaceae|Enterococcus|faecium|
CGTGAGATGTTGGGTTAAGTCCCGCAACGAGCGCAACCCTTGTCGCTAGTTACCATCATTAAGTTGGGGACTCTAGCGAGACTGCCAGTGACAAGCTGGAGGAAGGCGGGGATGACGTCAAATCATCATGCCCCTTATGACCTGGGCTACACACGTGCTACAATGGGAAGTACAACGAGTTGCGAAGTCGCGAGGCTAAGCTAATCTCTTAAAGCTTCTCTCAGTTCGGATTGCAGGCTGCAACTCGCCTGCA
>MG|5|V8|F|10|92.55|Firmicutes|Bacilli|Lactobacillales|Enterococcaceae|Enterococcus|cecorum|
CGTGAGATGTTGGGTTAAGTCCCGCAACGAGCGCAACCCTTGTGATATGTTACTACCAGTAAGATGAGGACTCATATCAGACTGCCGGTGACAAACCGGAGGAAGGTGGGGATGACGTCAAATCATCATGCCCCTTATGACCTGGGCTACACACGTGCTACAATGGAGAGTACAACGAGTCGCAAAGCCGCGAGGCTAAGCCAATCTCTTAAAGCTCTTCTCAGTTCGGATTGTAGGCTGCAACTCGCCTACA
>MG|5|V8|R|14|94.88|Firmicutes|Bacilli|Lactobacillales|Enterococcaceae|Enterococcus|cecorum|
TGTAGGCGAGTTGCAGCCTACAATCCGAACTGAGAAGAGCTTTAAGAGATTGGCTTAGCCTCGCGGCTTTGCGACTCGTTGTACTCCCCATTGTAGCACGTGTGTAGCCCAGGTCATAAGGGGCATGATGATTTGACGTCATCCCCGCCTTCCTCCAGCTTGTCACTGGCAGTCTCGCTAGAGTCCCCAACTTAATGATGGTAACTAGCGACAAGGGTTGCGCTCGTTGCGGGACTTAACCCAACATCTCACG
>MG|5|V8|R|31|95.28|Firmicutes|Bacilli|Lactobacillales|Enterococcaceae|Enterococcus|cecorum|
TGTAGGCGAGTTGCAGCCTACAATCCGAACTGAGAAGAGCTTTAAGAGATTGGCTTAGCCTCGCGGCTTTGCGACTCGTTGTACTCTCCATTGTAGCACGTGTGTAGCCCAGGTCATAAGGGGCATGATGATTTGACGTCATCCCCGCCTTCCTCCAGCTTGTCACTGGCAGTCTCGCTAGAGTCCCCAACTTAATGATGGTAACTAGCGACAAGGGTTGCGCTCGTTGCGGGACTTAACCCAACATCTCACG
>MG|5|V8|F|26|94.88|Firmicutes|Bacilli|Lactobacillales|Enterococcaceae|Enterococcus|cecorum|
CGTGAGATGTTGGGTTAAGTCCCGCAACGAGCGCAACCCTTGTCGCTAGTTACCATCATTAAGTTGGGGACTCTAGCGAGACTGCCAGTGACAAGCTGGAGGAAGGCGGGGATGACGTCAAATCATCATGCCCCTTATGACCTGGGCTACACACGTGCTACAATGGAGAGTACAACGAGTTGCGAAGCCGCGAGGCTAAGCCAATCTCTTAAAGCTCTTCTCAGTTCGGATTGTAGGCTGCAACTCGCCTACA
>MG|5|V8|R|37|95.65|Firmicutes|Bacilli|Lactobacillales|Enterococcaceae|Vagococcus|sp.|
TGTAGGCGAGTTGCAGCCTACAATCCGAACTGAGAACGGCTTTAAGAGATTAGCTAAACCTCGCGGTCTTGCGACTCGTTGTACCGTCCATTGTAGCACGTGTGTAGCCCAGGTCATAAGGGGCATGATGATTTGACGTCATCCCCGCCTTCCTCCAGCTTGTCACTGGCAGTCTCGCTAGAGTCCCCAACTTAATGATGGTAACTAGCGACAAGGGTTGCGCTCGTTGCGGGACTTAACCCAACATCTCACG
>MG|5|V8|F|38|95.65|Firmicutes|Bacilli|Lactobacillales|Enterococcaceae|Vagococcus|sp.|
CGTGAGATGTTGGGTTAAGTCCCGCAACGAGCGCAACCCTTGTCGCTAGTTACCATCATTAAGTTGGGGACTCTAGCGAGACTGCCAGTGACAAGCTGGAGGAAGGCGGGGATGACGTCAAATCATCATGCCCCTTATGACCTGGGCTACACACGTGCTACAATGGACGGTACAACGAGTCGCGAGACCGCGAGGTTTAGCTAATCTCTTAAAGCCGTTCTCAGTTCGGATTGTAGGCTGCAACTCGCCTACA
>MG|5|V8|F|12|95.26|Firmicutes|Bacilli|Lactobacillales|Enterococcaceae|Catellicoccus|marimammalium|
CGTGAGATGTTGGGTTAAGTCCCGCAACGAGCGCAACCCTTGTCGCTAGTTACCATCATTAAGTTGGGGACTCTAGCGAGACTGCCAGTGACAAGCTGGAGGAAGGCGGGGATGACGTCAAATCATCATGCCCCTTATGACCTGGGCTACACACGTGCTACAATGGATGGTACAACGAGCAGCGAACCCGCGAGGGCAAGCGAATCTCTGAAAGCCATTCTCAGTTCGGATTGCAGGCTGCAACTCGCCTGCA
>MG|5|V8|F|64|95.28|Firmicutes|Bacilli|Lactobacillales|Enterococcaceae|Enterococcus|cecorum|
CGTGAGATGTTGGGTTAAGTCCCGCAACGAGCGCAACCCTTGTCGCTAGTTACCATCATTAAGTTGGGGACTCTAGCGAGACTGCCAGTGACAAGCTGGAGGAAGGCGGGGATGACGTCAAATCATCATGCCCCTTATGACCTGGGCTACACACGTGCTACAATGGAGAGTACAACGAGTCGCAAAGCCGCGAGGCTAAGCCAATCTCTTAAAGCTCTTCTCAGTTCGGATTGTAGGCTGCAACTCGCCTACA
>MG|5|V8|F|14|96.44|Firmicutes|Bacilli|Lactobacillales|Enterococcaceae|Enterococcus|faecium|
CGTGAGATGTTGGGTTAAGTCCCGCAACGAGCGCAACCCTTGTCGCTAGTTACCATCATTAAGTTGGGGACTCTAGCGAGACTGCCAGTGACAAGCTGGAGGAAGGCGGGGATGACGTCAAATCATCATGCCCCTTATGACCTGGGCTACACACGTGCTACAATGGAGAGTACAGAGAGCCGCAAAGCCGCGAGGCCAAGCAAATCTCATAAAGCTCTTCTCAGTTCGGATTGCAGGCTGCAACTCGCCTGCA
>MG|5|V8|F|13|94.07|Firmicutes|Bacilli|Lactobacillales|Enterococcaceae|Catellicoccus|marimammalium|
CGTGAGATGTTGGGTTAAGTCCCGCAACGAGCGCAACCCTTGTCGCTAGTTACCATCATTAAGTTGGGGACTCTAGCGAGACTGCCAGTGACAAGCTGGAGGAAGGCGGGGATGACGTCAAATCATCATGCCCCTTATGACCTGGGCTACACACGTGCTACAATGGATGGTACAACGAGTCGCAAACCCGCGAGGGCAAGCAAATCTCTTAAAGCCATTCTCAGTTCGGATTGCAGGCTGCAACTCGCCTGCA
>MG|5|V8|F|10|96.05|Firmicutes|Bacilli|Lactobacillales|Enterococcaceae|Enterococcus|cecorum|
CGTGAGATGTTGGGTTAAGTCCCGCAACGAGCGCAACCCCTATTTCTAGTTGCCAGCAGTAAGATGGGCACTCTAGAGAGACTGCCGCGGACAACGCGGAGGAAGGTGGGGATGACGTCAAATCATCATGCCCCTTATGACCTGGGCTACACACGTGCTACAATGGAGAGTACAACGAGTCGCAAAGCCGCGAGGCTAAGCCAATCTCTTAAAGCTCTTCTCAGTTCGGATTGTAGGCTGCAACTCGCCTACA
>MG|5|V8|F|10|92.37|Firmicutes|Bacilli|Lactobacillales|Enterococcaceae|Catellicoccus|marimammalium|
CGTGAGATGTTGGGTTAAGTCCCGCAACGAGCGCAACCCTTGTCGCTAGTTACCATCATTAAGTTGGGGACTCTAGCGAGACTGCCAGTGACAAGCTGGAGGAAGGCGGGGATGACGTCAAATCATCATGCCCCTTATGACCTGGGCTACACACGTGCTACAATGGCCGGTACAAAGAGCAGCGAACTCGTAAGGGTAAGCGAATCTCAAAAAGCCGGTCTCAGTTCGGATTGTGGGCTGCAACCCGCCCACA
>MG|5|V8|F|35|94.88|Firmicutes|Bacilli|Lactobacillales|Enterococcaceae|Enterococcus|cecorum|
CGTGAGATGTTGGGTTAAGTCCCGCAACGAGCGCAACCCTTGTCGCTAGTTACCATCATTAAGTTGGGGACTCTAGCGAGACTGCCAGTGACAAGCTGGAGGAAGGCGGGGATGACGTCAAATCATCATGCCCCTTATGACCTGGGCTACACACGTGCTACAATGGGGAGTACAACGAGTCGCAAAGCCGCGAGGCTAAGCCAATCTCTTAAAGCTCTTCTCAGTTCGGATTGTAGGCTGCAACTCGCCTACA
>MG|5|V8|F|13|94.86|Firmicutes|Bacilli|Lactobacillales|Enterococcaceae|Enterococcus|cecorum|
CGTGAGATGTTGGGTTAAGTCCCGCAACGAGCGCAACCCCTGTCGTTAGTTGCCAGCATTCAGTTGGGGACTCTAACGAGACTGCCAGTGACAAACTGGAGGAAGGTGGGGATGACGTCAAATCATCATGCCCCTTATGACCTGGGCTACACACGTGCTACAATGGGGAGTACAACGAGTCGCAAAGCCGCGAGGCTAAGCCAATCTCTTAAAGCTCTTCTCAGTTCGGATTGTAGGCTGCAACTCGCCTACA
>MG|5|V8|R|13|96.44|Firmicutes|Bacilli|Lactobacillales|Enterococcaceae|Vagococcus|sp.|
TGTAGGCGAGTTGCAGCCTACAATCCGAACTGAGAACGGCTTTAAGAGATTAGCTAAACCTCGCGGTCTTGCGACTCGTTGTACCGTCCATTGTAGCACGTGTGTAGCCCAGGTCATAAGGGGCATGATGATTTGACGTCATCCCCACCTTCCTCCAGTTTGTCACTGGCAGTCTCGTTAGAGTCCCCAACTGAATGCTGGCAACTAACGACAGGGGTTGCGCTCGTTGCGGGACTTAACCCAACATCTCACG
>MG|5|V8|R|10|95.26|Firmicutes|Bacilli|Lactobacillales|Enterococcaceae|Enterococcus|cecorum|
TGTAGGCGAGTTGCAGCCTACAATCCGAACTGAGAAGAGCTTTAAGAGATTGGCTTAGCCTCGCGGCTTTGCGACTCGTTGTACTCTCCATTGTAGCACGTGTGTAGCCCAGGTCATAAGGGGCATGATGATTTGACGTCATCCCCACCTTCCTCCAGTTTGTCACTGGCAGTCTCGTTAGAGTCCCCAACTGAATGCTGGCAACTAACGACAGGGGTTGCGCTCGTTGCGGGACTTAACCCAACATCTCACG
>MG|5|V8|R|21|96.05|Firmicutes|Bacilli|Lactobacillales|Enterococcaceae|Enterococcus|faecium|
TGCAGGCGAGTTGCAGCCTGCAATCCGAACTGAGAGAAGCTTTAAGAGATTAGCTTAGCCTCGCGACTTCGCAACTCGTTGTACTTCCCATTGTAGCACGTGTGTAGCCCAGGTCATAAGGGGCATGATGATTTGACGTCATCCCCGCCTTCCTCCAGCTTGTCACTGGCAGTCTCGCTAGAGTCCCCAACTTAATGATGGTAACTAGCGACAAGGGTTGCGCTCGTTGCGGGACTTAACCCAACATCTCACG
>MG|5|V8|R|10|95.28|Firmicutes|Bacilli|Lactobacillales|Enterococcaceae|Enterococcus|cecorum|
TGTAGGCGAGTTGCAGCCTACAATCCGAACTGAGAAGAGCTTTAAGAGATTGGCTTAGCCTCGCGGCTTCGCGACTCGTTGTACTCTCCATTGTAGCACGTGTGTAGCCCAGGTCATAAGGGGCATGATGATTTGACGTCATCCCCGCCTTCCTCCAGCTTGTCACTGGCAGTCTCGCTAGAGTCCCCAACTTAATGATGGTAACTAGCGACAAGGGTTGCGCTCGTTGCGGGACTTAACCCAACATCTCACG
>MG|5|V8|R|19|95.65|Firmicutes|Bacilli|Lactobacillales|Enterococcaceae|Vagococcus|sp.|
TGTAGGCGAGTTGCAGCCTACAATCCGAACTGAGAACGGCTTTAAGAGATTAGCTAAACCTCGCGGTCTCGCGACTCGTTGTACCGTCCATTGTAGCACGTGTGTAGCCCAGGTCATAAGGGGCATGATGATTTGACGTCATCCCCGCCTTCCTCCAGCTTGTCACTGGCAGTCTCGCTAGAGTCCCCAACTTAATGATGGTAACTAGCGACAAGGGTTGCGCTCGTTGCGGGACTTAACCCAACATCTCACG
>MG|5|V8|F|12|91.97|Firmicutes|Bacilli|Lactobacillales|Lactobacillaceae|Lactobacillus|agilis|
CGTGAGATGTTGGGTTAAGTCCCGCAACGAGCGCAACCCTTGTTGTCAGTTGCCAGCATTAAGTTGGGCACTCTGGCGAGACTGCCGGTGACAAACCGGAGGAAGGTGGGGACGACGTCAAGTCATCATGCCCCTTATGACCTGGGCTACACACGTGCTACAATGGCCGGTACAGCGGGATGCGACCGCGCGAGCGGGAGCGGATCCCTGAAAGCCGGCCCCAGTTCGGATTGGGGGCTGCAACCCGCCCCCA
>MG|5|V8|F|30|99.6|Firmicutes|Bacilli|Lactobacillales|Lactobacillaceae|Bacillus / Lactobacillus|Bacillus sp. / Lactobacillus aviarius|
CGTGAGATGTTGGGTTAAGTCCCGCAACGAGCGCAACCCTTGTTGTCAGTTGCCATCATTCAGTTGGGCACTCTGGCGAGACTGCCGGTGACAAACCGGAGGAAGGTGGGGATGACGTCAAGTCATCATGCCCCTTATGACCTGGGCTACACACGTGCTACAATGGACGATACAACGAGTCGCAAAACCGCGAGGTTAAGCTAATCTCTTAAAGTCGTTCTCAGTTCGGATTGCAGGCTGCAACTCGCCTGCA
>MG|5|V8|F|11|96.44|Firmicutes|Bacilli|Lactobacillales|Lactobacillaceae|Lactobacillus|aviarius|
CGTGAGATGTTGGGTTAAGTCCCGCAACGAGCGCAACCCTTGTCGCTAGTTACCATCATTAAGTTGGGGACTCTAGCGAGACTGCCAGTGACAAGCTGGAGGAAGGTGGGGATGACGTCAAGTCATCATGCCCCTTATGACCTGGGCTACACACGTGCTACAATGGACGATACAACGAGTCGCGAGACCGCGAGGTTAAGCTAATCTCTTAAAGTCGTTCTCAGTTCGGATTGCAGGCTGCAACTCGCCTGCA
>MG|5|V8|R|11|98.02|Firmicutes|Bacilli|Lactobacillales|Lactobacillaceae|Bacillus / Lactobacillus|aviarius|
TGCAGGCGAGTTGCAGCCTGCAATCCGAACTGAGAACGACTTTAAGAGATTAGCTTAACCTCGCGGTCTCGCGACTCGTTGTATCGTCCATTGTAGCACGTGTGTAGCCCAGGTCATAAGGGGCATGATGACTTGACGTCATCCCCACCTTCCTCCGGTTTGTCACCGGCAGTCTCGCCAGAGTGCCCAACTGAATGATGGTAACTAGCGACAAGGGTTGCGCTCGTTGCGGGACTTAACCCAACATCTCACG
>MG|5|V8|F|11|98.02|Firmicutes|Bacilli|Lactobacillales|Lactobacillaceae|Bacillus / Lactobacillus|aviarius|
CGTGAGATGTTGGGTTAAGTCCCGCAACGAGCGCAACCCTTATTGTTAGTTGCCATCATTCAGTTGGGCACTCTAGCAAGACTGCCGGTGACAAACCGGAGGAAGGTGGGGATGACGTCAAGTCATCATGCCCCTTATGACCTGGGCTACACACGTGCTACAATGGACGATACAACGAGTCGCGAGACCGCGAGGTTAAGCTAATCTCTTAAAGTCGTTCTCAGTTCGGATTGCAGGCTGCAACTCGCCTGCA
>MG|5|V8|R|13|96.05|Firmicutes|Bacilli|Lactobacillales|Lactobacillaceae|Lactobacillus|aviarius|
TGCAGGCGAGTTGCAGCCTGCAATCCGAACTGAGAACGACTTTAAGAGATTAGCTTAACCTCGCGGTCTCGCGACTCGTTGTATCGTCCATTGTAGCACGTGTGTAGCCCAGGTCATAAGGGGCATGATGACTTGACGTCATCCCCGCCTTCCTCCAGCTTGTCACTGGCAGTCTCGCTAGAGTCCCCAACTTAATGATGGTAACTAGCGACAAGGGTTGCGCTCGTTGCGGGACTTAACCCAACATCTCACG
>MG|5|V8|F|10|95.65|Firmicutes|Bacilli|Lactobacillales|Lactobacillaceae|Lactobacillus|aviarius|
CGTGAGATGTTGGGTTAAGTCCCGCAACGAGCGCAACCCCTGTCGTTAGTTGCCAGCATTCAGTTGGGGACTCTAACGAGACTGCCAGTGACAAACTGGAGGAAGGTGGGGATGACGTCAAATCATCATGCCCCTTATGACCTGGGCTACACACGTGCTACAATGGACGATACAACGAGTCGCAAAACCGCGAGGTTAAGCTAATCTCTTAAAGTCGTTCTCAGTTCGGATTGCAGGCTGCAACTCGCCTGCA
>MG|5|V8|F|11|93.7|Firmicutes|Bacilli|Lactobacillales|Lactobacillaceae|Lactobacillus|intermedius|
CGTGAGATGTTGGGTTAAGTCCCGCAACGAGCGCAACCCTTGTGATATGTTACTACCAGTAAGATGAGGACTCATATCAGACTGCCGGTGACAAACCGGAGGAAGGTGGGGATGACGTCAAGTCATCATGCCCCTTATGACCTGGGCTACACACGTGCTACAATGGACGATACAACGAGTCGCAAGACCGCGAGGTCAAGCTAATCTCTTAAAGTCGTTCTCAGTTCGGATTGCAGGCTGCAACTCGCCTGCA
>MG|5|V8|R|10|91.97|Firmicutes|Bacilli|Lactobacillales|Lactobacillaceae|Lactobacillus|agilis|
TGGGGGCGGGTTGCAGCCCCCAATCCGAACTGGGGCCGGCTTTCAGGGATCCGCTCCCGCTCGCGCGGTCGCATCCCGCTGTACCGGCCATTGTAGCACGTGTGTAGCCCAGGTCATAAGGGGCATGATGACTTGACGTCGTCCCCACCTTCCTCCGGTTTGTCACCGGCAGTCTCGCCAGAGTGCCCAACTTAATGCTGGCAACTGACAACAAGGGTTGCGCTCGTTGCGGGACTTAACCCAACATCTCACG
>MG|5|V8|F|15|90.62|Firmicutes|Bacilli|Lactobacillales|Lactobacillaceae|Lactobacillus|salivarius|
CGTGAGATGTTGGGTTAAGTCCCGCAACGAGCGCAACCCCCGCCGCATGTTGCCATCGGGTAGTGCCGGGCACCCATGCGGGACCGCCGGCGTCAAGCCGGAGGAGGGCGGGGACGACGTCAAGTCATCATGCCCCTTATGACCTGGGCTACACACGTGCTACAATGGACGGTACAACGAGTCGCAAGACCGCGAGGTTTAGCTAATCTCTTAAAGCCGTTCTCAGTTCGGATTGTAGGCTGCAACTCGCCTACA
>MG|5|V8|F|35|96.44|Firmicutes|Bacilli|Lactobacillales|Lactobacillaceae|Lactobacillus|aviarius|
CGTGAGATGTTGGGTTAAGTCCCGCAACGAGCGCAACCCTTATTGTTAGTTGCCATCATTCAGTTGGGCACTCTAGCGAGACTGCCGCAGACAATGCGGAGGAAGGTGGGGATGACGTCAAATCATCATGCCCCTTATGACCTGGGCTACACACGTGCTACAATGGACGATACAACGAGTCGCGAGACCGCGAGGTTAAGCTAATCTCTTAAAGTCGTTCTCAGTTCGGATTGCAGGCTGCAACTCGCCTGCA
>MG|5|V8|F|11|93.31|Firmicutes|Bacilli|Lactobacillales|Lactobacillaceae|Lactobacillus|ghanensis|
CGTGAGATGTTGGGTTAAGTCCCGCAACGAGCGCAACCCTTATTGCCAGTTACTACGCAAGAGGACTCTGGCGAGACTGCCGTTGACAAAACGGAGGAAGGTGGGGATGACGTCAAATCATCATGCCCTTTATGACCTGGGCTACACACGTGCTACAATGGACGATACAACGAGTCGCGAGACCGCGAGGTTAAGCTAATCTCTTAAAGTCGTTCTCAGTTCGGATTGCAGGCTGCAACTCGCCTGCA
>MG|5|V8|F|16|90.62|Firmicutes|Bacilli|Lactobacillales|Lactobacillaceae|Lactobacillus|aviarius|
CGTGAGATGTTGGGTTAAGTCCCGCAACGAGCGCAACCCCCGCCGCATGTTGCCATCGGGTAGTGCCGGGCACCCATGCGGGACCGCCGGCGTCAAGCCGGAGGAGGGCGGGGACGACGTCAAGTCATCATGCCCCTTATGACCTGGGCTACACACGTGCTACAATGGACGATACAACGAGTCGCGAGACCGCGAGGTTAAGCTAATCTCTTAAAGTCGTTCTCAGTTCGGATTGCAGGCTGCAACTCGCCTGCA
>MG|5|V8|F|23|92.55|Firmicutes|Bacilli|Lactobacillales|Lactobacillaceae|Lactobacillus|aviarius|
CGTGAGATGTTGGGTTAAGTCCCGCAACGAGCGCAACCCCCGTCGCATGTTGCCAGCGGTTCGGCCGGGCACCCATGCGAGACCGCCGGCGTCAAGCCGGAGGAAGGTGGGGATGACGTCAAGTCATCATGCCCCTTATGACCTGGGCTACACACGTGCTACAATGGACGATACAACGAGTCGCGAGACCGCGAGGTTAAGCTAATCTCTTAAAGTCGTTCTCAGTTCGGATTGCAGGCTGCAACTCGCCTGCA
>MG|5|V8|F|136|95.65|Firmicutes|Bacilli|Lactobacillales|Lactobacillaceae|Lactobacillus|aviarius|
CGTGAGATGTTGGGTTAAGTCCCGCAACGAGCGCAACCCTTGTCGCTAGTTACCATCATTAAGTTGGGGACTCTAGCGAGACTGCCAGTGACAAGCTGGAGGAAGGCGGGGATGACGTCAAATCATCATGCCCCTTATGACCTGGGCTACACACGTGCTACAATGGACGATACAACGAGTCGCGAGACCGCGAGGTTAAGCTAATCTCTTAAAGTCGTTCTCAGTTCGGATTGCAGGCTGCAACTCGCCTGCA
>MG|5|V8|F|17|93.7|Firmicutes|Bacilli|Lactobacillales|Lactobacillaceae|Lactobacillus|aviarius|
CGTGAGATGTTGGGTTAAGTCCCGCAACGAGCGCAACCCTTGTGATATGTTACTACCAGTAAGATGAGGACTCATATCAGACTGCCGGTGACAAACCGGAGGAAGGTGGGGATGACGTCAAATCATCATGCCCCTTATGACCTGGGCTACACACGTGCTACAATGGACGATACAACGAGTCGCGAGACCGCGAGGTTAAGCTAATCTCTTAAAGTCGTTCTCAGTTCGGATTGCAGGCTGCAACTCGCCTGCA
>MG|5|V8|F|21|98.42|Firmicutes|Bacilli|Lactobacillales|Lactobacillaceae|Bacillus / Lactobacillus|aviarius|
CGTGAGATGTTGGGTTAAGTCCCGCAACGAGCGCAACCCTTGTTGTCAGTTGCCAGCATTAAGTTGGGCACTCTGGCGAGACTGCCGGTGACAAACCGGAGGAAGGTGGGGACGACGTCAAGTCATCATGCCCCTTATGACCTGGGCTACACACGTGCTACAATGGACGATACAACGAGTCGCAAAACCGCGAGGTTAAGCTAATCTCTTAAAGTCGTTCTCAGTTCGGATTGCAGGCTGCAACTCGCCTGCA
>MG|5|V8|R|12|99.6|Firmicutes|Bacilli|Lactobacillales|Lactobacillaceae|Bacillus / Lactobacillus|Bacillus sp. / Lactobacillus aviarius|
TGCAGGCGAGTTGCAGCCTGCAATCCGAACTGAGAACGACTTTAAGAGATTAGCTTAACCTCGCGGTTTCGCGACTCGTTGTATCGTCCATTGTAGCACGTGTGTAGCCCAGGTCATAAGGGGCATGATGACTTGACGTCATCCCCACCTTCCTCCGGTTTGTCACCGGCAGTCTCGCCAGAGTGCCCAACTTAATGATGGCAACTGACAACAAGGGTTGCGCTCGTTGCGGGACTTAACCCAACATCTCACG
>MG|5|V8|R|10|96.44|Firmicutes|Bacilli|Lactobacillales|Lactobacillaceae|Lactobacillus|aviarius|
TGCAGGCGAGTTGCAGCCTGCAATCCGAACTGAGAACGACTTTAAGAGATTAGCTTAACCTCGCGGTCTCGCGACTCGTTGTATCGTCCATTGTAGCACGTGTGTAGCCCAGGTCATAAGGGGCATGATGATTTGACGTCATCCCCACCTTCCTCCGCATTGTCTGCGGCAGTCTCGCTAGAGTGCCCAACTGAATGATGGCAACTAACAATAAGGGTTGCGCTCGTTGCGGGACTTAACCCAACATCTCACG
>MG|5|V8|F|21|99.2|Firmicutes|Bacilli|Lactobacillales|Lactobacillaceae|Bacillus / Lactobacillus|Bacillus sp. / Lactobacillus aviarius|
CGTGAGATGTTGGGTTAAGTCCCGCAACGAGCGCAACCCTTGTTGTCAGTTGCCATCATTCAGTTGGGCACTCTGGCGAGACTGCCGGTGACAAACCGGAGGAAGGTGGGGATGACGTCAAGTCATCATGCCCCTTATGACCTGGGCTACACACGTGCTACAATGGACGATACAACGAGTCGCGAGACCGCGAGGTTAAGCTAATCTCTTAAAGTCGTTCTCAGTTCGGATTGTAGGCTGCAACTCGCCTACA
>MG|5|V8|R|10|84.74|Firmicutes|Bacilli|Lactobacillales|Lactobacillaceae|Lactobacillus|camelliae|
TGGAGTCGAATTGCAGACTCCAATCCGGACTGGGACCGGCTTTAAGAGATTAGCTTCACGTCGCCGTGTTGCAACTCGTTGTACCGGCCATTGTAGCACGCCTGTAGCCCTAGATGTAAGGGGCATGATGATTTGACCTCATCCCCACCTTCCTCCAGCTTACACTGGCAGTATCGCTAGAGTGCTCAACTGAATGTTAGCAACTAACGATGAGGGTTGCGCTCGTTGTTGGACTTAACCAAACATCTCACG
>MG|5|V8|R|59|95.65|Firmicutes|Bacilli|Lactobacillales|Lactobacillaceae|Lactobacillus|aviarius|
TGCAGGCGAGTTGCAGCCTGCAATCCGAACTGAGAACGACTTTAAGAGATTAGCTTAACCTCGCGGTCTCGCGACTCGTTGTATCGTCCATTGTAGCACGTGTGTAGCCCAGGTCATAAGGGGCATGATGATTTGACGTCATCCCCGCCTTCCTCCAGCTTGTCACTGGCAGTCTCGCTAGAGTCCCCAACTTAATGATGGTAACTAGCGACAAGGGTTGCGCTCGTTGCGGGACTTAACCCAACATCTCACG
>MG|5|V8|F|13|91.76|Firmicutes|Bacilli|Lactobacillales|Lactobacillaceae|Lactobacillus|aviarius|
CGTGAGATGTTGGGTTAAGTCCCGCAACGAGCGCAACCCCCGTCGCATGTTGCCAGCGGTTCGGCCGGGCACCCATGCGAGACCGCCGGCGTCAAGCCGGAGGAAGGTGGGGATGACGTCAAGTCATCATGCCCCTTATGTCCTGGGCTGCACACGTGCTACAATGGACGATACAACGAGTCGCGAGACCGCGAGGTTAAGCTAATCTCTTAAAGTCGTTCTCAGTTCGGATTGCAGGCTGCAACTCGCCTGCA
>MG|5|V8|R|13|95.26|Firmicutes|Bacilli|Lactobacillales|Lactobacillaceae|Lactobacillus|intermedius|
TGCAGGCGAGTTGCAGCCTGCAATCCGAACTGAGAACGACTTTAAGAGATTAGCTTGACCTCGCGGTCTTGCGACTCGTTGTATCGTCCATTGTAGCACGTGTGTAGCCCAGGTCATAAGGGGCATGATGATTTGACGTCATCCCCGCCTTCCTCCAGCTTGTCACTGGCAGTCTCGCTAGAGTCCCCAACTTAATGATGGTAACTAGCGACAAGGGTTGCGCTCGTTGCGGGACTTAACCCAACATCTCACG
>MG|5|V8|F|22|98.41|Firmicutes|Bacilli|Lactobacillales|Lactobacillaceae|Bacillus / Lactobacillus|aviarius|
CGTGAGATGTTGGGTTAAGTCCCGCAACGAGCGCAACCCTTGTTGTCAGTTGCCATCATTCAGTTGGGCACTCTGGCGAGACTGCCGGTGACAAACCGGAGGAAGGTGGGGATGACGTCAAGTCATCATGCCCCTTATGACCTGGGCTACACACGTGCTACAATGGACGATACAACGAGTCGCGAGACCGCGAGGTTAAGCTAATCTCTTAAAGCTCTTCTCAGTTCGGATTGTAGGCTGCAACTCGCCTACA
>MG|5|V8|R|52|99.21|Firmicutes|Bacilli|Lactobacillales|Lactobacillaceae|Bacillus / Lactobacillus|Bacillus sp. / Lactobacillus aviarius|
TGCAGGCGAGTTGCAGCCTGAATCCGAACTGAGAACGACTTTAAGAGATTAGCTTAACCTCGCGGTCTCGCGACTCGTTGTATCGTCCATTGTAGCACGTGTGTAGCCCAGGTCATAAGGGGCATGATGACTTGACGTCATCCCCACCTTCCTCCGGTTTGTCACCGGCAGTCTCGCCAGAGTGCCCAACTGAATGATGGCAACTGACAACAAGGGTTGCGCTCGTTGCGGGACTTAACCCAACATCTCACG
>MG|5|V8|F|14|89.8|Firmicutes|Bacilli|Lactobacillales|Lactobacillaceae|Lactobacillus|letivazi|
CGTGAGATGTTGGGTTAAGTCCCGCAACGAGCGCAACCCCTATTGTCAGTTGCCATCATTAAGTTGGGCACTCTGGCGAGACTGCCGGTGACAAATCGGAGGAAGGTGGGGACGACGTCAAATCATCATGCCCCTTATGACCGGGGCTTCACACGTACTACAATGGCCGACAACAAAGTGCAGCGAACCCGTAAGGGGGAGCGAATCACAAAACTCGGTCTCAGTTCGGATTGTGGGCTGCAACTCGCCCACA
>MG|5|V8|F|25|98.81|Firmicutes|Bacilli|Lactobacillales|Lactobacillaceae|Bacillus / Lactobacillus|aviarius|
CGTGAGATGTTGGGTTAAGTCCCGCAACGAGCGCAACCCTTATTGTTAGTTGCCATCATTCAGTTGGGCACTCTGGCGAGACTGCCGGTGACAAACCGGAGGAAGGTGGGGATGACGTCAAGTCATCATGCCCCTTATGACCTGGGCTACACACGTGCTACAATGGACGATACAACGAGTCGCGAGACCGCGAGGTTAAGCTAATCTCTTAAAGTCGTTCTCAGTTCGGATTGCAGGCTGCAACTCGCCTGCA
>MG|5|V8|R|12|94.09|Firmicutes|Bacilli|Lactobacillales|Lactobacillaceae|Lactobacillus|aviarius|
TGCAGGCGAGTTGCAGCCTGCAATCCGAACTGAGAACGACTTTAAGAGATTAGCTTAACCTCGCGGTCTCGCGACTCGTTGTATCGTCCATTGTAGCACGTGTGTAGCCCAGGTCATAAGGGGCATGATGACTTGACGTCATCCCCACCTTCCTCCGGTTTGTCACCGGCAGTCTGATATGAGTCCTCATCTTACTGGTAGTAACATATCACAAGGGTTGCGCTCGTTGCGGGACTTAACCCAACATCTCACG
>MG|5|V8|R|20|98.8|Firmicutes|Bacilli|Lactobacillales|Lactobacillaceae|Bacillus / Lactobacillus|aviarius|
TGTAGGCGAGTTGCAGCCTACAATCCGAACTGAGAACGGCTTTAAGAGATTAGCTTAACCTCGCGGTCTCGCGACTCGTTGTATCGTCCATTGTAGCACGTGTGTAGCCCAGGTCATAAGGGGCATGATGACTTGACGTCATCCCCACCTTCCTCCGGTTTGTCACCGGCAGTCTCGCCAGAGTGCCCAACTGAATGATGGCAACTGACAACAAGGGTTGCGCTCGTTGCGGGACTTAACCCAACATCTCACG
>MG|5|V8|F|10|96.84|Firmicutes|Bacilli|Lactobacillales|Lactobacillaceae|Lactobacillus|aviarius|
CGTGAGATGTTGGGTTAAGTCCCGCAACGAGCGCAACCCCTGTTGCTAGTTGCCATCATTAAGTTGGGGACTCTAGCGAGACTGCCGGTGACAAGCCGGAGGAAGGCGGGGATGACGTCAAATCATCATGCCCCTTATGACCTGGGCTACACACGTGCTACAATGGACGATACAACGAGTCGCGAGACCGCGAGGTTAAGCTAATCTCTTAAAGTCGTTCTCAGTTCGGATTGCAGGCTGCAACTCGCCTGCA
>MG|5|V8|F|26|96.05|Firmicutes|Bacilli|Lactobacillales|Lactobacillaceae|Lactobacillus|aviarius|
CGTGAGATGTTGGGTTAAGTCCCGCAACGAGCGCAACCCTTGTCGCTAGTTACCATCATTAAGTTGGGGACTCTAGCGAGACTGCCAGTGACAAGCTGGAGGAAGGCGGGGATGACGTCAAGTCATCATGCCCCTTATGACCTGGGCTACACACGTGCTACAATGGACGATACAACGAGTCGCGAGACCGCGAGGTTAAGCTAATCTCTTAAAGTCGTTCTCAGTTCGGATTGCAGGCTGCAACTCGCCTGCA
>MG|5|V8|F|74|99.21|Firmicutes|Bacilli|Lactobacillales|Lactobacillaceae|Bacillus / Lactobacillus|Bacillus sp. / Lactobacillus aviarius|
CGTGAGATGTTGGGTTAAGTCCCGCAACGAGCGCAACCCTTGTTGTCAGTTGCCATCATTCAGTTGGGCACTCTGGCGAGACTGCCGGTGACAAACCGGAGGAAGGTGGGGATGACGTCAAGTCATCATGCCCCTTATGACCTGGGCTACACACGTGCTACAATGGACGATACAACGAGTCGCGAGACCGCGAGGTTAAGCTAATCTCTTAAAGTCGTTCTCAGTTCGGATTCAGGCTGCAACTCGCCTGCA
>MG|5|V8|R|18|99.21|Firmicutes|Bacilli|Lactobacillales|Lactobacillaceae|Bacillus / Lactobacillus|Bacillus sp. / Lactobacillus aviarius|
TGCAGGCGAGTTGCAGCCTGCAATCCGAACTGAGAACGACTTTAAGAGATTAGCTTAACCTCGCGGTCTCGCGACTCGTTGTATCGTCCATTGTAGCACGTGTGTAGCCCAGGTCATAAGGGGCATGATGACTTGACGTCATCCCCACCTTCCTCCGGCTTTGTCACCGGCAGTCTCGCCAGAGTGCCCAACTGAATGATGGCAACTGACAACAAGGGTTGCGCTCGTTGCGGGACTTAACCCAACATCTCACG
>MG|5|V8|F|11|96.05|Firmicutes|Bacilli|Lactobacillales|Lactobacillaceae|Lactobacillus|aviarius|
CGTGAGATGTTGGGTTAAGTCCCGCAACGAGCGCAACCCCTGTCGTTAGTTGCCAGCATTCAGTTGGGGACTCTAACGAGACTGCCAGTGACAAACTGGAGGAAGGTGGGGATGACGTCAAGTCATCATGCCCCTTATGACCTGGGCTACACACGTGCTACAATGGACGATACAACGAGTCGCGAGACCGCGAGGTTAAGCTAATCTCTTAAAGTCGTTCTCAGTTCGGATTGCAGGCTGCAACTCGCCTGCA
>MG|5|V8|F|41|95.26|Firmicutes|Bacilli|Lactobacillales|Lactobacillaceae|Lactobacillus|intermedius|
CGTGAGATGTTGGGTTAAGTCCCGCAACGAGCGCAACCCTTGTCGCTAGTTACCATCATTAAGTTGGGGACTCTAGCGAGACTGCCAGTGACAAGCTGGAGGAAGGCGGGGATGACGTCAAATCATCATGCCCCTTATGACCTGGGCTACACACGTGCTACAATGGACGATACAACGAGTCGCAAGACCGCGAGGTCAAGCTAATCTCTTAAAGTCGTTCTCAGTTCGGATTGCAGGCTGCAACTCGCCTGCA
>MG|5|V8|F|11|98.81|Firmicutes|Bacilli|Lactobacillales|Lactobacillaceae|Bacillus / Lactobacillus|aviarius|
CGTGAGATGTTGGGTTAAGTCCCGCAACGAGCGCAACCCTTGTTGTCAGTTGCCATCATTCAGTTGGGCACTCTGGCGAGACTGCCGGTGACAAACCGGAGGAAGGTGGGGATGACGTCAAGTCATCATGCCCCTTATGACCTGGGCTACACACGTGCTACAATGGACGATACAACGAGTCGCGAGACCGCGAGGTTAAGCTAATCTCTTAAAGCCATTCTCAGTTCGGATTGCAGGCTGCAACTCGCCTGCA
>MG|5|V8|F|13|95.26|Firmicutes|Bacilli|Lactobacillales|Lactobacillaceae|Lactobacillus|aviarius|
CGTGAGATGTTGGGTTAAGTCCCGCAACGAGCGCAACCCTTGTCGCTAGTTACCATCATTAAGTTGGGGACTCTAGCGAGACTGCCAGTGACAAGCTGGAGGAAGGCGGGGATGACGTCAAATCATCATGCCCCTTATGACCTGGGCTACACACGTGCTACAATGGACGATACAACGAGTTGCGAGACCGCGAGGTTAAGCTAATCTCTTAAAGTCGTTCTCAGTTCGGATTGCAGGCTGCAACTCGCCTGCA
>MG|5|V8|F|10|99.21|Firmicutes|Bacilli|Lactobacillales|Lactobacillaceae|Bacillus / Lactobacillus|Bacillus sp. / Lactobacillus aviarius|
CGTGAGATGTTGGGTTAGTCCCGCAACGAGCGCAACCCTTGTTGTCAGTTGCCATCATTCAGTTGGGCACTCTGGCGAGACTGCCGGTGACAAACCGGAGGAAGGTGGGGATGACGTCAAGTCATCATGCCCCTTATGACCTGGGCTACACACGTGCTACAATGGACGATACAACGAGTCGCGAGACCGCGAGGTTAAGCTAATCTCTTAAAGTCGTTCTCAGTTCGGATTGCAGGCTGCAACTCGCCTGCA
>MG|5|V8|R|12|92.19|Firmicutes|Bacilli|Lactobacillales|Lactobacillaceae|Lactobacillus|aviarius|
TGCAGGCGAGTTGCAGCCTGCAATCCGAACTGAGAACGACTTTAAGAGATTAGCTTAACCTCGCGGTCTCGCGACTCGTTGTATCGTCCATTGTAGCACGTGTGTAGCCCAGGTCATAAGGGGCATGATGACTTGACGTCATCCCCACCTTCCTCCGGCTTGACGCCGGCGGTCTCGCATGGGTGCCCGGCCGAACCGCTGGCAACATGCGACGGGGGGTTGCGCTCGTTGCGGGACTTAACCCAACATCTCACG
>MG|5|V8|F|24|94.09|Firmicutes|Bacilli|Lactobacillales|Lactobacillaceae|Lactobacillus|aviarius|
CGTGAGATGTTGGGTTAAGTCCCGCAACGAGCGCAACCCTTGTGATATGTTACTACCAGTAAGATGAGGACTCATATCAGACTGCCGGTGACAAACCGGAGGAAGGTGGGGATGACGTCAAGTCATCATGCCCCTTATGACCTGGGCTACACACGTGCTACAATGGACGATACAACGAGTCGCGAGACCGCGAGGTTAAGCTAATCTCTTAAAGTCGTTCTCAGTTCGGATTGCAGGCTGCAACTCGCCTGCA
>MG|5|V8|F|11|96.84|Firmicutes|Bacilli|Lactobacillales|Lactobacillaceae|Lactobacillus|agilis|
CGTGAGATGTTGGGTTAAGTCCCGCAACGAGCGCAACCCTTGTTGTCAGTTGCCAGCATTAAGTTGGGCACTCTGGCGAGACTGCCGGTGACAAACCGGAGGAAGGTGGGGACGACGTCAAGTCATCATGCCCCTTATGACCTGGGCTACACACGTGCTACAATGGAGAGTACAACGAGTCGCAAAGCCGCGAGGCTAAGCCAATCTCTTAAAGCTCTTCTCAGTTCGGATTGTAGGCTGCAACTCGCCTACA
>MG|5|V8|F|12|92.19|Firmicutes|Bacilli|Lactobacillales|Lactobacillaceae|Lactobacillus|aviarius|
CGTGAGATGTTGGGTTAAGTCCCGCAACGAGCGCAACCCCCCGTCGCATGTTGCCAGCGGTTCGGCCGGGCACCCATGCGAGACCGCCGGCGTCAAGCCGGAGGAAGGTGGGGATGACGTCAAGTCATCATGCCCCTTATGACCTGGGCTACACACGTGCTACAATGGACGATACAACGAGTCGCGAGACCGCGAGGTTAAGCTAATCTCTTAAAGTCGTTCTCAGTTCGGATTGCAGGCTGCAACTCGCCTGCA
>MG|5|V8|R|12|98.42|Firmicutes|Bacilli|Lactobacillales|Lactobacillaceae|Bacillus / Lactobacillus|aviarius|
TGCAGGCGAGTTGCAGCCTGCAATCCGAACTGAGAACGACTTTAAGAGATTAGCTTAACCTCGCGGTTTTGCGACTCGTTGTATCGTCCATTGTAGCACGTGTGTAGCCCAGGTCATAAGGGGCATGATGACTTGACGTCGTCCCCACCTTCCTCCGGTTTGTCACCGGCAGTCTCGCCAGAGTGCCCAACTTAATGCTGGCAACTGACAACAAGGGTTGCGCTCGTTGCGGGACTTAACCCAACATCTCACG
>MG|5|V8|F|16|92.55|Firmicutes|Bacilli|Lactobacillales|Lactobacillaceae|Lactobacillus|salivarius|
CGTGAGATGTTGGGTTAAGTCCCGCAACGAGCGCAACCCCCGTCGCATGTTGCCAGCGGTTCGGCCGGGCACCCATGCGAGACCGCCGGCGTCAAGCCGGAGGAAGGTGGGGATGACGTCAAGTCATCATGCCCCTTATGACCTGGGCTACACACGTGCTACAATGGACGGTACAACGAGTCGCAAGACCGCGAGGTTTAGCTAATCTCTTAAAGCCGTTCTCAGTTCGGATTGTAGGCTGCAACTCGCCTACA
>MG|5|V8|F|34|95.65|Firmicutes|Bacilli|Lactobacillales|Lactobacillaceae|Lactobacillus|aviarius|
CGTGAGATGTTGGGTTAAGTCCCGCAACGAGCGCAACCCCTGTCGTTAGTTGCCAGCATTCAGTTGGGGACTCTAACGAGACTGCCAGTGACAAACTGGAGGAAGGTGGGGATGACGTCAAATCATCATGCCCCTTATGACCTGGGCTACACACGTGCTACAATGGACGATACAACGAGTCGCGAGACCGCGAGGTTAAGCTAATCTCTTAAAGTCGTTCTCAGTTCGGATTGCAGGCTGCAACTCGCCTGCA
>MG|5|V8|F|11|94.07|Firmicutes|Bacilli|Lactobacillales|Lactobacillaceae|Lactobacillus|aviarius|
CGTGAGATGTTGGGTTAAGTCCCGCAACGAGCGCAACCCTTATTGCCAGTTACTACGCAAGAGGACTCTGGCGAGACTGCCGTTGACAAAACGGAGGAAGGTGGGGATGACGTCAAATCATCATGCCCCTTATGACCTGGGCTACACACGTGCTACAATGGACGATACAACGAGTCGCGAGACCGCGAGGTTAAGCTAATCTCTTAAAGTCGTTCTCAGTTCGGATTGCAGGCTGCAACTCGCCTGCA
>MG|5|V8|F|10|95.65|Firmicutes|Bacilli|Lactobacillales|Lactobacillaceae|Lactobacillus|intermedius|
CGTGAGATGTTGGGTTAAGTCCCGCAACGAGCGCAACCCTTGTCGCTAGTTACCATCATTAAGTTGGGGACTCTAGCGAGACTGCCAGTGACAAGCTGGAGGAAGGCGGGGATGACGTCAAGTCATCATGCCCCTTATGACCTGGGCTACACACGTGCTACAATGGACGATACAACGAGTCGCAAGACCGCGAGGTCAAGCTAATCTCTTAAAGTCGTTCTCAGTTCGGATTGCAGGCTGCAACTCGCCTGCA
>MG|5|V8|R|11|96.84|Firmicutes|Bacilli|Lactobacillales|Lactobacillaceae|Lactobacillus|agilis|
TGTAGGCGAGTTGCAGCCTACAATCCGAACTGAGAAGAGCTTTAAGAGATTGGCTTAGCCTCGCGGCTTTGCGACTCGTTGTACTCTCCATTGTAGCACGTGTGTAGCCCAGGTCATAAGGGGCATGATGACTTGACGTCGTCCCCACCTTCCTCCGGTTTGTCACCGGCAGTCTCGCCAGAGTGCCCAACTTAATGCTGGCAACTGACAACAAGGGTTGCGCTCGTTGCGGGACTTAACCCAACATCTCACG
>MG|5|V8|F|10|92.55|Firmicutes|Bacilli|Lactobacillales|Lactobacillaceae|Lactobacillus|aviarius|
CGTGAGATGTTGGGTTAAGTCCCGCAACGAGCGCAACCCTCGTCGCATGTTGCCAGCGGTTCGGCCGGGCACCCATGCGAGACCGCCGGCGTCAAGCCGGAGGAAGGTGGGGATGACGTCAAGTCATCATGCCCCTTATGACCTGGGCTACACACGTGCTACAATGGACGATACAACGAGTCGCGAGACCGCGAGGTTAAGCTAATCTCTTAAAGTCGTTCTCAGTTCGGATTCAGGCTGCAACTCGCCTGCA
>MG|5|V8|F|10|99.21|Firmicutes|Bacilli|Lactobacillales|Lactobacillaceae|Bacillus / Lactobacillus|Bacillus sp. / Lactobacillus aviarius|
CGTGAGATGTTGGGTTAAGTCCCGCAACGAGCGCAACCCTTGTTGTCAGTTGCCATCATTCAGTTGGGCACTCTGGCGAGACTGCCGGTGACAAACCGGAGGAAGGTGGGGATGACGTCAAGTCATCATGCCCCTTATGACCTGGGCTACACACGTGCTACAATGGACGATACAACGAGTTGCGAGACCGCGAGGTTAAGCTAATCTCTTAAAGTCGTTCTCAGTTCGGATTGCAGGCTGCAACTCGCCTGCA
>MG|5|V8|F|40|98.8|Firmicutes|Bacilli|Lactobacillales|Lactobacillaceae|Bacillus / Lactobacillus|aviarius|
CGTGAGATGTTGGGTTAAGTCCCGCAACGAGCGCAACCCTTGTTGTCAGTTGCCATCATTCAGTTGGGCACTCTGGCGAGACTGCCGGTGACAAACCGGAGGAAGGTGGGGATGACGTCAAGTCATCATGCCCCTTATGACCTGGGCTACACACGTGCTACAATGGACGATACAACGAGTCGCGAGACCGCGAGGTTAAGCTAATCTCTTAAAGCCGTTCTCAGTTCGGATTGTAGGCTGCAACTCGCCTACA
>MG|5|V8|F|12|95.65|Firmicutes|Bacilli|Lactobacillales|Lactobacillaceae|Lactobacillus|similis|
CGTGAGATGTTGGGTTAAGTCCCGCAACGAGCGCAACCCTTGTTGTCAGTTGCCAGCATTAAGTTGGGCACTCTGGCGAGACTGCCGGTGACAAACCGGAGGAAGGTGGGGACGACGTCAAGTCATCATGCCCCTTATGACCTGGGCTACACACGTGCTACAATGGATGGTACAGCGAGCAGCGACCCCGCGAGGGCAAGCGAATCTCTCAAAGCCATTCTCAGTTCGGATCGTTCTCTGCAACTCGAGAGCG
>MG|5|V8|F|12|95.26|Firmicutes|Bacilli|Lactobacillales|Lactobacillaceae|Lactobacillus|aviarius|
CGTGAGATGTTGGGTTAAGTCCCGCAACGAGCGCAACCCTTGTCGCTAGTTACCATCATTAAGTTGGGGACTCTAGCGAGACTGCCAGTGACAAGCTGGAGGAAGGCGGGGATGACGTCAAATCATCATGCCCCTTATGACCTGGGCTACACACGTGCTACAATGGACGATACAACGAGTCGCGAGACCGCGAGGTTAAGCTAATCTCTTAAAGTCGTTCTCAGTTCGGATTCAGGCTGCAACTCGCCTGCA
>MG|5|V8|R|21|99.6|Firmicutes|Bacilli|Lactobacillales|Lactobacillaceae|Bacillus / Lactobacillus|Bacillus sp. / Lactobacillus aviarius|
TGCAGGCGAGTTGCAGCCTGCAATCCGAACTGAGAACGACTTTAAGAGATTAGCTTAACCTCGCGGTTTTGCGACTCGTTGTATCGTCCATTGTAGCACGTGTGTAGCCCAGGTCATAAGGGGCATGATGACTTGACGTCATCCCCACCTTCCTCCGGTTTGTCACCGGCAGTCTCGCCAGAGTGCCCAACTGAATGATGGCAACTGACAACAAGGGTTGCGCTCGTTGCGGGACTTAACCCAACATCTCACG
>MG|5|V8|F|32|99.21|Firmicutes|Bacilli|Lactobacillales|Lactobacillaceae|Bacillus / Lactobacillus|Bacillus sp. / Lactobacillus aviarius|
CGTGAGATGTTGGGTTAAGTCCCGCAACGAGCGCAACCCTTGTTGTCAGTTGCCATCATTCAGTTGGGCACTCTGGCGAGACTGCCGGTGACAAACCGGAGGAAGGTGGGGATGACGTCAAGTATCATGCCCCTTATGACCTGGGCTACACACGTGCTACAATGGACGATACAACGAGTCGCGAGACCGCGAGGTTAAGCTAATCTCTTAAAGTCGTTCTCAGTTCGGATTGCAGGCTGCAACTCGCCTGCA
>MG|5|V8|F|12|92.16|Firmicutes|Bacilli|Lactobacillales|Lactobacillaceae|Lactobacillus|aviarius|
CGTGAGATGTTGGGTTAAGTCCCGCAACGAGCGCAACCCTCGTCGCATGTTGCCAGCGGTTCGGCCGGGCACCCATGCGAGACCGCCGGCGTCAAGCCGGAGGAAGGTGGGGATGACGTCAAGTCATCATGCCCCTTATGTCCTGGGCTGCACACGTGCTACAATGGACGATACAACGAGTCGCGAGACCGCGAGGTTAAGCTAATCTCTTAAAGTCGTTCTCAGTTCGGATTGCAGGCTGCAACTCGCCTGCA
>MG|5|V8|F|34|94.86|Firmicutes|Bacilli|Lactobacillales|Lactobacillaceae|Lactobacillus|aviarius|
CGTGAGATGTTGGGTTAAGTCCCGCAACGAGCGCAACCCTTGTCGCTAGTTACCATCATTAAGTTGGGGACTCTAGCGAGACTGCCAGTGACAAGCTGGAGGAAGGCGGGGATGACGTCAAATCATCATGCCCCTTATGACCTGGGCTACACACGTGCTACAATGGACGATACAACGAGTCGCAAAACCGCGAGGTTAAGCTAATCTCTTAAAGTCGTTCTCAGTTCGGATTGCAGGCTGCAACTCGCCTGCA
>MG|5|V8|F|23|99.21|Firmicutes|Bacilli|Lactobacillales|Lactobacillaceae|Bacillus / Lactobacillus|Bacillus sp. / Lactobacillus aviarius|
CGTGAGATGTTGGGTTAAGTCCCGCAACGAGCGCAACCCTTGTTGTCAGTTGCCATCATTCAGTTGGGCACTCTGGCGAGACTGCCGGTGACAAAGCCGGAGGAAGGTGGGGATGACGTCAAGTCATCATGCCCCTTATGACCTGGGCTACACACGTGCTACAATGGACGATACAACGAGTCGCGAGACCGCGAGGTTAAGCTAATCTCTTAAAGTCGTTCTCAGTTCGGATTGCAGGCTGCAACTCGCCTGCA
>MG|5|V8|F|23|99.6|Firmicutes|Bacilli|Lactobacillales|Lactobacillaceae|Bacillus / Lactobacillus|Bacillus sp. / Lactobacillus aviarius|
CGTGAGATGTTGGGTTAAGTCCCGCAACGAGCGCAACCCTTGTTGTCAGTTGCCATCATTAAGTTGGGCACTCTGGCGAGACTGCCGGTGACAAACCGGAGGAAGGTGGGGATGACGTCAAGTCATCATGCCCCTTATGACCTGGGCTACACACGTGCTACAATGGACGATACAACGAGTCGCGAAACCGCGAGGTTAAGCTAATCTCTTAAAGTCGTTCTCAGTTCGGATTGCAGGCTGCAACTCGCCTGCA
>MG|5|V8|F|12|94.09|Firmicutes|Bacilli|Lactobacillales|Lactobacillaceae|Lactobacillus|salivarius|
CGTGAGATGTTGGGTTAAGTCCCGCAACGAGCGCAACCCTTGTGATATGTTACTACCAGTAAGATGAGGACTCATATCAGACTGCCGGTGACAAACCGGAGGAAGGTGGGGACGACGTCAAGTCATCATGCCCCTTATGACCTGGGCTACACACGTGCTACAATGGACGGTACAACGAGTCGCAAGACCGCGAGGTTTAGCTAATCTCTTAAAGCCGTTCTCAGTTCGGATTGTAGGCTGCAACTCGCCTACA
>MG|5|V8|R|13|99.21|Firmicutes|Bacilli|Lactobacillales|Lactobacillaceae|Bacillus / Lactobacillus|Bacillus sp. / Lactobacillus aviarius|
TGCAGGCGAGTTGCAGCCTGCAATCCGAACTGAGAACGACTTTAAGAGATTAGCTTAACCTCGCGGTCTCGCGACTCGTTGTATCGTCCATTGTAGCACGTGTGTAGCCCAGGTCATAAGGGGCATGATACTTGACGTCATCCCCACCTTCCTCCGGTTTGTCACCGGCAGTCTCGCCAGAGTGCCCAACTGAATGATGGCAACTGACAACAAGGGTTGCGCTCGTTGCGGGACTTAACCCAACATCTCACG
>MG|5|V8|R|16|92.55|Firmicutes|Bacilli|Lactobacillales|Lactobacillaceae|Lactobacillus|aviarius|
TGCAGGCGAGTTGCAGCCTGCAATCCGAACTGAGAACGACTTTAAGAGATTAGCTTAACCTCGCGGTCTCGCGACTCGTTGTATCGTCCATTGTAGCACGTGTGTAGCCCAGGTCATAAGGGGCATGATGACTTGACGTCATCCCCACCTTCCTCCGGCTTGACGCCGGCGGTCTCGCATGGGTGCCCGGCCGAACCGCTGGCAACATGCGACGGGGGTTGCGCTCGTTGCGGGACTTAACCCAACATCTCACG
>MG|5|V8|F|35|92.94|Firmicutes|Bacilli|Lactobacillales|Lactobacillaceae|Lactobacillus|aviarius|
CGTGAGATGTTGGGTTAAGTCCCGCAACGAGCGCAACCCTCGTCGCATGTTGCCAGCGGTTCGGCCGGGCACCCATGCGAGACCGCCGGCGTCAAGCCGGAGGAAGGTGGGGATGACGTCAAGTCATCATGCCCCTTATGACCTGGGCTACACACGTGCTACAATGGACGATACAACGAGTCGCGAGACCGCGAGGTTAAGCTAATCTCTTAAAGTCGTTCTCAGTTCGGATTGCAGGCTGCAACTCGCCTGCA
>MG|5|V8|R|14|94.86|Firmicutes|Bacilli|Lactobacillales|Lactobacillaceae|Lactobacillus|aviarius|
TGCAGGCGAGTTGCAGCCTGCAATCCGAACTGAGAACGACTTTAAGAGATTAGCTTAACCTCGCGGTTTTGCGACTCGTTGTATCGTCCATTGTAGCACGTGTGTAGCCCAGGTCATAAGGGGCATGATGATTTGACGTCATCCCCGCCTTCCTCCAGCTTGTCACTGGCAGTCTCGCTAGAGTCCCCAACTTAATGATGGTAACTAGCGACAAGGGTTGCGCTCGTTGCGGGACTTAACCCAACATCTCACG
>MG|5|V8|F|16|92.94|Firmicutes|Bacilli|Lactobacillales|Lactobacillaceae|Lactobacillus|salivarius|
CGTGAGATGTTGGGTTAAGTCCCGCAACGAGCGCAACCCTCGTCGCATGTTGCCAGCGGTTCGGCCGGGCACCCATGCGAGACCGCCGGCGTCAAGCCGGAGGAAGGTGGGGATGACGTCAAGTCATCATGCCCCTTATGACCTGGGCTACACACGTGCTACAATGGACGGTACAACGAGTCGCAAGACCGCGAGGTTTAGCTAATCTCTTAAAGCCGTTCTCAGTTCGGATTGTAGGCTGCAACTCGCCTACA
>MG|5|V8|F|22|84.74|Firmicutes|Bacilli|Lactobacillales|Lactobacillaceae|Lactobacillus|camelliae|
CGTGAGATGTTTGGTTAAGTCCAACAACGAGCGCAACCCTCATCGTTAGTTGCTAACATTCAGTTGAGCACTCTAGCGATACTGCCAGTGTAAGCTGGAGGAAGGTGGGGATGAGGTCAAATCATCATGCCCCTTACATCTAGGGCTACAGGCGTGCTACAATGGCCGGTACAACGAGTTGCAACACGGCGACGTGAAGCTAATCTCTTAAAGCCGGTCCCAGTCCGGATTGGAGTCTGCAATTCGACTCCA
>MG|5|V8|F|78|95.65|Firmicutes|Bacilli|Lactobacillales|Streptococcaceae|Streptococcus|alactolyticus|
CGTGAGATGTTGGGTTAAGTCCCGCAACGAGCGCAACCCTTGTCGCTAGTTACCATCATTAAGTTGGGGACTCTAGCGAGACTGCCAGTGACAAGCTGGAGGAAGGCGGGGATGACGTCAAATCATCATGCCCCTTATGACCTGGGCTACACACGTGCTACAATGGTTGGTACAACGAGTCGCAAGTCGGTGACGGCAAGCAAATCTCTTAAAGCCAATCTCAGTTCGGATTGTAGGCTGCAACTCGCCTACA
>MG|5|V8|F|25|96.06|Firmicutes|Bacilli|Lactobacillales|Streptococcaceae|Streptococcus|alactolyticus|
CGTGAGATGTTGGGTTAAGTCCCGCAACGAGCGCAACCCTTATTGTTAGTTGCCATCATTCAGTTGGGCACTCTAGCGAGACTGCCGGTAATAAACCGGAGGAAGGTGGGGATGACGTCAAATCATCATGCCCCTTATGACCTGGGCTACACACGTGCTACAATGGTTGGTACAAAGAGAAGCGAAGCGGTGACGTGGAGCAAACCTCATAAAGCCAATCTCAGTTCGGATTGTAGGCTGCAACTCGCCTACA
>MG|5|V8|F|12|93.31|Firmicutes|Bacilli|Lactobacillales|Streptococcaceae|Streptococcus|alactolyticus|
CGTGAGATGTTGGGTTAAGTCCCGCAACGAGCGCAACCCTTATTGCCAGTTACTACGCAAGAGGACTCTGGCGAGACTGCCGTTGACAAAACGGAGGAAGGTGGGGATGACGTCAAATCATCATGCCCCTTATGACCTGGGCTACACACGTGCTACAATGGTTGGTACAACGAGTCGCAAGTCGGTGACGGCAAGCAAATCTCTTAAAGCCAATCTCAGTTCGGATTGTAGGCTGCAACTCGCCTACA
>MG|5|V8|F|43|96.84|Firmicutes|Bacilli|Lactobacillales|Streptococcaceae|Streptococcus|gallolyticus|
CGTGAGATGTTGGGTTAAGTCCCGCAACGAGCGCAACCCCTGTCGTTAGTTGCCAGCATTCAGTTGGGGACTCTAACGAGACTGCCAGTGACAAACTGGAGGAAGGTGGGGATGACGTCAAATCATCATGCCCCTTATGACCTGGGCTACACACGTGCTACAATGGTTGGTACAACGAGTCGCAAGTCGGTGACGGCAAGCAAATCTCTTAAAGCCAATCTCAGTTCGGATTGTAGGCTGCAACTCGCCTACA
>MG|5|V8|R|28|96.84|Firmicutes|Bacilli|Lactobacillales|Streptococcaceae|Streptococcus|gallolyticus|
TGTAGGCGAGTTGCAGCCTACAATCCGAACTGAGATTGGCTTTAAGAGATTTGCTTGCCGTCACCGACTTGCGACTCGTTGTACCAACCATTGTAGCACGTGTGTAGCCCAGGTCATAAGGGGCATGATGATTTGACGTCATCCCCACCTTCCTCCAGTTTGTCACTGGCAGTCTCGTTAGAGTCCCCAACTGAATGCTGGCAACTAACGACAGGGGTTGCGCTCGTTGCGGGACTTAACCCAACATCTCACG
>MG|5|V8|F|14|96.84|Firmicutes|Bacilli|Lactobacillales|Streptococcaceae|Streptococcus|luteciae|
CGTGAGATGTTGGGTTAAGTCCCGCAACGAGCGCAACCCTTGTTGTCAGTTGCCAGCATTAAGTTGGGCACTCTGGCGAGACTGCCGGTGACAAACCGGAGGAAGGTGGGGACGACGTCAAGTCATCATGCCCCTTATGACCTGGGCTACACACGTGCTACAATGGTTGGTACAACGAGTCGCAAGTCGGTGACGGCAAGCAAATCTCTTAAAGCCAATCTCAGTTCGGATTGTAGGCTGCAACTCGCCTACA
>MG|5|V8|R|38|95.65|Firmicutes|Bacilli|Lactobacillales|Streptococcaceae|Streptococcus|alactolyticus|
TGTAGGCGAGTTGCAGCCTACAATCCGAACTGAGATTGGCTTTAAGAGATTTGCTTGCCGTCACCGACTTGCGACTCGTTGTACCAACCATTGTAGCACGTGTGTAGCCCAGGTCATAAGGGGCATGATGATTTGACGTCATCCCCGCCTTCCTCCAGCTTGTCACTGGCAGTCTCGCTAGAGTCCCCAACTTAATGATGGTAACTAGCGACAAGGGTTGCGCTCGTTGCGGGACTTAACCCAACATCTCACG
>MG|5|V8|F|14|92.97|Firmicutes|Clostridia|Clostridiales|Catabacteriaceae|Catabacter|hongkongensis|
CGTGAGATGTTGGGTTAAGTCCCGCAACGAGCGCAACCCCCTATTGATAGTTGCCAGCAGTAAGATGGGCACTCTATCGAGACTGCCGCGGACAACGCGGAGGAAGGTGGGGATGACGTCAAATCATCATGCCCCTTATGTCTTGGGCTACACACGTGCTACAATGGCCGGTACAAAGAGCAGCGAACTCGTAAGGGTAAGCGAATCTCAAAAAGCCGGTCTCAGTTCGGATTGTGGGCTGCAACCCGCCCACA
>MG|5|V8|F|134|93.33|Firmicutes|Clostridia|Clostridiales|Catabacteriaceae|Catabacter|hongkongensis|
CGTGAGATGTTGGGTTAAGTCCCGCAACGAGCGCAACCCCTATTGATAGTTGCCAGCAGTAAGATGGGCACTCTATCGAGACTGCCGCGGACAACGCGGAGGAAGGTGGGGATGACGTCAAATCATCATGCCCCTTATGTCTTGGGCTACACACGTGCTACAATGGCCGGTACAAAGAGCAGCGAACTCGTAAGGGTAAGCGAATCTCAAAAAGCCGGTCTCAGTTCGGATTGTGGGCTGCAACCCGCCCACA
>MG|5|V8|R|83|93.33|Firmicutes|Clostridia|Clostridiales|Catabacteriaceae|Catabacter|hongkongensis|
TGTGGGCGGGTTGCAGCCCACAATCCGAACTGAGACCGGCTTTTTGAGATTCGCTTACCCTTACGAGTTCGCTGCTCTTTGTACCGGCCATTGTAGCACGTGTGTAGCCCAAGACATAAGGGGCATGATGATTTGACGTCATCCCCACCTTCCTCCGCGTTGTCCGCGGCAGTCTCGATAGAGTGCCCATCTTACTGCTGGCAACTATCAATAGGGGTTGCGCTCGTTGCGGGACTTAACCCAACATCTCACG
>MG|5|V8|F|40|92.94|Firmicutes|Clostridia|Clostridiales|Catabacteriaceae|Catabacter|hongkongensis|
CGTGAGATGTTGGGTTAAGTCCCGCAACGAGCGCAACCCCTATTGATAGTTGCCAGCAGTAAGATGGGCACTCTATCGAGACTGCCGCGGACAACGCGGAGGAAGGTGGGGATGACGTCAAATCATCATGCCCCTTATGTCTTGGGCTACACACGTGCTACAATGGCCGGTACAAAGAGCGGCGAACTCGTAAGGGTAAGCGAATCTCAAAAAGCCGGTCTCAGTTCGGATTGTGGGCTGCAACCCGCCCACA
>MG|5|V8|R|142|92.94|Firmicutes|Clostridia|Clostridiales|Catabacteriaceae|Catabacter|hongkongensis|
TGTGGGCGGGTTGCAGCCCACAATCCGAACTGAGACCGGCTTTTTGAGATTCGCTTACCCTTACGAGTTCGCTGCTCTTTGTACCGGCCATTGTAGCACGTGTGTAGCCCAAGACATAAGGGGCATGATGATTTGACGTCATCCCCACCTTCCTCCGCGTTGTCCGCGGCAGTCTCGATAGAGTGCCCATCTCACTGCTGGCAACTATCAATAGGGGTTGCGCTCGTTGCGGGACTTAACCCAACATCTCACG
>MG|5|V8|F|20|92.19|Firmicutes|Clostridia|Clostridiales|Catabacteriaceae|Catabacter|hongkongensis|
CGTGAGATGTTGGGTTAAGTCCCGCAACGAGCGCAACCCTTGTCGCTAGTTACCATCATTAAGTTGGGGACTCTAGCGAGACTGCCAGTGACAAGCTGGAGGAAGGCGGGGATGACGTCAAATCATCATGCCCCTTATGTCTTGGGCTACACACGTGCTACAATGGCCGGTACAAAGAGCAGCGAACTCGTAAGGGTAAGCGAATCTCAAAAAGCCGGTCTCAGTTCGGATTGTGGGCTGCAACCCGCCCACA
>MG|5|V8|F|13|92.58|Firmicutes|Clostridia|Clostridiales|Catabacteriaceae|Catabacter|hongkongensis|
CGTGAGATGTTGGGTTAAGTCCCGCAACGAGCGCAACCCCCTATTGATAGTTGCCAGCAGTGAGATGGGCACTCTATCGAGACTGCCGCGGACAACGCGGAGGAAGGTGGGGATGACGTCAAATCATCATGCCCCTTATGTCTTGGGCTACACACGTGCTACAATGGCCGGTACAAAGAGCAGCGAACTCGTAAGGGTAAGCGAATCTCAAAAAGCCGGTCTCAGTTCGGATTGTGGGCTGCAACCCGCCCACA
>MG|5|V8|F|14|92.58|Firmicutes|Clostridia|Clostridiales|Catabacteriaceae|Catabacter|hongkongensis|
CGTGAGATGTTGGGTTAAGTCCCGCAACGAGCGCAACCCCTATTGATAGTTGCCAGCAGTGAGATGGGCACTCTATCGAGACTGCCGCGGACAACGCGGAGGAAGGTGGGGATGACGTCAAATCATCATGCCCCTTATGTCTTGGGCTACACACGTGCTACAATGGCCGGTACAAAGAGCAGCGAACTCGTAAGGGTAAGCGAATCTCAAAAAAGCCGGTCTCAGTTCGGATTGTGGGCTGCAACCCGCCCACA
>MG|5|V8|F|286|92.94|Firmicutes|Clostridia|Clostridiales|Catabacteriaceae|Catabacter|hongkongensis|
CGTGAGATGTTGGGTTAAGTCCCGCAACGAGCGCAACCCCTATTGATAGTTGCCAGCAGTGAGATGGGCACTCTATCGAGACTGCCGCGGACAACGCGGAGGAAGGTGGGGATGACGTCAAATCATCATGCCCCTTATGTCTTGGGCTACACACGTGCTACAATGGCCGGTACAAAGAGCAGCGAACTCGTAAGGGTAAGCGAATCTCAAAAAGCCGGTCTCAGTTCGGATTGTGGGCTGCAACCCGCCCACA
>MG|5|V8|F|29|93.73|Firmicutes|Clostridia|Clostridiales|Catabacteriaceae|Catabacter|hongkongensis|
CGTGAGATGTTGGGTTAAGTCCCGCAACGAGCGCAACCCCTATTTCTAGTTGCCAGCAGTAAGATGGGCACTCTAGAGAGACTGCCGCGGACAACGCGGAGGAAGGTGGGGATGACGTCAAATCATCATGCCCCTTATGTCTTGGGCTACACACGTGCTACAATGGCCGGTACAAAGAGCAGCGAACTCGTAAGGGTAAGCGAATCTCAAAAAGCCGGTCTCAGTTCGGATTGTGGGCTGCAACCCGCCCACA
>MG|5|V8|F|19|92.61|Firmicutes|Clostridia|Clostridiales|Catabacteriaceae|Catabacter|hongkongensis|
CGTGAGATGTTGGGTTAAGTCCCGCAACGAGCGCAACCCTTATTGCTAGTTGCCAGCATTTTGAGATGGGCACTCTAGTGAGACTGCCGGGGACAACTCGGAGGAAGGTGGGGATGACGTCAAATCATCATGCCCCTTATGTCTTGGGCTACACACGTGCTACAATGGCCGGTACAAAGAGCGGCGAGACTGCAAAGTTAAGCGAATCCCAAAAAGCCGGTCACAGTTCGGATTGTGGGCTGCAACCCGCCCACA
>MG|5|V8|R|19|92.94|Firmicutes|Clostridia|Clostridiales|Catabacteriaceae|Catabacter|hongkongensis|
TGTGGGCGGGTTGCAGCCCACAATCCGAACTGAGACCGGCTTTTTGAGATTCGCTTACCCTTACGAGTTCGCCGCTCTTTGTACCGGCCATTGTAGCACGTGTGTAGCCCAAGACATAAGGGGCATGATGATTTGACGTCATCCCCACCTTCCTCCGCGTTGTCCGCGGCAGTCTCGATAGAGTGCCCATCTTACTGCTGGCAACTATCAATAGGGGTTGCGCTCGTTGCGGGACTTAACCCAACATCTCACG
>MG|5|V8|R|10|92.19|Firmicutes|Clostridia|Clostridiales|Catabacteriaceae|Catabacter|hongkongensis|
TGTGGGCGGGTTGCAGCCCACAATCCGAACTGAGACCGGCTTTTTGAGATTCGCTTACCCTTACGAGTTCGCTGCTCTTTGTACCGGCCATTGTAGCACGTGTGTAGCCCAAGACATAAGGGGCATGATGATTTGACGTCATCCCCGCCTTCCTCCAGCTTGTCACTGGCAGTCTCGCTAGAGTCCCCAACTTAATGATGGTAACTAGCGACAAGGGTTGCGCTCGTTGCGGGACTTAACCCAACATCTCACG
>MG|5|V8|R|18|92.16|Firmicutes|Clostridia|Clostridiales|Christensenellaceae|Christensenella|minuta|
TGTGGGCGGGTTGCAGCCCACAATCCGAACTGAGACCGGCTTTTTGGGATTGGCTTGCCCTTACGGGTTCGCGGCTCTTTGTACCGGCCATTGTAGCACGTGTGTAGCCCAAGACATAAGGGGCATGATGATTTGACGTCATCCCCACCTTCCTCCGCGTTGTCCGCGGCAGTCTCGATAGAGTGCCCATCTCACTGCTGGCAACTATCAATAGGGGTTGCGCTCGTTGCGGGACTTAACCCAACATCTCACG
>MG|5|V8|R|11|92.55|Firmicutes|Clostridia|Clostridiales|Christensenellaceae|Christensenella|minuta|
TGTGGGCGGGTTGCAGCCCACAATCCGAACTGAGACCGGCTTTTTGGGATTGGCTTGCCCTTACGGGTTCGCGGCTCTTTGTACCGGCCATTGTAGCACGTGTGTAGCCCAAGACATAAGGGGCATGATGATTTGACGTCATCCCCACCTTCCTCCGCGTTGTCCGCGGCAGTCTCGATAGAGTGCCCATCTTACTGCTGGCAACTATCAATAGGGGTTGCGCTCGTTGCGGGACTTAACCCAACATCTCACG
>MG|5|V8|F|56|93.33|Firmicutes|Clostridia|Clostridiales|Christensenellaceae|Christensenella|minuta|
CGTGAGATGTTGGGTTAAGTCCCGCAACGAGCGCAACCCCTATTGATAGTTGCCAGCAGTGAGATGGGCACTCTATCGAGACTGCCGCGGACAACGCGGAGGAAGGTGGGGATGACGTCAAATCATCATGCCCCTTATGTCTTGGGCTACACACGTGCTACAATGGCCGGTACAAAGAGCAGCGAACCCGTAAGGGCAAGCGAATCTCAAAAAGCCGGTCTCAGTTCGGATTGTGGGCTGCAACCCGCCCACA
>MG|5|V8|F|15|91.76|Firmicutes|Clostridia|Clostridiales|Christensenellaceae|Christensenella|minuta|
CGTGAGATGTTGGGTTAAGTCCCGCAACGAGCGCAACCCCTATTTCTAGTTGCCAGCAGTAAGATGGGCACTCTAGAGAGACTGCCGCGGACAACGCGGAGGAAGGTGGGGATGACGTCAAATCATCATGCCCCTTATGTCTTGGGCTACACACGTGCTACAATGGCCGGTACAAAGAGCCGCGAACCCGTAAGGGCAAGCCAATCCCAAAAAGCCGGTCTCAGTTCGGATTGTAGGCTGCAACTCGCCTACA
>MG|5|V8|F|10|92.55|Firmicutes|Clostridia|Clostridiales|Christensenellaceae|Christensenella|minuta|
CGTGAGATGTTGGGTTAAGTCCCGCAACGAGCGCAACCCCTATTTCTAGTTGCCAGCAGTAAGATGGGCACTCTAGAGAGACTGCCGCGGACAACGCGGAGGAAGGTGGGGATGACGTCAAATCATCATGCCCCTTATGTCTTGGGCTACACACGTGCTACAATGGCCGGTACAAAGAGCCGCGAACCCGTAAGGGCAAGCCAATCCCAAAAGCCGGTCTCAGTTCGGATTGTGGGCTGCAACCCGCCCACA
>MG|5|V8|R|10|92.94|Firmicutes|Clostridia|Clostridiales|Christensenellaceae|Christensenella|minuta|
TGTGGGCGGGTTGCAGCCCACAATCCGAACTGAGACCGGCTTTTTGAGATTCGCTTGCCCTTACGAGTTCGCTGCTCTTTGTACCGGCCATTGTAGCACGTGTGTAGCCCAAGACATAAGGGGCATGATGATTTGACGTCATCCCCACCTTCCTCCGCGTTGTCCGCGGCAGTCTCGATAGAGTGCCCATCTCACTGCTGGCAACTATCAATAGGGGTTGCGCTCGTTGCGGGACTTAACCCAACATCTCACG
>MG|5|V8|F|12|92.22|Firmicutes|Clostridia|Clostridiales|Christensenellaceae|Christensenella|minuta|
CGTGAGATGTTGGGTTAAGTCCCGCAACGAGCGCAACCCCTATTTCTAGTTGCCAGCAGTAAGATGGGCACTCTAGAGAGACTGCCGCGGACAACGCGGAGGAAGGTGGGGATGACGTCAAATCATCATGCCCCCTTATGTCTTGGGCTACACACGTGCTACAATGGCCGGTACAAAGAGCCGCGAACCCGTAAGGGCAAGCCAATCCCAAAAAAGCCGGTCTCAGTTCGGATTGTGGGCTGCAACCCGCCCACA
>MG|5|V8|F|22|92.16|Firmicutes|Clostridia|Clostridiales|Christensenellaceae|Christensenella|minuta|
CGTGAGATGTTGGGTTAAGTCCCGCAACGAGCGCAACCCCTATTGATAGTTGCCAGCAGTGAGATGGGCACTCTATCGAGACTGCCGCGGACAACGCGGAGGAAGGTGGGGATGACGTCAAATCATCATGCCCCTTATGTCTTGGGCTACACACGTGCTACAATGGCCGGTACAAAGAGCCGCGAACCCGTAAGGGCAAGCCAATCCCAAAAAGCCGGTCTCAGTTCGGATTGTGGGCTGCAACCCGCCCACA
>MG|5|V8|F|900|92.97|Firmicutes|Clostridia|Clostridiales|Christensenellaceae|Christensenella|minuta|
CGTGAGATGTTGGGTTAAGTCCCGCAACGAGCGCAACCCCTATTTCTAGTTGCCAGCAGTAAGATGGGCACTCTAGAGAGACTGCCGCGGACAACGCGGAGGAAGGTGGGGATGACGTCAAATCATCATGCCCCTTATGTCTTGGGCTACACACGTGCTACAATGGCCGGTACAAAGAGCCGCGAACCCGTAAGGGCAAGCCAATCCCAAAAAGCCGGTCTCAGTTCGGATTGTGGGCTGCAACCCGCCCACAT
>MG|5|V8|F|27|92.61|Firmicutes|Clostridia|Clostridiales|Christensenellaceae|Christensenella|minuta|
CGTGAGATGTTGGGTTAAGTCCCGCAACGAGCGCAACCCCCTATTTCTAGTTGCCAGCAGTAAGATGGGCACTCTAGAGAGACTGCCGCGGACAACGCGGAGGAAGGTGGGGATGACGTCAAATCATCATGCCCCTTATGTCTTGGGCTACACACGTGCTACAATGGCCGGTACAAAGAGCCGCGAACCCGTAAGGGCAAGCCAATCCCAAAAAGCCGGTCTCAGTTCGGATTGTGGGCTGCAACCCGCCCACAT
>MG|5|V8|F|10|91.87|Firmicutes|Clostridia|Clostridiales|Christensenellaceae|Christensenella|minuta|
CGTGAGATGTTGGGTTAAGTCCCGCAACGAGCGCAACCCCTATTTCTAGTTGCCAGCAGTAAGATGGGCACTCTAGAGAGACTGCCGCGGACAACGCGGAGGAAGGTGGGGATGACGTCAAATCATCATGCCCCTTATGTCTTGGGCTACACACGTGCTACAATGGCCGGTACAAAGAGCCGCGAACCCGTAAGGGCAAGCCAATCCCAAAAAGCCGGTCTCAGTTCGGATTGTAGTCTGCAACTCGACTACA
>MG|5|V8|R|15|93.33|Firmicutes|Clostridia|Clostridiales|Christensenellaceae|Christensenella|minuta|
TGTGGGCGGGTTGCAGCCCACAATCCGAACTGAGACCGGCTTTTTGAGATTCGCTTACCCTTACGGGTTCGCTGCTCTTTGTACCGGCCATTGTAGCACGTGTGTAGCCCAAGACATAAGGGGCATGATGATTTGACGTCATCCCCACCTTCCTCCGCGTTGTCCGCGGCAGTCTCGATAGAGTGCCCATCTCACTGCTGGCAACTATCAATAGGGGTTGCGCTCGTTGCGGGACTTAACCCAACATCTCACG
>MG|5|V8|R|10|92.94|Firmicutes|Clostridia|Clostridiales|Christensenellaceae|Christensenella|minuta|
TGTGGGCGGGTTGCAGCCCACAATCCGAACTGAGACCGGCTTTTTGGGATTGGCTTGCCCTTACGGGTTCGCGGCTCTTTGTACCGGCCATTGTAGCACGTGTGTAGCCCAAGACATAAGGGGCATGATGATTTGACGTCATCCCCACCTTCCTCCGCGTTGTCCGCGGCAGTCTCTCTAGAGTGCCCATCTTACTGCTGGCAACTATCAATAGGGGTTGCGCTCGTTGCGGGACTTAACCCAACATCTCACG
>MG|5|V8|F|31|90.62|Firmicutes|Clostridia|Clostridiales|Christensenellaceae|Christensenella|minuta|
CGTGAGATGTTGGGTTAAGTCCCGCAACGAGCGCAACCCTTGTCGCTAGTTACCATCATTAAGTTGGGGACTCTAGCGAGACTGCCAGTGACAAGCTGGAGGAAGGCGGGGATGACGTCAAATCATCATGCCCCTTATGTCTTGGGCTACACACGTGCTACAATGGCCGGTACAAAGAGCCGCGAACCCGTAAGGGCAAGCCAATCCCAAAAAGCCGGTCTCAGTTCGGATTGTGGGCTGCAACCCGCCCACA
>MG|5|V8|F|10|93.33|Firmicutes|Clostridia|Clostridiales|Christensenellaceae|Christensenella|minuta|
CGTGAGATGTTGGGTTAAGTCCCGCAACGAGCGCAACCCCTATTGATAGTTGCCAGCAGTAAGATGGGCACTCTATCGAGACTGCCGCGGACAACGCGGAGGAAGGTGGGGATGACGTCAAATCATCATGCCCCTTATGTCTTGGGCTACACACGTGCTACAATGGCCGGTACAAAGAGCGGCGAACCCGTAAGGGCAAGCGAATCTCAAAAAGCCGGTCTCAGTTCGGATTGTGGGCTGCAACCCGCCCACA
>MG|5|V8|R|10|93.33|Firmicutes|Clostridia|Clostridiales|Christensenellaceae|Christensenella|minuta|
TGTGGGCGGGTTGCAGCCCACAATCCGAACTGAGACCGGCTTTTTGAGATTCGCTTGCCCTTACGGGTTCGCCGCTCTTTGTACCGGCCATTGTAGCACGTGTGTAGCCCAAGACATAAGGGGCATGATGATTTGACGTCATCCCCACCTTCCTCCGCGTTGTCCGCGGCAGTCTCGATAGAGTGCCCATCTTACTGCTGGCAACTATCAATAGGGGTTGCGCTCGTTGCGGGACTTAACCCAACATCTCACG
>MG|5|V8|F|13|92.58|Firmicutes|Clostridia|Clostridiales|Christensenellaceae|Christensenella|minuta|
CGTGAGATGTTGGGTTAAGTCCCGCAACGAGCGCAACCCCTATTTCTAGTTGCCAGCAGTAAGATGGGCACTCTAGAGAGACTGCCGCGGACAACGCGGAGGAAGGTGGGGATGACGTCAAATCATCATGCCCCTTATGTCTTGGGCTACACACGTGCTACAATGGCCGGTACAAAGAGCCGCGAACCCGTAAGGGCAAGCCAATCCCAAAAAGCCGGTCTCAGTTCGGACTTGTGGGCTGCAACCCGCCCACA
>MG|5|V8|F|98|92.61|Firmicutes|Clostridia|Clostridiales|Christensenellaceae|Christensenella|minuta|
CGTGAGATGTTGGGTTAAGTCCCGCAACGAGCGCAACCCCTATTTCTAGTTGCCAGCAGTAAGATGGGCACTCTAGAGAGACTGCCGCGGACAACGCGGAGGAAGGTGGGGATGACGTCAAATCATCATGCCCCCTTATGTCTTGGGCTACACACGTGCTACAATGGCCGGTACAAAGAGCCGCGAACCCGTAAGGGCAAGCCAATCCCAAAAAGCCGGTCTCAGTTCGGATTGTGGGCTGCAACCCGCCCACAT
>MG|5|V8|F|17|92.58|Firmicutes|Clostridia|Clostridiales|Christensenellaceae|Christensenella|minuta|
CGTGAGATGTTGGGTTAAGTCCCGCAACGAGCGCAACCCCTATTTCTAGTTGCCAGCAGTAAGATGGGCACTCTAGAGAGACTGCCGCGGACAACGCGGAGGAAGGTGGGGATGACGTCAAATCATCATGCCCCTTATGTCTTGGGCTACACACGTGCTACAATGGCCGGTACAAAGAGCCGCGAACCCGTAAGGGCAAGCCAATCCCAAAAAGCCGGTCTCAGTTCGGATTGTGGGCTGCAACCCGCCCCACA
>MG|5|V8|F|14|92.94|Firmicutes|Clostridia|Clostridiales|Christensenellaceae|Christensenella|minuta|
CGTGAGATGTTGGGTTAAGTCCCGCAACGAGCGCAACCCCTATTGATAGTTGCCAGCAGTGAGATGGGCACTCTATCGAGACTGCCGCGGACAACGCGGAGGAAGGTGGGGATGACGTCAAATCATCATGCCCCTTATGTCTTGGGCTACACACGTGCTACAATGGCCGGTACAAAGAGCAGCGAACTCGTAAGGGCAAGCGAATCTCAAAAAGCCGGTCTCAGTTCGGATTGTGGGCTGCAACCCGCCCACA
>MG|5|V8|F|41|92.58|Firmicutes|Clostridia|Clostridiales|Christensenellaceae|Christensenella|minuta|
CGTGAGATGTTGGGTTAAGTCCCGCAACGAGCGCAACCCCTATTTCTAGTTGCCAGCAGTAAGATGGGCACTCTAGAGAGACTGCCGCGGACAACGCGGAGGAAGGTGGGGATGACGTCAAATCATCATGCCCCTTATGTCTTGGGCTACACACGTGCTACAATGGCCGGTACAAAGAGCCGCGAACCCGTAAGGGCAAGCCAATCCCAAAAAAGCCGGTCTCAGTTCGGATTGTGGGCTGCAACCCGCCCACA
>MG|5|V8|F|12|92.03|Firmicutes|Clostridia|Clostridiales|Christensenellaceae|Christensenella|minuta|
CGTGAGATGTTGGGTTAAGTCCCGCAACGAGCGCAACCCCTATTTCTAGTTGCCAGCAGTAAGATGGGCACTCTAGAGAGACTGCCGCGGACAACGCGGAGGAAGGTGGGGATGACGTCAAATCATCATGCCCCTTATGTCTTGGGCTACACACGTGCTACAATGGCCGGTACAAAGAGCCGCGAACCCGTAAGGGCAAGCCAATCCCAAAAAGCCGGTCTCAGTTCGGATTGGAGGCTGCAACCCGCCTCCA
>MG|5|V8|R|29|93.33|Firmicutes|Clostridia|Clostridiales|Christensenellaceae|Christensenella|minuta|
TGTGGGCGGGTTGCAGCCCACAATCCGAACTGAGACCGGCTTTTTGAGATTCGCTTGCCCTTACGGGTTCGCTGCTCTTTGTACCGGCCATTGTAGCACGTGTGTAGCCCAAGACATAAGGGGCATGATGATTTGACGTCATCCCCACCTTCCTCCGCGTTGTCCGCGGCAGTCTCGATAGAGTGCCCATCTCACTGCTGGCAACTATCAATAGGGGTTGCGCTCGTTGCGGGACTTAACCCAACATCTCACG
>MG|5|V8|F|15|93.33|Firmicutes|Clostridia|Clostridiales|Christensenellaceae|Christensenella|minuta|
CGTGAGATGTTGGGTTAAGTCCCGCAACGAGCGCAACCCCTATTGATAGTTGCCAGCAGTGAGATGGGCACTCTATCGAGACTGCCGCGGACAACGCGGAGGAAGGTGGGGATGACGTCAAATCATCATGCCCCTTATGTCTTGGGCTACACACGTGCTACAATGGCCGGTACAAAGAGCAGCGAACCCGTAAGGGTAAGCGAATCTCAAAAAGCCGGTCTCAGTTCGGATTGTGGGCTGCAACCCGCCCACA
>MG|5|V8|R|17|90.62|Firmicutes|Clostridia|Clostridiales|Christensenellaceae|Christensenella|minuta|
TGTGGGCGGGTTGCAGCCCACAATCCGAACTGAGACCGGCTTTTTGGGATTGGCTTGCCCTTACGGGTTCGCGGCTCTTTGTACCGGCCATTGTAGCACGTGTGTAGCCCAAGACATAAGGGGCATGATGATTTGACGTCATCCCCGCCTTCCTCCAGCTTGTCACTGGCAGTCTCGCTAGAGTCCCCAACTTAATGATGGTAACTAGCGACAAGGGTTGCGCTCGTTGCGGGACTTAACCCAACATCTCACG
>MG|5|V8|F|23|94.86|Firmicutes|Clostridia|Clostridiales|Clostridiaceae|Clostridium|sp.|
CGTGAGATGTTGGGTTAAGTCCCGCAACGAGCGCAACCCCTGTTGCTAGTTGCCATCATTAAGTTGGGGACTCTAGCGAGACTGCCGGTGACAAGCCGGAGGAAGGCGGGGATGACGTCAAATCATCATGCCCCTTATGACCTGGGCTACACACGTGCTACAATGGACGGATCAGAGGGAAGCGAAGCCGCGAGGCGGAGCAAAACCCAGAAACCCGTTCTCAGTTCGGATTGCACTCTGCAACTCGAGTGCA
>MG|5|V8|F|10|93.17|Firmicutes|Clostridia|Clostridiales|Clostridiaceae|Clostridium|hiranonis|
CGTGAGATGTTGGGTTAAGTCCCGCAACGAGCGCAACCCTTATTGTTAGTTGCTACGCAAGAGCACTCTAGCGAGACTGCCGTTGACAAAACGGAGGAAGGTGGGGACGACGTCAAATCATCATGCCCCTTATGACCTGGGCTACACACGTGCTACAATGGATGGAGCAGAGGGAAGCGAAGCCGCGAGGTGAAGCAAAACCCATAAAACCATTCTCAGTTCGGATTGTAGTCTGCAACTCGACTACA
>MG|5|V8|F|11|93.47|Firmicutes|Clostridia|Clostridiales|Clostridiaceae|Clostridium|sp.|
CGTGAGATGTTGGGTTAAGTCCCGCAACGAGCGCAACCCTTGCCATTAGTTGCTACGCAAGAGCACTCTAATGGGACCGCTACCGACAAGGTGGAGGAAGGTGGGGACGACGTCAAATCATCATGCCCCTTATGACCTGGGCTACACACGTAATACAATGGCCGTTAACAGAGGGAAGCAATACAGTGATGTGGAGCAAAACCCTAAAAACGGTCCCAGTTCGGATTGTAGGCTGCAACCCGCCTACA
>MG|5|V8|R|32|94.78|Firmicutes|Clostridia|Clostridiales|Clostridiaceae|Clostridium|aminobutyricum|
TGCAGGCGAGTTGCAGCCTGCAATCCGAACTGGGACCGGCTTTTGAGTTTTGCTCCACCTCGCGGTCTTGCTTCTCTTTGTACCGGCCATTGTAGCACGTGTGTAGCCCAGAACATAAGGGGCATGATGATTTGACGTCATCCCCACCTTCCTCCGAGTTATCCCCGGCAGTCTCACTAGAGTCCCCATCTTACTGCTGGCAACTAGTGACAAGGGTTGCGCTCGTTGCGGGACTTAACCCAACATCTCACG
>MG|5|V8|F|10|95.2|Firmicutes|Clostridia|Clostridiales|Clostridiaceae|Clostridium|aminobutyricum|
CGTGAGATGTTGGGTTAAGTCCCGCAACGAGCGCAACCCTTGTCATTAGTTGCCAGCAGTAAGATGGGCACTCTAGTGAGACTGCCGGGGATAACTCGGAGGAAGGTGGGGATGACGTCAAATCATCATGCCCCTTATGTTCTGGGCTACACACGTGCTACAATGGCCGGTACAAAGAGGAGGCAAGACCGCGAGGTGGAGCGAATCTCAAAAGCCGGTCCCAGTTCGGATTGCAGGCTGCAACTCGCCTGCA
>MG|5|V8|F|32|89.02|Firmicutes|Clostridia|Clostridiales|Clostridiaceae|Clostridium|sp.|
CGTGAGATGTTCGGTTAAGTCCGATAACGAGCGCAACCCCTATTGTTAGTTGCTAACATTTAGTTGAGAACTCTAACGATACTGCCGGTGACAAACCGGAGGAAGATGGGGATGACGTCAAATCATCATGCCCCTTACGTCTAGGGCTACAGGCGTGCTACAATGGCCGGCACAAAAAGTTGCAATACCGTGAGGTGGAGCTAATCTCTAAAACCGGTCTCAGTTCGGATTGGAGTCTGCAACTCGACTCCA
>MG|5|V8|F|19|93.57|Firmicutes|Clostridia|Clostridiales|Clostridiaceae|Clostridium|aminobutyricum|
CGTGAGATGTTGGGTTAAGTCCCGCAACGAGCGCAACCCTTGTCACTAGTTACCAGCAGTAAGATGGGGACTCTAGTGAGACTGCCGGGGACAACTCGGAGGAAGGTGGGGATGACGTCAAATCATCATGCCCCTTATGTTCTGGGCTACACACGTGCTACAATGGCCGGTACAAAGAGAGGCGAGACCGCGAGGTGGAGCAAAACTCAAAAGCCGGTCCCAGTTCGGATTGCAGGCTGCAACTCGCCTGCA
>MG|5|V8|F|11|92.94|Firmicutes|Clostridia|Clostridiales|Clostridiaceae|Clostridium|hiranonis|
CGTGAGATGTTGGGTTAAGTCCCGCAACGAGCGCAACCCTTATCTTCAGTAGCCAGCGGTTTGGCCGGGCACTCTGGAGAGACTGCCAGGGATAACCTGGAGGAAGGTGGGGATGACGTCAAATCATCATGCCCCTTATGACCTGGGCTACACACGTGCTACAATGGATGGAGCAGAGGGAAGCGAAGCCGCGAGGTGAAGCAAAACCCATAAAACCATTCTCAGTTCGGATTGTAGTCTGCAACTCGACTACA
>MG|5|V8|R|11|90.32|Firmicutes|Clostridia|Clostridiales|Clostridiaceae|Fervidicella|metallireducens|
TGGAGTCGAGTTGCAGACTCCAATCCGAACTGAGACCGATTTTTGAGATTTGCTCCTCCTCACGGGATTGCTTCTTTTTGTATCGGCCATTGTAGCACGCCTGTAGCCCTAGACGTAAGGGGCATGATGATTTGACGTCATCCCCGCCTTCCTCCAGCTTGTCACTGGCAGTCTCGCTAGAGTCCCCAACTTAATGATGGTAACTAGCGACAAGGGTTGCGCTCGTTGCGGGACTTAACCCAACATCTCACG
>MG|5|V8|F|10|94.88|Firmicutes|Clostridia|Clostridiales|Clostridiaceae|Clostridium|sp.|
CGTGAGATGTTGGGTTAAGTCCCGCAACGAGCGCAACCCCTGTTGCTAGTTGCCATCATTAAGTTGGGGGACTCTAGCGAGACTGCCGGTGACAAGCCGGAGGAAGGCGGGGATGACGTCAAATCATCATGCCCCTTATGACCTGGGCTACACACGTGCTACAATGGACGGATCAGAGGGAAGCGAAGCCGCGAGGCGGAGCGAAACCCAGAAACCCGTTCTCAGTTCGGATTGCACTCTGCAACTCGAGTGCA
>MG|5|V8|F|10|90.24|Firmicutes|Clostridia|Clostridiales|Clostridiaceae|Fervidicella|metallireducens|
CGTGAGATGTTGGGTTAAGTCCCGCAACGAGCGCAACCCTTGTTGTCAGTTGCCAGCATTAAGTTGGGCACTCTGGCGAGACTGCCGGTGACAAACCGGAGGAAGGTGGGGATGACGTCAAATCATCATGCCCCTTACGTCTAGGGCTACAGGCGTGCTACAATGGCCGATACAAAAAGAAGCAATCCCGTGAGGAGGAGCAAATCTCAAAAATCGGTCTCAGTTCGGATTGGAGTCTGCAACTCGACTCCA
>MG|5|V8|F|55|94.78|Firmicutes|Clostridia|Clostridiales|Clostridiaceae|Clostridium|aminobutyricum|
CGTGAGATGTTGGGTTAAGTCCCGCAACGAGCGCAACCCTTGTCACTAGTTGCCAGCAGTAAGATGGGGACTCTAGTGAGACTGCCGGGGATAACTCGGAGGAAGGTGGGGATGACGTCAAATCATCATGCCCCTTATGTTCTGGGCTACACACGTGCTACAATGGCCGGTACAAAGAGAAGCAAGACCGCGAGGTGGAGCAAAACTCAAAAGCCGGTCCCAGTTCGGATTGCAGGCTGCAACTCGCCTGCA
>MG|5|V8|R|12|94.78|Firmicutes|Clostridia|Clostridiales|Clostridiaceae|Fonticella|tunisiensis|
TGCAGGCGAGTTGCAGCCTGCAATCCGAACTGGGATCGGTTTTTGAGATTTGCTCCACCTCACGGTCTCGCTGCTCTTTGTACCGACCATTGTAGCACGTGTGTAGCCCAGAACATAAGGGGCATGATGATTTGACGTCATCCCCACCTTCCTCCGAGTTATCCCCGGCAGTCCCGTTAGAGTGCCCAACTTAATGATGGCAACTAACAGCAAGGGTTGCGCTCGTTGCGGGACTTAACCCAACATCTCACG
>MG|5|V8|F|36|80.31|Firmicutes|Clostridia|Clostridiales|Clostridiaceae|Clostridium|sp.|
CGTGAGATGTTTGGTTAAGTCCATCAACGAGCGCAACCCTTGTCGTCAGTTGTATTTTTCTGGCGAGACTGCCCCGGTAACGGGGAGGAAGGAGGGGATGATGTCAGGTCAGTATTGGTCTTACGTCCTGGGCTAGAAACGTCCTACAATGGCCGGCACAATGGGCAGCCAACCCGCGAGGGGGAGCAAATCCCATCAAAGCCGGTCCCAGTTCGGATTGCAGGCTGAAACTCGCCTGCA
>MG|5|V8|R|173|95.26|Firmicutes|Clostridia|Clostridiales|Clostridiaceae|Clostridium|sp.|
TGCACTCGAGTTGCAGAGTGCAATCCGAACTGAGAACGGGTTTCTGGGTTTCGCTCCGCCTCGCGGCTTCGCTTCCCTCTGATCCGTCCATTGTAGCACGTGTGTAGCCCAGGTCATAAGGGGCATGATGATTTGACGTCATCCCCGCCTTCCTCCGGCTTGTCACCGGCAGTCTCGCTAGAGTCCCCAACTTAATGATGGCAACTAGCAACAGGGGTTGCGCTCGTTGCGGGACTTAACCCAACATCTCACG
>MG|5|V8|R|14|87.6|Firmicutes|Clostridia|Clostridiales|Clostridiaceae|Fonticella|tunisiensis|
TGGAGTCGAGTTGCAGACTCCAATCCGAACTGGGACCGGTTTTGGAGATTAGCTCCACCTCACGGTATTGCGTCTCTTTGTACCGGCCATTGTAGCACGCCTGTAGCCCTAGATGTAAGGGGCATGATGATTTGACGTCATCCCCACCTTCCTCCAGTTTATCACCGGCAGTTTCATTAGAGTCCTCAGCTTAACCTGTTAGTAACTAATGACGAGGGTTGCGCTCGTTATCGGACTTAACCGAACATCTCACG
>MG|5|V8|F|11|89.02|Firmicutes|Clostridia|Clostridiales|Clostridiaceae|Clostridium|sp.|
CGTGAGATGTTCGGTTAAGTCCGATAACGAGCGCAACCCCTATTGCTAGTTGCTAACATTTAGTTGAGTTCTCTAGCGATACTGCCGGTGATAAACCGGAGGAAGATGGGGATGACGTCAAATCATCATGCCCCTTACGTCTAGGGCCACAGGCGTGCTACAATGGCCGGCACAAAAAGTTGCAATACCGTGAGGTGGAGCTAATCTCAAAAACCGGTCTCAGTTCGGATTGGAGTCTGCAACTCGACTCCA
>MG|5|V8|F|77|89.43|Firmicutes|Clostridia|Clostridiales|Clostridiaceae|Clostridium|sp.|
CGTGAGATGTTCGGTTAAGTCCGATAACGAGCGCAACCCTTATTGCTAGTTGCTAACATTTAGTTGAGTTCTCTAGCGATACTGCCGGTGATAAACCGGAGGAAGATGGGGATGACGTCAAATCATCATGCCCCTTACGTCTAGGGCCACAGGCGTGCTACAATGGCCGGCACAAAAAGTTGCAATACCGTGAGGTGGAGCTAATCTCAAAAACCGGTCTCAGTTCGGATTGGAGTCTGCAACTCGACTCCA
>MG|5|V8|F|360|95.26|Firmicutes|Clostridia|Clostridiales|Clostridiaceae|Clostridium|sp.|
CGTGAGATGTTGGGTTAAGTCCCGCAACGAGCGCAACCCCTGTTGCTAGTTGCCATCATTAAGTTGGGGACTCTAGCGAGACTGCCGGTGACAAGCCGGAGGAAGGCGGGGATGACGTCAAATCATCATGCCCCTTATGACCTGGGCTACACACGTGCTACAATGGACGGATCAGAGGGAAGCGAAGCCGCGAGGCGGAGCGAAACCCAGAAACCCGTTCTCAGTTCGGATTGCACTCTGCAACTCGAGTGCA
>MG|5|V8|F|17|95.6|Firmicutes|Clostridia|Clostridiales|Clostridiaceae|Clostridium|sp.|
CGTGAGATGTTGGGTTAAGTCCCGCAACGAGCGCAACCCCTGTTGCTAGTTGCCATCATTAAGTTGGGGACTCTAGCGAGACTGCCGGTGACAAGCCGGAGGAAGGCGGGGATGACGTCAAATCATCATGCCCCTTATGACCTGGGCTACACACGTGCTACAATGGACGGATCAGAGGGAAGCGAAGCCGCGAGGCGGAGCGAAACCCAGAAACCCGTTCTCAGTTCGGATTGTAGTCTGCAACTCGACTACA
>MG|5|V8|F|10|92.55|Firmicutes|Clostridia|Clostridiales|Clostridiaceae|Clostridium|hiranonis|
CGTGAGATGTTGGGTTAAGTCCCGCAACGAGCGCAACCCTTATCTTCAGTAGCCAGCGGTTCGGCCGGGCACTCTGGAGAGACTGCCAGGGATAACCTGGAGGAAGGTGGGGATGACGTCAAATCATCATGCCCCTTATGACCTGGGCTACACACGTGCTACAATGGATGGAGCAGAGGGAAGCGAAGCCGCGAGGTGAAGCAAAACCCATAAAACCATTCTCAGTTCGGATTGTAGTCTGCAACTCGACTACA
>MG|5|V8|F|15|90.73|Firmicutes|Clostridia|Clostridiales|Clostridiaceae|Fervidicella|metallireducens|
CGTGAGATGTTGGGTTAAGTCCCGCAACGAGCGCAACCCCTGTCGTTAGTTGCCAGCATTCAGTTGGGGACTCTAACGAGACTGCCAGTGACAAACTGGAGGAAGGTGGGGATGACGTCAAATCATCATGCCCCTTACGTCTAGGGCTACAGGCGTGCTACAATGGCCGATACAAAAAGAAGCAATCCCGTGAGGAGGAGCAAATCTCAAAAATCGGTCTCAGTTCGGATTGGAGTCTGCAACTCGACTCCA
>MG|5|V8|F|31|90.32|Firmicutes|Clostridia|Clostridiales|Clostridiaceae|Fervidicella|metallireducens|
CGTGAGATGTTGGGTTAAGTCCCGCAACGAGCGCAACCCTTGTCGCTAGTTACCATCATTAAGTTGGGGACTCTAGCGAGACTGCCAGTGACAAGCTGGAGGAAGGCGGGGATGACGTCAAATCATCATGCCCCTTACGTCTAGGGCTACAGGCGTGCTACAATGGCCGATACAAAAAGAAGCAATCCCGTGAGGAGGAGCAAATCTCAAAAATCGGTCTCAGTTCGGATTGGAGTCTGCAACTCGACTCCA
>MG|5|V8|F|14|94.86|Firmicutes|Clostridia|Clostridiales|Clostridiaceae|Clostridium|sp.|
CGTGAGATGTTGGGTTAGTCCCGCAACGAGCGCAACCCCTGTTGCTAGTTGCCATCATTAAGTTGGGGACTCTAGCGAGACTGCCGGTGACAAGCCGGAGGAAGGCGGGGATGACGTCAAATCATCATGCCCCTTATGACCTGGGCTACACACGTGCTACAATGGACGGATCAGAGGGAAGCGAAGCCGCGAGGCGGAGCGAAACCCAGAAACCCGTTCTCAGTTCGGATTGCACTCTGCAACTCGAGTGCA
>MG|5|V8|F|20|94.78|Firmicutes|Clostridia|Clostridiales|Clostridiaceae|Fonticella|tunisiensis|
CGTGAGATGTTGGGTTAAGTCCCGCAACGAGCGCAACCCTTGCTGTTAGTTGCCATCATTAAGTTGGGCACTCTAACGGGACTGCCGGGGATAACTCGGAGGAAGGTGGGGATGACGTCAAATCATCATGCCCCTTATGTTCTGGGCTACACACGTGCTACAATGGTCGGTACAAAGAGCAGCGAGACCGTGAGGTGGAGCAAATCTCAAAAACCGATCCCAGTTCGGATTGCAGGCTGCAACTCGCCTGCA
>MG|5|V8|R|12|89.02|Firmicutes|Clostridia|Clostridiales|Clostridiaceae|Clostridium|sp.|
TGGAGTCGAGTTGCAGACTCCAATCCGAACTGAGACCGGTTTTAGAGATTAGCTCCACCTCACGGTATTGCAACTTTTTGTGCCGGCCATTGTAGCACGCCTGTAGCCCTAGACGTAAGGGGCATGATGATTTGACGTCATCCCCATCTTCCTCCGGTTTGTCACCGGCAGTATCGTTAGAGTTCTCAACTAAATGTTAGCAACTAACAATAGGGGTTGCGCTCGTTATCGGACTTAACCGAACATCTCACG
>MG|5|V8|R|18|80.31|Firmicutes|Clostridia|Clostridiales|Clostridiaceae|Clostridium|sp.|
TGCAGGCGAGTTTCAGCCTGCAATCCGAACTGGGACCGGCTTTGATGGGATTTGCTCCCCCTCGCGGGTTGGCTGCCCATTGTGCCGGCCATTGTAGGACGTTTCTAGCCCAGGACGTAAGACCAATACTGACCTGACATCATCCCCTCCTTCCTCCCCGTTACCGGGGCAGTCTCGCCAGAAAAATACAACTGACGACAAGGGTTGCGCTCGTTGATGGACTTAACCAAACATCTCACG
>MG|5|V8|R|12|94.86|Firmicutes|Clostridia|Clostridiales|Clostridiaceae|Clostridium|sp.|
TGCACTCGAGTTGCAGAGTGCAATCCGAACTGAGAACGGGTTTCTGGGTTTTGCTCCGCCTCGCGGCTTCGCTTCCCTCTGATCCGTCCATTGTAGCACGTGTGTAGCCCAGGTCATAAGGGGCATGATGATTTGACGTCATCCCCGCCTTCCTCCGGCTTGTCACCGGCAGTCTCGCTAGAGTCCCCAACTTAATGATGGCAACTAGCAACAGGGGTTGCGCTCGTTGCGGGACTTAACCCAACATCTCACG
>MG|5|V8|R|15|80.31|Firmicutes|Clostridia|Clostridiales|Clostridiaceae|Clostridium|sp.|
TGCAGGCGAGTTTCAGCCTGCAATCCGAACTGGGACCGGTTTTGATGGGATTTGCTCCCCCTCGCGGGTTGGCTGCCCATTGTGCCGGCCATTGTAGGACGTTTCTAGCCCAGGACGTAAGACCAATACTGACCTGACATCATCCCCTCCTTCCTCCCCGTTACCGGGGCAGTCTCGCCAGAAAAATACAACTGACGACAAGGGTTGCGCTCGTTGATGGACTTAACCCAACATCTCACG
>MG|5|V8|F|37|87.6|Firmicutes|Clostridia|Clostridiales|Clostridiaceae|Fonticella|tunisiensis|
CGTGAGATGTTCGGTTAAGTCCGATAACGAGCGCAACCCTCGTCATTAGTTACTAACAGGTTAAGCTGAGGACTCTAATGAAACTGCCGGTGATAAACTGGAGGAAGGTGGGGATGACGTCAAATCATCATGCCCCTTACATCTAGGGCTACAGGCGTGCTACAATGGCCGGTACAAAGAGACGCAATACCGTGAGGTGGAGCTAATCTCCAAAACCGGTCCCAGTTCGGATTGGAGTCTGCAACTCGACTCCA
>MG|5|V8|F|29|80.31|Firmicutes|Clostridia|Clostridiales|Clostridiaceae|Clostridium|sp.|
CGTGAGATGTTGGGTTAAGTCCATCAACGAGCGCAACCCTTGTCGTCAGTTGTATTTTTCTGGCGAGACTGCCCCGGTAACGGGGAGGAAGGAGGGGATGATGTCAGGTCAGTATTGGTCTTACGTCCTGGGCTAGAAACGTCCTACAATGGCCGGCACAATGGGCAGCCAACCCGCGAGGGGGAGCAAATCCCATCAAAACCGGTCCCAGTTCGGATTGCAGGCTGAAACTCGCCTGCA
>MG|5|V8|R|47|89.43|Firmicutes|Clostridia|Clostridiales|Clostridiaceae|Clostridium|sp.|
TGGAGTCGAGTTGCAGACTCCAATCCGAACTGAGACCGGTTTTTGAGATTAGCTCCACCTCACGGTATTGCAACTTTTTGTGCCGGCCATTGTAGCACGCCTGTGGCCCTAGACGTAAGGGGCATGATGATTTGACGTCATCCCCATCTTCCTCCGGTTTATCACCGGCAGTATCGCTAGAGAACTCAACTAAATGTTAGCAACTAGCAATAAGGGTTGCGCTCGTTATCGGACTTAACCGAACATCTCACG
>MG|5|V8|F|23|92.97|Firmicutes|Clostridia|Clostridiales|Clostridiales Family XVI. Incertae Sedis|Carboxydocella|manganica|
CGTGAGATGTTGGGTTAAGTCCCGCAACGAGCGCAACCCCTAATTTCAGTTGCCAGCACGTAAAGGTGGGAACTCTGAAGTAACTGCCGGTGACAAACCGGAGGAAGGTGGGGATGACGTCAAATCATCATGCCCTTTATGTCCTGGGCTACACACGTGCTACAATGGCTGGTACAGAGGGCAGCGAAACCGTGAGGTGGAGCGAATCCCAAAAAGCCAGTCTCAGTTCGGATTGCAGGCTGCAACCCGCCTGCA
>MG|5|V8|F|44|92.19|Firmicutes|Clostridia|Clostridiales|Clostridiales Family XVI. Incertae Sedis|Carboxydocella|manganica|
CGTGAGATGTTGGGTTAAGTCCCGCAACGAGCGCAACCCCTAATTTCAGTTGCCAGCACGTAAAGGTGGGAACTCTGAAGTAACTGCCGGTGACAAACCGGAGGAAGGTGGGGATGACGTCAAATCATCATGCCCTTTATGTCCTGGGCTACACACGTGCTACAATGGCTGGTACAGAGGGCAGCGACACCGTGAGGTAGAGCGAATCCCAAAAAGCCAGTCTCAGTTCGGATTGCAGGCTGCAACCCGCCTGCA
>MG|5|V8|F|35|94.12|Firmicutes|Clostridia|Clostridiales|Eubacteriaceae|Eubacterium|sp.|
CGTGAGATGTTGGGTTAAGTCCCGCAACGAGCGCAACCCTTGTCTTCAGTTACCAGTATTAAGTTAGGGACTCTGGAGAGACTGCCGGTGACAAACCGGAGGAAGGTGGGGATGACGTCAAATCATCATGCCCCTTATGGCCTGGGCTACACACGTACTACAATGGCGGCTACAAAGAGCGGCGAGCAGGCGACTGCAAGCGAATCTCGGAAAGGCCGTCTCAGTTCGGATTGAAGTCTGCAACTCGACTTCA
>MG|5|V8|F|10|84.98|Firmicutes|Clostridia|Clostridiales|Eubacteriaceae|Eubacterium|sp.|
CGTGAGATGTTCGGTTAAGTCCGATAACGAGCGCAACCCTCGTCATTAGTTACTAACAGGTTAAGCTGAGGACTCTAATGATACTGCCGGTGACAAACCGGAGGAAGGTGGGGATGACGTCAAATCATCATGCCCCTTACGTCTAGGGCTACAGGCGTGCTACAATGGCCGATACAACGAGCAGCCACGTGGTGACACGGAGCAAATCTCTTAAAGTCGGTCCCAGTCCGGATTAGAGTCTGCAACTCGACTCTA
>MG|5|V8|F|18|94.12|Firmicutes|Clostridia|Clostridiales|Eubacteriaceae|Eubacterium|sp.|
CGTGAGATGTTGGGTTAAGTCCCGCAACGAGCGCAACCCTTGTCTTCAGTTACCAGTATTAAGTTAGGGACTCTGGAGAGACTGCCGGTGACAAACCGGAGGAAGGTGGGGATGACGTCAAATCATCATGCCCCTTATGGCCTGGGCTACACACGTACTACAATGGCGGCTACAAAGAGCTGCGAGCAGGCGACTGCAAGCGAATCTCGGAAAGGCCGTCTCAGTTCGGATTGAAGTCTGCAACTCGACTTCA
>MG|5|V8|F|18|93.7|Firmicutes|Clostridia|Clostridiales|Eubacteriaceae|Eubacterium|saphenum|
CGTGAGATGTTGGGTTAAGTCCCGCAACGAGCGCAACCCTTGCTGTTAGTTGCCATCATTAAGTTGGGCACTCTAACGGGACTGCCGGGGATAACTCGGAGGAAGGTGGGGATGACGTCAAATCATCATGCCCCTTATGTTCTGGGCTACACACGTGCTACAATGGCCGGTACAAAGAGGAGGCGAGACCGCGAGGTGGAGCGAATCTCAAAAGCCGGTCCCAGTTCGGATTGCAGGCTGCAACCCGCCTGCA
>MG|5|V8|F|18|95.65|Firmicutes|Clostridia|Clostridiales|Eubacteriaceae|Pseudoramibacter|alactolyticus|
CGTGAGATGTTGGGTTAAGTCCCGCAACGAGCGCAACCCCTGTCAATAGTTGCCATCATTCAGTTGGGCACTCTATTGAGACTGCCGTAGACAATACGGAGGAAGGTGGGGATGACGTCAAATCATCATGCCCCTTATGACCTGGGCTACACACGTGCTACAATGGTCTGAACAAAGGGAAGCGAAGTCGCGAGGCGGAGCCAATCCCATAAAACAGATCCCAGTTCGGATTGCAGGCTGCAACTCGCCTGCA
>MG|5|V8|F|51|97.24|Firmicutes|Clostridia|Clostridiales|Lachnospiraceae|Clostridium / Lachnoclostridium|fissicatena|
CGTGAGATGTTGGGTTAAGTCCCGCAACGAGCGCAACCCTTATCTTCAGTAGCCAGCGGTTTGGCCGGGCACTCTGGAGAGACTGCCAGGGATAACCTGGAGGAAGGTGGGGATGACGTCAAATCATCATGCCCCTTATGGGCAGGGCTACACACGTGCTACAATGGCGTAAACAAAGGGAAGCGATACTGCGAAGTTGAGCAAATCCCAAAAATAACGTCTCAGTTCGGATTGTAGTCTGCAACTCGACTACA
>MG|5|V8|F|35|93.73|Firmicutes|Clostridia|Clostridiales|Lachnospiraceae|Lachnobacterium|sp.|
CGTGAGATGTTGGGTTAAGTCCCGCAACGAGCGCAACCCTTGTCCTTAGTAGCCAGCACGTAATGGTGGGCACTCTAGGGAGACTGCCAGGGTGAACCTGGAGGAAGGTGGGGATGACGTCAAATCATCATGCCCCTTATGACTTGGGCTACACACGTGCTACAATGGCGCGAACAAAGGGAAGCGACCCTGTGAAGGCGAGCAAATCTCAAAAAAGGCGTCTCAGTTCGGATTGTAGTCTGCAACCCGACTACA
>MG|5|V8|F|19|96.85|Firmicutes|Clostridia|Clostridiales|Lachnospiraceae|Lachnoclostridium|oroticum|
CGTGAGATGTTGGGTTAAGTCCCGCAACGAGCGCAACCCTTATCTTCAGTAGCCAGCGGTCCGGCCGGGCACTCTGGAGAGACTGCCAGGGATAACCTGGAGGAAGGTGGGGATGACGTCAAATCATCATGCCCCTTATGGGCAGGGCTACACACGTGCTACAATGGCGTAAACAAAGGGAAGCGATACTGCGAAGTTGAGCAAATCCCAAAAATAACGTCTCAGTTCGGATTGTAGTCTGCAACTCGACTACA
>MG|5|V8|F|11|95.31|Firmicutes|Clostridia|Clostridiales|Lachnospiraceae|Blautia|producta|
CGTGAGATGTTGGGTTAAGTCCCGCAACGAGCGCAACCCTTATCCTTAGTAGCCAGCGGTTCGGCCGGGCACTCTAAGGAGACTGCCAGGGACAACCTGGAGGAAGGTGGGGATGACGTCAAATCATCATGCCCCTTATGACCAGGGCTACACACGTGCTACAATGGCGTAAACAAAGGGAAGCAAGAGCGTGAGCTTGAGCAAAACTCAAAAATAACGTCTCAGTTCGGATTGTAGTCTGCAACTCGACTACA
>MG|5|V8|F|10|98.03|Firmicutes|Clostridia|Clostridiales|Lachnospiraceae|Clostridium / Lachnoclostridium|fissicatena|
CGTGAGATGTTGGGTTAAGTCCCGCAACGAGCGCAACCCTTATCCTTAGTAGCCAGCGGTTTGGCCGGGCACTCTAGGGAGACTGCCAGGGATAACCTGGAGGAAGGTGGGGATGACGTCAAATCATCATGCCCCTTATGGGCAGGGCTACACACGTGCTACAATGGCGTAAACAAAGGGAAGCAATACTGCGAGGTTGAGCAAATCCCAAAAATAACGTCTCAGTTCGGATTGTAGTCTGCAACTCGACTACA
>MG|5|V8|F|16|93.73|Firmicutes|Clostridia|Clostridiales|Lachnospiraceae|Lachnobacterium|sp.|
CGTGAGATGTTGGGTTAAGTCCCGCAACGAGCGCAACCCTTGTCCTTAGTAGCCAGCACGTGATGGTGGGCACTCTAGGGAGACTGCCAGGGTGAACCTGGAGGAAGGTGGGGATGACGTCAAATCATCATGCCCCTTATGACTTGGGCTACACACGTGCTACAATGGCGCGAACAAAGGGAAGCGACCCTGTGAAGGCGAGCAAATCTCAAAAAAGGCGTCTCAGTTCGGATTGTAGTCTGCAACTCGACTACA
>MG|5|V8|R|18|94.53|Firmicutes|Clostridia|Clostridiales|Lachnospiraceae|Blautia|producta|
TGTAGTCGAGTTGCAGACTACAATCCGAACTGAGACGTTATTTTTGAGTTTTGCTCAAGCTCACGCTCTTGCTTCCCTTTGTTTACGCCATTGTAGCACGTGTGTAGCCCTGGTCATAAGGGGCATGATGATTTGACGTCATCCCCACCTTCCTCCAGGTTGTCCCTGGCAGTCTCCTTAGAGTGCCCGGCTTAACCGCTGGCTACTAAGGATAAGGGTTGCGCTCGTTGCGGGACTTAACCCAACATCTCACG
>MG|5|V8|F|15|93.7|Firmicutes|Clostridia|Clostridiales|Lachnospiraceae|[Ruminococcus]|gnavus|
CGTGAGATGTTGGGTTAAGTCCCGCAACGAGCGCAACCCTTGTCGCTAGTTACCATCATTAAGTTGGGGACTCTAGCGAGACTGCCAGTGACAAGCTGGAGGAAGGCGGGGATGACGTCAAATCATCATGCCCCTTATGACCAGGGCTACACACGTGCTACAATGGCGTAAACAAAGGGAAGCGAGACCGCGAGGTGGAGCAAATCCCAAAAATAACGTCTCAGTTCGGATTGTAGTCTGCAACTCGACTACA
>MG|5|V8|F|12|96.85|Firmicutes|Clostridia|Clostridiales|Lachnospiraceae|[Ruminococcus]|gnavus|
CGTGAGATGTTGGGTTAAGTCCCGCAACGAGCGCAACCCTTATCTTCAGTAGCCAGCATTTAAGGTGGGCACTCTGGAGAGACTGCCAGGGATAACCTGGAGGAAGGTGGGGATGACGTCAAATCATCATGCCCCTTATGGGCAGGGCTACACACGTGCTACAATGGCGTAAACAAAGGGAGGCGAAACTGCGAAGTGGAGCAAATCCCAAAAATAACGTCTCAGTTCGGATTGTAGTCTGCAACTCGACTACA
>MG|5|V8|F|11|95.28|Firmicutes|Clostridia|Clostridiales|Lachnospiraceae|[Ruminococcus]|gnavus|
CGTGAGATGTTGGGTTAAGTCCCGCAACGAGCGCAACCCTTATCCTTAGTAGCCAGCATTTAGGGTGGGCACTCTAAGGAGACTGCCAGGGACAACCTGGAGGAAGGTGGGGATGACGTCAAATCATCATGCCCCTTATGACCAGGGCTACACACGTGCTACAATGGCGTAAACAAAGGGAAGCAAGAGCGTGAGCTTGAGCAAAACTCAAAAATAACGTCTCAGTTCGGATTGTAGTCTGCAACTCGACTACA
>MG|5|V8|F|14|97.24|Firmicutes|Clostridia|Clostridiales|Lachnospiraceae|Clostridium / Lachnoclostridium|fissicatena|
CGTGAGATGTTGGGTTAAGTCCCGCAACGAGCGCAACCCTTATCTTCAGTAGCCAGCGGTTCGGCCGGGCACTCTGGAGAGACTGCCAGGGATAACCTGGAGGAAGGTGGGGATGACGTCAAATCATCATGCCCCTTATGGGCAGGGCTACACACGTGCTACAATGGCGTAAACAAAGGGAAGCAATACTGCGAAGTTGAGCAAATCCCAAAAATAACGTCTCAGTTCGGATTGTAGTCTGCAACTCGACTACA
>MG|5|V8|F|15|92.91|Firmicutes|Clostridia|Clostridiales|Lachnospiraceae|Blautia|producta|
CGTGAGATGTTGGGTTAAGTCCCGCAACGAGCGCAACCCTTGTCGCTAGTTACCATCATTAAGTTGGGGACTCTAGCGAGACTGCCAGTGACAAGCTGGAGGAAGGCGGGGATGACGTCAAATCATCATGCCCCTTATGGGCAGGGCTACACACGTGCTACAATGGCGTAAACAAAGGGAGGCAGAGCCGCGAGGCCGAGCAAATCCCAAAAATAACGTCTCAGTTCGGATTGTAGTCTGCAACTCGACTACA
>MG|5|V8|F|80|94.14|Firmicutes|Clostridia|Clostridiales|Lachnospiraceae|Dorea|formicigenerans|
CGTGAGATGTTGGGTTAAGTCCCGCAACGAGCGCAACCCTTACCTTCAGTAACCAGCACGTAATGGTGGGGACTCTGGAGGGACTGCCAGGGACAACCTGGAGGAAGGTGGGGATGACGTCAAATCATCATGCCCCTTATGACCAGGGCTACACACGTGCTACAATGGCGTAAACAAAGAGAGGCGAGGCTGTGAAGCGGAGCAAATCTCAAAAATAACGTCTCAGTTCGGATTGTAGTCTGCAACTCGACTACA
>MG|5|V8|F|12|96.85|Firmicutes|Clostridia|Clostridiales|Lachnospiraceae|Lachnoclostridium|fissicatena|
CGTGAGATGTTGGGTTAAGTCCCGCAACGAGCGCAACCCTTATCTTCAGTAGCCAGCGGTTCGGCCGGGCACTCTGGAGAGACTGCCAGGGATAACCTGGAGGAAGGTGGGGATGACGTCAAATCATCATGCCCCTTATGGGCAGGGCTACACACGTGCTACAATGGCGTAAACAAAGGGAAGCGATACTGCGAAGTTGAGCAAATCCCAAAAATAACGTCTCAGTTCGGATTGTAGTCTGCAACTCGACTACA
>MG|5|V8|F|12|96.86|Firmicutes|Clostridia|Clostridiales|Lachnospiraceae|[Ruminococcus]|torques|
CGTGAGATGTTGGGTTAAGTCCCGCAACGAGCGCAACCCCTATCTTCAGTAGCCAGCGGTTCGGCCGGGCACTCTGGAGAGACTGCCAGGGATAACCTGGAGGAAGGTGGGGATGACGTCAAATCATCATGCCCCTTATGGGCAGGGCTACACACGTGCTACAATGGCGTAAACAAAGGGAGGCGATACTGCGAAGTTGAGCAAATCCCAAAAATAACGTCTCAGTTCGGATTGTAGTCTGCAACTCGACTACA
>MG|5|V8|F|14|97.24|Firmicutes|Clostridia|Clostridiales|Lachnospiraceae|Clostridium / Lachnoclostridium|fissicatena|
CGTGAGATGTTGGGTTAAGTCCCGCAACGAGCGCAACCCTTATCTTCAGTAGCCAGCGGTTCGGCCGGGCACTCTGGAGAGACTGCCAGGGATAACCTGGAGGAAGGTGGGGATGACGTCAAATCATCATGCCCCTTATGGGCAGGGCTACACACGTGCTACAATGGCGTAAACAAAGGGAGGCGATACTGCGAAGTTGAGCAAATCCCAAAAATAACGTCTCAGTTCGGATTGTAGTCTGCAACTCGACTACA
>MG|5|V8|F|10|93.33|Firmicutes|Clostridia|Clostridiales|Lachnospiraceae|Lachnoclostridium|aldenense|
CGTGAGATGTTGGGTTAAGTCCCGCAACGAGCGCAACCCTTGTCCTTAGTAGCCAGCACGTGATGGTGGGCACTCTAGGGAGACTGCCAGGGTAAACCTGGAGGAAGGTGGGGATGACGTCAAATCATCATGCCCCTTATGACTTGGGCTACACACGTGCTACAATGGCGCGAACAAAGGGAAGCGACCCTGTGAAGGCGAGCAAATCTCAAAAAAGGCGTCTCAGTTCGGATTGTAGTCTGCAACCCGACTACA
>MG|5|V8|F|44|95.67|Firmicutes|Clostridia|Clostridiales|Lachnospiraceae|[Ruminococcus]|gnavus|
CGTGAGATGTTGGGTTAAGTCCCGCAACGAGCGCAACCCTTATCCTTAGTAGCCAGCATTTAAGGTGGGCACTCTAAGGAGACTGCCAGGGACAACCTGGAGGAAGGTGGGGATGACGTCAAATCATCATGCCCCTTATGACCAGGGCTACACACGTGCTACAATGGCGTAAACAAAGGGAAGCAAGAGCGTGAGCTTGAGCAAAACTCAAAAATAACGTCTCAGTTCGGATTGTAGTCTGCAACTCGACTACA
>MG|5|V8|F|28|93.73|Firmicutes|Clostridia|Clostridiales|Lachnospiraceae|Lachnobacterium|sp.|
CGTGAGATGTTGGGTTAAGTCCCGCAACGAGCGCAACCCTTGTCCTTAGTAGCCAGCATGTGATGGTGGGCACTCTAGGGAGACTGCCAGGGTGAACCTGGAGGAAGGTGGGGATGACGTCAAATCATCATGCCCCTTATGACTTGGGCTACACACGTGCTACAATGGCGCGAACAAAGGGAAGCGACCCTGTGAAGGCGAGCAAATCTCAAAAAAGGCGTCTCAGTTCGGATTGTAGTCTGCAACCCGACTACA
>MG|5|V8|F|27|96.85|Firmicutes|Clostridia|Clostridiales|Lachnospiraceae|Blautia|producta|
CGTGAGATGTTGGGTTAAGTCCCGCAACGAGCGCAACCCTTATCTTCAGTAGCCAGCATTTGAGGTGGGCACTCTGGAGAGACTGCCAGGGATAACCTGGAGGAAGGTGGGGATGACGTCAAATCATCATGCCCCTTATGGGCAGGGCTACACACGTGCTACAATGGCGTAAACAAAGGGAAGCGATACTGCGAAGTTGAGCAAATCCCAAAAATAACGTCTCAGTTCGGATTGTAGTCTGCAACTCGACTACA
>MG|5|V8|F|205|98.03|Firmicutes|Clostridia|Clostridiales|Lachnospiraceae|Blautia / [Ruminococcus]|sp.|
CGTGAGATGTTGGGTTAAGTCCCGCAACGAGCGCAACCCCTATCTTCAGTAGCCAGCGGTATGGCCGGGCACTCTGGAGAGACTGCCAGGGATAACCTGGAGGAAGGTGGGGATGACGTCAAATCATCATGCCCCTTATGGGCAGGGCTACACACGTGCTACAATGGCGTAAACAAAGGGAGGCAGAGCCGCGAGGCCGAGCAAATCCCAAAAATAACGTCTCAGTTCGGATTGTAGTCTGCAACTCGACTACA
>MG|5|V8|F|79|97.24|Firmicutes|Clostridia|Clostridiales|Lachnospiraceae|Dorea / [Ruminococcus]|formicigenerans|
CGTGAGATGTTGGGTTAAGTCCCGCAACGAGCGCAACCCTTATCTTCAGTAGCCAGCGGTTCGGCCGGGCACTCTGGAGAGACTGCCAGGGATAACCTGGAGGAAGGTGGGGATGACGTCAAATCATCATGCCCCTTATGGGCAGGGCTACACACGTGCTACAATGGCGTAAACAAAGGGAGGCAGAGCCGCGAGGCCGAGCAAATCTCAAAAATAACGTCTCAGTTCGGATTGTAGTCTGCAACTCGACTACA
>MG|5|V8|F|10|98.43|Firmicutes|Clostridia|Clostridiales|Lachnospiraceae|Clostridium / Lachnoclostridium|fissicatena|
CGTGAGATGTTGGGTTAAGTCCCGCAACGAGCGCAACCCTTATCCTTAGTAGCCAGCGGTTTGGCCGGGCACTCTAGGGAGACTGCCAGGGATAACCTGGAGGAAGGTGGGGATGACGTCAAATCATCATGCCCCTTATGGGCAGGGCTACACACGTGCTACAATGGCGTAAACAAAGGGAGGCAATACTGCGAGGTTGAGCAAATCCCAAAAATAACGTCTCAGTTCGGATTGTAGTCTGCAACTCGACTACA
>MG|5|V8|R|215|93.33|Firmicutes|Clostridia|Clostridiales|Lachnospiraceae|Lachnoclostridium|aldenense|
TGTAGTCGGGTTGCAGACTACAATCCGAACTGAGACGCCTTTTTTGAGATTTGCTCGCCTTCACAGGGTCGCTTCCCTTTGTTCGCGCCATTGTAGCACGTGTGTAGCCCAAGTCATAAGGGGCATGATGATTTGACGTCATCCCCACCTTCCTCCAGGTTCACCCTGGCAGTCTCCCTAGAGTGCCCACCATCACGTGCTGGCTACTAAGGACAAGGGTTGCGCTCGTTGCGGGACTTAACCCAACATCTCACG
>MG|5|V8|F|20|97.24|Firmicutes|Clostridia|Clostridiales|Lachnospiraceae|Clostridium / Lachnoclostridium|fissicatena|
CGTGAGATGTTGGGTTAAGTCCCGCAACGAGCGCAACCCCTATCTTCAGTAGCCAGCGGTTTGGCCGGGCACTCTGGAGAGACTGCCAGGGATAACCTGGAGGAAGGTGGGGATGACGTCAAATCATCATGCCCCTTATGGGCAGGGCTACACACGTGCTACAATGGCGTAAACAAAGGGAGGCGATACTGCGAAGTTGAGCAAATCCCAAAAATAACGTCTCAGTTCGGATTGTAGTCTGCAACTCGACTACA
>MG|5|V8|F|13|94.94|Firmicutes|Clostridia|Clostridiales|Lachnospiraceae|[Ruminococcus]|gnavus|
CGTGAGATGTTGGGTTAAGTCCCGCAACGAGCGCAACCCTTACCTTCAGTAGCCAGCAAGTCAAGTTGGGGACTCTGGAGGGACTGCCAGGGACAACCTGGAGGAAGGTGGGGATGACGTCAAATCATCATGCCCCTTATGGCCAGGGCTACACACGTGCTACAATGGCGTAAACAAAGAGAAGCGAGGCTGTGAAGCGGAGCAAATCTCAAAAATAACGTCTCAGTTCGGATTGTAGTCTGCAACTCGACTACA
>MG|5|V8|F|123|96.48|Firmicutes|Clostridia|Clostridiales|Lachnospiraceae|[Ruminococcus]|gnavus|
CGTGAGATGTTGGGTTAAGTCCCGCAACGAGCGCAACCCTTATCTTCAGTAGCCAGCATTTAAGGTGGGCACTCTGGAGAGACTGCCAGGGATAACCTGGAGGAAGGTGGGGATGACGTCAAATCATCATGCCCCTTATGGGCAGGGCTACACACGTGCTACAATGGCGTAAACAAAGGGAAGCGATACTGCGAAGTTGAGCAAATCCCAAAAATAACGTCTCAGTTCGGATTGTAGTCTGCAACTCGACTACAT
>MG|5|V8|F|10|97.64|Firmicutes|Clostridia|Clostridiales|Lachnospiraceae|Ruminococcus / [Ruminococcus]|gnavus|
CGTGAGATGTTGGGTTAAGTCCCGCAACGAGCGCAACCCTTATCTTCAGTAGCCAGCGGTTTGGCCGGGCACTCTGGAGAGACTGCCAGGGATAACCTGGAGGAAGGTGGGGATGACGTCAAATCATCATGCCCCTTATGGGCAGGGCTACACACGTGCTACAATGGCGTAAACAAAGGGAGGCAGAGCCGCGAGGCCGAGCAAATCCCAAAAATAACGTCTCAGTTCGGATTGTAGTCTGCAACTCGACTACA
>MG|5|V8|R|38|92.94|Firmicutes|Clostridia|Clostridiales|Lachnospiraceae|Lachnobacterium|sp.|
TGTAGTCGGGTTGCAGACTACAATCCGAACTGAGACGCCTTTTTTGAGATTTGCTCGCCTTCACAGGGTCGCTTCCCTTTGTTCGCGCCATTGTAGCACGTGTGTAGCCCAAGTCATAAGGGGCATGATGATTTGACGTCATCCCCACCTTCCTCCAGGTTCACCCTGCAGTCTCCCTAGAGTGCCCACCATCACGTGCTGGCTACTAAGGACAAGGGTTGCGCTCGTTGCGGGACTTAACCCAACATCTCACG
>MG|5|V8|F|11|97.64|Firmicutes|Clostridia|Clostridiales|Lachnospiraceae|Clostridium / Lachnoclostridium|fissicatena|
CGTGAGATGTTGGGTTAAGTCCCGCAACGAGCGCAACCCTTATCCTTAGTAGCCAGCGGTTCGGCCGGGCACTCTAGGGAGACTGCCAGGGATAACCTGGAGGAAGGTGGGGATGACGTCAAATCATCATGCCCCTTATGGGCAGGGCTACACACGTGCTACAATGGCGTAAACAAAGGGAAGCAATACTGCGAGGTTGAGCAAATCCCAAAAATAACGTCTCAGTTCGGATTGTAGTCTGCAACTCGACTACA
>MG|5|V8|F|11|96.85|Firmicutes|Clostridia|Clostridiales|Lachnospiraceae|[Ruminococcus]|gnavus|
CGTGAGATGTTGGGTTAAGTCCCGCAACGAGCGCAACCCTTATCTTCAGTAGCCAGCATTTAAGGTGGGCACTCTGGAGAGACTGCCAGGGATAACCTGGAGGAAGGTGGGGATGACGTCAAATCATCATGCCCCTTATGGGCAGGGCTACACACGTGCTACAATGGCGTAAACAAAGGGAAGCGAAACTGCGAAGTTGAGCAAATCCCAAAAATAACGTCTCAGTTCGGATTGTAGTCTGCAACTCGACTACA
>MG|5|V8|F|57|93.36|Firmicutes|Clostridia|Clostridiales|Lachnospiraceae|Lachnobacterium|sp.|
CGTGAGATGTTGGGTTAAGTCCCGCAACGAGCGCAACCCTTGTCCTTAGTAGCCAGCACGTGATGGTGGGCACTCTAGGGAGACTGCCAGGGTGAACCTGGAGGAAGGTGGGGATGACGTCAAATCATCATGCCCCTTATGACTTGGGCTACACACGTGCTACAATGGCGCGAACAAAGGGAAGCGACCCTGTGAAGGCGAGCAAATCTCAAAAAAAGGCGTCTCAGTTCGGATTGTAGTCTGCAACCCGACTACA
>MG|5|V8|F|10|96.85|Firmicutes|Clostridia|Clostridiales|Lachnospiraceae|Lachnoclostridium|oroticum|
CGTGAGATGTTGGGTTAAGTCCCGCAACGAGCGCAACCCCTATCTTCAGTAGCCAGCGGTTCGGCCGGGCACTCTGGAGAGACTGCCAGGGATAACCTGGAGGAAGGTGGGGATGACGTCAAATCATCATGCCCCTTATGGGCAGGGCTACACACGTGCTACAATGGCGTAAACAAAGGGAGGCGAAACTGTGAAGTGGAGCAAATCCCAAAAATAACGTCTCAGTTCGGATTGTAGTCTGCAACTCGACTACA
>MG|5|V8|R|31|93.36|Firmicutes|Clostridia|Clostridiales|Lachnospiraceae|Lachnobacterium|sp.|
TGTAGTCGGGTTGCAGACTACAATCCGAACTGAGACGCCTTTTTTTGAGATTTGCTCGCCTTCACAGGGTCGCTTCCCTTTGTTCGCGCCATTGTAGCACGTGTGTAGCCCAAGTCATAAGGGGCATGATGATTTGACGTCATCCCCACCTTCCTCCAGGTTCACCCTGGCAGTCTCCCTAGAGTGCCCACCATCACGTGCTGGCTACTAAGGACAAGGGTTGCGCTCGTTGCGGGACTTAACCCAACATCTCACG
>MG|5|V8|F|59|92.94|Firmicutes|Clostridia|Clostridiales|Lachnospiraceae|Lachnobacterium|sp.|
CGTGAGATGTTGGGTTAAGTCCCGCAACGAGCGCAACCCTTGTCCTTAGTAGCCAGCACGTGATGGTGGGCACTCTAGGGAGACTGCAGGGTGAACCTGGAGGAAGGTGGGGATGACGTCAAATCATCATGCCCCTTATGACTTGGGCTACACACGTGCTACAATGGCGCGAACAAAGGGAAGCGACCCTGTGAAGGCGAGCAAATCTCAAAAAAGGCGTCTCAGTTCGGATTGTAGTCTGCAACCCGACTACA
>MG|5|V8|F|10|98.43|Firmicutes|Clostridia|Clostridiales|Lachnospiraceae|Blautia / [Ruminococcus]|sp.|
CGTGAGATGTTGGGTTAAGTCCCGCAACGAGCGCAACCCCTATCTTCAGTAGCCAGCGGTATGGCCGGGCACTCTGGAGAGACTGCCAGGGATAACCTGGAGGAAGGTGGGGATGACGTCAAATCATCATGCCCCTTATGGGCAGGGCTACACACGTGCTACAATGGCGTAAACAAAGGGAAGCAGAGCCGCGAGGCCGAGCAAATCCCAAAAATAACGTCTCAGTTCGGATTGTAGTCTGCAACTCGACTACA
>MG|5|V8|F|135|96.47|Firmicutes|Clostridia|Clostridiales|Lachnospiraceae|Lachnoclostridium|oroticum|
CGTGAGATGTTGGGTTAAGTCCCGCAACGAGCGCAACCCCTATCTTCAGTAGCCAGCGGTTCAGCCGGGCACTCTGGAGAGACTGCCAGGGATAACCTGGAGGAAGGTGGGGATGACGTCAAATCATCATGCCCCTTATGGGCAGGGCTACACACGTGCTACAATGGCGTAAACAAAGGGAGGCGAAACTGCGAAGTGGAGCAAATCCCAAAAATAACGTCTCAGTTCGGATTGTAGTCTGCAACTCGACTACA
>MG|5|V8|F|20|98.03|Firmicutes|Clostridia|Clostridiales|Lachnospiraceae|Clostridium / Lachnoclostridium|fissicatena|
CGTGAGATGTTGGGTTAAGTCCCGCAACGAGCGCAACCCTTATCTTCAGTAGCCAGCGGTTTGGCCGGGCACTCTGGAGAGACTGCCAGGGATAACCTGGAGGAAGGTGGGGATGACGTCAAATCATCATGCCCCTTATGGGCAGGGCTACACACGTGCTACAATGGCGTAAACAAAGGGAGGCAATACTGCGAAGTTGAGCAAATCCCAAAAATAACGTCTCAGTTCGGATTGTAGTCTGCAACTCGACTACA
>MG|5|V8|R|10|93.7|Firmicutes|Clostridia|Clostridiales|Lachnospiraceae|[Ruminococcus]|gnavus|
TGTAGTCGAGTTGCAGACTACAATCCGAACTGAGACGTTATTTTTGGGATTTGCTCCACCTCGCGGTCTCGCTTCCCTTTGTTTACGCCATTGTAGCACGTGTGTAGCCCTGGTCATAAGGGGCATGATGATTTGACGTCATCCCCGCCTTCCTCCAGCTTGTCACTGGCAGTCTCGCTAGAGTCCCCAACTTAATGATGGTAACTAGCGACAAGGGTTGCGCTCGTTGCGGGACTTAACCCAACATCTCACG
>MG|5|V8|R|32|95.67|Firmicutes|Clostridia|Clostridiales|Lachnospiraceae|[Ruminococcus]|gnavus|
TGTAGTCGAGTTGCAGACTACAATCCGAACTGAGACGTTATTTTTGAGTTTTGCTCAAGCTCACGCTCTTGCTTCCCTTTGTTTACGCCATTGTAGCACGTGTGTAGCCCTGGTCATAAGGGGCATGATGATTTGACGTCATCCCCACCTTCCTCCAGGTTGTCCCTGGCAGTCTCCTTAGAGTGCCCACCTTAAATGCTGGCTACTAAGGATAAGGGTTGCGCTCGTTGCGGGACTTAACCCAACATCTCACG
>MG|5|V8|F|20|96.85|Firmicutes|Clostridia|Clostridiales|Lachnospiraceae|Lachnoclostridium|oroticum|
CGTGAGATGTTGGGTTAAGTCCCGCAACGAGCGCAACCCTTATCTTCAGTAGCCAGCGGTTCGGCCGGGCACTCTGGAGAGACTGCCAGGGATAACCTGGAGGAAGGTGGGGATGACGTCAAATCATCATGCCCCTTATGGGCAGGGCTACACACGTGCTACAATGGCGTAAACAAAGGGAGGCGAAACTGCGAAGTGGAGCAAATCCCAAAAATAACGTCTCAGTTCGGATTGTAGTCTGCAACTCGACTACA
>MG|5|V8|F|37|97.64|Firmicutes|Clostridia|Clostridiales|Lachnospiraceae|Clostridium / Lachnoclostridium|fissicatena|
CGTGAGATGTTGGGTTAAGTCCCGCAACGAGCGCAACCCTTATCTTCAGTAGCCAGCGGTTTGGCCGGGCACTCTGGAGAGACTGCCAGGGATAACCTGGAGGAAGGTGGGGATGACGTCAAATCATCATGCCCCTTATGGGCAGGGCTACACACGTGCTACAATGGCGTAAACAAAGGGAGGCGATACTGCGAAGTTGAGCAAATCCCAAAAATAACGTCTCAGTTCGGATTGTAGTCTGCAACTCGACTACA
>MG|5|V8|F|151|96.08|Firmicutes|Clostridia|Clostridiales|Lachnospiraceae|[Ruminococcus]|gnavus|
CGTGAGATGTTGGGTTAAGTCCCGCAACGAGCGCAACCCTTATCTTCAGTAGCCAGCATTTAAGGTGGGCACTCTGGAGAGACTGCCAGGGATAACCTGGAGGAAGGTGGGGATGACGTCAAATCATCATGCCCCTTATGGGCAGGGCTACACACGTGCTACAATGGCGTAAACAAAGGGAGGCGATACTGCGAAGTTGAGCAAATCCCAAAAATAACGTCTCAGTTCGGATTGTAGTCTGCAACTCGACTACA
>MG|5|V8|F|69|94.53|Firmicutes|Clostridia|Clostridiales|Lachnospiraceae|[Ruminococcus]|gnavus|
CGTGAGATGTTGGGTTAAGTCCCGCAACGAGCGCAACCCTTACCTTCAGTAACCAGCACGTAATGGTGGGGACTCTGGAGGGACTGCCAGGGACAACCTGGAGGAAGGTGGGGATGACGTCAAATCATCATGCCCCTTATGACCAGGGCTACACACGTGCTACAATGGCGTAAACAAAGAGAAGCGAGGCTGTGAAGCGGAGCAAATCTCAAAAATAACGTCTCAGTTCGGATTGTAGTCTGCAACTCGACTACA
>MG|5|V8|F|18|92.55|Firmicutes|Clostridia|Clostridiales|Lachnospiraceae|Lachnoclostridium|aldenense|
CGTGAGATGTTGGGTTAGTCCCGCAACGAGCGCAACCCTTGTCCTTAGTAGCCAGCACGTGATGGTGGGCACTCTAGGGAGACTGCAGGGTGAACCTGGAGGAAGGTGGGGATGACGTCAAATCATCATGCCCCTTATGACTTGGGCTACACACGTGCTACAATGGCGCGAACAAAGGGAAGCGACCCTGTGAAGGCGAGCAAATCTCAAAAAAGGCGTCTCAGTTCGGATTGTAGTCTGCAACCCGACTACA
>MG|5|V8|R|11|98.03|Firmicutes|Clostridia|Clostridiales|Lachnospiraceae|Clostridium / Lachnoclostridium|fissicatena|
TGTAGTCGAGTTGCAGACTACAATCCGAACTGAGACGTTATTTTTGGGATTTGCTCAACCTCGCAGTATTGCTTCCCTTTGTTTACGCCATTGTAGCACGTGTGTAGCCCTGCCCATAAGGGGCATGATGATTTGACGTCATCCCCACCTTCCTCCAGGTTATCCCTGGCAGTCTCCCTAGAGTGCCCGGCCAAACCGCTGGCTACTAAGGATAAGGGTTGCGCTCGTTGCGGGACTTAACCCAACATCTCACG
>MG|5|V8|F|38|97.24|Firmicutes|Clostridia|Clostridiales|Lachnospiraceae|Clostridium / Lachnoclostridium|fissicatena|
CGTGAGATGTTGGGTTAAGTCCCGCAACGAGCGCAACCCTTATCTTCAGTAGCCAGCGGTTTGGCCGGGCACTCTGGAGAGACTGCCAGGGATAACCTGGAGGAAGGTGGGGATGACGTCAAATCATCATGCCCCTTATGGGCAGGGCTACACACGTGCTACAATGGCGTAAACAAAGGGAGGCGAAACTGCGAAGTTGAGCAAATCCCAAAAATAACGTCTCAGTTCGGATTGTAGTCTGCAACTCGACTACA
>MG|5|V8|F|32|94.53|Firmicutes|Clostridia|Clostridiales|Lachnospiraceae|Blautia|producta|
CGTGAGATGTTGGGTTAAGTCCCGCAACGAGCGCAACCCTTATCCTTAGTAGCCAGCGGTTAAGCCGGGCACTCTAAGGAGACTGCCAGGGACAACCTGGAGGAAGGTGGGGATGACGTCAAATCATCATGCCCCTTATGACCAGGGCTACACACGTGCTACAATGGCGTAAACAAAGGGAAGCAAGAGCGTGAGCTTGAGCAAAACTCAAAAATAACGTCTCAGTTCGGATTGTAGTCTGCAACTCGACTACA
>MG|5|V8|F|78|98.43|Firmicutes|Clostridia|Clostridiales|Lachnospiraceae|Clostridium / Lachnoclostridium|fissicatena|
CGTGAGATGTTGGGTTAAGTCCCGCAACGAGCGCAACCCTTATCTTCAGTAGCCAGCGGTTTGGCCGGGCACTCTGGAGAGACTGCCAGGGATAACCTGGAGGAAGGTGGGGATGACGTCAAATCATCATGCCCCTTATGGGCAGGGCTACACACGTGCTACAATGGCGTAAACAAAGGGAGGCAATACTGCGAGGTTGAGCAAATCCCAAAAATAACGTCTCAGTTCGGATTGTAGTCTGCAACTCGACTACA
>MG|5|V8|R|14|93.73|Firmicutes|Clostridia|Clostridiales|Lachnospiraceae|Lachnobacterium|sp.|
TGTAGTCGGGTTGCAGACTACAATCCGAACTGAGACGCCTTTTTTGAGATTTGCTCGCCTTCACAGGGTCGCTTCCCTTTGTTCGCGCCATTGTAGCACGTGTGTAGCCCAAGTCATAAGGGGCATGATGATTTGACGTCATCCCCACCTTCCTCCAGGTTCACCCTGGCAGTCTCCCTAGAGTGCCCACCATTACGTGCTGGCTACTAAGGACAAGGGTTGCGCTCGTTGCGGGACTTAACCCAACATCTCACG
>MG|5|V8|F|328|93.33|Firmicutes|Clostridia|Clostridiales|Lachnospiraceae|Lachnoclostridium|aldenense|
CGTGAGATGTTGGGTTAAGTCCCGCAACGAGCGCAACCCTTGTCCTTAGTAGCCAGCACGTGATGGTGGGCACTCTAGGGAGACTGCCAGGGTGAACCTGGAGGAAGGTGGGGATGACGTCAAATCATCATGCCCCTTATGACTTGGGCTACACACGTGCTACAATGGCGCGAACAAAGGGAAGCGACCCTGTGAAGGCGAGCAAATCTCAAAAAAGGCGTCTCAGTTCGGATTGTAGTCTGCAACCCGACTACA
>MG|5|V8|R|14|93.73|Firmicutes|Clostridia|Clostridiales|Lachnospiraceae|Lachnobacterium|sp.|
TGTAGTCGGGTTGCAGACTACAATCCGAACTGAGACGCCTTTTTTGAGATTTGCTCGCCTTCACAGGGTCGCTTCCCTTTGTTCGCGCCATTGTAGCACGTGTGTAGCCCAAGTCATAAGGGGCATGATGATTTGACGTCATCCCCACCTTCCTCCAGGTTCACCCTGGCAGTCTCCCTAGAGTGCCCACCATCACATGCTGGCTACTAAGGACAAGGGTTGCGCTCGTTGCGGGACTTAACCCAACATCTCACG
>MG|5|V8|F|16|98.03|Firmicutes|Clostridia|Clostridiales|Lachnospiraceae|Clostridium / Lachnoclostridium|fissicatena|
CGTGAGATGTTGGGTTAAGTCCCGCAACGAGCGCAACCCTTATCTTCAGTAGCCAGCGGTTCGGCCGGGCACTCTGGAGAGACTGCCAGGGATAACCTGGAGGAAGGTGGGGATGACGTCAAATCATCATGCCCCTTATGGGCAGGGCTACACACGTGCTACAATGGCGTAAACAAAGGGAGGCAATACTGCGAGGTTGAGCAAATCCCAAAAATAACGTCTCAGTTCGGATTGTAGTCTGCAACTCGACTACA
>MG|5|V8|F|38|98.04|Firmicutes|Clostridia|Clostridiales|Lachnospiraceae|Ruminococcus / [Ruminococcus]|gnavus|
CGTGAGATGTTGGGTTAAGTCCCGCAACGAGCGCAACCCCTATCTTCAGTAGCCAGCGGTTTGGCCGGGCACTCTGGAGAGACTGCCAGGGATAACCTGGAGGAAGGTGGGGATGACGTCAAATCATCATGCCCCTTATGGGCAGGGCTACACACGTGCTACAATGGCGTAAACAAAGGGAGGCAGAGCCGCGAGGCCGAGCAAATCCCAAAAATAACGTCTCAGTTCGGATTGTAGTCTGCAACTCGACTACAT
>MG|5|V8|F|25|95.69|Firmicutes|Clostridia|Clostridiales|Peptococcaceae|Desulfosporosinus|meridiei|
CGTGAGATGTTGGGTTAAGTCCCGCAACGAGCGCAACCCCTGTTGCCAGTTACCAGCGCGTAGAGGCGGGGACTCTGGTGAGACTGCCGGGGACAACTCGGAGGAAGGTGGGGACGACGTCAAATCATCATGCCCCTTATGTCTTGGGCTACACACGTGCTACAATGGCTGTAACAAAGGGAAGCGAGTGCGTAAGCATGAGCGGATCTCAGAAAAGCAGTCTCAGTTCGGATTGTGGGCTGCAACCCGCCCACA
>MG|5|V8|F|11|77.6|Firmicutes|Clostridia|Clostridiales|Peptococcaceae|Peptococcus|niger|
CGTGAGATGTTTGGTTAAGTCCATCAACGAGCGCAACCCTTGTCGTCAGTTGTATTTTTCTGGCGAGACTGCCCCGGTAACGGGGAGGAAGGAGGGGATGATGTCAGGTCAGTATTGGTCTTACGTCCTGGGCTAGAAACGTCCTACAATGGCCGGCACAATGGGCTGCCACCGCGCGAGCGGGAGCGAATCCCCAAAGCCGGCCCCAGTTCGGATTGGAGGCTGCAACCCGCCTCCA
>MG|5|V8|F|28|78.09|Firmicutes|Clostridia|Clostridiales|Peptococcaceae|Peptococcus|niger|
CGTGAGATGTTTGGTTAAGTCCATCAACGAGCGCAACCCTTGTCGTCAGTTGTATTTTTCTGGCGAGACTGCCCCGGTAACGGGGAGGAAGGAGGGGATGATGTCAGGTCAGTATTTCCCTTACGCCTTGGGCTAGAATCGCGCTACAATGGCCGGTACAATGCGAAGCAAAACAGTGATGCGAAGCAAATCGCACCAAAGCCGGTCCCAGTTCGGATAGAAGGCTGAAACTCGCCTTCT
>MG|5|V8|F|42|93.31|Firmicutes|Clostridia|Clostridiales|Peptococcaceae|Peptococcus|sp.|
CGTGAGATGTTGGGTTAAGTCCCGCAACGAGCGCAACCCCTATTGATAGTTGCCAGCAGTGAGATGGGCACTCTATCGAGACTGCCGCGGACAACGCGGAGGAAGGTGGGGATGACGTCAAATCATCATGCCCCTTATGTCTTGGGCTACACACGTGCTACAATGGCCGGTACAAAGAGCGGCGAACTCGTAAGGGTAAGCGAATCTCAAAAAGCCGGTCTCAGTTCGGATTGTGGGCTGCAACCCGCCCACA
>MG|5|V8|F|13|76.98|Firmicutes|Clostridia|Clostridiales|Peptococcaceae|Peptococcus|niger|
CGTGAGATGTTTGGTTAAGTCCATCAACGAGCGCAACCCTTGTCGTCAGTTGTATTTTTCTGGTAGGACTGCCCCGGTAACGGGGAGGAAGGAGGGGATGATGTCAGGTCAGTATTTCCCTTACGCCTTGGGCTAGAATCGCGCTACAATGGCCGGTACAATGCGAAGCAAAACAGTGATGCGAAGCAAATCGCACCAAAGCCGGTCCCAGTTCGGATAGAAGGCTGAAACTCGCCTTCT
>MG|5|V8|F|143|91.7|Firmicutes|Clostridia|Clostridiales|Peptococcaceae|Desulfosporosinus|meridiei|
CGTGAGATGTTGGGTTAAGTCCCGCAACGAGCGCAACCCTTGTCTTTAGTTACCATCATTCAGTTGGGGACTCTAAAGAGACTGCCGGTGATAAACCGGAGGAAGGTGGGGATGACGTCAAATCATCATGCCCCTTATGGCCTGGGCTACACGCGTACTACAATGGCGTACACAACAAGATGCAAGATAGCGATATGGAGCAAAACTTATAAAATACGTCTCAGTTCGGATCGAAGTCTGCAATTCGACTTCG
>MG|5|V8|F|11|91.32|Firmicutes|Clostridia|Clostridiales|Peptococcaceae|Desulfosporosinus|meridiei|
CGTGAGATGTTGGGTTAAGTCCCGCAACGAGCGCAACCCTTGTCTTTAGTTACCATCATTCAGTTGGGGACTCTAAAGAGACTGCCGGTGATAAACCGGAGGAAGGTGGGGATGACGTCAAATCATCATGCCCCTTATGGCCTGGGCTACACGCGTACTACAATGGCGTACACAACAAGATGCAAGATAGCGATATGGAGCAAAACTTATAAAAATACGTCTCAGTTCGGATCGAAGTCTGCAATTCGACTTCGA
>MG|5|V8|R|14|95.69|Firmicutes|Clostridia|Clostridiales|Peptococcaceae|Desulfosporosinus|meridiei|
TGTGGGCGGGTTGCAGCCCACAATCCGAACTGAGACTGCTTTTCTGAGATCCGCTCATGCTTACGCACTCGCTTCCCTTTGTTACAGCCATTGTAGCACGTGTGTAGCCCAAGACATAAGGGGCATGATGATTTGACGTCGTCCCCACCTTCCTCCGAGTTGTCCCCGGCAGTCTCACCAGAGTCCCCGCCTCTACGCGCTGGTAACTGGCAACAGGGGTTGCGCTCGTTGCGGGACTTAACCCAACATCTCACG
>MG|5|V8|F|46|93.12|Firmicutes|Clostridia|Clostridiales|Peptococcaceae|Desulfonispora|sp.|
CGTGAGATGTTGGGTTAAGTCCCGCAACGAGCGCAACCCCTACGTCTAGTTGCCATCATTAAGTTGGGCACTCTAGAGGAACTGCCGGTGACAAACCGGAGGAAGGTGGGGATGACGTCAAATCATCATGCCCCTTATGTCCTGGGCTACACACGTGCTACAATGGACGGTACAGAGGGTTGCCAAACCGTGAGGTGGAGCTAATCCCAAAAAGCCGTTCTCAGTTCGGATTGTAGTCTGCAACTCGACTACA
>MG|5|V8|F|10|77.69|Firmicutes|Clostridia|Clostridiales|Peptococcaceae|Peptococcus|niger|
CGTGAGATGTTTGGTTAAGTCCATCAACGAGCGCAACCCTTGTCGTCAGTTGTATTTTTCTGGCGAGACTGCCCCGGTAACGGGGAGGAAGGAGGGGATGATGTCAGGTCAGTATTGGTCTTACGTCCTGGGCTAGAAACGTCCTACAATGGCCGGCACAATGGGCAGCCAACCCGCGAGGGGGAGCAAATCCCATCAAAACCGGTCCCAGTTCGGATTGGAGGCTGCAACCCGCCTCCA
>MG|5|V8|R|21|92.52|Firmicutes|Clostridia|Clostridiales|Ruminococcaceae|Faecalibacterium|prausnitzii|
TGCAGGCGAGTTGCAGCCTGCAATCTGAACTGAGACGTTGTTTTTGAGTTTTGCTCCACCTCGCGGTATTGCTTCTCTTTGTTAAACGCCATTGTAGTACGTGTGTAGCCCAGGTCATAAAGGGCATGATGATTTGACGTCATCCCCGCCTTCCTCCAGCTTGTCACTGGCAGTCTCGCTAGAGTCCCCAACTTAATGATGGTAACTAGCGACAAGGGTTGCGCTCGTTGCGGGACTTAACCCAACATCTCACG
>MG|5|V8|F|32|98.01|Firmicutes|Clostridia|Clostridiales|Ruminococcaceae|Faecalibacterium / Gemmiger|prausnitzii|
CGTGAGATGTTGGGTTAAGTCCCGCAACGAGCGCAACCCTTATTGCCAGTTACTACGCAAGAGGACTCTGGCGAGACTGCCGTTGACAAAAACGGAGGAAGGTGGGGATGACGTCAAATCATCATGCCCTTTATGACCTGGGCTACACACGTACTACAATGGCGTTCAACAAAGAGAAGCGAAGCCGCGAGGCGGAGCAAAACTCAAAAACAACGTCTCAGTTCAGATTGCAGGCTGCAACTCGCCTGCA
>MG|5|V8|R|60|98.0|Firmicutes|Clostridia|Clostridiales|Ruminococcaceae|Faecalibacterium / Gemmiger / Subdoligranulum|prausnitzii|
TGCAGGCGAGTTGCAGCCTGCAATCTGAACTGAGACGTTGTTTATGAGTTTTGCTCTGCCTCGCGGCTTCGCTTCTCTTTGTTAAACGCCATTGTAGTACGTGTGTAGCCCAGGTCATAAAGGGCATGATGATTTGACGTCATCCCCACCTTCCTCCGTTTTGTCAACGGCAGTCTCGCCAGAGTCCTCTTGCGTAGTAACTGGCAATAAGGGTTGCGCTCGTTGCGGGACTTAACCCAACATCTCACG
>MG|5|V8|F|14|92.52|Firmicutes|Clostridia|Clostridiales|Ruminococcaceae|Faecalibacterium|prausnitzii|
CGTGAGATGTTGGGTTAAGTCCCGCAACGAGCGCAACCCTTACTGTCAGTTACTATCATTAAGTTGAGGACTCTGGCAGGACTGCCGGTGACAAATCGGAGGAAGGTGGGGACGACGTCAAATCATCATGCCCCTTATGTCCTGGGCTACACACGTACTACAATGGTGAGAACAAAGCGAAGCGAGACAGTGATGTGGAGCAAACCGCGAAATCTCATCTCAGTTCAGATTGCAGGCTGCAACTCGCCTGCA
>MG|5|V8|F|17|92.94|Firmicutes|Clostridia|Clostridiales|Ruminococcaceae|Faecalibacterium|prausnitzii|
CGTGAGATGTTGGGTTAAGTCCCGCAACGAGCGCAACCCTTATGATTAGTTACTAACGTGTAAAGGCGAGGACTCTAATGAGACTGCCGGGGACAACTCGGAGGAAGGTGGGGACGACGTCAAATCATCATGCCCCTTATGACCTGGGCTACACACGTGCTACAATGGCCACTACAAAGAGGTGCGAACCCGCAAGGGGGAGCGGATCTCAAAAAAGTGGTCCCAGTTCGGATTGTGGGCTGCAACCCGCCCACA
>MG|5|V8|F|57|97.2|Firmicutes|Clostridia|Clostridiales|Ruminococcaceae|Faecalibacterium / Faecalibacterium / Gemmiger|prausnitzii|
CGTGAGATGTTGGGTTAAGTCCCGCAACGAGCGCAACCCTTATTGCCAGTTACTACGCAAGAGGACTCTGGCGAGACTGCCGTTGACAAAACGGAGGAAGGTGGGGATGACGTCAAATCATCATGCCCTTTATGACTTGGGCTACACACGTACTACAATGGCGTTCAACAAAGAGAAGCGAAGCCGCGAGGCAGAGCAAAACTCAAAAACAACGTCCCAGTTCAGATTGCAGGCTGCAACTCGCCTGCA
>MG|5|V8|F|21|96.48|Firmicutes|Clostridia|Clostridiales|Ruminococcaceae|Ruminococcus|sp.|
CGTGAGATGTTGGGTTAAGTCCCGCAACGAGCGCAACCCCTATCTTCAGTAGCCAGCGGTTCGGCCGGGCACTCTGGAGAGACTGCCAGGGGATAACCTGGAGGAAGGTGGGGATGACGTCAAATCATCATGCCCCTTATGGGCAGGGCTACACACGTGCTACAATGGCGTAAACAAAGGGAGGCGAAACTGCGAAGTGGAGCAAATCCCAAAAATAACGTCTCAGTTCGGATTGTAGTCTGCAACTCGACTACA
>MG|5|V8|R|20|93.83|Firmicutes|Clostridia|Clostridiales|Ruminococcaceae|Ruminococcus|flavefaciens|
TGTAGGCGGGTTGCAGCCTACAATCCGAACTGAGACCGTTTTTAGGGTTTTGCTCCACGTCGCCGTTTTGCTTCCCTCTGTTGACGGCCATTGTATTACGTGTGTAGCCCAGGTCATAAGGGGCATGATGATTTGACATCGTCCCCACCTTCCTCCACCTTGTCGGTAGCGGTCCCATTAGAGTGCTCTTGCGTAGCAACTAATGGCAAGGGTTGCGCTCGTTGCGGGACTTAACCCAACATCTCACG
>MG|5|V8|R|14|98.0|Firmicutes|Clostridia|Clostridiales|Ruminococcaceae|Faecalibacterium / Gemmiger|prausnitzii|
TGCAGGCGAGTTGCAGCCTGCAATCTGAACTGGGACGTTGTTTTTGAGTTTTGCTCTGCCTCGCGGCTTCGCTTCTCTTTGTTAAACGCCATTGTAGTACGTGTGTAGCCCAGGTCATAAAGGGCATGATGATTTGACGTCATCCCCACCTTCCTCCGTTTTGTCAACGGCAGTCTCGCCAGAGTCCTCTTGCGTAGTAACTGGCAATAAGGGTTGCGCTCGTTGCGGGACTTAACCCAACATCTCACG
>MG|5|V8|F|12|92.55|Firmicutes|Clostridia|Clostridiales|Ruminococcaceae|Faecalibacterium|prausnitzii|
CGTGAGATGTTGGGTTAAGTCCCGCAACGAGCGCAACCCTTATGATTAGTTACTAACGTGTAAAGGCGAGGACTCTAATGAGACTGCCGGGGACAACTCGGAGGAAGGTGGGGACGACGTCAAATCATCATGCCCCTTATGACCTGGGCTACACACGTGCTACAATGGCCACTACAAAGAGGGGCAAACCCGCAAGGGGGAGCGGATCTCAAAAAAGTGGTCCCAGTTCGGATTGTGGGCTGCAACCCGCCCACA
>MG|5|V8|F|10|92.58|Firmicutes|Clostridia|Clostridiales|Ruminococcaceae|Ruminococcus|lactaris|
CGTGAGATGTTGGGTTAAGTCCCGCAACGAGCGCAACCCCTATCTTCAGTAGCCAGCGGTATGGCCGGGCACTCTGGAGAGACTGCCAGGGATAACCTGGAGGAAGGTGGGGATGACGTCAAATCATCATGCCCCTTATGACCTGGGCTACACACGTGCTACAATGGATGGAGCAGAGGGAAGCGAAGCCGCGAGGTGAAGCAAAACCCATAAAACCATTCTCAGTTCGGATTGTAGTCTGCAACTCGACTACA
>MG|5|V8|F|48|98.81|Firmicutes|Clostridia|Clostridiales|Ruminococcaceae|Faecalibacterium / Gemmiger|prausnitzii|
CGTGAGATGTTGGGTTAAGTCCCGCAACGAGCGCAACCCTTATTGCCAGTTACTACGCGAAGAGGACTCTGGCGAGACTGCCGTTGACAAAACGGAGGAAGGTGGGGATGACGTCAAATCATCATGCCCTTTATGACCTGGGCTACACACGTACTACAATGGCGTTTAACAAAGAGAAGCAAGACCGCGAGGTGGAGCAAAAACTCAAAAAACAACGTCTCAGTTCAGATTGCAGGCTGCAACTCGCCTGCA
>MG|5|V8|F|21|98.0|Firmicutes|Clostridia|Clostridiales|Ruminococcaceae|Faecalibacterium / Gemmiger|prausnitzii|
CGTGAGATGTTGGGTTAGTCCCGCAACGAGCGCAACCCTTATTGCCAGTTACTACGCAAGAGGACTCTGGCGAGACTGCCGTTGACAAAACGGAGGAAGGTGGGGATGACGTCAAATCATCATGCCCTTTATGACCTGGGCTACACACGTACTACAATGGCGTTCAACAAAGAGAAGCGAAGCCGCGAGGCGGAGCAAAACTCAAAAACAACGTCTCAGTTCAGATTGCAGGCTGCAACTCGCCTGCA
>MG|5|V8|R|10|97.61|Firmicutes|Clostridia|Clostridiales|Ruminococcaceae|Faecalibacterium / Gemmiger / Subdoligranulum|prausnitzii|
TGCAGGCGAGTTGCAGCCTGCAATCTGAACTGAGACGTTGTTTATGAGTTTTGCTCTGCCTCGCGGCTTCGCTTCTCTTTGTTAAACGCCATTGTAGTACGTGTGTAGCCCAGGTCATAAAGGGCATGATGATTTGACGTCATCCCCACCTTCCTCCGTTTTGTCAACGGCAGTCTCGCCAGAGTCCTCTTCGCGTAGTAACTGGCAATAAGGGTTGCGCTCGTTGCGGGACTTAACCCAACATCTCACG
>MG|5|V8|F|44|92.91|Firmicutes|Clostridia|Clostridiales|Ruminococcaceae|Faecalibacterium|prausnitzii|
CGTGAGATGTTGGGTTAAGTCCCGCAACGAGCGCAACCCTTGTCGCTAGTTACCATCATTAAGTTGGGGACTCTAGCGAGACTGCCAGTGACAAGCTGGAGGAAGGCGGGGATGACGTCAAATCATCATGCCCTTTATGACCTGGGCTACACACGTACTACAATGGCGTTTAACAAAGAGAAGCAAGACCGCGAGGTGGAGCAAAACTCAAAAACAACGTCTCAGTTCAGATTGCAGGCTGCAACTCGCCTGCA
>MG|5|V8|F|43|97.6|Firmicutes|Clostridia|Clostridiales|Ruminococcaceae|Faecalibacterium / Gemmiger / Subdoligranulum|prausnitzii|
CGTGAGATGTTGGGTTAAGTCCCGCAACGAGCGCAACCCTTATTGCCAGTTACTACGCAAGAGGACTCTGGCGAGACTGCCGTTGACAAAACGGAGGAAGGTGGGGATGACGTCAAATCATCATGCCCTTTATGGCCTGGGCTACACACGTACTACAATGGCGTTTAACAAAGAGAAGCGAAGCCGCGAGGCAGAGCAAAACTCATAAACAACGTCTCAGTTCAGATTGCAGGCTGCAACTCGCCTGCA
>MG|5|V8|F|13|92.0|Firmicutes|Clostridia|Clostridiales|Ruminococcaceae|Faecalibacterium|prausnitzii|
CGTGAGATGTTGGGTTAAGTCCCGCAACGAGCGCAACCCTTACCGATAGTTACTACGCGAAGAGGACTCTATCGGGACCGCCGTTGACAAAACGGAGGAAGGTGGGGATGACGTCAAATCATCATGCCCTTTATGACCTGGGCTACACACGTACTACAATGGCAGTTAACAAAGGGGACCGAGCCCGCGAGGGGGAGGAAATCCTCAAAAGCTGTCCCAGTTCGGATTGCAGGCTGCAACCCGCCTGCA
>MG|5|V8|R|29|97.2|Firmicutes|Clostridia|Clostridiales|Ruminococcaceae|Faecalibacterium / Faecalibacterium / Gemmiger|prausnitzii|
TGCAGGCGAGTTGCAGCCTGCAATCTGAACTGGGACGTTGTTTTTGAGTTTTGCTCTGCCTCGCGGCTTCGCTTCTCTTTGTTGAACGCCATTGTAGTACGTGTGTAGCCCAAGTCATAAAGGGCATGATGATTTGACGTCATCCCCACCTTCCTCCGTTTTGTCAACGGCAGTCTCGCCAGAGTCCTCTTGCGTAGTAACTGGCAATAAGGGTTGCGCTCGTTGCGGGACTTAACCCAACATCTCACG
>MG|5|V8|F|23|97.61|Firmicutes|Clostridia|Clostridiales|Ruminococcaceae|Faecalibacterium / Gemmiger|prausnitzii|
CGTGAGATGTTGGGTTAAGTCCCGCAACGAGCGCAACCCTTATTGCCAGTTACTACGCGAAGAGGACTCTGGCGAGACTGCCGTTGACAAAACGGAGGAAGGTGGGGATGACGTCAAATCATCATGCCCTTTATGACCTGGGCTACACACGTACTACAATGGCGTTTAACAAAGAGAAGCGAAGCCGCGAGGCAGAGCAAAACTCAAAAACAACGTCCCAGTTCAGATTGCAGGCTGCAACTCGCCTGCA
>MG|5|V8|F|10|92.94|Firmicutes|Clostridia|Clostridiales|Ruminococcaceae|Ruminococcus|sp.|
CGTGAGATGTTGGGTTAAGTCCCGCAACGAGCGCAACCCCTATCTTCAGTAGCCAGCGGTTCGGCCGGGCACTCTGGAGAGACTGCCAGGGATAACCTGGAGGAAGGTGGGGATGACGTCAAATCATCATGCCCCTTATGGGCAGGGCTACACACGTGCTACAATGGATGGAGCAGAGGGAAGCGAAGCCGCGAGGTGAAGCAAAACCCATAAAACCATTCTCAGTTCGGATTGTAGTCTGCAACTCGACTACA
>MG|5|V8|F|10|98.01|Firmicutes|Clostridia|Clostridiales|Ruminococcaceae|Faecalibacterium / Gemmiger|prausnitzii|
CGTGAGATGTTGGGTTAAGTCCCGCAACGAGCGCAACCCTTATTGCCAGTTACTACGCAAGAGGACTCTGGCGAGACTGCCGTTGACAAAACGGAGGAAGGTGGGGATGACGTCAAATCCATCATGCCCTTTATGACCTGGGCTACACACGTACTACAATGGCGTTCAACAAAGAGAAGCGAAGCCGCGAGGCGGAGCAAAACTCAAAAACAACGTCTCAGTTCAGATTGCAGGCTGCAACTCGCCTGCA
>MG|5|V8|F|19|97.61|Firmicutes|Clostridia|Clostridiales|Ruminococcaceae|Faecalibacterium / Gemmiger / Subdoligranulum|prausnitzii|
CGTGAGATGTTGGGTTAAGTCCCGCAACGAGCGCAACCCTTATTGCCAGTTACTACGCGAAGAGGACTCTGGCGAGACTGCCGTTGACAAAACGGAGGAAGGTGGGGATGACGTCAAATCATCATGCCCTTTATGACCTGGGCTACACACGTACTACAATGGCGTTTAACAAAGAGAAGCGAAGCCGCGAGGCAGAGCAAAACTCATAAACAACGTCTCAGTTCAGATTGCAGGCTGCAACTCGCCTGCA
>MG|5|V8|R|17|96.81|Firmicutes|Clostridia|Clostridiales|Ruminococcaceae|Faecalibacterium|prausnitzii|
TGCAGGCGAGTTGCAGCCTGCAATCTGAACTGGGACGTTGTTTTTGAGTTTTGCTCTGCCTCGCGGCTTCGCTTCTCTTTGTTGAACGCCATTGTAGTACGTGTGTAGCCCAAGTCATAAAGGGCATGATGATTTGACGTCATCCCCACCTTCCTCCGTTTTGTCAACGGCAGTCTCGCCAGAGTCCTCTTCGCGTAGTAACTGGCAATAAGGGTTGCGCTCGTTGCGGGACTTAACCCAACATCTCACG
>MG|5|V8|F|22|93.15|Firmicutes|Clostridia|Clostridiales|Ruminococcaceae|Faecalibacterium|prausnitzii|
CGTGAGATGTTGGGTTAAGTCCCGCAACGAGCGCAACCCTTATTGCCAGTTACTACGCAAGAGGACTCTGGCGAGACTGCCGTTGACAAAACGGAGGAAGGTGGGGATGACGTCAAATCATCATGCCCTTTATGACCTGGGCTACACACGTACTACAATGGCGCATACAAAGAGCAGCGAACCCGTGAGGGCAGGCGAATCTCGCAAAGTGCGTCTCAGTTCGGATTGAAGTCTGCAACCCGACTTCA
>MG|5|V8|F|19|93.09|Firmicutes|Clostridia|Clostridiales|Ruminococcaceae|Faecalibacterium|prausnitzii|
CGTGAGATGTTGGGTTAAGTCCCGCAACGAGCGCAACCCTTATTGCCAGTTACTACGCGAAGAGGACTCTGGCGAGACTGCCGTTGACAAAACGGAGGAAGGTGGGGATGACGTCAAATCATCATGCCCTTTATGACCTGGGCTACACACGTACTACAATGGATGGAGCAGAGGGAAGCGAAGCCGCGAGGTGAAGCAAAACCCATAAAACCATTCTCAGTTCGGATTGTAGTCTGCAACTCGACTACA
>MG|5|V8|F|91|98.01|Firmicutes|Clostridia|Clostridiales|Ruminococcaceae|Faecalibacterium / Gemmiger|prausnitzii|
CGTGAGATGTTGGGTTAAGTCCCGCAACGAGCGCAACCCTTATTGCCAGTTACTACGCGAAGAGGACTCTGGCGAGACTGCCGTTGACAAAACGGAGGAAGGTGGGGATGACGTCAAATCATCATGCCCTTTATGACCTGGGCTACACACGTACTACAATGGCGTTCAACAAAGAGAAGCGAAGCCGCGAGGCGGAGCAAAACTCAAAAACAACGTCTCAGTTCAGATTGCAGGCTGCAACTCGCCTGCA
>MG|5|V8|R|23|92.13|Firmicutes|Clostridia|Clostridiales|Ruminococcaceae|Ruminiclostridium|aldrichii|
TGCAGGCGAGTTGCAGCCTGCAATCTGAACTGGGACCGAGTTTTGTGATTCGCTCCGCCTCGCGGCTTCGCTGCACTTTGTTGTCGGCCATTGTAGTACGTGTGTAGCCCTGGACATAAGGGGCATGATGATTTGACGTCGTCCCCACCTTCCTCCGATTTGTCACCGGCAGTCTCGCCAGAGTTCCCAACTTAATGATGGCAACTGACAATAGGGGTTGCGCTCGTTGCGGGACTTAACCCAACATCTCACG
>MG|5|V8|F|16|91.84|Firmicutes|Clostridia|Clostridiales|Ruminococcaceae|Faecalibacterium|prausnitzii|
CGTGAGATGTTGGGTTAAGTCCCGCAACGAGCGCAACCCTTATGGATAGTTACTACGCAAGAGGACTCTATTCAGACTGCCGTTGACAAAACGGAGGAAGGTGGGGATGACGTCAAATCATCATGCCCCTTATGACCTGGGCTACACACGTGCTACAATGGATGGAGCAGAGGGAAGCGAAGCCGCGAGGTGAAGCAAAACCCATAAAACCATTCTCAGTTCGGATTGTAGTCTGCAACTCGACTACA
>MG|5|V8|F|20|93.57|Firmicutes|Clostridia|Clostridiales|Ruminococcaceae|Faecalibacterium|prausnitzii|
CGTGAGATGTTGGGTTAAGTCCCGCAACGAGCGCAACCCTTATTGCCAGTTACTACGCGAAGAGGACTCTGGCGAGACTGCCGTTGACAAAACGGAGGAAGGTGGGGATGACGTCAAATCATCATGCCCCTTATGGCCTGGGCTACACACGTACTACAATGGCGCATACAAAGAGCAGCGAACCCGTGAGGGCAGGCGAATCTCGCAAAGTGCGTCTCAGTTCGGATTGAAGTCTGCAACCCGACTTCA
>MG|5|V8|F|13|96.48|Firmicutes|Clostridia|Clostridiales|Ruminococcaceae|Ruminococcus|sp.|
CGTGAGATGTTGGGTTAAGTCCCGCAACGAGCGCAACCCCCTATCTTCAGTAGCCAGCGGTTCGGCCGGGCACTCTGGAGAGACTGCCAGGGATAACCTGGAGGAAGGTGGGGATGACGTCAAATCATCATGCCCCTTATGGGCAGGGCTACACACGTGCTACAATGGCGTAAACAAAGGGAGGCGAAACTGCGAAGTGGAGCAAATCCCAAAAATAACGTCTCAGTTCGGATTGTAGTCTGCAACTCGACTACA
>MG|5|V8|F|14|92.71|Firmicutes|Clostridia|Clostridiales|Ruminococcaceae|Faecalibacterium|prausnitzii|
CGTGAGATGTTGGGTTAAGTCCCGCAACGAGCGCAACCCTTATTGCCAGTTACTACGCGAAGAGGACTCTGGCGAGACTGCCGTTGACAAAACGGAGGAAGGTGGGGATGACGTCAAATCATCATGCCCTTTATGACCTGGGCTACACACGTGCTACAATGGTTGGTACAAAGAGAAGCGAAGCGGTGACGTGGAGCAAACCTCATAAAGCCAATCTCAGTTCGGATTGTAGGCTGCAACTCGCCTACA
>MG|5|V8|R|42|98.01|Firmicutes|Clostridia|Clostridiales|Ruminococcaceae|Faecalibacterium / Gemmiger|prausnitzii|
TGCAGGCGAGTTGCAGCCTGCAATCTGAACTGAGACGTTGTTTTTGAGTTTTGCTCCGCCTCGCGGCTTCGCTTCTCTTTGTTGAACGCCATTGTAGTACGTGTGTAGCCCAGGTCATAAAGGGCATGATGATTTGACGTCATCCCCACCTTCCTCCGTTTTGTCAACGGCAGTCTCGCCAGAGTCCTCTTCGCGTAGTAACTGGCAATAAGGGTTGCGCTCGTTGCGGGACTTAACCCAACATCTCACG
>MG|5|V8|F|88|92.65|Firmicutes|Clostridia|Clostridiales|Ruminococcaceae|Faecalibacterium|prausnitzii|
CGTGAGATGTTGGGTTAAGTCCCGCAACGAGCGCAACCCTTATTGCCAGTTACTACGCAAGAGGACTCTGGCGAGACTGCCGTTGACAAAACGGAGGAAGGTGGGGATGACGTCAAATCATCATGCCCCTTATGACCTGGGCTACACACGTGCTACAATGGATGGAGCAGAGGGAAGCGAAGCCGCGAGGTGAAGCAAAACCCATAAAACCATTCTCAGTTCGGATTGTAGTCTGCAACTCGACTACA
>MG|5|V8|F|14|96.47|Firmicutes|Clostridia|Clostridiales|Ruminococcaceae|Ruminococcus|sp.|
CGTGAGATGTTGGGTTAAGTCCCGCAACGAGCGCAACCCCTATCTTCAGTAGCCAGCGGTTCGGTCGGGCACTCTGGAGAGACTGCCAGGGATAACCTGGAGGAAGGTGGGGATGACGTCAAATCATCATGCCCCTTATGGGCAGGGCTACACACGTGCTACAATGGCGTAAACAAAGGGAGGCGAAACTGCGAAGTGGAGCAAATCCCAAAAATAACGTCTCAGTTCGGATTGTAGTCTGCAACTCGACTACA
>MG|5|V8|R|12|93.33|Firmicutes|Clostridia|Clostridiales|Ruminococcaceae|Ruminococcus|sp.|
TGTAGTCGAGTTGCAGACTACAATCCGAACTGAGACGTTATTTTTGGGATTTGCTCCACTTCGCAGTTTCGCCTCCCTTTGTTTACGCCATTGTAGCACGTGTGTAGCCCTGCCCATAAGGGGCATGATGATTTGACGTCATCCCCGCCTTCCTCCAGCTTGTCACTGGCAGTCTCGCTAGAGTCCCCAACTTAATGATGGTAACTAGCGACAAGGGTTGCGCTCGTTGCGGGACTTAACCCAACATCTCACG
>MG|5|V8|F|263|96.88|Firmicutes|Clostridia|Clostridiales|Ruminococcaceae|Ruminococcus|sp.|
CGTGAGATGTTGGGTTAAGTCCCGCAACGAGCGCAACCCCTATCTTCAGTAGCCAGCGGTTCGGCCGGGCACTCTGGAGAGACTGCCAGGGATAACCTGGAGGAAGGTGGGGATGACGTCAAATCATCATGCCCCTTATGGGCAGGGCTACACACGTGCTACAATGGCGTAAACAAAGGGAGGCGAAACTGCGAAGTGGAGCAAATCCCAAAAATAACGTCTCAGTTCGGATTGTAGTCTGCAACTCGACTACAT
>MG|5|V8|R|23|93.06|Firmicutes|Clostridia|Clostridiales|Ruminococcaceae|Faecalibacterium|prausnitzii|
TGTAGTCGAGTTGCAGACTACAATCCGAACTGAGAATGGTTTTATGGGTTTTGCTTCACCTCGCGGCTTCGCTTCCCTCTGCTCCATCCATTGTAGCACGTGTGTAGCCCAGGTCATAAAGGGCATGATGATTTGACGTCATCCCCACCTTCCTCCGTTTTGTCAACGGCAGTCTCGCCAGAGTCCTCTTGCGTAGTAACTGGCAATAAGGGTTGCGCTCGTTGCGGGACTTAACCCAACATCTCACG
>MG|5|V8|F|13|90.91|Firmicutes|Clostridia|Clostridiales|Ruminococcaceae|Ruminiclostridium|straminisolvens|
CGTGAGATGTTGGGTTAAGTCCCGCAACGAGCGCAACCCCTATTGTCAGTTGCCATCATTGAGTTGGGCACTCTGGCGAGACTGCCGGTGACAAATCGGAGGAAGGTGGGGACGACGTCAAATCATCATGCCCCTTATGCCCAGGGCTACACACGTACTACAATGGCCGGTAACAACGCGAAGCAATACGGTGACGTGGAGCAAATCGCCAAACCCGGTCCCAGTTCAGATTGCAGGCTGCAACTCGCCTGCA
>MG|5|V8|F|46|91.3|Firmicutes|Clostridia|Clostridiales|Ruminococcaceae|Ruminiclostridium|straminisolvens|
CGTGAGATGTTGGGTTAAGTCCCGCAACGAGCGCAACCCCTATTGTCAGTTGCCATCATTAAGTTGGGCACTCTGGCGAGACTGCCGGTGACAAATCGGAGGAAGGTGGGGACGACGTCAAATCATCATGCCCCTTATGACCAGGGCTACACACGTACTACAATGGCCGGTAACAAAGTGCAGCAAATCCGCGAGGAGGAGCGAATCACAAAACCCGGTCTCAGTTCAGATTGCAGGCTGCAACTCGCCTGCA
>MG|5|V8|R|20|92.91|Firmicutes|Clostridia|Clostridiales|Ruminococcaceae|Faecalibacterium|prausnitzii|
TGCAGGCGAGTTGCAGCCTGCAATCTGAACTGAGACGTTGTTTTTGAGTTTTGCTCCACCTCGCGGTCTTGCTTCTCTTTGTTAAACGCCATTGTAGTACGTGTGTAGCCCAGGTCATAAAGGGCATGATGATTTGACGTCATCCCCGCCTTCCTCCAGCTTGTCACTGGCAGTCTCGCTAGAGTCCCCAACTTAATGATGGTAACTAGCGACAAGGGTTGCGCTCGTTGCGGGACTTAACCCAACATCTCACG
>MG|5|V8|F|10|90.98|Firmicutes|Clostridia|Clostridiales|Ruminococcaceae|Faecalibacterium|prausnitzii|
CGTGAGATGTTGGGTTAAGTCCCGCAACGAGCGCAACCCTTATTGTTAGTTGCCATCATTCAGTTGGGCACTCTAGCGAGACTGCCGCAGACAATGCGGAGGAAGGTGGGGATGACGTCAAATCATCATGCCCTTTATGACTTGGGCTACACACGTACTACAATGGCGTTCAACAAAGAGAAGCGAAGCCGCGAGGCAGAGCAAAACTCAAAAACAACGTCCCAGTTCAGATTGCAGGCTGCAACTCGCCTGCA
>MG|5|V8|F|13|89.8|Firmicutes|Clostridia|Clostridiales|Ruminococcaceae|Faecalibacterium|prausnitzii|
CGTGAGATGTTGGGTTAAGTCCCGCAACGAGCGCAACCCTTGTGATTAGTTGCCAGCACGTAGAGGTGGGAACTCTAATCAGACTGCCGGTGATAAATCGGAGGAAGGTGGGGACGACGTCAAATCATCATGCCCTTTATGTCCTGGGCTACACACGTACTACAATGGTCGTAACAAAGAGAGACGAAGCAGTGATGTAGAGTAAAACTTAAAAAGCGATCTCAGTTCGAATTGAAGGCTGAAATTCGCCTTCA
>MG|5|V8|R|10|93.09|Firmicutes|Clostridia|Clostridiales|Ruminococcaceae|Faecalibacterium|prausnitzii|
TGTAGGCGAGTTGCAGCCTACAATCCGAACTGAGATTGGCTTTATGAGGTTTGCTCCACGTCACCGCTTCGCTTCTCTTTGTACCAACCATTGTAGCACGTGTGTAGCCCAGGTCATAAAGGGCATGATGATTTGACGTCATCCCCACCTTCCTCCGTTTTGTCAACGGCAGTCTCGCCAGAGTCCTCTTGCGTAGTAACTGGCAATAAGGGTTGCGCTCGTTGCGGGACTTAACCCAACATCTCACG
>MG|5|V8|F|834|98.4|Firmicutes|Clostridia|Clostridiales|Ruminococcaceae|Faecalibacterium / Gemmiger|prausnitzii|
CGTGAGATGTTGGGTTAAGTCCCGCAACGAGCGCAACCCTTATTGCCAGTTACTACGCAAGAGGACTCTGGCGAGACTGCCGTTGACAAAACGGAGGAAGGTGGGGATGACGTCAAATCATCATGCCCTTTATGACCTGGGCTACACACGTACTACAATGGCGTTCAACAAAGAGAAGCGAAGCCGCGAGGCGGAGCAAAACTCAAAAACAACGTCTCAGTTCAGATTGCAGGCTGCAACTCGCCTGCA
>MG|5|V8|R|33|97.6|Firmicutes|Clostridia|Clostridiales|Ruminococcaceae|Faecalibacterium / Gemmiger / Subdoligranulum|prausnitzii|
TGCAGGCGAGTTGCAGCCTGCAATCTGAACTGAGGCGTTGTTTATGAGTTTTGCTCTGCCTCGCGGCTTCGCTTCTCTTTGTTAAACGCCATTGTAGTACGTGTGTAGCCCAGGTCATAAAGGGCATGATGATTTGACGTCATCCCCACCTTCCTCCGTTTTGTCAACGGCAGTCTCGCCAGAGTCCTCTTGCGTAGTAACTGGCAATAAGGGTTGCGCTCGTTGCGGGACTTAACCCAACATCTCACG
>MG|5|V8|R|27|91.3|Firmicutes|Clostridia|Clostridiales|Ruminococcaceae|Ruminiclostridium|straminisolvens|
TGCAGGCGAGTTGCAGCCTGCAATCTGAACTGAGACCGGGTTTTGTGATTCGCTCCTCCTCGCGGATTTGCTGCACTTTGTTACCGGCCATTGTAGTACGTGTGTAGCCCTGGTCATAAGGGGCATGATGATTTGACGTCGTCCCCACCTTCCTCCGATTTGTCACCGGCAGTCTCGCCAGAGTGCCCAACTTAATGATGGCAACTGACAATAGGGGTTGCGCTCGTTGCGGGACTTAACCCAACATCTCACG
>MG|5|V8|F|13|91.29|Firmicutes|Clostridia|Clostridiales|Ruminococcaceae|Ruminococcus|flavefaciens|
CGTGAGATGTTGGGTTAAGTCCCGCAACGAGCGCAACCCTTGCCATTAGTTGCTACGCAAGAGCACTCTAATGGGACCGCTACCGACAAGGTGGAGGAAGGTGGGGACGATGTCAAATCATCATGCCCCTTATGACCTGGGCTACACACGTGCTACAATGGATGGAGCAGAGGGAAGCGAAGCCGCGAGGTGAAGCAAAACCCATAAAACCATTCTCAGTTCGGATTGTAGTCTGCAACTCGACTACA
>MG|5|V8|F|11|93.33|Firmicutes|Clostridia|Clostridiales|Ruminococcaceae|Ruminococcus|sp.|
CGTGAGATGTTGGGTTAAGTCCCGCAACGAGCGCAACCCTTGTCGCTAGTTACCATCATTAAGTTGGGGACTCTAGCGAGACTGCCAGTGACAAGCTGGAGGAAGGCGGGGATGACGTCAAATCATCATGCCCCTTATGGGCAGGGCTACACACGTGCTACAATGGCGTAAACAAAGGGAGGCGAAACTGCGAAGTGGAGCAAATCCCAAAAATAACGTCTCAGTTCGGATTGTAGTCTGCAACTCGACTACA
>MG|5|V8|F|12|93.12|Firmicutes|Clostridia|Clostridiales|Ruminococcaceae|Faecalibacterium|prausnitzii|
CGTGAGATGTTGGGTTAAGTCCCGCAACGAGCGCAACCCTTATTGCCAGTTACTACGCGAAGAGGACTCTGGCGAGACTGCCGTTGACAAAACGGAGGAAGGTGGGGATGACGTCAAATCATCATGCCCTTTATGACCTGGGCTACACACGTACTACAATGGTTGGTACAAAGAGAAGCGAAGCGGTGACGTGGAGCAAACCTCATAAAGCCAATCTCAGTTCGGATTGTAGGCTGCAACTCGCCTACA
>MG|5|V8|R|37|95.55|Firmicutes|Clostridia|Clostridiales|Ruminococcaceae|Ruminiclostridium|leptum|
TGCAGGCGGGTTGCAGCCTACAATCCGAACTGAGACCGTTTTTAGGGTTTTGCTCCACCTCGCGGTATTGCTTCCCTCTGTTAACGGCCATTGTAGTACGTGTGAGGCCCAGGTCATAAAGGGCATGATGATTTGACGTCGTCCCCACCTTCCTCCGTTTTGTCAACGGCAGTCTCTCTAGAGTGCTCTTGCGTAGCAACTAGAAACAAGGGTTGCGCTCGTTGCGGGACTTAACCCAACATCTCACG
>MG|5|V8|R|34|92.91|Firmicutes|Clostridia|Clostridiales|Ruminococcaceae|Faecalibacterium|prausnitzii|
TGCAGGCGAGTTGCAGCCTGCAATCTGAACTGAGATGAGATTTCGCGGTTTGCTCCACATCACTGTCTCGCTTCGCTTTGTTCTCACCATTGTAGTACGTGTGTAGCCCAGGACATAAGGGGCATGATGATTTGACGTCGTCCCCACCTTCCTCCGATTTGTCACCGGCAGTCCTGCCAGAGTCCTCAACTTAATGCTAGTAACTGACAGTAAGGGTTGCGCTCGTTGCGGGACTTAACCCAACATCTCACG
>MG|5|V8|F|65|98.41|Firmicutes|Clostridia|Clostridiales|Ruminococcaceae|Faecalibacterium / Gemmiger|prausnitzii|
CGTGAGATGTTGGGTTAAGTCCCGCAACGAGCGCAACCCTTATTGCCAGTTACTACGCGAAGAGGACTCTGGCGAGACTGCCGTTGACAAAACGGAGGAAGGTGGGGATGACGTCAAATCATCATGCCCTTTATGACCTGGGCTACACACGTACTACAATGGCGTTTAACAAAGAGAAGCGAAGCCGCGAGGCGGAGCAAAACTCAAAAACAACGTCTCAGTTCAGATTGCAGGCTGCAACTCGCCTGCA
>MG|5|V8|F|14|97.21|Firmicutes|Clostridia|Clostridiales|Ruminococcaceae|Faecalibacterium / Gemmiger / Subdoligranulum|prausnitzii|
CGTGAGATGTTGGGTTAAGTCCCGCAACGAGCGCAACCCTTATTGCCAGTTACTACGCGAAGAGGACTCTGGCGAGACTGCCGTTGACAAAACGGAGGAAGGTGGGGATGACGTCAAATCATCATGCCCTTTATGACCTGGGCTACACACGTACTACAATGGCGTTTAACAAAGAGAAGCGAAGCCGCGAGGCAGAGCAAAACTCATAAACAACGCCTCAGTTCAGATTGCAGGCTGCAACTCGCCTGCA
>MG|5|V8|F|45|93.06|Firmicutes|Clostridia|Clostridiales|Ruminococcaceae|Faecalibacterium|prausnitzii|
CGTGAGATGTTGGGTTAAGTCCCGCAACGAGCGCAACCCTTATTGCCAGTTACTACGCAAGAGGACTCTGGCGAGACTGCCGTTGACAAAACGGAGGAAGGTGGGGATGACGTCAAATCATCATGCCCTTTATGACCTGGGCTACACACGTGCTACAATGGATGGAGCAGAGGGAAGCGAAGCCGCGAGGTGAAGCAAAACCCATAAAACCATTCTCAGTTCGGATTGTAGTCTGCAACTCGACTACA
>MG|5|V8|F|18|90.59|Firmicutes|Clostridia|Clostridiales|Ruminococcaceae|Faecalibacterium|prausnitzii|
CGTGAGATGTTGGGTTAAGTCCCGCAACGAGCGCAACCCTTGTGATTAGTTGCCAGCACGTAAAGGTGGGAACTCTAATCAGACTGCCGGTGATAAATCGGAGGAAGGTGGGGACGACGTCAAATCATCATGCCCTTTATGTCCTGGGCTACACACGTACTACAATGGTCGTAACAAAGAGAGACGAAACAGTGATGTGGAGTGAAACTTAAAAAGCGATCTCAGTTCGAATTGAAGGCTGAAATTCGCCTTCA
>MG|5|V8|F|24|91.34|Firmicutes|Clostridia|Clostridiales|Ruminococcaceae|Faecalibacterium|prausnitzii|
CGTGAGATGTTGGGTTAAGTCCCGCAACGAGCGCAACCCCTATCTTTAGTTGCCAGCACGTGAAGGTGGGAACTCTAGAGAGACTGCCGGTGAGAAATCGGAGGAAGGTGGGGACGACGTCAAATCATCATGCCCTTTATGTTCTGGGCTACACACGTACTACAATGGCCGTAACAGAGAGAGACGAAGCAGTGATGCGGAGTAAAACTCAAAAAAGCGGTCTCAGTTCGGATTGAAGGCTGAAATTCGCCTTTA
>MG|5|V8|F|42|92.13|Firmicutes|Clostridia|Clostridiales|Ruminococcaceae|Ruminiclostridium|aldrichii|
CGTGAGATGTTGGGTTAAGTCCCGCAACGAGCGCAACCCCTATTGTCAGTTGCCATCATTAAGTTGGGAACTCTGGCGAGACTGCCGGTGACAAATCGGAGGAAGGTGGGGACGACGTCAAATCATCATGCCCCTTATGTCCAGGGCTACACACGTACTACAATGGCCGACAACAAAGTGCAGCGAAGCCGCGAGGCGGAGCGAATCACAAAACTCGGTCCCAGTTCAGATTGCAGGCTGCAACTCGCCTGCA
>MG|5|V8|F|21|97.6|Firmicutes|Clostridia|Clostridiales|Ruminococcaceae|Faecalibacterium / Gemmiger|prausnitzii|
CGTGAGATGTTGGGTTAAGTCCCGCAACGAGCGCAACCCTTATTGCCAGTTACTACGCAAGAGGACTCTGGCGAGACTGCCGTTGACAAAACGGAGGAAGGTGGGGATGACGTCAAATCATCATGCCCTTTATGACCTGGGCTACACACGTACTACAATGGCGTTCAACAAAGAGAAGCGAAGCCGCGAGGCAGAGCAAAACTCAAAAACAACGTCCCAGTTCAGATTGCAGGCTGCAACTCGCCTGCA
>MG|5|V8|F|49|96.81|Firmicutes|Clostridia|Clostridiales|Ruminococcaceae|Faecalibacterium|prausnitzii|
CGTGAGATGTTGGGTTAAGTCCCGCAACGAGCGCAACCCTTATTGCCAGTTACTACGCGAAGAGGACTCTGGCGAGACTGCCGTTGACAAAACGGAGGAAGGTGGGGATGACGTCAAATCATCATGCCCTTTATGACTTGGGCTACACACGTACTACAATGGCGTTCAACAAAGAGAAGCGAAGCCGCGAGGCAGAGCAAAACTCAAAAACAACGTCCCAGTTCAGATTGCAGGCTGCAACTCGCCTGCA
>MG|5|V8|F|82|97.6|Firmicutes|Clostridia|Clostridiales|Ruminococcaceae|Faecalibacterium / Gemmiger / Subdoligranulum|prausnitzii|
CGTGAGATGTTGGGTTAAGTCCCGCAACGAGCGCAACCCTTATTGCCAGTTACTACGCAAGAGGACTCTGGCGAGACTGCCGTTGACAAAACGGAGGAAGGTGGGGATGACGTCAAATCATCATGCCCTTTATGACCTGGGCTACACACGTACTACAATGGCGTTTAACAAAGAGAAGCGAAGCCGCGAGGCAGAGCAAAACTCATAAACAACGCCTCAGTTCAGATTGCAGGCTGCAACTCGCCTGCA
>MG|5|V8|F|15|91.8|Firmicutes|Clostridia|Clostridiales|Ruminococcaceae|Faecalibacterium|prausnitzii|
CGTGAGATGTTGGGTTAAGTCCCGCAACGAGCGCAACCCTTGTTTCCAGTTACTAACGCGTAGAGGCGAGGACTCTGGAGAGACCGCCGGGGACAACTCGGAGGAAGGTGGGGACGACGTCAAATCATCATGCCCCTTATGACCTGGGCTACACACGTGCTACAATGGCCACGACAAAGAGGTGCGACACCGCAAGGTGAAGCGAATCTCGGAAAAGTGGTCTCAGTTCAGATTGTGGGCTGCAACCCGCCCACA
>MG|5|V8|F|397|98.8|Firmicutes|Clostridia|Clostridiales|Ruminococcaceae|Faecalibacterium / Gemmiger|prausnitzii|
CGTGAGATGTTGGGTTAAGTCCCGCAACGAGCGCAACCCTTATTGCCAGTTACTACGCGAAGAGGACTCTGGCGAGACTGCCGTTGACAAAACGGAGGAAGGTGGGGATGACGTCAAATCATCATGCCCTTTATGACCTGGGCTACACACGTACTACAATGGCGTTTAACAAAGAGAAGCGATACCGCGAGGTGGAGCAAAACTCAAAAACAACGTCTCAGTTCAGATTGCAGGCTGCAACTCGCCTGCA
>MG|5|V8|F|20|92.31|Firmicutes|Clostridia|Clostridiales|Ruminococcaceae|Faecalibacterium|prausnitzii|
CGTGAGATGTTGGGTTAAGTCCCGCAACGAGCGCAACCCTTATTGCCAGTTACTACGCGAAGAGGACTCTGGCGAGACTGCCGTTGACAAAACGGAGGAAGGTGGGGATGACGTCAAATCATCATGCCCCTTATGACCTGGGCTACACACGTGCTACAATGGTTGGTACAAAGAGAAGCGAAGCGGTGACGTGGAGCAAACCTCATAAAGCCAATCTCAGTTCGGATTGTAGGCTGCAACTCGCCTACA
>MG|5|V8|F|14|95.16|Firmicutes|Clostridia|Clostridiales|Ruminococcaceae|Ruminiclostridium|leptum|
CGTGAGATGTTGGGTTAAGTCCCGCAACGAGCGCAACCCTTGTTTCTAGTTGCTACGCAAGAGCACTCTAGAGAGACTGCCGTTGACAAAACGGAGGAAGGTGGGGACGACGTCAAATCATCATGCCCTTTATGACCTGGGCCTCACACGTACTACAATGGCCGTTAACAGAGGGAAGCAATACCGCGAGGTGGAGCAAAACCCTAAAAAACGGTCTCAGTTCGGATTGTAGGCTGCAACCCGCCTGCA
>MG|5|V8|F|10|90.98|Firmicutes|Clostridia|Clostridiales|Ruminococcaceae|Faecalibacterium|prausnitzii|
CGTGAGATGTTGGGTTAAGTCCCGCAACGAGCGCAACCCTTGTGATTAGTTGCCAGCACGTAAAGGTGGGAACTCTAATCAGACTGCCGGTGATAAATCGGAGGAAGGTGGGGACGACGTCAAATCATCATGCCCTTTATGTCCTGGGCTACACACGTACTACAATGGTCGTAACAAAGAGAAACGAAACAGTGATGTGGAGTGAAACTTAAAAAGCGATCTCAGTTCGAATTGAAGGCTGAAATTCGCCTTCA
>MG|5|V8|F|26|91.76|Firmicutes|Clostridia|Clostridiales|Ruminococcaceae|Faecalibacterium|prausnitzii|
CGTGAGATGTTGGGTTAAGTCCCGCAACGAGCGCAACCCTTGTTTCCAGTTACTAACGCGTAAAGGCGAGGACTCTGGAGAGACCGCCGGGGACAACTCGGAGGAAGGTGGGGACGACGTCAAATCATCATGCCCCTTATGACCTGGGCTACACACGTGCTACAATGGCCACGACAAAGAGGTGCGACACCGCAAGGTGAAGCGAATCTCGGAAAAGTGGTCTCAGTTCAGATTGTGGGCTGCAACCCGCCCACA
>MG|5|V8|R|173|98.8|Firmicutes|Clostridia|Clostridiales|Ruminococcaceae|Faecalibacterium / Gemmiger|prausnitzii|
TGCAGGCGAGTTGCAGCCTGCAATCTGAACTGAGACGTTGTTTTTGAGTTTTGCTCCACCTCGCGGTATCGCTTCTCTTTGTTAAACGCCATTGTAGTACGTGTGTAGCCCAGGTCATAAAGGGCATGATGATTTGACGTCATCCCCACCTTCCTCCGTTTTGTCAACGGCAGTCTCGCCAGAGTCCTCTTCGCGTAGTAACTGGCAATAAGGGTTGCGCTCGTTGCGGGACTTAACCCAACATCTCACG
>MG|5|V8|F|11|90.23|Firmicutes|Clostridia|Clostridiales|Ruminococcaceae|Faecalibacterium|prausnitzii|
CGTGAGATGTTAGGTTAAGTCCTGCAACGAGCGCAACCCCTATTTCTAGTTGCCAGCACGTAAAGGTGGGAACTCTAGAGAGACTGCCGGTAATAAATCGGAGGAAGGTGGGGATGACGTCAAATCATCATGCCCTTTATGTCCTGGGCTACACACGTACTACAATGGCTGTAACAGAGAGAGGCGACATAGTGATGTGAAGCAAAACTCAAAAAAACAGTCCCAGTTCGGATTGAAGGCTGAAATTCGCCTTCA
>MG|5|V8|F|17|98.0|Firmicutes|Clostridia|Clostridiales|Ruminococcaceae|Faecalibacterium / Gemmiger|prausnitzii|
CGTGAGATGTTGGGTTAAGTCCCGCAACGAGCGCAACCCTTATTGCCAGTTACTACGCAAGAGGACTCTGGCGAGACTGCCGTTGACAAAACGGAGGAAGGTGGGGATGACGTCAAATCATCATGCCCTTTATGACCTGGGCTACACACGTACTACAATGGCGTTCAACAAAGAGAAGCGAAGCCGCGAGGCGGAGCAAAACTCAAAAACAACGTCCCAGTTCAGATTGCAGGCTGCAACTCGCCTGCA
>MG|5|V8|F|53|90.23|Firmicutes|Clostridia|Clostridiales|Ruminococcaceae|Faecalibacterium|prausnitzii|
CGTGAGATGTTAGGTTAAGTCCTGCAACGAGCGCAACCCCTATTTCTAGTTGCCAGCACGTAAAGGTGGGAACTCTAGAGAGACTGCCGGTAATAAATCGGAGGAAGGTGGGGATGACGTCAAATCATCATGCCCTTTATGTCCTGGGCTACACACGTACTACAATGGCTGTAACAGAGAGAGGCGACATAGTGATGTGAAGCAAAACTCAAAAAACAGTCCCAGTTCGGATTGAAGGCTGAAATTCGCCTTCA
>MG|5|V8|F|124|98.0|Firmicutes|Clostridia|Clostridiales|Ruminococcaceae|Faecalibacterium / Gemmiger / Subdoligranulum|prausnitzii|
CGTGAGATGTTGGGTTAAGTCCCGCAACGAGCGCAACCCTTATTGCCAGTTACTACGCAAGAGGACTCTGGCGAGACTGCCGTTGACAAAACGGAGGAAGGTGGGGATGACGTCAAATCATCATGCCCTTTATGACCTGGGCTACACACGTACTACAATGGCGTTTAACAAAGAGAAGCGAAGCCGCGAGGCAGAGCAAAACTCATAAACAACGTCTCAGTTCAGATTGCAGGCTGCAACTCGCCTGCA
>MG|5|V8|F|10|98.81|Firmicutes|Clostridia|Clostridiales|Ruminococcaceae|Faecalibacterium / Gemmiger|prausnitzii|
CGTGAGATGTTGGGTTAAGTCCCGCAACGAGCGCAACCCTTATTGCCAGTTACTACGCGAAGAGGACTCTGGCGAGACTGCCAGTTGACAAAAGCGGAGGAAGGTGGGGATGACGTCAAATCATCATGCCCTTTATGACCTGGGCTACACACGTACTACAATGGCGTTTAACAAAGAGAAGCAAGACCGCGAGGTGGAGCAAAACTCAAAAACAACGTCTCAGTTCAGATTGCAGGCTGCAACTCGCCTGCA
>MG|5|V8|F|10|93.75|Firmicutes|Clostridia|Clostridiales|Ruminococcaceae|Faecalibacterium|prausnitzii|
CGTGAGATGTTGGGTTAAGTCCCGCAACGAGCGCAACCCTTGTGATATGTTACTACCAGTAAGATGAGGACTCATATCAGACTGCCGGTGACAAACCGGAGGAAGGTGGGGATGACGTCAAATCATCATGCCCTTTATGACCTGGGCTACACACGTACTACAATGGCGTTCAACAAAGAGAAGCGAAGCCGCGAGGCGGAGCAAAACTCAAAAACAACGTCTCAGTTCAGATTGCAGGCTGCAACTCGCCTGCA
>MG|5|V8|F|19|92.13|Firmicutes|Clostridia|Clostridiales|Ruminococcaceae|Faecalibacterium|prausnitzii|
CGTGAGATGTTGGGTTAAGTCCCGCAACGAGCGCAACCCTTGTCGCTAGTTACCATCATTAAGTTGGGGACTCTAGCGAGACTGCCAGTGACAAGCTGGAGGAAGGCGGGGATGACGTCAAATCATCATGCCCCTTATGACCTGGGCTACACACGTACTACAATGGCGTTTAACAAAGAGAAGCAATACCGCGAGGTGGAGCAAAACTCAAAAACAACGTCTCAGTTCAGATTGCAGGCTGCAACTCGCCTGCA
>MG|5|V8|F|20|98.02|Firmicutes|Clostridia|Clostridiales|Ruminococcaceae|Faecalibacterium / Gemmiger|prausnitzii|
CGTGAGATGTTGGGTTAAGTCCCGCAACGAGCGCAACCCTTATTGCCAGTTACTACGCAAGAGGACTCTGGCGAGACTGCCGTTGACAAAACGGAGGAAGGTGGGGATGACGTCAAATCATCATGCCCTTTATGACCTGGGCTACACACGTACTACAATGGCGTTCAACAAAGAGAAGCGAAGCCGCGAGGCGGAGCAAAACTCAAAAAACAACGTCTCAGTTCAGATTGCAGGCTGCAACTCGCCTGCAT
>MG|5|V8|R|25|97.6|Firmicutes|Clostridia|Clostridiales|Ruminococcaceae|Faecalibacterium / Gemmiger / Subdoligranulum|prausnitzii|
TGCAGGCGAGTTGCAGCCTGCAATCTGAACTGAGACGTTGTTTATGAGTTTTGCTCTGCCTCGCGGCTTCGCTTCTCTTTGTTAAACGCCATTGTAGTACGTGTGTAGCCCAGGCCATAAAGGGCATGATGATTTGACGTCATCCCCACCTTCCTCCGTTTTGTCAACGGCAGTCTCGCCAGAGTCCTCTTGCGTAGTAACTGGCAATAAGGGTTGCGCTCGTTGCGGGACTTAACCCAACATCTCACG
>MG|5|V8|F|10|98.0|Firmicutes|Clostridia|Clostridiales|Ruminococcaceae|Faecalibacterium / Gemmiger|prausnitzii|
CGTGAGATGTTGGGTTAAGTCCCGCAACGAGCGCAACCCTTATTGCCAGTTACTACGCAAGAGGACTCTGGCGAGACTGCCGTTGACAAAACGGAGGAAGGTGGGGATGACGTCAAATCATCATGCCCTTTATGACCTGGGCTACACACGTACTACAATGGCGTTCAACAAAGAGAAGCGAAGCCGCGAGGCGGAGCAAACTCAAAAACAACGTCTCAGTTCAGATTGCAGGCTGCAACTCGCCTGCA
>MG|5|V8|F|28|98.0|Firmicutes|Clostridia|Clostridiales|Ruminococcaceae|Faecalibacterium / Gemmiger / Subdoligranulum|prausnitzii|
CGTGAGATGTTGGGTTAAGTCCCGCAACGAGCGCAACCCTTATTGCCAGTTACTACGCAAGAGGACTCTGGCGAGACTGCCGTTGACAAAACGGAGGAAGGTGGGGATGACGTCAAATCATCATGCCCTTTATGACCTGGGCTACACACGTACTACAATGGCGTTCAACAAAGAGAAGCGAAGCCGCGAGGCGGAGCAAAACTCAAAACAACGTCTCAGTTCAGATTGCAGGCTGCAACTCGCCTGCA
>MG|5|V8|F|15|90.94|Firmicutes|Clostridia|Clostridiales|Ruminococcaceae|Acetivibrio|cellulolyticus|
CGTGAGATGTTGGGTTAAGTCCCGCAACGAGCGCAACCCCTATTGTCAGTTGCCATCATTTAGTTGGGCACTCTGGCGAGACTGCCGGTGACAAATCGGAGGAAGGTGGGGACGACGTCAAATCATCATGCCCCTTATGCCCAGGGCTACACACGTACTACAATGGCCGATAACAAAGTGCAGCAATACCGTGAGGTGGAGCGAATCACAAAACTCGGTCTCAGTTCAGATTGTAGGCTGCAACTCGCCTACA
>MG|5|V8|F|25|91.41|Firmicutes|Clostridia|Clostridiales|Ruminococcaceae|Faecalibacterium|prausnitzii|
CGTGAGATGTTAGGTTAAGTCCTGCAACGAGCGCAACCCCTATTTCTAGTTGCCAGCACGTAAAGGTGGGAACTCTAGAGAGACTGCCGGTAATAAATCGGAGGAAGGTGGGGATGACGTCAAATCATCATGCCCTTTATGTCCTGGGCTACACACGTACTACAATGGCTGTAACAGAGAGAAGCGAAACAGTGATGTTAAGCAAAACTCAAAAAGCAGTCTCAGTTCGGATTGAAGGCTGAAATTCGCCTTCA
>MG|5|V8|R|26|92.68|Firmicutes|Clostridia|Clostridiales|Ruminococcaceae|Faecalibacterium|prausnitzii|
TGTAGGCGAGTTGCAGCCTACAATCCGAACTGAGATTGGCTTTATGAGGTTTGCTCCACGTCACCGCTTCGCTTCTCTTTGTACCAACCATTGTAGCACGTGTGTAGCCCAGGTCATAAGGGGCATGATGATTTGACGTCATCCCCACCTTCCTCCGTTTTGTCAACGGCAGTCTCGCCAGAGTCCTCTTGCGTAGTAACTGGCAATAAGGGTTGCGCTCGTTGCGGGACTTAACCCAACATCTCACG
>MG|5|V8|F|19|92.12|Firmicutes|Clostridia|Clostridiales|Ruminococcaceae|Faecalibacterium|prausnitzii|
CGTGAGATGTTGGGTTAAGTCCCGCAACGAGCGCAACCCTTACGGTTAGTTGATACGCAAGATCACTCTAGCCGGACTGCCGTTGACAAAACGGAGGAAGGTGGGGACGACGTCAAATCATCATGCCCCTTATGACCTGGGCTACACACGTGCTACAATGGATGGAGCAGAGGGAAGCGAAGCCGCGAGGTGAAGCAAAACCCATAAAACCATTCTCAGTTCGGATTGTAGTCTGCAACTCGACTACA
>MG|5|V8|F|210|98.8|Firmicutes|Clostridia|Clostridiales|Ruminococcaceae|Faecalibacterium / Gemmiger|prausnitzii|
CGTGAGATGTTGGGTTAAGTCCCGCAACGAGCGCAACCCTTATTGCCAGTTACTACGCAAGAGGACTCTGGCGAGACTGCCGTTGACAAAACGGAGGAAGGTGGGGATGACGTCAAATCATCATGCCCTTTATGACCTGGGCTACACACGTACTACAATGGCGTTTAACAAAGAGAAGCGAAGCCGCGAGGCGGAGCAAAACTCAAAAACAACGTCTCAGTTCAGATTGCAGGCTGCAACTCGCCTGCA
>MG|5|V8|R|115|98.8|Firmicutes|Clostridia|Clostridiales|Ruminococcaceae|Faecalibacterium / Gemmiger|prausnitzii|
TGCAGGCGAGTTGCAGCCTGCAATCTGAACTGAGACGTTGTTTTTGAGTTTTGCTCCGCCTCGCGGCTTCGCTTCTCTTTGTTAAACGCCATTGTAGTACGTGTGTAGCCCAGGTCATAAAGGGCATGATGATTTGACGTCATCCCCACCTTCCTCCGTTTTGTCAACGGCAGTCTCGCCAGAGTCCTCTTGCGTAGTAACTGGCAATAAGGGTTGCGCTCGTTGCGGGACTTAACCCAACATCTCACG
>MG|5|V8|R|13|92.68|Firmicutes|Clostridia|Clostridiales|Ruminococcaceae|Faecalibacterium|prausnitzii|
TGTAGTCGAGTTGCAGACTACAATCCGAACTGAGAATGGTTTTATGGGTTTTGCTTCACCTCGCGGCTTCGCTTCCCTCTGCTCCATCCATTGTAGCACGTGTGTAGCCCAGGTCATAAAGGGCATGATGATTTGACGTCATCCCCACCTTCCTCCGTTTTGTCAACGGCAGTCTCGCCAGAGTCCTCTTCGCGTAGTAACTGGCAATAAGGGTTGCGCTCGTTGCGGGACTTAACCCAACATCTCACG
>MG|5|V8|R|12|93.09|Firmicutes|Clostridia|Clostridiales|Ruminococcaceae|Faecalibacterium|prausnitzii|
TGTAGTCGAGTTGCAGACTACAATCCGAACTGAGAATGGTTTTATGGGTTTTGCTTCACCTCGCGGCTTCGCTTCCCTCTGCTCCATCCATTGTAGTACGTGTGTAGCCCAGGTCATAAAGGGCATGATGATTTGACGTCATCCCCACCTTCCTCCGTTTTGTCAACGGCAGTCTCGCCAGAGTCCTCTTCGCGTAGTAACTGGCAATAAGGGTTGCGCTCGTTGCGGGACTTAACCCAACATCTCACG
>MG|5|V8|F|14|98.41|Firmicutes|Clostridia|Clostridiales|Ruminococcaceae|Faecalibacterium / Gemmiger|prausnitzii|
CGTGAGATGTTGGGTTAAGTCCCGCAACGAGCGCAACCCTTATTGCCAGTTACTACGCGAAGAGGACTCTGGCGAGACTGCCGTTGACAAAACGGAGGAAGGTGGGGATGACGTCAAATCATCATGCCCTTTATGACCTGGGCTACACACGTACTACAATGGCGTTTAACAAAGAGAAGCGATACCGCGAGGTGGAGCAAAACTCAAAAAACAACGTCTCAGTTCAGATTGCAGGCTGCAACTCGCCTGCA
>MG|5|V8|F|13|96.86|Firmicutes|Clostridia|Clostridiales|Ruminococcaceae|Ruminococcus|lactaris|
CGTGAGATGTTGGGTTAAGTCCCGCAACGAGCGCAACCCCTATCTTCAGTAGCCAGCGGTAAGGCCGGGCACTCTGGAGAGACTGCCAGGGATAACCTGGAGGAAGGTGGGGATGACGTCAAATCATCATGCCCCTTATGGGCAGGGCTACACACGTGCTACAATGGCGTAAACAAAGGGAGGCGAAACTGCGAAGTGGAGCGAATCCCAAAAATAACGTCTCAGTTCGGATTGTAGTCTGCAACTCGACTACA
>MG|5|V8|F|18|96.47|Firmicutes|Clostridia|Clostridiales|Ruminococcaceae|Ruminococcus|sp.|
CGTGAGATGTTGGGTTAAGTCCCGCAACGAGCGCAACCCCTATCTTCAGTAGCCAGCGGTTCGGCCGGGCACTCTGGAGAGACTGCCAGGGATAACCTGGAGGAAGGTGGGGATGACGTCAAATCATCATGCCCCTTATGGGCAGGGCTACACACGTGCTACAATGGCGTAAACAAAGGGAGGCGAAACTGCGAAGTGGAGCGAATCCCAAAAATAACGTCTCAGTTCGGATTGTAGTCTGCAACTCGACTACA
>MG|5|V8|F|98|95.55|Firmicutes|Clostridia|Clostridiales|Ruminococcaceae|Ruminiclostridium|leptum|
CGTGAGATGTTGGGTTAAGTCCCGCAACGAGCGCAACCCTTGTTTCTAGTTGCTACGCAAGAGCACTCTAGAGAGACTGCCGTTGACAAAACGGAGGAAGGTGGGGACGACGTCAAATCATCATGCCCTTTATGACCTGGGCCTCACACGTACTACAATGGCCGTTAACAGAGGGAAGCAATACCGCGAGGTGGAGCAAAACCCTAAAAACGGTCTCAGTTCGGATTGTAGGCTGCAACCCGCCTGCA
>MG|5|V8|F|10|94.76|Firmicutes|Clostridia|Clostridiales|Ruminococcaceae|Faecalibacterium|prausnitzii|
CGTGAGATGTTGGGTTAAGTCCCGCAACGAGCGCAACCCTTATTGCCAGTTACTACGCAAGAGGACTCTGGCGAGACTGCCGTTGACAAAACGGAGGAAGGTGGGGATGACGTCAAATCATCATGCCCCTTATGACCTGGGCTACACACGTGCTACAATGGACGGATCAGAGGGAAGCGAAGCCGCGAGGCGGAGCGAAACCCAGAAACCCGTTCTCAGTTCGGATTGCACTCTGCAACTCGAGTGCA
>MG|5|V8|F|13|94.14|Firmicutes|Clostridia|Clostridiales|Ruminococcaceae|Faecalibacterium|prausnitzii|
CGTGAGATGTTGGGTTAAGTCCCGCAACGAGCGCAACCCTTGTGATATGTTACTACCAGTAAGATGAGGACTCATATCAGACTGCCGGTGACAAACCGGAGGAAGGTGGGGATGACGTCAAATCATCATGCCCTTTATGACCTGGGCTACACACGTACTACAATGGCGTTTAACAAAGAGAAGCAATACCGCGAGGTGGAGCAAAACTCAAAAACAACGTCTCAGTTCAGATTGCAGGCTGCAACTCGCCTGCA
>MG|5|V8|F|11|94.51|Firmicutes|Clostridia|Clostridiales|Ruminococcaceae|Faecalibacterium|prausnitzii|
CGTGAGATGTTGGGTTAAGTCCCGCAACGAGCGCAACCCTTGTGATCAGTTACTAACGGGTAAAGCCGAGGACTCTGATAAGACTGCCGGGGACAACTCGGAGGAAGGTGGGGACGACGTCAAATCATCATGCCCCTTATGACCTGGGCTACACACGTGCTACAATGGCCACGACAGAGAGAGGCGAGCCCGAGAGGGGGAGCGGATCTCAAAAAAGTGGTCCCAGTTCGGATTGTGGGCTGCAACCCGCCCACA
>MG|5|V8|F|17|98.01|Firmicutes|Clostridia|Clostridiales|Ruminococcaceae|Faecalibacterium / Gemmiger|prausnitzii|
CGTGAGATGTTGGGTTAAGTCCCGCAACGAGCGCAACCCTTATTGCCAGTTACTACGCAAGAGGACTCTGGCGAGACTGCCGTTGACAAAACGGAGGAAGGTGGGGATGACGTCAAATCATCATGCCCTTTATGACCTGGGCTACACACGTACTACAATGGCGTTCAACAAAGAGAAGCGAAGCCGCGAGGCGGAGCAAAAACTCAAAAACAACGTCTCAGTTCAGATTGCAGGCTGCAACTCGCCTGCA
>MG|5|V8|F|14|92.52|Firmicutes|Clostridia|Clostridiales|Ruminococcaceae|Faecalibacterium|prausnitzii|
CGTGAGATGTTGGGTTAAGTCCCGCAACGAGCGCAACCCTTGTCGCTAGTTACCATCATTAAGTTGGGGACTCTAGCGAGACTGCCAGTGACAAGCTGGAGGAAGGCGGGGATGACGTCAAATCATCATGCCCCTTATGACCTGGGCTACACACGTACTACAATGGCGTTTAACAAAGAGAAGCAAGACCGCGAGGTGGAGCAAAACTCAAAAACAACGTCTCAGTTCAGATTGCAGGCTGCAACTCGCCTGCA
>MG|5|V8|R|10|97.61|Firmicutes|Clostridia|Clostridiales|Ruminococcaceae|Faecalibacterium / Gemmiger|prausnitzii|
TGCAGGCGAGTTGCAGCCTGCAATCTGAACTGGGACGTTGTTTTTGAGTTTTGCTCTGCCTCGCGGCTTCGCTTCTCTTTGTTAAACGCCATTGTAGTACGTGTGTAGCCCAGGTCATAAAGGGCATGATGATTTGACGTCATCCCCACCTTCCTCCGTTTTGTCAACGGCAGTCTCGCCAGAGTCCTCTTCGCGTAGTAACTGGCAATAAGGGTTGCGCTCGTTGCGGGACTTAACCCAACATCTCACG
>MG|5|V8|F|18|93.09|Firmicutes|Clostridia|Clostridiales|Ruminococcaceae|Faecalibacterium|prausnitzii|
CGTGAGATGTTGGGTTAAGTCCCGCAACGAGCGCAACCCTTATTGCCAGTTACTACGCAAGAGGACTCTGGCGAGACTGCCGTTGACAAAACGGAGGAAGGTGGGGATGACGTCAAATCATCATGCCCTTTATGACCTGGGCTACACACGTGCTACAATGGTTGGTACAAAGAGAAGCGAAGCGGTGACGTGGAGCAAACCTCATAAAGCCAATCTCAGTTCGGATTGTAGGCTGCAACTCGCCTACA
>MG|5|V8|F|13|92.77|Firmicutes|Clostridia|Clostridiales|Ruminococcaceae|Faecalibacterium|prausnitzii|
CGTGAGATGTTGGGTTAAGTCCCGCAACGAGCGCAACCCTTATTGCCAGTTACTACGCGAAGAGGACTCTGGCGAGACTGCCGTTGACAAAACGGAGGAAGGTGGGGATGACGTCAAATCATCATGCCCTTTATGACCTGGGCTACACACGTACTACAATGGCGCATACAAAGAGCAGCGAACCCGTGAGGGCAGGCGAATCTCGCAAAGTGCGTCTCAGTTCGGATTGAAGTCTGCAACCCGACTTCA
>MG|5|V8|F|19|98.0|Firmicutes|Clostridia|Clostridiales|Ruminococcaceae|Faecalibacterium / Gemmiger|prausnitzii|
CGTGAGATGTTGGGTTAAGTCCCGCAACGAGCGCAACCCTTATTGCCAGTTACTACGCAAGAGGACTCTGGCGAGACTGCCGTTGACAAAACGGAGGAAGGTGGGGATGACGTCAAATCATCATGCCCTTTATGACCTGGGCTACACACGTACTACAATGGCGTTTAACAAAGAGAAGCGAAGCCGCGAGGCAGAGCAAAACTCAAAAACAACGTCCCAGTTCAGATTGCAGGCTGCAACTCGCCTGCA
>MG|5|V8|F|46|93.83|Firmicutes|Clostridia|Clostridiales|Ruminococcaceae|Ruminococcus|flavefaciens|
CGTGAGATGTTGGGTTAAGTCCCGCAACGAGCGCAACCCTTGCCATTAGTTGCTACGCAAGAGCACTCTAATGGGACCGCTACCGACAAGGTGGAGGAAGGTGGGGACGATGTCAAATCATCATGCCCCTTATGACCTGGGCTACACACGTAATACAATGGCCGTCAACAGAGGGAAGCAAAACGGCGACGTGGAGCAAAACCCTAAAAACGGTCTCAGTTCGGATTGTAGGCTGCAACCCGCCTACA
>MG|5|V8|F|41|95.69|Firmicutes|Clostridia|Clostridiales|Ruminococcaceae|Faecalibacterium|prausnitzii|
CGTGAGATGTTGGGTTAAGTCCCGCAACGAGCGCAACCCTTGTGATCAGTTACTAACGGGTAAAGCCGAGGACTCTGATAAGACTGCCGGGGACAACTCGGAGGAAGGTGGGGACGACGTCAAATCATCATGCCCCTTATGACCTGGGCTACACACGTGCTACAATGGCCACGACAGAGAGAGGCGAATACGAGAGTAAGAGCGGATCTCAAAAAAGTGGTCCCAGTTCGGATTGTGGGCTGCAACCCGCCCACA
>MG|5|V8|F|10|96.08|Firmicutes|Clostridia|Clostridiales|Ruminococcaceae|Faecalibacterium|prausnitzii|
CGTGAGATGTTGGGTTAAGTCCCGCAACGAGCGCAACCCTTGTGATCAGTTACTAACGGGTAGAGCCGAGGACTCTGATAAGACTGCCGGGGACAACTCGGAGGAAGGTGGGGACGACGTCAAATCATCATGCCCCTTATGACCTGGGCTACACACGTGCTACAATGGCCACGACAGAGAGAGGCGAATACGAGAGTAAGAGCGGATCTCAAAAAAGTGGTCCCAGTTCGGATTGTGGGCTGCAACCCGCCCACA
>MG|5|V8|F|56|89.84|Firmicutes|Clostridia|Clostridiales|Ruminococcaceae|Faecalibacterium|prausnitzii|
CGTGAGATGTTAGGTTAAGTCCTGCAACGAGCGCAACCCCTATTTCTAGTTGCCAGCACGTAATGGTGGGAACTCTAGAGAGACTGCCGGTAATAAATCGGAGGAAGGTGGGGATGACGTCAAATCATCATGCCCTTTATGTCCTGGGCTACACACGTACTACAATGGCTGTAACAGAGAGAGGCGACATAGTGATGTGAAGCAAAACTCAAAAAACAGTCCCAGTTCGGATTGAAGGCTGAAATTCGCCTTCA
>MG|5|V8|F|13|90.55|Firmicutes|Clostridia|Clostridiales|Ruminococcaceae|Faecalibacterium|prausnitzii|
CGTGAGATGTTGGGTTAAGTCCCGCAACGAGCGCAACCCCTATCTTTAGTTGCCAGCACGTGAAGGTGGGAACTCTAGAGAGACTGCCGGTGAGAAATCGGAGGAAGGTGGGGACGACGTCAAATCATCATGCCCTTTATGTTCTGGGCTACACACGTACTACAATGGCCGTAACAGAGAGAGACGAAGCAGTGATGCAGAGTAAAACTCAAAAAGCGGTCTCAGTTCGGATTGAAGGCTGAAATTCGCCTTTA
>MG|5|V8|F|49|90.94|Firmicutes|Clostridia|Clostridiales|Ruminococcaceae|Faecalibacterium|prausnitzii|
CGTGAGATGTTGGGTTAAGTCCCGCAACGAGCGCAACCCCTATCTTTAGTTGCCAGCACGTGAAGGTGGGAACTCTAGAGAGACTGCCGGTGAGAAATCGGAGGAAGGTGGGGACGACGTCAAATCATCATGCCCTTTATGTTCTGGGCTACACACGTACTACAATGGCCGTAACAGAGAGAGACGAAGCAGTGATGCGGAGTAAAACTCAAAAAGCGGTCTCAGTTCGGATTGAAGGCTGAAATTCGCCTTTA
>MG|5|V8|F|17|93.47|Firmicutes|Clostridia|Clostridiales|Ruminococcaceae|Faecalibacterium|prausnitzii|
CGTGAGATGTTGGGTTAAGTCCCGCAACGAGCGCAACCCTTATTGCCAGTTACTACGCAAGAGGACTCTGGCGAGACTGCCGTTGACAAAACGGAGGAAGGTGGGGATGACGTCAAATCATCATGCCCTTTATGACCTGGGCTACACACGTACTACAATGGATGGAGCAGAGGGAAGCGAAGCCGCGAGGTGAAGCAAAACCCATAAAACCATTCTCAGTTCGGATTGTAGTCTGCAACTCGACTACA
>MG|5|V8|F|12|90.94|Firmicutes|Clostridia|Clostridiales|Ruminococcaceae|Faecalibacterium|prausnitzii|
CGTGAGATGTTGGGTTAAGTCCCGCAACGAGCGCAACCCCTATCTTTAGTTGCCAGCACGTGAAGGTGGGAACTCTAGAGAGACTGCCGGTGAGAAATCGGAGGAAGGTGGGGACGACGTCAAATCATCATGCCCTTTATGTTCTGGGCTACACACGTACTACAATGGCCGTAACAGAGAGAGACGAAGCAGTGATGCAGAGTAAAACTCAAAAAAGCGGTCTCAGTTCGGATTGAAGGCTGAAATTCGCCTTTA
>MG|5|V8|F|13|91.84|Firmicutes|Clostridia|Clostridiales|Ruminococcaceae|Faecalibacterium|prausnitzii|
CGTGAGATGTTGGGTTAAGTCCCGCAACGAGCGCAACCCTTATTGCCAGTTACTACGCAAGAGGACTCTGGCGAGACTGCCGTTGACAAAACGGAGGAAGGTGGGGATGACGTCAAGTCATCATGCCCCTTATGTCCTGGGCTGCACACGTGCTACAATGGCCGGCACAATGGGCTGCCACCGCGCGAGCGGGAGCGAATCCCCAAAGCCGGCCCCAGTTCGGATTGGAGGCTGCAACCCGCCTCCA
>MG|5|V8|F|11|95.31|Firmicutes|Clostridia|Clostridiales|Ruminococcaceae|Faecalibacterium|prausnitzii|
CGTGAGATGTTGGGTTAAGTCCCGCAACGAGCGCAACCCTTGTGATCAGTTACTAACGGGTAAAGCCGAGGACTCTGATAAGACTGCCGGGGACAACTCGGAGGAAGGTGGGGACGACGTCAAATCATCATGCCCCTTATGACCTGGGCTACACACGTGCTACAATGGCCACGACAGAGAGAGGCGAATACGAGAGTAAGAGCGGATCTCAAAAAAAGTGGTCCCAGTTCGGATTGTGGGCTGCAACCCGCCCACA
>MG|5|V8|F|47|93.95|Firmicutes|Clostridia|Clostridiales|Ruminococcaceae|Faecalibacterium|prausnitzii|
CGTGAGATGTTGGGTTAAGTCCCGCAACGAGCGCAACCCTTATTGCCAGTTACTACGCAAGAGGACTCTGGCGAGACTGCCGTTGACAAAACGGAGGAAGGTGGGGATGACGTCAAATCATCATGCCCCTTATGGCCTGGGCTACACACGTACTACAATGGCGCATACAAAGAGCAGCGAACCCGTGAGGGCAGGCGAATCTCGCAAAGTGCGTCTCAGTTCGGATTGAAGTCTGCAACCCGACTTCA
>MG|5|V8|R|408|98.4|Firmicutes|Clostridia|Clostridiales|Ruminococcaceae|Faecalibacterium / Gemmiger|prausnitzii|
TGCAGGCGAGTTGCAGCCTGCAATCTGAACTGAGACGTTGTTTTTGAGTTTTGCTCCGCCTCGCGGCTTCGCTTCTCTTTGTTGAACGCCATTGTAGTACGTGTGTAGCCCAGGTCATAAAGGGCATGATGATTTGACGTCATCCCCACCTTCCTCCGTTTTGTCAACGGCAGTCTCGCCAGAGTCCTCTTGCGTAGTAACTGGCAATAAGGGTTGCGCTCGTTGCGGGACTTAACCCAACATCTCACG
>MG|5|V8|R|25|98.41|Firmicutes|Clostridia|Clostridiales|Ruminococcaceae|Faecalibacterium / Gemmiger|prausnitzii|
TGCAGGCGAGTTGCAGCCTGCAATCTGAACTGAGACGTTGTTTTTGAGTTTTGCTCCGCCTCGCGGCTTCGCTTCTCTTTGTTAAACGCCATTGTAGTACGTGTGTAGCCCAGGTCATAAAGGGCATGATGATTTGACGTCATCCCCACCTTCCTCCGTTTTGTCAACGGCAGTCTCGCCAGAGTCCTCTTCGCGTAGTAACTGGCAATAAGGGTTGCGCTCGTTGCGGGACTTAACCCAACATCTCACG
>MG|5|V8|R|18|97.6|Firmicutes|Clostridia|Clostridiales|Ruminococcaceae|Faecalibacterium / Gemmiger|prausnitzii|
TGCAGGCGAGTTGCAGCCTGCAATCTGAACTGGGACGTTGTTTTTGAGTTTTGCTCTGCCTCGCGGCTTCGCTTCTCTTTGTTGAACGCCATTGTAGTACGTGTGTAGCCCAGGTCATAAAGGGCATGATGATTTGACGTCATCCCCACCTTCCTCCGTTTTGTCAACGGCAGTCTCGCCAGAGTCCTCTTGCGTAGTAACTGGCAATAAGGGTTGCGCTCGTTGCGGGACTTAACCCAACATCTCACG
>MG|5|V8|R|11|93.47|Firmicutes|Clostridia|Clostridiales|Ruminococcaceae|Faecalibacterium|prausnitzii|
TGTAGTCGAGTTGCAGACTACAATCCGAACTGAGAATGGTTTTATGGGTTTTGCTTCACCTCGCGGCTTCGCTTCCCTCTGCTCCATCCATTGTAGTACGTGTGTAGCCCAGGTCATAAAGGGCATGATGATTTGACGTCATCCCCACCTTCCTCCGTTTTGTCAACGGCAGTCTCGCCAGAGTCCTCTTGCGTAGTAACTGGCAATAAGGGTTGCGCTCGTTGCGGGACTTAACCCAACATCTCACG
>MG|5|V8|F|18|98.01|Firmicutes|Clostridia|Clostridiales|Ruminococcaceae|Faecalibacterium / Gemmiger|prausnitzii|
CGTGAGATGTTGGGTTAAGTCCCGCAACGAGCGCAACCCTTATTGCCAGTTACTACGCAAGAGGACTCTGGCGAGACTGCCGTTGACAAAAGCGGAGGAAGGTGGGGATGACGTCAAATCATCATGCCCTTTATGACCTGGGCTACACACGTACTACAATGGCGTTCAACAAAGAGAAGCGAAGCCGCGAGGCGGAGCAAAACTCAAAAACAACGTCTCAGTTCAGATTGCAGGCTGCAACTCGCCTGCA
>MG|5|V8|F|73|92.91|Firmicutes|Clostridia|Clostridiales|Ruminococcaceae|Faecalibacterium|prausnitzii|
CGTGAGATGTTGGGTTAAGTCCCGCAACGAGCGCAACCCTTACTGTCAGTTACTAGCATTAAGTTGAGGACTCTGGCAGGACTGCCGGTGACAAATCGGAGGAAGGTGGGGACGACGTCAAATCATCATGCCCCTTATGTCCTGGGCTACACACGTACTACAATGGTGAGAACAAAGCGAAGCGAGACAGTGATGTGGAGCAAACCGCGAAATCTCATCTCAGTTCAGATTGCAGGCTGCAACTCGCCTGCA
>MG|5|V8|F|31|90.62|Firmicutes|Clostridia|Clostridiales|Ruminococcaceae|Faecalibacterium|prausnitzii|
CGTGAGATGTTAGGTTAAGTCCTGCAACGAGCGCAACCCCTATTTCTAGTTGCCAGCACATAATGGTGGGAACTCTAGAGAGACTGCCGGTAATAAATCGGAGGAAGGTGGGGATGACGTCAAATCATCATGCCCTTTATGTCCTGGGCTACACACGTACTACAATGGCTGTAACAGAGAGAAGCGAAACAGTGATGTTAAGCAAAACTCAAAAAGCAGTCTCAGTTCGGATTGAAGGCTGAAATTCGCCTTCA
>MG|5|V8|R|23|98.81|Firmicutes|Clostridia|Clostridiales|Ruminococcaceae|Faecalibacterium / Gemmiger|prausnitzii|
TGCAGGCGAGTTGCAGCCTGCAATCTGAACTGAGACGTTGTTTTTTGAGTTTTTGCTCCACCTCGCGGTCTTGCTTCTCTTTGTTAAACGCCATTGTAGTACGTGTGTAGCCCAGGTCATAAAGGGCATGATGATTTGACGTCATCCCCACCTTCCTCCGTTTTGTCAACGGCAGTCTCGCCAGAGTCCTCTTCGCGTAGTAACTGGCAATAAGGGTTGCGCTCGTTGCGGGACTTAACCCAACATCTCACG
>MG|5|V8|F|10|94.38|Firmicutes|Clostridia|Clostridiales|Ruminococcaceae|Faecalibacterium|prausnitzii|
CGTGAGATGTTGGGTTAAGTCCCGCAACGAGCGCAACCCTTATTGCCAGTTACTACGCGAAGAGGACTCTGGCGAGACTGCCGTTGACAAAACGGAGGAAGGTGGGGATGACGTCAAATCATCATGCCCTTTATGACCTGGGCTACACACGTACTACAATGGCGTTTAACAAAGAGAAGCGAAGCGGTGACGTGGAGCAAACCTCATAAAGCCAATCTCAGTTCGGATTGTAGGCTGCAACTCGCCTACA
>MG|5|V8|F|10|89.43|Firmicutes|Clostridia|Clostridiales|Ruminococcaceae|Faecalibacterium|prausnitzii|
CGTGAGATGTTGGGTTAAGTCCCGCAACGAGCGCAACCCTTATTGCCAGTTACTACGCGAAGAGGACTCTGGCGAGACTGCCGTTGACAAAACGGAGGAAGGTGGGGATGACGTCAAATCATCATGCCCCTTACGTCTAGGGCTACAGGCGTGCTACAATGGCCGATACAAAAAGAAGCAATCCCGTGAGGAGGAGCAAATCTCAAAAATCGGTCTCAGTTCGGATTGGAGTCTGCAACTCGACTCCA
>MG|5|V8|R|10|92.13|Firmicutes|Clostridia|Clostridiales|Ruminococcaceae|Faecalibacterium|prausnitzii|
TGCAGGCGAGTTGCAGCCTGCAATCTGAACTGAGACGTTGTTTTTGAGTTTTGCTCCACCTCGCGGTATCGCTTCTCTTTGTTAAACGCCATTGTAGTACGTGTGTAGCCCAGGTCATAAAGGGCATGATGATTTGACGTCATCCCCGCCTTCCTCCAGCTTGTCACTGGCAGTCTCGCTAGAGTCCCCAACTTAATGATGGTAACTAGCGACAAGGGTTGCGCTCGTTGCGGGACTTAACCCAACATCTCACG
>MG|5|V8|F|36|92.52|Firmicutes|Clostridia|Clostridiales|Ruminococcaceae|Faecalibacterium|prausnitzii|
CGTGAGATGTTGGGTTAAGTCCCGCAACGAGCGCAACCCTTGTCGCTAGTTACCATCATTAAGTTGGGGACTCTAGCGAGACTGCCAGTGACAAGCTGGAGGAAGGCGGGGATGACGTCAAATCATCATGCCCTTTATGACCTGGGCTACACACGTACTACAATGGCGTTTAACAAAGAGAAGCAATACCGCGAGGTGGAGCAAAACTCAAAAACAACGTCTCAGTTCAGATTGCAGGCTGCAACTCGCCTGCA
>MG|5|V8|F|23|92.55|Firmicutes|Clostridia|Clostridiales|Ruminococcaceae|Ruminococcus|sp.|
CGTGAGATGTTGGGTTAAGTCCCGCAACGAGCGCAACCCCTATCTTCAGTAGCCAGCGGTTCGGCCGGGCACTCTGGAGAGACTGCCAGGGATAACCTGGAGGAAGGTGGGGATGACGTCAAATCATCATGCCCCTTATGACCTGGGCTACACACGTGCTACAATGGATGGAGCAGAGGGAAGCGAAGCCGCGAGGTGAAGCAAAACCCATAAAACCATTCTCAGTTCGGATTGTAGTCTGCAACTCGACTACA
>MG|5|V8|F|11|94.33|Firmicutes|Clostridia|Clostridiales|Ruminococcaceae|Ruminococcus|flavefaciens|
CGTGAGATGTTGGGTTAAGTCCCGCAACGAGCGCAACCCCTGCCATTAGTTGCTACGCAAGAGCACTCTAATGGGACCGCTACCGACAAGGTGGAGGAAGGTGGGGACGACGTCAAATCATCATGCCCCTTATGACCTGGGCTACACACGTAATACAATGGCCGTCAACAAAGAGAAGCGAAGCCGCGAGGCGGAGCAAAACTCCAAAAACGGTCCCAGTTCGGATTGCAGGCTGCAACTCGCCTGCA
>MG|5|V8|F|35|92.68|Firmicutes|Clostridia|Clostridiales|Ruminococcaceae|Faecalibacterium|prausnitzii|
CGTGAGATGTTGGGTTAAGTCCCGCAACGAGCGCAACCCTTATTGCCAGTTACTACGCAAGAGGACTCTGGCGAGACTGCCGTTGACAAAACGGAGGAAGGTGGGGATGACGTCAAATCATCATGCCCCTTATGACCTGGGCTACACACGTGCTACAATGGTTGGTACAAAGAGAAGCGAAGCGGTGACGTGGAGCAAACCTCATAAAGCCAATCTCAGTTCGGATTGTAGGCTGCAACTCGCCTACA
>MG|5|V8|F|12|93.5|Firmicutes|Clostridia|Clostridiales|Ruminococcaceae|Faecalibacterium|prausnitzii|
CGTGAGATGTTGGGTTAAGTCCCGCAACGAGCGCAACCCTTATTGCCAGTTACTACGCAAGAGGACTCTGGCGAGACTGCCGTTGACAAAACGGAGGAAGGTGGGGATGACGTCAAATCATCATGCCCTTTATGACCTGGGCTACACACGTACTACAATGGTTGGTACAAAGAGAAGCGAAGCGGTGACGTGGAGCAAACCTCATAAAGCCAATCTCAGTTCGGATTGTAGGCTGCAACTCGCCTACA
>MG|5|V8|F|14|92.13|Firmicutes|Clostridia|Clostridiales|Ruminococcaceae|Faecalibacterium|prausnitzii|
CGTGAGATGTTGGGTTAAGTCCCGCAACGAGCGCAACCCTTGTCGCTAGTTACCATCATTAAGTTGGGGACTCTAGCGAGACTGCCAGTGACAAGCTGGAGGAAGGCGGGGATGACGTCAAATCATCATGCCCTTTATGACCTGGGCTACACACGTACTACAATGGCGTTTAACAAAGAGAAGCGATACCGCGAGGTGGAGCAAAACTCAAAAACAACGTCTCAGTTCAGATTGCAGGCTGCAACTCGCCTGCA
>MG|5|V8|F|15|96.47|Firmicutes|Clostridia|Clostridiales|Ruminococcaceae|Faecalibacterium|prausnitzii|
CGTGAGATGTTGGGTTAAGTCCCGCAACGAGCGCAACCCTTGTGATCAGTTACTAACGGGTAAAGCCGAGGACTCTGATAAGACTGCCGGGGACAACTCGGAGGAAGGTGGGGACGACGTCAAATCATCATGCCCCTTATGACCTGGGCTACACACGTGCTACAATGGCCACGACAGAGAGAGGCGAATTCGAGAGGAAGAGCGGATCTCAAAAAAGTGGTCCCAGTTCGGATTGTGGGCTGCAACCCGCCCACA
>MG|5|V8|F|10|93.57|Firmicutes|Clostridia|Clostridiales|Ruminococcaceae|Faecalibacterium|prausnitzii|
CGTGAGATGTTGGGTTAAGTCCCGCAACGAGCGCAACCCTTACGGTTAGTTGCTACGCAAGAGCACTCTGGCCGGACTGCCGTTGACAAAACGGAGGAAGGTGGGGACGACGTCAAATCATCATGCCCCTTACGTTCTGGGCTACACACGTACTACAATGGCGTAAACAAAGAGAAGCGAGACCGCGAGGTGGAGCAAAACTCATAAAAGACGTCTCAGTTCAGATTGCAGGCTGCAACCCGCCTGCA
>MG|5|V8|F|36|92.68|Firmicutes|Clostridia|Clostridiales|Ruminococcaceae|Faecalibacterium|prausnitzii|
CGTGAGATGTTGGGTTAAGTCCCGCAACGAGCGCAACCCTTATTGCCAGTTACTACGCGAAGAGGACTCTGGCGAGACTGCCGTTGACAAAACGGAGGAAGGTGGGGATGACGTCAAATCATCATGCCCTTTATGACCTGGGCTACACACGTGCTACAATGGATGGAGCAGAGGGAAGCGAAGCCGCGAGGTGAAGCAAAACCCATAAAACCATTCTCAGTTCGGATTGTAGTCTGCAACTCGACTACA
>MG|5|V8|F|11|95.1|Firmicutes|Clostridia|Clostridiales|Ruminococcaceae|Faecalibacterium|prausnitzii|
CGTGAGATGTTGGGTTAAGTCCCGCAACGAGCGCAACCCTTATTGCCAGTTACTACGCAAGAGGACTCTGGCGAGACTGCCGTTGACAAAACGGAGGAAGGTGGGGATGACGTCAAATCATCATGCCCTTTATGACCTGGGCTACACACGTACTACAATGGCGTTCAACAAAGAGAAGCGAAGCCGCGAGGCGGAGCAAAACCCATAAAACCATTCTCAGTTCGGATTGTAGTCTGCAACTCGACTACA
>MG|5|V8|R|36|92.65|Firmicutes|Clostridia|Clostridiales|Ruminococcaceae|Faecalibacterium|prausnitzii|
TGTAGTCGAGTTGCAGACTACAATCCGAACTGAGAATGGTTTTATGGGTTTTGCTTCACCTCGCGGCTTCGCTTCCCTCTGCTCCATCCATTGTAGCACGTGTGTAGCCCAGGTCATAAGGGGCATGATGATTTGACGTCATCCCCACCTTCCTCCGTTTTGTCAACGGCAGTCTCGCCAGAGTCCTCTTGCGTAGTAACTGGCAATAAGGGTTGCGCTCGTTGCGGGACTTAACCCAACATCTCACG
>MG|5|V8|R|26|95.69|Firmicutes|Clostridia|Clostridiales|Ruminococcaceae|Faecalibacterium|prausnitzii|
TGTGGGCGGGTTGCAGCCCACAATCCGAACTGGGACCACTTTTTTGAGATCCGCTCTTACTCTCGTATTCGCCTCTCTCTGTCGTGGCCATTGTAGCACGTGTGTAGCCCAGGTCATAAGGGGCATGATGATTTGACGTCGTCCCCACCTTCCTCCGAGTTGTCCCCGGCAGTCTTATCAGAGTCCTCGGCTTTACCCGTTAGTAACTGATCACAAGGGTTGCGCTCGTTGCGGGACTTAACCCAACATCTCACG
>MG|5|V8|F|38|93.68|Firmicutes|Erysipelotrichi|Erysipelotrichales|Erysipelotrichaceae|[Eubacterium]|cylindroides|
CGTGAGATGTTGGGTTAAGTCCCGCAACGAGCGCAACCCTTGTTTCATGTTACCAATATTGAGTTAGGGACTCATGAGAGACTGCCGGTGACAAACCGGAGGAAGGTGGGGATGACGTCAAATCATCATGCCCCTTATGGCCTGGGCTACACACGTACTACAATGGCGGTTACAAAGGGCAGCGACCCTGTGAGGGGGAGCGAATCCCGGAAAGACCGTCTCAGTTCGGATTGAAGTCTGCAACCCGACTTCA
>MG|5|V8|F|60|95.26|Firmicutes|Erysipelotrichi|Erysipelotrichales|Erysipelotrichaceae|Bulleidia|p-1630-c5|
CGTGAGATGTTGGGTTAAGTCCCGCAACGAGCGCAACCCTTGTCTTCAGTTGCCAGTATCAAGTTAGGAACTCTGAAGAGACTGCCGGTGACAAACCGGAGGAAGGTGGGGATGACGTCAAATCATCATGCCCCTTATGGCCTGGGCTACACACGTACTACAATGGCTGTTACAGCGTGTTGCGACACCGTGAGGTGAAGCGGATCACTGAAAGACAGTCTCAGTTCGGATTGAAGTCTGCAACCCGACTTCA
>MG|5|V8|F|14|89.72|Firmicutes|Erysipelotrichi|Erysipelotrichales|Erysipelotrichaceae|Bulleidia|hoa12_73A10|
CGTGAGATGTTGGGTTAAGTCCCGCAACGAGCGCAACCCTTGTCTTTAGTTACTAACATTCAGTTGAGGACTCTAAAGAGACTGCCGGTGATAAACCGGAGGAAGGTGGGGATGACGTCAAATCATCATGCCCCTTATGGCCTGGGCTACACGCGTACTACAATGGCGTACACAACAAGTCGCAAAAGAGTGATCTTAAGCTAAACTTTTAAAATGCGTCGTAGTCCGGATTGGAGTCTGCAACTCGACTCCA
>MG|5|V8|F|417|94.47|Firmicutes|Erysipelotrichi|Erysipelotrichales|Erysipelotrichaceae|Bulleidia|p-1630-c5|
CGTGAGATGTTGGGTTAAGTCCCGCAACGAGCGCAACCCTTGTCTTCAGTTGCCAGTATTGAGTTAGGAACTCTGAAGAGACTGCCGGTGACAAACCGGAGGAAGGTGGGGATGACGTCAAATCATCATGCCCCTTATGGCCTGGGCTACACACGTACTACAATGGCTGTTACAGCGTGTTGCGACACCGTGAGGTGAAGCGGATCACTGAAAGACAGTCTCAGTTCGGATTGAAGTCTGCAACCCGACTTCAA
>MG|5|V8|F|20|91.7|Firmicutes|Erysipelotrichi|Erysipelotrichales|Erysipelotrichaceae|[Eubacterium]|dolichum|
CGTGAGATGTTGGGTTAAGTCCCGCAACGAGCGCAACCCCTATCTTCTGTTACCATCATTCAGTTGGGGACTCAGGAGAGACTGCCGGTGACAAACCGGAGGAAGGTGGGGATGACGTCAAATCATCATGCCCCTTATGACTTGGGCTACACACGTACTACAATGGTGACTACAACGAGCTGCAAGTGAGTGATCACAAGCTAATCTCTGAAAAGTCATCTCAGTTCGGATTGAAGTCTGCAACTCGACTTCA
>MG|5|V8|F|22|92.49|Firmicutes|Erysipelotrichi|Erysipelotrichales|Erysipelotrichaceae|Bulleidia|p-1630-c5|
CGTGAGATGTTGGGTTAAGTCCCGCAACGAGCGCAACCCTTGTCGCTAGTTACCATCATTAAGTTGGGGACTCTAGCGAGACTGCCAGTGACAAGCTGGAGGAAGGCGGGGATGACGTCAAATCATCATGCCCCTTATGGCCTGGGCTACACACGTACTACAATGGCTGTTACAGCGTGTTGCGACACCGTGAGGTGAAGCGGATCACTGAAAGACAGTCTCAGTTCGGATTGAAGTCTGCAACCCGACTTCA
>MG|5|V8|F|78|95.65|Firmicutes|Erysipelotrichi|Erysipelotrichales|Erysipelotrichaceae|Coprobacillus|cateniformis|
CGTGAGATGTTGGGTTAAGTCCCGCAACGAGCGCAACCCTTGTCGCTAGTTACCATCATTAAGTTGGGGACTCTAGCGAGACTGCCGGTGACAAGCCGGAGGAAGGCGGGGATGACGTCAAATCATCATGCCCCTTATGACCTGGGCTACACACGTGCTACAATGGACGGATCAGAGGGAAGCGAAGCCGCGAGGCGGAGCGAAACCCAGAAACCCGTTCTCAGTTCGGATTGCACTCTGCAACTCGAGTGCA
>MG|5|V8|F|199|90.91|Firmicutes|Erysipelotrichi|Erysipelotrichales|Erysipelotrichaceae|Bulleidia|hoa12_73A10|
CGTGAGATGTTGGGTTAAGTCCCGCAACGAGCGCAACCCTTGTCTTTAGTTACTAACATTCAGTTGAGGACTCTAAAGAGACTGCCGGTGATAAACCGGAGGAAGGTGGGGATGACGTCAAATCATCATGCCCCTTATGGCCTGGGCTACACGCGTACTACAATGGCGTACACAACAAGTCGCAAAAGAGTGATCTTAAGCTAAACTTTTAAAATGCGTCTCAGTTCGGATTGGAGTCTGCAACTCGACTCCA
>MG|5|V8|R|43|95.65|Firmicutes|Erysipelotrichi|Erysipelotrichales|Erysipelotrichaceae|Coprobacillus|cateniformis|
TGCACTCGAGTTGCAGAGTGCAATCCGAACTGAGAACGGGTTTCTGGGTTTCGCTCCGCCTCGCGGCTTCGCTTCCCTCTGATCCGTCCATTGTAGCACGTGTGTAGCCCAGGTCATAAGGGGCATGATGATTTGACGTCATCCCCGCCTTCCTCCGGCTTGTCACCGGCAGTCTCGCTAGAGTCCCCAACTTAATGATGGTAACTAGCGACAAGGGTTGCGCTCGTTGCGGGACTTAACCCAACATCTCACG
>MG|5|V8|F|76|92.89|Firmicutes|Erysipelotrichi|Erysipelotrichales|Erysipelotrichaceae|Bulleidia|hoa12_73A10|
CGTGAGATGTTGGGTTAAGTCCCGCAACGAGCGCAACCCTTGTCTTTAGTTACCATCATTCAGTTGGGGACTCTAGAGAGACTGCCGGTGATAAACCGGAGGAAGGTGGGGATGACGTCAAATCATCATGCCCCTTATGGCCTGGGCTACACGCGTACTACAATGGCGTACACAACGAGCAGCAAAGTAGTGATACTAAGCAAAACTCTTAAAATGCGTCTCAGTTCGGATTGGAGTCTGCAACTCGACTCCAG
>MG|5|V8|F|37|93.33|Firmicutes|Erysipelotrichi|Erysipelotrichales|Erysipelotrichaceae|Bulleidia|moorei|
CGTGAGATGTTGGGTTAAGTCCCGCAACGAGCGCAACCCTTGTTTCTAGTTACCATCATTAAGTTGGGGACTCTAGAGAGACTGCCGGTGATAAACCGGAGGAAGGTGGGGATGACGTCAAATCATCATGCCCCTTATGGCCTGGGCTACACACGTACTACAATGGCTGTTACAACAAGCAGCGACATAGTGATATGGAGCGAATCTTAAAAAAAGCAGTCTCAGTTCGGATTGAAGTCTGCAACTCGACTTCA
>MG|5|V8|F|16|91.34|Firmicutes|Erysipelotrichi|Erysipelotrichales|Erysipelotrichaceae|Coprobacillus|cateniformis|
CGTGAGATGTTGGGTTAAGTCCCGCAACGAGCGCAACCCTTGTCGCTAGTTACCATCATTAAGTTGGGGACTCTAGCGAGACTGCCAGTGACAAGCTGGAGGAAGGCGGGGATGACGTCAAATCATCATGCCCCTTATGACCAGGGCTACACACGTACTACAATGGCCGGTAACAAAGTGCAGCGAATCCGCGAGGAGGAGCGAATCACAAAACCCGGTCTCAGTTCAGATTGCAGGCTGCAACTCGCCTGCA
>MG|5|V8|F|15|93.33|Firmicutes|Erysipelotrichi|Erysipelotrichales|Erysipelotrichaceae|Bulleidia|moorei|
CGTGAGATGTTGGGTTAAGTCCCGCAACGAGCGCAACCCTTGTCGCTAGTTACCATCATTAAGTTGGGGACTCTAGAGAGACTGCCGGTGATAAACCGGAGGAAGGTGGGGATGACGTCAAATCATCATGCCCCTTATGGCCTGGGCTACACACGTACTACAATGGCTGTTACAACAAGCAGCGACATAGTGATATGGAGCGAATCTTAAAAAAGCAGTCTCAGTTCGGATTGAAGTCTGCAACTCGACTTCA
>MG|5|V8|F|19|90.55|Firmicutes|Erysipelotrichi|Erysipelotrichales|Erysipelotrichaceae|Bulleidia|hoa12_73A10|
CGTGAGATGTTGGGTTAAGTCCCGCAACGAGCGCAACCCTTGTCTTTAGTTACTAACATTCAGTTGAGGACTCTAAAGAGACTGCCGGTGATAAACCGGAGGAAGGTGGGGATGACGTCAAATCATCATGCCCCTTATGGCCTGGGCTACACGCGTACTACAATGGCGTACACAACAAGTCGCAAAAGAGTGATCTTAAGCTAAACTTTTAAAAATGCGTCTCAGTTCGGATTGGAGTCTGCAACTCGACTCCA
>MG|5|V8|F|94|93.73|Firmicutes|Erysipelotrichi|Erysipelotrichales|Erysipelotrichaceae|Bulleidia|moorei|
CGTGAGATGTTGGGTTAAGTCCCGCAACGAGCGCAACCCTTGTTTCTAGTTACCATCATTAAGTTGGGGACTCTAGAGAGACTGCCGGTGATAAACCGGAGGAAGGTGGGGATGACGTCAAATCATCATGCCCCTTATGGCCTGGGCTACACACGTACTACAATGGCTGTTACAACAAGCAGCGACATAGTGATATGGAGCGAATCTTAAAAAAGCAGTCTCAGTTCGGATTGAAGTCTGCAACTCGACTTCAA
>MG|5|V8|F|20|92.71|Firmicutes|Erysipelotrichi|Erysipelotrichales|Erysipelotrichaceae|Bulleidia|p-1630-c5|
CGTGAGATGTTGGGTTAAGTCCCGCAACGAGCGCAACCCTTGTCTTCAGTTGCCAGTATTGAGTTAGGAACTCTGAAGAGACTGCCGGTGACAAACCGGAGGAAGGTGGGGATGACGTCAAATCATCATGCCCCTTATGGCCTGGGCTACACACGTACTACAATGGCTGTTACAGCGTGTTGCGACACCGTGAGGTGAAGCGGATCACTGAAAGCCGGCCCCAGTTCGGATTGGGGGCTGCAACCCGCCCCCA
>MG|5|V8|R|11|91.34|Firmicutes|Erysipelotrichi|Erysipelotrichales|Erysipelotrichaceae|Coprobacillus|cateniformis|
TGCAGGCGAGTTGCAGCCTGCAATCTGAACTGAGACCGGGTTTTGTGATTCGCTCCTCCTCGCGGATTCGCTGCACTTTGTTACCGGCCATTGTAGTACGTGTGTAGCCCTGGTCATAAGGGGCATGATGATTTGACGTCATCCCCGCCTTCCTCCAGCTTGTCACTGGCAGTCTCGCTAGAGTCCCCAACTTAATGATGGTAACTAGCGACAAGGGTTGCGCTCGTTGCGGGACTTAACCCAACATCTCACG
>MG|5|V8|F|63|95.67|Firmicutes|Erysipelotrichi|Erysipelotrichales|Erysipelotrichaceae|Bulleidia|p-1630-c5|
CGTGAGATGTTGGGTTAAGTCCCGCAACGAGCGCAACCCTTGCCTTCAGTTACCAGCATTCAGTTGGGGACTCTGAAGGGACTGCCGGTGATAAACCGGAGGAAGGTGGGGATGACGTCAAATCATCATGCCCCTTATGGCCTGGGCTACACACGTACTACAATGGCTATTACAACGTGAAGCAACATGGCAACATGAAGCGGATCACTTAAAGATAGTCTCAGTTCGGATTGAAGTCTGCAACTCGACTTCAA
>MG|5|V8|F|55|90.16|Firmicutes|Erysipelotrichia|Erysipelotrichales|Erysipelotrichaceae|Erysipelatoclostridium|saccharogumia|
CGTGAGATGTTGGGTTAAGTCCCGCAACGAGCGCAACCCTTGTCGCTAGTTACCATCATTAAGTTGGGGACTCTAGCGAGACTGCCAGTGACAAGCTGGAGGAAGGCGGGGATGACGTCAAATCATCATGCCCCTTATGACCTGGGCTACACACGTGCTACAATGGCCGGTACAGCGGGATGCGACCGCGCGAGCGGGAGCGGATCCCTGAAAGCCGGCCCCAGTTCGGATTGGGGGCTGCAACCCGCCCCCA
>MG|5|V8|R|19|92.16|Firmicutes|Erysipelotrichia|Erysipelotrichales|Erysipelotrichaceae|Erysipelatoclostridium|spiroforme|
TGTAGTCGAGTTGCAGACTACAATCCGAACTGAGAATGGTTTTATGGGTTTTGCTTCACCTCGCGGCTTCGCTTCCCTCTGCTCCATCCATTGTAGCACGTGTGTAGCCCAGGTCATAAGGGGCATGATGATTTGACGTCATCCCCACCTTCCTCCGGTTTGTCACCGGCAGTATCATTAGAGTCCTCAGCTTAACCTGTTAGTAACTAATGACGAGGGTTGCGCTCGTTATCGGACTTAACCGAACATCTCACG
>MG|5|V8|F|11|94.07|Firmicutes|Erysipelotrichia|Erysipelotrichales|Erysipelotrichaceae|Faecalitalea|cylindroides|
CGTGAGATGTTGGGTTAAGTCCCGTAACGAGCGCAACCCTTATCATTAGTTGCCAGCATTCAGTTGGGGACTCTAATGAGACTGCCGGTGACAAACCGGAGGAAGGTGGGGATGACGTCAAATCATCATGCCCCTTATGGCCTGGGCTACACACGTACTACAATGGCGCATACAAAGAGCAGCGAACCCGTGAGGGCAGGCGAATCTCGCAAAGTGCGTCTCAGTTCGGATTGAAGTCTGCAACCCGACTTCA
>MG|5|V8|F|23|92.89|Firmicutes|Erysipelotrichia|Erysipelotrichales|Erysipelotrichaceae|Faecalicoccus|acidiformans|
CGTGAGATGTTGGGTTAAGTCCCGCAACGAGCGCAACCCTTGTGATATGTTACTACCAGTAAGATGAGGACTCATATCAGACTGCCGGTGACAAACCGGAGGAAGGTGGGGATGACGTCAAATCATCATGCCCCTTATGGCCTGGGCTACACACGTACTACAATGGCTGTTACAGCGTGTTGCGACACCGTGAGGTGAAGCGGATCACTGAAAGACAGTCTCAGTTCGGATTGAAGTCTGCAACCCGACTTCA
>MG|5|V8|F|14|90.2|Firmicutes|Erysipelotrichia|Erysipelotrichales|Erysipelotrichaceae|Erysipelatoclostridium|spiroforme|
CGTGAGATGTTGGGTTAAGTCCCGCAACGAGCGCAACCCCCGCCGCATGTTGCCATCGGGTTATGCCGGGCACCCATGCGGGACCGCCGGCGTCAAGCCGGAGGAGGGCGGGGACGACGTCAAGTCATCATGCCCCTTATGACCTGGGCTACACACGTGCTACAATGGATGGAGCAGAGGGAAGCGAAGCCGCGAGGTGAAGCAAAACCCATAAAACCATTCTCAGTTCGGATTGTAGTCTGCAACTCGACTACA
>MG|5|V8|F|15|91.44|Firmicutes|Erysipelotrichia|Erysipelotrichales|Erysipelotrichaceae|Erysipelatoclostridium|spiroforme|
CGTGAGATGTTGGGTTAAGTCCCGCAACGAGCGCAACCCTTGTGATCAGTTACTAACGGGTAAAGCCGAGGACTCTGATAAGACTGCCGGGGACAACTCGGAGGAAGGTGGGGACGACGTCAAATCATCATGCCCCTTATGACCTGGGCTACACACGTGCTACAATGGATGGAGCAGAGGGAAGCGAAGCCGCGAGGTGAAGCAAAACCCATAAAACCATTCTCAGTTCGGATTGTAGTCTGCAACTCGACTACA
>MG|5|V8|F|25|93.31|Firmicutes|Erysipelotrichia|Erysipelotrichales|Erysipelotrichaceae|Coprobacillus|sp.|
CGTGAGATGTTGGGTTAAGTCCCGCAACGAGCGCAACCCCTATTGATAGTTGCCAGCAGTGAGATGGGCACTCTATCGAGACTGCCGCGGACAACGCGGAGGAAGGTGGGGATGACGTCAAATCATCATGCCCCTTATGACCTGGGCTACACACGTGCTACAATGGATGGAGCAGAGGGAAGCGAAGCCGCGAGGTGAAGCAAAACCCATAAAACCATTCTCAGTTCGGATTGTAGTCTGCAACTCGACTACA
>MG|5|V8|F|18|90.55|Firmicutes|Erysipelotrichia|Erysipelotrichales|Erysipelotrichaceae|Erysipelatoclostridium|spiroforme|
CGTGAGATGTTGGGTTAAGTCCCGCAACGAGCGCAACCCCCGTCGCATGTTGCCAGCGGTTCGGCCGGGCACCCATGCGAGACCGCCGGCGTCAAGCCGGAGGAAGGTGGGGATGACGTCAAGTCATCATGCCCCTTATGTCCTGGGCTACACACGTGCTACAATGGATGGAGCAGAGGGAAGCGAAGCCGCGAGGTGAAGCAAAACCCATAAAACCATTCTCAGTTCGGATTGTAGTCTGCAACTCGACTACA
>MG|5|V8|F|13|91.06|Firmicutes|Erysipelotrichia|Erysipelotrichales|Erysipelotrichaceae|Erysipelatoclostridium|spiroforme|
CGTGAGATGTTGGGTTAAGTCCCGCAACGAGCGCAACCCTTGTCGCTAGTTACCATCATTAAGTTGGGGACTCTAGCGAGACTGCCAGTGACAAGCTGGAGGAAGGCGGGGATGACGTCAAATCATCATGCCCCTTATGACCTGGGCTACACACGTACTACAATGGCAGTCATACAGAGGGAAGCAATATCGCGAGATGGAGCAAATCCCTAAAAGCTGTCCCAGTTCAGATTGCAGGCTGCAACCCGCCTGCA
>MG|5|V8|R|187|96.84|Firmicutes|Erysipelotrichia|Erysipelotrichales|Erysipelotrichaceae|Turicibacter|sanguinis|
TGTAGGCGAGTTGCAGCCTACAATCCGAACTGAGATTGGCTTTATGAGGTTTGCTCCACGTCACCGCTTCGCTTCTCTTTGTACCAACCATTGTAGCACGTGTGTAGCCCAGGTCATAAGGGGCATGATGATTTGACGTCATCCCCGCCTTCCTCCAGCTTGTCACTGGCAGTCTCGCTAGAGTCCCCAACTTAATGATGGTAACTAGCGACAAGGGTTGCGCTCGTTGCGGGACTTAACCCAACATCTCACG
>MG|5|V8|F|16|93.7|Firmicutes|Erysipelotrichia|Erysipelotrichales|Erysipelotrichaceae|Coprobacillus|sp.|
CGTGAGATGTTGGGTTAAGTCCCGCAACGAGCGCAACCCCTATTGATAGTTGCCAGCAGTAAGATGGGCACTCTATCGAGACTGCCGCGGACAACGCGGAGGAAGGTGGGGATGACGTCAAATCATCATGCCCCTTATGACCTGGGCTACACACGTGCTACAATGGATGGAGCAGAGGGAAGCGAAGCCGCGAGGTGAAGCAAAACCCATAAAACCATTCTCAGTTCGGATTGTAGTCTGCAACTCGACTACA
>MG|5|V8|F|17|90.55|Firmicutes|Erysipelotrichia|Erysipelotrichales|Erysipelotrichaceae|Faecalitalea|cylindroides|
CGTGAGATGTTGGGTTAAGTCCCGCAACGAGCGCAACCCCCGTCGCATGTTGCCAGCGGTTCGGCCGGGCACCCATGCGAGACCGCCGGCGTCAAGCCGGAGGAAGGTGGGGATGACGTCAAATCATCATGCCCCTTATGGCCTGGGCTACACACGTACTACAATGGCGCATACAAAGAGCAGCGAACCCGTGAGGGCAGGCGAATCTCGCAAAGTGCGTCTCAGTTCGGATTGAAGTCTGCAACCCGACTTCA
>MG|5|V8|F|17|96.05|Firmicutes|Erysipelotrichia|Erysipelotrichales|Erysipelotrichaceae|Turicibacter|sanguinis|
CGTGAGATGTTGGGTTAAGTCCCGCAACGAGCGCAACCCTTGTTGTCAGTTGCCATCATTCAGTTGGGCACTCTGGCGAGACTGCCGGTGACAAACCGGAGGAAGGTGGGGATGACGTCAAGTCATCATGCCCCTTATGACCTGGGCTACACACGTGCTACAATGGTTGGTACAAAGAGAAGCGAAGCGGTGACGTGGAGCAAACCTCATAAAGCCAATCTCAGTTCGGATTGTAGGCTGCAACTCGCCTACA
>MG|5|V8|F|26|89.02|Firmicutes|Erysipelotrichia|Erysipelotrichales|Erysipelotrichaceae|Clostridium|spiroforme|
CGTGAGATGTTGGGTTAAGTCCCGCAACGAGCGCAACCCCCGCCGCATGTTGCCATCGGGTAGTGCCGGGCACCCATGCGGGACCGCCGGCGTCAAGCCGGAGGAGGGCGGGGACGACGTCAAGTCATCATGCCCCTTATGCCCTGGGCTGCACACGTGCTACAATGGATGGAGCAGAGGGAAGCGAAGCCGCGAGGTGAAGCAAAACCCATAAAACCATTCTCAGTTCGGATTGTAGTCTGCAACTCGACTACA
>MG|5|V8|F|23|89.29|Firmicutes|Erysipelotrichia|Erysipelotrichales|Erysipelotrichaceae|Erysipelatoclostridium|spiroforme|
CGTGAGATGTTGGGTTAAGTCCCGCAACGAGCGCAACCCTTGTCGCTAGTTACCATCATTAAGTTGGGGACTCTAGCGAGACTGCCAGTGACAAGCTGGAGGAAGGCGGGGATGACGTCAAATCATCATGCCCCTTACGTCTAGGGCTACAGGCGTGCTACAATGGCTGGTATAATAAGACGCAATACCGCGAGGTGGAGCAAATCTCCAAAGCCAGTCCCAGTCCGGATTGGAGTCTGCAACTCGACTCCA
>MG|5|V8|F|32|92.19|Firmicutes|Erysipelotrichia|Erysipelotrichales|Erysipelotrichaceae|Erysipelatoclostridium|spiroforme|
CGTGAGATGTTGGGTTAAGTCCCGCAACGAGCGCAACCCTTGTCGCTAGTTACCATCATTAAGTTGGGGACTCTAGCGAGACTGCCAGTGACAAGCTGGAGGAAGGCGGGGATGACGTCAAATCATCATGCCCCTTATGACCTGGGCTACACACGTACTACAATGGCGTTCAACAAAGAGAAGCGAAGCCGCGAGGCGGAGCAAAACTCAAAAACAACGTCTCAGTTCAGATTGCAGGCTGCAACTCGCCTGCAT
>MG|5|V8|F|11|89.84|Firmicutes|Erysipelotrichia|Erysipelotrichales|Erysipelotrichaceae|Erysipelatoclostridium|spiroforme|
CGTGAGATGTTGGGTTAAGTCCCGCAACGAGCGCAACCCTTGTCGCTAGTTACCATCATTAAGTTGGGGACTCTAGCGAGACTGCCAGTGACAAGCTGGAGGAAGGCGGGGATGACGTCAAATCATCATGCCCCTTATGACCTGGGCTACACACGTGCTACAATGGCCACGACAGAGAGAGGCGAATACGAGAGTAAGAGCGGATCTCAAAAAAGTGGTCCCAGTTCGGATTGTGGGCTGCAACCCGCCCACA
>MG|5|V8|R|14|95.26|Firmicutes|Erysipelotrichia|Erysipelotrichales|Erysipelotrichaceae|Erysipelatoclostridium|spiroforme|
TGTAGTCGAGTTGCAGACTACAATCCGAACTGAGAATGGTTTTATGGGTTTTGCTTCACCTCGCGGCTTCGCTTCCCTCTGCTCCATCCATTGTAGCACGTGTGTAGCCCAGGTCATAAGGGGCATGATGATTTGACGTCATCCCCGCCTTCCTCCAGCTTGTCACTGGCAGTCTCGCTAGAGTCCTCTTGCGTAGTAACTGGCAATAAGGGTTGCGCTCGTTGCGGGACTTAACCCAACATCTCACG
>MG|5|V8|R|30|98.81|Firmicutes|Erysipelotrichia|Erysipelotrichales|Erysipelotrichaceae|Coprobacillus / Erysipelatoclostridium|sp.|
TGTAGTCGAGTTGCAGACTACAATCCGAACTGAGAATGGTTTTATGGGTTTTGCTTCACCTCGCGGCTTCGCTTCCCTCTGCTCCATCCATTGTAGCACGTGTGTAGCCCAGGTCATAAGGGGCATGATGATTTGACGTCATCCCCGCCTTCCTCCAGCTTGTCACTGGCAGTCTCGCTAGAGTCCCCAACTTAATGATGGCAACTAACAATAAGGGTTGCGCTCGTTGCGGGACTTAACCCAACATCTCACG
>MG|5|V8|F|39|95.65|Firmicutes|Erysipelotrichia|Erysipelotrichales|Erysipelotrichaceae|Turicibacter|sanguinis|
CGTGAGATGTTGGGTTAAGTCCCGCAACGAGCGCAACCCTTGTTGTCAGTTGCCAGCATTAAGTTGGGCACTCTGGCGAGACTGCCGGTGACAAACCGGAGGAAGGTGGGGACGACGTCAAGTCATCATGCCCCTTATGACCTGGGCTACACACGTGCTACAATGGTTGGTACAAAGAGAAGCGAAGCGGTGACGTGGAGCAAACCTCATAAAGCCAATCTCAGTTCGGATTGTAGGCTGCAACTCGCCTACA
>MG|5|V8|F|15|88.63|Firmicutes|Erysipelotrichia|Erysipelotrichales|Erysipelotrichaceae|Turicibacter|sanguinis|
CGTGAGATGTTGGGTTAAGTCCCGCAACGAGCGCAACCCCCGCCGCATGTTGCCATCGGGTAGTGCCGGGCACCCATGCGGGACCGCCGGCGTCAAGCCGGAGGAGGGCGGGGACGACGTCAAGTCATCATGCCCCTTATGACCTGGGCTACACACGTGCTACAATGGTTGGTACAAAGAGAAGCGAAGCGGTGACGTGGAGCAAACCTCATAAAGCCAATCTCAGTTCGGATTGTAGGCTGCAACTCGCCTACA
>MG|5|V8|R|106|96.84|Firmicutes|Erysipelotrichia|Erysipelotrichales|Erysipelotrichaceae|Erysipelatoclostridium|spiroforme|
TGTAGTCGAGTTGCAGACTACAATCCGAACTGAGAATGGTTTTATGGGTTTTGCTTCACCTCGCGGCTTCGCTTCCCTCTGCTCCATCCATTGTAGCACGTGTGTAGCCCAGGTCATAAGGGGCATGATGATTTGACGTCATCCCCACCTTCCTCCAGTTTGTCACTGGCAGTCTCGTTAGAGTCCCCAACTGAATGCTGGCAACTAACGACAGGGGTTGCGCTCGTTGCGGGACTTAACCCAACATCTCACG
>MG|5|V8|R|10|94.47|Firmicutes|Erysipelotrichia|Erysipelotrichales|Erysipelotrichaceae|Erysipelatoclostridium|spiroforme|
TGTAGTCGAGTTGCAGACTACAATCCGAACTGAGAATGGTTTTATGGGTTTTGCTTCACCTCGCGGCTTCGCTTCCCTCTGCTCCATCCATTGTAGCACGTGTGTAGCCCAGGTCATAAGGGGCATGATGACTTGACGTCATCCCCACCTTCCTCCGGTTTATCACCGGCAGTCTCGCCAGAGTGCCCACCTGAATGATGGCAACTGACAACAAGGGTTGCGCTCGTTGCGGGACTTAACCCAACATCTCACG
>MG|5|V8|F|80|95.26|Firmicutes|Erysipelotrichia|Erysipelotrichales|Erysipelotrichaceae|Erysipelatoclostridium|spiroforme|
CGTGAGATGTTGGGTTAAGTCCCGCAACGAGCGCAACCCTTGTTGTCAGTTGCCATCATTCAGTTGGGCACTCTGGCGAGACTGCCGGTGACAAACCGGAGGAAGGTGGGGATGACGTCAAGTCATCATGCCCCTTATGACCTGGGCTACACACGTGCTACAATGGATGGAGCAGAGGGAAGCGAAGCCGCGAGGTGAAGCAAAACCCATAAAACCATTCTCAGTTCGGATTGTAGTCTGCAACTCGACTACA
>MG|5|V8|F|23|95.26|Firmicutes|Erysipelotrichia|Erysipelotrichales|Erysipelotrichaceae|Erysipelatoclostridium|spiroforme|
CGTGAGATGTTGGGTTAAGTCCCGCAACGAGCGCAACCCTTGTTGTCAGTTGCCATCATTCAGTTGGGCACTCTGGCGAGACTGCCGGTGATAAACCGGAGGAAGGTGGGGATGACGTCAAATCATCATGCCCCTTATGACCTGGGCTACACACGTGCTACAATGGATGGAGCAGAGGGAAGCGAAGCCGCGAGGTGAAGCAAAACCCATAAAACCATTCTCAGTTCGGATTGTAGTCTGCAACTCGACTACA
>MG|5|V8|F|11|92.94|Firmicutes|Erysipelotrichia|Erysipelotrichales|Erysipelotrichaceae|Erysipelatoclostridium|spiroforme|
CGTGAGATGTTGGGTTAAGTCCCGCAACGAGCGCAACCCTTGTCCTTAGTAGCCAGCACGTGATGGTGGGCACTCTAGGGAGACTGCAGGGTGAACCTGGAGGAAGGTGGGGATGACGTCAAATCATCATGCCCCTTATGACCTGGGCTACACACGTGCTACAATGGATGGAGCAGAGGGAAGCGAAGCCGCGAGGTGAAGCAAAACCCATAAAACCATTCTCAGTTCGGATTGTAGTCTGCAACTCGACTACA
>MG|5|V8|F|12|91.73|Firmicutes|Erysipelotrichia|Erysipelotrichales|Erysipelotrichaceae|Turicibacter|sanguinis|
CGTGAGATGTTGGGTTAAGTCCCGCAACGAGCGCAACCCCTGTCGTTAGTTGCCAGCATTCAGTTGGGGACTCTAACGAGACTGCCAGTGACAAACTGGAGGAAGGTGGGGATGACGTCAAATCATCATGCCCCTTATGACTTGGGCTACACACGTGCTACAATGGCGCGAACAAAGGGAAGCGACCCTGTGAAGGCGAGCAAATCTCAAAAAAGGCGTCTCAGTTCGGATTGTAGTCTGCAACCCGACTACA
>MG|5|V8|F|10|92.49|Firmicutes|Erysipelotrichia|Erysipelotrichales|Erysipelotrichaceae|Turicibacter|sanguinis|
CGTGAGATGTTGGGTTAAGTCCCGCAACGAGCGCAACCCCTGTCGTTAGTTGCCAGCATTCAGTTGGGGACTCTAACGAGACTGCCAGTGACAAACTGGAGGAAGGTGGGGATGACGTCAAATCATCATGCCCCTTATGACCTGGGCTACACACGTACTACAATGGCGTTTAACAAAGAGAAGCAAGACCGCGAGGTGGAGCAAAACTCAAAAACAACGTCTCAGTTCAGATTGCAGGCTGCAACTCGCCTGCA
>MG|5|V8|F|13|91.94|Firmicutes|Erysipelotrichia|Erysipelotrichales|Erysipelotrichaceae|Faecalicoccus|pleomorphus|
CGTGAGATGTTGGGTTAAGTCCCGCAACGAGCGCAACCCTTGTGATATGTTACTACCAGTAAGATGAGGACTCATATCAGACTGCCGGTGACAAACCGGAGGAAGGTGGGGATGACGTCAAATCATCATGCCCCTTATGGCCTGGGCTACACACGTACTACAATGGCCGGCACAATGGGCTGCCACCGCGCGAGCGGGAGCGAATCCCCAAAGCCGGCCCCAGTTCGGATTGGAGGCTGCAACCCGCCTCCA
>MG|5|V8|F|103|94.12|Firmicutes|Erysipelotrichia|Erysipelotrichales|Erysipelotrichaceae|Erysipelatoclostridium|spiroforme|
CGTGAGATGTTGGGTTAAGTCCCGCAACGAGCGCAACCCTTGTGATATGTTACTACCAGTAAGATGAGGACTCATATCAGACTGCCGGTGACAAACCGGAGGAAGGTGGGGATGACGTCAAATCATCATGCCCCTTATGACCTGGGCTACACACGTGCTACAATGGATGGAGCAGAGGGAAGCGAAGCCGCGAGGTGAAGCAAAACCCATAAAACCATTCTCAGTTCGGATTGTAGTCTGCAACTCGACTACA
>MG|5|V8|F|24|96.46|Firmicutes|Erysipelotrichia|Erysipelotrichales|Erysipelotrichaceae|Erysipelatoclostridium|spiroforme|
CGTGAGATGTTGGGTTAAGTCCCGCAACGAGCGCAACCCCTGTCGTTAGTTGCCAGCATTCAGTTGGGGACTCTAACGAGACTGCCAGTGACAAACTGGAGGAAGGTGGGGATGACGTCAAATCATCATGCCCCTTATGACCTGGGCTACACACGTGCTACAATGGATGGAGCAGAGGGAAGCGAAGCCGCGAGGTGAAGCAAAACCCATAAAACCATTCTCAGTTCGGAATTGTAGTCTGCAACTCGACTACA
>MG|5|V8|R|13|96.05|Firmicutes|Erysipelotrichia|Erysipelotrichales|Erysipelotrichaceae|Turicibacter|sanguinis|
TGTAGGCGAGTTGCAGCCTACAATCCGAACTGAGATTGGCTTTATGAGGTTTGCTCCACGTCACCGCTTCGCTTCTCTTTGTACCAACCATTGTAGCACGTGTGTAGCCCAGGTCATAAGGGGCATGATGACTTGACGTCATCCCCACCTTCCTCCGGTTTGTCACCGGCAGTCTCGCCAGAGTGCCCAACTGAATGATGGCAACTGACAACAAGGGTTGCGCTCGTTGCGGGACTTAACCCAACATCTCACG
>MG|5|V8|F|16|94.86|Firmicutes|Erysipelotrichia|Erysipelotrichales|Erysipelotrichaceae|Turicibacter|sanguinis|
CGTGAGATGTTGGGTTAAGTCCCGCAACGAGCGCAACCCTTATTGTTAGTTGCCATCATTTAGTTGGGCACTCTAGCGAGACTGCCGCAGACAATGCGGAGGAAGGTGGGGATGACGTCAAATCATCATGCCCCTTATGACCTGGGCTACACACGTGCTACAATGGTTGGTACAAAGAGAAGCGAAGCGGTGACGTGGAGCAAACCTCATAAAGCCAATCTCAGTTCGGATTGTAGGCTGCAACTCGCCTACA
>MG|5|V8|R|23|91.73|Firmicutes|Erysipelotrichia|Erysipelotrichales|Erysipelotrichaceae|Erysipelatoclostridium|spiroforme|
TGTAGTCGAGTTGCAGACTACAATCCGAACTGAGAATGGTTTTATGGGTTTTGCTTCACCTCGCGGCTTCGCTTCCCTCTGCTCCATCCATTGTAGCACGTGTGTAGCCCAGGTCATAAGGGGCATGATGATTTGACGTCATCCCCACCTTCCTCCGGCTTGACGCCGGCGGTCTCGCATGGGTGCCCGGCCGAACCGCTGGCAACATGCGACGAGGGTTGCGCTCGTTGCGGGACTTAACCCAACATCTCACG
>MG|5|V8|F|10|97.63|Firmicutes|Erysipelotrichia|Erysipelotrichales|Erysipelotrichaceae|Coprobacillus / Erysipelatoclostridium|sp.|
CGTGAGATGTTGGGTTAAGTCCCGCAACGAGCGCAACCCTTATTGTTAGTTGCCATCATTCAGTTGGGCACTCTAGCAAGACTGCCAGTGACAAGCTGGAGGAAGGCGGGGATGACGTCAAATCATCATGCCCCTTATGACCTGGGCTACACACGTGCTACAATGGATGGAGCAGAGGGAAGCGAAGCCGCGAGGTGAAGCAAAACCCATAAAACCATTCTCAGTTCGGATTGTAGTCTGCAACTCGACTACA
>MG|5|V8|F|133|96.37|Firmicutes|Erysipelotrichia|Erysipelotrichales|Erysipelotrichaceae|Erysipelatoclostridium|saccharogumia|
CGTGAGATGTTGGGTTAAGTCCCGCAACGAGCGCAACCCTTGTCGCTAGTTACCATCATTAAGTTGGGGACTCTAGCGAGACTGCCAGTGACAAGCTGGAGGAAGGCGGGGATGACGTCAAATCATCATGCCCCTTATGACCTGGGCTACACACGTGCTACAATGGACGGATCAGAGGGAAGCGAAGCCGCGAGGCGGAGCGAAACCCAGAAACCCGTTCTCAGTTCGGATTGCACTCTGCAACTCGAGTGCA
>MG|5|V8|F|23|91.34|Firmicutes|Erysipelotrichia|Erysipelotrichales|Erysipelotrichaceae|Turicibacter|sanguinis|
CGTGAGATGTTGGGTTAAGTCCCGCAACGAGCGCAACCCTCGTCGCATGTTGCCAGCGGTTCGGCCGGGCACCCATGCGAGACCGCCGGCGTCAAGCCGGAGGAAGGTGGGGATGACGTCAAGTCATCATGCCCCTTATGACCTGGGCTACACACGTGCTACAATGGTTGGTACAAAGAGAAGCGAAGCGGTGACGTGGAGCAAACCTCATAAAGCCAATCTCAGTTCGGATTGTAGGCTGCAACTCGCCTACA
>MG|5|V8|R|12|98.02|Firmicutes|Erysipelotrichia|Erysipelotrichales|Erysipelotrichaceae|Coprobacillus / Erysipelatoclostridium|sp.|
TGTAGTCGAGTTGCAGACTACAATCCGAACTGAGAATGGTTTTATGGGTTTTGCTTCACCTCGCGGCTTCGCTTCCCTCTGCTCCATCCATTGTAGCACGTGTGTAGCCCAGGTCATAAGGGGCATGATGATTTGACGTCATCCCCGCCTTCCTCCAGCTTGTCACTGGCAGTCTCGCTAGAGTGCCCAACTGAATGATGGCAACTAACAATAAGGGTTGCGCTCGTTGCGGGACTTAACCCAACATCTCACG
>MG|5|V8|F|42|89.8|Firmicutes|Erysipelotrichia|Erysipelotrichales|Erysipelotrichaceae|Erysipelatoclostridium|spiroforme|
CGTGAGATGTTGGGTTAAGTCCCGCAACGAGCGCAACCCCCGCCGCATGTTGCCATCGGGTAGTGCCGGGCACCCATGCGGGACCGCCGGCGTCAAGCCGGAGGAGGGCGGGGACGACGTCAAGTCATCATGCCCCTTATGACCTGGGCTACACACGTGCTACAATGGATGGAGCAGAGGGAAGCGAAGCCGCGAGGTGAAGCAAAACCCATAAAACCATTCTCAGTTCGGATTGTAGTCTGCAACTCGACTACA
>MG|5|V8|R|34|96.05|Firmicutes|Erysipelotrichia|Erysipelotrichales|Erysipelotrichaceae|Coprobacillus|sp.|
TGTAGTCGAGTTGCAGACTACAATCCGAACTGAGAATGGTTTTATGGGTTTTGCTTCACCTCGCGGCTTCGCTTCCCTCTGCTCCATCCATTGTAGCACGTGTGTAGCCCAGGTCATAAGGGGCATGATGATTTGACGTCATCCCCACCTTCCTCCGGTTTGTCACCGGCAGTCTTGCTAGAGTGCCCAACTGAATGATGGCAACTAACAATAAGGGTTGCGCTCGTTGCGGGACTTAACCCAACATCTCACG
>MG|5|V8|F|31|90.59|Firmicutes|Erysipelotrichia|Erysipelotrichales|Erysipelotrichaceae|Erysipelatoclostridium|spiroforme|
CGTGAGATGTTGGGTTAAGTCCCGCAACGAGCGCAACCCCCCGTCGCATGTTGCCAGCGGTTCGGCCGGGCACCCATGCGAGACCGCCGGCGTCAAGCCGGAGGAAGGTGGGGATGACGTCAAGTCATCATGCCCCTTATGACCTGGGCTACACACGTGCTACAATGGATGGAGCAGAGGGAAGCGAAGCCGCGAGGTGAAGCAAAACCCATAAAACCATTCTCAGTTCGGATTGTAGTCTGCAACTCGACTACA
>MG|5|V8|F|10|90.94|Firmicutes|Erysipelotrichia|Erysipelotrichales|Erysipelotrichaceae|Erysipelatoclostridium|spiroforme|
CGTGAGATGTTGGGTTAAGTCCCGCAACGAGCGCAACCCTCGTCGCATGTTGCCAGCGGTTCGGCCGGGCACCCATGCGAGACCGCCGGCGTCAAGCCGGAGGAAGGTGGGGATGACGTCAAGTCATCATGCCCCTTATGTCCTGGGCTACACACGTGCTACAATGGATGGAGCAGAGGGAAGCGAAGCCGCGAGGTGAAGCAAAACCCATAAAACCATTCTCAGTTCGGATTGTAGTCTGCAACTCGACTACA
>MG|5|V8|F|14|94.88|Firmicutes|Erysipelotrichia|Erysipelotrichales|Erysipelotrichaceae|Coprobacillus|sp.|
CGTGAGATGTTGGGTTAAGTCCCGCAACGAGCGCAACCCCTATTGTCAGTTGCCATCATTAAGTTGGGCACTCTGGCGAGACTGCCGGTGACAAATCGGAGGAAGGTGGGGACGACGTCAAATCATCATGCCCCTTATGACCTGGGCTACACACGTGCTACAATGGATGGAGCAGAGGGAAGCGAAGCCGCGAGGTGAAGCAAAACCCATAAAACCATTCTCAGTTCGGATTGTAGTCTGCAACTCGACTACAT
>MG|5|V8|R|13|91.73|Firmicutes|Erysipelotrichia|Erysipelotrichales|Erysipelotrichaceae|Turicibacter|sanguinis|
TGTAGGCGAGTTGCAGCCTACAATCCGAACTGAGATTGGCTTTATGAGGTTTGCTCCACGTCACCGCTTCGCTTCTCTTTGTACCAACCATTGTAGCACGTGTGTAGCCCAGGTCATAAGGGGCATGATGACTTGACGTCATCCCCACCTTCCTCCGGCTTGACGCCGGCGGTCTCGCATGGGTGCCCGGCCGAACCGCTGGCAACATGCGACGGGGGTTGCGCTCGTTGCGGGACTTAACCCAACATCTCACG
>MG|5|V8|R|11|94.86|Firmicutes|Erysipelotrichia|Erysipelotrichales|Erysipelotrichaceae|Erysipelatoclostridium|spiroforme|
TGTAGTCGAGTTGCAGACTACAATCCGAACTGAGAATGGTTTTATGGGTTTTGCTTCACCTCGCGGCTTCGCTTCCCTCTGCTCCATCCATTGTAGCACGTGTGTAGCCCAGGTCATAAGGGGCATGATACTTGACGTCATCCCCACCTTCCTCCGGTTTGTCACCGGCAGTCTCGCCAGAGTGCCCAACTGAATGATGGCAACTGACAACAAGGGTTGCGCTCGTTGCGGGACTTAACCCAACATCTCACG
>MG|5|V8|F|11|93.33|Firmicutes|Erysipelotrichia|Erysipelotrichales|Erysipelotrichaceae|Faecalitalea|cylindroides|
CGTGAGATGTTGGGTTAAGTCCCGCAACGAGCGCAACCCTTATTGTTAGTTGCCATCATTCAGTTGGGCACTCTAGCGAGACTGCCGGTAATAAACCGGAGGAAGGTGGGGATGACGTCAAATCATCATGCCCCTTATGGCCTGGGCTACACACGTACTACAATGGCGCATACAAAGAGCAGCGAACCCGTGAGGGCAGGCGAATCTCGCAAAGTGCGTCTCAGTTCGGATTGAAGTCTGCAACCCGACTTCA
>MG|5|V8|F|18|95.26|Firmicutes|Erysipelotrichia|Erysipelotrichales|Erysipelotrichaceae|Erysipelatoclostridium|spiroforme|
CGTGAGATGTTGGGTTAAGTCCCGCAACGAGCGCAACCCTTATTGCCAGTTACTACGCGAAGAGGACTCTAGCGAGACTGCCAGTGACAAGCTGGAGGAAGGCGGGGATGACGTCAAATCATCATGCCCCTTATGACCTGGGCTACACACGTGCTACAATGGATGGAGCAGAGGGAAGCGAAGCCGCGAGGTGAAGCAAAACCCATAAAACCATTCTCAGTTCGGATTGTAGTCTGCAACTCGACTACA
>MG|5|V8|F|68|95.26|Firmicutes|Erysipelotrichia|Erysipelotrichales|Erysipelotrichaceae|Turicibacter|sanguinis|
CGTGAGATGTTGGGTTAAGTCCCGCAACGAGCGCAACCCTTATTGTTAGTTGCCATCATTCAGTTGGGCACTCTAGCGAGACTGCCGCAGACAATGCGGAGGAAGGTGGGGATGACGTCAAATCATCATGCCCCTTATGACCTGGGCTACACACGTGCTACAATGGTTGGTACAAAGAGAAGCGAAGCGGTGACGTGGAGCAAACCTCATAAAGCCAATCTCAGTTCGGATTGTAGGCTGCAACTCGCCTACA
>MG|5|V8|F|171|94.12|Firmicutes|Erysipelotrichia|Erysipelotrichales|Erysipelotrichaceae|Faecalitalea|cylindroides|
CGTGAGATGTTGGGTTAAGTCCCGCAACGAGCGCAACCCTTGTCGCTAGTTACCATCATTAAGTTGGGGACTCTAGCGAGACTGCCAGTGACAAGCTGGAGGAAGGCGGGGATGACGTCAAATCATCATGCCCCTTATGGCCTGGGCTACACACGTACTACAATGGCGCATACAAAGAGCAGCGAACCCGTGAGGGCAGGCGAATCTCGCAAAGTGCGTCTCAGTTCGGATTGAAGTCTGCAACCCGACTTCA
>MG|5|V8|F|14|90.2|Firmicutes|Erysipelotrichia|Erysipelotrichales|Erysipelotrichaceae|Erysipelatoclostridium|spiroforme|
CGTGAGATGTTGGGTTAAGTCCCGCAACGAGCGCAACCCCCGCCGCATGTTGCCATCGGGTAGTGCCGGGCACCCATGCGGGACCGCCGGCGTCAAGCCGGAGGAGGGCGGGGACGACGTCAAATCATCATGCCCCTTATGACCTGGGCTACACACGTGCTACAATGGATGGAGCAGAGGGAAGCGAAGCCGCGAGGTGAAGCAAAACCCATAAAACCATTCTCAGTTCGGATTGTAGTCTGCAACTCGACTACA
>MG|5|V8|F|11|92.71|Firmicutes|Erysipelotrichia|Erysipelotrichales|Erysipelotrichaceae|Faecalicoccus|acidiformans|
CGTGAGATGTTGGGTTAAGTCCCGCAACGAGCGCAACCCTTGTGATATGTTACTACCAGTAAGATGAGGACTCATATCAGACTGCCGGTGACAAACCGGAGGAAGGTGGGGATGACGTCAAATCATCATGCCCCTTATGTCTTGGGCTACACACGTGCTACAATGGCCGGTACAAAGAGCCGCGAACCCGTAAGGGCAAGCCAATCCCAAAAAGCCGGTCTCAGTTCGGATTGTGGGCTGCAACCCGCCCACA
>MG|5|V8|F|12|93.73|Firmicutes|Erysipelotrichia|Erysipelotrichales|Erysipelotrichaceae|Erysipelatoclostridium|spiroforme|
CGTGAGATGTTGGGTTAAGTCCCGCAACGAGCGCAACCCTTGTGATATGTTACTACCAGTAAGATGAGGACTCATATCAGACTGCCGGTGACAAACCGGAGGAAGGTGGGGATGACGTCAAATCATCATGCCCCTTATGGCCTGGGCTACACACGTGCTACAATGGATGGAGCAGAGGGAAGCGAAGCCGCGAGGTGAAGCAAAACCCATAAAACCATTCTCAGTTCGGATTGTAGTCTGCAACTCGACTACA
>MG|5|V8|F|13|94.86|Firmicutes|Erysipelotrichia|Erysipelotrichales|Erysipelotrichaceae|Erysipelatoclostridium|spiroforme|
CGTGAGATGTTGGGTTAAGTCCCGCAACGAGCGCAACCCTTATTACTAGTTGCCAGCATTCAGTTGGGCACTCTAGTGAGACTGCCGGTGATAAACCGGAGGAAGGTGGGGATGACGTCAAATCATCATGCCCCTTATGACCTGGGCTACACACGTGCTACAATGGATGGAGCAGAGGGAAGCGAAGCCGCGAGGTGAAGCAAAACCCATAAAACCATTCTCAGTTCGGATTGTAGTCTGCAACTCGACTACA
>MG|5|V8|F|22|94.12|Firmicutes|Erysipelotrichia|Erysipelotrichales|Erysipelotrichaceae|Faecalitalea|cylindroides|
CGTGAGATGTTGGGTTAAGTCCCGCAACGAGCGCAACCCTTATTGTTAGTTGCCATCATTCAGTTGGGCACTCTAGCAAGACTGCCGGTGACAAACCGGAGGAAGGTGGGGATGACGTCAAATCATCATGCCCCTTATGGCCTGGGCTACACACGTACTACAATGGCGCATACAAAGAGCAGCGAACCCGTGAGGGCAGGCGAATCTCGCAAAGTGCGTCTCAGTTCGGATTGAAGTCTGCAACCCGACTTCA
>MG|5|V8|F|12|94.51|Firmicutes|Erysipelotrichia|Erysipelotrichales|Erysipelotrichaceae|Faecalitalea|cylindroides|
CGTGAGATGTTGGGTTAAGTCCCGCAACGAGCGCAACCCTTGTCGCTAGTTACCATCATTAAGTTGGGGACTCTAGCGAGACTGCCAGTGACAAGCTGGAGGAAGGTGGGGATGACGTCAAATCATCATGCCCCTTATGGCCTGGGCTACACACGTACTACAATGGCGCATACAAAGAGCAGCGAACCCGTGAGGGCAGGCGAATCTCGCAAAGTGCGTCTCAGTTCGGATTGAAGTCTGCAACCCGACTTCA
>MG|5|V8|F|12|98.81|Firmicutes|Erysipelotrichia|Erysipelotrichales|Erysipelotrichaceae|Coprobacillus / Erysipelatoclostridium|sp.|
CGTGAGATGTTGGGTTAAGTCCCGTAACGAGCGCAACCCTTATCATTAGTTACCATCATTAAGTTGGGGACTCTAGCGAGACTGCCAGTGACAAGCTGGAGGAAGGCGGGGATGACGTCAAATCATCATGCCCCTTATGACCTGGGCTACACACGTGCTACAATGGATGGAGCAGAGGGAAGCGAAGCCGCGAGGTGAAGCAAAACCCATAAAACCATTCTCAGTTCGGATTGTAGTCTGCAACTCGACTACA
>MG|5|V8|R|10|95.29|Firmicutes|Erysipelotrichia|Erysipelotrichales|Erysipelotrichaceae|Faecalitalea|cylindroides|
TGAAGTCGGGTTGCAGACTTCAATCCGAACTGAGACGCACTTTGCGAGATTCGCCTGCCCTCACGGGTTCGCTGCTCTTTGTATGCGCCATTGTAGTACGTGTGTAGCCCAGGCCATAAGGGGCATGATGATTTGACGTCATCCCCACCTTCCTCCGGTTTGTCACTGGCAGTCTCGCTAGAGTCCCCAACTTAATGATGGTAACTAGCGACAAGGGTTGCGCTCGTTGCGGGACTTAACCCAACATCTCACG
>MG|5|V8|F|12|96.44|Firmicutes|Erysipelotrichia|Erysipelotrichales|Erysipelotrichaceae|Erysipelatoclostridium|spiroforme|
CGTGAGATGTTGGGTTAAGTCCCGCAACGAGCGCAACCCCTGTCGTTAGTTGCCAGCATTCAGTTGGGGACTCTAACGAGACTGCCAGTGACAAACTGGAGGAAGGTGGGGATGACGTCAAATCATCATGCCCCTTATGACCTGGGCTACACACGTGCTACAATGGTTGGAGCAGAGGGAAGCGAAGCCGCGAGGTGAAGCAAAACCCATAAAACCATTCTCAGTTCGGATTGTAGTCTGCAACTCGACTACA
>MG|5|V8|F|12|95.29|Firmicutes|Erysipelotrichia|Erysipelotrichales|Erysipelotrichaceae|Faecalitalea|cylindroides|
CGTGAGATGTTGGGTTAAGTCCCGCAACGAGCGCAACCCTTGTCGCTAGTTACCATCATTAAGTTGGGGACTCTAGCGAGACTGCCAGTGACAAACCGGAGGAAGGTGGGGATGACGTCAAATCATCATGCCCCTTATGGCCTGGGCTACACACGTACTACAATGGCGCATACAAAGAGCAGCGAACCCGTGAGGGCAGGCGAATCTCGCAAAGTGCGTCTCAGTTCGGATTGAAGTCTGCAACCCGACTTCA
>MG|5|V8|F|10|96.37|Firmicutes|Erysipelotrichia|Erysipelotrichales|Erysipelotrichaceae|Erysipelatoclostridium|spiroforme|
CGTGAGATGTTGGGTTAAGTCCCGCAACGAGCGCAACCCTTGTCGCTAGTTACCATCATTAAGTTGGGGACTCTAGCGAGACTGCCAGTGACAAGCTGGAGGAAGGCGGGGATGACGTCAAATCATCATGCCCCTTATGACCTGGGCTACACACGTGCTACAATGGATGGAGCAGAGGGAAGCGAAGCCGCGAGGTGGAGCAAAACTCAAAAACAACGTCTCAGTTCAGATTGCAGGCTGCAACTCGCCTGCA
>MG|5|V8|F|20|96.44|Firmicutes|Erysipelotrichia|Erysipelotrichales|Erysipelotrichaceae|Erysipelatoclostridium|spiroforme|
CGTGAGATGTTGGGTTAGTCCCGCAACGAGCGCAACCCCTGTCGTTAGTTGCCAGCATTCAGTTGGGGACTCTAACGAGACTGCCAGTGACAAACTGGAGGAAGGTGGGGATGACGTCAAATCATCATGCCCCTTATGACCTGGGCTACACACGTGCTACAATGGATGGAGCAGAGGGAAGCGAAGCCGCGAGGTGAAGCAAAACCCATAAAACCATTCTCAGTTCGGATTGTAGTCTGCAACTCGACTACA
>MG|5|V8|F|14|95.97|Firmicutes|Erysipelotrichia|Erysipelotrichales|Erysipelotrichaceae|Erysipelatoclostridium|saccharogumia|
CGTGAGATGTTGGGTTAAGTCCCGCAACGAGCGCAACCCTTGTCGCTAGTTACCATCATTAAGTTGGGGACTCTAGCGAGACTGCCAGTGACAAGCCGGAGGAAGGCGGGGATGACGTCAAATCATCATGCCCCTTATGACCTGGGCTACACACGTGCTACAATGGACGGATCAGAGGGAAGCGAAGCCGCGAGGCGGAGCGAAACCCAGAAACCCGTTCTCAGTTCGGATTGCACTCTGCAACTCGAGTGCA
>MG|5|V8|F|24|90.44|Firmicutes|Erysipelotrichia|Erysipelotrichales|Erysipelotrichaceae|Faecalitalea|cylindroides|
CGTGAGATGTTGGGTTAAGTCCCGCAACGAGCGCAACCCTTGTGATATGTTACTACCAGTAAGATGAGGACTCATATCAGACTGCCGGTGACAAACCGGAGGAAGGTGGGGATGACGTCAAATCATCATGCCCCTTACGTCTAGGGCTACAGGCGTGCTACAATGGCCGATACAAAAAGAAGCAATCCCGTGAGGAGGAGCAAATCTCAAAAATCGGTCTCAGTTCGGATTGGAGTCTGCAACTCGACTCCA
>MG|5|V8|R|19|91.73|Firmicutes|Erysipelotrichia|Erysipelotrichales|Erysipelotrichaceae|Erysipelatoclostridium|spiroforme|
TGTAGTCGGGTTGCAGACTACAATCCGAACTGAGACGCCTTTTTTGAGATTTGCTCGCCTTCACAGGGTCGCTTCCCTTTGTTCGCGCCATTGTAGCACGTGTGTAGCCCAAGTCATAAGGGGCATGATGATTTGACGTCATCCCCGCCTTCCTCCAGCTTGTCACTGGCAGTCTCGCTAGAGTCCCCAACTTAATGATGGTAACTAGCGACAAGGGTTGCGCTCGTTGCGGGACTTAACCCAACATCTCACG
>MG|5|V8|F|32|93.73|Firmicutes|Erysipelotrichia|Erysipelotrichales|Erysipelotrichaceae|Faecalitalea|cylindroides|
CGTGAGATGTTCGGTTAAGTCCGATAACGAGCGCAACCCTCGTCATTAGTTACTAACAGGTTAAGCTGAGGACTCTAATGATACTGCCGGTGACAAACCGGAGGAAGGTGGGGATGACGTCAAATCATCATGCCCCTTATGGCCTGGGCTACACACGTACTACAATGGCGCATACAAAGAGCAGCGAACCCGTGAGGGCAGGCGAATCTCGCAAAGTGCGTCTCAGTTCGGATTGAAGTCTGCAACCCGACTTCA
>MG|5|V8|R|15|90.59|Firmicutes|Erysipelotrichia|Erysipelotrichales|Erysipelotrichaceae|Erysipelatoclostridium|spiroforme|
TGTAGTCGAGTTGCAGACTACAATCCGAACTGAGAATGGTTTTATGGGTTTTGCTTCACCTCGCGGCTTCGCTTCCCTCTGCTCCATCCATTGTAGCACGTGTGTAGCCCAGGTCATAAGGGGCATGATGACTTGACGTCATCCCCACCTTCCTCCGGCTTGACGCCGGCGGTCTCGCATGGGTGCCCGGCCGAACCGCTGGCAACATGCGACGGGGGGTTGCGCTCGTTGCGGGACTTAACCCAACATCTCACG
>MG|5|V8|F|10|91.34|Firmicutes|Erysipelotrichia|Erysipelotrichales|Erysipelotrichaceae|Turicibacter|sanguinis|
CGTGAGATGTTGGGTTAAGTCCCGCAACGAGCGCAACCCCTGTCGTTAGTTGCCAGCATTCAGTTGGGGACTCTAACGAGACTGCCAGTGACAAACTGGAGGAAGGTGGGGATGACGTCAAATCATCATGCCCCTTATGTCTTGGGCTACACACGTGCTACAATGGCCGGTACAAAGAGCCGCGAACCCGTAAGGGCAAGCCAATCCCAAAAAGCCGGTCTCAGTTCGGATTGTGGGCTGCAACCCGCCCACA
>MG|5|V8|F|14|94.12|Firmicutes|Erysipelotrichia|Erysipelotrichales|Erysipelotrichaceae|Faecalitalea|cylindroides|
CGTGAGATGTTGGGTTAAGTCCCGCAACGAGCGCAACCCCTGTCGTTAGTTGCCAGCATTCAGTTGGGGACTCTAACGAGACTGCCAGTGACAAACCGGAGGAAGGTGGGGATGACGTCAAATCATCATGCCCCTTATGGCCTGGGCTACACACGTACTACAATGGCGCATACAAAGAGCAGCGAACCCGTGAGGGCAGGCGAATCTCGCAAAGTGCGTCTCAGTTCGGATTGAAGTCTGCAACCCGACTTCAA
>MG|5|V8|F|12|93.17|Firmicutes|Erysipelotrichia|Erysipelotrichales|Erysipelotrichaceae|Erysipelatoclostridium|saccharogumia|
CGTGAGATGTTGGGTTAAGTCCCGCAACGAGCGCAACCCTTATTGTTAGTTGCCATCATTCAGTTGGGCACTCTAGCGAGACTGCCGCAGACAATGCGGAGGAAGGTGGGGATGACGTCAAATCATCATGCCCCTTATGACCTGGGCTACACACGTGCTACAATGGACGGATCAGAGGGAAGCGAAGCCGCGAGGCGGAGCGAAACCCAGAAACCCGTTCTCAGTTCGGATTGCACTCTGCAACTCGAGTGCA
>MG|5|V8|F|22|92.61|Firmicutes|Erysipelotrichia|Erysipelotrichales|Erysipelotrichaceae|Faecalitalea|cylindroides|
CGTGAGATGTTGGGTTAAGTCCCGCAACGAGCGCAACCCCTATTTCTAGTTGCCAGCAGTAAGATGGGCACTCTAGAGAGACTGCCGCGGACAACGCGGAGGAAGGTGGGGATGACGTCAAATCATCATGCCCCTTATGGCCTGGGCTACACACGTACTACAATGGCGCATACAAAGAGCAGCGAACCCGTGAGGGCAGGCGAATCTCGCAAAGTGCGTCTCAGTTCGGATTGAAGTCTGCAACCCGACTTCA
>MG|5|V8|F|12|93.95|Firmicutes|Erysipelotrichia|Erysipelotrichales|Erysipelotrichaceae|Erysipelatoclostridium|saccharogumia|
CGTGAGATGTTGGGTTAAGTCCCGCAACGAGCGCAACCCCTGTCGTTAGTTGCCAGCATTCAGTTGGGGACTCTAACGAGACTGCCAGTGACAAACTGGAGGAAGGTGGGGATGACGTCAAATCATCATGCCCCTTATGACCTGGGCTACACACGTGCTACAATGGACGGATCAGAGGGAAGCGAAGCCGCGAGGCGGAGCGAAACCCAGAAACCCGTTCTCAGTTCGGATTGCACTCTGCAACTCGAGTGCA
>MG|5|V8|R|33|92.49|Firmicutes|Erysipelotrichia|Erysipelotrichales|Erysipelotrichaceae|Erysipelatoclostridium|spiroforme|
TGTAGTCGAGTTGCAGACTACAATCCGAACTGAGAATGGTTTTATGGGTTTTGCTTCACCTCGCGGCTTCGCTTCCCTCTGCTCCATCCATTGTAGCACGTGTGTAGCCCAGGTCATAAGGGGCATGATGATTTGACGTCATCCCCACCTTCCTCCGTTTTGTCAACGGCAGTCTCGCCAGAGTCCTCTTCGCGTAGTAACTGGCAATAAGGGTTGCGCTCGTTGCGGGACTTAACCCAACATCTCACG
>MG|5|V8|F|12|92.13|Firmicutes|Erysipelotrichia|Erysipelotrichales|Erysipelotrichaceae|Erysipelatoclostridium|spiroforme|
CGTGAGATGTTGGGTTAAGTCCCGCAACGAGCGCAACCCTTGTCGCTAGTTACCATCATTAAGTTGGGGACTCTAGCGAGACTGCCAGTGACAAGCTGGAGGAAGGCGGGGATGACGTCAAATCATCATGCCCCTTATGACCTGGGCTACACACGTGCTACAATGGCGCGAACAAAGGGAAGCGACCCTGTGAAGGCGAGCAAATCTCAAAAAAGGCGTCTCAGTTCGGATTGTAGTCTGCAACCCGACTACA
>MG|5|V8|F|11|96.44|Firmicutes|Erysipelotrichia|Erysipelotrichales|Erysipelotrichaceae|Turicibacter|sanguinis|
CGTGAGATGTTGGGTTAGTCCCGCAACGAGCGCAACCCTTGTCGCTAGTTACCATCATTAAGTTGGGGACTCTAGCGAGACTGCCAGTGACAAGCTGGAGGAAGGCGGGGATGACGTCAAATCATCATGCCCCTTATGACCTGGGCTACACACGTGCTACAATGGTTGGTACAAAGAGAAGCGAAGCGGTGACGTGGAGCAAACCTCATAAAGCCAATCTCAGTTCGGATTGTAGGCTGCAACTCGCCTACA
>MG|5|V8|F|16|92.91|Firmicutes|Erysipelotrichia|Erysipelotrichales|Erysipelotrichaceae|Erysipelatoclostridium|spiroforme|
CGTGAGATGTTGGGTTAAGTCCCGCAACGAGCGCAACCCCTATTTCTAGTTGCCAGCAGTAAGATGGGCACTCTAGAGAGACTGCCGCGGACAACGCGGAGGAAGGTGGGGATGACGTCAAATCATCATGCCCCTTATGTCTTGGGCTACACACGTGCTACAATGGATGGAGCAGAGGGAAGCGAAGCCGCGAGGTGAAGCAAAACCCATAAAACCATTCTCAGTTCGGATTGTAGTCTGCAACTCGACTACA
>MG|5|V8|R|12|94.12|Firmicutes|Erysipelotrichia|Erysipelotrichales|Erysipelotrichaceae|Turicibacter|sanguinis|
TGTAGGCGAGTTGCAGCCTACAATCCGAACTGAGATTGGCTTTATGAGGTTTGCTCCACGTCACCGCTTCGCTTCTCTTTGTACCAACCATTGTAGCACGTGTGTAGCCCAGGTCATAAGGGGCATGATGATTTGACGTCATCCCCACCTTCCTCCAGGTTCACCCTGGCAGTCTCCCTAGAGTGCCCACCATCACGTGCTGGCTACTAAGGACAAGGGTTGCGCTCGTTGCGGGACTTAACCCAACATCTCACG
>MG|5|V8|F|13|90.98|Firmicutes|Erysipelotrichia|Erysipelotrichales|Erysipelotrichaceae|Erysipelatoclostridium|spiroforme|
CGTGAGATGTTGGGTTAAGTCCCGCAACGAGCGCAACCCCCCGTCGCATGTTGCCAGCGGTTCGGCCGGGCACCCATGCGAGACCGCCGGCGTCAAGCCGGAGGAAGGTGGGGATGACGTCAAATCATCATGCCCCTTATGACCTGGGCTACACACGTGCTACAATGGATGGAGCAGAGGGAAGCGAAGCCGCGAGGTGAAGCAAAACCCATAAAACCATTCTCAGTTCGGATTGTAGTCTGCAACTCGACTACA
>MG|5|V8|F|21|94.47|Firmicutes|Erysipelotrichia|Erysipelotrichales|Erysipelotrichaceae|Erysipelatoclostridium|spiroforme|
CGTGAGATGTTGGGTTAAGTCCCGCAACGAGCGCAACCCTTGTTGTCAGTTGCCATCATTCAGGTGGGCACTCTGGCGAGACTGCCGGTGATAAACCGGAGGAAGGTGGGGATGACGTCAAGTCATCATGCCCCTTATGACCTGGGCTACACACGTGCTACAATGGATGGAGCAGAGGGAAGCGAAGCCGCGAGGTGAAGCAAAACCCATAAAACCATTCTCAGTTCGGATTGTAGTCTGCAACTCGACTACA
>MG|5|V8|R|11|91.34|Firmicutes|Erysipelotrichia|Erysipelotrichales|Erysipelotrichaceae|Erysipelatoclostridium|spiroforme|
TGTAGTCGAGTTGCAGACTACAATCCGAACTGAGAATGGTTTTATGGGTTTTGCTTCACCTCGCGGCTTCGCTTCCCTCTGCTCCATCCATTGTAGCACGTGTGTAGCCCAGGTCATAAGGGGCATGATGATTTGACGTCATCCCCACCTTCCTCCGGCTTGACGCCGGCGGTCTCGCATGGGTGCCCGGCCGAACCGCTGGCAACATGCGACGGGGGTTGCGCTCGTTGCGGGACTTAACCCAACATCTCACG
>MG|5|V8|F|14|92.09|Firmicutes|Erysipelotrichia|Erysipelotrichales|Erysipelotrichaceae|Turicibacter|sanguinis|
CGTGAGATGTTGGGTTAAGTCCCGCAACGAGCGCAACCCCTGTCGTTAGTTGCCAGCATTCAGTTGGGGACTCTAACGAGACTGCCAGTGACAAACTGGAGGAAGGTGGGGATGACGTCAAATCATCATGCCCTTTATGACCTGGGCTACACACGTACTACAATGGCGTTTAACAAAGAGAAGCAAGACCGCGAGGTGGAGCAAAACTCAAAAACAACGTCTCAGTTCAGATTGCAGGCTGCAACTCGCCTGCA
>MG|5|V8|F|14|91.2|Firmicutes|Erysipelotrichia|Erysipelotrichales|Erysipelotrichaceae|Faecalicoccus|pleomorphus|
CGTGAGATGTTGGGTTAAGTCCCGCAACGAGCGCAACCCTTGTGATATGTTACTACCAGTAAGATGAGGACTCATATCAGACTGCCGGTGACAAACCGGAGGAAGGTGGGGATGACGTCAAATCATCATGCCCCTTATGACCTGGGCTACACACGTGCTACAATGGACGGATCAGAGGGAAGCGAAGCCGCGAGGCGGAGCGAAACCCAGAAACCCGTTCTCAGTTCGGATTGCACTCTGCAACTCGAGTGCA
>MG|5|V8|F|20|96.05|Firmicutes|Erysipelotrichia|Erysipelotrichales|Erysipelotrichaceae|Turicibacter|sanguinis|
CGTGAGATGTTGGGTTAAGTCCCGCAACGAGCGCAACCCTTGTCGCTAGTTACCATCATTAAGTTGGGGACTCTAGCGAGACTGCCAGTGACAAGCTGGAGGAAGGCGGGGATGACGTCAAATCATCATGCCCCTTATGACCTGGGCTACACACGTGCTACAATGGTTGGTACAAAGAGAAGCGAAGCGGTGACGTGGAGCAAACCTCATAAAGCCAATCTCAGTTCGGATTGTAGTCTGCAACTCGACTACA
>MG|5|V8|R|13|92.77|Firmicutes|Erysipelotrichia|Erysipelotrichales|Erysipelotrichaceae|Erysipelatoclostridium|spiroforme|
TGCAGGCGAGTTGCAGCCTGCAATCTGAACTGAGACGTTGTTTTTGAGTTTTGCTCCGCCTCGCGGCTTCGCTTCTCTTTGTTGAACGCCATTGTAGTACGTGTGTAGCCCAGGTCATAAGGGGCATGATGATTTGACGTCATCCCCGCCTTCCTCCAGCTTGTCACTGGCAGTCTCGCTAGAGTCCCCAACTTAATGATGGTAACTAGCGACAAGGGTTGCGCTCGTTGCGGGACTTAACCCAACATCTCACG
>MG|5|V8|F|10|96.05|Firmicutes|Erysipelotrichia|Erysipelotrichales|Erysipelotrichaceae|Turicibacter|sanguinis|
CGTGAGATGTTGGGTTAAGTCCCGCAACGAGCGCAACCCTTGTTGTCAGTTGCCATCATTCAGTTGGGCACTCTGGCGAGACTGCCGGTGATAAACCGGAGGAAGGTGGGGATGACGTCAAATCATCATGCCCCTTATGACCTGGGCTACACACGTGCTACAATGGTTGGTACAAAGAGAAGCGAAGCGGTGACGTGGAGCAAACCTCATAAAGCCAATCTCAGTTCGGATTGTAGGCTGCAACTCGCCTACA
>MG|5|V8|F|13|89.45|Firmicutes|Erysipelotrichia|Erysipelotrichales|Erysipelotrichaceae|Erysipelatoclostridium|spiroforme|
CGTGAGATGTTGGGTTAAGTCCCGCAACGAGCGCAACCCCCCGCCGCATGTTGCCATCGGGTAGTGCCGGGCACCCATGCGGGACCGCCGGCGTCAAGCCGGAGGAGGGCGGGGACGACGTCAAGTCATCATGCCCCTTATGACCTGGGCTACACACGTGCTACAATGGATGGAGCAGAGGGAAGCGAAGCCGCGAGGTGAAGCAAAACCCATAAAACCATTCTCAGTTCGGATTGTAGTCTGCAACTCGACTACA
>MG|5|V8|F|66|92.49|Firmicutes|Erysipelotrichia|Erysipelotrichales|Erysipelotrichaceae|Erysipelatoclostridium|spiroforme|
CGTGAGATGTTGGGTTAAGTCCCGCAACGAGCGCAACCCTTATTGCCAGTTACTACGCGAAGAGGACTCTGGCGAGACTGCCGTTGACAAAACGGAGGAAGGTGGGGATGACGTCAAATCATCATGCCCCTTATGACCTGGGCTACACACGTGCTACAATGGATGGAGCAGAGGGAAGCGAAGCCGCGAGGTGAAGCAAAACCCATAAAACCATTCTCAGTTCGGATTGTAGTCTGCAACTCGACTACA
>MG|5|V8|F|143|95.67|Firmicutes|Erysipelotrichia|Erysipelotrichales|Erysipelotrichaceae|Coprobacillus|sp.|
CGTGAGATGTTGGGTTAAGTCCCGCAACGAGCGCAACCCTTATTGTTAGTTGCCATCATTCAGTTGGGCACTCTAGCGAGACTGCCGCAGACAATGCGGAGGAAGGTGGGGATGACGTCAAATCATCATGCCCCTTATGACCTGGGCTACACACGTGCTACAATGGATGGAGCAGAGGGAAGCGAAGCCGCGAGGTGAAGCAAAACCCATAAAACCATTCTCAGTTCGGATTGTAGTCTGCAACTCGACTACA
>MG|5|V8|R|26|94.86|Firmicutes|Erysipelotrichia|Erysipelotrichales|Erysipelotrichaceae|Erysipelatoclostridium|spiroforme|
TGTAGTCGAGTTGCAGACTACAATCCGAACTGAGAATGGTTTTATGGGTTTTGCTTCACCTCGCGGCTTCGCTTCCCTCTGCTCCATCCATTGTAGCACGTGTGTAGCCCAGGTCATAAGGGGCATGATGACTTGACGTCATCCCCACCTTCCTCCGGTTTATCACCGGCAGTCTCGCCAGAGTGCCCAACTGAATGATGGCAACTGACAACAAGGGTTGCGCTCGTTGCGGGACTTAACCCAACATCTCACG
>MG|5|V8|F|379|96.84|Firmicutes|Erysipelotrichia|Erysipelotrichales|Erysipelotrichaceae|Turicibacter|sanguinis|
CGTGAGATGTTGGGTTAAGTCCCGCAACGAGCGCAACCCTTGTCGCTAGTTACCATCATTAAGTTGGGGACTCTAGCGAGACTGCCAGTGACAAGCTGGAGGAAGGCGGGGATGACGTCAAATCATCATGCCCCTTATGACCTGGGCTACACACGTGCTACAATGGTTGGTACAAAGAGAAGCGAAGCGGTGACGTGGAGCAAACCTCATAAAGCCAATCTCAGTTCGGATTGTAGGCTGCAACTCGCCTACA
>MG|5|V8|F|19|95.67|Firmicutes|Erysipelotrichia|Erysipelotrichales|Erysipelotrichaceae|Coprobacillus|sp.|
CGTGAGATGTTGGGTTAAGTCCCGCAACGAGCGCAACCCTTATTGTTAGTTGCCATCATTTAGTTGGGCACTCTAGCGAGACTGCCGCAGACAATGCGGAGGAAGGTGGGGATGACGTCAAATCATCATGCCCCTTATGACCTGGGCTACACACGTGCTACAATGGATGGAGCAGAGGGAAGCGAAGCCGCGAGGTGAAGCAAAACCCATAAAACCATTCTCAGTTCGGATTGTAGTCTGCAACTCGACTACA
>MG|5|V8|R|15|90.32|Firmicutes|Erysipelotrichia|Erysipelotrichales|Erysipelotrichaceae|Faecalicoccus|pleomorphus|
TGGAGGCGGGTTGCAGCCTCCAATCCGAACTGGGGCCGGCTTTGGGGATTCGCTCCCGCTCGCGCGGTGGCAGCCCATTGTGCCGGCCATTGTAGCACGTGTGCAGCCCAGGACATAAGGGGCATGATGACTTGACGTCATCCCCACCTTCCTCCGGTTTGTCACCGGCAGTCTGATATGAGTCCTCATCTTACTGGTAGTAACATATCACAAGGGTTGCGCTCGTTGCGGGACTTAACCCAACATCTCACG
>MG|5|V8|F|27|90.73|Firmicutes|Erysipelotrichia|Erysipelotrichales|Erysipelotrichaceae|Faecalicoccus|pleomorphus|
CGTGAGATGTTGGGTTAAGTCCCGCAACGAGCGCAACCCTTGTGATATGTTACTACCAGTAAGATGAGGACTCATATCAGACTGCCGGTGACAAACCGGAGGAAGGTGGGGATGACGTCAAATCATCATGCCCCTTATGTCCTGGGCTGCACACGTGCTACAATGGCCGGCACAATGGGCTGCCACCGCGCGAGCGGGAGCGAATCCCCAAAGCCGGCCCCAGTTCGGATTGGAGGCTGCAACCCGCCTCCA
>MG|5|V8|F|39|93.73|Firmicutes|Erysipelotrichia|Erysipelotrichales|Erysipelotrichaceae|Faecalitalea|cylindroides|
CGTGAGATGTTGGGTTAAGTCCCGCAACGAGCGCAACCCCTGTCGTTAGTTGCCAGCATTCAGTTGGGGACTCTAACGAGACTGCCAGTGACAAACTGGAGGAAGGTGGGGATGACGTCAAATCATCATGCCCCTTATGGCCTGGGCTACACACGTACTACAATGGCGCATACAAAGAGCAGCGAACCCGTGAGGGCAGGCGAATCTCGCAAAGTGCGTCTCAGTTCGGATTGAAGTCTGCAACCCGACTTCA
[truncated: 83,934 more chars]
