# Supplementary material for: A comparative analysis of microbial profile of Guinea fowl and chicken using metagenomic approach
Source: PLoS One. 2018 Mar 1;13(3):e0191029. doi: 10.1371/journal.pone.0191029 (PMC5832216; doi:10.1371/journal.pone.0191029)
Supplement: S1 File — 16SrRNA sequencing data revealing Intestinal microbial profile of the chicken gastrointestinal tract. (ZIP) [file pone.0191029.s002.zip › exports/S001_chic_2_sample_16s_10-23-15_v2_V9_reads_genus_species.fasta]

>MG|6|V9|F|135|100.0|Proteobacteria|Betaproteobacteria|Burkholderiales|Alcaligenaceae|Paenalcaligenes|hominis|
TGAATCCCACCGTGGTAAGCGCCCTCCTTGCGGTTAGGCTACCTACTTCTGGTGAAACCCACTTCCATGGTGTGACGGGCGGTGTGTACAAGACCCGGGAACGTATTCACCGCGGCATTCTGATCCGCGATTACTAGCGATTCCGACTTCATGGAGTCGAGTTGCAGACTC
>MG|6|V9|R|330|100.0|Proteobacteria|Betaproteobacteria|Burkholderiales|Alcaligenaceae|Paenalcaligenes|hominis|
AGTCTGCAACTCGACTCCATGAAGTCGGAATCGCTAGTAATCGCGGATCAGAATGCCGCGGTGAATACGTTCCCGGGTCTTGTACACACCGCCCGTCACACCATGGAAGTGGGTTTCACCAGAAGTAGGTAGCCTAACCGCAAGGAGGGCGCTTACCACGGTGGGATTCAT
>MG|6|V9|R|11|98.24|Proteobacteria|Betaproteobacteria|Burkholderiales|Alcaligenaceae|Paenalcaligenes|hominis|
AGTCTGCAACTCGACTCCATGAAGTCGGAATCGCTAGTAATCGTGGATCAGAATGCCACGGTGAATACGTTCCCGGGCCTTGTACACACCGCCCGTCACACCATGGAAGTGGGTTTCACCAGAAGTAGGTAGCCTAACCGCAAGGAGGGCGCTTACCACGGTGGGATTCA
>MG|6|V9|R|14|98.82|Proteobacteria|Betaproteobacteria|Burkholderiales|Alcaligenaceae|Paenalcaligenes|hominis|
AGTCTGCAACTCGACTCCATGAAGTCGGAATCGCTAGTAATCGTGGATCAGAATGCCACGGTGAATACGTTCCCGGGTCTTGTACACACCGCCCGTCACACCATGGAAGTGGGTTTCACCAGAAGTAGGTAGCCTAACCGCAAGGAGGGCGCTTACCACGGTGGGATTCA
>MG|6|V9|R|20|98.24|Proteobacteria|Betaproteobacteria|Burkholderiales|Alcaligenaceae|Paenalcaligenes|hominis|
AGTCTGCAACTCGACTCCATGAAGTCGGAATCGCTAGTAATCGCGGATCAGAATGCCGCGGTGAATACGTTCCCGGGTCTTGTACACACCGCCCGTCACACCATGGAAGTGGGTTTCACCAGAAGTAGGTAGCCTAACCGCAAGGAGGGCGCTTACCACTTTGTGATTCA
>MG|6|V9|F|13|100.0|Proteobacteria|Gammaproteobacteria|Aeromonadales|Aeromonadaceae|Zobellella|taiwanensis|
TGAGCCACTCCGTGGTAAACGCCCTCCCGAAGGTTAAGCTATCTACTTCTGGAGCAACCCACTCCCATGGTGTGACGGGCGGTGTGTACAAGGCCCGGGAACGTATTCACCGTGGCATTCTGATCCACGATTACTAGCGATTCCGACTTCATGGAGTCGAGTTGCAGACT
>MG|6|V9|R|23|100.0|Proteobacteria|Gammaproteobacteria|Aeromonadales|Aeromonadaceae|Zobellella|taiwanensis|
AGTCTGCAACTCGACTCCATGAAGTCGGAATCGCTAGTAATCGTGGATCAGAATGCCACGGTGAATACGTTCCCGGGCCTTGTACACACCGCCCGTCACACCATGGGAGTGGGTTGCTCCAGAAGTAGATAGCTTAACCTTCGGGAGGGCGTTTACCACGGAGTGGCTCA
>MG|6|V9|R|20|98.11|Proteobacteria|Gammaproteobacteria|Enterobacteriales|Enterobacteriaceae|Candidatus Hamiltonella|Hamiltonella|
AGTCTGCAACTCGACTCCATGAAGTCGGAATCGCTAGTAATCGTGGATCAGAATGCCACGGTGAATACGTTCCCGGGCCTTGTACACACCGCCCGTCACACCATGGGAGTGGGTTGCAAAAGAAGTAGGTAGCCTAACCGCAAGGAGGGCGCTTACCACGGTGGGATTCA
>MG|6|V9|F|12|98.11|Proteobacteria|Gammaproteobacteria|Enterobacteriales|Enterobacteriaceae|Candidatus Hamiltonella|Hamiltonella|
TGAATCCCACCGTGGTAAGCGCCCTCCTTGCGGTTAGGCTACCTACTTCTTTTGCAACCCACTCCCATGGTGTGACGGGCGGTGTGTACAAGGCCCGGGAACGTATTCACCGTGGCATTCTGATCCACGATTACTAGCGATTCCGACTTCATGGAGTCGAGTTGCAGACT
>MG|6|V9|R|25|100.0|Proteobacteria|Gammaproteobacteria|Enterobacteriales|Enterobacteriaceae|Plesiomonas|shigelloides|
AGTCTGCAACTCGACTCCATGAAGTCGGAATCGCTAGTAATCGCGGATCAGAATGCCGCGGTGAATACGTTCCCGGGCCTTGTACACACCGCCCGTCACACCATGGGAGTGGGTTGCAAAAGAAGTAGGTAGCTTAACCTTCGGGAGGGCGCTTACCACTTTGTGATTCA
>MG|6|V9|R|21|99.41|Proteobacteria|Gammaproteobacteria|Legionellales|Legionellaceae|Legionella|Legionella lytica / Legionella sp.|
AGTCTGCAACTCGACTCCATGAAGTCGGAATCGCTAGTAATCGCGAATCAGAATGTCGCGGTGAATACGTTCCCGGGCCTTGTACACACCGCCCGTCACACCATGGGAGTGGGCTGCACCAGAAGTAGATAGTCTAACCGCAAGGGGGACGTTTACCACGGTGTGGTTCA
>MG|6|V9|R|13|100.0|Proteobacteria|Gammaproteobacteria|Pseudomonadales|Moraxellaceae|Acinetobacter|Acinetobacter junii / Acinetobacter radioresistens / Acinetobacter venetianus|
AGTCTGCAACTCGACTCCATGAAGTCGGAATCGCTAGTAATCGCGGATCAGAATGCCGCGGTGAATACGTTCCCGGGCCTTGTACACACCGCCCGTCACACCATGGGAGTTTGTTGCACCAGAAGTAGGTAGTCTAACCGCAAGGAGGACGCTTACCACGGTGTGGCCGA
>MG|6|V9|F|33|100.0|Proteobacteria|Gammaproteobacteria|Pseudomonadales|Moraxellaceae|Acinetobacter|Acinetobacter junii / Acinetobacter radioresistens / Acinetobacter venetianus|
TCTGCCACACCGTGGTAAGCGTCCTCCTTGCGGTTAGACTACCTACTTCTGGTGCAACAAACTCCCATGGTGTGACGGGCGGTGTGTACAAGGCCCGGGAACGTATTCACCGCGGCATTCTGATCCGCGATTACTAGCGATTCCGACTTCATGGAGTCGAGTTGCAGACT
>MG|6|V9|R|68|100.0|Proteobacteria|Gammaproteobacteria|Pseudomonadales|Moraxellaceae|Acinetobacter|Acinetobacter junii / Acinetobacter radioresistens / Acinetobacter venetianus|
AGTCTGCAACTCGACTCCATGAAGTCGGAATCGCTAGTAATCGCGGATCAGAATGCCGCGGTGAATACGTTCCCGGGCCTTGTACACACCGCCCGTCACACCATGGGAGTTTGTTGCACCAGAAGTAGGTAGTCTAACCGCAAGGAGGACGCTTACCACGGTGTGGCAGA
>MG|6|V9|R|11|99.41|Proteobacteria|Gammaproteobacteria|Pseudomonadales|Moraxellaceae|Acinetobacter|Acinetobacter junii / Acinetobacter radioresistens / Acinetobacter venetianus|
AGTCTGCAACTCGACTCCATGAAGTCGGAATCGCTAGTAATCGCGGATCAGAATGCCGCGGTGAATACGTTCCCGGGCCTTGTACACACCGCCCGTCACACCATGGGAATTTGTTGCACCAGAAGTAGGTAGTCTAACCGCAAGGAGGACGCTTACCACGGTGTGGCCGA
>MG|6|V9|R|83|100.0|Proteobacteria|Gammaproteobacteria|Pseudomonadales|Pseudomonadaceae|Pseudomonas|pertucinogena|
AGTCTGCAACTCGACTCCATGAAGTCGGAATCGCTAGTAATCGTGGATCAGAACGCCACGGTGAATACGTTCCCGGGCCTTGTACACACCGCCCGTCACACCATGGGAGTGGGTTGCACCAGAAGTAGCTAGTCTAACCTTCGGGAGGACGGTTACCACGGTGTGATTCA
>MG|6|V9|F|27|100.0|Proteobacteria|Gammaproteobacteria|Pseudomonadales|Pseudomonadaceae|Pseudomonas|pertucinogena|
TGAATCACACCGTGGTAACCGTCCTCCCGAAGGTTAGACTAGCTACTTCTGGTGCAACCCACTCCCATGGTGTGACGGGCGGTGTGTACAAGGCCCGGGAACGTATTCACCGTGGCGTTCTGATCCACGATTACTAGCGATTCCGACTTCATGGAGTCGAGTTGCAGACT
>MG|6|V9|R|14|100.0|Proteobacteria|Gammaproteobacteria|Pseudomonadales|Pseudomonadaceae|Pseudomonas|Pseudomonas bauzanensis / Pseudomonas formosensis / Pseudomonas litoralis / Pseudomonas pachastrellae / Pseudomonas xiamenensis|
AGTCTGCAACTCGACTCCATGAAGTCGGAATCGCTAGTAATCGTGGATCAGAATGCCACGGTGAATACGTTCCCGGGCCTTGTACACACCGCCCGTCACACCATGGGAGTGGGTTGCACCAGAAGTAGCTAGTCTAACCTTCGGGAGGACGGTTACCACGGTGTGATTCA
