# Supplementary material for: A comparative analysis of microbial profile of Guinea fowl and chicken using metagenomic approach
Source: PLoS One. 2018 Mar 1;13(3):e0191029. doi: 10.1371/journal.pone.0191029 (PMC5832216; doi:10.1371/journal.pone.0191029)
Supplement: S1 File — 16SrRNA sequencing data revealing Intestinal microbial profile of the chicken gastrointestinal tract. (ZIP) [file pone.0191029.s002.zip › exports/S001_chic_2_sample_16s_10-23-15_v2_reads_unmapped.fasta]

>mg|1|14
CTGGGCCGTGTCTCAGTCCCAGTGTGGCCGATCACCCTCTCAGGTCGGCTACGCATCGTCGCCTTGGTAAGCCATTACCTTACCAACTAGCTAATACGGCGCGGGCTCATCTTTAAGCGAAGCTTTAAGGGCTCCTTTTAATGTGAAAGTTTATCTCTCACATATCATCCGGCATTAGCAATCATTTCTAACTGTTATTCCAGACTCAAAGGCAGATTACCCACGTG
>mg|2|10
TTGGACCGTATCTCAGTTCCAATGTGTCCGATCAGCCTCTCAGCCCGGATATGCATCGTTGCCTTGGTGGGCCATTACCCCACCAACTAGCTAATACACCGCAAGCCCATCCCAAAGCGAAGCCGAAGCTCCTTTTAGCACAAGAGGTTATCCTCTCGCGAATCATCCGGTATTAGCTGTCGTTTCCAACAGTTGTCCCAGACTAAGGGGTAGGTTACCCACGTG
>mg|3|10
CCCACGGGAGACAGCAGTTAGGAATATTCGTCAATGGAGGAAACTCTGAACGAGCAATGCCGCGTGAAGGATGACGGTCCTATGGATTGTAAACTTCTGTTGTTAGGGAAGAACGACTTAAGTAGGAAATGACTTAAGAGTGACGGTACCTTTCAAGAAAGCTCCGGCTAACTACGTGC
>mg|4|40
CCGTACGGGAGACAGCAGTTAGGAATATTCGTCAATGGAGGAAACTCTGAACGAGCAATGCCGCGTGAAGGATGACGGTCCTATGGATTGTAAACTTCTGTTGTTAGGGAAGAACGACTTAAGTAGGAAATGACTTAAGAGTGACGGTACCTTTCAAGAAAGCTCCGGCTAACTACGTGC
>mg|5|11
CCTACAGGAGACAGCAGTTAGGAATATTCGTCAATGGAGGAAACTCTGAACGAGCAATGCCGCGTGAAGGATGACGGTCCTATGGATTGTAAACTTCTGTTGTTAGGGAAGAACGACTTAAGTAGGAAATGACTTAAGAGTGACGGTACCTTTCAAGAAAGCTCCGGCTAACTACGTGC
>mg|6|20
CCTACCGGGAGACAGCAGTTAGGAATATTCGTCAATGGAGGAAACTCTGAACGAGCAATGCCGCGTGAAGGATGACGGTCCTATGGATTGTAAACTTCTGTTGTTAGGGAAGAACGACTTAAGTAGGAAATGACTTAAGAGTGACGGTACCTTTCAAGAAAGCTCCGGCTAACTACGTGCC
>mg|7|19
CCTACGAGAGACAGCAGTTAGGAATATTCGTCAATGGAGGAAACTCTGAACGAGCAATGCCGCGTGAAGGATGACGGTCCTATGGATTGTAAACTTCTGTTGTTAGGGAAGAACGACTTAAGTAGGAAATGACTTAAGAGTGACGGTACCTTTCAAGAAAGCTCCGGCTAACTACGTGC
>mg|8|13
CCTACGGGAGACAACAGTTAGGAATATTCGTCAATGGAGGAAACTCTGAACGAGCAATGCCGCGTGAAGGATGACGGTCCTATGGATTGTAAACTTCTGTTGTTAGGGAAGAACGACTTAAGTAGGAAATGACTTAAGAGTGACGGTACCTTTCAAGAAAGCTCCGGCTAACTACGTGC
>mg|9|26
CCTACGGGAGACAGCAGCTAGGAATATTCGTCAATGGAGGAAACTCTGAACGAGCAATGCCGCGTGAAGGATGACGGTCCTATGGATTGTAAACTTCTGTTGTTAGGGAAGAACGACTTAAGTAGGAAATGACTTAAGAGTGACGGTACCTTTCAAGAAAGCTCCGGCTAACTACGTGC
>mg|10|15
CCTACGGGAGACAGCAGTTAGGAATACTCGTCAATGGAGGAAACTCTGAACGAGCAATGCCGCGTGAAGGATGACGGTCCTATGGATTGTAAACTTCTGTTGTTAGGGAAGAACGACTTAAGTAGGAAATGACTTAAGAGTGACGGTACCTTTCAAGAAAGCTCCGGCTAACTACGTGC
>mg|11|34
CCTACGGGAGACAGCAGTTAGGAATATTCGCCAATGGAGGAAACTCTGAACGAGCAATGCCGCGTGAAGGATGACGGTCCTATGGATTGTAAACTTCTGTTGTTAGGGAAGAACGACTTAAGTAGGAAATGACTTAAGAGTGACGGTACCTTTCAAGAAAGCTCCGGCTAACTACGTGC
>mg|12|10
CCTACGGGAGACAGCAGTTAGGAATATTCGGTCAATGGAGGAAACTCTGAACGAGCAATGCCGCGTGAAGGATGACGGTCCTATGGATTGTAAACTTCTGTTGTTAGGGAAGAACGACCTAAGTAGGAAATGACTTAGGAGTGACGGTACCTTTCAAGAAAGCTCCGGCTAACTACGTGC
>mg|13|16
CCTACGGGAGACAGCAGTTAGGAATATTCGGTCAATGGAGGAAACTCTGAACGAGCAATGCCGCGTGAAGGATGACGGTCCTATGGATTGTAAACTTCTGTTGTTAGGGAAGAACGACTTAAGTAGGAAATGACTTAAGAGTGACGGTACCTTTCAAGAAAGCTCCGGCTAACTACGTGC
>mg|14|13
CCTACGGGAGACAGCAGTTAGGAATATTCGTCAACGGAGGAAACTCTGAACGAGCAATGCCGCGTGAAGGATGACGGTCCTATGGATTGTAAACTTCTGTTGTTAGGGAAGAACGACTTAAGTAGGAAATGACTTAAGAGTGACGGTACCTTTCAAGAAAGCTCCGGCTAACTACGTGC
>mg|15|10
CCTACGGGAGACAGCAGTTAGGAATATTCGTCAATAGAGGAAACTCTGAACGAGCAATGCCGCGTGAAGGATGACGGTCCTATGGATTGTAAACTTCTGTTGTTAGGGAAGAACGACTTAAGTAGGAAATGACTTAAGAGTGACGGTACCTTTCAAGAAAGCTCCGGCTAACTACGTGC
>mg|16|15
CCTACGGGAGACAGCAGTTAGGAATATTCGTCAATGGAGGAAACTCCGAACGAGCAATGCCGCGTGAAGGATGACGGTCCTATGGATTGTAAACTTCTGTTGTTAGGGAAGAACGACTTAAGTAGGAAATGACTTAAGAGTGACGGTACCTTTCAAGAAAGCTCCGGCTAACTACGTGC
>mg|17|12
CCTACGGGAGACAGCAGTTAGGAATATTCGTCAATGGAGGAAACTCTGAACGAACAATGCCGCGTGAAGGATGACGGTCCTATGGATTGTAAACTTCTGTTGTTAGGGAAGAACGACTTAAGTAGGAAATGACTTAAGAGTGACGGTACCTTTCAAGAAAGCTCCGGCTAACTACGTGC
>mg|18|10
CCTACGGGAGACAGCAGTTAGGAATATTCGTCAATGGAGGAAACTCTGAACGAGCAATACCGCGTGAAGGATGACGGTCCTATGGATTGTAAACTTCTGTTGTTAGGGAAGAACGACCTAAGTAGGAAATGACTTAGGAGTGACGGTACCTTTCAAGAAAGCTCCGGCTAACTACGTGC
>mg|19|16
CCTACGGGAGACAGCAGTTAGGAATATTCGTCAATGGAGGAAACTCTGAACGAGCAATACCGCGTGAAGGATGACGGTCCTATGGATTGTAAACTTCTGTTGTTAGGGAAGAACGACTTAAGTAGGAAATGACTTAAGAGTGACGGTACCTTTCAAGAAAGCTCCGGCTAACTACGTGC
>mg|20|18
CCTACGGGAGACAGCAGTTAGGAATATTCGTCAATGGAGGAAACTCTGAACGAGCAATGCCACGTGAAGGATGACGGTCCTATGGATTGTAAACTTCTGTTGTTAGGGAAGAACGACTTAAGTAGGAAATGACTTAAGAGTGACGGTACCTTTCAAGAAAGCTCCGGCTAACTACGTGC
>mg|21|17
CCTACGGGAGACAGCAGTTAGGAATATTCGTCAATGGAGGAAACTCTGAACGAGCAATGCCGCATGAAGGATGACGGTCCTATGGATTGTAAACTTCTGTTGTTAGGGAAGAACGACTTAAGTAGGAAATGACTTAAGAGTGACGGTACCTTTCAAGAAAGCTCCGGCTAACTACGTGC
>mg|22|22
CCTACGGGAGACAGCAGTTAGGAATATTCGTCAATGGAGGAAACTCTGAACGAGCAATGCCGCGCGAAGGATGACGGTCCTATGGATTGTAAACTTCTGTTGTTAGGGAAGAACGACTTAAGTAGGAAATGACTTAAGAGTGACGGTACCTTTCAAGAAAGCTCCGGCTAACTACGTGC
>mg|23|16
CCTACGGGAGACAGCAGTTAGGAATATTCGTCAATGGAGGAAACTCTGAACGAGCAATGCCGCGTGAAGGAAGAAGGTCCTCTGGATTGTAAACTTCTGTTGTTAGGGAAAAACGACACGTATAGGAAATGATACGTGAGTGATGGTACCTTTCAAGAAAGCTCCGGCTAACTACGTGC
>mg|24|19
CCTACGGGAGACAGCAGTTAGGAATATTCGTCAATGGAGGAAACTCTGAACGAGCAATGCCGCGTGAAGGACGACGGTCCTATGGATTGTAAACTTCTGTTGTTAGGGAAGAACGACTTAAGTAGGAAATGACTTAAGAGTGACGGTACCTTTCAAGAAAGCTCCGGCTAACTACGTGC
>mg|25|21
CCTACGGGAGACAGCAGTTAGGAATATTCGTCAATGGAGGAAACTCTGAACGAGCAATGCCGCGTGAAGGATGACAGTCCTATGGATTGTAAACTTCTGTTGTTAGGGAAGAACGACTTAAGTAGGAAATGACTTAAGAGTGACGGTACCTTTCAAGAAAGCTCCGGCTAACTACGTGC
>mg|26|16
CCTACGGGAGACAGCAGTTAGGAATATTCGTCAATGGAGGAAACTCTGAACGAGCAATGCCGCGTGAAGGATGACGGCCCTATGGATTGTAAACTTCTGTTGTTAGGGAAGAACGACCTAAGTAGGAAATGACTTAGGAGTGACGGTACCTTTCAAGAAAGCTCCGGCTAACTACGTGC
>mg|27|35
CCTACGGGAGACAGCAGTTAGGAATATTCGTCAATGGAGGAAACTCTGAACGAGCAATGCCGCGTGAAGGATGACGGCCCTATGGATTGTAAACTTCTGTTGTTAGGGAAGAACGACTTAAGTAGGAAATGACTTAAGAGTGACGGTACCTTTCAAGAAAGCTCCGGCTAACTACGTGC
>mg|28|39
CCTACGGGAGACAGCAGTTAGGAATATTCGTCAATGGAGGAAACTCTGAACGAGCAATGCCGCGTGAAGGATGACGGTCCATTGGATTGTAAACTTCTGTTGTTAGGAACGAACAACCTAAGTAGGAAATGACTTAGGCCTGACGGTACCTTTCAAGAAAGCTCCGGCTAACTACGTGC
>mg|29|18
CCTACGGGAGACAGCAGTTAGGAATATTCGTCAATGGAGGAAACTCTGAACGAGCAATGCCGCGTGAAGGATGACGGTCCCATGGATTGTAAACTTCTGTTGTTAGGGAAGAACGACTTAAGTAGGAAATGACTTAAGAGTGACGGTACCTTTCAAGAAAGCTCCGGCTAACTACGTGC
>mg|30|18
CCTACGGGAGACAGCAGTTAGGAATATTCGTCAATGGAGGAAACTCTGAACGAGCAATGCCGCGTGAAGGATGACGGTCCTACGGATTGTAAACTTCTGTTGTTAGGGAAGAACGACTTAAGTAGGAAATGACTTAAGAGTGACGGTACCTTTCAAGAAAGCTCCGGCTAACTACGTGC
>mg|31|18
CCTACGGGAGACAGCAGTTAGGAATATTCGTCAATGGAGGAAACTCTGAACGAGCAATGCCGCGTGAAGGATGACGGTCCTATGGACTGTAAACTTCTGTTGTTAGGGAAGAACGACTTAAGTAGGAAATGACTTAAGAGTGACGGTACCTTTCAAGAAAGCTCCGGCTAACTACGTGC
>mg|32|15
CCTACGGGAGACAGCAGTTAGGAATATTCGTCAATGGAGGAAACTCTGAACGAGCAATGCCGCGTGAAGGATGACGGTCCTATGGATTGCAAACTTCTGTTGTTAGGGAAGAACGACTTAAGTAGGAAATGACTTAAGAGTGACGGTACCTTTCAAGAAAGCTCCGGCTAACTACGTGC
>mg|33|19
CCTACGGGAGACAGCAGTTAGGAATATTCGTCAATGGAGGAAACTCTGAACGAGCAATGCCGCGTGAAGGATGACGGTCCTATGGATTGTAAAACTCTGTTGTATGGGAAGAATGACCAAACTAGGAAATGGGTTTGGAGTGACGGTACCATACCAGAAAGCTTCGGCTAACTACGTGC
>mg|34|24
CCTACGGGAGACAGCAGTTAGGAATATTCGTCAATGGAGGAAACTCTGAACGAGCAATGCCGCGTGAAGGATGACGGTCCTATGGATTGTAAAACTTCTGTTGTTAGGGAAGAACGACCTAAGTAGGAAATGACTTAGGAGTGACGGTACCTTTCAAGAAAGCTCCGGCTAACTACGTGC
>mg|35|98
CCTACGGGAGACAGCAGTTAGGAATATTCGTCAATGGAGGAAACTCTGAACGAGCAATGCCGCGTGAAGGATGACGGTCCTATGGATTGTAAAACTTCTGTTGTTAGGGAAGAACGACTTAAGTAGGAAATGACTTAAGAGTGACGGTACCTTTCAAGAAAGCTCCGGCTAACTACGTGC
>mg|36|24
CCTACGGGAGACAGCAGTTAGGAATATTCGTCAATGGAGGAAACTCTGAACGAGCAATGCCGCGTGAAGGATGACGGTCCTATGGATTGTAAACCTCTGTTGTTAGGGAAGAACGACTTAAGTAGGAAATGACTTAAGAGTGACGGTACCTTTCAAGAAAGCTCCGGCTAACTACGTGC
>mg|37|10
CCTACGGGAGACAGCAGTTAGGAATATTCGTCAATGGAGGAAACTCTGAACGAGCAATGCCGCGTGAAGGATGACGGTCCTATGGATTGTAAACTCCTGTTGTTAGGGAAGAACGACCTAAGTAGGAAATGACTTAGGAGTGACGGTACCTTTCAAGAAAGCTCCGGCTAACTACGTGC
>mg|38|25
CCTACGGGAGACAGCAGTTAGGAATATTCGTCAATGGAGGAAACTCTGAACGAGCAATGCCGCGTGAAGGATGACGGTCCTATGGATTGTAAACTCCTGTTGTTAGGGAAGAACGACTTAAGTAGGAAATGACTTAAGAGTGACGGTACCTTTCAAGAAAGCTCCGGCTAACTACGTGC
>mg|39|12
CCTACGGGAGACAGCAGTTAGGAATATTCGTCAATGGAGGAAACTCTGAACGAGCAATGCCGCGTGAAGGATGACGGTCCTATGGATTGTAAACTGTTGTCGCGAGGGAAGAAGAAAGTGACGGTACCTCGTGAGAAAGTCACGGCTAACTACGTGC
>mg|40|27
CCTACGGGAGACAGCAGTTAGGAATATTCGTCAATGGAGGAAACTCTGAACGAGCAATGCCGCGTGAAGGATGACGGTCCTATGGATTGTAAACTTCCGTTGTTAGGGAAGAACGACTTAAGTAGGAAATGACTTAAGAGTGACGGTACCTTTCAAGAAAGCTCCGGCTAACTACGTGC
>mg|41|19
CCTACGGGAGACAGCAGTTAGGAATATTCGTCAATGGAGGAAACTCTGAACGAGCAATGCCGCGTGAAGGATGACGGTCCTATGGATTGTAAACTTCTGCTGTTAGGGAAGAACGACTTAAGTAGGAAATGACTTAAGAGTGACGGTACCTTTCAAGAAAGCTCCGGCTAACTACGTGC
>mg|42|19
CCTACGGGAGACAGCAGTTAGGAATATTCGTCAATGGAGGAAACTCTGAACGAGCAATGCCGCGTGAAGGATGACGGTCCTATGGATTGTAAACTTCTGTCGTTAGGGAAGAACGACTTAAGTAGGAAATGACTTAAGAGTGACGGTACCTTTCAAGAAAGCTCCGGCTAACTACGTGC
>mg|43|23
CCTACGGGAGACAGCAGTTAGGAATATTCGTCAATGGAGGAAACTCTGAACGAGCAATGCCGCGTGAAGGATGACGGTCCTATGGATTGTAAACTTCTGTTGCTAGGGAAGAACGACTTAAGTAGGAAATGACTTAAGAGTGACGGTACCTTTCAAGAAAGCTCCGGCTAACTACGTGC
>mg|44|12
CCTACGGGAGACAGCAGTTAGGAATATTCGTCAATGGAGGAAACTCTGAACGAGCAATGCCGCGTGAAGGATGACGGTCCTATGGATTGTAAACTTCTGTTGTCAGGGAAGAACGACTTAAGTAGGAAATGACTTAAGAGTGACGGTACCTTTCAAGAAAGCTCCGGCTAACTACGTGC
>mg|45|12
CCTACGGGAGACAGCAGTTAGGAATATTCGTCAATGGAGGAAACTCTGAACGAGCAATGCCGCGTGAAGGATGACGGTCCTATGGATTGTAAACTTCTGTTGTTAAGGAAGAACGACTTAAGTAGGAAATGACTTAAGAGTGACGGTACCTTTCAAGAAAGCTCCGGCTAACTACGTGC
>mg|46|10
CCTACGGGAGACAGCAGTTAGGAATATTCGTCAATGGAGGAAACTCTGAACGAGCAATGCCGCGTGAAGGATGACGGTCCTATGGATTGTAAACTTCTGTTGTTAGAGAAGAACGACTTAAGTAGGAAATGACTTAAGAGTGACGGTACCTTTCAAGAAAGCTCCGGCTAACTACGTGC
>mg|47|36
CCTACGGGAGACAGCAGTTAGGAATATTCGTCAATGGAGGAAACTCTGAACGAGCAATGCCGCGTGAAGGATGACGGTCCTATGGATTGTAAACTTCTGTTGTTAGGAAAGAACGACCTAAGTAGGAAATGACTTAGGAGTGACGGTACCTTTCAAGAAAGCTCCGGCTAACTACGTGC
>mg|48|12
CCTACGGGAGACAGCAGTTAGGAATATTCGTCAATGGAGGAAACTCTGAACGAGCAATGCCGCGTGAAGGATGACGGTCCTATGGATTGTAAACTTCTGTTGTTAGGAAAGAACGACTTAAGTAGGAAATGACTTAAGAGTGACGGTACCTTTCAAGAAAGCTCCGGCTAACTACGTGC
>mg|49|274
CCTACGGGAGACAGCAGTTAGGAATATTCGTCAATGGAGGAAACTCTGAACGAGCAATGCCGCGTGAAGGATGACGGTCCTATGGATTGTAAACTTCTGTTGTTAGGAACGAACAACCTAAGTAGGAAATGACTTAGGCCTGACGGTACCTTTCAAGAAAGCTCCGGCTAACTACGTGC
>mg|50|10
CCTACGGGAGACAGCAGTTAGGAATATTCGTCAATGGAGGAAACTCTGAACGAGCAATGCCGCGTGAAGGATGACGGTCCTATGGATTGTAAACTTCTGTTGTTAGGAACGAACAACCTAAGTAGGAAATGACTTAGGTCTGACGGTACCTTTCAAGAAAGCTCCGGCTAACTACGTGC
>mg|51|14
CCTACGGGAGACAGCAGTTAGGAATATTCGTCAATGGAGGAAACTCTGAACGAGCAATGCCGCGTGAAGGATGACGGTCCTATGGATTGTAAACTTCTGTTGTTAGGAACGAACAACTTAAGTAGGAAATGACTTAAGTCTGACGGTACCTTTCAAGAAAGCTCCGGCTAACTACGTGC
>mg|52|24
CCTACGGGAGACAGCAGTTAGGAATATTCGTCAATGGAGGAAACTCTGAACGAGCAATGCCGCGTGAAGGATGACGGTCCTATGGATTGTAAACTTCTGTTGTTAGGGAAAAACGACACGTATAGGAAATGATACGTGAGTGATGGTACCTTTCAAGAAAGCTCCGGCTAACTACGTGC
>mg|53|10
CCTACGGGAGACAGCAGTTAGGAATATTCGTCAATGGAGGAAACTCTGAACGAGCAATGCCGCGTGAAGGATGACGGTCCTATGGATTGTAAACTTCTGTTGTTAGGGAAGAAACGACTTAAGTAGGAAATGACTTAAGAGTGACGGTACCTTTCAAGAAAGCTCCGGCTAACTACGTGC
>mg|54|11
CCTACGGGAGACAGCAGTTAGGAATATTCGTCAATGGAGGAAACTCTGAACGAGCAATGCCGCGTGAAGGATGACGGTCCTATGGATTGTAAACTTCTGTTGTTAGGGAAGAACAACCTAAGTAGGAAATGACTTAGGAGTGACGGTACCTTTCAAGAAAGCTCCGGCTAACTACGTGC
>mg|55|12
CCTACGGGAGACAGCAGTTAGGAATATTCGTCAATGGAGGAAACTCTGAACGAGCAATGCCGCGTGAAGGATGACGGTCCTATGGATTGTAAACTTCTGTTGTTAGGGAAGAACAACTTAAGTAGGAAATGACTTAAGAGTGACGGTACCTTTCAAGAAAGCTCCGGCTAACTACGTGC
>mg|56|25
CCTACGGGAGACAGCAGTTAGGAATATTCGTCAATGGAGGAAACTCTGAACGAGCAATGCCGCGTGAAGGATGACGGTCCTATGGATTGTAAACTTCTGTTGTTAGGGAAGAACGACCTAAGCAGGAAATGGTTTAGGAGTGACGGTACCTTTCAAGAAAGCTCCGGCTAACTACGTGC
>mg|57|263
CCTACGGGAGACAGCAGTTAGGAATATTCGTCAATGGAGGAAACTCTGAACGAGCAATGCCGCGTGAAGGATGACGGTCCTATGGATTGTAAACTTCTGTTGTTAGGGAAGAACGACCTAAGTAGGAAATGACTTAAGAGTGACGGTACCTTTCAAGAAAGCTCCGGCTAACTACGTGC
>mg|58|11
CCTACGGGAGACAGCAGTTAGGAATATTCGTCAATGGAGGAAACTCTGAACGAGCAATGCCGCGTGAAGGATGACGGTCCTATGGATTGTAAACTTCTGTTGTTAGGGAAGAACGACCTAAGTAGGAAATGACTTAGGAGTGACGGTACCCTTCAAGAAAGCTCCGGCTAACTACGTGC
>mg|59|15
CCTACGGGAGACAGCAGTTAGGAATATTCGTCAATGGAGGAAACTCTGAACGAGCAATGCCGCGTGAAGGATGACGGTCCTATGGATTGTAAACTTCTGTTGTTAGGGAAGAACGACCTAAGTAGGAAATGACTTAGGAGTGACGGTACCTTCCAAGAAAGCTCCGGCTAACTACGTGC
>mg|60|10
CCTACGGGAGACAGCAGTTAGGAATATTCGTCAATGGAGGAAACTCTGAACGAGCAATGCCGCGTGAAGGATGACGGTCCTATGGATTGTAAACTTCTGTTGTTAGGGAAGAACGACCTAAGTAGGAAATGACTTAGGAGTGACGGTACCTTTCAAGAAAGCCCCGGCTAACTACGTGC
>mg|61|40
CCTACGGGAGACAGCAGTTAGGAATATTCGTCAATGGAGGAAACTCTGAACGAGCAATGCCGCGTGAAGGATGACGGTCCTATGGATTGTAAACTTCTGTTGTTAGGGAAGAACGACCTAAGTAGGAAATGACTTAGGAGTGACGGTACCTTTCAAGAAAGCTCCGGCTAAATACGTGC
>mg|62|5141
CCTACGGGAGACAGCAGTTAGGAATATTCGTCAATGGAGGAAACTCTGAACGAGCAATGCCGCGTGAAGGATGACGGTCCTATGGATTGTAAACTTCTGTTGTTAGGGAAGAACGACCTAAGTAGGAAATGACTTAGGAGTGACGGTACCTTTCAAGAAAGCTCCGGCTAACTACGTGCC
>mg|63|12
CCTACGGGAGACAGCAGTTAGGAATATTCGTCAATGGAGGAAACTCTGAACGAGCAATGCCGCGTGAAGGATGACGGTCCTATGGATTGTAAACTTCTGTTGTTAGGGAAGAACGACCTAAGTAGGAAATGACTTAGGAGTGACGGTACCTTTCAAGAAAGCTTCGGCTAACTACGTGC
>mg|64|11
CCTACGGGAGACAGCAGTTAGGAATATTCGTCAATGGAGGAAACTCTGAACGAGCAATGCCGCGTGAAGGATGACGGTCCTATGGATTGTAAACTTCTGTTGTTAGGGAAGAACGACCTAAGTAGGAAATGACTTAGGAGTGACGGTACCTTTCAAGAAGGCTCCGGCTAACTACGTGC
>mg|65|12
CCTACGGGAGACAGCAGTTAGGAATATTCGTCAATGGAGGAAACTCTGAACGAGCAATGCCGCGTGAAGGATGACGGTCCTATGGATTGTAAACTTCTGTTGTTAGGGAAGAACGACCTAAGTAGGAAATGACTTAGGAGTGGCGGTACCTTTCAAGAAAGCTCCGGCTAACTACGTGC
>mg|66|91
CCTACGGGAGACAGCAGTTAGGAATATTCGTCAATGGAGGAAACTCTGAACGAGCAATGCCGCGTGAAGGATGACGGTCCTATGGATTGTAAACTTCTGTTGTTAGGGAAGAACGACCTAAGTAGGAAATGACTTAGGCCTGACGGTACCTTTCAAGAAAGCTCCGGCTAACTACGTGC
>mg|67|15
CCTACGGGAGACAGCAGTTAGGAATATTCGTCAATGGAGGAAACTCTGAACGAGCAATGCCGCGTGAAGGATGACGGTCCTATGGATTGTAAACTTCTGTTGTTAGGGAAGAACGACTTAAGCAGGAAATGACTTAAGAGTGACGGTACCTTTCAAGAAAGCTCCGGCTAACTACGTGC
>mg|68|18
CCTACGGGAGACAGCAGTTAGGAATATTCGTCAATGGAGGAAACTCTGAACGAGCAATGCCGCGTGAAGGATGACGGTCCTATGGATTGTAAACTTCTGTTGTTAGGGAAGAACGACTTAAGTAGGAAAATGACTTAAGAGTGACGGTACCTTTCAAGAAAGCTCCGGCTAACTACGTGC
>mg|69|18
CCTACGGGAGACAGCAGTTAGGAATATTCGTCAATGGAGGAAACTCTGAACGAGCAATGCCGCGTGAAGGATGACGGTCCTATGGATTGTAAACTTCTGTTGTTAGGGAAGAACGACTTAAGTAGGAAACGACTTAAGAGTGACGGTACCTTTCAAGAAAGCTCCGGCTAACTACGTGC
>mg|70|15
CCTACGGGAGACAGCAGTTAGGAATATTCGTCAATGGAGGAAACTCTGAACGAGCAATGCCGCGTGAAGGATGACGGTCCTATGGATTGTAAACTTCTGTTGTTAGGGAAGAACGACTTAAGTAGGAAATGACCTAAGAGTGACGGTACCTTTCAAGAAAGCTCCGGCTAACTACGTGC
>mg|71|19
CCTACGGGAGACAGCAGTTAGGAATATTCGTCAATGGAGGAAACTCTGAACGAGCAATGCCGCGTGAAGGATGACGGTCCTATGGATTGTAAACTTCTGTTGTTAGGGAAGAACGACTTAAGTAGGAAATGACTTAAGAGCGACGGTACCTTTCAAGAAAGCTCCGGCTAACTACGTGC
>mg|72|22
CCTACGGGAGACAGCAGTTAGGAATATTCGTCAATGGAGGAAACTCTGAACGAGCAATGCCGCGTGAAGGATGACGGTCCTATGGATTGTAAACTTCTGTTGTTAGGGAAGAACGACTTAAGTAGGAAATGACTTAAGAGTGACAGTACCTTTCAAGAAAGCTCCGGCTAACTACGTGC
>mg|73|14
CCTACGGGAGACAGCAGTTAGGAATATTCGTCAATGGAGGAAACTCTGAACGAGCAATGCCGCGTGAAGGATGACGGTCCTATGGATTGTAAACTTCTGTTGTTAGGGAAGAACGACTTAAGTAGGAAATGACTTAAGAGTGACGATACCTTTCAAGAAAGCTCCGGCTAACTACGTGC
>mg|74|16
CCTACGGGAGACAGCAGTTAGGAATATTCGTCAATGGAGGAAACTCTGAACGAGCAATGCCGCGTGAAGGATGACGGTCCTATGGATTGTAAACTTCTGTTGTTAGGGAAGAACGACTTAAGTAGGAAATGACTTAAGAGTGACGGCACCTTTCAAGAAAGCTCCGGCTAACTACGTGC
>mg|75|32
CCTACGGGAGACAGCAGTTAGGAATATTCGTCAATGGAGGAAACTCTGAACGAGCAATGCCGCGTGAAGGATGACGGTCCTATGGATTGTAAACTTCTGTTGTTAGGGAAGAACGACTTAAGTAGGAAATGACTTAAGAGTGACGGTACCCTTCAAGAAAGCTCCGGCTAACTACGTGC
>mg|76|25
CCTACGGGAGACAGCAGTTAGGAATATTCGTCAATGGAGGAAACTCTGAACGAGCAATGCCGCGTGAAGGATGACGGTCCTATGGATTGTAAACTTCTGTTGTTAGGGAAGAACGACTTAAGTAGGAAATGACTTAAGAGTGACGGTACCTCTCAAGAAAGCTCCGGCTAACTACGTGC
>mg|77|22
CCTACGGGAGACAGCAGTTAGGAATATTCGTCAATGGAGGAAACTCTGAACGAGCAATGCCGCGTGAAGGATGACGGTCCTATGGATTGTAAACTTCTGTTGTTAGGGAAGAACGACTTAAGTAGGAAATGACTTAAGAGTGACGGTACCTTCCAAGAAAGCTCCGGCTAACTACGTGC
>mg|78|24
CCTACGGGAGACAGCAGTTAGGAATATTCGTCAATGGAGGAAACTCTGAACGAGCAATGCCGCGTGAAGGATGACGGTCCTATGGATTGTAAACTTCTGTTGTTAGGGAAGAACGACTTAAGTAGGAAATGACTTAAGAGTGACGGTACCTTTCAAGAAAAGCTCCGGCTAACTACGTGC
>mg|79|22
CCTACGGGAGACAGCAGTTAGGAATATTCGTCAATGGAGGAAACTCTGAACGAGCAATGCCGCGTGAAGGATGACGGTCCTATGGATTGTAAACTTCTGTTGTTAGGGAAGAACGACTTAAGTAGGAAATGACTTAAGAGTGACGGTACCTTTCAAGAAAGCCACGGCTAACTACGTGC
>mg|80|37
CCTACGGGAGACAGCAGTTAGGAATATTCGTCAATGGAGGAAACTCTGAACGAGCAATGCCGCGTGAAGGATGACGGTCCTATGGATTGTAAACTTCTGTTGTTAGGGAAGAACGACTTAAGTAGGAAATGACTTAAGAGTGACGGTACCTTTCAAGAAAGCCCCGGCTAACTACGTGC
>mg|81|23
CCTACGGGAGACAGCAGTTAGGAATATTCGTCAATGGAGGAAACTCTGAACGAGCAATGCCGCGTGAAGGATGACGGTCCTATGGATTGTAAACTTCTGTTGTTAGGGAAGAACGACTTAAGTAGGAAATGACTTAAGAGTGACGGTACCTTTCAAGAAAGCTCCAGCTAACTACGTGCC
>mg|82|31
CCTACGGGAGACAGCAGTTAGGAATATTCGTCAATGGAGGAAACTCTGAACGAGCAATGCCGCGTGAAGGATGACGGTCCTATGGATTGTAAACTTCTGTTGTTAGGGAAGAACGACTTAAGTAGGAAATGACTTAAGAGTGACGGTACCTTTCAAGAAAGCTCCGACTAACTACGTGC
>mg|83|15
CCTACGGGAGACAGCAGTTAGGAATATTCGTCAATGGAGGAAACTCTGAACGAGCAATGCCGCGTGAAGGATGACGGTCCTATGGATTGTAAACTTCTGTTGTTAGGGAAGAACGACTTAAGTAGGAAATGACTTAAGAGTGACGGTACCTTTCAAGAAAGCTCCGGCCAACTACGTGC
>mg|84|128
CCTACGGGAGACAGCAGTTAGGAATATTCGTCAATGGAGGAAACTCTGAACGAGCAATGCCGCGTGAAGGATGACGGTCCTATGGATTGTAAACTTCTGTTGTTAGGGAAGAACGACTTAAGTAGGAAATGACTTAAGAGTGACGGTACCTTTCAAGAAAGCTCCGGCTAAATACGTGC
>mg|85|13
CCTACGGGAGACAGCAGTTAGGAATATTCGTCAATGGAGGAAACTCTGAACGAGCAATGCCGCGTGAAGGATGACGGTCCTATGGATTGTAAACTTCTGTTGTTAGGGAAGAACGACTTAAGTAGGAAATGACTTAAGAGTGACGGTACCTTTCAAGAAAGCTCCGGCTAACCACGTGC
>mg|86|17
CCTACGGGAGACAGCAGTTAGGAATATTCGTCAATGGAGGAAACTCTGAACGAGCAATGCCGCGTGAAGGATGACGGTCCTATGGATTGTAAACTTCTGTTGTTAGGGAAGAACGACTTAAGTAGGAAATGACTTAAGAGTGACGGTACCTTTCAAGAAAGCTCCGGCTAACTACATGC
>mg|87|35
CCTACGGGAGACAGCAGTTAGGAATATTCGTCAATGGAGGAAACTCTGAACGAGCAATGCCGCGTGAAGGATGACGGTCCTATGGATTGTAAACTTCTGTTGTTAGGGAAGAACGACTTAAGTAGGAAATGACTTAAGAGTGACGGTACCTTTCAAGAAAGCTCCGGCTAACTACGCGCC
>mg|88|18
CCTACGGGAGACAGCAGTTAGGAATATTCGTCAATGGAGGAAACTCTGAACGAGCAATGCCGCGTGAAGGATGACGGTCCTATGGATTGTAAACTTCTGTTGTTAGGGAAGAACGACTTAAGTAGGAAATGACTTAAGAGTGACGGTACCTTTCAAGAAAGCTCCGGCTAACTACGTACC
>mg|89|17877
CCTACGGGAGACAGCAGTTAGGAATATTCGTCAATGGAGGAAACTCTGAACGAGCAATGCCGCGTGAAGGATGACGGTCCTATGGATTGTAAACTTCTGTTGTTAGGGAAGAACGACTTAAGTAGGAAATGACTTAAGAGTGACGGTACCTTTCAAGAAAGCTCCGGCTAACTACGTGCA
>mg|90|32
CCTACGGGAGACAGCAGTTAGGAATATTCGTCAATGGAGGAAACTCTGAACGAGCAATGCCGCGTGAAGGATGACGGTCCTATGGATTGTAAACTTCTGTTGTTAGGGAAGAACGACTTAAGTAGGAAATGACTTAAGAGTGACGGTACCTTTCAAGAAAGCTCCGGCTAACTACGTGTC
>mg|91|20
CCTACGGGAGACAGCAGTTAGGAATATTCGTCAATGGAGGAAACTCTGAACGAGCAATGCCGCGTGAAGGATGACGGTCCTATGGATTGTAAACTTCTGTTGTTAGGGAAGAACGACTTAAGTAGGAAATGACTTAAGAGTGACGGTACCTTTCAAGAAAGCTCCGGCTAACTATGTGC
>mg|92|17
CCTACGGGAGACAGCAGTTAGGAATATTCGTCAATGGAGGAAACTCTGAACGAGCAATGCCGCGTGAAGGATGACGGTCCTATGGATTGTAAACTTCTGTTGTTAGGGAAGAACGACTTAAGTAGGAAATGACTTAAGAGTGACGGTACCTTTCAAGAAAGCTCCGGCTAACTGCGTGC
>mg|93|20
CCTACGGGAGACAGCAGTTAGGAATATTCGTCAATGGAGGAAACTCTGAACGAGCAATGCCGCGTGAAGGATGACGGTCCTATGGATTGTAAACTTCTGTTGTTAGGGAAGAACGACTTAAGTAGGAAATGACTTAAGAGTGACGGTACCTTTCAAGAAAGCTCCGGCTAGCTACGTGC
>mg|94|17
CCTACGGGAGACAGCAGTTAGGAATATTCGTCAATGGAGGAAACTCTGAACGAGCAATGCCGCGTGAAGGATGACGGTCCTATGGATTGTAAACTTCTGTTGTTAGGGAAGAACGACTTAAGTAGGAAATGACTTAAGAGTGACGGTACCTTTCAAGAAAGCTCCGGCTGACTACGTGC
>mg|95|14
CCTACGGGAGACAGCAGTTAGGAATATTCGTCAATGGAGGAAACTCTGAACGAGCAATGCCGCGTGAAGGATGACGGTCCTATGGATTGTAAACTTCTGTTGTTAGGGAAGAACGACTTAAGTAGGAAATGACTTAAGAGTGACGGTACCTTTCAAGAAAGCTCCGGTTAACTACGTGC
>mg|96|21
CCTACGGGAGACAGCAGTTAGGAATATTCGTCAATGGAGGAAACTCTGAACGAGCAATGCCGCGTGAAGGATGACGGTCCTATGGATTGTAAACTTCTGTTGTTAGGGAAGAACGACTTAAGTAGGAAATGACTTAAGAGTGACGGTACCTTTCAAGAAAGCTCTGGCTAACTACGTGC
>mg|97|18
CCTACGGGAGACAGCAGTTAGGAATATTCGTCAATGGAGGAAACTCTGAACGAGCAATGCCGCGTGAAGGATGACGGTCCTATGGATTGTAAACTTCTGTTGTTAGGGAAGAACGACTTAAGTAGGAAATGACTTAAGAGTGACGGTACCTTTCAAGAAAGCTTCGGCTAACTACGTGC
>mg|98|37
CCTACGGGAGACAGCAGTTAGGAATATTCGTCAATGGAGGAAACTCTGAACGAGCAATGCCGCGTGAAGGATGACGGTCCTATGGATTGTAAACTTCTGTTGTTAGGGAAGAACGACTTAAGTAGGAAATGACTTAAGAGTGACGGTACCTTTCAAGAAGGCTCCGGCTAACTACGTGC
>mg|99|19
CCTACGGGAGACAGCAGTTAGGAATATTCGTCAATGGAGGAAACTCTGAACGAGCAATGCCGCGTGAAGGATGACGGTCCTATGGATTGTAAACTTCTGTTGTTAGGGAAGAACGACTTAAGTAGGAAATGACTTAAGAGTGACGGTACCTTTCAAGGAAGCTCCGGCTAACTACGTGC
>mg|100|13
CCTACGGGAGACAGCAGTTAGGAATATTCGTCAATGGAGGAAACTCTGAACGAGCAATGCCGCGTGAAGGATGACGGTCCTATGGATTGTAAACTTCTGTTGTTAGGGAAGAACGACTTAAGTAGGAAATGACTTAAGAGTGACGGTACCTTTTCAAGAAAGCTCCGGCTAACTACGTGC
>mg|101|16
CCTACGGGAGACAGCAGTTAGGAATATTCGTCAATGGAGGAAACTCTGAACGAGCAATGCCGCGTGAAGGATGACGGTCCTATGGATTGTAAACTTCTGTTGTTAGGGAAGAACGACTTAAGTAGGAAATGACTTAAGAGTGACGGTCACCTTTCAAGAAAGCTCCGGCTAACTACGTGC
>mg|102|17
CCTACGGGAGACAGCAGTTAGGAATATTCGTCAATGGAGGAAACTCTGAACGAGCAATGCCGCGTGAAGGATGACGGTCCTATGGATTGTAAACTTCTGTTGTTAGGGAAGAACGACTTAAGTAGGAAATGACTTAAGAGTGACGGTGCCTTTCAAGAAAGCTCCGGCTAACTACGTGC
>mg|103|14
CCTACGGGAGACAGCAGTTAGGAATATTCGTCAATGGAGGAAACTCTGAACGAGCAATGCCGCGTGAAGGATGACGGTCCTATGGATTGTAAACTTCTGTTGTTAGGGAAGAACGACTTAAGTAGGAAATGACTTAAGAGTGACTGTACCTTTCAAGAAAGCTCCGGCTAACTACGTGC
>mg|104|14
CCTACGGGAGACAGCAGTTAGGAATATTCGTCAATGGAGGAAACTCTGAACGAGCAATGCCGCGTGAAGGATGACGGTCCTATGGATTGTAAACTTCTGTTGTTAGGGAAGAACGACTTAAGTAGGAAATGACTTAAGAGTGATGGTACCTTTCAAGAAAGCTCCGGCTAACTACGTGC
>mg|105|46
CCTACGGGAGACAGCAGTTAGGAATATTCGTCAATGGAGGAAACTCTGAACGAGCAATGCCGCGTGAAGGATGACGGTCCTATGGATTGTAAACTTCTGTTGTTAGGGAAGAACGACTTAAGTAGGAAATGACTTAAGAGTGGCGGTACCTTTCAAGAAAGCTCCGGCTAACTACGTGC
>mg|106|29
CCTACGGGAGACAGCAGTTAGGAATATTCGTCAATGGAGGAAACTCTGAACGAGCAATGCCGCGTGAAGGATGACGGTCCTATGGATTGTAAACTTCTGTTGTTAGGGAAGAACGACTTAAGTAGGAAATGACTTAAGGGTGACGGTACCTTTCAAGAAAGCTCCGGCTAACTACGTGC
>mg|107|20
CCTACGGGAGACAGCAGTTAGGAATATTCGTCAATGGAGGAAACTCTGAACGAGCAATGCCGCGTGAAGGATGACGGTCCTATGGATTGTAAACTTCTGTTGTTAGGGAAGAACGACTTAAGTAGGAAATGACTTAAGTCTGACGGTACCTTTCAAGAAAGCTCCGGCTAACTACGTGC
>mg|108|14
CCTACGGGAGACAGCAGTTAGGAATATTCGTCAATGGAGGAAACTCTGAACGAGCAATGCCGCGTGAAGGATGACGGTCCTATGGATTGTAAACTTCTGTTGTTAGGGAAGAACGACTTAAGTAGGAAATGACTTAGAGTGACGGTACCTTTCAAGAAAGCTCCGGCTAACTACGTGC
>mg|109|14
CCTACGGGAGACAGCAGTTAGGAATATTCGTCAATGGAGGAAACTCTGAACGAGCAATGCCGCGTGAAGGATGACGGTCCTATGGATTGTAAACTTCTGTTGTTAGGGAAGAACGACTTAAGTAGGAAATGACTTAGGAGTGACGGTACCTTTCAAGAAAGCTCCGGCTAAATACGTGC
>mg|110|767
CCTACGGGAGACAGCAGTTAGGAATATTCGTCAATGGAGGAAACTCTGAACGAGCAATGCCGCGTGAAGGATGACGGTCCTATGGATTGTAAACTTCTGTTGTTAGGGAAGAACGACTTAAGTAGGAAATGACTTAGGAGTGACGGTACCTTTCAAGAAAGCTCCGGCTAACTACGTGCC
>mg|111|168
CCTACGGGAGACAGCAGTTAGGAATATTCGTCAATGGAGGAAACTCTGAACGAGCAATGCCGCGTGAAGGATGACGGTCCTATGGATTGTAAACTTCTGTTGTTAGGGAAGAACGACTTAAGTAGGAAATGACTTAGGCCTGACGGTACCTTTCAAGAAAGCTCCGGCTAACTACGTGC
>mg|112|42
CCTACGGGAGACAGCAGTTAGGAATATTCGTCAATGGAGGAAACTCTGAACGAGCAATGCCGCGTGAAGGATGACGGTCCTATGGATTGTAAACTTCTGTTGTTAGGGAAGAACGACTTAAGTAGGAAATGGCTTAAGAGTGACGGTACCTTTCAAGAAAGCTCCGGCTAACTACGTGC
>mg|113|14
CCTACGGGAGACAGCAGTTAGGAATATTCGTCAATGGAGGAAACTCTGAACGAGCAATGCCGCGTGAAGGATGACGGTCCTATGGATTGTAAACTTCTGTTGTTAGGGAAGAACGACTTAAGTAGGAAATGGGTTTGGAGTGACGGTACCATACCAGAAAGCTTCGGCTAACTACGTGC
>mg|114|17
CCTACGGGAGACAGCAGTTAGGAATATTCGTCAATGGAGGAAACTCTGAACGAGCAATGCCGCGTGAAGGATGACGGTCCTATGGATTGTAAACTTCTGTTGTTAGGGAAGAACGACTTAAGTAGGAATGACTTAAGAGTGACGGTACCTTTCAAGAAAGCTCCGGCTAACTACGTGC
>mg|115|26
CCTACGGGAGACAGCAGTTAGGAATATTCGTCAATGGAGGAAACTCTGAACGAGCAATGCCGCGTGAAGGATGACGGTCCTATGGATTGTAAACTTCTGTTGTTAGGGAAGAACGACTTAGGTAGGAAATGACTTAAGAGTGACGGTACCTTTCAAGAAAGCTCCGGCTAACTACGTGC
>mg|116|10
CCTACGGGAGACAGCAGTTAGGAATATTCGTCAATGGAGGAAACTCTGAACGAGCAATGCCGCGTGAAGGATGACGGTCCTATGGATTGTAAACTTCTGTTGTTAGGGAAGAACGACTTGAGTAGGAAATGACTTAAGAGTGACGGTACCTTTCAAGAAAGCTCCGGCTAACTACGTGC
>mg|117|11
CCTACGGGAGACAGCAGTTAGGAATATTCGTCAATGGAGGAAACTCTGAACGAGCAATGCCGCGTGAAGGATGACGGTCCTATGGATTGTAAACTTCTGTTGTTAGGGAAGAACGGCCTAAGTAGGAAATGACTTAGGAGTGACGGTACCTTTCAAGAAAGCTCCGGCTAACTACGTGC
>mg|118|58
CCTACGGGAGACAGCAGTTAGGAATATTCGTCAATGGAGGAAACTCTGAACGAGCAATGCCGCGTGAAGGATGACGGTCCTATGGATTGTAAACTTCTGTTGTTAGGGAAGAACGGCCTAGGTAGGAAATGACTTAGGAGTGACGGTACCTTTCAAGAAAGCTCCGGCTAACTACGTGC
>mg|119|26
CCTACGGGAGACAGCAGTTAGGAATATTCGTCAATGGAGGAAACTCTGAACGAGCAATGCCGCGTGAAGGATGACGGTCCTATGGATTGTAAACTTCTGTTGTTAGGGAAGAACGGCTTAAGTAGGAAATGACTTAAGAGTGACGGTACCTTTCAAGAAAGCTCCGGCTAACTACGTGC
>mg|120|10
CCTACGGGAGACAGCAGTTAGGAATATTCGTCAATGGAGGAAACTCTGAACGAGCAATGCCGCGTGAAGGATGACGGTCCTATGGATTGTAAACTTCTGTTGTTAGGGAAGAATGACTTAAGTAGGAAATGACTTAAGAGTGACGGTACCTTTCAAGAAAGCTCCGGCTAACTACGTGC
>mg|121|21
CCTACGGGAGACAGCAGTTAGGAATATTCGTCAATGGAGGAAACTCTGAACGAGCAATGCCGCGTGAAGGATGACGGTCCTATGGATTGTAAACTTCTGTTGTTAGGGAAGAGCGACTTAAGTAGGAAATGACTTAAGAGTGACGGTACCTTTCAAGAAAGCTCCGGCTAACTACGTGC
>mg|122|19
CCTACGGGAGACAGCAGTTAGGAATATTCGTCAATGGAGGAAACTCTGAACGAGCAATGCCGCGTGAAGGATGACGGTCCTATGGATTGTAAACTTCTGTTGTTAGGGAAGGACGACTTAAGTAGGAAATGACTTAAGAGTGACGGTACCTTTCAAGAAAGCTCCGGCTAACTACGTGC
>mg|123|24
CCTACGGGAGACAGCAGTTAGGAATATTCGTCAATGGAGGAAACTCTGAACGAGCAATGCCGCGTGAAGGATGACGGTCCTATGGATTGTAAACTTCTGTTGTTAGGGAGGAACGACTTAAGTAGGAAATGACTTAAGAGTGACGGTACCTTTCAAGAAAGCTCCGGCTAACTACGTGC
>mg|124|10
CCTACGGGAGACAGCAGTTAGGAATATTCGTCAATGGAGGAAACTCTGAACGAGCAATGCCGCGTGAAGGATGACGGTCCTATGGATTGTAAACTTCTGTTGTTAGGGGAAGAACGACCTAAGTAGGAAATGACTTAGGAGTGACGGTACCTTTCAAGAAAGCTCCGGCTAACTACGTGC
>mg|125|37
CCTACGGGAGACAGCAGTTAGGAATATTCGTCAATGGAGGAAACTCTGAACGAGCAATGCCGCGTGAAGGATGACGGTCCTATGGATTGTAAACTTCTGTTGTTAGGGGAAGAACGACTTAAGTAGGAAATGACTTAAGAGTGACGGTACCTTTCAAGAAAGCTCCGGCTAACTACGTGC
>mg|126|13
CCTACGGGAGACAGCAGTTAGGAATATTCGTCAATGGAGGAAACTCTGAACGAGCAATGCCGCGTGAAGGATGACGGTCCTATGGATTGTAAACTTCTGTTGTTAGGGGAGAACGACTTAAGTAGGAAATGACTTAAGAGTGACGGTACCTTTCAAGAAAGCTCCGGCTAACTACGTGC
>mg|127|14
CCTACGGGAGACAGCAGTTAGGAATATTCGTCAATGGAGGAAACTCTGAACGAGCAATGCCGCGTGAAGGATGACGGTCCTATGGATTGTAAACTTCTGTTGTTGGGGAAGAACGACTTAAGTAGGAAATGACTTAAGAGTGACGGTACCTTTCAAGAAAGCTCCGGCTAACTACGTGC
>mg|128|10
CCTACGGGAGACAGCAGTTAGGAATATTCGTCAATGGAGGAAACTCTGAACGAGCAATGCCGCGTGAAGGATGACGGTCCTATGGATTGTAAACTTCTGTTGTTTGGAACGAATGACAGGTAGAGGAAATGCTATCTGTGTGACGGTACCATTCAAGAAAGCCACGGCTAACTACGTGC
>mg|129|10
CCTACGGGAGACAGCAGTTAGGAATATTCGTCAATGGAGGAAACTCTGAACGAGCAATGCCGCGTGAAGGATGACGGTCCTATGGATTGTAAACTTTCTGTTGTTAGGGAAGAACGACTTAAGTAGGAAATGACTTAAGAGTGACGGTACCTTTCAAGAAAGCTCCGGCTAACTACGTGC
>mg|130|16
CCTACGGGAGACAGCAGTTAGGAATATTCGTCAATGGAGGAAACTCTGAACGAGCAATGCCGCGTGAAGGATGACGGTCCTATGGATTGTAAGCTTCTGTTGTTAGGGAAGAACGACTTAAGTAGGAAATGACTTAAGAGTGACGGTACCTTTCAAGAAAGCTCCGGCTAACTACGTGC
>mg|131|10
CCTACGGGAGACAGCAGTTAGGAATATTCGTCAATGGAGGAAACTCTGAACGAGCAATGCCGCGTGAAGGATGACGGTCCTATGGATTGTAGACTTCTGTTGTTAGGGAAGAACGACTTAAGTAGGAAATGACTTAAGAGTGACGGTACCTTTCAAGAAAGCTCCGGCTAACTACGTGC
>mg|132|14
CCTACGGGAGACAGCAGTTAGGAATATTCGTCAATGGAGGAAACTCTGAACGAGCAATGCCGCGTGAAGGATGACGGTCCTATGGGTTGTAAACTTCTGTTGTTAGGGAAGAACGACTTAAGTAGGAAATGACTTAAGAGTGACGGTACCTTTCAAGAAAGCTCCGGCTAACTACGTGC
>mg|133|28
CCTACGGGAGACAGCAGTTAGGAATATTCGTCAATGGAGGAAACTCTGAACGAGCAATGCCGCGTGAAGGATGACGGTCCTTTGGATTGTAAACTTCTGTTGTTAGGAACGAAACACTTAAGTAGGAAATGACTTAAGCTTGACGGTACCTTTCAAGAAAGCTCCGGCTAACTACGTGC
>mg|134|126
CCTACGGGAGACAGCAGTTAGGAATATTCGTCAATGGAGGAAACTCTGAACGAGCAATGCCGCGTGAAGGATGACGGTCCTTTGGATTGTAAACTTCTGTTGTTAGGAACGAACAACCTAAGTAGGAAATGACTTAAGAGTGACGGTACCTTTCAAGAAAGCTCCGGCTAACTACGTGC
>mg|135|189
CCTACGGGAGACAGCAGTTAGGAATATTCGTCAATGGAGGAAACTCTGAACGAGCAATGCCGCGTGAAGGATGACGGTCCTTTGGATTGTAAACTTCTGTTGTTAGGAACGAACAACCTAAGTAGGAAATGACTTAGGAGTGACGGTACCTTTCAAGAAAGCTCCGGCTAACTACGTGC
>mg|136|10
CCTACGGGAGACAGCAGTTAGGAATATTCGTCAATGGAGGAAACTCTGAACGAGCAATGCCGCGTGAAGGATGACGGTCCTTTGGATTGTAAACTTCTGTTGTTAGGAACGAACAACCTAAGTAGGAAATGACTTAGGCCTGACGGTACCCTTCAAGAAAGCTCCGGCTAACTACGTGC
>mg|137|26
CCTACGGGAGACAGCAGTTAGGAATATTCGTCAATGGAGGAAACTCTGAACGAGCAATGCCGCGTGAAGGATGACGGTCCTTTGGATTGTAAACTTCTGTTGTTAGGAACGAACAACCTAAGTAGGAAATGACTTAGGCCTGACGGTACCTTTCAAGAAAGCTCCGGCTAAATACGTGC
>mg|138|3495
CCTACGGGAGACAGCAGTTAGGAATATTCGTCAATGGAGGAAACTCTGAACGAGCAATGCCGCGTGAAGGATGACGGTCCTTTGGATTGTAAACTTCTGTTGTTAGGAACGAACAACCTAAGTAGGAAATGACTTAGGCCTGACGGTACCTTTCAAGAAAGCTCCGGCTAACTACGTGCA
>mg|139|148
CCTACGGGAGACAGCAGTTAGGAATATTCGTCAATGGAGGAAACTCTGAACGAGCAATGCCGCGTGAAGGATGACGGTCCTTTGGATTGTAAACTTCTGTTGTTAGGAACGAACAACCTAAGTAGGAAATGACTTAGGTCTGACGGTACCTTTCAAGAAAGCTCCGGCTAACTACGTGC
>mg|140|62
CCTACGGGAGACAGCAGTTAGGAATATTCGTCAATGGAGGAAACTCTGAACGAGCAATGCCGCGTGAAGGATGACGGTCCTTTGGATTGTAAACTTCTGTTGTTAGGAACGAACAACCTAAGTAGGAAATGGCTTAGGCCTGACGGTACCTTTCAAGAAAGCTCCGGCTAACTACGTGC
>mg|141|13
CCTACGGGAGACAGCAGTTAGGAATATTCGTCAATGGAGGAAACTCTGAACGAGCAATGCCGCGTGAAGGATGACGGTCCTTTGGATTGTAAACTTCTGTTGTTAGGAACGAACAACTTAAGTAGGAAATGACTTAAGAGTGACGGTACCTTTCAAGAAAGCTCCGGCTAACTACGTGC
>mg|142|187
CCTACGGGAGACAGCAGTTAGGAATATTCGTCAATGGAGGAAACTCTGAACGAGCAATGCCGCGTGAAGGATGACGGTCCTTTGGATTGTAAACTTCTGTTGTTAGGAACGAACAACTTAAGTAGGAAATGACTTAAGTCTGACGGTACCTTTCAAGAAAGCTCCGGCTAACTACGTGC
>mg|143|139
CCTACGGGAGACAGCAGTTAGGAATATTCGTCAATGGAGGAAACTCTGAACGAGCAATGCCGCGTGAAGGATGACGGTCCTTTGGATTGTAAACTTCTGTTGTTAGGGAAGAACGACCTAAGTAGGAAATGACTTAGGAGTGACGGTACCTTTCAAGAAAGCTCCGGCTAACTACGTGC
>mg|144|221
CCTACGGGAGACAGCAGTTAGGAATATTCGTCAATGGAGGAAACTCTGAACGAGCAATGCCGCGTGAAGGATGACGGTCCTTTGGATTGTAAACTTCTGTTGTTAGGGAAGAACGACTTAAGTAGGAAATGACTTAAGAGTGACGGTACCTTTCAAGAAAGCTCCGGCTAACTACGTGC
>mg|145|10
CCTACGGGAGACAGCAGTTAGGAATATTCGTCAATGGAGGAAACTCTGAACGAGCAATGCCGCGTGAAGGATGACGGTCCTTTGGATTGTAAACTTCTGTTGTTAGGGACGAACAACCTAAGTAGGAAATGACTTAGGCTTGACGGTACCTTTCAAGAAAGCTCCGGCTAACTACGTGC
>mg|146|12
CCTACGGGAGACAGCAGTTAGGAATATTCGTCAATGGAGGAAACTCTGAACGAGCAATGCCGCGTGAAGGATGATGGTCCTATGGATTGTAAACTTCTGTTGTTAGGGAAGAACGACTTAAGTAGGAAATGACTTAAGAGTGACGGTACCTTTCAAGAAAGCTCCGGCTAACTACGTGC
>mg|147|40
CCTACGGGAGACAGCAGTTAGGAATATTCGTCAATGGAGGAAACTCTGAACGAGCAATGCCGCGTGAAGGATGGCGGTCCTATGGATTGTAAACTTCTGTTGTTAGGGAAGAACGACTTAAGTAGGAAATGACTTAAGAGTGACGGTACCTTTCAAGAAAGCTCCGGCTAACTACGTGCC
>mg|148|12
CCTACGGGAGACAGCAGTTAGGAATATTCGTCAATGGAGGAAACTCTGAACGAGCAATGCCGCGTGAAGGGTGACGGTCCTATGGATTGTAAACTTCTGTTGTTAGGGAAGAACGACCTAAGTAGGAAATGACTTAGGAGTGACGGTACCTTTCAAGAAAGCTCCGGCTAACTACGTGC
>mg|149|29
CCTACGGGAGACAGCAGTTAGGAATATTCGTCAATGGAGGAAACTCTGAACGAGCAATGCCGCGTGAAGGGTGACGGTCCTATGGATTGTAAACTTCTGTTGTTAGGGAAGAACGACTTAAGTAGGAAATGACTTAAGAGTGACGGTACCTTTCAAGAAAGCTCCGGCTAACTACGTGC
>mg|150|10
CCTACGGGAGACAGCAGTTAGGAATATTCGTCAATGGAGGAAACTCTGAACGAGCAATGCCGCGTGAGGGATGACGGTCCTATGGATTGTAAACTTCTGTTGTTAGGGAAGAACGACTTAAGTAGGAAATGACTTAAGAGTGACGGTACCTTTCAAGAAAGCTCCGGCTAACTACGTGC
>mg|151|21
CCTACGGGAGACAGCAGTTAGGAATATTCGTCAATGGAGGAAACTCTGAACGAGCAATGCCGCGTGGAGGATGACGGTCCTATGGATTGTAAACTTCTGTTGTTAGGGAAGAACGACTTAAGTAGGAAATGACTTAAGAGTGACGGTACCTTTCAAGAAAGCTCCGGCTAACTACGTGC
>mg|152|17
CCTACGGGAGACAGCAGTTAGGAATATTCGTCAATGGAGGAAACTCTGAACGAGCAATGCCGTGTGAAGGATGACGGTCCTATGGATTGTAAACTTCTGTTGTTAGGGAAGAACGACTTAAGTAGGAAATGACTTAAGAGTGACGGTACCTTTCAAGAAAGCTCCGGCTAACTACGTGC
>mg|153|20
CCTACGGGAGACAGCAGTTAGGAATATTCGTCAATGGAGGAAACTCTGAACGAGCAATGCTGCGTGAAGGATGACGGTCCTATGGATTGTAAACTTCTGTTGTTAGGGAAGAACGACTTAAGTAGGAAATGACTTAAGAGTGACGGTACCTTTCAAGAAAGCTCCGGCTAACTACGTGC
>mg|154|17
CCTACGGGAGACAGCAGTTAGGAATATTCGTCAATGGAGGAAACTCTGAACGAGCAATGTCGCGTGAAGGATGACGGTCCTATGGATTGTAAACTTCTGTTGTTAGGGAAGAACGACTTAAGTAGGAAATGACTTAAGAGTGACGGTACCTTTCAAGAAAGCTCCGGCTAACTACGTGC
>mg|155|27
CCTACGGGAGACAGCAGTTAGGAATATTCGTCAATGGAGGAAACTCTGAACGAGCAGTGCCGCGTGAAGGATGACGGTCCTATGGATTGTAAACTTCTGTTGTTAGGGAAGAACGACTTAAGTAGGAAATGACTTAAGAGTGACGGTACCTTTCAAGAAAGCTCCGGCTAACTACGTGC
>mg|156|17
CCTACGGGAGACAGCAGTTAGGAATATTCGTCAATGGAGGAAACTCTGAACGAGTAATGCCGCGTGAAGGATGACGGTCCTATGGATTGTAAACTTCTGTTGTTAGGGAAGAACGACTTAAGTAGGAAATGACTTAAGAGTGACGGTACCTTTCAAGAAAGCTCCGGCTAACTACGTGC
>mg|157|20
CCTACGGGAGACAGCAGTTAGGAATATTCGTCAATGGAGGAAACTCTGAACGGGCAATGCCGCGTGAAGGATGACGGTCCTATGGATTGTAAACTTCTGTTGTTAGGGAAGAACGACTTAAGTAGGAAATGACTTAAGAGTGACGGTACCTTTCAAGAAAGCTCCGGCTAACTACGTGC
>mg|158|16
CCTACGGGAGACAGCAGTTAGGAATATTCGTCAATGGAGGAAACTCTGAATGAGCAATGCCGCGTGAAGGATGACGGTCCTATGGATTGTAAACTTCTGTTGTTAGGGAAGAACGACTTAAGTAGGAAATGACTTAAGAGTGACGGTACCTTTCAAGAAAGCTCCGGCTAACTACGTGC
>mg|159|29
CCTACGGGAGACAGCAGTTAGGAATATTCGTCAATGGAGGAAACTCTGAGCGAGCAATGCCGCGTGAAGGATGACGGTCCTATGGATTGTAAACTTCTGTTGTTAGGGAAGAACGACTTAAGTAGGAAATGACTTAAGAGTGACGGTACCTTTCAAGAAAGCTCCGGCTAACTACGTGC
>mg|160|21
CCTACGGGAGACAGCAGTTAGGAATATTCGTCAATGGAGGAAACTCTGGACGAGCAATGCCGCGTGAAGGATGACGGTCCTATGGATTGTAAACTTCTGTTGTTAGGGAAGAACGACTTAAGTAGGAAATGACTTAAGAGTGACGGTACCTTTCAAGAAAGCTCCGGCTAACTACGTGC
>mg|161|10
CCTACGGGAGACAGCAGTTAGGAATATTCGTCAATGGAGGAACATCTGAACGAGCAATGCCGCGTGAAGGATGACGGTCCTATGGATTGTAAACTTCTGTTGTTAGGGAAGAACGACTTAAGTAGGAAATGACTTAAGAGTGACGGTACCTTTCAAGAAAGCTCCGGCTAACTACGTGC
>mg|162|15
CCTACGGGAGACAGCAGTTAGGAATATTCGTCAATGGAGGAACTCTGAACGAGCAATGCCGCGTGAAGGATGACGGTCCTATGGATTGTAAACTTCTGTTGTTAGGGAAGAACGACCTAAGTAGGAAATGACTTAGGAGTGACGGTACCTTTCAAGAAAGCTCCGGCTAACTACGTGC
>mg|163|62
CCTACGGGAGACAGCAGTTAGGAATATTCGTCAATGGAGGAACTCTGAACGAGCAATGCCGCGTGAAGGATGACGGTCCTATGGATTGTAAACTTCTGTTGTTAGGGAAGAACGACTTAAGTAGGAAATGACTTAAGAGTGACGGTACCTTTCAAGAAAGCTCCGGCTAACTACGTGC
>mg|164|17
CCTACGGGAGACAGCAGTTAGGAATATTCGTCAATGGAGGAACTCTGAACGAGCAATGCCGCGTGAAGGATGACGGTCCTTTGGATTGTAAACTTCTGTTGTTAGGAACGAACAACCTAAGTAGGAAATGACTTAGGCCTGACGGTACCTTTCAAGAAAGCTCCGGCTAACTACGTGC
>mg|165|10
CCTACGGGAGACAGCAGTTAGGAATATTCGTCAATGGAGGAAGCTCTGAACGAGCAATGCCGCGTGAAGGATGACGGTCCTATGGATTGTAAACTTCTGTTGTTAGGGAAGAACGACCTAAGTAGGAAATGACTTAGGAGTGACGGTACCTTTCAAGAAAGCTCCGGCTAACTACGTGC
>mg|166|34
CCTACGGGAGACAGCAGTTAGGAATATTCGTCAATGGAGGAAGCTCTGAACGAGCAATGCCGCGTGAAGGATGACGGTCCTATGGATTGTAAACTTCTGTTGTTAGGGAAGAACGACTTAAGTAGGAAATGACTTAAGAGTGACGGTACCTTTCAAGAAAGCTCCGGCTAACTACGTGC
>mg|167|10
CCTACGGGAGACAGCAGTTAGGAATATTCGTCAATGGAGGAGACTCTGAACGAGCAATGCCGCGTGAAGGATGACGGTCCTATGGATTGTAAACTTCTGTTGTTAGGGAAGAACGACCTAAGTAGGAAATGACTTAGGAGTGACGGTACCTTTCAAGAAAGCTCCGGCTAACTACGTGC
>mg|168|21
CCTACGGGAGACAGCAGTTAGGAATATTCGTCAATGGAGGAGACTCTGAACGAGCAATGCCGCGTGAAGGATGACGGTCCTATGGATTGTAAACTTCTGTTGTTAGGGAAGAACGACTTAAGTAGGAAATGACTTAAGAGTGACGGTACCTTTCAAGAAAGCTCCGGCTAACTACGTGC
>mg|169|51
CCTACGGGAGACAGCAGTTAGGAATATTCGTCAATGGAGGGAAACTCTGAACGAGCAATGCCGCGTGAAGGATGACGGTCCTATGGATTGTAAACTTCTGTTGTTAGGGAAGAACGACCTAAGTAGGAAATGACTTAGGAGTGACGGTACCTTTCAAGAAAGCTCCGGCTAACTACGTGC
>mg|170|138
CCTACGGGAGACAGCAGTTAGGAATATTCGTCAATGGAGGGAAACTCTGAACGAGCAATGCCGCGTGAAGGATGACGGTCCTATGGATTGTAAACTTCTGTTGTTAGGGAAGAACGACTTAAGTAGGAAATGACTTAAGAGTGACGGTACCTTTCAAGAAAGCTCCGGCTAACTACGTGCC
>mg|171|29
CCTACGGGAGACAGCAGTTAGGAATATTCGTCAATGGAGGGAAACTCTGAACGAGCAATGCCGCGTGAAGGATGACGGTCCTTTGGATTGTAAACTTCTGTTGTTAGGAACGAACAACCTAAGTAGGAAATGACTTAGGCCTGACGGTACCTTTCAAGAAAGCTCCGGCTAACTACGTGC
>mg|172|10
CCTACGGGAGACAGCAGTTAGGAATATTCGTCAATGGAGGGAACTCTGAACGAGCAATGCCGCGTGAAGGATGACGGTCCTATGGATTGTAAACTTCTGTTGTTAGGGAAGAACGACCTAAGTAGGAAATGACTTAGGAGTGACGGTACCTTTCAAGAAAGCTCCGGCTAACTACGTGC
>mg|173|31
CCTACGGGAGACAGCAGTTAGGAATATTCGTCAATGGAGGGAACTCTGAACGAGCAATGCCGCGTGAAGGATGACGGTCCTATGGATTGTAAACTTCTGTTGTTAGGGAAGAACGACTTAAGTAGGAAATGACTTAAGAGTGACGGTACCTTTCAAGAAAGCTCCGGCTAACTACGTGC
>mg|174|14
CCTACGGGAGACAGCAGTTAGGAATATTCGTCAATGGGAGGAAACTCTGAACGAGCAATGCCGCGTGAAGGATGACGGTCCTATGGATTGTAAACTTCTGTTGTTAGGGAAGAACGACTTAAGTAGGAAATGACTTAAGAGTGACGGTACCTTTCAAGAAAGCTCCGGCTAACTACGTGC
>mg|175|37
CCTACGGGAGACAGCAGTTAGGAATATTCGTCAATGGGGGAAACTCTGAACGAGCAATGCCGCGTGAAGGATGACGGTCCTATGGATTGTAAACTTCTGTTGTTAGGGAAGAACGACCTAAGTAGGAAATGACTTAGGAGTGACGGTACCTTTCAAGAAAGCTCCGGCTAACTACGTGC
>mg|176|23
CCTACGGGAGACAGCAGTTAGGAATATTCGTCAATGGGGGAAACTCTGAACGAGCAATGCCGCGTGAAGGATGACGGTCCTTTGGATTGTAAACTTCTGTTGTTAGGAACGAACAACCTAAGTAGGAAATGACTTAGGCCTGACGGTACCTTTCAAGAAAGCTCCGGCTAACTACGTGC
>mg|177|17
CCTACGGGAGACAGCAGTTAGGAATATTCGTCAATGGGGGCAACTCTGAACGAGCAATGCCGCGTGAAGGATGACGGTCCTATGGATTGTAAACTTCTGTTGTTAGGGAAGAACGACTTAAGTAGGAAATGACTTAAGAGTGACGGTACCTTTCAAGAAAGCTCCGGCTAACTACGTGC
>mg|178|13
CCTACGGGAGACAGCAGTTAGGAATATTCGTCAATGGGGGGAAACTCTGAACGAGCAATGCCGCGTGAAGGATGACGGTCCTATGGATTGTAAACTTCTGTTGTTAGGGAAGAACGACTTAAGTAGGAAATGACTTAAGAGTGACGGTACCTTTCAAGAAAGCTCCGGCTAACTACGTGC
>mg|179|13
CCTACGGGAGACAGCAGTTAGGAATATTCGTCAGTGGAGGAAACTCTGAACGAGCAATGCCGCGTGAAGGATGACGGTCCTATGGATTGTAAACTTCTGTTGTTAGGGAAGAACGACTTAAGTAGGAAATGACTTAAGAGTGACGGTACCTTTCAAGAAAGCTCCGGCTAACTACGTGC
>mg|180|12
CCTACGGGAGACAGCAGTTAGGAATATTTGTCAATGGAGGAAACTCTGAACGAGCAATGCCGCGTGAAGGATGACGGTCCTATGGATTGTAAACTTCTGTTGTTAGGGAAGAACGACTTAAGTAGGAAATGACTTAAGAGTGACGGTACCTTTCAAGAAAGCTCCGGCTAACTACGTGC
>mg|181|13
CCTACGGGAGACAGCAGTTAGGAGTATTCGTCAATGGAGGAAACTCTGAACGAGCAATGCCGCGTGAAGGATGACGGTCCTATGGATTGTAAACTTCTGTTGTTAGGGAAGAACGACTTAAGTAGGAAATGACTTAAGAGTGACGGTACCTTTCAAGAAAGCTCCGGCTAACTACGTGC
>mg|182|23
CCTACGGGAGACAGCAGTTAGGGAATATTCGTCAATGGAGGAAACTCTGAACGAGCAATGCCGCGTGAAGGATGACGGTCCTATGGATTGTAAACTTCTGTTGTTAGGGAAGAACGACCTAAGTAGGAAATGACTTAGGAGTGACGGTACCTTTCAAGAAAGCTCCGGCTAACTACGTGC
>mg|183|52
CCTACGGGAGACAGCAGTTAGGGAATATTCGTCAATGGAGGAAACTCTGAACGAGCAATGCCGCGTGAAGGATGACGGTCCTATGGATTGTAAACTTCTGTTGTTAGGGAAGAACGACTTAAGTAGGAAATGACTTAAGAGTGACGGTACCTTTCAAGAAAGCTCCGGCTAACTACGTGC
>mg|184|17
CCTACGGGAGACAGCAGTTAGGGAATATTCGTCAATGGAGGAAACTCTGAACGAGCAATGCCGCGTGAAGGATGACGGTCCTTTGGATTGTAAACTTCTGTTGTTAGGAACGAACAACCTAAGTAGGAAATGACTTAGGCCTGACGGTACCTTTCAAGAAAGCTCCGGCTAACTACGTGC
>mg|185|18
CCTACGGGAGACAGCAGTTAGGGATATTCGTCAATGGAGGAAACTCTGAACGAGCAATGCCGCGTGAAGGATGACGGTCCTATGGATTGTAAACTTCTGTTGTTAGGGAAGAACGACTTAAGTAGGAAATGACTTAAGAGTGACGGTACCTTTCAAGAAAGCTCCGGCTAACTACGTGC
>mg|186|14
CCTACGGGAGACAGCAGTTGGGAATATTCGTCAATGGAGGAAACTCTGAACGAGCAATGCCGCGTGAAGGATGACGGTCCTATGGATTGTAAACTTCTGTTGTTAGGGAAGAACGACTTAAGTAGGAAATGACTTAAGAGTGACGGTACCTTTCAAGAAAGCTCCGGCTAACTACGTGC
>mg|187|33
CCTACGGGAGACAGCGGTTAGGAATATTCGTCAATGGAGGAAACTCTGAACGAGCAATGCCGCGTGAAGGATGACGGTCCTATGGATTGTAAACTTCTGTTGTTAGGGAAGAACGACTTAAGTAGGAAATGACTTAAGAGTGACGGTACCTTTCAAGAAAGCTCCGGCTAACTACGTGC
>mg|188|19
CCTACGGGAGACAGTAGTTAGGAATATTCGTCAATGGAGGAAACTCTGAACGAGCAATGCCGCGTGAAGGATGACGGTCCTATGGATTGTAAACTTCTGTTGTTAGGGAAGAACGACTTAAGTAGGAAATGACTTAAGAGTGACGGTACCTTTCAAGAAAGCTCCGGCTAACTACGTGC
>mg|189|12
CCTACGGGAGACGGCAGTTAGGAATATTCGTCAATGGAGGAAACTCTGAACGAGCAATGCCGCGTGAAGGATGACGGTCCTATGGATTGTAAACTTCTGTTGTTAGGGAAGAACGACCTAAGTAGGAAATGACTTAGGAGTGACGGTACCTTTCAAGAAAGCTCCGGCTAACTACGTGC
>mg|190|25
CCTACGGGAGACGGCAGTTAGGAATATTCGTCAATGGAGGAAACTCTGAACGAGCAATGCCGCGTGAAGGATGACGGTCCTATGGATTGTAAACTTCTGTTGTTAGGGAAGAACGACTTAAGTAGGAAATGACTTAAGAGTGACGGTACCTTTCAAGAAAGCTCCGGCTAACTACGTGC
>mg|191|12
CCTACGGGAGGACAGCAGTTAGGAATATTCGTCAATGGAGGAAACTCTGAACGAGCAATGCCGCGTGAAGGATGACGGTCCTATGGATTGTAAACTTCTGTTGTTAGGGAAGAACGACTTAAGTAGGAAATGACTTAAGAGTGACGGTACCTTTCAAGAAAGCTCCGGCTAACTACGTGC
>mg|192|12
CCTACGGGAGGCAGCAGTAGGGAATCTTCCACAATGGGCGCAAGCCTGATGGAGCAACGCCGCGTGCAGGATGAAGGCCTTCGGGTTGTAAACTGCTTTTATAAGCGAGAAATATGATGGTAACTTATGAATAAGGATCGGCTAACTACGTGC
>mg|193|333
CCTACGGGAGGCAGCAGTAGGGAATCTTTCACAATGGGCGCAAGCCTGATGGAGCAACGCCGCGTGCAGGATGAAGGCCTTCGGGTTGTAAACTGCTTTTATAAGCGAGAAATATGATGGTAACTTATGAATAAGGATCGGCTAACTACGTGC
>mg|194|35
CCTACGGGAGGCAGCAGTAGGGAATCTTTCACAATGGGCGCAAGCCTGATGGAGCAACGCCGCGTGCAGGATGAAGGCCTTCGGGTTGTAAACTGCTTTTTATAAGCGAGAAATATGATGGTAACTTATGAATAAGGATCGGCTAACTACGTGC
>mg|195|149
CCTACGGGAGGCAGCAGTGGGGAATATTGCACAATGGGGGAAACCCTGATGCAGCGACGCCGCGTGAGTGAAGAAGTATTTCGGTATGTAAAGCTCTATCAGCAGGGAAGAAAATGACGGTACCTGAGTAAGAAGCCCCGGCTAACTACGTGCCAGCAGCCGCGGTAATACGACTAAGAAGCTCCGGCTAAATACGTGC
>mg|196|67
CCTACGGGAGGCAGCAGTTAGGAATATTCGTCAATGGAGGAAACTCTGAACGAGCAATGCCGCGTGAAGGATGACGGTCCTATGGATTGTAAACTTCTGTTGTTAGGGAAGAACGACCTAAGTAGGAAATGACTTAGGAGTGACGGTACCTTTCAAGAAAGCTCCGGCTAACTACGTGC
>mg|197|228
CCTACGGGAGGCAGCAGTTAGGAATATTCGTCAATGGAGGAAACTCTGAACGAGCAATGCCGCGTGAAGGATGACGGTCCTATGGATTGTAAACTTCTGTTGTTAGGGAAGAACGACTTAAGTAGGAAATGACTTAAGAGTGACGGTACCTTTCAAGAAAGCTCCGGCTAACTACGTGC
>mg|198|11
CCTACGGGAGGCAGCAGTTAGGAATATTCGTCAATGGAGGAAACTCTGAACGAGCAATGCCGCGTGAAGGATGACGGTCCTATGGATTGTAAACTTCTGTTGTTAGGGAAGAACGACTTAAGTAGGAAATGACTTAGGAGTGACGGTACCTTTCAAGAAAGCTCCGGCTAACTACGTGC
>mg|199|35
CCTACGGGAGGCAGCAGTTAGGAATATTCGTCAATGGAGGAAACTCTGAACGAGCAATGCCGCGTGAAGGATGACGGTCCTTTGGATTGTAAACTTCTGTTGTTAGGAACGAACAACCTAAGTAGGAAATGACTTAGGCCTGACGGTACCTTTCAAGAAAGCTCCGGCTAACTACGTGC
>mg|200|34
CCTACGGGGAGACAGCAGTTAGGAATATTCGTCAATGGAGGAAACTCTGAACGAGCAATGCCGCGTGAAGGATGACGGTCCTATGGATTGTAAACTTCTGTTGTTAGGGAAGAACGACCTAAGTAGGAAATGACTTAGGAGTGACGGTACCTTTCAAGAAAGCTCCGGCTAACTACGTGC
>mg|201|115
CCTACGGGGAGACAGCAGTTAGGAATATTCGTCAATGGAGGAAACTCTGAACGAGCAATGCCGCGTGAAGGATGACGGTCCTATGGATTGTAAACTTCTGTTGTTAGGGAAGAACGACTTAAGTAGGAAATGACTTAAGAGTGACGGTACCTTTCAAGAAAGCTCCGGCTAACTACGTGCCA
>mg|202|11
CCTACGGGGAGACAGCAGTTAGGAATATTCGTCAATGGAGGAAACTCTGAACGAGCAATGCCGCGTGAAGGATGACGGTCCTTTGGATTGTAAACTTCTGTTGTTAGGAACGAACAACCTAAGTAGGAAATGACTTAGGCCTGACGGTACCTTTCAAGAAAGCTCCGGCTAACTACGTGC
>mg|203|21
CCTACGGGGGACAGCAGTTAGGAATATTCGTCAATGGAGGAAACTCTGAACGAGCAATGCCGCGTGAAGGATGACGGTCCTATGGATTGTAAACTTCTGTTGTTAGGGAAGAACGACTTAAGTAGGAAATGACTTAAGAGTGACGGTACCTTTCAAGAAAGCTCCGGCTAACTACGTGC
>mg|204|10
CCTACGGGGGGACAGCAGTTAGGAATATTCGTCAATGGAGGAAACTCTGAACGAGCAATGCCGCGTGAAGGATGACGGTCCTATGGATTGTAAACTTCTGTTGTTAGGGAAGAACGACTTAAGTAGGAAATGACTTAAGAGTGACGGTACCTTTCAAGAAAGCTCCGGCTAACTACGTGC
>mg|205|11
CCTATGGGAGACAGCAGTTAGGAATATTCGTCAATGGAGGAAACTCTGAACGAGCAATGCCGCGTGAAGGATGACGGTCCTATGGATTGTAAACTTCTGTTGTTAGGGAAGAACGACCTAAGTAGGAAATGACTTAGGAGTGACGGTACCTTTCAAGAAAGCTCCGGCTAACTACGTGC
>mg|206|36
CCTATGGGAGACAGCAGTTAGGAATATTCGTCAATGGAGGAAACTCTGAACGAGCAATGCCGCGTGAAGGATGACGGTCCTATGGATTGTAAACTTCTGTTGTTAGGGAAGAACGACTTAAGTAGGAAATGACTTAAGAGTGACGGTACCTTTCAAGAAAGCTCCGGCTAACTACGTGC
>mg|207|18
CCTGCGGGAGACAGCAGTTAGGAATATTCGTCAATGGAGGAAACTCTGAACGAGCAATGCCGCGTGAAGGATGACGGTCCTATGGATTGTAAACTTCTGTTGTTAGGGAAGAACGACTTAAGTAGGAAATGACTTAAGAGTGACGGTACCTTTCAAGAAAGCTCCGGCTAACTACGTGC
>mg|208|10
CTACGGGAGACAGCAGTTAGGAATATTCGTCAATGGAGGAAACTCTGAACGAGCAATGCCGCGTGAAGGATGACGGTCCTATGGATTGTAAACTTCTGTTGTTAGGGAAGAACGACCTAAGTAGGAAATGACTTAGGAGTGACGGTACCTTTCAAGAAAGCTCCGGCTAACTACGTGC
>mg|209|15
CTACGGGAGACAGCAGTTAGGAATATTCGTCAATGGAGGAAACTCTGAACGAGCAATGCCGCGTGAAGGATGACGGTCCTATGGATTGTAAACTTCTGTTGTTAGGGAAGAACGACTTAAGTAGGAAATGACTTAAGAGTGACGGTACCTTTCAAGAAAGCTCCGGCTAACTACGTGC
>mg|210|43
CTCCGCGTCCAGCTCGCTGCCCAGAAGGTCCCGATAGGCCTTGATCTTCTTCACGGTGCCCTC
>mg|211|27
TCCTACGGGAGACAGCAGTTAGGAATATTCGTCAATGGAGGAAACTCTGAACGAGCAATGCCGCGTGAAGGATGACGGTCCTATGGATTGTAAACTTCTGTTGTTAGGGAAGAACGACTTAAGTAGGAAATGACTTAAGAGTGACGGTACCTTTCAAGAAAGCTCCGGCTAACTACGTGC
>mg|212|14
ACACGTAGTTAGCCGGAGCTTTCTTGAAAGGTACCGTCACTCTTAAGTCATTTCCTACTTAAGTCGTTCTTCCCTAACAACAGAAGTTTACAATCCATAGGACCGTCATCCTTCACGCGGCATTGCTCGTTCAGAGTTTCCTCCATTGACGAATATTCCTAACTGCTGTCTCCCGTAGG
>mg|213|18
GCACGTAGTTAGCCGATCCTTATTCATAAGTTACCATCATATTTCTCGCTTATAAAAAGCAGTTTACAACCCGAAGGCCTTCATCCTGCACGCGGCGTTGCTCCATCAGGCTTGCGCCCATTGTGAAAGATTCCCTACTGCTGCCTCCCGTAGG
>mg|214|145
GCACGTAGTTAGCCGATCCTTATTCATAAGTTACCATCATATTTCTCGCTTATAAAAGCAGTTTACAACCCGAAGGCCTTCATCCTGCACGCGGCGTTGCTCCATCAGGCTTGCGCCCATTGTGAAAGATTCCCTACTGCTGCCTCCCGTAGGA
>mg|215|20
GCACGTAGTTAGCCGGAGCTTTCTTGAAAGGTACCGCCACTCTTAAGTCATTTCCTACTTAAGTCGTTCTTCCCTAACAACAGAAGTTTACAATCCATAGGACCGTCATCCTTCACGCGGCATTGCTCGTTCAGAGTTTCCTCCATTGACGAATATTCCTAACTGCTGTCTCCCGTAGG
>mg|216|10
GCACGTAGTTAGCCGGAGCTTTCTTGAAAGGTACCGTCAAGCTTAAGTCATTTCCTACTTAAGTGTTTCGTTCCTAACAACAGAAGTTTACAATCCAAAGGACCGTCATCCTTCACGCGGCATTGCTCGTTCAGAGTTTCCTCCATTGACGAATATTCCTAACTGCTGTCTCCCGTAGG
>mg|217|11
GCACGTAGTTAGCCGGAGCTTTCTTGAAAGGTACCGTCACCCTTAAGTCATTTCCTACTTAAGTCGTTCTTCCCTAACAACAGAAGTTTACAATCCATAGGACCGTCATCCTTCACGCGGCATTGCTCGTTCAGAGTTTCCTCCATTGACGAATATTCCTAACTGCTGTCTCCCGTAGG
>mg|218|13
GCACGTAGTTAGCCGGAGCTTTCTTGAAAGGTACCGTCACTCCTAAACCATTTCCTGCTTAGGTCGTTCTTCCCTAACAACAGAAGTTTACAATCCATAGGACCGTCATCCTTCACGCGGCATTGCTCGTTCAGAGTTTCCTCCATTGACGAATATTCCTAACTGCTGTCTCCCGTAGG
>mg|219|28
GCACGTAGTTAGCCGGAGCTTTCTTGAAAGGTACCGTCACTCCTAAGTCATTTCCTACCTAGGCCGTTCTTCCCTAACAACAGAAGTTTACAATCCATAGGACCGTCATCCTTCACGCGGCATTGCTCGTTCAGAGTTTCCTCCATTGACGAATATTCCTAACTGCTGTCTCCCGTAGG
>mg|220|303
GCACGTAGTTAGCCGGAGCTTTCTTGAAAGGTACCGTCACTCCTAAGTCATTTCCTACTTAAGTCGTTCTTCCCTAACAACAGAAGTTTACAATCCATAGGACCGTCATCCTTCACGCGGCATTGCTCGTTCAGAGTTTCCTCCATTGACGAATATTCCTAACTGCTGTCTCCCGTAGGA
>mg|221|46
GCACGTAGTTAGCCGGAGCTTTCTTGAAAGGTACCGTCACTCCTAAGTCATTTCCTACTTAGGTCGTTCTTCCCTAACAACAGAAGTTTACAATCCAAAGGACCGTCATCCTTCACGCGGCATTGCTCGTTCAGAGTTTCCTCCATTGACGAATATTCCTAACTGCTGTCTCCCGTAGG
>mg|222|13
GCACGTAGTTAGCCGGAGCTTTCTTGAAAGGTACCGTCACTCCTAAGTCATTTCCTACTTAGGTCGTTCTTCCCTAACAACAGAAGTTTACAATCCATAGGACCGTCATCCTTCACGCGGCATTGCTCGTTCAGAGTTTCCCTCCATTGACGAATATTCCTAACTGCTGTCTCCCGTAGGG
>mg|223|23
GCACGTAGTTAGCCGGAGCTTTCTTGAAAGGTACCGTCACTCCTAAGTCATTTCCTACTTAGGTCGTTCTTCCCTAACAACAGAAGTTTACAATCCATAGGACCGTCATCCTTCACGCGGCATTGCTCGTTCAGAGTTTCCTCCATTGACGAATATTCCTAACTGCTGCCTCCCGTAGG
>mg|224|15
GCACGTAGTTAGCCGGAGCTTTCTTGAAAGGTACCGTCACTCCTAAGTCATTTCCTACTTAGGTCGTTCTTCCCTAACAACAGAAGTTTACAATCCATAGGACCGTCATCCTTCACGCGGCATTGCTCGTTCAGAGTTTCCTCCATTGACGAATATTCCTAACTGCTGTCTCCCCGTAGG
>mg|225|2030
GCACGTAGTTAGCCGGAGCTTTCTTGAAAGGTACCGTCACTCCTAAGTCATTTCCTACTTAGGTCGTTCTTCCCTAACAACAGAAGTTTACAATCCATAGGACCGTCATCCTTCACGCGGCATTGCTCGTTCAGAGTTTCCTCCATTGACGAATATTCCTAACTGCTGTCTCCCGTAGGA
>mg|226|18
GCACGTAGTTAGCCGGAGCTTTCTTGAAAGGTACCGTCACTCCTAAGTCATTTCCTACTTAGGTCGTTCTTTCCTAACAACAGAAGTTTACAATCCATAGGACCGTCATCCTTCACGCGGCATTGCTCGTTCAGAGTTTCCTCCATTGACGAATATTCCTAACTGCTGTCTCCCGTAGG
>mg|227|72
GCACGTAGTTAGCCGGAGCTTTCTTGAAAGGTACCGTCACTCCTAAGTCATTTCCTACTTAGGTTGTTCGTTCCTAACAACAGAAGTTTACAATCCAAAGGACCGTCATCCTTCACGCGGCATTGCTCGTTCAGAGTTTCCTCCATTGACGAATATTCCTAACTGCTGTCTCCCGTAGGG
>mg|228|14
GCACGTAGTTAGCCGGAGCTTTCTTGAAAGGTACCGTCACTCTTAAGCCATTTCCTACTTAAGTCGTTCTTCCCTAACAACAGAAGTTTACAATCCATAGGACCGTCATCCTTCACGCGGCATTGCTCGTTCAGAGTTTCCTCCATTGACGAATATTCCTAACTGCTGTCTCCCGTAGG
>mg|229|11
GCACGTAGTTAGCCGGAGCTTTCTTGAAAGGTACCGTCACTCTTAAGTCATTTCCTACTTAAGCCGTTCTTCCCTAACAACAGAAGTTTACAATCCATAGGACCGTCATCCTTCACGCGGCATTGCTCGTTCAGAGTTTCCTCCATTGACGAATATTCCTAACTGCTGTCTCCCGTAGG
>mg|230|12
GCACGTAGTTAGCCGGAGCTTTCTTGAAAGGTACCGTCACTCTTAAGTCATTTCCTACTTAAGTCGTCCTTCCCTAACAACAGAAGTTTACAATCCATAGGACCGTCATCCTTCACGCGGCATTGCTCGTTCAGAGTTTCCTCCATTGACGAATATTCCTAACTGCTGTCTCCCGTAGG
>mg|231|11
GCACGTAGTTAGCCGGAGCTTTCTTGAAAGGTACCGTCACTCTTAAGTCATTTCCTACTTAAGTCGTTCTTCCCCTAACAACAGAAGTTTACAATCCATAGGACCGTCATCCTTCACGCGGCATTGCTCGTTCAGAGTTTCCTCCATTGACGAATATTCCTAACTGCTGTCTCCCGTAGG
>mg|232|101
GCACGTAGTTAGCCGGAGCTTTCTTGAAAGGTACCGTCACTCTTAAGTCATTTCCTACTTAAGTCGTTCTTCCCTAACAACAGAAGTTTACAATCCAAAGGACCGTCATCCTTCACGCGGCATTGCTCGTTCAGAGTTTCCTCCATTGACGAATATTCCTAACTGCTGTCTCCCGTAGGA
>mg|233|11
GCACGTAGTTAGCCGGAGCTTTCTTGAAAGGTACCGTCACTCTTAAGTCATTTCCTACTTAAGTCGTTCTTCCCTAACAACAGAAGTTTACAATCCATAGGACCGCCATCCTTCACGCGGCATTGCTCGTTCAGAGTTTCCTCCATTGACGAATATTCCTAACTGCTGTCTCCCGTAGG
>mg|234|10
GCACGTAGTTAGCCGGAGCTTTCTTGAAAGGTACCGTCACTCTTAAGTCATTTCCTACTTAAGTCGTTCTTCCCTAACAACAGAAGTTTACAATCCATAGGACCGTCACCCTTCACGCGGCATTGCTCGTTCAGAGTTTCCTCCATTGACGAATATTCCTAACTGCTGTCTCCCGTAGG
>mg|235|11
GCACGTAGTTAGCCGGAGCTTTCTTGAAAGGTACCGTCACTCTTAAGTCATTTCCTACTTAAGTCGTTCTTCCCTAACAACAGAAGTTTACAATCCATAGGACCGTCATCCTCCACGCGGCATTGCTCGTTCAGAGTTTCCTCCATTGACGAATATTCCTAACTGCTGTCTCCCGTAGG
>mg|236|10
GCACGTAGTTAGCCGGAGCTTTCTTGAAAGGTACCGTCACTCTTAAGTCATTTCCTACTTAAGTCGTTCTTCCCTAACAACAGAAGTTTACAATCCATAGGACCGTCATCCTTCACGCGGCACTGCTCGTTCAGAGTTTCCTCCATTGACGAATATTCCTAACTGCTGTCTCCCGTAGG
>mg|237|11
GCACGTAGTTAGCCGGAGCTTTCTTGAAAGGTACCGTCACTCTTAAGTCATTTCCTACTTAAGTCGTTCTTCCCTAACAACAGAAGTTTACAATCCATAGGACCGTCATCCTTCACGCGGCATTGCCCGTTCAGAGTTTCCTCCATTGACGAATATTCCTAACTGCTGTCTCCCGTAGG
>mg|238|12
GCACGTAGTTAGCCGGAGCTTTCTTGAAAGGTACCGTCACTCTTAAGTCATTTCCTACTTAAGTCGTTCTTCCCTAACAACAGAAGTTTACAATCCATAGGACCGTCATCCTTCACGCGGCATTGCTCGCTCAGAGTTTCCTCCATTGACGAATATTCCTAACTGCTGTCTCCCGTAGG
>mg|239|12
GCACGTAGTTAGCCGGAGCTTTCTTGAAAGGTACCGTCACTCTTAAGTCATTTCCTACTTAAGTCGTTCTTCCCTAACAACAGAAGTTTACAATCCATAGGACCGTCATCCTTCACGCGGCATTGCTCGTCCAGAGTTTCCTCCATTGACGAATATTCCTAACTGCTGTCTCCCGTAGG
>mg|240|11
GCACGTAGTTAGCCGGAGCTTTCTTGAAAGGTACCGTCACTCTTAAGTCATTTCCTACTTAAGTCGTTCTTCCCTAACAACAGAAGTTTACAATCCATAGGACCGTCATCCTTCACGCGGCATTGCTCGTTCAGAGTTCCCTCCATTGACGAATATTCCTAACTGCTGTCTCCCGTAGG
>mg|241|30
GCACGTAGTTAGCCGGAGCTTTCTTGAAAGGTACCGTCACTCTTAAGTCATTTCCTACTTAAGTCGTTCTTCCCTAACAACAGAAGTTTACAATCCATAGGACCGTCATCCTTCACGCGGCATTGCTCGTTCAGAGTTCCTCCATTGACGAATATTCCTAACTGCTGTCTCCCGTAGG
>mg|242|38
GCACGTAGTTAGCCGGAGCTTTCTTGAAAGGTACCGTCACTCTTAAGTCATTTCCTACTTAAGTCGTTCTTCCCTAACAACAGAAGTTTACAATCCATAGGACCGTCATCCTTCACGCGGCATTGCTCGTTCAGAGTTTCCCCCATTGACGAATATTCCTAACTGCTGTCTCCCGTAGG
>mg|243|63
GCACGTAGTTAGCCGGAGCTTTCTTGAAAGGTACCGTCACTCTTAAGTCATTTCCTACTTAAGTCGTTCTTCCCTAACAACAGAAGTTTACAATCCATAGGACCGTCATCCTTCACGCGGCATTGCTCGTTCAGAGTTTCCCTCCATTGACGAATATTCCTAACTGCTGTCTCCCGTAGGA
>mg|244|10
GCACGTAGTTAGCCGGAGCTTTCTTGAAAGGTACCGTCACTCTTAAGTCATTTCCTACTTAAGTCGTTCTTCCCTAACAACAGAAGTTTACAATCCATAGGACCGTCATCCTTCACGCGGCATTGCTCGTTCAGAGTTTCCTCCACTGACGAATATTCCTAACTGCTGTCTCCCGTAGG
>mg|245|21
GCACGTAGTTAGCCGGAGCTTTCTTGAAAGGTACCGTCACTCTTAAGTCATTTCCTACTTAAGTCGTTCTTCCCTAACAACAGAAGTTTACAATCCATAGGACCGTCATCCTTCACGCGGCATTGCTCGTTCAGAGTTTCCTCCATTGACGAATATTCCCTAACTGCTGTCTCCCGTAGGT
>mg|246|20
GCACGTAGTTAGCCGGAGCTTTCTTGAAAGGTACCGTCACTCTTAAGTCATTTCCTACTTAAGTCGTTCTTCCCTAACAACAGAAGTTTACAATCCATAGGACCGTCATCCTTCACGCGGCATTGCTCGTTCAGAGTTTCCTCCATTGACGAATATTCCTAACCGCTGTCTCCCGTAGG
>mg|247|11
GCACGTAGTTAGCCGGAGCTTTCTTGAAAGGTACCGTCACTCTTAAGTCATTTCCTACTTAAGTCGTTCTTCCCTAACAACAGAAGTTTACAATCCATAGGACCGTCATCCTTCACGCGGCATTGCTCGTTCAGAGTTTCCTCCATTGACGAATATTCCTAACTACTGTCTCCCGTAGG
>mg|248|15
GCACGTAGTTAGCCGGAGCTTTCTTGAAAGGTACCGTCACTCTTAAGTCATTTCCTACTTAAGTCGTTCTTCCCTAACAACAGAAGTTTACAATCCATAGGACCGTCATCCTTCACGCGGCATTGCTCGTTCAGAGTTTCCTCCATTGACGAATATTCCTAACTGCCGTCTCCCGTAGGT
>mg|249|96
GCACGTAGTTAGCCGGAGCTTTCTTGAAAGGTACCGTCACTCTTAAGTCATTTCCTACTTAAGTCGTTCTTCCCTAACAACAGAAGTTTACAATCCATAGGACCGTCATCCTTCACGCGGCATTGCTCGTTCAGAGTTTCCTCCATTGACGAATATTCCTAACTGCTGCCTCCCGTAGG
>mg|250|12
GCACGTAGTTAGCCGGAGCTTTCTTGAAAGGTACCGTCACTCTTAAGTCATTTCCTACTTAAGTCGTTCTTCCCTAACAACAGAAGTTTACAATCCATAGGACCGTCATCCTTCACGCGGCATTGCTCGTTCAGAGTTTCCTCCATTGACGAATATTCCTAACTGCTGTCCTCCCGTAGG
>mg|251|14
GCACGTAGTTAGCCGGAGCTTTCTTGAAAGGTACCGTCACTCTTAAGTCATTTCCTACTTAAGTCGTTCTTCCCTAACAACAGAAGTTTACAATCCATAGGACCGTCATCCTTCACGCGGCATTGCTCGTTCAGAGTTTCCTCCATTGACGAATATTCCTAACTGCTGTCTCCCATAGG
>mg|252|65
GCACGTAGTTAGCCGGAGCTTTCTTGAAAGGTACCGTCACTCTTAAGTCATTTCCTACTTAAGTCGTTCTTCCCTAACAACAGAAGTTTACAATCCATAGGACCGTCATCCTTCACGCGGCATTGCTCGTTCAGAGTTTCCTCCATTGACGAATATTCCTAACTGCTGTCTCCCCGTAGGA
>mg|253|10
GCACGTAGTTAGCCGGAGCTTTCTTGAAAGGTACCGTCACTCTTAAGTCATTTCCTACTTAAGTCGTTCTTCCCTAACAACAGAAGTTTACAATCCATAGGACCGTCATCCTTCACGCGGCATTGCTCGTTCAGAGTTTCCTCCATTGACGAATATTCCTAACTGCTGTCTCCCGTACGGT
>mg|254|6900
GCACGTAGTTAGCCGGAGCTTTCTTGAAAGGTACCGTCACTCTTAAGTCATTTCCTACTTAAGTCGTTCTTCCCTAACAACAGAAGTTTACAATCCATAGGACCGTCATCCTTCACGCGGCATTGCTCGTTCAGAGTTTCCTCCATTGACGAATATTCCTAACTGCTGTCTCCCGTAGGA
>mg|255|10
GCACGTAGTTAGCCGGAGCTTTCTTGAAAGGTACCGTCACTCTTAAGTCATTTCCTACTTAAGTCGTTCTTCCCTAACAACAGAAGTTTACAATCCATAGGACCGTCATCCTTCACGCGGCATTGCTCGTTCAGAGTTTCCTCCATTGACGAGTATTCCTAACTGCTGTCTCCCGTAGG
>mg|256|11
GCACGTAGTTAGCCGGAGCTTTCTTGAAAGGTACCGTCACTCTTAAGTCATTTCCTACTTAAGTCGTTCTTCCCTAACAACAGAAGTTTACAATCCATAGGACCGTCATCCTTCACGCGGCATTGCTCGTTCAGAGTTTCCTCCATTGGCGAATATTCCTAACTGCTGTCTCCCGTAGG
>mg|257|12
GCACGTAGTTAGCCGGAGCTTTCTTGAAAGGTACCGTCACTCTTAAGTCATTTCCTACTTAAGTCGTTCTTCCCTAACAACAGAAGTTTACAATCCATAGGACCGTCATCCTTCGCGCGGCATTGCTCGTTCAGAGTTTCCTCCATTGACGAATATTCCTAACTGCTGTCTCCCGTAGG
>mg|258|12
GCACGTAGTTAGCCGGAGCTTTCTTGAAAGGTACCGTCACTCTTAAGTCATTTCCTACTTAAGTCGTTCTTCCCTAACAACAGAAGTTTACAATCCATAGGACTGTCATCCTTCACGCGGCATTGCTCGTTCAGAGTTTCCTCCATTGACGAATATTCCTAACTGCTGTCTCCCGTAGG
>mg|259|17
GCACGTAGTTAGCCGGAGCTTTCTTGAAAGGTACCGTCACTCTTAAGTCATTTCCTACTTAAGTCGTTCTTCCCTAACAACAGAAGTTTACAATCCATAGGGCCGTCATCCTTCACGCGGCATTGCTCGTTCAGAGTTTCCTCCATTGACGAATATTCCTAACTGCTGTCTCCCGTAGG
>mg|260|30
GCACGTAGTTAGCCGGAGCTTTCTTGAAAGGTACCGTCACTCTTAAGTCATTTCCTACTTAAGTCGTTCTTCCCTAACAACAGAAGTTTTACAATCCATAGGACCGTCATCCTTCACGCGGCATTGCTCGTTCAGAGTTTCCTCCATTGACGAATATTCCTAACTGCTGTCTCCCGTAGG
>mg|261|13
GCACGTAGTTAGCCGGAGCTTTCTTGAAAGGTACCGTCACTCTTAAGTCATTTCCTACTTAAGTCGTTCTTCCCTAACAACAGGAGTTTACAATCCATAGGACCGTCATCCTTCACGCGGCATTGCTCGTTCAGAGTTTCCTCCATTGACGAATATTCCTAACTGCTGTCTCCCGTAGG
>mg|262|14
GCACGTAGTTAGCCGGAGCTTTCTTGAAAGGTACCGTCACTCTTAAGTCATTTCCTACTTAAGTCGTTCTTCCCTAGCAACAGAAGTTTACAATCCATAGGACCGTCATCCTTCACGCGGCATTGCTCGTTCAGAGTTTCCTCCATTGACGAATATTCCTAACTGCTGTCTCCCGTAGG
>mg|263|10
GCACGTAGTTAGCCGGAGCTTTCTTGAAAGGTACCGTCACTCTTAAGTCATTTCCTACTTAAGTTGTTCGTTCCTAACAACAGAAGTTTACAATCCAAAGGACCGTCATCCTTCACGCGGCATTGCTCGTTCAGAGTTTCCTCCATTGACGAATATTCCTAACTGCTGTCTCCCGTAGG
>mg|264|125
GCACGTAGTTAGCCGGAGCTTTCTTGAAAGGTACCGTCACTCTTAAGTCATTTCCTACTTAGGTCGTTCTTCCCTAACAACAGAAGTTTACAATCCATAGGACCGTCATCCTTCACGCGGCATTGCTCGTTCAGAGTTTCCTCCATTGACGAATATTCCTAACTGCTGTCTCCCGTAGGG
>mg|265|53
GCACGTAGTTAGCCGGAGCTTTCTTGAAAGGTACCGTCACTCTTAAGTCATTTCCTACTTAGGTTGTTCGTTCCTAACAACAGAAGTTTACAATCCAAAGGACCGTCATCCTTCACGCGGCATTGCTCGTTCAGAGTTTCCTCCATTGACGAATATTCCTAACTGCTGTCTCCCGTAGGG
>mg|266|47
GCACGTAGTTAGCCGGAGCTTTCTTGAAAGGTACCGTCAGACCTAAGTCATTTCCTACTTAGGTTGTTCGTTCCTAACAACAGAAGTTTACAATCCAAAGGACCGTCATCCTTCACGCGGCATTGCTCGTTCAGAGTTTCCTCCATTGACGAATATTCCTAACTGCTGTCTCCCGTAGG
>mg|267|11
GCACGTAGTTAGCCGGAGCTTTCTTGAAAGGTACCGTCAGACTTAAGTCATTTCCTACTTAAGTCGTTCTTCCCTAACAACAGAAGTTTACAATCCATAGGACCGTCATCCTTCACGCGGCATTGCTCGTTCAGAGTTTCCTCCATTGACGAATATTCCTAACTGCTGTCTCCCGTAGG
>mg|268|64
GCACGTAGTTAGCCGGAGCTTTCTTGAAAGGTACCGTCAGACTTAAGTCATTTCCTACTTAAGTTGTTCGTTCCTAACAACAGAAGTTTACAATCCAAAGGACCGTCATCCTTCACGCGGCATTGCTCGTTCAGAGTTTCCTCCATTGACGAATATTCCTAACTGCTGTCTCCCGTAGG
>mg|269|22
GCACGTAGTTAGCCGGAGCTTTCTTGAAAGGTACCGTCAGGCCTAAGCCATTTCCTACTTAGGTTGTTCGTTCCTAACAACAGAAGTTTACAATCCAAAGGACCGTCATCCTTCACGCGGCATTGCTCGTTCAGAGTTTCCTCCATTGACGAATATTCCTAACTGCTGTCTCCCGTAGG
>mg|270|70
GCACGTAGTTAGCCGGAGCTTTCTTGAAAGGTACCGTCAGGCCTAAGTCATTTCCTACTTAAGTCGTTCTTCCCTAACAACAGAAGTTTACAATCCATAGGACCGTCATCCTTCACGCGGCATTGCTCGTTCAGAGTTTCCTCCATTGACGAATATTCCTAACTGCTGTCTCCCGTAGG
>mg|271|20
GCACGTAGTTAGCCGGAGCTTTCTTGAAAGGTACCGTCAGGCCTAAGTCATTTCCTACTTAGGTCGTTCTTCCCTAACAACAGAAGTTTACAATCCATAGGACCGTCATCCTTCACGCGGCATTGCTCGTTCAGAGTTTCCTCCATTGACGAATATTCCTAACTGCTGTCTCCCGTAGG
>mg|272|10
GCACGTAGTTAGCCGGAGCTTTCTTGAAAGGTACCGTCAGGCCTAAGTCATTTCCTACTTAGGTTGTTCGTTCCTAACAACAGAAGTTTACAATCCAAAGGACCGTCATCCTTCACGCGGCATTGCTCGTTCAGAGTTTCCCTCCATTGACGAATATTCCTAACTGCTGTCTCCCGTAGG
>mg|273|19
GCACGTAGTTAGCCGGAGCTTTCTTGAAAGGTACCGTCAGGCCTAAGTCATTTCCTACTTAGGTTGTTCGTTCCTAACAACAGAAGTTTACAATCCAAAGGACCGTCATCCTTCACGCGGCATTGCTCGTTCAGAGTTTCCTCCATTGACGAATATTCCTAACTGCTGCCTCCCGTAGG
>mg|274|10
GCACGTAGTTAGCCGGAGCTTTCTTGAAAGGTACCGTCAGGCCTAAGTCATTTCCTACTTAGGTTGTTCGTTCCTAACAACAGAAGTTTACAATCCAAAGGACCGTCATCCTTCACGCGGCATTGCTCGTTCAGAGTTTCCTCCATTGACGAATATTCCTAACTGCTGTCTCCCCGTAGG
>mg|275|1377
GCACGTAGTTAGCCGGAGCTTTCTTGAAAGGTACCGTCAGGCCTAAGTCATTTCCTACTTAGGTTGTTCGTTCCTAACAACAGAAGTTTACAATCCAAAGGACCGTCATCCTTCACGCGGCATTGCTCGTTCAGAGTTTCCTCCATTGACGAATATTCCTAACTGCTGTCTCCCGTAGGA
>mg|276|15
GCACGTAGTTAGCCGGAGCTTTCTTGAAAGGTACCGTCAGGCCTAAGTCATTTCCTACTTAGGTTGTTCGTTCCTAACAACAGAAGTTTACAATCCAATGGACCGTCATCCTTCACGCGGCATTGCTCGTTCAGAGTTTCCTCCATTGACGAATATTCCTAACTGCTGTCTCCCGTAGG
>mg|277|105
GCACGTAGTTAGCCGGAGCTTTCTTGAAAGGTACCGTCAGGCCTAAGTCATTTCCTACTTAGGTTGTTCGTTCCTAACAACAGAAGTTTACAATCCATAGGACCGTCATCCTTCACGCGGCATTGCTCGTTCAGAGTTTCCTCCATTGACGAATATTCCTAACTGCTGTCTCCCGTAGGA
>mg|278|11
GCACGTAGTTAGCCGGAGCTTTCTTGAAAGGTGCCGTCACTCTTAAGTCATTTCCTACTTAAGTCGTTCTTCCCTAACAACAGAAGTTTACAATCCATAGGACCGTCATCCTTCACGCGGCATTGCTCGTTCAGAGTTTCCTCCATTGACGAATATTCCTAACTGCTGTCTCCCGTAGG
>mg|279|10
GCACGTAGTTAGCCGGAGCTTTCTTGAAGGGTACCGTCACTCTTAAGTCATTTCCTACTTAAGTCGTTCTTCCCTAACAACAGAAGTTTACAATCCATAGGACCGTCATCCTTCACGCGGCATTGCTCGTTCAGAGTTTCCTCCATTGACGAATATTCCTAACTGCTGTCTCCCGTAGG
>mg|280|11
GCACGTAGTTAGCCGGAGCTTTCTTGAGAGGTACCGTCACTCTTAAGTCATTTCCTACTTAAGTCGTTCTTCCCTAACAACAGAAGTTTACAATCCATAGGACCGTCATCCTTCACGCGGCATTGCTCGTTCAGAGTTTCCTCCATTGACGAATATTCCTAACTGCTGTCTCCCGTAGG
>mg|281|17
GCACGTAGTTAGCCGGGGCTTTCTTGAAAGGTACCGTCACTCTTAAGTCATTTCCTACTTAAGTCGTTCTTCCCTAACAACAGAAGTTTACAATCCATAGGACCGTCATCCTTCACGCGGCATTGCTCGTTCAGAGTTTCCTCCATTGACGAATATTCCTAACTGCTGTCTCCCGTAGG
>mg|282|11
GCACGTAGTTAGCCGTGGCTTTCTTGAAAGGTACCGTCACTCTTAAGTCATTTCCTACTTAAGTCGTTCTTCCCTAACAACAGAAGTTTACAATCCATAGGACCGTCATCCTTCACGCGGCATTGCTCGTTCAGAGTTTCCTCCATTGACGAATATTCCTAACTGCTGTCTCCCGTAGGA
>mg|283|23
GCACGTATTTAGCCGGAGCTTTCTTGAAAGGTACCGTCACTCCTAAGTCATTTCCTACTTAGGTCGTTCTTCCCTAACAACAGAAGTTTACAATCCATAGGACCGTCATCCTTCACGCGGCATTGCTCGTTCAGAGTTTCCTCCATTGACGAATATTCCTAACTGCTGTCTCCCGTAGG
>mg|284|58
GCACGTATTTAGCCGGAGCTTTCTTGAAAGGTACCGTCACTCTTAAGTCATTTCCTACTTAAGTCGTTCTTCCCTAACAACAGAAGTTTACAATCCATAGGACCGTCATCCTTCACGCGGCATTGCTCGTTCAGAGTTTCCTCCATTGACGAATATTCCTAACTGCTGTCTCCCGTAGG
>mg|285|12
GCACGTATTTAGCCGGAGCTTTCTTGAAAGGTACCGTCAGGCCTAAGTCATTTCCTACTTAGGTTGTTCGTTCCTAACAACAGAAGTTTACAATCCAAAGGACCGTCATCCTTCACGCGGCATTGCTCGTTCAGAGTTTCCTCCATTGACGAATATTCCTAACTGCTGTCTCCCGTAGG
>mg|286|12
GCACGTGGTTAGCCGGAGCTTTCTTGAAAGGTACCGTCACTCTTAAGTCATTTCCTACTTAAGTCGTTCTTCCCTAACAACAGAAGTTTACAATCCATAGGACCGTCATCCTTCACGCGGCATTGCTCGTTCAGAGTTTCCTCCATTGACGAATATTCCTAACTGCTGTCTCCCGTAGG
>mg|287|12
GCGCGTAGTTAGCCGGAGCTTTCTTGAAAGGTACCGTCACTCTTAAGTCATTTCCTACTTAAGTCGTTCTTCCCTAACAACAGAAGTTTACAATCCATAGGACCGTCATCCTTCACGCGGCATTGCTCGTTCAGAGTTTCCTCCATTGACGAATATTCCTAACTGCTGTCTCCCGTAGG
>mg|288|10
GTCAATGGCGCGGGATATGGCTTCTGTATAAAGTGAGTCTGTACCGTTGTAATATTCGGTAATGATAAATGTTTTGTCGG
>mg|289|90
TCAGCTCGTCTGGGCACTTGTCGAGAACCGTGCGGATGACAAACTTGAGCATCTGCTCAGACACATCCATTTCACCCTTGAGGTCACAGAAGGCCATTTCTGGCTCAACCATCCAAAACTCTGCCGCATGGCGGCGAGTGTTGGAATCCTCAGCGC
>mg|290|32
GCGCTGAGGATTCCAACACTCGCCGCCATGCGGCAGAGTTTTGGATGGTTGAGCCAGAAATGGCCTTCTGTGACCTCAAGGGTGAAATGGATGTGTCTGAGCAGATGCTCAAGTTTGTCATCCGCACGGTTCTCGACAAGTGCCCAGACGAGCTGA
>mg|291|10
CCTCCGCGCCGCGAATCGTGACGTGCGCCCCCTCCTTCTGGGGGCTGATGATGAGGCTCTCCGACTTGTCCAGGGACAGCGGATCGCACGCCG
>mg|292|27
CGTGAGATGTTGGGTTAAGTCCATCAACGAGCGCAACCCTTGCAACCAGTTGGATTTTTCTGGTAGGACTGCCCCGGTAACGGGGAGGAAGGAGGGGATGATGTCAGGTCAGTATTTCCCTTACGCCTTGGGCTAGAATCGCGCTACAATGGCCGGTACAATGCGAAGCAAAACAGTGATGCGAAGCAAATCGCACCAAAGCCGGTCCCAGTTCGGATAGAAGGCTGAAACTCGCCTTCT
>mg|293|116
CGTGAGATGTTGGGTTAAGTCCCGCAACGAGCGCAACCCCCGCCGCATGTTGCCAGCGACCAGGTCGGGCACCCATGCGGGACCGCCGGCGCCAAGCCGGAGGAGGGCGGGGACGACGTCAAGTCATCATGCCCCTTATGCCCTGGGCTGCACACGTGCTACAATGGCCGGTACAGAGGGTTGCCACCCCGCGAGGGGGAGCGGATCCCGAAAGCCGGCCCCAGTTCGGATTGGGGGCTGCAACCCGCCCCCATGAAGTCGGAGTCGCTAGTAATCGCGAGGCTAAGCTAATCTCTTAAAGCCCATTCTCAGTTCGGATTGCAGGCTGCAACTCGCCTGCA
>mg|294|15
CGTGAGATGTTTGGTTAAGTCCATCAACGAGCGCAACCCTTGCAACCAGTTGGATTTTTCTGGTAGGACTGCCCCGGTAACGGGGAGGAAGGAGGGGATGATGTCAGGTCAGTATTTCCCTTACGCCTTGGGCTAGAATCGCGCTACAATGGCCGGTACAATGCGAAGCAAAACAGTGATGCGAAGCAAATCGCACCAAAGCCGGTCCCAGTTCGGATAGAAGGCTGAAACTCGCCTGCA
>mg|295|382
CGTGAGATGTTTGGTTAAGTCCATCAACGAGCGCAACCCTTGCAACCAGTTGGATTTTTCTGGTAGGACTGCCCCGGTAACGGGGAGGAAGGAGGGGATGATGTCAGGTCAGTATTTCCCTTACGCCTTGGGCTAGAATCGCGCTACAATGGCCGGTACAATGCGAAGCAAAACAGTGATGCGAAGCAAATCGCACCAAAGCCGGTCCCAGTTCGGATAGAAGGCTGAAACTCGCCTTCT
>mg|296|20
CGTGAGATGTTTGGTTAAGTCCATCAACGAGCGCAACCCTTGCAACCAGTTGGATTTTTCTGGTAGGACTGCCCCGGTAACGGGGAGGAAGGAGGGGATGATGTCAGGTCAGTATTTCCCTTACGCCTTGGGCTAGAATCGCGCTACAATGGCCGGTACAATGCGAAGCAAAACAGTGATGCGAAGCAAATCGCACCAAAGCCGGTCCCAGTTCGGATTGGAGGCTGCAACCCGCCTCCA
>mg|297|10
CGTGAGATGTTTGGTTAAGTCCATCAACGAGCGCAACCCTTGCAACCAGTTGGATTTTTCTGGTAGGACTGCCCCGGTAACGGGGGAGGAAGGAGGGGATGATGTCAGGTCAGTATTTCCCTTACGCCTTGGGCTAGAATCGCGCTACAATGGCCGGTACAATGCGAAGCAAAACAGTGATGCGAAGCAAATCGCACCAAAGCCGGTCCCAGTTCGGATAGAAGGCTGAAACTCGCCTTCT
>mg|298|36
CGTGAGATGTTTGGTTAAGTCCATCAACGAGCGCAACCCTTGCAACCAGTTGGATTTTTTCTGGTAGGACTGCCCCGGTAACGGGGAGGAAGGAGGGGATGATGTCAGGTCAGTATTTCCCTTACGCCTTGGGCTAGAATCGCGCTACAATGGCCGGTACAATGCGAAGCAAAACAGTGATGCGAAGCAAATCGCACCAAAGCCGGTCCCAGTTCGGATAGAAGGCTGAAACTCGCCTTCT
>mg|299|15
AGAAGGCGAGTTTCAGCCTTCTATCCGAACTGGGACCGGCTTTGGTGCGATTTGCTTCGCATCACTGTTTTGCTTCGCATTGTACCGGCCATTGTAGCGCGATTCTAGCCCAAGGCGTAAGGGAAATACTGACCTGACATCATCCCCTCCTTCCTCCCCGTTACCGGGGCAGTCCTACCAGAAAAAATCCAACTGGTTGCAAGGGTTGCGCTCGTTGATGGACTTAACCAAACATCTCACG
>mg|300|148
AGAAGGCGAGTTTCAGCCTTCTATCCGAACTGGGACCGGCTTTGGTGCGATTTGCTTCGCATCACTGTTTTGCTTCGCATTGTACCGGCCATTGTAGCGCGATTCTAGCCCAAGGCGTAAGGGAAATACTGACCTGACATCATCCCCTCCTTCCTCCCCGTTACCGGGGCAGTCCTACCAGAAAAATCCAACTGGTTGCAAGGGTTGCGCTCGTTGATGGACTTAACCAAACATCTCACG
