# Supplementary material for: A comparative analysis of microbial profile of Guinea fowl and chicken using metagenomic approach
Source: PLoS One. 2018 Mar 1;13(3):e0191029. doi: 10.1371/journal.pone.0191029 (PMC5832216; doi:10.1371/journal.pone.0191029)
Supplement: S1 File — 16SrRNA sequencing data revealing Intestinal microbial profile of the chicken gastrointestinal tract. (ZIP) [file pone.0191029.s002.zip › exports/S002_Sarayu_Chic_16s_2-Sample_10-30-15_v1_by_primer.txt]

Primer	Phylum	Class	Order	Family	Genus	Species	% ID	Count	DB counters	F:R %	% of total reads	% of valid reads	% of mapped reads	% of mapped reads per primer
V2	Actinobacteria	Actinobacteria	Actinomycetales	Corynebacteriaceae	Corynebacterium	glutamicum	100 - 100	13	13 : 0	0 : 100	0	0	0	0.06
V2	Actinobacteria	Actinobacteria	Actinomycetales	Corynebacteriaceae	Corynebacterium	stationis	99.08 - 100	161	161 : 0	19.25 : 80.75	0.01	0.01	0.02	0.69
V2	Actinobacteria	Actinobacteria	Actinomycetales	Micrococcaceae	Rothia	nasimurium	99.11 - 99.11	10	10 : 0	0 : 100	0	0	0	0.04
V2	Actinobacteria	Actinobacteria	Bifidobacteriales	Bifidobacteriaceae	Aeriscardovia	aeriphila	99.54 - 100	192	192 : 0	74.48 : 25.52	0.01	0.01	0.02	0.82
V2	Actinobacteria	Actinobacteria	Bifidobacteriales	Bifidobacteriaceae	Bifidobacterium	(slash calls)		52	52 : 0		0	0	0.01	0.22
V2	Actinobacteria	Actinobacteria	Coriobacteriales	Coriobacteriaceae	(family level ID only)			475	0 : 475		0.02	0.02	0.05	2.04
V2	Actinobacteria	Coriobacteriia	Coriobacteriales	Coriobacteriaceae	(family level ID only)			51	0 : 51		0	0	0	0.22
V2	Firmicutes	Bacilli	Bacillales	Bacillaceae	(family level ID only)			16	0 : 16		0	0	0	0.07
V2	Firmicutes	Bacilli	Lactobacillales	Aerococcaceae	(family level ID only)			12	12 : 0		0	0	0	0.05
V2	Firmicutes	Bacilli	Lactobacillales	Aerococcaceae	Aerococcus	urinaeequi	99.56 - 99.56	13	13 : 0	100 : 0	0	0	0	0.06
V2	Firmicutes	Bacilli	Lactobacillales	Aerococcaceae	Facklamia	tabacinasalis	99.56 - 100	504	504 : 0	31.35 : 68.65	0.02	0.03	0.05	2.16
V2	Firmicutes	Bacilli	Lactobacillales	Carnobacteriaceae	(family level ID only)			30	0 : 30		0	0	0	0.13
V2	Firmicutes	Bacilli	Lactobacillales	Carnobacteriaceae	Carnobacterium	mobile	100 - 100	17	17 : 0	0 : 100	0	0	0	0.07
V2	Firmicutes	Bacilli	Lactobacillales	Enterococcaceae	Enterococcus	(genus level ID only)		37	0 : 37		0	0	0	0.16
V2	Firmicutes	Bacilli	Lactobacillales	Enterococcaceae	Enterococcus	(slash calls)		74	74 : 0		0	0	0.01	0.32
V2	Firmicutes	Bacilli	Lactobacillales	Enterococcaceae	Enterococcus	cecorum	99.11 - 100	161	161 : 0	17.39 : 82.61	0.01	0.01	0.02	0.69
V2	Firmicutes	Bacilli	Lactobacillales	Enterococcaceae	Enterococcus	faecium	100 - 100	17	0 : 17	0 : 100	0	0	0	0.07
V2	Firmicutes	Bacilli	Lactobacillales	Lactobacillaceae	(slash calls)			407	0 : 407		0.01	0.02	0.04	1.75
V2	Firmicutes	Bacilli	Lactobacillales	Lactobacillaceae	Lactobacillus	(genus level ID only)		90	0 : 90		0	0	0.01	0.39
V2	Firmicutes	Bacilli	Lactobacillales	Lactobacillaceae	Lactobacillus	(slash calls)		113	45 : 68		0	0.01	0.01	0.49
V2	Firmicutes	Bacilli	Lactobacillales	Lactobacillaceae	Lactobacillus	alvi	99.12 - 99.56	1011	0 : 1011	24.93 : 75.07	0.03	0.05	0.1	4.34
V2	Firmicutes	Bacilli	Lactobacillales	Lactobacillaceae	Lactobacillus	aviarius	99.56 - 100	84	0 : 84	73.81 : 26.19	0	0	0.01	0.36
V2	Firmicutes	Bacilli	Lactobacillales	Lactobacillaceae	Lactobacillus	coleohominis	99.56 - 100	34	0 : 34	0 : 100	0	0	0	0.15
V2	Firmicutes	Bacilli	Lactobacillales	Lactobacillaceae	Lactobacillus	crispatus	100 - 100	16	16 : 0	0 : 100	0	0	0	0.07
V2	Firmicutes	Bacilli	Lactobacillales	Lactobacillaceae	Lactobacillus	ingluviei	100 - 100	26	26 : 0	38.46 : 61.54	0	0	0	0.11
V2	Firmicutes	Bacilli	Lactobacillales	Lactobacillaceae	Lactobacillus	intermedius	100 - 100	83	0 : 83	25.3 : 74.7	0	0	0.01	0.36
V2	Firmicutes	Bacilli	Lactobacillales	Lactobacillaceae	Lactobacillus	oris	100 - 100	32	0 : 32	62.5 : 37.5	0	0	0	0.14
V2	Firmicutes	Bacilli	Lactobacillales	Lactobacillaceae	Lactobacillus	pontis	99.56 - 99.56	54	54 : 0	29.63 : 70.37	0	0	0.01	0.23
V2	Firmicutes	Bacilli	Lactobacillales	Lactobacillaceae	Lactobacillus	reuteri	99.12 - 100	141	141 : 0	17.73 : 82.27	0	0.01	0.01	0.61
V2	Firmicutes	Bacilli	Lactobacillales	Lactobacillaceae	Lactobacillus	salivarius	99.12 - 99.56	132	132 : 0	23.48 : 76.52	0	0.01	0.01	0.57
V2	Firmicutes	Bacilli	Lactobacillales	Lactobacillaceae	Lactobacillus	vaginalis	99.12 - 100	801	741 : 60	17.98 : 82.02	0.03	0.04	0.08	3.44
V2	Firmicutes	Bacilli	Lactobacillales	Streptococcaceae	(family level ID only)			304	0 : 304		0.01	0.02	0.03	1.31
V2	Firmicutes	Bacilli	Lactobacillales	Streptococcaceae	Streptococcus	alactolyticus	100 - 100	49	49 : 0	100 : 0	0	0	0	0.21
V2	Firmicutes	Clostridia	Clostridiales	Christensenellaceae	(family level ID only)			67	0 : 67		0	0	0.01	0.29
V2	Firmicutes	Clostridia	Clostridiales	Clostridiaceae	(family level ID only)			937	54 : 883		0.03	0.05	0.09	4.02
V2	Firmicutes	Clostridia	Clostridiales	Clostridiaceae	Clostridium	(genus level ID only)		136	0 : 136		0	0.01	0.01	0.58
V2	Firmicutes	Clostridia	Clostridiales	Clostridiaceae	Clostridium	hiranonis	99.09 - 99.55	212	0 : 212	22.64 : 77.36	0.01	0.01	0.02	0.91
V2	Firmicutes	Clostridia	Clostridiales	Clostridiaceae	Clostridium	sp.	100 - 100	25	0 : 25	0 : 100	0	0	0	0.11
V2	Firmicutes	Clostridia	Clostridiales	Clostridiales Family XIII. Incertae Sedis	(family level ID only)			16	16 : 0		0	0	0	0.07
V2	Firmicutes	Clostridia	Clostridiales	Eubacteriaceae	(family level ID only)			520	0 : 520		0.02	0.03	0.05	2.23
V2	Firmicutes	Clostridia	Clostridiales	Eubacteriaceae	Eubacterium	(slash calls)		12	12 : 0		0	0	0	0.05
V2	Firmicutes	Clostridia	Clostridiales	Lachnospiraceae	(family level ID only)			2828	0 : 2828		0.09	0.14	0.28	12.15
V2	Firmicutes	Clostridia	Clostridiales	Lachnospiraceae	(slash calls)			24	0 : 24		0	0	0	0.1
V2	Firmicutes	Clostridia	Clostridiales	Lachnospiraceae	Roseburia	faecis	99.09 - 99.09	31	0 : 31	61.29 : 38.71	0	0	0	0.13
V2	Firmicutes	Clostridia	Clostridiales	Lachnospiraceae	Ruminococcus	torques	99.09 - 99.55	165	165 : 0	25.45 : 74.55	0.01	0.01	0.02	0.71
V2	Firmicutes	Clostridia	Clostridiales	Lachnospiraceae	[Ruminococcus]	(genus level ID only)		1348	0 : 1348		0.04	0.07	0.13	5.79
V2	Firmicutes	Clostridia	Clostridiales	Lachnospiraceae	[Ruminococcus]	torques	99.09 - 99.1	733	0 : 733	26.6 : 73.4	0.02	0.04	0.07	3.15
V2	Firmicutes	Clostridia	Clostridiales	Peptococcaceae	(family level ID only)			17	0 : 17		0	0	0	0.07
V2	Firmicutes	Clostridia	Clostridiales	Ruminococcaceae	(family level ID only)			2646	0 : 2646		0.08	0.13	0.26	11.36
V2	Firmicutes	Clostridia	Clostridiales	Ruminococcaceae	(slash calls)			366	0 : 366		0.01	0.02	0.04	1.57
V2	Firmicutes	Clostridia	Clostridiales	Ruminococcaceae	Faecalibacterium	(genus level ID only)		877	0 : 877		0.03	0.04	0.09	3.77
V2	Firmicutes	Clostridia	Clostridiales	Ruminococcaceae	Faecalibacterium	prausnitzii	99.09 - 100	116	0 : 116	8.62 : 91.38	0	0.01	0.01	0.5
V2	Firmicutes	Clostridia	Clostridiales	Ruminococcaceae	Subdoligranulum	(genus level ID only)		18	0 : 18		0	0	0	0.08
V2	Firmicutes	Clostridia	Clostridiales	Veillonellaceae	Megamonas	(genus level ID only)		455	0 : 455		0.01	0.02	0.04	1.95
V2	Firmicutes	Clostridia	Clostridiales	Veillonellaceae	Megamonas	hypermegale	99.09 - 100	36	0 : 36	100 : 0	0	0	0	0.15
V2	Firmicutes	Clostridia	Clostridiales	unclassified Clostridiales	(family level ID only)			17	17 : 0		0	0	0	0.07
V2	Firmicutes	Clostridia	Thermoanaerobacterales	Thermoanaerobacteraceae	(family level ID only)			15	15 : 0		0	0	0	0.06
V2	Firmicutes	Erysipelotrichi	Erysipelotrichales	Erysipelotrichaceae	(family level ID only)			252	0 : 252		0.01	0.01	0.02	1.08
V2	Firmicutes	Erysipelotrichia	Erysipelotrichales	Erysipelotrichaceae	(family level ID only)			63	0 : 63		0	0	0.01	0.27
V2	Firmicutes	Erysipelotrichia	Erysipelotrichales	Erysipelotrichaceae	Clostridium	spiroforme	99.11 - 99.12	1380	1380 : 0	36.52 : 63.48	0.04	0.07	0.13	5.93
V2	Firmicutes	Erysipelotrichia	Erysipelotrichales	Erysipelotrichaceae	Erysipelatoclostridium	(genus level ID only)		145	0 : 145		0	0.01	0.01	0.62
V2	Firmicutes	Erysipelotrichia	Erysipelotrichales	Erysipelotrichaceae	Erysipelatoclostridium	spiroforme	99.11 - 99.12	779	0 : 779	19.51 : 80.49	0.02	0.04	0.08	3.35
V2	Firmicutes	Erysipelotrichia	Erysipelotrichales	Erysipelotrichaceae	Eubacterium	cylindroides	99.1 - 99.1	393	393 : 0	20.61 : 79.39	0.01	0.02	0.04	1.69
V2	Firmicutes	Erysipelotrichia	Erysipelotrichales	Erysipelotrichaceae	Faecalitalea	cylindroides	99.56 - 99.56	67	0 : 67	50.75 : 49.25	0	0	0.01	0.29
V2	Firmicutes	Erysipelotrichia	Erysipelotrichales	Erysipelotrichaceae	Turicibacter	(genus level ID only)		2387	0 : 2387		0.08	0.12	0.23	10.25
V2	Proteobacteria	Alphaproteobacteria	Rhizobiales	Beijerinckiaceae	(family level ID only)			79	0 : 79		0	0	0.01	0.34
V2	Proteobacteria	Alphaproteobacteria	Rhodobacterales	Rhodobacteraceae	(family level ID only)			606	0 : 606		0.02	0.03	0.06	2.6
V2	Proteobacteria	Betaproteobacteria	Burkholderiales	Oxalobacteraceae	(family level ID only)			75	0 : 75		0	0	0.01	0.32
V2	Proteobacteria	Deltaproteobacteria	Desulfovibrionales	Desulfovibrionaceae	(family level ID only)			168	0 : 168		0.01	0.01	0.02	0.72
V2	Proteobacteria	Deltaproteobacteria	Desulfovibrionales	Desulfovibrionaceae	Desulfovibrio	(genus level ID only)		19	0 : 19		0	0	0	0.08
V2	Proteobacteria	Gammaproteobacteria	Enterobacteriales	Enterobacteriaceae	(slash calls)			25	25 : 0		0	0	0	0.11
V2	Synergistetes	Synergistia	Synergistales	Synergistaceae	(family level ID only)			17	0 : 17		0	0	0	0.07
V3	Actinobacteria	Acidimicrobiia	Acidimicrobiales	Microthrixaceae	(family level ID only)			59	0 : 59		0	0	0.01	0.01
V3	Actinobacteria	Actinobacteria	Actinomycetales	Brevibacteriaceae	Brevibacterium	(genus level ID only)		19	0 : 19		0	0	0	0
V3	Actinobacteria	Actinobacteria	Actinomycetales	Brevibacteriaceae	Brevibacterium	jeotgali	99.38 - 99.38	71	71 : 0	69.01 : 30.99	0	0	0.01	0.01
V3	Actinobacteria	Actinobacteria	Actinomycetales	Corynebacteriaceae	(family level ID only)			125	98 : 27		0	0.01	0.01	0.02
V3	Actinobacteria	Actinobacteria	Actinomycetales	Corynebacteriaceae	(slash calls)			17	0 : 17		0	0	0	0
V3	Actinobacteria	Actinobacteria	Actinomycetales	Corynebacteriaceae	Corynebacterium	(genus level ID only)		39	0 : 39		0	0	0	0.01
V3	Actinobacteria	Actinobacteria	Actinomycetales	Corynebacteriaceae	Corynebacterium	(slash calls)		14	0 : 14		0	0	0	0
V3	Actinobacteria	Actinobacteria	Actinomycetales	Corynebacteriaceae	Corynebacterium	glutamicum	99.38 - 100	419	273 : 146	68.74 : 31.26	0.01	0.02	0.04	0.07
V3	Actinobacteria	Actinobacteria	Actinomycetales	Dermabacteraceae	(slash calls)			17	17 : 0		0	0	0	0
V3	Actinobacteria	Actinobacteria	Actinomycetales	Dietziaceae	Dietzia	(slash calls)		59	59 : 0		0	0	0.01	0.01
V3	Actinobacteria	Actinobacteria	Actinomycetales	Kineosporiaceae	(family level ID only)			11	0 : 11		0	0	0	0
V3	Actinobacteria	Actinobacteria	Actinomycetales	Micrococcaceae	(slash calls)			15	15 : 0		0	0	0	0
V3	Actinobacteria	Actinobacteria	Actinomycetales	Streptomycetaceae	(slash calls)			449	449 : 0		0.01	0.02	0.04	0.07
V3	Actinobacteria	Actinobacteria	Bifidobacteriales	Bifidobacteriaceae	Aeriscardovia	aeriphila	99.37 - 100	54	54 : 0	100 : 0	0	0	0.01	0.01
V3	Actinobacteria	Actinobacteria	Bifidobacteriales	Bifidobacteriaceae	Bifidobacterium	(slash calls)		25	25 : 0		0	0	0	0
V3	Actinobacteria	Actinobacteria	Coriobacteriales	Coriobacteriaceae	(family level ID only)			25221	0 : 25221		0.81	1.28	2.45	4.05
V3	Actinobacteria	Actinobacteria	Coriobacteriales	Coriobacteriaceae	(slash calls)			14480	0 : 14480		0.46	0.73	1.41	2.32
V3	Actinobacteria	Actinobacteria	Coriobacteriales	Coriobacteriaceae	Atopobium	(genus level ID only)		2346	0 : 2346		0.08	0.12	0.23	0.38
V3	Actinobacteria	Actinobacteria	Coriobacteriales	Coriobacteriaceae	Atopobium	sp.	99.38 - 99.39	1572	0 : 1572	73.66 : 26.34	0.05	0.08	0.15	0.25
V3	Actinobacteria	Actinobacteria	Coriobacteriales	Coriobacteriaceae	Collinsella	(genus level ID only)		3084	0 : 3084		0.1	0.16	0.3	0.49
V3	Actinobacteria	Actinobacteria	Coriobacteriales	Coriobacteriaceae	Collinsella	tanakaei	99.35 - 99.35	21	0 : 21	100 : 0	0	0	0	0
V3	Actinobacteria	Actinobacteria	Coriobacteriales	Coriobacteriaceae	Enorma	(genus level ID only)		102	0 : 102		0	0.01	0.01	0.02
V3	Actinobacteria	Actinobacteria	Coriobacteriales	Coriobacteriaceae	Enorma	massiliensis	99.35 - 100	44	0 : 44	72.73 : 27.27	0	0	0	0.01
V3	Actinobacteria	Actinobacteria	Coriobacteriales	Coriobacteriaceae	Olsenella	(genus level ID only)		322	0 : 322		0.01	0.02	0.03	0.05
V3	Actinobacteria	Actinobacteria	Coriobacteriales	Coriobacteriaceae	Slackia	(genus level ID only)		107	0 : 107		0	0.01	0.01	0.02
V3	Actinobacteria	Coriobacteriia	Coriobacteriales	Coriobacteriaceae	(family level ID only)			727	0 : 727		0.02	0.04	0.07	0.12
V3	Actinobacteria	Coriobacteriia	Coriobacteriales	Coriobacteriaceae	(slash calls)			5707	0 : 5707		0.18	0.29	0.55	0.92
V3	Actinobacteria	Coriobacteriia	Coriobacteriales	Coriobacteriaceae	Collinsella	(genus level ID only)		17903	0 : 17903		0.57	0.91	1.74	2.87
V3	Actinobacteria	Coriobacteriia	Coriobacteriales	Coriobacteriaceae	Collinsella	aerofaciens	99.35 - 99.35	130	0 : 130	64.62 : 35.38	0	0.01	0.01	0.02
V3	Bacteroidetes	Bacteroidia	Bacteroidales	Bacteroidaceae	(family level ID only)			2334	0 : 2334		0.07	0.12	0.23	0.37
V3	Bacteroidetes	Bacteroidia	Bacteroidales	Bacteroidaceae	Bacteroides	(genus level ID only)		44	0 : 44		0	0	0	0.01
V3	Bacteroidetes	Bacteroidia	Bacteroidales	Bacteroidaceae	Bacteroides	barnesiae	100 - 100	23	10 : 13	100 : 0	0	0	0	0
V3	Bacteroidetes	Bacteroidia	Bacteroidales	Bacteroidaceae	Bacteroides	plebeius	99.42 - 99.42	39	39 : 0	69.23 : 30.77	0	0	0	0.01
V3	Bacteroidetes	Bacteroidia	Bacteroidales	Bacteroidaceae	Bacteroides	salanitronis	99.42 - 100	378	112 : 266	71.16 : 28.84	0.01	0.02	0.04	0.06
V3	Bacteroidetes	Bacteroidia	Bacteroidales	Porphyromonadaceae	(family level ID only)			196	0 : 196		0.01	0.01	0.02	0.03
V3	Bacteroidetes	Bacteroidia	Bacteroidales	Porphyromonadaceae	Barnesiella	viscericola	99.42 - 100	51	51 : 0	80.39 : 19.61	0	0	0	0.01
V3	Bacteroidetes	Bacteroidia	Bacteroidales	Prevotellaceae	(family level ID only)			1143	0 : 1143		0.04	0.06	0.11	0.18
V3	Bacteroidetes	Bacteroidia	Bacteroidales	Prevotellaceae	Prevotella	(genus level ID only)		194	0 : 194		0.01	0.01	0.02	0.03
V3	Bacteroidetes	Flavobacteriia	Flavobacteriales	Flavobacteriaceae	(family level ID only)			32	32 : 0		0	0	0	0.01
V3	Bacteroidetes	Sphingobacteriia	Sphingobacteriales	Saprospiraceae	(family level ID only)			10	0 : 10		0	0	0	0
V3	Chloroflexi	Dehalococcoidia	Dehalococcoidales	Dehalococcoidaceae	(family level ID only)			97	0 : 97		0	0	0.01	0.02
V3	Cyanobacteria	Nostocophycideae	Nostocales	Nostocaceae	(family level ID only)			870	0 : 870		0.03	0.04	0.08	0.14
V3	Deferribacteres	Deferribacteres	Deferribacterales	Deferribacteraceae	Mucispirillum	schaedleri	100 - 100	14	0 : 14	100 : 0	0	0	0	0
V3	Firmicutes	Bacilli	Bacillales	Bacillaceae	(family level ID only)			700	0 : 700		0.02	0.04	0.07	0.11
V3	Firmicutes	Bacilli	Bacillales	Bacillaceae	(slash calls)			33	0 : 33		0	0	0	0.01
V3	Firmicutes	Bacilli	Bacillales	Bacillaceae	Bacillus	(genus level ID only)		247	247 : 0		0.01	0.01	0.02	0.04
V3	Firmicutes	Bacilli	Bacillales	Bacillales incertae sedis	(family level ID only)			229	229 : 0		0.01	0.01	0.02	0.04
V3	Firmicutes	Bacilli	Bacillales	Paenibacillaceae	(family level ID only)			172	0 : 172		0.01	0.01	0.02	0.03
V3	Firmicutes	Bacilli	Bacillales	Planococcaceae	(family level ID only)			20	0 : 20		0	0	0	0
V3	Firmicutes	Bacilli	Bacillales	Planococcaceae	Planococcus	(slash calls)		11	0 : 11		0	0	0	0
V3	Firmicutes	Bacilli	Bacillales	Planococcaceae	Sporosarcina	(slash calls)		16	16 : 0		0	0	0	0
V3	Firmicutes	Bacilli	Bacillales	Staphylococcaceae	(family level ID only)			15	0 : 15		0	0	0	0
V3	Firmicutes	Bacilli	Bacillales	Staphylococcaceae	Jeotgalicoccus	(slash calls)		816	816 : 0		0.03	0.04	0.08	0.13
V3	Firmicutes	Bacilli	Bacillales	Staphylococcaceae	Jeotgalicoccus	sp.	99.44 - 99.44	195	0 : 195	75.9 : 24.1	0.01	0.01	0.02	0.03
V3	Firmicutes	Bacilli	Bacillales	Staphylococcaceae	Staphylococcus	(slash calls)		70	70 : 0		0	0	0.01	0.01
V3	Firmicutes	Bacilli	Bacillales	Staphylococcaceae	Staphylococcus	equorum	99.44 - 100	68	68 : 0	69.12 : 30.88	0	0	0.01	0.01
V3	Firmicutes	Bacilli	Lactobacillales	Aerococcaceae	(family level ID only)			258	0 : 258		0.01	0.01	0.03	0.04
V3	Firmicutes	Bacilli	Lactobacillales	Aerococcaceae	Abiotrophia	(genus level ID only)		13	0 : 13		0	0	0	0
V3	Firmicutes	Bacilli	Lactobacillales	Aerococcaceae	Aerococcus	(genus level ID only)		26	0 : 26		0	0	0	0
V3	Firmicutes	Bacilli	Lactobacillales	Aerococcaceae	Aerococcus	urinaeequi	99.44 - 100	3440	3440 : 0	72.97 : 27.03	0.11	0.17	0.33	0.55
V3	Firmicutes	Bacilli	Lactobacillales	Aerococcaceae	Facklamia	(genus level ID only)		1033	0 : 1033		0.03	0.05	0.1	0.17
V3	Firmicutes	Bacilli	Lactobacillales	Aerococcaceae	Facklamia	tabacinasalis	99.44 - 100	4563	4563 : 0	71.23 : 28.77	0.15	0.23	0.44	0.73
V3	Firmicutes	Bacilli	Lactobacillales	Carnobacteriaceae	(family level ID only)			990	0 : 990		0.03	0.05	0.1	0.16
V3	Firmicutes	Bacilli	Lactobacillales	Carnobacteriaceae	(slash calls)			135	94 : 41		0	0.01	0.01	0.02
V3	Firmicutes	Bacilli	Lactobacillales	Carnobacteriaceae	Atopostipes	(genus level ID only)		142	0 : 142		0	0.01	0.01	0.02
V3	Firmicutes	Bacilli	Lactobacillales	Carnobacteriaceae	Atopostipes	suicloacalis	99.44 - 99.44	135	135 : 0	70.37 : 29.63	0	0.01	0.01	0.02
V3	Firmicutes	Bacilli	Lactobacillales	Carnobacteriaceae	Carnobacterium	(genus level ID only)		113	0 : 113		0	0.01	0.01	0.02
V3	Firmicutes	Bacilli	Lactobacillales	Carnobacteriaceae	Carnobacterium	mobile	99.44 - 99.44	1229	1229 : 0	71.36 : 28.64	0.04	0.06	0.12	0.2
V3	Firmicutes	Bacilli	Lactobacillales	Carnobacteriaceae	Carnobacterium	sp.	99.44 - 99.44	122	0 : 122	86.89 : 13.11	0	0.01	0.01	0.02
V3	Firmicutes	Bacilli	Lactobacillales	Carnobacteriaceae	Isobaculum	(genus level ID only)		56	0 : 56		0	0	0.01	0.01
V3	Firmicutes	Bacilli	Lactobacillales	Enterococcaceae	(family level ID only)			296	0 : 296		0.01	0.01	0.03	0.05
V3	Firmicutes	Bacilli	Lactobacillales	Enterococcaceae	(slash calls)			421	0 : 421		0.01	0.02	0.04	0.07
V3	Firmicutes	Bacilli	Lactobacillales	Enterococcaceae	Enterococcus	(genus level ID only)		430	0 : 430		0.01	0.02	0.04	0.07
V3	Firmicutes	Bacilli	Lactobacillales	Enterococcaceae	Enterococcus	(slash calls)		4237	4237 : 0		0.14	0.21	0.41	0.68
V3	Firmicutes	Bacilli	Lactobacillales	Enterococcaceae	Enterococcus	cecorum	99.44 - 100	8266	8266 : 0	71.36 : 28.64	0.26	0.42	0.8	1.33
V3	Firmicutes	Bacilli	Lactobacillales	Enterococcaceae	Enterococcus	faecium	99.44 - 100	580	0 : 580	70.52 : 29.48	0.02	0.03	0.06	0.09
V3	Firmicutes	Bacilli	Lactobacillales	Lactobacillaceae	(family level ID only)			1092	0 : 1092		0.04	0.06	0.11	0.18
V3	Firmicutes	Bacilli	Lactobacillales	Lactobacillaceae	(slash calls)			359	0 : 359		0.01	0.02	0.03	0.06
V3	Firmicutes	Bacilli	Lactobacillales	Lactobacillaceae	Lactobacillus	(genus level ID only)		2995	0 : 2995		0.1	0.15	0.29	0.48
V3	Firmicutes	Bacilli	Lactobacillales	Lactobacillaceae	Lactobacillus	(slash calls)		13797	13043 : 754		0.44	0.7	1.34	2.21
V3	Firmicutes	Bacilli	Lactobacillales	Lactobacillaceae	Lactobacillus	agilis	99.44 - 100	498	0 : 498	68.07 : 31.93	0.02	0.03	0.05	0.08
V3	Firmicutes	Bacilli	Lactobacillales	Lactobacillaceae	Lactobacillus	alvi	99.44 - 100	14818	0 : 14818	72.65 : 27.35	0.48	0.75	1.44	2.38
V3	Firmicutes	Bacilli	Lactobacillales	Lactobacillaceae	Lactobacillus	antri	100 - 100	39	39 : 0	74.36 : 25.64	0	0	0	0.01
V3	Firmicutes	Bacilli	Lactobacillales	Lactobacillaceae	Lactobacillus	aviarius	99.44 - 100	846	0 : 846	71.28 : 28.72	0.03	0.04	0.08	0.14
V3	Firmicutes	Bacilli	Lactobacillales	Lactobacillaceae	Lactobacillus	delbrueckii	99.44 - 100	953	953 : 0	73.14 : 26.86	0.03	0.05	0.09	0.15
V3	Firmicutes	Bacilli	Lactobacillales	Lactobacillaceae	Lactobacillus	ingluviei	100 - 100	317	317 : 0	72.24 : 27.76	0.01	0.02	0.03	0.05
V3	Firmicutes	Bacilli	Lactobacillales	Lactobacillaceae	Lactobacillus	intermedius	99.44 - 100	323	0 : 323	70.59 : 29.41	0.01	0.02	0.03	0.05
V3	Firmicutes	Bacilli	Lactobacillales	Lactobacillaceae	Lactobacillus	johnsonii	100 - 100	426	426 : 0	71.36 : 28.64	0.01	0.02	0.04	0.07
V3	Firmicutes	Bacilli	Lactobacillales	Lactobacillaceae	Lactobacillus	mucosae	99.44 - 100	1870	1451 : 419	71.66 : 28.34	0.06	0.09	0.18	0.3
V3	Firmicutes	Bacilli	Lactobacillales	Lactobacillaceae	Lactobacillus	oris	99.44 - 100	1856	1856 : 0	71.23 : 28.77	0.06	0.09	0.18	0.3
V3	Firmicutes	Bacilli	Lactobacillales	Lactobacillaceae	Lactobacillus	panis	100 - 100	24	24 : 0	100 : 0	0	0	0	0
V3	Firmicutes	Bacilli	Lactobacillales	Lactobacillaceae	Lactobacillus	pontis	99.44 - 100	4242	4242 : 0	71.33 : 28.67	0.14	0.21	0.41	0.68
V3	Firmicutes	Bacilli	Lactobacillales	Lactobacillaceae	Lactobacillus	reuteri	99.44 - 99.44	23	0 : 23	100 : 0	0	0	0	0
V3	Firmicutes	Bacilli	Lactobacillales	Lactobacillaceae	Lactobacillus	saerimneri	99.44 - 100	271	271 : 0	68.27 : 31.73	0.01	0.01	0.03	0.04
V3	Firmicutes	Bacilli	Lactobacillales	Lactobacillaceae	Lactobacillus	salivarius	99.44 - 100	9264	9264 : 0	71.91 : 28.09	0.3	0.47	0.9	1.49
V3	Firmicutes	Bacilli	Lactobacillales	Lactobacillaceae	Lactobacillus	secaliphilus	100 - 100	604	604 : 0	67.72 : 32.28	0.02	0.03	0.06	0.1
V3	Firmicutes	Bacilli	Lactobacillales	Lactobacillaceae	Lactobacillus	vaginalis	99.44 - 100	22728	22728 : 0	73.41 : 26.59	0.73	1.15	2.21	3.65
V3	Firmicutes	Bacilli	Lactobacillales	Leuconostocaceae	Weissella	(slash calls)		11	11 : 0		0	0	0	0
V3	Firmicutes	Bacilli	Lactobacillales	Streptococcaceae	(family level ID only)			64	0 : 64		0	0	0.01	0.01
V3	Firmicutes	Bacilli	Lactobacillales	Streptococcaceae	Lactococcus	lactis	100 - 100	157	157 : 0	62.42 : 37.58	0.01	0.01	0.02	0.03
V3	Firmicutes	Bacilli	Lactobacillales	Streptococcaceae	Streptococcus	(genus level ID only)		45	0 : 45		0	0	0	0.01
V3	Firmicutes	Bacilli	Lactobacillales	Streptococcaceae	Streptococcus	(slash calls)		1750	1750 : 0		0.06	0.09	0.17	0.28
V3	Firmicutes	Bacilli	Lactobacillales	Streptococcaceae	Streptococcus	infantarius	99.44 - 100	845	845 : 0	70.53 : 29.47	0.03	0.04	0.08	0.14
V3	Firmicutes	Clostridia	Clostridiales	Catabacteriaceae	(family level ID only)			24	0 : 24		0	0	0	0
V3	Firmicutes	Clostridia	Clostridiales	Christensenellaceae	(family level ID only)			330	0 : 330		0.01	0.02	0.03	0.05
V3	Firmicutes	Clostridia	Clostridiales	Clostridiaceae	(family level ID only)			34269	0 : 34269		1.1	1.74	3.33	5.5
V3	Firmicutes	Clostridia	Clostridiales	Clostridiaceae	(slash calls)			1405	1331 : 74		0.05	0.07	0.14	0.23
V3	Firmicutes	Clostridia	Clostridiales	Clostridiaceae	Clostridium	(genus level ID only)		2915	0 : 2915		0.09	0.15	0.28	0.47
V3	Firmicutes	Clostridia	Clostridiales	Clostridiaceae	Clostridium	(slash calls)		752	752 : 0		0.02	0.04	0.07	0.12
V3	Firmicutes	Clostridia	Clostridiales	Clostridiaceae	Clostridium	botulinum	99.35 - 99.35	17	0 : 17	100 : 0	0	0	0	0
V3	Firmicutes	Clostridia	Clostridiales	Clostridiaceae	Clostridium	chromiireducens	99.35 - 99.35	121	121 : 0	66.94 : 33.06	0	0.01	0.01	0.02
V3	Firmicutes	Clostridia	Clostridiales	Clostridiaceae	Clostridium	perfringens	100 - 100	13	13 : 0	100 : 0	0	0	0	0
V3	Firmicutes	Clostridia	Clostridiales	Clostridiaceae	Clostridium	sp.	99.44 - 100	1470	0 : 1470	70.75 : 29.25	0.05	0.07	0.14	0.24
V3	Firmicutes	Clostridia	Clostridiales	Clostridiales Family XIII. Incertae Sedis	(family level ID only)			139	139 : 0		0	0.01	0.01	0.02
V3	Firmicutes	Clostridia	Clostridiales	Eubacteriaceae	(family level ID only)			10562	11 : 10551		0.34	0.53	1.03	1.69
V3	Firmicutes	Clostridia	Clostridiales	Eubacteriaceae	(slash calls)			12880	12880 : 0		0.41	0.65	1.25	2.07
V3	Firmicutes	Clostridia	Clostridiales	Eubacteriaceae	Eubacterium	hallii	99.35 - 100	112	112 : 0	72.32 : 27.68	0	0.01	0.01	0.02
V3	Firmicutes	Clostridia	Clostridiales	Lachnospiraceae	(family level ID only)			17522	0 : 17522		0.56	0.89	1.7	2.81
V3	Firmicutes	Clostridia	Clostridiales	Lachnospiraceae	(slash calls)			96419	61578 : 34841		3.09	4.88	9.38	15.47
V3	Firmicutes	Clostridia	Clostridiales	Lachnospiraceae	Blautia	(genus level ID only)		26	0 : 26		0	0	0	0
V3	Firmicutes	Clostridia	Clostridiales	Lachnospiraceae	Blautia	(slash calls)		984	984 : 0		0.03	0.05	0.1	0.16
V3	Firmicutes	Clostridia	Clostridiales	Lachnospiraceae	Blautia	producta	99.35 - 99.35	186	0 : 186	74.19 : 25.81	0.01	0.01	0.02	0.03
V3	Firmicutes	Clostridia	Clostridiales	Lachnospiraceae	Coprococcus	eutactus	99.35 - 99.35	11	0 : 11	100 : 0	0	0	0	0
V3	Firmicutes	Clostridia	Clostridiales	Lachnospiraceae	Lachnoclostridium	(genus level ID only)		237	0 : 237		0.01	0.01	0.02	0.04
V3	Firmicutes	Clostridia	Clostridiales	Lachnospiraceae	Marvinbryantia	(genus level ID only)		13	0 : 13		0	0	0	0
V3	Firmicutes	Clostridia	Clostridiales	Lachnospiraceae	Moryella	indoligenes	99.35 - 99.35	122	122 : 0	69.67 : 30.33	0	0.01	0.01	0.02
V3	Firmicutes	Clostridia	Clostridiales	Lachnospiraceae	Roseburia	(genus level ID only)		19824	0 : 19824		0.64	1	1.93	3.18
V3	Firmicutes	Clostridia	Clostridiales	Lachnospiraceae	Roseburia	(slash calls)		479	479 : 0		0.02	0.02	0.05	0.08
V3	Firmicutes	Clostridia	Clostridiales	Lachnospiraceae	Roseburia	faecis	99.32 - 100	18417	16897 : 1520	71.69 : 28.31	0.59	0.93	1.79	2.95
V3	Firmicutes	Clostridia	Clostridiales	Lachnospiraceae	Ruminococcus	gnavus	99.35 - 100	230	230 : 0	74.78 : 25.22	0.01	0.01	0.02	0.04
V3	Firmicutes	Clostridia	Clostridiales	Lachnospiraceae	Stomatobaculum	(genus level ID only)		221	0 : 221		0.01	0.01	0.02	0.04
V3	Firmicutes	Clostridia	Clostridiales	Lachnospiraceae	Stomatobaculum	longum	99.35 - 99.35	55	0 : 55	78.18 : 21.82	0	0	0.01	0.01
V3	Firmicutes	Clostridia	Clostridiales	Lachnospiraceae	[Ruminococcus]	(genus level ID only)		7221	0 : 7221		0.23	0.37	0.7	1.16
V3	Firmicutes	Clostridia	Clostridiales	Lachnospiraceae	[Ruminococcus]	(slash calls)		67	0 : 67		0	0	0.01	0.01
V3	Firmicutes	Clostridia	Clostridiales	Lachnospiraceae	[Ruminococcus]	gnavus	99.35 - 100	276	0 : 276	77.17 : 22.83	0.01	0.01	0.03	0.04
V3	Firmicutes	Clostridia	Clostridiales	Lachnospiraceae	[Ruminococcus]	torques	99.32 - 100	12097	0 : 12097	72.6 : 27.4	0.39	0.61	1.18	1.94
V3	Firmicutes	Clostridia	Clostridiales	Peptococcaceae	(family level ID only)			11280	0 : 11280		0.36	0.57	1.1	1.81
V3	Firmicutes	Clostridia	Clostridiales	Peptostreptococcaceae	(family level ID only)			72	0 : 72		0	0	0.01	0.01
V3	Firmicutes	Clostridia	Clostridiales	Peptostreptococcaceae	(slash calls)			9545	9296 : 249		0.31	0.48	0.93	1.53
V3	Firmicutes	Clostridia	Clostridiales	Ruminococcaceae	(family level ID only)			7099	0 : 7099		0.23	0.36	0.69	1.14
V3	Firmicutes	Clostridia	Clostridiales	Ruminococcaceae	(slash calls)			7316	0 : 7316		0.23	0.37	0.71	1.17
V3	Firmicutes	Clostridia	Clostridiales	Ruminococcaceae	Acetanaerobacterium	(genus level ID only)		342	0 : 342		0.01	0.02	0.03	0.05
V3	Firmicutes	Clostridia	Clostridiales	Ruminococcaceae	Acetanaerobacterium	elongatum	99.35 - 99.35	76	76 : 0	77.63 : 22.37	0	0	0.01	0.01
V3	Firmicutes	Clostridia	Clostridiales	Ruminococcaceae	Faecalibacterium	(genus level ID only)		672	0 : 672		0.02	0.03	0.07	0.11
V3	Firmicutes	Clostridia	Clostridiales	Ruminococcaceae	Faecalibacterium	prausnitzii	99.35 - 100	2596	0 : 2596	70.38 : 29.62	0.08	0.13	0.25	0.42
V3	Firmicutes	Clostridia	Clostridiales	Ruminococcaceae	Ruminococcus	(genus level ID only)		61	0 : 61		0	0	0.01	0.01
V3	Firmicutes	Clostridia	Clostridiales	Ruminococcaceae	Ruminococcus	faecis	99.33 - 100	10665	10665 : 0	72.78 : 27.22	0.34	0.54	1.04	1.71
V3	Firmicutes	Clostridia	Clostridiales	Ruminococcaceae	Ruminococcus	gauvreauii	99.35 - 100	3653	3653 : 0	72.02 : 27.98	0.12	0.18	0.36	0.59
V3	Firmicutes	Clostridia	Clostridiales	Ruminococcaceae	Ruminococcus	sp.	99.35 - 99.35	51	0 : 51	66.67 : 33.33	0	0	0	0.01
V3	Firmicutes	Clostridia	Clostridiales	Ruminococcaceae	Subdoligranulum	(genus level ID only)		2837	0 : 2837		0.09	0.14	0.28	0.46
V3	Firmicutes	Clostridia	Clostridiales	Ruminococcaceae	Subdoligranulum	variabile	99.35 - 99.35	1685	1685 : 0	71.99 : 28.01	0.05	0.09	0.16	0.27
V3	Firmicutes	Clostridia	Clostridiales	Syntrophomonadaceae	(family level ID only)			93	0 : 93		0	0	0.01	0.01
V3	Firmicutes	Clostridia	Clostridiales	Veillonellaceae	(family level ID only)			13	0 : 13		0	0	0	0
V3	Firmicutes	Clostridia	Clostridiales	unclassified Clostridiales	(slash calls)			69	69 : 0		0	0	0.01	0.01
V3	Firmicutes	Clostridia	Clostridiales	unclassified Clostridiales	Flavonifractor	(genus level ID only)		716	716 : 0		0.02	0.04	0.07	0.11
V3	Firmicutes	Clostridia	Halanaerobiales	Halobacteroidaceae	(family level ID only)			408	0 : 408		0.01	0.02	0.04	0.07
V3	Firmicutes	Erysipelotrichi	Erysipelotrichales	Erysipelotrichaceae	(family level ID only)			29811	0 : 29811		0.96	1.51	2.9	4.78
V3	Firmicutes	Erysipelotrichi	Erysipelotrichales	Erysipelotrichaceae	Bulleidia	(genus level ID only)		10	0 : 10		0	0	0	0
V3	Firmicutes	Erysipelotrichi	Erysipelotrichales	Erysipelotrichaceae	Bulleidia	p-1630-c5	99.42 - 99.42	127	0 : 127	67.72 : 32.28	0	0.01	0.01	0.02
V3	Firmicutes	Erysipelotrichi	Erysipelotrichales	Erysipelotrichaceae	[Eubacterium]	(genus level ID only)		108	0 : 108		0	0.01	0.01	0.02
V3	Firmicutes	Erysipelotrichia	Erysipelotrichales	Erysipelotrichaceae	(family level ID only)			28471	0 : 28471		0.91	1.44	2.77	4.57
V3	Firmicutes	Erysipelotrichia	Erysipelotrichales	Erysipelotrichaceae	Clostridium	spiroforme	99.44 - 100	35990	35990 : 0	72.46 : 27.54	1.15	1.82	3.5	5.77
V3	Firmicutes	Erysipelotrichia	Erysipelotrichales	Erysipelotrichaceae	Erysipelatoclostridium	(genus level ID only)		5002	0 : 5002		0.16	0.25	0.49	0.8
V3	Firmicutes	Erysipelotrichia	Erysipelotrichales	Erysipelotrichaceae	Eubacterium	cylindroides	99.44 - 100	13924	13924 : 0	72.29 : 27.71	0.45	0.7	1.35	2.23
V3	Firmicutes	Erysipelotrichia	Erysipelotrichales	Erysipelotrichaceae	Faecalicoccus	(genus level ID only)		111	0 : 111		0	0.01	0.01	0.02
V3	Firmicutes	Erysipelotrichia	Erysipelotrichales	Erysipelotrichaceae	Faecalicoccus	acidiformans	99.44 - 100	477	0 : 477	70.44 : 29.56	0.02	0.02	0.05	0.08
V3	Firmicutes	Erysipelotrichia	Erysipelotrichales	Erysipelotrichaceae	Faecalicoccus	pleomorphus	99.44 - 99.44	397	0 : 397	74.56 : 25.44	0.01	0.02	0.04	0.06
V3	Firmicutes	Erysipelotrichia	Erysipelotrichales	Erysipelotrichaceae	Faecalitalea	(genus level ID only)		2314	0 : 2314		0.07	0.12	0.23	0.37
V3	Firmicutes	Erysipelotrichia	Erysipelotrichales	Erysipelotrichaceae	Streptococcus	pleomorphus	99.44 - 99.44	352	352 : 0	68.47 : 31.53	0.01	0.02	0.03	0.06
V3	Firmicutes	Erysipelotrichia	Erysipelotrichales	Erysipelotrichaceae	Turicibacter	(genus level ID only)		10130	0 : 10130		0.32	0.51	0.99	1.63
V3	Firmicutes	Negativicutes	Selenomonadales	Acidaminococcaceae	(family level ID only)			76	0 : 76		0	0	0.01	0.01
V3	Firmicutes	Negativicutes	Selenomonadales	Acidaminococcaceae	Phascolarctobacterium	sp.	99.44 - 100	276	0 : 276	75.72 : 24.28	0.01	0.01	0.03	0.04
V3	Firmicutes	Negativicutes	Selenomonadales	Veillonellaceae	(family level ID only)			147	0 : 147		0	0.01	0.01	0.02
V3	Firmicutes	Negativicutes	Selenomonadales	Veillonellaceae	Megasphaera	(genus level ID only)		38	0 : 38		0	0	0	0.01
V3	Proteobacteria	Alphaproteobacteria	Rhizobiales	Hyphomicrobiaceae	Gemmiger	formicilis	99.35 - 99.35	98	98 : 0	70.41 : 29.59	0	0	0.01	0.02
V3	Proteobacteria	Betaproteobacteria	Burkholderiales	Oxalobacteraceae	(slash calls)			11	0 : 11		0	0	0	0
V3	Proteobacteria	Deltaproteobacteria	Desulfovibrionales	Desulfovibrionaceae	(family level ID only)			645	0 : 645		0.02	0.03	0.06	0.1
V3	Proteobacteria	Deltaproteobacteria	Desulfovibrionales	Desulfovibrionaceae	Desulfovibrio	(genus level ID only)		220	0 : 220		0.01	0.01	0.02	0.04
V3	Proteobacteria	Deltaproteobacteria	Desulfovibrionales	Desulfovibrionaceae	Desulfovibrio	piger	99.44 - 99.44	118	118 : 0	73.73 : 26.27	0	0.01	0.01	0.02
V3	Proteobacteria	Epsilonproteobacteria	Campylobacterales	Helicobacteraceae	(family level ID only)			729	0 : 729		0.02	0.04	0.07	0.12
V3	Proteobacteria	Epsilonproteobacteria	Campylobacterales	Helicobacteraceae	Helicobacter	(slash calls)		22	22 : 0		0	0	0	0
V3	Proteobacteria	Gammaproteobacteria	Aeromonadales	Succinivibrionaceae	(family level ID only)			11	0 : 11		0	0	0	0
V3	Proteobacteria	Gammaproteobacteria	Aeromonadales	Succinivibrionaceae	Anaerobiospirillum	(genus level ID only)		55	0 : 55		0	0	0.01	0.01
V3	Proteobacteria	Gammaproteobacteria	Enterobacteriales	Enterobacteriaceae	(slash calls)			165	165 : 0		0.01	0.01	0.02	0.03
V3	Spirochaetes	Spirochaetia	Spirochaetales	Brachyspiraceae	(family level ID only)			1962	0 : 1962		0.06	0.1	0.19	0.31
V3	Synergistetes	Synergistia	Synergistales	Synergistaceae	(family level ID only)			1551	0 : 1551		0.05	0.08	0.15	0.25
V3	Synergistetes	Synergistia	Synergistales	Synergistaceae	Cloacibacillus	(genus level ID only)		198	0 : 198		0.01	0.01	0.02	0.03
V3	Tenericutes	Mollicutes	Acholeplasmatales	Acholeplasmataceae	(family level ID only)			135	12 : 123		0	0.01	0.01	0.02
V3	Tenericutes	Mollicutes	Entomoplasmatales	Spiroplasmataceae	(family level ID only)			435	0 : 435		0.01	0.02	0.04	0.07
V3	Tenericutes	Mollicutes	Mycoplasmatales	Mycoplasmataceae	(family level ID only)			2642	0 : 2642		0.08	0.13	0.26	0.42
V4	Actinobacteria	Actinobacteria	Actinomycetales	Corynebacteriaceae	Corynebacterium	(slash calls)		136	136 : 0		0	0.01	0.01	0.16
V4	Actinobacteria	Actinobacteria	Actinomycetales	Corynebacteriaceae	Corynebacterium	ammoniagenes	100 - 100	25	25 : 0	100 : 0	0	0	0	0.03
V4	Actinobacteria	Actinobacteria	Actinomycetales	Corynebacteriaceae	Corynebacterium	aquilae	99.6 - 99.6	41	41 : 0	60.98 : 39.02	0	0	0	0.05
V4	Actinobacteria	Actinobacteria	Actinomycetales	Corynebacteriaceae	Corynebacterium	stationis	100 - 100	217	217 : 0	70.97 : 29.03	0.01	0.01	0.02	0.25
V4	Actinobacteria	Actinobacteria	Actinomycetales	Micrococcaceae	Rothia	nasimurium	99.59 - 99.59	25	25 : 0	100 : 0	0	0	0	0.03
V4	Actinobacteria	Actinobacteria	Bifidobacteriales	Bifidobacteriaceae	Aeriscardovia	(genus level ID only)		40	0 : 40		0	0	0	0.05
V4	Actinobacteria	Actinobacteria	Bifidobacteriales	Bifidobacteriaceae	Aeriscardovia	aeriphila	99.15 - 100	2387	2387 : 0	72.35 : 27.65	0.08	0.12	0.23	2.75
V4	Actinobacteria	Actinobacteria	Bifidobacteriales	Bifidobacteriaceae	Bifidobacterium	(genus level ID only)		12	0 : 12		0	0	0	0.01
V4	Actinobacteria	Actinobacteria	Bifidobacteriales	Bifidobacteriaceae	Bifidobacterium	saeculare	100 - 100	65	65 : 0	70.77 : 29.23	0	0	0.01	0.07
V4	Actinobacteria	Actinobacteria	Coriobacteriales	Coriobacteriaceae	(family level ID only)			22893	0 : 22893		0.73	1.16	2.23	26.34
V4	Actinobacteria	Actinobacteria	Coriobacteriales	Coriobacteriaceae	(slash calls)			17	0 : 17		0	0	0	0.02
V4	Actinobacteria	Actinobacteria	Coriobacteriales	Coriobacteriaceae	Collinsella	(genus level ID only)		43	0 : 43		0	0	0	0.05
V4	Actinobacteria	Actinobacteria	Coriobacteriales	Coriobacteriaceae	Enorma	(genus level ID only)		75	0 : 75		0	0	0.01	0.09
V4	Actinobacteria	Actinobacteria	Coriobacteriales	Coriobacteriaceae	Slackia	(genus level ID only)		11	0 : 11		0	0	0	0.01
V4	Actinobacteria	Coriobacteriia	Coriobacteriales	Coriobacteriaceae	(family level ID only)			716	0 : 716		0.02	0.04	0.07	0.82
V4	Bacteroidetes	Bacteroidia	Bacteroidales	Bacteroidaceae	(family level ID only)			20	0 : 20		0	0	0	0.02
V4	Bacteroidetes	Bacteroidia	Bacteroidales	Bacteroidaceae	Bacteroides	(genus level ID only)		11	0 : 11		0	0	0	0.01
V4	Bacteroidetes	Bacteroidia	Bacteroidales	Bacteroidaceae	Bacteroides	salanitronis	100 - 100	142	142 : 0	69.72 : 30.28	0	0.01	0.01	0.16
V4	Bacteroidetes	Bacteroidia	Bacteroidales	Porphyromonadaceae	(family level ID only)			12	0 : 12		0	0	0	0.01
V4	Bacteroidetes	Bacteroidia	Bacteroidales	Prevotellaceae	(family level ID only)			46	0 : 46		0	0	0	0.05
V4	Bacteroidetes	Flavobacteriia	Flavobacteriales	Cryomorphaceae	(family level ID only)			11	0 : 11		0	0	0	0.01
V4	Firmicutes	Bacilli	Bacillales	Bacillaceae	(family level ID only)			976	0 : 976		0.03	0.05	0.09	1.12
V4	Firmicutes	Bacilli	Bacillales	Paenibacillaceae	(family level ID only)			11	0 : 11		0	0	0	0.01
V4	Firmicutes	Bacilli	Bacillales	Staphylococcaceae	Jeotgalicoccus	(slash calls)		41	41 : 0		0	0	0	0.05
V4	Firmicutes	Bacilli	Bacillales	Staphylococcaceae	Jeotgalicoccus	pinnipedialis	99.59 - 99.59	10	10 : 0	100 : 0	0	0	0	0.01
V4	Firmicutes	Bacilli	Lactobacillales	Aerococcaceae	(family level ID only)			52	0 : 52		0	0	0.01	0.06
V4	Firmicutes	Bacilli	Lactobacillales	Aerococcaceae	Aerococcus	(genus level ID only)		24	0 : 24		0	0	0	0.03
V4	Firmicutes	Bacilli	Lactobacillales	Aerococcaceae	Aerococcus	urinaeequi	99.6 - 100	308	308 : 0	74.03 : 25.97	0.01	0.02	0.03	0.35
V4	Firmicutes	Bacilli	Lactobacillales	Aerococcaceae	Facklamia	(genus level ID only)		11	0 : 11		0	0	0	0.01
V4	Firmicutes	Bacilli	Lactobacillales	Aerococcaceae	Facklamia	hominis	99.59 - 99.59	108	0 : 108	60.19 : 39.81	0	0.01	0.01	0.12
V4	Firmicutes	Bacilli	Lactobacillales	Aerococcaceae	Facklamia	tabacinasalis	99.19 - 100	307	307 : 0	73.29 : 26.71	0.01	0.02	0.03	0.35
V4	Firmicutes	Bacilli	Lactobacillales	Carnobacteriaceae	(slash calls)			35	0 : 35		0	0	0	0.04
V4	Firmicutes	Bacilli	Lactobacillales	Carnobacteriaceae	Carnobacterium	mobile	100 - 100	72	72 : 0	61.11 : 38.89	0	0	0.01	0.08
V4	Firmicutes	Bacilli	Lactobacillales	Carnobacteriaceae	Jeotgalibaca	(genus level ID only)		58	0 : 58		0	0	0.01	0.07
V4	Firmicutes	Bacilli	Lactobacillales	Carnobacteriaceae	Trichococcus	(slash calls)		52	52 : 0		0	0	0.01	0.06
V4	Firmicutes	Bacilli	Lactobacillales	Enterococcaceae	(family level ID only)			36	0 : 36		0	0	0	0.04
V4	Firmicutes	Bacilli	Lactobacillales	Enterococcaceae	Enterococcus	(genus level ID only)		53	0 : 53		0	0	0.01	0.06
V4	Firmicutes	Bacilli	Lactobacillales	Enterococcaceae	Enterococcus	(slash calls)		342	342 : 0		0.01	0.02	0.03	0.39
V4	Firmicutes	Bacilli	Lactobacillales	Enterococcaceae	Enterococcus	cecorum	99.19 - 100	673	673 : 0	75.19 : 24.81	0.02	0.03	0.07	0.77
V4	Firmicutes	Bacilli	Lactobacillales	Enterococcaceae	Enterococcus	faecium	100 - 100	57	0 : 57	68.42 : 31.58	0	0	0.01	0.07
V4	Firmicutes	Bacilli	Lactobacillales	Lactobacillaceae	(family level ID only)			209	0 : 209		0.01	0.01	0.02	0.24
V4	Firmicutes	Bacilli	Lactobacillales	Lactobacillaceae	(slash calls)			34	0 : 34		0	0	0	0.04
V4	Firmicutes	Bacilli	Lactobacillales	Lactobacillaceae	Lactobacillus	(genus level ID only)		2061	0 : 2061		0.07	0.1	0.2	2.37
V4	Firmicutes	Bacilli	Lactobacillales	Lactobacillaceae	Lactobacillus	(slash calls)		6493	5900 : 593		0.21	0.33	0.63	7.47
V4	Firmicutes	Bacilli	Lactobacillales	Lactobacillaceae	Lactobacillus	acidipiscis	99.18 - 99.18	25	25 : 0	100 : 0	0	0	0	0.03
V4	Firmicutes	Bacilli	Lactobacillales	Lactobacillaceae	Lactobacillus	aviarius	99.19 - 99.6	2785	1251 : 1534	71.53 : 28.47	0.09	0.14	0.27	3.2
V4	Firmicutes	Bacilli	Lactobacillales	Lactobacillaceae	Lactobacillus	coleohominis	99.19 - 99.59	154	143 : 11	74.03 : 25.97	0	0.01	0.01	0.18
V4	Firmicutes	Bacilli	Lactobacillales	Lactobacillaceae	Lactobacillus	ingluviei	99.18 - 100	3281	3281 : 0	72.72 : 27.28	0.11	0.17	0.32	3.78
V4	Firmicutes	Bacilli	Lactobacillales	Lactobacillaceae	Lactobacillus	intermedius	99.6 - 100	336	0 : 336	72.62 : 27.38	0.01	0.02	0.03	0.39
V4	Firmicutes	Bacilli	Lactobacillales	Lactobacillaceae	Lactobacillus	kitasatonis	99.6 - 100	126	126 : 0	66.67 : 33.33	0	0.01	0.01	0.14
V4	Firmicutes	Bacilli	Lactobacillales	Lactobacillaceae	Lactobacillus	mucosae	99.19 - 99.59	438	438 : 0	71.92 : 28.08	0.01	0.02	0.04	0.5
V4	Firmicutes	Bacilli	Lactobacillales	Lactobacillaceae	Lactobacillus	pontis	99.59 - 100	253	0 : 253	71.94 : 28.06	0.01	0.01	0.02	0.29
V4	Firmicutes	Bacilli	Lactobacillales	Lactobacillaceae	Lactobacillus	reuteri	99.19 - 99.58	97	0 : 97	74.23 : 25.77	0	0	0.01	0.11
V4	Firmicutes	Bacilli	Lactobacillales	Lactobacillaceae	Lactobacillus	saerimneri	100 - 100	14	14 : 0	100 : 0	0	0	0	0.02
V4	Firmicutes	Bacilli	Lactobacillales	Lactobacillaceae	Lactobacillus	salivarius	99.18 - 100	1428	1428 : 0	73.67 : 26.33	0.05	0.07	0.14	1.64
V4	Firmicutes	Bacilli	Lactobacillales	Lactobacillaceae	Lactobacillus	secaliphilus	100 - 100	52	52 : 0	80.77 : 19.23	0	0	0.01	0.06
V4	Firmicutes	Bacilli	Lactobacillales	Lactobacillaceae	Lactobacillus	vaginalis	99.19 - 99.6	69	0 : 69	100 : 0	0	0	0.01	0.08
V4	Firmicutes	Bacilli	Lactobacillales	Streptococcaceae	Lactococcus	(slash calls)		14	14 : 0		0	0	0	0.02
V4	Firmicutes	Bacilli	Lactobacillales	Streptococcaceae	Streptococcus	(genus level ID only)		10	0 : 10		0	0	0	0.01
V4	Firmicutes	Bacilli	Lactobacillales	Streptococcaceae	Streptococcus	(slash calls)		336	336 : 0		0.01	0.02	0.03	0.39
V4	Firmicutes	Bacilli	Lactobacillales	Streptococcaceae	Streptococcus	alactolyticus	99.15 - 99.57	44	0 : 44	100 : 0	0	0	0	0.05
V4	Firmicutes	Bacilli	Lactobacillales	Streptococcaceae	Streptococcus	luteciae	99.18 - 99.18	15	0 : 15	100 : 0	0	0	0	0.02
V4	Firmicutes	Clostridia	Clostridiales	Clostridiaceae	(family level ID only)			6737	0 : 6737		0.22	0.34	0.66	7.75
V4	Firmicutes	Clostridia	Clostridiales	Clostridiaceae	(slash calls)			26	0 : 26		0	0	0	0.03
V4	Firmicutes	Clostridia	Clostridiales	Clostridiaceae	Clostridium	(genus level ID only)		677	0 : 677		0.02	0.03	0.07	0.78
V4	Firmicutes	Clostridia	Clostridiales	Clostridiaceae	Clostridium	(slash calls)		50	0 : 50		0	0	0	0.06
V4	Firmicutes	Clostridia	Clostridiales	Defluviitaleaceae	(family level ID only)			48	0 : 48		0	0	0	0.06
V4	Firmicutes	Clostridia	Clostridiales	Eubacteriaceae	(family level ID only)			7271	0 : 7271		0.23	0.37	0.71	8.37
V4	Firmicutes	Clostridia	Clostridiales	Eubacteriaceae	(slash calls)			66	0 : 66		0	0	0.01	0.08
V4	Firmicutes	Clostridia	Clostridiales	Eubacteriaceae	Eubacterium	(genus level ID only)		25	25 : 0		0	0	0	0.03
V4	Firmicutes	Clostridia	Clostridiales	Gracilibacteraceae	(family level ID only)			191	0 : 191		0.01	0.01	0.02	0.22
V4	Firmicutes	Clostridia	Clostridiales	Lachnospiraceae	(family level ID only)			3393	0 : 3393		0.11	0.17	0.33	3.9
V4	Firmicutes	Clostridia	Clostridiales	Lachnospiraceae	(slash calls)			179	0 : 179		0.01	0.01	0.02	0.21
V4	Firmicutes	Clostridia	Clostridiales	Lachnospiraceae	Blautia	(genus level ID only)		336	0 : 336		0.01	0.02	0.03	0.39
V4	Firmicutes	Clostridia	Clostridiales	Lachnospiraceae	Blautia	glucerasea	99.19 - 100	152	152 : 0	80.26 : 19.74	0	0.01	0.01	0.17
V4	Firmicutes	Clostridia	Clostridiales	Lachnospiraceae	[Ruminococcus]	(genus level ID only)		80	0 : 80		0	0	0.01	0.09
V4	Firmicutes	Clostridia	Clostridiales	Peptococcaceae	(family level ID only)			179	0 : 179		0.01	0.01	0.02	0.21
V4	Firmicutes	Clostridia	Clostridiales	Ruminococcaceae	(family level ID only)			3663	0 : 3663		0.12	0.19	0.36	4.22
V4	Firmicutes	Clostridia	Clostridiales	Ruminococcaceae	(slash calls)			55	0 : 55		0	0	0.01	0.06
V4	Firmicutes	Clostridia	Clostridiales	Ruminococcaceae	Ruminococcus	(genus level ID only)		7725	0 : 7725		0.25	0.39	0.75	8.89
V4	Firmicutes	Clostridia	Clostridiales	Ruminococcaceae	Ruminococcus	sp.	99.18 - 99.19	3180	0 : 3180	71.32 : 28.68	0.1	0.16	0.31	3.66
V4	Firmicutes	Clostridia	Clostridiales	Ruminococcaceae	Subdoligranulum	(genus level ID only)		15	0 : 15		0	0	0	0.02
V4	Firmicutes	Clostridia	Clostridiales	unclassified Clostridiales	Pseudoflavonifractor	(genus level ID only)		49	49 : 0		0	0	0	0.06
V4	Firmicutes	Erysipelotrichia	Erysipelotrichales	Erysipelotrichaceae	(family level ID only)			148	0 : 148		0	0.01	0.01	0.17
V4	Firmicutes	Erysipelotrichia	Erysipelotrichales	Erysipelotrichaceae	Clostridium	spiroforme	99.59 - 99.59	11	11 : 0	100 : 0	0	0	0	0.01
V4	Firmicutes	Erysipelotrichia	Erysipelotrichales	Erysipelotrichaceae	Turicibacter	(genus level ID only)		257	0 : 257		0.01	0.01	0.02	0.3
V4	Firmicutes	Erysipelotrichia	Erysipelotrichales	Erysipelotrichaceae	Turicibacter	sanguinis	99.19 - 100	2984	2984 : 0	74.26 : 25.74	0.1	0.15	0.29	3.43
V4	Proteobacteria	Alphaproteobacteria	Rhizobiales	Hyphomicrobiaceae	Gemmiger	formicilis	99.19 - 99.19	46	46 : 0	63.04 : 36.96	0	0	0	0.05
V4	Proteobacteria	Alphaproteobacteria	Rhodospirillales	Rhodospirillaceae	(family level ID only)			51	0 : 51		0	0	0	0.06
V4	Proteobacteria	Deltaproteobacteria	Desulfovibrionales	Desulfovibrionaceae	(family level ID only)			41	0 : 41		0	0	0	0.05
V4	Proteobacteria	Deltaproteobacteria	Desulfovibrionales	Desulfovibrionaceae	(slash calls)			768	0 : 768		0.02	0.04	0.07	0.88
V4	Proteobacteria	Deltaproteobacteria	Desulfovibrionales	Desulfovibrionaceae	Desulfovibrio	piger	99.19 - 99.59	34	34 : 0	67.65 : 32.35	0	0	0	0.04
V4	Proteobacteria	Gammaproteobacteria	Enterobacteriales	Enterobacteriaceae	(slash calls)			21	21 : 0		0	0	0	0.02
V67	Actinobacteria	Actinobacteria	Actinomycetales	Brevibacteriaceae	(family level ID only)			37	0 : 37		0	0	0	0.03
V67	Actinobacteria	Actinobacteria	Actinomycetales	Corynebacteriaceae	(family level ID only)			48	0 : 48		0	0	0	0.03
V67	Actinobacteria	Actinobacteria	Actinomycetales	Corynebacteriaceae	Corynebacterium	(genus level ID only)		10	0 : 10		0	0	0	0.01
V67	Actinobacteria	Actinobacteria	Actinomycetales	Corynebacteriaceae	Corynebacterium	ammoniagenes	100 - 100	23	23 : 0	100 : 0	0	0	0	0.02
V67	Actinobacteria	Actinobacteria	Actinomycetales	Corynebacteriaceae	Corynebacterium	aquilae	99.55 - 99.55	72	72 : 0	100 : 0	0	0	0.01	0.05
V67	Actinobacteria	Actinobacteria	Actinomycetales	Corynebacteriaceae	Corynebacterium	deserti	100 - 100	62	62 : 0	100 : 0	0	0	0.01	0.04
V67	Actinobacteria	Actinobacteria	Actinomycetales	Corynebacteriaceae	Corynebacterium	glutamicum	99.55 - 100	34	34 : 0	100 : 0	0	0	0	0.02
V67	Actinobacteria	Actinobacteria	Actinomycetales	Corynebacteriaceae	Corynebacterium	stationis	99.55 - 100	333	333 : 0	100 : 0	0.01	0.02	0.03	0.23
V67	Actinobacteria	Actinobacteria	Actinomycetales	Dietziaceae	Dietzia	(slash calls)		20	20 : 0		0	0	0	0.01
V67	Actinobacteria	Actinobacteria	Actinomycetales	Micrococcaceae	Rothia	nasimurium	99.11 - 99.11	15	15 : 0	100 : 0	0	0	0	0.01
V67	Actinobacteria	Actinobacteria	Bifidobacteriales	Bifidobacteriaceae	Aeriscardovia	aeriphila	99.55 - 100	287	287 : 0	61.32 : 38.68	0.01	0.01	0.03	0.2
V67	Actinobacteria	Actinobacteria	Coriobacteriales	Coriobacteriaceae	(family level ID only)			1604	286 : 1318		0.05	0.08	0.16	1.12
V67	Actinobacteria	Actinobacteria	Coriobacteriales	Coriobacteriaceae	(slash calls)			35	0 : 35		0	0	0	0.02
V67	Actinobacteria	Actinobacteria	Coriobacteriales	Coriobacteriaceae	Olsenella	(genus level ID only)		8501	0 : 8501		0.27	0.43	0.83	5.92
V67	Actinobacteria	Actinobacteria	Coriobacteriales	Coriobacteriaceae	Olsenella	profusa	99.08 - 99.55	9287	9287 : 0	66.12 : 33.88	0.3	0.47	0.9	6.46
V67	Actinobacteria	Actinobacteria	Coriobacteriales	Coriobacteriaceae	Olsenella	sp.	99.09 - 99.09	10	0 : 10	100 : 0	0	0	0	0.01
V67	Actinobacteria	Actinobacteria	Coriobacteriales	Coriobacteriaceae	Senegalimassilia	(genus level ID only)		115	0 : 115		0	0.01	0.01	0.08
V67	Actinobacteria	Coriobacteriia	Coriobacteriales	Coriobacteriaceae	(family level ID only)			584	0 : 584		0.02	0.03	0.06	0.41
V67	Bacteroidetes	Bacteroidia	Bacteroidales	Bacteroidaceae	(family level ID only)			436	0 : 436		0.01	0.02	0.04	0.3
V67	Bacteroidetes	Bacteroidia	Bacteroidales	Bacteroidaceae	Bacteroides	(genus level ID only)		632	0 : 632		0.02	0.03	0.06	0.44
V67	Bacteroidetes	Bacteroidia	Bacteroidales	Bacteroidaceae	Bacteroides	barnesiae	99.55 - 100	43	11 : 32	67.44 : 32.56	0	0	0	0.03
V67	Bacteroidetes	Bacteroidia	Bacteroidales	Bacteroidaceae	Bacteroides	plebeius	100 - 100	20	0 : 20	100 : 0	0	0	0	0.01
V67	Bacteroidetes	Bacteroidia	Bacteroidales	Bacteroidaceae	Bacteroides	salanitronis	99.1 - 99.55	218	156 : 62	73.39 : 26.61	0.01	0.01	0.02	0.15
V67	Bacteroidetes	Bacteroidia	Bacteroidales	Porphyromonadaceae	(family level ID only)			24	0 : 24		0	0	0	0.02
V67	Bacteroidetes	Bacteroidia	Bacteroidales	Porphyromonadaceae	Barnesiella	viscericola	99.55 - 99.55	10	10 : 0	100 : 0	0	0	0	0.01
V67	Bacteroidetes	Bacteroidia	Bacteroidales	Prevotellaceae	(family level ID only)			436	0 : 436		0.01	0.02	0.04	0.3
V67	Bacteroidetes	Bacteroidia	Bacteroidales	[Paraprevotellaceae]	(family level ID only)			47	0 : 47		0	0	0	0.03
V67	Cyanobacteria	Oscillatoriophycideae	Oscillatoriales	Phormidiaceae	(family level ID only)			18	0 : 18		0	0	0	0.01
V67	Firmicutes	Bacilli	Bacillales	Bacillaceae	(family level ID only)			281	0 : 281		0.01	0.01	0.03	0.2
V67	Firmicutes	Bacilli	Bacillales	Paenibacillaceae	(family level ID only)			368	15 : 353		0.01	0.02	0.04	0.26
V67	Firmicutes	Bacilli	Bacillales	Planococcaceae	(family level ID only)			245	0 : 245		0.01	0.01	0.02	0.17
V67	Firmicutes	Bacilli	Bacillales	Staphylococcaceae	Jeotgalicoccus	halophilus	100 - 100	15	15 : 0	100 : 0	0	0	0	0.01
V67	Firmicutes	Bacilli	Bacillales	Staphylococcaceae	Jeotgalicoccus	halotolerans	100 - 100	88	88 : 0	100 : 0	0	0	0.01	0.06
V67	Firmicutes	Bacilli	Bacillales	Staphylococcaceae	Jeotgalicoccus	pinnipedialis	99.55 - 99.55	36	36 : 0	100 : 0	0	0	0	0.03
V67	Firmicutes	Bacilli	Lactobacillales	Aerococcaceae	(family level ID only)			294	0 : 294		0.01	0.01	0.03	0.2
V67	Firmicutes	Bacilli	Lactobacillales	Aerococcaceae	(slash calls)			14	0 : 14		0	0	0	0.01
V67	Firmicutes	Bacilli	Lactobacillales	Aerococcaceae	Aerococcus	(genus level ID only)		10	0 : 10		0	0	0	0.01
V67	Firmicutes	Bacilli	Lactobacillales	Aerococcaceae	Aerococcus	urinaeequi	99.55 - 99.55	416	416 : 0	100 : 0	0.01	0.02	0.04	0.29
V67	Firmicutes	Bacilli	Lactobacillales	Aerococcaceae	Facklamia	(genus level ID only)		23	0 : 23		0	0	0	0.02
V67	Firmicutes	Bacilli	Lactobacillales	Aerococcaceae	Facklamia	tabacinasalis	99.55 - 100	600	600 : 0	100 : 0	0.02	0.03	0.06	0.42
V67	Firmicutes	Bacilli	Lactobacillales	Carnobacteriaceae	(family level ID only)			96	0 : 96		0	0	0.01	0.07
V67	Firmicutes	Bacilli	Lactobacillales	Carnobacteriaceae	(slash calls)			111	0 : 111		0	0.01	0.01	0.08
V67	Firmicutes	Bacilli	Lactobacillales	Carnobacteriaceae	Atopostipes	(genus level ID only)		27	0 : 27		0	0	0	0.02
V67	Firmicutes	Bacilli	Lactobacillales	Carnobacteriaceae	Carnobacterium	(genus level ID only)		42	0 : 42		0	0	0	0.03
V67	Firmicutes	Bacilli	Lactobacillales	Carnobacteriaceae	Carnobacterium	mobile	100 - 100	196	196 : 0	100 : 0	0.01	0.01	0.02	0.14
V67	Firmicutes	Bacilli	Lactobacillales	Carnobacteriaceae	Granulicatella	(genus level ID only)		19	0 : 19		0	0	0	0.01
V67	Firmicutes	Bacilli	Lactobacillales	Enterococcaceae	(family level ID only)			3039	0 : 3039		0.1	0.15	0.3	2.11
V67	Firmicutes	Bacilli	Lactobacillales	Enterococcaceae	(slash calls)			62	12 : 50		0	0	0.01	0.04
V67	Firmicutes	Bacilli	Lactobacillales	Enterococcaceae	Enterococcus	(genus level ID only)		303	17 : 286		0.01	0.02	0.03	0.21
V67	Firmicutes	Bacilli	Lactobacillales	Enterococcaceae	Enterococcus	cecorum	99.55 - 100	1052	1052 : 0	100 : 0	0.03	0.05	0.1	0.73
V67	Firmicutes	Bacilli	Lactobacillales	Enterococcaceae	Enterococcus	columbae	99.1 - 100	541	541 : 0	100 : 0	0.02	0.03	0.05	0.38
V67	Firmicutes	Bacilli	Lactobacillales	Enterococcaceae	Enterococcus	faecium	99.52 - 100	854	689 : 165	100 : 0	0.03	0.04	0.08	0.59
V67	Firmicutes	Bacilli	Lactobacillales	Lactobacillaceae	(family level ID only)			4918	27 : 4891		0.16	0.25	0.48	3.42
V67	Firmicutes	Bacilli	Lactobacillales	Lactobacillaceae	(slash calls)			1319	19 : 1300		0.04	0.07	0.13	0.92
V67	Firmicutes	Bacilli	Lactobacillales	Lactobacillaceae	Lactobacillus	(genus level ID only)		1327	0 : 1327		0.04	0.07	0.13	0.92
V67	Firmicutes	Bacilli	Lactobacillales	Lactobacillaceae	Lactobacillus	(slash calls)		10740	10740 : 0		0.34	0.54	1.04	7.47
V67	Firmicutes	Bacilli	Lactobacillales	Lactobacillaceae	Lactobacillus	aviarius	99.1 - 100	1769	0 : 1769	61.96 : 38.04	0.06	0.09	0.17	1.23
V67	Firmicutes	Bacilli	Lactobacillales	Lactobacillaceae	Lactobacillus	curvatus	99.1 - 99.1	13	0 : 13	100 : 0	0	0	0	0.01
V67	Firmicutes	Bacilli	Lactobacillales	Lactobacillaceae	Lactobacillus	delbrueckii	99.1 - 99.55	136	136 : 0	100 : 0	0	0.01	0.01	0.09
V67	Firmicutes	Bacilli	Lactobacillales	Lactobacillaceae	Lactobacillus	equi	99.1 - 99.1	112	112 : 0	50.89 : 49.11	0	0.01	0.01	0.08
V67	Firmicutes	Bacilli	Lactobacillales	Lactobacillaceae	Lactobacillus	fermentum	99.1 - 100	26	26 : 0	100 : 0	0	0	0	0.02
V67	Firmicutes	Bacilli	Lactobacillales	Lactobacillaceae	Lactobacillus	intermedius	99.55 - 100	462	0 : 462	59.31 : 40.69	0.01	0.02	0.04	0.32
V67	Firmicutes	Bacilli	Lactobacillales	Lactobacillaceae	Lactobacillus	kitasatonis	100 - 100	25	25 : 0	56 : 44	0	0	0	0.02
V67	Firmicutes	Bacilli	Lactobacillales	Lactobacillaceae	Lactobacillus	mucosae	99.55 - 100	630	630 : 0	100 : 0	0.02	0.03	0.06	0.44
V67	Firmicutes	Bacilli	Lactobacillales	Lactobacillaceae	Lactobacillus	panis	99.1 - 99.1	68	0 : 68	60.29 : 39.71	0	0	0.01	0.05
V67	Firmicutes	Bacilli	Lactobacillales	Lactobacillaceae	Lactobacillus	reuteri	99.1 - 99.55	578	563 : 15	63.49 : 36.51	0.02	0.03	0.06	0.4
V67	Firmicutes	Bacilli	Lactobacillales	Lactobacillaceae	Lactobacillus	saerimneri	100 - 100	18	18 : 0	100 : 0	0	0	0	0.01
V67	Firmicutes	Bacilli	Lactobacillales	Lactobacillaceae	Lactobacillus	salivarius	99.1 - 100	1217	1217 : 0	63.85 : 36.15	0.04	0.06	0.12	0.85
V67	Firmicutes	Bacilli	Lactobacillales	Lactobacillaceae	Lactobacillus	sp.	99.1 - 99.1	23	0 : 23	100 : 0	0	0	0	0.02
V67	Firmicutes	Bacilli	Lactobacillales	Lactobacillaceae	Pediococcus	(genus level ID only)		38	0 : 38		0	0	0	0.03
V67	Firmicutes	Bacilli	Lactobacillales	Leuconostocaceae	(family level ID only)			87	0 : 87		0	0	0.01	0.06
V67	Firmicutes	Bacilli	Lactobacillales	Streptococcaceae	(family level ID only)			413	0 : 413		0.01	0.02	0.04	0.29
V67	Firmicutes	Bacilli	Lactobacillales	Streptococcaceae	Lactococcus	(slash calls)		22	22 : 0		0	0	0	0.02
V67	Firmicutes	Bacilli	Lactobacillales	Streptococcaceae	Streptococcus	(genus level ID only)		74	0 : 74		0	0	0.01	0.05
V67	Firmicutes	Bacilli	Lactobacillales	Streptococcaceae	Streptococcus	(slash calls)		72	72 : 0		0	0	0.01	0.05
V67	Firmicutes	Bacilli	Lactobacillales	Streptococcaceae	Streptococcus	alactolyticus	99.53 - 100	451	451 : 0	100 : 0	0.01	0.02	0.04	0.31
V67	Firmicutes	Clostridia	Clostridiales	Catabacteriaceae	(family level ID only)			20	0 : 20		0	0	0	0.01
V67	Firmicutes	Clostridia	Clostridiales	Clostridiaceae	(family level ID only)			1663	25 : 1638		0.05	0.08	0.16	1.16
V67	Firmicutes	Clostridia	Clostridiales	Clostridiaceae	Clostridium	(genus level ID only)		1232	0 : 1232		0.04	0.06	0.12	0.86
V67	Firmicutes	Clostridia	Clostridiales	Clostridiaceae	Clostridium	sp.	99.08 - 100	518	0 : 518	70.46 : 29.54	0.02	0.03	0.05	0.36
V67	Firmicutes	Clostridia	Clostridiales	Clostridiales Family XIII. Incertae Sedis	(family level ID only)			422	411 : 11		0.01	0.02	0.04	0.29
V67	Firmicutes	Clostridia	Clostridiales	Eubacteriaceae	(family level ID only)			492	0 : 492		0.02	0.02	0.05	0.34
V67	Firmicutes	Clostridia	Clostridiales	Lachnospiraceae	(family level ID only)			39092	0 : 39092		1.25	1.98	3.8	27.21
V67	Firmicutes	Clostridia	Clostridiales	Lachnospiraceae	Blautia	(genus level ID only)		17	0 : 17		0	0	0	0.01
V67	Firmicutes	Clostridia	Clostridiales	Lachnospiraceae	Lachnoclostridium	(genus level ID only)		11	0 : 11		0	0	0	0.01
V67	Firmicutes	Clostridia	Clostridiales	Lachnospiraceae	[Ruminococcus]	(genus level ID only)		1242	0 : 1242		0.04	0.06	0.12	0.86
V67	Firmicutes	Clostridia	Clostridiales	Lachnospiraceae	[Ruminococcus]	gnavus	99.11 - 99.55	209	0 : 209	100 : 0	0.01	0.01	0.02	0.15
V67	Firmicutes	Clostridia	Clostridiales	Peptococcaceae	(family level ID only)			2245	15 : 2230		0.07	0.11	0.22	1.56
V67	Firmicutes	Clostridia	Clostridiales	Peptostreptococcaceae	Clostridium	bartlettii	100 - 100	11	11 : 0	100 : 0	0	0	0	0.01
V67	Firmicutes	Clostridia	Clostridiales	Ruminococcaceae	(family level ID only)			7516	175 : 7341		0.24	0.38	0.73	5.23
V67	Firmicutes	Clostridia	Clostridiales	Ruminococcaceae	(slash calls)			135	0 : 135		0	0.01	0.01	0.09
V67	Firmicutes	Clostridia	Clostridiales	Ruminococcaceae	Faecalibacterium	(genus level ID only)		139	0 : 139		0	0.01	0.01	0.1
V67	Firmicutes	Clostridia	Clostridiales	Ruminococcaceae	Faecalibacterium	prausnitzii	99.11 - 100	99	0 : 99	62.63 : 37.37	0	0.01	0.01	0.07
V67	Firmicutes	Clostridia	Clostridiales	Ruminococcaceae	Ruminococcus	(genus level ID only)		2575	0 : 2575		0.08	0.13	0.25	1.79
V67	Firmicutes	Clostridia	Clostridiales	Syntrophomonadaceae	(family level ID only)			26	14 : 12		0	0	0	0.02
V67	Firmicutes	Clostridia	Clostridiales	unclassified Clostridiales	(family level ID only)			16	16 : 0		0	0	0	0.01
V67	Firmicutes	Erysipelotrichi	Erysipelotrichales	Erysipelotrichaceae	(family level ID only)			151	0 : 151		0	0.01	0.01	0.11
V67	Firmicutes	Erysipelotrichi	Erysipelotrichales	Erysipelotrichaceae	Bulleidia	(genus level ID only)		19	0 : 19		0	0	0	0.01
V67	Firmicutes	Erysipelotrichia	Erysipelotrichales	Erysipelotrichaceae	(family level ID only)			8043	0 : 8043		0.26	0.41	0.78	5.6
V67	Firmicutes	Erysipelotrichia	Erysipelotrichales	Erysipelotrichaceae	Clostridium	spiroforme	99.07 - 99.55	16237	16237 : 0	67.84 : 32.16	0.52	0.82	1.58	11.3
V67	Firmicutes	Erysipelotrichia	Erysipelotrichales	Erysipelotrichaceae	Erysipelatoclostridium	(genus level ID only)		1528	0 : 1528		0.05	0.08	0.15	1.06
V67	Firmicutes	Erysipelotrichia	Erysipelotrichales	Erysipelotrichaceae	Erysipelatoclostridium	spiroforme	99.06 - 99.1	431	0 : 431	72.85 : 27.15	0.01	0.02	0.04	0.3
V67	Firmicutes	Erysipelotrichia	Erysipelotrichales	Erysipelotrichaceae	Faecalitalea	cylindroides	100 - 100	30	0 : 30	56.67 : 43.33	0	0	0	0.02
V67	Firmicutes	Erysipelotrichia	Erysipelotrichales	Erysipelotrichaceae	Turicibacter	(genus level ID only)		616	0 : 616		0.02	0.03	0.06	0.43
V67	Firmicutes	Erysipelotrichia	Erysipelotrichales	Erysipelotrichaceae	Turicibacter	sanguinis	99.1 - 99.12	2610	2610 : 0	100 : 0	0.08	0.13	0.25	1.82
V67	Proteobacteria	Gammaproteobacteria	Enterobacteriales	Enterobacteriaceae	(slash calls)			44	44 : 0		0	0	0	0.03
V67	Proteobacteria	Gammaproteobacteria	Thiotrichales	Piscirickettsiaceae	(family level ID only)			11	0 : 11		0	0	0	0.01
V67	Spirochaetes	Spirochaetia	Spirochaetales	Spirochaetaceae	(family level ID only)			61	0 : 61		0	0	0.01	0.04
V8	Actinobacteria	Actinobacteria	Actinomycetales	Brevibacteriaceae	(family level ID only)			11	0 : 11		0	0	0	0.01
V8	Actinobacteria	Actinobacteria	Actinomycetales	Brevibacteriaceae	Brevibacterium	yomogidense	100 - 100	23	23 : 0	100 : 0	0	0	0	0.02
V8	Actinobacteria	Actinobacteria	Actinomycetales	Corynebacteriaceae	Corynebacterium	(genus level ID only)		14	14 : 0		0	0	0	0.01
V8	Actinobacteria	Actinobacteria	Actinomycetales	Corynebacteriaceae	Corynebacterium	ammoniagenes	99.61 - 99.61	25	25 : 0	100 : 0	0	0	0	0.02
V8	Actinobacteria	Actinobacteria	Actinomycetales	Corynebacteriaceae	Corynebacterium	aquilae	99.61 - 99.61	67	67 : 0	100 : 0	0	0	0.01	0.05
V8	Actinobacteria	Actinobacteria	Actinomycetales	Corynebacteriaceae	Corynebacterium	deserti	100 - 100	73	73 : 0	100 : 0	0	0	0.01	0.05
V8	Actinobacteria	Actinobacteria	Actinomycetales	Corynebacteriaceae	Corynebacterium	glutamicum	99.61 - 100	45	45 : 0	100 : 0	0	0	0	0.03
V8	Actinobacteria	Actinobacteria	Actinomycetales	Corynebacteriaceae	Corynebacterium	stationis	99.61 - 100	486	486 : 0	100 : 0	0.02	0.02	0.05	0.35
V8	Actinobacteria	Actinobacteria	Actinomycetales	Micrococcaceae	Rothia	terrae	100 - 100	130	130 : 0	60 : 40	0	0.01	0.01	0.09
V8	Actinobacteria	Actinobacteria	Bifidobacteriales	Bifidobacteriaceae	(family level ID only)			34	0 : 34		0	0	0	0.02
V8	Actinobacteria	Actinobacteria	Bifidobacteriales	Bifidobacteriaceae	Aeriscardovia	(genus level ID only)		34	0 : 34		0	0	0	0.02
V8	Actinobacteria	Actinobacteria	Bifidobacteriales	Bifidobacteriaceae	Aeriscardovia	aeriphila	99.22 - 100	1205	1205 : 0	63.57 : 36.43	0.04	0.06	0.12	0.87
V8	Actinobacteria	Actinobacteria	Bifidobacteriales	Bifidobacteriaceae	Bifidobacterium	(genus level ID only)		30	0 : 30		0	0	0	0.02
V8	Actinobacteria	Actinobacteria	Bifidobacteriales	Bifidobacteriaceae	Bifidobacterium	(slash calls)		529	529 : 0		0.02	0.03	0.05	0.38
V8	Actinobacteria	Actinobacteria	Bifidobacteriales	Bifidobacteriaceae	Bifidobacterium	pseudolongum	100 - 100	15	15 : 0	100 : 0	0	0	0	0.01
V8	Actinobacteria	Actinobacteria	Coriobacteriales	Coriobacteriaceae	(family level ID only)			20294	0 : 20294		0.65	1.03	1.97	14.69
V8	Actinobacteria	Actinobacteria	Coriobacteriales	Coriobacteriaceae	Olsenella	(genus level ID only)		17113	0 : 17113		0.55	0.87	1.66	12.39
V8	Actinobacteria	Actinobacteria	Coriobacteriales	Coriobacteriaceae	Olsenella	profusa	99.21 - 99.21	1745	1745 : 0	66.82 : 33.18	0.06	0.09	0.17	1.26
V8	Actinobacteria	Actinobacteria	Coriobacteriales	Coriobacteriaceae	Olsenella	umbonata	99.21 - 99.21	121	121 : 0	65.29 : 34.71	0	0.01	0.01	0.09
V8	Actinobacteria	Coriobacteriia	Coriobacteriales	Coriobacteriaceae	(family level ID only)			2184	0 : 2184		0.07	0.11	0.21	1.58
V8	Actinobacteria	Coriobacteriia	Coriobacteriales	Coriobacteriaceae	(slash calls)			861	0 : 861		0.03	0.04	0.08	0.62
V8	Actinobacteria	Coriobacteriia	Coriobacteriales	Coriobacteriaceae	Collinsella	(genus level ID only)		945	0 : 945		0.03	0.05	0.09	0.68
V8	Bacteroidetes	Flavobacteriia	Flavobacteriales	Flavobacteriaceae	(family level ID only)			16	0 : 16		0	0	0	0.01
V8	Chloroflexi	Dehalococcoidia	Dehalococcoidales	Dehalococcoidaceae	(family level ID only)			2914	0 : 2914		0.09	0.15	0.28	2.11
V8	Chloroflexi	Dehalococcoidia	unclassified Dehalococcoidia	unclassified Dehalococcoidia	(family level ID only)			808	808 : 0		0.03	0.04	0.08	0.58
V8	Chloroflexi	Ktedonobacteria	Ktedonobacterales	Thermosporotrichaceae	(family level ID only)			49	0 : 49		0	0	0	0.04
V8	Firmicutes	Bacilli	Bacillales	Bacillaceae	(family level ID only)			392	0 : 392		0.01	0.02	0.04	0.28
V8	Firmicutes	Bacilli	Bacillales	Paenibacillaceae	(family level ID only)			376	0 : 376		0.01	0.02	0.04	0.27
V8	Firmicutes	Bacilli	Bacillales	Staphylococcaceae	(family level ID only)			376	0 : 376		0.01	0.02	0.04	0.27
V8	Firmicutes	Bacilli	Lactobacillales	Aerococcaceae	(family level ID only)			307	0 : 307		0.01	0.02	0.03	0.22
V8	Firmicutes	Bacilli	Lactobacillales	Aerococcaceae	Aerococcus	(slash calls)		12	0 : 12		0	0	0	0.01
V8	Firmicutes	Bacilli	Lactobacillales	Aerococcaceae	Aerococcus	urinaeequi	99.6 - 99.61	372	372 : 0	64.78 : 35.22	0.01	0.02	0.04	0.27
V8	Firmicutes	Bacilli	Lactobacillales	Aerococcaceae	Facklamia	(genus level ID only)		50	0 : 50		0	0	0	0.04
V8	Firmicutes	Bacilli	Lactobacillales	Aerococcaceae	Facklamia	tabacinasalis	99.21 - 100	834	834 : 0	67.27 : 32.73	0.03	0.04	0.08	0.6
V8	Firmicutes	Bacilli	Lactobacillales	Carnobacteriaceae	(family level ID only)			42	0 : 42		0	0	0	0.03
V8	Firmicutes	Bacilli	Lactobacillales	Carnobacteriaceae	(slash calls)			139	0 : 139		0	0.01	0.01	0.1
V8	Firmicutes	Bacilli	Lactobacillales	Carnobacteriaceae	Atopostipes	(genus level ID only)		14	0 : 14		0	0	0	0.01
V8	Firmicutes	Bacilli	Lactobacillales	Carnobacteriaceae	Atopostipes	suicloacalis	99.61 - 99.61	11	11 : 0	100 : 0	0	0	0	0.01
V8	Firmicutes	Bacilli	Lactobacillales	Carnobacteriaceae	Carnobacterium	mobile	100 - 100	119	119 : 0	70.59 : 29.41	0	0.01	0.01	0.09
V8	Firmicutes	Bacilli	Lactobacillales	Carnobacteriaceae	Granulicatella	(genus level ID only)		99	0 : 99		0	0.01	0.01	0.07
V8	Firmicutes	Bacilli	Lactobacillales	Enterococcaceae	(family level ID only)			529	0 : 529		0.02	0.03	0.05	0.38
V8	Firmicutes	Bacilli	Lactobacillales	Enterococcaceae	(slash calls)			49	0 : 49		0	0	0	0.04
V8	Firmicutes	Bacilli	Lactobacillales	Enterococcaceae	Enterococcus	(genus level ID only)		166	0 : 166		0.01	0.01	0.02	0.12
V8	Firmicutes	Bacilli	Lactobacillales	Enterococcaceae	Enterococcus	(slash calls)		728	709 : 19		0.02	0.04	0.07	0.53
V8	Firmicutes	Bacilli	Lactobacillales	Enterococcaceae	Enterococcus	cecorum	99.21 - 100	2365	2147 : 218	66.55 : 33.45	0.08	0.12	0.23	1.71
V8	Firmicutes	Bacilli	Lactobacillales	Enterococcaceae	Enterococcus	faecium	100 - 100	133	0 : 133	69.17 : 30.83	0	0.01	0.01	0.1
V8	Firmicutes	Bacilli	Lactobacillales	Enterococcaceae	Vagococcus	(genus level ID only)		17	0 : 17		0	0	0	0.01
V8	Firmicutes	Bacilli	Lactobacillales	Lactobacillaceae	(family level ID only)			766	10 : 756		0.02	0.04	0.07	0.55
V8	Firmicutes	Bacilli	Lactobacillales	Lactobacillaceae	(slash calls)			512	0 : 512		0.02	0.03	0.05	0.37
V8	Firmicutes	Bacilli	Lactobacillales	Lactobacillaceae	Lactobacillus	(genus level ID only)		524	0 : 524		0.02	0.03	0.05	0.38
V8	Firmicutes	Bacilli	Lactobacillales	Lactobacillaceae	Lactobacillus	(slash calls)		23	10 : 13		0	0	0	0.02
V8	Firmicutes	Bacilli	Lactobacillales	Lactobacillaceae	Lactobacillus	agilis	99.2 - 99.6	290	290 : 0	70.69 : 29.31	0.01	0.01	0.03	0.21
V8	Firmicutes	Bacilli	Lactobacillales	Lactobacillaceae	Lactobacillus	alvi	99.6 - 99.6	32	0 : 32	100 : 0	0	0	0	0.02
V8	Firmicutes	Bacilli	Lactobacillales	Lactobacillaceae	Lactobacillus	aviarius	99.19 - 100	4616	1173 : 3443	65.27 : 34.73	0.15	0.23	0.45	3.34
V8	Firmicutes	Bacilli	Lactobacillales	Lactobacillaceae	Lactobacillus	ingluviei	99.21 - 99.21	66	66 : 0	54.55 : 45.45	0	0	0.01	0.05
V8	Firmicutes	Bacilli	Lactobacillales	Lactobacillaceae	Lactobacillus	intermedius	99.2 - 100	831	0 : 831	69.55 : 30.45	0.03	0.04	0.08	0.6
V8	Firmicutes	Bacilli	Lactobacillales	Lactobacillaceae	Lactobacillus	salivarius	99.2 - 100	2471	2409 : 62	66.94 : 33.06	0.08	0.13	0.24	1.79
V8	Firmicutes	Bacilli	Lactobacillales	Lactobacillaceae	Lactobacillus	vaginalis	99.6 - 99.6	95	95 : 0	58.95 : 41.05	0	0	0.01	0.07
V8	Firmicutes	Bacilli	Lactobacillales	Streptococcaceae	(family level ID only)			216	0 : 216		0.01	0.01	0.02	0.16
V8	Firmicutes	Bacilli	Lactobacillales	Streptococcaceae	Lactococcus	(slash calls)		13	13 : 0		0	0	0	0.01
V8	Firmicutes	Bacilli	Lactobacillales	Streptococcaceae	Streptococcus	(genus level ID only)		86	0 : 86		0	0	0.01	0.06
V8	Firmicutes	Bacilli	Lactobacillales	Streptococcaceae	Streptococcus	alactolyticus	99.21 - 100	805	805 : 0	68.32 : 31.68	0.03	0.04	0.08	0.58
V8	Firmicutes	Bacilli	Lactobacillales	Streptococcaceae	Streptococcus	gallolyticus	100 - 100	153	153 : 0	64.05 : 35.95	0	0.01	0.01	0.11
V8	Firmicutes	Clostridia	Clostridiales	Catabacteriaceae	(family level ID only)			898	0 : 898		0.03	0.05	0.09	0.65
V8	Firmicutes	Clostridia	Clostridiales	Christensenellaceae	(family level ID only)			1418	0 : 1418		0.05	0.07	0.14	1.03
V8	Firmicutes	Clostridia	Clostridiales	Clostridiaceae	(family level ID only)			1168	53 : 1115		0.04	0.06	0.11	0.85
V8	Firmicutes	Clostridia	Clostridiales	Clostridiaceae	Clostridium	(genus level ID only)		193	0 : 193		0.01	0.01	0.02	0.14
V8	Firmicutes	Clostridia	Clostridiales	Clostridiales Family XVI. Incertae Sedis	(family level ID only)			67	0 : 67		0	0	0.01	0.05
V8	Firmicutes	Clostridia	Clostridiales	Eubacteriaceae	(family level ID only)			120	0 : 120		0	0.01	0.01	0.09
V8	Firmicutes	Clostridia	Clostridiales	Lachnospiraceae	(family level ID only)			1713	0 : 1713		0.05	0.09	0.17	1.24
V8	Firmicutes	Clostridia	Clostridiales	Lachnospiraceae	(slash calls)			504	0 : 504		0.02	0.03	0.05	0.36
V8	Firmicutes	Clostridia	Clostridiales	Lachnospiraceae	Dorea	(genus level ID only)		53	0 : 53		0	0	0.01	0.04
V8	Firmicutes	Clostridia	Clostridiales	Lachnospiraceae	Lachnoclostridium	(genus level ID only)		41	0 : 41		0	0	0	0.03
V8	Firmicutes	Clostridia	Clostridiales	Lachnospiraceae	[Ruminococcus]	(genus level ID only)		277	0 : 277		0.01	0.01	0.03	0.2
V8	Firmicutes	Clostridia	Clostridiales	Lachnospiraceae	[Ruminococcus]	gnavus	99.21 - 99.21	79	0 : 79	100 : 0	0	0	0.01	0.06
V8	Firmicutes	Clostridia	Clostridiales	Peptococcaceae	(family level ID only)			334	13 : 321		0.01	0.02	0.03	0.24
V8	Firmicutes	Clostridia	Clostridiales	Ruminococcaceae	(family level ID only)			2484	0 : 2484		0.08	0.13	0.24	1.8
V8	Firmicutes	Clostridia	Clostridiales	Ruminococcaceae	(slash calls)			3383	0 : 3383		0.11	0.17	0.33	2.45
V8	Firmicutes	Clostridia	Clostridiales	Ruminococcaceae	Faecalibacterium	(genus level ID only)		433	0 : 433		0.01	0.02	0.04	0.31
V8	Firmicutes	Clostridia	Clostridiales	Ruminococcaceae	Faecalibacterium	prausnitzii	99.2 - 100	933	0 : 933	70.42 : 29.58	0.03	0.05	0.09	0.68
V8	Firmicutes	Clostridia	Clostridiales	Ruminococcaceae	Ruminococcus	(genus level ID only)		17	0 : 17		0	0	0	0.01
V8	Firmicutes	Erysipelotrichi	Erysipelotrichales	Erysipelotrichaceae	(family level ID only)			1224	0 : 1224		0.04	0.06	0.12	0.89
V8	Firmicutes	Erysipelotrichia	Erysipelotrichales	Erysipelotrichaceae	(family level ID only)			5211	80 : 5131		0.17	0.26	0.51	3.77
V8	Firmicutes	Erysipelotrichia	Erysipelotrichales	Erysipelotrichaceae	(slash calls)			246	0 : 246		0.01	0.01	0.02	0.18
V8	Firmicutes	Erysipelotrichia	Erysipelotrichales	Erysipelotrichaceae	Clostridium	spiroforme	99.19 - 100	30952	30952 : 0	68.9 : 31.1	0.99	1.57	3.01	22.41
V8	Firmicutes	Erysipelotrichia	Erysipelotrichales	Erysipelotrichaceae	Erysipelatoclostridium	(genus level ID only)		780	0 : 780		0.03	0.04	0.08	0.56
V8	Firmicutes	Erysipelotrichia	Erysipelotrichales	Erysipelotrichaceae	Eubacterium	cylindroides	99.18 - 100	4756	4756 : 0	69.34 : 30.66	0.15	0.24	0.46	3.44
V8	Firmicutes	Erysipelotrichia	Erysipelotrichales	Erysipelotrichaceae	Faecalicoccus	acidiformans	99.6 - 100	214	0 : 214	64.02 : 35.98	0.01	0.01	0.02	0.15
V8	Firmicutes	Erysipelotrichia	Erysipelotrichales	Erysipelotrichaceae	Faecalitalea	(genus level ID only)		16	0 : 16		0	0	0	0.01
V8	Firmicutes	Erysipelotrichia	Erysipelotrichales	Erysipelotrichaceae	Streptococcus	pleomorphus	99.6 - 100	170	170 : 0	65.29 : 34.71	0.01	0.01	0.02	0.12
V8	Firmicutes	Erysipelotrichia	Erysipelotrichales	Erysipelotrichaceae	Turicibacter	(genus level ID only)		198	0 : 198		0.01	0.01	0.02	0.14
V8	Firmicutes	Erysipelotrichia	Erysipelotrichales	Erysipelotrichaceae	Turicibacter	sanguinis	99.21 - 100	3227	3227 : 0	67.28 : 32.72	0.1	0.16	0.31	2.34
V8	Firmicutes	Negativicutes	Selenomonadales	Acidaminococcaceae	Phascolarctobacterium	sp.	99.22 - 99.22	10	0 : 10	0 : 100	0	0	0	0.01
V8	Fusobacteria	Fusobacteriia	Fusobacteriales	Leptotrichiaceae	(family level ID only)			15	0 : 15		0	0	0	0.01
V8	Proteobacteria	Alphaproteobacteria	Rhizobiales	Hyphomicrobiaceae	Gemmiger	formicilis	99.2 - 100	4161	4161 : 0	71.4 : 28.6	0.13	0.21	0.4	3.01
V8	Proteobacteria	Deltaproteobacteria	Desulfovibrionales	Desulfovibrionaceae	(family level ID only)			171	0 : 171		0.01	0.01	0.02	0.12
V8	Proteobacteria	Deltaproteobacteria	Desulfovibrionales	Desulfovibrionaceae	(slash calls)			510	0 : 510		0.02	0.03	0.05	0.37
V8	Proteobacteria	Deltaproteobacteria	Desulfovibrionales	Desulfovibrionaceae	Desulfovibrio	(genus level ID only)		55	0 : 55		0	0	0.01	0.04
V8	Proteobacteria	Deltaproteobacteria	Desulfovibrionales	Desulfovibrionaceae	Desulfovibrio	piger	100 - 100	18	18 : 0	100 : 0	0	0	0	0.01
V8	Proteobacteria	Deltaproteobacteria	Desulfuromonadales	Geobacteraceae	(family level ID only)			1213	0 : 1213		0.04	0.06	0.12	0.88
V8	Proteobacteria	Deltaproteobacteria	Desulfuromonadales	Pelobacteraceae	(family level ID only)			53	0 : 53		0	0	0.01	0.04
V8	Proteobacteria	Gammaproteobacteria	Enterobacteriales	Enterobacteriaceae	(slash calls)			65	65 : 0		0	0	0.01	0.05
V8	Proteobacteria	Gammaproteobacteria	Pseudomonadales	Pseudomonadaceae	(family level ID only)			46	0 : 46		0	0	0	0.03
V8	Proteobacteria	Gammaproteobacteria	Thiotrichales	Thiotrichaceae	(family level ID only)			69	0 : 69		0	0	0.01	0.05
V8	Tenericutes	Mollicutes	Acholeplasmatales	Acholeplasmataceae	(family level ID only)			132	0 : 132		0	0.01	0.01	0.1
V8	Tenericutes	Mollicutes	Entomoplasmatales	Entomoplasmataceae	(family level ID only)			1710	0 : 1710		0.05	0.09	0.17	1.24
V8	Tenericutes	Mollicutes	Entomoplasmatales	Spiroplasmataceae	(family level ID only)			15	0 : 15		0	0	0	0.01
V8	Tenericutes	Mollicutes	Mycoplasmatales	Mycoplasmataceae	(family level ID only)			391	0 : 391		0.01	0.02	0.04	0.28
V9	Firmicutes	Clostridia	Clostridiales	Lachnospiraceae	(family level ID only)			34	0 : 34		0	0	0	0.26
V9	Firmicutes	Erysipelotrichi	Erysipelotrichales	Erysipelotrichaceae	(family level ID only)			91	0 : 91		0	0	0.01	0.7
V9	Proteobacteria	Betaproteobacteria	Burkholderiales	Alcaligenaceae	Paenalcaligenes	(genus level ID only)		35	0 : 35		0	0	0	0.27
V9	Proteobacteria	Betaproteobacteria	Burkholderiales	Alcaligenaceae	Paenalcaligenes	hominis	99.41 - 100	489	489 : 0	27.2 : 72.8	0.02	0.02	0.05	3.76
V9	Proteobacteria	Betaproteobacteria	Burkholderiales	Oxalobacteraceae	(family level ID only)			17	0 : 17		0	0	0	0.13
V9	Proteobacteria	Betaproteobacteria	Rhodocyclales	Rhodocyclaceae	Zoogloea	(slash calls)		10	10 : 0		0	0	0	0.08
V9	Proteobacteria	Deltaproteobacteria	Desulfovibrionales	Desulfovibrionaceae	(family level ID only)			508	0 : 508		0.02	0.03	0.05	3.9
V9	Proteobacteria	Gammaproteobacteria	Aeromonadales	Aeromonadaceae	(slash calls)			109	109 : 0		0	0.01	0.01	0.84
V9	Proteobacteria	Gammaproteobacteria	Aeromonadales	Aeromonadaceae	Zobellella	taiwanensis	100 - 100	27	27 : 0	0 : 100	0	0	0	0.21
V9	Proteobacteria	Gammaproteobacteria	Enterobacteriales	Enterobacteriaceae	(slash calls)			11345	11345 : 0		0.36	0.57	1.1	87.12
V9	Proteobacteria	Gammaproteobacteria	Enterobacteriales	Enterobacteriaceae	Candidatus Hamiltonella	(genus level ID only)		14	0 : 14		0	0	0	0.11
V9	Proteobacteria	Gammaproteobacteria	Enterobacteriales	Enterobacteriaceae	Plesiomonas	shigelloides	100 - 100	16	16 : 0	0 : 100	0	0	0	0.12
V9	Proteobacteria	Gammaproteobacteria	Legionellales	Legionellaceae	(slash calls)			12	12 : 0		0	0	0	0.09
V9	Proteobacteria	Gammaproteobacteria	Legionellales	Legionellaceae	Legionella	(slash calls)		17	0 : 17		0	0	0	0.13
V9	Proteobacteria	Gammaproteobacteria	Pasteurellales	Pasteurellaceae	(slash calls)			19	19 : 0		0	0	0	0.15
V9	Proteobacteria	Gammaproteobacteria	Pseudomonadales	Moraxellaceae	Acinetobacter	(genus level ID only)		11	0 : 11		0	0	0	0.08
V9	Proteobacteria	Gammaproteobacteria	Pseudomonadales	Moraxellaceae	Acinetobacter	(slash calls)		128	128 : 0		0	0.01	0.01	0.98
V9	Proteobacteria	Gammaproteobacteria	Pseudomonadales	Pseudomonadaceae	Pseudomonas	(slash calls)		15	15 : 0		0	0	0	0.12
V9	Proteobacteria	Gammaproteobacteria	Pseudomonadales	Pseudomonadaceae	Pseudomonas	pertucinogena	100 - 100	125	125 : 0	33.6 : 66.4	0	0.01	0.01	0.96
