# Supplementary material for: A comparative analysis of microbial profile of Guinea fowl and chicken using metagenomic approach
Source: PLoS One. 2018 Mar 1;13(3):e0191029. doi: 10.1371/journal.pone.0191029 (PMC5832216; doi:10.1371/journal.pone.0191029)
Supplement: S1 File — 16SrRNA sequencing data revealing Intestinal microbial profile of the chicken gastrointestinal tract. (ZIP) [file pone.0191029.s002.zip › exports/S002_Sarayu_Chic_16s_2-Sample_10-30-15_v1_consensus.txt]

Primer	Phylum	Class	Order	Family	Genus	Species	% ID	Count	DB counters	F:R %	% of total reads	% of valid reads	% of mapped reads	% of mapped reads per primer
(consensus)	Actinobacteria	Acidimicrobiia	Acidimicrobiales	Microthrixaceae	(family level ID only)			59	0 : 59		0	0	0.01	0.01
(consensus)	Actinobacteria	Actinobacteria	Actinomycetales	Brevibacteriaceae	(family level ID only)			48	0 : 48		0	0	0	0
(consensus)	Actinobacteria	Actinobacteria	Actinomycetales	Brevibacteriaceae	Brevibacterium	(genus level ID only)		19	0 : 19		0	0	0	0
(consensus)	Actinobacteria	Actinobacteria	Actinomycetales	Brevibacteriaceae	Brevibacterium	jeotgali	99.38 - 99.38	71	71 : 0	69.01 : 30.99	0	0	0.01	0.01
(consensus)	Actinobacteria	Actinobacteria	Actinomycetales	Brevibacteriaceae	Brevibacterium	yomogidense	100 - 100	23	23 : 0	100 : 0	0	0	0	0
(consensus)	Actinobacteria	Actinobacteria	Actinomycetales	Corynebacteriaceae	(family level ID only)			173	98 : 75		0.01	0.01	0.02	0.02
(consensus)	Actinobacteria	Actinobacteria	Actinomycetales	Corynebacteriaceae	(slash calls)			17	0 : 17		0	0	0	0
(consensus)	Actinobacteria	Actinobacteria	Actinomycetales	Corynebacteriaceae	Corynebacterium	(genus level ID only)		63	14 : 49		0	0	0.01	0.01
(consensus)	Actinobacteria	Actinobacteria	Actinomycetales	Corynebacteriaceae	Corynebacterium	(slash calls)		150	136 : 14		0	0.01	0.01	0.01
(consensus)	Actinobacteria	Actinobacteria	Actinomycetales	Corynebacteriaceae	Corynebacterium	ammoniagenes	99.61 - 100	73	73 : 0	100 : 0	0	0	0.01	0.01
(consensus)	Actinobacteria	Actinobacteria	Actinomycetales	Corynebacteriaceae	Corynebacterium	aquilae	99.55 - 99.61	180	180 : 0	91.11 : 8.89	0.01	0.01	0.02	0.02
(consensus)	Actinobacteria	Actinobacteria	Actinomycetales	Corynebacteriaceae	Corynebacterium	deserti	100 - 100	135	135 : 0	100 : 0	0	0.01	0.01	0.01
(consensus)	Actinobacteria	Actinobacteria	Actinomycetales	Corynebacteriaceae	Corynebacterium	glutamicum	99.38 - 100	511	365 : 146	71.82 : 28.18	0.02	0.03	0.05	0.05
(consensus)	Actinobacteria	Actinobacteria	Actinomycetales	Corynebacteriaceae	Corynebacterium	stationis	99.08 - 100	1197	1197 : 0	83.88 : 16.12	0.04	0.06	0.12	0.12
(consensus)	Actinobacteria	Actinobacteria	Actinomycetales	Dermabacteraceae	(slash calls)			17	17 : 0		0	0	0	0
(consensus)	Actinobacteria	Actinobacteria	Actinomycetales	Dietziaceae	Dietzia	(slash calls)		79	79 : 0		0	0	0.01	0.01
(consensus)	Actinobacteria	Actinobacteria	Actinomycetales	Kineosporiaceae	(family level ID only)			11	0 : 11		0	0	0	0
(consensus)	Actinobacteria	Actinobacteria	Actinomycetales	Micrococcaceae	(slash calls)			15	15 : 0		0	0	0	0
(consensus)	Actinobacteria	Actinobacteria	Actinomycetales	Micrococcaceae	Rothia	nasimurium	99.11 - 99.59	50	50 : 0	80 : 20	0	0	0	0
(consensus)	Actinobacteria	Actinobacteria	Actinomycetales	Micrococcaceae	Rothia	terrae	100 - 100	130	130 : 0	60 : 40	0	0.01	0.01	0.01
(consensus)	Actinobacteria	Actinobacteria	Actinomycetales	Streptomycetaceae	(slash calls)			449	449 : 0		0.01	0.02	0.04	0.04
(consensus)	Actinobacteria	Actinobacteria	Bifidobacteriales	Bifidobacteriaceae	(family level ID only)			34	0 : 34		0	0	0	0
(consensus)	Actinobacteria	Actinobacteria	Bifidobacteriales	Bifidobacteriaceae	Aeriscardovia	(genus level ID only)		74	0 : 74		0	0	0.01	0.01
(consensus)	Actinobacteria	Actinobacteria	Bifidobacteriales	Bifidobacteriaceae	Aeriscardovia	aeriphila	99.15 - 100	4125	4125 : 0	69.48 : 30.52	0.13	0.21	0.4	0.4
(consensus)	Actinobacteria	Actinobacteria	Bifidobacteriales	Bifidobacteriaceae	Bifidobacterium	(genus level ID only)		42	0 : 42		0	0	0	0
(consensus)	Actinobacteria	Actinobacteria	Bifidobacteriales	Bifidobacteriaceae	Bifidobacterium	(slash calls)		606	606 : 0		0.02	0.03	0.06	0.06
(consensus)	Actinobacteria	Actinobacteria	Bifidobacteriales	Bifidobacteriaceae	Bifidobacterium	pseudolongum	100 - 100	15	15 : 0	100 : 0	0	0	0	0
(consensus)	Actinobacteria	Actinobacteria	Bifidobacteriales	Bifidobacteriaceae	Bifidobacterium	saeculare	100 - 100	65	65 : 0	70.77 : 29.23	0	0	0.01	0.01
(consensus)	Actinobacteria	Actinobacteria	Coriobacteriales	Coriobacteriaceae	(family level ID only)			70487	286 : 70201		2.26	3.57	6.85	6.85
(consensus)	Actinobacteria	Actinobacteria	Coriobacteriales	Coriobacteriaceae	(slash calls)			14532	0 : 14532		0.47	0.74	1.41	1.41
(consensus)	Actinobacteria	Actinobacteria	Coriobacteriales	Coriobacteriaceae	Atopobium	(genus level ID only)		2346	0 : 2346		0.08	0.12	0.23	0.23
(consensus)	Actinobacteria	Actinobacteria	Coriobacteriales	Coriobacteriaceae	Atopobium	sp.	99.38 - 99.39	1572	0 : 1572	73.66 : 26.34	0.05	0.08	0.15	0.15
(consensus)	Actinobacteria	Actinobacteria	Coriobacteriales	Coriobacteriaceae	Collinsella	(genus level ID only)		3127	0 : 3127		0.1	0.16	0.3	0.3
(consensus)	Actinobacteria	Actinobacteria	Coriobacteriales	Coriobacteriaceae	Collinsella	tanakaei	99.35 - 99.35	21	0 : 21	100 : 0	0	0	0	0
(consensus)	Actinobacteria	Actinobacteria	Coriobacteriales	Coriobacteriaceae	Enorma	(genus level ID only)		177	0 : 177		0.01	0.01	0.02	0.02
(consensus)	Actinobacteria	Actinobacteria	Coriobacteriales	Coriobacteriaceae	Enorma	massiliensis	99.35 - 100	44	0 : 44	72.73 : 27.27	0	0	0	0
(consensus)	Actinobacteria	Actinobacteria	Coriobacteriales	Coriobacteriaceae	Olsenella	(genus level ID only)		25936	0 : 25936		0.83	1.31	2.52	2.52
(consensus)	Actinobacteria	Actinobacteria	Coriobacteriales	Coriobacteriaceae	Olsenella	profusa	99.08 - 99.55	11032	11032 : 0	66.23 : 33.77	0.35	0.56	1.07	1.07
(consensus)	Actinobacteria	Actinobacteria	Coriobacteriales	Coriobacteriaceae	Olsenella	sp.	99.09 - 99.09	10	0 : 10	100 : 0	0	0	0	0
(consensus)	Actinobacteria	Actinobacteria	Coriobacteriales	Coriobacteriaceae	Olsenella	umbonata	99.21 - 99.21	121	121 : 0	65.29 : 34.71	0	0.01	0.01	0.01
(consensus)	Actinobacteria	Actinobacteria	Coriobacteriales	Coriobacteriaceae	Senegalimassilia	(genus level ID only)		115	0 : 115		0	0.01	0.01	0.01
(consensus)	Actinobacteria	Actinobacteria	Coriobacteriales	Coriobacteriaceae	Slackia	(genus level ID only)		118	0 : 118		0	0.01	0.01	0.01
(consensus)	Actinobacteria	Coriobacteriia	Coriobacteriales	Coriobacteriaceae	(family level ID only)			4262	0 : 4262		0.14	0.22	0.41	0.41
(consensus)	Actinobacteria	Coriobacteriia	Coriobacteriales	Coriobacteriaceae	(slash calls)			6568	0 : 6568		0.21	0.33	0.64	0.64
(consensus)	Actinobacteria	Coriobacteriia	Coriobacteriales	Coriobacteriaceae	Collinsella	(genus level ID only)		18848	0 : 18848		0.6	0.95	1.83	1.83
(consensus)	Actinobacteria	Coriobacteriia	Coriobacteriales	Coriobacteriaceae	Collinsella	aerofaciens	99.35 - 99.35	130	0 : 130	64.62 : 35.38	0	0.01	0.01	0.01
(consensus)	Bacteroidetes	Bacteroidia	Bacteroidales	Bacteroidaceae	(family level ID only)			2790	0 : 2790		0.09	0.14	0.27	0.27
(consensus)	Bacteroidetes	Bacteroidia	Bacteroidales	Bacteroidaceae	Bacteroides	(genus level ID only)		687	0 : 687		0.02	0.03	0.07	0.07
(consensus)	Bacteroidetes	Bacteroidia	Bacteroidales	Bacteroidaceae	Bacteroides	barnesiae	99.55 - 100	66	21 : 45	78.79 : 21.21	0	0	0.01	0.01
(consensus)	Bacteroidetes	Bacteroidia	Bacteroidales	Bacteroidaceae	Bacteroides	plebeius	99.42 - 100	59	39 : 20	79.66 : 20.34	0	0	0.01	0.01
(consensus)	Bacteroidetes	Bacteroidia	Bacteroidales	Bacteroidaceae	Bacteroides	salanitronis	99.1 - 100	738	410 : 328	71.54 : 28.46	0.02	0.04	0.07	0.07
(consensus)	Bacteroidetes	Bacteroidia	Bacteroidales	Porphyromonadaceae	(family level ID only)			232	0 : 232		0.01	0.01	0.02	0.02
(consensus)	Bacteroidetes	Bacteroidia	Bacteroidales	Porphyromonadaceae	Barnesiella	viscericola	99.42 - 100	61	61 : 0	83.61 : 16.39	0	0	0.01	0.01
(consensus)	Bacteroidetes	Bacteroidia	Bacteroidales	Prevotellaceae	(family level ID only)			1625	0 : 1625		0.05	0.08	0.16	0.16
(consensus)	Bacteroidetes	Bacteroidia	Bacteroidales	Prevotellaceae	Prevotella	(genus level ID only)		194	0 : 194		0.01	0.01	0.02	0.02
(consensus)	Bacteroidetes	Bacteroidia	Bacteroidales	[Paraprevotellaceae]	(family level ID only)			47	0 : 47		0	0	0	0
(consensus)	Bacteroidetes	Flavobacteriia	Flavobacteriales	Cryomorphaceae	(family level ID only)			11	0 : 11		0	0	0	0
(consensus)	Bacteroidetes	Flavobacteriia	Flavobacteriales	Flavobacteriaceae	(family level ID only)			48	32 : 16		0	0	0	0
(consensus)	Bacteroidetes	Sphingobacteriia	Sphingobacteriales	Saprospiraceae	(family level ID only)			10	0 : 10		0	0	0	0
(consensus)	Chloroflexi	Dehalococcoidia	Dehalococcoidales	Dehalococcoidaceae	(family level ID only)			3011	0 : 3011		0.1	0.15	0.29	0.29
(consensus)	Chloroflexi	Dehalococcoidia	unclassified Dehalococcoidia	unclassified Dehalococcoidia	(family level ID only)			808	808 : 0		0.03	0.04	0.08	0.08
(consensus)	Chloroflexi	Ktedonobacteria	Ktedonobacterales	Thermosporotrichaceae	(family level ID only)			49	0 : 49		0	0	0	0
(consensus)	Cyanobacteria	Nostocophycideae	Nostocales	Nostocaceae	(family level ID only)			870	0 : 870		0.03	0.04	0.08	0.08
(consensus)	Cyanobacteria	Oscillatoriophycideae	Oscillatoriales	Phormidiaceae	(family level ID only)			18	0 : 18		0	0	0	0
(consensus)	Deferribacteres	Deferribacteres	Deferribacterales	Deferribacteraceae	Mucispirillum	schaedleri	100 - 100	14	0 : 14	100 : 0	0	0	0	0
(consensus)	Firmicutes	Bacilli	Bacillales	Bacillaceae	(family level ID only)			2365	0 : 2365		0.08	0.12	0.23	0.23
(consensus)	Firmicutes	Bacilli	Bacillales	Bacillaceae	(slash calls)			33	0 : 33		0	0	0	0
(consensus)	Firmicutes	Bacilli	Bacillales	Bacillaceae	Bacillus	(genus level ID only)		247	247 : 0		0.01	0.01	0.02	0.02
(consensus)	Firmicutes	Bacilli	Bacillales	Bacillales incertae sedis	(family level ID only)			229	229 : 0		0.01	0.01	0.02	0.02
(consensus)	Firmicutes	Bacilli	Bacillales	Paenibacillaceae	(family level ID only)			927	15 : 912		0.03	0.05	0.09	0.09
(consensus)	Firmicutes	Bacilli	Bacillales	Planococcaceae	(family level ID only)			265	0 : 265		0.01	0.01	0.03	0.03
(consensus)	Firmicutes	Bacilli	Bacillales	Planococcaceae	Planococcus	(slash calls)		11	0 : 11		0	0	0	0
(consensus)	Firmicutes	Bacilli	Bacillales	Planococcaceae	Sporosarcina	(slash calls)		16	16 : 0		0	0	0	0
(consensus)	Firmicutes	Bacilli	Bacillales	Staphylococcaceae	(family level ID only)			391	0 : 391		0.01	0.02	0.04	0.04
(consensus)	Firmicutes	Bacilli	Bacillales	Staphylococcaceae	Jeotgalicoccus	(slash calls)		857	857 : 0		0.03	0.04	0.08	0.08
(consensus)	Firmicutes	Bacilli	Bacillales	Staphylococcaceae	Jeotgalicoccus	halophilus	100 - 100	15	15 : 0	100 : 0	0	0	0	0
(consensus)	Firmicutes	Bacilli	Bacillales	Staphylococcaceae	Jeotgalicoccus	halotolerans	100 - 100	88	88 : 0	100 : 0	0	0	0.01	0.01
(consensus)	Firmicutes	Bacilli	Bacillales	Staphylococcaceae	Jeotgalicoccus	pinnipedialis	99.55 - 99.59	46	46 : 0	100 : 0	0	0	0	0
(consensus)	Firmicutes	Bacilli	Bacillales	Staphylococcaceae	Jeotgalicoccus	sp.	99.44 - 99.44	195	0 : 195	75.9 : 24.1	0.01	0.01	0.02	0.02
(consensus)	Firmicutes	Bacilli	Bacillales	Staphylococcaceae	Staphylococcus	(slash calls)		70	70 : 0		0	0	0.01	0.01
(consensus)	Firmicutes	Bacilli	Bacillales	Staphylococcaceae	Staphylococcus	equorum	99.44 - 100	68	68 : 0	69.12 : 30.88	0	0	0.01	0.01
(consensus)	Firmicutes	Bacilli	Lactobacillales	Aerococcaceae	(family level ID only)			923	12 : 911		0.03	0.05	0.09	0.09
(consensus)	Firmicutes	Bacilli	Lactobacillales	Aerococcaceae	(slash calls)			14	0 : 14		0	0	0	0
(consensus)	Firmicutes	Bacilli	Lactobacillales	Aerococcaceae	Abiotrophia	(genus level ID only)		13	0 : 13		0	0	0	0
(consensus)	Firmicutes	Bacilli	Lactobacillales	Aerococcaceae	Aerococcus	(genus level ID only)		60	0 : 60		0	0	0.01	0.01
(consensus)	Firmicutes	Bacilli	Lactobacillales	Aerococcaceae	Aerococcus	(slash calls)		12	0 : 12		0	0	0	0
(consensus)	Firmicutes	Bacilli	Lactobacillales	Aerococcaceae	Aerococcus	urinaeequi	99.44 - 100	4549	4549 : 0	74.92 : 25.08	0.15	0.23	0.44	0.44
(consensus)	Firmicutes	Bacilli	Lactobacillales	Aerococcaceae	Facklamia	(genus level ID only)		1117	0 : 1117		0.04	0.06	0.11	0.11
(consensus)	Firmicutes	Bacilli	Lactobacillales	Aerococcaceae	Facklamia	hominis	99.59 - 99.59	108	0 : 108	60.19 : 39.81	0	0.01	0.01	0.01
(consensus)	Firmicutes	Bacilli	Lactobacillales	Aerococcaceae	Facklamia	tabacinasalis	99.19 - 100	6808	6808 : 0	70.42 : 29.58	0.22	0.34	0.66	0.66
(consensus)	Firmicutes	Bacilli	Lactobacillales	Carnobacteriaceae	(family level ID only)			1158	0 : 1158		0.04	0.06	0.11	0.11
(consensus)	Firmicutes	Bacilli	Lactobacillales	Carnobacteriaceae	(slash calls)			420	94 : 326		0.01	0.02	0.04	0.04
(consensus)	Firmicutes	Bacilli	Lactobacillales	Carnobacteriaceae	Atopostipes	(genus level ID only)		183	0 : 183		0.01	0.01	0.02	0.02
(consensus)	Firmicutes	Bacilli	Lactobacillales	Carnobacteriaceae	Atopostipes	suicloacalis	99.44 - 99.61	146	146 : 0	72.6 : 27.4	0	0.01	0.01	0.01
(consensus)	Firmicutes	Bacilli	Lactobacillales	Carnobacteriaceae	Carnobacterium	(genus level ID only)		155	0 : 155		0	0.01	0.02	0.02
(consensus)	Firmicutes	Bacilli	Lactobacillales	Carnobacteriaceae	Carnobacterium	mobile	99.44 - 100	1633	1633 : 0	73.55 : 26.45	0.05	0.08	0.16	0.16
(consensus)	Firmicutes	Bacilli	Lactobacillales	Carnobacteriaceae	Carnobacterium	sp.	99.44 - 99.44	122	0 : 122	86.89 : 13.11	0	0.01	0.01	0.01
(consensus)	Firmicutes	Bacilli	Lactobacillales	Carnobacteriaceae	Granulicatella	(genus level ID only)		118	0 : 118		0	0.01	0.01	0.01
(consensus)	Firmicutes	Bacilli	Lactobacillales	Carnobacteriaceae	Isobaculum	(genus level ID only)		56	0 : 56		0	0	0.01	0.01
(consensus)	Firmicutes	Bacilli	Lactobacillales	Carnobacteriaceae	Jeotgalibaca	(genus level ID only)		58	0 : 58		0	0	0.01	0.01
(consensus)	Firmicutes	Bacilli	Lactobacillales	Carnobacteriaceae	Trichococcus	(slash calls)		52	52 : 0		0	0	0.01	0.01
(consensus)	Firmicutes	Bacilli	Lactobacillales	Enterococcaceae	(family level ID only)			3900	0 : 3900		0.13	0.2	0.38	0.38
(consensus)	Firmicutes	Bacilli	Lactobacillales	Enterococcaceae	(slash calls)			532	12 : 520		0.02	0.03	0.05	0.05
(consensus)	Firmicutes	Bacilli	Lactobacillales	Enterococcaceae	Enterococcus	(genus level ID only)		989	17 : 972		0.03	0.05	0.1	0.1
(consensus)	Firmicutes	Bacilli	Lactobacillales	Enterococcaceae	Enterococcus	(slash calls)		5381	5362 : 19		0.17	0.27	0.52	0.52
(consensus)	Firmicutes	Bacilli	Lactobacillales	Enterococcaceae	Enterococcus	cecorum	99.11 - 100	12517	12299 : 218	72.37 : 27.63	0.4	0.63	1.22	1.22
(consensus)	Firmicutes	Bacilli	Lactobacillales	Enterococcaceae	Enterococcus	columbae	99.1 - 100	541	541 : 0	100 : 0	0.02	0.03	0.05	0.05
(consensus)	Firmicutes	Bacilli	Lactobacillales	Enterococcaceae	Enterococcus	faecium	99.44 - 100	1641	689 : 952	84.95 : 15.05	0.05	0.08	0.16	0.16
(consensus)	Firmicutes	Bacilli	Lactobacillales	Enterococcaceae	Vagococcus	(genus level ID only)		17	0 : 17		0	0	0	0
(consensus)	Firmicutes	Bacilli	Lactobacillales	Lactobacillaceae	(family level ID only)			6985	37 : 6948		0.22	0.35	0.68	0.68
(consensus)	Firmicutes	Bacilli	Lactobacillales	Lactobacillaceae	(slash calls)			2631	19 : 2612		0.08	0.13	0.26	0.26
(consensus)	Firmicutes	Bacilli	Lactobacillales	Lactobacillaceae	Lactobacillus	(genus level ID only)		6997	0 : 6997		0.22	0.35	0.68	0.68
(consensus)	Firmicutes	Bacilli	Lactobacillales	Lactobacillaceae	Lactobacillus	(slash calls)		31166	29738 : 1428		1	1.58	3.03	3.03
(consensus)	Firmicutes	Bacilli	Lactobacillales	Lactobacillaceae	Lactobacillus	acidipiscis	99.18 - 99.18	25	25 : 0	100 : 0	0	0	0	0
(consensus)	Firmicutes	Bacilli	Lactobacillales	Lactobacillaceae	Lactobacillus	agilis	99.2 - 100	788	290 : 498	69.04 : 30.96	0.03	0.04	0.08	0.08
(consensus)	Firmicutes	Bacilli	Lactobacillales	Lactobacillaceae	Lactobacillus	alvi	99.12 - 100	15861	0 : 15861	69.67 : 30.33	0.51	0.8	1.54	1.54
(consensus)	Firmicutes	Bacilli	Lactobacillales	Lactobacillaceae	Lactobacillus	antri	100 - 100	39	39 : 0	74.36 : 25.64	0	0	0	0
(consensus)	Firmicutes	Bacilli	Lactobacillales	Lactobacillaceae	Lactobacillus	aviarius	99.1 - 100	10100	2424 : 7676	66.99 : 33.01	0.32	0.51	0.98	0.98
(consensus)	Firmicutes	Bacilli	Lactobacillales	Lactobacillaceae	Lactobacillus	coleohominis	99.19 - 100	188	143 : 45	60.64 : 39.36	0.01	0.01	0.02	0.02
(consensus)	Firmicutes	Bacilli	Lactobacillales	Lactobacillaceae	Lactobacillus	crispatus	100 - 100	16	16 : 0	0 : 100	0	0	0	0
(consensus)	Firmicutes	Bacilli	Lactobacillales	Lactobacillaceae	Lactobacillus	curvatus	99.1 - 99.1	13	0 : 13	100 : 0	0	0	0	0
(consensus)	Firmicutes	Bacilli	Lactobacillales	Lactobacillaceae	Lactobacillus	delbrueckii	99.1 - 100	1089	1089 : 0	76.49 : 23.51	0.03	0.06	0.11	0.11
(consensus)	Firmicutes	Bacilli	Lactobacillales	Lactobacillaceae	Lactobacillus	equi	99.1 - 99.1	112	112 : 0	50.89 : 49.11	0	0.01	0.01	0.01
(consensus)	Firmicutes	Bacilli	Lactobacillales	Lactobacillaceae	Lactobacillus	fermentum	99.1 - 100	26	26 : 0	100 : 0	0	0	0	0
(consensus)	Firmicutes	Bacilli	Lactobacillales	Lactobacillaceae	Lactobacillus	ingluviei	99.18 - 100	3690	3690 : 0	72.11 : 27.89	0.12	0.19	0.36	0.36
(consensus)	Firmicutes	Bacilli	Lactobacillales	Lactobacillaceae	Lactobacillus	intermedius	99.2 - 100	2035	0 : 2035	66.09 : 33.91	0.07	0.1	0.2	0.2
(consensus)	Firmicutes	Bacilli	Lactobacillales	Lactobacillaceae	Lactobacillus	johnsonii	100 - 100	426	426 : 0	71.36 : 28.64	0.01	0.02	0.04	0.04
(consensus)	Firmicutes	Bacilli	Lactobacillales	Lactobacillaceae	Lactobacillus	kitasatonis	99.6 - 100	151	151 : 0	64.9 : 35.1	0	0.01	0.01	0.01
(consensus)	Firmicutes	Bacilli	Lactobacillales	Lactobacillaceae	Lactobacillus	mucosae	99.19 - 100	2938	2519 : 419	77.77 : 22.23	0.09	0.15	0.29	0.29
(consensus)	Firmicutes	Bacilli	Lactobacillales	Lactobacillaceae	Lactobacillus	oris	99.44 - 100	1888	1856 : 32	71.08 : 28.92	0.06	0.1	0.18	0.18
(consensus)	Firmicutes	Bacilli	Lactobacillales	Lactobacillaceae	Lactobacillus	panis	99.1 - 100	92	24 : 68	70.65 : 29.35	0	0	0.01	0.01
(consensus)	Firmicutes	Bacilli	Lactobacillales	Lactobacillaceae	Lactobacillus	pontis	99.44 - 100	4549	4296 : 253	70.87 : 29.13	0.15	0.23	0.44	0.44
(consensus)	Firmicutes	Bacilli	Lactobacillales	Lactobacillaceae	Lactobacillus	reuteri	99.1 - 100	839	704 : 135	58.05 : 41.95	0.03	0.04	0.08	0.08
(consensus)	Firmicutes	Bacilli	Lactobacillales	Lactobacillaceae	Lactobacillus	saerimneri	99.44 - 100	303	303 : 0	71.62 : 28.38	0.01	0.02	0.03	0.03
(consensus)	Firmicutes	Bacilli	Lactobacillales	Lactobacillaceae	Lactobacillus	salivarius	99.1 - 100	14512	14450 : 62	70.12 : 29.88	0.47	0.73	1.41	1.41
(consensus)	Firmicutes	Bacilli	Lactobacillales	Lactobacillaceae	Lactobacillus	secaliphilus	100 - 100	656	656 : 0	68.75 : 31.25	0.02	0.03	0.06	0.06
(consensus)	Firmicutes	Bacilli	Lactobacillales	Lactobacillaceae	Lactobacillus	sp.	99.1 - 99.1	23	0 : 23	100 : 0	0	0	0	0
(consensus)	Firmicutes	Bacilli	Lactobacillales	Lactobacillaceae	Lactobacillus	vaginalis	99.12 - 100	23693	23564 : 129	71.56 : 28.44	0.76	1.2	2.3	2.3
(consensus)	Firmicutes	Bacilli	Lactobacillales	Lactobacillaceae	Pediococcus	(genus level ID only)		38	0 : 38		0	0	0	0
(consensus)	Firmicutes	Bacilli	Lactobacillales	Leuconostocaceae	(family level ID only)			87	0 : 87		0	0	0.01	0.01
(consensus)	Firmicutes	Bacilli	Lactobacillales	Leuconostocaceae	Weissella	(slash calls)		11	11 : 0		0	0	0	0
(consensus)	Firmicutes	Bacilli	Lactobacillales	Streptococcaceae	(family level ID only)			997	0 : 997		0.03	0.05	0.1	0.1
(consensus)	Firmicutes	Bacilli	Lactobacillales	Streptococcaceae	Lactococcus	(slash calls)		49	49 : 0		0	0	0	0
(consensus)	Firmicutes	Bacilli	Lactobacillales	Streptococcaceae	Lactococcus	lactis	100 - 100	157	157 : 0	62.42 : 37.58	0.01	0.01	0.02	0.02
(consensus)	Firmicutes	Bacilli	Lactobacillales	Streptococcaceae	Streptococcus	(genus level ID only)		215	0 : 215		0.01	0.01	0.02	0.02
(consensus)	Firmicutes	Bacilli	Lactobacillales	Streptococcaceae	Streptococcus	(slash calls)		2158	2158 : 0		0.07	0.11	0.21	0.21
(consensus)	Firmicutes	Bacilli	Lactobacillales	Streptococcaceae	Streptococcus	alactolyticus	99.15 - 100	1349	1305 : 44	81.1 : 18.9	0.04	0.07	0.13	0.13
(consensus)	Firmicutes	Bacilli	Lactobacillales	Streptococcaceae	Streptococcus	gallolyticus	100 - 100	153	153 : 0	64.05 : 35.95	0	0.01	0.01	0.01
(consensus)	Firmicutes	Bacilli	Lactobacillales	Streptococcaceae	Streptococcus	infantarius	99.44 - 100	845	845 : 0	70.53 : 29.47	0.03	0.04	0.08	0.08
(consensus)	Firmicutes	Bacilli	Lactobacillales	Streptococcaceae	Streptococcus	luteciae	99.18 - 99.18	15	0 : 15	100 : 0	0	0	0	0
(consensus)	Firmicutes	Clostridia	Clostridiales	Catabacteriaceae	(family level ID only)			942	0 : 942		0.03	0.05	0.09	0.09
(consensus)	Firmicutes	Clostridia	Clostridiales	Christensenellaceae	(family level ID only)			1815	0 : 1815		0.06	0.09	0.18	0.18
(consensus)	Firmicutes	Clostridia	Clostridiales	Clostridiaceae	(family level ID only)			44774	132 : 44642		1.44	2.27	4.35	4.35
(consensus)	Firmicutes	Clostridia	Clostridiales	Clostridiaceae	(slash calls)			1431	1331 : 100		0.05	0.07	0.14	0.14
(consensus)	Firmicutes	Clostridia	Clostridiales	Clostridiaceae	Clostridium	(genus level ID only)		5153	0 : 5153		0.17	0.26	0.5	0.5
(consensus)	Firmicutes	Clostridia	Clostridiales	Clostridiaceae	Clostridium	(slash calls)		802	752 : 50		0.03	0.04	0.08	0.08
(consensus)	Firmicutes	Clostridia	Clostridiales	Clostridiaceae	Clostridium	botulinum	99.35 - 99.35	17	0 : 17	100 : 0	0	0	0	0
(consensus)	Firmicutes	Clostridia	Clostridiales	Clostridiaceae	Clostridium	chromiireducens	99.35 - 99.35	121	121 : 0	66.94 : 33.06	0	0.01	0.01	0.01
(consensus)	Firmicutes	Clostridia	Clostridiales	Clostridiaceae	Clostridium	hiranonis	99.09 - 99.55	212	0 : 212	22.64 : 77.36	0.01	0.01	0.02	0.02
(consensus)	Firmicutes	Clostridia	Clostridiales	Clostridiaceae	Clostridium	perfringens	100 - 100	13	13 : 0	100 : 0	0	0	0	0
(consensus)	Firmicutes	Clostridia	Clostridiales	Clostridiaceae	Clostridium	sp.	99.08 - 100	2013	0 : 2013	69.8 : 30.2	0.06	0.1	0.2	0.2
(consensus)	Firmicutes	Clostridia	Clostridiales	Clostridiales Family XIII. Incertae Sedis	(family level ID only)			577	566 : 11		0.02	0.03	0.06	0.06
(consensus)	Firmicutes	Clostridia	Clostridiales	Clostridiales Family XVI. Incertae Sedis	(family level ID only)			67	0 : 67		0	0	0.01	0.01
(consensus)	Firmicutes	Clostridia	Clostridiales	Defluviitaleaceae	(family level ID only)			48	0 : 48		0	0	0	0
(consensus)	Firmicutes	Clostridia	Clostridiales	Eubacteriaceae	(family level ID only)			18965	11 : 18954		0.61	0.96	1.84	1.84
(consensus)	Firmicutes	Clostridia	Clostridiales	Eubacteriaceae	(slash calls)			12946	12880 : 66		0.42	0.66	1.26	1.26
(consensus)	Firmicutes	Clostridia	Clostridiales	Eubacteriaceae	Eubacterium	(genus level ID only)		25	25 : 0		0	0	0	0
(consensus)	Firmicutes	Clostridia	Clostridiales	Eubacteriaceae	Eubacterium	(slash calls)		12	12 : 0		0	0	0	0
(consensus)	Firmicutes	Clostridia	Clostridiales	Eubacteriaceae	Eubacterium	hallii	99.35 - 100	112	112 : 0	72.32 : 27.68	0	0.01	0.01	0.01
(consensus)	Firmicutes	Clostridia	Clostridiales	Gracilibacteraceae	(family level ID only)			191	0 : 191		0.01	0.01	0.02	0.02
(consensus)	Firmicutes	Clostridia	Clostridiales	Lachnospiraceae	(family level ID only)			64582	0 : 64582		2.07	3.27	6.28	6.28
(consensus)	Firmicutes	Clostridia	Clostridiales	Lachnospiraceae	(slash calls)			97126	61578 : 35548		3.11	4.92	9.44	9.44
(consensus)	Firmicutes	Clostridia	Clostridiales	Lachnospiraceae	Blautia	(genus level ID only)		379	0 : 379		0.01	0.02	0.04	0.04
(consensus)	Firmicutes	Clostridia	Clostridiales	Lachnospiraceae	Blautia	(slash calls)		984	984 : 0		0.03	0.05	0.1	0.1
(consensus)	Firmicutes	Clostridia	Clostridiales	Lachnospiraceae	Blautia	glucerasea	99.19 - 100	152	152 : 0	80.26 : 19.74	0	0.01	0.01	0.01
(consensus)	Firmicutes	Clostridia	Clostridiales	Lachnospiraceae	Blautia	producta	99.35 - 99.35	186	0 : 186	74.19 : 25.81	0.01	0.01	0.02	0.02
(consensus)	Firmicutes	Clostridia	Clostridiales	Lachnospiraceae	Coprococcus	eutactus	99.35 - 99.35	11	0 : 11	100 : 0	0	0	0	0
(consensus)	Firmicutes	Clostridia	Clostridiales	Lachnospiraceae	Dorea	(genus level ID only)		53	0 : 53		0	0	0.01	0.01
(consensus)	Firmicutes	Clostridia	Clostridiales	Lachnospiraceae	Lachnoclostridium	(genus level ID only)		289	0 : 289		0.01	0.01	0.03	0.03
(consensus)	Firmicutes	Clostridia	Clostridiales	Lachnospiraceae	Marvinbryantia	(genus level ID only)		13	0 : 13		0	0	0	0
(consensus)	Firmicutes	Clostridia	Clostridiales	Lachnospiraceae	Moryella	indoligenes	99.35 - 99.35	122	122 : 0	69.67 : 30.33	0	0.01	0.01	0.01
(consensus)	Firmicutes	Clostridia	Clostridiales	Lachnospiraceae	Roseburia	(genus level ID only)		19824	0 : 19824		0.64	1	1.93	1.93
(consensus)	Firmicutes	Clostridia	Clostridiales	Lachnospiraceae	Roseburia	(slash calls)		479	479 : 0		0.02	0.02	0.05	0.05
(consensus)	Firmicutes	Clostridia	Clostridiales	Lachnospiraceae	Roseburia	faecis	99.09 - 100	18448	16897 : 1551	71.67 : 28.33	0.59	0.93	1.79	1.79
(consensus)	Firmicutes	Clostridia	Clostridiales	Lachnospiraceae	Ruminococcus	gnavus	99.35 - 100	230	230 : 0	74.78 : 25.22	0.01	0.01	0.02	0.02
(consensus)	Firmicutes	Clostridia	Clostridiales	Lachnospiraceae	Ruminococcus	torques	99.09 - 99.55	165	165 : 0	25.45 : 74.55	0.01	0.01	0.02	0.02
(consensus)	Firmicutes	Clostridia	Clostridiales	Lachnospiraceae	Stomatobaculum	(genus level ID only)		221	0 : 221		0.01	0.01	0.02	0.02
(consensus)	Firmicutes	Clostridia	Clostridiales	Lachnospiraceae	Stomatobaculum	longum	99.35 - 99.35	55	0 : 55	78.18 : 21.82	0	0	0.01	0.01
(consensus)	Firmicutes	Clostridia	Clostridiales	Lachnospiraceae	[Ruminococcus]	(genus level ID only)		10168	0 : 10168		0.33	0.51	0.99	0.99
(consensus)	Firmicutes	Clostridia	Clostridiales	Lachnospiraceae	[Ruminococcus]	(slash calls)		67	0 : 67		0	0	0.01	0.01
(consensus)	Firmicutes	Clostridia	Clostridiales	Lachnospiraceae	[Ruminococcus]	gnavus	99.11 - 100	564	0 : 564	88.83 : 11.17	0.02	0.03	0.05	0.05
(consensus)	Firmicutes	Clostridia	Clostridiales	Lachnospiraceae	[Ruminococcus]	torques	99.09 - 100	12830	0 : 12830	69.97 : 30.03	0.41	0.65	1.25	1.25
(consensus)	Firmicutes	Clostridia	Clostridiales	Peptococcaceae	(family level ID only)			14055	28 : 14027		0.45	0.71	1.37	1.37
(consensus)	Firmicutes	Clostridia	Clostridiales	Peptostreptococcaceae	(family level ID only)			72	0 : 72		0	0	0.01	0.01
(consensus)	Firmicutes	Clostridia	Clostridiales	Peptostreptococcaceae	(slash calls)			9545	9296 : 249		0.31	0.48	0.93	0.93
(consensus)	Firmicutes	Clostridia	Clostridiales	Peptostreptococcaceae	Clostridium	bartlettii	100 - 100	11	11 : 0	100 : 0	0	0	0	0
(consensus)	Firmicutes	Clostridia	Clostridiales	Ruminococcaceae	(family level ID only)			23408	175 : 23233		0.75	1.19	2.28	2.28
(consensus)	Firmicutes	Clostridia	Clostridiales	Ruminococcaceae	(slash calls)			11255	0 : 11255		0.36	0.57	1.09	1.09
(consensus)	Firmicutes	Clostridia	Clostridiales	Ruminococcaceae	Acetanaerobacterium	(genus level ID only)		342	0 : 342		0.01	0.02	0.03	0.03
(consensus)	Firmicutes	Clostridia	Clostridiales	Ruminococcaceae	Acetanaerobacterium	elongatum	99.35 - 99.35	76	76 : 0	77.63 : 22.37	0	0	0.01	0.01
(consensus)	Firmicutes	Clostridia	Clostridiales	Ruminococcaceae	Faecalibacterium	(genus level ID only)		2121	0 : 2121		0.07	0.11	0.21	0.21
(consensus)	Firmicutes	Clostridia	Clostridiales	Ruminococcaceae	Faecalibacterium	prausnitzii	99.09 - 100	3744	0 : 3744	68.27 : 31.73	0.12	0.19	0.36	0.36
(consensus)	Firmicutes	Clostridia	Clostridiales	Ruminococcaceae	Ruminococcus	(genus level ID only)		10378	0 : 10378		0.33	0.53	1.01	1.01
(consensus)	Firmicutes	Clostridia	Clostridiales	Ruminococcaceae	Ruminococcus	faecis	99.33 - 100	10665	10665 : 0	72.78 : 27.22	0.34	0.54	1.04	1.04
(consensus)	Firmicutes	Clostridia	Clostridiales	Ruminococcaceae	Ruminococcus	gauvreauii	99.35 - 100	3653	3653 : 0	72.02 : 27.98	0.12	0.18	0.36	0.36
(consensus)	Firmicutes	Clostridia	Clostridiales	Ruminococcaceae	Ruminococcus	sp.	99.18 - 99.35	3231	0 : 3231	71.25 : 28.75	0.1	0.16	0.31	0.31
(consensus)	Firmicutes	Clostridia	Clostridiales	Ruminococcaceae	Subdoligranulum	(genus level ID only)		2870	0 : 2870		0.09	0.15	0.28	0.28
(consensus)	Firmicutes	Clostridia	Clostridiales	Ruminococcaceae	Subdoligranulum	variabile	99.35 - 99.35	1685	1685 : 0	71.99 : 28.01	0.05	0.09	0.16	0.16
(consensus)	Firmicutes	Clostridia	Clostridiales	Syntrophomonadaceae	(family level ID only)			119	14 : 105		0	0.01	0.01	0.01
(consensus)	Firmicutes	Clostridia	Clostridiales	Veillonellaceae	(family level ID only)			13	0 : 13		0	0	0	0
(consensus)	Firmicutes	Clostridia	Clostridiales	Veillonellaceae	Megamonas	(genus level ID only)		455	0 : 455		0.01	0.02	0.04	0.04
(consensus)	Firmicutes	Clostridia	Clostridiales	Veillonellaceae	Megamonas	hypermegale	99.09 - 100	36	0 : 36	100 : 0	0	0	0	0
(consensus)	Firmicutes	Clostridia	Clostridiales	unclassified Clostridiales	(family level ID only)			33	33 : 0		0	0	0	0
(consensus)	Firmicutes	Clostridia	Clostridiales	unclassified Clostridiales	(slash calls)			69	69 : 0		0	0	0.01	0.01
(consensus)	Firmicutes	Clostridia	Clostridiales	unclassified Clostridiales	Flavonifractor	(genus level ID only)		716	716 : 0		0.02	0.04	0.07	0.07
(consensus)	Firmicutes	Clostridia	Clostridiales	unclassified Clostridiales	Pseudoflavonifractor	(genus level ID only)		49	49 : 0		0	0	0	0
(consensus)	Firmicutes	Clostridia	Halanaerobiales	Halobacteroidaceae	(family level ID only)			408	0 : 408		0.01	0.02	0.04	0.04
(consensus)	Firmicutes	Clostridia	Thermoanaerobacterales	Thermoanaerobacteraceae	(family level ID only)			15	15 : 0		0	0	0	0
(consensus)	Firmicutes	Erysipelotrichi	Erysipelotrichales	Erysipelotrichaceae	(family level ID only)			31529	0 : 31529		1.01	1.6	3.07	3.07
(consensus)	Firmicutes	Erysipelotrichi	Erysipelotrichales	Erysipelotrichaceae	Bulleidia	(genus level ID only)		29	0 : 29		0	0	0	0
(consensus)	Firmicutes	Erysipelotrichi	Erysipelotrichales	Erysipelotrichaceae	Bulleidia	p-1630-c5	99.42 - 99.42	127	0 : 127	67.72 : 32.28	0	0.01	0.01	0.01
(consensus)	Firmicutes	Erysipelotrichi	Erysipelotrichales	Erysipelotrichaceae	[Eubacterium]	(genus level ID only)		108	0 : 108		0	0.01	0.01	0.01
(consensus)	Firmicutes	Erysipelotrichia	Erysipelotrichales	Erysipelotrichaceae	(family level ID only)			41936	80 : 41856		1.34	2.12	4.08	4.08
(consensus)	Firmicutes	Erysipelotrichia	Erysipelotrichales	Erysipelotrichaceae	(slash calls)			246	0 : 246		0.01	0.01	0.02	0.02
(consensus)	Firmicutes	Erysipelotrichia	Erysipelotrichales	Erysipelotrichaceae	Clostridium	spiroforme	99.07 - 100	84570	84570 : 0	69.69 : 30.31	2.71	4.28	8.22	8.22
(consensus)	Firmicutes	Erysipelotrichia	Erysipelotrichales	Erysipelotrichaceae	Erysipelatoclostridium	(genus level ID only)		7455	0 : 7455		0.24	0.38	0.72	0.72
(consensus)	Firmicutes	Erysipelotrichia	Erysipelotrichales	Erysipelotrichaceae	Erysipelatoclostridium	spiroforme	99.06 - 99.12	1210	0 : 1210	38.51 : 61.49	0.04	0.06	0.12	0.12
(consensus)	Firmicutes	Erysipelotrichia	Erysipelotrichales	Erysipelotrichaceae	Eubacterium	cylindroides	99.1 - 100	19073	19073 : 0	70.49 : 29.51	0.61	0.97	1.85	1.85
(consensus)	Firmicutes	Erysipelotrichia	Erysipelotrichales	Erysipelotrichaceae	Faecalicoccus	(genus level ID only)		111	0 : 111		0	0.01	0.01	0.01
(consensus)	Firmicutes	Erysipelotrichia	Erysipelotrichales	Erysipelotrichaceae	Faecalicoccus	acidiformans	99.44 - 100	691	0 : 691	68.45 : 31.55	0.02	0.03	0.07	0.07
(consensus)	Firmicutes	Erysipelotrichia	Erysipelotrichales	Erysipelotrichaceae	Faecalicoccus	pleomorphus	99.44 - 99.44	397	0 : 397	74.56 : 25.44	0.01	0.02	0.04	0.04
(consensus)	Firmicutes	Erysipelotrichia	Erysipelotrichales	Erysipelotrichaceae	Faecalitalea	(genus level ID only)		2330	0 : 2330		0.07	0.12	0.23	0.23
(consensus)	Firmicutes	Erysipelotrichia	Erysipelotrichales	Erysipelotrichaceae	Faecalitalea	cylindroides	99.56 - 100	97	0 : 97	52.58 : 47.42	0	0	0.01	0.01
(consensus)	Firmicutes	Erysipelotrichia	Erysipelotrichales	Erysipelotrichaceae	Streptococcus	pleomorphus	99.44 - 100	522	522 : 0	67.43 : 32.57	0.02	0.03	0.05	0.05
(consensus)	Firmicutes	Erysipelotrichia	Erysipelotrichales	Erysipelotrichaceae	Turicibacter	(genus level ID only)		13588	0 : 13588		0.44	0.69	1.32	1.32
(consensus)	Firmicutes	Erysipelotrichia	Erysipelotrichales	Erysipelotrichaceae	Turicibacter	sanguinis	99.1 - 100	8821	8821 : 0	79.32 : 20.68	0.28	0.45	0.86	0.86
(consensus)	Firmicutes	Negativicutes	Selenomonadales	Acidaminococcaceae	(family level ID only)			76	0 : 76		0	0	0.01	0.01
(consensus)	Firmicutes	Negativicutes	Selenomonadales	Acidaminococcaceae	Phascolarctobacterium	sp.	99.22 - 100	286	0 : 286	73.08 : 26.92	0.01	0.01	0.03	0.03
(consensus)	Firmicutes	Negativicutes	Selenomonadales	Veillonellaceae	(family level ID only)			147	0 : 147		0	0.01	0.01	0.01
(consensus)	Firmicutes	Negativicutes	Selenomonadales	Veillonellaceae	Megasphaera	(genus level ID only)		38	0 : 38		0	0	0	0
(consensus)	Fusobacteria	Fusobacteriia	Fusobacteriales	Leptotrichiaceae	(family level ID only)			15	0 : 15		0	0	0	0
(consensus)	Proteobacteria	Alphaproteobacteria	Rhizobiales	Beijerinckiaceae	(family level ID only)			79	0 : 79		0	0	0.01	0.01
(consensus)	Proteobacteria	Alphaproteobacteria	Rhizobiales	Hyphomicrobiaceae	Gemmiger	formicilis	99.19 - 100	4305	4305 : 0	71.29 : 28.71	0.14	0.22	0.42	0.42
(consensus)	Proteobacteria	Alphaproteobacteria	Rhodobacterales	Rhodobacteraceae	(family level ID only)			606	0 : 606		0.02	0.03	0.06	0.06
(consensus)	Proteobacteria	Alphaproteobacteria	Rhodospirillales	Rhodospirillaceae	(family level ID only)			51	0 : 51		0	0	0	0
(consensus)	Proteobacteria	Betaproteobacteria	Burkholderiales	Alcaligenaceae	Paenalcaligenes	(genus level ID only)		35	0 : 35		0	0	0	0
(consensus)	Proteobacteria	Betaproteobacteria	Burkholderiales	Alcaligenaceae	Paenalcaligenes	hominis	99.41 - 100	489	489 : 0	27.2 : 72.8	0.02	0.02	0.05	0.05
(consensus)	Proteobacteria	Betaproteobacteria	Burkholderiales	Oxalobacteraceae	(family level ID only)			92	0 : 92		0	0	0.01	0.01
(consensus)	Proteobacteria	Betaproteobacteria	Burkholderiales	Oxalobacteraceae	(slash calls)			11	0 : 11		0	0	0	0
(consensus)	Proteobacteria	Betaproteobacteria	Rhodocyclales	Rhodocyclaceae	Zoogloea	(slash calls)		10	10 : 0		0	0	0	0
(consensus)	Proteobacteria	Deltaproteobacteria	Desulfovibrionales	Desulfovibrionaceae	(family level ID only)			1533	0 : 1533		0.05	0.08	0.15	0.15
(consensus)	Proteobacteria	Deltaproteobacteria	Desulfovibrionales	Desulfovibrionaceae	(slash calls)			1278	0 : 1278		0.04	0.06	0.12	0.12
(consensus)	Proteobacteria	Deltaproteobacteria	Desulfovibrionales	Desulfovibrionaceae	Desulfovibrio	(genus level ID only)		294	0 : 294		0.01	0.01	0.03	0.03
(consensus)	Proteobacteria	Deltaproteobacteria	Desulfovibrionales	Desulfovibrionaceae	Desulfovibrio	piger	99.19 - 100	170	170 : 0	75.29 : 24.71	0.01	0.01	0.02	0.02
(consensus)	Proteobacteria	Deltaproteobacteria	Desulfuromonadales	Geobacteraceae	(family level ID only)			1213	0 : 1213		0.04	0.06	0.12	0.12
(consensus)	Proteobacteria	Deltaproteobacteria	Desulfuromonadales	Pelobacteraceae	(family level ID only)			53	0 : 53		0	0	0.01	0.01
(consensus)	Proteobacteria	Epsilonproteobacteria	Campylobacterales	Helicobacteraceae	(family level ID only)			729	0 : 729		0.02	0.04	0.07	0.07
(consensus)	Proteobacteria	Epsilonproteobacteria	Campylobacterales	Helicobacteraceae	Helicobacter	(slash calls)		22	22 : 0		0	0	0	0
(consensus)	Proteobacteria	Gammaproteobacteria	Aeromonadales	Aeromonadaceae	(slash calls)			109	109 : 0		0	0.01	0.01	0.01
(consensus)	Proteobacteria	Gammaproteobacteria	Aeromonadales	Aeromonadaceae	Zobellella	taiwanensis	100 - 100	27	27 : 0	0 : 100	0	0	0	0
(consensus)	Proteobacteria	Gammaproteobacteria	Aeromonadales	Succinivibrionaceae	(family level ID only)			11	0 : 11		0	0	0	0
(consensus)	Proteobacteria	Gammaproteobacteria	Aeromonadales	Succinivibrionaceae	Anaerobiospirillum	(genus level ID only)		55	0 : 55		0	0	0.01	0.01
(consensus)	Proteobacteria	Gammaproteobacteria	Enterobacteriales	Enterobacteriaceae	(slash calls)			11665	11665 : 0		0.37	0.59	1.13	1.13
(consensus)	Proteobacteria	Gammaproteobacteria	Enterobacteriales	Enterobacteriaceae	Candidatus Hamiltonella	(genus level ID only)		14	0 : 14		0	0	0	0
(consensus)	Proteobacteria	Gammaproteobacteria	Enterobacteriales	Enterobacteriaceae	Plesiomonas	shigelloides	100 - 100	16	16 : 0	0 : 100	0	0	0	0
(consensus)	Proteobacteria	Gammaproteobacteria	Legionellales	Legionellaceae	(slash calls)			12	12 : 0		0	0	0	0
(consensus)	Proteobacteria	Gammaproteobacteria	Legionellales	Legionellaceae	Legionella	(slash calls)		17	0 : 17		0	0	0	0
(consensus)	Proteobacteria	Gammaproteobacteria	Pasteurellales	Pasteurellaceae	(slash calls)			19	19 : 0		0	0	0	0
(consensus)	Proteobacteria	Gammaproteobacteria	Pseudomonadales	Moraxellaceae	Acinetobacter	(genus level ID only)		11	0 : 11		0	0	0	0
(consensus)	Proteobacteria	Gammaproteobacteria	Pseudomonadales	Moraxellaceae	Acinetobacter	(slash calls)		128	128 : 0		0	0.01	0.01	0.01
(consensus)	Proteobacteria	Gammaproteobacteria	Pseudomonadales	Pseudomonadaceae	(family level ID only)			46	0 : 46		0	0	0	0
(consensus)	Proteobacteria	Gammaproteobacteria	Pseudomonadales	Pseudomonadaceae	Pseudomonas	(slash calls)		15	15 : 0		0	0	0	0
(consensus)	Proteobacteria	Gammaproteobacteria	Pseudomonadales	Pseudomonadaceae	Pseudomonas	pertucinogena	100 - 100	125	125 : 0	33.6 : 66.4	0	0.01	0.01	0.01
(consensus)	Proteobacteria	Gammaproteobacteria	Thiotrichales	Piscirickettsiaceae	(family level ID only)			11	0 : 11		0	0	0	0
(consensus)	Proteobacteria	Gammaproteobacteria	Thiotrichales	Thiotrichaceae	(family level ID only)			69	0 : 69		0	0	0.01	0.01
(consensus)	Spirochaetes	Spirochaetia	Spirochaetales	Brachyspiraceae	(family level ID only)			1962	0 : 1962		0.06	0.1	0.19	0.19
(consensus)	Spirochaetes	Spirochaetia	Spirochaetales	Spirochaetaceae	(family level ID only)			61	0 : 61		0	0	0.01	0.01
(consensus)	Synergistetes	Synergistia	Synergistales	Synergistaceae	(family level ID only)			1568	0 : 1568		0.05	0.08	0.15	0.15
(consensus)	Synergistetes	Synergistia	Synergistales	Synergistaceae	Cloacibacillus	(genus level ID only)		198	0 : 198		0.01	0.01	0.02	0.02
(consensus)	Tenericutes	Mollicutes	Acholeplasmatales	Acholeplasmataceae	(family level ID only)			267	12 : 255		0.01	0.01	0.03	0.03
(consensus)	Tenericutes	Mollicutes	Entomoplasmatales	Entomoplasmataceae	(family level ID only)			1710	0 : 1710		0.05	0.09	0.17	0.17
(consensus)	Tenericutes	Mollicutes	Entomoplasmatales	Spiroplasmataceae	(family level ID only)			450	0 : 450		0.01	0.02	0.04	0.04
(consensus)	Tenericutes	Mollicutes	Mycoplasmatales	Mycoplasmataceae	(family level ID only)			3033	0 : 3033		0.1	0.15	0.29	0.29
