# Supplementary material for: A comparative analysis of microbial profile of Guinea fowl and chicken using metagenomic approach
Source: PLoS One. 2018 Mar 1;13(3):e0191029. doi: 10.1371/journal.pone.0191029 (PMC5832216; doi:10.1371/journal.pone.0191029)
Supplement: S1 File — 16SrRNA sequencing data revealing Intestinal microbial profile of the chicken gastrointestinal tract. (ZIP) [file pone.0191029.s002.zip › exports/S002_Sarayu_Chic_16s_2-Sample_10-30-15_v1_by_primer_with_slash.txt]

Primer	Phylum	Class	Order	Family	Genus	Species	% ID	Count	DB counters	F:R %	% of total reads	% of valid reads	% of mapped reads	% of mapped reads per primer
V2	Actinobacteria	Actinobacteria	Actinomycetales	Corynebacteriaceae	Corynebacterium	glutamicum	100 - 100	13	13 : 0	0 : 100	0	0	0	0.06
V2	Actinobacteria	Actinobacteria	Actinomycetales	Corynebacteriaceae	Corynebacterium	stationis	99.08 - 100	161	161 : 0	19.25 : 80.75	0.01	0.01	0.02	0.69
V2	Actinobacteria	Actinobacteria	Actinomycetales	Micrococcaceae	Rothia	nasimurium	99.11 - 99.11	10	10 : 0	0 : 100	0	0	0	0.04
V2	Actinobacteria	Actinobacteria	Bifidobacteriales	Bifidobacteriaceae	Aeriscardovia	aeriphila	99.54 - 100	192	192 : 0	74.48 : 25.52	0.01	0.01	0.02	0.82
V2	Actinobacteria	Actinobacteria	Bifidobacteriales	Bifidobacteriaceae	Bifidobacterium	Bifidobacterium gallinarum / Bifidobacterium saeculare	99.55 - 100	52	52 : 0	30.77 : 69.23	0	0	0.01	0.22
V2	Actinobacteria	Actinobacteria	Coriobacteriales	Coriobacteriaceae	(family level ID only)			475	0 : 475		0.02	0.02	0.05	2.04
V2	Actinobacteria	Coriobacteriia	Coriobacteriales	Coriobacteriaceae	(family level ID only)			51	0 : 51		0	0	0	0.22
V2	Firmicutes	Bacilli	Bacillales	Bacillaceae	(family level ID only)			16	0 : 16		0	0	0	0.07
V2	Firmicutes	Bacilli	Lactobacillales	Aerococcaceae	(family level ID only)			12	12 : 0		0	0	0	0.05
V2	Firmicutes	Bacilli	Lactobacillales	Aerococcaceae	Aerococcus	urinaeequi	99.56 - 99.56	13	13 : 0	100 : 0	0	0	0	0.06
V2	Firmicutes	Bacilli	Lactobacillales	Aerococcaceae	Facklamia	tabacinasalis	99.56 - 100	504	504 : 0	31.35 : 68.65	0.02	0.03	0.05	2.16
V2	Firmicutes	Bacilli	Lactobacillales	Carnobacteriaceae	(family level ID only)			30	0 : 30		0	0	0	0.13
V2	Firmicutes	Bacilli	Lactobacillales	Carnobacteriaceae	Carnobacterium	mobile	100 - 100	17	17 : 0	0 : 100	0	0	0	0.07
V2	Firmicutes	Bacilli	Lactobacillales	Enterococcaceae	Enterococcus	(genus level ID only)		37	0 : 37		0	0	0	0.16
V2	Firmicutes	Bacilli	Lactobacillales	Enterococcaceae	Enterococcus	Enterococcus durans / Enterococcus faecium / Enterococcus lactis / Enterococcus thailandicus	99.56 - 100	74	74 : 0	0 : 100	0	0	0.01	0.32
V2	Firmicutes	Bacilli	Lactobacillales	Enterococcaceae	Enterococcus	cecorum	99.11 - 100	161	161 : 0	17.39 : 82.61	0.01	0.01	0.02	0.69
V2	Firmicutes	Bacilli	Lactobacillales	Enterococcaceae	Enterococcus	faecium	100 - 100	17	0 : 17	0 : 100	0	0	0	0.07
V2	Firmicutes	Bacilli	Lactobacillales	Lactobacillaceae	Bacillus / Lactobacillus	Bacillus sp. / Lactobacillus aviarius	99.56 - 100	396	0 : 396	69.7 : 30.3	0.01	0.02	0.04	1.7
V2	Firmicutes	Bacilli	Lactobacillales	Lactobacillaceae	Bifidobacterium / Lactobacillus	Bifidobacterium sp. / Lactobacillus fermentum / Lactobacillus reuteri / Lactobacillus sp.	99.12 - 99.12	11	0 : 11	0 : 100	0	0	0	0.05
V2	Firmicutes	Bacilli	Lactobacillales	Lactobacillaceae	Lactobacillus	(genus level ID only)		90	0 : 90		0	0	0.01	0.39
V2	Firmicutes	Bacilli	Lactobacillales	Lactobacillaceae	Lactobacillus	Lactobacillus fermentum / Lactobacillus mucosae	99.56 - 100	68	0 : 68	30.88 : 69.12	0	0	0.01	0.29
V2	Firmicutes	Bacilli	Lactobacillales	Lactobacillaceae	Lactobacillus	Lactobacillus gasseri / Lactobacillus taiwanensis	99.56 - 99.56	45	45 : 0	28.89 : 71.11	0	0	0	0.19
V2	Firmicutes	Bacilli	Lactobacillales	Lactobacillaceae	Lactobacillus	alvi	99.12 - 99.56	1011	0 : 1011	24.93 : 75.07	0.03	0.05	0.1	4.34
V2	Firmicutes	Bacilli	Lactobacillales	Lactobacillaceae	Lactobacillus	aviarius	99.56 - 100	84	0 : 84	73.81 : 26.19	0	0	0.01	0.36
V2	Firmicutes	Bacilli	Lactobacillales	Lactobacillaceae	Lactobacillus	coleohominis	99.56 - 100	34	0 : 34	0 : 100	0	0	0	0.15
V2	Firmicutes	Bacilli	Lactobacillales	Lactobacillaceae	Lactobacillus	crispatus	100 - 100	16	16 : 0	0 : 100	0	0	0	0.07
V2	Firmicutes	Bacilli	Lactobacillales	Lactobacillaceae	Lactobacillus	ingluviei	100 - 100	26	26 : 0	38.46 : 61.54	0	0	0	0.11
V2	Firmicutes	Bacilli	Lactobacillales	Lactobacillaceae	Lactobacillus	intermedius	100 - 100	83	0 : 83	25.3 : 74.7	0	0	0.01	0.36
V2	Firmicutes	Bacilli	Lactobacillales	Lactobacillaceae	Lactobacillus	oris	100 - 100	32	0 : 32	62.5 : 37.5	0	0	0	0.14
V2	Firmicutes	Bacilli	Lactobacillales	Lactobacillaceae	Lactobacillus	pontis	99.56 - 99.56	54	54 : 0	29.63 : 70.37	0	0	0.01	0.23
V2	Firmicutes	Bacilli	Lactobacillales	Lactobacillaceae	Lactobacillus	reuteri	99.12 - 100	141	141 : 0	17.73 : 82.27	0	0.01	0.01	0.61
V2	Firmicutes	Bacilli	Lactobacillales	Lactobacillaceae	Lactobacillus	salivarius	99.12 - 99.56	132	132 : 0	23.48 : 76.52	0	0.01	0.01	0.57
V2	Firmicutes	Bacilli	Lactobacillales	Lactobacillaceae	Lactobacillus	vaginalis	99.12 - 100	801	741 : 60	17.98 : 82.02	0.03	0.04	0.08	3.44
V2	Firmicutes	Bacilli	Lactobacillales	Streptococcaceae	(family level ID only)			304	0 : 304		0.01	0.02	0.03	1.31
V2	Firmicutes	Bacilli	Lactobacillales	Streptococcaceae	Streptococcus	alactolyticus	100 - 100	49	49 : 0	100 : 0	0	0	0	0.21
V2	Firmicutes	Clostridia	Clostridiales	Christensenellaceae	(family level ID only)			67	0 : 67		0	0	0.01	0.29
V2	Firmicutes	Clostridia	Clostridiales	Clostridiaceae	(family level ID only)			937	54 : 883		0.03	0.05	0.09	4.02
V2	Firmicutes	Clostridia	Clostridiales	Clostridiaceae	Clostridium	(genus level ID only)		136	0 : 136		0	0.01	0.01	0.58
V2	Firmicutes	Clostridia	Clostridiales	Clostridiaceae	Clostridium	hiranonis	99.09 - 99.55	212	0 : 212	22.64 : 77.36	0.01	0.01	0.02	0.91
V2	Firmicutes	Clostridia	Clostridiales	Clostridiaceae	Clostridium	sp.	100 - 100	25	0 : 25	0 : 100	0	0	0	0.11
V2	Firmicutes	Clostridia	Clostridiales	Clostridiales Family XIII. Incertae Sedis	(family level ID only)			16	16 : 0		0	0	0	0.07
V2	Firmicutes	Clostridia	Clostridiales	Eubacteriaceae	(family level ID only)			520	0 : 520		0.02	0.03	0.05	2.23
V2	Firmicutes	Clostridia	Clostridiales	Eubacteriaceae	Eubacterium	Eubacterium contortum / Eubacterium fissicatena	99.55 - 99.55	12	12 : 0	0 : 100	0	0	0	0.05
V2	Firmicutes	Clostridia	Clostridiales	Lachnospiraceae	(family level ID only)			2828	0 : 2828		0.09	0.14	0.28	12.15
V2	Firmicutes	Clostridia	Clostridiales	Lachnospiraceae	Blautia / [Ruminococcus]	(genus level ID only)		12	0 : 12		0	0	0	0.05
V2	Firmicutes	Clostridia	Clostridiales	Lachnospiraceae	Roseburia	faecis	99.09 - 99.09	31	0 : 31	61.29 : 38.71	0	0	0	0.13
V2	Firmicutes	Clostridia	Clostridiales	Lachnospiraceae	Roseburia / Ruminococcus / [Ruminococcus]	(genus level ID only)		12	0 : 12		0	0	0	0.05
V2	Firmicutes	Clostridia	Clostridiales	Lachnospiraceae	Ruminococcus	torques	99.09 - 99.55	165	165 : 0	25.45 : 74.55	0.01	0.01	0.02	0.71
V2	Firmicutes	Clostridia	Clostridiales	Lachnospiraceae	[Ruminococcus]	(genus level ID only)		1348	0 : 1348		0.04	0.07	0.13	5.79
V2	Firmicutes	Clostridia	Clostridiales	Lachnospiraceae	[Ruminococcus]	torques	99.09 - 99.1	733	0 : 733	26.6 : 73.4	0.02	0.04	0.07	3.15
V2	Firmicutes	Clostridia	Clostridiales	Peptococcaceae	(family level ID only)			17	0 : 17		0	0	0	0.07
V2	Firmicutes	Clostridia	Clostridiales	Ruminococcaceae	(family level ID only)			2646	0 : 2646		0.08	0.13	0.26	11.36
V2	Firmicutes	Clostridia	Clostridiales	Ruminococcaceae	Faecalibacterium	(genus level ID only)		877	0 : 877		0.03	0.04	0.09	3.77
V2	Firmicutes	Clostridia	Clostridiales	Ruminococcaceae	Faecalibacterium	prausnitzii	99.09 - 100	116	0 : 116	8.62 : 91.38	0	0.01	0.01	0.5
V2	Firmicutes	Clostridia	Clostridiales	Ruminococcaceae	Roseburia / Ruminococcus / [Ruminococcus]	(genus level ID only)		366	0 : 366		0.01	0.02	0.04	1.57
V2	Firmicutes	Clostridia	Clostridiales	Ruminococcaceae	Subdoligranulum	(genus level ID only)		18	0 : 18		0	0	0	0.08
V2	Firmicutes	Clostridia	Clostridiales	Veillonellaceae	Megamonas	(genus level ID only)		455	0 : 455		0.01	0.02	0.04	1.95
V2	Firmicutes	Clostridia	Clostridiales	Veillonellaceae	Megamonas	hypermegale	99.09 - 100	36	0 : 36	100 : 0	0	0	0	0.15
V2	Firmicutes	Clostridia	Clostridiales	unclassified Clostridiales	(family level ID only)			17	17 : 0		0	0	0	0.07
V2	Firmicutes	Clostridia	Thermoanaerobacterales	Thermoanaerobacteraceae	(family level ID only)			15	15 : 0		0	0	0	0.06
V2	Firmicutes	Erysipelotrichi	Erysipelotrichales	Erysipelotrichaceae	(family level ID only)			252	0 : 252		0.01	0.01	0.02	1.08
V2	Firmicutes	Erysipelotrichia	Erysipelotrichales	Erysipelotrichaceae	(family level ID only)			63	0 : 63		0	0	0.01	0.27
V2	Firmicutes	Erysipelotrichia	Erysipelotrichales	Erysipelotrichaceae	Clostridium	spiroforme	99.11 - 99.12	1380	1380 : 0	36.52 : 63.48	0.04	0.07	0.13	5.93
V2	Firmicutes	Erysipelotrichia	Erysipelotrichales	Erysipelotrichaceae	Erysipelatoclostridium	(genus level ID only)		145	0 : 145		0	0.01	0.01	0.62
V2	Firmicutes	Erysipelotrichia	Erysipelotrichales	Erysipelotrichaceae	Erysipelatoclostridium	spiroforme	99.11 - 99.12	779	0 : 779	19.51 : 80.49	0.02	0.04	0.08	3.35
V2	Firmicutes	Erysipelotrichia	Erysipelotrichales	Erysipelotrichaceae	Eubacterium	cylindroides	99.1 - 99.1	393	393 : 0	20.61 : 79.39	0.01	0.02	0.04	1.69
V2	Firmicutes	Erysipelotrichia	Erysipelotrichales	Erysipelotrichaceae	Faecalitalea	cylindroides	99.56 - 99.56	67	0 : 67	50.75 : 49.25	0	0	0.01	0.29
V2	Firmicutes	Erysipelotrichia	Erysipelotrichales	Erysipelotrichaceae	Turicibacter	(genus level ID only)		2387	0 : 2387		0.08	0.12	0.23	10.25
V2	Proteobacteria	Alphaproteobacteria	Rhizobiales	Beijerinckiaceae	(family level ID only)			79	0 : 79		0	0	0.01	0.34
V2	Proteobacteria	Alphaproteobacteria	Rhodobacterales	Rhodobacteraceae	(family level ID only)			606	0 : 606		0.02	0.03	0.06	2.6
V2	Proteobacteria	Betaproteobacteria	Burkholderiales	Oxalobacteraceae	(family level ID only)			75	0 : 75		0	0	0.01	0.32
V2	Proteobacteria	Deltaproteobacteria	Desulfovibrionales	Desulfovibrionaceae	(family level ID only)			168	0 : 168		0.01	0.01	0.02	0.72
V2	Proteobacteria	Deltaproteobacteria	Desulfovibrionales	Desulfovibrionaceae	Desulfovibrio	(genus level ID only)		19	0 : 19		0	0	0	0.08
V2	Proteobacteria	Gammaproteobacteria	Enterobacteriales	Enterobacteriaceae	Enterobacter / Escherichia / Escherichia/Shigella / Eschericia/Shigella	Enterobacter hormaechei / Escherichia fergusonii / Escherichia vulneris / Escherichia/Shigella coli / Escherichia/Shigella coli/sonnei / Eschericia/Shigella coli/dysenteriae / Eschericia/Shigella coli/flexneri	100 - 100	25	25 : 0	100 : 0	0	0	0	0.11
V2	Synergistetes	Synergistia	Synergistales	Synergistaceae	(family level ID only)			17	0 : 17		0	0	0	0.07
V3	Actinobacteria	Acidimicrobiia	Acidimicrobiales	Microthrixaceae	(family level ID only)			59	0 : 59		0	0	0.01	0.01
V3	Actinobacteria	Actinobacteria	Actinomycetales	Brevibacteriaceae	Brevibacterium	(genus level ID only)		19	0 : 19		0	0	0	0
V3	Actinobacteria	Actinobacteria	Actinomycetales	Brevibacteriaceae	Brevibacterium	jeotgali	99.38 - 99.38	71	71 : 0	69.01 : 30.99	0	0	0.01	0.01
V3	Actinobacteria	Actinobacteria	Actinomycetales	Corynebacteriaceae	(family level ID only)			125	98 : 27		0	0.01	0.01	0.02
V3	Actinobacteria	Actinobacteria	Actinomycetales	Corynebacteriaceae	Brevibacterium / Corynebacterium	Brevibacterium sp. / Corynebacterium casei / Corynebacterium stationis	100 - 100	17	0 : 17	100 : 0	0	0	0	0
V3	Actinobacteria	Actinobacteria	Actinomycetales	Corynebacteriaceae	Corynebacterium	(genus level ID only)		39	0 : 39		0	0	0	0.01
V3	Actinobacteria	Actinobacteria	Actinomycetales	Corynebacteriaceae	Corynebacterium	Corynebacterium acetoacidophilum / Corynebacterium glutamicum	99.38 - 99.38	14	0 : 14	100 : 0	0	0	0	0
V3	Actinobacteria	Actinobacteria	Actinomycetales	Corynebacteriaceae	Corynebacterium	glutamicum	99.38 - 100	419	273 : 146	68.74 : 31.26	0.01	0.02	0.04	0.07
V3	Actinobacteria	Actinobacteria	Actinomycetales	Dermabacteraceae	Brachybacterium / Rarobacter	Brachybacterium saurashtrense / Rarobacter faecitabidus	100 - 100	17	17 : 0	100 : 0	0	0	0	0
V3	Actinobacteria	Actinobacteria	Actinomycetales	Dietziaceae	Dietzia	Dietzia aerolata / Dietzia aurantiaca / Dietzia papillomatosis	99.37 - 100	59	59 : 0	83.05 : 16.95	0	0	0.01	0.01
V3	Actinobacteria	Actinobacteria	Actinomycetales	Kineosporiaceae	(family level ID only)			11	0 : 11		0	0	0	0
V3	Actinobacteria	Actinobacteria	Actinomycetales	Micrococcaceae	Arthrobacter / Brachybacterium / Zhihengliuella	Arthrobacter antarcticus / Arthrobacter arilaitensis / Arthrobacter bergerei / Arthrobacter cryotolerans / Arthrobacter gangotriensis / Arthrobacter globiformis / Arthrobacter halodurans / Arthrobacter kerguelensis / Arthrobacter methylotrophus / Arthrobacter mysorens / Arthrobacter psychrophenolicus / Arthrobacter rhombi / Arthrobacter scleromae / Arthrobacter sulfonivorans / Arthrobacter sulfur…	100 - 100	15	15 : 0	100 : 0	0	0	0	0
V3	Actinobacteria	Actinobacteria	Actinomycetales	Streptomycetaceae	Cellulomonas / Kocuria / Rothia / Streptomyces	Cellulomonas denverensis / Cellulomonas gelida / Kocuria halotolerans / Rothia amarae / Rothia nasimurium / Streptomyces aurantiacus / Streptomyces bangladeshensis / Streptomyces griseosporeus / Streptomyces rameus / Streptomyces scopiformis / Streptomyces spiralis / Streptomyces viridiviolaceus	99.37 - 99.37	185	185 : 0	72.43 : 27.57	0.01	0.01	0.02	0.03
V3	Actinobacteria	Actinobacteria	Actinomycetales	Streptomycetaceae	Cellulomonas / Kocuria / Rothia / Streptomyces	Cellulomonas denverensis / Cellulomonas gelida / Kocuria halotolerans / Rothia amarae / Rothia nasimurium / Streptomyces bangladeshensis / Streptomyces griseosporeus / Streptomyces rameus / Streptomyces scopiformis / Streptomyces spiralis / Streptomyces viridiviolaceus	100 - 100	264	264 : 0	69.32 : 30.68	0.01	0.01	0.03	0.04
V3	Actinobacteria	Actinobacteria	Bifidobacteriales	Bifidobacteriaceae	Aeriscardovia	aeriphila	99.37 - 100	54	54 : 0	100 : 0	0	0	0.01	0.01
V3	Actinobacteria	Actinobacteria	Bifidobacteriales	Bifidobacteriaceae	Bifidobacterium	Bifidobacterium pullorum / Bifidobacterium saeculare	100 - 100	25	25 : 0	60 : 40	0	0	0	0
V3	Actinobacteria	Actinobacteria	Coriobacteriales	Coriobacteriaceae	(family level ID only)			25221	0 : 25221		0.81	1.28	2.45	4.05
V3	Actinobacteria	Actinobacteria	Coriobacteriales	Coriobacteriaceae	Atopobium	(genus level ID only)		2346	0 : 2346		0.08	0.12	0.23	0.38
V3	Actinobacteria	Actinobacteria	Coriobacteriales	Coriobacteriaceae	Atopobium	sp.	99.38 - 99.39	1572	0 : 1572	73.66 : 26.34	0.05	0.08	0.15	0.25
V3	Actinobacteria	Actinobacteria	Coriobacteriales	Coriobacteriaceae	Atopobium / Olsenella	(genus level ID only)		8093	0 : 8093		0.26	0.41	0.79	1.3
V3	Actinobacteria	Actinobacteria	Coriobacteriales	Coriobacteriaceae	Collinsella	(genus level ID only)		3084	0 : 3084		0.1	0.16	0.3	0.49
V3	Actinobacteria	Actinobacteria	Coriobacteriales	Coriobacteriaceae	Collinsella	tanakaei	99.35 - 99.35	21	0 : 21	100 : 0	0	0	0	0
V3	Actinobacteria	Actinobacteria	Coriobacteriales	Coriobacteriaceae	Collinsella / Coriobacterium	(genus level ID only)		6387	0 : 6387		0.2	0.32	0.62	1.02
V3	Actinobacteria	Actinobacteria	Coriobacteriales	Coriobacteriaceae	Enorma	(genus level ID only)		102	0 : 102		0	0.01	0.01	0.02
V3	Actinobacteria	Actinobacteria	Coriobacteriales	Coriobacteriaceae	Enorma	massiliensis	99.35 - 100	44	0 : 44	72.73 : 27.27	0	0	0	0.01
V3	Actinobacteria	Actinobacteria	Coriobacteriales	Coriobacteriaceae	Olsenella	(genus level ID only)		322	0 : 322		0.01	0.02	0.03	0.05
V3	Actinobacteria	Actinobacteria	Coriobacteriales	Coriobacteriaceae	Slackia	(genus level ID only)		107	0 : 107		0	0.01	0.01	0.02
V3	Actinobacteria	Coriobacteriia	Coriobacteriales	Coriobacteriaceae	(family level ID only)			727	0 : 727		0.02	0.04	0.07	0.12
V3	Actinobacteria	Coriobacteriia	Coriobacteriales	Coriobacteriaceae	Collinsella	(genus level ID only)		17903	0 : 17903		0.57	0.91	1.74	2.87
V3	Actinobacteria	Coriobacteriia	Coriobacteriales	Coriobacteriaceae	Collinsella	aerofaciens	99.35 - 99.35	130	0 : 130	64.62 : 35.38	0	0.01	0.01	0.02
V3	Actinobacteria	Coriobacteriia	Coriobacteriales	Coriobacteriaceae	Collinsella / Coriobacterium	(genus level ID only)		5488	0 : 5488		0.18	0.28	0.53	0.88
V3	Actinobacteria	Coriobacteriia	Coriobacteriales	Coriobacteriaceae	Collinsella / Enorma	(genus level ID only)		219	0 : 219		0.01	0.01	0.02	0.04
V3	Bacteroidetes	Bacteroidia	Bacteroidales	Bacteroidaceae	(family level ID only)			2334	0 : 2334		0.07	0.12	0.23	0.37
V3	Bacteroidetes	Bacteroidia	Bacteroidales	Bacteroidaceae	Bacteroides	(genus level ID only)		44	0 : 44		0	0	0	0.01
V3	Bacteroidetes	Bacteroidia	Bacteroidales	Bacteroidaceae	Bacteroides	barnesiae	100 - 100	23	10 : 13	100 : 0	0	0	0	0
V3	Bacteroidetes	Bacteroidia	Bacteroidales	Bacteroidaceae	Bacteroides	plebeius	99.42 - 99.42	39	39 : 0	69.23 : 30.77	0	0	0	0.01
V3	Bacteroidetes	Bacteroidia	Bacteroidales	Bacteroidaceae	Bacteroides	salanitronis	99.42 - 100	378	112 : 266	71.16 : 28.84	0.01	0.02	0.04	0.06
V3	Bacteroidetes	Bacteroidia	Bacteroidales	Porphyromonadaceae	(family level ID only)			196	0 : 196		0.01	0.01	0.02	0.03
V3	Bacteroidetes	Bacteroidia	Bacteroidales	Porphyromonadaceae	Barnesiella	viscericola	99.42 - 100	51	51 : 0	80.39 : 19.61	0	0	0	0.01
V3	Bacteroidetes	Bacteroidia	Bacteroidales	Prevotellaceae	(family level ID only)			1143	0 : 1143		0.04	0.06	0.11	0.18
V3	Bacteroidetes	Bacteroidia	Bacteroidales	Prevotellaceae	Prevotella	(genus level ID only)		194	0 : 194		0.01	0.01	0.02	0.03
V3	Bacteroidetes	Flavobacteriia	Flavobacteriales	Flavobacteriaceae	(family level ID only)			32	32 : 0		0	0	0	0.01
V3	Bacteroidetes	Sphingobacteriia	Sphingobacteriales	Saprospiraceae	(family level ID only)			10	0 : 10		0	0	0	0
V3	Chloroflexi	Dehalococcoidia	Dehalococcoidales	Dehalococcoidaceae	(family level ID only)			97	0 : 97		0	0	0.01	0.02
V3	Cyanobacteria	Nostocophycideae	Nostocales	Nostocaceae	(family level ID only)			870	0 : 870		0.03	0.04	0.08	0.14
V3	Deferribacteres	Deferribacteres	Deferribacterales	Deferribacteraceae	Mucispirillum	schaedleri	100 - 100	14	0 : 14	100 : 0	0	0	0	0
V3	Firmicutes	Bacilli	Bacillales	Bacillaceae	(family level ID only)			700	0 : 700		0.02	0.04	0.07	0.11
V3	Firmicutes	Bacilli	Bacillales	Bacillaceae	Bacillus	(genus level ID only)		247	247 : 0		0.01	0.01	0.02	0.04
V3	Firmicutes	Bacilli	Bacillales	Bacillaceae	Bacillus / Oceanobacillus	(genus level ID only)		20	0 : 20		0	0	0	0
V3	Firmicutes	Bacilli	Bacillales	Bacillaceae	Bacillus / Oceanobacillus / Planococcus / Planomicrobium	(genus level ID only)		13	0 : 13		0	0	0	0
V3	Firmicutes	Bacilli	Bacillales	Bacillales incertae sedis	(family level ID only)			229	229 : 0		0.01	0.01	0.02	0.04
V3	Firmicutes	Bacilli	Bacillales	Paenibacillaceae	(family level ID only)			172	0 : 172		0.01	0.01	0.02	0.03
V3	Firmicutes	Bacilli	Bacillales	Planococcaceae	(family level ID only)			20	0 : 20		0	0	0	0
V3	Firmicutes	Bacilli	Bacillales	Planococcaceae	Planococcus	Planococcus psychrotoleratus / Planococcus sp.	99.44 - 99.44	11	0 : 11	100 : 0	0	0	0	0
V3	Firmicutes	Bacilli	Bacillales	Planococcaceae	Sporosarcina	Sporosarcina newyorkensis / Sporosarcina ureae	99.44 - 99.44	16	16 : 0	100 : 0	0	0	0	0
V3	Firmicutes	Bacilli	Bacillales	Staphylococcaceae	(family level ID only)			15	0 : 15		0	0	0	0
V3	Firmicutes	Bacilli	Bacillales	Staphylococcaceae	Jeotgalicoccus	Jeotgalicoccus aerolatus / Jeotgalicoccus halophilus / Jeotgalicoccus nanhaiensis	99.45 - 100	816	816 : 0	74.63 : 25.37	0.03	0.04	0.08	0.13
V3	Firmicutes	Bacilli	Bacillales	Staphylococcaceae	Jeotgalicoccus	sp.	99.44 - 99.44	195	0 : 195	75.9 : 24.1	0.01	0.01	0.02	0.03
V3	Firmicutes	Bacilli	Bacillales	Staphylococcaceae	Staphylococcus	Staphylococcus lentus / Staphylococcus vitulinus	100 - 100	70	70 : 0	77.14 : 22.86	0	0	0.01	0.01
V3	Firmicutes	Bacilli	Bacillales	Staphylococcaceae	Staphylococcus	equorum	99.44 - 100	68	68 : 0	69.12 : 30.88	0	0	0.01	0.01
V3	Firmicutes	Bacilli	Lactobacillales	Aerococcaceae	(family level ID only)			258	0 : 258		0.01	0.01	0.03	0.04
V3	Firmicutes	Bacilli	Lactobacillales	Aerococcaceae	Abiotrophia	(genus level ID only)		13	0 : 13		0	0	0	0
V3	Firmicutes	Bacilli	Lactobacillales	Aerococcaceae	Aerococcus	(genus level ID only)		26	0 : 26		0	0	0	0
V3	Firmicutes	Bacilli	Lactobacillales	Aerococcaceae	Aerococcus	urinaeequi	99.44 - 100	3440	3440 : 0	72.97 : 27.03	0.11	0.17	0.33	0.55
V3	Firmicutes	Bacilli	Lactobacillales	Aerococcaceae	Facklamia	(genus level ID only)		1033	0 : 1033		0.03	0.05	0.1	0.17
V3	Firmicutes	Bacilli	Lactobacillales	Aerococcaceae	Facklamia	tabacinasalis	99.44 - 100	4563	4563 : 0	71.23 : 28.77	0.15	0.23	0.44	0.73
V3	Firmicutes	Bacilli	Lactobacillales	Carnobacteriaceae	(family level ID only)			990	0 : 990		0.03	0.05	0.1	0.16
V3	Firmicutes	Bacilli	Lactobacillales	Carnobacteriaceae	Atopostipes	(genus level ID only)		142	0 : 142		0	0.01	0.01	0.02
V3	Firmicutes	Bacilli	Lactobacillales	Carnobacteriaceae	Atopostipes	suicloacalis	99.44 - 99.44	135	135 : 0	70.37 : 29.63	0	0.01	0.01	0.02
V3	Firmicutes	Bacilli	Lactobacillales	Carnobacteriaceae	Carnobacterium	(genus level ID only)		113	0 : 113		0	0.01	0.01	0.02
V3	Firmicutes	Bacilli	Lactobacillales	Carnobacteriaceae	Carnobacterium	mobile	99.44 - 99.44	1229	1229 : 0	71.36 : 28.64	0.04	0.06	0.12	0.2
V3	Firmicutes	Bacilli	Lactobacillales	Carnobacteriaceae	Carnobacterium	sp.	99.44 - 99.44	122	0 : 122	86.89 : 13.11	0	0.01	0.01	0.02
V3	Firmicutes	Bacilli	Lactobacillales	Carnobacteriaceae	Carnobacterium / Enterococcus	(genus level ID only)		25	0 : 25		0	0	0	0
V3	Firmicutes	Bacilli	Lactobacillales	Carnobacteriaceae	Carnobacterium / Lactobacillus	(genus level ID only)		16	0 : 16		0	0	0	0
V3	Firmicutes	Bacilli	Lactobacillales	Carnobacteriaceae	Desemzia / Pisciglobus	Desemzia incerta / Pisciglobus halotolerans	100 - 100	94	94 : 0	73.4 : 26.6	0	0	0.01	0.02
V3	Firmicutes	Bacilli	Lactobacillales	Carnobacteriaceae	Isobaculum	(genus level ID only)		56	0 : 56		0	0	0.01	0.01
V3	Firmicutes	Bacilli	Lactobacillales	Enterococcaceae	(family level ID only)			296	0 : 296		0.01	0.01	0.03	0.05
V3	Firmicutes	Bacilli	Lactobacillales	Enterococcaceae	Enterococcus	(genus level ID only)		430	0 : 430		0.01	0.02	0.04	0.07
V3	Firmicutes	Bacilli	Lactobacillales	Enterococcaceae	Enterococcus	Enterococcus durans / Enterococcus faecium / Enterococcus hirae / Enterococcus ratti / Enterococcus thailandicus / Enterococcus villorum	99.44 - 100	4237	4237 : 0	74.23 : 25.77	0.14	0.21	0.41	0.68
V3	Firmicutes	Bacilli	Lactobacillales	Enterococcaceae	Enterococcus	cecorum	99.44 - 100	8266	8266 : 0	71.36 : 28.64	0.26	0.42	0.8	1.33
V3	Firmicutes	Bacilli	Lactobacillales	Enterococcaceae	Enterococcus	faecium	99.44 - 100	580	0 : 580	70.52 : 29.48	0.02	0.03	0.06	0.09
V3	Firmicutes	Bacilli	Lactobacillales	Enterococcaceae	Enterococcus / Enterococcus / Lactobacillus / Lactococcus / Leuconostoc	(genus level ID only)		52	0 : 52		0	0	0.01	0.01
V3	Firmicutes	Bacilli	Lactobacillales	Enterococcaceae	Enterococcus / Isobaculum	(genus level ID only)		280	0 : 280		0.01	0.01	0.03	0.04
V3	Firmicutes	Bacilli	Lactobacillales	Enterococcaceae	Enterococcus / Lactobacillus / Lactococcus / Leuconostoc	(genus level ID only)		89	0 : 89		0	0	0.01	0.01
V3	Firmicutes	Bacilli	Lactobacillales	Lactobacillaceae	(family level ID only)			1092	0 : 1092		0.04	0.06	0.11	0.18
V3	Firmicutes	Bacilli	Lactobacillales	Lactobacillaceae	Bifidobacterium / Lactobacillus	(genus level ID only)		359	0 : 359		0.01	0.02	0.03	0.06
V3	Firmicutes	Bacilli	Lactobacillales	Lactobacillaceae	Lactobacillus	(genus level ID only)		2995	0 : 2995		0.1	0.15	0.29	0.48
V3	Firmicutes	Bacilli	Lactobacillales	Lactobacillaceae	Lactobacillus	Lactobacillus acidophilus / Lactobacillus jensenii	100 - 100	54	54 : 0	68.52 : 31.48	0	0	0.01	0.01
V3	Firmicutes	Bacilli	Lactobacillales	Lactobacillaceae	Lactobacillus	Lactobacillus agilis / Lactobacillus sp.	99.44 - 100	533	0 : 533	72.8 : 27.2	0.02	0.03	0.05	0.09
V3	Firmicutes	Bacilli	Lactobacillales	Lactobacillaceae	Lactobacillus	Lactobacillus amylolyticus / Lactobacillus hamsteri	99.44 - 99.44	81	81 : 0	67.9 : 32.1	0	0	0.01	0.01
V3	Firmicutes	Bacilli	Lactobacillales	Lactobacillaceae	Lactobacillus	Lactobacillus amylovorus / Lactobacillus crispatus / Lactobacillus delbrueckii / Lactobacillus fornicalis / Lactobacillus gallinarum / Lactobacillus helveticus / Lactobacillus kitasatonis / Lactobacillus psittaci / Lactobacillus suntoryeus / Lactobacillus ultunensis	99.44 - 99.44	37	37 : 0	100 : 0	0	0	0	0.01
V3	Firmicutes	Bacilli	Lactobacillales	Lactobacillaceae	Lactobacillus	Lactobacillus amylovorus / Lactobacillus crispatus / Lactobacillus fornicalis / Lactobacillus gallinarum / Lactobacillus helveticus / Lactobacillus kitasatonis / Lactobacillus psittaci / Lactobacillus suntoryeus / Lactobacillus ultunensis	99.44 - 100	12390	12390 : 0	72.05 : 27.95	0.4	0.63	1.2	1.99
V3	Firmicutes	Bacilli	Lactobacillales	Lactobacillaceae	Lactobacillus	Lactobacillus antri / Lactobacillus vaginalis	99.44 - 99.44	58	58 : 0	74.14 : 25.86	0	0	0.01	0.01
V3	Firmicutes	Bacilli	Lactobacillales	Lactobacillaceae	Lactobacillus	Lactobacillus reuteri / Lactobacillus vaginalis	99.44 - 99.44	252	31 : 221	67.06 : 32.94	0.01	0.01	0.02	0.04
V3	Firmicutes	Bacilli	Lactobacillales	Lactobacillaceae	Lactobacillus	Lactobacillus secaliphilus / Lactobacillus vaginalis	99.44 - 99.44	392	392 : 0	71.43 : 28.57	0.01	0.02	0.04	0.06
V3	Firmicutes	Bacilli	Lactobacillales	Lactobacillaceae	Lactobacillus	agilis	99.44 - 100	498	0 : 498	68.07 : 31.93	0.02	0.03	0.05	0.08
V3	Firmicutes	Bacilli	Lactobacillales	Lactobacillaceae	Lactobacillus	alvi	99.44 - 100	14818	0 : 14818	72.65 : 27.35	0.48	0.75	1.44	2.38
V3	Firmicutes	Bacilli	Lactobacillales	Lactobacillaceae	Lactobacillus	antri	100 - 100	39	39 : 0	74.36 : 25.64	0	0	0	0.01
V3	Firmicutes	Bacilli	Lactobacillales	Lactobacillaceae	Lactobacillus	aviarius	99.44 - 100	846	0 : 846	71.28 : 28.72	0.03	0.04	0.08	0.14
V3	Firmicutes	Bacilli	Lactobacillales	Lactobacillaceae	Lactobacillus	delbrueckii	99.44 - 100	953	953 : 0	73.14 : 26.86	0.03	0.05	0.09	0.15
V3	Firmicutes	Bacilli	Lactobacillales	Lactobacillaceae	Lactobacillus	ingluviei	100 - 100	317	317 : 0	72.24 : 27.76	0.01	0.02	0.03	0.05
V3	Firmicutes	Bacilli	Lactobacillales	Lactobacillaceae	Lactobacillus	intermedius	99.44 - 100	323	0 : 323	70.59 : 29.41	0.01	0.02	0.03	0.05
V3	Firmicutes	Bacilli	Lactobacillales	Lactobacillaceae	Lactobacillus	johnsonii	100 - 100	426	426 : 0	71.36 : 28.64	0.01	0.02	0.04	0.07
V3	Firmicutes	Bacilli	Lactobacillales	Lactobacillaceae	Lactobacillus	mucosae	99.44 - 100	1870	1451 : 419	71.66 : 28.34	0.06	0.09	0.18	0.3
V3	Firmicutes	Bacilli	Lactobacillales	Lactobacillaceae	Lactobacillus	oris	99.44 - 100	1856	1856 : 0	71.23 : 28.77	0.06	0.09	0.18	0.3
V3	Firmicutes	Bacilli	Lactobacillales	Lactobacillaceae	Lactobacillus	panis	100 - 100	24	24 : 0	100 : 0	0	0	0	0
V3	Firmicutes	Bacilli	Lactobacillales	Lactobacillaceae	Lactobacillus	pontis	99.44 - 100	4242	4242 : 0	71.33 : 28.67	0.14	0.21	0.41	0.68
V3	Firmicutes	Bacilli	Lactobacillales	Lactobacillaceae	Lactobacillus	reuteri	99.44 - 99.44	23	0 : 23	100 : 0	0	0	0	0
V3	Firmicutes	Bacilli	Lactobacillales	Lactobacillaceae	Lactobacillus	saerimneri	99.44 - 100	271	271 : 0	68.27 : 31.73	0.01	0.01	0.03	0.04
V3	Firmicutes	Bacilli	Lactobacillales	Lactobacillaceae	Lactobacillus	salivarius	99.44 - 100	9264	9264 : 0	71.91 : 28.09	0.3	0.47	0.9	1.49
V3	Firmicutes	Bacilli	Lactobacillales	Lactobacillaceae	Lactobacillus	secaliphilus	100 - 100	604	604 : 0	67.72 : 32.28	0.02	0.03	0.06	0.1
V3	Firmicutes	Bacilli	Lactobacillales	Lactobacillaceae	Lactobacillus	vaginalis	99.44 - 100	22728	22728 : 0	73.41 : 26.59	0.73	1.15	2.21	3.65
V3	Firmicutes	Bacilli	Lactobacillales	Leuconostocaceae	Weissella	Weissella hellenica / Weissella paramesenteroides	100 - 100	11	11 : 0	100 : 0	0	0	0	0
V3	Firmicutes	Bacilli	Lactobacillales	Streptococcaceae	(family level ID only)			64	0 : 64		0	0	0.01	0.01
V3	Firmicutes	Bacilli	Lactobacillales	Streptococcaceae	Lactococcus	lactis	100 - 100	157	157 : 0	62.42 : 37.58	0.01	0.01	0.02	0.03
V3	Firmicutes	Bacilli	Lactobacillales	Streptococcaceae	Streptococcus	(genus level ID only)		45	0 : 45		0	0	0	0.01
V3	Firmicutes	Bacilli	Lactobacillales	Streptococcaceae	Streptococcus	Streptococcus alactolyticus / Streptococcus danieliae / Streptococcus equinus / Streptococcus gallolyticus / Streptococcus luteciae / Streptococcus lutetiensis / Streptococcus pasteurianus	99.44 - 100	1750	1750 : 0	72.23 : 27.77	0.06	0.09	0.17	0.28
V3	Firmicutes	Bacilli	Lactobacillales	Streptococcaceae	Streptococcus	infantarius	99.44 - 100	845	845 : 0	70.53 : 29.47	0.03	0.04	0.08	0.14
V3	Firmicutes	Clostridia	Clostridiales	Catabacteriaceae	(family level ID only)			24	0 : 24		0	0	0	0
V3	Firmicutes	Clostridia	Clostridiales	Christensenellaceae	(family level ID only)			330	0 : 330		0.01	0.02	0.03	0.05
V3	Firmicutes	Clostridia	Clostridiales	Clostridiaceae	(family level ID only)			34269	0 : 34269		1.1	1.74	3.33	5.5
V3	Firmicutes	Clostridia	Clostridiales	Clostridiaceae	Anaerostipes / Blautia / Clostridium / Dorea / Hespellia / Lachnoclostridium / Robinsoniella / Ruminococcus / [Ruminococcus]	(genus level ID only)		11	0 : 11		0	0	0	0
V3	Firmicutes	Clostridia	Clostridiales	Clostridiaceae	Anaerostipes / Clostridium / Dorea / Lachnoclostridium / Oribacterium / Veillonella / [Ruminococcus]	(genus level ID only)		27	0 : 27		0	0	0	0
V3	Firmicutes	Clostridia	Clostridiales	Clostridiaceae	Anaerostipes / Clostridium / Dorea / Lachnoclostridium / [Ruminococcus]	(genus level ID only)		10	0 : 10		0	0	0	0
V3	Firmicutes	Clostridia	Clostridiales	Clostridiaceae	Clostridium	(genus level ID only)		2915	0 : 2915		0.09	0.15	0.28	0.47
V3	Firmicutes	Clostridia	Clostridiales	Clostridiaceae	Clostridium	Clostridium aurantibutyricum / Clostridium cadaveris / Clostridium disporicum / Clostridium quinii	99.35 - 100	89	89 : 0	74.16 : 25.84	0	0	0.01	0.01
V3	Firmicutes	Clostridia	Clostridiales	Clostridiaceae	Clostridium	Clostridium hylemonae / Clostridium scindens	100 - 100	23	23 : 0	100 : 0	0	0	0	0
V3	Firmicutes	Clostridia	Clostridiales	Clostridiaceae	Clostridium	Clostridium polysaccharolyticum / Clostridium populeti	99.35 - 100	640	640 : 0	71.56 : 28.44	0.02	0.03	0.06	0.1
V3	Firmicutes	Clostridia	Clostridiales	Clostridiaceae	Clostridium	botulinum	99.35 - 99.35	17	0 : 17	100 : 0	0	0	0	0
V3	Firmicutes	Clostridia	Clostridiales	Clostridiaceae	Clostridium	chromiireducens	99.35 - 99.35	121	121 : 0	66.94 : 33.06	0	0.01	0.01	0.02
V3	Firmicutes	Clostridia	Clostridiales	Clostridiaceae	Clostridium	perfringens	100 - 100	13	13 : 0	100 : 0	0	0	0	0
V3	Firmicutes	Clostridia	Clostridiales	Clostridiaceae	Clostridium	sp.	99.44 - 100	1470	0 : 1470	70.75 : 29.25	0.05	0.07	0.14	0.24
V3	Firmicutes	Clostridia	Clostridiales	Clostridiaceae	Clostridium / Eubacterium	Clostridium herbivorans / Eubacterium xylanophilum	99.35 - 99.35	49	49 : 0	73.47 : 26.53	0	0	0	0.01
V3	Firmicutes	Clostridia	Clostridiales	Clostridiaceae	Clostridium / Eubacterium / Roseburia / [Ruminococcus]	Clostridium sp. / Eubacterium ramulus / Roseburia faecis / [Ruminococcus] gnavus	99.35 - 99.35	14	0 : 14	100 : 0	0	0	0	0
V3	Firmicutes	Clostridia	Clostridiales	Clostridiaceae	Clostridium / Eubacterium / Ruminococcus	Clostridium herbivorans / Eubacterium xylanophilum / Ruminococcus gauvreauii	99.35 - 99.35	334	334 : 0	67.37 : 32.63	0.01	0.02	0.03	0.05
V3	Firmicutes	Clostridia	Clostridiales	Clostridiaceae	Clostridium / Hespellia / Robinsoniella	Clostridium hylemonae / Clostridium scindens / Hespellia porcina / Robinsoniella peoriensis	99.35 - 99.35	948	948 : 0	71.62 : 28.38	0.03	0.05	0.09	0.15
V3	Firmicutes	Clostridia	Clostridiales	Clostridiaceae	Clostridium / [Ruminococcus]	(genus level ID only)		12	0 : 12		0	0	0	0
V3	Firmicutes	Clostridia	Clostridiales	Clostridiales Family XIII. Incertae Sedis	(family level ID only)			139	139 : 0		0	0.01	0.01	0.02
V3	Firmicutes	Clostridia	Clostridiales	Eubacteriaceae	(family level ID only)			10562	11 : 10551		0.34	0.53	1.03	1.69
V3	Firmicutes	Clostridia	Clostridiales	Eubacteriaceae	Clostridium / Eubacterium	Clostridium oroticum / Eubacterium contortum / Eubacterium fissicatena	99.35 - 100	12880	12880 : 0	71.59 : 28.41	0.41	0.65	1.25	2.07
V3	Firmicutes	Clostridia	Clostridiales	Eubacteriaceae	Eubacterium	hallii	99.35 - 100	112	112 : 0	72.32 : 27.68	0	0.01	0.01	0.02
V3	Firmicutes	Clostridia	Clostridiales	Lachnospiraceae	(family level ID only)			17522	0 : 17522		0.56	0.89	1.7	2.81
V3	Firmicutes	Clostridia	Clostridiales	Lachnospiraceae	Acetivibrio / Marvinbryantia	(genus level ID only)		331	0 : 331		0.01	0.02	0.03	0.05
V3	Firmicutes	Clostridia	Clostridiales	Lachnospiraceae	Anaerostipes / Blautia / Clostridium / Coprococcus / Dorea / Eubacterium / Lachnoclostridium / Roseburia / Roseburia / Ruminococcus / [Ruminococcus]	(genus level ID only)		127	0 : 127		0	0.01	0.01	0.02
V3	Firmicutes	Clostridia	Clostridiales	Lachnospiraceae	Anaerostipes / Blautia / Clostridium / Coprococcus / Dorea / Eubacterium / Lachnoclostridium / Roseburia / Ruminococcus / [Ruminococcus]	(genus level ID only)		12	0 : 12		0	0	0	0
V3	Firmicutes	Clostridia	Clostridiales	Lachnospiraceae	Anaerostipes / Blautia / Lachnoclostridium / Ruminococcus / [Ruminococcus]	(genus level ID only)		716	0 : 716		0.02	0.04	0.07	0.11
V3	Firmicutes	Clostridia	Clostridiales	Lachnospiraceae	Blautia	(genus level ID only)		26	0 : 26		0	0	0	0
V3	Firmicutes	Clostridia	Clostridiales	Lachnospiraceae	Blautia	Blautia coccoides / Blautia hansenii / Blautia luti / Blautia producta / Blautia stercoris	99.35 - 99.35	125	125 : 0	72.8 : 27.2	0	0.01	0.01	0.02
V3	Firmicutes	Clostridia	Clostridiales	Lachnospiraceae	Blautia	Blautia coccoides / Blautia hansenii / Blautia luti / Blautia stercoris	99.35 - 100	859	859 : 0	73.22 : 26.78	0.03	0.04	0.08	0.14
V3	Firmicutes	Clostridia	Clostridiales	Lachnospiraceae	Blautia	producta	99.35 - 99.35	186	0 : 186	74.19 : 25.81	0.01	0.01	0.02	0.03
V3	Firmicutes	Clostridia	Clostridiales	Lachnospiraceae	Blautia / Clostridium / Coprococcus / Dorea / Hespellia / Lachnoclostridium / Robinsoniella / Ruminococcus / [Ruminococcus]	(genus level ID only)		14	0 : 14		0	0	0	0
V3	Firmicutes	Clostridia	Clostridiales	Lachnospiraceae	Blautia / Clostridium / Coprococcus / Roseburia / Roseburia / Ruminococcus / [Ruminococcus]	(genus level ID only)		92	0 : 92		0	0	0.01	0.01
V3	Firmicutes	Clostridia	Clostridiales	Lachnospiraceae	Blautia / Clostridium / Coprococcus / Roseburia / Ruminococcus / Tyzzerella / [Ruminococcus]	(genus level ID only)		11	0 : 11		0	0	0	0
V3	Firmicutes	Clostridia	Clostridiales	Lachnospiraceae	Blautia / Clostridium / Coprococcus / Roseburia / Ruminococcus / [Ruminococcus]	(genus level ID only)		20623	0 : 20623		0.66	1.04	2.01	3.31
V3	Firmicutes	Clostridia	Clostridiales	Lachnospiraceae	Blautia / Clostridium / Dorea / Hespellia / Lachnoclostridium / Robinsoniella / Ruminiclostridium / Ruminococcus / [Ruminococcus]	(genus level ID only)		56	0 : 56		0	0	0.01	0.01
V3	Firmicutes	Clostridia	Clostridiales	Lachnospiraceae	Blautia / Clostridium / Dorea / Lachnoclostridium / Ruminiclostridium / Ruminococcus / [Ruminococcus]	(genus level ID only)		16	0 : 16		0	0	0	0
V3	Firmicutes	Clostridia	Clostridiales	Lachnospiraceae	Blautia / Clostridium / Dorea / Lachnoclostridium / Ruminococcus / [Ruminococcus]	(genus level ID only)		2608	0 : 2608		0.08	0.13	0.25	0.42
V3	Firmicutes	Clostridia	Clostridiales	Lachnospiraceae	Blautia / Clostridium / Roseburia / Ruminococcus / [Ruminococcus]	(genus level ID only)		112	0 : 112		0	0.01	0.01	0.02
V3	Firmicutes	Clostridia	Clostridiales	Lachnospiraceae	Blautia / Clostridium / Ruminococcus / [Ruminococcus]	(genus level ID only)		14	0 : 14		0	0	0	0
V3	Firmicutes	Clostridia	Clostridiales	Lachnospiraceae	Blautia / Clostridium / [Ruminococcus]	(genus level ID only)		91	0 : 91		0	0	0.01	0.01
V3	Firmicutes	Clostridia	Clostridiales	Lachnospiraceae	Blautia / Dorea / Lachnoclostridium / Roseburia / Ruminococcus / [Ruminococcus]	(genus level ID only)		182	0 : 182		0.01	0.01	0.02	0.03
V3	Firmicutes	Clostridia	Clostridiales	Lachnospiraceae	Blautia / Eubacterium / Roseburia / [Ruminococcus]	(genus level ID only)		309	0 : 309		0.01	0.02	0.03	0.05
V3	Firmicutes	Clostridia	Clostridiales	Lachnospiraceae	Blautia / Hespellia / Lachnoclostridium / Robinsoniella / Ruminiclostridium / Ruminococcus / [Ruminococcus]	(genus level ID only)		131	0 : 131		0	0.01	0.01	0.02
V3	Firmicutes	Clostridia	Clostridiales	Lachnospiraceae	Blautia / Hespellia / Lactonifactor / Robinsoniella / Ruminococcus / [Ruminococcus]	(genus level ID only)		123	0 : 123		0	0.01	0.01	0.02
V3	Firmicutes	Clostridia	Clostridiales	Lachnospiraceae	Blautia / Hespellia / Robinsoniella / Ruminococcus / [Ruminococcus]	(genus level ID only)		122	0 : 122		0	0.01	0.01	0.02
V3	Firmicutes	Clostridia	Clostridiales	Lachnospiraceae	Blautia / Lactonifactor	Blautia hydrogenotrophica / Lactonifactor longoviformis	99.35 - 99.35	16	16 : 0	100 : 0	0	0	0	0
V3	Firmicutes	Clostridia	Clostridiales	Lachnospiraceae	Blautia / Roseburia / Ruminococcus / [Ruminococcus]	(genus level ID only)		319	0 : 319		0.01	0.02	0.03	0.05
V3	Firmicutes	Clostridia	Clostridiales	Lachnospiraceae	Blautia / Roseburia / [Ruminococcus]	(genus level ID only)		106	0 : 106		0	0.01	0.01	0.02
V3	Firmicutes	Clostridia	Clostridiales	Lachnospiraceae	Blautia / Ruminococcus / Stomatobaculum / [Ruminococcus]	(genus level ID only)		13	0 : 13		0	0	0	0
V3	Firmicutes	Clostridia	Clostridiales	Lachnospiraceae	Blautia / Ruminococcus / [Ruminococcus]	(genus level ID only)		430	0 : 430		0.01	0.02	0.04	0.07
V3	Firmicutes	Clostridia	Clostridiales	Lachnospiraceae	Blautia / [Ruminococcus]	(genus level ID only)		3050	0 : 3050		0.1	0.15	0.3	0.49
V3	Firmicutes	Clostridia	Clostridiales	Lachnospiraceae	Blautia / [Ruminococcus]	Blautia producta / [Ruminococcus] gnavus	99.35 - 99.35	45	0 : 45	60 : 40	0	0	0	0.01
V3	Firmicutes	Clostridia	Clostridiales	Lachnospiraceae	Butyrivibrio / Eubacterium / Pseudobutyrivibrio	(genus level ID only)		15	0 : 15		0	0	0	0
V3	Firmicutes	Clostridia	Clostridiales	Lachnospiraceae	Clostridium / Lachnoclostridium / Ruminiclostridium / [Ruminococcus]	(genus level ID only)		46	0 : 46		0	0	0	0.01
V3	Firmicutes	Clostridia	Clostridiales	Lachnospiraceae	Clostridium / Roseburia	(genus level ID only)		14	0 : 14		0	0	0	0
V3	Firmicutes	Clostridia	Clostridiales	Lachnospiraceae	Clostridium / [Ruminococcus]	(genus level ID only)		18	0 : 18		0	0	0	0
V3	Firmicutes	Clostridia	Clostridiales	Lachnospiraceae	Coprococcus	eutactus	99.35 - 99.35	11	0 : 11	100 : 0	0	0	0	0
V3	Firmicutes	Clostridia	Clostridiales	Lachnospiraceae	Coprococcus / Roseburia	Coprococcus eutactus / Roseburia faecis	99.35 - 99.35	50	0 : 50	80 : 20	0	0	0	0.01
V3	Firmicutes	Clostridia	Clostridiales	Lachnospiraceae	Coprococcus / Roseburia / Ruminococcus	Coprococcus comes / Roseburia faecis / Roseburia intestinalis / Roseburia inulinivorans / Ruminococcus torques	99.35 - 99.36	326	326 : 0	70.55 : 29.45	0.01	0.02	0.03	0.05
V3	Firmicutes	Clostridia	Clostridiales	Lachnospiraceae	Coprococcus / Roseburia / Ruminococcus	Coprococcus comes / Roseburia faecis / Ruminococcus torques	99.35 - 99.35	402	402 : 0	73.38 : 26.62	0.01	0.02	0.04	0.06
V3	Firmicutes	Clostridia	Clostridiales	Lachnospiraceae	Coprococcus / Ruminococcus	Coprococcus comes / Coprococcus eutactus / Ruminococcus torques	99.34 - 99.35	1705	1705 : 0	1.82 : 98.18	0.05	0.09	0.17	0.27
V3	Firmicutes	Clostridia	Clostridiales	Lachnospiraceae	Coprococcus / Ruminococcus	Coprococcus comes / Ruminococcus gauvreauii / Ruminococcus torques	99.35 - 99.35	30	30 : 0	100 : 0	0	0	0	0
V3	Firmicutes	Clostridia	Clostridiales	Lachnospiraceae	Coprococcus / Ruminococcus	Coprococcus comes / Ruminococcus torques	99.33 - 100	58790	58790 : 0	71.6 : 28.4	1.88	2.98	5.72	9.43
V3	Firmicutes	Clostridia	Clostridiales	Lachnospiraceae	Dorea / Lachnoclostridium / Roseburia / [Ruminococcus]	(genus level ID only)		329	0 : 329		0.01	0.02	0.03	0.05
V3	Firmicutes	Clostridia	Clostridiales	Lachnospiraceae	Dorea / Lachnoclostridium / Roseburia / [Ruminococcus]	Dorea formicigenerans / Lachnoclostridium clostridioforme / Roseburia faecis / [Ruminococcus] gnavus	99.35 - 99.35	1792	0 : 1792	72.15 : 27.85	0.06	0.09	0.17	0.29
V3	Firmicutes	Clostridia	Clostridiales	Lachnospiraceae	Eubacterium / Ruminococcus	Eubacterium hadrum / Ruminococcus gauvreauii	99.35 - 99.35	23	23 : 0	100 : 0	0	0	0	0
V3	Firmicutes	Clostridia	Clostridiales	Lachnospiraceae	Eubacterium / [Ruminococcus]	(genus level ID only)		84	0 : 84		0	0	0.01	0.01
V3	Firmicutes	Clostridia	Clostridiales	Lachnospiraceae	Hespellia / Robinsoniella	Hespellia porcina / Robinsoniella peoriensis	99.35 - 100	286	286 : 0	74.48 : 25.52	0.01	0.01	0.03	0.05
V3	Firmicutes	Clostridia	Clostridiales	Lachnospiraceae	Lachnoclostridium	(genus level ID only)		237	0 : 237		0.01	0.01	0.02	0.04
V3	Firmicutes	Clostridia	Clostridiales	Lachnospiraceae	Lachnoclostridium / Ruminiclostridium / Ruminococcus / [Ruminococcus]	(genus level ID only)		24	0 : 24		0	0	0	0
V3	Firmicutes	Clostridia	Clostridiales	Lachnospiraceae	Lachnoclostridium / Ruminiclostridium / [Ruminococcus]	(genus level ID only)		11	0 : 11		0	0	0	0
V3	Firmicutes	Clostridia	Clostridiales	Lachnospiraceae	Marvinbryantia	(genus level ID only)		13	0 : 13		0	0	0	0
V3	Firmicutes	Clostridia	Clostridiales	Lachnospiraceae	Marvinbryantia / [Ruminococcus]	(genus level ID only)		409	0 : 409		0.01	0.02	0.04	0.07
V3	Firmicutes	Clostridia	Clostridiales	Lachnospiraceae	Moryella	indoligenes	99.35 - 99.35	122	122 : 0	69.67 : 30.33	0	0.01	0.01	0.02
V3	Firmicutes	Clostridia	Clostridiales	Lachnospiraceae	Roseburia	(genus level ID only)		19824	0 : 19824		0.64	1	1.93	3.18
V3	Firmicutes	Clostridia	Clostridiales	Lachnospiraceae	Roseburia	Roseburia intestinalis / Roseburia inulinivorans	99.35 - 99.36	479	479 : 0	71.4 : 28.6	0.02	0.02	0.05	0.08
V3	Firmicutes	Clostridia	Clostridiales	Lachnospiraceae	Roseburia	faecis	99.32 - 100	18417	16897 : 1520	71.69 : 28.31	0.59	0.93	1.79	2.95
V3	Firmicutes	Clostridia	Clostridiales	Lachnospiraceae	Roseburia / Roseburia / [Ruminococcus]	(genus level ID only)		13	0 : 13		0	0	0	0
V3	Firmicutes	Clostridia	Clostridiales	Lachnospiraceae	Roseburia / [Ruminococcus]	(genus level ID only)		1257	0 : 1257		0.04	0.06	0.12	0.2
V3	Firmicutes	Clostridia	Clostridiales	Lachnospiraceae	Roseburia / [Ruminococcus]	Roseburia faecis / [Ruminococcus] gnavus / [Ruminococcus] torques	99.35 - 99.35	999	0 : 999	71.17 : 28.83	0.03	0.05	0.1	0.16
V3	Firmicutes	Clostridia	Clostridiales	Lachnospiraceae	Roseburia / [Ruminococcus]	Roseburia faecis / [Ruminococcus] torques	99.35 - 99.35	127	0 : 127	70.87 : 29.13	0	0.01	0.01	0.02
V3	Firmicutes	Clostridia	Clostridiales	Lachnospiraceae	Ruminococcus	gnavus	99.35 - 100	230	230 : 0	74.78 : 25.22	0.01	0.01	0.02	0.04
V3	Firmicutes	Clostridia	Clostridiales	Lachnospiraceae	Stomatobaculum	(genus level ID only)		221	0 : 221		0.01	0.01	0.02	0.04
V3	Firmicutes	Clostridia	Clostridiales	Lachnospiraceae	Stomatobaculum	longum	99.35 - 99.35	55	0 : 55	78.18 : 21.82	0	0	0.01	0.01
V3	Firmicutes	Clostridia	Clostridiales	Lachnospiraceae	[Ruminococcus]	(genus level ID only)		7221	0 : 7221		0.23	0.37	0.7	1.16
V3	Firmicutes	Clostridia	Clostridiales	Lachnospiraceae	[Ruminococcus]	[Ruminococcus] gnavus / [Ruminococcus] torques	99.35 - 99.35	67	0 : 67	73.13 : 26.87	0	0	0.01	0.01
V3	Firmicutes	Clostridia	Clostridiales	Lachnospiraceae	[Ruminococcus]	gnavus	99.35 - 100	276	0 : 276	77.17 : 22.83	0.01	0.01	0.03	0.04
V3	Firmicutes	Clostridia	Clostridiales	Lachnospiraceae	[Ruminococcus]	torques	99.32 - 100	12097	0 : 12097	72.6 : 27.4	0.39	0.61	1.18	1.94
V3	Firmicutes	Clostridia	Clostridiales	Peptococcaceae	(family level ID only)			11280	0 : 11280		0.36	0.57	1.1	1.81
V3	Firmicutes	Clostridia	Clostridiales	Peptostreptococcaceae	(family level ID only)			72	0 : 72		0	0	0.01	0.01
V3	Firmicutes	Clostridia	Clostridiales	Peptostreptococcaceae	Asaccharospora / Clostridium / Intestinibacter / Peptoclostridium / Romboutsia	(genus level ID only)		249	0 : 249		0.01	0.01	0.02	0.04
V3	Firmicutes	Clostridia	Clostridiales	Peptostreptococcaceae	Clostridium / Eubacterium	Clostridium bartlettii / Clostridium bifermentans / Clostridium ghonii / Clostridium irregulare / Clostridium lituseburense / Eubacterium tenue	99.34 - 100	9296	9296 : 0	71.64 : 28.36	0.3	0.47	0.9	1.49
V3	Firmicutes	Clostridia	Clostridiales	Ruminococcaceae	(family level ID only)			7099	0 : 7099		0.23	0.36	0.69	1.14
V3	Firmicutes	Clostridia	Clostridiales	Ruminococcaceae	Acetanaerobacterium	(genus level ID only)		342	0 : 342		0.01	0.02	0.03	0.05
V3	Firmicutes	Clostridia	Clostridiales	Ruminococcaceae	Acetanaerobacterium	elongatum	99.35 - 99.35	76	76 : 0	77.63 : 22.37	0	0	0.01	0.01
V3	Firmicutes	Clostridia	Clostridiales	Ruminococcaceae	Faecalibacterium	(genus level ID only)		672	0 : 672		0.02	0.03	0.07	0.11
V3	Firmicutes	Clostridia	Clostridiales	Ruminococcaceae	Faecalibacterium	prausnitzii	99.35 - 100	2596	0 : 2596	70.38 : 29.62	0.08	0.13	0.25	0.42
V3	Firmicutes	Clostridia	Clostridiales	Ruminococcaceae	Faecalibacterium / Gemmiger	(genus level ID only)		7180	0 : 7180		0.23	0.36	0.7	1.15
V3	Firmicutes	Clostridia	Clostridiales	Ruminococcaceae	Faecalibacterium / Gemmiger / Subdoligranulum	(genus level ID only)		136	0 : 136		0	0.01	0.01	0.02
V3	Firmicutes	Clostridia	Clostridiales	Ruminococcaceae	Ruminococcus	(genus level ID only)		61	0 : 61		0	0	0.01	0.01
V3	Firmicutes	Clostridia	Clostridiales	Ruminococcaceae	Ruminococcus	faecis	99.33 - 100	10665	10665 : 0	72.78 : 27.22	0.34	0.54	1.04	1.71
V3	Firmicutes	Clostridia	Clostridiales	Ruminococcaceae	Ruminococcus	gauvreauii	99.35 - 100	3653	3653 : 0	72.02 : 27.98	0.12	0.18	0.36	0.59
V3	Firmicutes	Clostridia	Clostridiales	Ruminococcaceae	Ruminococcus	sp.	99.35 - 99.35	51	0 : 51	66.67 : 33.33	0	0	0	0.01
V3	Firmicutes	Clostridia	Clostridiales	Ruminococcaceae	Subdoligranulum	(genus level ID only)		2837	0 : 2837		0.09	0.14	0.28	0.46
V3	Firmicutes	Clostridia	Clostridiales	Ruminococcaceae	Subdoligranulum	variabile	99.35 - 99.35	1685	1685 : 0	71.99 : 28.01	0.05	0.09	0.16	0.27
V3	Firmicutes	Clostridia	Clostridiales	Syntrophomonadaceae	(family level ID only)			93	0 : 93		0	0	0.01	0.01
V3	Firmicutes	Clostridia	Clostridiales	Veillonellaceae	(family level ID only)			13	0 : 13		0	0	0	0
V3	Firmicutes	Clostridia	Clostridiales	unclassified Clostridiales	Flavonifractor	(genus level ID only)		716	716 : 0		0.02	0.04	0.07	0.11
V3	Firmicutes	Clostridia	Clostridiales	unclassified Clostridiales	Flavonifractor / Pseudoflavonifractor	(genus level ID only)		69	69 : 0		0	0	0.01	0.01
V3	Firmicutes	Clostridia	Halanaerobiales	Halobacteroidaceae	(family level ID only)			408	0 : 408		0.01	0.02	0.04	0.07
V3	Firmicutes	Erysipelotrichi	Erysipelotrichales	Erysipelotrichaceae	(family level ID only)			29811	0 : 29811		0.96	1.51	2.9	4.78
V3	Firmicutes	Erysipelotrichi	Erysipelotrichales	Erysipelotrichaceae	Bulleidia	(genus level ID only)		10	0 : 10		0	0	0	0
V3	Firmicutes	Erysipelotrichi	Erysipelotrichales	Erysipelotrichaceae	Bulleidia	p-1630-c5	99.42 - 99.42	127	0 : 127	67.72 : 32.28	0	0.01	0.01	0.02
V3	Firmicutes	Erysipelotrichi	Erysipelotrichales	Erysipelotrichaceae	[Eubacterium]	(genus level ID only)		108	0 : 108		0	0.01	0.01	0.02
V3	Firmicutes	Erysipelotrichia	Erysipelotrichales	Erysipelotrichaceae	(family level ID only)			28471	0 : 28471		0.91	1.44	2.77	4.57
V3	Firmicutes	Erysipelotrichia	Erysipelotrichales	Erysipelotrichaceae	Clostridium	spiroforme	99.44 - 100	35990	35990 : 0	72.46 : 27.54	1.15	1.82	3.5	5.77
V3	Firmicutes	Erysipelotrichia	Erysipelotrichales	Erysipelotrichaceae	Erysipelatoclostridium	(genus level ID only)		5002	0 : 5002		0.16	0.25	0.49	0.8
V3	Firmicutes	Erysipelotrichia	Erysipelotrichales	Erysipelotrichaceae	Eubacterium	cylindroides	99.44 - 100	13924	13924 : 0	72.29 : 27.71	0.45	0.7	1.35	2.23
V3	Firmicutes	Erysipelotrichia	Erysipelotrichales	Erysipelotrichaceae	Faecalicoccus	(genus level ID only)		111	0 : 111		0	0.01	0.01	0.02
V3	Firmicutes	Erysipelotrichia	Erysipelotrichales	Erysipelotrichaceae	Faecalicoccus	acidiformans	99.44 - 100	477	0 : 477	70.44 : 29.56	0.02	0.02	0.05	0.08
V3	Firmicutes	Erysipelotrichia	Erysipelotrichales	Erysipelotrichaceae	Faecalicoccus	pleomorphus	99.44 - 99.44	397	0 : 397	74.56 : 25.44	0.01	0.02	0.04	0.06
V3	Firmicutes	Erysipelotrichia	Erysipelotrichales	Erysipelotrichaceae	Faecalitalea	(genus level ID only)		2314	0 : 2314		0.07	0.12	0.23	0.37
V3	Firmicutes	Erysipelotrichia	Erysipelotrichales	Erysipelotrichaceae	Streptococcus	pleomorphus	99.44 - 99.44	352	352 : 0	68.47 : 31.53	0.01	0.02	0.03	0.06
V3	Firmicutes	Erysipelotrichia	Erysipelotrichales	Erysipelotrichaceae	Turicibacter	(genus level ID only)		10130	0 : 10130		0.32	0.51	0.99	1.63
V3	Firmicutes	Negativicutes	Selenomonadales	Acidaminococcaceae	(family level ID only)			76	0 : 76		0	0	0.01	0.01
V3	Firmicutes	Negativicutes	Selenomonadales	Acidaminococcaceae	Phascolarctobacterium	sp.	99.44 - 100	276	0 : 276	75.72 : 24.28	0.01	0.01	0.03	0.04
V3	Firmicutes	Negativicutes	Selenomonadales	Veillonellaceae	(family level ID only)			147	0 : 147		0	0.01	0.01	0.02
V3	Firmicutes	Negativicutes	Selenomonadales	Veillonellaceae	Megasphaera	(genus level ID only)		38	0 : 38		0	0	0	0.01
V3	Proteobacteria	Alphaproteobacteria	Rhizobiales	Hyphomicrobiaceae	Gemmiger	formicilis	99.35 - 99.35	98	98 : 0	70.41 : 29.59	0	0	0.01	0.02
V3	Proteobacteria	Betaproteobacteria	Burkholderiales	Oxalobacteraceae	Burkholderia / Cupriavidus / Ralstonia	Burkholderia sp. / Cupriavidus gilardii / Cupriavidus respiraculi / Cupriavidus sp. / Ralstonia sp.	100 - 100	11	0 : 11	100 : 0	0	0	0	0
V3	Proteobacteria	Deltaproteobacteria	Desulfovibrionales	Desulfovibrionaceae	(family level ID only)			645	0 : 645		0.02	0.03	0.06	0.1
V3	Proteobacteria	Deltaproteobacteria	Desulfovibrionales	Desulfovibrionaceae	Desulfovibrio	(genus level ID only)		220	0 : 220		0.01	0.01	0.02	0.04
V3	Proteobacteria	Deltaproteobacteria	Desulfovibrionales	Desulfovibrionaceae	Desulfovibrio	piger	99.44 - 99.44	118	118 : 0	73.73 : 26.27	0	0.01	0.01	0.02
V3	Proteobacteria	Epsilonproteobacteria	Campylobacterales	Helicobacteraceae	(family level ID only)			729	0 : 729		0.02	0.04	0.07	0.12
V3	Proteobacteria	Epsilonproteobacteria	Campylobacterales	Helicobacteraceae	Helicobacter	Helicobacter aurati / Helicobacter ganmani / Helicobacter mesocricetorum / Helicobacter pullorum	100 - 100	22	22 : 0	100 : 0	0	0	0	0
V3	Proteobacteria	Gammaproteobacteria	Aeromonadales	Succinivibrionaceae	(family level ID only)			11	0 : 11		0	0	0	0
V3	Proteobacteria	Gammaproteobacteria	Aeromonadales	Succinivibrionaceae	Anaerobiospirillum	(genus level ID only)		55	0 : 55		0	0	0.01	0.01
V3	Proteobacteria	Gammaproteobacteria	Enterobacteriales	Enterobacteriaceae	Escherichia / Escherichia/Shigella / Eschericia/Shigella	Escherichia albertii / Escherichia fergusonii / Escherichia vulneris / Escherichia/Shigella coli / Escherichia/Shigella coli/sonnei / Eschericia/Shigella coli/dysenteriae / Eschericia/Shigella coli/flexneri	99.44 - 100	165	165 : 0	67.27 : 32.73	0.01	0.01	0.02	0.03
V3	Spirochaetes	Spirochaetia	Spirochaetales	Brachyspiraceae	(family level ID only)			1962	0 : 1962		0.06	0.1	0.19	0.31
V3	Synergistetes	Synergistia	Synergistales	Synergistaceae	(family level ID only)			1551	0 : 1551		0.05	0.08	0.15	0.25
V3	Synergistetes	Synergistia	Synergistales	Synergistaceae	Cloacibacillus	(genus level ID only)		198	0 : 198		0.01	0.01	0.02	0.03
V3	Tenericutes	Mollicutes	Acholeplasmatales	Acholeplasmataceae	(family level ID only)			135	12 : 123		0	0.01	0.01	0.02
V3	Tenericutes	Mollicutes	Entomoplasmatales	Spiroplasmataceae	(family level ID only)			435	0 : 435		0.01	0.02	0.04	0.07
V3	Tenericutes	Mollicutes	Mycoplasmatales	Mycoplasmataceae	(family level ID only)			2642	0 : 2642		0.08	0.13	0.26	0.42
V4	Actinobacteria	Actinobacteria	Actinomycetales	Corynebacteriaceae	Corynebacterium	Corynebacterium ammoniagenes / Corynebacterium efficiens / Corynebacterium glutamicum	99.6 - 99.6	21	21 : 0	100 : 0	0	0	0	0.02
V4	Actinobacteria	Actinobacteria	Actinomycetales	Corynebacteriaceae	Corynebacterium	Corynebacterium camporealensis / Corynebacterium epidermidicanis / Corynebacterium jeikeium / Corynebacterium stationis	99.6 - 99.6	37	37 : 0	62.16 : 37.84	0	0	0	0.04
V4	Actinobacteria	Actinobacteria	Actinomycetales	Corynebacteriaceae	Corynebacterium	Corynebacterium efficiens / Corynebacterium glutamicum	100 - 100	78	78 : 0	71.79 : 28.21	0	0	0.01	0.09
V4	Actinobacteria	Actinobacteria	Actinomycetales	Corynebacteriaceae	Corynebacterium	ammoniagenes	100 - 100	25	25 : 0	100 : 0	0	0	0	0.03
V4	Actinobacteria	Actinobacteria	Actinomycetales	Corynebacteriaceae	Corynebacterium	aquilae	99.6 - 99.6	41	41 : 0	60.98 : 39.02	0	0	0	0.05
V4	Actinobacteria	Actinobacteria	Actinomycetales	Corynebacteriaceae	Corynebacterium	stationis	100 - 100	217	217 : 0	70.97 : 29.03	0.01	0.01	0.02	0.25
V4	Actinobacteria	Actinobacteria	Actinomycetales	Micrococcaceae	Rothia	nasimurium	99.59 - 99.59	25	25 : 0	100 : 0	0	0	0	0.03
V4	Actinobacteria	Actinobacteria	Bifidobacteriales	Bifidobacteriaceae	Aeriscardovia	(genus level ID only)		40	0 : 40		0	0	0	0.05
V4	Actinobacteria	Actinobacteria	Bifidobacteriales	Bifidobacteriaceae	Aeriscardovia	aeriphila	99.15 - 100	2387	2387 : 0	72.35 : 27.65	0.08	0.12	0.23	2.75
V4	Actinobacteria	Actinobacteria	Bifidobacteriales	Bifidobacteriaceae	Bifidobacterium	(genus level ID only)		12	0 : 12		0	0	0	0.01
V4	Actinobacteria	Actinobacteria	Bifidobacteriales	Bifidobacteriaceae	Bifidobacterium	saeculare	100 - 100	65	65 : 0	70.77 : 29.23	0	0	0.01	0.07
V4	Actinobacteria	Actinobacteria	Coriobacteriales	Coriobacteriaceae	(family level ID only)			22893	0 : 22893		0.73	1.16	2.23	26.34
V4	Actinobacteria	Actinobacteria	Coriobacteriales	Coriobacteriaceae	Collinsella	(genus level ID only)		43	0 : 43		0	0	0	0.05
V4	Actinobacteria	Actinobacteria	Coriobacteriales	Coriobacteriaceae	Collinsella / Enorma	(genus level ID only)		17	0 : 17		0	0	0	0.02
V4	Actinobacteria	Actinobacteria	Coriobacteriales	Coriobacteriaceae	Enorma	(genus level ID only)		75	0 : 75		0	0	0.01	0.09
V4	Actinobacteria	Actinobacteria	Coriobacteriales	Coriobacteriaceae	Slackia	(genus level ID only)		11	0 : 11		0	0	0	0.01
V4	Actinobacteria	Coriobacteriia	Coriobacteriales	Coriobacteriaceae	(family level ID only)			716	0 : 716		0.02	0.04	0.07	0.82
V4	Bacteroidetes	Bacteroidia	Bacteroidales	Bacteroidaceae	(family level ID only)			20	0 : 20		0	0	0	0.02
V4	Bacteroidetes	Bacteroidia	Bacteroidales	Bacteroidaceae	Bacteroides	(genus level ID only)		11	0 : 11		0	0	0	0.01
V4	Bacteroidetes	Bacteroidia	Bacteroidales	Bacteroidaceae	Bacteroides	salanitronis	100 - 100	142	142 : 0	69.72 : 30.28	0	0.01	0.01	0.16
V4	Bacteroidetes	Bacteroidia	Bacteroidales	Porphyromonadaceae	(family level ID only)			12	0 : 12		0	0	0	0.01
V4	Bacteroidetes	Bacteroidia	Bacteroidales	Prevotellaceae	(family level ID only)			46	0 : 46		0	0	0	0.05
V4	Bacteroidetes	Flavobacteriia	Flavobacteriales	Cryomorphaceae	(family level ID only)			11	0 : 11		0	0	0	0.01
V4	Firmicutes	Bacilli	Bacillales	Bacillaceae	(family level ID only)			976	0 : 976		0.03	0.05	0.09	1.12
V4	Firmicutes	Bacilli	Bacillales	Paenibacillaceae	(family level ID only)			11	0 : 11		0	0	0	0.01
V4	Firmicutes	Bacilli	Bacillales	Staphylococcaceae	Jeotgalicoccus	Jeotgalicoccus aerolatus / Jeotgalicoccus halophilus / Jeotgalicoccus halotolerans / Jeotgalicoccus nanhaiensis	100 - 100	41	41 : 0	63.41 : 36.59	0	0	0	0.05
V4	Firmicutes	Bacilli	Bacillales	Staphylococcaceae	Jeotgalicoccus	pinnipedialis	99.59 - 99.59	10	10 : 0	100 : 0	0	0	0	0.01
V4	Firmicutes	Bacilli	Lactobacillales	Aerococcaceae	(family level ID only)			52	0 : 52		0	0	0.01	0.06
V4	Firmicutes	Bacilli	Lactobacillales	Aerococcaceae	Aerococcus	(genus level ID only)		24	0 : 24		0	0	0	0.03
V4	Firmicutes	Bacilli	Lactobacillales	Aerococcaceae	Aerococcus	urinaeequi	99.6 - 100	308	308 : 0	74.03 : 25.97	0.01	0.02	0.03	0.35
V4	Firmicutes	Bacilli	Lactobacillales	Aerococcaceae	Facklamia	(genus level ID only)		11	0 : 11		0	0	0	0.01
V4	Firmicutes	Bacilli	Lactobacillales	Aerococcaceae	Facklamia	hominis	99.59 - 99.59	108	0 : 108	60.19 : 39.81	0	0.01	0.01	0.12
V4	Firmicutes	Bacilli	Lactobacillales	Aerococcaceae	Facklamia	tabacinasalis	99.19 - 100	307	307 : 0	73.29 : 26.71	0.01	0.02	0.03	0.35
V4	Firmicutes	Bacilli	Lactobacillales	Carnobacteriaceae	Bacillus / Jeotgalibaca / Trichococcus	(genus level ID only)		35	0 : 35		0	0	0	0.04
V4	Firmicutes	Bacilli	Lactobacillales	Carnobacteriaceae	Carnobacterium	mobile	100 - 100	72	72 : 0	61.11 : 38.89	0	0	0.01	0.08
V4	Firmicutes	Bacilli	Lactobacillales	Carnobacteriaceae	Jeotgalibaca	(genus level ID only)		58	0 : 58		0	0	0.01	0.07
V4	Firmicutes	Bacilli	Lactobacillales	Carnobacteriaceae	Trichococcus	Trichococcus collinsii / Trichococcus flocculiformis / Trichococcus palustris / Trichococcus pasteurii / Trichococcus patagoniensis	99.19 - 99.19	52	52 : 0	80.77 : 19.23	0	0	0.01	0.06
V4	Firmicutes	Bacilli	Lactobacillales	Enterococcaceae	(family level ID only)			36	0 : 36		0	0	0	0.04
V4	Firmicutes	Bacilli	Lactobacillales	Enterococcaceae	Enterococcus	(genus level ID only)		53	0 : 53		0	0	0.01	0.06
V4	Firmicutes	Bacilli	Lactobacillales	Enterococcaceae	Enterococcus	Enterococcus canintestini / Enterococcus casseliflavus / Enterococcus dispar / Enterococcus durans / Enterococcus faecalis / Enterococcus faecium / Enterococcus gallinarum / Enterococcus hirae / Enterococcus lactis / Enterococcus mundtii / Enterococcus ratti / Enterococcus rivorum / Enterococcus saccharolyticus / Enterococcus villorum	99.59 - 100	342	342 : 0	75.15 : 24.85	0.01	0.02	0.03	0.39
V4	Firmicutes	Bacilli	Lactobacillales	Enterococcaceae	Enterococcus	cecorum	99.19 - 100	673	673 : 0	75.19 : 24.81	0.02	0.03	0.07	0.77
V4	Firmicutes	Bacilli	Lactobacillales	Enterococcaceae	Enterococcus	faecium	100 - 100	57	0 : 57	68.42 : 31.58	0	0	0.01	0.07
V4	Firmicutes	Bacilli	Lactobacillales	Lactobacillaceae	(family level ID only)			209	0 : 209		0.01	0.01	0.02	0.24
V4	Firmicutes	Bacilli	Lactobacillales	Lactobacillaceae	Lactobacillus	(genus level ID only)		2061	0 : 2061		0.07	0.1	0.2	2.37
V4	Firmicutes	Bacilli	Lactobacillales	Lactobacillaceae	Lactobacillus	Lactobacillus acidipiscis / Lactobacillus salivarius	99.19 - 99.6	32	32 : 0	100 : 0	0	0	0	0.04
V4	Firmicutes	Bacilli	Lactobacillales	Lactobacillaceae	Lactobacillus	Lactobacillus acidophilus / Lactobacillus crispatus / Lactobacillus gallinarum	99.18 - 100	1361	1361 : 0	71.05 : 28.95	0.04	0.07	0.13	1.57
V4	Firmicutes	Bacilli	Lactobacillales	Lactobacillaceae	Lactobacillus	Lactobacillus agilis / Lactobacillus sp.	99.18 - 100	214	0 : 214	74.77 : 25.23	0.01	0.01	0.02	0.25
V4	Firmicutes	Bacilli	Lactobacillales	Lactobacillaceae	Lactobacillus	Lactobacillus animalis / Lactobacillus apodemi / Lactobacillus murinus / Lactobacillus salivarius	99.18 - 99.6	63	63 : 0	74.6 : 25.4	0	0	0.01	0.07
V4	Firmicutes	Bacilli	Lactobacillales	Lactobacillaceae	Lactobacillus	Lactobacillus antri / Lactobacillus frumenti / Lactobacillus oris / Lactobacillus panis / Lactobacillus reuteri	99.18 - 100	4228	4228 : 0	72.92 : 27.08	0.14	0.21	0.41	4.87
V4	Firmicutes	Bacilli	Lactobacillales	Lactobacillaceae	Lactobacillus	Lactobacillus aviarius / Lactobacillus intermedius	99.18 - 99.59	286	0 : 286	73.43 : 26.57	0.01	0.01	0.03	0.33
V4	Firmicutes	Bacilli	Lactobacillales	Lactobacillaceae	Lactobacillus	Lactobacillus delbrueckii / Lactobacillus equicursoris	99.19 - 100	133	133 : 0	72.18 : 27.82	0	0.01	0.01	0.15
V4	Firmicutes	Bacilli	Lactobacillales	Lactobacillaceae	Lactobacillus	Lactobacillus fermentum / Lactobacillus mucosae	99.19 - 99.59	52	0 : 52	78.85 : 21.15	0	0	0.01	0.06
V4	Firmicutes	Bacilli	Lactobacillales	Lactobacillaceae	Lactobacillus	Lactobacillus gasseri / Lactobacillus hominis / Lactobacillus taiwanensis	99.59 - 99.59	83	83 : 0	73.49 : 26.51	0	0	0.01	0.1
V4	Firmicutes	Bacilli	Lactobacillales	Lactobacillaceae	Lactobacillus	Lactobacillus reuteri / Lactobacillus vaginalis	99.19 - 99.19	41	0 : 41	100 : 0	0	0	0	0.05
V4	Firmicutes	Bacilli	Lactobacillales	Lactobacillaceae	Lactobacillus	acidipiscis	99.18 - 99.18	25	25 : 0	100 : 0	0	0	0	0.03
V4	Firmicutes	Bacilli	Lactobacillales	Lactobacillaceae	Lactobacillus	aviarius	99.19 - 99.6	2785	1251 : 1534	71.53 : 28.47	0.09	0.14	0.27	3.2
V4	Firmicutes	Bacilli	Lactobacillales	Lactobacillaceae	Lactobacillus	coleohominis	99.19 - 99.59	154	143 : 11	74.03 : 25.97	0	0.01	0.01	0.18
V4	Firmicutes	Bacilli	Lactobacillales	Lactobacillaceae	Lactobacillus	ingluviei	99.18 - 100	3281	3281 : 0	72.72 : 27.28	0.11	0.17	0.32	3.78
V4	Firmicutes	Bacilli	Lactobacillales	Lactobacillaceae	Lactobacillus	intermedius	99.6 - 100	336	0 : 336	72.62 : 27.38	0.01	0.02	0.03	0.39
V4	Firmicutes	Bacilli	Lactobacillales	Lactobacillaceae	Lactobacillus	kitasatonis	99.6 - 100	126	126 : 0	66.67 : 33.33	0	0.01	0.01	0.14
V4	Firmicutes	Bacilli	Lactobacillales	Lactobacillaceae	Lactobacillus	mucosae	99.19 - 99.59	438	438 : 0	71.92 : 28.08	0.01	0.02	0.04	0.5
V4	Firmicutes	Bacilli	Lactobacillales	Lactobacillaceae	Lactobacillus	pontis	99.59 - 100	253	0 : 253	71.94 : 28.06	0.01	0.01	0.02	0.29
V4	Firmicutes	Bacilli	Lactobacillales	Lactobacillaceae	Lactobacillus	reuteri	99.19 - 99.58	97	0 : 97	74.23 : 25.77	0	0	0.01	0.11
V4	Firmicutes	Bacilli	Lactobacillales	Lactobacillaceae	Lactobacillus	saerimneri	100 - 100	14	14 : 0	100 : 0	0	0	0	0.02
V4	Firmicutes	Bacilli	Lactobacillales	Lactobacillaceae	Lactobacillus	salivarius	99.18 - 100	1428	1428 : 0	73.67 : 26.33	0.05	0.07	0.14	1.64
V4	Firmicutes	Bacilli	Lactobacillales	Lactobacillaceae	Lactobacillus	secaliphilus	100 - 100	52	52 : 0	80.77 : 19.23	0	0	0.01	0.06
V4	Firmicutes	Bacilli	Lactobacillales	Lactobacillaceae	Lactobacillus	vaginalis	99.19 - 99.6	69	0 : 69	100 : 0	0	0	0.01	0.08
V4	Firmicutes	Bacilli	Lactobacillales	Lactobacillaceae	Lactobacillus / Lactococcus	(genus level ID only)		34	0 : 34		0	0	0	0.04
V4	Firmicutes	Bacilli	Lactobacillales	Streptococcaceae	Lactococcus	Lactococcus lactis / Lactococcus taiwanensis	100 - 100	14	14 : 0	100 : 0	0	0	0	0.02
V4	Firmicutes	Bacilli	Lactobacillales	Streptococcaceae	Streptococcus	(genus level ID only)		10	0 : 10		0	0	0	0.01
V4	Firmicutes	Bacilli	Lactobacillales	Streptococcaceae	Streptococcus	Streptococcus alactolyticus / Streptococcus gallolyticus / Streptococcus pasteurianus	100 - 100	336	336 : 0	72.02 : 27.98	0.01	0.02	0.03	0.39
V4	Firmicutes	Bacilli	Lactobacillales	Streptococcaceae	Streptococcus	alactolyticus	99.15 - 99.57	44	0 : 44	100 : 0	0	0	0	0.05
V4	Firmicutes	Bacilli	Lactobacillales	Streptococcaceae	Streptococcus	luteciae	99.18 - 99.18	15	0 : 15	100 : 0	0	0	0	0.02
V4	Firmicutes	Clostridia	Clostridiales	Clostridiaceae	(family level ID only)			6737	0 : 6737		0.22	0.34	0.66	7.75
V4	Firmicutes	Clostridia	Clostridiales	Clostridiaceae	Clostridium	(genus level ID only)		677	0 : 677		0.02	0.03	0.07	0.78
V4	Firmicutes	Clostridia	Clostridiales	Clostridiaceae	Clostridium	Clostridium ruminantium / Clostridium sp.	99.19 - 100	50	0 : 50	70 : 30	0	0	0	0.06
V4	Firmicutes	Clostridia	Clostridiales	Clostridiaceae	Clostridium / Dorea / Ruminococcus / [Ruminococcus]	(genus level ID only)		12	0 : 12		0	0	0	0.01
V4	Firmicutes	Clostridia	Clostridiales	Clostridiaceae	Clostridium / Ruminococcus	(genus level ID only)		14	0 : 14		0	0	0	0.02
V4	Firmicutes	Clostridia	Clostridiales	Defluviitaleaceae	(family level ID only)			48	0 : 48		0	0	0	0.06
V4	Firmicutes	Clostridia	Clostridiales	Eubacteriaceae	(family level ID only)			7271	0 : 7271		0.23	0.37	0.71	8.37
V4	Firmicutes	Clostridia	Clostridiales	Eubacteriaceae	Clostridium / Eubacterium	(genus level ID only)		66	0 : 66		0	0	0.01	0.08
V4	Firmicutes	Clostridia	Clostridiales	Eubacteriaceae	Eubacterium	(genus level ID only)		25	25 : 0		0	0	0	0.03
V4	Firmicutes	Clostridia	Clostridiales	Gracilibacteraceae	(family level ID only)			191	0 : 191		0.01	0.01	0.02	0.22
V4	Firmicutes	Clostridia	Clostridiales	Lachnospiraceae	(family level ID only)			3393	0 : 3393		0.11	0.17	0.33	3.9
V4	Firmicutes	Clostridia	Clostridiales	Lachnospiraceae	Blautia	(genus level ID only)		336	0 : 336		0.01	0.02	0.03	0.39
V4	Firmicutes	Clostridia	Clostridiales	Lachnospiraceae	Blautia	glucerasea	99.19 - 100	152	152 : 0	80.26 : 19.74	0	0.01	0.01	0.17
V4	Firmicutes	Clostridia	Clostridiales	Lachnospiraceae	Blautia / Ruminococcus	(genus level ID only)		22	0 : 22		0	0	0	0.03
V4	Firmicutes	Clostridia	Clostridiales	Lachnospiraceae	Blautia / [Ruminococcus]	(genus level ID only)		108	0 : 108		0	0.01	0.01	0.12
V4	Firmicutes	Clostridia	Clostridiales	Lachnospiraceae	Ruminococcus / [Ruminococcus]	(genus level ID only)		49	0 : 49		0	0	0	0.06
V4	Firmicutes	Clostridia	Clostridiales	Lachnospiraceae	[Ruminococcus]	(genus level ID only)		80	0 : 80		0	0	0.01	0.09
V4	Firmicutes	Clostridia	Clostridiales	Peptococcaceae	(family level ID only)			179	0 : 179		0.01	0.01	0.02	0.21
V4	Firmicutes	Clostridia	Clostridiales	Ruminococcaceae	(family level ID only)			3663	0 : 3663		0.12	0.19	0.36	4.22
V4	Firmicutes	Clostridia	Clostridiales	Ruminococcaceae	Ruminococcus	(genus level ID only)		7725	0 : 7725		0.25	0.39	0.75	8.89
V4	Firmicutes	Clostridia	Clostridiales	Ruminococcaceae	Ruminococcus	sp.	99.18 - 99.19	3180	0 : 3180	71.32 : 28.68	0.1	0.16	0.31	3.66
V4	Firmicutes	Clostridia	Clostridiales	Ruminococcaceae	Ruminococcus / [Ruminococcus]	(genus level ID only)		55	0 : 55		0	0	0.01	0.06
V4	Firmicutes	Clostridia	Clostridiales	Ruminococcaceae	Subdoligranulum	(genus level ID only)		15	0 : 15		0	0	0	0.02
V4	Firmicutes	Clostridia	Clostridiales	unclassified Clostridiales	Pseudoflavonifractor	(genus level ID only)		49	49 : 0		0	0	0	0.06
V4	Firmicutes	Erysipelotrichia	Erysipelotrichales	Erysipelotrichaceae	(family level ID only)			148	0 : 148		0	0.01	0.01	0.17
V4	Firmicutes	Erysipelotrichia	Erysipelotrichales	Erysipelotrichaceae	Clostridium	spiroforme	99.59 - 99.59	11	11 : 0	100 : 0	0	0	0	0.01
V4	Firmicutes	Erysipelotrichia	Erysipelotrichales	Erysipelotrichaceae	Turicibacter	(genus level ID only)		257	0 : 257		0.01	0.01	0.02	0.3
V4	Firmicutes	Erysipelotrichia	Erysipelotrichales	Erysipelotrichaceae	Turicibacter	sanguinis	99.19 - 100	2984	2984 : 0	74.26 : 25.74	0.1	0.15	0.29	3.43
V4	Proteobacteria	Alphaproteobacteria	Rhizobiales	Hyphomicrobiaceae	Gemmiger	formicilis	99.19 - 99.19	46	46 : 0	63.04 : 36.96	0	0	0	0.05
V4	Proteobacteria	Alphaproteobacteria	Rhodospirillales	Rhodospirillaceae	(family level ID only)			51	0 : 51		0	0	0	0.06
V4	Proteobacteria	Deltaproteobacteria	Desulfovibrionales	Desulfovibrionaceae	(family level ID only)			41	0 : 41		0	0	0	0.05
V4	Proteobacteria	Deltaproteobacteria	Desulfovibrionales	Desulfovibrionaceae	Brachyspira / Desulfovibrio	(genus level ID only)		768	0 : 768		0.02	0.04	0.07	0.88
V4	Proteobacteria	Deltaproteobacteria	Desulfovibrionales	Desulfovibrionaceae	Desulfovibrio	piger	99.19 - 99.59	34	34 : 0	67.65 : 32.35	0	0	0	0.04
V4	Proteobacteria	Gammaproteobacteria	Enterobacteriales	Enterobacteriaceae	Escherichia / Escherichia/Shigella / Eschericia/Shigella	Escherichia fergusonii / Escherichia vulneris / Escherichia/Shigella coli / Escherichia/Shigella coli/sonnei / Eschericia/Shigella coli/flexneri	100 - 100	21	21 : 0	100 : 0	0	0	0	0.02
V67	Actinobacteria	Actinobacteria	Actinomycetales	Brevibacteriaceae	(family level ID only)			37	0 : 37		0	0	0	0.03
V67	Actinobacteria	Actinobacteria	Actinomycetales	Corynebacteriaceae	(family level ID only)			48	0 : 48		0	0	0	0.03
V67	Actinobacteria	Actinobacteria	Actinomycetales	Corynebacteriaceae	Corynebacterium	(genus level ID only)		10	0 : 10		0	0	0	0.01
V67	Actinobacteria	Actinobacteria	Actinomycetales	Corynebacteriaceae	Corynebacterium	ammoniagenes	100 - 100	23	23 : 0	100 : 0	0	0	0	0.02
V67	Actinobacteria	Actinobacteria	Actinomycetales	Corynebacteriaceae	Corynebacterium	aquilae	99.55 - 99.55	72	72 : 0	100 : 0	0	0	0.01	0.05
V67	Actinobacteria	Actinobacteria	Actinomycetales	Corynebacteriaceae	Corynebacterium	deserti	100 - 100	62	62 : 0	100 : 0	0	0	0.01	0.04
V67	Actinobacteria	Actinobacteria	Actinomycetales	Corynebacteriaceae	Corynebacterium	glutamicum	99.55 - 100	34	34 : 0	100 : 0	0	0	0	0.02
V67	Actinobacteria	Actinobacteria	Actinomycetales	Corynebacteriaceae	Corynebacterium	stationis	99.55 - 100	333	333 : 0	100 : 0	0.01	0.02	0.03	0.23
V67	Actinobacteria	Actinobacteria	Actinomycetales	Dietziaceae	Dietzia	Dietzia alimentaria / Dietzia aurantiaca / Dietzia maris / Dietzia schimae	100 - 100	20	20 : 0	100 : 0	0	0	0	0.01
V67	Actinobacteria	Actinobacteria	Actinomycetales	Micrococcaceae	Rothia	nasimurium	99.11 - 99.11	15	15 : 0	100 : 0	0	0	0	0.01
V67	Actinobacteria	Actinobacteria	Bifidobacteriales	Bifidobacteriaceae	Aeriscardovia	aeriphila	99.55 - 100	287	287 : 0	61.32 : 38.68	0.01	0.01	0.03	0.2
V67	Actinobacteria	Actinobacteria	Coriobacteriales	Coriobacteriaceae	(family level ID only)			1604	286 : 1318		0.05	0.08	0.16	1.12
V67	Actinobacteria	Actinobacteria	Coriobacteriales	Coriobacteriaceae	Adlercreutzia / Parvibacter	(genus level ID only)		35	0 : 35		0	0	0	0.02
V67	Actinobacteria	Actinobacteria	Coriobacteriales	Coriobacteriaceae	Olsenella	(genus level ID only)		8501	0 : 8501		0.27	0.43	0.83	5.92
V67	Actinobacteria	Actinobacteria	Coriobacteriales	Coriobacteriaceae	Olsenella	profusa	99.08 - 99.55	9287	9287 : 0	66.12 : 33.88	0.3	0.47	0.9	6.46
V67	Actinobacteria	Actinobacteria	Coriobacteriales	Coriobacteriaceae	Olsenella	sp.	99.09 - 99.09	10	0 : 10	100 : 0	0	0	0	0.01
V67	Actinobacteria	Actinobacteria	Coriobacteriales	Coriobacteriaceae	Senegalimassilia	(genus level ID only)		115	0 : 115		0	0.01	0.01	0.08
V67	Actinobacteria	Coriobacteriia	Coriobacteriales	Coriobacteriaceae	(family level ID only)			584	0 : 584		0.02	0.03	0.06	0.41
V67	Bacteroidetes	Bacteroidia	Bacteroidales	Bacteroidaceae	(family level ID only)			436	0 : 436		0.01	0.02	0.04	0.3
V67	Bacteroidetes	Bacteroidia	Bacteroidales	Bacteroidaceae	Bacteroides	(genus level ID only)		632	0 : 632		0.02	0.03	0.06	0.44
V67	Bacteroidetes	Bacteroidia	Bacteroidales	Bacteroidaceae	Bacteroides	barnesiae	99.55 - 100	43	11 : 32	67.44 : 32.56	0	0	0	0.03
V67	Bacteroidetes	Bacteroidia	Bacteroidales	Bacteroidaceae	Bacteroides	plebeius	100 - 100	20	0 : 20	100 : 0	0	0	0	0.01
V67	Bacteroidetes	Bacteroidia	Bacteroidales	Bacteroidaceae	Bacteroides	salanitronis	99.1 - 99.55	218	156 : 62	73.39 : 26.61	0.01	0.01	0.02	0.15
V67	Bacteroidetes	Bacteroidia	Bacteroidales	Porphyromonadaceae	(family level ID only)			24	0 : 24		0	0	0	0.02
V67	Bacteroidetes	Bacteroidia	Bacteroidales	Porphyromonadaceae	Barnesiella	viscericola	99.55 - 99.55	10	10 : 0	100 : 0	0	0	0	0.01
V67	Bacteroidetes	Bacteroidia	Bacteroidales	Prevotellaceae	(family level ID only)			436	0 : 436		0.01	0.02	0.04	0.3
V67	Bacteroidetes	Bacteroidia	Bacteroidales	[Paraprevotellaceae]	(family level ID only)			47	0 : 47		0	0	0	0.03
V67	Cyanobacteria	Oscillatoriophycideae	Oscillatoriales	Phormidiaceae	(family level ID only)			18	0 : 18		0	0	0	0.01
V67	Firmicutes	Bacilli	Bacillales	Bacillaceae	(family level ID only)			281	0 : 281		0.01	0.01	0.03	0.2
V67	Firmicutes	Bacilli	Bacillales	Paenibacillaceae	(family level ID only)			368	15 : 353		0.01	0.02	0.04	0.26
V67	Firmicutes	Bacilli	Bacillales	Planococcaceae	(family level ID only)			245	0 : 245		0.01	0.01	0.02	0.17
V67	Firmicutes	Bacilli	Bacillales	Staphylococcaceae	Jeotgalicoccus	halophilus	100 - 100	15	15 : 0	100 : 0	0	0	0	0.01
V67	Firmicutes	Bacilli	Bacillales	Staphylococcaceae	Jeotgalicoccus	halotolerans	100 - 100	88	88 : 0	100 : 0	0	0	0.01	0.06
V67	Firmicutes	Bacilli	Bacillales	Staphylococcaceae	Jeotgalicoccus	pinnipedialis	99.55 - 99.55	36	36 : 0	100 : 0	0	0	0	0.03
V67	Firmicutes	Bacilli	Lactobacillales	Aerococcaceae	(family level ID only)			294	0 : 294		0.01	0.01	0.03	0.2
V67	Firmicutes	Bacilli	Lactobacillales	Aerococcaceae	Aerococcus	(genus level ID only)		10	0 : 10		0	0	0	0.01
V67	Firmicutes	Bacilli	Lactobacillales	Aerococcaceae	Aerococcus	urinaeequi	99.55 - 99.55	416	416 : 0	100 : 0	0.01	0.02	0.04	0.29
V67	Firmicutes	Bacilli	Lactobacillales	Aerococcaceae	Atopostipes / Marinilactibacillus	(genus level ID only)		14	0 : 14		0	0	0	0.01
V67	Firmicutes	Bacilli	Lactobacillales	Aerococcaceae	Facklamia	(genus level ID only)		23	0 : 23		0	0	0	0.02
V67	Firmicutes	Bacilli	Lactobacillales	Aerococcaceae	Facklamia	tabacinasalis	99.55 - 100	600	600 : 0	100 : 0	0.02	0.03	0.06	0.42
V67	Firmicutes	Bacilli	Lactobacillales	Carnobacteriaceae	(family level ID only)			96	0 : 96		0	0	0.01	0.07
V67	Firmicutes	Bacilli	Lactobacillales	Carnobacteriaceae	Atopostipes	(genus level ID only)		27	0 : 27		0	0	0	0.02
V67	Firmicutes	Bacilli	Lactobacillales	Carnobacteriaceae	Bacillus / Jeotgalibaca / Trichococcus	(genus level ID only)		42	0 : 42		0	0	0	0.03
V67	Firmicutes	Bacilli	Lactobacillales	Carnobacteriaceae	Bacillus / Trichococcus	(genus level ID only)		69	0 : 69		0	0	0.01	0.05
V67	Firmicutes	Bacilli	Lactobacillales	Carnobacteriaceae	Carnobacterium	(genus level ID only)		42	0 : 42		0	0	0	0.03
V67	Firmicutes	Bacilli	Lactobacillales	Carnobacteriaceae	Carnobacterium	mobile	100 - 100	196	196 : 0	100 : 0	0.01	0.01	0.02	0.14
V67	Firmicutes	Bacilli	Lactobacillales	Carnobacteriaceae	Granulicatella	(genus level ID only)		19	0 : 19		0	0	0	0.01
V67	Firmicutes	Bacilli	Lactobacillales	Enterococcaceae	(family level ID only)			3039	0 : 3039		0.1	0.15	0.3	2.11
V67	Firmicutes	Bacilli	Lactobacillales	Enterococcaceae	Bacillus / Enterococcus / Eubacterium / Lactobacillus / Leuconostoc / Vibrio	(genus level ID only)		36	0 : 36		0	0	0	0.03
V67	Firmicutes	Bacilli	Lactobacillales	Enterococcaceae	Bacillus / Enterococcus / Eubacterium / Vibrio	(genus level ID only)		14	0 : 14		0	0	0	0.01
V67	Firmicutes	Bacilli	Lactobacillales	Enterococcaceae	Enterococcus	(genus level ID only)		303	17 : 286		0.01	0.02	0.03	0.21
V67	Firmicutes	Bacilli	Lactobacillales	Enterococcaceae	Enterococcus	cecorum	99.55 - 100	1052	1052 : 0	100 : 0	0.03	0.05	0.1	0.73
V67	Firmicutes	Bacilli	Lactobacillales	Enterococcaceae	Enterococcus	columbae	99.1 - 100	541	541 : 0	100 : 0	0.02	0.03	0.05	0.38
V67	Firmicutes	Bacilli	Lactobacillales	Enterococcaceae	Enterococcus	faecium	99.52 - 100	854	689 : 165	100 : 0	0.03	0.04	0.08	0.59
V67	Firmicutes	Bacilli	Lactobacillales	Enterococcaceae	Enterococcus / Vagococcus	Enterococcus alcedinis / Enterococcus plantarum / Enterococcus quebecensis / Enterococcus rivorum / Enterococcus termitis / Vagococcus carniphilus / Vagococcus fluvialis / Vagococcus lutrae	99.08 - 99.08	12	12 : 0	100 : 0	0	0	0	0.01
V67	Firmicutes	Bacilli	Lactobacillales	Lactobacillaceae	(family level ID only)			4918	27 : 4891		0.16	0.25	0.48	3.42
V67	Firmicutes	Bacilli	Lactobacillales	Lactobacillaceae	Abiotrophia / Aerococcus / Carnobacterium / Granulicatella / Lactobacillus / Lactococcus	(genus level ID only)		10	0 : 10		0	0	0	0.01
V67	Firmicutes	Bacilli	Lactobacillales	Lactobacillaceae	Bacillus / Lactobacillus	(genus level ID only)		24	0 : 24		0	0	0	0.02
V67	Firmicutes	Bacilli	Lactobacillales	Lactobacillaceae	Bacillus / Lactobacillus	Bacillus sp. / Lactobacillus aviarius	99.1 - 100	940	0 : 940	65.96 : 34.04	0.03	0.05	0.09	0.65
V67	Firmicutes	Bacilli	Lactobacillales	Lactobacillaceae	Bacillus / Lactobacillus	Bacillus sp. / Lactobacillus aviarius / Lactobacillus salivarius	99.1 - 99.1	20	0 : 20	50 : 50	0	0	0	0.01
V67	Firmicutes	Bacilli	Lactobacillales	Lactobacillaceae	Bifidobacterium / Lactobacillus	Bifidobacterium sp. / Lactobacillus fermentum / Lactobacillus reuteri / Lactobacillus sp.	99.1 - 99.55	178	0 : 178	78.09 : 21.91	0.01	0.01	0.02	0.12
V67	Firmicutes	Bacilli	Lactobacillales	Lactobacillaceae	Carnobacterium / Lactobacillus	(genus level ID only)		22	0 : 22		0	0	0	0.02
V67	Firmicutes	Bacilli	Lactobacillales	Lactobacillaceae	Carnobacterium / Lactobacillus	Carnobacterium mobile / Lactobacillus curvatus / Lactobacillus graminis / Lactobacillus sakei	99.55 - 99.55	19	19 : 0	100 : 0	0	0	0	0.01
V67	Firmicutes	Bacilli	Lactobacillales	Lactobacillaceae	Lactobacillus	(genus level ID only)		1327	0 : 1327		0.04	0.07	0.13	0.92
V67	Firmicutes	Bacilli	Lactobacillales	Lactobacillaceae	Lactobacillus	Lactobacillus antri / Lactobacillus coleohominis / Lactobacillus frumenti / Lactobacillus oris / Lactobacillus secaliphilus	99.55 - 99.55	37	37 : 0	67.57 : 32.43	0	0	0	0.03
V67	Firmicutes	Bacilli	Lactobacillales	Lactobacillaceae	Lactobacillus	Lactobacillus antri / Lactobacillus oris	99.55 - 100	379	379 : 0	63.85 : 36.15	0.01	0.02	0.04	0.26
V67	Firmicutes	Bacilli	Lactobacillales	Lactobacillaceae	Lactobacillus	Lactobacillus crispatus / Lactobacillus kefiranofaciens	99.1 - 100	957	957 : 0	69.8 : 30.2	0.03	0.05	0.09	0.67
V67	Firmicutes	Bacilli	Lactobacillales	Lactobacillaceae	Lactobacillus	Lactobacillus equigenerosi / Lactobacillus fermentum / Lactobacillus mucosae	99.55 - 99.55	35	35 : 0	100 : 0	0	0	0	0.02
V67	Firmicutes	Bacilli	Lactobacillales	Lactobacillaceae	Lactobacillus	Lactobacillus frumenti / Lactobacillus panis / Lactobacillus pontis / Lactobacillus secaliphilus	99.1 - 99.1	110	110 : 0	60 : 40	0	0.01	0.01	0.08
V67	Firmicutes	Bacilli	Lactobacillales	Lactobacillaceae	Lactobacillus	Lactobacillus frumenti / Lactobacillus secaliphilus	99.55 - 100	366	366 : 0	63.11 : 36.89	0.01	0.02	0.04	0.25
V67	Firmicutes	Bacilli	Lactobacillales	Lactobacillaceae	Lactobacillus	Lactobacillus gallinarum / Lactobacillus intestinalis	99.1 - 100	717	717 : 0	61.65 : 38.35	0.02	0.04	0.07	0.5
V67	Firmicutes	Bacilli	Lactobacillales	Lactobacillaceae	Lactobacillus	Lactobacillus gasseri / Lactobacillus hominis / Lactobacillus taiwanensis	100 - 100	148	148 : 0	64.19 : 35.81	0	0.01	0.01	0.1
V67	Firmicutes	Bacilli	Lactobacillales	Lactobacillaceae	Lactobacillus	Lactobacillus gastricus / Lactobacillus ingluviei	99.08 - 100	4142	4142 : 0	95.53 : 4.47	0.13	0.21	0.4	2.88
V67	Firmicutes	Bacilli	Lactobacillales	Lactobacillaceae	Lactobacillus	Lactobacillus panis / Lactobacillus pontis	99.1 - 100	3571	3571 : 0	62.36 : 37.64	0.11	0.18	0.35	2.49
V67	Firmicutes	Bacilli	Lactobacillales	Lactobacillaceae	Lactobacillus	Lactobacillus panis / Lactobacillus pontis / Lactobacillus psittaci	99.1 - 99.55	278	278 : 0	58.99 : 41.01	0.01	0.01	0.03	0.19
V67	Firmicutes	Bacilli	Lactobacillales	Lactobacillaceae	Lactobacillus	aviarius	99.1 - 100	1769	0 : 1769	61.96 : 38.04	0.06	0.09	0.17	1.23
V67	Firmicutes	Bacilli	Lactobacillales	Lactobacillaceae	Lactobacillus	curvatus	99.1 - 99.1	13	0 : 13	100 : 0	0	0	0	0.01
V67	Firmicutes	Bacilli	Lactobacillales	Lactobacillaceae	Lactobacillus	delbrueckii	99.1 - 99.55	136	136 : 0	100 : 0	0	0.01	0.01	0.09
V67	Firmicutes	Bacilli	Lactobacillales	Lactobacillaceae	Lactobacillus	equi	99.1 - 99.1	112	112 : 0	50.89 : 49.11	0	0.01	0.01	0.08
V67	Firmicutes	Bacilli	Lactobacillales	Lactobacillaceae	Lactobacillus	fermentum	99.1 - 100	26	26 : 0	100 : 0	0	0	0	0.02
V67	Firmicutes	Bacilli	Lactobacillales	Lactobacillaceae	Lactobacillus	intermedius	99.55 - 100	462	0 : 462	59.31 : 40.69	0.01	0.02	0.04	0.32
V67	Firmicutes	Bacilli	Lactobacillales	Lactobacillaceae	Lactobacillus	kitasatonis	100 - 100	25	25 : 0	56 : 44	0	0	0	0.02
V67	Firmicutes	Bacilli	Lactobacillales	Lactobacillaceae	Lactobacillus	mucosae	99.55 - 100	630	630 : 0	100 : 0	0.02	0.03	0.06	0.44
V67	Firmicutes	Bacilli	Lactobacillales	Lactobacillaceae	Lactobacillus	panis	99.1 - 99.1	68	0 : 68	60.29 : 39.71	0	0	0.01	0.05
V67	Firmicutes	Bacilli	Lactobacillales	Lactobacillaceae	Lactobacillus	reuteri	99.1 - 99.55	578	563 : 15	63.49 : 36.51	0.02	0.03	0.06	0.4
V67	Firmicutes	Bacilli	Lactobacillales	Lactobacillaceae	Lactobacillus	saerimneri	100 - 100	18	18 : 0	100 : 0	0	0	0	0.01
V67	Firmicutes	Bacilli	Lactobacillales	Lactobacillaceae	Lactobacillus	salivarius	99.1 - 100	1217	1217 : 0	63.85 : 36.15	0.04	0.06	0.12	0.85
V67	Firmicutes	Bacilli	Lactobacillales	Lactobacillaceae	Lactobacillus	sp.	99.1 - 99.1	23	0 : 23	100 : 0	0	0	0	0.02
V67	Firmicutes	Bacilli	Lactobacillales	Lactobacillaceae	Lactobacillus / Lactococcus	(genus level ID only)		83	0 : 83		0	0	0.01	0.06
V67	Firmicutes	Bacilli	Lactobacillales	Lactobacillaceae	Lactobacillus / Lactococcus / Leuconostoc	(genus level ID only)		10	0 : 10		0	0	0	0.01
V67	Firmicutes	Bacilli	Lactobacillales	Lactobacillaceae	Lactobacillus / Pediococcus	(genus level ID only)		13	0 : 13		0	0	0	0.01
V67	Firmicutes	Bacilli	Lactobacillales	Lactobacillaceae	Pediococcus	(genus level ID only)		38	0 : 38		0	0	0	0.03
V67	Firmicutes	Bacilli	Lactobacillales	Leuconostocaceae	(family level ID only)			87	0 : 87		0	0	0.01	0.06
V67	Firmicutes	Bacilli	Lactobacillales	Streptococcaceae	(family level ID only)			413	0 : 413		0.01	0.02	0.04	0.29
V67	Firmicutes	Bacilli	Lactobacillales	Streptococcaceae	Lactococcus	Lactococcus lactis / Lactococcus taiwanensis	100 - 100	22	22 : 0	54.55 : 45.45	0	0	0	0.02
V67	Firmicutes	Bacilli	Lactobacillales	Streptococcaceae	Streptococcus	(genus level ID only)		74	0 : 74		0	0	0.01	0.05
V67	Firmicutes	Bacilli	Lactobacillales	Streptococcaceae	Streptococcus	Streptococcus gallolyticus / Streptococcus pasteurianus	99.1 - 99.55	72	72 : 0	100 : 0	0	0	0.01	0.05
V67	Firmicutes	Bacilli	Lactobacillales	Streptococcaceae	Streptococcus	alactolyticus	99.53 - 100	451	451 : 0	100 : 0	0.01	0.02	0.04	0.31
V67	Firmicutes	Clostridia	Clostridiales	Catabacteriaceae	(family level ID only)			20	0 : 20		0	0	0	0.01
V67	Firmicutes	Clostridia	Clostridiales	Clostridiaceae	(family level ID only)			1663	25 : 1638		0.05	0.08	0.16	1.16
V67	Firmicutes	Clostridia	Clostridiales	Clostridiaceae	Clostridium	(genus level ID only)		1232	0 : 1232		0.04	0.06	0.12	0.86
V67	Firmicutes	Clostridia	Clostridiales	Clostridiaceae	Clostridium	sp.	99.08 - 100	518	0 : 518	70.46 : 29.54	0.02	0.03	0.05	0.36
V67	Firmicutes	Clostridia	Clostridiales	Clostridiales Family XIII. Incertae Sedis	(family level ID only)			422	411 : 11		0.01	0.02	0.04	0.29
V67	Firmicutes	Clostridia	Clostridiales	Eubacteriaceae	(family level ID only)			492	0 : 492		0.02	0.02	0.05	0.34
V67	Firmicutes	Clostridia	Clostridiales	Lachnospiraceae	(family level ID only)			39092	0 : 39092		1.25	1.98	3.8	27.21
V67	Firmicutes	Clostridia	Clostridiales	Lachnospiraceae	Blautia	(genus level ID only)		17	0 : 17		0	0	0	0.01
V67	Firmicutes	Clostridia	Clostridiales	Lachnospiraceae	Lachnoclostridium	(genus level ID only)		11	0 : 11		0	0	0	0.01
V67	Firmicutes	Clostridia	Clostridiales	Lachnospiraceae	[Ruminococcus]	(genus level ID only)		1242	0 : 1242		0.04	0.06	0.12	0.86
V67	Firmicutes	Clostridia	Clostridiales	Lachnospiraceae	[Ruminococcus]	gnavus	99.11 - 99.55	209	0 : 209	100 : 0	0.01	0.01	0.02	0.15
V67	Firmicutes	Clostridia	Clostridiales	Peptococcaceae	(family level ID only)			2245	15 : 2230		0.07	0.11	0.22	1.56
V67	Firmicutes	Clostridia	Clostridiales	Peptostreptococcaceae	Clostridium	bartlettii	100 - 100	11	11 : 0	100 : 0	0	0	0	0.01
V67	Firmicutes	Clostridia	Clostridiales	Ruminococcaceae	(family level ID only)			7516	175 : 7341		0.24	0.38	0.73	5.23
V67	Firmicutes	Clostridia	Clostridiales	Ruminococcaceae	Clostridium / Ruminococcus	(genus level ID only)		135	0 : 135		0	0.01	0.01	0.09
V67	Firmicutes	Clostridia	Clostridiales	Ruminococcaceae	Faecalibacterium	(genus level ID only)		139	0 : 139		0	0.01	0.01	0.1
V67	Firmicutes	Clostridia	Clostridiales	Ruminococcaceae	Faecalibacterium	prausnitzii	99.11 - 100	99	0 : 99	62.63 : 37.37	0	0.01	0.01	0.07
V67	Firmicutes	Clostridia	Clostridiales	Ruminococcaceae	Ruminococcus	(genus level ID only)		2575	0 : 2575		0.08	0.13	0.25	1.79
V67	Firmicutes	Clostridia	Clostridiales	Syntrophomonadaceae	(family level ID only)			26	14 : 12		0	0	0	0.02
V67	Firmicutes	Clostridia	Clostridiales	unclassified Clostridiales	(family level ID only)			16	16 : 0		0	0	0	0.01
V67	Firmicutes	Erysipelotrichi	Erysipelotrichales	Erysipelotrichaceae	(family level ID only)			151	0 : 151		0	0.01	0.01	0.11
V67	Firmicutes	Erysipelotrichi	Erysipelotrichales	Erysipelotrichaceae	Bulleidia	(genus level ID only)		19	0 : 19		0	0	0	0.01
V67	Firmicutes	Erysipelotrichia	Erysipelotrichales	Erysipelotrichaceae	(family level ID only)			8043	0 : 8043		0.26	0.41	0.78	5.6
V67	Firmicutes	Erysipelotrichia	Erysipelotrichales	Erysipelotrichaceae	Clostridium	spiroforme	99.07 - 99.55	16237	16237 : 0	67.84 : 32.16	0.52	0.82	1.58	11.3
V67	Firmicutes	Erysipelotrichia	Erysipelotrichales	Erysipelotrichaceae	Erysipelatoclostridium	(genus level ID only)		1528	0 : 1528		0.05	0.08	0.15	1.06
V67	Firmicutes	Erysipelotrichia	Erysipelotrichales	Erysipelotrichaceae	Erysipelatoclostridium	spiroforme	99.06 - 99.1	431	0 : 431	72.85 : 27.15	0.01	0.02	0.04	0.3
V67	Firmicutes	Erysipelotrichia	Erysipelotrichales	Erysipelotrichaceae	Faecalitalea	cylindroides	100 - 100	30	0 : 30	56.67 : 43.33	0	0	0	0.02
V67	Firmicutes	Erysipelotrichia	Erysipelotrichales	Erysipelotrichaceae	Turicibacter	(genus level ID only)		616	0 : 616		0.02	0.03	0.06	0.43
V67	Firmicutes	Erysipelotrichia	Erysipelotrichales	Erysipelotrichaceae	Turicibacter	sanguinis	99.1 - 99.12	2610	2610 : 0	100 : 0	0.08	0.13	0.25	1.82
V67	Proteobacteria	Gammaproteobacteria	Enterobacteriales	Enterobacteriaceae	Enterobacter / Escherichia/Shigella / Klebsiella	Enterobacter cloacae / Escherichia/Shigella coli / Klebsiella pneumoniae	100 - 100	25	25 : 0	100 : 0	0	0	0	0.02
V67	Proteobacteria	Gammaproteobacteria	Enterobacteriales	Enterobacteriaceae	Escherichia / Escherichia/Shigella / Eschericia/Shigella / Trabulsiella	Escherichia albertii / Escherichia fergusonii / Escherichia/Shigella coli / Eschericia/Shigella coli/flexneri / Trabulsiella odontotermitis	100 - 100	19	19 : 0	100 : 0	0	0	0	0.01
V67	Proteobacteria	Gammaproteobacteria	Thiotrichales	Piscirickettsiaceae	(family level ID only)			11	0 : 11		0	0	0	0.01
V67	Spirochaetes	Spirochaetia	Spirochaetales	Spirochaetaceae	(family level ID only)			61	0 : 61		0	0	0.01	0.04
V8	Actinobacteria	Actinobacteria	Actinomycetales	Brevibacteriaceae	(family level ID only)			11	0 : 11		0	0	0	0.01
V8	Actinobacteria	Actinobacteria	Actinomycetales	Brevibacteriaceae	Brevibacterium	yomogidense	100 - 100	23	23 : 0	100 : 0	0	0	0	0.02
V8	Actinobacteria	Actinobacteria	Actinomycetales	Corynebacteriaceae	Corynebacterium	(genus level ID only)		14	14 : 0		0	0	0	0.01
V8	Actinobacteria	Actinobacteria	Actinomycetales	Corynebacteriaceae	Corynebacterium	ammoniagenes	99.61 - 99.61	25	25 : 0	100 : 0	0	0	0	0.02
V8	Actinobacteria	Actinobacteria	Actinomycetales	Corynebacteriaceae	Corynebacterium	aquilae	99.61 - 99.61	67	67 : 0	100 : 0	0	0	0.01	0.05
V8	Actinobacteria	Actinobacteria	Actinomycetales	Corynebacteriaceae	Corynebacterium	deserti	100 - 100	73	73 : 0	100 : 0	0	0	0.01	0.05
V8	Actinobacteria	Actinobacteria	Actinomycetales	Corynebacteriaceae	Corynebacterium	glutamicum	99.61 - 100	45	45 : 0	100 : 0	0	0	0	0.03
V8	Actinobacteria	Actinobacteria	Actinomycetales	Corynebacteriaceae	Corynebacterium	stationis	99.61 - 100	486	486 : 0	100 : 0	0.02	0.02	0.05	0.35
V8	Actinobacteria	Actinobacteria	Actinomycetales	Micrococcaceae	Rothia	terrae	100 - 100	130	130 : 0	60 : 40	0	0.01	0.01	0.09
V8	Actinobacteria	Actinobacteria	Bifidobacteriales	Bifidobacteriaceae	(family level ID only)			34	0 : 34		0	0	0	0.02
V8	Actinobacteria	Actinobacteria	Bifidobacteriales	Bifidobacteriaceae	Aeriscardovia	(genus level ID only)		34	0 : 34		0	0	0	0.02
V8	Actinobacteria	Actinobacteria	Bifidobacteriales	Bifidobacteriaceae	Aeriscardovia	aeriphila	99.22 - 100	1205	1205 : 0	63.57 : 36.43	0.04	0.06	0.12	0.87
V8	Actinobacteria	Actinobacteria	Bifidobacteriales	Bifidobacteriaceae	Bifidobacterium	(genus level ID only)		30	0 : 30		0	0	0	0.02
V8	Actinobacteria	Actinobacteria	Bifidobacteriales	Bifidobacteriaceae	Bifidobacterium	Bifidobacterium pullorum / Bifidobacterium saeculare	99.61 - 100	529	529 : 0	60.3 : 39.7	0.02	0.03	0.05	0.38
V8	Actinobacteria	Actinobacteria	Bifidobacteriales	Bifidobacteriaceae	Bifidobacterium	pseudolongum	100 - 100	15	15 : 0	100 : 0	0	0	0	0.01
V8	Actinobacteria	Actinobacteria	Coriobacteriales	Coriobacteriaceae	(family level ID only)			20294	0 : 20294		0.65	1.03	1.97	14.69
V8	Actinobacteria	Actinobacteria	Coriobacteriales	Coriobacteriaceae	Olsenella	(genus level ID only)		17113	0 : 17113		0.55	0.87	1.66	12.39
V8	Actinobacteria	Actinobacteria	Coriobacteriales	Coriobacteriaceae	Olsenella	profusa	99.21 - 99.21	1745	1745 : 0	66.82 : 33.18	0.06	0.09	0.17	1.26
V8	Actinobacteria	Actinobacteria	Coriobacteriales	Coriobacteriaceae	Olsenella	umbonata	99.21 - 99.21	121	121 : 0	65.29 : 34.71	0	0.01	0.01	0.09
V8	Actinobacteria	Coriobacteriia	Coriobacteriales	Coriobacteriaceae	(family level ID only)			2184	0 : 2184		0.07	0.11	0.21	1.58
V8	Actinobacteria	Coriobacteriia	Coriobacteriales	Coriobacteriaceae	Collinsella	(genus level ID only)		945	0 : 945		0.03	0.05	0.09	0.68
V8	Actinobacteria	Coriobacteriia	Coriobacteriales	Coriobacteriaceae	Collinsella / Coriobacterium	(genus level ID only)		861	0 : 861		0.03	0.04	0.08	0.62
V8	Bacteroidetes	Flavobacteriia	Flavobacteriales	Flavobacteriaceae	(family level ID only)			16	0 : 16		0	0	0	0.01
V8	Chloroflexi	Dehalococcoidia	Dehalococcoidales	Dehalococcoidaceae	(family level ID only)			2914	0 : 2914		0.09	0.15	0.28	2.11
V8	Chloroflexi	Dehalococcoidia	unclassified Dehalococcoidia	unclassified Dehalococcoidia	(family level ID only)			808	808 : 0		0.03	0.04	0.08	0.58
V8	Chloroflexi	Ktedonobacteria	Ktedonobacterales	Thermosporotrichaceae	(family level ID only)			49	0 : 49		0	0	0	0.04
V8	Firmicutes	Bacilli	Bacillales	Bacillaceae	(family level ID only)			392	0 : 392		0.01	0.02	0.04	0.28
V8	Firmicutes	Bacilli	Bacillales	Paenibacillaceae	(family level ID only)			376	0 : 376		0.01	0.02	0.04	0.27
V8	Firmicutes	Bacilli	Bacillales	Staphylococcaceae	(family level ID only)			376	0 : 376		0.01	0.02	0.04	0.27
V8	Firmicutes	Bacilli	Lactobacillales	Aerococcaceae	(family level ID only)			307	0 : 307		0.01	0.02	0.03	0.22
V8	Firmicutes	Bacilli	Lactobacillales	Aerococcaceae	Aerococcus	Aerococcus sp. / Aerococcus urinaeequi / Aerococcus viridans	99.21 - 99.21	12	0 : 12	100 : 0	0	0	0	0.01
V8	Firmicutes	Bacilli	Lactobacillales	Aerococcaceae	Aerococcus	urinaeequi	99.6 - 99.61	372	372 : 0	64.78 : 35.22	0.01	0.02	0.04	0.27
V8	Firmicutes	Bacilli	Lactobacillales	Aerococcaceae	Facklamia	(genus level ID only)		50	0 : 50		0	0	0	0.04
V8	Firmicutes	Bacilli	Lactobacillales	Aerococcaceae	Facklamia	tabacinasalis	99.21 - 100	834	834 : 0	67.27 : 32.73	0.03	0.04	0.08	0.6
V8	Firmicutes	Bacilli	Lactobacillales	Carnobacteriaceae	(family level ID only)			42	0 : 42		0	0	0	0.03
V8	Firmicutes	Bacilli	Lactobacillales	Carnobacteriaceae	Aerococcus / Bacillus / Trichococcus	(genus level ID only)		36	0 : 36		0	0	0	0.03
V8	Firmicutes	Bacilli	Lactobacillales	Carnobacteriaceae	Atopostipes	(genus level ID only)		14	0 : 14		0	0	0	0.01
V8	Firmicutes	Bacilli	Lactobacillales	Carnobacteriaceae	Atopostipes	suicloacalis	99.61 - 99.61	11	11 : 0	100 : 0	0	0	0	0.01
V8	Firmicutes	Bacilli	Lactobacillales	Carnobacteriaceae	Bacillus / Jeotgalibaca / Trichococcus	(genus level ID only)		16	0 : 16		0	0	0	0.01
V8	Firmicutes	Bacilli	Lactobacillales	Carnobacteriaceae	Bacillus / Trichococcus	(genus level ID only)		87	0 : 87		0	0	0.01	0.06
V8	Firmicutes	Bacilli	Lactobacillales	Carnobacteriaceae	Carnobacterium	mobile	100 - 100	119	119 : 0	70.59 : 29.41	0	0.01	0.01	0.09
V8	Firmicutes	Bacilli	Lactobacillales	Carnobacteriaceae	Granulicatella	(genus level ID only)		99	0 : 99		0	0.01	0.01	0.07
V8	Firmicutes	Bacilli	Lactobacillales	Enterococcaceae	(family level ID only)			529	0 : 529		0.02	0.03	0.05	0.38
V8	Firmicutes	Bacilli	Lactobacillales	Enterococcaceae	Enterococcus	(genus level ID only)		166	0 : 166		0.01	0.01	0.02	0.12
V8	Firmicutes	Bacilli	Lactobacillales	Enterococcaceae	Enterococcus	Enterococcus durans / Enterococcus faecium	99.21 - 99.21	19	0 : 19	100 : 0	0	0	0	0.01
V8	Firmicutes	Bacilli	Lactobacillales	Enterococcaceae	Enterococcus	Enterococcus faecium / Enterococcus lactis	99.21 - 100	709	709 : 0	69.68 : 30.32	0.02	0.04	0.07	0.51
V8	Firmicutes	Bacilli	Lactobacillales	Enterococcaceae	Enterococcus	cecorum	99.21 - 100	2365	2147 : 218	66.55 : 33.45	0.08	0.12	0.23	1.71
V8	Firmicutes	Bacilli	Lactobacillales	Enterococcaceae	Enterococcus	faecium	100 - 100	133	0 : 133	69.17 : 30.83	0	0.01	0.01	0.1
V8	Firmicutes	Bacilli	Lactobacillales	Enterococcaceae	Enterococcus / Lactobacillus / Leuconostoc	(genus level ID only)		49	0 : 49		0	0	0	0.04
V8	Firmicutes	Bacilli	Lactobacillales	Enterococcaceae	Vagococcus	(genus level ID only)		17	0 : 17		0	0	0	0.01
V8	Firmicutes	Bacilli	Lactobacillales	Lactobacillaceae	(family level ID only)			766	10 : 756		0.02	0.04	0.07	0.55
V8	Firmicutes	Bacilli	Lactobacillales	Lactobacillaceae	Bacillus / Lactobacillus	(genus level ID only)		161	0 : 161		0.01	0.01	0.02	0.12
V8	Firmicutes	Bacilli	Lactobacillales	Lactobacillaceae	Bacillus / Lactobacillus	Bacillus sp. / Lactobacillus aviarius	99.2 - 99.6	351	0 : 351	70.66 : 29.34	0.01	0.02	0.03	0.25
V8	Firmicutes	Bacilli	Lactobacillales	Lactobacillaceae	Lactobacillus	(genus level ID only)		524	0 : 524		0.02	0.03	0.05	0.38
V8	Firmicutes	Bacilli	Lactobacillales	Lactobacillaceae	Lactobacillus	Lactobacillus agilis / Lactobacillus sp.	99.2 - 99.2	13	0 : 13	100 : 0	0	0	0	0.01
V8	Firmicutes	Bacilli	Lactobacillales	Lactobacillaceae	Lactobacillus	Lactobacillus antri / Lactobacillus oris / Lactobacillus panis	100 - 100	10	10 : 0	100 : 0	0	0	0	0.01
V8	Firmicutes	Bacilli	Lactobacillales	Lactobacillaceae	Lactobacillus	agilis	99.2 - 99.6	290	290 : 0	70.69 : 29.31	0.01	0.01	0.03	0.21
V8	Firmicutes	Bacilli	Lactobacillales	Lactobacillaceae	Lactobacillus	alvi	99.6 - 99.6	32	0 : 32	100 : 0	0	0	0	0.02
V8	Firmicutes	Bacilli	Lactobacillales	Lactobacillaceae	Lactobacillus	aviarius	99.19 - 100	4616	1173 : 3443	65.27 : 34.73	0.15	0.23	0.45	3.34
V8	Firmicutes	Bacilli	Lactobacillales	Lactobacillaceae	Lactobacillus	ingluviei	99.21 - 99.21	66	66 : 0	54.55 : 45.45	0	0	0.01	0.05
V8	Firmicutes	Bacilli	Lactobacillales	Lactobacillaceae	Lactobacillus	intermedius	99.2 - 100	831	0 : 831	69.55 : 30.45	0.03	0.04	0.08	0.6
V8	Firmicutes	Bacilli	Lactobacillales	Lactobacillaceae	Lactobacillus	salivarius	99.2 - 100	2471	2409 : 62	66.94 : 33.06	0.08	0.13	0.24	1.79
V8	Firmicutes	Bacilli	Lactobacillales	Lactobacillaceae	Lactobacillus	vaginalis	99.6 - 99.6	95	95 : 0	58.95 : 41.05	0	0	0.01	0.07
V8	Firmicutes	Bacilli	Lactobacillales	Streptococcaceae	(family level ID only)			216	0 : 216		0.01	0.01	0.02	0.16
V8	Firmicutes	Bacilli	Lactobacillales	Streptococcaceae	Lactococcus	Lactococcus lactis / Lactococcus taiwanensis	100 - 100	13	13 : 0	100 : 0	0	0	0	0.01
V8	Firmicutes	Bacilli	Lactobacillales	Streptococcaceae	Streptococcus	(genus level ID only)		86	0 : 86		0	0	0.01	0.06
V8	Firmicutes	Bacilli	Lactobacillales	Streptococcaceae	Streptococcus	alactolyticus	99.21 - 100	805	805 : 0	68.32 : 31.68	0.03	0.04	0.08	0.58
V8	Firmicutes	Bacilli	Lactobacillales	Streptococcaceae	Streptococcus	gallolyticus	100 - 100	153	153 : 0	64.05 : 35.95	0	0.01	0.01	0.11
V8	Firmicutes	Clostridia	Clostridiales	Catabacteriaceae	(family level ID only)			898	0 : 898		0.03	0.05	0.09	0.65
V8	Firmicutes	Clostridia	Clostridiales	Christensenellaceae	(family level ID only)			1418	0 : 1418		0.05	0.07	0.14	1.03
V8	Firmicutes	Clostridia	Clostridiales	Clostridiaceae	(family level ID only)			1168	53 : 1115		0.04	0.06	0.11	0.85
V8	Firmicutes	Clostridia	Clostridiales	Clostridiaceae	Clostridium	(genus level ID only)		193	0 : 193		0.01	0.01	0.02	0.14
V8	Firmicutes	Clostridia	Clostridiales	Clostridiales Family XVI. Incertae Sedis	(family level ID only)			67	0 : 67		0	0	0.01	0.05
V8	Firmicutes	Clostridia	Clostridiales	Eubacteriaceae	(family level ID only)			120	0 : 120		0	0.01	0.01	0.09
V8	Firmicutes	Clostridia	Clostridiales	Lachnospiraceae	(family level ID only)			1713	0 : 1713		0.05	0.09	0.17	1.24
V8	Firmicutes	Clostridia	Clostridiales	Lachnospiraceae	Blautia / [Ruminococcus]	(genus level ID only)		171	0 : 171		0.01	0.01	0.02	0.12
V8	Firmicutes	Clostridia	Clostridiales	Lachnospiraceae	Clostridium / Lachnoclostridium	(genus level ID only)		272	0 : 272		0.01	0.01	0.03	0.2
V8	Firmicutes	Clostridia	Clostridiales	Lachnospiraceae	Dorea	(genus level ID only)		53	0 : 53		0	0	0.01	0.04
V8	Firmicutes	Clostridia	Clostridiales	Lachnospiraceae	Dorea / [Ruminococcus]	(genus level ID only)		46	0 : 46		0	0	0	0.03
V8	Firmicutes	Clostridia	Clostridiales	Lachnospiraceae	Lachnoclostridium	(genus level ID only)		41	0 : 41		0	0	0	0.03
V8	Firmicutes	Clostridia	Clostridiales	Lachnospiraceae	Ruminococcus / [Ruminococcus]	(genus level ID only)		15	0 : 15		0	0	0	0.01
V8	Firmicutes	Clostridia	Clostridiales	Lachnospiraceae	[Ruminococcus]	(genus level ID only)		277	0 : 277		0.01	0.01	0.03	0.2
V8	Firmicutes	Clostridia	Clostridiales	Lachnospiraceae	[Ruminococcus]	gnavus	99.21 - 99.21	79	0 : 79	100 : 0	0	0	0.01	0.06
V8	Firmicutes	Clostridia	Clostridiales	Peptococcaceae	(family level ID only)			334	13 : 321		0.01	0.02	0.03	0.24
V8	Firmicutes	Clostridia	Clostridiales	Ruminococcaceae	(family level ID only)			2484	0 : 2484		0.08	0.13	0.24	1.8
V8	Firmicutes	Clostridia	Clostridiales	Ruminococcaceae	Faecalibacterium	(genus level ID only)		433	0 : 433		0.01	0.02	0.04	0.31
V8	Firmicutes	Clostridia	Clostridiales	Ruminococcaceae	Faecalibacterium	prausnitzii	99.2 - 100	933	0 : 933	70.42 : 29.58	0.03	0.05	0.09	0.68
V8	Firmicutes	Clostridia	Clostridiales	Ruminococcaceae	Faecalibacterium / Faecalibacterium / Gemmiger	(genus level ID only)		100	0 : 100		0	0.01	0.01	0.07
V8	Firmicutes	Clostridia	Clostridiales	Ruminococcaceae	Faecalibacterium / Gemmiger	(genus level ID only)		2849	0 : 2849		0.09	0.14	0.28	2.06
V8	Firmicutes	Clostridia	Clostridiales	Ruminococcaceae	Faecalibacterium / Gemmiger / Subdoligranulum	(genus level ID only)		434	0 : 434		0.01	0.02	0.04	0.31
V8	Firmicutes	Clostridia	Clostridiales	Ruminococcaceae	Ruminococcus	(genus level ID only)		17	0 : 17		0	0	0	0.01
V8	Firmicutes	Erysipelotrichi	Erysipelotrichales	Erysipelotrichaceae	(family level ID only)			1224	0 : 1224		0.04	0.06	0.12	0.89
V8	Firmicutes	Erysipelotrichia	Erysipelotrichales	Erysipelotrichaceae	(family level ID only)			5211	80 : 5131		0.17	0.26	0.51	3.77
V8	Firmicutes	Erysipelotrichia	Erysipelotrichales	Erysipelotrichaceae	Clostridium	spiroforme	99.19 - 100	30952	30952 : 0	68.9 : 31.1	0.99	1.57	3.01	22.41
V8	Firmicutes	Erysipelotrichia	Erysipelotrichales	Erysipelotrichaceae	Coprobacillus / Erysipelatoclostridium	(genus level ID only)		203	0 : 203		0.01	0.01	0.02	0.15
V8	Firmicutes	Erysipelotrichia	Erysipelotrichales	Erysipelotrichaceae	Coprobacillus / Erysipelatoclostridium	Coprobacillus sp. / Erysipelatoclostridium ramosum	99.21 - 99.21	43	0 : 43	65.12 : 34.88	0	0	0	0.03
V8	Firmicutes	Erysipelotrichia	Erysipelotrichales	Erysipelotrichaceae	Erysipelatoclostridium	(genus level ID only)		780	0 : 780		0.03	0.04	0.08	0.56
V8	Firmicutes	Erysipelotrichia	Erysipelotrichales	Erysipelotrichaceae	Eubacterium	cylindroides	99.18 - 100	4756	4756 : 0	69.34 : 30.66	0.15	0.24	0.46	3.44
V8	Firmicutes	Erysipelotrichia	Erysipelotrichales	Erysipelotrichaceae	Faecalicoccus	acidiformans	99.6 - 100	214	0 : 214	64.02 : 35.98	0.01	0.01	0.02	0.15
V8	Firmicutes	Erysipelotrichia	Erysipelotrichales	Erysipelotrichaceae	Faecalitalea	(genus level ID only)		16	0 : 16		0	0	0	0.01
V8	Firmicutes	Erysipelotrichia	Erysipelotrichales	Erysipelotrichaceae	Streptococcus	pleomorphus	99.6 - 100	170	170 : 0	65.29 : 34.71	0.01	0.01	0.02	0.12
V8	Firmicutes	Erysipelotrichia	Erysipelotrichales	Erysipelotrichaceae	Turicibacter	(genus level ID only)		198	0 : 198		0.01	0.01	0.02	0.14
V8	Firmicutes	Erysipelotrichia	Erysipelotrichales	Erysipelotrichaceae	Turicibacter	sanguinis	99.21 - 100	3227	3227 : 0	67.28 : 32.72	0.1	0.16	0.31	2.34
V8	Firmicutes	Negativicutes	Selenomonadales	Acidaminococcaceae	Phascolarctobacterium	sp.	99.22 - 99.22	10	0 : 10	0 : 100	0	0	0	0.01
V8	Fusobacteria	Fusobacteriia	Fusobacteriales	Leptotrichiaceae	(family level ID only)			15	0 : 15		0	0	0	0.01
V8	Proteobacteria	Alphaproteobacteria	Rhizobiales	Hyphomicrobiaceae	Gemmiger	formicilis	99.2 - 100	4161	4161 : 0	71.4 : 28.6	0.13	0.21	0.4	3.01
V8	Proteobacteria	Deltaproteobacteria	Desulfovibrionales	Desulfovibrionaceae	(family level ID only)			171	0 : 171		0.01	0.01	0.02	0.12
V8	Proteobacteria	Deltaproteobacteria	Desulfovibrionales	Desulfovibrionaceae	Brachyspira / Desulfovibrio	(genus level ID only)		442	0 : 442		0.01	0.02	0.04	0.32
V8	Proteobacteria	Deltaproteobacteria	Desulfovibrionales	Desulfovibrionaceae	Brachyspira / Desulfovibrio	Brachyspira sp. / Desulfovibrio fairfieldensis / Desulfovibrio sp.	99.22 - 99.22	68	0 : 68	61.76 : 38.24	0	0	0.01	0.05
V8	Proteobacteria	Deltaproteobacteria	Desulfovibrionales	Desulfovibrionaceae	Desulfovibrio	(genus level ID only)		55	0 : 55		0	0	0.01	0.04
V8	Proteobacteria	Deltaproteobacteria	Desulfovibrionales	Desulfovibrionaceae	Desulfovibrio	piger	100 - 100	18	18 : 0	100 : 0	0	0	0	0.01
V8	Proteobacteria	Deltaproteobacteria	Desulfuromonadales	Geobacteraceae	(family level ID only)			1213	0 : 1213		0.04	0.06	0.12	0.88
V8	Proteobacteria	Deltaproteobacteria	Desulfuromonadales	Pelobacteraceae	(family level ID only)			53	0 : 53		0	0	0.01	0.04
V8	Proteobacteria	Gammaproteobacteria	Enterobacteriales	Enterobacteriaceae	Citrobacter / Enterobacter / Escherichia / Escherichia/Shigella / Eschericia/Shigella / Salmonella	Citrobacter youngae / Enterobacter arachidis / Enterobacter cloacae / Enterobacter oryzae / Escherichia albertii / Escherichia fergusonii / Escherichia/Shigella coli / Escherichia/Shigella coli/sonnei / Eschericia/Shigella coli/dysenteriae / Eschericia/Shigella coli/flexneri / Salmonella enterica	99.6 - 100	65	65 : 0	56.92 : 43.08	0	0	0.01	0.05
V8	Proteobacteria	Gammaproteobacteria	Pseudomonadales	Pseudomonadaceae	(family level ID only)			46	0 : 46		0	0	0	0.03
V8	Proteobacteria	Gammaproteobacteria	Thiotrichales	Thiotrichaceae	(family level ID only)			69	0 : 69		0	0	0.01	0.05
V8	Tenericutes	Mollicutes	Acholeplasmatales	Acholeplasmataceae	(family level ID only)			132	0 : 132		0	0.01	0.01	0.1
V8	Tenericutes	Mollicutes	Entomoplasmatales	Entomoplasmataceae	(family level ID only)			1710	0 : 1710		0.05	0.09	0.17	1.24
V8	Tenericutes	Mollicutes	Entomoplasmatales	Spiroplasmataceae	(family level ID only)			15	0 : 15		0	0	0	0.01
V8	Tenericutes	Mollicutes	Mycoplasmatales	Mycoplasmataceae	(family level ID only)			391	0 : 391		0.01	0.02	0.04	0.28
V9	Firmicutes	Clostridia	Clostridiales	Lachnospiraceae	(family level ID only)			34	0 : 34		0	0	0	0.26
V9	Firmicutes	Erysipelotrichi	Erysipelotrichales	Erysipelotrichaceae	(family level ID only)			91	0 : 91		0	0	0.01	0.7
V9	Proteobacteria	Betaproteobacteria	Burkholderiales	Alcaligenaceae	Paenalcaligenes	(genus level ID only)		35	0 : 35		0	0	0	0.27
V9	Proteobacteria	Betaproteobacteria	Burkholderiales	Alcaligenaceae	Paenalcaligenes	hominis	99.41 - 100	489	489 : 0	27.2 : 72.8	0.02	0.02	0.05	3.76
V9	Proteobacteria	Betaproteobacteria	Burkholderiales	Oxalobacteraceae	(family level ID only)			17	0 : 17		0	0	0	0.13
V9	Proteobacteria	Betaproteobacteria	Rhodocyclales	Rhodocyclaceae	Zoogloea	Zoogloea caeni / Zoogloea oryzae	100 - 100	10	10 : 0	0 : 100	0	0	0	0.08
V9	Proteobacteria	Deltaproteobacteria	Desulfovibrionales	Desulfovibrionaceae	(family level ID only)			508	0 : 508		0.02	0.03	0.05	3.9
V9	Proteobacteria	Gammaproteobacteria	Aeromonadales	Aeromonadaceae	Oceanimonas / Oceanisphaera	Oceanimonas doudoroffii / Oceanimonas smirnovii / Oceanisphaera ostreae	100 - 100	109	109 : 0	39.45 : 60.55	0	0.01	0.01	0.84
V9	Proteobacteria	Gammaproteobacteria	Aeromonadales	Aeromonadaceae	Zobellella	taiwanensis	100 - 100	27	27 : 0	0 : 100	0	0	0	0.21
V9	Proteobacteria	Gammaproteobacteria	Enterobacteriales	Enterobacteriaceae	Brenneria / Cedecea / Citrobacter / Cosenzaea / Cronobacter / Dickeya / Edwardsiella / Enterobacter / Escherichia / Escherichia/Shigella / Eschericia/Shigella / Gibbsiella / Hafnia / Klebsiella / Kluyvera / Leclercia / Lonsdalea / Obesumbacterium / Pantoea / Pectobacterium / Proteus / Providencia / Rahnella / Raoultella / Salmonella / Serratia / Shimwellia / Xenorhabdus / Yersinia	Brenneria salicis / Cedecea davisae / Citrobacter amalonaticus / Citrobacter braakii / Citrobacter farmeri / Citrobacter freundii / Citrobacter gillenii / Citrobacter murliniae / Citrobacter sedlakii / Citrobacter werkmanii / Citrobacter youngae / Cosenzaea myxofaciens / Cronobacter condimenti / Cronobacter dublinensis / Cronobacter malonaticus / Cronobacter muytjensii / Cronobacter sakazakii / C…	99.41 - 99.41	12	12 : 0	0 : 100	0	0	0	0.09
V9	Proteobacteria	Gammaproteobacteria	Enterobacteriales	Enterobacteriaceae	Brenneria / Cedecea / Citrobacter / Cosenzaea / Dickeya / Enterobacter / Gibbsiella / Hafnia / Klebsiella / Kluyvera / Leclercia / Lonsdalea / Obesumbacterium / Pantoea / Pectobacterium / Proteus / Providencia / Rahnella / Raoultella / Serratia / Xenorhabdus / Yersinia	Brenneria salicis / Cedecea davisae / Citrobacter gillenii / Cosenzaea myxofaciens / Dickeya chrysanthemi / Dickeya dadantii / Enterobacter cloacae / Enterobacter ludwigii / Enterobacter soli / Gibbsiella dentisursi / Hafnia alvei / Hafnia paralvei / Klebsiella pneumoniae / Klebsiella variicola / Kluyvera ascorbata / Kluyvera cryocrescens / Leclercia adecarboxylata / Lonsdalea quercina subsp. pop…	99.41 - 100	190	190 : 0	27.89 : 72.11	0.01	0.01	0.02	1.46
V9	Proteobacteria	Gammaproteobacteria	Enterobacteriales	Enterobacteriaceae	Candidatus Hamiltonella	(genus level ID only)		14	0 : 14		0	0	0	0.11
V9	Proteobacteria	Gammaproteobacteria	Enterobacteriales	Enterobacteriaceae	Citrobacter / Cronobacter / Cronobacter / Edwardsiella / Enterobacter / Escherichia / Escherichia/Shigella / Eschericia/Shigella / Pantoea / Raoultella / Salmonella / Shimwellia	Citrobacter amalonaticus / Citrobacter braakii / Citrobacter farmeri / Citrobacter freundii / Citrobacter murliniae / Citrobacter sedlakii / Citrobacter werkmanii / Citrobacter youngae / Cronobacter condimenti / Cronobacter dublinensis / Cronobacter muytjensii / Cronobacter sakazakii / Cronobacter turicensis / Edwardsiella hoshinae / Edwardsiella ictaluri / Edwardsiella tarda / Enterobacter gergo…	100 - 100	18	18 : 0	0 : 100	0	0	0	0.14
V9	Proteobacteria	Gammaproteobacteria	Enterobacteriales	Enterobacteriaceae	Citrobacter / Cronobacter / Cronobacter / Edwardsiella / Enterobacter / Escherichia / Escherichia/Shigella / Eschericia/Shigella / Pantoea / Raoultella / Salmonella / Shimwellia / Trabulsiella	Citrobacter amalonaticus / Citrobacter braakii / Citrobacter farmeri / Citrobacter freundii / Citrobacter murliniae / Citrobacter sedlakii / Citrobacter werkmanii / Citrobacter youngae / Cronobacter condimenti / Cronobacter dublinensis / Cronobacter muytjensii / Cronobacter sakazakii / Cronobacter turicensis / Edwardsiella hoshinae / Edwardsiella ictaluri / Edwardsiella tarda / Enterobacter gergo…	100 - 100	11	11 : 0	0 : 100	0	0	0	0.08
V9	Proteobacteria	Gammaproteobacteria	Enterobacteriales	Enterobacteriaceae	Citrobacter / Cronobacter / Cronobacter / Edwardsiella / Enterobacter / Escherichia / Escherichia/Shigella / Eschericia/Shigella / Pantoea / Raoultella / Salmonella / Shimwellia / Trabulsiella	Cronobacter dublinensis / Cronobacter malonaticus / Cronobacter muytjensii / Cronobacter turicensis / Cronobacter universalis / Eschericia/Shigella coli/flexneri / Shimwellia blattae / Shimwellia pseudoproteus / Trabulsiella guamensis	100 - 100	19	19 : 0	0 : 100	0	0	0	0.15
V9	Proteobacteria	Gammaproteobacteria	Enterobacteriales	Enterobacteriaceae	Citrobacter / Cronobacter / Edwardsiella / Enterobacter / Escherichia / Escherichia/Shigella / Eschericia/Shigella / Pantoea / Plesiomonas / Raoultella / Salmonella	Citrobacter amalonaticus / Citrobacter braakii / Citrobacter farmeri / Citrobacter freundii / Citrobacter murliniae / Citrobacter sedlakii / Citrobacter werkmanii / Citrobacter youngae / Cronobacter condimenti / Cronobacter sakazakii / Edwardsiella hoshinae / Edwardsiella ictaluri / Edwardsiella tarda / Enterobacter gergoviae / Enterobacter sacchari / Escherichia albertii / Escherichia fergusonii…	99.41 - 99.41	28	28 : 0	0 : 100	0	0	0	0.22
V9	Proteobacteria	Gammaproteobacteria	Enterobacteriales	Enterobacteriaceae	Citrobacter / Cronobacter / Edwardsiella / Enterobacter / Escherichia / Escherichia/Shigella / Eschericia/Shigella / Pantoea / Raoultella / Salmonella	Citrobacter amalonaticus / Citrobacter braakii / Citrobacter farmeri / Citrobacter freundii / Citrobacter murliniae / Citrobacter sedlakii / Citrobacter werkmanii / Citrobacter youngae / Cronobacter condimenti / Cronobacter sakazakii / Cronobacter turicensis / Edwardsiella hoshinae / Edwardsiella ictaluri / Edwardsiella tarda / Enterobacter gergoviae / Enterobacter sacchari / Escherichia albertii…	99.41 - 100	206	206 : 0	19.9 : 80.1	0.01	0.01	0.02	1.58
V9	Proteobacteria	Gammaproteobacteria	Enterobacteriales	Enterobacteriaceae	Citrobacter / Cronobacter / Edwardsiella / Enterobacter / Escherichia / Escherichia/Shigella / Eschericia/Shigella / Pantoea / Raoultella / Salmonella	Citrobacter amalonaticus / Citrobacter braakii / Citrobacter farmeri / Citrobacter freundii / Citrobacter murliniae / Citrobacter sedlakii / Citrobacter werkmanii / Citrobacter youngae / Cronobacter condimenti / Cronobacter sakazakii / Edwardsiella hoshinae / Edwardsiella ictaluri / Edwardsiella tarda / Enterobacter gergoviae / Enterobacter sacchari / Escherichia albertii / Escherichia fergusonii…	99.41 - 100	10800	10800 : 0	27.51 : 72.49	0.35	0.55	1.05	82.94
V9	Proteobacteria	Gammaproteobacteria	Enterobacteriales	Enterobacteriaceae	Citrobacter / Cronobacter / Edwardsiella / Enterobacter / Escherichia / Escherichia/Shigella / Eschericia/Shigella / Pantoea / Raoultella / Salmonella / Shimwellia	Citrobacter amalonaticus / Citrobacter braakii / Citrobacter farmeri / Citrobacter freundii / Citrobacter murliniae / Citrobacter sedlakii / Citrobacter werkmanii / Citrobacter youngae / Cronobacter condimenti / Cronobacter dublinensis / Cronobacter muytjensii / Cronobacter sakazakii / Cronobacter turicensis / Edwardsiella hoshinae / Edwardsiella ictaluri / Edwardsiella tarda / Enterobacter gergo…	100 - 100	15	15 : 0	0 : 100	0	0	0	0.12
V9	Proteobacteria	Gammaproteobacteria	Enterobacteriales	Enterobacteriaceae	Citrobacter / Cronobacter / Edwardsiella / Enterobacter / Escherichia / Escherichia/Shigella / Eschericia/Shigella / Pantoea / Raoultella / Salmonella / Trabulsiella	Citrobacter amalonaticus / Citrobacter braakii / Citrobacter farmeri / Citrobacter freundii / Citrobacter murliniae / Citrobacter sedlakii / Citrobacter werkmanii / Citrobacter youngae / Cronobacter condimenti / Cronobacter sakazakii / Edwardsiella hoshinae / Edwardsiella ictaluri / Edwardsiella tarda / Enterobacter gergoviae / Enterobacter sacchari / Escherichia albertii / Escherichia fergusonii…	99.41 - 99.41	15	15 : 0	0 : 100	0	0	0	0.12
V9	Proteobacteria	Gammaproteobacteria	Enterobacteriales	Enterobacteriaceae	Erwinia / Escherichia / Pantoea / Pragia / Raoultella	Erwinia mallotivora / Erwinia psidii / Erwinia typographi / Escherichia vulneris / Pantoea agglomerans / Pantoea ananatis / Pantoea anthophila / Pantoea deleyi / Pantoea vagans / Pragia fontium / Raoultella terrigena	100 - 100	31	31 : 0	0 : 100	0	0	0	0.24
V9	Proteobacteria	Gammaproteobacteria	Enterobacteriales	Enterobacteriaceae	Plesiomonas	shigelloides	100 - 100	16	16 : 0	0 : 100	0	0	0	0.12
V9	Proteobacteria	Gammaproteobacteria	Legionellales	Legionellaceae	Fluoribacter / Legionella	Fluoribacter dumoffii / Fluoribacter gormanii / Legionella cherrii / Legionella rowbothamii / Legionella wadsworthii	100 - 100	12	12 : 0	0 : 100	0	0	0	0.09
V9	Proteobacteria	Gammaproteobacteria	Legionellales	Legionellaceae	Legionella	Legionella lytica / Legionella sp.	99.41 - 99.41	17	0 : 17	0 : 100	0	0	0	0.13
V9	Proteobacteria	Gammaproteobacteria	Pasteurellales	Pasteurellaceae	Haemophilus / Pasteurella / Phocoenobacter	Haemophilus pittmaniae / Pasteurella skyensis / Phocoenobacter uteri	99.42 - 99.42	19	19 : 0	0 : 100	0	0	0	0.15
V9	Proteobacteria	Gammaproteobacteria	Pseudomonadales	Moraxellaceae	Acinetobacter	(genus level ID only)		11	0 : 11		0	0	0	0.08
V9	Proteobacteria	Gammaproteobacteria	Pseudomonadales	Moraxellaceae	Acinetobacter	Acinetobacter junii / Acinetobacter radioresistens / Acinetobacter venetianus	99.41 - 100	128	128 : 0	25 : 75	0	0.01	0.01	0.98
V9	Proteobacteria	Gammaproteobacteria	Pseudomonadales	Pseudomonadaceae	Pseudomonas	Pseudomonas bauzanensis / Pseudomonas formosensis / Pseudomonas litoralis / Pseudomonas pachastrellae / Pseudomonas xiamenensis	100 - 100	15	15 : 0	0 : 100	0	0	0	0.12
V9	Proteobacteria	Gammaproteobacteria	Pseudomonadales	Pseudomonadaceae	Pseudomonas	pertucinogena	100 - 100	125	125 : 0	33.6 : 66.4	0	0.01	0.01	0.96
