# Supplementary material for: A comparative analysis of microbial profile of Guinea fowl and chicken using metagenomic approach
Source: PLoS One. 2018 Mar 1;13(3):e0191029. doi: 10.1371/journal.pone.0191029 (PMC5832216; doi:10.1371/journal.pone.0191029)
Supplement: S1 File — 16SrRNA sequencing data revealing Intestinal microbial profile of the chicken gastrointestinal tract. (ZIP) [file pone.0191029.s002.zip › exports/S002_Sarayu_Chic_16s_2-Sample_10-30-15_v1_reads_genus_species.fasta]

>MG|13|100.0|Actinobacteria|Actinobacteria|Actinomycetales|Corynebacteriaceae|Corynebacterium|glutamicum|
CTGGGCCGTGTCTCAGTCCCAATGTGGCCGTACACCCTCTCAGGCCGGCTACCCGTCGACGCCTTGGTAGGCCATTACCCCACCAACAAGCTGATAGGCCGCAGGCTCATCCCACACCGCATAAAGCTTTCCACACCACCCCTACGGTGGTGTGAATATTCGGTATTAGACCCAGTTTCCCAGGCTTATCCCAAAGTGTAGGGCAGATCACCCACGTG
>MG|24|99.08|Actinobacteria|Actinobacteria|Actinomycetales|Corynebacteriaceae|Corynebacterium|stationis|
CTGGGCCGTATCTCAGTCCCAATGTGTCCGTACACCCTCTCAGGCCGGATACCCGTCGCCGCCTTGGTAGGCCATTACCCCACCAACAAGCTGATAGGCCGCAGGCTCATCCCACACCGCAAAAGCTTTCCACCACACCATCCAAAGTGCGGTCCTATATGGTATTAGACCCAGTTTCCCAGGCTTATCCCACAGTGCAGGGCAGATCACCCACGTG
>MG|16|99.54|Actinobacteria|Actinobacteria|Actinomycetales|Corynebacteriaceae|Corynebacterium|stationis|
CTGGGCCGTATCTCAGTCCCAATGTGTCCGTACACCCTCTCAGGCCGGATACCCGTCGCCGCCTTGGTAGGCCATTACCCCACCAACAAGCTGATAGGCCGCAGGCTCATCCCACACCGCAAAAGCTTTCCACCACACCATCCAAGATGCGGTCCTATATGGTATTAGACCCAGTTTCCCAGGCTTATCCCACAGTGCAGGGCAGATCACCACGTG
>MG|90|100.0|Actinobacteria|Actinobacteria|Actinomycetales|Corynebacteriaceae|Corynebacterium|stationis|
CTGGGCCGTATCTCAGTCCCAATGTGTCCGTACACCCTCTCAGGCCGGATACCCGTCGCCGCCTTGGTAGGCCATTACCCCACCAACAAGCTGATAGGCCGCAGGCTCATCCCACACCGCAAAAGCTTTCCACCACACCATCCAAGATGCGGTCCTATATGGTATTAGACCCAGTTTCCCAGGCTTATCCCACAGTGCAGGGCAGATCACCCACGTG
>MG|31|100.0|Actinobacteria|Actinobacteria|Actinomycetales|Corynebacteriaceae|Corynebacterium|stationis|
CACGTGGGTGATCTGCCCTGCACTGTGGGATAAGCCTGGGAAACTGGGTCTAATACCATATAGGACCGCATCTTGGATGGTGTGGTGGAAAGCTTTTGCGGTGTGGGATGAGCCTGCGGCCTATCAGCTTGTTGGTGGGGTAATGGCCTACCAAGGCGGCGACGGGTATCCGGCCTGAGAGGGTGTACGGACACATTGGGACTGAGATACGGCCCAG
>MG|10|99.11|Actinobacteria|Actinobacteria|Actinomycetales|Micrococcaceae|Rothia|nasimurium|
CTGGGCCGTGTCTCAGTCCCAGTGTGGCCGGTCACCCTCTCAGGCCGGCTACCCGTCGTCGCCTTGGTGAGCCATTACCCCACCAACAAGCTGATAGGCCGTGAGCCCATCTAAAACCAGTACATATCCCTTTCCACCAGCATCCCATGCGGGAACTGGTCGTATCCGGTATTAGACCTCGTTTCCAAGGCTTATCCCAGAGTTAAAGGCAGGTTACTCACGTA
>MG|49|100.0|Actinobacteria|Actinobacteria|Bifidobacteriales|Bifidobacteriaceae|Aeriscardovia|aeriphila|
CTGGGCCGTATCTCAGTCCCAATGTGGCCGGTCGCCCTCTCAGGCCGGCTACCCGTCGAAGCCTTGGTAGGCCATTACCCCACCAACAAGCTGATAGGACGCGACCCCATCCCATACCGCCGAAGCTTTCCCACCACACCATGCAGCATGATGGAGCATCGGGCATTACCACCCGTTTCCAGGAGCTATTCCCGTGTACAGGGCAGGTCGGTCACGCA
>MG|18|99.54|Actinobacteria|Actinobacteria|Bifidobacteriales|Bifidobacteriaceae|Aeriscardovia|aeriphila|
TGCGTGACCGACCTGCCCTGTACACGGGAATAGCTCCTGGAAACGGGTGGTAATGCCCGATGCTCCATCATGCTGCATGGTGTGGTGGGAAAGCTTCGGCGGTATGGGATGGGGTCGCGTCCTATCAGCTTGTTGGTGGGGTAATGGCCTACCAAGGCTTCGACGGGTAGCCGGCCTGAGAGGCGACCGGCCACATTGGGACTGAGATACGGCCCAG
>MG|125|100.0|Actinobacteria|Actinobacteria|Bifidobacteriales|Bifidobacteriaceae|Aeriscardovia|aeriphila|
TGCGTGACCGACCTGCCCTGTACACGGGAATAGCTCCTGGAAACGGGTGGTAATGCCCGATGCTCCATCATGCTGCATGGTGTGGTGGGAAAGCTTCGGCGGTATGGGATGGGGTCGCGTCCTATCAGCTTGTTGGTGGGGTAATGGCCTACCAAGGCTTCGACGGGTAGCCGGCCTGAGAGGGCGACCGGCCACATTGGGACTGAGATACGGCCCAGA
>MG|11|99.55|Actinobacteria|Actinobacteria|Bifidobacteriales|Bifidobacteriaceae|Bifidobacterium|Bifidobacterium gallinarum / Bifidobacterium saeculare|
CTGGGCCGTATCTCAGTCCCAATGTGGCCGGTCGCCCTCTCAGGCCGGCTACCCGTCGAAGCCTTGGTGGGCCATCACCCCACCAACAAGCTGATAGGACGCGACCCCATCCCATGCCGCAAAAGCTTTCCCAGAATCCCATGCGGTCATCTGGAGCATCCCGGCATTACCACCCGTTTCCAGGAGCTATTCCGGTGCATGGGGCAGGTTGGTCACGCAT
>MG|16|100.0|Actinobacteria|Actinobacteria|Bifidobacteriales|Bifidobacteriaceae|Bifidobacterium|Bifidobacterium gallinarum / Bifidobacterium saeculare|
TGCGTGACCAACCTGCCCCATGCACCGGAATAGCTCCTGGAAACGGGTGGTAATGCCGGATGCTCCAGATGACCGCATGGGATTCTGGGAAAGCTTTTGCGGCATGGGATGGGGTCGCGTCCTATCAGCTTGTTGGTGGGGTGATGGCCCACCAAGGCTTCGACGGGTAGCCGGCCTGAGAGGGCGACCGGCCACATTGGGACTGAGATACGGCCCAG
>MG|25|100.0|Actinobacteria|Actinobacteria|Bifidobacteriales|Bifidobacteriaceae|Bifidobacterium|Bifidobacterium gallinarum / Bifidobacterium saeculare|
CTGGGCCGTATCTCAGTCCCAATGTGGCCGGTCGCCCTCTCAGGCCGGCTACCCGTCGAAGCCTTGGTGGGCCATCACCCCACCAACAAGCTGATAGGACGCGACCCCATCCCATGCCGCAAAAGCTTTCCCAGAATCCCATGCGGTCATCTGGAGCATCCGGCATTACCACCCGTTTCCAGGAGCTATTCCGGTGCATGGGGCAGGTTGGTCACGCAT
>MG|13|99.56|Firmicutes|Bacilli|Lactobacillales|Aerococcaceae|Aerococcus|urinaeequi|
CACGTAAGGAATCTACCTATAAGCGGGGGATAACATTCGGAAACGGGTGCTAATACCGCATAATATCTTCTTCCGCATGGAAGAAGATTGAAAGACGGCTCTGCTGTCACTTATAGATGACCTTGCGGTGCATTAGTTAGTTGGTGGGGTAACGGCCTACCAAGACGATGATGCATAGCCGACCTGAGAGGGTGATCGGCCACATTGGGACTGAGACACGGCCCAAA
>MG|82|100.0|Firmicutes|Bacilli|Lactobacillales|Aerococcaceae|Facklamia|tabacinasalis|
CACGTGGGAAACCTACCCTTCAGCGGGGGATAACCATCGGAAACGATGACTAATACCGCATAGACGACAGAACCGCCTGGTTCAATCGGGAAAGACGGCTTCGGCTGTCACTGAAGGATGGTCCCGCGCTGCATTAGCTAGTTGGTAAGGTAACGGCTTACCAAGGCGATGATGCATAGCCGACCTGAGAGGGTGATCGGCCACATTGGGACTGAGACACGGCCCAA
>MG|21|100.0|Firmicutes|Bacilli|Lactobacillales|Aerococcaceae|Facklamia|tabacinasalis|
TTGGGCCGTGTCTCAGTCCCAATGTGGCCGATCACCCTCTCAGGTCGGCTATGCATCATCGCCTTGGTAAGCCGTTACCTTACCAACTAGCTAATGCAGCGCGGGACCATCCTTCAGTGACAGCCGAAGCCGTCTTTCCCGATTGAACCAGGCGGTTCTGTCGTCTATGCGGTATTAGTCATCGTTTCCGATGGTTATCCCCCGCTGAAGGGTAGGTTTCCCACGTTGT
>MG|51|99.56|Firmicutes|Bacilli|Lactobacillales|Aerococcaceae|Facklamia|tabacinasalis|
CACGTGGGAAACCTACCTTCAGCGGGGGATAACCATCGGAAACGATGACTAATACCGCATAGACGACAGAACCGCCTGGTTCAATCGGGAAAGACGGCTTCGGCTGTCACTGAAGGATGGTCCCGCGCTGCATTAGCTAGTTGGTAAGGTAACGGCTTACCAAGGCGATGATGCATAGCCGACCTGAGAGGGTGATCGGCCACATTGGGACTGAGACACGGCCCAA
>MG|25|99.56|Firmicutes|Bacilli|Lactobacillales|Aerococcaceae|Facklamia|tabacinasalis|
CACGTGGGAAACCTACCCTTCAGCGGGGGATGAACCATCGGAAACGATGACTAATACCGCATAGACGACAGAACCGCCTGGTTCAATCGGGAAAGACGGCTTCGGCTGTCACTGAAGGATGGTCCCGCGCTGCATTAGCTAGTTGGTAAGGTAACGGCTTACCAAGGCGATGATGCATAGCCGACCTGAGAGGGTGATCGGCCACATTGGGACTGAGACACGGCCCAA
>MG|21|99.56|Firmicutes|Bacilli|Lactobacillales|Aerococcaceae|Facklamia|tabacinasalis|
TTGGGCCGTGTCTCAGTCCCAATGTGGCCGATCACCCTCTCAGGTCGGCTATGCATCATCGCCTTGGTAAGCCGTTACCTTACCAACTAGCTAATGCAGCGCGGGACCATCCTTCAGTGACAGCCGAAGCCGTCTTTCCCCGATTGAACCAGGCGGTTCTGTCGTCTATGCGGTATTAGTCATCGTTTCCGATGGTTATCCCCCGCTGAAGGGTAGGTTTCCCACGTG
>MG|23|100.0|Firmicutes|Bacilli|Lactobacillales|Aerococcaceae|Facklamia|tabacinasalis|
CTGGGCCGTGTCTCAGTCCCAATGTGGCCGATCACCCTCTCAGGTCGGCTATGCATCATCGCCTTGGTAAGCCGTTACCTTACCAACTAGCTAATGCAGCGCGGGACCATCCTTCAGTGACAGCCGAAGCCGTCTTTCCCGATTGAACCAGGCGGTTCTGTCGTCTATGCGGTATTAGTCATCGTTTCCGATGGTTATCCCCCGCTGAAGGGTAGGTTTCCCACGTG
>MG|281|100.0|Firmicutes|Bacilli|Lactobacillales|Aerococcaceae|Facklamia|tabacinasalis|
TTGGGCCGTGTCTCAGTCCCAATGTGGCCGATCACCCTCTCAGGTCGGCTATGCATCATCGCCTTGGTAAGCCGTTACCTTACCAACTAGCTAATGCAGCGCGGGACCATCCTTCAGTGACAGCCGAAGCCGTCTTTCCCGATTGAACCAGGCGGTTCTGTCGTCTATGCGGTATTAGTCATCGTTTCCGATGGTTATCCCCCGCTGAAGGGTAGGTTTCCCACGTGT
>MG|17|100.0|Firmicutes|Bacilli|Lactobacillales|Carnobacteriaceae|Carnobacterium|mobile|
CTGGGCCGTGTCTCAGTCCCAGTGTGGCCGATCACCCTCTCAGGTCGGCTACGTATCATTGCCTTGGTGAGCCATTACCTCACCAACTAGCTAATACGCCGCGGGTCCATCCATAAGCGACAGCCGAAACCGTCTTTTATCCATCCACCAGGAGGTGGTTGGAGTTATGCGGTATTAGCATCCGTTTCCGAATGTTATCCCCCACTTATGGGCAGGTTACCCACGTG
>MG|29|100.0|Firmicutes|Bacilli|Lactobacillales|Enterococcaceae|Enterococcus|cecorum|
CTGGGCCGTGTCTCAGTCCCAGTGTGGCCGATCACCCTCTCAGGTCGGCTATGCATCGCAGCCTTGGTAGGCCGTTACCCCACCAACTAGCTAATGCACCGCGGGTCCATCCATCAGTGACGCAAAAGCGCCTTTCATCCATCTACCATGCGGTAAATGGAATTATGCGGTATTAGCACCTGTTTCCAAGTGTTATCCCCCGCTGATGGGCAGGTTACCCACGTG
>MG|11|99.56|Firmicutes|Bacilli|Lactobacillales|Enterococcaceae|Enterococcus|cecorum|
CTGGGCCGTGTCTCAGTCCCAGTGTGGCCGATCACCCTCTCAGGTCGGCTATGCATCGCAGCCTTGGTAGGCCGTTACCCCACCAACTAGCTAATGCACCGCGGGTCCATCCATCAGTGACGCAAAAGCGCCTTTCATCCATCTACCATGCGGTAAATGGAATTATGCGGTATTAGCACCTGTTTCCAAGTGTTATCCCCCCGCTGATGGGCAGGTTACCCACGTG
>MG|14|99.12|Firmicutes|Bacilli|Lactobacillales|Enterococcaceae|Enterococcus|cecorum|
CTGGGCCGTGTCTCAGTCCCAGTGTGGCCGATCACCCTCTCAGGTCGGCTATGCATCGCAGCCTTGGTAGGCCGTTACCCCACCAACTAGCTAATGCACCGCGGGTCCATCCATCAGTGACGCAAAAGCGCCTTTCATCCATCTACCATGCGGTAAATGAAATTATGCGGTATTAGCACCTGTTTCCAAGTGTTATCCCCCCGCTGATGGGCAGGTTACCCACGTG
>MG|29|99.56|Firmicutes|Bacilli|Lactobacillales|Enterococcaceae|Enterococcus|cecorum|
CTGGGCCGTGTCTCAGTCCCAGTGTGGCCGATCACCCTCTCAGGTCGGCTATGCATCGCAGCCTTGGTAGGCCGTTACCCCACCAACTAGCTAATGCACCGCGGGTCCATCCATCAGTGACGCAAAAGCGCCTTTCATCCATCTACCATGCGGTAAATGAAATTATGCGGTATTAGCACCTGTTTCCAAGTGTTATCCCCCGCTGATGGGCAGGTTACCCACGTG
>MG|16|99.12|Firmicutes|Bacilli|Lactobacillales|Enterococcaceae|Enterococcus|cecorum|
CTGGGCCGTGTCTCAGTCCCAGTGTGGCCGATCACCCTCTCAGGTCGGCTATGCATCGCAGCCTTGGTAGGCCGTTACCCCACCAACTAGCTAATGCACCGCGGGTCCATCCATCAGTGACGCAAAAGCGCCTTTCATCCATCTACCATGCAGTAAATGAAATTATGCGGTATTAGCACCTGTTTCCAAGTGTTATCCCCCGCTGATGGGCAGGTTACCCACGTGT
>MG|13|99.11|Firmicutes|Bacilli|Lactobacillales|Enterococcaceae|Enterococcus|cecorum|
CACGTGGGTAACCTGCCCATCAGCGGGGGATAACACTTGGAAACAGGTGCTAATACCGCATAATTTCATTTACCGCATGGTAGATGGATGAAAGGCGCTTTTGCGTCACTGATGGATGGACCCGCGGTGCATTAGCTAGTTGGTGGGGTAACGGCCTACCAAGCTGCGATGCATAGCCGACCTGAGAGGGTGATCGGCCACACTGGGACTGAGACACGGCCCAG
>MG|13|99.56|Firmicutes|Bacilli|Lactobacillales|Enterococcaceae|Enterococcus|cecorum|
CTGGGCCGTGTCTCAGTCCCAGTGTGGCCGATCACCCTCTCAGGTCGGCTATGCATCGCAGCCTTGGTAGGCCGTTACCCCACCAACTAGCTAATGCACCGCGGGTCCATCCATCAGTGACGCAAAAGCGCCTTTCATCCATTTACCATGCGGTAAATGGAATTATGCGGTATTAGCACCTGTTTCCAAGTGTTATCCCCCGCTGATGGGCAGGTTACCCACGTG
>MG|15|99.56|Firmicutes|Bacilli|Lactobacillales|Enterococcaceae|Enterococcus|cecorum|
CACGTGGGTAACCTGCCCATCAGCGGGGGATAACACTTGGAAACAGGTGCTAATACCGCATAATTCCATTTACCGCATGGTAGATGGATGAAAGGCGCTTTTGCGTCACTGATGGATGGACCCGCGGTGCATTAGCTAGTTGGTGGGGTAACGGCCTACCAAGCTGCGATGCATAGCCGACCTGAGAGGGTGATCGGCCACACTGGGACTGAGACACGGCCCAG
>MG|21|99.11|Firmicutes|Bacilli|Lactobacillales|Enterococcaceae|Enterococcus|cecorum|
CTGGGCCGTGTCTCAGTCCCAGTGTGGCCGATCACCCTCTCAGGTCGGCTATGCATCGCAGCCTTGGTAGGCCGTTACCCCACCAACTAGCTAATGCACCGCGGGTCCATCCATCAGTGACGCAAAAGCGCCTTTCATCCATCTGCCATGCGGTAGATGGAATTATGCGGTATTAGCACCTGTTTCCAAGTGTTATCCCCCGCTGATGGGCAGGTTACCCACGTG
>MG|17|100.0|Firmicutes|Bacilli|Lactobacillales|Enterococcaceae|Enterococcus|faecium|
CTGGGCCGTGTCTCAGTCCCAGTGTGGCCGATCACCCTCTCAGGTCGGCTATGCATCATCGTCTTGGTGAGCCGTTACCTCGCCAACTAACTAATGCACCGCGGGTCCATCCATCAGCGACACCCGAAAGCGTCTTTCCGGTCAAAACCATGCGGTTTTGACATCTATGCGGTATTAGCATCTGTTTCCAAATGTTATCCCCCGCTGATGGGCAGGTTACCCACGTG
>MG|20|98.67|Firmicutes|Bacilli|Lactobacillales|Enterococcaceae|Enterococcus|cecorum|
CTGGGCCGTGTCTCAGTCCCAGTGTGGCCGATCACCCTCTCAGGTCGGCTATGCATCGCAGCCTTGGTAGGCCGTTACCCTACCAACTAGCTAATGCACCGCGGGTCCATCCATCAGTGACGCAAAAGCGCCTTTCATCCATCTACCATGCAGCAAATGAAATTATGCGGTATTAGCACCTGTTTCCAAGTGTTATCCCCCGCTGATGGGCAGGTTACCCACGTG
>MG|29|99.56|Firmicutes|Bacilli|Lactobacillales|Enterococcaceae|Enterococcus|Enterococcus durans / Enterococcus faecium / Enterococcus lactis / Enterococcus thailandicus|
TTGGGCCGTGTCTCAGTCCCAATGTGGCCGATCACCCTCTCAGGTCGGCTATGCATCGTGGCCTTGGTGAGCCGTTACCTCACCAACTAGCTAATGCACCGCGGGTCCATCCATCAGCGACACCCGAAAGCGCCTTTCAAATCAAAACCATGCGGTTTTGATTGTTATACGGTATTAGCACCTGTTTCCAAGTGTTATCCCCTTCTGATGGGCAGGTTACCCACGTG
>MG|17|98.67|Firmicutes|Bacilli|Lactobacillales|Enterococcaceae|Enterococcus|cecorum|
CTGGGCCGTGTCTCAGTCCCAGTGTGGCCGATCACCCTCTCAGGTCGGCTATGCATCGCAGCCTTGGTAGGCCATTACCCCACCAACTAGCTAATGCACCGCGGGTCCATCCATCAGTGACGCAAAAGCGCCTTTCATCCATCTGCCATGCGGTAGATGGAATTATGCGGTATTAGCACCTGTTTCCAAGTGTTATCCCCCACTGATGGGCAGGTTACCCACGTG
>MG|45|100.0|Firmicutes|Bacilli|Lactobacillales|Enterococcaceae|Enterococcus|Enterococcus durans / Enterococcus faecium / Enterococcus lactis / Enterococcus thailandicus|
TTGGGCCGTGTCTCAGTCCCAATGTGGCCGATCACCCTCTCAGGTCGGCTATGCATCGTGGCCTTGGTGAGCCGTTACCTCACCAACTAGCTAATGCACCGCGGGTCCATCCATCAGCGACACCCGAAAGCGCCTTTCAAATCAAAACCATGCGGTTTCGATTGTTATACGGTATTAGCACCTGTTTCCAAGTGTTATCCCCTTCTGATGGGCAGGTTACCCACGTGT
>MG|48|99.12|Firmicutes|Bacilli|Lactobacillales|Lactobacillaceae|Lactobacillus|alvi|
CACGTAGGCAACCTGCCCAGAAGCGGGGGGACAACATTTGGAAACAAGTGCTAATACCGCATAACAACATTAACCGCCTGGTTAATGTTTAAAAGATGGTTTCGGCTATCACTTCTGGATGGGCCTGCGGCGCATTAGCTTGTTGGTAAGGTAACGGCTTACCAAGGCAATGATGCGTAGCCGAGTTGAGAGACTGATCGGCCACAATGGAACTGAGACACGGTCCAT
>MG|283|99.56|Firmicutes|Bacilli|Lactobacillales|Lactobacillaceae|Lactobacillus|alvi|
ATGGACCGTGTCTCAGTTCCATTGTGGCCGATCAGTCTCTCAACTCGGCTACGCATCATTGCCTTGGTAAGCCGTTACCTTACCAACAAGCTAATGCGCCGCAGGCCCATCCAGAAGTGATAGCCGAAACCATCTTTTAAACATTAACCAGGCGGTTAATGTTGTTATGCGGTATTAGCACTTGTTTCCAAATGTTGTCCCCCGCTTCTGGGCAGGTTGCCTACGTG
>MG|113|99.12|Firmicutes|Bacilli|Lactobacillales|Lactobacillaceae|Lactobacillus|alvi|
ATGGACCGTGTCTCAGTTCCATTGTGGCCGATCAGTCTCTCAACTCGGCTACGCATCATTGCCTTGGTAAGCCGTTACCTTACCAACAAGCTAATGCGCCGCAGGCCCATCCAGAAGTGATAGCCGAAACCATCTTTTAAACATTAACCAGGCGGTTAATGTTGTTATGCGGTATTAGCACTTGTTTCCAAATGTTGTCCCCCGCTTCTGGGCAGGTTGCCCTACGTG
>MG|204|99.56|Firmicutes|Bacilli|Lactobacillales|Lactobacillaceae|Lactobacillus|alvi|
CACGTAGGCAACCTGCCCAGAAGCGGGGGACAACATTTGGAAACAAGTGCTAATACCGCATAACAACATTAACCGCCTGGTTAATGTTTAAAAGATGGTTTCGGCTATCACTTCTGGATGGGCCTGCGGCGCATTAGCTTGTTGGTAAGGTAACGGCTTACCAAGGCAATGATGCGTAGCCGAGTTGAGAGACTGATCGGCCACAATGGAACTGAGACACGGTCCAT
>MG|13|99.12|Firmicutes|Bacilli|Lactobacillales|Lactobacillaceae|Lactobacillus|alvi|
ATGGACCGTGTCTCAGTTCCATTGTGGCCGATCAGTCTCTCAACTCGGCTACGCATCATTGCCTTGGTAAGCCGTTACCTTACCAACAAGCTAATGCGCCGCAGGCCCATCCAGAAGTGATAGCCGAAACCATCTTTAAACATTAACCAGGCGGTTAATGTTGTTATGCGGTATTAGCACTTGTTTCCAAATGTTGTCCCCCCGCTTCTGGGCAGGTTGCCTACGTG
>MG|98|99.12|Firmicutes|Bacilli|Lactobacillales|Lactobacillaceae|Lactobacillus|alvi|
ATGGACCGTGTCTCAGTTCCATTGTGGCCGATCAGTCTCTCAACTCGGCTACGCATCATTGCCTTGGTAAGCCGTTACCTTACCAACAAGCTAATGCGCCGCAGGCCCATCCAGAAGTGATAGCCGAAACCATCTTTAAACATTAACCAGGCGGTTAATGTTGTTATGCGGTATTAGCACTTGTTTCCAAATGTTGTCCCCCGCTTCTGGGCAGGTTGCCCTACGTG
>MG|186|99.56|Firmicutes|Bacilli|Lactobacillales|Lactobacillaceae|Lactobacillus|alvi|
ATGGACCGTGTCTCAGTTCCATTGTGGCCGATCAGTCTCTCAACTCGGCTACGCATCATTGCCTTGGTAAGCCGTTACCTTACCAACAAGCTAATGCGCCGCAGGCCCATCCAGAAGTGATAGCCGAAACCATCTTTAAACATTAACCAGGCGGTTAATGTTGTTATGCGGTATTAGCACTTGTTTCCAAATGTTGTCCCCCGCTTCTGGGCAGGTTGCCTACGTG
>MG|66|99.12|Firmicutes|Bacilli|Lactobacillales|Lactobacillaceae|Lactobacillus|alvi|
ATGGACCGTGTCTCAGTTCCATTGTGGCCGATCAGTCTCTCAACTCGGCTACGCATCATTGCCTTGGTAAGCCGTTACCTTACCAACAAGCTAATGCGCCGCAGGCCCATCCAGAAGTGATAGCCGAAACCATCTTTTAAACATTAACCAGGCGGTTAATGTTGTTATGCGGTATTAGCACTTGTTTCCAAATGTTGTCCCCCCGCTTCTGGGCAGGTTGCCTACGTG
>MG|12|99.56|Firmicutes|Bacilli|Lactobacillales|Lactobacillaceae|Lactobacillus|aviarius|
CACGTGGGTAACCTGCCCAAAAGAAGGGGATAACATTTGGAAACAAATGCTAATACCGTATAACCATGATGACCGCATGGTCATTATGTAAAAGGTGGTTCTGCTATCGCTTTTGGATGGACCCGCGGCGTATTAACTAGTTGGTAGGGTAGCGGCCTACCAAGGTGATGATACGTAGCCGAGTTGAGAGACTGATCGGCCACAATGGGACTGAGACACGGCCCAT
>MG|22|100.0|Firmicutes|Bacilli|Lactobacillales|Lactobacillaceae|Lactobacillus|aviarius|
ATGGGCCGTGTCTCAGTCCCATTGTGGCCGATCAGTCTCTCAACTCGGCTACGTATCATCACCTTGGTAGGCCGTTACCCTACCAACTAGTTAATACGCCGCGGGTCCATCCAAAAGCGATAGCAGAACCACCTTTTACATAATGACCATGCGGTCATCATGGTTATACGGTATTAGCATTTGTTTCCAAATGTTATCCCCTTCTTTTGGGCAGGTTACCCACGTGT
>MG|50|100.0|Firmicutes|Bacilli|Lactobacillales|Lactobacillaceae|Lactobacillus|aviarius|
CACGTGGGTAACCTGCCCAAAAGAAGGGGATAACATTTGGAAACAAATGCTAATACCGTATAACCATGATGACCGCATGGTCATTATGTAAAAGGTGGTTCTGCTATCGCTTTTGGATGGACCCGCGGCGTATTAACTAGTTGGTAGGGTAACGGCCTACCAAGGTGATGATACGTAGCCGAGTTGAGAGACTGATCGGCCACAATGGGACTGAGACACGGCCCAT
>MG|20|99.56|Firmicutes|Bacilli|Lactobacillales|Lactobacillaceae|Lactobacillus|coleohominis|
ATGGACCGTGTCTCAGTTCCATTGTGGCCGATCAGTCTCTCAACTCGGCTACGCATCACAGCCTTGGTGAGCCGTTACCTCACCAACAAGCTAATGCGCCGCAGGCCCATCCAGAAGTGATAGCCGAAACCATCTTTTAAACGAAAATCATGTGGTTTTCGTTGTTATGCGGTATTAGCACTTGTTTCCAAATGTTGTCCCCCGCTTCTGGGCAGGTTGCCTACGTG
>MG|14|100.0|Firmicutes|Bacilli|Lactobacillales|Lactobacillaceae|Lactobacillus|coleohominis|
ATGGACCGTGTCTCAGTTCCATTGTGGCCGATCAGTCTCTCAACTCGGCTACGCATCACAGCCTTGGTGAGCCGTTACCTCACCAACAAGCTAATGCGCCGCAGGCCCATCCAGAAGTGATAGCCGAAACCATCTTTTAAACGAAAACCATGTGGTTTTCGTTGTTATGCGGTATTAGCACTTGTTTCCAAATGTTGTCCCCCGCTTCTGGGCAGGTTGCCTACGTG
>MG|16|100.0|Firmicutes|Bacilli|Lactobacillales|Lactobacillaceae|Lactobacillus|crispatus|
TTGGGCCGTGTCTCAGTCCCAATGTGGCCGATCAGTCTCTCAACTCGGCTATGCATCATCGCCTTGGTAAGCCTTTACCTTACCAACTAGCTAATGCACCGCGGGGCCATCCCATAGCGACAGCTTACGCCGCCTTTTAAAAGCTGATCATGCGATCTGCTTTCTTATCCGGTATTAGCACCTGTTTCCAAGTGGTATCCCAGACTATGGGGCAGGTTCCCCACGTG
>MG|10|100.0|Firmicutes|Bacilli|Lactobacillales|Lactobacillaceae|Lactobacillus|ingluviei|
CACGTAGGCAACCTGCCCCGAAGCGGGGGACAACATTTGGAAACAAGTGCTAATACCGCATAACAACTTTGACCGCCTGGTCAAAGCTTAAAAGATGGTTTCGGCTATCACTTCGGGATGGGCCTGCGGCGCATTAGCTTGTTGGTGGGGTAACGGCCTACCAAGGCGATGATGCGTAGCCGAGTTGAGAGACTGATCGGCCACAATGGGACTGAGACACGGCCCAT
>MG|16|100.0|Firmicutes|Bacilli|Lactobacillales|Lactobacillaceae|Lactobacillus|ingluviei|
ATGGGCCGTGTCTCAGTCCCATTGTGGCCGATCAGTCTCTCAACTCGGCTACGCATCATCGCCTTGGTAGGCCGTTACCCCACCAACAAGCTAATGCGCCGCAGGCCCATCCCGAAGTGATAGCCGAAACCATCTTTTAAGCTTTGACCAGGCGGTCAAAGTTGTTATGCGGTATTAGCACTTGTTTCCAAATGTTGTCCCCCGCTTCGGGGCAGGTTGCCTACGTG
>MG|21|100.0|Firmicutes|Bacilli|Lactobacillales|Lactobacillaceae|Lactobacillus|intermedius|
CACGTGGGTAACCTGCCCAAGAGAAGGGGATAACATCTGGAAACAGGTGCTAATACCGTATAACCATGATGACCGCATGGTCATTATGTAAAAGGTGGTTCTGCTATCGCTCTTGGATGGACCCGCGGCGTATTAACTAGTTGGTGAGGTAACGGCTCACCAAGGTGATGATACGTAGCCGAACTGAGAGGTTGATCGGCCACAATGGGACTGAGACACGGCCCAT
>MG|62|100.0|Firmicutes|Bacilli|Lactobacillales|Lactobacillaceae|Lactobacillus|intermedius|
ATGGGCCGTGTCTCAGTCCCATTGTGGCCGATCAACCTCTCAGTTCGGCTACGTATCATCACCTTGGTGAGCCGTTACCTCACCAACTAGTTAATACGCCGCGGGTCCATCCAAGAGCGATAGCAGAACCACCTTTTACATAATGACCATGCGGTCATCATGGTTATACGGTATTAGCACCTGTTTCCAGATGTTATCCCCTTCTCTTGGGCAGGTTACCCACGTGT
>MG|12|100.0|Firmicutes|Bacilli|Lactobacillales|Lactobacillaceae|Lactobacillus|oris|
ATGGACCGTGTCTCAGTTCCATTGTGGCCGATCAGTCTCTCAACTCGGCTATGCATCATCGCCTTGGTAAGCCGTTACCTTACCAACTAGCTAATGCACCGCGGGCCCATCCCAAAGTGATAGCCGAAACCATCTTTTATTGGAAAACCATGTGGTTTTCCAAGTTATGCGGTATTAGCACCTGTTTCCAAATGTTATCCCCCGCTTTGGGGCAGGTTGCCCACGTG
>MG|20|100.0|Firmicutes|Bacilli|Lactobacillales|Lactobacillaceae|Lactobacillus|oris|
CACGTGGGCAACCTGCCCCAAAGCGGGGGATAACATTTGGAAACAGGTGCTAATACCGCATAACTTGGAAAACCACATGGTTTTCCAATAAAAGATGGTTTCGGCTATCACTTTGGGATGGGCCCGCGGTGCATTAGCTAGTTGGTAAGGTAACGGCTTACCAAGGCGATGATGCATAGCCGAGTTGAGAGACTGATCGGCCACAATGGAACTGAGACACGGTCCAT
>MG|38|99.56|Firmicutes|Bacilli|Lactobacillales|Lactobacillaceae|Lactobacillus|pontis|
ATGGACCGTGTCTCAGTTCCATTGTGGCCGATCAGTCTCTCAACTCGGCTATGCATCATCGCCTTGGTAAGCCGTTACCTTACCAACTAGCTAATGCACCGCGGGCCCATCCTGGAGTGATAGCCGAAACCATCTTTGAAATCAAAACCATGTGGTTTTGATTATTATGCGGTATTAGCATCTGTTTCCAAATGTTATCCCCCGCTCCAGGGCAGGTTGCCCACGTG
>MG|16|99.56|Firmicutes|Bacilli|Lactobacillales|Lactobacillaceae|Lactobacillus|pontis|
CACGTGGGCAACCTGCCCTGGAGCGGGGGATAACATTTGGAAACAGATGCTAATACCGCATAATAATCAAAACCACATGGTTTTGATTTCAAAGATGGTTTCGGCTATCACTCCAGGATGGGCCCGCGGTGCATTAGCTAGTTGGTAAGGTAACGGCTTACCAAGGCGATGATGCATAGCCGAGTTGAGAGACTGATCGGCCACAATGGAACTGAGACACGGTCCAT
>MG|12|99.56|Firmicutes|Bacilli|Lactobacillales|Lactobacillaceae|Lactobacillus|reuteri|
CACGTAGGTAACCTGCCCCGGAGCGGGGGATAACATTTGGAAACAGATGCTAATACCGCATAACAACAAAAGCCACATGGCTTTTGTTTGAAAGATGGCTTTGGCTATCACTCTGGGATGGACCTGCGGTGCATTAGCTAGTTGGTAAGGTAACGGCTTACCAAGGCGATGATGCATAGCCGAGTTGAGAGACTGATCGGCCACAATGGAACTGAGACACGGTCCAT
>MG|39|99.56|Firmicutes|Bacilli|Lactobacillales|Lactobacillaceae|Lactobacillus|reuteri|
ATGGACCGTGTCTCAGTTCCATTGTGGCCGATCAGTCTCTCAACTCGGCTATGCATCATCGCCTTGGTAAGCCGTTACCTTACCAACTAGCTAATGCACCGCAGGTCCATCCCAGAGTGATAGCCAAAGCCATCTTTCAAACAAAAGCCATGTGGCTTTTGTTGTTATGCGGTATTAGCATCTGTTTCCAAATGTTATCCCCCGCTCCGGGGCAGGTTACCTACGTG
>MG|10|99.12|Firmicutes|Bacilli|Lactobacillales|Lactobacillaceae|Lactobacillus|reuteri|
ATGGACCGTGTCTCAGTTCCATTGTGGCCGATCAGTCTCTCAACTCGGCTATGCATCATCGCCTTGGTAAGCCGTTACCTTACCAACTAGCTAATGCACCGCAGGTCCATCCCAGAGTGATAGCCAAAGCCATCTTTCAAACAAAAGCTATGTGGCTTTTGTTGTTATGCGGTATTAGCATCTGTTTCCAAATGTTATCCCCCGCTCCGGGGCAGGTTACCTACGTG
>MG|15|99.12|Firmicutes|Bacilli|Lactobacillales|Lactobacillaceae|Lactobacillus|reuteri|
ATGGACCGTGTCTCAGTTCCATTGTGGCCGATCAGTCTCTCAACTCGGCTATGTATCATCGCCTTGGTAAGCCGTTACCTTACCAACTAGCTAATGCACCGCAGGTCCATCCCAGAGTGATAGCCAAAGCCATCTTTCAAACAAAAGCCATGTGGCTTTTGTTGTTATGCGGTATTAGCATCTGTTTCCAAATGTTATCCCCCGCTCCGGGGCAGGTTACCTACGTG
>MG|13|100.0|Firmicutes|Bacilli|Lactobacillales|Lactobacillaceae|Lactobacillus|reuteri|
CACGTAGGTAACCTGCCCCGGAGCGGGGGATAACATTTGGAAACAGATGCTAATACCGCATAACAACAAAAGCCGCATGGCTTTTGTTTGAAAGATGGCTTTGGCTATCACTCTGGGATGGACCTGCGGTGCATTAGCTAGTTGGTAAGGTAACGGCTTACCAAGGCGATGATGCATAGCCGAGTTGAGAGACTGATCGGCCACAATGGAACTGAGACACGGTCCAT
>MG|13|99.12|Firmicutes|Bacilli|Lactobacillales|Lactobacillaceae|Lactobacillus|reuteri|
ATGGACCGTGTCTCAGTTCCATTGTGGCCGATCAGTCTCTCAACTCGGCTATGCATCATCGCCTTGGTAAGCCGTTACCTTACCAACTAGCTAATGCACCGCAGGTCCATCCCAGAGTGATAGCCAAAGCCATCTTTTAAACAAAAGCCATGTGGCTTTTGTTGTTATGCGGTATTAGCATCTGTTTCCAAATGTTATCCCCCGCTCCGGGGCAGGTTACCTACGTG
>MG|39|100.0|Firmicutes|Bacilli|Lactobacillales|Lactobacillaceae|Lactobacillus|reuteri|
ATGGACCGTGTCTCAGTTCCATTGTGGCCGATCAGTCTCTCAACTCGGCTATGCATCATCGCCTTGGTAAGCCGTTACCTTACCAACTAGCTAATGCACCGCAGGTCCATCCCAGAGTGATAGCCAAAGCCATCTTTCAAACAAAAGCCATGCGGCTTTTGTTGTTATGCGGTATTAGCATCTGTTTCCAAATGTTATCCCCCGCTCCGGGGCAGGTTACCTACGTG
>MG|86|99.56|Firmicutes|Bacilli|Lactobacillales|Lactobacillaceae|Lactobacillus|salivarius|
TTGGGCCGTGTCTCAGTCCCAATGTGGCCGATCAACCTCTCAGTTCGGCTACGTATCATCACCTTGGTAGGCCGTTACCCCACCAACTAGTTAATACGCCGCGGGTCCATCTAAAAGCGATAGCAGAACCATCTTTCATCTAAGGATCATGCGATCCTTAGAGATATACGGTATTAGCACCTGTTTCCAAGTGTTATCCCCTTCTTTTAGGCAGGTTACCCACGTGT
>MG|31|99.56|Firmicutes|Bacilli|Lactobacillales|Lactobacillaceae|Lactobacillus|salivarius|
CACGTGGGTAACCTGCCTAAAAGAAGGGGATAACACTTGGAAACAGGTGCTAATACCGTATATCTCTAAGGATCGCATGATCCTTAGATGAAAGATGGTTCTGCTATCGCTTTTAGATGGACCCGCGGCGTATTAACTAGTTGGTGGGGTAACGGCCTACCAAGGTGATGATACGTAGCCGAACTGAGAGGTTGATCGGCCACATTGGGACTGAGACACGGCCCAA
>MG|15|99.12|Firmicutes|Bacilli|Lactobacillales|Lactobacillaceae|Lactobacillus|salivarius|
TTGGGCCGTGTCTCAGTCCCAATGTGGCCGATCAACCTCTCAGTTCGGCTACGTATCATCACCTTGGTAGGCCGTTACCCCACCAACTAGTTAATACGCCGCGGGTCCATCTAAAAGCGATAGCAGAACCATCTTTCATCTAAGGATCATGCGATCCTTAGAGATATACGGTATTAGCACCTGTTTCCAAGTGTTATCCCCTTCTTTCAGGCAGGTTACCCACGTG
>MG|11|99.12|Firmicutes|Bacilli|Lactobacillales|Lactobacillaceae|Lactobacillus|vaginalis|
ATGGACCGTGTCTCAGTTCCATTGTGGCCGATCAGTCTCTCAACTCGGCTATGCATCATCGCCTTGGTAAGCCGTTACCTTACCAACTAGCTAATGCACCGCGGGCCCATCCTGAAGTGATAGCCGAAACCATCTTTGAAACGAAAACCATGTGGTTTTCGTTGTTATGCGGTATTAGCACCTGTTTCCAGATGTTATCCCCCGCTCCAGGGCAGGTTGCCCACGTG
>MG|21|99.12|Firmicutes|Bacilli|Lactobacillales|Lactobacillaceae|Lactobacillus|vaginalis|
CACGTGGGCAACCTGCCCTGGAGCGGGGGATAACATCTGGAAACAGGTGCTAATACCGCATAACAACGAAAACCACATGGTTTTCGTTTCAAAGATGGTTTCGGCTATCACTTCAGGATGGGCCCGCGGTGCATTAGCTAGTTGGTAGGGTAACGGCTTACCAAGGCAATGATGCATAGCCGAGTTGAGAGACTGATCGGCCACAATGGAACTGAGACACGGTCCAT
>MG|36|99.56|Firmicutes|Bacilli|Lactobacillales|Lactobacillaceae|Lactobacillus|vaginalis|
CACGTGGGCAACCTGCCCTGGAGCGGGGGATAACATCTGGAAACAGGTGCTAATACCGCATAACAACGAAAACCACATGGTTTTCGTTTCAAAGATGGTTTCGGCTATCACTTCAGGATGGGCCCGCGGTGCATTAGCTAGTTGGTAAGGTAACGGCTTACCAAGGCAATGATGCATAGCCGAGTTGAGAGACTGATCGGCCACAATGGAACTGAGACACGGTCCAT
>MG|35|99.12|Firmicutes|Bacilli|Lactobacillales|Lactobacillaceae|Lactobacillus|vaginalis|
CACGTGGGCAACCTGCCCTGAAGTGGGGGATAACATCTGGAAACAGGTGCTAATACCGCATAACAACGAAAACCACATGGTTTTCGTTTCAAAGATGGTTTCGGCTATCACTTCAGGATGGGCCCGCGGTGCATTAGCTAGTTGGTAAGGTAACGGCTTACCAAGGCAATGATGCATAGCCGAGTTGAGAGACTGATCGGCCACAATGGAACTGAGACACGGTCCAT
>MG|162|99.56|Firmicutes|Bacilli|Lactobacillales|Lactobacillaceae|Lactobacillus|vaginalis|
ATGGACCGTGTCTCAGTTCCATTGTGGCCGATCAGTCTCTCAACTCGGCTATGCATCATTGCCTTGGTAAGCCGTTACCTTACCAACTAGCTAATGCACCGCGGGCCCATCCTGAAGTGATAGCCGAAACCATCTTTGAAACGAAAACCATGTGGTTTTCGTTGTTATGCGGTATTAGCACCTGTTTCCAGATGTTATCCCCCGCTTCAGGGCAGGTTGCCCACGTG
>MG|20|100.0|Firmicutes|Bacilli|Lactobacillales|Lactobacillaceae|Lactobacillus|vaginalis|
ATGGACCGTGTCTCAGTTCCATTGTGGCCGATCAGTCTCTCAACTCGGCTATGCATCATTGCCTTGGTAAGCCGTTACCTTACCAACTAGCTAATGCACCGCGGGCCCATCCTGAAGTGATAGCCGAAACCATCTTTGAAACGAAAACCATGTGGTTTTCGTTGTTATGCGGTATTAGCACCTGTTTCCAGATGTTATCCCCCACTTCAGGGTAGGTTGCCCACGTG
>MG|123|99.12|Firmicutes|Bacilli|Lactobacillales|Lactobacillaceae|Lactobacillus|vaginalis|
ATGGACCGTGTCTCAGTTCCATTGTGGCCGATCAGTCTCTCAACTCGGCTATGCATCATTGCCTTGGTAAGCCGTTACCTTACCAACTAGCTAATGCACCGCGGGCCCATCCTGAAGTGATAGCCGAAACCATCTTTGAAACGAAAACCATGTGGTTTTCGTTGTTATGCGGTATTAGCACCTGTTTCCAGATGTTATCCCCCACTTCAGGGCAGGTTGCCCACGTGT
>MG|14|99.12|Firmicutes|Bacilli|Lactobacillales|Lactobacillaceae|Lactobacillus|vaginalis|
ATGGACCGTGTCTCAGTTCCATTGTGGCCGATCAGTCTCTCAACTCGGCTATGCATCATTGCCTTGGTAAGCCGTTACCCTACCAACTAGCTAATGCACCGCGGGCCCATCCTGAAGTGATAGCCGAAACCATCTTTGAAACGAAAACCATGTGGTTTTCGTTGTTATGCGGTATTAGCACCTGTTTCCAGATGTTATCCCCCGCTTCAGGGCAGGTTGCCCACGTG
>MG|14|99.12|Firmicutes|Bacilli|Lactobacillales|Lactobacillaceae|Lactobacillus|vaginalis|
ATGGACCGTGTCTCAGTTCCATTGTGGCCGATCAGTCTCTCAACTCGGCTATGCATCATTGCCTTGGTAAGCCGTTACCTTACCAACTAGCTAATGCACCGCGGGCCCATCCTGAAGTGATAGCCGAAACCATCTTTGAAACGAAAACCATGTGGTTTTCGTTGTTATGCGGTATTAGCACCTGTTTCCAGATGTTATCCCCCCGCTTCAGGGCAGGTTGCCCACGTG
>MG|27|99.56|Firmicutes|Bacilli|Lactobacillales|Lactobacillaceae|Lactobacillus|vaginalis|
ATGGACCGTGTCTCAGTTCCATTGTGGCCGATCAGTCTCTCAACTCGGCTATGCATCATTGCCTTGGTAAGCCGTTACCCTACCAACTAGCTAATGCACCGCGGGCCCATCCTGAAGTGATAGCCGAAACCATCTTTGAAACGAAAACCATGTGGTTTTCGTTGTTATGCGGTATTAGCACCTGTTTCCAGATGTTATCCCCCACTTCAGGGCAGGTTGCCCACGTG
>MG|146|99.56|Firmicutes|Bacilli|Lactobacillales|Lactobacillaceae|Lactobacillus|vaginalis|
ATGGACCGTGTCTCAGTTCCATTGTGGCCGATCAGTCTCTCAACTCGGCTATGCATCATTGCCTTGGTAAGCCGTTACCTTACCAACTAGCTAATGCACCGCGGGCCCATCCTGAAGTGATAGCCGAAACCATCTTTGAAACGAAAACCATGTGGTTTTCGTTGTTATGCGGTATTAGCACCTGTTTCCAGATGTTATCCCCCGCTCCAGGGCAGGTTGCCCACGTG
>MG|12|99.12|Firmicutes|Bacilli|Lactobacillales|Lactobacillaceae|Lactobacillus|vaginalis|
CACGTGGGCAACCTGCCTGGAGCGGGGGATAACATCTGGAAACAGGTGCTAATACCGCATAACAACGAAAACCACATGGTTTTCGTTTCAAAGATGGTTTCGGCTATCACTTCAGGATGGGCCCGCGGTGCATTAGCTAGTTGGTAAGGTAACGGCTTACCAAGGCAATGATGCATAGCCGAGTTGAGAGACTGATCGGCCACAATGGAACTGAGACACGGTCCAT
>MG|86|99.12|Firmicutes|Bacilli|Lactobacillales|Lactobacillaceae|Lactobacillus|vaginalis|
ATGGACCGTGTCTCAGTTCCATTGTGGCCGATCAGTCTCTCAACTCGGCTATGCATCATTGCCTTGGTAAGCCGTTACCCTACCAACTAGCTAATGCACCGCGGGCCCATCCTGAAGTGATAGCCGAAACCATCTTTGAAACGAAAACCATGTGGTTTTCGTTGTTATGCGGTATTAGCACCTGTTTCCAGATGTTATCCCCCGCTCCAGGGCAGGTTGCCCACGTG
>MG|27|99.56|Firmicutes|Bacilli|Lactobacillales|Lactobacillaceae|Lactobacillus|vaginalis|
CACGTGGGCAACCTGCCCTGAAGCGGGGGATAACATCTGGAAACAGGTGCTAATACCGCATAACAACGAAAACCACATGGTTTTCGTTTCAAAGATGGTTTCGGCTATCACTTCAGGATGGGCCCGCGGTGCATTAGCTAGTTGGTAAGGTAACGGCTTACCAAGGCAATGATGCATAGCCGAGTTGAGAGACTGATCGGCCACAATGGAACTGAGACACGGTCCAT
>MG|34|99.12|Firmicutes|Bacilli|Lactobacillales|Lactobacillaceae|Lactobacillus|vaginalis|
ATGGACCGTGTCTCAGTTCCATTGTGGCCGATCAGTCTCTCAACTCGGCTATGCATCATTGCCTTGGTAAGCCGTTACCTTACCAACCAGCTAATGCACCGCGGGCCCATCCTGAAGTGATAGCCGAAACCATCTTTGAAACGAAAACCATGTGGTTTTCGTTGTTATGCGGTATTAGCACCTGTTTCCAGATGTTATCCCCCGCTCCAGGGCAGGTTGCCCACGTG
>MG|10|99.12|Firmicutes|Bacilli|Lactobacillales|Lactobacillaceae|Lactobacillus|vaginalis|
ATGGACCGTGTCTCAGTTCCATTGTGGCCGATCAGTCTCTCAACTCGGCTACGCATCATTGCCTTGGTAAGCCGTTACCTTACCAACTAGCTAATGCACCGCGGGCCCATCCTGAAGTGATAGCCGAAACCATCTTTGAAACGAAAACCATGTGGTTTTCGTTGTTATGCGGTATTAGCACCTGTTTCCAGATGTTATCCCCCGCTCCAGGGCAGGTTGCCCACGTG
>MG|13|99.56|Firmicutes|Bacilli|Lactobacillales|Lactobacillaceae|Lactobacillus|vaginalis|
CACGTGGGCAACCTGCCCTGAAGTGGGGGATAACATCTGGAAACAGGTGCTAATACCGCATAACAACGAAAACCACATGGTTTTCGTTTCAAAGATGGTTTCGGCTATCACTTCAGGATGGGCCCGCGGTGCATTAGCTAGTTGGTAGGGTAACGGCTTACCAAGGCAATGATGCATAGCCGAGTTGAGAGACTGATCGGCCACAATGGAACTGAGACACGGTCCAT
>MG|10|99.12|Firmicutes|Bacilli|Lactobacillales|Lactobacillaceae|Lactobacillus|vaginalis|
ATGGACCGTGTCTCAGTTCCATTGTGGCCGATCAGTCTCTCAACTCGGCTATGCATCATCGCCTTGGTAAGCCGTTACCTTACCAACTAGCTAATGCACCGCGGGCCCATCCTGAAGTGATAGCCGAAACCATCTTTGAAACGAAAACCATGTGGTTTTCGTTGTTATGCGGTATTAGCACCTGTTTCCAGATGTTATCCCCCGCTTCAGGGCAGGTTGCCCACGTG
>MG|32|99.56|Firmicutes|Bacilli|Lactobacillales|Lactobacillaceae|Lactobacillus|Lactobacillus gasseri / Lactobacillus taiwanensis|
TTGGGCCGTGTCTCAGTCCCAATGTGGCCGATCAGTCTCTCAACTCGGCTATGCATCATTGCCTTGGTAAGCCGTTACCTTACCAACTAGCTAATGCACCGCAGGTCCATCCAAGAGTGATAGCAGAACCATCTTTCAAACTCTAGACATGCGTCTAGTGTTGTTATCCGGTATTAGCATCTGTTTCCAGGTGTTATCCCAGTCTCTTGGGCAGGTTACCCACGTG
>MG|33|98.69|Firmicutes|Bacilli|Lactobacillales|Lactobacillaceae|Lactobacillus|alvi|
ATGGACCGTGTCTCAGTTCCATTGTGGCCGATCAGTCTCTCAACTCGGCTACGCATCATTGCCTTGGTAAGCCGTTACCTTACCAACAAGCTAATGCGCCGCAGGCCCATCCAGAAGTGATAGCCGAAACCATCTTTAAACATTAACCAGGCGGTTAATGTTGTTATGCGGTATTAGCACTTGTTTCCAAATGTTGTCCCCCCGCTTCTGGGCAGGTTGCCCTACGTG
>MG|10|100.0|Firmicutes|Bacilli|Lactobacillales|Lactobacillaceae|Lactobacillus|Lactobacillus fermentum / Lactobacillus mucosae|
CACGTAGGTAACCTGCCCCAAAGCGGGGGATAACATTTGGAAACAGATGCTAATACCGCATAACAGTTTGAATCGCATGATTCAAACTTAAAAGATGGTTTCGGCTATCACTTTGGGATGGACCTGCGGCGCATTAGCTTGTTGGTAGGGTAACGGCCTACCAAGGCTGTGATGCGTAGCCGAGTTGAGAGACTGATCGGCCACAATGGAACTGAGACACGGTCCAT
>MG|30|100.0|Firmicutes|Bacilli|Lactobacillales|Lactobacillaceae|Lactobacillus|Lactobacillus fermentum / Lactobacillus mucosae|
ATGGACCGTGTCTCAGTTCCATTGTGGCCGATCAGTCTCTCAACTCGGCTACGCATCACAGCCTTGGTAGGCCGTTACCCTACCAACAAGCTAATGCGCCGCAGGTCCATCCCAAAGTGATAGCCGAAACCATCTTTTAAGTTTGAATCATGCGATTCAAACTGTTATGCGGTATTAGCATCTGTTTCCAAATGTTATCCCCCGCTTTGGGGCAGGTTACCTACGTG
>MG|17|99.56|Firmicutes|Bacilli|Lactobacillales|Lactobacillaceae|Lactobacillus|Lactobacillus fermentum / Lactobacillus mucosae|
ATGGACCGTGTCTCAGTTCCATTGTGGCCGATCAGTCTCTCAACTCGGCTACGCATCACAGCCTTGGTAGGCCGTTACCCTACCAACAAGCTAATGCGCCGCAGGTCCATCCCAAAGTGATAGCCGAAACCATCTTTAAGTTTGAATCATGCGATTCAAACTGTTATGCGGTATTAGCATCTGTTTCCAAATGTTATCCCCCGCTTTGGGGCAGGTTACCTACGTG
>MG|13|99.56|Firmicutes|Bacilli|Lactobacillales|Lactobacillaceae|Lactobacillus|Lactobacillus gasseri / Lactobacillus taiwanensis|
CACGTGGGTAACCTGCCCAAGAGACTGGGATAACACCTGGAAACAGATGCTAATACCGGATAACAACACTAGACGCATGTCTAGAGTTTGAAAGATGGTTCTGCTATCACTCTTGGATGGACCTGCGGTGCATTAGCTAGTTGGTAAGGTAACGGCTTACCAAGGCAATGATGCATAGCCGAGTTGAGAGACTGATCGGCCACATTGGGACTGAGACACGGCCCAA
>MG|11|99.56|Firmicutes|Bacilli|Lactobacillales|Lactobacillaceae|Lactobacillus|Lactobacillus fermentum / Lactobacillus mucosae|
CACGTAGGTAACCTGCCCCAAAGCGGGGGATAACATTTGGAAACAGATGCTAATACCGCATAACAGTTTGAATCGCATGATTCAAACTTAAAAGATGGTTTTGGCTATCACTTTGGGATGGACCTGCGGCGCATTAGCTTGTTGGTAGGGTAACGGCCTACCAAGGCTGTGATGCGTAGCCGAGTTGAGAGACTGATCGGCCACAATGGAACTGAGACACGGTCCAT
>MG|12|97.8|Firmicutes|Bacilli|Lactobacillales|Lactobacillaceae|Lactobacillus|vaginalis|
ATGGACCGTGTCTCAGTTCCATTGTGGCCGATCAGTCTCTCAACTCGGCTACGCATCATTGCCTTGGTAAGCCGTTACCTTACCAACAAGCTAATGCGCCGCAGGCCCATCCAGAAGTGATAGCCGAAACCATCTTTGAAACGAAAACCATGTGGTTTTCGTTGTTATGCGGTATTAGCACCTGTTTCCAGATGTTATCCCCCGCTCCAGGGCAGGTTGCCCACGTG
>MG|45|98.69|Firmicutes|Bacilli|Lactobacillales|Lactobacillaceae|Lactobacillus|alvi|
ATGGACCGTGTCTCAGTTCCATTGTGGCCGATCAGTCTCTCAACTCGGCTACGCATCATTGCCTTGGTAAGCCGTTACCTTACCAACAAGCTAATGCGCCGCAGGCCCATCCAGAAGTGATAGCCGAAACCATCTTTTAAACATTAACCAGGCGGTTAATGTTGTTATGCGGTATTAGCACTTGTTTCCAAATGTTGTCCCCCCGCTTCTGGGCAGGTTGCCCTACGTG
>MG|49|100.0|Firmicutes|Bacilli|Lactobacillales|Streptococcaceae|Streptococcus|alactolyticus|
CGCGTAGGTAACCTGCCTTGTAGCGGGGGATAACTATTGGAAACGATAGCTAATACCGCATAACAGCTTTTGACACATGTTAGAAGCTTGAAAGATGCAATTGCATCACTACGAGATGGACCTGCGTTGTATTAGCTAGTAGGTAGGGTAACGGCCTACCTAGGCGACGATACATAGCCGACCTGAGAGGGTGATCGGCCACACTGGGACTGAGACACGGCCCAG
>MG|11|99.09|Firmicutes|Clostridia|Clostridiales|Clostridiaceae|Clostridium|hiranonis|
TTGGACCGTGTCTCAGTTCCAATGTGGCCGATCACCCTCTCAGGTCGGCTACTGATCGTCGCCTTGGTAAGCCGTCACCTTACCAACTAGCTAATCAGACGCGGGTCCATCCTGTACCGCAAAAGCTTTGATACTTCTACCATGCGATAAAAGCATATTATCTCGTATTAGCATACCTTTCGGTATGTTATCCGTGTGTACAGGGCAGGTTACCCACGCG
>MG|66|99.55|Firmicutes|Clostridia|Clostridiales|Clostridiaceae|Clostridium|hiranonis|
TTGGACCGTGTCTCAGTTCCAATGTGGCCGATCACCCTCTCAGGTCGGCTACTGATCGTCGCCTTGGTAAGCCGTTACCTTACCAACTAGCTAATCAGACGCGGGTCCATCCTGTACCGCAAAAGCTTTGATACTTCTACCATGCGATAAAAGCATATTATCTCGTATTAGCATACCTTTCGGTATGTTATCCGTGTGTACAGGGCAGGTTACCCACGCG
>MG|87|99.1|Firmicutes|Clostridia|Clostridiales|Clostridiaceae|Clostridium|hiranonis|
TTGGACCGTGTCTCAGTTCCAATGTGGCCGATCACCCTCTCAGGTCGGCTACTGATCGTCGCCTTGGTAAGCCGTTACCTTACCAACTAGCTAATCAGACGCGGGTCCATCCTGTACCGCAAAAGCTTTGATACTTCTACCATGCGATAAAAGCATATTATCTCGTATTAGCATCCTTTCGGTATGTTATCCGTGTGTACAGGGCAGGTTACCCACGCGT
>MG|37|99.55|Firmicutes|Clostridia|Clostridiales|Clostridiaceae|Clostridium|hiranonis|
CGCGTGGGTAACCTGCCCTGTACACACGGATAACATACCGAAAGGTATGCTAATACGAGATAATATGCTTTTATCGCATGGTAGAAGTATCAAAGCTTTTGCGGTACAGGATGGACCCGCGTCTGATTAGCTAGTTGGTAAGGTAACGGCTTACCAAGGCGACGATCAGTAGCCGACCTGAGAGGGTGATCGGCCACATTGGAACTGAGACACGGTCCAAA
>MG|11|99.1|Firmicutes|Clostridia|Clostridiales|Clostridiaceae|Clostridium|hiranonis|
CGCGTGGGTAACCTGCCCTGTACACACGGATAACATACCGAAAGGTATGCTAATACGAGATAATATGCTTTTATCGCATGGTAGAAGTATCAAAGCTTTTGCGGTACAGGATGGACCCGCGTCTGATTAGCTAGTTGGTAAGGTGACGGCTTACCAAGGCGACGATCAGTAGCCGACCTGAGAGGGTGATCGGCCACATTGGAACTGAGACACGGTCCAAA
>MG|25|100.0|Firmicutes|Clostridia|Clostridiales|Clostridiaceae|Clostridium|sp.|
CTGGGCCGTGTCTCAGTCCCAGTGTGGCCGTCCACCCTCTCAGGCCGGCTACGCATCGTCGCCCTGGTGAGCCGTTACCTCACCAGCTGGCTAATGCGTCATAAGCCCATCCCTGTGCTATCCCGTGGGATATTTAACATAGTCGACATGCGTCCTCTATGCCTATGCGGTCTTAGCTGCCGTTTCCAGCAGTTATCCCCCTCACAGGGGCAGGTTGCTTATGTC
>MG|11|98.64|Firmicutes|Clostridia|Clostridiales|Clostridiaceae|Clostridium|hiranonis|
TTGGACCGTGTCTCAGTTCCAATGTGGCCGATCACCCTCTCAGGTCGGCTACTGATCGTCGCCTTGGTAAGCCGTTACCTTACCAACTAGCTAATCAGACGCGGGCCCATCCTGTACCGCAAAAGCTTTGATACTTCTACCATGCGATAAAAGCATATTATCTCGTATTAGCATCCTTTCGGTATGTTATCCGTGTGTACAGGGCAGGTTACCCACGCG
>MG|62|97.32|Firmicutes|Clostridia|Clostridiales|Clostridiaceae|Clostridium|sp.|
CTGGGCCGTGTCTCAGTCCCAGTGTGGCCGTCCACCCTCTCAGGCCGGCTACGCATCGTCGCCCTGGTGAGCCTCTACCTCACCAGCTAGCTAATGCGTCATAAGCCCATCCCTGTGCTATCCCGTGGGATATTTAACATACTCGACATGCGTCATGTATGCCTATGCGGTCTTAGCTGCCGTTTCCAGCAGTTATCCCCCTCACAGGGGCAGGTTGCTTATGTAT
>MG|22|97.33|Firmicutes|Clostridia|Clostridiales|Clostridiaceae|Clostridium|sp.|
CTGGGCCGTGTCTCAGTCCCAGTGTGGCCGTCCACCCTCTCAGGCCGGCTACGCATCGTCGCCCTGGTGAGCCTCTACCTCACCAGCTAGCTAATGCGTCATAAGCCCATCCCTGTGCTATCCCGTGGGATATTTAACATACTCGACATGCGTCATGTATGCCTATGCGGTCTTAGCTGCCGTTTCCAGCAGTTATCCCCCTCACAGGGGCAGGTTGCTTATGTC
>MG|18|97.32|Firmicutes|Clostridia|Clostridiales|Clostridiaceae|Clostridium|sp.|
TACATAAGCAACCTGCCCCTGTGAGGGGGATAACTGCTGGAAACGGCAGCTAAGACCGCATAGGCATACATGACGCATGTCGAGTATGTTAAATATCCCACGGGATAGCACAGGGATGGGCTTATGACGCATTAGCTAGCTGGTGAGGTAGAGGCTCACCAGGGCGACGATGCGTAGCCGGCCTGAGAGGGTGGACGGCCACACTGGGACTGAGACACGGCCCAG
>MG|12|98.64|Firmicutes|Clostridia|Clostridiales|Clostridiaceae|Clostridium|hiranonis|
TTGGACCGTGTCTCAGTTCCAATGTGGCCGATCACCCTCTCAGGTCGGCTACTGATCGTCGCCTTGGTAAGCCGTCACCTTACCAACTAGCTAATCAGACGCGGGTCCATCCTGTACCGCAAAAGCTTTGATACTTCTACCATGCGATAAAAGCATATTATCTCGTATTAGCATCCTTTCGGTATGTTATCCGTGTGTACAGGGCAGGTTACCCACGCG
>MG|11|98.64|Firmicutes|Clostridia|Clostridiales|Clostridiaceae|Clostridium|hiranonis|
TTGGACCGTGTCTCAGTTCCAATGTGGCCGATCACCCTCTCAGGTCGGCTACTGATCGTTGCCTTGGTAAGCCGTTACCTTACCAACTAGCTAATCAGACGCGGGTCCATCCTGTACCGCAAAAGCTTTGATACTTCTACCATGCGATAAAAGCATATTATCTCGTATTAGCATCCTTTCGGTATGTTATCCGTGTGTACAGGGCAGGTTACCCACGCG
>MG|12|99.55|Firmicutes|Clostridia|Clostridiales|Eubacteriaceae|Eubacterium|Eubacterium contortum / Eubacterium fissicatena|
TTGGGCCGTGTCTCAGTCCCAATGTGGCCGGTCACCCTCTCAGGTCGGCTACTGATCGTCGCCTTGGTAAGCCGTTACCTTACCAACTAGCTAATCAGACGCGGGTCCATCTCATACCACCGGAGTTTTTACCACTGTACCATGCGGTACCGTGGTCTTATGCGGTATTAGCAGTCATTTCTAACTGTTATCCCCCTGTATGAGGCAGGTTACCCACGCG
>MG|19|99.09|Firmicutes|Clostridia|Clostridiales|Lachnospiraceae|Roseburia|faecis|
CGCGTGGGTGACCTGCCCCATACCGGGGGATAACAGCTGGAAACGGCTGCTAATACCGCATAAGCGCACGGAGCTGCATGGCTCAGTGTGAAAAACTCCGGTGGTATGGGATGGGCCCGCGTCTGATTAGGCAGTTGGCGGGGTAACGGCCCACCAAACCGACGATCAGTAGCCGACCTGAGAGGGCGACCGGCCACATTGGGACTGAGACACGGCCCAA
>MG|12|99.09|Firmicutes|Clostridia|Clostridiales|Lachnospiraceae|Roseburia|faecis|
TTGGGCCGTGTCTCAGTCCCAATGTGGCCGGTCGCCCTCTCAGGTCGGCTACTGATCGTCGGTTTGGTGGGCCGTTACCCCGCCAACTGCCTAATCAGACGCGGGCCCATCCCATACCACCGGAGTTTTTCACACTGAGCCATGCAGCTCCGTGCGCTTATGCGGTATTAGCAGCCGTTTCCAGCTGTTATCCCCCGGTATGGGGCAGGTCACCCACGCG
>MG|56|99.55|Firmicutes|Clostridia|Clostridiales|Lachnospiraceae|Ruminococcus|torques|
TTGGGCCGTGTCTCAGTCCCAATGTGGCCGGTCACCCTCTCAGGTCGGCTACTGATCGTCGCCTTGGTAAGCCGTTACCTTACCAACTAGCTAATCAGACGCGGGTCCATCTCATACCACCGGAGTTTTTACCCCTGCACCATGCGGTGCTGTGGTCTTATGCGGTATTAGCAGTCATTTCTAACTGTTATCCCCCTGTATGAGGCAGGTTACCCACGCG
>MG|13|99.09|Firmicutes|Clostridia|Clostridiales|Lachnospiraceae|Ruminococcus|torques|
CGCGTGGGTAACCTGCCTCATACAGGGGGATAACAGTTAGAAATGACTGCTAATACCGCATAAGACCACAGCACCGCATGGTGCAGGGGTAAAAACTCCGGTGGTGTGAGATGGACCCGCGTCTGATTAGCTAGTTGGTAAGGTAACGGCTTACCAAGGCGACGATCAGTAGCCGACCTGAGAGGGTGACCGGCCACATTGGGACTGAGACACGGCCCAA
>MG|34|99.1|Firmicutes|Clostridia|Clostridiales|Lachnospiraceae|Ruminococcus|torques|
TTGGGCCGTGTCTCAGTCCCAATGTGGCCGGTCACCCTCTCAGGTCGGCTACTGATCGTCGCCTTGGTAAGCCGTTACCTTACCAACTAGCTAATCAGACGCGGGTCCATCTCATACCACCGGAGTTTTTACCCCTGCACCATGCGGTGCTGTGGTCTTATGCGGTATTAGCAGTCATTTCTAACTGTTATCCCCCCTGTATGAGGCAGGTTACCCACGCGT
>MG|23|99.09|Firmicutes|Clostridia|Clostridiales|Lachnospiraceae|Ruminococcus|torques|
TTGGGCCGTGTCTCAGTCCCAATGTGGCCGGTCACCCTCTCAGGTCGGCTACTGATCGTCGCCTTGGTAAGCCGTTACCTTACCAACTAGCTAATCAGACGCGGGTCCATCTCACACCACCGGAGTTTTTACCCCTGCACCATGCGGTGCTGTGGTCTTATGCGGTATTAGCAGTCATTTCTAACTGTTATCCCCCTGTATGAGGCAGGTTACCCACGCG
>MG|10|99.09|Firmicutes|Clostridia|Clostridiales|Lachnospiraceae|Ruminococcus|torques|
TTGGGCCGTGTCTCAGTCCCAATGTGGCCGGTCACCCTCTCAGGTCGGCTACTGATCGTCGCCTTGGTAAGCCGTTACCTTACCAACTAGCTAATCAGACGCGGGTCCATCTCACACCACCGGAGTTTTTACCCCCGCACCATGCGGTGCTGTGGTCTTATGCGGTATTAGCAGTCATTTCTAACTGTTATCCCCCTGTGTGAGGCAGGTTACCCACGCG
>MG|29|99.55|Firmicutes|Clostridia|Clostridiales|Lachnospiraceae|Ruminococcus|torques|
CGCGTGGGTAACCTGCCTCATACAGGGGGATAACAGTTAGAAATGACTGCTAATACCGCATAAGACCACAGCACCGCATGGTGCAGGGGTAAAAACTCCGGTGGTATGAGATGGACCCGCGTCTGATTAGCTAGTTGGTAAGGTAACGGCTTACCAAGGCGACGATCAGTAGCCGACCTGAGAGGGTGACCGGCCACATTGGGACTGAGACACGGCCCAAA
>MG|19|99.09|Firmicutes|Clostridia|Clostridiales|Lachnospiraceae|[Ruminococcus]|torques|
TTGGGCCGTGTCTCAGTCCCAATGTGGCCGGTCACCCTCTCAGGTCGGCTACTGATCGTCGCCTTGGTAAGCCGTTACCTTACCAACTAGCTAATCAGACGCGGGTCCATCTCACACCACCGGAGTTTTTACCCCTGCACCATGCGGTGCTGTGGTCTTATGCGGTATTAGCAGTCATTTCTAACTGTTATCCCCCTGTATGGGGCAGGTTATCCACGCG
>MG|14|99.09|Firmicutes|Clostridia|Clostridiales|Lachnospiraceae|[Ruminococcus]|torques|
CGCGTGGGTAACCTGCCTCACACAGGGGGATAACAGTTAGAAATGACTGCTAATACCGCATAAGACCACAGCACCGCATGGTGCAGGGGTAAAAACTCCGGTGGTGTGAGATGGACCCGCGTCTGATTAGCTAGTTGGTAAGGTAACGGCTTACCAAGGCGACGATCAGTAGCCGACCTGAGAGGGTGACCGGCCACATTGGGACTGAGACACGGCCCAG
>MG|476|99.1|Firmicutes|Clostridia|Clostridiales|Lachnospiraceae|[Ruminococcus]|torques|
TTGGGCCGTGTCTCAGTCCCAATGTGGCCGGTCACCCTCTCAGGTCGGCTACTGATCGTCGCCTTGGTAAGCCGTTACCTTACCAACTAGCTAATCAGACGCGGGTCCATCTCACACCACCGGAGTTTTTACCCCTGCACCATGCGGTGCTGTGGTCTTATGCGGTATTAGCAGTCATTTCTAACTGTTATCCCCCTGTGTGAGGCAGGTTACCCACGCGT
>MG|18|99.09|Firmicutes|Clostridia|Clostridiales|Lachnospiraceae|[Ruminococcus]|torques|
CTGGGCCGTGTCTCAGTCCCAATGTGGCCGGTCACCCTCTCAGGTCGGCTACTGATCGTCGCCTTGGTAAGCCGTTACCTTACCAACTAGCTAATCAGACGCGGGTCCATCTCACACCACCGGAGTTTTTACCCCTGCACCATGCGGTGCTGTGGTCTTATGCGGTATTAGCAGTCATTTCTAACTGTTATCCCCCTGTGTGAGGCAGGTTACCCACGCG
>MG|181|99.1|Firmicutes|Clostridia|Clostridiales|Lachnospiraceae|[Ruminococcus]|torques|
CGCGTGGGTAACCTGCCTCACACAGGGGGATAACAGTTAGAAATGACTGCTAATACCGCATAAGACCACAGCACCGCATGGTGCAGGGGTAAAAACTCCGGTGGTGTGAGATGGACCCGCGTCTGATTAGCTAGTTGGTAAGGTAACGGCTTACCAAGGCGACGATCAGTAGCCGACCTGAGAGGGTGACCGGCCACATTGGGACTGAGACACGGCCCAAA
>MG|14|99.09|Firmicutes|Clostridia|Clostridiales|Lachnospiraceae|[Ruminococcus]|torques|
TTGGGCCGTGTCTCAGTCCCAATGTGGCCGGTCACCCTCTCAGGTCGGCTACTGATCGTCGCCTTGGTAAGCCGTTACCTTACCAACTAGCTAATCAGACGCGGGTCCATCTCATACCACCGGAGTTTTTACCTCTGCACCATGCGGTGCTGGGGTCTTATGCGGTATTAGCAGTCATTTCTAACTGTTATCCCCCTGTATGAGGCAGGTTACCCACGCG
>MG|11|99.1|Firmicutes|Clostridia|Clostridiales|Lachnospiraceae|[Ruminococcus]|torques|
TTGGGCCGTGTCTCAGTCCCAATGTGGCCGGTCACCCTCTCAGGTCGGCTACTGATCGTCGCCTTGGTAAGCCGTTACCTTACCAACTAGCTAATCAGACGCGGGTCCATCTCATACCACCGGAGTTTTTACCCCTGCACCATGCGGCGCTGTGGTCTTATGCGGTATTAGCAGTCATTTCTAACTGTTATCCCCCCTGTATGAGGCAGGTTACCCACGCG
>MG|30|98.18|Firmicutes|Clostridia|Clostridiales|Lachnospiraceae|[Ruminococcus]|torques|
TTGGGCCGTGTCTCAGTCCCAATGTGGCCGGTCACCCTCTCAGGTCGGCTACTGATCGTCGCCTTGGTAAGCCGTTACCTTACCAACTAGCTAATCAGACGCGGGCCCATCTCACACCACCGGAGTTTTTACCCCTGCACCATGCGGTGCTGTGGCCTTATGCGGTATTAGCAGTCATTTCTAACTGTTATCCCCCTGTATGGGGCAGGTTATCCACGCG
>MG|24|98.64|Firmicutes|Clostridia|Clostridiales|Lachnospiraceae|[Ruminococcus]|torques|
TTGGGCCGTGTCTCAGTCCCAATGTGGCCGGTCACCCTCTCAGGTCGGCTACTGATCGTCGCCTTGGTAAGCCGTTACCTTACCAACTAGCTAATCAGACGCGGGTCCATCTCACACCACCGGAGTTTTTTACCCCTGCACCATGCGGTGCTGTGGTCTTATGCGGTATTAGCAGTCATTTCTAACTGTTATCCCCCTGTGTGAGGCAGGTTACCCACGCG
>MG|35|98.18|Firmicutes|Clostridia|Clostridiales|Lachnospiraceae|[Ruminococcus]|torques|
TTGGGCCGTGTCTCAGTCCCAATGTGGCCGGTCACCCTCTCAGGTCGGCTACTGATCGTCGCCTTGGTAAGCCGTTACCTTACCAACTAGCTAATCAGACGCGGGCCCATCTCACACCACCGGAGTTTTTACCCCTGCACCATGCGGTGCTGTGGCCTTATGCGGTATTAGCAGTCATTTCTAACTGTTATCCCCCTGTGTGAGGCAGGTTACCCACGCG
>MG|10|97.27|Firmicutes|Clostridia|Clostridiales|Lachnospiraceae|[Ruminococcus]|gnavus|
TTGGGCCGTGTCTCAGTCCCAATGTGGCCGGTCACCCTCTCAGGTCGGCTACTGATCGTCGGCTTGGTGGGCCGTTACCCCGCCAACTACCTAATCAGACGCGGGCTCATCTCACACCACCGGAGTTTTTACCCCTGCACCATGCGGTGCTGTGGTCTTATGCGGTATTAGCAGTCATTTCTAACTGTTATCCCCCTGTGTGAGGCAGGTTACCCCACGCG
>MG|15|97.72|Firmicutes|Clostridia|Clostridiales|Lachnospiraceae|[Ruminococcus]|gnavus|
TTGGGCCGTGTCTCAGTCCCAATGTGGCCGGTCACCCTCTCAGGTCGGCTACTGATCGTCGGCTTGGTGAGCCGTTACCTCACCAACTACCTAATCAGACGCGGGTCCATCTCACACCACCGGAGTTTTTACCCCTGCACCATGCGGTGCTGTGGTCTTATGCGGTATTAGCAGTCATTTCTAACTGTTATCCCCCTGTGTGAGGCAGGTTGCCCACGCG
>MG|25|97.72|Firmicutes|Clostridia|Clostridiales|Lachnospiraceae|[Ruminococcus]|torques|
CTGGGCCGTGTCTCAGTCCCAATGTGGCCGGTCACCCTCTCAGGTCGGCTACTGATCGTCGCCTTGGTAAGCCGTTACCTTACCAACTAGCTAATCAGACGCGGGCCCATCTCACACCACCGGAGTTTTTACCCCTGCACCATGCGGTGCTGTGGCCTTATGCGGTATTAGCAGTCATTTCTAACTGTTATCCCCCTGTGTGAGGCAGGTTGCCCACGCG
>MG|12|98.64|Firmicutes|Clostridia|Clostridiales|Lachnospiraceae|[Ruminococcus]|torques|
CGCGTGGGCAACCTGCCTCACACAGGGGGATAACAGTTAGAAATGACTGCTAATACCGCATAAGACCACAGCACCGCATGGTGCAGGGGTAAAAACTCCGGTGGTGTGAGATGGACCCGCGTCTGATTAGCTAGTTGGTAAGGTAACGGCTTACCAAGGCGACGATCAGTAGCCGACCTGAGAGGGTGACCGGCCACATTGGGACTGAGACACGGCCCAA
>MG|12|98.64|Firmicutes|Clostridia|Clostridiales|Lachnospiraceae|[Ruminococcus]|torques|
TTGGGCCGTGTCTCAGTCCCAATGTGGCCGGTCACCCTCTCAGGTCGGCTACTGATCGTCGCCTTGGTAAGCCGTTACCTTACCAACTAGCTAATCAGACGCGGGTCCATCTCACACCACCGGAGTTTTTACCCCTGCACCATGCGGTGCTGTGGCCTTATGCGGTATTAGCAGTCATTTCTAACTGTTATCCCCCTGTGTGAGGCAGGTTACCCACGCG
>MG|10|98.63|Firmicutes|Clostridia|Clostridiales|Lachnospiraceae|[Ruminococcus]|gnavus|
TTGGGCCGTGTCTCAGTCCCAATGTGGCCGGTCACCCTCTCAGGTCGGCTACTGATCGTCGGCTTGGTGAGCCGTTACCTCACCAACTACCTAATCAGACGCGGGTCCATCTCACACCACCGGAGTTTTTACCCCTGCACCATGCGGTGCTGTGGTCTTATGCGGTATTAGCAGTCATTTCTAACTGTTATCCCCCTGTATGAGGCAGGTTACCCACGCG
>MG|15|97.73|Firmicutes|Clostridia|Clostridiales|Lachnospiraceae|[Ruminococcus]|gnavus|
TTGGGCCGTGTCTCAGTCCCAATGTGGCCGGTCACCCTCTCAGGTCGGCTACTGATCGTCGGCTTGGTGAGCCGTTACCTCACCAACTACCTAATCAGACGCGGGTCCATCTCACACCACCGGAGTTTTTACCCCTGCACCATGCGGTGCTGTGGTCTTATGCGGTATTAGCAGTCATTTCTAACTGTTATCCCCCCTGTGTGAGGCAGGTTACCCACGCG
>MG|12|97.72|Firmicutes|Clostridia|Clostridiales|Lachnospiraceae|[Ruminococcus]|gnavus|
CGCGTGGGCAACCTGCCTCACACAGGGGGATAACAGTTAGAAATGACTGCTAATACCGCATAAGGCCACAGCACCGCATGGTGCAGGGGTAAAAACTCCGGTGGTGTGAGATGGGCCCGCGTCTGATTAGGTAGTTGGTGGGGTAACGGCCCACCAAGCCGACGATCAGTAGCCGACCTGAGAGGGTGACCGGCCACATTGGGACTGAGACACGGCCCAA
>MG|11|97.71|Firmicutes|Clostridia|Clostridiales|Lachnospiraceae|[Ruminococcus]|torques|
TTGGGCCGTGTCTCAGTCCCAATGTGGCCGGTCACCCTCTCAGGTCGGCTACTGATCGTCGCCTTGGTAAGCCGTTACCTTACCAACTAGCTAATCAGACGCGGGCCCATCTCACACCACCGGAGTTTTTACCCCTGCACCATGCGGTGCTGTGGCCTTATGCGGTATTAGCAGTCATTTCTAACTGTTATCCCCCTGTGTGAGGCAGGTTACCTACGTG
>MG|100|98.17|Firmicutes|Clostridia|Clostridiales|Lachnospiraceae|[Ruminococcus]|gnavus|
TTGGGCCGTGTCTCAGTCCCAATGTGGCCGGTCACCCTCTCAGGTCGGCTACTGATCGTCGGCTTGGTGAGCCGTTACCTCACCAACTACCTAATCAGACGCGGGTCCATCTCACACCACCGGAGTTTTTACCCCTGCACCATGCGGTGCTGTGGTCTTATGCGGTATTAGCAGTCATTTCTAACTGTTATCCCCCTGTGTGAGGCAGGTTACCCACGCG
>MG|35|97.72|Firmicutes|Clostridia|Clostridiales|Lachnospiraceae|[Ruminococcus]|gnavus|
TTGGGCCGTGTCTCAGTCCCAATGTGGCCGGTCACCCTCTCAGGTCGGCTACTGATCGTCGGCTTGGTGGGCCGTTACCCCGCCAACTACCTAATCAGACGCGGGCTCATCTCACACCACCGGAGTTTTTACCCCTGCACCATGCGGTGCTGTGGTCTTATGCGGTATTAGCAGTCATTTCTAACTGTTATCCCCCTGTGTGAGGCAGGTTACCCACGCG
>MG|18|97.72|Firmicutes|Clostridia|Clostridiales|Lachnospiraceae|[Ruminococcus]|gnavus|
TTGGGCCGTGTCTCAGTCCCAATGTGGCCGGTCACCCTCTCAGGTCGGCTACTGATCGTCGGCTTGGTGGGCCGTTACCCCACCAACTACCTAATCAGACGCGGGCCCATCTCACACCACCGGAGTTTTTACCCCTGCACCATGCGGTGCTGTGGCCTTATGCGGTATTAGCAGTCATTTCTAACTGTTATCCCCCTGTGTGAGGCAGGTTGCCCACGCG
>MG|11|98.18|Firmicutes|Clostridia|Clostridiales|Lachnospiraceae|[Ruminococcus]|torques|
CGCGTGGGTAACCTGCCTCACACAGGGGGATAACAGTTAGAAATGACTGCTAATACCGCATAAGGCCACAGCACCGCATGGTGCAGGGGTAAAAACTCCGGTGGTGTGAGATGGGCCCGCGTCTGATTAGCTAGTTGGTAAGGTAACGGCTTACCAAGGCGACGATCAGTAGCCGACCTGAGAGGGTGACCGGCCACATTGGGACTGAGACACGGCCCAA
>MG|20|97.72|Firmicutes|Clostridia|Clostridiales|Lachnospiraceae|[Ruminococcus]|gnavus|
CGCGTGGGTAACCTGCCTCACACAGGGGGATAACAGTTAGAAATGACTGCTAATACCGCATAAGACCACAGCACCGCATGGTGCAGGGGTAAAAACTCCGGTGGTGTGAGATGAGCCCGCGTCTGATTAGGTAGTTGGCGGGGTAACGGCCCACCAAGCCGACGATCAGTAGCCGACCTGAGAGGGTGACCGGCCACATTGGGACTGAGACACGGCCCAA
>MG|10|98.64|Firmicutes|Clostridia|Clostridiales|Lachnospiraceae|[Ruminococcus]|torques|
TTGGGCCGTGTCTCAGTCCCAATGTGGCCGGTCACCCTCTCAGGTCGGCTACTGATCGTCGCCTTGGTAAGCCGTTACCTTACCAACTAGCTAATCAGACGCGGGCCCATCTCACACCACCGGAGTTTTTACCCCTGCACCATGCGGTGCTGTGGCCTTATGCGGTATTAGCAGTCATTTCTAACTGTTATCCCCCTGTATGAGGCAGGTTACCCACGCG
>MG|43|98.17|Firmicutes|Clostridia|Clostridiales|Lachnospiraceae|[Ruminococcus]|gnavus|
CGCGTGGGTAACCTGCCTCACACAGGGGGATAACAGTTAGAAATGACTGCTAATACCGCATAAGACCACAGCACCGCATGGTGCAGGGGTAAAAACTCCGGTGGTGTGAGATGGACCCGCGTCTGATTAGGTAGTTGGTGAGGTAACGGCTCACCAAGCCGACGATCAGTAGCCGACCTGAGAGGGTGACCGGCCACATTGGGACTGAGACACGGCCCAA
>MG|11|98.64|Firmicutes|Clostridia|Clostridiales|Lachnospiraceae|[Ruminococcus]|torques|
TTGGGCCGTGTCTCAGTCCCAATGTGGCCGGTCACCCTCTCAGGTCGGCTACTGATCGTCGCCTTGGTAAGCCGTTACCTTACCAACTAGCTAATCAGACGCGGGCCCATCTCACACCACCGGAGTTTTTACCCCTGCACCATGCGGTGCTGTGGTCTTATGCGGTATTAGCAGTCATTTCTAACTGTTATCCCCCTGTGTGAGGCAGGTTACCCACGCG
>MG|25|97.3|Firmicutes|Clostridia|Clostridiales|Lachnospiraceae|[Ruminococcus]|torques|
TTGGGCCGTGTCTCAGTCCCAATGTGGCCGGTCACCCTCTCAGGTCGGCTACTGATCGTCGCCTTGGTAAGCCGTTACCTTACCAACTAGCTAATCAGACGCGGGCCCATCTCACACCACCGGAGTTTTTACCCCTGCACCATGCGGTGCTGTGGCCTTATGCGGTATTAGCAGTCATTTCTAACTGTTATCCCCCTGTGTGAGGCCAGGTTGCCCACGCGT
>MG|24|97.26|Firmicutes|Clostridia|Clostridiales|Lachnospiraceae|[Ruminococcus]|gnavus|
TTGGGCCGTGTCTCAGTCCCAATGTGGCCGGTCGCCCTCTCAGGTCGGCTACTGATCGTCGGCTTGGTGCGCCGTTACCGCACCAACTACCTAATCAGACGCGGGCCCATCTCACACCACCGGAGTTTTTACCCCTGCACCATGCGGTGCTGTGGTCTTATGCGGTATTAGCAGTCATTTCTAACTGTTATCCCCCTGTGTGAGGCAGGTTACCCACGCG
>MG|35|98.64|Firmicutes|Clostridia|Clostridiales|Lachnospiraceae|[Ruminococcus]|torques|
TTGGGCCGTGTCTCAGTCCCAATGTGGCCGGTCACCCTCTCAGGTCGGCTACTGATCGTCGCCTTGGTAAGCCGTTACCTTACCAACTAGCTAATCAGACGCGGGTCCATCTCACACCACCGGAGTTTTTACCCCTGCACCATGCGGTGCTGTGGTCTTATGCGGTATTAGCAGTCATTTCTAACTGTTATCCCCCTGTGTGAGGCAGGTTGCCCACGCG
>MG|10|97.72|Firmicutes|Clostridia|Clostridiales|Lachnospiraceae|[Ruminococcus]|gnavus|
CGCGTGGGCAACCTGCCTCACACAGGGGGATAACAGTTAGAAATGACTGCTAATACCGCATAAGACCACAGCACCGCATGGTGCAGGGGTAAAAACTCCGGTGGTGTGAGATGGACCCGCGTCTGATTAGGTAGTTGGTGAGGTAACGGCTCACCAAGCCGACGATCAGTAGCCGACCTGAGAGGGTGACCGGCCACATTGGGACTGAGACACGGCCCAA
>MG|21|97.29|Firmicutes|Clostridia|Clostridiales|Lachnospiraceae|[Ruminococcus]|torques|
TTGGGCCGTGTCTCAGTCCCAATGTGGCCGGTCACCCTCTCAGGTCGGCTACTGATCGTCGCCTTGGTAAGCCGTTACCTTACCAACTAGCTAATCAGACGCGGGCCCATCTCACACCACCGGAGTTTTTTACCCCTGCACCATGCGGTGCTGTGGCCTTATGCGGTATTAGCAGTCATTTCTAACTGTTATCCCCCTGTGTGAGGCAGGTTGCCCACGCG
>MG|10|97.26|Firmicutes|Clostridia|Clostridiales|Lachnospiraceae|[Ruminococcus]|gnavus|
CGCGTGGGTAACCTGCCTCACACAGGGGGATAACAGTTAGAAATGACTGCTAATACCGCATAAGACCACAGCACCGCATGGTGCAGGGGTAAAAACTCCGGTGGTGTGAGATGGGCCCGCGTCTGATTAGGTAGTTGGTGCGGTAACGGCGCACCAAGCCGACGATCAGTAGCCGACCTGAGAGGGCGACCGGCCACATTGGGACTGAGACACGGCCCAAA
>MG|176|97.73|Firmicutes|Clostridia|Clostridiales|Lachnospiraceae|[Ruminococcus]|torques|
CGCGTGGGCAACCTGCCTCACACAGGGGGATAACAGTTAGAAATGACTGCTAATACCGCATAAGGCCACAGCACCGCATGGTGCAGGGGTAAAAACTCCGGTGGTGTGAGATGGGCCCGCGTCTGATTAGCTAGTTGGTAAGGTAACGGCTTACCAAGGCGACGATCAGTAGCCGACCTGAGAGGGTGACCGGCCACATTGGGACTGAGACACGGCCCAA
>MG|36|97.3|Firmicutes|Clostridia|Clostridiales|Lachnospiraceae|[Ruminococcus]|torques|
TTGGGCCGTGTCTCAGTCCCAATGTGGCCGGTCACCCTCTCAGGTCGGCTACTGATCGTCGCCTTGGTAAGCCGTTACCTTACCAACTAGCTAATCAGACGCGGGCCCATCTCACACCACCGGAGTTTTTACCCCTGCACCATGCGGTGCTGTGGCCTTATGCGGTATTAGCAGTCATTTCTAACTGTTATCCCCCCTGTGTGAGGCAGGTTGCCCACGCGT
>MG|476|97.74|Firmicutes|Clostridia|Clostridiales|Lachnospiraceae|[Ruminococcus]|torques|
TTGGGCCGTGTCTCAGTCCCAATGTGGCCGGTCACCCTCTCAGGTCGGCTACTGATCGTCGCCTTGGTAAGCCGTTACCTTACCAACTAGCTAATCAGACGCGGGCCCATCTCACACCACCGGAGTTTTTACCCCTGCACCATGCGGTGCTGTGGCCTTATGCGGTATTAGCAGTCATTTCTAACTGTTATCCCCCTGTGTGAGGCAGGTTGCCCACGCGT
>MG|10|97.27|Firmicutes|Clostridia|Clostridiales|Lachnospiraceae|[Ruminococcus]|gnavus|
TTGGGCCGTGTCTCAGTCCCAATGTGGCCGGTCACCCTCTCAGGTCGGCTACTGATCGTCGGCTTGGTGGGCCGTTACCCCGCCAACTACCTAATCAGACGCGGGCTCATCTCACACCACCGGAGTTTTTACCCCTGCACCATGCGGTGCTGTGGTCTTATGCGGTATTAGCAGTCATTTCTAACTGTTATCCCCCCTGTGTGAGGCAGGTTACCCACGCG
>MG|49|98.64|Firmicutes|Clostridia|Clostridiales|Lachnospiraceae|[Ruminococcus]|torques|
TTGGGCCGTGTCTCAGTCCCAATGTGGCCGGTCACCCTCTCAGGTCGGCTACTGATCGTCGCCTTGGTAAGCCGTTACCTTACCAACTAGCTAATCAGACGCGGGTCCATCTCACACCACCGGAGTTTTTACCCCTGCACCATGCGGTGCTGTGGTCTTATGCGGTATTAGCAGTCATTTCTAACTGTTATCCCCCCTGTGTGAGGCAGGTTACCCACGCG
>MG|17|98.18|Firmicutes|Clostridia|Clostridiales|Lachnospiraceae|[Ruminococcus]|torques|
TTGGGCCGTGTCTCAGTCCCAATGTGGCCGGTCACCCTCTCAGGTCGGCTACTGATCGTCGCCTTGGTAAGCCGTTACCTTACCAACTAGCTAATCAGACGCGGGTCCATCTCACACCACCGGAGTTTTTACCCCTGCACCATGCGGTGCTGTGGCCTTATGCGGTATTAGCAGTCATTTCTAACTGTTATCCCCCTGTGTGAGGCAGGTTGCCCACGCG
>MG|13|99.55|Firmicutes|Clostridia|Clostridiales|Ruminococcaceae|Faecalibacterium|prausnitzii|
TTGGGCCGTGTCTCAGTCCCAATGTGGCCGTCCACCCTCTCAGGCCGGCTACTGATCGTCGGCTTGGTGAGCCGTTACCTCACCAACTACCTAATCAGACGCGGGTCCATCTCACACCACCGGAGTTTTTACCACTGCACCATGCGGTGCTGTGGTCTTATGCGGTATTAGCAGTCATTTCTAACTGTTATCCCCCTGTGTGAGGCAGGTTACCCACGCG
>MG|15|99.1|Firmicutes|Clostridia|Clostridiales|Ruminococcaceae|Faecalibacterium|prausnitzii|
CTGGGCCGTATCTCAGTCCCAATGTGGCCGTTCAACCTCTCAGTCCGGCTACTGATCGTCGACTTGGTATGCCGTTACCACACCAACTATCTAATCAGACGCAAGCCCATCTATCAGCGGATTTCTCCTTTCCCTATTGTATCATGCGATACTTAGGCATATGCGGTATTAGCAGTCATTTCTAACTGTTGTTCCCCTCTGATAGGCAGGTTGCTTACGTG
>MG|26|99.09|Firmicutes|Clostridia|Clostridiales|Ruminococcaceae|Faecalibacterium|prausnitzii|
TTGGGCCGTGTCTCAGTCCCAATGTGGCCGTCCACCCTCTCAGGCCGGCTACTGATCGTCGGCTTGGTGAGCCGTTACCTCACCAACTACCTAATCAGACGCGGGTCCATCTCACACCACCGGAGTTTTTACCCCTGCACCATGCGGTGCTGTGGTCTTATGCGGTATTAGCAGTCATTTCTAACTGTTATCCCCCTGTGTGAGGCAGGTTACCCACGCG
>MG|16|100.0|Firmicutes|Clostridia|Clostridiales|Ruminococcaceae|Faecalibacterium|prausnitzii|
CTGGGCCGTGTCTCAGTCCCAATGTGGCCGTTCAACCTCTCAGTCCGGCTACCGATCGTCGCCTTGGTGGGCCGTTACCTCACCAACCAGCTAATCGGACGCGAGGCCATCTCAAAGCGGATTGCTCCTTTTCCCTCAGGGCCATGCGGCCCCGTGGGCTTATGCGGTATTAGCAGTCGTTTCCAACTGTTGTCCCCCTCTTTGAGGCAGGTTCCTCACGCG
>MG|25|100.0|Firmicutes|Clostridia|Clostridiales|Ruminococcaceae|Faecalibacterium|prausnitzii|
TTGGGCCGTGTCTCAGTCCCAATGTGGCCGTCCACCCTCTCAGGCCGGCTACTGATCGTCGGCTTGGTGAGCCGTTACCTCACCAACTACCTAATCAGACGCGGGTCCATCTCACACCACCGGAGTTTTTACCACTGCACCATGCGGTGCTGGGGTCTTATGCGGTATTAGCAGTCATTTCTAACTGTTATCCCCCTGTGTGAGGCAGGTTACCCACGCG
>MG|10|100.0|Firmicutes|Clostridia|Clostridiales|Ruminococcaceae|Faecalibacterium|prausnitzii|
CGCGTGGGTAACCTGCCTCACACAGGGGGATAACAGTTAGAAATGACTGCTAATACCGCATAAGACCCCAGCACCGCATGGTGCAGTGGTAAAAACTCCGGTGGTGTGAGATGGACCCGCGTCTGATTAGGTAGTTGGTGAGGTAACGGCTCACCAAGCCGACGATCAGTAGCCGGCCTGAGAGGGTGGACGGCCACATTGGGACTGAGACACGGCCCAA
>MG|11|100.0|Firmicutes|Clostridia|Clostridiales|Ruminococcaceae|Faecalibacterium|prausnitzii|
CTGGGCCGTGTCTCAGTCCCAATGTGGCCGTTCAACCTCTCAGTCCGGCTACCGATCGTCGCCTTGGTGGGCCGTTACCTCACCAACCAGCTAATCGGACGCGAGGCCATCTCAAAGCGGATTGCTCCTTTTCCCTCAGAGCCATGCGGCCCCGTGGGCTTATGCGGTATTAGCAGTCGTTTCCAACTGTTGTCCCCCTCTTTGAGGCAGGTTCCTCACGCG
>MG|12|98.2|Firmicutes|Clostridia|Clostridiales|Ruminococcaceae|Faecalibacterium|prausnitzii|
CGCGTGAGTAACCTGCCCTGGAGTGGGGGACAACAGTTGGAAACGACTGCTAATACCGCATAAGCCCACGGTGCCGCATGGCACTGAGGGAAAAGGATTTATTCGCTCGAGGATGGACTCGCGTCCAATTAGCTAGTTGGTGAGGTAACGGCCCACCAAGGCGACGATTGGTAGCCGGACTGAGAGGTTGAACGGCCACATTGGGACTGAGACACGGCCCAG
>MG|34|98.64|Firmicutes|Clostridia|Clostridiales|Ruminococcaceae|Faecalibacterium|prausnitzii|
TTGGGCCGTGTCTCAGTCCCAATGTGGCCGTCCACCCTCTCAGGCCGGCTACTGATCGTCGGCTTGGTGAGCCGTTACCTCACCAACTACCTAATCAGACGCGGGTCCATCTCACACCACCGGAGTTTTTACCCCTGCACCATGCGGCGCTGTGGTCTTATGCGGTATTAGCAGTCATTTCTAACTGTTATCCCCCTGTGTGAGGCAGGTTACCCACGCG
>MG|42|97.29|Firmicutes|Clostridia|Clostridiales|Ruminococcaceae|Faecalibacterium|prausnitzii|
CTGGGCCGTATCTCAGTCCCAATGTGGCCGTTCAACCTCTCAGTCCGGCTACTGATCGTCGACTTGGTAGGCCGTTACCCCACCAACTATCTAATCAGACGCAAGCCCATCTATCAGCGGATTGCTCCTTTCCCTATTGTACCATGTGGTACTTAGGCATATGCGGTATTAGCAGTCATTTCTAACTGTTGTTCCCCTCTGATAGGCAGGTTGCTTACGTG
>MG|39|97.75|Firmicutes|Clostridia|Clostridiales|Ruminococcaceae|Faecalibacterium|prausnitzii|
CTGGGCCGTGTCTCAGTCCCAATGTGGCCGTTCAACCTCTCAGTCCGGCTACCAATCGTCGCCTTGGTGGGCCGTTACCTCACCAACTAGCTAATTGGACGCGAGTCCATCCTGAAGCGAATAAATCCTTTTCCCCCAAAGCCATGCGGCTTCGTGGGCTTATGCGGTATTAGCAGTCGTTTCCAACTGTTGTCCCCCACTCCAGGGCAGGTTACTCACGCG
>MG|38|97.76|Firmicutes|Clostridia|Clostridiales|Ruminococcaceae|Faecalibacterium|prausnitzii|
CTGGGCCGTGTCTCAGTCCCAATGTGGCCGTTCAACCTCTCAGTCCGGCTACCAATCGTCGCCTTGGTGGGCCGTTACCTCACCAACTAGCTAATTGGACGCGAGTCCATCCTGAAGCGAATAAAATCCTTTTCCCCCAAAGCCATGCGGCTCCGTGGGCTTATGCGGTATTAGCAGTCGTTTCCAACTGTTGTCCCCCACTCCAGGGCAGGTTACTCACGCG
>MG|18|98.2|Firmicutes|Clostridia|Clostridiales|Ruminococcaceae|Faecalibacterium|prausnitzii|
CTGGGCCGTGTCTCAGTCCCAATGTGGCCGTTCAACCTCTCAGTCCGGCTACCAATCGTCGCCTTGGTGGGCCGTTACCTCACCAACTAGCTAATTGGACGCGAGTCCATCCTGAAGCGAATAAATCCTTTTCCCTCAATACCATGCGGTACCGTGGGCTTATGCGGTATTAGCAGTCGTTTCCAACTGTTGTCCCCCACTCCAGGGCAGGTTACTCACGCG
>MG|17|97.3|Firmicutes|Clostridia|Clostridiales|Ruminococcaceae|Faecalibacterium|prausnitzii|
CTGGGCCGTGTCTCAGTCCCAATGTGGCCGTTCAACCTCTCAGTCCGGCTACCAATCGTCGCCTTGGTGGGCCGTTACCTCACCAACTAGCTAATTGGACGCGAGTCCATCCTGAAGCGAATAAATCCTTTTCCCGCCGCACCATGCGGTGCTGTGGGCTTATGCGGTATTAGCAGTCGTTTCCAACTGTTGTCCCCCACTCCAGGGCAGGTTACTCACGCG
>MG|17|98.65|Firmicutes|Clostridia|Clostridiales|Ruminococcaceae|Faecalibacterium|prausnitzii|
CTGGGCCGTGTCTCAGTCCCAATGTGGCCGTTCAACCTCTCAGTCCGGCTACCAATCGTCGCCTTGGTGGGCCGTTACCTCACCAACTAGCTAATTGGACGCGAGTCCATCCTGAAGCGAATAAATCCTTTTCCCTCAGTGCCATGCGGCACCGTGGGCTTATGCGGTATTAGCAGTCGTTTCCAACTGTTGTCCCCCACTCCAGGGCAGGTTACTCACGCGT
>MG|11|97.76|Firmicutes|Clostridia|Clostridiales|Ruminococcaceae|Faecalibacterium|prausnitzii|
CGCGTGAGTAACCTGCCCTGGAGTGGGGGACAACAGTTGGAAACGACTGCTAATACCGCATAAGCCCACGGAGCCGCATGGCTTTGGGGGAAAAGGATTTTATTCGCTTCAGGATGGACTCGCGTCCAATTAGCTAGTTGGTGAGGTAACGGCCCACCAAGGCGACGATTGGTAGCCGGACTGAGAGGTTGAACGGCCACATTGGGACTGAGACACGGCCCAG
>MG|32|98.65|Firmicutes|Clostridia|Clostridiales|Ruminococcaceae|Faecalibacterium|prausnitzii|
CTGGGCCGTGTCTCAGTCCCAATGTGGCCGTTCAACCTCTCAGTCCGGCTACCAATCGTCGCCTTGGTGGGCCGTTACCTCACCAACTAGCTAATTGGACGCGAGTCCATCCTGAAGCGAATAAATCCTTTTCCCTCAGTACCATGCGGTACCGTGGGCTTATGCGGTATTAGCAGTCGTTTCCAACTGTTGTCCCCCACTCCAGGGCAGGTTACTCACGCG
>MG|93|97.29|Firmicutes|Clostridia|Clostridiales|Ruminococcaceae|Faecalibacterium|prausnitzii|
CTGGGCCGTATCTCAGTCCCAATGTGGCCGTTCATCCTCTCAGACCGGCTACTGATCGTCGCCTTGGTGGGCCGTTACCCCACCAACTAGCTAATCAGACGCGAGGCCATCTTTCAGCACATAAAGCTTTGACTTCTCAGGGATGCCCCCAAGAAGCGTCATGCGGTATTAGCAGTCGTTTCCAACTGTTGTCCCCCACTGAAAGGCAGGTTCCTCACGCG
>MG|34|97.29|Firmicutes|Clostridia|Clostridiales|Ruminococcaceae|Faecalibacterium|prausnitzii|
CGCGTGAGGAACCTGCCTTTCAGTGGGGGACAACAGTTGGAAACGACTGCTAATACCGCATGACGCTTCTTGGGGGCATCCCTGAGAAGTCAAAGCTTTATGTGCTGAAAGATGGCCTCGCGTCTGATTAGCTAGTTGGTGGGGTAACGGCCCACCAAGGCGACGATCAGTAGCCGGTCTGAGAGGATGAACGGCCACATTGGGACTGAGATACGGCCCAG
>MG|10|97.3|Firmicutes|Clostridia|Clostridiales|Ruminococcaceae|Faecalibacterium|prausnitzii|
CGCGTGAGTAACCTGCCCTGGAGTGGGGGACAACAGTTGGAAACGACTGCTAATACCGCATAAGCCCACAGTGCCGCATGGCACAGCGGGAAAAGGATTTATTCGCTTCAGGATGGACTCGCGTCCAATTAGCTAGTTGGTGAGGTAACGGCCCACCAAGGCGACGATTGGTAGCCGGACTGAGAGGTTGAACGGCCACATTGGGACTGAGACACGGCCCAG
>MG|24|97.76|Firmicutes|Clostridia|Clostridiales|Ruminococcaceae|Faecalibacterium|prausnitzii|
CTGGGCCGTGTCTCAGTCCCAATGTGGCCGTTCAACCTCTCAGTCCGGCTACCAATCGTCGCCTTGGTGGGCCGTTACCTCACCAACTAGCTAATTGGACGCGAGTCCATCCTGAAGCGAATAAAATCCTTTTCCCTCAAAGCCATGCGGCTCCGTGGGCTTATGCGGTATTAGCAGTCGTTTCCAACTGTTGTCCCCCACTCCAGGGCAGGTTACTCACGCG
>MG|29|98.18|Firmicutes|Clostridia|Clostridiales|Ruminococcaceae|Faecalibacterium|prausnitzii|
TTGGGCCGTGTCTCAGTCCCAATGTGGCCGTCCACCCTCTCAGGCCGGCTACTGATCGTCGCCTTGGTAAGCCGTTACCTTACCAACTAGCTAATCAGACGCGGGTCCATCTCACACCACCGGAGTTTTTACCACTGCACCATGCGGTGCTGGGGTCTTATGCGGTATTAGCAGTCATTTCTAACTGTTATCCCCCTGTGTGAGGCAGGTTACCCACGCG
>MG|14|97.74|Firmicutes|Clostridia|Clostridiales|Ruminococcaceae|Faecalibacterium|prausnitzii|
TTGGGCCGTGTCTCAGTCCCAATGTGGCCGTCCACCCTCTCAGGCCGGCTACTGATCGTCGCCTTGGTAAGCCGTTACCTTACCAACTAGCTAATCAGACGCGGGTCCATCTCACACCACCGGAGTTTTTACCACTGCACCATGCGGTGCTGTGGTCTTATGCGGTATTAGCAGTCATTTCTAACTGTTATCCCCCTGTGTGAGGCAGGTTACCCACGCGT
>MG|12|98.65|Firmicutes|Clostridia|Clostridiales|Ruminococcaceae|Faecalibacterium|prausnitzii|
CTGGGCCGTGTCTCAGTCCCAATGTGGCCGTTCAACCTCTCAGTCCGGCTACCAATCGTCGCCTTGGTGGGCCGTTACCTCACCAACTAGCTAATTGGACGCGAGTCCATCCTGGAGCGAATAAATCCTTTTCCCTCAGTGCCATGCGGTACCGTGGGCTTATGCGGTATTAGCAGTCGTTTCCAACTGTTGTCCCCCACTCCAGGGCAGGTTACTCACGCG
>MG|26|97.75|Firmicutes|Clostridia|Clostridiales|Ruminococcaceae|Faecalibacterium|prausnitzii|
CTGGGCCGTGTCTCAGTCCCAATGTGGCCGTTCAACCTCTCAGTCCGGCTACCAATCGTCGCCTTGGTGGGCCGTTACCTCACCAACTAGCTAATTGGACGCGAGTCCATCCTGAAGCGAATAAATCCTTTTCCCTCAAAGCCATGCGGCTTCGTGGGCTTATGCGGTATTAGCAGTCGTTTCCAACTGTTGTCCCCCACTCCAGGGCAGGTTACTCACGCG
>MG|18|98.2|Firmicutes|Clostridia|Clostridiales|Ruminococcaceae|Faecalibacterium|prausnitzii|
CTGGGCCGTGTCTCAGTCCCAATGTGGCCGTTCAACCTCTCAGTCCGGCTACCAATCGTCGCCTTGGTGGGCCGTTACCTCACCAACTAGCTAATTGGACGCGAGTCCATCCTGAAGCGAATAAATCCTTTTCCCCCAAAGCCATGCGGCTCCGTGGGCTTATGCGGTATTAGCAGTCGTTTCCAACTGTTGTCCCCCACTCCAGGGCAGGTTACTCACGCG
>MG|12|97.29|Firmicutes|Clostridia|Clostridiales|Ruminococcaceae|Faecalibacterium|prausnitzii|
CACGTAAGCAACCTGCCTATCAGAGGGGAACAACAGTTAGAAATGACTGCTAATACCGCATATGCCTAAGTACCACATGGTACAATAGGGAAAGGAGCAATCCGCTGATAGATGGGCTTGCGTCTGATTAGATAGTTGGTGGGGTAACGGCCTACCAAGTCGACGATCAGTAGCCGGACTGAGAGGTTGAACGGCCACATTGGGACTGAGATACGGCCCAG
>MG|20|97.3|Firmicutes|Clostridia|Clostridiales|Ruminococcaceae|Faecalibacterium|prausnitzii|
CGCGTGAGTAACCTGCCCTGGAGTGGGGGACAACAGTTGGAAACGACTGCTAATACCGCATAAGCCCACAGCACCGCATGGTGCAGCGGGAAAAGGATTTATTCGCTTCAGGATGGACTCGCGTCCAATTAGCTAGTTGGTGAGGTAACGGCCCACCAAGGCGACGATTGGTAGCCGGACTGAGAGGTTGAACGGCCACATTGGGACTGAGACACGGCCCAG
>MG|10|98.2|Firmicutes|Clostridia|Clostridiales|Ruminococcaceae|Faecalibacterium|prausnitzii|
CTGGGCCGTGTCTCAGTCCCAATGTGGCCGTTCAACCTCTCAGTCCGGCTACCAATCGTCGCCTTGGTGGGCCGTTACCTCACCAACTAGCTAATTGGACGCGAGTCCATCCTGAAGCGAATAAATCCTTTTCCCTCAAAGCCATGCGGCTCCGTGGGCTTATGCGGTATTAGCAGTCGTTTCCAACTGTTGTCCCCCACTCCAGGGCAGGTTACTCACGCG
>MG|20|97.31|Firmicutes|Clostridia|Clostridiales|Ruminococcaceae|Faecalibacterium|prausnitzii|
CTGGGCCGTGTCTCAGTCCCAATGTGGCCGTTCAACCTCTCAGTCCGGCTACCAATCGTCGCCTTGGTGGGCCGTTACCTCACCAACTAGCTAATTGGACGCGAGTCCATCCTGAAGCGAATAAAATCCTTTTCCCCCAAAGCCATGCGGCTTCGTGGGCTTATGCGGTATTAGCAGTCGTTTCCAACTGTTGTCCCCCACTCCAGGGCAGGTTACTCACGCG
>MG|26|98.2|Firmicutes|Clostridia|Clostridiales|Ruminococcaceae|Faecalibacterium|prausnitzii|
CGCGTGAGTAACCTGCCCTGGAGTGGGGGACAACAGTTGGAAACGACTGCTAATACCGCATAAGCCCACAGTACCGCATGGTACTGAGGGAAAAGGATTTATTCGCTTCAGGATGGACTCGCGTCCAATTAGCTAGTTGGTGAGGTAACGGCCCACCAAGGCGACGATTGGTAGCCGGACTGAGAGGTTGAACGGCCACATTGGGACTGAGACACGGCCCAG
>MG|60|98.2|Firmicutes|Clostridia|Clostridiales|Ruminococcaceae|Faecalibacterium|prausnitzii|
CTGGGCCGTGTCTCAGTCCCAATGTGGCCGTTCAACCTCTCAGTCCGGCTACCAATCGTCGCCTTGGTGGGCCGTTACCTCACCAACTAGCTAATTGGACGCGAGTCCATCCTGAAGCGAATAAATCCTTTTCCCTCAGTACCATGCGGTACTGTGGGCTTATGCGGTATTAGCAGTCGTTTCCAACTGTTGTCCCCCACTCCAGGGCAGGTTACTCACGCG
>MG|14|97.75|Firmicutes|Clostridia|Clostridiales|Ruminococcaceae|Faecalibacterium|prausnitzii|
CGCGTGAGTAACCTGCCCTGGAGTGGGGGACAACAGTTGGAAACGACTGCTAATACCGCATAAGCCCACGAAGCCGCATGGCTTTGGGGGAAAAGGATTTATTCGCTTCAGGATGGACTCGCGTCCAATTAGCTAGTTGGTGAGGTAACGGCCCACCAAGGCGACGATTGGTAGCCGGACTGAGAGGTTGAACGGCCACATTGGGACTGAGACACGGCCCAG
>MG|19|98.2|Firmicutes|Clostridia|Clostridiales|Ruminococcaceae|Faecalibacterium|prausnitzii|
CTGGGCCGTGTCTCAGTCCCAATGTGGCCGTTCAACCTCTCAGTCCGGCTACCAATCGTCGCCTTGGTGGGCCGTTACCTCACCAACTAGCTAATTGGACGCGAGTCCATCCTCGAGCGAATAAATCCTTTTCCCTCAGTGCCATGCGGCACCGTGGGCTTATGCGGTATTAGCAGTCGTTTCCAACTGTTGTCCCCCACTCCAGGGCAGGTTACTCACGCG
>MG|10|97.75|Firmicutes|Clostridia|Clostridiales|Ruminococcaceae|Faecalibacterium|prausnitzii|
CTGGGCCGTATCTCAGTCCCAATGTGGCCGTTGAGCCTCTCAGCTCGGCTACCGATCGTCGCTTTGGTAGGCCGTTACCCCACCAACTGGCTAATCGGACGCAAGCCCATCTATTAGCGGATTGCTCCTTTTCTAGCTTTACCATGCGGTATCTCTAGCTTATGCGGTATTAGCAATGATTTCTCACTGTTATTCCCCTCTAATAGGCAGGTTGCTTACGTG
>MG|15|97.73|Firmicutes|Clostridia|Clostridiales|Ruminococcaceae|Faecalibacterium|prausnitzii|
TTGGGCCGTGTCTCAGTCCCAATGTGGCCGTCCACCCTCTCAGGCCGGCTACTGATCGTCGCCTTGGTAAGCCGTTACCTTACCAACTAGCTAATCAGACGCGGGTCCATCTCACACCACCGGAGTTTTTACCCCTGCACCATGCGGTGCTGGGGTCTTATGCGGTATTAGCAGTCATTTCTAACTGTTATCCCCCTGTGTGAGGCAGGTTACCCACGCG
>MG|11|97.75|Firmicutes|Clostridia|Clostridiales|Ruminococcaceae|Faecalibacterium|prausnitzii|
CGCGTGAGTAACCTGCCCTGGAGTGGGGGACAACAGTTGGAAACGACTGCTAATACCGCATAAGCCCACGAAGCCGCATGGCTTTGAGGGAAAAGGATTTATTCGCTTCAGGATGGACTCGCGTCCAATTAGCTAGTTGGTGAGGTAACGGCCCACCAAGGCGACGATTGGTAGCCGGACTGAGAGGTTGAACGGCCACATTGGGACTGAGACACGGCCCAG
>MG|53|97.3|Firmicutes|Clostridia|Clostridiales|Ruminococcaceae|Faecalibacterium|prausnitzii|
CTGGGCCGTGTCTCAGTCCCAATGTGGCCGTTCAACCTCTCAGTCCGGCTACCAATCGTCGCCTTGGTGGGCCGTTACCTCACCAACTAGCTAATTGGACGCGAGTCCATCCTGAAGCGAATAAATCCTTTTCCCGCTGTGCCATGCGGCACTGTGGGCTTATGCGGTATTAGCAGTCGTTTCCAACTGTTGTCCCCCACTCCAGGGCAGGTTACTCACGCG
>MG|11|98.2|Firmicutes|Clostridia|Clostridiales|Ruminococcaceae|Faecalibacterium|prausnitzii|
CGCGTGAGTAACCTGCCCTGGAGTGGGGGACAACAGTTGGAAACGACTGCTAATACCGCATAAGCCCACGGTACCGCATGGTATTGAGGGAAAAGGATTTATTCGCTTCAGGATGGACTCGCGTCCAATTAGCTAGTTGGTGAGGTAACGGCCCACCAAGGCGACGATTGGTAGCCGGACTGAGAGGTTGAACGGCCACATTGGGACTGAGACACGGCCCAG
>MG|76|97.31|Firmicutes|Clostridia|Clostridiales|Ruminococcaceae|Faecalibacterium|prausnitzii|
CTGGGCCGTGTCTCAGTCCCAATGTGGCCGTTCAACCTCTCAGTCCGGCTACCAATCGTCGCCTTGGTGGGCCGTTACCTCACCAACTAGCTAATTGGACGCGAGTCCATCCTGAAGCGAATAAATCCTTTTCCCGCTGCACCATGCGGTGCTGTGGGCTTATGCGGTATTAGCAGTCGTTTCCAACTGTTGTCCCCCACTCCAGGGCAGGTTACTCACGCGT
>MG|18|98.2|Firmicutes|Clostridia|Clostridiales|Ruminococcaceae|Subdoligranulum|variabile|
CTGGGCCGTGTCTCAGTCCCAATGTGGCCGTTCAACCTCTCAGTCCGGCTACCAATCGTCGCCTTGGTGGGCCGTTACCTCACCAACTAGCTAATTGGACGCGAGTCCATCCTGAAGCGAATAAATCCTTTTCCCTCAATACCATGCGGTATCGTGGGCTTATGCGGTATTAGCAGTCGTTTCCAACTGTTGTCCCCCACTCCAGGGCAGGTTACTCACGCG
>MG|26|99.09|Firmicutes|Clostridia|Clostridiales|Veillonellaceae|Megamonas|hypermegale|
CACGTAGGTAACCTGCCTCACACAGGGGGATAACAGTTAGAAATGACTGCTAATACCGCATAAGCGCACAGGACCGCATGGTCTGGTGTGAAAAGCTCCGGCGGTGTGAGATGGACCTGCGTCTGATTAGCCAGTTGGCGGGGTAAAGGCCCACCAAAGCGACGATCAGTAGCCGGCCTGAGAGGGTGGACGGCCACATTGGGACTGAGACACGGCCCAG
>MG|10|100.0|Firmicutes|Clostridia|Clostridiales|Veillonellaceae|Megamonas|hypermegale|
CACGTAGGGAACCTGCCTCACACAGGGGGATAACAGTTAGAAATGACTGCTAATACCGCATAAGCGCACAGGACCGCATGGTCTGGTGTGAAAAGCTCCGGCGGTGTGAGATGGACCTGCGTCTGATTAGCCAGTTGGCGGGGTAACGGCCCACCAAAGCGACGATCAGTAGCCGGCCTGAGAGGGTGGACGGCCACATTGGGACTGAGACACGGCCCAG
>MG|15|98.18|Firmicutes|Clostridia|Clostridiales|Veillonellaceae|Megamonas|hypermegale|
CACGTAGGTAACCTGCCTCACACAGGGGGATAACAGTTAGAAATGACTGCTAATACCGCATAAGCGCACAGGGCTGCATGGCCTGGTGTGAAAAGCTCCGGCGGTGTGAGATGGACCTGCGTCTGATTAGCCAGTTGGCGGGGTAACGGCCCACCAAAGCGACGATCAGTAGCCGGCCTGAGAGGGTGGACGGCCACATTGGGACTGAGACACGGCCCAG
>MG|17|97.29|Firmicutes|Clostridia|Clostridiales|Veillonellaceae|Megamonas|hypermegale|
CTGGGCCGTGTCTCAGTCCCAATGTGGCCGTCCACCCTCTCAGGCCGGCTACTGATCGTCGCTTTGGTGGGCCGTTACCCCGCCAACTGGCTAATCAGACGCAGGTCCATCTCACACCGCCGGAGCTTTTCACACCGGGCCATGCAGCCCTGTGCGCTTATGCGGTATTAGCAGTCATTTCTAACTGTTATCCCCCCTGTGTGAGGCAGGTTACCTACGTG
>MG|27|98.19|Firmicutes|Clostridia|Clostridiales|Veillonellaceae|Megamonas|hypermegale|
CTGGGCCGTGTCTCAGTCCCAATGTGGCCGTCCACCCTCTCAGGCCGGCTACTGATCGTCGCTTTGGTGGGCCGTTACCCCGCCAACTGGCTAATCAGACGCAGGTCCATCTCACACCGCCGGAGCTTTTCACACCAGGCCATGCAGCCCTGTGCGCTTATGCGGTATTAGCAGTCATTTCTAACTGTTATCCCCCTGTGTGAGGCAGGTTACCTACGTGT
>MG|190|97.74|Firmicutes|Clostridia|Clostridiales|Veillonellaceae|Megamonas|hypermegale|
CTGGGCCGTGTCTCAGTCCCAATGTGGCCGTCCACCCTCTCAGGCCGGCTACTGATCGTCGCTTTGGTGGGCCGTTACCCCGCCAACTGGCTAATCAGACGCAGGTCCATCTCACACCGCCGGAGCTTTTCACACCGGGCCATGCAGCCCTGTGCGCTTATGCGGTATTAGCAGTCATTTCTAACTGTTATCCCCCTGTGTGAGGCAGGTTACCTACGTGT
>MG|104|97.73|Firmicutes|Clostridia|Clostridiales|Veillonellaceae|Megamonas|hypermegale|
CACGTAGGTAACCTGCCTCACACAGGGGGATAACAGTTAGAAATGACTGCTAATACCGCATAAGCGCACAGGGCTGCATGGCCCGGTGTGAAAAGCTCCGGCGGTGTGAGATGGACCTGCGTCTGATTAGCCAGTTGGCGGGGTAACGGCCCACCAAAGCGACGATCAGTAGCCGGCCTGAGAGGGTGGACGGCCACATTGGGACTGAGACACGGCCCAG
>MG|13|97.72|Firmicutes|Clostridia|Clostridiales|Veillonellaceae|Megamonas|hypermegale|
TTGGGCCGTGTCTCAGTCCCAATGTGGCCGTCCACCCTCTCAGGCCGGCTACTGATCGTCGCTTTGGTGGGCCGTTACCCCGCCAACTGGCTAATCAGACGCAGGTCCATCTCACACCGCCGGAGCTTTTCACACCGGGCCATGCAGCCCTGTGCGCTTATGCGGTATTAGCAGTCATTTCTAACTGTTATCCCCCTGTGTGAGGCAGGTTACCTACGTG
>MG|13|97.75|Firmicutes|Clostridia|Clostridiales|Veillonellaceae|Megamonas|hypermegale|
CTGGGCCGTGTCTCAGTCCCAATGTGGCCGTCCACCCTCTCAGGCCGGCTACTGATCGTCGCTTTGGTGGGCCGTTACCCCGCCAACTGGCTAATCAGACGCAGGTCCATCTCACACCGCCGGAGCTTTTCACACCAGGCCATGCAGCCCTGTGCGCTTATGCGGTATTAGCAGTCATTTCTAACTGTTATCCCCCTGTGTGAGGCCAGGTTACCTACGTGT
>MG|13|97.27|Firmicutes|Clostridia|Clostridiales|Veillonellaceae|Megamonas|hypermegale|
CTGGGCCGTGTCTCAGTCCCAATGTGGCCGTCCACCCTCTCAGGCCGGCTACTGATCGTCGCTTTGGTGGGCCGTTACCCCGCCAACTGGCTAATCAGACGCAGGTCCATCTCACACCGCCGGAGCTTTTCACACCGGGCCATGCAGCCCTGTGCGCTCATGCGGTATTAGCAGTCATTTCTAACTGTTATCCCCCTGTGTGAGGCAGGTTACCTACGTG
>MG|23|97.16|Firmicutes|Clostridia|Clostridiales|Veillonellaceae|Megamonas|hypermegale|
CTGGGCCGTGTCTCAGTCCCAATGTGGCCGTCCACCCTCTCAGGCCGGCTACTGATCGTCGCTTTGGTGGGCCGTTACCCCGCCAACTGGCTAATCAGACGCAGGTCCATCTCACACCGCCGGAGCTTTTCACACCGGGCCATGCAGCCCTGTGCGCTTATGCGGTATTAGCAGTCATTTCTAACTGTTATCCCCCTGTATGGGGCAGGTTATCCACGCG
>MG|29|97.29|Firmicutes|Clostridia|Clostridiales|Veillonellaceae|Megamonas|hypermegale|
CTGGGCCGTGTCTCAGTCCCAATGTGGCCGTCCACCCTCTCAGGCCGGCTACTGATCGTCGCTTTGGTGGGCCGTTACCCCGCCAACTGGCTAATCAGACGCAGGTCCATCTCACACCGCCGGAGCTTTTCACACCGGGCCATGCAGCCCTGTGCGCTTATGCGGTATTAGCAGTCATTTCTAACTGTTATCCCCCTGTGTGAGGCCAGGTTACCTACGTGC
>MG|11|97.27|Firmicutes|Clostridia|Clostridiales|Veillonellaceae|Megamonas|hypermegale|
CACGTAGGTAACCTGCCTCACACAGGGGGATAACAGTTAGAAATGACTGCTAATACCGCATGAGCGCACAGGGCTGCATGGCCCGGTGTGAAAAGCTCCGGCGGTGTGAGATGGACCTGCGTCTGATTAGCCAGTTGGCGGGGTAACGGCCCACCAAAGCGACGATCAGTAGCCGGCCTGAGAGGGTGGACGGCCACATTGGGACTGAGACACGGCCCAG
>MG|493|99.11|Firmicutes|Erysipelotrichia|Erysipelotrichales|Erysipelotrichaceae|Clostridium|spiroforme|
TACATAAGTAACCTGCCCTAGACAGGGGGATAACTGCTGGAAACGGCAGCTAAGACCGCATAGGTATGGACACTGCATGGTGACCATATTAAAAGTGCCAAGGCACTGGTAGAGGATGGACTTATGGCGCATTAGCTGGTTGGTGAGGTAACGGCTCACCAAGGCGACGATGCGTAGCCGACCTGAGAGGGTGACCGGCCACACTGGGACTGAGACACGGCCCAG
>MG|848|99.12|Firmicutes|Erysipelotrichia|Erysipelotrichales|Erysipelotrichaceae|Clostridium|spiroforme|
CTGGGCCGTGTCTCAGTCCCAGTGTGGCCGGTCACCCTCTCAGGTCGGCTACGCATCGTCGCCTTGGTGAGCCGTTACCTCACCAACCAGCTAATGCGCCATAAGTCCATCCTCTACCAGTGCCTTGGCACTTTTAATATGGTCACCATGCAGTGTCCATACCTATGCGGTCTTAGCTGCCGTTTCCAGCAGTTATCCCCCTGTCTAGGGCAGGTTACTTATGTAT
>MG|11|99.11|Firmicutes|Erysipelotrichia|Erysipelotrichales|Erysipelotrichaceae|Clostridium|spiroforme|
TACATAAGTAACCTGCCCTAGACAGGGGGATAACTGCTGGAAACGGCAGCTAAGACCGCATAGGTATGGACACTGCATGGTGACCATATTAAAAGTGCCAAGGCACTGGTAGAGGATGGACTTATGGCGCATTAGCTGGTTGGTGAGGTAACGGCTCACCAAGGCGACGATGCGTAGCCGACCTGAGAGGGTGACCGGCCACACTGGGACTGAGACACGGCCCAA
>MG|28|99.11|Firmicutes|Erysipelotrichia|Erysipelotrichales|Erysipelotrichaceae|Clostridium|spiroforme|
TTGGGCCGTGTCTCAGTCCCAGTGTGGCCGGTCACCCTCTCAGGTCGGCTACGCATCGTCGCCTTGGTGAGCCGTTACCTCACCAACCAGCTAATGCGCCATAAGTCCATCCTCTACCAGTGCCTTGGCACTTTTAATATGGTCACCATGCAGTGTCCATACCTATGCGGTCTTAGCTGCCGTTTCCAGCAGTTATCCCCCTGTCTAGGGCAGGTTACTTATGTA
>MG|44|99.12|Firmicutes|Erysipelotrichia|Erysipelotrichales|Erysipelotrichaceae|Erysipelatoclostridium|spiroforme|
CTGGGCCGTGTCTCAGTCCCAGTGTGGCCGGTCACCCTCTCAGGTCGGCTACGCATCGTCGCCTTGGTGAGCCGTTACCTCACCAACCAGCTAATGCGCCATAAGTCCATCCTCTACCAGTGCCTTGGCACTTTTAATATGGTCACCATGCAGTGTCCATACCTATGCGGTCTTAGCTGCCGTTTCCAGCAGTTATCCCCCCTGTCTAGGGCAGGTTACTTATGTA
>MG|49|99.11|Firmicutes|Erysipelotrichia|Erysipelotrichales|Erysipelotrichaceae|Erysipelatoclostridium|spiroforme|
CTGGGCCGTGTCTCAGTCCCAGTGTGGCCGGTCACCCTCTCAGGTCGGCTACGCATCGTCGCTTGGTGAGCCGTTACCTCACCAACCAGCTAATGCGCCATAAGTCCATCCTCTACCAGTGCCTTGGCACTTTTAATATGGTCACCATGCAGTGTCCATACCTATGCGGTCTTAGCTGCCGTTTCCAGCAGTTATCCCCCTGTCTAGGGCAGGTTACTTATGTA
>MG|428|99.12|Firmicutes|Erysipelotrichia|Erysipelotrichales|Erysipelotrichaceae|Erysipelatoclostridium|spiroforme|
CTGGGCCGTGTCTCAGTCCCAGTGTGGCCGGTCACCCTCTCAGGTCGGCTACGCATCGTCGCCTTGGTGAGCCGTTACCTCACCAACCAGCTAATGCGCCATAAGTCCATCCTCTACCAGTGCCTTGGCACTTTTAATATGGTCACCATGCAGTGTCCATCCTATGCGGTCTTAGCTGCCGTTTCCAGCAGTTATCCCCCTGTCTAGGGCAGGTTACTTATGTAT
>MG|16|99.12|Firmicutes|Erysipelotrichia|Erysipelotrichales|Erysipelotrichaceae|Erysipelatoclostridium|spiroforme|
TACATAAGTAACCTGCCCTAGACAGGGGGATAACTGCTGGAAACGGCAGCTAAGACCGCATAGGTATGGACACTGCATGGTGACCATATTAAAAAGTGCCAAGGCACTGGTAGAGGATGGACTTATGGCGCATTAGCTGGTTGGTGAGGTAACGGCTCACCAAGGCGACGATGCGTAGCCGACCTGAGAGGGTGACCGGCCACACTGGGACTGAGACACGGCCCAG
>MG|50|99.12|Firmicutes|Erysipelotrichia|Erysipelotrichales|Erysipelotrichaceae|Erysipelatoclostridium|spiroforme|
CTGGGCCGTGTCTCAGTCCCAGTGTGGCCGGTCACCCTCTCAGGTCGGCTACGCATCGTCGCCTTGGTGAGCCGTTACCTCACCAACCAGCTAATGCGCCATAAGTCCATCCTCTACCAGTGCTTGGCACTTTTAATATGGTCACCATGCAGTGTCCATACCTATGCGGTCTTAGCTGCCGTTTCCAGCAGTTATCCCCCTGTCTAGGGCAGGTTACTTATGTAT
>MG|136|99.11|Firmicutes|Erysipelotrichia|Erysipelotrichales|Erysipelotrichaceae|Erysipelatoclostridium|spiroforme|
TACATAAGTAACCTGCCCTAGACAGGGGGATAACTGCTGGAAACGGCAGCTAAGACCGCATAGGTATGGACACTGCATGGTGACCATATTAAAAGTGCCAAGGCACTGGTAGAGGATGGACTTATGGCGCATTAGCTGGTTGGTGAGGTAACGGCTCACCAAGCGACGATGCGTAGCCGACCTGAGAGGGTGACCGGCCACACTGGGACTGAGACACGGCCCAG
>MG|32|99.12|Firmicutes|Erysipelotrichia|Erysipelotrichales|Erysipelotrichaceae|Erysipelatoclostridium|spiroforme|
CTGGGCCGTGTCTCAGTCCCAGTGTGGCCGGTCACCCTCTCAGGTCGGCTACGCATCGTCGCCTTGGTGAGCCGTTACCTCACCAACCAGCTAATGCGCCATAAGTCCATCCTCTACCAGTGCCTTGGCACTTTTTAATATGGTCACCATGCAGTGTCCATACCTATGCGGTCTTAGCTGCCGTTTCCAGCAGTTATCCCCCTGTCTAGGGCAGGTTACTTATGTAT
>MG|24|99.12|Firmicutes|Erysipelotrichia|Erysipelotrichales|Erysipelotrichaceae|Erysipelatoclostridium|spiroforme|
CTGGGCCGTGTCTCAGTCCCAGTGTGGCCGGTCACCCTCTCAGGTCGGCTACGCATCGTCGCCTTGGTGAGCCGTTACCTCACCAACCAGCTAATGCGCCATAAGTCCATCCTCTACCAGTGCCTTGGCACTTTTAATATGGTCACCATGCAGTGTCCATACCTATGCGGTCTTAGCTGCCGTTTCCAGCAGTTATCCCCCTGTCCTAGGGCAGGTTACTTATGTAT
>MG|15|98.68|Firmicutes|Erysipelotrichia|Erysipelotrichales|Erysipelotrichaceae|Erysipelatoclostridium|spiroforme|
CTGGGCCGTGTCTCAGTCCCAGTGTGGCCGGTCACCCTCTCAGGTCGGCTACGCATCGTCGCCTTGGTGAGCCGTTACCTCACCAACCAGCTAATGCGCCATAAGTCCATCCTCTACCAGTGCCTTGGCACTTTTAATATGGTCACCATGCAGTGTCCATCCTATGCGGTCTTAGCTGCCGTTTCCAGCAGTTATCCCCCTGTCTAGGGCAGGTTACCTTATGTAT
>MG|64|98.67|Firmicutes|Erysipelotrichia|Erysipelotrichales|Erysipelotrichaceae|Erysipelatoclostridium|spiroforme|
CTGGGCCGTGTCTCAGTCCCAGTGTGGCCGGTCACCCTCTCAGGTCGGCTACGCATCGTCGCCTTGGTGAGCCGTTACCTCACCAACCAGCTAATGCGCCATAAGTCCATCCTCTACCAGTGCTTGGCACTTTTAATATGGTCACCATGCAGTGTCCATCCTATGCGGTCTTAGCTGCCGTTTCCAGCAGTTATCCCCCTGTCTAGGGCAGGTTACTTATGTAT
>MG|29|98.68|Firmicutes|Erysipelotrichia|Erysipelotrichales|Erysipelotrichaceae|Erysipelatoclostridium|spiroforme|
CTGGGCCGTGTCTCAGTCCCAGTGTGGCCGGTCACCCTCTCAGGTCGGCTACGCATCGTCGCCTTGGTGAGCCGTTACCTCACCAACCAGCTAATGCGCCATAAGTCCATCCTCTACCAGTGCCTTGGCACTTTTTAATATGGTCACCATGCAGTGTCCATCCTATGCGGTCTTAGCTGCCGTTTCCAGCAGTTATCCCCCTGTCTAGGGCAGGTTACTTATGTAT
>MG|37|98.68|Firmicutes|Erysipelotrichia|Erysipelotrichales|Erysipelotrichaceae|Erysipelatoclostridium|spiroforme|
CTGGGCCGTGTCTCAGTCCCAGTGTGGCCGGTCACCCTCTCAGGTCGGCTACGCATCGTCGCCTTGGTGAGCCGTTACCTCACCAACCAGCTAATGCGCCATAAGTCCATCCTCTACCAGTGCCTTGGCACTTTTAATATGGTCACCATGCAGTGTCCATCCTATGCGGTCTTAGCTGCCGTTTCCAGCAGTTATCCCCCCTGTCTAGGGCAGGTTACTTATGTAT
>MG|17|99.1|Firmicutes|Erysipelotrichia|Erysipelotrichales|Erysipelotrichaceae|Eubacterium|cylindroides|
CTGGGCCGTGTCTCAGTCCCAATGTGGCCGTTCGCCCTCTCAGGTCGGCTATGCATCGTCGCCTTGGTGGGCCGTTACCTCACCAACTAGCTAATGCACCGCAGGTCCATCCATGTTCAGGGCCGTAGCCCCTTTAATAGAAAGTTCATGCGATCTCTCTACCTATCCGGTTTTAGCACCCGTTTCCAGGCGTTGTCCCGGGCACATGGGCAGGTTACCTACGTG
>MG|81|99.1|Firmicutes|Erysipelotrichia|Erysipelotrichales|Erysipelotrichaceae|Eubacterium|cylindroides|
CACGTAGGTAACCTGCCCATGTGCCCGGGACAACGCCTGGAAACGGGTGCTAAAACCGGATAGGTAGAGAGATCGCATGAACTTTCTATTAAAGGGGCTACGGCCCTGAACATGGATGGACCTGCGGTGCATTAGCTAGTTGGTGAGGTAACGGCCCACCAAGGCGACGATGCATAGCCGACCTGAGAGGGCGAACGGCCACATTGGGACTGAGACACGGCCCAA
>MG|295|99.1|Firmicutes|Erysipelotrichia|Erysipelotrichales|Erysipelotrichaceae|Eubacterium|cylindroides|
TTGGGCCGTGTCTCAGTCCCAATGTGGCCGTTCGCCCTCTCAGGTCGGCTATGCATCGTCGCCTTGGTGGGCCGTTACCTCACCAACTAGCTAATGCACCGCAGGTCCATCCATGTTCAGGGCCGTAGCCCCTTTAATAGAAAGTTCATGCGATCTCTCTACCTATCCGGTTTTAGCACCCGTTTCCAGGCGTTGTCCCGGGCACATGGGCAGGTTACCTACGTG
>MG|12|99.56|Firmicutes|Erysipelotrichia|Erysipelotrichales|Erysipelotrichaceae|Faecalitalea|cylindroides|
TTGGGCCGTGTCTCAGTCCCAATGTGGCCGTTCGCCCTCTCAGGTCGGCTATGCATCGTCGCCTTGGTGGGCCGTTACCTCACCAACTAGCTAATGCACCGCAGGTCCATCCATGTTCAGGGCCGTAGCCCCTTTAATAGAAAGTTCATGCGATCTCTCTACCTATCCGGTTTTAGCACCCGTTTTCCAGGCGTTGTCCCGGGCACATGGGCAGGTTACCTACGTG
>MG|34|99.56|Firmicutes|Erysipelotrichia|Erysipelotrichales|Erysipelotrichaceae|Faecalitalea|cylindroides|
CACGTAGGTAACCTGCCCATGTGCCCGGGACAACGCCTGGAAACGGGTGCTAAAACCGGATAGGTAGAGAGATCGCATGAACTTTCTATTAAAGGGGCTACGGCCCTGAACATGGATGGACCTGCGGTGCATTAGCTAGTTGGTGAGGTAACGGCCCACCAAGGCGACGATGCATAGCCGACCTGAGAGGCGAACGGCCACATTGGGACTGAGACACGGCCCAA
>MG|21|99.56|Firmicutes|Erysipelotrichia|Erysipelotrichales|Erysipelotrichaceae|Faecalitalea|cylindroides|
TTGGGCCGTGTCTCAGTCCCAATGTGGCCGTTCGCCTCTCAGGTCGGCTATGCATCGTCGCCTTGGTGGGCCGTTACCTCACCAACTAGCTAATGCACCGCAGGTCCATCCATGTTCAGGGCCGTAGCCCCTTTAATAGAAAGTTCATGCGATCTCTCTACCTATCCGGTTTTAGCACCCGTTTCCAGGCGTTGTCCCGGGCACATGGGCAGGTTACCTACGTG
>MG|10|98.1|Firmicutes|Erysipelotrichia|Erysipelotrichales|Erysipelotrichaceae|Turicibacter|sanguinis|
CTGGACCGTGTCTCAGTCCCAGTGTGGCCGTTCACCCTCTCAGGTCGGCTACGCATCGTCGCCTTGGTAGGCCTTTACCCTACCAACTAGCTAATGCGCCGCAGGCTCATCCATCAGCGGTGCCAGAAGCACCTTTAAACTTTCGTCCTATCCGGTATTAGCGATCGTTTCCAATCGTTGTCCCCGTCTGATGGGCAGATCACCTACGTG
>MG|18|98.1|Firmicutes|Erysipelotrichia|Erysipelotrichales|Erysipelotrichaceae|Turicibacter|sanguinis|
CTGGGCCGTATCTCAGTCCCAGTGTGGCCGTTCACCCTCTCAGGTCGGCTACGCATCGTCGCCTTGGTAGGCCTTTACCCTACCAACTAGCTAATGCGCCGCAGGCTCATCCATCAGCGGTGCCAGAAGCACCTTTAAACTTTCGTCCTATCCGGTATTAGCGATCGTTTCCAATCGTTGTCCCCGTCTGATGGGCAGATCACCTACGTG
>MG|28|98.56|Firmicutes|Erysipelotrichia|Erysipelotrichales|Erysipelotrichaceae|Turicibacter|sanguinis|
TTGGGCCGTGTCTCAGTCCCAGTGTGGCCGTTCACCCTCTCAGGTCGGCTACGCATCGTCGCCTTGGTAGGCCTTTACCCTACCAACTAGCTAATGCGCCGCAGGCTCATCCATCAGCGGTGCCAGAAGCACCTTTAAACTTTCGTCCTATCCGGTATTAGCGATCGTTTCCAATCGTTGTCCCCGTCTGATGGGCAGATCACCTACGTG
>MG|11|98.56|Firmicutes|Erysipelotrichia|Erysipelotrichales|Erysipelotrichaceae|Turicibacter|sanguinis|
CACGTAGGTGATCTGCCCATCAGACGGGGACAACGATTGGAAACGATCGCTAATACCGGATAGGACGAAAGTTTAAAGGTGCTTCTGGCACCGCTGATGGATGAGCCTGCGGCGCATTAGCTAGTTGGTAGGGTAAAGGCCTACCAAGGCGACGATGCGTAGCCGACCTGAGAGGGTGAACGGCCACACTGGGACTGAGACACGGCCCAA
>MG|20|98.1|Firmicutes|Erysipelotrichia|Erysipelotrichales|Erysipelotrichaceae|Turicibacter|sanguinis|
CTGGGCCGTGTCTCAGTCCCAGTGTGGCCGTTCACCCTCTCAGGTCGGCTACGCATCGTCGCCTTGGTAGGCCTTTACCCTACCAACTAGCTAATGCGCCGCAGGCTCATCCATCAGCGGTGCCAGGAGCACCTTTAAACTTTCGTCCTATCCGGTATTAGCGATCGTTTCCAATCGTTGTCCCCGTCTGATGGGCAGATGACCTACGTG
>MG|31|98.1|Firmicutes|Erysipelotrichia|Erysipelotrichales|Erysipelotrichaceae|Turicibacter|sanguinis|
CTGGGCCGTGTCTCAGTCCCAGTGTGACCGTTCACCCTCTCAGGTCGGCTACGCATCGTCGCCTTGGTAGGCCTTTACCCTACCAACTAGCTAATGCGCCGCAGGCTCATCCATCAGCGGTGCCAGAAGCACCTTTAAACTTTCGTCCTATCCGGTATTAGCGATCGTTTCCAATCGTTGTCCCCGTCTGATGGGCAGATCACCTACGTG
>MG|14|98.1|Firmicutes|Erysipelotrichia|Erysipelotrichales|Erysipelotrichaceae|Turicibacter|sanguinis|
CTGGGCCGTGTCTCAGTCCCAGTGTGGCCGGTCACCCTCTCAGGTCGGCTACGCATCGTCGCCTTGGTAGGCCTTTACCCTACCAACTAGCTAATGCGCCGCAGGCTCATCCATCAGCGGTGCCAGAAGCACCTTTAAACTTTCGTCCTATCCGGTATTAGCGATCGTTTCCAATCGTTGTCCCCGTCTGATGGGCAGATCACCTACGTG
>MG|138|98.1|Firmicutes|Erysipelotrichia|Erysipelotrichales|Erysipelotrichaceae|Turicibacter|sanguinis|
CTGGGCCGTGTCTCAGTCCCAGTGTGGCCGTTCACCCTCTCAGGTCGGCTACGCATCGTCGCCTTGGTAGGCCTTTACCCTACCAACTAGCTAATGCGCCGCAGGCTCATCCATCAGCGGTGCCAGAAGCACCTTTAAACTTTCGTCCTATCCGGTATTAGCGATCGTTTCCAATCGTTGTCCCCCGTCTGATGGGCAGATCACCTACGTG
>MG|10|98.1|Firmicutes|Erysipelotrichia|Erysipelotrichales|Erysipelotrichaceae|Turicibacter|sanguinis|
CTGGGCCGTGTCTCAGTCCCAATGTGGCCGTTCACCCTCTCAGGTCGGCTACGCATCGTCGCCTTGGTAGGCCTTTACCCTACCAACTAGCTAATGCGCCGCAGGCTCATCCATCAGCGGTGCCAGAAGCACCTTTAAACTTTCGTCCTATCCGGTATTAGCGATCGTTTCCAATCGTTGTCCCCGTCTGATGGGCAGATCACCTACGTG
>MG|27|98.57|Firmicutes|Erysipelotrichia|Erysipelotrichales|Erysipelotrichaceae|Turicibacter|sanguinis|
CACGTAGGTCATCTGCCCATCAGACGGGGACAACGATTGGAAACGATCGCTAATACCGGATAGGACGAAAGTTTAAAGGTGCTTCTGGCACCGCTGATGGATGAGCCTGCGGCGCATTAGCTAGTTGGTAGGGTAAAGGCCTACCAAGGCGACGATGCGTAGCCGACCTGAGAGGGTGAACGGCCACACTGGGACTGAGACACGGCCCAG
>MG|247|97.62|Firmicutes|Erysipelotrichia|Erysipelotrichales|Erysipelotrichaceae|Turicibacter|sanguinis|
CTGGGCCGTGTCTCAGTCCCAGTGTGGCCGTTCACCCTCTCAGGTCGGCTACGCATCGTCGCCTTGGTAGGCCGTTACCCTACCAACTAGCTAATGCGCCGCAGGCTCATCCATCAGCGGTGCCAGGAGCACCTTTAAACTTTCGTCCTATCCGGTATTAGCGATCGTTTCCAATCGTTGTCCCCGTCTGATGGGCAGATGACCTACGTG
>MG|11|98.1|Firmicutes|Erysipelotrichia|Erysipelotrichales|Erysipelotrichaceae|Turicibacter|sanguinis|
CTGGGCCGTGTCTCAGTCCCAGTGTGGCCGTTCACCCTCTCAGGTCGGCTACGCATCGTCGCCTTGGTAGGCCTTTACCCTACCAACTAGCTAATGCGCCGCAGGCTCATCCATCAGCGGTGCCAGAAGCACCTTTAAACTTTCGTCCTATCCGGTATTAGCGATCGTTTCCAATCGTTGTCCCCCGTCTGATGGGCAGATGACCTACGTG
>MG|28|97.62|Firmicutes|Erysipelotrichia|Erysipelotrichales|Erysipelotrichaceae|Turicibacter|sanguinis|
CACGTAGGTGATCTGCCCATCAGACGGGGACAACGATTGGAAACGATCGCTAATACCGGATAGGACGAAAGTTTAAAGGTGCTCCTGGCACCGCTGATGGATGAGCCTGCGGCGCATTAGCTAGTTGGTAGGGTAACGGCCTACCAAGGCGACGATGCGTAGCCGACCTGAGAGGGTGAACGGCCACACTGGGACTGAGACACGGCCCAG
>MG|51|97.16|Firmicutes|Erysipelotrichia|Erysipelotrichales|Erysipelotrichaceae|Turicibacter|sanguinis|
CTGGGCCGTGTCTCAGTCCCAGTGTGGCCGTTCACCCTCTCAGGTCGGCTACGCATCGTCGCCTTGGTAGGCCGTTACCCTACCAACTAGCTAATGCGCCGCAGGCTCATCCATCAGCGGTGCCAGGAGCACCTTTAAACTTTCGTCCTATCCGGTATTAGCGATCGTTTCCAATCGTTGTCCCCCGTCTGATGGGCAGATGACCTACGTG
>MG|119|97.63|Firmicutes|Erysipelotrichia|Erysipelotrichales|Erysipelotrichaceae|Turicibacter|sanguinis|
CTGGGCCGTGTCTCAGTCCCAGTGTGGCCGTTCACCCTCTCAGGTCGGCTACGCATCGTCGCCTTGGTAGGCCGTTACCCTACCAACTAGCTAATGCGCCGCAGGCTCATCCATCAGCGGTGCCAGGAGCACCTTTAAACTTTCGTCCTATCCGGTATTAGCGATCGTTTCCAATCGTTGTCCCCGTCTGATGGGCAGATCACCTACGTGT
>MG|23|98.1|Firmicutes|Erysipelotrichia|Erysipelotrichales|Erysipelotrichaceae|Turicibacter|sanguinis|
CTGGGCCGTGTCTCAGTCCCAGTGTGGCCGTTCACCCTCTCAGGTCGGCTACGCATCGTCGCCTTGGTAGGCCGTTACCCTACCAACTAGCTAATGCGCCGCAGGCTCATCCATCAGCGGTGCCAGAAGCACCTTTAAACTTTCGTCCTATCCGGTATTAGCGATCGTTTCCAATCGTTGTCCCCGTCTGATGGGCAGATCACCTACGTG
>MG|13|98.1|Firmicutes|Erysipelotrichia|Erysipelotrichales|Erysipelotrichaceae|Turicibacter|sanguinis|
CTGGGCCGTGTCTCAGTCCCAGTGTGGCCGTTCACCCTCTCAGGTCGGCTACGCATCGTCGCCTTGGTAGGCCTTTTACCCTACCAACTAGCTAATGCGCCGCAGGCTCATCCATCAGCGGTGCCAGAAGCACCTTTAAACTTTCGTCCTATCCGGTATTAGCGATCGTTTCCAATCGTTGTCCCCGTCTGATGGGCAGATCACCTACGTG
>MG|347|98.57|Firmicutes|Erysipelotrichia|Erysipelotrichales|Erysipelotrichaceae|Turicibacter|sanguinis|
CACGTAGGTGATCTGCCCATCAGACGGGGACAACGATTGGAAACGATCGCTAATACCGGATAGGACGAAAGTTTAAAGGTGCTTCTGGCACCGCTGATGGATGAGCCTGCGGCGCATTAGCTAGTTGGTAGGGTAAAGGCCTACCAAGGCGACGATGCGTAGCCGACCTGAGAGGGTGAACGGCCACACTGGGACTGAGACACGGCCCAG
>MG|14|98.1|Firmicutes|Erysipelotrichia|Erysipelotrichales|Erysipelotrichaceae|Turicibacter|sanguinis|
CACGTAGGTGATCTGCCCATCAGACGGGGACAACGATTGGAAACGATCGCTAATACCGGATAGGACGAAAGTTTAAAGGTGCTTCTGGCACCGCTGATGGATGAGCCTGCGGCGCATTAGCTAGTTGGTAGGGTAACGGCCTACCAAGGCGACGATGCGTAGCCGACCTGAGAGGGTGAACGGCCACACTGGGACTGAGACACGGCCCAG
>MG|86|97.62|Firmicutes|Erysipelotrichia|Erysipelotrichales|Erysipelotrichaceae|Turicibacter|sanguinis|
CACGTAGGTCATCTGCCCATCAGACGGGGACAACGATTGGAAACGATCGCTAATACCGGATAGGACGAAAGTTTAAAGGTGCTCCTGGCACCGCTGATGGATGAGCCTGCGGCGCATTAGCTAGTTGGTAGGGTAACGGCCTACCAAGGCGACGATGCGTAGCCGACCTGAGAGGGTGAACGGCCACACTGGGACTGAGACACGGCCCAG
>MG|76|98.57|Firmicutes|Erysipelotrichia|Erysipelotrichales|Erysipelotrichaceae|Turicibacter|sanguinis|
CTGGGCCGTGTCTCAGTCCCAGTGTGGCCGTTCACCCTCTCAGGTCGGCTACGCATCGTCGCCTTGGTAGGCCTTTACCCTACCAACTAGCTAATGCGCCGCAGGCTCATCCATCAGCGGTGCCAGAAGCACCTTTAAACTTTCGTCCTATCCGGTATTAGCGATCGTTTCCAATCGTTGTCCCCGTCTGATGGGCAGATGACCTACGTG
>MG|1065|98.57|Firmicutes|Erysipelotrichia|Erysipelotrichales|Erysipelotrichaceae|Turicibacter|sanguinis|
CTGGGCCGTGTCTCAGTCCCAGTGTGGCCGTTCACCCTCTCAGGTCGGCTACGCATCGTCGCCTTGGTAGGCCTTTACCCTACCAACTAGCTAATGCGCCGCAGGCTCATCCATCAGCGGTGCCAGAAGCACCTTTAAACTTTCGTCCTATCCGGTATTAGCGATCGTTTCCAATCGTTGTCCCCGTCTGATGGGCAGATCACCTACGTG
>MG|19|97.38|Proteobacteria|Deltaproteobacteria|Desulfovibrionales|Desulfovibrionaceae|Desulfovibrio|piger|
CTGGACCGTGTTTCAGTTCCAGTGTGGCCGATCATCCTCTCAGATCGGCTACCCATCGTTGCCTTGGTGGGCCGTTACCCCGCCAACTAGCTAATGGGACGCGGACTCATCTCTATGCGATAGCTTGCAAGCAGAGGCCATCTTTCCTCATAAAGTCATCTATGAGCGTATTCGGTATTAGCAGTCGTTTCCAACTGTTATCCCCATCATAGAGGCAGATTATCCACGCGT
>MG|22|99.38|Actinobacteria|Actinobacteria|Actinomycetales|Brevibacteriaceae|Brevibacterium|jeotgali|
GCACGTAGTTAGCCGGTACTTCTTCTGCAGGTACCGTCACCCCGAAAGGCTTCTTCCCTACTGAAAGAGGTTTACAACCCGAAGGCCGTCATCCCTCACGCGGCGTCGCTGCATCAGGGTTTCCCCCATTGTGCAATATTCCCCACTGCTGCCTCCCGTAGG
>MG|49|99.38|Actinobacteria|Actinobacteria|Actinomycetales|Brevibacteriaceae|Brevibacterium|jeotgali|
CCTACGGGAGGCAGCAGTGGGGAATATTGCACAATGGGGGAAACCCTGATGCAGCGACGCCGCGTGAGGGATGACGGCCTTCGGGTTGTAAACCTCTTTCAGTAGGGAAGAAGCCTTTCGGGGTGACGGTACCTGCAGAAGAAGTACCGGCTAACTACGTGC
>MG|19|98.77|Actinobacteria|Actinobacteria|Actinomycetales|Brevibacteriaceae|Brevibacterium|jeotgali|
CCTACGGGAGGCAGCAGTGGGGAATATTGCACAATGGGGGGAAACCCTGATGCAGCGACGCCGCGTGAGGGATGACGGCCTTCGGGTTGTAAACCTCTTTCAGTAGGGAAGAAGCCTTTCGGGGTGACGGTACCTGCAGAAGAAGTACCGGCTAACTACGTGC
>MG|36|100.0|Actinobacteria|Actinobacteria|Actinomycetales|Corynebacteriaceae|Corynebacterium|glutamicum|
GCACGTAGTTAGCCGGTGCTTCTTCTCCAGGTACCGTCACCATAAGGCTTCGTCCCTAGCGAAAGGAGTTTACAACCCGAAGGCCTTCATCCCCCACGCGGCGTCGCTGCATCAGGCTTGCGCCCATTGTGCAATATTCCCCACTGCTGCCTCCCGTAGG
>MG|50|99.38|Actinobacteria|Actinobacteria|Actinomycetales|Corynebacteriaceae|Corynebacterium|glutamicum|
CCTACGGGAGGCAGCAGTGGGGAATATTGCACAATGGGCGCAAGCCTGATGCAGCGACGCCGCGTGGGGGGATGACGGCCTTCGGGTTGTAAACTCCTTTCGCTAGGGACGAAGCCTTATGGTGACGGTACCTGGAGAAGAAGCACCGGCTAACTACGTGC
>MG|43|99.38|Actinobacteria|Actinobacteria|Actinomycetales|Corynebacteriaceae|Corynebacterium|glutamicum|
CCTACGGGAGGCAGCAGTGGGGAATATTGCACAATGGGCGCAAGCCTGATGCAGCGACGCCGCGTGGGGGATGAAGGCCTTCGGGTTGTAAACTCCTTTCGCTAGGGACGAAGCCTTTTTGGTGACGGTACCTGGAGAAGAAGCACCGGCTAACTACGTGC
>MG|98|100.0|Actinobacteria|Actinobacteria|Actinomycetales|Corynebacteriaceae|Corynebacterium|glutamicum|
CCTACGGGAGGCAGCAGTGGGGAATATTGCACAATGGGCGCAAGCCTGATGCAGCGACGCCGCGTGGGGGATGAAGGCCTTCGGGTTGTAAACTCCTTTCGCTAGGGACGAAGCCTTATGGTGACGGTACCTGGAGAAGAAGCACCGGCTAACTACGTGC
>MG|97|99.38|Actinobacteria|Actinobacteria|Actinomycetales|Corynebacteriaceae|Corynebacterium|glutamicum|
CCTACGGGAGGCAGCAGTGGGGAATATTGCACAATGGGCGCAAGCCTGATGCAGCGACGCCGCGTGGGGGATGACGGCCTTCGGGTTGTAAACTCCTTTCGCTAGGGACGAAGCCTTATGGTGACGGTACCTGGAGAAGAAGCACCGGCTAACTACGTGCC
>MG|24|99.38|Actinobacteria|Actinobacteria|Actinomycetales|Corynebacteriaceae|Corynebacterium|glutamicum|
GCACGTAGTTAGCCGGTGCTTCTTCTCCAGGTACCGTCACCATAAGGCTTCGTCCCTAGCGAAAGGAGTTTACAACCCGAAGGCCGTCATCCCCCCACGCGGCGTCGCTGCATCAGGCTTGCGCCCATTGTGCAATATTCCCCACTGCTGCCTCCCGTAGG
>MG|42|99.38|Actinobacteria|Actinobacteria|Actinomycetales|Corynebacteriaceae|Corynebacterium|glutamicum|
GCACGTAGTTAGCCGGTGCTTCTTCTCCAGGTACCGTCACCATAAGGCTTCGTCCCTAGCGAAAGGAGTTTACAACCCGAAGGCCGTCATCCCCCACGCGGCGTCGCTGCATCAGGCTTGCGCCCATTGTGCAATATTCCCCACTGCTGCCTCCCGTAGG
>MG|29|99.38|Actinobacteria|Actinobacteria|Actinomycetales|Corynebacteriaceae|Corynebacterium|glutamicum|
GCACGTAGTTAGCCGGTGCTTCTTCTCCAGGTACCGTCACCAAAAAGGCTTCGTCCCTAGCGAAAGGAGTTTACAACCCGAAGGCCTTCATCCCCCACGCGGCGTCGCTGCATCAGGCTTGCGCCCATTGTGCAATATTCCCCACTGCTGCCTCCCGTAGG
>MG|16|98.16|Actinobacteria|Actinobacteria|Actinomycetales|Corynebacteriaceae|Corynebacterium|jeikeium|
CCTACGGGAGGCAGCAGTGGGGAATATTGCACAATGGGCGCAAGCCTGATGCAGCGACGCCGCGTGGGGGATGACGGCCTTCGGGTTGTAAACTCCTTTCGCTAGGGACGAAGCCACTTGTGGTGACGGTACCTGGAGAAGAAGCACCGGCTAACTACGTGC
>MG|14|99.38|Actinobacteria|Actinobacteria|Actinomycetales|Corynebacteriaceae|Corynebacterium|Corynebacterium acetoacidophilum / Corynebacterium glutamicum|
CCTACGGGAGGCAGCAGTGGGGAATATTGCACAATGGGCGCAAGCCTGATGCAGCGACGCCGCGTGGGGGATGACGGCCTTCGGGTTGTAAACTCCTTTCGCTAGGGACGAAGCCTTTTAGGTGACGGTACCTGGAGAAGAAGCACCGGCTAACTACGTGC
>MG|10|98.77|Actinobacteria|Actinobacteria|Actinomycetales|Corynebacteriaceae|Corynebacterium|glutamicum|
CCTACGGGAGGCAGCAGTGGGGAATATTGCACAATGGGCGCAAGCCTGATGCAGCGACGCCGCGTGGGGGATGAAGGCCTTCGGGTTGTAAACTCCTTTCGCTAGGGACGAAGCCTTTTTTGGTGACGGTACCTGGAGAAGAAGCACCGGCTAACTACGTGC
>MG|13|98.77|Actinobacteria|Actinobacteria|Actinomycetales|Corynebacteriaceae|Corynebacterium|uterequi|
CCTACGGGAGGCAGCAGTGGGGAATATTGCACAATGGGCGCAAGCCTGATGCAGCGACGCCGCGTGGGGGATGACGGCCTTCGGGTTGTAAACTCCTTTCGCTAGGGACGAAGCCTTTTTGGTGACGGTACCTGGAGAAGAAGCACCGGCTAACTACGTGC
>MG|10|100.0|Actinobacteria|Actinobacteria|Actinomycetales|Dietziaceae|Dietzia|Dietzia aerolata / Dietzia aurantiaca / Dietzia papillomatosis|
GCACGTAGTTGGCCGGTGCTTCTTCTGCAGGTACCGTCACTTGCGCTTCGTCCCTACTGAAAGGGGTTTACAATCCGAAGACCGTCATCCCCCACGCGGCGTCGCTGCATCAGGCTTCCGCCCATTGTGCAATATTCCCCACTGCTGCCTCCCGTAGG
>MG|20|99.37|Actinobacteria|Actinobacteria|Actinomycetales|Dietziaceae|Dietzia|Dietzia aerolata / Dietzia aurantiaca / Dietzia papillomatosis|
CCTACGGGAGGCAGCAGTGGGGAATATTGCACAATGGGCGGAAGCCTGATGCAGCGACGCCGCGTGGGGGGATGACGGTCTTCGGATTGTAAACCCCTTTCAGTAGGGACGAAGCGCAAGTGACGGTACCTGCAGAAGAAGCACCGGCCAACTACGTGC
>MG|29|100.0|Actinobacteria|Actinobacteria|Actinomycetales|Dietziaceae|Dietzia|Dietzia aerolata / Dietzia aurantiaca / Dietzia papillomatosis|
CCTACGGGAGGCAGCAGTGGGGAATATTGCACAATGGGCGGAAGCCTGATGCAGCGACGCCGCGTGGGGGATGACGGTCTTCGGATTGTAAACCCCTTTCAGTAGGGACGAAGCGCAAGTGACGGTACCTGCAGAAGAAGCACCGGCCAACTACGTGC
>MG|15|99.37|Actinobacteria|Actinobacteria|Bifidobacteriales|Bifidobacteriaceae|Aeriscardovia|aeriphila|
CCTACGGGAGGCAGCAGTGGGGAATATTGCGCAATGGGGGGGAACCCTGACGCAGCGACGCCGCGTGCGGGATGGAGGCCTTCGGGTTGTGAACCGCTTTTGGTAAGGAGCAAGCGAGAGTGAGTGTACTTATCGAATAAGGACCGGCTAACTACGTGC
>MG|22|100.0|Actinobacteria|Actinobacteria|Bifidobacteriales|Bifidobacteriaceae|Aeriscardovia|aeriphila|
CCTACGGGAGGCAGCAGTGGGGAATATTGCGCAATGGGGGGAACCCTGACGCAGCGACGCCGCGTGCGGGATGGAGGCCTTCGGGTTGTGAACCGCTTTTGGTAAGGAGCAAGCGAGAGTGAGTGTACTTATCGAATAAGGACCGGCTAACTACGTGCC
>MG|17|100.0|Actinobacteria|Actinobacteria|Bifidobacteriales|Bifidobacteriaceae|Aeriscardovia|aeriphila|
CCGTACGGGAGGCAGCAGTGGGGAATATTGCGCAATGGGGGGAACCCTGACGCAGCGACGCCGCGTGCGGGATGGAGGCCTTCGGGTTGTGAACCGCTTTTGGTAAGGAGCAAGCGAGAGTGAGTGTACTTATCGAATAAGGACCGGCTAACTACGTGC
>MG|15|100.0|Actinobacteria|Actinobacteria|Bifidobacteriales|Bifidobacteriaceae|Bifidobacterium|Bifidobacterium pullorum / Bifidobacterium saeculare|
CCTACGGGAGGCAGCAGTGGGGAATATTGCGCAATGGGCGAAAGCCTGACGCAGCGACGCCGCGTGCGGGATGGAGGCCTTCGGGTTGTAAACCGCTTTTATCGGGGAGCAAGCGAGAGTGAGTGTACCCGTTGAATAAGCACCGGCTAACTACGTGC
>MG|10|100.0|Actinobacteria|Actinobacteria|Bifidobacteriales|Bifidobacteriaceae|Bifidobacterium|Bifidobacterium pullorum / Bifidobacterium saeculare|
GCACGTAGTTAGCCGGTGCTTATTCAACGGGTACACTCACTCTCGCTTGCTCCCCGATAAAAGCGGTTTACAACCCGAAGGCCTCCATCCCGCACGCGGCGTCGCTGCGTCAGGCTTTCGCCCATTGCGCAATATTCCCCACTGCTGCCTCCCGTAGG
>MG|1158|99.39|Actinobacteria|Actinobacteria|Coriobacteriales|Coriobacteriaceae|Atopobium|sp.|
CCTACGGGAGGCAGCAGTGGGGAATCTTGCGCAATGGGCGAAAGCCTGACGCAGCGACGCCGCGTGCGGGATGAAGGCCTTCGGGTCGTAAACCGCTTTCAGCAGGGACGAGGCCGCAAGGTGACGGTACCTGCAGAAGAAGCCCCGGCTAACTACGTGCCAG
>MG|414|99.38|Actinobacteria|Actinobacteria|Coriobacteriales|Coriobacteriaceae|Atopobium|sp.|
GCACGTAGTTAGCCGGGGCTTCTTCTGCAGGTACCGTCACCTTGCGGCCTCGTCCCTGCTGAAAGCGGTTTACGACCCGAAGGCCTTCATCCCGCACGCGGCGTCGCTGCGTCAGGCTTTCGCCCATTGCGCAAGATTCCCCACTGCTGCCTCCCGTAGG
>MG|54|98.14|Actinobacteria|Actinobacteria|Coriobacteriales|Coriobacteriaceae|Atopobium|sp.|
CCTACGGGAGGCAGCAGTGGGGAATCTTGCGCAATGGGCGAAAGCCTGACGCAGCGACGCCGCGTGCGGGATGAAGGCCTTCGGGTCGTAAACCGCTTTCAGCAGGGACGAGGCCGCGAGGTGACGGTACCTGCAGAAGAAGCCCCCGGCTAACTACGTGC
>MG|20|97.52|Actinobacteria|Actinobacteria|Coriobacteriales|Coriobacteriaceae|Atopobium|sp.|
CCTACGGGAGGCAGCAGTGGGGAATCTTGCGCAATGGGCGAAAGCCTGACGCAGCGACGCCGCGTGCGGGATGAAGGCCTTCGGGTTGTAAACCGCTTTCAGCAGGGACGAGGCCGCGAGGTGACGGTACCTGCAGAAGAAGCCCCCGGCTAACTACGTGC
>MG|357|98.12|Actinobacteria|Actinobacteria|Coriobacteriales|Coriobacteriaceae|Atopobium|sp.|
CCTACGGGAGGCAGCAGTGGGGAATCTTGCGCAATGGGCGAAAGCCTGACGCAGCGACGCCGCGTGCGGGATGAAGGCCTTCGGGTTGTAAACCGCTTTCAGCAGGGACGAGGCCGCGAGGTGACGGTACCTGCAGAAGAAGCCCCGGCTAACTACGTGC
>MG|48|98.75|Actinobacteria|Actinobacteria|Coriobacteriales|Coriobacteriaceae|Atopobium|sp.|
CCTACGGGAGGCAGCAGTGGGGAATCTTGCGCAATGGGCGAAAGCCTGACGCAGCGACGCCGCGTGCGGGATGAAGGCCTTCGGGTTGTAAACCGCTTTCAGCAGGGACGAGGCCGCAAGGTGACGGTACCTGCAGAAGAAGCCCCGGCTAACTACGTGC
>MG|20|98.75|Actinobacteria|Actinobacteria|Coriobacteriales|Coriobacteriaceae|Atopobium|sp.|
GCACGTAGTTAGCCGGGGCTTCTTCTGCAGGTACCGTCACCTTGCGGCCTCGTCCCTGCTGAAAGCGGTTTACAACCCGAAGGCCTTCATCCCGCACGCGGCGTCGCTGCGTCAGGCTTTCGCCCATTGCGCAAGATTCCCCACTGCTGCCTCCCGTAGG
>MG|136|98.12|Actinobacteria|Actinobacteria|Coriobacteriales|Coriobacteriaceae|Atopobium|sp.|
GCACGTAGTTAGCCGGGGCTTCTTCTGCAGGTACCGTCACCTCGCGGCCTCGTCCCTGCTGAAAGCGGTTTACAACCCGAAGGCCTTCATCCCGCACGCGGCGTCGCTGCGTCAGGCTTTCGCCCATTGCGCAAGATTCCCCACTGCTGCCTCCCGTAGG
>MG|37|98.12|Actinobacteria|Actinobacteria|Coriobacteriales|Coriobacteriaceae|Atopobium|sp.|
CCTACGGGAGGCAGCAGTGGGGAATCTTGCACAATGGGCGAAAGCCTGATGCAGCGACGCCGCGTGCGGGATGAAGGCCTTCGGGTTGTAAACCGCTTTCAGCAGGGATGAGGCCGTAAGGTGACAGTACCTGCAGAAGAAGCCCCGGCTAACTACGTGC
>MG|17|98.14|Actinobacteria|Actinobacteria|Coriobacteriales|Coriobacteriaceae|Atopobium|sp.|
GCACGTAGTTAGCCGGGGCTTCTTCTGCAGGTACCGTCACCTCGCGGCCTCGTCCCTGCTGAAAGCGGTTTACGACCCGAAGGCCTTCATCCCGCACGCGGCGTCGCTGCGTCAGGCTTTCGCCCATTGCGCAAGATTCCCCCACTGCTGCCTCCCGTAGG
>MG|19|98.14|Actinobacteria|Actinobacteria|Coriobacteriales|Coriobacteriaceae|Atopobium|sp.|
CCTACGGGAGGCAGCAGTGGGGGAATCTTGCGCAATGGGCGAAAGCCTGACGCAGCGACGCCGCGTGCGGGATGAAGGCCTTCGGGTCGTAAACCGCTTTCAGCAGGGACGAGGCCGCGAGGTGACGGTACCTGCAGAAGAAGCCCCGGCTAACTACGTGC
>MG|49|98.76|Actinobacteria|Actinobacteria|Coriobacteriales|Coriobacteriaceae|Atopobium|sp.|
CCTACGGGAGGCAGCAGTGGGGAATCTTGCGCAATGGGCGAAAGCCTGACGCAGCGACGCCGCGTGCGGGATGAAGGCCTTCGGGTCGTAAACCGCTTTCAGCAGGGACGAGGCCGCAAGGTGACGGTACCTGCAGAAGAAGCCCCCGGCTAACTACGTGC
>MG|11|98.12|Actinobacteria|Actinobacteria|Coriobacteriales|Coriobacteriaceae|Atopobium|sp.|
GCACGTAGTTAGCCGGGGCTTCTTCTGCAGGTACTGTCACCTTACGGCCTCATCCCTGCTGAAAGCGGTTTACAACCCGAAGGCCTTCATCCCGCACGCGGCGTCGCTGCATCAGGCTTTCGCCCATTGTGCAAGATTCCCCACTGCTGCCTCCCGTAGG
>MG|20|98.76|Actinobacteria|Actinobacteria|Coriobacteriales|Coriobacteriaceae|Atopobium|sp.|
GCACGTAGTTAGCCGGGGGCTTCTTCTGCAGGTACCGTCACCTTGCGGCCTCGTCCCTGCTGAAAGCGGTTTACGACCCGAAGGCCTTCATCCCGCACGCGGCGTCGCTGCGTCAGGCTTTCGCCCATTGCGCAAGATTCCCCACTGCTGCCTCCCGTAGG
>MG|1059|98.75|Actinobacteria|Actinobacteria|Coriobacteriales|Coriobacteriaceae|Atopobium|sp.|
CCTACGGGAGGCAGCAGTGGGGAATCTTGCGCAATGGGCGAAAGCCTGACGCAGCGACGCCGCGTGCGGGATGAAGGCCTTCGGGTCGTAAACCGCTTTCAGCAGGGACGAGGCCGCGAGGTGACGGTACCTGCAGAAGAAGCCCCGGCTAACTACGTGC
>MG|21|98.76|Actinobacteria|Actinobacteria|Coriobacteriales|Coriobacteriaceae|Atopobium|sp.|
CCTACGGGAGGCAGCAGTGGGGGAATCTTGCGCAATGGGCGAAAGCCTGACGCAGCGACGCCGCGTGCGGGATGAAGGCCTTCGGGTCGTAAACCGCTTTCAGCAGGGACGAGGCCGCAAGGTGACGGTACCTGCAGAAGAAGCCCCGGCTAACTACGTGC
>MG|29|98.14|Actinobacteria|Actinobacteria|Coriobacteriales|Coriobacteriaceae|Atopobium|sp.|
GCACGTAGTTAGCCGGGGGCTTCTTCTGCAGGTACCGTCACCTCGCGGCCTCGTCCCTGCTGAAAGCGGTTTACGACCCGAAGGCCTTCATCCCGCACGCGGCGTCGCTGCGTCAGGCTTTCGCCCATTGCGCAAGATTCCCCACTGCTGCCTCCCGTAGG
>MG|449|98.75|Actinobacteria|Actinobacteria|Coriobacteriales|Coriobacteriaceae|Atopobium|sp.|
GCACGTAGTTAGCCGGGGCTTCTTCTGCAGGTACCGTCACCTCGCGGCCTCGTCCCTGCTGAAAGCGGTTTACGACCCGAAGGCCTTCATCCCGCACGCGGCGTCGCTGCGTCAGGCTTTCGCCCATTGCGCAAGATTCCCCACTGCTGCCTCCCGTAGG
>MG|21|99.35|Actinobacteria|Actinobacteria|Coriobacteriales|Coriobacteriaceae|Collinsella|tanakaei|
CCTACGGGAGGCAGCAGTGGGGAATCTTGCGCAATGGGGGCAACCCTGACGCAGCGACGCCGCGTGCGGGACGGAGGCCTTCGGGTCGTAAACCGCTTTCAGCAGGGACGAGTCAAGACGGTACCTGCAGAAGAAGCCCCGGCTAACTACGTGC
>MG|15|98.05|Actinobacteria|Actinobacteria|Coriobacteriales|Coriobacteriaceae|Collinsella|tanakaei|
CCTACGGGAGGCAGCAGTAGGGAATCTTGCGCAATGGGGGCAACCCTGACGCAGCGACGCCGCGTGCGGGATGGAGGCCTTCGGGTCGTAAACCGCTTTCAGCAGGGACGAGTCAAGACGGTACCTGCAGAAGAAGCCCCGGCTAACTACGTGC
>MG|35|97.4|Actinobacteria|Actinobacteria|Coriobacteriales|Coriobacteriaceae|Collinsella|tanakaei|
CCTACGGGAGGCAGCAGTGGGGAATCTTGCGCAATGGGCGAAAGCCTGACGCAGCGACGCCGCGTGCGGGACGAAGGCCTTCGGGTCGTAAACCGCTTTCAGCAGGGACGAGTCAAGACTGTACCTGCAGAAGAAGCCCCGGCTAACTACGTGC
>MG|59|98.06|Actinobacteria|Actinobacteria|Coriobacteriales|Coriobacteriaceae|Collinsella|tanakaei|
GCACGTAGTTAGCCGGGGGCTTCTTCTGCAGGTACCGTCTTGACTCGTCCCTGCTGAAAGCGGTTTACGACCCGAAGGCCTCCATCCCGCACGCGGCGTCGCTGCGTCAGGGTTGCCCCCATTGCGCAAGATTCCCCACTGCTGCCTCCCGTAGG
>MG|19|97.4|Actinobacteria|Actinobacteria|Coriobacteriales|Coriobacteriaceae|Collinsella|tanakaei|
GCACGTAGTTAGCCGGGGCTTCTTCTGCAGGTACAGTCTTGACTCGTCCCTGCTGAAAGCGGTTTACGACCCGAAGGCCTTCGTCCCGCACGCGGCGTCGCTGCGTCAGGCTTTCGCCCATTGCGCAAGATTCCCCACTGCTGCCTCCCGTAGG
>MG|73|98.06|Actinobacteria|Actinobacteria|Coriobacteriales|Coriobacteriaceae|Collinsella|tanakaei|
GCACGTAGTTAGCCGGGGCTTCTTCTGCAGGTACCGTCTTGACTCGTCCCTGCTGAAAGCGGTTTACGACCCGAAGGCCTCCATCCCGCACGCGGCGTCGCTGCGTCAGGGTTGCCCCCCATTGCGCAAGATTCCCCACTGCTGCCTCCCGTAGG
>MG|149|98.06|Actinobacteria|Actinobacteria|Coriobacteriales|Coriobacteriaceae|Collinsella|tanakaei|
CCTACGGGAGGCAGCAGTGGGGAATCTTGCGCAATGGGGGCAACCCTGACGCAGCGACGCCGCGTGCGGGATGGAGGCCTTCGGGTCGTAAACCGCTTTCAGCAGGGACGAGTCAAGACGGTACCTGCAGAAGAAGCCCCCGGCTAACTACGTGC
>MG|19|98.05|Actinobacteria|Actinobacteria|Coriobacteriales|Coriobacteriaceae|Collinsella|tanakaei|
CCTACGGGAGGCAGCAGTGGGGAATCTTGCGCAATGGGGCAACCCTGACGCAGCGACGCCGCGTGCGGGATGGAGGCCTTCGGGTCGTAAACCGCTTTCAGCAGGGACGAGTCAAGACGGTACCTGCAGAAGAAGCCCCGGCTAACTACGTGC
>MG|29|98.06|Actinobacteria|Actinobacteria|Coriobacteriales|Coriobacteriaceae|Collinsella|tanakaei|
CCTACGGGAGGCAGCAGTGGGGGAATCTTGCGCAATGGGGGCAACCCTGACGCAGCGACGCCGCGTGCGGGATGGAGGCCTTCGGGTCGTAAACCGCTTTCAGCAGGGACGAGTCAAGACGGTACCTGCAGAAGAAGCCCCGGCTAACTACGTGC
>MG|166|98.06|Actinobacteria|Actinobacteria|Coriobacteriales|Coriobacteriaceae|Collinsella|tanakaei|
CCTACGGGAGGCAGCAGTGGGGAATCTTGCGCAATGGGGGGCAACCCTGACGCAGCGACGCCGCGTGCGGGATGGAGGCCTTCGGGTCGTAAACCGCTTTCAGCAGGGACGAGTCAAGACGGTACCTGCAGAAGAAGCCCCGGCTAACTACGTGC
>MG|1694|98.7|Actinobacteria|Actinobacteria|Coriobacteriales|Coriobacteriaceae|Collinsella|tanakaei|
CCTACGGGAGGCAGCAGTGGGGAATCTTGCGCAATGGGGGCAACCCTGACGCAGCGACGCCGCGTGCGGGATGGAGGCCTTCGGGTCGTAAACCGCTTTCAGCAGGGACGAGTCAAGACGGTACCTGCAGAAGAAGCCCCGGCTAACTACGTGC
>MG|725|98.71|Actinobacteria|Actinobacteria|Coriobacteriales|Coriobacteriaceae|Collinsella|tanakaei|
GCACGTAGTTAGCCGGGGCTTCTTCTGCAGGTACCGTCTTGACTCGTCCCTGCTGAAAGCGGTTTACGACCCGAAGGCCTCCATCCCGCACGCGGCGTCGCTGCGTCAGGGTTGCCCCCATTGCGCAAGATTCCCCACTGCTGCCTCCCGTAGGA
>MG|29|98.05|Actinobacteria|Actinobacteria|Coriobacteriales|Coriobacteriaceae|Collinsella|tanakaei|
CCTACGGGAGGCAGCAGTGGGGAATCTTGCGCAATGGGCGAAAGCCTGACGCAGCGACGCCGCGTGCGGGACGAAGGCCTTCGGGTCGTAAACCGCTTTCAGCAGGGACGAGTCAAGACGGTACCTGCAGAAGAAGCCCCGGCTAACTACGTGC
>MG|15|97.44|Actinobacteria|Actinobacteria|Coriobacteriales|Coriobacteriaceae|Collinsella|tanakaei|
CCTACGGGAGGCAGCAGTGGGGGAATCTTGCGCAATGGGGGGCAACCCTGACGCAGCGACGCCGCGTGCGGGATGGAGGCCTTCGGGTCGTAAACCGCTTTCAGCAGGGACGAGTCAAGACGGTACCTGCAGAAGAAGCCCCGGCTAACTACGTGC
>MG|13|98.06|Actinobacteria|Actinobacteria|Coriobacteriales|Coriobacteriaceae|Collinsella|tanakaei|
GCACGTAGTTAGCCGGGGCTTCTTCTGCAGGTACCGTCTTGACTCGTCCCTGCTGAAAGCGGTTTACGACCCGAAGGCCTCCATCCCGCACGCGGCGTCGCTGCGTCAGGGTTGCCCCCATTGCGCAAGATTCCCCCACTGCTGCCTCCCGTAGG
>MG|19|98.05|Actinobacteria|Actinobacteria|Coriobacteriales|Coriobacteriaceae|Collinsella|tanakaei|
CCTACGGGAGGCAGCAGTGGGGAATCTTGCGCAATGGGGGAAACCCTGACGCAGCGACGCCGCGTGCGGGATGGAGGCCTTCGGGTCGTAAACCGCTTTCAGCAGGGACGAGTCAAGACGGTACCTGCAGAAGAAGCCCCGGCTAACTACGTGC
>MG|12|97.4|Actinobacteria|Actinobacteria|Coriobacteriales|Coriobacteriaceae|Collinsella|tanakaei|
CCTACGGGAGGCAGCAGTGGGGAATATTGCACAATGGGGGCAACCCTGACGCAGCGACGCCGCGTGCGGGATGGAGGCCTTCGGGTCGTAAACCGCTTTCAGCAGGGACGAGTCAAGACGGTACCTGCAGAAGAAGCCCCGGCTAACTACGTGC
>MG|13|98.06|Actinobacteria|Actinobacteria|Coriobacteriales|Coriobacteriaceae|Collinsella|tanakaei|
CCTACGGGAGGCAGCAGTGGGGAATCTTGCGCAATGGGGGCAACCCCTGACGCAGCGACGCCGCGTGCGGGATGGAGGCCTTCGGGTCGTAAACCGCTTTCAGCAGGGACGAGTCAAGACGGTACCTGCAGAAGAAGCCCCGGCTAACTACGTGC
>MG|12|100.0|Actinobacteria|Actinobacteria|Coriobacteriales|Coriobacteriaceae|Enorma|massiliensis|
GCACGTAGTTAGCCGGGGCTTCTTCTGCAGGTACCGTCAGTCTCGTCCCTGCTGAAAGCGGTTCACGACCCGAAGGCCTCCATCCCGCACGCGGCGTCGCTGCGTCAGGGTTCCCCCCATTGCGCAAGATTCCCCACTGCTGCCTCCCGTAGG
>MG|22|100.0|Actinobacteria|Actinobacteria|Coriobacteriales|Coriobacteriaceae|Enorma|massiliensis|
CCTACGGGAGGCAGCAGTGGGGAATCTTGCGCAATGGGGGGAACCCTGACGCAGCGACGCCGCGTGCGGGATGGAGGCCTTCGGGTCGTGAACCGCTTTCAGCAGGGACGAGACTGACGGTACCTGCAGAAGAAGCCCCGGCTAACTACGTGC
>MG|10|99.35|Actinobacteria|Actinobacteria|Coriobacteriales|Coriobacteriaceae|Enorma|massiliensis|
CCTACGGGAGGCAGCAGTGGGGAATCTTGCGCAATGGGGGGGAACCCTGACGCAGCGACGCCGCGTGCGGGATGGAGGCCTTCGGGTCGTGAACCGCTTTCAGCAGGGACGAGACTGACGGTACCTGCAGAAGAAGCCCCGGCTAACTACGTGC
>MG|30|97.39|Actinobacteria|Actinobacteria|Coriobacteriales|Coriobacteriaceae|Enorma|massiliensis|
GCACGTAGTTAGCCGGGGCTTCTTCTGCAGGTACCGTCATTCTCGTCCCTGCCGAAAGCGGTTCACGACCCGAAGGCCTCCGTCCCGCACGCGGCGTCGCTGCGTCAGGGTTGCCCCCATTGCGCAAGATTCCCCACTGCTGCCTCCCGTAGG
>MG|62|97.39|Actinobacteria|Actinobacteria|Coriobacteriales|Coriobacteriaceae|Enorma|massiliensis|
CCTACGGGAGGCAGCAGTGGGGAATCTTGCGCAATGGGGGCAACCCTGACGCAGCGACGCCGCGTGCGGGACGGAGGCCTTCGGGTCGTGAACCGCTTTCGGCAGGGACGAGAATGACGGTACCTGCAGAAGAAGCCCCGGCTAACTACGTGC
>MG|10|97.39|Actinobacteria|Actinobacteria|Coriobacteriales|Coriobacteriaceae|Enorma|massiliensis|
CCTACGGGAGGCAGCAGTGGGGAATCTTGCGCAATGGGGGCAACCCTGACGCAGCGACGCCGCGTGCGGGATGGAGGCCTTCGGGTCGTAAACCGCTTTCAGCAGGGACGAGGATGACGGTACCTGCAGAAGAAGCCCCGGCTAACTACGTGC
>MG|71|97.5|Actinobacteria|Actinobacteria|Coriobacteriales|Coriobacteriaceae|Olsenella|sp.|
CCTACGGGAGGCAGCAGTGGGGAATCTTGCGCAATGGGGGCAACCCTGACGCAGCGACGCCGCGTGCGGGATGGAGGCCTTCGGGTCGTAAACCGCTTTCAGCAGGGACGAGGCCGCGAGGTGACGGTACCTGCAGAAGAAGCCCCGGCTAACTACGTGC
>MG|33|98.12|Actinobacteria|Actinobacteria|Coriobacteriales|Coriobacteriaceae|Olsenella|sp.|
GCACGTAGTTAGCCGGGGCTTCTTCTGCAGGTACCGTCACCTCGCGGCCTCGTCCCTGCTGAAAGCGGTTTACAACCCGAAGGCCTTCGTCCCGCACGCGGCGTCGCTGCGTCAGGCTTTCGCCCATTGCGCAAGATTCCCCACTGCTGCCTCCCGTAGG
>MG|14|98.12|Actinobacteria|Actinobacteria|Coriobacteriales|Coriobacteriaceae|Olsenella|sp.|
CCTACGGGAGGCAGCAGTGGGGAATCTTGCGCAATGGGCGAAGCCTGACGCAGCGACGCCGCGTGCGGGACGAAGGCCTTCGGGTCGTAAACCGCTTTCAGCAGGGACGAGGCCGCGAGGTGACGGTACCTGCAGAAGAAGCCCCGGCTAACTACGTGC
>MG|12|98.75|Actinobacteria|Actinobacteria|Coriobacteriales|Coriobacteriaceae|Olsenella|sp.|
CCTACGGGAGGCAGCAGTGGGGAATCTTGCGCAATGGGGGCAACCCTGACGCAGCGACGCCGCGTGCGGGATGAAGGCCTTCGGGTCGTAAACCGCTTTCAGCAGGGACGAGGCCGCAAGGTGACGGTACCTGCAGAAGAAGCCCCGGCTAACTACGTGC
>MG|31|98.12|Actinobacteria|Actinobacteria|Coriobacteriales|Coriobacteriaceae|Olsenella|sp.|
CCTACGGGAGGCAGCAGTGGGGAATATTGCACAATGGGCGAAAGCCTGACGCAGCGACGCCGCGTGCGGGACGAAGGCCTTCGGGTCGTAAACCGCTTTCAGCAGGGACGAGGCCGCGAGGTGACGGTACCTGCAGAAGAAGCCCCGGCTAACTACGTGC
>MG|23|97.5|Actinobacteria|Actinobacteria|Coriobacteriales|Coriobacteriaceae|Olsenella|sp.|
GCACGTAGTTAGCCGGGGCTTCTTCTGCAGGTACCGTCACCTCGCGGCCTCGTCCCTGCTGAAAGCGGTTTACGACCCGAAGGCCTCCATCCCGCACGCGGCGTCGCTGCGTCAGGGTTGCCCCCATTGCGCAAGATTCCCCACTGCTGCCTCCCGTAGG
>MG|10|97.5|Actinobacteria|Actinobacteria|Coriobacteriales|Coriobacteriaceae|Olsenella|sp.|
CCTACGGGAGGCAGCAGTGGGGAATATTGCACAATGGGGGAAACCCTGATGCAGCGACGCCGCGTGCGGGACGAAGGCCTTCGGGTCGTAAACCGCTTTCAGCAGGGACGAGGCCGCGAGGTGACGGTACCTGCAGAAGAAGCCCCGGCTAACTACGTGC
>MG|10|98.12|Actinobacteria|Actinobacteria|Coriobacteriales|Coriobacteriaceae|Olsenella|sp.|
GCACGTAGTTAGCCGGGGCTTCTTCTGCAGGTACCGTCACCTCGCGGCCTCGTCCCTGCTGAAAGCGGTTTACGACCCGAAGGCCTTCGTCCCGCACGCGGCGTCGCTGCGTCAGGCTTTCGCCCATTGTGCAATATTCCCCACTGCTGCCTCCCGTAGG
>MG|34|98.12|Actinobacteria|Actinobacteria|Coriobacteriales|Coriobacteriaceae|Olsenella|sp.|
CCTACGGGAGGCAGCAGTGGGGAATCTTGCGCAATGGGGGCAACCCTGACGCAGCGACGCCGCGTGCGGGACGGAGGCCTTCGGGTCGTAAACCGCTTTCAGCAGGGACGAGGCCGCGAGGTGACGGTACCTGCAGAAGAAGCCCCGGCTAACTACGTGC
>MG|52|98.12|Actinobacteria|Actinobacteria|Coriobacteriales|Coriobacteriaceae|Olsenella|sp.|
CCTACGGGAGGCAGCAGTGGGGAATCTTGCGCAATGGGCGAAAGCCTGACGCAGCGACGCCGCGTGCGGGACGAAGGCCTTCGGGTTGTAAACCGCTTTCAGCAGGGACGAGGCCGCGAGGTGACGGTACCTGCAGAAGAAGCCCCGGCTAACTACGTGC
>MG|32|98.75|Actinobacteria|Actinobacteria|Coriobacteriales|Coriobacteriaceae|Olsenella|sp.|
CCTACGGGAGGCAGCAGTGGGGAATCTTGCGCAATGGGGGCAACCCTGACGCAGCGACGCCGCGTGCGGGACGAAGGCCTTCGGGTCGTAAACCGCTTTCAGCAGGGACGAGGCCGCGAGGTGACGGTACCTGCAGAAGAAGCCCCGGCTAACTACGTGC
>MG|30|97.42|Actinobacteria|Actinobacteria|Coriobacteriales|Coriobacteriaceae|Slackia|equolifaciens|
GCACGTAGTTAGCCGGGGCTTCTTCTGCAGGTACCGTCATGTTTCTTCCCTGCTGAAAGCGGTTTACGACCCGAAGGCCTCCTTCCCGCACGCGGCGTTGCTGCGTCAGGGTTCCCCCCATTGCGCAAAATTCCCCACTGCTGCCTCCCGTAGG
>MG|77|97.42|Actinobacteria|Actinobacteria|Coriobacteriales|Coriobacteriaceae|Slackia|equolifaciens|
CCTACGGGAGGCAGCAGTGGGGAATTTTGCGCAATGGGGGGAACCCTGACGCAGCAACGCCGCGTGCGGGAAGGAGGCCTTCGGGTCGTAAACCGCTTTCAGCAGGGAAGAAACATGACGGTACCTGCAGAAGAAGCCCCGGCTAACTACGTGC
>MG|46|99.35|Actinobacteria|Coriobacteriia|Coriobacteriales|Coriobacteriaceae|Collinsella|aerofaciens|
GCACGTAGTTAGCCGGGGCTTCTTCTGCAGGTACAGTCTCGTCTCGTCCCTGCTGAAAGCGGTTTACGACCCGAAGGCCTCCGTCCCGCACGCGGCGTCGCTGCGTCAGGGTTGCCCCCATTGCGCAAGATTCCCCACTGCTGCCTCCCGTAGG
>MG|84|99.35|Actinobacteria|Coriobacteriia|Coriobacteriales|Coriobacteriaceae|Collinsella|aerofaciens|
CCTACGGGAGGCAGCAGTGGGGAATCTTGCGCAATGGGGGCAACCCTGACGCAGCGACGCCGCGTGCGGGACGGAGGCCTTCGGGTCGTAAACCGCTTTCAGCAGGGACGAGACGAGACTGTACCTGCAGAAGAAGCCCCGGCTAACTACGTGC
>MG|12|98.7|Actinobacteria|Coriobacteriia|Coriobacteriales|Coriobacteriaceae|Collinsella|aerofaciens|
CCTACGGGAGGCAGCAGTGGGGAATCTTGCGCAATGGGGGCAACCCTGACGCAGCGACGCCGCGTGCGGGATGGAGGCCTTCGGGTCGTAAACCGCTTTCAGCAGGGACGAGACGAGACCGTACCTGCAGAAGAAGCCCCGGCTAACTACGTGC
>MG|72|97.4|Actinobacteria|Coriobacteriia|Coriobacteriales|Coriobacteriaceae|Collinsella|aerofaciens|
CCTACGGGAGGCAGCAGTGGGGAATATTGCACAATGGGGGCAACCCTGACGCAGCGACGCCGCGTGCGGGATGGAGGCCTTCGGGTCGTAAACCGCTTTCAGCAGGGACGAGACGAGACTGTACCTGCAGAAGAAGCCCCGGCTAACTACGTGC
>MG|105|97.4|Actinobacteria|Coriobacteriia|Coriobacteriales|Coriobacteriaceae|Collinsella|aerofaciens|
CCTACGGGAGGCAGCAGTGGGGAATCTTGCGCAATGGGGGCAACCCTGACGCAGCGACGCCGCGTGCGGGATGGAGGCCTTCGGGTCGTAAACCGCTTTCAGCAGGGACGAGGAGAGACTGTACCTGCAGAAGAAGCCCCGGCTAACTACGTGC
>MG|22|98.05|Actinobacteria|Coriobacteriia|Coriobacteriales|Coriobacteriaceae|Collinsella|aerofaciens|
CCTACGGGAGGCAGCAGTGGGGAATCTTGCGCAATGGGGGCAACCCTGACGCAGCGACGCCGCGTGCGGGATGGGGGCCTTCGGGTCGTAAACCGCTTTCAGCAGGGACGAGACGAGACTGTACCTGCAGAAGAAGCCCCGGCTAACTACGTGC
>MG|12|98.05|Actinobacteria|Coriobacteriia|Coriobacteriales|Coriobacteriaceae|Collinsella|aerofaciens|
CCTACGGGAGGCAGCAGTGGGGAATCTTGCGCAATGGGGGCAACCCTGACGCGGCGACGCCGCGTGCGGGATGGAGGCCTTCGGGTCGTAAACCGCTTTCAGCAGGGACGAGACGAGACTGTACCTGCAGAAGAAGCCCCGGCTAACTACGTGC
>MG|13|98.05|Actinobacteria|Coriobacteriia|Coriobacteriales|Coriobacteriaceae|Collinsella|aerofaciens|
CCTACGGGAGGCAGCAGTGGGGAATCTTGCGCAATGGGGGCAACCCTGACGTAGCGACGCCGCGTGCGGGATGGAGGCCTTCGGGTCGTAAACCGCTTTCAGCAGGGACGAGACGAGACTGTACCTGCAGAAGAAGCCCCGGCTAACTACGTGC
>MG|17|98.05|Actinobacteria|Coriobacteriia|Coriobacteriales|Coriobacteriaceae|Collinsella|aerofaciens|
CCTACGGGAGGCAGCAGTGGGGAATCTTGCGCAATGGGGGCAACCCTGACGCAGCGACGCCGCGTGCGGGATGGAGGCCTTCGGGTCGTAAACCGCTTTCAGCAGGGACGAGACGAGACTGTACCTACAGAAGAAGCCCCGGCTAACTACGTGC
>MG|41|98.05|Actinobacteria|Coriobacteriia|Coriobacteriales|Coriobacteriaceae|Collinsella|aerofaciens|
CCTACGGGAGGCAGCAGTGGGGAATCTTGCGCAATGGGGGCAACCCTGACGCAGCGACGCCGCGTGCGGGATGGAGGCCTTCGGGTCGTAAACCGCTTCAGCAGGGACGAGACGAGACTGTACCTGCAGAAGAAGCCCCGGCTAACTACGTGC
>MG|30|98.06|Actinobacteria|Coriobacteriia|Coriobacteriales|Coriobacteriaceae|Collinsella|aerofaciens|
CCTACGGGGAGGCAGCAGTGGGGAATCTTGCGCAATGGGGGCAACCCTGACGCAGCGACGCCGCGTGCGGGATGGAGGCCTTCGGGTCGTAAACCGCTTTCAGCAGGGACGAGACGAGACTGTACCTGCAGAAGAAGCCCCGGCTAACTACGTGC
>MG|9341|98.71|Actinobacteria|Coriobacteriia|Coriobacteriales|Coriobacteriaceae|Collinsella|aerofaciens|
CCTACGGGAGGCAGCAGTGGGGAATCTTGCGCAATGGGGGCAACCCTGACGCAGCGACGCCGCGTGCGGGATGGAGGCCTTCGGGTCGTAAACCGCTTTCAGCAGGGACGAGACGAGACTGTACCTGCAGAAGAAGCCCCGGCTAACTACGTGCC
>MG|16|98.05|Actinobacteria|Coriobacteriia|Coriobacteriales|Coriobacteriaceae|Collinsella|aerofaciens|
CCTACGGGAGGCAGCAGTGGGGAATCTTGCGCAATGGGGGCAACCCTGACGCAGCGACGCCGCGTGCGGGATGGAGGCCTTCGGGTCGTAAACCGCTTTCAGCAGGGGCGAGACGAGACTGTACCTGCAGAAGAAGCCCCGGCTAACTACGTGC
>MG|12|98.05|Actinobacteria|Coriobacteriia|Coriobacteriales|Coriobacteriaceae|Collinsella|aerofaciens|
CCTACGAGAGGCAGCAGTGGGGAATCTTGCGCAATGGGGGCAACCCTGACGCAGCGACGCCGCGTGCGGGATGGAGGCCTTCGGGTCGTAAACCGCTTTCAGCAGGGACGAGACGAGACTGTACCTGCAGAAGAAGCCCCGGCTAACTACGTGC
>MG|12|98.05|Actinobacteria|Coriobacteriia|Coriobacteriales|Coriobacteriaceae|Collinsella|aerofaciens|
CCTACGGGAGGCAGCAGTGGGGAATCTTGCGCAATGGGGGCAACCCTGACGCAGCGACGCCGCGTGCGGGATGGAGGCCTTCGGGTCGTAAACCGCTTTCAGCAGGGACGAGACGAGACTGTACCTGCAGAAGGAGCCCCGGCTAACTACGTGC
>MG|18|98.06|Actinobacteria|Coriobacteriia|Coriobacteriales|Coriobacteriaceae|Collinsella|aerofaciens|
CCTACGGGAGGCAGCAGTGGGGAATCTTGCGCAATGGGGGCAACCCTGACGCAGCGACGCCGCGTGCGGGATGGAGGCCTTCGGGTCGTAAACCGCTTTCAGCGGGGACGAGACGAGACTGTACCTGCAGAAGAAGCCCCGGCTAACTACGTGCC
>MG|40|97.4|Actinobacteria|Coriobacteriia|Coriobacteriales|Coriobacteriaceae|Collinsella|aerofaciens|
GCACGTAGTTAGCCGGGGCTTCTTCTGCAGGTACAGTCTCTCCTCGTCCCTGCTGAAAGCGGTTTACGACCCGAAGGCCTCCATCCCGCACGCGGCGTCGCTGCGTCAGGGTTGCCCCCATTGCGCAAGATTCCCCACTGCTGCCTCCCGTAGG
>MG|11|98.71|Actinobacteria|Coriobacteriia|Coriobacteriales|Coriobacteriaceae|Collinsella|aerofaciens|
CCTACGGGAGGCGGCAGTGGGGAATCTTGCGCAATGGGGGCAACCCTGACGCAGCGACGCCGCGTGCGGGACGGAGGCCTTCGGGTCGTAAACCGCTTTCAGCAGGGACGAGTCAAGACTGTACCTGCAGAAGAAGCCCCGGCTAACTACGTGCC
>MG|54|98.05|Actinobacteria|Coriobacteriia|Coriobacteriales|Coriobacteriaceae|Collinsella|aerofaciens|
CCTACGGGAGGCAGCAGTAGGGAATCTTGCGCAATGGGGGCAACCCTGACGCAGCGACGCCGCGTGCGGGATGGAGGCCTTCGGGTCGTAAACCGCTTTCAGCAGGGACGAGACGAGACTGTACCTGCAGAAGAAGCCCCGGCTAACTACGTGC
>MG|11|98.7|Actinobacteria|Coriobacteriia|Coriobacteriales|Coriobacteriaceae|Collinsella|aerofaciens|
CCTACGGGAGGCAGCAGTGGGGAATCTTGCGCAATGGGGGCAACCCTGACGCAGCGACGCCGCGTGCGGGATGGAGGCCTTCGGGTCGTAAACCGCTTTCAGCAGGGATGAGACGAGACTGTACCTGCAGAAGAAGCCCCGGCTAACTACGTGC
>MG|13|98.05|Actinobacteria|Coriobacteriia|Coriobacteriales|Coriobacteriaceae|Collinsella|aerofaciens|
CCTACGGGAGGCAGCAGTGGGGAATCTTGCGCAATGGGGGCAACCCTGACGCAGCGACGCCGCGTGCGGGATGGAGGCCTTCGGGTCGTAAACCGCTTTCAGCAGGGACGAGACGAGACTGTACCTGCAGAAGAAGCCCCGGCCAACTACGTGC
>MG|56|98.05|Actinobacteria|Coriobacteriia|Coriobacteriales|Coriobacteriaceae|Collinsella|aerofaciens|
CCTACGGGAGGCAGCAGTGGGGAATATTGCGCAATGGGGGCAACCCTGACGCAGCGACGCCGCGTGCGGGATGGAGGCCTTCGGGTCGTAAACCGCTTTCAGCAGGGACGAGACGAGACTGTACCTGCAGAAGAAGCCCCGGCTAACTACGTGC
>MG|18|98.05|Actinobacteria|Coriobacteriia|Coriobacteriales|Coriobacteriaceae|Collinsella|aerofaciens|
CCTACGGGAGGCAGCAGTGGGGAATCTTGCGCAATGGGGGCAACCCTGACGCAGCGACGCCGCGTGCGGGATGGAGGCCTTCGGGTCGTAAACCGCTTTCAGCAGGGACGAGACGAGACTGTACCTGCAGAAGAAGCCCCGGCTAACTATGTGC
>MG|12|98.05|Actinobacteria|Coriobacteriia|Coriobacteriales|Coriobacteriaceae|Collinsella|aerofaciens|
CCTACGGGAGGCAGCAGTGGGGAATCTTGCGCAATGGGGGCAACCCTGACGCAGCGACGCCGCGTGCGGGATGGAGGCCTTCGGATCGTAAACCGCTTTCAGCAGGGACGAGACGAGACTGTACCTGCAGAAGAAGCCCCGGCTAACTACGTGC
>MG|16|97.4|Actinobacteria|Coriobacteriia|Coriobacteriales|Coriobacteriaceae|Collinsella|aerofaciens|
CCTACGGGAGGCAGCAGTGGGGAATCTTGCGCAATGGGGGCAACCCTGACGCAGCGACGCCGCGTGCGGGATGGAGGCCTTCGGGTCGTAAACCGCTTTCAGCAGGGACGAGACGAGACTGTACCTGCAGAAGAAGCACCGGCTAAATACGTGC
>MG|13|97.44|Actinobacteria|Coriobacteriia|Coriobacteriales|Coriobacteriaceae|Collinsella|aerofaciens|
CCTACGGGAGGCAGCAGTGGGGAATCTTGCGCAATGGGGGCAACCCTGACGCAGCGACGCCGCGTGCGGGGATGGAGGCCTTCGGGTCGTAAACCGCTTTCAGCAGGGACGAGACGAGACTGTACCTGCAGAAGAAGCCCCCGGCTAACTACGTGC
>MG|69|98.06|Actinobacteria|Coriobacteriia|Coriobacteriales|Coriobacteriaceae|Collinsella|aerofaciens|
CCTACGGGAGGCAGCAGTGGGGAATCTTGCGCAATGGGGGGCAACCCTGACGCAGCGACGCCGCGTGCGGGACGGAGGCCTTCGGGTCGTAAACCGCTTTCAGCAGGGACGAGAAAAGACTGTACCTGCAGAAGAAGCCCCGGCTAACTACGTGC
>MG|12|98.7|Actinobacteria|Coriobacteriia|Coriobacteriales|Coriobacteriaceae|Collinsella|aerofaciens|
CCTACGGGAGGCAGCAGTGGGGAATCTTGCGCAATGGGGGCAACCCTGACGCAGCGACGCCGCGTGCGGGAAGGAGGCCTTCGGGTCGTAAACCGCTTTCAGCAGGGACGAGACGAGACTGTACCTGCAGAAGAAGCCCCGGCTAACTACGTGC
>MG|14|98.05|Actinobacteria|Coriobacteriia|Coriobacteriales|Coriobacteriaceae|Collinsella|aerofaciens|
CCTACGGGAGGCGGCAGTGGGGAATCTTGCGCAATGGGGGCAACCCTGACGCAGCGACGCCGCGTGCGGGATGGAGGCCTTCGGGTCGTAAACCGCTTTCAGCAGGGACGAGACGAGACTGTACCTGCAGAAGAAGCCCCGGCTAACTACGTGC
>MG|18|98.05|Actinobacteria|Coriobacteriia|Coriobacteriales|Coriobacteriaceae|Collinsella|aerofaciens|
CCTACGGGAGGCAGCAGTGGGGAATCTTGCGCAATGGGGGCAACCCTGACGCAGCGACGCCGCGTGCGGGATGGAGGCCTTCGGGTCGTAAACCGCTTTCAGCAGGGACGAGGCGAGACTGTACCTGCAGAAGAAGCCCCGGCTAACTACGTGC
>MG|10|98.05|Actinobacteria|Coriobacteriia|Coriobacteriales|Coriobacteriaceae|Collinsella|aerofaciens|
CCTGCGGGAGGCAGCAGTGGGGAATCTTGCGCAATGGGGGCAACCCTGACGCAGCGACGCCGCGTGCGGGATGGAGGCCTTCGGGTCGTAAACCGCTTTCAGCAGGGACGAGACGAGACTGTACCTGCAGAAGAAGCCCCGGCTAACTACGTGC
>MG|3831|98.71|Actinobacteria|Coriobacteriia|Coriobacteriales|Coriobacteriaceae|Collinsella|aerofaciens|
GCACGTAGTTAGCCGGGGCTTCTTCTGCAGGTACAGTCTCGTCTCGTCCCTGCTGAAAGCGGTTTACGACCCGAAGGCCTCCATCCCGCACGCGGCGTCGCTGCGTCAGGGTTGCCCCCATTGCGCAAGATTCCCCACTGCTGCCTCCCGTAGGA
>MG|16|98.06|Actinobacteria|Coriobacteriia|Coriobacteriales|Coriobacteriaceae|Collinsella|aerofaciens|
CCTACGGGAGGCAGCAGTGGGGAATCTTGCGCAATGGGGGCAACCCTGACGCAGCGACGCCGCGTGCGGGATGGAGGCCTTCGGGTCGTAAACCGCTTTCAGCAGGGACGAGACGAGACTGTACCTGCAGAAGAAGCCCCGGCTAACTACCGTGC
>MG|11|98.05|Actinobacteria|Coriobacteriia|Coriobacteriales|Coriobacteriaceae|Collinsella|aerofaciens|
CCTACGGGAGGCAGCAGTGGGGAATCTTGCGCAATGGGGGCAACCCTGACGCAGCGACGCTGCGTGCGGGATGGAGGCCTTCGGGTCGTAAACCGCTTTCAGCAGGGACGAGACGAGACTGTACCTGCAGAAGAAGCCCCGGCTAACTACGTGC
>MG|15|98.06|Actinobacteria|Coriobacteriia|Coriobacteriales|Coriobacteriaceae|Collinsella|aerofaciens|
CCTACGGGAGGCAGCAGTGGGGAATCTTGCGCAATGGGGGCAACCCTGACGCAGCGACGCCGCGTGCGGGGATGGAGGCCTTCGGGTCGTAAACCGCTTTCAGCAGGGACGAGACGAGACTGTACCTGCAGAAGAAGCCCCGGCTAACTACGTGC
>MG|25|98.05|Actinobacteria|Coriobacteriia|Coriobacteriales|Coriobacteriaceae|Collinsella|aerofaciens|
CCTACGGGAGGCAGCAGTGGGGAATCTTGCGCAATGGGGGCAACCCTGACGCAGCGACGCCGCGTGCGGGATGGAGGCCTTCGGGTCGTAAACCGCTTTCAGCAGGGACGAGACGAGACTGTACCTGCAGAAGAAGCCACGGCTAACTACGTGC
>MG|13|98.05|Actinobacteria|Coriobacteriia|Coriobacteriales|Coriobacteriaceae|Collinsella|aerofaciens|
CCTACGGGAGGCAGTAGTGGGGAATCTTGCGCAATGGGGGCAACCCTGACGCAGCGACGCCGCGTGCGGGATGGAGGCCTTCGGGTCGTAAACCGCTTTCAGCAGGGACGAGACGAGACTGTACCTGCAGAAGAAGCCCCGGCTAACTACGTGC
>MG|17|98.05|Actinobacteria|Coriobacteriia|Coriobacteriales|Coriobacteriaceae|Collinsella|aerofaciens|
CCTACGGGAGGCAGCAGTGGGGAATCTTGCGCAATGGGGGCAACCCTGACGCAGCGACGCCGCGTGCGGGATGGAGGCCTTCGGGTCGTAAACCGCTTTCAGCAGGGACGAGACGAGACTGTACCTGCAGAAGAAGCTCCGGCTAACTACGTGC
>MG|85|97.42|Actinobacteria|Coriobacteriia|Coriobacteriales|Coriobacteriaceae|Collinsella|aerofaciens|
CCTACGGGAGGCAGCAGTGGGGAATCTTGCGCAATGGGGGGCAACCCTGACGCAGCGACGCCGCGTGCGGGATGGAGGCCTTCGGGTCGTAAACCGCTTTCAGCAGGGACGAGCAGAGACTGTACCTGCAGAAGAAGCCCCGGCTAACTACGTGC
>MG|28|97.44|Actinobacteria|Coriobacteriia|Coriobacteriales|Coriobacteriaceae|Collinsella|aerofaciens|
CCTACGGGAGGCAGCAGTGGGGAATCTTGCGCAATGGGGGCAACCCTGACGCAGCGACGCCGCGTGCGGGATGGAGGCCTTCGGGTCGTAAACCGCTTTCAGCAGGGACGAGACGAGACTGTACCCTGCAGAAGAAGCCCCCGGCTAACTACGTGC
>MG|11|98.68|Actinobacteria|Coriobacteriia|Coriobacteriales|Coriobacteriaceae|Collinsella|aerofaciens|
GCGCGTAGTTAGCCGGGGCTTCTTCTGCAGGTACAGTCTCGTCTCGTCCCTGCTGAAAGCGGTTTACGACCCGAAGGCCTCCATCCCGCACGCGGCGTCGCTGCGTCAGGGTTGCCCCCATTGCGCAAGATTCCCCACTGCTGCCTCCCGTAGG
>MG|11|98.05|Actinobacteria|Coriobacteriia|Coriobacteriales|Coriobacteriaceae|Collinsella|aerofaciens|
CCTACGGGAGGCAGCAGTGGGGAATCTTGCGCAATGGGGGCAACCCTGACACAGCGACGCCGCGTGCGGGATGGAGGCCTTCGGGTCGTAAACCGCTTTCAGCAGGGACGAGACGAGACTGTACCTGCAGAAGAAGCCCCGGCTAACTACGTGC
>MG|16|98.05|Actinobacteria|Coriobacteriia|Coriobacteriales|Coriobacteriaceae|Collinsella|aerofaciens|
CCTACGGGAGGCAGCAGTGGGGAATCTTGCGCAATGGGGGCAACCCTGACGCAGCGACGCCGCGTGCGGGGTGGAGGCCTTCGGGTCGTAAACCGCTTTCAGCAGGGACGAGACGAGACTGTACCTGCAGAAGAAGCCCCGGCTAACTACGTGC
>MG|18|98.05|Actinobacteria|Coriobacteriia|Coriobacteriales|Coriobacteriaceae|Collinsella|aerofaciens|
CCTACGGGAGGCAGCAGTGGGGAATCTTGCGCAATGGGGGCAACCCTGACGCAGCGACGCCGCGTGCGGGATGGAGGCCTTCGGGTCGTAAACCGCCTTCAGCAGGGACGAGACGAGACTGTACCTGCAGAAGAAGCCCCGGCTAACTACGTGC
>MG|14|98.68|Actinobacteria|Coriobacteriia|Coriobacteriales|Coriobacteriaceae|Collinsella|aerofaciens|
CCTACGGGAGGCAGCAGTGGGGAATCTTGCGCAATGGGGGCAACCCTGACGCAGCGACGCCGCGTGCGGGATGGAGGCCTTCGGGTCGTAAACCGCTTTCAGCAGGGACGAGACGAGACTGTACCTGCAGAAGAAGCCCCGGCTAACTACGCGC
>MG|11|98.05|Actinobacteria|Coriobacteriia|Coriobacteriales|Coriobacteriaceae|Collinsella|aerofaciens|
CCTACGGGAGGCAGCAGTGGGGAATCTTGCGCAATGGGGGCAACCCTGACGCAGCGACGCCGCGTGCGGGATGGAGGCCTTCGGGTCGTAAACCGCTTTCAGCAGGGACGAGACGAGACTGTACCTGTAGAAGAAGCCCCGGCTAACTACGTGC
>MG|10|98.69|Actinobacteria|Coriobacteriia|Coriobacteriales|Coriobacteriaceae|Collinsella|aerofaciens|
CCTACGGGAGGCAGCAGTGGGGAATCTTGCGCAATGGGGGCAACCCTGACGCAGCGACGCCGCGTGCGGGATGGAGGCCTTCGGGTCGTAAACCGCTTTCAGCAGGGACGAGACGAGACTGTACCTGCAGAAGAAGCCCCGGCTAACTACGTGTC
>MG|10|98.68|Actinobacteria|Coriobacteriia|Coriobacteriales|Coriobacteriaceae|Collinsella|aerofaciens|
CCTACGGGAGGCAGCAGTGGGGAATCTTGCGCAATGGGGGCAACCCTGACGCAGCGACGCCGCGTGCGGGATGGAGGCCTTCGGGTCGTAAACCGCTTTCAGCAGGGACGAGACGAGACTGTACCTGCAGAAGAAGCCCCGGCTAACTACGTAC
>MG|31|98.05|Actinobacteria|Coriobacteriia|Coriobacteriales|Coriobacteriaceae|Collinsella|aerofaciens|
CCTACGGGAGACAGCAGTGGGGAATCTTGCGCAATGGGGGCAACCCTGACGCAGCGACGCCGCGTGCGGGATGGAGGCCTTCGGGTCGTAAACCGCTTTCAGCAGGGACGAGACGAGACTGTACCTGCAGAAGAAGCCCCGGCTAACTACGTGC
>MG|16|98.05|Actinobacteria|Coriobacteriia|Coriobacteriales|Coriobacteriaceae|Collinsella|aerofaciens|
CCTACGGGAGGCAGCAGTGGGGAATCTTGCGCAGTGGGGGCAACCCTGACGCAGCGACGCCGCGTGCGGGATGGAGGCCTTCGGGTCGTAAACCGCTTTCAGCAGGGACGAGACGAGACTGTACCTGCAGAAGAAGCCCCGGCTAACTACGTGC
>MG|15|98.05|Actinobacteria|Coriobacteriia|Coriobacteriales|Coriobacteriaceae|Collinsella|aerofaciens|
CCTACGGGAGGCAGCAGTGGGGAATCTTGCGCAATGGGGGCAACCCTGACGCAGCGACGCCGCGTGCGGGATGGAGACCTTCGGGTCGTAAACCGCTTTCAGCAGGGACGAGACGAGACTGTACCTGCAGAAGAAGCCCCGGCTAACTACGTGC
>MG|15|98.06|Actinobacteria|Coriobacteriia|Coriobacteriales|Coriobacteriaceae|Collinsella|aerofaciens|
CCTACGGGAGGCAGCAGTGGGGAATCTTGCGCAATGGGGGCAACCCTGACGCAGCGACGCCGCGTGCGGGATGGAGGCCTTCGGGTCGTAAACCGCTTTCAGCAGGGGACGAGACGAGACTGTACCTGCAGAAGAAGCCCCGGCTAACTACGTGC
>MG|10|98.05|Actinobacteria|Coriobacteriia|Coriobacteriales|Coriobacteriaceae|Collinsella|aerofaciens|
GCACGTAGTTAGCCGGGGCTTCTTCTGCAGGTACAGCCTCGTCTCGTCCCTGCTGAAAGCGGTTTACGACCCGAAGGCCTCCATCCCGCACGCGGCGTCGCTGCGTCAGGGTTGCCCCCATTGCGCAAGATTCCCCACTGCTGCCTCCCGTAGG
>MG|12|98.05|Actinobacteria|Coriobacteriia|Coriobacteriales|Coriobacteriaceae|Collinsella|aerofaciens|
GCACGTAGTTAGCCGGGGCTTCTTCTGCAGGTACAGTCTCGCCTCGTCCCTGCTGAAAGCGGTTTACGACCCGAAGGCCTCCATCCCGCACGCGGCGTCGCTGCGTCAGGGTTGCCCCCATTGCGCAAGATTCCCCACTGCTGCCTCCCGTAGG
>MG|15|98.05|Actinobacteria|Coriobacteriia|Coriobacteriales|Coriobacteriaceae|Collinsella|aerofaciens|
CCTACGGGAGGCAGCAGTGGGGAATCTTGCGCAATGGGGGCAACCCTGGCGCAGCGACGCCGCGTGCGGGATGGAGGCCTTCGGGTCGTAAACCGCTTTCAGCAGGGACGAGACGAGACTGTACCTGCAGAAGAAGCCCCGGCTAACTACGTGC
>MG|293|98.06|Actinobacteria|Coriobacteriia|Coriobacteriales|Coriobacteriaceae|Collinsella|aerofaciens|
GCACGTAGTTAGCCGGGGGCTTCTTCTGCAGGTACAGTCTCGTCTCGTCCCTGCTGAAAGCGGTTTACGACCCGAAGGCCTCCATCCCGCACGCGGCGTCGCTGCGTCAGGGTTGCCCCCATTGCGCAAGATTCCCCACTGCTGCCTCCCGTAGG
>MG|122|98.06|Actinobacteria|Coriobacteriia|Coriobacteriales|Coriobacteriaceae|Collinsella|aerofaciens|
CCTACGGGAGGCAGCAGTGGGGGAATCTTGCGCAATGGGGGCAACCCTGACGCAGCGACGCCGCGTGCGGGATGGAGGCCTTCGGGTCGTAAACCGCTTTCAGCAGGGACGAGACGAGACTGTACCTGCAGAAGAAGCCCCGGCTAACTACGTGC
>MG|12|98.05|Actinobacteria|Coriobacteriia|Coriobacteriales|Coriobacteriaceae|Collinsella|aerofaciens|
CCTACGGGAGGCAACAGTGGGGAATCTTGCGCAATGGGGGCAACCCTGACGCAGCGACGCCGCGTGCGGGATGGAGGCCTTCGGGTCGTAAACCGCTTTCAGCAGGGACGAGACGAGACTGTACCTGCAGAAGAAGCCCCGGCTAACTACGTGC
>MG|14|98.05|Actinobacteria|Coriobacteriia|Coriobacteriales|Coriobacteriaceae|Collinsella|aerofaciens|
CCTACGGGAGGCAGCAGTGGGGAATCTTGCGCAATGGGGGCAACCCTGACGCAGCGACGCCGCGTGCGGGATGGAGGCCTTCGGGTCGTAAACCGCTTTCGGCAGGGACGAGACGAGACTGTACCTGCAGAAGAAGCCCCGGCTAACTACGTGC
>MG|12|98.05|Actinobacteria|Coriobacteriia|Coriobacteriales|Coriobacteriaceae|Collinsella|aerofaciens|
CCTACGGGAGGCAGCAGTGGGGAATCTTGCGCAATGGGGGCAACCCTGACGCAGCGACGCCGCGTGCGGGATGGAGGCCTTCGGGTCGCAAACCGCTTTCAGCAGGGACGAGACGAGACTGTACCTGCAGAAGAAGCCCCGGCTAACTACGTGC
>MG|22|98.05|Actinobacteria|Coriobacteriia|Coriobacteriales|Coriobacteriaceae|Collinsella|aerofaciens|
CCTACGGGAGGCAGCAGTGGGGAATCTTGCGCAATGGGGGCAACCCTGACGCAGCGACGCCGCGTGCGGGACGGAGGCCTTCGGGTCGTAAACCGCTTTCAGCAGGGACGAGCAGAGACTGTACCTGCAGAAGAAGCCCCGGCTAACTACGTGC
>MG|21|98.05|Actinobacteria|Coriobacteriia|Coriobacteriales|Coriobacteriaceae|Collinsella|aerofaciens|
GCACGTATTTAGCCGGGGCTTCTTCTGCAGGTACAGTCTCGTCTCGTCCCTGCTGAAAGCGGTTTACGACCCGAAGGCCTCCATCCCGCACGCGGCGTCGCTGCGTCAGGGTTGCCCCCATTGCGCAAGATTCCCCACTGCTGCCTCCCGTAGG
>MG|13|98.06|Actinobacteria|Coriobacteriia|Coriobacteriales|Coriobacteriaceae|Collinsella|aerofaciens|
GCACGTAGTTAGCCGGGGCTTCTTCTGCAGGTACAGTCTCGTCTCGTCCCTGCTGAAAGCGGTTTACGACCCGAAGGCCTCCATCCCGCACGCGGCGTCGCTGCGTCAGGGGTTGCCCCCATTGCGCAAGATTCCCCACTGCTGCCTCCCGTAGG
>MG|124|97.42|Actinobacteria|Coriobacteriia|Coriobacteriales|Coriobacteriaceae|Collinsella|aerofaciens|
CCTACGGGAGGCAGCAGTGGGGAATCTTGCGCAATGGGGGGCAACCCTGACGCAGCGACGCCGCGTGCGGGATGGAGGCCTTCGGGTCGTAAACCGCTTTCAGCAGGGACGAGAAGAGACGGTACCTGCAGAAGAAGCCCCGGCTAACTACGTGC
>MG|24|98.05|Actinobacteria|Coriobacteriia|Coriobacteriales|Coriobacteriaceae|Collinsella|aerofaciens|
CCTACGGGAGGCAGCAGTGGGGAATCTTGCGCAATGGGGGCAACCCTGACGCAGCGACGCCGCGTGCGGGATGGAGGCCTTCGGGTCGTAAACCGCTTTCAGCAGGGACGAGACGAGGCTGTACCTGCAGAAGAAGCCCCGGCTAACTACGTGC
>MG|922|97.42|Actinobacteria|Coriobacteriia|Coriobacteriales|Coriobacteriaceae|Collinsella|aerofaciens|
CCTACGGGAGGCAGCAGTGGGGAATCTTGCGCAATGGGGGCAACCCTGACGCAGCGACGCCGCGTGCGGGATGGAGGCCTTCGGGTCGTAAACCGCTTTCAGCAGGGACGAGCAGAGACTGTACCTGCAGAAGAAGCCCCGGCTAACTACGTGCC
>MG|19|98.05|Actinobacteria|Coriobacteriia|Coriobacteriales|Coriobacteriaceae|Collinsella|aerofaciens|
CCTACGGGAGGCAGCAGTGGGGAATCTTGCGCAATGGGGGCAACCCCGACGCAGCGACGCCGCGTGCGGGATGGAGGCCTTCGGGTCGTAAACCGCTTTCAGCAGGGACGAGACGAGACTGTACCTGCAGAAGAAGCCCCGGCTAACTACGTGC
>MG|18|98.05|Actinobacteria|Coriobacteriia|Coriobacteriales|Coriobacteriaceae|Collinsella|aerofaciens|
CCTACGGGAGGCAGCAGTGGGGAATCTTGCGCAATGGGGGCAACCCTGACGCAGCGACGCCGCGTGCGGGATGGAGGCCTTCGGGTCGTAAACCGCTTTCAGCAGGGACGAGACGAGACTGTACCTGCAGAAGAAGCCCCGACTAACTACGTGC
>MG|11|98.05|Actinobacteria|Coriobacteriia|Coriobacteriales|Coriobacteriaceae|Collinsella|aerofaciens|
CCTACGGGAGGCAGCAGTGGGGAACCTTGCGCAATGGGGGCAACCCTGACGCAGCGACGCCGCGTGCGGGATGGAGGCCTTCGGGTCGTAAACCGCTTTCAGCAGGGACGAGACGAGACTGTACCTGCAGAAGAAGCCCCGGCTAACTACGTGC
>MG|12|98.05|Actinobacteria|Coriobacteriia|Coriobacteriales|Coriobacteriaceae|Collinsella|aerofaciens|
GCACGTAGTTAGCCGGGGCTTCTTCTGCAGGTACAGTCTCGTCTCGTCCCTGCTGAAGCGGTTTACGACCCGAAGGCCTCCATCCCGCACGCGGCGTCGCTGCGTCAGGGTTGCCCCCATTGCGCAAGATTCCCCACTGCTGCCTCCCGTAGG
>MG|13|98.05|Actinobacteria|Coriobacteriia|Coriobacteriales|Coriobacteriaceae|Collinsella|aerofaciens|
CCTACGGGAGGCAGCAGTGGGGAATCTTGCGCAATGGGGGCAACCCTGACGCAGCGACGCCGCGTGCGGGATGGAGGCCTTCGGGTCGTAAGCCGCTTTCAGCAGGGACGAGACGAGACTGTACCTGCAGAAGAAGCCCCGGCTAACTACGTGC
>MG|14|98.05|Actinobacteria|Coriobacteriia|Coriobacteriales|Coriobacteriaceae|Collinsella|aerofaciens|
CCTACGGGAGGCAGCAGTGGGGAATCTTGCGCAATGGAGGCAACCCTGACGCAGCGACGCCGCGTGCGGGATGGAGGCCTTCGGGTCGTAAACCGCTTTCAGCAGGGACGAGACGAGACTGTACCTGCAGAAGAAGCCCCGGCTAACTACGTGC
>MG|11|98.05|Actinobacteria|Coriobacteriia|Coriobacteriales|Coriobacteriaceae|Collinsella|aerofaciens|
CCTACGGGAGGCAGCAGTGGGGAATCTTGCGCAATGGGGGCAACCCTGACGCAGCGACGCCGCGTGCGGGATGGAGGCCTTCGGGTCGTAAACCGCTTTCAGCAGGGACGAGACGAGACTGTACCTGCAGAAGAAGCCCCGGCTAACCACGTGC
>MG|25|97.44|Actinobacteria|Coriobacteriia|Coriobacteriales|Coriobacteriaceae|Collinsella|aerofaciens|
CCTACGGGAGGCAGCAGTGGGGGAATCTTGCGCAATGGGGGCAACCCTGACGCAGCGACGCCGCGTGCGGGATGGAGGCCTTCGGGTCGTAAACCGCTTTCAGCAGGGACGAGACGAGACTGTACCTGCAGAAGAAGCCCCCGGCTAACTACGTGC
>MG|26|98.05|Actinobacteria|Coriobacteriia|Coriobacteriales|Coriobacteriaceae|Collinsella|aerofaciens|
GCACGTAGTTAGCCGGGGCTTCTTCTGCAGGTACAGTCTCGTCTCGTCCCTGCTGAAAGCGGTTTACGACCCGAAGGCCTCCATCCCGCACGCGGCGTCGCTGCGTCAGGGTTGCCCCCATTGCGCAAGATTCCCTACTGCTGCCTCCCGTAGG
>MG|13|97.42|Actinobacteria|Coriobacteriia|Coriobacteriales|Coriobacteriaceae|Collinsella|aerofaciens|
CCTACGGGGGGGCAGCAGTGGGGAATCTTGCGCAATGGGGGCAACCCTGACGCAGCGACGCCGCGTGCGGGATGGAGGCCTTCGGGTCGTAAACCGCTTTCAGCAGGGACGAGACGAGACTGTACCTGCAGAAGAAGCCCCGGCTAACTACGTGC
>MG|32|98.06|Actinobacteria|Coriobacteriia|Coriobacteriales|Coriobacteriaceae|Collinsella|aerofaciens|
GCACGTAGTTAGCCGGGGCTTCTTCTGCAGGTACAGTCTTTTCTCGTCCCTGCTGAAAGCGGTTTACGACCCGAAGGCCTCCGTCCCGCACGCGGCGTCGCTGCGTCAGGGTTGCCCCCCATTGCGCAAGATTCCCCACTGCTGCCTCCCGTAGG
>MG|21|98.05|Actinobacteria|Coriobacteriia|Coriobacteriales|Coriobacteriaceae|Collinsella|aerofaciens|
CCTACAGGAGGCAGCAGTGGGGAATCTTGCGCAATGGGGGCAACCCTGACGCAGCGACGCCGCGTGCGGGATGGAGGCCTTCGGGTCGTAAACCGCTTTCAGCAGGGACGAGACGAGACTGTACCTGCAGAAGAAGCCCCGGCTAACTACGTGC
>MG|10|98.05|Actinobacteria|Coriobacteriia|Coriobacteriales|Coriobacteriaceae|Collinsella|aerofaciens|
CCTACGGGAGGCAGCAGTGGGGAATCTTGCGCAATGGGGGCAACCCTGACGCAGCGACGCCGCGCGCGGGATGGAGGCCTTCGGGTCGTAAACCGCTTTCAGCAGGGACGAGACGAGACTGTACCTGCAGAAGAAGCCCCGGCTAACTACGTGC
>MG|11|97.4|Actinobacteria|Coriobacteriia|Coriobacteriales|Coriobacteriaceae|Collinsella|aerofaciens|
CCTACGGGAGGCAGCAGTGGGGAATATTGCGCAATGGGGCAACCCTGACGCAGCGACGCCGCGTGCGGGATGGAGGCCTTCGGGTCGTAAACCGCTTTCAGCAGGGACGAGACGAGACTGTACCTGCAGAAGAAGCCCCGGCTAACTACGTGC
>MG|20|97.42|Actinobacteria|Coriobacteriia|Coriobacteriales|Coriobacteriaceae|Collinsella|aerofaciens|
CCTACGGGAGGCAGCAGTGGGGAATCTTGCGCAATGGGCGAAAGCCTGACGCAGCGACGCCGCGTGCGGGACGGAGGCCTTCGGGTCGTAAACCGCTTTCAGCAGGGACGAGTCAAGACTGTACCTGCAGAAGAAGCCCCGGCTAACTACGTGC
>MG|33|98.05|Actinobacteria|Coriobacteriia|Coriobacteriales|Coriobacteriaceae|Collinsella|aerofaciens|
CCTACGGGAGGCAGCAGTGGGGAATCTTGCGCAATGGGGGCAACCCTGACGCAGCGACGCCGCGTGCGGGATGGAGGCCTTCGGGTCGTAAACCGCTTTCAGCAGGGACGAGACGAGACTGTACCTGCAGAAGAAGCCCCGGCTAAATACGTGC
>MG|700|98.08|Actinobacteria|Coriobacteriia|Coriobacteriales|Coriobacteriaceae|Collinsella|aerofaciens|
CCTACGGGAGGCAGCAGTGGGGAATCTTGCGCAATGGGGGCAACCCTGACGCAGCGACGCCGCGTGCGGGATGGAGGCCTTCGGGTCGTAAACCGCTTTCAGCAGGGACGAGACGAGACTGTACCTGCAGAAGAAGCCCCCGGCTAACTACGTGCC
>MG|12|98.05|Actinobacteria|Coriobacteriia|Coriobacteriales|Coriobacteriaceae|Collinsella|aerofaciens|
CCTACGGGAGGCAGCAGTGGGGAATCTTGCGCAATGGGGGCAACCCTGACGCAGCGACGCCGCGTGCGGGATGGAGGCCTTCGGGTCGTAAACCGCTTTCAGCAGGGACGAGACGAGACTGTACCTGCAGAAGAAGCCTCGGCTAACTACGTGC
>MG|17|98.06|Actinobacteria|Coriobacteriia|Coriobacteriales|Coriobacteriaceae|Collinsella|aerofaciens|
CCTACGGGAGGCAGGCAGTGGGGAATCTTGCGCAATGGGGGCAACCCTGACGCAGCGACGCCGCGTGCGGGATGGAGGCCTTCGGGTCGTAAACCGCTTTCAGCAGGGACGAGACGAGACTGTACCTGCAGAAGAAGCCCCGGCTAACTACGTGC
>MG|24|98.05|Actinobacteria|Coriobacteriia|Coriobacteriales|Coriobacteriaceae|Collinsella|aerofaciens|
GCACGTAGTTAGCCGGGGCTTCTTCTGCAGGTACAGTCTCGTCTCGTCCCTGCTGAAAGCGGTTTACGACCCGAAGGCCTCCATCCCGCACGCGGCGTCGCTGCGTCAGGGTTGCCCCCATTGCGCAATATTCCCCACTGCTGCCTCCCGTAGG
>MG|341|97.4|Actinobacteria|Coriobacteriia|Coriobacteriales|Coriobacteriaceae|Collinsella|aerofaciens|
GCACGTAGTTAGCCGGGGCTTCTTCTGCAGGTACAGTCTCTGCTCGTCCCTGCTGAAAGCGGTTTACGACCCGAAGGCCTCCATCCCGCACGCGGCGTCGCTGCGTCAGGGTTGCCCCCATTGCGCAAGATTCCCCACTGCTGCCTCCCGTAGGC
>MG|21|98.05|Actinobacteria|Coriobacteriia|Coriobacteriales|Coriobacteriaceae|Collinsella|aerofaciens|
CCTACGGGAGGCAGCAGTGGGGAATCTTGCGCAATGGGGGCAGCCCTGACGCAGCGACGCCGCGTGCGGGATGGAGGCCTTCGGGTCGTAAACCGCTTTCAGCAGGGACGAGACGAGACTGTACCTGCAGAAGAAGCCCCGGCTAACTACGTGC
>MG|46|97.42|Actinobacteria|Coriobacteriia|Coriobacteriales|Coriobacteriaceae|Collinsella|aerofaciens|
GCACGTAGTTAGCCGGGGCTTCTTCTGCAGGTACCGTCTCTTCTCGTCCCTGCTGAAAGCGGTTTACGACCCGAAGGCCTCCATCCCGCACGCGGCGTCGCTGCGTCAGGGTTGCCCCCCATTGCGCAAGATTCCCCACTGCTGCCTCCCGTAGG
>MG|11|98.7|Actinobacteria|Coriobacteriia|Coriobacteriales|Coriobacteriaceae|Collinsella|aerofaciens|
GCACGTAGTTAGCCGGGGCTTCTTCTGCAGGTACAGTCTTGACTCGTCCCTGCTGAAAGCGGTTTACGACCCGAAGGCCTCCGTCCCGCACGCGGCGTCGCTGCGTCAGGGTTGCCCCCATTGCGCAAGATTCCCTACTGCTGCCTCCCGTAGG
>MG|14|98.05|Actinobacteria|Coriobacteriia|Coriobacteriales|Coriobacteriaceae|Collinsella|aerofaciens|
CCTACGGGAGGCAGCAGTGGGGAATCTTGCGCAATGGGGGCAACCCTGACGCAGCGACGCCGCGTGCGGGATGGAGGCCTTCGGGCCGTAAACCGCTTTCAGCAGGGACGAGACGAGACTGTACCTGCAGAAGAAGCCCCGGCTAACTACGTGC
>MG|10|98.05|Actinobacteria|Coriobacteriia|Coriobacteriales|Coriobacteriaceae|Collinsella|aerofaciens|
CCTACGGGAGGCAGCAGTGGGGAATCTTGCGCAATGGGGGCAACCCTGACGCAGCGACGCCGCGTGCGGGATGGAGGCCTTCGGGTCGTAAACCGCTTTCAACAGGGACGAGACGAGACTGTACCTGCAGAAGAAGCCCCGGCTAACTACGTGC
>MG|13|98.05|Actinobacteria|Coriobacteriia|Coriobacteriales|Coriobacteriaceae|Collinsella|aerofaciens|
CCTACGGGAGGCAGCAGTGGGGAATCTTGCGCAATGGGGGCAACCCTGACGCAGCGACACCGCGTGCGGGATGGAGGCCTTCGGGTCGTAAACCGCTTTCAGCAGGGACGAGACGAGACTGTACCTGCAGAAGAAGCCCCGGCTAACTACGTGC
>MG|10|98.05|Actinobacteria|Coriobacteriia|Coriobacteriales|Coriobacteriaceae|Collinsella|aerofaciens|
CCTACGGGAGGCAGCAGTGGGGAATCTTGCGCAATGGGGGCAACCCTGACGCAGCGACGCCGCGTGCGGGATGGAGGCCTTCGGGTCGTAAACCACTTTCAGCAGGGACGAGACGAGACTGTACCTGCAGAAGAAGCCCCGGCTAACTACGTGC
>MG|15|98.05|Actinobacteria|Coriobacteriia|Coriobacteriales|Coriobacteriaceae|Collinsella|aerofaciens|
CCTACGGGAGGCAGCAGTGGGGAATCTTGCGCAATGGGGGCAACCCTGACGCAGCGACGCCGCGTGCGGGATGGAGGCCTTCGGGTCGTAAACCGCTTTCAGCAGGGACGAGACGAGACTGTACCTGCAGAGGAAGCCCCGGCTAACTACGTGC
>MG|42|98.06|Actinobacteria|Coriobacteriia|Coriobacteriales|Coriobacteriaceae|Collinsella|aerofaciens|
CCTACGGGAGGCAGCAGTGGGGAATCTTGCGCAATGGGGGCAACCCCTGACGCAGCGACGCCGCGTGCGGGATGGAGGCCTTCGGGTCGTAAACCGCTTTCAGCAGGGACGAGACGAGACTGTACCTGCAGAAGAAGCCCCGGCTAACTACGTGC
>MG|26|98.05|Actinobacteria|Coriobacteriia|Coriobacteriales|Coriobacteriaceae|Collinsella|aerofaciens|
GCACGTAGTTAGCCGGGGCTTCTTCTGCAGGTACAGTCTCGTCTCGTCCCTGCTGAAAGCGGTTTACGACCCGAAGGCCTCCATCCCGCACGCGGCGTCGCTGCGTCAGGGTTGCCCCATTGCGCAAGATTCCCCACTGCTGCCTCCCGTAGG
>MG|13|98.05|Actinobacteria|Coriobacteriia|Coriobacteriales|Coriobacteriaceae|Collinsella|aerofaciens|
GCACGTAGTTAGCCGGGGCTTCTTCTGCAGGTACAGTCTCGTCTCGTCCCTGCTGAAAGCGGTTTACGACCCGAAGGCCTCCATCCCGCACGCGGCGTCGCCGCGTCAGGGTTGCCCCCATTGCGCAAGATTCCCCACTGCTGCCTCCCGTAGG
>MG|10|98.05|Actinobacteria|Coriobacteriia|Coriobacteriales|Coriobacteriaceae|Collinsella|aerofaciens|
CCTACGGGAGGCAGCAGTGGGGAATCTTGCGCAATGGGGGCAACCCTGACGCAGCGACGCCGCGTGCGGGATGGAGGCCCTCGGGTCGTAAACCGCTTTCAGCAGGGACGAGACGAGACTGTACCTGCAGAAGAAGCCCCGGCTAACTACGTGC
>MG|19|98.05|Actinobacteria|Coriobacteriia|Coriobacteriales|Coriobacteriaceae|Collinsella|aerofaciens|
CCTACGGGAGGCAGCAGTGGGGAATCTTGCGCAATGGGGGCAACCCTGACGCAGTGACGCCGCGTGCGGGATGGAGGCCTTCGGGTCGTAAACCGCTTTCAGCAGGGACGAGACGAGACTGTACCTGCAGAAGAAGCCCCGGCTAACTACGTGC
>MG|11|98.05|Actinobacteria|Coriobacteriia|Coriobacteriales|Coriobacteriaceae|Collinsella|aerofaciens|
CCTACGGGAGGCAGCAGTGGGGAATCTTGCGCAATGGGGGCAACCCTGACGCAACGACGCCGCGTGCGGGATGGAGGCCTTCGGGTCGTAAACCGCTTTCAGCAGGGACGAGACGAGACTGTACCTGCAGAAGAAGCCCCGGCTAACTACGTGC
>MG|19|98.05|Actinobacteria|Coriobacteriia|Coriobacteriales|Coriobacteriaceae|Collinsella|aerofaciens|
CCTACGGGAGGCAGCGGTGGGGAATCTTGCGCAATGGGGGCAACCCTGACGCAGCGACGCCGCGTGCGGGATGGAGGCCTTCGGGTCGTAAACCGCTTTCAGCAGGGACGAGACGAGACTGTACCTGCAGAAGAAGCCCCGGCTAACTACGTGC
>MG|12|97.42|Actinobacteria|Coriobacteriia|Coriobacteriales|Coriobacteriaceae|Collinsella|aerofaciens|
CCTACGGGAGGCAGCAGTGGGGAATCTTGCGCAATGGGGCAACCCTGACGCAGCGACGCCGCGTGCGGGATGGAGGCCTTCGGGTCGTAAACCGCTTTCAGCAGGGACGAGACGAGACTGTACCTGCAGAAGAAGCCCCCGGCTAACTACGTGC
>MG|103|98.06|Actinobacteria|Coriobacteriia|Coriobacteriales|Coriobacteriaceae|Collinsella|aerofaciens|
CCTACGGGAGGCAGCAGTGGGGAATCTTGCGCAATGGGGCAACCCTGACGCAGCGACGCCGCGTGCGGGATGGAGGCCTTCGGGTCGTAAACCGCTTTCAGCAGGGACGAGACGAGACTGTACCTGCAGAAGAAGCCCCGGCTAACTACGTGCC
>MG|39|97.42|Actinobacteria|Coriobacteriia|Coriobacteriales|Coriobacteriaceae|Collinsella|aerofaciens|
GCACGTAGTTAGCCGGGGCTTCTTCTGCAGGTACAGTCTCTGCTCGTCCCTGCTGAAAGCGGTTTACGACCCGAAGGCCTCCATCCCGCACGCGGCGTCGCTGCGTCAGGGTTGCCCCCCATTGCGCAAGATTCCCCACTGCTGCCTCCCGTAGG
>MG|10|98.05|Actinobacteria|Coriobacteriia|Coriobacteriales|Coriobacteriaceae|Collinsella|aerofaciens|
CCTACGGGAGGCAGCAGTGGGGAATCTTGCGCAATGGGGGCAACTCTGACGCAGCGACGCCGCGTGCGGGATGGAGGCCTTCGGGTCGTAAACCGCTTTCAGCAGGGACGAGACGAGACTGTACCTGCAGAAGAAGCCCCGGCTAACTACGTGC
>MG|63|98.08|Actinobacteria|Coriobacteriia|Coriobacteriales|Coriobacteriaceae|Collinsella|aerofaciens|
GCACGTAGTTAGCCGGGGCTTCTTCTGCAGGTACAGTCTCGTCTCGTCCCTGCTGAAAGCGGTTTACGACCCGAAGGCCTCCATCCCGCACGCGGCGTCGCTGCGTCAGGGTTGCCCCCATTGCGCAAGATTCCCCCACTGCTGCCTCCCGTAGGA
>MG|18|98.71|Actinobacteria|Coriobacteriia|Coriobacteriales|Coriobacteriaceae|Collinsella|aerofaciens|
CCTACGGGAGGCAGCAGTAGGGAATCTTGCGCAATGGGGGCAACCCTGACGCAGCGACGCCGCGTGCGGGACGGAGGCCTTCGGGTCGTAAACCGCTTTCAGCAGGGACGAGTCAAGACTGTACCTGCAGAAGAAGCCCCGGCTAACTACGTGCC
>MG|12|98.05|Actinobacteria|Coriobacteriia|Coriobacteriales|Coriobacteriaceae|Collinsella|aerofaciens|
CCTACGGGAGGCAGCAGTGGGGAATCTTGCGCAATGGGGGCAACCCTGACGCAGCGACGCCGCGTGCGGGATGGAGGCCTTCGGGTCGTAAACCGCTTTCAGCAGGGACGAGACGAGACTGTACCTGCAGAAGAAGCCCCGGCTAACTACATGC
>MG|10|98.05|Actinobacteria|Coriobacteriia|Coriobacteriales|Coriobacteriaceae|Collinsella|aerofaciens|
CCTACGGGAAGCAGCAGTGGGGAATCTTGCGCAATGGGGGCAACCCTGACGCAGCGACGCCGCGTGCGGGATGGAGGCCTTCGGGTCGTAAACCGCTTTCAGCAGGGACGAGACGAGACTGTACCTGCAGAAGAAGCCCCGGCTAACTACGTGC
>MG|20|98.05|Actinobacteria|Coriobacteriia|Coriobacteriales|Coriobacteriaceae|Collinsella|aerofaciens|
CCTACGGGAGGCAGCAGTGGGGAATCTTGCGCAATGGGGGCAACCCTGACGCAGCGACGCCGCGTGCGGGATGGAGGCCTTCGGGTCGTAAACCGCTTTCAGCAGGGACGGGACGAGACTGTACCTGCAGAAGAAGCCCCGGCTAACTACGTGC
>MG|28|97.4|Actinobacteria|Coriobacteriia|Coriobacteriales|Coriobacteriaceae|Collinsella|aerofaciens|
GCACGTAGTTAGCCGGGGCTTCTTCTGCAGGTACAGTCTCGTCTCGTCCCTGCTGAAAGCGGTTTACGACCCGAAGGCCTCCATCCCGCACGCGGCGTCGCTGCGTCAGGGTTGCCCCCATTGTGCAATATTCCCCACTGCTGCCTCCCGTAGG
>MG|13|100.0|Bacteroidetes|Bacteroidia|Bacteroidales|Bacteroidaceae|Bacteroides|barnesiae|
CCTACGGGAGGCAGCAGTGAGGAATATTGGTCAATGGGCGAGAGCCTGAACCAGCCAAGTAGCGTGAAGGATGACTGCCCTACGGGTTGTAAACTTCTTTTATAAGGGAATAAAGTATTCTACGTGTAGAGTTTTGTATGTACCTTATGAATAAGCATCGGCTAACTCCGTGC
>MG|10|100.0|Bacteroidetes|Bacteroidia|Bacteroidales|Bacteroidaceae|Bacteroides|barnesiae|
CCTACGGGAGGCAGCAGTGAGGAATATTGGTCAATGGGCGAGAGCCTGAACCAGCCAAGTAGCGTGAAGGATGACTGCCCTACGGGTTGTAAACTTCTTTTATAAGGGAATAAAGTTCTCTACGTGTAGAGTTTTGTATGTACCTTATGAATAAGCATCGGCTAACTCCGTGC
>MG|27|99.42|Bacteroidetes|Bacteroidia|Bacteroidales|Bacteroidaceae|Bacteroides|plebeius|
CCTACGGGAGGCAGCAGTGAGGAATATTGGTCAATGGACGAGAGTCTGAACCAGCCAAGTAGCGTGAAGGATGAAGGTCCTACGGATTGTAAACTTCTTTTATAAGGGAATAAACCCTCCCACGTGTGGGAGCTTGTATGTACCTTATGAATAAGCATCGGCTAACTCCGTGC
>MG|12|99.42|Bacteroidetes|Bacteroidia|Bacteroidales|Bacteroidaceae|Bacteroides|plebeius|
GCACGGAGTTAGCCGATGCTTATTCATAAGGTACATACAAGCTCCCACACGTGGGAGGGTTTATTCCCTTATAAAAGAAGTTTACAATCCGTAGGACCTTCATCCTTCACGCTACTTGGCTGGTTCAGACTCTCGTCCATTGACCAATATTCCTCACTGCTGCCTCCCGTAGG
>MG|56|100.0|Bacteroidetes|Bacteroidia|Bacteroidales|Bacteroidaceae|Bacteroides|salanitronis|
GCACGGAGTTAGCCGATGCTTATTCATAAGGTACATACAAGCTCCCACACGTGGGAGGTTTTATTCCCTTATAAAAGGAGTTTACAACCCGTAGGGCGGTCATCCTCCACGCTACTTGGCTGGTTCAGGCTCGCGCCCATTGACCAATATTCCTCACTGCTGCCTCCCGTAGG
>MG|15|99.42|Bacteroidetes|Bacteroidia|Bacteroidales|Bacteroidaceae|Bacteroides|salanitronis|
CCTACGGGAGGCAGCAGTGAGGAATATTGGTCAATGGGCGCGAGCCTGAACCAGCCAAGTAGCGTGGAGGATGACTGCCCTACGGGTTGTAAACTCCTTTTATAAGGGAATAAAACCTCCCACGTGTGGGAGCTTGTATGTACCTTATGAATAAGCATCGGCTAACTCCGTGC
>MG|13|100.0|Bacteroidetes|Bacteroidia|Bacteroidales|Bacteroidaceae|Bacteroides|salanitronis|
GCACGGAGTTAGCCGATGCTTATTCATAAGGTACATACAAGCTCCCACACGTGGGAGGTTTTATTCCCTTATAAAAGGAGTTTACAACCCGTAGGGCAGTCATCCTCCACGCTACTTGGCTGGTTCAGGCTCTCGCCCATTGACCAATATTCCTCACTGCTGCCTCCCGTAGG
>MG|103|100.0|Bacteroidetes|Bacteroidia|Bacteroidales|Bacteroidaceae|Bacteroides|salanitronis|
CCTACGGGAGGCAGCAGTGAGGAATATTGGTCAATGGGCGCGAGCCTGAACCAGCCAAGTAGCGTGGAGGATGACCGCCCTACGGGTTGTAAACTCCTTTTATAAGGGAATAAAACCTCCCACGTGTGGGAGCTTGTATGTACCTTATGAATAAGCATCGGCTAACTCCGTGC
>MG|26|99.42|Bacteroidetes|Bacteroidia|Bacteroidales|Bacteroidaceae|Bacteroides|salanitronis|
GCACGGAGTTAGCCGATGCTTATTCATAAGGTACATACAAACTCCCACACGTGGGAGGTTTTATTCCCTTATAAAAGGAGTTTACAACCCGTAGGGCGGTCATCCTCCACGCTACTTGGCTGGTTCAGGCTCGCGCCCATTGACCAATATTCCTCACTGCTGCCTCCCGTAGG
>MG|33|100.0|Bacteroidetes|Bacteroidia|Bacteroidales|Bacteroidaceae|Bacteroides|salanitronis|
CCTACGGGAGGCAGCAGTGAGGAATATTGGTCAATGGGCGAGAGCCTGAACCAGCCAAGTAGCGTGGAGGATGACTGCCCTACGGGTTGTAAACTCCTTTTATAAGGGAATAAAACCTCCCACGTGTGGGAGCTTGTATGTACCTTATGAATAAGCATCGGCTAACTCCGTGC
>MG|14|99.42|Bacteroidetes|Bacteroidia|Bacteroidales|Bacteroidaceae|Bacteroides|salanitronis|
GCACGGAGTTAGCCGATGCTTATTCATAAGGTACATACAAGCTCCCACACGTGGGAGGTTTTATTCCCTTATAAAAGGAGTTTACAACCCGTAGGGCGGTCATCCTCCACGCTACTTGGCTGGTTCAGGCTCTCGCCCATTGACCAATATTCCTCACTGCTGCCTCCCGTAGG
>MG|37|99.42|Bacteroidetes|Bacteroidia|Bacteroidales|Bacteroidaceae|Bacteroides|salanitronis|
CCTACGGGAGGCAGCAGTGAGGAATATTGGTCAATGGGCGAGAGCCTGAACCAGCCAAGTAGCGTGGAGGATGACCGCCCTACGGGTTGTAAACTCCTTTTATAAGGGAATAAAACCTCCCACGTGTGGGAGCTTGTATGTACCTTATGAATAAGCATCGGCTAACTCCGTGC
>MG|81|99.42|Bacteroidetes|Bacteroidia|Bacteroidales|Bacteroidaceae|Bacteroides|salanitronis|
CCTACGGGAGGCAGCAGTGAGGAATATTGGTCAATGGGCGCGAGCCTGAACCAGCCAAGTAGCGTGGAGGATGACCGCCCTACGGGTTGTAAACTCCTTTTATAAGGGAATAAAACCTCCCACGTGTGGGAGTTTGTATGTACCTTATGAATAAGCATCGGCTAACTCCGTGC
>MG|15|98.84|Bacteroidetes|Bacteroidia|Bacteroidales|Bacteroidaceae|Bacteroides|salanitronis|
CCTACGGGAGGCAGCAGTGAGGAATATTGGTCAATGGGCGAGAGCCTGAACCAGCCAAGTAGCGTGAGGATGACCGCCCTACGGGTTGTAAACTCCTTTTATAAGGGAATAAAACCTCCCACGTGTGGGAGCTTGTATGTACCTTATGAATAAGCATCGGCTAACTCCGTGC
>MG|11|97.69|Bacteroidetes|Bacteroidia|Bacteroidales|Bacteroidaceae|Bacteroides|coprophilus|
CCTACGGGAGGCAGCAGTGAGGAATATTGGTCAATGGGCGAGAGCCTGAACCAGCCAAGTAGCGTGAAGGATGACCGCCCTACGGGTTGTAAACTTCTTTTATAAGGGAATAAAGATGCGTACGTGTACGCAGTTGCATGTACCTTATGAATAAGCATCGGCTAACTCCGTGC
>MG|18|97.11|Bacteroidetes|Bacteroidia|Bacteroidales|Bacteroidaceae|Bacteroides|coprophilus|
CCTACGGGAGGCAGCAGTGAGGAATATTGGTCAATGGGCGCGAGCCTGAACCAGCCAAGTAGCGTGAAGGATGACCGCCCTACGGGTTGTAAACTTCTTTTATAAGGGAATAAAGATGCGTACGTGTACGCAGTTGCATGTACCTTATGAATAAGCATCGGCTAACTCCGTGC
>MG|10|99.42|Bacteroidetes|Bacteroidia|Bacteroidales|Porphyromonadaceae|Barnesiella|viscericola|
CCTACGGGAGGCAGCAGTGAGGAATATTGGTCAATGGTCGGCAGACTGAACCAGCCAAGTCGCGTGAAGGAAGACGGCCCTATGGGTTGTAAACTTCTTTTGTCGGAGAGTAAAGTGCGCTACGCGTAGCGTATTGCAAGTATCCGAAGAAAAAGCATCGGCTAACTCCGTGC
>MG|31|100.0|Bacteroidetes|Bacteroidia|Bacteroidales|Porphyromonadaceae|Barnesiella|viscericola|
CCTACGGGAGGCAGCAGTGAGGAATATTGGTCAATGGTCGGCAGACTGAACCAGCCAAGTCGCGTGAAGGAAGACGGCCCTACGGGTTGTAAACTTCTTTTGTCGGAGAGTAAAGTGCGCTACGCGTAGCGTATTGCAAGTATCCGAAGAAAAAGCATCGGCTAACTCCGTGC
>MG|10|100.0|Bacteroidetes|Bacteroidia|Bacteroidales|Porphyromonadaceae|Barnesiella|viscericola|
GCACGGAGTTAGCCGATGCTTTTTCTTCGGATACTTGCAATACGCTACGCGTAGCGCACTTTACTCTCCGACAAAAGAAGTTTACAACCCGTAGGGCCGTCTTCCTTCACGCGACTTGGCTGGTTCAGTCTGCCGACCATTGACCAATATTCCTCACTGCTGCCTCCCGTAGG
>MG|129|97.11|Bacteroidetes|Bacteroidia|Bacteroidales|Prevotellaceae|Prevotella|oralis|
CCTACGGGAGGCAGCAGTGAGGAATATTGGTCAATGGGCGTAAGCCTGAACCAGCCAAGTAGCGTGCAGGATGACGGCCCTATGGGTTGTAAACTGCTTTTAAGCGGGGATAAAGTCAGGGACGTGTCCCTGTTTGCAGGTACCGCTTGAATAAGGACCGGCTAATTCCGTGC
>MG|50|97.11|Bacteroidetes|Bacteroidia|Bacteroidales|Prevotellaceae|Prevotella|oralis|
GCACGGAATTAGCCGGTCCTTATTCAAGCGGTACCTGCAAACAGGGACACGTCCCTGACTTTATCCCCGCTTAAAAGCAGTTTACAACCCATAGGGCCGTCATCCTGCACGCTACTTGGCTGGTTCAGGCTTACGCCCATTGACCAATATTCCTCACTGCTGCCTCCCGTAGG
>MG|15|98.84|Bacteroidetes|Bacteroidia|Bacteroidales|Prevotellaceae|Prevotella|paludivivens|
CCTACGGGAGGCAGCAGTGAGGAATATTGGTCAATGGGCGAAAGCCTGAACCAGCCAAGTAGCGTGCAGGACGACGGCCCTATGGGTTGTAAACTGCTTTTATACAGGGATAAAGTTAGCCACGTGTGGTTATTTGCAGGTACTGTATGAATAAGGACCGGCTAATTCCGTGC
>MG|14|100.0|Deferribacteres|Deferribacteres|Deferribacterales|Deferribacteraceae|Mucispirillum|schaedleri|
CCTACGGGAGGCAGCAGTGGGGAATTTTGCGCAATGCTCGAGAGAGTGACGCAGCGACGCCGCGTGAATGATGAAGGCCTTCGGGTCGTAAAGTTCTTTCGACAGGGAAGAATGTGTATAGTAGTAACTGACTATACAGTGACGGTACCTGTATAAGCAGCCCCGGCTAACTCCGTGC
>MG|178|97.19|Firmicutes|Bacilli|Bacillales|Bacillaceae|Bacillus|firmus|
CCTACGGGAGGCAGCAGTAGGGAATCTTCCGCAATGGACGAAAGTCTGACGGAGCAACGCCGCGTGAGTGAAGAAGGTTTTCGGATCGTAAAACTCTGTTGTCGGGGAAGAACAAGCATTGGAGTAACTGCCAGTGCCTTGACGGTACCCGACCAGAAAGCCACGGCTAACTACGTGC
>MG|69|97.21|Firmicutes|Bacilli|Bacillales|Bacillaceae|Bacillus|firmus|
GCACGTAGTTAGCCGTGGCTTTCTGGTCGGGTACCGTCAAGGCACTGGCAGTTACTCCAATGCTTGTTCTTCCCCGACAACAGAGTTTTACGATCCGAAAACCTTCTTCACTCACGCGGCGTTGCTCCGTCAGACTTTCGTCCATTGCGGAAGATTCCCTACTGCTGCCTCCCGTAGGA
>MG|11|99.44|Firmicutes|Bacilli|Bacillales|Planococcaceae|Planococcus|Planococcus psychrotoleratus / Planococcus sp.|
CCTACGGGAGGCAGCAGTAGGGAATCTTCCGCAATGGACGAAAGTCTGACGGAGCAACGCCGCGTGAGTGATGAAGGTTTTCGGATCGTAAAACTCTGTTGTGAGGGAAGAACAAGTGCCACTTAACTACTGGCACCTTGACGGTACCTCACCAGAAAGCCACGGCTAACTACGTGC
>MG|16|99.44|Firmicutes|Bacilli|Bacillales|Planococcaceae|Sporosarcina|Sporosarcina newyorkensis / Sporosarcina ureae|
CCTACGGGAGGCAGCAGTAGGGAATCTTCCACAATGGACGAAAGTCTGATGGAGCAACGCCGCGTGAGTGAAGAAGGTTTTCGGATCGTAAAGCTCTGTTGTAAGGGAAGAACAAGTACAGGAGTAACTGCCTGTACCTTGACGGTACCTTACCAGAAAGCCACGGCTAACTACGTGC
>MG|14|99.44|Firmicutes|Bacilli|Bacillales|Staphylococcaceae|Jeotgalicoccus|sp.|
GCACGTAGTTAGCCGTGGCTTTCTGGTTAAGTACCGTCACTTCATGGCCAGTTACTACCATGAACGTTCTTCCTTAACAACAGAGCTTTACGATCCGAAAACCTTCTTCACTCACGCGGCGTTGCTCCGTCAGACTTGCGTCCATTGCGGAAGATTCCCTACTGCTGCCTCCCGTAGGA
>MG|31|99.44|Firmicutes|Bacilli|Bacillales|Staphylococcaceae|Jeotgalicoccus|sp.|
CCTACGGGAGGCAGCAGTAGGGAATCTTCCGCAATGGACGCAAGTCTGACGGAGCAACGCCGCGTGAGTGAAGAAGGTTTTCGGATCGTAAAGCTCTGTTGTTAAGGAAGAACGTTCATGGTAGTAACTGGCCATGAAGTGACGGTACTTAACCAGAAAGCCACGGCTAACTACGTGC
>MG|117|99.44|Firmicutes|Bacilli|Bacillales|Staphylococcaceae|Jeotgalicoccus|sp.|
CCTACGGGAGGCAGCAGTAGGGAATCTTCCGCAATGGACGAAAGTCTGACGGAGCAACGCCGCGTGTGTGATGAAGGATTTCGGTTCGTAAAGCACTGTTGTTAAGGAAGAATAGTAGTAAGAGTAACTGTTTACTAATTGACGGTACTTAACCAGAAAGCCACGGCTAACTACGTGC
>MG|33|99.44|Firmicutes|Bacilli|Bacillales|Staphylococcaceae|Jeotgalicoccus|sp.|
GCACGTAGTTAGCCGTGGCTTTCTGGTTAAGTACCGTCAATTAGTAAACAGTTACTCTTACTACTATTCTTCCTTAACAACAGTGCTTTACGAACCGAAATCCTTCATCACACACGCGGCGTTGCTCCGTCAGACTTTCGTCCATTGCGGAAGATTCCCTACTGCTGCCTCCCGTAGGA
>MG|36|100.0|Firmicutes|Bacilli|Bacillales|Staphylococcaceae|Jeotgalicoccus|Jeotgalicoccus aerolatus / Jeotgalicoccus halophilus / Jeotgalicoccus nanhaiensis|
TCCTACGGGAGGCAGCAGTAGGGAATCTTCCGCAATGGACGCAAGTCTGACGGAGCAACGCCGCGTGAGTGATGAAGGGTTTCGGCTCGTAAAACTCTGTTGTTAAGGAAGAACACTTGAGGTAGTAACTGGCCTTGAGATGACGGTACTTAACCAGAAAGCCACGGCTAACTACGTGC
>MG|12|99.45|Firmicutes|Bacilli|Bacillales|Staphylococcaceae|Jeotgalicoccus|Jeotgalicoccus aerolatus / Jeotgalicoccus halophilus / Jeotgalicoccus nanhaiensis|
CCTACGGGAGGCAGCAGTAGGGAATCTTCCGCAATGGACGCAAGTCTGACGGAGCAACGCCGCGTGAGTGATGAAGGGTTTCGGCTCGTAAAACTCTGTTGTTAAGGAAGAACACTTGAGGTAGTAACTGGCCTTGAGATGACGGTACTTAACCAGAAAGTCACGGCTAACTACGTGCCAG
>MG|561|100.0|Firmicutes|Bacilli|Bacillales|Staphylococcaceae|Jeotgalicoccus|Jeotgalicoccus aerolatus / Jeotgalicoccus halophilus / Jeotgalicoccus nanhaiensis|
CCTACGGGAGGCAGCAGTAGGGAATCTTCCGCAATGGACGCAAGTCTGACGGAGCAACGCCGCGTGAGTGATGAAGGGTTTCGGCTCGTAAAACTCTGTTGTTAAGGAAGAACACTTGAGGTAGTAACTGGCCTTGAGATGACGGTACTTAACCAGAAAGCCACGGCTAACTACGTGC
>MG|207|100.0|Firmicutes|Bacilli|Bacillales|Staphylococcaceae|Jeotgalicoccus|Jeotgalicoccus aerolatus / Jeotgalicoccus halophilus / Jeotgalicoccus nanhaiensis|
GCACGTAGTTAGCCGTGGCTTTCTGGTTAAGTACCGTCATCTCAAGGCCAGTTACTACCTCAAGTGTTCTTCCTTAACAACAGAGTTTTACGAGCCGAAACCCTTCATCACTCACGCGGCGTTGCTCCGTCAGACTTGCGTCCATTGCGGAAGATTCCCTACTGCTGCCTCCCGTAGGA
>MG|37|100.0|Firmicutes|Bacilli|Bacillales|Staphylococcaceae|Staphylococcus|equorum|
CCTACGGGAGGCAGCAGTAGGGAATCTTCCGCAATGGACGAAAGTCTGACGGAGCAACGCCGCGTGAGTGATGAAGGTTTTCGGATCGTAAAACTCTGTTATTAGGGAAGAACAAATGTGTAAGTAACTGTGCACATCTTGACGGTACCTAATCAGAAAGCCACGGCTAACTACGTGC
>MG|10|99.44|Firmicutes|Bacilli|Bacillales|Staphylococcaceae|Staphylococcus|equorum|
CCTACGGGAGGCAGCAGTAGGGAATCTTCCGCAATGGACGAAAGTCTGACGGAGCAACGCCGCGTGAGTGATGAAGGTTTTCGGATCGTAAAACTCTGTTATTAGGGAAGAACAAATGTGTAAGTAACTATGCACATCTTGACGGTACCTAATCAGAAAGCCACGGCTAACTACGTGC
>MG|21|100.0|Firmicutes|Bacilli|Bacillales|Staphylococcaceae|Staphylococcus|equorum|
GCACGTAGTTAGCCGTGGCTTTCTGATTAGGTACCGTCAAGATGTGCACAGTTACTTACACATTTGTTCTTCCCTAATAACAGAGTTTTACGATCCGAAAACCTTCATCACTCACGCGGCGTTGCTCCGTCAGACTTTCGTCCATTGCGGAAGATTCCCTACTGCTGCCTCCCGTAGG
>MG|16|100.0|Firmicutes|Bacilli|Bacillales|Staphylococcaceae|Staphylococcus|Staphylococcus lentus / Staphylococcus vitulinus|
GCACGTAGTTAGCCGTGGCTTTCTGGTTAGGTACCGTCAAGACTTGTTCAGTTACTAACAAATTTGTTCTTCCCTAACAACAGAGTTTTACGATCCTAAGACCTTCATCACTCACGCGGCGTTGCTCCGTCAGGCTTTCGCCCATTGCGGAAGATTCCCTACTGCTGCCTCCCGTAGG
>MG|54|100.0|Firmicutes|Bacilli|Bacillales|Staphylococcaceae|Staphylococcus|Staphylococcus lentus / Staphylococcus vitulinus|
CCTACGGGAGGCAGCAGTAGGGAATCTTCCGCAATGGGCGAAAGCCTGACGGAGCAACGCCGCGTGAGTGATGAAGGTCTTAGGATCGTAAAACTCTGTTGTTAGGGAAGAACAAATTTGTTAGTAACTGAACAAGTCTTGACGGTACCTAACCAGAAAGCCACGGCTAACTACGTGC
>MG|13|97.19|Firmicutes|Bacilli|Lactobacillales|Aerococcaceae|Abiotrophia|defectiva|
CCTACGGGAGGCAGCAGTAGGGAATCTTCCGCAATGGACGAAAGTCTGACGGAGCAACGCCGCGTGAGTGAAGAAGGTCTTCGGATCGTAAAGCTCTGTTGTTAGAGAAGAACAGCGAGTAGAGTAACTGTTACTCGTGTGACGGTATCTAACCAGAAAGCCACGGCTAACTACGTGC
>MG|10|99.44|Firmicutes|Bacilli|Lactobacillales|Aerococcaceae|Aerococcus|urinaeequi|
CCTACGGGAGGCAGCAGTAGGGAATCTTCCACAATGGGCGAAAGCCTGACGGAGCAATGCCGCGTGAGTGAAGAAGGCCTTCGGGTCGTAAAACTCTGTTATAAGAGAAGAACAAATTGTAGAGTAACTGCTACAGTCTTGACGGTATCTTATCAGAAAGCCACGGCTAACTACGTGC
>MG|96|99.44|Firmicutes|Bacilli|Lactobacillales|Aerococcaceae|Aerococcus|urinaeequi|
CCTACGGGAGGCAGCAGTAGGGAATCTTCCGCAATGGGCGAAAGCCTGACGGAGCAATGCCGCGTGAGTGAAGAAGGCCTCGGGTCGTAAAACTCTGTTATAAGAGAAGAACAAATTGTAGAGTAACTGCTACAGTCTTGACGGTATCTTATCAGAAAGCCACGGCTAACTACGTGCC
>MG|34|99.44|Firmicutes|Bacilli|Lactobacillales|Aerococcaceae|Aerococcus|urinaeequi|
GCACGTAGTTAGCCGTGGCTTTCTGATAAGATACCGTCAAGACTGTAGCAGTTACTCTACAATTTGTTCTTCTCTTATAACAGAGTTTTACGACCCGAAGGCCTTCTTCACTCACGCGGCATTGCTCCGTCAGGCTTTCGCCCATTGCGGAAGATTCCCCACTGCTGCCTCCCGTAGG
>MG|2148|100.0|Firmicutes|Bacilli|Lactobacillales|Aerococcaceae|Aerococcus|urinaeequi|
CCTACGGGAGGCAGCAGTAGGGAATCTTCCGCAATGGGCGAAAGCCTGACGGAGCAATGCCGCGTGAGTGAAGAAGGCCTTCGGGTCGTAAAACTCTGTTATAAGAGAAGAACAAATTGTAGAGTAACTGCTACAGTCTTGACGGTATCTTATCAGAAAGCCACGGCTAACTACGTGCC
>MG|42|99.44|Firmicutes|Bacilli|Lactobacillales|Aerococcaceae|Aerococcus|urinaeequi|
CCTACGGGAGGCAGCAGTAGGGAATCTTCCGCAATGGGCGAAGCCTGACGGAGCAATGCCGCGTGAGTGAAGAAGGCCTTCGGGTCGTAAAACTCTGTTATAAGAGAAGAACAAATTGTAGAGTAACTGCTACAGTCTTGACGGTATCTTATCAGAAAGCCACGGCTAACTACGTGC
>MG|17|99.44|Firmicutes|Bacilli|Lactobacillales|Aerococcaceae|Aerococcus|urinaeequi|
GCACGTAGTTAGCCGTGGCTTTCTGATAAGATACCGTCAAGACTGTAGCAGTTACTCTACAATTTGTTCTTCTCTTATAACAGAGTTTTACGACCCGAAGGCCTTCTTCACTCACGCGGCATTGCTCCGTCAGGCTTCGCCCATTGCGGAAGATTCCCTACTGCTGCCTCCCGTAGG
>MG|11|99.44|Firmicutes|Bacilli|Lactobacillales|Aerococcaceae|Aerococcus|urinaeequi|
CCTACGGGAGGCAGCAGTAGGGAATCTTCCGCAATGGGCGAAAGCCTGACGGAGCAATGCCGCGTGAGTGAAGAAGGCCTTCGGGTCGTAAAACTCTGTTATAAGAGAAGAACAAATTGTAGAGTAACTGCTACAGTCTTGACGGTATCTTATCAGAAAGTCACGGCTAACTACGTGC
>MG|15|99.44|Firmicutes|Bacilli|Lactobacillales|Aerococcaceae|Aerococcus|urinaeequi|
CCTACGGGAGGCAGCAGTAGGGAATCTTCCGCAATGGGCGAAAGCCTGACGGAGCAATGCCGCGTGAGTGAAGAAGGCCTTTCGGGTCGTAAAACTCTGTTATAAGAGAAGAACAAATTGTAGAGTAACTGCTACAGTCTTGACGGTATCTTATCAGAAAGCCACGGCTAACTACGTGC
>MG|823|100.0|Firmicutes|Bacilli|Lactobacillales|Aerococcaceae|Aerococcus|urinaeequi|
GCACGTAGTTAGCCGTGGCTTTCTGATAAGATACCGTCAAGACTGTAGCAGTTACTCTACAATTTGTTCTTCTCTTATAACAGAGTTTTACGACCCGAAGGCCTTCTTCACTCACGCGGCATTGCTCCGTCAGGCTTTCGCCCATTGCGGAAGATTCCCTACTGCTGCCTCCCGTAGGA
>MG|28|99.44|Firmicutes|Bacilli|Lactobacillales|Aerococcaceae|Aerococcus|urinaeequi|
CCTACGGGAGGCAGCAGTAGGGAATCTTCCGCAATGGGGCGAAAGCCTGACGGAGCAATGCCGCGTGAGTGAAGAAGGCCTTCGGGTCGTAAAACTCTGTTATAAGAGAAGAACAAATTGTAGAGTAACTGCTACAGTCTTGACGGTATCTTATCAGAAAGCCACGGCTAACTACGTGC
>MG|40|99.44|Firmicutes|Bacilli|Lactobacillales|Aerococcaceae|Aerococcus|urinaeequi|
GCACGTAGTTAGCCGTGGCTTTCTGATAAGATACCGTCAAGACTGTAGCAGTTACTCTACAATTTGTTCTTCTCTTATAACAGAGTTTTACGACCCGAGGCCTTCTTCACTCACGCGGCATTGCTCCGTCAGGCTTTCGCCCATTGCGGAAGATTCCCTACTGCTGCCTCCCGTAGGA
>MG|16|99.44|Firmicutes|Bacilli|Lactobacillales|Aerococcaceae|Aerococcus|urinaeequi|
GCACGTAGTTAGCCGTGGCTTTCTGATAAGATACCGTCAAGACTGTAGCAGTTACTCTACAATTTGTTCTTCTCTTATAACAGAGTTTTTACGACCCGAAGGCCTTCTTCACTCACGCGGCATTGCTCCGTCAGGCTTTCGCCCATTGCGGAAGATTCCCTACTGCTGCCTCCCGTAGG
>MG|11|99.44|Firmicutes|Bacilli|Lactobacillales|Aerococcaceae|Aerococcus|urinaeequi|
CCTACGGGAGGCAGCAGTAGGGAATCTTCCGCAATGGGCGAAAGCCTGACGGAGCAATGCCGCGTGAGTGAAGAAGGCCTTCGGGTCGTAAAACTCTGTTATAAGAGAAGAACAAAATTGTAGAGTAACTGCTACAGTCTTGACGGTATCTTATCAGAAAGCCACGGCTAACTACGTGC
>MG|29|99.44|Firmicutes|Bacilli|Lactobacillales|Aerococcaceae|Aerococcus|urinaeequi|
CCTACGGGAGGCAGCAGTAGGGAATCTTCCGCAATGGGCGAAAGCCTGACGGAGCAATGCCGCGTGAGTGAAGAAGGCTTCGGGTCGTAAAACTCTGTTATAAGAGAAGAACAAATTGTAGAGTAACTGCTACAGTCTTGACGGTATCTTATCAGAAAGCCACGGCTAACTACGTGC
>MG|76|99.44|Firmicutes|Bacilli|Lactobacillales|Aerococcaceae|Aerococcus|urinaeequi|
CCTACGGGAGGCAGCAGTGGGGAATCTTCCGCAATGGGCGAAAGCCTGACGGAGCAATGCCGCGTGAGTGAAGAAGGCCTTCGGGTCGTAAAACTCTGTTATAAGAGAAGAACAAATTGTAGAGTAACTGCTACAGTCTTGACGGTATCTTATCAGAAAGCCACGGCTAACTACGTGC
>MG|44|99.44|Firmicutes|Bacilli|Lactobacillales|Aerococcaceae|Aerococcus|urinaeequi|
CCTACGGGAGGCAGCAGTAGGGAATCTTCCGCAATGGGCGAAAGCCTGACGGAGCAATGCCGCGTGAGTGAAGAAGGCCTTCGGGTCGTAAAAACTCTGTTATAAGAGAAGAACAAATTGTAGAGTAACTGCTACAGTCTTGACGGTATCTTATCAGAAAGCCACGGCTAACTACGTGC
>MG|13|98.88|Firmicutes|Bacilli|Lactobacillales|Aerococcaceae|Aerococcus|viridans|
CCTACGGGAGGCAGCAGTAGGGAATCTTCCGCAATGGGCGAAAGCCTGACGGAGCAATGCCGCGTGAGTGAAGAAGGCCTTCGGGTCGTAAAACTCTGTTATAAGAGAAGAACAAATTGTAGAGTAACTGCTACAGTCTTGACGGTATCTAACCAGAAAGCCACGGCTAACTACGTGC
>MG|13|98.9|Firmicutes|Bacilli|Lactobacillales|Aerococcaceae|Aerococcus|viridans|
CCTACGGGAGGCAGCAGTGGGGAATCTTGCGCAATGGGCGAAAGCCTGACGGAGCAATGCCGCGTGAGTGAAGAAGGCCTTCGGGTCGTAAAACTCTGTTATAAGAGAAGAACAAATTGTAGAGTAACTGCTACAGTCTTGACGGTATCTTATCAGAAAGCCACGGCTAACTACGTGCCAG
>MG|361|99.44|Firmicutes|Bacilli|Lactobacillales|Aerococcaceae|Facklamia|tabacinasalis|
CCTACGGGAGGCAGCAGTAGGGAATCTTCCGCAATGGACGCAAGTCTGACGGAGCAACGCCGCGTGTGTGAAGAAGGTTTTCGGATCGTAAAGCACTGTTATTAGAGAAGAACAGCCGATAAAGTAACTGTTATCGGTTTGACGGTATCTAACCAGAAAGTGACGGCTAACTACGTGC
>MG|18|99.44|Firmicutes|Bacilli|Lactobacillales|Aerococcaceae|Facklamia|tabacinasalis|
GCACGTAGTTAGCCGTCACTTTCTGGTTAGATACCGTCAAACCGATAACAGTTACTCTATCGGCTGTTCTTCTCTAATAACAGTGCTTTACGATCCGAAAAACCTTCTTCACACACGCGGCGTTGCTCCGTCAGACTTGCGTCCATTGCGGAAGATTCCCTACTGCTGCCTCCCGTAGG
>MG|23|99.44|Firmicutes|Bacilli|Lactobacillales|Aerococcaceae|Facklamia|tabacinasalis|
GCACGTAGTTAGCCGTGACTTTCTGGTTAGATACCGTCAAACCGATAACAGTTACTCTATCGGCTGTTCTTCTCTAATAACAGTGCTTTACGATCCGAAAACCTTCTTCACACACGCGGCGTTGCTCCGTCAGACTTGCGTCCATTGCGGAAGATTCCCTACTGCTGCCTCCCGTAGG
>MG|17|99.44|Firmicutes|Bacilli|Lactobacillales|Aerococcaceae|Facklamia|tabacinasalis|
CCTACGGGAGGCAGCAGTAGGGAATCTTCGGCAATGGACGCAAGTCTGACGGAGCAACGCCGCGTGTGTGAAGAAGGTTTTCGGATCGTAAAGCACTGTTATTAGAGAAGAACAGCCGATAGAGTAACTGTTATCGGTTTGACGGTATCTAACCAGAAAGTGACGGCTAACTACGTGC
>MG|18|99.44|Firmicutes|Bacilli|Lactobacillales|Aerococcaceae|Facklamia|tabacinasalis|
CCTACGGGAGGCAGCAGGTAGGGAATCTTCCGCAATGGACGCAAGTCTGACGGAGCAACGCCGCGTGTGTGAAGAAGGTTTTCGGATCGTAAAGCACTGTTATTAGAGAAGAACAGCCGATAGAGTAACTGTTATCGGTTTGACGGTATCTAACCAGAAAGTGACGGCTAACTACGTGC
>MG|28|99.44|Firmicutes|Bacilli|Lactobacillales|Aerococcaceae|Facklamia|tabacinasalis|
CCTACGGGAGGCAGCAGTGGGGAATCTTCCGCAATGGACGCAAGTCTGACGGAGCAACGCCGCGTGTGTGAAGAAGGTTTTCGGATCGTAAAGCACTGTTATTAGAGAAGAACAGCCGATAGAGTAACTGTTATCGGTTTGACGGTATCTAACCAGAAAGTGACGGCTAACTACGTGC
>MG|17|99.44|Firmicutes|Bacilli|Lactobacillales|Aerococcaceae|Facklamia|tabacinasalis|
CCTACGGGAGGCAGCAGTAGGGAATCTTCCGCAATGGACGCAAGTCTGACGGAGCAAACGCCGCGTGTGTGAAGAAGGTTTTCGGATCGTAAAGCACTGTTATTAGAGAAGAACAGCCGATAGAGTAACTGTTATCGGTTTGACGGTATCTAACCAGAAAGTGACGGCTAACTACGTGC
>MG|153|99.44|Firmicutes|Bacilli|Lactobacillales|Aerococcaceae|Facklamia|tabacinasalis|
GCACGTAGTTAGCCGTCACTTTCTGGTTAGATACCGTCAAACCGATAACAGTTACTTTATCGGCTGTTCTTCTCTAATAACAGTGCTTTACGATCCGAAAACCTTCTTCACACACGCGGCGTTGCTCCGTCAGACTTGCGTCCATTGCGGAAGATTCCCTACTGCTGCCTCCCGTAGG
>MG|1078|100.0|Firmicutes|Bacilli|Lactobacillales|Aerococcaceae|Facklamia|tabacinasalis|
GCACGTAGTTAGCCGTCACTTTCTGGTTAGATACCGTCAAACCGATAACAGTTACTCTATCGGCTGTTCTTCTCTAATAACAGTGCTTTACGATCCGAAAACCTTCTTCACACACGCGGCGTTGCTCCGTCAGACTTGCGTCCATTGCGGAAGATTCCCTACTGCTGCCTCCCGTAGGAG
>MG|61|100.0|Firmicutes|Bacilli|Lactobacillales|Aerococcaceae|Facklamia|tabacinasalis|
TCCTACGGGAGGCAGCAGTAGGGAATCTTCCGCAATGGACGCAAGTCTGACGGAGCAACGCCGCGTGTGTGAAGAAGGTTTTCGGATCGTAAAGCACTGTTATTAGAGAAGAACAGCCGATAGAGTAACTGTTATCGGTTTGACGGTATCTAACCAGAAAGTGACGGCTAACTACGTGC
>MG|12|99.44|Firmicutes|Bacilli|Lactobacillales|Aerococcaceae|Facklamia|tabacinasalis|
GCACGTAGTTAGCCGTCACTTTCTGGTTAGATACCGTCAAACCGATAACAGTTACTCTATCGGCTGTTCTTCTCTAATAACAGTGCTTTACGATCCGAAAACCTTCTTCACACACGCGGCGTTGCTCCGTCAGACTTGCGTCCATTGCGGAAGATTCCCTACTCGCTGCCTCCCGTAGGA
>MG|39|99.44|Firmicutes|Bacilli|Lactobacillales|Aerococcaceae|Facklamia|tabacinasalis|
CCTACGGGAGGCAGCAGTAGGGAATCTTCCACAATGGACGCAAGTCTGACGGAGCAACGCCGCGTGTGTGAAGAAGGTTTTCGGATCGTAAAGCACTGTTATTAGAGAAGAACAGCCGATAGAGTAACTGTTATCGGTTTGACGGTATCTAACCAGAAAGTGACGGCTAACTACGTGC
>MG|73|99.44|Firmicutes|Bacilli|Lactobacillales|Aerococcaceae|Facklamia|tabacinasalis|
CCTACGGGAGGCAGCAGTAGGGAATCTTCCGCAATGGACGCAAGTCTGACGGAGCAACGCCGCGTGTGTGAAGAAGGTTTTCGGATCGTAAAGCACTGTTATTAGAGAAGAACAGCCGATAGAGTAACTGTTATCGGTTTGACGGTATCTAACCAGAAAGTCACGGCTAACTACGTGC
>MG|2563|100.0|Firmicutes|Bacilli|Lactobacillales|Aerococcaceae|Facklamia|tabacinasalis|
CCTACGGGAGGCAGCAGTAGGGAATCTTCCGCAATGGACGCAAGTCTGACGGAGCAACGCCGCGTGTGTGAAGAAGGTTTTCGGATCGTAAAGCACTGTTATTAGAGAAGAACAGCCGATAGAGTAACTGTTATCGGTTTGACGGTATCTAACCAGAAAGTGACGGCTAACTACGTGCT
>MG|35|99.44|Firmicutes|Bacilli|Lactobacillales|Aerococcaceae|Facklamia|tabacinasalis|
CCTACGGGAGGCAGCAGTAGGGAATCTTCCGCAATGGACGCAAGTCTGACGGAGCAACGCCGCGTGTGTGAAGAAGGTTTTTCGGATCGTAAAGCACTGTTATTAGAGAAGAACAGCCGATAGAGTAACTGTTATCGGTTTGACGGTATCTAACCAGAAAGTGACGGCTAACTACGTGC
>MG|11|99.44|Firmicutes|Bacilli|Lactobacillales|Aerococcaceae|Facklamia|tabacinasalis|
CCTACGGGAGGCAGCAGTAGGGAATCTTCCGCAATGGACGCAAGTCTGACGGAGCAACGCCGCGTGTGTGAAGAAGGTCTTCGGATCGTAAAGCACTGTTATTAGAGAAGAACAGCCGATAGAGTAACTGTTATCGGTTTGACGGTATCTAACCAGAAAGTGACGGCTAACTACGTGC
>MG|27|99.44|Firmicutes|Bacilli|Lactobacillales|Aerococcaceae|Facklamia|tabacinasalis|
CCTACGGGAGGCAGCGAGTAGGGAATCTTCCGCAATGGACGCAAGTCTGACGGAGCAACGCCGCGTGTGTGAAGAAGGTTTTCGGATCGTAAAGCACTGTTATTAGAGAAGAACAGCCGATAGAGTAACTGTTATCGGTTTGACGGTATCTAACCAGAAAGTGACGGCTAACTACGTGC
>MG|10|99.44|Firmicutes|Bacilli|Lactobacillales|Aerococcaceae|Facklamia|tabacinasalis|
GCACGTAGTTAGCCGTCACTTTCTGGTTAGATACCGTCAAACCGATAACAGTTACTCTATCGGCTGTTCTTCTCTAATAACAGTGCTTTACGATCCGAAAACCTTCTTCACACACGCGGCGTTGCTCCGTCAGACTTGCGTCCATTGCGGAAGATTCCCTACCTGCTGCCTCCCGTAGGA
>MG|19|99.44|Firmicutes|Bacilli|Lactobacillales|Aerococcaceae|Facklamia|tabacinasalis|
GCACGTAGTTAGCCGTCACTTTCTGGTTAGATACCGTCAAACCGATAACAGTTACTCTATCGGCTGTTCTTCTCTAATAACAGTGCTTTACGATCCGAAAACCTTCTTCACACACGCGGCGTTGCTCCGTCAGACTTGCGTCCATTGTGGAAGATTCCCTACTGCTGCCTCCCGTAGGA
>MG|10|98.88|Firmicutes|Bacilli|Lactobacillales|Aerococcaceae|Facklamia|tabacinasalis|
GCACGTAGTTAGCCGTGACTTGCTGGTTAGATACCGTCAAACCGATAACAGTTACTCTATCGGCTGTTCTTCTCTAATAACAGTGCTTTACGATCCGAAAACCTTCTTCACACACGCGGCGTTGCTCCGTCAGACTTGCGTCCATTGCGGAAGATTCCCTACTGCTGCCTCCCGTAGGA
>MG|10|98.31|Firmicutes|Bacilli|Lactobacillales|Aerococcaceae|Facklamia|tabacinasalis|
CCTACGGGAGGCAGCAGTAGGGAATCTTCCACAATGGACGCAAGTCTGATGGAGCAACGCCGCGTGAGTGAAGAAGGTTTTCGGATCGTAAAGCACTGTTATTAGAGAAGAACAGCCGATAGAGTAACTGTTATCGGTTTGACGGTATCTAACCAGAAAGTGACGGCTAACTACGTGC
>MG|316|97.75|Firmicutes|Bacilli|Lactobacillales|Aerococcaceae|Facklamia|languida|
CCTACGGGAGGCAGCAGTAGGGAATCTTCCGCAATGGACGCAAGTCTGACGGAGCAACGCCGCGTGTGTGAAGAAGGTCTTCGGATCGTAAAGCACTGTTATTAGAGAAGAACAACCGGTAGAGTAACTGTTACCGGCTTGACGGTATCTAACCAGAAAGCCACGGCTAACTACGTGCA
>MG|91|97.21|Firmicutes|Bacilli|Lactobacillales|Aerococcaceae|Facklamia|languida|
GCACGTAGTTAGCCGTGGCTTTCTGGTTAGATACCGTCAAGCCGGTAACAGTTACTCTACCGGTTGTTCTTCTCTAATAACAGTGCTTTACGATCCGAAGACCTTCTTCACACACGCGGCGTTGCTCCGTCAGACTTTCGTCCATTGCGGAAGATTCCCTACTGCTGCCTCCCGTAGGA
>MG|10|97.19|Firmicutes|Bacilli|Lactobacillales|Aerococcaceae|Facklamia|languida|
CCTACGGGAGGCAGCAGTAGGGAATCTTCCGCAATGGACGCAAGTCTGACGGAGCAACGCCGCGTGTGTGAAGAAGGTCTTCGGATCGTAAAGCACTGTTATTAGAGAAGAACAACCGGTAGAGTAACTGTTACCGGCTTGACGGTATCTAACCAGAAAGTCACGGCTAACTACGTGC
>MG|160|97.77|Firmicutes|Bacilli|Lactobacillales|Aerococcaceae|Facklamia|languida|
GCACGTAGTTAGCCGTGGCTTTCTGGTTAGATACCGTCAAGCCGGTAACAGTTACTCTACCGGTTGTTCTTCTCTAATAACAGTGCTTTACGATCCGAAGACCTTCTTCACACACGCGGCGTTGCTCCGTCAGACTTGCGTCCATTGCGGAAGATTCCCTACTGCTGCCTCCCGTAGGAC
>MG|12|97.19|Firmicutes|Bacilli|Lactobacillales|Aerococcaceae|Facklamia|languida|
GCACGTAGTTAGCCGTGGCTTTCTGGTTAGATACCGTCAAGCCGGTAACAGTTACTCTACCGGTTGTTCTTCTCTAATAACAGTGCTTTACGATCCGAAAACCTTCTTCACACACGCGGCGTTGCTCCGTCAGACTTGCGTCCATTGCGGAAGATTCCCTACTGCTGCCTCCCGTAGG
>MG|23|97.19|Firmicutes|Bacilli|Lactobacillales|Aerococcaceae|Facklamia|languida|
CCTACGGGAGGCAGCAGTAGGGAATCTTCCGCAATGGACGCAAGTCTGACGGAGCAACGCCGCGTGTGTGAAGAAGGTTTTCGGATCGTAAAGCACTGTTATTAGAGAAGAACAACCGGTAGAGTAACTGTTACCGGCTTGACGGTATCTAACCAGAAAGCCACGGCTAACTACGTGC
>MG|59|98.88|Firmicutes|Bacilli|Lactobacillales|Aerococcaceae|Facklamia|tabacinasalis|
CCTACGGGAGGCAGCAGTAGGGAATCTTCCGCAATGGACGCAAGTCTGACGGAGCAACGCCGCGTGTGTGAAGAAGGTTTTCGGATCGTAAAGCACTGTTATTAGAGAAGAACAGCCGATAGAGTAACTGTTATCGGTTTGACGGTATCTAACCAGAAAGCCACGGCTAACTACGTGC
>MG|12|98.88|Firmicutes|Bacilli|Lactobacillales|Aerococcaceae|Facklamia|tabacinasalis|
CCTACGGGAGGCAGCAGTAGGGAATCTTCCACAATGGACGCAAGTCTGATGGAGCAACGCCGCGTGTGTGAAGAAGGTTTTCGGATCGTAAAGCACTGTTATTAGAGAAGAACAGCCGATAGAGTAACTGTTATCGGTTTGACGGTATCTAACCAGAAAGTGACGGCTAACTACGTGC
>MG|53|97.77|Firmicutes|Bacilli|Lactobacillales|Aerococcaceae|Facklamia|languida|
TCCTACGGGAGGCAGCAGTAGGGAATCTTCCGCAATGGACGCAAGTCTGACGGAGCAACGCCGCGTGTGTGAAGAAGGTCTTCGGATCGTAAAGCACTGTTATTAGAGAAGAACAACCGGTAGAGTAACTGTTACCGGCTTGACGGTATCTAACCAGAAAGCCACGGCTAACTACGTGC
>MG|10|98.88|Firmicutes|Bacilli|Lactobacillales|Aerococcaceae|Facklamia|tabacinasalis|
CCTACGGGAGGCAGCAGTAGGGAATCTTCCGCAATGGACGCAAGTCTGACGGAGCAACGCCGCGTGTGTGAAGAAGGTTTTCGGATCGTAAAGCACTGTTATTAGAGAAGAACAGCCGATAAAGTAACTGTTATCGGTTTGACGGTATCTAACCAGAAAGTCACGGCTAACTACGTGC
>MG|20|98.88|Firmicutes|Bacilli|Lactobacillales|Aerococcaceae|Facklamia|tabacinasalis|
CCTACGGGAGGCAGCAGTAGGGAATCTTCCGCAATGGACGCAAGTCTGACGGAGCAACGCCGCGTGTGTGAAGAAGGTTTTCGGATCGTAAAGCACTGTTATTAGAGAAGAACAGCCGATAGAGTAACTGTTATCGGTTTGACGGTATCTAACCAGCAAGTCACGGCTAACTACGTGC
>MG|16|98.88|Firmicutes|Bacilli|Lactobacillales|Aerococcaceae|Facklamia|tabacinasalis|
GCACGTAGTTAGCCGTGGCTTTCTGGTTAGATACCGTCAAACCGATAACAGTTACTCTATCGGCTGTTCTTCTCTAATAACAGTGCTTTACGATCCGAAAACCTTCTTCACACACGCGGCGTTGCTCCGTCAGACTTGCGTCCATTGCGGAAGATTCCCTACTGCTGCCTCCCGTAGGA
>MG|11|98.88|Firmicutes|Bacilli|Lactobacillales|Aerococcaceae|Facklamia|tabacinasalis|
CCTACGGGAGGCAGCAGTAGGGAATCTTCCACAATGGGCGCAAGTCTGACGGAGCAACGCCGCGTGTGTGAAGAAGGTTTTCGGATCGTAAAGCACTGTTATTAGAGAAGAACAGCCGATAGAGTAACTGTTATCGGTTTGACGGTATCTAACCAGAAAGTGACGGCTAACTACGTGC
>MG|220|97.21|Firmicutes|Bacilli|Lactobacillales|Aerococcaceae|Facklamia|languida|
CCTACGGGAGGCAGCAGTAGGGAATCTTCCGCAATGGACGAAAGTCTGACGGAGCAACGCCGCGTGTGTGAAGAAGGTCTTCGGATCGTAAAGCACTGTTATTAGAGAAGAACAACCGGTAGAGTAACTGTTACCGGCTTGACGGTATCTAACCAGAAAGCCACGGCTAACTACGTGCC
>MG|40|99.44|Firmicutes|Bacilli|Lactobacillales|Carnobacteriaceae|Atopostipes|suicloacalis|
GCACGTAGTTAGCCGTGACTTTCTGGTTAGGTACCGTCAAAGTCAAGACAGTTACTCCTTGACTTGTTCTTCTCTAATAACAGAACTTTACGATCCGAAGACCTTCTTCATTCACGCGGCATTGCTCCATCAGGTTTGCACCCATTGTGGAAGATTCCCTACTGCTGCCTCCCGTAGG
>MG|95|99.44|Firmicutes|Bacilli|Lactobacillales|Carnobacteriaceae|Atopostipes|suicloacalis|
CCTACGGGAGGCAGCAGTAGGGAATCTTCCACAATGGGTGCAAACCTGATGGAGCAATGCCGCGTGAATGAAGAAGGTCTTCGGATCGTAAAGTTCTGTTATTAGAGAAGAACAAGTCAAGGAGTAACTGTCTTGACTTTGACGGTACCTAACCAGAAAGTCACGGCTAACTACGTGCC
>MG|32|97.75|Firmicutes|Bacilli|Lactobacillales|Carnobacteriaceae|Atopostipes|suicloacalis|
GCACGTAGTTAGCCGTGACTTTCTGGTTAGGTACCGTCAAAGTCAAGACAGTTACTCCTTGACTTGTTCTTCTCTAATAACAGAACTTTACGATCCGAAGACCTTCTTCATTCACGCGGCATTGCTCCATCAGGCTTTCGCCCATTGTGGAAGATTCCCTACTGCTGCCTCCCGTAGG
>MG|24|98.88|Firmicutes|Bacilli|Lactobacillales|Carnobacteriaceae|Atopostipes|suicloacalis|
CCTACGGGAGGCAGCAGTAGGGAATCTTCCACAATGGGTGAAAACCTGATGGAGCAATGCCGCGTGAATGAAGAAGGTCTTCGGATCGTAAAGTTCTGTTATTAGAGAAGAACAAGTCAAGGAGTAACTGTCTTGACTTTGACGGTACCTAACCAGAAAGTCACGGCTAACTACGTGC
>MG|86|97.75|Firmicutes|Bacilli|Lactobacillales|Carnobacteriaceae|Atopostipes|suicloacalis|
CCTACGGGAGGCAGCAGTAGGGAATCTTCCACAATGGGCGAAAGCCTGATGGAGCAATGCCGCGTGAATGAAGAAGGTCTTCGGATCGTAAAGTTCTGTTATTAGAGAAGAACAAGTCAAGGAGTAACTGTCTTGACTTTGACGGTACCTAACCAGAAAGTCACGGCTAACTACGTGC
>MG|877|99.44|Firmicutes|Bacilli|Lactobacillales|Carnobacteriaceae|Carnobacterium|mobile|
CCTACGGGAGGCAGCAGTAGGGAATCTTCCGCAATGGACGAAAGTCTGACGGAGCAATGCCGCGTGAGTGAAGAAGGTTTTCGGATCGTAAAACTCTGTTGTTAGAGAAGAACAAGGATGAGCGTAACTACTCATCCCCTGACGGTATCTAACCAGAAAGCCATGGCTAACTACGTGCC
>MG|352|99.44|Firmicutes|Bacilli|Lactobacillales|Carnobacteriaceae|Carnobacterium|mobile|
GCACGTAGTTAGCCATGGCTTTCTGGTTAGATACCGTCAGGGGATGAGTAGTTACGCTCATCCTTGTTCTTCTCTAACAACAGAGTTTTACGATCCGAAAACCTTCTTCACTCACGCGGCATTGCTCCGTCAGACTTTCGTCCATTGCGGAAGATTCCCTACTGCTGCCTCCCGTAGGA
>MG|10|99.44|Firmicutes|Bacilli|Lactobacillales|Carnobacteriaceae|Carnobacterium|sp.|
CCTACGGGAGGCAGCAGTGGGGAATCTTCCGCAATGGACGAAAGTCTGACGGAGCAATGCCGCGTGAGTGAAGAAGGTTTTCGGATCGTAAAACTCTGTTGTTAGAGAAGAACAAGGATGAGCGTAACTACTCATCCCCTGACGGTATCTAACCAGAAAGCCATGGCTAACTACGTGC
>MG|10|99.44|Firmicutes|Bacilli|Lactobacillales|Carnobacteriaceae|Carnobacterium|sp.|
CCTACGGGAGGCAGCAGTAGGGAATCTTCCGCAATGGACGAAAAGTCTGACGGAGCAATGCCGCGTGAGTGAAGAAGGTTTTCGGATCGTAAAACTCTGTTGTTAGAGAAGAACAAGGATGAGCGTAACTACTCATCCCCTGACGGTATCTAACCAGAAAGCCATGGCTAACTACGTGC
>MG|13|99.44|Firmicutes|Bacilli|Lactobacillales|Carnobacteriaceae|Carnobacterium|sp.|
CCTACGGGAGGCAGCAGTAGGGAATCTTCCGCAATGGACGAAAGTCTGACGGAGCAATGCCGCGTGAGTGAAGAAGGTTTTCGGATCGTAAACTCTGTTGTTAGAGAAGAACAAGGATGAGCGTAACTACTCATCCCCTGACGGTATCTAACCAGAAAGCCATGGCTAACTACGTGC
>MG|10|99.44|Firmicutes|Bacilli|Lactobacillales|Carnobacteriaceae|Carnobacterium|sp.|
CCTACGGGAGGCAGCAGTAGGGAATCTTCCGCAATGGACGAAAGTCTGACGGAGCAACGCCGCGTGAGTGAAGAAGGTTTTCGGATCGTAAAACTCTGTTGTTAGAGAAGAACAAGGATGAGAGTAACTGTTCATCCCTTGACGGTATCTAACCAGAAAGCCACGGCTAACTACGTGC
>MG|20|99.44|Firmicutes|Bacilli|Lactobacillales|Carnobacteriaceae|Carnobacterium|sp.|
CCTACGGGAGGCAGCAGTAGGGAATCTTCCGCAATGGACGAAAGTCTGACGGAGCAATGCCGCGTGAGTGAAGAAGGTTTTCGGATCGTAAAACTCTGTTGTTAGAGAAGAACAAGGATGAGCGTAACTACTCATCCCCCTGACGGTATCTAACCAGAAAGCCATGGCTAACTACGTGC
>MG|16|99.44|Firmicutes|Bacilli|Lactobacillales|Carnobacteriaceae|Carnobacterium|sp.|
GCACGTAGTTAGCCGTGGCTTTCTGGTTAGATACCGTCAGGGGATGAGTAGTTACGCTCATCCTTGTTCTTCTCTAACAACAGAGTTTTACGATCCGAAAACCTTCTTCACTCACGCGGCATTGCTCCGTCAGACTTTCGTCCATTGCGGAAGATTCCCTACTGCTGCCTCCCGTAGG
>MG|43|99.44|Firmicutes|Bacilli|Lactobacillales|Carnobacteriaceae|Carnobacterium|sp.|
CCTACGGGAGGCAGCAGTAGGGAATCTTCCGCAATGGACGAAAGTCTGACGGAGCAATGCCGCGTGAGTGAAGAAGGTTTTCGGATCGTAAAACTCTGTTGTTAGAGAAGAACAAGGATGAGCGTAACTACTCATCCCCTGACGGTATCTAACCAGAAAGCCACGGCTAACTACGTGC
>MG|10|97.77|Firmicutes|Bacilli|Lactobacillales|Carnobacteriaceae|Carnobacterium|sp.|
GCACGTAGTTAGCCATGGCTTTCTGGTTAGATACCGTCAGGGGATGAGTAGTTACGCTCATCCTTGTTCTTCTCTAACAACAGAGTTTTACGATCCGAAAACCTTCTTCACTCACGCGGCGTTGCTCGGTCAGACTTGCGTCCATTGCCGAAGATTCCCTACTGCTGCCTCCCGTAGGA
>MG|16|98.88|Firmicutes|Bacilli|Lactobacillales|Carnobacteriaceae|Carnobacterium|sp.|
CCTACGGGAGGCAGCAGTAGGGAATCTTCCGCAATGGACGAAAGTCTGACGGAGCAATGCCGCGTGAGTGAAGAAGGTTTTCGGATCGTAAAACTCTGTTGTTAGAGAAGAACAAGGATGAGCGTAACTACTCATCCCCTGACGGTATCTAACCAGAAAGTCACGGCTAACTACGTGC
>MG|28|97.75|Firmicutes|Bacilli|Lactobacillales|Carnobacteriaceae|Carnobacterium|sp.|
CCTACGGGAGGCAGCAGTAGGGAATCTTCCACAATGGACGCAAGTCTGATGGAGCAACGCCGCGTGAGTGAAGAAGGTTTTCGGATCGTAAAACTCTGTTGTTAGAGAAGAACAAGGATGAGAGTAACTGTTCATCCCTTGACGGTATCTAACCAGAAAGCCACGGCTAACTACGTGC
>MG|12|98.31|Firmicutes|Bacilli|Lactobacillales|Carnobacteriaceae|Carnobacterium|sp.|
CCTACGGGAGGCAGCAGTAGGGAATCTTCCGCAATGGACGAAAGTCTGACGGAGCAATGCCGCGTGAGTGAAGAAGGTTTTCGGATCGTAAAACTCTGTTGTTAGAGAAGAACAAGGATGAGCGTAACTACTCATCCCCTGACGGTATCTAACCAGCAAGTCACGGCTAACTACGTGC
>MG|23|98.31|Firmicutes|Bacilli|Lactobacillales|Carnobacteriaceae|Carnobacterium|sp.|
CCTACGGGAGGCAGCAGTAGGGAATCTTCGGCAATGGACGAAAGTCTGACCGAGCAACGCCGCGTGAGTGAAGAAGGTTTTCGGATCGTAAAACTCTGTTGTTAGAGAAGAACAAGGATGAGCGTAACTACTCATCCCCTGACGGTATCTAACCAGAAAGCCATGGCTAACTACGTGC
>MG|24|97.75|Firmicutes|Bacilli|Lactobacillales|Carnobacteriaceae|Carnobacterium|sp.|
CCTACGGGAGGCAGCAGTAGGGAATCTTCGGCAATGGACGCAAGTCTGACCGAGCAACGCCGCGTGAGTGAAGAAGGTTTTCGGATCGTAAAACTCTGTTGTTAGAGAAGAACAAGGATGAGCGTAACTACTCATCCCCTGACGGTATCTAACCAGAAAGCCATGGCTAACTACGTGC
>MG|23|97.19|Firmicutes|Bacilli|Lactobacillales|Carnobacteriaceae|Isobaculum|melis|
GCACGTAGTTAGCCGTGGCTTTCTGGTTGGGTACCGTCAAGGAAGAGCAGTTACTCTCCTACTTGTTCTTCTCCAACAACAGAGTTTTACGATCCGAAAACCTTCTTCACTCACGCGGCGTTGCTCCGTCAGACTTTCGTCCATTGCGGAAGATTCCCTACTGCTGCCTCCCGTAGG
>MG|33|97.19|Firmicutes|Bacilli|Lactobacillales|Carnobacteriaceae|Isobaculum|melis|
CCTACGGGAGGCAGCAGTAGGGAATCTTCCGCAATGGACGAAAGTCTGACGGAGCAACGCCGCGTGAGTGAAGAAGGTTTTCGGATCGTAAAACTCTGTTGTTGGAGAAGAACAAGTAGGAGAGTAACTGCTCTTCCTTGACGGTACCCAACCAGAAAGCCACGGCTAACTACGTGC
>MG|13|99.44|Firmicutes|Bacilli|Lactobacillales|Enterococcaceae|Enterococcus|cecorum|
CCTACGGGAGGCAGCAGTAGGGAATCTTCGGCAATGGACGCAAGTCTGACCGAGCAACGCCGCGTGAGTGAAGAAGGTTTTCGGATCGTAAAACTCTGTTGTTAGAGAAGAACAAGGATGAGAGTGGAAAGTTCATCCCTTGACGGTATCTAACCAGAAAGCCACGGCTAAATACGTGC
>MG|11|99.44|Firmicutes|Bacilli|Lactobacillales|Enterococcaceae|Enterococcus|cecorum|
GCACGTAGTTAGCCATGGCTTTCTGGTTAGATACCGTCAAGGGATGAACTTTCCACTCTCATCCTTGTTCTTCTCTAACAACAGAGTTTTACGATCCGAAAACCTTCTTCACTCACGCGGCGTTGCTCGGTCAGACTTGCGTCCATTGCCGAAGATTCCCTACTGCTGCCTCCCGTAGG
>MG|59|99.44|Firmicutes|Bacilli|Lactobacillales|Enterococcaceae|Enterococcus|cecorum|
GCACGTAGTTAGCCGTGGCTTTCTGGTTAGATACCGTCAAGGGATGAACTTTCCACTCTCATCCTTGTTCTTCTCTAACAACAGAGTTTTACGATCCGAAAACCTTCTTCACTCACGCGGCGTTGCTCGGTCAGACTTGCGTCCATTGCCGAAGATTCCCTACTGCTGCCTCCCGCAGGA
>MG|15|99.44|Firmicutes|Bacilli|Lactobacillales|Enterococcaceae|Enterococcus|cecorum|
GCACGTAGTTAGCCGTGGCTTTCTGGTTAGATACCGTCAAGGGATGAACTTTCCACTCTCATCCTTGTTCTTCTCTAACAACAGAGTTTTACGATCCGAAAACCTTCTTCACTCACGCGGCGTTGCTCGGTCAGACTTGCGTCCATTGCGGAAGATTCCCTACTGCTGCCTCCCGTAGGA
>MG|24|99.45|Firmicutes|Bacilli|Lactobacillales|Enterococcaceae|Enterococcus|cecorum|
CCTACGGGAGGCAGCAGTAGGGAATCTTCGGCAATGGACGCAAGTCTGACCGAGCAAACGCCGCGTGAGTGAAGAAGGTTTTCGGATCGTAAAACTCTGTTGTTAGAGAAGAACAAGGATGAGAGTGGAAAGTTCATCCCTTGACGGTATCTAACCAGAAAGCCACGGCTAACTACGTGCC
>MG|23|99.44|Firmicutes|Bacilli|Lactobacillales|Enterococcaceae|Enterococcus|cecorum|
CCTACGGGAGGCAGCAGTAGGGAATCTTCGGCAATGGACGCAAGTCTGACCGAGCAACGCCGCGTGAGTGAAGAAGGTTTTCGGATCGTAAAACTCTGTTGTTAGAGAAGAACAAGGATGAGAGTGGAAAGTTCATCCCTTGACGGTATCTAACCAGAAAGCCATGGCTAACTACGTGC
>MG|10|99.44|Firmicutes|Bacilli|Lactobacillales|Enterococcaceae|Enterococcus|cecorum|
CCTACGGGAGGCAGCAGTAGGGAATCTTCGGCAATGGACGCAAGTCTGACCGAGCAACGCCGCGTGAGTGGAGAAGGTTTTCGGATCGTAAAACTCTGTTGTTAGAGAAGAACAAGGATGAGAGTGGAAAGTTCATCCCTTGACGGTATCTAACCAGAAAGCCACGGCTAACTACGTGC
>MG|13|99.44|Firmicutes|Bacilli|Lactobacillales|Enterococcaceae|Enterococcus|cecorum|
CCTACGGGAGGCAGCAGTAGGGAATCTTCGGCAATGGACGCAAGTCTGACCGAGCAACGCCGCGTGAGTGAAGAAGGTTTTCGGATCGTAAAACTCTGTTGTTAGAGAAGAGCAAGGATGAGAGTGGAAAGTTCATCCCTTGACGGTATCTAACCAGAAAGCCACGGCTAACTACGTGCC
>MG|12|99.44|Firmicutes|Bacilli|Lactobacillales|Enterococcaceae|Enterococcus|cecorum|
CCTACGGGAGGCAGCAGTAGGGAATCTTCGGCAATGGACGCAAGTCTGACCGAGCAACGCCGCGTGAGTGAAGAAGGTTTTTCGGATCGTAAAACTCTGTTGTTAGAGAAGAACAAGGATGAGAGTGGAAAGTTCATCCCTTGACGGTATCTAACCAGAAAGCCACGGCTAACTACGTGC
>MG|10|99.44|Firmicutes|Bacilli|Lactobacillales|Enterococcaceae|Enterococcus|cecorum|
CCTACGGGAGGCAGCAGTAGGGAATCTTCGGCAATGGACGCAAGTCTGACCGAGCAACGCCGCGTGAGTGAAGAAGGTTTTCGGATCGTAAAACTCTGTTGTTAGAGAAGAACAAGGATGAGAGTGGAAAGTTCATCCCTTGACAGTATCTAACCAGAAAGCCACGGCTAACTACGTGC
>MG|34|99.44|Firmicutes|Bacilli|Lactobacillales|Enterococcaceae|Enterococcus|cecorum|
CCTACGGGAGGCAGCAGTGGGGAATCTTCGGCAATGGACGCAAGTCTGACCGAGCAACGCCGCGTGAGTGAAGAAGGTTTTCGGATCGTAAAACTCTGTTGTTAGAGAAGAACAAGGATGAGAGTGGAAAGTTCATCCCTTGACGGTATCTAACCAGAAAGCCACGGCTAACTACGTGC
>MG|71|99.44|Firmicutes|Bacilli|Lactobacillales|Enterococcaceae|Enterococcus|cecorum|
CCTACGGGAGGCAGCAGTAGGGAATCTTCGGCAATGGACGCAAGTCTGACCGAGCAACGCCGCGTGAGTGAAGAAGGTTTTCGGATCGTAAAAACTCTGTTGTTAGAGAAGAACAAGGATGAGAGTGGAAAGTTCATCCCTTGACGGTATCTAACCAGAAAGCCACGGCTAACTACGTGC
>MG|24|99.44|Firmicutes|Bacilli|Lactobacillales|Enterococcaceae|Enterococcus|cecorum|
GCACGTAGTTAGCCGTGACTTTCTGGTTAGATACCGTCAAGGGATGAACTTTCCACTCTCATCCTTGTTCTTCTCTAACAACAGAGTTTTACGATCCGAAAACCTTCTTCACTCACGCGGCGTTGCTCGGTCAGACTTGCGTCCATTGCCGAAGATTCCCTACTGCTGCCTCCCGTAGGA
>MG|28|99.44|Firmicutes|Bacilli|Lactobacillales|Enterococcaceae|Enterococcus|cecorum|
GCACGTAGTTAGCCGTGGCTTTCTGGTTAGATACCGTCAAGGGATGAACTTTCCACTCTCATCCTTGTTCTTCTCTAACAACAGAGTTTTTACGATCCGAAAACCTTCTTCACTCACGCGGCGTTGCTCGGTCAGACTTGCGTCCATTGCCGAAGATTCCCTACTGCTGCCTCCCGTAGG
>MG|75|99.44|Firmicutes|Bacilli|Lactobacillales|Enterococcaceae|Enterococcus|cecorum|
CCTACGGGAGGCAGCAGTAGGGAATCTTCGGCAATGGACGCAAGTCTGACCGAGCAACGCCGCGTGAGTGAAGAAGGTTTTCGGATCGTAAAACTCTGTTGTTAGAGAAGAACAAGGATGAGAGTGGAAAGTTCATCCCTTGACGGTATCTAACCAGAAAGTCACGGCTAACTACGTGCC
>MG|11|99.44|Firmicutes|Bacilli|Lactobacillales|Enterococcaceae|Enterococcus|cecorum|
GCACGTAGTTAGCCGTGGCTTTCTGGTTAGATACCGTCAAGGGATGAACTTTCCACTCTCATCCTTGTTCTTCTCTAACAACAGAGTTTTACGATCCGAAAACCTTCTTCACTCACGCGGCGTTGCTCGGTCAGACTTGCGTCCATTGCCGAAGATTCCCCACTGCTGCCTCCCGTAGG
>MG|143|99.44|Firmicutes|Bacilli|Lactobacillales|Enterococcaceae|Enterococcus|cecorum|
GCACGTAGTTAGCCGTGGCTTTCTGGTTAGATACCGTCAAGGGATGAACTTTCCACTCTCATCCTTGTTCTTCTCTAACAACAGAGTTTTACGATCCGAGAACCTTCTTCACTCACGCGGCGTTGCTCGGTCAGACTTGCGTCCATTGCCGAAGATTCCCTACTGCTGCCTCCCGTAGGA
>MG|18|99.44|Firmicutes|Bacilli|Lactobacillales|Enterococcaceae|Enterococcus|cecorum|
GCACGTAGTTAGCCGTGGCTTTCTGGTTAGATACCGTCAAGGGATGAACTTTCCACTCTCATCCTTGTTCTTCTCTAACAACAGAGTTTTACGATCCGAAAACCTTCTTCACTCACGCGGCGTTGCTCGGTCAGACTTGCGTCCATTGCCGAAAATTCCCTACTGCTGCCTCCCGTAGG
>MG|30|99.44|Firmicutes|Bacilli|Lactobacillales|Enterococcaceae|Enterococcus|cecorum|
CCTACGGGAGGCAGCAGTAGGGAATCTTCGGCAATGGACGCAAGTCTGACCGAGCAACGTCGCGTGAGTGAAGAAGGTTTTCGGATCGTAAAACTCTGTTGTTAGAGAAGAACAAGGATGAGAGTGGAAAGTTCATCCCTTGACGGTATCTAACCAGAAAGCCACGGCTAACTACGTGC
>MG|12|99.44|Firmicutes|Bacilli|Lactobacillales|Enterococcaceae|Enterococcus|cecorum|
GCACGTAGTTAGCCGTGGCTTCTGGTTAGATACCGTCAAGGGATGAACTTTCCACTCTCATCCTTGTTCTTCTCTAACAACAGAGTTTTACGATCCGAAAACCTTCTTCACTCACGCGGCGTTGCTCGGTCAGACTTGCGTCCATTGCCGAAGATTCCCTACTGCTGCCTCCCGTAGGAC
>MG|13|100.0|Firmicutes|Bacilli|Lactobacillales|Enterococcaceae|Enterococcus|cecorum|
CCTACGGGAGGCAGCAGTAGGGAATCTTCGGCAATGGACGCAAGTCTGACCGAGCAACGCCGCGTGAGTGAAGAAGGTTTTCGGATCGTAAAACTCTGTTGTTAGAGAAGAACAAGGATGAGAGTGGAAAGTTCATCCCTTGACGGTATCTAACCAGAAAGCCACGGCTAACTACGTGTCA
>MG|18|99.44|Firmicutes|Bacilli|Lactobacillales|Enterococcaceae|Enterococcus|cecorum|
CCTACGGGAGGCAGCAGTAGGGAATCTTCGGCAATGGACGCAAGTCTGACCGAGCAACGCCGCGTGAGTGAAGAAGGTTTTCGGATCGTAAAACTCTGTTGTTAGAGAAGAACAAGGATGAGAGTGGAAAGTTCATCCCTTGACGGTATCTAACCAGAAGCCACGGCTAACTACGTGC
>MG|1990|100.0|Firmicutes|Bacilli|Lactobacillales|Enterococcaceae|Enterococcus|cecorum|
GCACGTAGTTAGCCGTGGCTTTCTGGTTAGATACCGTCAAGGGATGAACTTTCCACTCTCATCCTTGTTCTTCTCTAACAACAGAGTTTTACGATCCGAAAACCTTCTTCACTCACGCGGCGTTGCTCGGTCAGACTTGCGTCCATTGCCGAAGATTCCCTACTGCTGCCTCCCGTAGGA
>MG|56|99.44|Firmicutes|Bacilli|Lactobacillales|Enterococcaceae|Enterococcus|cecorum|
GCACGTAGTTAGCCGTGGCTTTCTGGTTAGATACCGTCAAGGGATGAACTTTCCACTCTCATCCTTGTTCTTCTCTAACAACAGAGTTTTACGATCCGAAAACCTTCTTCACTCACGCGGCGTTGCTCGGTCAGACTTTCGTCCATTGCCGAAGATTCCCTACTGCTGCCTCCCGTAGG
>MG|107|99.44|Firmicutes|Bacilli|Lactobacillales|Enterococcaceae|Enterococcus|cecorum|
CCTACGGGAGGCAGCAGTAGGGAATCTTCGGCAATGGACGAAAGTCTGACCGAGCAACGCCGCGTGAGTGAAGAAGGTTTTCGGATCGTAAAACTCTGTTGTTAGAGAAGAACAAGGATGAGAGTGGAAAGTTCATCCCTTGACGGTATCTAACCAGAAAGCCACGGCTAACTACGTGC
>MG|166|99.44|Firmicutes|Bacilli|Lactobacillales|Enterococcaceae|Enterococcus|cecorum|
CCTGCGGGAGGCAGCAGTAGGGAATCTTCGGCAATGGACGCAAGTCTGACCGAGCAACGCCGCGTGAGTGAAGAAGGTTTTCGGATCGTAAAACTCTGTTGTTAGAGAAGAACAAGGATGAGAGTGGAAAGTTCATCCCTTGACGGTATCTAACCAGAAAGCCACGGCTAACTACGTGC
>MG|12|99.44|Firmicutes|Bacilli|Lactobacillales|Enterococcaceae|Enterococcus|cecorum|
CCTACGGGAGGCAGCAGTAGGGAATCTTCGGCAATGGACGCAAGTCTGACCGAGCAACGCCGCGTGAGTGAAGAAGGTTTCGGATCGTAAAACTCTGTTGTTAGAGAAGAACAAGGATGAGAGTGGAAAGTTCATCCCTTGACGGTATCTAACCAGAAAGCCACGGCTAACTACGTGC
>MG|18|99.44|Firmicutes|Bacilli|Lactobacillales|Enterococcaceae|Enterococcus|cecorum|
CCTACGGGAGGCAGCAGTAGGGAATCTTCGGCAATGGACGCAAGTCTGACCGAGCAACGCCGCGTGAGTGAAGAAGGTTTTCGGATCGTAAACTCTGTTGTTAGAGAAGAACAAGGATGAGAGTGGAAAGTTCATCCCTTGACGGTATCTAACCAGAAAGCCACGGCTAACTACGTGC
>MG|27|99.44|Firmicutes|Bacilli|Lactobacillales|Enterococcaceae|Enterococcus|cecorum|
CCTACGGGAGGCAGCAGTAGGGGAATCTTCGGCAATGGACGCAAGTCTGACCGAGCAACGCCGCGTGAGTGAAGAAGGTTTTCGGATCGTAAAACTCTGTTGTTAGAGAAGAACAAGGATGAGAGTGGAAAGTTCATCCCTTGACGGTATCTAACCAGAAAGCCACGGCTAACTACGTGC
>MG|16|99.44|Firmicutes|Bacilli|Lactobacillales|Enterococcaceae|Enterococcus|cecorum|
CCTACGGGAGACAGCAGTAGGGAATCTTCGGCAATGGACGCAAGTCTGACCGAGCAACGCCGCGTGAGTGAAGAAGGTTTTCGGATCGTAAAACTCTGTTGTTAGAGAAGAACAAGGATGAGAGTGGAAAGTTCATCCCTTGACGGTATCTAACCAGAAAGCCACGGCTAACTACGTGC
>MG|11|99.44|Firmicutes|Bacilli|Lactobacillales|Enterococcaceae|Enterococcus|cecorum|
CCTACGGGAGGCAGCAGTAGGGAATCTTCGGCAATGGACGCAAGTCTGACCGAGCAACGCCGCGTGAGTGAAGAAGGTTTTCGGATCGTAAAACTCTGTTGTTAGGGAAGAACAAGGATGAGAGTGGAAAGTTCATCCCTTGACGGTATCTAACCAGAAAGCCACGGCTAACTACGTGC
>MG|31|100.0|Firmicutes|Bacilli|Lactobacillales|Enterococcaceae|Enterococcus|cecorum|
TCCTACGGGAGGCAGCAGTAGGGAATCTTCGGCAATGGACGCAAGTCTGACCGAGCAACGCCGCGTGAGTGAAGAAGGTTTTCGGATCGTAAAACTCTGTTGTTAGAGAAGAACAAGGATGAGAGTGGAAAGTTCATCCCTTGACGGTATCTAACCAGAAAGCCACGGCTAACTACGTGC
>MG|20|99.44|Firmicutes|Bacilli|Lactobacillales|Enterococcaceae|Enterococcus|cecorum|
CCTACGGGAGGCAGCAGTAGGGAATCTTCCGCAATGGACGCAAGTCTGACCGAGCAACGCCGCGTGAGTGAAGAAGGTTTTCGGATCGTAAAACTCTGTTGTTAGAGAAGAACAAGGATGAGAGTGGAAAGTTCATCCCTTGACGGTATCTAACCAGAAAGCCACGGCTAACTACGTGC
>MG|4738|100.0|Firmicutes|Bacilli|Lactobacillales|Enterococcaceae|Enterococcus|cecorum|
CCTACGGGAGGCAGCAGTAGGGAATCTTCGGCAATGGACGCAAGTCTGACCGAGCAACGCCGCGTGAGTGAAGAAGGTTTTCGGATCGTAAAACTCTGTTGTTAGAGAAGAACAAGGATGAGAGTGGAAAGTTCATCCCTTGACGGTATCTAACCAGAAAGCCACGGCTAACTACGTGCA
>MG|11|99.44|Firmicutes|Bacilli|Lactobacillales|Enterococcaceae|Enterococcus|cecorum|
CCTACGGGGAGGCAGCAGTAGGGAATCTTCGGCAATGGACGCAAGTCTGACCGAGCAACGCCGCGTGAGTGAAGAAGGTTTTCGGATCGTAAAACTCTGTTGTTAGAGAAGAACAAGGATGAGAGTGGAAAGTTCATCCCTTGACGGTATCTAACCAGAAAGCCACGGCTAACTACGTGC
>MG|31|99.44|Firmicutes|Bacilli|Lactobacillales|Enterococcaceae|Enterococcus|cecorum|
CCTACGGGAGGCAGCAGTAGGGAATTTTCGGCAATGGACGCAAGTCTGACCGAGCAACGCCGCGTGAGTGAAGAAGGTTTTCGGATCGTAAAACTCTGTTGTTAGAGAAGAACAAGGATGAGAGTGGAAAGTTCATCCCTTGACGGTATCTAACCAGAAAGCCACGGCTAACTACGTGC
>MG|344|99.44|Firmicutes|Bacilli|Lactobacillales|Enterococcaceae|Enterococcus|cecorum|
CCTACGGGAGGCAGCAGTAGGGAATCTTCGGCAATGGACGCAAGTCTGACCGAGCAACGCCGCGTGAGTGAAGAAGGTTCTCGGATCGTAAAACTCTGTTGTTAGAGAAGAACAAGGATGAGAGTGGAAAGTTCATCCCTTGACGGTATCTAACCAGAAAGCCACGGCTAACTACGTGC
>MG|10|99.44|Firmicutes|Bacilli|Lactobacillales|Enterococcaceae|Enterococcus|cecorum|
CCTACGGGAGGGCAGCAGTAGGGAATCTTCGGCAATGGACGCAAGTCTGACCGAGCAACGCCGCGTGAGTGAAGAAGGTTTTCGGATCGTAAAACTCTGTTGTTAGAGAAGAACAAGGATGAGAGTGGAAAGTTCATCCCTTGACGGTATCTAACCAGAAAGCCACGGCTAACTACGTGC
>MG|11|99.44|Firmicutes|Bacilli|Lactobacillales|Enterococcaceae|Enterococcus|cecorum|
CCTACGGGAGGCAGCAGTAGGGAATCTTCGGCAATGGACGCAAGTCTGACCGAGCAACGCCGCGTGAGTGAAGAAGGTTTTCGGATCGTAAAACTCTGTTGCTAGAGAAGAACAAGGATGAGAGTGGAAAGTTCATCCCTTGACGGTATCTAACCAGAAAGCCACGGCTAACTACGTGC
>MG|11|99.44|Firmicutes|Bacilli|Lactobacillales|Enterococcaceae|Enterococcus|faecium|
CCTACGGGAGGCAGCAGTAGGGAATCTTCGGCAATGGACGAAAGTCTGACCGAGCAACGCCGCGTGAGTGAAGAAGGTTTTCGGATCGTAAAAACTCTGTTGTCAGAGAAGAACAGGGATAAGAGTAACTGTTTATCCCGTGACGGTATCTGACCAGAAAGCCACGGCTAACTACGTGC
>MG|171|100.0|Firmicutes|Bacilli|Lactobacillales|Enterococcaceae|Enterococcus|faecium|
GCACGTAGTTAGCCGTGGCTTTCTGGTCAGATACCGTCACGGGATAAACAGTTACTCTTATCCCTGTTCTTCTCTGACAACAGAGTTTTACGATCCGAAAACCTTCTTCACTCACGCGGCGTTGCTCGGTCAGACTTTCGTCCATTGCCGAAGATTCCCTACTGCTGCCTCCCGTAGG
>MG|398|100.0|Firmicutes|Bacilli|Lactobacillales|Enterococcaceae|Enterococcus|faecium|
CCTACGGGAGGCAGCAGTAGGGAATCTTCGGCAATGGACGAAAGTCTGACCGAGCAACGCCGCGTGAGTGAAGAAGGTTTTCGGATCGTAAAACTCTGTTGTCAGAGAAGAACAGGGATAAGAGTAACTGTTTATCCCGTGACGGTATCTGACCAGAAAGCCACGGCTAACTACGTGCC
>MG|19|100.0|Firmicutes|Bacilli|Lactobacillales|Enterococcaceae|Enterococcus|Enterococcus durans / Enterococcus faecium / Enterococcus hirae / Enterococcus ratti / Enterococcus thailandicus / Enterococcus villorum|
TCCTACGGGAGGCAGCAGTAGGGAATCTTCGGCAATGGACGAAAGTCTGACCGAGCAACGCCGCGTGAGTGAAGAAGGTTTTCGGATCGTAAAACTCTGTTGTTAGAGAAGAACAAGGATGAGAGTAACTGTTCATCCCTTGACGGTATCTAACCAGAAAGCCACGGCTAACTACGTGC
>MG|33|99.44|Firmicutes|Bacilli|Lactobacillales|Enterococcaceae|Enterococcus|Enterococcus durans / Enterococcus faecium / Enterococcus hirae / Enterococcus ratti / Enterococcus thailandicus / Enterococcus villorum|
GCACGTAGTTAGCCGTGGCTTTCTGGTTAGATACCGTCAAGGGATGAACAGTTACTCTCATCCTTGTTCTTCTCTAACAACAGAGTTTTACGATCCGAAAACCTTCTTCACTCACGCGGCGTTGCTCGGTCAGACTTGCGTCCATTGCCGAAGATTCCCTACTGCTGCCTCCCGTAGG
>MG|21|99.44|Firmicutes|Bacilli|Lactobacillales|Enterococcaceae|Enterococcus|Enterococcus durans / Enterococcus faecium / Enterococcus hirae / Enterococcus ratti / Enterococcus thailandicus / Enterococcus villorum|
CCTACGGGAGGCAGCAGTAGGGAATTTTCGGCAATGGACGAAAGTCTGACCGAGCAACGCCGCGTGAGTGAAGAAGGTTTTCGGATCGTAAAACTCTGTTGTTAGAGAAGAACAAGGATGAGAGTAACTGTTCATCCCTTGACGGTATCTAACCAGAAAGCCACGGCTAACTACGTGC
>MG|20|99.44|Firmicutes|Bacilli|Lactobacillales|Enterococcaceae|Enterococcus|Enterococcus durans / Enterococcus faecium / Enterococcus hirae / Enterococcus ratti / Enterococcus thailandicus / Enterococcus villorum|
CCTACGGGAGGCAGCAGTAGGGAATCTTCGGCAATGGACGAAAGTCTGACCGAGCAACGCCGCGTGAGTGAAGAAGGTTTTCGGATCGTAAAACTCTGTTGTTAGAGAAGAACAAGGATGAGAGTAACTGTTCATCCCTTGACGGTATCTAACCAGAAAGCCATGGCTAACTACGTGC
>MG|2714|100.0|Firmicutes|Bacilli|Lactobacillales|Enterococcaceae|Enterococcus|Enterococcus durans / Enterococcus faecium / Enterococcus hirae / Enterococcus ratti / Enterococcus thailandicus / Enterococcus villorum|
CCTACGGGAGGCAGCAGTAGGGAATCTTCGGCAATGGACGAAAGTCTGACCGAGCAACGCCGCGTGAGTGAAGAAGGTTTTCGGATCGTAAAACTCTGTTGTTAGAGAAGAACAAGGATGAGAGTAACTGTTCATCCCTTGACGGTATCTAACCAGAAAGCCACGGCTAACTACGTGC
>MG|29|98.88|Firmicutes|Bacilli|Lactobacillales|Enterococcaceae|Enterococcus|cecorum|
CCTACGGGAGGCAGCAGTAGGGAATCTTCGGCAATGGACGCAAGTCTGACCGAGCAACGCCGCGTGAGTGAAGAAGGTTTTCGGATCGTAAAACTCTGTTGTTAGAGAAGAACAAGGATGAGAGTGGAAAGTTCATCCCTTGACGGTATCTAACCAGCAAGTCACGGCTAACTACGTGC
>MG|20|97.22|Firmicutes|Bacilli|Lactobacillales|Enterococcaceae|Enterococcus|cecorum|
GCACGTAGTTAGCCGTGGCTTTCTGGTTAGATACCGTCAAGGGATGAACTTTCCACTCTCATCCTTGTTCTTCTCTAACAACAGAGTTTTACGATCCGAAGACCTTCTTCACTCACGCGGCGTTGCTCCATCAGACTTGCGTCCATTGTGGAAGATTCCCTACTGCTGCCTCCCGTAGGA
>MG|97|99.44|Firmicutes|Bacilli|Lactobacillales|Enterococcaceae|Enterococcus|Enterococcus durans / Enterococcus faecium / Enterococcus hirae / Enterococcus ratti / Enterococcus thailandicus / Enterococcus villorum|
CCTACGGGAGGCAGCAGTAGGGAATCTTCGGCAATGGACGCAAGTCTGACCGAGCAACGCCGCGTGAGTGAAGAAGGTTTTCGGATCGTAAAACTCTGTTGTTAGAGAAGAACAAGGATGAGAGTAACTGTTCATCCCTTGACGGTATCTAACCAGAAAGCCACGGCTAACTACGTGCC
>MG|41|97.77|Firmicutes|Bacilli|Lactobacillales|Enterococcaceae|Enterococcus|cecorum|
CCTACGGGAGGCAGCAGTAGGGAATCTTCCACAATGGACGCAAGTCTGATGGAGCAACGCCGCGTGAGTGAAGAAGGTTTTCGGATCGTAAAACTCTGTTGTTAGAGAAGAACAAGGATGAGAGTGGAAAGTTCATCCCTTGACGGTATCTAACCAGAAAGCCACGGCTAACTACGTGC
>MG|25|98.88|Firmicutes|Bacilli|Lactobacillales|Enterococcaceae|Enterococcus|cecorum|
CCTACGGGAGGCAGCAGTAGGGAATCTTCGGCAATGGACGCAAGTCTGACCGAGCAACGCCGCGTGAGTGAAGAAGGTTTTCGGATCGTAAAACTCTGTTGTTAGAGAAGAACAAGGATGAGAGTGGAAAGTTCATCCCTTGACGGTATCTAACCAGAAAGTGACGGCTAACTACGTGC
>MG|12|99.44|Firmicutes|Bacilli|Lactobacillales|Enterococcaceae|Enterococcus|Enterococcus durans / Enterococcus faecium / Enterococcus hirae / Enterococcus ratti / Enterococcus thailandicus / Enterococcus villorum|
GCACGTAGTTAGCCGTGACTTTCTGGTTAGATACCGTCAAGGGATGAACAGTTACTCTCATCCTTGTTCTTCTCTAACAACAGAGTTTTACGATCCGAAAACCTTCTTCACTCACGCGGCGTTGCTCGGTCAGACTTTCGTCCATTGCCGAAGATTCCCTACTGCTGCCTCCCGTAGG
>MG|11|99.44|Firmicutes|Bacilli|Lactobacillales|Enterococcaceae|Enterococcus|Enterococcus durans / Enterococcus faecium / Enterococcus hirae / Enterococcus ratti / Enterococcus thailandicus / Enterococcus villorum|
CCTACGGGAGGCAGCAGTAGGGAATCTTCGGCAATGGACGAAAGTCTGACCGAGCAACGCCGCGTGAGTGAAGAAGGTTTTCGGATCGTAAACTCTGTTGTTAGAGAAGAACAAGGATGAGAGTAACTGTTCATCCCTTGACGGTATCTAACCAGAAAGCCACGGCTAACTACGTGC
>MG|12|97.19|Firmicutes|Bacilli|Lactobacillales|Enterococcaceae|Enterococcus|faecium|
GCACGTAGTTAGCCGTGACTTTCTGGTTGGATACCGTCACTGCGTGAACAGTTACTCTCATCCTTGTTCTTCTCTAACAACAGAGTTTTACGATCCGAAAACCTTCTTCACTCACGCGGCGTTGCTCGGTCAGACTTTCGTCCATTGCCGAAGATTCCCTACTGCTGCCTCCCGTAGG
>MG|16|99.44|Firmicutes|Bacilli|Lactobacillales|Enterococcaceae|Enterococcus|Enterococcus durans / Enterococcus faecium / Enterococcus hirae / Enterococcus ratti / Enterococcus thailandicus / Enterococcus villorum|
CCTACGGGAGGCAGCAGTGGGGAATCTTCGGCAATGGACGAAAGTCTGACCGAGCAACGCCGCGTGAGTGAAGAAGGTTTTCGGATCGTAAAACTCTGTTGTTAGAGAAGAACAAGGATGAGAGTAACTGTTCATCCCTTGACGGTATCTAACCAGAAAGCCACGGCTAACTACGTGC
>MG|14|97.22|Firmicutes|Bacilli|Lactobacillales|Enterococcaceae|Enterococcus|cecorum|
TCCTACGGGAGGCAGCAGTAGGGAATCTTCCACAATGGACGCAAGTCTGATGGAGCAACGCCGCGTGAGTGAAGAAGGTCTTCGGATCGTAAAACTCTGTTGTTAGAGAAGAACAAGGATGAGAGTGGAAAGTTCATCCCTTGACGGTATCTAACCAGAAAGCCACGGCTAACTACGTGC
>MG|12|98.32|Firmicutes|Bacilli|Lactobacillales|Enterococcaceae|Enterococcus|cecorum|
GCACGTAGTTAGCCGTGGCTTTCTGGTTAGATACCGTCAAGGGATGAACTTTCCACTCTCATCCTTGTTCTTCTCTAACAACAGAGTTTTACGATCCGAAAACCTTCTTCACTCACGCGGCATTGCTCCGTCAGACTTTCGTCCATTGCGGAAGATTCCCTACTGCTGCCTCCCGTAGG
>MG|60|99.44|Firmicutes|Bacilli|Lactobacillales|Enterococcaceae|Enterococcus|Enterococcus durans / Enterococcus faecium / Enterococcus hirae / Enterococcus ratti / Enterococcus thailandicus / Enterococcus villorum|
CCTACGGGAGGCAGCAGTAGGGAATCTTCGGCAATGGACGAAAGTCTGACCGAGCAACGCCGCGTGAGTGAAGAAGGTTTTCGGATCGTAAAAACTCTGTTGTTAGAGAAGAACAAGGATGAGAGTAACTGTTCATCCCTTGACGGTATCTAACCAGAAAGCCACGGCTAACTACGTGC
>MG|27|99.44|Firmicutes|Bacilli|Lactobacillales|Enterococcaceae|Enterococcus|Enterococcus durans / Enterococcus faecium / Enterococcus hirae / Enterococcus ratti / Enterococcus thailandicus / Enterococcus villorum|
GCACGTAGTTAGCCGTGGCTTTCTGGTTAGATACCGTCAAGGGATGAACAGTTACTCTCATCCTTGTTCTTCTCTAACAACAGAGTTTTTACGATCCGAAAACCTTCTTCACTCACGCGGCGTTGCTCGGTCAGACTTTCGTCCATTGCCGAAGATTCCCTACTGCTGCCTCCCGTAGG
>MG|32|99.44|Firmicutes|Bacilli|Lactobacillales|Enterococcaceae|Enterococcus|Enterococcus durans / Enterococcus faecium / Enterococcus hirae / Enterococcus ratti / Enterococcus thailandicus / Enterococcus villorum|
CCTACGGGAGGCAGCAGTAGGGAATCTTCCGCAATGGACGAAAGTCTGACCGAGCAACGCCGCGTGAGTGAAGAAGGTTTTCGGATCGTAAAACTCTGTTGTTAGAGAAGAACAAGGATGAGAGTAACTGTTCATCCCTTGACGGTATCTAACCAGAAAGCCACGGCTAACTACGTGCC
>MG|44|98.88|Firmicutes|Bacilli|Lactobacillales|Enterococcaceae|Enterococcus|cecorum|
CCTACGGGAGGCAGCAGTAGGGAATCTTCCACAATGGACGCAAGTCTGACCGAGCAACGCCGCGTGAGTGAAGAAGGTTTTCGGATCGTAAAACTCTGTTGTTAGAGAAGAACAAGGATGAGAGTGGAAAGTTCATCCCTTGACGGTATCTAACCAGAAAGCCACGGCTAACTACGTGC
>MG|20|98.89|Firmicutes|Bacilli|Lactobacillales|Enterococcaceae|Enterococcus|cecorum|
TCCTACGGGAGGCAGCAGTAGGGAATCTTCCACAATGGACGCAAGTCTGACCGAGCAACGCCGCGTGAGTGAAGAAGGTTTTCGGATCGTAAAACTCTGTTGTTAGAGAAGAACAAGGATGAGAGTGGAAAGTTCATCCCTTGACGGTATCTAACCAGAAAGCCACGGCTAACTACGTGC
>MG|72|99.44|Firmicutes|Bacilli|Lactobacillales|Enterococcaceae|Enterococcus|Enterococcus durans / Enterococcus faecium / Enterococcus hirae / Enterococcus ratti / Enterococcus thailandicus / Enterococcus villorum|
CCTACGGGAGGCAGCAGTAGGGAATCTTCGGCAATGGACGAAAGTCTGACCGAGCAACGCCGCGTGAGTGAAGAAGGTTTTCGGATCGTAAAACTCTGTTGTTAGAGAAGAACAAGGATGAGAGTAACTGTTCATCCCTTGACGGTATCTAACCAGAAAGTCACGGCTAACTACGTGC
>MG|26|99.44|Firmicutes|Bacilli|Lactobacillales|Enterococcaceae|Enterococcus|Enterococcus durans / Enterococcus faecium / Enterococcus hirae / Enterococcus ratti / Enterococcus thailandicus / Enterococcus villorum|
CCTACGGGAGGCAGCAGTAGGGAATCTTCGGCAATGGACGAAAGTCTGACCGAGCAACGCCGCGTGAGTGAAGAAGGTTTTCGGATCGTAAAACTCTGTTGTTAGAGAAGAACAAGGATGAGAGTAACTGTTTATCCCTTGACGGTATCTAACCAGAAAGCCACGGCTAACTACGTGC
>MG|16|98.32|Firmicutes|Bacilli|Lactobacillales|Enterococcaceae|Enterococcus|cecorum|
CCTACGGGAGGCAGCAGTAGGGAATCTTCCGCAATGGACGCAAGTCTGACGGAGCAACGCCGCGTGTGTGAAGAAGGTTTTCGGATCGTAAAACTCTGTTGTTAGAGAAGAACAAGGATGAGAGTGGAAAGTTCATCCCTTGACGGTATCTAACCAGAAAGCCACGGCTAACTACGTGC
>MG|27|99.44|Firmicutes|Bacilli|Lactobacillales|Enterococcaceae|Enterococcus|Enterococcus durans / Enterococcus faecium / Enterococcus hirae / Enterococcus ratti / Enterococcus thailandicus / Enterococcus villorum|
CCTACGGGAGGCAGCAGTAGGGAATCTTCGGCAATGGACGAAAAGTCTGACCGAGCAACGCCGCGTGAGTGAAGAAGGTTTTCGGATCGTAAAACTCTGTTGTTAGAGAAGAACAAGGATGAGAGTAACTGTTCATCCCTTGACGGTATCTAACCAGAAAGCCACGGCTAACTACGTGC
>MG|10|98.88|Firmicutes|Bacilli|Lactobacillales|Enterococcaceae|Enterococcus|cecorum|
CCTACGGGAGGCAGCAGTAGGGAATCTTCGGCAATGGACGCAAGTCTGACCGAGCAACGCCGCGTGAGTGAAGAAGGTTTTCGGATCGTAAACATCTGTTGTTAGAGAAGAACAAGGATGAGAGTGGAAAGTTCATCCCTTGACGGTATCTAACCAGAAAGCCACGGCTAACTACGTGC
>MG|25|98.89|Firmicutes|Bacilli|Lactobacillales|Enterococcaceae|Enterococcus|cecorum|
GCACGTAGTTAGCCGTGGCTTTCTGGTTAGATACCGTCAAGGGATGAACTTTCCACTCTCATCCTTGTTCTTCTCTAACAACAGAGTTTTACGATCCGAAAACCTTCTTCACTCACGCGGCGTTGCTCGGTCAGACTTGCGTCCATTGTGGAAGATTCCCTACTGCTGCCTCCCGTAGGAC
>MG|19|99.44|Firmicutes|Bacilli|Lactobacillales|Enterococcaceae|Enterococcus|Enterococcus durans / Enterococcus faecium / Enterococcus hirae / Enterococcus ratti / Enterococcus thailandicus / Enterococcus villorum|
CCTACGGGAGGCAGCAGTAGGGAATCTTCGGCAATGGACGAAAGTCTGACCGAGCAACGCCGCGTGAGTGAAGAAGGTTTTTCGGATCGTAAAACTCTGTTGTTAGAGAAGAACAAGGATGAGAGTAACTGTTCATCCCTTGACGGTATCTAACCAGAAAGCCACGGCTAACTACGTGCC
>MG|25|98.88|Firmicutes|Bacilli|Lactobacillales|Enterococcaceae|Enterococcus|cecorum|
CCTACGGGAGGCAGCAGTAGGGAATCTTCCGCAATGGACGAAAGTCTGACGGAGCAACGCCGCGTGAGTGAAGAAGGTTTTCGGATCGTAAAACTCTGTTGTTAGAGAAGAACAAGGATGAGAGTGGAAAGTTCATCCCTTGACGGTATCTAACCAGAAAGCCACGGCTAACTACGTGC
>MG|25|98.32|Firmicutes|Bacilli|Lactobacillales|Enterococcaceae|Enterococcus|cecorum|
CCTACGGGAGGCAGCAGTAGGGAATCTTCCGCAATGGACGAAAGTCTGACGGAGCAATGCCGCGTGAGTGAAGAAGGTTTTCGGATCGTAAAACTCTGTTGTTAGAGAAGAACAAGGATGAGAGTGGAAAGTTCATCCCTTGACGGTATCTAACCAGAAAGCCACGGCTAACTACGTGC
>MG|13|98.89|Firmicutes|Bacilli|Lactobacillales|Enterococcaceae|Enterococcus|cecorum|
GCACGTAGTTAGCCGTGGCTTTCTGGTTAGATACCGTCAAGGGATGAACTTTCCACTCTCATCCTTGTTCTTCTCTAACAACAGAGTTTTACGATCCGAAAACCTTCTTCACTCACGCGGCGTTGCTCCGTCAGACTTTCGTCCATTGCGGAAGATTCCCTACTGCTGCCTCCCGTAGGA
>MG|11|99.44|Firmicutes|Bacilli|Lactobacillales|Enterococcaceae|Enterococcus|Enterococcus durans / Enterococcus faecium / Enterococcus hirae / Enterococcus ratti / Enterococcus thailandicus / Enterococcus villorum|
CCTACGGGAGGCAGCAGTAGGGAATCTTCGGCAATGGACGAAAGTCTGACCGAGCAACGCCGCGTGAGTGAAGAAGGTTTTCGGATCGTAAAACTCTGTTGTTAGAGAAGAACAAGGATGAGAGTAACTGTTCATCCCTTGACGGTATCTAACCAGAAGCCACGGCTAACTACGTGC
>MG|1020|100.0|Firmicutes|Bacilli|Lactobacillales|Enterococcaceae|Enterococcus|Enterococcus durans / Enterococcus faecium / Enterococcus hirae / Enterococcus ratti / Enterococcus thailandicus / Enterococcus villorum|
GCACGTAGTTAGCCGTGGCTTTCTGGTTAGATACCGTCAAGGGATGAACAGTTACTCTCATCCTTGTTCTTCTCTAACAACAGAGTTTTACGATCCGAAAACCTTCTTCACTCACGCGGCGTTGCTCGGTCAGACTTTCGTCCATTGCCGAAGATTCCCTACTGCTGCCTCCCGTAGGA
>MG|58|97.21|Firmicutes|Bacilli|Lactobacillales|Enterococcaceae|Enterococcus|cecorum|
CCTACGGGAGGCAGCAGTAGGGAATCTTCCACAATGGACGCAAGTCTGATGGAGCAACGCCGCGTGAGTGAAGAAGGTCTTCGGATCGTAAAACTCTGTTGTTAGAGAAGAACAAGGATGAGAGTGGAAAGTTCATCCCTTGACGGTATCTAACCAGAAAGCCACGGCTAACTACGTGC
>MG|19|97.78|Firmicutes|Bacilli|Lactobacillales|Enterococcaceae|Enterococcus|cecorum|
GCACGTAGTTAGCCGTGGCTTTCTGGTTAGATACCGTCAAGGGATGAACTTTCCACTCTCATCCTTGTTCTTCTCTAACAACAGAGTTTTACGATCCGAAAACCTTCTTCACTCACGCGGCGTTGCTCCATCAGACTTGCGTCCATTGTGGAAGATTCCCTACTGCTGCCTCCCGTAGGA
>MG|22|97.19|Firmicutes|Bacilli|Lactobacillales|Enterococcaceae|Enterococcus|faecium|
CCTACGGGAGGCAGCAGTAGGGAATCTTCGGCAATGGACGAAAGTCTGACCGAGCAACGCCGCGTGAGTGAAGAAGGTTTTCGGATCGTAAAACTCTGTTGTTAGAGAAGAACAAGGATGAGAGTAACTGTTCACGCAGTGACGGTATCCAACCAGAAAGTCACGGCTAACTACGTGC
>MG|51|99.44|Firmicutes|Bacilli|Lactobacillales|Lactobacillaceae|Lactobacillus|agilis|
CCTACGGGAGGCAGCAGTAGGGAATCTTCCACAATGGGCGCAAGCCTGATGGAGCAACGCCGCGTGAGTGAAGAAGGTCTTCGGATCGTAAAACTCTGTTGTTAGAGAAGAACATGCAGGAGAGTAACTATTCTTGTATTGACGGTATCTAACCAGAAAGCCACGGCTAACTACGTGC
>MG|243|100.0|Firmicutes|Bacilli|Lactobacillales|Lactobacillaceae|Lactobacillus|agilis|
CCTACGGGAGGCAGCAGTAGGGAATCTTCCACAATGGGCGCAAGCCTGATGGAGCAACGCCGCGTGAGTGAAGAAGGTCTTCGGATCGTAAAACTCTGTTGTTAGAGAAGAACATGCAGGAGAGTAACTGTTCTTGTATTGACGGTATCTAACCAGAAAGCCACGGCTAACTACGTGC
>MG|120|100.0|Firmicutes|Bacilli|Lactobacillales|Lactobacillaceae|Lactobacillus|agilis|
GCACGTAGTTAGCCGTGGCTTTCTGGTTAGATACCGTCAATACAAGAACAGTTACTCTCCTGCATGTTCTTCTCTAACAACAGAGTTTTACGATCCGAAGACCTTCTTCACTCACGCGGCGTTGCTCCATCAGGCTTGCGCCCATTGTGGAAGATTCCCTACTGCTGCCTCCCGTAGGA
>MG|10|99.44|Firmicutes|Bacilli|Lactobacillales|Lactobacillaceae|Lactobacillus|agilis|
CCTACGGGAGGCAGCAGTAGGGAATCTTCCACAATGGGCGCAAGCCTGATGGAGCAACGCCGCGTGAGTGAAGAAGGTCTTCGGATCGTAAAACTCTGTTGTTAGAGAAGAACATGCAGGAGAGTAACTGTTCTTGTATTGACGGTATCTAACCAGAAAGTCACGGCTAACTACGTGC
>MG|35|99.44|Firmicutes|Bacilli|Lactobacillales|Lactobacillaceae|Lactobacillus|agilis|
CCTACGGGAGGCAGCAGTAGGGAATCTTCCACAATGGGCGCAAGCCTGATGGAGCAACGCCGCGTGAGTGAAGAAGGTCTTCGGATTGTAAAACTCTGTTGTTAGAGAAGAACATGCAGGAGAGTAACTGTTCTTGTATTGACGGTATCTAACCAGAAAGCCACGGCTAACTACGTGC
>MG|15|99.44|Firmicutes|Bacilli|Lactobacillales|Lactobacillaceae|Lactobacillus|agilis|
GCACGTAGTTAGCCGTGGCTTTCTGGTTAGATACCGTCAATACAAGAACAGTTACTCTCCTGCATGTTCTTCTCTAACAACAGAGTTTTACAATCCGAAGACCTTCTTCACTCACGCGGCGTTGCTCCATCAGGCTTGCGCCCATTGTGGAAGATTCCCTACTGCTGCCTCCCGTAGG
>MG|24|99.44|Firmicutes|Bacilli|Lactobacillales|Lactobacillaceae|Lactobacillus|agilis|
GCACGTAGTTAGCCGTGGCTTTCTGGTTAGATACCGTCAATACAAGAATAGTTACTCTCCTGCATGTTCTTCTCTAACAACAGAGTTTTACGATCCGAAGACCTTCTTCACTCACGCGGCGTTGCTCCATCAGGCTTGCGCCCATTGTGGAAGATTCCCTACTGCTGCCTCCCGTAGG
>MG|10|99.44|Firmicutes|Bacilli|Lactobacillales|Lactobacillaceae|Lactobacillus|alvi|
GCACGTAGTTAGCCGTGACTTTCTGGTTGAATACCGTCAATACTAGAACAGTTTACTCTCTAGCATGTTCTTCTTCAACAACAGAGCTTTACGAGCCGAAACCCTTCTTCACTCACGCGGTGTTGCTCCATCAGGCTTGCGCCCATTGTGGAAGATTCCCTACTGCTGCCTCCCGTAGG
>MG|16|99.44|Firmicutes|Bacilli|Lactobacillales|Lactobacillaceae|Lactobacillus|alvi|
CCTACGGGAGGCAGCAGTAGGGAATCTTCCACAATGGGCGCAAGCCTGATGGAGCAACACCGCGTGAGTGAAGAAGGGGTTTCGGCTCGTAAAGCTCTGTTGTTGAAGAAGAACATGCTAGAGAGTAACTGTTCTAGTATTGACGGTATTCAACCAGAAAGTCACGGCTAACTACGTGC
>MG|12|99.44|Firmicutes|Bacilli|Lactobacillales|Lactobacillaceae|Lactobacillus|alvi|
CCTACGGGAGGCAGCAGTAGGGAATCTTCCACAATGGGCGCAAGCCTGATGGAGCAACACCGCGTGAGTGAAGAAGGGTTTCGGCTCGTAAAAGCTCTGTTGTTGAAGAAGAACATGCTAGAGAGTAACTGTTCTAGTATTGACGGTATTCAACCAGAAAGTCACGGCTAACTACGTGC
>MG|46|100.0|Firmicutes|Bacilli|Lactobacillales|Lactobacillaceae|Lactobacillus|alvi|
TCCTACGGGAGGCAGCAGTAGGGAATCTTCCACAATGGGCGCAAGCCTGATGGAGCAACACCGCGTGAGTGAAGAAGGGTTTCGGCTCGTAAAGCTCTGTTGTTGAAGAAGAACATGCTAGAGAGTAACTGTTCTAGTATTGACGGTATTCAACCAGAAAGTCACGGCTAACTACGTGC
>MG|13|100.0|Firmicutes|Bacilli|Lactobacillales|Lactobacillaceae|Lactobacillus|alvi|
CCTACGGGAGGCAGCAGTAGGGAATCTTCCACAATGGGCGCAAGCCTGATGGAGCAACACCGCGTGAGTGAAGAAGGGTTTCGGCTCGTAAAGCTCTGTTGTTGAAGAAGAACATGCTAGAGAGTAACTGTTCTAGTATTGACGGTATTCAACCAGAAAGTCACGGCTAACTACGCGC
>MG|12|99.44|Firmicutes|Bacilli|Lactobacillales|Lactobacillaceae|Lactobacillus|alvi|
CCTACGGGAGGCAGCAGTAGGGAATCTTCCACAATGGGCGCAAGCCTGATGGAGCAACACCGCGTGAGTGAAGAAGGGTTTCGGCTCGTAAAGCTCTGTTGTTGAAGAAGAACATGCTAGAGAGTAACTGTTCTAGTATTGACGGTATTCAACCGGAAAGTCACGGCTAACTACGTGC
>MG|16|99.44|Firmicutes|Bacilli|Lactobacillales|Lactobacillaceae|Lactobacillus|alvi|
CCTACGGGAGGCAGCAGTAGGGAATCTTCCACAATGGGCGCAAGCCTGATGGAGCAACACCGCGTGAGTGAAGAAGGGTTTCGGCTCGTAAAGCTCTGTTGTCGAAGAAGAACATGCTAGAGAGTAACTGTTCTAGTATTGACGGTATTCAACCAGAAAGTCACGGCTAACTACGTGC
>MG|11|99.44|Firmicutes|Bacilli|Lactobacillales|Lactobacillaceae|Lactobacillus|alvi|
CCTACGGGAGGCAGCAGTAGGGAATCTTCCACAATGGGCGCAAGCCTGATGGAGCAACACCGCGTGAGTGAAGAAGGGTTTCGGCTCGTAAAGCTCTGTTGTTGAAGAAGAACATGCTAGGGAGTAACTGTTCTAGTATTGACGGTATTCAACCAGAAAGTCACGGCTAACTACGTGC
>MG|15|99.44|Firmicutes|Bacilli|Lactobacillales|Lactobacillaceae|Lactobacillus|alvi|
GCACGTAGTTAGCCGTGACTTTCTGGTTGAATACCGTCAATACTAGAACAGTTACTCTCTAGCATGTTCTTCTTCAACAACAGTAGCTTTACGAGCCGAAACCCTTCTTCACTCACGCGGTGTTGCTCCATCAGGCTTGCGCCCATTGTGGAAGATTCCCTACTGCTGCCTCCCGTAGG
>MG|16|99.44|Firmicutes|Bacilli|Lactobacillales|Lactobacillaceae|Lactobacillus|alvi|
GCACGTAGTTAGCCGTGACTTTCTGGTTGAATACCGTCAATACTAGAACAGTTACTCTCTAGCATGTTCTTCTTCAACAACAGAGCTTTACGAGCCGAAACCCTTCTTCACTCACGCGGTGTTGCTCCATCAGGCTTGCGCCCCATTGTGGAAGATTCCCTACTGCTGCCTCCCGTAGG
>MG|120|99.44|Firmicutes|Bacilli|Lactobacillales|Lactobacillaceae|Lactobacillus|alvi|
CCTAACGGGAGGCAGCAGTAGGGAATCTTCCACAATGGGCGCAAGCCTGATGGAGCAACACCGCGTGAGTGAAGAAGGGTTTCGGCTCGTAAAGCTCTGTTGTTGAAGAAGAACATGCTAGAGAGTAACTGTTCTAGTATTGACGGTATTCAACCAGAAAGTCACGGCTAACTACGTGC
>MG|25|99.44|Firmicutes|Bacilli|Lactobacillales|Lactobacillaceae|Lactobacillus|alvi|
CCTACGGGAGGCAGCAGTAGGGAATCTTCCACAATGGGCGCAAGCTGATGGAGCAACACCGCGTGAGTGAAGAAGGGTTTCGGCTCGTAAAGCTCTGTTGTTGAAGAAGAACATGCTAGAGAGTAACTGTTCTAGTATTGACGGTATTCAACCAGAAAGTCACGGCTAACTACGTGC
>MG|47|99.44|Firmicutes|Bacilli|Lactobacillales|Lactobacillaceae|Lactobacillus|alvi|
GCACGTAGTTAGCCGTGACTTTCTGGTTGAATACCGTCAATACTAGAACAGTTACTCTCTAGCATGTTCTTCTTCAACAACAGAGCTTTACGAGCCGAAACCCTTCTTCACTCACGCGGTGTTGCTCCATCAGGCTTGCGCCCATTGTGGAAGATTCCCCACTGCTGCCTCCCGTAGGA
>MG|11|99.44|Firmicutes|Bacilli|Lactobacillales|Lactobacillaceae|Lactobacillus|alvi|
CCTACGGGAGGCAGCAGTAGGGAATCTTCCACAATGGGCGCAAGCCTGATGGAGCAACACCGCGTGAGTGAAGAAGGATTTCGGCTCGTAAAGCTCTGTTGTTGAAGAAGAACATGCTAGAGAGTAACTGTTCTAGTATTGACGGTATTCAACCAGAAAGTCACGGCTAACTACGTGC
>MG|11|99.44|Firmicutes|Bacilli|Lactobacillales|Lactobacillaceae|Lactobacillus|alvi|
CCTACGGGAGGCAGCAGTAGGGAATCTTCCACAATGGGCGCAAGCCTGATGGAGCAACACCGCGCGAGTGAAGAAGGGTTTCGGCTCGTAAAGCTCTGTTGTTGAAGAAGAACATGCTAGAGAGTAACTGTTCTAGTATTGACGGTATTCAACCAGAAAGTCACGGCTAACTACGTGC
>MG|15|99.44|Firmicutes|Bacilli|Lactobacillales|Lactobacillaceae|Lactobacillus|alvi|
CCTACGGGAGGCAGCAGTAGGGAATCTTCCACAATGGGCGCAAGCCTGATGGAGCAACACCGCGTGAGTGAAGAAGGGTTTCGGCTCGTAAAGCTCTGTTGCTGAAGAAGAACATGCTAGAGAGTAACTGTTCTAGTATTGACGGTATTCAACCAGAAAGTCACGGCTAACTACGTGC
>MG|14|99.44|Firmicutes|Bacilli|Lactobacillales|Lactobacillaceae|Lactobacillus|alvi|
CCTACGGGAGGCAGCAGTAGGGAATCTTCCACAATGGGCGCAAGCCTGATGGAGCAACACCGCGTGAGTGAAGAAGGGTTTCGGCTCGTAAAGCTCTGTTGTTGAAGAAGAACATGCTAGAGAGTAACTGTTCTAGTATTGGCGGTATTCAACCAGAAAGTCACGGCTAACTACGTGC
>MG|26|99.44|Firmicutes|Bacilli|Lactobacillales|Lactobacillaceae|Lactobacillus|alvi|
CCTACGGGAGGCAGCAGTAGGGAATCTTCCACAATGGACGCAAGCCTGATGGAGCAACACCGCGTGAGTGAAGAAGGGTTTCGGCTCGTAAAGCTCTGTTGTTGAAGAAGAACATGCTAGAGAGTAACTGTTCTAGTATTGACGGTATTCAACCAGAAAGTCACGGCTAACTACGTGC
>MG|48|99.44|Firmicutes|Bacilli|Lactobacillales|Lactobacillaceae|Lactobacillus|alvi|
CCTACGGGAGGCAGCAGTAGGGAATCTTCCACAATGGGCGCAAGCCTGATGGAGCAACACCGCGTGAGTGAAGAAGGGTTTCGGCTCGTAAAGCTCTGTTGTTGGAGAAGAACATGCTAGAGAGTAACTGTTCTAGTATTGACGGTATTCAACCAGAAAGTCACGGCTAACTACGTGC
>MG|10|99.44|Firmicutes|Bacilli|Lactobacillales|Lactobacillaceae|Lactobacillus|alvi|
CCTACGGGAGGCAGCAGTAGGGAATCTTCCACAATGGGCGCAAGCCTGATGGAGCAACACCACGTGAGTGAAGAAGGGTTTCGGCTCGTAAAGCTCTGTTGTTGAAGAAGAACATGCTAGAGAGTAACTGTTCTAGTATTGACGGTATTCAACCAGAAAGTCACGGCTAACTACGTGC
>MG|14|99.44|Firmicutes|Bacilli|Lactobacillales|Lactobacillaceae|Lactobacillus|alvi|
CCTACGGGAGGCAGCAGTAGGGAATCTTCCACAATGGGCGCAAGCCTGATGGAGCAACACCGCGTGAGTGGAGAAGGGTTTCGGCTCGTAAAGCTCTGTTGTTGAAGAAGAACATGCTAGAGAGTAACTGTTCTAGTATTGACGGTATTCAACCAGAAAGTCACGGCTAACTACGTGC
>MG|13|99.44|Firmicutes|Bacilli|Lactobacillales|Lactobacillaceae|Lactobacillus|alvi|
CCTACGGGAGGCAGCAGTAGGGAAGTCTTCCACAATGGGCGCAAGCCTGATGGAGCAACACCGCGTGAGTGAAGAAGGGTTTCGGCTCGTAAAGCTCTGTTGTTGAAGAAGAACATGCTAGAGAGTAACTGTTCTAGTATTGACGGTATTCAACCAGAAAGTCACGGCTAACTACGTGC
>MG|11|99.44|Firmicutes|Bacilli|Lactobacillales|Lactobacillaceae|Lactobacillus|alvi|
CCTACGGGAGGCAGCAGTAGGGAATCTTCCACAATGGGTGCAAGCCTGATGGAGCAACACCGCGTGAGTGAAGAAGGGTTTCGGCTCGTAAAGCTCTGTTGTTGAAGAAGAACATGCTAGAGAGTAACTGTTCTAGTATTGACGGTATTCAACCAGAAAGTCACGGCTAACTACGTGC
>MG|20|99.44|Firmicutes|Bacilli|Lactobacillales|Lactobacillaceae|Lactobacillus|alvi|
CCTACGGGAGGCAGCAGTAGGGAATCTTCCACAATGGGCGCAAGCCTGATGGAGCAACACCGCGTGAGTGAAGAAGGGTTTCGGCTCGTAAAGCTACTGTTGTTGAAGAAGAACATGCTAGAGAGTAACTGTTCTAGTATTGACGGTATTCAACCAGAAAGTCACGGCTAACTACGTGC
>MG|57|99.44|Firmicutes|Bacilli|Lactobacillales|Lactobacillaceae|Lactobacillus|alvi|
CCTACGGGAGGCAGCAGTAGGGAATCTTCCACAATGGGGCGCAAGCCTGATGGAGCAACACCGCGTGAGTGAAGAAGGGTTTCGGCTCGTAAAGCTCTGTTGTTGAAGAAGAACATGCTAGAGAGTAACTGTTCTAGTATTGACGGTATTCAACCAGAAAGTCACGGCTAACTACGTGC
>MG|12|99.44|Firmicutes|Bacilli|Lactobacillales|Lactobacillaceae|Lactobacillus|alvi|
GCACGTAGTTAGCCGTGACTTTCTGGTTGAATACCGTCAATACTAGAACAGTTACTCTCTAGCATGTTCTTCTTCAACAACAGAGCTTTACGAGCCGAAACCCTTCTTCACTCACGCGGTGTTGCTCCATCAGGCTTGCGCCCATTTGTGGAAGATTCCCTACTGCTGCCTCCCGTAGG
>MG|11|99.44|Firmicutes|Bacilli|Lactobacillales|Lactobacillaceae|Lactobacillus|alvi|
CCTACGGGAGGCAGCAGTAGGGAATCTTCCACAATGGGCGCAAGCCTGATGGAGCAACACCGCGTGAGTGAAGAAGGGTTTCGACTCGTAAAGCTCTGTTGTTGAAGAAGAACATGCTAGAGAGTAACTGTTCTAGTATTGACGGTATTCAACCAGAAAGTCACGGCTAACTACGTGC
>MG|12|99.44|Firmicutes|Bacilli|Lactobacillales|Lactobacillaceae|Lactobacillus|alvi|
CCTACGGGAGGCAGCAGTAGGGAATCTTCCACAATGGGCGCAAGCCTGATGGAGCAACACCGCGTGAGTGAAGAAGGGCTTCGGCTCGTAAAGCTCTGTTGTTGAAGAAGAACATGCTAGAGAGTAACTGTTCTAGTATTGACGGTATTCAACCAGAAAGTCACGGCTAACTACGTGC
>MG|19|99.44|Firmicutes|Bacilli|Lactobacillales|Lactobacillaceae|Lactobacillus|alvi|
CCTACGGGAGGCAGCAGTAGGGAATCTTCCACAATGGGCGCAAGCCTGATGGAGCAACACCGCGTGAGTGAAGAAGGGTTTCGGCTCGTAAAGCTCTGTTGTTGAAGAAGAACATGCTAGAGAGTAAACTGTTCTAGTATTGACGGTATTCAACCAGAAAGTCACGGCTAACTACGTGC
>MG|11|99.44|Firmicutes|Bacilli|Lactobacillales|Lactobacillaceae|Lactobacillus|alvi|
CCTACGGGAGGCAGCAGTAGGGAATCTTCCACAATGGGCGCAAGCCTGATGGAGCAACACCGCGTGAGTGAAGAAGGGTTTCGGCTCGTAAAGCTCTGTTGTTGAAGAAGAACATGCTAGAGAGTAACTGTTCTAGTATTGACGGTATTCAACCAGAAAGTCACGGCTAACCACGTGC
>MG|242|99.44|Firmicutes|Bacilli|Lactobacillales|Lactobacillaceae|Lactobacillus|alvi|
GCACGTAGTTAGCCGTGACTTTCTGGTTGAATACCGTCAATACTAGAACAGTTACTCTCTAGCATGTTCTTCTTCAACAACAGAGCTTTACGAGCCGAAACCCTTCTTCACTCACGCGGTGTTGCTCCATCAGGCTTGCGCCCATTGTGGAAGATTCCCTACTGCTCGCCTCCCGTAGG
>MG|13|99.44|Firmicutes|Bacilli|Lactobacillales|Lactobacillaceae|Lactobacillus|alvi|
CCTACGGGAGGCAGCAGTAGGGAATCTTCCACAATGGGCGCAAGCCTGATGGAGCAACACCGCGTGAGTGAAGAAGGGTTTCGGCTCGTAAAGCTCTGTTGTTGAAGAAGAACATGCTAGAGGGTAACTGTTCTAGTATTGACGGTATTCAACCAGAAAGTCACGGCTAACTACGTGC
>MG|10|99.44|Firmicutes|Bacilli|Lactobacillales|Lactobacillaceae|Lactobacillus|alvi|
GCACGTAGTTAGCCGCGACTTTCTGGTTGAATACCGTCAATACTAGAACAGTTACTCTCTAGCATGTTCTTCTTCAACAACAGAGCTTTACGAGCCGAAACCCTTCTTCACTCACGCGGTGTTGCTCCATCAGGCTTGCGCCCATTGTGGAAGATTCCCTACTGCTGCCTCCCGTAGG
>MG|538|99.44|Firmicutes|Bacilli|Lactobacillales|Lactobacillaceae|Lactobacillus|alvi|
CCTACGGGAGGCGAGCAGTAGGGAATCTTCCACAATGGGCGCAAGCCTGATGGAGCAACACCGCGTGAGTGAAGAAGGGTTTCGGCTCGTAAAGCTCTGTTGTTGAAGAAGAACATGCTAGAGAGTAACTGTTCTAGTATTGACGGTATTCAACCAGAAAGTCACGGCTAACTACGTGCT
>MG|13|99.44|Firmicutes|Bacilli|Lactobacillales|Lactobacillaceae|Lactobacillus|alvi|
CCTACGGGAGGCAGCAGTAGGGAATCTTCCACAATGGGCGCAAGCCTGATGGAGCAACACCGCGTGGGTGAAGAAGGGTTTCGGCTCGTAAAGCTCTGTTGTTGAAGAAGAACATGCTAGAGAGTAACTGTTCTAGTATTGACGGTATTCAACCAGAAAGTCACGGCTAACTACGTGC
>MG|10|99.44|Firmicutes|Bacilli|Lactobacillales|Lactobacillaceae|Lactobacillus|alvi|
CCTACGGGAGGCAGCAGTAGGGAATCTTCCACAATGGGCGCAAGCCTGATGGAGCAACACCGCGTGAGTGAAGAAGGGTTTCGGCTCGTAAAGCTCTGTTGTTGAAGAAGAAACATGCTAGAGAGTAACTGTTCTAGTATTGACGGTATTCAACCAGAAAGTCACGGCTAACTACGTGCC
>MG|15|99.44|Firmicutes|Bacilli|Lactobacillales|Lactobacillaceae|Lactobacillus|alvi|
CCTACGGGAGGCAGCAGTAGGGAATCTTCCACAATGGGCGCAAGCCTGATGGAGCAACACCGCGTGAGTGAGGAAGGGTTTCGGCTCGTAAAGCTCTGTTGTTGAAGAAGAACATGCTAGAGAGTAACTGTTCTAGTATTGACGGTATTCAACCAGAAAGTCACGGCTAACTACGTGC
>MG|13|99.44|Firmicutes|Bacilli|Lactobacillales|Lactobacillaceae|Lactobacillus|alvi|
GCACGTAGTTAGCCGTGACTTTCTGGTTGAATACCGTCAATACTAGAACAGTTACTCTCTAGCATGTTCCTCTTCAACAACAGAGCTTTACGAGCCGAAACCCTTCTTCACTCACGCGGTGTTGCTCCATCAGGCTTGCGCCCATTGTGGAAGATTCCCTACTGCTGCCTCCCGTAGG
>MG|16|99.44|Firmicutes|Bacilli|Lactobacillales|Lactobacillaceae|Lactobacillus|alvi|
CCTACGGGAGGCAGCAGTAGGGAATCTTCCACAATGGGCGCAAGCCTGATGGAGCAACACCGGCGTGAGTGAAGAAGGGTTTCGGCTCGTAAAGCTCTGTTGTTGAAGAAGAACATGCTAGAGAGTAACTGTTCTAGTATTGACGGTATTCAACCAGAAAGTCACGGCTAACTACGTGC
>MG|12|99.44|Firmicutes|Bacilli|Lactobacillales|Lactobacillaceae|Lactobacillus|alvi|
CCTATGGGAGGCAGCAGTAGGGAATCTTCCACAATGGGCGCAAGCCTGATGGAGCAACACCGCGTGAGTGAAGAAGGGTTTCGGCTCGTAAAGCTCTGTTGTTGAAGAAGAACATGCTAGAGAGTAACTGTTCTAGTATTGACGGTATTCAACCAGAAAGTCACGGCTAACTACGTGC
>MG|14|99.44|Firmicutes|Bacilli|Lactobacillales|Lactobacillaceae|Lactobacillus|alvi|
CCTACGGGAGGCAGCAGTAGGGAATCTTCCACAATGGGCGCAAGCCTGATGGAGCAACACCGCGTGAGTGAAGAAGGGTTTCGGCTCGTAAAGCTCTGTTGTTGAAGAAGAACGTGCTAGAGAGTAACTGTTCTAGTATTGACGGTATTCAACCAGAAAGTCACGGCTAACTACGTGC
>MG|10|99.44|Firmicutes|Bacilli|Lactobacillales|Lactobacillaceae|Lactobacillus|alvi|
CCTACGGGAGGCAGCAGTAGGGAATCTTCCACAATGGGCGCAAGCCTGATGGAGCAACACCGCGTGAGTGAAGAAGGGTTTCGGCTCGTAAAGCTCTGTTGTTGAAGAAGAACATGTTAGAGAGTAACTGTTCTAGTATTGACGGTATTCAACCAGAAAGTCACGGCTAACTACGTGC
>MG|22|99.44|Firmicutes|Bacilli|Lactobacillales|Lactobacillaceae|Lactobacillus|alvi|
CCTACGGGAGGCAGCAGTAGGGAATCTTCCACAATGGGCGCAAGCCTGATGGAGCAACACCGCGTGAGTGAAGAAGGGTTTCGGCTCGTAAAGCTCTGTTGTTGAAGAAGAACATGCTAGAGAGTAACTGTTCTAGTATTGACGGTATTCAACCAGAAAGTCACGGCTAAATACGTGC
>MG|12|99.44|Firmicutes|Bacilli|Lactobacillales|Lactobacillaceae|Lactobacillus|alvi|
CCTACGGGAGGCAGCAGTAGGGAATCCTCCACAATGGGCGCAAGCCTGATGGAGCAACACCGCGTGAGTGAAGAAGGGTTTCGGCTCGTAAAGCTCTGTTGTTGAAGAAGAACATGCTAGAGAGTAACTGTTCTAGTATTGACGGTATTCAACCAGAAAGTCACGGCTAACTACGTGC
>MG|49|99.44|Firmicutes|Bacilli|Lactobacillales|Lactobacillaceae|Lactobacillus|alvi|
CCTACGGGAGGCAGCAGTAGGGAATCTTCCACAATGGGCGCAAGCCTGATGGAGCAACACCGCGTGAGTGAAGAAGGGTTTCGGCTCGTAAAACTCTGTTGTTGAAGAAGAACATGCTAGAGAGTAACTGTTCTAGTATTGACGGTATTCAACCAGAAAGTCACGGCTAACTACGTGC
>MG|30|99.44|Firmicutes|Bacilli|Lactobacillales|Lactobacillaceae|Lactobacillus|alvi|
GCACGTAGTTAGCCGTGACTTTCTGGTTGAATACCGTCAATACTAGAACAGTTACTCTCTAGCATGTTCTTCTTCAACAACAGAGTTTTACGAGCCGAAACCCTTCTTCACTCACGCGGTGTTGCTCCATCAGGCTTGCGCCCATTGTGGAAGATTCCCTACTGCTGCCTCCCGTAGG
>MG|14|99.44|Firmicutes|Bacilli|Lactobacillales|Lactobacillaceae|Lactobacillus|alvi|
CCTACGGGAGGCAGCAGTAGGGAATCTTCCACAATGGGCGCAAGCCTGGTGGAGCAACACCGCGTGAGTGAAGAAGGGTTTCGGCTCGTAAAGCTCTGTTGTTGAAGAAGAACATGCTAGAGAGTAACTGTTCTAGTATTGACGGTATTCAACCAGAAAGTCACGGCTAACTACGTGC
>MG|14|99.44|Firmicutes|Bacilli|Lactobacillales|Lactobacillaceae|Lactobacillus|alvi|
CCTACGAGAGGCAGCAGTAGGGAATCTTCCACAATGGGCGCAAGCCTGATGGAGCAACACCGCGTGAGTGAAGAAGGGTTTCGGCTCGTAAAGCTCTGTTGTTGAAGAAGAACATGCTAGAGAGTAACTGTTCTAGTATTGACGGTATTCAACCAGAAAGTCACGGCTAACTACGTGC
>MG|11|99.44|Firmicutes|Bacilli|Lactobacillales|Lactobacillaceae|Lactobacillus|alvi|
CCTACGGGAGGCAGCAGTAGGGAATCTTCCACAATGGGCGCAAGCCTGATGGAGCAACACCGCGTGAGTGAAGAAGGGTTTCGGCTCGTAAGGCTCTGTTGTTGAAGAAGAACATGCTAGAGAGTAACTGTTCTAGTATTGACGGTATTCAACCAGAAAGTCACGGCTAACTACGTGC
>MG|15|99.44|Firmicutes|Bacilli|Lactobacillales|Lactobacillaceae|Lactobacillus|alvi|
CCTACGGGAGGCAGCAGTAGGGAATCTTCCACAATGGGCGCAAGCCTGATGGAGCAACACCGCGTGAGTGAAGAAGGGTTTCGGCTCGTAAAGCTCTGTTGTTGAAGAAGAACATGCTAGAGAGTAACTGTTCTAGTATTGACGGTATTCAACCAGAAAGTCGCGGCTAACTACGTGC
>MG|3487|100.0|Firmicutes|Bacilli|Lactobacillales|Lactobacillaceae|Lactobacillus|alvi|
GCACGTAGTTAGCCGTGACTTTCTGGTTGAATACCGTCAATACTAGAACAGTTACTCTCTAGCATGTTCTTCTTCAACAACAGAGCTTTACGAGCCGAAACCCTTCTTCACTCACGCGGTGTTGCTCCATCAGGCTTGCGCCCATTGTGGAAGATTCCCTACTGCTGCCTCCCGTAGGA
>MG|14|99.44|Firmicutes|Bacilli|Lactobacillales|Lactobacillaceae|Lactobacillus|alvi|
CCTACGGGAGGCAGCAGTAGGGAATCTTCCACAATGGGCGCAAGCCTGATGGAGCAACACCGCGTGAGTGAAGAGGGGTTTCGGCTCGTAAAGCTCTGTTGTTGAAGAAGAACATGCTAGAGAGTAACTGTTCTAGTATTGACGGTATTCAACCAGAAAGTCACGGCTAACTACGTGC
>MG|12|99.44|Firmicutes|Bacilli|Lactobacillales|Lactobacillaceae|Lactobacillus|alvi|
CCTACGGGAGGCAGCAGTAGGGAATCTTCCACAATGGGCGCAAGCCTGATGGAGCAACACCGCGTGAGTGAAGAAGGGTTTCGGCTCGTAAAGCTCTGTTGTTGAAGAAGAACATGCTAGAGAGTAACTGTCCTAGTATTGACGGTATTCAACCAGAAAGTCACGGCTAACTACGTGC
>MG|70|99.44|Firmicutes|Bacilli|Lactobacillales|Lactobacillaceae|Lactobacillus|alvi|
CCTACGGGAGGCAGCAGTAGGGAATCTTCCACAATGGGCGCAAGCCTGATGGAGCAACACCGCGTGAGTGAAGAAGGGTTTCGGCTCGTTAAAGCTCTGTTGTTGAAGAAGAACATGCTAGAGAGTAACTGTTCTAGTATTGACGGTATTCAACCAGAAAGTCACGGCTAACTACGTGC
>MG|13|99.44|Firmicutes|Bacilli|Lactobacillales|Lactobacillaceae|Lactobacillus|alvi|
CCTACGGGAGGCAGCAGTAGGGAATCTTCCACAATGGGCGCAAGCCTGATGGAGCAACACCGCGTGAGTGAAGAAGGGTTTCGGCTCGTAAAGCTCTGTTGTTGAAGAAGAACATGCCAGAGAGTAACTGTTCTAGTATTGACGGTATTCAACCAGAAAGTCACGGCTAACTACGTGC
>MG|16|99.44|Firmicutes|Bacilli|Lactobacillales|Lactobacillaceae|Lactobacillus|alvi|
GCACGTAGTTAGCCGTGACTTTCTGGTTGGATACCGTCAATACTAGAACAGTTACTCTCTAGCATGTTCTTCTTCAACAACAGAGCTTTACGAGCCGAAACCCTTCTTCACTCACGCGGTGTTGCTCCATCAGGCTTGCGCCCATTGTGGAAGATTCCCTACTGCTGCCTCCCGTAGG
>MG|10|99.44|Firmicutes|Bacilli|Lactobacillales|Lactobacillaceae|Lactobacillus|alvi|
CCTACGGGAGGCAGCAGTAGGGAATCTTCCACAATGGGCGCAAGCCTGATGGAGCAACACCGCGTGAGTGAAGAAGGGTTTCGGCTCGTAAAGCTCTGTTGTTGAAGAAGAACATGCTAGAGAGTAACTGTTCTAGTATTGACGGTATTCAACCAGAAAGTCATGGCTAACTACGTGC
>MG|11|99.44|Firmicutes|Bacilli|Lactobacillales|Lactobacillaceae|Lactobacillus|alvi|
CCTACGGGAGGCAGCAGTAGGGAATCTTCCACAATGGGCGCAAGCCTGATGGAGCAACACCGCGTGAGTGAAGAAGGGTTTCGGCTCGTAAAGCTCCGTTGTTGAAGAAGAACATGCTAGAGAGTAACTGTTCTAGTATTGACGGTATTCAACCAGAAAGTCACGGCTAACTACGTGC
>MG|15|99.44|Firmicutes|Bacilli|Lactobacillales|Lactobacillaceae|Lactobacillus|alvi|
CCTACGGGAGGCAGCAGTAGGGAATCTTCCACAATGGGCGCAAGCCTGATGGAGCAACACCGCGTGAGTGAAGAAGGGTTTCGGCTCGTAAAGCCCTGTTGTTGAAGAAGAACATGCTAGAGAGTAACTGTTCTAGTATTGACGGTATTCAACCAGAAAGTCACGGCTAACTACGTGC
>MG|97|99.44|Firmicutes|Bacilli|Lactobacillales|Lactobacillaceae|Lactobacillus|alvi|
CCTACGGGAGGCAGCAGTGGGGAATCTTCCACAATGGGCGCAAGCCTGATGGAGCAACACCGCGTGAGTGAAGAAGGGTTTCGGCTCGTAAAGCTCTGTTGTTGAAGAAGAACATGCTAGAGAGTAACTGTTCTAGTATTGACGGTATTCAACCAGAAAGTCACGGCTAACTACGTGC
>MG|20|99.44|Firmicutes|Bacilli|Lactobacillales|Lactobacillaceae|Lactobacillus|alvi|
CCTACGGGAGGCAGCAGTAGGGAATCTTCCACAATGGGCGCAAGCCTGATGGAGCAACACCGCGTGAGTGAAGAAGGGTTTCGGCTCGTAAAGCTCTGTTGTTGAAGAAGAACATGCTAGAGAGTAACTGCTCTAGTATTGACGGTATTCAACCAGAAAGTCACGGCTAACTACGTGC
>MG|52|99.44|Firmicutes|Bacilli|Lactobacillales|Lactobacillaceae|Lactobacillus|alvi|
CCTACGGGAGGCAGCAGTAGGGAATCTTCCACAATGGGCGCAAGCCTGATGGAGCAACACCGCGTGAGTGAAGAAGGGTTTCGGCTCGTAAAGCTCTGTTGTTGAAGAAGAACATGCTAGAGAGTAACTGTTCTAGTATTGACGGTATTCAACCAGAAAGCCACGGCTAACTACGTGC
>MG|12|99.44|Firmicutes|Bacilli|Lactobacillales|Lactobacillaceae|Lactobacillus|alvi|
CCTACGGGAGGCAGCAGTAGGGAATCTTCCACAATGGGCGCAAGCCTGATGGAGCAACACCGCGTGAGTGAAGAAGGGTTTCGGCTCGTAAAGCTCTGTTGTTGAAGAAGAACATGCTAGAGAGTAACTGTTCTAGTATTGACGGTATTCAACCAGAAAGTCACGGCTAACTATGTGC
>MG|16|99.44|Firmicutes|Bacilli|Lactobacillales|Lactobacillaceae|Lactobacillus|alvi|
GCACGTAGTTAGCCGTGACTTTCTGGTTGAATACCGTCAATACTAGAACAGTTACTCTCTAGCATGTTCTTCTCCAACAACAGAGCTTTACGAGCCGAAACCCTTCTTCACTCACGCGGTGTTGCTCCATCAGGCTTGCGCCCATTGTGGAAGATTCCCTACTGCTGCCTCCCGTAGG
>MG|19|99.44|Firmicutes|Bacilli|Lactobacillales|Lactobacillaceae|Lactobacillus|alvi|
CCTACGGGAGGCGGCAGTAGGGAATCTTCCACAATGGGCGCAAGCCTGATGGAGCAACACCGCGTGAGTGAAGAAGGGTTTCGGCTCGTAAAGCTCTGTTGTTGAAGAAGAACATGCTAGAGAGTAACTGTTCTAGTATTGACGGTATTCAACCAGAAAGTCACGGCTAACTACGTGC
>MG|10|99.44|Firmicutes|Bacilli|Lactobacillales|Lactobacillaceae|Lactobacillus|alvi|
GCACGTAGTTAGCCGTGACTTTCTGGTTGAATACCGTCAATACTAGAACAGTTACTCTCTAGCATGTTCTTCTTCAACAACAGAGCTTTACGAGCCGAAACCCTTCTTCACTCACGCGGTGTTGCTCCATCAGCTTGCGCCCATTGTGGAAGATTCCCTACTGCTGCCTCCCGTAGG
>MG|10|99.44|Firmicutes|Bacilli|Lactobacillales|Lactobacillaceae|Lactobacillus|alvi|
CCTACGGGAGGCAGCAGTAGGGAATCTTCCACAATGGGCGCAAGCCTGATGGAGCAACACCGCGTGAGTGAAGAAGGGTTTCGGCTCGTAAAGCTCTGTTGTTGAAGAAGAACATGCTAGAGAGTAACTGTTCTAGTATTGACGGTATTCAACCAGGAAGTCACGGCTAACTACGTGC
>MG|10|100.0|Firmicutes|Bacilli|Lactobacillales|Lactobacillaceae|Lactobacillus|alvi|
GCGCGTAGTTAGCCGTGACTTTCTGGTTGAATACCGTCAATACTAGAACAGTTACTCTCTAGCATGTTCTTCTTCAACAACAGAGCTTTACGAGCCGAAACCCTTCTTCACTCACGCGGTGTTGCTCCATCAGGCTTGCGCCCATTGTGGAAGATTCCCTACTGCTGCCTCCCGTAGG
>MG|12|99.44|Firmicutes|Bacilli|Lactobacillales|Lactobacillaceae|Lactobacillus|alvi|
CCTACGGGAGGCAGCAGTAGGGAATCTTCCACAATGGGCGCAAGCCTGATGGGGCAACACCGCGTGAGTGAAGAAGGGTTTCGGCTCGTAAAGCTCTGTTGTTGAAGAAGAACATGCTAGAGAGTAACTGTTCTAGTATTGACGGTATTCAACCAGAAAGTCACGGCTAACTACGTGC
>MG|10|99.44|Firmicutes|Bacilli|Lactobacillales|Lactobacillaceae|Lactobacillus|alvi|
CCTACGGGAGGCAGCAGTAGGGAATCTTCCACAATGGGCGCAAGCCTGATGGAGCAACACCGCGTGAGTGAAGAAGGGTTTCGGCTCGTAAAGCTCTGTTGTTGAAGAAGAACATGCTAGAGAGTAACTGTTCTAGTATTGACGGTATTCAGCCAGAAAGTCACGGCTAACTACGTGC
>MG|19|100.0|Firmicutes|Bacilli|Lactobacillales|Lactobacillaceae|Lactobacillus|alvi|
CCTACGGGAGGCAGCAGTAGGGAATCTTCCACAATGGGCGCAAGCCTGATGGAGCAACACCGCGTGAGTGAAGAAGGGTTTCGGCTCGTAAAGCTCTGTTGTTGAAGAAGAACATGCTAGAGAGTAACTGTTCTAGTATTGACGGTATTCAACCAGAAAGTCACGGCTAACTACGTGTC
>MG|21|99.44|Firmicutes|Bacilli|Lactobacillales|Lactobacillaceae|Lactobacillus|alvi|
CCTACGGGAGGCAGCAGTAGGGAATCTTCCGCAATGGGCGCAAGCCTGATGGAGCAACACCGCGTGAGTGAAGAAGGGTTTCGGCTCGTAAAGCTCTGTTGTTGAAGAAGAACATGCTAGAGAGTAACTGTTCTAGTATTGACGGTATTCAACCAGAAAGTCACGGCTAACTACGTGC
>MG|16|99.44|Firmicutes|Bacilli|Lactobacillales|Lactobacillaceae|Lactobacillus|alvi|
CCTACGGGAGGCAGCAGTAGGGAATCTTCCACAATGGGCGCAAGCCTGATGGAGCAACACCGCGTGAGTGAAGAAGGGTTTCGGCTCGTAAAGCTCTGTTGTTGAAGAAGGACATGCTAGAGAGTAACTGTTCTAGTATTGACGGTATTCAACCAGAAAGTCACGGCTAACTACGTGC
>MG|15|99.44|Firmicutes|Bacilli|Lactobacillales|Lactobacillaceae|Lactobacillus|alvi|
CCTACGGGAGGCAGCAGTAGGGGAATCTTCCACAATGGGCGCAAGCCTGATGGAGCAACACCGCGTGAGTGAAGAAGGGTTTCGGCTCGTAAAGCTCTGTTGTTGAAGAAGAACATGCTAGAGAGTAACTGTTCTAGTATTGACGGTATTCAACCAGAAAGTCACGGCTAACTACGTGC
>MG|13|99.44|Firmicutes|Bacilli|Lactobacillales|Lactobacillaceae|Lactobacillus|alvi|
CCTACGGGAGGCAGCAGTAGGGAATCTTCCACAATGGGCGCAAGCCTGATGGAGCAACGCCGCGTGAGTGAAGAAGGGTTTCGGCTCGTAAAGCTCTGTTGTTGAAGAAGAACATGCTAGAGAGTAACTGTTCTAGTATTGACGGTATTCAACCAGAAAGTCACGGCTAACTACGTGC
>MG|19|99.44|Firmicutes|Bacilli|Lactobacillales|Lactobacillaceae|Lactobacillus|alvi|
GCACGTAGTTAGCCGTGGCTTTCTGGTTGAATACCGTCAATACTAGAACAGTTACTCTCTAGCATGTTCTTCTTCAACAACAGAGCTTTACGAGCCGAAACCCTTCTTCACTCACGCGGTGTTGCTCCATCAGGCTTGCGCCCATTGTGGAAGATTCCCTACTGCTGCCTCCCGTAGG
>MG|8695|100.0|Firmicutes|Bacilli|Lactobacillales|Lactobacillaceae|Lactobacillus|alvi|
CCTACGGGAGGCAGCAGTAGGGAATCTTCCACAATGGGCGCAAGCCTGATGGAGCAACACCGCGTGAGTGAAGAAGGGTTTCGGCTCGTAAAGCTCTGTTGTTGAAGAAGAACATGCTAGAGAGTAACTGTTCTAGTATTGACGGTATTCAACCAGAAAGTCACGGCTAACTACGTGCA
>MG|18|99.44|Firmicutes|Bacilli|Lactobacillales|Lactobacillaceae|Lactobacillus|alvi|
GCACGTAGTTAGCCGTGACTTTCTGGTTGAATACCGTCAATACTAGAACAGTTACTCTCTAGCATGTTCTTCTTCAACAACAGAGCTTTACGAGCCGAAACCCTTCTTCACTCACGCGGTGTTGCTCCATCAGGCTTGCGCCCATTGTGGAAGATTCCCTACTGCTGCCTCCCCGTAGGGA
>MG|12|99.44|Firmicutes|Bacilli|Lactobacillales|Lactobacillaceae|Lactobacillus|alvi|
CCTACGGGAGGCAGCAGTAGGGAATCTTCCACAATGGGCGCAAGCCTGATGGAGCAACACCGCGTGAGTGAAGAAGGGTTTCGGCTCGTAAAGCTCTGTTGTTGAAGAGGAACATGCTAGAGAGTAACTGTTCTAGTATTGACGGTATTCAACCAGAAAGTCACGGCTAACTACGTGC
>MG|25|99.44|Firmicutes|Bacilli|Lactobacillales|Lactobacillaceae|Lactobacillus|alvi|
CCTACGGGAGGCAGCAGTAGGGAATCTTCCACAATGGGCGCAAGCCTGATGGAGCAACACCGCGTGAGTGAAGAAGGGTTTCGGCTCGTAAAGCTCTGTTGTTGAAGAAGAGCATGCTAGAGAGTAACTGTTCTAGTATTGACGGTATTCAACCAGAAAGTCACGGCTAACTACGTGC
>MG|10|99.44|Firmicutes|Bacilli|Lactobacillales|Lactobacillaceae|Lactobacillus|alvi|
GCACGTAGTTAGCCGTGACTTTCTGGTTGAATACCGTCAATACTAGAACAGTTACTCTCTAGCATGTTCTTCTTCAACAACAGAGCTTTACGAGCCGAAACCCTTCTTCACTCACGCGGCGTTGCTCCATCAGGCTTGCGCCCATTGTGGAAGATTCCCTACTGCTGCCTCCCGTAGG
>MG|11|99.44|Firmicutes|Bacilli|Lactobacillales|Lactobacillaceae|Lactobacillus|alvi|
CCTACGGGAGGCAGCAGTAGGGAATCTTCCACAATGGGCGCAAGCCTGATGGAGCAACACCGCGTGAGTGAAGAAGGGTTTCGGCTCGTAAAGCTCTGTTGTTGAAGAAGAACATGCTAGAGAGTAACTGTTCTAGTATTGACGGTAATCAACCAGAAAGTCACGGCTAACTACGTGC
>MG|26|99.44|Firmicutes|Bacilli|Lactobacillales|Lactobacillaceae|Lactobacillus|alvi|
GCACGTAGTTAGCCGTGACTTTCTGGTTGAATACCGTCAATACTAGAACAGTTACTCTCTAGCATGTTCTTCTTCAACAACAGAGCTTTAACGAGCCGAAACCCTTCTTCACTCACGCGGTGTTGCTCCATCAGGCTTGCGCCCATTGTGGAAGATTCCCTACTGCTGCCTCCCGTAGG
>MG|35|99.44|Firmicutes|Bacilli|Lactobacillales|Lactobacillaceae|Lactobacillus|alvi|
CCTACGGGGAGGCAGCAGTAGGGAATCTTCCACAATGGGCGCAAGCCTGATGGAGCAACACCGCGTGAGTGAAGAAGGGTTTCGGCTCGTAAAGCTCTGTTGTTGAAGAAGAACATGCTAGAGAGTAACTGTTCTAGTATTGACGGTATTCAACCAGAAAGTCACGGCTAACTACGTGCC
>MG|13|99.44|Firmicutes|Bacilli|Lactobacillales|Lactobacillaceae|Lactobacillus|alvi|
CCTACGGGAGGCAGCAGTAGGGAATCTTCCACAAATGGGCGCAAGCCTGATGGAGCAACACCGCGTGAGTGAAGAAGGGTTTCGGCTCGTAAAGCTCTGTTGTTGAAGAAGAACATGCTAGAGAGTAACTGTTCTAGTATTGACGGTATTCAACCAGAAAGTCACGGCTAACTACGTGC
>MG|12|99.44|Firmicutes|Bacilli|Lactobacillales|Lactobacillaceae|Lactobacillus|alvi|
CCTACGGGGGGCAGCAGTAGGGAATCTTCCACAATGGGCGCAAGCCTGATGGAGCAACACCGCGTGAGTGAAGAAGGGTTTCGGCTCGTAAAGCTCTGTTGTTGAAGAAGAACATGCTAGAGAGTAACTGTTCTAGTATTGACGGTATTCAACCAGAAAGTCACGGCTAACTACGTGC
>MG|42|99.44|Firmicutes|Bacilli|Lactobacillales|Lactobacillaceae|Lactobacillus|alvi|
CCTACGGGAGGCAGCAGTAGGGAATCTTCCACAATGGGCGCAAGCCTGATGGAGCAACACCGCGTGAGTGAAGAAGGGTTTCGGCTCGTAAAGCTCTGTTGTTGAAGAAGAACATGCTAGAGAGTAACTGTTCTAGTATTGACGGTATCCAACCAGAAAGTCACGGCTAACTACGTGC
>MG|11|99.44|Firmicutes|Bacilli|Lactobacillales|Lactobacillaceae|Lactobacillus|alvi|
CCTACGGGAGGCAGCAGTAGGGAATCTTCCACAATGGGCGCAAGCCTGATGGAGCAACACCGCGTGAGTGAAGAAGGGTTTCGGCTCGTAAAGCTCTGTTGTTGAAGAAGAACATACTAGAGAGTAACTGTTCTAGTATTGACGGTATTCAACCAGAAAGTCACGGCTAACTACGTGC
>MG|10|99.44|Firmicutes|Bacilli|Lactobacillales|Lactobacillaceae|Lactobacillus|alvi|
CCTACGGGAGGCAGCAGTAGGGAATCTTCCACAATGGGCGCAAGCCTGATGGAGCAACACCGCGTGAGTGAAGGAGGGTTTCGGCTCGTAAAGCTCTGTTGTTGAAGAAGAACATGCTAGAGAGTAACTGTTCTAGTATTGACGGTATTCAACCAGAAAGTCACGGCTAACTACGTGC
>MG|10|99.44|Firmicutes|Bacilli|Lactobacillales|Lactobacillaceae|Lactobacillus|alvi|
CCTACGGGAGGCAGCAGTAGGGAATCTTCCACAATGGGCGCAAGCCTGATGGAGCAACACCGCGTGAGTGAAGAAGGGTTTCGGCTCGTAAAGCTCTGTTGTTGAAGAAGAACATGCTAGAGAGTAACTGTTCTAGTATTGACGGTATTCGACCAGAAAGTCACGGCTAACTACGTGC
>MG|11|99.44|Firmicutes|Bacilli|Lactobacillales|Lactobacillaceae|Lactobacillus|alvi|
CCTACGGGAGGCAGCAGTAGGGAATCTTCCACAATGGGCGCAAGCCTGATGGAGCAACACCGCGTGAGTGAAGAAGGGTTTCGGCCCGTAAAGCTCTGTTGTTGAAGAAGAACATGCTAGAGAGTAACTGTTCTAGTATTGACGGTATTCAACCAGAAAGTCACGGCTAACTACGTGC
>MG|18|99.44|Firmicutes|Bacilli|Lactobacillales|Lactobacillaceae|Lactobacillus|alvi|
CCTACGGGAGGCAGCAGTAGGGAATCTTCCACAATGGGCGCAAGCCTGATGGAGCAACACCGCGTGAGTGAAGAAGGGTTTCGGCTCGTAAAGCTCTGCTGTTGAAGAAGAACATGCTAGAGAGTAACTGTTCTAGTATTGACGGTATTCAACCAGAAAGTCACGGCTAACTACGTGC
>MG|14|99.44|Firmicutes|Bacilli|Lactobacillales|Lactobacillaceae|Lactobacillus|alvi|
CCTACGGGAGGTAGCAGTAGGGAATCTTCCACAATGGGCGCAAGCCTGATGGAGCAACACCGCGTGAGTGAAGAAGGGTTTCGGCTCGTAAAGCTCTGTTGTTGAAGAAGAACATGCTAGAGAGTAACTGTTCTAGTATTGACGGTATTCAACCAGAAAGTCACGGCTAACTACGTGC
>MG|35|99.44|Firmicutes|Bacilli|Lactobacillales|Lactobacillaceae|Lactobacillus|alvi|
GCACGTAGTTAGCCGTGACTTTCTGGTTGAATACCGTCAATACTAGAACAGTTACTCTCTAGCATGTTCTTCTTCAACAACAGAGCTTTACGAGCCGAAACCCTTCTTCACTCACGCGGTGTTGCTCCATCAGGCTTGCGCCCATTGTGGAAGATTCCCTACTGCTGCCTCCCGTTAGG
>MG|21|99.44|Firmicutes|Bacilli|Lactobacillales|Lactobacillaceae|Lactobacillus|alvi|
CCTACGGGAGACAGCAGTAGGGAATCTTCCACAATGGGCGCAAGCCTGATGGAGCAACACCGCGTGAGTGAAGAAGGGTTTCGGCTCGTAAAGCTCTGTTGTTGAAGAAGAACATGCTAGAGAGTAACTGTTCTAGTATTGACGGTATTCAACCAGAAAGTCACGGCTAACTACGTGC
>MG|13|99.44|Firmicutes|Bacilli|Lactobacillales|Lactobacillaceae|Lactobacillus|alvi|
CCTACGGGAGGCAGCAGTAGGGAATCTTCCACAATGGGCGCAAGCCTGATGGAGCAGCACCGCGTGAGTGAAGAAGGGTTTCGGCTCGTAAAGCTCTGTTGTTGAAGAAGAACATGCTAGAGAGTAACTGTTCTAGTATTGACGGTATTCAACCAGAAAGTCACGGCTAACTACGTGC
>MG|10|99.44|Firmicutes|Bacilli|Lactobacillales|Lactobacillaceae|Lactobacillus|alvi|
GCACGTAGTTAGCCGTGACTTTCTGGTTGAATACCGTCAATACTAGAACAGTTACTCTCTAGCATGTTCTTCTTCAACAACGGAGCTTTACGAGCCGAAACCCTTCTTCACTCACGCGGTGTTGCTCCATCAGGCTTGCGCCCATTGTGGAAGATTCCCTACTGCTGCCTCCCGTAGG
>MG|10|100.0|Firmicutes|Bacilli|Lactobacillales|Lactobacillaceae|Lactobacillus|antri|
GCACGTAGTTAGCCGTGACTTTCTGGTTGGATACCGTCACTGCGTAAACAGTTACTCTTACGCACGTTCTTCTCCAACAACAGAGCTTTACGAGCCGAAACCCTTCTTCACTCACGCGGTGTTGCTCCATCAGGCTTGCGCCCATTGTGGAAGATTCCCTACTGCTGCCTCCCGTAGG
>MG|29|100.0|Firmicutes|Bacilli|Lactobacillales|Lactobacillaceae|Lactobacillus|antri|
CCTACGGGAGGCAGCAGTAGGGAATCTTCCACAATGGGCGCAAGCCTGATGGAGCAACACCGCGTGAGTGAAGAAGGGTTTCGGCTCGTAAAGCTCTGTTGTTGGAGAAGAACGTGCGTAAGAGTAACTGTTTACGCAGTGACGGTATCCAACCAGAAAGTCACGGCTAACTACGTGC
>MG|11|99.44|Firmicutes|Bacilli|Lactobacillales|Lactobacillaceae|Lactobacillus|aviarius|
CCTACGGGAGGCAGCAGTAGGGAATCTTCCACAATGGGGCGCAAGCCTGATGGAGCAACGCCGCGTGAATGAAGAAGGTCTTCGGATCGTAAAATTCTGTTGTTAGAGAAGAATATGAGTAATAGTAACTGATTATTCACTGACGGTATCTAACCAGCAAGTCACGGCTAACTACGTGC
>MG|204|100.0|Firmicutes|Bacilli|Lactobacillales|Lactobacillaceae|Lactobacillus|aviarius|
GCACGTAGTTAGCCGTGACTTGCTGGTTAGATACCGTCAGTGAATAATCAGTTACTATTACTCATATTCTTCTCTAACAACAGAATTTTACGATCCGAAGACCTTCTTCATTCACGCGGCGTTGCTCCATCAGGCTTGCGCCCATTGTGGAAGATTCCCTACTGCTGCCTCCCGTAGGA
>MG|69|99.44|Firmicutes|Bacilli|Lactobacillales|Lactobacillaceae|Lactobacillus|aviarius|
CCTACGGGAGGCAGCAGTAGGGAATCTTCCACAATGGGCGCAAGCCTGATGGAGCAACGCCGCGTGAATGAAGAAGGTCTTCGGATCGTAAAAATTCTGTTGTTAGAGAAGAATATGAGTAATAGTAACTGATTATTCACTGACGGTATCTAACCAGCAAGTCACGGCTAACTACGTGC
>MG|18|99.44|Firmicutes|Bacilli|Lactobacillales|Lactobacillaceae|Lactobacillus|aviarius|
CCTACGGGAGGCAGCAGTAGGGAATCTTCCACAATGGGCGCAAGCCTGATGGAGCAACGCCGCGTGAATGAAGAAGGTCTTCGGATCGTAAAATTCTGTTGTTAGAGAAGAATATGAGTAATAGTAACTGATTATTCACTGACGGTATTTAACCAGCAAGTCACGGCTAACTACGTGC
>MG|26|99.44|Firmicutes|Bacilli|Lactobacillales|Lactobacillaceae|Lactobacillus|aviarius|
CCTACGGGAGGCAGCAGTAGGGAATCTTCCACAATGGGCGCAAGCCTGATGGAGCAACGCCGCGTGAATGAAGAAGGTCTTCGGATCGTAAAATTCTGTTGTTAGAGAAGAATATGAGTAATAGTAACTGATTATTTACTGACGGTATCTAACCAGCAAGTCACGGCTAACTACGTGC
>MG|12|99.44|Firmicutes|Bacilli|Lactobacillales|Lactobacillaceae|Lactobacillus|aviarius|
GCACGTAGTTAGCCGTGACTTGCTGGTTAGATACCGTCAGTAAATAATCAGTTACTATTACTCATATTCTTCTCTAACAACAGAATTTTACGATCCGAAGACCTTCTTCATTCACGCGGCGTTGCTCCATCAGGCTTGCGCCCATTGTGGAAGATTCCCTACTGCTGCCTCCCGTAGGA
>MG|27|99.44|Firmicutes|Bacilli|Lactobacillales|Lactobacillaceae|Lactobacillus|aviarius|
GCACGTAGTTAGCCGTGACTTGCTGGTTAGATACCGTCAGTGAATAATCAGTTACTATTACTCATATTCTTCTCTAACAACAGAATTTTTACGATCCGAAGACCTTCTTCATTCACGCGGCGTTGCTCCATCAGGCTTGCGCCCATTGTGGAAGATTCCCTACTGCTGCCTCCCGTAGG
>MG|479|100.0|Firmicutes|Bacilli|Lactobacillales|Lactobacillaceae|Lactobacillus|aviarius|
CCTACGGGAGGCAGCAGTAGGGAATCTTCCACAATGGGCGCAAGCCTGATGGAGCAACGCCGCGTGAATGAAGAAGGTCTTCGGATCGTAAAATTCTGTTGTTAGAGAAGAATATGAGTAATAGTAACTGATTATTCACTGACGGTATCTAACCAGCAAGTCACGGCTAACTACGTGC
>MG|199|100.0|Firmicutes|Bacilli|Lactobacillales|Lactobacillaceae|Lactobacillus|delbrueckii|
CCTACGGGAGGCAGCAGTAGGGAATCTTCCACAATGGACGCAAGTCTGATGGAGCAACGCCGCGTGAGTGAAGAAGGTTTTCGGATCGTAAAGCTCTGTTGTTGGTGAAGAAGGATAGAGGCAGTAACTGGTCTTTATTTGACGGTAATCAACCAGAAAGTCACGGCTAACTACGTGC
>MG|152|99.44|Firmicutes|Bacilli|Lactobacillales|Lactobacillaceae|Lactobacillus|delbrueckii|
GCACGTAGTTAGCCGTGACTTTCTGGTTGATTACCGTCAAATAAAGACCAGTTACTGCCCCTATCCTTCTTCACCAACAACAGAGCTTTACGATCCGAAAACCTTCTTCACTCACGCGGCGTTGCTCCATCAGACTTGCGTCCATTGTGGAAGATTCCCTACTGCTGCCTCCCGTAGGAC
>MG|104|100.0|Firmicutes|Bacilli|Lactobacillales|Lactobacillaceae|Lactobacillus|delbrueckii|
GCACGTAGTTAGCCGTGACTTTCTGGTTGATTACCGTCAAATAAAGACCAGTTACTGCCTCTATCCTTCTTCACCAACAACAGAGCTTTACGATCCGAAAACCTTCTTCACTCACGCGGCGTTGCTCCATCAGACTTGCGTCCATTGTGGAAGATTCCCTACTGCTGCCTCCCGTAGGAC
>MG|64|100.0|Firmicutes|Bacilli|Lactobacillales|Lactobacillaceae|Lactobacillus|delbrueckii|
TCCTACGGGAGGCAGCAGTAGGGAATCTTCCACAATGGACGCAAGTCTGATGGAGCAACGCCGCGTGAGTGAAGAAGGTTTTCGGATCGTAAAGCTCTGTTGTTGGTGAAGAAGGATAGAGGCAGTAACTGGTCTTTATTTGACGGTAATCAACCAGAAAGTCACGGCTAACTACGTGC
>MG|357|99.44|Firmicutes|Bacilli|Lactobacillales|Lactobacillaceae|Lactobacillus|delbrueckii|
CCTACGGGAGGCAGCAGTAGGGAATCTTCCACAATGGACGCAAGTCTGATGGAGCAACGCCGCGTGAGTGAAGAAGGTTTTCGGATCGTAAAGCTCTGTTGTTGGTGAAGAAGGATAGGGGCAGTAACTGGTCTTTATTTGACGGTAATCAACCAGAAAGTCACGGCTAACTACGTGC
>MG|77|99.44|Firmicutes|Bacilli|Lactobacillales|Lactobacillaceae|Lactobacillus|delbrueckii|
TCCTACGGGAGGCAGCAGTAGGGAATCTTCCACAATGGACGCAAGTCTGATGGAGCAACGCCGCGTGAGTGAAGAAGGTTTTCGGATCGTAAAGCTCTGTTGTTGGTGAAGAAGGATAGGGGCAGTAACTGGTCTTTATTTGACGGTAATCAACCAGAAAGTCACGGCTAACTACGTGC
>MG|88|100.0|Firmicutes|Bacilli|Lactobacillales|Lactobacillaceae|Lactobacillus|ingluviei|
GCACGTAGTTAGCCGTGACTTTCTGGTTGAATACCGTCAATACAAGAACAGTTACTCTCTTGCACATTCTTCTTCAACAACAGAGCTTTACGAGCCGAAACCCTTCTTCACTCACGCGGTGTTGCTCCATCAGGCTTGCGCCCATTGTGGAAGATTCCCTACTGCTGCCTCCCGTAGG
>MG|229|100.0|Firmicutes|Bacilli|Lactobacillales|Lactobacillaceae|Lactobacillus|ingluviei|
CCTACGGGAGGCAGCAGTAGGGAATCTTCCACAATGGGCGCAAGCCTGATGGAGCAACACCGCGTGAGTGAAGAAGGGTTTCGGCTCGTAAAGCTCTGTTGTTGAAGAAGAATGTGCAAGAGAGTAACTGTTCTTGTATTGACGGTATTCAACCAGAAAGTCACGGCTAACTACGTGC
>MG|16|99.44|Firmicutes|Bacilli|Lactobacillales|Lactobacillaceae|Lactobacillus|intermedius|
GCACGTAGTTAGCCGTGACTTGCTGGTTAGATACCGTCAACGTATGAACAGTTACTCTCACACGTGTTCTTCTCTAACAACAGAACTTTACGATCCGAAGACCTTCTTCATTCACGCGGCGTTGCTCCATCAGGCTTGCGCCCATTGTGGAAGATTCCCTACTGCTGCCTCCCGTAGG
>MG|197|100.0|Firmicutes|Bacilli|Lactobacillales|Lactobacillaceae|Lactobacillus|intermedius|
CCTACGGGAGGCAGCAGTAGGGAATCTTCCACAATGGGCGCAAGCCTGATGGAGCAACGCCGCGTGAATGAAGAAGGTCTTCGGATCGTAAAGTTCTGTTGTTAGAGAAGAACACGTGTGAGAGTAACTGTTCATGCGTTGACGGTATCTAACCAGCAAGTCACGGCTAACTACGTGC
>MG|31|99.44|Firmicutes|Bacilli|Lactobacillales|Lactobacillaceae|Lactobacillus|intermedius|
CCTACGGGAGGCAGCAGTAGGGAATCTTCCACAATGGGCGCAAGCCTGATGGAGCAACGCCGCGTGAATGAAGAAGGTCTTCGGATCGTAAAGTTCTGTTGTTAGAGAAGAACACGTGTGAGAGTAACTGTTCATACGTTGACGGTATCTAACCAGCAAGTCACGGCTAACTACGTGC
>MG|79|100.0|Firmicutes|Bacilli|Lactobacillales|Lactobacillaceae|Lactobacillus|intermedius|
GCACGTAGTTAGCCGTGACTTGCTGGTTAGATACCGTCAACGCATGAACAGTTACTCTCACACGTGTTCTTCTCTAACAACAGAACTTTACGATCCGAAGACCTTCTTCATTCACGCGGCGTTGCTCCATCAGGCTTGCGCCCATTGTGGAAGATTCCCTACTGCTGCCTCCCGTAGGA
>MG|122|100.0|Firmicutes|Bacilli|Lactobacillales|Lactobacillaceae|Lactobacillus|johnsonii|
GCACGTAGTTAGCCGTGACTTTCTAAGTAATTACCGTCAAATAAAGGCCAGTTACTACCTCTATCTTTCTTCACTACCAACAGAGCTTTACGAGCCGAAACCCTTCTTCACTCACGCGGCGTTGCTCCATCAGACTTTCGTCCATTGTGGAAGATTCCCTACTGCTGCCTCCCGTAGG
>MG|304|100.0|Firmicutes|Bacilli|Lactobacillales|Lactobacillaceae|Lactobacillus|johnsonii|
CCTACGGGAGGCAGCAGTAGGGAATCTTCCACAATGGACGAAAGTCTGATGGAGCAACGCCGCGTGAGTGAAGAAGGGTTTCGGCTCGTAAAGCTCTGTTGGTAGTGAAGAAAGATAGAGGTAGTAACTGGCCTTTATTTGACGGTAATTACTTAGAAAGTCACGGCTAACTACGTGC
>MG|766|99.44|Firmicutes|Bacilli|Lactobacillales|Lactobacillaceae|Lactobacillus|mucosae|
CCTACGGGAGGCAGCAGTAGGGAATCTTCCACAATGGGCGCAAGCCTGATGGAGCAACACCGCGTGAGTGAAGAAGGGTTTCGGCTCGTAAAGCTCTGTTGTTAGAGAAGAACGTGCGTGAGAGTAACTGTTCACGCAGTGACGGTATCTAACCAGAAAGTCACGGCTAACTACGTGCC
>MG|18|99.44|Firmicutes|Bacilli|Lactobacillales|Lactobacillaceae|Lactobacillus|mucosae|
CCTACGGGAGGCAGCAGTAGGGAATCTTCCACAATGGGCGCAAGCCTGATGGAGCAACACCGCGTGAGTGAAGAAGGGTTTCGGCTCGTAAAGCTCTGTTGTTAGAGAAGAACGTGCGTGAGAGTAACTGTTCACGCAGTGACGGTATCTAACCAGAAAGCCACGGCTAACTACGTGC
>MG|86|100.0|Firmicutes|Bacilli|Lactobacillales|Lactobacillaceae|Lactobacillus|mucosae|
GCACGTAGTTAGCCGTGACTTTCTGGTTAGATACCGTCACTGCGTGAACAGTTGCTCTCACGCACGTTCTTCTCTAACAACAGAGCTTTACGAGCCGAAACCCTTCTTCACTCACGCGGTGTTGCTCCATCAGGCTTGCGCCCATTGTGGAAGATTCCCTACTGCTGCCTCCCGTAGGA
>MG|12|99.44|Firmicutes|Bacilli|Lactobacillales|Lactobacillaceae|Lactobacillus|mucosae|
CCTACGGGAGGCAGCAGTGGGGAATCTTCCACAATGGGCGCAAGCCTGATGGAGCAACACCGCGTGAGTGAAGAAGGGTTTCGGCTCGTAAAGCTCTGTTGTTAGAGAAGAACGTGCGTGAGAGTAACTGTTCACGCAGTGACGGTATCTAACCAGAAAGTCACGGCTAACTACGTGC
>MG|266|100.0|Firmicutes|Bacilli|Lactobacillales|Lactobacillaceae|Lactobacillus|mucosae|
CCTACGGGAGGCAGCAGTAGGGAATCTTCCACAATGGGCGCAAGCCTGATGGAGCAACACCGCGTGAGTGAAGAAGGGTTTCGGCTCGTAAAGCTCTGTTGTTAGAGAAGAACGTGCGTGAGAGCAACTGTTCACGCAGTGACGGTATCTAACCAGAAAGTCACGGCTAACTACGTGC
>MG|256|99.44|Firmicutes|Bacilli|Lactobacillales|Lactobacillaceae|Lactobacillus|mucosae|
CCTACGGGAGGCAGCAGTAGGGAATCTTCCACAATGGGCGCAAGCCTGATGGAGCAACACCGCGTGAGTGAAGAAGGGTTTCGGCTCGTAAAGCTCTGTTGTTAGAGAAGAACGTGCGTGAGAGTAACCGTTCACGCAGTGACGGTATCTAACCAGAAAGTCACGGCTAACTACGTGC
>MG|12|99.44|Firmicutes|Bacilli|Lactobacillales|Lactobacillaceae|Lactobacillus|mucosae|
CCTACGGGAGGCAGCAGTAGGGAATCTTCCACAATGGGGCGCAAGCCTGATGGAGCAACACCGCGTGAGTGAAGAAGGGTTTCGGCTCGTAAAGCTCTGTTGTTAGAGAAGAACGTGCGTGAGAGTAACTGTTCACGCAGTGACGGTATCTAACCAGAAAGTCACGGCTAACTACGTGC
>MG|10|99.44|Firmicutes|Bacilli|Lactobacillales|Lactobacillaceae|Lactobacillus|mucosae|
TCCTACGGGAGGCAGCAGTAGGGAATCTTCCACAATGGGCGCAAGCCTGATGGAGCAACACCGCGTGAGTGAAGAAGGGTTTCGGCTCGTAAAGCTCTGTTGTTAGAGAAGAACGTGCGTGAGAGTAACTGTTCACGCAGTGACGGTATCTAACCAGAAAGTCACGGCTAACTACGTGC
>MG|323|99.44|Firmicutes|Bacilli|Lactobacillales|Lactobacillaceae|Lactobacillus|mucosae|
GCACGTAGTTAGCCGTGACTTTCTGGTTAGATACCGTCACTGCGTGAACAGTTACTCTCACGCACGTTCTTCTCTAACAACAGAGCTTTACGAGCCGAAACCCTTCTTCACTCACGCGGTGTTGCTCCATCAGGCTTGCGCCCATTGTGGAAGATTCCCTACTGCTGCCTCCCGTAGGA
>MG|121|99.44|Firmicutes|Bacilli|Lactobacillales|Lactobacillaceae|Lactobacillus|mucosae|
GCACGTAGTTAGCCGTGACTTTCTGGTTAGATACCGTCACTGCGTGAACGGTTACTCTCACGCACGTTCTTCTCTAACAACAGAGCTTTACGAGCCGAAACCCTTCTTCACTCACGCGGTGTTGCTCCATCAGGCTTGCGCCCATTGTGGAAGATTCCCTACTGCTGCCTCCCGTAGGA
>MG|13|99.44|Firmicutes|Bacilli|Lactobacillales|Lactobacillaceae|Lactobacillus|oris|
CCTACGGGAGGCAGCAGTAGGGAATCTTCCACAATGGGGCGCAAGCCTGATGGAGCAACACCGCGTGAGTGAAGAAGGGTTTCGGCTCGTAAAACTCTGTTGTTGGAGAAGAACGTGCGTAAGAGTAACTGTTTACGCAGTGACGGTATCCAACCAGAAAGTCACGGCTAACTACGTGC
>MG|18|99.44|Firmicutes|Bacilli|Lactobacillales|Lactobacillaceae|Lactobacillus|oris|
GCACGTAGTTAGCCGTGACTTTCTGGTTGGATACCGTCACTGCGTGAACAGTTACTCTTACGCACGTTCTTCTCCAACAACAGAGTTTTACGAGCCGAAACCCTTCTTCACTCACGCGGTGTTGCTCCATCAGGCTTGCGCCCATTGTGGAAGATTCCCTACTGCTGCCTCCCGTAGGA
>MG|55|99.44|Firmicutes|Bacilli|Lactobacillales|Lactobacillaceae|Lactobacillus|oris|
CCTACGGGAGGCAGCAGTAGGGAATCTTCCACAATGGGCGCAAGCCTGATGGAGCAACACCGCGTGAGTGAAGAAGGGTTTCGGCTCGTAAAACTCTGTTGTTGGAGAAGAACGTGCGTAAGAGTAACTGTTCACGCAGTGACGGTATCCAACCAGAAAGTCACGGCTAACTACGTGC
>MG|1168|100.0|Firmicutes|Bacilli|Lactobacillales|Lactobacillaceae|Lactobacillus|oris|
CCTACGGGAGGCAGCAGTAGGGAATCTTCCACAATGGGCGCAAGCCTGATGGAGCAACACCGCGTGAGTGAAGAAGGGTTTCGGCTCGTAAAACTCTGTTGTTGGAGAAGAACGTGCGTAAGAGTAACTGTTTACGCAGTGACGGTATCCAACCAGAAAGTCACGGCTAACTACGTGC
>MG|492|100.0|Firmicutes|Bacilli|Lactobacillales|Lactobacillaceae|Lactobacillus|oris|
GCACGTAGTTAGCCGTGACTTTCTGGTTGGATACCGTCACTGCGTAAACAGTTACTCTTACGCACGTTCTTCTCCAACAACAGAGTTTTACGAGCCGAAACCCTTCTTCACTCACGCGGTGTTGCTCCATCAGGCTTGCGCCCATTGTGGAAGATTCCCTACTGCTGCCTCCCGTAGGA
>MG|24|99.44|Firmicutes|Bacilli|Lactobacillales|Lactobacillaceae|Lactobacillus|oris|
GCACGTAGTTAGCCGTGACTTTCTGGTTGGATACCGTCACTGCGTAAACAGTTACTCTTACGCACGTTCTTCTCCAACAACAGAGTTTTTACGAGCCGAAACCCTTCTTCACTCACGCGGTGTTGCTCCATCAGGCTTGCGCCCATTGTGGAAGATTCCCTACTGCTGCCTCCCGTAGG
>MG|11|99.44|Firmicutes|Bacilli|Lactobacillales|Lactobacillaceae|Lactobacillus|oris|
CCTACGGGAGGCAGCAGTAGGGAATCTTCCACAATGGGCGCAAGCCTGATGGAGCAACACCGCGTGAGTGAAGAAGGGGTTTCGGCTCGTAAAACTCTGTTGTTGGAGAAGAACGTGCGTAAGAGTAACTGTTTACGCAGTGACGGTATCCAACCAGAAAGTCACGGCTAACTACGTGC
>MG|75|99.44|Firmicutes|Bacilli|Lactobacillales|Lactobacillaceae|Lactobacillus|oris|
CCTACGGGAGGCAGCAGTAGGGAATCTTCCACAATGGGCGCAAGCCTGATGGAGCAACACCGCGTGAGTGAAGAAGGGTTTCGGCTCGTAAAAACTCTGTTGTTGGAGAAGAACGTGCGTAAGAGTAACTGTTTACGCAGTGACGGTATCCAACCAGAAAGTCACGGCTAACTACGTGC
>MG|24|100.0|Firmicutes|Bacilli|Lactobacillales|Lactobacillaceae|Lactobacillus|panis|
CCTACGGGAGGCAGCAGTAGGGAATCTTCCACAATGGGCGCAAGCCTGATGGAGCAACACCGCGTGAGTGAAGAAGGGTTTCGGCTCGTAAAACTCTGTTGTTGAAGAAGAACGTGCGTGAGAGTAACTGTTCATGCAGTGACGGTATTCAACCAGAAAGTCACGGCTAACTACGTGC
>MG|65|99.44|Firmicutes|Bacilli|Lactobacillales|Lactobacillaceae|Lactobacillus|pontis|
GCACGTAGTTAGCCGTGACTTTCTGGTTGAATACCGTCACTGCGTGAACAGTTACTCTCACGCACGTTCTTCTTCAACAACAGAGTTTTTACGAGCCGAAACCCTTCTTCACTCACGCGGTGTTGCTCCATCAGGCTTGCGCCCATTGTGGAAGATTCCCTACTGCTGCCTCCCGTAGGA
>MG|15|99.44|Firmicutes|Bacilli|Lactobacillales|Lactobacillaceae|Lactobacillus|pontis|
GCACGTAGTTAGCCGTGACTTTCTGGTTGAATACCGTCACTGCGTGATCAGTTACTCTCACGCACGTTCTTCTTCAACAACAGAGTTTTACGAGCCGAAACCCTTCTTCACTCACGCGGTGTTGCTCCATCAGGCTTGCGCCCATTGTGGAAGATTCCCTACTGCTGCCTCCCGTAGG
>MG|10|99.44|Firmicutes|Bacilli|Lactobacillales|Lactobacillaceae|Lactobacillus|pontis|
GCACGTAGTTAGCCGTGACTTTCTGGTTGAATACCGTCACTGCGTGAACAGTTACTCTCACGCACGTTCTTCTTCAACAACAGAGTTTTACGAGCCGAAACCCTTCTTCACTCACGCGGTGTTGCTCCATCAGGCTTGCGCCCCATTGTGGAAGATTCCCTACTGCTGCCTCCCGTAGG
>MG|158|99.44|Firmicutes|Bacilli|Lactobacillales|Lactobacillaceae|Lactobacillus|pontis|
CCTACGGGAGGCAGCAGTAGGGAATCTTCCACAATGGGCGCAAGCCTGATGGAGCAACACCGCGTGAGTGAAGAAGGGTTTCGGCTCGTAAAACTCTGTTGTTGAAGAAGAACGTGCGTGAGAGTAACTGTTTACGCAGTGACGGTATTCAACCAGAAAGTCACGGCTAACTACGTGC
>MG|920|100.0|Firmicutes|Bacilli|Lactobacillales|Lactobacillaceae|Lactobacillus|pontis|
GCACGTAGTTAGCCGTGACTTTCTGGTTGAATACCGTCACTGCGTGAACAGTTACTCTCACGCACGTTCTTCTTCAACAACAGAGTTTTACGAGCCGAAACCCTTCTTCACTCACGCGGTGTTGCTCCATCAGGCTTGCGCCCATTGTGGAAGATTCCCTACTGCTGCCTCCCGTAGGA
>MG|135|99.44|Firmicutes|Bacilli|Lactobacillales|Lactobacillaceae|Lactobacillus|pontis|
CCTACGGGAGGCAGCAGTAGGGAATCTTCCACAATGGGCGCAAGCCTGATGGAGCAACACCGCGTGAGTGAAGAAGGGTTTCGGCTCGTAAAAACTCTGTTGTTGAAGAAGAACGTGCGTGAGAGTAACTGTTCACGCAGTGACGGTATTCAACCAGAAAGTCACGGCTAACTACGTGC
>MG|12|99.44|Firmicutes|Bacilli|Lactobacillales|Lactobacillaceae|Lactobacillus|pontis|
CCTACGGGAGGCAGCAGTAGGGAATCTTCCACAATGGGCGCAAGCCTGATGGAGCAACACCGCGTGAGTGAAGAAGGGTTTCGGCTCGTAAAACTCTGTTGTTGAAGAAGAACGTGCGTGAGAGTAACTGTTCACGCAGTGACGGTATTCAACCAGAAAGCCACGGCTAACTACGTGC
>MG|97|99.44|Firmicutes|Bacilli|Lactobacillales|Lactobacillaceae|Lactobacillus|pontis|
CCTACGGGAGGCAGCAGTAGGGAATCTTCCACAATGGGCGCAAGCCTGATGGAGCAACACCGCGTGAGTGAAGAAGGGTTTCGGCTCGTAAAACTCTGTTGTTGAAGAAGAACGTGCGTGAGAGCAACTGTTCACGCAGTGACGGTATTCAACCAGAAAGTCACGGCTAACTACGTGC
>MG|33|99.44|Firmicutes|Bacilli|Lactobacillales|Lactobacillaceae|Lactobacillus|pontis|
GCACGTAGTTAGCCGTGACTTTCTGGTTGAATACCGTCACTGCGTGAACAGTTGCTCTCACGCACGTTCTTCTTCAACAACAGAGTTTTACGAGCCGAAACCCTTCTTCACTCACGCGGTGTTGCTCCATCAGGCTTGCGCCCATTGTGGAAGATTCCCTACTGCTGCCTCCCGTAGGA
>MG|22|99.44|Firmicutes|Bacilli|Lactobacillales|Lactobacillaceae|Lactobacillus|pontis|
CCTACGGGAGGCAGCAGTGGGGAATCTTCCACAATGGGCGCAAGCCTGATGGAGCAACACCGCGTGAGTGAAGAAGGGTTTCGGCTCGTAAAACTCTGTTGTTGAAGAAGAACGTGCGTGAGAGTAACTGTTCACGCAGTGACGGTATTCAACCAGAAAGTCACGGCTAACTACGTGC
>MG|69|99.44|Firmicutes|Bacilli|Lactobacillales|Lactobacillaceae|Lactobacillus|pontis|
GCACGTAGTTAGCCGTGACTTTCTGGTTGGATACCGTCACTGCGTGAACAGTTACTCTCACGCACGTTCTTCTTCAACAACAGAGTTTTACGAGCCGAAACCCTTCTTCACTCACGCGGTGTTGCTCCATCAGGCTTGCGCCCATTGTGGAAGATTCCCTACTGCTGCCTCCCGTAGG
>MG|33|99.44|Firmicutes|Bacilli|Lactobacillales|Lactobacillaceae|Lactobacillus|pontis|
CCTACGGGAGGCAGCAGTAGGGAATCTTCCACAATGGGCGCAAGCCTGATGGAGCAACACCGCGTGAGTGAAGAAGGGTTTCGGCTCGTAAAACTCTGTTGTTGAAGAAGAACGTGCGTGAGAGTAACTGATCACGCAGTGACGGTATTCAACCAGAAAGTCACGGCTAACTACGTGC
>MG|146|99.44|Firmicutes|Bacilli|Lactobacillales|Lactobacillaceae|Lactobacillus|pontis|
CCTACGGGAGGCAGCAGTAGGGAATCTTCCACAATGGGCGCAAGCCTGATGGAGCAACACCGCGTGAGTGAAGAAGGGTTTCGGCTCGTAAAACTCTGTTGTTGAAGAAGAACGTGCGTGAGAGTAACTGTTCACGCAGTGACGGTATCCAACCAGAAAGTCACGGCTAACTACGTGC
>MG|2286|100.0|Firmicutes|Bacilli|Lactobacillales|Lactobacillaceae|Lactobacillus|pontis|
CCTACGGGAGGCAGCAGTAGGGAATCTTCCACAATGGGCGCAAGCCTGATGGAGCAACACCGCGTGAGTGAAGAAGGGTTTCGGCTCGTAAAACTCTGTTGTTGAAGAAGAACGTGCGTGAGAGTAACTGTTCACGCAGTGACGGTATTCAACCAGAAAGTCACGGCTAACTACGTGCC
>MG|78|99.44|Firmicutes|Bacilli|Lactobacillales|Lactobacillaceae|Lactobacillus|pontis|
CCTACGGGAGGCAGCAGTAGGGAATCTTCCACAATGGGCGCAAGCCTGATGGAGCAACACCGCGTGAGTGAAGAAGGGCTTCGGCTCGTAAAACTCTGTTGTTGAAGAAGAACGTGCGTGAGAGTAACTGTTCACGCAGTGACGGTATTCAACCAGAAAGTCACGGCTAACTACGTGC
>MG|29|99.44|Firmicutes|Bacilli|Lactobacillales|Lactobacillaceae|Lactobacillus|pontis|
CCTACGGGAGGCAGCAGTAGGGAATCTTCCACAATGGGGCGCAAGCCTGATGGAGCAACACCGCGTGAGTGAAGAAGGGTTTCGGCTCGTAAAACTCTGTTGTTGAAGAAGAACGTGCGTGAGAGTAACTGTTCACGCAGTGACGGTATTCAACCAGAAAGTCACGGCTAACTACGTGC
>MG|18|100.0|Firmicutes|Bacilli|Lactobacillales|Lactobacillaceae|Lactobacillus|pontis|
TCCTACGGGAGGCAGCAGTAGGGAATCTTCCACAATGGGCGCAAGCCTGATGGAGCAACACCGCGTGAGTGAAGAAGGGTTTCGGCTCGTAAAACTCTGTTGTTGAAGAAGAACGTGCGTGAGAGTAACTGTTCACGCAGTGACGGTATTCAACCAGAAAGTCACGGCTAACTACGTGC
>MG|39|99.44|Firmicutes|Bacilli|Lactobacillales|Lactobacillaceae|Lactobacillus|pontis|
GCACGTAGTTAGCCGTGACTTTCTGGTTGAATACCGTCACTGCGTGAACAGTTACTCTCACGCACGTTCTTCTTCAACAACAGAGTTTTACGAGCCGAAGCCCTTCTTCACTCACGCGGTGTTGCTCCATCAGGCTTGCGCCCATTGTGGAAGATTCCCTACTGCTGCCTCCCGTAGG
>MG|12|99.44|Firmicutes|Bacilli|Lactobacillales|Lactobacillaceae|Lactobacillus|pontis|
CCTACGGGAGGCAGCAGTAGGGAATCTTCCACAATGGGCGCAAGCCTGATGGAGCAACACCGCGTGAGTGAAGAAGGGTTTTCGGCTCGTAAAACTCTGTTGTTGAAGAAGAACGTGCGTGAGAGTAACTGTTCACGCAGTGACGGTATTCAACCAGAAAGTCACGGCTAACTACGTGC
>MG|65|99.44|Firmicutes|Bacilli|Lactobacillales|Lactobacillaceae|Lactobacillus|pontis|
GCACGTAGTTAGCCGTGACTTTCTGGTTGAATACCGTCACTGCGTAAACAGTTACTCTCACGCACGTTCTTCTTCAACAACAGAGTTTTACGAGCCGAAACCCTTCTTCACTCACGCGGTGTTGCTCCATCAGGCTTGCGCCCATTGTGGAAGATTCCCTACTGCTGCCTCCCGTAGG
>MG|11|99.44|Firmicutes|Bacilli|Lactobacillales|Lactobacillaceae|Lactobacillus|reuteri|
CCTACGGGAGGCAGCAGTAGGGAATCTTCCACAATGGGCGCAAGCCTGATGGAGCAACACCGCGTGAGTGAAGAAGGGTTTCGGCTCGTAAAGCTCTGTTGTTGGAGAAGAACGTGCGTGAGAGTAACTGTTTACGCAGTGACGGTATTCAACCAGAAAGTCACGGCTAACTACGTGC
>MG|12|99.44|Firmicutes|Bacilli|Lactobacillales|Lactobacillaceae|Lactobacillus|reuteri|
CCTACGGGAGGCAGCAGTAGGGAATCTTCCACAATGGGCGCAAGCCTGATGGAGCAACACCGCGTGAGTGAAGAAGGGTTTTCGACTCGTAAAGCTCTGTTGTTGGAGAAGAACGTGCGTGAGAGTAACTGTTCACGCAGTGACGGTATCCAACCAGAAAGTCACGGCTAACTACGTGC
>MG|127|100.0|Firmicutes|Bacilli|Lactobacillales|Lactobacillaceae|Lactobacillus|saerimneri|
CCTACGGGAGGCAGCAGTAGGGAATCTTCCACAATGGACGCAAGTCTGATGGAGCAACGCCGCGTGAGCGAAGAAGGTCTTCGGATCGTAAAACTCTGTTGTTAGAGAAGAACACGGGTGAGAGTAACTGTTCACCTGTTGACGGTATCTAACCAGCAAGTCACGGCTAACTACGTGCC
>MG|14|99.44|Firmicutes|Bacilli|Lactobacillales|Lactobacillaceae|Lactobacillus|saerimneri|
CCTACGGGAGGCAGCAGTAGGGAATCTTCCACAATGGACGCAAGTCTGATGGAGCAACGCCGCGTGAGCGAAGAAGGTCTTCGGATCGTAAAACTCTGTTGTTAGAGAAGACACGGGTGAGAGTAACTGTTCACCTGTTGACGGTATCTAACCAGCAAGTCACGGCTAACTACGTGC
>MG|86|100.0|Firmicutes|Bacilli|Lactobacillales|Lactobacillaceae|Lactobacillus|saerimneri|
GCACGTAGTTAGCCGTGACTTGCTGGTTAGATACCGTCAACAGGTGAACAGTTACTCTCACCCGTGTTCTTCTCTAACAACAGAGTTTTACGATCCGAAGACCTTCTTCGCTCACGCGGCGTTGCTCCATCAGACTTGCGTCCATTGTGGAAGATTCCCTACTGCTGCCTCCCGTAGGA
>MG|44|100.0|Firmicutes|Bacilli|Lactobacillales|Lactobacillaceae|Lactobacillus|saerimneri|
TCCTACGGGAGGCAGCAGTAGGGAATCTTCCACAATGGACGCAAGTCTGATGGAGCAACGCCGCGTGAGCGAAGAAGGTCTTCGGATCGTAAAACTCTGTTGTTAGAGAAGAACACGGGTGAGAGTAACTGTTCACCTGTTGACGGTATCTAACCAGCAAGTCACGGCTAACTACGTGC
>MG|13|99.44|Firmicutes|Bacilli|Lactobacillales|Lactobacillaceae|Lactobacillus|salivarius|
CCTACGGGAGGCAGCAGTAGGGAATCTTCCACAATGGACGCAAGTCTGATGGAGCAACGCCGCGTGAGTGAAGAAGGTCTTCGGATCGTAAAACTCTGTTGTTAGAGAAGAACACGAGTGAGAGTAGCTGTTCATTCGATGACGGTATCTAACCAGCAAGTCACGGCTAACTACGTGC
>MG|43|99.44|Firmicutes|Bacilli|Lactobacillales|Lactobacillaceae|Lactobacillus|salivarius|
GCACGTAGTTAGCCGTGACTTGCTGGTTAGATACCGTCATCGAATGAACAGTTACTCTCACTCGTGTTCTTCTCTAACAACAGAGTTTTTACGATCCGAAGACCTTCTTCACTCACGCGGCGTTGCTCCATCAGACTTGCGTCCATTGTGGAAGATTCCCTACTGCTGCCTCCCGTAGGA
>MG|15|99.44|Firmicutes|Bacilli|Lactobacillales|Lactobacillaceae|Lactobacillus|salivarius|
CCTACGGGAGGCAGCAGTAGGGAATCTTCCACAATGGACGCAAGTCTGATGGAGCAACGCCGCGTGAGTGAAGAAGGTCTTCGGATCGTAAAACTCTGTTGTTAGAGAAGAACACGAGTGAGAGTAACTGCTCATTCGATGACGGTATCTAACCAGCAAGTCACGGCTAACTACGTGC
>MG|10|100.0|Firmicutes|Bacilli|Lactobacillales|Lactobacillaceae|Lactobacillus|salivarius|
CCTACGGGAGGCAGCAGTAGGGAATCTTCCACAATGGACGCAAGTCTGATGGAGCAACGCCGCGTGAGTGAAGAAGGTCTTCGGATCGTAAAACTCTGTTGTTAGAGAAGAACACGAGTGAGAGTAACTGTTCATTCGATGACGGTATCTAACCAGCAAGTCACGGCTAACTACGCGC
>MG|15|99.44|Firmicutes|Bacilli|Lactobacillales|Lactobacillaceae|Lactobacillus|salivarius|
GCACGTAGTTAGCCGTGACTTGCTGGTTAGATACCGTCATCGAATGAACAGTTACTCTCACTCGTGTTCTTCTCTAACAACAGAGTTTTACGATCCGAAGACCTTCTTCACTCACGCGGCGTTGCTCCATCAGACTTTGCGTCCATTGTGGAAGATTCCCTACTGCTGCCTCCCGTAGGA
>MG|21|99.44|Firmicutes|Bacilli|Lactobacillales|Lactobacillaceae|Lactobacillus|salivarius|
GCACGTAGTTAGCCGTGACTTGCTGGTTAGATACCGTCATCGAATGAACAGTTACTCTCACTCGTGTTCTTCTCTAACAACAGAGTTTTACGATCCGAAGACCTTCTTCACTCACGCGGCGTTGCTCCATCAGACTTGCGTCCATTGTGGAAGATTCCCTTACTGCTGCCTCCCGTAGGAC
>MG|16|99.44|Firmicutes|Bacilli|Lactobacillales|Lactobacillaceae|Lactobacillus|salivarius|
GCACGTAGTTAGCCGTGACTTGCTGGTTAGATACCGTCATCGAATGAACAGTTACTCTCACTCGTGTTCTTCTCTAACAACAGAGTTTTACGATCCGAAGACCTTCTTCACTCACGCGGCGTTGCTCCATCAGACTTGCGCCCATTGTGGAAGATTCCCTACTGCTGCCTCCCGTAGG
>MG|78|99.44|Firmicutes|Bacilli|Lactobacillales|Lactobacillaceae|Lactobacillus|salivarius|
CCTACGGGAGGCAGCAGTAGGGAATCTTCCACAATGGACGCAAGTCTGATGGAGCAACGCCGCGTGAGTGAAGAAGGTCTTCGGATCGTAAAACTCTGTTGTTAGAGAAGAACACGAATGAGAGTAACTGTTCATTCGATGACGGTATCTAACCAGCAAGTCACGGCTAACTACGTGC
>MG|11|100.0|Firmicutes|Bacilli|Lactobacillales|Lactobacillaceae|Lactobacillus|salivarius|
GCGCGTAGTTAGCCGTGACTTGCTGGTTAGATACCGTCATCGAATGAACAGTTACTCTCACTCGTGTTCTTCTCTAACAACAGAGTTTTACGATCCGAAGACCTTCTTCACTCACGCGGCGTTGCTCCATCAGACTTGCGTCCATTGTGGAAGATTCCCTACTGCTGCCTCCCGTAGG
>MG|31|100.0|Firmicutes|Bacilli|Lactobacillales|Lactobacillaceae|Lactobacillus|salivarius|
GTCCTACGGGAGGCAGCAGTAGGGAATCTTCCACAATGGACGCAAGTCTGATGGAGCAACGCCGCGTGAGTGAAGAAGGTCTTCGGATCGTAAAACTCTGTTGTTAGAGAAGAACACGAGTGAGAGTAACTGTTCATTCGATGACGGTATCTAACCAGCAAGTCACGGCTAACTACGTGC
>MG|47|99.44|Firmicutes|Bacilli|Lactobacillales|Lactobacillaceae|Lactobacillus|salivarius|
CCTACGGGAGGCAGCAGTAGGGAATCTTCCACAATGGACGCAAGTCTGATGGAGCAAACGCCGCGTGAGTGAAGAAGGTCTTCGGATCGTAAAACTCTGTTGTTAGAGAAGAACACGAGTGAGAGTAACTGTTCATTCGATGACGGTATCTAACCAGCAAGTCACGGCTAACTACGTGC
>MG|15|99.44|Firmicutes|Bacilli|Lactobacillales|Lactobacillaceae|Lactobacillus|salivarius|
CCTACGGGAGGCAGCAGTAGGGAATCTTCCACAATGGACGCAAGTCTGATGGAGCAACGCCGCGTGAGTGAAGAAGGTCTTCGGATCGTAAAACTCTGTTGTTAGAGAAGAACACGAGTGAGAGTAACTGTTCATTCGATGACGGTATCTAACCAGCAAGCCACGGCTAACTACGTGC
>MG|10|99.44|Firmicutes|Bacilli|Lactobacillales|Lactobacillaceae|Lactobacillus|salivarius|
GCACGTAGTTAGCCGTGACTTGCTGGTTAGATACCGTCATCGAATGAACAGTTACTCTCACTCGTGTTCTTCTCTAACAACAGAGTTTTACGATCCGAAGACCTTCTTCACTCACGCGGCGTTGCTCCATCAGACTTGCGTCCATTGTGGAAGATTCCCTACCGCTGCCTCCCGTAGG
>MG|10|99.44|Firmicutes|Bacilli|Lactobacillales|Lactobacillaceae|Lactobacillus|salivarius|
TCCTACGGGAGGCAGCAGTAGGGAATCTTCCACAATGGACGCAAAGTCTGATGGAGCAACGCCGCGTGAGTGAAGAAGGTCTTCGGATCGTAAAACTCTGTTGTTAGAGAAGAACACGAGTGAGAGTAACTGTTCATTCGATGACGGTATCTAACCAGCAAGTCACGGCTAACTACGTGC
>MG|28|99.44|Firmicutes|Bacilli|Lactobacillales|Lactobacillaceae|Lactobacillus|salivarius|
CCTACGGGAGGCAGCAGTAAGGGAATCTTCCACAATGGACGCAAGTCTGATGGAGCAACGCCGCGTGAGTGAAGAAGGTCTTCGGATCGTAAAACTCTGTTGTTAGAGAAGAACACGAGTGAGAGTAACTGTTCATTCGATGACGGTATCTAACCAGCAAGTCACGGCTAACTACGTGC
>MG|54|99.44|Firmicutes|Bacilli|Lactobacillales|Lactobacillaceae|Lactobacillus|salivarius|
CCTACGGGAGGCAGCAGTGGGGAATCTTCCACAATGGACGCAAGTCTGATGGAGCAACGCCGCGTGAGTGAAGAAGGTCTTCGGATCGTAAAACTCTGTTGTTAGAGAAGAACACGAGTGAGAGTAACTGTTCATTCGATGACGGTATCTAACCAGCAAGTCACGGCTAACTACGTGC
>MG|31|99.44|Firmicutes|Bacilli|Lactobacillales|Lactobacillaceae|Lactobacillus|salivarius|
CCTACGGGAGGCAGCAGGTAGGGAATCTTCCACAATGGACGCAAGTCTGATGGAGCAACGCCGCGTGAGTGAAGAAGGTCTTCGGATCGTAAAACTCTGTTGTTAGAGAAGAACACGAGTGAGAGTAACTGTTCATTCGATGACGGTATCTAACCAGCAAGTCACGGCTAACTACGTGC
>MG|11|99.44|Firmicutes|Bacilli|Lactobacillales|Lactobacillaceae|Lactobacillus|salivarius|
CCTACGGGAGGCAGCAGTAGGGAATCTTCCACAATGGACACAAGTCTGATGGAGCAACGCCGCGTGAGTGAAGAAGGTCTTCGGATCGTAAAACTCTGTTGTTAGAGAAGAACACGAGTGAGAGTAACTGTTCATTCGATGACGGTATCTAACCAGCAAGTCACGGCTAACTACGTGC
>MG|14|99.44|Firmicutes|Bacilli|Lactobacillales|Lactobacillaceae|Lactobacillus|salivarius|
CCTACGGGAGGCAGTAGTAGGGAATCTTCCACAATGGACGCAAGTCTGATGGAGCAACGCCGCGTGAGTGAAGAAGGTCTTCGGATCGTAAAACTCTGTTGTTAGAGAAGAACACGAGTGAGAGTAACTGTTCATTCGATGACGGTATCTAACCAGCAAGTCACGGCTAACTACGTGC
>MG|38|99.44|Firmicutes|Bacilli|Lactobacillales|Lactobacillaceae|Lactobacillus|salivarius|
CCTACGGGAGGCAGCAGTAGGGAATCTTCCACAATGGACGCAAGTCTGATGGAGCAACGCCGCGTGAGTGAAGAAGGTCTTCGGATCGTAAAACTCTGTTGTTAGAGAAGAACACGAGTGAGAGTAACTGTTCATTCGATGACGGTATCTAACCAGAAAGTCACGGCTAACTACGTGC
>MG|16|99.44|Firmicutes|Bacilli|Lactobacillales|Lactobacillaceae|Lactobacillus|salivarius|
CCTACGGGAGGCAGCAGTAGGGAATCTTCCACAATGGACGCAAGTCTGATGGAGCAACGCCGCGTGAGTGAAGAAGGTCTTCGGATCGTAAAACTCTGTTGTTAGAGAAGAACACGAGTGAGAGTAACTGTCCATTCGATGACGGTATCTAACCAGCAAGTCACGGCTAACTACGTGC
>MG|12|99.44|Firmicutes|Bacilli|Lactobacillales|Lactobacillaceae|Lactobacillus|salivarius|
CCTACGGGAGGCGGCAGTAGGGAATCTTCCACAATGGACGCAAGTCTGATGGAGCAACGCCGCGTGAGTGAAGAAGGTCTTCGGATCGTAAAACTCTGTTGTTAGAGAAGAACACGAGTGAGAGTAACTGTTCATTCGATGACGGTATCTAACCAGCAAGTCACGGCTAACTACGTGC
>MG|15|99.44|Firmicutes|Bacilli|Lactobacillales|Lactobacillaceae|Lactobacillus|salivarius|
CCTACGGGAGGCAGCAGTAGGGAATCTTCCACAATGGACGCAAGTCTGATGGAGCAACGCCGCGTGAGTGAAGAAGGTTTTCGGATCGTAAAACTCTGTTGTTAGAGAAGAACACGAGTGAGAGTAACTGTTCATTCGATGACGGTATCTAACCAGCAAGTCACGGCTAACTACGTGC
>MG|121|99.44|Firmicutes|Bacilli|Lactobacillales|Lactobacillaceae|Lactobacillus|salivarius|
CCTACGGGAGGCAGCAGTAGGGAATCTTCCACAATGGACGCAAGTCTGATGGAGCAACGCCGCGTGAGTGAAGAAGGTCTTCGGATCGTAAAAACTCTGTTGTTAGAGAAGAACACGAGTGAGAGTAACTGTTCATTCGATGACGGTATCTAACCAGCAAGTCACGGCTAACTACGTGC
>MG|864|100.0|Firmicutes|Bacilli|Lactobacillales|Lactobacillaceae|Lactobacillus|salivarius|
TCCTACGGGAGGCAGCAGTAGGGAATCTTCCACAATGGACGCAAGTCTGATGGAGCAACGCCGCGTGAGTGAAGAAGGTCTTCGGATCGTAAAACTCTGTTGTTAGAGAAGAACACGAGTGAGAGTAACTGTTCATTCGATGACGGTATCTAACCAGCAAGTCACGGCTAACTACGTGCA
>MG|13|99.44|Firmicutes|Bacilli|Lactobacillales|Lactobacillaceae|Lactobacillus|salivarius|
TCCTACGGGAGGCAGCAGTAGGGAATCTTCCACAATGGACGCAAGTCTGATGGAGCAACGCCGCGTGAGTGAAGAAGGTCTTCGGATCGTAAAACTCTGTTGTTAGAGAAGAACACGAATGAGAGTAACTGTTCATTCGATGACGGTATCTAACCAGCAAGTCACGGCTAACTACGTGC
>MG|12|99.44|Firmicutes|Bacilli|Lactobacillales|Lactobacillaceae|Lactobacillus|salivarius|
TCCTACGGGAGGCAGCAGTAGGGAATCTTCCACAATGGACGCAAGTCTGATGGAGCAACGCCGCGTGAGTGAAGAAGGTCTTCGGATCGTAAAACTCTGTTGTTAGAGAAGAACACGAGTGAGAGTAACTGTTCATTCGATGACGGTATCTAACCAGAAAGTCACGGCTAACTACGTGC
>MG|27|99.44|Firmicutes|Bacilli|Lactobacillales|Lactobacillaceae|Lactobacillus|salivarius|
GCACGTAGTTAGCCGTGACTTGCTGGTTAGATACCGTCATCGAATGAACAGTTACTCTCACTCGTGTTCTTCTCTAACAACAGAGTTTTACGATCCGAAGACCTTCTTCACTCACGCGGCGTTTGCTCCATCAGACTTGCGTCCATTGTGGAAGATTCCCTACTGCTGCCTCCCGTAGGA
>MG|11|99.44|Firmicutes|Bacilli|Lactobacillales|Lactobacillaceae|Lactobacillus|salivarius|
CCTACGGGAGGCAGCAGTAGGGAATCTTCCACAATGGACGCAAGTCTGATGGAGCAACGCCGCGTGAGTGAAGAAGGTCTTCGGATCGTAAAACTCTGTTGTTAGAGAAGAACACGAGTGAGAGTAACTGTTCATTCGATGACGGTATCTAACCAGCAAGTCGCGGCTAACTACGTGC
>MG|39|99.44|Firmicutes|Bacilli|Lactobacillales|Lactobacillaceae|Lactobacillus|salivarius|
CCTACGGGAGGCAGCAGTAGGGAATCTTCCACAATGGGCGCAAGTCTGATGGAGCAACGCCGCGTGAGTGAAGAAGGTCTTCGGATCGTAAAACTCTGTTGTTAGAGAAGAACACGAGTGAGAGTAACTGTTCATTCGATGACGGTATCTAACCAGCAAGTCACGGCTAACTACGTGC
>MG|19|99.44|Firmicutes|Bacilli|Lactobacillales|Lactobacillaceae|Lactobacillus|salivarius|
GCACGTAGTTAGCCGTGACTTGCTGGTTAGATACCGTCATCGAATGAACAGTTACTCTCACTCGTGTTCTTCTCTAACAACAGAGTTTTACGATCCGAAGACCTTCTTCACTCACGCGGCGTTGCTCCATCAGACTTGCGTCCATTGTGGAAGATTCCCCACTGCTGCCTCCCGTAGGA
>MG|10|99.44|Firmicutes|Bacilli|Lactobacillales|Lactobacillaceae|Lactobacillus|salivarius|
CCTACGGGAGACAGCAGTAGGGAATCTTCCACAATGGACGCAAGTCTGATGGAGCAACGCCGCGTGAGTGAAGAAGGTCTTCGGATCGTAAAACTCTGTTGTTAGAGAAGAACACGAGTGAGAGTAACTGTTCATTCGATGACGGTATCTAACCAGCAAGTCACGGCTAACTACGTGC
>MG|43|99.44|Firmicutes|Bacilli|Lactobacillales|Lactobacillaceae|Lactobacillus|salivarius|
GCACGTAGTTAGCCGTGACTTGCTGGTTAGATACCGTCATCGAATGAACAGTTACTCTCACTCGTGTTCTTCTCTAACAACAGAGTTTTACGATCCGAAGACCTTCTTCACTCACGCGGCGTTGCTCCATCAGACTTGCGTCCATTGTGGAAGATTCCCTACCTGCTGCCTCCCGTAGGAC
>MG|21|99.44|Firmicutes|Bacilli|Lactobacillales|Lactobacillaceae|Lactobacillus|salivarius|
TCCTACGGGAGGCAGCAGTAGGGAATCTTCCACAATGGACGCAAGTCTGATGGAGCAACGCCGCGTGAGTGAAGAAGGTCTTCGGATCGTAAAAACTCTGTTGTTAGAGAAGAACACGAGTGAGAGTAACTGTTCATTCGATGACGGTATCTAACCAGCAAGTCACGGCTAACTACGTGC
>MG|32|99.44|Firmicutes|Bacilli|Lactobacillales|Lactobacillaceae|Lactobacillus|salivarius|
GCACGTAGTTAGCCGTGACTTGCTGGTTAGATACCGTCATCGAATGAACAGTTACTCTCATTCGTGTTCTTCTCTAACAACAGAGTTTTACGATCCGAAGACCTTCTTCACTCACGCGGCGTTGCTCCATCAGACTTGCGTCCATTGTGGAAGATTCCCTACTGCTGCCTCCCGTAGGA
>MG|11|99.44|Firmicutes|Bacilli|Lactobacillales|Lactobacillaceae|Lactobacillus|salivarius|
CCTACGGGAGGCAGCAGTAGGGAATCTTCCACAATGGACGCAAGTCTGATGGAGCAGCGCCGCGTGAGTGAAGAAGGTCTTCGGATCGTAAAACTCTGTTGTTAGAGAAGAACACGAGTGAGAGTAACTGTTCATTCGATGACGGTATCTAACCAGCAAGTCACGGCTAACTACGTGC
>MG|17|99.44|Firmicutes|Bacilli|Lactobacillales|Lactobacillaceae|Lactobacillus|salivarius|
GCACGTAGTTAGCCGTGACTTGCTGGTTAGATACCGTCATCGAATGAACAGTTACTCTCACTCGTGTTCTTCTCTAACAACAGAGTTTTACGATCCGAAGACCTTCTTCACTCACGCGGCGTTGCTCCATCAGACTTGCGTCCATTGCGGAAGATTCCCTACTGCTGCCTCCCGTAGGA
>MG|13|99.44|Firmicutes|Bacilli|Lactobacillales|Lactobacillaceae|Lactobacillus|salivarius|
CCTACGGGAGGCAGCAGTAGGGAATCCTCCACAATGGACGCAAGTCTGATGGAGCAACGCCGCGTGAGTGAAGAAGGTCTTCGGATCGTAAAACTCTGTTGTTAGAGAAGAACACGAGTGAGAGTAACTGTTCATTCGATGACGGTATCTAACCAGCAAGTCACGGCTAACTACGTGC
>MG|17|99.44|Firmicutes|Bacilli|Lactobacillales|Lactobacillaceae|Lactobacillus|salivarius|
TCCTACGGGAGGCAGCAGTAAGGGAATCTTCCACAATGGACGCAAGTCTGATGGAGCAACGCCGCGTGAGTGAAGAAGGTCTTCGGATCGTAAAACTCTGTTGTTAGAGAAGAACACGAGTGAGAGTAACTGTTCATTCGATGACGGTATCTAACCAGCAAGTCACGGCTAACTACGTGC
>MG|67|99.44|Firmicutes|Bacilli|Lactobacillales|Lactobacillaceae|Lactobacillus|salivarius|
TCCTACGGGAGGCAGCAGGTAGGGAATCTTCCACAATGGACGCAAGTCTGATGGAGCAACGCCGCGTGAGTGAAGAAGGTCTTCGGATCGTAAAACTCTGTTGTTAGAGAAGAACACGAGTGAGAGTAACTGTTCATTCGATGACGGTATCTAACCAGCAAGTCACGGCTAACTACGTGC
>MG|28|99.44|Firmicutes|Bacilli|Lactobacillales|Lactobacillaceae|Lactobacillus|salivarius|
CCTACGGGAGGCAGCAGTAGGGAATCTTCCACAATGGACGCAAAGTCTGATGGAGCAACGCCGCGTGAGTGAAGAAGGTCTTCGGATCGTAAAACTCTGTTGTTAGAGAAGAACACGAGTGAGAGTAACTGTTCATTCGATGACGGTATCTAACCAGCAAGTCACGGCTAACTACGTGC
>MG|4908|100.0|Firmicutes|Bacilli|Lactobacillales|Lactobacillaceae|Lactobacillus|salivarius|
CCTACGGGAGGCAGCAGTAGGGAATCTTCCACAATGGACGCAAGTCTGATGGAGCAACGCCGCGTGAGTGAAGAAGGTCTTCGGATCGTAAAACTCTGTTGTTAGAGAAGAACACGAGTGAGAGTAACTGTTCATTCGATGACGGTATCTAACCAGCAAGTCACGGCTAACTACGTGCA
>MG|21|99.44|Firmicutes|Bacilli|Lactobacillales|Lactobacillaceae|Lactobacillus|salivarius|
GCACGTAGTTAGCCGTGACTTTCTGGTTAGATACCGTCATCGAATGAACAGTTACTCTCACTCGTGTTCTTCTCTAACAACAGAGTTTTACGATCCGAAGACCTTCTTCACTCACGCGGCGTTGCTCCATCAGACTTGCGTCCATTGTGGAAGATTCCCTACTGCTGCCTCCCGTAGGA
>MG|2314|100.0|Firmicutes|Bacilli|Lactobacillales|Lactobacillaceae|Lactobacillus|salivarius|
GCACGTAGTTAGCCGTGACTTGCTGGTTAGATACCGTCATCGAATGAACAGTTACTCTCACTCGTGTTCTTCTCTAACAACAGAGTTTTACGATCCGAAGACCTTCTTCACTCACGCGGCGTTGCTCCATCAGACTTGCGTCCATTGTGGAAGATTCCCTACTGCTGCCTCCCGTAGGAC
>MG|11|99.44|Firmicutes|Bacilli|Lactobacillales|Lactobacillaceae|Lactobacillus|salivarius|
CCTACGGGAGGCAGCAGTAGGGAATCTTCCACAATGGACGCAAGTCTGATGGAGCAACGCCGCGTGAGTGAAGAAGGTCTTCGGATCGTAAAACTCTGTTGTTAGAGAAGAACACGAGTGAGAGTAACTGTTCATTCGATGGCGGTATCTAACCAGCAAGTCACGGCTAACTACGTGC
>MG|12|99.44|Firmicutes|Bacilli|Lactobacillales|Lactobacillaceae|Lactobacillus|salivarius|
CCTACGGGAGGCAGCAGTAGGGAATCTTCCACAATGGACGCAGGTCTGATGGAGCAACGCCGCGTGAGTGAAGAAGGTCTTCGGATCGTAAAACTCTGTTGTTAGAGAAGAACACGAGTGAGAGTAACTGTTCATTCGATGACGGTATCTAACCAGCAAGTCACGGCTAACTACGTGC
>MG|12|99.44|Firmicutes|Bacilli|Lactobacillales|Lactobacillaceae|Lactobacillus|salivarius|
CCTACGGGAGGCAGCAGTAGGGAATCTTCCACAATGGACGCAAGCCTGATGGAGCAACGCCGCGTGAGTGAAGAAGGTCTTCGGATCGTAAAACTCTGTTGTTAGAGAAGAACACGAGTGAGAGTAACTGTTCATTCGATGACGGTATCTAACCAGCAAGTCACGGCTAACTACGTGC
>MG|13|99.44|Firmicutes|Bacilli|Lactobacillales|Lactobacillaceae|Lactobacillus|salivarius|
GCACGTAGTTAGCCGTGGCTTGCTGGTTAGATACCGTCATCGAATGAACAGTTACTCTCACTCGTGTTCTTCTCTAACAACAGAGTTTTACGATCCGAAGACCTTCTTCACTCACGCGGCGTTGCTCCATCAGACTTGCGTCCATTGTGGAAGATTCCCTACTGCTGCCTCCCGTAGGA
>MG|41|99.44|Firmicutes|Bacilli|Lactobacillales|Lactobacillaceae|Lactobacillus|salivarius|
CCTACGGGAGGCAGCAGTAGGGAATCTTCCGCAATGGACGCAAGTCTGATGGAGCAACGCCGCGTGAGTGAAGAAGGTCTTCGGATCGTAAAACTCTGTTGTTAGAGAAGAACACGAGTGAGAGTAACTGTTCATTCGATGACGGTATCTAACCAGCAAGTCACGGCTAACTACGTGC
>MG|13|99.44|Firmicutes|Bacilli|Lactobacillales|Lactobacillaceae|Lactobacillus|salivarius|
CCTACGGGGAGGCAGCAGTAGGGAATCTTCCACAATGGACGCAAGTCTGATGGAGCAACGCCGCGTGAGTGAAGAAGGTCTTCGGATCGTAAAACTCTGTTGTTAGAGAAGAACACGAGTGAGAGTAACTGTTCATTCGATGACGGTATCTAACCAGCAAGTCACGGCTAACTACGTGC
>MG|409|100.0|Firmicutes|Bacilli|Lactobacillales|Lactobacillaceae|Lactobacillus|secaliphilus|
CCTACGGGAGGCAGCAGTAGGGAATCTTCCACAATGGGCGCAAGCCTGATGGAGCAACACCGCGTGAGTGAAGAAGGGTTTCGGCTCGTAAAGCTCTGTTGTTGAAGAAGAACGTGCGTGAGAGTAACTGTTCACGCAGTGACGGTATTCAACCAGAAAGTCACGGCTAACTACGTGCC
>MG|195|100.0|Firmicutes|Bacilli|Lactobacillales|Lactobacillaceae|Lactobacillus|secaliphilus|
GCACGTAGTTAGCCGTGACTTTCTGGTTGAATACCGTCACTGCGTGAACAGTTACTCTCACGCACGTTCTTCTTCAACAACAGAGCTTTACGAGCCGAAACCCTTCTTCACTCACGCGGTGTTGCTCCATCAGGCTTGCGCCCATTGTGGAAGATTCCCTACTGCTGCCTCCCGTAGGA
>MG|13|99.44|Firmicutes|Bacilli|Lactobacillales|Lactobacillaceae|Lactobacillus|vaginalis|
CCTACGGGAGGCAGCGGTAGGGAATCTTCCACAATGGGCGCAAGCCTGATGGAGCAACACCGCGTGAGTGAAGAAGGGTTTCGGCTCGTAAAGCTCTGTTGTTGGAGAAGAACGTGCGTGAGAGTAACTGTTCACGCAGTGACGGTATCCAACCAGAAAGTCACGGCTAACTACGTGC
>MG|30|99.44|Firmicutes|Bacilli|Lactobacillales|Lactobacillaceae|Lactobacillus|vaginalis|
GCACGTAGTTAGCCGTGACTTTCTGGTTGGATACCGTCACTGCGTGAACAGTTACTCTCACGCACGTTCTTCTCCAACAACAGAGTTTTACGAGCCGAAACCCTTCTTCACTCACGCGGTGTTGCTCCATCAGGCTTGCGCCCATTGTGGAAGATTCCCTACTGCTGCCTCCCGTAGG
>MG|16|99.44|Firmicutes|Bacilli|Lactobacillales|Lactobacillaceae|Lactobacillus|vaginalis|
CCTACGGGAGGCAGCAGTAGGGAATCTTCCACAATGGGCGCAAGCCTGATGGAGCAACACCGCATGAGTGAAGAAGGGTTTCGGCTCGTAAAGCTCTGTTGTTGGAGAAGAACGTGCGTGAGAGTAACTGTTCACGCAGTGACGGTATCCAACCAGAAAGTCACGGCTAACTACGTGC
>MG|16|99.44|Firmicutes|Bacilli|Lactobacillales|Lactobacillaceae|Lactobacillus|vaginalis|
CCTACGGGAGGCAGCAGTAGGGAATCTTCCACAATGGGCGCAAGCCTGATGGAGCAACACCGCGTGAGTGAAGAAGGGTTTCGGCTCGTAAAGCTCTGTTGTTGGAGAAGAACGTGCGTGAGAGTAACTGTTCACGCAGTGACGGTATCCAACCAGAAAGTCACGGCCAACTACGTGC
>MG|17|99.44|Firmicutes|Bacilli|Lactobacillales|Lactobacillaceae|Lactobacillus|vaginalis|
CCTACGGGAGGCAGCAGTAGGGAATCTTCCACAATGGGCGCAAGCCTGATGGAGCAACACCGCGTGAGTGAAGAAGGGTTTCGGCTCGTAAAGCTCTGTTGTTGGAGAAGAACGTGCGTGAGAGTAACTGTTCACGCAGTGACGGTATCCAACCAGAAAGTCACGGCTAGCTACGTGC
>MG|10|99.44|Firmicutes|Bacilli|Lactobacillales|Lactobacillaceae|Lactobacillus|vaginalis|
CCTACGGGAGGCAGCAGTAGGGAATCTTCCACAATGGGCGCAAGCCTGATGGAGCGACACCGCGTGAGTGAAGAAGGGTTTCGGCTCGTAAAGCTCTGTTGTTGGAGAAGAACGTGCGTGAGAGTAACTGTTCACGCAGTGACGGTATCCAACCAGAAAGTCACGGCTAACTACGTGC
>MG|22|99.44|Firmicutes|Bacilli|Lactobacillales|Lactobacillaceae|Lactobacillus|vaginalis|
CCTACGGGAGGCAGCAGTAGGGAATCTTCCACAATGGGCGCAAGCCTGATGGAGCAACACCGCGTGAGTGAAGAAGGGTTTCGGCTCGTAAAGCTCTGTTGTTGGAGAAGAACGTGCGTGAGAGTAACTGTTCACGCAGTGACGGTATCCAACCAGAAAGTGACGGCTAACTACGTGC
>MG|14|99.44|Firmicutes|Bacilli|Lactobacillales|Lactobacillaceae|Lactobacillus|vaginalis|
CCTACGGGAGGCAGCAGTAGGGAATCTTCCACAATGGGCGCAAGCCTGATGGAGCAACACCGCGTGAGTGAAGAAGGGTTTCGGCTCGTAAAGCTCTGCTGTTGGAGAAGAACGTGCGTGAGAGTAACTGTTCACGCAGTGACGGTATCCAACCAGAAAGTCACGGCTAACTACGTGC
>MG|14|99.44|Firmicutes|Bacilli|Lactobacillales|Lactobacillaceae|Lactobacillus|vaginalis|
CCTACGGGAGGCAGCAGTAGGGAATCTTCCACAATGGGCGCAAGCCTGATGGAGCAACACCGCGTGAGTGAAGAAGGGTTTCGGCTCGTAAAGCTCTGTTGTTGGAGAAGAACGTGCGTGAGAGTAACTGTTCACGTAGTGACGGTATCCAACCAGAAAGTCACGGCTAACTACGTGC
>MG|12|99.44|Firmicutes|Bacilli|Lactobacillales|Lactobacillaceae|Lactobacillus|vaginalis|
CCTACGGGAGGCAGCAGTAGGGAATCTTCCACAATGGGCGCAAGCCTGATGGAGCAACACCGCGTGAGTGAAGAAGGGTTTCGGCTCGTAAAGCTCTGTTGTTGGAGAAGAACGTGCGTGAGAGTAACTGTTCACGCAGTGACGGTATCCGACCAGAAAGTCACGGCTAACTACGTGC
>MG|64|99.44|Firmicutes|Bacilli|Lactobacillales|Lactobacillaceae|Lactobacillus|vaginalis|
CCTACGGGAGGCAGCAGTAGGGAATCTTCCACAATGGGCGCAAGCCTGATGGAGCAACACCGCGTGAGTGAAGAAGGGTTTCGGCTCGTAAAGCTCTGTTGTTGGAGAAGAACGTGTGTGAGAGTAACTGTTCACGCAGTGACGGTATCCAACCAGAAAGTCACGGCTAACTACGTGCA
>MG|33|99.44|Firmicutes|Bacilli|Lactobacillales|Lactobacillaceae|Lactobacillus|vaginalis|
CCTACGGGAGACAGCAGTAGGGAATCTTCCACAATGGGCGCAAGCCTGATGGAGCAACACCGCGTGAGTGAAGAAGGGTTTCGGCTCGTAAAGCTCTGTTGTTGGAGAAGAACGTGCGTGAGAGTAACTGTTCACGCAGTGACGGTATCCAACCAGAAAGTCACGGCTAACTACGTGC
>MG|11|99.44|Firmicutes|Bacilli|Lactobacillales|Lactobacillaceae|Lactobacillus|vaginalis|
CCTACGGGAGGCAGCAGTAGGGAATCTTCCACGATGGGCGCAAGCCTGATGGAGCAACACCGCGTGAGTGAAGAAGGGTTTCGGCTCGTAAAGCTCTGTTGTTGGAGAAGAACGTGCGTGAGAGTAACTGTTCACGCAGTGACGGTATCCAACCAGAAAGTCACGGCTAACTACGTGC
>MG|24|99.44|Firmicutes|Bacilli|Lactobacillales|Lactobacillaceae|Lactobacillus|vaginalis|
GCACGTAGTTAGCCGTGACTTTCTGGTTAGATACCGTCACTGCGTGAACAGTTACTCTCACGCACGTTCTTCTCCAACAACAGAGCTTTACGAGCCGAAACCCTTCTTCACTCACGCGGTGTTGCTCCATCAGGCTTGCGCCCATTGTGGAAGATTCCCTACTGCTGCCTCCCGTAGG
>MG|21|99.44|Firmicutes|Bacilli|Lactobacillales|Lactobacillaceae|Lactobacillus|vaginalis|
CCTACGGGAGGCAGCAGTAGGGAATCTTCCACAATGGGCGCAAGCCTGATGGAGCAACACCGCGTGAGTGAAGAAGGGTTTCGGCTCGTAAAGCTCTGTTGTTGGAGAAGAACGTGCGTGAGAGTAACTGTTCACGCAGTGACGGTATCCAACCAGAAAGTCACAGCTAACTACGTGC
>MG|11|99.44|Firmicutes|Bacilli|Lactobacillales|Lactobacillaceae|Lactobacillus|vaginalis|
CCTACGGGAGGCAGCAGTAGGGAATCTTCCACAATGGGCGCAAGCCTGATGGAGCAGCACCGCGTGAGTGAAGAAGGGTTTCGGCTCGTAAAGCTCTGTTGTTGGAGAAGAACGTGCGTGAGAGTAACTGTTCACGCAGTGACGGTATCCAACCAGAAAGTCACGGCTAACTACGTGC
>MG|14|99.44|Firmicutes|Bacilli|Lactobacillales|Lactobacillaceae|Lactobacillus|vaginalis|
CCTACGGGAGGCAGCAGTAGGGAATCTTTCACAATGGGCGCAAGCCTGATGGAGCAACACCGCGTGAGTGAAGAAGGGTTTCGGCTCGTAAAGCTCTGTTGTTGGAGAAGAACGTGCGTGAGAGTAACTGTTCACGCAGTGACGGTATCCAACCAGAAAGTCACGGCTAACTACGTGC
>MG|15|99.44|Firmicutes|Bacilli|Lactobacillales|Lactobacillaceae|Lactobacillus|vaginalis|
CCTACGGGAGGCAGCAGTAGGGAATCTTCCACAATGGGTGCAAGCCTGATGGAGCAACACCGCGTGAGTGAAGAAGGGTTTCGGCTCGTAAAGCTCTGTTGTTGGAGAAGAACGTGCGTGAGAGTAACTGTTCACGCAGTGACGGTATCCAACCAGAAAGTCACGGCTAACTACGTGC
>MG|12|99.44|Firmicutes|Bacilli|Lactobacillales|Lactobacillaceae|Lactobacillus|vaginalis|
CCTACGGGAGGCAGCAGTAGGGAATCTTCCACAATGGGCGCAAGCCTGATGGAGCAACACCGCGTGAGTGAAGAAGGGTTTCGGCTCGTAAAGCTCTGTTGTTGGAGAAGAACGTGCGTGAGAGTAACTGTTCACGCAGTGACGGTATCCAACCAGAAAGTCACGGTTAACTACGTGC
>MG|127|99.44|Firmicutes|Bacilli|Lactobacillales|Lactobacillaceae|Lactobacillus|vaginalis|
CCTACGGGAGGCAGCAGTAGGGAATCTTCCACAATGGGCGCAAGCCTGATGGAGCAACACCGCGTGAGTGAAGAAGGGTTTCGGCTCGTAAAGCTCTGTTGTTGGAGAAGAACGTGCGTGAGAGCAACTGTTCACGCAGTGACGGTATCCAACCAGAAAGTCACGGCTAACTACGTGC
>MG|18|99.44|Firmicutes|Bacilli|Lactobacillales|Lactobacillaceae|Lactobacillus|vaginalis|
CCTACGGGAGGCAGCAGTAGGGAATCTTCCACAATGGGCGCAAGCCTGATGGAGCAACACCGCGTGAGTGAAGAAGGGTTTCGGCTCGTAAAGCTCTGTTGTTGGAGAAGAACGTGCGTGAGAGTAACTGTTCGCGCAGTGACGGTATCCAACCAGAAAGTCACGGCTAACTACGTGC
>MG|15|99.44|Firmicutes|Bacilli|Lactobacillales|Lactobacillaceae|Lactobacillus|vaginalis|
CCTACGGGAGGCAGCAGTAGGGAATCTTCCACAATGGGCGCAAGCCTGATGGAGCAACACCGCGTGAGTGAAGAAGGGTTTCGGCTCGTAAAGCTCTGTTGTTGGAGAAGAACGTGCGTGAGAGTAACTGTTCACGCAGTGACGGCATCCAACCAGAAAGTCACGGCTAACTACGTGC
>MG|21|99.44|Firmicutes|Bacilli|Lactobacillales|Lactobacillaceae|Lactobacillus|vaginalis|
CCTACGGGAGGTAGCAGTAGGGAATCTTCCACAATGGGCGCAAGCCTGATGGAGCAACACCGCGTGAGTGAAGAAGGGTTTCGGCTCGTAAAGCTCTGTTGTTGGAGAAGAACGTGCGTGAGAGTAACTGTTCACGCAGTGACGGTATCCAACCAGAAAGTCACGGCTAACTACGTGC
>MG|22|99.44|Firmicutes|Bacilli|Lactobacillales|Lactobacillaceae|Lactobacillus|vaginalis|
GCACGTAGTTAGCCGTGACTTTCTGGTTGGATACCGTCACTGCGTGAACAGTTACTCTCACGCACGTTCTTCTCCAACAACAGAGCTTTACGAGCCGAAACCCTTCTTCACTCACGCGGTGTTGCTCCATCAGGCTTGCGCCCATTGTGGAAGATTCCCTACTGCTGCCTCCCCGTAGGA
>MG|12713|100.0|Firmicutes|Bacilli|Lactobacillales|Lactobacillaceae|Lactobacillus|vaginalis|
CCTACGGGAGGCAGCAGTAGGGAATCTTCCACAATGGGCGCAAGCCTGATGGAGCAACACCGCGTGAGTGAAGAAGGGTTTCGGCTCGTAAAGCTCTGTTGTTGGAGAAGAACGTGCGTGAGAGTAACTGTTCACGCAGTGACGGTATCCAACCAGAAAGTCACGGCTAACTACGTGCA
>MG|19|99.44|Firmicutes|Bacilli|Lactobacillales|Lactobacillaceae|Lactobacillus|vaginalis|
CCTACGGGAGGCAGCAGTAGGGAATCTTCCACAATGGGCGCAAGCCTGATGGAGTAACACCGCGTGAGTGAAGAAGGGTTTCGGCTCGTAAAGCTCTGTTGTTGGAGAAGAACGTGCGTGAGAGTAACTGTTCACGCAGTGACGGTATCCAACCAGAAAGTCACGGCTAACTACGTGC
>MG|12|99.44|Firmicutes|Bacilli|Lactobacillales|Lactobacillaceae|Lactobacillus|vaginalis|
CCTACAGGAGGCAGCAGTAGGGAATCTTCCACAATGGGCGCAAGCCTGATGGAGCAACACCGCGTGAGTGAAGAAGGGTTTCGGCTCGTAAAGCTCTGTTGTTGGAGAAGAACGTGCGTGAGAGTAACTGTTCACGCAGTGACGGTATCCAACCAGAAAGTCACGGCTAACTACGTGC
>MG|10|99.44|Firmicutes|Bacilli|Lactobacillales|Lactobacillaceae|Lactobacillus|vaginalis|
GCACGTAGTTAGCCGTGACTTTCTGGTTGGATACCGTCACTGCGTGAACAGTTACTCTCACGCACGTCCTTCTCCAACAACAGAGCTTTACGAGCCGAAACCCTTCTTCACTCACGCGGTGTTGCTCCATCAGGCTTGCGCCCATTGTGGAAGATTCCCTACTGCTGCCTCCCGTAGG
>MG|14|99.44|Firmicutes|Bacilli|Lactobacillales|Lactobacillaceae|Lactobacillus|vaginalis|
CCTACGGGAGGCAGCAGTAGGGAATCTTCCACAATGGGCGCAAGCCTGATGGAGCAACACCGCGTGAGTGAAGAAGGGTTTCGGCTCGTAAAGCTCTGTTGTCGGAGAAGAACGTGCGTGAGAGTAACTGTTCACGCAGTGACGGTATCCAACCAGAAAGTCACGGCTAACTACGTGC
>MG|18|99.44|Firmicutes|Bacilli|Lactobacillales|Lactobacillaceae|Lactobacillus|vaginalis|
CCTACGGGAGGCAGCAGTAGGGAATCTTCCACAATGGGCGCAAGCCTGATGGAGCAACACCGCGTGAGTGAAGAAGGGTTTCGGCTCGTAAAGCTCTGTTGTTGGAGAAGAAACGTGCGTGAGAGTAACTGTTCACGCAGTGACGGTATCCAACCAGAAAGTCACGGCTAACTACGTGCC
>MG|13|99.44|Firmicutes|Bacilli|Lactobacillales|Lactobacillaceae|Lactobacillus|vaginalis|
CCTACGGGAGGCAGCAGTAGGGAATCTTCCACAATGGGCGCAAGCCTGATGGAGCAACACCGCGTGAGTGAAGAAGGGTTTCGGCTCGTAAAGCTCTGTTGTTGGAGAAGAACGTGCGTGAGAGTAACTGTTCACGCGGTGACGGTATCCAACCAGAAAGTCACGGCTAACTACGTGC
>MG|23|99.44|Firmicutes|Bacilli|Lactobacillales|Lactobacillaceae|Lactobacillus|vaginalis|
CCTACGGGAGGCAGCAGTAGGGAATCTTCCACAATGGGCGCAAGCCTGATGGAGCAACACCGCGTGAGTGAAGAAGGGTTTCGGCTCGTAAAGCTCTGTTGTTGGAGAAGAACGTGCGTGAGAGTAACTGTTCACGCAGTGACGGTATCCCAACCAGAAAGTCACGGCTAACTACGTGC
>MG|12|99.44|Firmicutes|Bacilli|Lactobacillales|Lactobacillaceae|Lactobacillus|vaginalis|
CCTACGGGAGGCAGCAGTAGGGAATCTTCCACAATGGGCGCAAGCCTGATGGAGCAACACCGCGTGAGTGAAGAAGGGTTTCGGCTCGTAAAGCTCTGTTGTTGGAGAAGAACGTGCGTGAGAGTAACCGTTCACGCAGTGACGGTATCCAACCAGAAAGTCACGGCTAACTACGTGC
>MG|4976|100.0|Firmicutes|Bacilli|Lactobacillales|Lactobacillaceae|Lactobacillus|vaginalis|
GCACGTAGTTAGCCGTGACTTTCTGGTTGGATACCGTCACTGCGTGAACAGTTACTCTCACGCACGTTCTTCTCCAACAACAGAGCTTTACGAGCCGAAACCCTTCTTCACTCACGCGGTGTTGCTCCATCAGGCTTGCGCCCATTGTGGAAGATTCCCTACTGCTGCCTCCCGTAGGA
>MG|16|100.0|Firmicutes|Bacilli|Lactobacillales|Lactobacillaceae|Lactobacillus|vaginalis|
CCTACGGGAGGCAGCAGTAGGGAATCTTCCACAATGGGCGCAAGCCTGATGGAGCAACACCGCGTGAGTGAAGAAGGGTTTCGGCTCGTAAAGCTCTGTTGTTGGAGAAGAACGTGCGTGAGAGTAACTGTTCACGCAGTGACGGTATCCAACCAGAAAGTCACGGCTAACTACGCGC
>MG|12|99.44|Firmicutes|Bacilli|Lactobacillales|Lactobacillaceae|Lactobacillus|vaginalis|
CCTACGGGAGGCAGCAGCAGGGAATCTTCCACAATGGGCGCAAGCCTGATGGAGCAACACCGCGTGAGTGAAGAAGGGTTTCGGCTCGTAAAGCTCTGTTGTTGGAGAAGAACGTGCGTGAGAGTAACTGTTCACGCAGTGACGGTATCCAACCAGAAAGTCACGGCTAACTACGTGC
>MG|11|99.44|Firmicutes|Bacilli|Lactobacillales|Lactobacillaceae|Lactobacillus|vaginalis|
CCTACGGGAGGCAGCAGTAGGGAATCTTCCACAATGGGCGCAAGCCTGATGGAGCAACACCGCGTGAGTGAAGAAGGGTTTCGGCTCGTAAAGCTCTGTTATTGGAGAAGAACGTGCGTGAGAGTAACTGTTCACGCAGTGACGGTATCCAACCAGAAAGTCACGGCTAACTACGTGC
>MG|79|99.44|Firmicutes|Bacilli|Lactobacillales|Lactobacillaceae|Lactobacillus|vaginalis|
CCTACGGGAGGCAGCAGTAGGGAATCTTCCACAATGGGCGCAAGCTGATGGAGCAACACCGCGTGAGTGAAGAAGGGTTTCGGCTCGTAAAGCTCTGTTGTTGGAGAAGAACGTGCGTGAGAGTAACTGTTCACGCAGTGACGGTATCCAACCAGAAAGTCACGGCTAACTACGTGC
>MG|101|99.44|Firmicutes|Bacilli|Lactobacillales|Lactobacillaceae|Lactobacillus|vaginalis|
GCACGTAGTTAGCCGTGACTTTCTGGTTGGATACCGTCACTGCGTGAACAGTTACTCTCACGCACGTTCTTCTCCAACAACAGAGCTTTACGAGTCGAAACCCTTCTTCACTCACGCGGTGTTGCTCCATCAGGCTTGCGCCCATTGTGGAAGATTCCCTACTGCTGCCTCCCGTAGG
>MG|13|99.44|Firmicutes|Bacilli|Lactobacillales|Lactobacillaceae|Lactobacillus|vaginalis|
CCTACGGGAGGCAGCAGTAGGGAATCTTCCACAATGGGCGCAAGCCTGATGGAGCAACACCGCGTGAGTGAAGAAGGGTTTCGGCTCGTAAGGCTCTGTTGTTGGAGAAGAACGTGCGTGAGAGTAACTGTTCACGCAGTGACGGTATCCAACCAGAAAGTCACGGCTAACTACGTGC
>MG|17|99.44|Firmicutes|Bacilli|Lactobacillales|Lactobacillaceae|Lactobacillus|vaginalis|
GCACGTAGTTAGCCGTGACTTTCTGGTTGGATACCGTCACTGCGTGAACAGTTACTCTCACGCACGTTCTTCTCCAACAACAGAGCTTTACGAGCCGAAACCCTTCTTCACTCACGCGGTGTTGCTCCATCAGGCTTGCGCCCATTGCGGAAGATTCCCTACTGCTGCCTCCCGTAGG
>MG|19|99.44|Firmicutes|Bacilli|Lactobacillales|Lactobacillaceae|Lactobacillus|vaginalis|
CCTACGGGAGGCAGCAGTAGGGAATCTTCCACAATGGGCGCAAGCCTGATGGAGCAACACCGCGCGAGTGAAGAAGGGTTTCGGCTCGTAAAGCTCTGTTGTTGGAGAAGAACGTGCGTGAGAGTAACTGTTCACGCAGTGACGGTATCCAACCAGAAAGTCACGGCTAACTACGTGC
>MG|18|99.44|Firmicutes|Bacilli|Lactobacillales|Lactobacillaceae|Lactobacillus|vaginalis|
CCTACGGGAGGCAGCAGTAGGGAATCTTCCACAATGGGCGCAAGCCTGATGGAGCAACACCGCGTGAGTGAAGAAGGGTTTCGGCTCGTAAAGCTCTGTTGCTGGAGAAGAACGTGCGTGAGAGTAACTGTTCACGCAGTGACGGTATCCAACCAGAAAGTCACGGCTAACTACGTGC
>MG|12|99.44|Firmicutes|Bacilli|Lactobacillales|Lactobacillaceae|Lactobacillus|vaginalis|
GCACGTAGTTAGCCGTGACTTTCTGGTTGGATACCGTCACTGCGTGAACAGTTACTCTCACGCACGTTCTTCTCCAACAACAGAGCTTTACGAGCCGAAACCCTTCTTCACTCACGCGGTGTTGCTCCATCAGGCTTGCGCCCATTGTGGAAGATTCCCTACTGCCGCCTCCCGTAGG
>MG|39|99.44|Firmicutes|Bacilli|Lactobacillales|Lactobacillaceae|Lactobacillus|vaginalis|
GCACGTAGTTAGCCGTGACTTTCTGGTTGGATACCGTCACTGCGTGAACAGTTACTCTCACGCACGTTCTTCTCCAACAACAGAGCTTTACGAGCCGAAAACCCTTCTTCACTCACGCGGTGTTGCTCCATCAGGCTTGCGCCCATTGTGGAAGATTCCCTACTGCTGCCTCCCGTAGG
>MG|12|99.44|Firmicutes|Bacilli|Lactobacillales|Lactobacillaceae|Lactobacillus|vaginalis|
CCTACCGGGAGGCAGCAGTAGGGAATCTTCCACAATGGGCGCAAGCCTGATGGAGCAACACCGCGTGAGTGAAGAAGGGTTTCGGCTCGTAAAGCTCTGTTGTTGGAGAAGAACGTGCGTGAGAGTAACTGTTCACGCAGTGACGGTATCCAACCAGAAAGTCACGGCTAACTACGTGC
>MG|15|99.44|Firmicutes|Bacilli|Lactobacillales|Lactobacillaceae|Lactobacillus|vaginalis|
CCTACGGGAGGCAGCAGTAGGGAATCTTCCACAATGGGCGCAAGCCTGATGGAGCAACACCGCGTGAGTGAAGAAGGGTTTCGGCTCGTAAAGCTCTGTTGTTGGAGAAGAACGTGCGTGAGAGTAACTGTTCACGCAGTGACGGTACCCAACCAGAAAGTCACGGCTAACTACGTGC
>MG|10|99.44|Firmicutes|Bacilli|Lactobacillales|Lactobacillaceae|Lactobacillus|vaginalis|
CCTACGGGAGGCAGCAGTAGGGAATCTTCCACAATGGGCGCAAACCTGATGGAGCAACACCGCGTGAGTGAAGAAGGGTTTCGGCTCGTAAAGCTCTGTTGTTGGAGAAGAACGTGCGTGAGAGTAACTGTTCACGCAGTGACGGTATCCAACCAGAAAGTCACGGCTAACTACGTGC
>MG|19|99.44|Firmicutes|Bacilli|Lactobacillales|Lactobacillaceae|Lactobacillus|vaginalis|
CCTACGGGAGGCAGCAGTAGGGAATCTTCCACAATGGGCGCAAGCCTGATGGAGCAACACCGCGTGAGTGAAGAAGGGTTTCGGCTCGTAAAGCTCTGTTGTTGGAGAAGAACGTGCGTGAGAGTAACTGTTCACGCAGTGACGGTATCCAGCCAGAAAGTCACGGCTAACTACGTGC
>MG|12|99.44|Firmicutes|Bacilli|Lactobacillales|Lactobacillaceae|Lactobacillus|vaginalis|
CCTACGGGAGGCAGCAGTAGGGAATCTTCCACAATGGGCGCAAGCCTGATGGAGCAACACCGCGTGAGTGAAGAAGGGTTTCGGCTCGTAAAGCTCTGTTGTTGGAGAAGAACGTGCGTGAGAGTAGCTGTTCACGCAGTGACGGTATCCAACCAGAAAGTCACGGCTAACTACGTGC
>MG|75|99.44|Firmicutes|Bacilli|Lactobacillales|Lactobacillaceae|Lactobacillus|vaginalis|
CCTACGGGAGGCAGCAGTAGGGAATCTTCCACAATGGGCGCAAGCCTGATGGAGCAACACCGCGTGAGTGAAGAAGGGTTTCGGCTCGTAAAGCTCTGTTGTTGGAGAAGAACGTGCGTGAGAGTAACTGTTCACGCAGTGACGGTATCCAACCAGAAAGCCACGGCTAACTACGTGC
>MG|26|99.44|Firmicutes|Bacilli|Lactobacillales|Lactobacillaceae|Lactobacillus|vaginalis|
CCTACGGGAGGCAGCAGTAGGGAATCTTCCACAATGGGCGCAAGCCTGATGGAGCAACACCGCGTGAGTGAAGAAGGGTTTCGGCTCGTAAAGCTCTGTTGTTGGAGAAGAACGTGCGTGAGAGTAACTGTTCACGCAGTGACGGTATCCAACCAGAAAGTCACGGCTAACTATGTGC
>MG|12|99.44|Firmicutes|Bacilli|Lactobacillales|Lactobacillaceae|Lactobacillus|vaginalis|
CCTACGGGAGGCAGCAGTAGGGAATCTTCCACAATGGGCGCAAGCCTGATGGAGCAACACCGCGTGAGTGAAGAAGGGTTTCGGCTCGTAAAGCTCTGTTGTTGGAGAAGAACGTGCGTGGGAGTAACTGTTCACGCAGTGACGGTATCCAACCAGAAAGTCACGGCTAACTACGTGC
>MG|13|99.44|Firmicutes|Bacilli|Lactobacillales|Lactobacillaceae|Lactobacillus|vaginalis|
CCTACGGGAGGCAGCAGTAGGGAATCTTCCACAATGGGCGCAAGCCTGACGGAGCAACACCGCGTGAGTGAAGAAGGGTTTCGGCTCGTAAAGCTCTGTTGTTGGAGAAGAACGTGCGTGAGAGTAACTGTTCACGCAGTGACGGTATCCAACCAGAAAGTCACGGCTAACTACGTGC
>MG|62|99.44|Firmicutes|Bacilli|Lactobacillales|Lactobacillaceae|Lactobacillus|vaginalis|
GCACGTAGTTAGCCGTGACTTTCTGGTTGGATACCGTCACTGCGTGAACAGTTGCTCTCACGCACGTTCTTCTCCAACAACAGAGCTTTACGAGCCGAAACCCTTCTTCACTCACGCGGTGTTGCTCCATCAGGCTTGCGCCCATTGTGGAAGATTCCCTACTGCTGCCTCCCGTAGG
>MG|30|99.44|Firmicutes|Bacilli|Lactobacillales|Lactobacillaceae|Lactobacillus|vaginalis|
GCACGTAGTTAGCCGTGACTTTCTGGTTGGATACCGTCACTGCGTGAACAGTTACTCTCACGCACGTTCTTCTCTAACAACAGAGCTTTACGAGCCGAAACCCTTCTTCACTCACGCGGTGTTGCTCCATCAGGCTTGCGCCCATTGTGGAAGATTCCCTACTGCTGCCTCCCGTAGG
>MG|14|100.0|Firmicutes|Bacilli|Lactobacillales|Lactobacillaceae|Lactobacillus|vaginalis|
CCCACGGGAGGCAGCAGTAGGGAATCTTCCACAATGGGCGCAAGCCTGATGGAGCAACACCGCGTGAGTGAAGAAGGGTTTCGGCTCGTAAAGCTCTGTTGTTGGAGAAGAACGTGCGTGAGAGTAACTGTTCACGCAGTGACGGTATCCAACCAGAAAGTCACGGCTAACTACGTGC
>MG|14|99.44|Firmicutes|Bacilli|Lactobacillales|Lactobacillaceae|Lactobacillus|vaginalis|
CCTACGGGAGGCAGCAGTAGGGAATCTTCCACAATGGGCGCAAGCCTGATGGAGCAACACCGCGTGAGTGAAGAAGGGTTTCGGCTCGTAAAGCTCTGTTGTTGGAGAAGAACGTGCGTGAGAGTAACTGTTCACGCAGTGACGGTATCCAACCAGCAAGTCACGGCTAACTACGTGC
>MG|13|99.44|Firmicutes|Bacilli|Lactobacillales|Lactobacillaceae|Lactobacillus|vaginalis|
GCACGTAGTTAGCCGTGACTTTCTGGTTGGATACCGTCACTGCGTGAACAGTTACTCTCACGCACGCTCTTCTCCAACAACAGAGCTTTACGAGCCGAAACCCTTCTTCACTCACGCGGTGTTGCTCCATCAGGCTTGCGCCCATTGTGGAAGATTCCCTACTGCTGCCTCCCGTAGG
>MG|11|99.44|Firmicutes|Bacilli|Lactobacillales|Lactobacillaceae|Lactobacillus|vaginalis|
CCTACGGGAGGCAGCAGTAGGGAATCTTCCACAATGGGCGCAAGCCTATGGAGCAACACCGCGTGAGTGAAGAAGGGTTTCGGCTCGTAAAGCTCTGTTGTTGGAGAAGAACGTGCGTGAGAGTAACTGTTCACGCAGTGACGGTATCCAACCAGAAAGTCACGGCTAACTACGTGC
>MG|22|100.0|Firmicutes|Bacilli|Lactobacillales|Lactobacillaceae|Lactobacillus|vaginalis|
CCTACGGGAGGCAGCAGTAGGGAATCTTCCACAATGGGCGCAAGCCTGATGGAGCAACACCGCGTGAGTGAAGAAGGGTTTCGGCTCGTAAAGCTCTGTTGTTGGAGAAGAACGTGCGTGAGAGTAACTGTTCACGCAGTGACGGTATCCAACCAGAAAGTCACGGCTAACTACGTGTCGA
>MG|12|99.44|Firmicutes|Bacilli|Lactobacillales|Lactobacillaceae|Lactobacillus|vaginalis|
CCTACGGGAGGCAGTAGTAGGGAATCTTCCACAATGGGCGCAAGCCTGATGGAGCAACACCGCGTGAGTGAAGAAGGGTTTCGGCTCGTAAAGCTCTGTTGTTGGAGAAGAACGTGCGTGAGAGTAACTGTTCACGCAGTGACGGTATCCAACCAGAAAGTCACGGCTAACTACGTGC
>MG|10|99.44|Firmicutes|Bacilli|Lactobacillales|Lactobacillaceae|Lactobacillus|vaginalis|
GCACGTAGTTAGCCGTGACTTTCTGGTTGGATACCGTCACTGCGTGAACAGTTACTCTCACGCACGTTTCTTCTCCAACAACAGAGCTTTACGAGCCGAAACCCTTCTTCACTCACGCGGTGTTGCTCCATCAGGCTTGCGCCCATTGTGGAAGATTCCCTACTGCTGCCTCCCGTAGG
>MG|14|99.44|Firmicutes|Bacilli|Lactobacillales|Lactobacillaceae|Lactobacillus|vaginalis|
CCTACGGGAGGCAGCAGTAGGGAATCTTCCACAATGGGCGCAAGCCTGATGGAGCAACACCGCGTGAGTGAAGAAGGGTTTCGGCTCGTAAAGCTCTGTTGTTGGAGAAGAACGTGCGTGAGAGTAACTGTTCACGCAGTGACGGTATCCAACCAGAAAGTCACGGGCTAACTACGTGC
>MG|16|99.44|Firmicutes|Bacilli|Lactobacillales|Lactobacillaceae|Lactobacillus|vaginalis|
CCTACGGGAGGCAGCAGTAGGGGAATCTTCCACAATGGGCGCAAGCCTGATGGAGCAACACCGCGTGAGTGAAGAAGGGTTTCGGCTCGTAAAGCTCTGTTGTTGGAGAAGAACGTGCGTGAGAGTAACTGTTCACGCAGTGACGGTATCCAACCAGAAAGTCACGGCTAACTACGTGC
>MG|12|99.44|Firmicutes|Bacilli|Lactobacillales|Lactobacillaceae|Lactobacillus|vaginalis|
CCTACGGGAGGCAGCAGTAGGGAATCTTCCACAATGGGCGCAAGCCTGATGGAGCAACACCGCGTGAGTGAAGAAGGGTTTCGGCTCGTAAAGCTCTGTTGTTGGAGAAGAACGTGCGTGAGAGTAACTGTTCACGCAGTGACGGTGTCCAACCAGAAAGTCACGGCTAACTACGTGC
>MG|13|99.44|Firmicutes|Bacilli|Lactobacillales|Lactobacillaceae|Lactobacillus|vaginalis|
CCTACGGGAGGCAGCAGTAGGGAATCTTCCACAATGGGCGCAAGCCTGATAGAGCAACACCGCGTGAGTGAAGAAGGGTTTCGGCTCGTAAAGCTCTGTTGTTGGAGAAGAACGTGCGTGAGAGTAACTGTTCACGCAGTGACGGTATCCAACCAGAAAGTCACGGCTAACTACGTGC
>MG|402|99.44|Firmicutes|Bacilli|Lactobacillales|Lactobacillaceae|Lactobacillus|vaginalis|
CCTACGGGAGGCAGCAGTAGGGAATCTTCCACAATGGGCGCAAGCCTGATGGAGCAACACCGCGTGAGTGAAGAAGGGCTTCGGCTCGTAAAGCTCTGTTGTTGGAGAAGAACGTGCGTGAGAGTAACTGTTCACGCAGTGACGGTATCCAACCAGAAAGTCACGGCTAACTACGTGC
>MG|12|99.44|Firmicutes|Bacilli|Lactobacillales|Lactobacillaceae|Lactobacillus|vaginalis|
CCTACGGGAGGCAGCAGTAGGGAATCTTCCACAATGGGCGCAAGCCCGATGGAGCAACACCGCGTGAGTGAAGAAGGGTTTCGGCTCGTAAAGCTCTGTTGTTGGAGAAGAACGTGCGTGAGAGTAACTGTTCACGCAGTGACGGTATCCAACCAGAAAGTCACGGCTAACTACGTGC
>MG|32|99.44|Firmicutes|Bacilli|Lactobacillales|Lactobacillaceae|Lactobacillus|vaginalis|
CCTACGGGAGGCAGCAGTAGGGAATCTTCCACAATGGGCGCAAGCCTGATGGAGCAACACCGCGTGAGTGAAGAAGGGTTTCGGCTCGTAAAGCTCTGTTGTTGGAGAAGAACGTGCGTGAGAGTAACTGTTCACGCAGTGACGGTATCCAACCAGAAAGTCACGGCTAAATACGTGC
>MG|56|99.44|Firmicutes|Bacilli|Lactobacillales|Lactobacillaceae|Lactobacillus|vaginalis|
CCTACGGGAGGCAGCAGTAGGGAATCTTCCACAATGGGCGCAAGCCTGATGGAGCAACACCGCGTGAGTGAAGAAGGGTTTCGGCTCGTAAAAGCTCTGTTGTTGGAGAAGAACGTGCGTGAGAGTAACTGTTCACGCAGTGACGGTATCCAACCAGAAAGTCACGGCTAACTACGTGC
>MG|11|99.44|Firmicutes|Bacilli|Lactobacillales|Lactobacillaceae|Lactobacillus|vaginalis|
GCACGTAGTTAGCCGTGACTTTCTGGTTGGATACCGTCACTGCGTGAACAGTTACTCTCACGCACGTTCTTCTCCAACAACAGAGCTTTACGAGCCGAAACCCTTCTTCACTCACGCGGTGTTGCCCCATCAGGCTTGCGCCCATTGTGGAAGATTCCCTACTGCTGCCTCCCGTAGG
>MG|13|99.44|Firmicutes|Bacilli|Lactobacillales|Lactobacillaceae|Lactobacillus|vaginalis|
GCACGTAGTTAGCCGTCACTTTCTGGTTGGATACCGTCACTGCGTGAACAGTTACTCTCACGCACGTTCTTCTCCAACAACAGAGCTTTACGAGCCGAAACCCTTCTTCACTCACGCGGTGTTGCTCCATCAGGCTTGCGCCCATTGTGGAAGATTCCCTACTGCTGCCTCCCGTAGG
>MG|81|99.44|Firmicutes|Bacilli|Lactobacillales|Lactobacillaceae|Lactobacillus|vaginalis|
CCTACGGGAGGCAGCAGTAGGGAATCTTCCACAATGGGCGCAAGCCTGATGGAGCAACACCGCGTGAGTGAAGAAGGGTTTCGGCTCGTAAAGCTCTGTTGTTAGAGAAGAACGTGCGTGAGAGTAACTGTTCACGCAGTGACGGTATCCAACCAGAAAGTCACGGCTAACTACGTGC
>MG|15|99.44|Firmicutes|Bacilli|Lactobacillales|Lactobacillaceae|Lactobacillus|vaginalis|
CCTACGGGAGGCAGCAGTAGGGAATCTTCCACAATGGGCGCAAGCCTGATGGAGCAACACCGCGTGAGTGAAGAAGGGTTTCGGCTCGTAAAGCTCTGTTGTTGGAGAAGAACGTGCGTGAGAGTAACTGTTCACGCAGTGACAGTATCCAACCAGAAAGTCACGGCTAACTACGTGC
>MG|27|99.44|Firmicutes|Bacilli|Lactobacillales|Lactobacillaceae|Lactobacillus|vaginalis|
CCTACGGGAGGCAGCAGTAGGGAATCTTCCACAATGGGCGCAAGCCTGATGGAGCAACACCGCGTGAGTGGAGAAGGGTTTCGGCTCGTAAAGCTCTGTTGTTGGAGAAGAACGTGCGTGAGAGTAACTGTTCACGCAGTGACGGTATCCAACCAGAAAGTCACGGCTAACTACGTGC
>MG|10|99.44|Firmicutes|Bacilli|Lactobacillales|Lactobacillaceae|Lactobacillus|vaginalis|
CCTACGGGAGGCAGCAGTAGGGAATCTTCCACAATGGGCGCAAGCCTGATGGAGCAACACCGCGTGAGTGAAGAAGGGTTTCGGCTCGTAAAGCTCTGTTGTTGGAGAAGAACGTGCGTGAGAGTAACTGTTCACGCAGTGACGATATCCAACCAGAAAGTCACGGCTAACTACGTGC
>MG|13|99.44|Firmicutes|Bacilli|Lactobacillales|Lactobacillaceae|Lactobacillus|vaginalis|
CCTACGGGAGGCAGCAGTAGGGAATCTTCCACAATGGGCGCAAGCCTGATGGAGCAACACCGCGTGAGTGAGGAAGGGTTTCGGCTCGTAAAGCTCTGTTGTTGGAGAAGAACGTGCGTGAGAGTAACTGTTCACGCAGTGACGGTATCCAACCAGAAAGTCACGGCTAACTACGTGC
>MG|11|99.44|Firmicutes|Bacilli|Lactobacillales|Lactobacillaceae|Lactobacillus|vaginalis|
CCTACGGGAGGCAGCAGTAGGGAATCTTCCACAATGGGCGCAAGCCTGATGGAGCAACACCGCGTGAGTGAAGAAGGGTTTCGGCTCGTAAAGCTCTGTTGTTGGAGAAGAACGTGCGTGAGAATAACTGTTCACGCAGTGACGGTATCCAACCAGAAAGTCACGGCTAACTACGTGC
>MG|10|99.44|Firmicutes|Bacilli|Lactobacillales|Lactobacillaceae|Lactobacillus|vaginalis|
CCTACGAGAGGCAGCAGTAGGGAATCTTCCACAATGGGCGCAAGCCTGATGGAGCAACACCGCGTGAGTGAAGAAGGGTTTCGGCTCGTAAAGCTCTGTTGTTGGAGAAGAACGTGCGTGAGAGTAACTGTTCACGCAGTGACGGTATCCAACCAGAAAGTCACGGCTAACTACGTGC
>MG|15|99.44|Firmicutes|Bacilli|Lactobacillales|Lactobacillaceae|Lactobacillus|vaginalis|
CCTACGGGAGGCAGCAGTAGGGAATCTTCCACAATGGGCGCAAGCCTGATGGAGCAACACCGCGTGGGTGAAGAAGGGTTTCGGCTCGTAAAGCTCTGTTGTTGGAGAAGAACGTGCGTGAGAGTAACTGTTCACGCAGTGACGGTATCCAACCAGAAAGTCACGGCTAACTACGTGC
>MG|22|99.44|Firmicutes|Bacilli|Lactobacillales|Lactobacillaceae|Lactobacillus|vaginalis|
CCTACGGGAGGCAGCAGTAGGGAATCCTCCACAATGGGCGCAAGCCTGATGGAGCAACACCGCGTGAGTGAAGAAGGGTTTCGGCTCGTAAAGCTCTGTTGTTGGAGAAGAACGTGCGTGAGAGTAACTGTTCACGCAGTGACGGTATCCAACCAGAAAGTCACGGCTAACTACGTGC
>MG|106|100.0|Firmicutes|Bacilli|Lactobacillales|Lactobacillaceae|Lactobacillus|vaginalis|
TCCTACGGGAGGCAGCAGTAGGGAATCTTCCACAATGGGCGCAAGCCTGATGGAGCAACACCGCGTGAGTGAAGAAGGGTTTCGGCTCGTAAAGCTCTGTTGTTGGAGAAGAACGTGCGTGAGAGTAACTGTTCACGCAGTGACGGTATCCAACCAGAAAGTCACGGCTAACTACGTGC
>MG|14|99.44|Firmicutes|Bacilli|Lactobacillales|Lactobacillaceae|Lactobacillus|vaginalis|
CCTACGGGAGGCAGCAGTAGGGAATCTTCCACAATGGGCGCAAGCCTGATGGAGCAACACCGCGTGAGTGAAGAAGGGTTTCGGCTCGTAAAGCTCTGTTGTTGGAGAAGAACATGCGTGAGAGTAACTGTTCACGCAGTGACGGTATCCAACCAGAAAGTCACGGCTAACTACGTGC
>MG|85|99.44|Firmicutes|Bacilli|Lactobacillales|Lactobacillaceae|Lactobacillus|vaginalis|
CCTACGGGAGGCAGCAGTAGGGAATCTTCCACAATGGGCGCAAGCCTGATGGAGCAACACCGCGTGAGTGAAGAAGGGTTTCGGCTCGTAAAACTCTGTTGTTGGAGAAGAACGTGCGTGAGAGTAACTGTTCACGCAGTGACGGTATCCAACCAGAAAGTCACGGCTAACTACGTGC
>MG|15|99.44|Firmicutes|Bacilli|Lactobacillales|Lactobacillaceae|Lactobacillus|vaginalis|
CCTACGGGAGGCAGCAGTAGGGAATCTTCCACAATGGGCGCAAGCCTGATGGAGCAACACCGCGTGAGTGAAGAAGGGTTTCGGCTCGTAAAGCTCTGTTGTTGGAGAAGAACGTGCGCGAGAGTAACTGTTCACGCAGTGACGGTATCCAACCAGAAAGTCACGGCTAACTACGTGC
>MG|24|99.44|Firmicutes|Bacilli|Lactobacillales|Lactobacillaceae|Lactobacillus|vaginalis|
CCTACGGGAGGCAGCAGTAGGGAATCTTCCACAATGGGCGCAAGCCTGATGGAGCAACACCGCGTGAGTGAAGAAGGGTTTCGGCTCGTAAAGCTCTGTTGTTGGAGAAGAACGTGCGTGAGGGTAACTGTTCACGCAGTGACGGTATCCAACCAGAAAGTCACGGCTAACTACGTGC
>MG|37|99.44|Firmicutes|Bacilli|Lactobacillales|Lactobacillaceae|Lactobacillus|vaginalis|
CCTACGGGAGGCAGCAGTAGGGAATCTTCCACAATGGGCGCAAGCCTGATGGAGCAACACCGCGTGAGTGAAGAAGGGGTTTCGGCTCGTAAAGCTCTGTTGTTGGAGAAGAACGTGCGTGAGAGTAACTGTTCACGCAGTGACGGTATCCAACCAGAAAGTCACGGCTAACTACGTGC
>MG|13|99.44|Firmicutes|Bacilli|Lactobacillales|Lactobacillaceae|Lactobacillus|vaginalis|
GCACGTAGTTAGCCGTGACTTTCTGGTTGGATACCGTCACTGCGTGAACAGTTACTCTCACGCACGTTCTTCTCCAACAACAGAGCTTTACGAGCCGAAACCCTTCTTCACTCACGCGGTGTTACTCCATCAGGCTTGCGCCCATTGTGGAAGATTCCCTACTGCTGCCTCCCGTAGG
>MG|12|99.44|Firmicutes|Bacilli|Lactobacillales|Lactobacillaceae|Lactobacillus|vaginalis|
CCTACGGGAGGCAGCAGTAGGGAATCTTCCACAATGGGCGCAAGCCTGGTGGAGCAACACCGCGTGAGTGAAGAAGGGTTTCGGCTCGTAAAGCTCTGTTGTTGGAGAAGAACGTGCGTGAGAGTAACTGTTCACGCAGTGACGGTATCCAACCAGAAAGTCACGGCTAACTACGTGC
>MG|166|99.44|Firmicutes|Bacilli|Lactobacillales|Lactobacillaceae|Lactobacillus|vaginalis|
GCACGTAGTTAGCCGTGACTTTCTGGTTGGATACCGTCACTGCGTGAACAGTTACTCTCACGCACGTTCTTCTCCAACAACAGAGCTTTACGAGCCGAAGCCCTTCTTCACTCACGCGGTGTTGCTCCATCAGGCTTGCGCCCATTGTGGAAGATTCCCTACTGCTGCCTCCCGTAGG
>MG|12|99.44|Firmicutes|Bacilli|Lactobacillales|Lactobacillaceae|Lactobacillus|vaginalis|
CCTACGGGAGGCAGCAGTAGGGAATCTTCCACAATGGGCGCAAGCCTGATGGAGCAACACCGCGTGAGTGAAGAAGGGTTTCGGCTCGTAAAGCTCTGTTGTTGGAGAAGAACGTGCGTGAGAGTAACTGTTCACGCAGTGACGGTATCCAACCAGAAAAGTCACGGCTAACTACGTGC
>MG|10|99.44|Firmicutes|Bacilli|Lactobacillales|Lactobacillaceae|Lactobacillus|vaginalis|
GCACGTAGTTAGCCGTGACTTTCTGGTTGGATACCGTCACTGCGTGAACAGTTACTCTCACGCACGTTCTTCTCCAACAACAGAGCTTTACGAGCCGAAACCCTTCTTCACTCACGCGGTGTTGCTCCATCAGGCTTGCGCCCATTGTGGAGGATTCCCTACTGCTGCCTCCCGTAGG
>MG|10|99.44|Firmicutes|Bacilli|Lactobacillales|Lactobacillaceae|Lactobacillus|vaginalis|
GCACGTAGTTAGCCGTGACTTTCTGGTTGGATACCGTCACTGCGTGAACAGTTACTCTCACGCACGTTCTTCTCCAACAACAGAGCTTTACGAGCCGAAACCCCTTCTTCACTCACGCGGTGTTGCTCCATCAGGCTTGCGCCCATTGTGGAAGATTCCCTACTGCTGCCTCCCGTAGG
>MG|28|99.44|Firmicutes|Bacilli|Lactobacillales|Lactobacillaceae|Lactobacillus|vaginalis|
CCTACGGGAGGCAGCAGTAGGGAATCTTCCACAATGGGCGCAAGCCTGATGGAGCAACACCGCGTGAGTGAAGAAGGGTTTCGGCCCGTAAAGCTCTGTTGTTGGAGAAGAACGTGCGTGAGAGTAACTGTTCACGCAGTGACGGTATCCAACCAGAAAGTCACGGCTAACTACGTGC
>MG|74|99.44|Firmicutes|Bacilli|Lactobacillales|Lactobacillaceae|Lactobacillus|vaginalis|
GCACGTAGTTAGCCGTGACTTTCTGGTTGGATACCGTCACTGCATGAACAGTTACTCTCACGCACGTTCTTCTCCAACAACAGAGCTTTACGAGCCGAAACCCTTCTTCACTCACGCGGTGTTGCTCCATCAGGCTTGCGCCCATTGTGGAAGATTCCCTACTGCTGCCTCCCGTAGG
>MG|13|99.44|Firmicutes|Bacilli|Lactobacillales|Lactobacillaceae|Lactobacillus|vaginalis|
GCACGTAGTTAGTCGTGACTTTCTGGTTGGATACCGTCACTGCGTGAACAGTTACTCTCACGCACGTTCTTCTCCAACAACAGAGCTTTACGAGCCGAAACCCTTCTTCACTCACGCGGTGTTGCTCCATCAGGCTTGCGCCCATTGTGGAAGATTCCCTACTGCTGCCTCCCGTAGGA
>MG|21|99.44|Firmicutes|Bacilli|Lactobacillales|Lactobacillaceae|Lactobacillus|vaginalis|
CCTACGGGAGGCAGCAGTAGGGAATCTTCCACAATGGGCGCAAGCCTGATGGAGCAACACCGCGTGAGTGAAGAAGGGTTTCGGCTCGTAAAGCTCTGTTGTTGGAGAAGAACGTGCGTGAGAGTAACTGTCCACGCAGTGACGGTATCCAACCAGAAAGTCACGGCTAACTACGTGC
>MG|10|99.44|Firmicutes|Bacilli|Lactobacillales|Lactobacillaceae|Lactobacillus|vaginalis|
GCACGTAGTTAGCCGCGACTTTCTGGTTGGATACCGTCACTGCGTGAACAGTTACTCTCACGCACGTTCTTCTCCAACAACAGAGCTTTACGAGCCGAAACCCTTCTTCACTCACGCGGTGTTGCTCCATCAGGCTTGCGCCCATTGTGGAAGATTCCCTACTGCTGCCTCCCGTAGG
>MG|18|99.44|Firmicutes|Bacilli|Lactobacillales|Lactobacillaceae|Lactobacillus|vaginalis|
CCTACGGGAGGCAGCAGTAGGGAATCTTCCACAATGGGCGCAAGCCTGATGGAGCAACACCGCGTGAGTGAAGAAGGGTTTCGGCTCGTAAAGCTCTGTTGTTGGAGAAGAACGTGCGTGAGAGTAACTGTTCACGCAGTGACGGTATCCAACCAGAAAGTCACGGCTAAACTACGTGC
>MG|10|99.44|Firmicutes|Bacilli|Lactobacillales|Lactobacillaceae|Lactobacillus|vaginalis|
GCACGTAGTTAGCCGTGACTTTCTGGTTGGATACCGTCACTGCGTGAACAGCTACTCTCACGCACGTTCTTCTCCAACAACAGAGCTTTACGAGCCGAAACCCTTCTTCACTCACGCGGTGTTGCTCCATCAGGCTTGCGCCCATTGTGGAAGATTCCCTACTGCTGCCTCCCGTAGG
>MG|15|99.44|Firmicutes|Bacilli|Lactobacillales|Lactobacillaceae|Lactobacillus|vaginalis|
CCTACGGGAGGCAGCAGTAGGGAATCTTCCACAATGGGCGCAAGTCTGATGGAGCAACACCGCGTGAGTGAAGAAGGGTTTCGGCTCGTAAAGCTCTGTTGTTGGAGAAGAACGTGCGTGAGAGTAACTGTTCACGCAGTGACGGTATCCAACCAGAAAGTCACGGCTAACTACGTGC
>MG|40|99.44|Firmicutes|Bacilli|Lactobacillales|Lactobacillaceae|Lactobacillus|vaginalis|
GCACGTAGTTAGCCGTGACTTTCTGGTTGGATACCGTCACTGCGTGAACAGTTACTCTCACGCACGTTCTTCTCCAACAACAGAGCTTTACGAGCCGAAACCCTTCTTCACTCACGCGGTGTTGCTCCATCAGGCTTGCGCCCATTGTGGAAGATTCCCCACTGCTGCCTCCCGTAGGA
>MG|13|99.44|Firmicutes|Bacilli|Lactobacillales|Lactobacillaceae|Lactobacillus|vaginalis|
CCTACGGGAGGCAGCAGTAGGGAATCTTCCACAATAGGCGCAAGCCTGATGGAGCAACACCGCGTGAGTGAAGAAGGGTTTCGGCTCGTAAAGCTCTGTTGTTGGAGAAGAACGTGCGTGAGAGTAACTGTTCACGCAGTGACGGTATCCAACCAGAAAGTCACGGCTAACTACGTGC
>MG|12|99.44|Firmicutes|Bacilli|Lactobacillales|Lactobacillaceae|Lactobacillus|vaginalis|
CCTACGGGAGGCAGCAGTAGGGAATCTTCCACAATGGGCACAAGCCTGATGGAGCAACACCGCGTGAGTGAAGAAGGGTTTCGGCTCGTAAAGCTCTGTTGTTGGAGAAGAACGTGCGTGAGAGTAACTGTTCACGCAGTGACGGTATCCAACCAGAAAGTCACGGCTAACTACGTGC
>MG|16|99.44|Firmicutes|Bacilli|Lactobacillales|Lactobacillaceae|Lactobacillus|vaginalis|
CCTACGGGAGGCAGCAGTAGGGAATCTTCCACAATGGGCGCAAGCCTGATGGAGCAACACCGCGTGAGTGAAGAAGGGTTTCGGCTCGTAAAGCTCTGTTGTTGGAGAAGAACGTGCGTGAGAGTAACTGTTCACGCAGCGACGGTATCCAACCAGAAAGTCACGGCTAACTACGTGC
>MG|12|99.44|Firmicutes|Bacilli|Lactobacillales|Lactobacillaceae|Lactobacillus|vaginalis|
CCTACGGGAGGCAGCAGTAGGGAATCTTCCACAATGGGCGCAAGCCTGATGGAGCAACACCGCGTGAGTGAAGAAGGGTTTCGGCTCGTAAAGCTCTGTTGTTGGGGAAGAACGTGCGTGAGAGTAACTGTTCACGCAGTGACGGTATCCAACCAGAAAGTCACGGCTAACTACGTGC
>MG|140|99.44|Firmicutes|Bacilli|Lactobacillales|Lactobacillaceae|Lactobacillus|vaginalis|
CCTACGGGAGGCAGCAGTAGGGAATCTTCCACAATGGGGCGCAAGCCTGATGGAGCAACACCGCGTGAGTGAAGAAGGGTTTCGGCTCGTAAAGCTCTGTTGTTGGAGAAGAACGTGCGTGAGAGTAACTGTTCACGCAGTGACGGTATCCAACCAGAAAGTCACGGCTAACTACGTGC
>MG|115|99.44|Firmicutes|Bacilli|Lactobacillales|Lactobacillaceae|Lactobacillus|vaginalis|
CCTACGGGAGGCAGCAGTGGGGAATCTTCCACAATGGGCGCAAGCCTGATGGAGCAACACCGCGTGAGTGAAGAAGGGTTTCGGCTCGTAAAGCTCTGTTGTTGGAGAAGAACGTGCGTGAGAGTAACTGTTCACGCAGTGACGGTATCCAACCAGAAAGTCACGGCTAACTACGTGC
>MG|21|99.44|Firmicutes|Bacilli|Lactobacillales|Lactobacillaceae|Lactobacillus|vaginalis|
GCACGTAGTTAGCCGTGACTTTCTGGTTGGATACCGTCACTGCGTGAACAGTTACTCTCACGCACATTCTTCTCCAACAACAGAGCTTTACGAGCCGAAACCCTTCTTCACTCACGCGGTGTTGCTCCATCAGGCTTGCGCCCATTGTGGAAGATTCCCTACTGCTGCCTCCCGTAGG
>MG|11|99.44|Firmicutes|Bacilli|Lactobacillales|Lactobacillaceae|Lactobacillus|vaginalis|
CCTACGGGAGGCAGCAGTAGGGAATTTTCCACAATGGGCGCAAGCCTGATGGAGCAACACCGCGTGAGTGAAGAAGGGTTTCGGCTCGTAAAGCTCTGTTGTTGGAGAAGAACGTGCGTGAGAGTAACTGTTCACGCAGTGACGGTATCCAACCAGAAAGTCACGGCTAACTACGTGC
>MG|22|99.44|Firmicutes|Bacilli|Lactobacillales|Lactobacillaceae|Lactobacillus|vaginalis|
CCTACGGGAGGCAGCAGTAGGGAATCTTCCACAATGGGCGCAAGCCTGATGGAGCAACACCGCGTGAGTGAAGAAGGGTTTCGGCTCGTAAAGCTCTGTTGTTGGAGAAGAACGTGCGTGAGAGTAACTGTTCACGCAGTGACGGTATCCAACCAGAAAGTCACGGCTAACTACATGC
>MG|29|99.44|Firmicutes|Bacilli|Lactobacillales|Lactobacillaceae|Lactobacillus|vaginalis|
CCTACGGGAGGCAGCAGTAGGGAATCTTCCACAATGGGCGCAAGCCTGATGGAGCAACACCGCGTGAGTGAAGAAGGGTTTCGGCTCGTAAAGCTCTGTTGTTGGAGAAGAACGTGCGTGAGAGTAACTGTTCACGCAGTGACGGTATCCAACCAGAAAGTCGCGGCTAACTACGTGC
>MG|15|99.44|Firmicutes|Bacilli|Lactobacillales|Lactobacillaceae|Lactobacillus|vaginalis|
CCTACGGGAGGCAGCAGTAGGGAATCTTCCACAATGGGCGCAAGCCTGATGGAGCAACACCGCGTGAGTGAAGAAGGGTTTCGGCTCGTAAAGCTCCGTTGTTGGAGAAGAACGTGCGTGAGAGTAACTGTTCACGCAGTGACGGTATCCAACCAGAAAGTCACGGCTAACTACGTGC
>MG|29|99.44|Firmicutes|Bacilli|Lactobacillales|Lactobacillaceae|Lactobacillus|vaginalis|
CCTACGGGAGGCAGCAGTAGGGAATCTTCCACAATGGGCGCAAGCCTGATGGAGCAACACCGCGTGAGTGAAGAGGGGTTTCGGCTCGTAAAGCTCTGTTGTTGGAGAAGAACGTGCGTGAGAGTAACTGTTCACGCAGTGACGGTATCCAACCAGAAAGTCACGGCTAACTACGTGC
>MG|10|99.44|Firmicutes|Bacilli|Lactobacillales|Lactobacillaceae|Lactobacillus|vaginalis|
CCTACGGGAGGCAGCAGTAGGGAATCTTCCACAATGGGCGCAAGCCTGGATGGAGCAACACCGCGTGAGTGAAGAAGGGTTTCGGCTCGTAAAGCTCTGTTGTTGGAGAAGAACGTGCGTGAGAGTAACTGTTCACGCAGTGACGGTATCCAACCAGAAAGTCACGGCTAACTACGTGC
>MG|22|99.44|Firmicutes|Bacilli|Lactobacillales|Lactobacillaceae|Lactobacillus|vaginalis|
CCTACGGGAGGCAGCAGTAGGGAATCTTCCACAGTGGGCGCAAGCCTGATGGAGCAACACCGCGTGAGTGAAGAAGGGTTTCGGCTCGTAAAGCTCTGTTGTTGGAGAAGAACGTGCGTGAGAGTAACTGTTCACGCAGTGACGGTATCCAACCAGAAAGTCACGGCTAACTACGTGC
>MG|10|99.44|Firmicutes|Bacilli|Lactobacillales|Lactobacillaceae|Lactobacillus|vaginalis|
CCTACGGGAGGCAGCAGTAGGGAATCTTCCACAATGGGCGCAAGCCTGATGGAGCAACACCGCGTGAGTGAAGAAGGGTTTCAGCTCGTAAAGCTCTGTTGTTGGAGAAGAACGTGCGTGAGAGTAACTGTTCACGCAGTGACGGTATCCAACCAGAAAGTCACGGCTAACTACGTGC
>MG|79|99.44|Firmicutes|Bacilli|Lactobacillales|Lactobacillaceae|Lactobacillus|vaginalis|
CCTACGGGAGGCAGCAGTAGGGAATCTTCCACAATGGGCGCAAGCCTGATGGAGCAACACCGCGTGAGTGAAGAAGGGTTTCGGCTCGTAAAGCTCTGTTGTTGGAGAAGAACGTGCATGAGAGTAACTGTTCACGCAGTGACGGTATCCAACCAGAAAGTCACGGCTAACTACGTGC
>MG|14|99.44|Firmicutes|Bacilli|Lactobacillales|Lactobacillaceae|Lactobacillus|vaginalis|
CCTACGGGAGGCAGCAGTAGGGAATCTTCCACAATGGGCGCAAGCCTGATGGAGCAACACCGCGTGAGTGAAGGAGGGTTTCGGCTCGTAAAGCTCTGTTGTTGGAGAAGAACGTGCGTGAGAGTAACTGTTCACGCAGTGACGGTATCCAACCAGAAAGTCACGGCTAACTACGTGC
>MG|37|99.44|Firmicutes|Bacilli|Lactobacillales|Lactobacillaceae|Lactobacillus|vaginalis|
CCTACGGGAGGCAGCAGTAGGGAATCTTCCACAATGGGCGCAAGCCTGATGGAGCAACACCGCGTGAGTGAAGAAGGGTTTCGGCTCGTAAAGCTCTGTTGTTGGAGAAGAACGTGCGTGAGAGTAAACTGTTCACGCAGTGACGGTATCCAACCAGAAAGTCACGGCTAACTACGTGC
>MG|23|99.44|Firmicutes|Bacilli|Lactobacillales|Lactobacillaceae|Lactobacillus|vaginalis|
CCTACGGGAGGCGGCAGTAGGGAATCTTCCACAATGGGCGCAAGCCTGATGGAGCAACACCGCGTGAGTGAAGAAGGGTTTCGGCTCGTAAAGCTCTGTTGTTGGAGAAGAACGTGCGTGAGAGTAACTGTTCACGCAGTGACGGTATCCAACCAGAAAGTCACGGCTAACTACGTGC
>MG|57|99.44|Firmicutes|Bacilli|Lactobacillales|Lactobacillaceae|Lactobacillus|vaginalis|
CCTACGGGAGGCAGCAGTAGGGAATCTTCCACAATGGGCGCAAGCCTGATGGAGCAACACCGCGTGAGTGAAGAAGGGTTTCGGCTCGTAAAGCTCTGTTGTTGGAGAAGAATGTGCGTGAGAGTAACTGTTCACGCAGTGACGGTATCCAACCAGAAAGTCACGGCTAACTACGTGC
>MG|63|99.44|Firmicutes|Bacilli|Lactobacillales|Lactobacillaceae|Lactobacillus|vaginalis|
GCACGTAGTTAGCCGTGACTTTCTGGTTGGATACCGTCACTGCGTGAACAGTTACTCTCACGCACGTTCTTCTCCAACAACAGAGCTTTACGAGCCGAAACCCTTCTTCACTCACGCGGTGTTGCTCCATCAGGCTTGCGCCCCATTGTGGAAGATTCCCTACTGCTGCCTCCCGTAGGA
>MG|14|99.44|Firmicutes|Bacilli|Lactobacillales|Lactobacillaceae|Lactobacillus|vaginalis|
CCTACGGGAGGCAGCAGTAGGGAATCTTCCACAATGGGCGCAAGCCTGATGGAGCAACACCGCGTGAGTGAAGAAGGGTTTCGGCTCGTAAAGCTCTGTTGTTGGAGAAGAACGTGCGTGAGAGTAACTGCTCACGCAGTGACGGTATCCAACCAGAAAGTCACGGCTAACTACGTGC
>MG|42|99.44|Firmicutes|Bacilli|Lactobacillales|Lactobacillaceae|Lactobacillus|vaginalis|
CCTACGGGGAGGCAGCAGTAGGGAATCTTCCACAATGGGCGCAAGCCTGATGGAGCAACACCGCGTGAGTGAAGAAGGGTTTCGGCTCGTAAAGCTCTGTTGTTGGAGAAGAACGTGCGTGAGAGTAACTGTTCACGCAGTGACGGTATCCAACCAGAAAGTCACGGCTAACTACGTGC
>MG|26|99.44|Firmicutes|Bacilli|Lactobacillales|Lactobacillaceae|Lactobacillus|vaginalis|
CCTACGGGAGGCAGCAGTAGGGAATCTTCCACAATGGGCGCAAGCCTGATGGAGCAACACCGCGTGAGTGAAGAAGGGTTTCGGCTCGTAAAGCCCTGTTGTTGGAGAAGAACGTGCGTGAGAGTAACTGTTCACGCAGTGACGGTATCCAACCAGAAAGTCACGGCTAACTACGTGC
>MG|18|99.44|Firmicutes|Bacilli|Lactobacillales|Lactobacillaceae|Lactobacillus|vaginalis|
CCTACGGGAGGCAGCAGTAGGGAATCTTCCACAATGGGCGCAAGCCTGATGGAGCAACACCGCGTGAGTGAAGAAGGGTTTCGGCTCGTAAAGCTCTGTTGTTGGAGAAGGACGTGCGTGAGAGTAACTGTTCACGCAGTGACGGTATCCAACCAGAAAGTCACGGCTAACTACGTGC
>MG|21|99.44|Firmicutes|Bacilli|Lactobacillales|Lactobacillaceae|Lactobacillus|vaginalis|
GCACGTAGTTAGCCGTGACTTTCTGGTTGGATACCGTCACTGCGTGAACAGTTACTCTCACGCACGTTCTTCTCCAACAACAGAGCTTTTACGAGCCGAAACCCTTCTTCACTCACGCGGTGTTGCTCCATCAGGCTTGCGCCCATTGTGGAAGATTCCCTACTGCTGCCTCCCGTAGGA
>MG|13|99.44|Firmicutes|Bacilli|Lactobacillales|Lactobacillaceae|Lactobacillus|vaginalis|
CCTACGGGAGGCAGCAGTAGGGAATCTTCCACAATGGGCGCAAGCCTGATGGAGCAACACCGCGTGAGTGAAGAAGGGTTTCGGCTCGTAAAGCTCTGTTGTTGGAGAAGAACGCGCGTGAGAGTAACTGTTCACGCAGTGACGGTATCCAACCAGAAAGTCACGGCTAACTACGTGC
>MG|204|99.44|Firmicutes|Bacilli|Lactobacillales|Lactobacillaceae|Lactobacillus|vaginalis|
CCTACGGGAGGCAGCAGTAGGGAATCTTCCACAATGGGCGCAAGCCTGATGGAGCAACACCGCGTGAGTGAAGAAGGGTTTCGGCTCGTAAAGCTCTGTTGTTGGAGAAGAACGTGCGTGAGAGTAACTGTTCATGCAGTGACGGTATCCAACCAGAAAGTCACGGCTAACTACGTGC
>MG|11|99.44|Firmicutes|Bacilli|Lactobacillales|Lactobacillaceae|Lactobacillus|vaginalis|
GCACGTAGTTAGCCGTGACTTTCTGGTTGGATACCGTCACTGCGTGAACAGTTACTCTCACGCACGTTCTTCTCCAACAACAGGGCTTTACGAGCCGAAACCCTTCTTCACTCACGCGGTGTTGCTCCATCAGGCTTGCGCCCATTGTGGAAGATTCCCTACTGCTGCCTCCCGTAGG
>MG|10|99.44|Firmicutes|Bacilli|Lactobacillales|Lactobacillaceae|Lactobacillus|vaginalis|
GCACGTAGTTAGCCGTGACTTTCTGGTTGGATACCGTCACTGCGCGAACAGTTACTCTCACGCACGTTCTTCTCCAACAACAGAGCTTTACGAGCCGAAACCCTTCTTCACTCACGCGGTGTTGCTCCATCAGGCTTGCGCCCATTGTGGAAGATTCCCTACTGCTGCCTCCCGTAGG
>MG|10|99.44|Firmicutes|Bacilli|Lactobacillales|Lactobacillaceae|Lactobacillus|vaginalis|
CCTACGGGAGGCAGCAGTAGGGAATCTTCCACAACGGGCGCAAGCCTGATGGAGCAACACCGCGTGAGTGAAGAAGGGTTTCGGCTCGTAAAGCTCTGTTGTTGGAGAAGAACGTGCGTGAGAGTAACTGTTCACGCAGTGACGGTATCCAACCAGAAAGTCACGGCTAACTACGTGC
>MG|59|99.44|Firmicutes|Bacilli|Lactobacillales|Lactobacillaceae|Lactobacillus|vaginalis|
CCTACGGGAGGCAGCAGTAGGGAATCTTCCACAATGGACGCAAGCCTGATGGAGCAACACCGCGTGAGTGAAGAAGGGTTTCGGCTCGTAAAGCTCTGTTGTTGGAGAAGAACGTGCGTGAGAGTAACTGTTCACGCAGTGACGGTATCCAACCAGAAAGTCACGGCTAACTACGTGC
>MG|10|99.44|Firmicutes|Bacilli|Lactobacillales|Lactobacillaceae|Lactobacillus|vaginalis|
CCTACGGGAGGCAGCAGTAGGGAATCTTCTACAATGGGCGCAAGCCTGATGGAGCAACACCGCGTGAGTGAAGAAGGGTTTCGGCTCGTAAAGCTCTGTTGTTGGAGAAGAACGTGCGTGAGAGTAACTGTTCACGCAGTGACGGTATCCAACCAGAAAGTCACGGCTAACTACGTGC
>MG|11|99.44|Firmicutes|Bacilli|Lactobacillales|Lactobacillaceae|Lactobacillus|vaginalis|
CCTACGGGAGGCAGCAGTAGGGAATCTTCCACAATGGGCGCAAGCCTGATGGAGCAACACCGCGTGAGTGAAGAAGGGTCTCGGCTCGTAAAGCTCTGTTGTTGGAGAAGAACGTGCGTGAGAGTAACTGTTCACGCAGTGACGGTATCCAACCAGAAAGTCACGGCTAACTACGTGC
>MG|13|99.44|Firmicutes|Bacilli|Lactobacillales|Lactobacillaceae|Lactobacillus|vaginalis|
GCACGTATTTAGCCGTGACTTTCTGGTTGGATACCGTCACTGCGTGAACAGTTACTCTCACGCACGTTCTTCTCCAACAACAGAGCTTTACGAGCCGAAACCCTTCTTCACTCACGCGGTGTTGCTCCATCAGGCTTGCGCCCATTGTGGAAGATTCCCTACTGCTGCCTCCCGTAGG
>MG|30|99.44|Firmicutes|Bacilli|Lactobacillales|Lactobacillaceae|Lactobacillus|vaginalis|
GCACGTAGTTAGCCGTGACTTTCTGGTTGGATACCGTCACTGCGTGAACAGTTACTCTCACGCACGTTCTTCTCCAACAACAGAGCTTTACGAGCCGAAACCCTTCTTCACTCACGCGGTGTTGCTCCATCAGCTTGCGCCCATTGTGGAAGATTCCCTACTGCTGCCTCCCGTAGG
>MG|278|99.44|Firmicutes|Bacilli|Lactobacillales|Lactobacillaceae|Lactobacillus|vaginalis|
CCTACGGGAGGCAGCAGTAGGGAATCTTCCACAATGGGCGCAAGCCTGATGGAGCAACACCGCGTGAGTGAAGAAGGGTTTCGACTCGTAAAGCTCTGTTGTTGGAGAAGAACGTGCGTGAGAGTAACTGTTCACGCAGTGACGGTATCCAACCAGAAAGTCACGGCTAACTACGTGC
>MG|13|99.44|Firmicutes|Bacilli|Lactobacillales|Lactobacillaceae|Lactobacillus|vaginalis|
CCTACGGGAGGCAGCAGTAGGGAATCTTCCACAATGGGCGCAAGCCTGATGGAGCAACACTGCGTGAGTGAAGAAGGGTTTCGGCTCGTAAAGCTCTGTTGTTGGAGAAGAACGTGCGTGAGAGTAACTGTTCACGCAGTGACGGTATCCAACCAGAAAGTCACGGCTAACTACGTGC
>MG|17|99.44|Firmicutes|Bacilli|Lactobacillales|Lactobacillaceae|Lactobacillus|vaginalis|
CCTACGGGAGGCAGCAGTAGGGAATCTTCCACAATGGGCGCAAGCCTGATGGAGCAACACCGCGTGAGTGAAGAAGGGTTTCGGCTCGTAAAGCTCTGTTGTTGGAGAAGAACGTGCGTGAGAGTAACTGTTCACACAGTGACGGTATCCAACCAGAAAGTCACGGCTAACTACGTGC
>MG|22|99.44|Firmicutes|Bacilli|Lactobacillales|Lactobacillaceae|Lactobacillus|vaginalis|
CCTACGGGAGGCAGCAGTAGGGAATCTTCCACAATGGGCGCAGGCCTGATGGAGCAACACCGCGTGAGTGAAGAAGGGTTTCGGCTCGTAAAGCTCTGTTGTTGGAGAAGAACGTGCGTGAGAGTAACTGTTCACGCAGTGACGGTATCCAACCAGAAAGTCACGGCTAACTACGTGC
>MG|19|99.44|Firmicutes|Bacilli|Lactobacillales|Lactobacillaceae|Lactobacillus|vaginalis|
CCTACGGGGGGCAGCAGTAGGGAATCTTCCACAATGGGCGCAAGCCTGATGGAGCAACACCGCGTGAGTGAAGAAGGGTTTCGGCTCGTAAAGCTCTGTTGTTGGAGAAGAACGTGCGTGAGAGTAACTGTTCACGCAGTGACGGTATCCAACCAGAAAGTCACGGCTAACTACGTGC
>MG|10|99.44|Firmicutes|Bacilli|Lactobacillales|Lactobacillaceae|Lactobacillus|vaginalis|
CCTACGGGAGGCAGCAGTAGGGAATCTTCCACAATGGGCGCAAGCCTGATGGAGCAACACCGCGTGAGTGAAGAAGGGTTTCGGCTTGTAAAGCTCTGTTGTTGGAGAAGAACGTGCGTGAGAGTAACTGTTCACGCAGTGACGGTATCCAACCAGAAAGTCACGGCTAACTACGTGC
>MG|40|99.44|Firmicutes|Bacilli|Lactobacillales|Lactobacillaceae|Lactobacillus|vaginalis|
GCACGTAGTTAGCCGTGACTTTCTGGTTGGATACCGTCACTGCGTGAACAGTTACTCTCACACACGTTCTTCTCCAACAACAGAGCTTTACGAGCCGAAACCCTTCTTCACTCACGCGGTGTTGCTCCATCAGGCTTGCGCCCATTGTGGAAGATTCCCTACTGCTGCCTCCCGTAGG
>MG|31|99.44|Firmicutes|Bacilli|Lactobacillales|Lactobacillaceae|Lactobacillus|vaginalis|
GCACGTAGTTAGCCGTGACTTTCTGGTTGGATACCGTCACTGCGTGAACAGTTACTCTCATGCACGTTCTTCTCCAACAACAGAGCTTTACGAGCCGAAACCCTTCTTCACTCACGCGGTGTTGCTCCATCAGGCTTGCGCCCATTGTGGAAGATTCCCTACTGCTGCCTCCCGTAGG
>MG|25|99.44|Firmicutes|Bacilli|Lactobacillales|Lactobacillaceae|Lactobacillus|vaginalis|
CCTACGGGAGGCAGCAGTAGGGAATCTTCCACAATGGGCGCAAGCCTGATGGAGCAACACCGCGTGAGTGAAGAAGGGTTTCGGCTCGTAAAGCTCTGTTGTTGGAGAAGAGCGTGCGTGAGAGTAACTGTTCACGCAGTGACGGTATCCAACCAGAAAGTCACGGCTAACTACGTGC
>MG|68|99.44|Firmicutes|Bacilli|Lactobacillales|Lactobacillaceae|Lactobacillus|vaginalis|
CCTACGGGAGGCAGCAGTAGGGAATCTTCCACAATGGGCGCAAGCCTGATGGAGCAACACCGCGTGAGTGAAGAAGGGTTTCGGCTCGTAAAGCTCTGTTGTTGGAGAAGAACGTGCGTGAGAGTAACTGTTCACGCAGTGACGGTATCTAACCAGAAAGTCACGGCTAACTACGTGC
>MG|87|99.44|Firmicutes|Bacilli|Lactobacillales|Lactobacillaceae|Lactobacillus|vaginalis|
CCTACGGGAGGCAGCAGTAGGGAATCTTCCACAATGGGCGCAAGCCTGATGGAGCAACACCGCGTGAGTGAAGAAGGGTTTTCGGCTCGTAAAGCTCTGTTGTTGGAGAAGAACGTGCGTGAGAGTAACTGTTCACGCAGTGACGGTATCCAACCAGAAAGTCACGGCTAACTACGTGCC
>MG|13|99.44|Firmicutes|Bacilli|Lactobacillales|Lactobacillaceae|Lactobacillus|vaginalis|
GCACGTAGTTAGCCGTGACTTTCTGGTTGGATACCGTCACTGCGTGAACAGTTACTCTCACGCACGTTCTTCTCCAGCAACAGAGCTTTACGAGCCGAAACCCTTCTTCACTCACGCGGTGTTGCTCCATCAGGCTTGCGCCCATTGTGGAAGATTCCCTACTGCTGCCTCCCGTAGG
>MG|12|99.44|Firmicutes|Bacilli|Lactobacillales|Lactobacillaceae|Lactobacillus|vaginalis|
CCTACGGGAGGCAGCAGTAGGGAATCTTCCACAATGGGCGCAAGCCTGATGGAGCAACACCGCGTGAGTGAAGAAGGGTTTCGGCTCGTAAAGCTCTGTTGTTGGAGAAGAACGTGCGTGAGAGTAACTGTTCACGCAGTGACGGTATCCAACCAGAAAGTCATGGCTAACTACGTGC
>MG|12|99.44|Firmicutes|Bacilli|Lactobacillales|Lactobacillaceae|Lactobacillus|vaginalis|
CCTACGGGAGGCAGCAGTAGGGAATCTTCCACAATGGGCGCAAGCCTGATGGAGCAACACCACGTGAGTGAAGAAGGGTTTCGGCTCGTAAAGCTCTGTTGTTGGAGAAGAACGTGCGTGAGAGTAACTGTTCACGCAGTGACGGTATCCAACCAGAAAGTCACGGCTAACTACGTGC
>MG|30|99.44|Firmicutes|Bacilli|Lactobacillales|Lactobacillaceae|Lactobacillus|vaginalis|
CCTACGGGAGGCAGCAGTAGGGAATCTTCCACAATGGGCGCAAGCCTGATGGGGCAACACCGCGTGAGTGAAGAAGGGTTTCGGCTCGTAAAGCTCTGTTGTTGGAGAAGAACGTGCGTGAGAGTAACTGTTCACGCAGTGACGGTATCCAACCAGAAAGTCACGGCTAACTACGTGC
>MG|28|99.44|Firmicutes|Bacilli|Lactobacillales|Lactobacillaceae|Lactobacillus|vaginalis|
GCACGTAGTTAGCCGTGGCTTTCTGGTTGGATACCGTCACTGCGTGAACAGTTACTCTCACGCACGTTCTTCTCCAACAACAGAGCTTTACGAGCCGAAACCCTTCTTCACTCACGCGGTGTTGCTCCATCAGGCTTGCGCCCATTGTGGAAGATTCCCTACTGCTGCCTCCCGTAGG
>MG|29|99.44|Firmicutes|Bacilli|Lactobacillales|Lactobacillaceae|Lactobacillus|vaginalis|
CCTACGGGAGGCAGCAGTAGGGAATCTTCCACAATGGGCGCAAGCCTGATGGAGCAACACCGCGTGAGTGAAGAAGGGTTTCGGCTCGTAAAGCTCTGTTGTTGGAGAAGAACGTGCGTGAGAGTAACTGTTCACGCAGTGACGGTATCCAACCAGAAAGTCACGACTAACTACGTGC
>MG|27|99.44|Firmicutes|Bacilli|Lactobacillales|Lactobacillaceae|Lactobacillus|vaginalis|
CCTACGGGAGGCAGCAGTAGGGAATCTTCCGCAATGGGCGCAAGCCTGATGGAGCAACACCGCGTGAGTGAAGAAGGGTTTCGGCTCGTAAAGCTCTGTTGTTGGAGAAGAACGTGCGTGAGAGTAACTGTTCACGCAGTGACGGTATCCAACCAGAAAGTCACGGCTAACTACGTGC
>MG|17|99.44|Firmicutes|Bacilli|Lactobacillales|Lactobacillaceae|Lactobacillus|vaginalis|
GCACGTAGTTAGCCGTGACTTTCTGGTTGGATACCGTCACTGCGTGAACAGTTACTCTCACGCACGTTCTTCTCCAACAACAGAGCTTTACGAGCCGAAACCCTTCTTCACTCACGCGGTGTTGCTCCATCAGGCTTGCGTCCATTGTGGAAGATTCCCTACTGCTGCCTCCCGTAGG
>MG|15|99.44|Firmicutes|Bacilli|Lactobacillales|Lactobacillaceae|Lactobacillus|vaginalis|
GCACGTAGTTAGCCGTGACTTTCTGGTTGGATACCGTCACTGCGTGAACAGTTTACTCTCACGCACGTTCTTCTCCAACAACAGAGCTTTACGAGCCGAAACCCTTCTTCACTCACGCGGTGTTGCTCCATCAGGCTTGCGCCCATTGTGGAAGATTCCCTACTGCTGCCTCCCGTAGG
>MG|16|99.44|Firmicutes|Bacilli|Lactobacillales|Lactobacillaceae|Lactobacillus|vaginalis|
CCTACGGGAGGCAGCAGTAGGGAATCTTCCACAATGGGCGCAAGCCTGATGGAGCAACACCGCGTGAGTGAAGAAGGGTTTCGGCTCGCAAAGCTCTGTTGTTGGAGAAGAACGTGCGTGAGAGTAACTGTTCACGCAGTGACGGTATCCAACCAGAAAGTCACGGCTAACTACGTGC
>MG|15|99.44|Firmicutes|Bacilli|Lactobacillales|Lactobacillaceae|Lactobacillus|vaginalis|
CCTACGGGAGGCAGCAGTAGGGAATCTTCCACAATGGGCGCAAGCCTGATGGAGCAACACCGCGTGAGTGAAGAAGGGTTTCGGCTCGTAAAGCTCTGTTGTTGGAGAGGAACGTGCGTGAGAGTAACTGTTCACGCAGTGACGGTATCCAACCAGAAAGTCACGGCTAACTACGTGC
>MG|14|99.44|Firmicutes|Bacilli|Lactobacillales|Lactobacillaceae|Lactobacillus|vaginalis|
GCACGTAGTTAGCCGTGACTTTCTGGTTGGATACCGTCACTGCGTGAACAGTTACTCTCACGCACGTTCTTCTCCAACAACAGAGCTTTACGAGCCGAAACCCTTCTTCACTCACGCGGTGTTGCTCCATCAGGCTTGCGCCCATTGTGGAAGATTCCCTACTGCTGTCTCCCGTAGG
>MG|18|99.44|Firmicutes|Bacilli|Lactobacillales|Lactobacillaceae|Lactobacillus|vaginalis|
CCTACGGGAGGCAGCAGTAGGGAATCTTCCACAATGGGCGCAAGCCTGATGGAGCAACACCGCGTGAGTGAAGAAGGGTTTCGGCTCGTAAAGCTCTGTTGTTGGAGAAGAACGTGCGTGAGAGTAACTGTTCACGCAGTGGCGGTATCCAACCAGAAAGTCACGGCTAACTACGTGC
>MG|11|99.44|Firmicutes|Bacilli|Lactobacillales|Lactobacillaceae|Lactobacillus|vaginalis|
CCTACGGGAGGCAGCAGTAGGGAATCTTCCACAATGGGCGCAAGCCTGATGGAGCAACACCGCGTGAGTGAAGAAGGGTTTCGGCTCGTAAAGCTCTGTTGTTGGAGAAGAACGTGCGTGAGAGTAACTGTTCACGCAGTGACGGTATCCAACCAGAAAGTCACGGCTAACTGCGTGC
>MG|82|98.31|Firmicutes|Bacilli|Lactobacillales|Lactobacillaceae|Lactobacillus|sp.|
CCTACGGGAGGCAGCAGTAGGGAATCTTCCACAATGGACGAAAGTCTGATGGAGCAACGCCGCGTGAGTGAAGAAGGGTTTCGGCTCGTAAAGCTCTGTTGGTAGTGAAGAAAGATAGAGGTAGTAACTGGCCTTTATTTGACGGTAATCAACCAGAAAGTCACGGCTAACTACGTGC
>MG|15|98.88|Firmicutes|Bacilli|Lactobacillales|Lactobacillaceae|Lactobacillus|salivarius|
CCTACGGGAGGCAGCAGTAGGGAATCTTCCACAATGGACGCAAGTCTGATGGAGCAACGCCGCGTGAGTGAAGAAGGTCTTCGGATCGTAAAACTCTGTTGTTAGAGAAGAACACGAGTGAGAGTAACTGTTCATTCGATGACGGTATCTAACCAGAAAGTGACGGCTAACTACGTGC
>MG|19|98.88|Firmicutes|Bacilli|Lactobacillales|Lactobacillaceae|Lactobacillus|helveticus|
CCTACGGGAGGCAGCAGTAGGGAATCTTCCACAATGGACGCAAGTCTGATGGAGCAACGCCGCGTGAGTGAAGAAGGTCTTCGGATCGTAAAACTCTGTTGTTGGTGAAGAAGGATAGAGGTAGTAACTGGCCTTTATTTGACGGTAATCAACCAGAAAGTCACGGCTAACTACGTGC
>MG|1510|100.0|Firmicutes|Bacilli|Lactobacillales|Lactobacillaceae|Lactobacillus|Lactobacillus amylovorus / Lactobacillus crispatus / Lactobacillus fornicalis / Lactobacillus gallinarum / Lactobacillus helveticus / Lactobacillus kitasatonis / Lactobacillus psittaci / Lactobacillus suntoryeus / Lactobacillus ultunensis|
TCCTACGGGAGGCAGCAGTAGGGAATCTTCCACAATGGACGCAAGTCTGATGGAGCAACGCCGCGTGAGTGAAGAAGGTTTTCGGATCGTAAAGCTCTGTTGTTGGTGAAGAAGGATAGAGGTAGTAACTGGCCTTTATTTGACGGTAATCAACCAGAAAGTCACGGCTAACTACGTGCC
>MG|268|98.88|Firmicutes|Bacilli|Lactobacillales|Lactobacillaceae|Lactobacillus|mucosae|
CCTACGGGAGGCAGCAGTAGGGAATCTTCCACAATGGGCGCAAGCCTGATGGAGCAACACCGCGTGAGTGAAGAAGGGTTTCGGCTCGTAAAGCTCTGTTGTTAGAGAAGAACGTGCGTGAGGGTAACTGTTCATGCAGTGACGGTATCTAACCAGAAAGTCACGGCTAACTACGTGCC
>MG|14|99.44|Firmicutes|Bacilli|Lactobacillales|Lactobacillaceae|Lactobacillus|Lactobacillus amylovorus / Lactobacillus crispatus / Lactobacillus fornicalis / Lactobacillus gallinarum / Lactobacillus helveticus / Lactobacillus kitasatonis / Lactobacillus psittaci / Lactobacillus suntoryeus / Lactobacillus ultunensis|
GCACGTAGTTAGCCGTGACTTTCTGGTTGATTACCGTCAAATAAAGGCCAGTTACTACCTCTATCCTTCTTCACCAACAACAGAGCTTTACGATCCGAAAACCTTCTTCACTCACGCGGCGTTGCTCCATCAGACTTGCGTCCATTGTGGAAGATTCCCTTACTGCTGCCTCCCGTAGGAC
>MG|33|100.0|Firmicutes|Bacilli|Lactobacillales|Lactobacillaceae|Lactobacillus|Lactobacillus amylovorus / Lactobacillus crispatus / Lactobacillus fornicalis / Lactobacillus gallinarum / Lactobacillus helveticus / Lactobacillus kitasatonis / Lactobacillus psittaci / Lactobacillus suntoryeus / Lactobacillus ultunensis|
GTCCTACGGGAGGCAGCAGTAGGGAATCTTCCACAATGGACGCAAGTCTGATGGAGCAACGCCGCGTGAGTGAAGAAGGTTTTCGGATCGTAAAGCTCTGTTGTTGGTGAAGAAGGATAGAGGTAGTAACTGGCCTTTATTTGACGGTAATCAACCAGAAAGTCACGGCTAACTACGTGC
>MG|10|98.88|Firmicutes|Bacilli|Lactobacillales|Lactobacillaceae|Lactobacillus|alvi|
GCACGTAGTTAGCCGTGACTTTCTGGTTGAATACCGTCAATACTAGAACAGTTACTCTCTAGCATGTTCTTCTTCAACAACAGAGCTTTACGAGCCGAAACCCTTCTTCACTCACGCGGTGTTGCTCCATCAGACTTGCGTCCATTGTGGAAGATTCCCTACTGCTGCCTCCCGTAGGA
>MG|56|97.77|Firmicutes|Bacilli|Lactobacillales|Lactobacillaceae|Lactobacillus|alvi|
GCACGTAGTTAGCCGTGACTTTCTGGTTGAATACCGTCAATACTAGAACAGTTACTCTCACGCACGTTCTTCTCCAACAACAGAGCTTTACGAGCCGAAACCCTTCTTCACTCACGCGGTGTTGCTCCATCAGGCTTGCGCCCATTGTGGAAGATTCCCTACTGCTGCCTCCCGTAGGA
>MG|10|98.34|Firmicutes|Bacilli|Lactobacillales|Lactobacillaceae|Lactobacillus|alvi|
CCTAACGGGAGGCGAGCAGTAGGGAATCTTCCACAATGGGCGCAAGCCTGATGGAGCAACACCGCGTGAGTGAAGAAGGGTTTCGGCTCGTTAAAGCTCTGTTGTTGAAGAAGAACATGCTAGAGAGTAACTGTTCTAGTATTGACGGTATTCAACCAGAAAGTCACGGCTAACTACGTGC
>MG|11|99.44|Firmicutes|Bacilli|Lactobacillales|Lactobacillaceae|Lactobacillus|Lactobacillus amylovorus / Lactobacillus crispatus / Lactobacillus fornicalis / Lactobacillus gallinarum / Lactobacillus helveticus / Lactobacillus kitasatonis / Lactobacillus psittaci / Lactobacillus suntoryeus / Lactobacillus ultunensis|
CCTACGGGAGGCAGCAGTAGGGAATCTTCCACAATGGACGCAAGTCTGATGGAGCAACGCCGCGTGAGTGAAGAAGGTTTTCGGATCGTAAAGCTCTGTTGTTGGTGAAGAAGGATAGAGGTAGTAACTGGCCTTTATTTGACGGTAATCAACCAGAAAGTCACGGCTAAATACGTGC
>MG|12|99.44|Firmicutes|Bacilli|Lactobacillales|Lactobacillaceae|Lactobacillus|Lactobacillus amylovorus / Lactobacillus crispatus / Lactobacillus fornicalis / Lactobacillus gallinarum / Lactobacillus helveticus / Lactobacillus kitasatonis / Lactobacillus psittaci / Lactobacillus suntoryeus / Lactobacillus ultunensis|
CCTACGGGAGGCAGCAGTAGGGAATCTTCCACAATGGACGCAAGTCTGATGGAGCAACGCCGCGTGAGTGAAGAAGGTTTTCGGATCGTAAAGCTCTGTTGTTGGTGAAGAAGGATAGGGGTAGTAACTGGCCTTTATTTGACGGTAATCAACCAGAAAGTCACGGCTAACTACGTGC
>MG|300|100.0|Firmicutes|Bacilli|Lactobacillales|Lactobacillaceae|Lactobacillus|Lactobacillus agilis / Lactobacillus sp.|
CCTACGGGAGGCAGCAGTAGGGAATCTTCCACAATGGGCGCAAGCCTGATGGAGCAACGCCGCGTGAGTGAAGAAGGTCTTCGGATCGTAAAACTCTGTTGTTAGAGAAGAACATGCGAGAGAGTAACTGTTCTTGTATTGACGGTATCTAACCAGAAAGCCACGGCTAACTACGTGC
>MG|10|99.44|Firmicutes|Bacilli|Lactobacillales|Lactobacillaceae|Lactobacillus|Lactobacillus amylovorus / Lactobacillus crispatus / Lactobacillus fornicalis / Lactobacillus gallinarum / Lactobacillus helveticus / Lactobacillus kitasatonis / Lactobacillus psittaci / Lactobacillus suntoryeus / Lactobacillus ultunensis|
CCTACGGGAGGCAGCAGTAGGGAATCTTCCACAATGGACGCAAGTCTGATGGAGCAACGCCGCGTGAGTGAAGAAGGTTTTCGGATCGTAAAGCTCTGTTGTTGGTGAAGAAGGATAGAGGTAGTAACTGGCCTTTATTTGACGGTAATCAACCGGAAAGTCACGGCTAACTACGTGC
>MG|11|99.44|Firmicutes|Bacilli|Lactobacillales|Lactobacillaceae|Lactobacillus|Lactobacillus amylovorus / Lactobacillus crispatus / Lactobacillus fornicalis / Lactobacillus gallinarum / Lactobacillus helveticus / Lactobacillus kitasatonis / Lactobacillus psittaci / Lactobacillus suntoryeus / Lactobacillus ultunensis|
CCTACGGGAGGCAGTAGTAGGGAATCTTCCACAATGGACGCAAGTCTGATGGAGCAACGCCGCGTGAGTGAAGAAGGTTTTCGGATCGTAAAGCTCTGTTGTTGGTGAAGAAGGATAGAGGTAGTAACTGGCCTTTATTTGACGGTAATCAACCAGAAAGTCACGGCTAACTACGTGC
>MG|10|99.44|Firmicutes|Bacilli|Lactobacillales|Lactobacillaceae|Lactobacillus|Lactobacillus amylovorus / Lactobacillus crispatus / Lactobacillus fornicalis / Lactobacillus gallinarum / Lactobacillus helveticus / Lactobacillus kitasatonis / Lactobacillus psittaci / Lactobacillus suntoryeus / Lactobacillus ultunensis|
CCTACGGGAGGCAGCAGTAGGGAATCTTCCACAATGGACGCAAGTCTGATGGAGCAACGCCCGCGTGAGTGAAGAAGGTTTTCGGATCGTAAAGCTCTGTTGTTGGTGAAGAAGGATAGAGGTAGTAACTGGCCTTTATTTGACGGTAATCAACCAGAAAGTCACGGCTAACTACGTGC
>MG|15|100.0|Firmicutes|Bacilli|Lactobacillales|Lactobacillaceae|Lactobacillus|Lactobacillus amylovorus / Lactobacillus crispatus / Lactobacillus fornicalis / Lactobacillus gallinarum / Lactobacillus helveticus / Lactobacillus kitasatonis / Lactobacillus psittaci / Lactobacillus suntoryeus / Lactobacillus ultunensis|
CCTACGGGAGGCAGCAGTAGGGAATCTTCCACAATGGACGCAAGTCTGATGGAGCAACGCCGCGTGAGTGAAGAAGGTTTTCGGATCGTAAAGCTCTGTTGTTGGTGAAGAAGGATAGAGGTAGTAACTGGCCTTTATTTGACGGTAATCAACCAGAAAGTCACGGCTAACTACGTGT
>MG|11|97.75|Firmicutes|Bacilli|Lactobacillales|Lactobacillaceae|Lactobacillus|alvi|
CCTACGGGAGGCAGCAGTAGGGAATCTTCCACAATGGGCGCAAGCCTGATGGAGCAACACCGCGTGAGTGAAGAAGGGTTTCGGCTCGTAAAGCTCTGTTGTTGAAGAAGAACATGCTAGAGAGTAACTGTTCTTGTATTGACGGTATCTAACCAGAAAGCCACGGCTAACTACGTGC
>MG|54|98.31|Firmicutes|Bacilli|Lactobacillales|Lactobacillaceae|Lactobacillus|frumenti|
CCTACGGGAGGCAGCAGTAGGGAATCTTCCACAATGGGCGCAAGCCTGATGGAGCAACACCGCGTGAGTGAAGAAGGGTTTCGGCTCGTAAAGCTCTGTTGTTGAAGAAGAACATGCTAGAGAGTAACTGTTCACGCAGTGACGGTATTCAACCAGAAAGTCACGGCTAACTACGTGC
>MG|91|97.75|Firmicutes|Bacilli|Lactobacillales|Lactobacillaceae|Lactobacillus|sp.|
CCTACGGGAGGCAGCAGTAGGGAATCTTCCACAATGGGCGCAAGCCTGATGGAGCAACACCGCGTGAGTGAAGAAGGGTTTCGGCTCGTAAAGCTCTGTTGTTGGTGAAGAAGGATAGAGGTAGTAACTGGCCTTTATTTGACGGTAATCAACCAGAAAGTCACGGCTAACTACGTGC
>MG|14|97.21|Firmicutes|Bacilli|Lactobacillales|Lactobacillaceae|Lactobacillus|helveticus|
GCACGTAGTTAGCCGTGACTTTCTGGTTGATTACCGTCAAATAAAGGCCAGTTACTACCTCTATCCTTCTTCACCAACAACAGAGTTTTACGATCCGAAAACCTTCTTCACTCACGCGGCGTTGCTCGGTCAGACTTGCGTCCATTGCCGAAGATTCCCTACTGCTGCCTCCCGTAGGA
>MG|38|98.88|Firmicutes|Bacilli|Lactobacillales|Lactobacillaceae|Lactobacillus|alvi|
CCTACGGGAGGCAGCAGTAGGGAATCTTCCACAATGGACGCAAGTCTGATGGAGCAACACCGCGTGAGTGAAGAAGGGTTTCGGCTCGTAAAGCTCTGTTGTTGAAGAAGAACATGCTAGAGAGTAACTGTTCTAGTATTGACGGTATTCAACCAGAAAGTCACGGCTAACTACGTGC
>MG|175|99.44|Firmicutes|Bacilli|Lactobacillales|Lactobacillaceae|Lactobacillus|Lactobacillus amylovorus / Lactobacillus crispatus / Lactobacillus fornicalis / Lactobacillus gallinarum / Lactobacillus helveticus / Lactobacillus kitasatonis / Lactobacillus psittaci / Lactobacillus suntoryeus / Lactobacillus ultunensis|
TCCTACGGGAGGCAGCAGGTAGGGAATCTTCCACAATGGACGCAAGTCTGATGGAGCAACGCCGCGTGAGTGAAGAAGGTTTTCGGATCGTAAAGCTCTGTTGTTGGTGAAGAAGGATAGAGGTAGTAACTGGCCTTTATTTGACGGTAATCAACCAGAAAGTCACGGCTAACTACGTGC
>MG|10|97.19|Firmicutes|Bacilli|Lactobacillales|Lactobacillaceae|Lactobacillus|sp.|
CCTACGGGAGGCAGCAGTAGGGAATCTTCCACAATGGGCGCAAGCCTGATGGAGCAACACCGCGTGAGTGAAGAAGGGTTTCGGCTCGTAAAACTCTGTTGTTGGTGAAGAAGGATAGAGGTAGTAACTGGCCTTTATTTGACGGTAATCAACCAGAAAGTCACGGCTAACTACGTGC
>MG|11|99.44|Firmicutes|Bacilli|Lactobacillales|Lactobacillaceae|Lactobacillus|Lactobacillus reuteri / Lactobacillus vaginalis|
GCACGTAGTTAGCCGTGACTTTCTGGTTGGATACCGTCACTGCGTGAACAGTTACTCTCACGCACGTTCTTCTCCAACAACAGAGCTTTACGAGCCGAAACCCTTCTTCACTCACGCGGCGTTGCTCCATCAGGCTTGCGCCCATTGTGGAAGATTCCCTACTGCTGCCTCCCGTAGG
>MG|19|98.89|Firmicutes|Bacilli|Lactobacillales|Lactobacillaceae|Lactobacillus|alvi|
GCACGTAGTTAGCCGTGACTTTCTGGTTGAATACCGTCAATACTAGAACAGTTACTCTCTAGCATGTTCTTCTTCAACAACAGAGCTTTAACGAGCCGAAACCCTTCTTCACTCACGCGGTGTTGCTCCATCAGGCTTGCGCCCATTGTGGAAGATTCCCTACTGCTCGCCTCCCGTAGG
>MG|15|97.21|Firmicutes|Bacilli|Lactobacillales|Lactobacillaceae|Lactobacillus|saniviri|
GCACGTAGTTAGCCGTGACTTTCTGGTTGGATACCGTCACTGCGTGAACAGTTACTCTCACGCACGTTCTTCTCCAACAACAGAGTTTTACGATCCGAAGACCTTCTTCACTCACGCGGCGTTGCTCCATCAGACTTGCGTCCATTGTGGAAGATTCCCTACTGCTGCCTCCCGTAGGAC
>MG|13|99.44|Firmicutes|Bacilli|Lactobacillales|Lactobacillaceae|Lactobacillus|Lactobacillus amylovorus / Lactobacillus crispatus / Lactobacillus fornicalis / Lactobacillus gallinarum / Lactobacillus helveticus / Lactobacillus kitasatonis / Lactobacillus psittaci / Lactobacillus suntoryeus / Lactobacillus ultunensis|
GCACGTAGTTAGCCGTGACTTTCTGGTTGATTACCGTCAAATAAAAGGCCAGTTACTACCTCTATCCTTCTTCACCAACAACAGAGCTTTACGATCCGAAAACCTTCTTCACTCACGCGGCGTTGCTCCATCAGACTTGCGTCCATTGTGGAAGATTCCCTACTGCTGCCTCCCGTAGGA
>MG|52|98.31|Firmicutes|Bacilli|Lactobacillales|Lactobacillaceae|Lactobacillus|salivarius|
CCTACGGGAGGCAGCAGTAGGGAATCTTCCACAATGGGCGCAAGCCTGATGGAGCAACACCGCGTGAGTGAAGAAGGTCTTCGGATCGTAAAACTCTGTTGTTAGAGAAGAACACGAGTGAGAGTAACTGTTCATTCGATGACGGTATCTAACCAGCAAGTCACGGCTAACTACGTGC
>MG|32|97.75|Firmicutes|Bacilli|Lactobacillales|Lactobacillaceae|Lactobacillus|sp.|
GCACGTAGTTAGCCGTGACTTTCTGGTTGATTACCGTCAAATAAAGGCCAGTTACTACCTCTATCCTTCTTCACCAACAACAGAGCTTTACGAGCCGAAACCCTTCTTCACTCACGCGGTGTTGCTCCATCAGGCTTGCGCCCATTGTGGAAGATTCCCTACTGCTGCCTCCCGTAGG
>MG|15|99.44|Firmicutes|Bacilli|Lactobacillales|Lactobacillaceae|Lactobacillus|Lactobacillus amylovorus / Lactobacillus crispatus / Lactobacillus fornicalis / Lactobacillus gallinarum / Lactobacillus helveticus / Lactobacillus kitasatonis / Lactobacillus psittaci / Lactobacillus suntoryeus / Lactobacillus ultunensis|
CCTACGGGAGGCAGCAGTAGGGAATCTTCCACAATGGACGCAAGCCTGATGGAGCAACGCCGCGTGAGTGAAGAAGGTTTTCGGATCGTAAAGCTCTGTTGTTGGTGAAGAAGGATAGAGGTAGTAACTGGCCTTTATTTGACGGTAATCAACCAGAAAGTCACGGCTAACTACGTGC
>MG|34|97.75|Firmicutes|Bacilli|Lactobacillales|Lactobacillaceae|Lactobacillus|helveticus|
CCTACGGGAGGCAGCAGTAGGGAATCTTCGGCAATGGACGCAAGTCTGACCGAGCAACGCCGCGTGAGTGAAGAAGGTTTTCGGATCGTAAAGCTCTGTTGTTGGTGAAGAAGGATAGAGGTAGTAACTGGCCTTTATTTGACGGTAATCAACCAGAAAGTCACGGCTAACTACGTGC
>MG|10|99.44|Firmicutes|Bacilli|Lactobacillales|Lactobacillaceae|Lactobacillus|Lactobacillus agilis / Lactobacillus sp.|
CCTACGGGAGGCAGCAGTAGGGAATCTTCCACAATGGGGCGCAAGCCTGATGGAGCAACGCCGCGTGAGTGAAGAAGGTCTTCGGATCGTAAAACTCTGTTGTTAGAGAAGAACATGCGAGAGAGTAACTGTTCTTGTATTGACGGTATCTAACCAGAAAGCCACGGCTAACTACGTGC
>MG|12|99.44|Firmicutes|Bacilli|Lactobacillales|Lactobacillaceae|Lactobacillus|Lactobacillus amylovorus / Lactobacillus crispatus / Lactobacillus fornicalis / Lactobacillus gallinarum / Lactobacillus helveticus / Lactobacillus kitasatonis / Lactobacillus psittaci / Lactobacillus suntoryeus / Lactobacillus ultunensis|
CCTACGGGAGGCAGCAGTAGGGAATCTTCCACAATGGACGCAAGTCTGATGGAGCAACGCCGCGTGGGTGAAGAAGGTTTTCGGATCGTAAAGCTCTGTTGTTGGTGAAGAAGGATAGAGGTAGTAACTGGCCTTTATTTGACGGTAATCAACCAGAAAGTCACGGCTAACTACGTGC
>MG|10|99.44|Firmicutes|Bacilli|Lactobacillales|Lactobacillaceae|Lactobacillus|Lactobacillus amylovorus / Lactobacillus crispatus / Lactobacillus fornicalis / Lactobacillus gallinarum / Lactobacillus helveticus / Lactobacillus kitasatonis / Lactobacillus psittaci / Lactobacillus suntoryeus / Lactobacillus ultunensis|
CCTACGGGAGGCAGCAGTAGGGAATCTTCCACAATGGACGCAAGTCTGGTGGAGCAACGCCGCGTGAGTGAAGAAGGTTTTCGGATCGTAAAGCTCTGTTGTTGGTGAAGAAGGATAGAGGTAGTAACTGGCCTTTATTTGACGGTAATCAACCAGAAAGTCACGGCTAACTACGTGC
>MG|30|97.19|Firmicutes|Bacilli|Lactobacillales|Lactobacillaceae|Lactobacillus|salivarius|
GCACGTAGTTAGCCGTGACTTGCTGGTTAGATACCGTCATCGAATGAACAGTTACTCTCACTCGTGTTCTTCTCTAACAACAGAGTTTTACGATCCGAAAACCTTCTTCACTCACGCGGCGTTGCTCGGTCAGACTTGCGTCCATTGCCGAAGATTCCCTACTGCTGCCTCCCGTAGG
>MG|67|97.19|Firmicutes|Bacilli|Lactobacillales|Lactobacillaceae|Lactobacillus|reuteri|
CCTACGGGAGGCAGCAGTAGGGAATCTTCCACAATGGGCGCAAGCCTGATGGAGCAACACCGCGTGAGTGAAGAAGGGTTTCGGCTCGTAAAGCTCTGTTGTTGGAGAAGAACGTGCGTGAGAGTAACTGTTCATTCGATGACGGTATCTAACCAGCAAGTCACGGCTAACTACGTGC
>MG|26|99.44|Firmicutes|Bacilli|Lactobacillales|Lactobacillaceae|Lactobacillus|Lactobacillus amylovorus / Lactobacillus crispatus / Lactobacillus fornicalis / Lactobacillus gallinarum / Lactobacillus helveticus / Lactobacillus kitasatonis / Lactobacillus psittaci / Lactobacillus suntoryeus / Lactobacillus ultunensis|
GCACGTAGTTAGCCGTGACTTTCTGGTTGATTACCGTCAAATAAAGGCCAGTTACTACCTCTATCCTTCTTCACCAACAACAGAGCTTTACGATCCGAAAACCTTCTTCACTCACGCGGCGTTGCTCCATCAGACTTGCGTCCATTGCGGAAGATTCCCTACTGCTGCCTCCCGTAGGA
>MG|68|99.44|Firmicutes|Bacilli|Lactobacillales|Lactobacillaceae|Lactobacillus|Lactobacillus agilis / Lactobacillus sp.|
CCTACGGGAGGCAGCAGTAGGGAATCTTCCACAATGGGCGCAAGCCTGATGGAGCAACGCCGCGTGAGTGAAGAAGGTCTTCGGATCGTAAAACTCTGTTGTTAGAGAAGAACATGCGAGAGAGTAACTGTTCTCGTATTGACGGTATCTAACCAGAAAGCCACGGCTAACTACGTGCC
>MG|15|97.21|Firmicutes|Bacilli|Lactobacillales|Lactobacillaceae|Lactobacillus|reuteri|
CCTACGGGAGGCAGCAGTAGGGAATCTTCCACAATGGGCGCAAGCCTGATGGAGCAACACCGCGTGAGTGAAGAAGGGTTTCGGCTCGTAAAGCTCTGTTGTTGAAGAAGAACATGCTAGAGAGTAACTGTTCACGCAGTGACGGTATCTAACCAGAAAGTCACGGCTAACTACGTGC
>MG|19|97.19|Firmicutes|Bacilli|Lactobacillales|Lactobacillaceae|Lactobacillus|helveticus|
CCTACGGGAGGCAGCAGTAGGGAATCTTCGGCAATGGACGCAAGTCTGACCGAGCAACGCCGCGTGAGTGAAGAAGGTTTTCGGATCGTAAAACTCTGTTGTTGGTGAAGAAGGATAGAGGTAGTAACTGGCCTTTATTTGACGGTAATCAACCAGAAAGTCACGGCTAACTACGTGC
>MG|28|99.44|Firmicutes|Bacilli|Lactobacillales|Lactobacillaceae|Lactobacillus|Lactobacillus amylovorus / Lactobacillus crispatus / Lactobacillus fornicalis / Lactobacillus gallinarum / Lactobacillus helveticus / Lactobacillus kitasatonis / Lactobacillus psittaci / Lactobacillus suntoryeus / Lactobacillus ultunensis|
CCTACGGGGAGGCAGCAGTAGGGAATCTTCCACAATGGACGCAAGTCTGATGGAGCAACGCCGCGTGAGTGAAGAAGGTTTTCGGATCGTAAAGCTCTGTTGTTGGTGAAGAAGGATAGAGGTAGTAACTGGCCTTTATTTGACGGTAATCAACCAGAAAGTCACGGCTAACTACGTGC
>MG|19|99.44|Firmicutes|Bacilli|Lactobacillales|Lactobacillaceae|Lactobacillus|Lactobacillus amylovorus / Lactobacillus crispatus / Lactobacillus fornicalis / Lactobacillus gallinarum / Lactobacillus helveticus / Lactobacillus kitasatonis / Lactobacillus psittaci / Lactobacillus suntoryeus / Lactobacillus ultunensis|
GCACGTAGTTAGCCGTGACTTTCTGGTTGATTACCGTCAAATAAAGGCCAGTTACTACCTCTATCCTTCTTCACCAACAACAGAGCTTTACGATCCGAAAACCTTCTTCACTCACGCGGCGTTGCTCCATCAGACTTGCGTCCATTGTGGAAGATTCCCCACTGCTGCCTCCCGTAGGA
>MG|15|99.44|Firmicutes|Bacilli|Lactobacillales|Lactobacillaceae|Lactobacillus|Lactobacillus amylovorus / Lactobacillus crispatus / Lactobacillus fornicalis / Lactobacillus gallinarum / Lactobacillus helveticus / Lactobacillus kitasatonis / Lactobacillus psittaci / Lactobacillus suntoryeus / Lactobacillus ultunensis|
CCTACGGGAGGCAGCAGTAGGGAATCCTCCACAATGGACGCAAGTCTGATGGAGCAACGCCGCGTGAGTGAAGAAGGTTTTCGGATCGTAAAGCTCTGTTGTTGGTGAAGAAGGATAGAGGTAGTAACTGGCCTTTATTTGACGGTAATCAACCAGAAAGTCACGGCTAACTACGTGC
>MG|10|99.44|Firmicutes|Bacilli|Lactobacillales|Lactobacillaceae|Lactobacillus|Lactobacillus amylovorus / Lactobacillus crispatus / Lactobacillus fornicalis / Lactobacillus gallinarum / Lactobacillus helveticus / Lactobacillus kitasatonis / Lactobacillus psittaci / Lactobacillus suntoryeus / Lactobacillus ultunensis|
CCTACGGGAGGCAGCAGTAGGGAATCTTCCACAATGGACGCAAGTCTGATGGAGCAACGCCACGTGAGTGAAGAAGGTTTTCGGATCGTAAAGCTCTGTTGTTGGTGAAGAAGGATAGAGGTAGTAACTGGCCTTTATTTGACGGTAATCAACCAGAAAGTCACGGCTAACTACGTGC
>MG|13|99.44|Firmicutes|Bacilli|Lactobacillales|Lactobacillaceae|Lactobacillus|Lactobacillus amylovorus / Lactobacillus crispatus / Lactobacillus fornicalis / Lactobacillus gallinarum / Lactobacillus helveticus / Lactobacillus kitasatonis / Lactobacillus psittaci / Lactobacillus suntoryeus / Lactobacillus ultunensis|
CCTACGGGAGGCAGCAGTAGGGAATCTTCCACAATGGACGCAAGTCTGATGGAGCAACGCCGCGTGAGTGGAGAAGGTTTTCGGATCGTAAAGCTCTGTTGTTGGTGAAGAAGGATAGAGGTAGTAACTGGCCTTTATTTGACGGTAATCAACCAGAAAGTCACGGCTAACTACGTGC
>MG|11|99.44|Firmicutes|Bacilli|Lactobacillales|Lactobacillaceae|Lactobacillus|Lactobacillus amylovorus / Lactobacillus crispatus / Lactobacillus fornicalis / Lactobacillus gallinarum / Lactobacillus helveticus / Lactobacillus kitasatonis / Lactobacillus psittaci / Lactobacillus suntoryeus / Lactobacillus ultunensis|
GCACGTAGTTAGCCGTGACTTTCTGGTTGATTACCGTCAAATAAAGGCCAGTTACTACCTCTATCCTTCTTCACCAACAACAGAGCTTTACGATCCGAAAACCTTCTTCACTCACGCGGCGTTGCTCCATCAGACTTGCGTCCATTGTGGAAGATTCCCTACTGCTGCCTCCCCGTAGGA
>MG|12|97.21|Firmicutes|Bacilli|Lactobacillales|Lactobacillaceae|Lactobacillus|agilis|
CCTACGGGAGGCAGCAGTAGGGAATCTTCCACAATGGACGCAAGTCTGATGGAGCAACGCCGCGTGAGTGAAGAAGGTCTTCGGATCGTAAAACTCTGTTGTTAGAGAAGAACACGAGTGAGAGTAACTGTTCTTGTATTGACGGTATCTAACCAGAAAGCCACGGCTAACTACGTGC
>MG|25|99.44|Firmicutes|Bacilli|Lactobacillales|Lactobacillaceae|Lactobacillus|Lactobacillus amylovorus / Lactobacillus crispatus / Lactobacillus delbrueckii / Lactobacillus fornicalis / Lactobacillus gallinarum / Lactobacillus helveticus / Lactobacillus kitasatonis / Lactobacillus psittaci / Lactobacillus suntoryeus / Lactobacillus ultunensis|
CCTACGGGAGGCAGCAGTAGGGAATCTTCCACAATGGACGCAAGTCTGATGGAGCAACGCCGCGTGAGTGAAGAAGGTTTTCGGATCGTAAAGCTCTGTTGTTGGTGAAGAAGGATAGAGGTAGTAACTGGTCTTTATTTGACGGTAATCAACCAGAAAGTCACGGCTAACTACGTGC
>MG|6322|100.0|Firmicutes|Bacilli|Lactobacillales|Lactobacillaceae|Lactobacillus|Lactobacillus amylovorus / Lactobacillus crispatus / Lactobacillus fornicalis / Lactobacillus gallinarum / Lactobacillus helveticus / Lactobacillus kitasatonis / Lactobacillus psittaci / Lactobacillus suntoryeus / Lactobacillus ultunensis|
CCTACGGGAGGCAGCAGTAGGGAATCTTCCACAATGGACGCAAGTCTGATGGAGCAACGCCGCGTGAGTGAAGAAGGTTTTCGGATCGTAAAGCTCTGTTGTTGGTGAAGAAGGATAGAGGTAGTAACTGGCCTTTATTTGACGGTAATCAACCAGAAAGTCACGGCTAACTACGTGCA
>MG|11|98.88|Firmicutes|Bacilli|Lactobacillales|Lactobacillaceae|Lactobacillus|salivarius|
CCTACGGGAGGCAGCAGTAGGGAATCTTCCACAATGGACGCAAGTCTGATGGAGCAACGCCGCGTGAGTGAAGAAGGTTTTCGGATCGTAAAGCTCTGTTGTTAGAGAAGAACACGAGTGAGAGTAACTGTTCATTCGATGACGGTATCTAACCAGCAAGTCACGGCTAACTACGTGC
>MG|75|98.89|Firmicutes|Bacilli|Lactobacillales|Lactobacillaceae|Lactobacillus|alvi|
CCTAACGGGAGGCGAGCAGTAGGGAATCTTCCACAATGGGCGCAAGCCTGATGGAGCAACACCGCGTGAGTGAAGAAGGGTTTCGGCTCGTAAAGCTCTGTTGTTGAAGAAGAACATGCTAGAGAGTAACTGTTCTAGTATTGACGGTATTCAACCAGAAAGTCACGGCTAACTACGTGC
>MG|43|99.44|Firmicutes|Bacilli|Lactobacillales|Lactobacillaceae|Lactobacillus|Lactobacillus antri / Lactobacillus vaginalis|
CCTACGGGAGGCAGCAGTAGGGAATCTTCCACAATGGGCGCAAGCCTGATGGAGCAACACCGCGTGAGTGAAGAAGGGTTTCGGCTCGTAAAGCTCTGTTGTTGGAGAAGAACGTGCGTGAGAGTAACTGTTTACGCAGTGACGGTATCCAACCAGAAAGTCACGGCTAACTACGTGC
>MG|17|97.19|Firmicutes|Bacilli|Lactobacillales|Lactobacillaceae|Lactobacillus|salivarius|
CCTACGGGAGGCAGCAGTAGGGAATCTTCCGCAATGGACGAAAGTCTGACGGAGCAATGCCGCGTGAGTGAAGAAGGTTTTCGGATCGTAAAACTCTGTTGTTAGAGAAGAACACGAGTGAGAGTAACTGTTCATTCGATGACGGTATCTAACCAGCAAGTCACGGCTAACTACGTGC
>MG|10|99.44|Firmicutes|Bacilli|Lactobacillales|Lactobacillaceae|Lactobacillus|Lactobacillus amylovorus / Lactobacillus crispatus / Lactobacillus fornicalis / Lactobacillus gallinarum / Lactobacillus helveticus / Lactobacillus kitasatonis / Lactobacillus psittaci / Lactobacillus suntoryeus / Lactobacillus ultunensis|
CCTACGGGAGGCAGCAGTAGGGAATCTTCCACAATGGACGCAAGTCTGATGGAGCAACGCCGCGTGAGTGAAGAAGGTTTTCGGATCGTAAAGCTCTGTTGTTGGTGAAGAAGGATAGAGGTAGTAACTGGCCTCTATTTGACGGTAATCAACCAGAAAGTCACGGCTAACTACGTGC
>MG|10|98.88|Firmicutes|Bacilli|Lactobacillales|Lactobacillaceae|Lactobacillus|salivarius|
GCACGTAGTTAGCCGTCACTTTCTGGTTAGATACCGTCATCGAATGAACAGTTACTCTCACTCGTGTTCTTCTCTAACAACAGAGTTTTACGATCCGAAGACCTTCTTCACTCACGCGGCGTTGCTCCATCAGACTTGCGTCCATTGTGGAAGATTCCCTACTGCTGCCTCCCGTAGGA
>MG|15|99.44|Firmicutes|Bacilli|Lactobacillales|Lactobacillaceae|Lactobacillus|Lactobacillus amylovorus / Lactobacillus crispatus / Lactobacillus fornicalis / Lactobacillus gallinarum / Lactobacillus helveticus / Lactobacillus kitasatonis / Lactobacillus psittaci / Lactobacillus suntoryeus / Lactobacillus ultunensis|
CCTACGGGAGGCAGCAGTAGGGAATCTTCCACAGTGGACGCAAGTCTGATGGAGCAACGCCGCGTGAGTGAAGAAGGTTTTCGGATCGTAAAGCTCTGTTGTTGGTGAAGAAGGATAGAGGTAGTAACTGGCCTTTATTTGACGGTAATCAACCAGAAAGTCACGGCTAACTACGTGC
>MG|19|98.88|Firmicutes|Bacilli|Lactobacillales|Lactobacillaceae|Lactobacillus|helveticus|
CCTACGGGAGGCAGCGAGTGGGGAATCTTCCACAATGGACGCAAGTCTGATGGAGCAACGCCGCGTGAGTGAAGAAGGTTTTCGGATCGTAAAGCTCTGTTGTTGGTGAAGAAGGATAGAGGTAGTAACTGGCCTTTATTTGACGGTAATCAACCAGAAAGTCACGGCTAACTACGTGC
>MG|3181|100.0|Firmicutes|Bacilli|Lactobacillales|Lactobacillaceae|Lactobacillus|Lactobacillus amylovorus / Lactobacillus crispatus / Lactobacillus fornicalis / Lactobacillus gallinarum / Lactobacillus helveticus / Lactobacillus kitasatonis / Lactobacillus psittaci / Lactobacillus suntoryeus / Lactobacillus ultunensis|
GCACGTAGTTAGCCGTGACTTTCTGGTTGATTACCGTCAAATAAAGGCCAGTTACTACCTCTATCCTTCTTCACCAACAACAGAGCTTTACGATCCGAAAACCTTCTTCACTCACGCGGCGTTGCTCCATCAGACTTGCGTCCATTGTGGAAGATTCCCTACTGCTGCCTCCCGTAGGACG
>MG|16|98.88|Firmicutes|Bacilli|Lactobacillales|Lactobacillaceae|Lactobacillus|pontis|
CCTACGGGAGGCAGCAGTAGGGAATCTTCCACAATGGGCGCAAGCCTGATGGAGCAACACCGCGTGAGTGAAGAAGGGTTTCGGCTCGTAAAACTCTGTTGTTGAAGAAGAACGTGCGTGAGAGTAACTGTTTACGCAGTGACGGTATCCAACCAGAAAGTCACGGCTAACTACGTGC
>MG|14|97.21|Firmicutes|Bacilli|Lactobacillales|Lactobacillaceae|Lactobacillus|salivarius|
GCACGTAGTTAGCCGTGGCTTTCTGGTTAGATACCGTCAAGGGATGAACAGTTACTCTCACTCGTGTTCTTCTCTAACAACAGAGTTTTACGATCCGAAGACCTTCTTCACTCACGCGGCGTTGCTCCATCAGACTTGCGTCCATTGTGGAAGATTCCCTACTGCTGCCTCCCGTAGGA
>MG|16|98.89|Firmicutes|Bacilli|Lactobacillales|Lactobacillaceae|Lactobacillus|alvi|
CCTACGGGAGGCGAGCAGTAGGGAATCTTCCACAATGGGCGCAAGCCTGATGGAGCAACACCGCGTGAGTGAAGAAGGGTTTCGGCTCGTAAAGCTACTGTTGTTGAAGAAGAACATGCTAGAGAGTAACTGTTCTAGTATTGACGGTATTCAACCAGAAAGTCACGGCTAACTACGTGC
>MG|14|97.19|Firmicutes|Bacilli|Lactobacillales|Lactobacillaceae|Lactobacillus|alvi|
GCACGTAGTTAGCCGTGACTTTCTGGTTGAATACCGTCAATACTAGAACAGTTACTCTCTAGCATGTTCTTCTTCAACAACAGAGCTTTACGATCCGAAAACCTTCTTCACTCACGCGGCGTTGCTCCATCAGACTTGCGTCCATTGTGGAAGATTCCCTACTGCTGCCTCCCGTAGG
>MG|34|98.88|Firmicutes|Bacilli|Lactobacillales|Lactobacillaceae|Lactobacillus|salivarius|
GCACGTAGTTAGCCGTGACTTGCTGGTTAGATACCGTCATCGAATGAACAGTTACTCTCACTCGTGTTCTTCTCTAACAACAGAGTTTTACGATCCGAAGACCTTCTTCACTCACGCGGCGTTGCTCCATCAGGCTTGCGCCCATTGTGGAAGATTCCCTACTGCTGCCTCCCGTAGG
>MG|55|99.44|Firmicutes|Bacilli|Lactobacillales|Lactobacillaceae|Lactobacillus|Lactobacillus amylolyticus / Lactobacillus hamsteri|
CCTACGGGAGGCAGCAGTAGGGAATCTTCCACAATGGGCGCAAGCCTGATGGAGCAACGCCGCGTGAGTGAAGAAGGTTTTCGGATCGTAAAGCTCTGTTGTTGGTGAAGAAGGATAGAGGTAGTAACTGGCCTTTATTTGACGGTAATCAACCAGAAAGTCACGGCTAACTACGTGC
>MG|111|99.44|Firmicutes|Bacilli|Lactobacillales|Lactobacillaceae|Lactobacillus|Lactobacillus secaliphilus / Lactobacillus vaginalis|
CCTACGGGAGGCAGCAGTAGGGAATCTTCCACAATGGGCGCAAGCCTGATGGAGCAACACCGCGTGAGTGAAGAAGGGTTTCGGCTCGTAAAGCTCTGTTGTTGAAGAAGAACGTGCGTGAGAGTAACTGTTCACGCAGTGACGGTATCCAACCAGAAAGTCACGGCTAACTACGTGCC
>MG|10|98.88|Firmicutes|Bacilli|Lactobacillales|Lactobacillaceae|Lactobacillus|intermedius|
CCTACGGGAGGCAGCAGTAGGGAATCTTCCACAATGGGCGCAAGCCTGATGGAGCAACGCCGCGTGAATGAAGAAGGTCTTCGGATCGTAAAGTTCTGTTGTTAGAGAAGAACACGTGTGAGAGTAACTGTTCATTCGATGACGGTATCTAACCAGCAAGTCACGGCTAACTACGTGC
>MG|11|97.75|Firmicutes|Bacilli|Lactobacillales|Lactobacillaceae|Lactobacillus|acidophilus|
CCTACGGGAGGCAGCAGTAGGGAATCTTCCGCAATGGACGAAAGTCTGACGGAGCAATGCCGCGTGAGTGAAGAAGGTTTTCGGATCGTAAAACTCTGTTGTTGGTGAAGAAGGATAGAGGTAGTAACTGGCCTTTATTTGACGGTAATCAACCAGAAAGTCACGGCTAACTACGTGC
>MG|37|100.0|Firmicutes|Bacilli|Lactobacillales|Lactobacillaceae|Lactobacillus|Lactobacillus acidophilus / Lactobacillus jensenii|
CCTACGGGAGGCAGCAGTAGGGAATCTTCCACAATGGACGAAAGTCTGATGGAGCAACGCCGCGTGAGTGAAGAAGGTTTTCGGATCGTAAAGCTCTGTTGTTGGTGAAGAAGGATAGAGGTAGTAACTGGCCTTTATTTGACGGTAATCAACCAGAAAGTCACGGCTAACTACGTGC
>MG|10|99.44|Firmicutes|Bacilli|Lactobacillales|Lactobacillaceae|Lactobacillus|Lactobacillus amylovorus / Lactobacillus crispatus / Lactobacillus fornicalis / Lactobacillus gallinarum / Lactobacillus helveticus / Lactobacillus kitasatonis / Lactobacillus psittaci / Lactobacillus suntoryeus / Lactobacillus ultunensis|
CCTACGGGAGGCAGCAGTAGGGAATTTTCCACAATGGACGCAAGTCTGATGGAGCAACGCCGCGTGAGTGAAGAAGGTTTTCGGATCGTAAAGCTCTGTTGTTGGTGAAGAAGGATAGAGGTAGTAACTGGCCTTTATTTGACGGTAATCAACCAGAAAGTCACGGCTAACTACGTGC
>MG|20|98.88|Firmicutes|Bacilli|Lactobacillales|Lactobacillaceae|Lactobacillus|salivarius|
GCACGTAGTTAGCCGTGGCTTTCTGGTTAGATACCGTCATCGAATGAACAGTTACTCTCACTCGTGTTCTTCTCTAACAACAGAGTTTTACGATCCGAAGACCTTCTTCACTCACGCGGCGTTGCTCCATCAGACTTGCGTCCATTGTGGAAGATTCCCTACTGCTGCCTCCCGTAGGA
>MG|149|99.44|Firmicutes|Bacilli|Lactobacillales|Lactobacillaceae|Lactobacillus|Lactobacillus reuteri / Lactobacillus vaginalis|
CCTACGGGAGGCAGCAGTAGGGAATCTTCCACAATGGGCGCAAGCCTGATGGAGCAACACCGCGTGAGTGAAGAAGGGTTTCGGCTCGTAAAGCTCTGTTGTTGGAGAAGAACGTGCGTGAGAGTAACTGTTTATGCAGTGACGGTATCCAACCAGAAAGTCACGGCTAACTACGTGC
>MG|37|98.89|Firmicutes|Bacilli|Lactobacillales|Lactobacillaceae|Lactobacillus|alvi|
CCTACGGGAGGCGAGCAGTAGGGAATCTTCCACAATGGGCGCAAGCCTGATGGAGCAACACCGCGTGAGTGAAGAAGGGTTTCGGCTCGTTAAAGCTCTGTTGTTGAAGAAGAACATGCTAGAGAGTAACTGTTCTAGTATTGACGGTATTCAACCAGAAAGTCACGGCTAACTACGTGC
>MG|12|99.44|Firmicutes|Bacilli|Lactobacillales|Lactobacillaceae|Lactobacillus|Lactobacillus amylovorus / Lactobacillus crispatus / Lactobacillus fornicalis / Lactobacillus gallinarum / Lactobacillus helveticus / Lactobacillus kitasatonis / Lactobacillus psittaci / Lactobacillus suntoryeus / Lactobacillus ultunensis|
CCTACGGGAGGTAGCAGTAGGGAATCTTCCACAATGGACGCAAGTCTGATGGAGCAACGCCGCGTGAGTGAAGAAGGTTTTCGGATCGTAAAGCTCTGTTGTTGGTGAAGAAGGATAGAGGTAGTAACTGGCCTTTATTTGACGGTAATCAACCAGAAAGTCACGGCTAACTACGTGC
>MG|12|99.44|Firmicutes|Bacilli|Lactobacillales|Lactobacillaceae|Lactobacillus|Lactobacillus amylovorus / Lactobacillus crispatus / Lactobacillus delbrueckii / Lactobacillus fornicalis / Lactobacillus gallinarum / Lactobacillus helveticus / Lactobacillus kitasatonis / Lactobacillus psittaci / Lactobacillus suntoryeus / Lactobacillus ultunensis|
CCTACGGGAGGCAGCAGTAGGGAATCTTCCACAATGGACGCAAGTCTGATGGAGCAACGCCGCGTGAGTGAAGAAGGTTTTCGGATCGTAAAGCTCTGTTGTTGGTGAAGAAGGATAGAGGCAGTAACTGGCCTTTATTTGACGGTAATCAACCAGAAAGTCACGGCTAACTACGTGC
>MG|14|99.44|Firmicutes|Bacilli|Lactobacillales|Lactobacillaceae|Lactobacillus|Lactobacillus amylovorus / Lactobacillus crispatus / Lactobacillus fornicalis / Lactobacillus gallinarum / Lactobacillus helveticus / Lactobacillus kitasatonis / Lactobacillus psittaci / Lactobacillus suntoryeus / Lactobacillus ultunensis|
TCCTACGGGAGGCAGCAGTAGGGAATCTTCCACAATGGACGCAAGTCTGATGGAGCAACGCCGCGTGAGTGAAGAAGGTTTTCGGATCGTAAAGCTCTGTTGTTGGTGAAGAAGGATAGAGGTAGTAACTGGCCTTTTATTTGACGGTAATCAACCAGAAAGTCACGGCTAACTACGTGC
>MG|11|98.88|Firmicutes|Bacilli|Lactobacillales|Lactobacillaceae|Lactobacillus|helveticus|
CCTACGGGAGGCAGCAGTAGGGAATCTTCCGCAATGGACGCAAGTCTGACGGAGCAACGCCGCGTGAGTGAAGAAGGTTTTCGGATCGTAAAGCTCTGTTGTTGGTGAAGAAGGATAGAGGTAGTAACTGGCCTTTATTTGACGGTAATCAACCAGAAAGTCACGGCTAACTACGTGC
>MG|27|98.31|Firmicutes|Bacilli|Lactobacillales|Lactobacillaceae|Lactobacillus|salivarius|
GCACGTAGTTAGCCGTGACTTGCTGGTTAGATACCGTCATCGAATGAACAGTTACTCTCACTCGTGTTCTTCTCTAACAACAGAGTTTTACGATCCGAAGACCTTCTTCACTCACGCGGTGTTGCTCCATCAGGCTTGCGCCCATTGTGGAAGATTCCCTACTGCTGCCTCCCGTAGG
>MG|85|98.88|Firmicutes|Bacilli|Lactobacillales|Lactobacillaceae|Lactobacillus|sp.|
CCTACGGGAGGCAGCAGTAGGGAATCTTCCACAATGGGCGCAAGCCTGATGGAGCAACACCGCGTGAGTGAAGAAGGTTTTCGGATCGTAAAGCTCTGTTGTTGGTGAAGAAGGATAGAGGTAGTAACTGGCCTTTATTTGACGGTAATCAACCAGAAAGTCACGGCTAACTACGTGC
>MG|10|99.44|Firmicutes|Bacilli|Lactobacillales|Lactobacillaceae|Lactobacillus|Lactobacillus amylovorus / Lactobacillus crispatus / Lactobacillus fornicalis / Lactobacillus gallinarum / Lactobacillus helveticus / Lactobacillus kitasatonis / Lactobacillus psittaci / Lactobacillus suntoryeus / Lactobacillus ultunensis|
CCTACGGGAGGCAGCAGTAGGGAATCTTCCACAATGGACGCAAGTCTGATGGAGCAACACCGCGTGAGTGAAGAAGGTTTTCGGATCGTAAAGCTCTGTTGTTGGTGAAGAAGGATAGAGGTAGTAACTGGCCTTTATTTGACGGTAATCAACCAGAAAGTCACGGCTAACTACGTGC
>MG|13|99.44|Firmicutes|Bacilli|Lactobacillales|Lactobacillaceae|Lactobacillus|Lactobacillus amylovorus / Lactobacillus crispatus / Lactobacillus fornicalis / Lactobacillus gallinarum / Lactobacillus helveticus / Lactobacillus kitasatonis / Lactobacillus psittaci / Lactobacillus suntoryeus / Lactobacillus ultunensis|
CCTACGGGAGACAGCAGTAGGGAATCTTCCACAATGGACGCAAGTCTGATGGAGCAACGCCGCGTGAGTGAAGAAGGTTTTCGGATCGTAAAGCTCTGTTGTTGGTGAAGAAGGATAGAGGTAGTAACTGGCCTTTATTTGACGGTAATCAACCAGAAAGTCACGGCTAACTACGTGC
>MG|194|97.8|Firmicutes|Bacilli|Lactobacillales|Lactobacillaceae|Lactobacillus|reuteri|
CCTACGGGAGGCAGCAGTAGGGAATCTTCCACAATGGGCGCAAGCCTGATGGAGCAACACCGCGTGAGTGAAGAAGGGTTTCGGCTCGTAAAGCTCTGTTGTTGAAGAAGAACATGCTAGAGAGTAACTGTTCACGCAGTGACGGTATCCAACCAGAAAGTCACGGCTAACTACGTGCCAG
>MG|17|97.19|Firmicutes|Bacilli|Lactobacillales|Lactobacillaceae|Lactobacillus|satsumensis|
CCTACGGGAGGCAGCAGTAGGGAATCTTCCACAATGGACGCAAGTCTGATGGAGCAACGCCGCGTGAGTGAAGAAGGTCTTCGGATCGTAAAACTCTGTTGTTAGAGAAGAACGTGCGTGAGAGTAACTGTTCACGCAGTGACGGTATCCAACCAGAAAGTCACGGCTAACTACGTGC
>MG|76|99.44|Firmicutes|Bacilli|Lactobacillales|Lactobacillaceae|Lactobacillus|Lactobacillus amylovorus / Lactobacillus crispatus / Lactobacillus fornicalis / Lactobacillus gallinarum / Lactobacillus helveticus / Lactobacillus kitasatonis / Lactobacillus psittaci / Lactobacillus suntoryeus / Lactobacillus ultunensis|
CCTACGGGAGGCAGCAGTAGGGAATCTTCCACAATGGGCGCAAGTCTGATGGAGCAACGCCGCGTGAGTGAAGAAGGTTTTCGGATCGTAAAGCTCTGTTGTTGGTGAAGAAGGATAGAGGTAGTAACTGGCCTTTATTTGACGGTAATCAACCAGAAAGTCACGGCTAACTACGTGC
>MG|26|99.44|Firmicutes|Bacilli|Lactobacillales|Lactobacillaceae|Lactobacillus|Lactobacillus amylolyticus / Lactobacillus hamsteri|
GCACGTAGTTAGCCGTGACTTTCTGGTTGATTACCGTCAAATAAAGGCCAGTTACTACCTCTATCCTTCTTCACCAACAACAGAGCTTTACGATCCGAAAACCTTCTTCACTCACGCGGCGTTGCTCCATCAGGCTTGCGCCCATTGTGGAAGATTCCCTACTGCTGCCTCCCGTAGGA
>MG|14|98.9|Firmicutes|Bacilli|Lactobacillales|Lactobacillaceae|Lactobacillus|salivarius|
TCCTACGGGAGGCAGCAGGTAAGGGAATCTTCCACAATGGACGCAAGTCTGATGGAGCAACGCCGCGTGAGTGAAGAAGGTCTTCGGATCGTAAAACTCTGTTGTTAGAGAAGAACACGAGTGAGAGTAACTGTTCATTCGATGACGGTATCTAACCAGCAAGTCACGGCTAACTACGTGC
>MG|12|100.0|Firmicutes|Bacilli|Lactobacillales|Lactobacillaceae|Lactobacillus|Lactobacillus amylovorus / Lactobacillus crispatus / Lactobacillus fornicalis / Lactobacillus gallinarum / Lactobacillus helveticus / Lactobacillus kitasatonis / Lactobacillus psittaci / Lactobacillus suntoryeus / Lactobacillus ultunensis|
CCTACGGGAGGCAGCAGTAGGGAATCTTCCACAATGGACGCAAGTCTGATGGAGCAACGCCGCGTGAGTGAAGAAGGTTTTCGGATCGTAAAGCTCTGTTGTTGGTGAAGAAGGATAGAGGTAGTAACTGGCCTTTATTTGACGGTAATCAACCAGAAAGTCACGGCTAACTACGCGC
>MG|61|99.44|Firmicutes|Bacilli|Lactobacillales|Lactobacillaceae|Lactobacillus|Lactobacillus amylovorus / Lactobacillus crispatus / Lactobacillus fornicalis / Lactobacillus gallinarum / Lactobacillus helveticus / Lactobacillus kitasatonis / Lactobacillus psittaci / Lactobacillus suntoryeus / Lactobacillus ultunensis|
CCTACGGGAGGCAGCAGGTAGGGAATCTTCCACAATGGACGCAAGTCTGATGGAGCAACGCCGCGTGAGTGAAGAAGGTTTTCGGATCGTAAAGCTCTGTTGTTGGTGAAGAAGGATAGAGGTAGTAACTGGCCTTTATTTGACGGTAATCAACCAGAAAGTCACGGCTAACTACGTGC
>MG|12|97.75|Firmicutes|Bacilli|Lactobacillales|Lactobacillaceae|Lactobacillus|salivarius|
CCTACGGGAGGCAGCAGTAGGGAATCTTCGGCAATGGACGCAAGTCTGACCGAGCAACGCCGCGTGAGTGAAGAAGGTCTTCGGATCGTAAAACTCTGTTGTTAGAGAAGAACACGAGTGAGAGTAACTGTTCATTCGATGACGGTATCTAACCAGCAAGTCACGGCTAACTACGTGC
>MG|19|97.75|Firmicutes|Bacilli|Lactobacillales|Lactobacillaceae|Lactobacillus|salivarius|
CCTACGGGAGGCAGCAGTAGGGAATCTTCCACAATGGGCGCAAGCCTGATGGAGCAACGCCGCGTGAATGAAGAAGGTCTTCGGATCGTAAAATTCTGTTGTTAGAGAAGAACACGAGTGAGAGTAACTGTTCATTCGATGACGGTATCTAACCAGCAAGTCACGGCTAACTACGTGC
>MG|10|98.88|Firmicutes|Bacilli|Lactobacillales|Lactobacillaceae|Lactobacillus|pontis|
CCTACGGGAGGCAGCAGTAGGGAATCTTCCACAATGGGCGCAAGCCTGATGGAGCAACACCGCGTGAGTGAAGAAGGGTTTCGGCTCGTAAAACTCTGTTGTTGGAGAAGAACGTGCGTAAGAGTAACTGTTCACGCAGTGACGGTATTCAACCAGAAAGTCACGGCTAACTACGTGC
>MG|24|99.44|Firmicutes|Bacilli|Lactobacillales|Lactobacillaceae|Lactobacillus|Lactobacillus amylovorus / Lactobacillus crispatus / Lactobacillus fornicalis / Lactobacillus gallinarum / Lactobacillus helveticus / Lactobacillus kitasatonis / Lactobacillus psittaci / Lactobacillus suntoryeus / Lactobacillus ultunensis|
GCACGTAGTTAGCCGTGACTTTCTGGTTGATTACCGTCAAATAAAGGCCAGTTACTACCTCTATCCTTCTTCACCAACAACAGAGCTTTACGATCCGAAAACCTTCTTCACTCACGCGGCGTTGCTCCATCAGACTTGCGCCCATTGTGGAAGATTCCCTACTGCTGCCTCCCGTAGGA
>MG|11|98.88|Firmicutes|Bacilli|Lactobacillales|Lactobacillaceae|Lactobacillus|salivarius|
TCCTACGGGAGGCAGCAGTAGGGAATCTTCCACAATGGACGCAAGTCTGATGGAGCAACGCCGCGTGAGTGAAGAAGGTCTTCGGATCGTAAAACTCTGTTGTTAGAGAAGAACACGAGTGAGAGTAACTGTTCATTCGATGACGGTATCTAACCAGAAAGCCACGGCTAACTACGTGC
>MG|88|97.77|Firmicutes|Bacilli|Lactobacillales|Lactobacillaceae|Lactobacillus|reuteri|
GCACGTAGTTAGCCGTGACTTTCTGGTTGGATACCGTCACTGCGTGAACAGTTACTCTCTAGCATGTTCTTCTTCAACAACAGAGCTTTACGAGCCGAAACCCTTCTTCACTCACGCGGTGTTGCTCCATCAGGCTTGCGCCCATTGTGGAAGATTCCCTACTGCTGCCTCCCGTAGG
>MG|23|99.44|Firmicutes|Bacilli|Lactobacillales|Lactobacillaceae|Lactobacillus|Lactobacillus amylovorus / Lactobacillus crispatus / Lactobacillus fornicalis / Lactobacillus gallinarum / Lactobacillus helveticus / Lactobacillus kitasatonis / Lactobacillus psittaci / Lactobacillus suntoryeus / Lactobacillus ultunensis|
GCACGTAGTTAGCCGTGGCTTTCTGGTTGATTACCGTCAAATAAAGGCCAGTTACTACCTCTATCCTTCTTCACCAACAACAGAGCTTTACGATCCGAAAACCTTCTTCACTCACGCGGCGTTGCTCCATCAGACTTGCGTCCATTGTGGAAGATTCCCTACTGCTGCCTCCCGTAGGA
>MG|25|98.31|Firmicutes|Bacilli|Lactobacillales|Lactobacillaceae|Lactobacillus|alvi|
CCTACGGGAGGCAGCAGTAGGGAATCTTCCACAATGGACGCAAGTCTGATGGAGCAACGCCGCGTGAGTGAAGAAGGGTTTCGGCTCGTAAAGCTCTGTTGTTGAAGAAGAACATGCTAGAGAGTAACTGTTCTAGTATTGACGGTATTCAACCAGAAAGTCACGGCTAACTACGTGC
>MG|31|99.44|Firmicutes|Bacilli|Lactobacillales|Lactobacillaceae|Lactobacillus|Lactobacillus amylovorus / Lactobacillus crispatus / Lactobacillus fornicalis / Lactobacillus gallinarum / Lactobacillus helveticus / Lactobacillus kitasatonis / Lactobacillus psittaci / Lactobacillus suntoryeus / Lactobacillus ultunensis|
CCTACGGGAGGCAGCAGTAGGGAATCTTCCACAATGGACGCAAGTCTGATGGAGCAACGCCGCGTGAGTGAAGAAGGTTTTCGGATCGTAAAGCTCTGTTGTTGGTGAAGAAGGATAGAGGTAGTAACTGGCCTTTATTTGACGGTAATCAACCAGAAAGCCACGGCTAACTACGTGC
>MG|18|98.31|Firmicutes|Bacilli|Lactobacillales|Lactobacillaceae|Lactobacillus|gasseri|
CCTACGGGAGGCAGCAGTAGGGAATCTTCCACAATGGGCGCAAGCCTGATGGAGCAACACCGCGTGAGTGAAGAAGGGTTTCGGCTCGTAAAGCTCTGTTGGTAGTGAAGAAAGATAGAGGTAGTAACTGGCCTTTATTTGACGGTAATTACTTAGAAAGTCACGGCTAACTACGTGC
>MG|13|98.31|Firmicutes|Bacilli|Lactobacillales|Lactobacillaceae|Lactobacillus|alvi|
GCACGTAGTTAGCCGTGACTTTCTGGTTGAATACCGTCAATACTAGAACAGTTACTCTCTAGCATGTTCTTCTTCAACAACAGAGCTTTACGAGCCGAAACCCTTCTTCACTCACGCGGCGTTGCTCCATCAGACTTGCGTCCATTGTGGAAGATTCCCTACTGCTGCCTCCCGTAGG
>MG|16|99.44|Firmicutes|Bacilli|Lactobacillales|Lactobacillaceae|Lactobacillus|Lactobacillus amylovorus / Lactobacillus crispatus / Lactobacillus fornicalis / Lactobacillus gallinarum / Lactobacillus helveticus / Lactobacillus kitasatonis / Lactobacillus psittaci / Lactobacillus suntoryeus / Lactobacillus ultunensis|
CCTACGGGAGGCAGCAGTAGGGAATCTTCCACAATGGACGCAAGTCTGATGGAGCAACGCCGCGTGAGTGAAGAAGGTTTTCGGATCGTAAAGCTCTGTTGTTGGTGAAGAAGGATAGAGGTAGTAACTGGCCTTTATTTGACGGTATTCAACCAGAAAGTCACGGCTAACTACGTGC
>MG|18|98.88|Firmicutes|Bacilli|Lactobacillales|Lactobacillaceae|Lactobacillus|acidophilus|
CCTACGGGAGGCAGCAGTAGGGAATCTTCCGCAATGGACGAAAGTCTGACGGAGCAACGCCGCGTGAGTGAAGAAGGTTTTCGGATCGTAAAGCTCTGTTGTTGGTGAAGAAGGATAGAGGTAGTAACTGGCCTTTATTTGACGGTAATCAACCAGAAAGTCACGGCTAACTACGTGC
>MG|116|100.0|Firmicutes|Bacilli|Lactobacillales|Lactobacillaceae|Lactobacillus|Lactobacillus agilis / Lactobacillus sp.|
GCACGTAGTTAGCCGTGGCTTTCTGGTTAGATACCGTCAATACAAGAACAGTTACTCTCTCGCATGTTCTTCTCTAACAACAGAGTTTTACGATCCGAAGACCTTCTTCACTCACGCGGCGTTGCTCCATCAGGCTTGCGCCCATTGTGGAAGATTCCCTACTGCTGCCTCCCGTAGGA
>MG|33|98.31|Firmicutes|Bacilli|Lactobacillales|Lactobacillaceae|Lactobacillus|helveticus|
CCTACGGGAGGCAGCAGTGGGGAATATTGCACAATGGACGCAAGTCTGATGGAGCAACGCCGCGTGAGTGAAGAAGGTTTTCGGATCGTAAAGCTCTGTTGTTGGTGAAGAAGGATAGAGGTAGTAACTGGCCTTTATTTGACGGTAATCAACCAGAAAGTCACGGCTAACTACGTGC
>MG|11|99.44|Firmicutes|Bacilli|Lactobacillales|Lactobacillaceae|Lactobacillus|Lactobacillus amylovorus / Lactobacillus crispatus / Lactobacillus fornicalis / Lactobacillus gallinarum / Lactobacillus helveticus / Lactobacillus kitasatonis / Lactobacillus psittaci / Lactobacillus suntoryeus / Lactobacillus ultunensis|
CCTACGGGAGGCAGCAGTAGGGAATCTTCCACAATGGACGCAAGTCTGATGGAGCAACGCCGCGTGAGTGAAGAAGGTTTTCGGATCGTAAAGCCCTGTTGTTGGTGAAGAAGGATAGAGGTAGTAACTGGCCTTTATTTGACGGTAATCAACCAGAAAGTCACGGCTAACTACGTGC
>MG|15|99.44|Firmicutes|Bacilli|Lactobacillales|Lactobacillaceae|Lactobacillus|Lactobacillus amylovorus / Lactobacillus crispatus / Lactobacillus fornicalis / Lactobacillus gallinarum / Lactobacillus helveticus / Lactobacillus kitasatonis / Lactobacillus psittaci / Lactobacillus suntoryeus / Lactobacillus ultunensis|
CCTACGGGAGGCAGCAGTAGGGAATCTTCCACAATGGACGCGAGTCTGATGGAGCAACGCCGCGTGAGTGAAGAAGGTTTTCGGATCGTAAAGCTCTGTTGTTGGTGAAGAAGGATAGAGGTAGTAACTGGCCTTTATTTGACGGTAATCAACCAGAAAGTCACGGCTAACTACGTGC
>MG|13|98.89|Firmicutes|Bacilli|Lactobacillales|Lactobacillaceae|Lactobacillus|alvi|
CCTACGGGAGGCGAGCAGTAGGGAATCTTCCACAATGGGGCGCAAGCCTGATGGAGCAACACCGCGTGAGTGAAGAAGGGTTTCGGCTCGTAAAGCTCTGTTGTTGAAGAAGAACATGCTAGAGAGTAACTGTTCTAGTATTGACGGTATTCAACCAGAAAGTCACGGCTAACTACGTGC
>MG|24|99.44|Firmicutes|Bacilli|Lactobacillales|Lactobacillaceae|Lactobacillus|Lactobacillus amylovorus / Lactobacillus crispatus / Lactobacillus fornicalis / Lactobacillus gallinarum / Lactobacillus helveticus / Lactobacillus kitasatonis / Lactobacillus psittaci / Lactobacillus suntoryeus / Lactobacillus ultunensis|
GCACGTAGTTAGCCGTGACTTTCTGGTTGATTACCGTCAAATAAAGGCCAGTTACTACCTCTATCCTTCTTCACCAACAACAGAGCTTTACGATCCGAAAAACCTTCTTCACTCACGCGGCGTTGCTCCATCAGACTTGCGTCCATTGTGGAAGATTCCCTACTGCTGCCTCCCGTAGGA
>MG|72|99.44|Firmicutes|Bacilli|Lactobacillales|Lactobacillaceae|Lactobacillus|Lactobacillus reuteri / Lactobacillus vaginalis|
GCACGTAGTTAGCCGTGACTTTCTGGTTGGATACCGTCACTGCATAAACAGTTACTCTCACGCACGTTCTTCTCCAACAACAGAGCTTTACGAGCCGAAACCCTTCTTCACTCACGCGGTGTTGCTCCATCAGGCTTGCGCCCATTGTGGAAGATTCCCTACTGCTGCCTCCCGTAGG
>MG|20|98.88|Firmicutes|Bacilli|Lactobacillales|Lactobacillaceae|Lactobacillus|sp.|
GCACGTAGTTAGCCGTGACTTTCTGGTTGATTACCGTCAAATAAAGGCCAGTTACTACCTCTATCCTTCTTCACCAACAACAGAGCTTTACGATCCGAAAACCTTCTTCACTCACGCGGTGTTGCTCCATCAGGCTTGCGCCCATTGTGGAAGATTCCCTACTGCTGCCTCCCGTAGG
>MG|10|99.44|Firmicutes|Bacilli|Lactobacillales|Lactobacillaceae|Lactobacillus|Lactobacillus agilis / Lactobacillus sp.|
CCTACGGGAGGCAGCAGTAGGGAATCTTCCACAATGGGCGCAAGCCTGATGGAGCAACGCCGCGTGAGTGAAGAAGGTCTTCGGATCGTAAAACTCTGTTGTTAGAGAAGAACATGCGAGAGAGTAACTGTTCTTGTATTGACGGTATCTAACCAGAAAGTCACGGCTAACTACGTGC
>MG|38|98.31|Firmicutes|Bacilli|Lactobacillales|Lactobacillaceae|Lactobacillus|sp.|
GCACGTAGTTAGCCGTGACTTTCTGGTTGATTACCGTCAAATAAAGGCCAGTTACTACCTCTATCTTTCTTCACTACCAACAGAGCTTTACGAGCCGAAACCCTTCTTCACTCACGCGGCGTTGCTCCATCAGACTTTCGTCCATTGTGGAAGATTCCCTACTGCTGCCTCCCGTAGG
>MG|106|98.88|Firmicutes|Bacilli|Lactobacillales|Lactobacillaceae|Lactobacillus|mucosae|
GCACGTAGTTAGCCGTGACTTTCTGGTTAGATACCGTCACTGCATGAACAGTTACCCTCACGCACGTTCTTCTCTAACAACAGAGCTTTACGAGCCGAAACCCTTCTTCACTCACGCGGTGTTGCTCCATCAGGCTTGCGCCCATTGTGGAAGATTCCCTACTGCTGCCTCCCGTAGG
>MG|15|97.77|Firmicutes|Bacilli|Lactobacillales|Lactobacillaceae|Lactobacillus|antri|
CCTACGGGAGGCAGCAGTAGGGAATCTTCCACAATGGGCGCAAGCCTGATGGAGCAACACCGCGTGAGTGAAGAAGGGTTTCGGCTCGTAAAGCTCTGTTGTTGAAGAAGAACATGCTAGAGAGTAACTGTTTACGCAGTGACGGTATCCAACCAGAAAGTCACGGCTAACTACGTGC
>MG|113|97.75|Firmicutes|Bacilli|Lactobacillales|Lactobacillaceae|Lactobacillus|alvi|
CCTACGGGAGGCAGCAGTAGGGAATCTTCCACAATGGGCGCAAGCCTGATGGAGCAACACCGCGTGAGTGAAGAAGGGTTTCGGCTCGTAAAGCTCTGTTGTTGGAGAAGAACGTGCGTGAGAGTAACTGTTCTAGTATTGACGGTATTCAACCAGAAAGTCACGGCTAACTACGTGC
>MG|41|97.75|Firmicutes|Bacilli|Lactobacillales|Lactobacillaceae|Lactobacillus|helveticus|
CCTACGGGAGGCAGCAGTAGGGAATCTTCCACAATGGACGCAAGTCTGATGGAGCAACGCCGCGTGAGTGAAGAAGGTTTTCGGATCGTAAAGCTCTGTTGTTGGTGAAGAAGGATAGAGGTAGTAACTGGCCTTTATTTGACGGTAATTACTTAGAAAGTCACGGCTAACTACGTGC
>MG|10|99.44|Firmicutes|Bacilli|Lactobacillales|Lactobacillaceae|Lactobacillus|Lactobacillus amylovorus / Lactobacillus crispatus / Lactobacillus fornicalis / Lactobacillus gallinarum / Lactobacillus helveticus / Lactobacillus kitasatonis / Lactobacillus psittaci / Lactobacillus suntoryeus / Lactobacillus ultunensis|
CCTACGGGAGGCAGCAGTAGGGAATCTTCCACAATGGACGCAAGTCTGATGGAGCAACGCCGCGTGAGTGAGGAAGGTTTTCGGATCGTAAAGCTCTGTTGTTGGTGAAGAAGGATAGAGGTAGTAACTGGCCTTTATTTGACGGTAATCAACCAGAAAGTCACGGCTAACTACGTGC
>MG|14|99.44|Firmicutes|Bacilli|Lactobacillales|Lactobacillaceae|Lactobacillus|Lactobacillus amylovorus / Lactobacillus crispatus / Lactobacillus fornicalis / Lactobacillus gallinarum / Lactobacillus helveticus / Lactobacillus kitasatonis / Lactobacillus psittaci / Lactobacillus suntoryeus / Lactobacillus ultunensis|
CCTACGGGAGGCAGCAGTAGGGAATCTTCCACAATGGACGCAAGTCTGATGGAGCAAACGCCGCGTGAGTGAAGAAGGTTTTCGGATCGTAAAGCTCTGTTGTTGGTGAAGAAGGATAGAGGTAGTAACTGGCCTTTATTTGACGGTAATCAACCAGAAAGTCACGGCTAACTACGTGC
>MG|13|100.0|Firmicutes|Bacilli|Lactobacillales|Lactobacillaceae|Lactobacillus|Lactobacillus amylovorus / Lactobacillus crispatus / Lactobacillus fornicalis / Lactobacillus gallinarum / Lactobacillus helveticus / Lactobacillus kitasatonis / Lactobacillus psittaci / Lactobacillus suntoryeus / Lactobacillus ultunensis|
CCTACGGGAGGCAGCAGTAGGGAATCTTCCACAATGGACGCAAGTCTGATGGAGCAACGCCGCGTGAGTGAAGAAGGTTTTCGGATCGTAAAGCTCTGTTGTTGGTGAAGAAGGATAGAGGTAGTAACTGGCCTTTATTTGACGGTAATCAACCAGAAAGTCACGGCTAACTACGTGCCAG
>MG|17|100.0|Firmicutes|Bacilli|Lactobacillales|Lactobacillaceae|Lactobacillus|Lactobacillus acidophilus / Lactobacillus jensenii|
GCACGTAGTTAGCCGTGACTTTCTGGTTGATTACCGTCAAATAAAGGCCAGTTACTACCTCTATCCTTCTTCACCAACAACAGAGCTTTACGATCCGAAAACCTTCTTCACTCACGCGGCGTTGCTCCATCAGACTTTCGTCCATTGTGGAAGATTCCCTACTGCTGCCTCCCGTAGG
>MG|14|97.75|Firmicutes|Bacilli|Lactobacillales|Lactobacillaceae|Lactobacillus|helveticus|
GCACGTAGTTAGCCGTGACTTTCTGGTTGATTACCGTCAAATAAAGGCCAGTTACTACCTCTATCCTTCTTCACCAACAACAGAGCTTTACGATCCGAAAACCTTCTTCACTCACGCGGCGTTGCTCGGTCAGACTTGCGTCCATTGCCGAAGATTCCCTACTGCTGCCTCCCGTAGG
>MG|20|99.44|Firmicutes|Bacilli|Lactobacillales|Lactobacillaceae|Lactobacillus|Lactobacillus amylovorus / Lactobacillus crispatus / Lactobacillus fornicalis / Lactobacillus gallinarum / Lactobacillus helveticus / Lactobacillus kitasatonis / Lactobacillus psittaci / Lactobacillus suntoryeus / Lactobacillus ultunensis|
TCCTACGGGAGGCAGCAGTAGGGAATCTTCCACAATGGACGCAAGTCTGATGGAGCAACGCCGCGTGAGTGAAGAAGGTTTTTCGGATCGTAAAGCTCTGTTGTTGGTGAAGAAGGATAGAGGTAGTAACTGGCCTTTATTTGACGGTAATCAACCAGAAAGTCACGGCTAACTACGTGC
>MG|20|97.19|Firmicutes|Bacilli|Lactobacillales|Lactobacillaceae|Lactobacillus|salivarius|
CCTACGGGAGGCAGCAGTAGGGAATCTTCCACAATGGACGCAAGTCTGATGGAGCAACGCCGCGTGAGTGAAGAAGGTCTTCGGATCGTAAAACTCTGTTGTTAGAGAAGAACACGAGTGAGAGTAACTGTTCATCCCTTGACGGTATCTAACCAGAAAGCCACGGCTAACTACGTGC
>MG|27|99.44|Firmicutes|Bacilli|Lactobacillales|Lactobacillaceae|Lactobacillus|Lactobacillus amylovorus / Lactobacillus crispatus / Lactobacillus fornicalis / Lactobacillus gallinarum / Lactobacillus helveticus / Lactobacillus kitasatonis / Lactobacillus psittaci / Lactobacillus suntoryeus / Lactobacillus ultunensis|
TCCTACGGGAGGCAGCAGTAAGGGAATCTTCCACAATGGACGCAAGTCTGATGGAGCAACGCCGCGTGAGTGAAGAAGGTTTTCGGATCGTAAAGCTCTGTTGTTGGTGAAGAAGGATAGAGGTAGTAACTGGCCTTTATTTGACGGTAATCAACCAGAAAGTCACGGCTAACTACGTGC
>MG|21|97.19|Firmicutes|Bacilli|Lactobacillales|Lactobacillaceae|Lactobacillus|acidophilus|
CCTACGGGAGGCAGCAGTAGGGAATCTTCGGCAATGGACGAAAGTCTGACCGAGCAACGCCGCGTGAGTGAAGAAGGTTTTCGGATCGTAAAACTCTGTTGTTGGTGAAGAAGGATAGAGGTAGTAACTGGCCTTTATTTGACGGTAATCAACCAGAAAGTCACGGCTAACTACGTGC
>MG|13|99.44|Firmicutes|Bacilli|Lactobacillales|Lactobacillaceae|Lactobacillus|Lactobacillus amylovorus / Lactobacillus crispatus / Lactobacillus fornicalis / Lactobacillus gallinarum / Lactobacillus helveticus / Lactobacillus kitasatonis / Lactobacillus psittaci / Lactobacillus suntoryeus / Lactobacillus ultunensis|
CCTACGGGAGGCAGCAGTAGGGAATCTTCCACAATGGACGCAGGTCTGATGGAGCAACGCCGCGTGAGTGAAGAAGGTTTTCGGATCGTAAAGCTCTGTTGTTGGTGAAGAAGGATAGAGGTAGTAACTGGCCTTTATTTGACGGTAATCAACCAGAAAGTCACGGCTAACTACGTGC
>MG|22|97.75|Firmicutes|Bacilli|Lactobacillales|Lactobacillaceae|Lactobacillus|acidophilus|
CCTACGGGAGGCAGCAGTAGGGAATCTTCGGCAATGGACGAAAGTCTGACCGAGCAACGCCGCGTGAGTGAAGAAGGTTTTCGGATCGTAAAGCTCTGTTGTTGGTGAAGAAGGATAGAGGTAGTAACTGGCCTTTATTTGACGGTAATCAACCAGAAAGTCACGGCTAACTACGTGC
>MG|29|99.44|Firmicutes|Bacilli|Lactobacillales|Lactobacillaceae|Lactobacillus|Lactobacillus agilis / Lactobacillus sp.|
GCACGTAGTTAGCCGTGGCTTTCTGGTTAGATACCGTCAATACGAGAACAGTTACTCTCTCGCATGTTCTTCTCTAACAACAGAGTTTTACGATCCGAAGACCTTCTTCACTCACGCGGCGTTGCTCCATCAGGCTTGCGCCCATTGTGGAAGATTCCCTACTGCTGCCTCCCGTAGG
>MG|13|97.21|Firmicutes|Bacilli|Lactobacillales|Lactobacillaceae|Lactobacillus|alvi|
CCTACGGGAGGCAGCAGTAGGGAATCTTCCACAATGGGCGCAAGCCTGATGGAGCAACACCGCGTGAGTGAAGAAGGGTTTCGGCTCGTAAAACTCTGTTGTTGGAGAAGAACGTGCGTAAGAGTAACTGTTCTAGTATTGACGGTATTCAACCAGAAAGTCACGGCTAACTACGTGC
>MG|10|99.44|Firmicutes|Bacilli|Lactobacillales|Lactobacillaceae|Lactobacillus|Lactobacillus amylovorus / Lactobacillus crispatus / Lactobacillus fornicalis / Lactobacillus gallinarum / Lactobacillus helveticus / Lactobacillus kitasatonis / Lactobacillus psittaci / Lactobacillus suntoryeus / Lactobacillus ultunensis|
CCTACGGGAGGCAGCAGTAGGGAATCTTCCACAATGGACGCAAGTCTGATGGAGCAACGCCGCGTGAGTGAAGAAGGTTTTCGGATCGTAAAGCTCTGTCGTTGGTGAAGAAGGATAGAGGTAGTAACTGGCCTTTATTTGACGGTAATCAACCAGAAAGTCACGGCTAACTACGTGC
>MG|13|97.19|Firmicutes|Bacilli|Lactobacillales|Lactobacillaceae|Lactobacillus|reuteri|
CCTACGGGAGGCAGCAGTAGGGAATCTTCCACAATGGGCGCAAGCCTGATGGAGCAACACCGCGTGAGTGAAGAAGGGTTTCGGCTCGTAAAGCTCTGTTGTTGGAGAAGAACGTGCGTGAGAGTAACTGTTCATCCCTTGACGGTATCTAACCAGAAAGCCACGGCTAACTACGTGC
>MG|14|99.44|Firmicutes|Bacilli|Lactobacillales|Lactobacillaceae|Lactobacillus|Lactobacillus amylovorus / Lactobacillus crispatus / Lactobacillus fornicalis / Lactobacillus gallinarum / Lactobacillus helveticus / Lactobacillus kitasatonis / Lactobacillus psittaci / Lactobacillus suntoryeus / Lactobacillus ultunensis|
GCACGTAGTTAGCCGTGACTTTCTGGTTGATTACCGTCAAATAAAGGCCAGTTACTACCTCTATCCTTCTTCACCAACAACAGAGCTTTACGATCCGAAAACCTTCTTCACTCACGCGGCGTTGCTCCATCAGACTTGCGTCCATTGTTGGAAGATTCCCTACTGCTGCCTCCCGTAGGA
>MG|28|98.89|Firmicutes|Bacilli|Lactobacillales|Lactobacillaceae|Lactobacillus|alvi|
GCACGTAGTTAGCCGTGACTTTCTGGTTGAATACCGTCAATACTAGAACAGTTACTCTCTAGCATGTTCTTCTTCAACAACAGAGCTTTACGAGCCGAAACCCTTCTTCACTCACGCGGTGTTGCTCCATCAGGCTTGCGCCCATTGTGGAAGATTCCCTACTGCTCGCCTCCCGTTAGG
>MG|28|97.75|Firmicutes|Bacilli|Lactobacillales|Lactobacillaceae|Lactobacillus|pontis|
CCTACGGGAGGCAGCAGTAGGGAATCTTCCACAATGGGCGCAAGCCTGATGGAGCAACACCGCGTGAGTGAAGAAGGGTTTCGGCTCGTAAAACTCTGTTGTTGAAGAAGAACGTGCGTGAGAGTAACTGTTCTAGTATTGACGGTATTCAACCAGAAAGTCACGGCTAACTACGTGC
>MG|21|98.31|Firmicutes|Bacilli|Lactobacillales|Lactobacillaceae|Lactobacillus|frumenti|
GCACGTAGTTAGCCGTGACTTTCTGGTTGAATACCGTCACTGCGTGAACAGTTACTCTCTAGCATGTTCTTCTTCAACAACAGAGCTTTACGAGCCGAAACCCTTCTTCACTCACGCGGTGTTGCTCCATCAGGCTTGCGCCCATTGTGGAAGATTCCCTACTGCTGCCTCCCGTAGG
>MG|13|99.44|Firmicutes|Bacilli|Lactobacillales|Lactobacillaceae|Lactobacillus|Lactobacillus amylovorus / Lactobacillus crispatus / Lactobacillus fornicalis / Lactobacillus gallinarum / Lactobacillus helveticus / Lactobacillus kitasatonis / Lactobacillus psittaci / Lactobacillus suntoryeus / Lactobacillus ultunensis|
CCTACGGGAGGCAGCAGTAGGGAATCTTCCACAATGGACGCAAGTCTGATGGGGCAACGCCGCGTGAGTGAAGAAGGTTTTCGGATCGTAAAGCTCTGTTGTTGGTGAAGAAGGATAGAGGTAGTAACTGGCCTTTATTTGACGGTAATCAACCAGAAAGTCACGGCTAACTACGTGC
>MG|37|98.31|Firmicutes|Bacilli|Lactobacillales|Lactobacillaceae|Lactobacillus|alvi|
CCTACGGGAGGCAGCAGTGGGGAATATTGCACAATGGGCGCAAGCCTGATGGAGCAACACCGCGTGAGTGAAGAAGGGTTTCGGCTCGTAAAGCTCTGTTGTTGAAGAAGAACATGCTAGAGAGTAACTGTTCTAGTATTGACGGTATTCAACCAGAAAGTCACGGCTAACTACGTGC
>MG|58|99.44|Firmicutes|Bacilli|Lactobacillales|Lactobacillaceae|Lactobacillus|Lactobacillus amylovorus / Lactobacillus crispatus / Lactobacillus fornicalis / Lactobacillus gallinarum / Lactobacillus helveticus / Lactobacillus kitasatonis / Lactobacillus psittaci / Lactobacillus suntoryeus / Lactobacillus ultunensis|
CCTACGGGAGGCAGCAGTAGGGAATCTTCCGCAATGGACGCAAGTCTGATGGAGCAACGCCGCGTGAGTGAAGAAGGTTTTCGGATCGTAAAGCTCTGTTGTTGGTGAAGAAGGATAGAGGTAGTAACTGGCCTTTATTTGACGGTAATCAACCAGAAAGTCACGGCTAACTACGTGC
>MG|16|98.9|Firmicutes|Bacilli|Lactobacillales|Lactobacillaceae|Lactobacillus|helveticus|
TCCTACGGGAGGCAGCAGGTAAGGGAATCTTCCACAATGGACGCAAGTCTGATGGAGCAACGCCGCGTGAGTGAAGAAGGTTTTCGGATCGTAAAGCTCTGTTGTTGGTGAAGAAGGATAGAGGTAGTAACTGGCCTTTATTTGACGGTAATCAACCAGAAAGTCACGGCTAACTACGTGC
>MG|39|98.88|Firmicutes|Bacilli|Lactobacillales|Lactobacillaceae|Lactobacillus|helveticus|
CCTACGGGAGGCAGCAGTAGGGAATCTTCGGCAATGGACGCAAGTCTGATGGAGCAACGCCGCGTGAGTGAAGAAGGTTTTCGGATCGTAAAGCTCTGTTGTTGGTGAAGAAGGATAGAGGTAGTAACTGGCCTTTATTTGACGGTAATCAACCAGAAAGTCACGGCTAACTACGTGC
>MG|65|98.88|Firmicutes|Bacilli|Lactobacillales|Lactobacillaceae|Lactobacillus|salivarius|
CCTACGGGAGGCAGCAGTAGGGAATCTTCCACAATGGGCGCAAGCCTGATGGAGCAACGCCGCGTGAGTGAAGAAGGTCTTCGGATCGTAAAACTCTGTTGTTAGAGAAGAACACGAGTGAGAGTAACTGTTCATTCGATGACGGTATCTAACCAGCAAGTCACGGCTAACTACGTGC
>MG|19|98.31|Firmicutes|Bacilli|Lactobacillales|Lactobacillaceae|Lactobacillus|alvi|
GCACGTAGTTAGCCGTGACTTTCTGGTTGAATACCGTCAATACTAGAACAGTTACTCTCTAGCATGTTCTTCTTCAACAACAGAGCTTTACGAGCCGAAACCCTTCTTCACTCACGCGGTGTTGCTCCATCAGGCTTGCGCCCATTGTGCAATATTCCCCACTGCTGCCTCCCGTAGG
>MG|12|99.44|Firmicutes|Bacilli|Lactobacillales|Lactobacillaceae|Lactobacillus|Lactobacillus amylovorus / Lactobacillus crispatus / Lactobacillus fornicalis / Lactobacillus gallinarum / Lactobacillus helveticus / Lactobacillus kitasatonis / Lactobacillus psittaci / Lactobacillus suntoryeus / Lactobacillus ultunensis|
CCTACGGGAGGCAGCAGTAGGGAATCTTCCACAATGGACGCAAGTCTGATGGAGCAACGCCGCGTGAGTGAAGAAGGTTTTCGGATCGTAAGGCTCTGTTGTTGGTGAAGAAGGATAGAGGTAGTAACTGGCCTTTATTTGACGGTAATCAACCAGAAAGTCACGGCTAACTACGTGC
>MG|27|97.19|Firmicutes|Bacilli|Lactobacillales|Lactobacillaceae|Lactobacillus|alvi|
CCTACGGGAGGCAGCAGTAGGGAATCTTCCACAATGGACGCAAGTCTGATGGAGCAACGCCGCGTGAGTGAAGAAGGTTTTCGGATCGTAAAGCTCTGTTGTTGAAGAAGAACATGCTAGAGAGTAACTGTTCTAGTATTGACGGTATTCAACCAGAAAGTCACGGCTAACTACGTGC
>MG|10|98.31|Firmicutes|Bacilli|Lactobacillales|Lactobacillaceae|Lactobacillus|helveticus|
GCACGTAGTTAGCCGTGACTTTCTGGTTGATTACCGTCAAATAAAGGCCAGTTACTACCTCTATCCTTCTTCACCAACAACAGAGCTTTACGATCCGAAAACCTTCTTCACTCACGCGGCGTTGCTCCATCAGACTTGCGTCCATTGTGCAATATTCCCCACTGCTGCCTCCCGTAGG
>MG|11|98.31|Firmicutes|Bacilli|Lactobacillales|Lactobacillaceae|Lactobacillus|pontis|
CCTACGGGAGGCAGCAGTGGGGAATATTGCACAATGGGCGCAAGCCTGATGGAGCAACACCGCGTGAGTGAAGAAGGGTTTCGGCTCGTAAAACTCTGTTGTTGAAGAAGAACGTGCGTGAGAGTAACTGTTCACGCAGTGACGGTATTCAACCAGAAAGTCACGGCTAACTACGTGC
>MG|10|97.21|Firmicutes|Bacilli|Lactobacillales|Lactobacillaceae|Lactobacillus|satsumensis|
GCACGTAGTTAGCCGTGACTTTCTGGTTGGATACCGTCACTGCGTGAACAGTTACTCTCACGCACGTTCTTCTCTAACAACAGAGTTTTACGATCCGAAGACCTTCTTCACTCACGCGGCGTTGCTCCATCAGACTTGCGTCCATTGTGGAAGATTCCCTACTGCTGCCTCCCGTAGGA
>MG|56|97.19|Firmicutes|Bacilli|Lactobacillales|Lactobacillaceae|Lactobacillus|salivarius|
CCTACGGGAGGCAGCAGTAGGGAATCTTCGGCAATGGACGCAAGTCTGACCGAGCAACGCCGCGTGAGTGAAGAAGGTTTTCGGATCGTAAAACTCTGTTGTTAGAGAAGAACACGAGTGAGAGTAACTGTTCATTCGATGACGGTATCTAACCAGCAAGTCACGGCTAACTACGTGC
>MG|18|98.31|Firmicutes|Bacilli|Lactobacillales|Lactobacillaceae|Lactobacillus|helveticus|
CCTACGGGAGGCAGCAGTAGGGAATCTTCCGCAATGGACGCAAGTCTGACGGAGCAACGCCGCGTGTGTGAAGAAGGTTTTCGGATCGTAAAGCTCTGTTGTTGGTGAAGAAGGATAGAGGTAGTAACTGGCCTTTATTTGACGGTAATCAACCAGAAAGTCACGGCTAACTACGTGC
>MG|41|98.88|Firmicutes|Bacilli|Lactobacillales|Lactobacillaceae|Lactobacillus|salivarius|
CCTACGGGAGGCAGCAGTAGGGAATCTTCCACAATGGACGCAAGTCTGATGGAGCAACGCCGCGTGAGTGAAGAAGGTCTTCGGATCGTAAAACTCTGTTGTTAGAGAAGAACACGAGTGAGAGTAACTGTTCATTCGATGACGGTATCTAACCAGAAAGCCACGGCTAACTACGTGC
>MG|169|99.44|Firmicutes|Bacilli|Lactobacillales|Lactobacillaceae|Lactobacillus|Lactobacillus secaliphilus / Lactobacillus vaginalis|
CCTACGGGAGGCAGCAGTAGGGAATCTTCCACAATGGGCGCAAGCCTGATGGAGCAACACCGCGTGAGTGAAGAAGGGTTTCGGCTCGTAAAGCTCTGTTGTTGGAGAAGAACGTGCGTGAGAGTAACTGTTCACGCAGTGACGGTATTCAACCAGAAAGTCACGGCTAACTACGTGC
>MG|12|98.88|Firmicutes|Bacilli|Lactobacillales|Lactobacillaceae|Lactobacillus|sp.|
CCTACGGGAGGCAGCAGTAGGGAATCTTCCACAATGGGCGCAAGCCTGATGGAGCGACACCGCGTGAGTGAAGAAGGGTTTCGGCTCGTAAAGCTCTGTTGTTGAAGAAGAACGTGCGTGAGAGTAACTGCTCATGCAGTGACGGTATTCAACCAGAAAGTCACGGCTAACTACGTGC
>MG|10|97.19|Firmicutes|Bacilli|Lactobacillales|Lactobacillaceae|Lactobacillus|sp.|
CCTACGGGAGGCAGCAGTAGGGAATCTTCCACAATGGGCGCAAGCCTGATGGAGCAACACCGCGTGAGTGAAGAAGGGTTTCGGCTCGTAAAGCTCTGTTGTTGGAGAAGAAGGATAGAGGTAGTAACTGGCCTTTATTTGACGGTAATCAACCAGAAAGTCACGGCTAACTACGTGC
>MG|10|99.44|Firmicutes|Bacilli|Lactobacillales|Lactobacillaceae|Lactobacillus|Lactobacillus amylovorus / Lactobacillus crispatus / Lactobacillus fornicalis / Lactobacillus gallinarum / Lactobacillus helveticus / Lactobacillus kitasatonis / Lactobacillus psittaci / Lactobacillus suntoryeus / Lactobacillus ultunensis|
CCTACGGGAGGCAGCAGTAGGGAATCTTCCACAATGGACGCAAGTCTGATGGAGCAACGCCGCGTGAGTGAAGAAGGTTTTCGGATCGTAAAGCTCTGTTGTTGGTGAAGAAGGATAGAGGTAGTAACTGGCCTTTATTTGACGGTAATCAACCAGAAAGTCACGGCTAACTACATGC
>MG|10|98.34|Firmicutes|Bacilli|Lactobacillales|Lactobacillaceae|Lactobacillus|alvi|
CCTACGGGAGGCGAGCAGTAGGGAATCTTCCACAATGGGCGCAAGCCTGATGGAGCAACACCGCGTGAGTGAAGAAGGGTTTCGGCTCGTTAAAGCTACTGTTGTTGAAGAAGAACATGCTAGAGAGTAACTGTTCTAGTATTGACGGTATTCAACCAGAAAGTCACGGCTAACTACGTGC
>MG|14|98.31|Firmicutes|Bacilli|Lactobacillales|Lactobacillaceae|Lactobacillus|salivarius|
GCACGTAGTTAGCCGTGACTTGCTGGTTAGATACCGTCATCGAATGAACAGTTACTCTCACTCGTGTTCTTCTCTAACAACAGAGTTTTACGATCCGAAGACCTTCTTCACTCACGCGGCGTTGCTCCATCAGACTTGCGTCCATTGTGCAATATTCCCCACTGCTGCCTCCCGTAGG
>MG|12|98.88|Firmicutes|Bacilli|Lactobacillales|Lactobacillaceae|Lactobacillus|reuteri|
CCTACGGGAGGCAGCAGTAGGGAATTTTCGGCAATGGGCGCAAGCCTGATGGAGCAACACCGCGTGAGTGAAGAAGGGTTTCGGCTCGTAAAGCTCTGTTGTTGGAGAAGAACGTGCGTGAGAGTAACTGTTCACGCAGTGACGGTATCCAACCAGAAAGTCACGGCTAACTACGTGC
>MG|20|99.44|Firmicutes|Bacilli|Lactobacillales|Lactobacillaceae|Lactobacillus|Lactobacillus reuteri / Lactobacillus vaginalis|
CCTACGGGAGGCAGCAGTAGGGAATCTTCCACAATGGGCGCAAGCCTGATGGAGCAACGCCGCGTGAGTGAAGAAGGGTTTCGGCTCGTAAAGCTCTGTTGTTGGAGAAGAACGTGCGTGAGAGTAACTGTTCACGCAGTGACGGTATCCAACCAGAAAGTCACGGCTAACTACGTGC
>MG|42|99.44|Firmicutes|Bacilli|Lactobacillales|Lactobacillaceae|Lactobacillus|Lactobacillus amylovorus / Lactobacillus crispatus / Lactobacillus fornicalis / Lactobacillus gallinarum / Lactobacillus helveticus / Lactobacillus kitasatonis / Lactobacillus psittaci / Lactobacillus suntoryeus / Lactobacillus ultunensis|
CCTACGGGAGGCAGCAGTAGGGAATCTTCCACAATGGACGCAAGTCTGATGGAGCAACGCCGCGTGAGTGAAGAAGGTTTTTCGGATCGTAAAGCTCTGTTGTTGGTGAAGAAGGATAGAGGTAGTAACTGGCCTTTATTTGACGGTAATCAACCAGAAAGTCACGGCTAACTACGTGC
>MG|93|99.44|Firmicutes|Bacilli|Lactobacillales|Lactobacillaceae|Lactobacillus|Lactobacillus amylovorus / Lactobacillus crispatus / Lactobacillus fornicalis / Lactobacillus gallinarum / Lactobacillus helveticus / Lactobacillus kitasatonis / Lactobacillus psittaci / Lactobacillus suntoryeus / Lactobacillus ultunensis|
GCACGTAGTTAGCCGTGACTTTCTGGTTGATTACCGTCAAATAAAGGCCAGTTACTACCTCTATCCTTCTTCACCAACAACAGAGCTTTACGATCCGAAAACCTTCTTCACTCACGCGGCGTTGCTCCATCAGACTTGCGTCCATTGTGGAAGATTCCCTACCTGCTGCCTCCCGTAGGAC
>MG|10|99.44|Firmicutes|Bacilli|Lactobacillales|Lactobacillaceae|Lactobacillus|Lactobacillus amylovorus / Lactobacillus crispatus / Lactobacillus fornicalis / Lactobacillus gallinarum / Lactobacillus helveticus / Lactobacillus kitasatonis / Lactobacillus psittaci / Lactobacillus suntoryeus / Lactobacillus ultunensis|
GCACGTAGTTAGCCGTGACTTTCTGGTTGATTACCGTCAAATAAAGGCCAGTTACTACCTCTATCCTTCTTCACCAACAACAGAGCTTTACGATCCGAAAACCTTCTTCACTCACGCGGCGTTGCTCCATCAGACTTGCGTCCATTGTGGAAGAATTCCCTACTGCTGCCTCCCGTAGGA
>MG|11|98.88|Firmicutes|Bacilli|Lactobacillales|Lactobacillaceae|Lactobacillus|salivarius|
GCACGTAGTTAGCCGTGACTTGCTGGTTAGATACCGTCATCGAATGAACAGTTACTCTCACTCGTGTTCTTCTCTAACAACAGAGTTTTACGATCCGAAGACCTTCTTCACTCACGCGGCGTTGCTCCATCAGACTTGCGTCCATTGCCGAAGATTCCCTACTGCTGCCTCCCGTAGG
>MG|13|99.44|Firmicutes|Bacilli|Lactobacillales|Lactobacillaceae|Lactobacillus|Lactobacillus amylovorus / Lactobacillus crispatus / Lactobacillus fornicalis / Lactobacillus gallinarum / Lactobacillus helveticus / Lactobacillus kitasatonis / Lactobacillus psittaci / Lactobacillus suntoryeus / Lactobacillus ultunensis|
CCTACGGGAGGCAGCAGTAGGGAATCTTCCACAATGGACGCAAGTCTGATGGAGCAACGCCGCGTGAGTGAAGAAGGTTTCGGATCGTAAAGCTCTGTTGTTGGTGAAGAAGGATAGAGGTAGTAACTGGCCTTTATTTGACGGTAATCAACCAGAAAGTCACGGCTAACTACGTGC
>MG|21|98.31|Firmicutes|Bacilli|Lactobacillales|Lactobacillaceae|Lactobacillus|salivarius|
CCTACGGGAGGCAGCAGTGGGGAATATTGCACAATGGACGCAAGTCTGATGGAGCAACGCCGCGTGAGTGAAGAAGGTCTTCGGATCGTAAAACTCTGTTGTTAGAGAAGAACACGAGTGAGAGTAACTGTTCATTCGATGACGGTATCTAACCAGCAAGTCACGGCTAACTACGTGC
>MG|13|99.44|Firmicutes|Bacilli|Lactobacillales|Lactobacillaceae|Lactobacillus|Lactobacillus amylovorus / Lactobacillus crispatus / Lactobacillus fornicalis / Lactobacillus gallinarum / Lactobacillus helveticus / Lactobacillus kitasatonis / Lactobacillus psittaci / Lactobacillus suntoryeus / Lactobacillus ultunensis|
CCTACGGGAGGCGGCAGTAGGGAATCTTCCACAATGGACGCAAGTCTGATGGAGCAACGCCGCGTGAGTGAAGAAGGTTTTCGGATCGTAAAGCTCTGTTGTTGGTGAAGAAGGATAGAGGTAGTAACTGGCCTTTATTTGACGGTAATCAACCAGAAAGTCACGGCTAACTACGTGC
>MG|10|98.31|Firmicutes|Bacilli|Lactobacillales|Lactobacillaceae|Lactobacillus|alvi|
CCTACGGGAGGCAGCAGTAGGGAATTTTCGGCAATGGGCGCAAGCCTGATGGAGCAACACCGCGTGAGTGAAGAAGGGTTTCGGCTCGTAAAGCTCTGTTGTTGAAGAAGAACATGCTAGAGAGTAACTGTTCTAGTATTGACGGTATTCAACCAGAAAGTCACGGCTAACTACGTGC
>MG|11|99.44|Firmicutes|Bacilli|Lactobacillales|Lactobacillaceae|Lactobacillus|Lactobacillus amylovorus / Lactobacillus crispatus / Lactobacillus fornicalis / Lactobacillus gallinarum / Lactobacillus helveticus / Lactobacillus kitasatonis / Lactobacillus psittaci / Lactobacillus suntoryeus / Lactobacillus ultunensis|
GCACGTAGTTAGCCGTGACTTTCTGGTTGATTACCGTCAAATAAAGGCCAGTTACTACCTCTATCCTTCTTCACCAACAACAGAGCTTTACGATCCGAAAACCTTCTTCACTCACGCGGCGTTGCTCCATCAGACTTGCGTCCATTGTGGAAGATTCCCTACTGCTGTCTCCCGTAGG
>MG|27|97.19|Firmicutes|Bacilli|Lactobacillales|Lactobacillaceae|Lactobacillus|saniviri|
CCTACGGGAGGCAGCAGTAGGGAATCTTCCACAATGGACGCAAGTCTGATGGAGCAACGCCGCGTGAGTGAAGAAGGTCTTCGGATCGTAAAACTCTGTTGTTGGAGAAGAACGTGCGTGAGAGTAACTGTTCACGCAGTGACGGTATCCAACCAGAAAGTCACGGCTAACTACGTGC
>MG|37|99.44|Firmicutes|Bacilli|Lactobacillales|Lactobacillaceae|Lactobacillus|Lactobacillus amylovorus / Lactobacillus crispatus / Lactobacillus fornicalis / Lactobacillus gallinarum / Lactobacillus helveticus / Lactobacillus kitasatonis / Lactobacillus psittaci / Lactobacillus suntoryeus / Lactobacillus ultunensis|
CCTACGGGAGGCAGCAGTAGGGAATCTTCCACAATGGACGCAAGTCTGATGGAGCAACGCCGCGTGAGTGAAGAAGGTTTTCGGATCGTAAAGCTCTGTTGTTGGTGAAGAAGGATAGAGGTAGTAACTGGCCTTTTATTTGACGGTAATCAACCAGAAAGTCACGGCTAACTACGTGC
>MG|39|99.44|Firmicutes|Bacilli|Lactobacillales|Lactobacillaceae|Lactobacillus|Lactobacillus amylovorus / Lactobacillus crispatus / Lactobacillus fornicalis / Lactobacillus gallinarum / Lactobacillus helveticus / Lactobacillus kitasatonis / Lactobacillus psittaci / Lactobacillus suntoryeus / Lactobacillus ultunensis|
CCTACGGGAGGCAGCAGTGGGGAATCTTCCACAATGGACGCAAGTCTGATGGAGCAACGCCGCGTGAGTGAAGAAGGTTTTCGGATCGTAAAGCTCTGTTGTTGGTGAAGAAGGATAGAGGTAGTAACTGGCCTTTATTTGACGGTAATCAACCAGAAAGTCACGGCTAACTACGTGC
>MG|13|97.75|Firmicutes|Bacilli|Lactobacillales|Lactobacillaceae|Lactobacillus|pontis|
GCACGTAGTTAGCCGTGACTTTCTGGTTGAATACCGTCAATACTAGAACAGTTACTCTCACGCACGTTCTTCTTCAACAACAGAGTTTTACGAGCCGAAACCCTTCTTCACTCACGCGGTGTTGCTCCATCAGGCTTGCGCCCATTGTGGAAGATTCCCTACTGCTGCCTCCCGTAGG
>MG|10|99.44|Firmicutes|Bacilli|Lactobacillales|Lactobacillaceae|Lactobacillus|Lactobacillus amylovorus / Lactobacillus crispatus / Lactobacillus fornicalis / Lactobacillus gallinarum / Lactobacillus helveticus / Lactobacillus kitasatonis / Lactobacillus psittaci / Lactobacillus suntoryeus / Lactobacillus ultunensis|
CCTACGGGAGGCAGCAGTAGGGAATCTTCCACAATGGACGCAAGTCTGATGGAGCAACGCCGCGCGAGTGAAGAAGGTTTTCGGATCGTAAAGCTCTGTTGTTGGTGAAGAAGGATAGAGGTAGTAACTGGCCTTTATTTGACGGTAATCAACCAGAAAGTCACGGCTAACTACGTGC
>MG|22|97.77|Firmicutes|Bacilli|Lactobacillales|Lactobacillaceae|Lactobacillus|helveticus|
GCACGTAGTTAGCCGTGACTTTCTAAGTAATTACCGTCAAATAAAGGCCAGTTACTACCTCTATCCTTCTTCACCAACAACAGAGCTTTACGATCCGAAAACCTTCTTCACTCACGCGGCGTTGCTCCATCAGACTTGCGTCCATTGTGGAAGATTCCCTACTGCTGCCTCCCGTAGGA
>MG|22|97.19|Firmicutes|Bacilli|Lactobacillales|Lactobacillaceae|Lactobacillus|reuteri|
GCACGTAGTTAGCCGTGACTTGCTGGTTAGATACCGTCATCGAATGAACAGTTACTCTCACGCACGTTCTTCTCCAACAACAGAGCTTTACGAGCCGAAACCCTTCTTCACTCACGCGGTGTTGCTCCATCAGGCTTGCGCCCATTGTGGAAGATTCCCTACTGCTGCCTCCCGTAGG
>MG|10|99.44|Firmicutes|Bacilli|Lactobacillales|Lactobacillaceae|Lactobacillus|Lactobacillus amylovorus / Lactobacillus crispatus / Lactobacillus fornicalis / Lactobacillus gallinarum / Lactobacillus helveticus / Lactobacillus kitasatonis / Lactobacillus psittaci / Lactobacillus suntoryeus / Lactobacillus ultunensis|
CCTACGGGAGGCAGCGGTAGGGAATCTTCCACAATGGACGCAAGTCTGATGGAGCAACGCCGCGTGAGTGAAGAAGGTTTTCGGATCGTAAAGCTCTGTTGTTGGTGAAGAAGGATAGAGGTAGTAACTGGCCTTTATTTGACGGTAATCAACCAGAAAGTCACGGCTAACTACGTGC
>MG|20|98.88|Firmicutes|Bacilli|Lactobacillales|Lactobacillaceae|Lactobacillus|salivarius|
CCTACGGGAGGCAGCAGTAGGGAATCTTCGGCAATGGACGCAAGTCTGATGGAGCAACGCCGCGTGAGTGAAGAAGGTCTTCGGATCGTAAAACTCTGTTGTTAGAGAAGAACACGAGTGAGAGTAACTGTTCATTCGATGACGGTATCTAACCAGCAAGTCACGGCTAACTACGTGC
>MG|10|98.88|Firmicutes|Bacilli|Lactobacillales|Lactobacillaceae|Lactobacillus|pontis|
CCTACGGGAGGCAGCAGTAGGGAATCTTCCACAATGGGCGCAAGCCTGATGGAGCAACACCGCGTGAGTGAAGAAGGGTTTCGGCTCGTAAAACTCTGTTGTTGAAGAAGAACGTGCGTGAGAGTAACTGTTCACGCAGTGACGGTATCTAACCAGAAAGTCACGGCTAACTACGTGC
>MG|13|99.44|Firmicutes|Bacilli|Lactobacillales|Lactobacillaceae|Lactobacillus|Lactobacillus amylovorus / Lactobacillus crispatus / Lactobacillus fornicalis / Lactobacillus gallinarum / Lactobacillus helveticus / Lactobacillus kitasatonis / Lactobacillus psittaci / Lactobacillus suntoryeus / Lactobacillus ultunensis|
CCTACGGGAGGCAGCAGTAGGGAATCTTCCACAATGGACGCAAGTCTGATGGAGCAACGCCGCGTGAGTGAAGAAGGTTTTCGGATCGTAAAGCTCTGTTGTTGGTGAAGAAGGATAGAGGTAGTAACTGGCCTTTATTTGACGGTAATCAACCAGAAAGTCGCGGCTAACTACGTGC
>MG|10|97.75|Firmicutes|Bacilli|Lactobacillales|Lactobacillaceae|Lactobacillus|salivarius|
CCTACGGGAGGCAGCAGTAGGGAATCTTCCGCAATGGACGAAAGTCTGACGGAGCAACGCCGCGTGAGTGAAGAAGGTTTTCGGATCGTAAAACTCTGTTGTTAGAGAAGAACACGAGTGAGAGTAACTGTTCATTCGATGACGGTATCTAACCAGCAAGTCACGGCTAACTACGTGC
>MG|19|99.44|Firmicutes|Bacilli|Lactobacillales|Lactobacillaceae|Lactobacillus|Lactobacillus amylovorus / Lactobacillus crispatus / Lactobacillus fornicalis / Lactobacillus gallinarum / Lactobacillus helveticus / Lactobacillus kitasatonis / Lactobacillus psittaci / Lactobacillus suntoryeus / Lactobacillus ultunensis|
CCTACGGGAGGCAGCAGTAAGGGAATCTTCCACAATGGACGCAAGTCTGATGGAGCAACGCCGCGTGAGTGAAGAAGGTTTTCGGATCGTAAAGCTCTGTTGTTGGTGAAGAAGGATAGAGGTAGTAACTGGCCTTTATTTGACGGTAATCAACCAGAAAGTCACGGCTAACTACGTGC
>MG|45|99.44|Firmicutes|Bacilli|Lactobacillales|Lactobacillaceae|Lactobacillus|Lactobacillus secaliphilus / Lactobacillus vaginalis|
GCACGTAGTTAGCCGTGACTTTCTGGTTGGATACCGTCACTGCGTGAACAGTTACTCTCACGCACGTTCTTCTTCAACAACAGAGCTTTACGAGCCGAAACCCTTCTTCACTCACGCGGTGTTGCTCCATCAGGCTTGCGCCCATTGTGGAAGATTCCCTACTGCTGCCTCCCGTAGGA
>MG|10|98.88|Firmicutes|Bacilli|Lactobacillales|Lactobacillaceae|Lactobacillus|helveticus|
GCACGTAGTTAGCCGTGACTTTCTGGTTGATTACCGTCAAATAAAGGCCAGTTACTACCTCTATCCTTCTTCACCAACAACAGAGCTTTACGATCCGAAAACCTTCTTCACTCACGCGGCGTTGCTCCATCAGACTTGCGTCCATTGCCGAAGATTCCCTACTGCTGCCTCCCGTAGG
>MG|13|99.44|Firmicutes|Bacilli|Lactobacillales|Lactobacillaceae|Lactobacillus|Lactobacillus amylovorus / Lactobacillus crispatus / Lactobacillus fornicalis / Lactobacillus gallinarum / Lactobacillus helveticus / Lactobacillus kitasatonis / Lactobacillus psittaci / Lactobacillus suntoryeus / Lactobacillus ultunensis|
TCCTACGGGAGGCAGCAGTAGGGAATTCTTCCACAATGGACGCAAGTCTGATGGAGCAACGCCGCGTGAGTGAAGAAGGTTTTCGGATCGTAAAGCTCTGTTGTTGGTGAAGAAGGATAGAGGTAGTAACTGGCCTTTATTTGACGGTAATCAACCAGAAAGTCACGGCTAACTACGTGC
>MG|67|99.44|Firmicutes|Bacilli|Lactobacillales|Lactobacillaceae|Lactobacillus|Lactobacillus secaliphilus / Lactobacillus vaginalis|
GCACGTAGTTAGCCGTGACTTTCTGGTTGAATACCGTCACTGCGTGAACAGTTACTCTCACGCACGTTCTTCTCCAACAACAGAGCTTTACGAGCCGAAACCCTTCTTCACTCACGCGGTGTTGCTCCATCAGGCTTGCGCCCATTGTGGAAGATTCCCTACTGCTGCCTCCCGTAGG
>MG|14|98.31|Firmicutes|Bacilli|Lactobacillales|Lactobacillaceae|Lactobacillus|alvi|
CCTACGGGAGGCAGCAGTAGGGAATCTTCCACAATGGGCGCAAGCCTGATGGAGCAACACCGCGTGAGTGAAGAAGGGTTTCGGCTCGTAAAGCTCTGTTGTTGAAGAAGAACATGCTAGAGAGTAACTGTTCTAGTATTGACGGTATCTAACCAGAAAGCCACGGCTAACTACGTGC
>MG|15|99.44|Firmicutes|Bacilli|Lactobacillales|Lactobacillaceae|Lactobacillus|Lactobacillus antri / Lactobacillus vaginalis|
GCACGTAGTTAGCCGTGACTTTCTGGTTGGATACCGTCACTGCGTAAACAGTTACTCTCACGCACGTTCTTCTCCAACAACAGAGCTTTACGAGCCGAAACCCTTCTTCACTCACGCGGTGTTGCTCCATCAGGCTTGCGCCCATTGTGGAAGATTCCCTACTGCTGCCTCCCGTAGG
>MG|11|100.0|Firmicutes|Bacilli|Lactobacillales|Leuconostocaceae|Weissella|Weissella hellenica / Weissella paramesenteroides|
CCTACGGGAGGCAGCAGTAGGGAATCTTCCACAATGGGCGCAAGCCTGATGGAGCAACGCCGCGTGTGTGATGAAGGGTTTCGGCTCGTAAAACACTGTTATAAGAGAAGAACGGCACTGAGAGTAACTGTTCAGTGTGTGACGGTATCTTACCAGAAAGGAACGGCTAAATACGTGC
>MG|98|100.0|Firmicutes|Bacilli|Lactobacillales|Streptococcaceae|Lactococcus|lactis|
CCTACGGGAGGCAGCAGTAGGGAATCTTCGGCAATGGACGAAAGTCTGACCGAGCAACGCCGCGTGAGTGAAGAAGGTTTTCGGATCGTAAAACTCTGTTGGTAGAGAAGAACGTTGGTGAGAGTGGAAAGCTCATCAAGTGACGGTAACTACCCAGAAAGGGACGGCTAACTACGTGC
>MG|59|100.0|Firmicutes|Bacilli|Lactobacillales|Streptococcaceae|Lactococcus|lactis|
GCACGTAGTTAGCCGTCCCTTTCTGGGTAGTTACCGTCACTTGATGAGCTTTCCACTCTCACCAACGTTCTTCTCTACCAACAGAGTTTTACGATCCGAAAACCTTCTTCACTCACGCGGCGTTGCTCGGTCAGACTTTCGTCCATTGCCGAAGATTCCCTACTGCTGCCTCCCGTAGG
>MG|511|100.0|Firmicutes|Bacilli|Lactobacillales|Streptococcaceae|Streptococcus|infantarius|
CCTACGGGAGGCAGCAGTAGGGAATCTTCGGCAATGGGGGCAACCCTGACCGAGCAACGCCGCGTGAGTGAAGAAGGTTTTCGGATCGTAAAGCTCTGTTGTAAGAGAAGAATGTGTGTGAGAGTGGAAAGTTCACACAGTGACGGTAACTTACCAGAAAGGGACGGCTAACTACGTGC
>MG|13|100.0|Firmicutes|Bacilli|Lactobacillales|Streptococcaceae|Streptococcus|infantarius|
TCCTACGGGAGGCAGCAGTAGGGAATCTTCGGCAATGGGGGCAACCCTGACCGAGCAACGCCGCGTGAGTGAAGAAGGTTTTCGGATCGTAAAGCTCTGTTGTAAGAGAAGAATGTGTGTGAGAGTGGAAAGTTCACACAGTGACGGTAACTTACCAGAAAGGGACGGCTAACTACGTGC
>MG|29|99.44|Firmicutes|Bacilli|Lactobacillales|Streptococcaceae|Streptococcus|infantarius|
GCACGTAGTTAGCCGTCCCTTTCTGGTAAGTTACCGTCACTGTGTGAACTTTCCACTCTCACACACATTCTTCTCTTACAACAGAGCTTTACGATCCGAAAACCTTCTTCACTCACGCGGCGTTGCTCGGTCAGGGTTGCCCCCCATTGCCGAAGATTCCCTACTGCTGCCTCCCGTAGG
>MG|61|99.45|Firmicutes|Bacilli|Lactobacillales|Streptococcaceae|Streptococcus|infantarius|
CCTACGGGAGGCAGCAGTAGGGAATCTTCGGCAATGGGGGGCAACCCTGACCGAGCAACGCCGCGTGAGTGAAGAAGGTTTTCGGATCGTAAAGCTCTGTTGTAAGAGAAGAATGTGTGTGAGAGTGGAAAGTTCACACAGTGACGGTAACTTACCAGAAAGGGACGGCTAACTACGTGCC
>MG|11|99.44|Firmicutes|Bacilli|Lactobacillales|Streptococcaceae|Streptococcus|infantarius|
CCTACGGGAGGCAGCAGTAGGGAATTTTCGGCAATGGGGGCAACCCTGACCGAGCAACGCCGCGTGAGTGAAGAAGGTTTTCGGATCGTAAAGCTCTGTTGTAAGAGAAGAATGTGTGTGAGAGTGGAAAGTTCACACAGTGACGGTAACTTACCAGAAAGGGACGGCTAACTACGTGC
>MG|220|100.0|Firmicutes|Bacilli|Lactobacillales|Streptococcaceae|Streptococcus|infantarius|
GCACGTAGTTAGCCGTCCCTTTCTGGTAAGTTACCGTCACTGTGTGAACTTTCCACTCTCACACACATTCTTCTCTTACAACAGAGCTTTACGATCCGAAAACCTTCTTCACTCACGCGGCGTTGCTCGGTCAGGGTTGCCCCCATTGCCGAAGATTCCCTACTGCTGCCTCCCGTAGGA
>MG|10|97.21|Firmicutes|Bacilli|Lactobacillales|Streptococcaceae|Streptococcus|parasanguinis|
CCTACGGGAGGCAGCAGTAGGGAATCTTCGGCAATGGACGCAAGTCTGACCGAGCAACGCCGCGTGAGTGAAGAAGGTTTTCGGATCGTAAAACTCTGTTGTTAGAGAAGAACGTGTGTGAGAGTGGAAAGTTCACACAGTGACGGTAACTTACCAGAAAGGGACGGCTAACTACGTGC
>MG|1077|100.0|Firmicutes|Bacilli|Lactobacillales|Streptococcaceae|Streptococcus|Streptococcus alactolyticus / Streptococcus danieliae / Streptococcus equinus / Streptococcus gallolyticus / Streptococcus luteciae / Streptococcus lutetiensis / Streptococcus pasteurianus|
CCTACGGGAGGCAGCAGTAGGGAATCTTCGGCAATGGGGGCAACCCTGACCGAGCAACGCCGCGTGAGTGAAGAAGGTTTTCGGATCGTAAAGCTCTGTTGTAAGAGAAGAACGTGTGTGAGAGTGGAAAGTTCACACAGTGACGGTAACTTACCAGAAAGGGACGGCTAACTACGTGC
>MG|28|99.44|Firmicutes|Bacilli|Lactobacillales|Streptococcaceae|Streptococcus|Streptococcus alactolyticus / Streptococcus danieliae / Streptococcus equinus / Streptococcus gallolyticus / Streptococcus luteciae / Streptococcus lutetiensis / Streptococcus pasteurianus|
CCTACGGGAGGCAGCAGTAGGGAATTTTCGGCAATGGGGGCAACCCTGACCGAGCAACGCCGCGTGAGTGAAGAAGGTTTTCGGATCGTAAAGCTCTGTTGTAAGAGAAGAACGTGTGTGAGAGTGGAAAGTTCACACAGTGACGGTAACTTACCAGAAAGGGACGGCTAACTACGTGC
>MG|11|97.77|Firmicutes|Bacilli|Lactobacillales|Streptococcaceae|Streptococcus|porcorum|
CCTACGGGAGGCAGCAGTAGGGAATCTTCGGCAATGGGGGCAACCCTGACCGAGCAACGCCGCGTGAGTGAAGAAGGTTTTCGGATCGTAAAGCTCTGTTGTAAGAGAAGAACGTGTGTGAGAGTGGAAAGTTCACACAGTGACGGTATCCAACCAGAAAGTCACGGCTAACTACGTGC
>MG|425|100.0|Firmicutes|Bacilli|Lactobacillales|Streptococcaceae|Streptococcus|Streptococcus alactolyticus / Streptococcus danieliae / Streptococcus equinus / Streptococcus gallolyticus / Streptococcus luteciae / Streptococcus lutetiensis / Streptococcus pasteurianus|
GCACGTAGTTAGCCGTCCCTTTCTGGTAAGTTACCGTCACTGTGTGAACTTTCCACTCTCACACACGTTCTTCTCTTACAACAGAGCTTTACGATCCGAAAACCTTCTTCACTCACGCGGCGTTGCTCGGTCAGGGTTGCCCCCATTGCCGAAGATTCCCTACTGCTGCCTCCCGTAGGAG
>MG|17|100.0|Firmicutes|Bacilli|Lactobacillales|Streptococcaceae|Streptococcus|Streptococcus alactolyticus / Streptococcus danieliae / Streptococcus equinus / Streptococcus gallolyticus / Streptococcus luteciae / Streptococcus lutetiensis / Streptococcus pasteurianus|
TCCTACGGGAGGCAGCAGTAGGGAATCTTCGGCAATGGGGGCAACCCTGACCGAGCAACGCCGCGTGAGTGAAGAAGGTTTTCGGATCGTAAAGCTCTGTTGTAAGAGAAGAACGTGTGTGAGAGTGGAAAGTTCACACAGTGACGGTAACTTACCAGAAAGGGACGGCTAACTACGTGC
>MG|11|98.88|Firmicutes|Bacilli|Lactobacillales|Streptococcaceae|Streptococcus|luteciae|
CCTACGGGAGGCAGCAGTAGGGAATCTTCGGCAATGGGGGCAACCCTGACCGAGCAACGCCGCGTGAGTGAAGAAGGTTTTCGGATCGTAAAGCTCTGTTGTAAGAGAAGAACGTGTGTGAGAGTGGAAAGTTCACACAGTGACGGTAACTTACCAGAAAGTCACGGCTAACTACGTGC
>MG|13|98.88|Firmicutes|Bacilli|Lactobacillales|Streptococcaceae|Streptococcus|luteciae|
CCTACGGGAGGCAGCAGTAGGGAATCTTCGGCAATGGGGGCAACCCTGACCGAGCAACGCCGCGTGAGTGAAGAAGGTTTTCGGATCGTAAAGCTCTGTTGTAAGAGAAGAACGTGTGTGAGAGTGGAAAGTTCACACAGTGACGGTAACTTACCAGAAAGCCACGGCTAACTACGTGC
>MG|142|99.44|Firmicutes|Bacilli|Lactobacillales|Streptococcaceae|Streptococcus|Streptococcus alactolyticus / Streptococcus danieliae / Streptococcus equinus / Streptococcus gallolyticus / Streptococcus luteciae / Streptococcus lutetiensis / Streptococcus pasteurianus|
CCTACGGGAGGCAGCAGTAGGGAATCTTCGGCAATGGGGGGCAACCCTGACCGAGCAACGCCGCGTGAGTGAAGAAGGTTTTCGGATCGTAAAGCTCTGTTGTAAGAGAAGAACGTGTGTGAGAGTGGAAAGTTCACACAGTGACGGTAACTTACCAGAAAGGGACGGCTAACTACGTGC
>MG|61|99.45|Firmicutes|Bacilli|Lactobacillales|Streptococcaceae|Streptococcus|Streptococcus alactolyticus / Streptococcus danieliae / Streptococcus equinus / Streptococcus gallolyticus / Streptococcus luteciae / Streptococcus lutetiensis / Streptococcus pasteurianus|
GCACGTAGTTAGCCGTCCCTTTCTGGTAAGTTACCGTCACTGTGTGAACTTTCCACTCTCACACACGTTCTTCTCTTACAACAGAGCTTTACGATCCGAAAACCTTCTTCACTCACGCGGCGTTGCTCGGTCAGGGTTGCCCCCCATTGCCGAAGATTCCCTACTGCTGCCTCCCGTAGGA
>MG|17|99.35|Firmicutes|Clostridia|Clostridiales|Clostridiaceae|Clostridium|botulinum|
CCTACGGGAGGCAGCAGTGGGGAATATTGCACAATGGGGGGAAACCCTGATGCAGCAACGCCGCGTGAGTGATGAAGGTCTTCGGATTGTAAAACTCTGTCTTTGGGGACGATAATGACGGTACCCAAGGAGGAAGCCACGGCTAACTACGTGC
>MG|40|99.35|Firmicutes|Clostridia|Clostridiales|Clostridiaceae|Clostridium|chromiireducens|
GCACGTAGTTAGCCGTGGCTTCCTCCTTGGGTACCGTCATTATCGTCCCCAAAGACAGAGTTTTACAATCCGAAGACCTTCATCACTCACGCGGCGTTGCTGCATCAGGGTTTCCCCCATTGTGCAATATTCCCCACTGCTGCCTCCCGTAGG
>MG|81|99.35|Firmicutes|Clostridia|Clostridiales|Clostridiaceae|Clostridium|chromiireducens|
CCTACGGGAGGCAGCAGTGGGGAATATTGCACAATGGGGGAAACCCTGATGCAGCAACGCCGCGTGAGTGATGAAGGTCTTCGGATTGTAAAACTCTGTCTTTGGGGACGATAATGACGGTACCCAAGGAGGAAGCCACGGCTAACTACGTGC
>MG|13|100.0|Firmicutes|Clostridia|Clostridiales|Clostridiaceae|Clostridium|perfringens|
CCTACGGGAGGCAGCAGTGGGGAATATTGCACAATGGGGGAAACCCTGATGCAGCAACGCCGCGTGAGTGATGAAGGTTTTCGGATCGTAAAGCTCTGTCTTTGGGGAAGATAATGACGGTACCCAAGGAGGAAGCCACGGCTAACTACGTGC
>MG|37|100.0|Firmicutes|Clostridia|Clostridiales|Clostridiaceae|Clostridium|sp.|
CCTACGGGAGGCAGCAGTGGGGAATATTGCACAATGGAGGAAACTCTGATGCAGCAACGCCGCGTGAGTGATGAAGGTCTTCGGATTGTAAAGCTCTGTCTTCTGGGACGATAATGACGGTACCAGAGGAGGAAGCCACGGCTAACTACGTGC
>MG|10|99.44|Firmicutes|Clostridia|Clostridiales|Clostridiaceae|Clostridium|sp.|
CCTACGGGAGGCAGCAGTAGGGAATTTTCGGCAATGGGCGAAAAGCCTGACCGAGCAACGCCGCGTGAAGGAAGAAGTCATTCGTGATGTAAACTTCTGTTATGAAGGAAGAACGGCAGATGGAGGGAATGCCATGTGCGTGACGGTACTTCATGAGGAAGCCACGGCTAACTACGTGC
>MG|15|99.44|Firmicutes|Clostridia|Clostridiales|Clostridiaceae|Clostridium|sp.|
CCTACGGGAGGCAGCAGTAGGGAATTTTCGGCAATGGGCGAAAGCCTGACCGAGCAACGCCGCGTGAAGGAAGAAGTCATTCGTGATGTAAAACTTCTGTTATGAAGGAAGAACGGCAGATGGAGGGAATGCCATGTGCGTGACGGTACTTCATGAGGAAGCCACGGCTAACTACGTGC
>MG|874|100.0|Firmicutes|Clostridia|Clostridiales|Clostridiaceae|Clostridium|sp.|
CCTACGGGAGGCAGCAGTAGGGAATTTTCGGCAATGGGCGAAAGCCTGACCGAGCAACGCCGCGTGAAGGAAGAAGTCATTCGTGATGTAAACTTCTGTTATGAAGGAAGAACGGCAGATGGAGGGAATGCCATGTGCGTGACGGTACTTCATGAGGAAGCCACGGCTAACTACGTGC
>MG|10|99.44|Firmicutes|Clostridia|Clostridiales|Clostridiaceae|Clostridium|sp.|
CCTACGGGAGGCAGCAGTAGGGAATTTTCGGCAATGGGCGAAAGCCTGACCGAGCAACGCCGCGTGAAGGAAGAAGTCATTCGTGATGTAAACTTCTGTTATGAAGGAAGAACGGCAGATGGAGGGAATGCCATGTGCGTGACGGTACTTTATGAGGAAGCCACGGCTAACTACGTGC
>MG|45|99.44|Firmicutes|Clostridia|Clostridiales|Clostridiaceae|Clostridium|sp.|
GCACGTAGTTAGCCGTGGCTTCCTCATGAAGTACCGTCACGCACATGGCATTCCCTCCATCTACCGTTCTTCCTTCATAACAGAAGTTTACATCACGAATGACTTCTTCCTTCACGCGGCGTTGCTCGGTCAGGCTTTCGCCCATTGCCGAAAATTCCCTACTGCTGCCTCCCGTAGG
>MG|94|99.44|Firmicutes|Clostridia|Clostridiales|Clostridiaceae|Clostridium|sp.|
CCTACGGGAGGCAGCAGTAGGGAATTTTCGGCAATGGGCGAAAGCCTGACCGAGCAACGCCGCGTGAAGGAAGAAGTCATTCGTGATGTAAACTTCTGTTATGAAGGAAGAACGGTAGATGGAGGGAATGCCATGTGCGTGACGGTACTTCATGAGGAAGCCACGGCTAACTACGTGC
>MG|23|100.0|Firmicutes|Clostridia|Clostridiales|Clostridiaceae|Clostridium|sp.|
GCACGTAGTTAGCCGTGGCTTCCTCCTCTGGTACCGTCATTATCGTCCCAGAAGACAGAGCTTTACAATCCGAAGACCTTCATCACTCACGCGGCGTTGCTGCATCAGAGTTTCCTCCATTGTGCAATATTCCCCACTGCTGCCTCCCGTAGG
>MG|362|100.0|Firmicutes|Clostridia|Clostridiales|Clostridiaceae|Clostridium|sp.|
GCACGTAGTTAGCCGTGGCTTCCTCATGAAGTACCGTCACGCACATGGCATTCCCTCCATCTGCCGTTCTTCCTTCATAACAGAAGTTTACATCACGAATGACTTCTTCCTTCACGCGGCGTTGCTCGGTCAGGCTTTCGCCCATTGCCGAAAATTCCCTACTGCTGCCTCCCGTAGG
>MG|14|98.04|Firmicutes|Clostridia|Clostridiales|Clostridiaceae|Clostridium|sp.|
GCACGTAGTTAGCCGGAGCTTCCTCCTCTGCTACCATCATCATTTTCACAGAGGACAGAGGTTTACAATCCGAAAACCGTCTTCCCTCACGCGGCGTTGCTGGTTCAGGGTTTCCCCCATTGACCAATATCCCTCACTGCTGCCTCCCGTAGG
>MG|362|98.04|Firmicutes|Clostridia|Clostridiales|Clostridiaceae|Clostridium|sp.|
CCTACGGGAGGCAGCAGTGAGGGATATTGGTCAATGGGGGAAACCCTGAACCAGCAACGCCGCGTGAGGGAAGACGGTTTTCGGATTGTAAACCTCTGTCCTCTGTGAAAATAGTGATGGTAGCAGAGGAGGAAGCTCCGGCTAACTACGTGC
>MG|20|97.4|Firmicutes|Clostridia|Clostridiales|Clostridiaceae|Clostridium|sp.|
GCACGTAGTTAGCCGGAGCTTCCTCCTCTGCTACCATCACTATTTTCACAGAGGACAGAGGTTTACAATCCGAAAACCGTCTTCCCTCACGCGGCGTTGCTGGTTCAGGGTTTCCCCCCATTGACCAATATCCCTCACTGCTGCCTCCCGTAGG
>MG|37|98.69|Firmicutes|Clostridia|Clostridiales|Clostridiaceae|Clostridium|sp.|
GCACGTAGTTAGCCGGAGCTTCCTCCTCTGCTACCATCATTATTTTCACAGAGGACAGAGGTTTACAATCCGAAAACCGTCTTCCCTCACGCGGCGTTGCTGGTTCAGGGTTTCCCCCATTGACCAATATCCCTCACTGCTGCCTCCCGTAGG
>MG|23|100.0|Firmicutes|Clostridia|Clostridiales|Clostridiaceae|Clostridium|Clostridium hylemonae / Clostridium scindens|
CCTACGGGAGGCAGCAGTGGGGAATATTGCACAATGGGGGAAACCCTGATGCAGCGACGCCGCGTGAAGGATGAAGTATTTCGGTATGTAAACTTCTATCAGCAGGGAAGAAGATGACGGTACCTGACTAAGAAGCCCCGGCTAACTACGTGC
>MG|113|98.69|Firmicutes|Clostridia|Clostridiales|Clostridiaceae|Clostridium|sp.|
CCTACGGGAGGCAGCAGTGAGGGATATTGGTCAATGGGGGAAACCCTGAACCAGCAACGCCGCGTGAGGGAAGACGGTTTTCGGATTGTAAACCTCTGTCCTCTGTGAAAATAATGATGGTAGCAGAGGAGGAAGCTCCGGCTAACTACGTGC
>MG|953|97.39|Firmicutes|Clostridia|Clostridiales|Clostridiaceae|Clostridium|sp.|
CCTACGGGAGGCAGCAGTGAGGGATATTGGTCAATGGGGGAAACCCTGAACCAGCAACGCCGCGTGAGGGATGACGGCCTTCGGGTTGTAAACCTCTGTCCTCTGTGAAGATAATGACGGTAGCAGAGGAGGAAGCTCCGGCTAACTACGTGCA
>MG|10|98.69|Firmicutes|Clostridia|Clostridiales|Clostridiaceae|Clostridium|sp.|
GCACGTAGTTAGCCGGGGCTTCTTACTCAGGTACCGTCACTTTCTTCCCTGCTGATAGAGCTTTACATAACGAATTACTTCTTCACTCACGCGGCGTCGCTGCATCAGGGTTTCCCCCATTGTGCAATATTCCCCACTGCTGCCTCCCGTAGG
>MG|65|99.35|Firmicutes|Clostridia|Clostridiales|Clostridiaceae|Clostridium|Clostridium polysaccharolyticum / Clostridium populeti|
CCTACGGGAGGCAGCAGTGGGGAATATTGCACAATGGGGGGAAACCCTGATGCAGCGACGCCGCGTGAGTGAAGAAGTATTTCGGTATGTAAAGCTCTATCAGCAGGGAAGAAAATGACGGTACCTGACTAAGAAGCCCCGGCTAACTACGTGC
>MG|10|99.35|Firmicutes|Clostridia|Clostridiales|Clostridiaceae|Clostridium|Clostridium aurantibutyricum / Clostridium cadaveris / Clostridium disporicum / Clostridium quinii|
CCTACGGGAGGCAGCAGTGGGGAATATTGCACAATGGGGGAAACCCTGATGCAGCAACGCCGCGTGAGTGATGACGGCCTCGGGTTGTAAAGCTCTGTCTTCAGGGACGATAATGACGGTACCTGAGGAGGAAGCCACGGCTAACTACGTGC
>MG|43|97.39|Firmicutes|Clostridia|Clostridiales|Clostridiaceae|Clostridium|sp.|
CCTACGGGAGGCAGCAGTGGGGGATATTGCACAATGGAGGAAACTCTGATGCAGCAACGCCGCGTGAGGGAAGACGGTTTTCGGATTGTAAACCTCTGTCCTTAGGGAAGATGATGACGGTACCTAAGGAGGAAGCTCCGGCTAACTACGTGC
>MG|218|100.0|Firmicutes|Clostridia|Clostridiales|Clostridiaceae|Clostridium|Clostridium polysaccharolyticum / Clostridium populeti|
CCTACGGGAGGCAGCAGTGGGGAATATTGCACAATGGGGGAAACCCTGATGCAGCGACGCCGCGTGAGTGAAGAAGTATTTCGGTATGTAAAGCTCTATCAGCAGGGAAGAAAATGACGGTACCTGACTAAGAAGCCCCGGCTAACTACGTGC
>MG|15|97.42|Firmicutes|Clostridia|Clostridiales|Clostridiaceae|Clostridium|sp.|
GCACGTAGTTAGCCGGAGCTTCCTCCTTAGGTACCGTCATTATCTTCCCTAAGGACAGAGGTTTACAATCCGAAAACCGTCTTCCCTCACGCGGCGTTGCTGCATCAGAGTTTCCTCCATTGTGCAATATCCCCCCACTGCTGCCTCCCGTAGGA
>MG|21|99.35|Firmicutes|Clostridia|Clostridiales|Clostridiaceae|Clostridium|Clostridium polysaccharolyticum / Clostridium populeti|
GCACGTAGTTAGCCGGGGCTTCTTAGTCAGGTACCGTCATTTTCTTCCCTGCTGATAGAGCTTTACATACCGAAATACTTCTTCACTCACGCGGCGTCGCTGCATCAGGGTTTCCCCCCATTGTGCAATATTCCCCACTGCTGCCTCCCGTAGGA
>MG|10|97.4|Firmicutes|Clostridia|Clostridiales|Clostridiaceae|Clostridium|sp.|
TCCTACGGGAGGCAGCAGTGAGGGATATTGGTCAATGGGGGAAACCCTGAACCAGCAACGCCGCGTGAGGGATGACGGCCTTCGGGTTGTAAACCTCTGTCCTCTGTGAAGATAATGACGGTAGCAGAGGAGGAAGCTCCGGCTAACTACGTGC
>MG|23|100.0|Firmicutes|Clostridia|Clostridiales|Clostridiaceae|Clostridium|Clostridium aurantibutyricum / Clostridium cadaveris / Clostridium disporicum / Clostridium quinii|
GCACGTAGTTAGCCGTGGCTTCCTCCTCAGGTACCGTCATTATCGTCCCTGAAGACAGAGCTTTACAACCCGAAGGCCGTCATCACTCACGCGGCGTTGCTGCATCAGGGTTTCCCCCATTGTGCAATATTCCCCACTGCTGCCTCCCGTAGG
>MG|10|99.35|Firmicutes|Clostridia|Clostridiales|Clostridiaceae|Clostridium|Clostridium polysaccharolyticum / Clostridium populeti|
GCACGTAGTTAGCCGGTGCTTCTTAGTCAGGTACCGTCATTTTCTTCCCTGCTGATAGAGCTTTACATACCGAAATACTTCTTCACTCACGCGGCGTCGCTGCATCAGGGTTTCCCCCATTGTGCAATATTCCCCACTGCTGCCTCCCGTAGG
>MG|22|98.05|Firmicutes|Clostridia|Clostridiales|Clostridiaceae|Clostridium|sp.|
CCTACGGGAGGCAGCAGTGAGGGATATTGGTCAATGGGGGGAAACCCTGAACCAGCAACGCCGCGTGAGGGAAGACGGTTTTCGGATTGTAAACCTCTGTCCTCTGTGAAAATAATGATGGTAGCAGAGGAGGAAGCTCCGGCTAACTACGTGC
>MG|129|99.35|Firmicutes|Clostridia|Clostridiales|Clostridiaceae|Clostridium|Clostridium polysaccharolyticum / Clostridium populeti|
CCTACGGGAGGCAGCAGTGGGGAATATTGCACAATGGGGGAAACCCTGATGCAGCGACGCCGCGTGAGTGAAGAAGTATTTCGGTATGTAAAGCTCTATCAGCAGGGAAGAAAATGACGGTACCTGAGTAAGAAGCCCCGGCTAACTACGTGC
>MG|57|99.35|Firmicutes|Clostridia|Clostridiales|Clostridiaceae|Clostridium|Clostridium polysaccharolyticum / Clostridium populeti|
GCACGTAGTTAGCCGGGGCTTCTTACTCAGGTACCGTCATTTTCTTCCCTGCTGATAGAGCTTTACATACCGAAATACTTCTTCACTCACGCGGCGTCGCTGCATCAGGGTTTCCCCCATTGTGCAATATTCCCCACTGCTGCCTCCCGTAGGA
>MG|94|100.0|Firmicutes|Clostridia|Clostridiales|Clostridiaceae|Clostridium|Clostridium polysaccharolyticum / Clostridium populeti|
GCACGTAGTTAGCCGGGGCTTCTTAGTCAGGTACCGTCATTTTCTTCCCTGCTGATAGAGCTTTACATACCGAAATACTTCTTCACTCACGCGGCGTCGCTGCATCAGGGTTTCCCCCATTGTGCAATATTCCCCACTGCTGCCTCCCGTAGGA
>MG|55|98.04|Firmicutes|Clostridia|Clostridiales|Clostridiaceae|Clostridium|sp.|
GCACGTAGTTAGCCGGAGCTTCCTCCTTAGGTACCGTCATTATCTTCCCTAAGGACAGAGGTTTACAATCCGAAAACCGTCTTCCCTCACGCGGCGTTGCTGCATCAGAGTTTCCTCCATTGTGCAATATCCCCCACTGCTGCCTCCCGTAGG
>MG|12|99.35|Firmicutes|Clostridia|Clostridiales|Clostridiaceae|Clostridium|Clostridium aurantibutyricum / Clostridium cadaveris / Clostridium disporicum / Clostridium quinii|
CCTACGGGAGGCAGCAGTGGGGAATATTGCACAATGGGGGAAACCCTGATGCAGCAATGCCGCGTGAGTGATGACGGCCTTCGGGTTGTAAAGCTCTGTCTTCAGGGACGATAATGACGGTACCTGAGGAGGAAGCCACGGCTAACTACGTGC
>MG|31|99.35|Firmicutes|Clostridia|Clostridiales|Clostridiaceae|Clostridium|Clostridium polysaccharolyticum / Clostridium populeti|
CCTACGGGAGGCAGCAGTGGGGAATATTGCACAATGGGGGAAACCCTGATGCAGCGACGCCGCGTGAGTGAAGAAGTATTTCGGTATGTAAAGCTCTATCAGCAGGGAAGAAAATGACGGTACCTGACTAAGAAGCACCGGCTAACTACGTGC
>MG|389|97.4|Firmicutes|Clostridia|Clostridiales|Clostridiaceae|Clostridium|sp.|
GCACGTAGTTAGCCGGAGCTTCCTCCTCTGCTACCGTCATTATCTTCACAGAGGACAGAGGTTTACAACCCGAAGGCCGTCATCCCTCACGCGGCGTTGCTGGTTCAGGGTTTCCCCCATTGACCAATATCCCTCACTGCTGCCTCCCGTAGGA
>MG|85|98.69|Firmicutes|Clostridia|Clostridiales|Clostridiaceae|Clostridium|sp.|
GCACGTAGTTAGCCGGAGCTTCCTCCTCTGCTACCGTCATTATCTTCACAGAGGACAGAGGTTTACAATCCGAAGACCGTCATCCCTCACGCGGCGTTGCTGGTTCAGGGTTTCCCCCATTGACCAATATCCCTCACTGCTGCCTCCCGTAGGGGA
>MG|57|97.4|Firmicutes|Clostridia|Clostridiales|Clostridiaceae|Clostridium|sp.|
CCTACGGGAGGCAGCAGTGAGGGATATTGGTCAATGGGGGGAAACCCTGAACCAGCAACGCCGCGTGAGGGAAGACGGTTTTCGGATTGTAAACCTCTGTCCTCTGTGAAAATAGTGATGGTAGCAGAGGAGGAAGCTCCGGCTAACTACGTGC
>MG|11|98.31|Firmicutes|Clostridia|Clostridiales|Clostridiaceae|Clostridium|sp.|
CCTACGGGAGGCAGCAGTAGGGAATTTTCGGCAATGGGGGGAACCCTGACCGAGCAACGCCGCGTGAAGGAAGAAGTCATTCGTGATGTAAACTTCTGTTATGAAGGAAGAACGGCAGATGGAGGGAATGCCATGTGCGTGACGGTACTTCATGAGGAAGCCACGGCTAACTACGTGC
>MG|15|99.35|Firmicutes|Clostridia|Clostridiales|Clostridiaceae|Clostridium|Clostridium polysaccharolyticum / Clostridium populeti|
CCTACGGGAGGCAGCAGTGGGGGATATTGCACAATGGGGGAAACCCTGATGCAGCGACGCCGCGTGAGTGAAGAAGTATTTCGGTATGTAAAGCTCTATCAGCAGGGAAGAAAATGACGGTACCTGACTAAGAAGCCCCGGCTAACTACGTGC
>MG|17|98.08|Firmicutes|Clostridia|Clostridiales|Clostridiaceae|Clostridium|sp.|
GCACGTAGTTAGCCGTGGCTTATTCATTCGGTACCGTCACTTGCTTCGTCCCGAATAAAAGAAGTTTACAACCCGAAAGCCTTCTTCCTTCACGCGGCGTTGCTGGGTCAGGCTTGCGCCCATTGCCCAATATTCCCCACTGCTGCCTCCCGTAGG
>MG|44|100.0|Firmicutes|Clostridia|Clostridiales|Clostridiaceae|Clostridium|Clostridium aurantibutyricum / Clostridium cadaveris / Clostridium disporicum / Clostridium quinii|
CCTACGGGAGGCAGCAGTGGGGAATATTGCACAATGGGGGAAACCCTGATGCAGCAACGCCGCGTGAGTGATGACGGCCTTCGGGTTGTAAAGCTCTGTCTTCAGGGACGATAATGACGGTACCTGAGGAGGAAGCCACGGCTAACTACGTGC
>MG|218|98.69|Firmicutes|Clostridia|Clostridiales|Clostridiaceae|Clostridium|sp.|
CCTACGGGAGGCAGCAGTGAGGGATATTGGTCAATGGGGGAAACCCTGAACCAGCAACGCCGCGTGAGGGATGACGGTCTTCGGATTGTAAACCTCTGTCCTCTGTGAAGATAATGACGGTAGCAGAGGAGGAAGCTCCGGCTAACTACGTGC
>MG|141|98.04|Firmicutes|Clostridia|Clostridiales|Clostridiaceae|Clostridium|sp.|
CCTACGGGAGGCAGCAGTGGGGGATATTGCACAATGGAGGAAACTCTGATGCAGCAACGCCGCGTGAGGGAAGACGGTTTTCGGATTGTAAACCTCTGTCCTTAGGGAAGATAATGACGGTACCTAAGGAGGAAGCTCCGGCTAACTACGTGC
>MG|29|97.39|Firmicutes|Clostridia|Clostridiales|Clostridiaceae|Clostridium|sp.|
GCACGTAGTTAGCCGGAGCTTCCTCCTTAGGTACCGTCATCATCTTCCCTAAGGACAGAGGTTTACAATCCGAAAACCGTCTTCCCTCACGCGGCGTTGCTGCATCAGAGTTTCCTCCATTGTGCAATATCCCCCACTGCTGCCTCCCGTAGG
>MG|18|98.05|Firmicutes|Clostridia|Clostridiales|Clostridiaceae|Clostridium|sp.|
CCTACGGGAGGCAGCAGTGAGGGATATTGGGTCAATGGGGGAAACCCTGAACCAGCAACGCCGCGTGAGGGATGACGGTCTTCGGATTGTAAACCTCTGTCCTCTGTGAAGATAATGACGGTAGCAGAGGAGGAAGCTCCGGCTAACTACGTGC
>MG|139|98.05|Firmicutes|Clostridia|Clostridiales|Clostridiaceae|Clostridium|sp.|
GCACGTAGTTAGCCGGAGCTTCCTCCTCTGCTACCATCACTATTTTCACAGAGGACAGAGGTTTACAATCCGAAAACCGTCTTCCCTCACGCGGCGTTGCTGGTTCAGGGTTTCCCCCATTGACCAATATCCCTCACTGCTGCCTCCCGTAGGA
>MG|33|98.08|Firmicutes|Clostridia|Clostridiales|Clostridiaceae|Clostridium|sp.|
CCTACGGGAGGCAGCAGTGGGGAATATTGGGCAATGGGCGCAAGCCTGACCCAGCAACGCCGCGTGAAGGAAGAAGGCTTTCGGGTTGTAAACTTCTTTTATTCGGGACGAAGCAAGTGACGGTACCGAATGAATAAGCCACGGCTAACTACGTGC
>MG|18|98.05|Firmicutes|Clostridia|Clostridiales|Clostridiaceae|Clostridium|sp.|
GCACGTAGTTAGCCGGAGCTTCCTCCTCTGCTACCGTCATTATCTTCACAGAGGACAGAGGTTTACAATCCGAAGACCGTCATCCCTCACGCGGCGTTGCTGGTTCAGGGTTTCCCCCCATTGACCAATATCCCTCACTGCTGCCTCCCGTAGG
>MG|34|98.05|Firmicutes|Clostridia|Clostridiales|Clostridiaceae|Clostridium|sp.|
CCTACGGGAGGCAGCAGTGAGGGATATTGGTCAATGGGGGGAAACCCTGAACCAGCAACGCCGCGTGAGGGATGACGGTCTTCGGATTGTAAACCTCTGTCCTCTGTGAAGATAATGACGGTAGCAGAGGAGGAAGCTCCGGCTAACTACGTGC
>MG|11|98.69|Firmicutes|Clostridia|Clostridiales|Clostridiaceae|Clostridium|sp.|
CCTACGGGAGGCAGCAGTGGGGAATATTGCACAATGGGGGAAACCCTGATGCAGCGACGCCGCGTGAGTGAAGAAGTAATTCGTTATGTAAAGCTCTATCAGCAGGGAAGAAAGTGACGGTACCTGAGTAAGAAGCCCCGGCTAACTACGTGC
>MG|34|98.04|Firmicutes|Clostridia|Clostridiales|Clostridiaceae|Clostridium|sp.|
CCTACGGGAGGCAGCAGTGAGGGATATTGGTCAATGGGGGAAACCCTGAACCAGCAACGCCGCGTGAGGGAAGACGGTTTTCGGATTGTAAACCTCTGTCCTCTGTGAAAATGATGATGGTAGCAGAGGAGGAAGCTCCGGCTAACTACGTGC
>MG|27|97.4|Firmicutes|Clostridia|Clostridiales|Clostridiaceae|Clostridium|sp.|
CCTACGGGAGGCAGCAGTGGGGGGATATTGCACAATGGAGGAAACTCTGATGCAGCAACGCCGCGTGAGGGAAGACGGTTTTCGGATTGTAAACCTCTGTCCTTAGGGAAGATAATGACGGTACCTAAGGAGGAAGCTCCGGCTAACTACGTGC
>MG|42|99.35|Firmicutes|Clostridia|Clostridiales|Eubacteriaceae|Eubacterium|hallii|
CCTACGGGAGGCAGCAGTGGGGAATATTGCACAATGGGGGGAACCCTGATGCAGCAACGCCGCGTGAGTGAAGAAGTATTTCGGTATGTAAAGCTCTATCAGCAGGGAAGATAATGACGGTACCTGACTAAGAAGCTCCGGCTAAATACGTGCC
>MG|39|100.0|Firmicutes|Clostridia|Clostridiales|Eubacteriaceae|Eubacterium|hallii|
CCTACGGGAGGCAGCAGTGGGGAATATTGCACAATGGGGGAAACCCTGATGCAGCAACGCCGCGTGAGTGAAGAAGTATTTCGGTATGTAAAGCTCTATCAGCAGGGAAGATAATGACGGTACCTGACTAAGAAGCTCCGGCTAAATACGTGC
>MG|15|99.35|Firmicutes|Clostridia|Clostridiales|Eubacteriaceae|Eubacterium|hallii|
GCACGTATTTAGCCGGAGCTTCTTAGTCAGGTACCGTCATTATCTTCCCTGCTGATAGAGCTTTACATACCGAAATACTTCTTCACTCACGCGGCGTTGCTGCATCAGGGTTCCCCCCATTGTGCAATATTCCCCACTGCTGCCTCCCGTAGG
>MG|16|100.0|Firmicutes|Clostridia|Clostridiales|Eubacteriaceae|Eubacterium|hallii|
GCACGTATTTAGCCGGAGCTTCTTAGTCAGGTACCGTCATTATCTTCCCTGCTGATAGAGCTTTACATACCGAAATACTTCTTCACTCACGCGGCGTTGCTGCATCAGGGTTTCCCCCATTGTGCAATATTCCCCACTGCTGCCTCCCGTAGG
>MG|28|99.35|Firmicutes|Clostridia|Clostridiales|Lachnospiraceae|Blautia|producta|
CCTACGGGAGGCAGCAGTGGGGAATATTGCACAATGGGGGAAACCCTGATGCAGCGACGCCGCGTGAAGGAAGAAGTATCTCGGTATGTAAACTTCTATCAGCAGGGAAGAAAATGACGGTACCTGACTAAGAAGCACCGGCTAAATACGTGC
>MG|36|99.35|Firmicutes|Clostridia|Clostridiales|Lachnospiraceae|Blautia|producta|
GCACGTAATTAGCCGGGGCTTCTTAGTCAGGTACCGTCATTCTCTTCCCTGCTGATAGAAGTTTACATACCGAGATACTTCTTCCTTCACGCGGCGTCGCTGCATCAGGGTTTCCCCCATTGTGCAATATTCCCCACTGCTGCCTCCCGTAGG
>MG|66|99.35|Firmicutes|Clostridia|Clostridiales|Lachnospiraceae|Blautia|producta|
CCTACGGGAGGCAGCAGTGGGGAATATTGCACAATGGGGGAAACCCTGATGCAGCGACGCCGCGTGAAGGAAGAAGTATCTCGGTATGTAAACTTCTATCAGCAGGGAAGAGAATGACGGTACCTGACTAAGAAGCCCCGGCTAATTACGTGCC
>MG|14|99.35|Firmicutes|Clostridia|Clostridiales|Lachnospiraceae|Blautia|producta|
CCTACGGGAGGCAGCAGTGGGGAATATTGCACAATGGGGGAAACCCTGATGCAGCGACGCCGCGTGAAGGAAGAAGTATCTCGGTATGTAAACTTCTATCAGCAGGGAAGAAAATGACGGTACCTGACTAAGAAGCTCCGGCTAAATACGTGC
>MG|16|99.35|Firmicutes|Clostridia|Clostridiales|Lachnospiraceae|Blautia|producta|
CCTACGGGAGGCAGCAGTGGGGAATATTGCACAATGGGGGAAACCCTGATGCAGCGACGCCGCGTGAAGGAAGAAGTATCTCGGTATGTAAAACTTCTATCAGCAGGGAAGAAAAATGACGGTACCTGACTAAGAAGCCCCGGCTAACTACGTGC
>MG|14|99.35|Firmicutes|Clostridia|Clostridiales|Lachnospiraceae|Blautia|producta|
CCTACGGGAGGCAGCAGTGGGGAATATTGCACAATGGGGGGAAACCCTGATGCAGCGACGCCGCGTGAAGGAAGAAGTATCTCGGTATGTAAACTTCTATCAGCAGGGAAGAAAAATGACGGTACCTGACTAAGAAGCCCCGGCTAACTACGTGC
>MG|12|99.35|Firmicutes|Clostridia|Clostridiales|Lachnospiraceae|Blautia|producta|
GCACGTATTTAGCCGGTGCTTCTTAGTCAGGTACCGTCATTTTCTTCCCTGCTGATAGAAGTTTACATACCGAGATACTTCTTCCTTCACGCGGCGTCGCTGCATCAGGGTTTCCCCCATTGTGCAATATTCCCCACTGCTGCCTCCCGTAGG
>MG|32|99.35|Firmicutes|Clostridia|Clostridiales|Lachnospiraceae|Blautia|Blautia coccoides / Blautia hansenii / Blautia luti / Blautia stercoris|
CCTACGGGAGGCAGCAGTGGGGAATATTGCACAATGGGGGAAACCCTGATGCAGCGACGCCGCGTGAAGGAAGAAGTATCTCGGTATGTAAACTTCTATCAGCAGGGAAGAAAAATGACGGTACCTGACTAAGAAGCCCCGGCTAACTACGTGC
>MG|14|98.69|Firmicutes|Clostridia|Clostridiales|Lachnospiraceae|Blautia|producta|
CCTACGGGAGGCAGCAGTGGGGAATATTGCACAATGGGGGAAACCCTGATGCAGCGACGCCGCGTGAAGGAAGAAGTATCTCGGTATGTAAACTTCTATCAGCAGGGAAGAAACTGACGGTACCTGACTAAGAAGCACCGGCTAAATACGTGC
>MG|11|99.35|Firmicutes|Clostridia|Clostridiales|Lachnospiraceae|Blautia|Blautia coccoides / Blautia hansenii / Blautia luti / Blautia stercoris|
CCTACGGGAGGCAGCAGTGGGGGAATATTGCACAATGGGGGAAACCCTGATGCAGCGACGCCGCGTGAAGGAAGAAGTATCTCGGTATGTAAACTTCTATCAGCAGGGAAGAAAATGACGGTACCTGACTAAGAAGCCCCGGCTAACTACGTGC
>MG|12|98.7|Firmicutes|Clostridia|Clostridiales|Lachnospiraceae|Blautia|producta|
CCTACGGGAGGCAGCAGTGGGGAATATTGCACAATGGGGGGAAACCCTGATGCAGCGACGCCGCGTGAAGGAAGAAGTATCTCGGTATGTAAACTTCTATCAGCAGGGAAGAGAATGACGGTACCTGACTAAGAAGCCCCGGCTAATTACGTGC
>MG|12|99.35|Firmicutes|Clostridia|Clostridiales|Lachnospiraceae|Blautia|Blautia coccoides / Blautia hansenii / Blautia luti / Blautia stercoris|
CCTACGGGAGGCAGCAGGTGGGGAATATTGCACAATGGGGGAAACCCTGATGCAGCGACGCCGCGTGAAGGAAGAAGTATCTCGGTATGTAAACTTCTATCAGCAGGGAAGAAAATGACGGTACCTGACTAAGAAGCCCCGGCTAACTACGTGC
>MG|13|99.35|Firmicutes|Clostridia|Clostridiales|Lachnospiraceae|Blautia|Blautia coccoides / Blautia hansenii / Blautia luti / Blautia stercoris|
CCTACGGGAGGCAGCAGTGGGGAATATTGCACAATGGGGGAAACCCTGATGCAGCGACGCCGCGTGAAGGAAGAAGTATCTCGGTATGTAAACTTCTATCAGCAGGGAAGAAAATGACGGTACCTGACTAAGAAGCCCCCGGCTAACTACGTGC
>MG|30|99.35|Firmicutes|Clostridia|Clostridiales|Lachnospiraceae|Blautia|Blautia coccoides / Blautia hansenii / Blautia luti / Blautia stercoris|
CCTACGGGAGGCAGCAGTGGGGAATATTGCACAATGGGGGAAACCCTGATGCAGCGACGCCGCGTGAAGGAAGAAGTATCTCGGTATGTAAAACTTCTATCAGCAGGGAAGAAAATGACGGTACCTGACTAAGAAGCCCCGGCTAACTACGTGC
>MG|230|100.0|Firmicutes|Clostridia|Clostridiales|Lachnospiraceae|Blautia|Blautia coccoides / Blautia hansenii / Blautia luti / Blautia stercoris|
GCACGTAGTTAGCCGGGGCTTCTTAGTCAGGTACCGTCATTTTCTTCCCTGCTGATAGAAGTTTACATACCGAGATACTTCTTCCTTCACGCGGCGTCGCTGCATCAGGGTTTCCCCCATTGTGCAATATTCCCCACTGCTGCCTCCCGTAGGA
>MG|531|100.0|Firmicutes|Clostridia|Clostridiales|Lachnospiraceae|Blautia|Blautia coccoides / Blautia hansenii / Blautia luti / Blautia stercoris|
CCTACGGGAGGCAGCAGTGGGGAATATTGCACAATGGGGGAAACCCTGATGCAGCGACGCCGCGTGAAGGAAGAAGTATCTCGGTATGTAAACTTCTATCAGCAGGGAAGAAAATGACGGTACCTGACTAAGAAGCCCCGGCTAACTACGTGCT
>MG|34|99.35|Firmicutes|Clostridia|Clostridiales|Lachnospiraceae|Blautia|Blautia coccoides / Blautia hansenii / Blautia luti / Blautia producta / Blautia stercoris|
GCACGTAGTTAGCCGGGGCTTCTTAGTCAGGTACCGTCATTTTCTTCCCTGCTGATAGAAGTTTACATACCGAGATACTTCTTCCTTCACGCGGCGTCGCTGCATCAGGGTTTCCCCCCATTGTGCAATATTCCCCACTGCTGCCTCCCGTAGG
>MG|91|99.35|Firmicutes|Clostridia|Clostridiales|Lachnospiraceae|Blautia|Blautia coccoides / Blautia hansenii / Blautia luti / Blautia producta / Blautia stercoris|
CCTACGGGAGGCAGCAGTGGGGAATATTGCACAATGGGGGGAAACCCTGATGCAGCGACGCCGCGTGAAGGAAGAAGTATCTCGGTATGTAAACTTCTATCAGCAGGGAAGAAAATGACGGTACCTGACTAAGAAGCCCCGGCTAACTACGTGC
>MG|11|99.35|Firmicutes|Clostridia|Clostridiales|Lachnospiraceae|Coprococcus|eutactus|
CCTACGGGAGGCAGCAGTGGGGAATATTGCACAATGGGGGAAACCCTGATGCAGCGACGCCGCGTGAGTGAAGAAGTATTTCGGTATGTAAAGCTCTATCAGCAGGGAAGAAAATGACGGTACCTGGCTAAGAAGCACCGGCTAAATACGTGC
>MG|33|98.71|Firmicutes|Clostridia|Clostridiales|Lachnospiraceae|Lachnoclostridium|indolis|
GCACGTAGTTAGCCGGGGCTTCTTAGTCAGGTACCGTCCTTTTTTCTTCCCTGCTGATAGAGCTTTACATACCGAAATACTTCTTCGCTCACGCGGCGTCGCTGCATCAGGGTTTCCCCCATTGTGCAATATTCCCCACTGCTGCCTCCCGTAGG
>MG|10|98.08|Firmicutes|Clostridia|Clostridiales|Lachnospiraceae|Lachnoclostridium|indolis|
CCTACGGGAGGCAGCAGTGGGGAATATTGCACAATGGGGGAAACCCTGATGCAGCGACGCCGCGTGAGCGAAGAAGTATTTCGGTATGTAAAGCTCTATCAGCAGGGAAGAAAAAAGGACGGTACCTGACTAAGAAGCCCCCGGCTAACTACGTGC
>MG|10|98.08|Firmicutes|Clostridia|Clostridiales|Lachnospiraceae|Lachnoclostridium|indolis|
GCACGTAGTTAGCCGGGGCTTCTTAGTCAGGTACCGTCCTTTTTTCTTCCCTGCTGATAGAGCTTTACATACCGAAATACTTCTTCGCTCACGCGGCGTCGCTGCATCAGGGTTTCCCCCCATTGTGCAATATTCCCCACTGCTGCCTCCCGTAGG
>MG|32|98.05|Firmicutes|Clostridia|Clostridiales|Lachnospiraceae|Lachnoclostridium|indolis|
CCTACGGGAGGCAGCAGTGGGGAATATTGCACAATGGGGGAAACCCTGATGCAGCGACGCCGCGTGGGTGAAGAAGTATTTCGGTATGTAAAGCCCTATCGGCAGGGAAGAAAAAAGACGGTACCTGACTAAGAAGCCCCGGCTAACTACGTGC
>MG|45|98.08|Firmicutes|Clostridia|Clostridiales|Lachnospiraceae|Lachnoclostridium|indolis|
CCTACGGGAGGCAGCAGTGGGGAATATTGCACAATGGGGGGAAACCCTGATGCAGCGACGCCGCGTGAGCGAAGAAGTATTTCGGTATGTAAAGCTCTATCAGCAGGGAAGAAAAAAGGACGGTACCTGACTAAGAAGCCCCGGCTAACTACGTGC
>MG|20|97.42|Firmicutes|Clostridia|Clostridiales|Lachnospiraceae|Lachnoclostridium|indolis|
CCTACGGGAGGCAGCAGTGGGGAATATTGCACAATGGGGGAAACCCTGATGCAGCGACGCCGCGTGGGTGAAGAAGTATTTCGGTATGTAAAGCCCTATCGGCAGGGAAGAAAAAAAGACGGTACCTGACTAAGAAGCCCCGGCTAACTACGTGC
>MG|14|98.05|Firmicutes|Clostridia|Clostridiales|Lachnospiraceae|Lachnoclostridium|indolis|
GCACGTAGTTAGCCGGGGCTTCTTAGTCAGGTACCGTCTTTTTTCTTCCCTGCCGATAGGGCTTTACATACCGAAATACTTCTTCACCCACGCGGCGTCGCTGCATCAGGGTTTCCCCCATTGTGCAATATTCCCCACTGCTGCCTCCCGTAGG
>MG|73|98.71|Firmicutes|Clostridia|Clostridiales|Lachnospiraceae|Lachnoclostridium|indolis|
CCTACGGGAGGCAGCAGTGGGGAATATTGCACAATGGGGGAAACCCTGATGCAGCGACGCCGCGTGAGCGAAGAAGTATTTCGGTATGTAAAGCTCTATCAGCAGGGAAGAAAAAAGGACGGTACCTGACTAAGAAGCCCCGGCTAACTACGTGC
>MG|13|98.04|Firmicutes|Clostridia|Clostridiales|Lachnospiraceae|Marvinbryantia|formatexigens|
CCTACGGGAGGCAGCAGTGGGGAATATTGCACAATGGGGGAAACCCTGATGCAGCGACGCCGCGTGGGTGAAGAAGTTTTTCGGAATGTAAAGCCCTATCAGCAGGGAAGAAAATGACGGTACCTGACTAAGAAGCCCCGGCTAACTACGTGC
>MG|85|99.35|Firmicutes|Clostridia|Clostridiales|Lachnospiraceae|Moryella|indoligenes|
CCTACGGGAGGCAGCAGTGGGGAATATTGCACAATGGGGGAAACCCTGATGCAGCGACGCCGCGTGAGTGAAGAAGTATTTCGGTATGTAAAGCTCTATCAGCAGGGAAGAAGATGACGGTACCTGAGTAAGAAGCCCCGGCTAACTACGTGC
>MG|37|99.35|Firmicutes|Clostridia|Clostridiales|Lachnospiraceae|Moryella|indoligenes|
GCACGTAGTTAGCCGGGGCTTCTTACTCAGGTACCGTCATCTTCTTCCCTGCTGATAGAGCTTTACATACCGAAATACTTCTTCACTCACGCGGCGTCGCTGCATCAGGGTTTCCCCCATTGTGCAATATTCCCCACTGCTGCCTCCCGTAGG
>MG|15|99.35|Firmicutes|Clostridia|Clostridiales|Lachnospiraceae|Roseburia|faecis|
CCTACGGGAGGCAGCAGTGGGGAATATTGCACAATGGGGGGAAACCCTGATGCAGCGACGCCGCGTGAGTGAAGAAGTATCTCGGTATGTAAAGCTCTATCAGCAGGGAAGAAAATGACGGTACCTGACTAAGAAGCACCGGCTAAATACGTGC
>MG|87|99.35|Firmicutes|Clostridia|Clostridiales|Lachnospiraceae|Roseburia|faecis|
CCTACGGGAGGCAGCAGTGGGGAATATTGCACAATGGGGGGAAACCCTGATGCAGCGACGCCGCGTGAGCGAAGAAGTATTTCGGTATGTAAAGCTCTATCAGCAGGGAAGAAGAATGACGGTACCTGACTAAGAAGCACCGGCTAAATACGTGC
>MG|21|99.35|Firmicutes|Clostridia|Clostridiales|Lachnospiraceae|Roseburia|faecis|
CCTACGGGAGGCAGCAGTGGGGAATATTGCACAATGGGGGGAACCCTGATGCAGCGACGCCGCGTGAGCGAAGAAGTATTTCGGTATGTAAAGCTCTATCAGCAGGGAAGAAGAATGACGGTACCTGACTAAGAAGCTCCGGCTAAATACGTGC
>MG|25|99.35|Firmicutes|Clostridia|Clostridiales|Lachnospiraceae|Roseburia|faecis|
CCTACGGGAGGCAGCAGTGGGGAATATTGCACAATGGGGAAACCCTGATGCAGCGACGCCGCGTGAGCGAAGAAGTATTTCGGTATGTAAAGCTCTATCAGCAGGGAAGAAGAATGACGGTACCTGACTAAGAAGCTCCGGCTAAATACGTGC
>MG|562|100.0|Firmicutes|Clostridia|Clostridiales|Lachnospiraceae|Roseburia|faecis|
CCTACGGGAGGCAGCAGTGGGGAATATTGCACAATGGGGGAAACCCTGATGCAGCGACGCCGCGTGAGCGAAGAAGTATTTCGGTATGTAAAGCTCTATCAGCAGGGAAGAAGAATGACGGTACCTGACTAAGAAGCACCGGCTAAATACGTGCC
>MG|14|99.35|Firmicutes|Clostridia|Clostridiales|Lachnospiraceae|Roseburia|faecis|
CCTACGGGAGGCAGCAGTGGGGAATATTGCACAATGGGGGAAACCCTGATGCAGCGACGCCGCGTGAGCGAAGAAGTATTTCGGTATGTAAAGCTCTATCAGCAGGGAAGAAGAATGACGGTACCTGACTAAGAAGCTCCGGCTAAATACGTGTC
>MG|13|99.35|Firmicutes|Clostridia|Clostridiales|Lachnospiraceae|Roseburia|faecis|
GCACGTATTTAGCCGGAGCTTCTTAGTCAGGTACCGTCATTCTTCTTCCCTGCTGATAGAGCTTTACATACCGAAATACTTCTTCGCCCACGCGGCGTCGCTGCATCAGGGTTTCCCCCATTGTGCAATATTCCCCACTGCTGCCTCCCGTAGG
>MG|14|99.33|Firmicutes|Clostridia|Clostridiales|Lachnospiraceae|Roseburia|faecis|
CCTATGGGAGGCAGCAGTGGGGAATATTGCACAATGGGGGAAACCCTGATGCAGCGACGCCGCGTGAGCGAAGAAGTATTTCGGTATGTAAAGCTCTATCAGCAGGGAAGAAGAATGACGGTACCTGACTAAGAAGCTCCGGCTAAATACGTGC
>MG|224|99.35|Firmicutes|Clostridia|Clostridiales|Lachnospiraceae|Roseburia|faecis|
CCTACGGGAGGCAGCAGTGGGGAATATTGCACAATGGGGGAAACCCTGATGCAGCGACGCCGCGTGAGCGAAGAAGTATTTCGGTATGTAAAGCTCTATCAGCAGGGAAGAAAAATGACGGTACCTGACTAAGAAGCTCCGGCTAAATACGTGCC
>MG|15|99.35|Firmicutes|Clostridia|Clostridiales|Lachnospiraceae|Roseburia|faecis|
CCTACGGGAGGCAGCAGTGGGGAATATTGCACAATGGGGGAAACCCTGATGCAGCGACGCCGCGTGAGCGAAGAAGTATTTCGGTATGTAAAGCTCTACCAGCAGGGAAGAAGAATGACGGTACCTGACTAAGAAGCTCCGGCTAAATACGTGC
>MG|11|99.35|Firmicutes|Clostridia|Clostridiales|Lachnospiraceae|Roseburia|faecis|
GCACGTATTTAGCCGGAGCTTCTTAGTCAGGTACCGTCATTCTTCTTCCCTGCTGATAGAGCTTTACATACCGAAATACTTCTTCGCTCACGCGGCGTCGCTGCATCAGGGTTTCCCCATTGTGCAATATTCCCCACTGCTGCCTCCCGTAGG
>MG|25|99.35|Firmicutes|Clostridia|Clostridiales|Lachnospiraceae|Roseburia|faecis|
CCTACGGGAGGCAGCAGTGGGGGAATATTGCACAATGGGGGAAACCCTGATGCAGCGACGCCGCGTGAGCGAAGAAGTATTTCGGTATGTAAAGCTCTATCAGCAGGGAAGAAGAATGACGGTACCTGACTAAGAAGCACCGGCTAAATACGTGC
>MG|10|99.32|Firmicutes|Clostridia|Clostridiales|Lachnospiraceae|Roseburia|faecis|
CCTACGGAGGCAGCAGTGGGGAATATTGCACAATGGGGGAAACCCTGATGCAGCGACGCCGCGTGAGCGAAGAAGTATTTCGGTATGTAAAGCTCTATCAGCAGGGAAGAAGAATGACGGTACCTGACTAAGAAGCTCCGGCTAAATACGTGC
>MG|12|99.35|Firmicutes|Clostridia|Clostridiales|Lachnospiraceae|Roseburia|faecis|
CCTACGGGAGGCAGCAGTGGGGAATATTGCACAATGGGGGAGACCCTGATGCAGCGACGCCGCGTGAGCGAAGAAGTATTTCGGTATGTAAAGCTCTATCAGCAGGGAAGAAGAATGACGGTACCTGACTAAGAAGCTCCGGCTAAATACGTGC
>MG|18|99.34|Firmicutes|Clostridia|Clostridiales|Lachnospiraceae|Roseburia|faecis|
CCTACGGGAGGCAGCAGTGGGGAATATTGCACAATGGGGGAAACCCTGATGCAGCGACGCCGCGTGAGCGAAGAAGTATTTCGGTATGTAAAGCTCTATCAGCAGGGAAGAAGAATGACGGTACCTGACTAAGAAGCTCCGGCTAAATACGCGC
>MG|11249|99.35|Firmicutes|Clostridia|Clostridiales|Lachnospiraceae|Roseburia|faecis|
CCTACGGGAGGCAGCAGTGGGGAATATTGCACAATGGGGGAAACCCTGATGCAGCGACGCCGCGTGAGCGAAGAAGTATTTCGGTATGTAAAGCTCTATCAGCAGGGAAGAAGAATGACGGTACCTGACTAAGAAGCTCCGGCTAAATACGTGCA
>MG|11|99.35|Firmicutes|Clostridia|Clostridiales|Lachnospiraceae|Roseburia|faecis|
CCTACGGGAGGCAGCAGTGGGGAATATTGCACAATGGGGGAAACCCTGATGCAGCGACGCCGCGTGAGCGAAGAAGTATTTCGGTATGTAAAGCTCTATCAGCAGGGAAGAAGAATGACGGTACCTGACTAAGAAGCCCCGGCTAAATACGTGC
>MG|14|99.35|Firmicutes|Clostridia|Clostridiales|Lachnospiraceae|Roseburia|faecis|
CCTACGGGAGGCAGCAGTGGGGAATATTGCACAATGGGGGAAACCCTGATGCAGCGACGCCGCGTGAGCGAAGAAGTATTTCGGTATGTAAGGCTCTATCAGCAGGGAAGAAGAATGACGGTACCTGACTAAGAAGCTCCGGCTAAATACGTGC
>MG|32|99.35|Firmicutes|Clostridia|Clostridiales|Lachnospiraceae|Roseburia|faecis|
GCACGTATTTAGCCGGTGCTTCTTAGTCAGGTACCGTCATTTTTCTTCCCTGCTGATAGAGCTTTACATACCGAAATACTTCTTCACTCACGCGGCGTCGCTGCATCAGGGTTTCCCCCATTGTGCAATATCCCCCACTGCTGCCTCCCGTAGG
>MG|10|99.35|Firmicutes|Clostridia|Clostridiales|Lachnospiraceae|Roseburia|faecis|
CCTACGGGAGGCAGCAGTGAGGAATATTGCACAATGGGGGAAACCCTGATGCAGCGACGCCGCGTGAGCGAAGAAGTATTTCGGTATGTAAAGCTCTATCAGCAGGGAAGAAGAATGACGGTACCTGACTAAGAAGCTCCGGCTAAATACGTGC
>MG|51|99.35|Firmicutes|Clostridia|Clostridiales|Lachnospiraceae|Roseburia|faecis|
CCTACGGGAGGCAGCAGTGGGGGATATTGCACAATGGGGGAAACCCTGATGCAGCGACGCCGCGTGAGTGAAGAAGTATTTCGGTATGTAAAGCTCTATCAGCAGGGAAGAAAAATGACGGTACCTGACTAAGAAGCACCGGCTAAATACGTGC
>MG|59|99.35|Firmicutes|Clostridia|Clostridiales|Lachnospiraceae|Roseburia|faecis|
GCACGTATTTAGCCGGTGCTTCTTAGTCAGGTACCGTCATTCTTCTTCCCTGCTGATAGAGCTTTACATACCGAAATACTTCTTCGCTCACGCGGCGTCGCTGCATCAGGGTTTCCCCCCATTGTGCAATATTCCCCACTGCTGCCTCCCGTAGG
>MG|18|99.35|Firmicutes|Clostridia|Clostridiales|Lachnospiraceae|Roseburia|faecis|
CCTACGGGAGGCAGCAGTGGGGAATATTGCACAATGGGGGAAACCCTGATGCAGCGACGCCGCGTGAGCAAGAAGTATTTCGGTATGTAAAGCTCTATCAGCAGGGAAGAAGAATGACGGTACCTGACTAAGAAGCTCCGGCTAAATACGTGC
>MG|10|99.35|Firmicutes|Clostridia|Clostridiales|Lachnospiraceae|Roseburia|faecis|
CCTACGGGAGGCAGCAGTGGGGAATATTGCACAATGGGGGAAACCCTGATGCAGCGACGCCGCGTGAAGGAAGAAGTATTTCGGTATGTAAAGCTCTATCAGCAGGGAAGAAGAATGACGGTACCTGACTAAGAAGCTCCGGCTAAATACGTGC
>MG|22|99.36|Firmicutes|Clostridia|Clostridiales|Lachnospiraceae|Roseburia|faecis|
GCACGTATTTAGCCGGTGCTTCTTAGTCAGGTACCGTCATTCTTCTTCCCTGCTGATAGAGCTTTACATACCGAAATACTTCTTCGCTCACGCGGCGTCGCTGCATCAGGGTTTCCCCCATTGTGCAATATTCCCCCACTGCTGCCTCCCGTAGGA
>MG|21|100.0|Firmicutes|Clostridia|Clostridiales|Lachnospiraceae|Roseburia|faecis|
GCACGTATTTAGCCGGTGCTTCTTAGTCAGGTACCGTCATTTTCTTCCCTGCTGATAGAGCTTTACATACCGAGATACTTCTTCACTCACGCGGCGTCGCTGCATCAGGGTTTCCCCCATTGTGCAATATTCCCCACTGCTGCCTCCCGTAGG
>MG|4542|99.35|Firmicutes|Clostridia|Clostridiales|Lachnospiraceae|Roseburia|faecis|
GCACGTATTTAGCCGGAGCTTCTTAGTCAGGTACCGTCATTCTTCTTCCCTGCTGATAGAGCTTTACATACCGAAATACTTCTTCGCTCACGCGGCGTCGCTGCATCAGGGTTTCCCCCATTGTGCAATATTCCCCACTGCTGCCTCCCGTAGGAC
>MG|11|99.33|Firmicutes|Clostridia|Clostridiales|Lachnospiraceae|Roseburia|faecis|
CCTACGGGAGGCAGCAGTGGGGAATATTGCACAATGGGGGAAACCCTGATGCAGCGACGCCGCGTGAGCGAAGAAGTATTTCGGTATGTAAAGCTCTATCAGCAGGGAAGAAGAATGACGGTACCTGACTAAGAAGCTCCGGCTAAATACATGC
>MG|15|99.34|Firmicutes|Clostridia|Clostridiales|Lachnospiraceae|Roseburia|faecis|
CCTACGGGAGGCAGCAGTGGGGAATATTGCACAATGGGGGAAACCCTGATGCAGCGACGCCGCGTGAGCGAAGAAGTATTTCGGTATGTAAAGCTCTATCAGCAGGGAAGAAGAATGACGGTACCTGACTAAGAAGCTCCGGCTAAATACGTAC
>MG|14|99.35|Firmicutes|Clostridia|Clostridiales|Lachnospiraceae|Roseburia|faecis|
CCTACGGGAGGCAGCAGTGGGGAATATTGCACAATGGGGGAAACCCTGGTGCAGCGACGCCGCGTGAGCGAAGAAGTATTTCGGTATGTAAAGCTCTATCAGCAGGGAAGAAGAATGACGGTACCTGACTAAGAAGCTCCGGCTAAATACGTGC
>MG|375|99.35|Firmicutes|Clostridia|Clostridiales|Lachnospiraceae|Roseburia|faecis|
CCTACGGGAGGCAGCAGTGGGGAATATTGCACAATGGGGGAAACCCTGATGCAGCGACGCCGCGTGAGTGAAGAAGTATTTCGGTATGTAAAGCTCTATCAGCAGGGAAGAAAAATGACGGTACCTGACTAAGAAGCACCGGCTAAATACGTGC
>MG|42|100.0|Firmicutes|Clostridia|Clostridiales|Lachnospiraceae|Roseburia|faecis|
CCTACGGGAGGCAGCAGTGGGGAATATTGCACAATGGGGGAAACCCTGATGCAGCGACGCCGCGTGAGTGAAGAAGTATCTCGGTATGTAAAGCTCTATCAGCAGGGAAGAAAATGACGGTACCTGACTAAGAAGCACCGGCTAAATACGTGC
>MG|93|99.35|Firmicutes|Clostridia|Clostridiales|Lachnospiraceae|Roseburia|faecis|
GCACGTATTTAGCCGGAGCTTCTTAGTCAGGTACCGTCATTTTTCTTCCCTGCTGATAGAGCTTTACATACCGAAATACTTCTTCGCTCACGCGGCGTCGCTGCATCAGGGTTTCCCCCATTGTGCAATATTCCCCACTGCTGCCTCCCGTAGGA
>MG|10|99.34|Firmicutes|Clostridia|Clostridiales|Lachnospiraceae|Roseburia|faecis|
CCCACGGGAGGCAGCAGTGGGGAATATTGCACAATGGGGGAAACCCTGATGCAGCGACGCCGCGTGAGCGAAGAAGTATTTCGGTATGTAAAGCTCTATCAGCAGGGAAGAAGAATGACGGTACCTGACTAAGAAGCTCCGGCTAAATACGTGC
>MG|17|99.35|Firmicutes|Clostridia|Clostridiales|Lachnospiraceae|Roseburia|faecis|
GCACGTATTTAGCCGGTGCTTCTTAGTCAGGTACCGTCATTTTTCTTCCCTGCTGATAGAGCTTTACATACCGAAATACTTCTTCGCTCACGCGGCGTCGCTGCATCAGGGTTTCCCCCCATTGTGCAATATTCCCCACTGCTGCCTCCCGTAGG
>MG|17|99.35|Firmicutes|Clostridia|Clostridiales|Lachnospiraceae|Roseburia|faecis|
CCTACGGGAGGCAGCAGTGGGGAATATTGCACAATGGGGGAAACCCTGATGCAGCGACGCCGCGTGAGCGAAGAAGTATTTCGGTATGTAAAGCTCTATCGGCAGGGAAGAAGAATGACGGTACCTGACTAAGAAGCTCCGGCTAAATACGTGC
>MG|30|99.35|Firmicutes|Clostridia|Clostridiales|Lachnospiraceae|Roseburia|faecis|
CCTACGGGAGGCAGCAGTGGGGAATATTGCACAATGGGGGAAACCCTGATGCAGCGACGCCGCGTGGGCGAAGAAGTATTTCGGTATGTAAAGCTCTATCAGCAGGGAAGAAGAATGACGGTACCTGACTAAGAAGCTCCGGCTAAATACGTGC
>MG|221|100.0|Firmicutes|Clostridia|Clostridiales|Lachnospiraceae|Roseburia|faecis|
GCACGTATTTAGCCGGTGCTTCTTAGTCAGGTACCGTCATTCTTCTTCCCTGCTGATAGAGCTTTACATACCGAAATACTTCTTCGCTCACGCGGCGTCGCTGCATCAGGGTTTCCCCCATTGTGCAATATTCCCCACTGCTGCCTCCCGTAGGA
>MG|14|99.42|Firmicutes|Clostridia|Clostridiales|Lachnospiraceae|Roseburia|faecis|
CCTACGGGAGGCAGCAGTGGGGAATATTGCACAATGGGGGAAACCCTGATGCAGCGACGCCGCGTGAGCGAAGAAGTATTTCGGTATGTAAAGCTCTATCAGCAGGGAAGAAGAATGACGGTACCTGACTAAGAAGCTCCGGCTAAATACGTGCCAGCAGCCGCGGTAATA
>MG|48|99.35|Firmicutes|Clostridia|Clostridiales|Lachnospiraceae|Roseburia|faecis|
TCCTACGGGAGGCAGCAGTGGGGAATATTGCACAATGGGGGAAACCCTGATGCAGCGACGCCGCGTGAGCGAAGAAGTATTTCGGTATGTAAAGCTCTATCAGCAGGGAAGAAGAATGACGGTACCTGACTAAGAAGCTCCGGCTAAATACGTGC
>MG|75|99.35|Firmicutes|Clostridia|Clostridiales|Lachnospiraceae|Roseburia|faecis|
CCTACGGGAGGCAGCAGTGGGGAATATTGCACAATGGGGGAAACCCTGATGCAGCGACGCCGCGTGAGTGAAGAAGTATTTCGGTATGTAAAGCTCTATCAGCAGGGAAGAAGAATGACGGTACCTGACTAAGAAGCTCCGGCTAAATACGTGCC
>MG|12|99.35|Firmicutes|Clostridia|Clostridiales|Lachnospiraceae|Roseburia|faecis|
GCACGTATTTAGCCGGAGCTTCTTAGTCAGGTACCGTCATTCTTCTTCCCTGCCGATAGAGCTTTACATACCGAAATACTTCTTCGCTCACGCGGCGTCGCTGCATCAGGGTTTCCCCCATTGTGCAATATTCCCCACTGCTGCCTCCCGTAGG
>MG|12|99.35|Firmicutes|Clostridia|Clostridiales|Lachnospiraceae|Roseburia|faecis|
CCTACGGGAGGCAGCAGTGGGGAATATTGCACAATGGGGGAAACCCTGATGCAGCGACGCCGCGTGAGCGAAGAAGTATTTCGGTATGTAAAGCTCTATCAGCAGGGAAGAAGAATGACAGTACCTGACTAAGAAGCTCCGGCTAAATACGTGC
>MG|10|99.33|Firmicutes|Clostridia|Clostridiales|Lachnospiraceae|Roseburia|faecis|
CCTACGGGGAGGCAGCAGTGGGGAATATTGCACAATGGGGGAAACCCTGATGCAGCGACGCCGCGTGAGCGAAGAAGTATTTCGGTATGTAAAGCTCTATCAGCAGGGAAGAAGAATGACGGTACCTGACTAAGAAGCTCCGGCTAAATACGTGC
>MG|28|99.35|Firmicutes|Clostridia|Clostridiales|Lachnospiraceae|Roseburia|faecis|
CCTACGGGAGGCAGCAGTGGGGGAATATTGCACAATGGGGGAAACCCTGATGCAGCGACGCCGCGTGAGCGAAGAAGTATTTCGGTATGTAAAGCTCTATCAGCAGGGAAGAAAAATGACGGTACCTGACTAAGAAGCACCGGCTAAATACGTGC
>MG|19|99.35|Firmicutes|Clostridia|Clostridiales|Lachnospiraceae|Roseburia|faecis|
CCTACGGGAGGCAGCAGTGGGGAATATTGCACAATGGGGGAAACCCTGATGCAGCGACGCCGCGTGAGCGAAGAAGTATTTCGGTATGTAAAGCTCTATCAGCAGGGGAAGAAAAATGACGGTACCTGACTAAGAAGCACCGGCTAAATACGTGC
>MG|23|99.35|Firmicutes|Clostridia|Clostridiales|Lachnospiraceae|Roseburia|faecis|
GCACGTATTTAGCCGGAGCTTCTTAGTCAGGTACCGTCATTCTTCTTCCCTGCTGATAGAGCTTTACATACCGAAATACTTCTTCACTCACGCGGCGTCGCTGCATCAGGGTTTCCCCCATTGTGCAATATTCCCCACTGCTGCCTCCCGTAGG
>MG|12|99.35|Firmicutes|Clostridia|Clostridiales|Lachnospiraceae|Roseburia|faecis|
CCTACGGGAGGCAGCAGTGGGGAATATTGCACAATGGGGGAAACCCTGATGCAGCGACGCCGCGTGAGCGAAGAAGTATTTCGGTATGTAAAGCTCTATCAGCAGGGAGGAAGAATGACGGTACCTGACTAAGAAGCTCCGGCTAAATACGTGC
>MG|148|99.35|Firmicutes|Clostridia|Clostridiales|Lachnospiraceae|Roseburia|faecis|
GCACGTATTTAGCCGGTGCTTCTTAGTCAGGTACCGTCATTTTTCTTCCCTGCTGATAGAGCTTTACATACCGAAATACTTCTTCACTCACGCGGCGTCGCTGCATCAGGGTTTCCCCCATTGTGCAATATTCCCCACTGCTGCCTCCCGTAGG
>MG|66|99.35|Firmicutes|Clostridia|Clostridiales|Lachnospiraceae|Roseburia|faecis|
CCTACGGGAGGCAGCAGTGGGGAATATTGCACAATGGGGGGAAACCCTGATGCAGCGACGCCGCGTGAGCGAAGAAGTATTTCGGTATGTAAAGCTCTATCAGCAGGGAAGAAAAATGACGGTACCTGACTAAGAAGCACCGGCTAAATACGTGC
>MG|16|98.08|Firmicutes|Clostridia|Clostridiales|Lachnospiraceae|Roseburia|intestinalis|
GCACGTATTTAGCCGGAGCTTCTTAGTCAGGTACCGTCACTTTCTTCTTCCCTGCTGATAGAGCTTTACATACCGAAATACTTCTTCGCTCACGCGGCGTCGCTGCATCAGGGTTTCCCCCATTGTGCAATATCCCCCACTGCTGCCTCCCGTAGG
>MG|24|98.73|Firmicutes|Clostridia|Clostridiales|Lachnospiraceae|Roseburia|intestinalis|
GCACGTATTTAGCCGGTGCTTCTTAGTCAGGTACCGTCACTTTCTTCTTCCCTGCTGATAGAGCTTTACATACCGAAATACTTCTTCGCTCACGCGGCGTCGCTGCATCAGGGTTTCCCCCCATTGTGCAATATTCCCCACTGCTGCCTCCCGTAGG
>MG|95|98.71|Firmicutes|Clostridia|Clostridiales|Lachnospiraceae|Roseburia|faecis|
CCTACGGGAGGCAGCAGTGGGGAATATTGCACAATGGGGGGAAACCCTGATGCAGCGACGCCGCGTGAGTGAAGAAGTATTTCGGTATGTAAAGCTCTATCAGCAGGGAAGAAAAATGACGGTACCTGACTAAGAAGCACCGGCTAAATACGTGC
>MG|12|98.08|Firmicutes|Clostridia|Clostridiales|Lachnospiraceae|Roseburia|faecis|
CCTACGGGAGGCAGCAGTGGGGGGATATTGCACAATGGGGGGAAACCCTGATGCAGCGACGCCGCGTGAGTGAAGAAGTATTTCGGTATGTAAAGCTCTATCAGCAGGGAAGAAAAATGACGGTACCTGACTAAGAAGCACCGGCTAAATACGTGC
>MG|20|97.47|Firmicutes|Clostridia|Clostridiales|Lachnospiraceae|Roseburia|faecis|
CCTACGGGAGGCAGCAGTGGGGAATATTGCACAATGGGGGGAAACCCTGATGCAGCGACGCCGCGTGAGCGAAGAAGTATTTCGGTATGTAAAGCTCTATCAGCAGGGAAGAAGAAAAGTGACGGTACCTGACTAAGAAGCTCCGGCTAAATACGTGC
>MG|14|98.7|Firmicutes|Clostridia|Clostridiales|Lachnospiraceae|Roseburia|faecis|
CCTACGGGAGGCAGCAGTGGGGAATATTGCACAATGGGGGAAACCCTGATGCAGCGACGCCGCGTGAGCGAAGAAGTATTTCGGTATGTAAAGCTCTATCAGCAGGGAAGAAGAATGACGGTACCTGACTAAGAAGCTCTGGCTAAATACGTGC
>MG|14|98.7|Firmicutes|Clostridia|Clostridiales|Lachnospiraceae|Roseburia|faecis|
CCTACGGGAGGCAGCAGTGGGGAATATTGCACAATGGGGGAAACCCTGATGCAGCGACGCCGTGTGAGCGAAGAAGTATTTCGGTATGTAAAGCTCTATCAGCAGGGAAGAAGAATGACGGTACCTGACTAAGAAGCTCCGGCTAAATACGTGC
>MG|19|98.71|Firmicutes|Clostridia|Clostridiales|Lachnospiraceae|Roseburia|faecis|
GCACGTATTTAGCCGGAGCTTCTTAGTCAGGTACCGTCATTTTTCTTCCCTGCTGATAGAGCTTTACATACCGAAATACTTCTTCGCTCACGCGGCGTCGCTGCATCAGGGTTTCCCCCCATTGTGCAATATTCCCCACTGCTGCCTCCCGTAGG
>MG|14|98.7|Firmicutes|Clostridia|Clostridiales|Lachnospiraceae|Roseburia|faecis|
CCTACGGGAGGCAGCAGTGGGGAATATTGCACAATGGGGGAAACCCTGATGCAGCGACGCCGCGTGAGCGAAGAAGTATTTCGGTATGTAAAGCTCTATCAGCAGGGAAGAAGAATGACGGTACCCGACTAAGAAGCTCCGGCTAAATACGTGC
>MG|23|98.08|Firmicutes|Clostridia|Clostridiales|Lachnospiraceae|Roseburia|intestinalis|
GCACGTATTTAGCCGGAGCTTCTTAGTCAGGTACCGTCACTTTCTTCTTCCCTGCTGATAGAGCTTTACATACCGAAATACTTCATCGCTCACGCGGCGTCGCTGCATCAGGGTTTCCCCCATTGTGCAATATTCCCCACTGCTGCCTCCCGTAGG
>MG|11|98.72|Firmicutes|Clostridia|Clostridiales|Lachnospiraceae|Roseburia|faecis|
GCACGTATTTAGCCGGTGCTTCTTAGTCAGGTACCGTCATTTTTCTTCCCCTGCTGATAGAGCTTTACATACCGAAATACTTCTTCACTCACGCGGCGTCGCTGCATCAGGGTTTCCCCCATTGTGCAATATTCCCCACTGCTGCCTCCCGTAGGA
>MG|13|97.48|Firmicutes|Clostridia|Clostridiales|Lachnospiraceae|Roseburia|intestinalis|
TCCTACGGGAGGCAGCAGTGGGGGAATATTGCACAATGGGGGGAAACCCTGATGCAGCGACGCCGCGTGAGCGAAGAAGTATTTCGGTATGTAAAGCTCTATCAGCAGGGAAGAAGAAAGTGACGGTACCTGACTAAGAAGCTCCGGCTAAATACGTGC
>MG|17|98.71|Firmicutes|Clostridia|Clostridiales|Lachnospiraceae|Roseburia|faecis|
CCTACGGGAGGCAGCAGTGGGGGATATTGCACAATGGGGGGAAACCCTGATGCAGCGACGCCGCGTGAGTGAAGAAGTATTTCGGTATGTAAAGCTCTATCAGCAGGGAAGAAAAATGACGGTACCTGACTAAGAAGCACCGGCTAAATACGTGC
>MG|24|98.08|Firmicutes|Clostridia|Clostridiales|Lachnospiraceae|Roseburia|intestinalis|
GCACGTAGTTAGCCGGAGCTTCTTAGTCAGGTACCGTCACTTTCTTCTTCCCTGCTGATAGAGCTTTACATACCGAAATACTTCTTCGCTCACGCGGCGTCGCTGCATCAGGGTTTCCCCCATTGTGCAATATTCCCCACTGCTGCCTCCCGTAGG
>MG|10|98.08|Firmicutes|Clostridia|Clostridiales|Lachnospiraceae|Roseburia|faecis|
CCTACGGGAGGCAGCAGTGGGGGAATATTGCACAATGGGGGGAAACCCTGATGCAGCGACGCCGCGTGAGTGAAGAAGTATTTCGGTATGTAAAGCTCTATCAGCAGGGAAGAAAAATGACGGTACCTGACTAAGAAGCACCGGCTAAATACGTGC
>MG|12|98.08|Firmicutes|Clostridia|Clostridiales|Lachnospiraceae|Roseburia|faecis|
GCACGTATTTAGCCGGAGCTTCTTAGTCAGGTACCCGTCATTCTTCTTCCCTGCTGATAGAGCTTTACATACCGAAATACTTCTTCGCTCACGCGGCGTCGCTGCATCAGGGTTTCCCCCCATTGTGCAATATTCCCCACTGCTGCCTCCCGTAGG
>MG|43|98.08|Firmicutes|Clostridia|Clostridiales|Lachnospiraceae|Roseburia|intestinalis|
CCTACGGGAGGCAGCAGTAGGGAATATTGCACAATGGGGGAAACCCTGATGCAGCGACGCCGCGTGAGCGAAGAAGTATTTCGGTATGTAAAGCTCTATCAGCAGGGAAGAAGAAAGTGACGGTACCTGACTAAGAAGCTCCGGCTAAATACGTGC
[truncated: 1,094,918 more chars]
