# Supplementary material for: A comparative analysis of microbial profile of Guinea fowl and chicken using metagenomic approach
Source: PLoS One. 2018 Mar 1;13(3):e0191029. doi: 10.1371/journal.pone.0191029 (PMC5832216; doi:10.1371/journal.pone.0191029)
Supplement: S1 File — 16SrRNA sequencing data revealing Intestinal microbial profile of the chicken gastrointestinal tract. (ZIP) [file pone.0191029.s002.zip › exports/S002_Sarayu_Chic_16s_2-Sample_10-30-15_v1_reads_family.fasta]

>MG|59|92.73|Actinobacteria|Actinobacteria|Coriobacteriales|Coriobacteriaceae|Slackia|piriformis|
CACGTGACCAACCTGCCCCCTCCTCCGGGACAACCTCGGGAAACCGAGGCTAATACCGGACGAACCCGCAGGGCCGCATGGCCCGGCGGGCAAAGCCCAGGCGGGAGGGGATGGGGTCGCGGCCCATCAGGCAGACGGCGGGGTGACGGCCCACCGTGCTTACGACGGGTAGCCGGGCTGAGAGGCCGGCCGGCCACATTGGGACTGAGATACGGCCCAG
>MG|13|94.57|Actinobacteria|Actinobacteria|Coriobacteriales|Coriobacteriaceae|Olsenella|sp.|
CTGGGCCGTGTCTCAGTCCCAATCTGGCTGGTCGGTCTCTCAACCCAGCTACCCATAATCGCCTTGGTGGGCCGTTGCCCCACCAACTAGCTAACAGGCCGCGGGCCCATCCCTCGCCGTCTGGGCTTTCCCGGTCCCCCCCATGCGGGGGGTCCGGAGTATCCGGTATTATCCACGGTTTCCCGAGCTGTCCCGGTGCGAGGGGCAGGTTGCCCACGTG
>MG|19|94.59|Actinobacteria|Actinobacteria|Coriobacteriales|Coriobacteriaceae|Olsenella|umbonata|
CACGTGGGCAACCTGCCCCTCGCACCGGGACAGCCTCGGGAAACCGTGGATAATACCGGATACTCCGGACCCTCCGCATGGCGGGTCCGGGAAAGCCCAGACGGCGAGGGATGGGCCCGCGGCCTGTTAGCTAGTTGGTGGGGCAACGGCCCACCAAGGCGATTATGGGTAGCTGGGTTGAGAGACCGACCAGCCAGATTGGGACTGAGACACGGCCCAG
>MG|15|92.73|Actinobacteria|Actinobacteria|Coriobacteriales|Coriobacteriaceae|Slackia|piriformis|
CTGGGCCGTATCTCAGTCCCAATGTGGCCGGCCGGCCTCTCAGCCCGGCTACCCGTCGTAAGCACGGTGGGCCGTCACCCCGCCGTCTGCCTGATGGGCCGCGACCCCATCCCCTCCCGCCTGGGCTTTGCCCGCCGGGCCATGCGGCCCTGCGGGTTCGTCCGGTATTAGCCTCGGTTTCCCGAGGTTGTCCCGGAGGAGGGGGCAGGTTGGTCACGTG
>MG|11|94.14|Actinobacteria|Actinobacteria|Coriobacteriales|Coriobacteriaceae|Olsenella|umbonata|
CTGGGCCGTGTCTCAGTCCCAATCTGGCTGGTCGGTCTCTCAACCCAGCTACCCATAATCGCCTTGGTGGGCCGTTGCCCCACCAACTAGCTAACAGGCCGCGGGCCCATCCCTCGCCGTCTGGGCTTTCCCGGACCCGCCATGCGGAGGGTCCGGAGTATCCGGTATTATCCACGGTTTCCCGAGCTGTCCCGGTGCGAGGGGCAGGTTGCCCACGTGG
>MG|13|94.59|Actinobacteria|Actinobacteria|Coriobacteriales|Coriobacteriaceae|Olsenella|umbonata|
CTGGGCCGTGTCTCAGTCCCAATCTGGCTGGTCGGTCTCTCAACCCAGCTACCCATAATCGCCTTGGTGGGCCGTTGCCCCACCAACTAGCTAACAGGCCGCGGGCCCATCCCTCGCCGTCTGGGCTTTCCCGGACCCGCCATGCGGAGGGTCCGGAGTATCCGGTATTATCCACGGTTTCCCGAGGCTGTCCCGGTGCGAGGGGCAGGTTGCCCACGTGG
>MG|22|94.59|Actinobacteria|Actinobacteria|Coriobacteriales|Coriobacteriaceae|Olsenella|sp.|
CTGGGCCGTGTCTCAGTCCCAATCTGGCTGGTCGGTCTCTCAACCCAGCTACCCATAATCGCCTTGGTGGGCCGTTGCCCCACCAACTAGCTAACAGGCCGCGGGCCCATCCCTCGCCGTCTGGGCTTTCCCGCCTCCCCCATGCGGGGGCTGCGGAGTATCCGGTATTACCCACGGTTTCCCGAGCTGTCCCGGAGCGAGGGGCAGGTTGCCCGACGTGG
>MG|16|91.93|Actinobacteria|Actinobacteria|Coriobacteriales|Coriobacteriaceae|Collinsella|tanakaei|
CACGTGGAGAACCCGCCCCCCTCCCCGGGGATAGCCGCCGGAAACGGCGGGTAACACCCGATGACCCCGCCGCCAGGGCATCCCGGCGCGGGCAAAACTCCGGTGGAGGGGGATGGCTCCGCGGCCCATCAGGTAGACGGCGGGGTGACGGCCCACCGTGCCGACAACGGGTAGCCGGGTTGAGAGACCGACCGGCCAGATTGGGACTGAGACACGGCCCAG
>MG|18|91.93|Actinobacteria|Actinobacteria|Coriobacteriales|Coriobacteriaceae|Collinsella|tanakaei|
CACGTGGAGAACCCGCCCCCCTCCCGGGGATAGCCGCCGGAAACGGCGGGTAACACCCGATGACCCCGCGCCAGGGCATCCCGGCGCGGGCAAAACTCCGGTGGAGGGGGATGGCTCCGCGGCCCATCAGGTAGACGGCGGGGTGACGGCCCACCGTGCCGACAACGGGTAGCCGGGTTGAGAGACCGACCGGCCAGATTGGGACTGAGACACGGCCCAG
>MG|33|95.02|Actinobacteria|Actinobacteria|Coriobacteriales|Coriobacteriaceae|Olsenella|sp.|
CTGGGCCGTGTCTCAGTCCCAATCTGGCTGGTCGGTCTCTCAACCCAGCTACCCATAATCGCCTTGGTGGGCCGTTACCCCACCAACGAGCTAACAGGCCGCGGGCCCATCCCTCGCCGTCTGGGCTTTCCCGCCTCCCCCATGCGGGGGCTGCGGAGTATCCGGTATTACCCACGGTTTCCCGAGGCTGTCCCGGAGCGAGGGGCAGGTTGCCCACGTG
>MG|28|94.57|Actinobacteria|Actinobacteria|Coriobacteriales|Coriobacteriaceae|Olsenella|sp.|
CTGGGCCGTGTCTCAGTCCCAATCTGGCTGGTCGGTCTCTCAACCCAGCTACCCATAATCGCCTTGGTGGGCCGTTACCCCACCAACGAGCTAACAGGCCGCGGGCCCATCCCTCGCCGTCTGGGCTTTCCCGCCTCCCCCATGCGGGGGCTGCGGAGTATCCGGTATTACCCACGGTTTCCCGAGCTGTCCCGGAGCGAGGGGCAGGTTGCCCACGTGG
>MG|20|95.0|Actinobacteria|Actinobacteria|Coriobacteriales|Coriobacteriaceae|Olsenella|sp.|
CTGGGCCGTGTCTCAGTCCCAATCTGGCTGGTCGGTCTCTCAACCCAGCTACCCATAATCGCCTTGGTGGGCCGTTGCCCCACCAACTAGCTAACAGGCCGCGGGCCCATCCCTCGCCGTCTGGGCTTTCCCGGTCCCCCCATGCGGGGGGTCCGGAGTATCCGGTATTATCCACGGTTTCCCGAGCTGTCCCGGTGCGAGGGGCAGGTTGCCCACGTG
>MG|20|90.27|Actinobacteria|Actinobacteria|Coriobacteriales|Coriobacteriaceae|Collinsella|tanakaei|
CACGTCGGACGAACCCGCCCCCCTCCCGGGGATACCGCCGGAAACGGCGGGGTAACACCCGATGACCCCGCGCCAGGGCATCCCGGCGCGGGCAAAACTCCGGTGGAGGGGGATGGCTCCGCGGCCCATCAGGTAGACGGCGGGGTGACGGCCCACCGTGCCGACAACGGGTAGCCGGGTTGAGAGACCGACCGGCCAGATTGGGACTGAGACACGGCCCAG
>MG|13|92.31|Actinobacteria|Actinobacteria|Coriobacteriales|Coriobacteriaceae|Slackia|piriformis|
CACGTGACCAACCTGCCCCCTCCTCCGGGACAACCTCGGGAAACCGAGGCTAATACCGGACGAACCCGCAGGGCCGCATGGCCCGGCGGGCAAAGCCCAGGCGGGAGGGGATGGGGTCGCGGCCCATCAGGCAGACGGCGGGGTGACGGCCCACCGTGCTTACGACGGGGTAGCCGGGCTGAGAGGCCGGCCGGCCACATTGGGACTGAGATACGGCCCAG
>MG|18|93.64|Actinobacteria|Actinobacteria|Coriobacteriales|Coriobacteriaceae|Olsenella|umbonata|
CTGGGCCGTGTCTCAGTCCCAATCTGGCTGGTCGGTCTCTCAACCCAGCTACCCATAATCGCCTTGGTGGGCCGTTACCCCACCAACAAGCTAACAGGCCGCGGGCCCATCCCTCGCCGTCTGGGCTTTCCCGGCCCGGCCATGCGGCCGTTCCGGAGTATCCGGTATTACCCACGGTTTCCCGAGCTGTCCCGGAGCGAGGGGCAGGTTGCCCACGTG
>MG|11|95.45|Actinobacteria|Actinobacteria|Coriobacteriales|Coriobacteriaceae|Olsenella|sp.|
CACGTGGGCAACCTGCCCCTCGCACCGGGACAGCCTCGGGAAACCGTGGATAATACCGGATACTCCGGACCCCCCGCATGGGGGGACCGGGAAAGCCCAGACGGCGAGGGATGGGCCCGCGGCCTGTTAGCTAGTTGGTGGGGCAACGGCCCACCAAGGCGATTATGGGTAGCTGGGTTGAGAGACCGACCAGCCAGATTGGGACTGAGACACGGCCCAG
>MG|19|86.49|Actinobacteria|Actinobacteria|Coriobacteriales|Coriobacteriaceae|Slackia|isoflavoniconvertens|
CACGTGCCCAACCTGCCCCCCGCACCGGGATACCCCCGGGAAACCGGGATCAATACCGGATGACGCGGGAAGGCCGCATGGCCTTCCCGCCAAAGCCCAGGCGGCGGGGGATGGGGGCGCGGCCCATCAGGTTGACGGCGGGGTGACGGCCCACCGTGCCTACTACGGGTAGCCGGGTTGAGAGACCGATCGGCCACATTGGGACTGAGATACGGCCCAG
>MG|19|91.93|Actinobacteria|Actinobacteria|Coriobacteriales|Coriobacteriaceae|Collinsella|tanakaei|
CACGTGGAGAACCCGCCCCCCTCCCGGGGATAGCCGCCGGAAACGGCGGGTAACACCCGATGACCCCGCCGCCAGGGCATCCCGGCGCGGGCAAAACTCCGGTGGAGGGGGATGGCTCCGCGGCCCATCAGGTAGACGGCGGGGTGACGGCCCACCGTGCCGACAACGGGTAGCCGGGTTGAGAGACCGACCGGCCAGATTGGGACTGAGACACGGCCCAG
>MG|11|93.72|Actinobacteria|Actinobacteria|Coriobacteriales|Coriobacteriaceae|Olsenella|sp.|
CTGGGCCGTGTCTCAGTCCCAATCTGGCTGGTCGGTCTCTCAACCCAGCTACCCATAATCGCCTTGGTGGGCCGTTGCCCCACCAACTAGCTAACAGGCCGCGGGCCCATCCCTCGCCGTCGGGGCTTTCCCGGTCCGACCATGCGGTCGGTCCGGAGTATCCGGTATTAACCACGGTTTCCCGAGCTGTCCCGGTGCGAGGGGCAGGTTGCCCACGTG
>MG|35|95.02|Actinobacteria|Actinobacteria|Coriobacteriales|Coriobacteriaceae|Olsenella|sp.|
CACGTGGGCAACCTGCCCCTCGCTCCGGGACAGCCTCGGGAAACCGTGGGTAATACCGGATACTCCGCAGCCCCCGCATGGGGGAGGCGGGAAAGCCCAGACGGCGAGGGATGGGCCCGCGGCCTGTTAGCTCGTTGGTGGGGTAACGGCCCACCAAGGCGATTATGGGTAGCTGGGTTGAGAGACCGACCAGCCAGATTGGGACTGAGACACGGCCCAG
>MG|11|96.36|Actinobacteria|Actinobacteria|Coriobacteriales|Coriobacteriaceae|Olsenella|profusa|
CTGGGCCGTGTCTCAGTCCCAATCTGGCTGGTCGGTCTCTCAACCCAGCTACCCATAATCGCCTTGGTGGGCCGTTGCCCCACCAACTAGCTAACAGGCCGCGGGCCCATCCCTCGCCGTCTGGGCTTTCCCGCCTCCCCCATGCGGGGGTGGCGGAGTATCCGGTATTATCCACGGTTTCCCGAGGCTGTCCCGGTGCGAGGGGCAGGTTGCCCACGTG
>MG|10|90.27|Actinobacteria|Actinobacteria|Coriobacteriales|Coriobacteriaceae|Collinsella|tanakaei|
CACGTCGGACGAACCCGCCCCCCTCCCGGGGATACCGCCGGAAACGGCGGGGTAACACCCGATGACCCCCGCGCCAGGGCATCCCGGCGCGGGCAAAACTCCGGTGGAGGGGGATGGCTCCGCGGCCCATCAGGTAGACGGCGGGGTGACGGCCCACCGTGCCGACAACGGGTAGCCGGGTTGAGAGACCGACCGGCCAGATTGGGACTGAGACACGGCCCAG
>MG|41|94.14|Actinobacteria|Actinobacteria|Coriobacteriales|Coriobacteriaceae|Olsenella|sp.|
CTGGGCCGTGTCTCAGTCCCAATCTGGCTGGTCGGTCTCTCAACCCAGCTACCCATAATCGCCTTGGTGGGCCGTTACCCCACCAACGAGCTAACAGGCCGCGGGCCCATCCCTCGCCGTCTGGGCTTTCCCGCCTCCCCCATGCGGGGGCTGCGGAGTATCCGGTATTACCCACGGTTTCCCGAGCTGTCCCGGAGCGAGGGGCAGGTTGCCCGACGTGG
>MG|17|89.69|Actinobacteria|Coriobacteriia|Coriobacteriales|Coriobacteriaceae|Collinsella|stercoris|
CACGTGGAGAACCCGCCCCCCTCCCCGGGGAGTAGCCTCCGGAAACGGAGGGTAACACCCGATGACCCCGCAGCGAGGCATCTCGCAGCGGGCAAAACTCCGGTGGAGGGGGATGGCTCCGCGGCCCATCAGGTAGACGGCGGGGTGACGGCCCACCGTGCCGACAACGGGTAGCCGGGTTGAGAGACCGACCGGCCAGATTGGGACTGAGACACGGCCCAG
>MG|13|89.29|Actinobacteria|Coriobacteriia|Coriobacteriales|Coriobacteriaceae|Collinsella|stercoris|
CACGTGGAGAACCCGCCCCCCTCCCCGGGGACGTAGCCTCCGGAAACGGAGGGTAACACCCGATGACCCCGCAGCGAGGCATCTCGCAGCGGGCAAAACTCCGGTGGAGGGGGATGGCTCCGCGGCCCATCAGGTAGACGGCGGGGTGACGGCCCACCGTGCCGACAACGGGTAGCCGGGTTGAGAGACCGACCGGCCAGATTGGGACTGAGACACGGCCCAG
>MG|21|90.09|Actinobacteria|Coriobacteriia|Coriobacteriales|Coriobacteriaceae|Collinsella|stercoris|
CACGTGGAGAACCCGCCCCCCTCCCGGGGATAGCCTCCGGAAACGGAGGGTAACACCCGATGACCCCGCAGCGAGGCATCTCGCAGCGGGCAAAACTCCGGTGGAGGGGGATGGCTCCGCGGCCCATCAGGTAGACGGCGGGGTGACGGCCCACCGTGCCGACAACGGGTAGCCGGGTTGAGAGACCGACCGGCCAGATTGGGACTGAGACACGGCCCAG
>MG|16|77.16|Firmicutes|Bacilli|Bacillales|Bacillaceae|Bacillus|sp.|
TTGGACCGTATCTCAGTTCCAATGTGTCCGATCAGCCTCTCAGCCCGGATATGCATCGTTGCCTTGGTGGGCCATTACCCCACCAACTAGCTAATACACCGCAAGCCCATCCCAAAGCGAAGCCGAAGCTCCTTTTAGCACAAGAGGTTATCCTCTCGCGAATCATCCGGTATTAGCTGTCGTTTCCAACAGTTGTCCCAGACTAAGGGGTAGGTTACCCACGTGT
>MG|12|80.8|Firmicutes|Bacilli|Lactobacillales|Aerococcaceae|Aerococcus|suis|
CTGGGCCGTGTCTCAGTCCCAATGTGGCCGTTCACCCTCTCAGGCCGGCTATGTATCATCGCCTTGGTGGGCTTTTACCTCACCAACCAGCTAATACACCGTAAGCCCATCAATAAGCGACGCAAACGCGTCTTTAAAAGCTTTAAGATGCCTTATAGCTTCCTATGGGGTATTAGCTACTGTTTCCGGTAGTTATCCCCCACTTAAAGGCAGGTTGCTTACGTA
>MG|11|78.17|Firmicutes|Bacilli|Lactobacillales|Carnobacteriaceae|Alkalibacterium|olivapovliticus|
CACGTGGGTAACCTACCCCTTAGTCTGGGACAACTATTGGAAACGATAGCTAATACCGGATGATTCATTGGAGGATAACCTCCGATGCTAAAAGGAGCTTCGGCTTCGCTTTGGGATGGGCTTGCGGTGTATTAGCTTGTTGGTGAGGTAATGGCTCACCAAGGCTACGATGCATATCCGGGCTGAGAGGCTGATCGGACACATTGGAACTGAGATACGGTCCAA
>MG|19|78.17|Firmicutes|Bacilli|Lactobacillales|Carnobacteriaceae|Alkalibacterium|olivapovliticus|
TTGGACCGTATCTCAGTTCCAATGTGTCCGATCAGCCTCTCAGCCCGGATATGCATCGTAGCCTTGGTGAGCCATTACCTCACCAACAAGCTAATACACCGCAAGCCCATCCCAAAGCGAAGCCGAAGCTCCTTTTAGCATCGGAGGTTATCCTCCAATGAATCATCCGGTATTAGCTATCGTTTCCAATAGTTGTCCCAGACTAAGGGGTAGGTTACCCACGTG
>MG|11|99.12|Firmicutes|Bacilli|Lactobacillales|Lactobacillaceae|Bifidobacterium / Lactobacillus|Bifidobacterium sp. / Lactobacillus fermentum / Lactobacillus reuteri / Lactobacillus sp.|
ATGGACCGTGTCTCAGTTCCATTGTGGCCGATCAGTCTCTCAACTCGGCTATGCATCATCGCCTTGGTAAGCCGTTACCTTACCAACTAGCTAATGCACCGCAGGTCCATCCCAGAGTGATAGCCAAAGCCATCTTTCAAACAAAAGCTATGTGGCTTTTGTTGTTATGCGGTATTAGCATCTGTTTCCAAATGTTATCCCCCGCTCCGGGGCAGGTTACCCTACGTG
>MG|18|100.0|Firmicutes|Bacilli|Lactobacillales|Lactobacillaceae|Bacillus / Lactobacillus|Bacillus sp. / Lactobacillus aviarius|
ACACGTGGGTAACCTGCCCAAAAGAAGGGGATAACATTTGGAAACAAATGCTAATACCGTATAACCATGATGACCGCATGGTCATTATGTAAAAGGTGGTTTTGCTATCGCTTTTGGATGGACCCGCGGCGTATTAACTAGTTGGTAGGGTAACGGCCTACCAAGGTGATGATACGTAGCCGAGTTGAGAGACTGATCGGCCACAATGGGACTGAGACACGGCCCAT
>MG|241|100.0|Firmicutes|Bacilli|Lactobacillales|Lactobacillaceae|Bacillus / Lactobacillus|Bacillus sp. / Lactobacillus aviarius|
CACGTGGGTAACCTGCCCAAAAGAAGGGGATAACATTTGGAAACAAATGCTAATACCGTATAACCATGATGACCGCATGGTCATTATGTAAAAGGTGGTTTTGCTATCGCTTTTGGATGGACCCGCGGCGTATTAACTAGTTGGTAGGGTAACGGCCTACCAAGGTGATGATACGTAGCCGAGTTGAGAGACTGATCGGCCACAATGGGACTGAGACACGGCCCAT
>MG|120|100.0|Firmicutes|Bacilli|Lactobacillales|Lactobacillaceae|Bacillus / Lactobacillus|Bacillus sp. / Lactobacillus aviarius|
ATGGGCCGTGTCTCAGTCCCATTGTGGCCGATCAGTCTCTCAACTCGGCTACGTATCATCACCTTGGTAGGCCGTTACCCTACCAACTAGTTAATACGCCGCGGGTCCATCCAAAAGCGATAGCAAAACCACCTTTTACATAATGACCATGCGGTCATCATGGTTATACGGTATTAGCATTTGTTTCCAAATGTTATCCCCTTCTTTTGGGCAGGTTACCCACGTGT
>MG|17|99.56|Firmicutes|Bacilli|Lactobacillales|Lactobacillaceae|Bacillus / Lactobacillus|Bacillus sp. / Lactobacillus aviarius|
CACGTGGGTAACCTGCCCAAAAGAAGGGGATAACATTTGGAAACAAATGCTAATACCGTATAACCATGATGACCGCATGGTCATTATGTAAAAGGTGGTTTTGCTATCGCTTTTGGATGGACCCGCGGCGTATTAACTAGTTGGTAGGGTAGCGGCCTACCAAGGTGATGATACGTAGCCGAGTTGAGAGACTGATCGGCCACAATGGGACTGAGACACGGCCCAT
>MG|12|80.8|Firmicutes|Bacilli|Lactobacillales|Streptococcaceae|Streptococcus|hongkongensis|
TTGGACCGTATCTCAGTTCCAATGTGTCCGATCAGCCTCTCAGCCCGGATATGCATCGTTGCCTTGGTGAGCCATTACCTCACCAACTAGCTAATACACCGCAAGCCCATCCCAAAGCGAAGCCGAAGCTCCTTTTAGCACAAGAGGTTATCCTCTCGTGAATCATCCGGTATTAGCTGTCGTTTCCAACAGTTGTCCCAGACTAAGGGGTAGGTTACCCACGTG
>MG|11|81.86|Firmicutes|Bacilli|Lactobacillales|Streptococcaceae|Streptococcus|hongkongensis|
CACGTGGGTAACCTACCCCTTAGTCTGGGACAACTATTGGAAACGATAGCTAATACCGGATGATTCATTGGAGGATAACCTCTAATGCTAAAAGGAGCTTCGGCTTCGCTTTGGGATGGGCTTGCGGTGTATTAGCTAGTTGGTGAGGTAATGGCTCACCAAGGCGACGATGCATATCCGGGCTGAGAGGCTGATCGGACACATTGGAACTGAGATACGGTCCAA
>MG|60|81.25|Firmicutes|Bacilli|Lactobacillales|Streptococcaceae|Streptococcus|hongkongensis|
TTGGACCGTATCTCAGTTCCAATGTGTCCGATCAGCCTCTCAGCTCGGATATGCATCGTTGCCTTGGTGGGCCATTACCTCACCAACTAGCTAATACACCGCAAGCCCATCCCAAAGCGAAGCCGAAGCTCCTTTTAGCGTAAGAGGTTATCCTCTCACGAATCATCCGGTATTAGCTATCGTTTCCAATAGTTGTCCCAGACTAAGGGGTAGGTTACCCACGTG
>MG|12|80.53|Firmicutes|Bacilli|Lactobacillales|Streptococcaceae|Streptococcus|hongkongensis|
TTGGACCGTATCTCAGTTCCAATGTGTCCGATCAGCCTCTCAGCCCGGATATGCATCGTTGCCTTGGTGAGCCATTACCTCACCAACTAGCTAATACACCGCAAGCCCATCCCAAAGCGAAGCCGAAGCTCCTTTTAGCACAAAAGGTTATCCTCTTGTGAATCATCCGGTATTAGCTGTCGTTTCCAACAGTTGTCCCAGACTAAGGGGTAGGTTACCCACGTG
>MG|15|80.8|Firmicutes|Bacilli|Lactobacillales|Streptococcaceae|Streptococcus|hongkongensis|
TTGGACCGTATCTCAGTTCCAATGTGTCCGATCAGCCTCTCAGCCCGGATATGCATCGTTGCCTTGGTGAGCCATTACCTCACCAACTAGCTAATACACCGCAAGCCCATCCCAAAGCGAAGCCGAAGCTCCTTTTAGCACAAGAGGTTATCCTCTTGTGAATCATCCGGTATTAGCTGTCGTTTCCAACAGTTGTCCCAGACTAAGGGGTAGGTTACCCACGTG
>MG|35|81.86|Firmicutes|Bacilli|Lactobacillales|Streptococcaceae|Streptococcus|hongkongensis|
TTGGACCGTATCTCAGTTCCAATGTGTCCGATCAGCCTCTCAGCCCGGATATGCATCGTCGCCTTGGTGAGCCATTACCTCACCAACTAGCTAATACACCGCAAGCCCATCCCAAAGCGAAGCCGAAGCTCCTTTTAGCATTAGAGGTTATCCTCCAATGAATCATCCGGTATTAGCTATCGTTTCCAATAGTTGTCCCAGACTAAGGGGTAGGTTACCCACGTG
>MG|13|81.5|Firmicutes|Bacilli|Lactobacillales|Streptococcaceae|Streptococcus|hongkongensis|
TTGGACCGTATCTCAGTTCCAATGTGTCCGATCAGCCTCTCAGCTCGGATATGCATCGTTGCCTTGGTGAGCCATTACCTCACCAACTAGCTAATACACCGCAAGCCCATCCCAAAGCGAAGCCGAAGCTCCTTTTAGCATGAAAGGTTATCCTCTCATGAATCATCCGGTATTAGCTATCGTTTCCAATAGTTGTCCCAGACTAAGGGGTAGGTTACCCACGTG
>MG|22|81.78|Firmicutes|Bacilli|Lactobacillales|Streptococcaceae|Streptococcus|hongkongensis|
TTGGACCGTATCTCAGTTCCAATGTGTCCGATCAGCCTCTCAGCTCGGATATGCATCGTTGCCTTGGTGAGCCATTACCTCACCAACTAGCTAATACACCGCAAGCCCATCCCAAAGCGAAGCCGAAGCTCCTTTTAGCATCAGAGGTTATCCTCCGATGAATCATCCGGTATTAGCTATCGTTTCCAATAGTTGTCCCAGACTAAGGGGTAGGTTACCCACGTG
>MG|12|80.8|Firmicutes|Bacilli|Lactobacillales|Streptococcaceae|Streptococcus|hongkongensis|
CACGTGGGTAACCTACCCCTTAGTCTGGGACAACTATTGGAAACGATAGCTAATACCGGATGATTCGATAGAGGATAACCTCTTTCGCTAAAAGGAGCTTCGGCTTCGCTTTGGGATGGGCTTGCGGTGTATTAGCTAGTTGGTGAGGTAATGGCCCACCAAGGCAACGATGCATATCCGAGCTGAGAGGCTGATCGGACACATTGGAACTGAGATACGGTCCAA
>MG|11|81.78|Firmicutes|Bacilli|Lactobacillales|Streptococcaceae|Streptococcus|hongkongensis|
TTGGACCGTATCTCAGTTCCAATGTGTCCGATCAGCCTCTCAGCTCGGATATGCATCGTTGCCTTGGTGGGCCATTACCTCACCAACTAGCTAATACACCGCAAGCCCATCCCAAAGCGAAGCCGAAGCTCCTTTTAGCACAAGAGGTTATCCTCTCGTGAATCATCCGGTATTAGCTATCGTTTCCAATAGTTGTCCCAGACTAAGGGGTAGGTTACCCACGTG
>MG|38|80.8|Firmicutes|Bacilli|Lactobacillales|Streptococcaceae|Streptococcus|hongkongensis|
TTGGACCGTATCTCAGTTCCAATGTGTCCGATCAGCCTCTCAGCTCGGATATGCATCGTTGCCTTGGTGGGCCATTACCTCACCAACTAGCTAATACACCGCAAGCCCATCCCAAAGCGAAGCCGAAGCTCCTTTTAGCGAAAGAGGTTATCCTCTATCGAATCATCCGGTATTAGCTATCGTTTCCAATAGTTGTCCCAGACTAAGGGGTAGGTTACCCACGTG
>MG|14|83.04|Firmicutes|Bacilli|Lactobacillales|Streptococcaceae|Streptococcus|hongkongensis|
TTGGACCGTATCTCAGTTCCAATGTGTCCGATCAGCCTCTCAGCTCGGATATGCATCGTTGCCTTGGTGAGCCATTACCTCACCAACTAGCTAATACACCGCAAGCCCATCCCAAAGCGAAGCAAAAGCTCCTTTTAGCACAAGAGGTTATCCTCTCGTGAATCATCCGGTATTAGCTATCGTTTCCAATAGTTGTCCCAGACTAAGGGGTAGGTTACCCACGTG
>MG|20|81.25|Firmicutes|Bacilli|Lactobacillales|Streptococcaceae|Streptococcus|hongkongensis|
CACGTGGGTAACCTACCCCTTAGTCTGGGACAACTATTGGAAACGATAGCTAATACCGGATGATTCGTGAGAGGATAACCTCTTACGCTAAAAGGAGCTTCGGCTTCGCTTTGGGATGGGCTTGCGGTGTATTAGCTAGTTGGTGAGGTAATGGCCCACCAAGGCAACGATGCATATCCGAGCTGAGAGGCTGATCGGACACATTGGAACTGAGATACGGTCCAA
>MG|29|81.25|Firmicutes|Bacilli|Lactobacillales|Streptococcaceae|Streptococcus|hongkongensis|
TTGGACCGTATCTCAGTTCCAATGTGTCCGATCAGCCTCTCAGCTCGGATATGCATCGTTGCCTTGGTGGGCCATTACCTCACCAACTAGCTAATACACCGCAAGCCCATCCCAAAGCGAAGCCGAAGCTCCTTTTAGCATAAGAGGTTATCCTCCTATGAATCATCCGGTATTAGCTATCGTTTCCAATAGTTGTCCCAGACTAAGGGGTAGGTTACCCACGTG
>MG|13|85.14|Firmicutes|Clostridia|Clostridiales|Christensenellaceae|Christensenella|minuta|
CGCGTGAACAACCTGCCTTTCAGTGGGGGATAACACCTGGAAACAAGTGCTAATACCGCATGAGACCACGATCCGGCATCGGGATGGGGTCAAAGATTTATCGCTGAAAGAGGGGTTCGCGTCCCATTAGGTAGTTGGTGAGATAACAGCCCACCAAGCCGACGATGGGTAGCCGAGCTGAGAGGCTGATCGGCCACACTGGAACTGAGACACGGTCCAG
>MG|14|86.04|Firmicutes|Clostridia|Clostridiales|Christensenellaceae|Christensenella|minuta|
CGCGTGAACAACCTGCCCTTCAGTGGGGGATAACACCTGGAAACAAGTGCTAATACCGCATGAGACCACGACCCGGCATCGGGATGAGGTCAAAGATTTATCGCTGAAAGAGGGGTTCGCGTCCCATTAGGTAGTTGGTGAGATAACAGCCCACCAAGCCGACGATGGGTAGCCGAGCTGAGAGGCTGATCGGCCACACTGGAACTGAGACACGGTCCAG
>MG|10|85.14|Firmicutes|Clostridia|Clostridiales|Christensenellaceae|Christensenella|minuta|
CTGGACCGTGTCTCAGTTCCAGTGTGGCCGATCAGCCTCTCAGCTCGGCTACCCATCGTCGGCTTGGTGGGCTGTTATCTCACCAACTACCTAATGGGACGCGAACCCCTCTTTCAGCGATAAATCTTTGACCCCATCCCGATGCCAGGTCGTGGTCTCATGCGGTATTAGCACTTGTTTCCAGGTGTTATCCCCCACTGAAGGGCAGGTTGTTCACGCG
>MG|18|84.68|Firmicutes|Clostridia|Clostridiales|Christensenellaceae|Christensenella|minuta|
CGCGTGAACAACCTGCCTTTCAGTGGGGGATAACACCTGGAAACAAGTGCTAATACCGCATGAGACCACGACCTGGCATCGGGATGGGGTCAAAGATTTATCGCTGAAAGAGGGGTTCGCGTCCCATTAGGTAGTTGGTGAGATAACAGCCCACCAAGCCGACGATGGGTAGCCGAGCTGAGAGGCTGATCGGCCACACTGGAACTGAGACACGGTCCAG
>MG|12|85.14|Firmicutes|Clostridia|Clostridiales|Christensenellaceae|Christensenella|minuta|
CGCGTGAACAACCTGCCTTTCAGTGGGGGATAACACCTGGAAACAAGTGCTAATACCGCATGAGACCACGACCCGGCATCGGGATGGGGTCAAAGATTTATCGCTGAAAGAGGGGTTCGCGTCCCATTAGGTAGTTGGTGAGATAACAGCCCACCAAGCCGACGATGGGTAGCCGAGCTGAGAGGCTGATCGGCCACACTGGAACTGAGACACGGTCCAG
>MG|39|96.44|Firmicutes|Clostridia|Clostridiales|Clostridiaceae|Clostridium|sp.|
CTGGGCCGTGTCTCAGTCCCAGTGTGGCCGTCCACCCTCTCAGGCCGGCTACGCATCGTCGCCCTGGTGAGCCTCTACCTCACCAGCTAGCTAATGCGTCATAAGCCCATCCCTGTGCTATCCCGTAGGATATTTAACATACTCGACATGCGTCATGTATGCCTATGCGGTCTTAGCTGCCGTTTCCAGCAGTTATCCCCCCTCACAGGGGCAGGTTGCTTATGTAT
>MG|17|95.09|Firmicutes|Clostridia|Clostridiales|Clostridiaceae|Clostridium|sp.|
CTGGGCCGTGTCTCAGTCCCAGTGTGGCCGTCCACCCTCTCAGGCCGGCTACGCATCGTCGCCCTGGTGAGCCTCTACCTCACCAGCTAGCTAATGCGTCATAAGCCCATCCCTGTGCTATCCCGTGGGATATTTAACATACTCGACATGCGTCATGTATGCCTATGCGGTCTTAGCTGCCGTTTCCAGCAGTTATCCCCCTGTCTAGGGCAGGTTACTTATGTA
>MG|89|92.07|Firmicutes|Clostridia|Clostridiales|Clostridiaceae|Clostridium|sp.|
TACGTAAGCAACCTGGCCTTTACAGGGGGATAACTGATGGAAACGTCAGCTAAGACCGCATAGGTACAGAGATCGCATGATAACTGTATTAAAAGTGCTACGGGACTGGTAGAGGATGGGCTTACGGCGCATTAGCTTGTTGGAGGGGTAACGGCCCACCAAGGCGACGATGCGTAGCCGACCTGAGAGGGTGACCGGCCACACTGGGACTGAGACACGGCCCAG
>MG|41|91.67|Firmicutes|Clostridia|Clostridiales|Clostridiaceae|Clostridium|sp.|
CTGGGCCGTGTCTCAGTCCCAGTGTGGCCGGTCACCCTCTCAGGTCGGCTACGCATCGTCGCCTTGGTGGGCCGTTACCCCTCCAACTAGCTAATGCGCCGTAAGCCCATCCTCTACCAGTCCCGTAGCACTTTTAATACAGTTATCATGCGATCTCTGTACCTATGCGGTCTTAGCTGACGTTTCCATCAGTTATCCCCCTCGTAAAGGCCAGGTTGCTTACGTA
>MG|70|92.07|Firmicutes|Clostridia|Clostridiales|Clostridiaceae|Clostridium|sp.|
TACGTAAGCAACCTGGCCTTTACAGGGGGATAACTGATGGAAACGTCAGCTAAGACCGCATAGGTACAGAGATCGCATGATAACTGTATTAAAAGTGCTACGGGACTGGTAGAGGATGGGCTTACGGCGCATTAGCTAGTTGGAGGGGTAACGGCCCACCAAGGCGACGATGCGTAGCCGACCTGAGAGGGTGACCGGCCACACTGGGACTGAGACACGGCCCAG
>MG|12|91.19|Firmicutes|Clostridia|Clostridiales|Clostridiaceae|Clostridium|sp.|
CTGGGCCGTGTCTCAGTCCCAGTGTGGCCGGTCACCCTCTCAGGTCGGCTACGCATCGTCGCCTTGGTGGGCCGTTACCCCTCCAACAAGCTAATGCGCCGTAAGCCCATCCTCTACCAGTCCCGTAGCACTTTTAATACAGTTATCATGCGATCTCTGTACCTATGCGGTCTTAGCTGACGTTTCCATCAGTTATCCCCTCGTAAAGGCCAGGTTGCTTACGTAC
>MG|17|91.63|Firmicutes|Clostridia|Clostridiales|Clostridiaceae|Clostridium|sp.|
TACGTAAGCAACCTGGCCTTTACAGGGGGATAACTGATGGAAACGTCAGCTAAGACCGCATAGGTACAGAGATCGCATGATAACTGTATTAAAAGTGCTACGGGACTGGTAGAGGATGGGCTTACGGCGCATTAGCTTGTTGGAGGGGTAACGGCCCACCAAGCGACGATGCGTAGCCGACCTGAGAGGGTGACCGGCCACACTGGGACTGAGACACGGCCCAG
>MG|13|84.51|Firmicutes|Clostridia|Clostridiales|Clostridiaceae|Clostridium|sp.|
AAGATAAGGAACCTGGCTTCTGAAGGGGGATAGCGTCTGGAAACGGACGGTAAGACCGCGTAGGCAATATGGACGCATGTCGATATTGTTAGATATGCCAAGGCATAGACAGGAGATGGACTTATCACGCATTAGCTGGTTGGCGGGGTAAAGGCCCACCAAGGCGACGATGCGTAGCCGGCCTGAGAGGGCGGACGGCCACACTGGGACTGAGACACGGCCCAG
>MG|98|92.07|Firmicutes|Clostridia|Clostridiales|Clostridiaceae|Clostridium|sp.|
CTGGGCCGTGTCTCAGTCCCAGTGTGGCCGGTCACCCTCTCAGGTCGGCTACGCATCGTCGCCTTGGTGGGCCGTTACCCCTCCAACAAGCTAATGCGCCGTAAGCCCATCCTCTACCAGTCCCGTAGCACTTTTAATACAGTTATCATGCGATCTCTGTACCTATGCGGTCTTAGCTGACGTTTCCATCAGTTATCCCCCTGTAAAGGCCAGGTTGCTTACGTAG
>MG|50|84.51|Firmicutes|Clostridia|Clostridiales|Clostridiaceae|Clostridium|sp.|
CTGGGCCGTGTCTCAGTCCCAGTGTGGCCGTCCGCCCTCTCAGGCCGGCTACGCATCGTCGCCTTGGTGGGCCTTTACCCCGCCAACCAGCTAATGCGTGATAAGTCCATCTCCTGTCTATGCCTTGGCATATCTAACAATATCGACATGCGTCCATATTGCCTACGCGGTCTTACCGTCCGTTTCCAGACGCTATCCCCCTTCAGAAGCCAGGTTCCTTATCTTT
>MG|69|96.88|Firmicutes|Clostridia|Clostridiales|Clostridiaceae|Clostridium|sp.|
CTGGGCCGTGTCTCAGTCCCAGTGTGGCCGTCCACCCTCTCAGGCCGGCTACGCATCGTCGCCCTGGTGAGCCTCTACCTCACCAGCTAGCTAATGCGTCATAAGCCCATCCCTGTGCTATCCCGTAGGATATTTAACATACTCGACATGCGTCATGTATGCCTATGCGGTCTTAGCTGCCGTTTCCAGCAGTTATCCCCCTCACAGGGGCAGGTTGCTTATGTA
>MG|114|94.14|Firmicutes|Clostridia|Clostridiales|Clostridiaceae|Clostridium|sp.|
CGCGTGAGTAACCTGCCTTTCAGAGGGGGATAACGTTCTGAAAAGAACGCTAATACCGCATGAGACTACAGAACCGCATGGTTCAGTGGTCAAAGGAGCAATCCGCTGAAAGATGGACTCGCGTCCGATTAGATAGTAGGCGGGGTAACGGCCCACCTAGTCGACGATCGGTAGCCGGACTGAGAGGTTGATCGGCCACATTGGGACTGAGACACGGCCCAG
>MG|12|84.07|Firmicutes|Clostridia|Clostridiales|Clostridiaceae|Clostridium|sp.|
CTGGGCCGTGTCTCAGTCCCAGTGTGGCCGTCCGCCCTCTCAGGCCGGCTACGCATCGTCGCCTTGGTGGGCCTTTACCCCGCCAACCAGCTAATGCGTGATAAGTCCATCTCCTGTCTATGCCTAGGCATATCTAACAATATCGACATGCGTCCATATTGCCTACGCGGTCTTACCGTCCGTTTCCAGACGCTATCCCCCTTCAGAAGCCAGGTTCCTTATCTT
>MG|17|94.14|Firmicutes|Clostridia|Clostridiales|Clostridiaceae|Clostridium|sp.|
CTGGGCCGTGTCTCAGTCCCAATGTGGCCGATCAACCTCTCAGTCCGGCTACCGATCGTCGACTAGGTGGGCCGTTACCCCGCCTACTATCTAATCGGACGCGAGTCCATCTTTCAGCGGATTGCTCCTTTGACCACTGAACCATGCGGTTCTGTAGTCTCATGCGGTATTAGCGTTCTTTTCAGAACGTTATCCCCCTCTGAAAGGCAGGTTACTCACGCG
>MG|13|84.8|Firmicutes|Clostridia|Clostridiales|Clostridiaceae|Clostridium|straminisolvens|
CTGGACCGTCTCTCAGTTCCAGTGTGGCCGATCACCCTCTCAGGTCGGCTACCGATCGTCGCCTTGGTGAGCCTTTACCTCACCAACTAGCTAATCGGACGCGAACTCACCCCATACCGGATCGCTCCTTTTACCCCGTCGCCATGTGGCATCGTGGTCTTATGCGGTATTAGCAGATGTTTCCATCTGTTATCCCCCTGTATGGGACAGATTGTTCACGCG
>MG|34|84.96|Firmicutes|Clostridia|Clostridiales|Clostridiaceae|Clostridium|sp.|
CTGGGCCGTGTCTCAGTCCCAGTGTGGCCGTCCGCCCTCTCAGGCCGGCTACGCATCGTCGCCTTGGTGGGCCTTTACCCCGCCAACTAGCTAATGCGTGATAAGTCCATCTCCTGTCTATGCCTTGGCATATCTAACAATATCGACATGCGTCCATATTGCCTACGCGGTCTTACCGTCCGTTTCCAGACGCTATCCCCCTTCAGAAGCCAGGTTCCTTATCTT
>MG|18|84.96|Firmicutes|Clostridia|Clostridiales|Clostridiaceae|Clostridium|sp.|
AAGATAAGGAACCTGGCTTCTGAAGGGGGATAGCGTCTGGAAACGGACGGTAAGACCGCGTAGGCAATATGGACGCATGTCGATATTGTTAGATATGCCAAGGCATAGACAGGAGATGGACTTATCACGCATTAGCTAGTTGGCGGGGTAAAGGCCCACCAAGGCGACGATGCGTAGCCGGCCTGAGAGGGCGGACGGCCACACTGGGACTGAGACACGGCCCAG
>MG|72|92.07|Firmicutes|Clostridia|Clostridiales|Clostridiaceae|Clostridium|sp.|
CTGGGCCGTGTCTCAGTCCCAGTGTGGCCGGTCACCCTCTCAGGTCGGCTACGCATCGTCGCCTTGGTGGGCCGTTACCCCTCCAACTAGCTAATGCGCCGTAAGCCCATCCTCTACCAGTCCCGTAGCACTTTTAATACAGTTATCATGCGATCTCTGTACCTATGCGGTCTTAGCTGACGTTTCCATCAGTTATCCCCCTGTAAAGGCCAGGTTGCTTACGTAC
>MG|14|91.63|Firmicutes|Clostridia|Clostridiales|Clostridiaceae|Clostridium|sp.|
TACGTAAGCAACCTGGCCTTTACAGGGGGATAACTGATGGAAACGTCAGCTAAGACCGCATAGGTACAGAGATCGCATGATAACTGTATTAAAAGTGCTACGGGACTGGTAGAGGATGGGCTTACGGCGCATTAGCTAGTTGGAGGGGTAACGGCCCACCAAGCGACGATGCGTAGCCGACCTGAGAGGGTGACCGGCCACACTGGGACTGAGACACGGCCCAG
>MG|17|96.88|Firmicutes|Clostridia|Clostridiales|Clostridiaceae|Clostridium|sp.|
TACATAAGCAACCTGCCCCTGTGAGGGGGATAACTGCTGGAAACGGCAGCTAAGACCGCATAGGCATACATGACGCATGTCGAGTATGTTAAATATCCTACGGGATAGCACAGGGATGGGCTTATGACGCATTAGCTAGCTGGTGAGGTAGAGGCTCACCAGGGCGACGATGCGTAGCCGGCCTGAGAGGGTGGACGGCCACACTGGGACTGAGACACGGCCCAG
>MG|13|90.0|Firmicutes|Clostridia|Clostridiales|Clostridiaceae|Clostridium|sp.|
CTGGGCCGTATCTCAGTCCCAATGTGGCCGTTCAACCTCTCAGTCCGGCTACTGATCGTCGACTTGGTAGGCCGTTACCCCACCAACTATCTAATCAGACGCGAGCCCATCTTTCAGCGGATTGCTCCTTTGATACCAGGCGATGCCGCCCCGGTATGTCATGCGGTATTAGCGGCCGTTTCCAGCCGTTGTCCCCCTCTGAAAGGCAGGTTGCTCACGTG
>MG|41|91.67|Firmicutes|Clostridia|Clostridiales|Clostridiaceae|Clostridium|sp.|
CTGGGCCGTGTCTCAGTCCCAGTGTGGCCGGTCACCCTCTCAGGTCGGCTACGCATCGTCGCCTTGGTGGGCCGTTACCCCTCCAACAAGCTAATGCGCCGTAAGCCCATCCTCTACCAGTCCCGTAGCACTTTTAATACAGTTATCATGCGATCTCTGTACCTATGCGGTCTTAGCTGACGTTTCCATCAGTTATCCCCCTCGTAAAGGCCAGGTTGCTTACGTAC
>MG|29|85.78|Firmicutes|Clostridia|Clostridiales|Clostridiaceae|Clostridium|straminisolvens|
CTGGACCGTCTCTCAGTTCCAGTGTGGCCGATCACCCTCTCAGGTCGGCTACCGATCGTCGCCTTGGTGGGCCGTTACCTCACCAACTAGCTAATCGGACGCGAACTCACCCCATACCGGATTGCTCCTTTTACCCCATCGCCATGTGGCATCGTGGTCTTATGCGGTATTAGCAGATGTTTCCATCTGTTATCCCCCTGTATGGGACAGATTGTTCACGCG
>MG|16|91.19|Firmicutes|Clostridia|Clostridiales|Clostridiaceae|Clostridium|sp.|
CTGGGCCGTGTCTCAGTCCCAGTGTGGCCGGTCACCCTCTCAGGTCGGCTACGCATCGTCGCCTTGGTGGGCCGTTACCCCTCCAACTAGCTAATGCGCCGTAAGCCCATCCTCTACCAGTCCCGTAGCACTTTTAATACAGTTATCATGCGATCTCTGTACCTATGCGGTCTTAGCTGACGTTTCCATCAGTTATCCCCTCGTAAAGGCCAGGTTGCTTACGTAC
>MG|12|85.78|Firmicutes|Clostridia|Clostridiales|Clostridiaceae|Clostridium|straminisolvens|
CGCGTGAACAATCTGTCCCATACAGGGGGATAACAGATGGAAACATCTGCTAATACCGCATAAGACCACGATGCCACATGGCGATGGGGTAAAAGGAGCAATCCGGTATGGGGTGAGTTCGCGTCCGATTAGCTAGTTGGTGAGGTAACGGCCCACCAAGGCGACGATCGGTAGCCGACCTGAGAGGGTGATCGGCCACACTGGAACTGAGAGACGGTCCAG
>MG|16|90.09|Firmicutes|Clostridia|Clostridiales|Clostridiales Family XIII. Incertae Sedis|Eubacterium|sulci|
TTGGACCGTGTCTCAGTTCCAATGTGGCCGATCACCCTCTCAGGTCGGCTACTGATCGTCGCCTTGGTGAGCCGTTACCTCACCAACTAGCTAATCAGACGCAGGCCCATCCCTTGCCGATAAATCTTTGACCGAATGTCCATGTGAACTCTCGGCGTTATGGGGTATTAATCACCGTTTCCGGTGGCTGTCCCCCTGCAAGGGGCAGGTTGCCTACGCG
>MG|19|92.73|Firmicutes|Clostridia|Clostridiales|Eubacteriaceae|Eubacterium|coprostanoligenes|
CGCGTGAGCAACCTGCCCTTCGGAAGGGGATAGCGTCTGGAAACGGACGGTAATACCGTATAACGTATTGAGATGGCATCATTTTAATACCAAAGCTGAGGCGCCGAAGGATGGGCTCGCGTCTGATTAGATAGTTGGTGGGGTAACGGCCTACCAAGTCGACGATCAGTAGCCGGACTGAGAGGTTGAACGGCCACATTGGGACTGAGACACGGCCCAG
>MG|11|89.09|Firmicutes|Clostridia|Clostridiales|Eubacteriaceae|Eubacterium|coprostanoligenes|
CTGGGCCGTATCTCAGTCCCAATGTGGCCGTTCAACCTCTCAGTCCGGCTACTGATCGTCGACTTGGTAGGCCGTTACCCCACCAACTATCTAATCAGACGCGAGCCCATCCTTCGGCACCGGAGTTTTGATATATCTGTGATGCCACAAACATATGTTATACGGTATTACCGTTCGTTTCCAAACGCTATCCCGTTCCGAAGGGCAGGTTGCTCACGCG
>MG|13|89.19|Firmicutes|Clostridia|Clostridiales|Eubacteriaceae|Eubacterium|coprostanoligenes|
CTGGGCCGTGTCTCAGTCCCAATGTGGCCGTTCAACCTCTCAGTCCGGCTACTGATCGTCGACTTGGTAGGCCGTTACCCCACCAACTATCTAATCAGACGCGAGCCCATCCTTCGGCACCGGAGTTTTTGATATATCTGTGATGCCACAAACATATGTTATACGGTATTACCGTTCGTTTCCAAACGCTATCCCGTTCCGAAGGGCAGGTTGCTCACGCGT
>MG|234|89.55|Firmicutes|Clostridia|Clostridiales|Eubacteriaceae|Eubacterium|coprostanoligenes|
CTGGGCCGTGTCTCAGTCCCAATGTGGCCGTTCAACCTCTCAGTCCGGCTACTGATCGTCGACTTGGTAGGCCGTTACCCCACCAACTATCTAATCAGACGCGAGCCCATCCTTCGGCACCGGAGTTTTGATATATCTGTGATGCCACAAACATATGTTATACGGTATTACCGTTCGTTTCCAAACGCTATCCCGTTCCGAAGGGCAGGTTGCTCACGCGG
>MG|13|91.96|Firmicutes|Clostridia|Clostridiales|Eubacteriaceae|Acetobacterium|sp.|
CGCGTGGGTAACCTGCCCTATGGAAAGGGATAGCCTCGGGAAACTGGGAGTAACACCTTATAAGACCACATGAGCGCATGCTCAAGGGGTCAAAACTCCGGTGCCATAGGATGGACCCGCGTCCCATTAGCTAGTTGGTGAGATAACAGCCCACCAAGGCGACGATGGGTAACCGGTCTGAGAGGGCGAACGGTCACACTGGAACTGAGACACGGTCCAG
>MG|10|89.45|Firmicutes|Clostridia|Clostridiales|Eubacteriaceae|Eubacterium|coprostanoligenes|
CTGGGCCGTGTCTCAGTCCCAATGTGGCCGTTCAACCTCTCAGTCCGGCTACTGATCGTCGACTTGGTAGGCCGTTACCCCACCAACTATCTAATCAGACGCGAGCCCATCCTTCGGCACCGGAGTTTTGATATATCTGTGATGCCACAAACATATGTTATACGGTATTACCGTTCGTTTCCAAACGCTATCCCGTTCCGAAGGGCAGGTTGCTCACGTCG
>MG|17|89.14|Firmicutes|Clostridia|Clostridiales|Eubacteriaceae|Eubacterium|coprostanoligenes|
CTGGGCCGTGTCTCAGTCCCAATGTGGCCGTTCAACCTCTCAGTCCGGCTACTGATCGTCGACTTGGTAGGCCGTTACCCCACCAACTATCTAATCAGACGCGAGCCCATCCTTCGGCACCGGAGTTTTGATATATCTGTGATGCCACAAACATATGTTATACGGTATTACCGTTCGTTTCCAAACGCTATCCCGTTCCGAAGGGCATGGTTGCTCACGCG
>MG|74|89.09|Firmicutes|Clostridia|Clostridiales|Eubacteriaceae|Eubacterium|coprostanoligenes|
CGCGTGAGCAACCTGCCTTCGGAACGGGATAGCGTTTGGAAACGAACGGTAATACCGTATAACATATGTTTGTGGCATCACAGATATATCAAAACTCCGGTGCCGAAGGATGGGCTCGCGTCTGATTAGATAGTTGGTGGGGTAACGGCCTACCAAGTCGACGATCAGTAGCCGGACTGAGAGGTTGAACGGCCACATTGGGACTGAGACACGGCCCAG
>MG|22|92.0|Firmicutes|Clostridia|Clostridiales|Eubacteriaceae|Acetobacterium|sp.|
CTGGACCGTGTCTCAGTTCCAGTGTGACCGTTCGCCCTCTCAGACCGGTTACCCATCGTCGCCTTGGTGGGCTGTTATCTCACCAACTAGCTAATGGGACGCGGGTCCATCCTATGGCACCGGAGTTTTGACCCCTTGAGCATGCGCTCATGTGGTCTTATAAGGTGTTACTCCCAGTTTCCCGAGGCTATCCCTTTCCATAGGGCAGGTTACCCACGCGT
>MG|37|89.09|Firmicutes|Clostridia|Clostridiales|Eubacteriaceae|Eubacterium|coprostanoligenes|
CTGGGCCGTGTCTCAGTCCCAATGTGGCCGTTCAACCTCTCAGTCCGGCTACTGATCGTCGACTTGGTAGGCCGTTACCCCACCAACTATCTAATCAGACGCGAGCCCATCCTTCGGCACCGGAGTTTTGATATATCTGTGATGCCACAAACATATGTTATACGGTATTACCGTTCGTTTCCAAACGCTATCCCGTTCCGAAGGCAGGTTGCTCACGCG
>MG|31|92.73|Firmicutes|Clostridia|Clostridiales|Eubacteriaceae|Eubacterium|coprostanoligenes|
CTGGGCCGTGTCTCAGTCCCAATGTGGCCGTTCAACCTCTCAGTCCGGCTACTGATCGTCGACTTGGTAGGCCGTTACCCCACCAACTATCTAATCAGACGCGAGCCCATCCTTCGGCGCCTCAGCTTTGGTATTAAAATGATGCCATCTCAATACGTTATACGGTATTACCGTCCGTTTCCAGACGCTATCCCCTTCCGAAGGGCAGGTTGCTCACGCG
>MG|39|89.55|Firmicutes|Clostridia|Clostridiales|Eubacteriaceae|Eubacterium|coprostanoligenes|
CGCGTGAGCAACCTGCCCTTCGGAACGGGATAGCGTTTGGAAACGAACGGTAATACCGTATAACATATGTTTGTGGCATCACAGATATATCAAAACTCCGGTGCCGAAGGATGGGCTCGCGTCTGATTAGATAGTTGGTGGGGTAACGGCCTACCAAGTCGACGATCAGTAGCCGGACTGAGAGGTTGAACGGCCACATTGGGACTGAGACACGGCCCAG
>MG|18|95.91|Firmicutes|Clostridia|Clostridiales|Lachnospiraceae|[Ruminococcus]|gnavus|
TTGGGCCGTGTCTCAGTCCCAATGTGGCCGGTCACCCTCTCAGGTCGGCTACTGATCGTCGCTTTGGTGGGCCTCTACCCCGCCAACTGGCTAATCAGACGCGGATCCATCCCATACCACCGGAGTTTTTCACACCGTATCATGCGATACTGTGCGCTTATGCGGTATTAGCAGTCATTTCTAACTGTTATCCCCCTGTGTGAGGCAGGTTGCCCACGCG
>MG|23|96.83|Firmicutes|Clostridia|Clostridiales|Lachnospiraceae|Roseburia|faecis|
CTGGGCCGTGTCTCAGTCCCAATGTGGCCGGTCGCCCTCTCAGGCCGGCTACTGATCGTCGCTTTGGTGGGCCGTTACCCCACCAACTGGCTAATCAGACGCGGGTCCATCCCATACCACCGGAGTTTTTCACACTGTGCCATGCGGCACCGTGCGCTTATGCGGTATTAGCAGCCGTTTCCGGCTGTTATCCCCCTGTATGGGGCAGGTTACCCACGCGT
>MG|14|88.79|Firmicutes|Clostridia|Clostridiales|Lachnospiraceae|Roseburia|faecis|
CTGGGCCGTGTCTCAGTCCCAATGCGGCCGATCAACCTCTCAGTTCGGCTACAGATCGTCGCCTTGGTAGGCCGTTACCCTACCAACCAGCTAATCTGACGCGAATCCATCCATAAGCGATAAATCTTTCAACCATCAACCATGCGGTTAATGCTCAATATGCGGTATTAGTCCACGTTTCCATGGATTATCCCCCCTCTTATGGGCAGGTTATTCACGCG
>MG|10|95.0|Firmicutes|Clostridia|Clostridiales|Lachnospiraceae|[Ruminococcus]|torques|
TTGGGCCGTGTCTCAGTCCCAATGTGGCCGGTCACCCTCTCAGGTCGGCTACTGATCGTCGCCTTGGTGAGCCGTTACCTCACCAACTAGCTAATCAGACGCGGGCCCATCTCGCACCACCGGAGTTTTTACCACCGCTCCATGCGAAGCTGTGGTCTTATGCGGTATTAGCAGTCATTTCTAACTGTTATCCCCCTGTGCGAGGCAGGTTGCCCACGCG
>MG|54|95.89|Firmicutes|Clostridia|Clostridiales|Lachnospiraceae|[Ruminococcus]|gnavus|
TTGGGCCGTGTCTCAGTCCCAATGTGGCCGGTCGCCCTCTCAGGTCGGCTACTGATCGTCGGCTTGGTGCGCCGTTACCGCACCAACTACCTAATCAGACGCGGGCCCATCTCACACCACCGGAGTTTTTACCCCTGCACCATGCGGTGCCGGGGTCTTATGCGGTATTAGCAGTCATTTCTAACTGTTATCCCCCTGTGTGAGGCAGGTTGCCCACGCG
>MG|29|94.98|Firmicutes|Clostridia|Clostridiales|Lachnospiraceae|Roseburia|faecis|
TTGGGCCGTGTCTCAGTCCCAATGTGGCCGGTCGCCCTCTCAGGCCGGCTATGGATCGTCGCTTTGGTAGGCCGTTACCCTGCCAACTGGCTAATCCAACGCGGGCCCATCCCATACCACCGGAGTTTTTCACACCGTGCCATGCGGCACTGTGCGCTTATGCGGTATTAGCAGCCGTTTCCAGCTGTTATCCCCCGGTATGGGGCAGGTTGCCCACGCG
>MG|17|88.39|Firmicutes|Clostridia|Clostridiales|Lachnospiraceae|Roseburia|faecis|
CTGGGCCGTGTCTCAGTCCCAATGCGGCCGATCAACCTCTCAGTTCGGCTACAGATCGTCGCCTTGGTAGGCCGTTACCCTACCCAACCAGCTAATACTGACGCGAATCCATCCATAAGCGATAAATCTTTCAACCATCAACCATGCGGTTAATGCTCAATATGCGGTATTAGTCCACGTTTCCATGGATTATCCCCCTCTTATGGGCAGGTTATTCACGCG
>MG|27|96.82|Firmicutes|Clostridia|Clostridiales|Lachnospiraceae|Roseburia|faecis|
CGCGTGGGTAACCTGCCCCATACAGGGGGATAACAGCCGGAAACGGCTGCTAATACCGCATAAGCGCACGGTGCCGCATGGCACAGTGTGAAAAACTCCGGTGGTATGGGATGGACCCGCGTCTGATTAGCCAGTTGGTGGGGTAACGGCCCACCAAAGCGACGATCAGTAGCCGGCCTGAGAGGGCGACCGGCCACATTGGGACTGAGACACGGCCCAG
>MG|11|88.79|Firmicutes|Clostridia|Clostridiales|Lachnospiraceae|Roseburia|faecis|
CTGGGCCGTGTCTCAGTCCCAATGCGGCCGATCAACCTCTCAGTTCGGCTACAGATCGTCGCCTTGGTAGGCCGTTACCCTACCAACCAGCTAATACTGACGCGAATCCATCCATAAGCGATAAATCTTTCAACCATCAACCATGCGGTTAATGCTCAATATGCGGTATTAGTCCACGTTTCCATGGATTATCCCCCTCTTATGGGCAGGTTATTCACGCG
>MG|132|96.82|Firmicutes|Clostridia|Clostridiales|Lachnospiraceae|[Ruminococcus]|gnavus|
TTGGGCCGTGTCTCAGTCCCAATGTGGCCGGTCGCCCTCTCAGGTCGGCTACTGATCGTCGGCTTGGTGCGCCGTTACCGCACCAACTACCTAATCAGACGCGGGCCCATCTCACACCACCGGAGTTTTTACCCCTGCACCATGCGGTGCTGTGGTCTTATGCGGTATTAGCAGTCATTTCTAACTGTTATCCCCCTGTGTGAGGCAGGTTGCCCACGCGT
>MG|12|97.27|Firmicutes|Clostridia|Clostridiales|Lachnospiraceae|Roseburia / Ruminococcus / [Ruminococcus]|torques|
TTGGGCCGTGTCTCAGTCCCAATGTGGCCGGTCACCCTCTCAGGTCGGCTACTGATCGTCGCCTTGGTAGGCCGTTACCCTGCCAACTAGCTAATCAGACGCGGGTCCATCTCATACCACCGGAGTTTTTACCTCTGCACCATGCGGTGCTGGGGTCTTATGCGGTATTAGCAGTCATTTCTAACTGTTATCCCCCTGTATGGGGCAGGTTATCCACGCG
>MG|20|95.89|Firmicutes|Clostridia|Clostridiales|Lachnospiraceae|[Ruminococcus]|gnavus|
CGCGTGGGCAACCTGCCTCACACAGGGGGATAACAGTTAGAAATGACTGCTAATACCGCATAAGACCCCGGCACCGCATGGTGCAGGGGTAAAAACTCCGGTGGTGTGAGATGGGCCCGCGTCTGATTAGGTAGTTGGTGCGGTAACGGCGCACCAAGCCGACGATCAGTAGCCGACCTGAGAGGGCGACCGGCCACATTGGGACTGAGACACGGCCCAAA
>MG|25|95.48|Firmicutes|Clostridia|Clostridiales|Lachnospiraceae|Roseburia|faecis|
TTGGGCCGTGTCTCAGTCCCAATGTGGCCGGTCACCCTCTCAGGTCGGCTACTGATCGTCGCTTTGGTGGGCCTCTACCCCGCCAACTGGCTAATCAGACGCGGATCCATCCCATACCACCGGAGTTTTTCACACCAGATCATGCGATCCTGTGCGCTTATGCGGTATTAGCAGTCATTTCTAACTGTTATCCCCCCTGTATGGGGCAGGTTATCCACGCG
>MG|20|96.36|Firmicutes|Clostridia|Clostridiales|Lachnospiraceae|[Ruminococcus]|gnavus|
TTGGGCCGTGTCTCAGTCCCAATGTGGCCGGTCGCCCTCTCAGGTCGGCTACTGATCGTCGGCTTGGTGCGCCGTTACCGCACCAACTACCTAATCAGACGCGGGCCCATCTCACACCACCGGAGTTTTTTACCCCTGCACCATGCGGTGCTGTGGTCTTATGCGGTATTAGCAGTCATTTCTAACTGTTATCCCCCTGTGTGAGGCAGGTTGCCCACGCG
>MG|194|89.19|Firmicutes|Clostridia|Clostridiales|Lachnospiraceae|Roseburia|faecis|
CGCGTGAATAACCTGCCCATAAGAGGGGGATAATCCATGGAAACGTGGACTAATACCGCATATTGAGCATTAACCGCATGGTTGATGGTTGAAAGATTTATCGCTTATGGATGGATTCGCGTCAGATTAGCTGGTTGGTAGGGTAACGGCCTACCAAGGCGACGATCTGTAGCCGAACTGAGAGGTTGATCGGCCGCATTGGGACTGAGACACGGCCCAGA
>MG|17|95.89|Firmicutes|Clostridia|Clostridiales|Lachnospiraceae|[Ruminococcus]|gnavus|
CGCGTGGATAACCTGCCCCATACAGGGGGATAACAGTTAGAAATGACTGCTAATACCGCATAAGCGCACAGTATCGCATGATACGGTGTGAAAAACTCCGGTGGTATGGGATGGATCCGCGTCTGATTAGCCAGTTGGCGGGGTAGAGGCCCACCAAAGCGACGATCAGTAGCCGACCTGAGAGGGTGACCGGCCACATTGGGACTGAGACACGGCCCAG
>MG|14|96.35|Firmicutes|Clostridia|Clostridiales|Lachnospiraceae|[Ruminococcus]|gnavus|
TTGGGCCGTGTCTCAGTCCCAATGTGGCCGGTCGCCCTCTCAGGTCGGCTACTGATCGTCGGCTTGGTGCGCCGTTACCGCACCAACTACCTAATCAGACGCGGGCCCATCTCACACCACCGGAGTTTTTACCCCTGCACCATGCGGTGCTGTGGCCTTATGCGGTATTAGCAGTCATTTCTAACTGTTATCCCCCTGTGTGAGGCAGGTTGCCCACGCG
>MG|33|95.0|Firmicutes|Clostridia|Clostridiales|Lachnospiraceae|[Ruminococcus]|gnavus|
TTGGGCCGTGTCTCAGTCCCAATGTGGCCGGTCACCCTCTCAGGTCGGCTACTGATCGTCGGCTTGGTGGGCCGTTACCTCACCAACTACCTAATCAGACGCGGGGCCATCCCATACCACCGGAGTTTTTCACACAAAACCATGCGGTTTCGTGCGCTTATGCGGTATTAGCAGTCATTTCTAACTGTTATCCCCCTGTATGGGCCAGGTTCCCCACGCG
>MG|12|95.45|Firmicutes|Clostridia|Clostridiales|Lachnospiraceae|[Ruminococcus]|gnavus|
TTGGGCCGTGTCTCAGTCCCAATGTGGCCGGTCACCCTCTCAGGTCGGCTACTGATCGTGCTTTGGTGGGCCTCTACCCCGCCAACTGGCTAATCAGACGCGGATCCATCCCATACCACCGGAGTTTTTCACACCGTATCATGCGATACTGTGCGCTTATGCGGTATTAGCAGTCATTTCTAACTGTTATCCCCCTGTATGGGGCAGGTTATCCACGCG
>MG|11|95.91|Firmicutes|Clostridia|Clostridiales|Lachnospiraceae|[Ruminococcus]|gnavus|
CGCGTGGGCAACCTGCCTCACACAGGGGGATAACAGTTAGAAATGACTGCTAATACCGCATAAGCGCACAGTATCGCATGATACGGTGTGAAAAACTCCGGTGGTATGGGATGGATCCGCGTCTGATTAGCCAGTTGGCGGGGTAGAGGCCCACCAAAGCGACGATCAGTAGCCGACCTGAGAGGGTGACCGGCCACATTGGGACTGAGACACGGCCCAA
>MG|37|94.98|Firmicutes|Clostridia|Clostridiales|Lachnospiraceae|[Ruminococcus]|torques|
CTGGGCCGTGTCTCAGTCCCAATGTGGCCGGTCACCCTCTCAGGTCGGCTACTGATCGTCGCCTTGGTGAGCCGTTACCTCACCAACTAGCTAATCAGACGCGGGCCCATCTCGCACCACCGGAGTTTTTACCACCGCTCCATGCGAAGCTGTGGTCTTATGCGGTATTAGCAGTCATTTCTAACTGTTATCCCCCTGTGCGAGGCAGGTTGCCCACGCG
>MG|16|96.8|Firmicutes|Clostridia|Clostridiales|Lachnospiraceae|[Ruminococcus]|gnavus|
TTGGGCCGTGTCTCAGTCCCAATGTGGCCGGTCACCCTCTCAGGTCGGCTACTGATCGTCGGCTTGGTGAGCCGTTACCTCACCAACTACCTAATCAGACGCGGGCCCATCTCACACCACCGGAGTTTTTACCCCTGCACCATGCGGTGCTGTGGCCTTATGCGGTATTAGCAGTCATTTCTAACTGTTATCCCCCTGTGTGAGGCAGGTTGCCCACGCG
>MG|27|95.02|Firmicutes|Clostridia|Clostridiales|Lachnospiraceae|[Ruminococcus]|gnavus|
CGCGTGGGCAACCTGCCTCGCACAGGGGGATAACAGTTAGAAATGACTGCTAATACCGCATAAGACCACAGCTTCGCATGGAGCGGTGGTAAAAACTCCGGTGGTGCGAGATGGGCCCGCGTCTGATTAGGTAGTTGGTGAGGTAACGGCTCACCAAGCCGACGATCAGTAGCCGACCTGAGAGGGTGACCGGCCACATTGGGACTGAGACACGGCCCAG
>MG|152|89.19|Firmicutes|Clostridia|Clostridiales|Lachnospiraceae|Roseburia|faecis|
CTGGGCCGTGTCTCAGTCCCAATGCGGCCGATCAACCTCTCAGTTCGGCTACAGATCGTCGCCTTGGTAGGCCGTTACCCTACCAACCAGCTAATCTGACGCGAATCCATCCATAAGCGATAAATCTTTCAACCATCAACCATGCGGTTAATGCTCAATATGCGGTATTAGTCCACGTTTCCATGGATTATCCCCCTCTTATGGGCAGGTTATTCACGCG
>MG|143|95.91|Firmicutes|Clostridia|Clostridiales|Lachnospiraceae|Lachnoclostridium|bolteae|
TTGGGCCGTGTCTCAGTCCCAATGTGGCCGGTCACCCTCTCAGGTCGGCTACTGATCGTCGCTTTGGTGGGCCTCTACCCCGCCAACTGGCTAATCAGACGCGGATCCATCCCATACCACCGGAGTTTTTCACACTGTATCATGCGATACTGTGCGCTTATGCGGTATTAGCAGTCATTTCTAACTGTTATCCCCCTGTATGGGGCAGGTTATCCACGCG
>MG|12|98.64|Firmicutes|Clostridia|Clostridiales|Lachnospiraceae|Blautia / [Ruminococcus]|torques|
TTGGGCCGTGTCTCAGTCCCAATGTGGCCGGTCACCCTCTCAGGTCGGCTACTGATCGTCGCCTTGGTAAGCCGTTACCTTACCAACTAGCTAATCAGACGCGGGTCCATCTCACACCACCGGAGTTTTTACCCCCTGCACCATGCGGTGCTGTGGTCTTATGCGGTATTAGCAGTCATTTCTAACTGTTATCCCCCTGTGTGAGGCAGGTTACCCACGCG
>MG|15|94.55|Firmicutes|Clostridia|Clostridiales|Lachnospiraceae|Roseburia|faecis|
TTGGGCCGTGTCTCAGTCCCAATGTGGCCGGTCGCCCTCTCAGGCCGGCTATGGATCGTCGCTTTGGTAGGCCGTTACCCTGCCAACTGGCTAATCCAACGCGGGCCCATCCCATACCACCGGAGTTTTTCACACCGTGCCATGCGGCACTGTGCGCTTATGCGGTATTAGCAGCCGTTTCCAGCTGTTATCCCCCCGGTATGGGGCAGGTTGCCCACGCG
>MG|27|96.36|Firmicutes|Clostridia|Clostridiales|Lachnospiraceae|Blautia|glucerasea|
CTGGGCCGTGTCTCAGTCCCAATGTGGCCGTTCACCCTCTCAGGCCGGCTATGGATCGTCGCTTTGGTAGGCCGTTACCCTGCCAACTGGCTAATCCAACGCGGGCCCATCCCACACCACCGGAGTTTTTCACACAAAACCATGCGGTCCCGTGCGCTTATGCGGTATTAGCAGCCATTTCTGGTTGTTATCCCCCTGTGTGGGGCAGGTTACCCACGCG
>MG|13|96.36|Firmicutes|Clostridia|Clostridiales|Lachnospiraceae|[Ruminococcus]|gnavus|
TTGGGCCGTGTCTCAGTCCCAATGTGGCCGGTCACCCTCTCAGGTCGGCTACTGATCGTCGCTTTGGTGGGCCTCTACCCCGCCAACTGGCTAATCAGACGCGGATCCATCCCATACCACCGGAGTTTTTCACACCGTATCATGCGATACTGTGCGCTTATGCGGTATTAGCAGTCATTTCTAACTGTTATCCCCCTGTGTGAGGCAGGTTACCCACGCG
>MG|10|95.48|Firmicutes|Clostridia|Clostridiales|Lachnospiraceae|Lachnoclostridium|bolteae|
TTGGGCCGTGTCTCAGTCCCAATGTGGCCGGTCACCCTCTCAGGTCGGCTACTGATCGTCGCTTTGGTGGGCCTCTACCCCGCCAACTGGCTAATCAGACGCGGATCCATCCCATACCACCGGAGTTTTTTCACACTGTATCATGCGATACTGTGCGCTTATGCGGTATTAGCAGTCATTTCTAACTGTTATCCCCCTGTATGGGGCAGGTTATCCACGCG
>MG|17|95.45|Firmicutes|Clostridia|Clostridiales|Lachnospiraceae|[Ruminococcus]|gnavus|
CGCGTGGATAACCTGCCCCATACAGGGGGATAACAGTTAGAAATGACTGCTAATACCGCATAAGCGCACAGTATCGCATGATACGGTGTGAAAAACTCCGGTGGTATGGGATGGATCCGCGTCTGATTAGCCAGTTGGCGGGGTAGAGGCCCACCAAAGCACGATCAGTAGCCGACCTGAGAGGGTGACCGGCCACATTGGGACTGAGACACGGCCCAA
>MG|13|88.79|Firmicutes|Clostridia|Clostridiales|Lachnospiraceae|Roseburia|faecis|
CTGGGCCGTGTCTCAGTCCCAATGCGGCCGATCAACCTCTCAGTTCGGCTACAGATCGTCGCCTTGGTAGGCCGTTACCCTACCAACCAGCTAACTCTGACGCGAATCCATCCATAAGCGATAAATCTTTCAACCATCAACCATGCGGTTAATGCTCAATATGCGGTATTAGTCCACGTTTCCATGGATTATCCCCCTCTTATGGGCAGGTTATTCACGCG
>MG|57|89.14|Firmicutes|Clostridia|Clostridiales|Lachnospiraceae|Roseburia|faecis|
CGCGTGAATAACCTGCCCATAAGAGGGGGATAATCCATGGAAACGTGGACTAATACCGCATATTGAGCATAAACCGCATGGTTGATGGTTGAAAGATTTATCGCTTATGGATGGATTCGCGTCAGATTAGCTGGTTGGTAGGGTAACGGCCTACCAAGGCGACGATCTGTAGCCGAACTGAGAGGTTGATCGGCCGCATTGGGACTGAGACACGGCCCAG
>MG|21|89.64|Firmicutes|Clostridia|Clostridiales|Lachnospiraceae|Roseburia|faecis|
CGCGTGAATAACCTGCCCATAAGAGGGGGATAATCCATGGAAACGTGGACTAATACCGCATATTGAGCATTAACCGCATGGTTGATGGTTGAAAGATTTATCGCTTATGGATGGATTCGCGTCAGATTAGCTAGTTGGTAGGGTAACGGCCTACCAAGGCGACGATCTGTAGCCGAACTGAGAGGTTGATCGGCCGCATTGGGACTGAGACACGGCCCAG
>MG|12|95.89|Firmicutes|Clostridia|Clostridiales|Lachnospiraceae|Roseburia|faecis|
TTGGGCCGTGTCTCAGTCCCAATGTGGCCGGTCGCCCTCTCAGGCCGGCTATGGATCGTCGCTTTGGTAGGCCGTTACCCTGCCAACTGGCTAATCCAACGCGGGCCCATCCCATACCACCGGAGTTTTTCACACCGTACCATGCGGTACTGTGCGCTTATGCGGTATTAGCAGCCGTTTCCAGCTGTTATCCCCCGGTATGGGGCAGGTTGCCCACGCG
>MG|10|96.35|Firmicutes|Clostridia|Clostridiales|Lachnospiraceae|[Ruminococcus]|gnavus|
TTGGGCCGTGTCTCAGTCCCAATGTGGCCGGTCGCCCTCTCAGGTCGGCTACTGATCGTCGGCTTGGTGCGCCGTTACCGCACCAACTACCTAATCAGACGCGGGCCCATCTCACACCACCGGAGTTTTTACCTCTGCACCATGCGGTGCTGTGGTCTTATGCGGTATTAGCAGTCATTTCTAACTGTTATCCCCCTGTGTGAGGCAGGTTGCCCACGCG
>MG|26|95.91|Firmicutes|Clostridia|Clostridiales|Lachnospiraceae|Roseburia|faecis|
TTGGGCCGTGTCTCAGTCCCAATGTGGCCGGTCACCCTCTCAGGTCGGCTACTGATCGTCGCTTTGGTGGGCCTCTACCCCGCCAACTGGCTAATCAGACGCGGATCCATCCCATACCACCGGAGTTTTTCACACCAGATCATGCGATCCTGTGCGCTTATGCGGTATTAGCAGTCATTTCTAACTGTTATCCCCCTGTATGGGGCAGGTTATCCACGCG
>MG|14|82.06|Firmicutes|Clostridia|Clostridiales|Lachnospiraceae|[Ruminococcus]|gnavus|
CGCGTGAACAATCTGTCCCAGACAGGGGGATAACAACTGGAAACAGTTGCTAATACCGCATAAGACCACGGCCTCGCATGGGGCTGGGGTAAAAGTGGGAACACGGTTTGGGGTGAGTTCGCGTCCCATTAGCTGGTTGGCGGGGTAACGGCCCACCAAGGCGACGATGGGTAGCCGACCTGAGAGGGTGATCGGCCACACTGGAACTGAGACACGGTCCAG
>MG|17|82.06|Firmicutes|Clostridia|Clostridiales|Lachnospiraceae|[Ruminococcus]|gnavus|
CTGGACCGTGTCTCAGTTCCAGTGTGGCCGATCACCCTCTCAGGTCGGCTACCCATCGTCGCCTTGGTGGGCCGTTACCCCGCCAACCAGCTAATGGGACGCGAACTCACCCCAAACCGTGTTCCCACTTTTACCCCAGCCCCATGCGAGGCCGTGGTCTTATGCGGTATTAGCAACTGTTTCCAGTTGTTATCCCCCTGTCTGGGACAGATTGTTCACGCG
>MG|29|95.48|Firmicutes|Clostridia|Clostridiales|Lachnospiraceae|Lachnoclostridium|bolteae|
TTGGGCCGTGTCTCAGTCCCAATGTGGCCGGTCACCCTCTCAGGTCGGCTACTGATCGTCGCTTTGGTGGGCCTCTACCCCGCCAACTGGCTAATCAGACGCGGATCCATCCCATACCACCGGAGTTTTTCACACTGTATCATGCGATACTGTGCGCTTATGCGGTATTAGCAGTCATTTCTAACTGTTATCCCCCCTGTATGGGGCAGGTTATCCACGCG
>MG|10|96.82|Firmicutes|Clostridia|Clostridiales|Lachnospiraceae|[Ruminococcus]|gnavus|
CTGGGCCGTGTCTCAGTCCCAATGTGGCCGGTCGCCCTCTCAGGTCGGCTACTGATCGTCGGCTTGGTGCGCCGTTACCGCACCAACTACCTAATCAGACGCGGGCCCATCTCACACCACCGGAGTTTTTACCCCTGCACCATGCGGTGCTGTGGTCTTATGCGGTATTAGCAGTCATTTCTAACTGTTATCCCCCTGTGTGAGGCAGGTTGCCCACGCG
>MG|10|96.36|Firmicutes|Clostridia|Clostridiales|Lachnospiraceae|[Ruminococcus]|gnavus|
CGCGTGGGTAACCTGCCTCACACAGGGGGATAACAGTTAGAAATGACTGCTAATACCGCATAAGCGCACAGTATCGCATGATACGGTGTGAAAAACTCCGGTGGTATGGGATGGATCCGCGTCTGATTAGCCAGTTGGCGGGGTAGAGGCCCACCAAAGCGACGATCAGTAGCCGACCTGAGAGGGTGACCGGCCACATTGGGACTGAGACACGGCCCAA
>MG|12|96.7|Firmicutes|Clostridia|Clostridiales|Lachnospiraceae|[Ruminococcus]|gnavus|
TTGGGCCGTGTCTCAGTCCCAATGTGGCCGGTCACCCTCTCAGGTCGGCTACTGATCGTCGCTTTGGTGGGCCTCTACCCCGCCAACTGGCTAATCAGACGCGGATCCATCCCATACCACCGGAGTTTTTCACACCGTATCATGCGATACTGTGCGCTTATGCGGTATTAGCAGTCATTTCTAACTGTTATCCCCCTGTGTGAGGCAGGTTACCTACGTG
>MG|12|95.89|Firmicutes|Clostridia|Clostridiales|Lachnospiraceae|Roseburia|faecis|
CGCGTGGGCAACCTGCCCCATACCGGGGGATAACAGCTGGAAACGGCTGCTAATACCGCATAAGCGCACAGTACCGCATGGTACGGTGTGAAAAACTCCGGTGGTATGGGATGGGCCCGCGTTGGATTAGCCAGTTGGCAGGGTAACGGCCTACCAAAGCGACGATCCATAGCCGGCCTGAGAGGGCGACCGGCCACATTGGGACTGAGACACGGCCCAA
>MG|260|95.93|Firmicutes|Clostridia|Clostridiales|Lachnospiraceae|[Ruminococcus]|gnavus|
CGCGTGGATAACCTGCCCCATACAGGGGGATAACAGTTAGAAATGACTGCTAATACCGCATAAGCGCACAGTATCGCATGATACGGTGTGAAAAACTCCGGTGGTATGGGATGGATCCGCGTCTGATTAGCCAGTTGGCGGGGTAGAGGCCCACCAAAGCGACGATCAGTAGCCGACCTGAGAGGGTGACCGGCCACATTGGGACTGAGACACGGCCCAAA
>MG|30|95.48|Firmicutes|Clostridia|Clostridiales|Lachnospiraceae|[Ruminococcus]|gnavus|
TTGGGCCGTGTCTCAGTCCCAATGTGGCCGGTCACCCTCTCAGGTCGGCTACTGATCGTCGCTTTGGTGGGCCTCTACCCCGCCAACTGGCTAATCAGACGCGGATCCATCCCATACCACCGGAGTTTTTTCACACCGTATCATGCGATACTGTGCGCTTATGCGGTATTAGCAGTCATTTCTAACTGTTATCCCCCTGTATGGGGCAGGTTATCCACGCGG
>MG|73|95.02|Firmicutes|Clostridia|Clostridiales|Lachnospiraceae|[Ruminococcus]|gnavus|
CTGGGCCGTGTCTCAGTCCCAATGTGGCCGGTCACCCTCTCAGGTCGGCTACTGATCGTCGGCTTGGTGAGCCGTTACCTCACCAACTACCTAATCAGACGCGGGCCCATCTCGCACCACCGGAGTTTTTACCACCGCTCCATGCGAAGCTGTGGTCTTATGCGGTATTAGCAGTCATTTCTAACTGTTATCCCCCTGTGCGAGGCAGGTTGCCCACGCG
>MG|26|95.93|Firmicutes|Clostridia|Clostridiales|Lachnospiraceae|Roseburia|faecis|
CGCGTGGATAACCTGCCCCATACAGGGGGATAACAGTTAGAAATGACTGCTAATACCGCATAAGCGCACAGGATCGCATGATCTGGTGTGAAAAACTCCGGTGGTATGGGATGGATCCGCGTCTGATTAGCCAGTTGGCGGGGTAGAGGCCCACCAAAGCGACGATCAGTAGCCGACCTGAGAGGGTGACCGGCCACATTGGGACTGAGACACGGCCCAAA
>MG|499|95.91|Firmicutes|Clostridia|Clostridiales|Lachnospiraceae|[Ruminococcus]|gnavus|
TTGGGCCGTGTCTCAGTCCCAATGTGGCCGGTCACCCTCTCAGGTCGGCTACTGATCGTCGCTTTGGTGGGCCTCTACCCCGCCAACTGGCTAATCAGACGCGGATCCATCCCATACCACCGGAGTTTTTCACACCGTATCATGCGATACTGTGCGCTTATGCGGTATTAGCAGTCATTTCTAACTGTTATCCCCCTGTATGGGGCAGGTTATCCACGCGG
>MG|56|95.5|Firmicutes|Clostridia|Clostridiales|Lachnospiraceae|[Ruminococcus]|gnavus|
TTGGGCCGTGTCTCAGTCCCAATGTGGCCGGTCACCCTCTCAGGTCGGCTACTGATCGTCGCTTTGGTGGGCCTCTACCCCGCCAACTGGCTAATCAGACGCGGATCCATCCCATACCACCGGAGTTTTTCACACCGTATCATGCGATACTGTGCGCTTATGCGGTATTAGCAGTCATTTCTAACTGTTATCCCCCCTGTATGGGGCAGGTTATCCACGCGT
>MG|12|95.48|Firmicutes|Clostridia|Clostridiales|Lachnospiraceae|Lachnoclostridium|bolteae|
TTGGGCCGTGTCTCAGTCCCAATGTGGCCGGTCACCCTCTCAGGTCGGCTACTGATCGTCGCTTTGGTGGGCCTCTACCCCGCCAACTGGCTAATCAGACGCGGATCCATCCCATACCACCGGAGTTTTTCACACTGTATCATGCGATACTGTGCGCTTATGCGGTATTAGCAGTCATTTCTAACTGTTATCCCCCTGTATCGGGGCAGGTTATCCACGCG
>MG|51|89.19|Firmicutes|Clostridia|Clostridiales|Lachnospiraceae|Roseburia|faecis|
CTGGGCCGTGTCTCAGTCCCAATGCGGCCGATCAACCTCTCAGTTCGGCTACAGATCGTCGCCTTGGTAGGCCGTTACCCTACCAACCAGCTAATCTGACGCGAATCCATCCATAAGCGATAAATCTTTCAACCATCAACCATGCGGTTTATGCTCAATATGCGGTATTAGTCCACGTTTCCATGGATTATCCCCCTCTTATGGGCAGGTTATTCACGCGT
>MG|65|96.8|Firmicutes|Clostridia|Clostridiales|Lachnospiraceae|[Ruminococcus]|gnavus|
CGCGTGGGCAACCTGCCTCACACAGGGGGATAACAGTTAGAAATGACTGCTAATACCGCATAAGACCACAGCACCGCATGGTGCAGGGGTAAAAACTCCGGTGGTGTGAGATGGGCCCGCGTCTGATTAGGTAGTTGGTGCGGTAACGGCGCACCAAGCCGACGATCAGTAGCCGACCTGAGAGGGCGACCGGCCACATTGGGACTGAGACACGGCCCAA
>MG|49|88.79|Firmicutes|Clostridia|Clostridiales|Lachnospiraceae|Roseburia|faecis|
CTGGGCCGTGTCTCAGTCCCAATGCGGCCGATCAACCTCTCAGTTCGGCTACAGATCGTCGCCTTGGTAGGCCGTTACCCTACCCAACCAGCTAATCTGACGCGAATCCATCCATAAGCGATAAATCTTTCAACCATCAACCATGCGGTTAATGCTCAATATGCGGTATTAGTCCACGTTTCCATGGATTATCCCCCTCTTATGGGCAGGTTATTCACGCG
>MG|18|96.36|Firmicutes|Clostridia|Clostridiales|Lachnospiraceae|Blautia|glucerasea|
CGCGTGGGTAACCTGCCCCACACAGGGGGATAACAACCAGAAATGGCTGCTAATACCGCATAAGCGCACGGGACCGCATGGTTTTGTGTGAAAAACTCCGGTGGTGTGGGATGGGCCCGCGTTGGATTAGCCAGTTGGCAGGGTAACGGCCTACCAAAGCGACGATCCATAGCCGGCCTGAGAGGGTGAACGGCCACATTGGGACTGAGACACGGCCCAG
>MG|50|95.48|Firmicutes|Clostridia|Clostridiales|Lachnospiraceae|[Ruminococcus]|gnavus|
TTGGGCCGTGTCTCAGTCCCAATGTGGCCGGTCACCCTCTCAGGTCGGCTACTGATCGTCGCTTTGGTGGGCCTCTACCCCGCCAACTGGCTAATCAGACGCGGATCCATCCCATACCACCGGAGTTTTTCACACCGTATCATGCGATACTGTGCGCTTATGCGGTATTAGCAGTCATTTCTAACTGTTATCCCCCTGTATGGGGCAGGTTATCCCACGCGGT
>MG|18|95.89|Firmicutes|Clostridia|Clostridiales|Lachnospiraceae|[Ruminococcus]|gnavus|
CTGGGCCGTGTCTCAGTCCCAATGTGGCCGGTCACCCTCTCAGGTCGGCTACTGATCGTCGCTTTGGTGGGCCTCTACCCCGCCAACTGGCTAATCAGACGCGGATCCATCCCATACCACCGGAGTTTTTCACACCGTATCATGCGATACTGTGCGCTTATGCGGTATTAGCAGTCATTTCTAACTGTTATCCCCCTGTATGGGGCAGGTTATCCACGCG
>MG|10|95.91|Firmicutes|Clostridia|Clostridiales|Lachnospiraceae|Blautia|glucerasea|
CTGGGCCGTGTCTCAGTCCCAATGTGGCCGTTCACCCTCTCAGGCCGGCTATGGATCGTCGCTTTGGTAGGCCGTTACCCTGCCAACTGGCTAATCCAACGCGGGCCCATCCCACACCACCGGAGTTTTTCACACAGAACCATGCGGTTTCGTGCGCTTATGCGGTATTAGCAGCCATTTCTGGTTGTTATCCCCCTGTGTGGGGCAGGTTACCCACGCG
>MG|44|94.98|Firmicutes|Clostridia|Clostridiales|Lachnospiraceae|[Ruminococcus]|torques|
CGCGTGGGCAACCTGCCTCGCACAGGGGGATAACAGTTAGAAATGACTGCTAATACCGCATAAGACCACAGCTTCGCATGGAGCGGTGGTAAAAACTCCGGTGGTGCGAGATGGGCCCGCGTCTGATTAGCTAGTTGGTGAGGTAACGGCTCACCAAGGCGACGATCAGTAGCCGACCTGAGAGGGTGACCGGCCACATTGGGACTGAGACACGGCCCAG
>MG|71|95.93|Firmicutes|Clostridia|Clostridiales|Lachnospiraceae|Lachnoclostridium|bolteae|
CGCGTGGATAACCTGCCCCATACAGGGGGATAACAGTTAGAAATGACTGCTAATACCGCATAAGCGCACAGTATCGCATGATACAGTGTGAAAAACTCCGGTGGTATGGGATGGATCCGCGTCTGATTAGCCAGTTGGCGGGGTAGAGGCCCACCAAAGCGACGATCAGTAGCCGACCTGAGAGGGTGACCGGCCACATTGGGACTGAGACACGGCCCAAA
>MG|12|94.55|Firmicutes|Clostridia|Clostridiales|Lachnospiraceae|[Ruminococcus]|torques|
CTGGGCCGTGTCTCAGTCCCAATGTGGCCGGTCACCCTCTCAGGTCGGCTACTGATCGTCGCCTTGGTGAGCCGTTACCTCACCAACTAGCTAATCAGACGCGGGCCCATCTCGCACCACCGGAGTTTTTACCACCGCTCCATGCGAAGCTGTGGTCTTATGCGGTATTAGCAGTCATTTCTAACTGTTATCCCCCCTGTGCGAGGCAGGTTGCCCACGCG
>MG|10|95.0|Firmicutes|Clostridia|Clostridiales|Lachnospiraceae|[Ruminococcus]|gnavus|
CGCGTGGGGAACCTGGCCCATACAGGGGGATAACAGTTAGAAATGACTGCTAATACCGCATAAGCGCACGAAACCGCATGGTTTTGTGTGAAAAACTCCGGTGGTATGGGATGGCCCCGCGTCTGATTAGGTAGTTGGTGAGGTAACGGCCCACCAAGCCGACGATCAGTAGCCGACCTGAGAGGGTGACCGGCCACATTGGGACTGAGACACGGCCCAA
>MG|13|88.74|Firmicutes|Clostridia|Clostridiales|Lachnospiraceae|Roseburia|faecis|
CTGGGCCGTGTCTCAGTCCCAATGCGGCCGATCAACCTCTCAGTTCGGCTACAGATCGTCGCCTTGGTAGGCCGTTACCCTACCCAACCAGCTAATCTGACGCGAATCCATCCATAAGCGATAAATCTTTCAACCATCAACCATGCGGTTTATGCTCAATATGCGGTATTAGTCCACGTTTCCATGGATTATCCCCCTCTTATGGGCAGGTTATTCACGCG
>MG|42|89.64|Firmicutes|Clostridia|Clostridiales|Lachnospiraceae|Roseburia|faecis|
CTGGGCCGTGTCTCAGTCCCAATGCGGCCGATCAACCTCTCAGTTCGGCTACAGATCGTCGCCTTGGTAGGCCGTTACCCTACCAACTAGCTAATCTGACGCGAATCCATCCATAAGCGATAAATCTTTCAACCATCAACCATGCGGTTAATGCTCAATATGCGGTATTAGTCCACGTTTCCATGGATTATCCCCCTCTTATGGGCAGGTTATTCACGCG
>MG|26|94.98|Firmicutes|Clostridia|Clostridiales|Lachnospiraceae|Roseburia|faecis|
CGCGTGGGCAACCTGCCCCATACCGGGGGATAACAGCTGGAAACGGCTGCTAATACCGCATAAGCGCACAGTGCCGCATGGCACGGTGTGAAAAACTCCGGTGGTATGGGATGGGCCCGCGTTGGATTAGCCAGTTGGCAGGGTAACGGCCTACCAAAGCGACGATCCATAGCCGGCCTGAGAGGGCGACCGGCCACATTGGGACTGAGACACGGCCCAA
>MG|12|96.35|Firmicutes|Clostridia|Clostridiales|Lachnospiraceae|Roseburia|faecis|
TTGGGCCGTGTCTCAGTCCCAATGTGGCCGGTCACCCTCTCAGGTCGGCTACTGATCGTCGCTTTGGTGGGCCTCTACCCCGCCAACTGGCTAATCAGACGCGGATCCATCCCATACCACCGGAGTTTTTCACACCGTATCATGCGATACTGTGCGCTTATGCGGTATTAGCAGTCATTTCTAACTGTTATCCCCCTGTATGAGGCAGGTTACCCACGCCG
>MG|17|83.78|Firmicutes|Clostridia|Clostridiales|Peptococcaceae|Desulfosporosinus|meridiei|
CTGGGCCGTGTCTCAGTCCCAATGCGGCCGATCAACCTCTCAGTTCGGCTACAGATCGTCGCCTTGGTAGGCCGTTACCCTACCAACTAGCTAATCTGACGCGAATCCATCCATAAGCGATAAATCTTTCAACCATAAACCATGCGGTTCATGCTCAATATGCGGTATTAGTCCACGTTTCCATGGATTATCCCCCTCTTATGGGCAGGTTATTCACGCG
>MG|27|85.71|Firmicutes|Clostridia|Clostridiales|Ruminococcaceae|Faecalibacterium|prausnitzii|
CTGGACCGTCTCTCAGTTCCAGTGTGGCCGATCACCCTCTCAGGTCGGCTACCGATCGTCGCCTTGGTGGGCCGTTACCTCGCCAACTAGCTAATCGGACGCGAACTCACCCCATACCGGATTGCTCCTTTTACCCCGTCGCCATGTGGCATCGTGGTCTTATGCGGTATTAGCAGATGTTTCCATCTGTTATCCCCCTGTATGGGACAGATTGTTCACGCGT
>MG|11|95.5|Firmicutes|Clostridia|Clostridiales|Ruminococcaceae|Faecalibacterium|prausnitzii|
CTGGGCCGTATCTCAGTCCCAATGTGGCCGTTCATCCTCTCAGACCGGCTACTGATCGTCGCCTTGGTGGGCGTTACCCCACCAACCAGCTAATCAGACGCGAGGCCATCTTTCAGCACATAAAGCTTTGACTTCTCGGGGATGCCCCCCAAGAAGCGTCATGCGGTATTAGCAGTCGTTTCCAACTGTTGTCCCCCACTGAAAGGCAGGTTCCTCACGCG
>MG|14|85.32|Firmicutes|Clostridia|Clostridiales|Ruminococcaceae|Faecalibacterium|prausnitzii|
CTGGACCGTCTCTCAGTTCCAGTGTGGCCGATCACCCTCTCAGGTCGGCTACCGATCGTCGCCTTGGTGGGCCGTTACCTCGCCAACTAGCTAATCGGACGCGAACTCACCCCATACCGGATTCCTCCTTTTACCTCGTCGCCATGTGGCATCGTGGTCTTATGCGGTATTAGCAGATGTTTCCATCTGTTATCCCCCTGTATGGGACAGATTGTTCACGCG
>MG|11|93.24|Firmicutes|Clostridia|Clostridiales|Ruminococcaceae|Faecalibacterium|prausnitzii|
CTGGGCCGTATCTCAGTCCCAATGTGGCCGTTCAACCTCTCAGTTCGGCTACTGATCGTCGCCTTGGTAGGCCGTTACCCCACCAACTAGCTAATCAGACGCAAGCCCATCTATCAGCGGATTACTCCTTTTCTAGCTATACCATGCGGTATTACTAGCTTATGCGGTATTAGCAATGATTTCTCACTGTTATTCCCCTCTGATAGGCAGGTTGCTTACGTG
>MG|12|95.93|Firmicutes|Clostridia|Clostridiales|Ruminococcaceae|Faecalibacterium|prausnitzii|
CTGGGCCGTATCTCAGTCCCAATGTGGCCGTTCATCCTCTCAGACCGGCTACTGATCGTCGCCTTGGTGGGCCGTTACCCCACCAACCAGCTAATCAGACGCGAGGCCATCTTTCAGCACATAAAGCTTTGACTTCTCAGGGATGCCCCCAAGAAGCGTCATGCGGTATTAGCAGCCGTTTCCAACTGTTGTCCCCCGCTGAAAGGCAGGTTCCTCACGCG
>MG|42|92.34|Firmicutes|Clostridia|Clostridiales|Ruminococcaceae|Faecalibacterium|prausnitzii|
CACGTAAGCAACCTGCCTATTAGAGGGGAATAACAGTGAGAAATCATTGCTAATACCGCATATGCTAACAGTATCGCATGATACAGTTAGGAAAGGAGCAATCCGCTAATAGATGGGCTTGCGTCTGATTAGCTAGTTGGTGGGGTAACGGCCTACCAAGGCGACGATCAGTAGCCGGACTGAGAGGTTGAACGGCCACATTGGGACTGAGATACGGCCCAG
>MG|12|92.79|Firmicutes|Clostridia|Clostridiales|Ruminococcaceae|Faecalibacterium|prausnitzii|
CTGGGCCGTGTCTCAGTCCCAATGTGGCCGTTCAACCTCTCAGTCCGGCTATGGATCGTCGACTTGGTAGGCCGTTACCCCACCAACTATCTAATCCAACGCGAGCCCATCCTTCAGCACCTCAGTTTTGGTACAGTTACCATGCGATATCTGCACGTTATGCGGTATTACCGTCCGTTTCCAGACGCTATCCCCCTCTGAAGGGCAGGTTGCTCACGCG
>MG|17|92.34|Firmicutes|Clostridia|Clostridiales|Ruminococcaceae|Faecalibacterium|prausnitzii|
CGCGTGAGCAACCTGCCTTTCAGAGGGGGATAACGTCTTGAAAAGGACGCTAATACCGCATGACATTCTGTTTTCGCATGGAGACGGAATCAAAGGAGCAATCCGCTGAAAGATGGGCTCGCGTCCGATTAGATAGTTGGCGGGGTAGAGGCCCACCAAGTCGACGATCGGTAGCCGGACTGAGAGGTTGAACGGCCACATTGGGACTGAGACACGGCCCAG
>MG|10|95.41|Firmicutes|Clostridia|Clostridiales|Ruminococcaceae|Faecalibacterium|prausnitzii|
TGCATAAGCAACCTGCCTATCAGAGGGGAACAACAGTTAGAAATGACTGCTAATACCGCATATGCCTTGAGAATCGCATGATTCAAAAGGGAAAGGAGCAATCCGCTGATAGATGGGCTTATGTCTGATTAGATAGTTGGTGTGGTAACGGCATACCAAGTCTACGATCAGTAGCCGGACTGAGAGGTTGGACGGCCACATTGGGACTGAGATACGGCCCAG
>MG|12|96.38|Firmicutes|Clostridia|Clostridiales|Ruminococcaceae|Faecalibacterium|prausnitzii|
CTGGGCCGTATCTCAGTCCCAATGTGGCCGTTCATCCTCTCAGACCGGCTACTGATCGTCGCCTTGGTGGGCCATTACCCCACCAACCAGCTAATCAGACGCGAGGCCATCTTTCAGCACATAAAGCTTTGACTTCTCAGGGATGCCCCCAAGAAGCGTCATGCGGTATTAGCAGTCGTTTCCAACTGTTGTCCCCCACTGAAAGGCAGGTTCCTCACGCG
>MG|13|94.2|Firmicutes|Clostridia|Clostridiales|Ruminococcaceae|Faecalibacterium|prausnitzii|
CGCGTGAGTAACCTGCCCCGAAGTGGGGGACAACAGTTGGAAACGACTGCTAATACCGCATAAGCCCACAGAGCCGCATGGCTCAGAGGGAAAAGGACTTCGGTTTGCTTCGGGATGGACTCGCGTCCAATTAGCTAGTTGGTGAGGTAACGGCCCACCAAGGCGACGATTGGTAGCCGGACTGAGAGGTTGAACGGCCACATTGGGACTGAGACACGGCCCAG
>MG|13|91.82|Firmicutes|Clostridia|Clostridiales|Ruminococcaceae|Faecalibacterium|prausnitzii|
CTGGGCCGTATCTCAGTCCCAATGTGGCCGTTCAACCTCTCAGTCCGGCTACTGATCGTCGCCTTGGTAGGCCGTTACCCCACCAACTAGCTAATCAGACGCAAGCCCATCTGTTAGCGGATTTCTCCTTTCCCACTGTGAGGATGTCCTCACTATGGCATATGCGGTATTAGCAGTCATTTCTAACTGTTGTTCCCCTCTAACAGGCAGGTTGCTTACGTG
>MG|32|89.64|Firmicutes|Clostridia|Clostridiales|Ruminococcaceae|Faecalibacterium|prausnitzii|
CTGGGCCGTATCTCAGTCCCAATGTGGCCGTTCAACCTCTCAGTCCGGCTACTGATCGTCGCCTTGGTATGCCGTTACCACACCAACTAGCTAATCAGTCGCAAGCCCATCTGTTAGCGGATTGCTCCTTTCCCACTGGAGAGATGCCTCTCCTATGGCATATGCGGTATTAGCAGTCATTTCTAACTGTTGTTCCCCTCTAACAGGCAGGTTGCTTACGTG
>MG|10|90.54|Firmicutes|Clostridia|Clostridiales|Ruminococcaceae|Faecalibacterium|prausnitzii|
CTGGGCCGTGTCTCAGTCCCAATGTGGCCGATCAACCTCTCAGTCCGGCTACCGATCGTCGACTTGGTAGGCCATTACCCCACCAACTATCTAATCGGACGCGAGCCCATCTTACAGCGGATTGCTCCTTTGACCCCTGCACCATGCGGTGCTGTGGTCTTATGCGGTATTAGCAACCGTTTCCGGTTGTTATCCCCCTCTGTAAGGCAGGTTGCTCACGCG
>MG|81|90.95|Firmicutes|Clostridia|Clostridiales|Ruminococcaceae|Faecalibacterium|prausnitzii|
CTGGGCCGTATCTCAGTCCCAATGTGGCCGTTCAACCTCTCAGTCCGGCTACTGATCATCGTCTTGGTGGGCCGTTACCTCACCAACTAACTAATCAGACGCAAGCTCATCTATCAGCGGATTGCTCCTTTTCTATTTGTATCATGTGATACTCACAGCTTATGCGGTATTAGCAGTGATTTCTCACTGTTATTCCCCTCTGATAGGCAGATTGCTTACGCGT
>MG|20|84.86|Firmicutes|Clostridia|Clostridiales|Ruminococcaceae|Faecalibacterium|prausnitzii|
CTGGACCGTCTCTCAGTTCCAGTGTGGCCGATCACCCTCTCAGGTCGGCTACCGATCGTCGCCTTGGTGGGCCGTTACCTCGCCAACTAGCTAATCGGACGCGAACTCACCCCATACCGGATTGCTCCTTTTACCTCATCGCCATGTGGCATCGTGGTCTTATGCGGTATTAGCAGATGTTTCCATCTGTTATCCCCCTGTATGGGACAGATTGTTCACGCGT
>MG|32|89.64|Firmicutes|Clostridia|Clostridiales|Ruminococcaceae|Faecalibacterium|prausnitzii|
CACGTGAGCAACCTGCCTTTCAGAGGGGGACAACGGCTGGAAACGGCCGCTAATACCGCATAACATACCGAGGCGGCATCGTCTTGGTATCAAAGGAGCAATCCGCTGAAAGATGGGCTCGCGTCTGATTAGATAGTTGGTGAGGTAACGGCTCACCAAGTCGACGATCAGTAGCCGGACTGAGAGGTTGATCGGCCACATTGGGACTGAGATACGGCCCAG
>MG|11|90.91|Firmicutes|Clostridia|Clostridiales|Ruminococcaceae|Faecalibacterium|prausnitzii|
CGCGTAAGCAATCTGCCTATCAGAGGGGAATAACAGTGAGAAATCACTGCTAATACCGCATAAGCTGTGAGTATCGCATGATACAAGCAGAAAAGGAGCAATCCGCTGATAGATGAGCTTGCGTCTGATTAGTTAGTTGGTAAGGTAACGGCTTACCAAGACGATGATCAGTAGCCGGACTGAGAGGTTGAACGGCCACATTGGGACTGAGATACGGCCCAG
>MG|15|96.33|Firmicutes|Clostridia|Clostridiales|Ruminococcaceae|Faecalibacterium|prausnitzii|
TGCATAAGCAACCTGCCTATCAGAGGGGAACAACAGTTAGAAATGACTGCTAATACCGCATATGCCTTGAGAATCGCATGATTCAAAAGGGAAAGGAGCAATCCGCTGATAGATGGGCTTATGTCTGATTAGATAGTTGGTGTGGTAACGGCATACCAAGTCGACGATCAGTAGCCGGACTGAGAGGTTGAACGGCCACATTGGGACTGAGATACGGCCCAG
>MG|31|96.85|Firmicutes|Clostridia|Clostridiales|Ruminococcaceae|Faecalibacterium|prausnitzii|
CACGTAAGCAACCTGCCTATCAGAGGGGAACAACAGTTAGAAATGACTGCTAATACCGCATATGCCAAGAGTATCGCATGATACAACTGGGAAAGGAGAAATCCGCTGATAGATGGGCTTGCGTCTGATTAGATAGTTGGTGTGGTAACGGCATACCAAGTCGACGATCAGTAGCCGAACTGAGAGGTTGAACGGCCACATTGGGACTGAGATACGGCCCAG
>MG|27|86.82|Firmicutes|Clostridia|Clostridiales|Ruminococcaceae|Ruminococcus|flavefaciens|
CTGGGCCGTGTCTCAGTCCCAATGCGGCCGTTCAACCTCTCAGTTCGGCTACTGATCGTCGCCTTGGTGAGCCGTTACCTCCCCAACTAGCTAATCAGACGCGAGTCCATCCATAAGCGATAAATCTTTCAATATCAGCCATGCGGTCCAATATCAATATGAGGTATTACTACCCGTTTCCAAGTGCTATCCCTCTCTTATGGGCAGGTTACTCACGCGT
>MG|13|85.14|Firmicutes|Clostridia|Clostridiales|Ruminococcaceae|Faecalibacterium|prausnitzii|
CTGGACCGTCTCTCAGTTCCAGTGTGGCCGATCACCCTCTCAGGTCGCTACCGATCGTCGCCTTGGTGGGCCGTTACCTCGCCAACTAGCTAATCGGACGCGAACTCACCCCATACCGGATAAATCCTTTTACCCCATCATCATGTGATGTCGTGGTCTTATGCGGTATTAGCAGATGTTTCCATCTGTTATCCCCCTGTATGGGACAGATTGTTCACGCG
>MG|18|84.75|Firmicutes|Clostridia|Clostridiales|Ruminococcaceae|Faecalibacterium|prausnitzii|
CTGGACCGTCTCTCAGTTCCAGTGTGGCCGATCACCCTCTCAGGTCGGCTACCGATCGTCGCCTTGGTGGGCCGTTACCTCGCCAACTAGCTAATCGGACGCGAACTCACCCCATACCGGATTCCTCCTTTTACCCCATCGCCATGTGGCATCGTGGTCTTATGCGGTATTAGCAGATGTTTCCATCTGTTATCCCCCTGTATGGGACAGATTGTTCACGCGT
>MG|11|85.59|Firmicutes|Clostridia|Clostridiales|Ruminococcaceae|Faecalibacterium|prausnitzii|
CTGGACCGTCTCTCAGTTCCAGTGTGGCCGATCACCCTCTCAGGTCGGCTACCGATCGTCGCCTTGGTGGGCCGTTACCTCACCAACCAGCTAATCGGACGCGAACTCACCCCATACCGGATTGCTCCTTTTACCCCATAGCCATGTGGCTTCGTGGTCTTATGCGGTATTAGCAGATGTTTCCATCTGTTATCCCCCTGTATGGGACAGATTGTTCACGCG
>MG|25|94.95|Firmicutes|Clostridia|Clostridiales|Ruminococcaceae|Faecalibacterium|prausnitzii|
TGCATAAGCAACCTGCCTATCAGAGGGGAACAACAGTTAGAAATGACTGCTAATACCGCATATGCCTTGAGAATCGCATGGTTCAAAAGGGAAAGGAGCAATCCGCTGATAGATGGGCTTATGTCTGATTAGATAGTTGGTGTGGTAACGGCATACCAAGTCTACGATCAGTAGCCGGACTGAGAGGTTGGACGGCCACATTGGGACTGAGATACGGCCCAG
>MG|17|94.95|Firmicutes|Clostridia|Clostridiales|Ruminococcaceae|Faecalibacterium|prausnitzii|
TGCATAAGCAACCTGCCTATCAGAGGGGAACAACAGTTAGAAATGACTGCTAATACCGCATATGCCTTGAGAATCGCATGGTTCAAGAGGGAAAGGAGCAATCCGCTGATAGATGGGCTTATGTCTGATTAGATAGTTGGTGTGGTAACGGCATACCAAGTCTACGATCAGTAGCCGGACTGAGAGGTTGGACGGCCACATTGGGACTGAGATACGGCCCAG
>MG|12|95.05|Firmicutes|Clostridia|Clostridiales|Ruminococcaceae|Faecalibacterium|prausnitzii|
CGCGTGAGTAACCTGCCCTTGAGTGGGGGACAACAGTTGGAAACGACTGCTAATACCGCATAAGACCACAGAGCCGCATGGCTCAGAGGTAAAAGGATTTATTCGCTCAAGGATGGACTCGCGTCCAATTAGCTAGTTGGTGAGGTAACGGCCCACCAAGGCGACGATTGGTAGCCGGACTGAGAGGTTGATCGGCCACATTGGGACTGAGACACGGCCCAG
>MG|10|95.48|Firmicutes|Clostridia|Clostridiales|Ruminococcaceae|Faecalibacterium|prausnitzii|
CTGGGCCGTATCTCAGTCCCAATGTGGCCGTTCATCCTCTCAGACCGGCTACTGATCGTCGCCTTGGTGGGCGTTACCCCACCAACCAGCTAATCAGACGCGAGGCCATCTTTCAGCACATAAAGCTTTGACTTCTCGGGGATGCCCCCAAGAAGCATCATGCGGTATTAGCAGTCGTTTCCAACTGTTGTCCCCCACTGAAAGGCAGGTTCCTCACGCG
>MG|25|91.89|Firmicutes|Clostridia|Clostridiales|Ruminococcaceae|Faecalibacterium|prausnitzii|
CTGGGCCGTATCTCAGTCCCAATGTGGCCGTTCAACCTCTCAGTCCGGCTACTGATCGTCGCCTTGGTAGGCCGTTACCCCACCAACTAGCTAATCAGACGCAAGCCCATCTATTAGCGGATTTCTCCTTTCCTAACTGTATCATGCGATACTGTTAGCATATGCGGTATTAGCAATGATTTCTCACTGTTATTCCCCTCTAATAGGCAGGTTGCTTACGTG
>MG|28|97.74|Firmicutes|Clostridia|Clostridiales|Ruminococcaceae|Roseburia / Ruminococcus / [Ruminococcus]|sp.|
TTGGGCCGTGTCTCAGTCCCAATGTGGCCGGTCACCCTCTCAGGTCGGCTACTGATCGTCGCCTTGGTAGGCCGTTACCCTGCCAACTAGCTAATCAGACGCGGGTCCATCTCATACCACCGGAGTTTTTACCTCTGCACCATGCGGTGCTGGGGTCTTATGCGGTATTAGCAGTCATTTCTAACTGTTATCCCCCCTGTATGAGGCAGGTTACCCACGCG
>MG|85|96.85|Firmicutes|Clostridia|Clostridiales|Ruminococcaceae|Faecalibacterium|prausnitzii|
CTGGGCCGTATCTCAGTCCCAATGTGGCCGTTCAACCTCTCAGTTCGGCTACTGATCGTCGACTTGGTATGCCGTTACCACACCAACTATCTAATCAGACGCAAGCCCATCTATCAGCGGATTTCTCCTTTCCCAGTTGTATCATGCGATACTCTTGGCATATGCGGTATTAGCAGTCATTTCTAACTGTTGTTCCCCTCTGATAGGCAGGTTGCTTACGTG
>MG|10|96.86|Firmicutes|Clostridia|Clostridiales|Ruminococcaceae|Faecalibacterium|prausnitzii|
CTGGGCCGTGTCTCAGTCCCAATGTGGCCGTTCAACCTCTCAGTCCGGCTACCAATCGTCGCCTTGGTGGGCCGTTACCTCACCAACTAGCTAATTGGACGCGAGTCCATCCTGAAGCGAATAAATCCTTTTCCCGCTGTGCCATGCGGCACTGTGGGCTTATGCGGTATTAGCAGTCGTTTCCAACTGTTGTCCCCCCACTCCAGGGCAGGTTACTCACGCG
>MG|11|92.79|Firmicutes|Clostridia|Clostridiales|Ruminococcaceae|Faecalibacterium|prausnitzii|
CTGGGCCGTATCTCAGTCCCAATGTGGCCGTTCAACCTCTCAGTTCGGCTACTGATCGTCGACTTGGTGGGCCGTTACCTCACCAACTATCTAATCAGACGCAAGCCCATCTATTAGCGAATTGCTTCTTTCCCATTTGTACCATGTGGTACTCACGGCATATGCGGTATTAGCAGTCATTTCTAACTGTTGTTCCCCTCTAATAGGCAGGTTGCTTACGTG
>MG|42|93.24|Firmicutes|Clostridia|Clostridiales|Ruminococcaceae|Faecalibacterium|prausnitzii|
CTGGGCCGTATCTCAGTCCCAATGTGGCCGTTCAACCTCTCAGTCCGGCTACTGATCGTCGCCTTGGTAAGCCATTACCCCACCAACTAGCTAATCAGACGCAAGCCCATCTATCAGCGGATTGCTCCTTTCCTAACTGTATCATGCGATACTGTTAGCATATGCGGTATTAGCAGTGATTTCTCACTGTTATTCCCCTCTGATAGGCAGGTTGCTTACGTG
>MG|10|96.85|Firmicutes|Clostridia|Clostridiales|Ruminococcaceae|Faecalibacterium|prausnitzii|
CTGGGCCGTGTCTCAGTCCCAATGTGGCCGTTCAACCTCTCAGTCCGGCTACCAATCGTCGCCTTGGTGGGCCGTTACCTCACCAACTAGCTAATTGGACGCGAGTCCATCCTGAAGCGAATAAATCCTTTTCCCGCTGTGCCATGCGGCACTGTGGGCTTATGCGGTATTAGCAGTCGTTTCCAACTGTTGTCCCCCACTCCAGGGCAGGTTGCTCACGCG
>MG|10|85.32|Firmicutes|Clostridia|Clostridiales|Ruminococcaceae|Faecalibacterium|prausnitzii|
CGCGTGAACAATCTGTCCCATACAGGGGGATAACAGATGGAAACATCTGCTAATACCGCATAAGACCACGATGCCACATGGCGACGAGGTAAAAGGAGGAATCCGGTATGGGGTGAGTTCGCGTCCGATTAGCTAGTTGGCGAGGTAACGGCCCACCAAGGCGACGATCGGTAGCCGACCTGAGAGGGTGATCGGCCACACTGGAACTGAGAGACGGTCCAG
>MG|41|95.05|Firmicutes|Clostridia|Clostridiales|Ruminococcaceae|Faecalibacterium|prausnitzii|
CTGGGCCGTGTCTCAGTCCCAATGTGGCCGATCAACCTCTCAGTCCGGCTACCAATCGTCGCCTTGGTGGGCCGTTACCTCACCAACTAGCTAATTGGACGCGAGTCCATCCTTGAGCGAATAAATCCTTTTACCTCTGAGCCATGCGGCTCTGTGGTCTTATGCGGTATTAGCAGTCGTTTCCAACTGTTGTCCCCCACTCAAGGGCAGGTTACTCACGCG
>MG|11|85.2|Firmicutes|Clostridia|Clostridiales|Ruminococcaceae|Faecalibacterium|prausnitzii|
CTGGACCGTCTCTCAGTTCCAGTGTGGCCGATCACCCTCTCAGGTCGCTACCGATCGTCGCCTTGGTGGGCCGTTACCTCGCCAACTAGCTAATCGGACGCGAACTCACCCCATACCGGATTGCTCCTTTTACCCCGTCGCCATGTGGCATCGTGGTCTTATGCGGTATTAGCAGATGTTTCCATCTGTTATCCCCCTGTATGGGACAGATTGTTCACGCG
>MG|20|95.41|Firmicutes|Clostridia|Clostridiales|Ruminococcaceae|Faecalibacterium|prausnitzii|
CTGGGCCGTATCTCAGTCCCAATGTGGCCGTTCAACCTCTCAGTCCGGCTACTGATCGTAGACTTGGTATGCCGTTACCACACCAACTATCTAATCAGACATAAGCCCATCTATCAGCGGATTGCTCCTTTCCCTTTTGAACCATGCGATTCTCAAGGCATATGCGGTATTAGCAGTCATTTCTAACTGTTGTTCCCCTCTGATAGGCAGGTTGCTTATGCA
>MG|71|96.38|Firmicutes|Clostridia|Clostridiales|Ruminococcaceae|Faecalibacterium|prausnitzii|
CTGGGCCGTATCTCAGTCCCAATGTGGCCGTTCATCCTCTCAGACCGGCTACTGATCGTCGCCTTGGTGGGCGTTACCCCACCAACCAGCTAATCAGACGCGAGGCCATCTTTCAGCACATAAAGCTTTGACTTCTCAGGGATGCCCCCAAGAAGCGTCATGCGGTATTAGCAGTCGTTTCCAACTGTTGTCCCCCACTGAAAGGCAGGTTCCTCACGCG
>MG|15|97.73|Firmicutes|Clostridia|Clostridiales|Ruminococcaceae|Roseburia / Ruminococcus / [Ruminococcus]|sp.|
TTGGGCCGTGTCTCAGTCCCAATGTGGCCGGTCACCCTCTCAGGTCGGCTACTGATCGTCGCCTTGGTAGGCCGTTACCCTGCCAACTAGCTAATCAGACGCGGGTCCATCTCATACCACCGGAGTTTTTACCTCTGCACCATGCGGTGCTGGGGTCTTATGCGGTATTAGCAGTCATTTCTAACTGTTATCCCCCTGTGTGAGGCAGGTTACCCACGCG
>MG|13|95.41|Firmicutes|Clostridia|Clostridiales|Ruminococcaceae|Faecalibacterium|prausnitzii|
CTGGGCCGTATCTCAGTCCCAATGTGGCCGTCCAACCTCTCAGTCCGGCTACTGATCGTAGACTTGGTATGCCGTTACCACACCAACTATCTAATCAGACATAAGCCCATCTATCAGCGGATTTCTCCTTTCCCTCTTGTATCATGCGATTCTCAAGGCATATGCGGTATTAGCAGTCATTTCTAACTGTTGTTCCCCTCTGATAGGCAGGTTGCTTATGCA
>MG|21|91.82|Firmicutes|Clostridia|Clostridiales|Ruminococcaceae|Faecalibacterium|prausnitzii|
CACGTAAGCAACCTGCCTGTTAGAGGGGAACAACAGTTAGAAATGACTGCTAATACCGCATATGCCATAGTGAGGACATCCTCACAGTGGGAAAGGAGCAATCCGCTAACAGATGGGCTTGCGTCTGATTAGCTAGTTGGTGGGGTAACGGCCTACCAAGGCAACGATCAGTAGCCGGACTGAGAGGTTGAACGGCCACATTGGGACTGAGATACGGCCCAG
>MG|10|96.83|Firmicutes|Clostridia|Clostridiales|Ruminococcaceae|Faecalibacterium|prausnitzii|
CTGGGCCGTATCTCAGTCCCAATGTGGCCGTTCATCCTCTCAGACCGGCTACTGATCGTCGCCTTGGTGGGCCGTTACCCCACCAACTAGCTAATCAGACGCGAGGCCATCTTTCAGCACATAAAGCTTTGACTTCTCGGGGATGCCCCCAAGAAGCGTCATGCGGTATTAGCAGTCGTTTCCAACTGTTGTCCCCCACTGAAAGGCAGGTTCCTCACGCG
>MG|30|96.38|Firmicutes|Clostridia|Clostridiales|Ruminococcaceae|Faecalibacterium|prausnitzii|
CTGGGCCGTATCTCAGTCCCAATGTGGCCGTTCATCCTCTCAGACCGGCTACTGATCGTCGCCTTGGTGGGCCGTTACCCCACCAACCAGCTAATCAGACGCGAGGCCATCTTTCAGCACATAAAGCTTTGACTTCTCGGGGATGCCCCCAAGAAGCGTCATGCGGTATTAGCAGTCGTTTCCAACTGTTGTCCCCCACTGAAAGGCAGGTTCCTCACGCG
>MG|20|89.24|Firmicutes|Clostridia|Clostridiales|Ruminococcaceae|Faecalibacterium|prausnitzii|
CTGGGCCGTATCTCAGTCCCAATGTGGCCGATCAACCTCTCAGTCCGGCTACTGATCGTCGACTTGGTGAGCCGTTACCTCACCAACTATCTAATCAGACGCGAGCCCATCTTTCAGCGGATTGCTCCTTTGATACCAAGACGATGCCGCCTCGGTATGTTATGCGGTATTAGCGGCCGTTTCCAGCCCGTTGTCCCCCTCTGAAAGGCAGGTTGCTCACGTG
>MG|56|94.95|Firmicutes|Clostridia|Clostridiales|Ruminococcaceae|Faecalibacterium|prausnitzii|
CTGGGCCGTATCTCAGTCCCAATGTGGCCGTCCAACCTCTCAGTCCGGCTACTGATCGTAGACTTGGTATGCCGTTACCACACCAACTATCTAATCAGACATAAGCCCATCTATCAGCGGATTGCTCCTTTCCCTCTTGAACCATGCGATTCTCAAGGCATATGCGGTATTAGCAGTCATTTCTAACTGTTGTTCCCCTCTGATAGGCAGGTTGCTTATGCA
>MG|12|85.52|Firmicutes|Clostridia|Clostridiales|Ruminococcaceae|Faecalibacterium|prausnitzii|
TTGGACCGTCTCTCAGTTCCAATGTGGCCGATCACCCTCTCAGGTCGGCTACCGATCGTCGCCTTGGTGGGCCGTTACCTCGCCAACTAGCTAATCGGACGCGAACTCACCCCGAACCGGATTGCTCCTTTTACCTCAGTTCCATGCGAAACCGTGGTCTTATGCGGTATTAGCAGATGTTTCCATCTGTTATCCCCCTGTCCGGGACAGATTGTTCACGCG
>MG|11|84.68|Firmicutes|Clostridia|Clostridiales|Ruminococcaceae|Faecalibacterium|prausnitzii|
CGCGTGAACAATCTGTCCCATACAGGGGGATAACAGATGGAAACATCTGCTAATACCGCATAAGACCACGATGCCACATGGCGATGGGGTAAAAGGAGGAATCCGGTATGGGGTGAGTTCGCGTCCGATTAGCTAGTTGGCGAGGTAACGGCCCACCAAGGCGACGATCGGTAGCCGACCTGAGAGGGTGATCGGCCACACTGGAACTGAGAGACGGTCCAG
>MG|25|90.91|Firmicutes|Clostridia|Clostridiales|Ruminococcaceae|Faecalibacterium|prausnitzii|
CTGGGCCGTATCTCAGTCCCAATGTGGCCGTTCAACCTCTCAGTCCGGCTACTGATCATCGTCTTGGTAAGCCGTTACCTTACCAACTAACTAATCAGACGCAAGCTCATCTATCAGCGGATTGCTCCTTTTCTGCTTGTATCATGCGATACTCACAGCTTATGCGGTATTAGCAGTGATTTCTCACTGTTATTCCCCTCTGATAGGCAGATTGCTTACGCG
>MG|45|92.27|Firmicutes|Clostridia|Clostridiales|Ruminococcaceae|Faecalibacterium|prausnitzii|
CTGGGCCGTATCTCAGTCCCAATGTGGCCGTTCAACCTCTCAGTCCGGCTACTGATCGTCGCCTTGGTAGGCCGTTACCCCACCAACTAGCTAATCAGACGCAAGCCCATCTGTTAGCGGATTGCTCCTTTCCCACTGTGAGGATGTCCTCACTATGGCATATGCGGTATTAGCAGTCATTTCTAACTGTTGTTCCCCTCTAACAGGCAGGTTGCTTACGTG
>MG|31|95.91|Firmicutes|Clostridia|Clostridiales|Ruminococcaceae|Faecalibacterium|prausnitzii|
CGCGTGAGCAACCTGCCCTTCAGAGGGGGATAGCGTCTGGAAACGGACGGTAATACCGCATAACGTACATTGACCGCATGATTGATGTACCAAAACTGAGGTGCTGAAGGATGGGCTCGCGTTGGATTAGATAGTTGGTGGGGTAACGGCCTACCAAGTCGACGATCCATAGCCGGACTGAGAGGTTGATCGGCCACATTGGGACTGAGACACGGCCCAG
>MG|20|90.95|Firmicutes|Clostridia|Clostridiales|Ruminococcaceae|Faecalibacterium|prausnitzii|
CGCGTAAGCAATCTGCCTATCAGAGGGGAATAACAGTGAGAAATCACTGCTAATACCGCATAAGCTGTGAGTATCACATGATACAAATAGAAAAGGAGCAATCCGCTGATAGATGAGCTTGCGTCTGATTAGTTAGTTGGTGAGGTAACGGCCCACCAAGACGATGATCAGTAGCCGGACTGAGAGGTTGAACGGCCACATTGGGACTGAGATACGGCCCAG
>MG|25|85.64|Firmicutes|Clostridia|Clostridiales|Ruminococcaceae|Faecalibacterium|prausnitzii|
CTGGACCGTCTCTCAGTTCCAGTGTGGCCGATCACCCTCTCAGGTCGGCTACCGATCGTCGCCTTGGTGGGCCGTTACCTCACCAACTAGCTAATCGGACGCGAACTCACCCCATACCGGATCGCTCCTTTTACCCCATCATCATGTGATGTCGTGGTCTTATGCGGTATTAGCAGATGTTTCCATCTGTTATCCCCCTGTATGGGACAGATTGTTCACGCG
>MG|10|95.48|Firmicutes|Clostridia|Clostridiales|Ruminococcaceae|Faecalibacterium|prausnitzii|
CTGGGCCGTATCTCAGTCCCAATGTGGCCGTTCATCCTCTCAGACCGGCTACTGATCGTCGCCTTGGTGAGCCGTTACCCCACCAACCAGCTAATCAGACGCGAGGCCATCTTTCAGCACATAAAGCTTTGACTTCTCAGGGATGCCCCCAAGAAGCGTCATGCGGTATTAGCAGCCGTTTCCAACTGTTGTCCCCCGCTGAAAGGCAGGTTCCTCACGCG
>MG|14|91.86|Firmicutes|Clostridia|Clostridiales|Ruminococcaceae|Faecalibacterium|prausnitzii|
CTGGGCCGTGTCTCAGTCCCAATGTGGCCGTTCAACCTCTCAGTCCGGCTACTGATCGTCGACTTGGTAGGCCGTTACCCCACCAACTATCTAATCAGACGCGAGCCCATCCTTCGGCACCTCAGTTTTGGTATCCGTATGATGCCATACAGTTACGTTATACGGTATTACCGTCCGTTTCCAGACGCTATCCCGTTCCGAAGGGCAGGTTGCTCACGCG
>MG|11|89.64|Firmicutes|Clostridia|Clostridiales|Ruminococcaceae|Faecalibacterium|prausnitzii|
CACGTAAGCAACCTGCCTGTTAGAGGGGAACAACAGTTAGAAATGACTGCTAATACCGCATATGCCATAGGAGAGGCATCTCTCCAGTGGGAAAGGAGCAATCCGCTAACAGATGGGCTTGCGACTGATTAGCTAGTTGGTGTGGTAACGGCATACCAAGGCGACGATCAGTAGCCGGACTGAGAGGTTGAACGGCCACATTGGGACTGAGATACGGCCCAG
>MG|107|94.95|Firmicutes|Clostridia|Clostridiales|Ruminococcaceae|Faecalibacterium|prausnitzii|
CTGGGCCGTATCTCAGTCCCAATGTGGCCGTCCAACCTCTCAGTCCGGCTACTGATCGTAGACTTGGTATGCCGTTACCACACCAACTATCTAATCAGACATAAGCCCATCTATCAGCGGATTGCTCCTTTCCCTTTTGAACCATGCGATTCTCAAGGCATATGCGGTATTAGCAGTCATTTCTAACTGTTGTTCCCCTCTGATAGGCAGGTTGCTTATGCA
>MG|16|95.41|Firmicutes|Clostridia|Clostridiales|Ruminococcaceae|Faecalibacterium|prausnitzii|
CTGGGCCGTATCTCAGTCCCAATGTGGCCGTCCAACCTCTCAGTCCGGCTACTGATCGTAGACTTGGTATGCCGTTACCACACCAACTATCTAATCAGACATAAGCCCATCTATCAGCGGATTGCTCCTTTCCCTTTTGAATCATGCGATTCTCAAGGCATATGCGGTATTAGCAGTCATTTCTAACTGTTGTTCCCCTCTGATAGGCAGGTTGCTTATGCA
>MG|35|95.93|Firmicutes|Clostridia|Clostridiales|Ruminococcaceae|Faecalibacterium|prausnitzii|
CTGGGCCGTATCTCAGTCCCAATGTGGCCGTTCATCCTCTCAGACCGGCTACTGATCGTCGCCTTGGTGGGCCATTACCCCACCAACCAGCTAATCAGACGCGAGGCCATCTTTCAGCACATAAAGCTTTGACTTCTCGGGGATGCCCCCAAGAAGCGTCATGCGGTATTAGCAGTCGTTTCCAACTGTTGTCCCCCACTGAAAGGCAGGTTCCTCACGCG
>MG|26|92.69|Firmicutes|Clostridia|Clostridiales|Ruminococcaceae|Ruminococcus|flavefaciens|
CTGGGCCGTGTCTCAGTCCCAATGTGGCCGTTCAACCTCTCAGTCCGGCTACTGATCGTCGACTTGGTGAGCCGTTACCTCACCAACTATCTAATCAGACGCGAGCCCATCTTTCAGCGATAAAATCTTTGATATCCCTATGATGCCATAAGTATATGTTATGCGGTATTAGCGACCGTTTCCAGCCGTTATTCCCCTCTGAAAGGCAGGTTGCTCACGTG
>MG|23|95.95|Firmicutes|Clostridia|Clostridiales|Ruminococcaceae|Faecalibacterium|prausnitzii|
CTGGGCCGTGTCTCAGTCCCAATGTGGCCGATCAACCTCTCAGTCCGGCTATGGATCGTCGACTTGGTAGGCCGTTACCCCACCAACTATCTAATCCAACGCGAGCCCATCCTTCAGCACCTCAGTTTTGGTACATCAATCATGCGGTCAATGTACGTTATGCGGTATTACCGTCCGTTTCCAGACGCTATCCCCCTCCTGAAGGGCAGGTTGCTCACGCGT
>MG|22|90.45|Firmicutes|Clostridia|Clostridiales|Ruminococcaceae|Faecalibacterium|prausnitzii|
CTGGGCCGTATCTCAGTCCCAATGTGGCCGTTCAACCTCTCAGTCCGGCTACTGATCATCGTCTTGGTGGGCCGTTACCTCGCCAACTAACTAATCAGACGCAAGCTCATCTATCAGCGGATTGCTCCTTTTCTGCTTGTATCATGCGATACTCACAGCTTATGCGGTATTAGCAGTGATTTCTCACTGTTATTCCCCTCTGATAGGCAGATTGCTTACGCGT
>MG|29|96.33|Firmicutes|Clostridia|Clostridiales|Ruminococcaceae|Faecalibacterium|prausnitzii|
CTGGGCCGTATCTCAGTCCCAATGTGGCCGTTCAACCTCTCAGTCCGGCTACTGATCGTCGACTTGGTATGCCGTTACCACACCAACTATCTAATCAGACATAAGCCCATCTATCAGCGGATTGCTCCTTTCCCTCTTGTACCATGCAATACTCAAGGCATATGCGGTATTAGCAGTCATTTCTAACTGTTGTTCCCCTCTGATAGGCAGGTTGCTTATGCA
>MG|11|91.48|Firmicutes|Clostridia|Clostridiales|Ruminococcaceae|Faecalibacterium|prausnitzii|
CTGGGCCGTATCTCAGTCCCAATGTGGCCGTTCAACCTCTCAGTCCGGCTACTGATCGTCGCCTTGGTAGGCCGTTACCCCACCAACTAGCTAATCAGACGCAAGCCCATCTATTAGCGGATTTCTCCTTTCCTAACTGTATCATGCGATACTGTTAGCATATGCGGTATTAGCAATGATTTCTCACTGTTATTCCCCTCTCAATAGGCAGGTTGCTTACGTG
>MG|11|92.69|Firmicutes|Clostridia|Clostridiales|Ruminococcaceae|Ruminococcus|flavefaciens|
CACGTGAGCAACCTGCCTTTCAGAGGGGAATAACGGCTGGAAACGGTCGCTAATACCGCATAACATATACTTATGGCATCATAGGGATATCAAAGATTTTATCGCTGAAAGATGGGCTCGCGTCTGATTAGATAGTTGGTGAGGTAACGGCTCACCAAGTCGACGATCAGTAGCCGGACTGAGAGGTTGAACGGCCACATTGGGACTGAGACACGGCCCAG
>MG|15|91.89|Firmicutes|Clostridia|Clostridiales|Ruminococcaceae|Faecalibacterium|prausnitzii|
CACGTAAGCAACCTGCCTATTAGAGGGGAATAACAGTGAGAAATCATTGCTAATACCGCATATGCTAACAGTATCGCATGATACAGTTAGGAAAGGAGAAATCCGCTAATAGATGGGCTTGCGTCTGATTAGCTAGTTGGTGGGGTAACGGCCTACCAAGGCGACGATCAGTAGCCGGACTGAGAGGTTGAACGGCCACATTGGGACTGAGATACGGCCCAG
>MG|10|85.2|Firmicutes|Clostridia|Clostridiales|Ruminococcaceae|Faecalibacterium|prausnitzii|
CTGGACCGTCTCTCAGTTCCAGTGTGGCCGATCACCCTCTCAGGTCGGCTACCGATCGTCGCCTTGGTGGGCCGTTACCTCGCCAACTAGCTAATCGGACGCGAACTCACCCCATACCGGATTCCTCCTTTTACCCCGTCGCCATGTGGCATCGTGGTCTTATGCGGTATTAGCAGATGTTTCCATCTGTTATCCCCCTGTATGGGACAGATTGTTCACGCG
>MG|11|90.05|Firmicutes|Clostridia|Clostridiales|Ruminococcaceae|Faecalibacterium|prausnitzii|
CTGGGCCGTATCTCAGTCCCAATGTGGCCGTTGAACCTCTCAGTCCGGCTACTGATCGTGGTCTTGGTAGGCCGTTACCCCACCAACTAACTAATCAGACGCAAGCCCATCTGTTAGCGGATTGCTCCTTTCCCACTTGTATCATGCGATACTCGTGGCATATGCGGTATTAGCAACGATTTCTCGCTGTTATTCCCCTCTAACAGGCAGGTTGCTTACGTG
>MG|11|95.41|Firmicutes|Clostridia|Clostridiales|Ruminococcaceae|Faecalibacterium|prausnitzii|
CTGGGCCGTATCTCAGTCCCAATGTGGCCGTTCAACCTCTCAGTCCGGCTACTGATCGTCGACTTGGTATGCCGTTACCACACCAACTATCTAATCAGACATAAGCCCATCTATCAGCAGATTGCTCCTTTCCCTTTTGAACCATGCGATTCTCAAGGCATATGCGGTATTAGCAGTCATTTCTAACTGTTGTTCCCCTCTGATAGGCAGGTTGCTTATGCA
>MG|12|85.64|Firmicutes|Clostridia|Clostridiales|Ruminococcaceae|Faecalibacterium|prausnitzii|
CGCGTGAACAATCTGTCCCATACAGGGGGATAACAGATGGAAACATCTGCTAATACCGCATAAGACCACGACATCACATGATGATGGGGTAAAAGGAGCGATCCGGTATGGGGTGAGTTCGCGTCCGATTAGCTAGTTGGTGAGGTAACGGCCCACCAAGGCGACGATCGGTAGCCGACCTGAGAGGGTGATCGGCCACACTGGAACTGAGAGACGGTCCAG
>MG|15|94.95|Firmicutes|Clostridia|Clostridiales|Ruminococcaceae|Faecalibacterium|prausnitzii|
CTGGGCCGTATCTCAGTCCCAATGTGGCCGTTCAACCTCTCAGTCCGGCTACTGATCGTAGACTTGGTATGCCGTTACCACACCAACTATCTAATCAGACATAAGCCCATCTATCAGCGGATTGCTCCTTTCCCTTTTAAATCATGCGATTTTCAAGGCATATGCGGTATTAGCAGTCATTTCTAACTGTTGTTCCCCTCTGATAGGCAGGTTGCTTATGCT
>MG|26|95.87|Firmicutes|Clostridia|Clostridiales|Ruminococcaceae|Faecalibacterium|prausnitzii|
CTGGGCCGTATCTCAGTCCCAATGTGGCCGTTCAACCTCTCAGTCCGGCTACTGATCGTCGACTTGGTATGCCGTTACCACACCAACTATCTAATCAGACATAAGCCCATCTATCAGCAGATTGCTCCTTTCCCTTTTGAATCATGCGATTCTCAAGGCATATGCGGTATTAGCAGTCATTTCTAACTGTTGTTCCCCTCTGATAGGCAGGTTGCTTATGCA
>MG|26|92.79|Firmicutes|Clostridia|Clostridiales|Ruminococcaceae|Faecalibacterium|prausnitzii|
CGCGTGAGCAACCTGCCCTTCAGAGGGGGATAGCGTCTGGAAACGGACGGTAATACCGCATAACGTGCAGATATCGCATGGTAACTGTACCAAAACTGAGGTGCTGAAGGATGGGCTCGCGTTGGATTAGATAGTTGGTGGGGTAACGGCCTACCAAGTCGACGATCCATAGCCGGACTGAGAGGTTGAACGGCCACATTGGGACTGAGACACGGCCCAG
>MG|28|96.36|Firmicutes|Clostridia|Clostridiales|Ruminococcaceae|Faecalibacterium|prausnitzii|
CGCGTGGGTAACCTGCCTCACACAGGGGGATAACAGTTAGAAATGACTGCTAATACCGCATAAGACCACGGTGTCGCATGACACAGTGGTAAAAACTCCGGTGGTGTGAGATGGACCCGCGTCTGATTAGGTAGTTGGTGAGGTAACGGCTCACCAAGCCGACGATCAGTAGCCGGCCTGAGAGGGTGGACGGCCACATTGGGACTGAGACACGGCCCAA
>MG|15|94.2|Firmicutes|Clostridia|Clostridiales|Ruminococcaceae|Faecalibacterium|prausnitzii|
CTGGGCCGTGTCTCAGTCCCAATGTGGCCGTTCAACCTCTCAGTCCGGCTACCAATCGTCGCCTTGGTGGGCCGTTACCTCACCAACTAGCTAATTGGACGCGAGTCCATCCCGAAGCAAACCGAAGTCCTTTTCCCTCCGAGCCATGCGGCTCTGTGGGCTTATGCGGTATTAGCAGTCGTTTCCAACTGTTGTCCCCCACTTCGGGGCAGGTTACTCACGCG
>MG|14|96.4|Firmicutes|Clostridia|Clostridiales|Ruminococcaceae|Faecalibacterium|prausnitzii|
CGCGTGAGGAACCTGCCTTTCAGTGGGGGACAACAGTTGGAAACGACTGCTAATACCGCATGACGCTTCTTGGGGGGCATCCCTGAGAAGTCAAAGCTTTATGTGCTGAAAGATGGCCTCGCGTCTGATTAGCTGGTTGGTGGGGTAACGGCCCACCAAGGCGACGATCAGTAGCCGGTCTGAGAGGATGAACGGCCACATTGGGACTGAGATACGGCCCAG
>MG|10|94.59|Firmicutes|Clostridia|Clostridiales|Ruminococcaceae|Faecalibacterium|prausnitzii|
CTGGGCCGTGTCTCAGTCCCAATGTGGCCGATCAACCTCTCAGTCCGGCTACCAATCGTTGCCTTGGTGGGCCGTTACCTCACCAACTAGCTAATTGGACGCGAGTCCATCCTTGAGCGAATAAATCCTTTTACCTCTGAGCCATGCGGCTCTGTGGTCTTATGCGGTATTAGCAGTCGTTTCCAACTGTTGTCCCCCACTCAAGGGCAGGTTACTCACGCG
>MG|33|85.32|Firmicutes|Clostridia|Clostridiales|Ruminococcaceae|Faecalibacterium|prausnitzii|
CTGGACCGTCTCTCAGTTCCAGTGTGGCCGATCACCCTCTCAGGTCGGCTACCGATCGTCGCCTTGGTGGGCCGTTACCTCACCAACTAGCTAATCGGACGCGAACTCACCCCATACCGGATTGCTCCTTTTACCTCATCGCCATGTGGCATCGTGGTCTTATGCGGTATTAGCAGATGTTTCCATCTGTTATCCCCCTGTATGGGACAGATTGTTCACGCGT
>MG|13|85.65|Firmicutes|Clostridia|Clostridiales|Ruminococcaceae|Faecalibacterium|prausnitzii|
CGCGTGAACAATCTGTCCCATACAGGGGGATAACAGATGGAAACATCTGCTAATACCGCATAAGACCACGATGCCACATGGCGACGGGGTAAAAGGAGCAATCCGGTATGGGGTGAGTTCGCGTCCGATTAGCTAGTTGGCGAGGTAACGGCCCACCAAGGCGACGATCGGTAGCCGACCTGAGAGGGTGATCGGCCACACTGGAACTGAGAGACGGTCCAG
>MG|23|95.91|Firmicutes|Clostridia|Clostridiales|Ruminococcaceae|Faecalibacterium|prausnitzii|
CTGGGCCGTGTCTCAGTCCCAATGTGGCCGATCAACCTCTCAGTCCGGCTATGGATCGTCGACTTGGTAGGCCGTTACCCCACCAACTATCTAATCCAACGCGAGCCCATCCTTCAGCACCTCAGTTTTGGTACATCAATCATGCGGTCAATGTACGTTATGCGGTATTACCGTCCGTTTCCAGACGCTATCCCCCTCTGAAGGGCAGGTTGCTCACGCG
>MG|59|96.83|Firmicutes|Clostridia|Clostridiales|Ruminococcaceae|Faecalibacterium|prausnitzii|
CGCGTGAGGAACCTGCCTTTCAGTGGGGGACAACAGTTGGAAACGACTGCTAATACCGCATGACGCTTCTTGGGGGCATCCCTGAGAAGTCAAAGCTTTATGTGCTGAAAGATGGCCTCGCGTCTGATTAGCTGGTTGGTGGGGTAACGGCCCACCAAGGCGACGATCAGTAGCCGGTCTGAGAGGATGAACGGCCACATTGGGACTGAGATACGGCCCAG
>MG|25|96.86|Firmicutes|Clostridia|Clostridiales|Ruminococcaceae|Faecalibacterium|prausnitzii|
CTGGGCCGTGTCTCAGTCCCAATGTGGCCGTTCAACCTCTCAGTCCGGCTACCAATCGTCGCCTTGGTGGGCCGTTACCTCACCAACTAGCTAATTGGACGCGAGTCCATCCTGAAGCGAATAAATCCTTTTCCCGCTGCACCATGCGGTGCTGTGGGCTTATGCGGTATTAGCAGTCGTTTCCAACTGTTGTCCCCCCACTCCAGGGCAGGTTACTCACGCG
>MG|13|92.79|Firmicutes|Clostridia|Clostridiales|Ruminococcaceae|Faecalibacterium|prausnitzii|
CTGGGCCGTATCTCAGTCCCAATGTGGCCGTTCAACCTCTCAGTCCGGCTACTGATCGTCGCCTTGGTAAGCCATTACCCCACCAACTAGCTAATCAGACGCAAGCCCATCTATCAGCGGATTACTCCTTTCCTAACTGTATCATGCGATACTGTTAGCATATGCGGTATTAGCAGTGATTTCTCACTGTTATTCCCCTCTGATAGGCAGGTTGCTTACGTG
>MG|27|96.38|Firmicutes|Clostridia|Clostridiales|Ruminococcaceae|Faecalibacterium|prausnitzii|
CGCGTGAGGAACCTGCCTTTCAGTGGGGGACAACAGTTGGAAACGACTGCTAATACCGCATGACGCTTCTTGGGGGCATCCCCGAGAAGTCAAAGCTTTATGTGCTGAAAGATGGCCTCGCGTCTGATTAGCTGGTTGGTGGGGTAACGGCCCACCAAGGCGACGATCAGTAGCCGGTCTGAGAGGATGAACGGCCACATTGGGACTGAGATACGGCCCAG
>MG|12|95.95|Firmicutes|Clostridia|Clostridiales|Ruminococcaceae|Faecalibacterium|prausnitzii|
TTGGGCCGTGTCTCAGTCCCAATGTGGCCGTCCACCCTCTCAGGCCGGCTACTGATCGTCGGCTTGGTGAGCCGTTACCTCACCAACTACCTAATCAGACGCGGGTCCATCTCACACCACCGGAGTTTTTACCACTGTGTCATGCGACACCGTGGTCTTATGCGGTATTAGCAGTCATTTCTAACTGTTATCCCCCCTGTGTGAGGCAGGTTACCCACGCGT
>MG|14|97.27|Firmicutes|Clostridia|Clostridiales|Ruminococcaceae|Roseburia / Ruminococcus / [Ruminococcus]|sp.|
TTGGGCCGTGTCTCAGTCCCAATGTGGCCGGTCACCCTCTCAGGTCGGCTACTGATCGTCGCCTTGGTAGGCCGTTACCCTGCCAACTAGCTAATCAGACGCGGGTCCATCTCATACCACCGGAGTTTTTACCTCTGCACCATGCGGTGCTGGGGTCTTATGCGGTATTAGCAGTCATTTCTAACTGTTATCCCCCTGTGTGAGGCAGGTTGCCCACGCG
>MG|89|96.36|Firmicutes|Clostridia|Clostridiales|Ruminococcaceae|Faecalibacterium|prausnitzii|
TTGGGCCGTGTCTCAGTCCCAATGTGGCCGTCCACCCTCTCAGGCCGGCTACTGATCGTCGGCTTGGTGAGCCGTTACCTCACCAACTACCTAATCAGACGCGGGTCCATCTCACACCACCGGAGTTTTTACCACTGTGTCATGCGACACCGTGGTCTTATGCGGTATTAGCAGTCATTTCTAACTGTTATCCCCCTGTGTGAGGCAGGTTACCCACGCG
>MG|10|93.24|Firmicutes|Clostridia|Clostridiales|Ruminococcaceae|Faecalibacterium|prausnitzii|
CACGTAAGCAACCTGCCTATCAGAGGGGAATAACAGTGAGAAATCACTGCTAATACCGCATATGCTAACAGTATCGCATGATACAGTTAGGAAAGGAGCAATCCGCTGATAGATGGGCTTGCGTCTGATTAGCTAGTTGGTGGGGTAATGGCTTACCAAGGCGACGATCAGTAGCCGGACTGAGAGGTTGAACGGCCACATTGGGACTGAGATACGGCCCAG
>MG|45|95.93|Firmicutes|Clostridia|Clostridiales|Ruminococcaceae|Faecalibacterium|prausnitzii|
CTGGGCCGTATCTCAGTCCCAATGTGGCCGTTCATCCTCTCAGACCGGCTACTGATCGTCGCCTTGGTGGGCGTTACCCCACCAACCAGCTAATCAGACGCGAGGCCATCTTTCAGCACATAAAGCTTTGACTTCTCGGGGATGCCCCCAAGAAGCGTCATGCGGTATTAGCAGTCGTTTCCAACTGTTGTCCCCCACTGAAAGGCAGGTTCCTCACGCG
>MG|39|91.82|Firmicutes|Clostridia|Clostridiales|Ruminococcaceae|Faecalibacterium|prausnitzii|
CTGGGCCGTATCTCAGTCCCAATGTGGCCGTTCAACCTCTCAGTCCGGCTACTGATCGTTGCCTTGGTAGGCCGTTACCCCACCAACTAGCTAATCAGACGCAAGCCCATCTGTTAGCGGATTGCTCCTTTCCCACTGTGAGGATGTCCTCACTATGGCATATGCGGTATTAGCAGTCATTTCTAACTGTTGTTCCCCTCTAACAGGCAGGTTGCTTACGTG
>MG|11|89.24|Firmicutes|Clostridia|Clostridiales|Ruminococcaceae|Faecalibacterium|prausnitzii|
CTGGGCCGTATCTCAGTCCCAATGTGGCCGCAGAGCCTCTCAGCCCGGCTACTGATCGTCGCCTTGGTCAGCCATTACCTAACCAACTAGCTAATCAGCCGCAAGCCCATCTATTAGCGGATTTCTCCTTTTCTTGCTATATCATGCGATATTACAAGCTTATGCGGTATTAGCAATGATTTCTCATTGTTATTCCCCTCTAATAGGTAGGTTGCTTACGTGT
>MG|10|92.38|Firmicutes|Clostridia|Clostridiales|Ruminococcaceae|Faecalibacterium|prausnitzii|
CTGGGCCGTATCTCAGTCCCAATGTGGCCGTTCAACCTCTCAGTCCGGCTACTGATCGTCGCCTTGGTAAGCCATTACCCCACCAACTAGCTAATCAGACGCAAGCCCATCTATCAGCGGATTACTCCTTTCCTAACTGTATCATGCGATACTGTTAGCATATGCGGTATTAGCAGTTGATTTCTCACTGTTATTCCCCTCTGATAGGCAGGTTGCTTACGTG
>MG|15|85.97|Firmicutes|Clostridia|Clostridiales|Ruminococcaceae|Ruminococcus|callidus|
CGCGTGAGTAACCTGCCCATAAGAGAGGGATAGCACTTGGAAACGGGTAGTAATACCTCATATTGATATTGGACCGCATGGTCTGATATTGAAAGATTTATCGCTTATGGATGGACTCGCGTCTGATTAGCTAGTTGGGGAGGTAACGGCTCACCAAGCGACGATCAGTAGCCGAACTGAGAGGTTGAACGGCCGCATTGGGACTGAGACACGGCCCAGAT
>MG|29|96.33|Firmicutes|Clostridia|Clostridiales|Ruminococcaceae|Faecalibacterium|prausnitzii|
CTGGGCCGTATCTCAGTCCCAATGTGGCCGTTCAACCTCTCAGTCCGGCTACTGATCGTCGACTTGGTATGCCGTTACCACACCAACTATCTAATCAGACATAAGCCCATCTATCAGCGGATTGCTCCTTTCCCTTTTGAATCATGCGATTCTCAAGGCATATGCGGTATTAGCAGTCATTTCTAACTGTTGTTCCCCTCTGATAGGCAGGTTGCTTATGCA
>MG|15|90.91|Firmicutes|Clostridia|Clostridiales|Ruminococcaceae|Faecalibacterium|prausnitzii|
CTGGGCCGTATCTCAGTCCCAATGTGGCCGTTCAACCTCTCAGTCCGGCTACTGATCATCGTCTTGGTGGGCCGTTACCTCACCAACTAACTAATCAGACGCAAGCTCATCTATCAGCGGATTGCTCCTTTTCTGCTTGTATCATGCGATACTCACAGCTTATGCGGTATTAGCAGTGATTTCTCACTGTTATTCCCCTCTGATAGGCAGATTGCTTACGCG
>MG|12|95.87|Firmicutes|Clostridia|Clostridiales|Ruminococcaceae|Faecalibacterium|prausnitzii|
CTGGGCCGTATCTCAGTCCCAATGTGGCCGTTCAACCTCTCAGTCCGGCTACTGATCGTAGACTTGGTATGCCGTTACCACACCAACTATCTAATCAGACATAAGCCCATCTATCAGCGGATTGCTCCTTTCCCTTTTATATCATGCGATATTCAAGGCATATGCGGTATTAGCAGTCATTTCTAACTGTTGTTCCCCTCTGATAGGCAGGTTGCTTATGCA
>MG|12|91.93|Firmicutes|Clostridia|Clostridiales|Ruminococcaceae|Faecalibacterium|prausnitzii|
CGCGTGAGCAACCTGCCTTTCAGAGGGGGATAACGTCTTGAAAAGGACGCTAATACCGCATGACATTCTGTTTTCGCATGGAGACGGAATCAAAGGAGCAATCCGCTGAAAGATGGGCTCGCGTCCGATTAGATAGTTGGCGGGGTAGAGGCCCACCAAAGTCGACGATCGGTAGCCGGACTGAGAGGTTGAACGGCCACATTGGGACTGAGACACGGCCCAG
>MG|12|84.23|Firmicutes|Clostridia|Clostridiales|Ruminococcaceae|Faecalibacterium|prausnitzii|
CTGGACCGTCTCTCAGTTCCAGTGTGGCCGATCACCCTCTCAGGTCGCTACCGATCGTCGCCTTGGTGGGCCGTTACCTCGCCAACTAGCTAATCGGACGCGAACTCACCCCATACCGGATTCCTCCTTTTACCCCATCGCCATGTGGCATCGTGGTCTTATGCGGTATTAGCAGATGTTTCCATCTGTTATCCCCCTGTATGGGACAGATTGTTCACGCG
>MG|216|98.19|Firmicutes|Clostridia|Clostridiales|Ruminococcaceae|Roseburia / Ruminococcus / [Ruminococcus]|sp.|
TTGGGCCGTGTCTCAGTCCCAATGTGGCCGGTCACCCTCTCAGGTCGGCTACTGATCGTCGCCTTGGTAGGCCGTTACCCTGCCAACTAGCTAATCAGACGCGGGTCCATCTCATACCACCGGAGTTTTTACCTCTGCACCATGCGGTGCTGGGGTCTTATGCGGTATTAGCAGTCATTTCTAACTGTTATCCCCCTGTATGAGGCAGGTTACCCACGCGT
>MG|27|90.54|Firmicutes|Clostridia|Clostridiales|Ruminococcaceae|Faecalibacterium|prausnitzii|
CTGGGCCGTGTCTCAGTCCCAATGTGGCCGATCAACCTCTCAGTCCGGCTACCGATCGTCGACTTGGTGAGCCGTTACCTCACCAACTATCTAATCGGACGCGAGCCCATCTTACAGCGGATTGCTCCTTTGACCCCTGCACCATGCGATGCTGTGGTCTCATGCGGTATTAGCAACCGTTTCCGGTTGTTATCCCCCTCTGTAAGGCAGGTTGCTCACGCG
>MG|36|92.34|Firmicutes|Clostridia|Clostridiales|Ruminococcaceae|Faecalibacterium|prausnitzii|
CTGGGCCGTGTCTCAGTCCCAATGTGGCCGTTCAACCTCTCAGTCCGGCTACCGATCGTCGACTTGGTGGGCCTCTACCCCGCCAACTATCTAATCGGACGCGAGCCCATCTTTCAGCGGATTGCTCCTTTGATTCCGTCTCCATGCGAAAACAGAATGTCATGCGGTATTAGCGTCCTTTTCAAGACGTTATCCCCCTCTGAAAGGCAGGTTGCTCACGCG
>MG|22|92.27|Firmicutes|Clostridia|Clostridiales|Ruminococcaceae|Faecalibacterium|prausnitzii|
CACGTAAGCAACCTGCCTGTTAGAGGGGAACAACAGTTAGAAATGACTGCTAATACCGCATATGCCATAGTGAGGACATCCTCACAGTGGGAAAGGAGCAATCCGCTAACAGATGGGCTTGCGTCTGATTAGCTAGTTGGTGGGGTAACGGCCTACCAAGGCGACGATCAGTAGCCGGACTGAGAGGTTGAACGGCCACATTGGGACTGAGATACGGCCCAG
>MG|16|85.59|Firmicutes|Clostridia|Clostridiales|Ruminococcaceae|Faecalibacterium|prausnitzii|
CTGGACCGTCTCTCAGTTCCAGTGTGGCCGATCACCCTCTCAGGTCGGCTACCGATCGTCGCCTTGGTGGGCCGTTACCTCGCCAACTAGCTAATCGGACGCGAACTCACCCCATACCGGATAAATCCTTTTACCCCATCATCATGTGATGTCGTGGTCTTATGCGGTATTAGCAGATGTTTCCATCTGTTATCCCCCTGTATGGGACAGATTGTTCACGCG
>MG|10|90.45|Firmicutes|Clostridia|Clostridiales|Ruminococcaceae|Faecalibacterium|prausnitzii|
CTGGGCCGTATCTCAGTCCCAATGTGGCCGTTCAACCTCTCAGTCCGGCTACTGATCATCGTCTTGGTGGGCCGTTACCTCACCAACTAACTAATCAGACGCAAGCTCATCTATCAGCGGATTACTCCTTTTCTGCTTGTATCATGCGATACTCACAGCTTATGCGGTATTAGCAGTGATTTCTCACTGTTATTCCCCTCTGATAGGCAGATTGCTTACGCG
>MG|30|94.55|Firmicutes|Clostridia|Clostridiales|Ruminococcaceae|Faecalibacterium|prausnitzii|
CGCGTGAGCAACCTGCCCTTCAGAGGGGGATAGCGTCTGGAAACGGACGGTAATACCGCATAACGTACAGAGACCGCATGATCTTTGTACCAAAACTGAGGTGCTGAAGGATGGGCTCGCGTTGGATTAGATAGTTGGTGGGGTAACGGCCTACCAAGTCGACGATCCATAGCCGGACTGAGAGGTTGATCGGCCACATTGGGACTGAGACACGGCCCAG
>MG|11|96.36|Firmicutes|Clostridia|Clostridiales|Ruminococcaceae|Ruminococcus|sp.|
TTGGGCCGTGTCTCAGTCCCAATGTGGCCGGTCACCCTCTCAGGTCGGCTACTGATCGTCGCCTTGGTAGGCCTTTACCCTGCCAACTAGCTAATCAGACGCGGGCTCATCTCACACCACCGGAGTTTTTACCCCTGCACCATGCGGTGCTGTGGTCTTATGCGGTATTAGCAGCCATTTCTAACTGTTATCCCCCTGTGTGAGGCAGGTTACCCACGCG
>MG|97|92.34|Firmicutes|Clostridia|Clostridiales|Ruminococcaceae|Faecalibacterium|prausnitzii|
CTGGGCCGTATCTCAGTCCCAATGTGGCCGTTCAACCTCTCAGTCCGGCTACTGATCGTCGCCTTGGTAGGCCGTTACCCCACCAACTAGCTAATCAGACGCAAGCCCATCTATTAGCGGATTGCTCCTTTCCTAACTGTATCATGCGATACTGTTAGCATATGCGGTATTAGCAATGATTTCTCACTGTTATTCCCCTCTAATAGGCAGGTTGCTTACGTG
>MG|53|89.64|Firmicutes|Clostridia|Clostridiales|Ruminococcaceae|Faecalibacterium|prausnitzii|
CTGGGCCGTATCTCAGTCCCAATGTGGCCGATCAACCTCTCAGTCCGGCTACTGATCGTCGACTTGGTGAGCCGTTACCTCACCAACTATCTAATCAGACGCGAGCCCATCTTTCAGCGGATTGCTCCTTTGATACCAAGACGATGCCGCCTCGGTATGTTATGCGGTATTAGCGGCCGTTTCCAGCCGTTGTCCCCCTCTGAAAGGCAGGTTGCTCACGTG
>MG|13|95.87|Firmicutes|Clostridia|Clostridiales|Ruminococcaceae|Faecalibacterium|prausnitzii|
TGCATAAGCAACCTGCCTATCAGAGGGGAACAACAGTTAGAAATGACTGCTAATACCGCATATGCCTTGAGAATCGCATGATTCAAAAGGGAAAGGAGCAATCTGCTGATAGATGGGCTTATGTCTGATTAGATAGTTGGTGTGGTAACGGCATACCAAGTCGACGATCAGTAGCCGGACTGAGAGGTTGAACGGCCACATTGGGACTGAGATACGGCCCAG
>MG|91|96.83|Firmicutes|Clostridia|Clostridiales|Ruminococcaceae|Faecalibacterium|prausnitzii|
CTGGGCCGTATCTCAGTCCCAATGTGGCCGTTCATCCTCTCAGACCGGCTACTGATCGTCGCCTTGGTGGGCCGTTACCCCACCAACCAGCTAATCAGACGCGAGGCCATCTTTCAGCACATAAAGCTTTGACTTCTCAGGGATGCCCCCAAGAAGCGTCATGCGGTATTAGCAGTCGTTTCCAACTGTTGTCCCCCACTGAAAGGCAGGTTCCTCACGCG
>MG|14|94.22|Firmicutes|Clostridia|Clostridiales|Ruminococcaceae|Faecalibacterium|prausnitzii|
CTGGGCCGTGTCTCAGTCCCAATGTGGCCGTTCAACCTCTCAGTCCGGCTACCAATCGTCGCCTTGGTGGGCCGTTACCTCACCAACTAGCTAATTGGACGCGAGTCCATCCCGAAGCAAACCGAAGTCCTTTTCCCTCTGAGCCATGCGGCTCTGTGGGCTTATGCGGTATTAGCAGTCGTTTCCAACTGTTGTCCCCCACTTCGGGGCAGGTTACTCACGCGT
>MG|93|98.18|Firmicutes|Clostridia|Clostridiales|Ruminococcaceae|Roseburia / Ruminococcus / [Ruminococcus]|sp.|
CGCGTGGGTAACCTGCCTCATACAGGGGGATAACAGTTAGAAATGACTGCTAATACCGCATAAGACCCCAGCACCGCATGGTGCAGAGGTAAAAACTCCGGTGGTATGAGATGGACCCGCGTCTGATTAGCTAGTTGGCAGGGTAACGGCCTACCAAGGCGACGATCAGTAGCCGACCTGAGAGGGTGACCGGCCACATTGGGACTGAGACACGGCCCAA
>MG|17|95.05|Firmicutes|Clostridia|Clostridiales|unclassified Clostridiales|Pseudoflavonifractor|capillosus|
CTGGGCCGTGTCTCAGTCCCAATGTGGCCGGCCAACCTCTCAGTCCGGCTACTGATCGTCGCCTTGGTGGGCCGTTACCCCGCCAACTAGCTAATCAGACGCGAGGCCATCTCAGAGCGATAAATCTTTGGCAGCAAGATCATGCGATCTCGCTGCATCATGCGGTATTAGCAGCTGTTTCCAACTGTTATTCCCCACTCCGAGGCAGGTTCCTCACGCG
>MG|15|79.61|Firmicutes|Clostridia|Thermoanaerobacterales|Thermoanaerobacteraceae|Carboxydothermus|hydrogenoformans|
TTGGGCCGTGTCTCAGTCCCAATGTGGCCGTCCAACCTCTCAGTCCGGCTACGCATCGTCGCCTTGGTAGGCCATTACCCCACCAACTAGCTAATACGCCGCAGGCCCATCTAAGAGCGACGCTGTAAAGCGCCTTTTAATACAGAAACGAAACTGTATATCATCCGGTATTAGCTACCGTTTCCAGTAGTTGTCCCAGACTCAAAGGTAGGTCACCCACGTGTTACTCACCCGTCCGCCAGGAGCTATTCCCGTGTACAGGGCAGGTCGGTCACGCA
>MG|26|88.34|Firmicutes|Erysipelotrichi|Erysipelotrichales|Erysipelotrichaceae|Bulleidia|hoa12_73A10|
TTGGGCCGTGTCTCAGTCCCAATGTGGCCGTTCACCCTCTCAGGTCGGCTACGTATCATCGCCTTGGTGGGCCGTTACCTCACCAACTAGCTAATACGCCGTAAGCCCATCTACTTGTGTTTCTAACCTTTAATGATTTATGGATGCCCATATATCACCTATCCGGTTTTAGCTATCGTTTCCAATAGTTATCCCAGTCCTTGTAGGCAGGTTGCTTACGTTT
>MG|30|91.63|Firmicutes|Erysipelotrichi|Erysipelotrichales|Erysipelotrichaceae|Bulleidia|p-1630-c5|
TACATAAGCAACCTGCCCACGGAGACCGGGATAATCTCTGGAAACGGGGACTAAAACCGGATAGGCAGTAATGAGGCATCTCAATACTGTTAAAGGTGAGAGACACTGGTGGATGGGCTTATGGCGCATTAGCTAGTTGGTGAGGTAACGGCCCACCAAGGCGATGATGCGTAGCCGGCCTGAGAGGGTGAACGGCCACATTGGGACTGAGACACGGCCCAG
>MG|10|88.34|Firmicutes|Erysipelotrichi|Erysipelotrichales|Erysipelotrichaceae|Bulleidia|hoa12_73A10|
AACGTAAGCAACCTGCCTACAAGGACTGGGATAACTATTGGAAACGATAGCTAAAACCGGATAGGTGATATATGGGCATCCATAAATCATTAAAGGTTAGAAACACAAGTAGATGGGCTTACGGCGTATTAGCTAGTTGGTGAGGTAACGGCCCACCAAGGCGATGATACGTAGCCGACCTGAGAGGGTGAACGGCCACATTGGGACTGAGACACGGCCCAA
>MG|37|95.93|Firmicutes|Erysipelotrichi|Erysipelotrichales|Erysipelotrichaceae|Bulleidia|p-1630-c5|
TACATAAGCAACCTGCCTACAAAGACTGGGATAATCTCTGGAAACGGGGACTAAAACCGGATAGGTAATCAGATCACATGATCAGATTATTAAAGGTCAGAAACACTAGTAGATGGGCTTATGGTGCATTAGTTAGTTGGTAAGGTAACGGCCTACCAAGACGATGATGCATAGCCGGGCTGAGAGGCTGAACGGCCACATTGGGACTGAGACACGGCCCAG
>MG|17|91.63|Firmicutes|Erysipelotrichi|Erysipelotrichales|Erysipelotrichaceae|Bulleidia|p-1630-c5|
CTGGGCCGTGTCTCAGTCCCAATGTGGCCGTTCACCCTCTCAGGCCGGCTACGCATCATCGCCTTGGTGGGCCGTTACCTCACCAACTAGCTAATGCGCCATAAGCCCATCCACCAGTGTCTCTCACCTTTAACAGTATTGAGATGCCTCATTACTGCCTATCCGGTTTTAGTCCCCGTTTCCAGAGATTATCCCGGTCTCCGTGGGCAGGTTGCTTATGTA
>MG|12|95.5|Firmicutes|Erysipelotrichi|Erysipelotrichales|Erysipelotrichaceae|Bulleidia|p-1630-c5|
CTGGGCCGTGTCTCAGTCCCAATGTGGCCGTTCAGCCTCTCAGCCCGGCTATGCATCATCGTCTTGGTAGGCCGTTACCTTACCAACTAACTAATGCACCATAAGCCCATCTACTAGTGTTTCTGACCTTTAATAATCTGATCATGTGATCTGATTACCTATCCGGTTTTAGTCCCCGTTTCCAGAGATTATCCCAGTCTTTGTAGGCTAGGTTGCTTATGTA
>MG|120|95.93|Firmicutes|Erysipelotrichi|Erysipelotrichales|Erysipelotrichaceae|Bulleidia|p-1630-c5|
CTGGGCCGTGTCTCAGTCCCAATGTGGCCGTTCAGCCTCTCAGCCCGGCTATGCATCATCGTCTTGGTAGGCCGTTACCTTACCAACTAACTAATGCACCATAAGCCCATCTACTAGTGTTTCTGACCTTTAATAATCTGATCATGTGATCTGATTACCTATCCGGTTTTAGTCCCCGTTTCCAGAGATTATCCCAGTCTTTGTAGGCAGGTTGCTTATGTA
>MG|21|95.56|Firmicutes|Erysipelotrichia|Erysipelotrichales|Erysipelotrichaceae|Erysipelatoclostridium|spiroforme|
CTGGGCCGTGTCTCAGTCCCAGTGTGGCCGGTCACCCTCTCAGGTCGGCTACGCATCGTCGCCTTGGTGGGCCGTTACCCCTCCAACAAGCTAATGCGCCGTAAGCCCATCCTCTACCAGTCCCGTAGCACTTTTAATATGGTCACCATGCAGTGTCCATACCTATGCGGTCTTAGCTGCCGTTTCCAGCAGTTATCCCCCTGTCTAGGGCAGGTTACTTATGTA
>MG|20|94.12|Firmicutes|Erysipelotrichia|Erysipelotrichales|Erysipelotrichaceae|Erysipelatoclostridium|saccharogumia|
CTGGGCCGTGTCTCAGTCCCAGTGTGGCCGGTCACCCTCTCAGGTCGGCTACGCATCGTCGCCTTGGTGAGCCGTTACCTCACCAACCAGCTAATGCGCCATAAGTCCATCCTCTACCAGTGCCTTGGCACTTTTAATACAGTTATCATGCGATCTCTGTACCTATGCGGTCTTAGCTGACGTTTCCATCAGTTATCCCCCTGTAAAGGCCAGGTTGCTTACGTA
>MG|10|82.74|Firmicutes|Erysipelotrichia|Erysipelotrichales|Erysipelotrichaceae|Erysipelothrix|sp.|
TACATAAGCAACCTGCCCCAATGTGTGGGATAACGCTTGGAAACGAGTGCTAATACCACATAGCTTAGATATGGCATCATATCATAACTAAAGGTGCTTTGGCATCGCTTTGGGATGGGCTTATGGTGTATTAGTTAGTTGGTGAGGTAACGGCTCACCAAGACGATGATACATAGCCGGCCTGAGAGGGTGAACGGCCACATTGGGACTGAGACACGGCCCAG
>MG|12|93.67|Firmicutes|Erysipelotrichia|Erysipelotrichales|Erysipelotrichaceae|Erysipelatoclostridium|saccharogumia|
CTGGGCCGTGTCTCAGTCCCAGTGTGGCCGGTCACCCTCTCAGGTCGGCTACGCATCGTCGCCTTGGTGAGCCGTTACCTCACCAACCAGCTAATGCGCCATAAGTCCATCCTCTACCAGTGCTTGGCACTTTTAATACAGTTATCATGCGATCTCTGTACCTATGCGGTCTTAGCTGACGTTTCCATCAGTTATCCCCCTGTAAAGGCCAGGTTGCTTACGTA
>MG|15|82.18|Proteobacteria|Alphaproteobacteria|Rhizobiales|Beijerinckiaceae|Camelimonas|lactis|
CGCGTAGGAACGCACCCTGCAGTGAGGGATAAGACACCGAAAGGTGTTCTAATACCGCATACGGTCTTCGGATTAAAGCTTTATGCGCTGAAGGAGCGGCCTGCGTCATATTAGATTGTTGGTGGGGTAATGGCCTACCAAGTCGATGATGTGTAGCTGGTCTGAGAGGATGATCAGCCAGACTGGGACTGAGACACGGCCCAG
>MG|64|82.18|Proteobacteria|Alphaproteobacteria|Rhizobiales|Beijerinckiaceae|Camelimonas|lactis|
CTGGGCCGTGTCTCAGTCCCAGTCTGGCTGATCATCCTCTCAGACCAGCTACACATCATCGACTTGGTAGGCCATTACCCCACCAACAATCTAATATGACGCAGGCCGCTCCTTCAGCGCATAAAGCTTTAATCCGAAGACCGTATGCGGTATTAGAACACCTTTCGGTGTCTTATCCCTCACTGCAGGGTGCGTTCCTACGCG
>MG|419|83.17|Proteobacteria|Alphaproteobacteria|Rhodobacterales|Rhodobacteraceae|Roseivivax|halotolerans|
CTGGGCCGTATCTCAGTCCCAGTCTGGCTGATCATCCTCTCAGACCAGCTACACATCATCGGCTTGGTAGGCCATTACCCCACCAACTACCTAATATGACGCAGGCCGCTCCTTCAGCGCATAAATGCTTTAATCCGAAGACCGTATGCGGTATTAGAACACCTTTCGGTATCTTATCCCTCACTGTAGGGTGCGTTCCTACGCG
>MG|19|83.65|Proteobacteria|Alphaproteobacteria|Rhodobacterales|Rhodobacteraceae|Roseivivax|halotolerans|
CTGGGCCGTGTCTCAGTCCCAGTCTGGCTGATCATCCTCTCAGACCAGCTACACATCATCGGCTTGGTAGGCCATTACCCCACCAACTACCTAATATGACGCAGGCCGCTCCTTCAGCGCATAAATGCTTTAATCCGAAGACCGTATGCGGTATTAGAACACCTTTCGGTATCTTATCCCTCACTGTAGGGTGCGTTCCTACGCG
>MG|13|83.01|Proteobacteria|Alphaproteobacteria|Rhodobacterales|Rhodobacteraceae|Roseivivax|halotolerans|
CTGGGCCGTATCTCAGTCCCAGTCTGGCTGATCATCCTCTCAGACCAGCTACACATCATCGGCTTGGTAGGCCATTACCCCACCAACTACCTAATATGACGCAGGCCGCTCCTTCAGCGCATAAAGCTTTAATCCGAAGACCGTATGCGGTATTAGAACACCTTTCGGTGTCTTATCCCTCACTGCAGGGTGCGTTCCTACGCG
>MG|112|83.17|Proteobacteria|Alphaproteobacteria|Rhodobacterales|Rhodobacteraceae|Roseivivax|halotolerans|
CGCGTAGGAACGCACCCTACAGTGAGGGATAAGATACCGAAAGGTGTTCTAATACCGCATACGGTCTTCGGATTAAAGCATTTATGCGCTGAAGGAGCGGCCTGCGTCATATTAGGTAGTTGGTGGGGTAATGGCCTACCAAGCCGATGATGTGTAGCTGGTCTGAGAGGATGATCAGCCAGACTGGGACTGAGATACGGCCCAG
>MG|26|83.09|Proteobacteria|Alphaproteobacteria|Rhodobacterales|Rhodobacteraceae|Roseivivax|halotolerans|
CTGGGCCGTATCTCAGTCCCAGTCTGGCTGATCATCCTCTCAGACCAGCTACACATCATCGGCTTGGTAGGCCATTACCCCACCAACTACCTAATATGACGCAGGCCGCTCCTTCAGCGCATAAATGCTTTAATCCGAAGACCGTATGCGGTATTAGAACACCTTTCGGTGTCTTATCCCTCACTGCAGGGTGCGTTCCTACGCG
>MG|17|84.85|Proteobacteria|Alphaproteobacteria|Rhodobacterales|Rhodobacteraceae|Pannonibacter|sp.|
CTGGGCCGTGTCTCAGTCCCAGTGTGGCTGATCATCCTCTCGGACCAGCTACTGATCATCGCCTTGGTAAGCTATTGCCTCACCAACTAGCTAATCAGACGCGAGCCCCTCCTCGGGCGGATTCCTCCTTTTGCTCCTCAGCCTACGGGGTATTAGCAGCCGTTTCCAGCTGTTGTTCCCCTCCCAAGGGTAGGTTCTTACGCG
>MG|20|79.38|Proteobacteria|Betaproteobacteria|Burkholderiales|Oxalobacteraceae|Collimonas|fungivorans|
CGCGTGGGAACATACCCCAAACTGAGGGATAACTAGTCGAAAGATTAGCTAATACCGCATGTGATCTACGGATTAAAGCTTTCGGGCGGTTTGGGAATGGCCTGCGTACGATTAGATAGTTGGTGAGGTAAAGGCTCACCAAGTCGACGATCGTTAGATGGTTTGAGAGGATGATCATCCAGACTGGGACTGAGACACGGCCCAG
>MG|55|79.38|Proteobacteria|Betaproteobacteria|Burkholderiales|Oxalobacteraceae|Collimonas|fungivorans|
CTGGGCCGTGTCTCAGTCCCAGTCTGGATGATCATCCTCTCAAACCATCTAACGATCGTCGACTTGGTGAGCCTTTACCTCACCAACTATCTAATCGTACGCAGGCCATTCCCAAACCGCCCGAAAGCTTTAATCCGTAGATCACATGCGGTATTAGCTAATCTTTCGACTAGTTATCCCTCAGTTTGGGGTATGTTCCCACGCGG
>MG|28|95.67|Proteobacteria|Deltaproteobacteria|Desulfovibrionales|Desulfovibrionaceae|Desulfovibrio|piger|
CTGGACCGTGTTTCAGTTCCAGTGTGGCCGATCATCCTCTCAGATCGGCTACCCATCGTTGCCTTGGTAGGCCATTACCCCACCAACTAGCTAATGGGACGCGGACTCATCTCTATGCGATAGCTTGCAAGCAGAGGCCATCCTTTCCTCATAGGTTAATATGAGCGTATCCGGTATTAGCAGTCGTTTCCAACTGTTATCCCCGTCATAGAGGCAGATCATCCACGTG
>MG|10|94.74|Proteobacteria|Deltaproteobacteria|Desulfovibrionales|Desulfovibrionaceae|Desulfovibrio|piger|
CTGGACCGTGTTTCAGTTCCAGTGTGGCCGATCATCCTCTCAGATCGGCTACCCATCGTTGCCTTGGTGGGCCGTTACCCCGCCAACCAGCTAATGGGACGCGGACTCATCTCTATGCGACAGCTTACAGGCAGAGGCCGTCTTTCCTCATAAAGTTATTTATGAGCGTATTCGGTATTAGCAGTCGTTTCCAACTGTTATCCCCATCATAGAGGCAGATTATCCACGCG
>MG|12|93.86|Proteobacteria|Deltaproteobacteria|Desulfovibrionales|Desulfovibrionaceae|Desulfovibrio|piger|
CTGGACCGTGTTTCAGTTCCAGTGTGGCCGATCATCCTCTCAGATCGGCTACCCATCGTCGCCTTGGTGGGCCGTTACCCCGCCAACCAGCTAATGGGACGCGGACTCATCTCTATGCGACAGCTTACAGGTAGAGGCCGTCTTTCCTCATAAAGTTATTTATGAGCGTATTCGGTATTAGCAGTCGTTTCCAACTGTTATCCCCATCATAGAGGCAGATTATCCACGCG
>MG|53|96.1|Proteobacteria|Deltaproteobacteria|Desulfovibrionales|Desulfovibrionaceae|Desulfovibrio|piger|
CTGGACCGTGTTTCAGTTCCAGTGTGGCCGATCATCCTCTCAGATCGGCTACCCATCGTTGCCTTGGTAGGCCATTACCCCACCAACTAGCTAATGGGACGCGGACTCATCTCTATGCGATAGCTTGCAAGCAGAGGCCATCCTTTCCTCATAGGTTAATATGAGCGTATCCGGTATTAGCAGTCGTTTCCAACTGTTATCCCCGTCATAGAGGCAGATTATCCACGTG
>MG|11|94.74|Proteobacteria|Deltaproteobacteria|Desulfovibrionales|Desulfovibrionaceae|Desulfovibrio|piger|
CGCGTGGATAATCTGCCTCTATGATGGGGATAACAGTTGGAAACGACTGCTAATACCGAATACGCTCATAAATAACTTTATGAGGAAAGACGGCCTCTGCCTGTAAGCTGTCGCATAGAGATGAGTCCGCGTCCCATTAGCTGGTTGGCGGGGTAACGGCCCACCAAGGCAACGATGGGTAGCCGATCTGAGAGGATGATCGGCCACACTGGAACTGAAACACGGTCCAG
>MG|10|96.12|Proteobacteria|Deltaproteobacteria|Desulfovibrionales|Desulfovibrionaceae|Desulfovibrio|piger|
CACGTGGATAATCTGCCTCTATGACGGGGATAACAGTTGGAAACGACTGCTAATACCGGATACGCTCATATTAACCTATGAGGAAAGGATGGCCTCTGCTTGCAAGCTATCGCATAGAGATGAGTCCGCGTCCCATTAGCTAGTTGGTGGGGTAATGGCCTACCAAGGCAACGATGGGTAGCCGATCTGAGAGGATGATCGGCCACACTGGAACTGAAACACGGTCCAGA
>MG|12|94.3|Proteobacteria|Deltaproteobacteria|Desulfovibrionales|Desulfovibrionaceae|Desulfovibrio|piger|
CTGGACCGTGTTTCAGTTCCAGTGTGGCCGATCATCCTCTCAGATCGGCTACCCATCGTTGCCTTGGTGGGCCGTTACCCCGCCAACCAGCTAATGGGACGCGGACTCATCTCTATGCGACAGCTTACAGGTAGAGGCCGTCTTTCCTCATAAAGTTATTTATGAGCGTATTCGGTATTAGCAGTCGTTTCCAACTGTTATCCCCATCATAGAGGCAGATTATCCACGCG
>MG|11|95.63|Proteobacteria|Deltaproteobacteria|Desulfovibrionales|Desulfovibrionaceae|Desulfovibrio|piger|
CTGGACCGTGTTTCAGTTCCAGTGTGGCCGATCATCCTCTCAGATCGGCTACCCATCGTTGCCTTGGTGGGCCGTTACCCCGCCAACCAGCTAATGGGACGCGGACTCATCTCTATGCGACAGCTTACAAGCAGAGGCCGTCTTTCCTCATAAAGTCATCTATGAGCGTATTCGGTATTAGCAGTCGTTTCCAACTGTTATCCCCATCATAGAGGCAGATTATCCACGCG
>MG|21|95.24|Proteobacteria|Deltaproteobacteria|Desulfovibrionales|Desulfovibrionaceae|Desulfovibrio|piger|
CTGGACCGTGTTTCAGTTCCAGTGTGGCCGATCATCCTCTCAGATCGGCTACCCATCGTTGCCTTGGTAGGCCATTACCCCACCAACTAGCTAATGGGACGCGGACTCATCTCTACGCGATAGCTTGCAAGCAGAGGCCATCCTTTCCTCATAGGTTAATATGAGCGTATCCGGTATTAGCAGTCGTTTCCAACTGTTATCCCCGTCATAGAGGCAGATCATCCACGTG
>MG|25|100.0|Proteobacteria|Gammaproteobacteria|Enterobacteriales|Enterobacteriaceae|Enterobacter / Escherichia / Escherichia/Shigella / Eschericia/Shigella|Enterobacter hormaechei / Escherichia fergusonii / Escherichia vulneris / Escherichia/Shigella coli / Escherichia/Shigella coli/sonnei / Eschericia/Shigella coli/dysenteriae / Eschericia/Shigella coli/flexneri|
TGTCTGGGAAACTGCCTGATGGAGGGGGATAACTACTGGAAACGGTAGCTAATACCGCATAACGTCGCAAGACCAAAGAGGGGGACCTTCGGGCCTCTTGCCATCGGATGTGCCCAGATGGGATTAGCTAGTAGGTGGGGTAACGGCTCACCTAGGCGACGATCCCTAGCTGGTCTGAGAGGATGACCAGCCACACTGGAACTGAGACACGGTCCAG
>MG|17|87.75|Synergistetes|Synergistia|Synergistales|Synergistaceae|Cloacibacillus|porcorum|
CGCGTGAGGACCTGTCTCCGGCAGGGGGACAACATTTGGAAACGGATGCTAATACCGCATAAGCCGAGAGGTGAAAGGAGCAATCCGGCAGGAGAGGGACTCGCGTTCTATCAGCTAGTAGGCGGGGTAAAGGCCCACCTAGGCGAAGACGGATAGCCGGACTGAGAGGTCGACCGGCCACACTGGAACTGAGACACGGTCCAG
>MG|40|81.82|Actinobacteria|Acidimicrobiia|Acidimicrobiales|Microthrixaceae|Candidatus Microthrix|parvicella|
CCTACGGGAGGCAGCAGTAGGGAATCTTTCACAATGGGCGCAAGCCTGATGGAGCAACGCCGCGTGCAGGATGAAGGCCTCGGGTTGTAAACTGCTTTTATAAGCGAGAAATATGATGGTAACTTATGAATAAGGATCGGCTAACTACGTGC
>MG|19|81.82|Actinobacteria|Acidimicrobiia|Acidimicrobiales|Microthrixaceae|Candidatus Microthrix|parvicella|
GCACGTAGTTAGCCGATCCTTATTCATAAGTTACCATCATATTTCTCGCTTATAAAAGCAGTTTACAACCCGAGGCCTTCATCCTGCACGCGGCGTTGCTCCATCAGGCTTGCGCCCATTGTGAAAGATTCCCTACTGCTGCCTCCCGTAGG
>MG|15|95.27|Actinobacteria|Actinobacteria|Actinomycetales|Corynebacteriaceae|Corynebacterium|aquilae|
CCTACGGGAGGCAGCAGTGGGGAATATTGCACAATGGGCGCAAGCCTGATGCAGCGACGCCGCGTGAGGGATGACGGCCTTCGGGTTGTAAACCTCTTTCGCGAGGGACGAAGCTATCATCTTTTGGTGGTGACTGTACCTTGATAAGAAGCACCGGCTAACTACGTGC
>MG|18|94.15|Actinobacteria|Actinobacteria|Actinomycetales|Corynebacteriaceae|Corynebacterium|aquilae|
CCTACGGGAGGCAGCAGTGGGGGAATATTGCACAATGGGCGCAAGCCTGATGCAGCGACGCCGCGTGAGGGATGACGGCCTTCGGGTTGTAAACCTCTTTCGCGAGGGACGAAGCTATCATTTTTTTGGTGGTGACTGTACCTTGATAAGAAGCACCGGCTAACTACGTGC
>MG|17|100.0|Actinobacteria|Actinobacteria|Actinomycetales|Corynebacteriaceae|Brevibacterium / Corynebacterium|Brevibacterium sp. / Corynebacterium casei / Corynebacterium stationis|
CCTACGGGAGGCAGCAGTGGGGAATATTGCACAATGGGCGCAAGCCTGATGCAGCGACGCCGCGTGGGGGATGAAGGCCTTCGGGTTGTAAACTCCTTTCGCTATCGACGAAGCCACTTGTGGTGACGGTAGGTAGATAAGAAGCACCGGCTAACTACGTGC
>MG|10|94.71|Actinobacteria|Actinobacteria|Actinomycetales|Corynebacteriaceae|Corynebacterium|aquilae|
CCTACGGGAGGCAGCAGTGGGGAATATTGCACAATGGGCGCAAGCCTGATGCAGCGACGCCGCGTGAGGGATGACGGCCTTCGGGTTGTAAACCTCTTTCGCGAGGGACGAAGCTATCATTTTTTTGGTGGTGACTGTACCTTGATAAGAAGCACCGGCTAACTACGTGC
>MG|12|94.71|Actinobacteria|Actinobacteria|Actinomycetales|Corynebacteriaceae|Corynebacterium|aquilae|
CCTACGGGAGGCAGCAGTGGGGGAATATTGCACAATGGGCGCAAGCCTGATGCAGCGACGCCGCGTGAGGGATGACGGCCTTCGGGTTGTAAACCTCTTTCGCGAGGGACGAAGCTATCATTTTTTGGTGGTGACTGTACCTTGATAAGAAGCACCGGCTAACTACGTGC
>MG|12|94.71|Actinobacteria|Actinobacteria|Actinomycetales|Corynebacteriaceae|Corynebacterium|aquilae|
CCTACGGGAGGCAGCAGTGGGGGAATATTGCACAATGGGCGCAAGCCTGATGCAGCGACGCCGCGTGAGGGATGACGGCCTTCGGGTTGTAAACCTCTTTCGCGAGGGACGAAGCTATCATCTTTTGGTGGTGACTGTACCTTGATAAGAAGCACCGGCTAACTACGTGC
>MG|19|95.27|Actinobacteria|Actinobacteria|Actinomycetales|Corynebacteriaceae|Corynebacterium|aquilae|
GCACGTAGTTAGCCGGTGCTTCTTATCAAGGTACAGTCACCACCAAAAAATGATAGCTTCGTCCCTCGCGAAAGAGGTTTACAACCCGAAGGCCGTCATCCCTCACGCGGCGTCGCTGCATCAGGCTTGCGCCCATTGTGCAATATTCCCCACTGCTGCCTCCCGTAGG
>MG|39|95.27|Actinobacteria|Actinobacteria|Actinomycetales|Corynebacteriaceae|Corynebacterium|aquilae|
CCTACGGGAGGCAGCAGTGGGGAATATTGCACAATGGGCGCAAGCCTGATGCAGCGACGCCGCGTGAGGGATGACGGCCTTCGGGTTGTAAACCTCTTTCGCGAGGGACGAAGCTATCATTTTTTGGTGGTGACTGTACCTTGATAAGAAGCACCGGCTAACTACGTGC
>MG|17|100.0|Actinobacteria|Actinobacteria|Actinomycetales|Dermabacteraceae|Brachybacterium / Rarobacter|Brachybacterium saurashtrense / Rarobacter faecitabidus|
CCTACGGGAGGCAGCAGTGGGGAATATTGCACAATGGGCGAAAGCCTGATGCAGCGACGCCGCGTGAGGGATGACGGCCTTCGGGTTGTAAACCTCTTTCAGTAGGGAAGAAGCGAGAGTGACGGTACCTGCAGAAGAAGCGCCGGCTAACTACGTGC
>MG|11|92.41|Actinobacteria|Actinobacteria|Actinomycetales|Kineosporiaceae|Kineosporia|aurantiaca|
GCACGTAGTTAGCCGTGGCTTCTTCTGCAGGTACCGTCCTTTTGTCTTCCCTGCTGAAAGAGGTTTACAATCCGAAGACCTTCTTCCCTCACGCGGCGTCGCTGGGTCAGGCTTGCGCCCATTGCCCAATATTCCCCACTGCTGCCTCCCGTAGG
>MG|15|100.0|Actinobacteria|Actinobacteria|Actinomycetales|Micrococcaceae|Arthrobacter / Brachybacterium / Zhihengliuella|Arthrobacter antarcticus / Arthrobacter arilaitensis / Arthrobacter bergerei / Arthrobacter cryotolerans / Arthrobacter gangotriensis / Arthrobacter globiformis / Arthrobacter halodurans / Arthrobacter kerguelensis / Arthrobacter methylotrophus / Arthrobacter mysorens / Arthrobacter psychrophenolicus / Arthrobacter rhombi / Arthrobacter scleromae / Arthrobacter sulfonivorans / Arthrobacter sulfureus / Arthrobacter woluwensis / Brachybacterium fresconis / Brachybacterium phenoliresistens / Brachybacterium sacelli / Brachybacterium zhongshanense / Zhihengliuella aestuarii / Zhihengliuella halotolerans|
CCTACGGGAGGCAGCAGTGGGGAATATTGCACAATGGGCGAAAGCCTGATGCAGCGACGCCGCGTGAGGGATGACGGCCTTCGGGTTGTAAACCTCTTTCAGTAGGGAAGAAGCGAAAGTGACGGTACCTGCAGAAGAAGCGCCGGCTAACTACGTGC
>MG|81|100.0|Actinobacteria|Actinobacteria|Actinomycetales|Streptomycetaceae|Cellulomonas / Kocuria / Rothia / Streptomyces|Cellulomonas denverensis / Cellulomonas gelida / Kocuria halotolerans / Rothia amarae / Rothia nasimurium / Streptomyces bangladeshensis / Streptomyces griseosporeus / Streptomyces rameus / Streptomyces scopiformis / Streptomyces spiralis / Streptomyces viridiviolaceus|
GCACGTAGTTAGCCGGCGCTTCTTCTGCAGGTACCGTCACTTTCGCTTCTTCCCTGCTGAAAGAGGTTTACAACCCGAAGGCCGTCATCCCTCACGCGGCGTCGCTGCATCAGGCTTGCGCCCATTGTGCAATATTCCCCACTGCTGCCTCCCGTAGG
>MG|183|100.0|Actinobacteria|Actinobacteria|Actinomycetales|Streptomycetaceae|Cellulomonas / Kocuria / Rothia / Streptomyces|Cellulomonas denverensis / Cellulomonas gelida / Kocuria halotolerans / Rothia amarae / Rothia nasimurium / Streptomyces bangladeshensis / Streptomyces griseosporeus / Streptomyces rameus / Streptomyces scopiformis / Streptomyces spiralis / Streptomyces viridiviolaceus|
CCTACGGGAGGCAGCAGTGGGGAATATTGCACAATGGGCGCAAGCCTGATGCAGCGACGCCGCGTGAGGGATGACGGCCTTCGGGTTGTAAACCTCTTTCAGCAGGGAAGAAGCGAAAGTGACGGTACCTGCAGAAGAAGCGCCGGCTAACTACGTGCC
>MG|134|99.37|Actinobacteria|Actinobacteria|Actinomycetales|Streptomycetaceae|Cellulomonas / Kocuria / Rothia / Streptomyces|Cellulomonas denverensis / Cellulomonas gelida / Kocuria halotolerans / Rothia amarae / Rothia nasimurium / Streptomyces aurantiacus / Streptomyces bangladeshensis / Streptomyces griseosporeus / Streptomyces rameus / Streptomyces scopiformis / Streptomyces spiralis / Streptomyces viridiviolaceus|
CCTACGGGAGGCAGCAGTGGGGGAATATTGCACAATGGGCGCAAGCCTGATGCAGCGACGCCGCGTGAGGGATGACGGCCTTCGGGTTGTAAACCTCTTTCAGCAGGGAAGAAGCGAAAGTGACGGTACCTGCAGAAGAAGCGCCGGCTAACTACGTGC
>MG|51|99.37|Actinobacteria|Actinobacteria|Actinomycetales|Streptomycetaceae|Cellulomonas / Kocuria / Rothia / Streptomyces|Cellulomonas denverensis / Cellulomonas gelida / Kocuria halotolerans / Rothia amarae / Rothia nasimurium / Streptomyces aurantiacus / Streptomyces bangladeshensis / Streptomyces griseosporeus / Streptomyces rameus / Streptomyces scopiformis / Streptomyces spiralis / Streptomyces viridiviolaceus|
GCACGTAGTTAGCCGGCGCTTCTTCTGCAGGTACCGTCACTTTCGCTTCTTCCCTGCTGAAAGAGGTTTACAACCCGAAGGCCGTCATCCCTCACGCGGCGTCGCTGCATCAGGCTTGCGCCCATTGTGCAATATTCCCCCACTGCTGCCTCCCGTAGG
>MG|10|92.26|Actinobacteria|Actinobacteria|Coriobacteriales|Coriobacteriaceae|Collinsella|tanakaei|
CCTACGGGAGGCAGGCAGTGGGGAATATTGCGCAATGGGGGCAACCCTGACGCAGCGACGCCGCGTGCGGGACGAAGGCCCCAGGGCCGTAAACCGCTTTCGGCGGGGACGAAGCATGACGGTACCCGCAGAAGAAGCCCCGGCTAACTACGTGC
>MG|12|95.62|Actinobacteria|Actinobacteria|Coriobacteriales|Coriobacteriaceae|Olsenella|sp.|
CCTACGGGAGGCAACAGTGGGGAATCTTGCGCAATGGGCGAAAGCCTGACGCAGCGACGCCGCGTGCGGGACGAAGGCCTTCGGGTCGTAAACCGCTTTCAGCAGGGACGAGGGGGCAACCTGACGGTACCTGCAGAAGAAGCCCCGGCTAACTACGTGC
>MG|13|95.62|Actinobacteria|Actinobacteria|Coriobacteriales|Coriobacteriaceae|Olsenella|sp.|
CCTACGGGAGGCAGCAGTGGGGAATCTTGCGCAATGGGCGAAAGCCTGACGCAGCGACGCCGCGTGCGGGACGAAGGCCTTCGGGTCGTAAACCGCTTTCAGCAGGGACGAGGGGGCAACCTGACGGTACCTGCAGAAGAAGCTCCGGCTAACTACGTGC
>MG|67|95.65|Actinobacteria|Actinobacteria|Coriobacteriales|Coriobacteriaceae|Olsenella|sp.|
GCACGTAGTTAGCCGGGGCTTCTTCTGCAGGTACCGTCAGGTTGCCCCCTCGTCCCTGCTGAAAGCGGTTTACGACCCGAAGGCCTTCGTCCCGCACGCGGCGTCGCTGCGTCAGGCTTTCGCCCATTGCGCAAGATTCCCCCACTGCTGCCTCCCGTAGG
>MG|16|95.06|Actinobacteria|Actinobacteria|Coriobacteriales|Coriobacteriaceae|Olsenella|sp.|
CCTACGGGAGGCAGCAGTGGGGGAATCTTGCGCAATGGGCGAAAGCCTGACGCAGCGACGCCGCGTGCGGGACGAAGGCCTTCGGGTCGTAAACCGCTTTCAGCAGGGGACGAGGGGGCAACCTGACGGTACCTGCAGAAGAAGCCCCGGCTAACTACGTGC
>MG|11|97.5|Actinobacteria|Actinobacteria|Coriobacteriales|Coriobacteriaceae|Atopobium / Olsenella|sp.|
CCTACGGGAGGCAGCAGTGGGGAATCTTCCGCAATGGGCGAAAGCCTGACGCAGCGACGCCGCGTGCGGGACGAAGGCCTTCGGGTCGTAAACCGCTTTCAGCAGGGACGAGGCCGCGAGGTGACGGTACCTGCAGAAGAAGCCCCGGCTAACTACGTGC
>MG|52|96.75|Actinobacteria|Actinobacteria|Coriobacteriales|Coriobacteriaceae|Collinsella|aerofaciens|
GCACGTAGTTAGCCGGGGCTTCTTCTGCAGGTACAGTCTCGTCTCGTCCCTGCTGAAAGCGGTTTACGACCCGAAGGCCTTCGTCCCGCACGCGGCGTCGCTGCGTCAGGCTTTCGCCCATTGCGCAAGATTCCCCACTGCTGCCTCCCGTAGG
>MG|31|98.75|Actinobacteria|Actinobacteria|Coriobacteriales|Coriobacteriaceae|Atopobium / Olsenella|sp.|
CCTACGGGAGGCAGCAGTGGGGAATCTTGCGCAATGGGCGAAAGCCTGACGCAGCGACGCCGCGTGCGGGACGAAGGCCTTCGGGTCGTAAACCGCTTTCAGCAGGGACGAGGCCGCAAGGTGACGGTACCTGCAGAAGAAGCCCCGGCTAACTACGTGC
>MG|12|91.61|Actinobacteria|Actinobacteria|Coriobacteriales|Coriobacteriaceae|Slackia|sp.|
CCTACGGGAGGCAGCAGTGGGGAATATTGCGCAATGGGCGGAAGCCTGACGCAGCGACGCCGCGTGCGGGACGAAGGCCCCAGGGCCGTAAACCGCTTTCGGCGGGGACGAAGCATGACGGTACCCGCAGAAGAAGCCCCCGGCTAACTACGTGC
>MG|12|95.62|Actinobacteria|Actinobacteria|Coriobacteriales|Coriobacteriaceae|Olsenella|sp.|
CCTACGGGAGGCAGCAGTGGGGAATCTTGCGCAATGGGCGAAAGCCTGACGCAGCGACGCCGCGCGCGGGACGAAGGCCTTCGGGTCGTAAACCGCTTTCAGCAGGGACGAGGGGGCAACCTGACGGTACCTGCAGAAGAAGCCCCGGCTAACTACGTGC
>MG|13|95.62|Actinobacteria|Actinobacteria|Coriobacteriales|Coriobacteriaceae|Olsenella|sp.|
CCTACGGGAGGCAGCAGTGGGGAATCTTGCGCAATGGGCGAAAGCCTGACGCAGCGACGCCGCGTGCGGGACGAAGGCCTTCGGGTCGTAAACCGCTTTCAGCAGGGACGGGGGGGCAACCTGACGGTACCTGCAGAAGAAGCCCCGGCTAACTACGTGC
>MG|178|95.68|Actinobacteria|Actinobacteria|Coriobacteriales|Coriobacteriaceae|Olsenella|sp.|
CCTACGGGAGGCAGCAGTGGGGGAATCTTGCGCAATGGGCGAAAGCCTGACGCAGCGACGCCGCGTGCGGGACGAAGGCCTTCGGGTCGTAAACCGCTTTCAGCAGGGACGAGGGGGCAACCTGACGGTACCTGCAGAAGAAGCCCCGGCTAACTACGTGCC
>MG|4894|98.14|Actinobacteria|Actinobacteria|Coriobacteriales|Coriobacteriaceae|Atopobium / Olsenella|sp.|
CCTACGGGAGGCAGCAGTGGGGAATCTTGCGCAATGGGCGAAAGCCTGACGCAGCGACGCCGCGTGCGGGACGAAGGCCTTCGGGTCGTAAACCGCTTTCAGCAGGGACGAGGCCGCGAGGTGACGGTACCTGCAGAAGAAGCCCCGGCTAACTACGTGCC
>MG|38|95.06|Actinobacteria|Actinobacteria|Coriobacteriales|Coriobacteriaceae|Olsenella|sp.|
CCTACGGGAGGCAGCAGTGGGGAATCTTGCGCAATGGGCGAAAGCCTGACGCAGCGACGCCGCGTGGCGGGACGAAGGCCTTCGGGTCGTAAACCGCTTTCAGCAGGGACGAGGGGGGCAACCTGACGGTACCTGCAGAAGAAGCCCCGGCTAACTACGTGC
>MG|10|95.62|Actinobacteria|Actinobacteria|Coriobacteriales|Coriobacteriaceae|Olsenella|sp.|
CCTACGGAAGGCAGCAGTGGGGAATCTTGCGCAATGGGCGAAAGCCTGACGCAGCGACGCCGCGTGCGGGACGAAGGCCTTCGGGTCGTAAACCGCTTTCAGCAGGGACGAGGGGGCAACCTGACGGTACCTGCAGAAGAAGCCCCGGCTAACTACGTGC
>MG|12|95.06|Actinobacteria|Actinobacteria|Coriobacteriales|Coriobacteriaceae|Olsenella|sp.|
GCACGTAGTTAGCCGGGGCTTCTTCTGCAGGTACCGTCAGGTTGCCCCCTCGTCCCTGCTGAAAGCGGTTTACGACCCGAAGGCCTTCGTCCCGCCACGCGGCGTCGCTGCGTCAGGCTTTCGCCCATTGCGCAAGATTCCCCCACTGCTGCCTCCCGTAGG
>MG|11|95.62|Actinobacteria|Actinobacteria|Coriobacteriales|Coriobacteriaceae|Olsenella|sp.|
CCTACGGGAGGCAGCGGTGGGGAATCTTGCGCAATGGGCGAAAGCCTGACGCAGCGACGCCGCGTGCGGGACGAAGGCCTTCGGGTCGTAAACCGCTTTCAGCAGGGACGAGGGGGCAACCTGACGGTACCTGCAGAAGAAGCCCCGGCTAACTACGTGC
>MG|10|95.62|Actinobacteria|Actinobacteria|Coriobacteriales|Coriobacteriaceae|Olsenella|sp.|
CCTACGGGAGGCAGCAGTGGGGAATCTTGCGCAATGGGCGAAAGTCTGACGCAGCGACGCCGCGTGCGGGACGAAGGCCTTCGGGTCGTAAACCGCTTTCAGCAGGGACGAGGGGGCAACCTGACGGTACCTGCAGAAGAAGCCCCGGCTAACTACGTGC
>MG|15|98.06|Actinobacteria|Actinobacteria|Coriobacteriales|Coriobacteriaceae|Collinsella / Coriobacterium|tanakaei|
GCACGTAGTTAGCCGGGGCTTCTTCTGCAGGTACCGTCTTGTCTCGTCCCTGCTGAAAGCGGTTTACGACCCGAAGGCCTCCATCCCGCACGCGGCGTCGCTGCGTCAGGGTTGCCCCCCATTGCGCAAGATTCCCCACTGCTGCCTCCCGTAGG
>MG|38|97.4|Actinobacteria|Actinobacteria|Coriobacteriales|Coriobacteriaceae|Collinsella / Coriobacterium|tanakaei|
GCACGTAGTTAGCCGGGGCTTCTTCTGCAGGTACCGTCTCCTCTCGTCCCTGCTGAAAGCGGTTTACGACCCGAAGGCCTCCATCCCGCACGCGGCGTCGCTGCGTCAGGGTTGCCCCCATTGCGCAAGATTCCCCACTGCTGCCTCCCGTAGG
>MG|175|95.65|Actinobacteria|Actinobacteria|Coriobacteriales|Coriobacteriaceae|Olsenella|sp.|
GCACGTAGTTAGCCGGGGGCTTCTTCTGCAGGTACCGTCAGGTTGCCCCCTCGTCCCTGCTGAAAGCGGTTTACGACCCGAAGGCCTTCGTCCCGCACGCGGCGTCGCTGCGTCAGGCTTTCGCCCATTGCGCAAGATTCCCCACTGCTGCCTCCCGTAGG
>MG|44|95.65|Actinobacteria|Actinobacteria|Coriobacteriales|Coriobacteriaceae|Atopobium|sp.|
GCACGTAGTTAGCCGGGGCTTCTTCTGCAGGTACCGTCAGGTCTCCCCCCTCGTCCCTGCTGAAAGCGGTTTACGACCCGAAGGCCTTCATCCCGCACGCGGCGTCGCTGCGTCAGGCTTTCGCCCATTGCGCAAGATTCCCCACTGCTGCCTCCCGTAGG
>MG|28|96.89|Actinobacteria|Actinobacteria|Coriobacteriales|Coriobacteriaceae|Olsenella|sp.|
GCACGTAGTTAGCCGGGGCTTCTTCTGCAGGTACCGTCACCCGAAGGCCTCGTCCCTGCTGAAAGCGGTTTACGACCCGAAGGCCTTCGTCCCGCACGCGGCGTCGCTGCGTCAGGCTTCCGCCCATTGCGCAAGATTCCCCACTGCTGCCTCCCGTAGG
>MG|12|95.62|Actinobacteria|Actinobacteria|Coriobacteriales|Coriobacteriaceae|Olsenella|sp.|
CCTACGGGAGGCAGCAGTGGGGAATCTTGCGCAATGGGGGCAACCCTGACGCAGCGACGCCGCGTGCGGGAAGGAGGCCTTCGGGTCGTAAACCGCTTTCAGCAGGGACGAGGGGGCAACCTGACGGTACCTGCAGAAGAAGCCCCGGCTAACTACGTGC
>MG|10|97.5|Actinobacteria|Actinobacteria|Coriobacteriales|Coriobacteriaceae|Atopobium / Olsenella|sp.|
CCTACGGGAGGCAGCAGTGGGGAATCTTGCGCAATGGGCGAAAGCCTGACGCAGCGACGCCGCGTGCGGGACGAAGGCCTTCGGGTCGTAAACCGCTTTCAGCAGGGACGAGGCCGCGAGGTGGCGGTACCTGCAGAAGAAGCCCCGGCTAACTACGTGC
>MG|11|95.65|Actinobacteria|Actinobacteria|Coriobacteriales|Coriobacteriaceae|Olsenella|sp.|
CCTACGGGAGGCAGCAGTGGGGAATCTTGGCGCAATGGGCGAAAGCCTGACGCAGCGACGCCGCGTGCGGGACGAAGGCCTTCGGGTCGTAAACCGCTTTCAGCAGGGACGAGGGGGCAACCTGACGGTACCTGCAGAAGAAGCCCCGGCTAACTACGTGC
>MG|50|96.25|Actinobacteria|Actinobacteria|Coriobacteriales|Coriobacteriaceae|Olsenella|sp.|
CCTACGGGAGGCAGCAGTGGGGAATATTGCACAATGGGCGAAAGCCTGACGCAGCGACGCCGCGTGCGGGACGAAGGCCTTCGGGTCGTAAACCGCTTTCAGCAGGGACGAGGGGGCAACCTGACGGTACCTGCAGAAGAAGCCCCGGCTAACTACGTGC
>MG|49|96.13|Actinobacteria|Actinobacteria|Coriobacteriales|Coriobacteriaceae|Collinsella|tanakaei|
CCTACGGGAGGCAGCAGTGGGGAATCTTGCGCAATGGGGGCAACCCTGACGCAGCGACGCCGCGTGCGGGAAGGAGGCCTTCGGGTCGTAAACCGCTTTCAGCAGGGACGAGGATGACGGTACCTGCAGAAGAAGCCCCCGGCTAACTACGTGC
>MG|101|92.86|Actinobacteria|Actinobacteria|Coriobacteriales|Coriobacteriaceae|Collinsella|tanakaei|
CCTACGGGAGGCAGCAGTGGGGAATATTGCGCAATGGGGGCAACCCTGACGCAGCGACGCCGCGTGCGGGACGAAGGCCCCAGGGCCGTAAACCGCTTTCGGCGGGGACGAAGCATGACGGTACCCGCAGAAGAAGCCCCGGCTAACTACGTGC
>MG|41|93.51|Actinobacteria|Actinobacteria|Coriobacteriales|Coriobacteriaceae|Slackia|piriformis|
CCTACGGGAGGCAGCAGTGGGGAATTTTGCGCAATGGGCGCAAGCCTGACGCAGCGACGCCGCGTGCGGGAGGAAGGCCCTCGGGCCGTAAACCGCTTTCGGCAGGGAAGAAGAGTGACTGTACCTGCAGAAGAAGCCCCGGCTAACTACGTGC
>MG|22|92.9|Actinobacteria|Actinobacteria|Coriobacteriales|Coriobacteriaceae|Slackia|faecicanis|
CCTACGGGGAGGCAGCAGTGGGGAATTTTGCGCAATGGGCGCAAGCCTGACGCAGCGACGCCGCGTGCGGGAGGAAGGCCCTCGGGCCGTAAACCGCTTTCGGCAGGGAAGAACGTTGACTGTACCTGCAGAAGAAGCCCCGGCTAACTACGTGC
>MG|11|93.55|Actinobacteria|Actinobacteria|Coriobacteriales|Coriobacteriaceae|Slackia|equolifaciens|
CCTACGGGAGGCAGCAGTGGGGAATTTTGCGCAATGGGCGCAAGCCTGACGCAGCGACGCCGCGTGCGGGAGGAAGGCCCTCGGGCCGTAAACCGCTTTCGGCAGGGAAGAACTATGACTGTACCTGCAGAAGAAGCCCCGGCTAACTACGTGC
>MG|10|91.61|Actinobacteria|Actinobacteria|Coriobacteriales|Coriobacteriaceae|Slackia|sp.|
GCACGTAGTTAGCCGGGGGCTTCTTCTGCGGGTACCGTCATGCTTCGTCCCCGCCGAAAGCGGTTTACGGCCCTGGGGCCTTCGTCCCGCACGCGGCGTCGCTGCGTCAGGCTTCCGCCCATTGCGCAATATTCCCCACTGCTGCCTCCCGTAGG
>MG|26|95.65|Actinobacteria|Actinobacteria|Coriobacteriales|Coriobacteriaceae|Olsenella|sp.|
CCTACGGGAGGCAGCAGTGGGGAATCTTGCGCAATGGGCGAAAGCCTGACGCAGCGACGCCGCGTGCGGGACGAAGGCCTCGGGTCGTAAACCGCTTTCAGCAGGGACGAGGGGGCAACCTGACGGTACCTGCAGAAGAAGCCCCGGCTAACTACGTGCC
>MG|11|95.62|Actinobacteria|Actinobacteria|Coriobacteriales|Coriobacteriaceae|Olsenella|sp.|
CCTACGGGAGGCAGCAGTGGGGAATCTTGCGCAATGGGCGAAAGCCTGACGCAGCGACGCTGCGTGCGGGACGAAGGCCTTCGGGTCGTAAACCGCTTTCAGCAGGGACGAGGGGGCAACCTGACGGTACCTGCAGAAGAAGCCCCGGCTAACTACGTGC
>MG|17|97.5|Actinobacteria|Actinobacteria|Coriobacteriales|Coriobacteriaceae|Atopobium / Olsenella|sp.|
CCTACGGGAGACAGCAGTGGGGAATCTTGCGCAATGGGCGAAAGCCTGACGCAGCGACGCCGCGTGCGGGACGAAGGCCTTCGGGTCGTAAACCGCTTTCAGCAGGGACGAGGCCGCGAGGTGACGGTACCTGCAGAAGAAGCCCCGGCTAACTACGTGC
>MG|30|95.62|Actinobacteria|Actinobacteria|Coriobacteriales|Coriobacteriaceae|Olsenella|sp.|
CCTACGGGAGGCAGCAGTGGGGAATATTGCGCAATGGGCGAAAGCCTGACGCAGCGACGCCGCGTGCGGGACGAAGGCCTTCGGGTCGTAAACCGCTTTCAGCAGGGACGAGGGGGCAACCTGACGGTACCTGCAGAAGAAGCCCCGGCTAACTACGTGC
>MG|11|97.5|Actinobacteria|Actinobacteria|Coriobacteriales|Coriobacteriaceae|Atopobium / Olsenella|sp.|
CCTACGGGAGGCAGCAGTGGGGAATCTTGCGCAATGGGCGAAAGCCTGACGCAGCGACGCCGCGTGCGGGACGAAGGCCTTCGGGTCGTAAACCGCTTTCAGCAGGGACGAGGCCGCGAGGTGACGGTACCTGCAGAAGAAGCCCTGGCTAACTACGTGC
>MG|86|96.1|Actinobacteria|Actinobacteria|Coriobacteriales|Coriobacteriaceae|Collinsella|tanakaei|
CCTACGGGAGGCAGCAGTGGGGAATCTTGCGCAATGGGGGCAACCCTGACGCAGCGACGCCGCGTGCGGGACGAAGGCCCTCGGGTCGTAAACCGCTTTCAGCGGGGACGAGTTTGACGGTACCCGCAGAAGAAGCCCCGGCTAACTACGTGC
>MG|16|95.62|Actinobacteria|Actinobacteria|Coriobacteriales|Coriobacteriaceae|Olsenella|sp.|
GCACGTAGTTAGCCGGGGCTTCTTCTGCAGGTACCGTCAGGTTGCCCCCTCGTCCCTGCTGAAAGCGGTTTACGACCCGAAGGCCTTCGTCCCGCACGCGGCGTCGCTGCGTCAGGCTTTCGCCCATTGCGCAATATTCCCCACTGCTGCCTCCCGTAGG
>MG|18|94.48|Actinobacteria|Actinobacteria|Coriobacteriales|Coriobacteriaceae|Olsenella|sp.|
CCTACGGGAGGCAGCAGTGGGGAATCTTGCGCAATGGGCGAAAGCCTGACGCAGCGACGCCGCGTGCGGGACGAAGGCCTTCGGGTCGTAAACCGCTTTCAGCAGGGGACGAGGGGGGCAACCTGACGGTACCTGCAGAAGAAGCCCCCGGCTAACTACGTGC
>MG|22|96.25|Actinobacteria|Actinobacteria|Coriobacteriales|Coriobacteriaceae|Olsenella|sp.|
CCTACGGGAGGCAGCAGTGGGGAATCTTGCGCAATGGGGGCAACCCTGACGCAGCGACGCCGCGTGCGGGACGGAGGCCTTCGGGTCGTAAACCGCTTTCAGCAGGGACGAGGGGGCAACCTGACGGTACCTGCAGAAGAAGCCCCGGCTAACTACGTGC
>MG|22|97.42|Actinobacteria|Actinobacteria|Coriobacteriales|Coriobacteriaceae|Collinsella / Coriobacterium|tanakaei|
GCACGTAGTTAGCCGGGGGCTTCTTCTGCAGGTACAGTCTTTTCTCGTCCCTGCTGAAAGCGGTTTACGACCCGAAGGCCTCCGTCCCGCACGCGGCGTCGCTGCGTCAGGGTTGCCCCCATTGCGCAAGATTCCCCACTGCTGCCTCCCGTAGG
>MG|10|97.5|Actinobacteria|Actinobacteria|Coriobacteriales|Coriobacteriaceae|Atopobium / Olsenella|sp.|
CCTACGGGAGGCAGCAGTGGGGAATCTTGCGCAATGGGCGAAAGCCTGACGCAGCGACGCCGCGTGCGGGGCGAAGGCCTTCGGGTCGTAAACCGCTTTCAGCAGGGACGAGGCCGCGAGGTGACGGTACCTGCAGAAGAAGCCCCGGCTAACTACGTGC
>MG|30|95.03|Actinobacteria|Actinobacteria|Coriobacteriales|Coriobacteriaceae|Atopobium|sp.|
CCTACGGGAGGCAGCAGTGGGGAATCTTGCGCAATGGGCGAAAGCCTGACGCAGCGACGCCGCGTGCGGGATGAAGGCCTTCGGGTCGTAAACCGCTTTCAGCAGGGACGAGGGGGAGACCTGACGGTACCTGCAGAAGAAGCCCCCGGCTAACTACGTGC
>MG|16|96.77|Actinobacteria|Actinobacteria|Coriobacteriales|Coriobacteriaceae|Collinsella|aerofaciens|
CCTACGGGAGGCAGCAGTGGGGAATATTGCACAATGGGGGGCAACCCTGACGCAGCGACGCCGCGTGCGGGATGGAGGCCTTCGGGTCGTAAACCGCTTTCAGCAGGGACGAGACGAGACTGTACCTGCAGAAGAAGCCCCGGCTAACTACGTGC
>MG|46|95.65|Actinobacteria|Actinobacteria|Coriobacteriales|Coriobacteriaceae|Olsenella|sp.|
GCACGTAGTTAGCCGGGGCTTCTTCTGCAGGTACCGTCCAGGTTGCCCCCTCGTCCCTGCTGAAAGCGGTTTACGACCCGAAGGCCTTCGTCCCGCACGCGGCGTCGCTGCGTCAGGCTTTCGCCCATTGCGCAAGATTCCCCACTGCTGCCTCCCGTAGG
>MG|11|95.03|Actinobacteria|Actinobacteria|Coriobacteriales|Coriobacteriaceae|Olsenella|sp.|
CCTACGGGAGGCAGCAGTGGGGAATCTTGCGCAATGGGGGGCAACCCTGACGCAGCGACGCCGCGTGCGGGATGGAGGCCTTCGGGTCGTAAACCGCTTTCAGCAGGGACGAGGGGGCAACCTGACGGTACCTGCAGAAGAAGCCCCGGCTAACTACGTGC
>MG|22|94.16|Actinobacteria|Actinobacteria|Coriobacteriales|Coriobacteriaceae|Slackia|sp.|
CCTACGGGAGGCAGCAGTGGGGAATTTTGCGCAATGGGCGCAAGCCTGACGCAGCGACGCCGCGTGCGGGAGGAAGGCCCTCGGGCCGTAAACCGCTTTCGGCAGGGAAGAAGTCTGACTGTACCTGCAGAAGAAGCCCCGGCTAACTACGTGC
>MG|331|98.06|Actinobacteria|Actinobacteria|Coriobacteriales|Coriobacteriaceae|Collinsella / Coriobacterium|tanakaei|
CCTACGGGAGGCAGCAGTGGGGAATCTTGCGCAATGGGGGCAACCCTGACGCAGCGACGCCGCGTGCGGGATGGAGGCCTTCGGGTCGTAAACCGCTTTCAGCAGGGACGAGACAAGACTGTACCTGCAGAAGAAGCCCCGGCTAACTACGTGCC
>MG|44|95.62|Actinobacteria|Actinobacteria|Coriobacteriales|Coriobacteriaceae|Olsenella|sp.|
GCACGTAGTTAGCCGGGGCTTCTTCTGCAGGTACCGTCAGGTTGCCCCCTCGTCCCTGCTGAAAGCGGTTTACGACCCGAAGGCCTCCATCCCGCACGCGGCGTCGCTGCGTCAGGGTTGCCCCCATTGCGCAAGATTCCCCACTGCTGCCTCCCGTAGG
>MG|14|96.25|Actinobacteria|Actinobacteria|Coriobacteriales|Coriobacteriaceae|Olsenella|sp.|
GCACGTAGTTAGCCGGGGCTTCTTCTGCAGGTACCGTCAGGTTGCCCCCTCGTCCCTGCTGAAAGCGGTTTACGACCCGAAGGCCTCCGTCCCGCACGCGGCGTCGCTGCGTCAGGGTTGCCCCCATTGCGCAAGATTCCCCACTGCTGCCTCCCGTAGG
>MG|23|97.42|Actinobacteria|Actinobacteria|Coriobacteriales|Coriobacteriaceae|Collinsella / Coriobacterium|tanakaei|
CCTACGGGAGGCAGCAGTGGGGAATCTTGCGCAATGGGGGCAACCCTGACGCAGCGACGCCGCGTGCGGGATGGAGGCCTTCGGGTCGTAAACCGCTTTCAGCAGGGACGAGACAAGACTGTACCTGCAGAAGAAGCCCCCGGCTAACTACGTGC
>MG|15|95.62|Actinobacteria|Actinobacteria|Coriobacteriales|Coriobacteriaceae|Olsenella|sp.|
CCTACGGGAGGCAGCAGTGGGGAATCTTGCGCAATGGGCGAAAGCCTGACGCAGCGACGCCGCGTGCGGGACGAAGGCCTTCGGGTCGTAAACCGCTTCAGCAGGGACGAGGGGGCAACCTGACGGTACCTGCAGAAGAAGCCCCGGCTAACTACGTGC
>MG|13|94.48|Actinobacteria|Actinobacteria|Coriobacteriales|Coriobacteriaceae|Olsenella|sp.|
CCTACGGGAGGCAGCAGTGGGGAATCTTGCGCAATGGGCGAAAGCCTGACGCAGCGACGCCGCGTGGCGGGACGAAGGCCTTCGGGTCGTAAACCGCTTTCAGCAGGGACGAGGGGGGCAACCTGACGGTACCTGCAGAAGAAGCCCCCGGCTAACTACGTGC
>MG|13|96.13|Actinobacteria|Actinobacteria|Coriobacteriales|Coriobacteriaceae|Collinsella|tanakaei|
CCTACGGGAGGCAGCAGTGGGGAATCTTGCGCAATGGGCGAAAGCCTGACGCAGCGACGCCGCGTGCGGGACGAAGGCCTTCGGGTCGTAAACCGCTTTCAGCAGGGACGAGCAGAGACTGTACCTGCAGAAGAAGCCCCGGCTAACTACGTGC
>MG|12|97.5|Actinobacteria|Actinobacteria|Coriobacteriales|Coriobacteriaceae|Atopobium / Olsenella|sp.|
GCACGTATTTAGCCGGGGCTTCTTCTGCAGGTACCGTCACCTCGCGGCCTCGTCCCTGCTGAAAGCGGTTTACGACCCGAAGGCCTTCGTCCCGCACGCGGCGTCGCTGCGTCAGGCTTTCGCCCATTGCGCAAGATTCCCCACTGCTGCCTCCCGTAGG
>MG|95|97.52|Actinobacteria|Actinobacteria|Coriobacteriales|Coriobacteriaceae|Atopobium / Olsenella|sp.|
CCTACGGGAGGCAGCAGTGGGGGAATCTTGCGCAATGGGCGAAAGCCTGACGCAGCGACGCCGCGTGCGGGACGAAGGCCTTCGGGTCGTAAACCGCTTTCAGCAGGGACGAGGCCGCGAGGTGACGGTACCTGCAGAAGAAGCCCCGGCTAACTACGTGC
>MG|19|95.62|Actinobacteria|Actinobacteria|Coriobacteriales|Coriobacteriaceae|Olsenella|sp.|
CCTACGGGAGGCAGCAGTGGGGAATCTTGCGCAATGGGCGAAAGCCTGGCGCAGCGACGCCGCGTGCGGGACGAAGGCCTTCGGGTCGTAAACCGCTTTCAGCAGGGACGAGGGGGCAACCTGACGGTACCTGCAGAAGAAGCCCCGGCTAACTACGTGC
>MG|11|95.06|Actinobacteria|Actinobacteria|Coriobacteriales|Coriobacteriaceae|Olsenella|sp.|
GCACGTAGTTAGCCGGGGCTTCTTCTGCAGGTACCGTCAGGTTGCCCCCTCGTCCCTGCTGAAAGCGGTTTACGACCCGAAGGCCTTCGTCCCGCCACGCGGCGTCGCTGCGTCAGGCTTTCGCCCATTGCCGCAAGATTCCCCACTGCTGCCTCCCGTAGG
>MG|10|95.62|Actinobacteria|Actinobacteria|Coriobacteriales|Coriobacteriaceae|Olsenella|sp.|
CCTACGGGAGGCAGCAGTGGGGAATCTTGCGCAATGGGCGAAAGCCTGACGCAGCGACGCCGCGTGCGGGACGAAGGCCTTCGGGTCGTAAACCGCTTTCAGCAGGGACGAGGGGGCAACCTGACGGTACCTGCAGAAGAAGCCCCGGCTAACTATGTGC
>MG|12|95.65|Actinobacteria|Actinobacteria|Coriobacteriales|Coriobacteriaceae|Olsenella|sp.|
CCTACGGGAGGCAGCAGTGGGGAATCTTGCGCAATGGGCGAAAGCCCTGACGCAGCGACGCCGCGTGCGGGACGAAGGCCTTCGGGTCGTAAACCGCTTTCAGCAGGGACGAGGGGGCAACCTGACGGTACCTGCAGAAGAAGCCCCGGCTAACTACGTGC
>MG|13|96.75|Actinobacteria|Actinobacteria|Coriobacteriales|Coriobacteriaceae|Enorma|massiliensis|
CCTACGGGAGGCAGCAGTGGGGAATCTTGCGCAATGGGGGGCAACCCTGACGCAGCGACGCCGCGTGCGGGACGGAGGCCTTCGGGTCGTGAACCGCTTTCGGCAGGGACGAGGATGACGGTACCTGCAGAAGAAGCCCCGGCTAACTACGTGC
>MG|19|96.75|Actinobacteria|Actinobacteria|Coriobacteriales|Coriobacteriaceae|Collinsella|tanakaei|
CCTACGGGAGGCAGCAGTGGGGAATCTTGCGCAATGGGCGAAAGCCTGACGCAGCGACGCCGCGTGCGGGACGAAGGCCTTCGGGTCGTAAACCGCTTTCAGCAGGGACGAGAAAAGACTGTACCTGCAGAAGAAGCCCCGGCTAACTACGTGC
>MG|19|97.5|Actinobacteria|Actinobacteria|Coriobacteriales|Coriobacteriaceae|Atopobium / Olsenella|sp.|
CCTACGGGAGGCAGCAGTGGGGAATCTTGCGCAATGGGCGAAAGCCTGACGCAGCGACGCCGCGTGCGGGACGAAGGCTTCGGGTCGTAAACCGCTTTCAGCAGGGACGAGGCCGCGAGGTGACGGTACCTGCAGAAGAAGCCCCGGCTAACTACGTGC
>MG|49|98.12|Actinobacteria|Actinobacteria|Coriobacteriales|Coriobacteriaceae|Atopobium / Olsenella|sp.|
CCTACGGGAGGCAGCAGTGGGGAATCTTGCGCAATGGGGGCAACCCTGACGCAGCGACGCCGCGTGCGGGATGAAGGCCTTCGGGTTGTAAACCGCTTTCAGCAGGGACGAGGCCGCAAGGTGACGGTACCTGCAGAAGAAGCCCCGGCTAACTACGTGC
>MG|574|97.42|Actinobacteria|Actinobacteria|Coriobacteriales|Coriobacteriaceae|Collinsella / Coriobacterium|tanakaei|
GCACGTAGTTAGCCGGGGCTTCTTCTGCAGGTACCGTCTCTTCTCGTCCCTGCTGAAAGCGGTTTACGACCCGAAGGCCTCCATCCCGCACGCGGCGTCGCTGCGTCAGGGTTGCCCCCATTGCGCAAGATTCCCCACTGCTGCCTCCCGTAGGA
>MG|13|97.52|Actinobacteria|Actinobacteria|Coriobacteriales|Coriobacteriaceae|Atopobium / Olsenella|sp.|
CCTACGGGAGGCAGCAGTGGGGAATCTTGCGCAATGGGCGAAAGCCTGACGCAGCGACGCCGCGTGCGGGACGAAGGCCTTCGGGTCGTAAACCGCTTTCAGCAGGGGACGAGGCCGCGAGGTGACGGTACCTGCAGAAGAAGCCCCGGCTAACTACGTGC
>MG|11|95.62|Actinobacteria|Actinobacteria|Coriobacteriales|Coriobacteriaceae|Olsenella|sp.|
CCTACGGGAGGCAGCAGTGGGGAACCTTGCGCAATGGGCGAAAGCCTGACGCAGCGACGCCGCGTGCGGGACGAAGGCCTTCGGGTCGTAAACCGCTTTCAGCAGGGACGAGGGGGCAACCTGACGGTACCTGCAGAAGAAGCCCCGGCTAACTACGTGC
>MG|13|96.79|Actinobacteria|Actinobacteria|Coriobacteriales|Coriobacteriaceae|Collinsella|tanakaei|
CCTACGGGAGGCAGCAGTGGGGAATCTTGCGCAATGGGGGCAACCCTGACGCAGCGACGCCGCGTGCGGGACGGAGGCCTTCGGGTCGTAAACCGCTTTCAGCAGGGACGAGAAAAAGACTGTACCTGCAGAAGAAGCCCCCGGCTAACTACGTGC
>MG|16|97.52|Actinobacteria|Actinobacteria|Coriobacteriales|Coriobacteriaceae|Atopobium / Olsenella|sp.|
CCTACGGGAGGCAGCAGTGGGGAATCTTGCGCAATGGGCGAAAGCCTGACGCAGCGACGCCGCGTGCGGGACGAAGGCCTTCGGGTCGTAAACCGCTTTCAGCAGGGACGAGGCCGCGAGGTGACGGTACCCTGCAGAAGAAGCCCCGGCTAACTACGTGC
>MG|26|95.06|Actinobacteria|Actinobacteria|Coriobacteriales|Coriobacteriaceae|Olsenella|sp.|
CCTACGGGAGGCAGCAGTGGGGAATCTTGCGGCAATGGGCGAAAGCCTGACGCAGCGACGCCGCGTGGCGGGACGAAGGCCTTCGGGTCGTAAACCGCTTTCAGCAGGGACGAGGGGGCAACCTGACGGTACCTGCAGAAGAAGCCCCGGCTAACTACGTGC
>MG|20|97.5|Actinobacteria|Actinobacteria|Coriobacteriales|Coriobacteriaceae|Atopobium / Olsenella|sp.|
CCTACGGGAGGCAGCAGTGGGGAATCTTGCGCAATGGGCGAAAGCCTGACGCAGCGACGCCGCGTGCGGGACGAAGGCCTTCGGGTCGTAAACCGCTTCAGCAGGGACGAGGCCGCGAGGTGACGGTACCTGCAGAAGAAGCCCCGGCTAACTACGTGC
>MG|15|95.06|Actinobacteria|Actinobacteria|Coriobacteriales|Coriobacteriaceae|Olsenella|sp.|
CCTACGGGAGGCAGCAGTGGGGAATCTTGCGCAATGGGCGAAAGCCTGACGCAGCGACGCCGCGTGCGGGACGAAGGCCTTCGGGTCGTAAACCGCTTTCAGCAGGGACGAGGGGGGAAACCTGACGGTACCTGCAGAAGAAGCCCCCGGCTAACTACGTGC
>MG|240|96.25|Actinobacteria|Actinobacteria|Coriobacteriales|Coriobacteriaceae|Olsenella|sp.|
GCACGTAGTTAGCCGGGGCTTCTTCTGCAGGTACCGTCAGGTTTCCCCCTCGTCCCTGCTGAAAGCGGTTTACGACCCGAAGGCCTTCGTCCCGCACGCGGCGTCGCTGCGTCAGGCTTTCGCCCATTGCGCAAGATTCCCCACTGCTGCCTCCCGTAGG
>MG|11|96.1|Actinobacteria|Actinobacteria|Coriobacteriales|Coriobacteriaceae|Collinsella|tanakaei|
CCTACGGGAGGCAGCAGTGGGGAATCTTGCGCAATGGGGCAACCCTGACGCAGCGACGCCGCGTGCGGGAAGGAGGCCTTCGGGTCGTAAACCGCTTTCAGCAGGGACGAGGATGACGGTACCTGCAGAAGAAGCCCCGGCTAACTACGTGC
>MG|25|96.77|Actinobacteria|Actinobacteria|Coriobacteriales|Coriobacteriaceae|Collinsella|tanakaei|
CCTACGGGAGGCAGCAGTGGGGGAATCTTGCGCAATGGGGGCAACCCTGACGCAGCGACGCCGCGTGCGGGATGGAGGCCTTCGGGTCGTAAACCGCTTTCAGCAGGGACGAGAAGAGACGGTACCTGCAGAAGAAGCCCCGGCTAACTACGTGC
>MG|14|96.1|Actinobacteria|Actinobacteria|Coriobacteriales|Coriobacteriaceae|Collinsella|aerofaciens|
GCACGTAGTTAGCCGGGGCTTCTTCTGCAGGTACAGTCTCGTCTCGTCCCTGCTGAAAGCGGTTTACGACCCGAAGGCCTCCATCCCGCACGCGGCGTCGCTGCATCAGGGTTTCCCCCATTGTGCAATATTCCCCACTGCTGCCTCCCGTAGG
>MG|12|95.62|Actinobacteria|Actinobacteria|Coriobacteriales|Coriobacteriaceae|Olsenella|sp.|
CCTACGGGAGACAGCAGTGGGGAATCTTGCGCAATGGGCGAAAGCCTGACGCAGCGACGCCGCGTGCGGGACGAAGGCCTTCGGGTCGTAAACCGCTTTCAGCAGGGACGAGGGGGCAACCTGACGGTACCTGCAGAAGAAGCCCCGGCTAACTACGTGC
>MG|612|96.25|Actinobacteria|Actinobacteria|Coriobacteriales|Coriobacteriaceae|Olsenella|sp.|
CCTACGGGAGGCAGCAGTGGGGAATCTTGCGCAATGGGCGAAAGCCTGACGCAGCGACGCCGCGTGCGGGACGAAGGCCTTCGGGTCGTAAACCGCTTTCAGCAGGGACGAGGGGGAAACCTGACGGTACCTGCAGAAGAAGCCCCGGCTAACTACGTGC
>MG|15|96.1|Actinobacteria|Actinobacteria|Coriobacteriales|Coriobacteriaceae|Collinsella|tanakaei|
CCTACGGGAGGCAGCAGTGGGGAATCTTGCGCAATGGGCGAAAGCCTGACGCAGCGACGCCGCGTGCGGGACGAAGGCCTTCGGGTCGTAAACCGCTTTCAGCAGGGACGAGGAAAGACTGTACCTGCAGAAGAAGCCCCGGCTAACTACGTGC
>MG|11|95.62|Actinobacteria|Actinobacteria|Coriobacteriales|Coriobacteriaceae|Olsenella|sp.|
CCTACGGGAGGCAGCAGTGGGGAATCTTGCGCAATGGGCGAAAGCCTGACGCAGCGACGCCGCGTGCGGGACGAAGGCCTTCGGGTCGTAAACCGCTTTCAGCAGGGACGAGGGGGCAACCTGACAGTACCTGCAGAAGAAGCCCCGGCTAACTACGTGC
>MG|11|95.62|Actinobacteria|Actinobacteria|Coriobacteriales|Coriobacteriaceae|Olsenella|sp.|
CCTACGGGAGGCAGCAGTGGGGAATCTTGCGCAATGGGCGAAAGCCTGACGCGGCGACGCCGCGTGCGGGACGAAGGCCTTCGGGTCGTAAACCGCTTTCAGCAGGGACGAGGGGGCAACCTGACGGTACCTGCAGAAGAAGCCCCGGCTAACTACGTGC
>MG|19|97.5|Actinobacteria|Actinobacteria|Coriobacteriales|Coriobacteriaceae|Atopobium / Olsenella|sp.|
CCTACGGGAGGCAGCAGTGGGGAATATTGCGCAATGGGCGAAAGCCTGACGCAGCGACGCCGCGTGCGGGACGAAGGCCTTCGGGTCGTAAACCGCTTTCAGCAGGGACGAGGCCGCGAGGTGACGGTACCTGCAGAAGAAGCCCCGGCTAACTACGTGC
>MG|17|96.75|Actinobacteria|Actinobacteria|Coriobacteriales|Coriobacteriaceae|Collinsella|tanakaei|
CCTACGGGAGGCAGCAGTGGGGAATCTTGCGCAATGGGCGAAAGCCTGACGCAGCGACGCCGCGTGCGGGACGAAGGCCTTCGGGTCGTAAACCGCTTTCAGCAGGGACGAGAAGAGACGGTACCTGCAGAAGAAGCCCCGGCTAACTACGTGC
>MG|1205|98.25|Actinobacteria|Actinobacteria|Coriobacteriales|Coriobacteriaceae|Collinsella / Coriobacterium|tanakaei|
CCTACGGGAGGCAGCAGTGGGGAATCTTGCGCAATGGGGGCAACCCTGACGCAGCGACGCCGCGTGCGGGACGGAGGCCTTCGGGTCGTAAACCGCTTTCAGCAGGGACGAGAAAAGACTGTACCTGCAGAAGAAGCCCCGGCTAACTACGTGCCAGCAGCCGCGGTAATA
>MG|852|98.08|Actinobacteria|Actinobacteria|Coriobacteriales|Coriobacteriaceae|Collinsella / Coriobacterium|aerofaciens|
CCTACGGGAGGCAGCAGTGGGGAATCTTGCGCAATGGGGGGCAACCCTGACGCAGCGACGCCGCGTGCGGGATGGAGGCCTTCGGGTCGTAAACCGCTTTCAGCAGGGACGAGACGAGACTGTACCTGCAGAAGAAGCCCCGGCTAACTACGTGCC
>MG|135|95.65|Actinobacteria|Actinobacteria|Coriobacteriales|Coriobacteriaceae|Atopobium|sp.|
CCTACGGGAGGCAGCAGTGGGGAATCTTGCGCAATGGGCGAAAGCCTGACGCAGCGACGCCGCGTGCGGGATGAAGGCCTTCGGGTCGTAAACCGCTTTCAGCAGGGACGAGGGGGGAGACCTGACGGTACCTGCAGAAGAAGCCCCGGCTAACTACGTGC
>MG|249|95.68|Actinobacteria|Actinobacteria|Coriobacteriales|Coriobacteriaceae|Olsenella|sp.|
GCACGTAGTTAGCCGGGGCTTCTTCTGCAGGTACCGTCAGGTTGCCCCCTCGTCCCCTGCTGAAAGCGGTTTACGACCCGAAGGCCTTCGTCCCGCACGCGGCGTCGCTGCGTCAGGCTTTCGCCCATTGCGCAAGATTCCCCACTGCTGCCTCCCGTAGGA
>MG|12|95.06|Actinobacteria|Actinobacteria|Coriobacteriales|Coriobacteriaceae|Olsenella|sp.|
CCTACGGGAGGCAGCAGTGGGGGAATCTTGCGCAATGGGCGAAAGCCTGACGCAGCGACGCCGCGTGCGGGACGAAGGCCTTCGGGTCGTAAACCGCTTTCAGCAGGGACGAGGGGGCAACCTGACGGTACCTGCAGAAGAAGCCCCCGGCTAACTACGTGC
>MG|32|96.1|Actinobacteria|Actinobacteria|Coriobacteriales|Coriobacteriaceae|Collinsella|aerofaciens|
CCTACGGGAGGCAGCAGTGGGGAATCTTGCGCAATGGGCGAAAGCCTGACGCAGCGACGCCGCGTGCGGGATGAAGGCCTTCGGGTCGTAAACCGCTTTCAGCAGGGACGAGACGAGACTGTACCTGCAGAAGAAGCCCCGGCTAACTACGTGC
>MG|13|96.77|Actinobacteria|Actinobacteria|Coriobacteriales|Coriobacteriaceae|Collinsella|tanakaei|
GCACGTAGTTAGCCGGGGCTTCTTCTGCAGGTACCGTCTCTTCTCGTCCCTGCTGAAAGCGGTTTACGACCCGAAGGCCTCCATCCCGCACGCGGCGTCGCTGCGTCAGGGTTGCCCCCATTGCGCAAGATTCCCCCACTGCTGCCTCCCGTAGG
>MG|25|97.52|Actinobacteria|Actinobacteria|Coriobacteriales|Coriobacteriaceae|Atopobium / Olsenella|sp.|
CCTACGGGAGGCAGCAGTGGGGAATCTTGCGCAATGGGCGAAAAGCCTGACGCAGCGACGCCGCGTGCGGGACGAAGGCCTTCGGGTCGTAAACCGCTTTCAGCAGGGACGAGGCCGCGAGGTGACGGTACCTGCAGAAGAAGCCCCGGCTAACTACGTGC
>MG|24|95.62|Actinobacteria|Actinobacteria|Coriobacteriales|Coriobacteriaceae|Olsenella|sp.|
CCTACGGGAGGCAGCAGTGGGGAATCTTGCGCAATGGGCGAAGGCCTGACGCAGCGACGCCGCGTGCGGGACGAAGGCCTTCGGGTCGTAAACCGCTTTCAGCAGGGACGAGGGGGCAACCTGACGGTACCTGCAGAAGAAGCCCCGGCTAACTACGTGC
>MG|46|96.18|Actinobacteria|Actinobacteria|Coriobacteriales|Coriobacteriaceae|Collinsella|aerofaciens|
CCTACGGGAGGCAGCAGTGGGGAATATTGCACAATGGGGGAAACCCTGATGCAGCGACGCCGCGTGCGGGATGGAGGCCTTCGGGTCGTAAACCGCTTTCAGCAGGGACGAGACGAGACTGTACCTGCAGAAGAAGCCCCGGCTAACTACGTGCCAG
>MG|29|95.65|Actinobacteria|Actinobacteria|Coriobacteriales|Coriobacteriaceae|Olsenella|sp.|
CCTACGGGAGGCAGCAGTGGGGAATCTTGCGCAATGGGCGAAAGCCTGACGCAGCGACGCCGCGTGGCGGGACGAAGGCCTTCGGGTCGTAAACCGCTTTCAGCAGGGACGAGGGGGAAACCTGACGGTACCTGCAGAAGAAGCCCCGGCTAACTACGTGC
>MG|12|95.62|Actinobacteria|Actinobacteria|Coriobacteriales|Coriobacteriaceae|Olsenella|sp.|
CCTACGGGAGGCAGCAGTGGGGAATCTTGCGCAATGGGCGAAAGCCTGACGCAGCGACGCCGCGTGCGGGACGAAGGCCTTCGGGTCGTAAACCGCTTTCAGCAGGGACGAGGGGGCAACCTGACGGTACCTGCAGAAGAAGTCCCGGCTAACTACGTGC
>MG|36|95.06|Actinobacteria|Actinobacteria|Coriobacteriales|Coriobacteriaceae|Olsenella|sp.|
CCTACGGGAGGCAGCAGTGGGGAATCTTGCGCAATGGGCGAAAGCCTGACGCAGCGACGCCGCGTGGCGGGACGAAGGCCTTCGGGTCGTAAACCGCTTTCAGCAGGGACGAGGGGGCAACCTGACGGTACCTGCAGAAGAAGCCCCCGGCTAACTACGTGC
>MG|10|97.4|Actinobacteria|Actinobacteria|Coriobacteriales|Coriobacteriaceae|Collinsella / Coriobacterium|aerofaciens|
CCTACGGGAGGCAGCAGTGGGGAATCTTGCGCAATGGGCGAAACCCTGACGCAGCGACGCCGCGTGCGGGATGGAGGCCTTCGGGTCGTAAACCGCTTTCAGCAGGGACGAGACGAGACTGTACCTGCAGAAGAAGCCCCGGCTAACTACGTGC
>MG|84|95.06|Actinobacteria|Actinobacteria|Coriobacteriales|Coriobacteriaceae|Olsenella|sp.|
CCTACGGGAGGCAGCAGTGGGGAATCTTGCGCAATGGGCGAAAGCCTGACGCAGCGACGCCGCGTGCGGGACGAAGGCCTTCGGGTCGTAAACCGCTTTCAGCAGGGGACGAGGGGGCAACCTGACGGTACCTGCAGAAGAAGCCCCCGGCTAACTACGTGC
>MG|149|95.06|Actinobacteria|Actinobacteria|Coriobacteriales|Coriobacteriaceae|Olsenella|sp.|
CCTACGGGAGGCAGCAGTGGGGAATCTTGCGCAATGGGCGAAAGCCTGACGCAGCGACGCCGCGTGCGGGACGAAGGCCTTCGGGTCGTAAACCGCTTTCAGCAGGGACGAGGGGGGCAACCTGACGGTACCTGCAGAAGAAGCCCCCGGCTAACTACGTGC
>MG|10|97.5|Actinobacteria|Actinobacteria|Coriobacteriales|Coriobacteriaceae|Atopobium / Olsenella|sp.|
CCTATGGGAGGCAGCAGTGGGGAATCTTGCGCAATGGGCGAAAGCCTGACGCAGCGACGCCGCGTGCGGGACGAAGGCCTTCGGGTCGTAAACCGCTTTCAGCAGGGACGAGGCCGCGAGGTGACGGTACCTGCAGAAGAAGCCCCGGCTAACTACGTGC
>MG|14|97.42|Actinobacteria|Actinobacteria|Coriobacteriales|Coriobacteriaceae|Collinsella / Coriobacterium|tanakaei|
CCTACGGGAGGCAGCAGTGGGGAATCTTGCGCAATGGGGGCAACCCTGACGCAGCGACGCCGCGTGCGGGACGGAGGCCTTCGGGTCGTAAACCGCTTTCAGCAGGGACGAGAAAAAGACTGTACCTGCAGAAGAAGCCCCGGCTAACTACGTGC
>MG|40|97.5|Actinobacteria|Actinobacteria|Coriobacteriales|Coriobacteriaceae|Atopobium / Olsenella|sp.|
CCTACGGGAGGCAGCAGTAGGGAATCTTGCGCAATGGGCGAAAGCCTGACGCAGCGACGCCGCGTGCGGGACGAAGGCCTTCGGGTCGTAAACCGCTTTCAGCAGGGACGAGGCCGCGAGGTGACGGTACCTGCAGAAGAAGCCCCGGCTAACTACGTGC
>MG|13|95.62|Actinobacteria|Actinobacteria|Coriobacteriales|Coriobacteriaceae|Olsenella|sp.|
CCTACGGGAGGCAGCAGTGGGGAATCTTGCGCAATGGGCGAAAGCCCGACGCAGCGACGCCGCGTGCGGGACGAAGGCCTTCGGGTCGTAAACCGCTTTCAGCAGGGACGAGGGGGCAACCTGACGGTACCTGCAGAAGAAGCCCCGGCTAACTACGTGC
>MG|872|96.75|Actinobacteria|Actinobacteria|Coriobacteriales|Coriobacteriaceae|Collinsella|tanakaei|
CCTACGGGAGGCAGCAGTGGGGAATCTTGCGCAATGGGGGCAACCCTGACGCAGCGACGCCGCGTGCGGGAAGGAGGCCTTCGGGTCGTAAACCGCTTTCAGCAGGGACGAGGATGACGGTACCTGCAGAAGAAGCCCCGGCTAACTACGTGC
>MG|18|96.18|Actinobacteria|Actinobacteria|Coriobacteriales|Coriobacteriaceae|Olsenella|sp.|
CCTACGGGAGGCAGCAGTGGGGAATCTTGCGCAATGGGCGAAAGCCTGACGCAGCGACGCCGCGTGCGGGACGAAGGCCTTCGGGTCGTAAACCGCTTTCAGCAGGGACGAGGGGGCAACCTGACGGTACCTGCAGAAGAAGCCCCGGCTAACTACGCGC
>MG|15|95.62|Actinobacteria|Actinobacteria|Coriobacteriales|Coriobacteriaceae|Olsenella|sp.|
CCTACGGGAGGCAGTAGTGGGGAATCTTGCGCAATGGGCGAAAGCCTGACGCAGCGACGCCGCGTGCGGGACGAAGGCCTTCGGGTCGTAAACCGCTTTCAGCAGGGACGAGGGGGCAACCTGACGGTACCTGCAGAAGAAGCCCCGGCTAACTACGTGC
>MG|15|95.06|Actinobacteria|Actinobacteria|Coriobacteriales|Coriobacteriaceae|Olsenella|sp.|
GCACGTAGTTAGCCGGGGCTTCTTCTGCAGGTACCGTCAGGTTGCCCCCCTCGTCCCTGCTGAAAGCGGTTTACGACCCGAAGGCCTTCGTCCCGCCACGCGGCGTCGCTGCGTCAGGCTTTCGCCCATTGCGCAAGATTCCCCACTGCTGCCTCCCGTAGG
>MG|10|97.52|Actinobacteria|Actinobacteria|Coriobacteriales|Coriobacteriaceae|Atopobium / Olsenella|sp.|
CCTACGGGAGGCAGCAGTGGGGAATCTTGCGCAATGGGCGAAAGCCTGACGCGGCGACGCCGCGTGCGGGACGAAGGCCTTCGGGTCGTAAACCGCTTTCAGCAGGGACGAGGCCGCGAGGTGACGGTACCTGCAGAAGAAGCCCCGGCTAACTACGTGCC
>MG|13|96.1|Actinobacteria|Actinobacteria|Coriobacteriales|Coriobacteriaceae|Enorma|massiliensis|
CCTACGGGAGGCAGCAGTGGGGAATCTTGCGCAATGGGGGCAACCCTGACGCAGCGACGCCGCGTGCGGGACGGAGGCCTTCGGGTCGTGAACCGCTTTCGGCAGGGACGAGGATGACGGTACCTGCAGAAGAAGCCCCCGGCTAACTACGTGC
>MG|12|96.13|Actinobacteria|Actinobacteria|Coriobacteriales|Coriobacteriaceae|Collinsella|tanakaei|
CCTACGGGAGGCAGCAGTGGGGGAATCTTGCGCAATGGGGGCAACCCTGACGCAGCGACGCCGCGTGCGGGAAGGAGGCCTTCGGGTCGTAAACCGCTTTCAGCAGGGACGAGGATGACGGTACCTGCAGAAGAAGCCCCGGCTAACTACGTGC
>MG|12|95.48|Actinobacteria|Actinobacteria|Coriobacteriales|Coriobacteriaceae|Collinsella|tanakaei|
CCTACGGGAGGCAGCAGTGGGGAATCTTGCGCAATGGGGGGCAACCCTGACGCAGCGACGCCGCGTGCGGGACGAAGGCCCTCGGGTCGTAAACCGCTTTCAGCGGGGACGAGTTTGACGGTACCCGCAGAAGAAGCCCCGGCTAACTACGTGC
>MG|39|95.62|Actinobacteria|Actinobacteria|Coriobacteriales|Coriobacteriaceae|Atopobium|sp.|
GCACGTAGTTAGCCGGGGCTTCTTCTGCAGGTACCGTCAGGCTCCCCCTCGTCCCTGCTGAAAGCGGTTTACGACCCGAAGGCCTTCATCCCGCACGCGGCGTCGCTGCGTCAGGCTTTCGCCCATTGCGCAAGATTCCCCACTGCTGCCTCCCGTAGG
>MG|25|97.5|Actinobacteria|Actinobacteria|Coriobacteriales|Coriobacteriaceae|Atopobium / Olsenella|sp.|
GCACGTAGTTAGCCGGGGCTTCTTCTGCAGGTACCGTCACCTCGCGCCTCGTCCCTGCTGAAAGCGGTTTACGACCCGAAGGCCTTCGTCCCGCACGCGGCGTCGCTGCGTCAGGCTTTCGCCCATTGCGCAAGATTCCCCACTGCTGCCTCCCGTAGG
>MG|10|95.03|Actinobacteria|Actinobacteria|Coriobacteriales|Coriobacteriaceae|Atopobium|sp.|
GCACGTAGTTAGCCGGGGGCTTCTTCTGCAGGTACCGTCAGGTCTCCCCCTCGTCCCTGCTGAAAGCGGTTTACGACCCGAAGGCCTTCATCCCGCACGCGGCGTCGCTGCGTCAGGCTTTCGCCCATTGCGCAAGATTCCCCACTGCTGCCTCCCGTAGG
>MG|10|95.03|Actinobacteria|Actinobacteria|Coriobacteriales|Coriobacteriaceae|Atopobium|sp.|
GCACGTAGTTAGCCGGGGCTTCTTCTGCAGGTACCGTCAGGTCTCCCCCTCGTCCCTGCTGAAAGCGGTTTACGACCCGAAGGCCTTCATCCCGCACGCGGCGTCGCTGCGTCAGGCTTTCGCCCATTGCGCAAGATTCCCCCACTGCTGCCTCCCGTAGG
>MG|21|95.03|Actinobacteria|Actinobacteria|Coriobacteriales|Coriobacteriaceae|Atopobium|sp.|
GCACGTAGTTAGCCGGGGCTTCTTCTGCAGGTACCGTCAGGTCTCCCCCTCGTCCCCTGCTGAAAGCGGTTTACGACCCGAAGGCCTTCATCCCGCACGCGGCGTCGCTGCGTCAGGCTTTCGCCCATTGCGCAAGATTCCCCACTGCTGCCTCCCGTAGG
>MG|27|96.88|Actinobacteria|Actinobacteria|Coriobacteriales|Coriobacteriaceae|Olsenella|sp.|
GCACGTAGTTAGCCGGGGCTTCTTCTGCAGGTACCGTCAGGTTGCCCCCTCGTCCCTGCTGAAAGCGGTTTACGACCCGAAGGCCTTCGTCCCGCACGCGGCGTCGCTGCGTCAGGGTTGCCCCCATTGCGCAAGATTCCCCACTGCTGCCTCCCGTAGG
>MG|9010|96.25|Actinobacteria|Actinobacteria|Coriobacteriales|Coriobacteriaceae|Olsenella|sp.|
CCTACGGGAGGCAGCAGTGGGGAATCTTGCGCAATGGGCGAAAGCCTGACGCAGCGACGCCGCGTGCGGGACGAAGGCCTTCGGGTCGTAAACCGCTTTCAGCAGGGACGAGGGGGCAACCTGACGGTACCTGCAGAAGAAGCCCCGGCTAACTACGTGCA
>MG|32|95.06|Actinobacteria|Actinobacteria|Coriobacteriales|Coriobacteriaceae|Olsenella|sp.|
GCACGTAGTTAGCCGGGGGCTTCTTCTGCAGGTACCGTCAGGTTGCCCCCTCGTCCCCTGCTGAAAGCGGTTTACGACCCGAAGGCCTTCGTCCCGCACGCGGCGTCGCTGCGTCAGGCTTTCGCCCATTGCGCAAGATTCCCCACTGCTGCCTCCCGTAGG
>MG|35|96.27|Actinobacteria|Actinobacteria|Coriobacteriales|Coriobacteriaceae|Olsenella|sp.|
CCTACGGGAGGCAGCAGTGGGGAATCTTGCGCAATGGGCGAAAGCCTGACGCAGCGACGCCGCGTGCGGGACGAAGGCCTTCGGGTCGTAAACCGCTTTCAGCAGGGACGAGGGGGCAACCTGACGGTACCTGCAGAAGAAGCCCCGGCTAACTACGTGCC
>MG|31|95.62|Actinobacteria|Actinobacteria|Coriobacteriales|Coriobacteriaceae|Olsenella|sp.|
CCTACGGGAGGCAGCAGTGGGGAATCTTGCGCAATGGGCGAAGCCTGACGCAGCGACGCCGCGTGCGGGACGAAGGCCTTCGGGTCGTAAACCGCTTTCAGCAGGGACGAGGGGGCAACCTGACGGTACCTGCAGAAGAAGCCCCGGCTAACTACGTGC
>MG|22|95.62|Actinobacteria|Actinobacteria|Coriobacteriales|Coriobacteriaceae|Olsenella|sp.|
CCTACGGGAGGCAGCAGTGGGGAATCTTGCGCAATGGGCGAAAGCCTGACGCAGCGACGCCGCGTGCGGGACGAAGGCCTTCGGGTCGTAAACCGCTTTCAGCAGGGACGAGGGGGCAACCTGACGGTACCTGCAGAAGAAGCCCCGACTAACTACGTGC
>MG|13|97.5|Actinobacteria|Actinobacteria|Coriobacteriales|Coriobacteriaceae|Atopobium / Olsenella|sp.|
CCTACGGGAGGCAGCAGTGGGGAATCTTGCGCAATGGGCGAAAGCCTGACGCAGCGACGCCGCGTGCGGGACGAAGGCCTTCGGGTCGTAAACCGCTTTCAGCAGGGACGGGGCCGCGAGGTGACGGTACCTGCAGAAGAAGCCCCGGCTAACTACGTGC
>MG|22|93.51|Actinobacteria|Actinobacteria|Coriobacteriales|Coriobacteriaceae|Slackia|piriformis|
GCACGTAGTTAGCCGGGGCTTCTTCTGCAGGTACAGTCACTCTTCTTCCCTGCCGAAAGCGGTTTACGGCCCGAGGGCCTTCCTCCCGCACGCGGCGTCGCTGCGTCAGGCTTGCGCCCATTGCGCAAAATTCCCCACTGCTGCCTCCCGTAGG
>MG|11|95.62|Actinobacteria|Actinobacteria|Coriobacteriales|Coriobacteriaceae|Olsenella|sp.|
CCTACGGGAGGCAGCAGTGGGGAATCTTGCGCAATGGGCGAAAGCCTGACGCAGCGACACCGCGTGCGGGACGAAGGCCTTCGGGTCGTAAACCGCTTTCAGCAGGGACGAGGGGGCAACCTGACGGTACCTGCAGAAGAAGCCCCGGCTAACTACGTGC
>MG|14|96.23|Actinobacteria|Actinobacteria|Coriobacteriales|Coriobacteriaceae|Olsenella|sp.|
CCTACGGGAGGCAGCAGTGGGGAATCTTGCGCAATGGGCGAAAGCCTGACGCAGCGACGCCGCGTGCGGGACGAAGGCCTTCGGGTCGTAAACCGCTTTCAGCAGGGACGAGGGGGCAACCTGACGGTACCTGCAGAAGAAGCCCCGGCTAACTACGTGT
>MG|53|96.88|Actinobacteria|Actinobacteria|Coriobacteriales|Coriobacteriaceae|Olsenella|sp.|
CCTACGGGAGGCAGCAGTGGGGAATCTTGCGCAATGGGGGCAACCCTGACGCAGCGACGCCGCGTGCGGGACGAAGGCCTTCGGGTCGTAAACCGCTTTCAGCAGGGACGAGGGGGCAACCTGACGGTACCTGCAGAAGAAGCCCCGGCTAACTACGTGC
>MG|18|97.52|Actinobacteria|Actinobacteria|Coriobacteriales|Coriobacteriaceae|Atopobium / Olsenella|sp.|
CCTACGGGAGGCAGCAGTGGGGAATCTTGCGCAATGGGCGAAAGCCTGACGCAGCGACGCCGCGTGCGGGACGAAGGCCTTCGGGTCGTAAACCGCTTTCAGCAGGGACGAGGCCGCGAGGTCGACGGTACCTGCAGAAGAAGCCCCGGCTAACTACGTGC
>MG|63|95.06|Actinobacteria|Actinobacteria|Coriobacteriales|Coriobacteriaceae|Olsenella|sp.|
GCACGTAGTTAGCCGGGGGCTTCTTCTGCAGGTACCGTCAGGTTGCCCCCCTCGTCCCTGCTGAAAGCGGTTTACGACCCGAAGGCCTTCGTCCCGCACGCGGCGTCGCTGCGTCAGGCTTTCGCCCATTGCGCAAGATTCCCCACTGCTGCCTCCCGTAGG
>MG|45|95.62|Actinobacteria|Actinobacteria|Coriobacteriales|Coriobacteriaceae|Olsenella|sp.|
GCACGTAGTTAGCCGGGGCTTCTTCTGCAGGTACCGTCAGGTTCCCCCTCGTCCCTGCTGAAAGCGGTTTACGACCCGAAGGCCTTCGTCCCGCACGCGGCGTCGCTGCGTCAGGCTTTCGCCCATTGCGCAAGATTCCCCACTGCTGCCTCCCGTAGG
>MG|11|95.65|Actinobacteria|Actinobacteria|Coriobacteriales|Coriobacteriaceae|Olsenella|sp.|
CCTACGGGAGGCAGCAGTGGGGAATCTTGCGCAATGGGCGAAAGCCTGACGCAGCGACGCCGCGTGCGGGACGAAGGCCTTCGGGTCGGTAAACCGCTTTCAGCAGGGACGAGGGGGCAACCTGACGGTACCTGCAGAAGAAGCCCCGGCTAACTACGTGC
>MG|10|97.5|Actinobacteria|Actinobacteria|Coriobacteriales|Coriobacteriaceae|Atopobium / Olsenella|sp.|
CCTACGGGAGGCAGCAGTGGGGAATCTTGCGCAATGGGCGAAAGCCTGACGCAGCGACGCCGCGTGCGGGACGAAGGCCTTCGGGTCGTAAACCGCTTTCAGCAGGGACGAGGCCGCGAGGTGACGGTACCTGCAGAAGAAGCCCCGGCTAACTATGTGC
>MG|45|93.51|Actinobacteria|Actinobacteria|Coriobacteriales|Coriobacteriaceae|Slackia|faecicanis|
CCTACGGGAGGCAGCAGTGGGGAATTTTGCGCAATGGGCGCAAGCCTGACGCAGCGACGCCGCGTGCGGGAGGAAGGCCCTCGGGCCGTAAACCGCTTTCGGCAGGGAAGAACGTTGACTGTACCTGCAGAAGAAGCCCCGGCTAACTACGTGC
>MG|13|96.91|Actinobacteria|Actinobacteria|Coriobacteriales|Coriobacteriaceae|Olsenella|sp.|
CCTACGGGAGGCAGCAGTGGGGAATCTTGCGCAATGGGCGAAAGCCTGACGCAGCGACGCCGCGTGCGGGACGAAGGCCTTCGGGTCGTAAACCGCTTTCAGCAGGGACGAGGCCGCGAGGTGACGGTACCCTGCAGAAGAAGCCCCCGGCTAACTACGTGC
>MG|450|95.65|Actinobacteria|Actinobacteria|Coriobacteriales|Coriobacteriaceae|Olsenella|sp.|
CCTACGGGAGGCAGCAGTGGGGAATCTTGCGCAATGGGCGAAAGCCTGACGCAGCGACGCCGCGTGCGGGACGAAGGCCTTCGGGTCGTAAACCGCTTTCAGCAGGGACGAGGGGGCAACCTGACGGTACCTGCAGAAGAAGCCCCCGGCTAACTACGTGC
>MG|13|95.62|Actinobacteria|Actinobacteria|Coriobacteriales|Coriobacteriaceae|Olsenella|sp.|
CCTACGGGAGGCAGCAGTGGGGAATCTTGCGCAATGGGCGAAAGCCTGACGCAGCGACGCCGCGTGCGGGACGAAGGCCTTCGGGTCGTAAACCGCCTTCAGCAGGGACGAGGGGGCAACCTGACGGTACCTGCAGAAGAAGCCCCGGCTAACTACGTGC
>MG|325|95.65|Actinobacteria|Actinobacteria|Coriobacteriales|Coriobacteriaceae|Olsenella|sp.|
CCTACGGGAGGCAGCAGTGGGGAATCTTGCGCAATGGGCGAAAGCCTGACGCAGCGACGCCGCGTGCGGGACGAAGGCCTTCGGGTCGTAAACCGCTTTCAGCAGGGACGAGGGGGGCAACCTGACGGTACCTGCAGAAGAAGCCCCGGCTAACTACGTGC
>MG|17|97.4|Actinobacteria|Actinobacteria|Coriobacteriales|Coriobacteriaceae|Collinsella / Coriobacterium|tanakaei|
CCTACGGGAGGCAGCAGTGGGGAATCTTGCGCAATGGGGGCAACCCTGACGCAGCGACGCCGCGTGCGGGATGGAGGCCTTCGGGTCGTAAACCGCTTTCAGCAGGGACGAGAAAAGACTGTACCTGCAGAAGAAGCCCCGGCTAACTACGTGC
>MG|12|96.75|Actinobacteria|Actinobacteria|Coriobacteriales|Coriobacteriaceae|Collinsella|tanakaei|
GCACGTAGTTAGCCGGGGCTTCTTCTGCAGGTACCGTCTCTTCTCGTCCCTGCTGAAAGCGGTTTACGACCCGAAGGCCTTCGTCCCGCACGCGGCGTCGCTGCGTCAGGCTTTCGCCCATTGCGCAAGATTCCCCACTGCTGCCTCCCGTAGG
>MG|10|96.75|Actinobacteria|Actinobacteria|Coriobacteriales|Coriobacteriaceae|Collinsella|tanakaei|
CCTACGGGAGGCAGCAGTGGGGAATATTGCACAATGGGGGCAACCCTGACGCAGCGACGCCGCGTGCGGGACGGAGGCCTTCGGGTCGTAAACCGCTTTCAGCAGGGACGAGAAAAGACTGTACCTGCAGAAGAAGCCCCGGCTAACTACGTGC
>MG|101|97.4|Actinobacteria|Actinobacteria|Coriobacteriales|Coriobacteriaceae|Collinsella / Coriobacterium|tanakaei|
CCTACGGGAGGCAGCAGTGGGGAATCTTGCGCAATGGGGGCAACCCTGACGCAGCGACGCCGCGTGCGGGATGGAGGCCTTCGGGTCGTAAACCGCTTTCAGCAGGGACGAGAGGAGACGGTACCTGCAGAAGAAGCCCCGGCTAACTACGTGC
>MG|118|96.75|Actinobacteria|Actinobacteria|Coriobacteriales|Coriobacteriaceae|Enorma|massiliensis|
GCACGTAGTTAGCCGGGGCTTCTTCTGCAGGTACCGTCATCCTCGTCCCTGCCGAAAGCGGTTCACGACCCGAAGGCCTCCGTCCCGCACGCGGCGTCGCTGCGTCAGGGTTGCCCCCATTGCGCAAGATTCCCCACTGCTGCCTCCCGTAGGA
>MG|13|96.25|Actinobacteria|Actinobacteria|Coriobacteriales|Coriobacteriaceae|Olsenella|sp.|
CCTACGGGAGGCAGCAGTGGGGAATCTTGCGCAATGGGCGGAAGCCTGACGCAGCGACGCCGCGTGCGGGACGAAGGCCTTCGGGTCGTAAACCGCTTTCAGCAGGGACGAGGGGGCAACCTGACGGTACCTGCAGAAGAAGCCCCGGCTAACTACGTGC
>MG|10|95.06|Actinobacteria|Actinobacteria|Coriobacteriales|Coriobacteriaceae|Olsenella|sp.|
CCTACGGGAGGCAGCAGTGGGGAATCTTGCGCAATGGGCGAAAGCCTGACGCAGCGACGCCGCGTGCGGGACGAAGGCCTTCGGGTCGTAAACCGCTTTCAGCAGGGACGAGGGGGCAACCTGACGGTACCCTGCAGAAGAAGCCCCCGGCTAACTACGTGCT
>MG|11|96.25|Actinobacteria|Actinobacteria|Coriobacteriales|Coriobacteriaceae|Olsenella|sp.|
CCTACGGGAGGCAGCAGTGGGGAATCTTGCGCAATGGGCGAAAGCCTGACGCAGCGACGCCGCGTGCGGGACGAAGGCCCTCGGGTCGTAAACCGCTTTCAGCAGGGACGAGGGGGCAACCTGACGGTACCTGCAGAAGAAGCCCCGGCTAACTACGTGC
>MG|10|95.0|Actinobacteria|Actinobacteria|Coriobacteriales|Coriobacteriaceae|Olsenella|sp.|
CCTACGGGAGGCAGCAGTGGGGAATCTTGCGCAATGGGCGAAAGCCTGACGCAGCGACGCCGCGTGCGGGACGAAGGCCTTCGGGTCGTAAACCGCTTTCAGCAGGGACGAGGGGGCAACCTGACGGTACCTGCAGAAGAAGCTCCGGCTAAATACGTGC
>MG|19|95.62|Actinobacteria|Actinobacteria|Coriobacteriales|Coriobacteriaceae|Olsenella|sp.|
CCTACAGGAGGCAGCAGTGGGGAATCTTGCGCAATGGGCGAAAGCCTGACGCAGCGACGCCGCGTGCGGGACGAAGGCCTTCGGGTCGTAAACCGCTTTCAGCAGGGACGAGGGGGCAACCTGACGGTACCTGCAGAAGAAGCCCCGGCTAACTACGTGC
>MG|124|95.68|Actinobacteria|Actinobacteria|Coriobacteriales|Coriobacteriaceae|Olsenella|sp.|
GCACGTAGTTAGCCGGGGCTTCTTCTGCAGGTACCGTCAGGTTGCCCCCCTCGTCCCTGCTGAAAGCGGTTTACGACCCGAAGGCCTTCGTCCCGCACGCGGCGTCGCTGCGTCAGGCTTTCGCCCATTGCGCAAGATTCCCCACTGCTGCCTCCCGTAGGA
>MG|51|96.89|Actinobacteria|Actinobacteria|Coriobacteriales|Coriobacteriaceae|Olsenella|sp.|
CCTACGGGAGGCAGCAGTGGGGAATCTTGCGCAATGGGCGGAAGCCTGACGCAGCGACGCCGCGTGCGGGACGAAGGCCTTCGGGTCGTAAACCGCTTTCAGCAGGGACGAGGCCTTCGGGTGACGGTACCTGCAGAAGAAGCCCCGGCTAACTACGTGC
>MG|36|97.4|Actinobacteria|Actinobacteria|Coriobacteriales|Coriobacteriaceae|Collinsella / Coriobacterium|tanakaei|
CCTACGGGAGGCAGCAGTGGGGAATCTTGCGCAATGGGGCAACCCTGACGCAGCGACGCCGCGTGCGGGACGGAGGCCTTCGGGTCGTAAACCGCTTTCAGCAGGGACGAGAAAAGACTGTACCTGCAGAAGAAGCCCCGGCTAACTACGTGC
>MG|13|97.5|Actinobacteria|Actinobacteria|Coriobacteriales|Coriobacteriaceae|Atopobium / Olsenella|sp.|
CCTACGGGAGGCAGCAGTGGGGAATCTTGCGCAATGGGCGAAAGCCTGACGCAGCGACGCCGCGTGCGGGACGAAGGCCTTCGGGCCGTAAACCGCTTTCAGCAGGGACGAGGCCGCGAGGTGACGGTACCTGCAGAAGAAGCCCCGGCTAACTACGTGC
>MG|27|96.75|Actinobacteria|Actinobacteria|Coriobacteriales|Coriobacteriaceae|Collinsella|aerofaciens|
GCACGTAGTTAGCCGGGGCTTCTTCTGCAGGTACAGTCTCGTCTCGTCCCTGCTGAAAGCGGTTTACGACCCGAAGGCCTCCATCCCGCACGCGGCGTCGCTGCGTCAGGCTTTCGCCCATTGCGCAAGATTCCCCACTGCTGCCTCCCGTAGG
>MG|41|95.65|Actinobacteria|Actinobacteria|Coriobacteriales|Coriobacteriaceae|Olsenella|sp.|
CCTACGGGAGGCAGCAGTGGGGAATCTTGCGCAATGGGCGAAAGCCTGACGCAGCGACGCCGCGTGCGGGACGAAGGCCTTCGGGTCGTAAACCGCTTTCAGCAGGGACGAGGGGGAAACCTGACGGTACCTGCAGAAGAAGCCCCCGGCTAACTACGTGC
>MG|19|97.44|Actinobacteria|Actinobacteria|Coriobacteriales|Coriobacteriaceae|Collinsella / Coriobacterium|aerofaciens|
CCTACGGGAGGCAGCAGTGGGGAATCTTGCGCAATGGGGGGCAACCCTGACGCAGCGACGCCGCGTGCGGGATGGAGGCCTTCGGGTCGTAAACCGCTTTCAGCAGGGACGAGACGAGACTGTACCTGCAGAAGAAGCCCCCGGCTAACTACGTGC
>MG|12|95.03|Actinobacteria|Actinobacteria|Coriobacteriales|Coriobacteriaceae|Olsenella|sp.|
CCTACGGGAGGCAGCAGTGGGGAATCTTGCGCAATGGGGGCAACCCTGACGCAGCGACGCCGCGTGCGGGATGGAGGCCTTCGGGTCGTAAACCGCTTTCAGCAGGGACGAGGGGGCAACCTGACGGTACCTGCAGAAGAAGCCCCCGGCTAACTACGTGC
>MG|30|96.1|Actinobacteria|Actinobacteria|Coriobacteriales|Coriobacteriaceae|Collinsella|tanakaei|
CCTACGGGAGGCAGCAGTGGGGAATCTTGCGCAATGGGGGCAACCCTGACGCAGCGACGCCGCGTGCGGGACGAAGGCCCTCGGGTCGTAAACCGCTTTCAGCGGGGACGAGATTGACGGTACCCGCAGAAGAAGCCCCGGCTAACTACGTGC
>MG|11|95.62|Actinobacteria|Actinobacteria|Coriobacteriales|Coriobacteriaceae|Olsenella|sp.|
CCTACGGGAGGCAGCAGTGGGGAATCTTGCGCAATGGGCGAAAGCCTGACGCAGCGACGCCGCGTGCGGGACGAAGACCTTCGGGTCGTAAACCGCTTTCAGCAGGGACGAGGGGGCAACCTGACGGTACCTGCAGAAGAAGCCCCGGCTAACTACGTGC
>MG|13|95.62|Actinobacteria|Actinobacteria|Coriobacteriales|Coriobacteriaceae|Olsenella|sp.|
CCTACGGGAGGCAGCAGTGGGGAATCTTGCGCAATGGGCGAAAGCCTGACGCAGCGACGCCGCGTGTGGGACGAAGGCCTTCGGGTCGTAAACCGCTTTCAGCAGGGACGAGGGGGCAACCTGACGGTACCTGCAGAAGAAGCCCCGGCTAACTACGTGC
>MG|10|97.4|Actinobacteria|Actinobacteria|Coriobacteriales|Coriobacteriaceae|Collinsella / Coriobacterium|tanakaei|
CCTACGGGAGGCAGCAGTAGGGAATCTTGCGCAATGGGGGCAACCCTGACGCAGCGACGCCGCGTGCGGGACGGAGGCCTTCGGGTCGTAAACCGCTTTCAGCAGGGACGAGAAAAGACTGTACCTGCAGAAGAAGCCCCGGCTAACTACGTGC
>MG|16|95.62|Actinobacteria|Actinobacteria|Coriobacteriales|Coriobacteriaceae|Olsenella|sp.|
CCTACGGGAGGCAGCAGCGGGGAATCTTGCGCAATGGGCGAAAGCCTGACGCAGCGACGCCGCGTGCGGGACGAAGGCCTTCGGGTCGTAAACCGCTTTCAGCAGGGACGAGGGGGCAACCTGACGGTACCTGCAGAAGAAGCCCCGGCTAACTACGTGC
>MG|144|98.7|Actinobacteria|Actinobacteria|Coriobacteriales|Coriobacteriaceae|Collinsella / Coriobacterium|tanakaei|
GCACGTAGTTAGCCGGGGCTTCTTCTGCAGGTACCGTCTTGTCTCGTCCCTGCTGAAAGCGGTTTACGACCCGAAGGCCTCCATCCCGCACGCGGCGTCGCTGCGTCAGGGTTGCCCCCATTGCGCAAGATTCCCCACTGCTGCCTCCCGTAGGG
>MG|130|96.75|Actinobacteria|Actinobacteria|Coriobacteriales|Coriobacteriaceae|Collinsella|aerofaciens|
CCTACGGGAGGCAGCAGTGGGGAATCTTGCGCAATGGGCGAAAGCCTGACGCAGCGACGCCGCGTGCGGGACGAAGGCCTTCGGGTCGTAAACCGCTTTCAGCAGGGACGAGACGAGACTGTACCTGCAGAAGAAGCCCCGGCTAACTACGTGC
>MG|11|95.06|Actinobacteria|Actinobacteria|Coriobacteriales|Coriobacteriaceae|Olsenella|sp.|
CCTACGGGAGGCAGCAGTGGGGGAATCTTGCGCAATGGGCGAAAGCCTGACGCAGCGACGCCGCGTGCGGGACGAAGGCCTTCGGGTCGTAAACCGCTTTCAGCAGGGACGAGGGGGGCAACCTGACGGTACCTGCAGAAGAAGCCCCGGCTAACTACGTGC
>MG|90|97.44|Actinobacteria|Actinobacteria|Coriobacteriales|Coriobacteriaceae|Collinsella / Coriobacterium|aerofaciens|
CCTACGGGAGGCAGCAGTGGGGGAATCTTGCGCAATGGGGGGCAACCCTGACGCAGCGACGCCGCGTGCGGGATGGAGGCCTTCGGGTCGTAAACCGCTTTCAGCAGGGACGAGACGAGACTGTACCTGCAGAAGAAGCCCCGGCTAACTACGTGC
>MG|32|96.75|Actinobacteria|Actinobacteria|Coriobacteriales|Coriobacteriaceae|Collinsella|aerofaciens|
CCTACGGGAGGCAGCAGTGGGGAATATTGCACAATGGGGGAAACCCTGACGCAGCGACGCCGCGTGCGGGATGGAGGCCTTCGGGTCGTAAACCGCTTTCAGCAGGGACGAGACGAGACTGTACCTGCAGAAGAAGCCCCGGCTAACTACGTGC
>MG|3547|96.27|Actinobacteria|Actinobacteria|Coriobacteriales|Coriobacteriaceae|Olsenella|sp.|
GCACGTAGTTAGCCGGGGCTTCTTCTGCAGGTACCGTCAGGTTGCCCCCTCGTCCCTGCTGAAAGCGGTTTACGACCCGAAGGCCTTCGTCCCGCACGCGGCGTCGCTGCGTCAGGCTTTCGCCCATTGCGCAAGATTCCCCACTGCTGCCTCCCGTAGGA
>MG|10|97.5|Actinobacteria|Actinobacteria|Coriobacteriales|Coriobacteriaceae|Atopobium / Olsenella|sp.|
CCTACGGGAGGCAGCAGTGGGGAATCTTGCGCAATGGGCGAAAGCCTGACGCAGCGACGCCGCGTGCGGGACGAGGGCCTTCGGGTCGTAAACCGCTTTCAGCAGGGACGAGGCCGCGAGGTGACGGTACCTGCAGAAGAAGCCCCGGCTAACTACGTGC
>MG|20|95.65|Actinobacteria|Actinobacteria|Coriobacteriales|Coriobacteriaceae|Olsenella|sp.|
CCTACGGGAGGCAGCAGTGGGGAATCTTGCGCAATGGGCGAAAGCCTGACGCAGCGACGCCGCGTGCGGGACGAAGGCCTTCGGGTCGTAAACCGCTTTCAGCAGGGACGAGGGGGCAACCTGACGGTACCTGCAGAAGAAGCCCCGGCTAACTACCGTGC
>MG|12|95.62|Actinobacteria|Actinobacteria|Coriobacteriales|Coriobacteriaceae|Olsenella|sp.|
CCTACGGGAGGCAGCAGTGGGGAATCTTGTGCAATGGGCGAAAGCCTGACGCAGCGACGCCGCGTGCGGGACGAAGGCCTTCGGGTCGTAAACCGCTTTCAGCAGGGACGAGGGGGCAACCTGACGGTACCTGCAGAAGAAGCCCCGGCTAACTACGTGC
>MG|30|95.65|Actinobacteria|Actinobacteria|Coriobacteriales|Coriobacteriaceae|Olsenella|sp.|
CCTACGGGAGGCAGCAGTGGGGAATCTTGCGGCAATGGGCGAAAGCCTGACGCAGCGACGCCGCGTGCGGGACGAAGGCCTTCGGGTCGTAAACCGCTTTCAGCAGGGACGAGGGGGCAACCTGACGGTACCTGCAGAAGAAGCCCCGGCTAACTACGTGC
>MG|17|97.5|Actinobacteria|Actinobacteria|Coriobacteriales|Coriobacteriaceae|Atopobium / Olsenella|sp.|
CCTACGGGAGGCAGCAGTGGGGAATCTTGCGCAATGGGCGAAAGCCTGACGCAGCGACGCCGCGTGCGGGACGAAGGCCTTCGGGTCGTAAACCGCTTTCAGCAGGGACGAGGCCGCGAGGTGACGGTACCTGCAGAAGAAGCCCCGGCTAAATACGTGC
>MG|416|98.05|Actinobacteria|Actinobacteria|Coriobacteriales|Coriobacteriaceae|Collinsella / Coriobacterium|tanakaei|
GCACGTAGTTAGCCGGGGCTTCTTCTGCAGGTACAGTCTTTTCTCGTCCCTGCTGAAAGCGGTTTACGACCCGAAGGCCTCCGTCCCGCACGCGGCGTCGCTGCGTCAGGGTTGCCCCCATTGCGCAAGATTCCCCACTGCTGCCTCCCGTAGG
>MG|65|95.06|Actinobacteria|Actinobacteria|Coriobacteriales|Coriobacteriaceae|Olsenella|sp.|
GCACGTAGTTAGCCGGGGCTTCTTCTGCAGGTACCGTCAGGTTGCCCCCTCGTCCCCTGCTGAAAGCGGTTTACGACCCGAAGGCCTTCGTCCCGCCACGCGGCGTCGCTGCGTCAGGCTTTCGCCCATTGCGCAAGATTCCCCACTGCTGCCTCCCGTAGG
>MG|311|96.73|Actinobacteria|Actinobacteria|Coriobacteriales|Coriobacteriaceae|Enorma|massiliensis|
CCTACGGGAGGCAGCAGTGGGGAATCTTGCGCAATGGGGGCAACCCTGACGCAGCGACGCCGCGTGCGGGACGGAGGCCTTCGGGTCGTGAACCGCTTTCGGCAGGGACGAGGATGACGGTACCTGCAGAAGAAGCCCCGGCTAACTACGTGC
>MG|10|95.62|Actinobacteria|Actinobacteria|Coriobacteriales|Coriobacteriaceae|Olsenella|sp.|
GCACGTAGTTAGCCGGGGCTTCTTCTGCAGGTACCGTCAGGTTGCCCCCTCGTCCCTGCTGAAAGCGGTTTACGACCCGAAGGCCCTCGTCCCGCACGCGGCGTCGCTGCGTCAGGCTTTCGCCCATTGCGCAAGATTCCCCACTGCTGCCTCCCGTAGG
>MG|17|92.26|Actinobacteria|Actinobacteria|Coriobacteriales|Coriobacteriaceae|Slackia|piriformis|
CCTACGGGAGGCAGCAGTGGGGAATATTGCGCAATGGGGGAAACCCTGACGCAGCGACGCCGCGTGCGGGACGAAGGCCCTCGGGTCGCAGACCGCTTTCGGCGGGGAGGAAGAGATGACCGTACCCGCGGAAGAAGCCCCGGCTAACTACGTGC
>MG|1389|97.4|Actinobacteria|Actinobacteria|Coriobacteriales|Coriobacteriaceae|Collinsella / Coriobacterium|tanakaei|
CCTACGGGAGGCAGCAGTGGGGAATCTTGCGCAATGGGGGCAACCCTGACGCAGCGACGCCGCGTGCGGGATGGAGGCCTTCGGGTCGTAAACCGCTTTCAGCAGGGACGAGAAGAGACGGTACCTGCAGAAGAAGCCCCGGCTAACTACGTGC
>MG|16|97.52|Actinobacteria|Actinobacteria|Coriobacteriales|Coriobacteriaceae|Atopobium / Olsenella|sp.|
GCACGTAGTTAGCCGGGGCTTCTTCTGCAGGTACCGTCACCTCGCGGCCTCGTCCCTGCTGAAAGCGGTTTACGACCCGAAGGCCTTCGTCCCGCACGCGGCGTCGCTGCGTCAGGCTTTTCGCCCATTGCGCAAGATTCCCCACTGCTGCCTCCCGTAGG
>MG|20|95.62|Actinobacteria|Actinobacteria|Coriobacteriales|Coriobacteriaceae|Olsenella|sp.|
GCACGTAGTTAGCCGGGGCTTCTTCTGCAGGTACCGTCAGGTTGCCCCCTCGTCCCTGCTGAAAGCGGTTTACGACCCGAAGGCCTTCGTCCCGCACGCGGCGTCGCTGCGTCAGGCTTTCGCCCATTGCGCAAGATTCCCTACTGCTGCCTCCCGTAGG
>MG|17|95.62|Actinobacteria|Actinobacteria|Coriobacteriales|Coriobacteriaceae|Olsenella|sp.|
GCACGTATTTAGCCGGGGCTTCTTCTGCAGGTACCGTCAGGTTGCCCCCTCGTCCCTGCTGAAAGCGGTTTACGACCCGAAGGCCTTCGTCCCGCACGCGGCGTCGCTGCGTCAGGCTTTCGCCCATTGCGCAAGATTCCCCACTGCTGCCTCCCGTAGG
>MG|174|95.06|Actinobacteria|Actinobacteria|Coriobacteriales|Coriobacteriaceae|Olsenella|sp.|
CCTACGGGAGGCAGCAGTGGGGAATCTTGCGCAATGGGCGAAAGCCTGACGCAGCGACGCCGCGTGGCGGGACGAAGGCCTTCGGGTCGTAAACCGCTTTCAGCAGGGGACGAGGGGGCAACCTGACGGTACCTGCAGAAGAAGCCCCGGCTAACTACGTGC
>MG|14|95.62|Actinobacteria|Actinobacteria|Coriobacteriales|Coriobacteriaceae|Olsenella|sp.|
CCTACGGGAGGCAGCAGTGGGGAATCTTGCGCAATGGGCGAAAGCCTGACGCAGCGACGCCACGTGCGGGACGAAGGCCTTCGGGTCGTAAACCGCTTTCAGCAGGGACGAGGGGGCAACCTGACGGTACCTGCAGAAGAAGCCCCGGCTAACTACGTGC
>MG|10|95.65|Actinobacteria|Actinobacteria|Coriobacteriales|Coriobacteriaceae|Olsenella|sp.|
GCACGTAGTTAGCCGGGGGCTTCTTCTGCAGGTACCGTCAGGTTTCCCCCTCGTCCCTGCTGAAAGCGGTTTACGACCCGAAGGCCTTCGTCCCGCACGCGGCGTCGCTGCGTCAGGCTTTCGCCCATTGCGCAAGATTCCCCACTGCTGCCTCCCGTAGG
>MG|14|95.62|Actinobacteria|Actinobacteria|Coriobacteriales|Coriobacteriaceae|Olsenella|sp.|
CCTACGGGAGGCAGCAGTGGGGAATCTTGCGCAATGGGCGAAAGCCTGACGCAGCGACGCCGCGTGCGGGACGAAGGCCTTCGGGTCGTAAACCGCTTTCAGCAGGGACGAGGGGGCAACCTGACGGTACCCGCAGAAGAAGCCCCGGCTAACTACGTGC
>MG|46|96.25|Actinobacteria|Actinobacteria|Coriobacteriales|Coriobacteriaceae|Olsenella|sp.|
CCTACGGGAGGCAGCAGTGGGGAATCTTGCGCAATGGGCGAAAGCCTGACGCAGCGACGCCGCGTGCGGGACGAAGGCCTTCGGGTCGTAAACCGCTTTCAGCAGGGACGAGGGGCAACCTGACGGTACCTGCAGAAGAAGCCCCGGCTAACTACGTGC
>MG|21|95.06|Actinobacteria|Actinobacteria|Coriobacteriales|Coriobacteriaceae|Atopobium|sp.|
CCTACGGGAGGCAGCAGTGGGGGAATCTTGCGCAATGGGCGAAAGCCTGACGCAGCGACGCCGCGTGCGGGATGAAGGCCTTCGGGTCGTAAACCGCTTTCAGCAGGGACGAGGGGGAGACCTGACGGTACCTGCAGAAGAAGCCCCGGCTAACTACGTGCC
>MG|10|95.65|Actinobacteria|Actinobacteria|Coriobacteriales|Coriobacteriaceae|Olsenella|sp.|
CCTACGGGAGGCAGCAGTGGGGGAATCTTGCGCAATGGGCGAAAGCCTGACGCAGCGACGCCGCGTGCGGGACGAAGGCCTTCGGGTCGTAAACCGCTTTCAGCAGGGACGAGGGGGAAACCTGACGGTACCTGCAGAAGAAGCCCCGGCTAACTACGTGC
>MG|16|97.52|Actinobacteria|Actinobacteria|Coriobacteriales|Coriobacteriaceae|Atopobium / Olsenella|sp.|
CCTACGGGAGGCAGCAGTGGGGAAGTCTTGCGCAATGGGCGAAAGCCTGACGCAGCGACGCCGCGTGCGGGACGAAGGCCTTCGGGTCGTAAACCGCTTTCAGCAGGGACGAGGCCGCGAGGTGACGGTACCTGCAGAAGAAGCCCCGGCTAACTACGTGC
>MG|14|95.62|Actinobacteria|Actinobacteria|Coriobacteriales|Coriobacteriaceae|Olsenella|sp.|
CCTACGGGAGGCAGCAGTGGGGAATCTTGCGCAATGGGCGAAAGCCTGACGCAGCGACGCCGCGTGCGGGACGAAGGCCTTCGGGCCGTAAACCGCTTTCAGCAGGGACGAGGGGGCAACCTGACGGTACCTGCAGAAGAAGCCCCGGCTAACTACGTGC
>MG|17|95.62|Actinobacteria|Actinobacteria|Coriobacteriales|Coriobacteriaceae|Olsenella|sp.|
CCTACGGGAGGCAGCAGTGGGGAATCTTGCGCAATGGGCGAAAGCCTGACGCAGCGACGCCGCGTGCGGGACGAAGGCCTTCGGGTCGTAAACCGCTTTCAGCAGGGACGAGGGGGCAACCCGACGGTACCTGCAGAAGAAGCCCCGGCTAACTACGTGC
>MG|13|95.62|Actinobacteria|Actinobacteria|Coriobacteriales|Coriobacteriaceae|Olsenella|sp.|
CCTACGGGAGGCAGCAGTGGGGAATCTTGCGCAATGGGCGAAAGCCTGACGCAGCGACGCCGCGTGCGGGACGAAGGCCTTCGGGTCGTAAACCGCTTTCAGCAGGGACGAGGGGCACCTGACGGTACCTGCAGAAGAAGCCCCGGCTAACTACGTGC
>MG|91|96.75|Actinobacteria|Actinobacteria|Coriobacteriales|Coriobacteriaceae|Collinsella|aerofaciens|
CCTACGGGAGGCAGCAGTGGGGAATCTTGCGCAATGGGCGAAAGCCTGACGCAGCGACGCCGCGTGCGGGATGGAGGCCTTCGGGTCGTAAACCGCTTTCAGCAGGGACGAGACGAGACTGTACCTGCAGAAGAAGCCCCGGCTAACTACGTGC
>MG|13|96.1|Actinobacteria|Actinobacteria|Coriobacteriales|Coriobacteriaceae|Collinsella|tanakaei|
GCACGTAGTTAGCCGGGGCTTCTTCTGCGGGTACCGTCAATCTCGTCCCCGCTGAAAGCGGTTTACGACCCGAGGGCCTTCGTCCCGCACGCGGCGTCGCTGCGTCAGGGTTGCCCCCATTGCGCAAGATTCCCCACTGCTGCCTCCCGTAGG
>MG|10|95.06|Actinobacteria|Actinobacteria|Coriobacteriales|Coriobacteriaceae|Olsenella|sp.|
CCTACGGGAGGCAGCAGTGGGGGAATCTTGCGGCAATGGGCGAAAGCCTGACGCAGCGACGCCGCGTGCGGGACGAAGGCCTTCGGGTCGTAAACCGCTTTCAGCAGGGACGAGGGGGCAACCTGACGGTACCTGCAGAAGAAGCCCCGGCTAACTACGTGC
>MG|17|95.06|Actinobacteria|Actinobacteria|Coriobacteriales|Coriobacteriaceae|Olsenella|sp.|
CCTACGGGAGGCAGCAGTGGGGAATCTTGCGCAATGGGCGAAAGCCTGACGCAGCGACGCCGCGTGCGGGACGAAGGCCTTCGGGTCGTAAACCGCTTTCAGCAGGGGACGAGGGGGGCAACCTGACGGTACCTGCAGAAGAAGCCCCGGCTAACTACGTGC
>MG|14|97.42|Actinobacteria|Actinobacteria|Coriobacteriales|Coriobacteriaceae|Collinsella / Coriobacterium|tanakaei|
CCTACGGGAGGCAGCAGTGGGGGAATCTTGCGCAATGGGGGCAACCCTGACGCAGCGACGCCGCGTGCGGGACGGAGGCCTTCGGGTCGTAAACCGCTTTCAGCAGGGACGAGAAAAGACTGTACCTGCAGAAGAAGCCCCGGCTAACTACGTGC
>MG|1218|95.65|Actinobacteria|Actinobacteria|Coriobacteriales|Coriobacteriaceae|Atopobium|sp.|
CCTACGGGAGGCAGCAGTGGGGAATCTTGCGCAATGGGCGAAAGCCTGACGCAGCGACGCCGCGTGCGGGATGAAGGCCTTCGGGTCGTAAACCGCTTTCAGCAGGGACGAGGGGGAGACCTGACGGTACCTGCAGAAGAAGCCCCGGCTAACTACGTGCC
>MG|10|96.23|Actinobacteria|Actinobacteria|Coriobacteriales|Coriobacteriaceae|Olsenella|sp.|
TCTACGGGAGGCAGCAGTGGGGAATCTTGCGCAATGGGCGAAAGCCTGACGCAGCGACGCCGCGTGCGGGACGAAGGCCTTCGGGTCGTAAACCGCTTTCAGCAGGGACGAGGGGGCAACCTGACGGTACCTGCAGAAGAAGCCCCGGCTAACTACGTGC
>MG|12|95.0|Actinobacteria|Actinobacteria|Coriobacteriales|Coriobacteriaceae|Atopobium|sp.|
CCTACGGGAGGCAGCAGTAGGGAATCTTCCGCAATGGGCGAAAGCCTGACGGAGCAATGCCGCGTGAGTGAAGAAGGCCTTCGGGTCGTAAACCGCTTTCAGCAGGGACGAGGCCGCGAGGTGACGGTACCTGCAGAAGAAGCCCCGGCTAACTACGTGC
>MG|10|97.5|Actinobacteria|Actinobacteria|Coriobacteriales|Coriobacteriaceae|Atopobium / Olsenella|sp.|
GCACGTAGTTAGCCGGGGCTTCTTCTGCAGGTACCGTCACCTCGCGGCCTCGTCCCTGCTGAAAGCGGTTTACGACCCGAAGGCCTTCGTCCCGCACGCGGCGTCGCTGCGTCAGGCCTTCGCCCATTGCGCAAGATTCCCCACTGCTGCCTCCCGTAGG
>MG|14|96.25|Actinobacteria|Actinobacteria|Coriobacteriales|Coriobacteriaceae|Olsenella|sp.|
GCACGTAGTTAGCCGGGGCTTCTTCTGCAGGTACCGTCAGGTTGCCCCCTCGTCCCTGCTGAAAGCGGTTTACGACCCGAAGGCCTTCGTCCCGCACGCGGCGTCGCTGCGTCAGGCTTTCGCCCATTGTGCAATATTCCCCACTGCTGCCTCCCGTAGG
>MG|49|96.88|Actinobacteria|Actinobacteria|Coriobacteriales|Coriobacteriaceae|Atopobium|sp.|
CCTACGGGAGGCAGCAGTGGGGAATCTTGCGCAATGGGCGAAAGCCTGACGCAGCGACGCCGCGTGCGGGATGAAGGCCTTCGGGTCGTAAACCGCTTTCAGCAGGGACGAGGGGGCAACCTGACGGTACCTGCAGAAGAAGCCCCGGCTAACTACGTGC
>MG|10|96.88|Actinobacteria|Actinobacteria|Coriobacteriales|Coriobacteriaceae|Olsenella|sp.|
CCTACGGGAGGCAGCAGTGGGGAATCTTGCACAATGGGCGAAAGCCTGACGCAGCGACGCCGCGTGCGGGACGAAGGCCTTCGGGTCGTAAACCGCTTTCAGCAGGGACGAGGGGGCAACCTGACGGTACCTGCAGAAGAAGCCCCGGCTAACTACGTGC
>MG|15|96.75|Actinobacteria|Actinobacteria|Coriobacteriales|Coriobacteriaceae|Collinsella|tanakaei|
CCTACGGGAGGCAGCAGTGGGGAATCTTGCGCAATGGGCGAAAGCCTGACGCAGCGACGCCGCGTGCGGGATGGAGGCCTTCGGGTCGTAAACCGCTTTCAGCAGGGACGAGTCAAGACGGTACCTGCAGAAGAAGCCCCGGCTAACTACGTGC
>MG|222|95.65|Actinobacteria|Actinobacteria|Coriobacteriales|Coriobacteriaceae|Olsenella|sp.|
GCACGTAGTTAGCCGGGGCTTCTTCTGCAGGTACCGTCAGGTTGCCCCCTCGTCCCTGCTGAAAGCGGTTTACGACCCGAAGGCCTTCGTCCCGCCACGCGGCGTCGCTGCGTCAGGCTTTCGCCCATTGCGCAAGATTCCCCACTGCTGCCTCCCGTAGG
>MG|39|96.77|Actinobacteria|Actinobacteria|Coriobacteriales|Coriobacteriaceae|Collinsella|tanakaei|
GCACGTAGTTAGCCGGGGGCTTCTTCTGCAGGTACCGTCTCTTCTCGTCCCTGCTGAAAGCGGTTTACGACCCGAAGGCCTCCATCCCGCACGCGGCGTCGCTGCGTCAGGGTTGCCCCCATTGCGCAAGATTCCCCACTGCTGCCTCCCGTAGG
>MG|12|98.09|Actinobacteria|Actinobacteria|Coriobacteriales|Coriobacteriaceae|Atopobium / Olsenella|sp.|
CCTACGGGAGGCAGCAGTGGGGAATCTTGCGCAATGGGCGAAAGCCTGACGCAGCGACGCCGCGTGCGGGACGAAGGCCTTCGGGTCGTAAACCGCTTTCAGCAGGGACGAGGCCGCGAGGTGACGGTACCTGCAGAAGAAGCCCCGGCTAACTACGCGC
>MG|37|92.9|Actinobacteria|Actinobacteria|Coriobacteriales|Coriobacteriaceae|Collinsella|tanakaei|
GCACGTAGTTAGCCGGGGCTTCTTCTGCGGGTACCGTCATGCTTCGTCCCCGCCGAAAGCGGTTTACGGCCCTGGGGCCTTCGTCCCGCACGCGGCGTCGCTGCGTCAGGGTTGCCCCCATTGCGCAATATTCCCCACTGCTGCCTCCCGTAGGA
>MG|22|95.62|Actinobacteria|Actinobacteria|Coriobacteriales|Coriobacteriaceae|Olsenella|sp.|
CCTACGGGAGGCAGCAGTGGGGAATCTTGCGCAATGGGCGAAAGCCTGACGCAGCGACGCCGCGTGCGGGACGAAGGCCTTCGGGTCGTAAACCGCTTTCAGCAGGGACGAGGGGGAGACCTGACGGTACCTGCAGAAGAAGCCCCGGCTAACTACGTGC
>MG|24|93.12|Actinobacteria|Actinobacteria|Coriobacteriales|Coriobacteriaceae|Olsenella|sp.|
CCTACGGGAGGCAGCAGTGGGGAATCTTGCGCAATGGGCGAAAGCCTGACGCAGCGACGCCGCGTGCGGGACGAAGGCCTTCGGGTCGTAAACCGCTTTCAGCAGGGACGAGGGGGCAACCTGACGGTACCTGACTAAGAAGCACCGGCTAAATACGTGC
>MG|15|94.48|Actinobacteria|Actinobacteria|Coriobacteriales|Coriobacteriaceae|Olsenella|sp.|
GCACGTAGTTAGCCGGGGGCTTCTTCTGCAGGTACCGTCAGGTTGCCCCCCTCGTCCCCTGCTGAAAGCGGTTTACGACCCGAAGGCCTTCGTCCCGCACGCGGCGTCGCTGCGTCAGGCTTTCGCCCATTGCGCAAGATTCCCCACTGCTGCCTCCCGTAGG
>MG|27|96.1|Actinobacteria|Actinobacteria|Coriobacteriales|Coriobacteriaceae|Collinsella|tanakaei|
GCACGTAGTTAGCCGGGGCTTCTTCTGCGGGTACCGTCAAACTCGTCCCCGCTGAAAGCGGTTTACGACCCGAGGGCCTTCGTCCCGCACGCGGCGTCGCTGCGTCAGGGTTGCCCCCATTGCGCAAGATTCCCCACTGCTGCCTCCCGTAGG
>MG|22|96.79|Actinobacteria|Actinobacteria|Coriobacteriales|Coriobacteriaceae|Slackia|equolifaciens|
CCTACGGGAGGCAGCAGTGGGGAATTTTGCGCAATGGGGGGGAACCCTGACGCAGCAACGCCGCGTGCGGGAAGGAGGCCTTCGGGTCGTAAACCGCTTTCAGCAGGGAAGAAACATGACGGTACCTGCAGAAGAAGCCCCGGCTAACTACGTGC
>MG|27|95.62|Actinobacteria|Actinobacteria|Coriobacteriales|Coriobacteriaceae|Olsenella|sp.|
CCTACGGGAGGCAGCAGTGGGGAATCTTGCGCAATGGGCGAAAGCCTGACGCAGCGACGCCGCGTGCGGGACGAGGGCCTTCGGGTCGTAAACCGCTTTCAGCAGGGACGAGGGGGCAACCTGACGGTACCTGCAGAAGAAGCCCCGGCTAACTACGTGC
>MG|53|95.62|Actinobacteria|Actinobacteria|Coriobacteriales|Coriobacteriaceae|Olsenella|sp.|
CCTACGGGAGGCAGCAGTGGGGAATCTTGCGCAATGGGCGAAAGCCTGACGCAGCGACGCCGCGTGCGGGACGAAGGCCTTCGGGTCGTAAACCGCTTTCAGCAGGGACGAGGGGGCAACCTGACGGTACCTGCAGAAGAAGCCCCGGCTAAATACGTGC
>MG|10|95.62|Actinobacteria|Actinobacteria|Coriobacteriales|Coriobacteriaceae|Olsenella|sp.|
CCTACGGGAGGCAGCAGTGGGGAATCTTGCGCAATGGGCGAAAGCCTGACGCAGCGACGCCGCGTGCGGGACGAAGGCCTTCGGGTCGTAAACCGCTTTCAGCAGGGGCGAGGGGGCAACCTGACGGTACCTGCAGAAGAAGCCCCGGCTAACTACGTGC
>MG|11|96.1|Actinobacteria|Actinobacteria|Coriobacteriales|Coriobacteriaceae|Collinsella|tanakaei|
GCACGTAGTTAGCCGGGGCTTCTTCTGCAGGTACCGTCATCCTCGTCCCTGCTGAAAGCGGTTTACGACCCGAAGGCCTTCGTCCCGCACGCGGCGTCGCTGCGTCAGGCTTTCGCCCATTGCGCAAGATTCCCCACTGCTGCCTCCCGTAGG
>MG|27|95.65|Actinobacteria|Actinobacteria|Coriobacteriales|Coriobacteriaceae|Olsenella|sp.|
GCACGTAGTTAGCCGGGGCTTCTTCTGCAGGTACCGTCAGGTTGCCCCCTCGTCCCTGCTGAAAGCGGTTTACGACCCGAAGGCCTTCGTCCCGCACGCGGCGTCGCTGCGTCAGGCTTTTCGCCCATTGCGCAAGATTCCCCACTGCTGCCTCCCGTAGG
>MG|146|97.52|Actinobacteria|Actinobacteria|Coriobacteriales|Coriobacteriaceae|Atopobium / Olsenella|sp.|
GCACGTAGTTAGCCGGGGGCTTCTTCTGCAGGTACCGTCACCTCGCGGCCTCGTCCCTGCTGAAAGCGGTTTACGACCCGAAGGCCTTCGTCCCGCACGCGGCGTCGCTGCGTCAGGCTTTCGCCCATTGCGCAAGATTCCCCACTGCTGCCTCCCGTAGG
>MG|28|98.06|Actinobacteria|Actinobacteria|Coriobacteriales|Coriobacteriaceae|Collinsella / Coriobacterium|tanakaei|
CCTACGGGAGGCAGCAGTGGGGAATCTTGCGCAATGGGGGCAACCCTGACGCAGCGACGCCGCGTGCGGGATGGAGGCCTTCGGGTCGTAAACCGCTTTCAGCAGGGACGAGACAAGACGGTACCTGCAGAAGAAGCCCCCGGCTAACTACGTGC
>MG|57|92.21|Actinobacteria|Actinobacteria|Coriobacteriales|Coriobacteriaceae|Slackia|sp.|
GCACGTAGTTAGCCGGGGCTTCTTCTGCGGGTACCGTCATGCTTCGTCCCCGCCGAAAGCGGTTTACGGCCCTGGGGCCTTCGTCCCGCACGCGGCGTCGCTGCGTCAGGCTTCCGCCCATTGCGCAATATTCCCCACTGCTGCCTCCCGTAGG
>MG|11|95.62|Actinobacteria|Actinobacteria|Coriobacteriales|Coriobacteriaceae|Olsenella|sp.|
CCTACGGGAGGCAGCAGTGGGGAATCTTGCGCAATGGACGAAAGCCTGACGCAGCGACGCCGCGTGCGGGACGAAGGCCTTCGGGTCGTAAACCGCTTTCAGCAGGGACGAGGGGGCAACCTGACGGTACCTGCAGAAGAAGCCCCGGCTAACTACGTGC
>MG|20|94.12|Actinobacteria|Actinobacteria|Coriobacteriales|Coriobacteriaceae|Denitrobacterium|sp.|
CCTACGGGAGGCAGCAGTGGGGAATTTTGCGCAATGGGGGCAACCCTGACGCAGCAACGCCGCGTGCGGGAGGAAGGCCCTCGGGCTGTAAACCGCTTTCGGCAGGGAGGAACTTGACCGTACCTGCGGAAGAAGCCCCGGCTAACTACGTGC
>MG|12|95.62|Actinobacteria|Actinobacteria|Coriobacteriales|Coriobacteriaceae|Olsenella|sp.|
CCTACGGGAGGCAGCAGTGGGAATCTTGCGCAATGGGCGAAAGCCTGACGCAGCGACGCCGCGTGCGGGACGAAGGCCTTCGGGTCGTAAACCGCTTTCAGCAGGGACGAGGGGGCAACCTGACGGTACCTGCAGAAGAAGCCCCGGCTAACTACGTGC
>MG|10|95.62|Actinobacteria|Actinobacteria|Coriobacteriales|Coriobacteriaceae|Olsenella|sp.|
CCTACGGGAGGCAGCAGTGGGGAATCTTGCGCAATGGGCGAAAGCCTGACGCAGCGACGCCGCGTGCGGGACGAAGGCCTTCGGGTCGTAAACCGCTTTCAGCAGGGACGAGGGGGCAACCTGACGGTGCCTGCAGAAGAAGCCCCGGCTAACTACGTGC
>MG|10|95.62|Actinobacteria|Actinobacteria|Coriobacteriales|Coriobacteriaceae|Olsenella|sp.|
CCTACGGGAGGCAGCAGTGGGGAATCTTGCGCAATGGGCGAAAGCCTGACGCAGCGACGCCGCGTGCGGGACGAAGGCCTTCGGGTCGTAAACCGCTTTCAGCAGGGACGAGGGGGCAACCTGACGGTACCTGCAGAAGAAGCCCCGGCTAACCACGTGC
>MG|344|98.7|Actinobacteria|Actinobacteria|Coriobacteriales|Coriobacteriaceae|Collinsella / Coriobacterium|tanakaei|
CCTACGGGAGGCAGCAGTGGGGAATCTTGCGCAATGGGGGCAACCCTGACGCAGCGACGCCGCGTGCGGGATGGAGGCCTTCGGGTCGTAAACCGCTTTCAGCAGGGACGAGACAAGACGGTACCTGCAGAAGAAGCCCCGGCTAACTACGTGC
>MG|485|95.62|Actinobacteria|Actinobacteria|Coriobacteriales|Coriobacteriaceae|Atopobium|sp.|
GCACGTAGTTAGCCGGGGCTTCTTCTGCAGGTACCGTCAGGTCTCCCCCTCGTCCCTGCTGAAAGCGGTTTACGACCCGAAGGCCTTCATCCCGCACGCGGCGTCGCTGCGTCAGGCTTTCGCCCATTGCGCAAGATTCCCCACTGCTGCCTCCCGTAGG
>MG|125|95.65|Actinobacteria|Actinobacteria|Coriobacteriales|Coriobacteriaceae|Atopobium|sp.|
CCTACGGGAGGCAGCAGTGGGGAATCTTGCGCAATGGGCGAAAGCCTGACGCAGCGACGCCGCGTGCGGGATGAAGGCCTTCGGGTCGTAAACCGCTTTCAGCAGGGACGAGGGGGAGCCTGACGGTACCTGCAGAAGAAGCCCCGGCTAACTACGTGCCC
>MG|32|95.62|Actinobacteria|Actinobacteria|Coriobacteriales|Coriobacteriaceae|Olsenella|sp.|
GCACGTAGTTAGCCGGGGCTTCTTCTGCAGGTACCGTCAGGTGCCCCCTCGTCCCTGCTGAAAGCGGTTTACGACCCGAAGGCCTTCGTCCCGCACGCGGCGTCGCTGCGTCAGGCTTTCGCCCATTGCGCAAGATTCCCCACTGCTGCCTCCCGTAGG
>MG|12|95.0|Actinobacteria|Actinobacteria|Coriobacteriales|Coriobacteriaceae|Atopobium|sp.|
CCTACGGGAGGCAGCAGTAGGGAATCTTGCGCAATGGGCGAAAGCCTGACGCAGCGACGCCGCGTGCGGGATGAAGGCCTTCGGGTCGTAAACCGCTTTCAGCAGGGACGAGGGGGAGACCTGACGGTACCTGCAGAAGAAGCCCCGGCTAACTACGTGC
>MG|33|95.65|Actinobacteria|Actinobacteria|Coriobacteriales|Coriobacteriaceae|Olsenella|sp.|
CCTACGGGAGGCAGCAGTGGGGAATCTTGCGCAATGGGCGAAAGCCTGACGCAGCGACGCCGCGTGCGGGACGAAGGCCTTCGGGTCGTAAACCGCTTTCAGCAGGGACGAGGGGGGAAACCTGACGGTACCTGCAGAAGAAGCCCCGGCTAACTACGTGC
>MG|89|95.65|Actinobacteria|Actinobacteria|Coriobacteriales|Coriobacteriaceae|Olsenella|sp.|
CCTACGGGAGGCAGCAGTGGGGAATCTTGCGCAATGGGCGAAAGCCTGACGCAGCGACGCCGCGTGCGGGACGAAGGCCTTCGGGTCGTAAACCGCTTTCAGCAGGGACGAGGGGGCACCTGACGGTACCTGCAGAAGAAGCCCCGGCTAACTACGTGCC
>MG|520|95.65|Actinobacteria|Actinobacteria|Coriobacteriales|Coriobacteriaceae|Olsenella|sp.|
CCTACGGGAGGCAGCAGTGGGGAATCTTGCGCAATGGGCGAAAGCCTGACGCAGCGACGCCGCGTGGCGGGACGAAGGCCTTCGGGTCGTAAACCGCTTTCAGCAGGGACGAGGGGGCAACCTGACGGTACCTGCAGAAGAAGCCCCGGCTAACTACGTGC
>MG|10|97.5|Actinobacteria|Actinobacteria|Coriobacteriales|Coriobacteriaceae|Atopobium / Olsenella|sp.|
CCTACGGGAGGCAGCAGTGGGGAATCTTGCGCAATGGGCGAAAGCCTGACGCAGCGACGCCGCGTGCGGGACGAAGGCCTTCGGGTCGTAAACCGCTTTCAGCAGGGACGAGGCCGCGAGGTGACGGTACCTGTAGAAGAAGCCCCGGCTAACTACGTGC
>MG|37|95.03|Actinobacteria|Actinobacteria|Coriobacteriales|Coriobacteriaceae|Atopobium|sp.|
CCTACGGGAGGCAGCAGTGGGGAATCTTGCGCAATGGGCGAAAGCCTGACGCAGCGACGCCGCGTGCGGGATGAAGGCCTTCGGGTCGTAAACCGCTTTCAGCAGGGGACGAGGGGGAGACCTGACGGTACCTGCAGAAGAAGCCCCGGCTAACTACGTGC
>MG|346|96.75|Actinobacteria|Actinobacteria|Coriobacteriales|Coriobacteriaceae|Collinsella|tanakaei|
GCACGTAGTTAGCCGGGGCTTCTTCTGCAGGTACCGTCATCCTCGTCCCTGCTGAAAGCGGTTTACGACCCGAAGGCCTCCTTCCCGCACGCGGCGTCGCTGCGTCAGGGTTGCCCCCATTGCGCAAGATTCCCCACTGCTGCCTCCCGTAGG
>MG|317|97.52|Actinobacteria|Actinobacteria|Coriobacteriales|Coriobacteriaceae|Atopobium / Olsenella|sp.|
CCTACGGGAGGCAGCAGTGGGGAATCTTGCGCAATGGGCGAAAGCCTGACGCAGCGACGCCGCGTGCGGGACGAAGGCCTTCGGGTCGTAAACCGCTTTCAGCAGGGACGAGGCCGCGAGGTGACGGTACCTGCAGAAGAAGCCCCCGGCTAACTACGTGC
>MG|14|95.68|Actinobacteria|Actinobacteria|Coriobacteriales|Coriobacteriaceae|Olsenella|sp.|
CCTACGGGAGGCAGCAGTGGGGAATCTTGCGCAATGGGGGCAACCCTGACGCAGCGACGCCGCGTGCGGGATGGAGGCCTTCGGGTCGTAAACCGCTTTCAGCAGGGACGAGGGGGAGACCTGACGGTACCTGCAGAAGAAGCCCCGGCTAACTACGTGCC
>MG|16|95.06|Actinobacteria|Actinobacteria|Coriobacteriales|Coriobacteriaceae|Olsenella|sp.|
CCTACGGGAGGCAGCAGTGGGGGAATCTTGCGCAATGGGCGAAAAGCCTGACGCAGCGACGCCGCGTGCGGGACGAAGGCCTTCGGGTCGTAAACCGCTTTCAGCAGGGACGAGGGGGCAACCTGACGGTACCTGCAGAAGAAGCCCCGGCTAACTACGTGC
>MG|37|97.52|Actinobacteria|Actinobacteria|Coriobacteriales|Coriobacteriaceae|Atopobium / Olsenella|sp.|
GCACGTAGTTAGCCGGGGCTTCTTCTGCAGGTACCGTCACCTCGCGGCCTCGTCCCTGCTGAAAGCGGTTTACGACCCGAAGGCCTTCGTCCCGCACGCGGCGTCGCTGCGTCAGGCTTTCGCCCATTGCGCAAGATTCCCCCACTGCTGCCTCCCGTAGG
>MG|11|95.06|Actinobacteria|Actinobacteria|Coriobacteriales|Coriobacteriaceae|Olsenella|sp.|
GCACGTAGTTAGCCGGGGGCTTCTTCTGCAGGTACCGTCAGGTTGCCCCCTCGTCCCTGCTGAAAGCGGTTTACGACCCGAAGGCCTTCGTCCCGCCACGCGGCGTCGCTGCGTCAGGCTTTCGCCCATTGCGCAAGATTCCCCACTGCTGCCTCCCGTAGG
>MG|380|98.08|Actinobacteria|Actinobacteria|Coriobacteriales|Coriobacteriaceae|Collinsella / Coriobacterium|aerofaciens|
GCACGTAGTTAGCCGGGGCTTCTTCTGCAGGTACAGTCTCGTCTCGTCCCTGCTGAAAGCGGTTTACGACCCGAAGGCCTCCATCCCGCACGCGGCGTCGCTGCGTCAGGGTTGCCCCCCATTGCGCAAGATTCCCCACTGCTGCCTCCCGTAGGA
>MG|16|97.42|Actinobacteria|Actinobacteria|Coriobacteriales|Coriobacteriaceae|Collinsella / Coriobacterium|tanakaei|
GCACGTAGTTAGCCGGGGGCTTCTTCTGCAGGTACAGTCTTGTCTCGTCCCTGCTGAAAGCGGTTTACGACCCGAAGGCCTCCATCCCGCACGCGGCGTCGCTGCGTCAGGGTTGCCCCCATTGCGCAAGATTCCCCACTGCTGCCTCCCGTAGG
>MG|10|97.5|Actinobacteria|Actinobacteria|Coriobacteriales|Coriobacteriaceae|Atopobium / Olsenella|sp.|
CCTACGGGAGGCAGCAGTGGGGAATCTTGCGCAATGGGCGAAAGCCTGACGCAGCGACGCCGCGTGCGGGACGAAGGCCTTCGGGTCGTAAACCGCTTTCAGCAGGGACGAGGCCGCGAGGTGACGGTACCTGCAGAAGAAGTCCCGGCTAACTACGTGC
>MG|11|95.62|Actinobacteria|Actinobacteria|Coriobacteriales|Coriobacteriaceae|Olsenella|sp.|
CCTACGGGAGGCAGCAGTGGGGAATCTTGCGCAATGGGCGAAAGCCTGACGCAGCGACGCCGCGTGCGGGACGAAGGCCTTCGGGTCGTAAACCGCTTTCAGCAGGGACGAGGGGGCAACCTGACGGTACCTGCAGAAGAAGCCACGGCTAACTACGTGC
>MG|90|95.62|Actinobacteria|Actinobacteria|Coriobacteriales|Coriobacteriaceae|Olsenella|sp.|
CCTACGGGAGGCAGCAGTGGGGAATCTTGCGCAATGGGGGCAACCCTGACGCAGCGACGCCGCGTGCGGGATGGAGGCCTTCGGGTCGTAAACCGCTTTCAGCAGGGACGAGGGGGCAACCTGACGGTACCTGCAGAAGAAGCCCCGGCTAACTACGTGC
>MG|1961|98.14|Actinobacteria|Actinobacteria|Coriobacteriales|Coriobacteriaceae|Atopobium / Olsenella|sp.|
GCACGTAGTTAGCCGGGGCTTCTTCTGCAGGTACCGTCACCTCGCGGCCTCGTCCCTGCTGAAAGCGGTTTACGACCCGAAGGCCTTCGTCCCGCACGCGGCGTCGCTGCGTCAGGCTTTCGCCCATTGCGCAAGATTCCCCACTGCTGCCTCCCGTAGGA
>MG|11|95.65|Actinobacteria|Actinobacteria|Coriobacteriales|Coriobacteriaceae|Olsenella|sp.|
CCTACGGGAGGCAGCAGTGGGGAATCTTGCGCAATGGGCGAAAGCCTGACGCAGCGACGCCGCGTGCGGGACGAAGGCCTTCGGGTCGTAAACCGCTTTCAGCAGGGACGAGGGGGCGAACCTGACGGTACCTGCAGAAGAAGCCCCGGCTAACTACGTGC
>MG|164|98.05|Actinobacteria|Actinobacteria|Coriobacteriales|Coriobacteriaceae|Collinsella / Coriobacterium|tanakaei|
GCACGTAGTTAGCCGGGGCTTCTTCTGCAGGTACAGTCTTGTCTCGTCCCTGCTGAAAGCGGTTTACGACCCGAAGGCCTCCATCCCGCACGCGGCGTCGCTGCGTCAGGGTTGCCCCCATTGCGCAAGATTCCCCACTGCTGCCTCCCGTAGG
>MG|10|95.62|Actinobacteria|Actinobacteria|Coriobacteriales|Coriobacteriaceae|Olsenella|sp.|
CCTACGGGAGGCAGCAGTGGGGAATCTTGCGCAATGGGCGAAAGCCTGACGCAGCGACGCCGCGTGCGGGACGAAGGCCTTCGGGTCGTAAACCGCTTTCAGCAGGGACGAGGGGGCAACCTGACGGTACCTGCAGAGGAAGCCCCGGCTAACTACGTGC
>MG|23|95.0|Actinobacteria|Actinobacteria|Coriobacteriales|Coriobacteriaceae|Olsenella|sp.|
CCTACGGGAGGCAGCAGTGGGGAATCTTGCGCAATGGGCGAAAGCCTGACGCAGCGACGCCGCGTGCGGGACGAAGGCCTTCGGGTCGTAAACCGCTTTCAGCAGGGACGAGGGGGCAACCTGACGGTACCTGCAGAAGAAGCACCGGCTAAATACGTGC
>MG|104|96.77|Actinobacteria|Actinobacteria|Coriobacteriales|Coriobacteriaceae|Collinsella|tanakaei|
CCTACGGGAGGCAGCAGTGGGGAATCTTGCGCAATGGGGGCAACCCTGACGCAGCGACGCCGCGTGCGGGATGGAGGCCTTCGGGTCGTAAACCGCTTTCAGCAGGGACGAGAAGAGACGGTACCTGCAGAAGAAGCCCCCGGCTAACTACGTGC
>MG|10|98.06|Actinobacteria|Actinobacteria|Coriobacteriales|Coriobacteriaceae|Collinsella / Coriobacterium|tanakaei|
CCTACGGGAGGCAGCAGTGGGGGAATCTTGCGCAATGGGGGCAACCCTGACGCAGCGACGCCGCGTGCGGGATGGAGGCCTTCGGGTCGTAAACCGCTTTCAGCAGGGACGAGACAAGACGGTACCTGCAGAAGAAGCCCCGGCTAACTACGTGC
>MG|59|97.42|Actinobacteria|Actinobacteria|Coriobacteriales|Coriobacteriaceae|Collinsella / Coriobacterium|tanakaei|
CCTACGGGAGGCAGCAGTGGGGAATCTTGCGCAATGGGGGCAACCCTGACGCAGCGACGCCGCGTGCGGGACGGAGGCCTTCGGGTCGTAAACCGCTTTCAGCAGGGACGAGAAAAGACTGTACCTGCAGAAGAAGCCCCCGGCTAACTACGTGC
>MG|10|95.62|Actinobacteria|Actinobacteria|Coriobacteriales|Coriobacteriaceae|Olsenella|sp.|
CCTACGGGAGGCAGCAGTGGGGAATCTTGCGCAATGGGCGAAAGCCTGACGCAGCGACGCCGCGTGCGGGACGAAGGCCTTCGGGTCGTAAACCGCTTTCAGCAGGGACGAGGGGGCAACCTGACGGTACCTGCAGAAGAAGCCCCAGCTAACTACGTGC
>MG|11|95.62|Actinobacteria|Actinobacteria|Coriobacteriales|Coriobacteriaceae|Olsenella|sp.|
CCTACGGGAGGCAGCAGTGGGGAATCTTGCGCAATGGGCGAAAGCCTGACGCAGCGACGCCGCGTGCGGGACGAAGGCCTTCGGGTCGTAAACCGCTTTCAGCAGGGACGAGGGGGCAGCCTGACGGTACCTGCAGAAGAAGCCCCGGCTAACTACGTGC
>MG|18|96.1|Actinobacteria|Actinobacteria|Coriobacteriales|Coriobacteriaceae|Collinsella|aerofaciens|
GCACGTAGTTAGCCGGGGCTTCTTCTGCAGGTACAGTCTCGTCTCGTCCCTGCTGAAAGCGGTTTACGACCCGAAGGCCTTCATCCCGCACGCGGCGTCGCTGCGTCAGGCTTTCGCCCATTGCGCAAGATTCCCCACTGCTGCCTCCCGTAGG
>MG|14|95.65|Actinobacteria|Actinobacteria|Coriobacteriales|Coriobacteriaceae|Olsenella|sp.|
CCTACGGGAGGCAGCAGTGGGGAATCTTGCGCAATGGGCGAAAGCCTGACGCAGCGACGCCGCGTGCGGGACGAAGGCCTTCGGGTCGTAAACCGCTTTCAGCAGGGACGAGGGGGCAACCTGACGGTACCCTGCAGAAGAAGCCCCGGCTAACTACGTGC
>MG|10|97.5|Actinobacteria|Actinobacteria|Coriobacteriales|Coriobacteriaceae|Atopobium / Olsenella|sp.|
CCTACGGGAGGCAGCAGTGGGGAATCTTGCGCAATGGGCGAAAGCCTGACGCAGCGACGCCGCGTGCGGGACGAAGGCCTTCGGTCGTAAACCGCTTTCAGCAGGGACGAGGCCGCGAGGTGACGGTACCTGCAGAAGAAGCCCCGGCTAACTACGTGC
>MG|14|95.0|Actinobacteria|Actinobacteria|Coriobacteriales|Coriobacteriaceae|Olsenella|sp.|
CCTACGGGAGGCAGCAGTGGGGAATATTGCACAATGGGCGAAAGCCTGACGCAGCGACGCCGCGTGCGGGATGAAGGCCTTCGGGTCGTAAACCGCTTTCAGCAGGGACGAGGGGGAGACCTGACGGTACCTGCAGAAGAAGCCCCGGCTAACTACGTGC
>MG|26|98.12|Actinobacteria|Actinobacteria|Coriobacteriales|Coriobacteriaceae|Atopobium / Olsenella|sp.|
GCACGTAGTTAGCCGGGGCTTCTTCTGCAGGTACCGTCACCTTGCGGCCTCGTCCCTGCTGAAAGCGGTTTACAACCCGAAGGCCTTCATCCCGCACGCGGCGTCGCTGCGTCAGGGTTGCCCCCATTGCGCAAGATTCCCCACTGCTGCCTCCCGTAGG
>MG|122|92.21|Actinobacteria|Actinobacteria|Coriobacteriales|Coriobacteriaceae|Slackia|sp.|
CCTACGGGAGGCAGCAGTGGGGAATATTGCGCAATGGGCGGAAGCCTGACGCAGCGACGCCGCGTGCGGGACGAAGGCCCCAGGGCCGTAAACCGCTTTCGGCGGGGACGAAGCATGACGGTACCCGCAGAAGAAGCCCCGGCTAACTACGTGC
>MG|63|95.65|Actinobacteria|Actinobacteria|Coriobacteriales|Coriobacteriaceae|Olsenella|sp.|
CCTACGGGAGGCAGCAGTGGGGAATCTTGCGCAATGGGCGAAAAGCCTGACGCAGCGACGCCGCGTGCGGGACGAAGGCCTTCGGGTCGTAAACCGCTTTCAGCAGGGACGAGGGGGCAACCTGACGGTACCTGCAGAAGAAGCCCCGGCTAACTACGTGC
>MG|20|95.62|Actinobacteria|Actinobacteria|Coriobacteriales|Coriobacteriaceae|Olsenella|sp.|
CCTACGGGAGGCGGCAGTGGGGAATCTTGCGCAATGGGCGAAAGCCTGACGCAGCGACGCCGCGTGCGGGACGAAGGCCTTCGGGTCGTAAACCGCTTTCAGCAGGGACGAGGGGGCAACCTGACGGTACCTGCAGAAGAAGCCCCGGCTAACTACGTGC
>MG|12|95.62|Actinobacteria|Actinobacteria|Coriobacteriales|Coriobacteriaceae|Olsenella|sp.|
GCACGTAGTTAGCCGGGGCTTCTTCTGCAGGTACCGTCAGGTTGCCCCCTCGTCCCTGCTGAAAGCGGTTTACGACCCGAAGGCCTTCGTCCCGCACGCGGCGTCGCTGCGTCAGGCTTCGCCCATTGCGCAAGATTCCCCACTGCTGCCTCCCGTAGG
>MG|19|94.48|Actinobacteria|Actinobacteria|Coriobacteriales|Coriobacteriaceae|Olsenella|sp.|
CCTACGGGAGGCAGCAGTGGGGGAATCTTGCGCAATGGGCGAAAGCCTGACGCAGCGACGCCGCGTGGCGGGACGAAGGCCTTCGGGTCGTAAACCGCTTTCAGCAGGGGACGAGGGGGCAACCTGACGGTACCTGCAGAAGAAGCCCCGGCTAACTACGTGC
>MG|48|96.75|Actinobacteria|Actinobacteria|Coriobacteriales|Coriobacteriaceae|Enorma|massiliensis|
CCTACGGGAGGCAGCAGTGGGGAATCTTGCGCAATGGGGGGCAACCCTGACGCAGCGACGCCGCGTGCGGGAAGGAGGCCTTCGGGTCGTAAACCGCTTTCAGCAGGGACGAGGATGACGGTACCTGCAGAAGAAGCCCCGGCTAACTACGTGC
>MG|15|96.75|Actinobacteria|Actinobacteria|Coriobacteriales|Coriobacteriaceae|Collinsella|aerofaciens|
GCACGTAGTTAGCCGGGGCTTCTTCTGCAGGTACAGTCTCGTCTCGTCCCTGCTGAAAGCGGTTTACGACCCGAAGGCCTCCATCCCGCACGCGGCGTCGCTGCGTCAGGGTTTCCCCCATTGTGCAATATTCCCCACTGCTGCCTCCCGTAGG
>MG|17|95.62|Actinobacteria|Actinobacteria|Coriobacteriales|Coriobacteriaceae|Olsenella|sp.|
CCTACGGGAGGCAGCAGTGGGGAATCTTGCGCAATGGGCGAAAGCCTGACGCAGCGACGCCGCGTGCGGGACGAAGGCCTTCGGGTCGTAAACCGCTTTCAGCAGGGACGAGGGGGCAACCTGGCGGTACCTGCAGAAGAAGCCCCGGCTAACTACGTGC
>MG|615|95.65|Actinobacteria|Actinobacteria|Coriobacteriales|Coriobacteriaceae|Olsenella|sp.|
CCTACGGGAGGCAGCAGTGGGGAATCTTGCGCAATGGGCGAAAGCCTGACGCAGCGACGCCGCGTGCGGGACGAAGGCCTTCGGGTCGTAAACCGCTTTCAGCAGGGGACGAGGGGGCAACCTGACGGTACCTGCAGAAGAAGCCCCGGCTAACTACGTGC
>MG|20|97.5|Actinobacteria|Actinobacteria|Coriobacteriales|Coriobacteriaceae|Atopobium / Olsenella|sp.|
GCACGTAGTTAGCCGGGGCTTCTTCTGCAGGTACCGTCACCTCGCGGCCTCGTCCCTGCTGAAAGCGGTTTACGACCCGAAGGCCTTCGTCCCGCACGCGGCGTCGCTGCGTCAGGCTTTCGCCCATTGCGCAAGATTCCCTACTGCTGCCTCCCGTAGG
>MG|10|95.62|Actinobacteria|Actinobacteria|Coriobacteriales|Coriobacteriaceae|Olsenella|sp.|
CCTACGGGAGGCAGCAGTGGGGAATCTTGCGCAATGGGCGAAAGCCTGACGCAGCGACGCCGCGTGCGGGACGAAGGCCTTCGGGTCGTAAACCGCTTTCAGCAGGGACGAGGGGGCAACCTGACGGTACTTGCAGAAGAAGCCCCGGCTAACTACGTGC
>MG|17|96.75|Actinobacteria|Actinobacteria|Coriobacteriales|Coriobacteriaceae|Collinsella|tanakaei|
CCTACGGGAGGCAGCAGTGGGGAATCTTGCGCAATGGGGCAACCCTGACGCAGCGACGCCGCGTGCGGGATGGAGGCCTTCGGGTCGTAAACCGCTTTCAGCAGGGACGAGAAGAGACGGTACCTGCAGAAGAAGCCCCGGCTAACTACGTGC
>MG|10|97.5|Actinobacteria|Actinobacteria|Coriobacteriales|Coriobacteriaceae|Atopobium / Olsenella|sp.|
CCTACGGGAGGCAGCAGTGGGGAATCTTGCGCAATGGGCGAAAGCCTGACGCAGCGACGCCGCGTGCGGGACGAAGGCCTTCGGGTCGTAAACCGCCTTCAGCAGGGACGAGGCCGCGAGGTGACGGTACCTGCAGAAGAAGCCCCGGCTAACTACGTGC
>MG|12|96.77|Actinobacteria|Actinobacteria|Coriobacteriales|Coriobacteriaceae|Collinsella|tanakaei|
CCTACGGGAGGCAGCAGTGGGGAATCTTGCGCAATGGGGGCAACCCCTGACGCAGCGACGCCGCGTGCGGGATGGAGGCCTTCGGGTCGTAAACCGCTTTCAGCAGGGACGAGAAGAGACGGTACCTGCAGAAGAAGCCCCGGCTAACTACGTGC
>MG|29|98.06|Actinobacteria|Actinobacteria|Coriobacteriales|Coriobacteriaceae|Collinsella / Coriobacterium|tanakaei|
CCTACGGGAGGCAGCAGTGGGGAATCTTGCGCAATGGGGGGCAACCCTGACGCAGCGACGCCGCGTGCGGGATGGAGGCCTTCGGGTCGTAAACCGCTTTCAGCAGGGACGAGACAAGACGGTACCTGCAGAAGAAGCCCCGGCTAACTACGTGC
>MG|22|96.75|Actinobacteria|Actinobacteria|Coriobacteriales|Coriobacteriaceae|Enorma|massiliensis|
GCACGTAGTTAGCCGGGGCTTCTTCTGCAGGTACCGTCATCCTCGTCCCTGCTGAAAGCGGTTTACGACCCGAAGGCCTCCTTCCCGCACGCGGCGTCGCTGCGTCAGGGTTGCCCCCCATTGCGCAAGATTCCCCACTGCTGCCTCCCGTAGG
>MG|21|95.06|Actinobacteria|Actinobacteria|Coriobacteriales|Coriobacteriaceae|Atopobium|sp.|
CCTACGGGAGGCAGCAGTGGGGAATCTTGCGCAATGGGCGAAAGCCTGACGCAGCGACGCCGCGTGCGGGATGAAGGCCTTCGGGTCGTAAACCGCTTTCAGCAGGGACGAGGGGGGAGACCTGACGGTACCTGCAGAAGAAGCCCCCGGCTAACTACGTGC
>MG|11|96.13|Actinobacteria|Actinobacteria|Coriobacteriales|Coriobacteriaceae|Collinsella|aerofaciens|
CCTACGGGAGGCAGCAGTGGGGAATATTGCACAATGGGGGGAAACCCTGATGCAGCGACGCCGCGTGCGGGATGGAGGCCTTCGGGTCGTAAACCGCTTTCAGCAGGGACGAGACGAGACTGTACCTGCAGAAGAAGCCCCGGCTAACTACGTGC
>MG|10|95.0|Actinobacteria|Actinobacteria|Coriobacteriales|Coriobacteriaceae|Olsenella|sp.|
CCTACGGGAGGCAGCAGTGGGGAATCTTGCGCAATGGGCGAAAGCCTGACGCAGCGACGCCGCGTGGCGGACGAAGGCCTTCGGGTCGTAAACCGCTTTCAGCAGGGACGAGGGGGCAACCTGACGGTACCTGCAGAAGAAGCCCCGGCTAACTACGTGC
>MG|66|95.62|Actinobacteria|Actinobacteria|Coriobacteriales|Coriobacteriaceae|Olsenella|sp.|
CCTACGGGAGGCAGCAGTAGGGAATCTTGCGCAATGGGCGAAAGCCTGACGCAGCGACGCCGCGTGCGGGACGAAGGCCTTCGGGTCGTAAACCGCTTTCAGCAGGGACGAGGGGGCAACCTGACGGTACCTGCAGAAGAAGCCCCGGCTAACTACGTGC
>MG|21|95.65|Actinobacteria|Actinobacteria|Coriobacteriales|Coriobacteriaceae|Olsenella|sp.|
GCACGTAGTTAGCCGGGGCTTCTTCTGCAGGTACCGTCAGGTTTCCCCCCTCGTCCCTGCTGAAAGCGGTTTACGACCCGAAGGCCTTCGTCCCGCACGCGGCGTCGCTGCGTCAGGCTTTCGCCCATTGCGCAAGATTCCCCACTGCTGCCTCCCGTAGG
>MG|21|96.13|Actinobacteria|Actinobacteria|Coriobacteriales|Coriobacteriaceae|Collinsella|tanakaei|
GCACGTAGTTAGCCGGGGGCTTCTTCTGCAGGTACCGTCATCCTCGTCCCTGCTGAAAGCGGTTTACGACCCGAAGGCCTCCTTCCCGCACGCGGCGTCGCTGCGTCAGGGTTGCCCCCATTGCGCAAGATTCCCCACTGCTGCCTCCCGTAGG
>MG|24|93.51|Actinobacteria|Actinobacteria|Coriobacteriales|Coriobacteriaceae|Slackia|faecicanis|
GCACGTAGTTAGCCGGGGCTTCTTCTGCAGGTACAGTCAACGTTCTTCCCTGCCGAAAGCGGTTTACGGCCCGAGGGCCTTCCTCCCGCACGCGGCGTCGCTGCGTCAGGCTTGCGCCCATTGCGCAAAATTCCCCACTGCTGCCTCCCGTAGG
>MG|60|97.5|Actinobacteria|Actinobacteria|Coriobacteriales|Coriobacteriaceae|Atopobium / Olsenella|sp.|
CCTACGGGAGGCAGCAGTGGGGAATCTTGCGCAATGGGCGAAAGCCTGACGCAGCGACGCCGCGTGCGGGACGAAGGCCTTCGGGTCGTAAACCGCTTTCAGCAGGGACGAGGCGCGAGGTGACGGTACCTGCAGAAGAAGCCCCGGCTAACTACGTGC
>MG|16|96.1|Actinobacteria|Actinobacteria|Coriobacteriales|Coriobacteriaceae|Collinsella|tanakaei|
CCTACGGGAGGCAGCAGTGGGGAATCTTGCGCAATGGGCGAAAGCCTGACGCAGCGACGCCGCGTGCGGGACGAAGGCCTTCGGGTCGTAAACCGCTTTCAGCAGGGACGAGGATGACGGTACCTGCAGAAGAAGCCCCGGCTAACTACGTGC
>MG|37|97.44|Actinobacteria|Actinobacteria|Coriobacteriales|Coriobacteriaceae|Collinsella / Coriobacterium|aerofaciens|
GCACGTAGTTAGCCGGGGCTTCTTCTGCAGGTACAGTCTCGTCTCGTCCCTGCTGAAAGCGGTTTACGACCCGAAGGCCTCCATCCCGCACGCGGCGTCGCTGCGTCAGGGTTGCCCCCCATTGCGCAAGATTCCCCCACTGCTGCCTCCCGTAGG
>MG|12|95.62|Actinobacteria|Actinobacteria|Coriobacteriales|Coriobacteriaceae|Olsenella|sp.|
CCTACGGGAGGCAGCAGTGGGGAATCCTGCGCAATGGGCGAAAGCCTGACGCAGCGACGCCGCGTGCGGGACGAAGGCCTTCGGGTCGTAAACCGCTTTCAGCAGGGACGAGGGGGCAACCTGACGGTACCTGCAGAAGAAGCCCCGGCTAACTACGTGC
>MG|36|95.06|Actinobacteria|Actinobacteria|Coriobacteriales|Coriobacteriaceae|Olsenella|sp.|
CCTACGGGAGGCAGCAGTGGGGGAATCTTGCGCAATGGGCGAAAGCCTGACGCAGCGACGCCGCGTGGCGGGACGAAGGCCTTCGGGTCGTAAACCGCTTTCAGCAGGGACGAGGGGGCAACCTGACGGTACCTGCAGAAGAAGCCCCGGCTAACTACGTGC
>MG|94|95.68|Actinobacteria|Actinobacteria|Coriobacteriales|Coriobacteriaceae|Olsenella|sp.|
CCTACGGGAGGCAGCAGTGGGGAATCTTGCGCAATGGGCGAAAGCCTGACGCAGCGACGCCGCGTGCGGGACGAAGGCCTTCGGGTCGTAAACCGCTTTCAGCAGGGACGAGGGGGCAACCTGGACGGTACCTGCAGAAGAAGCCCCGGCTAACTACGTGCC
>MG|14|97.5|Actinobacteria|Actinobacteria|Coriobacteriales|Coriobacteriaceae|Atopobium / Olsenella|sp.|
CCTACGGGAGGCAGCAGTGGGGAATCTTGCGCAATGGGCGAAAGCCTGACGCAGCGACGCCGCGTGCGGGACGAAGGCCTTCGGGTCGTAAACCGCTTTCAGCAGGGACGAGGCCGCGAGGCGACGGTACCTGCAGAAGAAGCCCCGGCTAACTACGTGC
>MG|13|98.06|Actinobacteria|Coriobacteriia|Coriobacteriales|Coriobacteriaceae|Collinsella / Coriobacterium|aerofaciens|
GCACGTAGTTAGCCGGGGCTTCTTCTGCAGGTACAGTCTTGACTCGTCCCTGCTGAAAGCGGTTTACGACCCGAAGGCCTCCGTCCCGCACGCGGCGTCGCTGCGTCAGGGTTGCCCCCATTGCGCAAGATTCCCCCACTGCTGCCTCCCGTAGG
>MG|11|91.67|Actinobacteria|Coriobacteriia|Coriobacteriales|Coriobacteriaceae|Collinsella|stercoris|
GCACGTAGTTAGCCGGGGCTTCTTCTGCGGGTACCGTCGATGTCGTCCCCGCCGAAAGCGGTTTACGGCCCTGGGGCCTTCGTCCCGCACGCGGCGTCGCTGCGTCAGGGTTCCCCCCCATTGCGCAATATTCCCCACTGCTGCCTCCCGTAGG
>MG|17|96.75|Actinobacteria|Coriobacteriia|Coriobacteriales|Coriobacteriaceae|Collinsella|aerofaciens|
CCTACGGGAGGCAGCAGTGGGGAATCTTGCGCAATGGGGGCAACCCTGACGCAGCGACGCCGCGTGCGGGATGGAGGCCTTCGGGTCGTAAACCGCTTTCAGCAGGGACGAGGAAAGACTGTACCTGCAGAAGAAGCCCCGGCTAACTACGTGC
>MG|96|92.86|Actinobacteria|Coriobacteriia|Coriobacteriales|Coriobacteriaceae|Collinsella|stercoris|
CCTACGGGAGGCAGCAGTGGGGAATATTGCGCAATGGGGGGAACCCTGACGCAGCGACGCCGCGTGCGGGACGAAGGCCCCAGGGCCGTAAACCGCTTTCGGCGGGGACGAAGCATGACGGTACCCGCAGAAGAAGCCCCGGCTAACTACGTGC
>MG|14|96.79|Actinobacteria|Coriobacteriia|Coriobacteriales|Coriobacteriaceae|Collinsella|aerofaciens|
CCTACGGGAGGCAGCAGTGGGGGAATCTTGCGCAATGGGGGGCAACCCTGACGCAGCGACGCCGCGTGCGGGATGGAGGCCTTCGGGTCGTAAACCGCTTTCAGCAGGGACGAGAAGAGACGGTACCTGCAGAAGAAGCCCCGGCTAACTACGTGC
>MG|63|96.77|Actinobacteria|Coriobacteriia|Coriobacteriales|Coriobacteriaceae|Collinsella|aerofaciens|
CCTACGGGAGGCAGCAGTGGGGAATCTTGCGCAATGGGGGCAACCCTGACGCAGCGACGCCGCGTGCGGGATGGAGGCCTTCGGGTCGTAAACCGCTTTCAGCAGGGACGAGCAGAGACTGTACCTGCAGAAGAAGCCCCCGGCTAACTACGTGC
>MG|18|94.81|Actinobacteria|Coriobacteriia|Coriobacteriales|Coriobacteriaceae|Collinsella|stercoris|
GCACGTAGTTAGCCGGGGCTTCTTCTGCGGGTACCGTCACTCTCGTCCCCGCTGAAAGCGGTTTACGACCCGAGGGCCTTCGTCCCGCACGCGGCGTCGCTGCGTCAGGGTTTCCCCCATTGCGCAATATTCCCCACTGCTGCCTCCCGTAGGG
>MG|1022|97.42|Actinobacteria|Coriobacteriia|Coriobacteriales|Coriobacteriaceae|Collinsella / Coriobacterium|aerofaciens|
CCTACGGGAGGCAGCAGTGGGGAATCTTGCGCAATGGGGGCAACCCTGACGCAGCGACGCCGCGTGCGGGACGGAGGCCTTCGGGTCGTAAACCGCTTTCAGCAGGGACGAGGAAAGACTGTACCTGCAGAAGAAGCCCCGGCTAACTACGTGCC
>MG|30|97.42|Actinobacteria|Coriobacteriia|Coriobacteriales|Coriobacteriaceae|Collinsella / Enorma|aerofaciens|
CCTACGGGAGGCAGCAGTGGGGAATCTTGCGCAATGGGGGGGAACCCTGACGCAGCGACGCCGCGTGCGGGATGGAGGCCTTCGGGTCGTGAACCGCTTTCAGCAGGGACGAGTCAAGACGGTACCTGCAGAAGAAGCCCCGGCTAACTACGTGC
>MG|10|97.42|Actinobacteria|Coriobacteriia|Coriobacteriales|Coriobacteriaceae|Collinsella / Enorma|aerofaciens|
GCACGTAGTTAGCCGGGGCTTCTTCTGCAGGTACCGTCTTGACTCGTCCCTGCTGAAAGCGGTTCACGACCCGAAGGCCTCCATCCCGCACGCGGCGTCGCTGCGTCAGGGTTCCCCCCCATTGCGCAAGATTCCCCACTGCTGCCTCCCGTAGG
>MG|12|96.75|Actinobacteria|Coriobacteriia|Coriobacteriales|Coriobacteriaceae|Collinsella|aerofaciens|
GCACGTAGTTAGCCGGGGCTTCTTCTGCAGGTACAGTCTTTCCTCGTCCCTGCTGAAAGCGGTTTACGACCCGAAGGCCTCCGTCCCGCACGCGGCGTCGCTGCGTCAGGGTTGCCCCATTGCGCAAGATTCCCCACTGCTGCCTCCCGTAGG
>MG|37|94.81|Actinobacteria|Coriobacteriia|Coriobacteriales|Coriobacteriaceae|Collinsella|stercoris|
CCTACGGGAGGCAGCAGTGGGGAATATTGCGCAATGGGGGAAACCCTGACGCAGCGACGCCGCGTGCGGGACGAAGGCCCTCGGGTCGTAAACCGCTTTCAGCGGGGACGAGAGTGACGGTACCCGCAGAAGAAGCCCCGGCTAACTACGTGC
>MG|28|96.79|Actinobacteria|Coriobacteriia|Coriobacteriales|Coriobacteriaceae|Collinsella|aerofaciens|
GCACGTAGTTAGCCGGGGGCTTCTTCTGCAGGTACAGTCTCTGCTCGTCCCTGCTGAAAGCGGTTTACGACCCGAAGGCCTCCATCCCGCACGCGGCGTCGCTGCGTCAGGGTTGCCCCCATTGCGCAAGATTCCCCACTGCTGCCTCCCGTAGGA
>MG|15|96.75|Actinobacteria|Coriobacteriia|Coriobacteriales|Coriobacteriaceae|Collinsella|aerofaciens|
CCTACGGGAGGCAGCAGTGGGGAATCTTGCGCAATGGGCGAAAGCCTGACGCAGCGACGCCGCGTGCGGGACGGAGGCCTTCGGGTCGTAAACCGCTTTCAGCAGGGACGAGAAAAGACTGTACCTGCAGAAGAAGCCCCGGCTAACTACGTGC
>MG|11|96.77|Actinobacteria|Coriobacteriia|Coriobacteriales|Coriobacteriaceae|Collinsella|aerofaciens|
CCTACGGGAGGCAGCAGTGGGGGAATCTTGCGCAATGGGGGCAACCCTGACGCAGCGACGCCGCGTGCGGGACGGAGGCCTTCGGGTCGTAAACCGCTTTCAGCAGGGACGAGGAAAGACTGTACCTGCAGAAGAAGCCCCGGCTAACTACGTGC
>MG|25|92.26|Actinobacteria|Coriobacteriia|Coriobacteriales|Coriobacteriaceae|Collinsella|stercoris|
CCTACGGGAGGCAGCAGTGGGGAATATTGCGCAATGGGGGCAACCCTGACGCAGCGACGCCGCGTGCGGGACGAAGGCCCTCGGGTCGCAGACCGCTTTCGGCGGGGAGGAAGAGATGACCGTACCCGCGGAAGAAGCCCCGGCTAACTACGTGC
>MG|11|92.26|Actinobacteria|Coriobacteriia|Coriobacteriales|Coriobacteriaceae|Collinsella|stercoris|
CCTACGGGAGGCAGCAGTGGGGAATATTGCGCAATGGGGGGCAACCCTGACGCAGCGACGCCGCGTGCGGGACGAAGGCCCCAGGGCCGTAAACCGCTTTCGGCGGGGACGAAGCATGACGGTACCCGCAGAAGAAGCCCCGGCTAACTACGTGC
>MG|10|94.84|Actinobacteria|Coriobacteriia|Coriobacteriales|Coriobacteriaceae|Collinsella|aerofaciens|
CCTACGGGAGACAGCAGTTAGGAATATTCGTCAATGGGGGCAACCCTGACGCAGCGACGCCGCGTGCGGGATGGAGGCCTTCGGGTCGTAAACCGCTTTCAGCAGGGACGAGACGAGACTGTACCTGCAGAAGAAGCCCCGGCTAACTACGTGC
>MG|74|96.77|Actinobacteria|Coriobacteriia|Coriobacteriales|Coriobacteriaceae|Collinsella|aerofaciens|
CCTACGGGAGGCAGCAGTGGGGAATCTTGCGCAATGGGGGCAACCCTGACGCAGCGACGCCGCGTGCGGGACGGAGGCCTTCGGGTCGTAAACCGCTTTCAGCAGGGACGAGGAAAGACTGTACCTGCAGAAGAAGCCCCCGGCTAACTACGTGC
>MG|166|98.72|Actinobacteria|Coriobacteriia|Coriobacteriales|Coriobacteriaceae|Collinsella / Coriobacterium|aerofaciens|
CCTACGGGAGGCAGCAGTGGGGAATCTTGCGCAATGGGGGGCAACCCTGACGCAGCGACGCCGCGTGCGGGACGGAGGCCTTCGGGTCGTAAACCGCTTTCAGCAGGGACGAGTCAAGACTGTACCTGCAGAAGAAGCCCCGGCTAACTACGTGCC
>MG|54|98.05|Actinobacteria|Coriobacteriia|Coriobacteriales|Coriobacteriaceae|Collinsella / Enorma|aerofaciens|
GCACGTAGTTAGCCGGGGCTTCTTCTGCAGGTACCGTCTTGACTCGTCCCTGCTGAAAGCGGTTCACGACCCGAAGGCCTCCATCCCGCACGCGGCGTCGCTGCGTCAGGGTTCCCCCCATTGCGCAAGATTCCCCACTGCTGCCTCCCGTAGG
>MG|21|98.05|Actinobacteria|Coriobacteriia|Coriobacteriales|Coriobacteriaceae|Collinsella / Coriobacterium|aerofaciens|
GCACGTAGTTAGCCGGGGCTTCTTCTGCAGGTACAGTCTTGACTCGTCCCTGCTGAAAGCGGTTTACGACCCGAAGGCCTCCGTCCCGCACGCGGCGTCGCTGCGTCAGGGTTGCCCCATTGCGCAAGATTCCCCACTGCTGCCTCCCGTAGG
>MG|13|94.81|Actinobacteria|Coriobacteriia|Coriobacteriales|Coriobacteriaceae|Collinsella|stercoris|
GCACGTAGTTAGCCGGGGCTTCTTCTGCGGGTACCGTCATCCTCGTCCCCGCTGAAAGCGGTTTACGACCCGAGGGCCTTCGTCCCGCACGCGGCGTCGCTGCGTCAGGGTTTCCCCCATTGCGCAATATTCCCCACTGCTGCCTCCCGTAGG
>MG|16|96.77|Actinobacteria|Coriobacteriia|Coriobacteriales|Coriobacteriaceae|Collinsella|aerofaciens|
CCTACGGGAGGCAGCAGTGGGGGAATCTTGCGCAATGGGGGCAACCCTGACGCAGCGACGCCGCGTGCGGGATGGAGGCCTTCGGGTCGTAAACCGCTTTCAGCAGGGACGAGCAGAGACTGTACCTGCAGAAGAAGCCCCGGCTAACTACGTGC
>MG|407|97.4|Actinobacteria|Coriobacteriia|Coriobacteriales|Coriobacteriaceae|Collinsella / Coriobacterium|aerofaciens|
GCACGTAGTTAGCCGGGGCTTCTTCTGCAGGTACAGTCTTTCCTCGTCCCTGCTGAAAGCGGTTTACGACCCGAAGGCCTCCGTCCCGCACGCGGCGTCGCTGCGTCAGGGTTGCCCCCATTGCGCAAGATTCCCCACTGCTGCCTCCCGTAGG
>MG|59|98.71|Actinobacteria|Coriobacteriia|Coriobacteriales|Coriobacteriaceae|Collinsella / Coriobacterium|aerofaciens|
GCACGTAGTTAGCCGGGGCTTCTTCTGCAGGTACAGTCTTGACTCGTCCCTGCTGAAAGCGGTTTACGACCCGAAGGCCTCCGTCCCGCACGCGGCGTCGCTGCGTCAGGGTTGCCCCCCATTGCGCAAGATTCCCCACTGCTGCCTCCCGTAGG
>MG|10|96.1|Actinobacteria|Coriobacteriia|Coriobacteriales|Coriobacteriaceae|Collinsella|aerofaciens|
CCTACGGGAGGCAGCAGTGGGGAATCTTGCGCAATGGGCGAAAGCCTGACGCAGCGACGCCGCGTGCGGGATGGAGGCCTTCGGGTCGTAAACCGCTTTCAGCAGGGACGAGCAGAGACTGTACCTGCAGAAGAAGCCCCGGCTAACTACGTGC
>MG|15|98.08|Actinobacteria|Coriobacteriia|Coriobacteriales|Coriobacteriaceae|Collinsella / Coriobacterium|aerofaciens|
CCTACGGGAGGCAGCAGTGGGGGAATCTTGCGCAATGGGGGGCAACCCTGACGCAGCGACGCCGCGTGCGGGACGGAGGCCTTCGGGTCGTAAACCGCTTTCAGCAGGGACGAGTCAAGACTGTACCTGCAGAAGAAGCCCCGGCTAACTACGTGC
>MG|45|92.31|Actinobacteria|Coriobacteriia|Coriobacteriales|Coriobacteriaceae|Collinsella|stercoris|
CCTACGGGAGGCAGCAGTGGGGAATATTGCGCAATGGGGGGAACCCTGACGCAGCGACGCCGCGTGCGGGACGAAGGCCCCAGGGCCGTAAACCGCTTTCGGCGGGGACGACATCGACGGTACCCGCAGAAGAAGCCCCGGCTAACTACGTGCC
>MG|43|97.44|Actinobacteria|Coriobacteriia|Coriobacteriales|Coriobacteriaceae|Collinsella / Coriobacterium|aerofaciens|
CCTACGGGAGGCAGCAGTGGGGAATCTTGCGCAATGGGGGGCAACCCTGACGCAGCGACGCCGCGTGCGGGATGGAGGCCTTCGGGTCGTAAACCGCTTTCAGCAGGGACGAGACAAGACTGTACCTGCAGAAGAAGCCCCGGCTAACTACGTGCC
>MG|14|96.75|Actinobacteria|Coriobacteriia|Coriobacteriales|Coriobacteriaceae|Collinsella|aerofaciens|
CCTACGGGAGGCAGCAGTGGGGAATCTTGCGCAATGGGGCAACCCTGACGCAGCGACGCCGCGTGCGGGACGGAGGCCTTCGGGTCGTAAACCGCTTTCAGCAGGGACGAGGAAAGACTGTACCTGCAGAAGAAGCCCCGGCTAACTACGTGC
>MG|36|94.81|Actinobacteria|Coriobacteriia|Coriobacteriales|Coriobacteriaceae|Collinsella|stercoris|
CCTACGGGAGGCAGCAGTGGGGAATATTGCGCAATGGGGGAAACCCTGACGCAGCGACGCCGCGTGCGGGACGAAGGCCCTCGGGTCGTAAACCGCTTTCAGCGGGGACGAGGATGACGGTACCCGCAGAAGAAGCCCCGGCTAACTACGTGC
>MG|125|98.05|Actinobacteria|Coriobacteriia|Coriobacteriales|Coriobacteriaceae|Collinsella / Enorma|aerofaciens|
CCTACGGGAGGCAGCAGTGGGGAATCTTGCGCAATGGGGGGAACCCTGACGCAGCGACGCCGCGTGCGGGATGGAGGCCTTCGGGTCGTGAACCGCTTTCAGCAGGGACGAGTCAAGACGGTACCTGCAGAAGAAGCCCCGGCTAACTACGTGC
>MG|16|92.26|Actinobacteria|Coriobacteriia|Coriobacteriales|Coriobacteriaceae|Collinsella|stercoris|
CCTACGGGAGGCAGCAGTGGGGAATATTGCGCAATGGGGGGGAACCCTGACGCAGCGACGCCGCGTGCGGGACGAAGGCCCCAGGGCCGTAAACCGCTTTCGGCGGGGACGAAGCATGACGGTACCCGCAGAAGAAGCCCCGGCTAACTACGTGC
>MG|21|98.06|Actinobacteria|Coriobacteriia|Coriobacteriales|Coriobacteriaceae|Collinsella / Coriobacterium|aerofaciens|
CCTACGGGAGGCAGCAGTGGGGGAATCTTGCGCAATGGGGGCAACCCTGACGCAGCGACGCCGCGTGCGGGACGGAGGCCTTCGGGTCGTAAACCGCTTTCAGCAGGGACGAGTCAAGACTGTACCTGCAGAAGAAGCCCCGGCTAACTACGTGC
>MG|31|98.05|Actinobacteria|Coriobacteriia|Coriobacteriales|Coriobacteriaceae|Collinsella / Coriobacterium|aerofaciens|
GCACGTAGTTAGCCGGGGCTTCTTCTGCAGGTACAGTCTTGACTCGTCCCTGCTGAAAGCGGTTTACGACCCGAAGGCCTCCATCCCGCACGCGGCGTCGCTGCGTCAGGGTTGCCCCCATTGCGCAAGATTCCCCACTGCTGCCTCCCGTAGG
>MG|13|96.1|Actinobacteria|Coriobacteriia|Coriobacteriales|Coriobacteriaceae|Collinsella|aerofaciens|
CCTACGGGAGGCAGCAGTGGGGAATCTTGCGCAATGGGCGAAAGCCTGACGCAGCGACGCCGCGTGCGGGATGGAGGCCTTCGGGTCGTAAACCGCTTTCAGCAGGGACGAGAAGAGACGGTACCTGCAGAAGAAGCCCCGGCTAACTACGTGC
>MG|26|96.77|Actinobacteria|Coriobacteriia|Coriobacteriales|Coriobacteriaceae|Collinsella|aerofaciens|
GCACGTAGTTAGCCGGGGGCTTCTTCTGCAGGTACAGTCTTTCCTCGTCCCTGCTGAAAGCGGTTTACGACCCGAAGGCCTCCGTCCCGCACGCGGCGTCGCTGCGTCAGGGTTGCCCCCATTGCGCAAGATTCCCCACTGCTGCCTCCCGTAGGG
>MG|49|98.08|Actinobacteria|Coriobacteriia|Coriobacteriales|Coriobacteriaceae|Collinsella / Coriobacterium|aerofaciens|
GCACGTAGTTAGCCGGGGGCTTCTTCTGCAGGTACAGTCTTGACTCGTCCCTGCTGAAAGCGGTTTACGACCCGAAGGCCTCCGTCCCGCACGCGGCGTCGCTGCGTCAGGGTTGCCCCCATTGCGCAAGATTCCCCACTGCTGCCTCCCGTAGGA
>MG|76|98.05|Actinobacteria|Coriobacteriia|Coriobacteriales|Coriobacteriaceae|Collinsella / Coriobacterium|aerofaciens|
CCTACGGGAGGCAGCAGTGGGGAATCTTGCGCAATGGGGGCAACCCTGACGCAGCGACGCCGCGTGCGGGATGGAGGCCTTCGGGTCGTAAACCGCTTTCAGCAGGGACGAGTCAAGACTGTACCTGCAGAAGAAGCCCCGGCTAACTACGTGC
>MG|949|98.7|Actinobacteria|Coriobacteriia|Coriobacteriales|Coriobacteriaceae|Collinsella / Coriobacterium|aerofaciens|
GCACGTAGTTAGCCGGGGCTTCTTCTGCAGGTACAGTCTTGACTCGTCCCTGCTGAAAGCGGTTTACGACCCGAAGGCCTCCGTCCCGCACGCGGCGTCGCTGCGTCAGGGTTGCCCCCATTGCGCAAGATTCCCCACTGCTGCCTCCCGTAGG
>MG|10|92.31|Actinobacteria|Coriobacteriia|Coriobacteriales|Coriobacteriaceae|Collinsella|stercoris|
CCTACGGGAGGCAGCAGTGGGGAATATTGCGCAATGGGGGAAACCCTGACGCAGCGACGCCGCGTGCGGGACGAAGGCCCTCGGGTCGCAGACCGCTTTCGGCGGGGAGGAACAAATGACCGTACCCGCGGAAGAAGCCCCGGCTAACTACGTGC
>MG|13|96.1|Actinobacteria|Coriobacteriia|Coriobacteriales|Coriobacteriaceae|Collinsella|aerofaciens|
CCTACGGGAGGCAGCAGTAGGGAATTTTCGGCAATGGGGGCAACCCTGACGCAGCGACGCCGCGTGCGGGATGGAGGCCTTCGGGTCGTAAACCGCTTTCAGCAGGGACGAGACGAGACTGTACCTGCAGAAGAAGCCCCGGCTAACTACGTGC
>MG|16|92.31|Actinobacteria|Coriobacteriia|Coriobacteriales|Coriobacteriaceae|Collinsella|stercoris|
GCACGTAGTTAGCCGGGGCTTCTTCCGCGGGTACGGTCATCTCTTCCTCCCCGCCGAAAGCGGTCTGCGACCCGAGGGCCTTCGTCCCGCACGCGGCGTCGCTGCGTCAGGGTTGCCCCCATTGCGCAATATTCCCCACTGCTGCCTCCCGTAGGA
>MG|26|92.86|Actinobacteria|Coriobacteriia|Coriobacteriales|Coriobacteriaceae|Collinsella|stercoris|
GCACGTAGTTAGCCGGGGCTTCTTCTGCGGGTACCGTCATGCTTCGTCCCCGCCGAAAGCGGTTTACGGCCCTGGGGCCTTCGTCCCGCACGCGGCGTCGCTGCGTCAGGGTTCCCCCCATTGCGCAATATTCCCCACTGCTGCCTCCCGTAGG
>MG|47|98.05|Actinobacteria|Coriobacteriia|Coriobacteriales|Coriobacteriaceae|Collinsella / Coriobacterium|aerofaciens|
CCTACGGGAGGCAGCAGTGGGGAATCTTGCGCAATGGGGCAACCCTGACGCAGCGACGCCGCGTGCGGGACGGAGGCCTTCGGGTCGTAAACCGCTTTCAGCAGGGACGAGTCAAGACTGTACCTGCAGAAGAAGCCCCGGCTAACTACGTGC
>MG|25|97.42|Actinobacteria|Coriobacteriia|Coriobacteriales|Coriobacteriaceae|Collinsella / Coriobacterium|aerofaciens|
GCACGTAGTTAGCCGGGGCTTCTTCTGCAGGTACAGTCTTTCCTCGTCCCTGCTGAAAGCGGTTTACGACCCGAAGGCCTCCGTCCCGCACGCGGCGTCGCTGCGTCAGGGTTGCCCCCCATTGCGCAAGATTCCCCACTGCTGCCTCCCGTAGG
>MG|24|97.4|Actinobacteria|Coriobacteriia|Coriobacteriales|Coriobacteriaceae|Collinsella / Coriobacterium|aerofaciens|
CCTACGGGAGGCAGCAGTGGGGAATATTGCACAATGGGGGCAACCCTGACGCAGCGACGCCGCGTGCGGGACGGAGGCCTTCGGGTCGTAAACCGCTTTCAGCAGGGACGAGTCAAGACTGTACCTGCAGAAGAAGCCCCGGCTAACTACGTGC
>MG|19|92.26|Actinobacteria|Coriobacteriia|Coriobacteriales|Coriobacteriaceae|Collinsella|stercoris|
GCACGTAGTTAGCCGGGGCTTCTTCTGCGGGTACCGTCGATGTCGTCCCCGCCGAAAGCGGTTTACGGCCCTGGGGCCTTCGTCCCGCACGCGGCGTCGCTGCGTCAGGGTTCCCCCCATTGCGCAATATTCCCCACTGCTGCCTCCCGTAGG
>MG|185|98.06|Actinobacteria|Coriobacteriia|Coriobacteriales|Coriobacteriaceae|Collinsella / Coriobacterium|aerofaciens|
CCTACGGGAGGCAGCAGTGGGGAATCTTGCGCAATGGGGGCAACCCTGACGCAGCGACGCCGCGTGCGGGACGGAGGCCTTCGGGTCGTAAACCGCTTTCAGCAGGGACGAGTCAAGACTGTACCTGCAGAAGAAGCCCCCGGCTAACTACGTGC
>MG|12|96.75|Actinobacteria|Coriobacteriia|Coriobacteriales|Coriobacteriaceae|Collinsella|aerofaciens|
CCTACGGGAGGCAGCAGTGGGGAATCTTGCGCAATGGGGCAACCCTGACGCAGCGACGCCGCGTGCGGGATGGAGGCCTTCGGGTCGTAAACCGCTTTCAGCAGGGACGAGCAGAGACTGTACCTGCAGAAGAAGCCCCGGCTAACTACGTGC
>MG|2276|98.71|Actinobacteria|Coriobacteriia|Coriobacteriales|Coriobacteriaceae|Collinsella / Coriobacterium|aerofaciens|
CCTACGGGAGGCAGCAGTGGGGAATCTTGCGCAATGGGGGCAACCCTGACGCAGCGACGCCGCGTGCGGGACGGAGGCCTTCGGGTCGTAAACCGCTTTCAGCAGGGACGAGTCAAGACTGTACCTGCAGAAGAAGCCCCGGCTAACTACGTGCC
>MG|59|97.42|Actinobacteria|Coriobacteriia|Coriobacteriales|Coriobacteriaceae|Collinsella / Coriobacterium|aerofaciens|
CCTACGGGAGGCAGCAGTGGGGAATCTTGCGCAATGGGGGGCAACCCTGACGCAGCGACGCCGCGTGCGGGACGGAGGCCTTCGGGTCGTAAACCGCTTTCAGCAGGGACGAGGAAAGACTGTACCTGCAGAAGAAGCCCCGGCTAACTACGTGC
>MG|24|93.68|Bacteroidetes|Bacteroidia|Bacteroidales|Bacteroidaceae|Anaerorhabdus|furcosa|
CCTACGGGAGGCAGCAGTAGGGGAATTTTCGGCAATGGGCGAAAGCCTGACCGAGCAACGCCGCGTGAGCGAAGACGGCCTTCGGGTTGTAAAGCTCTGTTGTAAAGGAAGAACGGTATAGATAGAATCAATACATGACGGTACTTTACCAGAAAGCCACGGCTAACTACGTGC
>MG|28|94.8|Bacteroidetes|Bacteroidia|Bacteroidales|Bacteroidaceae|Bacteroides|finegoldii|
CCTACGGGAGGCAGCAGTGAGGAATATTGGTCAATGGGCGAGAGCCTGAACCAGCCAAGTAGCGTGAAGGATGACTGCCCTATGGGTTGTAAACTTCTTTTATACGGGAATAACATCATCCACGTGTGGGTGTCTGCATGTACCGTATGAATAAGCATCGGCTAACTCCGTGC
>MG|28|91.95|Bacteroidetes|Bacteroidia|Bacteroidales|Bacteroidaceae|Bacteroides|barnesiae|
CCTACGGGAGGCAGCAGTGAGGAATATTGGTCAATGGCCGAGAGGCTGAACCAGCCAAGTAGCGTGGAGGATGACTCGCCCTACGGGTTGTAAACTCCTTTTATAAGGGGGTAAAGGCGTCTACGTGTAGATGTTTGCAAGTACCTTATGAATAAGCATCGGCTAACTCCGTGC
>MG|17|96.53|Bacteroidetes|Bacteroidia|Bacteroidales|Bacteroidaceae|Bacteroides|coprophilus|
GCACGGAGTTAGCCGATGCTTATTCATAAGGTACATGCAAATGCGTACACGTACGCGCCTTTATTCCCTTATAAAAGGAGTTTACAACCCGTAGGGCGGTCATCCTCCACGCTACTTGGCTGGTTCAGGCTCTCGCCCATTGACCAATATTCCTCACTGCTGCCTCCCGTAGG
>MG|13|93.68|Bacteroidetes|Bacteroidia|Bacteroidales|Bacteroidaceae|Anaerorhabdus|furcosa|
CCTACGGGAGGCAGCAGTAGGGAATTTTTCGGCAATGGGCGAAAGCCTGACCGAGCAACGCCGCGTGAGCGAAGACGGCCTTCGGGTTGTAAAGCTCTGTTGTAAAGGAAGAACGGTATAGATAGAATCAATACATGACGGTACTTTACCAGAAAGCCACGGCTAACTACGTGC
>MG|18|91.95|Bacteroidetes|Bacteroidia|Bacteroidales|Bacteroidaceae|Bacteroides|barnesiae|
GCACGGAGTTAGCCGATGCTTATTCATAAGGTACTTGCAAACATCTACACGTAGATGCCTTTACCCCCTTATAAAAGGAGTTTACAACCCGTAGGGCGAGTCATCCTCCACGCTACTTGGCTGGTTCAGCCTCTCGGCCATTGACCAATATTCCTCACTGCTGCCTCCCGTAGG
>MG|16|87.43|Bacteroidetes|Bacteroidia|Bacteroidales|Bacteroidaceae|Bacteroides|coprophilus|
CCTACGGGAGGCAGCAGTGAGGAATATTGGTCAATGGGCGTGAGCCTGAACCAGCCAAGCCGCGTGAAGGCAGACGGACCGAAGGTTTGTAAACTTCTTTTGTTCGGGAGTAAAGGCGCCGGTTGTGCGGCGTTTGCAAGTACCGAAAGAAAAAGCATCGGCTAACTCCGTGC
>MG|10|90.75|Bacteroidetes|Bacteroidia|Bacteroidales|Bacteroidaceae|Bacteroides|sp.|
GCACGGAGTTAGCCGATGCTTATTCATGCGCTACATGCAATACCCCACGCGTGGGGCACGTTATCCGCGCATAAAAGAGGTTTACAACCCGTAGGGCCGTCGTCCCTCACGCTACTTGGCTGGTTCAGCCTTCCGGCCATTGACCAATATTCCTCACTGCTGCCTCCCGTAGG
>MG|43|90.75|Bacteroidetes|Bacteroidia|Bacteroidales|Bacteroidaceae|Bacteroides|acidifaciens|
CCTACGGGAGGCAGCAGTGAGGAATATTGGTCAATGGATGAGAGTCTGAACCAGCCAAGTAGCGTGAAGGATTACAGCCCTATGGGTTTTAAACTTCTTTTATATGAGAGTAACATGCGCCACGTGTGGTGTATTGCAAGTATCATAAGAAAAAGGATCGGCTAACTCCGTGC
>MG|13|91.91|Bacteroidetes|Bacteroidia|Bacteroidales|Bacteroidaceae|Bacteroides|coprophilus|
CCTACGGGAGGCAGCAGTGAGGAATATTGGTCAATGGGCGAGAGCCTGAACCAGCCAAGTGGCGTGGAGGACGACGGCCCTACGGGTTGTAAACTCCTTTTGGAGGGGAATAAAGTGGCCCACGCGTGGGCTTTTGCATGTACCCTCCGAATAAGCATCGGCTAACTCCGTGC
>MG|10|93.68|Bacteroidetes|Bacteroidia|Bacteroidales|Bacteroidaceae|Anaerorhabdus|furcosa|
CCTACGGGAGGCAGCAGTAGGGAATTTTCGGCAATGGGGCGAAAGCCTGACCGAGCAACGCCGCGTGAGCGAAGACGGCCTTCGGGTTGTAAAGCTCTGTTGTAAAGGAAGAACGGTATAGATAGAATCAATACATGACGGTACTTTACCAGAAAGCCACGGCTAACTACGTGC
>MG|51|92.53|Bacteroidetes|Bacteroidia|Bacteroidales|Bacteroidaceae|Bacteroides|coprophilus|
CCTACGGGAGGCAGCAGTGAGGAATATTGGTCAATGGGCGTGAGCCTGAACCAGCCAAGTAGCGTGGAGGAAGACGGCCCTACGGGTTGTAAACTCCTTTTGTACGGGAATAACGGCGTCCACGTGTGGATGTGTGCATGTACCGTACGAATAAGCATCGGCTAACTCCGTGC
>MG|45|91.95|Bacteroidetes|Bacteroidia|Bacteroidales|Bacteroidaceae|Bacteroides|barnesiae|
CCTACGGGAGGCAGCAGTGAGGAATATTGGTCAATGGCCGAGAGGCTGAACCAGCCAAGTAGCGTGGAGGATGACTCGCCCTACGGGTTGTAAACTCCTTTTATAAGGGGGTAAAGGCATCTACGTGTAGATGTTTGCAAGTACCTTATGAATAAGCATCGGCTAACTCCGTGC
>MG|66|94.22|Bacteroidetes|Bacteroidia|Bacteroidales|Bacteroidaceae|Bacteroides|coprocola|
CCTACGGGAGGCAGCAGTGAGGAATATTGGTCAATGGCCGGGAGGCTGAACCAGCCAAGTAGCGTGAAGGAAGAAGGTCCTACGGGTTGTAAACTTCTTTTATACGGGAATAAAGTCGCCTACGTGTAGGCGTTTGCATGTACCGTATGAATAAGCATCGGCTAACTCCGTGC
>MG|12|92.49|Bacteroidetes|Bacteroidia|Bacteroidales|Bacteroidaceae|Bacteroides|barnesiae|
GCACGGAGTTAGCCGATGCTTATTCATAAGGTACTTGCAAACATCTACACGTAGACGCCTTTACCCCCTTATAAAAGGAGTTTACAACCCGTAGGGCAGTCATCCTCCACGCTACTTGGCTGGTTCAGCCTCTCGGCCATTGACCAATATTCCTCACTGCTGCCTCCCGTAGG
>MG|10|94.8|Bacteroidetes|Bacteroidia|Bacteroidales|Bacteroidaceae|Bacteroides|finegoldii|
GCACGGAGTTAGCCGATGCTTATTCATACGGTACATGCAGACACCCACACGTGGATGATGTTATTCCCGTATAAAAGAAGTTTACAACCCATAGGGCAGTCATCCTTCACGCTACTTGGCTGGTTCAGGCTCTCGCCCATTGACCAATATTCCTCACTGCTGCCTCCCGTAGG
>MG|15|93.64|Bacteroidetes|Bacteroidia|Bacteroidales|Bacteroidaceae|Anaerorhabdus|furcosa|
CCTACGGGAGGCAGCAGTAGGGAATTTTCGGCAATGGGCGAAGCCTGACCGAGCAACGCCGCGTGAGCGAAGACGGCCTTCGGGTTGTAAAGCTCTGTTGTAAAGGAAGAACGGTATAGATAGAATCAATACATGACGGTACTTTACCAGAAAGCCACGGCTAACTACGTGC
>MG|12|93.68|Bacteroidetes|Bacteroidia|Bacteroidales|Bacteroidaceae|Anaerorhabdus|furcosa|
GCACGTAGTTAGCCGTGGCTTTCTGGTAAAGTACCGTCATGTATTGATTCTATCTATACCGTTCTTCCTTTACAACAGAGCTTTACAACCCGAAGGCCGTCTTCGCTCACGCGGCGTTGCTCGGTCAGGCTTTCGCCCATTGCCGAAAATTCCCCTACTGCTGCCTCCCGTAGG
>MG|14|93.14|Bacteroidetes|Bacteroidia|Bacteroidales|Bacteroidaceae|Bacteroides|coprophilus|
CCTACGGGAGGCAGCAGTGAGGAATATTGGTCAATGGGCGAGAGCCTGAACCAGCCAAGTAGCGTGAAGGATGTCGGCCCTACGGGTTGTGAACTTCTTTTATAAGGGAATAACTTCCGCCACGTGTGGCGGATTGCATGTACCTTATGAATAAGCATCGGCTAACTCCGTGC
>MG|14|89.02|Bacteroidetes|Bacteroidia|Bacteroidales|Bacteroidaceae|Bacteroides|sp.|
CCTACGGGAGGCAGCAGTGAGGAATATTGGTCAATGGACGGAAGTCTGAACCAGCCAAGTCGCGTGAAGGAAGACGGCCCTTAGGGTTGTAAACTTCTTTTACTTGTGAGTAAAGTGTCCTACGTGTAGGATATTGCAATTAACAAGAGAATAAGCATCGGCTAATTCCGTGC
>MG|10|91.95|Bacteroidetes|Bacteroidia|Bacteroidales|Bacteroidaceae|Bacteroides|barnesiae|
CCTACGGGAGGCAGCAGTGAGGAATATTGGTCAATGGCCGAGAGGCTGAACCAGCCAAGTAGCGTGGAGGATGACTGCCCTACGGGTTGTAAACTCCTTTTATAAGGGGGGTAAAGGCATCTACGTGTAGATGTTTGCAAGTACCTTATGAATAAGCATCGGCTAACTCCGTGC
>MG|26|94.22|Bacteroidetes|Bacteroidia|Bacteroidales|Bacteroidaceae|Bacteroides|coprocola|
GCACGGAGTTAGCCGATGCTTATTCATACGGTACATGCAAACGCCTACACGTAGGCGACTTTATTCCCGTATAAAAGAAGTTTACAACCCGTAGGACCTTCTTCCTTCACGCTACTTGGCTGGTTCAGCCTCCCGGCCATTGACCAATATTCCTCACTGCTGCCTCCCGTAGG
>MG|10|92.57|Bacteroidetes|Bacteroidia|Bacteroidales|Bacteroidaceae|Bacteroides|coprophilus|
CCTACGGGAGGCAGCAGTGAGGAATATTGGTCAATGGCCGTAAGGCTGAACCAGCCAAGTAGCGTGAAGGATGACGGCCCTACGGGTTGTAAACTTCTTTTATAAGGGAATAACGGGCGTCACGTGTGACGTTGTGCATGTACCTTATGAATAAGCATCGGCTAACTCCGTGC
>MG|67|93.68|Bacteroidetes|Bacteroidia|Bacteroidales|Bacteroidaceae|Anaerorhabdus|furcosa|
GCACGTAGTTAGCCGTGGCTTTCTGGTAAAGTACCGTCATGTATTGATTCTATCTATACCGTTCTTCCTTTACAACAGAGCTTTACAACCCGAGGCCGTCTTCGCTCACGCGGCGTTGCTCGGTCAGGCTTTCGCCCATTGCCGAAAATTCCCTACTGCTGCCTCCCGTAGGA
>MG|19|90.75|Bacteroidetes|Bacteroidia|Bacteroidales|Bacteroidaceae|Bacteroides|acidifaciens|
GCACGGAGTTAGCCGATCCTTTTTCTTATGATACTTGCAATACACCACACGTGGCGCATGTTACTCTCATATAAAAGAAGTTTAAAACCCATAGGGCTGTAATCCTTCACGCTACTTGGCTGGTTCAGACTCTCATCCATTGACCAATATTCCTCACTGCTGCCTCCCGTAGG
>MG|23|91.95|Bacteroidetes|Bacteroidia|Bacteroidales|Bacteroidaceae|Bacteroides|coprophilus|
CCTACGGGAGGCAGCAGTGAGGAATATTGGTCAATGGGCGGTAGCCTGAACCAGCCAAGTAGCGTGGAGGAAGACGGCCCTACGGGTTGTAAACTCCTTTTGTACGGGAATAACGGCGTCCACGTGTGGATGTGTGCATGTACCGTACGAATAAGCATCGGCTAACTCCGTGC
>MG|23|92.49|Bacteroidetes|Bacteroidia|Bacteroidales|Bacteroidaceae|Bacteroides|barnesiae|
CCTACGGGAGGCAGCAGTGAGGAATATTGGTCAATGGCCGAGAGGCTGAACCAGCCAAGTAGCGTGGAGGATGACTGCCCTACGGGTTGTAAACTCCTTTTATAAGGGGGTAAAGGCGTCTACGTGTAGATGTTTGCAAGTACCTTATGAATAAGCATCGGCTAACTCCGTGC
>MG|21|93.14|Bacteroidetes|Bacteroidia|Bacteroidales|Bacteroidaceae|Bacteroides|heparinolyticus|
GCACGGAGTTAGCCGATGCTTATTCATAAGGTACATACAAACCGGTACGCGTACCGGACTTTATTCCCTTATAAAAGAGGTTTACAACCCATAGGGCAGTCATCCCTCACGCTACTTGGCTGGTTCAGCCTTACGGCCATTGACCAATATTCCTCACTGCTGCCTCCCGTAGGA
>MG|12|91.95|Bacteroidetes|Bacteroidia|Bacteroidales|Bacteroidaceae|Bacteroides|barnesiae|
GCACGGAGTTAGCCGATGCTTATTCATAAGGTACTTGCAAACATCTACACGTAGACGCCTTTACCCCCTTATAAAAGGAGTTTACAACCCGTAGGGCGAGTCATCCTCCACGCTACTTGGCTGGTTCAGCCTCTCGGCCATTGACCAATATTCCTCACTGCTGCCTCCCGTAGG
>MG|48|93.06|Bacteroidetes|Bacteroidia|Bacteroidales|Bacteroidaceae|Bacteroides|coprophilus|
CCTACGGGAGGCAGCAGTGAGGAATATTGGTCAATGGGCGTGAGCCTGAACCAGCCAAGTAGCGTGGAGGAAGACGGCCCTACGGGTTGTAAACTCCTTTTGTACGGGAATAACGGCGTCCACGTGTGGGCGTGTGCATGTACCGTACGAATAAGCATCGGCTAACTCCGTGC
>MG|340|94.25|Bacteroidetes|Bacteroidia|Bacteroidales|Bacteroidaceae|Anaerorhabdus|furcosa|
GCACGTAGTTAGCCGTGGCTTTCTGGTAAAGTACCGTCATGTATTGATTCTATCTATACCGTTCTTCCTTTACAACAGAGCTTTACAACCCGAAGGCCGTCTTCGCTCACGCGGCGTTGCTCGGTCAGGCTTTCGCCCATTGCCGAAAATTCCCTACTGCTGCCTCCCGTAGGA
>MG|26|93.06|Bacteroidetes|Bacteroidia|Bacteroidales|Bacteroidaceae|Bacteroides|pyogenes|
GCACGGAGTTAGCCGATGCTTATTCATGCGGTACCTGCAATAAGGTACACGTACCTCACGTTAATCCCGCATAAAAGAAGTTTACAACCCGTAGGGCCGTCATCCTTCACGCTACTTGGCTGGTTCAGCCTCCCGGCCATTGACCAATATTCCTCACTGCTGCCTCCCGTAGG
>MG|13|89.71|Bacteroidetes|Bacteroidia|Bacteroidales|Bacteroidaceae|Bacteroides|coprophilus|
CCTACGGGAGGCAGCAGTGAGGAATATTGGTCAATGGCCGCAGGGCTGAACCAGCCAAGTAGCGTGGAGGATGACGGCCCTACGGGTTGTAAACTCCTTTTTTGCGGGAATAACAGGGGGCACGTGTGCCCCTCTGCACGTACCGCACGAATAAGCATCGGCTAACTCCGTGC
>MG|17|90.75|Bacteroidetes|Bacteroidia|Bacteroidales|Bacteroidaceae|Bacteroides|sp.|
CCTACGGGAGGCAGCAGTGAGGAATATTGGTCAATGGCCGGAAGGCTGAACCAGCCAAGTAGCGTGAGGGACGACGGCCCTACGGGTTGTAAACCTCTTTTATGCGCGGATAACGTGCCCCACGCGTGGGGTATTGCATGTAGCGCATGAATAAGCATCGGCTAACTCCGTGC
>MG|20|92.53|Bacteroidetes|Bacteroidia|Bacteroidales|Bacteroidaceae|Bacteroides|coprophilus|
GCACGGAGTTAGCCGATGCTTATTCGTACGGTACATGCACACATCCACACGTGGACGCCGTTATTCCCGTACAAAAGGAGTTTACAACCCGTAGGGCCGTCTTCCTCCACGCTACTTGGCTGGTTCAGGCTCACGCCCATTGACCAATATTCCTCACTGCTGCCTCCCGTAGG
>MG|55|93.06|Bacteroidetes|Bacteroidia|Bacteroidales|Bacteroidaceae|Bacteroides|pyogenes|
CCTACGGGAGGCAGCAGTGAGGAATATTGGTCAATGGCCGGGAGGCTGAACCAGCCAAGTAGCGTGAAGGATGACGGCCCTACGGGTTGTAAACTTCTTTTATGCGGGATTAACGTGAGGTACGTGTACCTTATTGCAGGTACCGCATGAATAAGCATCGGCTAACTCCGTGC
>MG|11|93.06|Bacteroidetes|Bacteroidia|Bacteroidales|Bacteroidaceae|Bacteroides|coprophilus|
GCACGGAGTTAGCCGATGCTTATTCGTACGGTACATGCACACGCCCACACGTGGACGCCGTTATTCCCGTACAAAAGGAGTTTACAACCCGTAGGGCCGTCTTCCTCCACGCTACTTGGCTGGTTCAGGCTCGCGCCCATTGACCAATATTCCTCACTGCTGCCTCCCGTAGG
>MG|16|93.64|Bacteroidetes|Bacteroidia|Bacteroidales|Bacteroidaceae|Anaerorhabdus|furcosa|
CCTACGGGAGGCAGCAGTAGGGAATCTTCGGCAATGGGCGAAAGCCTGACCGAGCAACGCCGCGTGAGCGAAGACGGCCTTCGGGTTGTAAAGCTCTGTTGTAAAGGAAGAACGGTATAGATAGAATCAATACATGACGGTACTTTACCAGAAAGCCACGGCTAACTACGTGC
>MG|182|93.64|Bacteroidetes|Bacteroidia|Bacteroidales|Bacteroidaceae|Anaerorhabdus|furcosa|
CCTACGGGAGGCAGCAGTAGGGAATTTTCGGCAATGGGCGAAAGCCTGACCGAGCAACGCCGCGTGAGCGAAGACGGCCTCGGGTTGTAAAGCTCTGTTGTAAAGGAAGAACGGTATAGATAGAATCAATACATGACGGTACTTTACCAGAAAGCCACGGCTAACTACGTGC
>MG|31|93.06|Bacteroidetes|Bacteroidia|Bacteroidales|Bacteroidaceae|Bacteroides|coprophilus|
CCTACGGGAGGCAGCAGTGAGGAATATTGGTCAATGGGCGCGAGCCTGAACCAGCCAAGTAGCGTGGAGGAAGACGGCCCTACGGGTTGTAAACTCCTTTTGTACGGGAATAACGGCGTCCACGTGTGGGCGTGTGCATGTACCGTACGAATAAGCATCGGCTAACTCCGTGC
>MG|791|94.22|Bacteroidetes|Bacteroidia|Bacteroidales|Bacteroidaceae|Anaerorhabdus|furcosa|
CCTACGGGAGGCAGCAGTAGGGAATTTTCGGCAATGGGCGAAAGCCTGACCGAGCAACGCCGCGTGAGCGAAGACGGCCTTCGGGTTGTAAAGCTCTGTTGTAAAGGAAGAACGGTATAGATAGAATCAATACATGACGGTACTTTACCAGAAAGCCACGGCTAACTACGTGC
>MG|30|96.53|Bacteroidetes|Bacteroidia|Bacteroidales|Bacteroidaceae|Bacteroides|coprophilus|
CCTACGGGAGGCAGCAGTGAGGAATATTGGTCAATGGGCGAGAGCCTGAACCAGCCAAGTAGCGTGGAGGATGACCGCCCTACGGGTTGTAAACTCCTTTTATAAGGGAATAAAGGCGCGTACGTGTACGCATTTGCATGTACCTTATGAATAAGCATCGGCTAACTCCGTGC
>MG|31|93.1|Bacteroidetes|Bacteroidia|Bacteroidales|Bacteroidaceae|Bacteroides|heparinolyticus|
CCTACGGGAGGCAGCAGTGAGGAATATTGGTCAATGGCCGTAAGGCTGAACCAGCCAAGTAGCGTGAGGGATGACTGCCCTATGGGTTGTAAACCTCTTTTATAAGGGAATAAAGTCCGGTACGCGTACCGGTTTGTATGTACCTTATGAATAAGCATCGGCTAACTCCGTGC
>MG|27|92.49|Bacteroidetes|Bacteroidia|Bacteroidales|Bacteroidaceae|Bacteroides|barnesiae|
CCTACGGGAGGCAGCAGTGAGGAATATTGGTCAATGGCCGAGAGGCTGAACCAGCCAAGTAGCGTGGAGGATGACTGCCCTACGGGTTGTAAACTCCTTTTATAAGGGGGTAAAGGCATCTACGTGTAGATGTTTGCAAGTACCTTATGAATAAGCATCGGCTAACTCCGTGC
>MG|11|93.64|Bacteroidetes|Bacteroidia|Bacteroidales|Bacteroidaceae|Anaerorhabdus|furcosa|
GCACGTAGTTAGCCGTGGCTTTCTGGTAAAGTACCGTCATGTATTGATTCTATCTATACCGTTCTTCCTTTACAACAGAGCTTTACAACCCGAAGGCCGTCTTCGCTCACGCGGCGTTGCTCGGTCAGGCTTTCGCCCATTGCCGAAGATTCCCTACTGCTGCCTCCCGTAGG
>MG|15|93.06|Bacteroidetes|Bacteroidia|Bacteroidales|Bacteroidaceae|Bacteroides|coprophilus|
GCACGGAGTTAGCCGATGCTTATTCGTACGGTACATGCACACGCCCACACGTGGACGCCGTTATTCCCGTACAAAAGGAGTTTACAACCCGTAGGGCCGTCTTCCTCCACGCTACTTGGCTGGTTCAGGCTCACGCCCATTGACCAATATTCCTCACTGCTGCCTCCCGTAGG
>MG|24|92.49|Bacteroidetes|Bacteroidia|Bacteroidales|Porphyromonadaceae|Parabacteroides|distasonis|
CCTACGGGAGGCAGCAGTGAGGAATATTGGTCAATGGCCGGGAGGCTGAACCAGCCAAGTAGCGTGAAGGATGACGGCCCTACGGGTTGTAAACTTCTTTTATGCGGGATTAATGTGAGGTACGTGTACCTTATTGCAGGTACCGCATGAATAAGCATCGGCTAACTCCGTGC
>MG|21|83.62|Bacteroidetes|Bacteroidia|Bacteroidales|Porphyromonadaceae|Barnesiella|intestinihominis|
CCTACGGGAGGCAGCAGTGAGGAATATTGGTCAATGGCCGTAAGGCTGAACCAGCCAAGCCGCGTGAGGGAGGAAGGCCCTACGGGTTGTAAACCTCTTTGGTGCGGGAGCAAGGAGGGGCTCGCGAGCCCCGGTGAGAGTACCGCAAGAACAAGCATCGGCTAACTCCGTGC
>MG|11|84.09|Bacteroidetes|Bacteroidia|Bacteroidales|Porphyromonadaceae|Barnesiella|intestinihominis|
CCTACGGGAGGCAGCAGTGAGGAATATTGGTCAATGGCCGTAAGGCTGAACCAGCCAAGCCGCGTGAGGGAGGAAGGCCCTACGGGTTGTAAACCTCTTTGGTGCGGGAGCAAGGAGGGGCTCGGGAGCCCGGTGAGAGTACCGCAAGAACAAGCATCGGCTAACTCCGTGC
>MG|10|83.62|Bacteroidetes|Bacteroidia|Bacteroidales|Porphyromonadaceae|Barnesiella|intestinihominis|
GCACGGAGTTAGCCGATGCTTGTTCTTGCGGTACTCTCACCGGGGCTCGCGAGCCCCTCCTTGCTCCCGCACCAAAGAGGTTTACAACCCGTAGGGCCTTCCTCCCTCACGCGGCTTGGCTGGTTCAGCCTTACGGCCATTGACCAATATTCCTCACTGCTGCCTCCCGTAGG
>MG|29|83.62|Bacteroidetes|Bacteroidia|Bacteroidales|Porphyromonadaceae|Barnesiella|intestinihominis|
CCTACGGGAGGCAGCAGTGAGGAATATTGGTCAATGGCCGTAAGGCTGAACCAGCCAAGCCGCGTGAGGGAGGAAGGCCCTACGGGTTGTAAACCTCTTTGGTGCGGGAGCAAGGAGGGGCTCGGGAGCCCCGGTGAGAGTACCGCAAGAACAAGCATCGGCTAACTCCGTGC
>MG|20|85.88|Bacteroidetes|Bacteroidia|Bacteroidales|Porphyromonadaceae|Candidatus Vestibaculum|Vestibaculum|
CCTACGGGAGGCAGCAGTGAGGAATATTGGTCAATGGGCGGGAGCCTGAACCAGCCAAGCCGCGTGAAGGACGACAGATCTATGGTTCGTAAACTTCTTTGGCGCGGGAGCAAAGTGGCCCATTCGGTGGGCCGATGAGCGTACCGCGAGAACAAGCATCGGCTAACTCCGTGC
>MG|13|96.53|Bacteroidetes|Bacteroidia|Bacteroidales|Porphyromonadaceae|Barnesiella|intestinihominis|
CCTACGGGAGGCAGCAGTGAGGAATATTGGTCAATGGTCGGCAGACTGAACCAGCCAAGTCGCGTGAAGGAAGACGGCCCTACGGGTTGTAAACTTCTTTTGTCGGAGAGTAAAGGACACTACGTGTAGTGTTTTGCAAGTATCCGAAGAAAAAGCATCGGCTAACTCCGTGC
>MG|29|93.06|Bacteroidetes|Bacteroidia|Bacteroidales|Porphyromonadaceae|Porphyromonas|gulae|
CCTACGGGAGGCAGCAGTGAGGAATATTGGTCAATGGGCGAGAGCCTGAACCAGCCAAGTAGCGTGAAGGATGAAGGTTCTATGGATTGTAAACTTCTTTTATAAGGGAATAACGGGCGCTACGTGTAGCGCTGTGCATGTACCTTATGAATAAGCATCGGCTAACTCCGTGC
>MG|14|84.18|Bacteroidetes|Bacteroidia|Bacteroidales|Porphyromonadaceae|Barnesiella|intestinihominis|
CCTACGGGAGGCAGCAGTGAGGAATATTGGTCAATGGCCGTAAGGCTGAACCAGCCAAGCCGCGTGAGGGAGGAAGGCCCTACGGGTTGTAAACCTCTTTGGTGCGGGAGCAAGGAGGGGCTCGTGAGCCCCGGTGAGAGTACCGCAAGAACAAGCATCGGCTAACTCCGTGC
>MG|15|83.62|Bacteroidetes|Bacteroidia|Bacteroidales|Porphyromonadaceae|Barnesiella|intestinihominis|
GCACGGAGTTAGCCGATGCTTGTTCTTGCGGTACTCTCACCGGGGCTCCCGAGCCCCTCCTTGCTCCCGCACCAAAGAGGTTTACAACCCGTAGGGCCTTCCTCCCTCACGCGGCTTGGCTGGTTCAGCCTTACGGCCATTGACCAATATTCCTCACTGCTGCCTCCCGTAGG
>MG|10|84.66|Bacteroidetes|Bacteroidia|Bacteroidales|Porphyromonadaceae|Tannerella|sp.|
CCTACGGGAGGCAGCAGTGAGGAATATTGGTCAATGGGCGGAAGCCTGAACCAGCCAAGTCGCGTGAGGGAAGGCGGCACTAAGTGTTGTAAACCTCTTTTCCCGGGGGGACAACGGGCTCCACGCGTGGGGTCGTGAGGGTACCCGGGGAATAAGCATCGGCTAACTCCGTGC
>MG|25|91.43|Bacteroidetes|Bacteroidia|Bacteroidales|Prevotellaceae|Prevotella|buccae|
GCACGGAATTAGCCGGTCCTTGTTCTTGCGGTACTTGCAATAACGCAACGCGTGCGCCACTTTACTCCCGCACCAAAGCAGTTTACAACCCTAAGGGCCTTCATCCTGCACGCTACTTGGCTGGTTCAGGCTTCCGCCCATTGACCAATATTCCTCACTGCTGCCTCCCGTAGGA
>MG|12|89.83|Bacteroidetes|Bacteroidia|Bacteroidales|Prevotellaceae|Prevotella|baroniae|
CCTACGGGAGGCAGCAGTGAGGAATATTGGTCAATGGGCGGAAGCCTGAACCAGCCAAGTAGCGTGAAGGATGACGGCCCTACGGGTTGTAAACTTCTTTTGCGGGAGGATAACCGGCGCCACGTGTGGCGTCCTGCAGGTATCCCGCGAATAAGCATCGGCTAACTCCGTGC
>MG|22|84.66|Bacteroidetes|Bacteroidia|Bacteroidales|Prevotellaceae|Prevotella|copri|
GCACGGAGTTAGCCGATGCTTATTCGGCGGGTACGCTCAAAGACGCCACACGTGGCACCCCTTGACCCCCGCCAAAAGCGGTTTAAACACCGTAAGGTGATTCTTCCCGCACGCTACTTGGCTGGTTCAGGCTCTCGCCCATTGACCAATATCCCTCACTGCTGCCTCCCGTAGG
>MG|33|91.43|Bacteroidetes|Bacteroidia|Bacteroidales|Prevotellaceae|Prevotella|dentasini|
CCTACGGGAGGCAGCAGTGAGGAATATTGGTCAATGGGCGGAAGCCTGAACCAGCCAAGTAGCGTGCAGGAGGACGGCCCTTAGGGTTGTAAACTGCTTTGGTGCGGGAGTAAAGTGGCGCACGCGTTGCGTTATTGCAAGTACCGCAAGAACAAGGACCGGCTAATTCCGTGC
>MG|10|94.8|Bacteroidetes|Bacteroidia|Bacteroidales|Prevotellaceae|Prevotella|denticola|
CCTACGGGAGGCAGCAGTGAGGAATATTGGTCAATGGGCGGAAGCCTGAACCAGCCAAGTAGCGTGAGGGATGAAGGCCCTACGGGTTGTAAACCTCTTTTATGCGGGGATAAAGTGGGGGACGTGTCCCCTATTGCAGGTACCGCATGAATAAGGACCGGCTAATTCCGTGC
>MG|33|92.49|Bacteroidetes|Bacteroidia|Bacteroidales|Prevotellaceae|Prevotella|stercorea|
CCTACGGGAGGCAGCAGTGAGGAATATTGGTCAATGGGCGCGAGCCTGAACCAGCCAAGTAGCGTGGAGGATGACTGCCCTACGGGTTGTAAACTCCTTTTGCAGGGGGATAAAGTGTGCCACGCGTGGCATATTGCAGGTACCCTGCGAATAAGCATCGGCTAACTCCGTGC
>MG|12|95.95|Bacteroidetes|Bacteroidia|Bacteroidales|Prevotellaceae|Prevotella|multiformis|
CCTACGGGAGGCAGCAGTGAGGAATATTGGTCAATGGGCGGAAGCCTGAACCAGCCAAGTAGCGTGAGGGACGAAGGCCCTACGGGTTGTAAACCTCTTTTATGCGGGGATAAAGTGGGGGACGCGTCCCTTATTGCAGGTACCGCATGAATAAGGACCGGCTAATTCCGTGC
>MG|13|91.38|Bacteroidetes|Bacteroidia|Bacteroidales|Prevotellaceae|Prevotella|nigrescens|
GCACGGAATTAGCCGGTCCTTGTTCTTGCGGTACTTGCAATAGCGCAACACGTGCGCCACTTTACTCCCGCACCAAAGCAGTTTACAACCCTAAGGGCCTTCATCCTGCACGCTACTTGGCTGGTTCAGGCTTCCGCCCATTGACCAATATTCCTCACTGCTGCCTCCCGTAGG
>MG|24|84.09|Bacteroidetes|Bacteroidia|Bacteroidales|Prevotellaceae|Prevotella|copri|
GCACGGAGTTAGCCGATGCTTATTCGGCGGGTACGCTCAAAGACGCCACACGTGGCACCCCTTGACCCCCGCCAAAAGCGGTTTAAACACCGTAAGGTGATTCTTCCCGCACGCTACTTGGCTGGTTCAGGCTATCGCCCATTGACCAATATCCCTCACTGCTGCCTCCCGTAGG
>MG|14|91.43|Bacteroidetes|Bacteroidia|Bacteroidales|Prevotellaceae|Prevotella|dentasini|
GCACGGAATTAGCCGGTCCTTGTTCTTGCGGTACTTGCAATAACGCAACGCGTGCGCCACTTTACTCCCGCACCAAAGCAGTTTACAACCCTAAGGGCCGTCCTCCTGCACGCTACTTGGCTGGTTCAGGCTTCCGCCCATTGACCAATATTCCTCACTGCTGCCTCCCGTAGG
>MG|27|92.49|Bacteroidetes|Bacteroidia|Bacteroidales|Prevotellaceae|Prevotella|stercorea|
CCTACGGGAGGCAGCAGTGAGGAATATTGGTCAATGGGCGCGAGCCTGAACCAGCCAAGTAGCGTGGAGGATGACTGCCCTACGGTTGTAAACTCCTTTTGCAGGGGGATAAAGTGTGCCACGTGTGGCATATTGCAGGTACCCTGCGAATAAGCATCGGCTAACTCCGTGC
>MG|14|90.17|Bacteroidetes|Bacteroidia|Bacteroidales|Prevotellaceae|Prevotella|sp.|
CCTACGGGAGGCAGCAGTGAGGGATATTGGTCAATGGGCGGAAGCCTGAACCAGCCAAGTAGCGTGGGGGACGAAGGCCCTACGGGTCGTAAACCCCTTTTGCGCGGGGATAAAGGGGGCCACGTGTGGCCCTTTGCAGGTACCGCGCGAATAAGCATCGGCTAACTCCGTGC
>MG|37|91.38|Bacteroidetes|Bacteroidia|Bacteroidales|Prevotellaceae|Prevotella|nigrescens|
CCTACGGGAGGCAGCAGTGAGGAATATTGGTCAATGGGCGGAAGCCTGAACCAGCCAAGTAGCGTGCAGGATGAAGGCCCTTAGGGTTGTAAACTGCTTTGGTGCGGGAGTAAAGTGGCGCACGTGTTGCGCTATTGCAAGTACCGCAAGAACAAGGACCGGCTAATTCCGTGC
>MG|12|94.8|Bacteroidetes|Bacteroidia|Bacteroidales|Prevotellaceae|Prevotella|multiformis|
GCACGGAATTAGCCGGTCCTTATTCATGCGGTACCTGCAATAGGGGACCCGTCCCCCACTTTATCCCCGCATAAAAGAGGTTTACAACCCGTAGGGCCTTCGTCCCTCACGCTACTTGGCTGGTTCAGGCTTCCGCCCATTGACCAATATTCCTCACTGCTGCCTCCCGTAGG
>MG|14|92.49|Bacteroidetes|Bacteroidia|Bacteroidales|Prevotellaceae|Prevotella|stercorea|
GCACGGAGTTAGCCGATGCTTATTCGCAGGGTACCTGCAATATGCCACGCGTGGCACACTTTATCCCCCTGCAAAAGGAGTTTACAACCCGTAGGGCAGTCATCCTCCACGCTACTTGGCTGGTTCAGGCTCGCGCCCATTGACCAATATTCCTCACTGCTGCCTCCCGTAGG
>MG|73|93.06|Bacteroidetes|Bacteroidia|Bacteroidales|Prevotellaceae|Prevotella|stercorea|
CCTACGGGAGGCAGCAGTGAGGAATATTGGTCAATGGGCGCGAGCCTGAACCAGCCAAGTAGCGTGCAGGAGGACGGCCCTATGGGTTGTAAACTGCTTTTGCGCGGGGATAACTTCCGCCACGTGTGGCGGCTTGCAGGTACCGCGTGAATAAGGACCGGCTAATTCCGTGC
>MG|20|84.18|Bacteroidetes|Bacteroidia|Bacteroidales|Prevotellaceae|Prevotella|copri|
CCTACGGGAGGCAGCAGTGAGGGATATTGGTCAATGGGCGATAGCCTGAACCAGCCAAGTAGCGTGCGGGAAGAATCACCTTACGGTGTTTAAACCGCTTTTGGCGGGGGTCAAGGGATGCCACGTGTGGCGTCTTTGAGCGTACCCGCCGAATAAGCATCGGCTAACTCCGTGC
>MG|120|93.64|Bacteroidetes|Bacteroidia|Bacteroidales|Prevotellaceae|Prevotella|stercorea|
CCTACGGGAGGCAGCAGTGAGGAATATTGGTCAATGGGCGCGAGCCTGAACCAGCCAAGTAGCGTGCAGGACGACGGCCCTATGGGTTGTAAACTGCTTTTGCGCGGGGATAACTTCCGCCACGTGTGGCGGCTTGCAGGTACCGCGTGAATAAGGACCGGCTAATTCCGTGC
>MG|54|84.09|Bacteroidetes|Bacteroidia|Bacteroidales|Prevotellaceae|Prevotella|copri|
CCTACGGGAGGCAGCAGTGAGGGATATTGGTCAATGGGCGATAGCCTGAACCAGCCAAGTAGCGTGCGGGAAGAATCACCTTACGGTGTTTAAACCGCTTTTGGCGGGGGTCAAGGGGTGCCACGTGTGGCGTCTTTGAGCGTACCCGCCGAATAAGCATCGGCTAACTCCGTGC
>MG|18|93.06|Bacteroidetes|Bacteroidia|Bacteroidales|Prevotellaceae|Prevotella|stercorea|
GCACGGAATTAGCCGGTCCTTATTCACGCGGTACCTGCAAGCCGCCACACGTGGCGGAAGTTATCCCCGCGCAAAAGCAGTTTACAACCCATAGGGCCGTCCTCCTGCACGCTACTTGGCTGGTTCAGGCTCGCGCCCATTGACCAATATTCCTCACTGCTGCCTCCCGTAGG
>MG|10|91.38|Bacteroidetes|Bacteroidia|Bacteroidales|Prevotellaceae|Prevotella|sp.|
GCACGGAATTAGCCGGTCCTTGTTCTTGCGGTACTTGCAATAGCGCAACACGTGCGCCACTTTACTCCCGCACCAAAGCAGTTTACAACCCTAAGGGCCGTCCTCCTGCACGCTACTTGGCTGGTTCAGGCTTCCGCCCATTGACCAATATTCCTCACTGCTGCCTCCCGTAGG
>MG|10|93.06|Bacteroidetes|Bacteroidia|Bacteroidales|Prevotellaceae|Prevotella|copri|
CCTACGGGAGGCAGCAGTGAGGAATATTGGTCAATGGGCGCAAGCCTGAACCAGCCAAGTAGCGTGAGGGACGAAGGCCCTACGGGTTGTAAACCTCTTTTGTGCGGGGACAAAGTTCGCGACGTGTCGCGTTTTGCGGGTACCGCACGAATAAGGACCGGCTAATTCCGTGC
>MG|28|91.91|Bacteroidetes|Bacteroidia|Bacteroidales|Prevotellaceae|Prevotella|stercorea|
CCTACGGGAGGCAGCAGTGAGGAATATTGGTCAATGGGCGCGAGCCTGAACCAGCCAAGTAGCGTGGAGGATGACTGCCCTACGGTTGTAAACTCCTTTTGCAGGGGGATAAAGTGTGCCACGCGTGGCATATTGCAGGTACCCTGCGAATAAGCATCGGCTAACTCCGTGC
>MG|27|91.91|Bacteroidetes|Bacteroidia|Bacteroidales|Prevotellaceae|Prevotella|copri|
CCTACGGGAGGCAGCAGTGAGGAATATTGGTCAATGGGCGGAAGCCTGAACCAGCCAAGTAGCGTGGGGGAGGAAGGCCCTACGGGTTGTAAACCCCTTTTGTGCGGGAACAAAGTGCGCCACGTGTGGCGTTTTGCGTGTACCGCACGAATAAGGACCGGCTAATTCCGTGC
>MG|23|91.91|Bacteroidetes|Bacteroidia|Bacteroidales|Prevotellaceae|Prevotella|denticola|
CCTACGGGAGGCAGCAGTGAGGAATATTGGTCAATGGGCGGAAGCCTGAACCAGCCAAGTAGCGTGGGGGAAGAAGGCCCTACGGGTTGTAAACCCCTTTTGTGCGGGAACAAAGTGCGGGACGTGTCCCGTTTTGCGTGTACCGCACGAATAAGGACCGGCTAATTCCGTGC
>MG|45|93.64|Bacteroidetes|Bacteroidia|Bacteroidales|Prevotellaceae|Prevotella|stercorea|
GCACGGAATTAGCCGGTCCTTATTCACGCGGTACCTGCAAGCCGCCACACGTGGCGGAAGTTATCCCCGCGCAAAAGCAGTTTACAACCCATAGGGCCGTCGTCCTGCACGCTACTTGGCTGGTTCAGGCTCGCGCCCATTGACCAATATTCCTCACTGCTGCCTCCCGTAGG
>MG|73|84.66|Bacteroidetes|Bacteroidia|Bacteroidales|Prevotellaceae|Prevotella|copri|
CCTACGGGAGGCAGCAGTGAGGGATATTGGTCAATGGGCGAGAGCCTGAACCAGCCAAGTAGCGTGCGGGAAGAATCACCTTACGGTGTTTAAACCGCTTTTGGCGGGGGTCAAGGGGTGCCACGTGTGGCGTCTTTGAGCGTACCCGCCGAATAAGCATCGGCTAACTCCGTGC
>MG|19|91.33|Bacteroidetes|Bacteroidia|Bacteroidales|Prevotellaceae|Prevotella|copri|
GCACGGAATTAGCCGGTCCTTATTCGTGCGGTACACGCAAAACGCCACACGTGGCGCACTTTGTTCCCGCACAAAAGGGGTTTACAACCCGTAGGGCCTTCCTCCCCCACGCTACTTGGCTGGTTCAGGCTTACGCCCATTGACCAATATTCCTCACTGCTGCCTCCCGTAGG
>MG|24|91.95|Bacteroidetes|Bacteroidia|Bacteroidales|Prevotellaceae|Prevotella|copri|
CCTACGGGAGGCAGCAGTGAGGAATATTGGTCAATGGGCGGAAGCCTGAACCAGCCAAGTAGCGTGAGGGACGACGGCCCTATGGGTTGTAAACCTCTTTTGCGCGGGGACAAAGTGCTCCACGTGTTGGGGCTTTGCGGGTACCGCGCGAATAAGGACCGGCTAATTCCGTGC
>MG|10|96.55|Bacteroidetes|Bacteroidia|Bacteroidales|Prevotellaceae|Prevotella|oralis|
CCTACGGGAGGCAGCAGTGAGGAATATTGGTCAATGGGCGTAAGCCTGAACCAGCCAAGTAGCGTGCAGGATGACGGCCCTATGGGTTGTAAACTGCTTTTAAGCGGGGGATAAAGTCAGGGACGTGTCCCTGTTTGCAGGTACCGCTTGAATAAGGACCGGCTAATTCCGTGC
>MG|48|91.33|Bacteroidetes|Bacteroidia|Bacteroidales|Prevotellaceae|Prevotella|copri|
CCTACGGGAGGCAGCAGTGAGGAATATTGGTCAATGGGCGTAAGCCTGAACCAGCCAAGTAGCGTGGGGGAGGAAGGCCCTACGGGTTGTAAACCCCTTTTGTGCGGGAACAAAGTGCGCCACGTGTGGCGTTTTGCGTGTACCGCACGAATAAGGACCGGCTAATTCCGTGC
>MG|36|94.22|Bacteroidetes|Bacteroidia|Bacteroidales|Prevotellaceae|Prevotella|stercorea|
CCTACGGGAGGCAGCAGTGAGGAATATTGGTCAATGGGCGCGAGCCTGAACCAGCCAAGTAGCGTGCAGGACGACGGCCCTATGGGTTGTAAACTGCTTTTGCGCGGGGATAATGTCCGCCACGTGTGGCGGCTTGCAGGTACCGCGTGAATAAGGACCGGCTAATTCCGTGC
>MG|76|91.43|Bacteroidetes|Bacteroidia|Bacteroidales|Prevotellaceae|Prevotella|buccae|
CCTACGGGAGGCAGCAGTGAGGAATATTGGTCAATGGGCGGAAGCCTGAACCAGCCAAGTAGCGTGCAGGATGAAGGCCCTTAGGGTTGTAAACTGCTTTGGTGCGGGAGTAAAGTGGCGCACGCGTTGCGTTATTGCAAGTACCGCAAGAACAAGGACCGGCTAATTCCGTGCC
>MG|22|94.8|Bacteroidetes|Bacteroidia|Bacteroidales|Prevotellaceae|Prevotella|multiformis|
CCTACGGGAGGCAGCAGTGAGGAATATTGGTCAATGGGCGGAAGCCTGAACCAGCCAAGTAGCGTGAGGGACGAAGGCCCTACGGGTTGTAAACCTCTTTTATGCGGGGATAAAGTGGGGGACGGGTCCCCTATTGCAGGTACCGCATGAATAAGGACCGGCTAATTCCGTGC
>MG|22|94.22|Bacteroidetes|Bacteroidia|Bacteroidales|Prevotellaceae|Prevotella|stercorea|
GCACGGAATTAGCCGGTCCTTATTCACGCGGTACCTGCAAGCCGCCACACGTGGCGGACATTATCCCCGCGCAAAAGCAGTTTACAACCCATAGGGCCGTCGTCCTGCACGCTACTTGGCTGGTTCAGGCTCGCGCCCATTGACCAATATTCCTCACTGCTGCCTCCCGTAGG
>MG|11|91.95|Bacteroidetes|Bacteroidia|Bacteroidales|Prevotellaceae|Prevotella|stercorea|
CCTACGGGAGGCAGCAGTGAGGAATATTGGTCAATGGGCGCGAGCCTGAACCAGCCAAGTAGCGTGGAGGATGACTGCCCTACGGGTTGTAAACTCCTTTTGCAGGGGGGATAAAGTGTGCCACGCGTGGCATATTGCAGGTACCCTGCGAATAAGCATCGGCTAACTCCGTGC
>MG|13|84.18|Bacteroidetes|Bacteroidia|Bacteroidales|Prevotellaceae|Prevotella|copri|
GCACGGAGTTAGCCGATGCTTATTCGGCGGGTACGCTCAAAGACGCCACACGTGGCATCCCTTGACCCCCGCCAAAAGCGGTTTAAACACCGTAAGGTGATTCTTCCCGCACGCTACTTGGCTGGTTCAGGCTATCGCCCATTGACCAATATCCCTCACTGCTGCCTCCCGTAGG
>MG|20|93.06|Bacteroidetes|Bacteroidia|Bacteroidales|Prevotellaceae|Prevotella|stercorea|
CCTACGGGAGGCAGCAGTGAGGAATATTGGTCAATGGGCGCGAGCCTGAACCAGCCAAGTAGCGTGGAGGATGACTGCCCTACGGGTTGTAAACTCCTTTTGCAGGGGGATAAAGTGTGCCACGTGTGGCATATTGCAGGTACCCTGCGAATAAGCATCGGCTAACTCCGTGC
>MG|39|91.38|Bacteroidetes|Bacteroidia|Bacteroidales|Prevotellaceae|Prevotella|sp.|
CCTACGGGAGGCAGCAGTGAGGAATATTGGTCAATGGGCGGAAGCCTGAACCAGCCAAGTAGCGTGCAGGAGGACGGCCCTTAGGGTTGTAAACTGCTTTGGTGCGGGAGTAAAGTGGCGCACGTGTTGCGCTATTGCAAGTACCGCAAGAACAAGGACCGGCTAATTCCGTGC
>MG|17|78.89|Bacteroidetes|Flavobacteriia|Flavobacteriales|Flavobacteriaceae|Chryseobacterium|palustre|
CCTACGGGAGACAGCAGTTAGGAATATTCGTCAATGGAGGAAACTCTGAACGAGCAATGCCGCGTGAAGGATGACGGTCCTATGGATTGTAAACTTCTGTTGTTAGGGACGAACGACCAGTATAGGAAATGATACTGGAGTGACGGTACCTTTCAAGAAAGCTCCGGCTAACTACGTGC
>MG|15|78.89|Bacteroidetes|Flavobacteriia|Flavobacteriales|Flavobacteriaceae|Chryseobacterium|palustre|
GCACGTAGTTAGCCGGAGCTTTCTTGAAAGGTACCGTCACTCCAGTATCATTTCCTATACTGGTCGTTCGTCCCTAACAACAGAAGTTTACAATCCATAGGACCGTCATCCTTCACGCGGCATTGCTCGTTCAGAGTTTCCTCCATTGACGAATATTCCTAACTGCTGTCTCCCGTAGG
>MG|10|85.06|Bacteroidetes|Sphingobacteriia|Sphingobacteriales|Saprospiraceae|Saprospira|sp.|
CCTACGGGAGGCAGCAGTGAGGAATATTGGTCAATGGGCGGAAGCCTGAACCAGCCATGCCGCGTGGAGGAAGGAGGCCTGGAAGGTCGTAAACTCCTTTTAACCGGGAGCAGCGGCGTCCACGTGTGGGCGTATGAGCGTACCGGCGGAATAAGCATCGGCTAACTCCGTGC
>MG|24|85.06|Chloroflexi|Dehalococcoidia|Dehalococcoidales|Dehalococcoidaceae|Dehalococcoides|sp.|
GCACGTAGTTAGCCGTCCCTTATTCATGAGTTACCGTCATAATCTTCTCTCATAAAAGCAGTTTACAACCCGAGGGCCTTCATCCTGCACGCGGCATTGCTCCATCAAGCTTTCGCTCATTGTGAAATATTCCTCACTGCTGCCTCCCGTAGG
>MG|73|85.06|Chloroflexi|Dehalococcoidia|Dehalococcoidales|Dehalococcoidaceae|Dehalococcoides|sp.|
CCTACGGGAGGCAGCAGTGAGGAATATTTCACAATGAGCGAAAGCTTGATGGAGCAATGCCGCGTGCAGGATGAAGGCCCTCGGGTTGTAAACTGCTTTTATGAGAGAAGATTATGACGGTAACTCATGAATAAGGGACGGCTAACTACGTGC
>MG|26|87.97|Cyanobacteria|Nostocophycideae|Nostocales|Nostocaceae|Anabaena|cylindrica|
GCACAGAGTTAGCCGATGCTTATTCCCCCGGATACCGTCATTGCTTCTTCTCCGGGAAAAGAAGTTCATGACCCGTAGGCCTTCTACCTTCACGCGGCATTGCTCCGTCAGGCTTTCGCCCATTGCGGAAAATTCCCCACTGCTGCCTCCCGTAGG
>MG|165|87.97|Cyanobacteria|Nostocophycideae|Nostocales|Nostocaceae|Anabaena|cylindrica|
GCACAGAGTTAGCCGATGCTTATTCCCCGGATACCGTCATTGCTTCTTCTCCGGGAAAAGAAGTTCATGACCCGTAGGCCTTCTACCTTCACGCGGCATTGCTCCGTCAGGCTTTCGCCCATTGCGGAAAATTCCCCACTGCTGCCTCCCGTAGGA
>MG|10|87.26|Cyanobacteria|Nostocophycideae|Nostocales|Nostocaceae|Anabaena|cylindrica|
GCACAGAGTTAGCCGATGCTTATTCCCCGGATACCGTCATTGCTTCTTCTCCGGGAAAAGAATTCATGACCCGTAGGCCTTCTACCTTCACGCGGCATTGCTCCGTCAGGCTTTCGCCCATTGCGGAAAATTCCCCACTGCTGCCTCCCGTAGGG
>MG|17|87.26|Cyanobacteria|Nostocophycideae|Nostocales|Nostocaceae|Anabaena|cylindrica|
CCTACGGGAGGCAGCAGTGGGGAATTTTCCGCAATGGGCGAAAGCCTGACGGAGCAATGCCGCGTGAAGGTAGAAGGCCTACGGGTCATGAATTCTTTTCCCGGAGAAGAAGCAATGACGGTATCCGGGGAATAAGCATCGGCTAACTCTGTGC
>MG|16|87.26|Cyanobacteria|Nostocophycideae|Nostocales|Nostocaceae|Anabaena|cylindrica|
CCTACGGGAGGCAGCAGTGGGGAATCTTCCGCAATGGGCGAAAGCCTGACGGAGCAATGCCGCGTGAAGGTAGAAGGCCTACGGGTCATGAACTTCTTTTCCCGGAGAAGAAGCAATGACGGTATCCGGGGAATAAGCATCGGCTAACTCTGTGC
>MG|475|87.9|Cyanobacteria|Nostocophycideae|Nostocales|Nostocaceae|Anabaena|cylindrica|
CCTACGGGAGGCAGCAGTGGGGAATTTTCCGCAATGGGCGAAAGCCTGACGGAGCAATGCCGCGTGAAGGTAGAAGGCCTACGGGTCATGAACTTCTTTTCCCGGAGAAGAAGCAATGACGGTATCCGGGGAATAAGCATCGGCTAACTCTGTGC
>MG|13|90.45|Cyanobacteria|Nostocophycideae|Nostocales|Nostocaceae|Anabaena|cylindrica|
GCACAGAGTTAGCCGATGCTTATTCCTCAGATACCGTCATTGTTTCTTCTCCGAGAAAAGAAGTTGACGACCCGTAGGCCTTCCACCTCCACGCGGCATTGCTCCGTCAGGCTTTCGCCCATTGCGGAAAATTCCCCACTGCTGCCTCCCGTAGG
>MG|35|90.45|Cyanobacteria|Nostocophycideae|Nostocales|Nostocaceae|Anabaena|cylindrica|
CCTACGGGAGGCAGCAGTGGGGAATTTTCCGCAATGGGCGAAAGCCTGACGGAGCAATGCCGCGTGGAGGTGGAAGGCCTACGGGTCGTCAACTTCTTTTCTCGGAGAAGAAACAATGACGGTATCTGAGGAATAAGCATCGGCTAACTCTGTGC
>MG|20|87.26|Cyanobacteria|Nostocophycideae|Nostocales|Nostocaceae|Anabaena|cylindrica|
CCTACGGGAGGCAGCAGTAGGGAATTTTCCGCAATGGGCGAAAGCCTGACGGAGCAATGCCGCGTGAAGGTAGAAGGCCTACGGGTCATGAACTTCTTTTCCCGGAGAAGAAGCAATGACGGTATCCGGGGAATAAGCATCGGCTAACTCTGTGC
>MG|74|87.97|Cyanobacteria|Nostocophycideae|Nostocales|Nostocaceae|Anabaena|cylindrica|
CCTACGGGAGGCAGCAGTGGGGAATTTTCCGCAATGGGCGAAAGCCTGACGGAGCAATGCCGCGTGAAGGTAGAAGGCCTACGGGTCATGAACTTCTTTTCCCGGAGAAGAAGCAATGACGGTATCCGGGGGAATAAGCATCGGCTAACTCTGTGC
>MG|19|87.34|Cyanobacteria|Nostocophycideae|Nostocales|Nostocaceae|Anabaena|cylindrica|
CCTACGGGAGGCAGCAGTGGGGGAATTTTCCGCAATGGGCGAAAGCCTGACGGAGCAATGCCGCGTGAAGGTAGAAGGCCTACGGGTCATGAACTTCTTTTCCCGGAGAAGAAGCAATGACGGTATCCGGGGAATAAGCATCGGCTAACTCTGTGC
>MG|12|96.07|Firmicutes|Bacilli|Bacillales|Bacillaceae|Bacillus|lentus|
CCTACGGGAGGCAGCAGTAGGGAATCTTCCGCAATGGACGAAAGTCTGACGGAGCAATGCCGCGTGAGTGAAGAAGGTTTTCGGATCGTAAAGCTCTGTTATCGGGGAAGAACAAGGATCGGAGTAACTGCCGGTCCCTTGACGGTACCCGACCAGAAAGCCACGGCTAACTACGTGC
>MG|10|98.88|Firmicutes|Bacilli|Bacillales|Bacillaceae|Bacillus / Oceanobacillus|sp.|
CCTACGGGAGGCAGCAGTAGGGAATCTTCCGCAATGGACGAAAGTCTGACGGAGCAACGCCGCGTGAGTGATGAAGGTTTTCGGATCGTAAAACTCTGTTGTTAGGGAAGAACAAGTACGAGCGTAACTACTCGTACCTTGACGGTACCTAACCAGAAAGCCACGGCTAACTACGTGC
>MG|10|98.88|Firmicutes|Bacilli|Bacillales|Bacillaceae|Bacillus / Oceanobacillus|picturae|
CCTACGGGAGGCAGCAGTAGGGAATCTTCCGCAATGGACGAAAGTCTGACGGAGCAACGCCGCGTGAGTGATGAAGGTTTTCGGATCGTAAAACTCTGTTGTAAGGGAAGAACAAGTACGATAGTAACTGATCGTACCTTGACGGTACCTTACCAGAAAGCCACGGCTAACTACGTGC
>MG|18|96.07|Firmicutes|Bacilli|Bacillales|Bacillaceae|Bacillus|lentus|
CCTACGGGAGGCAGCAGTAGGGAATCTTCCGCAATGGACGAAAGTCTGACGGAGCAATGCCGCGTGAATGAAGAAGGTCTTCGGATCGTAAAGTTCTGTTATCAGGGAAGAACAAGGATCGGAGTAACTGCCGGTCCCTTGACGGTACCTGACCAGAAAGCCACGGCTAACTACGTGC
>MG|20|96.07|Firmicutes|Bacilli|Bacillales|Bacillaceae|Bacillus|thermotolerans|
CCTACGGGAGGCAGCAGTAGGGAATCTTCCGCAATGGACGAAAGTCTGACGGAGCAATGCCGCGTGAGTGAAGAAGGTTTTCGGATCGTAAAGCTCTGTTATCGGGGAAGAACAAGGACCGGAGTAACTGCCGGTCCCTTGACGGTACCCGACCAGAAAGCCACGGCTAACTACGTGC
>MG|13|97.19|Firmicutes|Bacilli|Bacillales|Bacillaceae|Bacillus / Oceanobacillus / Planococcus / Planomicrobium|sp.|
CCTACGGGAGGCAGCAGTAGGGAATCTTCCGCAATGGACGAAAGTCTGACGGAGCAACGCCGCGTGAGTGATGAAGGTTTTCGGATCGTAAAACTCTGTTGTAAGGGAAGAACAAGTACGAATTAACTACTCGTACCTTGACGGTACCTTACCAGAAAGCCACGGCTAACTACGTGC
>MG|11|96.07|Firmicutes|Bacilli|Bacillales|Bacillaceae|Oceanobacillus|sp.|
CCTACGGGAGGCAGCAGTAGGGAATCTTCCGCAATGGACGAAAGTCTGACGGAGCAACGCCGCGTGAGTGAAGAAGGTTTTCGGATCGTAAAACTCTGTTGTCGGAGAAGAACAAGTAGGAGAGTAACTGTTCCTACCTTGACGGTACCCGACCAGAAAGTCACGGCTAACTACGTGC
>MG|175|96.65|Firmicutes|Bacilli|Bacillales|Bacillaceae|Oceanobacillus|sp.|
GCACGTAGTTAGCCGTGGCTTTCTGGTCGGGTACCGTCAAGGTAGGAACAGTTACTCTCCTACTTGTTCTTCTCCGACAACAGAGTTTTACGATCCGAAAACCTTCTTCACTCACGCGGCGTTGCTCCGTCAGACTTTCGTCCATTGCGGAAGATTCCCTACTGCTGCCTCCCGTAGGA
>MG|433|96.65|Firmicutes|Bacilli|Bacillales|Bacillaceae|Oceanobacillus|sp.|
CCTACGGGAGGCAGCAGTAGGGAATCTTCCGCAATGGACGAAAGTCTGACGGAGCAACGCCGCGTGAGTGAAGAAGGTTTTCGGATCGTAAAACTCTGTTGTCGGAGAAGAACAAGTAGGAGAGTAACTGTTCCTACCTTGACGGTACCCGACCAGAAAGCCACGGCTAACTACGTGCC
>MG|21|96.63|Firmicutes|Bacilli|Bacillales|Bacillaceae|Bacillus|firmus|
CCTACGGGAGGCAGCAGTAGGGAATCTTCCGCAATGGACGAAAGTCTGACGGAGCAACGCCGCGTGAGTGAAGAAGGTTTTCGGATCGTAAAACTCTGTTGTCGGGGAAGAACAAGCACTGGAGTAACTGCCAGTGCCTTGACGGTACCCGACCAGAAAGCCACGGCTAACTACGTGC
>MG|10|96.63|Firmicutes|Bacilli|Bacillales|Bacillaceae|Bacillus|firmus|
GCACGTAGTTAGCCGTGGCTTTCTGGTCGGGTACCGTCAAGGCACTGGCAGTTACTCCAGTGCTTGTTCTTCCCCGACAACAGAGTTTTACGATCCGAAAACCTTCTTCACTCACGCGGCGTTGCTCCGTCAGACTTTCGTCCATTGCGGAAGATTCCCTACTGCTGCCTCCCGTAGG
>MG|167|81.32|Firmicutes|Bacilli|Bacillales|Bacillales incertae sedis|Geomicrobium|halophilum|
CCTACGGGAGACAGCAGTTAGGAATATTCGTCAATGGAGGAAACTCTGAACGAGCAATGCCGCGTGAGTGATGAAGGCCCTATGGGTCGTAAAGCTCTGTTGTGAAGGAAGAACTATTAGGATAGGTAATGATCTTAATTTGACGGTACTTCACCAGAAAGCCCCGGCTAACTACGTGC
>MG|62|81.32|Firmicutes|Bacilli|Bacillales|Bacillales incertae sedis|Geomicrobium|halophilum|
GCACGTAGTTAGCCGGGGCTTTCTGGTGAAGTACCGTCAAATTAAGATCATTACCTATCCTAATAGTTCTTCCTTCACAACAGAGCTTTACGACCCATAGGGCCTTCATCACTCACGCGGCATTGCTCGTTCAGAGTTTCCTCCATTGACGAATATTCCTAACTGCTGTCTCCCGTAGG
>MG|17|80.77|Firmicutes|Bacilli|Bacillales|Paenibacillaceae|Brevibacillus|reuszeri|
GCACGTAGTTAGCCGGAGCTTTCTTGAAAGGTACCGTCACTCCAGTATCATTTCCTATACTGGTCGTTCGTCCCTAACAACAGAACTTTACAATCCAGAGGACCTTCTTCGTTCACGCGGCATTGCTCGTTCAGAGTTTCCTCCATTGACGAATATTCCTAACTGCTGTCTCCCGTAGG
>MG|46|78.69|Firmicutes|Bacilli|Bacillales|Paenibacillaceae|Brevibacillus|reuszeri|
GCACGTAGTTAGCCGGAGCTTTCTTGAAAGGTACCGTCACTCCAGTATCATTTCCTATACTGGTCGTTCGTCCCTAACAACAGAACTTTACAATCCAGAGGACCTTCTTCGTTCACGCGGCATTGCTCGTTCAGGGTTCCCCCCCATTGACGAATATTCCTAACTGCTGTCTCCCGTAGG
>MG|74|78.69|Firmicutes|Bacilli|Bacillales|Paenibacillaceae|Brevibacillus|reuszeri|
CCTACGGGAGACAGCAGTTAGGAATATTCGTCAATGGGGGGGAACCCTGAACGAGCAATGCCGCGTGAACGAAGAAGGTCCTCTGGATTGTAAAGTTCTGTTGTTAGGGACGAACGACCAGTATAGGAAATGATACTGGAGTGACGGTACCTTTCAAGAAAGCTCCGGCTAACTACGTGC
>MG|35|80.77|Firmicutes|Bacilli|Bacillales|Paenibacillaceae|Brevibacillus|reuszeri|
CCTACGGGAGACAGCAGTTAGGAATATTCGTCAATGGAGGAAACTCTGAACGAGCAATGCCGCGTGAACGAAGAAGGTCCTCTGGATTGTAAAGTTCTGTTGTTAGGGACGAACGACCAGTATAGGAAATGATACTGGAGTGACGGTACCTTTCAAGAAAGCTCCGGCTAACTACGTGC
>MG|10|91.01|Firmicutes|Bacilli|Bacillales|Planococcaceae|Sporosarcina|sp.|
CCTACGGGAGGCAGCAGTAGGGAATCTTCCACAATGGACGCAAGTCTGATGGAGCAACGCCGCGTGAGTGAAGAAGGTTTTCGGACTGTAAAGCTCTGTTGTAAGGAAAGAACGGTACGGATAGGATCCGTAAGTGACGGTACCTTACCAGAAAGCCACGGCTAACTACGTGC
>MG|10|95.56|Firmicutes|Bacilli|Bacillales|Planococcaceae|Planomicrobium|koreense|
CCTACGGGAGGCAGCAGTAGGGAATCTTCCGCAATGGACGAAAGTCTGACGGAGCAATGCCGCGTGAGTGATGAAGGTTTTCGGATCGTAAAACTCTGTTGTGAGGGAAGAACAAGTACCGAAGTAATATGTCGGTACCTTGACGGTACCTTACCAGAAAGCCCCGGCTAACTACGTGC
>MG|15|79.89|Firmicutes|Bacilli|Bacillales|Staphylococcaceae|Staphylococcus|aureus|
CCTACGGGAGACAGCAGTTAGGAATATTCGTCAATGGAGGAAACTCTGAACGAGCAATGCCGCGTGAGTGATGAAGGTCCTCTGGATTGTAAAACTCTGTTGTTTAGGAAAAATTGTACAAGCAGGAAATGGCTTGTGCTTGATGGTACTATTCAAGAAAGCCACGGCTAACTACGTGC
>MG|23|96.63|Firmicutes|Bacilli|Lactobacillales|Aerococcaceae|Facklamia|languida|
CCTACGGGAGGCAGCAGTAGGGAATCTTCCGCAATGGACGAAAGTCTGACGGAGCAACGCCGCGTGTGTGAAGAAGGTCTTCGGATCGTAAAGCACTGTTATTAGAGAAGAACAACCGGTAGAGTAACTGTTACCGGCTTGATGGTATCTAACCAGAAAGCCACGGCTAACTACGTGC
>MG|22|96.09|Firmicutes|Bacilli|Lactobacillales|Aerococcaceae|Facklamia|tabacinasalis|
CCTACGGGAGGCAGCAGTAGGGAATCTTCCGCAATGGACGCAAGTCTGACGGAGCAACGCCGCGTGTGTGAAGAAGGTTTTCGGATCGTAAAGCACTGTTATTAGAGAAGAACAGCCGATAGAGTAACTGTTCATTCGATGACGGTATCTAACCAGCAAGTCACGGCTAACTACGTGC
>MG|20|96.07|Firmicutes|Bacilli|Lactobacillales|Aerococcaceae|Facklamia|tabacinasalis|
CCTACGGGAGGCAGCAGTAGGGAATCTTCCGCAATGGACGCAAGTCTGACGGAGCAACGCCGCGTGTGTGAAGAAGGTTTTCGGATCGTAAAGCACTGTTATTAGAGAAGAACAGCCGATAGAGTAACTGTTCACGCAGTGACGGTATCCAACCAGAAAGTCACGGCTAACTACGTGC
>MG|12|93.82|Firmicutes|Bacilli|Lactobacillales|Aerococcaceae|Facklamia|tabacinasalis|
CCTACGGGAGGCAGCAGTAGGGAATCTTCCGCAATGGGCGAAAGCCTGACGGAGCAATGCCGCGTGAGTGAAGAAGGCCTTCGGGTCGTAAAACTCTGTTATAAGAGAAGAACAGCCGATAGAGTAACTGTTATCGGTTTGACGGTATCTAACCAGAAAGTGACGGCTAACTACGTGC
>MG|14|96.09|Firmicutes|Bacilli|Lactobacillales|Aerococcaceae|Facklamia|tabacinasalis|
GCACGTAGTTAGCCGTGACTTGCTGGTTAGATACCGTCATCGAATGAACAGTTACTCTATCGGCTGTTCTTCTCTAATAACAGTGCTTTACGATCCGAAAACCTTCTTCACACACGCGGCGTTGCTCCGTCAGACTTGCGTCCATTGCGGAAGATTCCCTACTGCTGCCTCCCGTAGG
>MG|11|96.07|Firmicutes|Bacilli|Lactobacillales|Aerococcaceae|Facklamia|tabacinasalis|
GCACGTAGTTAGCCGTGACTTTCTGGTTGGATACCGTCACTGCGTGAACAGTTACTCTATCGGCTGTTCTTCTCTAATAACAGTGCTTTACGATCCGAAAACCTTCTTCACACACGCGGCGTTGCTCCGTCAGACTTGCGTCCATTGCGGAAGATTCCCTACTGCTGCCTCCCGTAGG
>MG|92|96.07|Firmicutes|Bacilli|Lactobacillales|Aerococcaceae|Globicatella|sanguinis|
CCTACGGGAGGCAGCAGTAGGGAATCTTCCGCAATGGACGCAAGTCTGACGGAGCAACGCCGCGTGTGTGAAGAAGGTTTTCGGATCGTAAAGCACTGTTATTAGAGAAGAACACCCACTAGAGTAACTGTTAGTGGATTGACGGTATCTAACCAGAAAGCCACGGCTAACTACGTGC
>MG|16|96.07|Firmicutes|Bacilli|Lactobacillales|Aerococcaceae|Aerococcus|viridans|
CCTACGGGAGGCAGCAGTAGGGAATCTTCGGCAATGGGCGAAAGCCTGACCGAGCAACGCCGCGTGAATGATGAAGGCCTTCGGGTTGTAAAATTCTGTTATAAGAGAAGAACAAATTGTAGAGTAACTGCTACAGTCTTGACGGTATCTTATCAGAAAGCCACGGCTAACTACGTGC
>MG|36|96.09|Firmicutes|Bacilli|Lactobacillales|Aerococcaceae|Globicatella|sanguinis|
GCACGTAGTTAGCCGTGGCTTTCTGGTTAGATACCGTCAATCCACTAACAGTTACTCTAGTGGGTGTTCTTCTCTAATAACAGTGCTTTACGATCCGAAAACCTTCTTCACACACGCGGCGTTGCTCCGTCAGACTTGCGTCCATTGCGGAAGATTCCCTACTGCTGCCTCCCGTAGGA
>MG|12|96.63|Firmicutes|Bacilli|Lactobacillales|Aerococcaceae|Facklamia|tabacinasalis|
CCTACGGGAGGCAGCAGTAGGGAATCTTCGGCAATGGACGCAAGTCTGACCGAGCAACGCCGCGTGAGTGAAGAAGGTTTTCGGATCGTAAAACTCTGTTGTTAGAGAAGAACAGCCGATAGAGTAACTGTTATCGGTTTGACGGTATCTAACCAGAAAGTGACGGCTAACTACGTGC
>MG|15|98.88|Firmicutes|Bacilli|Lactobacillales|Carnobacteriaceae|Carnobacterium / Enterococcus|sp.|
CCTACGGGAGGCAGCAGTAGGGAATCTTCCGCAATGGACGAAAGTCTGACGGAGCAATGCCGCGTGAGTGAAGAAGGTTTTCGGATCGTAAAACTCTGTTGTTAGAGAAGAACAAGGATGAGAGTAACTGTTCATCCCTTGACGGTATCTAACCAGAAAGCCACGGCTAACTACGTGC
>MG|16|97.19|Firmicutes|Bacilli|Lactobacillales|Carnobacteriaceae|Carnobacterium / Lactobacillus|sp.|
CCTACGGGAGGCAGCAGTAGGGAATCTTCCACAATGGACGCAAGTCTGATGGAGCAACGCCGCGTGAGTGAAGAAGGTCTTCGGATCGTAAAACTCTGTTGTTAGAGAAGAACAAGGATGAGAGTAACTGTTCATCCCTTGACGGTATCTAACCAGAAAGCCACGGCTAACTACGTGC
>MG|28|94.38|Firmicutes|Bacilli|Lactobacillales|Carnobacteriaceae|Atopostipes|suicloacalis|
GCACGTAGTTAGCCGTGACTTTCTGGTTAGGTACCGTCAAAGTTGAGACAGTTACTCCTCAACTTGTTCTTCTCTAATAACAGAACTTTACGATCCGAAGACCTTCTTCATTCACGCGGCATTGCTCCATCAGACTTTCGTCCATTGTGGAAGATTCCCTACTGCTGCCTCCCGTAGG
>MG|46|94.38|Firmicutes|Bacilli|Lactobacillales|Carnobacteriaceae|Atopostipes|suicloacalis|
CCTACGGGAGGCAGCAGTAGGGAATCTTCCACAATGGACGAAAGTCTGATGGAGCAATGCCGCGTGAATGAAGAAGGTCTTCGGATCGTAAAGTTCTGTTATTAGAGAAGAACAAGTTGAGGAGTAACTGTCTCAACTTTGACGGTACCTAACCAGAAAGTCACGGCTAACTACGTGC
>MG|98|92.31|Firmicutes|Bacilli|Lactobacillales|Carnobacteriaceae|Alkalibacterium|sp.|
GCACGTAGTTAGCCGGGGCTTCCTCCTTGGGTACCGTCACTTACTTCTTCCCCAAGGACAGAGGTTTACAATCCGAAAACCTTCCTCCCTCACGCGGCGTTGCTGGGTCAGGCTTTCGCCCATTGCCCAATATTCCCCACTGCTGCCTCCCGTAGG
>MG|148|96.09|Firmicutes|Bacilli|Lactobacillales|Carnobacteriaceae|Trichococcus|sp.|
GCACGTAGTTAGCCGTGGCTTTCTGGTCGGGTACCGTCAAGGCAGGAACAGTTCCTTTCCTGCTTGTTCTTCTCCGACAACAGAGTTTTACGATCCGAAAACCTTCTTCACTCACGCGGCGTTGCTCCGTCAGACTTTCGTCCATTGCGGAAGATTCCCTACTGCTGCCTCCCGTAGGA
>MG|25|100.0|Firmicutes|Bacilli|Lactobacillales|Carnobacteriaceae|Desemzia / Pisciglobus|Desemzia incerta / Pisciglobus halotolerans|
GCACGTAGTTAGCCATGGCTTTCTGGTTAGATACCGTCAAGGGACGAGCAGTTACTCTCATCCTTGTTCTTCTCTAACAACAGAGTTTTACGATCCGAAAACCTTCTTCACTCACGCGGCGTTGCTCCGTCAGACTTTCGTCCATTGCGGAAGATTCCCTACTGCTGCCTCCCGTAGG
>MG|14|95.53|Firmicutes|Bacilli|Lactobacillales|Carnobacteriaceae|Trichococcus|sp.|
CCTACGGGAGGCAGCAGTAGGGAATCTTCCGCAATGGACGAAAGTCTGACGGAGCAACGCCGCGTGAGTGAAGAAGGTTTTCGGATCGTAAAAACTCTGTTGTCGGAGAAGAACAAGCAGGAAAGGAACTGTTCCTGCCTTGACGGTACCCGACCAGAAAGCCACGGCTAACTACGTGC
>MG|245|92.31|Firmicutes|Bacilli|Lactobacillales|Carnobacteriaceae|Alkalibacterium|sp.|
CCTACGGGAGGCAGCAGTGGGGAATATTGGGCAATGGGCGAAAGCCTGACCCAGCAACGCCGCGTGAGGGAGGAAGGTTTTCGGATTGTAAACCTCTGTCCTTGGGGAAGAAGTAAGTGACGGTACCCAAGGAGGAAGCCCCGGCTAACTACGTGC
>MG|19|95.51|Firmicutes|Bacilli|Lactobacillales|Carnobacteriaceae|Atopostipes|suicloacalis|
CCTACGGGAGGCAGCAGTAGGGAATCTTCCACAATGGACGAAAGTCTGATGGAGCAATGCCGCGTGAATGAAGAAGGTCTTCGGATCGTAAAGTTCTGTTATTAGAGAAGAACAAGTCGAGGAGTAACTGTCTCGACTTTGACGGTACCTAACCAGAAAGTCACGGCTAACTACGTGC
>MG|392|96.13|Firmicutes|Bacilli|Lactobacillales|Carnobacteriaceae|Trichococcus|sp.|
CCTACGGGAGGCAGCAGTAGGGAATCTTCCGCAATGGACGAAAGTCTGACGGAGCAACGCCGCGTGAGTGAAGAAGGTTTTCGGATCGTAAAACTCTGTTGTCGGAGAAGAACAAGCAGGAAAGGAACTGTTCCTGCCTTGACGGTACCCGACCAGAAAGCCACGGCTAACTACGTGCCAG
>MG|10|98.88|Firmicutes|Bacilli|Lactobacillales|Carnobacteriaceae|Carnobacterium / Enterococcus|sp.|
GCACGTAGTTAGCCGTGGCTTTCTGGTTAGATACCGTCAAGGGATGAACAGTTACTCTCATCCTTGTTCTTCTCTAACAACAGAGTTTTACGATCCGAAAACCTTCTTCACTCACGCGGCATTGCTCCGTCAGACTTTCGTCCATTGCGGAAGATTCCCTACTGCTGCCTCCCGTAGG
>MG|69|100.0|Firmicutes|Bacilli|Lactobacillales|Carnobacteriaceae|Desemzia / Pisciglobus|Desemzia incerta / Pisciglobus halotolerans|
CCTACGGGAGGCAGCAGTAGGGAATCTTCCGCAATGGACGAAAGTCTGACGGAGCAACGCCGCGTGAGTGAAGAAGGTTTTCGGATCGTAAAACTCTGTTGTTAGAGAAGAACAAGGATGAGAGTAACTGCTCGTCCCTTGACGGTATCTAACCAGAAAGCCATGGCTAACTACGTGC
>MG|14|98.89|Firmicutes|Bacilli|Lactobacillales|Enterococcaceae|Enterococcus / Lactobacillus / Lactococcus / Leuconostoc|sp.|
CCTACGGGAGGCAGCAGTAGGGAATCTTCGGCAATGGACGAAAAGTCTGACCGAGCAACGCCGCGTGAGTGAAGAAGGTTTTCGGATCGTAAAAACTCTGTTGTTAGAGAAGAACAAGGATGAGAGTAACTGTTCATCCCTTGACGGTATCTAACCAGAAAGCCACGGCTAACTACGTGC
>MG|11|98.88|Firmicutes|Bacilli|Lactobacillales|Enterococcaceae|Enterococcus / Lactobacillus / Lactococcus / Leuconostoc|sp.|
CCTACGGGAGGCAGCAGTAGGGAATCTTCGGCAATGGACGCAAGTCTGACCGAGCAACGCCGCGTGAGTGAAGAAGGTTCTCGGATCGTAAAACTCTGTTGTTAGAGAAGAACAAGGATGAGAGTAACTGTTCATCCCTTGACGGTATCTAACCAGAAAGCCACGGCTAACTACGTGC
>MG|16|96.07|Firmicutes|Bacilli|Lactobacillales|Enterococcaceae|Enterococcus|faecium|
CCTACGGGAGGCAGCAGTAGGGAATCTTCCACAATGGGCGCAAGCCTGATGGAGCAACACCGCGTGAGTGAAGAAGGTTTTCGGATCGTAAAACTCTGTTGTTAGAGAAGAACAAGGATGAGAGTAACTGTTCATCCCTTGACGGTATCTAACCAGAAAGCCACGGCTAACTACGTGC
>MG|18|98.88|Firmicutes|Bacilli|Lactobacillales|Enterococcaceae|Enterococcus / Lactobacillus / Lactococcus / Leuconostoc|sp.|
CCTACGGGAGGCAGCAGTAGGGAATCTTCGGCAATGGACGAAAGTCTGACCGAGCAACGCCGCGTGAGTGAAGAAGGTTTTCGGATCGTAAAACTCTGTTGTTAGAGAAGAACAAGGATGAGAGTAACTGTTCATCCCTTGACGGTATCTAACCAGAAAGTGACGGCTAACTACGTGC
>MG|38|97.21|Firmicutes|Bacilli|Lactobacillales|Enterococcaceae|Enterococcus / Enterococcus / Lactobacillus / Lactococcus / Leuconostoc|faecium|
CCTACGGGAGGCAGCAGTAGGGAATCTTCGGCAATGGACGAAAGTCTGACCGAGCAACGCCGCGTGAGTGAAGAAGGTTTTCGGATCGTAAAACTCTGTTGTTAGAGAAGAACAAGGATGAGAGTAACTGTTCATTCGATGACGGTATCTAACCAGCAAGTCACGGCTAACTACGTGC
>MG|37|96.09|Firmicutes|Bacilli|Lactobacillales|Enterococcaceae|Enterococcus|cecorum|
CCTACGGGAGGCAGCAGTAGGGAATCTTCCACAATGGGCGCAAGCCTGATGGAGCAACACCGCGTGAGTGAAGAAGGTTTTCGGATCGTAAAACTCTGTTGTTAGAGAAGAACAAGGATGAGAGTGGAAAGTTCATCCCTTGACGGTATCTAACCAGAAAGCCACGGCTAACTACGTGC
>MG|17|96.65|Firmicutes|Bacilli|Lactobacillales|Enterococcaceae|Enterococcus|cecorum|
CCTACGGGAGGCAGCAGTAGGGAATTTTCGGCAATGGGGGGAACCCTGACCGAGCAACGCCGCGTGAGTGAAGAAGGTTTTCGGATCGTAAAACTCTGTTGTTAGAGAAGAACAAGGATGAGAGTGGAAAGTTCATCCCTTGACGGTATCTAACCAGAAAGCCACGGCTAACTACGTGC
>MG|12|94.41|Firmicutes|Bacilli|Lactobacillales|Enterococcaceae|Enterococcus|cecorum|
CCTACGGGAGGCAGCAGTAGGGAATCTTCCACAATGGGCGCAAGCCTGATGGAGCAACACCGCGTGAGTGAAGAAGGGTTTCGGCTCGTAAAGCTCTGTTGTTAGAGAAGAACAAGGATGAGAGTGGAAAGTTCATCCCTTGACGGTATCTAACCAGAAAGCCACGGCTAACTACGTGC
>MG|12|96.65|Firmicutes|Bacilli|Lactobacillales|Enterococcaceae|Enterococcus|cecorum|
GCACGTAGTTAGCCGTGGCTTTCTGGTTAGATACCGTCAAGGGATGAACTTTCCACTCTCATCCTTGTTCTTCTCTAATAACAGTGCTTTACGATCCGAAAACCTTCTTCACACACGCGGCGTTGCTCCGTCAGACTTGCGTCCATTGCGGAAGATTCCCTACTGCTGCCTCCCGTAGG
>MG|70|96.63|Firmicutes|Bacilli|Lactobacillales|Enterococcaceae|Enterococcus|sp.|
CCTACGGGAGGCAGCAGTAGGGAATCTTCCGCAATGGACGAAAGTCTGACGGAGCAACGCCGCGTGAGTGAAGAAGGTTTTCGGATCGTAAAACTCTGTTGTTGGAGAAGAACAAGTAAGAGAGTAACTGCTCTTACCTTGACGGTACCCAACCAGAAAGCCACGGCTAACTACGTGC
>MG|12|96.63|Firmicutes|Bacilli|Lactobacillales|Enterococcaceae|Enterococcus|sp.|
CCTACGGGAGGCAGCAGTAGGGAATTTTCGGCAATGGGGGGAACCCTGACCGAGCAACGCCGCGTGAGTGAAGAAGGTTTTCGGATCGTAAAACTCTGTTGTTAGAGAAGAACAAGGATGAGAGTAACTGTTCATCCCTTGACGGTATCTAACCAGAAAGCCACGGCTAACTACGTGC
>MG|13|96.07|Firmicutes|Bacilli|Lactobacillales|Enterococcaceae|Enterococcus|faecium|
GCACGTAGTTAGCCGTGGCTTTCTGGTTAGATACCGTCAAGGGATGAACAGTTACTCTCATCCTTGTTCTTCTCTAACAACAGAGTTTTACGATCCGAAAACCTTCTTCACTCACGCGGTGTTGCTCCATCAGGCTTGCGCCCATTGTGGAAGATTCCCTACTGCTGCCTCCCGTAGG
>MG|13|96.09|Firmicutes|Bacilli|Lactobacillales|Enterococcaceae|Enterococcus|cecorum|
GCACGTAGTTAGCCGTGGCTTTCTGGTTAGATACCGTCAAGGGATGAACTTTCCACTCTCATCCTTGTTCTTCTCTAACAACAGAGTTTTACGATCCGAAAACCTTCTTCACTCACGCGGTGTTGCTCCATCAGGCTTGCGCCCATTGTGGAAGATTCCCTACTGCTGCCTCCCGTAGG
>MG|11|96.07|Firmicutes|Bacilli|Lactobacillales|Enterococcaceae|Enterococcus|faecium|
CCTACGGGAGGCAGCAGTAGGGAATCTTCGGCAATGGACGAAAGTCTGACCGAGCAACGCCGCGTGAGTGAAGAAGGTTTTCGGATCGTAAAACTCTGTTGTTAGAGAAGAACAAGGATGAGAGTAACTGTTCTAGTATTGACGGTATTCAACCAGAAAGTCACGGCTAACTACGTGC
>MG|14|97.22|Firmicutes|Bacilli|Lactobacillales|Enterococcaceae|Enterococcus / Enterococcus / Lactobacillus / Lactococcus / Leuconostoc|faecium|
GCACGTAGTTAGCCGTGACTTGCTGGTTAGATACCGTCATCGAATGAACAGTTACTCTCATCCTTGTTCTTCTCTAACAACAGAGTTTTACGATCCGAAAACCTTCTTCACTCACGCGGCGTTGCTCGGTCAGACTTTCGTCCATTGCCGAAGATTCCCTACTGCTGCCTCCCGTAGGA
>MG|65|97.21|Firmicutes|Bacilli|Lactobacillales|Enterococcaceae|Enterococcus / Isobaculum|sp.|
GCACGTAGTTAGCCGTGGCTTTCTGGTTGGGTACCGTCAAGGTAAGAGCAGTTACTCTCCTACTTGTTCTTCTCCAACAACAGAGTTTTACGATCCGAAAACCTTCTTCACTCACGCGGCGTTGCTCCGTCAGACTTTCGTCCATTGCGGAAGATTCCCTACTGCTGCCTCCCGTAGGA
>MG|19|94.97|Firmicutes|Bacilli|Lactobacillales|Enterococcaceae|Enterococcus|cecorum|
CCTACGGGAGGCAGCAGTAGGGAATCTTCCACAATGGGCGCAAGCCTGATGGAGCAACACCGCGTGAGTGAAGAAGGGTTTCGGCTCGTAAAACTCTGTTGTTAGAGAAGAACAAGGATGAGAGTGGAAAGTTCATCCCTTGACGGTATCTAACCAGAAAGCCACGGCTAACTACGTGC
>MG|20|96.63|Firmicutes|Bacilli|Lactobacillales|Enterococcaceae|Enterococcus|sp.|
GCACGTAGTTAGCCGTGGCTTTCTGGTTGGGTACCGTCAAGGTAAGAGCAGTTACTCTCTTACTTGTTCTTCTCCAACAACAGAGTTTTACGATCCGAAAACCTTCTTCACTCACGCGGCGTTGCTCCGTCAGACTTTCGTCCATTGCGGAAGATTCCCTACTGCTGCCTCCCGTAGG
>MG|23|98.88|Firmicutes|Bacilli|Lactobacillales|Enterococcaceae|Enterococcus / Lactobacillus / Lactococcus / Leuconostoc|sp.|
CCTACGGGAGGCAGCAGTAGGGAATCTTCCACAATGGACGAAAGTCTGACCGAGCAACGCCGCGTGAGTGAAGAAGGTTTTCGGATCGTAAAACTCTGTTGTTAGAGAAGAACAAGGATGAGAGTAACTGTTCATCCCTTGACGGTATCTAACCAGAAAGCCACGGCTAACTACGTGC
>MG|23|98.88|Firmicutes|Bacilli|Lactobacillales|Enterococcaceae|Enterococcus / Lactobacillus / Lactococcus / Leuconostoc|sp.|
CCTACGGGAGGCAGCAGTAGGGAATCTTCGGCAATGGACGAAAGTCTGACCGAGCAACGCCGCGTGAGTGAAGAAGGTTTTCGGATCGTAAAACTCTGTTGTTAGAGAAGAACAAGGATGAGAGTAACTGTTCATCCCTTGACGGTATCTAACCAGCAAGTCACGGCTAACTACGTGC
>MG|215|97.19|Firmicutes|Bacilli|Lactobacillales|Enterococcaceae|Enterococcus / Isobaculum|sp.|
CCTACGGGAGGCAGCAGTAGGGAATCTTCCGCAATGGACGAAAGTCTGACGGAGCAACGCCGCGTGAGTGAAGAAGGTTTTCGGATCGTAAAACTCTGTTGTTGGAGAAGAACAAGTAGGAGAGTAACTGCTCTTACCTTGACGGTACCCAACCAGAAAGCCACGGCTAACTACGTGC
>MG|34|96.65|Firmicutes|Bacilli|Lactobacillales|Enterococcaceae|Enterococcus|cecorum|
CCTACGGGAGGCAGCAGTAGGGAATCTTCCGCAATGGACGCAAGTCTGACGGAGCAACGCCGCGTGTGTGAAGAAGGTTTTCGGATCGTAAAGCACTGTTATTAGAGAAGAACAAGGATGAGAGTGGAAAGTTCATCCCTTGACGGTATCTAACCAGAAAGCCACGGCTAACTACGTGC
>MG|10|96.63|Firmicutes|Bacilli|Lactobacillales|Enterococcaceae|Enterococcus|sp.|
CCTACGGGAGGCAGCAGTAGGGAATCTTCCGCAATGGACGAAAGTCTGACGGAGCAACGCCGCGTGAGTGAAGAAGGTTTTCGGATCGTAAAACTCTGTTGTTGGAGAAGAACAAGTAGGAGAGTAACTGCTCTTACCTTGACGGTACCCAACCAGAAAGTCACGGCTAACTACGTGC
>MG|14|95.53|Firmicutes|Bacilli|Lactobacillales|Lactobacillaceae|Lactobacillus|salivarius|
GCACGTAGTTAGCCGTGACTTTCTGGTTGAATACCGTCAATACTAGAACAGTTACTCTCACTCGTGTTCTTCTCTAACAACAGAGTTTTACGATCCGAAGACCTTCTTCACTCACGCGGCGTTGCTCCATCAGACTTGCGTCCATTGTGGAAGATTCCCTACTGCTGCCTCCCGTAGG
>MG|20|95.53|Firmicutes|Bacilli|Lactobacillales|Lactobacillaceae|Lactobacillus|fermentum|
GCACGTAGTTAGCCGTGACTTGCTGGTTAGATACCGTCATCGAATGAACAGTTACTCTCTAGCATGTTCTTCTTCAACAACAGAGCTTTACGAGCCGAAACCCTTCTTCACTCACGCGGTGTTGCTCCATCAGGCTTGCGCCCATTGTGGAAGATTCCCTACTGCTGCCTCCCGTAGG
>MG|29|95.53|Firmicutes|Bacilli|Lactobacillales|Lactobacillaceae|Lactobacillus|salivarius|
CCTACGGGAGGCAGCAGTAGGGAATCTTCCACAATGGACGCAAGTCTGATGGAGCAACGCCGCGTGAGTGAAGAAGGTCTTCGGATCGTAAAACTCTGTTGTTAGAGAAGAACACGAGTGAGAGTAACTGTTCTAGTATTGACGGTATTCAACCAGAAAGTCACGGCTAACTACGTGC
>MG|23|94.38|Firmicutes|Bacilli|Lactobacillales|Lactobacillaceae|Lactobacillus|salivarius|
CCTACGGGAGGCAGCAGTAGGGAATCTTCCGCAATGGGCGAAAGCCTGACGGAGCAATGCCGCGTGAGTGAAGAAGGCCTTCGGGTCGTAAAACTCTGTTATAAGAGAAGAACACGAGTGAGAGTAACTGTTCATTCGATGACGGTATCTAACCAGCAAGTCACGGCTAACTACGTGC
>MG|12|98.31|Firmicutes|Bacilli|Lactobacillales|Lactobacillaceae|Bifidobacterium / Lactobacillus|vaginalis|
CCTACGGGAGGCAGCAGTGGGGAATCTTGCGCAATGGGCGCAAGCCTGATGGAGCAACACCGCGTGAGTGAAGAAGGGTTTCGGCTCGTAAAGCTCTGTTGTTGGAGAAGAACGTGCGTGAGAGTAACTGTTCACGCAGTGACGGTATCCAACCAGAAAGTCACGGCTAACTACGTGC
>MG|14|98.9|Firmicutes|Bacilli|Lactobacillales|Lactobacillaceae|Bifidobacterium / Lactobacillus|vaginalis|
CCTACGGGAGGCAGCAGTAGGGAATCTTCCACAATGGGCGCAAGCCTGATGGAGCAACACCGCGTGAGTGAAGAAGGGTTTCGGCTCGTAAAGCTCTGTTGTTGAAGAAGAACATGCGTGAGAGTAACTGTTCACGCAGTGACGGTATCCAACCAGAAAGTCACGGCTAACTACGTGCCAG
>MG|11|94.94|Firmicutes|Bacilli|Lactobacillales|Lactobacillaceae|Lactobacillus|alvi|
CCTACGGGAGGCAGCAGTAGGGAATCTTCCGCAATGGGCGAAAGCCTGACGGAGCAATGCCGCGTGAGTGAAGAAGGCCTTCGGGTCGTAAAACTCTGTTGTTGAAGAAGAACATGCTAGAGAGTAACTGTTCTAGTATTGACGGTATTCAACCAGAAAGTCACGGCTAACTACGTGC
>MG|11|86.74|Firmicutes|Bacilli|Lactobacillales|Lactobacillaceae|Lactobacillus|sp.|
GCACGTAGTTAGCCGTGGCTTCCTCATCGGGTACCGTCCTCTCGGATACCATTCCCTGCATCCGCCTCTCTTCCCCGATAACAGAACTTTACGATCCGAAGACCTTCTTCGTTCACGCGGCGTTGCTCGGTCAGGCTTTCGCCCATTGCCGAAGATTCCCTACTGCTGCCTCCCGTAGG
>MG|13|91.57|Firmicutes|Bacilli|Lactobacillales|Lactobacillaceae|Lactobacillus|reuteri|
CCTACGGGAGGCAGCAGTGGGGAATATTGCACAATGGGGGAAACCCTGATGCAGCGACGCCGCGTGAGCGAAGAAGTATTTCGGTATGTAAAGCTCTGTTGTTGGAGAAGAACGTGCGTGAGAGTAACTGTTCACGCAGTGACGGTATCCAACCAGAAAGTCACGGCTAACTACGTGC
>MG|38|96.69|Firmicutes|Bacilli|Lactobacillales|Lactobacillaceae|Lactobacillus|salivarius|
GCACGTAGTTAGCCGTGACTTTCTGGTTGGATACCGTCACTGCGTGAACAGTTACTCTCACTCGTGTTCTTCTCTAACAACAGAGTTTTACGATCCGAAGACCTTCTTCACTCACGCGGCGTTGCTCCATCAGACTTGCGTCCATTGTGGAAGATTCCCTACTGCTGCCTCCCGTAGGA
>MG|36|86.74|Firmicutes|Bacilli|Lactobacillales|Lactobacillaceae|Lactobacillus|sp.|
CCTACGGGAGGCAGCAGTAGGGAATCTTCGGCAATGGGCGAAAGCCTGACCGAGCAACGCCGCGTGAACGAAGAAGGTCTTCGGATCGTAAAGTTCTGTTATCGGGGAAGAGAGGCGGATGCAGGGAATGGTATCCGAGAGGACGGTACCCGATGAGGAAGCCACGGCTAACTACGTGC
>MG|11|98.88|Firmicutes|Bacilli|Lactobacillales|Lactobacillaceae|Bifidobacterium / Lactobacillus|vaginalis|
CCTACGGGAGGCAGCAGTAGGGAATCTTCCACAATGGGCGCAAGCCTGATGGAGCAACACCGCGTGAGTGAAGAAGGGTTTCGGCTCGTAAAGCTCTGTTGTTGGAGAAGAACGTGCGTGAGAGTAACCGTTCACGCAGTGACGGTATCTAACCAGAAAGTCACGGCTAACTACGTGC
>MG|18|96.07|Firmicutes|Bacilli|Lactobacillales|Lactobacillaceae|Lactobacillus|sp.|
CCTACGGGAGGCAGCAGTAGGGAATCTTCGGCAATGGGGGCAACCCTGACCGAGCAACGCCGCGTGAGTGAAGAAGGTTTTCGGATCGTAAAGCTCTGTTGTTGGTGAAGAAGGATAGAGGTAGTAACTGGCCTTTATTTGACGGTAATCAACCAGAAAGTCACGGCTAACTACGTGC
>MG|15|96.63|Firmicutes|Bacilli|Lactobacillales|Lactobacillaceae|Lactobacillus|vaginalis|
CCTACGGGAGGCAGCAGTGGGGAATATTGCACAATGGGGGAAACCCTGATGGAGCAACACCGCGTGAGTGAAGAAGGGTTTCGGCTCGTAAAGCTCTGTTGTTGGAGAAGAACGTGCGTGAGAGTAACTGTTCACGCAGTGACGGTATCCAACCAGAAAGTCACGGCTAACTACGTGC
>MG|11|96.09|Firmicutes|Bacilli|Lactobacillales|Lactobacillaceae|Lactobacillus|salivarius|
GCACGTAGTTAGCCGTGACTTGCTGGTTAGATACCGTCATCGAATGAACAGTTACTCTCACTCGTGTTCTTCTCTAATAACAGTGCTTTACGATCCGAAAACCTTCTTCACACACGCGGCGTTGCTCCGTCAGACTTGCGTCCATTGCGGAAGATTCCCTACTGCTGCCTCCCGTAGGA
>MG|18|94.94|Firmicutes|Bacilli|Lactobacillales|Lactobacillaceae|Lactobacillus|intermedius|
GCACGTAGTTAGCCGTGACTTTCTGGTTAGATACCGTCAACGCATAAACAGTTACTCTTATCCGTGTTCTTCTCTAACAACAGCGCTTTACGATCCGAAGACCTTCTTCACGCACGCGGCGTTGCTCCATCAGGCTTGCGCCCATTGTGGAAGATTCCCTACTGCTGCCTCCCGTAGG
>MG|12|96.63|Firmicutes|Bacilli|Lactobacillales|Lactobacillaceae|Lactobacillus|pontis|
CCTACGGGAGGCAGCAGTAGGGAATCTTCCACAATGGGCGCAAGCCTGATGGAGCAACACCGCGTGAGTGAAGAAGGGTTTCGGCTCGTAAAACTCTGTTGTTGAAGAAGAACGTGCGTGAGAGTAACTGTTCATTCGATGACGGTATCTAACCAGCAAGTCACGGCTAACTACGTGC
>MG|33|94.97|Firmicutes|Bacilli|Lactobacillales|Lactobacillaceae|Lactobacillus|intermedius|
CCTACGGGAGGCAGCAGTAGGGAATCTTCCACAATGGGCGCAAGCCTGATGGAGCAACGCCGCGTGCGTGAAGAAGGTCTTCGGATCGTAAAGCGCTGTTGTTAGAGAAGAACACGGATAAGAGTAACTGTTTATGCGTTGACGGTATCTAACCAGAAAGTCACGGCTAACTACGTGCC
>MG|10|96.09|Firmicutes|Bacilli|Lactobacillales|Lactobacillaceae|Lactobacillus|salivarius|
CCTACGGGAGGCAGCAGTAGGGAATCTTCCACAATGGACGCAAGTCTGATGGAGCAACGCCGCGTGAGTGAAGAAGGTCTTCGGATCGTAAAACTCTGTTGTTAGAGAAGAACACGAGTGAGAGTAACTGTTATCGGTTTGACGGTATCTAACCAGAAAGTGACGGCTAACTACGTGC
>MG|11|96.07|Firmicutes|Bacilli|Lactobacillales|Lactobacillaceae|Lactobacillus|salivarius|
GCACGTAGTTAGCCGTGACTTGCTGGTTAGATACCGTCATCGAATGAACAGTTACTCTCACTCGTGTTCTTCTCTAACAACAGAGCTTTACGAGCCGAAACCCTTCTTCACTCACGCGGTGTTGCTCCATCAGGCTTGCGCCCATTGTGGAAGATTCCCTACTGCTGCCTCCCGTAGG
>MG|10|96.07|Firmicutes|Bacilli|Lactobacillales|Lactobacillaceae|Lactobacillus|alvi|
GCACGTAGTTAGCCGTGACTTTCTGGTTGAATACCGTCAATACTAGAACAGTTACTCTCTAGCATGTTCTTCTTCAACAACAGAGTTTTACGATCCGAAGACCTTCTTCACTCACGCGGCGTTGCTCCATCAGACTTGCGTCCATTGTGGAAGATTCCCTACTGCTGCCTCCCGTAGG
>MG|10|96.07|Firmicutes|Bacilli|Lactobacillales|Lactobacillaceae|Lactobacillus|fermentum|
CCTACGGGAGGCAGCAGTAGGGAATCTTCCACAATGGGCGCAAGCCTGATGGAGCAACACCGCGTGAGTGAAGAAGGGTTTCGGCTCGTAAAGCTCTGTTGTTGAAGAAGAACACGAGTGAGAGTAACTGTTCATTCGATGACGGTATCTAACCAGCAAGTCACGGCTAACTACGTGC
>MG|42|97.19|Firmicutes|Bacilli|Lactobacillales|Lactobacillaceae|Bifidobacterium / Lactobacillus|reuteri|
CCTACGGGAGGCAGCAGTAGGGAATCTTCCACAATGGACGCAAGTCTGATGGAGCAACGCCGCGTGAGTGAAGAAGGTTTTCGGATCGTAAAGCTCTGTTGTTGGAGAAGAACGTGCGTGAGAGTAACTGTTCACGCAGTGACGGTATCCAACCAGAAAGTCACGGCTAACTACGTGC
>MG|10|96.65|Firmicutes|Bacilli|Lactobacillales|Lactobacillaceae|Lactobacillus|reuteri|
GCACGTAGTTAGCCGTGACTTTCTGGTTGGATACCGTCACTGCGTGAACAGTTACTCTCACGCACGTTCTTCACCAACAACAGAGCTTTACGATCCGAAAACCTTCTTCACTCACGCGGCGTTGCTCCATCAGACTTGCGTCCATTGTGGAAGATTCCCTACTGCTGCCTCCCGTAGGAC
>MG|13|96.63|Firmicutes|Bacilli|Lactobacillales|Lactobacillaceae|Lactobacillus|reuteri|
CCTACGGGAGGCAGCAGTAGGGAATCTTCCACAATGGGCGCAAGCCTGATGGAGCAACACCGCGTGAGTGAAGAAGGGTTTCGGCTCGTAAAGCTCTGTTGTTGGAGAAGAACGTGCGTGAGAGTAACTGTTATCGGTTTGACGGTATCTAACCAGAAAGTGACGGCTAACTACGTGC
>MG|12|98.88|Firmicutes|Bacilli|Lactobacillales|Lactobacillaceae|Bifidobacterium / Lactobacillus|vaginalis|
CCTACGGGAGGCAGCAGTAGGGAATCTTCCACAATGGGCGCAAGCCTGATGGAGCAACACCGCGTGAGTGAAGAAGGGTTTCGGCTCGTAAAGCTCTGTTGTTGGAGAAGAACGTGCGTGAGAGTAACTGTTCACGCAGTGACGGTATCCAACCAGAAAGGGACGGCTAACTACGTGC
>MG|13|96.63|Firmicutes|Bacilli|Lactobacillales|Lactobacillaceae|Lactobacillus|pontis|
CCTACGGGAGGCAGCAGTAGGGAATCTTCCACAATGGACGCAAGTCTGATGGAGCAACGCCGCGTGAGTGAAGAAGGTCTTCGGATCGTAAAACTCTGTTGTTGAAGAAGAACGTGCGTGAGAGTAACTGTTCACGCAGTGACGGTATTCAACCAGAAAGTCACGGCTAACTACGTGC
>MG|27|98.31|Firmicutes|Bacilli|Lactobacillales|Lactobacillaceae|Bifidobacterium / Lactobacillus|vaginalis|
GCACGTAGTTAGCCGTGACTTTCTGGTTGGATACCGTCACTGCGTGAACAGTTACTCTCACGCACGTTCTTCTCCAACAACAGAGCTTTACGAGCCGAAACCCTTCTTCACTCACGCGGTGTTGCTCCATCAGGCTTGCGCCCATTGTGCAATATTCCCCACTGCTGCCTCCCGTAGG
>MG|17|95.51|Firmicutes|Bacilli|Lactobacillales|Lactobacillaceae|Lactobacillus|reuteri|
CCTACGGGAGGCAGCAGTAGGGAATCTTCCACAATGGGCGCAAGCCTGATGGAGCAACACCGCGTGAGTGAAGAAGGGTTTCGGCTCGTAAAGCTCTGTTGTTGGAGAAGAACACGAGTGAGAGTAACTGTTCATTCGATGACGGTATCTAACCAGCAAGTCACGGCTAACTACGTGC
>MG|39|96.63|Firmicutes|Bacilli|Lactobacillales|Lactobacillaceae|Lactobacillus|salivarius|
CCTACGGGAGGCAGCAGTAGGGAATCTTCGGCAATGGACGAAAGTCTGACCGAGCAACGCCGCGTGAGTGAAGAAGGTTTTCGGATCGTAAAACTCTGTTGTTAGAGAAGAACACGAGTGAGAGTAACTGTTCATTCGATGACGGTATCTAACCAGCAAGTCACGGCTAACTACGTGC
>MG|14|96.69|Firmicutes|Bacilli|Lactobacillales|Lactobacillaceae|Lactobacillus|salivarius|
TCCTACGGGAGGCAGCAGTAGGGAATCTTCCACAATGGACGCAAGTCTGATGGAGCAACGCCGCGTGAGTGAAGAAGGTCTTCGGATCGTAAAACTCTGTTGTTAGAGAAGAACACGAGTGAGAGTAACTGTTCACGCAGTGACGGTATCCAACCAGAAAGTCACGGCTAACTACGTGC
>MG|20|98.88|Firmicutes|Bacilli|Lactobacillales|Lactobacillaceae|Bifidobacterium / Lactobacillus|vaginalis|
GCACGTAGTTAGCCGTGACTTTCTGGTTGGATACCGTCACTGCGTGAACAGTTACTCTCACGCACGTTCTTCTCCAACAACAGAGCTTTACGAGCCGAAACCCTTCTTCACTCACGCGGTGTTGCTCCATCAGACTTGCGTCCATTGTGGAAGATTCCCTACTGCTGCCTCCCGTAGGA
>MG|13|95.51|Firmicutes|Bacilli|Lactobacillales|Lactobacillaceae|Lactobacillus|intermedius|
CCTACGGGAGGCAGCAGTAGGGAATCTTCCACAATGGGCGCAAGCCTGATGGAGCAACGCCGCGTGCGTGAAGAAGGTCTTCGGATCGTAAAGCGCTGTTGTTAGAGAAGAACACGGATGAGAGTAACTGTTTATGCGTTGACGGTATCTAACCAGAAAGTCACGGCTAACTACGTGC
>MG|27|86.81|Firmicutes|Bacilli|Lactobacillales|Lactobacillaceae|Lactobacillus|sp.|
GCACGTAGTTAGCCGTGGCTTCCTCATCGGGTACCGTCCTCTCGGATACCATTCCCTGCATCCGCCTCTCTTCCCCGATAACAGAACTTTACGATCCGAAGACCTTCTTCGTTCACGCGGCGTTGCTCGGTCAGGCTTTCGCCCATTGCCGAAAATTCCCCTACTGCTGCCTCCCGTAGG
>MG|16|97.21|Firmicutes|Bacilli|Lactobacillales|Lactobacillaceae|Bifidobacterium / Lactobacillus|reuteri|
TCCTACGGGAGGCAGCAGTAGGGAATCTTCCACAATGGACGCAAGTCTGATGGAGCAACGCCGCGTGAGTGAAGAAGGTTTTCGGATCGTAAAGCTCTGTTGTTGGAGAAGAACGTGCGTGAGAGTAACTGTTCACGCAGTGACGGTATCCAACCAGAAAGTCACGGCTAACTACGTGC
>MG|126|95.0|Firmicutes|Bacilli|Lactobacillales|Lactobacillaceae|Lactobacillus|rossiae|
CCTACGGGAGGCAGCAGTAGGGAATCTTCCACAATGGGCGCAAGCCTGATGGAGCAACGCCGCGTGAGTGAAGAAGGGTTTCGGCTCGTAAAACTCTGTTGTTAAAGAAGAACGAAGCGAAGAGTAACTGATTCGCTTGTGACGGTATTTAACCAGAAAGTCACGGCTAACTACGTGCC
>MG|14|86.74|Firmicutes|Bacilli|Lactobacillales|Lactobacillaceae|Lactobacillus|sp.|
CCTACGGGAGGCAGCAGTGGGGAATTTTCGGCAATGGGCGAAAGCCTGACCGAGCAACGCCGCGTGAACGAAGAAGGTCTTCGGATCGTAAAGTTCTGTTATCGGGGAAGAGAGGCGGATGCAGGGAATGGTATCCGAGAGGACGGTACCCGATGAGGAAGCCACGGCTAACTACGTGC
>MG|12|96.65|Firmicutes|Bacilli|Lactobacillales|Lactobacillaceae|Lactobacillus|salivarius|
GCACGTAGTTAGCCGTGACTTGCTGGTTAGATACCGTCATCGAATGAACAGTTACTCTCACTCGTGTTCTTCTCTAACAACAGAGTTTTACGAGCCGAAACCCTTCTTCACTCACGCGGTGTTGCTCCATCAGGCTTGCGCCCATTGTGGAAGATTCCCTACTGCTGCCTCCCGTAGGA
>MG|32|96.07|Firmicutes|Bacilli|Lactobacillales|Lactobacillaceae|Lactobacillus|salivarius|
CCTACGGGAGGCAGCAGTAGGGAATCTTCCACAATGGGCGCAAGCCTGATGGAGCAACACCGCGTGAGTGAAGAAGGGTTTCGGCTCGTAAAGCTCTGTTGTTAGAGAAGAACACGAGTGAGAGTAACTGTTCATTCGATGACGGTATCTAACCAGCAAGTCACGGCTAACTACGTGC
>MG|35|98.31|Firmicutes|Bacilli|Lactobacillales|Lactobacillaceae|Bifidobacterium / Lactobacillus|reuteri|
CCTACGGGAGGCAGCAGTAGGGAATCTTCCACAATGGACGCAAGTCTGATGGAGCAACGCCGCGTGAGTGAAGAAGGGTTTCGGCTCGTAAAGCTCTGTTGTTGGAGAAGAACGTGCGTGAGAGTAACTGTTCACGCAGTGACGGTATCCAACCAGAAAGTCACGGCTAACTACGTGC
>MG|57|95.0|Firmicutes|Bacilli|Lactobacillales|Lactobacillaceae|Lactobacillus|rossiae|
GCACGTAGTTAGCCGTGACTTTCTGGTTAAATACCGTCACAAGCGAATCAGTTACTCTTCGCTTCGTTCTTCTTTAACAACAGAGTTTTACGAGCCGAAACCCTTCTTCACTCACGCGGCGTTGCTCCATCAGGCTTGCGCCCATTGTGGAAGATTCCCTACTGCTGCCTCCCGTAGGA
>MG|72|98.31|Firmicutes|Bacilli|Lactobacillales|Lactobacillaceae|Bifidobacterium / Lactobacillus|vaginalis|
CCTACGGGAGGCAGCAGTGGGGAATATTGCACAATGGGCGCAAGCCTGATGGAGCAACACCGCGTGAGTGAAGAAGGGTTTCGGCTCGTAAAGCTCTGTTGTTGGAGAAGAACGTGCGTGAGAGTAACTGTTCACGCAGTGACGGTATCCAACCAGAAAGTCACGGCTAACTACGTGC
>MG|28|96.07|Firmicutes|Bacilli|Lactobacillales|Lactobacillaceae|Lactobacillus|salivarius|
CCTACGGGAGGCAGCAGTAGGGAATCTTCCGCAATGGACGCAAGTCTGACGGAGCAACGCCGCGTGTGTGAAGAAGGTTTTCGGATCGTAAAGCACTGTTATTAGAGAAGAACACGAGTGAGAGTAACTGTTCATTCGATGACGGTATCTAACCAGCAAGTCACGGCTAACTACGTGC
>MG|62|86.81|Firmicutes|Bacilli|Lactobacillales|Lactobacillaceae|Lactobacillus|sp.|
CCTACGGGAGGCAGCAGTAGGGGAATTTTCGGCAATGGGCGAAAGCCTGACCGAGCAACGCCGCGTGAACGAAGAAGGTCTTCGGATCGTAAAGTTCTGTTATCGGGGAAGAGAGGCGGATGCAGGGAATGGTATCCGAGAGGACGGTACCCGATGAGGAAGCCACGGCTAACTACGTGC
>MG|10|98.89|Firmicutes|Bacilli|Lactobacillales|Lactobacillaceae|Bifidobacterium / Lactobacillus|vaginalis|
CCTACGGGAGGCAGCAGTAGGGAATCTTCCACAATGGGGCGCAAGCCTGATGGAGCAACACCGCGTGAGTGAAGAAGGGTTTTCGGCTCGTAAAGCTCTGTTGTTGGAGAAGAACGTGCGTGAGAGTAACTGTTCACGCAGTGACGGTATCCAACCAGAAAGTCACGGCTAACTACGTGC
>MG|11|95.51|Firmicutes|Bacilli|Lactobacillales|Lactobacillaceae|Lactobacillus|fermentum|
CCTACGGGAGGCAGCAGTAGGGAATCTTCCACAATGGGCGCAAGCCTGATGGAGCAACACCGCGTGAGTGAAGAAGGGTTTCGGCTCGTAAAACTCTGTTGTTAGAGAAGAACAAGGATGAGAGTAACTGTTCATCCCTTGACGGTATCTAACCAGAAAGCCACGGCTAACTACGTGC
>MG|14|94.38|Firmicutes|Bacilli|Lactobacillales|Lactobacillaceae|Lactobacillus|satsumensis|
CCTACGGGAGGCAGCAGTAGGGAATCTTCCGCAATGGACGCAAGTCTGACGGAGCAACGCCGCGTGTGTGAAGAAGGTTTTCGGATCGTAAAGCACTGTTATTAGAGAAGAACGTGCGTGAGAGTAACTGTTCACGCAGTGACGGTATCCAACCAGAAAGTCACGGCTAACTACGTGC
>MG|19|96.07|Firmicutes|Bacilli|Lactobacillales|Lactobacillaceae|Lactobacillus|alvi|
CCTACGGGAGGCAGCAGTAGGGAATCTTCCACAATGGGCGCAAGCCTGATGGAGCAACACCGCGTGAGTGAAGAAGGGTTTCGGCTCGTAAAGCTCTGTTGTTGAAGAAGAACATGCTAGAGAGTAACTGTTATCGGTTTGACGGTATCTAACCAGAAAGTGACGGCTAACTACGTGC
>MG|11|96.07|Firmicutes|Bacilli|Lactobacillales|Lactobacillaceae|Lactobacillus|fermentum|
CCTACGGGAGGCAGCAGTAGGGAATCTTCCACAATGGGCGCAAGCCTGATGGAGCAACACCGCGTGAGTGAAGAAGGGTTTCGGCTCGTAAAGCTCTGTTGTTAGAGAAGAACAAGGATGAGAGTAACTGTTCATCCCTTGACGGTATCTAACCAGAAAGCCACGGCTAACTACGTGC
>MG|17|97.21|Firmicutes|Bacilli|Lactobacillales|Lactobacillaceae|Bifidobacterium / Lactobacillus|reuteri|
GCACGTAGTTAGCCGTGACTTTCTGGTTGGATACCGTCACTGCGTGAACAGTTACTCTCACGCACGTTCTTCTCCAACAACAGAGCTTTACGATCCGAAAACCTTCTTCACTCACGCGGCGTTGCTCCATCAGACTTGCGTCCATTGTGGAAGATTCCCTACTGCTGCCTCCCGTAGGA
>MG|32|96.63|Firmicutes|Bacilli|Lactobacillales|Lactobacillaceae|Lactobacillus|salivarius|
CCTACGGGAGGCAGCAGTAGGGAATCTTCCACAATGGGCGCAAGCCTGATGGAGCAACACCGCGTGAGTGAAGAAGGGTTTCGGCTCGTAAAACTCTGTTGTTAGAGAAGAACACGAGTGAGAGTAACTGTTCATTCGATGACGGTATCTAACCAGCAAGTCACGGCTAACTACGTGC
>MG|24|96.07|Firmicutes|Bacilli|Lactobacillales|Lactobacillaceae|Lactobacillus|alvi|
CCTACGGGAGGCAGCAGTAGGGAATCTTCCACAATGGACGCAAGTCTGATGGAGCAACGCCGCGTGAGTGAAGAAGGTCTTCGGATCGTAAAACTCTGTTGTTGAAGAAGAACATGCTAGAGAGTAACTGTTCTAGTATTGACGGTATTCAACCAGAAAGTCACGGCTAACTACGTGC
>MG|18|96.63|Firmicutes|Bacilli|Lactobacillales|Lactobacillaceae|Lactobacillus|salivarius|
GCACGTAGTTAGCCGTGACTTGCTGGTTAGATACCGTCATCGAATGAACAGTTACTCTCACTCGTGTTCTTCTCTAACAACAGAGTTTTACGATCCGAAAACCTTCTTCACTCACGCGGCGTTGCTCGGTCAGACTTTCGTCCATTGCCGAAGATTCCCTACTGCTGCCTCCCGTAGG
>MG|10|98.88|Firmicutes|Bacilli|Lactobacillales|Lactobacillaceae|Bifidobacterium / Lactobacillus|vaginalis|
CCTACGGGAGGCAGCAGTAGGGAATCTTCGGCAATGGGCGCAAGCCTGATGGAGCAACACCGCGTGAGTGAAGAAGGGTTTCGGCTCGTAAAGCTCTGTTGTTGGAGAAGAACGTGCGTGAGAGTAACTGTTCACGCAGTGACGGTATCCAACCAGAAAGTCACGGCTAACTACGTGC
>MG|22|98.32|Firmicutes|Bacilli|Lactobacillales|Lactobacillaceae|Bifidobacterium / Lactobacillus|reuteri|
GCACGTAGTTAGCCGTGACTTTCTGGTTGGATACCGTCACTGCGTGAACAGTTACTCTCACGCACGTTCTTCTCCAACAACAGAGCTTTACGAGCCGAAACCCTTCTTCACTCACGCGGCGTTGCTCCATCAGACTTGCGTCCATTGTGGAAGATTCCCTACTGCTGCCTCCCGTAGGA
>MG|57|96.67|Firmicutes|Bacilli|Lactobacillales|Lactobacillaceae|Lactobacillus|salivarius|
CCTACGGGAGGCAGCAGTAGGGAATCTTCCACAATGGACGCAAGTCTGATGGAGCAACGCCGCGTGAGTGAAGAAGGTCTTCGGATCGTAAAACTCTGTTGTTAGAGAAGAACACGAGTGAGAGTAACTGTTCACGCAGTGACGGTATCCAACCAGAAAGTCACGGCTAACTACGTGC
>MG|42|95.53|Firmicutes|Bacilli|Lactobacillales|Lactobacillaceae|Lactobacillus|fermentum|
CCTACGGGAGGCAGCAGTAGGGAATCTTCCACAATGGGCGCAAGCCTGATGGAGCAACACCGCGTGAGTGAAGAAGGGTTTCGGCTCGTAAAGCTCTGTTGTTGAAGAAGAACATGCTAGAGAGTAACTGTTCATTCGATGACGGTATCTAACCAGCAAGTCACGGCTAACTACGTGC
>MG|12|95.51|Firmicutes|Bacilli|Lactobacillales|Lactobacillaceae|Lactobacillus|satsumensis|
CCTACGGGAGGCAGCAGTAGGGAATCTTCGGCAATGGACGCAAGTCTGACCGAGCAACGCCGCGTGAGTGAAGAAGGTTTTCGGATCGTAAAACTCTGTTGTTAGAGAAGAACGTGCGTGAGAGTAACTGTTCACGCAGTGACGGTATCCAACCAGAAAGTCACGGCTAACTACGTGC
>MG|21|96.11|Firmicutes|Bacilli|Lactobacillales|Lactobacillaceae|Lactobacillus|salivarius|
CCTACGGGAGGCAGCAGTAGGGAATCTTCCACAATGGACGCAAGTCTGATGGAGCAACGCCGCGTGAGTGAAGAAGGTCTTCGGATCGTAAAACTCTGTTGTTAGAGAAGAACACGAGTGAGAGTAACTGTTCACGCAGTGACGGTATTCAACCAGAAAGTCACGGCTAACTACGTGC
>MG|11|94.38|Firmicutes|Bacilli|Lactobacillales|Lactobacillaceae|Lactobacillus|alvi|
CCTACGGGAGGCAGCAGTAGGGAATCTTCGGCAATGGACGCAAGTCTGACCGAGCAACGCCGCGTGAGTGAAGAAGGTTTTCGGATCGTAAAACTCTGTTGTTGAAGAAGAACATGCTAGAGAGTAACTGTTCTAGTATTGACGGTATTCAACCAGAAAGTCACGGCTAACTACGTGC
>MG|39|98.88|Firmicutes|Bacilli|Lactobacillales|Lactobacillaceae|Bifidobacterium / Lactobacillus|vaginalis|
CCTACGGGAGGCAGCAGTAGGGAATCTTCCACAATGGACGCAAGTCTGATGGAGCAACACCGCGTGAGTGAAGAAGGGTTTCGGCTCGTAAAGCTCTGTTGTTGGAGAAGAACGTGCGTGAGAGTAACTGTTCACGCAGTGACGGTATCCAACCAGAAAGTCACGGCTAACTACGTGC
>MG|24|96.09|Firmicutes|Bacilli|Lactobacillales|Streptococcaceae|Streptococcus|parasanguinis|
CCTACGGGAGGCAGCAGTAGGGAATCTTCGGCAATGGACGCAAGTCTGACCGAGCAACGCCGCGTGAGTGAAGAAGGTTTTCGGATCGTAAAACTCTGTTGTTAGAGAAGAACAAGGATGAGAGTGGAAAGTTCACACAGTGACGGTAACTTACCAGAAAGGGACGGCTAACTACGTGC
>MG|14|96.65|Firmicutes|Bacilli|Lactobacillales|Streptococcaceae|Streptococcus|luteciae|
CCTACGGGAGGCAGCAGTAGGGAATCTTCCACAATGGGCGCAAGCCTGATGGAGCAACACCGCGTGAGTGAAGAAGGTTTTCGGATCGTAAAGCTCTGTTGTAAGAGAAGAACGTGTGTGAGAGTGGAAAGTTCACACAGTGACGGTAACTTACCAGAAAGGGACGGCTAACTACGTGC
>MG|14|96.09|Firmicutes|Bacilli|Lactobacillales|Streptococcaceae|Streptococcus|parasanguinis|
CCTACGGGAGGCAGCAGTAGGGAATCTTCCACAATGGACGCAAGTCTGATGGAGCAACGCCGCGTGAGTGAAGAAGGTTTTCGGATCGTAAAGCTCTGTTGTAAGAGAAGAACGTGTGTGAGAGTGGAAAGTTCACACAGTGACGGTAACTTACCAGAAAGGGACGGCTAACTACGTGC
>MG|12|96.65|Firmicutes|Bacilli|Lactobacillales|Streptococcaceae|Streptococcus|luteciae|
CCTACGGGAGGCAGCAGTAGGGAATCTTCCACAATGGGCGCAAGCCTGATGGAGCAACACCGCGTGAGTGAAGAAGGTTTTCGGATCGTAAAGCTCTGTTGTAAGAGAAGAATGTGTGTGAGAGTGGAAAGTTCACACAGTGACGGTAACTTACCAGAAAGGGACGGCTAACTACGTGC
>MG|11|90.51|Firmicutes|Clostridia|Clostridiales|Catabacteriaceae|Catabacter|hongkongensis|
CCTACGGGAGGCAGCAGTGGGGAATATTGGGCAATGGGCGAAAGCCTGACCCAGCAACGCCGCGTGAAGGAAGAAGGCCTTCGGGTTGTAAACTTCTATCCTTGGTGAAGAGGAGAAGACGGTAGCCAAGAAGGAAGCCCCGGCTAACTACGTGC
>MG|13|91.14|Firmicutes|Clostridia|Clostridiales|Catabacteriaceae|Catabacter|hongkongensis|
CCTACGGGAGGCAGCAGTGGGGAATATTGGGCAATGGGGGGAACCCTGACCCAGCAACGCCGCGTGAAGGAAGAAGGCCTTCGGGTTGTAAACTTCTATCCTTGGTGAAGAGGAGAAGACGGTAGCCAAGAAGGAAGCCCCGGCTAACTACGTGC
>MG|18|93.59|Firmicutes|Clostridia|Clostridiales|Christensenellaceae|Christensenella|minuta|
CCTACGGGAGGCAGCAGTGGGGAATATTGGGCAATGGGCGAAAGCCTGACCCAGCAACGCCGCGTGAGGGAAGAAGGGTTTCGGCTCGTAAACCTCTGTCCTATGGGACGAAGGAAGTGACGGTACCATAGGAGGAAGCCCCGGCTAACTACGTGC
>MG|48|92.95|Firmicutes|Clostridia|Clostridiales|Christensenellaceae|Christensenella|minuta|
CCTACGGGAGGCAGCAGTAGGGAATATTGGGCAATGGGCGAAAGCCTGACCCAGCAACGCCGCGTGAGGGAAGAAGGTCTTCGGATTGTAAACCTTTGTCTTATGGGACGATAATGACGGTACCATAGGAGGAAGCCACGACTAACTACGTGC
>MG|26|92.31|Firmicutes|Clostridia|Clostridiales|Christensenellaceae|Christensenella|minuta|
CCTACGGGAGGCAGCAGTGGGGAATATTGGGCAATGGGCGAAAGCCTGACCCAGCAACGCCGCGTGAGGGAAGAAGGGTTTCGGCTCGTAAACCTCTGTCCTGTGGGACGAAGGAAGTGACGGTACCACAGGAGGAAGCCCCGGCTAACTACGTGC
>MG|35|95.54|Firmicutes|Clostridia|Clostridiales|Christensenellaceae|Christensenella|minuta|
CCTACGGGAGGCAGCAGTGGGGAATATTGGGCAATGGGCGAAAGCCTGACCCAGCAACGCCGCGTGAGGGAAGAAGGTTTTCGGATTGTAAACCTCTGTCCTATGGGACGAAGGAAGTGACGGTACCATAGGAGGAAGCCCCGGCTAACTACGTGCC
>MG|13|94.27|Firmicutes|Clostridia|Clostridiales|Christensenellaceae|Christensenella|minuta|
GCACGTAGTTAGCCGGGGCTTCCTCCTATGGTACCGTCACTTTCTTCGTCCCATAGGACAGATGTTTACAATCCGAAGACCTTCTTCCTTCACGCGGCGTTGCTGGGTCAGGCTTGCGCCCATTGCCCAATATTCCCCACTGCTGCCTCCCGTAGG
>MG|55|94.87|Firmicutes|Clostridia|Clostridiales|Christensenellaceae|Christensenella|minuta|
CCTACGGGAGGCAGCAGTGGGGAATATTGGGCAATGGGGGAAACCCTGACCCAGCAACGCCGCGTGAGGGAAGAAGGTTTTCGGATTGTAAACCTCTGTCCTAAGGGAAGAAGGAAGTGACGGTACCTTAGGAGGAAGCCCCGGCTAACTACGTGC
>MG|17|92.95|Firmicutes|Clostridia|Clostridiales|Christensenellaceae|Christensenella|minuta|
GCACGTAGTTAGTCGTGGCTTCCTCCTATGGTACCGTCATTATCGTCCCATAAGACAAAGGTTTACAATCCGAAGACCTTCTTCCCTCACGCGGCGTTGCTGGGTCAGGCTTTCGCCCATTGCCCAATATTCCCTACTGCTGCCTCCCGTAGG
>MG|16|94.87|Firmicutes|Clostridia|Clostridiales|Christensenellaceae|Christensenella|minuta|
GCACGTAGTTAGCCGGGGCTTCCTCCTAAGGTACCGTCACTTCCTTCTTCCCTTAGGACAGAGGTTTACAATCCGAAAACCTTCTTCCCTCACGCGGCGTTGCTGGGTCAGGGTTTCCCCCATTGCCCAATATTCCCCACTGCTGCCTCCCGTAGG
>MG|10|91.72|Firmicutes|Clostridia|Clostridiales|Christensenellaceae|Christensenella|minuta|
GCACGTAGTTAGCCGTAGCTTCCTCCCCGAGTACCGTCATCTGTTCGTCCCCGAGGACAGAGGTTTACAATCCGAAAACCTTCTTCCCTCACGCGGCGTCGCTGGGTCAGGGTTTCCCCCATTGCCCAATATTCCCCACTGCTGCCTCCCGTAGG
>MG|10|92.31|Firmicutes|Clostridia|Clostridiales|Christensenellaceae|Christensenella|minuta|
GCACGTAGTTAGCCGGGGCTTCCTCCTGTGGTACCGTCACTTCCTTCGTCCCACAGGACAGAGGTTTACGAGCCGAAACCCTTCTTCCCTCACGCGGCGTTGCTGGGTCAGGCTTTCGCCCATTGCCCAATATTCCCCACTGCTGCCTCCCGTAGG
>MG|19|91.72|Firmicutes|Clostridia|Clostridiales|Christensenellaceae|Christensenella|minuta|
CCTACGGGAGGCAGCAGTGGGGAATATTGGGCAATGGGGGAAACCCTGACCCAGCGACGCCGCGTGAGGGAAGAAGGTTTTCGGATTGTAAACCTCTGTCCTCGGGGACGAACAGATGACGGTACTCGGGGAGGAAGCTACGGCTAACTACGTGC
>MG|25|94.23|Firmicutes|Clostridia|Clostridiales|Christensenellaceae|Christensenella|minuta|
CCTACGGGAGGCAGCAGTGGGGAATATTGGGCAATGGGGGAAACCCTGACCCAGCAACGCCGCGTGAGGGAAGAAGGCTTTCGAGTTGTAAACCTCTGTCCTATGGGAAGAAGAAGTGACAGTACCATAGGAGGAAGCTCCGGCTAACTACGTGC
>MG|12|94.23|Firmicutes|Clostridia|Clostridiales|Christensenellaceae|Christensenella|minuta|
GCACGTAGTTAGCCGGAGCTTCCTCCTATGGTACTGTCACTTCTTCTTCCCATAGGACAGAGGTTTACAACTCGAAAGCCTTCTTCCCTCACGCGGCGTTGCTGGGTCAGGGTTTCCCCCATTGCCCAATATTCCCCACTGCTGCCTCCCGTAGG
>MG|26|94.27|Firmicutes|Clostridia|Clostridiales|Christensenellaceae|Christensenella|minuta|
CCTACGGGAGGCAGCAGTGGGGAATATTGGGCAATGGGCGCAAGCCTGACCCAGCAACGCCGCGTGAAGGAAGAAGGTCTTCGGATTGTAAACATCTGTCCTATGGGACGAAGAAAGTGACGGTACCATAGGAGGAAGCCCCGGCTAACTACGTGC
>MG|10|96.1|Firmicutes|Clostridia|Clostridiales|Clostridiaceae|Clostridium|sp.|
CCTGACGGGAGGCAGCAGTGAGGGATATTCGGCAATGGGGGAAACCCTGACCGAGCAACGCCGCGTGAGGGAAGACGGTTTTCGGATTGTAAACCTCTGTCCTCTGTGAAGATAGTGACGGTAGCAGAGGAGGAAGCTCCGGCTAACTACGTGC
>MG|29|96.08|Firmicutes|Clostridia|Clostridiales|Clostridiaceae|Clostridium|hiranonis|
CCTACGGGAGGCAGCAGTGGGGAATATTGCACAATGGGCGAAAGCCTGATGCAGCAACGCCGCGTGAGCGATGAAGGCCTTCGGGTCGTAAAGCTCTGTCCTCAAGGAAGATAATGACGGTACCTGACTAAGAAGCACCGGCTAAATACGTGC
>MG|11|95.42|Firmicutes|Clostridia|Clostridiales|Clostridiaceae|Clostridium|sp.|
CCTACGGGAGGCAGCAGTGGGGAATATTGCACAATGGGGGAAACCCTGATGCAGCAACGCCGCGTGAAGGAAGACGGTTTTCGGATTGTAAACTTCTGTTCTTAGTGAAGATAGTGGCGGTAGCTAAGGAGCAAGCCACGGCTAACTACGTGC
>MG|190|96.1|Firmicutes|Clostridia|Clostridiales|Clostridiaceae|Clostridium|sp.|
GCACGTAGTTAGCCGGAGCTTCCTCCTCTGCTACCGTCACTATCTTCACAGAGGACAGAGGTTTACAATCCGAAAACCGTCTTCCCTCACGCGGCGTTGCTCGGTCAGGGTTTCCCCCCATTGCCGAATATCCCTCACTGCTGCCTCCCGTAGG
>MG|24|93.51|Firmicutes|Clostridia|Clostridiales|Clostridiaceae|Clostridium|sp.|
GCACGTAGTTAGCCGGAGCTTTCTCCTTAGCTACCGTCATGCTTCTTCACTAAGAACAGAACTTTACAACCCGAAGGCCTTCTTCGTTCACGCGGCGTTGCTGCATCAGGGTTTCCCCCATTGTGCAATATCCCCCACTGCTGCCTCCCGTAGG
>MG|27|95.42|Firmicutes|Clostridia|Clostridiales|Clostridiaceae|Clostridium|sp.|
CCTACGGGAGGCAGCAGTGGGGAATATTGCACAATGGGGGAAACCCTGATGCAGCAACGCCGCGTGAAGGAAGACGGTTTCGGATTGTAAACTTCTGTTCTTAGTGAAGATAGTGACGGTAGCTAAGGAGCAAGCCACGGCTAACTACGTGC
>MG|54|92.31|Firmicutes|Clostridia|Clostridiales|Clostridiaceae|Clostridium|sp.|
GCACGTAGTTAGCCGGGGCTTCCTCCTTGGCTACCGTCACTTCCTTCGTCACCAAGGACAGAGGTTTACAACCCGAAAGCCTTCTTCCCTCACGCGGCGTTGCTGGGTCAGGCTTGCGCCCATTGCCCAATATTCCCCACTGCTGCCTCCCGTAGG
>MG|14|95.42|Firmicutes|Clostridia|Clostridiales|Clostridiaceae|Clostridium|sp.|
GCACGTAGTTAGCCGTGGCTTGCTCCTTAGCTACCGTCACTATCTTCACTAAGAACAGAAGTTTACAATCCGAAACCGTCTTCCTTCACGCGGCGTTGCTGCATCAGGGTTTCCCCCATTGTGCAATATTCCCCACTGCTGCCTCCCGTAGG
>MG|20|93.85|Firmicutes|Clostridia|Clostridiales|Clostridiaceae|Clostridium|sp.|
CCTACGGGAGGCAGCAGTAGGGAATTTTCGGCAATGGGCGAAAGCCTGACCGAGCAACGCCGCGTGAAGGAAGAAGTCATTCGTGATGTAAAACTTCTGTTATAAAGGAAGAACGGCGCCTGTAGGGAATGACAGGCGAGTGACGGTACTTTATGAGGAAGCCACGGCTAACTACGTGC
>MG|11|95.42|Firmicutes|Clostridia|Clostridiales|Clostridiaceae|Clostridium|sp.|
CCTACGGGAGGCAGCAGTGAGGAATATTGCACAATGGGGGAAACCCTGATGCAGCAACGCCGCGTGAAGGAAGACGGTTTTCGGATTGTAAACTTCTGTTCTTAGTGAAGATAGTGACGGTAGCTAAGGAGCAAGCCACGGCTAACTACGTGC
>MG|10|90.0|Firmicutes|Clostridia|Clostridiales|Clostridiaceae|Clostridium|sp.|
CCTACGGGAGGCAGCAGTAGGGAATTTTCGGCAATGGGCGAAAGCCTGACCGAGCAACGCCGCGTGAACGAAGAAGGTCTTCGGATCGTAAAAGTTCTGTTATCGGGGAAGAGAGGCGGATGCAGGGAATGGTATCCGAGAGGACGGTACCCGATGAGGAAGCCACGGCTAACTACGTGC
>MG|16|95.42|Firmicutes|Clostridia|Clostridiales|Clostridiaceae|Clostridium|sp.|
CCTACGGGAGGCAGCAGTGGGGAATATTGCACAATGGGGGGAACCCTGATGCAGCAACGCCGCGTGAAGGAAGACGGTTTTCGGATTGTAAACTTCTGTTCTTAGTGAAGATAGTGACGGTAGCTAAGGAGCAAGCCACGGCTAACTACGTGC
>MG|10|95.48|Firmicutes|Clostridia|Clostridiales|Clostridiaceae|Lutispora|thermophila|
CCTACGGGAGGCAGCAGTGGGGAATATTGCACAATGGGGGGAAACCCTGATGCAGCGACGCCGCGTGGAGGAAGAAGGTTTTCGGATTGTAAACTCCTGTCTTCGGGGACGATAATGACGGTACCCGAGGAGGAAGCCACGGCTAACTACGTGC
>MG|19|90.38|Firmicutes|Clostridia|Clostridiales|Clostridiaceae|Fonticella|tunisiensis|
GCACGTAGTTAGCCGTGGCTTGCTCTTCGATTACCGTCATTGTGTTCGTCATCGAAAACAGAAGTTTACAATCCGAAGACCTTCATCCTTCACGCGGCGTTGCTGCATCAGGCTTTCGCCCATTGTGCAATATTCCCCACTGCTGCCTCCCGTAGG
>MG|16|90.56|Firmicutes|Clostridia|Clostridiales|Clostridiaceae|Clostridium|sp.|
CCTACGGGAGGCAGCAGTAGGGAATTTTCGGCAATGGGGCGAAAGCCTGACCGAGCAACGCCGCGTGAACGAAGAAGGTCTTCGGATCGTAAAGTTCTGTTATCGGGGAAGAGAGGCGGATGCAGGGAATGGTATCCGAGAGGACGGTACCCGATGAGGAAGCCACGGCTAACTACGTGC
>MG|16|95.42|Firmicutes|Clostridia|Clostridiales|Clostridiaceae|Clostridium|sp.|
CCTACGGGAGACAGCAGTTAGGAATATTCGTCAATGGGGGAAACCCTGACCGAGCAACGCCGCGTGAGGGAAGACGGTTTTCGGATTGTAAACCTCTGTCCTCTGTGAAGATAGTGACGGTAGCAGAGGAGGAAGCTCCGGCTAACTACGTGC
>MG|10|93.3|Firmicutes|Clostridia|Clostridiales|Clostridiaceae|Clostridium|sp.|
CCTACGGGAGGCAGCAGTAGGGAATTTTCGGCAATGGGCGAAAAGCCTGACCGAGCAACGCCGCGTGAAGGAAGAAGTCATTCGTGATGTAACTTCTGTTATAAAGGAAGAACGGCGCCTGTAGGGAATGACAGGCGAGTGACGGTACTTTATGAGGAAGCCACGGCTAACTACGTGC
>MG|70|87.82|Firmicutes|Clostridia|Clostridiales|Clostridiaceae|Clostridium|sp.|
CCTACGGGAGGCAGCAGTCGGGAATATTGCGCAATGGAGGAAACTCTGACGCAGTGACGCCGCGTATAGGAAGAAGGTTTTCGGATTGTAAACTATTGTCGTTAGGGAAGATACAAGACAGTACCTAAGGAGGAAGCTCCGGCTAACTATGTGC
>MG|16|96.1|Firmicutes|Clostridia|Clostridiales|Clostridiaceae|Clostridium|sp.|
GCACGTAGTTAGCCGTGGCTTGCTCCTTAGCTACCGTCATTATCTTCACTAAGAACAGAAGTTTACAATCCGAAAACCGTCTTCCTTCACGCGGCGTTGCTGCATCAGGGTTTCCCCCATTGTGCAATATTCCCCACCTGCTGCCTCCCGTAGG
>MG|10|96.77|Firmicutes|Clostridia|Clostridiales|Clostridiaceae|Clostridium|sp.|
TCCTACGGGAGGCAGCAGTGAGGGATATTCGGCAATGGGGGAAACCCTGACCGAGCAACGCCGCGTGAGGGAAGACGGTTTTCGGATTGTAAACCTCTGTCCTCTGTGAAGATAGTGACGGTAGCAGAGGAGGAAGCTCCGGCTAACTACGTGCC
>MG|69|94.84|Firmicutes|Clostridia|Clostridiales|Clostridiaceae|Clostridium|sp.|
GCACGTAGTTAGCCGTGGCTTGCTCCTTAGCTACCGTCACTATCTTCGCTAAGAACAGAAGTTTACAATCCGAAAACCGTCTTCCTTCACGCGGCGTTGCTGCATCAGGGTTTCCCCCCATTGTGCAATATTCCCCACTGCTGCCTCCCGTAGGA
>MG|24|96.73|Firmicutes|Clostridia|Clostridiales|Clostridiaceae|Clostridium|sp.|
GCACGTAGTTAGCCGTGGCTTGCTCCTTAGCTACCGTCACTATCTTCACTAAGAACAGAAGTTTACAATCCGAAAACCGTCTTCCTTCACGCGGCGTTGCTGCATCAGGGTTTCCCCCATTGTGCAATATCCCCCACTGCTGCCTCCCGTAGG
>MG|20|91.14|Firmicutes|Clostridia|Clostridiales|Clostridiaceae|Clostridium|sp.|
CCTACGGGAGGCAGCAGTGGGGAATATTGCGCAATGGGGGGAAACCCTGACGCAGCAACGCCGCGTGCGGGAAGAAGGCCTTCGGGTTGTAAACCGTTGTCGCAGGGGAAGAAGACAGTGACGGTACCCTGTGAGAAAGCCACGGCTAACTACGTGC
>MG|27|87.43|Firmicutes|Clostridia|Clostridiales|Clostridiaceae|Clostridium|sp.|
CCTACGGGAGGCAGCAGTAGGGAATTTTCGGCAATGGGCGAAAGCCTGACCGAGCAACGCCGCGTGAACGAAGAAGGTCTTCGGATCGTAAAGTTCTGTTATCGGGGAAGAGAGGGCAATTTAGGGAATGAAATTGCAGAGGACGGTACCCGATGAGGAAGCCACGGCTAACTACGTGC
>MG|338|96.73|Firmicutes|Clostridia|Clostridiales|Clostridiaceae|Clostridium|sp.|
GCACGTAGTTAGCCGTGGCTTGCTCCTTAGCTACCGTCATTATCTTCACTAAGAACAGAAGTTTACAATCCGAAAACCGTCTTCCTTCACGCGGCGTTGCTGCATCAGGGTTTCCCCCATTGTGCAATATTCCCCACTGCTGCCTCCCGTAGG
>MG|12|96.1|Firmicutes|Clostridia|Clostridiales|Clostridiaceae|Clostridium|sp.|
CCTACGGGAGGCAGCAGTGGGGAATATTGCACAATGGGGGAAACCCTGATGCAGCAACGCCGCGTGAAGGAAGACGGTTTTCGGATTGTAAAACTTCTGTTCTTAGTGAAGATAATGACGGTAGCTAAGGAGCAAGCCACGGCTAACTACGTGC
>MG|83|95.45|Firmicutes|Clostridia|Clostridiales|Clostridiaceae|Clostridium|sp.|
CCTGACGGGAGGCAGCAGTGGGGAATATTGCACAATGGGGGAAACCCTGATGCAGCAACGCCGCGTGAAGGAAGACGGTTTTCGGATTGTAAACTTCTGTTCTTAGTGAAGATAGTGACGGTAGCTAAGGAGCAAGCCACGGCTAACTACGTGC
>MG|35|90.0|Firmicutes|Clostridia|Clostridiales|Clostridiaceae|Clostridium|sp.|
CCTACGGGAGGCAGCAGTAGGGAATTTTCGGCAATGGGCGAAAGCCTGACCGAGCAACGCCGCGTGAACGAAGAAGGTCTTCGGATCGTAAAGTTCTGTTATCGGGGGAAGAGAGGCGGATGCAGGGAATGGTATCCGAGAGGACGGTACCCGATGAGGAAGCCACGGCTAACTACGTGC
>MG|10|94.77|Firmicutes|Clostridia|Clostridiales|Clostridiaceae|Clostridium|felsineum|
CCTACGGGAGGCAGCAGTGGGGGATATTGCACAATGGGGGAAACCCTGATGCAGCAACGCCGCGTGAGGGAAGAAGGTCTTCGGATTGTAAACCTCTGTCCTATGGGACGATGATGACGGTACCATAGGAGGAAGCTCCGGCTAACTACGTGC
>MG|15|93.26|Firmicutes|Clostridia|Clostridiales|Clostridiaceae|Clostridium|sp.|
CCTACGGGAGGCAGCAGTAGGGAATTTTCGGCAATGGGCGAAAGCCTGACCGAGCAACGCCGCGTGAAGGAAGAAGTCATTCGTGATGTAACTTCTGTTATAAAGGAAGAACGGCGCCTGTAGGGAATGACAGGCGAGTGACGGTACTTTATGAGAAAGCCACGGCTAACTACGTGC
>MG|23|93.55|Firmicutes|Clostridia|Clostridiales|Clostridiaceae|Clostridium|bowmanii|
GCACGTAGTTAGCCGTGGCTTCCTCCTTGGCTACCGTCACTATCTTCACCAAAGACAAAAGTTTACAATCCGAAGACCTTCATCCTTCACGCGGCGTTGCTGCGTCAGGGTTGCCCCCATTGCGCAATATTCCCCACTGCTGCCTCCCGTAGG
>MG|21|96.08|Firmicutes|Clostridia|Clostridiales|Clostridiaceae|Clostridium|septicum|
CCTACGGGAGGCAGCAGTGGGGAATATTGCACAATGGGGGAAACCCTGATGCAGCGACGCCGCGTGAGGGAAGAAGATTTTCGGATTGTAAACCTCTGTCTTCAGGGACGATAATGACGGTACCTGAGGAGGAAGCCACGGCTAACTACGTGC
>MG|202|91.77|Firmicutes|Clostridia|Clostridiales|Clostridiaceae|Clostridium|sp.|
CCTACGGGAGGCAGCAGTGGGGAATATTGCGCAATGGGGGAAACCCTGACGCAGCAACGCCGCGTGCGGGAAGAAGGCCTTCGGGTTGTAAACCGTTGTCGCAGGGGAAGAAGACAGTGACGGTACCCTGTGAGAAAGCCACGGCTAACTACGTGCC
>MG|10|94.32|Firmicutes|Clostridia|Clostridiales|Clostridiaceae|Clostridium|sp.|
CCTACGGGAGGCAGCAGTAGGGAATTTTCGGCAATGGGCGAAAGCCTGACCGAGCAACGCCGCGTGAAGGAAGAAGTCATTCGTGATGTAAACTTCTGTTATAAAGGAAGAACGGCGCCTGTAGGGAATGACAGGCGAGTGACGGTACTTTATGAGGAAGCCACGGCTAACTACGTAC
>MG|11|94.81|Firmicutes|Clostridia|Clostridiales|Clostridiaceae|Clostridium|sp.|
CCTACGGGAGGCAGCAGTGGGGAATATTGCACAATGGGGGGAAACCCTGATGCAGCAACGCCGCGTGAAGGAAGACGGTTTCGGATTGTAAACTTCTGTTCTTAGTGAAGATAGTGACGGTAGCTAAGGAGCAAGCCACGGCTAACTACGTGC
>MG|15|89.1|Firmicutes|Clostridia|Clostridiales|Clostridiaceae|Clostridium|sp.|
CCTACGGGAGGCAGCAGTAGGGAATTTTCGGCAATGGGCGAAAGCCTGACCGAGCAACGCCGCGTGAAGGAAGAAGTCATTCGTGATGTAAACTTCTGTTCTTAGTGAAGATAGTGACGGTAGCTAAGGAGCAAGCCACGGCTAACTACGTGC
>MG|18|94.77|Firmicutes|Clostridia|Clostridiales|Clostridiaceae|Clostridium|sp.|
CCTACGGGAGACAGCAGTTAGGAATATTCGGCAATGGGGGAAACCCTGACCGAGCAACGCCGCGTGAGGGAAGACGGTTTTCGGATTGTAAACCTCTGTCCTCTGTGAAGATAGTGACGGTAGCAGAGGAGGAAGCTCCGGCTAACTACGTGC
>MG|12|96.08|Firmicutes|Clostridia|Clostridiales|Clostridiaceae|Clostridium|sp.|
CCTACGGGAGGCAGCAGTGGGGAATATTGCACAATGGGGGAAACCCTGATGCAGCAACGCCGCGTGAAGGAAGACGGTTTTCGGATTGTAAACTTCTGTTCTTAGTGAGGATAGTGACGGTAGCTAAGGAGCAAGCCACGGCTAACTACGTGC
>MG|78|93.55|Firmicutes|Clostridia|Clostridiales|Clostridiaceae|Caminicella|sporogenes|
GCACGTAGTTAGCCGGGACTTGCTCCTAAGGTACCGTCACTATCTTCCCTTAGAACAGAAGTTTACGACCCAAAGGCCTTCTTCCTTCACGCGGCGTTGCTGCATCAGGGTTTCCCCCATTGTGCAATATTCCCCACTGCTGCCTCCCGTAGGA
>MG|56|93.55|Firmicutes|Clostridia|Clostridiales|Clostridiaceae|Clostridium|bowmanii|
CCTACGGGAGGCAGCAGTGGGGAATATTGCGCAATGGGGGCAACCCTGACGCAGCAACGCCGCGTGAAGGATGAAGGTCTTCGGATTGTAAACTTTTGTCTTTGGTGAAGATAGTGACGGTAGCCAAGGAGGAAGCCACGGCTAACTACGTGC
>MG|25|96.08|Firmicutes|Clostridia|Clostridiales|Clostridiaceae|Clostridium|sp.|
GCACGTAGTTAGCCGGAGCTTCCTCCTTGGCTACCGTCATTATCGTCACCAAGGACAGAGGTTTACAATCCGAAAACCTTCTTCCCTCACGCGGCGTCGCTGCATCAGAGTTCCCTCCATTGTGCAATATCCCCCACTGCTGCCTCCCGTAGGG
>MG|13|96.15|Firmicutes|Clostridia|Clostridiales|Clostridiaceae|Clostridium|sp.|
GCACGTAGTTAGCCGTGGCTTATTCGTCAGGTACCGTCACTTGCTTCGTCCCTGACAAAAGAAGTTTACAACCCGAGGGCCTTCTTCCTTCACGCGGCGTTGCTGGGTCAGGCTTGCGCCCATTGCCCAATATTCCCCACTGCTGCCTCCCGTAGG
>MG|189|93.55|Firmicutes|Clostridia|Clostridiales|Clostridiaceae|Caminicella|sporogenes|
CCTACGGGAGGCAGCAGTGGGGAATATTGCACAATGGGGGAAACCCTGATGCAGCAACGCCGCGTGAAGGAAGAAGGCCTTTGGGTCGTAAACTTCTGTTCTAAGGGAAGATAGTGACGGTACCTTAGGAGCAAGTCCCGGCTAACTACGTGCCG
>MG|15|94.84|Firmicutes|Clostridia|Clostridiales|Clostridiaceae|Clostridium|sp.|
GCACGTAGTTAGCCGTGGCTTGCTCCTTAGCTACCGTCATTATTCTTCGCTAAGAACAGAAGTTTACAATCCGAAAACCGTCTTCCTTCACGCGGCGTTGCTGCATCAGGGTTTCCCCCCATTGTGCAATATTCCCCACTGCTGCCTCCCGTAGG
>MG|28|91.61|Firmicutes|Clostridia|Clostridiales|Clostridiaceae|Clostridium|sp.|
GCACGTAGTTAGCCGTGGCTTTCTCACAGGGTACCGTCACTGTCTTCTTCCCCTGCGACAACGGTTTACAACCCGAAGGCCTTCTTCCCGCACGCGGCGTTGCTGCGTCAGGGTTTCCCCCATTGCGCAATATTCCCCACTGCTGCCTCCCGTACGG
>MG|11|95.42|Firmicutes|Clostridia|Clostridiales|Clostridiaceae|Clostridium|sp.|
CCTACGGGAGGTAGCAGTGGGGAATATTGCACAATGGGGGAAACCCTGATGCAGCAACGCCGCGTGAAGGAAGACGGTTTTCGGATTGTAAACTTCTGTTCTTAGTGAAGATAGTGACGGTAGCTAAGGAGCAAGCCACGGCTAACTACGTGC
>MG|18|95.42|Firmicutes|Clostridia|Clostridiales|Clostridiaceae|Clostridium|sp.|
GCACGTAGTTAGCCGTGGCTTGCTCCTTAGCTACCGTCACTATCTTCACTAAGAACAGAAGTTTACAATCCGAAAACCGTCTTCCTTCACGCGGCGTTGCTGCATCAGGGTTTCCCCCATTGTGCAATATTCCCTACTGCTGCCTCCCGTAGG
>MG|67|90.38|Firmicutes|Clostridia|Clostridiales|Clostridiaceae|Fonticella|tunisiensis|
CCTACGGGAGGCAGCAGTGGGGAATATTGCACAATGGGCGAAAGCCTGATGCAGCAACGCCGCGTGAAGGATGAAGGTCTTCGGATTGTAAACTTCTGTTTTCGATGACGAACACAATGACGGTAATCGAAGAGCAAGCCACGGCTAACTACGTGC
>MG|16|93.82|Firmicutes|Clostridia|Clostridiales|Clostridiaceae|Clostridium|sp.|
CCTACGGGAGGCAGCAGTAGGGAATTTTCGGCAATGGGCGAAAGCCTGACCGAGCAACGCCGCGTGAAGGAAGAAGTCATTCGTGATGTAAACTTCTGTTATAAAGGAAGAACGACGCCTGTAGGGAATGACAGGCGAGTGACGGTACTTTATGAGGAAGCCACGGCTAACTACGTGC
>MG|30|94.84|Firmicutes|Clostridia|Clostridiales|Clostridiaceae|Clostridium|sp.|
CCTACGGGAGGCAGCAGTGGGGAATATTGCACAATGGGGGGAAACCCTGATGCAGCAACGCCGCGTGAAGGAAGACGGTTTTCGGATTGTAAAACTTCTGTTCTTAGTGAAGATAGTGACGGTAGCTAAGGAGCAAGCCACGGCTAACTACGTGC
>MG|122|89.94|Firmicutes|Clostridia|Clostridiales|Clostridiaceae|Clostridium|sp.|
CCTACGGGAGGCAGCAGTAGGGAATTTTCGGCAATGGGCGAAAGCCTGACCGAGCAACGCCGCGTGAACGAAGAAGGTCTTCGGATCGTAAAGTTCTGTTATCGGGGAAGAGAGGCGGATGCAGGGAATGGCATCCGAGAGGACGGTACCCGATGAGGAAGCCACGGCTAACTACGTGC
>MG|23|96.1|Firmicutes|Clostridia|Clostridiales|Clostridiaceae|Lutispora|thermophila|
GCACGTAGTTAGCCGTGGCTTCCTCCTCGGGTACCGTCATTATCGTCCCCGAAGACAGGAGTTTACAATCCGAAAACCTTCTTCCTCCACGCGGCGTCGCTGCATCAGGGTTTCCCCCATTGTGCAATATTCCCCACTGCTGCCTCCCGTAGG
>MG|2032|96.1|Firmicutes|Clostridia|Clostridiales|Clostridiaceae|Clostridium|sp.|
GCACGTAGTTAGCCGTGGCTTGCTCCTTAGCTACCGTCACTATCTTCACTAAGAACAGAAGTTTACAATCCGAAAACCGTCTTCCTTCACGCGGCGTTGCTGCATCAGGGTTTCCCCCATTGTGCAATATTCCCCACTGCTGCCTCCCGTAGGA
>MG|12|94.27|Firmicutes|Clostridia|Clostridiales|Clostridiaceae|Clostridium|sp.|
CCTGACGGGAGGCAGCAGGTCGGGGAATATTGCACAATGGGGGAAACCCTGATGCAGCAACGCCGCGTGAAGGAAGACGGTTTTCGGATTGTAAACTTCTGTTCTTAGTGAAGATAGTGACGGTAGCTAAGGAGCAAGCCACGGCTAACTACGTGCC
>MG|11|95.42|Firmicutes|Clostridia|Clostridiales|Clostridiaceae|Clostridium|sp.|
CCTACGGGAGGCAGCAGTGGGGAATATTGCACAATGGGGGAAACCCTGATGCAGCAACGCCGCGTGAAGGAAGACGGTTTTCGGATTGTAAACTTCTTTTCTTAGTGAAGATAGTGACGGTAGCTAAGGAGCAAGCCACGGCTAACTACGTGC
>MG|11|95.42|Firmicutes|Clostridia|Clostridiales|Clostridiaceae|Clostridium|sp.|
CCTACGGGAGGCAGCAGTGGGGAATATTGCACAATGGGGGAAACCCTGATGCAGCAACGCCGCGTGAAGGAGGACGGTTTTCGGATTGTAAACTTCTGTTCTTAGTGAAGATAGTGACGGTAGCTAAGGAGCAAGCCACGGCTAACTACGTGC
>MG|10|99.35|Firmicutes|Clostridia|Clostridiales|Clostridiaceae|Clostridium / Eubacterium|Clostridium herbivorans / Eubacterium xylanophilum|
CCTACGGGAGGCAGCAGTGGGGAATATTGCACAATGGGGGAAACCCTGATGCAGCGACGCCGCGTGAGTGAAGAAGTATTTCGGTATGTAAAGCTCTATCAGCAGGGAAGATGATGACGGTACCTGACTAAGAAGCCCCGGCTAACTACGTGC
>MG|13|93.82|Firmicutes|Clostridia|Clostridiales|Clostridiaceae|Clostridium|sp.|
CCTACGGGAGGCAGCAGTAGGGAATTTTCGGCAATGGGCGAAGCCTGACCGAGCAACGCCGCGTGAAGGAAGAAGTCATTCGTGATGTAAACTTCTGTTATAAAGGAAGAACGGCGCCTGTAGGGAATGACAGGCGAGTGACGGTACTTTATGAGGAAGCCACGGCTAACTACGTGC
>MG|14|94.84|Firmicutes|Clostridia|Clostridiales|Clostridiaceae|Clostridium|sp.|
GCACGTAGTTAGCCGTGGCTTGCTCCTTAGCTACCGTCACTATCTTCACTAAGAACAGAAGTTTTACAATCCGAAAACCGTCTTCCTTCACGCGGCGTTGCTGCATCAGGGTTTCCCCCCATTGTGCAATATTCCCCACTGCTGCCTCCCGTAGG
>MG|12|96.08|Firmicutes|Clostridia|Clostridiales|Clostridiaceae|Clostridium|sp.|
CCTACGGGAGGCAGCAGTGGGGGATATTGCACAATGGGGGAAACCCTGATGCAGCAACGCCGCGTGAAGGAAGACGGTTTTCGGATTGTAAACTTCTGTTCTTAGCGAAGATAGTGACGGTAGCTAAGGAGCAAGCCACGGCTAACTACGTGC
>MG|13|92.86|Firmicutes|Clostridia|Clostridiales|Clostridiaceae|Clostridium|sp.|
CCTACGGGAGGCAGCAGTGGGGGATATTGCACAATGGGGGAAACCCTGATGCAGCAACGCCGCGTGAACGAAGAAGGCCTCGGGTTGTAAAGTTCTGTTCTTAGTGAAGAAGCATGACGGTAGCTAAGGAGAAAGCTCCGGCTAACTACGTGC
>MG|24|92.86|Firmicutes|Clostridia|Clostridiales|Clostridiaceae|Caminicella|sporogenes|
GCACGTAGTTAGCCGGGACTTGCTCCTAAGGTACCGTCACTATCGTCCCTTAGAACAGAAGTTTACGACCCAAAGGCCTTCTTCCTTCACGCGGCGTTGCTGCATCAGGGTTTCCCCCATTGTGCAATATTCCCCACTGCTGCCTCCCGTAGG
>MG|92|94.77|Firmicutes|Clostridia|Clostridiales|Clostridiaceae|Tepidimicrobium|xylanilyticum|
CCTACGGGAGGCAGCAGTGGGGAATATTGCACAATGGGCGAAAGCCTGATGCAGCAACGCCGCGTGAAGGAAGAAGGTCTTCGGATCGTAAACTTCTGTCCTATGGGAAGATAGTGACGGTACCATAGGAGGAAGCCCCGGCTAACTACGTGC
>MG|14|95.42|Firmicutes|Clostridia|Clostridiales|Clostridiaceae|Clostridium|sp.|
CCTACGGGAGGCAGCAGTGGGGAATATTGCACAATGGGGGAAACCCTGATGCAGCAACGCCGCGTGAAGGAAGGCGGTTTTCGGATTGTAAACTTCTGTTCTTAGTGAAGATAGTGACGGTAGCTAAGGAGCAAGCCACGGCTAACTACGTGC
>MG|87|96.13|Firmicutes|Clostridia|Clostridiales|Clostridiaceae|Clostridium|sp.|
GCACGTAGTTAGCCGGAGCTTCCTCCTCTGCTACCGTCACTATCTTCACAGAGGACAGAGGTTTACAATCCGAAAACCGTCTTCCCTCACGCGGCGTTGCTCGGTCAGGGTTTCCCCCATTGCCGAATATCCCTCCACTGCTGCCTCCCGTAGGA
>MG|52|92.81|Firmicutes|Clostridia|Clostridiales|Clostridiaceae|Clostridium|Clostridium|
GCACGTAGTTAGCCGTGACTTCCTCCAGTGGTACCGTCACTATCTTCCCACCAGACATAAGTTTACAACCCGAAAGCCTTCTTCCTTAACGCGGCGTTGCTGCGTCAGGGTTTCCCCCATTGCGCAATATTCCCCACTGCTGCCTCCCGTAGG
>MG|576|92.95|Firmicutes|Clostridia|Clostridiales|Clostridiaceae|Clostridium|sp.|
CCTACGGGAGGCAGCAGTGGGGAATATTGCACAATGGGGGAAACCCTGATGCAGCAACGCCGCGTGAAGGAAGACGGTTTTCGGATTGTAAACTTCTTTTCTTAGTGAAGAAGAAAGTGACGGTAGCTAAGGAATAAGCATCGGCTAACTACGTGC
>MG|80|93.82|Firmicutes|Clostridia|Clostridiales|Clostridiaceae|Clostridium|sp.|
GCACGTAGTTAGCCGTGGCTTTCTCATAAAGTACCGTCACTCGCCTGTCATTCCCTACAGGCGCCGTTCTTCCTTTATAACAGAAGTTTACATCACGAATGACTTCTTCCTTCACGCGGCGTTGCTCGGTCAGGCTTTCGCCCATTGCCGAAAATTCCCTACTGCTGCCTCCCGTAGG
>MG|18|94.19|Firmicutes|Clostridia|Clostridiales|Clostridiaceae|Clostridium|sp.|
GCACGTAGTTAGCCGTGGCTTGCTCCTTAGCTACCGTCAGAATTCTTCACTAAGAACAGAAGTTTACAATCCGAAAACCGTCTTCCTTCACGCGGCGTTGCTGCATCAGGGTTTCCCCCCATTGTGCAATATTCCCCACTGCTGCCTCCCGTAGG
>MG|23|94.81|Firmicutes|Clostridia|Clostridiales|Clostridiaceae|Clostridium|sp.|
CCTACGGGAGGCAGCAGTAGGGAATTTTCGGCAATGGGGGAAACCCTGACCGAGCAACGCCGCGTGAGGGAAGACGGTTTTCGGATTGTAAACCTCTGTCCTCTGTGAAGATAGTGACGGTAGCAGAGGAGGAAGCTCCGGCTAACTACGTGC
>MG|77|92.86|Firmicutes|Clostridia|Clostridiales|Clostridiaceae|Caminicella|sporogenes|
CCTACGGGAGGCAGCAGTGGGGAATATTGCACAATGGGGGAAACCCTGATGCAGCAACGCCGCGTGAAGGAAGAAGGCCTTTGGGTCGTAAACTTCTGTTCTAAGGGACGATAGTGACGGTACCTTAGGAGCAAGTCCCGGCTAACTACGTGC
>MG|10|94.84|Firmicutes|Clostridia|Clostridiales|Clostridiaceae|Clostridium|sp.|
CCTACGGGAGGCAGCAGTGGGGAATATTGCACAATGGGGGAAACCCTGATGCAGCAACGCCGCGTGAAGGAAGACGGTTTTCGGATTGTAAACTTCTGTTCTTAGCGAAGATAGTGACGGTAGCTAAGGAGCAAGCCACGGCTAAACTACGTGCC
>MG|12|98.69|Firmicutes|Clostridia|Clostridiales|Clostridiaceae|Clostridium / [Ruminococcus]|sp.|
CCTACGGGAGGCAGCAGTGGGGAATATTGCACAATGGGGGAAACCCTGATGCAGCAACGCCGCGTGAGCGAAGAAGTATTTCGGTATGTAAAGCTCTATCAGCAGGGAAGAAAGTGACGGTACCTGAGTAAGAAGCCCCGGCTAACTACGTGC
>MG|31|92.9|Firmicutes|Clostridia|Clostridiales|Clostridiaceae|Caminicella|sporogenes|
CCTACGGGAGGCAGCAGTGGGGAATATTGCACAATGGGGGGAAACCCTGATGCAGCAACGCCGCGTGAAGGAAGAAGGCCTTTGGGTCGTAAACTTCTGTTCTAAGGGAAGATAGTGACGGTACCTTAGGAGCAAGTCCCGGCTAACTACGTGC
>MG|20|92.21|Firmicutes|Clostridia|Clostridiales|Clostridiaceae|Clostridium|Clostridium|
CCTACGGGGAGGCAGCAGTGGGGAATATTGCGCAATGGGGGAAACCCTGACGCAGCAACGCCGCGTTAAGGAAGAAGGCTTTCGGGTTGTAAACTTATGTCTGGTGGGAAGATAGTGACGGTACCACTGGAGGAAGTCACGGCTAACTACGTGC
>MG|32|94.77|Firmicutes|Clostridia|Clostridiales|Clostridiaceae|Tepidimicrobium|xylanilyticum|
GCACGTAGTTAGCCGGGGCTTCCTCCTATGGTACCGTCACTATCTTCCCATAGGACAGAAGTTTACGATCCGAAGACCTTCTTCCTTCACGCGGCGTTGCTGCATCAGGCTTTCGCCCATTGTGCAATATTCCCCACTGCTGCCTCCCGTAGG
>MG|212|95.45|Firmicutes|Clostridia|Clostridiales|Clostridiaceae|Clostridium|bovipellis|
CCTACGGGAGGCAGCAGTGGGGAATATTGCACAATGGGGGAAACCCTGATGCAGCGACGCCGCGTGAGGGAAGAAGGTCTTCGGATTGTAAACCTCTGTTGTCAGGGACGATAATGACGGTACCTGACGAGGAAGCCACGGCTAACTACGTGCC
>MG|30|96.1|Firmicutes|Clostridia|Clostridiales|Clostridiaceae|Clostridium|sp.|
CCTACGGGAGGCAGCAGGTGGGGAATATTGCACAATGGGGGAAACCCTGATGCAGCAACGCCGCGTGAAGGAAGACGGTTTTCGGATTGTAAACTTCTGTTCTTAGTGAAGATAATGACGGTAGCTAAGGAGCAAGCCACGGCTAACTACGTGC
>MG|88|95.45|Firmicutes|Clostridia|Clostridiales|Clostridiaceae|Clostridium|bovipellis|
GCACGTAGTTAGCCGTGGCTTCCTCGTCAGGTACCGTCATTATCGTCCCTGACAACAGAGGTTTACAATCCGAAGACCTTCTTCCCTCACGCGGCGTCGCTGCATCAGGGTTTCCCCCATTGTGCAATATTCCCCACTGCTGCCTCCCGTAGGA
>MG|47|95.54|Firmicutes|Clostridia|Clostridiales|Clostridiaceae|Clostridium|aminobutyricum|
CCTACGGGAGGCAGCAGTGGGGAATATTGCACAATGGGGGGAAACCCTGATGCAGCAACGCCGCGTGAGCGAAGAAGGCCTTTGGGTCGTAAAGCTCTGTCCTAGGGGAAGAAACAAATGACGGTACCCTTGGAGGAAGCCCCGGCTAACTCCGTGC
>MG|23|96.75|Firmicutes|Clostridia|Clostridiales|Clostridiaceae|Clostridium|sp.|
CCTACGGGAGGCAGCAGTGAGGGGATATTGGTCAATGGGGGAAACCCTGAACCAGCAACGCCGCGTGAGGGATGACGGCCTTCGGGTTGTAAACCTCTGTCCTCTGTGAAGATAATGACGGTAGCAGAGGAGGAAGCTCCGGCTAACTACGTGC
>MG|65|91.61|Firmicutes|Clostridia|Clostridiales|Clostridiaceae|Clostridium|sp.|
CCGTACGGGAGGCAGCAGTGGGGAATATTGCGCAATGGGGGAAACCCTGACGCAGCAACGCCGCGTGCGGGAAGAAGGCCTTCGGGTTGTAAACCGTTGTCGCAGGGGAAGAAGACAGTGACGGTACCCTGTGAGAAAGCCACGGCTAACTACGTGC
>MG|21|94.84|Firmicutes|Clostridia|Clostridiales|Clostridiaceae|Clostridium|sp.|
GCACGTAGTTAGCCGTGGCTTGCTCCTTAGCTACCGTCACTATCTTCACTAAGAACAGAAGTTTACAATCCGAAAACCGTCTTCCTTCACGCGGCGTTGCTGCATCAGGGTTTCCCCCATTGTGCAATATTCCCCACCTGCTGCCTCCCGTCAGG
>MG|11|96.08|Firmicutes|Clostridia|Clostridiales|Clostridiaceae|Clostridium|sp.|
CCTACGGGAGGCAGCAGTGGGGAATATTGCACAATGGGGGAAACCCTGATGCAGCAACGCCGCGTGAAGGAAGACGGTTTTCGGATTGTAAACTTCTGTTCTTAGTGAAGATAGTGACGGTAGCAGAGGAGGAAGCTCCGGCTAACTACGTGC
>MG|95|88.46|Firmicutes|Clostridia|Clostridiales|Clostridiaceae|Clostridium|sp.|
GCACATAGTTAGCCGGGGCTTCCTCCTTAGGTACTGTCTTGTATCTTCCCTAACGACAATAGTTTACAATCCGAAAACCTTCTTCCTATACGCGGCGTCACTGCGTCAGAGTTTCCTCCATTGCGCAATATTCCCGACTGCTGCCTCCCGTAGG
>MG|15|96.13|Firmicutes|Clostridia|Clostridiales|Clostridiaceae|Clostridium|sp.|
CCTACGGGAGGCAGCAGTGGGGGAATATTGCACAATGGGGGGAAACCCTGATGCAGCAACGCCGCGTGAAGGAAGACGGTTTTCGGATTGTAAACTTCTGTTCTTAGTGAAGATAATGACGGTAGCTAAGGAGCAAGCCACGGCTAACTACGTGC
>MG|10|95.42|Firmicutes|Clostridia|Clostridiales|Clostridiaceae|Clostridium|sp.|
CCTACGGGAGGCAGCGGTGGGGAATATTGCACAATGGGGGAAACCCTGATGCAGCAACGCCGCGTGAAGGAAGACGGTTTTCGGATTGTAAACTTCTGTTCTTAGTGAAGATAGTGACGGTAGCTAAGGAGCAAGCCACGGCTAACTACGTGC
>MG|18|90.0|Firmicutes|Clostridia|Clostridiales|Clostridiaceae|Clostridium|sp.|
CCTACGGGAGGCAGCAGTAGGGAATTTTCGGCAATGGGCGAAAGCCTGACCGAGCAACGCCGCGTGAACGAAGAAGGTCTTCGGATCGTAAAGTTCTGTTATCGGGGAAGAGAGGCGGATGCAGGGGAATGGTATCCGAGAGGACGGTACCCGATGAGGAAGCCACGGCTAACTACGTGC
>MG|74|95.45|Firmicutes|Clostridia|Clostridiales|Clostridiaceae|Clostridium|sp.|
GCACGTAGTTAGCCGTGGCTTGCTCCTTAGCTACCGTCACTATCTTCACTAAGAACAGAAGTTTACAATCCGAAAACCGTCTTCCTTCACGCGGCGTTGCTGCATCAGGGTTTCCCCCATTGTGCAATATTCCCCACCTGCTGCCTCCCGTAGG
>MG|1885|90.5|Firmicutes|Clostridia|Clostridiales|Clostridiaceae|Clostridium|sp.|
CCTACGGGAGGCAGCAGTAGGGAATTTTCGGCAATGGGCGAAAGCCTGACCGAGCAACGCCGCGTGAACGAAGAAGGTCTTCGGATCGTAAAGTTCTGTTATCGGGGAAGAGAGGCGGATGCAGGGAATGGTATCCGAGAGGACGGTACCCGATGAGGAAGCCACGGCTAACTACGTGC
>MG|251|88.54|Firmicutes|Clostridia|Clostridiales|Clostridiaceae|Clostridium|sp.|
CCTACGGGAGGCAGCAGTCGGGAATATTGCGCAATGGAGGAAACTCTGACGCAGTGACGCCGCGTATAGGAAGAAGGTTTTCGGATTGTAAACTATTGTCGTTAGGGAAGATACAAGACAGTACCTAAGGAGGAAGCCCCGGCTAACTATGTGCC
>MG|1009|89.81|Firmicutes|Clostridia|Clostridiales|Clostridiaceae|Fonticella|tunisiensis|
CCTACGGGAGGCAGCAGTGAGGAATATTGCACAATGGGCGAAAGCCTGATGCAGCAACGCCGCGTGAAGGATGAAGGTCTTCGGATTGTAAACTTCTGTTTTCGATGACGAACACAATGACGGTAATCGAAGAGCAAGCCACGGCTAACTACGTGCC
>MG|13|92.95|Firmicutes|Clostridia|Clostridiales|Clostridiaceae|Caminicella|sporogenes|
GCACGTAGTTAGCCGGGACTTGCTCCTAAGGTACCGTCACTATCTTCCCTTAGAACAGAAGTTTACGACCCAAAGGCCTTCTTCCTTCACGCGGCGTTGCTGCATCAGGGTTTCCCCCCATTGTGCAATATTCCCCACTGCTGCCTCCCGTAGGA
>MG|20|91.14|Firmicutes|Clostridia|Clostridiales|Clostridiaceae|Clostridium|sp.|
GCACGTAGTTAGCCGTGGCTTTCTCACAGGGTACCGTCACTGTCTTCTTCCCCTGCGACAACGGTTTACAACCCGAAGGCCTTCTTCCCGCACGCGGCGTTGCTGCGTCAGGGTTTCCCCCCATTGCGCAATATTCCCCACTGCTGCCTCCCGTAGG
>MG|41|91.67|Firmicutes|Clostridia|Clostridiales|Clostridiaceae|Clostridium|cellulolyticum|
CCTACGGGAGGCAGCAGTGGGGAATATTGCGCAATGGGGGAAACCCTGACGCAGCAACGCCGCGTGAAGGACGAAGGTTTTCGGATTGTAAACTTCAGCAAGCAGGGAAGAAGAAAGTGACAGTACCTGAACAAAAGCCACGGCTAACTACGTGC
>MG|3598|94.38|Firmicutes|Clostridia|Clostridiales|Clostridiaceae|Clostridium|sp.|
CCTACGGGAGGCAGCAGTAGGGAATTTTCGGCAATGGGCGAAAGCCTGACCGAGCAACGCCGCGTGAAGGAAGAAGTCATTCGTGATGTAAACTTCTGTTATAAAGGAAGAACGGCGCCTGTAGGGAATGACAGGCGAGTGACGGTACTTTATGAGGAAGCCACGGCTAACTACGTGCA
>MG|225|99.35|Firmicutes|Clostridia|Clostridiales|Clostridiaceae|Clostridium / Eubacterium / Ruminococcus|Clostridium herbivorans / Eubacterium xylanophilum / Ruminococcus gauvreauii|
CCTACGGGAGGCAGCAGTGGGGAATATTGCACAATGGGGGAAACCCTGATGCAGCGACGCCGCGTGAGCGAAGAAGTATTTCGGTATGTAAAGCTCTATCAGCAGGGAAGATAATGACGGTACCTGACTAAGAAGCCCCGGCTAACTACGTGC
>MG|401|96.1|Firmicutes|Clostridia|Clostridiales|Clostridiaceae|Clostridium|sp.|
CCTACGGGAGGCAGCAGTGAGGGATATTCGGCAATGGGGGGAAACCCTGACCGAGCAACGCCGCGTGAGGGAAGACGGTTTTCGGATTGTAAACCTCTGTCCTCTGTGAAGATAGTGACGGTAGCAGAGGAGGAAGCTCCGGCTAACTACGTGC
>MG|13|94.84|Firmicutes|Clostridia|Clostridiales|Clostridiaceae|Clostridium|Clostridium|
CCTACGGGAGGCAGCAGTGGGGAATATTGCGCAATGGGGGGAACCCTGACGCAGCAACGCCGCGTGAAGGAAGAAGGCCTTCGGGTTGTAAACTTTTGTCCTATGGGAAGAAACGATGACGGTACCATAGGAGGAAGCCACGGCTAACTACGTGC
>MG|17|93.85|Firmicutes|Clostridia|Clostridiales|Clostridiaceae|Clostridium|sp.|
CCTACGGGAGGCAGCAGTAGGGAATTTTTCGGCAATGGGCGAAAGCCTGACCGAGCAACGCCGCGTGAAGGAAGAAGTCATTCGTGATGTAAACTTCTGTTATAAAGGAAGAACGGCGCCTGTAGGGAATGACAGGCGAGTGACGGTACTTTATGAGGAAGCCACGGCTAACTACGTGC
>MG|29|94.81|Firmicutes|Clostridia|Clostridiales|Clostridiaceae|Clostridium|sp.|
CCTACGGGAGGCAGCAGGTGGGGAATATTGCACAATGGGGGAAACCCTGATGCAGCAACGCCGCGTGAAGGAAGACGGTTTTCGGATTGTAAACTTCTGTTCTTAGCGAAGATAGTGACGGTAGCTAAGGAGCAAGCCACGGCTAACTACGTGC
>MG|5046|96.47|Firmicutes|Clostridia|Clostridiales|Clostridiaceae|Clostridium|sp.|
CCTACGGGAGGCAGCAGTGGGGAATATTGCACAATGGGGGAAACCCTGATGCAGCAACGCCGCGTGAAGGAAGACGGTTTTCGGATTGTAAACTTCTGTTCTTAGTGAAGATAGTGACGGTAGCTAAGGAGCAAGCCACGGCTAACTACGTGCCAGCAGCCGCGGTAATA
>MG|14|95.42|Firmicutes|Clostridia|Clostridiales|Clostridiaceae|Clostridium|sp.|
CCTACGGGAGGCAGCAGTGGGGAATATTGCACAATGGGGGAAACCCTGGTGCAGCAACGCCGCGTGAAGGAAGACGGTTTTCGGATTGTAAACTTCTGTTCTTAGTGAAGATAGTGACGGTAGCTAAGGAGCAAGCCACGGCTAACTACGTGC
>MG|11|96.1|Firmicutes|Clostridia|Clostridiales|Clostridiaceae|Clostridium|sp.|
CCTACGGGAGGCAGCAGTGGGGGATATTGCACAATGGGGGGAAACCCTGATGCAGCAACGCCGCGTGAAGGAAGACGGTTTTCGGATTGTAAACTTCTGTTCTTAGTGAAGATAGTGACGGTAGCTAAGGAGCAAGCCACGGCTAACTACGTGC
>MG|49|95.51|Firmicutes|Clostridia|Clostridiales|Clostridiaceae|Clostridium|sp.|
GCACGTAGTTAGCCGTGGCTTGCTCCTTAGCTACCGTCACTATCTTCACTAAGAACAGAAGTTTACAATCCGAAAACCGTCTTCCTTCACGCGGCGTTGCTGCATCAGGGTTTCCCCCCATTGTGCAATATTCCCCCACTGCTGCCTCCCGTAGGA
>MG|65|91.06|Firmicutes|Clostridia|Clostridiales|Clostridiaceae|Clostridium|sp.|
GCACGTAGTTAGCCGTGGCTTCCTCATCGGGTACCGTCCTCTCGGATACCATTCCCTGTATCCGCCTCTCTTCCCCGATAACAGAACTTTACGATCCGAAGACCTTCTTCGTTCACGCGGCGTTGCTCGGTCAGGCTTTCGCCCATTGCCGAAAATTCCCTACTGCTGCCTCCCGTAGG
>MG|17|92.16|Firmicutes|Clostridia|Clostridiales|Clostridiaceae|Clostridium|sp.|
CCTACGGGAGACAGCAGTTAGGAATATTCGTCAATGGGGGAAACCCTGATGCAGCAACGCCGCGTGAAGGAAGACGGTTTTCGGATTGTAAACTTCTGTTCTTAGTGAAGATAGTGACGGTAGCTAAGGAGCAAGCCACGGCTAACTACGTGC
>MG|10|93.82|Firmicutes|Clostridia|Clostridiales|Clostridiaceae|Clostridium|sp.|
CCTACGGGAGGCAGCAGTAGGGAATTTTCGGCAATGGGCGAAGGCCTGACCGAGCAACGCCGCGTGAAGGAAGAAGTCATTCGTGATGTAAACTTCTGTTATAAAGGAAGAACGGCGCCTGTAGGGAATGACAGGCGAGTGACGGTACTTTATGAGGAAGCCACGGCTAACTACGTGC
>MG|15|96.79|Firmicutes|Clostridia|Clostridiales|Clostridiaceae|Clostridium|sp.|
CCTACGGGAGGCAGCAGTGGGGAATATTGGGCAATGGGCGAAAGCCTGACCCAGCAACGCCGCGTGAAGGAAGAAGGCTTTCGGGTTGTAAACTTCTTTTATCAGGGACGAAGGATGTGACGGTACCTGATGAATAAGCCACGGCTAACTACGTGC
>MG|13|94.81|Firmicutes|Clostridia|Clostridiales|Clostridiaceae|Clostridium|bovipellis|
GCACGTAGTTAGCCGTGGCTTCCTCGTCAGGTACCGTCATTATCGTCCCTGACAACAGAGGTTTACAATCCGAAGACCTTCTTCCCTCACGCGGCGTCGCTGCATCAGGGTTTCCCCCCATTGTGCAATATTCCCCACTGCTGCCTCCCGTAGG
>MG|14|95.42|Firmicutes|Clostridia|Clostridiales|Clostridiaceae|Clostridium|sp.|
CCTACGGGAGGCAGCAGTGGGGAATATTGCACAATGGGGGAAACCCTGATGCGGCAACGCCGCGTGAAGGAAGACGGTTTTCGGATTGTAAACTTCTGTTCTTAGTGAAGATAGTGACGGTAGCTAAGGAGCAAGCCACGGCTAACTACGTGC
>MG|12|92.21|Firmicutes|Clostridia|Clostridiales|Clostridiaceae|Clostridium|Clostridium|
CCTACGGGAGGCAGCAGTGGGGAATATTGCGCAATGGGGGGAAACCCTGACGCAGCAACGCCGCGTTAAGGAAGAAGGCTTTCGGGTTGTAAACTTATGTCTGGTGGGAAGATAGTGACGGTACCACTGGAGGAAGTCACGGCTAACTACGTGC
>MG|11|93.82|Firmicutes|Clostridia|Clostridiales|Clostridiaceae|Clostridium|sp.|
CCTACGGGAGACAGCAGTAGGGAATTTTCGGCAATGGGCGAAAGCCTGACCGAGCAACGCCGCGTGAAGGAAGAAGTCATTCGTGATGTAAACTTCTGTTATAAAGGAAGAACGGCGCCTGTAGGGAATGACAGGCGAGTGACGGTACTTTATGAGGAAGCCACGGCTAACTACGTGC
>MG|10|94.16|Firmicutes|Clostridia|Clostridiales|Clostridiaceae|Clostridium|septicum|
CCTACGGGAGGCAGCAGTGGGGAATATTGCACAATGGGGGGGAACCCTGATGCAGCGACGCCGCGTGAGGGAAGAAGGTTTTCGGATTGTAAACCTCTGTCTTCAGGGACGAAACTGACGGTACCTGAGGAGGAAGCCACGGCTAACTACGTGC
>MG|11|98.69|Firmicutes|Clostridia|Clostridiales|Clostridiaceae|Anaerostipes / Blautia / Clostridium / Dorea / Hespellia / Lachnoclostridium / Robinsoniella / Ruminococcus / [Ruminococcus]|sp.|
CCTACGGGAGGCAGCAGTGGGGAATATTGCACAATGGGGGAAACCCTGATGCAGCGACGCCGCGTGAGTGAAGAAGTATTTCGGTATGTAAACTTCTATCAGCAGGGAAGAAAATGACGGTACCTGACTAAGAAGCCCCGGCTAACTACGTGC
>MG|109|99.35|Firmicutes|Clostridia|Clostridiales|Clostridiaceae|Clostridium / Eubacterium / Ruminococcus|Clostridium herbivorans / Eubacterium xylanophilum / Ruminococcus gauvreauii|
GCACGTAGTTAGCCGGGGCTTCTTAGTCAGGTACCGTCATTATCTTCCCTGCTGATAGAGCTTTACATACCGAAATACTTCTTCGCTCACGCGGCGTCGCTGCATCAGGGTTTCCCCCATTGTGCAATATTCCCCACTGCTGCCTCCCGTAGG
>MG|19|95.45|Firmicutes|Clostridia|Clostridiales|Clostridiaceae|Clostridium|sp.|
GCACGTAGTTAGCCGTGGCTTGCTCCTTAGCTACCGTCACTATCTTCACTAAGAACAGAAGTTTTACAATCCGAAAACCGTCTTCCTTCACGCGGCGTTGCTGCATCAGGGTTTCCCCCATTGTGCAATATTCCCCACTGCTGCCTCCCGTAGGG
>MG|10|83.44|Firmicutes|Clostridia|Clostridiales|Clostridiaceae|Clostridium|sp.|
CCTACGGGAGGCAGCAGTAGGGAATTTTCGGCAATGGGGGGAACCCTGACCGAGCAACGCCGCGTGAAGGAAGAAGGAATTCGTTCTGTAAACTTCTGTTTTCGATGACGAACACAATGACGGTAATCGAAGAGCAAGCCACGGCTAACTACGTGC
>MG|15|92.26|Firmicutes|Clostridia|Clostridiales|Clostridiaceae|Caminicella|sporogenes|
CCTACGGGAGGCAGCAGTGGGGAATATTGCACAATGGGGGGAAACCCTGATGCAGCAACGCCGCGTGAAGGAAGAAGGCCTTTGGGTCGTAAACTTCTGTTCTAAGGGACGATAGTGACGGTACCTTAGGAGCAAGTCCCGGCTAACTACGTGC
>MG|11|94.84|Firmicutes|Clostridia|Clostridiales|Clostridiaceae|Clostridium|sp.|
CCTACGGGAGGCAGCAGTGGGGAATATTGCACAATGGGGGGAAACCCTGATGCAGCAACGCCGCGTGAAGGAAGACGGTTTTCGGATTGTAAACTTCTGTTCTTAGTGAAGATAGTGACGGTAGCTAAGGAGCAAGCCACGGCTAAACTACGTGC
>MG|33|92.9|Firmicutes|Clostridia|Clostridiales|Clostridiaceae|Clostridium|sp.|
CCTACGGGAGGCAGCAGTGGGGAATATTGCACAATGGGGGAAACCCTGATGCAGCAACGCCGCGTGAAGGAAGACGGTTTTCGGATTGTAAACTTCTTTTCTTAGTGAAGAAGATGTGACGGTAGCTAAGGAATAAGCATCGGCTAACTACGTGC
>MG|16|92.41|Firmicutes|Clostridia|Clostridiales|Clostridiaceae|Clostridium|sp.|
CCTACGGGAGGCAGCAGTGGGGGAATATTGCACAATGGGGGGAAACCCTGATGCAGCAACGCCGCGTGAAGGAAGACGGTTTTCGGATTGTAAACTTCTTTTCTTAGTGAAGAAGAAAGTGACGGTAGCTAAGGAATAAGCATCGGCTAACTACGTGC
>MG|28|95.45|Firmicutes|Clostridia|Clostridiales|Clostridiaceae|Clostridium|sp.|
CCTACGGGAGGCAGCAGTGGGGAATATTGCACAATGGGGGAAACCCCTGATGCAGCAACGCCGCGTGAAGGAAGACGGTTTTCGGATTGTAAACTTCTGTTCTTAGTGAAGATAGTGACGGTAGCTAAGGAGCAAGCCACGGCTAACTACGTGC
>MG|64|96.73|Firmicutes|Clostridia|Clostridiales|Clostridiaceae|Clostridium|sp.|
CCTACGGGAGGCAGCAGTGGGGGATATTGCACAATGGGGGAAACCCTGATGCAGCAACGCCGCGTGAAGGAAGACGGTTTTCGGATTGTAAACTTCTGTTCTTAGTGAAGATAGTGACGGTAGCTAAGGAGCAAGCCACGGCTAACTACGTGC
>MG|12|93.55|Firmicutes|Clostridia|Clostridiales|Clostridiaceae|Clostridium|sp.|
CCTACGGGAGGCAGCAGTAGGGAATTTTCGGCAATGGGGGGGAACCCTGACCGAGCAACGCCGCGTGAGGGAAGACGGTTTTCGGATTGTAAACCTCTGTCCTCTGTGAAGATAGTGACGGTAGCAGAGGAGGAAGCTCCGGCTAACTACGTGC
>MG|111|95.51|Firmicutes|Clostridia|Clostridiales|Clostridiaceae|Clostridium|sp.|
CCTACGGGAGGCAGCAGTAGGGAATTTTCGGCAATGGGCGAAAGCCTGACCGAGCAACGCCGCGTGAAGGAAGAAGTCATTCGTGATGTAAACTTCTGTTATAAAGGAAGAACGGCACATATAGGGAATGATATGTGAGTGACGGTACTTTATGAGGAAGCCACGGCTAACTACGTGC
>MG|205|95.45|Firmicutes|Clostridia|Clostridiales|Clostridiaceae|Clostridium|sp.|
CCTACGGGAGGCAGCAGGTGGGGAATATTGCACAATGGGGGAAACCCTGATGCAGCAACGCCGCGTGAAGGAAGACGGTTTTCGGATTGTAAACTTCTGTTCTTAGTGAAGATAGTGACGGTAGCTAAGGAGCAAGCCACGGCTAACTACGTGC
>MG|15|88.24|Firmicutes|Clostridia|Clostridiales|Clostridiaceae|Clostridium|sp.|
CCTACGGGAGACAGCAGTTAGGAATATTCGTCAATGGAGGAAACTCTGAACGAGCAATGCCGCGTGAAGGAAGACGGTTTTCGGATTGTAAACTTCTGTTCTTAGTGAAGATAGTGACGGTAGCTAAGGAGCAAGCCACGGCTAACTACGTGC
>MG|16|94.77|Firmicutes|Clostridia|Clostridiales|Clostridiaceae|Clostridium|grantii|
CCTACGGGAGGCAGCAGTGGGGAATATTGGGCAATGGGGGAAACCCTGACCCAGCGACGCCGCGTGAGGGAAGAAGGTTTTCGGATTGTAAACCTCTGTCTTTGGGGACGATAATGACGGTACCCGAGGAGGAAGCCACGGCTAATTACGTGC
>MG|53|96.08|Firmicutes|Clostridia|Clostridiales|Clostridiaceae|Clostridium|sp.|
CCTACGGGAGGCAGCAGTGGGGGATATTGCACAATGGAGGGAACTCTGATGCAGCGACGCCGCGTGAGGGAAGAAGGTTTTCGGATTGTAAACCTCTGTCCTTGGTGACGATAATGACGGTAGCCAAGGAGGAAGCTCCGGCTAACTACGTGC
>MG|269|99.35|Firmicutes|Clostridia|Clostridiales|Clostridiaceae|Clostridium / Hespellia / Robinsoniella|Clostridium hylemonae / Clostridium scindens / Hespellia porcina / Robinsoniella peoriensis|
GCACGTAGTTAGCCGGGGCTTCTTAGTCAGGTACCGTCATCTTCTTCCCTGCTGATAGAAGTTTACATACCGAAATACTTCTTCCTTCACGCGGCGTCGCTGCATCAGGGTTTCCCCCATTGTGCAATATTCCCCACTGCTGCCTCCCGTAGG
>MG|11|94.84|Firmicutes|Clostridia|Clostridiales|Clostridiaceae|Clostridium|sp.|
CCTGACGGGAGGCAGCAGTGGGGAATATTGCACAATGGGGGGAAACCCTGATGCAGCAACGCCGCGTGAAGGAAGACGGTTTTCGGATTGTAAACTTCTGTTCTTAGTGAAGATAGTGACGGTAGCTAAGGAGCAAGCCACGGCTAACTACGTGC
>MG|11|94.41|Firmicutes|Clostridia|Clostridiales|Clostridiaceae|Clostridium|sp.|
TCCTACGGGAGGCAGCAGTAGGGAATTTTCGGCAATGGGCGAAAGCCTGACCGAGCAACGCCGCGTGAAGGAAGAAGTCATTCGTGATGTAAACTTCTGTTATAAAGGAAGAACGGCGCCTGTAGGGAATGACAGGCGAGTGACGGTACTTTATGAGGAAGCCACGGCTAACTACGTGC
>MG|10|92.81|Firmicutes|Clostridia|Clostridiales|Clostridiaceae|Clostridium|sp.|
CCTACGGGAGGCAGCAGTAGGGAATTTTCGGCAATGGGGGAAACCCTGATGCAGCAACGCCGCGTGAAGGAAGACGGTTTTCGGATTGTAAACTTCTGTTCTTAGTGAAGATAGTGACGGTAGCTAAGGAGCAAGCCACGGCTAACTACGTGC
>MG|1708|95.48|Firmicutes|Clostridia|Clostridiales|Clostridiaceae|Clostridium|sp.|
CCTACGGGAGGCAGCAGTGGGGAATATTGCACAATGGGGGGAAACCCTGATGCAGCAACGCCGCGTGAAGGAAGACGGTTTTCGGATTGTAAACTTCTGTTCTTAGTGAAGATAGTGACGGTAGCTAAGGAGCAAGCCACGGCTAACTACGTGCC
>MG|11|87.74|Firmicutes|Clostridia|Clostridiales|Clostridiaceae|Clostridium|proteolyticum|
CCTACGGGAGGCAGCAGTCGGGAATATTGCGCAATGGAGGAAACTCTGACGCAGTGACGCCGCGTATAGGATGAAGGTTTTCGGATTGTAAACTATTGTCAACAGGGAAGAAAAAGACAGTACCTGAAGAGGAAGCCCCGGCTAACTATGTGC
>MG|85|96.77|Firmicutes|Clostridia|Clostridiales|Clostridiaceae|Clostridium|sp.|
GCACGTAGTTAGCCGGAGCTTCCTCCTCTGCTACCGTCATTATCTTCACAGAGGACAGAGGTTTACAACCCGAAGGCCGTCATCCCTCACGCGGCGTTGCTGGTTCAGGGTTTCCCCCCATTGACCAATATCCCTCACTGCTGCCTCCCGTAGGA
>MG|30|95.48|Firmicutes|Clostridia|Clostridiales|Clostridiaceae|Clostridium|sp.|
GCACGTAGTTAGCCGTGGCTTGCTCCTTAGCTACCGTCACTATCTTCACTAAGAACAGAAGTTTACAATCCGAAAACCGTCTTCCTTCACGCGGCGTTGCTGCATCAGGGTTTCCCCCATTGTGCAATATTCCCCACTGCTGCCTCCCGTCAGGA
>MG|19|90.0|Firmicutes|Clostridia|Clostridiales|Clostridiaceae|Clostridium|sp.|
CCTACGGGAGGCAGCAGTAGGGAATTTTCGGCAATGGGCGAAAAGCCTGACCGAGCAACGCCGCGTGAACGAAGAAGGTCTTCGGATCGTAAAGTTCTGTTATCGGGGAAGAGAGGCGGATGCAGGGAATGGTATCCGAGAGGACGGTACCCGATGAGGAAGCCACGGCTAACTACGTGC
>MG|11|95.45|Firmicutes|Clostridia|Clostridiales|Clostridiaceae|Clostridium|sp.|
CCTACGGGAGGCAGCAGTCGGGGAATATTGCACAATGGGGGAAACCCTGATGCAGCAACGCCGCGTGAAGGAAGACGGTTTTCGGATTGTAAACTTCTGTTCTTAGTGAAGATAGTGACGGTAGCTAAGGAGCAAGCCACGGCTAACTACGTGC
>MG|13|95.45|Firmicutes|Clostridia|Clostridiales|Clostridiaceae|Lutispora|thermophila|
CCTACGGGAGGCAGCAGTGGGGAATATTGCACAATGGGGGAAACCCTGATGCAGCGACGCCGCGTGGAGGAAGAAGGTTTTCGGATTGTAAACTCCTGTCTTTGGGGACGATAATGACGGTACCCGAGGAGGAAGCCACGGCTAACTACGTGC
>MG|108|95.48|Firmicutes|Clostridia|Clostridiales|Clostridiaceae|Clostridium|sp.|
CCTACGGGAGGCAGCAGTGGGGGAATATTGCACAATGGGGGGAAACCCTGATGCAGCAACGCCGCGTGAAGGAAGACGGTTTTCGGATTGTAAACTTCTGTTCTTAGTGAAGATAGTGACGGTAGCTAAGGAGCAAGCCACGGCTAACTACGTGC
>MG|11|89.1|Firmicutes|Clostridia|Clostridiales|Clostridiaceae|Clostridium|sp.|
CCTACGGGAGGCAGCAGTGGGGAATATTGCGCAATGGAGGAAACTCTGACGCAGTGACGCCGCGTATAGGAAGAAGGTTTTCGGATTGTAAACTATTGTCGTTAGGGAAGATACAAGACAGTACCTAAGGAGGAAGCCCCGGCTAACTATGTGC
>MG|10|95.42|Firmicutes|Clostridia|Clostridiales|Clostridiaceae|Clostridium|sp.|
CCTACGGGAGGCAGCAGTGGGGAATATTGCACAATGGGGGAAACCCTGATGCAGCAACGCCGCGTGAAGGAAGACGGTTTTCGGATTGTAAACTTCTGTTCTTAGTGAAGATAGTGACGGTAGCTAAGGAGCAAGCCACGGCTAAATACGTGC
>MG|67|93.82|Firmicutes|Clostridia|Clostridiales|Clostridiaceae|Clostridium|sp.|
GCACGTAGTTAGCCGTGGCTTCCTCATAAAGTACCGTCACTCGCCTGTCATTCCCTACAGGCGCCGTTCTTCCTTTATAACAGAAGTTACATCACGAATGACTTCTTCCTTCACGCGGCGTTGCTCGGTCAGGCTTTCGCCCATTGCCGAAAATTCCCTACTGCTGCCTCCCGTAGG
>MG|10|96.08|Firmicutes|Clostridia|Clostridiales|Clostridiaceae|Clostridium|sp.|
CCTACGGGAGGCAGCAGTGAGGGATATTCGGCAATGGGGGAAACCCTGACCGAGCAACGCCGCGTGAGGGAAGACGGTTTTCGGATTGTAAACCTCTGTCCTCTGTGAAGATAGTGACGGTAGCAGAGGAGGAAGCTCCGGCTAAATACGTGC
>MG|10|94.77|Firmicutes|Clostridia|Clostridiales|Clostridiaceae|Clostridium|sp.|
CCTACGGGAGGCAGCAGTGGGGAATATTGCACAATGGGGGAAACCCTGATGCAGCAACGCCGCGTGAAGGAAGACGGTTTTCGGATTGTAAACTTCTGTCTTAGCGAAGATAGTGACGGTAGCTAAGGAGCAAGCCACGGCTAACTACGTGC
>MG|10|93.82|Firmicutes|Clostridia|Clostridiales|Clostridiaceae|Clostridium|sp.|
GCACGTAGTTAGCCGTGGCTTCCTCATAAAGTACCGTCACTCGCCTGTCATTCCCTACAGGCGTCGTTCTTCCTTTATAACAGAAGTTTACATCACGAATGACTTCTTCCTTCACGCGGCGTTGCTCGGTCAGGCTTTCGCCCATTGCCGAAAATTCCCTACTGCTGCCTCCCGTAGG
>MG|14|92.18|Firmicutes|Clostridia|Clostridiales|Clostridiaceae|Clostridium|sp.|
CCTACGGGAGGCAGCAGTAGGGAATTTTCGGCAATGGGGGGAACCCTGACCGAGCAACGCCGCGTGAACGAAGAAGGTCTTCGGATCGTAAAGTTCTGTTATCGGGGAAGAGAGGCGGATGCAGGGAATGGTATCCGAGAGGACGGTACCCGATGAGGAAGCCACGGCTAACTACGTGC
>MG|244|96.1|Firmicutes|Clostridia|Clostridiales|Clostridiaceae|Clostridium|sp.|
CCTACGGGAGGCAGCAGTGGAGGGATATTCGGCAATGGGGGAAACCCTGACCGAGCAACGCCGCGTGAGGGAAGACGGTTTTCGGATTGTAAACCTCTGTCCTCTGTGAAGATAGTGACGGTAGCAGAGGAGGAAGCTCCGGCTAACTACGTGC
>MG|20|95.51|Firmicutes|Clostridia|Clostridiales|Clostridiaceae|Clostridium|sp.|
CCTACGGGAGGCAGCAGTGGGGAATATTGGGCAATGGGCGCAAGCCTGACCCAGCAACGCCGCGTGAAGGAAGAAGGCTTTCGGGTTGTAAACTTCTTTTATTAAGGACGAAAGAAATGACGGTACTTAATGAATAAGCTCCGGCTAACTACGTGC
>MG|22|95.42|Firmicutes|Clostridia|Clostridiales|Clostridiaceae|Clostridium|sp.|
CCTACGGGAGGCAGCAGTGGGGGATATTGCACAATGGGGGAAACCCTGATGCAGCAACGCCGCGTGAGGGAAGAAGGTTTTCGGATTGTAAACCTCTGTCCTTGGTGAAGAAAATGACGGTAGCCGAGGAGGAAGCTCCGGCTAACTACGTGC
>MG|267|96.75|Firmicutes|Clostridia|Clostridiales|Clostridiaceae|Clostridium|sp.|
CCTACGGGAGGCAGCAGTGAGGGATATTGGTCAATGGGGGGAAACCCTGAACCAGCAACGCCGCGTGAGGGATGACGGCCTTCGGGTTGTAAACCTCTGTCCTCTGTGAAGATAATGACGGTAGCAGAGGAGGAAGCTCCGGCTAACTACGTGC
>MG|12|93.85|Firmicutes|Clostridia|Clostridiales|Clostridiaceae|Clostridium|sp.|
GCACGTAGTTAGCCGTGGCTTCCTCATAAAGTACCGTCACTCGCCTGTCATTCCCTACAGGCGCCGTTCTTCCTTTATAACAGAAGTTTTACATCACGAATGACTTCTTCCTTCACGCGGCGTTGCTCGGTCAGGCTTTCGCCCATTGCCGAAAATTCCCTACTGCTGCCTCCCGTAGG
>MG|13|94.81|Firmicutes|Clostridia|Clostridiales|Clostridiaceae|Clostridium|sp.|
GCACGTAGTTAGCCGTGGCTTGCTCCTTAGCTACCGTCACTATCTTCGCTAAGAACAGAAGTTTACAATCCGAAAACCGTCTTCCTTCACGCGGCGTTGCTGCATCAGGGTTTCCCCCATTGTGCAATATTCCCCACCTGCTGCCTCCCGTAGG
>MG|30|92.26|Firmicutes|Clostridia|Clostridiales|Clostridiaceae|Clostridium|sp.|
CCTACGGGAGGCAGCAGTGGGGAATATTGGTCAATGGGGGAAACCCTGAACCAGCAACGCCGCGTGAGGGAAGAAGGTCTTCGGATTGTAAACCTTTGTCCTCAGTGAAGAAGATATGACGGTAGCTGAGGAGGAAGCCACGGCTAACTACGTGC
>MG|11|94.84|Firmicutes|Clostridia|Clostridiales|Clostridiaceae|Clostridium|sp.|
CCTACGGGAGGCAGCAGGTGGGGAATATTGCACAATGGGGGAAACCCCTGATGCAGCAACGCCGCGTGAAGGAAGACGGTTTTCGGATTGTAAACTTCTGTTCTTAGTGAAGATAGTGACGGTAGCTAAGGAGCAAGCCACGGCTAACTACGTGC
>MG|12|95.48|Firmicutes|Clostridia|Clostridiales|Clostridiaceae|Clostridium|sp.|
CCTGACGGGAGGCAGCAGGTGGGGAATATTGCACAATGGGGGAAACCCTGATGCAGCAACGCCGCGTGAAGGAAGACGGTTTTCGGATTGTAAACTTCTGTTCTTAGTGAAGATAATGACGGTAGCTAAGGAGCAAGCCACGGCTAACTACGTGC
>MG|618|95.48|Firmicutes|Clostridia|Clostridiales|Clostridiaceae|Clostridium|sp.|
GCACGTAGTTAGCCGTGGCTTGCTCCTTAGCTACCGTCACTATCTTCACTAAGAACAGAAGTTTACAATCCGAAAACCGTCTTCCTTCACGCGGCGTTGCTGCATCAGGGTTTCCCCCCATTGTGCAATATTCCCCACTGCTGCCTCCCGTAGGA
>MG|16|94.81|Firmicutes|Clostridia|Clostridiales|Clostridiaceae|Clostridium|sp.|
CCTACGGGAGGCAGCAGTGGGGAATATTGCACAATGGGGGGGAACCCTGATGCAGCAACGCCGCGTGAAGGAAGACGGTTTTCGGATTGTAAACTTCTGTTCTTAGTGAAGATAGTGACGGTAGCTAAGGAGCAAGCCACGGCTAACTACGTGC
>MG|12|95.42|Firmicutes|Clostridia|Clostridiales|Clostridiaceae|Clostridium|sp.|
CCTACGGGAGGCAGCAGTGGGGAATATTGCACAATGGGGGAAACCCTGATGCAGCAACACCGCGTGAAGGAAGACGGTTTTCGGATTGTAAACTTCTGTTCTTAGTGAAGATAGTGACGGTAGCTAAGGAGCAAGCCACGGCTAACTACGTGC
>MG|19|96.1|Firmicutes|Clostridia|Clostridiales|Clostridiaceae|Clostridium|sp.|
CCTACGGGAGGCAGCAGTGGGGGATATTGCACAATGGGGGAAACCCTGATGCAGCAACGCCGCGTGAAGGAAGACGGTTTTCGGATTGTAAACTTCTGTTCTTAGTGAAGAAGAATGACGGTAGCTAAGGAGCAAGCCACGGCTAACTACGTGC
>MG|27|87.82|Firmicutes|Clostridia|Clostridiales|Clostridiaceae|Clostridium|sp.|
GCACATAGTTAGCCGGGGCTTCCTCTTTAGGTACTGTCTTGTATCTTCCCTAATGACAATAGTTTACAATCCGAAAACCTTCTTCCTATACGCGGCGTCACTGCGTCAGAGTTTCCTCCATTGCGCAATATTCCCGACTGCTGCCTCCCGTAGG
>MG|13|89.87|Firmicutes|Clostridia|Clostridiales|Clostridiaceae|Clostridium|cellulolyticum|
CCTACGGGAGGCAGCAGTGGGGAATATTGCACAATGGGGGAAACCCTGATGCAGCAACGCCGCGTGAAGGAAGACGGTTTTCGGATTGTAAACTGTTGTCGCGAGGGAAGAAGAAAGTGACGGTACCTCGTGAGAAAGTCACGGCTAACTACGTGC
>MG|34|94.19|Firmicutes|Clostridia|Clostridiales|Clostridiaceae|Clostridium|sp.|
CCTACGGGAGGCAGCAGTGGGGAATATTGCACAATGGGGGGAAACCCTGATGCAGCAACGCCGCGTGAAGGAAGACGGTTTTCGGATTGTAAACTTCTGTTCTTAGTGAAGAATTCTGACGGTAGCTAAGGAGCAAGCCACGGCTAACTACGTGC
>MG|215|92.99|Firmicutes|Clostridia|Clostridiales|Clostridiaceae|Clostridium|sp.|
GCACGTAGTTAGCCGATGCTTATTCCTTAGCTACCGTCACTTTCTTCTTCACTAAGAAAAGAAGTTTACAATCCGAAAACCGTCTTCCTTCACGCGGCGTTGCTGCATCAGGGTTTCCCCCATTGTGCAATATTCCCCACTGCTGCCTCCCGTAGGA
>MG|18|96.77|Firmicutes|Clostridia|Clostridiales|Clostridiaceae|Linmingia|china|
GCACGTAGTTAGCCGTGGCTTCCTCCTTAGGTACCGTCATTTTTTCGTCCCTAAAGACAGAGGTTTACAATCCGAAGACCGTCTTCCCTCACGCGGCGTCGCTGCATCAGAGTTTCCTCCATTGTGCAATATCCCCCACTGCTGCCTCCCGTAGG
>MG|11|88.46|Firmicutes|Clostridia|Clostridiales|Clostridiaceae|Clostridium|sp.|
CCTACGGGAGGCAGCAGTCGGGAATATTGCGCAATGGAGGAAACTCTGACGCAGTGACGCCGCGTATAGGAAGAAGGTTTTCGGATTGTAAACTATTGTCGTTAGGGAAGATAAAAGACAGTACCTAAGGAGGAAGCTCCGGCTAACTACGTGC
>MG|15|94.81|Firmicutes|Clostridia|Clostridiales|Clostridiaceae|Clostridium|bovipellis|
CCTACGGGAGGCAGCAGTGGGGAATATTGCACAATGGGGGGAAACCCTGATGCAGCGACGCCGCGTGAGGGAAGAAGGTCTTCGGATTGTAAACCTCTGTTGTCAGGGACGATAATGACGGTACCTGACGAGGAAGCCACGGCTAACTACGTGC
>MG|14|94.84|Firmicutes|Clostridia|Clostridiales|Clostridiaceae|Clostridium|sp.|
GCACGTAGTTAGCCGTGGCTTGCTCCTTAGCTACCGTCACTATCTTCACTAAGAACAGAAGTTTACAATCCGAAAACCGTCTTCCTTCACGCGGCGTTGCTGCATCAGGGGTTTCCCCCCATTGTGCAATATTCCCCACTGCTGCCTCCCGTAGG
>MG|16|89.1|Firmicutes|Clostridia|Clostridiales|Clostridiaceae|Clostridium|sp.|
CCTACGGGAGGCAGCAGTCGGGAATATTGCGCAATGGAGGAAACTCTGACGCAGTGACGCCGCGTATAGGAAGAAGGTTTTCGGATTGTAAACTATTGTCGTTAGGGAAGATACAAGACAGTACCTAAGGAGGAAGCCCCGGCTAACTACGTGC
>MG|16|91.14|Firmicutes|Clostridia|Clostridiales|Clostridiaceae|Clostridium|sp.|
CCTACGGGGAGGCAGCAGTGGGGAATATTGCGCAATGGGGGAAACCCTGACGCAGCAACGCCGCGTGCGGGAAGAAGGCCTTCGGGTTGTAAACCGTTGTCGCAGGGGAAGAAGACAGTGACGGTACCCTGTGAGAAAGCCACGGCTAACTACGTGC
>MG|12|96.1|Firmicutes|Clostridia|Clostridiales|Clostridiaceae|Clostridium|sp.|
CCTGACGGGAGGCAGCAGTGGGGAATATTGCACAATGGGGGAAACCCTGATGCAGCAACGCCGCGTGAAGGAAGACGGTTTTCGGATTGTAAACTTCTGTTCTTAGTGAAGATAATGACGGTAGCTAAGGAGCAAGCCACGGCTAACTACGTGC
>MG|679|99.35|Firmicutes|Clostridia|Clostridiales|Clostridiaceae|Clostridium / Hespellia / Robinsoniella|Clostridium hylemonae / Clostridium scindens / Hespellia porcina / Robinsoniella peoriensis|
CCTACGGGAGGCAGCAGTGGGGAATATTGCACAATGGGGGAAACCCTGATGCAGCGACGCCGCGTGAAGGAAGAAGTATTTCGGTATGTAAACTTCTATCAGCAGGGAAGAAGATGACGGTACCTGACTAAGAAGCCCCGGCTAACTACGTGCC
>MG|11|94.81|Firmicutes|Clostridia|Clostridiales|Clostridiaceae|Clostridium|sp.|
GCACGTAGTTAGCCGGAGCTTCCTCCTCTGCTACCGTCACTATCTTCACAGAGGACAGAGGTTTACAATCCGAAAACCGTCTTCCCTCACGCGGCGTTGCTCGGTCAGGGTTTCCCCCATTGCCGAAAATTCCCTACTGCTGCCTCCCGTAGG
>MG|13|94.77|Firmicutes|Clostridia|Clostridiales|Clostridiaceae|Clostridium|sp.|
CCTACGGGAGGCAGCAGTGGGGGATATTGCACAATGGGGGAAACCCTGATGCAGCGACGCCGCGTGGAGGAAGAAGGTTTTCGGATTGTAAACTTCTGTTCTTAGTGAAGATAGTGACGGTAGCTAAGGAGCAAGCCACGGCTAACTACGTGC
>MG|29|93.85|Firmicutes|Clostridia|Clostridiales|Clostridiaceae|Clostridium|sp.|
CCTACGGGAGGCAGCAGTAGGGAATTTTCGGCAATGGGCGAAAGCCTGACCGAGCAACGCCGCGTGAAGGAAGAAGTCATTCGTGATGTAAACTTCTGTTATAAAGGAAGAACGGCGCCTGTAGGGAATGACAGGCGAGTGACGGTACTTTTATGAGGAAGCCACGGCTAACTACGTGC
>MG|152|93.82|Firmicutes|Clostridia|Clostridiales|Clostridiaceae|Clostridium|sp.|
CCTACGGGAGGCAGCAGTAGGGAATTTTCGGCAATGGGCGAAAGCCTGACCGAGCAACGCCGCGTGAAGGAAGAAGTCATTCGTGATGTAACTTCTGTTATAAAGGAAGAACGGCGCCTGTAGGGAATGACAGGCGAGTGACGGTACTTTATGAGGAAGCCACGGCTAACTACGTGC
>MG|1660|96.75|Firmicutes|Clostridia|Clostridiales|Clostridiaceae|Clostridium|sp.|
CCTACGGGAGGCAGCAGTGAGGGATATTCGGCAATGGGGGAAACCCTGACCGAGCAACGCCGCGTGAGGGAAGACGGTTTTCGGATTGTAAACCTCTGTCCTCTGTGAAGATAGTGACGGTAGCAGAGGAGGAAGCTCCGGCTAACTACGTGCC
>MG|23|92.9|Firmicutes|Clostridia|Clostridiales|Clostridiaceae|Clostridium|bowmanii|
CCTACGGGAGGCAGCAGTGGGGAATATTGCGCAATGGGGCAACCCTGACGCAGCAACGCCGCGTGAAGGATGAAGGTCTTCGGATTGTAAACTTTTGTCTTTGGTGAAGATAGTGACGGTAGCCAAGGAGGAAGCCACGGCTAACTACGTGC
>MG|10|95.48|Firmicutes|Clostridia|Clostridiales|Clostridiaceae|Clostridium|sp.|
CCTACGGGAGGCAGCAGTGGGGAATATTGCACAATGGGGGGAAACCCCTGATGCAGCAACGCCGCGTGAAGGAAGACGGTTTTCGGATTGTAAACTTCTGTTCTTAGTGAAGATAATGACGGTAGCTAAGGAGCAAGCCACGGCTAACTACGTGC
>MG|10|95.42|Firmicutes|Clostridia|Clostridiales|Clostridiaceae|Clostridium|sp.|
CCTACGGGAGGCAGCAGTGGGGAATATTGCACAATGGGGGAAACCCTGATGCAGCAACGCCGCGTGAAGGAAGACGGTTTTCGGATTGTAAACTTCTGTTCTTAGTGAAGATGGTGACGGTAGCTAAGGAGCAAGCCACGGCTAACTACGTGC
>MG|698|96.75|Firmicutes|Clostridia|Clostridiales|Clostridiaceae|Clostridium|sp.|
GCACGTAGTTAGCCGGAGCTTCCTCCTCTGCTACCGTCACTATCTTCACAGAGGACAGAGGTTTACAATCCGAAAACCGTCTTCCCTCACGCGGCGTTGCTCGGTCAGGGTTTCCCCCATTGCCGAATATCCCTCACTGCTGCCTCCCGTAGGAC
>MG|51|95.51|Firmicutes|Clostridia|Clostridiales|Clostridiaceae|Clostridium|sp.|
GCACGTAGTTAGCCGTGGCTTCCTCATAAAGTACCGTCACTCACATATCATTCCCTATATGTGCCGTTCTTCCTTTATAACAGAAGTTTACATCACGAATGACTTCTTCCTTCACGCGGCGTTGCTCGGTCAGGCTTTCGCCCATTGCCGAAAATTCCCTACTGCTGCCTCCCGTAGG
>MG|14|99.35|Firmicutes|Clostridia|Clostridiales|Clostridiaceae|Clostridium / Eubacterium / Roseburia / [Ruminococcus]|Clostridium sp. / Eubacterium ramulus / Roseburia faecis / [Ruminococcus] gnavus|
CCTACGGGAGGCAGCAGTGGGGAATATTGCACAATGGGGGAAACCCTGATGCAGCGACGCCGCGTGAGCGAAGAAGTATTTCGGTATGTAAAGCTCTATCAGCAGGGAAGATAATGACGGTACCTGACTAAGAAGCTCCGGCTAAATACGTGC
>MG|12|90.2|Firmicutes|Clostridia|Clostridiales|Clostridiaceae|Clostridium|sp.|
CCTACGGGAGGCAGCAGTAGGGAATTTTCGGCAATGGGGGGAACCCTGACCGAGCAACGCCGCGTGAAGGAAGACGGTTTTCGGATTGTAAACTTCTGTTCTTAGTGAAGATAGTGACGGTAGCTAAGGAGCAAGCCACGGCTAACTACGTGC
>MG|161|92.41|Firmicutes|Clostridia|Clostridiales|Clostridiaceae|Clostridium|sp.|
CCTACGGGAGGCAGCAGTGGGGAATATTGCACAATGGGGGGAAACCCTGATGCAGCAACGCCGCGTGAAGGAAGACGGTTTTCGGATTGTAAACTTCTTTTCTTAGTGAAGAAGAAAGTGACGGTAGCTAAGGAATAAGCATCGGCTAACTACGTGCC
>MG|27|98.69|Firmicutes|Clostridia|Clostridiales|Clostridiaceae|Anaerostipes / Clostridium / Dorea / Lachnoclostridium / Oribacterium / Veillonella / [Ruminococcus]|sp.|
CCTACGGGAGGCAGCAGTGGGGAATATTGCACAATGGGGGAAACCCTGATGCAGCGACGCCGCGTGAGTGAAGAAGTATTTCGGTATGTAAAGCTCTATCAGCAGGGAAGAAGATGACAGTACCTGACTAAGAAGCCCCGGCTAACTACGTGC
>MG|18|96.1|Firmicutes|Clostridia|Clostridiales|Clostridiaceae|Clostridium|sp.|
GCACGTAGTTAGCCGTGGCTTGCTCCTTAGCTACCGTCACTATCTTCACTAAGAACAGAAGTTTACAATCCGAAAACCGTCTTCCTTCACGCGGCGTTGCTGCATCAGGGTTTCCCCCATTGTGCAATATTCCCCCACTGCTGCCTCCCGTAGG
>MG|11|92.9|Firmicutes|Clostridia|Clostridiales|Clostridiaceae|Clostridium|sp.|
GCACGTAGTTAGCCGATGCTTATTCCTTAGCTACCGTCACATCTTCTTCACTAAGAAAAGAAGTTTACAATCCGAAAACCGTCTTCCTTCACGCGGCGTTGCTGCATCAGGGTTTCCCCCATTGTGCAATATTCCCCACTGCTGCCTCCCGTAGG
>MG|10|98.71|Firmicutes|Clostridia|Clostridiales|Clostridiaceae|Anaerostipes / Clostridium / Dorea / Lachnoclostridium / [Ruminococcus]|sp.|
CCTACGGGAGGCAGCAGTGGGGAATATTGCACAATGGGGGGAAACCCTGATGCAGCGACGCCGCGTGAGTGAAGAAGTATTTCGGTATGTAAAGCTCTATCAGCAGGGAAGAAAAATGACGGTACCTGACTAAGAAGCCCCGGCTAACTACGTGC
>MG|18|95.42|Firmicutes|Clostridia|Clostridiales|Clostridiaceae|Clostridium|sp.|
CCTACGGGAGGCAGCAGTGGGGAATATTGCACAATGGGGGAAACCCTGACCGAGCAACGCCGCGTGAGGGAAGACGGTTTTCGGATTGTAAACCTCTGTCCTCTGTGAAGATAGTGACGGTAGCAGAGGAGGAAGCTCCGGCTAACTACGTGC
>MG|69|87.82|Firmicutes|Clostridia|Clostridiales|Clostridiaceae|Clostridium|sp.|
CCTACGGGAGGCAGCAGTCGGGAATATTGCGCAATGGAGGAAACTCTGACGCAGTGACGCCGCGTATAGGAAGAAGGTTTTCGGATTGTAAACTATTGTCATTAGGGAAGATACAAGACAGTACCTAAAGAGGAAGCCCCGGCTAACTATGTGC
>MG|48|96.75|Firmicutes|Clostridia|Clostridiales|Clostridiaceae|Clostridium|sp.|
CCTACGGGAGGCAGCAGTGGAGGGATATTGGTCAATGGGGGAAACCCTGAACCAGCAACGCCGCGTGAGGGATGACGGCCTTCGGGTTGTAAACCTCTGTCCTCTGTGAAGATAATGACGGTAGCAGAGGAGGAAGCTCCGGCTAACTACGTGC
>MG|19|96.1|Firmicutes|Clostridia|Clostridiales|Clostridiaceae|Clostridium|sp.|
CCTACGGGAGGCAGCAGTGGGGAATATTGCACAATGGGGGAAACCCTGATGCAGCAACGCCGCGTGAAGGAAGACGGTTTTCGGATTGTAAACTTCTGTTCTTAGTGAAGATAGTGACGGTAGCTAAGGAGCAAGTCACGGCTAACTACGTGC
>MG|12|95.45|Firmicutes|Clostridia|Clostridiales|Clostridiaceae|Clostridium|sp.|
GCACGTAGTTAGCCGGAGCTTCCTCCTCTGCTACCGTCACTATCTTCACAGAGGACAGAGGTTTACAATCCGAAAACCGTCTTCCCTCACGCGGCGTTGCTCGGTCAGGGTTCCCCCCCATTGCCGAATATCCCTCACTGCTGCCTCCCGTAGG
>MG|82|91.72|Firmicutes|Clostridia|Clostridiales|Clostridiaceae|Clostridium|sp.|
GCACGTAGTTAGCCGTGGCTTTCTCACAGGGTACCGTCACTGTCTTCTTCCCCTGCGACAACGGTTTACAACCCGAAGGCCTTCTTCCCGCACGCGGCGTTGCTGCGTCAGGGTTTCCCCCATTGCGCAATATTCCCCACTGCTGCCTCCCGTAGG
>MG|241|96.18|Firmicutes|Clostridia|Clostridiales|Clostridiaceae|Clostridium|aminobutyricum|
CCTACGGGAGGCAGCAGTGGGGAATATTGCACAATGGGGGAAACCCTGATGCAGCAACGCCGCGTGAGCGAAGAAGGCCTTTGGGTCGTAAAGCTCTGTCCTAGGGGAAGAAACAAATGACGGTACCCTTGGAGGAAGCCCCGGCTAACTCCGTGCC
>MG|13|92.36|Firmicutes|Clostridia|Clostridiales|Clostridiaceae|Clostridium|sp.|
CCTACGGGAGGCAGCAGTGGGGAATATTGCACAATGGGGGAAACCCTGATGCAGCAACGCCGCGTGAAGGAAGACGGTTTTCGGATTGTAAAACTTCTTTTCTTAGTGAAGAAGAAAGTGACGGTAGCTAAGGAATAAGCATCGGCTAACTACGTGC
>MG|17|92.31|Firmicutes|Clostridia|Clostridiales|Clostridiaceae|Clostridium|sp.|
CCTACGGGAGGCAGCAGTGGGGAATATTGGGCAATGGGGGAAACCCTGACCCAGCAACGCCGCGTGAAGGAAGAAGGCCCTCGGGTTGTAAACTTCTTTTACCAGGGACGAAGGACGTGACGGTACCTGGAGAAAAAGCAACGGCTAACTACGTGC
>MG|33|92.72|Firmicutes|Clostridia|Clostridiales|Clostridiaceae|Clostridium|Clostridium|
GCACGTAGTTAGCCGTGACTTCCTCCAGTGGTACCGTCACTATCTTCCCACCAGACATAAGTTTACAACCCGAAAGCCTTCTTCCTTAACGCGGCGTTGCTGCGTCAGGGTTTCCCCCATTGCGCAATATTCCCCACTGCTGCCTCCCGTACGG
>MG|10|95.42|Firmicutes|Clostridia|Clostridiales|Clostridiaceae|Clostridium|sp.|
CCTACGGGAGGCAGCAGTGGGGAATATTGCACAATGGGGAAACCCTGATGCAGCAACGCCGCGTGAAGGAAGACGGTTTTCGGATTGTAAACTTCTGTTCTTAGTGAAGATAGTGACGGTAGCTAAGGAGCAAGCCACGGCTAACTACGTGC
>MG|792|90.56|Firmicutes|Clostridia|Clostridiales|Clostridiaceae|Clostridium|sp.|
GCACGTAGTTAGCCGTGGCTTCCTCATCGGGTACCGTCCTCTCGGATACCATTCCCTGCATCCGCCTCTCTTCCCCGATAACAGAACTTTACGATCCGAAGACCTTCTTCGTTCACGCGGCGTTGCTCGGTCAGGCTTTCGCCCATTGCCGAAAATTCCCTACTGCTGCCTCCCGTAGGA
>MG|14|93.85|Firmicutes|Clostridia|Clostridiales|Clostridiaceae|Clostridium|sp.|
CCTACGGGAGGCAGCAGTAGGGAATTTTCGGCAATGGGCGAAAGCCTGACCGAGCAACGCCGCGTGAAGGAAGAAGTCATTCGTGATGTAAACTTCTGTTATAAAGGAAGAAACGGCGCCTGTAGGGAATGACAGGCGAGTGACGGTACTTTATGAGGAAGCCACGGCTAACTACGTGC
>MG|17|94.77|Firmicutes|Clostridia|Clostridiales|Clostridiaceae|Clostridium|bovipellis|
CCTACGGGAGGCAGCAGTGGGGAATATTGCACAATGGGGGAAACCCTGATGCAGCGACGCCGCGTGAGGGAAGAAGGTCTTCGGATTGTAAACCTCTGTTGTCAGGGACGACAATGACGGTACCTGACGAGGAAGCCACGGCTAACTACGTGC
>MG|11|95.42|Firmicutes|Clostridia|Clostridiales|Clostridiaceae|Clostridium|sp.|
CCTACGGGAGGCAGCAGTGGGGAATATTGCACAATGGGGGAAACCCTGATGCAGCAACGCCGCGTGAAGGAAGACGGTCTTCGGATTGTAAACTTCTGTTCTTAGTGAAGATAGTGACGGTAGCTAAGGAGCAAGCCACGGCTAACTACGTGC
>MG|16|96.75|Firmicutes|Clostridia|Clostridiales|Clostridiaceae|Clostridium|sp.|
GCACGTAGTTAGCCGGAGCTTCCTCCTCTGCTACCGTCATTATCTTCACAGAGGACAGAGGTTTACAACCCGAAGGCCGTCATCCCTCACGCGGCGTTGCTGGTTCAGGGTTTCCCCCATTGACCAATATCCCTCCACTGCTGCCTCCCGTAGG
>MG|181|94.84|Firmicutes|Clostridia|Clostridiales|Clostridiaceae|Clostridium|sp.|
CCTACGGGAGGCAGCAGTGGGGAATATTGCACAATGGGGGGAAACCCTGATGCAGCAACGCCGCGTGAAGGAAGACGGTTTTCGGATTGTAAACTTCTGTTCTTAGCGAAGATAGTGACGGTAGCTAAGGAGCAAGCCACGGCTAACTACGTGCC
>MG|14|92.11|Firmicutes|Clostridia|Clostridiales|Clostridiaceae|Clostridium|Clostridium|
CCGTACGGGAGGCAGCAGGTGGGGAATATTGCGCAATGGGGGAAACCCTGACGCAGCAACGCCGCGTTAAGGAAGAAGGCTTTCGGGTTGTAAACTTATGTCTGGTGGGAAGATAGTGACGGTACCACTGGAGGAAGTCACGGCTAACTACGTGC
>MG|12|96.05|Firmicutes|Clostridia|Clostridiales|Clostridiaceae|Clostridium|sp.|
CCTACGGGAGGCAGCAGTGGGGAATATTGCACAATGGGGGAAACCCTGATGCAGCAACGCCGCGTGAAGGAAGACGGTTTTCGGATTGTAAACTTCTGTTCTTAGTGAAGATAGTGACGGTAGCTAAGGAGCAAGCCACGGCTAACTACGTGTC
>MG|150|92.81|Firmicutes|Clostridia|Clostridiales|Clostridiaceae|Clostridium|Clostridium|
CCTACGGGAGGCAGCAGTGGGGAATATTGCGCAATGGGGGAAACCCTGACGCAGCAACGCCGCGTTAAGGAAGAAGGCTTTCGGGTTGTAAACTTATGTCTGGTGGGAAGATAGTGACGGTACCACTGGAGGAAGTCACGGCTAACTACGTGC
>MG|44|89.94|Firmicutes|Clostridia|Clostridiales|Clostridiaceae|Clostridium|sp.|
GCACGTAGTTAGCCGTGGCTTCCTCATCGGGTACCGTCCTCTCGGATGCCATTCCCTGCATCCGCCTCTCTTCCCCGATAACAGAACTTTACGATCCGAAGACCTTCTTCGTTCACGCGGCGTTGCTCGGTCAGGCTTTCGCCCATTGCCGAAAATTCCCTACTGCTGCCTCCCGTAGG
>MG|104|96.18|Firmicutes|Clostridia|Clostridiales|Clostridiaceae|Clostridium|aminobutyricum|
GCACGGAGTTAGCCGGGGCTTCCTCCAAGGGTACCGTCATTTGTTTCTTCCCCTAGGACAGAGCTTTACGACCCAAAGGCCTTCTTCGCTCACGCGGCGTTGCTGCATCAGGGTTTCCCCCATTGTGCAATATTCCCCACTGCTGCCTCCCGTAGGA
>MG|13|94.23|Firmicutes|Clostridia|Clostridiales|Clostridiaceae|Clostridium|sp.|
CCTACGGGAGGCAGCAGTGGGGAATATTGCACAATGGAGGAAACTCTGATGCAGCAACGCCGCGTGAGTGAAGAAGGTCTTCGGATTGTAAAGCTCTGTTAATCGGGACGAAAAATGACGGTACCGATAGAGGAAGCCACGGCTAACTACGTGC
>MG|10|93.85|Firmicutes|Clostridia|Clostridiales|Clostridiaceae|Clostridium|sp.|
CCTACGGGAGGCAGCAGTAGGGAATTTTCGGCAATGGGCGAAAGCCTGACCGAGCAACGCCGCGTGAAGGAAGAAGTCATTCGTGATGTAAACTTCTGTTATAAAGGAAGAACGGCGCCTGTAGGGGAATGACAGGCGAGTGACGGTACTTTATGAGGAAGCCACGGCTAACTACGTGC
>MG|16|94.3|Firmicutes|Clostridia|Clostridiales|Clostridiaceae|Butyricicoccus|pullicaecorum|
GCACGTAGTTAGCCGGAGCTTATTCATCAGGTACCGTCACTTCCTTCGTCCCTGATAAAAGATCTTTACAATCCGAAGACCTTCTTCGATCACGCGGCGTTGCTGCGTCAGGGTTGCCCCCATTGCGCAATATTCCCCACTGCTGCCTCCCGTAGGA
>MG|43|92.99|Firmicutes|Clostridia|Clostridiales|Clostridiaceae|Clostridium|sp.|
GCACGTAGTTAGCCGTGGCTTCCTCCTTAGCTACCGTCACTTCCTTCGTCACTAAGGACAAAGGTTTACAATCCGAAGACCTTCTTCCCTCACGCGGCGTTGCTGCATCAGGCTTTCGCCCATTGTGCAATATCCCCCACTGCTGCCTCCCGTAGG
>MG|12|95.45|Firmicutes|Clostridia|Clostridiales|Clostridiaceae|Clostridium|sp.|
CCTACGGGAGGCAGCAGTGGGGAATATTGCACAATGGGGGAAACCCTGATGCAGCAACGCCGCGTGAAGGAAGACGGTTTTCGGATTGTAAACTTCTGTTCTTAGTGAAGATAGTGACGGTAGCTAAGGAGCAAGCCACGGCTAAACTACGTGC
>MG|21|93.82|Firmicutes|Clostridia|Clostridiales|Clostridiaceae|Clostridium|sp.|
CCTACGGGAGGCAGCAGTGGGGAATTTTCGGCAATGGGCGAAAGCCTGACCGAGCAACGCCGCGTGAAGGAAGAAGTCATTCGTGATGTAAACTTCTGTTATAAAGGAAGAACGGCGCCTGTAGGGAATGACAGGCGAGTGACGGTACTTTATGAGGAAGCCACGGCTAACTACGTGC
>MG|14|94.84|Firmicutes|Clostridia|Clostridiales|Clostridiaceae|Clostridium|sp.|
CCTACGGGAGGCAGCAGTGGGGGAATATTGCACAATGGGGGGAAACCCTGATGCAGCAACGCCGCGTGAAGGAAGACGGTTTTCGGATTGTAAACTTCTGTTCTTAGCGAAGATAGTGACGGTAGCTAAGGAGCAAGCCACGGCTAACTACGTGC
>MG|72|92.72|Firmicutes|Clostridia|Clostridiales|Clostridiaceae|Clostridium|Clostridium|
CCGTACGGGAGGCAGCAGTGGGGAATATTGCGCAATGGGGGAAACCCTGACGCAGCAACGCCGCGTTAAGGAAGAAGGCTTTCGGGTTGTAAACTTATGTCTGGTGGGAAGATAGTGACGGTACCACTGGAGGAAGTCACGGCTAACTACGTGC
>MG|32|94.84|Firmicutes|Clostridia|Clostridiales|Clostridiaceae|Clostridium|sp.|
CCTACGGGAGGCAGCAGTGGGGAATATTGCACAATGGGGGGAAACCCTGATGCAGCAACGCCGCGTGAAGGAAGACGGTTTTCGGATTGTAAACTTCTGTTCTTAGCGAAGAATAATGACGGTAGCTAAGGAGCAAGCCACGGCTAACTACGTGC
>MG|121|92.99|Firmicutes|Clostridia|Clostridiales|Clostridiaceae|Clostridium|sp.|
CCTACGGGAGGCAGCAGTGGGGGATATTGCACAATGGGCGAAAGCCTGATGCAGCAACGCCGCGTGAGGGAAGAAGGTCTTCGGATTGTAAACCTTTGTCCTTAGTGACGAAGGAAGTGACGGTAGCTAAGGAGGAAGCCACGGCTAACTACGTGC
>MG|14|89.61|Firmicutes|Clostridia|Clostridiales|Clostridiaceae|Clostridium|sp.|
CCTACGGGAGGCAGCAGTAGGGAATTTTCGGCAATGGGGGGGAACCCTGACCGAGCAACGCCGCGTGAAGGAAGACGGTTTTCGGATTGTAAACTTCTGTTCTTAGTGAAGATAGTGACGGTAGCTAAGGAGCAAGCCACGGCTAACTACGTGC
>MG|39|94.84|Firmicutes|Clostridia|Clostridiales|Clostridiaceae|Clostridium|sp.|
CCTACGGGAGGCAGCAGTGGGGAATATTGCACAATGGGGGGAAACCCCTGATGCAGCAACGCCGCGTGAAGGAAGACGGTTTTCGGATTGTAAACTTCTGTTCTTAGTGAAGATAGTGACGGTAGCTAAGGAGCAAGCCACGGCTAACTACGTGC
>MG|10|95.51|Firmicutes|Clostridia|Clostridiales|Clostridiaceae|Clostridium|sp.|
GCACGTAGTTAGCCGTGGCTTCCTCATGAAGTACCGTCACGCACATGGCATTCCCTCCATCTGCCGTTCTTCCTTTATAACAGAAGTTTACAGAACGAATTCCTTCTTCCTTCACGCGGCGTTGCTCGGTCAGGGTTCCCCCCATTGCCGAAAATTCCCTACTGCTGCCTCCCGTAGG
>MG|785|95.42|Firmicutes|Clostridia|Clostridiales|Clostridiaceae|Clostridium|sp.|
CCTACGGGAGGCAGCAGTGGGGAATATTGCACAATGGGGGAAACCCTGATGCAGCAACGCCGCGTGAAGGAAGACGGTTTTCGGATTGTAAACTTCTGTTCTTAGCGAAGATAGTGACGGTAGCTAAGGAGCAAGCCACGGCTAACTACGTGCA
>MG|17|95.57|Firmicutes|Clostridia|Clostridiales|Clostridiaceae|Clostridium|sp.|
CCTACGGGAGGCAGCAGTGGGGAATATTGCACAATGGGGGGGAACCCTGATGCAGCAACGCCGCGTGAAGGAAGACGGTTTTCGGATTGTAAACTTCTATCAATAGGGACGAAGAAAGTGACGGTACCTAAATAAGAAGCCCCGGCTAACTACGTGC
>MG|18|90.0|Firmicutes|Clostridia|Clostridiales|Clostridiaceae|Clostridium|sp.|
GCACGTAGTTAGCCGTGGCTTCCTCATCGGGTACCGTCCTCTCGGATACCATTCCCTGCATCCGCCTCTCTTCCCCCGATAACAGAACTTTACGATCCGAAGACCTTCTTCGTTCACGCGGCGTTGCTCGGTCAGGCTTTCGCCCATTGCCGAAAATTCCCTACTGCTGCCTCCCGTAGG
>MG|14|94.16|Firmicutes|Clostridia|Clostridiales|Clostridiaceae|Clostridium|sp.|
CCTACGGGAGGCAGCAGTAGGGAATTTTCGGCAATGGGGGGAACCCTGACCGAGCAACGCCGCGTGAGGGAAGACGGTTTTCGGATTGTAAACCTCTGTCCTCTGTGAAGATAGTGACGGTAGCAGAGGAGGAAGCTCCGGCTAACTACGTGC
>MG|29|96.77|Firmicutes|Clostridia|Clostridiales|Clostridiaceae|Linmingia|china|
CCTACGGGAGGCAGCAGTGGGGGATATTGCACAATGGAGGAAACTCTGATGCAGCGACGCCGCGTGAGGGAAGACGGTCTTCGGATTGTAAACCTCTGTCTTTAGGGACGAAAAAATGACGGTACCTAAGGAGGAAGCCACGGCTAACTACGTGC
>MG|33|96.1|Firmicutes|Clostridia|Clostridiales|Clostridiaceae|Clostridium|sp.|
TCCTACGGGAGGCAGCAGTGGGGAATATTGCACAATGGGGGAAACCCTGATGCAGCAACGCCGCGTGAAGGAAGACGGTTTTCGGATTGTAAACTTCTGTTCTTAGTGAAGATAGTGACGGTAGCTAAGGAGCAAGCCACGGCTAACTACGTGC
>MG|11|92.7|Firmicutes|Clostridia|Clostridiales|Clostridiaceae|Clostridium|sp.|
CCTACGGGAGGCAGCAGTAGGGAATTTTCGGCAATGGGCGAAAGCCTGACCGAGCAACGCCGCGTGAACGAAGAAGGTCTTCGGATCGTAAAGTTCTGTTATCGGGGAAGAGAGGCGGATGCAGGGAATGGTATCCGAGTGACGGTACTTTATGAGAAAGCCACGGCTAACTACGTGC
>MG|64|96.1|Firmicutes|Clostridia|Clostridiales|Clostridiaceae|Lutispora|thermophila|
CCTACGGGAGGCAGCAGTGGGGAATATTGCACAATGGGGGAAACCCTGATGCAGCGACGCCGCGTGGAGGAAGAAGGTTTTCGGATTGTAAACTCCTGTCTTCGGGGACGATAATGACGGTACCCGAGGAGGAAGCCACGGCTAACTACGTGC
>MG|24|96.15|Firmicutes|Clostridia|Clostridiales|Clostridiaceae|Clostridium|sp.|
CCTACGGGAGGCAGCAGTGGGGAATATTGGGCAATGGGCGCAAGCCTGACCCAGCAACGCCGCGTGAAGGAAGAAGGCCCTCGGGTTGTAAACTTCTTTTGTCAGGGACGAAGCAAGTGACGGTACCTGACGAATAAGCCACGGCTAACTACGTGC
>MG|441|89.74|Firmicutes|Clostridia|Clostridiales|Clostridiaceae|Fonticella|tunisiensis|
GCACGTAGTTAGCCGTGGCTTGCTCTTCGATTACCGTCATTGTGTTCGTCATCGAAAACAGAAGTTTACAATCCGAAGACCTTCATCCTTCACGCGGCGTTGCTGCATCAGGCTTTCGCCCATTGTGCAATATTCCTCACTGCTGCCTCCCGTAGG
>MG|10|92.7|Firmicutes|Clostridia|Clostridiales|Clostridiaceae|Clostridium|sp.|
GCACGTAGTTAGCCGTGGCTTTCTCATAAAGTACCGTCACTCGGATACCATTCCCTGCATCCGCCTCTCTTCCCCGATAACAGAACTTTACGATCCGAAGACCTTCTTCGTTCACGCGGCGTTGCTCGGTCAGGCTTTCGCCCATTGCCGAAAATTCCCTACTGCTGCCTCCCGTAGG
>MG|12|94.19|Firmicutes|Clostridia|Clostridiales|Clostridiaceae|Clostridium|sp.|
CCTACGGGAGGCAGCAGGTGGGGAATATTGCACAATGGGGGAAACCCTGATGCAGCAACGCCGCGTGAAGGAAGACGGTTTTCGGATTGTAAACTTCTGTTCTTAGTGAAGAATTCTGACGGTAGCTAAGGAGCAAGCCACGGCTAACTACGTGC
>MG|42|95.42|Firmicutes|Clostridia|Clostridiales|Clostridiaceae|Clostridium|sp.|
CCTACGGGAGGCAGCAGTAGGGAATATTGCACAATGGGGGAAACCCTGATGCAGCAACGCCGCGTGAAGGAAGACGGTTTTCGGATTGTAAACTTCTGTTCTTAGTGAAGATAGTGACGGTAGCTAAGGAGCAAGCCACGGCTAACTACGTGC
>MG|58|95.45|Firmicutes|Clostridia|Clostridiales|Clostridiaceae|Clostridium|sp.|
CCTACGGGAGGCAGCAGTGGGGAATATTGCACAATGGGGGAAACCCTGATGCAGCAACGCCGCGTGAAGGAAGACGGTTTTCGGATTGTAAAACTTCTGTTCTTAGTGAAGATAGTGACGGTAGCTAAGGAGCAAGCCACGGCTAACTACGTGC
>MG|39|95.42|Firmicutes|Clostridia|Clostridiales|Clostridiaceae|Clostridium|sp.|
CCTACGGGAGGCAGCAGTGGGGAATATTGCACAATGGGGGAAACCCTGATGCAGCGACGCCGCGTGAAGGAAGACGGTTTTCGGATTGTAAACTTCTGTTCTTAGTGAAGATAGTGACGGTAGCTAAGGAGCAAGCCACGGCTAACTACGTGC
>MG|11|92.9|Firmicutes|Clostridia|Clostridiales|Clostridiaceae|Caloranaerobacter|azorensis|
CCTACGGGAGGCAGCAGTGGGGGATATTGCACAATGGGCGAAAGCCTGATGCAGCAACGCCGCGTGAGGGAAGAAGGCCTTCGGGTTGTAAACCTCTGTTCTAAGTGACGAAGAAGTGACGGTAGCTTAGGAGAAAGCCCCGGCTAACTACGTGC
>MG|100|96.1|Firmicutes|Clostridia|Clostridiales|Clostridiaceae|Clostridium|sp.|
GCACGTAGTTAGCCGTGGCTTGCTCCTTAGCTACCGTCATTATCTTCACTAAGAACAGAAGTTTACAATCCGAAAACCGTCTTCCTTCACGCGGCGTTGCTGCATCAGGGTTTCCCCCCATTGTGCAATATTCCCCACTGCTGCCTCCCGTAGG
>MG|21|93.85|Firmicutes|Clostridia|Clostridiales|Clostridiaceae|Clostridium|sp.|
CCTACGGGAGGCAGCAGTAGGGAATTTTCGGCAATGGGCGAAAAGCCTGACCGAGCAACGCCGCGTGAAGGAAGAAGTCATTCGTGATGTAAACTTCTGTTATAAAGGAAGAACGGCGCCTGTAGGGAATGACAGGCGAGTGACGGTACTTTATGAGGAAGCCACGGCTAACTACGTGC
>MG|64|94.84|Firmicutes|Clostridia|Clostridiales|Clostridiaceae|Clostridium|sp.|
CCTGACGGGAGGCAGCAGGTGGGGAATATTGCACAATGGGGGAAACCCTGATGCAGCAACGCCGCGTGAAGGAAGACGGTTTTCGGATTGTAAACTTCTGTTCTTAGTGAAGATAGTGACGGTAGCTAAGGAGCAAGCCACGGCTAACTACGTGC
>MG|10|92.31|Firmicutes|Clostridia|Clostridiales|Clostridiaceae|Clostridium|sp.|
CCTACGGGAGGCAGCAGTGGGGAATATTGGGCAATGGGCGCAAGCCTGACCCAGCAACGCCGCGTGAAGGAAGAAGGTTTTCGGATTGTAAACTTCTGTCCTTGGTGACGAAGGAAGTGACGGTAGCCAAGGAGGAAGCCCCGGCTAACTACGTGC
>MG|279|96.13|Firmicutes|Clostridia|Clostridiales|Clostridiaceae|Clostridium|sp.|
CCTACGGGAGGCAGCAGTGGGGAATATTGCACAATGGGGGGAAACCCTGATGCAGCAACGCCGCGTGAAGGAAGACGGTTTTCGGATTGTAAACTTCTGTTCTTAGTGAAGATAATGACGGTAGCTAAGGAGCAAGCCACGGCTAACTACGTGCC
>MG|13|99.35|Firmicutes|Clostridia|Clostridiales|Clostridiaceae|Clostridium / Eubacterium|Clostridium herbivorans / Eubacterium xylanophilum|
GCACGTAGTTAGCCGGGGCTTCTTAGTCAGGTACCGTCATTATCTTCCCTGCTGATAGAGCTTTACATACCGAAATACTTCCTCACTCACGCGGCGTCGCTGCATCAGGGTTTCCCCCATTGTGCAATATTCCCCACTGCTGCCTCCCGTAGG
>MG|328|95.45|Firmicutes|Clostridia|Clostridiales|Clostridiaceae|Clostridium|sp.|
GCACGTAGTTAGCCGTGGCTTGCTCCTTAGCTACCGTCACTATCTTCGCTAAGAACAGAAGTTTACAATCCGAAAACCGTCTTCCTTCACGCGGCGTTGCTGCATCAGGGTTTCCCCCATTGTGCAATATTCCCCACTGCTGCCTCCCGTAGGA
>MG|10|94.81|Firmicutes|Clostridia|Clostridiales|Clostridiaceae|Clostridium|sp.|
CCTACGGGAGGCAGCAGTGGGGAATATTGCACAATGGGGGGAAACCCTGATGCAGCAACGCCGCGTGAAGGAAGACGGTTTTCGGATTGTAAACTTCTGTTCTTAGTGAAGATAGTGACGGTAGCTAAGGAGCAAGCCACGGCTAAATACGTGC
>MG|17|96.13|Firmicutes|Clostridia|Clostridiales|Clostridiaceae|Clostridium|sp.|
CCTACGGGAGGCAGCAGTGAGGGGATATTGGTCAATGGGGGGAAACCCTGAACCAGCAACGCCGCGTGAGGGATGACGGCCTTCGGGTTGTAAACCTCTGTCCTCTGTGAAGATAATGACGGTAGCAGAGGAGGAAGCTCCGGCTAACTACGTGC
>MG|12|92.9|Firmicutes|Clostridia|Clostridiales|Clostridiaceae|Clostridium|bowmanii|
GCACGTAGTTAGCCGTGGCTTCCTCCTTGGCTACCGTCACTATCTTCACCAAAGACAAAAGTTTACAATCCGAAGACCTTCATCCTTCACGCGGCGTTGCTGCGTCAGGGTTGCCCCATTGCGCAATATTCCCCACTGCTGCCTCCCGTAGG
>MG|11|93.89|Firmicutes|Clostridia|Clostridiales|Clostridiaceae|Clostridium|sp.|
CCTACGGGAGGCAGCAGTAGGGAATTTTCGGCAATGGGCGAAAGCCTGACCGAGCAACGCCGCGTGAAGGAAGAAGTCATTTCGTGATGTAAACTTCTGTTATAAAGGAAGAACGGCGCCTGTAGGGAATGACAGGCGAGTGACGGTACTTTATGAGGAAGCCACGGCTAACTACGTGCC
>MG|26|99.35|Firmicutes|Clostridia|Clostridiales|Clostridiaceae|Clostridium / Eubacterium|Clostridium herbivorans / Eubacterium xylanophilum|
CCTACGGGAGGCAGCAGTGGGGAATATTGCACAATGGGGGAAACCCTGATGCAGCGACGCCGCGTGAGTGAGGAAGTATTTCGGTATGTAAAGCTCTATCAGCAGGGAAGATAATGACGGTACCTGACTAAGAAGCCCCGGCTAACTACGTGC
>MG|12|95.42|Firmicutes|Clostridia|Clostridiales|Clostridiaceae|Clostridium|sp.|
CCTACGGGAGACAGCAGTGGGGAATATTGCACAATGGGGGAAACCCTGATGCAGCAACGCCGCGTGAAGGAAGACGGTTTTCGGATTGTAAACTTCTGTTCTTAGTGAAGATAGTGACGGTAGCTAAGGAGCAAGCCACGGCTAACTACGTGC
>MG|134|92.31|Firmicutes|Clostridia|Clostridiales|Clostridiaceae|Clostridium|sp.|
CCTACGGGAGGCAGCAGTGGGGAATATTGGGCAATGGGCGCAAGCCTGACCCAGCAACGCCGCGTGAGGGAAGAAGGCTTTCGGGTTGTAAACCTCTGTCCTTGGTGACGAAGGAAGTGACGGTAGCCAAGGAGGAAGCCCCGGCTAACTACGTGC
>MG|30|95.54|Firmicutes|Clostridia|Clostridiales|Clostridiaceae|Clostridium|aminobutyricum|
GCACGGAGTTAGCCGGGGCTTCCTCCAAGGGTACCGTCATTTGTTTCTTCCCCTAGGACAGAGCTTTACGACCCAAAGGCCTTCTTCGCTCACGCGGCGTTGCTGCATCAGGGTTTCCCCCCATTGTGCAATATTCCCCACTGCTGCCTCCCGTAGG
>MG|1443|94.41|Firmicutes|Clostridia|Clostridiales|Clostridiaceae|Clostridium|sp.|
GCACGTAGTTAGCCGTGGCTTCCTCATAAAGTACCGTCACTCGCCTGTCATTCCCTACAGGCGCCGTTCTTCCTTTATAACAGAAGTTTACATCACGAATGACTTCTTCCTTCACGCGGCGTTGCTCGGTCAGGCTTTCGCCCATTGCCGAAAATTCCCTACTGCTGCCTCCCGTAGGA
>MG|37|93.82|Firmicutes|Clostridia|Clostridiales|Clostridiaceae|Clostridium|sp.|
CCTACGGGAGGCAGCAGTAGGGAATCTTCGGCAATGGGCGAAAGCCTGACCGAGCAACGCCGCGTGAAGGAAGAAGTCATTCGTGATGTAAACTTCTGTTATAAAGGAAGAACGGCGCCTGTAGGGAATGACAGGCGAGTGACGGTACTTTATGAGGAAGCCACGGCTAACTACGTGC
>MG|27|96.1|Firmicutes|Clostridia|Clostridiales|Clostridiaceae|Clostridium|sp.|
CCTACGGGAGGCAGCAGTGGGGGAATATTGCACAATGGGGGAAACCCTGATGCAGCAACGCCGCGTGAAGGAAGACGGTTTTCGGATTGTAAACTTCTGTTCTTAGTGAAGATAGTGACGGTAGCTAAGGAGCAAGCCACGGCTAACTACGTGC
>MG|37|87.9|Firmicutes|Clostridia|Clostridiales|Clostridiaceae|Clostridium|sp.|
GCACATAGTTAGCCGGAGCTTCCTCCTTAGGTACTGTCTTGTATCTTCCCTAACGACAATAGTTTACAATCCGAAAACCTTCTTCCTATACGCGGCGTCACTGCGTCAGAGTTTCCTCCATTGCGCAATATTCCCGACTGCTGCCTCCCGTAGGA
>MG|24|94.84|Firmicutes|Clostridia|Clostridiales|Clostridiaceae|Clostridium|sp.|
CCTACGGGAGGCAGCAGTGGGGAATATTGCACAATGGGGGGAAACCCTGATGCAGCAACGCCGCGTGAAGGAAGACGGTTTTCGGATTGTAAACTTCTGTTCTTAGTGAAGAATATTGACGGTAGCTAAGGAGCAAGCCACGGCTAACTACGTGC
>MG|17|93.85|Firmicutes|Clostridia|Clostridiales|Clostridiaceae|Clostridium|sp.|
CCTACGGGAGGCAGCAGTAGGGAATTTTCGGCAATGGGCGAAAGCCTGACCGAGCAACGCCGCGTGAAGGAAGAAGTCATTCGTGATGTAAACTTCTGTTATAAAGGAAGAACGGCGCCTGTAGGGAATGACGAGGCGAGTGACGGTACTTTATGAGGAAGCCACGGCTAACTACGTGC
>MG|220|93.82|Firmicutes|Clostridia|Clostridiales|Clostridiaceae|Clostridium|sp.|
CCTACGGGAGGCAGCAGTAGGGAATTTTCGGCAATGGGCGAAAGCCTGACCGAGCAACGCCGCGTGAAGGAAGAAGTCATTCGTGATGTAAACTTCTGTTATAAAGGAAGAACGGCGCCTGTAGGGAATGACAGGCGAGTGACGGTACTTTATGAGAAAGCCACGGCTAACTACGTGC
>MG|22|93.82|Firmicutes|Clostridia|Clostridiales|Clostridiaceae|Clostridium|sp.|
GCACGTAGTTAGCCGTGGCTTCCTCATAAAGTACCGTCACTCGCCTGTCATTCCCTACAGGCGCCGTTCTTCCTTTATAACAGAAGTTTACATCACGAATGACTTCTTCCTTCACGCGGCGTTGCTCGGTCAGGCTTTCGCCCATTGCCGAAGATTCCCTACTGCTGCCTCCCGTAGG
>MG|17|86.45|Firmicutes|Clostridia|Clostridiales|Clostridiaceae|Clostridium|sp.|
CCTACGGGAGGCAGCAGTAGGGAATTTTCGGCAATGGGGGGAACCCTGACCGAGCAACGCCGCGTGAAGGAAGAAGGAATTCGTTCTGTAAACTTCTGTTCTTAGTGAAGATAGTGACGGTAGCTAAGGAGCAAGCCACGGCTAACTACGTGC
>MG|10|94.84|Firmicutes|Clostridia|Clostridiales|Clostridiaceae|Clostridium|sp.|
CCTACGGGAGGCAGCAGTGGGGAATATTGCACAATGGGGGGAAACCCTGATGCAGCAACGCCGCGTGAAGGAAGACGGTTTTTCGGATTGTAAACTTCTGTTCTTAGTGAAGATAGTGACGGTAGCTAAGGAGCAAGCCACGGCTAACTACGTGC
>MG|75|92.36|Firmicutes|Clostridia|Clostridiales|Clostridiaceae|Clostridium|sp.|
GCACGTAGTTAGCCGATGCTTATTCCTTAGCTACCGTCACTTTCTTCTTCACTAAGAAAAGAAGTTTACAATCCGAAAACCGTCTTCCTTCACGCGGCGTTGCTGCATCAGGGTTTCCCCCCATTGTGCAATATTCCCCACTGCTGCCTCCCGTAGG
>MG|17|95.48|Firmicutes|Clostridia|Clostridiales|Clostridiaceae|Clostridium|sp.|
CCTACGGGAGGCAGCAGTGAGGGGATATTCGGCAATGGGGGGAAACCCTGACCGAGCAACGCCGCGTGAGGGAAGACGGTTTTCGGATTGTAAACCTCTGTCCTCTGTGAAGATAGTGACGGTAGCAGAGGAGGAAGCTCCGGCTAACTACGTGC
>MG|859|96.73|Firmicutes|Clostridia|Clostridiales|Clostridiaceae|Clostridium|sp.|
CCTACGGGAGGCAGCAGTGGGGAATATTGCACAATGGGGGAAACCCTGATGCAGCAACGCCGCGTGAAGGAAGACGGTTTTCGGATTGTAAACTTCTGTTCTTAGTGAAGATAATGACGGTAGCTAAGGAGCAAGCCACGGCTAACTACGTGC
>MG|30|86.54|Firmicutes|Clostridia|Clostridiales|Clostridiaceae|Clostridium|proteolyticum|
CCTACGGGAGGCAGCAGTCGGGAATATTGCGCAATGGAGGAAACTCTGACGCAGTGACGCCGCGTGCAGGAAGAAGGTTTTCGGATTGTAAACTGCTTTAGACAGGGAAGATAATGACAGTACCTGTAGAATAAGCTCCGGCTAACTACGTGCC
>MG|50|94.27|Firmicutes|Clostridia|Clostridiales|Clostridiaceae|Butyricicoccus|pullicaecorum|
CCTACGGGAGGCAGCAGTGGGGAATATTGCGCAATGGGGGCAACCCTGACGCAGCAACGCCGCGTGATCGAAGAAGGTCTTCGGATTGTAAAGATCTTTTATCAGGGACGAAGGAAGTGACGGTACCTGATGAATAAGCTCCGGCTAACTACGTGC
>MG|56|93.51|Firmicutes|Clostridia|Clostridiales|Clostridiaceae|Clostridium|sp.|
CCTACGGGAGGCAGCAGTGGGGGATATTGCACAATGGGGGAAACCCTGATGCAGCAACGCCGCGTGAACGAAGAAGGCCTTCGGGTTGTAAAGTTCTGTTCTTAGTGAAGAAGCATGACGGTAGCTAAGGAGAAAGCTCCGGCTAACTACGTGC
>MG|130|91.06|Firmicutes|Clostridia|Clostridiales|Clostridiaceae|Clostridium|sp.|
CCTACGGGAGGCAGCAGTAGGGAATTTTCGGCAATGGGCGAAAGCCTGACCGAGCAACGCCGCGTGAACGAAGAAGGTCTTCGGATCGTAAAGTTCTGTTATCGGGGAAGAGAGGCGGATACAGGGAATGGTATCCGAGAGGACGGTACCCGATGAGGAAGCCACGGCTAACTACGTGC
>MG|27|96.08|Firmicutes|Clostridia|Clostridiales|Clostridiaceae|Clostridium|sp.|
CCTACGGGAGGCAGCAGTGAGGGATATTCGGCAATGGGGGGAACCCTGACCGAGCAACGCCGCGTGAGGGAAGACGGTTTTCGGATTGTAAACCTCTGTCCTCTGTGAAGATAGTGACGGTAGCAGAGGAGGAAGCTCCGGCTAACTACGTGC
>MG|22|95.45|Firmicutes|Clostridia|Clostridiales|Clostridiaceae|Clostridium|sp.|
CCTACGGGAGGCAGCAGTGAGGGATATTCGGCAATGGGGGGGAACCCTGACCGAGCAACGCCGCGTGAGGGAAGACGGTTTTCGGATTGTAAACCTCTGTCCTCTGTGAAGATAGTGACGGTAGCAGAGGAGGAAGCTCCGGCTAACTACGTGC
>MG|10|96.07|Firmicutes|Clostridia|Clostridiales|Clostridiaceae|Clostridium|sp.|
CCTACGGGAGGCAGCAGTAGGGAATTTTCGGCAATGGGGGGAACCCTGACCGAGCAACGCCGCGTGAAGGAAGAAGGAATTCGTTCTGTAAACTTCTGTTATGAAGGAAGAACGGCAGATGGAGGGAATGCCATGTGCGTGACGGTACTTCATGAGGAAGCCACGGCTAACTACGTGC
>MG|16|91.03|Firmicutes|Clostridia|Clostridiales|Clostridiaceae|Clostridium|sp.|
CCGTACGGGAGGCAGCAGGTGGGGAATATTGCGCAATGGGGGAAACCCTGACGCAGCAACGCCGCGTGCGGGAAGAAGGCCTTCGGGTTGTAAACCGTTGTCGCAGGGGAAGAAGACAGTGACGGTACCCTGTGAGAAAGCCACGGCTAACTACGTGC
>MG|16|96.1|Firmicutes|Clostridia|Clostridiales|Clostridiaceae|Clostridium|sp.|
CCTACGGGAGGCAGCAGTGAGGGGATATTCGGCAATGGGGGAAACCCTGACCGAGCAACGCCGCGTGAGGGAAGACGGTTTTCGGATTGTAAACCTCTGTCCTCTGTGAAGATAGTGACGGTAGCAGAGGAGGAAGCTCCGGCTAACTACGTGC
>MG|11|95.45|Firmicutes|Clostridia|Clostridiales|Clostridiaceae|Clostridium|sp.|
CCTACGGGAGGCAGCAGTGGAGGGATATTCGGCAATGGGGGGAACCCTGACCGAGCAACGCCGCGTGAGGGAAGACGGTTTTCGGATTGTAAACCTCTGTCCTCTGTGAAGATAGTGACGGTAGCAGAGGAGGAAGCTCCGGCTAACTACGTGC
>MG|17|95.42|Firmicutes|Clostridia|Clostridiales|Clostridiaceae|Clostridium|sp.|
GCACGTAGTTAGCCGTGGCTTGCTCCTTAGCTACCGTCACTATCTTCACTAAGAACAGAAGTTTACAATCCGAAAACCGTCTTCCTTCACGCGGCGTCGCTGCATCAGGGTTTCCCCCATTGTGCAATATTCCCCACTGCTGCCTCCCGTAGG
>MG|19|95.51|Firmicutes|Clostridia|Clostridiales|Clostridiaceae|Clostridium|sp.|
CCTACGGGAGGCAGCAGTGGGGAATATTGGGCAATGGGCGGAAGCCTGACCCAGCAACGCCGCGTGAAGGAAGAAGGCCCTCGGGTTGTAAACTTCTTTTGTCAGGGACGAAGCAAGTGACGGTACCTGACGAATAAGCCACGGCTAACTACGTGC
>MG|22|90.5|Firmicutes|Clostridia|Clostridiales|Clostridiaceae|Clostridium|sp.|
CCTACGGGAGGCAGCAGTAGGGAATTTTCGGCAATGGGCGAAGCCTGACCGAGCAACGCCGCGTGAACGAAGAAGGTCTTCGGATCGTAAAGTTCTGTTATCGGGGAAGAGAGGCGGATGCAGGGAATGGTATCCGAGAGGACGGTACCCGATGAGGAAGCCACGGCTAACTACGTGC
>MG|19|95.45|Firmicutes|Clostridia|Clostridiales|Clostridiaceae|Clostridium|sp.|
CCTACGGGAGGCAGCAGTGGGGAATATTGCGCAATGGGGGAAACCCTGATGCAGCAACGCCGCGTGAAGGAAGACGGTTTTCGGATTGTAAACTTCTGTTCTTAGTGAAGATAGTGACGGTAGCTAAGGAGCAAGCCACGGCTAACTACGTGCC
>MG|32|89.81|Firmicutes|Clostridia|Clostridiales|Clostridiales Family XIII. Incertae Sedis|Eubacterium|infirmum|
CCTACGGGAGGCAGCAGTGGGGGATATTGCGCAATGGGGGGAACCCTGACGCAGCAACGCCGCGTGAAGGAAGAAGGCCTCGGGTTGTAAACTTTTGTTGCAAGGGAAGAAATAAATGACGGTACCTTGTGAGGAAGCCACGGCTAACTACGTGC
>MG|40|89.24|Firmicutes|Clostridia|Clostridiales|Clostridiales Family XIII. Incertae Sedis|Eubacterium|infirmum|
CCTACGGGAGGCAGCAGTGGGGGATATTGCGCAATGGGGGGGAACCCTGACGCAGCAACGCCGCGTGAAGGAAGAAGGCCTCGGGTTGTAAACTTTTGTTGCAAGGGAAGAAATAAATGACGGTACCTTGTGAGGAAGCCACGGCTAACTACGTGC
>MG|14|89.87|Firmicutes|Clostridia|Clostridiales|Clostridiales Family XIII. Incertae Sedis|Eubacterium|infirmum|
GCACGTAGTTAGCCGTGGCTTCCTCACAAGGTACCGTCATTTATTTCTTCCCTTGCAACAAAAGTTTACAACCCGAAGGCCTTCTTCCTTCACGCGGCGTTGCTGCGTCAGGGTTCCCCCCCATTGCGCAATATCCCCCACTGCTGCCTCCCGTAGG
>MG|17|90.45|Firmicutes|Clostridia|Clostridiales|Clostridiales Family XIII. Incertae Sedis|Eubacterium|infirmum|
CCTACGGGAGGCAGCAGTGGGGGATATTGCGCAATGGGGGGAACCCTGACGCAGCAACGCCGCGTGAAGGAAGAAGGCCTTCGGGTTGTAAACTTTTGTTGCAAGGGAAGAAATAAATGACGGTACCTTGTGAGGAAGCCACGGCTAACTACGTGC
>MG|13|89.81|Firmicutes|Clostridia|Clostridiales|Clostridiales Family XIII. Incertae Sedis|Eubacterium|infirmum|
GCACGTAGTTAGCCGTGGCTTCCTCACAAGGTACCGTCATTTATTTCTTCCCTTGCAACAAAAGTTTACAACCCGAGGCCTTCTTCCTTCACGCGGCGTTGCTGCGTCAGGGTTCCCCCCATTGCGCAATATCCCCCACTGCTGCCTCCCGTAGG
>MG|23|89.87|Firmicutes|Clostridia|Clostridiales|Clostridiales Family XIII. Incertae Sedis|Eubacterium|infirmum|
CCTACGGGAGGCAGCAGTGGGGGATATTGCGCAATGGGGGGGAACCCTGACGCAGCAACGCCGCGTGAAGGAAGAAGGCCTTCGGGTTGTAAACTTTTGTTGCAAGGGAAGAAATAAATGACGGTACCTTGTGAGGAAGCCACGGCTAACTACGTGC
>MG|104|88.44|Firmicutes|Clostridia|Clostridiales|Eubacteriaceae|Eubacterium|sp.|
CCTACGGGAGGCAGCAGTGAGGAATATTGGTCAATGGGCGGAAGCCTGAACCAGCCATGCCGCGTGAAGGAATGAGGCCCTATGGGTCGTAAACTTCTTTTGTGGCGGAGCAATAAGGTCCACGCGTGGGCCGACGAGAGTACGTCACGAATAAGCATCGGCTAACTCCGTGC
>MG|1291|89.24|Firmicutes|Clostridia|Clostridiales|Eubacteriaceae|Eubacterium|coprostanoligenes|
CCTACGGGAGGCAGCAGTGAGGGATATTGCACAATGGGCGCAAGCCTGATGCAGCAACGCCGCGTGAAGGATGAAGGTCTTCGGATTGTAAACTTCTGTTTTCGATGACGAACACAATGACGGTAATCGAAGAGCAAGCCACGGCTAACTACGTGC
>MG|31|85.16|Firmicutes|Clostridia|Clostridiales|Eubacteriaceae|Eubacterium|sp.|
CCTACGGGAGGCAGCAGTTAGGAATATTCGTCAATGGGGGAAACCCTGAACGAGCAATGCCGCGTGAGTGATGAAGGCCCTATGGGTTGTAAAACTCTGTTATTTGGGAAGAATGACTAGTATAGGAAATGATATTAGTTTGACGGTACCTTATCAGAAAGCCCCGGCTAACTACGTGC
>MG|13|99.35|Firmicutes|Clostridia|Clostridiales|Eubacteriaceae|Clostridium / Eubacterium|Clostridium oroticum / Eubacterium contortum / Eubacterium fissicatena|
CCTACGGAGGCAGCAGTGGGGAATATTGCACAATGGGGGAAACCCTGATGCAGCGACGCCGCGTGAAGGATGAAGTATTTCGGTATGTAAACTTCTATCAGCAGGGAAGAAAATGACGGTACCTGACTAAGAAGCCCCGGCTAACTACGTGC
>MG|16|84.15|Firmicutes|Clostridia|Clostridiales|Eubacteriaceae|Eubacterium|sp.|
GCACGTAGTTAGCCGGGGGCTTTCTGATAAGGTACCGTCAAACTAATATCATTTCCTATACTAGTCATTCTTCCCAAATAACAGAGTTTTACAACCCATAGGGCCTTCATCACTCACGCGGCATTGCTCGTTCAGGGTTTCCCCCATTGACGAATATTCCTAACTGCTGTCTCCCGTAGG
>MG|14|99.35|Firmicutes|Clostridia|Clostridiales|Eubacteriaceae|Clostridium / Eubacterium|Clostridium oroticum / Eubacterium contortum / Eubacterium fissicatena|
GCACGTATTTAGCCGGGGCTTCTTAGTCAGGTACCGTCATTTTCTTCCCTGCTGATAGAAGTTTACATACCGAAATACTTCATCCTTCACGCGGCGTCGCTGCATCAGGGTTTCCCCCATTGTGCAATATTCCCCACTGCTGCCTCCCGTAGG
>MG|47|99.35|Firmicutes|Clostridia|Clostridiales|Eubacteriaceae|Clostridium / Eubacterium|Clostridium oroticum / Eubacterium contortum / Eubacterium fissicatena|
CCTACGGGAGGCAGCAGTGGGGAATATTGCACAATGGGGGAAACCCTGATGCAGCGACGCCGCGTGAAGGATGAAGTATTTCGGTATGTAAACTTCTATCAGCAGGGAAGAAAATGACGGTACCTGACTAAGAAGCCCCGGCTAAATACGTGC
>MG|35|99.35|Firmicutes|Clostridia|Clostridiales|Eubacteriaceae|Clostridium / Eubacterium|Clostridium oroticum / Eubacterium contortum / Eubacterium fissicatena|
TCCTACGGGAGGCAGCAGTGGGGAATATTGCACAATGGGGGAAACCCTGATGCAGCGACGCCGCGTGAAGGATGAAGTATTTCGGTATGTAAACTTCTATCAGCAGGGAAGAAAGTGACGGTACCTGACTAAGAAGCCCCGGCTAACTACGTGC
>MG|108|99.35|Firmicutes|Clostridia|Clostridiales|Eubacteriaceae|Clostridium / Eubacterium|Clostridium oroticum / Eubacterium contortum / Eubacterium fissicatena|
CCTACGGGAGGCAGCAGTGGGGGATATTGCACAATGGGGGAAACCCTGATGCAGCGACGCCGCGTGAAGGATGAAGTATTTCGGTATGTAAACTTCTATCAGCAGGGAAGAAAATGACGGTACCTGACTAAGAAGCCCCGGCTAACTACGTGC
>MG|25|94.87|Firmicutes|Clostridia|Clostridiales|Eubacteriaceae|Eubacterium|coprostanoligenes|
CCTACGGGAGGCAGCAGTGGGGGAATATTGCACAATGGGGGGAAACCCTGATGCAGCAACGCCGCGTGAAGGAAGACGGTTTTCGGATTGTAAACTTCTGTTCTTAGTGAAGAAGAATGACGGTAGCTAAGGAGCAAGCCACGGCTAACTACGTGC
>MG|395|95.48|Firmicutes|Clostridia|Clostridiales|Eubacteriaceae|Eubacterium|coprostanoligenes|
CCTACGGGAGGCAGCAGTGGGGAATATTGCACAATGGGGGGAAACCCTGATGCAGCAACGCCGCGTGAAGGAAGACGGTTTTCGGATTGTAAACTTCTGTTCTTAGTGAAGAAGAATGACGGTAGCTAAGGAGCAAGCCACGGCTAACTACGTGC
>MG|45|84.15|Firmicutes|Clostridia|Clostridiales|Eubacteriaceae|Eubacterium|sp.|
GCACGTAGTTAGCCGGGGCTTTCTGATAAGGTACCGTCAAACTAATATCATTTCCTATACTAGTCATTCTTCCCAAATAACAGAGTTTTACAACCCATAGGGCCTTCATCACTCACGCGGCATTGCTCGTTCAGGGTTTCCCCCCATTGACGAATATTCCTAACTGCTGTCTCCCGTAGG
>MG|17|99.35|Firmicutes|Clostridia|Clostridiales|Eubacteriaceae|Clostridium / Eubacterium|Clostridium oroticum / Eubacterium contortum / Eubacterium fissicatena|
CCTACGGGAGGCAGCAGTGGGGAATATTGCACAATGGGGAAACCCTGATGCAGCGACGCCGCGTGAAGGATGAAGTATTTCGGTATGTAAACTTCTATCAGCAGGGAAGAAAATGACGGTACCTGACTAAGAAGCCCCGGCTAACTACGTGC
>MG|12|94.87|Firmicutes|Clostridia|Clostridiales|Eubacteriaceae|Eubacterium|coprostanoligenes|
CCTGACGGGAGGCAGCAGGTGGGGAATATTGCACAATGGGGGAAACCCTGATGCAGCAACGCCGCGTGAAGGAAGACGGTTTTCGGATTGTAAACTTCTGTTCTTAGTGAAGAAGAATGACGGTAGCTAAGGAGCAAGCCACGGCTAACTACGTGC
>MG|10|94.87|Firmicutes|Clostridia|Clostridiales|Eubacteriaceae|Eubacterium|coprostanoligenes|
GCACGTAGTTAGCCGTGGCTTGCTCCTTAGCTACCGTCATTCTTCTTCACTAAGAACAGAAGTTTACAATCCGAAAACCGTCTTCCTTCACGCGGCGTTGCTGCATCAGGGTTTCCCCCCATTGTGCAATATTCCCCCACTGCTGCCTCCCGTAGG
>MG|73|95.45|Firmicutes|Clostridia|Clostridiales|Eubacteriaceae|Eubacterium|coprostanoligenes|
CCTACGGGAGGCAGCAGTGGGGAATATTGCACAATGGGGGAAACCCTGATGCAGCAACGCCGCGTGAAGGAAGACGGTTTTCGGATTGTAAACTTCTGTTCTTAGTGAAGAATATTGACGGTAGCTAAGGAGCAAGCCACGGCTAACTACGTGC
>MG|54|84.15|Firmicutes|Clostridia|Clostridiales|Eubacteriaceae|Eubacterium|sp.|
CCTACGGGAGACAGCAGTTAGGAATATTCGTCAATGGGGGAAACCCTGAACGAGCAATGCCGCGTGAGTGATGAAGGCCCTATGGGTTGTAAAAACTCTGTTATTTGGGAAGAATGACTAGTATAGGAAATGATATTAGTTTGACGGTACCTTATCAGAAAGCCCCGGCTAACTACGTGC
>MG|162|95.45|Firmicutes|Clostridia|Clostridiales|Eubacteriaceae|Eubacterium|coprostanoligenes|
CCTACGGGAGGCAGCAGTGGGGAATATTGCACAATGGGGGAAACCCTGATGCAGCAACGCCGCGTGAAGGAAGACGGTTTTCGGATTGTAAACTTCTGTTCTTAGCGAAGAATAATGACGGTAGCTAAGGAGCAAGCCACGGCTAACTACGTGC
>MG|231|95.48|Firmicutes|Clostridia|Clostridiales|Eubacteriaceae|Eubacterium|sp.|
CCTACGGGAGGCAGCAGTGGGGAATATTGCACAATGGGCGCAAGCCTGATGCAGCAACGCCGCGTGAAGGATGAAGGTCTTCGGATCGTAAACTTCTGTCCTAAGGGAAGAATAAATGACGGTACCTTTGGAGGAAGCCCCGGCTAACTACGTGC
>MG|12|99.35|Firmicutes|Clostridia|Clostridiales|Eubacteriaceae|Clostridium / Eubacterium|Clostridium oroticum / Eubacterium contortum / Eubacterium fissicatena|
CCTGACGGGAGGCAGCAGTGGGGAATATTGCACAATGGGGGAAACCCTGATGCAGCGACGCCGCGTGAAGGATGAAGTATTTCGGTATGTAAACTTCTATCAGCAGGGAAGAAAATGACGGTACCTGACTAAGAAGCCCCGGCTAACTACGTGC
>MG|103|95.51|Firmicutes|Clostridia|Clostridiales|Eubacteriaceae|Eubacterium|sp.|
GCACGTAGTTAGCCGGGGCTTCCTCCAAAGGTACCGTCATTTGTTCTTCCCTTAGGACAGAAGTTTACGATCCGAAGACCTTCATCCTTCACGCGGCGTTGCTGCATCAGGCTTGCGCCCATTGTGCAATATTCCCCACTGCTGCCTCCCGTAGGA
>MG|458|99.35|Firmicutes|Clostridia|Clostridiales|Eubacteriaceae|Clostridium / Eubacterium|Clostridium oroticum / Eubacterium contortum / Eubacterium fissicatena|
CCTACGGGAGGCAGCAGTGGGGAATATTGCACAATGGGGGAAACCCTGATGCAGCGACGCCGCGTGAAGGATGAAGTATTTCGGTATGTAAACTTCTATCAGCAGGGAAGAAAATGACGGTACCTGAGTAAGAAGCCCCGGCTAACTACGTGC
>MG|10|99.35|Firmicutes|Clostridia|Clostridiales|Eubacteriaceae|Clostridium / Eubacterium|Clostridium oroticum / Eubacterium contortum / Eubacterium fissicatena|
CCTACGGGAGGCAGCAGTGGGGAATATTGCACAATGGGGGAAACCCTGATGCAGCGACGCCGCGTGAAGGATGAAGTATTTCGGTATGTAAACTTCTATCAGCAGGGAAGAAAATGGCGGTACCTGACTAAGAAGCCCCGGCTAACTACGTGC
>MG|17|89.94|Firmicutes|Clostridia|Clostridiales|Eubacteriaceae|Eubacterium|coprostanoligenes|
CCTACGGGAGGCAGCAGTGGGGGAATATTGCACAATGGGCGCAAGCCTGATGCAGCAACGCCGCGTGAAGGATGAAGGTCTTCGGATTGTAAACTTCTGTTTTCGATGACGAACACAATGACGGTAATCGAAGAGCAAGCCACGGCTAACTACGTGC
>MG|197|99.35|Firmicutes|Clostridia|Clostridiales|Eubacteriaceae|Clostridium / Eubacterium|Clostridium oroticum / Eubacterium contortum / Eubacterium fissicatena|
CCTACGGGAGGCAGCAGTGGGGAATATTGCACAATGGGGGAAACCCTGATGCAGCGACGCCGCGTGAAGGATGAAGTATTTCGGTATGTAAACTTCTATCAGCAGGGAAGAAAAATGACGGTACCTGACTAAGAAGCCCCGGCTAACTACGTGC
>MG|15|83.7|Firmicutes|Clostridia|Clostridiales|Eubacteriaceae|Eubacterium|sp.|
CCTACGGGAGACAGCAGTTAGGAATATTCGTCAATGGGGGGAAACCCTGAACGAGCAATGCCGCGTGAGTGATGAAGGCCCTATGGGTTGTAAAAACTCTGTTATTTGGGAAGAATGACTAGTATAGGAAATGATATTAGTTTGACGGTACCTTATCAGAAAGCCCCGGCTAACTACGTGC
>MG|17|94.87|Firmicutes|Clostridia|Clostridiales|Eubacteriaceae|Eubacterium|coprostanoligenes|
CCTACGGGAGGCAGCAGTGGGGAATATTGCACAATGGGGGAAACCCTGATGCAGCAACGCCGCGTGAAGGAAGACGGTTTTCGGATTGTAAACTTCTTTTCTTAGTGAAGAAGAAAGTGACGGTAGCTAAGGAGCAAGCCACGGCTAACTACGTGC
>MG|11|95.48|Firmicutes|Clostridia|Clostridiales|Eubacteriaceae|Eubacterium|coprostanoligenes|
CCTACGGGAGGCAGCAGTGGGGAATATTGCACAATGGGGGAAACCCTGATGCAGCAACGCCGCGTGAAGGAAGACGGTTTTCGGATTGTAAAACTTCTGTTCTTAGTGAAGAAGAATGACGGTAGCTAAGGAGCAAGCCACGGCTAACTACGTGC
>MG|496|96.13|Firmicutes|Clostridia|Clostridiales|Eubacteriaceae|Eubacterium|coprostanoligenes|
GCACGTAGTTAGCCGTGGCTTGCTCCTTAGCTACCGTCATTCTTCTTCACTAAGAACAGAAGTTTACAATCCGAAAACCGTCTTCCTTCACGCGGCGTTGCTGCATCAGGGTTTCCCCCATTGTGCAATATTCCCCACTGCTGCCTCCCGTAGGA
>MG|10|99.35|Firmicutes|Clostridia|Clostridiales|Eubacteriaceae|Clostridium / Eubacterium|Clostridium oroticum / Eubacterium contortum / Eubacterium fissicatena|
CCTACGGGAGGCAGCAGTGGGGAATATTGCACAATGGGGGAAACCCTGATGCAGCGACGCTGCGTGAAGGATGAAGTATTTCGGTATGTAAACTTCTATCAGCAGGGAAGAAAATGACGGTACCTGACTAAGAAGCCCCGGCTAACTACGTGC
>MG|10|87.28|Firmicutes|Clostridia|Clostridiales|Eubacteriaceae|Eubacterium|sp.|
GCACGGAGTTAGCCGATGCTTATTCGTGACGTAATCTCATCGGACCACACGTGATCCTTATTGCTCCGCCACAAAAGAAGTTTACGACCCGTAGGGCCTTATTCCTTCACGCGGCATGGCTGGTTCAGGCTTCCGCCCATTGACCAATATTCCTCACTGCTGCCTCCCGTAGG
>MG|22|85.08|Firmicutes|Clostridia|Clostridiales|Eubacteriaceae|Eubacterium|sp.|
CCTACGGGAGACAGCAGTTAGGAATATTCGTCAATGGGGGAAACCCTGAACGAGCAATGCCGCGTGAGTGATGAAGGCCTATGGGTTGTAAAACTCTGTTATTTGGGAAGAATGACTAGTATAGGAAATGATATTAGTTTGACGGTACCTTATCAGAAAGCCCCGGCTAACTACGTGC
>MG|13|88.54|Firmicutes|Clostridia|Clostridiales|Eubacteriaceae|Eubacterium|coprostanoligenes|
CCTACGGGAGGCAGCAGTGAGGGATATTGCACAATGGGCGCAAGCCTGATGCAGCAACGCCGCGTGAAGGATGAAGGTCTTCGGATTGTAAACTTCTGTTTCGATGACGAACACAATGACGGTAATCGAAGAGCAAGCCACGGCTAACTACGTGC
>MG|26|99.35|Firmicutes|Clostridia|Clostridiales|Eubacteriaceae|Clostridium / Eubacterium|Clostridium oroticum / Eubacterium contortum / Eubacterium fissicatena|
CCTACGGGAGGCAGCAGTGGGGGAATATTGCACAATGGGGGAAACCCTGATGCAGCGACGCCGCGTGAAGGATGAAGTATTTCGGTATGTAAACTTCTATCAGCAGGGAAGAAAATGACGGTACCTGACTAAGAAGCCCCGGCTAACTACGTGC
>MG|75|93.63|Firmicutes|Clostridia|Clostridiales|Eubacteriaceae|Eubacterium|sp.|
CCTACGGGAGGCAGCAGTGGGGAATATTGCACAATGGGCGAAAGCCTGATGCAGCAACGCCGCGTGAAGGAAGAAGGCTTTCGGGTCGTAAACTTCTGTCCTAGGGGAAGATAATGACGCAACCCTTGGAGGAAGCCCCGGCTAACTACGTGCC
>MG|20|84.78|Firmicutes|Clostridia|Clostridiales|Eubacteriaceae|Eubacterium|sp.|
GCACGTAGTTAGCCGTGGCTTTCTTGAATGGTACCGTCAGACTAGAAGCATTTCCTCATCTAGTTATTCGTTCCAAACAACAGTGCTTTACAACCCATAGGGCCTTCATCGCACACGCGGCATTGCTCGTTCAGGGTTTCCCCCATTGACGAATATTCCTAACTGCTGTCTCCCGTAGGA
>MG|1246|99.35|Firmicutes|Clostridia|Clostridiales|Eubacteriaceae|Clostridium / Eubacterium|Clostridium oroticum / Eubacterium contortum / Eubacterium fissicatena|
GCACGTAGTTAGCCGGGGCTTCTTAGTCAGGTACCGTCACTTTCTTCCCTGCTGATAGAAGTTTACATACCGAAATACTTCATCCTTCACGCGGCGTCGCTGCATCAGGGTTTCCCCCATTGTGCAATATTCCCCACTGCTGCCTCCCGTAGGA
>MG|14|99.35|Firmicutes|Clostridia|Clostridiales|Eubacteriaceae|Clostridium / Eubacterium|Clostridium oroticum / Eubacterium contortum / Eubacterium fissicatena|
GCACGTAGTTAGCCGGGGCTTCTTAGTCAGGTACCGTCATTTTCTTCCCTGCTGATAGAAGTTTACATACCGAAAATACTTCATCCTTCACGCGGCGTCGCTGCATCAGGGTTTCCCCCATTGTGCAATATTCCCCACTGCTGCCTCCCGTAGG
>MG|16|86.93|Firmicutes|Clostridia|Clostridiales|Eubacteriaceae|Eubacterium|sp.|
GCACGGAGTTAGCCGATGCTTATTCCACGGGTACTCTCGTCGCGCCACGCATGGCGCTTATTGCTCCCCGTCAAAAGCAGTTCATCGCCCGTAGGGCGGTTCGCCTGCACGCGGCATGGCTGGATCAGGATCTCTCCCATTGTCCAATATTCCTCACTGCTGCCTCCCGTAGG
>MG|15|93.59|Firmicutes|Clostridia|Clostridiales|Eubacteriaceae|Eubacterium|sp.|
GCACGTAATTAGCCGGGACTTCCTCGATAGGTACCGTCATTCTTTCTTCCCTATCAACAGAGCTTTACAATCCGAAAACCTTCCTCACTCACGCGGTATTGCTGCGTCAGGGTTGCCCCCATTGCGCAATATTCCCCACTGCTGCCTCCCGTAGGA
>MG|15|84.07|Firmicutes|Clostridia|Clostridiales|Eubacteriaceae|Eubacterium|sp.|
CCTACGGGAGACAGCAGTTAGGAATATTCGTCAATGGAGGAAACCCTGAACGAGCAATGCCGCGTGAGTGATGAAGGCCCTATGGGTTGTAAAACTCTGTTATTTGGGAAGAATGACTAGTATAGGAAATGATATTAGTTTGACGGTACCTTATCAGAAAGCCCCGGCTAACTACGTGC
>MG|27|99.35|Firmicutes|Clostridia|Clostridiales|Eubacteriaceae|Clostridium / Eubacterium|Clostridium oroticum / Eubacterium contortum / Eubacterium fissicatena|
GCACGTAGTTAGCCGGGGGCTTCTTAGTCAGGTACCGTCATTTTCTTCCCTGCTGATAGAAGTTTACATACCGAAATACTTCATCCTTCACGCGGCGTCGCTGCATCAGGGTTTCCCCCATTGTGCAATATTCCCCACTGCTGCCTCCCGTAGGA
>MG|11|93.51|Firmicutes|Clostridia|Clostridiales|Eubacteriaceae|Eubacterium|angustum|
CCTACGGGAGGCAGCAGTGGGGAATATTGCACAATGGGGGAAACCCTGATGCAGCAACGCCGCGTGAAGGAAGAAGGCCTTTTGGGTCGTAAACTTCTGTTCTAAGGGAAGATAGTGACGGTACCTTAGGAGCAAGTCCCGGCTAACTACGTGCG
>MG|10|99.35|Firmicutes|Clostridia|Clostridiales|Eubacteriaceae|Clostridium / Eubacterium|Clostridium oroticum / Eubacterium contortum / Eubacterium fissicatena|
GCACGTAGTTAGCCGGGGCTTCTTAGTCAGGTACCGTCATTTTCTTCCCTGCTGATAGAAGTTTACATACCGAAATACTTCATCCTTCACGCGGCGTCGCTGCATCAGGGTTTCCCCCATTGTGCAATATTCCCCCACTGCTGCCTCCCGTAGG
>MG|96|95.48|Firmicutes|Clostridia|Clostridiales|Eubacteriaceae|Eubacterium|sp.|
GCACGTAGTTAGCCGGGGCTTCCTCCAAAGGTACCGTCATTTATTCTTCCCTTAGGACAGAAGTTTACGATCCGAAGACCTTCATCCTTCACGCGGCGTTGCTGCATCAGGCTTGCGCCCATTGTGCAATATTCCCCACTGCTGCCTCCCGTAGG
>MG|114|89.31|Firmicutes|Clostridia|Clostridiales|Eubacteriaceae|Eubacterium|coprostanoligenes|
GCACGTAGTTAGCCGTGGCTTGCTCTTCGATTACCGTCATTGTGTTCGTCATCGAAAACAGAAGTTTACAATCCGAAGACCTTCATCCTTCACGCGGCGTTGCTGCATCAGGCTTGCGCCCATTGTGCAATATCCCCTCACTGCTGCCTCCCGTAGG
>MG|16|84.15|Firmicutes|Clostridia|Clostridiales|Eubacteriaceae|Eubacterium|sp.|
CCTACGGGAGACAGCAGTTAGGAATATTCGTCAATGGGGGAAACCCTGAACGAGCAATGCCGCGTGAGTGATGAAGGCCCTATGGGTTGTAAAACTCTGTTATTTGGGAAGAATGACTAGTATAGGAAATGATATTAGTTTTGACGGTACCTTATCAGAAAGCCCCGGCTAACTACGTGC
>MG|43|99.35|Firmicutes|Clostridia|Clostridiales|Eubacteriaceae|Clostridium / Eubacterium|Clostridium oroticum / Eubacterium contortum / Eubacterium fissicatena|
GCACGTAGTTAGCCGGGGCTTCTTAGTCAGGTACCGTCATTTTCTTCCCTGCTGATAGAAGTTTTACATACCGAAATACTTCATCCTTCACGCGGCGTCGCTGCATCAGGGTTTCCCCCATTGTGCAATATTCCCCACTGCTGCCTCCCGTAGGA
>MG|13|80.77|Firmicutes|Clostridia|Clostridiales|Eubacteriaceae|Eubacterium|sp.|
CCTACGGGAGACAGCAGTTAGGAATATTCGTCAATGGGGGAAACCCTGAACGAGCAATGCCGCGTGAGCATGAAGGCCCTATGGGTTGTAAAGCTCTTTTATTTGGGAAGAACAGCAGAAGTAGGAAATGCCTTCTGTTTGACGGTACCTTTTGAATAAGCTCCGGCTAACTACGTGC
>MG|36|90.51|Firmicutes|Clostridia|Clostridiales|Eubacteriaceae|Eubacterium|coprostanoligenes|
CCTACGGGAGGCAGCAGTGGGGAATATTGCACAATGGGCGCAAGCCTGATGCAGCAACGCCGCGTGAAGGATGAAGGTCTTCGGATTGTAAACTTCTGTTTTCGATGACGAACACAATGACGGTAATCGAAGAGCAAGCCACGGCTAACTACGTGC
>MG|11|89.24|Firmicutes|Clostridia|Clostridiales|Eubacteriaceae|Eubacterium|coprostanoligenes|
CCTACGGGAGGCAGCAGTGAGGGATATTGCACAATGGGCGCAAGCCTGATGCAGCAACGCCGCGTGAAGGATGAAGGTCTTCGGATTGTAAACTTCTGTTTTTCGATGACGAACACAATGACGGTAATCGAAGAGCAAGCCACGGCTAACTACGTGC
>MG|10|99.35|Firmicutes|Clostridia|Clostridiales|Eubacteriaceae|Clostridium / Eubacterium|Clostridium oroticum / Eubacterium contortum / Eubacterium fissicatena|
CCTACGGGAGGCAGCAGGTGGGGAATATTGCACAATGGGGGAAACCCTGATGCAGCGACGCCGCGTGAAGGATGAAGTATTTCGGTATGTAAACTTCTATCAGCAGGGAAGAAAATGACGGTACCTGACTAAGAAGCCCCGGCTAACTACGTGC
>MG|11|90.51|Firmicutes|Clostridia|Clostridiales|Eubacteriaceae|Eubacterium|coprostanoligenes|
CCTACGGGAGGCAGCAGTGGGGAATATTGCACAATGGGGGAAACCCTGATGCAGCAACGCCGCGTGAAGGAAGACGGTTTTCGGATTGTAAACTTCTGTTTTCGATGACGAACACAATGACGGTAATCGAAGAGCAAGCCACGGCTAACTACGTGC
>MG|60|94.81|Firmicutes|Clostridia|Clostridiales|Eubacteriaceae|Eubacterium|coprostanoligenes|
CCTACGGGAGGCAGCAGTGGGGGATATTGCACAATGGGCGCAAGCCTGATGCAGCAACGCCGCGTGAGGGAAGACGGTCTTCGGATTGTAAACCTTTGTTCTTAGTGAAGAAAAATGACGGTAGCTAAGGAGAAAGCCACGGCTAACTACGTGC
>MG|10|84.07|Firmicutes|Clostridia|Clostridiales|Eubacteriaceae|Eubacterium|sp.|
CCTACGGGAGACAGCAGTTAGGAATATTCGTCAATGGGGAAACCCTGAACGAGCAATGCCGCGTGAGTGATGAAGGCCCTATGGGTTGTAAAACTCTGTTATTTGGGAAGAATGACTAGTATAGGAAATGATATTAGTTTGACGGTACCTTATCAGAAAGCCCCGGCTAACTACGTGC
>MG|31|93.59|Firmicutes|Clostridia|Clostridiales|Eubacteriaceae|Eubacterium|sp.|
GCACGTAGTTAGCCGGGGCTTCCTCCAAGGGTTGCGTCATTATCTTCCCCTAGGACAGAAGTTTACGACCCGAAAGCCTTCTTCCTTCACGCGGCGTTGCTGCATCAGGCTTTCGCCCATTGTGCAATATTCCCCACTGCTGCCTCCCGTAGG
>MG|30|93.59|Firmicutes|Clostridia|Clostridiales|Eubacteriaceae|Eubacterium|limosum|
GCACGTAATTAGCCGGGACTTCCTCGATAGGTACCGTCATTCTTCTTCCCTATCAACAGAGCTTTACAATCCGAAAACCTTCCTCACTCACGCGGTATTGCTGCGTCAGGGTTGCCCCCATTGCGCAATATTCCCCCACTGCTGCCTCCCGTAGGA
>MG|11|99.35|Firmicutes|Clostridia|Clostridiales|Eubacteriaceae|Clostridium / Eubacterium|Clostridium oroticum / Eubacterium contortum / Eubacterium fissicatena|
CCTACGGGAGGCGGCAGTGGGGAATATTGCACAATGGGGGAAACCCTGATGCAGCGACGCCGCGTGAAGGATGAAGTATTTCGGTATGTAAACTTCTATCAGCAGGGAAGAAAATGACGGTACCTGACTAAGAAGCCCCGGCTAACTACGTGC
>MG|44|84.15|Firmicutes|Clostridia|Clostridiales|Eubacteriaceae|Eubacterium|sp.|
CCTACGGGAGACAGCAGTTAGGAATATTCGTCAATGGGGGAAACCCTGAACGAGCAATGCCGCGTGAGTGATGAAGGCCCTATGGGTTGTAAAACTCTGTTATTTGGGAAGAATGACTAGTATAGGAAATGATATTAGTTTGACGGTACCTTATCAGAAAGCCCCCGGCTAACTACGTGC
>MG|72|99.35|Firmicutes|Clostridia|Clostridiales|Eubacteriaceae|Clostridium / Eubacterium|Clostridium oroticum / Eubacterium contortum / Eubacterium fissicatena|
GCACGTAGTTAGCCGGGGCTTCTTAGTCAGGTACCGTCATTTTTCTTCCCTGCTGATAGAAGTTTACATACCGAAATACTTCATCCTTCACGCGGCGTCGCTGCATCAGGGTTTCCCCCATTGTGCAATATTCCCCACTGCTGCCTCCCGTAGG
>MG|136|95.48|Firmicutes|Clostridia|Clostridiales|Eubacteriaceae|Eubacterium|coprostanoligenes|
GCACGTAGTTAGCCGTGGCTTGCTCCTTAGCTACCGTCATTCTTCTTCACTAAGAACAGAAGTTTACAATCCGAAAACCGTCTTCCTTCACGCGGCGTTGCTGCATCAGGGTTTCCCCCCATTGTGCAATATTCCCCACTGCTGCCTCCCGTAGG
>MG|51|95.48|Firmicutes|Clostridia|Clostridiales|Eubacteriaceae|Eubacterium|coprostanoligenes|
CCTACGGGAGGCAGCAGGTGGGGAATATTGCACAATGGGGGAAACCCTGATGCAGCAACGCCGCGTGAAGGAAGACGGTTTTCGGATTGTAAACTTCTGTTCTTAGTGAAGAAGAATGACGGTAGCTAAGGAGCAAGCCACGGCTAACTACGTGC
>MG|14|90.51|Firmicutes|Clostridia|Clostridiales|Eubacteriaceae|Eubacterium|coprostanoligenes|
GCACGTAGTTAGCCGTGGCTTGCTCTTCGATTACCGTCATTGTGTTCGTCATCGAAAACAGAAGTTTACAATCCGAAGACCTTCATCCTTCACGCGGCGTTGCTGCATCAGGCTTGCGCCCATTGTGCAATATTCCCCACTGCTGCCTCCCGTAGG
>MG|12|84.15|Firmicutes|Clostridia|Clostridiales|Eubacteriaceae|Eubacterium|sp.|
GCACGTAGTTAGCCGGGGCTTTCTGATAAGGTACCGTCAAAACTAATATCATTTCCTATACTAGTCATTCTTCCCAAATAACAGAGTTTTACAACCCATAGGGCCTTCATCACTCACGCGGCATTGCTCGTTCAGGGTTTCCCCCATTGACGAATATTCCTAACTGCTGTCTCCCGTAGG
>MG|2064|84.7|Firmicutes|Clostridia|Clostridiales|Eubacteriaceae|Eubacterium|sp.|
CCTACGGGAGACAGCAGTTAGGAATATTCGTCAATGGGGGAAACCCTGAACGAGCAATGCCGCGTGAGTGATGAAGGCCCTATGGGTTGTAAAACTCTGTTATTTGGGAAGAATGACTAGTATAGGAAATGATATTAGTTTGACGGTACCTTATCAGAAAGCCCCGGCTAACTACGTGCC
>MG|19|95.48|Firmicutes|Clostridia|Clostridiales|Eubacteriaceae|Eubacterium|coprostanoligenes|
CCTGACGGGAGGCAGCAGTGGGGAATATTGCACAATGGGGGAAACCCTGATGCAGCAACGCCGCGTGAAGGAAGACGGTTTTCGGATTGTAAACTTCTGTTCTTAGTGAAGAAGAATGACGGTAGCTAAGGAGCAAGCCACGGCTAACTACGTGC
>MG|77|94.19|Firmicutes|Clostridia|Clostridiales|Eubacteriaceae|Eubacterium|limosum|
GCACGTAATTAGCCGGGACTTCCTCGATAGGTACCGTCATTCTTCTTCCCTATCAACAGAGCTTTACAATCCGAAAACCTTCCTCACTCACGCGGTATTGCTGCGTCAGGGTTGCCCCCATTGCGCAATATTCCCCACTGCTGCCTCCCGTAGGA
>MG|164|99.35|Firmicutes|Clostridia|Clostridiales|Eubacteriaceae|Clostridium / Eubacterium|Clostridium oroticum / Eubacterium contortum / Eubacterium fissicatena|
GCACGTAGTTAGCCGGGGCTTCTTACTCAGGTACCGTCATTTTCTTCCCTGCTGATAGAAGTTTACATACCGAAATACTTCATCCTTCACGCGGCGTCGCTGCATCAGGGTTTCCCCCATTGTGCAATATTCCCCACTGCTGCCTCCCGTAGGA
>MG|1771|100.0|Firmicutes|Clostridia|Clostridiales|Eubacteriaceae|Clostridium / Eubacterium|Clostridium oroticum / Eubacterium contortum / Eubacterium fissicatena|
GCACGTAGTTAGCCGGGGCTTCTTAGTCAGGTACCGTCATTTTCTTCCCTGCTGATAGAAGTTTACATACCGAAATACTTCATCCTTCACGCGGCGTCGCTGCATCAGGGTTTCCCCCATTGTGCAATATTCCCCACTGCTGCCTCCCGTAGGA
>MG|17|89.31|Firmicutes|Clostridia|Clostridiales|Eubacteriaceae|Eubacterium|coprostanoligenes|
CCTACGGGAGGCAGCAGTGAGGGGATATTGCACAATGGGCGCAAGCCTGATGCAGCAACGCCGCGTGAAGGATGAAGGTCTTCGGATTGTAAACTTCTGTTTTTCGATGACGAACACAATGACGGTAATCGAAGAGCAAGCCACGGCTAACTACGTGC
>MG|2952|99.35|Firmicutes|Clostridia|Clostridiales|Eubacteriaceae|Clostridium / Eubacterium|Clostridium oroticum / Eubacterium contortum / Eubacterium fissicatena|
CCTACGGGAGGCAGCAGTGGGGAATATTGCACAATGGGGGAAACCCTGATGCAGCGACGCCGCGTGAAGGATGAAGTATTTCGGTATGTAAACTTCTATCAGCAGGGAAGAAAGTGACGGTACCTGACTAAGAAGCCCCGGCTAACTACGTGC
>MG|18|84.15|Firmicutes|Clostridia|Clostridiales|Eubacteriaceae|Eubacterium|sp.|
CCTACGGGAGACAGCAGTTAGGAATATTCGTCAATGGGGGAAACCCTGAACGAGCAATGCCGCGTGAGTGATGAAGGCCCTATGGGTTGTAAAACTCTGTTATTTGGGAAGAATGACTAGTATAGGAAATGATATTAGTTTGACGGTACCTTATCAGAAAAGCCCCGGCTAACTACGTGC
>MG|116|99.35|Firmicutes|Clostridia|Clostridiales|Eubacteriaceae|Clostridium / Eubacterium|Clostridium oroticum / Eubacterium contortum / Eubacterium fissicatena|
CCTACGGGAGGCAGCAGTGGGGAATATTGCACAATGGGGGAAACCCTGATGCAGCGACGCCGCGTGAAGGATGAAGTATTTCGGTATGTAAAACTTCTATCAGCAGGGAAGAAAATGACGGTACCTGACTAAGAAGCCCCGGCTAACTACGTGC
>MG|169|94.81|Firmicutes|Clostridia|Clostridiales|Eubacteriaceae|Eubacterium|coprostanoligenes|
CCTACGGGAGGCAGCAGTGGGGAATATTGCACAATGGGGGAAACCCTGATGCAGCAACGCCGCGTGAAGGAAGACGGTTTTCGGATTGTAAACTTCTGTTCTTAGTGAAGAATTCTGACGGTAGCTAAGGAGCAAGCCACGGCTAACTACGTGC
>MG|10|88.68|Firmicutes|Clostridia|Clostridiales|Eubacteriaceae|Eubacterium|coprostanoligenes|
CCTACGGGGAGGCAGCAGTGAGGGATATTGCACAATGGGCGCAAGCCTGATGCAGCAACGCCGCGTGAAGGATGAAGGTCTTCGGATTGTAAACTTCTGTTTTCGATGACGAACACAATGACGGTAATCGAAGAGCAAGCCACGGCTAACTACGTGC
>MG|30|95.45|Firmicutes|Clostridia|Clostridiales|Eubacteriaceae|Eubacterium|coprostanoligenes|
GCACGTAGTTAGCCGTGGCTTGCTCCTTAGCTACCGTCAATATTCTTCACTAAGAACAGAAGTTTACAATCCGAAAACCGTCTTCCTTCACGCGGCGTTGCTGCATCAGGGTTTCCCCCATTGTGCAATATTCCCCACTGCTGCCTCCCGTAGG
>MG|52|93.55|Firmicutes|Clostridia|Clostridiales|Eubacteriaceae|Eubacterium|sp.|
CCTACGGGAGGCAGCAGTGGGGAATATTGCGCAATGGGGGCAACCCTGACGCAGCAATACCGCGTGAGTGAGGAAGGTTTTCGGATTGTAAAGCTCTGTTGATAGGGAAGAAAGAATGACGGTACCTATCGAGGAAGTCCCGGCTAATTACGTGC
>MG|33|83.87|Firmicutes|Clostridia|Clostridiales|Eubacteriaceae|Eubacterium|coprostanoligenes|
CCTACGGGAGACAGCAGTTAGGAATATTCGTCAATGGAGGAAACTCTGAACGAGCAATGCCGCGTGAAGGATGACGGTCCTATGGATTGTAAACTTCTGTTCTTAGTGAAGATAGTGACGGTAGCTAAGGAGCAAGCCACGGCTAACTACGTGC
>MG|12|92.95|Firmicutes|Clostridia|Clostridiales|Eubacteriaceae|Eubacterium|limosum|
CCTACGGGAGGCAGCAGTGGGGGAATATTGCGCAATGGGGGCAACCCTGACGCAGCAATACCGCGTGAGTGAGGAAGGTTTTCGGATTGTAAAGCTCTGTTGATAGGGAAGAAAGAATGACGGTACCTATCGAGGAAGTCCCGGCTAATTACGTGC
>MG|12|94.87|Firmicutes|Clostridia|Clostridiales|Eubacteriaceae|Eubacterium|coprostanoligenes|
CCTACGGGAGGCAGCAGTGGGGAATATTGCACAATGGGGGGAAACCCCTGATGCAGCAACGCCGCGTGAAGGAAGACGGTTTTCGGATTGTAAACTTCTGTTCTTAGTGAAGAAGAATGACGGTAGCTAAGGAGCAAGCCACGGCTAACTACGTGC
>MG|39|99.35|Firmicutes|Clostridia|Clostridiales|Eubacteriaceae|Clostridium / Eubacterium|Clostridium oroticum / Eubacterium contortum / Eubacterium fissicatena|
GCACGTAGTTAGCCGGGGCTTCTTAGTCAGGTACCGTCATTTTCTTCCCTGCTGATAGAAGTTTACATACCGAAATACTTCATCCTTCACGCGGCGTCGCTGCATCAGGGTTTCCCCCATTGTGCAATATCCCCCACTGCTGCCTCCCGTAGGA
>MG|48|88.44|Firmicutes|Clostridia|Clostridiales|Eubacteriaceae|Eubacterium|sp.|
GCACGGAGTTAGCCGATGCTTATTCGTGACGTACTCTCGTCGGCCCACGCGTGGACCTTATTGCTCCGCCACAAAAGAAGTTTACGACCCATAGGGCCTCATTCCTTCACGCGGCATGGCTGGTTCAGGCTTCCGCCCATTGACCAATATTCCTCACTGCTGCCTCCCGTAGG
>MG|11|99.35|Firmicutes|Clostridia|Clostridiales|Eubacteriaceae|Clostridium / Eubacterium|Clostridium oroticum / Eubacterium contortum / Eubacterium fissicatena|
CCTACGGGAGGCAGCAGTGGGGAATATTGGCACAATGGGGGAAACCCTGATGCAGCGACGCCGCGTGAAGGATGAAGTATTTCGGTATGTAAACTTCTATCAGCAGGGAAGAAAATGACGGTACCTGACTAAGAAGCCCCGGCTAACTACGTGC
>MG|18|99.35|Firmicutes|Clostridia|Clostridiales|Eubacteriaceae|Clostridium / Eubacterium|Clostridium oroticum / Eubacterium contortum / Eubacterium fissicatena|
CCTACGGGAGGCAGCAGTAGGGAATATTGCACAATGGGGGAAACCCTGATGCAGCGACGCCGCGTGAAGGATGAAGTATTTCGGTATGTAAACTTCTATCAGCAGGGAAGAAAATGACGGTACCTGACTAAGAAGCCCCGGCTAACTACGTGC
>MG|174|94.16|Firmicutes|Clostridia|Clostridiales|Eubacteriaceae|Eubacterium|limosum|
CCTACGGGAGGCAGCAGTGGGGAATATTGCGCAATGGGGGCAACCCTGACGCAGCAATACCGCGTGAGTGAGGAAGGTTTTCGGATTGTAAAGCTCTGTTGATAGGGAAGAAGAATGACGGTACCTATCGAGGAAGTCCCGGCTAATTACGTGC
>MG|37|88.68|Firmicutes|Clostridia|Clostridiales|Eubacteriaceae|Eubacterium|coprostanoligenes|
CCTACGGGAGGCAGCAGTGAGGGATATTGCACAATGGGGCGCAAGCCTGATGCAGCAACGCCGCGTGAAGGATGAAGGTCTTCGGATTGTAAACTTCTGTTTTCGATGACGAACACAATGACGGTAATCGAAGAGCAAGCCACGGCTAACTACGTGC
>MG|10|85.71|Firmicutes|Clostridia|Clostridiales|Eubacteriaceae|Eubacterium|sp.|
CCTACGGGAGACAGCAGTTAGGAATATTCGTCAATGGGGGAAACCCTGAACGAGCAATGCCGCGTGAGTGATGAAGGCCCTATGGGTTGTAAAGCTCTGTTGTTAAGGAAGAATACTATGATAAGGTAATGTTTCATAGCTGACGGTACTTTTCAAGAAAGTCACGGCTTACTACGTGC
>MG|1152|96.1|Firmicutes|Clostridia|Clostridiales|Eubacteriaceae|Eubacterium|coprostanoligenes|
CCTACGGGAGGCAGCAGTGGGGAATATTGCACAATGGGGGAAACCCTGATGCAGCAACGCCGCGTGAAGGAAGACGGTTTTCGGATTGTAAACTTCTGTTCTTAGTGAAGAAGAATGACGGTAGCTAAGGAGCAAGCCACGGCTAACTACGTGC
>MG|10|84.24|Firmicutes|Clostridia|Clostridiales|Eubacteriaceae|Eubacterium|sp.|
CCTACGGGAGACAGCAGTTAGGAATATTCGTCAATGGGGGGAAACCCTGAACGAGCAATGCCGCGTGTGCGATGAAGGCCCTATGGGTTGTAAAGCACTGTTGTTTGGAACGAATAACTAGATGAGGAAATGCTTCTAGTCTGACGGTACCATTCAAGAAAGCCACGGCTAACTACGTGC
>MG|11|99.35|Firmicutes|Clostridia|Clostridiales|Eubacteriaceae|Clostridium / Eubacterium|Clostridium oroticum / Eubacterium contortum / Eubacterium fissicatena|
CCTACGGGAGGCAGCAGTGGGGAATATTGCACAATGGGGGAAACCCTGATGCAGCGACGCCGCGTGAAGGGTGAAGTATTTCGGTATGTAAACTTCTATCAGCAGGGAAGAAAATGACGGTACCTGACTAAGAAGCCCCGGCTAACTACGTGC
>MG|11|99.35|Firmicutes|Clostridia|Clostridiales|Eubacteriaceae|Clostridium / Eubacterium|Clostridium oroticum / Eubacterium contortum / Eubacterium fissicatena|
CCTACGGGAGGCAGCAGTGGGGAATATTGCACAATGGGGGAAACCCTGATGCAGCGACGCCGCGTGAAGGATGAAGTATTTCGGTATGTAAACTTCTATCAGCAGGGAAGAAAATGACGGTACCTGGCTAAGAAGCCCCGGCTAACTACGTGC
>MG|62|100.0|Firmicutes|Clostridia|Clostridiales|Eubacteriaceae|Clostridium / Eubacterium|Clostridium oroticum / Eubacterium contortum / Eubacterium fissicatena|
TCCTACGGGAGGCAGCAGTGGGGAATATTGCACAATGGGGGAAACCCTGATGCAGCGACGCCGCGTGAAGGATGAAGTATTTCGGTATGTAAACTTCTATCAGCAGGGAAGAAAATGACGGTACCTGACTAAGAAGCCCCGGCTAACTACGTGC
>MG|68|94.81|Firmicutes|Clostridia|Clostridiales|Eubacteriaceae|Eubacterium|coprostanoligenes|
GCACGTAGTTAGCCGTGGCTTGCTCCTTAGCTACCGTCAGAATTCTTCACTAAGAACAGAAGTTTACAATCCGAAAACCGTCTTCCTTCACGCGGCGTTGCTGCATCAGGGTTTCCCCCATTGTGCAATATTCCCCACTGCTGCCTCCCGTAGG
>MG|70|84.7|Firmicutes|Clostridia|Clostridiales|Eubacteriaceae|Eubacterium|sp.|
CCTACGGGAGACAGCAGTTAGGAATATTCGTCAATGGGGGAAACCCTGAACGAGCAATGCCGCGTGTGCGATGAAGGCCCTATGGGTTGTAAAGCACTGTTGTTTGGAACGAATAACTAGATGAGGAAATGCTTCTAGTCTGACGGTACCATTCAAGAAAGCCACGGCTAACTACGTGC
>MG|50|84.15|Firmicutes|Clostridia|Clostridiales|Eubacteriaceae|Eubacterium|sp.|
CCTACGGGAGACAGCAGTTAGGAAGTATTCGTCAATGGGGGAAACCCTGAACGAGCAATGCCGCGTGAGTGATGAAGGCCCTATGGGTTGTAAAACTCTGTTATTTGGGAAGAATGACTAGTATAGGAAATGATATTAGTTTGACGGTACCTTATCAGAAAGCCCCGGCTAACTACGTGC
>MG|239|95.54|Firmicutes|Clostridia|Clostridiales|Eubacteriaceae|Eubacterium|sp.|
CCTACGGGAGGCAGCAGTGGGGAATATTGCACAATGGGCGCAAGCCTGATGCAGCAACGCCGCGTGAAGGATGAAGGTCTTCGGATCGTAAACTTCTGTCCTAAGGGAAGAACAAATGACGGTACCTTTGGAGGAAGCCCCGGCTAACTACGTGCCA
>MG|87|84.15|Firmicutes|Clostridia|Clostridiales|Eubacteriaceae|Eubacterium|sp.|
CCTACGGGAGACAGCAGTTAGGAATATTCGTCAATGGGGGGAAACCCTGAACGAGCAATGCCGCGTGAGTGATGAAGGCCCTATGGGTTGTAAAACTCTGTTATTTGGGAAGAATGACTAGTATAGGAAATGATATTAGTTTGACGGTACCTTATCAGAAAGCCCCGGCTAACTACGTGC
>MG|737|99.35|Firmicutes|Clostridia|Clostridiales|Eubacteriaceae|Clostridium / Eubacterium|Clostridium oroticum / Eubacterium contortum / Eubacterium fissicatena|
CCTACGGGAGGCAGCAGTGGGGAATATTGCACAATGGGGGGAAACCCTGATGCAGCGACGCCGCGTGAAGGATGAAGTATTTCGGTATGTAAACTTCTATCAGCAGGGAAGAAAATGACGGTACCTGACTAAGAAGCCCCGGCTAACTACGTGC
>MG|499|89.24|Firmicutes|Clostridia|Clostridiales|Eubacteriaceae|Eubacterium|coprostanoligenes|
GCACGTAGTTAGCCGTGGCTTGCTCTTCGATTACCGTCATTGTGTTCGTCATCGAAAACAGAAGTTTACAATCCGAAGACCTTCATCCTTCACGCGGCGTTGCTGCATCAGGCTTGCGCCCATTGTGCAATATCCCTCACTGCTGCCTCCCGTAGG
>MG|38|99.35|Firmicutes|Clostridia|Clostridiales|Eubacteriaceae|Clostridium / Eubacterium|Clostridium oroticum / Eubacterium contortum / Eubacterium fissicatena|
CCTACGGGAGGCAGCAGTGGGGAATATTGCACAATGGGGGAAACCCTGATGCAGCGACGCCGCGTGAAGGATGAAGTATTTTCGGTATGTAAACTTCTATCAGCAGGGAAGAAAATGACGGTACCTGACTAAGAAGCCCCGGCTAACTACGTGCC
>MG|24|95.48|Firmicutes|Clostridia|Clostridiales|Eubacteriaceae|Eubacterium|coprostanoligenes|
GCACGTAGTTAGCCGTGGCTTGCTCCTTAGCTACCGTCATTCTTCTTCACTAAGAACAGAAGTTTACAATCCGAAAACCGTCTTCCTTCACGCGGCGTTGCTGCATCAGGGTTTCCCCCATTGTGCAATATTCCCCACCTGCTGCCTCCCGTAGG
>MG|25|84.15|Firmicutes|Clostridia|Clostridiales|Eubacteriaceae|Eubacterium|sp.|
GCACGTAGTTAGCCGGGGCTTTCTGATAAGGTACCGTCAAACTAATATCATTTCCTATACTAGTCATTCTTCCCAAATAACAGAGTTTTTACAACCCATAGGGCCTTCATCACTCACGCGGCATTGCTCGTTCAGGGTTTCCCCCATTGACGAATATTCCTAACTGCTGTCTCCCGTAGG
>MG|10|88.61|Firmicutes|Clostridia|Clostridiales|Eubacteriaceae|Eubacterium|coprostanoligenes|
CCTACGGGAGGCAGCAGTGAGGGATATTGCACAATGGGCGCAAGCCTGATGCGGCAACGCCGCGTGAAGGATGAAGGTCTTCGGATTGTAAACTTCTGTTTTCGATGACGAACACAATGACGGTAATCGAAGAGCAAGCCACGGCTAACTACGTGC
>MG|21|87.28|Firmicutes|Clostridia|Clostridiales|Eubacteriaceae|Eubacterium|sp.|
CCTACGGGAGGCAGCAGTGAGGAATATTGGTCAATGGGCGGAAGCCTGAACCAGCCATGCCGCGTGAAGGAATGAGGCCCTATGGGTCGTGAACTTCTTTTGTGGCGGAGCAATAAGGCCCACGTGTGGGCCGACGAGAGTACGTCACGAATAAGCATCGGCTAACTCCGTGC
>MG|18|84.15|Firmicutes|Clostridia|Clostridiales|Eubacteriaceae|Eubacterium|sp.|
GCACGTAGTTAGCCGGGGCTTTCTGATAAGGTACCGTCAAACTAATATCATTTCCTATACTAGTCATTCTTCCCAAATAACAGAGTTTTACAACCCATAGGGCCTTCATCACTCACGCGGCATTGCTCGTTCAGGGTTTCCCCCATTGACGAATACTTCCTAACTGCTGTCTCCCGTAGG
>MG|24|87.28|Firmicutes|Clostridia|Clostridiales|Eubacteriaceae|Eubacterium|sp.|
CCTACGGGAGGCAGCAGTGAGGAATATTGGTCAATGGGCGGAAGCCTGAACCAGCCATGCCGCGTGAAGGAATAAGGCCCTACGGGTCGTAAACTTCTTTTGTGGCGGAGCAATAAGGATCACGTGTGGTCCGATGAGATTACGTCACGAATAAGCATCGGCTAACTCCGTGC
>MG|76|93.55|Firmicutes|Clostridia|Clostridiales|Eubacteriaceae|Eubacterium|limosum|
CCTACGGGAGGCAGCAGTGGGGGAATATTGCGCAATGGGGGCAACCCTGACGCAGCAATACCGCGTGAGTGAGGAAGGTTTTCGGATTGTAAAGCTCTGTTGATAGGGAAGAAGAATGACGGTACCTATCGAGGAAGTCCCGGCTAATTACGTGC
>MG|10|99.35|Firmicutes|Clostridia|Clostridiales|Eubacteriaceae|Clostridium / Eubacterium|Clostridium oroticum / Eubacterium contortum / Eubacterium fissicatena|
CCTACGGGAGGCAGCAGTGGGGAATATTGCACAATGGGGGAAACCCTGATGCAGCGACGCCGCGTGAAGGATGAAGTATTTCGGTATGTAAACTTCTATCAGCAGGGAGGAAAATGACGGTACCTGACTAAGAAGCCCCGGCTAACTACGTGC
>MG|18|88.61|Firmicutes|Clostridia|Clostridiales|Eubacteriaceae|Eubacterium|coprostanoligenes|
CCTACGGGAGGCAGCAGTAGGGAATCTTCCACAATGGGCGCAAGCCTGATGCAGCAACGCCGCGTGAAGGATGAAGGTCTTCGGATTGTAAACTTCTGTTTTCGATGACGAACACAATGACGGTAATCGAAGAGCAAGCCACGGCTAACTACGTGC
>MG|51|86.93|Firmicutes|Clostridia|Clostridiales|Eubacteriaceae|Eubacterium|sp.|
CCTACGGGAGGCAGCAGTGAGGAATATTGGACAATGGGAGAGATCCTGATCCAGCCATGCCGCGTGCAGGCGAACCGCCCTACGGGCGATGAACTGCTTTTGACGGGGAGCAATAAGCGCCATGCGTGGCGCGACGAGAGTACCCGTGGAATAAGCATCGGCTAACTCCGTGC
>MG|920|84.7|Firmicutes|Clostridia|Clostridiales|Eubacteriaceae|Eubacterium|sp.|
GCACGTAGTTAGCCGGGGCTTTCTGATAAGGTACCGTCAAACTAATATCATTTCCTATACTAGTCATTCTTCCCAAATAACAGAGTTTTACAACCCATAGGGCCTTCATCACTCACGCGGCATTGCTCGTTCAGGGTTTCCCCCATTGACGAATATTCCTAACTGCTGTCTCCCGTAGGA
>MG|12|84.44|Firmicutes|Clostridia|Clostridiales|Eubacteriaceae|Eubacterium|sp.|
CCTACGGGAGACAGCAGTTAGGAATATTCGTCAATGGGGGAAACCCTGAACGAGCAATGCCGCGTGAACGATGAAGGCCCTATGGGTTGTAAAGTTCTGTTGTTTGGAAAGAACGGCAGGTAGAGGAAATGCTATCTGCATGACGGTACCATTCAAGAAAGCCACGGCTAACTACGTGC
>MG|10|84.15|Firmicutes|Clostridia|Clostridiales|Eubacteriaceae|Eubacterium|sp.|
CCTACGGGGAGACAGCAGTTAGGAATATTCGTCAATGGGGGAAACCCTGAACGAGCAATGCCGCGTGAGTGATGAAGGCCCTATGGGTTGTAAAACTCTGTTATTTGGGAAGAATGACTAGTATAGGAAATGATATTAGTTTGACGGTACCTTATCAGAAAGCCCCGGCTAACTACGTGC
>MG|14|81.32|Firmicutes|Clostridia|Clostridiales|Eubacteriaceae|Eubacterium|sp.|
GCACGTAGTTAGCCGGAGCTTATTCAAAAGGTACCGTCAAACAGAAGGCATTTCCTACTTCTGCTGTTCTTCCCAAATAAAAGAGCTTTACAACCCATAGGGCCTTCATCGCTCACGCGGCATTGCTCGTTCAGGGTTTCCCCCATTGACGAATATTCCTAACTGCTGTCTCCCGTAGG
>MG|10|99.35|Firmicutes|Clostridia|Clostridiales|Eubacteriaceae|Clostridium / Eubacterium|Clostridium oroticum / Eubacterium contortum / Eubacterium fissicatena|
CCTACGGGAGGCAGCAGTGGGGAATATTGCACAATGGGGGAAACCCTGATGCAGCGACGCCGCGTGAAGGATGAAGTGTTTCGGTATGTAAACTTCTATCAGCAGGGAAGAAAATGACGGTACCTGACTAAGAAGCCCCGGCTAACTACGTGC
>MG|24|81.32|Firmicutes|Clostridia|Clostridiales|Eubacteriaceae|Eubacterium|sp.|
CCTACGGGAGACAGCAGTTAGGAATATTCGTCAATGGGGGAAACCCTGAACGAGCAATGCCGCGTGAGCGATGAAGGCCCTATGGGTTGTAAAGCTCTTTTATTTGGGAAGAACAGCAGAAGTAGGAAATGCCTTCTGTTTGACGGTACCTTTTGAATAAGCTCCGGCTAACTACGTGC
>MG|277|89.31|Firmicutes|Clostridia|Clostridiales|Eubacteriaceae|Eubacterium|coprostanoligenes|
CCTACGGGAGGCAGCAGTGAGGGGATATTGCACAATGGGCGCAAGCCTGATGCAGCAACGCCGCGTGAAGGATGAAGGTCTTCGGATTGTAAACTTCTGTTTTCGATGACGAACACAATGACGGTAATCGAAGAGCAAGCCACGGCTAACTACGTGC
>MG|19|94.81|Firmicutes|Clostridia|Clostridiales|Eubacteriaceae|Eubacterium|coprostanoligenes|
GCACGTAGTTAGCCGTGGCTTTCTCCTTAGCTACCGTCATTTTTCTTCACTAAGAACAAAGGTTTACAATCCGAAGACCGTCTTCCCTCACGCGGCGTTGCTGCATCAGGCTTGCGCCCATTGTGCAATATCCCCCACTGCTGCCTCCCGTAGG
>MG|259|99.35|Firmicutes|Clostridia|Clostridiales|Eubacteriaceae|Clostridium / Eubacterium|Clostridium oroticum / Eubacterium contortum / Eubacterium fissicatena|
GCACGTAGTTAGCCGGGGCTTCTTAGTCAGGTACCGTCATTTTCTTCCCTGCTGATAGAAGTTTACATACCGAAATACTTCATCCTTCACGCGGCGTCGCTGCATCAGGGTTTCCCCCCATTGTGCAATATTCCCCACTGCTGCCTCCCGTAGGA
>MG|4229|100.0|Firmicutes|Clostridia|Clostridiales|Eubacteriaceae|Clostridium / Eubacterium|Clostridium oroticum / Eubacterium contortum / Eubacterium fissicatena|
CCTACGGGAGGCAGCAGTGGGGAATATTGCACAATGGGGGAAACCCTGATGCAGCGACGCCGCGTGAAGGATGAAGTATTTCGGTATGTAAACTTCTATCAGCAGGGAAGAAAATGACGGTACCTGACTAAGAAGCCCCGGCTAACTACGTGCA
>MG|62|99.35|Firmicutes|Clostridia|Clostridiales|Eubacteriaceae|Clostridium / Eubacterium|Clostridium oroticum / Eubacterium contortum / Eubacterium fissicatena|
CCTACGGGAGGCAGCAGTGGGGAATATTGCACAATGGGGGAAACCCTGATGCAGCGACGCCGCGTGAAGGATGAAGTATTTCGGTATGTAAACTTCTATCAGCAGGGAAGAAAATGACGGTACCTGACTAAGAAGCCCCCGGCTAACTACGTGC
>MG|18|88.68|Firmicutes|Clostridia|Clostridiales|Eubacteriaceae|Eubacterium|coprostanoligenes|
GCACGTAGTTAGCCGTGGCTTGCTCTTCGATTACCGTCATTGTGTTCGTCATCGAAAACAGAAGTTTACAATCCGAAGACCTTCATCCTTCACGCGGCGTTGCTGCATCAGGCTTGCGCCCCATTGTGCAATATCCCTCACTGCTGCCTCCCGTAGG
>MG|54|95.45|Firmicutes|Clostridia|Clostridiales|Eubacteriaceae|Eubacterium|coprostanoligenes|
GCACGTAGTTAGCCGTGGCTTGCTCCTTAGCTACCGTCATTATTCTTCGCTAAGAACAGAAGTTTACAATCCGAAAACCGTCTTCCTTCACGCGGCGTTGCTGCATCAGGGTTTCCCCCATTGTGCAATATTCCCCACTGCTGCCTCCCGTAGG
>MG|11|98.69|Firmicutes|Clostridia|Clostridiales|Lachnospiraceae|Blautia / [Ruminococcus]|torques|
CCTACGGGAGGCAGCAGTGGGGAATATTGCACAATGGGGGAAACCCTGATGCAGCGACGCCGCGTGAGCGATGAAGTATTTCGGTATGTAAAGCTCTATCAGCAGGGAAGAAACTGACGGTACCTGACTAAGAGGCACCGGCTAAATACGTGC
>MG|25|96.73|Firmicutes|Clostridia|Clostridiales|Lachnospiraceae|[Ruminococcus]|torques|
CCTACGGGAGGCAGCAGTGGGGAATCTTGCGCAATGGGCGAAAGCCTGACGCAGCGACGCCGCGTGAGCGAAGAAGTATTTCGGTATGTAAAGCTCTATCAGCAGGGAAGAAACTGACGGTACCTGACTAAGAAGCACCGGCTAAATACGTGC
>MG|91|98.71|Firmicutes|Clostridia|Clostridiales|Lachnospiraceae|Blautia / Clostridium / Dorea / Lachnoclostridium / Ruminococcus / [Ruminococcus]|sp.|
CCTACGGGAGGCAGCAGTGGGGAATATTGCACAATGGGGGAAACCCTGATGCAGCGACGCCGCGTGAAGGATGAAGTATTTCGGTATGTAAAACTTCTATCAGCAGGGAAGAAAAATGACGGTACCTGACTAAGAAGCCCCGGCTAACTACGTGC
>MG|11|98.69|Firmicutes|Clostridia|Clostridiales|Lachnospiraceae|Blautia / Clostridium / Coprococcus / Roseburia / Ruminococcus / [Ruminococcus]|torques|
GCACGTATTTAGCCGGTGCTTCTTAGTCAGGTACCGTCAGTTTCTTCCCTGCTGATAGAGCTTTACATACCGAAATACTTCTTCGCTCACGCGGCGTCGCTGCATCAGGGTTTCCCCCATTGTACAATATTCCCCACTGCTGCCTCCCGTAGG
>MG|4016|92.41|Firmicutes|Clostridia|Clostridiales|Lachnospiraceae|[Ruminococcus]|gnavus|
CCTACGGGAGGCAGCAGTGGGGAATATTGCGCAATGGGGGAAACCCTGACGCAGCAACGCCGCGTGCAGGAAGAAGGTCTTCGGATTGTAAACTGTTGTCGCGAGGGAAGAAGAAAGTGACGGTACCTCGTGAGAAAGTCACGGCTAACTACGTGCC
>MG|10|98.05|Firmicutes|Clostridia|Clostridiales|Lachnospiraceae|Blautia / Clostridium / Coprococcus / Roseburia / Ruminococcus / [Ruminococcus]|torques|
CCTACGGGAGGCAGCAGTGGGGAATATTGCACAATGGGGGGAAACCCTGATGCAGCGACGCCGCGTGAGCGAAGAAGTATTTCGGCATGTAAAGCTCTATCAGCAGGGAAGAAACTGACGGTACCTGACTAAGAAGCACCGGCTAAATACGTGC
>MG|16|98.7|Firmicutes|Clostridia|Clostridiales|Lachnospiraceae|Roseburia / [Ruminococcus]|faecis|
CCTACGGGAGGCAGCAGTGGGGAATATTGCACAATGGGGGAAACCCTGATGCAGCGACGCCGCGTGAGCGAAGAAGTATTTCGGTATGTAAAGCTCCATCAGCAGGGAAGAAGAATGACGGTACCTGACTAAGAAGCTCCGGCTAAATACGTGC
>MG|40|99.35|Firmicutes|Clostridia|Clostridiales|Lachnospiraceae|Coprococcus / Roseburia|Coprococcus eutactus / Roseburia faecis|
CCTACGGGAGGCAGCAGTGGGGAATATTGCACAATGGGGGAAACCCTGATGCAGCGACGCCGCGTGAGTGAAGAAGTATTTCGGTATGTAAAGCTCTATCAGCAGGGAAGAAGATGACGGTACCTGACTAAGAAGCACCGGCTAAATACGTGC
>MG|16|92.99|Firmicutes|Clostridia|Clostridiales|Lachnospiraceae|[Ruminococcus]|gnavus|
CCTACGGGAGGCAGCAGTGGGGAATATTGCGCAATGGGGGAAACCCTGACGCAGCAACGCCGCGTGCAGGAAGAAGGTCTTCGGATTGTAAACTGTTGTCGCGAGGGAAGAAGAAAGTGACGGTACCTCGTGAGAAAGCCACGGCTAACTACGTGC
>MG|80|91.14|Firmicutes|Clostridia|Clostridiales|Lachnospiraceae|[Ruminococcus]|gnavus|
CCTACGGGAGGCAGGCAGTGGGGAATATTGCGCAATGGGGAAACCCTGACGCAGCAACGCCGCGTGCAGGAAGAAGGTCTTCGGATTGTAAACTGTTGTCGCGAGGGAAGAAGAAAGTGACGGTACCTCGTGAGAAAGTCACGGCTAACTACGTGC
>MG|42|98.69|Firmicutes|Clostridia|Clostridiales|Lachnospiraceae|Blautia / Clostridium / Coprococcus / Roseburia / Ruminococcus / [Ruminococcus]|torques|
CCTACGGGAGGCAGCAGTGGGGAATATTGCACAATGGGGGAAACCCTGATGCAGCGACGCCGCGTGAGCGAAGAAGTATTTCGGTATGTAAAGCTCTATCAGCAGGGAAGAAACTGACGGTACCTGACTAAGAAGCACCAGCTAAATACGTGC
>MG|138|98.71|Firmicutes|Clostridia|Clostridiales|Lachnospiraceae|Dorea / Lachnoclostridium / Roseburia / [Ruminococcus]|clostridioforme|
CCTACGGGAGGCAGCAGTGGGGAATATTGCACAATGGGGGGAAACCCTGATGCAGCGACGCCGCGTGAGCGAAGAAGTATTTCGGTATGTAAAGCTCTATCAGCAGGGAAGATGATGACGGTACCTGACTAAGAAGCCCCGGCTAACTACGTGCC
>MG|17|99.35|Firmicutes|Clostridia|Clostridiales|Lachnospiraceae|Coprococcus / Ruminococcus|Coprococcus comes / Ruminococcus torques|
CCTACGGGAGGCAGCAGTGGGGAATATTGCACAATGGGGGAAACCCTGATGCAGCGACGCCGCGTGAGCGAAGAAGTATTTCGGTATGTAAAGCTCTATCAGCAGGGAAGAAAAGTGACGGTACCTGACTAAGAAGCACCGGCTAAATACGTGC
>MG|10|98.7|Firmicutes|Clostridia|Clostridiales|Lachnospiraceae|Blautia / Clostridium / Coprococcus / Roseburia / Ruminococcus / [Ruminococcus]|torques|
CCTACGGGAGGCAGCAGTGGGGAATATTGCACAATGGGGGAAACCCTGATGCAGCGACGCCGCCGTGAGCGAAGAAGTATTTCGGTATGTAAAGCTCTATCAGCAGGGAAGAAACTGACGGTACCTGACTAAGAAGCACCGGCTAAATACGTGC
>MG|40|98.08|Firmicutes|Clostridia|Clostridiales|Lachnospiraceae|Blautia / Clostridium / Coprococcus / Roseburia / Ruminococcus / [Ruminococcus]|torques|
TCCTACGGGAGGCAGCAGTGGGGGAATATTGCACAATGGGGGGAAACCCTGATGCAGCGACGCCGCGTGAGCGAAGAAGTATTTCGGTATGTAAAGCTCTATCAGCAGGGAAGAAACTGACGGTACCTGACTAAGAAGCACCGGCTAAATACGTGC
>MG|23|98.7|Firmicutes|Clostridia|Clostridiales|Lachnospiraceae|Blautia / Clostridium / Coprococcus / Roseburia / Ruminococcus / [Ruminococcus]|torques|
CCTACGGGAGGCAGCAGTGGGGAATATTGCACAATGGGGGAAACCCTGATGCAGCGACCGCCGCGTGAGCGAAGAAGTATTTCGGTATGTAAAGCTCTATCAGCAGGGAAGAAACTGACGGTACCTGACTAAGAAGCACCGGCTAAATACGTGC
>MG|11|98.05|Firmicutes|Clostridia|Clostridiales|Lachnospiraceae|Blautia / Clostridium / Coprococcus / Roseburia / Ruminococcus / [Ruminococcus]|torques|
GCACGTATTTAGCCGGAGCTTCTTAGTCAGGTACCGTCAGTTTCTTCCCTGCTGATAGAGCTTTACATACCGAAATACTTCTTCGCTCACGCGGCGTCGCTGCATCAGGGTTTCCCCCATTGTGCAATATTCCCCCACTGCTGCCTCCCGTAGG
>MG|33|98.7|Firmicutes|Clostridia|Clostridiales|Lachnospiraceae|Blautia / Clostridium / Coprococcus / Roseburia / Ruminococcus / [Ruminococcus]|torques|
CCTACGGGAGGCAGCAGTGGGGAATATTGCACAATGGGGGAAACCCTGATGCAGGCGACGCCGCGTGAGCGAAGAAGTATTTCGGTATGTAAAGCTCTATCAGCAGGGAAGAAACTGACGGTACCTGACTAAGAAGCACCGGCTAAATACGTGC
>MG|38|98.69|Firmicutes|Clostridia|Clostridiales|Lachnospiraceae|Blautia / Clostridium / Coprococcus / Roseburia / Ruminococcus / [Ruminococcus]|torques|
CCTACGGGAGGCAGCAGTGGGGAATATTGTACAATGGGGGAAACCCTGATGCAGCGACGCCGCGTGAGCGAAGAAGTATTTCGGTATGTAAAGCTCTATCAGCAGGGAAGAAACTGACGGTACCTGACTAAGAAGCACCGGCTAAATACGTGC
>MG|12|91.77|Firmicutes|Clostridia|Clostridiales|Lachnospiraceae|[Ruminococcus]|gnavus|
CCTACGGGAGGCAGCAGTGGGGAATATTGCGCAATGGGGGAAACCCTGACGCAGCAACGCCGCGTGCAGGAAGAAGGTCTTCGGATTGTAAACTGTTGTCGCGAGGGAAGAAGGAAGATGACGGTACCTCGTGAGAAAGTCACGGCTAACTACGTGC
>MG|50|98.06|Firmicutes|Clostridia|Clostridiales|Lachnospiraceae|Blautia / Clostridium / Coprococcus / Roseburia / Ruminococcus / [Ruminococcus]|faecis|
CCTACGGGAGGCAGCAGTGGGGAATATTGCACAATGGGGGGAAACCCTGATGCAGCGACGCCGCGTGAGTGAAGAAGTATTTCGGTATGTAAAGCTCTATCAGCAGGGAAGAAACTGACGGTACCTGACTAAGAAGCACCGGCTAAATACGTGC
>MG|11|98.69|Firmicutes|Clostridia|Clostridiales|Lachnospiraceae|Blautia / [Ruminococcus]|torques|
CCTACGGGAGGCAGCAGTGGGGAATATTGCACAATGGGGGAAACCCTGATGCAGCGACGCCGCGTGGGCGATGAAGTATTTCGGTATGTAAAGCTCTATCAGCAGGGAAGAAACTGACGGTACCTGACTAAGAAGCACCGGCTAAATACGTGC
>MG|65|98.69|Firmicutes|Clostridia|Clostridiales|Lachnospiraceae|Blautia / Clostridium / Coprococcus / Roseburia / Ruminococcus / [Ruminococcus]|torques|
CCTACGGGAGGCAGCAGTGGGGAATATTGCACAATGGGGGAAACCCTGATGCAGCGACGCCGCGTGAGCGAAGAAGTATTTCGGTATGTAAAGCTCTATCAGCAGGGAAGAAACTGACGGTACCCGACTAAGAAGCACCGGCTAAATACGTGC
>MG|10|91.14|Firmicutes|Clostridia|Clostridiales|Lachnospiraceae|[Ruminococcus]|gnavus|
GCACGTAGTTAGCCGTGACTTTCTCACGAGGTACCGTCACTTTCTTCTTCCCTCGCGACAACAGTTTACAATCCGAAGACCTTCTTCCTGCACGCGGCGTTGCTGCGTCAGGGTTTCCCCCCATTGTGCAATATTCCCCACTGCTGCCTCCCGTAGG
>MG|18|99.35|Firmicutes|Clostridia|Clostridiales|Lachnospiraceae|Dorea / Lachnoclostridium / Roseburia / [Ruminococcus]|Dorea formicigenerans / Lachnoclostridium clostridioforme / Roseburia faecis / [Ruminococcus] gnavus|
GCACGTAGTTAGCCGGGGCTTCTTAGTCAGGTACCGTCATTATCTTCCCTGCTGATAGAGCTTTACATACCGAAATACTTCTTCGCTCACGCGGCGTCGCTGCATCAGGGTTTCCCCCCATTGTGCAATATTCCCCACTGCTGCCTCCCGTAGGA
>MG|28|98.69|Firmicutes|Clostridia|Clostridiales|Lachnospiraceae|Blautia / Clostridium / Coprococcus / Roseburia / Ruminococcus / [Ruminococcus]|torques|
CCTACGGGAGGCAGCAGTGGGGAATATTGCACAATGGGGGAAACCCTGATGCAGCGACGTCGCGTGAGCGAAGAAGTATTTCGGTATGTAAAGCTCTATCAGCAGGGAAGAAACTGACGGTACCTGACTAAGAAGCACCGGCTAAATACGTGC
>MG|32|98.71|Firmicutes|Clostridia|Clostridiales|Lachnospiraceae|Blautia / Clostridium / Dorea / Lachnoclostridium / Ruminococcus / [Ruminococcus]|sp.|
GCACGTAGTTAGCCGGGGGCTTCTTAGTCAGGTACCGTCACTTTCTTCCCTGCTGATAGAAGTTTACATACCGAAATACTTCATCCTTCACGCGGCGTCGCTGCATCAGGGTTTCCCCCATTGTGCAATATTCCCCACTGCTGCCTCCCGTAGGA
>MG|13|98.06|Firmicutes|Clostridia|Clostridiales|Lachnospiraceae|Blautia / Clostridium / Dorea / Lachnoclostridium / Ruminococcus / [Ruminococcus]|sp.|
CCTACGGGAGGCAGCAGTGGGGAATATTGCACAATGGGGGGAAACCCTGATGCAGCGACGCCGCGTGAAGGATGAAGTATTTCGGTATGTAAAACTTCTATCAGCAGGGAAGAAAGTGACGGTACCTGACTAAGAAGCCCCGGCTAACTACGTGC
>MG|54|96.75|Firmicutes|Clostridia|Clostridiales|Lachnospiraceae|[Ruminococcus]|gnavus|
GCACGTAGTTAGCCGGGGCTTCTTAGTCAAGTACCGTCTCTCTTCTTCCTTGCTGATAGACCTTTACATACCGAAATACTTCTTCAGTCACGCGGCGTCGCTGCATCAGGGTTTCCCCCATTGTGCAATATTCCCCACTGCTGCCTCCCGTAGG
>MG|14|98.05|Firmicutes|Clostridia|Clostridiales|Lachnospiraceae|Blautia / Eubacterium / Roseburia / [Ruminococcus]|torques|
CCTACGGGAGGCAGCAGTGGGGAATATTGCACAATGGGGGGAAACCCTGATGCAGCGACGCCGCGTGAGCGATGAAGTATTTCGGTATGTAAAGCTCTATCAGCAGGGAAGAAACTGACGGTACCTGACTAAGAAGCTCCGGCTAAATACGTGC
>MG|51|98.71|Firmicutes|Clostridia|Clostridiales|Lachnospiraceae|Blautia / Ruminococcus / [Ruminococcus]|gnavus|
CCTACGGGAGGCAGCAGTGGGGAATATTGCACAATGGGGGGAAACCCTGATGCAGCGACGCCGCGTGAGCGAAGAAGTATTTCGGTATGTAAAGCTCTATCAGCAGGGAAGAAAAATGACGGTACCTGACTAAGAAGCCCCGGCTAACTACGTGC
>MG|12|97.45|Firmicutes|Clostridia|Clostridiales|Lachnospiraceae|Blautia / Clostridium / Coprococcus / Roseburia / Ruminococcus / [Ruminococcus]|torques|
GCACGTATTTAGCCGGTGCTTCTTAGTCAGGTACCGTCAGTTTCTTCCCTGCTGATAGAGCTTTACATACCGAAATACTTCTTCGCTCACGCGGCGTCGCTGCATCAGGGTTTCCCCCCATTGTGCAATATTCCCCCACTGCTGCCTCCCCGTAGGA
>MG|19|99.35|Firmicutes|Clostridia|Clostridiales|Lachnospiraceae|Dorea / Lachnoclostridium / Roseburia / [Ruminococcus]|Dorea formicigenerans / Lachnoclostridium clostridioforme / Roseburia faecis / [Ruminococcus] gnavus|
GCACGTAGTTAGCCGGGGCTTCTTAGTCAGGTACCGTCATGATCTTCCCTGCTGATAGAGCTTTACATACCGAAATACTTCTTCGCTCACGCGGCGTCGCTGCATCAGGGTTTCCCCCATTGTGCAATATTCCCCACTGCTGCCTCCCGTAGG
>MG|21|97.39|Firmicutes|Clostridia|Clostridiales|Lachnospiraceae|Marvinbryantia / [Ruminococcus]|formatexigens|
CCTACGGGAGGCAGCAGTGGGGGATATTGCACAATGGGGGAAACCCTGATGCAGCGACGCCGCGTGGGTGAAGAAGTCTTTCGGGATGTAAAGCCCTATCAGCAGGGAAGAAAATGACGGTACCTGACTAAGAAGCCCCGGCTAACTACGTGC
>MG|363|91.88|Firmicutes|Clostridia|Clostridiales|Lachnospiraceae|[Ruminococcus]|gnavus|
GCACGTAGTTAGCCGTGACTTTCTCACGAGGTACCGTCACTTTCTTCTTCCCTCGCGACAACAGTTTACAATCCGAAGACCTTCTTCCTGCACGCGGCGTTGCTGCGTCAGGGTTTCCCCCATTGCGCAATATTCCCCACTGCCTGCCTCCCGTAGGAG
>MG|34169|99.35|Firmicutes|Clostridia|Clostridiales|Lachnospiraceae|Coprococcus / Ruminococcus|Coprococcus comes / Ruminococcus torques|
CCTACGGGAGGCAGCAGTGGGGAATATTGCACAATGGGGGAAACCCTGATGCAGCGACGCCGCGTGAGCGAAGAAGTATTTCGGTATGTAAAGCTCTATCAGCAGGGAAGAAACTGACGGTACCTGACTAAGAAGCACCGGCTAAATACGTGCA
>MG|190|93.63|Firmicutes|Clostridia|Clostridiales|Lachnospiraceae|[Ruminococcus]|gnavus|
GCACGTAGTTAGCCGTGACTTTCTCACAAGGTACCGTCACTGTCTTCTTCCCTTGCGACAACAGTTTACAATCCGAAGACCTTCTTCCTGCACGCGGCGTTGCTGCGTCAGGGTTGCCCCCATTGCGCAATATTCCCCACTGCTGCCTCCCGTAGG
>MG|14|98.69|Firmicutes|Clostridia|Clostridiales|Lachnospiraceae|Blautia / Clostridium / Coprococcus / Roseburia / Ruminococcus / [Ruminococcus]|torques|
CCTACGGGAGGCAGCAGTGGGGAATATTGCACAATGGGGAAAACCCTGATGCAGCGACGCCGCGTGAGCGAAGAAGTATTTCGGTATGTAAAGCTCTATCAGCAGGGAAGAAACTGACGGTACCTGACTAAGAAGCACCGGCTAAATACGTGC
>MG|12|98.69|Firmicutes|Clostridia|Clostridiales|Lachnospiraceae|Blautia / [Ruminococcus]|torques|
CCTACGGGAGGCAGCAGTGGGGAATATTGCACAATGGGGGAAACCCTGATGCAGCGACACCGCGTGAGCGATGAAGTATTTCGGTATGTAAAGCTCTATCAGCAGGGAAGAAACTGACGGTACCTGACTAAGAAGCACCGGCTAAATACGTGC
>MG|22|90.62|Firmicutes|Clostridia|Clostridiales|Lachnospiraceae|[Ruminococcus]|gnavus|
GCACGTAGTTAGCCGGGGGCTTCCTCCTCAGGTACCGTCACGTCCTTCGTCCCTGAGGACAGAGGTTTACAATCCGAAAACATTCATCCCTCACGCGGCGTTGCTGGGTCAGGCTTTCGCCCATTGCCCAATATTCCCCACTGCTGCCTCCCGTAGG
>MG|37|98.69|Firmicutes|Clostridia|Clostridiales|Lachnospiraceae|Blautia / Clostridium / Coprococcus / Roseburia / Ruminococcus / [Ruminococcus]|torques|
CCTACGGGAGGCAACAGTGGGGAATATTGCACAATGGGGGAAACCCTGATGCAGCGACGCCGCGTGAGCGAAGAAGTATTTCGGTATGTAAAGCTCTATCAGCAGGGAAGAAACTGACGGTACCTGACTAAGAAGCACCGGCTAAATACGTGC
>MG|31|98.7|Firmicutes|Clostridia|Clostridiales|Lachnospiraceae|Roseburia / [Ruminococcus]|faecis|
CCTACGGGAGGCAGCAGTGGGGAATATTGCGCAATGGGGGAAACCCTGATGCAGCGACGCCGCGTGAGCGAAGAAGTATTTCGGTATGTAAAGCTCTATCAGCAGGGAAGAAGAATGACGGTACCTGACTAAGAAGCTCCGGCTAAATACGTGC
>MG|28|98.69|Firmicutes|Clostridia|Clostridiales|Lachnospiraceae|Blautia / Clostridium / Coprococcus / Roseburia / Ruminococcus / [Ruminococcus]|torques|
CCTACGGGAGGCAGCAGTGGGGAATATTGCACAATGGGGGAAACCCTGATGCAGCGACGCCGCGTGAGCGAAGAAGTATTTCGGTATGTAAAGCTCTGTCAGCAGGGAAGAAACTGACGGTACCTGACTAAGAAGCACCGGCTAAATACGTGC
>MG|11|98.69|Firmicutes|Clostridia|Clostridiales|Lachnospiraceae|Blautia / [Ruminococcus]|torques|
CCTACGGGAGGCAGCAGTGGGGAATATTGCACAATGGGGGAAACCCTGATGCAGCGACGCCGCGTGAGCGATGAAGTATTTCGGTATGTAAAGCTCTATCAGCAGGGAAGAAACTGACGGTACCTGACTAAGAAGCACCGACTAAATACGTGC
>MG|17|91.77|Firmicutes|Clostridia|Clostridiales|Lachnospiraceae|[Ruminococcus]|gnavus|
GCACGTAGTTAGCCGTGACTTTCTCACGAGGTACCGTCACTTTTCTTCTTCCCTCGCGACAACAGTTTACAATCCGAAGACCTTCTTCCTGCACGCGGCGTTGCTGCGTCAGGGTTTCCCCCATTGCGCAATATTCCCCACTGCTGCCTCCCGTAGG
>MG|11|98.06|Firmicutes|Clostridia|Clostridiales|Lachnospiraceae|Blautia / Ruminococcus / [Ruminococcus]|gnavus|
CCTACGGGAGGCAGCAGTGGGGGAATATTGCACAATGGGGGGAAACCCTGATGCAGCGACGCCGCGTGAGCGAAGAAGTATTTCGGTATGTAAAGCTCTATCAGCAGGGAAGAAAGTGACGGTACCTGACTAAGAAGCCCCGGCTAACTACGTGC
>MG|51|98.7|Firmicutes|Clostridia|Clostridiales|Lachnospiraceae|Blautia / Clostridium / Coprococcus / Roseburia / Ruminococcus / [Ruminococcus]|torques|
GCACGTATTTAGCCGGAGCTTCTTAGTCAGGTACCGTCATTTTCTTCCCTGCTGATAGAGCTTTACATACCGAAATACTTCTTCGCTCACGCGGCGTCGCTGCATCAGGGTTTCCCCCATTGTGCAATATTCCCCCACTGCTGCCTCCCGTAGG
>MG|244|98.69|Firmicutes|Clostridia|Clostridiales|Lachnospiraceae|Blautia / Clostridium / Coprococcus / Roseburia / Ruminococcus / [Ruminococcus]|torques|
CCTACGGGAGGCAGCAGTGGGGAATATTGCACAATGGGGGAAACCCTGATGCAGCGACGCCGCGTGAGCGAAGAAGTATTTCGGTATGTAAAGCTCTATCAGCAGGGAAGAAACTGACGGTACCTGACTAAGAAGCACCGGCTAACTACGTGC
>MG|11|98.69|Firmicutes|Clostridia|Clostridiales|Lachnospiraceae|Blautia / [Ruminococcus]|torques|
CCTACGGGAGGCAGCAGTGGGGAATATTGCACAATGGGGGAAACCCTGATGCAGCGACGCCGCGTGAGCGATGAAGTATTTCGGTATGTAAAGCTCTATCAGCAGGGAAGAAACTGACGGTACCTGACTAAGAAGCGCCGGCTAAATACGTGC
>MG|107|97.4|Firmicutes|Clostridia|Clostridiales|Lachnospiraceae|Marvinbryantia / [Ruminococcus]|formatexigens|
GCACGTAGTTAGCCGGGGCTTCTTAGTCAGGTACCGTCATCTTCTTCCCTGCTGATAGGGCTTTACATTCCGAAAAACTTCTTCACCCACGCGGCGTCGCTGCATCAGGGTTTCCCCCATTGTGCAATATTCCCCACTGCTGCCTCCCGTAGGA
>MG|47|91.19|Firmicutes|Clostridia|Clostridiales|Lachnospiraceae|[Ruminococcus]|gnavus|
CCTACGGGAGGCAGCAGTGGGGGAATATTGCGCAATGGGGGGAACCCTGACGCAGCAACGCCGCGTGCAGGAAGAAGGTCTTCGGATTGTAAACTGTTGTCGCGAGGGAAGAAGGAAGATGACGGTACCTCGTGAGAAAGTCACGGCTAACTACGTGC
>MG|15|91.19|Firmicutes|Clostridia|Clostridiales|Lachnospiraceae|[Ruminococcus]|gnavus|
CCTACGGGAGGCAGCAGTGGGGAATATTGGCGCAATGGGGGGAACCCTGACGCAGCAACGCCGCGTGCAGGAAGAAGGTCTTCGGATTGTAAACTGTTGTCGCGAGGGAAGAAGGAAGATGACGGTACCTCGTGAGAAAGTCACGGCTAACTACGTGC
>MG|43|98.7|Firmicutes|Clostridia|Clostridiales|Lachnospiraceae|Dorea / Lachnoclostridium / Roseburia / [Ruminococcus]|clostridioforme|
CCTACGGGAGGCAGCAGTGGGGGAATATTGCACAATGGGGGAAACCCTGATGCAGCGACGCCGCGTGAGCGAAGAAGTATTTCGGTATGTAAAGCTCTATCAGCAGGGAAGATGATGACGGTACCTGACTAAGAAGCCCCGGCTAACTACGTGC
>MG|22|98.7|Firmicutes|Clostridia|Clostridiales|Lachnospiraceae|Blautia / Clostridium / Coprococcus / Roseburia / Ruminococcus / [Ruminococcus]|faecis|
CCTACGGGAGGCAGCAGTGGGGAATATTGCACAATGGGGGAAACCCTGATGCAACGACGCCGCGTGAGCGAAGAAGTATTTCGGTATGTAAAGCTCTATCAGCAGGGAAGAAACTGACGGTACCTGACTAAGAAGCACCGGCTAAATACGTGC
>MG|38|91.19|Firmicutes|Clostridia|Clostridiales|Lachnospiraceae|[Ruminococcus]|gnavus|
GCACGTAGTTAGCCGTGACTTTCTCACGAGGTACCGTCACTTTCTTCTTCCCTCGCGACAACAGTTTACAATCCGAAGACCTTCTTCCTGCACGCGGCGTTGCTGCGTCAGGGTTTCCCCCATTGCGCAATATTCCCCCACTGCCTGCCTCCCGTAGG
>MG|12|98.06|Firmicutes|Clostridia|Clostridiales|Lachnospiraceae|Blautia / Roseburia / [Ruminococcus]|faecis|
CCTACGGGAGGCAGCAGTGGGGAATATTGCACAATGGGGGGAAACCCTGATGCAGCGACGCCGCGTGAGCGAAGAAGTATTTCGGTATGTAAAGCTCTATCAGCAGGGAAGAAGCTGACGGTACCTGACTAAGAAGCACCGGCTAAATACGTGC
>MG|15|98.69|Firmicutes|Clostridia|Clostridiales|Lachnospiraceae|Blautia / Clostridium / Coprococcus / Roseburia / Ruminococcus / [Ruminococcus]|torques|
GCACGTATTTAGCCGGTGCTTCTTAGTCAGGTACCGTCAGTTTCTTCCCTGCTGATAGAGCTTTACATACCGAAATACTTCTTCGCTCACGCGGCGTCGCTGCATCAGGGTTTCCCCCATTGTGCATATTCCCCACTGCTGCCTCCCGTAGGGT
>MG|60|100.0|Firmicutes|Clostridia|Clostridiales|Lachnospiraceae|Hespellia / Robinsoniella|Hespellia porcina / Robinsoniella peoriensis|
GCACGTAGTTAGCCGGGGCTTCTTAGTCAGGTACCGTCATTTTCTTCCCTGCTGATAGAAGTTTACATACCGAAATACTTCTTCCTTCACGCGGCGTCGCTGCATCAGGGTTTCCCCCATTGTGCAATATTCCCCACTGCTGCCTCCCGTAGGA
>MG|613|91.19|Firmicutes|Clostridia|Clostridiales|Lachnospiraceae|[Ruminococcus]|gnavus|
CCTACGGGAGGCAGCAGTGGGGAATATTGGGCAATGGGCGAAAGCCTGACCCAGCAACGCCGCGTGAGGGATGAATGTTTTCGGATTGTAAACCTCTGTCCTCAGGGACGAAGGACGTGACGGTACCTGAGGAGGAAGCCCCGGCTAACTACGTGC
>MG|886|98.71|Firmicutes|Clostridia|Clostridiales|Lachnospiraceae|Blautia / [Ruminococcus]|torques|
CCTACGGGAGGCAGCAGTGGGGAATATTGCACAATGGGGGGAAACCCTGATGCAGCGACGCCGCGTGAGCGATGAAGTATTTCGGTATGTAAAGCTCTATCAGCAGGGAAGAAACTGACGGTACCTGACTAAGAAGCACCGGCTAAATACGTGCC
>MG|19|98.69|Firmicutes|Clostridia|Clostridiales|Lachnospiraceae|Blautia / Clostridium / Coprococcus / Roseburia / Ruminococcus / [Ruminococcus]|torques|
CCTACGGGAGGCAGCAGTGGGGAATATTGCACAATGGGGGAAACCCTGATGCAGCGACGCCGCGTGAACGAAGAAGTATTTCGGTATGTAAAGCTCTATCAGCAGGGAAGAAACTGACGGTACCTGACTAAGAAGCACCGGCTAAATACGTGC
>MG|127|98.71|Firmicutes|Clostridia|Clostridiales|Lachnospiraceae|Roseburia / [Ruminococcus]|faecis|
CCTACGGGAGGCAGCAGTGGGGGGATATTGCACAATGGGGGAAACCCTGATGCAGCGACGCCGCGTGAGTGAAGAAGTATTTCGGTATGTAAAGCTCTATCAGCAGGGAAGAAAATGACGGTACCTGACTAAGAAGCACCGGCTAAATACGTGC
>MG|12|99.35|Firmicutes|Clostridia|Clostridiales|Lachnospiraceae|Dorea / Lachnoclostridium / Roseburia / [Ruminococcus]|Dorea formicigenerans / Lachnoclostridium clostridioforme / Roseburia faecis / [Ruminococcus] gnavus|
CCTACGGGAGGCAGCAGTGGGGAATATTGCACAATGGGGGAAACCCTGATGCAGCGACGCCGCGTGAGCGAAGAAGTATTTCGGTATGTAAAGCTCTATCAGCAGGGAAGATAATGACGGTACCTGACTAAGAAGCCCCCGGCTAACTACGTGC
>MG|124|98.71|Firmicutes|Clostridia|Clostridiales|Lachnospiraceae|Blautia / Roseburia / Ruminococcus / [Ruminococcus]|faecis|
CCTACGGGAGGCAGCAGTGGGGAATATTGCACAATGGGGGAAACCCTGATGCAGCGACGCCGCGTGAGCGAAGAAGTATTTCGGTATGTAAAGCTCTATCAGCAGGGAAGAAGAATGACGGTACCTGACTAAGAAGCTCCGGCTAACTACGTGCC
>MG|21|91.25|Firmicutes|Clostridia|Clostridiales|Lachnospiraceae|[Ruminococcus]|gnavus|
GCACGTAGTTAGCCGGGGGCTTCCTCCTCAGGTACCGTCACTTCCTTCGTCCCTGAGGACAGAGGTTTACAATCCGAAAACATTCATCCCTCACGCGGCGTTGCTGGGTCAGGCTTTCGCCCATTGCCCAATATTCCCCACTGCTGCCTCCCGTAGG
>MG|27|98.71|Firmicutes|Clostridia|Clostridiales|Lachnospiraceae|Blautia / Clostridium / Coprococcus / Roseburia / Ruminococcus / [Ruminococcus]|torques|
GCACGTATTTAGCCGGTGCTTCTTAGTCAGGTACCGTCAGTTTTCTTCCCCTGCTGATAGAGCTTTACATACCGAAATACTTCTTCGCTCACGCGGCGTCGCTGCATCAGGGTTTCCCCCATTGTGCAATATTCCCCACTGCTGCCTCCCGTAGG
>MG|22|98.69|Firmicutes|Clostridia|Clostridiales|Lachnospiraceae|Blautia / Clostridium / Coprococcus / Roseburia / Ruminococcus / [Ruminococcus]|torques|
CCTACGGGAGGCAGCAGTGGGGAATATTGCACAATGGGGGAAACCCTGATGCAGCGACGCCGCGTGAGCGAAGAAGTATTTCGGTATGTAAAGCTCTATCAGCAGGGAAGAAACTGACGGTACTTGACTAAGAAGCACCGGCTAAATACGTGC
>MG|19|98.69|Firmicutes|Clostridia|Clostridiales|Lachnospiraceae|Blautia / [Ruminococcus]|torques|
CCTACGGGAGGCAGCAGTGGGGAATATTGCACAATGGGGAAACCCTGATGCAGCGACGCCGCGTGAGCGATGAAGTATTTCGGTATGTAAAGCTCTATCAGCAGGGAAGAAACTGACGGTACCTGACTAAGAAGCACCGGCTAAATACGTGC
>MG|47|98.69|Firmicutes|Clostridia|Clostridiales|Lachnospiraceae|Blautia / [Ruminococcus]|torques|
CCTACGGGAGGCAGCAGTGGGGGATATTGCACAATGGGGGAAACCCTGATGCAGCGACGCCGCGTGAGCGATGAAGTATTTCGGTATGTAAAGCTCTATCAGCAGGGAAGAAACTGACGGTACCTGACTAAGAAGCACCGGCTAAATACGTGC
>MG|12|96.73|Firmicutes|Clostridia|Clostridiales|Lachnospiraceae|[Ruminococcus]|torques|
CCTACGGGAGGCAGCAGTAATATTGCACAATGGGGGAAACCCTGATGCAGCGACGCCGCGTGAGCGAAGAAGTATTTCGGTATGTAAAGCTCTATCAGCAGGGAAGAAACTGACGGTACCTGACTAAGAAGCACCGGCTAAATACGTGC
>MG|11|98.7|Firmicutes|Clostridia|Clostridiales|Lachnospiraceae|Blautia / Clostridium / Coprococcus / Roseburia / Ruminococcus / [Ruminococcus]|faecis|
GCACGTATTTAGCCGGTGCTTCTTAGTCAGGTACCATCAGTTTCTTCCCTGCTGATAGAGCTTTACATACCGAAATACTTCTTCGCTCACGCGGCGTCGCTGCATCAGGGTTTCCCCCATTGTGCAATATTCCCCACTGCTGCCTCCCGTAGG
>MG|14|96.1|Firmicutes|Clostridia|Clostridiales|Lachnospiraceae|Marvinbryantia|formatexigens|
CCTACGGGAGGCAGCAGTGGGGAATATTGCACAATGGGGGAAACCCTGATGCAGCGACGCCGCGTGGGTGAAGAAGTTTTTCGGAATGTAAAGCCCTATCAGCAGGGAAGAAGTATGACGGTACCTGACTAAGAAGCCCCGGCTAATTACGTGC
>MG|13|90.62|Firmicutes|Clostridia|Clostridiales|Lachnospiraceae|[Ruminococcus]|gnavus|
CCTACGGGAGGCAGGCAGTGGGGAATATTGGCGCAATGGGGGAACCCTGACGCAGCAACGCCGCGTGCAGGAAGAAGGTCTTCGGATTGTAAACTGTTGTCGCGAGGGAAGAAGAAAGATGACGGTACCTCGTGAGAAAGTCACGGCTAACTACGTGC
>MG|39|98.71|Firmicutes|Clostridia|Clostridiales|Lachnospiraceae|Blautia / Clostridium / Coprococcus / Roseburia / Ruminococcus / [Ruminococcus]|torques|
CCTACGGGAGGCAGCAGTGGGGAATATTTGCACAATGGGGGAAACCCTGATGCAGCGACGCCGCGTGAGCGAAGAAGTATTTCGGTATGTAAAGCTCTATCAGCAGGGAAGAAACTGACGGTACCTGACTAAGAAGCACCGGCTAAATACGTGCC
>MG|21|98.69|Firmicutes|Clostridia|Clostridiales|Lachnospiraceae|Blautia / Clostridium / Coprococcus / Roseburia / Ruminococcus / [Ruminococcus]|torques|
GCACGTATTTAGCCGGTGCTCTTAGTCAGGTACCGTCAGTTTCTTCCCTGCTGATAGAGCTTTACATACCGAAATACTTCTTCGCTCACGCGGCGTCGCTGCATCAGGGTTTCCCCCATTGTGCAATATTCCCCACTGCTGCCTCCCGTAGG
>MG|66|98.7|Firmicutes|Clostridia|Clostridiales|Lachnospiraceae|Eubacterium / [Ruminococcus]|gnavus|
CCTACGGGAGGCAGCAGTGGGGAATATTGCACAATGGGGGGGAACCCTGATGCAGCAACGCCGCGTGAGTGAAGAAGTATTTCGGTATGTAAAGCTCTATCAGCAGGGAAGATAATGACGGTACCTGACTAAGAAGCTCCGGCTAAATACGTGC
>MG|11|98.69|Firmicutes|Clostridia|Clostridiales|Lachnospiraceae|Blautia / [Ruminococcus]|torques|
CCTACGGGGGGCAGCAGTGGGGAATATTGCACAATGGGGGAAACCCTGATGCAGCGACGCCGCGTGAGCGATGAAGTATTTCGGTATGTAAAGCTCTATCAGCAGGGAAGAAACTGACGGTACCTGACTAAGAAGCACCGGCTAAATACGTGC
>MG|10|96.13|Firmicutes|Clostridia|Clostridiales|Lachnospiraceae|[Ruminococcus]|gnavus|
CCTACGGGAGGCAGCAGTGGGGAATATTGCACAATGGGGGGAAACCCTGATGCAGCGACGCCGCGTGACTGAAGAAGTATTTCGGTATGTAAAGGTCTATCAGCAAGGAAGAAGAGAGACGGTACTTGACTAAGAAGCCCCGGCTAACTACGTGC
>MG|17|97.42|Firmicutes|Clostridia|Clostridiales|Lachnospiraceae|Blautia / Clostridium / Dorea / Hespellia / Lachnoclostridium / Robinsoniella / Ruminiclostridium / Ruminococcus / [Ruminococcus]|gnavus|
CCTACGGGAGGCAGCAGTGGGGAATATTGCACAATGGGGGAAACCCTGATGCAGCGACGCCGCGTGAAGGACGACGTATTTCGGTATGTAAACTTCTATCAGCAGGGAAGAAACGATGACGGTACCTGACTAAGAAGCCCCGGCTAACTACGTGC
>MG|938|91.82|Firmicutes|Clostridia|Clostridiales|Lachnospiraceae|[Ruminococcus]|gnavus|
CCTACGGGAGGCAGGCAGTGGGGAATATTGCGCAATGGGGGAAACCCTGACGCAGCAACGCCGCGTGCAGGAAGAAGGTCTTCGGATTGTAAACTGTTGTCGCGAGGGAAGAAGAAAGTGACGGTACCTCGTGAGAAAGTCACGGCTAACTACGTGCC
>MG|12|98.7|Firmicutes|Clostridia|Clostridiales|Lachnospiraceae|Blautia / Clostridium / Coprococcus / Roseburia / Ruminococcus / [Ruminococcus]|torques|
GCACGTATTTAGCCGGTGCTTCTTAGTCAGGTACCGTCAGTTTCTTCCCTGCTGATAGAGCTTTACATACCGAAATACTTCTTCGCTCACGCGGCGTCGCTGCATCAGGGTTTTCCCCATTGTGCAATATTCCCCACTGCTGCCTCCCGTAGGA
>MG|16|98.69|Firmicutes|Clostridia|Clostridiales|Lachnospiraceae|Blautia / Clostridium / Coprococcus / Roseburia / Ruminococcus / [Ruminococcus]|torques|
GCACGTATTTAGCCGGTGCTTCTTAGTCAGGTACCGTCAGTTTCTTCCCTGCTGATAGAGCTTTACATACCGAAATACTTCTTCGCTCACGCGGCGTCGCTGCATCAGGGTTTCCCCCATTGTGCAATATTCCCCACTGCTACCTCCCGTAGG
>MG|15|98.06|Firmicutes|Clostridia|Clostridiales|Lachnospiraceae|Dorea / Lachnoclostridium / Roseburia / [Ruminococcus]|clostridioforme|
CCTACGGGAGGCAGCAGTGGGGGAATATTGCACAATGGGGGGAAACCCTGATGCAGCGACGCCGCGTGAGCGAAGAAGTATTTCGGTATGTAAAGCTCTATCAGCAGGGAAGATGATGACGGTACCTGACTAAGAAGCCCCGGCTAACTACGTGC
>MG|14|98.04|Firmicutes|Clostridia|Clostridiales|Lachnospiraceae|Blautia / [Ruminococcus]|torques|
CCTACGGGAGGCAGCAGTAGGGAATATTGCACAATGGGGGAAACCCTGATGCAGCGACGCCGCGTGAGCGAAGAAGTATCTCGGTATGTAAAGCTCTATCAGCAGGGAAGAAGATGACGGTACCTGACTAAGAAGCACCGGCTAACTACGTGC
>MG|15|98.69|Firmicutes|Clostridia|Clostridiales|Lachnospiraceae|Blautia / Clostridium / Coprococcus / Roseburia / Ruminococcus / [Ruminococcus]|torques|
GCACGTATTTAGCCGGTGCTTCTTAGTCAGGTACCGTCAGTTTCTTCCCTGCTGATAGAGCTTTACATACCGAAATACTTCTTCGCTCACGCGGCGTCGCTGTATCAGGGTTTCCCCCATTGTGCAATATTCCCCACTGCTGCCTCCCGTAGG
>MG|18|98.69|Firmicutes|Clostridia|Clostridiales|Lachnospiraceae|Blautia / Clostridium / Coprococcus / Roseburia / Ruminococcus / [Ruminococcus]|torques|
CCTACGGGAGGCAGCAGTGGGGAATATTGCACAATGGGGGAAACCCTAATGCAGCGACGCCGCGTGAGCGAAGAAGTATTTCGGTATGTAAAGCTCTATCAGCAGGGAAGAAACTGACGGTACCTGACTAAGAAGCACCGGCTAAATACGTGC
>MG|89|98.7|Firmicutes|Clostridia|Clostridiales|Lachnospiraceae|Anaerostipes / Blautia / Clostridium / Coprococcus / Dorea / Eubacterium / Lachnoclostridium / Roseburia / Roseburia / Ruminococcus / [Ruminococcus]|faecis|
CCTACGGGAGGCAGCAGTGGGGAATATTGCACAATGGGGGAAACCCTGATGCAGCGACGCCGCGTGAGTGAAGAAGTATTTCGGTATGTAAAGCTCTATCAGCAGGGAAGAAAATGACGGTACCTGACTAAGAAGCTCCGGCTAAATACGTGC
>MG|11|98.7|Firmicutes|Clostridia|Clostridiales|Lachnospiraceae|Roseburia / [Ruminococcus]|faecis|
CCTACGGGAGGCAGCAGTGGGGAATATTGCACAATGGGGGAAACCCTGATGCAGCGACGCCGCGTGAGCGAAGAAGTATTTCGGTATGTAAAGCTCTATCAGCAGGGAAGAAGAGTGACGGTACCTGACTAAGAAGCTCCGGCTAAATACGTGC
>MG|30|98.71|Firmicutes|Clostridia|Clostridiales|Lachnospiraceae|Blautia / Ruminococcus / [Ruminococcus]|gnavus|
GCACGTAGTTAGCCGGGGCTTCTTAGTCAGGTACCGTCAGTTTCTTCCCTGCTGATAGAGCTTTACATACCGAAATACTTCTTCGCTCACGCGGCGTCGCTGCATCAGGGTTTCCCCCCATTGTGCAATATTCCCCACTGCTGCCTCCCGTAGGA
>MG|21|98.71|Firmicutes|Clostridia|Clostridiales|Lachnospiraceae|Blautia / Roseburia / [Ruminococcus]|faecis|
GCACGTATTTAGCCGGTGCTTCTTAGTCAGGTACCGTCATCTTCTTCCCTGCTGATAGAGCTTTACATACCGAAATACTTCTTCGCTCACGCGGCGTCGCTGCATCAGGGTTTCCCCCCATTGTGCAATATTCCCCACTGCTGCCTCCCGTAGG
>MG|11|98.69|Firmicutes|Clostridia|Clostridiales|Lachnospiraceae|Blautia / Clostridium / Coprococcus / Roseburia / Ruminococcus / [Ruminococcus]|torques|
CCTACGGGAGGCAGCAGTGGGGAATATTGCACATGGGGGAAACCCTGATGCAGCGACGCCGCGTGAGCGAAGAAGTATTTCGGTATGTAAAGCTCTATCAGCAGGGAAGAAACTGACGGTACCTGACTAAGAAGCACCGGCTAAATACGTGC
>MG|12|98.7|Firmicutes|Clostridia|Clostridiales|Lachnospiraceae|Roseburia / [Ruminococcus]|faecis|
CCTACGGGAGGCAGCAGTGGGGAATATTGCACAATGGGGGAAACCCTGATGCAGCGACGCCGCGCGAGCGAAGAAGTATTTCGGTATGTAAAGCTCTATCAGCAGGGAAGAAGAATGACGGTACCTGACTAAGAAGCTCCGGCTAAATACGTGC
>MG|31|98.7|Firmicutes|Clostridia|Clostridiales|Lachnospiraceae|Blautia / Clostridium / Coprococcus / Roseburia / Ruminococcus / [Ruminococcus]|torques|
CCTACGGGAGGCAGCAGTGGGGAATATTGCACAATGGGGGAAACCCTGATGCAGCCGACGCCGCGTGAGCGAAGAAGTATTTCGGTATGTAAAGCTCTATCAGCAGGGAAGAAACTGACGGTACCTGACTAAGAAGCACCGGCTAAATACGTGC
>MG|10|95.42|Firmicutes|Clostridia|Clostridiales|Lachnospiraceae|Butyrivibrio|fibrisolvens|
CCTACGGGAGGCAGCAGTAGGGAATCTTCCACAATGGGCGCAAGCCTGATGGAGCAACACCGCGTGAGTGAAGAAGTATTTCGGTATGTAAAGCTCTATCAGCAGGGAAGAAAATGACGGTACCTGACTAAGAAGCACCGGCTAAATACGTGC
>MG|13|92.36|Firmicutes|Clostridia|Clostridiales|Lachnospiraceae|[Ruminococcus]|gnavus|
CCTACGGGAGGCAGCAGTGGGGAATATTGCGCAATGGGGGGAACCCTGACGCAGCAACGCCGCGTGCAGGAAGAAGGTCTTCGGATTGTAAACTGTTGTCGCGAGGGAAGAAGAAAGTGACGGTACCTCGTGAGAAAGTCACGGCTAACTACGTGC
>MG|11|97.42|Firmicutes|Clostridia|Clostridiales|Lachnospiraceae|Lachnoclostridium / Ruminiclostridium / [Ruminococcus]|gnavus|
CCTACGGGAGGCAGCAGTGGGGAATATTGCACAATGGGGGAAACCCTGATGCAGCGACGCCGCGTGAAGGACGACGTATTTCGGTATGTAAACTTCTATCAGCAGGGAAGAAGCGATGACGGTACCTGACTAAGAAGCCCCGGCTAACTACGTGC
>MG|18|98.05|Firmicutes|Clostridia|Clostridiales|Lachnospiraceae|Blautia / Clostridium / Coprococcus / Roseburia / Ruminococcus / [Ruminococcus]|torques|
CCTACGGGAGGCAGCAGTGGGGGAATATTGCACAATGGGGGAAACCCTGATGCAGCGACGCCGCGTGAGCAAGAAGTATTTCGGTATGTAAAGCTCTATCAGCAGGGAAGAAACTGACGGTACCTGACTAAGAAGCACCGGCTAAATACGTGC
>MG|10|98.06|Firmicutes|Clostridia|Clostridiales|Lachnospiraceae|Blautia / Clostridium / Coprococcus / Roseburia / Ruminococcus / [Ruminococcus]|torques|
CCTACGGGAGGCAGCAGTGGGGAATATTGCGACAATGGGGGAAACCCTGGATGCAGCGACGCCGCGTGAGCGAAGAAGTATTTCGGTATGTAAAGCTCTATCAGCAGGGAAGAAACTGACGGTACCTGACTAAGAAGCACCGGCTAAATACGTGC
>MG|12|91.72|Firmicutes|Clostridia|Clostridiales|Lachnospiraceae|[Ruminococcus]|gnavus|
CCTACGGGAGGCAGCAGTGGGGAATATTGCGCAGTGGGGGAAACCCTGACGCAGCAACGCCGCGTGCAGGAAGAAGGTCTTCGGATTGTAAACTGTTGTCGCGAGGGAAGAAGAAAGTGACGGTACCTCGTGAGAAAGTCACGGCTAACTACGTGC
>MG|20|90.06|Firmicutes|Clostridia|Clostridiales|Lachnospiraceae|[Ruminococcus]|gnavus|
CCTACGGGAGGCAGGCAGTGGGGAATATTGGCGCAAGTGGGGGAACCCTGACGCAGCAACGCCGCGTGCAGGAAGAAGGTCTTCGGATTGTAAACTGTTGTCGCGAGGGAAGAAGGAAGATGACGGTACCTCGTGAGAAAGTCACGGCTAACTACGTGC
>MG|25|91.77|Firmicutes|Clostridia|Clostridiales|Lachnospiraceae|[Ruminococcus]|gnavus|
GCACGTAGTTAGCCGTGACTTTCTCACGAGGTACCGTCACTTTCTTCTTCCCTCGCGACAACAGTTTACAATCCGAAGACCTTCTTCCTGCACGCGGCGTTGCTGCGTCAGGGTTTCCCCCACTTGCGCAATATTCCCCACTGCTGCCTCCCGTAGG
>MG|31|98.7|Firmicutes|Clostridia|Clostridiales|Lachnospiraceae|Blautia / Clostridium / Coprococcus / Roseburia / Ruminococcus / [Ruminococcus]|torques|
CCTACGGGAGGCAGCAGTGGGGAATATTGCACAATGGGGGAAACCCTGATGCAGCGACGCCGCGTGAGCGAAGAAGTATTTCGGTATGTAAAGCTCTATCAAGCAGGGAAGAAACTGACGGTACCTGACTAAGAAGCACCGGCTAAATACGTGC
>MG|10|98.71|Firmicutes|Clostridia|Clostridiales|Lachnospiraceae|Roseburia / [Ruminococcus]|faecis|
CCTACGGGAGGCAGCAGTGGGGGAATATTGCACAATGGGGGAAACCCTGATGCAGCGACGCCGCGTGAGCGAAGAAGTATCTCGGTATGTAAAGCTCTATCAGCAGGGAAGAAAAATGACGGTACCTGACTAAGAAGCACCGGCTAAATACGTGC
>MG|16|98.69|Firmicutes|Clostridia|Clostridiales|Lachnospiraceae|Blautia / Clostridium / Coprococcus / Roseburia / Ruminococcus / [Ruminococcus]|torques|
CCTACGGGAGGCAGCAGTGGGGAATATTGCACAATGGGGGAAACCCTGATGCAGCGACGCCGCGTGAGCGAAGAAGTATTTCGGTATGTAAAGCTCTATCAGCAGGGAAGAAACTGACGGTACCTAACTAAGAAGCACCGGCTAAATACGTGC
>MG|10|98.7|Firmicutes|Clostridia|Clostridiales|Lachnospiraceae|Roseburia / [Ruminococcus]|faecis|
GCACGTATTTAGCCGGAGCTTCTTAGTCAGGTACCGTCATTCTTCTTCCCTGCTGATAGAGCTTTACATACCGAAATACTTCTTCGCTCACGCGGCGTCGCTGCATCAGGGTTTCCCCCATTGTGCAATATTCCCCACTGCTGTCTCCCGTAGG
>MG|56|91.82|Firmicutes|Clostridia|Clostridiales|Lachnospiraceae|[Ruminococcus]|gnavus|
GCACGTAGTTAGCCGTGACTTTCTCACGAGGTACCGTCACTTTCTTCTTCCCTCGCGACAACAGTTTACAATCCGAAGACCTTCTTCCTGCACGCGGCGTTGCTGCGTCAGGGTTTCCCCCATTGCGCCAATATTCCCCACTGCTGCCTCCCGTAGGA
>MG|28|98.72|Firmicutes|Clostridia|Clostridiales|Lachnospiraceae|Roseburia / [Ruminococcus]|faecis|
GCACGTATTTAGCCGGTGCTTCTTAGTCAGGTACCGTCATTTTCTTCCCTGCTGATAGAGCTTTACATACCGAAATACTTCTTCACTCACGCGGCGTCGCTGCATCAGGGTTTCCCCCCATTGTGCAATATCCCCCACTGCTGCCTCCCGTAGGA
>MG|27|92.41|Firmicutes|Clostridia|Clostridiales|Lachnospiraceae|[Ruminococcus]|gnavus|
GCACGTAGTTAGCCGTGGCTTTCTCACAAGGTACCGTCACTTCCTTCTTCCCTTGCGACAACGGTTTACAATCCGAAGACCTTCTTCCCGCACGCGGCGTTGCTGCGTCAGGGTTGCCCCCATTGCGCAATATCCCCCACTGCTGCCTCCCGTAGGA
>MG|44|91.77|Firmicutes|Clostridia|Clostridiales|Lachnospiraceae|[Ruminococcus]|gnavus|
CCTACGGGAGGCAGCAGTGGGGAATATTGCGCAATGGGGGAACCCTGACGCAGCAACGCCGCGTGCAGGAAGAAGGTCTTCGGATTGTAAACTGTTGTCGCGAGGGAAGAAGGAAGATGACGGTACCTCGTGAGAAAGTCACGGCTAACTACGTGC
>MG|240|97.39|Firmicutes|Clostridia|Clostridiales|Lachnospiraceae|Acetivibrio / Marvinbryantia|formatexigens|
CCTACGGGAGGCAGCAGTGGGGAATATTGCACAATGGGGGAAACCCTGATGCAGCGACGCCGCGTGGGTGAAGAAGTTTTTCGGAATGTAAAGCCCTATCAGCAGGGAAGATAATGACGGTACCTGACTAAGAAGCCCCGGCTAACTACGTGC
>MG|16|91.14|Firmicutes|Clostridia|Clostridiales|Lachnospiraceae|[Ruminococcus]|gnavus|
CCTACGGGAGGCAGCAGTGGGGGAATATTGCGCAATGGGGAAACCCTGACGCAGCAACGCCGCGTGCAGGAAGAAGGTCTTCGGATTGTAAACTGTTGTCGCGAGGGAAGAAGAAAGTGACGGTACCTCGTGAGAAAGTCACGGCTAACTACGTGC
>MG|14|92.36|Firmicutes|Clostridia|Clostridiales|Lachnospiraceae|[Ruminococcus]|gnavus|
CCTACGGGAGGCAGCAGTGGGGAATCTTGCGCAATGGGGGCAACCCTGACGCAGCAACGCCGCGTGCAGGAAGAAGGTCTTCGGATTGTAAACTGTTGTCGCGAGGGAAGAAGAAAGTGACGGTACCTCGTGAGAAAGTCACGGCTAACTACGTGC
>MG|658|91.82|Firmicutes|Clostridia|Clostridiales|Lachnospiraceae|[Ruminococcus]|gnavus|
CCTACGGGAGGCAGCAGTGGGGAATATTGCGCAATGGGGGGAAACCCTGACGCAGCAACGCCGCGTGCAGGAAGAAGGTCTTCGGATTGTAAACTGTTGTCGCGAGGGAAGAAGAAAGTGACGGTACCTCGTGAGAAAGTCACGGCTAACTACGTGCC
>MG|11|98.7|Firmicutes|Clostridia|Clostridiales|Lachnospiraceae|Blautia / Clostridium / Coprococcus / Roseburia / Ruminococcus / [Ruminococcus]|torques|
CCTACGGGAGGCAGCAGTGGGGAATATTGCACAATGGGGGGAAACCCTGATGCAGCGACGCCGCGTGAGCGAAGAAGTATTTCGGTATGTAAAGCTCTATCAGCAGGGAAGAAATTGACGGTACCTGACTAAGAAGCACCGGCTAAATACGTGC
>MG|13|98.06|Firmicutes|Clostridia|Clostridiales|Lachnospiraceae|Blautia / Clostridium / Coprococcus / Roseburia / Ruminococcus / [Ruminococcus]|torques|
CCTACGGGAGGCAGCAGTGGGGAATATTGCACAATGGGGGGAAACCCTGACTGCAGCGACGCCGCGTGAGCGAAGAAGTATTTCGGTATGTAAAGCTCTATCAGCAGGGAAGAAACTGACGGTACCTGACTAAGAAGCACCGGCTAAATACGTGC
>MG|119|91.82|Firmicutes|Clostridia|Clostridiales|Lachnospiraceae|[Ruminococcus]|gnavus|
[truncated: 1,792,649 more chars]
