# Supplementary material for: A comparative analysis of microbial profile of Guinea fowl and chicken using metagenomic approach
Source: PLoS One. 2018 Mar 1;13(3):e0191029. doi: 10.1371/journal.pone.0191029 (PMC5832216; doi:10.1371/journal.pone.0191029)
Supplement: S1 File — 16SrRNA sequencing data revealing Intestinal microbial profile of the chicken gastrointestinal tract. (ZIP) [file pone.0191029.s002.zip › exports/S002_Sarayu_Chic_16s_2-Sample_10-30-15_v1_V2_reads_family.fasta]

>MG|1|V2|F|59|92.73|Actinobacteria|Actinobacteria|Coriobacteriales|Coriobacteriaceae|Slackia|piriformis|
CACGTGACCAACCTGCCCCCTCCTCCGGGACAACCTCGGGAAACCGAGGCTAATACCGGACGAACCCGCAGGGCCGCATGGCCCGGCGGGCAAAGCCCAGGCGGGAGGGGATGGGGTCGCGGCCCATCAGGCAGACGGCGGGGTGACGGCCCACCGTGCTTACGACGGGTAGCCGGGCTGAGAGGCCGGCCGGCCACATTGGGACTGAGATACGGCCCAG
>MG|1|V2|R|13|94.57|Actinobacteria|Actinobacteria|Coriobacteriales|Coriobacteriaceae|Olsenella|sp.|
CTGGGCCGTGTCTCAGTCCCAATCTGGCTGGTCGGTCTCTCAACCCAGCTACCCATAATCGCCTTGGTGGGCCGTTGCCCCACCAACTAGCTAACAGGCCGCGGGCCCATCCCTCGCCGTCTGGGCTTTCCCGGTCCCCCCCATGCGGGGGGTCCGGAGTATCCGGTATTATCCACGGTTTCCCGAGCTGTCCCGGTGCGAGGGGCAGGTTGCCCACGTG
>MG|1|V2|F|19|94.59|Actinobacteria|Actinobacteria|Coriobacteriales|Coriobacteriaceae|Olsenella|umbonata|
CACGTGGGCAACCTGCCCCTCGCACCGGGACAGCCTCGGGAAACCGTGGATAATACCGGATACTCCGGACCCTCCGCATGGCGGGTCCGGGAAAGCCCAGACGGCGAGGGATGGGCCCGCGGCCTGTTAGCTAGTTGGTGGGGCAACGGCCCACCAAGGCGATTATGGGTAGCTGGGTTGAGAGACCGACCAGCCAGATTGGGACTGAGACACGGCCCAG
>MG|1|V2|R|15|92.73|Actinobacteria|Actinobacteria|Coriobacteriales|Coriobacteriaceae|Slackia|piriformis|
CTGGGCCGTATCTCAGTCCCAATGTGGCCGGCCGGCCTCTCAGCCCGGCTACCCGTCGTAAGCACGGTGGGCCGTCACCCCGCCGTCTGCCTGATGGGCCGCGACCCCATCCCCTCCCGCCTGGGCTTTGCCCGCCGGGCCATGCGGCCCTGCGGGTTCGTCCGGTATTAGCCTCGGTTTCCCGAGGTTGTCCCGGAGGAGGGGGCAGGTTGGTCACGTG
>MG|1|V2|R|11|94.14|Actinobacteria|Actinobacteria|Coriobacteriales|Coriobacteriaceae|Olsenella|umbonata|
CTGGGCCGTGTCTCAGTCCCAATCTGGCTGGTCGGTCTCTCAACCCAGCTACCCATAATCGCCTTGGTGGGCCGTTGCCCCACCAACTAGCTAACAGGCCGCGGGCCCATCCCTCGCCGTCTGGGCTTTCCCGGACCCGCCATGCGGAGGGTCCGGAGTATCCGGTATTATCCACGGTTTCCCGAGCTGTCCCGGTGCGAGGGGCAGGTTGCCCACGTGG
>MG|1|V2|R|13|94.59|Actinobacteria|Actinobacteria|Coriobacteriales|Coriobacteriaceae|Olsenella|umbonata|
CTGGGCCGTGTCTCAGTCCCAATCTGGCTGGTCGGTCTCTCAACCCAGCTACCCATAATCGCCTTGGTGGGCCGTTGCCCCACCAACTAGCTAACAGGCCGCGGGCCCATCCCTCGCCGTCTGGGCTTTCCCGGACCCGCCATGCGGAGGGTCCGGAGTATCCGGTATTATCCACGGTTTCCCGAGGCTGTCCCGGTGCGAGGGGCAGGTTGCCCACGTGG
>MG|1|V2|R|22|94.59|Actinobacteria|Actinobacteria|Coriobacteriales|Coriobacteriaceae|Olsenella|sp.|
CTGGGCCGTGTCTCAGTCCCAATCTGGCTGGTCGGTCTCTCAACCCAGCTACCCATAATCGCCTTGGTGGGCCGTTGCCCCACCAACTAGCTAACAGGCCGCGGGCCCATCCCTCGCCGTCTGGGCTTTCCCGCCTCCCCCATGCGGGGGCTGCGGAGTATCCGGTATTACCCACGGTTTCCCGAGCTGTCCCGGAGCGAGGGGCAGGTTGCCCGACGTGG
>MG|1|V2|F|16|91.93|Actinobacteria|Actinobacteria|Coriobacteriales|Coriobacteriaceae|Collinsella|tanakaei|
CACGTGGAGAACCCGCCCCCCTCCCCGGGGATAGCCGCCGGAAACGGCGGGTAACACCCGATGACCCCGCCGCCAGGGCATCCCGGCGCGGGCAAAACTCCGGTGGAGGGGGATGGCTCCGCGGCCCATCAGGTAGACGGCGGGGTGACGGCCCACCGTGCCGACAACGGGTAGCCGGGTTGAGAGACCGACCGGCCAGATTGGGACTGAGACACGGCCCAG
>MG|1|V2|F|18|91.93|Actinobacteria|Actinobacteria|Coriobacteriales|Coriobacteriaceae|Collinsella|tanakaei|
CACGTGGAGAACCCGCCCCCCTCCCGGGGATAGCCGCCGGAAACGGCGGGTAACACCCGATGACCCCGCGCCAGGGCATCCCGGCGCGGGCAAAACTCCGGTGGAGGGGGATGGCTCCGCGGCCCATCAGGTAGACGGCGGGGTGACGGCCCACCGTGCCGACAACGGGTAGCCGGGTTGAGAGACCGACCGGCCAGATTGGGACTGAGACACGGCCCAG
>MG|1|V2|R|33|95.02|Actinobacteria|Actinobacteria|Coriobacteriales|Coriobacteriaceae|Olsenella|sp.|
CTGGGCCGTGTCTCAGTCCCAATCTGGCTGGTCGGTCTCTCAACCCAGCTACCCATAATCGCCTTGGTGGGCCGTTACCCCACCAACGAGCTAACAGGCCGCGGGCCCATCCCTCGCCGTCTGGGCTTTCCCGCCTCCCCCATGCGGGGGCTGCGGAGTATCCGGTATTACCCACGGTTTCCCGAGGCTGTCCCGGAGCGAGGGGCAGGTTGCCCACGTG
>MG|1|V2|R|28|94.57|Actinobacteria|Actinobacteria|Coriobacteriales|Coriobacteriaceae|Olsenella|sp.|
CTGGGCCGTGTCTCAGTCCCAATCTGGCTGGTCGGTCTCTCAACCCAGCTACCCATAATCGCCTTGGTGGGCCGTTACCCCACCAACGAGCTAACAGGCCGCGGGCCCATCCCTCGCCGTCTGGGCTTTCCCGCCTCCCCCATGCGGGGGCTGCGGAGTATCCGGTATTACCCACGGTTTCCCGAGCTGTCCCGGAGCGAGGGGCAGGTTGCCCACGTGG
>MG|1|V2|R|20|95.0|Actinobacteria|Actinobacteria|Coriobacteriales|Coriobacteriaceae|Olsenella|sp.|
CTGGGCCGTGTCTCAGTCCCAATCTGGCTGGTCGGTCTCTCAACCCAGCTACCCATAATCGCCTTGGTGGGCCGTTGCCCCACCAACTAGCTAACAGGCCGCGGGCCCATCCCTCGCCGTCTGGGCTTTCCCGGTCCCCCCATGCGGGGGGTCCGGAGTATCCGGTATTATCCACGGTTTCCCGAGCTGTCCCGGTGCGAGGGGCAGGTTGCCCACGTG
>MG|1|V2|F|20|90.27|Actinobacteria|Actinobacteria|Coriobacteriales|Coriobacteriaceae|Collinsella|tanakaei|
CACGTCGGACGAACCCGCCCCCCTCCCGGGGATACCGCCGGAAACGGCGGGGTAACACCCGATGACCCCGCGCCAGGGCATCCCGGCGCGGGCAAAACTCCGGTGGAGGGGGATGGCTCCGCGGCCCATCAGGTAGACGGCGGGGTGACGGCCCACCGTGCCGACAACGGGTAGCCGGGTTGAGAGACCGACCGGCCAGATTGGGACTGAGACACGGCCCAG
>MG|1|V2|F|13|92.31|Actinobacteria|Actinobacteria|Coriobacteriales|Coriobacteriaceae|Slackia|piriformis|
CACGTGACCAACCTGCCCCCTCCTCCGGGACAACCTCGGGAAACCGAGGCTAATACCGGACGAACCCGCAGGGCCGCATGGCCCGGCGGGCAAAGCCCAGGCGGGAGGGGATGGGGTCGCGGCCCATCAGGCAGACGGCGGGGTGACGGCCCACCGTGCTTACGACGGGGTAGCCGGGCTGAGAGGCCGGCCGGCCACATTGGGACTGAGATACGGCCCAG
>MG|1|V2|R|18|93.64|Actinobacteria|Actinobacteria|Coriobacteriales|Coriobacteriaceae|Olsenella|umbonata|
CTGGGCCGTGTCTCAGTCCCAATCTGGCTGGTCGGTCTCTCAACCCAGCTACCCATAATCGCCTTGGTGGGCCGTTACCCCACCAACAAGCTAACAGGCCGCGGGCCCATCCCTCGCCGTCTGGGCTTTCCCGGCCCGGCCATGCGGCCGTTCCGGAGTATCCGGTATTACCCACGGTTTCCCGAGCTGTCCCGGAGCGAGGGGCAGGTTGCCCACGTG
>MG|1|V2|F|11|95.45|Actinobacteria|Actinobacteria|Coriobacteriales|Coriobacteriaceae|Olsenella|sp.|
CACGTGGGCAACCTGCCCCTCGCACCGGGACAGCCTCGGGAAACCGTGGATAATACCGGATACTCCGGACCCCCCGCATGGGGGGACCGGGAAAGCCCAGACGGCGAGGGATGGGCCCGCGGCCTGTTAGCTAGTTGGTGGGGCAACGGCCCACCAAGGCGATTATGGGTAGCTGGGTTGAGAGACCGACCAGCCAGATTGGGACTGAGACACGGCCCAG
>MG|1|V2|F|19|86.49|Actinobacteria|Actinobacteria|Coriobacteriales|Coriobacteriaceae|Slackia|isoflavoniconvertens|
CACGTGCCCAACCTGCCCCCCGCACCGGGATACCCCCGGGAAACCGGGATCAATACCGGATGACGCGGGAAGGCCGCATGGCCTTCCCGCCAAAGCCCAGGCGGCGGGGGATGGGGGCGCGGCCCATCAGGTTGACGGCGGGGTGACGGCCCACCGTGCCTACTACGGGTAGCCGGGTTGAGAGACCGATCGGCCACATTGGGACTGAGATACGGCCCAG
>MG|1|V2|F|19|91.93|Actinobacteria|Actinobacteria|Coriobacteriales|Coriobacteriaceae|Collinsella|tanakaei|
CACGTGGAGAACCCGCCCCCCTCCCGGGGATAGCCGCCGGAAACGGCGGGTAACACCCGATGACCCCGCCGCCAGGGCATCCCGGCGCGGGCAAAACTCCGGTGGAGGGGGATGGCTCCGCGGCCCATCAGGTAGACGGCGGGGTGACGGCCCACCGTGCCGACAACGGGTAGCCGGGTTGAGAGACCGACCGGCCAGATTGGGACTGAGACACGGCCCAG
>MG|1|V2|R|11|93.72|Actinobacteria|Actinobacteria|Coriobacteriales|Coriobacteriaceae|Olsenella|sp.|
CTGGGCCGTGTCTCAGTCCCAATCTGGCTGGTCGGTCTCTCAACCCAGCTACCCATAATCGCCTTGGTGGGCCGTTGCCCCACCAACTAGCTAACAGGCCGCGGGCCCATCCCTCGCCGTCGGGGCTTTCCCGGTCCGACCATGCGGTCGGTCCGGAGTATCCGGTATTAACCACGGTTTCCCGAGCTGTCCCGGTGCGAGGGGCAGGTTGCCCACGTG
>MG|1|V2|F|35|95.02|Actinobacteria|Actinobacteria|Coriobacteriales|Coriobacteriaceae|Olsenella|sp.|
CACGTGGGCAACCTGCCCCTCGCTCCGGGACAGCCTCGGGAAACCGTGGGTAATACCGGATACTCCGCAGCCCCCGCATGGGGGAGGCGGGAAAGCCCAGACGGCGAGGGATGGGCCCGCGGCCTGTTAGCTCGTTGGTGGGGTAACGGCCCACCAAGGCGATTATGGGTAGCTGGGTTGAGAGACCGACCAGCCAGATTGGGACTGAGACACGGCCCAG
>MG|1|V2|R|11|96.36|Actinobacteria|Actinobacteria|Coriobacteriales|Coriobacteriaceae|Olsenella|profusa|
CTGGGCCGTGTCTCAGTCCCAATCTGGCTGGTCGGTCTCTCAACCCAGCTACCCATAATCGCCTTGGTGGGCCGTTGCCCCACCAACTAGCTAACAGGCCGCGGGCCCATCCCTCGCCGTCTGGGCTTTCCCGCCTCCCCCATGCGGGGGTGGCGGAGTATCCGGTATTATCCACGGTTTCCCGAGGCTGTCCCGGTGCGAGGGGCAGGTTGCCCACGTG
>MG|1|V2|F|10|90.27|Actinobacteria|Actinobacteria|Coriobacteriales|Coriobacteriaceae|Collinsella|tanakaei|
CACGTCGGACGAACCCGCCCCCCTCCCGGGGATACCGCCGGAAACGGCGGGGTAACACCCGATGACCCCCGCGCCAGGGCATCCCGGCGCGGGCAAAACTCCGGTGGAGGGGGATGGCTCCGCGGCCCATCAGGTAGACGGCGGGGTGACGGCCCACCGTGCCGACAACGGGTAGCCGGGTTGAGAGACCGACCGGCCAGATTGGGACTGAGACACGGCCCAG
>MG|1|V2|R|41|94.14|Actinobacteria|Actinobacteria|Coriobacteriales|Coriobacteriaceae|Olsenella|sp.|
CTGGGCCGTGTCTCAGTCCCAATCTGGCTGGTCGGTCTCTCAACCCAGCTACCCATAATCGCCTTGGTGGGCCGTTACCCCACCAACGAGCTAACAGGCCGCGGGCCCATCCCTCGCCGTCTGGGCTTTCCCGCCTCCCCCATGCGGGGGCTGCGGAGTATCCGGTATTACCCACGGTTTCCCGAGCTGTCCCGGAGCGAGGGGCAGGTTGCCCGACGTGG
>MG|1|V2|F|17|89.69|Actinobacteria|Coriobacteriia|Coriobacteriales|Coriobacteriaceae|Collinsella|stercoris|
CACGTGGAGAACCCGCCCCCCTCCCCGGGGAGTAGCCTCCGGAAACGGAGGGTAACACCCGATGACCCCGCAGCGAGGCATCTCGCAGCGGGCAAAACTCCGGTGGAGGGGGATGGCTCCGCGGCCCATCAGGTAGACGGCGGGGTGACGGCCCACCGTGCCGACAACGGGTAGCCGGGTTGAGAGACCGACCGGCCAGATTGGGACTGAGACACGGCCCAG
>MG|1|V2|F|13|89.29|Actinobacteria|Coriobacteriia|Coriobacteriales|Coriobacteriaceae|Collinsella|stercoris|
CACGTGGAGAACCCGCCCCCCTCCCCGGGGACGTAGCCTCCGGAAACGGAGGGTAACACCCGATGACCCCGCAGCGAGGCATCTCGCAGCGGGCAAAACTCCGGTGGAGGGGGATGGCTCCGCGGCCCATCAGGTAGACGGCGGGGTGACGGCCCACCGTGCCGACAACGGGTAGCCGGGTTGAGAGACCGACCGGCCAGATTGGGACTGAGACACGGCCCAG
>MG|1|V2|F|21|90.09|Actinobacteria|Coriobacteriia|Coriobacteriales|Coriobacteriaceae|Collinsella|stercoris|
CACGTGGAGAACCCGCCCCCCTCCCGGGGATAGCCTCCGGAAACGGAGGGTAACACCCGATGACCCCGCAGCGAGGCATCTCGCAGCGGGCAAAACTCCGGTGGAGGGGGATGGCTCCGCGGCCCATCAGGTAGACGGCGGGGTGACGGCCCACCGTGCCGACAACGGGTAGCCGGGTTGAGAGACCGACCGGCCAGATTGGGACTGAGACACGGCCCAG
>MG|1|V2|R|16|77.16|Firmicutes|Bacilli|Bacillales|Bacillaceae|Bacillus|sp.|
TTGGACCGTATCTCAGTTCCAATGTGTCCGATCAGCCTCTCAGCCCGGATATGCATCGTTGCCTTGGTGGGCCATTACCCCACCAACTAGCTAATACACCGCAAGCCCATCCCAAAGCGAAGCCGAAGCTCCTTTTAGCACAAGAGGTTATCCTCTCGCGAATCATCCGGTATTAGCTGTCGTTTCCAACAGTTGTCCCAGACTAAGGGGTAGGTTACCCACGTGT
>MG|1|V2|R|12|80.8|Firmicutes|Bacilli|Lactobacillales|Aerococcaceae|Aerococcus|suis|
CTGGGCCGTGTCTCAGTCCCAATGTGGCCGTTCACCCTCTCAGGCCGGCTATGTATCATCGCCTTGGTGGGCTTTTACCTCACCAACCAGCTAATACACCGTAAGCCCATCAATAAGCGACGCAAACGCGTCTTTAAAAGCTTTAAGATGCCTTATAGCTTCCTATGGGGTATTAGCTACTGTTTCCGGTAGTTATCCCCCACTTAAAGGCAGGTTGCTTACGTA
>MG|1|V2|F|11|78.17|Firmicutes|Bacilli|Lactobacillales|Carnobacteriaceae|Alkalibacterium|olivapovliticus|
CACGTGGGTAACCTACCCCTTAGTCTGGGACAACTATTGGAAACGATAGCTAATACCGGATGATTCATTGGAGGATAACCTCCGATGCTAAAAGGAGCTTCGGCTTCGCTTTGGGATGGGCTTGCGGTGTATTAGCTTGTTGGTGAGGTAATGGCTCACCAAGGCTACGATGCATATCCGGGCTGAGAGGCTGATCGGACACATTGGAACTGAGATACGGTCCAA
>MG|1|V2|R|19|78.17|Firmicutes|Bacilli|Lactobacillales|Carnobacteriaceae|Alkalibacterium|olivapovliticus|
TTGGACCGTATCTCAGTTCCAATGTGTCCGATCAGCCTCTCAGCCCGGATATGCATCGTAGCCTTGGTGAGCCATTACCTCACCAACAAGCTAATACACCGCAAGCCCATCCCAAAGCGAAGCCGAAGCTCCTTTTAGCATCGGAGGTTATCCTCCAATGAATCATCCGGTATTAGCTATCGTTTCCAATAGTTGTCCCAGACTAAGGGGTAGGTTACCCACGTG
>MG|1|V2|R|11|99.12|Firmicutes|Bacilli|Lactobacillales|Lactobacillaceae|Bifidobacterium / Lactobacillus|Bifidobacterium sp. / Lactobacillus fermentum / Lactobacillus reuteri / Lactobacillus sp.|
ATGGACCGTGTCTCAGTTCCATTGTGGCCGATCAGTCTCTCAACTCGGCTATGCATCATCGCCTTGGTAAGCCGTTACCTTACCAACTAGCTAATGCACCGCAGGTCCATCCCAGAGTGATAGCCAAAGCCATCTTTCAAACAAAAGCTATGTGGCTTTTGTTGTTATGCGGTATTAGCATCTGTTTCCAAATGTTATCCCCCGCTCCGGGGCAGGTTACCCTACGTG
>MG|1|V2|F|18|100.0|Firmicutes|Bacilli|Lactobacillales|Lactobacillaceae|Bacillus / Lactobacillus|Bacillus sp. / Lactobacillus aviarius|
ACACGTGGGTAACCTGCCCAAAAGAAGGGGATAACATTTGGAAACAAATGCTAATACCGTATAACCATGATGACCGCATGGTCATTATGTAAAAGGTGGTTTTGCTATCGCTTTTGGATGGACCCGCGGCGTATTAACTAGTTGGTAGGGTAACGGCCTACCAAGGTGATGATACGTAGCCGAGTTGAGAGACTGATCGGCCACAATGGGACTGAGACACGGCCCAT
>MG|1|V2|F|241|100.0|Firmicutes|Bacilli|Lactobacillales|Lactobacillaceae|Bacillus / Lactobacillus|Bacillus sp. / Lactobacillus aviarius|
CACGTGGGTAACCTGCCCAAAAGAAGGGGATAACATTTGGAAACAAATGCTAATACCGTATAACCATGATGACCGCATGGTCATTATGTAAAAGGTGGTTTTGCTATCGCTTTTGGATGGACCCGCGGCGTATTAACTAGTTGGTAGGGTAACGGCCTACCAAGGTGATGATACGTAGCCGAGTTGAGAGACTGATCGGCCACAATGGGACTGAGACACGGCCCAT
>MG|1|V2|R|120|100.0|Firmicutes|Bacilli|Lactobacillales|Lactobacillaceae|Bacillus / Lactobacillus|Bacillus sp. / Lactobacillus aviarius|
ATGGGCCGTGTCTCAGTCCCATTGTGGCCGATCAGTCTCTCAACTCGGCTACGTATCATCACCTTGGTAGGCCGTTACCCTACCAACTAGTTAATACGCCGCGGGTCCATCCAAAAGCGATAGCAAAACCACCTTTTACATAATGACCATGCGGTCATCATGGTTATACGGTATTAGCATTTGTTTCCAAATGTTATCCCCTTCTTTTGGGCAGGTTACCCACGTGT
>MG|1|V2|F|17|99.56|Firmicutes|Bacilli|Lactobacillales|Lactobacillaceae|Bacillus / Lactobacillus|Bacillus sp. / Lactobacillus aviarius|
CACGTGGGTAACCTGCCCAAAAGAAGGGGATAACATTTGGAAACAAATGCTAATACCGTATAACCATGATGACCGCATGGTCATTATGTAAAAGGTGGTTTTGCTATCGCTTTTGGATGGACCCGCGGCGTATTAACTAGTTGGTAGGGTAGCGGCCTACCAAGGTGATGATACGTAGCCGAGTTGAGAGACTGATCGGCCACAATGGGACTGAGACACGGCCCAT
>MG|1|V2|R|12|80.8|Firmicutes|Bacilli|Lactobacillales|Streptococcaceae|Streptococcus|hongkongensis|
TTGGACCGTATCTCAGTTCCAATGTGTCCGATCAGCCTCTCAGCCCGGATATGCATCGTTGCCTTGGTGAGCCATTACCTCACCAACTAGCTAATACACCGCAAGCCCATCCCAAAGCGAAGCCGAAGCTCCTTTTAGCACAAGAGGTTATCCTCTCGTGAATCATCCGGTATTAGCTGTCGTTTCCAACAGTTGTCCCAGACTAAGGGGTAGGTTACCCACGTG
>MG|1|V2|F|11|81.86|Firmicutes|Bacilli|Lactobacillales|Streptococcaceae|Streptococcus|hongkongensis|
CACGTGGGTAACCTACCCCTTAGTCTGGGACAACTATTGGAAACGATAGCTAATACCGGATGATTCATTGGAGGATAACCTCTAATGCTAAAAGGAGCTTCGGCTTCGCTTTGGGATGGGCTTGCGGTGTATTAGCTAGTTGGTGAGGTAATGGCTCACCAAGGCGACGATGCATATCCGGGCTGAGAGGCTGATCGGACACATTGGAACTGAGATACGGTCCAA
>MG|1|V2|R|60|81.25|Firmicutes|Bacilli|Lactobacillales|Streptococcaceae|Streptococcus|hongkongensis|
TTGGACCGTATCTCAGTTCCAATGTGTCCGATCAGCCTCTCAGCTCGGATATGCATCGTTGCCTTGGTGGGCCATTACCTCACCAACTAGCTAATACACCGCAAGCCCATCCCAAAGCGAAGCCGAAGCTCCTTTTAGCGTAAGAGGTTATCCTCTCACGAATCATCCGGTATTAGCTATCGTTTCCAATAGTTGTCCCAGACTAAGGGGTAGGTTACCCACGTG
>MG|1|V2|R|12|80.53|Firmicutes|Bacilli|Lactobacillales|Streptococcaceae|Streptococcus|hongkongensis|
TTGGACCGTATCTCAGTTCCAATGTGTCCGATCAGCCTCTCAGCCCGGATATGCATCGTTGCCTTGGTGAGCCATTACCTCACCAACTAGCTAATACACCGCAAGCCCATCCCAAAGCGAAGCCGAAGCTCCTTTTAGCACAAAAGGTTATCCTCTTGTGAATCATCCGGTATTAGCTGTCGTTTCCAACAGTTGTCCCAGACTAAGGGGTAGGTTACCCACGTG
>MG|1|V2|R|15|80.8|Firmicutes|Bacilli|Lactobacillales|Streptococcaceae|Streptococcus|hongkongensis|
TTGGACCGTATCTCAGTTCCAATGTGTCCGATCAGCCTCTCAGCCCGGATATGCATCGTTGCCTTGGTGAGCCATTACCTCACCAACTAGCTAATACACCGCAAGCCCATCCCAAAGCGAAGCCGAAGCTCCTTTTAGCACAAGAGGTTATCCTCTTGTGAATCATCCGGTATTAGCTGTCGTTTCCAACAGTTGTCCCAGACTAAGGGGTAGGTTACCCACGTG
>MG|1|V2|R|35|81.86|Firmicutes|Bacilli|Lactobacillales|Streptococcaceae|Streptococcus|hongkongensis|
TTGGACCGTATCTCAGTTCCAATGTGTCCGATCAGCCTCTCAGCCCGGATATGCATCGTCGCCTTGGTGAGCCATTACCTCACCAACTAGCTAATACACCGCAAGCCCATCCCAAAGCGAAGCCGAAGCTCCTTTTAGCATTAGAGGTTATCCTCCAATGAATCATCCGGTATTAGCTATCGTTTCCAATAGTTGTCCCAGACTAAGGGGTAGGTTACCCACGTG
>MG|1|V2|R|13|81.5|Firmicutes|Bacilli|Lactobacillales|Streptococcaceae|Streptococcus|hongkongensis|
TTGGACCGTATCTCAGTTCCAATGTGTCCGATCAGCCTCTCAGCTCGGATATGCATCGTTGCCTTGGTGAGCCATTACCTCACCAACTAGCTAATACACCGCAAGCCCATCCCAAAGCGAAGCCGAAGCTCCTTTTAGCATGAAAGGTTATCCTCTCATGAATCATCCGGTATTAGCTATCGTTTCCAATAGTTGTCCCAGACTAAGGGGTAGGTTACCCACGTG
>MG|1|V2|R|22|81.78|Firmicutes|Bacilli|Lactobacillales|Streptococcaceae|Streptococcus|hongkongensis|
TTGGACCGTATCTCAGTTCCAATGTGTCCGATCAGCCTCTCAGCTCGGATATGCATCGTTGCCTTGGTGAGCCATTACCTCACCAACTAGCTAATACACCGCAAGCCCATCCCAAAGCGAAGCCGAAGCTCCTTTTAGCATCAGAGGTTATCCTCCGATGAATCATCCGGTATTAGCTATCGTTTCCAATAGTTGTCCCAGACTAAGGGGTAGGTTACCCACGTG
>MG|1|V2|F|12|80.8|Firmicutes|Bacilli|Lactobacillales|Streptococcaceae|Streptococcus|hongkongensis|
CACGTGGGTAACCTACCCCTTAGTCTGGGACAACTATTGGAAACGATAGCTAATACCGGATGATTCGATAGAGGATAACCTCTTTCGCTAAAAGGAGCTTCGGCTTCGCTTTGGGATGGGCTTGCGGTGTATTAGCTAGTTGGTGAGGTAATGGCCCACCAAGGCAACGATGCATATCCGAGCTGAGAGGCTGATCGGACACATTGGAACTGAGATACGGTCCAA
>MG|1|V2|R|11|81.78|Firmicutes|Bacilli|Lactobacillales|Streptococcaceae|Streptococcus|hongkongensis|
TTGGACCGTATCTCAGTTCCAATGTGTCCGATCAGCCTCTCAGCTCGGATATGCATCGTTGCCTTGGTGGGCCATTACCTCACCAACTAGCTAATACACCGCAAGCCCATCCCAAAGCGAAGCCGAAGCTCCTTTTAGCACAAGAGGTTATCCTCTCGTGAATCATCCGGTATTAGCTATCGTTTCCAATAGTTGTCCCAGACTAAGGGGTAGGTTACCCACGTG
>MG|1|V2|R|38|80.8|Firmicutes|Bacilli|Lactobacillales|Streptococcaceae|Streptococcus|hongkongensis|
TTGGACCGTATCTCAGTTCCAATGTGTCCGATCAGCCTCTCAGCTCGGATATGCATCGTTGCCTTGGTGGGCCATTACCTCACCAACTAGCTAATACACCGCAAGCCCATCCCAAAGCGAAGCCGAAGCTCCTTTTAGCGAAAGAGGTTATCCTCTATCGAATCATCCGGTATTAGCTATCGTTTCCAATAGTTGTCCCAGACTAAGGGGTAGGTTACCCACGTG
>MG|1|V2|R|14|83.04|Firmicutes|Bacilli|Lactobacillales|Streptococcaceae|Streptococcus|hongkongensis|
TTGGACCGTATCTCAGTTCCAATGTGTCCGATCAGCCTCTCAGCTCGGATATGCATCGTTGCCTTGGTGAGCCATTACCTCACCAACTAGCTAATACACCGCAAGCCCATCCCAAAGCGAAGCAAAAGCTCCTTTTAGCACAAGAGGTTATCCTCTCGTGAATCATCCGGTATTAGCTATCGTTTCCAATAGTTGTCCCAGACTAAGGGGTAGGTTACCCACGTG
>MG|1|V2|F|20|81.25|Firmicutes|Bacilli|Lactobacillales|Streptococcaceae|Streptococcus|hongkongensis|
CACGTGGGTAACCTACCCCTTAGTCTGGGACAACTATTGGAAACGATAGCTAATACCGGATGATTCGTGAGAGGATAACCTCTTACGCTAAAAGGAGCTTCGGCTTCGCTTTGGGATGGGCTTGCGGTGTATTAGCTAGTTGGTGAGGTAATGGCCCACCAAGGCAACGATGCATATCCGAGCTGAGAGGCTGATCGGACACATTGGAACTGAGATACGGTCCAA
>MG|1|V2|R|29|81.25|Firmicutes|Bacilli|Lactobacillales|Streptococcaceae|Streptococcus|hongkongensis|
TTGGACCGTATCTCAGTTCCAATGTGTCCGATCAGCCTCTCAGCTCGGATATGCATCGTTGCCTTGGTGGGCCATTACCTCACCAACTAGCTAATACACCGCAAGCCCATCCCAAAGCGAAGCCGAAGCTCCTTTTAGCATAAGAGGTTATCCTCCTATGAATCATCCGGTATTAGCTATCGTTTCCAATAGTTGTCCCAGACTAAGGGGTAGGTTACCCACGTG
>MG|1|V2|F|13|85.14|Firmicutes|Clostridia|Clostridiales|Christensenellaceae|Christensenella|minuta|
CGCGTGAACAACCTGCCTTTCAGTGGGGGATAACACCTGGAAACAAGTGCTAATACCGCATGAGACCACGATCCGGCATCGGGATGGGGTCAAAGATTTATCGCTGAAAGAGGGGTTCGCGTCCCATTAGGTAGTTGGTGAGATAACAGCCCACCAAGCCGACGATGGGTAGCCGAGCTGAGAGGCTGATCGGCCACACTGGAACTGAGACACGGTCCAG
>MG|1|V2|F|14|86.04|Firmicutes|Clostridia|Clostridiales|Christensenellaceae|Christensenella|minuta|
CGCGTGAACAACCTGCCCTTCAGTGGGGGATAACACCTGGAAACAAGTGCTAATACCGCATGAGACCACGACCCGGCATCGGGATGAGGTCAAAGATTTATCGCTGAAAGAGGGGTTCGCGTCCCATTAGGTAGTTGGTGAGATAACAGCCCACCAAGCCGACGATGGGTAGCCGAGCTGAGAGGCTGATCGGCCACACTGGAACTGAGACACGGTCCAG
>MG|1|V2|R|10|85.14|Firmicutes|Clostridia|Clostridiales|Christensenellaceae|Christensenella|minuta|
CTGGACCGTGTCTCAGTTCCAGTGTGGCCGATCAGCCTCTCAGCTCGGCTACCCATCGTCGGCTTGGTGGGCTGTTATCTCACCAACTACCTAATGGGACGCGAACCCCTCTTTCAGCGATAAATCTTTGACCCCATCCCGATGCCAGGTCGTGGTCTCATGCGGTATTAGCACTTGTTTCCAGGTGTTATCCCCCACTGAAGGGCAGGTTGTTCACGCG
>MG|1|V2|F|18|84.68|Firmicutes|Clostridia|Clostridiales|Christensenellaceae|Christensenella|minuta|
CGCGTGAACAACCTGCCTTTCAGTGGGGGATAACACCTGGAAACAAGTGCTAATACCGCATGAGACCACGACCTGGCATCGGGATGGGGTCAAAGATTTATCGCTGAAAGAGGGGTTCGCGTCCCATTAGGTAGTTGGTGAGATAACAGCCCACCAAGCCGACGATGGGTAGCCGAGCTGAGAGGCTGATCGGCCACACTGGAACTGAGACACGGTCCAG
>MG|1|V2|F|12|85.14|Firmicutes|Clostridia|Clostridiales|Christensenellaceae|Christensenella|minuta|
CGCGTGAACAACCTGCCTTTCAGTGGGGGATAACACCTGGAAACAAGTGCTAATACCGCATGAGACCACGACCCGGCATCGGGATGGGGTCAAAGATTTATCGCTGAAAGAGGGGTTCGCGTCCCATTAGGTAGTTGGTGAGATAACAGCCCACCAAGCCGACGATGGGTAGCCGAGCTGAGAGGCTGATCGGCCACACTGGAACTGAGACACGGTCCAG
>MG|1|V2|R|39|96.44|Firmicutes|Clostridia|Clostridiales|Clostridiaceae|Clostridium|sp.|
CTGGGCCGTGTCTCAGTCCCAGTGTGGCCGTCCACCCTCTCAGGCCGGCTACGCATCGTCGCCCTGGTGAGCCTCTACCTCACCAGCTAGCTAATGCGTCATAAGCCCATCCCTGTGCTATCCCGTAGGATATTTAACATACTCGACATGCGTCATGTATGCCTATGCGGTCTTAGCTGCCGTTTCCAGCAGTTATCCCCCCTCACAGGGGCAGGTTGCTTATGTAT
>MG|1|V2|R|17|95.09|Firmicutes|Clostridia|Clostridiales|Clostridiaceae|Clostridium|sp.|
CTGGGCCGTGTCTCAGTCCCAGTGTGGCCGTCCACCCTCTCAGGCCGGCTACGCATCGTCGCCCTGGTGAGCCTCTACCTCACCAGCTAGCTAATGCGTCATAAGCCCATCCCTGTGCTATCCCGTGGGATATTTAACATACTCGACATGCGTCATGTATGCCTATGCGGTCTTAGCTGCCGTTTCCAGCAGTTATCCCCCTGTCTAGGGCAGGTTACTTATGTA
>MG|1|V2|F|89|92.07|Firmicutes|Clostridia|Clostridiales|Clostridiaceae|Clostridium|sp.|
TACGTAAGCAACCTGGCCTTTACAGGGGGATAACTGATGGAAACGTCAGCTAAGACCGCATAGGTACAGAGATCGCATGATAACTGTATTAAAAGTGCTACGGGACTGGTAGAGGATGGGCTTACGGCGCATTAGCTTGTTGGAGGGGTAACGGCCCACCAAGGCGACGATGCGTAGCCGACCTGAGAGGGTGACCGGCCACACTGGGACTGAGACACGGCCCAG
>MG|1|V2|R|41|91.67|Firmicutes|Clostridia|Clostridiales|Clostridiaceae|Clostridium|sp.|
CTGGGCCGTGTCTCAGTCCCAGTGTGGCCGGTCACCCTCTCAGGTCGGCTACGCATCGTCGCCTTGGTGGGCCGTTACCCCTCCAACTAGCTAATGCGCCGTAAGCCCATCCTCTACCAGTCCCGTAGCACTTTTAATACAGTTATCATGCGATCTCTGTACCTATGCGGTCTTAGCTGACGTTTCCATCAGTTATCCCCCTCGTAAAGGCCAGGTTGCTTACGTA
>MG|1|V2|F|70|92.07|Firmicutes|Clostridia|Clostridiales|Clostridiaceae|Clostridium|sp.|
TACGTAAGCAACCTGGCCTTTACAGGGGGATAACTGATGGAAACGTCAGCTAAGACCGCATAGGTACAGAGATCGCATGATAACTGTATTAAAAGTGCTACGGGACTGGTAGAGGATGGGCTTACGGCGCATTAGCTAGTTGGAGGGGTAACGGCCCACCAAGGCGACGATGCGTAGCCGACCTGAGAGGGTGACCGGCCACACTGGGACTGAGACACGGCCCAG
>MG|1|V2|R|12|91.19|Firmicutes|Clostridia|Clostridiales|Clostridiaceae|Clostridium|sp.|
CTGGGCCGTGTCTCAGTCCCAGTGTGGCCGGTCACCCTCTCAGGTCGGCTACGCATCGTCGCCTTGGTGGGCCGTTACCCCTCCAACAAGCTAATGCGCCGTAAGCCCATCCTCTACCAGTCCCGTAGCACTTTTAATACAGTTATCATGCGATCTCTGTACCTATGCGGTCTTAGCTGACGTTTCCATCAGTTATCCCCTCGTAAAGGCCAGGTTGCTTACGTAC
>MG|1|V2|F|17|91.63|Firmicutes|Clostridia|Clostridiales|Clostridiaceae|Clostridium|sp.|
TACGTAAGCAACCTGGCCTTTACAGGGGGATAACTGATGGAAACGTCAGCTAAGACCGCATAGGTACAGAGATCGCATGATAACTGTATTAAAAGTGCTACGGGACTGGTAGAGGATGGGCTTACGGCGCATTAGCTTGTTGGAGGGGTAACGGCCCACCAAGCGACGATGCGTAGCCGACCTGAGAGGGTGACCGGCCACACTGGGACTGAGACACGGCCCAG
>MG|1|V2|F|13|84.51|Firmicutes|Clostridia|Clostridiales|Clostridiaceae|Clostridium|sp.|
AAGATAAGGAACCTGGCTTCTGAAGGGGGATAGCGTCTGGAAACGGACGGTAAGACCGCGTAGGCAATATGGACGCATGTCGATATTGTTAGATATGCCAAGGCATAGACAGGAGATGGACTTATCACGCATTAGCTGGTTGGCGGGGTAAAGGCCCACCAAGGCGACGATGCGTAGCCGGCCTGAGAGGGCGGACGGCCACACTGGGACTGAGACACGGCCCAG
>MG|1|V2|R|98|92.07|Firmicutes|Clostridia|Clostridiales|Clostridiaceae|Clostridium|sp.|
CTGGGCCGTGTCTCAGTCCCAGTGTGGCCGGTCACCCTCTCAGGTCGGCTACGCATCGTCGCCTTGGTGGGCCGTTACCCCTCCAACAAGCTAATGCGCCGTAAGCCCATCCTCTACCAGTCCCGTAGCACTTTTAATACAGTTATCATGCGATCTCTGTACCTATGCGGTCTTAGCTGACGTTTCCATCAGTTATCCCCCTGTAAAGGCCAGGTTGCTTACGTAG
>MG|1|V2|R|50|84.51|Firmicutes|Clostridia|Clostridiales|Clostridiaceae|Clostridium|sp.|
CTGGGCCGTGTCTCAGTCCCAGTGTGGCCGTCCGCCCTCTCAGGCCGGCTACGCATCGTCGCCTTGGTGGGCCTTTACCCCGCCAACCAGCTAATGCGTGATAAGTCCATCTCCTGTCTATGCCTTGGCATATCTAACAATATCGACATGCGTCCATATTGCCTACGCGGTCTTACCGTCCGTTTCCAGACGCTATCCCCCTTCAGAAGCCAGGTTCCTTATCTTT
>MG|1|V2|R|69|96.88|Firmicutes|Clostridia|Clostridiales|Clostridiaceae|Clostridium|sp.|
CTGGGCCGTGTCTCAGTCCCAGTGTGGCCGTCCACCCTCTCAGGCCGGCTACGCATCGTCGCCCTGGTGAGCCTCTACCTCACCAGCTAGCTAATGCGTCATAAGCCCATCCCTGTGCTATCCCGTAGGATATTTAACATACTCGACATGCGTCATGTATGCCTATGCGGTCTTAGCTGCCGTTTCCAGCAGTTATCCCCCTCACAGGGGCAGGTTGCTTATGTA
>MG|1|V2|F|114|94.14|Firmicutes|Clostridia|Clostridiales|Clostridiaceae|Clostridium|sp.|
CGCGTGAGTAACCTGCCTTTCAGAGGGGGATAACGTTCTGAAAAGAACGCTAATACCGCATGAGACTACAGAACCGCATGGTTCAGTGGTCAAAGGAGCAATCCGCTGAAAGATGGACTCGCGTCCGATTAGATAGTAGGCGGGGTAACGGCCCACCTAGTCGACGATCGGTAGCCGGACTGAGAGGTTGATCGGCCACATTGGGACTGAGACACGGCCCAG
>MG|1|V2|R|12|84.07|Firmicutes|Clostridia|Clostridiales|Clostridiaceae|Clostridium|sp.|
CTGGGCCGTGTCTCAGTCCCAGTGTGGCCGTCCGCCCTCTCAGGCCGGCTACGCATCGTCGCCTTGGTGGGCCTTTACCCCGCCAACCAGCTAATGCGTGATAAGTCCATCTCCTGTCTATGCCTAGGCATATCTAACAATATCGACATGCGTCCATATTGCCTACGCGGTCTTACCGTCCGTTTCCAGACGCTATCCCCCTTCAGAAGCCAGGTTCCTTATCTT
>MG|1|V2|R|17|94.14|Firmicutes|Clostridia|Clostridiales|Clostridiaceae|Clostridium|sp.|
CTGGGCCGTGTCTCAGTCCCAATGTGGCCGATCAACCTCTCAGTCCGGCTACCGATCGTCGACTAGGTGGGCCGTTACCCCGCCTACTATCTAATCGGACGCGAGTCCATCTTTCAGCGGATTGCTCCTTTGACCACTGAACCATGCGGTTCTGTAGTCTCATGCGGTATTAGCGTTCTTTTCAGAACGTTATCCCCCTCTGAAAGGCAGGTTACTCACGCG
>MG|1|V2|R|13|84.8|Firmicutes|Clostridia|Clostridiales|Clostridiaceae|Clostridium|straminisolvens|
CTGGACCGTCTCTCAGTTCCAGTGTGGCCGATCACCCTCTCAGGTCGGCTACCGATCGTCGCCTTGGTGAGCCTTTACCTCACCAACTAGCTAATCGGACGCGAACTCACCCCATACCGGATCGCTCCTTTTACCCCGTCGCCATGTGGCATCGTGGTCTTATGCGGTATTAGCAGATGTTTCCATCTGTTATCCCCCTGTATGGGACAGATTGTTCACGCG
>MG|1|V2|R|34|84.96|Firmicutes|Clostridia|Clostridiales|Clostridiaceae|Clostridium|sp.|
CTGGGCCGTGTCTCAGTCCCAGTGTGGCCGTCCGCCCTCTCAGGCCGGCTACGCATCGTCGCCTTGGTGGGCCTTTACCCCGCCAACTAGCTAATGCGTGATAAGTCCATCTCCTGTCTATGCCTTGGCATATCTAACAATATCGACATGCGTCCATATTGCCTACGCGGTCTTACCGTCCGTTTCCAGACGCTATCCCCCTTCAGAAGCCAGGTTCCTTATCTT
>MG|1|V2|F|18|84.96|Firmicutes|Clostridia|Clostridiales|Clostridiaceae|Clostridium|sp.|
AAGATAAGGAACCTGGCTTCTGAAGGGGGATAGCGTCTGGAAACGGACGGTAAGACCGCGTAGGCAATATGGACGCATGTCGATATTGTTAGATATGCCAAGGCATAGACAGGAGATGGACTTATCACGCATTAGCTAGTTGGCGGGGTAAAGGCCCACCAAGGCGACGATGCGTAGCCGGCCTGAGAGGGCGGACGGCCACACTGGGACTGAGACACGGCCCAG
>MG|1|V2|R|72|92.07|Firmicutes|Clostridia|Clostridiales|Clostridiaceae|Clostridium|sp.|
CTGGGCCGTGTCTCAGTCCCAGTGTGGCCGGTCACCCTCTCAGGTCGGCTACGCATCGTCGCCTTGGTGGGCCGTTACCCCTCCAACTAGCTAATGCGCCGTAAGCCCATCCTCTACCAGTCCCGTAGCACTTTTAATACAGTTATCATGCGATCTCTGTACCTATGCGGTCTTAGCTGACGTTTCCATCAGTTATCCCCCTGTAAAGGCCAGGTTGCTTACGTAC
>MG|1|V2|F|14|91.63|Firmicutes|Clostridia|Clostridiales|Clostridiaceae|Clostridium|sp.|
TACGTAAGCAACCTGGCCTTTACAGGGGGATAACTGATGGAAACGTCAGCTAAGACCGCATAGGTACAGAGATCGCATGATAACTGTATTAAAAGTGCTACGGGACTGGTAGAGGATGGGCTTACGGCGCATTAGCTAGTTGGAGGGGTAACGGCCCACCAAGCGACGATGCGTAGCCGACCTGAGAGGGTGACCGGCCACACTGGGACTGAGACACGGCCCAG
>MG|1|V2|F|17|96.88|Firmicutes|Clostridia|Clostridiales|Clostridiaceae|Clostridium|sp.|
TACATAAGCAACCTGCCCCTGTGAGGGGGATAACTGCTGGAAACGGCAGCTAAGACCGCATAGGCATACATGACGCATGTCGAGTATGTTAAATATCCTACGGGATAGCACAGGGATGGGCTTATGACGCATTAGCTAGCTGGTGAGGTAGAGGCTCACCAGGGCGACGATGCGTAGCCGGCCTGAGAGGGTGGACGGCCACACTGGGACTGAGACACGGCCCAG
>MG|1|V2|R|13|90.0|Firmicutes|Clostridia|Clostridiales|Clostridiaceae|Clostridium|sp.|
CTGGGCCGTATCTCAGTCCCAATGTGGCCGTTCAACCTCTCAGTCCGGCTACTGATCGTCGACTTGGTAGGCCGTTACCCCACCAACTATCTAATCAGACGCGAGCCCATCTTTCAGCGGATTGCTCCTTTGATACCAGGCGATGCCGCCCCGGTATGTCATGCGGTATTAGCGGCCGTTTCCAGCCGTTGTCCCCCTCTGAAAGGCAGGTTGCTCACGTG
>MG|1|V2|R|41|91.67|Firmicutes|Clostridia|Clostridiales|Clostridiaceae|Clostridium|sp.|
CTGGGCCGTGTCTCAGTCCCAGTGTGGCCGGTCACCCTCTCAGGTCGGCTACGCATCGTCGCCTTGGTGGGCCGTTACCCCTCCAACAAGCTAATGCGCCGTAAGCCCATCCTCTACCAGTCCCGTAGCACTTTTAATACAGTTATCATGCGATCTCTGTACCTATGCGGTCTTAGCTGACGTTTCCATCAGTTATCCCCCTCGTAAAGGCCAGGTTGCTTACGTAC
>MG|1|V2|R|29|85.78|Firmicutes|Clostridia|Clostridiales|Clostridiaceae|Clostridium|straminisolvens|
CTGGACCGTCTCTCAGTTCCAGTGTGGCCGATCACCCTCTCAGGTCGGCTACCGATCGTCGCCTTGGTGGGCCGTTACCTCACCAACTAGCTAATCGGACGCGAACTCACCCCATACCGGATTGCTCCTTTTACCCCATCGCCATGTGGCATCGTGGTCTTATGCGGTATTAGCAGATGTTTCCATCTGTTATCCCCCTGTATGGGACAGATTGTTCACGCG
>MG|1|V2|R|16|91.19|Firmicutes|Clostridia|Clostridiales|Clostridiaceae|Clostridium|sp.|
CTGGGCCGTGTCTCAGTCCCAGTGTGGCCGGTCACCCTCTCAGGTCGGCTACGCATCGTCGCCTTGGTGGGCCGTTACCCCTCCAACTAGCTAATGCGCCGTAAGCCCATCCTCTACCAGTCCCGTAGCACTTTTAATACAGTTATCATGCGATCTCTGTACCTATGCGGTCTTAGCTGACGTTTCCATCAGTTATCCCCTCGTAAAGGCCAGGTTGCTTACGTAC
>MG|1|V2|F|12|85.78|Firmicutes|Clostridia|Clostridiales|Clostridiaceae|Clostridium|straminisolvens|
CGCGTGAACAATCTGTCCCATACAGGGGGATAACAGATGGAAACATCTGCTAATACCGCATAAGACCACGATGCCACATGGCGATGGGGTAAAAGGAGCAATCCGGTATGGGGTGAGTTCGCGTCCGATTAGCTAGTTGGTGAGGTAACGGCCCACCAAGGCGACGATCGGTAGCCGACCTGAGAGGGTGATCGGCCACACTGGAACTGAGAGACGGTCCAG
>MG|1|V2|R|16|90.09|Firmicutes|Clostridia|Clostridiales|Clostridiales Family XIII. Incertae Sedis|Eubacterium|sulci|
TTGGACCGTGTCTCAGTTCCAATGTGGCCGATCACCCTCTCAGGTCGGCTACTGATCGTCGCCTTGGTGAGCCGTTACCTCACCAACTAGCTAATCAGACGCAGGCCCATCCCTTGCCGATAAATCTTTGACCGAATGTCCATGTGAACTCTCGGCGTTATGGGGTATTAATCACCGTTTCCGGTGGCTGTCCCCCTGCAAGGGGCAGGTTGCCTACGCG
>MG|1|V2|F|19|92.73|Firmicutes|Clostridia|Clostridiales|Eubacteriaceae|Eubacterium|coprostanoligenes|
CGCGTGAGCAACCTGCCCTTCGGAAGGGGATAGCGTCTGGAAACGGACGGTAATACCGTATAACGTATTGAGATGGCATCATTTTAATACCAAAGCTGAGGCGCCGAAGGATGGGCTCGCGTCTGATTAGATAGTTGGTGGGGTAACGGCCTACCAAGTCGACGATCAGTAGCCGGACTGAGAGGTTGAACGGCCACATTGGGACTGAGACACGGCCCAG
>MG|1|V2|R|11|89.09|Firmicutes|Clostridia|Clostridiales|Eubacteriaceae|Eubacterium|coprostanoligenes|
CTGGGCCGTATCTCAGTCCCAATGTGGCCGTTCAACCTCTCAGTCCGGCTACTGATCGTCGACTTGGTAGGCCGTTACCCCACCAACTATCTAATCAGACGCGAGCCCATCCTTCGGCACCGGAGTTTTGATATATCTGTGATGCCACAAACATATGTTATACGGTATTACCGTTCGTTTCCAAACGCTATCCCGTTCCGAAGGGCAGGTTGCTCACGCG
>MG|1|V2|R|13|89.19|Firmicutes|Clostridia|Clostridiales|Eubacteriaceae|Eubacterium|coprostanoligenes|
CTGGGCCGTGTCTCAGTCCCAATGTGGCCGTTCAACCTCTCAGTCCGGCTACTGATCGTCGACTTGGTAGGCCGTTACCCCACCAACTATCTAATCAGACGCGAGCCCATCCTTCGGCACCGGAGTTTTTGATATATCTGTGATGCCACAAACATATGTTATACGGTATTACCGTTCGTTTCCAAACGCTATCCCGTTCCGAAGGGCAGGTTGCTCACGCGT
>MG|1|V2|R|234|89.55|Firmicutes|Clostridia|Clostridiales|Eubacteriaceae|Eubacterium|coprostanoligenes|
CTGGGCCGTGTCTCAGTCCCAATGTGGCCGTTCAACCTCTCAGTCCGGCTACTGATCGTCGACTTGGTAGGCCGTTACCCCACCAACTATCTAATCAGACGCGAGCCCATCCTTCGGCACCGGAGTTTTGATATATCTGTGATGCCACAAACATATGTTATACGGTATTACCGTTCGTTTCCAAACGCTATCCCGTTCCGAAGGGCAGGTTGCTCACGCGG
>MG|1|V2|F|13|91.96|Firmicutes|Clostridia|Clostridiales|Eubacteriaceae|Acetobacterium|sp.|
CGCGTGGGTAACCTGCCCTATGGAAAGGGATAGCCTCGGGAAACTGGGAGTAACACCTTATAAGACCACATGAGCGCATGCTCAAGGGGTCAAAACTCCGGTGCCATAGGATGGACCCGCGTCCCATTAGCTAGTTGGTGAGATAACAGCCCACCAAGGCGACGATGGGTAACCGGTCTGAGAGGGCGAACGGTCACACTGGAACTGAGACACGGTCCAG
>MG|1|V2|R|10|89.45|Firmicutes|Clostridia|Clostridiales|Eubacteriaceae|Eubacterium|coprostanoligenes|
CTGGGCCGTGTCTCAGTCCCAATGTGGCCGTTCAACCTCTCAGTCCGGCTACTGATCGTCGACTTGGTAGGCCGTTACCCCACCAACTATCTAATCAGACGCGAGCCCATCCTTCGGCACCGGAGTTTTGATATATCTGTGATGCCACAAACATATGTTATACGGTATTACCGTTCGTTTCCAAACGCTATCCCGTTCCGAAGGGCAGGTTGCTCACGTCG
>MG|1|V2|R|17|89.14|Firmicutes|Clostridia|Clostridiales|Eubacteriaceae|Eubacterium|coprostanoligenes|
CTGGGCCGTGTCTCAGTCCCAATGTGGCCGTTCAACCTCTCAGTCCGGCTACTGATCGTCGACTTGGTAGGCCGTTACCCCACCAACTATCTAATCAGACGCGAGCCCATCCTTCGGCACCGGAGTTTTGATATATCTGTGATGCCACAAACATATGTTATACGGTATTACCGTTCGTTTCCAAACGCTATCCCGTTCCGAAGGGCATGGTTGCTCACGCG
>MG|1|V2|F|74|89.09|Firmicutes|Clostridia|Clostridiales|Eubacteriaceae|Eubacterium|coprostanoligenes|
CGCGTGAGCAACCTGCCTTCGGAACGGGATAGCGTTTGGAAACGAACGGTAATACCGTATAACATATGTTTGTGGCATCACAGATATATCAAAACTCCGGTGCCGAAGGATGGGCTCGCGTCTGATTAGATAGTTGGTGGGGTAACGGCCTACCAAGTCGACGATCAGTAGCCGGACTGAGAGGTTGAACGGCCACATTGGGACTGAGACACGGCCCAG
>MG|1|V2|R|22|92.0|Firmicutes|Clostridia|Clostridiales|Eubacteriaceae|Acetobacterium|sp.|
CTGGACCGTGTCTCAGTTCCAGTGTGACCGTTCGCCCTCTCAGACCGGTTACCCATCGTCGCCTTGGTGGGCTGTTATCTCACCAACTAGCTAATGGGACGCGGGTCCATCCTATGGCACCGGAGTTTTGACCCCTTGAGCATGCGCTCATGTGGTCTTATAAGGTGTTACTCCCAGTTTCCCGAGGCTATCCCTTTCCATAGGGCAGGTTACCCACGCGT
>MG|1|V2|R|37|89.09|Firmicutes|Clostridia|Clostridiales|Eubacteriaceae|Eubacterium|coprostanoligenes|
CTGGGCCGTGTCTCAGTCCCAATGTGGCCGTTCAACCTCTCAGTCCGGCTACTGATCGTCGACTTGGTAGGCCGTTACCCCACCAACTATCTAATCAGACGCGAGCCCATCCTTCGGCACCGGAGTTTTGATATATCTGTGATGCCACAAACATATGTTATACGGTATTACCGTTCGTTTCCAAACGCTATCCCGTTCCGAAGGCAGGTTGCTCACGCG
>MG|1|V2|R|31|92.73|Firmicutes|Clostridia|Clostridiales|Eubacteriaceae|Eubacterium|coprostanoligenes|
CTGGGCCGTGTCTCAGTCCCAATGTGGCCGTTCAACCTCTCAGTCCGGCTACTGATCGTCGACTTGGTAGGCCGTTACCCCACCAACTATCTAATCAGACGCGAGCCCATCCTTCGGCGCCTCAGCTTTGGTATTAAAATGATGCCATCTCAATACGTTATACGGTATTACCGTCCGTTTCCAGACGCTATCCCCTTCCGAAGGGCAGGTTGCTCACGCG
>MG|1|V2|F|39|89.55|Firmicutes|Clostridia|Clostridiales|Eubacteriaceae|Eubacterium|coprostanoligenes|
CGCGTGAGCAACCTGCCCTTCGGAACGGGATAGCGTTTGGAAACGAACGGTAATACCGTATAACATATGTTTGTGGCATCACAGATATATCAAAACTCCGGTGCCGAAGGATGGGCTCGCGTCTGATTAGATAGTTGGTGGGGTAACGGCCTACCAAGTCGACGATCAGTAGCCGGACTGAGAGGTTGAACGGCCACATTGGGACTGAGACACGGCCCAG
>MG|1|V2|R|18|95.91|Firmicutes|Clostridia|Clostridiales|Lachnospiraceae|[Ruminococcus]|gnavus|
TTGGGCCGTGTCTCAGTCCCAATGTGGCCGGTCACCCTCTCAGGTCGGCTACTGATCGTCGCTTTGGTGGGCCTCTACCCCGCCAACTGGCTAATCAGACGCGGATCCATCCCATACCACCGGAGTTTTTCACACCGTATCATGCGATACTGTGCGCTTATGCGGTATTAGCAGTCATTTCTAACTGTTATCCCCCTGTGTGAGGCAGGTTGCCCACGCG
>MG|1|V2|R|23|96.83|Firmicutes|Clostridia|Clostridiales|Lachnospiraceae|Roseburia|faecis|
CTGGGCCGTGTCTCAGTCCCAATGTGGCCGGTCGCCCTCTCAGGCCGGCTACTGATCGTCGCTTTGGTGGGCCGTTACCCCACCAACTGGCTAATCAGACGCGGGTCCATCCCATACCACCGGAGTTTTTCACACTGTGCCATGCGGCACCGTGCGCTTATGCGGTATTAGCAGCCGTTTCCGGCTGTTATCCCCCTGTATGGGGCAGGTTACCCACGCGT
>MG|1|V2|R|14|88.79|Firmicutes|Clostridia|Clostridiales|Lachnospiraceae|Roseburia|faecis|
CTGGGCCGTGTCTCAGTCCCAATGCGGCCGATCAACCTCTCAGTTCGGCTACAGATCGTCGCCTTGGTAGGCCGTTACCCTACCAACCAGCTAATCTGACGCGAATCCATCCATAAGCGATAAATCTTTCAACCATCAACCATGCGGTTAATGCTCAATATGCGGTATTAGTCCACGTTTCCATGGATTATCCCCCCTCTTATGGGCAGGTTATTCACGCG
>MG|1|V2|R|10|95.0|Firmicutes|Clostridia|Clostridiales|Lachnospiraceae|[Ruminococcus]|torques|
TTGGGCCGTGTCTCAGTCCCAATGTGGCCGGTCACCCTCTCAGGTCGGCTACTGATCGTCGCCTTGGTGAGCCGTTACCTCACCAACTAGCTAATCAGACGCGGGCCCATCTCGCACCACCGGAGTTTTTACCACCGCTCCATGCGAAGCTGTGGTCTTATGCGGTATTAGCAGTCATTTCTAACTGTTATCCCCCTGTGCGAGGCAGGTTGCCCACGCG
>MG|1|V2|R|54|95.89|Firmicutes|Clostridia|Clostridiales|Lachnospiraceae|[Ruminococcus]|gnavus|
TTGGGCCGTGTCTCAGTCCCAATGTGGCCGGTCGCCCTCTCAGGTCGGCTACTGATCGTCGGCTTGGTGCGCCGTTACCGCACCAACTACCTAATCAGACGCGGGCCCATCTCACACCACCGGAGTTTTTACCCCTGCACCATGCGGTGCCGGGGTCTTATGCGGTATTAGCAGTCATTTCTAACTGTTATCCCCCTGTGTGAGGCAGGTTGCCCACGCG
>MG|1|V2|R|29|94.98|Firmicutes|Clostridia|Clostridiales|Lachnospiraceae|Roseburia|faecis|
TTGGGCCGTGTCTCAGTCCCAATGTGGCCGGTCGCCCTCTCAGGCCGGCTATGGATCGTCGCTTTGGTAGGCCGTTACCCTGCCAACTGGCTAATCCAACGCGGGCCCATCCCATACCACCGGAGTTTTTCACACCGTGCCATGCGGCACTGTGCGCTTATGCGGTATTAGCAGCCGTTTCCAGCTGTTATCCCCCGGTATGGGGCAGGTTGCCCACGCG
>MG|1|V2|R|17|88.39|Firmicutes|Clostridia|Clostridiales|Lachnospiraceae|Roseburia|faecis|
CTGGGCCGTGTCTCAGTCCCAATGCGGCCGATCAACCTCTCAGTTCGGCTACAGATCGTCGCCTTGGTAGGCCGTTACCCTACCCAACCAGCTAATACTGACGCGAATCCATCCATAAGCGATAAATCTTTCAACCATCAACCATGCGGTTAATGCTCAATATGCGGTATTAGTCCACGTTTCCATGGATTATCCCCCTCTTATGGGCAGGTTATTCACGCG
>MG|1|V2|F|27|96.82|Firmicutes|Clostridia|Clostridiales|Lachnospiraceae|Roseburia|faecis|
CGCGTGGGTAACCTGCCCCATACAGGGGGATAACAGCCGGAAACGGCTGCTAATACCGCATAAGCGCACGGTGCCGCATGGCACAGTGTGAAAAACTCCGGTGGTATGGGATGGACCCGCGTCTGATTAGCCAGTTGGTGGGGTAACGGCCCACCAAAGCGACGATCAGTAGCCGGCCTGAGAGGGCGACCGGCCACATTGGGACTGAGACACGGCCCAG
>MG|1|V2|R|11|88.79|Firmicutes|Clostridia|Clostridiales|Lachnospiraceae|Roseburia|faecis|
CTGGGCCGTGTCTCAGTCCCAATGCGGCCGATCAACCTCTCAGTTCGGCTACAGATCGTCGCCTTGGTAGGCCGTTACCCTACCAACCAGCTAATACTGACGCGAATCCATCCATAAGCGATAAATCTTTCAACCATCAACCATGCGGTTAATGCTCAATATGCGGTATTAGTCCACGTTTCCATGGATTATCCCCCTCTTATGGGCAGGTTATTCACGCG
>MG|1|V2|R|132|96.82|Firmicutes|Clostridia|Clostridiales|Lachnospiraceae|[Ruminococcus]|gnavus|
TTGGGCCGTGTCTCAGTCCCAATGTGGCCGGTCGCCCTCTCAGGTCGGCTACTGATCGTCGGCTTGGTGCGCCGTTACCGCACCAACTACCTAATCAGACGCGGGCCCATCTCACACCACCGGAGTTTTTACCCCTGCACCATGCGGTGCTGTGGTCTTATGCGGTATTAGCAGTCATTTCTAACTGTTATCCCCCTGTGTGAGGCAGGTTGCCCACGCGT
>MG|1|V2|R|12|97.27|Firmicutes|Clostridia|Clostridiales|Lachnospiraceae|Roseburia / Ruminococcus / [Ruminococcus]|torques|
TTGGGCCGTGTCTCAGTCCCAATGTGGCCGGTCACCCTCTCAGGTCGGCTACTGATCGTCGCCTTGGTAGGCCGTTACCCTGCCAACTAGCTAATCAGACGCGGGTCCATCTCATACCACCGGAGTTTTTACCTCTGCACCATGCGGTGCTGGGGTCTTATGCGGTATTAGCAGTCATTTCTAACTGTTATCCCCCTGTATGGGGCAGGTTATCCACGCG
>MG|1|V2|F|20|95.89|Firmicutes|Clostridia|Clostridiales|Lachnospiraceae|[Ruminococcus]|gnavus|
CGCGTGGGCAACCTGCCTCACACAGGGGGATAACAGTTAGAAATGACTGCTAATACCGCATAAGACCCCGGCACCGCATGGTGCAGGGGTAAAAACTCCGGTGGTGTGAGATGGGCCCGCGTCTGATTAGGTAGTTGGTGCGGTAACGGCGCACCAAGCCGACGATCAGTAGCCGACCTGAGAGGGCGACCGGCCACATTGGGACTGAGACACGGCCCAAA
>MG|1|V2|R|25|95.48|Firmicutes|Clostridia|Clostridiales|Lachnospiraceae|Roseburia|faecis|
TTGGGCCGTGTCTCAGTCCCAATGTGGCCGGTCACCCTCTCAGGTCGGCTACTGATCGTCGCTTTGGTGGGCCTCTACCCCGCCAACTGGCTAATCAGACGCGGATCCATCCCATACCACCGGAGTTTTTCACACCAGATCATGCGATCCTGTGCGCTTATGCGGTATTAGCAGTCATTTCTAACTGTTATCCCCCCTGTATGGGGCAGGTTATCCACGCG
>MG|1|V2|R|20|96.36|Firmicutes|Clostridia|Clostridiales|Lachnospiraceae|[Ruminococcus]|gnavus|
TTGGGCCGTGTCTCAGTCCCAATGTGGCCGGTCGCCCTCTCAGGTCGGCTACTGATCGTCGGCTTGGTGCGCCGTTACCGCACCAACTACCTAATCAGACGCGGGCCCATCTCACACCACCGGAGTTTTTTACCCCTGCACCATGCGGTGCTGTGGTCTTATGCGGTATTAGCAGTCATTTCTAACTGTTATCCCCCTGTGTGAGGCAGGTTGCCCACGCG
>MG|1|V2|F|194|89.19|Firmicutes|Clostridia|Clostridiales|Lachnospiraceae|Roseburia|faecis|
CGCGTGAATAACCTGCCCATAAGAGGGGGATAATCCATGGAAACGTGGACTAATACCGCATATTGAGCATTAACCGCATGGTTGATGGTTGAAAGATTTATCGCTTATGGATGGATTCGCGTCAGATTAGCTGGTTGGTAGGGTAACGGCCTACCAAGGCGACGATCTGTAGCCGAACTGAGAGGTTGATCGGCCGCATTGGGACTGAGACACGGCCCAGA
>MG|1|V2|F|17|95.89|Firmicutes|Clostridia|Clostridiales|Lachnospiraceae|[Ruminococcus]|gnavus|
CGCGTGGATAACCTGCCCCATACAGGGGGATAACAGTTAGAAATGACTGCTAATACCGCATAAGCGCACAGTATCGCATGATACGGTGTGAAAAACTCCGGTGGTATGGGATGGATCCGCGTCTGATTAGCCAGTTGGCGGGGTAGAGGCCCACCAAAGCGACGATCAGTAGCCGACCTGAGAGGGTGACCGGCCACATTGGGACTGAGACACGGCCCAG
>MG|1|V2|R|14|96.35|Firmicutes|Clostridia|Clostridiales|Lachnospiraceae|[Ruminococcus]|gnavus|
TTGGGCCGTGTCTCAGTCCCAATGTGGCCGGTCGCCCTCTCAGGTCGGCTACTGATCGTCGGCTTGGTGCGCCGTTACCGCACCAACTACCTAATCAGACGCGGGCCCATCTCACACCACCGGAGTTTTTACCCCTGCACCATGCGGTGCTGTGGCCTTATGCGGTATTAGCAGTCATTTCTAACTGTTATCCCCCTGTGTGAGGCAGGTTGCCCACGCG
>MG|1|V2|R|33|95.0|Firmicutes|Clostridia|Clostridiales|Lachnospiraceae|[Ruminococcus]|gnavus|
TTGGGCCGTGTCTCAGTCCCAATGTGGCCGGTCACCCTCTCAGGTCGGCTACTGATCGTCGGCTTGGTGGGCCGTTACCTCACCAACTACCTAATCAGACGCGGGGCCATCCCATACCACCGGAGTTTTTCACACAAAACCATGCGGTTTCGTGCGCTTATGCGGTATTAGCAGTCATTTCTAACTGTTATCCCCCTGTATGGGCCAGGTTCCCCACGCG
>MG|1|V2|R|12|95.45|Firmicutes|Clostridia|Clostridiales|Lachnospiraceae|[Ruminococcus]|gnavus|
TTGGGCCGTGTCTCAGTCCCAATGTGGCCGGTCACCCTCTCAGGTCGGCTACTGATCGTGCTTTGGTGGGCCTCTACCCCGCCAACTGGCTAATCAGACGCGGATCCATCCCATACCACCGGAGTTTTTCACACCGTATCATGCGATACTGTGCGCTTATGCGGTATTAGCAGTCATTTCTAACTGTTATCCCCCTGTATGGGGCAGGTTATCCACGCG
>MG|1|V2|F|11|95.91|Firmicutes|Clostridia|Clostridiales|Lachnospiraceae|[Ruminococcus]|gnavus|
CGCGTGGGCAACCTGCCTCACACAGGGGGATAACAGTTAGAAATGACTGCTAATACCGCATAAGCGCACAGTATCGCATGATACGGTGTGAAAAACTCCGGTGGTATGGGATGGATCCGCGTCTGATTAGCCAGTTGGCGGGGTAGAGGCCCACCAAAGCGACGATCAGTAGCCGACCTGAGAGGGTGACCGGCCACATTGGGACTGAGACACGGCCCAA
>MG|1|V2|R|37|94.98|Firmicutes|Clostridia|Clostridiales|Lachnospiraceae|[Ruminococcus]|torques|
CTGGGCCGTGTCTCAGTCCCAATGTGGCCGGTCACCCTCTCAGGTCGGCTACTGATCGTCGCCTTGGTGAGCCGTTACCTCACCAACTAGCTAATCAGACGCGGGCCCATCTCGCACCACCGGAGTTTTTACCACCGCTCCATGCGAAGCTGTGGTCTTATGCGGTATTAGCAGTCATTTCTAACTGTTATCCCCCTGTGCGAGGCAGGTTGCCCACGCG
>MG|1|V2|R|16|96.8|Firmicutes|Clostridia|Clostridiales|Lachnospiraceae|[Ruminococcus]|gnavus|
TTGGGCCGTGTCTCAGTCCCAATGTGGCCGGTCACCCTCTCAGGTCGGCTACTGATCGTCGGCTTGGTGAGCCGTTACCTCACCAACTACCTAATCAGACGCGGGCCCATCTCACACCACCGGAGTTTTTACCCCTGCACCATGCGGTGCTGTGGCCTTATGCGGTATTAGCAGTCATTTCTAACTGTTATCCCCCTGTGTGAGGCAGGTTGCCCACGCG
>MG|1|V2|F|27|95.02|Firmicutes|Clostridia|Clostridiales|Lachnospiraceae|[Ruminococcus]|gnavus|
CGCGTGGGCAACCTGCCTCGCACAGGGGGATAACAGTTAGAAATGACTGCTAATACCGCATAAGACCACAGCTTCGCATGGAGCGGTGGTAAAAACTCCGGTGGTGCGAGATGGGCCCGCGTCTGATTAGGTAGTTGGTGAGGTAACGGCTCACCAAGCCGACGATCAGTAGCCGACCTGAGAGGGTGACCGGCCACATTGGGACTGAGACACGGCCCAG
>MG|1|V2|R|152|89.19|Firmicutes|Clostridia|Clostridiales|Lachnospiraceae|Roseburia|faecis|
CTGGGCCGTGTCTCAGTCCCAATGCGGCCGATCAACCTCTCAGTTCGGCTACAGATCGTCGCCTTGGTAGGCCGTTACCCTACCAACCAGCTAATCTGACGCGAATCCATCCATAAGCGATAAATCTTTCAACCATCAACCATGCGGTTAATGCTCAATATGCGGTATTAGTCCACGTTTCCATGGATTATCCCCCTCTTATGGGCAGGTTATTCACGCG
>MG|1|V2|R|143|95.91|Firmicutes|Clostridia|Clostridiales|Lachnospiraceae|Lachnoclostridium|bolteae|
TTGGGCCGTGTCTCAGTCCCAATGTGGCCGGTCACCCTCTCAGGTCGGCTACTGATCGTCGCTTTGGTGGGCCTCTACCCCGCCAACTGGCTAATCAGACGCGGATCCATCCCATACCACCGGAGTTTTTCACACTGTATCATGCGATACTGTGCGCTTATGCGGTATTAGCAGTCATTTCTAACTGTTATCCCCCTGTATGGGGCAGGTTATCCACGCG
>MG|1|V2|R|12|98.64|Firmicutes|Clostridia|Clostridiales|Lachnospiraceae|Blautia / [Ruminococcus]|torques|
TTGGGCCGTGTCTCAGTCCCAATGTGGCCGGTCACCCTCTCAGGTCGGCTACTGATCGTCGCCTTGGTAAGCCGTTACCTTACCAACTAGCTAATCAGACGCGGGTCCATCTCACACCACCGGAGTTTTTACCCCCTGCACCATGCGGTGCTGTGGTCTTATGCGGTATTAGCAGTCATTTCTAACTGTTATCCCCCTGTGTGAGGCAGGTTACCCACGCG
>MG|1|V2|R|15|94.55|Firmicutes|Clostridia|Clostridiales|Lachnospiraceae|Roseburia|faecis|
TTGGGCCGTGTCTCAGTCCCAATGTGGCCGGTCGCCCTCTCAGGCCGGCTATGGATCGTCGCTTTGGTAGGCCGTTACCCTGCCAACTGGCTAATCCAACGCGGGCCCATCCCATACCACCGGAGTTTTTCACACCGTGCCATGCGGCACTGTGCGCTTATGCGGTATTAGCAGCCGTTTCCAGCTGTTATCCCCCCGGTATGGGGCAGGTTGCCCACGCG
>MG|1|V2|R|27|96.36|Firmicutes|Clostridia|Clostridiales|Lachnospiraceae|Blautia|glucerasea|
CTGGGCCGTGTCTCAGTCCCAATGTGGCCGTTCACCCTCTCAGGCCGGCTATGGATCGTCGCTTTGGTAGGCCGTTACCCTGCCAACTGGCTAATCCAACGCGGGCCCATCCCACACCACCGGAGTTTTTCACACAAAACCATGCGGTCCCGTGCGCTTATGCGGTATTAGCAGCCATTTCTGGTTGTTATCCCCCTGTGTGGGGCAGGTTACCCACGCG
>MG|1|V2|R|13|96.36|Firmicutes|Clostridia|Clostridiales|Lachnospiraceae|[Ruminococcus]|gnavus|
TTGGGCCGTGTCTCAGTCCCAATGTGGCCGGTCACCCTCTCAGGTCGGCTACTGATCGTCGCTTTGGTGGGCCTCTACCCCGCCAACTGGCTAATCAGACGCGGATCCATCCCATACCACCGGAGTTTTTCACACCGTATCATGCGATACTGTGCGCTTATGCGGTATTAGCAGTCATTTCTAACTGTTATCCCCCTGTGTGAGGCAGGTTACCCACGCG
>MG|1|V2|R|10|95.48|Firmicutes|Clostridia|Clostridiales|Lachnospiraceae|Lachnoclostridium|bolteae|
TTGGGCCGTGTCTCAGTCCCAATGTGGCCGGTCACCCTCTCAGGTCGGCTACTGATCGTCGCTTTGGTGGGCCTCTACCCCGCCAACTGGCTAATCAGACGCGGATCCATCCCATACCACCGGAGTTTTTTCACACTGTATCATGCGATACTGTGCGCTTATGCGGTATTAGCAGTCATTTCTAACTGTTATCCCCCTGTATGGGGCAGGTTATCCACGCG
>MG|1|V2|F|17|95.45|Firmicutes|Clostridia|Clostridiales|Lachnospiraceae|[Ruminococcus]|gnavus|
CGCGTGGATAACCTGCCCCATACAGGGGGATAACAGTTAGAAATGACTGCTAATACCGCATAAGCGCACAGTATCGCATGATACGGTGTGAAAAACTCCGGTGGTATGGGATGGATCCGCGTCTGATTAGCCAGTTGGCGGGGTAGAGGCCCACCAAAGCACGATCAGTAGCCGACCTGAGAGGGTGACCGGCCACATTGGGACTGAGACACGGCCCAA
>MG|1|V2|R|13|88.79|Firmicutes|Clostridia|Clostridiales|Lachnospiraceae|Roseburia|faecis|
CTGGGCCGTGTCTCAGTCCCAATGCGGCCGATCAACCTCTCAGTTCGGCTACAGATCGTCGCCTTGGTAGGCCGTTACCCTACCAACCAGCTAACTCTGACGCGAATCCATCCATAAGCGATAAATCTTTCAACCATCAACCATGCGGTTAATGCTCAATATGCGGTATTAGTCCACGTTTCCATGGATTATCCCCCTCTTATGGGCAGGTTATTCACGCG
>MG|1|V2|F|57|89.14|Firmicutes|Clostridia|Clostridiales|Lachnospiraceae|Roseburia|faecis|
CGCGTGAATAACCTGCCCATAAGAGGGGGATAATCCATGGAAACGTGGACTAATACCGCATATTGAGCATAAACCGCATGGTTGATGGTTGAAAGATTTATCGCTTATGGATGGATTCGCGTCAGATTAGCTGGTTGGTAGGGTAACGGCCTACCAAGGCGACGATCTGTAGCCGAACTGAGAGGTTGATCGGCCGCATTGGGACTGAGACACGGCCCAG
>MG|1|V2|F|21|89.64|Firmicutes|Clostridia|Clostridiales|Lachnospiraceae|Roseburia|faecis|
CGCGTGAATAACCTGCCCATAAGAGGGGGATAATCCATGGAAACGTGGACTAATACCGCATATTGAGCATTAACCGCATGGTTGATGGTTGAAAGATTTATCGCTTATGGATGGATTCGCGTCAGATTAGCTAGTTGGTAGGGTAACGGCCTACCAAGGCGACGATCTGTAGCCGAACTGAGAGGTTGATCGGCCGCATTGGGACTGAGACACGGCCCAG
>MG|1|V2|R|12|95.89|Firmicutes|Clostridia|Clostridiales|Lachnospiraceae|Roseburia|faecis|
TTGGGCCGTGTCTCAGTCCCAATGTGGCCGGTCGCCCTCTCAGGCCGGCTATGGATCGTCGCTTTGGTAGGCCGTTACCCTGCCAACTGGCTAATCCAACGCGGGCCCATCCCATACCACCGGAGTTTTTCACACCGTACCATGCGGTACTGTGCGCTTATGCGGTATTAGCAGCCGTTTCCAGCTGTTATCCCCCGGTATGGGGCAGGTTGCCCACGCG
>MG|1|V2|R|10|96.35|Firmicutes|Clostridia|Clostridiales|Lachnospiraceae|[Ruminococcus]|gnavus|
TTGGGCCGTGTCTCAGTCCCAATGTGGCCGGTCGCCCTCTCAGGTCGGCTACTGATCGTCGGCTTGGTGCGCCGTTACCGCACCAACTACCTAATCAGACGCGGGCCCATCTCACACCACCGGAGTTTTTACCTCTGCACCATGCGGTGCTGTGGTCTTATGCGGTATTAGCAGTCATTTCTAACTGTTATCCCCCTGTGTGAGGCAGGTTGCCCACGCG
>MG|1|V2|R|26|95.91|Firmicutes|Clostridia|Clostridiales|Lachnospiraceae|Roseburia|faecis|
TTGGGCCGTGTCTCAGTCCCAATGTGGCCGGTCACCCTCTCAGGTCGGCTACTGATCGTCGCTTTGGTGGGCCTCTACCCCGCCAACTGGCTAATCAGACGCGGATCCATCCCATACCACCGGAGTTTTTCACACCAGATCATGCGATCCTGTGCGCTTATGCGGTATTAGCAGTCATTTCTAACTGTTATCCCCCTGTATGGGGCAGGTTATCCACGCG
>MG|1|V2|F|14|82.06|Firmicutes|Clostridia|Clostridiales|Lachnospiraceae|[Ruminococcus]|gnavus|
CGCGTGAACAATCTGTCCCAGACAGGGGGATAACAACTGGAAACAGTTGCTAATACCGCATAAGACCACGGCCTCGCATGGGGCTGGGGTAAAAGTGGGAACACGGTTTGGGGTGAGTTCGCGTCCCATTAGCTGGTTGGCGGGGTAACGGCCCACCAAGGCGACGATGGGTAGCCGACCTGAGAGGGTGATCGGCCACACTGGAACTGAGACACGGTCCAG
>MG|1|V2|R|17|82.06|Firmicutes|Clostridia|Clostridiales|Lachnospiraceae|[Ruminococcus]|gnavus|
CTGGACCGTGTCTCAGTTCCAGTGTGGCCGATCACCCTCTCAGGTCGGCTACCCATCGTCGCCTTGGTGGGCCGTTACCCCGCCAACCAGCTAATGGGACGCGAACTCACCCCAAACCGTGTTCCCACTTTTACCCCAGCCCCATGCGAGGCCGTGGTCTTATGCGGTATTAGCAACTGTTTCCAGTTGTTATCCCCCTGTCTGGGACAGATTGTTCACGCG
>MG|1|V2|R|29|95.48|Firmicutes|Clostridia|Clostridiales|Lachnospiraceae|Lachnoclostridium|bolteae|
TTGGGCCGTGTCTCAGTCCCAATGTGGCCGGTCACCCTCTCAGGTCGGCTACTGATCGTCGCTTTGGTGGGCCTCTACCCCGCCAACTGGCTAATCAGACGCGGATCCATCCCATACCACCGGAGTTTTTCACACTGTATCATGCGATACTGTGCGCTTATGCGGTATTAGCAGTCATTTCTAACTGTTATCCCCCCTGTATGGGGCAGGTTATCCACGCG
>MG|1|V2|R|10|96.82|Firmicutes|Clostridia|Clostridiales|Lachnospiraceae|[Ruminococcus]|gnavus|
CTGGGCCGTGTCTCAGTCCCAATGTGGCCGGTCGCCCTCTCAGGTCGGCTACTGATCGTCGGCTTGGTGCGCCGTTACCGCACCAACTACCTAATCAGACGCGGGCCCATCTCACACCACCGGAGTTTTTACCCCTGCACCATGCGGTGCTGTGGTCTTATGCGGTATTAGCAGTCATTTCTAACTGTTATCCCCCTGTGTGAGGCAGGTTGCCCACGCG
>MG|1|V2|F|10|96.36|Firmicutes|Clostridia|Clostridiales|Lachnospiraceae|[Ruminococcus]|gnavus|
CGCGTGGGTAACCTGCCTCACACAGGGGGATAACAGTTAGAAATGACTGCTAATACCGCATAAGCGCACAGTATCGCATGATACGGTGTGAAAAACTCCGGTGGTATGGGATGGATCCGCGTCTGATTAGCCAGTTGGCGGGGTAGAGGCCCACCAAAGCGACGATCAGTAGCCGACCTGAGAGGGTGACCGGCCACATTGGGACTGAGACACGGCCCAA
>MG|1|V2|R|12|96.7|Firmicutes|Clostridia|Clostridiales|Lachnospiraceae|[Ruminococcus]|gnavus|
TTGGGCCGTGTCTCAGTCCCAATGTGGCCGGTCACCCTCTCAGGTCGGCTACTGATCGTCGCTTTGGTGGGCCTCTACCCCGCCAACTGGCTAATCAGACGCGGATCCATCCCATACCACCGGAGTTTTTCACACCGTATCATGCGATACTGTGCGCTTATGCGGTATTAGCAGTCATTTCTAACTGTTATCCCCCTGTGTGAGGCAGGTTACCTACGTG
>MG|1|V2|F|12|95.89|Firmicutes|Clostridia|Clostridiales|Lachnospiraceae|Roseburia|faecis|
CGCGTGGGCAACCTGCCCCATACCGGGGGATAACAGCTGGAAACGGCTGCTAATACCGCATAAGCGCACAGTACCGCATGGTACGGTGTGAAAAACTCCGGTGGTATGGGATGGGCCCGCGTTGGATTAGCCAGTTGGCAGGGTAACGGCCTACCAAAGCGACGATCCATAGCCGGCCTGAGAGGGCGACCGGCCACATTGGGACTGAGACACGGCCCAA
>MG|1|V2|F|260|95.93|Firmicutes|Clostridia|Clostridiales|Lachnospiraceae|[Ruminococcus]|gnavus|
CGCGTGGATAACCTGCCCCATACAGGGGGATAACAGTTAGAAATGACTGCTAATACCGCATAAGCGCACAGTATCGCATGATACGGTGTGAAAAACTCCGGTGGTATGGGATGGATCCGCGTCTGATTAGCCAGTTGGCGGGGTAGAGGCCCACCAAAGCGACGATCAGTAGCCGACCTGAGAGGGTGACCGGCCACATTGGGACTGAGACACGGCCCAAA
>MG|1|V2|R|30|95.48|Firmicutes|Clostridia|Clostridiales|Lachnospiraceae|[Ruminococcus]|gnavus|
TTGGGCCGTGTCTCAGTCCCAATGTGGCCGGTCACCCTCTCAGGTCGGCTACTGATCGTCGCTTTGGTGGGCCTCTACCCCGCCAACTGGCTAATCAGACGCGGATCCATCCCATACCACCGGAGTTTTTTCACACCGTATCATGCGATACTGTGCGCTTATGCGGTATTAGCAGTCATTTCTAACTGTTATCCCCCTGTATGGGGCAGGTTATCCACGCGG
>MG|1|V2|R|73|95.02|Firmicutes|Clostridia|Clostridiales|Lachnospiraceae|[Ruminococcus]|gnavus|
CTGGGCCGTGTCTCAGTCCCAATGTGGCCGGTCACCCTCTCAGGTCGGCTACTGATCGTCGGCTTGGTGAGCCGTTACCTCACCAACTACCTAATCAGACGCGGGCCCATCTCGCACCACCGGAGTTTTTACCACCGCTCCATGCGAAGCTGTGGTCTTATGCGGTATTAGCAGTCATTTCTAACTGTTATCCCCCTGTGCGAGGCAGGTTGCCCACGCG
>MG|1|V2|F|26|95.93|Firmicutes|Clostridia|Clostridiales|Lachnospiraceae|Roseburia|faecis|
CGCGTGGATAACCTGCCCCATACAGGGGGATAACAGTTAGAAATGACTGCTAATACCGCATAAGCGCACAGGATCGCATGATCTGGTGTGAAAAACTCCGGTGGTATGGGATGGATCCGCGTCTGATTAGCCAGTTGGCGGGGTAGAGGCCCACCAAAGCGACGATCAGTAGCCGACCTGAGAGGGTGACCGGCCACATTGGGACTGAGACACGGCCCAAA
>MG|1|V2|R|499|95.91|Firmicutes|Clostridia|Clostridiales|Lachnospiraceae|[Ruminococcus]|gnavus|
TTGGGCCGTGTCTCAGTCCCAATGTGGCCGGTCACCCTCTCAGGTCGGCTACTGATCGTCGCTTTGGTGGGCCTCTACCCCGCCAACTGGCTAATCAGACGCGGATCCATCCCATACCACCGGAGTTTTTCACACCGTATCATGCGATACTGTGCGCTTATGCGGTATTAGCAGTCATTTCTAACTGTTATCCCCCTGTATGGGGCAGGTTATCCACGCGG
>MG|1|V2|R|56|95.5|Firmicutes|Clostridia|Clostridiales|Lachnospiraceae|[Ruminococcus]|gnavus|
TTGGGCCGTGTCTCAGTCCCAATGTGGCCGGTCACCCTCTCAGGTCGGCTACTGATCGTCGCTTTGGTGGGCCTCTACCCCGCCAACTGGCTAATCAGACGCGGATCCATCCCATACCACCGGAGTTTTTCACACCGTATCATGCGATACTGTGCGCTTATGCGGTATTAGCAGTCATTTCTAACTGTTATCCCCCCTGTATGGGGCAGGTTATCCACGCGT
>MG|1|V2|R|12|95.48|Firmicutes|Clostridia|Clostridiales|Lachnospiraceae|Lachnoclostridium|bolteae|
TTGGGCCGTGTCTCAGTCCCAATGTGGCCGGTCACCCTCTCAGGTCGGCTACTGATCGTCGCTTTGGTGGGCCTCTACCCCGCCAACTGGCTAATCAGACGCGGATCCATCCCATACCACCGGAGTTTTTCACACTGTATCATGCGATACTGTGCGCTTATGCGGTATTAGCAGTCATTTCTAACTGTTATCCCCCTGTATCGGGGCAGGTTATCCACGCG
>MG|1|V2|R|51|89.19|Firmicutes|Clostridia|Clostridiales|Lachnospiraceae|Roseburia|faecis|
CTGGGCCGTGTCTCAGTCCCAATGCGGCCGATCAACCTCTCAGTTCGGCTACAGATCGTCGCCTTGGTAGGCCGTTACCCTACCAACCAGCTAATCTGACGCGAATCCATCCATAAGCGATAAATCTTTCAACCATCAACCATGCGGTTTATGCTCAATATGCGGTATTAGTCCACGTTTCCATGGATTATCCCCCTCTTATGGGCAGGTTATTCACGCGT
>MG|1|V2|F|65|96.8|Firmicutes|Clostridia|Clostridiales|Lachnospiraceae|[Ruminococcus]|gnavus|
CGCGTGGGCAACCTGCCTCACACAGGGGGATAACAGTTAGAAATGACTGCTAATACCGCATAAGACCACAGCACCGCATGGTGCAGGGGTAAAAACTCCGGTGGTGTGAGATGGGCCCGCGTCTGATTAGGTAGTTGGTGCGGTAACGGCGCACCAAGCCGACGATCAGTAGCCGACCTGAGAGGGCGACCGGCCACATTGGGACTGAGACACGGCCCAA
>MG|1|V2|R|49|88.79|Firmicutes|Clostridia|Clostridiales|Lachnospiraceae|Roseburia|faecis|
CTGGGCCGTGTCTCAGTCCCAATGCGGCCGATCAACCTCTCAGTTCGGCTACAGATCGTCGCCTTGGTAGGCCGTTACCCTACCCAACCAGCTAATCTGACGCGAATCCATCCATAAGCGATAAATCTTTCAACCATCAACCATGCGGTTAATGCTCAATATGCGGTATTAGTCCACGTTTCCATGGATTATCCCCCTCTTATGGGCAGGTTATTCACGCG
>MG|1|V2|F|18|96.36|Firmicutes|Clostridia|Clostridiales|Lachnospiraceae|Blautia|glucerasea|
CGCGTGGGTAACCTGCCCCACACAGGGGGATAACAACCAGAAATGGCTGCTAATACCGCATAAGCGCACGGGACCGCATGGTTTTGTGTGAAAAACTCCGGTGGTGTGGGATGGGCCCGCGTTGGATTAGCCAGTTGGCAGGGTAACGGCCTACCAAAGCGACGATCCATAGCCGGCCTGAGAGGGTGAACGGCCACATTGGGACTGAGACACGGCCCAG
>MG|1|V2|R|50|95.48|Firmicutes|Clostridia|Clostridiales|Lachnospiraceae|[Ruminococcus]|gnavus|
TTGGGCCGTGTCTCAGTCCCAATGTGGCCGGTCACCCTCTCAGGTCGGCTACTGATCGTCGCTTTGGTGGGCCTCTACCCCGCCAACTGGCTAATCAGACGCGGATCCATCCCATACCACCGGAGTTTTTCACACCGTATCATGCGATACTGTGCGCTTATGCGGTATTAGCAGTCATTTCTAACTGTTATCCCCCTGTATGGGGCAGGTTATCCCACGCGGT
>MG|1|V2|R|18|95.89|Firmicutes|Clostridia|Clostridiales|Lachnospiraceae|[Ruminococcus]|gnavus|
CTGGGCCGTGTCTCAGTCCCAATGTGGCCGGTCACCCTCTCAGGTCGGCTACTGATCGTCGCTTTGGTGGGCCTCTACCCCGCCAACTGGCTAATCAGACGCGGATCCATCCCATACCACCGGAGTTTTTCACACCGTATCATGCGATACTGTGCGCTTATGCGGTATTAGCAGTCATTTCTAACTGTTATCCCCCTGTATGGGGCAGGTTATCCACGCG
>MG|1|V2|R|10|95.91|Firmicutes|Clostridia|Clostridiales|Lachnospiraceae|Blautia|glucerasea|
CTGGGCCGTGTCTCAGTCCCAATGTGGCCGTTCACCCTCTCAGGCCGGCTATGGATCGTCGCTTTGGTAGGCCGTTACCCTGCCAACTGGCTAATCCAACGCGGGCCCATCCCACACCACCGGAGTTTTTCACACAGAACCATGCGGTTTCGTGCGCTTATGCGGTATTAGCAGCCATTTCTGGTTGTTATCCCCCTGTGTGGGGCAGGTTACCCACGCG
>MG|1|V2|F|44|94.98|Firmicutes|Clostridia|Clostridiales|Lachnospiraceae|[Ruminococcus]|torques|
CGCGTGGGCAACCTGCCTCGCACAGGGGGATAACAGTTAGAAATGACTGCTAATACCGCATAAGACCACAGCTTCGCATGGAGCGGTGGTAAAAACTCCGGTGGTGCGAGATGGGCCCGCGTCTGATTAGCTAGTTGGTGAGGTAACGGCTCACCAAGGCGACGATCAGTAGCCGACCTGAGAGGGTGACCGGCCACATTGGGACTGAGACACGGCCCAG
>MG|1|V2|F|71|95.93|Firmicutes|Clostridia|Clostridiales|Lachnospiraceae|Lachnoclostridium|bolteae|
CGCGTGGATAACCTGCCCCATACAGGGGGATAACAGTTAGAAATGACTGCTAATACCGCATAAGCGCACAGTATCGCATGATACAGTGTGAAAAACTCCGGTGGTATGGGATGGATCCGCGTCTGATTAGCCAGTTGGCGGGGTAGAGGCCCACCAAAGCGACGATCAGTAGCCGACCTGAGAGGGTGACCGGCCACATTGGGACTGAGACACGGCCCAAA
>MG|1|V2|R|12|94.55|Firmicutes|Clostridia|Clostridiales|Lachnospiraceae|[Ruminococcus]|torques|
CTGGGCCGTGTCTCAGTCCCAATGTGGCCGGTCACCCTCTCAGGTCGGCTACTGATCGTCGCCTTGGTGAGCCGTTACCTCACCAACTAGCTAATCAGACGCGGGCCCATCTCGCACCACCGGAGTTTTTACCACCGCTCCATGCGAAGCTGTGGTCTTATGCGGTATTAGCAGTCATTTCTAACTGTTATCCCCCCTGTGCGAGGCAGGTTGCCCACGCG
>MG|1|V2|F|10|95.0|Firmicutes|Clostridia|Clostridiales|Lachnospiraceae|[Ruminococcus]|gnavus|
CGCGTGGGGAACCTGGCCCATACAGGGGGATAACAGTTAGAAATGACTGCTAATACCGCATAAGCGCACGAAACCGCATGGTTTTGTGTGAAAAACTCCGGTGGTATGGGATGGCCCCGCGTCTGATTAGGTAGTTGGTGAGGTAACGGCCCACCAAGCCGACGATCAGTAGCCGACCTGAGAGGGTGACCGGCCACATTGGGACTGAGACACGGCCCAA
>MG|1|V2|R|13|88.74|Firmicutes|Clostridia|Clostridiales|Lachnospiraceae|Roseburia|faecis|
CTGGGCCGTGTCTCAGTCCCAATGCGGCCGATCAACCTCTCAGTTCGGCTACAGATCGTCGCCTTGGTAGGCCGTTACCCTACCCAACCAGCTAATCTGACGCGAATCCATCCATAAGCGATAAATCTTTCAACCATCAACCATGCGGTTTATGCTCAATATGCGGTATTAGTCCACGTTTCCATGGATTATCCCCCTCTTATGGGCAGGTTATTCACGCG
>MG|1|V2|R|42|89.64|Firmicutes|Clostridia|Clostridiales|Lachnospiraceae|Roseburia|faecis|
CTGGGCCGTGTCTCAGTCCCAATGCGGCCGATCAACCTCTCAGTTCGGCTACAGATCGTCGCCTTGGTAGGCCGTTACCCTACCAACTAGCTAATCTGACGCGAATCCATCCATAAGCGATAAATCTTTCAACCATCAACCATGCGGTTAATGCTCAATATGCGGTATTAGTCCACGTTTCCATGGATTATCCCCCTCTTATGGGCAGGTTATTCACGCG
>MG|1|V2|F|26|94.98|Firmicutes|Clostridia|Clostridiales|Lachnospiraceae|Roseburia|faecis|
CGCGTGGGCAACCTGCCCCATACCGGGGGATAACAGCTGGAAACGGCTGCTAATACCGCATAAGCGCACAGTGCCGCATGGCACGGTGTGAAAAACTCCGGTGGTATGGGATGGGCCCGCGTTGGATTAGCCAGTTGGCAGGGTAACGGCCTACCAAAGCGACGATCCATAGCCGGCCTGAGAGGGCGACCGGCCACATTGGGACTGAGACACGGCCCAA
>MG|1|V2|R|12|96.35|Firmicutes|Clostridia|Clostridiales|Lachnospiraceae|Roseburia|faecis|
TTGGGCCGTGTCTCAGTCCCAATGTGGCCGGTCACCCTCTCAGGTCGGCTACTGATCGTCGCTTTGGTGGGCCTCTACCCCGCCAACTGGCTAATCAGACGCGGATCCATCCCATACCACCGGAGTTTTTCACACCGTATCATGCGATACTGTGCGCTTATGCGGTATTAGCAGTCATTTCTAACTGTTATCCCCCTGTATGAGGCAGGTTACCCACGCCG
>MG|1|V2|R|17|83.78|Firmicutes|Clostridia|Clostridiales|Peptococcaceae|Desulfosporosinus|meridiei|
CTGGGCCGTGTCTCAGTCCCAATGCGGCCGATCAACCTCTCAGTTCGGCTACAGATCGTCGCCTTGGTAGGCCGTTACCCTACCAACTAGCTAATCTGACGCGAATCCATCCATAAGCGATAAATCTTTCAACCATAAACCATGCGGTTCATGCTCAATATGCGGTATTAGTCCACGTTTCCATGGATTATCCCCCTCTTATGGGCAGGTTATTCACGCG
>MG|1|V2|R|27|85.71|Firmicutes|Clostridia|Clostridiales|Ruminococcaceae|Faecalibacterium|prausnitzii|
CTGGACCGTCTCTCAGTTCCAGTGTGGCCGATCACCCTCTCAGGTCGGCTACCGATCGTCGCCTTGGTGGGCCGTTACCTCGCCAACTAGCTAATCGGACGCGAACTCACCCCATACCGGATTGCTCCTTTTACCCCGTCGCCATGTGGCATCGTGGTCTTATGCGGTATTAGCAGATGTTTCCATCTGTTATCCCCCTGTATGGGACAGATTGTTCACGCGT
>MG|1|V2|R|11|95.5|Firmicutes|Clostridia|Clostridiales|Ruminococcaceae|Faecalibacterium|prausnitzii|
CTGGGCCGTATCTCAGTCCCAATGTGGCCGTTCATCCTCTCAGACCGGCTACTGATCGTCGCCTTGGTGGGCGTTACCCCACCAACCAGCTAATCAGACGCGAGGCCATCTTTCAGCACATAAAGCTTTGACTTCTCGGGGATGCCCCCCAAGAAGCGTCATGCGGTATTAGCAGTCGTTTCCAACTGTTGTCCCCCACTGAAAGGCAGGTTCCTCACGCG
>MG|1|V2|R|14|85.32|Firmicutes|Clostridia|Clostridiales|Ruminococcaceae|Faecalibacterium|prausnitzii|
CTGGACCGTCTCTCAGTTCCAGTGTGGCCGATCACCCTCTCAGGTCGGCTACCGATCGTCGCCTTGGTGGGCCGTTACCTCGCCAACTAGCTAATCGGACGCGAACTCACCCCATACCGGATTCCTCCTTTTACCTCGTCGCCATGTGGCATCGTGGTCTTATGCGGTATTAGCAGATGTTTCCATCTGTTATCCCCCTGTATGGGACAGATTGTTCACGCG
>MG|1|V2|R|11|93.24|Firmicutes|Clostridia|Clostridiales|Ruminococcaceae|Faecalibacterium|prausnitzii|
CTGGGCCGTATCTCAGTCCCAATGTGGCCGTTCAACCTCTCAGTTCGGCTACTGATCGTCGCCTTGGTAGGCCGTTACCCCACCAACTAGCTAATCAGACGCAAGCCCATCTATCAGCGGATTACTCCTTTTCTAGCTATACCATGCGGTATTACTAGCTTATGCGGTATTAGCAATGATTTCTCACTGTTATTCCCCTCTGATAGGCAGGTTGCTTACGTG
>MG|1|V2|R|12|95.93|Firmicutes|Clostridia|Clostridiales|Ruminococcaceae|Faecalibacterium|prausnitzii|
CTGGGCCGTATCTCAGTCCCAATGTGGCCGTTCATCCTCTCAGACCGGCTACTGATCGTCGCCTTGGTGGGCCGTTACCCCACCAACCAGCTAATCAGACGCGAGGCCATCTTTCAGCACATAAAGCTTTGACTTCTCAGGGATGCCCCCAAGAAGCGTCATGCGGTATTAGCAGCCGTTTCCAACTGTTGTCCCCCGCTGAAAGGCAGGTTCCTCACGCG
>MG|1|V2|F|42|92.34|Firmicutes|Clostridia|Clostridiales|Ruminococcaceae|Faecalibacterium|prausnitzii|
CACGTAAGCAACCTGCCTATTAGAGGGGAATAACAGTGAGAAATCATTGCTAATACCGCATATGCTAACAGTATCGCATGATACAGTTAGGAAAGGAGCAATCCGCTAATAGATGGGCTTGCGTCTGATTAGCTAGTTGGTGGGGTAACGGCCTACCAAGGCGACGATCAGTAGCCGGACTGAGAGGTTGAACGGCCACATTGGGACTGAGATACGGCCCAG
>MG|1|V2|R|12|92.79|Firmicutes|Clostridia|Clostridiales|Ruminococcaceae|Faecalibacterium|prausnitzii|
CTGGGCCGTGTCTCAGTCCCAATGTGGCCGTTCAACCTCTCAGTCCGGCTATGGATCGTCGACTTGGTAGGCCGTTACCCCACCAACTATCTAATCCAACGCGAGCCCATCCTTCAGCACCTCAGTTTTGGTACAGTTACCATGCGATATCTGCACGTTATGCGGTATTACCGTCCGTTTCCAGACGCTATCCCCCTCTGAAGGGCAGGTTGCTCACGCG
>MG|1|V2|F|17|92.34|Firmicutes|Clostridia|Clostridiales|Ruminococcaceae|Faecalibacterium|prausnitzii|
CGCGTGAGCAACCTGCCTTTCAGAGGGGGATAACGTCTTGAAAAGGACGCTAATACCGCATGACATTCTGTTTTCGCATGGAGACGGAATCAAAGGAGCAATCCGCTGAAAGATGGGCTCGCGTCCGATTAGATAGTTGGCGGGGTAGAGGCCCACCAAGTCGACGATCGGTAGCCGGACTGAGAGGTTGAACGGCCACATTGGGACTGAGACACGGCCCAG
>MG|1|V2|F|10|95.41|Firmicutes|Clostridia|Clostridiales|Ruminococcaceae|Faecalibacterium|prausnitzii|
TGCATAAGCAACCTGCCTATCAGAGGGGAACAACAGTTAGAAATGACTGCTAATACCGCATATGCCTTGAGAATCGCATGATTCAAAAGGGAAAGGAGCAATCCGCTGATAGATGGGCTTATGTCTGATTAGATAGTTGGTGTGGTAACGGCATACCAAGTCTACGATCAGTAGCCGGACTGAGAGGTTGGACGGCCACATTGGGACTGAGATACGGCCCAG
>MG|1|V2|R|12|96.38|Firmicutes|Clostridia|Clostridiales|Ruminococcaceae|Faecalibacterium|prausnitzii|
CTGGGCCGTATCTCAGTCCCAATGTGGCCGTTCATCCTCTCAGACCGGCTACTGATCGTCGCCTTGGTGGGCCATTACCCCACCAACCAGCTAATCAGACGCGAGGCCATCTTTCAGCACATAAAGCTTTGACTTCTCAGGGATGCCCCCAAGAAGCGTCATGCGGTATTAGCAGTCGTTTCCAACTGTTGTCCCCCACTGAAAGGCAGGTTCCTCACGCG
>MG|1|V2|F|13|94.2|Firmicutes|Clostridia|Clostridiales|Ruminococcaceae|Faecalibacterium|prausnitzii|
CGCGTGAGTAACCTGCCCCGAAGTGGGGGACAACAGTTGGAAACGACTGCTAATACCGCATAAGCCCACAGAGCCGCATGGCTCAGAGGGAAAAGGACTTCGGTTTGCTTCGGGATGGACTCGCGTCCAATTAGCTAGTTGGTGAGGTAACGGCCCACCAAGGCGACGATTGGTAGCCGGACTGAGAGGTTGAACGGCCACATTGGGACTGAGACACGGCCCAG
>MG|1|V2|R|13|91.82|Firmicutes|Clostridia|Clostridiales|Ruminococcaceae|Faecalibacterium|prausnitzii|
CTGGGCCGTATCTCAGTCCCAATGTGGCCGTTCAACCTCTCAGTCCGGCTACTGATCGTCGCCTTGGTAGGCCGTTACCCCACCAACTAGCTAATCAGACGCAAGCCCATCTGTTAGCGGATTTCTCCTTTCCCACTGTGAGGATGTCCTCACTATGGCATATGCGGTATTAGCAGTCATTTCTAACTGTTGTTCCCCTCTAACAGGCAGGTTGCTTACGTG
>MG|1|V2|R|32|89.64|Firmicutes|Clostridia|Clostridiales|Ruminococcaceae|Faecalibacterium|prausnitzii|
CTGGGCCGTATCTCAGTCCCAATGTGGCCGTTCAACCTCTCAGTCCGGCTACTGATCGTCGCCTTGGTATGCCGTTACCACACCAACTAGCTAATCAGTCGCAAGCCCATCTGTTAGCGGATTGCTCCTTTCCCACTGGAGAGATGCCTCTCCTATGGCATATGCGGTATTAGCAGTCATTTCTAACTGTTGTTCCCCTCTAACAGGCAGGTTGCTTACGTG
>MG|1|V2|R|10|90.54|Firmicutes|Clostridia|Clostridiales|Ruminococcaceae|Faecalibacterium|prausnitzii|
CTGGGCCGTGTCTCAGTCCCAATGTGGCCGATCAACCTCTCAGTCCGGCTACCGATCGTCGACTTGGTAGGCCATTACCCCACCAACTATCTAATCGGACGCGAGCCCATCTTACAGCGGATTGCTCCTTTGACCCCTGCACCATGCGGTGCTGTGGTCTTATGCGGTATTAGCAACCGTTTCCGGTTGTTATCCCCCTCTGTAAGGCAGGTTGCTCACGCG
>MG|1|V2|R|81|90.95|Firmicutes|Clostridia|Clostridiales|Ruminococcaceae|Faecalibacterium|prausnitzii|
CTGGGCCGTATCTCAGTCCCAATGTGGCCGTTCAACCTCTCAGTCCGGCTACTGATCATCGTCTTGGTGGGCCGTTACCTCACCAACTAACTAATCAGACGCAAGCTCATCTATCAGCGGATTGCTCCTTTTCTATTTGTATCATGTGATACTCACAGCTTATGCGGTATTAGCAGTGATTTCTCACTGTTATTCCCCTCTGATAGGCAGATTGCTTACGCGT
>MG|1|V2|R|20|84.86|Firmicutes|Clostridia|Clostridiales|Ruminococcaceae|Faecalibacterium|prausnitzii|
CTGGACCGTCTCTCAGTTCCAGTGTGGCCGATCACCCTCTCAGGTCGGCTACCGATCGTCGCCTTGGTGGGCCGTTACCTCGCCAACTAGCTAATCGGACGCGAACTCACCCCATACCGGATTGCTCCTTTTACCTCATCGCCATGTGGCATCGTGGTCTTATGCGGTATTAGCAGATGTTTCCATCTGTTATCCCCCTGTATGGGACAGATTGTTCACGCGT
>MG|1|V2|F|32|89.64|Firmicutes|Clostridia|Clostridiales|Ruminococcaceae|Faecalibacterium|prausnitzii|
CACGTGAGCAACCTGCCTTTCAGAGGGGGACAACGGCTGGAAACGGCCGCTAATACCGCATAACATACCGAGGCGGCATCGTCTTGGTATCAAAGGAGCAATCCGCTGAAAGATGGGCTCGCGTCTGATTAGATAGTTGGTGAGGTAACGGCTCACCAAGTCGACGATCAGTAGCCGGACTGAGAGGTTGATCGGCCACATTGGGACTGAGATACGGCCCAG
>MG|1|V2|F|11|90.91|Firmicutes|Clostridia|Clostridiales|Ruminococcaceae|Faecalibacterium|prausnitzii|
CGCGTAAGCAATCTGCCTATCAGAGGGGAATAACAGTGAGAAATCACTGCTAATACCGCATAAGCTGTGAGTATCGCATGATACAAGCAGAAAAGGAGCAATCCGCTGATAGATGAGCTTGCGTCTGATTAGTTAGTTGGTAAGGTAACGGCTTACCAAGACGATGATCAGTAGCCGGACTGAGAGGTTGAACGGCCACATTGGGACTGAGATACGGCCCAG
>MG|1|V2|F|15|96.33|Firmicutes|Clostridia|Clostridiales|Ruminococcaceae|Faecalibacterium|prausnitzii|
TGCATAAGCAACCTGCCTATCAGAGGGGAACAACAGTTAGAAATGACTGCTAATACCGCATATGCCTTGAGAATCGCATGATTCAAAAGGGAAAGGAGCAATCCGCTGATAGATGGGCTTATGTCTGATTAGATAGTTGGTGTGGTAACGGCATACCAAGTCGACGATCAGTAGCCGGACTGAGAGGTTGAACGGCCACATTGGGACTGAGATACGGCCCAG
>MG|1|V2|F|31|96.85|Firmicutes|Clostridia|Clostridiales|Ruminococcaceae|Faecalibacterium|prausnitzii|
CACGTAAGCAACCTGCCTATCAGAGGGGAACAACAGTTAGAAATGACTGCTAATACCGCATATGCCAAGAGTATCGCATGATACAACTGGGAAAGGAGAAATCCGCTGATAGATGGGCTTGCGTCTGATTAGATAGTTGGTGTGGTAACGGCATACCAAGTCGACGATCAGTAGCCGAACTGAGAGGTTGAACGGCCACATTGGGACTGAGATACGGCCCAG
>MG|1|V2|R|27|86.82|Firmicutes|Clostridia|Clostridiales|Ruminococcaceae|Ruminococcus|flavefaciens|
CTGGGCCGTGTCTCAGTCCCAATGCGGCCGTTCAACCTCTCAGTTCGGCTACTGATCGTCGCCTTGGTGAGCCGTTACCTCCCCAACTAGCTAATCAGACGCGAGTCCATCCATAAGCGATAAATCTTTCAATATCAGCCATGCGGTCCAATATCAATATGAGGTATTACTACCCGTTTCCAAGTGCTATCCCTCTCTTATGGGCAGGTTACTCACGCGT
>MG|1|V2|R|13|85.14|Firmicutes|Clostridia|Clostridiales|Ruminococcaceae|Faecalibacterium|prausnitzii|
CTGGACCGTCTCTCAGTTCCAGTGTGGCCGATCACCCTCTCAGGTCGCTACCGATCGTCGCCTTGGTGGGCCGTTACCTCGCCAACTAGCTAATCGGACGCGAACTCACCCCATACCGGATAAATCCTTTTACCCCATCATCATGTGATGTCGTGGTCTTATGCGGTATTAGCAGATGTTTCCATCTGTTATCCCCCTGTATGGGACAGATTGTTCACGCG
>MG|1|V2|R|18|84.75|Firmicutes|Clostridia|Clostridiales|Ruminococcaceae|Faecalibacterium|prausnitzii|
CTGGACCGTCTCTCAGTTCCAGTGTGGCCGATCACCCTCTCAGGTCGGCTACCGATCGTCGCCTTGGTGGGCCGTTACCTCGCCAACTAGCTAATCGGACGCGAACTCACCCCATACCGGATTCCTCCTTTTACCCCATCGCCATGTGGCATCGTGGTCTTATGCGGTATTAGCAGATGTTTCCATCTGTTATCCCCCTGTATGGGACAGATTGTTCACGCGT
>MG|1|V2|R|11|85.59|Firmicutes|Clostridia|Clostridiales|Ruminococcaceae|Faecalibacterium|prausnitzii|
CTGGACCGTCTCTCAGTTCCAGTGTGGCCGATCACCCTCTCAGGTCGGCTACCGATCGTCGCCTTGGTGGGCCGTTACCTCACCAACCAGCTAATCGGACGCGAACTCACCCCATACCGGATTGCTCCTTTTACCCCATAGCCATGTGGCTTCGTGGTCTTATGCGGTATTAGCAGATGTTTCCATCTGTTATCCCCCTGTATGGGACAGATTGTTCACGCG
>MG|1|V2|F|25|94.95|Firmicutes|Clostridia|Clostridiales|Ruminococcaceae|Faecalibacterium|prausnitzii|
TGCATAAGCAACCTGCCTATCAGAGGGGAACAACAGTTAGAAATGACTGCTAATACCGCATATGCCTTGAGAATCGCATGGTTCAAAAGGGAAAGGAGCAATCCGCTGATAGATGGGCTTATGTCTGATTAGATAGTTGGTGTGGTAACGGCATACCAAGTCTACGATCAGTAGCCGGACTGAGAGGTTGGACGGCCACATTGGGACTGAGATACGGCCCAG
>MG|1|V2|F|17|94.95|Firmicutes|Clostridia|Clostridiales|Ruminococcaceae|Faecalibacterium|prausnitzii|
TGCATAAGCAACCTGCCTATCAGAGGGGAACAACAGTTAGAAATGACTGCTAATACCGCATATGCCTTGAGAATCGCATGGTTCAAGAGGGAAAGGAGCAATCCGCTGATAGATGGGCTTATGTCTGATTAGATAGTTGGTGTGGTAACGGCATACCAAGTCTACGATCAGTAGCCGGACTGAGAGGTTGGACGGCCACATTGGGACTGAGATACGGCCCAG
>MG|1|V2|F|12|95.05|Firmicutes|Clostridia|Clostridiales|Ruminococcaceae|Faecalibacterium|prausnitzii|
CGCGTGAGTAACCTGCCCTTGAGTGGGGGACAACAGTTGGAAACGACTGCTAATACCGCATAAGACCACAGAGCCGCATGGCTCAGAGGTAAAAGGATTTATTCGCTCAAGGATGGACTCGCGTCCAATTAGCTAGTTGGTGAGGTAACGGCCCACCAAGGCGACGATTGGTAGCCGGACTGAGAGGTTGATCGGCCACATTGGGACTGAGACACGGCCCAG
>MG|1|V2|R|10|95.48|Firmicutes|Clostridia|Clostridiales|Ruminococcaceae|Faecalibacterium|prausnitzii|
CTGGGCCGTATCTCAGTCCCAATGTGGCCGTTCATCCTCTCAGACCGGCTACTGATCGTCGCCTTGGTGGGCGTTACCCCACCAACCAGCTAATCAGACGCGAGGCCATCTTTCAGCACATAAAGCTTTGACTTCTCGGGGATGCCCCCAAGAAGCATCATGCGGTATTAGCAGTCGTTTCCAACTGTTGTCCCCCACTGAAAGGCAGGTTCCTCACGCG
>MG|1|V2|R|25|91.89|Firmicutes|Clostridia|Clostridiales|Ruminococcaceae|Faecalibacterium|prausnitzii|
CTGGGCCGTATCTCAGTCCCAATGTGGCCGTTCAACCTCTCAGTCCGGCTACTGATCGTCGCCTTGGTAGGCCGTTACCCCACCAACTAGCTAATCAGACGCAAGCCCATCTATTAGCGGATTTCTCCTTTCCTAACTGTATCATGCGATACTGTTAGCATATGCGGTATTAGCAATGATTTCTCACTGTTATTCCCCTCTAATAGGCAGGTTGCTTACGTG
>MG|1|V2|R|28|97.74|Firmicutes|Clostridia|Clostridiales|Ruminococcaceae|Roseburia / Ruminococcus / [Ruminococcus]|sp.|
TTGGGCCGTGTCTCAGTCCCAATGTGGCCGGTCACCCTCTCAGGTCGGCTACTGATCGTCGCCTTGGTAGGCCGTTACCCTGCCAACTAGCTAATCAGACGCGGGTCCATCTCATACCACCGGAGTTTTTACCTCTGCACCATGCGGTGCTGGGGTCTTATGCGGTATTAGCAGTCATTTCTAACTGTTATCCCCCCTGTATGAGGCAGGTTACCCACGCG
>MG|1|V2|R|85|96.85|Firmicutes|Clostridia|Clostridiales|Ruminococcaceae|Faecalibacterium|prausnitzii|
CTGGGCCGTATCTCAGTCCCAATGTGGCCGTTCAACCTCTCAGTTCGGCTACTGATCGTCGACTTGGTATGCCGTTACCACACCAACTATCTAATCAGACGCAAGCCCATCTATCAGCGGATTTCTCCTTTCCCAGTTGTATCATGCGATACTCTTGGCATATGCGGTATTAGCAGTCATTTCTAACTGTTGTTCCCCTCTGATAGGCAGGTTGCTTACGTG
>MG|1|V2|R|10|96.86|Firmicutes|Clostridia|Clostridiales|Ruminococcaceae|Faecalibacterium|prausnitzii|
CTGGGCCGTGTCTCAGTCCCAATGTGGCCGTTCAACCTCTCAGTCCGGCTACCAATCGTCGCCTTGGTGGGCCGTTACCTCACCAACTAGCTAATTGGACGCGAGTCCATCCTGAAGCGAATAAATCCTTTTCCCGCTGTGCCATGCGGCACTGTGGGCTTATGCGGTATTAGCAGTCGTTTCCAACTGTTGTCCCCCCACTCCAGGGCAGGTTACTCACGCG
>MG|1|V2|R|11|92.79|Firmicutes|Clostridia|Clostridiales|Ruminococcaceae|Faecalibacterium|prausnitzii|
CTGGGCCGTATCTCAGTCCCAATGTGGCCGTTCAACCTCTCAGTTCGGCTACTGATCGTCGACTTGGTGGGCCGTTACCTCACCAACTATCTAATCAGACGCAAGCCCATCTATTAGCGAATTGCTTCTTTCCCATTTGTACCATGTGGTACTCACGGCATATGCGGTATTAGCAGTCATTTCTAACTGTTGTTCCCCTCTAATAGGCAGGTTGCTTACGTG
>MG|1|V2|R|42|93.24|Firmicutes|Clostridia|Clostridiales|Ruminococcaceae|Faecalibacterium|prausnitzii|
CTGGGCCGTATCTCAGTCCCAATGTGGCCGTTCAACCTCTCAGTCCGGCTACTGATCGTCGCCTTGGTAAGCCATTACCCCACCAACTAGCTAATCAGACGCAAGCCCATCTATCAGCGGATTGCTCCTTTCCTAACTGTATCATGCGATACTGTTAGCATATGCGGTATTAGCAGTGATTTCTCACTGTTATTCCCCTCTGATAGGCAGGTTGCTTACGTG
>MG|1|V2|R|10|96.85|Firmicutes|Clostridia|Clostridiales|Ruminococcaceae|Faecalibacterium|prausnitzii|
CTGGGCCGTGTCTCAGTCCCAATGTGGCCGTTCAACCTCTCAGTCCGGCTACCAATCGTCGCCTTGGTGGGCCGTTACCTCACCAACTAGCTAATTGGACGCGAGTCCATCCTGAAGCGAATAAATCCTTTTCCCGCTGTGCCATGCGGCACTGTGGGCTTATGCGGTATTAGCAGTCGTTTCCAACTGTTGTCCCCCACTCCAGGGCAGGTTGCTCACGCG
>MG|1|V2|F|10|85.32|Firmicutes|Clostridia|Clostridiales|Ruminococcaceae|Faecalibacterium|prausnitzii|
CGCGTGAACAATCTGTCCCATACAGGGGGATAACAGATGGAAACATCTGCTAATACCGCATAAGACCACGATGCCACATGGCGACGAGGTAAAAGGAGGAATCCGGTATGGGGTGAGTTCGCGTCCGATTAGCTAGTTGGCGAGGTAACGGCCCACCAAGGCGACGATCGGTAGCCGACCTGAGAGGGTGATCGGCCACACTGGAACTGAGAGACGGTCCAG
>MG|1|V2|R|41|95.05|Firmicutes|Clostridia|Clostridiales|Ruminococcaceae|Faecalibacterium|prausnitzii|
CTGGGCCGTGTCTCAGTCCCAATGTGGCCGATCAACCTCTCAGTCCGGCTACCAATCGTCGCCTTGGTGGGCCGTTACCTCACCAACTAGCTAATTGGACGCGAGTCCATCCTTGAGCGAATAAATCCTTTTACCTCTGAGCCATGCGGCTCTGTGGTCTTATGCGGTATTAGCAGTCGTTTCCAACTGTTGTCCCCCACTCAAGGGCAGGTTACTCACGCG
>MG|1|V2|R|11|85.2|Firmicutes|Clostridia|Clostridiales|Ruminococcaceae|Faecalibacterium|prausnitzii|
CTGGACCGTCTCTCAGTTCCAGTGTGGCCGATCACCCTCTCAGGTCGCTACCGATCGTCGCCTTGGTGGGCCGTTACCTCGCCAACTAGCTAATCGGACGCGAACTCACCCCATACCGGATTGCTCCTTTTACCCCGTCGCCATGTGGCATCGTGGTCTTATGCGGTATTAGCAGATGTTTCCATCTGTTATCCCCCTGTATGGGACAGATTGTTCACGCG
>MG|1|V2|R|20|95.41|Firmicutes|Clostridia|Clostridiales|Ruminococcaceae|Faecalibacterium|prausnitzii|
CTGGGCCGTATCTCAGTCCCAATGTGGCCGTTCAACCTCTCAGTCCGGCTACTGATCGTAGACTTGGTATGCCGTTACCACACCAACTATCTAATCAGACATAAGCCCATCTATCAGCGGATTGCTCCTTTCCCTTTTGAACCATGCGATTCTCAAGGCATATGCGGTATTAGCAGTCATTTCTAACTGTTGTTCCCCTCTGATAGGCAGGTTGCTTATGCA
>MG|1|V2|R|71|96.38|Firmicutes|Clostridia|Clostridiales|Ruminococcaceae|Faecalibacterium|prausnitzii|
CTGGGCCGTATCTCAGTCCCAATGTGGCCGTTCATCCTCTCAGACCGGCTACTGATCGTCGCCTTGGTGGGCGTTACCCCACCAACCAGCTAATCAGACGCGAGGCCATCTTTCAGCACATAAAGCTTTGACTTCTCAGGGATGCCCCCAAGAAGCGTCATGCGGTATTAGCAGTCGTTTCCAACTGTTGTCCCCCACTGAAAGGCAGGTTCCTCACGCG
>MG|1|V2|R|15|97.73|Firmicutes|Clostridia|Clostridiales|Ruminococcaceae|Roseburia / Ruminococcus / [Ruminococcus]|sp.|
TTGGGCCGTGTCTCAGTCCCAATGTGGCCGGTCACCCTCTCAGGTCGGCTACTGATCGTCGCCTTGGTAGGCCGTTACCCTGCCAACTAGCTAATCAGACGCGGGTCCATCTCATACCACCGGAGTTTTTACCTCTGCACCATGCGGTGCTGGGGTCTTATGCGGTATTAGCAGTCATTTCTAACTGTTATCCCCCTGTGTGAGGCAGGTTACCCACGCG
>MG|1|V2|R|13|95.41|Firmicutes|Clostridia|Clostridiales|Ruminococcaceae|Faecalibacterium|prausnitzii|
CTGGGCCGTATCTCAGTCCCAATGTGGCCGTCCAACCTCTCAGTCCGGCTACTGATCGTAGACTTGGTATGCCGTTACCACACCAACTATCTAATCAGACATAAGCCCATCTATCAGCGGATTTCTCCTTTCCCTCTTGTATCATGCGATTCTCAAGGCATATGCGGTATTAGCAGTCATTTCTAACTGTTGTTCCCCTCTGATAGGCAGGTTGCTTATGCA
>MG|1|V2|F|21|91.82|Firmicutes|Clostridia|Clostridiales|Ruminococcaceae|Faecalibacterium|prausnitzii|
CACGTAAGCAACCTGCCTGTTAGAGGGGAACAACAGTTAGAAATGACTGCTAATACCGCATATGCCATAGTGAGGACATCCTCACAGTGGGAAAGGAGCAATCCGCTAACAGATGGGCTTGCGTCTGATTAGCTAGTTGGTGGGGTAACGGCCTACCAAGGCAACGATCAGTAGCCGGACTGAGAGGTTGAACGGCCACATTGGGACTGAGATACGGCCCAG
>MG|1|V2|R|10|96.83|Firmicutes|Clostridia|Clostridiales|Ruminococcaceae|Faecalibacterium|prausnitzii|
CTGGGCCGTATCTCAGTCCCAATGTGGCCGTTCATCCTCTCAGACCGGCTACTGATCGTCGCCTTGGTGGGCCGTTACCCCACCAACTAGCTAATCAGACGCGAGGCCATCTTTCAGCACATAAAGCTTTGACTTCTCGGGGATGCCCCCAAGAAGCGTCATGCGGTATTAGCAGTCGTTTCCAACTGTTGTCCCCCACTGAAAGGCAGGTTCCTCACGCG
>MG|1|V2|R|30|96.38|Firmicutes|Clostridia|Clostridiales|Ruminococcaceae|Faecalibacterium|prausnitzii|
CTGGGCCGTATCTCAGTCCCAATGTGGCCGTTCATCCTCTCAGACCGGCTACTGATCGTCGCCTTGGTGGGCCGTTACCCCACCAACCAGCTAATCAGACGCGAGGCCATCTTTCAGCACATAAAGCTTTGACTTCTCGGGGATGCCCCCAAGAAGCGTCATGCGGTATTAGCAGTCGTTTCCAACTGTTGTCCCCCACTGAAAGGCAGGTTCCTCACGCG
>MG|1|V2|R|20|89.24|Firmicutes|Clostridia|Clostridiales|Ruminococcaceae|Faecalibacterium|prausnitzii|
CTGGGCCGTATCTCAGTCCCAATGTGGCCGATCAACCTCTCAGTCCGGCTACTGATCGTCGACTTGGTGAGCCGTTACCTCACCAACTATCTAATCAGACGCGAGCCCATCTTTCAGCGGATTGCTCCTTTGATACCAAGACGATGCCGCCTCGGTATGTTATGCGGTATTAGCGGCCGTTTCCAGCCCGTTGTCCCCCTCTGAAAGGCAGGTTGCTCACGTG
>MG|1|V2|R|56|94.95|Firmicutes|Clostridia|Clostridiales|Ruminococcaceae|Faecalibacterium|prausnitzii|
CTGGGCCGTATCTCAGTCCCAATGTGGCCGTCCAACCTCTCAGTCCGGCTACTGATCGTAGACTTGGTATGCCGTTACCACACCAACTATCTAATCAGACATAAGCCCATCTATCAGCGGATTGCTCCTTTCCCTCTTGAACCATGCGATTCTCAAGGCATATGCGGTATTAGCAGTCATTTCTAACTGTTGTTCCCCTCTGATAGGCAGGTTGCTTATGCA
>MG|1|V2|R|12|85.52|Firmicutes|Clostridia|Clostridiales|Ruminococcaceae|Faecalibacterium|prausnitzii|
TTGGACCGTCTCTCAGTTCCAATGTGGCCGATCACCCTCTCAGGTCGGCTACCGATCGTCGCCTTGGTGGGCCGTTACCTCGCCAACTAGCTAATCGGACGCGAACTCACCCCGAACCGGATTGCTCCTTTTACCTCAGTTCCATGCGAAACCGTGGTCTTATGCGGTATTAGCAGATGTTTCCATCTGTTATCCCCCTGTCCGGGACAGATTGTTCACGCG
>MG|1|V2|F|11|84.68|Firmicutes|Clostridia|Clostridiales|Ruminococcaceae|Faecalibacterium|prausnitzii|
CGCGTGAACAATCTGTCCCATACAGGGGGATAACAGATGGAAACATCTGCTAATACCGCATAAGACCACGATGCCACATGGCGATGGGGTAAAAGGAGGAATCCGGTATGGGGTGAGTTCGCGTCCGATTAGCTAGTTGGCGAGGTAACGGCCCACCAAGGCGACGATCGGTAGCCGACCTGAGAGGGTGATCGGCCACACTGGAACTGAGAGACGGTCCAG
>MG|1|V2|R|25|90.91|Firmicutes|Clostridia|Clostridiales|Ruminococcaceae|Faecalibacterium|prausnitzii|
CTGGGCCGTATCTCAGTCCCAATGTGGCCGTTCAACCTCTCAGTCCGGCTACTGATCATCGTCTTGGTAAGCCGTTACCTTACCAACTAACTAATCAGACGCAAGCTCATCTATCAGCGGATTGCTCCTTTTCTGCTTGTATCATGCGATACTCACAGCTTATGCGGTATTAGCAGTGATTTCTCACTGTTATTCCCCTCTGATAGGCAGATTGCTTACGCG
>MG|1|V2|R|45|92.27|Firmicutes|Clostridia|Clostridiales|Ruminococcaceae|Faecalibacterium|prausnitzii|
CTGGGCCGTATCTCAGTCCCAATGTGGCCGTTCAACCTCTCAGTCCGGCTACTGATCGTCGCCTTGGTAGGCCGTTACCCCACCAACTAGCTAATCAGACGCAAGCCCATCTGTTAGCGGATTGCTCCTTTCCCACTGTGAGGATGTCCTCACTATGGCATATGCGGTATTAGCAGTCATTTCTAACTGTTGTTCCCCTCTAACAGGCAGGTTGCTTACGTG
>MG|1|V2|F|31|95.91|Firmicutes|Clostridia|Clostridiales|Ruminococcaceae|Faecalibacterium|prausnitzii|
CGCGTGAGCAACCTGCCCTTCAGAGGGGGATAGCGTCTGGAAACGGACGGTAATACCGCATAACGTACATTGACCGCATGATTGATGTACCAAAACTGAGGTGCTGAAGGATGGGCTCGCGTTGGATTAGATAGTTGGTGGGGTAACGGCCTACCAAGTCGACGATCCATAGCCGGACTGAGAGGTTGATCGGCCACATTGGGACTGAGACACGGCCCAG
>MG|1|V2|F|20|90.95|Firmicutes|Clostridia|Clostridiales|Ruminococcaceae|Faecalibacterium|prausnitzii|
CGCGTAAGCAATCTGCCTATCAGAGGGGAATAACAGTGAGAAATCACTGCTAATACCGCATAAGCTGTGAGTATCACATGATACAAATAGAAAAGGAGCAATCCGCTGATAGATGAGCTTGCGTCTGATTAGTTAGTTGGTGAGGTAACGGCCCACCAAGACGATGATCAGTAGCCGGACTGAGAGGTTGAACGGCCACATTGGGACTGAGATACGGCCCAG
>MG|1|V2|R|25|85.64|Firmicutes|Clostridia|Clostridiales|Ruminococcaceae|Faecalibacterium|prausnitzii|
CTGGACCGTCTCTCAGTTCCAGTGTGGCCGATCACCCTCTCAGGTCGGCTACCGATCGTCGCCTTGGTGGGCCGTTACCTCACCAACTAGCTAATCGGACGCGAACTCACCCCATACCGGATCGCTCCTTTTACCCCATCATCATGTGATGTCGTGGTCTTATGCGGTATTAGCAGATGTTTCCATCTGTTATCCCCCTGTATGGGACAGATTGTTCACGCG
>MG|1|V2|R|10|95.48|Firmicutes|Clostridia|Clostridiales|Ruminococcaceae|Faecalibacterium|prausnitzii|
CTGGGCCGTATCTCAGTCCCAATGTGGCCGTTCATCCTCTCAGACCGGCTACTGATCGTCGCCTTGGTGAGCCGTTACCCCACCAACCAGCTAATCAGACGCGAGGCCATCTTTCAGCACATAAAGCTTTGACTTCTCAGGGATGCCCCCAAGAAGCGTCATGCGGTATTAGCAGCCGTTTCCAACTGTTGTCCCCCGCTGAAAGGCAGGTTCCTCACGCG
>MG|1|V2|R|14|91.86|Firmicutes|Clostridia|Clostridiales|Ruminococcaceae|Faecalibacterium|prausnitzii|
CTGGGCCGTGTCTCAGTCCCAATGTGGCCGTTCAACCTCTCAGTCCGGCTACTGATCGTCGACTTGGTAGGCCGTTACCCCACCAACTATCTAATCAGACGCGAGCCCATCCTTCGGCACCTCAGTTTTGGTATCCGTATGATGCCATACAGTTACGTTATACGGTATTACCGTCCGTTTCCAGACGCTATCCCGTTCCGAAGGGCAGGTTGCTCACGCG
>MG|1|V2|F|11|89.64|Firmicutes|Clostridia|Clostridiales|Ruminococcaceae|Faecalibacterium|prausnitzii|
CACGTAAGCAACCTGCCTGTTAGAGGGGAACAACAGTTAGAAATGACTGCTAATACCGCATATGCCATAGGAGAGGCATCTCTCCAGTGGGAAAGGAGCAATCCGCTAACAGATGGGCTTGCGACTGATTAGCTAGTTGGTGTGGTAACGGCATACCAAGGCGACGATCAGTAGCCGGACTGAGAGGTTGAACGGCCACATTGGGACTGAGATACGGCCCAG
>MG|1|V2|R|107|94.95|Firmicutes|Clostridia|Clostridiales|Ruminococcaceae|Faecalibacterium|prausnitzii|
CTGGGCCGTATCTCAGTCCCAATGTGGCCGTCCAACCTCTCAGTCCGGCTACTGATCGTAGACTTGGTATGCCGTTACCACACCAACTATCTAATCAGACATAAGCCCATCTATCAGCGGATTGCTCCTTTCCCTTTTGAACCATGCGATTCTCAAGGCATATGCGGTATTAGCAGTCATTTCTAACTGTTGTTCCCCTCTGATAGGCAGGTTGCTTATGCA
>MG|1|V2|R|16|95.41|Firmicutes|Clostridia|Clostridiales|Ruminococcaceae|Faecalibacterium|prausnitzii|
CTGGGCCGTATCTCAGTCCCAATGTGGCCGTCCAACCTCTCAGTCCGGCTACTGATCGTAGACTTGGTATGCCGTTACCACACCAACTATCTAATCAGACATAAGCCCATCTATCAGCGGATTGCTCCTTTCCCTTTTGAATCATGCGATTCTCAAGGCATATGCGGTATTAGCAGTCATTTCTAACTGTTGTTCCCCTCTGATAGGCAGGTTGCTTATGCA
>MG|1|V2|R|35|95.93|Firmicutes|Clostridia|Clostridiales|Ruminococcaceae|Faecalibacterium|prausnitzii|
CTGGGCCGTATCTCAGTCCCAATGTGGCCGTTCATCCTCTCAGACCGGCTACTGATCGTCGCCTTGGTGGGCCATTACCCCACCAACCAGCTAATCAGACGCGAGGCCATCTTTCAGCACATAAAGCTTTGACTTCTCGGGGATGCCCCCAAGAAGCGTCATGCGGTATTAGCAGTCGTTTCCAACTGTTGTCCCCCACTGAAAGGCAGGTTCCTCACGCG
>MG|1|V2|R|26|92.69|Firmicutes|Clostridia|Clostridiales|Ruminococcaceae|Ruminococcus|flavefaciens|
CTGGGCCGTGTCTCAGTCCCAATGTGGCCGTTCAACCTCTCAGTCCGGCTACTGATCGTCGACTTGGTGAGCCGTTACCTCACCAACTATCTAATCAGACGCGAGCCCATCTTTCAGCGATAAAATCTTTGATATCCCTATGATGCCATAAGTATATGTTATGCGGTATTAGCGACCGTTTCCAGCCGTTATTCCCCTCTGAAAGGCAGGTTGCTCACGTG
>MG|1|V2|R|23|95.95|Firmicutes|Clostridia|Clostridiales|Ruminococcaceae|Faecalibacterium|prausnitzii|
CTGGGCCGTGTCTCAGTCCCAATGTGGCCGATCAACCTCTCAGTCCGGCTATGGATCGTCGACTTGGTAGGCCGTTACCCCACCAACTATCTAATCCAACGCGAGCCCATCCTTCAGCACCTCAGTTTTGGTACATCAATCATGCGGTCAATGTACGTTATGCGGTATTACCGTCCGTTTCCAGACGCTATCCCCCTCCTGAAGGGCAGGTTGCTCACGCGT
>MG|1|V2|R|22|90.45|Firmicutes|Clostridia|Clostridiales|Ruminococcaceae|Faecalibacterium|prausnitzii|
CTGGGCCGTATCTCAGTCCCAATGTGGCCGTTCAACCTCTCAGTCCGGCTACTGATCATCGTCTTGGTGGGCCGTTACCTCGCCAACTAACTAATCAGACGCAAGCTCATCTATCAGCGGATTGCTCCTTTTCTGCTTGTATCATGCGATACTCACAGCTTATGCGGTATTAGCAGTGATTTCTCACTGTTATTCCCCTCTGATAGGCAGATTGCTTACGCGT
>MG|1|V2|R|29|96.33|Firmicutes|Clostridia|Clostridiales|Ruminococcaceae|Faecalibacterium|prausnitzii|
CTGGGCCGTATCTCAGTCCCAATGTGGCCGTTCAACCTCTCAGTCCGGCTACTGATCGTCGACTTGGTATGCCGTTACCACACCAACTATCTAATCAGACATAAGCCCATCTATCAGCGGATTGCTCCTTTCCCTCTTGTACCATGCAATACTCAAGGCATATGCGGTATTAGCAGTCATTTCTAACTGTTGTTCCCCTCTGATAGGCAGGTTGCTTATGCA
>MG|1|V2|R|11|91.48|Firmicutes|Clostridia|Clostridiales|Ruminococcaceae|Faecalibacterium|prausnitzii|
CTGGGCCGTATCTCAGTCCCAATGTGGCCGTTCAACCTCTCAGTCCGGCTACTGATCGTCGCCTTGGTAGGCCGTTACCCCACCAACTAGCTAATCAGACGCAAGCCCATCTATTAGCGGATTTCTCCTTTCCTAACTGTATCATGCGATACTGTTAGCATATGCGGTATTAGCAATGATTTCTCACTGTTATTCCCCTCTCAATAGGCAGGTTGCTTACGTG
>MG|1|V2|F|11|92.69|Firmicutes|Clostridia|Clostridiales|Ruminococcaceae|Ruminococcus|flavefaciens|
CACGTGAGCAACCTGCCTTTCAGAGGGGAATAACGGCTGGAAACGGTCGCTAATACCGCATAACATATACTTATGGCATCATAGGGATATCAAAGATTTTATCGCTGAAAGATGGGCTCGCGTCTGATTAGATAGTTGGTGAGGTAACGGCTCACCAAGTCGACGATCAGTAGCCGGACTGAGAGGTTGAACGGCCACATTGGGACTGAGACACGGCCCAG
>MG|1|V2|F|15|91.89|Firmicutes|Clostridia|Clostridiales|Ruminococcaceae|Faecalibacterium|prausnitzii|
CACGTAAGCAACCTGCCTATTAGAGGGGAATAACAGTGAGAAATCATTGCTAATACCGCATATGCTAACAGTATCGCATGATACAGTTAGGAAAGGAGAAATCCGCTAATAGATGGGCTTGCGTCTGATTAGCTAGTTGGTGGGGTAACGGCCTACCAAGGCGACGATCAGTAGCCGGACTGAGAGGTTGAACGGCCACATTGGGACTGAGATACGGCCCAG
>MG|1|V2|R|10|85.2|Firmicutes|Clostridia|Clostridiales|Ruminococcaceae|Faecalibacterium|prausnitzii|
CTGGACCGTCTCTCAGTTCCAGTGTGGCCGATCACCCTCTCAGGTCGGCTACCGATCGTCGCCTTGGTGGGCCGTTACCTCGCCAACTAGCTAATCGGACGCGAACTCACCCCATACCGGATTCCTCCTTTTACCCCGTCGCCATGTGGCATCGTGGTCTTATGCGGTATTAGCAGATGTTTCCATCTGTTATCCCCCTGTATGGGACAGATTGTTCACGCG
>MG|1|V2|R|11|90.05|Firmicutes|Clostridia|Clostridiales|Ruminococcaceae|Faecalibacterium|prausnitzii|
CTGGGCCGTATCTCAGTCCCAATGTGGCCGTTGAACCTCTCAGTCCGGCTACTGATCGTGGTCTTGGTAGGCCGTTACCCCACCAACTAACTAATCAGACGCAAGCCCATCTGTTAGCGGATTGCTCCTTTCCCACTTGTATCATGCGATACTCGTGGCATATGCGGTATTAGCAACGATTTCTCGCTGTTATTCCCCTCTAACAGGCAGGTTGCTTACGTG
>MG|1|V2|R|11|95.41|Firmicutes|Clostridia|Clostridiales|Ruminococcaceae|Faecalibacterium|prausnitzii|
CTGGGCCGTATCTCAGTCCCAATGTGGCCGTTCAACCTCTCAGTCCGGCTACTGATCGTCGACTTGGTATGCCGTTACCACACCAACTATCTAATCAGACATAAGCCCATCTATCAGCAGATTGCTCCTTTCCCTTTTGAACCATGCGATTCTCAAGGCATATGCGGTATTAGCAGTCATTTCTAACTGTTGTTCCCCTCTGATAGGCAGGTTGCTTATGCA
>MG|1|V2|F|12|85.64|Firmicutes|Clostridia|Clostridiales|Ruminococcaceae|Faecalibacterium|prausnitzii|
CGCGTGAACAATCTGTCCCATACAGGGGGATAACAGATGGAAACATCTGCTAATACCGCATAAGACCACGACATCACATGATGATGGGGTAAAAGGAGCGATCCGGTATGGGGTGAGTTCGCGTCCGATTAGCTAGTTGGTGAGGTAACGGCCCACCAAGGCGACGATCGGTAGCCGACCTGAGAGGGTGATCGGCCACACTGGAACTGAGAGACGGTCCAG
>MG|1|V2|R|15|94.95|Firmicutes|Clostridia|Clostridiales|Ruminococcaceae|Faecalibacterium|prausnitzii|
CTGGGCCGTATCTCAGTCCCAATGTGGCCGTTCAACCTCTCAGTCCGGCTACTGATCGTAGACTTGGTATGCCGTTACCACACCAACTATCTAATCAGACATAAGCCCATCTATCAGCGGATTGCTCCTTTCCCTTTTAAATCATGCGATTTTCAAGGCATATGCGGTATTAGCAGTCATTTCTAACTGTTGTTCCCCTCTGATAGGCAGGTTGCTTATGCT
>MG|1|V2|R|26|95.87|Firmicutes|Clostridia|Clostridiales|Ruminococcaceae|Faecalibacterium|prausnitzii|
CTGGGCCGTATCTCAGTCCCAATGTGGCCGTTCAACCTCTCAGTCCGGCTACTGATCGTCGACTTGGTATGCCGTTACCACACCAACTATCTAATCAGACATAAGCCCATCTATCAGCAGATTGCTCCTTTCCCTTTTGAATCATGCGATTCTCAAGGCATATGCGGTATTAGCAGTCATTTCTAACTGTTGTTCCCCTCTGATAGGCAGGTTGCTTATGCA
>MG|1|V2|F|26|92.79|Firmicutes|Clostridia|Clostridiales|Ruminococcaceae|Faecalibacterium|prausnitzii|
CGCGTGAGCAACCTGCCCTTCAGAGGGGGATAGCGTCTGGAAACGGACGGTAATACCGCATAACGTGCAGATATCGCATGGTAACTGTACCAAAACTGAGGTGCTGAAGGATGGGCTCGCGTTGGATTAGATAGTTGGTGGGGTAACGGCCTACCAAGTCGACGATCCATAGCCGGACTGAGAGGTTGAACGGCCACATTGGGACTGAGACACGGCCCAG
>MG|1|V2|F|28|96.36|Firmicutes|Clostridia|Clostridiales|Ruminococcaceae|Faecalibacterium|prausnitzii|
CGCGTGGGTAACCTGCCTCACACAGGGGGATAACAGTTAGAAATGACTGCTAATACCGCATAAGACCACGGTGTCGCATGACACAGTGGTAAAAACTCCGGTGGTGTGAGATGGACCCGCGTCTGATTAGGTAGTTGGTGAGGTAACGGCTCACCAAGCCGACGATCAGTAGCCGGCCTGAGAGGGTGGACGGCCACATTGGGACTGAGACACGGCCCAA
>MG|1|V2|R|15|94.2|Firmicutes|Clostridia|Clostridiales|Ruminococcaceae|Faecalibacterium|prausnitzii|
CTGGGCCGTGTCTCAGTCCCAATGTGGCCGTTCAACCTCTCAGTCCGGCTACCAATCGTCGCCTTGGTGGGCCGTTACCTCACCAACTAGCTAATTGGACGCGAGTCCATCCCGAAGCAAACCGAAGTCCTTTTCCCTCCGAGCCATGCGGCTCTGTGGGCTTATGCGGTATTAGCAGTCGTTTCCAACTGTTGTCCCCCACTTCGGGGCAGGTTACTCACGCG
>MG|1|V2|F|14|96.4|Firmicutes|Clostridia|Clostridiales|Ruminococcaceae|Faecalibacterium|prausnitzii|
CGCGTGAGGAACCTGCCTTTCAGTGGGGGACAACAGTTGGAAACGACTGCTAATACCGCATGACGCTTCTTGGGGGGCATCCCTGAGAAGTCAAAGCTTTATGTGCTGAAAGATGGCCTCGCGTCTGATTAGCTGGTTGGTGGGGTAACGGCCCACCAAGGCGACGATCAGTAGCCGGTCTGAGAGGATGAACGGCCACATTGGGACTGAGATACGGCCCAG
>MG|1|V2|R|10|94.59|Firmicutes|Clostridia|Clostridiales|Ruminococcaceae|Faecalibacterium|prausnitzii|
CTGGGCCGTGTCTCAGTCCCAATGTGGCCGATCAACCTCTCAGTCCGGCTACCAATCGTTGCCTTGGTGGGCCGTTACCTCACCAACTAGCTAATTGGACGCGAGTCCATCCTTGAGCGAATAAATCCTTTTACCTCTGAGCCATGCGGCTCTGTGGTCTTATGCGGTATTAGCAGTCGTTTCCAACTGTTGTCCCCCACTCAAGGGCAGGTTACTCACGCG
>MG|1|V2|R|33|85.32|Firmicutes|Clostridia|Clostridiales|Ruminococcaceae|Faecalibacterium|prausnitzii|
CTGGACCGTCTCTCAGTTCCAGTGTGGCCGATCACCCTCTCAGGTCGGCTACCGATCGTCGCCTTGGTGGGCCGTTACCTCACCAACTAGCTAATCGGACGCGAACTCACCCCATACCGGATTGCTCCTTTTACCTCATCGCCATGTGGCATCGTGGTCTTATGCGGTATTAGCAGATGTTTCCATCTGTTATCCCCCTGTATGGGACAGATTGTTCACGCGT
>MG|1|V2|F|13|85.65|Firmicutes|Clostridia|Clostridiales|Ruminococcaceae|Faecalibacterium|prausnitzii|
CGCGTGAACAATCTGTCCCATACAGGGGGATAACAGATGGAAACATCTGCTAATACCGCATAAGACCACGATGCCACATGGCGACGGGGTAAAAGGAGCAATCCGGTATGGGGTGAGTTCGCGTCCGATTAGCTAGTTGGCGAGGTAACGGCCCACCAAGGCGACGATCGGTAGCCGACCTGAGAGGGTGATCGGCCACACTGGAACTGAGAGACGGTCCAG
>MG|1|V2|R|23|95.91|Firmicutes|Clostridia|Clostridiales|Ruminococcaceae|Faecalibacterium|prausnitzii|
CTGGGCCGTGTCTCAGTCCCAATGTGGCCGATCAACCTCTCAGTCCGGCTATGGATCGTCGACTTGGTAGGCCGTTACCCCACCAACTATCTAATCCAACGCGAGCCCATCCTTCAGCACCTCAGTTTTGGTACATCAATCATGCGGTCAATGTACGTTATGCGGTATTACCGTCCGTTTCCAGACGCTATCCCCCTCTGAAGGGCAGGTTGCTCACGCG
>MG|1|V2|F|59|96.83|Firmicutes|Clostridia|Clostridiales|Ruminococcaceae|Faecalibacterium|prausnitzii|
CGCGTGAGGAACCTGCCTTTCAGTGGGGGACAACAGTTGGAAACGACTGCTAATACCGCATGACGCTTCTTGGGGGCATCCCTGAGAAGTCAAAGCTTTATGTGCTGAAAGATGGCCTCGCGTCTGATTAGCTGGTTGGTGGGGTAACGGCCCACCAAGGCGACGATCAGTAGCCGGTCTGAGAGGATGAACGGCCACATTGGGACTGAGATACGGCCCAG
>MG|1|V2|R|25|96.86|Firmicutes|Clostridia|Clostridiales|Ruminococcaceae|Faecalibacterium|prausnitzii|
CTGGGCCGTGTCTCAGTCCCAATGTGGCCGTTCAACCTCTCAGTCCGGCTACCAATCGTCGCCTTGGTGGGCCGTTACCTCACCAACTAGCTAATTGGACGCGAGTCCATCCTGAAGCGAATAAATCCTTTTCCCGCTGCACCATGCGGTGCTGTGGGCTTATGCGGTATTAGCAGTCGTTTCCAACTGTTGTCCCCCCACTCCAGGGCAGGTTACTCACGCG
>MG|1|V2|R|13|92.79|Firmicutes|Clostridia|Clostridiales|Ruminococcaceae|Faecalibacterium|prausnitzii|
CTGGGCCGTATCTCAGTCCCAATGTGGCCGTTCAACCTCTCAGTCCGGCTACTGATCGTCGCCTTGGTAAGCCATTACCCCACCAACTAGCTAATCAGACGCAAGCCCATCTATCAGCGGATTACTCCTTTCCTAACTGTATCATGCGATACTGTTAGCATATGCGGTATTAGCAGTGATTTCTCACTGTTATTCCCCTCTGATAGGCAGGTTGCTTACGTG
>MG|1|V2|F|27|96.38|Firmicutes|Clostridia|Clostridiales|Ruminococcaceae|Faecalibacterium|prausnitzii|
CGCGTGAGGAACCTGCCTTTCAGTGGGGGACAACAGTTGGAAACGACTGCTAATACCGCATGACGCTTCTTGGGGGCATCCCCGAGAAGTCAAAGCTTTATGTGCTGAAAGATGGCCTCGCGTCTGATTAGCTGGTTGGTGGGGTAACGGCCCACCAAGGCGACGATCAGTAGCCGGTCTGAGAGGATGAACGGCCACATTGGGACTGAGATACGGCCCAG
>MG|1|V2|R|12|95.95|Firmicutes|Clostridia|Clostridiales|Ruminococcaceae|Faecalibacterium|prausnitzii|
TTGGGCCGTGTCTCAGTCCCAATGTGGCCGTCCACCCTCTCAGGCCGGCTACTGATCGTCGGCTTGGTGAGCCGTTACCTCACCAACTACCTAATCAGACGCGGGTCCATCTCACACCACCGGAGTTTTTACCACTGTGTCATGCGACACCGTGGTCTTATGCGGTATTAGCAGTCATTTCTAACTGTTATCCCCCCTGTGTGAGGCAGGTTACCCACGCGT
>MG|1|V2|R|14|97.27|Firmicutes|Clostridia|Clostridiales|Ruminococcaceae|Roseburia / Ruminococcus / [Ruminococcus]|sp.|
TTGGGCCGTGTCTCAGTCCCAATGTGGCCGGTCACCCTCTCAGGTCGGCTACTGATCGTCGCCTTGGTAGGCCGTTACCCTGCCAACTAGCTAATCAGACGCGGGTCCATCTCATACCACCGGAGTTTTTACCTCTGCACCATGCGGTGCTGGGGTCTTATGCGGTATTAGCAGTCATTTCTAACTGTTATCCCCCTGTGTGAGGCAGGTTGCCCACGCG
>MG|1|V2|R|89|96.36|Firmicutes|Clostridia|Clostridiales|Ruminococcaceae|Faecalibacterium|prausnitzii|
TTGGGCCGTGTCTCAGTCCCAATGTGGCCGTCCACCCTCTCAGGCCGGCTACTGATCGTCGGCTTGGTGAGCCGTTACCTCACCAACTACCTAATCAGACGCGGGTCCATCTCACACCACCGGAGTTTTTACCACTGTGTCATGCGACACCGTGGTCTTATGCGGTATTAGCAGTCATTTCTAACTGTTATCCCCCTGTGTGAGGCAGGTTACCCACGCG
>MG|1|V2|F|10|93.24|Firmicutes|Clostridia|Clostridiales|Ruminococcaceae|Faecalibacterium|prausnitzii|
CACGTAAGCAACCTGCCTATCAGAGGGGAATAACAGTGAGAAATCACTGCTAATACCGCATATGCTAACAGTATCGCATGATACAGTTAGGAAAGGAGCAATCCGCTGATAGATGGGCTTGCGTCTGATTAGCTAGTTGGTGGGGTAATGGCTTACCAAGGCGACGATCAGTAGCCGGACTGAGAGGTTGAACGGCCACATTGGGACTGAGATACGGCCCAG
>MG|1|V2|R|45|95.93|Firmicutes|Clostridia|Clostridiales|Ruminococcaceae|Faecalibacterium|prausnitzii|
CTGGGCCGTATCTCAGTCCCAATGTGGCCGTTCATCCTCTCAGACCGGCTACTGATCGTCGCCTTGGTGGGCGTTACCCCACCAACCAGCTAATCAGACGCGAGGCCATCTTTCAGCACATAAAGCTTTGACTTCTCGGGGATGCCCCCAAGAAGCGTCATGCGGTATTAGCAGTCGTTTCCAACTGTTGTCCCCCACTGAAAGGCAGGTTCCTCACGCG
>MG|1|V2|R|39|91.82|Firmicutes|Clostridia|Clostridiales|Ruminococcaceae|Faecalibacterium|prausnitzii|
CTGGGCCGTATCTCAGTCCCAATGTGGCCGTTCAACCTCTCAGTCCGGCTACTGATCGTTGCCTTGGTAGGCCGTTACCCCACCAACTAGCTAATCAGACGCAAGCCCATCTGTTAGCGGATTGCTCCTTTCCCACTGTGAGGATGTCCTCACTATGGCATATGCGGTATTAGCAGTCATTTCTAACTGTTGTTCCCCTCTAACAGGCAGGTTGCTTACGTG
>MG|1|V2|R|11|89.24|Firmicutes|Clostridia|Clostridiales|Ruminococcaceae|Faecalibacterium|prausnitzii|
CTGGGCCGTATCTCAGTCCCAATGTGGCCGCAGAGCCTCTCAGCCCGGCTACTGATCGTCGCCTTGGTCAGCCATTACCTAACCAACTAGCTAATCAGCCGCAAGCCCATCTATTAGCGGATTTCTCCTTTTCTTGCTATATCATGCGATATTACAAGCTTATGCGGTATTAGCAATGATTTCTCATTGTTATTCCCCTCTAATAGGTAGGTTGCTTACGTGT
>MG|1|V2|R|10|92.38|Firmicutes|Clostridia|Clostridiales|Ruminococcaceae|Faecalibacterium|prausnitzii|
CTGGGCCGTATCTCAGTCCCAATGTGGCCGTTCAACCTCTCAGTCCGGCTACTGATCGTCGCCTTGGTAAGCCATTACCCCACCAACTAGCTAATCAGACGCAAGCCCATCTATCAGCGGATTACTCCTTTCCTAACTGTATCATGCGATACTGTTAGCATATGCGGTATTAGCAGTTGATTTCTCACTGTTATTCCCCTCTGATAGGCAGGTTGCTTACGTG
>MG|1|V2|F|15|85.97|Firmicutes|Clostridia|Clostridiales|Ruminococcaceae|Ruminococcus|callidus|
CGCGTGAGTAACCTGCCCATAAGAGAGGGATAGCACTTGGAAACGGGTAGTAATACCTCATATTGATATTGGACCGCATGGTCTGATATTGAAAGATTTATCGCTTATGGATGGACTCGCGTCTGATTAGCTAGTTGGGGAGGTAACGGCTCACCAAGCGACGATCAGTAGCCGAACTGAGAGGTTGAACGGCCGCATTGGGACTGAGACACGGCCCAGAT
>MG|1|V2|R|29|96.33|Firmicutes|Clostridia|Clostridiales|Ruminococcaceae|Faecalibacterium|prausnitzii|
CTGGGCCGTATCTCAGTCCCAATGTGGCCGTTCAACCTCTCAGTCCGGCTACTGATCGTCGACTTGGTATGCCGTTACCACACCAACTATCTAATCAGACATAAGCCCATCTATCAGCGGATTGCTCCTTTCCCTTTTGAATCATGCGATTCTCAAGGCATATGCGGTATTAGCAGTCATTTCTAACTGTTGTTCCCCTCTGATAGGCAGGTTGCTTATGCA
>MG|1|V2|R|15|90.91|Firmicutes|Clostridia|Clostridiales|Ruminococcaceae|Faecalibacterium|prausnitzii|
CTGGGCCGTATCTCAGTCCCAATGTGGCCGTTCAACCTCTCAGTCCGGCTACTGATCATCGTCTTGGTGGGCCGTTACCTCACCAACTAACTAATCAGACGCAAGCTCATCTATCAGCGGATTGCTCCTTTTCTGCTTGTATCATGCGATACTCACAGCTTATGCGGTATTAGCAGTGATTTCTCACTGTTATTCCCCTCTGATAGGCAGATTGCTTACGCG
>MG|1|V2|R|12|95.87|Firmicutes|Clostridia|Clostridiales|Ruminococcaceae|Faecalibacterium|prausnitzii|
CTGGGCCGTATCTCAGTCCCAATGTGGCCGTTCAACCTCTCAGTCCGGCTACTGATCGTAGACTTGGTATGCCGTTACCACACCAACTATCTAATCAGACATAAGCCCATCTATCAGCGGATTGCTCCTTTCCCTTTTATATCATGCGATATTCAAGGCATATGCGGTATTAGCAGTCATTTCTAACTGTTGTTCCCCTCTGATAGGCAGGTTGCTTATGCA
>MG|1|V2|F|12|91.93|Firmicutes|Clostridia|Clostridiales|Ruminococcaceae|Faecalibacterium|prausnitzii|
CGCGTGAGCAACCTGCCTTTCAGAGGGGGATAACGTCTTGAAAAGGACGCTAATACCGCATGACATTCTGTTTTCGCATGGAGACGGAATCAAAGGAGCAATCCGCTGAAAGATGGGCTCGCGTCCGATTAGATAGTTGGCGGGGTAGAGGCCCACCAAAGTCGACGATCGGTAGCCGGACTGAGAGGTTGAACGGCCACATTGGGACTGAGACACGGCCCAG
>MG|1|V2|R|12|84.23|Firmicutes|Clostridia|Clostridiales|Ruminococcaceae|Faecalibacterium|prausnitzii|
CTGGACCGTCTCTCAGTTCCAGTGTGGCCGATCACCCTCTCAGGTCGCTACCGATCGTCGCCTTGGTGGGCCGTTACCTCGCCAACTAGCTAATCGGACGCGAACTCACCCCATACCGGATTCCTCCTTTTACCCCATCGCCATGTGGCATCGTGGTCTTATGCGGTATTAGCAGATGTTTCCATCTGTTATCCCCCTGTATGGGACAGATTGTTCACGCG
>MG|1|V2|R|216|98.19|Firmicutes|Clostridia|Clostridiales|Ruminococcaceae|Roseburia / Ruminococcus / [Ruminococcus]|sp.|
TTGGGCCGTGTCTCAGTCCCAATGTGGCCGGTCACCCTCTCAGGTCGGCTACTGATCGTCGCCTTGGTAGGCCGTTACCCTGCCAACTAGCTAATCAGACGCGGGTCCATCTCATACCACCGGAGTTTTTACCTCTGCACCATGCGGTGCTGGGGTCTTATGCGGTATTAGCAGTCATTTCTAACTGTTATCCCCCTGTATGAGGCAGGTTACCCACGCGT
>MG|1|V2|R|27|90.54|Firmicutes|Clostridia|Clostridiales|Ruminococcaceae|Faecalibacterium|prausnitzii|
CTGGGCCGTGTCTCAGTCCCAATGTGGCCGATCAACCTCTCAGTCCGGCTACCGATCGTCGACTTGGTGAGCCGTTACCTCACCAACTATCTAATCGGACGCGAGCCCATCTTACAGCGGATTGCTCCTTTGACCCCTGCACCATGCGATGCTGTGGTCTCATGCGGTATTAGCAACCGTTTCCGGTTGTTATCCCCCTCTGTAAGGCAGGTTGCTCACGCG
>MG|1|V2|R|36|92.34|Firmicutes|Clostridia|Clostridiales|Ruminococcaceae|Faecalibacterium|prausnitzii|
CTGGGCCGTGTCTCAGTCCCAATGTGGCCGTTCAACCTCTCAGTCCGGCTACCGATCGTCGACTTGGTGGGCCTCTACCCCGCCAACTATCTAATCGGACGCGAGCCCATCTTTCAGCGGATTGCTCCTTTGATTCCGTCTCCATGCGAAAACAGAATGTCATGCGGTATTAGCGTCCTTTTCAAGACGTTATCCCCCTCTGAAAGGCAGGTTGCTCACGCG
>MG|1|V2|F|22|92.27|Firmicutes|Clostridia|Clostridiales|Ruminococcaceae|Faecalibacterium|prausnitzii|
CACGTAAGCAACCTGCCTGTTAGAGGGGAACAACAGTTAGAAATGACTGCTAATACCGCATATGCCATAGTGAGGACATCCTCACAGTGGGAAAGGAGCAATCCGCTAACAGATGGGCTTGCGTCTGATTAGCTAGTTGGTGGGGTAACGGCCTACCAAGGCGACGATCAGTAGCCGGACTGAGAGGTTGAACGGCCACATTGGGACTGAGATACGGCCCAG
>MG|1|V2|R|16|85.59|Firmicutes|Clostridia|Clostridiales|Ruminococcaceae|Faecalibacterium|prausnitzii|
CTGGACCGTCTCTCAGTTCCAGTGTGGCCGATCACCCTCTCAGGTCGGCTACCGATCGTCGCCTTGGTGGGCCGTTACCTCGCCAACTAGCTAATCGGACGCGAACTCACCCCATACCGGATAAATCCTTTTACCCCATCATCATGTGATGTCGTGGTCTTATGCGGTATTAGCAGATGTTTCCATCTGTTATCCCCCTGTATGGGACAGATTGTTCACGCG
>MG|1|V2|R|10|90.45|Firmicutes|Clostridia|Clostridiales|Ruminococcaceae|Faecalibacterium|prausnitzii|
CTGGGCCGTATCTCAGTCCCAATGTGGCCGTTCAACCTCTCAGTCCGGCTACTGATCATCGTCTTGGTGGGCCGTTACCTCACCAACTAACTAATCAGACGCAAGCTCATCTATCAGCGGATTACTCCTTTTCTGCTTGTATCATGCGATACTCACAGCTTATGCGGTATTAGCAGTGATTTCTCACTGTTATTCCCCTCTGATAGGCAGATTGCTTACGCG
>MG|1|V2|F|30|94.55|Firmicutes|Clostridia|Clostridiales|Ruminococcaceae|Faecalibacterium|prausnitzii|
CGCGTGAGCAACCTGCCCTTCAGAGGGGGATAGCGTCTGGAAACGGACGGTAATACCGCATAACGTACAGAGACCGCATGATCTTTGTACCAAAACTGAGGTGCTGAAGGATGGGCTCGCGTTGGATTAGATAGTTGGTGGGGTAACGGCCTACCAAGTCGACGATCCATAGCCGGACTGAGAGGTTGATCGGCCACATTGGGACTGAGACACGGCCCAG
>MG|1|V2|R|11|96.36|Firmicutes|Clostridia|Clostridiales|Ruminococcaceae|Ruminococcus|sp.|
TTGGGCCGTGTCTCAGTCCCAATGTGGCCGGTCACCCTCTCAGGTCGGCTACTGATCGTCGCCTTGGTAGGCCTTTACCCTGCCAACTAGCTAATCAGACGCGGGCTCATCTCACACCACCGGAGTTTTTACCCCTGCACCATGCGGTGCTGTGGTCTTATGCGGTATTAGCAGCCATTTCTAACTGTTATCCCCCTGTGTGAGGCAGGTTACCCACGCG
>MG|1|V2|R|97|92.34|Firmicutes|Clostridia|Clostridiales|Ruminococcaceae|Faecalibacterium|prausnitzii|
CTGGGCCGTATCTCAGTCCCAATGTGGCCGTTCAACCTCTCAGTCCGGCTACTGATCGTCGCCTTGGTAGGCCGTTACCCCACCAACTAGCTAATCAGACGCAAGCCCATCTATTAGCGGATTGCTCCTTTCCTAACTGTATCATGCGATACTGTTAGCATATGCGGTATTAGCAATGATTTCTCACTGTTATTCCCCTCTAATAGGCAGGTTGCTTACGTG
>MG|1|V2|R|53|89.64|Firmicutes|Clostridia|Clostridiales|Ruminococcaceae|Faecalibacterium|prausnitzii|
CTGGGCCGTATCTCAGTCCCAATGTGGCCGATCAACCTCTCAGTCCGGCTACTGATCGTCGACTTGGTGAGCCGTTACCTCACCAACTATCTAATCAGACGCGAGCCCATCTTTCAGCGGATTGCTCCTTTGATACCAAGACGATGCCGCCTCGGTATGTTATGCGGTATTAGCGGCCGTTTCCAGCCGTTGTCCCCCTCTGAAAGGCAGGTTGCTCACGTG
>MG|1|V2|F|13|95.87|Firmicutes|Clostridia|Clostridiales|Ruminococcaceae|Faecalibacterium|prausnitzii|
TGCATAAGCAACCTGCCTATCAGAGGGGAACAACAGTTAGAAATGACTGCTAATACCGCATATGCCTTGAGAATCGCATGATTCAAAAGGGAAAGGAGCAATCTGCTGATAGATGGGCTTATGTCTGATTAGATAGTTGGTGTGGTAACGGCATACCAAGTCGACGATCAGTAGCCGGACTGAGAGGTTGAACGGCCACATTGGGACTGAGATACGGCCCAG
>MG|1|V2|R|91|96.83|Firmicutes|Clostridia|Clostridiales|Ruminococcaceae|Faecalibacterium|prausnitzii|
CTGGGCCGTATCTCAGTCCCAATGTGGCCGTTCATCCTCTCAGACCGGCTACTGATCGTCGCCTTGGTGGGCCGTTACCCCACCAACCAGCTAATCAGACGCGAGGCCATCTTTCAGCACATAAAGCTTTGACTTCTCAGGGATGCCCCCAAGAAGCGTCATGCGGTATTAGCAGTCGTTTCCAACTGTTGTCCCCCACTGAAAGGCAGGTTCCTCACGCG
>MG|1|V2|R|14|94.22|Firmicutes|Clostridia|Clostridiales|Ruminococcaceae|Faecalibacterium|prausnitzii|
CTGGGCCGTGTCTCAGTCCCAATGTGGCCGTTCAACCTCTCAGTCCGGCTACCAATCGTCGCCTTGGTGGGCCGTTACCTCACCAACTAGCTAATTGGACGCGAGTCCATCCCGAAGCAAACCGAAGTCCTTTTCCCTCTGAGCCATGCGGCTCTGTGGGCTTATGCGGTATTAGCAGTCGTTTCCAACTGTTGTCCCCCACTTCGGGGCAGGTTACTCACGCGT
>MG|1|V2|F|93|98.18|Firmicutes|Clostridia|Clostridiales|Ruminococcaceae|Roseburia / Ruminococcus / [Ruminococcus]|sp.|
CGCGTGGGTAACCTGCCTCATACAGGGGGATAACAGTTAGAAATGACTGCTAATACCGCATAAGACCCCAGCACCGCATGGTGCAGAGGTAAAAACTCCGGTGGTATGAGATGGACCCGCGTCTGATTAGCTAGTTGGCAGGGTAACGGCCTACCAAGGCGACGATCAGTAGCCGACCTGAGAGGGTGACCGGCCACATTGGGACTGAGACACGGCCCAA
>MG|1|V2|R|17|95.05|Firmicutes|Clostridia|Clostridiales|unclassified Clostridiales|Pseudoflavonifractor|capillosus|
CTGGGCCGTGTCTCAGTCCCAATGTGGCCGGCCAACCTCTCAGTCCGGCTACTGATCGTCGCCTTGGTGGGCCGTTACCCCGCCAACTAGCTAATCAGACGCGAGGCCATCTCAGAGCGATAAATCTTTGGCAGCAAGATCATGCGATCTCGCTGCATCATGCGGTATTAGCAGCTGTTTCCAACTGTTATTCCCCACTCCGAGGCAGGTTCCTCACGCG
>MG|1|V2|R|15|79.61|Firmicutes|Clostridia|Thermoanaerobacterales|Thermoanaerobacteraceae|Carboxydothermus|hydrogenoformans|
TTGGGCCGTGTCTCAGTCCCAATGTGGCCGTCCAACCTCTCAGTCCGGCTACGCATCGTCGCCTTGGTAGGCCATTACCCCACCAACTAGCTAATACGCCGCAGGCCCATCTAAGAGCGACGCTGTAAAGCGCCTTTTAATACAGAAACGAAACTGTATATCATCCGGTATTAGCTACCGTTTCCAGTAGTTGTCCCAGACTCAAAGGTAGGTCACCCACGTGTTACTCACCCGTCCGCCAGGAGCTATTCCCGTGTACAGGGCAGGTCGGTCACGCA
>MG|1|V2|R|26|88.34|Firmicutes|Erysipelotrichi|Erysipelotrichales|Erysipelotrichaceae|Bulleidia|hoa12_73A10|
TTGGGCCGTGTCTCAGTCCCAATGTGGCCGTTCACCCTCTCAGGTCGGCTACGTATCATCGCCTTGGTGGGCCGTTACCTCACCAACTAGCTAATACGCCGTAAGCCCATCTACTTGTGTTTCTAACCTTTAATGATTTATGGATGCCCATATATCACCTATCCGGTTTTAGCTATCGTTTCCAATAGTTATCCCAGTCCTTGTAGGCAGGTTGCTTACGTTT
>MG|1|V2|F|30|91.63|Firmicutes|Erysipelotrichi|Erysipelotrichales|Erysipelotrichaceae|Bulleidia|p-1630-c5|
TACATAAGCAACCTGCCCACGGAGACCGGGATAATCTCTGGAAACGGGGACTAAAACCGGATAGGCAGTAATGAGGCATCTCAATACTGTTAAAGGTGAGAGACACTGGTGGATGGGCTTATGGCGCATTAGCTAGTTGGTGAGGTAACGGCCCACCAAGGCGATGATGCGTAGCCGGCCTGAGAGGGTGAACGGCCACATTGGGACTGAGACACGGCCCAG
>MG|1|V2|F|10|88.34|Firmicutes|Erysipelotrichi|Erysipelotrichales|Erysipelotrichaceae|Bulleidia|hoa12_73A10|
AACGTAAGCAACCTGCCTACAAGGACTGGGATAACTATTGGAAACGATAGCTAAAACCGGATAGGTGATATATGGGCATCCATAAATCATTAAAGGTTAGAAACACAAGTAGATGGGCTTACGGCGTATTAGCTAGTTGGTGAGGTAACGGCCCACCAAGGCGATGATACGTAGCCGACCTGAGAGGGTGAACGGCCACATTGGGACTGAGACACGGCCCAA
>MG|1|V2|F|37|95.93|Firmicutes|Erysipelotrichi|Erysipelotrichales|Erysipelotrichaceae|Bulleidia|p-1630-c5|
TACATAAGCAACCTGCCTACAAAGACTGGGATAATCTCTGGAAACGGGGACTAAAACCGGATAGGTAATCAGATCACATGATCAGATTATTAAAGGTCAGAAACACTAGTAGATGGGCTTATGGTGCATTAGTTAGTTGGTAAGGTAACGGCCTACCAAGACGATGATGCATAGCCGGGCTGAGAGGCTGAACGGCCACATTGGGACTGAGACACGGCCCAG
>MG|1|V2|R|17|91.63|Firmicutes|Erysipelotrichi|Erysipelotrichales|Erysipelotrichaceae|Bulleidia|p-1630-c5|
CTGGGCCGTGTCTCAGTCCCAATGTGGCCGTTCACCCTCTCAGGCCGGCTACGCATCATCGCCTTGGTGGGCCGTTACCTCACCAACTAGCTAATGCGCCATAAGCCCATCCACCAGTGTCTCTCACCTTTAACAGTATTGAGATGCCTCATTACTGCCTATCCGGTTTTAGTCCCCGTTTCCAGAGATTATCCCGGTCTCCGTGGGCAGGTTGCTTATGTA
>MG|1|V2|R|12|95.5|Firmicutes|Erysipelotrichi|Erysipelotrichales|Erysipelotrichaceae|Bulleidia|p-1630-c5|
CTGGGCCGTGTCTCAGTCCCAATGTGGCCGTTCAGCCTCTCAGCCCGGCTATGCATCATCGTCTTGGTAGGCCGTTACCTTACCAACTAACTAATGCACCATAAGCCCATCTACTAGTGTTTCTGACCTTTAATAATCTGATCATGTGATCTGATTACCTATCCGGTTTTAGTCCCCGTTTCCAGAGATTATCCCAGTCTTTGTAGGCTAGGTTGCTTATGTA
>MG|1|V2|R|120|95.93|Firmicutes|Erysipelotrichi|Erysipelotrichales|Erysipelotrichaceae|Bulleidia|p-1630-c5|
CTGGGCCGTGTCTCAGTCCCAATGTGGCCGTTCAGCCTCTCAGCCCGGCTATGCATCATCGTCTTGGTAGGCCGTTACCTTACCAACTAACTAATGCACCATAAGCCCATCTACTAGTGTTTCTGACCTTTAATAATCTGATCATGTGATCTGATTACCTATCCGGTTTTAGTCCCCGTTTCCAGAGATTATCCCAGTCTTTGTAGGCAGGTTGCTTATGTA
>MG|1|V2|R|21|95.56|Firmicutes|Erysipelotrichia|Erysipelotrichales|Erysipelotrichaceae|Erysipelatoclostridium|spiroforme|
CTGGGCCGTGTCTCAGTCCCAGTGTGGCCGGTCACCCTCTCAGGTCGGCTACGCATCGTCGCCTTGGTGGGCCGTTACCCCTCCAACAAGCTAATGCGCCGTAAGCCCATCCTCTACCAGTCCCGTAGCACTTTTAATATGGTCACCATGCAGTGTCCATACCTATGCGGTCTTAGCTGCCGTTTCCAGCAGTTATCCCCCTGTCTAGGGCAGGTTACTTATGTA
>MG|1|V2|R|20|94.12|Firmicutes|Erysipelotrichia|Erysipelotrichales|Erysipelotrichaceae|Erysipelatoclostridium|saccharogumia|
CTGGGCCGTGTCTCAGTCCCAGTGTGGCCGGTCACCCTCTCAGGTCGGCTACGCATCGTCGCCTTGGTGAGCCGTTACCTCACCAACCAGCTAATGCGCCATAAGTCCATCCTCTACCAGTGCCTTGGCACTTTTAATACAGTTATCATGCGATCTCTGTACCTATGCGGTCTTAGCTGACGTTTCCATCAGTTATCCCCCTGTAAAGGCCAGGTTGCTTACGTA
>MG|1|V2|F|10|82.74|Firmicutes|Erysipelotrichia|Erysipelotrichales|Erysipelotrichaceae|Erysipelothrix|sp.|
TACATAAGCAACCTGCCCCAATGTGTGGGATAACGCTTGGAAACGAGTGCTAATACCACATAGCTTAGATATGGCATCATATCATAACTAAAGGTGCTTTGGCATCGCTTTGGGATGGGCTTATGGTGTATTAGTTAGTTGGTGAGGTAACGGCTCACCAAGACGATGATACATAGCCGGCCTGAGAGGGTGAACGGCCACATTGGGACTGAGACACGGCCCAG
>MG|1|V2|R|12|93.67|Firmicutes|Erysipelotrichia|Erysipelotrichales|Erysipelotrichaceae|Erysipelatoclostridium|saccharogumia|
CTGGGCCGTGTCTCAGTCCCAGTGTGGCCGGTCACCCTCTCAGGTCGGCTACGCATCGTCGCCTTGGTGAGCCGTTACCTCACCAACCAGCTAATGCGCCATAAGTCCATCCTCTACCAGTGCTTGGCACTTTTAATACAGTTATCATGCGATCTCTGTACCTATGCGGTCTTAGCTGACGTTTCCATCAGTTATCCCCCTGTAAAGGCCAGGTTGCTTACGTA
>MG|1|V2|F|15|82.18|Proteobacteria|Alphaproteobacteria|Rhizobiales|Beijerinckiaceae|Camelimonas|lactis|
CGCGTAGGAACGCACCCTGCAGTGAGGGATAAGACACCGAAAGGTGTTCTAATACCGCATACGGTCTTCGGATTAAAGCTTTATGCGCTGAAGGAGCGGCCTGCGTCATATTAGATTGTTGGTGGGGTAATGGCCTACCAAGTCGATGATGTGTAGCTGGTCTGAGAGGATGATCAGCCAGACTGGGACTGAGACACGGCCCAG
>MG|1|V2|R|64|82.18|Proteobacteria|Alphaproteobacteria|Rhizobiales|Beijerinckiaceae|Camelimonas|lactis|
CTGGGCCGTGTCTCAGTCCCAGTCTGGCTGATCATCCTCTCAGACCAGCTACACATCATCGACTTGGTAGGCCATTACCCCACCAACAATCTAATATGACGCAGGCCGCTCCTTCAGCGCATAAAGCTTTAATCCGAAGACCGTATGCGGTATTAGAACACCTTTCGGTGTCTTATCCCTCACTGCAGGGTGCGTTCCTACGCG
>MG|1|V2|R|419|83.17|Proteobacteria|Alphaproteobacteria|Rhodobacterales|Rhodobacteraceae|Roseivivax|halotolerans|
CTGGGCCGTATCTCAGTCCCAGTCTGGCTGATCATCCTCTCAGACCAGCTACACATCATCGGCTTGGTAGGCCATTACCCCACCAACTACCTAATATGACGCAGGCCGCTCCTTCAGCGCATAAATGCTTTAATCCGAAGACCGTATGCGGTATTAGAACACCTTTCGGTATCTTATCCCTCACTGTAGGGTGCGTTCCTACGCG
>MG|1|V2|R|19|83.65|Proteobacteria|Alphaproteobacteria|Rhodobacterales|Rhodobacteraceae|Roseivivax|halotolerans|
CTGGGCCGTGTCTCAGTCCCAGTCTGGCTGATCATCCTCTCAGACCAGCTACACATCATCGGCTTGGTAGGCCATTACCCCACCAACTACCTAATATGACGCAGGCCGCTCCTTCAGCGCATAAATGCTTTAATCCGAAGACCGTATGCGGTATTAGAACACCTTTCGGTATCTTATCCCTCACTGTAGGGTGCGTTCCTACGCG
>MG|1|V2|R|13|83.01|Proteobacteria|Alphaproteobacteria|Rhodobacterales|Rhodobacteraceae|Roseivivax|halotolerans|
CTGGGCCGTATCTCAGTCCCAGTCTGGCTGATCATCCTCTCAGACCAGCTACACATCATCGGCTTGGTAGGCCATTACCCCACCAACTACCTAATATGACGCAGGCCGCTCCTTCAGCGCATAAAGCTTTAATCCGAAGACCGTATGCGGTATTAGAACACCTTTCGGTGTCTTATCCCTCACTGCAGGGTGCGTTCCTACGCG
>MG|1|V2|F|112|83.17|Proteobacteria|Alphaproteobacteria|Rhodobacterales|Rhodobacteraceae|Roseivivax|halotolerans|
CGCGTAGGAACGCACCCTACAGTGAGGGATAAGATACCGAAAGGTGTTCTAATACCGCATACGGTCTTCGGATTAAAGCATTTATGCGCTGAAGGAGCGGCCTGCGTCATATTAGGTAGTTGGTGGGGTAATGGCCTACCAAGCCGATGATGTGTAGCTGGTCTGAGAGGATGATCAGCCAGACTGGGACTGAGATACGGCCCAG
>MG|1|V2|R|26|83.09|Proteobacteria|Alphaproteobacteria|Rhodobacterales|Rhodobacteraceae|Roseivivax|halotolerans|
CTGGGCCGTATCTCAGTCCCAGTCTGGCTGATCATCCTCTCAGACCAGCTACACATCATCGGCTTGGTAGGCCATTACCCCACCAACTACCTAATATGACGCAGGCCGCTCCTTCAGCGCATAAATGCTTTAATCCGAAGACCGTATGCGGTATTAGAACACCTTTCGGTGTCTTATCCCTCACTGCAGGGTGCGTTCCTACGCG
>MG|1|V2|R|17|84.85|Proteobacteria|Alphaproteobacteria|Rhodobacterales|Rhodobacteraceae|Pannonibacter|sp.|
CTGGGCCGTGTCTCAGTCCCAGTGTGGCTGATCATCCTCTCGGACCAGCTACTGATCATCGCCTTGGTAAGCTATTGCCTCACCAACTAGCTAATCAGACGCGAGCCCCTCCTCGGGCGGATTCCTCCTTTTGCTCCTCAGCCTACGGGGTATTAGCAGCCGTTTCCAGCTGTTGTTCCCCTCCCAAGGGTAGGTTCTTACGCG
>MG|1|V2|F|20|79.38|Proteobacteria|Betaproteobacteria|Burkholderiales|Oxalobacteraceae|Collimonas|fungivorans|
CGCGTGGGAACATACCCCAAACTGAGGGATAACTAGTCGAAAGATTAGCTAATACCGCATGTGATCTACGGATTAAAGCTTTCGGGCGGTTTGGGAATGGCCTGCGTACGATTAGATAGTTGGTGAGGTAAAGGCTCACCAAGTCGACGATCGTTAGATGGTTTGAGAGGATGATCATCCAGACTGGGACTGAGACACGGCCCAG
>MG|1|V2|R|55|79.38|Proteobacteria|Betaproteobacteria|Burkholderiales|Oxalobacteraceae|Collimonas|fungivorans|
CTGGGCCGTGTCTCAGTCCCAGTCTGGATGATCATCCTCTCAAACCATCTAACGATCGTCGACTTGGTGAGCCTTTACCTCACCAACTATCTAATCGTACGCAGGCCATTCCCAAACCGCCCGAAAGCTTTAATCCGTAGATCACATGCGGTATTAGCTAATCTTTCGACTAGTTATCCCTCAGTTTGGGGTATGTTCCCACGCGG
>MG|1|V2|R|28|95.67|Proteobacteria|Deltaproteobacteria|Desulfovibrionales|Desulfovibrionaceae|Desulfovibrio|piger|
CTGGACCGTGTTTCAGTTCCAGTGTGGCCGATCATCCTCTCAGATCGGCTACCCATCGTTGCCTTGGTAGGCCATTACCCCACCAACTAGCTAATGGGACGCGGACTCATCTCTATGCGATAGCTTGCAAGCAGAGGCCATCCTTTCCTCATAGGTTAATATGAGCGTATCCGGTATTAGCAGTCGTTTCCAACTGTTATCCCCGTCATAGAGGCAGATCATCCACGTG
>MG|1|V2|R|10|94.74|Proteobacteria|Deltaproteobacteria|Desulfovibrionales|Desulfovibrionaceae|Desulfovibrio|piger|
CTGGACCGTGTTTCAGTTCCAGTGTGGCCGATCATCCTCTCAGATCGGCTACCCATCGTTGCCTTGGTGGGCCGTTACCCCGCCAACCAGCTAATGGGACGCGGACTCATCTCTATGCGACAGCTTACAGGCAGAGGCCGTCTTTCCTCATAAAGTTATTTATGAGCGTATTCGGTATTAGCAGTCGTTTCCAACTGTTATCCCCATCATAGAGGCAGATTATCCACGCG
>MG|1|V2|R|12|93.86|Proteobacteria|Deltaproteobacteria|Desulfovibrionales|Desulfovibrionaceae|Desulfovibrio|piger|
CTGGACCGTGTTTCAGTTCCAGTGTGGCCGATCATCCTCTCAGATCGGCTACCCATCGTCGCCTTGGTGGGCCGTTACCCCGCCAACCAGCTAATGGGACGCGGACTCATCTCTATGCGACAGCTTACAGGTAGAGGCCGTCTTTCCTCATAAAGTTATTTATGAGCGTATTCGGTATTAGCAGTCGTTTCCAACTGTTATCCCCATCATAGAGGCAGATTATCCACGCG
>MG|1|V2|R|53|96.1|Proteobacteria|Deltaproteobacteria|Desulfovibrionales|Desulfovibrionaceae|Desulfovibrio|piger|
CTGGACCGTGTTTCAGTTCCAGTGTGGCCGATCATCCTCTCAGATCGGCTACCCATCGTTGCCTTGGTAGGCCATTACCCCACCAACTAGCTAATGGGACGCGGACTCATCTCTATGCGATAGCTTGCAAGCAGAGGCCATCCTTTCCTCATAGGTTAATATGAGCGTATCCGGTATTAGCAGTCGTTTCCAACTGTTATCCCCGTCATAGAGGCAGATTATCCACGTG
>MG|1|V2|F|11|94.74|Proteobacteria|Deltaproteobacteria|Desulfovibrionales|Desulfovibrionaceae|Desulfovibrio|piger|
CGCGTGGATAATCTGCCTCTATGATGGGGATAACAGTTGGAAACGACTGCTAATACCGAATACGCTCATAAATAACTTTATGAGGAAAGACGGCCTCTGCCTGTAAGCTGTCGCATAGAGATGAGTCCGCGTCCCATTAGCTGGTTGGCGGGGTAACGGCCCACCAAGGCAACGATGGGTAGCCGATCTGAGAGGATGATCGGCCACACTGGAACTGAAACACGGTCCAG
>MG|1|V2|F|10|96.12|Proteobacteria|Deltaproteobacteria|Desulfovibrionales|Desulfovibrionaceae|Desulfovibrio|piger|
CACGTGGATAATCTGCCTCTATGACGGGGATAACAGTTGGAAACGACTGCTAATACCGGATACGCTCATATTAACCTATGAGGAAAGGATGGCCTCTGCTTGCAAGCTATCGCATAGAGATGAGTCCGCGTCCCATTAGCTAGTTGGTGGGGTAATGGCCTACCAAGGCAACGATGGGTAGCCGATCTGAGAGGATGATCGGCCACACTGGAACTGAAACACGGTCCAGA
>MG|1|V2|R|12|94.3|Proteobacteria|Deltaproteobacteria|Desulfovibrionales|Desulfovibrionaceae|Desulfovibrio|piger|
CTGGACCGTGTTTCAGTTCCAGTGTGGCCGATCATCCTCTCAGATCGGCTACCCATCGTTGCCTTGGTGGGCCGTTACCCCGCCAACCAGCTAATGGGACGCGGACTCATCTCTATGCGACAGCTTACAGGTAGAGGCCGTCTTTCCTCATAAAGTTATTTATGAGCGTATTCGGTATTAGCAGTCGTTTCCAACTGTTATCCCCATCATAGAGGCAGATTATCCACGCG
>MG|1|V2|R|11|95.63|Proteobacteria|Deltaproteobacteria|Desulfovibrionales|Desulfovibrionaceae|Desulfovibrio|piger|
CTGGACCGTGTTTCAGTTCCAGTGTGGCCGATCATCCTCTCAGATCGGCTACCCATCGTTGCCTTGGTGGGCCGTTACCCCGCCAACCAGCTAATGGGACGCGGACTCATCTCTATGCGACAGCTTACAAGCAGAGGCCGTCTTTCCTCATAAAGTCATCTATGAGCGTATTCGGTATTAGCAGTCGTTTCCAACTGTTATCCCCATCATAGAGGCAGATTATCCACGCG
>MG|1|V2|R|21|95.24|Proteobacteria|Deltaproteobacteria|Desulfovibrionales|Desulfovibrionaceae|Desulfovibrio|piger|
CTGGACCGTGTTTCAGTTCCAGTGTGGCCGATCATCCTCTCAGATCGGCTACCCATCGTTGCCTTGGTAGGCCATTACCCCACCAACTAGCTAATGGGACGCGGACTCATCTCTACGCGATAGCTTGCAAGCAGAGGCCATCCTTTCCTCATAGGTTAATATGAGCGTATCCGGTATTAGCAGTCGTTTCCAACTGTTATCCCCGTCATAGAGGCAGATCATCCACGTG
>MG|1|V2|F|25|100.0|Proteobacteria|Gammaproteobacteria|Enterobacteriales|Enterobacteriaceae|Enterobacter / Escherichia / Escherichia/Shigella / Eschericia/Shigella|Enterobacter hormaechei / Escherichia fergusonii / Escherichia vulneris / Escherichia/Shigella coli / Escherichia/Shigella coli/sonnei / Eschericia/Shigella coli/dysenteriae / Eschericia/Shigella coli/flexneri|
TGTCTGGGAAACTGCCTGATGGAGGGGGATAACTACTGGAAACGGTAGCTAATACCGCATAACGTCGCAAGACCAAAGAGGGGGACCTTCGGGCCTCTTGCCATCGGATGTGCCCAGATGGGATTAGCTAGTAGGTGGGGTAACGGCTCACCTAGGCGACGATCCCTAGCTGGTCTGAGAGGATGACCAGCCACACTGGAACTGAGACACGGTCCAG
>MG|1|V2|F|17|87.75|Synergistetes|Synergistia|Synergistales|Synergistaceae|Cloacibacillus|porcorum|
CGCGTGAGGACCTGTCTCCGGCAGGGGGACAACATTTGGAAACGGATGCTAATACCGCATAAGCCGAGAGGTGAAAGGAGCAATCCGGCAGGAGAGGGACTCGCGTTCTATCAGCTAGTAGGCGGGGTAAAGGCCCACCTAGGCGAAGACGGATAGCCGGACTGAGAGGTCGACCGGCCACACTGGAACTGAGACACGGTCCAG
