# Supplementary material for: A comparative analysis of microbial profile of Guinea fowl and chicken using metagenomic approach
Source: PLoS One. 2018 Mar 1;13(3):e0191029. doi: 10.1371/journal.pone.0191029 (PMC5832216; doi:10.1371/journal.pone.0191029)
Supplement: S1 File — 16SrRNA sequencing data revealing Intestinal microbial profile of the chicken gastrointestinal tract. (ZIP) [file pone.0191029.s002.zip › exports/S002_Sarayu_Chic_16s_2-Sample_10-30-15_v1_V3_reads_family.fasta]

>MG|2|V3|F|40|81.82|Actinobacteria|Acidimicrobiia|Acidimicrobiales|Microthrixaceae|Candidatus Microthrix|parvicella|
CCTACGGGAGGCAGCAGTAGGGAATCTTTCACAATGGGCGCAAGCCTGATGGAGCAACGCCGCGTGCAGGATGAAGGCCTCGGGTTGTAAACTGCTTTTATAAGCGAGAAATATGATGGTAACTTATGAATAAGGATCGGCTAACTACGTGC
>MG|2|V3|R|19|81.82|Actinobacteria|Acidimicrobiia|Acidimicrobiales|Microthrixaceae|Candidatus Microthrix|parvicella|
GCACGTAGTTAGCCGATCCTTATTCATAAGTTACCATCATATTTCTCGCTTATAAAAGCAGTTTACAACCCGAGGCCTTCATCCTGCACGCGGCGTTGCTCCATCAGGCTTGCGCCCATTGTGAAAGATTCCCTACTGCTGCCTCCCGTAGG
>MG|2|V3|F|15|95.27|Actinobacteria|Actinobacteria|Actinomycetales|Corynebacteriaceae|Corynebacterium|aquilae|
CCTACGGGAGGCAGCAGTGGGGAATATTGCACAATGGGCGCAAGCCTGATGCAGCGACGCCGCGTGAGGGATGACGGCCTTCGGGTTGTAAACCTCTTTCGCGAGGGACGAAGCTATCATCTTTTGGTGGTGACTGTACCTTGATAAGAAGCACCGGCTAACTACGTGC
>MG|2|V3|F|18|94.15|Actinobacteria|Actinobacteria|Actinomycetales|Corynebacteriaceae|Corynebacterium|aquilae|
CCTACGGGAGGCAGCAGTGGGGGAATATTGCACAATGGGCGCAAGCCTGATGCAGCGACGCCGCGTGAGGGATGACGGCCTTCGGGTTGTAAACCTCTTTCGCGAGGGACGAAGCTATCATTTTTTTGGTGGTGACTGTACCTTGATAAGAAGCACCGGCTAACTACGTGC
>MG|2|V3|F|17|100.0|Actinobacteria|Actinobacteria|Actinomycetales|Corynebacteriaceae|Brevibacterium / Corynebacterium|Brevibacterium sp. / Corynebacterium casei / Corynebacterium stationis|
CCTACGGGAGGCAGCAGTGGGGAATATTGCACAATGGGCGCAAGCCTGATGCAGCGACGCCGCGTGGGGGATGAAGGCCTTCGGGTTGTAAACTCCTTTCGCTATCGACGAAGCCACTTGTGGTGACGGTAGGTAGATAAGAAGCACCGGCTAACTACGTGC
>MG|2|V3|F|10|94.71|Actinobacteria|Actinobacteria|Actinomycetales|Corynebacteriaceae|Corynebacterium|aquilae|
CCTACGGGAGGCAGCAGTGGGGAATATTGCACAATGGGCGCAAGCCTGATGCAGCGACGCCGCGTGAGGGATGACGGCCTTCGGGTTGTAAACCTCTTTCGCGAGGGACGAAGCTATCATTTTTTTGGTGGTGACTGTACCTTGATAAGAAGCACCGGCTAACTACGTGC
>MG|2|V3|F|12|94.71|Actinobacteria|Actinobacteria|Actinomycetales|Corynebacteriaceae|Corynebacterium|aquilae|
CCTACGGGAGGCAGCAGTGGGGGAATATTGCACAATGGGCGCAAGCCTGATGCAGCGACGCCGCGTGAGGGATGACGGCCTTCGGGTTGTAAACCTCTTTCGCGAGGGACGAAGCTATCATTTTTTGGTGGTGACTGTACCTTGATAAGAAGCACCGGCTAACTACGTGC
>MG|2|V3|F|12|94.71|Actinobacteria|Actinobacteria|Actinomycetales|Corynebacteriaceae|Corynebacterium|aquilae|
CCTACGGGAGGCAGCAGTGGGGGAATATTGCACAATGGGCGCAAGCCTGATGCAGCGACGCCGCGTGAGGGATGACGGCCTTCGGGTTGTAAACCTCTTTCGCGAGGGACGAAGCTATCATCTTTTGGTGGTGACTGTACCTTGATAAGAAGCACCGGCTAACTACGTGC
>MG|2|V3|R|19|95.27|Actinobacteria|Actinobacteria|Actinomycetales|Corynebacteriaceae|Corynebacterium|aquilae|
GCACGTAGTTAGCCGGTGCTTCTTATCAAGGTACAGTCACCACCAAAAAATGATAGCTTCGTCCCTCGCGAAAGAGGTTTACAACCCGAAGGCCGTCATCCCTCACGCGGCGTCGCTGCATCAGGCTTGCGCCCATTGTGCAATATTCCCCACTGCTGCCTCCCGTAGG
>MG|2|V3|F|39|95.27|Actinobacteria|Actinobacteria|Actinomycetales|Corynebacteriaceae|Corynebacterium|aquilae|
CCTACGGGAGGCAGCAGTGGGGAATATTGCACAATGGGCGCAAGCCTGATGCAGCGACGCCGCGTGAGGGATGACGGCCTTCGGGTTGTAAACCTCTTTCGCGAGGGACGAAGCTATCATTTTTTGGTGGTGACTGTACCTTGATAAGAAGCACCGGCTAACTACGTGC
>MG|2|V3|F|17|100.0|Actinobacteria|Actinobacteria|Actinomycetales|Dermabacteraceae|Brachybacterium / Rarobacter|Brachybacterium saurashtrense / Rarobacter faecitabidus|
CCTACGGGAGGCAGCAGTGGGGAATATTGCACAATGGGCGAAAGCCTGATGCAGCGACGCCGCGTGAGGGATGACGGCCTTCGGGTTGTAAACCTCTTTCAGTAGGGAAGAAGCGAGAGTGACGGTACCTGCAGAAGAAGCGCCGGCTAACTACGTGC
>MG|2|V3|R|11|92.41|Actinobacteria|Actinobacteria|Actinomycetales|Kineosporiaceae|Kineosporia|aurantiaca|
GCACGTAGTTAGCCGTGGCTTCTTCTGCAGGTACCGTCCTTTTGTCTTCCCTGCTGAAAGAGGTTTACAATCCGAAGACCTTCTTCCCTCACGCGGCGTCGCTGGGTCAGGCTTGCGCCCATTGCCCAATATTCCCCACTGCTGCCTCCCGTAGG
>MG|2|V3|F|15|100.0|Actinobacteria|Actinobacteria|Actinomycetales|Micrococcaceae|Arthrobacter / Brachybacterium / Zhihengliuella|Arthrobacter antarcticus / Arthrobacter arilaitensis / Arthrobacter bergerei / Arthrobacter cryotolerans / Arthrobacter gangotriensis / Arthrobacter globiformis / Arthrobacter halodurans / Arthrobacter kerguelensis / Arthrobacter methylotrophus / Arthrobacter mysorens / Arthrobacter psychrophenolicus / Arthrobacter rhombi / Arthrobacter scleromae / Arthrobacter sulfonivorans / Arthrobacter sulfureus / Arthrobacter woluwensis / Brachybacterium fresconis / Brachybacterium phenoliresistens / Brachybacterium sacelli / Brachybacterium zhongshanense / Zhihengliuella aestuarii / Zhihengliuella halotolerans|
CCTACGGGAGGCAGCAGTGGGGAATATTGCACAATGGGCGAAAGCCTGATGCAGCGACGCCGCGTGAGGGATGACGGCCTTCGGGTTGTAAACCTCTTTCAGTAGGGAAGAAGCGAAAGTGACGGTACCTGCAGAAGAAGCGCCGGCTAACTACGTGC
>MG|2|V3|R|81|100.0|Actinobacteria|Actinobacteria|Actinomycetales|Streptomycetaceae|Cellulomonas / Kocuria / Rothia / Streptomyces|Cellulomonas denverensis / Cellulomonas gelida / Kocuria halotolerans / Rothia amarae / Rothia nasimurium / Streptomyces bangladeshensis / Streptomyces griseosporeus / Streptomyces rameus / Streptomyces scopiformis / Streptomyces spiralis / Streptomyces viridiviolaceus|
GCACGTAGTTAGCCGGCGCTTCTTCTGCAGGTACCGTCACTTTCGCTTCTTCCCTGCTGAAAGAGGTTTACAACCCGAAGGCCGTCATCCCTCACGCGGCGTCGCTGCATCAGGCTTGCGCCCATTGTGCAATATTCCCCACTGCTGCCTCCCGTAGG
>MG|2|V3|F|183|100.0|Actinobacteria|Actinobacteria|Actinomycetales|Streptomycetaceae|Cellulomonas / Kocuria / Rothia / Streptomyces|Cellulomonas denverensis / Cellulomonas gelida / Kocuria halotolerans / Rothia amarae / Rothia nasimurium / Streptomyces bangladeshensis / Streptomyces griseosporeus / Streptomyces rameus / Streptomyces scopiformis / Streptomyces spiralis / Streptomyces viridiviolaceus|
CCTACGGGAGGCAGCAGTGGGGAATATTGCACAATGGGCGCAAGCCTGATGCAGCGACGCCGCGTGAGGGATGACGGCCTTCGGGTTGTAAACCTCTTTCAGCAGGGAAGAAGCGAAAGTGACGGTACCTGCAGAAGAAGCGCCGGCTAACTACGTGCC
>MG|2|V3|F|134|99.37|Actinobacteria|Actinobacteria|Actinomycetales|Streptomycetaceae|Cellulomonas / Kocuria / Rothia / Streptomyces|Cellulomonas denverensis / Cellulomonas gelida / Kocuria halotolerans / Rothia amarae / Rothia nasimurium / Streptomyces aurantiacus / Streptomyces bangladeshensis / Streptomyces griseosporeus / Streptomyces rameus / Streptomyces scopiformis / Streptomyces spiralis / Streptomyces viridiviolaceus|
CCTACGGGAGGCAGCAGTGGGGGAATATTGCACAATGGGCGCAAGCCTGATGCAGCGACGCCGCGTGAGGGATGACGGCCTTCGGGTTGTAAACCTCTTTCAGCAGGGAAGAAGCGAAAGTGACGGTACCTGCAGAAGAAGCGCCGGCTAACTACGTGC
>MG|2|V3|R|51|99.37|Actinobacteria|Actinobacteria|Actinomycetales|Streptomycetaceae|Cellulomonas / Kocuria / Rothia / Streptomyces|Cellulomonas denverensis / Cellulomonas gelida / Kocuria halotolerans / Rothia amarae / Rothia nasimurium / Streptomyces aurantiacus / Streptomyces bangladeshensis / Streptomyces griseosporeus / Streptomyces rameus / Streptomyces scopiformis / Streptomyces spiralis / Streptomyces viridiviolaceus|
GCACGTAGTTAGCCGGCGCTTCTTCTGCAGGTACCGTCACTTTCGCTTCTTCCCTGCTGAAAGAGGTTTACAACCCGAAGGCCGTCATCCCTCACGCGGCGTCGCTGCATCAGGCTTGCGCCCATTGTGCAATATTCCCCCACTGCTGCCTCCCGTAGG
>MG|2|V3|F|10|92.26|Actinobacteria|Actinobacteria|Coriobacteriales|Coriobacteriaceae|Collinsella|tanakaei|
CCTACGGGAGGCAGGCAGTGGGGAATATTGCGCAATGGGGGCAACCCTGACGCAGCGACGCCGCGTGCGGGACGAAGGCCCCAGGGCCGTAAACCGCTTTCGGCGGGGACGAAGCATGACGGTACCCGCAGAAGAAGCCCCGGCTAACTACGTGC
>MG|2|V3|F|12|95.62|Actinobacteria|Actinobacteria|Coriobacteriales|Coriobacteriaceae|Olsenella|sp.|
CCTACGGGAGGCAACAGTGGGGAATCTTGCGCAATGGGCGAAAGCCTGACGCAGCGACGCCGCGTGCGGGACGAAGGCCTTCGGGTCGTAAACCGCTTTCAGCAGGGACGAGGGGGCAACCTGACGGTACCTGCAGAAGAAGCCCCGGCTAACTACGTGC
>MG|2|V3|F|13|95.62|Actinobacteria|Actinobacteria|Coriobacteriales|Coriobacteriaceae|Olsenella|sp.|
CCTACGGGAGGCAGCAGTGGGGAATCTTGCGCAATGGGCGAAAGCCTGACGCAGCGACGCCGCGTGCGGGACGAAGGCCTTCGGGTCGTAAACCGCTTTCAGCAGGGACGAGGGGGCAACCTGACGGTACCTGCAGAAGAAGCTCCGGCTAACTACGTGC
>MG|2|V3|R|67|95.65|Actinobacteria|Actinobacteria|Coriobacteriales|Coriobacteriaceae|Olsenella|sp.|
GCACGTAGTTAGCCGGGGCTTCTTCTGCAGGTACCGTCAGGTTGCCCCCTCGTCCCTGCTGAAAGCGGTTTACGACCCGAAGGCCTTCGTCCCGCACGCGGCGTCGCTGCGTCAGGCTTTCGCCCATTGCGCAAGATTCCCCCACTGCTGCCTCCCGTAGG
>MG|2|V3|F|16|95.06|Actinobacteria|Actinobacteria|Coriobacteriales|Coriobacteriaceae|Olsenella|sp.|
CCTACGGGAGGCAGCAGTGGGGGAATCTTGCGCAATGGGCGAAAGCCTGACGCAGCGACGCCGCGTGCGGGACGAAGGCCTTCGGGTCGTAAACCGCTTTCAGCAGGGGACGAGGGGGCAACCTGACGGTACCTGCAGAAGAAGCCCCGGCTAACTACGTGC
>MG|2|V3|F|11|97.5|Actinobacteria|Actinobacteria|Coriobacteriales|Coriobacteriaceae|Atopobium / Olsenella|sp.|
CCTACGGGAGGCAGCAGTGGGGAATCTTCCGCAATGGGCGAAAGCCTGACGCAGCGACGCCGCGTGCGGGACGAAGGCCTTCGGGTCGTAAACCGCTTTCAGCAGGGACGAGGCCGCGAGGTGACGGTACCTGCAGAAGAAGCCCCGGCTAACTACGTGC
>MG|2|V3|R|52|96.75|Actinobacteria|Actinobacteria|Coriobacteriales|Coriobacteriaceae|Collinsella|aerofaciens|
GCACGTAGTTAGCCGGGGCTTCTTCTGCAGGTACAGTCTCGTCTCGTCCCTGCTGAAAGCGGTTTACGACCCGAAGGCCTTCGTCCCGCACGCGGCGTCGCTGCGTCAGGCTTTCGCCCATTGCGCAAGATTCCCCACTGCTGCCTCCCGTAGG
>MG|2|V3|F|31|98.75|Actinobacteria|Actinobacteria|Coriobacteriales|Coriobacteriaceae|Atopobium / Olsenella|sp.|
CCTACGGGAGGCAGCAGTGGGGAATCTTGCGCAATGGGCGAAAGCCTGACGCAGCGACGCCGCGTGCGGGACGAAGGCCTTCGGGTCGTAAACCGCTTTCAGCAGGGACGAGGCCGCAAGGTGACGGTACCTGCAGAAGAAGCCCCGGCTAACTACGTGC
>MG|2|V3|F|12|91.61|Actinobacteria|Actinobacteria|Coriobacteriales|Coriobacteriaceae|Slackia|sp.|
CCTACGGGAGGCAGCAGTGGGGAATATTGCGCAATGGGCGGAAGCCTGACGCAGCGACGCCGCGTGCGGGACGAAGGCCCCAGGGCCGTAAACCGCTTTCGGCGGGGACGAAGCATGACGGTACCCGCAGAAGAAGCCCCCGGCTAACTACGTGC
>MG|2|V3|F|12|95.62|Actinobacteria|Actinobacteria|Coriobacteriales|Coriobacteriaceae|Olsenella|sp.|
CCTACGGGAGGCAGCAGTGGGGAATCTTGCGCAATGGGCGAAAGCCTGACGCAGCGACGCCGCGCGCGGGACGAAGGCCTTCGGGTCGTAAACCGCTTTCAGCAGGGACGAGGGGGCAACCTGACGGTACCTGCAGAAGAAGCCCCGGCTAACTACGTGC
>MG|2|V3|F|13|95.62|Actinobacteria|Actinobacteria|Coriobacteriales|Coriobacteriaceae|Olsenella|sp.|
CCTACGGGAGGCAGCAGTGGGGAATCTTGCGCAATGGGCGAAAGCCTGACGCAGCGACGCCGCGTGCGGGACGAAGGCCTTCGGGTCGTAAACCGCTTTCAGCAGGGACGGGGGGGCAACCTGACGGTACCTGCAGAAGAAGCCCCGGCTAACTACGTGC
>MG|2|V3|F|178|95.68|Actinobacteria|Actinobacteria|Coriobacteriales|Coriobacteriaceae|Olsenella|sp.|
CCTACGGGAGGCAGCAGTGGGGGAATCTTGCGCAATGGGCGAAAGCCTGACGCAGCGACGCCGCGTGCGGGACGAAGGCCTTCGGGTCGTAAACCGCTTTCAGCAGGGACGAGGGGGCAACCTGACGGTACCTGCAGAAGAAGCCCCGGCTAACTACGTGCC
>MG|2|V3|F|4894|98.14|Actinobacteria|Actinobacteria|Coriobacteriales|Coriobacteriaceae|Atopobium / Olsenella|sp.|
CCTACGGGAGGCAGCAGTGGGGAATCTTGCGCAATGGGCGAAAGCCTGACGCAGCGACGCCGCGTGCGGGACGAAGGCCTTCGGGTCGTAAACCGCTTTCAGCAGGGACGAGGCCGCGAGGTGACGGTACCTGCAGAAGAAGCCCCGGCTAACTACGTGCC
>MG|2|V3|F|38|95.06|Actinobacteria|Actinobacteria|Coriobacteriales|Coriobacteriaceae|Olsenella|sp.|
CCTACGGGAGGCAGCAGTGGGGAATCTTGCGCAATGGGCGAAAGCCTGACGCAGCGACGCCGCGTGGCGGGACGAAGGCCTTCGGGTCGTAAACCGCTTTCAGCAGGGACGAGGGGGGCAACCTGACGGTACCTGCAGAAGAAGCCCCGGCTAACTACGTGC
>MG|2|V3|F|10|95.62|Actinobacteria|Actinobacteria|Coriobacteriales|Coriobacteriaceae|Olsenella|sp.|
CCTACGGAAGGCAGCAGTGGGGAATCTTGCGCAATGGGCGAAAGCCTGACGCAGCGACGCCGCGTGCGGGACGAAGGCCTTCGGGTCGTAAACCGCTTTCAGCAGGGACGAGGGGGCAACCTGACGGTACCTGCAGAAGAAGCCCCGGCTAACTACGTGC
>MG|2|V3|R|12|95.06|Actinobacteria|Actinobacteria|Coriobacteriales|Coriobacteriaceae|Olsenella|sp.|
GCACGTAGTTAGCCGGGGCTTCTTCTGCAGGTACCGTCAGGTTGCCCCCTCGTCCCTGCTGAAAGCGGTTTACGACCCGAAGGCCTTCGTCCCGCCACGCGGCGTCGCTGCGTCAGGCTTTCGCCCATTGCGCAAGATTCCCCCACTGCTGCCTCCCGTAGG
>MG|2|V3|F|11|95.62|Actinobacteria|Actinobacteria|Coriobacteriales|Coriobacteriaceae|Olsenella|sp.|
CCTACGGGAGGCAGCGGTGGGGAATCTTGCGCAATGGGCGAAAGCCTGACGCAGCGACGCCGCGTGCGGGACGAAGGCCTTCGGGTCGTAAACCGCTTTCAGCAGGGACGAGGGGGCAACCTGACGGTACCTGCAGAAGAAGCCCCGGCTAACTACGTGC
>MG|2|V3|F|10|95.62|Actinobacteria|Actinobacteria|Coriobacteriales|Coriobacteriaceae|Olsenella|sp.|
CCTACGGGAGGCAGCAGTGGGGAATCTTGCGCAATGGGCGAAAGTCTGACGCAGCGACGCCGCGTGCGGGACGAAGGCCTTCGGGTCGTAAACCGCTTTCAGCAGGGACGAGGGGGCAACCTGACGGTACCTGCAGAAGAAGCCCCGGCTAACTACGTGC
>MG|2|V3|R|15|98.06|Actinobacteria|Actinobacteria|Coriobacteriales|Coriobacteriaceae|Collinsella / Coriobacterium|tanakaei|
GCACGTAGTTAGCCGGGGCTTCTTCTGCAGGTACCGTCTTGTCTCGTCCCTGCTGAAAGCGGTTTACGACCCGAAGGCCTCCATCCCGCACGCGGCGTCGCTGCGTCAGGGTTGCCCCCCATTGCGCAAGATTCCCCACTGCTGCCTCCCGTAGG
>MG|2|V3|R|38|97.4|Actinobacteria|Actinobacteria|Coriobacteriales|Coriobacteriaceae|Collinsella / Coriobacterium|tanakaei|
GCACGTAGTTAGCCGGGGCTTCTTCTGCAGGTACCGTCTCCTCTCGTCCCTGCTGAAAGCGGTTTACGACCCGAAGGCCTCCATCCCGCACGCGGCGTCGCTGCGTCAGGGTTGCCCCCATTGCGCAAGATTCCCCACTGCTGCCTCCCGTAGG
>MG|2|V3|R|175|95.65|Actinobacteria|Actinobacteria|Coriobacteriales|Coriobacteriaceae|Olsenella|sp.|
GCACGTAGTTAGCCGGGGGCTTCTTCTGCAGGTACCGTCAGGTTGCCCCCTCGTCCCTGCTGAAAGCGGTTTACGACCCGAAGGCCTTCGTCCCGCACGCGGCGTCGCTGCGTCAGGCTTTCGCCCATTGCGCAAGATTCCCCACTGCTGCCTCCCGTAGG
>MG|2|V3|R|44|95.65|Actinobacteria|Actinobacteria|Coriobacteriales|Coriobacteriaceae|Atopobium|sp.|
GCACGTAGTTAGCCGGGGCTTCTTCTGCAGGTACCGTCAGGTCTCCCCCCTCGTCCCTGCTGAAAGCGGTTTACGACCCGAAGGCCTTCATCCCGCACGCGGCGTCGCTGCGTCAGGCTTTCGCCCATTGCGCAAGATTCCCCACTGCTGCCTCCCGTAGG
>MG|2|V3|R|28|96.89|Actinobacteria|Actinobacteria|Coriobacteriales|Coriobacteriaceae|Olsenella|sp.|
GCACGTAGTTAGCCGGGGCTTCTTCTGCAGGTACCGTCACCCGAAGGCCTCGTCCCTGCTGAAAGCGGTTTACGACCCGAAGGCCTTCGTCCCGCACGCGGCGTCGCTGCGTCAGGCTTCCGCCCATTGCGCAAGATTCCCCACTGCTGCCTCCCGTAGG
>MG|2|V3|F|12|95.62|Actinobacteria|Actinobacteria|Coriobacteriales|Coriobacteriaceae|Olsenella|sp.|
CCTACGGGAGGCAGCAGTGGGGAATCTTGCGCAATGGGGGCAACCCTGACGCAGCGACGCCGCGTGCGGGAAGGAGGCCTTCGGGTCGTAAACCGCTTTCAGCAGGGACGAGGGGGCAACCTGACGGTACCTGCAGAAGAAGCCCCGGCTAACTACGTGC
>MG|2|V3|F|10|97.5|Actinobacteria|Actinobacteria|Coriobacteriales|Coriobacteriaceae|Atopobium / Olsenella|sp.|
CCTACGGGAGGCAGCAGTGGGGAATCTTGCGCAATGGGCGAAAGCCTGACGCAGCGACGCCGCGTGCGGGACGAAGGCCTTCGGGTCGTAAACCGCTTTCAGCAGGGACGAGGCCGCGAGGTGGCGGTACCTGCAGAAGAAGCCCCGGCTAACTACGTGC
>MG|2|V3|F|11|95.65|Actinobacteria|Actinobacteria|Coriobacteriales|Coriobacteriaceae|Olsenella|sp.|
CCTACGGGAGGCAGCAGTGGGGAATCTTGGCGCAATGGGCGAAAGCCTGACGCAGCGACGCCGCGTGCGGGACGAAGGCCTTCGGGTCGTAAACCGCTTTCAGCAGGGACGAGGGGGCAACCTGACGGTACCTGCAGAAGAAGCCCCGGCTAACTACGTGC
>MG|2|V3|F|50|96.25|Actinobacteria|Actinobacteria|Coriobacteriales|Coriobacteriaceae|Olsenella|sp.|
CCTACGGGAGGCAGCAGTGGGGAATATTGCACAATGGGCGAAAGCCTGACGCAGCGACGCCGCGTGCGGGACGAAGGCCTTCGGGTCGTAAACCGCTTTCAGCAGGGACGAGGGGGCAACCTGACGGTACCTGCAGAAGAAGCCCCGGCTAACTACGTGC
>MG|2|V3|F|49|96.13|Actinobacteria|Actinobacteria|Coriobacteriales|Coriobacteriaceae|Collinsella|tanakaei|
CCTACGGGAGGCAGCAGTGGGGAATCTTGCGCAATGGGGGCAACCCTGACGCAGCGACGCCGCGTGCGGGAAGGAGGCCTTCGGGTCGTAAACCGCTTTCAGCAGGGACGAGGATGACGGTACCTGCAGAAGAAGCCCCCGGCTAACTACGTGC
>MG|2|V3|F|101|92.86|Actinobacteria|Actinobacteria|Coriobacteriales|Coriobacteriaceae|Collinsella|tanakaei|
CCTACGGGAGGCAGCAGTGGGGAATATTGCGCAATGGGGGCAACCCTGACGCAGCGACGCCGCGTGCGGGACGAAGGCCCCAGGGCCGTAAACCGCTTTCGGCGGGGACGAAGCATGACGGTACCCGCAGAAGAAGCCCCGGCTAACTACGTGC
>MG|2|V3|F|41|93.51|Actinobacteria|Actinobacteria|Coriobacteriales|Coriobacteriaceae|Slackia|piriformis|
CCTACGGGAGGCAGCAGTGGGGAATTTTGCGCAATGGGCGCAAGCCTGACGCAGCGACGCCGCGTGCGGGAGGAAGGCCCTCGGGCCGTAAACCGCTTTCGGCAGGGAAGAAGAGTGACTGTACCTGCAGAAGAAGCCCCGGCTAACTACGTGC
>MG|2|V3|F|22|92.9|Actinobacteria|Actinobacteria|Coriobacteriales|Coriobacteriaceae|Slackia|faecicanis|
CCTACGGGGAGGCAGCAGTGGGGAATTTTGCGCAATGGGCGCAAGCCTGACGCAGCGACGCCGCGTGCGGGAGGAAGGCCCTCGGGCCGTAAACCGCTTTCGGCAGGGAAGAACGTTGACTGTACCTGCAGAAGAAGCCCCGGCTAACTACGTGC
>MG|2|V3|F|11|93.55|Actinobacteria|Actinobacteria|Coriobacteriales|Coriobacteriaceae|Slackia|equolifaciens|
CCTACGGGAGGCAGCAGTGGGGAATTTTGCGCAATGGGCGCAAGCCTGACGCAGCGACGCCGCGTGCGGGAGGAAGGCCCTCGGGCCGTAAACCGCTTTCGGCAGGGAAGAACTATGACTGTACCTGCAGAAGAAGCCCCGGCTAACTACGTGC
>MG|2|V3|R|10|91.61|Actinobacteria|Actinobacteria|Coriobacteriales|Coriobacteriaceae|Slackia|sp.|
GCACGTAGTTAGCCGGGGGCTTCTTCTGCGGGTACCGTCATGCTTCGTCCCCGCCGAAAGCGGTTTACGGCCCTGGGGCCTTCGTCCCGCACGCGGCGTCGCTGCGTCAGGCTTCCGCCCATTGCGCAATATTCCCCACTGCTGCCTCCCGTAGG
>MG|2|V3|F|26|95.65|Actinobacteria|Actinobacteria|Coriobacteriales|Coriobacteriaceae|Olsenella|sp.|
CCTACGGGAGGCAGCAGTGGGGAATCTTGCGCAATGGGCGAAAGCCTGACGCAGCGACGCCGCGTGCGGGACGAAGGCCTCGGGTCGTAAACCGCTTTCAGCAGGGACGAGGGGGCAACCTGACGGTACCTGCAGAAGAAGCCCCGGCTAACTACGTGCC
>MG|2|V3|F|11|95.62|Actinobacteria|Actinobacteria|Coriobacteriales|Coriobacteriaceae|Olsenella|sp.|
CCTACGGGAGGCAGCAGTGGGGAATCTTGCGCAATGGGCGAAAGCCTGACGCAGCGACGCTGCGTGCGGGACGAAGGCCTTCGGGTCGTAAACCGCTTTCAGCAGGGACGAGGGGGCAACCTGACGGTACCTGCAGAAGAAGCCCCGGCTAACTACGTGC
>MG|2|V3|F|17|97.5|Actinobacteria|Actinobacteria|Coriobacteriales|Coriobacteriaceae|Atopobium / Olsenella|sp.|
CCTACGGGAGACAGCAGTGGGGAATCTTGCGCAATGGGCGAAAGCCTGACGCAGCGACGCCGCGTGCGGGACGAAGGCCTTCGGGTCGTAAACCGCTTTCAGCAGGGACGAGGCCGCGAGGTGACGGTACCTGCAGAAGAAGCCCCGGCTAACTACGTGC
>MG|2|V3|F|30|95.62|Actinobacteria|Actinobacteria|Coriobacteriales|Coriobacteriaceae|Olsenella|sp.|
CCTACGGGAGGCAGCAGTGGGGAATATTGCGCAATGGGCGAAAGCCTGACGCAGCGACGCCGCGTGCGGGACGAAGGCCTTCGGGTCGTAAACCGCTTTCAGCAGGGACGAGGGGGCAACCTGACGGTACCTGCAGAAGAAGCCCCGGCTAACTACGTGC
>MG|2|V3|F|11|97.5|Actinobacteria|Actinobacteria|Coriobacteriales|Coriobacteriaceae|Atopobium / Olsenella|sp.|
CCTACGGGAGGCAGCAGTGGGGAATCTTGCGCAATGGGCGAAAGCCTGACGCAGCGACGCCGCGTGCGGGACGAAGGCCTTCGGGTCGTAAACCGCTTTCAGCAGGGACGAGGCCGCGAGGTGACGGTACCTGCAGAAGAAGCCCTGGCTAACTACGTGC
>MG|2|V3|F|86|96.1|Actinobacteria|Actinobacteria|Coriobacteriales|Coriobacteriaceae|Collinsella|tanakaei|
CCTACGGGAGGCAGCAGTGGGGAATCTTGCGCAATGGGGGCAACCCTGACGCAGCGACGCCGCGTGCGGGACGAAGGCCCTCGGGTCGTAAACCGCTTTCAGCGGGGACGAGTTTGACGGTACCCGCAGAAGAAGCCCCGGCTAACTACGTGC
>MG|2|V3|R|16|95.62|Actinobacteria|Actinobacteria|Coriobacteriales|Coriobacteriaceae|Olsenella|sp.|
GCACGTAGTTAGCCGGGGCTTCTTCTGCAGGTACCGTCAGGTTGCCCCCTCGTCCCTGCTGAAAGCGGTTTACGACCCGAAGGCCTTCGTCCCGCACGCGGCGTCGCTGCGTCAGGCTTTCGCCCATTGCGCAATATTCCCCACTGCTGCCTCCCGTAGG
>MG|2|V3|F|18|94.48|Actinobacteria|Actinobacteria|Coriobacteriales|Coriobacteriaceae|Olsenella|sp.|
CCTACGGGAGGCAGCAGTGGGGAATCTTGCGCAATGGGCGAAAGCCTGACGCAGCGACGCCGCGTGCGGGACGAAGGCCTTCGGGTCGTAAACCGCTTTCAGCAGGGGACGAGGGGGGCAACCTGACGGTACCTGCAGAAGAAGCCCCCGGCTAACTACGTGC
>MG|2|V3|F|22|96.25|Actinobacteria|Actinobacteria|Coriobacteriales|Coriobacteriaceae|Olsenella|sp.|
CCTACGGGAGGCAGCAGTGGGGAATCTTGCGCAATGGGGGCAACCCTGACGCAGCGACGCCGCGTGCGGGACGGAGGCCTTCGGGTCGTAAACCGCTTTCAGCAGGGACGAGGGGGCAACCTGACGGTACCTGCAGAAGAAGCCCCGGCTAACTACGTGC
>MG|2|V3|R|22|97.42|Actinobacteria|Actinobacteria|Coriobacteriales|Coriobacteriaceae|Collinsella / Coriobacterium|tanakaei|
GCACGTAGTTAGCCGGGGGCTTCTTCTGCAGGTACAGTCTTTTCTCGTCCCTGCTGAAAGCGGTTTACGACCCGAAGGCCTCCGTCCCGCACGCGGCGTCGCTGCGTCAGGGTTGCCCCCATTGCGCAAGATTCCCCACTGCTGCCTCCCGTAGG
>MG|2|V3|F|10|97.5|Actinobacteria|Actinobacteria|Coriobacteriales|Coriobacteriaceae|Atopobium / Olsenella|sp.|
CCTACGGGAGGCAGCAGTGGGGAATCTTGCGCAATGGGCGAAAGCCTGACGCAGCGACGCCGCGTGCGGGGCGAAGGCCTTCGGGTCGTAAACCGCTTTCAGCAGGGACGAGGCCGCGAGGTGACGGTACCTGCAGAAGAAGCCCCGGCTAACTACGTGC
>MG|2|V3|F|30|95.03|Actinobacteria|Actinobacteria|Coriobacteriales|Coriobacteriaceae|Atopobium|sp.|
CCTACGGGAGGCAGCAGTGGGGAATCTTGCGCAATGGGCGAAAGCCTGACGCAGCGACGCCGCGTGCGGGATGAAGGCCTTCGGGTCGTAAACCGCTTTCAGCAGGGACGAGGGGGAGACCTGACGGTACCTGCAGAAGAAGCCCCCGGCTAACTACGTGC
>MG|2|V3|F|16|96.77|Actinobacteria|Actinobacteria|Coriobacteriales|Coriobacteriaceae|Collinsella|aerofaciens|
CCTACGGGAGGCAGCAGTGGGGAATATTGCACAATGGGGGGCAACCCTGACGCAGCGACGCCGCGTGCGGGATGGAGGCCTTCGGGTCGTAAACCGCTTTCAGCAGGGACGAGACGAGACTGTACCTGCAGAAGAAGCCCCGGCTAACTACGTGC
>MG|2|V3|R|46|95.65|Actinobacteria|Actinobacteria|Coriobacteriales|Coriobacteriaceae|Olsenella|sp.|
GCACGTAGTTAGCCGGGGCTTCTTCTGCAGGTACCGTCCAGGTTGCCCCCTCGTCCCTGCTGAAAGCGGTTTACGACCCGAAGGCCTTCGTCCCGCACGCGGCGTCGCTGCGTCAGGCTTTCGCCCATTGCGCAAGATTCCCCACTGCTGCCTCCCGTAGG
>MG|2|V3|F|11|95.03|Actinobacteria|Actinobacteria|Coriobacteriales|Coriobacteriaceae|Olsenella|sp.|
CCTACGGGAGGCAGCAGTGGGGAATCTTGCGCAATGGGGGGCAACCCTGACGCAGCGACGCCGCGTGCGGGATGGAGGCCTTCGGGTCGTAAACCGCTTTCAGCAGGGACGAGGGGGCAACCTGACGGTACCTGCAGAAGAAGCCCCGGCTAACTACGTGC
>MG|2|V3|F|22|94.16|Actinobacteria|Actinobacteria|Coriobacteriales|Coriobacteriaceae|Slackia|sp.|
CCTACGGGAGGCAGCAGTGGGGAATTTTGCGCAATGGGCGCAAGCCTGACGCAGCGACGCCGCGTGCGGGAGGAAGGCCCTCGGGCCGTAAACCGCTTTCGGCAGGGAAGAAGTCTGACTGTACCTGCAGAAGAAGCCCCGGCTAACTACGTGC
>MG|2|V3|F|331|98.06|Actinobacteria|Actinobacteria|Coriobacteriales|Coriobacteriaceae|Collinsella / Coriobacterium|tanakaei|
CCTACGGGAGGCAGCAGTGGGGAATCTTGCGCAATGGGGGCAACCCTGACGCAGCGACGCCGCGTGCGGGATGGAGGCCTTCGGGTCGTAAACCGCTTTCAGCAGGGACGAGACAAGACTGTACCTGCAGAAGAAGCCCCGGCTAACTACGTGCC
>MG|2|V3|R|44|95.62|Actinobacteria|Actinobacteria|Coriobacteriales|Coriobacteriaceae|Olsenella|sp.|
GCACGTAGTTAGCCGGGGCTTCTTCTGCAGGTACCGTCAGGTTGCCCCCTCGTCCCTGCTGAAAGCGGTTTACGACCCGAAGGCCTCCATCCCGCACGCGGCGTCGCTGCGTCAGGGTTGCCCCCATTGCGCAAGATTCCCCACTGCTGCCTCCCGTAGG
>MG|2|V3|R|14|96.25|Actinobacteria|Actinobacteria|Coriobacteriales|Coriobacteriaceae|Olsenella|sp.|
GCACGTAGTTAGCCGGGGCTTCTTCTGCAGGTACCGTCAGGTTGCCCCCTCGTCCCTGCTGAAAGCGGTTTACGACCCGAAGGCCTCCGTCCCGCACGCGGCGTCGCTGCGTCAGGGTTGCCCCCATTGCGCAAGATTCCCCACTGCTGCCTCCCGTAGG
>MG|2|V3|F|23|97.42|Actinobacteria|Actinobacteria|Coriobacteriales|Coriobacteriaceae|Collinsella / Coriobacterium|tanakaei|
CCTACGGGAGGCAGCAGTGGGGAATCTTGCGCAATGGGGGCAACCCTGACGCAGCGACGCCGCGTGCGGGATGGAGGCCTTCGGGTCGTAAACCGCTTTCAGCAGGGACGAGACAAGACTGTACCTGCAGAAGAAGCCCCCGGCTAACTACGTGC
>MG|2|V3|F|15|95.62|Actinobacteria|Actinobacteria|Coriobacteriales|Coriobacteriaceae|Olsenella|sp.|
CCTACGGGAGGCAGCAGTGGGGAATCTTGCGCAATGGGCGAAAGCCTGACGCAGCGACGCCGCGTGCGGGACGAAGGCCTTCGGGTCGTAAACCGCTTCAGCAGGGACGAGGGGGCAACCTGACGGTACCTGCAGAAGAAGCCCCGGCTAACTACGTGC
>MG|2|V3|F|13|94.48|Actinobacteria|Actinobacteria|Coriobacteriales|Coriobacteriaceae|Olsenella|sp.|
CCTACGGGAGGCAGCAGTGGGGAATCTTGCGCAATGGGCGAAAGCCTGACGCAGCGACGCCGCGTGGCGGGACGAAGGCCTTCGGGTCGTAAACCGCTTTCAGCAGGGACGAGGGGGGCAACCTGACGGTACCTGCAGAAGAAGCCCCCGGCTAACTACGTGC
>MG|2|V3|F|13|96.13|Actinobacteria|Actinobacteria|Coriobacteriales|Coriobacteriaceae|Collinsella|tanakaei|
CCTACGGGAGGCAGCAGTGGGGAATCTTGCGCAATGGGCGAAAGCCTGACGCAGCGACGCCGCGTGCGGGACGAAGGCCTTCGGGTCGTAAACCGCTTTCAGCAGGGACGAGCAGAGACTGTACCTGCAGAAGAAGCCCCGGCTAACTACGTGC
>MG|2|V3|R|12|97.5|Actinobacteria|Actinobacteria|Coriobacteriales|Coriobacteriaceae|Atopobium / Olsenella|sp.|
GCACGTATTTAGCCGGGGCTTCTTCTGCAGGTACCGTCACCTCGCGGCCTCGTCCCTGCTGAAAGCGGTTTACGACCCGAAGGCCTTCGTCCCGCACGCGGCGTCGCTGCGTCAGGCTTTCGCCCATTGCGCAAGATTCCCCACTGCTGCCTCCCGTAGG
>MG|2|V3|F|95|97.52|Actinobacteria|Actinobacteria|Coriobacteriales|Coriobacteriaceae|Atopobium / Olsenella|sp.|
CCTACGGGAGGCAGCAGTGGGGGAATCTTGCGCAATGGGCGAAAGCCTGACGCAGCGACGCCGCGTGCGGGACGAAGGCCTTCGGGTCGTAAACCGCTTTCAGCAGGGACGAGGCCGCGAGGTGACGGTACCTGCAGAAGAAGCCCCGGCTAACTACGTGC
>MG|2|V3|F|19|95.62|Actinobacteria|Actinobacteria|Coriobacteriales|Coriobacteriaceae|Olsenella|sp.|
CCTACGGGAGGCAGCAGTGGGGAATCTTGCGCAATGGGCGAAAGCCTGGCGCAGCGACGCCGCGTGCGGGACGAAGGCCTTCGGGTCGTAAACCGCTTTCAGCAGGGACGAGGGGGCAACCTGACGGTACCTGCAGAAGAAGCCCCGGCTAACTACGTGC
>MG|2|V3|R|11|95.06|Actinobacteria|Actinobacteria|Coriobacteriales|Coriobacteriaceae|Olsenella|sp.|
GCACGTAGTTAGCCGGGGCTTCTTCTGCAGGTACCGTCAGGTTGCCCCCTCGTCCCTGCTGAAAGCGGTTTACGACCCGAAGGCCTTCGTCCCGCCACGCGGCGTCGCTGCGTCAGGCTTTCGCCCATTGCCGCAAGATTCCCCACTGCTGCCTCCCGTAGG
>MG|2|V3|F|10|95.62|Actinobacteria|Actinobacteria|Coriobacteriales|Coriobacteriaceae|Olsenella|sp.|
CCTACGGGAGGCAGCAGTGGGGAATCTTGCGCAATGGGCGAAAGCCTGACGCAGCGACGCCGCGTGCGGGACGAAGGCCTTCGGGTCGTAAACCGCTTTCAGCAGGGACGAGGGGGCAACCTGACGGTACCTGCAGAAGAAGCCCCGGCTAACTATGTGC
>MG|2|V3|F|12|95.65|Actinobacteria|Actinobacteria|Coriobacteriales|Coriobacteriaceae|Olsenella|sp.|
CCTACGGGAGGCAGCAGTGGGGAATCTTGCGCAATGGGCGAAAGCCCTGACGCAGCGACGCCGCGTGCGGGACGAAGGCCTTCGGGTCGTAAACCGCTTTCAGCAGGGACGAGGGGGCAACCTGACGGTACCTGCAGAAGAAGCCCCGGCTAACTACGTGC
>MG|2|V3|F|13|96.75|Actinobacteria|Actinobacteria|Coriobacteriales|Coriobacteriaceae|Enorma|massiliensis|
CCTACGGGAGGCAGCAGTGGGGAATCTTGCGCAATGGGGGGCAACCCTGACGCAGCGACGCCGCGTGCGGGACGGAGGCCTTCGGGTCGTGAACCGCTTTCGGCAGGGACGAGGATGACGGTACCTGCAGAAGAAGCCCCGGCTAACTACGTGC
>MG|2|V3|F|19|96.75|Actinobacteria|Actinobacteria|Coriobacteriales|Coriobacteriaceae|Collinsella|tanakaei|
CCTACGGGAGGCAGCAGTGGGGAATCTTGCGCAATGGGCGAAAGCCTGACGCAGCGACGCCGCGTGCGGGACGAAGGCCTTCGGGTCGTAAACCGCTTTCAGCAGGGACGAGAAAAGACTGTACCTGCAGAAGAAGCCCCGGCTAACTACGTGC
>MG|2|V3|F|19|97.5|Actinobacteria|Actinobacteria|Coriobacteriales|Coriobacteriaceae|Atopobium / Olsenella|sp.|
CCTACGGGAGGCAGCAGTGGGGAATCTTGCGCAATGGGCGAAAGCCTGACGCAGCGACGCCGCGTGCGGGACGAAGGCTTCGGGTCGTAAACCGCTTTCAGCAGGGACGAGGCCGCGAGGTGACGGTACCTGCAGAAGAAGCCCCGGCTAACTACGTGC
>MG|2|V3|F|49|98.12|Actinobacteria|Actinobacteria|Coriobacteriales|Coriobacteriaceae|Atopobium / Olsenella|sp.|
CCTACGGGAGGCAGCAGTGGGGAATCTTGCGCAATGGGGGCAACCCTGACGCAGCGACGCCGCGTGCGGGATGAAGGCCTTCGGGTTGTAAACCGCTTTCAGCAGGGACGAGGCCGCAAGGTGACGGTACCTGCAGAAGAAGCCCCGGCTAACTACGTGC
>MG|2|V3|R|574|97.42|Actinobacteria|Actinobacteria|Coriobacteriales|Coriobacteriaceae|Collinsella / Coriobacterium|tanakaei|
GCACGTAGTTAGCCGGGGCTTCTTCTGCAGGTACCGTCTCTTCTCGTCCCTGCTGAAAGCGGTTTACGACCCGAAGGCCTCCATCCCGCACGCGGCGTCGCTGCGTCAGGGTTGCCCCCATTGCGCAAGATTCCCCACTGCTGCCTCCCGTAGGA
>MG|2|V3|F|13|97.52|Actinobacteria|Actinobacteria|Coriobacteriales|Coriobacteriaceae|Atopobium / Olsenella|sp.|
CCTACGGGAGGCAGCAGTGGGGAATCTTGCGCAATGGGCGAAAGCCTGACGCAGCGACGCCGCGTGCGGGACGAAGGCCTTCGGGTCGTAAACCGCTTTCAGCAGGGGACGAGGCCGCGAGGTGACGGTACCTGCAGAAGAAGCCCCGGCTAACTACGTGC
>MG|2|V3|F|11|95.62|Actinobacteria|Actinobacteria|Coriobacteriales|Coriobacteriaceae|Olsenella|sp.|
CCTACGGGAGGCAGCAGTGGGGAACCTTGCGCAATGGGCGAAAGCCTGACGCAGCGACGCCGCGTGCGGGACGAAGGCCTTCGGGTCGTAAACCGCTTTCAGCAGGGACGAGGGGGCAACCTGACGGTACCTGCAGAAGAAGCCCCGGCTAACTACGTGC
>MG|2|V3|F|13|96.79|Actinobacteria|Actinobacteria|Coriobacteriales|Coriobacteriaceae|Collinsella|tanakaei|
CCTACGGGAGGCAGCAGTGGGGAATCTTGCGCAATGGGGGCAACCCTGACGCAGCGACGCCGCGTGCGGGACGGAGGCCTTCGGGTCGTAAACCGCTTTCAGCAGGGACGAGAAAAAGACTGTACCTGCAGAAGAAGCCCCCGGCTAACTACGTGC
>MG|2|V3|F|16|97.52|Actinobacteria|Actinobacteria|Coriobacteriales|Coriobacteriaceae|Atopobium / Olsenella|sp.|
CCTACGGGAGGCAGCAGTGGGGAATCTTGCGCAATGGGCGAAAGCCTGACGCAGCGACGCCGCGTGCGGGACGAAGGCCTTCGGGTCGTAAACCGCTTTCAGCAGGGACGAGGCCGCGAGGTGACGGTACCCTGCAGAAGAAGCCCCGGCTAACTACGTGC
>MG|2|V3|F|26|95.06|Actinobacteria|Actinobacteria|Coriobacteriales|Coriobacteriaceae|Olsenella|sp.|
CCTACGGGAGGCAGCAGTGGGGAATCTTGCGGCAATGGGCGAAAGCCTGACGCAGCGACGCCGCGTGGCGGGACGAAGGCCTTCGGGTCGTAAACCGCTTTCAGCAGGGACGAGGGGGCAACCTGACGGTACCTGCAGAAGAAGCCCCGGCTAACTACGTGC
>MG|2|V3|F|20|97.5|Actinobacteria|Actinobacteria|Coriobacteriales|Coriobacteriaceae|Atopobium / Olsenella|sp.|
CCTACGGGAGGCAGCAGTGGGGAATCTTGCGCAATGGGCGAAAGCCTGACGCAGCGACGCCGCGTGCGGGACGAAGGCCTTCGGGTCGTAAACCGCTTCAGCAGGGACGAGGCCGCGAGGTGACGGTACCTGCAGAAGAAGCCCCGGCTAACTACGTGC
>MG|2|V3|F|15|95.06|Actinobacteria|Actinobacteria|Coriobacteriales|Coriobacteriaceae|Olsenella|sp.|
CCTACGGGAGGCAGCAGTGGGGAATCTTGCGCAATGGGCGAAAGCCTGACGCAGCGACGCCGCGTGCGGGACGAAGGCCTTCGGGTCGTAAACCGCTTTCAGCAGGGACGAGGGGGGAAACCTGACGGTACCTGCAGAAGAAGCCCCCGGCTAACTACGTGC
>MG|2|V3|R|240|96.25|Actinobacteria|Actinobacteria|Coriobacteriales|Coriobacteriaceae|Olsenella|sp.|
GCACGTAGTTAGCCGGGGCTTCTTCTGCAGGTACCGTCAGGTTTCCCCCTCGTCCCTGCTGAAAGCGGTTTACGACCCGAAGGCCTTCGTCCCGCACGCGGCGTCGCTGCGTCAGGCTTTCGCCCATTGCGCAAGATTCCCCACTGCTGCCTCCCGTAGG
>MG|2|V3|F|11|96.1|Actinobacteria|Actinobacteria|Coriobacteriales|Coriobacteriaceae|Collinsella|tanakaei|
CCTACGGGAGGCAGCAGTGGGGAATCTTGCGCAATGGGGCAACCCTGACGCAGCGACGCCGCGTGCGGGAAGGAGGCCTTCGGGTCGTAAACCGCTTTCAGCAGGGACGAGGATGACGGTACCTGCAGAAGAAGCCCCGGCTAACTACGTGC
>MG|2|V3|F|25|96.77|Actinobacteria|Actinobacteria|Coriobacteriales|Coriobacteriaceae|Collinsella|tanakaei|
CCTACGGGAGGCAGCAGTGGGGGAATCTTGCGCAATGGGGGCAACCCTGACGCAGCGACGCCGCGTGCGGGATGGAGGCCTTCGGGTCGTAAACCGCTTTCAGCAGGGACGAGAAGAGACGGTACCTGCAGAAGAAGCCCCGGCTAACTACGTGC
>MG|2|V3|R|14|96.1|Actinobacteria|Actinobacteria|Coriobacteriales|Coriobacteriaceae|Collinsella|aerofaciens|
GCACGTAGTTAGCCGGGGCTTCTTCTGCAGGTACAGTCTCGTCTCGTCCCTGCTGAAAGCGGTTTACGACCCGAAGGCCTCCATCCCGCACGCGGCGTCGCTGCATCAGGGTTTCCCCCATTGTGCAATATTCCCCACTGCTGCCTCCCGTAGG
>MG|2|V3|F|12|95.62|Actinobacteria|Actinobacteria|Coriobacteriales|Coriobacteriaceae|Olsenella|sp.|
CCTACGGGAGACAGCAGTGGGGAATCTTGCGCAATGGGCGAAAGCCTGACGCAGCGACGCCGCGTGCGGGACGAAGGCCTTCGGGTCGTAAACCGCTTTCAGCAGGGACGAGGGGGCAACCTGACGGTACCTGCAGAAGAAGCCCCGGCTAACTACGTGC
>MG|2|V3|F|612|96.25|Actinobacteria|Actinobacteria|Coriobacteriales|Coriobacteriaceae|Olsenella|sp.|
CCTACGGGAGGCAGCAGTGGGGAATCTTGCGCAATGGGCGAAAGCCTGACGCAGCGACGCCGCGTGCGGGACGAAGGCCTTCGGGTCGTAAACCGCTTTCAGCAGGGACGAGGGGGAAACCTGACGGTACCTGCAGAAGAAGCCCCGGCTAACTACGTGC
>MG|2|V3|F|15|96.1|Actinobacteria|Actinobacteria|Coriobacteriales|Coriobacteriaceae|Collinsella|tanakaei|
CCTACGGGAGGCAGCAGTGGGGAATCTTGCGCAATGGGCGAAAGCCTGACGCAGCGACGCCGCGTGCGGGACGAAGGCCTTCGGGTCGTAAACCGCTTTCAGCAGGGACGAGGAAAGACTGTACCTGCAGAAGAAGCCCCGGCTAACTACGTGC
>MG|2|V3|F|11|95.62|Actinobacteria|Actinobacteria|Coriobacteriales|Coriobacteriaceae|Olsenella|sp.|
CCTACGGGAGGCAGCAGTGGGGAATCTTGCGCAATGGGCGAAAGCCTGACGCAGCGACGCCGCGTGCGGGACGAAGGCCTTCGGGTCGTAAACCGCTTTCAGCAGGGACGAGGGGGCAACCTGACAGTACCTGCAGAAGAAGCCCCGGCTAACTACGTGC
>MG|2|V3|F|11|95.62|Actinobacteria|Actinobacteria|Coriobacteriales|Coriobacteriaceae|Olsenella|sp.|
CCTACGGGAGGCAGCAGTGGGGAATCTTGCGCAATGGGCGAAAGCCTGACGCGGCGACGCCGCGTGCGGGACGAAGGCCTTCGGGTCGTAAACCGCTTTCAGCAGGGACGAGGGGGCAACCTGACGGTACCTGCAGAAGAAGCCCCGGCTAACTACGTGC
>MG|2|V3|F|19|97.5|Actinobacteria|Actinobacteria|Coriobacteriales|Coriobacteriaceae|Atopobium / Olsenella|sp.|
CCTACGGGAGGCAGCAGTGGGGAATATTGCGCAATGGGCGAAAGCCTGACGCAGCGACGCCGCGTGCGGGACGAAGGCCTTCGGGTCGTAAACCGCTTTCAGCAGGGACGAGGCCGCGAGGTGACGGTACCTGCAGAAGAAGCCCCGGCTAACTACGTGC
>MG|2|V3|F|17|96.75|Actinobacteria|Actinobacteria|Coriobacteriales|Coriobacteriaceae|Collinsella|tanakaei|
CCTACGGGAGGCAGCAGTGGGGAATCTTGCGCAATGGGCGAAAGCCTGACGCAGCGACGCCGCGTGCGGGACGAAGGCCTTCGGGTCGTAAACCGCTTTCAGCAGGGACGAGAAGAGACGGTACCTGCAGAAGAAGCCCCGGCTAACTACGTGC
>MG|2|V3|F|1205|98.25|Actinobacteria|Actinobacteria|Coriobacteriales|Coriobacteriaceae|Collinsella / Coriobacterium|tanakaei|
CCTACGGGAGGCAGCAGTGGGGAATCTTGCGCAATGGGGGCAACCCTGACGCAGCGACGCCGCGTGCGGGACGGAGGCCTTCGGGTCGTAAACCGCTTTCAGCAGGGACGAGAAAAGACTGTACCTGCAGAAGAAGCCCCGGCTAACTACGTGCCAGCAGCCGCGGTAATA
>MG|2|V3|F|852|98.08|Actinobacteria|Actinobacteria|Coriobacteriales|Coriobacteriaceae|Collinsella / Coriobacterium|aerofaciens|
CCTACGGGAGGCAGCAGTGGGGAATCTTGCGCAATGGGGGGCAACCCTGACGCAGCGACGCCGCGTGCGGGATGGAGGCCTTCGGGTCGTAAACCGCTTTCAGCAGGGACGAGACGAGACTGTACCTGCAGAAGAAGCCCCGGCTAACTACGTGCC
>MG|2|V3|F|135|95.65|Actinobacteria|Actinobacteria|Coriobacteriales|Coriobacteriaceae|Atopobium|sp.|
CCTACGGGAGGCAGCAGTGGGGAATCTTGCGCAATGGGCGAAAGCCTGACGCAGCGACGCCGCGTGCGGGATGAAGGCCTTCGGGTCGTAAACCGCTTTCAGCAGGGACGAGGGGGGAGACCTGACGGTACCTGCAGAAGAAGCCCCGGCTAACTACGTGC
>MG|2|V3|R|249|95.68|Actinobacteria|Actinobacteria|Coriobacteriales|Coriobacteriaceae|Olsenella|sp.|
GCACGTAGTTAGCCGGGGCTTCTTCTGCAGGTACCGTCAGGTTGCCCCCTCGTCCCCTGCTGAAAGCGGTTTACGACCCGAAGGCCTTCGTCCCGCACGCGGCGTCGCTGCGTCAGGCTTTCGCCCATTGCGCAAGATTCCCCACTGCTGCCTCCCGTAGGA
>MG|2|V3|F|12|95.06|Actinobacteria|Actinobacteria|Coriobacteriales|Coriobacteriaceae|Olsenella|sp.|
CCTACGGGAGGCAGCAGTGGGGGAATCTTGCGCAATGGGCGAAAGCCTGACGCAGCGACGCCGCGTGCGGGACGAAGGCCTTCGGGTCGTAAACCGCTTTCAGCAGGGACGAGGGGGCAACCTGACGGTACCTGCAGAAGAAGCCCCCGGCTAACTACGTGC
>MG|2|V3|F|32|96.1|Actinobacteria|Actinobacteria|Coriobacteriales|Coriobacteriaceae|Collinsella|aerofaciens|
CCTACGGGAGGCAGCAGTGGGGAATCTTGCGCAATGGGCGAAAGCCTGACGCAGCGACGCCGCGTGCGGGATGAAGGCCTTCGGGTCGTAAACCGCTTTCAGCAGGGACGAGACGAGACTGTACCTGCAGAAGAAGCCCCGGCTAACTACGTGC
>MG|2|V3|R|13|96.77|Actinobacteria|Actinobacteria|Coriobacteriales|Coriobacteriaceae|Collinsella|tanakaei|
GCACGTAGTTAGCCGGGGCTTCTTCTGCAGGTACCGTCTCTTCTCGTCCCTGCTGAAAGCGGTTTACGACCCGAAGGCCTCCATCCCGCACGCGGCGTCGCTGCGTCAGGGTTGCCCCCATTGCGCAAGATTCCCCCACTGCTGCCTCCCGTAGG
>MG|2|V3|F|25|97.52|Actinobacteria|Actinobacteria|Coriobacteriales|Coriobacteriaceae|Atopobium / Olsenella|sp.|
CCTACGGGAGGCAGCAGTGGGGAATCTTGCGCAATGGGCGAAAAGCCTGACGCAGCGACGCCGCGTGCGGGACGAAGGCCTTCGGGTCGTAAACCGCTTTCAGCAGGGACGAGGCCGCGAGGTGACGGTACCTGCAGAAGAAGCCCCGGCTAACTACGTGC
>MG|2|V3|F|24|95.62|Actinobacteria|Actinobacteria|Coriobacteriales|Coriobacteriaceae|Olsenella|sp.|
CCTACGGGAGGCAGCAGTGGGGAATCTTGCGCAATGGGCGAAGGCCTGACGCAGCGACGCCGCGTGCGGGACGAAGGCCTTCGGGTCGTAAACCGCTTTCAGCAGGGACGAGGGGGCAACCTGACGGTACCTGCAGAAGAAGCCCCGGCTAACTACGTGC
>MG|2|V3|F|46|96.18|Actinobacteria|Actinobacteria|Coriobacteriales|Coriobacteriaceae|Collinsella|aerofaciens|
CCTACGGGAGGCAGCAGTGGGGAATATTGCACAATGGGGGAAACCCTGATGCAGCGACGCCGCGTGCGGGATGGAGGCCTTCGGGTCGTAAACCGCTTTCAGCAGGGACGAGACGAGACTGTACCTGCAGAAGAAGCCCCGGCTAACTACGTGCCAG
>MG|2|V3|F|29|95.65|Actinobacteria|Actinobacteria|Coriobacteriales|Coriobacteriaceae|Olsenella|sp.|
CCTACGGGAGGCAGCAGTGGGGAATCTTGCGCAATGGGCGAAAGCCTGACGCAGCGACGCCGCGTGGCGGGACGAAGGCCTTCGGGTCGTAAACCGCTTTCAGCAGGGACGAGGGGGAAACCTGACGGTACCTGCAGAAGAAGCCCCGGCTAACTACGTGC
>MG|2|V3|F|12|95.62|Actinobacteria|Actinobacteria|Coriobacteriales|Coriobacteriaceae|Olsenella|sp.|
CCTACGGGAGGCAGCAGTGGGGAATCTTGCGCAATGGGCGAAAGCCTGACGCAGCGACGCCGCGTGCGGGACGAAGGCCTTCGGGTCGTAAACCGCTTTCAGCAGGGACGAGGGGGCAACCTGACGGTACCTGCAGAAGAAGTCCCGGCTAACTACGTGC
>MG|2|V3|F|36|95.06|Actinobacteria|Actinobacteria|Coriobacteriales|Coriobacteriaceae|Olsenella|sp.|
CCTACGGGAGGCAGCAGTGGGGAATCTTGCGCAATGGGCGAAAGCCTGACGCAGCGACGCCGCGTGGCGGGACGAAGGCCTTCGGGTCGTAAACCGCTTTCAGCAGGGACGAGGGGGCAACCTGACGGTACCTGCAGAAGAAGCCCCCGGCTAACTACGTGC
>MG|2|V3|F|10|97.4|Actinobacteria|Actinobacteria|Coriobacteriales|Coriobacteriaceae|Collinsella / Coriobacterium|aerofaciens|
CCTACGGGAGGCAGCAGTGGGGAATCTTGCGCAATGGGCGAAACCCTGACGCAGCGACGCCGCGTGCGGGATGGAGGCCTTCGGGTCGTAAACCGCTTTCAGCAGGGACGAGACGAGACTGTACCTGCAGAAGAAGCCCCGGCTAACTACGTGC
>MG|2|V3|F|84|95.06|Actinobacteria|Actinobacteria|Coriobacteriales|Coriobacteriaceae|Olsenella|sp.|
CCTACGGGAGGCAGCAGTGGGGAATCTTGCGCAATGGGCGAAAGCCTGACGCAGCGACGCCGCGTGCGGGACGAAGGCCTTCGGGTCGTAAACCGCTTTCAGCAGGGGACGAGGGGGCAACCTGACGGTACCTGCAGAAGAAGCCCCCGGCTAACTACGTGC
>MG|2|V3|F|149|95.06|Actinobacteria|Actinobacteria|Coriobacteriales|Coriobacteriaceae|Olsenella|sp.|
CCTACGGGAGGCAGCAGTGGGGAATCTTGCGCAATGGGCGAAAGCCTGACGCAGCGACGCCGCGTGCGGGACGAAGGCCTTCGGGTCGTAAACCGCTTTCAGCAGGGACGAGGGGGGCAACCTGACGGTACCTGCAGAAGAAGCCCCCGGCTAACTACGTGC
>MG|2|V3|F|10|97.5|Actinobacteria|Actinobacteria|Coriobacteriales|Coriobacteriaceae|Atopobium / Olsenella|sp.|
CCTATGGGAGGCAGCAGTGGGGAATCTTGCGCAATGGGCGAAAGCCTGACGCAGCGACGCCGCGTGCGGGACGAAGGCCTTCGGGTCGTAAACCGCTTTCAGCAGGGACGAGGCCGCGAGGTGACGGTACCTGCAGAAGAAGCCCCGGCTAACTACGTGC
>MG|2|V3|F|14|97.42|Actinobacteria|Actinobacteria|Coriobacteriales|Coriobacteriaceae|Collinsella / Coriobacterium|tanakaei|
CCTACGGGAGGCAGCAGTGGGGAATCTTGCGCAATGGGGGCAACCCTGACGCAGCGACGCCGCGTGCGGGACGGAGGCCTTCGGGTCGTAAACCGCTTTCAGCAGGGACGAGAAAAAGACTGTACCTGCAGAAGAAGCCCCGGCTAACTACGTGC
>MG|2|V3|F|40|97.5|Actinobacteria|Actinobacteria|Coriobacteriales|Coriobacteriaceae|Atopobium / Olsenella|sp.|
CCTACGGGAGGCAGCAGTAGGGAATCTTGCGCAATGGGCGAAAGCCTGACGCAGCGACGCCGCGTGCGGGACGAAGGCCTTCGGGTCGTAAACCGCTTTCAGCAGGGACGAGGCCGCGAGGTGACGGTACCTGCAGAAGAAGCCCCGGCTAACTACGTGC
>MG|2|V3|F|13|95.62|Actinobacteria|Actinobacteria|Coriobacteriales|Coriobacteriaceae|Olsenella|sp.|
CCTACGGGAGGCAGCAGTGGGGAATCTTGCGCAATGGGCGAAAGCCCGACGCAGCGACGCCGCGTGCGGGACGAAGGCCTTCGGGTCGTAAACCGCTTTCAGCAGGGACGAGGGGGCAACCTGACGGTACCTGCAGAAGAAGCCCCGGCTAACTACGTGC
>MG|2|V3|F|872|96.75|Actinobacteria|Actinobacteria|Coriobacteriales|Coriobacteriaceae|Collinsella|tanakaei|
CCTACGGGAGGCAGCAGTGGGGAATCTTGCGCAATGGGGGCAACCCTGACGCAGCGACGCCGCGTGCGGGAAGGAGGCCTTCGGGTCGTAAACCGCTTTCAGCAGGGACGAGGATGACGGTACCTGCAGAAGAAGCCCCGGCTAACTACGTGC
>MG|2|V3|F|18|96.18|Actinobacteria|Actinobacteria|Coriobacteriales|Coriobacteriaceae|Olsenella|sp.|
CCTACGGGAGGCAGCAGTGGGGAATCTTGCGCAATGGGCGAAAGCCTGACGCAGCGACGCCGCGTGCGGGACGAAGGCCTTCGGGTCGTAAACCGCTTTCAGCAGGGACGAGGGGGCAACCTGACGGTACCTGCAGAAGAAGCCCCGGCTAACTACGCGC
>MG|2|V3|F|15|95.62|Actinobacteria|Actinobacteria|Coriobacteriales|Coriobacteriaceae|Olsenella|sp.|
CCTACGGGAGGCAGTAGTGGGGAATCTTGCGCAATGGGCGAAAGCCTGACGCAGCGACGCCGCGTGCGGGACGAAGGCCTTCGGGTCGTAAACCGCTTTCAGCAGGGACGAGGGGGCAACCTGACGGTACCTGCAGAAGAAGCCCCGGCTAACTACGTGC
>MG|2|V3|R|15|95.06|Actinobacteria|Actinobacteria|Coriobacteriales|Coriobacteriaceae|Olsenella|sp.|
GCACGTAGTTAGCCGGGGCTTCTTCTGCAGGTACCGTCAGGTTGCCCCCCTCGTCCCTGCTGAAAGCGGTTTACGACCCGAAGGCCTTCGTCCCGCCACGCGGCGTCGCTGCGTCAGGCTTTCGCCCATTGCGCAAGATTCCCCACTGCTGCCTCCCGTAGG
>MG|2|V3|F|10|97.52|Actinobacteria|Actinobacteria|Coriobacteriales|Coriobacteriaceae|Atopobium / Olsenella|sp.|
CCTACGGGAGGCAGCAGTGGGGAATCTTGCGCAATGGGCGAAAGCCTGACGCGGCGACGCCGCGTGCGGGACGAAGGCCTTCGGGTCGTAAACCGCTTTCAGCAGGGACGAGGCCGCGAGGTGACGGTACCTGCAGAAGAAGCCCCGGCTAACTACGTGCC
>MG|2|V3|F|13|96.1|Actinobacteria|Actinobacteria|Coriobacteriales|Coriobacteriaceae|Enorma|massiliensis|
CCTACGGGAGGCAGCAGTGGGGAATCTTGCGCAATGGGGGCAACCCTGACGCAGCGACGCCGCGTGCGGGACGGAGGCCTTCGGGTCGTGAACCGCTTTCGGCAGGGACGAGGATGACGGTACCTGCAGAAGAAGCCCCCGGCTAACTACGTGC
>MG|2|V3|F|12|96.13|Actinobacteria|Actinobacteria|Coriobacteriales|Coriobacteriaceae|Collinsella|tanakaei|
CCTACGGGAGGCAGCAGTGGGGGAATCTTGCGCAATGGGGGCAACCCTGACGCAGCGACGCCGCGTGCGGGAAGGAGGCCTTCGGGTCGTAAACCGCTTTCAGCAGGGACGAGGATGACGGTACCTGCAGAAGAAGCCCCGGCTAACTACGTGC
>MG|2|V3|F|12|95.48|Actinobacteria|Actinobacteria|Coriobacteriales|Coriobacteriaceae|Collinsella|tanakaei|
CCTACGGGAGGCAGCAGTGGGGAATCTTGCGCAATGGGGGGCAACCCTGACGCAGCGACGCCGCGTGCGGGACGAAGGCCCTCGGGTCGTAAACCGCTTTCAGCGGGGACGAGTTTGACGGTACCCGCAGAAGAAGCCCCGGCTAACTACGTGC
>MG|2|V3|R|39|95.62|Actinobacteria|Actinobacteria|Coriobacteriales|Coriobacteriaceae|Atopobium|sp.|
GCACGTAGTTAGCCGGGGCTTCTTCTGCAGGTACCGTCAGGCTCCCCCTCGTCCCTGCTGAAAGCGGTTTACGACCCGAAGGCCTTCATCCCGCACGCGGCGTCGCTGCGTCAGGCTTTCGCCCATTGCGCAAGATTCCCCACTGCTGCCTCCCGTAGG
>MG|2|V3|R|25|97.5|Actinobacteria|Actinobacteria|Coriobacteriales|Coriobacteriaceae|Atopobium / Olsenella|sp.|
GCACGTAGTTAGCCGGGGCTTCTTCTGCAGGTACCGTCACCTCGCGCCTCGTCCCTGCTGAAAGCGGTTTACGACCCGAAGGCCTTCGTCCCGCACGCGGCGTCGCTGCGTCAGGCTTTCGCCCATTGCGCAAGATTCCCCACTGCTGCCTCCCGTAGG
>MG|2|V3|R|10|95.03|Actinobacteria|Actinobacteria|Coriobacteriales|Coriobacteriaceae|Atopobium|sp.|
GCACGTAGTTAGCCGGGGGCTTCTTCTGCAGGTACCGTCAGGTCTCCCCCTCGTCCCTGCTGAAAGCGGTTTACGACCCGAAGGCCTTCATCCCGCACGCGGCGTCGCTGCGTCAGGCTTTCGCCCATTGCGCAAGATTCCCCACTGCTGCCTCCCGTAGG
>MG|2|V3|R|10|95.03|Actinobacteria|Actinobacteria|Coriobacteriales|Coriobacteriaceae|Atopobium|sp.|
GCACGTAGTTAGCCGGGGCTTCTTCTGCAGGTACCGTCAGGTCTCCCCCTCGTCCCTGCTGAAAGCGGTTTACGACCCGAAGGCCTTCATCCCGCACGCGGCGTCGCTGCGTCAGGCTTTCGCCCATTGCGCAAGATTCCCCCACTGCTGCCTCCCGTAGG
>MG|2|V3|R|21|95.03|Actinobacteria|Actinobacteria|Coriobacteriales|Coriobacteriaceae|Atopobium|sp.|
GCACGTAGTTAGCCGGGGCTTCTTCTGCAGGTACCGTCAGGTCTCCCCCTCGTCCCCTGCTGAAAGCGGTTTACGACCCGAAGGCCTTCATCCCGCACGCGGCGTCGCTGCGTCAGGCTTTCGCCCATTGCGCAAGATTCCCCACTGCTGCCTCCCGTAGG
>MG|2|V3|R|27|96.88|Actinobacteria|Actinobacteria|Coriobacteriales|Coriobacteriaceae|Olsenella|sp.|
GCACGTAGTTAGCCGGGGCTTCTTCTGCAGGTACCGTCAGGTTGCCCCCTCGTCCCTGCTGAAAGCGGTTTACGACCCGAAGGCCTTCGTCCCGCACGCGGCGTCGCTGCGTCAGGGTTGCCCCCATTGCGCAAGATTCCCCACTGCTGCCTCCCGTAGG
>MG|2|V3|F|9010|96.25|Actinobacteria|Actinobacteria|Coriobacteriales|Coriobacteriaceae|Olsenella|sp.|
CCTACGGGAGGCAGCAGTGGGGAATCTTGCGCAATGGGCGAAAGCCTGACGCAGCGACGCCGCGTGCGGGACGAAGGCCTTCGGGTCGTAAACCGCTTTCAGCAGGGACGAGGGGGCAACCTGACGGTACCTGCAGAAGAAGCCCCGGCTAACTACGTGCA
>MG|2|V3|R|32|95.06|Actinobacteria|Actinobacteria|Coriobacteriales|Coriobacteriaceae|Olsenella|sp.|
GCACGTAGTTAGCCGGGGGCTTCTTCTGCAGGTACCGTCAGGTTGCCCCCTCGTCCCCTGCTGAAAGCGGTTTACGACCCGAAGGCCTTCGTCCCGCACGCGGCGTCGCTGCGTCAGGCTTTCGCCCATTGCGCAAGATTCCCCACTGCTGCCTCCCGTAGG
>MG|2|V3|F|35|96.27|Actinobacteria|Actinobacteria|Coriobacteriales|Coriobacteriaceae|Olsenella|sp.|
CCTACGGGAGGCAGCAGTGGGGAATCTTGCGCAATGGGCGAAAGCCTGACGCAGCGACGCCGCGTGCGGGACGAAGGCCTTCGGGTCGTAAACCGCTTTCAGCAGGGACGAGGGGGCAACCTGACGGTACCTGCAGAAGAAGCCCCGGCTAACTACGTGCC
>MG|2|V3|F|31|95.62|Actinobacteria|Actinobacteria|Coriobacteriales|Coriobacteriaceae|Olsenella|sp.|
CCTACGGGAGGCAGCAGTGGGGAATCTTGCGCAATGGGCGAAGCCTGACGCAGCGACGCCGCGTGCGGGACGAAGGCCTTCGGGTCGTAAACCGCTTTCAGCAGGGACGAGGGGGCAACCTGACGGTACCTGCAGAAGAAGCCCCGGCTAACTACGTGC
>MG|2|V3|F|22|95.62|Actinobacteria|Actinobacteria|Coriobacteriales|Coriobacteriaceae|Olsenella|sp.|
CCTACGGGAGGCAGCAGTGGGGAATCTTGCGCAATGGGCGAAAGCCTGACGCAGCGACGCCGCGTGCGGGACGAAGGCCTTCGGGTCGTAAACCGCTTTCAGCAGGGACGAGGGGGCAACCTGACGGTACCTGCAGAAGAAGCCCCGACTAACTACGTGC
>MG|2|V3|F|13|97.5|Actinobacteria|Actinobacteria|Coriobacteriales|Coriobacteriaceae|Atopobium / Olsenella|sp.|
CCTACGGGAGGCAGCAGTGGGGAATCTTGCGCAATGGGCGAAAGCCTGACGCAGCGACGCCGCGTGCGGGACGAAGGCCTTCGGGTCGTAAACCGCTTTCAGCAGGGACGGGGCCGCGAGGTGACGGTACCTGCAGAAGAAGCCCCGGCTAACTACGTGC
>MG|2|V3|R|22|93.51|Actinobacteria|Actinobacteria|Coriobacteriales|Coriobacteriaceae|Slackia|piriformis|
GCACGTAGTTAGCCGGGGCTTCTTCTGCAGGTACAGTCACTCTTCTTCCCTGCCGAAAGCGGTTTACGGCCCGAGGGCCTTCCTCCCGCACGCGGCGTCGCTGCGTCAGGCTTGCGCCCATTGCGCAAAATTCCCCACTGCTGCCTCCCGTAGG
>MG|2|V3|F|11|95.62|Actinobacteria|Actinobacteria|Coriobacteriales|Coriobacteriaceae|Olsenella|sp.|
CCTACGGGAGGCAGCAGTGGGGAATCTTGCGCAATGGGCGAAAGCCTGACGCAGCGACACCGCGTGCGGGACGAAGGCCTTCGGGTCGTAAACCGCTTTCAGCAGGGACGAGGGGGCAACCTGACGGTACCTGCAGAAGAAGCCCCGGCTAACTACGTGC
>MG|2|V3|F|14|96.23|Actinobacteria|Actinobacteria|Coriobacteriales|Coriobacteriaceae|Olsenella|sp.|
CCTACGGGAGGCAGCAGTGGGGAATCTTGCGCAATGGGCGAAAGCCTGACGCAGCGACGCCGCGTGCGGGACGAAGGCCTTCGGGTCGTAAACCGCTTTCAGCAGGGACGAGGGGGCAACCTGACGGTACCTGCAGAAGAAGCCCCGGCTAACTACGTGT
>MG|2|V3|F|53|96.88|Actinobacteria|Actinobacteria|Coriobacteriales|Coriobacteriaceae|Olsenella|sp.|
CCTACGGGAGGCAGCAGTGGGGAATCTTGCGCAATGGGGGCAACCCTGACGCAGCGACGCCGCGTGCGGGACGAAGGCCTTCGGGTCGTAAACCGCTTTCAGCAGGGACGAGGGGGCAACCTGACGGTACCTGCAGAAGAAGCCCCGGCTAACTACGTGC
>MG|2|V3|F|18|97.52|Actinobacteria|Actinobacteria|Coriobacteriales|Coriobacteriaceae|Atopobium / Olsenella|sp.|
CCTACGGGAGGCAGCAGTGGGGAATCTTGCGCAATGGGCGAAAGCCTGACGCAGCGACGCCGCGTGCGGGACGAAGGCCTTCGGGTCGTAAACCGCTTTCAGCAGGGACGAGGCCGCGAGGTCGACGGTACCTGCAGAAGAAGCCCCGGCTAACTACGTGC
>MG|2|V3|R|63|95.06|Actinobacteria|Actinobacteria|Coriobacteriales|Coriobacteriaceae|Olsenella|sp.|
GCACGTAGTTAGCCGGGGGCTTCTTCTGCAGGTACCGTCAGGTTGCCCCCCTCGTCCCTGCTGAAAGCGGTTTACGACCCGAAGGCCTTCGTCCCGCACGCGGCGTCGCTGCGTCAGGCTTTCGCCCATTGCGCAAGATTCCCCACTGCTGCCTCCCGTAGG
>MG|2|V3|R|45|95.62|Actinobacteria|Actinobacteria|Coriobacteriales|Coriobacteriaceae|Olsenella|sp.|
GCACGTAGTTAGCCGGGGCTTCTTCTGCAGGTACCGTCAGGTTCCCCCTCGTCCCTGCTGAAAGCGGTTTACGACCCGAAGGCCTTCGTCCCGCACGCGGCGTCGCTGCGTCAGGCTTTCGCCCATTGCGCAAGATTCCCCACTGCTGCCTCCCGTAGG
>MG|2|V3|F|11|95.65|Actinobacteria|Actinobacteria|Coriobacteriales|Coriobacteriaceae|Olsenella|sp.|
CCTACGGGAGGCAGCAGTGGGGAATCTTGCGCAATGGGCGAAAGCCTGACGCAGCGACGCCGCGTGCGGGACGAAGGCCTTCGGGTCGGTAAACCGCTTTCAGCAGGGACGAGGGGGCAACCTGACGGTACCTGCAGAAGAAGCCCCGGCTAACTACGTGC
>MG|2|V3|F|10|97.5|Actinobacteria|Actinobacteria|Coriobacteriales|Coriobacteriaceae|Atopobium / Olsenella|sp.|
CCTACGGGAGGCAGCAGTGGGGAATCTTGCGCAATGGGCGAAAGCCTGACGCAGCGACGCCGCGTGCGGGACGAAGGCCTTCGGGTCGTAAACCGCTTTCAGCAGGGACGAGGCCGCGAGGTGACGGTACCTGCAGAAGAAGCCCCGGCTAACTATGTGC
>MG|2|V3|F|45|93.51|Actinobacteria|Actinobacteria|Coriobacteriales|Coriobacteriaceae|Slackia|faecicanis|
CCTACGGGAGGCAGCAGTGGGGAATTTTGCGCAATGGGCGCAAGCCTGACGCAGCGACGCCGCGTGCGGGAGGAAGGCCCTCGGGCCGTAAACCGCTTTCGGCAGGGAAGAACGTTGACTGTACCTGCAGAAGAAGCCCCGGCTAACTACGTGC
>MG|2|V3|F|13|96.91|Actinobacteria|Actinobacteria|Coriobacteriales|Coriobacteriaceae|Olsenella|sp.|
CCTACGGGAGGCAGCAGTGGGGAATCTTGCGCAATGGGCGAAAGCCTGACGCAGCGACGCCGCGTGCGGGACGAAGGCCTTCGGGTCGTAAACCGCTTTCAGCAGGGACGAGGCCGCGAGGTGACGGTACCCTGCAGAAGAAGCCCCCGGCTAACTACGTGC
>MG|2|V3|F|450|95.65|Actinobacteria|Actinobacteria|Coriobacteriales|Coriobacteriaceae|Olsenella|sp.|
CCTACGGGAGGCAGCAGTGGGGAATCTTGCGCAATGGGCGAAAGCCTGACGCAGCGACGCCGCGTGCGGGACGAAGGCCTTCGGGTCGTAAACCGCTTTCAGCAGGGACGAGGGGGCAACCTGACGGTACCTGCAGAAGAAGCCCCCGGCTAACTACGTGC
>MG|2|V3|F|13|95.62|Actinobacteria|Actinobacteria|Coriobacteriales|Coriobacteriaceae|Olsenella|sp.|
CCTACGGGAGGCAGCAGTGGGGAATCTTGCGCAATGGGCGAAAGCCTGACGCAGCGACGCCGCGTGCGGGACGAAGGCCTTCGGGTCGTAAACCGCCTTCAGCAGGGACGAGGGGGCAACCTGACGGTACCTGCAGAAGAAGCCCCGGCTAACTACGTGC
>MG|2|V3|F|325|95.65|Actinobacteria|Actinobacteria|Coriobacteriales|Coriobacteriaceae|Olsenella|sp.|
CCTACGGGAGGCAGCAGTGGGGAATCTTGCGCAATGGGCGAAAGCCTGACGCAGCGACGCCGCGTGCGGGACGAAGGCCTTCGGGTCGTAAACCGCTTTCAGCAGGGACGAGGGGGGCAACCTGACGGTACCTGCAGAAGAAGCCCCGGCTAACTACGTGC
>MG|2|V3|F|17|97.4|Actinobacteria|Actinobacteria|Coriobacteriales|Coriobacteriaceae|Collinsella / Coriobacterium|tanakaei|
CCTACGGGAGGCAGCAGTGGGGAATCTTGCGCAATGGGGGCAACCCTGACGCAGCGACGCCGCGTGCGGGATGGAGGCCTTCGGGTCGTAAACCGCTTTCAGCAGGGACGAGAAAAGACTGTACCTGCAGAAGAAGCCCCGGCTAACTACGTGC
>MG|2|V3|R|12|96.75|Actinobacteria|Actinobacteria|Coriobacteriales|Coriobacteriaceae|Collinsella|tanakaei|
GCACGTAGTTAGCCGGGGCTTCTTCTGCAGGTACCGTCTCTTCTCGTCCCTGCTGAAAGCGGTTTACGACCCGAAGGCCTTCGTCCCGCACGCGGCGTCGCTGCGTCAGGCTTTCGCCCATTGCGCAAGATTCCCCACTGCTGCCTCCCGTAGG
>MG|2|V3|F|10|96.75|Actinobacteria|Actinobacteria|Coriobacteriales|Coriobacteriaceae|Collinsella|tanakaei|
CCTACGGGAGGCAGCAGTGGGGAATATTGCACAATGGGGGCAACCCTGACGCAGCGACGCCGCGTGCGGGACGGAGGCCTTCGGGTCGTAAACCGCTTTCAGCAGGGACGAGAAAAGACTGTACCTGCAGAAGAAGCCCCGGCTAACTACGTGC
>MG|2|V3|F|101|97.4|Actinobacteria|Actinobacteria|Coriobacteriales|Coriobacteriaceae|Collinsella / Coriobacterium|tanakaei|
CCTACGGGAGGCAGCAGTGGGGAATCTTGCGCAATGGGGGCAACCCTGACGCAGCGACGCCGCGTGCGGGATGGAGGCCTTCGGGTCGTAAACCGCTTTCAGCAGGGACGAGAGGAGACGGTACCTGCAGAAGAAGCCCCGGCTAACTACGTGC
>MG|2|V3|R|118|96.75|Actinobacteria|Actinobacteria|Coriobacteriales|Coriobacteriaceae|Enorma|massiliensis|
GCACGTAGTTAGCCGGGGCTTCTTCTGCAGGTACCGTCATCCTCGTCCCTGCCGAAAGCGGTTCACGACCCGAAGGCCTCCGTCCCGCACGCGGCGTCGCTGCGTCAGGGTTGCCCCCATTGCGCAAGATTCCCCACTGCTGCCTCCCGTAGGA
>MG|2|V3|F|13|96.25|Actinobacteria|Actinobacteria|Coriobacteriales|Coriobacteriaceae|Olsenella|sp.|
CCTACGGGAGGCAGCAGTGGGGAATCTTGCGCAATGGGCGGAAGCCTGACGCAGCGACGCCGCGTGCGGGACGAAGGCCTTCGGGTCGTAAACCGCTTTCAGCAGGGACGAGGGGGCAACCTGACGGTACCTGCAGAAGAAGCCCCGGCTAACTACGTGC
>MG|2|V3|F|10|95.06|Actinobacteria|Actinobacteria|Coriobacteriales|Coriobacteriaceae|Olsenella|sp.|
CCTACGGGAGGCAGCAGTGGGGAATCTTGCGCAATGGGCGAAAGCCTGACGCAGCGACGCCGCGTGCGGGACGAAGGCCTTCGGGTCGTAAACCGCTTTCAGCAGGGACGAGGGGGCAACCTGACGGTACCCTGCAGAAGAAGCCCCCGGCTAACTACGTGCT
>MG|2|V3|F|11|96.25|Actinobacteria|Actinobacteria|Coriobacteriales|Coriobacteriaceae|Olsenella|sp.|
CCTACGGGAGGCAGCAGTGGGGAATCTTGCGCAATGGGCGAAAGCCTGACGCAGCGACGCCGCGTGCGGGACGAAGGCCCTCGGGTCGTAAACCGCTTTCAGCAGGGACGAGGGGGCAACCTGACGGTACCTGCAGAAGAAGCCCCGGCTAACTACGTGC
>MG|2|V3|F|10|95.0|Actinobacteria|Actinobacteria|Coriobacteriales|Coriobacteriaceae|Olsenella|sp.|
CCTACGGGAGGCAGCAGTGGGGAATCTTGCGCAATGGGCGAAAGCCTGACGCAGCGACGCCGCGTGCGGGACGAAGGCCTTCGGGTCGTAAACCGCTTTCAGCAGGGACGAGGGGGCAACCTGACGGTACCTGCAGAAGAAGCTCCGGCTAAATACGTGC
>MG|2|V3|F|19|95.62|Actinobacteria|Actinobacteria|Coriobacteriales|Coriobacteriaceae|Olsenella|sp.|
CCTACAGGAGGCAGCAGTGGGGAATCTTGCGCAATGGGCGAAAGCCTGACGCAGCGACGCCGCGTGCGGGACGAAGGCCTTCGGGTCGTAAACCGCTTTCAGCAGGGACGAGGGGGCAACCTGACGGTACCTGCAGAAGAAGCCCCGGCTAACTACGTGC
>MG|2|V3|R|124|95.68|Actinobacteria|Actinobacteria|Coriobacteriales|Coriobacteriaceae|Olsenella|sp.|
GCACGTAGTTAGCCGGGGCTTCTTCTGCAGGTACCGTCAGGTTGCCCCCCTCGTCCCTGCTGAAAGCGGTTTACGACCCGAAGGCCTTCGTCCCGCACGCGGCGTCGCTGCGTCAGGCTTTCGCCCATTGCGCAAGATTCCCCACTGCTGCCTCCCGTAGGA
>MG|2|V3|F|51|96.89|Actinobacteria|Actinobacteria|Coriobacteriales|Coriobacteriaceae|Olsenella|sp.|
CCTACGGGAGGCAGCAGTGGGGAATCTTGCGCAATGGGCGGAAGCCTGACGCAGCGACGCCGCGTGCGGGACGAAGGCCTTCGGGTCGTAAACCGCTTTCAGCAGGGACGAGGCCTTCGGGTGACGGTACCTGCAGAAGAAGCCCCGGCTAACTACGTGC
>MG|2|V3|F|36|97.4|Actinobacteria|Actinobacteria|Coriobacteriales|Coriobacteriaceae|Collinsella / Coriobacterium|tanakaei|
CCTACGGGAGGCAGCAGTGGGGAATCTTGCGCAATGGGGCAACCCTGACGCAGCGACGCCGCGTGCGGGACGGAGGCCTTCGGGTCGTAAACCGCTTTCAGCAGGGACGAGAAAAGACTGTACCTGCAGAAGAAGCCCCGGCTAACTACGTGC
>MG|2|V3|F|13|97.5|Actinobacteria|Actinobacteria|Coriobacteriales|Coriobacteriaceae|Atopobium / Olsenella|sp.|
CCTACGGGAGGCAGCAGTGGGGAATCTTGCGCAATGGGCGAAAGCCTGACGCAGCGACGCCGCGTGCGGGACGAAGGCCTTCGGGCCGTAAACCGCTTTCAGCAGGGACGAGGCCGCGAGGTGACGGTACCTGCAGAAGAAGCCCCGGCTAACTACGTGC
>MG|2|V3|R|27|96.75|Actinobacteria|Actinobacteria|Coriobacteriales|Coriobacteriaceae|Collinsella|aerofaciens|
GCACGTAGTTAGCCGGGGCTTCTTCTGCAGGTACAGTCTCGTCTCGTCCCTGCTGAAAGCGGTTTACGACCCGAAGGCCTCCATCCCGCACGCGGCGTCGCTGCGTCAGGCTTTCGCCCATTGCGCAAGATTCCCCACTGCTGCCTCCCGTAGG
>MG|2|V3|F|41|95.65|Actinobacteria|Actinobacteria|Coriobacteriales|Coriobacteriaceae|Olsenella|sp.|
CCTACGGGAGGCAGCAGTGGGGAATCTTGCGCAATGGGCGAAAGCCTGACGCAGCGACGCCGCGTGCGGGACGAAGGCCTTCGGGTCGTAAACCGCTTTCAGCAGGGACGAGGGGGAAACCTGACGGTACCTGCAGAAGAAGCCCCCGGCTAACTACGTGC
>MG|2|V3|F|19|97.44|Actinobacteria|Actinobacteria|Coriobacteriales|Coriobacteriaceae|Collinsella / Coriobacterium|aerofaciens|
CCTACGGGAGGCAGCAGTGGGGAATCTTGCGCAATGGGGGGCAACCCTGACGCAGCGACGCCGCGTGCGGGATGGAGGCCTTCGGGTCGTAAACCGCTTTCAGCAGGGACGAGACGAGACTGTACCTGCAGAAGAAGCCCCCGGCTAACTACGTGC
>MG|2|V3|F|12|95.03|Actinobacteria|Actinobacteria|Coriobacteriales|Coriobacteriaceae|Olsenella|sp.|
CCTACGGGAGGCAGCAGTGGGGAATCTTGCGCAATGGGGGCAACCCTGACGCAGCGACGCCGCGTGCGGGATGGAGGCCTTCGGGTCGTAAACCGCTTTCAGCAGGGACGAGGGGGCAACCTGACGGTACCTGCAGAAGAAGCCCCCGGCTAACTACGTGC
>MG|2|V3|F|30|96.1|Actinobacteria|Actinobacteria|Coriobacteriales|Coriobacteriaceae|Collinsella|tanakaei|
CCTACGGGAGGCAGCAGTGGGGAATCTTGCGCAATGGGGGCAACCCTGACGCAGCGACGCCGCGTGCGGGACGAAGGCCCTCGGGTCGTAAACCGCTTTCAGCGGGGACGAGATTGACGGTACCCGCAGAAGAAGCCCCGGCTAACTACGTGC
>MG|2|V3|F|11|95.62|Actinobacteria|Actinobacteria|Coriobacteriales|Coriobacteriaceae|Olsenella|sp.|
CCTACGGGAGGCAGCAGTGGGGAATCTTGCGCAATGGGCGAAAGCCTGACGCAGCGACGCCGCGTGCGGGACGAAGACCTTCGGGTCGTAAACCGCTTTCAGCAGGGACGAGGGGGCAACCTGACGGTACCTGCAGAAGAAGCCCCGGCTAACTACGTGC
>MG|2|V3|F|13|95.62|Actinobacteria|Actinobacteria|Coriobacteriales|Coriobacteriaceae|Olsenella|sp.|
CCTACGGGAGGCAGCAGTGGGGAATCTTGCGCAATGGGCGAAAGCCTGACGCAGCGACGCCGCGTGTGGGACGAAGGCCTTCGGGTCGTAAACCGCTTTCAGCAGGGACGAGGGGGCAACCTGACGGTACCTGCAGAAGAAGCCCCGGCTAACTACGTGC
>MG|2|V3|F|10|97.4|Actinobacteria|Actinobacteria|Coriobacteriales|Coriobacteriaceae|Collinsella / Coriobacterium|tanakaei|
CCTACGGGAGGCAGCAGTAGGGAATCTTGCGCAATGGGGGCAACCCTGACGCAGCGACGCCGCGTGCGGGACGGAGGCCTTCGGGTCGTAAACCGCTTTCAGCAGGGACGAGAAAAGACTGTACCTGCAGAAGAAGCCCCGGCTAACTACGTGC
>MG|2|V3|F|16|95.62|Actinobacteria|Actinobacteria|Coriobacteriales|Coriobacteriaceae|Olsenella|sp.|
CCTACGGGAGGCAGCAGCGGGGAATCTTGCGCAATGGGCGAAAGCCTGACGCAGCGACGCCGCGTGCGGGACGAAGGCCTTCGGGTCGTAAACCGCTTTCAGCAGGGACGAGGGGGCAACCTGACGGTACCTGCAGAAGAAGCCCCGGCTAACTACGTGC
>MG|2|V3|R|144|98.7|Actinobacteria|Actinobacteria|Coriobacteriales|Coriobacteriaceae|Collinsella / Coriobacterium|tanakaei|
GCACGTAGTTAGCCGGGGCTTCTTCTGCAGGTACCGTCTTGTCTCGTCCCTGCTGAAAGCGGTTTACGACCCGAAGGCCTCCATCCCGCACGCGGCGTCGCTGCGTCAGGGTTGCCCCCATTGCGCAAGATTCCCCACTGCTGCCTCCCGTAGGG
>MG|2|V3|F|130|96.75|Actinobacteria|Actinobacteria|Coriobacteriales|Coriobacteriaceae|Collinsella|aerofaciens|
CCTACGGGAGGCAGCAGTGGGGAATCTTGCGCAATGGGCGAAAGCCTGACGCAGCGACGCCGCGTGCGGGACGAAGGCCTTCGGGTCGTAAACCGCTTTCAGCAGGGACGAGACGAGACTGTACCTGCAGAAGAAGCCCCGGCTAACTACGTGC
>MG|2|V3|F|11|95.06|Actinobacteria|Actinobacteria|Coriobacteriales|Coriobacteriaceae|Olsenella|sp.|
CCTACGGGAGGCAGCAGTGGGGGAATCTTGCGCAATGGGCGAAAGCCTGACGCAGCGACGCCGCGTGCGGGACGAAGGCCTTCGGGTCGTAAACCGCTTTCAGCAGGGACGAGGGGGGCAACCTGACGGTACCTGCAGAAGAAGCCCCGGCTAACTACGTGC
>MG|2|V3|F|90|97.44|Actinobacteria|Actinobacteria|Coriobacteriales|Coriobacteriaceae|Collinsella / Coriobacterium|aerofaciens|
CCTACGGGAGGCAGCAGTGGGGGAATCTTGCGCAATGGGGGGCAACCCTGACGCAGCGACGCCGCGTGCGGGATGGAGGCCTTCGGGTCGTAAACCGCTTTCAGCAGGGACGAGACGAGACTGTACCTGCAGAAGAAGCCCCGGCTAACTACGTGC
>MG|2|V3|F|32|96.75|Actinobacteria|Actinobacteria|Coriobacteriales|Coriobacteriaceae|Collinsella|aerofaciens|
CCTACGGGAGGCAGCAGTGGGGAATATTGCACAATGGGGGAAACCCTGACGCAGCGACGCCGCGTGCGGGATGGAGGCCTTCGGGTCGTAAACCGCTTTCAGCAGGGACGAGACGAGACTGTACCTGCAGAAGAAGCCCCGGCTAACTACGTGC
>MG|2|V3|R|3547|96.27|Actinobacteria|Actinobacteria|Coriobacteriales|Coriobacteriaceae|Olsenella|sp.|
GCACGTAGTTAGCCGGGGCTTCTTCTGCAGGTACCGTCAGGTTGCCCCCTCGTCCCTGCTGAAAGCGGTTTACGACCCGAAGGCCTTCGTCCCGCACGCGGCGTCGCTGCGTCAGGCTTTCGCCCATTGCGCAAGATTCCCCACTGCTGCCTCCCGTAGGA
>MG|2|V3|F|10|97.5|Actinobacteria|Actinobacteria|Coriobacteriales|Coriobacteriaceae|Atopobium / Olsenella|sp.|
CCTACGGGAGGCAGCAGTGGGGAATCTTGCGCAATGGGCGAAAGCCTGACGCAGCGACGCCGCGTGCGGGACGAGGGCCTTCGGGTCGTAAACCGCTTTCAGCAGGGACGAGGCCGCGAGGTGACGGTACCTGCAGAAGAAGCCCCGGCTAACTACGTGC
>MG|2|V3|F|20|95.65|Actinobacteria|Actinobacteria|Coriobacteriales|Coriobacteriaceae|Olsenella|sp.|
CCTACGGGAGGCAGCAGTGGGGAATCTTGCGCAATGGGCGAAAGCCTGACGCAGCGACGCCGCGTGCGGGACGAAGGCCTTCGGGTCGTAAACCGCTTTCAGCAGGGACGAGGGGGCAACCTGACGGTACCTGCAGAAGAAGCCCCGGCTAACTACCGTGC
>MG|2|V3|F|12|95.62|Actinobacteria|Actinobacteria|Coriobacteriales|Coriobacteriaceae|Olsenella|sp.|
CCTACGGGAGGCAGCAGTGGGGAATCTTGTGCAATGGGCGAAAGCCTGACGCAGCGACGCCGCGTGCGGGACGAAGGCCTTCGGGTCGTAAACCGCTTTCAGCAGGGACGAGGGGGCAACCTGACGGTACCTGCAGAAGAAGCCCCGGCTAACTACGTGC
>MG|2|V3|F|30|95.65|Actinobacteria|Actinobacteria|Coriobacteriales|Coriobacteriaceae|Olsenella|sp.|
CCTACGGGAGGCAGCAGTGGGGAATCTTGCGGCAATGGGCGAAAGCCTGACGCAGCGACGCCGCGTGCGGGACGAAGGCCTTCGGGTCGTAAACCGCTTTCAGCAGGGACGAGGGGGCAACCTGACGGTACCTGCAGAAGAAGCCCCGGCTAACTACGTGC
>MG|2|V3|F|17|97.5|Actinobacteria|Actinobacteria|Coriobacteriales|Coriobacteriaceae|Atopobium / Olsenella|sp.|
CCTACGGGAGGCAGCAGTGGGGAATCTTGCGCAATGGGCGAAAGCCTGACGCAGCGACGCCGCGTGCGGGACGAAGGCCTTCGGGTCGTAAACCGCTTTCAGCAGGGACGAGGCCGCGAGGTGACGGTACCTGCAGAAGAAGCCCCGGCTAAATACGTGC
>MG|2|V3|R|416|98.05|Actinobacteria|Actinobacteria|Coriobacteriales|Coriobacteriaceae|Collinsella / Coriobacterium|tanakaei|
GCACGTAGTTAGCCGGGGCTTCTTCTGCAGGTACAGTCTTTTCTCGTCCCTGCTGAAAGCGGTTTACGACCCGAAGGCCTCCGTCCCGCACGCGGCGTCGCTGCGTCAGGGTTGCCCCCATTGCGCAAGATTCCCCACTGCTGCCTCCCGTAGG
>MG|2|V3|R|65|95.06|Actinobacteria|Actinobacteria|Coriobacteriales|Coriobacteriaceae|Olsenella|sp.|
GCACGTAGTTAGCCGGGGCTTCTTCTGCAGGTACCGTCAGGTTGCCCCCTCGTCCCCTGCTGAAAGCGGTTTACGACCCGAAGGCCTTCGTCCCGCCACGCGGCGTCGCTGCGTCAGGCTTTCGCCCATTGCGCAAGATTCCCCACTGCTGCCTCCCGTAGG
>MG|2|V3|F|311|96.73|Actinobacteria|Actinobacteria|Coriobacteriales|Coriobacteriaceae|Enorma|massiliensis|
CCTACGGGAGGCAGCAGTGGGGAATCTTGCGCAATGGGGGCAACCCTGACGCAGCGACGCCGCGTGCGGGACGGAGGCCTTCGGGTCGTGAACCGCTTTCGGCAGGGACGAGGATGACGGTACCTGCAGAAGAAGCCCCGGCTAACTACGTGC
>MG|2|V3|R|10|95.62|Actinobacteria|Actinobacteria|Coriobacteriales|Coriobacteriaceae|Olsenella|sp.|
GCACGTAGTTAGCCGGGGCTTCTTCTGCAGGTACCGTCAGGTTGCCCCCTCGTCCCTGCTGAAAGCGGTTTACGACCCGAAGGCCCTCGTCCCGCACGCGGCGTCGCTGCGTCAGGCTTTCGCCCATTGCGCAAGATTCCCCACTGCTGCCTCCCGTAGG
>MG|2|V3|F|17|92.26|Actinobacteria|Actinobacteria|Coriobacteriales|Coriobacteriaceae|Slackia|piriformis|
CCTACGGGAGGCAGCAGTGGGGAATATTGCGCAATGGGGGAAACCCTGACGCAGCGACGCCGCGTGCGGGACGAAGGCCCTCGGGTCGCAGACCGCTTTCGGCGGGGAGGAAGAGATGACCGTACCCGCGGAAGAAGCCCCGGCTAACTACGTGC
>MG|2|V3|F|1389|97.4|Actinobacteria|Actinobacteria|Coriobacteriales|Coriobacteriaceae|Collinsella / Coriobacterium|tanakaei|
CCTACGGGAGGCAGCAGTGGGGAATCTTGCGCAATGGGGGCAACCCTGACGCAGCGACGCCGCGTGCGGGATGGAGGCCTTCGGGTCGTAAACCGCTTTCAGCAGGGACGAGAAGAGACGGTACCTGCAGAAGAAGCCCCGGCTAACTACGTGC
>MG|2|V3|R|16|97.52|Actinobacteria|Actinobacteria|Coriobacteriales|Coriobacteriaceae|Atopobium / Olsenella|sp.|
GCACGTAGTTAGCCGGGGCTTCTTCTGCAGGTACCGTCACCTCGCGGCCTCGTCCCTGCTGAAAGCGGTTTACGACCCGAAGGCCTTCGTCCCGCACGCGGCGTCGCTGCGTCAGGCTTTTCGCCCATTGCGCAAGATTCCCCACTGCTGCCTCCCGTAGG
>MG|2|V3|R|20|95.62|Actinobacteria|Actinobacteria|Coriobacteriales|Coriobacteriaceae|Olsenella|sp.|
GCACGTAGTTAGCCGGGGCTTCTTCTGCAGGTACCGTCAGGTTGCCCCCTCGTCCCTGCTGAAAGCGGTTTACGACCCGAAGGCCTTCGTCCCGCACGCGGCGTCGCTGCGTCAGGCTTTCGCCCATTGCGCAAGATTCCCTACTGCTGCCTCCCGTAGG
>MG|2|V3|R|17|95.62|Actinobacteria|Actinobacteria|Coriobacteriales|Coriobacteriaceae|Olsenella|sp.|
GCACGTATTTAGCCGGGGCTTCTTCTGCAGGTACCGTCAGGTTGCCCCCTCGTCCCTGCTGAAAGCGGTTTACGACCCGAAGGCCTTCGTCCCGCACGCGGCGTCGCTGCGTCAGGCTTTCGCCCATTGCGCAAGATTCCCCACTGCTGCCTCCCGTAGG
>MG|2|V3|F|174|95.06|Actinobacteria|Actinobacteria|Coriobacteriales|Coriobacteriaceae|Olsenella|sp.|
CCTACGGGAGGCAGCAGTGGGGAATCTTGCGCAATGGGCGAAAGCCTGACGCAGCGACGCCGCGTGGCGGGACGAAGGCCTTCGGGTCGTAAACCGCTTTCAGCAGGGGACGAGGGGGCAACCTGACGGTACCTGCAGAAGAAGCCCCGGCTAACTACGTGC
>MG|2|V3|F|14|95.62|Actinobacteria|Actinobacteria|Coriobacteriales|Coriobacteriaceae|Olsenella|sp.|
CCTACGGGAGGCAGCAGTGGGGAATCTTGCGCAATGGGCGAAAGCCTGACGCAGCGACGCCACGTGCGGGACGAAGGCCTTCGGGTCGTAAACCGCTTTCAGCAGGGACGAGGGGGCAACCTGACGGTACCTGCAGAAGAAGCCCCGGCTAACTACGTGC
>MG|2|V3|R|10|95.65|Actinobacteria|Actinobacteria|Coriobacteriales|Coriobacteriaceae|Olsenella|sp.|
GCACGTAGTTAGCCGGGGGCTTCTTCTGCAGGTACCGTCAGGTTTCCCCCTCGTCCCTGCTGAAAGCGGTTTACGACCCGAAGGCCTTCGTCCCGCACGCGGCGTCGCTGCGTCAGGCTTTCGCCCATTGCGCAAGATTCCCCACTGCTGCCTCCCGTAGG
>MG|2|V3|F|14|95.62|Actinobacteria|Actinobacteria|Coriobacteriales|Coriobacteriaceae|Olsenella|sp.|
CCTACGGGAGGCAGCAGTGGGGAATCTTGCGCAATGGGCGAAAGCCTGACGCAGCGACGCCGCGTGCGGGACGAAGGCCTTCGGGTCGTAAACCGCTTTCAGCAGGGACGAGGGGGCAACCTGACGGTACCCGCAGAAGAAGCCCCGGCTAACTACGTGC
>MG|2|V3|F|46|96.25|Actinobacteria|Actinobacteria|Coriobacteriales|Coriobacteriaceae|Olsenella|sp.|
CCTACGGGAGGCAGCAGTGGGGAATCTTGCGCAATGGGCGAAAGCCTGACGCAGCGACGCCGCGTGCGGGACGAAGGCCTTCGGGTCGTAAACCGCTTTCAGCAGGGACGAGGGGCAACCTGACGGTACCTGCAGAAGAAGCCCCGGCTAACTACGTGC
>MG|2|V3|F|21|95.06|Actinobacteria|Actinobacteria|Coriobacteriales|Coriobacteriaceae|Atopobium|sp.|
CCTACGGGAGGCAGCAGTGGGGGAATCTTGCGCAATGGGCGAAAGCCTGACGCAGCGACGCCGCGTGCGGGATGAAGGCCTTCGGGTCGTAAACCGCTTTCAGCAGGGACGAGGGGGAGACCTGACGGTACCTGCAGAAGAAGCCCCGGCTAACTACGTGCC
>MG|2|V3|F|10|95.65|Actinobacteria|Actinobacteria|Coriobacteriales|Coriobacteriaceae|Olsenella|sp.|
CCTACGGGAGGCAGCAGTGGGGGAATCTTGCGCAATGGGCGAAAGCCTGACGCAGCGACGCCGCGTGCGGGACGAAGGCCTTCGGGTCGTAAACCGCTTTCAGCAGGGACGAGGGGGAAACCTGACGGTACCTGCAGAAGAAGCCCCGGCTAACTACGTGC
>MG|2|V3|F|16|97.52|Actinobacteria|Actinobacteria|Coriobacteriales|Coriobacteriaceae|Atopobium / Olsenella|sp.|
CCTACGGGAGGCAGCAGTGGGGAAGTCTTGCGCAATGGGCGAAAGCCTGACGCAGCGACGCCGCGTGCGGGACGAAGGCCTTCGGGTCGTAAACCGCTTTCAGCAGGGACGAGGCCGCGAGGTGACGGTACCTGCAGAAGAAGCCCCGGCTAACTACGTGC
>MG|2|V3|F|14|95.62|Actinobacteria|Actinobacteria|Coriobacteriales|Coriobacteriaceae|Olsenella|sp.|
CCTACGGGAGGCAGCAGTGGGGAATCTTGCGCAATGGGCGAAAGCCTGACGCAGCGACGCCGCGTGCGGGACGAAGGCCTTCGGGCCGTAAACCGCTTTCAGCAGGGACGAGGGGGCAACCTGACGGTACCTGCAGAAGAAGCCCCGGCTAACTACGTGC
>MG|2|V3|F|17|95.62|Actinobacteria|Actinobacteria|Coriobacteriales|Coriobacteriaceae|Olsenella|sp.|
CCTACGGGAGGCAGCAGTGGGGAATCTTGCGCAATGGGCGAAAGCCTGACGCAGCGACGCCGCGTGCGGGACGAAGGCCTTCGGGTCGTAAACCGCTTTCAGCAGGGACGAGGGGGCAACCCGACGGTACCTGCAGAAGAAGCCCCGGCTAACTACGTGC
>MG|2|V3|F|13|95.62|Actinobacteria|Actinobacteria|Coriobacteriales|Coriobacteriaceae|Olsenella|sp.|
CCTACGGGAGGCAGCAGTGGGGAATCTTGCGCAATGGGCGAAAGCCTGACGCAGCGACGCCGCGTGCGGGACGAAGGCCTTCGGGTCGTAAACCGCTTTCAGCAGGGACGAGGGGCACCTGACGGTACCTGCAGAAGAAGCCCCGGCTAACTACGTGC
>MG|2|V3|F|91|96.75|Actinobacteria|Actinobacteria|Coriobacteriales|Coriobacteriaceae|Collinsella|aerofaciens|
CCTACGGGAGGCAGCAGTGGGGAATCTTGCGCAATGGGCGAAAGCCTGACGCAGCGACGCCGCGTGCGGGATGGAGGCCTTCGGGTCGTAAACCGCTTTCAGCAGGGACGAGACGAGACTGTACCTGCAGAAGAAGCCCCGGCTAACTACGTGC
>MG|2|V3|R|13|96.1|Actinobacteria|Actinobacteria|Coriobacteriales|Coriobacteriaceae|Collinsella|tanakaei|
GCACGTAGTTAGCCGGGGCTTCTTCTGCGGGTACCGTCAATCTCGTCCCCGCTGAAAGCGGTTTACGACCCGAGGGCCTTCGTCCCGCACGCGGCGTCGCTGCGTCAGGGTTGCCCCCATTGCGCAAGATTCCCCACTGCTGCCTCCCGTAGG
>MG|2|V3|F|10|95.06|Actinobacteria|Actinobacteria|Coriobacteriales|Coriobacteriaceae|Olsenella|sp.|
CCTACGGGAGGCAGCAGTGGGGGAATCTTGCGGCAATGGGCGAAAGCCTGACGCAGCGACGCCGCGTGCGGGACGAAGGCCTTCGGGTCGTAAACCGCTTTCAGCAGGGACGAGGGGGCAACCTGACGGTACCTGCAGAAGAAGCCCCGGCTAACTACGTGC
>MG|2|V3|F|17|95.06|Actinobacteria|Actinobacteria|Coriobacteriales|Coriobacteriaceae|Olsenella|sp.|
CCTACGGGAGGCAGCAGTGGGGAATCTTGCGCAATGGGCGAAAGCCTGACGCAGCGACGCCGCGTGCGGGACGAAGGCCTTCGGGTCGTAAACCGCTTTCAGCAGGGGACGAGGGGGGCAACCTGACGGTACCTGCAGAAGAAGCCCCGGCTAACTACGTGC
>MG|2|V3|F|14|97.42|Actinobacteria|Actinobacteria|Coriobacteriales|Coriobacteriaceae|Collinsella / Coriobacterium|tanakaei|
CCTACGGGAGGCAGCAGTGGGGGAATCTTGCGCAATGGGGGCAACCCTGACGCAGCGACGCCGCGTGCGGGACGGAGGCCTTCGGGTCGTAAACCGCTTTCAGCAGGGACGAGAAAAGACTGTACCTGCAGAAGAAGCCCCGGCTAACTACGTGC
>MG|2|V3|F|1218|95.65|Actinobacteria|Actinobacteria|Coriobacteriales|Coriobacteriaceae|Atopobium|sp.|
CCTACGGGAGGCAGCAGTGGGGAATCTTGCGCAATGGGCGAAAGCCTGACGCAGCGACGCCGCGTGCGGGATGAAGGCCTTCGGGTCGTAAACCGCTTTCAGCAGGGACGAGGGGGAGACCTGACGGTACCTGCAGAAGAAGCCCCGGCTAACTACGTGCC
>MG|2|V3|F|10|96.23|Actinobacteria|Actinobacteria|Coriobacteriales|Coriobacteriaceae|Olsenella|sp.|
TCTACGGGAGGCAGCAGTGGGGAATCTTGCGCAATGGGCGAAAGCCTGACGCAGCGACGCCGCGTGCGGGACGAAGGCCTTCGGGTCGTAAACCGCTTTCAGCAGGGACGAGGGGGCAACCTGACGGTACCTGCAGAAGAAGCCCCGGCTAACTACGTGC
>MG|2|V3|F|12|95.0|Actinobacteria|Actinobacteria|Coriobacteriales|Coriobacteriaceae|Atopobium|sp.|
CCTACGGGAGGCAGCAGTAGGGAATCTTCCGCAATGGGCGAAAGCCTGACGGAGCAATGCCGCGTGAGTGAAGAAGGCCTTCGGGTCGTAAACCGCTTTCAGCAGGGACGAGGCCGCGAGGTGACGGTACCTGCAGAAGAAGCCCCGGCTAACTACGTGC
>MG|2|V3|R|10|97.5|Actinobacteria|Actinobacteria|Coriobacteriales|Coriobacteriaceae|Atopobium / Olsenella|sp.|
GCACGTAGTTAGCCGGGGCTTCTTCTGCAGGTACCGTCACCTCGCGGCCTCGTCCCTGCTGAAAGCGGTTTACGACCCGAAGGCCTTCGTCCCGCACGCGGCGTCGCTGCGTCAGGCCTTCGCCCATTGCGCAAGATTCCCCACTGCTGCCTCCCGTAGG
>MG|2|V3|R|14|96.25|Actinobacteria|Actinobacteria|Coriobacteriales|Coriobacteriaceae|Olsenella|sp.|
GCACGTAGTTAGCCGGGGCTTCTTCTGCAGGTACCGTCAGGTTGCCCCCTCGTCCCTGCTGAAAGCGGTTTACGACCCGAAGGCCTTCGTCCCGCACGCGGCGTCGCTGCGTCAGGCTTTCGCCCATTGTGCAATATTCCCCACTGCTGCCTCCCGTAGG
>MG|2|V3|F|49|96.88|Actinobacteria|Actinobacteria|Coriobacteriales|Coriobacteriaceae|Atopobium|sp.|
CCTACGGGAGGCAGCAGTGGGGAATCTTGCGCAATGGGCGAAAGCCTGACGCAGCGACGCCGCGTGCGGGATGAAGGCCTTCGGGTCGTAAACCGCTTTCAGCAGGGACGAGGGGGCAACCTGACGGTACCTGCAGAAGAAGCCCCGGCTAACTACGTGC
>MG|2|V3|F|10|96.88|Actinobacteria|Actinobacteria|Coriobacteriales|Coriobacteriaceae|Olsenella|sp.|
CCTACGGGAGGCAGCAGTGGGGAATCTTGCACAATGGGCGAAAGCCTGACGCAGCGACGCCGCGTGCGGGACGAAGGCCTTCGGGTCGTAAACCGCTTTCAGCAGGGACGAGGGGGCAACCTGACGGTACCTGCAGAAGAAGCCCCGGCTAACTACGTGC
>MG|2|V3|F|15|96.75|Actinobacteria|Actinobacteria|Coriobacteriales|Coriobacteriaceae|Collinsella|tanakaei|
CCTACGGGAGGCAGCAGTGGGGAATCTTGCGCAATGGGCGAAAGCCTGACGCAGCGACGCCGCGTGCGGGATGGAGGCCTTCGGGTCGTAAACCGCTTTCAGCAGGGACGAGTCAAGACGGTACCTGCAGAAGAAGCCCCGGCTAACTACGTGC
>MG|2|V3|R|222|95.65|Actinobacteria|Actinobacteria|Coriobacteriales|Coriobacteriaceae|Olsenella|sp.|
GCACGTAGTTAGCCGGGGCTTCTTCTGCAGGTACCGTCAGGTTGCCCCCTCGTCCCTGCTGAAAGCGGTTTACGACCCGAAGGCCTTCGTCCCGCCACGCGGCGTCGCTGCGTCAGGCTTTCGCCCATTGCGCAAGATTCCCCACTGCTGCCTCCCGTAGG
>MG|2|V3|R|39|96.77|Actinobacteria|Actinobacteria|Coriobacteriales|Coriobacteriaceae|Collinsella|tanakaei|
GCACGTAGTTAGCCGGGGGCTTCTTCTGCAGGTACCGTCTCTTCTCGTCCCTGCTGAAAGCGGTTTACGACCCGAAGGCCTCCATCCCGCACGCGGCGTCGCTGCGTCAGGGTTGCCCCCATTGCGCAAGATTCCCCACTGCTGCCTCCCGTAGG
>MG|2|V3|F|12|98.09|Actinobacteria|Actinobacteria|Coriobacteriales|Coriobacteriaceae|Atopobium / Olsenella|sp.|
CCTACGGGAGGCAGCAGTGGGGAATCTTGCGCAATGGGCGAAAGCCTGACGCAGCGACGCCGCGTGCGGGACGAAGGCCTTCGGGTCGTAAACCGCTTTCAGCAGGGACGAGGCCGCGAGGTGACGGTACCTGCAGAAGAAGCCCCGGCTAACTACGCGC
>MG|2|V3|R|37|92.9|Actinobacteria|Actinobacteria|Coriobacteriales|Coriobacteriaceae|Collinsella|tanakaei|
GCACGTAGTTAGCCGGGGCTTCTTCTGCGGGTACCGTCATGCTTCGTCCCCGCCGAAAGCGGTTTACGGCCCTGGGGCCTTCGTCCCGCACGCGGCGTCGCTGCGTCAGGGTTGCCCCCATTGCGCAATATTCCCCACTGCTGCCTCCCGTAGGA
>MG|2|V3|F|22|95.62|Actinobacteria|Actinobacteria|Coriobacteriales|Coriobacteriaceae|Olsenella|sp.|
CCTACGGGAGGCAGCAGTGGGGAATCTTGCGCAATGGGCGAAAGCCTGACGCAGCGACGCCGCGTGCGGGACGAAGGCCTTCGGGTCGTAAACCGCTTTCAGCAGGGACGAGGGGGAGACCTGACGGTACCTGCAGAAGAAGCCCCGGCTAACTACGTGC
>MG|2|V3|F|24|93.12|Actinobacteria|Actinobacteria|Coriobacteriales|Coriobacteriaceae|Olsenella|sp.|
CCTACGGGAGGCAGCAGTGGGGAATCTTGCGCAATGGGCGAAAGCCTGACGCAGCGACGCCGCGTGCGGGACGAAGGCCTTCGGGTCGTAAACCGCTTTCAGCAGGGACGAGGGGGCAACCTGACGGTACCTGACTAAGAAGCACCGGCTAAATACGTGC
>MG|2|V3|R|15|94.48|Actinobacteria|Actinobacteria|Coriobacteriales|Coriobacteriaceae|Olsenella|sp.|
GCACGTAGTTAGCCGGGGGCTTCTTCTGCAGGTACCGTCAGGTTGCCCCCCTCGTCCCCTGCTGAAAGCGGTTTACGACCCGAAGGCCTTCGTCCCGCACGCGGCGTCGCTGCGTCAGGCTTTCGCCCATTGCGCAAGATTCCCCACTGCTGCCTCCCGTAGG
>MG|2|V3|R|27|96.1|Actinobacteria|Actinobacteria|Coriobacteriales|Coriobacteriaceae|Collinsella|tanakaei|
GCACGTAGTTAGCCGGGGCTTCTTCTGCGGGTACCGTCAAACTCGTCCCCGCTGAAAGCGGTTTACGACCCGAGGGCCTTCGTCCCGCACGCGGCGTCGCTGCGTCAGGGTTGCCCCCATTGCGCAAGATTCCCCACTGCTGCCTCCCGTAGG
>MG|2|V3|F|22|96.79|Actinobacteria|Actinobacteria|Coriobacteriales|Coriobacteriaceae|Slackia|equolifaciens|
CCTACGGGAGGCAGCAGTGGGGAATTTTGCGCAATGGGGGGGAACCCTGACGCAGCAACGCCGCGTGCGGGAAGGAGGCCTTCGGGTCGTAAACCGCTTTCAGCAGGGAAGAAACATGACGGTACCTGCAGAAGAAGCCCCGGCTAACTACGTGC
>MG|2|V3|F|27|95.62|Actinobacteria|Actinobacteria|Coriobacteriales|Coriobacteriaceae|Olsenella|sp.|
CCTACGGGAGGCAGCAGTGGGGAATCTTGCGCAATGGGCGAAAGCCTGACGCAGCGACGCCGCGTGCGGGACGAGGGCCTTCGGGTCGTAAACCGCTTTCAGCAGGGACGAGGGGGCAACCTGACGGTACCTGCAGAAGAAGCCCCGGCTAACTACGTGC
>MG|2|V3|F|53|95.62|Actinobacteria|Actinobacteria|Coriobacteriales|Coriobacteriaceae|Olsenella|sp.|
CCTACGGGAGGCAGCAGTGGGGAATCTTGCGCAATGGGCGAAAGCCTGACGCAGCGACGCCGCGTGCGGGACGAAGGCCTTCGGGTCGTAAACCGCTTTCAGCAGGGACGAGGGGGCAACCTGACGGTACCTGCAGAAGAAGCCCCGGCTAAATACGTGC
>MG|2|V3|F|10|95.62|Actinobacteria|Actinobacteria|Coriobacteriales|Coriobacteriaceae|Olsenella|sp.|
CCTACGGGAGGCAGCAGTGGGGAATCTTGCGCAATGGGCGAAAGCCTGACGCAGCGACGCCGCGTGCGGGACGAAGGCCTTCGGGTCGTAAACCGCTTTCAGCAGGGGCGAGGGGGCAACCTGACGGTACCTGCAGAAGAAGCCCCGGCTAACTACGTGC
>MG|2|V3|R|11|96.1|Actinobacteria|Actinobacteria|Coriobacteriales|Coriobacteriaceae|Collinsella|tanakaei|
GCACGTAGTTAGCCGGGGCTTCTTCTGCAGGTACCGTCATCCTCGTCCCTGCTGAAAGCGGTTTACGACCCGAAGGCCTTCGTCCCGCACGCGGCGTCGCTGCGTCAGGCTTTCGCCCATTGCGCAAGATTCCCCACTGCTGCCTCCCGTAGG
>MG|2|V3|R|27|95.65|Actinobacteria|Actinobacteria|Coriobacteriales|Coriobacteriaceae|Olsenella|sp.|
GCACGTAGTTAGCCGGGGCTTCTTCTGCAGGTACCGTCAGGTTGCCCCCTCGTCCCTGCTGAAAGCGGTTTACGACCCGAAGGCCTTCGTCCCGCACGCGGCGTCGCTGCGTCAGGCTTTTCGCCCATTGCGCAAGATTCCCCACTGCTGCCTCCCGTAGG
>MG|2|V3|R|146|97.52|Actinobacteria|Actinobacteria|Coriobacteriales|Coriobacteriaceae|Atopobium / Olsenella|sp.|
GCACGTAGTTAGCCGGGGGCTTCTTCTGCAGGTACCGTCACCTCGCGGCCTCGTCCCTGCTGAAAGCGGTTTACGACCCGAAGGCCTTCGTCCCGCACGCGGCGTCGCTGCGTCAGGCTTTCGCCCATTGCGCAAGATTCCCCACTGCTGCCTCCCGTAGG
>MG|2|V3|F|28|98.06|Actinobacteria|Actinobacteria|Coriobacteriales|Coriobacteriaceae|Collinsella / Coriobacterium|tanakaei|
CCTACGGGAGGCAGCAGTGGGGAATCTTGCGCAATGGGGGCAACCCTGACGCAGCGACGCCGCGTGCGGGATGGAGGCCTTCGGGTCGTAAACCGCTTTCAGCAGGGACGAGACAAGACGGTACCTGCAGAAGAAGCCCCCGGCTAACTACGTGC
>MG|2|V3|R|57|92.21|Actinobacteria|Actinobacteria|Coriobacteriales|Coriobacteriaceae|Slackia|sp.|
GCACGTAGTTAGCCGGGGCTTCTTCTGCGGGTACCGTCATGCTTCGTCCCCGCCGAAAGCGGTTTACGGCCCTGGGGCCTTCGTCCCGCACGCGGCGTCGCTGCGTCAGGCTTCCGCCCATTGCGCAATATTCCCCACTGCTGCCTCCCGTAGG
>MG|2|V3|F|11|95.62|Actinobacteria|Actinobacteria|Coriobacteriales|Coriobacteriaceae|Olsenella|sp.|
CCTACGGGAGGCAGCAGTGGGGAATCTTGCGCAATGGACGAAAGCCTGACGCAGCGACGCCGCGTGCGGGACGAAGGCCTTCGGGTCGTAAACCGCTTTCAGCAGGGACGAGGGGGCAACCTGACGGTACCTGCAGAAGAAGCCCCGGCTAACTACGTGC
>MG|2|V3|F|20|94.12|Actinobacteria|Actinobacteria|Coriobacteriales|Coriobacteriaceae|Denitrobacterium|sp.|
CCTACGGGAGGCAGCAGTGGGGAATTTTGCGCAATGGGGGCAACCCTGACGCAGCAACGCCGCGTGCGGGAGGAAGGCCCTCGGGCTGTAAACCGCTTTCGGCAGGGAGGAACTTGACCGTACCTGCGGAAGAAGCCCCGGCTAACTACGTGC
>MG|2|V3|F|12|95.62|Actinobacteria|Actinobacteria|Coriobacteriales|Coriobacteriaceae|Olsenella|sp.|
CCTACGGGAGGCAGCAGTGGGAATCTTGCGCAATGGGCGAAAGCCTGACGCAGCGACGCCGCGTGCGGGACGAAGGCCTTCGGGTCGTAAACCGCTTTCAGCAGGGACGAGGGGGCAACCTGACGGTACCTGCAGAAGAAGCCCCGGCTAACTACGTGC
>MG|2|V3|F|10|95.62|Actinobacteria|Actinobacteria|Coriobacteriales|Coriobacteriaceae|Olsenella|sp.|
CCTACGGGAGGCAGCAGTGGGGAATCTTGCGCAATGGGCGAAAGCCTGACGCAGCGACGCCGCGTGCGGGACGAAGGCCTTCGGGTCGTAAACCGCTTTCAGCAGGGACGAGGGGGCAACCTGACGGTGCCTGCAGAAGAAGCCCCGGCTAACTACGTGC
>MG|2|V3|F|10|95.62|Actinobacteria|Actinobacteria|Coriobacteriales|Coriobacteriaceae|Olsenella|sp.|
CCTACGGGAGGCAGCAGTGGGGAATCTTGCGCAATGGGCGAAAGCCTGACGCAGCGACGCCGCGTGCGGGACGAAGGCCTTCGGGTCGTAAACCGCTTTCAGCAGGGACGAGGGGGCAACCTGACGGTACCTGCAGAAGAAGCCCCGGCTAACCACGTGC
>MG|2|V3|F|344|98.7|Actinobacteria|Actinobacteria|Coriobacteriales|Coriobacteriaceae|Collinsella / Coriobacterium|tanakaei|
CCTACGGGAGGCAGCAGTGGGGAATCTTGCGCAATGGGGGCAACCCTGACGCAGCGACGCCGCGTGCGGGATGGAGGCCTTCGGGTCGTAAACCGCTTTCAGCAGGGACGAGACAAGACGGTACCTGCAGAAGAAGCCCCGGCTAACTACGTGC
>MG|2|V3|R|485|95.62|Actinobacteria|Actinobacteria|Coriobacteriales|Coriobacteriaceae|Atopobium|sp.|
GCACGTAGTTAGCCGGGGCTTCTTCTGCAGGTACCGTCAGGTCTCCCCCTCGTCCCTGCTGAAAGCGGTTTACGACCCGAAGGCCTTCATCCCGCACGCGGCGTCGCTGCGTCAGGCTTTCGCCCATTGCGCAAGATTCCCCACTGCTGCCTCCCGTAGG
>MG|2|V3|F|125|95.65|Actinobacteria|Actinobacteria|Coriobacteriales|Coriobacteriaceae|Atopobium|sp.|
CCTACGGGAGGCAGCAGTGGGGAATCTTGCGCAATGGGCGAAAGCCTGACGCAGCGACGCCGCGTGCGGGATGAAGGCCTTCGGGTCGTAAACCGCTTTCAGCAGGGACGAGGGGGAGCCTGACGGTACCTGCAGAAGAAGCCCCGGCTAACTACGTGCCC
>MG|2|V3|R|32|95.62|Actinobacteria|Actinobacteria|Coriobacteriales|Coriobacteriaceae|Olsenella|sp.|
GCACGTAGTTAGCCGGGGCTTCTTCTGCAGGTACCGTCAGGTGCCCCCTCGTCCCTGCTGAAAGCGGTTTACGACCCGAAGGCCTTCGTCCCGCACGCGGCGTCGCTGCGTCAGGCTTTCGCCCATTGCGCAAGATTCCCCACTGCTGCCTCCCGTAGG
>MG|2|V3|F|12|95.0|Actinobacteria|Actinobacteria|Coriobacteriales|Coriobacteriaceae|Atopobium|sp.|
CCTACGGGAGGCAGCAGTAGGGAATCTTGCGCAATGGGCGAAAGCCTGACGCAGCGACGCCGCGTGCGGGATGAAGGCCTTCGGGTCGTAAACCGCTTTCAGCAGGGACGAGGGGGAGACCTGACGGTACCTGCAGAAGAAGCCCCGGCTAACTACGTGC
>MG|2|V3|F|33|95.65|Actinobacteria|Actinobacteria|Coriobacteriales|Coriobacteriaceae|Olsenella|sp.|
CCTACGGGAGGCAGCAGTGGGGAATCTTGCGCAATGGGCGAAAGCCTGACGCAGCGACGCCGCGTGCGGGACGAAGGCCTTCGGGTCGTAAACCGCTTTCAGCAGGGACGAGGGGGGAAACCTGACGGTACCTGCAGAAGAAGCCCCGGCTAACTACGTGC
>MG|2|V3|F|89|95.65|Actinobacteria|Actinobacteria|Coriobacteriales|Coriobacteriaceae|Olsenella|sp.|
CCTACGGGAGGCAGCAGTGGGGAATCTTGCGCAATGGGCGAAAGCCTGACGCAGCGACGCCGCGTGCGGGACGAAGGCCTTCGGGTCGTAAACCGCTTTCAGCAGGGACGAGGGGGCACCTGACGGTACCTGCAGAAGAAGCCCCGGCTAACTACGTGCC
>MG|2|V3|F|520|95.65|Actinobacteria|Actinobacteria|Coriobacteriales|Coriobacteriaceae|Olsenella|sp.|
CCTACGGGAGGCAGCAGTGGGGAATCTTGCGCAATGGGCGAAAGCCTGACGCAGCGACGCCGCGTGGCGGGACGAAGGCCTTCGGGTCGTAAACCGCTTTCAGCAGGGACGAGGGGGCAACCTGACGGTACCTGCAGAAGAAGCCCCGGCTAACTACGTGC
>MG|2|V3|F|10|97.5|Actinobacteria|Actinobacteria|Coriobacteriales|Coriobacteriaceae|Atopobium / Olsenella|sp.|
CCTACGGGAGGCAGCAGTGGGGAATCTTGCGCAATGGGCGAAAGCCTGACGCAGCGACGCCGCGTGCGGGACGAAGGCCTTCGGGTCGTAAACCGCTTTCAGCAGGGACGAGGCCGCGAGGTGACGGTACCTGTAGAAGAAGCCCCGGCTAACTACGTGC
>MG|2|V3|F|37|95.03|Actinobacteria|Actinobacteria|Coriobacteriales|Coriobacteriaceae|Atopobium|sp.|
CCTACGGGAGGCAGCAGTGGGGAATCTTGCGCAATGGGCGAAAGCCTGACGCAGCGACGCCGCGTGCGGGATGAAGGCCTTCGGGTCGTAAACCGCTTTCAGCAGGGGACGAGGGGGAGACCTGACGGTACCTGCAGAAGAAGCCCCGGCTAACTACGTGC
>MG|2|V3|R|346|96.75|Actinobacteria|Actinobacteria|Coriobacteriales|Coriobacteriaceae|Collinsella|tanakaei|
GCACGTAGTTAGCCGGGGCTTCTTCTGCAGGTACCGTCATCCTCGTCCCTGCTGAAAGCGGTTTACGACCCGAAGGCCTCCTTCCCGCACGCGGCGTCGCTGCGTCAGGGTTGCCCCCATTGCGCAAGATTCCCCACTGCTGCCTCCCGTAGG
>MG|2|V3|F|317|97.52|Actinobacteria|Actinobacteria|Coriobacteriales|Coriobacteriaceae|Atopobium / Olsenella|sp.|
CCTACGGGAGGCAGCAGTGGGGAATCTTGCGCAATGGGCGAAAGCCTGACGCAGCGACGCCGCGTGCGGGACGAAGGCCTTCGGGTCGTAAACCGCTTTCAGCAGGGACGAGGCCGCGAGGTGACGGTACCTGCAGAAGAAGCCCCCGGCTAACTACGTGC
>MG|2|V3|F|14|95.68|Actinobacteria|Actinobacteria|Coriobacteriales|Coriobacteriaceae|Olsenella|sp.|
CCTACGGGAGGCAGCAGTGGGGAATCTTGCGCAATGGGGGCAACCCTGACGCAGCGACGCCGCGTGCGGGATGGAGGCCTTCGGGTCGTAAACCGCTTTCAGCAGGGACGAGGGGGAGACCTGACGGTACCTGCAGAAGAAGCCCCGGCTAACTACGTGCC
>MG|2|V3|F|16|95.06|Actinobacteria|Actinobacteria|Coriobacteriales|Coriobacteriaceae|Olsenella|sp.|
CCTACGGGAGGCAGCAGTGGGGGAATCTTGCGCAATGGGCGAAAAGCCTGACGCAGCGACGCCGCGTGCGGGACGAAGGCCTTCGGGTCGTAAACCGCTTTCAGCAGGGACGAGGGGGCAACCTGACGGTACCTGCAGAAGAAGCCCCGGCTAACTACGTGC
>MG|2|V3|R|37|97.52|Actinobacteria|Actinobacteria|Coriobacteriales|Coriobacteriaceae|Atopobium / Olsenella|sp.|
GCACGTAGTTAGCCGGGGCTTCTTCTGCAGGTACCGTCACCTCGCGGCCTCGTCCCTGCTGAAAGCGGTTTACGACCCGAAGGCCTTCGTCCCGCACGCGGCGTCGCTGCGTCAGGCTTTCGCCCATTGCGCAAGATTCCCCCACTGCTGCCTCCCGTAGG
>MG|2|V3|R|11|95.06|Actinobacteria|Actinobacteria|Coriobacteriales|Coriobacteriaceae|Olsenella|sp.|
GCACGTAGTTAGCCGGGGGCTTCTTCTGCAGGTACCGTCAGGTTGCCCCCTCGTCCCTGCTGAAAGCGGTTTACGACCCGAAGGCCTTCGTCCCGCCACGCGGCGTCGCTGCGTCAGGCTTTCGCCCATTGCGCAAGATTCCCCACTGCTGCCTCCCGTAGG
>MG|2|V3|R|380|98.08|Actinobacteria|Actinobacteria|Coriobacteriales|Coriobacteriaceae|Collinsella / Coriobacterium|aerofaciens|
GCACGTAGTTAGCCGGGGCTTCTTCTGCAGGTACAGTCTCGTCTCGTCCCTGCTGAAAGCGGTTTACGACCCGAAGGCCTCCATCCCGCACGCGGCGTCGCTGCGTCAGGGTTGCCCCCCATTGCGCAAGATTCCCCACTGCTGCCTCCCGTAGGA
>MG|2|V3|R|16|97.42|Actinobacteria|Actinobacteria|Coriobacteriales|Coriobacteriaceae|Collinsella / Coriobacterium|tanakaei|
GCACGTAGTTAGCCGGGGGCTTCTTCTGCAGGTACAGTCTTGTCTCGTCCCTGCTGAAAGCGGTTTACGACCCGAAGGCCTCCATCCCGCACGCGGCGTCGCTGCGTCAGGGTTGCCCCCATTGCGCAAGATTCCCCACTGCTGCCTCCCGTAGG
>MG|2|V3|F|10|97.5|Actinobacteria|Actinobacteria|Coriobacteriales|Coriobacteriaceae|Atopobium / Olsenella|sp.|
CCTACGGGAGGCAGCAGTGGGGAATCTTGCGCAATGGGCGAAAGCCTGACGCAGCGACGCCGCGTGCGGGACGAAGGCCTTCGGGTCGTAAACCGCTTTCAGCAGGGACGAGGCCGCGAGGTGACGGTACCTGCAGAAGAAGTCCCGGCTAACTACGTGC
>MG|2|V3|F|11|95.62|Actinobacteria|Actinobacteria|Coriobacteriales|Coriobacteriaceae|Olsenella|sp.|
CCTACGGGAGGCAGCAGTGGGGAATCTTGCGCAATGGGCGAAAGCCTGACGCAGCGACGCCGCGTGCGGGACGAAGGCCTTCGGGTCGTAAACCGCTTTCAGCAGGGACGAGGGGGCAACCTGACGGTACCTGCAGAAGAAGCCACGGCTAACTACGTGC
>MG|2|V3|F|90|95.62|Actinobacteria|Actinobacteria|Coriobacteriales|Coriobacteriaceae|Olsenella|sp.|
CCTACGGGAGGCAGCAGTGGGGAATCTTGCGCAATGGGGGCAACCCTGACGCAGCGACGCCGCGTGCGGGATGGAGGCCTTCGGGTCGTAAACCGCTTTCAGCAGGGACGAGGGGGCAACCTGACGGTACCTGCAGAAGAAGCCCCGGCTAACTACGTGC
>MG|2|V3|R|1961|98.14|Actinobacteria|Actinobacteria|Coriobacteriales|Coriobacteriaceae|Atopobium / Olsenella|sp.|
GCACGTAGTTAGCCGGGGCTTCTTCTGCAGGTACCGTCACCTCGCGGCCTCGTCCCTGCTGAAAGCGGTTTACGACCCGAAGGCCTTCGTCCCGCACGCGGCGTCGCTGCGTCAGGCTTTCGCCCATTGCGCAAGATTCCCCACTGCTGCCTCCCGTAGGA
>MG|2|V3|F|11|95.65|Actinobacteria|Actinobacteria|Coriobacteriales|Coriobacteriaceae|Olsenella|sp.|
CCTACGGGAGGCAGCAGTGGGGAATCTTGCGCAATGGGCGAAAGCCTGACGCAGCGACGCCGCGTGCGGGACGAAGGCCTTCGGGTCGTAAACCGCTTTCAGCAGGGACGAGGGGGCGAACCTGACGGTACCTGCAGAAGAAGCCCCGGCTAACTACGTGC
>MG|2|V3|R|164|98.05|Actinobacteria|Actinobacteria|Coriobacteriales|Coriobacteriaceae|Collinsella / Coriobacterium|tanakaei|
GCACGTAGTTAGCCGGGGCTTCTTCTGCAGGTACAGTCTTGTCTCGTCCCTGCTGAAAGCGGTTTACGACCCGAAGGCCTCCATCCCGCACGCGGCGTCGCTGCGTCAGGGTTGCCCCCATTGCGCAAGATTCCCCACTGCTGCCTCCCGTAGG
>MG|2|V3|F|10|95.62|Actinobacteria|Actinobacteria|Coriobacteriales|Coriobacteriaceae|Olsenella|sp.|
CCTACGGGAGGCAGCAGTGGGGAATCTTGCGCAATGGGCGAAAGCCTGACGCAGCGACGCCGCGTGCGGGACGAAGGCCTTCGGGTCGTAAACCGCTTTCAGCAGGGACGAGGGGGCAACCTGACGGTACCTGCAGAGGAAGCCCCGGCTAACTACGTGC
>MG|2|V3|F|23|95.0|Actinobacteria|Actinobacteria|Coriobacteriales|Coriobacteriaceae|Olsenella|sp.|
CCTACGGGAGGCAGCAGTGGGGAATCTTGCGCAATGGGCGAAAGCCTGACGCAGCGACGCCGCGTGCGGGACGAAGGCCTTCGGGTCGTAAACCGCTTTCAGCAGGGACGAGGGGGCAACCTGACGGTACCTGCAGAAGAAGCACCGGCTAAATACGTGC
>MG|2|V3|F|104|96.77|Actinobacteria|Actinobacteria|Coriobacteriales|Coriobacteriaceae|Collinsella|tanakaei|
CCTACGGGAGGCAGCAGTGGGGAATCTTGCGCAATGGGGGCAACCCTGACGCAGCGACGCCGCGTGCGGGATGGAGGCCTTCGGGTCGTAAACCGCTTTCAGCAGGGACGAGAAGAGACGGTACCTGCAGAAGAAGCCCCCGGCTAACTACGTGC
>MG|2|V3|F|10|98.06|Actinobacteria|Actinobacteria|Coriobacteriales|Coriobacteriaceae|Collinsella / Coriobacterium|tanakaei|
CCTACGGGAGGCAGCAGTGGGGGAATCTTGCGCAATGGGGGCAACCCTGACGCAGCGACGCCGCGTGCGGGATGGAGGCCTTCGGGTCGTAAACCGCTTTCAGCAGGGACGAGACAAGACGGTACCTGCAGAAGAAGCCCCGGCTAACTACGTGC
>MG|2|V3|F|59|97.42|Actinobacteria|Actinobacteria|Coriobacteriales|Coriobacteriaceae|Collinsella / Coriobacterium|tanakaei|
CCTACGGGAGGCAGCAGTGGGGAATCTTGCGCAATGGGGGCAACCCTGACGCAGCGACGCCGCGTGCGGGACGGAGGCCTTCGGGTCGTAAACCGCTTTCAGCAGGGACGAGAAAAGACTGTACCTGCAGAAGAAGCCCCCGGCTAACTACGTGC
>MG|2|V3|F|10|95.62|Actinobacteria|Actinobacteria|Coriobacteriales|Coriobacteriaceae|Olsenella|sp.|
CCTACGGGAGGCAGCAGTGGGGAATCTTGCGCAATGGGCGAAAGCCTGACGCAGCGACGCCGCGTGCGGGACGAAGGCCTTCGGGTCGTAAACCGCTTTCAGCAGGGACGAGGGGGCAACCTGACGGTACCTGCAGAAGAAGCCCCAGCTAACTACGTGC
>MG|2|V3|F|11|95.62|Actinobacteria|Actinobacteria|Coriobacteriales|Coriobacteriaceae|Olsenella|sp.|
CCTACGGGAGGCAGCAGTGGGGAATCTTGCGCAATGGGCGAAAGCCTGACGCAGCGACGCCGCGTGCGGGACGAAGGCCTTCGGGTCGTAAACCGCTTTCAGCAGGGACGAGGGGGCAGCCTGACGGTACCTGCAGAAGAAGCCCCGGCTAACTACGTGC
>MG|2|V3|R|18|96.1|Actinobacteria|Actinobacteria|Coriobacteriales|Coriobacteriaceae|Collinsella|aerofaciens|
GCACGTAGTTAGCCGGGGCTTCTTCTGCAGGTACAGTCTCGTCTCGTCCCTGCTGAAAGCGGTTTACGACCCGAAGGCCTTCATCCCGCACGCGGCGTCGCTGCGTCAGGCTTTCGCCCATTGCGCAAGATTCCCCACTGCTGCCTCCCGTAGG
>MG|2|V3|F|14|95.65|Actinobacteria|Actinobacteria|Coriobacteriales|Coriobacteriaceae|Olsenella|sp.|
CCTACGGGAGGCAGCAGTGGGGAATCTTGCGCAATGGGCGAAAGCCTGACGCAGCGACGCCGCGTGCGGGACGAAGGCCTTCGGGTCGTAAACCGCTTTCAGCAGGGACGAGGGGGCAACCTGACGGTACCCTGCAGAAGAAGCCCCGGCTAACTACGTGC
>MG|2|V3|F|10|97.5|Actinobacteria|Actinobacteria|Coriobacteriales|Coriobacteriaceae|Atopobium / Olsenella|sp.|
CCTACGGGAGGCAGCAGTGGGGAATCTTGCGCAATGGGCGAAAGCCTGACGCAGCGACGCCGCGTGCGGGACGAAGGCCTTCGGTCGTAAACCGCTTTCAGCAGGGACGAGGCCGCGAGGTGACGGTACCTGCAGAAGAAGCCCCGGCTAACTACGTGC
>MG|2|V3|F|14|95.0|Actinobacteria|Actinobacteria|Coriobacteriales|Coriobacteriaceae|Olsenella|sp.|
CCTACGGGAGGCAGCAGTGGGGAATATTGCACAATGGGCGAAAGCCTGACGCAGCGACGCCGCGTGCGGGATGAAGGCCTTCGGGTCGTAAACCGCTTTCAGCAGGGACGAGGGGGAGACCTGACGGTACCTGCAGAAGAAGCCCCGGCTAACTACGTGC
>MG|2|V3|R|26|98.12|Actinobacteria|Actinobacteria|Coriobacteriales|Coriobacteriaceae|Atopobium / Olsenella|sp.|
GCACGTAGTTAGCCGGGGCTTCTTCTGCAGGTACCGTCACCTTGCGGCCTCGTCCCTGCTGAAAGCGGTTTACAACCCGAAGGCCTTCATCCCGCACGCGGCGTCGCTGCGTCAGGGTTGCCCCCATTGCGCAAGATTCCCCACTGCTGCCTCCCGTAGG
>MG|2|V3|F|122|92.21|Actinobacteria|Actinobacteria|Coriobacteriales|Coriobacteriaceae|Slackia|sp.|
CCTACGGGAGGCAGCAGTGGGGAATATTGCGCAATGGGCGGAAGCCTGACGCAGCGACGCCGCGTGCGGGACGAAGGCCCCAGGGCCGTAAACCGCTTTCGGCGGGGACGAAGCATGACGGTACCCGCAGAAGAAGCCCCGGCTAACTACGTGC
>MG|2|V3|F|63|95.65|Actinobacteria|Actinobacteria|Coriobacteriales|Coriobacteriaceae|Olsenella|sp.|
CCTACGGGAGGCAGCAGTGGGGAATCTTGCGCAATGGGCGAAAAGCCTGACGCAGCGACGCCGCGTGCGGGACGAAGGCCTTCGGGTCGTAAACCGCTTTCAGCAGGGACGAGGGGGCAACCTGACGGTACCTGCAGAAGAAGCCCCGGCTAACTACGTGC
>MG|2|V3|F|20|95.62|Actinobacteria|Actinobacteria|Coriobacteriales|Coriobacteriaceae|Olsenella|sp.|
CCTACGGGAGGCGGCAGTGGGGAATCTTGCGCAATGGGCGAAAGCCTGACGCAGCGACGCCGCGTGCGGGACGAAGGCCTTCGGGTCGTAAACCGCTTTCAGCAGGGACGAGGGGGCAACCTGACGGTACCTGCAGAAGAAGCCCCGGCTAACTACGTGC
>MG|2|V3|R|12|95.62|Actinobacteria|Actinobacteria|Coriobacteriales|Coriobacteriaceae|Olsenella|sp.|
GCACGTAGTTAGCCGGGGCTTCTTCTGCAGGTACCGTCAGGTTGCCCCCTCGTCCCTGCTGAAAGCGGTTTACGACCCGAAGGCCTTCGTCCCGCACGCGGCGTCGCTGCGTCAGGCTTCGCCCATTGCGCAAGATTCCCCACTGCTGCCTCCCGTAGG
>MG|2|V3|F|19|94.48|Actinobacteria|Actinobacteria|Coriobacteriales|Coriobacteriaceae|Olsenella|sp.|
CCTACGGGAGGCAGCAGTGGGGGAATCTTGCGCAATGGGCGAAAGCCTGACGCAGCGACGCCGCGTGGCGGGACGAAGGCCTTCGGGTCGTAAACCGCTTTCAGCAGGGGACGAGGGGGCAACCTGACGGTACCTGCAGAAGAAGCCCCGGCTAACTACGTGC
>MG|2|V3|F|48|96.75|Actinobacteria|Actinobacteria|Coriobacteriales|Coriobacteriaceae|Enorma|massiliensis|
CCTACGGGAGGCAGCAGTGGGGAATCTTGCGCAATGGGGGGCAACCCTGACGCAGCGACGCCGCGTGCGGGAAGGAGGCCTTCGGGTCGTAAACCGCTTTCAGCAGGGACGAGGATGACGGTACCTGCAGAAGAAGCCCCGGCTAACTACGTGC
>MG|2|V3|R|15|96.75|Actinobacteria|Actinobacteria|Coriobacteriales|Coriobacteriaceae|Collinsella|aerofaciens|
GCACGTAGTTAGCCGGGGCTTCTTCTGCAGGTACAGTCTCGTCTCGTCCCTGCTGAAAGCGGTTTACGACCCGAAGGCCTCCATCCCGCACGCGGCGTCGCTGCGTCAGGGTTTCCCCCATTGTGCAATATTCCCCACTGCTGCCTCCCGTAGG
>MG|2|V3|F|17|95.62|Actinobacteria|Actinobacteria|Coriobacteriales|Coriobacteriaceae|Olsenella|sp.|
CCTACGGGAGGCAGCAGTGGGGAATCTTGCGCAATGGGCGAAAGCCTGACGCAGCGACGCCGCGTGCGGGACGAAGGCCTTCGGGTCGTAAACCGCTTTCAGCAGGGACGAGGGGGCAACCTGGCGGTACCTGCAGAAGAAGCCCCGGCTAACTACGTGC
>MG|2|V3|F|615|95.65|Actinobacteria|Actinobacteria|Coriobacteriales|Coriobacteriaceae|Olsenella|sp.|
CCTACGGGAGGCAGCAGTGGGGAATCTTGCGCAATGGGCGAAAGCCTGACGCAGCGACGCCGCGTGCGGGACGAAGGCCTTCGGGTCGTAAACCGCTTTCAGCAGGGGACGAGGGGGCAACCTGACGGTACCTGCAGAAGAAGCCCCGGCTAACTACGTGC
>MG|2|V3|R|20|97.5|Actinobacteria|Actinobacteria|Coriobacteriales|Coriobacteriaceae|Atopobium / Olsenella|sp.|
GCACGTAGTTAGCCGGGGCTTCTTCTGCAGGTACCGTCACCTCGCGGCCTCGTCCCTGCTGAAAGCGGTTTACGACCCGAAGGCCTTCGTCCCGCACGCGGCGTCGCTGCGTCAGGCTTTCGCCCATTGCGCAAGATTCCCTACTGCTGCCTCCCGTAGG
>MG|2|V3|F|10|95.62|Actinobacteria|Actinobacteria|Coriobacteriales|Coriobacteriaceae|Olsenella|sp.|
CCTACGGGAGGCAGCAGTGGGGAATCTTGCGCAATGGGCGAAAGCCTGACGCAGCGACGCCGCGTGCGGGACGAAGGCCTTCGGGTCGTAAACCGCTTTCAGCAGGGACGAGGGGGCAACCTGACGGTACTTGCAGAAGAAGCCCCGGCTAACTACGTGC
>MG|2|V3|F|17|96.75|Actinobacteria|Actinobacteria|Coriobacteriales|Coriobacteriaceae|Collinsella|tanakaei|
CCTACGGGAGGCAGCAGTGGGGAATCTTGCGCAATGGGGCAACCCTGACGCAGCGACGCCGCGTGCGGGATGGAGGCCTTCGGGTCGTAAACCGCTTTCAGCAGGGACGAGAAGAGACGGTACCTGCAGAAGAAGCCCCGGCTAACTACGTGC
>MG|2|V3|F|10|97.5|Actinobacteria|Actinobacteria|Coriobacteriales|Coriobacteriaceae|Atopobium / Olsenella|sp.|
CCTACGGGAGGCAGCAGTGGGGAATCTTGCGCAATGGGCGAAAGCCTGACGCAGCGACGCCGCGTGCGGGACGAAGGCCTTCGGGTCGTAAACCGCCTTCAGCAGGGACGAGGCCGCGAGGTGACGGTACCTGCAGAAGAAGCCCCGGCTAACTACGTGC
>MG|2|V3|F|12|96.77|Actinobacteria|Actinobacteria|Coriobacteriales|Coriobacteriaceae|Collinsella|tanakaei|
CCTACGGGAGGCAGCAGTGGGGAATCTTGCGCAATGGGGGCAACCCCTGACGCAGCGACGCCGCGTGCGGGATGGAGGCCTTCGGGTCGTAAACCGCTTTCAGCAGGGACGAGAAGAGACGGTACCTGCAGAAGAAGCCCCGGCTAACTACGTGC
>MG|2|V3|F|29|98.06|Actinobacteria|Actinobacteria|Coriobacteriales|Coriobacteriaceae|Collinsella / Coriobacterium|tanakaei|
CCTACGGGAGGCAGCAGTGGGGAATCTTGCGCAATGGGGGGCAACCCTGACGCAGCGACGCCGCGTGCGGGATGGAGGCCTTCGGGTCGTAAACCGCTTTCAGCAGGGACGAGACAAGACGGTACCTGCAGAAGAAGCCCCGGCTAACTACGTGC
>MG|2|V3|R|22|96.75|Actinobacteria|Actinobacteria|Coriobacteriales|Coriobacteriaceae|Enorma|massiliensis|
GCACGTAGTTAGCCGGGGCTTCTTCTGCAGGTACCGTCATCCTCGTCCCTGCTGAAAGCGGTTTACGACCCGAAGGCCTCCTTCCCGCACGCGGCGTCGCTGCGTCAGGGTTGCCCCCCATTGCGCAAGATTCCCCACTGCTGCCTCCCGTAGG
>MG|2|V3|F|21|95.06|Actinobacteria|Actinobacteria|Coriobacteriales|Coriobacteriaceae|Atopobium|sp.|
CCTACGGGAGGCAGCAGTGGGGAATCTTGCGCAATGGGCGAAAGCCTGACGCAGCGACGCCGCGTGCGGGATGAAGGCCTTCGGGTCGTAAACCGCTTTCAGCAGGGACGAGGGGGGAGACCTGACGGTACCTGCAGAAGAAGCCCCCGGCTAACTACGTGC
>MG|2|V3|F|11|96.13|Actinobacteria|Actinobacteria|Coriobacteriales|Coriobacteriaceae|Collinsella|aerofaciens|
CCTACGGGAGGCAGCAGTGGGGAATATTGCACAATGGGGGGAAACCCTGATGCAGCGACGCCGCGTGCGGGATGGAGGCCTTCGGGTCGTAAACCGCTTTCAGCAGGGACGAGACGAGACTGTACCTGCAGAAGAAGCCCCGGCTAACTACGTGC
>MG|2|V3|F|10|95.0|Actinobacteria|Actinobacteria|Coriobacteriales|Coriobacteriaceae|Olsenella|sp.|
CCTACGGGAGGCAGCAGTGGGGAATCTTGCGCAATGGGCGAAAGCCTGACGCAGCGACGCCGCGTGGCGGACGAAGGCCTTCGGGTCGTAAACCGCTTTCAGCAGGGACGAGGGGGCAACCTGACGGTACCTGCAGAAGAAGCCCCGGCTAACTACGTGC
>MG|2|V3|F|66|95.62|Actinobacteria|Actinobacteria|Coriobacteriales|Coriobacteriaceae|Olsenella|sp.|
CCTACGGGAGGCAGCAGTAGGGAATCTTGCGCAATGGGCGAAAGCCTGACGCAGCGACGCCGCGTGCGGGACGAAGGCCTTCGGGTCGTAAACCGCTTTCAGCAGGGACGAGGGGGCAACCTGACGGTACCTGCAGAAGAAGCCCCGGCTAACTACGTGC
>MG|2|V3|R|21|95.65|Actinobacteria|Actinobacteria|Coriobacteriales|Coriobacteriaceae|Olsenella|sp.|
GCACGTAGTTAGCCGGGGCTTCTTCTGCAGGTACCGTCAGGTTTCCCCCCTCGTCCCTGCTGAAAGCGGTTTACGACCCGAAGGCCTTCGTCCCGCACGCGGCGTCGCTGCGTCAGGCTTTCGCCCATTGCGCAAGATTCCCCACTGCTGCCTCCCGTAGG
>MG|2|V3|R|21|96.13|Actinobacteria|Actinobacteria|Coriobacteriales|Coriobacteriaceae|Collinsella|tanakaei|
GCACGTAGTTAGCCGGGGGCTTCTTCTGCAGGTACCGTCATCCTCGTCCCTGCTGAAAGCGGTTTACGACCCGAAGGCCTCCTTCCCGCACGCGGCGTCGCTGCGTCAGGGTTGCCCCCATTGCGCAAGATTCCCCACTGCTGCCTCCCGTAGG
>MG|2|V3|R|24|93.51|Actinobacteria|Actinobacteria|Coriobacteriales|Coriobacteriaceae|Slackia|faecicanis|
GCACGTAGTTAGCCGGGGCTTCTTCTGCAGGTACAGTCAACGTTCTTCCCTGCCGAAAGCGGTTTACGGCCCGAGGGCCTTCCTCCCGCACGCGGCGTCGCTGCGTCAGGCTTGCGCCCATTGCGCAAAATTCCCCACTGCTGCCTCCCGTAGG
>MG|2|V3|F|60|97.5|Actinobacteria|Actinobacteria|Coriobacteriales|Coriobacteriaceae|Atopobium / Olsenella|sp.|
CCTACGGGAGGCAGCAGTGGGGAATCTTGCGCAATGGGCGAAAGCCTGACGCAGCGACGCCGCGTGCGGGACGAAGGCCTTCGGGTCGTAAACCGCTTTCAGCAGGGACGAGGCGCGAGGTGACGGTACCTGCAGAAGAAGCCCCGGCTAACTACGTGC
>MG|2|V3|F|16|96.1|Actinobacteria|Actinobacteria|Coriobacteriales|Coriobacteriaceae|Collinsella|tanakaei|
CCTACGGGAGGCAGCAGTGGGGAATCTTGCGCAATGGGCGAAAGCCTGACGCAGCGACGCCGCGTGCGGGACGAAGGCCTTCGGGTCGTAAACCGCTTTCAGCAGGGACGAGGATGACGGTACCTGCAGAAGAAGCCCCGGCTAACTACGTGC
>MG|2|V3|R|37|97.44|Actinobacteria|Actinobacteria|Coriobacteriales|Coriobacteriaceae|Collinsella / Coriobacterium|aerofaciens|
GCACGTAGTTAGCCGGGGCTTCTTCTGCAGGTACAGTCTCGTCTCGTCCCTGCTGAAAGCGGTTTACGACCCGAAGGCCTCCATCCCGCACGCGGCGTCGCTGCGTCAGGGTTGCCCCCCATTGCGCAAGATTCCCCCACTGCTGCCTCCCGTAGG
>MG|2|V3|F|12|95.62|Actinobacteria|Actinobacteria|Coriobacteriales|Coriobacteriaceae|Olsenella|sp.|
CCTACGGGAGGCAGCAGTGGGGAATCCTGCGCAATGGGCGAAAGCCTGACGCAGCGACGCCGCGTGCGGGACGAAGGCCTTCGGGTCGTAAACCGCTTTCAGCAGGGACGAGGGGGCAACCTGACGGTACCTGCAGAAGAAGCCCCGGCTAACTACGTGC
>MG|2|V3|F|36|95.06|Actinobacteria|Actinobacteria|Coriobacteriales|Coriobacteriaceae|Olsenella|sp.|
CCTACGGGAGGCAGCAGTGGGGGAATCTTGCGCAATGGGCGAAAGCCTGACGCAGCGACGCCGCGTGGCGGGACGAAGGCCTTCGGGTCGTAAACCGCTTTCAGCAGGGACGAGGGGGCAACCTGACGGTACCTGCAGAAGAAGCCCCGGCTAACTACGTGC
>MG|2|V3|F|94|95.68|Actinobacteria|Actinobacteria|Coriobacteriales|Coriobacteriaceae|Olsenella|sp.|
CCTACGGGAGGCAGCAGTGGGGAATCTTGCGCAATGGGCGAAAGCCTGACGCAGCGACGCCGCGTGCGGGACGAAGGCCTTCGGGTCGTAAACCGCTTTCAGCAGGGACGAGGGGGCAACCTGGACGGTACCTGCAGAAGAAGCCCCGGCTAACTACGTGCC
>MG|2|V3|F|14|97.5|Actinobacteria|Actinobacteria|Coriobacteriales|Coriobacteriaceae|Atopobium / Olsenella|sp.|
CCTACGGGAGGCAGCAGTGGGGAATCTTGCGCAATGGGCGAAAGCCTGACGCAGCGACGCCGCGTGCGGGACGAAGGCCTTCGGGTCGTAAACCGCTTTCAGCAGGGACGAGGCCGCGAGGCGACGGTACCTGCAGAAGAAGCCCCGGCTAACTACGTGC
>MG|2|V3|R|13|98.06|Actinobacteria|Coriobacteriia|Coriobacteriales|Coriobacteriaceae|Collinsella / Coriobacterium|aerofaciens|
GCACGTAGTTAGCCGGGGCTTCTTCTGCAGGTACAGTCTTGACTCGTCCCTGCTGAAAGCGGTTTACGACCCGAAGGCCTCCGTCCCGCACGCGGCGTCGCTGCGTCAGGGTTGCCCCCATTGCGCAAGATTCCCCCACTGCTGCCTCCCGTAGG
>MG|2|V3|R|11|91.67|Actinobacteria|Coriobacteriia|Coriobacteriales|Coriobacteriaceae|Collinsella|stercoris|
GCACGTAGTTAGCCGGGGCTTCTTCTGCGGGTACCGTCGATGTCGTCCCCGCCGAAAGCGGTTTACGGCCCTGGGGCCTTCGTCCCGCACGCGGCGTCGCTGCGTCAGGGTTCCCCCCCATTGCGCAATATTCCCCACTGCTGCCTCCCGTAGG
>MG|2|V3|F|17|96.75|Actinobacteria|Coriobacteriia|Coriobacteriales|Coriobacteriaceae|Collinsella|aerofaciens|
CCTACGGGAGGCAGCAGTGGGGAATCTTGCGCAATGGGGGCAACCCTGACGCAGCGACGCCGCGTGCGGGATGGAGGCCTTCGGGTCGTAAACCGCTTTCAGCAGGGACGAGGAAAGACTGTACCTGCAGAAGAAGCCCCGGCTAACTACGTGC
>MG|2|V3|F|96|92.86|Actinobacteria|Coriobacteriia|Coriobacteriales|Coriobacteriaceae|Collinsella|stercoris|
CCTACGGGAGGCAGCAGTGGGGAATATTGCGCAATGGGGGGAACCCTGACGCAGCGACGCCGCGTGCGGGACGAAGGCCCCAGGGCCGTAAACCGCTTTCGGCGGGGACGAAGCATGACGGTACCCGCAGAAGAAGCCCCGGCTAACTACGTGC
>MG|2|V3|F|14|96.79|Actinobacteria|Coriobacteriia|Coriobacteriales|Coriobacteriaceae|Collinsella|aerofaciens|
CCTACGGGAGGCAGCAGTGGGGGAATCTTGCGCAATGGGGGGCAACCCTGACGCAGCGACGCCGCGTGCGGGATGGAGGCCTTCGGGTCGTAAACCGCTTTCAGCAGGGACGAGAAGAGACGGTACCTGCAGAAGAAGCCCCGGCTAACTACGTGC
>MG|2|V3|F|63|96.77|Actinobacteria|Coriobacteriia|Coriobacteriales|Coriobacteriaceae|Collinsella|aerofaciens|
CCTACGGGAGGCAGCAGTGGGGAATCTTGCGCAATGGGGGCAACCCTGACGCAGCGACGCCGCGTGCGGGATGGAGGCCTTCGGGTCGTAAACCGCTTTCAGCAGGGACGAGCAGAGACTGTACCTGCAGAAGAAGCCCCCGGCTAACTACGTGC
>MG|2|V3|R|18|94.81|Actinobacteria|Coriobacteriia|Coriobacteriales|Coriobacteriaceae|Collinsella|stercoris|
GCACGTAGTTAGCCGGGGCTTCTTCTGCGGGTACCGTCACTCTCGTCCCCGCTGAAAGCGGTTTACGACCCGAGGGCCTTCGTCCCGCACGCGGCGTCGCTGCGTCAGGGTTTCCCCCATTGCGCAATATTCCCCACTGCTGCCTCCCGTAGGG
>MG|2|V3|F|1022|97.42|Actinobacteria|Coriobacteriia|Coriobacteriales|Coriobacteriaceae|Collinsella / Coriobacterium|aerofaciens|
CCTACGGGAGGCAGCAGTGGGGAATCTTGCGCAATGGGGGCAACCCTGACGCAGCGACGCCGCGTGCGGGACGGAGGCCTTCGGGTCGTAAACCGCTTTCAGCAGGGACGAGGAAAGACTGTACCTGCAGAAGAAGCCCCGGCTAACTACGTGCC
>MG|2|V3|F|30|97.42|Actinobacteria|Coriobacteriia|Coriobacteriales|Coriobacteriaceae|Collinsella / Enorma|aerofaciens|
CCTACGGGAGGCAGCAGTGGGGAATCTTGCGCAATGGGGGGGAACCCTGACGCAGCGACGCCGCGTGCGGGATGGAGGCCTTCGGGTCGTGAACCGCTTTCAGCAGGGACGAGTCAAGACGGTACCTGCAGAAGAAGCCCCGGCTAACTACGTGC
>MG|2|V3|R|10|97.42|Actinobacteria|Coriobacteriia|Coriobacteriales|Coriobacteriaceae|Collinsella / Enorma|aerofaciens|
GCACGTAGTTAGCCGGGGCTTCTTCTGCAGGTACCGTCTTGACTCGTCCCTGCTGAAAGCGGTTCACGACCCGAAGGCCTCCATCCCGCACGCGGCGTCGCTGCGTCAGGGTTCCCCCCCATTGCGCAAGATTCCCCACTGCTGCCTCCCGTAGG
>MG|2|V3|R|12|96.75|Actinobacteria|Coriobacteriia|Coriobacteriales|Coriobacteriaceae|Collinsella|aerofaciens|
GCACGTAGTTAGCCGGGGCTTCTTCTGCAGGTACAGTCTTTCCTCGTCCCTGCTGAAAGCGGTTTACGACCCGAAGGCCTCCGTCCCGCACGCGGCGTCGCTGCGTCAGGGTTGCCCCATTGCGCAAGATTCCCCACTGCTGCCTCCCGTAGG
>MG|2|V3|F|37|94.81|Actinobacteria|Coriobacteriia|Coriobacteriales|Coriobacteriaceae|Collinsella|stercoris|
CCTACGGGAGGCAGCAGTGGGGAATATTGCGCAATGGGGGAAACCCTGACGCAGCGACGCCGCGTGCGGGACGAAGGCCCTCGGGTCGTAAACCGCTTTCAGCGGGGACGAGAGTGACGGTACCCGCAGAAGAAGCCCCGGCTAACTACGTGC
>MG|2|V3|R|28|96.79|Actinobacteria|Coriobacteriia|Coriobacteriales|Coriobacteriaceae|Collinsella|aerofaciens|
GCACGTAGTTAGCCGGGGGCTTCTTCTGCAGGTACAGTCTCTGCTCGTCCCTGCTGAAAGCGGTTTACGACCCGAAGGCCTCCATCCCGCACGCGGCGTCGCTGCGTCAGGGTTGCCCCCATTGCGCAAGATTCCCCACTGCTGCCTCCCGTAGGA
>MG|2|V3|F|15|96.75|Actinobacteria|Coriobacteriia|Coriobacteriales|Coriobacteriaceae|Collinsella|aerofaciens|
CCTACGGGAGGCAGCAGTGGGGAATCTTGCGCAATGGGCGAAAGCCTGACGCAGCGACGCCGCGTGCGGGACGGAGGCCTTCGGGTCGTAAACCGCTTTCAGCAGGGACGAGAAAAGACTGTACCTGCAGAAGAAGCCCCGGCTAACTACGTGC
>MG|2|V3|F|11|96.77|Actinobacteria|Coriobacteriia|Coriobacteriales|Coriobacteriaceae|Collinsella|aerofaciens|
CCTACGGGAGGCAGCAGTGGGGGAATCTTGCGCAATGGGGGCAACCCTGACGCAGCGACGCCGCGTGCGGGACGGAGGCCTTCGGGTCGTAAACCGCTTTCAGCAGGGACGAGGAAAGACTGTACCTGCAGAAGAAGCCCCGGCTAACTACGTGC
>MG|2|V3|F|25|92.26|Actinobacteria|Coriobacteriia|Coriobacteriales|Coriobacteriaceae|Collinsella|stercoris|
CCTACGGGAGGCAGCAGTGGGGAATATTGCGCAATGGGGGCAACCCTGACGCAGCGACGCCGCGTGCGGGACGAAGGCCCTCGGGTCGCAGACCGCTTTCGGCGGGGAGGAAGAGATGACCGTACCCGCGGAAGAAGCCCCGGCTAACTACGTGC
>MG|2|V3|F|11|92.26|Actinobacteria|Coriobacteriia|Coriobacteriales|Coriobacteriaceae|Collinsella|stercoris|
CCTACGGGAGGCAGCAGTGGGGAATATTGCGCAATGGGGGGCAACCCTGACGCAGCGACGCCGCGTGCGGGACGAAGGCCCCAGGGCCGTAAACCGCTTTCGGCGGGGACGAAGCATGACGGTACCCGCAGAAGAAGCCCCGGCTAACTACGTGC
>MG|2|V3|F|10|94.84|Actinobacteria|Coriobacteriia|Coriobacteriales|Coriobacteriaceae|Collinsella|aerofaciens|
CCTACGGGAGACAGCAGTTAGGAATATTCGTCAATGGGGGCAACCCTGACGCAGCGACGCCGCGTGCGGGATGGAGGCCTTCGGGTCGTAAACCGCTTTCAGCAGGGACGAGACGAGACTGTACCTGCAGAAGAAGCCCCGGCTAACTACGTGC
>MG|2|V3|F|74|96.77|Actinobacteria|Coriobacteriia|Coriobacteriales|Coriobacteriaceae|Collinsella|aerofaciens|
CCTACGGGAGGCAGCAGTGGGGAATCTTGCGCAATGGGGGCAACCCTGACGCAGCGACGCCGCGTGCGGGACGGAGGCCTTCGGGTCGTAAACCGCTTTCAGCAGGGACGAGGAAAGACTGTACCTGCAGAAGAAGCCCCCGGCTAACTACGTGC
>MG|2|V3|F|166|98.72|Actinobacteria|Coriobacteriia|Coriobacteriales|Coriobacteriaceae|Collinsella / Coriobacterium|aerofaciens|
CCTACGGGAGGCAGCAGTGGGGAATCTTGCGCAATGGGGGGCAACCCTGACGCAGCGACGCCGCGTGCGGGACGGAGGCCTTCGGGTCGTAAACCGCTTTCAGCAGGGACGAGTCAAGACTGTACCTGCAGAAGAAGCCCCGGCTAACTACGTGCC
>MG|2|V3|R|54|98.05|Actinobacteria|Coriobacteriia|Coriobacteriales|Coriobacteriaceae|Collinsella / Enorma|aerofaciens|
GCACGTAGTTAGCCGGGGCTTCTTCTGCAGGTACCGTCTTGACTCGTCCCTGCTGAAAGCGGTTCACGACCCGAAGGCCTCCATCCCGCACGCGGCGTCGCTGCGTCAGGGTTCCCCCCATTGCGCAAGATTCCCCACTGCTGCCTCCCGTAGG
>MG|2|V3|R|21|98.05|Actinobacteria|Coriobacteriia|Coriobacteriales|Coriobacteriaceae|Collinsella / Coriobacterium|aerofaciens|
GCACGTAGTTAGCCGGGGCTTCTTCTGCAGGTACAGTCTTGACTCGTCCCTGCTGAAAGCGGTTTACGACCCGAAGGCCTCCGTCCCGCACGCGGCGTCGCTGCGTCAGGGTTGCCCCATTGCGCAAGATTCCCCACTGCTGCCTCCCGTAGG
>MG|2|V3|R|13|94.81|Actinobacteria|Coriobacteriia|Coriobacteriales|Coriobacteriaceae|Collinsella|stercoris|
GCACGTAGTTAGCCGGGGCTTCTTCTGCGGGTACCGTCATCCTCGTCCCCGCTGAAAGCGGTTTACGACCCGAGGGCCTTCGTCCCGCACGCGGCGTCGCTGCGTCAGGGTTTCCCCCATTGCGCAATATTCCCCACTGCTGCCTCCCGTAGG
>MG|2|V3|F|16|96.77|Actinobacteria|Coriobacteriia|Coriobacteriales|Coriobacteriaceae|Collinsella|aerofaciens|
CCTACGGGAGGCAGCAGTGGGGGAATCTTGCGCAATGGGGGCAACCCTGACGCAGCGACGCCGCGTGCGGGATGGAGGCCTTCGGGTCGTAAACCGCTTTCAGCAGGGACGAGCAGAGACTGTACCTGCAGAAGAAGCCCCGGCTAACTACGTGC
>MG|2|V3|R|407|97.4|Actinobacteria|Coriobacteriia|Coriobacteriales|Coriobacteriaceae|Collinsella / Coriobacterium|aerofaciens|
GCACGTAGTTAGCCGGGGCTTCTTCTGCAGGTACAGTCTTTCCTCGTCCCTGCTGAAAGCGGTTTACGACCCGAAGGCCTCCGTCCCGCACGCGGCGTCGCTGCGTCAGGGTTGCCCCCATTGCGCAAGATTCCCCACTGCTGCCTCCCGTAGG
>MG|2|V3|R|59|98.71|Actinobacteria|Coriobacteriia|Coriobacteriales|Coriobacteriaceae|Collinsella / Coriobacterium|aerofaciens|
GCACGTAGTTAGCCGGGGCTTCTTCTGCAGGTACAGTCTTGACTCGTCCCTGCTGAAAGCGGTTTACGACCCGAAGGCCTCCGTCCCGCACGCGGCGTCGCTGCGTCAGGGTTGCCCCCCATTGCGCAAGATTCCCCACTGCTGCCTCCCGTAGG
>MG|2|V3|F|10|96.1|Actinobacteria|Coriobacteriia|Coriobacteriales|Coriobacteriaceae|Collinsella|aerofaciens|
CCTACGGGAGGCAGCAGTGGGGAATCTTGCGCAATGGGCGAAAGCCTGACGCAGCGACGCCGCGTGCGGGATGGAGGCCTTCGGGTCGTAAACCGCTTTCAGCAGGGACGAGCAGAGACTGTACCTGCAGAAGAAGCCCCGGCTAACTACGTGC
>MG|2|V3|F|15|98.08|Actinobacteria|Coriobacteriia|Coriobacteriales|Coriobacteriaceae|Collinsella / Coriobacterium|aerofaciens|
CCTACGGGAGGCAGCAGTGGGGGAATCTTGCGCAATGGGGGGCAACCCTGACGCAGCGACGCCGCGTGCGGGACGGAGGCCTTCGGGTCGTAAACCGCTTTCAGCAGGGACGAGTCAAGACTGTACCTGCAGAAGAAGCCCCGGCTAACTACGTGC
>MG|2|V3|F|45|92.31|Actinobacteria|Coriobacteriia|Coriobacteriales|Coriobacteriaceae|Collinsella|stercoris|
CCTACGGGAGGCAGCAGTGGGGAATATTGCGCAATGGGGGGAACCCTGACGCAGCGACGCCGCGTGCGGGACGAAGGCCCCAGGGCCGTAAACCGCTTTCGGCGGGGACGACATCGACGGTACCCGCAGAAGAAGCCCCGGCTAACTACGTGCC
>MG|2|V3|F|43|97.44|Actinobacteria|Coriobacteriia|Coriobacteriales|Coriobacteriaceae|Collinsella / Coriobacterium|aerofaciens|
CCTACGGGAGGCAGCAGTGGGGAATCTTGCGCAATGGGGGGCAACCCTGACGCAGCGACGCCGCGTGCGGGATGGAGGCCTTCGGGTCGTAAACCGCTTTCAGCAGGGACGAGACAAGACTGTACCTGCAGAAGAAGCCCCGGCTAACTACGTGCC
>MG|2|V3|F|14|96.75|Actinobacteria|Coriobacteriia|Coriobacteriales|Coriobacteriaceae|Collinsella|aerofaciens|
CCTACGGGAGGCAGCAGTGGGGAATCTTGCGCAATGGGGCAACCCTGACGCAGCGACGCCGCGTGCGGGACGGAGGCCTTCGGGTCGTAAACCGCTTTCAGCAGGGACGAGGAAAGACTGTACCTGCAGAAGAAGCCCCGGCTAACTACGTGC
>MG|2|V3|F|36|94.81|Actinobacteria|Coriobacteriia|Coriobacteriales|Coriobacteriaceae|Collinsella|stercoris|
CCTACGGGAGGCAGCAGTGGGGAATATTGCGCAATGGGGGAAACCCTGACGCAGCGACGCCGCGTGCGGGACGAAGGCCCTCGGGTCGTAAACCGCTTTCAGCGGGGACGAGGATGACGGTACCCGCAGAAGAAGCCCCGGCTAACTACGTGC
>MG|2|V3|F|125|98.05|Actinobacteria|Coriobacteriia|Coriobacteriales|Coriobacteriaceae|Collinsella / Enorma|aerofaciens|
CCTACGGGAGGCAGCAGTGGGGAATCTTGCGCAATGGGGGGAACCCTGACGCAGCGACGCCGCGTGCGGGATGGAGGCCTTCGGGTCGTGAACCGCTTTCAGCAGGGACGAGTCAAGACGGTACCTGCAGAAGAAGCCCCGGCTAACTACGTGC
>MG|2|V3|F|16|92.26|Actinobacteria|Coriobacteriia|Coriobacteriales|Coriobacteriaceae|Collinsella|stercoris|
CCTACGGGAGGCAGCAGTGGGGAATATTGCGCAATGGGGGGGAACCCTGACGCAGCGACGCCGCGTGCGGGACGAAGGCCCCAGGGCCGTAAACCGCTTTCGGCGGGGACGAAGCATGACGGTACCCGCAGAAGAAGCCCCGGCTAACTACGTGC
>MG|2|V3|F|21|98.06|Actinobacteria|Coriobacteriia|Coriobacteriales|Coriobacteriaceae|Collinsella / Coriobacterium|aerofaciens|
CCTACGGGAGGCAGCAGTGGGGGAATCTTGCGCAATGGGGGCAACCCTGACGCAGCGACGCCGCGTGCGGGACGGAGGCCTTCGGGTCGTAAACCGCTTTCAGCAGGGACGAGTCAAGACTGTACCTGCAGAAGAAGCCCCGGCTAACTACGTGC
>MG|2|V3|R|31|98.05|Actinobacteria|Coriobacteriia|Coriobacteriales|Coriobacteriaceae|Collinsella / Coriobacterium|aerofaciens|
GCACGTAGTTAGCCGGGGCTTCTTCTGCAGGTACAGTCTTGACTCGTCCCTGCTGAAAGCGGTTTACGACCCGAAGGCCTCCATCCCGCACGCGGCGTCGCTGCGTCAGGGTTGCCCCCATTGCGCAAGATTCCCCACTGCTGCCTCCCGTAGG
>MG|2|V3|F|13|96.1|Actinobacteria|Coriobacteriia|Coriobacteriales|Coriobacteriaceae|Collinsella|aerofaciens|
CCTACGGGAGGCAGCAGTGGGGAATCTTGCGCAATGGGCGAAAGCCTGACGCAGCGACGCCGCGTGCGGGATGGAGGCCTTCGGGTCGTAAACCGCTTTCAGCAGGGACGAGAAGAGACGGTACCTGCAGAAGAAGCCCCGGCTAACTACGTGC
>MG|2|V3|R|26|96.77|Actinobacteria|Coriobacteriia|Coriobacteriales|Coriobacteriaceae|Collinsella|aerofaciens|
GCACGTAGTTAGCCGGGGGCTTCTTCTGCAGGTACAGTCTTTCCTCGTCCCTGCTGAAAGCGGTTTACGACCCGAAGGCCTCCGTCCCGCACGCGGCGTCGCTGCGTCAGGGTTGCCCCCATTGCGCAAGATTCCCCACTGCTGCCTCCCGTAGGG
>MG|2|V3|R|49|98.08|Actinobacteria|Coriobacteriia|Coriobacteriales|Coriobacteriaceae|Collinsella / Coriobacterium|aerofaciens|
GCACGTAGTTAGCCGGGGGCTTCTTCTGCAGGTACAGTCTTGACTCGTCCCTGCTGAAAGCGGTTTACGACCCGAAGGCCTCCGTCCCGCACGCGGCGTCGCTGCGTCAGGGTTGCCCCCATTGCGCAAGATTCCCCACTGCTGCCTCCCGTAGGA
>MG|2|V3|F|76|98.05|Actinobacteria|Coriobacteriia|Coriobacteriales|Coriobacteriaceae|Collinsella / Coriobacterium|aerofaciens|
CCTACGGGAGGCAGCAGTGGGGAATCTTGCGCAATGGGGGCAACCCTGACGCAGCGACGCCGCGTGCGGGATGGAGGCCTTCGGGTCGTAAACCGCTTTCAGCAGGGACGAGTCAAGACTGTACCTGCAGAAGAAGCCCCGGCTAACTACGTGC
>MG|2|V3|R|949|98.7|Actinobacteria|Coriobacteriia|Coriobacteriales|Coriobacteriaceae|Collinsella / Coriobacterium|aerofaciens|
GCACGTAGTTAGCCGGGGCTTCTTCTGCAGGTACAGTCTTGACTCGTCCCTGCTGAAAGCGGTTTACGACCCGAAGGCCTCCGTCCCGCACGCGGCGTCGCTGCGTCAGGGTTGCCCCCATTGCGCAAGATTCCCCACTGCTGCCTCCCGTAGG
>MG|2|V3|F|10|92.31|Actinobacteria|Coriobacteriia|Coriobacteriales|Coriobacteriaceae|Collinsella|stercoris|
CCTACGGGAGGCAGCAGTGGGGAATATTGCGCAATGGGGGAAACCCTGACGCAGCGACGCCGCGTGCGGGACGAAGGCCCTCGGGTCGCAGACCGCTTTCGGCGGGGAGGAACAAATGACCGTACCCGCGGAAGAAGCCCCGGCTAACTACGTGC
>MG|2|V3|F|13|96.1|Actinobacteria|Coriobacteriia|Coriobacteriales|Coriobacteriaceae|Collinsella|aerofaciens|
CCTACGGGAGGCAGCAGTAGGGAATTTTCGGCAATGGGGGCAACCCTGACGCAGCGACGCCGCGTGCGGGATGGAGGCCTTCGGGTCGTAAACCGCTTTCAGCAGGGACGAGACGAGACTGTACCTGCAGAAGAAGCCCCGGCTAACTACGTGC
>MG|2|V3|R|16|92.31|Actinobacteria|Coriobacteriia|Coriobacteriales|Coriobacteriaceae|Collinsella|stercoris|
GCACGTAGTTAGCCGGGGCTTCTTCCGCGGGTACGGTCATCTCTTCCTCCCCGCCGAAAGCGGTCTGCGACCCGAGGGCCTTCGTCCCGCACGCGGCGTCGCTGCGTCAGGGTTGCCCCCATTGCGCAATATTCCCCACTGCTGCCTCCCGTAGGA
>MG|2|V3|R|26|92.86|Actinobacteria|Coriobacteriia|Coriobacteriales|Coriobacteriaceae|Collinsella|stercoris|
GCACGTAGTTAGCCGGGGCTTCTTCTGCGGGTACCGTCATGCTTCGTCCCCGCCGAAAGCGGTTTACGGCCCTGGGGCCTTCGTCCCGCACGCGGCGTCGCTGCGTCAGGGTTCCCCCCATTGCGCAATATTCCCCACTGCTGCCTCCCGTAGG
>MG|2|V3|F|47|98.05|Actinobacteria|Coriobacteriia|Coriobacteriales|Coriobacteriaceae|Collinsella / Coriobacterium|aerofaciens|
CCTACGGGAGGCAGCAGTGGGGAATCTTGCGCAATGGGGCAACCCTGACGCAGCGACGCCGCGTGCGGGACGGAGGCCTTCGGGTCGTAAACCGCTTTCAGCAGGGACGAGTCAAGACTGTACCTGCAGAAGAAGCCCCGGCTAACTACGTGC
>MG|2|V3|R|25|97.42|Actinobacteria|Coriobacteriia|Coriobacteriales|Coriobacteriaceae|Collinsella / Coriobacterium|aerofaciens|
GCACGTAGTTAGCCGGGGCTTCTTCTGCAGGTACAGTCTTTCCTCGTCCCTGCTGAAAGCGGTTTACGACCCGAAGGCCTCCGTCCCGCACGCGGCGTCGCTGCGTCAGGGTTGCCCCCCATTGCGCAAGATTCCCCACTGCTGCCTCCCGTAGG
>MG|2|V3|F|24|97.4|Actinobacteria|Coriobacteriia|Coriobacteriales|Coriobacteriaceae|Collinsella / Coriobacterium|aerofaciens|
CCTACGGGAGGCAGCAGTGGGGAATATTGCACAATGGGGGCAACCCTGACGCAGCGACGCCGCGTGCGGGACGGAGGCCTTCGGGTCGTAAACCGCTTTCAGCAGGGACGAGTCAAGACTGTACCTGCAGAAGAAGCCCCGGCTAACTACGTGC
>MG|2|V3|R|19|92.26|Actinobacteria|Coriobacteriia|Coriobacteriales|Coriobacteriaceae|Collinsella|stercoris|
GCACGTAGTTAGCCGGGGCTTCTTCTGCGGGTACCGTCGATGTCGTCCCCGCCGAAAGCGGTTTACGGCCCTGGGGCCTTCGTCCCGCACGCGGCGTCGCTGCGTCAGGGTTCCCCCCATTGCGCAATATTCCCCACTGCTGCCTCCCGTAGG
>MG|2|V3|F|185|98.06|Actinobacteria|Coriobacteriia|Coriobacteriales|Coriobacteriaceae|Collinsella / Coriobacterium|aerofaciens|
CCTACGGGAGGCAGCAGTGGGGAATCTTGCGCAATGGGGGCAACCCTGACGCAGCGACGCCGCGTGCGGGACGGAGGCCTTCGGGTCGTAAACCGCTTTCAGCAGGGACGAGTCAAGACTGTACCTGCAGAAGAAGCCCCCGGCTAACTACGTGC
>MG|2|V3|F|12|96.75|Actinobacteria|Coriobacteriia|Coriobacteriales|Coriobacteriaceae|Collinsella|aerofaciens|
CCTACGGGAGGCAGCAGTGGGGAATCTTGCGCAATGGGGCAACCCTGACGCAGCGACGCCGCGTGCGGGATGGAGGCCTTCGGGTCGTAAACCGCTTTCAGCAGGGACGAGCAGAGACTGTACCTGCAGAAGAAGCCCCGGCTAACTACGTGC
>MG|2|V3|F|2276|98.71|Actinobacteria|Coriobacteriia|Coriobacteriales|Coriobacteriaceae|Collinsella / Coriobacterium|aerofaciens|
CCTACGGGAGGCAGCAGTGGGGAATCTTGCGCAATGGGGGCAACCCTGACGCAGCGACGCCGCGTGCGGGACGGAGGCCTTCGGGTCGTAAACCGCTTTCAGCAGGGACGAGTCAAGACTGTACCTGCAGAAGAAGCCCCGGCTAACTACGTGCC
>MG|2|V3|F|59|97.42|Actinobacteria|Coriobacteriia|Coriobacteriales|Coriobacteriaceae|Collinsella / Coriobacterium|aerofaciens|
CCTACGGGAGGCAGCAGTGGGGAATCTTGCGCAATGGGGGGCAACCCTGACGCAGCGACGCCGCGTGCGGGACGGAGGCCTTCGGGTCGTAAACCGCTTTCAGCAGGGACGAGGAAAGACTGTACCTGCAGAAGAAGCCCCGGCTAACTACGTGC
>MG|2|V3|F|24|93.68|Bacteroidetes|Bacteroidia|Bacteroidales|Bacteroidaceae|Anaerorhabdus|furcosa|
CCTACGGGAGGCAGCAGTAGGGGAATTTTCGGCAATGGGCGAAAGCCTGACCGAGCAACGCCGCGTGAGCGAAGACGGCCTTCGGGTTGTAAAGCTCTGTTGTAAAGGAAGAACGGTATAGATAGAATCAATACATGACGGTACTTTACCAGAAAGCCACGGCTAACTACGTGC
>MG|2|V3|F|28|94.8|Bacteroidetes|Bacteroidia|Bacteroidales|Bacteroidaceae|Bacteroides|finegoldii|
CCTACGGGAGGCAGCAGTGAGGAATATTGGTCAATGGGCGAGAGCCTGAACCAGCCAAGTAGCGTGAAGGATGACTGCCCTATGGGTTGTAAACTTCTTTTATACGGGAATAACATCATCCACGTGTGGGTGTCTGCATGTACCGTATGAATAAGCATCGGCTAACTCCGTGC
>MG|2|V3|F|28|91.95|Bacteroidetes|Bacteroidia|Bacteroidales|Bacteroidaceae|Bacteroides|barnesiae|
CCTACGGGAGGCAGCAGTGAGGAATATTGGTCAATGGCCGAGAGGCTGAACCAGCCAAGTAGCGTGGAGGATGACTCGCCCTACGGGTTGTAAACTCCTTTTATAAGGGGGTAAAGGCGTCTACGTGTAGATGTTTGCAAGTACCTTATGAATAAGCATCGGCTAACTCCGTGC
>MG|2|V3|R|17|96.53|Bacteroidetes|Bacteroidia|Bacteroidales|Bacteroidaceae|Bacteroides|coprophilus|
GCACGGAGTTAGCCGATGCTTATTCATAAGGTACATGCAAATGCGTACACGTACGCGCCTTTATTCCCTTATAAAAGGAGTTTACAACCCGTAGGGCGGTCATCCTCCACGCTACTTGGCTGGTTCAGGCTCTCGCCCATTGACCAATATTCCTCACTGCTGCCTCCCGTAGG
>MG|2|V3|F|13|93.68|Bacteroidetes|Bacteroidia|Bacteroidales|Bacteroidaceae|Anaerorhabdus|furcosa|
CCTACGGGAGGCAGCAGTAGGGAATTTTTCGGCAATGGGCGAAAGCCTGACCGAGCAACGCCGCGTGAGCGAAGACGGCCTTCGGGTTGTAAAGCTCTGTTGTAAAGGAAGAACGGTATAGATAGAATCAATACATGACGGTACTTTACCAGAAAGCCACGGCTAACTACGTGC
>MG|2|V3|R|18|91.95|Bacteroidetes|Bacteroidia|Bacteroidales|Bacteroidaceae|Bacteroides|barnesiae|
GCACGGAGTTAGCCGATGCTTATTCATAAGGTACTTGCAAACATCTACACGTAGATGCCTTTACCCCCTTATAAAAGGAGTTTACAACCCGTAGGGCGAGTCATCCTCCACGCTACTTGGCTGGTTCAGCCTCTCGGCCATTGACCAATATTCCTCACTGCTGCCTCCCGTAGG
>MG|2|V3|F|16|87.43|Bacteroidetes|Bacteroidia|Bacteroidales|Bacteroidaceae|Bacteroides|coprophilus|
CCTACGGGAGGCAGCAGTGAGGAATATTGGTCAATGGGCGTGAGCCTGAACCAGCCAAGCCGCGTGAAGGCAGACGGACCGAAGGTTTGTAAACTTCTTTTGTTCGGGAGTAAAGGCGCCGGTTGTGCGGCGTTTGCAAGTACCGAAAGAAAAAGCATCGGCTAACTCCGTGC
>MG|2|V3|R|10|90.75|Bacteroidetes|Bacteroidia|Bacteroidales|Bacteroidaceae|Bacteroides|sp.|
GCACGGAGTTAGCCGATGCTTATTCATGCGCTACATGCAATACCCCACGCGTGGGGCACGTTATCCGCGCATAAAAGAGGTTTACAACCCGTAGGGCCGTCGTCCCTCACGCTACTTGGCTGGTTCAGCCTTCCGGCCATTGACCAATATTCCTCACTGCTGCCTCCCGTAGG
>MG|2|V3|F|43|90.75|Bacteroidetes|Bacteroidia|Bacteroidales|Bacteroidaceae|Bacteroides|acidifaciens|
CCTACGGGAGGCAGCAGTGAGGAATATTGGTCAATGGATGAGAGTCTGAACCAGCCAAGTAGCGTGAAGGATTACAGCCCTATGGGTTTTAAACTTCTTTTATATGAGAGTAACATGCGCCACGTGTGGTGTATTGCAAGTATCATAAGAAAAAGGATCGGCTAACTCCGTGC
>MG|2|V3|F|13|91.91|Bacteroidetes|Bacteroidia|Bacteroidales|Bacteroidaceae|Bacteroides|coprophilus|
CCTACGGGAGGCAGCAGTGAGGAATATTGGTCAATGGGCGAGAGCCTGAACCAGCCAAGTGGCGTGGAGGACGACGGCCCTACGGGTTGTAAACTCCTTTTGGAGGGGAATAAAGTGGCCCACGCGTGGGCTTTTGCATGTACCCTCCGAATAAGCATCGGCTAACTCCGTGC
>MG|2|V3|F|10|93.68|Bacteroidetes|Bacteroidia|Bacteroidales|Bacteroidaceae|Anaerorhabdus|furcosa|
CCTACGGGAGGCAGCAGTAGGGAATTTTCGGCAATGGGGCGAAAGCCTGACCGAGCAACGCCGCGTGAGCGAAGACGGCCTTCGGGTTGTAAAGCTCTGTTGTAAAGGAAGAACGGTATAGATAGAATCAATACATGACGGTACTTTACCAGAAAGCCACGGCTAACTACGTGC
>MG|2|V3|F|51|92.53|Bacteroidetes|Bacteroidia|Bacteroidales|Bacteroidaceae|Bacteroides|coprophilus|
CCTACGGGAGGCAGCAGTGAGGAATATTGGTCAATGGGCGTGAGCCTGAACCAGCCAAGTAGCGTGGAGGAAGACGGCCCTACGGGTTGTAAACTCCTTTTGTACGGGAATAACGGCGTCCACGTGTGGATGTGTGCATGTACCGTACGAATAAGCATCGGCTAACTCCGTGC
>MG|2|V3|F|45|91.95|Bacteroidetes|Bacteroidia|Bacteroidales|Bacteroidaceae|Bacteroides|barnesiae|
CCTACGGGAGGCAGCAGTGAGGAATATTGGTCAATGGCCGAGAGGCTGAACCAGCCAAGTAGCGTGGAGGATGACTCGCCCTACGGGTTGTAAACTCCTTTTATAAGGGGGTAAAGGCATCTACGTGTAGATGTTTGCAAGTACCTTATGAATAAGCATCGGCTAACTCCGTGC
>MG|2|V3|F|66|94.22|Bacteroidetes|Bacteroidia|Bacteroidales|Bacteroidaceae|Bacteroides|coprocola|
CCTACGGGAGGCAGCAGTGAGGAATATTGGTCAATGGCCGGGAGGCTGAACCAGCCAAGTAGCGTGAAGGAAGAAGGTCCTACGGGTTGTAAACTTCTTTTATACGGGAATAAAGTCGCCTACGTGTAGGCGTTTGCATGTACCGTATGAATAAGCATCGGCTAACTCCGTGC
>MG|2|V3|R|12|92.49|Bacteroidetes|Bacteroidia|Bacteroidales|Bacteroidaceae|Bacteroides|barnesiae|
GCACGGAGTTAGCCGATGCTTATTCATAAGGTACTTGCAAACATCTACACGTAGACGCCTTTACCCCCTTATAAAAGGAGTTTACAACCCGTAGGGCAGTCATCCTCCACGCTACTTGGCTGGTTCAGCCTCTCGGCCATTGACCAATATTCCTCACTGCTGCCTCCCGTAGG
>MG|2|V3|R|10|94.8|Bacteroidetes|Bacteroidia|Bacteroidales|Bacteroidaceae|Bacteroides|finegoldii|
GCACGGAGTTAGCCGATGCTTATTCATACGGTACATGCAGACACCCACACGTGGATGATGTTATTCCCGTATAAAAGAAGTTTACAACCCATAGGGCAGTCATCCTTCACGCTACTTGGCTGGTTCAGGCTCTCGCCCATTGACCAATATTCCTCACTGCTGCCTCCCGTAGG
>MG|2|V3|F|15|93.64|Bacteroidetes|Bacteroidia|Bacteroidales|Bacteroidaceae|Anaerorhabdus|furcosa|
CCTACGGGAGGCAGCAGTAGGGAATTTTCGGCAATGGGCGAAGCCTGACCGAGCAACGCCGCGTGAGCGAAGACGGCCTTCGGGTTGTAAAGCTCTGTTGTAAAGGAAGAACGGTATAGATAGAATCAATACATGACGGTACTTTACCAGAAAGCCACGGCTAACTACGTGC
>MG|2|V3|R|12|93.68|Bacteroidetes|Bacteroidia|Bacteroidales|Bacteroidaceae|Anaerorhabdus|furcosa|
GCACGTAGTTAGCCGTGGCTTTCTGGTAAAGTACCGTCATGTATTGATTCTATCTATACCGTTCTTCCTTTACAACAGAGCTTTACAACCCGAAGGCCGTCTTCGCTCACGCGGCGTTGCTCGGTCAGGCTTTCGCCCATTGCCGAAAATTCCCCTACTGCTGCCTCCCGTAGG
>MG|2|V3|F|14|93.14|Bacteroidetes|Bacteroidia|Bacteroidales|Bacteroidaceae|Bacteroides|coprophilus|
CCTACGGGAGGCAGCAGTGAGGAATATTGGTCAATGGGCGAGAGCCTGAACCAGCCAAGTAGCGTGAAGGATGTCGGCCCTACGGGTTGTGAACTTCTTTTATAAGGGAATAACTTCCGCCACGTGTGGCGGATTGCATGTACCTTATGAATAAGCATCGGCTAACTCCGTGC
>MG|2|V3|F|14|89.02|Bacteroidetes|Bacteroidia|Bacteroidales|Bacteroidaceae|Bacteroides|sp.|
CCTACGGGAGGCAGCAGTGAGGAATATTGGTCAATGGACGGAAGTCTGAACCAGCCAAGTCGCGTGAAGGAAGACGGCCCTTAGGGTTGTAAACTTCTTTTACTTGTGAGTAAAGTGTCCTACGTGTAGGATATTGCAATTAACAAGAGAATAAGCATCGGCTAATTCCGTGC
>MG|2|V3|F|10|91.95|Bacteroidetes|Bacteroidia|Bacteroidales|Bacteroidaceae|Bacteroides|barnesiae|
CCTACGGGAGGCAGCAGTGAGGAATATTGGTCAATGGCCGAGAGGCTGAACCAGCCAAGTAGCGTGGAGGATGACTGCCCTACGGGTTGTAAACTCCTTTTATAAGGGGGGTAAAGGCATCTACGTGTAGATGTTTGCAAGTACCTTATGAATAAGCATCGGCTAACTCCGTGC
>MG|2|V3|R|26|94.22|Bacteroidetes|Bacteroidia|Bacteroidales|Bacteroidaceae|Bacteroides|coprocola|
GCACGGAGTTAGCCGATGCTTATTCATACGGTACATGCAAACGCCTACACGTAGGCGACTTTATTCCCGTATAAAAGAAGTTTACAACCCGTAGGACCTTCTTCCTTCACGCTACTTGGCTGGTTCAGCCTCCCGGCCATTGACCAATATTCCTCACTGCTGCCTCCCGTAGG
>MG|2|V3|F|10|92.57|Bacteroidetes|Bacteroidia|Bacteroidales|Bacteroidaceae|Bacteroides|coprophilus|
CCTACGGGAGGCAGCAGTGAGGAATATTGGTCAATGGCCGTAAGGCTGAACCAGCCAAGTAGCGTGAAGGATGACGGCCCTACGGGTTGTAAACTTCTTTTATAAGGGAATAACGGGCGTCACGTGTGACGTTGTGCATGTACCTTATGAATAAGCATCGGCTAACTCCGTGC
>MG|2|V3|R|67|93.68|Bacteroidetes|Bacteroidia|Bacteroidales|Bacteroidaceae|Anaerorhabdus|furcosa|
GCACGTAGTTAGCCGTGGCTTTCTGGTAAAGTACCGTCATGTATTGATTCTATCTATACCGTTCTTCCTTTACAACAGAGCTTTACAACCCGAGGCCGTCTTCGCTCACGCGGCGTTGCTCGGTCAGGCTTTCGCCCATTGCCGAAAATTCCCTACTGCTGCCTCCCGTAGGA
>MG|2|V3|R|19|90.75|Bacteroidetes|Bacteroidia|Bacteroidales|Bacteroidaceae|Bacteroides|acidifaciens|
GCACGGAGTTAGCCGATCCTTTTTCTTATGATACTTGCAATACACCACACGTGGCGCATGTTACTCTCATATAAAAGAAGTTTAAAACCCATAGGGCTGTAATCCTTCACGCTACTTGGCTGGTTCAGACTCTCATCCATTGACCAATATTCCTCACTGCTGCCTCCCGTAGG
>MG|2|V3|F|23|91.95|Bacteroidetes|Bacteroidia|Bacteroidales|Bacteroidaceae|Bacteroides|coprophilus|
CCTACGGGAGGCAGCAGTGAGGAATATTGGTCAATGGGCGGTAGCCTGAACCAGCCAAGTAGCGTGGAGGAAGACGGCCCTACGGGTTGTAAACTCCTTTTGTACGGGAATAACGGCGTCCACGTGTGGATGTGTGCATGTACCGTACGAATAAGCATCGGCTAACTCCGTGC
>MG|2|V3|F|23|92.49|Bacteroidetes|Bacteroidia|Bacteroidales|Bacteroidaceae|Bacteroides|barnesiae|
CCTACGGGAGGCAGCAGTGAGGAATATTGGTCAATGGCCGAGAGGCTGAACCAGCCAAGTAGCGTGGAGGATGACTGCCCTACGGGTTGTAAACTCCTTTTATAAGGGGGTAAAGGCGTCTACGTGTAGATGTTTGCAAGTACCTTATGAATAAGCATCGGCTAACTCCGTGC
>MG|2|V3|R|21|93.14|Bacteroidetes|Bacteroidia|Bacteroidales|Bacteroidaceae|Bacteroides|heparinolyticus|
GCACGGAGTTAGCCGATGCTTATTCATAAGGTACATACAAACCGGTACGCGTACCGGACTTTATTCCCTTATAAAAGAGGTTTACAACCCATAGGGCAGTCATCCCTCACGCTACTTGGCTGGTTCAGCCTTACGGCCATTGACCAATATTCCTCACTGCTGCCTCCCGTAGGA
>MG|2|V3|R|12|91.95|Bacteroidetes|Bacteroidia|Bacteroidales|Bacteroidaceae|Bacteroides|barnesiae|
GCACGGAGTTAGCCGATGCTTATTCATAAGGTACTTGCAAACATCTACACGTAGACGCCTTTACCCCCTTATAAAAGGAGTTTACAACCCGTAGGGCGAGTCATCCTCCACGCTACTTGGCTGGTTCAGCCTCTCGGCCATTGACCAATATTCCTCACTGCTGCCTCCCGTAGG
>MG|2|V3|F|48|93.06|Bacteroidetes|Bacteroidia|Bacteroidales|Bacteroidaceae|Bacteroides|coprophilus|
CCTACGGGAGGCAGCAGTGAGGAATATTGGTCAATGGGCGTGAGCCTGAACCAGCCAAGTAGCGTGGAGGAAGACGGCCCTACGGGTTGTAAACTCCTTTTGTACGGGAATAACGGCGTCCACGTGTGGGCGTGTGCATGTACCGTACGAATAAGCATCGGCTAACTCCGTGC
>MG|2|V3|R|340|94.25|Bacteroidetes|Bacteroidia|Bacteroidales|Bacteroidaceae|Anaerorhabdus|furcosa|
GCACGTAGTTAGCCGTGGCTTTCTGGTAAAGTACCGTCATGTATTGATTCTATCTATACCGTTCTTCCTTTACAACAGAGCTTTACAACCCGAAGGCCGTCTTCGCTCACGCGGCGTTGCTCGGTCAGGCTTTCGCCCATTGCCGAAAATTCCCTACTGCTGCCTCCCGTAGGA
>MG|2|V3|R|26|93.06|Bacteroidetes|Bacteroidia|Bacteroidales|Bacteroidaceae|Bacteroides|pyogenes|
GCACGGAGTTAGCCGATGCTTATTCATGCGGTACCTGCAATAAGGTACACGTACCTCACGTTAATCCCGCATAAAAGAAGTTTACAACCCGTAGGGCCGTCATCCTTCACGCTACTTGGCTGGTTCAGCCTCCCGGCCATTGACCAATATTCCTCACTGCTGCCTCCCGTAGG
>MG|2|V3|F|13|89.71|Bacteroidetes|Bacteroidia|Bacteroidales|Bacteroidaceae|Bacteroides|coprophilus|
CCTACGGGAGGCAGCAGTGAGGAATATTGGTCAATGGCCGCAGGGCTGAACCAGCCAAGTAGCGTGGAGGATGACGGCCCTACGGGTTGTAAACTCCTTTTTTGCGGGAATAACAGGGGGCACGTGTGCCCCTCTGCACGTACCGCACGAATAAGCATCGGCTAACTCCGTGC
>MG|2|V3|F|17|90.75|Bacteroidetes|Bacteroidia|Bacteroidales|Bacteroidaceae|Bacteroides|sp.|
CCTACGGGAGGCAGCAGTGAGGAATATTGGTCAATGGCCGGAAGGCTGAACCAGCCAAGTAGCGTGAGGGACGACGGCCCTACGGGTTGTAAACCTCTTTTATGCGCGGATAACGTGCCCCACGCGTGGGGTATTGCATGTAGCGCATGAATAAGCATCGGCTAACTCCGTGC
>MG|2|V3|R|20|92.53|Bacteroidetes|Bacteroidia|Bacteroidales|Bacteroidaceae|Bacteroides|coprophilus|
GCACGGAGTTAGCCGATGCTTATTCGTACGGTACATGCACACATCCACACGTGGACGCCGTTATTCCCGTACAAAAGGAGTTTACAACCCGTAGGGCCGTCTTCCTCCACGCTACTTGGCTGGTTCAGGCTCACGCCCATTGACCAATATTCCTCACTGCTGCCTCCCGTAGG
>MG|2|V3|F|55|93.06|Bacteroidetes|Bacteroidia|Bacteroidales|Bacteroidaceae|Bacteroides|pyogenes|
CCTACGGGAGGCAGCAGTGAGGAATATTGGTCAATGGCCGGGAGGCTGAACCAGCCAAGTAGCGTGAAGGATGACGGCCCTACGGGTTGTAAACTTCTTTTATGCGGGATTAACGTGAGGTACGTGTACCTTATTGCAGGTACCGCATGAATAAGCATCGGCTAACTCCGTGC
>MG|2|V3|R|11|93.06|Bacteroidetes|Bacteroidia|Bacteroidales|Bacteroidaceae|Bacteroides|coprophilus|
GCACGGAGTTAGCCGATGCTTATTCGTACGGTACATGCACACGCCCACACGTGGACGCCGTTATTCCCGTACAAAAGGAGTTTACAACCCGTAGGGCCGTCTTCCTCCACGCTACTTGGCTGGTTCAGGCTCGCGCCCATTGACCAATATTCCTCACTGCTGCCTCCCGTAGG
>MG|2|V3|F|16|93.64|Bacteroidetes|Bacteroidia|Bacteroidales|Bacteroidaceae|Anaerorhabdus|furcosa|
CCTACGGGAGGCAGCAGTAGGGAATCTTCGGCAATGGGCGAAAGCCTGACCGAGCAACGCCGCGTGAGCGAAGACGGCCTTCGGGTTGTAAAGCTCTGTTGTAAAGGAAGAACGGTATAGATAGAATCAATACATGACGGTACTTTACCAGAAAGCCACGGCTAACTACGTGC
>MG|2|V3|F|182|93.64|Bacteroidetes|Bacteroidia|Bacteroidales|Bacteroidaceae|Anaerorhabdus|furcosa|
CCTACGGGAGGCAGCAGTAGGGAATTTTCGGCAATGGGCGAAAGCCTGACCGAGCAACGCCGCGTGAGCGAAGACGGCCTCGGGTTGTAAAGCTCTGTTGTAAAGGAAGAACGGTATAGATAGAATCAATACATGACGGTACTTTACCAGAAAGCCACGGCTAACTACGTGC
>MG|2|V3|F|31|93.06|Bacteroidetes|Bacteroidia|Bacteroidales|Bacteroidaceae|Bacteroides|coprophilus|
CCTACGGGAGGCAGCAGTGAGGAATATTGGTCAATGGGCGCGAGCCTGAACCAGCCAAGTAGCGTGGAGGAAGACGGCCCTACGGGTTGTAAACTCCTTTTGTACGGGAATAACGGCGTCCACGTGTGGGCGTGTGCATGTACCGTACGAATAAGCATCGGCTAACTCCGTGC
>MG|2|V3|F|791|94.22|Bacteroidetes|Bacteroidia|Bacteroidales|Bacteroidaceae|Anaerorhabdus|furcosa|
CCTACGGGAGGCAGCAGTAGGGAATTTTCGGCAATGGGCGAAAGCCTGACCGAGCAACGCCGCGTGAGCGAAGACGGCCTTCGGGTTGTAAAGCTCTGTTGTAAAGGAAGAACGGTATAGATAGAATCAATACATGACGGTACTTTACCAGAAAGCCACGGCTAACTACGTGC
>MG|2|V3|F|30|96.53|Bacteroidetes|Bacteroidia|Bacteroidales|Bacteroidaceae|Bacteroides|coprophilus|
CCTACGGGAGGCAGCAGTGAGGAATATTGGTCAATGGGCGAGAGCCTGAACCAGCCAAGTAGCGTGGAGGATGACCGCCCTACGGGTTGTAAACTCCTTTTATAAGGGAATAAAGGCGCGTACGTGTACGCATTTGCATGTACCTTATGAATAAGCATCGGCTAACTCCGTGC
>MG|2|V3|F|31|93.1|Bacteroidetes|Bacteroidia|Bacteroidales|Bacteroidaceae|Bacteroides|heparinolyticus|
CCTACGGGAGGCAGCAGTGAGGAATATTGGTCAATGGCCGTAAGGCTGAACCAGCCAAGTAGCGTGAGGGATGACTGCCCTATGGGTTGTAAACCTCTTTTATAAGGGAATAAAGTCCGGTACGCGTACCGGTTTGTATGTACCTTATGAATAAGCATCGGCTAACTCCGTGC
>MG|2|V3|F|27|92.49|Bacteroidetes|Bacteroidia|Bacteroidales|Bacteroidaceae|Bacteroides|barnesiae|
CCTACGGGAGGCAGCAGTGAGGAATATTGGTCAATGGCCGAGAGGCTGAACCAGCCAAGTAGCGTGGAGGATGACTGCCCTACGGGTTGTAAACTCCTTTTATAAGGGGGTAAAGGCATCTACGTGTAGATGTTTGCAAGTACCTTATGAATAAGCATCGGCTAACTCCGTGC
>MG|2|V3|R|11|93.64|Bacteroidetes|Bacteroidia|Bacteroidales|Bacteroidaceae|Anaerorhabdus|furcosa|
GCACGTAGTTAGCCGTGGCTTTCTGGTAAAGTACCGTCATGTATTGATTCTATCTATACCGTTCTTCCTTTACAACAGAGCTTTACAACCCGAAGGCCGTCTTCGCTCACGCGGCGTTGCTCGGTCAGGCTTTCGCCCATTGCCGAAGATTCCCTACTGCTGCCTCCCGTAGG
>MG|2|V3|R|15|93.06|Bacteroidetes|Bacteroidia|Bacteroidales|Bacteroidaceae|Bacteroides|coprophilus|
GCACGGAGTTAGCCGATGCTTATTCGTACGGTACATGCACACGCCCACACGTGGACGCCGTTATTCCCGTACAAAAGGAGTTTACAACCCGTAGGGCCGTCTTCCTCCACGCTACTTGGCTGGTTCAGGCTCACGCCCATTGACCAATATTCCTCACTGCTGCCTCCCGTAGG
>MG|2|V3|F|24|92.49|Bacteroidetes|Bacteroidia|Bacteroidales|Porphyromonadaceae|Parabacteroides|distasonis|
CCTACGGGAGGCAGCAGTGAGGAATATTGGTCAATGGCCGGGAGGCTGAACCAGCCAAGTAGCGTGAAGGATGACGGCCCTACGGGTTGTAAACTTCTTTTATGCGGGATTAATGTGAGGTACGTGTACCTTATTGCAGGTACCGCATGAATAAGCATCGGCTAACTCCGTGC
>MG|2|V3|F|21|83.62|Bacteroidetes|Bacteroidia|Bacteroidales|Porphyromonadaceae|Barnesiella|intestinihominis|
CCTACGGGAGGCAGCAGTGAGGAATATTGGTCAATGGCCGTAAGGCTGAACCAGCCAAGCCGCGTGAGGGAGGAAGGCCCTACGGGTTGTAAACCTCTTTGGTGCGGGAGCAAGGAGGGGCTCGCGAGCCCCGGTGAGAGTACCGCAAGAACAAGCATCGGCTAACTCCGTGC
>MG|2|V3|F|11|84.09|Bacteroidetes|Bacteroidia|Bacteroidales|Porphyromonadaceae|Barnesiella|intestinihominis|
CCTACGGGAGGCAGCAGTGAGGAATATTGGTCAATGGCCGTAAGGCTGAACCAGCCAAGCCGCGTGAGGGAGGAAGGCCCTACGGGTTGTAAACCTCTTTGGTGCGGGAGCAAGGAGGGGCTCGGGAGCCCGGTGAGAGTACCGCAAGAACAAGCATCGGCTAACTCCGTGC
>MG|2|V3|R|10|83.62|Bacteroidetes|Bacteroidia|Bacteroidales|Porphyromonadaceae|Barnesiella|intestinihominis|
GCACGGAGTTAGCCGATGCTTGTTCTTGCGGTACTCTCACCGGGGCTCGCGAGCCCCTCCTTGCTCCCGCACCAAAGAGGTTTACAACCCGTAGGGCCTTCCTCCCTCACGCGGCTTGGCTGGTTCAGCCTTACGGCCATTGACCAATATTCCTCACTGCTGCCTCCCGTAGG
>MG|2|V3|F|29|83.62|Bacteroidetes|Bacteroidia|Bacteroidales|Porphyromonadaceae|Barnesiella|intestinihominis|
CCTACGGGAGGCAGCAGTGAGGAATATTGGTCAATGGCCGTAAGGCTGAACCAGCCAAGCCGCGTGAGGGAGGAAGGCCCTACGGGTTGTAAACCTCTTTGGTGCGGGAGCAAGGAGGGGCTCGGGAGCCCCGGTGAGAGTACCGCAAGAACAAGCATCGGCTAACTCCGTGC
>MG|2|V3|F|20|85.88|Bacteroidetes|Bacteroidia|Bacteroidales|Porphyromonadaceae|Candidatus Vestibaculum|Vestibaculum|
CCTACGGGAGGCAGCAGTGAGGAATATTGGTCAATGGGCGGGAGCCTGAACCAGCCAAGCCGCGTGAAGGACGACAGATCTATGGTTCGTAAACTTCTTTGGCGCGGGAGCAAAGTGGCCCATTCGGTGGGCCGATGAGCGTACCGCGAGAACAAGCATCGGCTAACTCCGTGC
>MG|2|V3|F|13|96.53|Bacteroidetes|Bacteroidia|Bacteroidales|Porphyromonadaceae|Barnesiella|intestinihominis|
CCTACGGGAGGCAGCAGTGAGGAATATTGGTCAATGGTCGGCAGACTGAACCAGCCAAGTCGCGTGAAGGAAGACGGCCCTACGGGTTGTAAACTTCTTTTGTCGGAGAGTAAAGGACACTACGTGTAGTGTTTTGCAAGTATCCGAAGAAAAAGCATCGGCTAACTCCGTGC
>MG|2|V3|F|29|93.06|Bacteroidetes|Bacteroidia|Bacteroidales|Porphyromonadaceae|Porphyromonas|gulae|
CCTACGGGAGGCAGCAGTGAGGAATATTGGTCAATGGGCGAGAGCCTGAACCAGCCAAGTAGCGTGAAGGATGAAGGTTCTATGGATTGTAAACTTCTTTTATAAGGGAATAACGGGCGCTACGTGTAGCGCTGTGCATGTACCTTATGAATAAGCATCGGCTAACTCCGTGC
>MG|2|V3|F|14|84.18|Bacteroidetes|Bacteroidia|Bacteroidales|Porphyromonadaceae|Barnesiella|intestinihominis|
CCTACGGGAGGCAGCAGTGAGGAATATTGGTCAATGGCCGTAAGGCTGAACCAGCCAAGCCGCGTGAGGGAGGAAGGCCCTACGGGTTGTAAACCTCTTTGGTGCGGGAGCAAGGAGGGGCTCGTGAGCCCCGGTGAGAGTACCGCAAGAACAAGCATCGGCTAACTCCGTGC
>MG|2|V3|R|15|83.62|Bacteroidetes|Bacteroidia|Bacteroidales|Porphyromonadaceae|Barnesiella|intestinihominis|
GCACGGAGTTAGCCGATGCTTGTTCTTGCGGTACTCTCACCGGGGCTCCCGAGCCCCTCCTTGCTCCCGCACCAAAGAGGTTTACAACCCGTAGGGCCTTCCTCCCTCACGCGGCTTGGCTGGTTCAGCCTTACGGCCATTGACCAATATTCCTCACTGCTGCCTCCCGTAGG
>MG|2|V3|F|10|84.66|Bacteroidetes|Bacteroidia|Bacteroidales|Porphyromonadaceae|Tannerella|sp.|
CCTACGGGAGGCAGCAGTGAGGAATATTGGTCAATGGGCGGAAGCCTGAACCAGCCAAGTCGCGTGAGGGAAGGCGGCACTAAGTGTTGTAAACCTCTTTTCCCGGGGGGACAACGGGCTCCACGCGTGGGGTCGTGAGGGTACCCGGGGAATAAGCATCGGCTAACTCCGTGC
>MG|2|V3|R|25|91.43|Bacteroidetes|Bacteroidia|Bacteroidales|Prevotellaceae|Prevotella|buccae|
GCACGGAATTAGCCGGTCCTTGTTCTTGCGGTACTTGCAATAACGCAACGCGTGCGCCACTTTACTCCCGCACCAAAGCAGTTTACAACCCTAAGGGCCTTCATCCTGCACGCTACTTGGCTGGTTCAGGCTTCCGCCCATTGACCAATATTCCTCACTGCTGCCTCCCGTAGGA
>MG|2|V3|F|12|89.83|Bacteroidetes|Bacteroidia|Bacteroidales|Prevotellaceae|Prevotella|baroniae|
CCTACGGGAGGCAGCAGTGAGGAATATTGGTCAATGGGCGGAAGCCTGAACCAGCCAAGTAGCGTGAAGGATGACGGCCCTACGGGTTGTAAACTTCTTTTGCGGGAGGATAACCGGCGCCACGTGTGGCGTCCTGCAGGTATCCCGCGAATAAGCATCGGCTAACTCCGTGC
>MG|2|V3|R|22|84.66|Bacteroidetes|Bacteroidia|Bacteroidales|Prevotellaceae|Prevotella|copri|
GCACGGAGTTAGCCGATGCTTATTCGGCGGGTACGCTCAAAGACGCCACACGTGGCACCCCTTGACCCCCGCCAAAAGCGGTTTAAACACCGTAAGGTGATTCTTCCCGCACGCTACTTGGCTGGTTCAGGCTCTCGCCCATTGACCAATATCCCTCACTGCTGCCTCCCGTAGG
>MG|2|V3|F|33|91.43|Bacteroidetes|Bacteroidia|Bacteroidales|Prevotellaceae|Prevotella|dentasini|
CCTACGGGAGGCAGCAGTGAGGAATATTGGTCAATGGGCGGAAGCCTGAACCAGCCAAGTAGCGTGCAGGAGGACGGCCCTTAGGGTTGTAAACTGCTTTGGTGCGGGAGTAAAGTGGCGCACGCGTTGCGTTATTGCAAGTACCGCAAGAACAAGGACCGGCTAATTCCGTGC
>MG|2|V3|F|10|94.8|Bacteroidetes|Bacteroidia|Bacteroidales|Prevotellaceae|Prevotella|denticola|
CCTACGGGAGGCAGCAGTGAGGAATATTGGTCAATGGGCGGAAGCCTGAACCAGCCAAGTAGCGTGAGGGATGAAGGCCCTACGGGTTGTAAACCTCTTTTATGCGGGGATAAAGTGGGGGACGTGTCCCCTATTGCAGGTACCGCATGAATAAGGACCGGCTAATTCCGTGC
>MG|2|V3|F|33|92.49|Bacteroidetes|Bacteroidia|Bacteroidales|Prevotellaceae|Prevotella|stercorea|
CCTACGGGAGGCAGCAGTGAGGAATATTGGTCAATGGGCGCGAGCCTGAACCAGCCAAGTAGCGTGGAGGATGACTGCCCTACGGGTTGTAAACTCCTTTTGCAGGGGGATAAAGTGTGCCACGCGTGGCATATTGCAGGTACCCTGCGAATAAGCATCGGCTAACTCCGTGC
>MG|2|V3|F|12|95.95|Bacteroidetes|Bacteroidia|Bacteroidales|Prevotellaceae|Prevotella|multiformis|
CCTACGGGAGGCAGCAGTGAGGAATATTGGTCAATGGGCGGAAGCCTGAACCAGCCAAGTAGCGTGAGGGACGAAGGCCCTACGGGTTGTAAACCTCTTTTATGCGGGGATAAAGTGGGGGACGCGTCCCTTATTGCAGGTACCGCATGAATAAGGACCGGCTAATTCCGTGC
>MG|2|V3|R|13|91.38|Bacteroidetes|Bacteroidia|Bacteroidales|Prevotellaceae|Prevotella|nigrescens|
GCACGGAATTAGCCGGTCCTTGTTCTTGCGGTACTTGCAATAGCGCAACACGTGCGCCACTTTACTCCCGCACCAAAGCAGTTTACAACCCTAAGGGCCTTCATCCTGCACGCTACTTGGCTGGTTCAGGCTTCCGCCCATTGACCAATATTCCTCACTGCTGCCTCCCGTAGG
>MG|2|V3|R|24|84.09|Bacteroidetes|Bacteroidia|Bacteroidales|Prevotellaceae|Prevotella|copri|
GCACGGAGTTAGCCGATGCTTATTCGGCGGGTACGCTCAAAGACGCCACACGTGGCACCCCTTGACCCCCGCCAAAAGCGGTTTAAACACCGTAAGGTGATTCTTCCCGCACGCTACTTGGCTGGTTCAGGCTATCGCCCATTGACCAATATCCCTCACTGCTGCCTCCCGTAGG
>MG|2|V3|R|14|91.43|Bacteroidetes|Bacteroidia|Bacteroidales|Prevotellaceae|Prevotella|dentasini|
GCACGGAATTAGCCGGTCCTTGTTCTTGCGGTACTTGCAATAACGCAACGCGTGCGCCACTTTACTCCCGCACCAAAGCAGTTTACAACCCTAAGGGCCGTCCTCCTGCACGCTACTTGGCTGGTTCAGGCTTCCGCCCATTGACCAATATTCCTCACTGCTGCCTCCCGTAGG
>MG|2|V3|F|27|92.49|Bacteroidetes|Bacteroidia|Bacteroidales|Prevotellaceae|Prevotella|stercorea|
CCTACGGGAGGCAGCAGTGAGGAATATTGGTCAATGGGCGCGAGCCTGAACCAGCCAAGTAGCGTGGAGGATGACTGCCCTACGGTTGTAAACTCCTTTTGCAGGGGGATAAAGTGTGCCACGTGTGGCATATTGCAGGTACCCTGCGAATAAGCATCGGCTAACTCCGTGC
>MG|2|V3|F|14|90.17|Bacteroidetes|Bacteroidia|Bacteroidales|Prevotellaceae|Prevotella|sp.|
CCTACGGGAGGCAGCAGTGAGGGATATTGGTCAATGGGCGGAAGCCTGAACCAGCCAAGTAGCGTGGGGGACGAAGGCCCTACGGGTCGTAAACCCCTTTTGCGCGGGGATAAAGGGGGCCACGTGTGGCCCTTTGCAGGTACCGCGCGAATAAGCATCGGCTAACTCCGTGC
>MG|2|V3|F|37|91.38|Bacteroidetes|Bacteroidia|Bacteroidales|Prevotellaceae|Prevotella|nigrescens|
CCTACGGGAGGCAGCAGTGAGGAATATTGGTCAATGGGCGGAAGCCTGAACCAGCCAAGTAGCGTGCAGGATGAAGGCCCTTAGGGTTGTAAACTGCTTTGGTGCGGGAGTAAAGTGGCGCACGTGTTGCGCTATTGCAAGTACCGCAAGAACAAGGACCGGCTAATTCCGTGC
>MG|2|V3|R|12|94.8|Bacteroidetes|Bacteroidia|Bacteroidales|Prevotellaceae|Prevotella|multiformis|
GCACGGAATTAGCCGGTCCTTATTCATGCGGTACCTGCAATAGGGGACCCGTCCCCCACTTTATCCCCGCATAAAAGAGGTTTACAACCCGTAGGGCCTTCGTCCCTCACGCTACTTGGCTGGTTCAGGCTTCCGCCCATTGACCAATATTCCTCACTGCTGCCTCCCGTAGG
>MG|2|V3|R|14|92.49|Bacteroidetes|Bacteroidia|Bacteroidales|Prevotellaceae|Prevotella|stercorea|
GCACGGAGTTAGCCGATGCTTATTCGCAGGGTACCTGCAATATGCCACGCGTGGCACACTTTATCCCCCTGCAAAAGGAGTTTACAACCCGTAGGGCAGTCATCCTCCACGCTACTTGGCTGGTTCAGGCTCGCGCCCATTGACCAATATTCCTCACTGCTGCCTCCCGTAGG
>MG|2|V3|F|73|93.06|Bacteroidetes|Bacteroidia|Bacteroidales|Prevotellaceae|Prevotella|stercorea|
CCTACGGGAGGCAGCAGTGAGGAATATTGGTCAATGGGCGCGAGCCTGAACCAGCCAAGTAGCGTGCAGGAGGACGGCCCTATGGGTTGTAAACTGCTTTTGCGCGGGGATAACTTCCGCCACGTGTGGCGGCTTGCAGGTACCGCGTGAATAAGGACCGGCTAATTCCGTGC
>MG|2|V3|F|20|84.18|Bacteroidetes|Bacteroidia|Bacteroidales|Prevotellaceae|Prevotella|copri|
CCTACGGGAGGCAGCAGTGAGGGATATTGGTCAATGGGCGATAGCCTGAACCAGCCAAGTAGCGTGCGGGAAGAATCACCTTACGGTGTTTAAACCGCTTTTGGCGGGGGTCAAGGGATGCCACGTGTGGCGTCTTTGAGCGTACCCGCCGAATAAGCATCGGCTAACTCCGTGC
>MG|2|V3|F|120|93.64|Bacteroidetes|Bacteroidia|Bacteroidales|Prevotellaceae|Prevotella|stercorea|
CCTACGGGAGGCAGCAGTGAGGAATATTGGTCAATGGGCGCGAGCCTGAACCAGCCAAGTAGCGTGCAGGACGACGGCCCTATGGGTTGTAAACTGCTTTTGCGCGGGGATAACTTCCGCCACGTGTGGCGGCTTGCAGGTACCGCGTGAATAAGGACCGGCTAATTCCGTGC
>MG|2|V3|F|54|84.09|Bacteroidetes|Bacteroidia|Bacteroidales|Prevotellaceae|Prevotella|copri|
CCTACGGGAGGCAGCAGTGAGGGATATTGGTCAATGGGCGATAGCCTGAACCAGCCAAGTAGCGTGCGGGAAGAATCACCTTACGGTGTTTAAACCGCTTTTGGCGGGGGTCAAGGGGTGCCACGTGTGGCGTCTTTGAGCGTACCCGCCGAATAAGCATCGGCTAACTCCGTGC
>MG|2|V3|R|18|93.06|Bacteroidetes|Bacteroidia|Bacteroidales|Prevotellaceae|Prevotella|stercorea|
GCACGGAATTAGCCGGTCCTTATTCACGCGGTACCTGCAAGCCGCCACACGTGGCGGAAGTTATCCCCGCGCAAAAGCAGTTTACAACCCATAGGGCCGTCCTCCTGCACGCTACTTGGCTGGTTCAGGCTCGCGCCCATTGACCAATATTCCTCACTGCTGCCTCCCGTAGG
>MG|2|V3|R|10|91.38|Bacteroidetes|Bacteroidia|Bacteroidales|Prevotellaceae|Prevotella|sp.|
GCACGGAATTAGCCGGTCCTTGTTCTTGCGGTACTTGCAATAGCGCAACACGTGCGCCACTTTACTCCCGCACCAAAGCAGTTTACAACCCTAAGGGCCGTCCTCCTGCACGCTACTTGGCTGGTTCAGGCTTCCGCCCATTGACCAATATTCCTCACTGCTGCCTCCCGTAGG
>MG|2|V3|F|10|93.06|Bacteroidetes|Bacteroidia|Bacteroidales|Prevotellaceae|Prevotella|copri|
CCTACGGGAGGCAGCAGTGAGGAATATTGGTCAATGGGCGCAAGCCTGAACCAGCCAAGTAGCGTGAGGGACGAAGGCCCTACGGGTTGTAAACCTCTTTTGTGCGGGGACAAAGTTCGCGACGTGTCGCGTTTTGCGGGTACCGCACGAATAAGGACCGGCTAATTCCGTGC
>MG|2|V3|F|28|91.91|Bacteroidetes|Bacteroidia|Bacteroidales|Prevotellaceae|Prevotella|stercorea|
CCTACGGGAGGCAGCAGTGAGGAATATTGGTCAATGGGCGCGAGCCTGAACCAGCCAAGTAGCGTGGAGGATGACTGCCCTACGGTTGTAAACTCCTTTTGCAGGGGGATAAAGTGTGCCACGCGTGGCATATTGCAGGTACCCTGCGAATAAGCATCGGCTAACTCCGTGC
>MG|2|V3|F|27|91.91|Bacteroidetes|Bacteroidia|Bacteroidales|Prevotellaceae|Prevotella|copri|
CCTACGGGAGGCAGCAGTGAGGAATATTGGTCAATGGGCGGAAGCCTGAACCAGCCAAGTAGCGTGGGGGAGGAAGGCCCTACGGGTTGTAAACCCCTTTTGTGCGGGAACAAAGTGCGCCACGTGTGGCGTTTTGCGTGTACCGCACGAATAAGGACCGGCTAATTCCGTGC
>MG|2|V3|F|23|91.91|Bacteroidetes|Bacteroidia|Bacteroidales|Prevotellaceae|Prevotella|denticola|
CCTACGGGAGGCAGCAGTGAGGAATATTGGTCAATGGGCGGAAGCCTGAACCAGCCAAGTAGCGTGGGGGAAGAAGGCCCTACGGGTTGTAAACCCCTTTTGTGCGGGAACAAAGTGCGGGACGTGTCCCGTTTTGCGTGTACCGCACGAATAAGGACCGGCTAATTCCGTGC
>MG|2|V3|R|45|93.64|Bacteroidetes|Bacteroidia|Bacteroidales|Prevotellaceae|Prevotella|stercorea|
GCACGGAATTAGCCGGTCCTTATTCACGCGGTACCTGCAAGCCGCCACACGTGGCGGAAGTTATCCCCGCGCAAAAGCAGTTTACAACCCATAGGGCCGTCGTCCTGCACGCTACTTGGCTGGTTCAGGCTCGCGCCCATTGACCAATATTCCTCACTGCTGCCTCCCGTAGG
>MG|2|V3|F|73|84.66|Bacteroidetes|Bacteroidia|Bacteroidales|Prevotellaceae|Prevotella|copri|
CCTACGGGAGGCAGCAGTGAGGGATATTGGTCAATGGGCGAGAGCCTGAACCAGCCAAGTAGCGTGCGGGAAGAATCACCTTACGGTGTTTAAACCGCTTTTGGCGGGGGTCAAGGGGTGCCACGTGTGGCGTCTTTGAGCGTACCCGCCGAATAAGCATCGGCTAACTCCGTGC
>MG|2|V3|R|19|91.33|Bacteroidetes|Bacteroidia|Bacteroidales|Prevotellaceae|Prevotella|copri|
GCACGGAATTAGCCGGTCCTTATTCGTGCGGTACACGCAAAACGCCACACGTGGCGCACTTTGTTCCCGCACAAAAGGGGTTTACAACCCGTAGGGCCTTCCTCCCCCACGCTACTTGGCTGGTTCAGGCTTACGCCCATTGACCAATATTCCTCACTGCTGCCTCCCGTAGG
>MG|2|V3|F|24|91.95|Bacteroidetes|Bacteroidia|Bacteroidales|Prevotellaceae|Prevotella|copri|
CCTACGGGAGGCAGCAGTGAGGAATATTGGTCAATGGGCGGAAGCCTGAACCAGCCAAGTAGCGTGAGGGACGACGGCCCTATGGGTTGTAAACCTCTTTTGCGCGGGGACAAAGTGCTCCACGTGTTGGGGCTTTGCGGGTACCGCGCGAATAAGGACCGGCTAATTCCGTGC
>MG|2|V3|F|10|96.55|Bacteroidetes|Bacteroidia|Bacteroidales|Prevotellaceae|Prevotella|oralis|
CCTACGGGAGGCAGCAGTGAGGAATATTGGTCAATGGGCGTAAGCCTGAACCAGCCAAGTAGCGTGCAGGATGACGGCCCTATGGGTTGTAAACTGCTTTTAAGCGGGGGATAAAGTCAGGGACGTGTCCCTGTTTGCAGGTACCGCTTGAATAAGGACCGGCTAATTCCGTGC
>MG|2|V3|F|48|91.33|Bacteroidetes|Bacteroidia|Bacteroidales|Prevotellaceae|Prevotella|copri|
CCTACGGGAGGCAGCAGTGAGGAATATTGGTCAATGGGCGTAAGCCTGAACCAGCCAAGTAGCGTGGGGGAGGAAGGCCCTACGGGTTGTAAACCCCTTTTGTGCGGGAACAAAGTGCGCCACGTGTGGCGTTTTGCGTGTACCGCACGAATAAGGACCGGCTAATTCCGTGC
>MG|2|V3|F|36|94.22|Bacteroidetes|Bacteroidia|Bacteroidales|Prevotellaceae|Prevotella|stercorea|
CCTACGGGAGGCAGCAGTGAGGAATATTGGTCAATGGGCGCGAGCCTGAACCAGCCAAGTAGCGTGCAGGACGACGGCCCTATGGGTTGTAAACTGCTTTTGCGCGGGGATAATGTCCGCCACGTGTGGCGGCTTGCAGGTACCGCGTGAATAAGGACCGGCTAATTCCGTGC
>MG|2|V3|F|76|91.43|Bacteroidetes|Bacteroidia|Bacteroidales|Prevotellaceae|Prevotella|buccae|
CCTACGGGAGGCAGCAGTGAGGAATATTGGTCAATGGGCGGAAGCCTGAACCAGCCAAGTAGCGTGCAGGATGAAGGCCCTTAGGGTTGTAAACTGCTTTGGTGCGGGAGTAAAGTGGCGCACGCGTTGCGTTATTGCAAGTACCGCAAGAACAAGGACCGGCTAATTCCGTGCC
>MG|2|V3|F|22|94.8|Bacteroidetes|Bacteroidia|Bacteroidales|Prevotellaceae|Prevotella|multiformis|
CCTACGGGAGGCAGCAGTGAGGAATATTGGTCAATGGGCGGAAGCCTGAACCAGCCAAGTAGCGTGAGGGACGAAGGCCCTACGGGTTGTAAACCTCTTTTATGCGGGGATAAAGTGGGGGACGGGTCCCCTATTGCAGGTACCGCATGAATAAGGACCGGCTAATTCCGTGC
>MG|2|V3|R|22|94.22|Bacteroidetes|Bacteroidia|Bacteroidales|Prevotellaceae|Prevotella|stercorea|
GCACGGAATTAGCCGGTCCTTATTCACGCGGTACCTGCAAGCCGCCACACGTGGCGGACATTATCCCCGCGCAAAAGCAGTTTACAACCCATAGGGCCGTCGTCCTGCACGCTACTTGGCTGGTTCAGGCTCGCGCCCATTGACCAATATTCCTCACTGCTGCCTCCCGTAGG
>MG|2|V3|F|11|91.95|Bacteroidetes|Bacteroidia|Bacteroidales|Prevotellaceae|Prevotella|stercorea|
CCTACGGGAGGCAGCAGTGAGGAATATTGGTCAATGGGCGCGAGCCTGAACCAGCCAAGTAGCGTGGAGGATGACTGCCCTACGGGTTGTAAACTCCTTTTGCAGGGGGGATAAAGTGTGCCACGCGTGGCATATTGCAGGTACCCTGCGAATAAGCATCGGCTAACTCCGTGC
>MG|2|V3|R|13|84.18|Bacteroidetes|Bacteroidia|Bacteroidales|Prevotellaceae|Prevotella|copri|
GCACGGAGTTAGCCGATGCTTATTCGGCGGGTACGCTCAAAGACGCCACACGTGGCATCCCTTGACCCCCGCCAAAAGCGGTTTAAACACCGTAAGGTGATTCTTCCCGCACGCTACTTGGCTGGTTCAGGCTATCGCCCATTGACCAATATCCCTCACTGCTGCCTCCCGTAGG
>MG|2|V3|F|20|93.06|Bacteroidetes|Bacteroidia|Bacteroidales|Prevotellaceae|Prevotella|stercorea|
CCTACGGGAGGCAGCAGTGAGGAATATTGGTCAATGGGCGCGAGCCTGAACCAGCCAAGTAGCGTGGAGGATGACTGCCCTACGGGTTGTAAACTCCTTTTGCAGGGGGATAAAGTGTGCCACGTGTGGCATATTGCAGGTACCCTGCGAATAAGCATCGGCTAACTCCGTGC
>MG|2|V3|F|39|91.38|Bacteroidetes|Bacteroidia|Bacteroidales|Prevotellaceae|Prevotella|sp.|
CCTACGGGAGGCAGCAGTGAGGAATATTGGTCAATGGGCGGAAGCCTGAACCAGCCAAGTAGCGTGCAGGAGGACGGCCCTTAGGGTTGTAAACTGCTTTGGTGCGGGAGTAAAGTGGCGCACGTGTTGCGCTATTGCAAGTACCGCAAGAACAAGGACCGGCTAATTCCGTGC
>MG|2|V3|F|17|78.89|Bacteroidetes|Flavobacteriia|Flavobacteriales|Flavobacteriaceae|Chryseobacterium|palustre|
CCTACGGGAGACAGCAGTTAGGAATATTCGTCAATGGAGGAAACTCTGAACGAGCAATGCCGCGTGAAGGATGACGGTCCTATGGATTGTAAACTTCTGTTGTTAGGGACGAACGACCAGTATAGGAAATGATACTGGAGTGACGGTACCTTTCAAGAAAGCTCCGGCTAACTACGTGC
>MG|2|V3|R|15|78.89|Bacteroidetes|Flavobacteriia|Flavobacteriales|Flavobacteriaceae|Chryseobacterium|palustre|
GCACGTAGTTAGCCGGAGCTTTCTTGAAAGGTACCGTCACTCCAGTATCATTTCCTATACTGGTCGTTCGTCCCTAACAACAGAAGTTTACAATCCATAGGACCGTCATCCTTCACGCGGCATTGCTCGTTCAGAGTTTCCTCCATTGACGAATATTCCTAACTGCTGTCTCCCGTAGG
>MG|2|V3|F|10|85.06|Bacteroidetes|Sphingobacteriia|Sphingobacteriales|Saprospiraceae|Saprospira|sp.|
CCTACGGGAGGCAGCAGTGAGGAATATTGGTCAATGGGCGGAAGCCTGAACCAGCCATGCCGCGTGGAGGAAGGAGGCCTGGAAGGTCGTAAACTCCTTTTAACCGGGAGCAGCGGCGTCCACGTGTGGGCGTATGAGCGTACCGGCGGAATAAGCATCGGCTAACTCCGTGC
>MG|2|V3|R|24|85.06|Chloroflexi|Dehalococcoidia|Dehalococcoidales|Dehalococcoidaceae|Dehalococcoides|sp.|
GCACGTAGTTAGCCGTCCCTTATTCATGAGTTACCGTCATAATCTTCTCTCATAAAAGCAGTTTACAACCCGAGGGCCTTCATCCTGCACGCGGCATTGCTCCATCAAGCTTTCGCTCATTGTGAAATATTCCTCACTGCTGCCTCCCGTAGG
>MG|2|V3|F|73|85.06|Chloroflexi|Dehalococcoidia|Dehalococcoidales|Dehalococcoidaceae|Dehalococcoides|sp.|
CCTACGGGAGGCAGCAGTGAGGAATATTTCACAATGAGCGAAAGCTTGATGGAGCAATGCCGCGTGCAGGATGAAGGCCCTCGGGTTGTAAACTGCTTTTATGAGAGAAGATTATGACGGTAACTCATGAATAAGGGACGGCTAACTACGTGC
>MG|2|V3|R|26|87.97|Cyanobacteria|Nostocophycideae|Nostocales|Nostocaceae|Anabaena|cylindrica|
GCACAGAGTTAGCCGATGCTTATTCCCCCGGATACCGTCATTGCTTCTTCTCCGGGAAAAGAAGTTCATGACCCGTAGGCCTTCTACCTTCACGCGGCATTGCTCCGTCAGGCTTTCGCCCATTGCGGAAAATTCCCCACTGCTGCCTCCCGTAGG
>MG|2|V3|R|165|87.97|Cyanobacteria|Nostocophycideae|Nostocales|Nostocaceae|Anabaena|cylindrica|
GCACAGAGTTAGCCGATGCTTATTCCCCGGATACCGTCATTGCTTCTTCTCCGGGAAAAGAAGTTCATGACCCGTAGGCCTTCTACCTTCACGCGGCATTGCTCCGTCAGGCTTTCGCCCATTGCGGAAAATTCCCCACTGCTGCCTCCCGTAGGA
>MG|2|V3|R|10|87.26|Cyanobacteria|Nostocophycideae|Nostocales|Nostocaceae|Anabaena|cylindrica|
GCACAGAGTTAGCCGATGCTTATTCCCCGGATACCGTCATTGCTTCTTCTCCGGGAAAAGAATTCATGACCCGTAGGCCTTCTACCTTCACGCGGCATTGCTCCGTCAGGCTTTCGCCCATTGCGGAAAATTCCCCACTGCTGCCTCCCGTAGGG
>MG|2|V3|F|17|87.26|Cyanobacteria|Nostocophycideae|Nostocales|Nostocaceae|Anabaena|cylindrica|
CCTACGGGAGGCAGCAGTGGGGAATTTTCCGCAATGGGCGAAAGCCTGACGGAGCAATGCCGCGTGAAGGTAGAAGGCCTACGGGTCATGAATTCTTTTCCCGGAGAAGAAGCAATGACGGTATCCGGGGAATAAGCATCGGCTAACTCTGTGC
>MG|2|V3|F|16|87.26|Cyanobacteria|Nostocophycideae|Nostocales|Nostocaceae|Anabaena|cylindrica|
CCTACGGGAGGCAGCAGTGGGGAATCTTCCGCAATGGGCGAAAGCCTGACGGAGCAATGCCGCGTGAAGGTAGAAGGCCTACGGGTCATGAACTTCTTTTCCCGGAGAAGAAGCAATGACGGTATCCGGGGAATAAGCATCGGCTAACTCTGTGC
>MG|2|V3|F|475|87.9|Cyanobacteria|Nostocophycideae|Nostocales|Nostocaceae|Anabaena|cylindrica|
CCTACGGGAGGCAGCAGTGGGGAATTTTCCGCAATGGGCGAAAGCCTGACGGAGCAATGCCGCGTGAAGGTAGAAGGCCTACGGGTCATGAACTTCTTTTCCCGGAGAAGAAGCAATGACGGTATCCGGGGAATAAGCATCGGCTAACTCTGTGC
>MG|2|V3|R|13|90.45|Cyanobacteria|Nostocophycideae|Nostocales|Nostocaceae|Anabaena|cylindrica|
GCACAGAGTTAGCCGATGCTTATTCCTCAGATACCGTCATTGTTTCTTCTCCGAGAAAAGAAGTTGACGACCCGTAGGCCTTCCACCTCCACGCGGCATTGCTCCGTCAGGCTTTCGCCCATTGCGGAAAATTCCCCACTGCTGCCTCCCGTAGG
>MG|2|V3|F|35|90.45|Cyanobacteria|Nostocophycideae|Nostocales|Nostocaceae|Anabaena|cylindrica|
CCTACGGGAGGCAGCAGTGGGGAATTTTCCGCAATGGGCGAAAGCCTGACGGAGCAATGCCGCGTGGAGGTGGAAGGCCTACGGGTCGTCAACTTCTTTTCTCGGAGAAGAAACAATGACGGTATCTGAGGAATAAGCATCGGCTAACTCTGTGC
>MG|2|V3|F|20|87.26|Cyanobacteria|Nostocophycideae|Nostocales|Nostocaceae|Anabaena|cylindrica|
CCTACGGGAGGCAGCAGTAGGGAATTTTCCGCAATGGGCGAAAGCCTGACGGAGCAATGCCGCGTGAAGGTAGAAGGCCTACGGGTCATGAACTTCTTTTCCCGGAGAAGAAGCAATGACGGTATCCGGGGAATAAGCATCGGCTAACTCTGTGC
>MG|2|V3|F|74|87.97|Cyanobacteria|Nostocophycideae|Nostocales|Nostocaceae|Anabaena|cylindrica|
CCTACGGGAGGCAGCAGTGGGGAATTTTCCGCAATGGGCGAAAGCCTGACGGAGCAATGCCGCGTGAAGGTAGAAGGCCTACGGGTCATGAACTTCTTTTCCCGGAGAAGAAGCAATGACGGTATCCGGGGGAATAAGCATCGGCTAACTCTGTGC
>MG|2|V3|F|19|87.34|Cyanobacteria|Nostocophycideae|Nostocales|Nostocaceae|Anabaena|cylindrica|
CCTACGGGAGGCAGCAGTGGGGGAATTTTCCGCAATGGGCGAAAGCCTGACGGAGCAATGCCGCGTGAAGGTAGAAGGCCTACGGGTCATGAACTTCTTTTCCCGGAGAAGAAGCAATGACGGTATCCGGGGAATAAGCATCGGCTAACTCTGTGC
>MG|2|V3|F|12|96.07|Firmicutes|Bacilli|Bacillales|Bacillaceae|Bacillus|lentus|
CCTACGGGAGGCAGCAGTAGGGAATCTTCCGCAATGGACGAAAGTCTGACGGAGCAATGCCGCGTGAGTGAAGAAGGTTTTCGGATCGTAAAGCTCTGTTATCGGGGAAGAACAAGGATCGGAGTAACTGCCGGTCCCTTGACGGTACCCGACCAGAAAGCCACGGCTAACTACGTGC
>MG|2|V3|F|10|98.88|Firmicutes|Bacilli|Bacillales|Bacillaceae|Bacillus / Oceanobacillus|sp.|
CCTACGGGAGGCAGCAGTAGGGAATCTTCCGCAATGGACGAAAGTCTGACGGAGCAACGCCGCGTGAGTGATGAAGGTTTTCGGATCGTAAAACTCTGTTGTTAGGGAAGAACAAGTACGAGCGTAACTACTCGTACCTTGACGGTACCTAACCAGAAAGCCACGGCTAACTACGTGC
>MG|2|V3|F|10|98.88|Firmicutes|Bacilli|Bacillales|Bacillaceae|Bacillus / Oceanobacillus|picturae|
CCTACGGGAGGCAGCAGTAGGGAATCTTCCGCAATGGACGAAAGTCTGACGGAGCAACGCCGCGTGAGTGATGAAGGTTTTCGGATCGTAAAACTCTGTTGTAAGGGAAGAACAAGTACGATAGTAACTGATCGTACCTTGACGGTACCTTACCAGAAAGCCACGGCTAACTACGTGC
>MG|2|V3|F|18|96.07|Firmicutes|Bacilli|Bacillales|Bacillaceae|Bacillus|lentus|
CCTACGGGAGGCAGCAGTAGGGAATCTTCCGCAATGGACGAAAGTCTGACGGAGCAATGCCGCGTGAATGAAGAAGGTCTTCGGATCGTAAAGTTCTGTTATCAGGGAAGAACAAGGATCGGAGTAACTGCCGGTCCCTTGACGGTACCTGACCAGAAAGCCACGGCTAACTACGTGC
>MG|2|V3|F|20|96.07|Firmicutes|Bacilli|Bacillales|Bacillaceae|Bacillus|thermotolerans|
CCTACGGGAGGCAGCAGTAGGGAATCTTCCGCAATGGACGAAAGTCTGACGGAGCAATGCCGCGTGAGTGAAGAAGGTTTTCGGATCGTAAAGCTCTGTTATCGGGGAAGAACAAGGACCGGAGTAACTGCCGGTCCCTTGACGGTACCCGACCAGAAAGCCACGGCTAACTACGTGC
>MG|2|V3|F|13|97.19|Firmicutes|Bacilli|Bacillales|Bacillaceae|Bacillus / Oceanobacillus / Planococcus / Planomicrobium|sp.|
CCTACGGGAGGCAGCAGTAGGGAATCTTCCGCAATGGACGAAAGTCTGACGGAGCAACGCCGCGTGAGTGATGAAGGTTTTCGGATCGTAAAACTCTGTTGTAAGGGAAGAACAAGTACGAATTAACTACTCGTACCTTGACGGTACCTTACCAGAAAGCCACGGCTAACTACGTGC
>MG|2|V3|F|11|96.07|Firmicutes|Bacilli|Bacillales|Bacillaceae|Oceanobacillus|sp.|
CCTACGGGAGGCAGCAGTAGGGAATCTTCCGCAATGGACGAAAGTCTGACGGAGCAACGCCGCGTGAGTGAAGAAGGTTTTCGGATCGTAAAACTCTGTTGTCGGAGAAGAACAAGTAGGAGAGTAACTGTTCCTACCTTGACGGTACCCGACCAGAAAGTCACGGCTAACTACGTGC
>MG|2|V3|R|175|96.65|Firmicutes|Bacilli|Bacillales|Bacillaceae|Oceanobacillus|sp.|
GCACGTAGTTAGCCGTGGCTTTCTGGTCGGGTACCGTCAAGGTAGGAACAGTTACTCTCCTACTTGTTCTTCTCCGACAACAGAGTTTTACGATCCGAAAACCTTCTTCACTCACGCGGCGTTGCTCCGTCAGACTTTCGTCCATTGCGGAAGATTCCCTACTGCTGCCTCCCGTAGGA
>MG|2|V3|F|433|96.65|Firmicutes|Bacilli|Bacillales|Bacillaceae|Oceanobacillus|sp.|
CCTACGGGAGGCAGCAGTAGGGAATCTTCCGCAATGGACGAAAGTCTGACGGAGCAACGCCGCGTGAGTGAAGAAGGTTTTCGGATCGTAAAACTCTGTTGTCGGAGAAGAACAAGTAGGAGAGTAACTGTTCCTACCTTGACGGTACCCGACCAGAAAGCCACGGCTAACTACGTGCC
>MG|2|V3|F|21|96.63|Firmicutes|Bacilli|Bacillales|Bacillaceae|Bacillus|firmus|
CCTACGGGAGGCAGCAGTAGGGAATCTTCCGCAATGGACGAAAGTCTGACGGAGCAACGCCGCGTGAGTGAAGAAGGTTTTCGGATCGTAAAACTCTGTTGTCGGGGAAGAACAAGCACTGGAGTAACTGCCAGTGCCTTGACGGTACCCGACCAGAAAGCCACGGCTAACTACGTGC
>MG|2|V3|R|10|96.63|Firmicutes|Bacilli|Bacillales|Bacillaceae|Bacillus|firmus|
GCACGTAGTTAGCCGTGGCTTTCTGGTCGGGTACCGTCAAGGCACTGGCAGTTACTCCAGTGCTTGTTCTTCCCCGACAACAGAGTTTTACGATCCGAAAACCTTCTTCACTCACGCGGCGTTGCTCCGTCAGACTTTCGTCCATTGCGGAAGATTCCCTACTGCTGCCTCCCGTAGG
>MG|2|V3|F|167|81.32|Firmicutes|Bacilli|Bacillales|Bacillales incertae sedis|Geomicrobium|halophilum|
CCTACGGGAGACAGCAGTTAGGAATATTCGTCAATGGAGGAAACTCTGAACGAGCAATGCCGCGTGAGTGATGAAGGCCCTATGGGTCGTAAAGCTCTGTTGTGAAGGAAGAACTATTAGGATAGGTAATGATCTTAATTTGACGGTACTTCACCAGAAAGCCCCGGCTAACTACGTGC
>MG|2|V3|R|62|81.32|Firmicutes|Bacilli|Bacillales|Bacillales incertae sedis|Geomicrobium|halophilum|
GCACGTAGTTAGCCGGGGCTTTCTGGTGAAGTACCGTCAAATTAAGATCATTACCTATCCTAATAGTTCTTCCTTCACAACAGAGCTTTACGACCCATAGGGCCTTCATCACTCACGCGGCATTGCTCGTTCAGAGTTTCCTCCATTGACGAATATTCCTAACTGCTGTCTCCCGTAGG
>MG|2|V3|R|17|80.77|Firmicutes|Bacilli|Bacillales|Paenibacillaceae|Brevibacillus|reuszeri|
GCACGTAGTTAGCCGGAGCTTTCTTGAAAGGTACCGTCACTCCAGTATCATTTCCTATACTGGTCGTTCGTCCCTAACAACAGAACTTTACAATCCAGAGGACCTTCTTCGTTCACGCGGCATTGCTCGTTCAGAGTTTCCTCCATTGACGAATATTCCTAACTGCTGTCTCCCGTAGG
>MG|2|V3|R|46|78.69|Firmicutes|Bacilli|Bacillales|Paenibacillaceae|Brevibacillus|reuszeri|
GCACGTAGTTAGCCGGAGCTTTCTTGAAAGGTACCGTCACTCCAGTATCATTTCCTATACTGGTCGTTCGTCCCTAACAACAGAACTTTACAATCCAGAGGACCTTCTTCGTTCACGCGGCATTGCTCGTTCAGGGTTCCCCCCCATTGACGAATATTCCTAACTGCTGTCTCCCGTAGG
>MG|2|V3|F|74|78.69|Firmicutes|Bacilli|Bacillales|Paenibacillaceae|Brevibacillus|reuszeri|
CCTACGGGAGACAGCAGTTAGGAATATTCGTCAATGGGGGGGAACCCTGAACGAGCAATGCCGCGTGAACGAAGAAGGTCCTCTGGATTGTAAAGTTCTGTTGTTAGGGACGAACGACCAGTATAGGAAATGATACTGGAGTGACGGTACCTTTCAAGAAAGCTCCGGCTAACTACGTGC
>MG|2|V3|F|35|80.77|Firmicutes|Bacilli|Bacillales|Paenibacillaceae|Brevibacillus|reuszeri|
CCTACGGGAGACAGCAGTTAGGAATATTCGTCAATGGAGGAAACTCTGAACGAGCAATGCCGCGTGAACGAAGAAGGTCCTCTGGATTGTAAAGTTCTGTTGTTAGGGACGAACGACCAGTATAGGAAATGATACTGGAGTGACGGTACCTTTCAAGAAAGCTCCGGCTAACTACGTGC
>MG|2|V3|F|10|91.01|Firmicutes|Bacilli|Bacillales|Planococcaceae|Sporosarcina|sp.|
CCTACGGGAGGCAGCAGTAGGGAATCTTCCACAATGGACGCAAGTCTGATGGAGCAACGCCGCGTGAGTGAAGAAGGTTTTCGGACTGTAAAGCTCTGTTGTAAGGAAAGAACGGTACGGATAGGATCCGTAAGTGACGGTACCTTACCAGAAAGCCACGGCTAACTACGTGC
>MG|2|V3|F|10|95.56|Firmicutes|Bacilli|Bacillales|Planococcaceae|Planomicrobium|koreense|
CCTACGGGAGGCAGCAGTAGGGAATCTTCCGCAATGGACGAAAGTCTGACGGAGCAATGCCGCGTGAGTGATGAAGGTTTTCGGATCGTAAAACTCTGTTGTGAGGGAAGAACAAGTACCGAAGTAATATGTCGGTACCTTGACGGTACCTTACCAGAAAGCCCCGGCTAACTACGTGC
>MG|2|V3|F|15|79.89|Firmicutes|Bacilli|Bacillales|Staphylococcaceae|Staphylococcus|aureus|
CCTACGGGAGACAGCAGTTAGGAATATTCGTCAATGGAGGAAACTCTGAACGAGCAATGCCGCGTGAGTGATGAAGGTCCTCTGGATTGTAAAACTCTGTTGTTTAGGAAAAATTGTACAAGCAGGAAATGGCTTGTGCTTGATGGTACTATTCAAGAAAGCCACGGCTAACTACGTGC
>MG|2|V3|F|23|96.63|Firmicutes|Bacilli|Lactobacillales|Aerococcaceae|Facklamia|languida|
CCTACGGGAGGCAGCAGTAGGGAATCTTCCGCAATGGACGAAAGTCTGACGGAGCAACGCCGCGTGTGTGAAGAAGGTCTTCGGATCGTAAAGCACTGTTATTAGAGAAGAACAACCGGTAGAGTAACTGTTACCGGCTTGATGGTATCTAACCAGAAAGCCACGGCTAACTACGTGC
>MG|2|V3|F|22|96.09|Firmicutes|Bacilli|Lactobacillales|Aerococcaceae|Facklamia|tabacinasalis|
CCTACGGGAGGCAGCAGTAGGGAATCTTCCGCAATGGACGCAAGTCTGACGGAGCAACGCCGCGTGTGTGAAGAAGGTTTTCGGATCGTAAAGCACTGTTATTAGAGAAGAACAGCCGATAGAGTAACTGTTCATTCGATGACGGTATCTAACCAGCAAGTCACGGCTAACTACGTGC
>MG|2|V3|F|20|96.07|Firmicutes|Bacilli|Lactobacillales|Aerococcaceae|Facklamia|tabacinasalis|
CCTACGGGAGGCAGCAGTAGGGAATCTTCCGCAATGGACGCAAGTCTGACGGAGCAACGCCGCGTGTGTGAAGAAGGTTTTCGGATCGTAAAGCACTGTTATTAGAGAAGAACAGCCGATAGAGTAACTGTTCACGCAGTGACGGTATCCAACCAGAAAGTCACGGCTAACTACGTGC
>MG|2|V3|F|12|93.82|Firmicutes|Bacilli|Lactobacillales|Aerococcaceae|Facklamia|tabacinasalis|
CCTACGGGAGGCAGCAGTAGGGAATCTTCCGCAATGGGCGAAAGCCTGACGGAGCAATGCCGCGTGAGTGAAGAAGGCCTTCGGGTCGTAAAACTCTGTTATAAGAGAAGAACAGCCGATAGAGTAACTGTTATCGGTTTGACGGTATCTAACCAGAAAGTGACGGCTAACTACGTGC
>MG|2|V3|R|14|96.09|Firmicutes|Bacilli|Lactobacillales|Aerococcaceae|Facklamia|tabacinasalis|
GCACGTAGTTAGCCGTGACTTGCTGGTTAGATACCGTCATCGAATGAACAGTTACTCTATCGGCTGTTCTTCTCTAATAACAGTGCTTTACGATCCGAAAACCTTCTTCACACACGCGGCGTTGCTCCGTCAGACTTGCGTCCATTGCGGAAGATTCCCTACTGCTGCCTCCCGTAGG
>MG|2|V3|R|11|96.07|Firmicutes|Bacilli|Lactobacillales|Aerococcaceae|Facklamia|tabacinasalis|
GCACGTAGTTAGCCGTGACTTTCTGGTTGGATACCGTCACTGCGTGAACAGTTACTCTATCGGCTGTTCTTCTCTAATAACAGTGCTTTACGATCCGAAAACCTTCTTCACACACGCGGCGTTGCTCCGTCAGACTTGCGTCCATTGCGGAAGATTCCCTACTGCTGCCTCCCGTAGG
>MG|2|V3|F|92|96.07|Firmicutes|Bacilli|Lactobacillales|Aerococcaceae|Globicatella|sanguinis|
CCTACGGGAGGCAGCAGTAGGGAATCTTCCGCAATGGACGCAAGTCTGACGGAGCAACGCCGCGTGTGTGAAGAAGGTTTTCGGATCGTAAAGCACTGTTATTAGAGAAGAACACCCACTAGAGTAACTGTTAGTGGATTGACGGTATCTAACCAGAAAGCCACGGCTAACTACGTGC
>MG|2|V3|F|16|96.07|Firmicutes|Bacilli|Lactobacillales|Aerococcaceae|Aerococcus|viridans|
CCTACGGGAGGCAGCAGTAGGGAATCTTCGGCAATGGGCGAAAGCCTGACCGAGCAACGCCGCGTGAATGATGAAGGCCTTCGGGTTGTAAAATTCTGTTATAAGAGAAGAACAAATTGTAGAGTAACTGCTACAGTCTTGACGGTATCTTATCAGAAAGCCACGGCTAACTACGTGC
>MG|2|V3|R|36|96.09|Firmicutes|Bacilli|Lactobacillales|Aerococcaceae|Globicatella|sanguinis|
GCACGTAGTTAGCCGTGGCTTTCTGGTTAGATACCGTCAATCCACTAACAGTTACTCTAGTGGGTGTTCTTCTCTAATAACAGTGCTTTACGATCCGAAAACCTTCTTCACACACGCGGCGTTGCTCCGTCAGACTTGCGTCCATTGCGGAAGATTCCCTACTGCTGCCTCCCGTAGGA
>MG|2|V3|F|12|96.63|Firmicutes|Bacilli|Lactobacillales|Aerococcaceae|Facklamia|tabacinasalis|
CCTACGGGAGGCAGCAGTAGGGAATCTTCGGCAATGGACGCAAGTCTGACCGAGCAACGCCGCGTGAGTGAAGAAGGTTTTCGGATCGTAAAACTCTGTTGTTAGAGAAGAACAGCCGATAGAGTAACTGTTATCGGTTTGACGGTATCTAACCAGAAAGTGACGGCTAACTACGTGC
>MG|2|V3|F|15|98.88|Firmicutes|Bacilli|Lactobacillales|Carnobacteriaceae|Carnobacterium / Enterococcus|sp.|
CCTACGGGAGGCAGCAGTAGGGAATCTTCCGCAATGGACGAAAGTCTGACGGAGCAATGCCGCGTGAGTGAAGAAGGTTTTCGGATCGTAAAACTCTGTTGTTAGAGAAGAACAAGGATGAGAGTAACTGTTCATCCCTTGACGGTATCTAACCAGAAAGCCACGGCTAACTACGTGC
>MG|2|V3|F|16|97.19|Firmicutes|Bacilli|Lactobacillales|Carnobacteriaceae|Carnobacterium / Lactobacillus|sp.|
CCTACGGGAGGCAGCAGTAGGGAATCTTCCACAATGGACGCAAGTCTGATGGAGCAACGCCGCGTGAGTGAAGAAGGTCTTCGGATCGTAAAACTCTGTTGTTAGAGAAGAACAAGGATGAGAGTAACTGTTCATCCCTTGACGGTATCTAACCAGAAAGCCACGGCTAACTACGTGC
>MG|2|V3|R|28|94.38|Firmicutes|Bacilli|Lactobacillales|Carnobacteriaceae|Atopostipes|suicloacalis|
GCACGTAGTTAGCCGTGACTTTCTGGTTAGGTACCGTCAAAGTTGAGACAGTTACTCCTCAACTTGTTCTTCTCTAATAACAGAACTTTACGATCCGAAGACCTTCTTCATTCACGCGGCATTGCTCCATCAGACTTTCGTCCATTGTGGAAGATTCCCTACTGCTGCCTCCCGTAGG
>MG|2|V3|F|46|94.38|Firmicutes|Bacilli|Lactobacillales|Carnobacteriaceae|Atopostipes|suicloacalis|
CCTACGGGAGGCAGCAGTAGGGAATCTTCCACAATGGACGAAAGTCTGATGGAGCAATGCCGCGTGAATGAAGAAGGTCTTCGGATCGTAAAGTTCTGTTATTAGAGAAGAACAAGTTGAGGAGTAACTGTCTCAACTTTGACGGTACCTAACCAGAAAGTCACGGCTAACTACGTGC
>MG|2|V3|R|98|92.31|Firmicutes|Bacilli|Lactobacillales|Carnobacteriaceae|Alkalibacterium|sp.|
GCACGTAGTTAGCCGGGGCTTCCTCCTTGGGTACCGTCACTTACTTCTTCCCCAAGGACAGAGGTTTACAATCCGAAAACCTTCCTCCCTCACGCGGCGTTGCTGGGTCAGGCTTTCGCCCATTGCCCAATATTCCCCACTGCTGCCTCCCGTAGG
>MG|2|V3|R|148|96.09|Firmicutes|Bacilli|Lactobacillales|Carnobacteriaceae|Trichococcus|sp.|
GCACGTAGTTAGCCGTGGCTTTCTGGTCGGGTACCGTCAAGGCAGGAACAGTTCCTTTCCTGCTTGTTCTTCTCCGACAACAGAGTTTTACGATCCGAAAACCTTCTTCACTCACGCGGCGTTGCTCCGTCAGACTTTCGTCCATTGCGGAAGATTCCCTACTGCTGCCTCCCGTAGGA
>MG|2|V3|R|25|100.0|Firmicutes|Bacilli|Lactobacillales|Carnobacteriaceae|Desemzia / Pisciglobus|Desemzia incerta / Pisciglobus halotolerans|
GCACGTAGTTAGCCATGGCTTTCTGGTTAGATACCGTCAAGGGACGAGCAGTTACTCTCATCCTTGTTCTTCTCTAACAACAGAGTTTTACGATCCGAAAACCTTCTTCACTCACGCGGCGTTGCTCCGTCAGACTTTCGTCCATTGCGGAAGATTCCCTACTGCTGCCTCCCGTAGG
>MG|2|V3|F|14|95.53|Firmicutes|Bacilli|Lactobacillales|Carnobacteriaceae|Trichococcus|sp.|
CCTACGGGAGGCAGCAGTAGGGAATCTTCCGCAATGGACGAAAGTCTGACGGAGCAACGCCGCGTGAGTGAAGAAGGTTTTCGGATCGTAAAAACTCTGTTGTCGGAGAAGAACAAGCAGGAAAGGAACTGTTCCTGCCTTGACGGTACCCGACCAGAAAGCCACGGCTAACTACGTGC
>MG|2|V3|F|245|92.31|Firmicutes|Bacilli|Lactobacillales|Carnobacteriaceae|Alkalibacterium|sp.|
CCTACGGGAGGCAGCAGTGGGGAATATTGGGCAATGGGCGAAAGCCTGACCCAGCAACGCCGCGTGAGGGAGGAAGGTTTTCGGATTGTAAACCTCTGTCCTTGGGGAAGAAGTAAGTGACGGTACCCAAGGAGGAAGCCCCGGCTAACTACGTGC
>MG|2|V3|F|19|95.51|Firmicutes|Bacilli|Lactobacillales|Carnobacteriaceae|Atopostipes|suicloacalis|
CCTACGGGAGGCAGCAGTAGGGAATCTTCCACAATGGACGAAAGTCTGATGGAGCAATGCCGCGTGAATGAAGAAGGTCTTCGGATCGTAAAGTTCTGTTATTAGAGAAGAACAAGTCGAGGAGTAACTGTCTCGACTTTGACGGTACCTAACCAGAAAGTCACGGCTAACTACGTGC
>MG|2|V3|F|392|96.13|Firmicutes|Bacilli|Lactobacillales|Carnobacteriaceae|Trichococcus|sp.|
CCTACGGGAGGCAGCAGTAGGGAATCTTCCGCAATGGACGAAAGTCTGACGGAGCAACGCCGCGTGAGTGAAGAAGGTTTTCGGATCGTAAAACTCTGTTGTCGGAGAAGAACAAGCAGGAAAGGAACTGTTCCTGCCTTGACGGTACCCGACCAGAAAGCCACGGCTAACTACGTGCCAG
>MG|2|V3|R|10|98.88|Firmicutes|Bacilli|Lactobacillales|Carnobacteriaceae|Carnobacterium / Enterococcus|sp.|
GCACGTAGTTAGCCGTGGCTTTCTGGTTAGATACCGTCAAGGGATGAACAGTTACTCTCATCCTTGTTCTTCTCTAACAACAGAGTTTTACGATCCGAAAACCTTCTTCACTCACGCGGCATTGCTCCGTCAGACTTTCGTCCATTGCGGAAGATTCCCTACTGCTGCCTCCCGTAGG
>MG|2|V3|F|69|100.0|Firmicutes|Bacilli|Lactobacillales|Carnobacteriaceae|Desemzia / Pisciglobus|Desemzia incerta / Pisciglobus halotolerans|
CCTACGGGAGGCAGCAGTAGGGAATCTTCCGCAATGGACGAAAGTCTGACGGAGCAACGCCGCGTGAGTGAAGAAGGTTTTCGGATCGTAAAACTCTGTTGTTAGAGAAGAACAAGGATGAGAGTAACTGCTCGTCCCTTGACGGTATCTAACCAGAAAGCCATGGCTAACTACGTGC
>MG|2|V3|F|14|98.89|Firmicutes|Bacilli|Lactobacillales|Enterococcaceae|Enterococcus / Lactobacillus / Lactococcus / Leuconostoc|sp.|
CCTACGGGAGGCAGCAGTAGGGAATCTTCGGCAATGGACGAAAAGTCTGACCGAGCAACGCCGCGTGAGTGAAGAAGGTTTTCGGATCGTAAAAACTCTGTTGTTAGAGAAGAACAAGGATGAGAGTAACTGTTCATCCCTTGACGGTATCTAACCAGAAAGCCACGGCTAACTACGTGC
>MG|2|V3|F|11|98.88|Firmicutes|Bacilli|Lactobacillales|Enterococcaceae|Enterococcus / Lactobacillus / Lactococcus / Leuconostoc|sp.|
CCTACGGGAGGCAGCAGTAGGGAATCTTCGGCAATGGACGCAAGTCTGACCGAGCAACGCCGCGTGAGTGAAGAAGGTTCTCGGATCGTAAAACTCTGTTGTTAGAGAAGAACAAGGATGAGAGTAACTGTTCATCCCTTGACGGTATCTAACCAGAAAGCCACGGCTAACTACGTGC
>MG|2|V3|F|16|96.07|Firmicutes|Bacilli|Lactobacillales|Enterococcaceae|Enterococcus|faecium|
CCTACGGGAGGCAGCAGTAGGGAATCTTCCACAATGGGCGCAAGCCTGATGGAGCAACACCGCGTGAGTGAAGAAGGTTTTCGGATCGTAAAACTCTGTTGTTAGAGAAGAACAAGGATGAGAGTAACTGTTCATCCCTTGACGGTATCTAACCAGAAAGCCACGGCTAACTACGTGC
>MG|2|V3|F|18|98.88|Firmicutes|Bacilli|Lactobacillales|Enterococcaceae|Enterococcus / Lactobacillus / Lactococcus / Leuconostoc|sp.|
CCTACGGGAGGCAGCAGTAGGGAATCTTCGGCAATGGACGAAAGTCTGACCGAGCAACGCCGCGTGAGTGAAGAAGGTTTTCGGATCGTAAAACTCTGTTGTTAGAGAAGAACAAGGATGAGAGTAACTGTTCATCCCTTGACGGTATCTAACCAGAAAGTGACGGCTAACTACGTGC
>MG|2|V3|F|38|97.21|Firmicutes|Bacilli|Lactobacillales|Enterococcaceae|Enterococcus / Enterococcus / Lactobacillus / Lactococcus / Leuconostoc|faecium|
CCTACGGGAGGCAGCAGTAGGGAATCTTCGGCAATGGACGAAAGTCTGACCGAGCAACGCCGCGTGAGTGAAGAAGGTTTTCGGATCGTAAAACTCTGTTGTTAGAGAAGAACAAGGATGAGAGTAACTGTTCATTCGATGACGGTATCTAACCAGCAAGTCACGGCTAACTACGTGC
>MG|2|V3|F|37|96.09|Firmicutes|Bacilli|Lactobacillales|Enterococcaceae|Enterococcus|cecorum|
CCTACGGGAGGCAGCAGTAGGGAATCTTCCACAATGGGCGCAAGCCTGATGGAGCAACACCGCGTGAGTGAAGAAGGTTTTCGGATCGTAAAACTCTGTTGTTAGAGAAGAACAAGGATGAGAGTGGAAAGTTCATCCCTTGACGGTATCTAACCAGAAAGCCACGGCTAACTACGTGC
>MG|2|V3|F|17|96.65|Firmicutes|Bacilli|Lactobacillales|Enterococcaceae|Enterococcus|cecorum|
CCTACGGGAGGCAGCAGTAGGGAATTTTCGGCAATGGGGGGAACCCTGACCGAGCAACGCCGCGTGAGTGAAGAAGGTTTTCGGATCGTAAAACTCTGTTGTTAGAGAAGAACAAGGATGAGAGTGGAAAGTTCATCCCTTGACGGTATCTAACCAGAAAGCCACGGCTAACTACGTGC
>MG|2|V3|F|12|94.41|Firmicutes|Bacilli|Lactobacillales|Enterococcaceae|Enterococcus|cecorum|
CCTACGGGAGGCAGCAGTAGGGAATCTTCCACAATGGGCGCAAGCCTGATGGAGCAACACCGCGTGAGTGAAGAAGGGTTTCGGCTCGTAAAGCTCTGTTGTTAGAGAAGAACAAGGATGAGAGTGGAAAGTTCATCCCTTGACGGTATCTAACCAGAAAGCCACGGCTAACTACGTGC
>MG|2|V3|R|12|96.65|Firmicutes|Bacilli|Lactobacillales|Enterococcaceae|Enterococcus|cecorum|
GCACGTAGTTAGCCGTGGCTTTCTGGTTAGATACCGTCAAGGGATGAACTTTCCACTCTCATCCTTGTTCTTCTCTAATAACAGTGCTTTACGATCCGAAAACCTTCTTCACACACGCGGCGTTGCTCCGTCAGACTTGCGTCCATTGCGGAAGATTCCCTACTGCTGCCTCCCGTAGG
>MG|2|V3|F|70|96.63|Firmicutes|Bacilli|Lactobacillales|Enterococcaceae|Enterococcus|sp.|
CCTACGGGAGGCAGCAGTAGGGAATCTTCCGCAATGGACGAAAGTCTGACGGAGCAACGCCGCGTGAGTGAAGAAGGTTTTCGGATCGTAAAACTCTGTTGTTGGAGAAGAACAAGTAAGAGAGTAACTGCTCTTACCTTGACGGTACCCAACCAGAAAGCCACGGCTAACTACGTGC
>MG|2|V3|F|12|96.63|Firmicutes|Bacilli|Lactobacillales|Enterococcaceae|Enterococcus|sp.|
CCTACGGGAGGCAGCAGTAGGGAATTTTCGGCAATGGGGGGAACCCTGACCGAGCAACGCCGCGTGAGTGAAGAAGGTTTTCGGATCGTAAAACTCTGTTGTTAGAGAAGAACAAGGATGAGAGTAACTGTTCATCCCTTGACGGTATCTAACCAGAAAGCCACGGCTAACTACGTGC
>MG|2|V3|R|13|96.07|Firmicutes|Bacilli|Lactobacillales|Enterococcaceae|Enterococcus|faecium|
GCACGTAGTTAGCCGTGGCTTTCTGGTTAGATACCGTCAAGGGATGAACAGTTACTCTCATCCTTGTTCTTCTCTAACAACAGAGTTTTACGATCCGAAAACCTTCTTCACTCACGCGGTGTTGCTCCATCAGGCTTGCGCCCATTGTGGAAGATTCCCTACTGCTGCCTCCCGTAGG
>MG|2|V3|R|13|96.09|Firmicutes|Bacilli|Lactobacillales|Enterococcaceae|Enterococcus|cecorum|
GCACGTAGTTAGCCGTGGCTTTCTGGTTAGATACCGTCAAGGGATGAACTTTCCACTCTCATCCTTGTTCTTCTCTAACAACAGAGTTTTACGATCCGAAAACCTTCTTCACTCACGCGGTGTTGCTCCATCAGGCTTGCGCCCATTGTGGAAGATTCCCTACTGCTGCCTCCCGTAGG
>MG|2|V3|F|11|96.07|Firmicutes|Bacilli|Lactobacillales|Enterococcaceae|Enterococcus|faecium|
CCTACGGGAGGCAGCAGTAGGGAATCTTCGGCAATGGACGAAAGTCTGACCGAGCAACGCCGCGTGAGTGAAGAAGGTTTTCGGATCGTAAAACTCTGTTGTTAGAGAAGAACAAGGATGAGAGTAACTGTTCTAGTATTGACGGTATTCAACCAGAAAGTCACGGCTAACTACGTGC
>MG|2|V3|R|14|97.22|Firmicutes|Bacilli|Lactobacillales|Enterococcaceae|Enterococcus / Enterococcus / Lactobacillus / Lactococcus / Leuconostoc|faecium|
GCACGTAGTTAGCCGTGACTTGCTGGTTAGATACCGTCATCGAATGAACAGTTACTCTCATCCTTGTTCTTCTCTAACAACAGAGTTTTACGATCCGAAAACCTTCTTCACTCACGCGGCGTTGCTCGGTCAGACTTTCGTCCATTGCCGAAGATTCCCTACTGCTGCCTCCCGTAGGA
>MG|2|V3|R|65|97.21|Firmicutes|Bacilli|Lactobacillales|Enterococcaceae|Enterococcus / Isobaculum|sp.|
GCACGTAGTTAGCCGTGGCTTTCTGGTTGGGTACCGTCAAGGTAAGAGCAGTTACTCTCCTACTTGTTCTTCTCCAACAACAGAGTTTTACGATCCGAAAACCTTCTTCACTCACGCGGCGTTGCTCCGTCAGACTTTCGTCCATTGCGGAAGATTCCCTACTGCTGCCTCCCGTAGGA
>MG|2|V3|F|19|94.97|Firmicutes|Bacilli|Lactobacillales|Enterococcaceae|Enterococcus|cecorum|
CCTACGGGAGGCAGCAGTAGGGAATCTTCCACAATGGGCGCAAGCCTGATGGAGCAACACCGCGTGAGTGAAGAAGGGTTTCGGCTCGTAAAACTCTGTTGTTAGAGAAGAACAAGGATGAGAGTGGAAAGTTCATCCCTTGACGGTATCTAACCAGAAAGCCACGGCTAACTACGTGC
>MG|2|V3|R|20|96.63|Firmicutes|Bacilli|Lactobacillales|Enterococcaceae|Enterococcus|sp.|
GCACGTAGTTAGCCGTGGCTTTCTGGTTGGGTACCGTCAAGGTAAGAGCAGTTACTCTCTTACTTGTTCTTCTCCAACAACAGAGTTTTACGATCCGAAAACCTTCTTCACTCACGCGGCGTTGCTCCGTCAGACTTTCGTCCATTGCGGAAGATTCCCTACTGCTGCCTCCCGTAGG
>MG|2|V3|F|23|98.88|Firmicutes|Bacilli|Lactobacillales|Enterococcaceae|Enterococcus / Lactobacillus / Lactococcus / Leuconostoc|sp.|
CCTACGGGAGGCAGCAGTAGGGAATCTTCCACAATGGACGAAAGTCTGACCGAGCAACGCCGCGTGAGTGAAGAAGGTTTTCGGATCGTAAAACTCTGTTGTTAGAGAAGAACAAGGATGAGAGTAACTGTTCATCCCTTGACGGTATCTAACCAGAAAGCCACGGCTAACTACGTGC
>MG|2|V3|F|23|98.88|Firmicutes|Bacilli|Lactobacillales|Enterococcaceae|Enterococcus / Lactobacillus / Lactococcus / Leuconostoc|sp.|
CCTACGGGAGGCAGCAGTAGGGAATCTTCGGCAATGGACGAAAGTCTGACCGAGCAACGCCGCGTGAGTGAAGAAGGTTTTCGGATCGTAAAACTCTGTTGTTAGAGAAGAACAAGGATGAGAGTAACTGTTCATCCCTTGACGGTATCTAACCAGCAAGTCACGGCTAACTACGTGC
>MG|2|V3|F|215|97.19|Firmicutes|Bacilli|Lactobacillales|Enterococcaceae|Enterococcus / Isobaculum|sp.|
CCTACGGGAGGCAGCAGTAGGGAATCTTCCGCAATGGACGAAAGTCTGACGGAGCAACGCCGCGTGAGTGAAGAAGGTTTTCGGATCGTAAAACTCTGTTGTTGGAGAAGAACAAGTAGGAGAGTAACTGCTCTTACCTTGACGGTACCCAACCAGAAAGCCACGGCTAACTACGTGC
>MG|2|V3|F|34|96.65|Firmicutes|Bacilli|Lactobacillales|Enterococcaceae|Enterococcus|cecorum|
CCTACGGGAGGCAGCAGTAGGGAATCTTCCGCAATGGACGCAAGTCTGACGGAGCAACGCCGCGTGTGTGAAGAAGGTTTTCGGATCGTAAAGCACTGTTATTAGAGAAGAACAAGGATGAGAGTGGAAAGTTCATCCCTTGACGGTATCTAACCAGAAAGCCACGGCTAACTACGTGC
>MG|2|V3|F|10|96.63|Firmicutes|Bacilli|Lactobacillales|Enterococcaceae|Enterococcus|sp.|
CCTACGGGAGGCAGCAGTAGGGAATCTTCCGCAATGGACGAAAGTCTGACGGAGCAACGCCGCGTGAGTGAAGAAGGTTTTCGGATCGTAAAACTCTGTTGTTGGAGAAGAACAAGTAGGAGAGTAACTGCTCTTACCTTGACGGTACCCAACCAGAAAGTCACGGCTAACTACGTGC
>MG|2|V3|R|14|95.53|Firmicutes|Bacilli|Lactobacillales|Lactobacillaceae|Lactobacillus|salivarius|
GCACGTAGTTAGCCGTGACTTTCTGGTTGAATACCGTCAATACTAGAACAGTTACTCTCACTCGTGTTCTTCTCTAACAACAGAGTTTTACGATCCGAAGACCTTCTTCACTCACGCGGCGTTGCTCCATCAGACTTGCGTCCATTGTGGAAGATTCCCTACTGCTGCCTCCCGTAGG
>MG|2|V3|R|20|95.53|Firmicutes|Bacilli|Lactobacillales|Lactobacillaceae|Lactobacillus|fermentum|
GCACGTAGTTAGCCGTGACTTGCTGGTTAGATACCGTCATCGAATGAACAGTTACTCTCTAGCATGTTCTTCTTCAACAACAGAGCTTTACGAGCCGAAACCCTTCTTCACTCACGCGGTGTTGCTCCATCAGGCTTGCGCCCATTGTGGAAGATTCCCTACTGCTGCCTCCCGTAGG
>MG|2|V3|F|29|95.53|Firmicutes|Bacilli|Lactobacillales|Lactobacillaceae|Lactobacillus|salivarius|
CCTACGGGAGGCAGCAGTAGGGAATCTTCCACAATGGACGCAAGTCTGATGGAGCAACGCCGCGTGAGTGAAGAAGGTCTTCGGATCGTAAAACTCTGTTGTTAGAGAAGAACACGAGTGAGAGTAACTGTTCTAGTATTGACGGTATTCAACCAGAAAGTCACGGCTAACTACGTGC
>MG|2|V3|F|23|94.38|Firmicutes|Bacilli|Lactobacillales|Lactobacillaceae|Lactobacillus|salivarius|
CCTACGGGAGGCAGCAGTAGGGAATCTTCCGCAATGGGCGAAAGCCTGACGGAGCAATGCCGCGTGAGTGAAGAAGGCCTTCGGGTCGTAAAACTCTGTTATAAGAGAAGAACACGAGTGAGAGTAACTGTTCATTCGATGACGGTATCTAACCAGCAAGTCACGGCTAACTACGTGC
>MG|2|V3|F|12|98.31|Firmicutes|Bacilli|Lactobacillales|Lactobacillaceae|Bifidobacterium / Lactobacillus|vaginalis|
CCTACGGGAGGCAGCAGTGGGGAATCTTGCGCAATGGGCGCAAGCCTGATGGAGCAACACCGCGTGAGTGAAGAAGGGTTTCGGCTCGTAAAGCTCTGTTGTTGGAGAAGAACGTGCGTGAGAGTAACTGTTCACGCAGTGACGGTATCCAACCAGAAAGTCACGGCTAACTACGTGC
>MG|2|V3|F|14|98.9|Firmicutes|Bacilli|Lactobacillales|Lactobacillaceae|Bifidobacterium / Lactobacillus|vaginalis|
CCTACGGGAGGCAGCAGTAGGGAATCTTCCACAATGGGCGCAAGCCTGATGGAGCAACACCGCGTGAGTGAAGAAGGGTTTCGGCTCGTAAAGCTCTGTTGTTGAAGAAGAACATGCGTGAGAGTAACTGTTCACGCAGTGACGGTATCCAACCAGAAAGTCACGGCTAACTACGTGCCAG
>MG|2|V3|F|11|94.94|Firmicutes|Bacilli|Lactobacillales|Lactobacillaceae|Lactobacillus|alvi|
CCTACGGGAGGCAGCAGTAGGGAATCTTCCGCAATGGGCGAAAGCCTGACGGAGCAATGCCGCGTGAGTGAAGAAGGCCTTCGGGTCGTAAAACTCTGTTGTTGAAGAAGAACATGCTAGAGAGTAACTGTTCTAGTATTGACGGTATTCAACCAGAAAGTCACGGCTAACTACGTGC
>MG|2|V3|R|11|86.74|Firmicutes|Bacilli|Lactobacillales|Lactobacillaceae|Lactobacillus|sp.|
GCACGTAGTTAGCCGTGGCTTCCTCATCGGGTACCGTCCTCTCGGATACCATTCCCTGCATCCGCCTCTCTTCCCCGATAACAGAACTTTACGATCCGAAGACCTTCTTCGTTCACGCGGCGTTGCTCGGTCAGGCTTTCGCCCATTGCCGAAGATTCCCTACTGCTGCCTCCCGTAGG
>MG|2|V3|F|13|91.57|Firmicutes|Bacilli|Lactobacillales|Lactobacillaceae|Lactobacillus|reuteri|
CCTACGGGAGGCAGCAGTGGGGAATATTGCACAATGGGGGAAACCCTGATGCAGCGACGCCGCGTGAGCGAAGAAGTATTTCGGTATGTAAAGCTCTGTTGTTGGAGAAGAACGTGCGTGAGAGTAACTGTTCACGCAGTGACGGTATCCAACCAGAAAGTCACGGCTAACTACGTGC
>MG|2|V3|R|38|96.69|Firmicutes|Bacilli|Lactobacillales|Lactobacillaceae|Lactobacillus|salivarius|
GCACGTAGTTAGCCGTGACTTTCTGGTTGGATACCGTCACTGCGTGAACAGTTACTCTCACTCGTGTTCTTCTCTAACAACAGAGTTTTACGATCCGAAGACCTTCTTCACTCACGCGGCGTTGCTCCATCAGACTTGCGTCCATTGTGGAAGATTCCCTACTGCTGCCTCCCGTAGGA
>MG|2|V3|F|36|86.74|Firmicutes|Bacilli|Lactobacillales|Lactobacillaceae|Lactobacillus|sp.|
CCTACGGGAGGCAGCAGTAGGGAATCTTCGGCAATGGGCGAAAGCCTGACCGAGCAACGCCGCGTGAACGAAGAAGGTCTTCGGATCGTAAAGTTCTGTTATCGGGGAAGAGAGGCGGATGCAGGGAATGGTATCCGAGAGGACGGTACCCGATGAGGAAGCCACGGCTAACTACGTGC
>MG|2|V3|F|11|98.88|Firmicutes|Bacilli|Lactobacillales|Lactobacillaceae|Bifidobacterium / Lactobacillus|vaginalis|
CCTACGGGAGGCAGCAGTAGGGAATCTTCCACAATGGGCGCAAGCCTGATGGAGCAACACCGCGTGAGTGAAGAAGGGTTTCGGCTCGTAAAGCTCTGTTGTTGGAGAAGAACGTGCGTGAGAGTAACCGTTCACGCAGTGACGGTATCTAACCAGAAAGTCACGGCTAACTACGTGC
>MG|2|V3|F|18|96.07|Firmicutes|Bacilli|Lactobacillales|Lactobacillaceae|Lactobacillus|sp.|
CCTACGGGAGGCAGCAGTAGGGAATCTTCGGCAATGGGGGCAACCCTGACCGAGCAACGCCGCGTGAGTGAAGAAGGTTTTCGGATCGTAAAGCTCTGTTGTTGGTGAAGAAGGATAGAGGTAGTAACTGGCCTTTATTTGACGGTAATCAACCAGAAAGTCACGGCTAACTACGTGC
>MG|2|V3|F|15|96.63|Firmicutes|Bacilli|Lactobacillales|Lactobacillaceae|Lactobacillus|vaginalis|
CCTACGGGAGGCAGCAGTGGGGAATATTGCACAATGGGGGAAACCCTGATGGAGCAACACCGCGTGAGTGAAGAAGGGTTTCGGCTCGTAAAGCTCTGTTGTTGGAGAAGAACGTGCGTGAGAGTAACTGTTCACGCAGTGACGGTATCCAACCAGAAAGTCACGGCTAACTACGTGC
>MG|2|V3|R|11|96.09|Firmicutes|Bacilli|Lactobacillales|Lactobacillaceae|Lactobacillus|salivarius|
GCACGTAGTTAGCCGTGACTTGCTGGTTAGATACCGTCATCGAATGAACAGTTACTCTCACTCGTGTTCTTCTCTAATAACAGTGCTTTACGATCCGAAAACCTTCTTCACACACGCGGCGTTGCTCCGTCAGACTTGCGTCCATTGCGGAAGATTCCCTACTGCTGCCTCCCGTAGGA
>MG|2|V3|R|18|94.94|Firmicutes|Bacilli|Lactobacillales|Lactobacillaceae|Lactobacillus|intermedius|
GCACGTAGTTAGCCGTGACTTTCTGGTTAGATACCGTCAACGCATAAACAGTTACTCTTATCCGTGTTCTTCTCTAACAACAGCGCTTTACGATCCGAAGACCTTCTTCACGCACGCGGCGTTGCTCCATCAGGCTTGCGCCCATTGTGGAAGATTCCCTACTGCTGCCTCCCGTAGG
>MG|2|V3|F|12|96.63|Firmicutes|Bacilli|Lactobacillales|Lactobacillaceae|Lactobacillus|pontis|
CCTACGGGAGGCAGCAGTAGGGAATCTTCCACAATGGGCGCAAGCCTGATGGAGCAACACCGCGTGAGTGAAGAAGGGTTTCGGCTCGTAAAACTCTGTTGTTGAAGAAGAACGTGCGTGAGAGTAACTGTTCATTCGATGACGGTATCTAACCAGCAAGTCACGGCTAACTACGTGC
>MG|2|V3|F|33|94.97|Firmicutes|Bacilli|Lactobacillales|Lactobacillaceae|Lactobacillus|intermedius|
CCTACGGGAGGCAGCAGTAGGGAATCTTCCACAATGGGCGCAAGCCTGATGGAGCAACGCCGCGTGCGTGAAGAAGGTCTTCGGATCGTAAAGCGCTGTTGTTAGAGAAGAACACGGATAAGAGTAACTGTTTATGCGTTGACGGTATCTAACCAGAAAGTCACGGCTAACTACGTGCC
>MG|2|V3|F|10|96.09|Firmicutes|Bacilli|Lactobacillales|Lactobacillaceae|Lactobacillus|salivarius|
CCTACGGGAGGCAGCAGTAGGGAATCTTCCACAATGGACGCAAGTCTGATGGAGCAACGCCGCGTGAGTGAAGAAGGTCTTCGGATCGTAAAACTCTGTTGTTAGAGAAGAACACGAGTGAGAGTAACTGTTATCGGTTTGACGGTATCTAACCAGAAAGTGACGGCTAACTACGTGC
>MG|2|V3|R|11|96.07|Firmicutes|Bacilli|Lactobacillales|Lactobacillaceae|Lactobacillus|salivarius|
GCACGTAGTTAGCCGTGACTTGCTGGTTAGATACCGTCATCGAATGAACAGTTACTCTCACTCGTGTTCTTCTCTAACAACAGAGCTTTACGAGCCGAAACCCTTCTTCACTCACGCGGTGTTGCTCCATCAGGCTTGCGCCCATTGTGGAAGATTCCCTACTGCTGCCTCCCGTAGG
>MG|2|V3|R|10|96.07|Firmicutes|Bacilli|Lactobacillales|Lactobacillaceae|Lactobacillus|alvi|
GCACGTAGTTAGCCGTGACTTTCTGGTTGAATACCGTCAATACTAGAACAGTTACTCTCTAGCATGTTCTTCTTCAACAACAGAGTTTTACGATCCGAAGACCTTCTTCACTCACGCGGCGTTGCTCCATCAGACTTGCGTCCATTGTGGAAGATTCCCTACTGCTGCCTCCCGTAGG
>MG|2|V3|F|10|96.07|Firmicutes|Bacilli|Lactobacillales|Lactobacillaceae|Lactobacillus|fermentum|
CCTACGGGAGGCAGCAGTAGGGAATCTTCCACAATGGGCGCAAGCCTGATGGAGCAACACCGCGTGAGTGAAGAAGGGTTTCGGCTCGTAAAGCTCTGTTGTTGAAGAAGAACACGAGTGAGAGTAACTGTTCATTCGATGACGGTATCTAACCAGCAAGTCACGGCTAACTACGTGC
>MG|2|V3|F|42|97.19|Firmicutes|Bacilli|Lactobacillales|Lactobacillaceae|Bifidobacterium / Lactobacillus|reuteri|
CCTACGGGAGGCAGCAGTAGGGAATCTTCCACAATGGACGCAAGTCTGATGGAGCAACGCCGCGTGAGTGAAGAAGGTTTTCGGATCGTAAAGCTCTGTTGTTGGAGAAGAACGTGCGTGAGAGTAACTGTTCACGCAGTGACGGTATCCAACCAGAAAGTCACGGCTAACTACGTGC
>MG|2|V3|R|10|96.65|Firmicutes|Bacilli|Lactobacillales|Lactobacillaceae|Lactobacillus|reuteri|
GCACGTAGTTAGCCGTGACTTTCTGGTTGGATACCGTCACTGCGTGAACAGTTACTCTCACGCACGTTCTTCACCAACAACAGAGCTTTACGATCCGAAAACCTTCTTCACTCACGCGGCGTTGCTCCATCAGACTTGCGTCCATTGTGGAAGATTCCCTACTGCTGCCTCCCGTAGGAC
>MG|2|V3|F|13|96.63|Firmicutes|Bacilli|Lactobacillales|Lactobacillaceae|Lactobacillus|reuteri|
CCTACGGGAGGCAGCAGTAGGGAATCTTCCACAATGGGCGCAAGCCTGATGGAGCAACACCGCGTGAGTGAAGAAGGGTTTCGGCTCGTAAAGCTCTGTTGTTGGAGAAGAACGTGCGTGAGAGTAACTGTTATCGGTTTGACGGTATCTAACCAGAAAGTGACGGCTAACTACGTGC
>MG|2|V3|F|12|98.88|Firmicutes|Bacilli|Lactobacillales|Lactobacillaceae|Bifidobacterium / Lactobacillus|vaginalis|
CCTACGGGAGGCAGCAGTAGGGAATCTTCCACAATGGGCGCAAGCCTGATGGAGCAACACCGCGTGAGTGAAGAAGGGTTTCGGCTCGTAAAGCTCTGTTGTTGGAGAAGAACGTGCGTGAGAGTAACTGTTCACGCAGTGACGGTATCCAACCAGAAAGGGACGGCTAACTACGTGC
>MG|2|V3|F|13|96.63|Firmicutes|Bacilli|Lactobacillales|Lactobacillaceae|Lactobacillus|pontis|
CCTACGGGAGGCAGCAGTAGGGAATCTTCCACAATGGACGCAAGTCTGATGGAGCAACGCCGCGTGAGTGAAGAAGGTCTTCGGATCGTAAAACTCTGTTGTTGAAGAAGAACGTGCGTGAGAGTAACTGTTCACGCAGTGACGGTATTCAACCAGAAAGTCACGGCTAACTACGTGC
>MG|2|V3|R|27|98.31|Firmicutes|Bacilli|Lactobacillales|Lactobacillaceae|Bifidobacterium / Lactobacillus|vaginalis|
GCACGTAGTTAGCCGTGACTTTCTGGTTGGATACCGTCACTGCGTGAACAGTTACTCTCACGCACGTTCTTCTCCAACAACAGAGCTTTACGAGCCGAAACCCTTCTTCACTCACGCGGTGTTGCTCCATCAGGCTTGCGCCCATTGTGCAATATTCCCCACTGCTGCCTCCCGTAGG
>MG|2|V3|F|17|95.51|Firmicutes|Bacilli|Lactobacillales|Lactobacillaceae|Lactobacillus|reuteri|
CCTACGGGAGGCAGCAGTAGGGAATCTTCCACAATGGGCGCAAGCCTGATGGAGCAACACCGCGTGAGTGAAGAAGGGTTTCGGCTCGTAAAGCTCTGTTGTTGGAGAAGAACACGAGTGAGAGTAACTGTTCATTCGATGACGGTATCTAACCAGCAAGTCACGGCTAACTACGTGC
>MG|2|V3|F|39|96.63|Firmicutes|Bacilli|Lactobacillales|Lactobacillaceae|Lactobacillus|salivarius|
CCTACGGGAGGCAGCAGTAGGGAATCTTCGGCAATGGACGAAAGTCTGACCGAGCAACGCCGCGTGAGTGAAGAAGGTTTTCGGATCGTAAAACTCTGTTGTTAGAGAAGAACACGAGTGAGAGTAACTGTTCATTCGATGACGGTATCTAACCAGCAAGTCACGGCTAACTACGTGC
>MG|2|V3|F|14|96.69|Firmicutes|Bacilli|Lactobacillales|Lactobacillaceae|Lactobacillus|salivarius|
TCCTACGGGAGGCAGCAGTAGGGAATCTTCCACAATGGACGCAAGTCTGATGGAGCAACGCCGCGTGAGTGAAGAAGGTCTTCGGATCGTAAAACTCTGTTGTTAGAGAAGAACACGAGTGAGAGTAACTGTTCACGCAGTGACGGTATCCAACCAGAAAGTCACGGCTAACTACGTGC
>MG|2|V3|R|20|98.88|Firmicutes|Bacilli|Lactobacillales|Lactobacillaceae|Bifidobacterium / Lactobacillus|vaginalis|
GCACGTAGTTAGCCGTGACTTTCTGGTTGGATACCGTCACTGCGTGAACAGTTACTCTCACGCACGTTCTTCTCCAACAACAGAGCTTTACGAGCCGAAACCCTTCTTCACTCACGCGGTGTTGCTCCATCAGACTTGCGTCCATTGTGGAAGATTCCCTACTGCTGCCTCCCGTAGGA
>MG|2|V3|F|13|95.51|Firmicutes|Bacilli|Lactobacillales|Lactobacillaceae|Lactobacillus|intermedius|
CCTACGGGAGGCAGCAGTAGGGAATCTTCCACAATGGGCGCAAGCCTGATGGAGCAACGCCGCGTGCGTGAAGAAGGTCTTCGGATCGTAAAGCGCTGTTGTTAGAGAAGAACACGGATGAGAGTAACTGTTTATGCGTTGACGGTATCTAACCAGAAAGTCACGGCTAACTACGTGC
>MG|2|V3|R|27|86.81|Firmicutes|Bacilli|Lactobacillales|Lactobacillaceae|Lactobacillus|sp.|
GCACGTAGTTAGCCGTGGCTTCCTCATCGGGTACCGTCCTCTCGGATACCATTCCCTGCATCCGCCTCTCTTCCCCGATAACAGAACTTTACGATCCGAAGACCTTCTTCGTTCACGCGGCGTTGCTCGGTCAGGCTTTCGCCCATTGCCGAAAATTCCCCTACTGCTGCCTCCCGTAGG
>MG|2|V3|F|16|97.21|Firmicutes|Bacilli|Lactobacillales|Lactobacillaceae|Bifidobacterium / Lactobacillus|reuteri|
TCCTACGGGAGGCAGCAGTAGGGAATCTTCCACAATGGACGCAAGTCTGATGGAGCAACGCCGCGTGAGTGAAGAAGGTTTTCGGATCGTAAAGCTCTGTTGTTGGAGAAGAACGTGCGTGAGAGTAACTGTTCACGCAGTGACGGTATCCAACCAGAAAGTCACGGCTAACTACGTGC
>MG|2|V3|F|126|95.0|Firmicutes|Bacilli|Lactobacillales|Lactobacillaceae|Lactobacillus|rossiae|
CCTACGGGAGGCAGCAGTAGGGAATCTTCCACAATGGGCGCAAGCCTGATGGAGCAACGCCGCGTGAGTGAAGAAGGGTTTCGGCTCGTAAAACTCTGTTGTTAAAGAAGAACGAAGCGAAGAGTAACTGATTCGCTTGTGACGGTATTTAACCAGAAAGTCACGGCTAACTACGTGCC
>MG|2|V3|F|14|86.74|Firmicutes|Bacilli|Lactobacillales|Lactobacillaceae|Lactobacillus|sp.|
CCTACGGGAGGCAGCAGTGGGGAATTTTCGGCAATGGGCGAAAGCCTGACCGAGCAACGCCGCGTGAACGAAGAAGGTCTTCGGATCGTAAAGTTCTGTTATCGGGGAAGAGAGGCGGATGCAGGGAATGGTATCCGAGAGGACGGTACCCGATGAGGAAGCCACGGCTAACTACGTGC
>MG|2|V3|R|12|96.65|Firmicutes|Bacilli|Lactobacillales|Lactobacillaceae|Lactobacillus|salivarius|
GCACGTAGTTAGCCGTGACTTGCTGGTTAGATACCGTCATCGAATGAACAGTTACTCTCACTCGTGTTCTTCTCTAACAACAGAGTTTTACGAGCCGAAACCCTTCTTCACTCACGCGGTGTTGCTCCATCAGGCTTGCGCCCATTGTGGAAGATTCCCTACTGCTGCCTCCCGTAGGA
>MG|2|V3|F|32|96.07|Firmicutes|Bacilli|Lactobacillales|Lactobacillaceae|Lactobacillus|salivarius|
CCTACGGGAGGCAGCAGTAGGGAATCTTCCACAATGGGCGCAAGCCTGATGGAGCAACACCGCGTGAGTGAAGAAGGGTTTCGGCTCGTAAAGCTCTGTTGTTAGAGAAGAACACGAGTGAGAGTAACTGTTCATTCGATGACGGTATCTAACCAGCAAGTCACGGCTAACTACGTGC
>MG|2|V3|F|35|98.31|Firmicutes|Bacilli|Lactobacillales|Lactobacillaceae|Bifidobacterium / Lactobacillus|reuteri|
CCTACGGGAGGCAGCAGTAGGGAATCTTCCACAATGGACGCAAGTCTGATGGAGCAACGCCGCGTGAGTGAAGAAGGGTTTCGGCTCGTAAAGCTCTGTTGTTGGAGAAGAACGTGCGTGAGAGTAACTGTTCACGCAGTGACGGTATCCAACCAGAAAGTCACGGCTAACTACGTGC
>MG|2|V3|R|57|95.0|Firmicutes|Bacilli|Lactobacillales|Lactobacillaceae|Lactobacillus|rossiae|
GCACGTAGTTAGCCGTGACTTTCTGGTTAAATACCGTCACAAGCGAATCAGTTACTCTTCGCTTCGTTCTTCTTTAACAACAGAGTTTTACGAGCCGAAACCCTTCTTCACTCACGCGGCGTTGCTCCATCAGGCTTGCGCCCATTGTGGAAGATTCCCTACTGCTGCCTCCCGTAGGA
>MG|2|V3|F|72|98.31|Firmicutes|Bacilli|Lactobacillales|Lactobacillaceae|Bifidobacterium / Lactobacillus|vaginalis|
CCTACGGGAGGCAGCAGTGGGGAATATTGCACAATGGGCGCAAGCCTGATGGAGCAACACCGCGTGAGTGAAGAAGGGTTTCGGCTCGTAAAGCTCTGTTGTTGGAGAAGAACGTGCGTGAGAGTAACTGTTCACGCAGTGACGGTATCCAACCAGAAAGTCACGGCTAACTACGTGC
>MG|2|V3|F|28|96.07|Firmicutes|Bacilli|Lactobacillales|Lactobacillaceae|Lactobacillus|salivarius|
CCTACGGGAGGCAGCAGTAGGGAATCTTCCGCAATGGACGCAAGTCTGACGGAGCAACGCCGCGTGTGTGAAGAAGGTTTTCGGATCGTAAAGCACTGTTATTAGAGAAGAACACGAGTGAGAGTAACTGTTCATTCGATGACGGTATCTAACCAGCAAGTCACGGCTAACTACGTGC
>MG|2|V3|F|62|86.81|Firmicutes|Bacilli|Lactobacillales|Lactobacillaceae|Lactobacillus|sp.|
CCTACGGGAGGCAGCAGTAGGGGAATTTTCGGCAATGGGCGAAAGCCTGACCGAGCAACGCCGCGTGAACGAAGAAGGTCTTCGGATCGTAAAGTTCTGTTATCGGGGAAGAGAGGCGGATGCAGGGAATGGTATCCGAGAGGACGGTACCCGATGAGGAAGCCACGGCTAACTACGTGC
>MG|2|V3|F|10|98.89|Firmicutes|Bacilli|Lactobacillales|Lactobacillaceae|Bifidobacterium / Lactobacillus|vaginalis|
CCTACGGGAGGCAGCAGTAGGGAATCTTCCACAATGGGGCGCAAGCCTGATGGAGCAACACCGCGTGAGTGAAGAAGGGTTTTCGGCTCGTAAAGCTCTGTTGTTGGAGAAGAACGTGCGTGAGAGTAACTGTTCACGCAGTGACGGTATCCAACCAGAAAGTCACGGCTAACTACGTGC
>MG|2|V3|F|11|95.51|Firmicutes|Bacilli|Lactobacillales|Lactobacillaceae|Lactobacillus|fermentum|
CCTACGGGAGGCAGCAGTAGGGAATCTTCCACAATGGGCGCAAGCCTGATGGAGCAACACCGCGTGAGTGAAGAAGGGTTTCGGCTCGTAAAACTCTGTTGTTAGAGAAGAACAAGGATGAGAGTAACTGTTCATCCCTTGACGGTATCTAACCAGAAAGCCACGGCTAACTACGTGC
>MG|2|V3|F|14|94.38|Firmicutes|Bacilli|Lactobacillales|Lactobacillaceae|Lactobacillus|satsumensis|
CCTACGGGAGGCAGCAGTAGGGAATCTTCCGCAATGGACGCAAGTCTGACGGAGCAACGCCGCGTGTGTGAAGAAGGTTTTCGGATCGTAAAGCACTGTTATTAGAGAAGAACGTGCGTGAGAGTAACTGTTCACGCAGTGACGGTATCCAACCAGAAAGTCACGGCTAACTACGTGC
>MG|2|V3|F|19|96.07|Firmicutes|Bacilli|Lactobacillales|Lactobacillaceae|Lactobacillus|alvi|
CCTACGGGAGGCAGCAGTAGGGAATCTTCCACAATGGGCGCAAGCCTGATGGAGCAACACCGCGTGAGTGAAGAAGGGTTTCGGCTCGTAAAGCTCTGTTGTTGAAGAAGAACATGCTAGAGAGTAACTGTTATCGGTTTGACGGTATCTAACCAGAAAGTGACGGCTAACTACGTGC
>MG|2|V3|F|11|96.07|Firmicutes|Bacilli|Lactobacillales|Lactobacillaceae|Lactobacillus|fermentum|
CCTACGGGAGGCAGCAGTAGGGAATCTTCCACAATGGGCGCAAGCCTGATGGAGCAACACCGCGTGAGTGAAGAAGGGTTTCGGCTCGTAAAGCTCTGTTGTTAGAGAAGAACAAGGATGAGAGTAACTGTTCATCCCTTGACGGTATCTAACCAGAAAGCCACGGCTAACTACGTGC
>MG|2|V3|R|17|97.21|Firmicutes|Bacilli|Lactobacillales|Lactobacillaceae|Bifidobacterium / Lactobacillus|reuteri|
GCACGTAGTTAGCCGTGACTTTCTGGTTGGATACCGTCACTGCGTGAACAGTTACTCTCACGCACGTTCTTCTCCAACAACAGAGCTTTACGATCCGAAAACCTTCTTCACTCACGCGGCGTTGCTCCATCAGACTTGCGTCCATTGTGGAAGATTCCCTACTGCTGCCTCCCGTAGGA
>MG|2|V3|F|32|96.63|Firmicutes|Bacilli|Lactobacillales|Lactobacillaceae|Lactobacillus|salivarius|
CCTACGGGAGGCAGCAGTAGGGAATCTTCCACAATGGGCGCAAGCCTGATGGAGCAACACCGCGTGAGTGAAGAAGGGTTTCGGCTCGTAAAACTCTGTTGTTAGAGAAGAACACGAGTGAGAGTAACTGTTCATTCGATGACGGTATCTAACCAGCAAGTCACGGCTAACTACGTGC
>MG|2|V3|F|24|96.07|Firmicutes|Bacilli|Lactobacillales|Lactobacillaceae|Lactobacillus|alvi|
CCTACGGGAGGCAGCAGTAGGGAATCTTCCACAATGGACGCAAGTCTGATGGAGCAACGCCGCGTGAGTGAAGAAGGTCTTCGGATCGTAAAACTCTGTTGTTGAAGAAGAACATGCTAGAGAGTAACTGTTCTAGTATTGACGGTATTCAACCAGAAAGTCACGGCTAACTACGTGC
>MG|2|V3|R|18|96.63|Firmicutes|Bacilli|Lactobacillales|Lactobacillaceae|Lactobacillus|salivarius|
GCACGTAGTTAGCCGTGACTTGCTGGTTAGATACCGTCATCGAATGAACAGTTACTCTCACTCGTGTTCTTCTCTAACAACAGAGTTTTACGATCCGAAAACCTTCTTCACTCACGCGGCGTTGCTCGGTCAGACTTTCGTCCATTGCCGAAGATTCCCTACTGCTGCCTCCCGTAGG
>MG|2|V3|F|10|98.88|Firmicutes|Bacilli|Lactobacillales|Lactobacillaceae|Bifidobacterium / Lactobacillus|vaginalis|
CCTACGGGAGGCAGCAGTAGGGAATCTTCGGCAATGGGCGCAAGCCTGATGGAGCAACACCGCGTGAGTGAAGAAGGGTTTCGGCTCGTAAAGCTCTGTTGTTGGAGAAGAACGTGCGTGAGAGTAACTGTTCACGCAGTGACGGTATCCAACCAGAAAGTCACGGCTAACTACGTGC
>MG|2|V3|R|22|98.32|Firmicutes|Bacilli|Lactobacillales|Lactobacillaceae|Bifidobacterium / Lactobacillus|reuteri|
GCACGTAGTTAGCCGTGACTTTCTGGTTGGATACCGTCACTGCGTGAACAGTTACTCTCACGCACGTTCTTCTCCAACAACAGAGCTTTACGAGCCGAAACCCTTCTTCACTCACGCGGCGTTGCTCCATCAGACTTGCGTCCATTGTGGAAGATTCCCTACTGCTGCCTCCCGTAGGA
>MG|2|V3|F|57|96.67|Firmicutes|Bacilli|Lactobacillales|Lactobacillaceae|Lactobacillus|salivarius|
CCTACGGGAGGCAGCAGTAGGGAATCTTCCACAATGGACGCAAGTCTGATGGAGCAACGCCGCGTGAGTGAAGAAGGTCTTCGGATCGTAAAACTCTGTTGTTAGAGAAGAACACGAGTGAGAGTAACTGTTCACGCAGTGACGGTATCCAACCAGAAAGTCACGGCTAACTACGTGC
>MG|2|V3|F|42|95.53|Firmicutes|Bacilli|Lactobacillales|Lactobacillaceae|Lactobacillus|fermentum|
CCTACGGGAGGCAGCAGTAGGGAATCTTCCACAATGGGCGCAAGCCTGATGGAGCAACACCGCGTGAGTGAAGAAGGGTTTCGGCTCGTAAAGCTCTGTTGTTGAAGAAGAACATGCTAGAGAGTAACTGTTCATTCGATGACGGTATCTAACCAGCAAGTCACGGCTAACTACGTGC
>MG|2|V3|F|12|95.51|Firmicutes|Bacilli|Lactobacillales|Lactobacillaceae|Lactobacillus|satsumensis|
CCTACGGGAGGCAGCAGTAGGGAATCTTCGGCAATGGACGCAAGTCTGACCGAGCAACGCCGCGTGAGTGAAGAAGGTTTTCGGATCGTAAAACTCTGTTGTTAGAGAAGAACGTGCGTGAGAGTAACTGTTCACGCAGTGACGGTATCCAACCAGAAAGTCACGGCTAACTACGTGC
>MG|2|V3|F|21|96.11|Firmicutes|Bacilli|Lactobacillales|Lactobacillaceae|Lactobacillus|salivarius|
CCTACGGGAGGCAGCAGTAGGGAATCTTCCACAATGGACGCAAGTCTGATGGAGCAACGCCGCGTGAGTGAAGAAGGTCTTCGGATCGTAAAACTCTGTTGTTAGAGAAGAACACGAGTGAGAGTAACTGTTCACGCAGTGACGGTATTCAACCAGAAAGTCACGGCTAACTACGTGC
>MG|2|V3|F|11|94.38|Firmicutes|Bacilli|Lactobacillales|Lactobacillaceae|Lactobacillus|alvi|
CCTACGGGAGGCAGCAGTAGGGAATCTTCGGCAATGGACGCAAGTCTGACCGAGCAACGCCGCGTGAGTGAAGAAGGTTTTCGGATCGTAAAACTCTGTTGTTGAAGAAGAACATGCTAGAGAGTAACTGTTCTAGTATTGACGGTATTCAACCAGAAAGTCACGGCTAACTACGTGC
>MG|2|V3|F|39|98.88|Firmicutes|Bacilli|Lactobacillales|Lactobacillaceae|Bifidobacterium / Lactobacillus|vaginalis|
CCTACGGGAGGCAGCAGTAGGGAATCTTCCACAATGGACGCAAGTCTGATGGAGCAACACCGCGTGAGTGAAGAAGGGTTTCGGCTCGTAAAGCTCTGTTGTTGGAGAAGAACGTGCGTGAGAGTAACTGTTCACGCAGTGACGGTATCCAACCAGAAAGTCACGGCTAACTACGTGC
>MG|2|V3|F|24|96.09|Firmicutes|Bacilli|Lactobacillales|Streptococcaceae|Streptococcus|parasanguinis|
CCTACGGGAGGCAGCAGTAGGGAATCTTCGGCAATGGACGCAAGTCTGACCGAGCAACGCCGCGTGAGTGAAGAAGGTTTTCGGATCGTAAAACTCTGTTGTTAGAGAAGAACAAGGATGAGAGTGGAAAGTTCACACAGTGACGGTAACTTACCAGAAAGGGACGGCTAACTACGTGC
>MG|2|V3|F|14|96.65|Firmicutes|Bacilli|Lactobacillales|Streptococcaceae|Streptococcus|luteciae|
CCTACGGGAGGCAGCAGTAGGGAATCTTCCACAATGGGCGCAAGCCTGATGGAGCAACACCGCGTGAGTGAAGAAGGTTTTCGGATCGTAAAGCTCTGTTGTAAGAGAAGAACGTGTGTGAGAGTGGAAAGTTCACACAGTGACGGTAACTTACCAGAAAGGGACGGCTAACTACGTGC
>MG|2|V3|F|14|96.09|Firmicutes|Bacilli|Lactobacillales|Streptococcaceae|Streptococcus|parasanguinis|
CCTACGGGAGGCAGCAGTAGGGAATCTTCCACAATGGACGCAAGTCTGATGGAGCAACGCCGCGTGAGTGAAGAAGGTTTTCGGATCGTAAAGCTCTGTTGTAAGAGAAGAACGTGTGTGAGAGTGGAAAGTTCACACAGTGACGGTAACTTACCAGAAAGGGACGGCTAACTACGTGC
>MG|2|V3|F|12|96.65|Firmicutes|Bacilli|Lactobacillales|Streptococcaceae|Streptococcus|luteciae|
CCTACGGGAGGCAGCAGTAGGGAATCTTCCACAATGGGCGCAAGCCTGATGGAGCAACACCGCGTGAGTGAAGAAGGTTTTCGGATCGTAAAGCTCTGTTGTAAGAGAAGAATGTGTGTGAGAGTGGAAAGTTCACACAGTGACGGTAACTTACCAGAAAGGGACGGCTAACTACGTGC
>MG|2|V3|F|11|90.51|Firmicutes|Clostridia|Clostridiales|Catabacteriaceae|Catabacter|hongkongensis|
CCTACGGGAGGCAGCAGTGGGGAATATTGGGCAATGGGCGAAAGCCTGACCCAGCAACGCCGCGTGAAGGAAGAAGGCCTTCGGGTTGTAAACTTCTATCCTTGGTGAAGAGGAGAAGACGGTAGCCAAGAAGGAAGCCCCGGCTAACTACGTGC
>MG|2|V3|F|13|91.14|Firmicutes|Clostridia|Clostridiales|Catabacteriaceae|Catabacter|hongkongensis|
CCTACGGGAGGCAGCAGTGGGGAATATTGGGCAATGGGGGGAACCCTGACCCAGCAACGCCGCGTGAAGGAAGAAGGCCTTCGGGTTGTAAACTTCTATCCTTGGTGAAGAGGAGAAGACGGTAGCCAAGAAGGAAGCCCCGGCTAACTACGTGC
>MG|2|V3|F|18|93.59|Firmicutes|Clostridia|Clostridiales|Christensenellaceae|Christensenella|minuta|
CCTACGGGAGGCAGCAGTGGGGAATATTGGGCAATGGGCGAAAGCCTGACCCAGCAACGCCGCGTGAGGGAAGAAGGGTTTCGGCTCGTAAACCTCTGTCCTATGGGACGAAGGAAGTGACGGTACCATAGGAGGAAGCCCCGGCTAACTACGTGC
>MG|2|V3|F|48|92.95|Firmicutes|Clostridia|Clostridiales|Christensenellaceae|Christensenella|minuta|
CCTACGGGAGGCAGCAGTAGGGAATATTGGGCAATGGGCGAAAGCCTGACCCAGCAACGCCGCGTGAGGGAAGAAGGTCTTCGGATTGTAAACCTTTGTCTTATGGGACGATAATGACGGTACCATAGGAGGAAGCCACGACTAACTACGTGC
>MG|2|V3|F|26|92.31|Firmicutes|Clostridia|Clostridiales|Christensenellaceae|Christensenella|minuta|
CCTACGGGAGGCAGCAGTGGGGAATATTGGGCAATGGGCGAAAGCCTGACCCAGCAACGCCGCGTGAGGGAAGAAGGGTTTCGGCTCGTAAACCTCTGTCCTGTGGGACGAAGGAAGTGACGGTACCACAGGAGGAAGCCCCGGCTAACTACGTGC
>MG|2|V3|F|35|95.54|Firmicutes|Clostridia|Clostridiales|Christensenellaceae|Christensenella|minuta|
CCTACGGGAGGCAGCAGTGGGGAATATTGGGCAATGGGCGAAAGCCTGACCCAGCAACGCCGCGTGAGGGAAGAAGGTTTTCGGATTGTAAACCTCTGTCCTATGGGACGAAGGAAGTGACGGTACCATAGGAGGAAGCCCCGGCTAACTACGTGCC
>MG|2|V3|R|13|94.27|Firmicutes|Clostridia|Clostridiales|Christensenellaceae|Christensenella|minuta|
GCACGTAGTTAGCCGGGGCTTCCTCCTATGGTACCGTCACTTTCTTCGTCCCATAGGACAGATGTTTACAATCCGAAGACCTTCTTCCTTCACGCGGCGTTGCTGGGTCAGGCTTGCGCCCATTGCCCAATATTCCCCACTGCTGCCTCCCGTAGG
>MG|2|V3|F|55|94.87|Firmicutes|Clostridia|Clostridiales|Christensenellaceae|Christensenella|minuta|
CCTACGGGAGGCAGCAGTGGGGAATATTGGGCAATGGGGGAAACCCTGACCCAGCAACGCCGCGTGAGGGAAGAAGGTTTTCGGATTGTAAACCTCTGTCCTAAGGGAAGAAGGAAGTGACGGTACCTTAGGAGGAAGCCCCGGCTAACTACGTGC
>MG|2|V3|R|17|92.95|Firmicutes|Clostridia|Clostridiales|Christensenellaceae|Christensenella|minuta|
GCACGTAGTTAGTCGTGGCTTCCTCCTATGGTACCGTCATTATCGTCCCATAAGACAAAGGTTTACAATCCGAAGACCTTCTTCCCTCACGCGGCGTTGCTGGGTCAGGCTTTCGCCCATTGCCCAATATTCCCTACTGCTGCCTCCCGTAGG
>MG|2|V3|R|16|94.87|Firmicutes|Clostridia|Clostridiales|Christensenellaceae|Christensenella|minuta|
GCACGTAGTTAGCCGGGGCTTCCTCCTAAGGTACCGTCACTTCCTTCTTCCCTTAGGACAGAGGTTTACAATCCGAAAACCTTCTTCCCTCACGCGGCGTTGCTGGGTCAGGGTTTCCCCCATTGCCCAATATTCCCCACTGCTGCCTCCCGTAGG
>MG|2|V3|R|10|91.72|Firmicutes|Clostridia|Clostridiales|Christensenellaceae|Christensenella|minuta|
GCACGTAGTTAGCCGTAGCTTCCTCCCCGAGTACCGTCATCTGTTCGTCCCCGAGGACAGAGGTTTACAATCCGAAAACCTTCTTCCCTCACGCGGCGTCGCTGGGTCAGGGTTTCCCCCATTGCCCAATATTCCCCACTGCTGCCTCCCGTAGG
>MG|2|V3|R|10|92.31|Firmicutes|Clostridia|Clostridiales|Christensenellaceae|Christensenella|minuta|
GCACGTAGTTAGCCGGGGCTTCCTCCTGTGGTACCGTCACTTCCTTCGTCCCACAGGACAGAGGTTTACGAGCCGAAACCCTTCTTCCCTCACGCGGCGTTGCTGGGTCAGGCTTTCGCCCATTGCCCAATATTCCCCACTGCTGCCTCCCGTAGG
>MG|2|V3|F|19|91.72|Firmicutes|Clostridia|Clostridiales|Christensenellaceae|Christensenella|minuta|
CCTACGGGAGGCAGCAGTGGGGAATATTGGGCAATGGGGGAAACCCTGACCCAGCGACGCCGCGTGAGGGAAGAAGGTTTTCGGATTGTAAACCTCTGTCCTCGGGGACGAACAGATGACGGTACTCGGGGAGGAAGCTACGGCTAACTACGTGC
>MG|2|V3|F|25|94.23|Firmicutes|Clostridia|Clostridiales|Christensenellaceae|Christensenella|minuta|
CCTACGGGAGGCAGCAGTGGGGAATATTGGGCAATGGGGGAAACCCTGACCCAGCAACGCCGCGTGAGGGAAGAAGGCTTTCGAGTTGTAAACCTCTGTCCTATGGGAAGAAGAAGTGACAGTACCATAGGAGGAAGCTCCGGCTAACTACGTGC
>MG|2|V3|R|12|94.23|Firmicutes|Clostridia|Clostridiales|Christensenellaceae|Christensenella|minuta|
GCACGTAGTTAGCCGGAGCTTCCTCCTATGGTACTGTCACTTCTTCTTCCCATAGGACAGAGGTTTACAACTCGAAAGCCTTCTTCCCTCACGCGGCGTTGCTGGGTCAGGGTTTCCCCCATTGCCCAATATTCCCCACTGCTGCCTCCCGTAGG
>MG|2|V3|F|26|94.27|Firmicutes|Clostridia|Clostridiales|Christensenellaceae|Christensenella|minuta|
CCTACGGGAGGCAGCAGTGGGGAATATTGGGCAATGGGCGCAAGCCTGACCCAGCAACGCCGCGTGAAGGAAGAAGGTCTTCGGATTGTAAACATCTGTCCTATGGGACGAAGAAAGTGACGGTACCATAGGAGGAAGCCCCGGCTAACTACGTGC
>MG|2|V3|F|10|96.1|Firmicutes|Clostridia|Clostridiales|Clostridiaceae|Clostridium|sp.|
CCTGACGGGAGGCAGCAGTGAGGGATATTCGGCAATGGGGGAAACCCTGACCGAGCAACGCCGCGTGAGGGAAGACGGTTTTCGGATTGTAAACCTCTGTCCTCTGTGAAGATAGTGACGGTAGCAGAGGAGGAAGCTCCGGCTAACTACGTGC
>MG|2|V3|F|29|96.08|Firmicutes|Clostridia|Clostridiales|Clostridiaceae|Clostridium|hiranonis|
CCTACGGGAGGCAGCAGTGGGGAATATTGCACAATGGGCGAAAGCCTGATGCAGCAACGCCGCGTGAGCGATGAAGGCCTTCGGGTCGTAAAGCTCTGTCCTCAAGGAAGATAATGACGGTACCTGACTAAGAAGCACCGGCTAAATACGTGC
>MG|2|V3|F|11|95.42|Firmicutes|Clostridia|Clostridiales|Clostridiaceae|Clostridium|sp.|
CCTACGGGAGGCAGCAGTGGGGAATATTGCACAATGGGGGAAACCCTGATGCAGCAACGCCGCGTGAAGGAAGACGGTTTTCGGATTGTAAACTTCTGTTCTTAGTGAAGATAGTGGCGGTAGCTAAGGAGCAAGCCACGGCTAACTACGTGC
>MG|2|V3|R|190|96.1|Firmicutes|Clostridia|Clostridiales|Clostridiaceae|Clostridium|sp.|
GCACGTAGTTAGCCGGAGCTTCCTCCTCTGCTACCGTCACTATCTTCACAGAGGACAGAGGTTTACAATCCGAAAACCGTCTTCCCTCACGCGGCGTTGCTCGGTCAGGGTTTCCCCCCATTGCCGAATATCCCTCACTGCTGCCTCCCGTAGG
>MG|2|V3|R|24|93.51|Firmicutes|Clostridia|Clostridiales|Clostridiaceae|Clostridium|sp.|
GCACGTAGTTAGCCGGAGCTTTCTCCTTAGCTACCGTCATGCTTCTTCACTAAGAACAGAACTTTACAACCCGAAGGCCTTCTTCGTTCACGCGGCGTTGCTGCATCAGGGTTTCCCCCATTGTGCAATATCCCCCACTGCTGCCTCCCGTAGG
>MG|2|V3|F|27|95.42|Firmicutes|Clostridia|Clostridiales|Clostridiaceae|Clostridium|sp.|
CCTACGGGAGGCAGCAGTGGGGAATATTGCACAATGGGGGAAACCCTGATGCAGCAACGCCGCGTGAAGGAAGACGGTTTCGGATTGTAAACTTCTGTTCTTAGTGAAGATAGTGACGGTAGCTAAGGAGCAAGCCACGGCTAACTACGTGC
>MG|2|V3|R|54|92.31|Firmicutes|Clostridia|Clostridiales|Clostridiaceae|Clostridium|sp.|
GCACGTAGTTAGCCGGGGCTTCCTCCTTGGCTACCGTCACTTCCTTCGTCACCAAGGACAGAGGTTTACAACCCGAAAGCCTTCTTCCCTCACGCGGCGTTGCTGGGTCAGGCTTGCGCCCATTGCCCAATATTCCCCACTGCTGCCTCCCGTAGG
>MG|2|V3|R|14|95.42|Firmicutes|Clostridia|Clostridiales|Clostridiaceae|Clostridium|sp.|
GCACGTAGTTAGCCGTGGCTTGCTCCTTAGCTACCGTCACTATCTTCACTAAGAACAGAAGTTTACAATCCGAAACCGTCTTCCTTCACGCGGCGTTGCTGCATCAGGGTTTCCCCCATTGTGCAATATTCCCCACTGCTGCCTCCCGTAGG
>MG|2|V3|F|20|93.85|Firmicutes|Clostridia|Clostridiales|Clostridiaceae|Clostridium|sp.|
CCTACGGGAGGCAGCAGTAGGGAATTTTCGGCAATGGGCGAAAGCCTGACCGAGCAACGCCGCGTGAAGGAAGAAGTCATTCGTGATGTAAAACTTCTGTTATAAAGGAAGAACGGCGCCTGTAGGGAATGACAGGCGAGTGACGGTACTTTATGAGGAAGCCACGGCTAACTACGTGC
>MG|2|V3|F|11|95.42|Firmicutes|Clostridia|Clostridiales|Clostridiaceae|Clostridium|sp.|
CCTACGGGAGGCAGCAGTGAGGAATATTGCACAATGGGGGAAACCCTGATGCAGCAACGCCGCGTGAAGGAAGACGGTTTTCGGATTGTAAACTTCTGTTCTTAGTGAAGATAGTGACGGTAGCTAAGGAGCAAGCCACGGCTAACTACGTGC
>MG|2|V3|F|10|90.0|Firmicutes|Clostridia|Clostridiales|Clostridiaceae|Clostridium|sp.|
CCTACGGGAGGCAGCAGTAGGGAATTTTCGGCAATGGGCGAAAGCCTGACCGAGCAACGCCGCGTGAACGAAGAAGGTCTTCGGATCGTAAAAGTTCTGTTATCGGGGAAGAGAGGCGGATGCAGGGAATGGTATCCGAGAGGACGGTACCCGATGAGGAAGCCACGGCTAACTACGTGC
>MG|2|V3|F|16|95.42|Firmicutes|Clostridia|Clostridiales|Clostridiaceae|Clostridium|sp.|
CCTACGGGAGGCAGCAGTGGGGAATATTGCACAATGGGGGGAACCCTGATGCAGCAACGCCGCGTGAAGGAAGACGGTTTTCGGATTGTAAACTTCTGTTCTTAGTGAAGATAGTGACGGTAGCTAAGGAGCAAGCCACGGCTAACTACGTGC
>MG|2|V3|F|10|95.48|Firmicutes|Clostridia|Clostridiales|Clostridiaceae|Lutispora|thermophila|
CCTACGGGAGGCAGCAGTGGGGAATATTGCACAATGGGGGGAAACCCTGATGCAGCGACGCCGCGTGGAGGAAGAAGGTTTTCGGATTGTAAACTCCTGTCTTCGGGGACGATAATGACGGTACCCGAGGAGGAAGCCACGGCTAACTACGTGC
>MG|2|V3|R|19|90.38|Firmicutes|Clostridia|Clostridiales|Clostridiaceae|Fonticella|tunisiensis|
GCACGTAGTTAGCCGTGGCTTGCTCTTCGATTACCGTCATTGTGTTCGTCATCGAAAACAGAAGTTTACAATCCGAAGACCTTCATCCTTCACGCGGCGTTGCTGCATCAGGCTTTCGCCCATTGTGCAATATTCCCCACTGCTGCCTCCCGTAGG
>MG|2|V3|F|16|90.56|Firmicutes|Clostridia|Clostridiales|Clostridiaceae|Clostridium|sp.|
CCTACGGGAGGCAGCAGTAGGGAATTTTCGGCAATGGGGCGAAAGCCTGACCGAGCAACGCCGCGTGAACGAAGAAGGTCTTCGGATCGTAAAGTTCTGTTATCGGGGAAGAGAGGCGGATGCAGGGAATGGTATCCGAGAGGACGGTACCCGATGAGGAAGCCACGGCTAACTACGTGC
>MG|2|V3|F|16|95.42|Firmicutes|Clostridia|Clostridiales|Clostridiaceae|Clostridium|sp.|
CCTACGGGAGACAGCAGTTAGGAATATTCGTCAATGGGGGAAACCCTGACCGAGCAACGCCGCGTGAGGGAAGACGGTTTTCGGATTGTAAACCTCTGTCCTCTGTGAAGATAGTGACGGTAGCAGAGGAGGAAGCTCCGGCTAACTACGTGC
>MG|2|V3|F|10|93.3|Firmicutes|Clostridia|Clostridiales|Clostridiaceae|Clostridium|sp.|
CCTACGGGAGGCAGCAGTAGGGAATTTTCGGCAATGGGCGAAAAGCCTGACCGAGCAACGCCGCGTGAAGGAAGAAGTCATTCGTGATGTAACTTCTGTTATAAAGGAAGAACGGCGCCTGTAGGGAATGACAGGCGAGTGACGGTACTTTATGAGGAAGCCACGGCTAACTACGTGC
>MG|2|V3|F|70|87.82|Firmicutes|Clostridia|Clostridiales|Clostridiaceae|Clostridium|sp.|
CCTACGGGAGGCAGCAGTCGGGAATATTGCGCAATGGAGGAAACTCTGACGCAGTGACGCCGCGTATAGGAAGAAGGTTTTCGGATTGTAAACTATTGTCGTTAGGGAAGATACAAGACAGTACCTAAGGAGGAAGCTCCGGCTAACTATGTGC
>MG|2|V3|R|16|96.1|Firmicutes|Clostridia|Clostridiales|Clostridiaceae|Clostridium|sp.|
GCACGTAGTTAGCCGTGGCTTGCTCCTTAGCTACCGTCATTATCTTCACTAAGAACAGAAGTTTACAATCCGAAAACCGTCTTCCTTCACGCGGCGTTGCTGCATCAGGGTTTCCCCCATTGTGCAATATTCCCCACCTGCTGCCTCCCGTAGG
>MG|2|V3|F|10|96.77|Firmicutes|Clostridia|Clostridiales|Clostridiaceae|Clostridium|sp.|
TCCTACGGGAGGCAGCAGTGAGGGATATTCGGCAATGGGGGAAACCCTGACCGAGCAACGCCGCGTGAGGGAAGACGGTTTTCGGATTGTAAACCTCTGTCCTCTGTGAAGATAGTGACGGTAGCAGAGGAGGAAGCTCCGGCTAACTACGTGCC
>MG|2|V3|R|69|94.84|Firmicutes|Clostridia|Clostridiales|Clostridiaceae|Clostridium|sp.|
GCACGTAGTTAGCCGTGGCTTGCTCCTTAGCTACCGTCACTATCTTCGCTAAGAACAGAAGTTTACAATCCGAAAACCGTCTTCCTTCACGCGGCGTTGCTGCATCAGGGTTTCCCCCCATTGTGCAATATTCCCCACTGCTGCCTCCCGTAGGA
>MG|2|V3|R|24|96.73|Firmicutes|Clostridia|Clostridiales|Clostridiaceae|Clostridium|sp.|
GCACGTAGTTAGCCGTGGCTTGCTCCTTAGCTACCGTCACTATCTTCACTAAGAACAGAAGTTTACAATCCGAAAACCGTCTTCCTTCACGCGGCGTTGCTGCATCAGGGTTTCCCCCATTGTGCAATATCCCCCACTGCTGCCTCCCGTAGG
>MG|2|V3|F|20|91.14|Firmicutes|Clostridia|Clostridiales|Clostridiaceae|Clostridium|sp.|
CCTACGGGAGGCAGCAGTGGGGAATATTGCGCAATGGGGGGAAACCCTGACGCAGCAACGCCGCGTGCGGGAAGAAGGCCTTCGGGTTGTAAACCGTTGTCGCAGGGGAAGAAGACAGTGACGGTACCCTGTGAGAAAGCCACGGCTAACTACGTGC
>MG|2|V3|F|27|87.43|Firmicutes|Clostridia|Clostridiales|Clostridiaceae|Clostridium|sp.|
CCTACGGGAGGCAGCAGTAGGGAATTTTCGGCAATGGGCGAAAGCCTGACCGAGCAACGCCGCGTGAACGAAGAAGGTCTTCGGATCGTAAAGTTCTGTTATCGGGGAAGAGAGGGCAATTTAGGGAATGAAATTGCAGAGGACGGTACCCGATGAGGAAGCCACGGCTAACTACGTGC
>MG|2|V3|R|338|96.73|Firmicutes|Clostridia|Clostridiales|Clostridiaceae|Clostridium|sp.|
GCACGTAGTTAGCCGTGGCTTGCTCCTTAGCTACCGTCATTATCTTCACTAAGAACAGAAGTTTACAATCCGAAAACCGTCTTCCTTCACGCGGCGTTGCTGCATCAGGGTTTCCCCCATTGTGCAATATTCCCCACTGCTGCCTCCCGTAGG
>MG|2|V3|F|12|96.1|Firmicutes|Clostridia|Clostridiales|Clostridiaceae|Clostridium|sp.|
CCTACGGGAGGCAGCAGTGGGGAATATTGCACAATGGGGGAAACCCTGATGCAGCAACGCCGCGTGAAGGAAGACGGTTTTCGGATTGTAAAACTTCTGTTCTTAGTGAAGATAATGACGGTAGCTAAGGAGCAAGCCACGGCTAACTACGTGC
>MG|2|V3|F|83|95.45|Firmicutes|Clostridia|Clostridiales|Clostridiaceae|Clostridium|sp.|
CCTGACGGGAGGCAGCAGTGGGGAATATTGCACAATGGGGGAAACCCTGATGCAGCAACGCCGCGTGAAGGAAGACGGTTTTCGGATTGTAAACTTCTGTTCTTAGTGAAGATAGTGACGGTAGCTAAGGAGCAAGCCACGGCTAACTACGTGC
>MG|2|V3|F|35|90.0|Firmicutes|Clostridia|Clostridiales|Clostridiaceae|Clostridium|sp.|
CCTACGGGAGGCAGCAGTAGGGAATTTTCGGCAATGGGCGAAAGCCTGACCGAGCAACGCCGCGTGAACGAAGAAGGTCTTCGGATCGTAAAGTTCTGTTATCGGGGGAAGAGAGGCGGATGCAGGGAATGGTATCCGAGAGGACGGTACCCGATGAGGAAGCCACGGCTAACTACGTGC
>MG|2|V3|F|10|94.77|Firmicutes|Clostridia|Clostridiales|Clostridiaceae|Clostridium|felsineum|
CCTACGGGAGGCAGCAGTGGGGGATATTGCACAATGGGGGAAACCCTGATGCAGCAACGCCGCGTGAGGGAAGAAGGTCTTCGGATTGTAAACCTCTGTCCTATGGGACGATGATGACGGTACCATAGGAGGAAGCTCCGGCTAACTACGTGC
>MG|2|V3|F|15|93.26|Firmicutes|Clostridia|Clostridiales|Clostridiaceae|Clostridium|sp.|
CCTACGGGAGGCAGCAGTAGGGAATTTTCGGCAATGGGCGAAAGCCTGACCGAGCAACGCCGCGTGAAGGAAGAAGTCATTCGTGATGTAACTTCTGTTATAAAGGAAGAACGGCGCCTGTAGGGAATGACAGGCGAGTGACGGTACTTTATGAGAAAGCCACGGCTAACTACGTGC
>MG|2|V3|R|23|93.55|Firmicutes|Clostridia|Clostridiales|Clostridiaceae|Clostridium|bowmanii|
GCACGTAGTTAGCCGTGGCTTCCTCCTTGGCTACCGTCACTATCTTCACCAAAGACAAAAGTTTACAATCCGAAGACCTTCATCCTTCACGCGGCGTTGCTGCGTCAGGGTTGCCCCCATTGCGCAATATTCCCCACTGCTGCCTCCCGTAGG
>MG|2|V3|F|21|96.08|Firmicutes|Clostridia|Clostridiales|Clostridiaceae|Clostridium|septicum|
CCTACGGGAGGCAGCAGTGGGGAATATTGCACAATGGGGGAAACCCTGATGCAGCGACGCCGCGTGAGGGAAGAAGATTTTCGGATTGTAAACCTCTGTCTTCAGGGACGATAATGACGGTACCTGAGGAGGAAGCCACGGCTAACTACGTGC
>MG|2|V3|F|202|91.77|Firmicutes|Clostridia|Clostridiales|Clostridiaceae|Clostridium|sp.|
CCTACGGGAGGCAGCAGTGGGGAATATTGCGCAATGGGGGAAACCCTGACGCAGCAACGCCGCGTGCGGGAAGAAGGCCTTCGGGTTGTAAACCGTTGTCGCAGGGGAAGAAGACAGTGACGGTACCCTGTGAGAAAGCCACGGCTAACTACGTGCC
>MG|2|V3|F|10|94.32|Firmicutes|Clostridia|Clostridiales|Clostridiaceae|Clostridium|sp.|
CCTACGGGAGGCAGCAGTAGGGAATTTTCGGCAATGGGCGAAAGCCTGACCGAGCAACGCCGCGTGAAGGAAGAAGTCATTCGTGATGTAAACTTCTGTTATAAAGGAAGAACGGCGCCTGTAGGGAATGACAGGCGAGTGACGGTACTTTATGAGGAAGCCACGGCTAACTACGTAC
>MG|2|V3|F|11|94.81|Firmicutes|Clostridia|Clostridiales|Clostridiaceae|Clostridium|sp.|
CCTACGGGAGGCAGCAGTGGGGAATATTGCACAATGGGGGGAAACCCTGATGCAGCAACGCCGCGTGAAGGAAGACGGTTTCGGATTGTAAACTTCTGTTCTTAGTGAAGATAGTGACGGTAGCTAAGGAGCAAGCCACGGCTAACTACGTGC
>MG|2|V3|F|15|89.1|Firmicutes|Clostridia|Clostridiales|Clostridiaceae|Clostridium|sp.|
CCTACGGGAGGCAGCAGTAGGGAATTTTCGGCAATGGGCGAAAGCCTGACCGAGCAACGCCGCGTGAAGGAAGAAGTCATTCGTGATGTAAACTTCTGTTCTTAGTGAAGATAGTGACGGTAGCTAAGGAGCAAGCCACGGCTAACTACGTGC
>MG|2|V3|F|18|94.77|Firmicutes|Clostridia|Clostridiales|Clostridiaceae|Clostridium|sp.|
CCTACGGGAGACAGCAGTTAGGAATATTCGGCAATGGGGGAAACCCTGACCGAGCAACGCCGCGTGAGGGAAGACGGTTTTCGGATTGTAAACCTCTGTCCTCTGTGAAGATAGTGACGGTAGCAGAGGAGGAAGCTCCGGCTAACTACGTGC
>MG|2|V3|F|12|96.08|Firmicutes|Clostridia|Clostridiales|Clostridiaceae|Clostridium|sp.|
CCTACGGGAGGCAGCAGTGGGGAATATTGCACAATGGGGGAAACCCTGATGCAGCAACGCCGCGTGAAGGAAGACGGTTTTCGGATTGTAAACTTCTGTTCTTAGTGAGGATAGTGACGGTAGCTAAGGAGCAAGCCACGGCTAACTACGTGC
>MG|2|V3|R|78|93.55|Firmicutes|Clostridia|Clostridiales|Clostridiaceae|Caminicella|sporogenes|
GCACGTAGTTAGCCGGGACTTGCTCCTAAGGTACCGTCACTATCTTCCCTTAGAACAGAAGTTTACGACCCAAAGGCCTTCTTCCTTCACGCGGCGTTGCTGCATCAGGGTTTCCCCCATTGTGCAATATTCCCCACTGCTGCCTCCCGTAGGA
>MG|2|V3|F|56|93.55|Firmicutes|Clostridia|Clostridiales|Clostridiaceae|Clostridium|bowmanii|
CCTACGGGAGGCAGCAGTGGGGAATATTGCGCAATGGGGGCAACCCTGACGCAGCAACGCCGCGTGAAGGATGAAGGTCTTCGGATTGTAAACTTTTGTCTTTGGTGAAGATAGTGACGGTAGCCAAGGAGGAAGCCACGGCTAACTACGTGC
>MG|2|V3|R|25|96.08|Firmicutes|Clostridia|Clostridiales|Clostridiaceae|Clostridium|sp.|
GCACGTAGTTAGCCGGAGCTTCCTCCTTGGCTACCGTCATTATCGTCACCAAGGACAGAGGTTTACAATCCGAAAACCTTCTTCCCTCACGCGGCGTCGCTGCATCAGAGTTCCCTCCATTGTGCAATATCCCCCACTGCTGCCTCCCGTAGGG
>MG|2|V3|R|13|96.15|Firmicutes|Clostridia|Clostridiales|Clostridiaceae|Clostridium|sp.|
GCACGTAGTTAGCCGTGGCTTATTCGTCAGGTACCGTCACTTGCTTCGTCCCTGACAAAAGAAGTTTACAACCCGAGGGCCTTCTTCCTTCACGCGGCGTTGCTGGGTCAGGCTTGCGCCCATTGCCCAATATTCCCCACTGCTGCCTCCCGTAGG
>MG|2|V3|F|189|93.55|Firmicutes|Clostridia|Clostridiales|Clostridiaceae|Caminicella|sporogenes|
CCTACGGGAGGCAGCAGTGGGGAATATTGCACAATGGGGGAAACCCTGATGCAGCAACGCCGCGTGAAGGAAGAAGGCCTTTGGGTCGTAAACTTCTGTTCTAAGGGAAGATAGTGACGGTACCTTAGGAGCAAGTCCCGGCTAACTACGTGCCG
>MG|2|V3|R|15|94.84|Firmicutes|Clostridia|Clostridiales|Clostridiaceae|Clostridium|sp.|
GCACGTAGTTAGCCGTGGCTTGCTCCTTAGCTACCGTCATTATTCTTCGCTAAGAACAGAAGTTTACAATCCGAAAACCGTCTTCCTTCACGCGGCGTTGCTGCATCAGGGTTTCCCCCCATTGTGCAATATTCCCCACTGCTGCCTCCCGTAGG
>MG|2|V3|R|28|91.61|Firmicutes|Clostridia|Clostridiales|Clostridiaceae|Clostridium|sp.|
GCACGTAGTTAGCCGTGGCTTTCTCACAGGGTACCGTCACTGTCTTCTTCCCCTGCGACAACGGTTTACAACCCGAAGGCCTTCTTCCCGCACGCGGCGTTGCTGCGTCAGGGTTTCCCCCATTGCGCAATATTCCCCACTGCTGCCTCCCGTACGG
>MG|2|V3|F|11|95.42|Firmicutes|Clostridia|Clostridiales|Clostridiaceae|Clostridium|sp.|
CCTACGGGAGGTAGCAGTGGGGAATATTGCACAATGGGGGAAACCCTGATGCAGCAACGCCGCGTGAAGGAAGACGGTTTTCGGATTGTAAACTTCTGTTCTTAGTGAAGATAGTGACGGTAGCTAAGGAGCAAGCCACGGCTAACTACGTGC
>MG|2|V3|R|18|95.42|Firmicutes|Clostridia|Clostridiales|Clostridiaceae|Clostridium|sp.|
GCACGTAGTTAGCCGTGGCTTGCTCCTTAGCTACCGTCACTATCTTCACTAAGAACAGAAGTTTACAATCCGAAAACCGTCTTCCTTCACGCGGCGTTGCTGCATCAGGGTTTCCCCCATTGTGCAATATTCCCTACTGCTGCCTCCCGTAGG
>MG|2|V3|F|67|90.38|Firmicutes|Clostridia|Clostridiales|Clostridiaceae|Fonticella|tunisiensis|
CCTACGGGAGGCAGCAGTGGGGAATATTGCACAATGGGCGAAAGCCTGATGCAGCAACGCCGCGTGAAGGATGAAGGTCTTCGGATTGTAAACTTCTGTTTTCGATGACGAACACAATGACGGTAATCGAAGAGCAAGCCACGGCTAACTACGTGC
>MG|2|V3|F|16|93.82|Firmicutes|Clostridia|Clostridiales|Clostridiaceae|Clostridium|sp.|
CCTACGGGAGGCAGCAGTAGGGAATTTTCGGCAATGGGCGAAAGCCTGACCGAGCAACGCCGCGTGAAGGAAGAAGTCATTCGTGATGTAAACTTCTGTTATAAAGGAAGAACGACGCCTGTAGGGAATGACAGGCGAGTGACGGTACTTTATGAGGAAGCCACGGCTAACTACGTGC
>MG|2|V3|F|30|94.84|Firmicutes|Clostridia|Clostridiales|Clostridiaceae|Clostridium|sp.|
CCTACGGGAGGCAGCAGTGGGGAATATTGCACAATGGGGGGAAACCCTGATGCAGCAACGCCGCGTGAAGGAAGACGGTTTTCGGATTGTAAAACTTCTGTTCTTAGTGAAGATAGTGACGGTAGCTAAGGAGCAAGCCACGGCTAACTACGTGC
>MG|2|V3|F|122|89.94|Firmicutes|Clostridia|Clostridiales|Clostridiaceae|Clostridium|sp.|
CCTACGGGAGGCAGCAGTAGGGAATTTTCGGCAATGGGCGAAAGCCTGACCGAGCAACGCCGCGTGAACGAAGAAGGTCTTCGGATCGTAAAGTTCTGTTATCGGGGAAGAGAGGCGGATGCAGGGAATGGCATCCGAGAGGACGGTACCCGATGAGGAAGCCACGGCTAACTACGTGC
>MG|2|V3|R|23|96.1|Firmicutes|Clostridia|Clostridiales|Clostridiaceae|Lutispora|thermophila|
GCACGTAGTTAGCCGTGGCTTCCTCCTCGGGTACCGTCATTATCGTCCCCGAAGACAGGAGTTTACAATCCGAAAACCTTCTTCCTCCACGCGGCGTCGCTGCATCAGGGTTTCCCCCATTGTGCAATATTCCCCACTGCTGCCTCCCGTAGG
>MG|2|V3|R|2032|96.1|Firmicutes|Clostridia|Clostridiales|Clostridiaceae|Clostridium|sp.|
GCACGTAGTTAGCCGTGGCTTGCTCCTTAGCTACCGTCACTATCTTCACTAAGAACAGAAGTTTACAATCCGAAAACCGTCTTCCTTCACGCGGCGTTGCTGCATCAGGGTTTCCCCCATTGTGCAATATTCCCCACTGCTGCCTCCCGTAGGA
>MG|2|V3|F|12|94.27|Firmicutes|Clostridia|Clostridiales|Clostridiaceae|Clostridium|sp.|
CCTGACGGGAGGCAGCAGGTCGGGGAATATTGCACAATGGGGGAAACCCTGATGCAGCAACGCCGCGTGAAGGAAGACGGTTTTCGGATTGTAAACTTCTGTTCTTAGTGAAGATAGTGACGGTAGCTAAGGAGCAAGCCACGGCTAACTACGTGCC
>MG|2|V3|F|11|95.42|Firmicutes|Clostridia|Clostridiales|Clostridiaceae|Clostridium|sp.|
CCTACGGGAGGCAGCAGTGGGGAATATTGCACAATGGGGGAAACCCTGATGCAGCAACGCCGCGTGAAGGAAGACGGTTTTCGGATTGTAAACTTCTTTTCTTAGTGAAGATAGTGACGGTAGCTAAGGAGCAAGCCACGGCTAACTACGTGC
>MG|2|V3|F|11|95.42|Firmicutes|Clostridia|Clostridiales|Clostridiaceae|Clostridium|sp.|
CCTACGGGAGGCAGCAGTGGGGAATATTGCACAATGGGGGAAACCCTGATGCAGCAACGCCGCGTGAAGGAGGACGGTTTTCGGATTGTAAACTTCTGTTCTTAGTGAAGATAGTGACGGTAGCTAAGGAGCAAGCCACGGCTAACTACGTGC
>MG|2|V3|F|10|99.35|Firmicutes|Clostridia|Clostridiales|Clostridiaceae|Clostridium / Eubacterium|Clostridium herbivorans / Eubacterium xylanophilum|
CCTACGGGAGGCAGCAGTGGGGAATATTGCACAATGGGGGAAACCCTGATGCAGCGACGCCGCGTGAGTGAAGAAGTATTTCGGTATGTAAAGCTCTATCAGCAGGGAAGATGATGACGGTACCTGACTAAGAAGCCCCGGCTAACTACGTGC
>MG|2|V3|F|13|93.82|Firmicutes|Clostridia|Clostridiales|Clostridiaceae|Clostridium|sp.|
CCTACGGGAGGCAGCAGTAGGGAATTTTCGGCAATGGGCGAAGCCTGACCGAGCAACGCCGCGTGAAGGAAGAAGTCATTCGTGATGTAAACTTCTGTTATAAAGGAAGAACGGCGCCTGTAGGGAATGACAGGCGAGTGACGGTACTTTATGAGGAAGCCACGGCTAACTACGTGC
>MG|2|V3|R|14|94.84|Firmicutes|Clostridia|Clostridiales|Clostridiaceae|Clostridium|sp.|
GCACGTAGTTAGCCGTGGCTTGCTCCTTAGCTACCGTCACTATCTTCACTAAGAACAGAAGTTTTACAATCCGAAAACCGTCTTCCTTCACGCGGCGTTGCTGCATCAGGGTTTCCCCCCATTGTGCAATATTCCCCACTGCTGCCTCCCGTAGG
>MG|2|V3|F|12|96.08|Firmicutes|Clostridia|Clostridiales|Clostridiaceae|Clostridium|sp.|
CCTACGGGAGGCAGCAGTGGGGGATATTGCACAATGGGGGAAACCCTGATGCAGCAACGCCGCGTGAAGGAAGACGGTTTTCGGATTGTAAACTTCTGTTCTTAGCGAAGATAGTGACGGTAGCTAAGGAGCAAGCCACGGCTAACTACGTGC
>MG|2|V3|F|13|92.86|Firmicutes|Clostridia|Clostridiales|Clostridiaceae|Clostridium|sp.|
CCTACGGGAGGCAGCAGTGGGGGATATTGCACAATGGGGGAAACCCTGATGCAGCAACGCCGCGTGAACGAAGAAGGCCTCGGGTTGTAAAGTTCTGTTCTTAGTGAAGAAGCATGACGGTAGCTAAGGAGAAAGCTCCGGCTAACTACGTGC
>MG|2|V3|R|24|92.86|Firmicutes|Clostridia|Clostridiales|Clostridiaceae|Caminicella|sporogenes|
GCACGTAGTTAGCCGGGACTTGCTCCTAAGGTACCGTCACTATCGTCCCTTAGAACAGAAGTTTACGACCCAAAGGCCTTCTTCCTTCACGCGGCGTTGCTGCATCAGGGTTTCCCCCATTGTGCAATATTCCCCACTGCTGCCTCCCGTAGG
>MG|2|V3|F|92|94.77|Firmicutes|Clostridia|Clostridiales|Clostridiaceae|Tepidimicrobium|xylanilyticum|
CCTACGGGAGGCAGCAGTGGGGAATATTGCACAATGGGCGAAAGCCTGATGCAGCAACGCCGCGTGAAGGAAGAAGGTCTTCGGATCGTAAACTTCTGTCCTATGGGAAGATAGTGACGGTACCATAGGAGGAAGCCCCGGCTAACTACGTGC
>MG|2|V3|F|14|95.42|Firmicutes|Clostridia|Clostridiales|Clostridiaceae|Clostridium|sp.|
CCTACGGGAGGCAGCAGTGGGGAATATTGCACAATGGGGGAAACCCTGATGCAGCAACGCCGCGTGAAGGAAGGCGGTTTTCGGATTGTAAACTTCTGTTCTTAGTGAAGATAGTGACGGTAGCTAAGGAGCAAGCCACGGCTAACTACGTGC
>MG|2|V3|R|87|96.13|Firmicutes|Clostridia|Clostridiales|Clostridiaceae|Clostridium|sp.|
GCACGTAGTTAGCCGGAGCTTCCTCCTCTGCTACCGTCACTATCTTCACAGAGGACAGAGGTTTACAATCCGAAAACCGTCTTCCCTCACGCGGCGTTGCTCGGTCAGGGTTTCCCCCATTGCCGAATATCCCTCCACTGCTGCCTCCCGTAGGA
>MG|2|V3|R|52|92.81|Firmicutes|Clostridia|Clostridiales|Clostridiaceae|Clostridium|Clostridium|
GCACGTAGTTAGCCGTGACTTCCTCCAGTGGTACCGTCACTATCTTCCCACCAGACATAAGTTTACAACCCGAAAGCCTTCTTCCTTAACGCGGCGTTGCTGCGTCAGGGTTTCCCCCATTGCGCAATATTCCCCACTGCTGCCTCCCGTAGG
>MG|2|V3|F|576|92.95|Firmicutes|Clostridia|Clostridiales|Clostridiaceae|Clostridium|sp.|
CCTACGGGAGGCAGCAGTGGGGAATATTGCACAATGGGGGAAACCCTGATGCAGCAACGCCGCGTGAAGGAAGACGGTTTTCGGATTGTAAACTTCTTTTCTTAGTGAAGAAGAAAGTGACGGTAGCTAAGGAATAAGCATCGGCTAACTACGTGC
>MG|2|V3|R|80|93.82|Firmicutes|Clostridia|Clostridiales|Clostridiaceae|Clostridium|sp.|
GCACGTAGTTAGCCGTGGCTTTCTCATAAAGTACCGTCACTCGCCTGTCATTCCCTACAGGCGCCGTTCTTCCTTTATAACAGAAGTTTACATCACGAATGACTTCTTCCTTCACGCGGCGTTGCTCGGTCAGGCTTTCGCCCATTGCCGAAAATTCCCTACTGCTGCCTCCCGTAGG
>MG|2|V3|R|18|94.19|Firmicutes|Clostridia|Clostridiales|Clostridiaceae|Clostridium|sp.|
GCACGTAGTTAGCCGTGGCTTGCTCCTTAGCTACCGTCAGAATTCTTCACTAAGAACAGAAGTTTACAATCCGAAAACCGTCTTCCTTCACGCGGCGTTGCTGCATCAGGGTTTCCCCCCATTGTGCAATATTCCCCACTGCTGCCTCCCGTAGG
>MG|2|V3|F|23|94.81|Firmicutes|Clostridia|Clostridiales|Clostridiaceae|Clostridium|sp.|
CCTACGGGAGGCAGCAGTAGGGAATTTTCGGCAATGGGGGAAACCCTGACCGAGCAACGCCGCGTGAGGGAAGACGGTTTTCGGATTGTAAACCTCTGTCCTCTGTGAAGATAGTGACGGTAGCAGAGGAGGAAGCTCCGGCTAACTACGTGC
>MG|2|V3|F|77|92.86|Firmicutes|Clostridia|Clostridiales|Clostridiaceae|Caminicella|sporogenes|
CCTACGGGAGGCAGCAGTGGGGAATATTGCACAATGGGGGAAACCCTGATGCAGCAACGCCGCGTGAAGGAAGAAGGCCTTTGGGTCGTAAACTTCTGTTCTAAGGGACGATAGTGACGGTACCTTAGGAGCAAGTCCCGGCTAACTACGTGC
>MG|2|V3|F|10|94.84|Firmicutes|Clostridia|Clostridiales|Clostridiaceae|Clostridium|sp.|
CCTACGGGAGGCAGCAGTGGGGAATATTGCACAATGGGGGAAACCCTGATGCAGCAACGCCGCGTGAAGGAAGACGGTTTTCGGATTGTAAACTTCTGTTCTTAGCGAAGATAGTGACGGTAGCTAAGGAGCAAGCCACGGCTAAACTACGTGCC
>MG|2|V3|F|12|98.69|Firmicutes|Clostridia|Clostridiales|Clostridiaceae|Clostridium / [Ruminococcus]|sp.|
CCTACGGGAGGCAGCAGTGGGGAATATTGCACAATGGGGGAAACCCTGATGCAGCAACGCCGCGTGAGCGAAGAAGTATTTCGGTATGTAAAGCTCTATCAGCAGGGAAGAAAGTGACGGTACCTGAGTAAGAAGCCCCGGCTAACTACGTGC
>MG|2|V3|F|31|92.9|Firmicutes|Clostridia|Clostridiales|Clostridiaceae|Caminicella|sporogenes|
CCTACGGGAGGCAGCAGTGGGGAATATTGCACAATGGGGGGAAACCCTGATGCAGCAACGCCGCGTGAAGGAAGAAGGCCTTTGGGTCGTAAACTTCTGTTCTAAGGGAAGATAGTGACGGTACCTTAGGAGCAAGTCCCGGCTAACTACGTGC
>MG|2|V3|F|20|92.21|Firmicutes|Clostridia|Clostridiales|Clostridiaceae|Clostridium|Clostridium|
CCTACGGGGAGGCAGCAGTGGGGAATATTGCGCAATGGGGGAAACCCTGACGCAGCAACGCCGCGTTAAGGAAGAAGGCTTTCGGGTTGTAAACTTATGTCTGGTGGGAAGATAGTGACGGTACCACTGGAGGAAGTCACGGCTAACTACGTGC
>MG|2|V3|R|32|94.77|Firmicutes|Clostridia|Clostridiales|Clostridiaceae|Tepidimicrobium|xylanilyticum|
GCACGTAGTTAGCCGGGGCTTCCTCCTATGGTACCGTCACTATCTTCCCATAGGACAGAAGTTTACGATCCGAAGACCTTCTTCCTTCACGCGGCGTTGCTGCATCAGGCTTTCGCCCATTGTGCAATATTCCCCACTGCTGCCTCCCGTAGG
>MG|2|V3|F|212|95.45|Firmicutes|Clostridia|Clostridiales|Clostridiaceae|Clostridium|bovipellis|
CCTACGGGAGGCAGCAGTGGGGAATATTGCACAATGGGGGAAACCCTGATGCAGCGACGCCGCGTGAGGGAAGAAGGTCTTCGGATTGTAAACCTCTGTTGTCAGGGACGATAATGACGGTACCTGACGAGGAAGCCACGGCTAACTACGTGCC
>MG|2|V3|F|30|96.1|Firmicutes|Clostridia|Clostridiales|Clostridiaceae|Clostridium|sp.|
CCTACGGGAGGCAGCAGGTGGGGAATATTGCACAATGGGGGAAACCCTGATGCAGCAACGCCGCGTGAAGGAAGACGGTTTTCGGATTGTAAACTTCTGTTCTTAGTGAAGATAATGACGGTAGCTAAGGAGCAAGCCACGGCTAACTACGTGC
>MG|2|V3|R|88|95.45|Firmicutes|Clostridia|Clostridiales|Clostridiaceae|Clostridium|bovipellis|
GCACGTAGTTAGCCGTGGCTTCCTCGTCAGGTACCGTCATTATCGTCCCTGACAACAGAGGTTTACAATCCGAAGACCTTCTTCCCTCACGCGGCGTCGCTGCATCAGGGTTTCCCCCATTGTGCAATATTCCCCACTGCTGCCTCCCGTAGGA
>MG|2|V3|F|47|95.54|Firmicutes|Clostridia|Clostridiales|Clostridiaceae|Clostridium|aminobutyricum|
CCTACGGGAGGCAGCAGTGGGGAATATTGCACAATGGGGGGAAACCCTGATGCAGCAACGCCGCGTGAGCGAAGAAGGCCTTTGGGTCGTAAAGCTCTGTCCTAGGGGAAGAAACAAATGACGGTACCCTTGGAGGAAGCCCCGGCTAACTCCGTGC
>MG|2|V3|F|23|96.75|Firmicutes|Clostridia|Clostridiales|Clostridiaceae|Clostridium|sp.|
CCTACGGGAGGCAGCAGTGAGGGGATATTGGTCAATGGGGGAAACCCTGAACCAGCAACGCCGCGTGAGGGATGACGGCCTTCGGGTTGTAAACCTCTGTCCTCTGTGAAGATAATGACGGTAGCAGAGGAGGAAGCTCCGGCTAACTACGTGC
>MG|2|V3|F|65|91.61|Firmicutes|Clostridia|Clostridiales|Clostridiaceae|Clostridium|sp.|
CCGTACGGGAGGCAGCAGTGGGGAATATTGCGCAATGGGGGAAACCCTGACGCAGCAACGCCGCGTGCGGGAAGAAGGCCTTCGGGTTGTAAACCGTTGTCGCAGGGGAAGAAGACAGTGACGGTACCCTGTGAGAAAGCCACGGCTAACTACGTGC
>MG|2|V3|R|21|94.84|Firmicutes|Clostridia|Clostridiales|Clostridiaceae|Clostridium|sp.|
GCACGTAGTTAGCCGTGGCTTGCTCCTTAGCTACCGTCACTATCTTCACTAAGAACAGAAGTTTACAATCCGAAAACCGTCTTCCTTCACGCGGCGTTGCTGCATCAGGGTTTCCCCCATTGTGCAATATTCCCCACCTGCTGCCTCCCGTCAGG
>MG|2|V3|F|11|96.08|Firmicutes|Clostridia|Clostridiales|Clostridiaceae|Clostridium|sp.|
CCTACGGGAGGCAGCAGTGGGGAATATTGCACAATGGGGGAAACCCTGATGCAGCAACGCCGCGTGAAGGAAGACGGTTTTCGGATTGTAAACTTCTGTTCTTAGTGAAGATAGTGACGGTAGCAGAGGAGGAAGCTCCGGCTAACTACGTGC
>MG|2|V3|R|95|88.46|Firmicutes|Clostridia|Clostridiales|Clostridiaceae|Clostridium|sp.|
GCACATAGTTAGCCGGGGCTTCCTCCTTAGGTACTGTCTTGTATCTTCCCTAACGACAATAGTTTACAATCCGAAAACCTTCTTCCTATACGCGGCGTCACTGCGTCAGAGTTTCCTCCATTGCGCAATATTCCCGACTGCTGCCTCCCGTAGG
>MG|2|V3|F|15|96.13|Firmicutes|Clostridia|Clostridiales|Clostridiaceae|Clostridium|sp.|
CCTACGGGAGGCAGCAGTGGGGGAATATTGCACAATGGGGGGAAACCCTGATGCAGCAACGCCGCGTGAAGGAAGACGGTTTTCGGATTGTAAACTTCTGTTCTTAGTGAAGATAATGACGGTAGCTAAGGAGCAAGCCACGGCTAACTACGTGC
>MG|2|V3|F|10|95.42|Firmicutes|Clostridia|Clostridiales|Clostridiaceae|Clostridium|sp.|
CCTACGGGAGGCAGCGGTGGGGAATATTGCACAATGGGGGAAACCCTGATGCAGCAACGCCGCGTGAAGGAAGACGGTTTTCGGATTGTAAACTTCTGTTCTTAGTGAAGATAGTGACGGTAGCTAAGGAGCAAGCCACGGCTAACTACGTGC
>MG|2|V3|F|18|90.0|Firmicutes|Clostridia|Clostridiales|Clostridiaceae|Clostridium|sp.|
CCTACGGGAGGCAGCAGTAGGGAATTTTCGGCAATGGGCGAAAGCCTGACCGAGCAACGCCGCGTGAACGAAGAAGGTCTTCGGATCGTAAAGTTCTGTTATCGGGGAAGAGAGGCGGATGCAGGGGAATGGTATCCGAGAGGACGGTACCCGATGAGGAAGCCACGGCTAACTACGTGC
>MG|2|V3|R|74|95.45|Firmicutes|Clostridia|Clostridiales|Clostridiaceae|Clostridium|sp.|
GCACGTAGTTAGCCGTGGCTTGCTCCTTAGCTACCGTCACTATCTTCACTAAGAACAGAAGTTTACAATCCGAAAACCGTCTTCCTTCACGCGGCGTTGCTGCATCAGGGTTTCCCCCATTGTGCAATATTCCCCACCTGCTGCCTCCCGTAGG
>MG|2|V3|F|1885|90.5|Firmicutes|Clostridia|Clostridiales|Clostridiaceae|Clostridium|sp.|
CCTACGGGAGGCAGCAGTAGGGAATTTTCGGCAATGGGCGAAAGCCTGACCGAGCAACGCCGCGTGAACGAAGAAGGTCTTCGGATCGTAAAGTTCTGTTATCGGGGAAGAGAGGCGGATGCAGGGAATGGTATCCGAGAGGACGGTACCCGATGAGGAAGCCACGGCTAACTACGTGC
>MG|2|V3|F|251|88.54|Firmicutes|Clostridia|Clostridiales|Clostridiaceae|Clostridium|sp.|
CCTACGGGAGGCAGCAGTCGGGAATATTGCGCAATGGAGGAAACTCTGACGCAGTGACGCCGCGTATAGGAAGAAGGTTTTCGGATTGTAAACTATTGTCGTTAGGGAAGATACAAGACAGTACCTAAGGAGGAAGCCCCGGCTAACTATGTGCC
>MG|2|V3|F|1009|89.81|Firmicutes|Clostridia|Clostridiales|Clostridiaceae|Fonticella|tunisiensis|
CCTACGGGAGGCAGCAGTGAGGAATATTGCACAATGGGCGAAAGCCTGATGCAGCAACGCCGCGTGAAGGATGAAGGTCTTCGGATTGTAAACTTCTGTTTTCGATGACGAACACAATGACGGTAATCGAAGAGCAAGCCACGGCTAACTACGTGCC
>MG|2|V3|R|13|92.95|Firmicutes|Clostridia|Clostridiales|Clostridiaceae|Caminicella|sporogenes|
GCACGTAGTTAGCCGGGACTTGCTCCTAAGGTACCGTCACTATCTTCCCTTAGAACAGAAGTTTACGACCCAAAGGCCTTCTTCCTTCACGCGGCGTTGCTGCATCAGGGTTTCCCCCCATTGTGCAATATTCCCCACTGCTGCCTCCCGTAGGA
>MG|2|V3|R|20|91.14|Firmicutes|Clostridia|Clostridiales|Clostridiaceae|Clostridium|sp.|
GCACGTAGTTAGCCGTGGCTTTCTCACAGGGTACCGTCACTGTCTTCTTCCCCTGCGACAACGGTTTACAACCCGAAGGCCTTCTTCCCGCACGCGGCGTTGCTGCGTCAGGGTTTCCCCCCATTGCGCAATATTCCCCACTGCTGCCTCCCGTAGG
>MG|2|V3|F|41|91.67|Firmicutes|Clostridia|Clostridiales|Clostridiaceae|Clostridium|cellulolyticum|
CCTACGGGAGGCAGCAGTGGGGAATATTGCGCAATGGGGGAAACCCTGACGCAGCAACGCCGCGTGAAGGACGAAGGTTTTCGGATTGTAAACTTCAGCAAGCAGGGAAGAAGAAAGTGACAGTACCTGAACAAAAGCCACGGCTAACTACGTGC
>MG|2|V3|F|3598|94.38|Firmicutes|Clostridia|Clostridiales|Clostridiaceae|Clostridium|sp.|
CCTACGGGAGGCAGCAGTAGGGAATTTTCGGCAATGGGCGAAAGCCTGACCGAGCAACGCCGCGTGAAGGAAGAAGTCATTCGTGATGTAAACTTCTGTTATAAAGGAAGAACGGCGCCTGTAGGGAATGACAGGCGAGTGACGGTACTTTATGAGGAAGCCACGGCTAACTACGTGCA
>MG|2|V3|F|225|99.35|Firmicutes|Clostridia|Clostridiales|Clostridiaceae|Clostridium / Eubacterium / Ruminococcus|Clostridium herbivorans / Eubacterium xylanophilum / Ruminococcus gauvreauii|
CCTACGGGAGGCAGCAGTGGGGAATATTGCACAATGGGGGAAACCCTGATGCAGCGACGCCGCGTGAGCGAAGAAGTATTTCGGTATGTAAAGCTCTATCAGCAGGGAAGATAATGACGGTACCTGACTAAGAAGCCCCGGCTAACTACGTGC
>MG|2|V3|F|401|96.1|Firmicutes|Clostridia|Clostridiales|Clostridiaceae|Clostridium|sp.|
CCTACGGGAGGCAGCAGTGAGGGATATTCGGCAATGGGGGGAAACCCTGACCGAGCAACGCCGCGTGAGGGAAGACGGTTTTCGGATTGTAAACCTCTGTCCTCTGTGAAGATAGTGACGGTAGCAGAGGAGGAAGCTCCGGCTAACTACGTGC
>MG|2|V3|F|13|94.84|Firmicutes|Clostridia|Clostridiales|Clostridiaceae|Clostridium|Clostridium|
CCTACGGGAGGCAGCAGTGGGGAATATTGCGCAATGGGGGGAACCCTGACGCAGCAACGCCGCGTGAAGGAAGAAGGCCTTCGGGTTGTAAACTTTTGTCCTATGGGAAGAAACGATGACGGTACCATAGGAGGAAGCCACGGCTAACTACGTGC
>MG|2|V3|F|17|93.85|Firmicutes|Clostridia|Clostridiales|Clostridiaceae|Clostridium|sp.|
CCTACGGGAGGCAGCAGTAGGGAATTTTTCGGCAATGGGCGAAAGCCTGACCGAGCAACGCCGCGTGAAGGAAGAAGTCATTCGTGATGTAAACTTCTGTTATAAAGGAAGAACGGCGCCTGTAGGGAATGACAGGCGAGTGACGGTACTTTATGAGGAAGCCACGGCTAACTACGTGC
>MG|2|V3|F|29|94.81|Firmicutes|Clostridia|Clostridiales|Clostridiaceae|Clostridium|sp.|
CCTACGGGAGGCAGCAGGTGGGGAATATTGCACAATGGGGGAAACCCTGATGCAGCAACGCCGCGTGAAGGAAGACGGTTTTCGGATTGTAAACTTCTGTTCTTAGCGAAGATAGTGACGGTAGCTAAGGAGCAAGCCACGGCTAACTACGTGC
>MG|2|V3|F|5046|96.47|Firmicutes|Clostridia|Clostridiales|Clostridiaceae|Clostridium|sp.|
CCTACGGGAGGCAGCAGTGGGGAATATTGCACAATGGGGGAAACCCTGATGCAGCAACGCCGCGTGAAGGAAGACGGTTTTCGGATTGTAAACTTCTGTTCTTAGTGAAGATAGTGACGGTAGCTAAGGAGCAAGCCACGGCTAACTACGTGCCAGCAGCCGCGGTAATA
>MG|2|V3|F|14|95.42|Firmicutes|Clostridia|Clostridiales|Clostridiaceae|Clostridium|sp.|
CCTACGGGAGGCAGCAGTGGGGAATATTGCACAATGGGGGAAACCCTGGTGCAGCAACGCCGCGTGAAGGAAGACGGTTTTCGGATTGTAAACTTCTGTTCTTAGTGAAGATAGTGACGGTAGCTAAGGAGCAAGCCACGGCTAACTACGTGC
>MG|2|V3|F|11|96.1|Firmicutes|Clostridia|Clostridiales|Clostridiaceae|Clostridium|sp.|
CCTACGGGAGGCAGCAGTGGGGGATATTGCACAATGGGGGGAAACCCTGATGCAGCAACGCCGCGTGAAGGAAGACGGTTTTCGGATTGTAAACTTCTGTTCTTAGTGAAGATAGTGACGGTAGCTAAGGAGCAAGCCACGGCTAACTACGTGC
>MG|2|V3|R|49|95.51|Firmicutes|Clostridia|Clostridiales|Clostridiaceae|Clostridium|sp.|
GCACGTAGTTAGCCGTGGCTTGCTCCTTAGCTACCGTCACTATCTTCACTAAGAACAGAAGTTTACAATCCGAAAACCGTCTTCCTTCACGCGGCGTTGCTGCATCAGGGTTTCCCCCCATTGTGCAATATTCCCCCACTGCTGCCTCCCGTAGGA
>MG|2|V3|R|65|91.06|Firmicutes|Clostridia|Clostridiales|Clostridiaceae|Clostridium|sp.|
GCACGTAGTTAGCCGTGGCTTCCTCATCGGGTACCGTCCTCTCGGATACCATTCCCTGTATCCGCCTCTCTTCCCCGATAACAGAACTTTACGATCCGAAGACCTTCTTCGTTCACGCGGCGTTGCTCGGTCAGGCTTTCGCCCATTGCCGAAAATTCCCTACTGCTGCCTCCCGTAGG
>MG|2|V3|F|17|92.16|Firmicutes|Clostridia|Clostridiales|Clostridiaceae|Clostridium|sp.|
CCTACGGGAGACAGCAGTTAGGAATATTCGTCAATGGGGGAAACCCTGATGCAGCAACGCCGCGTGAAGGAAGACGGTTTTCGGATTGTAAACTTCTGTTCTTAGTGAAGATAGTGACGGTAGCTAAGGAGCAAGCCACGGCTAACTACGTGC
>MG|2|V3|F|10|93.82|Firmicutes|Clostridia|Clostridiales|Clostridiaceae|Clostridium|sp.|
CCTACGGGAGGCAGCAGTAGGGAATTTTCGGCAATGGGCGAAGGCCTGACCGAGCAACGCCGCGTGAAGGAAGAAGTCATTCGTGATGTAAACTTCTGTTATAAAGGAAGAACGGCGCCTGTAGGGAATGACAGGCGAGTGACGGTACTTTATGAGGAAGCCACGGCTAACTACGTGC
>MG|2|V3|F|15|96.79|Firmicutes|Clostridia|Clostridiales|Clostridiaceae|Clostridium|sp.|
CCTACGGGAGGCAGCAGTGGGGAATATTGGGCAATGGGCGAAAGCCTGACCCAGCAACGCCGCGTGAAGGAAGAAGGCTTTCGGGTTGTAAACTTCTTTTATCAGGGACGAAGGATGTGACGGTACCTGATGAATAAGCCACGGCTAACTACGTGC
>MG|2|V3|R|13|94.81|Firmicutes|Clostridia|Clostridiales|Clostridiaceae|Clostridium|bovipellis|
GCACGTAGTTAGCCGTGGCTTCCTCGTCAGGTACCGTCATTATCGTCCCTGACAACAGAGGTTTACAATCCGAAGACCTTCTTCCCTCACGCGGCGTCGCTGCATCAGGGTTTCCCCCCATTGTGCAATATTCCCCACTGCTGCCTCCCGTAGG
>MG|2|V3|F|14|95.42|Firmicutes|Clostridia|Clostridiales|Clostridiaceae|Clostridium|sp.|
CCTACGGGAGGCAGCAGTGGGGAATATTGCACAATGGGGGAAACCCTGATGCGGCAACGCCGCGTGAAGGAAGACGGTTTTCGGATTGTAAACTTCTGTTCTTAGTGAAGATAGTGACGGTAGCTAAGGAGCAAGCCACGGCTAACTACGTGC
>MG|2|V3|F|12|92.21|Firmicutes|Clostridia|Clostridiales|Clostridiaceae|Clostridium|Clostridium|
CCTACGGGAGGCAGCAGTGGGGAATATTGCGCAATGGGGGGAAACCCTGACGCAGCAACGCCGCGTTAAGGAAGAAGGCTTTCGGGTTGTAAACTTATGTCTGGTGGGAAGATAGTGACGGTACCACTGGAGGAAGTCACGGCTAACTACGTGC
>MG|2|V3|F|11|93.82|Firmicutes|Clostridia|Clostridiales|Clostridiaceae|Clostridium|sp.|
CCTACGGGAGACAGCAGTAGGGAATTTTCGGCAATGGGCGAAAGCCTGACCGAGCAACGCCGCGTGAAGGAAGAAGTCATTCGTGATGTAAACTTCTGTTATAAAGGAAGAACGGCGCCTGTAGGGAATGACAGGCGAGTGACGGTACTTTATGAGGAAGCCACGGCTAACTACGTGC
>MG|2|V3|F|10|94.16|Firmicutes|Clostridia|Clostridiales|Clostridiaceae|Clostridium|septicum|
CCTACGGGAGGCAGCAGTGGGGAATATTGCACAATGGGGGGGAACCCTGATGCAGCGACGCCGCGTGAGGGAAGAAGGTTTTCGGATTGTAAACCTCTGTCTTCAGGGACGAAACTGACGGTACCTGAGGAGGAAGCCACGGCTAACTACGTGC
>MG|2|V3|F|11|98.69|Firmicutes|Clostridia|Clostridiales|Clostridiaceae|Anaerostipes / Blautia / Clostridium / Dorea / Hespellia / Lachnoclostridium / Robinsoniella / Ruminococcus / [Ruminococcus]|sp.|
CCTACGGGAGGCAGCAGTGGGGAATATTGCACAATGGGGGAAACCCTGATGCAGCGACGCCGCGTGAGTGAAGAAGTATTTCGGTATGTAAACTTCTATCAGCAGGGAAGAAAATGACGGTACCTGACTAAGAAGCCCCGGCTAACTACGTGC
>MG|2|V3|R|109|99.35|Firmicutes|Clostridia|Clostridiales|Clostridiaceae|Clostridium / Eubacterium / Ruminococcus|Clostridium herbivorans / Eubacterium xylanophilum / Ruminococcus gauvreauii|
GCACGTAGTTAGCCGGGGCTTCTTAGTCAGGTACCGTCATTATCTTCCCTGCTGATAGAGCTTTACATACCGAAATACTTCTTCGCTCACGCGGCGTCGCTGCATCAGGGTTTCCCCCATTGTGCAATATTCCCCACTGCTGCCTCCCGTAGG
>MG|2|V3|R|19|95.45|Firmicutes|Clostridia|Clostridiales|Clostridiaceae|Clostridium|sp.|
GCACGTAGTTAGCCGTGGCTTGCTCCTTAGCTACCGTCACTATCTTCACTAAGAACAGAAGTTTTACAATCCGAAAACCGTCTTCCTTCACGCGGCGTTGCTGCATCAGGGTTTCCCCCATTGTGCAATATTCCCCACTGCTGCCTCCCGTAGGG
>MG|2|V3|F|10|83.44|Firmicutes|Clostridia|Clostridiales|Clostridiaceae|Clostridium|sp.|
CCTACGGGAGGCAGCAGTAGGGAATTTTCGGCAATGGGGGGAACCCTGACCGAGCAACGCCGCGTGAAGGAAGAAGGAATTCGTTCTGTAAACTTCTGTTTTCGATGACGAACACAATGACGGTAATCGAAGAGCAAGCCACGGCTAACTACGTGC
>MG|2|V3|F|15|92.26|Firmicutes|Clostridia|Clostridiales|Clostridiaceae|Caminicella|sporogenes|
CCTACGGGAGGCAGCAGTGGGGAATATTGCACAATGGGGGGAAACCCTGATGCAGCAACGCCGCGTGAAGGAAGAAGGCCTTTGGGTCGTAAACTTCTGTTCTAAGGGACGATAGTGACGGTACCTTAGGAGCAAGTCCCGGCTAACTACGTGC
>MG|2|V3|F|11|94.84|Firmicutes|Clostridia|Clostridiales|Clostridiaceae|Clostridium|sp.|
CCTACGGGAGGCAGCAGTGGGGAATATTGCACAATGGGGGGAAACCCTGATGCAGCAACGCCGCGTGAAGGAAGACGGTTTTCGGATTGTAAACTTCTGTTCTTAGTGAAGATAGTGACGGTAGCTAAGGAGCAAGCCACGGCTAAACTACGTGC
>MG|2|V3|F|33|92.9|Firmicutes|Clostridia|Clostridiales|Clostridiaceae|Clostridium|sp.|
CCTACGGGAGGCAGCAGTGGGGAATATTGCACAATGGGGGAAACCCTGATGCAGCAACGCCGCGTGAAGGAAGACGGTTTTCGGATTGTAAACTTCTTTTCTTAGTGAAGAAGATGTGACGGTAGCTAAGGAATAAGCATCGGCTAACTACGTGC
>MG|2|V3|F|16|92.41|Firmicutes|Clostridia|Clostridiales|Clostridiaceae|Clostridium|sp.|
CCTACGGGAGGCAGCAGTGGGGGAATATTGCACAATGGGGGGAAACCCTGATGCAGCAACGCCGCGTGAAGGAAGACGGTTTTCGGATTGTAAACTTCTTTTCTTAGTGAAGAAGAAAGTGACGGTAGCTAAGGAATAAGCATCGGCTAACTACGTGC
>MG|2|V3|F|28|95.45|Firmicutes|Clostridia|Clostridiales|Clostridiaceae|Clostridium|sp.|
CCTACGGGAGGCAGCAGTGGGGAATATTGCACAATGGGGGAAACCCCTGATGCAGCAACGCCGCGTGAAGGAAGACGGTTTTCGGATTGTAAACTTCTGTTCTTAGTGAAGATAGTGACGGTAGCTAAGGAGCAAGCCACGGCTAACTACGTGC
>MG|2|V3|F|64|96.73|Firmicutes|Clostridia|Clostridiales|Clostridiaceae|Clostridium|sp.|
CCTACGGGAGGCAGCAGTGGGGGATATTGCACAATGGGGGAAACCCTGATGCAGCAACGCCGCGTGAAGGAAGACGGTTTTCGGATTGTAAACTTCTGTTCTTAGTGAAGATAGTGACGGTAGCTAAGGAGCAAGCCACGGCTAACTACGTGC
>MG|2|V3|F|12|93.55|Firmicutes|Clostridia|Clostridiales|Clostridiaceae|Clostridium|sp.|
CCTACGGGAGGCAGCAGTAGGGAATTTTCGGCAATGGGGGGGAACCCTGACCGAGCAACGCCGCGTGAGGGAAGACGGTTTTCGGATTGTAAACCTCTGTCCTCTGTGAAGATAGTGACGGTAGCAGAGGAGGAAGCTCCGGCTAACTACGTGC
>MG|2|V3|F|111|95.51|Firmicutes|Clostridia|Clostridiales|Clostridiaceae|Clostridium|sp.|
CCTACGGGAGGCAGCAGTAGGGAATTTTCGGCAATGGGCGAAAGCCTGACCGAGCAACGCCGCGTGAAGGAAGAAGTCATTCGTGATGTAAACTTCTGTTATAAAGGAAGAACGGCACATATAGGGAATGATATGTGAGTGACGGTACTTTATGAGGAAGCCACGGCTAACTACGTGC
>MG|2|V3|F|205|95.45|Firmicutes|Clostridia|Clostridiales|Clostridiaceae|Clostridium|sp.|
CCTACGGGAGGCAGCAGGTGGGGAATATTGCACAATGGGGGAAACCCTGATGCAGCAACGCCGCGTGAAGGAAGACGGTTTTCGGATTGTAAACTTCTGTTCTTAGTGAAGATAGTGACGGTAGCTAAGGAGCAAGCCACGGCTAACTACGTGC
>MG|2|V3|F|15|88.24|Firmicutes|Clostridia|Clostridiales|Clostridiaceae|Clostridium|sp.|
CCTACGGGAGACAGCAGTTAGGAATATTCGTCAATGGAGGAAACTCTGAACGAGCAATGCCGCGTGAAGGAAGACGGTTTTCGGATTGTAAACTTCTGTTCTTAGTGAAGATAGTGACGGTAGCTAAGGAGCAAGCCACGGCTAACTACGTGC
>MG|2|V3|F|16|94.77|Firmicutes|Clostridia|Clostridiales|Clostridiaceae|Clostridium|grantii|
CCTACGGGAGGCAGCAGTGGGGAATATTGGGCAATGGGGGAAACCCTGACCCAGCGACGCCGCGTGAGGGAAGAAGGTTTTCGGATTGTAAACCTCTGTCTTTGGGGACGATAATGACGGTACCCGAGGAGGAAGCCACGGCTAATTACGTGC
>MG|2|V3|F|53|96.08|Firmicutes|Clostridia|Clostridiales|Clostridiaceae|Clostridium|sp.|
CCTACGGGAGGCAGCAGTGGGGGATATTGCACAATGGAGGGAACTCTGATGCAGCGACGCCGCGTGAGGGAAGAAGGTTTTCGGATTGTAAACCTCTGTCCTTGGTGACGATAATGACGGTAGCCAAGGAGGAAGCTCCGGCTAACTACGTGC
>MG|2|V3|R|269|99.35|Firmicutes|Clostridia|Clostridiales|Clostridiaceae|Clostridium / Hespellia / Robinsoniella|Clostridium hylemonae / Clostridium scindens / Hespellia porcina / Robinsoniella peoriensis|
GCACGTAGTTAGCCGGGGCTTCTTAGTCAGGTACCGTCATCTTCTTCCCTGCTGATAGAAGTTTACATACCGAAATACTTCTTCCTTCACGCGGCGTCGCTGCATCAGGGTTTCCCCCATTGTGCAATATTCCCCACTGCTGCCTCCCGTAGG
>MG|2|V3|F|11|94.84|Firmicutes|Clostridia|Clostridiales|Clostridiaceae|Clostridium|sp.|
CCTGACGGGAGGCAGCAGTGGGGAATATTGCACAATGGGGGGAAACCCTGATGCAGCAACGCCGCGTGAAGGAAGACGGTTTTCGGATTGTAAACTTCTGTTCTTAGTGAAGATAGTGACGGTAGCTAAGGAGCAAGCCACGGCTAACTACGTGC
>MG|2|V3|F|11|94.41|Firmicutes|Clostridia|Clostridiales|Clostridiaceae|Clostridium|sp.|
TCCTACGGGAGGCAGCAGTAGGGAATTTTCGGCAATGGGCGAAAGCCTGACCGAGCAACGCCGCGTGAAGGAAGAAGTCATTCGTGATGTAAACTTCTGTTATAAAGGAAGAACGGCGCCTGTAGGGAATGACAGGCGAGTGACGGTACTTTATGAGGAAGCCACGGCTAACTACGTGC
>MG|2|V3|F|10|92.81|Firmicutes|Clostridia|Clostridiales|Clostridiaceae|Clostridium|sp.|
CCTACGGGAGGCAGCAGTAGGGAATTTTCGGCAATGGGGGAAACCCTGATGCAGCAACGCCGCGTGAAGGAAGACGGTTTTCGGATTGTAAACTTCTGTTCTTAGTGAAGATAGTGACGGTAGCTAAGGAGCAAGCCACGGCTAACTACGTGC
>MG|2|V3|F|1708|95.48|Firmicutes|Clostridia|Clostridiales|Clostridiaceae|Clostridium|sp.|
CCTACGGGAGGCAGCAGTGGGGAATATTGCACAATGGGGGGAAACCCTGATGCAGCAACGCCGCGTGAAGGAAGACGGTTTTCGGATTGTAAACTTCTGTTCTTAGTGAAGATAGTGACGGTAGCTAAGGAGCAAGCCACGGCTAACTACGTGCC
>MG|2|V3|F|11|87.74|Firmicutes|Clostridia|Clostridiales|Clostridiaceae|Clostridium|proteolyticum|
CCTACGGGAGGCAGCAGTCGGGAATATTGCGCAATGGAGGAAACTCTGACGCAGTGACGCCGCGTATAGGATGAAGGTTTTCGGATTGTAAACTATTGTCAACAGGGAAGAAAAAGACAGTACCTGAAGAGGAAGCCCCGGCTAACTATGTGC
>MG|2|V3|R|85|96.77|Firmicutes|Clostridia|Clostridiales|Clostridiaceae|Clostridium|sp.|
GCACGTAGTTAGCCGGAGCTTCCTCCTCTGCTACCGTCATTATCTTCACAGAGGACAGAGGTTTACAACCCGAAGGCCGTCATCCCTCACGCGGCGTTGCTGGTTCAGGGTTTCCCCCCATTGACCAATATCCCTCACTGCTGCCTCCCGTAGGA
>MG|2|V3|R|30|95.48|Firmicutes|Clostridia|Clostridiales|Clostridiaceae|Clostridium|sp.|
GCACGTAGTTAGCCGTGGCTTGCTCCTTAGCTACCGTCACTATCTTCACTAAGAACAGAAGTTTACAATCCGAAAACCGTCTTCCTTCACGCGGCGTTGCTGCATCAGGGTTTCCCCCATTGTGCAATATTCCCCACTGCTGCCTCCCGTCAGGA
>MG|2|V3|F|19|90.0|Firmicutes|Clostridia|Clostridiales|Clostridiaceae|Clostridium|sp.|
CCTACGGGAGGCAGCAGTAGGGAATTTTCGGCAATGGGCGAAAAGCCTGACCGAGCAACGCCGCGTGAACGAAGAAGGTCTTCGGATCGTAAAGTTCTGTTATCGGGGAAGAGAGGCGGATGCAGGGAATGGTATCCGAGAGGACGGTACCCGATGAGGAAGCCACGGCTAACTACGTGC
>MG|2|V3|F|11|95.45|Firmicutes|Clostridia|Clostridiales|Clostridiaceae|Clostridium|sp.|
CCTACGGGAGGCAGCAGTCGGGGAATATTGCACAATGGGGGAAACCCTGATGCAGCAACGCCGCGTGAAGGAAGACGGTTTTCGGATTGTAAACTTCTGTTCTTAGTGAAGATAGTGACGGTAGCTAAGGAGCAAGCCACGGCTAACTACGTGC
>MG|2|V3|F|13|95.45|Firmicutes|Clostridia|Clostridiales|Clostridiaceae|Lutispora|thermophila|
CCTACGGGAGGCAGCAGTGGGGAATATTGCACAATGGGGGAAACCCTGATGCAGCGACGCCGCGTGGAGGAAGAAGGTTTTCGGATTGTAAACTCCTGTCTTTGGGGACGATAATGACGGTACCCGAGGAGGAAGCCACGGCTAACTACGTGC
>MG|2|V3|F|108|95.48|Firmicutes|Clostridia|Clostridiales|Clostridiaceae|Clostridium|sp.|
CCTACGGGAGGCAGCAGTGGGGGAATATTGCACAATGGGGGGAAACCCTGATGCAGCAACGCCGCGTGAAGGAAGACGGTTTTCGGATTGTAAACTTCTGTTCTTAGTGAAGATAGTGACGGTAGCTAAGGAGCAAGCCACGGCTAACTACGTGC
>MG|2|V3|F|11|89.1|Firmicutes|Clostridia|Clostridiales|Clostridiaceae|Clostridium|sp.|
CCTACGGGAGGCAGCAGTGGGGAATATTGCGCAATGGAGGAAACTCTGACGCAGTGACGCCGCGTATAGGAAGAAGGTTTTCGGATTGTAAACTATTGTCGTTAGGGAAGATACAAGACAGTACCTAAGGAGGAAGCCCCGGCTAACTATGTGC
>MG|2|V3|F|10|95.42|Firmicutes|Clostridia|Clostridiales|Clostridiaceae|Clostridium|sp.|
CCTACGGGAGGCAGCAGTGGGGAATATTGCACAATGGGGGAAACCCTGATGCAGCAACGCCGCGTGAAGGAAGACGGTTTTCGGATTGTAAACTTCTGTTCTTAGTGAAGATAGTGACGGTAGCTAAGGAGCAAGCCACGGCTAAATACGTGC
>MG|2|V3|R|67|93.82|Firmicutes|Clostridia|Clostridiales|Clostridiaceae|Clostridium|sp.|
GCACGTAGTTAGCCGTGGCTTCCTCATAAAGTACCGTCACTCGCCTGTCATTCCCTACAGGCGCCGTTCTTCCTTTATAACAGAAGTTACATCACGAATGACTTCTTCCTTCACGCGGCGTTGCTCGGTCAGGCTTTCGCCCATTGCCGAAAATTCCCTACTGCTGCCTCCCGTAGG
>MG|2|V3|F|10|96.08|Firmicutes|Clostridia|Clostridiales|Clostridiaceae|Clostridium|sp.|
CCTACGGGAGGCAGCAGTGAGGGATATTCGGCAATGGGGGAAACCCTGACCGAGCAACGCCGCGTGAGGGAAGACGGTTTTCGGATTGTAAACCTCTGTCCTCTGTGAAGATAGTGACGGTAGCAGAGGAGGAAGCTCCGGCTAAATACGTGC
>MG|2|V3|F|10|94.77|Firmicutes|Clostridia|Clostridiales|Clostridiaceae|Clostridium|sp.|
CCTACGGGAGGCAGCAGTGGGGAATATTGCACAATGGGGGAAACCCTGATGCAGCAACGCCGCGTGAAGGAAGACGGTTTTCGGATTGTAAACTTCTGTCTTAGCGAAGATAGTGACGGTAGCTAAGGAGCAAGCCACGGCTAACTACGTGC
>MG|2|V3|R|10|93.82|Firmicutes|Clostridia|Clostridiales|Clostridiaceae|Clostridium|sp.|
GCACGTAGTTAGCCGTGGCTTCCTCATAAAGTACCGTCACTCGCCTGTCATTCCCTACAGGCGTCGTTCTTCCTTTATAACAGAAGTTTACATCACGAATGACTTCTTCCTTCACGCGGCGTTGCTCGGTCAGGCTTTCGCCCATTGCCGAAAATTCCCTACTGCTGCCTCCCGTAGG
>MG|2|V3|F|14|92.18|Firmicutes|Clostridia|Clostridiales|Clostridiaceae|Clostridium|sp.|
CCTACGGGAGGCAGCAGTAGGGAATTTTCGGCAATGGGGGGAACCCTGACCGAGCAACGCCGCGTGAACGAAGAAGGTCTTCGGATCGTAAAGTTCTGTTATCGGGGAAGAGAGGCGGATGCAGGGAATGGTATCCGAGAGGACGGTACCCGATGAGGAAGCCACGGCTAACTACGTGC
>MG|2|V3|F|244|96.1|Firmicutes|Clostridia|Clostridiales|Clostridiaceae|Clostridium|sp.|
CCTACGGGAGGCAGCAGTGGAGGGATATTCGGCAATGGGGGAAACCCTGACCGAGCAACGCCGCGTGAGGGAAGACGGTTTTCGGATTGTAAACCTCTGTCCTCTGTGAAGATAGTGACGGTAGCAGAGGAGGAAGCTCCGGCTAACTACGTGC
>MG|2|V3|F|20|95.51|Firmicutes|Clostridia|Clostridiales|Clostridiaceae|Clostridium|sp.|
CCTACGGGAGGCAGCAGTGGGGAATATTGGGCAATGGGCGCAAGCCTGACCCAGCAACGCCGCGTGAAGGAAGAAGGCTTTCGGGTTGTAAACTTCTTTTATTAAGGACGAAAGAAATGACGGTACTTAATGAATAAGCTCCGGCTAACTACGTGC
>MG|2|V3|F|22|95.42|Firmicutes|Clostridia|Clostridiales|Clostridiaceae|Clostridium|sp.|
CCTACGGGAGGCAGCAGTGGGGGATATTGCACAATGGGGGAAACCCTGATGCAGCAACGCCGCGTGAGGGAAGAAGGTTTTCGGATTGTAAACCTCTGTCCTTGGTGAAGAAAATGACGGTAGCCGAGGAGGAAGCTCCGGCTAACTACGTGC
>MG|2|V3|F|267|96.75|Firmicutes|Clostridia|Clostridiales|Clostridiaceae|Clostridium|sp.|
CCTACGGGAGGCAGCAGTGAGGGATATTGGTCAATGGGGGGAAACCCTGAACCAGCAACGCCGCGTGAGGGATGACGGCCTTCGGGTTGTAAACCTCTGTCCTCTGTGAAGATAATGACGGTAGCAGAGGAGGAAGCTCCGGCTAACTACGTGC
>MG|2|V3|R|12|93.85|Firmicutes|Clostridia|Clostridiales|Clostridiaceae|Clostridium|sp.|
GCACGTAGTTAGCCGTGGCTTCCTCATAAAGTACCGTCACTCGCCTGTCATTCCCTACAGGCGCCGTTCTTCCTTTATAACAGAAGTTTTACATCACGAATGACTTCTTCCTTCACGCGGCGTTGCTCGGTCAGGCTTTCGCCCATTGCCGAAAATTCCCTACTGCTGCCTCCCGTAGG
>MG|2|V3|R|13|94.81|Firmicutes|Clostridia|Clostridiales|Clostridiaceae|Clostridium|sp.|
GCACGTAGTTAGCCGTGGCTTGCTCCTTAGCTACCGTCACTATCTTCGCTAAGAACAGAAGTTTACAATCCGAAAACCGTCTTCCTTCACGCGGCGTTGCTGCATCAGGGTTTCCCCCATTGTGCAATATTCCCCACCTGCTGCCTCCCGTAGG
>MG|2|V3|F|30|92.26|Firmicutes|Clostridia|Clostridiales|Clostridiaceae|Clostridium|sp.|
CCTACGGGAGGCAGCAGTGGGGAATATTGGTCAATGGGGGAAACCCTGAACCAGCAACGCCGCGTGAGGGAAGAAGGTCTTCGGATTGTAAACCTTTGTCCTCAGTGAAGAAGATATGACGGTAGCTGAGGAGGAAGCCACGGCTAACTACGTGC
>MG|2|V3|F|11|94.84|Firmicutes|Clostridia|Clostridiales|Clostridiaceae|Clostridium|sp.|
CCTACGGGAGGCAGCAGGTGGGGAATATTGCACAATGGGGGAAACCCCTGATGCAGCAACGCCGCGTGAAGGAAGACGGTTTTCGGATTGTAAACTTCTGTTCTTAGTGAAGATAGTGACGGTAGCTAAGGAGCAAGCCACGGCTAACTACGTGC
>MG|2|V3|F|12|95.48|Firmicutes|Clostridia|Clostridiales|Clostridiaceae|Clostridium|sp.|
CCTGACGGGAGGCAGCAGGTGGGGAATATTGCACAATGGGGGAAACCCTGATGCAGCAACGCCGCGTGAAGGAAGACGGTTTTCGGATTGTAAACTTCTGTTCTTAGTGAAGATAATGACGGTAGCTAAGGAGCAAGCCACGGCTAACTACGTGC
>MG|2|V3|R|618|95.48|Firmicutes|Clostridia|Clostridiales|Clostridiaceae|Clostridium|sp.|
GCACGTAGTTAGCCGTGGCTTGCTCCTTAGCTACCGTCACTATCTTCACTAAGAACAGAAGTTTACAATCCGAAAACCGTCTTCCTTCACGCGGCGTTGCTGCATCAGGGTTTCCCCCCATTGTGCAATATTCCCCACTGCTGCCTCCCGTAGGA
>MG|2|V3|F|16|94.81|Firmicutes|Clostridia|Clostridiales|Clostridiaceae|Clostridium|sp.|
CCTACGGGAGGCAGCAGTGGGGAATATTGCACAATGGGGGGGAACCCTGATGCAGCAACGCCGCGTGAAGGAAGACGGTTTTCGGATTGTAAACTTCTGTTCTTAGTGAAGATAGTGACGGTAGCTAAGGAGCAAGCCACGGCTAACTACGTGC
>MG|2|V3|F|12|95.42|Firmicutes|Clostridia|Clostridiales|Clostridiaceae|Clostridium|sp.|
CCTACGGGAGGCAGCAGTGGGGAATATTGCACAATGGGGGAAACCCTGATGCAGCAACACCGCGTGAAGGAAGACGGTTTTCGGATTGTAAACTTCTGTTCTTAGTGAAGATAGTGACGGTAGCTAAGGAGCAAGCCACGGCTAACTACGTGC
>MG|2|V3|F|19|96.1|Firmicutes|Clostridia|Clostridiales|Clostridiaceae|Clostridium|sp.|
CCTACGGGAGGCAGCAGTGGGGGATATTGCACAATGGGGGAAACCCTGATGCAGCAACGCCGCGTGAAGGAAGACGGTTTTCGGATTGTAAACTTCTGTTCTTAGTGAAGAAGAATGACGGTAGCTAAGGAGCAAGCCACGGCTAACTACGTGC
>MG|2|V3|R|27|87.82|Firmicutes|Clostridia|Clostridiales|Clostridiaceae|Clostridium|sp.|
GCACATAGTTAGCCGGGGCTTCCTCTTTAGGTACTGTCTTGTATCTTCCCTAATGACAATAGTTTACAATCCGAAAACCTTCTTCCTATACGCGGCGTCACTGCGTCAGAGTTTCCTCCATTGCGCAATATTCCCGACTGCTGCCTCCCGTAGG
>MG|2|V3|F|13|89.87|Firmicutes|Clostridia|Clostridiales|Clostridiaceae|Clostridium|cellulolyticum|
CCTACGGGAGGCAGCAGTGGGGAATATTGCACAATGGGGGAAACCCTGATGCAGCAACGCCGCGTGAAGGAAGACGGTTTTCGGATTGTAAACTGTTGTCGCGAGGGAAGAAGAAAGTGACGGTACCTCGTGAGAAAGTCACGGCTAACTACGTGC
>MG|2|V3|F|34|94.19|Firmicutes|Clostridia|Clostridiales|Clostridiaceae|Clostridium|sp.|
CCTACGGGAGGCAGCAGTGGGGAATATTGCACAATGGGGGGAAACCCTGATGCAGCAACGCCGCGTGAAGGAAGACGGTTTTCGGATTGTAAACTTCTGTTCTTAGTGAAGAATTCTGACGGTAGCTAAGGAGCAAGCCACGGCTAACTACGTGC
>MG|2|V3|R|215|92.99|Firmicutes|Clostridia|Clostridiales|Clostridiaceae|Clostridium|sp.|
GCACGTAGTTAGCCGATGCTTATTCCTTAGCTACCGTCACTTTCTTCTTCACTAAGAAAAGAAGTTTACAATCCGAAAACCGTCTTCCTTCACGCGGCGTTGCTGCATCAGGGTTTCCCCCATTGTGCAATATTCCCCACTGCTGCCTCCCGTAGGA
>MG|2|V3|R|18|96.77|Firmicutes|Clostridia|Clostridiales|Clostridiaceae|Linmingia|china|
GCACGTAGTTAGCCGTGGCTTCCTCCTTAGGTACCGTCATTTTTTCGTCCCTAAAGACAGAGGTTTACAATCCGAAGACCGTCTTCCCTCACGCGGCGTCGCTGCATCAGAGTTTCCTCCATTGTGCAATATCCCCCACTGCTGCCTCCCGTAGG
>MG|2|V3|F|11|88.46|Firmicutes|Clostridia|Clostridiales|Clostridiaceae|Clostridium|sp.|
CCTACGGGAGGCAGCAGTCGGGAATATTGCGCAATGGAGGAAACTCTGACGCAGTGACGCCGCGTATAGGAAGAAGGTTTTCGGATTGTAAACTATTGTCGTTAGGGAAGATAAAAGACAGTACCTAAGGAGGAAGCTCCGGCTAACTACGTGC
>MG|2|V3|F|15|94.81|Firmicutes|Clostridia|Clostridiales|Clostridiaceae|Clostridium|bovipellis|
CCTACGGGAGGCAGCAGTGGGGAATATTGCACAATGGGGGGAAACCCTGATGCAGCGACGCCGCGTGAGGGAAGAAGGTCTTCGGATTGTAAACCTCTGTTGTCAGGGACGATAATGACGGTACCTGACGAGGAAGCCACGGCTAACTACGTGC
>MG|2|V3|R|14|94.84|Firmicutes|Clostridia|Clostridiales|Clostridiaceae|Clostridium|sp.|
GCACGTAGTTAGCCGTGGCTTGCTCCTTAGCTACCGTCACTATCTTCACTAAGAACAGAAGTTTACAATCCGAAAACCGTCTTCCTTCACGCGGCGTTGCTGCATCAGGGGTTTCCCCCCATTGTGCAATATTCCCCACTGCTGCCTCCCGTAGG
>MG|2|V3|F|16|89.1|Firmicutes|Clostridia|Clostridiales|Clostridiaceae|Clostridium|sp.|
CCTACGGGAGGCAGCAGTCGGGAATATTGCGCAATGGAGGAAACTCTGACGCAGTGACGCCGCGTATAGGAAGAAGGTTTTCGGATTGTAAACTATTGTCGTTAGGGAAGATACAAGACAGTACCTAAGGAGGAAGCCCCGGCTAACTACGTGC
>MG|2|V3|F|16|91.14|Firmicutes|Clostridia|Clostridiales|Clostridiaceae|Clostridium|sp.|
CCTACGGGGAGGCAGCAGTGGGGAATATTGCGCAATGGGGGAAACCCTGACGCAGCAACGCCGCGTGCGGGAAGAAGGCCTTCGGGTTGTAAACCGTTGTCGCAGGGGAAGAAGACAGTGACGGTACCCTGTGAGAAAGCCACGGCTAACTACGTGC
>MG|2|V3|F|12|96.1|Firmicutes|Clostridia|Clostridiales|Clostridiaceae|Clostridium|sp.|
CCTGACGGGAGGCAGCAGTGGGGAATATTGCACAATGGGGGAAACCCTGATGCAGCAACGCCGCGTGAAGGAAGACGGTTTTCGGATTGTAAACTTCTGTTCTTAGTGAAGATAATGACGGTAGCTAAGGAGCAAGCCACGGCTAACTACGTGC
>MG|2|V3|F|679|99.35|Firmicutes|Clostridia|Clostridiales|Clostridiaceae|Clostridium / Hespellia / Robinsoniella|Clostridium hylemonae / Clostridium scindens / Hespellia porcina / Robinsoniella peoriensis|
CCTACGGGAGGCAGCAGTGGGGAATATTGCACAATGGGGGAAACCCTGATGCAGCGACGCCGCGTGAAGGAAGAAGTATTTCGGTATGTAAACTTCTATCAGCAGGGAAGAAGATGACGGTACCTGACTAAGAAGCCCCGGCTAACTACGTGCC
>MG|2|V3|R|11|94.81|Firmicutes|Clostridia|Clostridiales|Clostridiaceae|Clostridium|sp.|
GCACGTAGTTAGCCGGAGCTTCCTCCTCTGCTACCGTCACTATCTTCACAGAGGACAGAGGTTTACAATCCGAAAACCGTCTTCCCTCACGCGGCGTTGCTCGGTCAGGGTTTCCCCCATTGCCGAAAATTCCCTACTGCTGCCTCCCGTAGG
>MG|2|V3|F|13|94.77|Firmicutes|Clostridia|Clostridiales|Clostridiaceae|Clostridium|sp.|
CCTACGGGAGGCAGCAGTGGGGGATATTGCACAATGGGGGAAACCCTGATGCAGCGACGCCGCGTGGAGGAAGAAGGTTTTCGGATTGTAAACTTCTGTTCTTAGTGAAGATAGTGACGGTAGCTAAGGAGCAAGCCACGGCTAACTACGTGC
>MG|2|V3|F|29|93.85|Firmicutes|Clostridia|Clostridiales|Clostridiaceae|Clostridium|sp.|
CCTACGGGAGGCAGCAGTAGGGAATTTTCGGCAATGGGCGAAAGCCTGACCGAGCAACGCCGCGTGAAGGAAGAAGTCATTCGTGATGTAAACTTCTGTTATAAAGGAAGAACGGCGCCTGTAGGGAATGACAGGCGAGTGACGGTACTTTTATGAGGAAGCCACGGCTAACTACGTGC
>MG|2|V3|F|152|93.82|Firmicutes|Clostridia|Clostridiales|Clostridiaceae|Clostridium|sp.|
CCTACGGGAGGCAGCAGTAGGGAATTTTCGGCAATGGGCGAAAGCCTGACCGAGCAACGCCGCGTGAAGGAAGAAGTCATTCGTGATGTAACTTCTGTTATAAAGGAAGAACGGCGCCTGTAGGGAATGACAGGCGAGTGACGGTACTTTATGAGGAAGCCACGGCTAACTACGTGC
>MG|2|V3|F|1660|96.75|Firmicutes|Clostridia|Clostridiales|Clostridiaceae|Clostridium|sp.|
CCTACGGGAGGCAGCAGTGAGGGATATTCGGCAATGGGGGAAACCCTGACCGAGCAACGCCGCGTGAGGGAAGACGGTTTTCGGATTGTAAACCTCTGTCCTCTGTGAAGATAGTGACGGTAGCAGAGGAGGAAGCTCCGGCTAACTACGTGCC
>MG|2|V3|F|23|92.9|Firmicutes|Clostridia|Clostridiales|Clostridiaceae|Clostridium|bowmanii|
CCTACGGGAGGCAGCAGTGGGGAATATTGCGCAATGGGGCAACCCTGACGCAGCAACGCCGCGTGAAGGATGAAGGTCTTCGGATTGTAAACTTTTGTCTTTGGTGAAGATAGTGACGGTAGCCAAGGAGGAAGCCACGGCTAACTACGTGC
>MG|2|V3|F|10|95.48|Firmicutes|Clostridia|Clostridiales|Clostridiaceae|Clostridium|sp.|
CCTACGGGAGGCAGCAGTGGGGAATATTGCACAATGGGGGGAAACCCCTGATGCAGCAACGCCGCGTGAAGGAAGACGGTTTTCGGATTGTAAACTTCTGTTCTTAGTGAAGATAATGACGGTAGCTAAGGAGCAAGCCACGGCTAACTACGTGC
>MG|2|V3|F|10|95.42|Firmicutes|Clostridia|Clostridiales|Clostridiaceae|Clostridium|sp.|
CCTACGGGAGGCAGCAGTGGGGAATATTGCACAATGGGGGAAACCCTGATGCAGCAACGCCGCGTGAAGGAAGACGGTTTTCGGATTGTAAACTTCTGTTCTTAGTGAAGATGGTGACGGTAGCTAAGGAGCAAGCCACGGCTAACTACGTGC
>MG|2|V3|R|698|96.75|Firmicutes|Clostridia|Clostridiales|Clostridiaceae|Clostridium|sp.|
GCACGTAGTTAGCCGGAGCTTCCTCCTCTGCTACCGTCACTATCTTCACAGAGGACAGAGGTTTACAATCCGAAAACCGTCTTCCCTCACGCGGCGTTGCTCGGTCAGGGTTTCCCCCATTGCCGAATATCCCTCACTGCTGCCTCCCGTAGGAC
>MG|2|V3|R|51|95.51|Firmicutes|Clostridia|Clostridiales|Clostridiaceae|Clostridium|sp.|
GCACGTAGTTAGCCGTGGCTTCCTCATAAAGTACCGTCACTCACATATCATTCCCTATATGTGCCGTTCTTCCTTTATAACAGAAGTTTACATCACGAATGACTTCTTCCTTCACGCGGCGTTGCTCGGTCAGGCTTTCGCCCATTGCCGAAAATTCCCTACTGCTGCCTCCCGTAGG
>MG|2|V3|F|14|99.35|Firmicutes|Clostridia|Clostridiales|Clostridiaceae|Clostridium / Eubacterium / Roseburia / [Ruminococcus]|Clostridium sp. / Eubacterium ramulus / Roseburia faecis / [Ruminococcus] gnavus|
CCTACGGGAGGCAGCAGTGGGGAATATTGCACAATGGGGGAAACCCTGATGCAGCGACGCCGCGTGAGCGAAGAAGTATTTCGGTATGTAAAGCTCTATCAGCAGGGAAGATAATGACGGTACCTGACTAAGAAGCTCCGGCTAAATACGTGC
>MG|2|V3|F|12|90.2|Firmicutes|Clostridia|Clostridiales|Clostridiaceae|Clostridium|sp.|
CCTACGGGAGGCAGCAGTAGGGAATTTTCGGCAATGGGGGGAACCCTGACCGAGCAACGCCGCGTGAAGGAAGACGGTTTTCGGATTGTAAACTTCTGTTCTTAGTGAAGATAGTGACGGTAGCTAAGGAGCAAGCCACGGCTAACTACGTGC
>MG|2|V3|F|161|92.41|Firmicutes|Clostridia|Clostridiales|Clostridiaceae|Clostridium|sp.|
CCTACGGGAGGCAGCAGTGGGGAATATTGCACAATGGGGGGAAACCCTGATGCAGCAACGCCGCGTGAAGGAAGACGGTTTTCGGATTGTAAACTTCTTTTCTTAGTGAAGAAGAAAGTGACGGTAGCTAAGGAATAAGCATCGGCTAACTACGTGCC
>MG|2|V3|F|27|98.69|Firmicutes|Clostridia|Clostridiales|Clostridiaceae|Anaerostipes / Clostridium / Dorea / Lachnoclostridium / Oribacterium / Veillonella / [Ruminococcus]|sp.|
CCTACGGGAGGCAGCAGTGGGGAATATTGCACAATGGGGGAAACCCTGATGCAGCGACGCCGCGTGAGTGAAGAAGTATTTCGGTATGTAAAGCTCTATCAGCAGGGAAGAAGATGACAGTACCTGACTAAGAAGCCCCGGCTAACTACGTGC
>MG|2|V3|R|18|96.1|Firmicutes|Clostridia|Clostridiales|Clostridiaceae|Clostridium|sp.|
GCACGTAGTTAGCCGTGGCTTGCTCCTTAGCTACCGTCACTATCTTCACTAAGAACAGAAGTTTACAATCCGAAAACCGTCTTCCTTCACGCGGCGTTGCTGCATCAGGGTTTCCCCCATTGTGCAATATTCCCCCACTGCTGCCTCCCGTAGG
>MG|2|V3|R|11|92.9|Firmicutes|Clostridia|Clostridiales|Clostridiaceae|Clostridium|sp.|
GCACGTAGTTAGCCGATGCTTATTCCTTAGCTACCGTCACATCTTCTTCACTAAGAAAAGAAGTTTACAATCCGAAAACCGTCTTCCTTCACGCGGCGTTGCTGCATCAGGGTTTCCCCCATTGTGCAATATTCCCCACTGCTGCCTCCCGTAGG
>MG|2|V3|F|10|98.71|Firmicutes|Clostridia|Clostridiales|Clostridiaceae|Anaerostipes / Clostridium / Dorea / Lachnoclostridium / [Ruminococcus]|sp.|
CCTACGGGAGGCAGCAGTGGGGAATATTGCACAATGGGGGGAAACCCTGATGCAGCGACGCCGCGTGAGTGAAGAAGTATTTCGGTATGTAAAGCTCTATCAGCAGGGAAGAAAAATGACGGTACCTGACTAAGAAGCCCCGGCTAACTACGTGC
>MG|2|V3|F|18|95.42|Firmicutes|Clostridia|Clostridiales|Clostridiaceae|Clostridium|sp.|
CCTACGGGAGGCAGCAGTGGGGAATATTGCACAATGGGGGAAACCCTGACCGAGCAACGCCGCGTGAGGGAAGACGGTTTTCGGATTGTAAACCTCTGTCCTCTGTGAAGATAGTGACGGTAGCAGAGGAGGAAGCTCCGGCTAACTACGTGC
>MG|2|V3|F|69|87.82|Firmicutes|Clostridia|Clostridiales|Clostridiaceae|Clostridium|sp.|
CCTACGGGAGGCAGCAGTCGGGAATATTGCGCAATGGAGGAAACTCTGACGCAGTGACGCCGCGTATAGGAAGAAGGTTTTCGGATTGTAAACTATTGTCATTAGGGAAGATACAAGACAGTACCTAAAGAGGAAGCCCCGGCTAACTATGTGC
>MG|2|V3|F|48|96.75|Firmicutes|Clostridia|Clostridiales|Clostridiaceae|Clostridium|sp.|
CCTACGGGAGGCAGCAGTGGAGGGATATTGGTCAATGGGGGAAACCCTGAACCAGCAACGCCGCGTGAGGGATGACGGCCTTCGGGTTGTAAACCTCTGTCCTCTGTGAAGATAATGACGGTAGCAGAGGAGGAAGCTCCGGCTAACTACGTGC
>MG|2|V3|F|19|96.1|Firmicutes|Clostridia|Clostridiales|Clostridiaceae|Clostridium|sp.|
CCTACGGGAGGCAGCAGTGGGGAATATTGCACAATGGGGGAAACCCTGATGCAGCAACGCCGCGTGAAGGAAGACGGTTTTCGGATTGTAAACTTCTGTTCTTAGTGAAGATAGTGACGGTAGCTAAGGAGCAAGTCACGGCTAACTACGTGC
>MG|2|V3|R|12|95.45|Firmicutes|Clostridia|Clostridiales|Clostridiaceae|Clostridium|sp.|
GCACGTAGTTAGCCGGAGCTTCCTCCTCTGCTACCGTCACTATCTTCACAGAGGACAGAGGTTTACAATCCGAAAACCGTCTTCCCTCACGCGGCGTTGCTCGGTCAGGGTTCCCCCCCATTGCCGAATATCCCTCACTGCTGCCTCCCGTAGG
>MG|2|V3|R|82|91.72|Firmicutes|Clostridia|Clostridiales|Clostridiaceae|Clostridium|sp.|
GCACGTAGTTAGCCGTGGCTTTCTCACAGGGTACCGTCACTGTCTTCTTCCCCTGCGACAACGGTTTACAACCCGAAGGCCTTCTTCCCGCACGCGGCGTTGCTGCGTCAGGGTTTCCCCCATTGCGCAATATTCCCCACTGCTGCCTCCCGTAGG
>MG|2|V3|F|241|96.18|Firmicutes|Clostridia|Clostridiales|Clostridiaceae|Clostridium|aminobutyricum|
CCTACGGGAGGCAGCAGTGGGGAATATTGCACAATGGGGGAAACCCTGATGCAGCAACGCCGCGTGAGCGAAGAAGGCCTTTGGGTCGTAAAGCTCTGTCCTAGGGGAAGAAACAAATGACGGTACCCTTGGAGGAAGCCCCGGCTAACTCCGTGCC
>MG|2|V3|F|13|92.36|Firmicutes|Clostridia|Clostridiales|Clostridiaceae|Clostridium|sp.|
CCTACGGGAGGCAGCAGTGGGGAATATTGCACAATGGGGGAAACCCTGATGCAGCAACGCCGCGTGAAGGAAGACGGTTTTCGGATTGTAAAACTTCTTTTCTTAGTGAAGAAGAAAGTGACGGTAGCTAAGGAATAAGCATCGGCTAACTACGTGC
>MG|2|V3|F|17|92.31|Firmicutes|Clostridia|Clostridiales|Clostridiaceae|Clostridium|sp.|
CCTACGGGAGGCAGCAGTGGGGAATATTGGGCAATGGGGGAAACCCTGACCCAGCAACGCCGCGTGAAGGAAGAAGGCCCTCGGGTTGTAAACTTCTTTTACCAGGGACGAAGGACGTGACGGTACCTGGAGAAAAAGCAACGGCTAACTACGTGC
>MG|2|V3|R|33|92.72|Firmicutes|Clostridia|Clostridiales|Clostridiaceae|Clostridium|Clostridium|
GCACGTAGTTAGCCGTGACTTCCTCCAGTGGTACCGTCACTATCTTCCCACCAGACATAAGTTTACAACCCGAAAGCCTTCTTCCTTAACGCGGCGTTGCTGCGTCAGGGTTTCCCCCATTGCGCAATATTCCCCACTGCTGCCTCCCGTACGG
>MG|2|V3|F|10|95.42|Firmicutes|Clostridia|Clostridiales|Clostridiaceae|Clostridium|sp.|
CCTACGGGAGGCAGCAGTGGGGAATATTGCACAATGGGGAAACCCTGATGCAGCAACGCCGCGTGAAGGAAGACGGTTTTCGGATTGTAAACTTCTGTTCTTAGTGAAGATAGTGACGGTAGCTAAGGAGCAAGCCACGGCTAACTACGTGC
>MG|2|V3|R|792|90.56|Firmicutes|Clostridia|Clostridiales|Clostridiaceae|Clostridium|sp.|
GCACGTAGTTAGCCGTGGCTTCCTCATCGGGTACCGTCCTCTCGGATACCATTCCCTGCATCCGCCTCTCTTCCCCGATAACAGAACTTTACGATCCGAAGACCTTCTTCGTTCACGCGGCGTTGCTCGGTCAGGCTTTCGCCCATTGCCGAAAATTCCCTACTGCTGCCTCCCGTAGGA
>MG|2|V3|F|14|93.85|Firmicutes|Clostridia|Clostridiales|Clostridiaceae|Clostridium|sp.|
CCTACGGGAGGCAGCAGTAGGGAATTTTCGGCAATGGGCGAAAGCCTGACCGAGCAACGCCGCGTGAAGGAAGAAGTCATTCGTGATGTAAACTTCTGTTATAAAGGAAGAAACGGCGCCTGTAGGGAATGACAGGCGAGTGACGGTACTTTATGAGGAAGCCACGGCTAACTACGTGC
>MG|2|V3|F|17|94.77|Firmicutes|Clostridia|Clostridiales|Clostridiaceae|Clostridium|bovipellis|
CCTACGGGAGGCAGCAGTGGGGAATATTGCACAATGGGGGAAACCCTGATGCAGCGACGCCGCGTGAGGGAAGAAGGTCTTCGGATTGTAAACCTCTGTTGTCAGGGACGACAATGACGGTACCTGACGAGGAAGCCACGGCTAACTACGTGC
>MG|2|V3|F|11|95.42|Firmicutes|Clostridia|Clostridiales|Clostridiaceae|Clostridium|sp.|
CCTACGGGAGGCAGCAGTGGGGAATATTGCACAATGGGGGAAACCCTGATGCAGCAACGCCGCGTGAAGGAAGACGGTCTTCGGATTGTAAACTTCTGTTCTTAGTGAAGATAGTGACGGTAGCTAAGGAGCAAGCCACGGCTAACTACGTGC
>MG|2|V3|R|16|96.75|Firmicutes|Clostridia|Clostridiales|Clostridiaceae|Clostridium|sp.|
GCACGTAGTTAGCCGGAGCTTCCTCCTCTGCTACCGTCATTATCTTCACAGAGGACAGAGGTTTACAACCCGAAGGCCGTCATCCCTCACGCGGCGTTGCTGGTTCAGGGTTTCCCCCATTGACCAATATCCCTCCACTGCTGCCTCCCGTAGG
>MG|2|V3|F|181|94.84|Firmicutes|Clostridia|Clostridiales|Clostridiaceae|Clostridium|sp.|
CCTACGGGAGGCAGCAGTGGGGAATATTGCACAATGGGGGGAAACCCTGATGCAGCAACGCCGCGTGAAGGAAGACGGTTTTCGGATTGTAAACTTCTGTTCTTAGCGAAGATAGTGACGGTAGCTAAGGAGCAAGCCACGGCTAACTACGTGCC
>MG|2|V3|F|14|92.11|Firmicutes|Clostridia|Clostridiales|Clostridiaceae|Clostridium|Clostridium|
CCGTACGGGAGGCAGCAGGTGGGGAATATTGCGCAATGGGGGAAACCCTGACGCAGCAACGCCGCGTTAAGGAAGAAGGCTTTCGGGTTGTAAACTTATGTCTGGTGGGAAGATAGTGACGGTACCACTGGAGGAAGTCACGGCTAACTACGTGC
>MG|2|V3|F|12|96.05|Firmicutes|Clostridia|Clostridiales|Clostridiaceae|Clostridium|sp.|
CCTACGGGAGGCAGCAGTGGGGAATATTGCACAATGGGGGAAACCCTGATGCAGCAACGCCGCGTGAAGGAAGACGGTTTTCGGATTGTAAACTTCTGTTCTTAGTGAAGATAGTGACGGTAGCTAAGGAGCAAGCCACGGCTAACTACGTGTC
>MG|2|V3|F|150|92.81|Firmicutes|Clostridia|Clostridiales|Clostridiaceae|Clostridium|Clostridium|
CCTACGGGAGGCAGCAGTGGGGAATATTGCGCAATGGGGGAAACCCTGACGCAGCAACGCCGCGTTAAGGAAGAAGGCTTTCGGGTTGTAAACTTATGTCTGGTGGGAAGATAGTGACGGTACCACTGGAGGAAGTCACGGCTAACTACGTGC
>MG|2|V3|R|44|89.94|Firmicutes|Clostridia|Clostridiales|Clostridiaceae|Clostridium|sp.|
GCACGTAGTTAGCCGTGGCTTCCTCATCGGGTACCGTCCTCTCGGATGCCATTCCCTGCATCCGCCTCTCTTCCCCGATAACAGAACTTTACGATCCGAAGACCTTCTTCGTTCACGCGGCGTTGCTCGGTCAGGCTTTCGCCCATTGCCGAAAATTCCCTACTGCTGCCTCCCGTAGG
>MG|2|V3|R|104|96.18|Firmicutes|Clostridia|Clostridiales|Clostridiaceae|Clostridium|aminobutyricum|
GCACGGAGTTAGCCGGGGCTTCCTCCAAGGGTACCGTCATTTGTTTCTTCCCCTAGGACAGAGCTTTACGACCCAAAGGCCTTCTTCGCTCACGCGGCGTTGCTGCATCAGGGTTTCCCCCATTGTGCAATATTCCCCACTGCTGCCTCCCGTAGGA
>MG|2|V3|F|13|94.23|Firmicutes|Clostridia|Clostridiales|Clostridiaceae|Clostridium|sp.|
CCTACGGGAGGCAGCAGTGGGGAATATTGCACAATGGAGGAAACTCTGATGCAGCAACGCCGCGTGAGTGAAGAAGGTCTTCGGATTGTAAAGCTCTGTTAATCGGGACGAAAAATGACGGTACCGATAGAGGAAGCCACGGCTAACTACGTGC
>MG|2|V3|F|10|93.85|Firmicutes|Clostridia|Clostridiales|Clostridiaceae|Clostridium|sp.|
CCTACGGGAGGCAGCAGTAGGGAATTTTCGGCAATGGGCGAAAGCCTGACCGAGCAACGCCGCGTGAAGGAAGAAGTCATTCGTGATGTAAACTTCTGTTATAAAGGAAGAACGGCGCCTGTAGGGGAATGACAGGCGAGTGACGGTACTTTATGAGGAAGCCACGGCTAACTACGTGC
>MG|2|V3|R|16|94.3|Firmicutes|Clostridia|Clostridiales|Clostridiaceae|Butyricicoccus|pullicaecorum|
GCACGTAGTTAGCCGGAGCTTATTCATCAGGTACCGTCACTTCCTTCGTCCCTGATAAAAGATCTTTACAATCCGAAGACCTTCTTCGATCACGCGGCGTTGCTGCGTCAGGGTTGCCCCCATTGCGCAATATTCCCCACTGCTGCCTCCCGTAGGA
>MG|2|V3|R|43|92.99|Firmicutes|Clostridia|Clostridiales|Clostridiaceae|Clostridium|sp.|
GCACGTAGTTAGCCGTGGCTTCCTCCTTAGCTACCGTCACTTCCTTCGTCACTAAGGACAAAGGTTTACAATCCGAAGACCTTCTTCCCTCACGCGGCGTTGCTGCATCAGGCTTTCGCCCATTGTGCAATATCCCCCACTGCTGCCTCCCGTAGG
>MG|2|V3|F|12|95.45|Firmicutes|Clostridia|Clostridiales|Clostridiaceae|Clostridium|sp.|
CCTACGGGAGGCAGCAGTGGGGAATATTGCACAATGGGGGAAACCCTGATGCAGCAACGCCGCGTGAAGGAAGACGGTTTTCGGATTGTAAACTTCTGTTCTTAGTGAAGATAGTGACGGTAGCTAAGGAGCAAGCCACGGCTAAACTACGTGC
>MG|2|V3|F|21|93.82|Firmicutes|Clostridia|Clostridiales|Clostridiaceae|Clostridium|sp.|
CCTACGGGAGGCAGCAGTGGGGAATTTTCGGCAATGGGCGAAAGCCTGACCGAGCAACGCCGCGTGAAGGAAGAAGTCATTCGTGATGTAAACTTCTGTTATAAAGGAAGAACGGCGCCTGTAGGGAATGACAGGCGAGTGACGGTACTTTATGAGGAAGCCACGGCTAACTACGTGC
>MG|2|V3|F|14|94.84|Firmicutes|Clostridia|Clostridiales|Clostridiaceae|Clostridium|sp.|
CCTACGGGAGGCAGCAGTGGGGGAATATTGCACAATGGGGGGAAACCCTGATGCAGCAACGCCGCGTGAAGGAAGACGGTTTTCGGATTGTAAACTTCTGTTCTTAGCGAAGATAGTGACGGTAGCTAAGGAGCAAGCCACGGCTAACTACGTGC
>MG|2|V3|F|72|92.72|Firmicutes|Clostridia|Clostridiales|Clostridiaceae|Clostridium|Clostridium|
CCGTACGGGAGGCAGCAGTGGGGAATATTGCGCAATGGGGGAAACCCTGACGCAGCAACGCCGCGTTAAGGAAGAAGGCTTTCGGGTTGTAAACTTATGTCTGGTGGGAAGATAGTGACGGTACCACTGGAGGAAGTCACGGCTAACTACGTGC
>MG|2|V3|F|32|94.84|Firmicutes|Clostridia|Clostridiales|Clostridiaceae|Clostridium|sp.|
CCTACGGGAGGCAGCAGTGGGGAATATTGCACAATGGGGGGAAACCCTGATGCAGCAACGCCGCGTGAAGGAAGACGGTTTTCGGATTGTAAACTTCTGTTCTTAGCGAAGAATAATGACGGTAGCTAAGGAGCAAGCCACGGCTAACTACGTGC
>MG|2|V3|F|121|92.99|Firmicutes|Clostridia|Clostridiales|Clostridiaceae|Clostridium|sp.|
CCTACGGGAGGCAGCAGTGGGGGATATTGCACAATGGGCGAAAGCCTGATGCAGCAACGCCGCGTGAGGGAAGAAGGTCTTCGGATTGTAAACCTTTGTCCTTAGTGACGAAGGAAGTGACGGTAGCTAAGGAGGAAGCCACGGCTAACTACGTGC
>MG|2|V3|F|14|89.61|Firmicutes|Clostridia|Clostridiales|Clostridiaceae|Clostridium|sp.|
CCTACGGGAGGCAGCAGTAGGGAATTTTCGGCAATGGGGGGGAACCCTGACCGAGCAACGCCGCGTGAAGGAAGACGGTTTTCGGATTGTAAACTTCTGTTCTTAGTGAAGATAGTGACGGTAGCTAAGGAGCAAGCCACGGCTAACTACGTGC
>MG|2|V3|F|39|94.84|Firmicutes|Clostridia|Clostridiales|Clostridiaceae|Clostridium|sp.|
CCTACGGGAGGCAGCAGTGGGGAATATTGCACAATGGGGGGAAACCCCTGATGCAGCAACGCCGCGTGAAGGAAGACGGTTTTCGGATTGTAAACTTCTGTTCTTAGTGAAGATAGTGACGGTAGCTAAGGAGCAAGCCACGGCTAACTACGTGC
>MG|2|V3|R|10|95.51|Firmicutes|Clostridia|Clostridiales|Clostridiaceae|Clostridium|sp.|
GCACGTAGTTAGCCGTGGCTTCCTCATGAAGTACCGTCACGCACATGGCATTCCCTCCATCTGCCGTTCTTCCTTTATAACAGAAGTTTACAGAACGAATTCCTTCTTCCTTCACGCGGCGTTGCTCGGTCAGGGTTCCCCCCATTGCCGAAAATTCCCTACTGCTGCCTCCCGTAGG
>MG|2|V3|F|785|95.42|Firmicutes|Clostridia|Clostridiales|Clostridiaceae|Clostridium|sp.|
CCTACGGGAGGCAGCAGTGGGGAATATTGCACAATGGGGGAAACCCTGATGCAGCAACGCCGCGTGAAGGAAGACGGTTTTCGGATTGTAAACTTCTGTTCTTAGCGAAGATAGTGACGGTAGCTAAGGAGCAAGCCACGGCTAACTACGTGCA
>MG|2|V3|F|17|95.57|Firmicutes|Clostridia|Clostridiales|Clostridiaceae|Clostridium|sp.|
CCTACGGGAGGCAGCAGTGGGGAATATTGCACAATGGGGGGGAACCCTGATGCAGCAACGCCGCGTGAAGGAAGACGGTTTTCGGATTGTAAACTTCTATCAATAGGGACGAAGAAAGTGACGGTACCTAAATAAGAAGCCCCGGCTAACTACGTGC
>MG|2|V3|R|18|90.0|Firmicutes|Clostridia|Clostridiales|Clostridiaceae|Clostridium|sp.|
GCACGTAGTTAGCCGTGGCTTCCTCATCGGGTACCGTCCTCTCGGATACCATTCCCTGCATCCGCCTCTCTTCCCCCGATAACAGAACTTTACGATCCGAAGACCTTCTTCGTTCACGCGGCGTTGCTCGGTCAGGCTTTCGCCCATTGCCGAAAATTCCCTACTGCTGCCTCCCGTAGG
>MG|2|V3|F|14|94.16|Firmicutes|Clostridia|Clostridiales|Clostridiaceae|Clostridium|sp.|
CCTACGGGAGGCAGCAGTAGGGAATTTTCGGCAATGGGGGGAACCCTGACCGAGCAACGCCGCGTGAGGGAAGACGGTTTTCGGATTGTAAACCTCTGTCCTCTGTGAAGATAGTGACGGTAGCAGAGGAGGAAGCTCCGGCTAACTACGTGC
>MG|2|V3|F|29|96.77|Firmicutes|Clostridia|Clostridiales|Clostridiaceae|Linmingia|china|
CCTACGGGAGGCAGCAGTGGGGGATATTGCACAATGGAGGAAACTCTGATGCAGCGACGCCGCGTGAGGGAAGACGGTCTTCGGATTGTAAACCTCTGTCTTTAGGGACGAAAAAATGACGGTACCTAAGGAGGAAGCCACGGCTAACTACGTGC
>MG|2|V3|F|33|96.1|Firmicutes|Clostridia|Clostridiales|Clostridiaceae|Clostridium|sp.|
TCCTACGGGAGGCAGCAGTGGGGAATATTGCACAATGGGGGAAACCCTGATGCAGCAACGCCGCGTGAAGGAAGACGGTTTTCGGATTGTAAACTTCTGTTCTTAGTGAAGATAGTGACGGTAGCTAAGGAGCAAGCCACGGCTAACTACGTGC
>MG|2|V3|F|11|92.7|Firmicutes|Clostridia|Clostridiales|Clostridiaceae|Clostridium|sp.|
CCTACGGGAGGCAGCAGTAGGGAATTTTCGGCAATGGGCGAAAGCCTGACCGAGCAACGCCGCGTGAACGAAGAAGGTCTTCGGATCGTAAAGTTCTGTTATCGGGGAAGAGAGGCGGATGCAGGGAATGGTATCCGAGTGACGGTACTTTATGAGAAAGCCACGGCTAACTACGTGC
>MG|2|V3|F|64|96.1|Firmicutes|Clostridia|Clostridiales|Clostridiaceae|Lutispora|thermophila|
CCTACGGGAGGCAGCAGTGGGGAATATTGCACAATGGGGGAAACCCTGATGCAGCGACGCCGCGTGGAGGAAGAAGGTTTTCGGATTGTAAACTCCTGTCTTCGGGGACGATAATGACGGTACCCGAGGAGGAAGCCACGGCTAACTACGTGC
>MG|2|V3|F|24|96.15|Firmicutes|Clostridia|Clostridiales|Clostridiaceae|Clostridium|sp.|
CCTACGGGAGGCAGCAGTGGGGAATATTGGGCAATGGGCGCAAGCCTGACCCAGCAACGCCGCGTGAAGGAAGAAGGCCCTCGGGTTGTAAACTTCTTTTGTCAGGGACGAAGCAAGTGACGGTACCTGACGAATAAGCCACGGCTAACTACGTGC
>MG|2|V3|R|441|89.74|Firmicutes|Clostridia|Clostridiales|Clostridiaceae|Fonticella|tunisiensis|
GCACGTAGTTAGCCGTGGCTTGCTCTTCGATTACCGTCATTGTGTTCGTCATCGAAAACAGAAGTTTACAATCCGAAGACCTTCATCCTTCACGCGGCGTTGCTGCATCAGGCTTTCGCCCATTGTGCAATATTCCTCACTGCTGCCTCCCGTAGG
>MG|2|V3|R|10|92.7|Firmicutes|Clostridia|Clostridiales|Clostridiaceae|Clostridium|sp.|
GCACGTAGTTAGCCGTGGCTTTCTCATAAAGTACCGTCACTCGGATACCATTCCCTGCATCCGCCTCTCTTCCCCGATAACAGAACTTTACGATCCGAAGACCTTCTTCGTTCACGCGGCGTTGCTCGGTCAGGCTTTCGCCCATTGCCGAAAATTCCCTACTGCTGCCTCCCGTAGG
>MG|2|V3|F|12|94.19|Firmicutes|Clostridia|Clostridiales|Clostridiaceae|Clostridium|sp.|
CCTACGGGAGGCAGCAGGTGGGGAATATTGCACAATGGGGGAAACCCTGATGCAGCAACGCCGCGTGAAGGAAGACGGTTTTCGGATTGTAAACTTCTGTTCTTAGTGAAGAATTCTGACGGTAGCTAAGGAGCAAGCCACGGCTAACTACGTGC
>MG|2|V3|F|42|95.42|Firmicutes|Clostridia|Clostridiales|Clostridiaceae|Clostridium|sp.|
CCTACGGGAGGCAGCAGTAGGGAATATTGCACAATGGGGGAAACCCTGATGCAGCAACGCCGCGTGAAGGAAGACGGTTTTCGGATTGTAAACTTCTGTTCTTAGTGAAGATAGTGACGGTAGCTAAGGAGCAAGCCACGGCTAACTACGTGC
>MG|2|V3|F|58|95.45|Firmicutes|Clostridia|Clostridiales|Clostridiaceae|Clostridium|sp.|
CCTACGGGAGGCAGCAGTGGGGAATATTGCACAATGGGGGAAACCCTGATGCAGCAACGCCGCGTGAAGGAAGACGGTTTTCGGATTGTAAAACTTCTGTTCTTAGTGAAGATAGTGACGGTAGCTAAGGAGCAAGCCACGGCTAACTACGTGC
>MG|2|V3|F|39|95.42|Firmicutes|Clostridia|Clostridiales|Clostridiaceae|Clostridium|sp.|
CCTACGGGAGGCAGCAGTGGGGAATATTGCACAATGGGGGAAACCCTGATGCAGCGACGCCGCGTGAAGGAAGACGGTTTTCGGATTGTAAACTTCTGTTCTTAGTGAAGATAGTGACGGTAGCTAAGGAGCAAGCCACGGCTAACTACGTGC
>MG|2|V3|F|11|92.9|Firmicutes|Clostridia|Clostridiales|Clostridiaceae|Caloranaerobacter|azorensis|
CCTACGGGAGGCAGCAGTGGGGGATATTGCACAATGGGCGAAAGCCTGATGCAGCAACGCCGCGTGAGGGAAGAAGGCCTTCGGGTTGTAAACCTCTGTTCTAAGTGACGAAGAAGTGACGGTAGCTTAGGAGAAAGCCCCGGCTAACTACGTGC
>MG|2|V3|R|100|96.1|Firmicutes|Clostridia|Clostridiales|Clostridiaceae|Clostridium|sp.|
GCACGTAGTTAGCCGTGGCTTGCTCCTTAGCTACCGTCATTATCTTCACTAAGAACAGAAGTTTACAATCCGAAAACCGTCTTCCTTCACGCGGCGTTGCTGCATCAGGGTTTCCCCCCATTGTGCAATATTCCCCACTGCTGCCTCCCGTAGG
>MG|2|V3|F|21|93.85|Firmicutes|Clostridia|Clostridiales|Clostridiaceae|Clostridium|sp.|
CCTACGGGAGGCAGCAGTAGGGAATTTTCGGCAATGGGCGAAAAGCCTGACCGAGCAACGCCGCGTGAAGGAAGAAGTCATTCGTGATGTAAACTTCTGTTATAAAGGAAGAACGGCGCCTGTAGGGAATGACAGGCGAGTGACGGTACTTTATGAGGAAGCCACGGCTAACTACGTGC
>MG|2|V3|F|64|94.84|Firmicutes|Clostridia|Clostridiales|Clostridiaceae|Clostridium|sp.|
CCTGACGGGAGGCAGCAGGTGGGGAATATTGCACAATGGGGGAAACCCTGATGCAGCAACGCCGCGTGAAGGAAGACGGTTTTCGGATTGTAAACTTCTGTTCTTAGTGAAGATAGTGACGGTAGCTAAGGAGCAAGCCACGGCTAACTACGTGC
>MG|2|V3|F|10|92.31|Firmicutes|Clostridia|Clostridiales|Clostridiaceae|Clostridium|sp.|
CCTACGGGAGGCAGCAGTGGGGAATATTGGGCAATGGGCGCAAGCCTGACCCAGCAACGCCGCGTGAAGGAAGAAGGTTTTCGGATTGTAAACTTCTGTCCTTGGTGACGAAGGAAGTGACGGTAGCCAAGGAGGAAGCCCCGGCTAACTACGTGC
>MG|2|V3|F|279|96.13|Firmicutes|Clostridia|Clostridiales|Clostridiaceae|Clostridium|sp.|
CCTACGGGAGGCAGCAGTGGGGAATATTGCACAATGGGGGGAAACCCTGATGCAGCAACGCCGCGTGAAGGAAGACGGTTTTCGGATTGTAAACTTCTGTTCTTAGTGAAGATAATGACGGTAGCTAAGGAGCAAGCCACGGCTAACTACGTGCC
>MG|2|V3|R|13|99.35|Firmicutes|Clostridia|Clostridiales|Clostridiaceae|Clostridium / Eubacterium|Clostridium herbivorans / Eubacterium xylanophilum|
GCACGTAGTTAGCCGGGGCTTCTTAGTCAGGTACCGTCATTATCTTCCCTGCTGATAGAGCTTTACATACCGAAATACTTCCTCACTCACGCGGCGTCGCTGCATCAGGGTTTCCCCCATTGTGCAATATTCCCCACTGCTGCCTCCCGTAGG
>MG|2|V3|R|328|95.45|Firmicutes|Clostridia|Clostridiales|Clostridiaceae|Clostridium|sp.|
GCACGTAGTTAGCCGTGGCTTGCTCCTTAGCTACCGTCACTATCTTCGCTAAGAACAGAAGTTTACAATCCGAAAACCGTCTTCCTTCACGCGGCGTTGCTGCATCAGGGTTTCCCCCATTGTGCAATATTCCCCACTGCTGCCTCCCGTAGGA
>MG|2|V3|F|10|94.81|Firmicutes|Clostridia|Clostridiales|Clostridiaceae|Clostridium|sp.|
CCTACGGGAGGCAGCAGTGGGGAATATTGCACAATGGGGGGAAACCCTGATGCAGCAACGCCGCGTGAAGGAAGACGGTTTTCGGATTGTAAACTTCTGTTCTTAGTGAAGATAGTGACGGTAGCTAAGGAGCAAGCCACGGCTAAATACGTGC
>MG|2|V3|F|17|96.13|Firmicutes|Clostridia|Clostridiales|Clostridiaceae|Clostridium|sp.|
CCTACGGGAGGCAGCAGTGAGGGGATATTGGTCAATGGGGGGAAACCCTGAACCAGCAACGCCGCGTGAGGGATGACGGCCTTCGGGTTGTAAACCTCTGTCCTCTGTGAAGATAATGACGGTAGCAGAGGAGGAAGCTCCGGCTAACTACGTGC
>MG|2|V3|R|12|92.9|Firmicutes|Clostridia|Clostridiales|Clostridiaceae|Clostridium|bowmanii|
GCACGTAGTTAGCCGTGGCTTCCTCCTTGGCTACCGTCACTATCTTCACCAAAGACAAAAGTTTACAATCCGAAGACCTTCATCCTTCACGCGGCGTTGCTGCGTCAGGGTTGCCCCATTGCGCAATATTCCCCACTGCTGCCTCCCGTAGG
>MG|2|V3|F|11|93.89|Firmicutes|Clostridia|Clostridiales|Clostridiaceae|Clostridium|sp.|
CCTACGGGAGGCAGCAGTAGGGAATTTTCGGCAATGGGCGAAAGCCTGACCGAGCAACGCCGCGTGAAGGAAGAAGTCATTTCGTGATGTAAACTTCTGTTATAAAGGAAGAACGGCGCCTGTAGGGAATGACAGGCGAGTGACGGTACTTTATGAGGAAGCCACGGCTAACTACGTGCC
>MG|2|V3|F|26|99.35|Firmicutes|Clostridia|Clostridiales|Clostridiaceae|Clostridium / Eubacterium|Clostridium herbivorans / Eubacterium xylanophilum|
CCTACGGGAGGCAGCAGTGGGGAATATTGCACAATGGGGGAAACCCTGATGCAGCGACGCCGCGTGAGTGAGGAAGTATTTCGGTATGTAAAGCTCTATCAGCAGGGAAGATAATGACGGTACCTGACTAAGAAGCCCCGGCTAACTACGTGC
>MG|2|V3|F|12|95.42|Firmicutes|Clostridia|Clostridiales|Clostridiaceae|Clostridium|sp.|
CCTACGGGAGACAGCAGTGGGGAATATTGCACAATGGGGGAAACCCTGATGCAGCAACGCCGCGTGAAGGAAGACGGTTTTCGGATTGTAAACTTCTGTTCTTAGTGAAGATAGTGACGGTAGCTAAGGAGCAAGCCACGGCTAACTACGTGC
>MG|2|V3|F|134|92.31|Firmicutes|Clostridia|Clostridiales|Clostridiaceae|Clostridium|sp.|
CCTACGGGAGGCAGCAGTGGGGAATATTGGGCAATGGGCGCAAGCCTGACCCAGCAACGCCGCGTGAGGGAAGAAGGCTTTCGGGTTGTAAACCTCTGTCCTTGGTGACGAAGGAAGTGACGGTAGCCAAGGAGGAAGCCCCGGCTAACTACGTGC
>MG|2|V3|R|30|95.54|Firmicutes|Clostridia|Clostridiales|Clostridiaceae|Clostridium|aminobutyricum|
GCACGGAGTTAGCCGGGGCTTCCTCCAAGGGTACCGTCATTTGTTTCTTCCCCTAGGACAGAGCTTTACGACCCAAAGGCCTTCTTCGCTCACGCGGCGTTGCTGCATCAGGGTTTCCCCCCATTGTGCAATATTCCCCACTGCTGCCTCCCGTAGG
>MG|2|V3|R|1443|94.41|Firmicutes|Clostridia|Clostridiales|Clostridiaceae|Clostridium|sp.|
GCACGTAGTTAGCCGTGGCTTCCTCATAAAGTACCGTCACTCGCCTGTCATTCCCTACAGGCGCCGTTCTTCCTTTATAACAGAAGTTTACATCACGAATGACTTCTTCCTTCACGCGGCGTTGCTCGGTCAGGCTTTCGCCCATTGCCGAAAATTCCCTACTGCTGCCTCCCGTAGGA
>MG|2|V3|F|37|93.82|Firmicutes|Clostridia|Clostridiales|Clostridiaceae|Clostridium|sp.|
CCTACGGGAGGCAGCAGTAGGGAATCTTCGGCAATGGGCGAAAGCCTGACCGAGCAACGCCGCGTGAAGGAAGAAGTCATTCGTGATGTAAACTTCTGTTATAAAGGAAGAACGGCGCCTGTAGGGAATGACAGGCGAGTGACGGTACTTTATGAGGAAGCCACGGCTAACTACGTGC
>MG|2|V3|F|27|96.1|Firmicutes|Clostridia|Clostridiales|Clostridiaceae|Clostridium|sp.|
CCTACGGGAGGCAGCAGTGGGGGAATATTGCACAATGGGGGAAACCCTGATGCAGCAACGCCGCGTGAAGGAAGACGGTTTTCGGATTGTAAACTTCTGTTCTTAGTGAAGATAGTGACGGTAGCTAAGGAGCAAGCCACGGCTAACTACGTGC
>MG|2|V3|R|37|87.9|Firmicutes|Clostridia|Clostridiales|Clostridiaceae|Clostridium|sp.|
GCACATAGTTAGCCGGAGCTTCCTCCTTAGGTACTGTCTTGTATCTTCCCTAACGACAATAGTTTACAATCCGAAAACCTTCTTCCTATACGCGGCGTCACTGCGTCAGAGTTTCCTCCATTGCGCAATATTCCCGACTGCTGCCTCCCGTAGGA
>MG|2|V3|F|24|94.84|Firmicutes|Clostridia|Clostridiales|Clostridiaceae|Clostridium|sp.|
CCTACGGGAGGCAGCAGTGGGGAATATTGCACAATGGGGGGAAACCCTGATGCAGCAACGCCGCGTGAAGGAAGACGGTTTTCGGATTGTAAACTTCTGTTCTTAGTGAAGAATATTGACGGTAGCTAAGGAGCAAGCCACGGCTAACTACGTGC
>MG|2|V3|F|17|93.85|Firmicutes|Clostridia|Clostridiales|Clostridiaceae|Clostridium|sp.|
CCTACGGGAGGCAGCAGTAGGGAATTTTCGGCAATGGGCGAAAGCCTGACCGAGCAACGCCGCGTGAAGGAAGAAGTCATTCGTGATGTAAACTTCTGTTATAAAGGAAGAACGGCGCCTGTAGGGAATGACGAGGCGAGTGACGGTACTTTATGAGGAAGCCACGGCTAACTACGTGC
>MG|2|V3|F|220|93.82|Firmicutes|Clostridia|Clostridiales|Clostridiaceae|Clostridium|sp.|
CCTACGGGAGGCAGCAGTAGGGAATTTTCGGCAATGGGCGAAAGCCTGACCGAGCAACGCCGCGTGAAGGAAGAAGTCATTCGTGATGTAAACTTCTGTTATAAAGGAAGAACGGCGCCTGTAGGGAATGACAGGCGAGTGACGGTACTTTATGAGAAAGCCACGGCTAACTACGTGC
>MG|2|V3|R|22|93.82|Firmicutes|Clostridia|Clostridiales|Clostridiaceae|Clostridium|sp.|
GCACGTAGTTAGCCGTGGCTTCCTCATAAAGTACCGTCACTCGCCTGTCATTCCCTACAGGCGCCGTTCTTCCTTTATAACAGAAGTTTACATCACGAATGACTTCTTCCTTCACGCGGCGTTGCTCGGTCAGGCTTTCGCCCATTGCCGAAGATTCCCTACTGCTGCCTCCCGTAGG
>MG|2|V3|F|17|86.45|Firmicutes|Clostridia|Clostridiales|Clostridiaceae|Clostridium|sp.|
CCTACGGGAGGCAGCAGTAGGGAATTTTCGGCAATGGGGGGAACCCTGACCGAGCAACGCCGCGTGAAGGAAGAAGGAATTCGTTCTGTAAACTTCTGTTCTTAGTGAAGATAGTGACGGTAGCTAAGGAGCAAGCCACGGCTAACTACGTGC
>MG|2|V3|F|10|94.84|Firmicutes|Clostridia|Clostridiales|Clostridiaceae|Clostridium|sp.|
CCTACGGGAGGCAGCAGTGGGGAATATTGCACAATGGGGGGAAACCCTGATGCAGCAACGCCGCGTGAAGGAAGACGGTTTTTCGGATTGTAAACTTCTGTTCTTAGTGAAGATAGTGACGGTAGCTAAGGAGCAAGCCACGGCTAACTACGTGC
>MG|2|V3|R|75|92.36|Firmicutes|Clostridia|Clostridiales|Clostridiaceae|Clostridium|sp.|
GCACGTAGTTAGCCGATGCTTATTCCTTAGCTACCGTCACTTTCTTCTTCACTAAGAAAAGAAGTTTACAATCCGAAAACCGTCTTCCTTCACGCGGCGTTGCTGCATCAGGGTTTCCCCCCATTGTGCAATATTCCCCACTGCTGCCTCCCGTAGG
>MG|2|V3|F|17|95.48|Firmicutes|Clostridia|Clostridiales|Clostridiaceae|Clostridium|sp.|
CCTACGGGAGGCAGCAGTGAGGGGATATTCGGCAATGGGGGGAAACCCTGACCGAGCAACGCCGCGTGAGGGAAGACGGTTTTCGGATTGTAAACCTCTGTCCTCTGTGAAGATAGTGACGGTAGCAGAGGAGGAAGCTCCGGCTAACTACGTGC
>MG|2|V3|F|859|96.73|Firmicutes|Clostridia|Clostridiales|Clostridiaceae|Clostridium|sp.|
CCTACGGGAGGCAGCAGTGGGGAATATTGCACAATGGGGGAAACCCTGATGCAGCAACGCCGCGTGAAGGAAGACGGTTTTCGGATTGTAAACTTCTGTTCTTAGTGAAGATAATGACGGTAGCTAAGGAGCAAGCCACGGCTAACTACGTGC
>MG|2|V3|F|30|86.54|Firmicutes|Clostridia|Clostridiales|Clostridiaceae|Clostridium|proteolyticum|
CCTACGGGAGGCAGCAGTCGGGAATATTGCGCAATGGAGGAAACTCTGACGCAGTGACGCCGCGTGCAGGAAGAAGGTTTTCGGATTGTAAACTGCTTTAGACAGGGAAGATAATGACAGTACCTGTAGAATAAGCTCCGGCTAACTACGTGCC
>MG|2|V3|F|50|94.27|Firmicutes|Clostridia|Clostridiales|Clostridiaceae|Butyricicoccus|pullicaecorum|
CCTACGGGAGGCAGCAGTGGGGAATATTGCGCAATGGGGGCAACCCTGACGCAGCAACGCCGCGTGATCGAAGAAGGTCTTCGGATTGTAAAGATCTTTTATCAGGGACGAAGGAAGTGACGGTACCTGATGAATAAGCTCCGGCTAACTACGTGC
>MG|2|V3|F|56|93.51|Firmicutes|Clostridia|Clostridiales|Clostridiaceae|Clostridium|sp.|
CCTACGGGAGGCAGCAGTGGGGGATATTGCACAATGGGGGAAACCCTGATGCAGCAACGCCGCGTGAACGAAGAAGGCCTTCGGGTTGTAAAGTTCTGTTCTTAGTGAAGAAGCATGACGGTAGCTAAGGAGAAAGCTCCGGCTAACTACGTGC
>MG|2|V3|F|130|91.06|Firmicutes|Clostridia|Clostridiales|Clostridiaceae|Clostridium|sp.|
CCTACGGGAGGCAGCAGTAGGGAATTTTCGGCAATGGGCGAAAGCCTGACCGAGCAACGCCGCGTGAACGAAGAAGGTCTTCGGATCGTAAAGTTCTGTTATCGGGGAAGAGAGGCGGATACAGGGAATGGTATCCGAGAGGACGGTACCCGATGAGGAAGCCACGGCTAACTACGTGC
>MG|2|V3|F|27|96.08|Firmicutes|Clostridia|Clostridiales|Clostridiaceae|Clostridium|sp.|
CCTACGGGAGGCAGCAGTGAGGGATATTCGGCAATGGGGGGAACCCTGACCGAGCAACGCCGCGTGAGGGAAGACGGTTTTCGGATTGTAAACCTCTGTCCTCTGTGAAGATAGTGACGGTAGCAGAGGAGGAAGCTCCGGCTAACTACGTGC
>MG|2|V3|F|22|95.45|Firmicutes|Clostridia|Clostridiales|Clostridiaceae|Clostridium|sp.|
CCTACGGGAGGCAGCAGTGAGGGATATTCGGCAATGGGGGGGAACCCTGACCGAGCAACGCCGCGTGAGGGAAGACGGTTTTCGGATTGTAAACCTCTGTCCTCTGTGAAGATAGTGACGGTAGCAGAGGAGGAAGCTCCGGCTAACTACGTGC
>MG|2|V3|F|10|96.07|Firmicutes|Clostridia|Clostridiales|Clostridiaceae|Clostridium|sp.|
CCTACGGGAGGCAGCAGTAGGGAATTTTCGGCAATGGGGGGAACCCTGACCGAGCAACGCCGCGTGAAGGAAGAAGGAATTCGTTCTGTAAACTTCTGTTATGAAGGAAGAACGGCAGATGGAGGGAATGCCATGTGCGTGACGGTACTTCATGAGGAAGCCACGGCTAACTACGTGC
>MG|2|V3|F|16|91.03|Firmicutes|Clostridia|Clostridiales|Clostridiaceae|Clostridium|sp.|
CCGTACGGGAGGCAGCAGGTGGGGAATATTGCGCAATGGGGGAAACCCTGACGCAGCAACGCCGCGTGCGGGAAGAAGGCCTTCGGGTTGTAAACCGTTGTCGCAGGGGAAGAAGACAGTGACGGTACCCTGTGAGAAAGCCACGGCTAACTACGTGC
>MG|2|V3|F|16|96.1|Firmicutes|Clostridia|Clostridiales|Clostridiaceae|Clostridium|sp.|
CCTACGGGAGGCAGCAGTGAGGGGATATTCGGCAATGGGGGAAACCCTGACCGAGCAACGCCGCGTGAGGGAAGACGGTTTTCGGATTGTAAACCTCTGTCCTCTGTGAAGATAGTGACGGTAGCAGAGGAGGAAGCTCCGGCTAACTACGTGC
>MG|2|V3|F|11|95.45|Firmicutes|Clostridia|Clostridiales|Clostridiaceae|Clostridium|sp.|
CCTACGGGAGGCAGCAGTGGAGGGATATTCGGCAATGGGGGGAACCCTGACCGAGCAACGCCGCGTGAGGGAAGACGGTTTTCGGATTGTAAACCTCTGTCCTCTGTGAAGATAGTGACGGTAGCAGAGGAGGAAGCTCCGGCTAACTACGTGC
>MG|2|V3|R|17|95.42|Firmicutes|Clostridia|Clostridiales|Clostridiaceae|Clostridium|sp.|
GCACGTAGTTAGCCGTGGCTTGCTCCTTAGCTACCGTCACTATCTTCACTAAGAACAGAAGTTTACAATCCGAAAACCGTCTTCCTTCACGCGGCGTCGCTGCATCAGGGTTTCCCCCATTGTGCAATATTCCCCACTGCTGCCTCCCGTAGG
>MG|2|V3|F|19|95.51|Firmicutes|Clostridia|Clostridiales|Clostridiaceae|Clostridium|sp.|
CCTACGGGAGGCAGCAGTGGGGAATATTGGGCAATGGGCGGAAGCCTGACCCAGCAACGCCGCGTGAAGGAAGAAGGCCCTCGGGTTGTAAACTTCTTTTGTCAGGGACGAAGCAAGTGACGGTACCTGACGAATAAGCCACGGCTAACTACGTGC
>MG|2|V3|F|22|90.5|Firmicutes|Clostridia|Clostridiales|Clostridiaceae|Clostridium|sp.|
CCTACGGGAGGCAGCAGTAGGGAATTTTCGGCAATGGGCGAAGCCTGACCGAGCAACGCCGCGTGAACGAAGAAGGTCTTCGGATCGTAAAGTTCTGTTATCGGGGAAGAGAGGCGGATGCAGGGAATGGTATCCGAGAGGACGGTACCCGATGAGGAAGCCACGGCTAACTACGTGC
>MG|2|V3|F|19|95.45|Firmicutes|Clostridia|Clostridiales|Clostridiaceae|Clostridium|sp.|
CCTACGGGAGGCAGCAGTGGGGAATATTGCGCAATGGGGGAAACCCTGATGCAGCAACGCCGCGTGAAGGAAGACGGTTTTCGGATTGTAAACTTCTGTTCTTAGTGAAGATAGTGACGGTAGCTAAGGAGCAAGCCACGGCTAACTACGTGCC
>MG|2|V3|F|32|89.81|Firmicutes|Clostridia|Clostridiales|Clostridiales Family XIII. Incertae Sedis|Eubacterium|infirmum|
CCTACGGGAGGCAGCAGTGGGGGATATTGCGCAATGGGGGGAACCCTGACGCAGCAACGCCGCGTGAAGGAAGAAGGCCTCGGGTTGTAAACTTTTGTTGCAAGGGAAGAAATAAATGACGGTACCTTGTGAGGAAGCCACGGCTAACTACGTGC
>MG|2|V3|F|40|89.24|Firmicutes|Clostridia|Clostridiales|Clostridiales Family XIII. Incertae Sedis|Eubacterium|infirmum|
CCTACGGGAGGCAGCAGTGGGGGATATTGCGCAATGGGGGGGAACCCTGACGCAGCAACGCCGCGTGAAGGAAGAAGGCCTCGGGTTGTAAACTTTTGTTGCAAGGGAAGAAATAAATGACGGTACCTTGTGAGGAAGCCACGGCTAACTACGTGC
>MG|2|V3|R|14|89.87|Firmicutes|Clostridia|Clostridiales|Clostridiales Family XIII. Incertae Sedis|Eubacterium|infirmum|
GCACGTAGTTAGCCGTGGCTTCCTCACAAGGTACCGTCATTTATTTCTTCCCTTGCAACAAAAGTTTACAACCCGAAGGCCTTCTTCCTTCACGCGGCGTTGCTGCGTCAGGGTTCCCCCCCATTGCGCAATATCCCCCACTGCTGCCTCCCGTAGG
>MG|2|V3|F|17|90.45|Firmicutes|Clostridia|Clostridiales|Clostridiales Family XIII. Incertae Sedis|Eubacterium|infirmum|
CCTACGGGAGGCAGCAGTGGGGGATATTGCGCAATGGGGGGAACCCTGACGCAGCAACGCCGCGTGAAGGAAGAAGGCCTTCGGGTTGTAAACTTTTGTTGCAAGGGAAGAAATAAATGACGGTACCTTGTGAGGAAGCCACGGCTAACTACGTGC
>MG|2|V3|R|13|89.81|Firmicutes|Clostridia|Clostridiales|Clostridiales Family XIII. Incertae Sedis|Eubacterium|infirmum|
GCACGTAGTTAGCCGTGGCTTCCTCACAAGGTACCGTCATTTATTTCTTCCCTTGCAACAAAAGTTTACAACCCGAGGCCTTCTTCCTTCACGCGGCGTTGCTGCGTCAGGGTTCCCCCCATTGCGCAATATCCCCCACTGCTGCCTCCCGTAGG
>MG|2|V3|F|23|89.87|Firmicutes|Clostridia|Clostridiales|Clostridiales Family XIII. Incertae Sedis|Eubacterium|infirmum|
CCTACGGGAGGCAGCAGTGGGGGATATTGCGCAATGGGGGGGAACCCTGACGCAGCAACGCCGCGTGAAGGAAGAAGGCCTTCGGGTTGTAAACTTTTGTTGCAAGGGAAGAAATAAATGACGGTACCTTGTGAGGAAGCCACGGCTAACTACGTGC
>MG|2|V3|F|104|88.44|Firmicutes|Clostridia|Clostridiales|Eubacteriaceae|Eubacterium|sp.|
CCTACGGGAGGCAGCAGTGAGGAATATTGGTCAATGGGCGGAAGCCTGAACCAGCCATGCCGCGTGAAGGAATGAGGCCCTATGGGTCGTAAACTTCTTTTGTGGCGGAGCAATAAGGTCCACGCGTGGGCCGACGAGAGTACGTCACGAATAAGCATCGGCTAACTCCGTGC
>MG|2|V3|F|1291|89.24|Firmicutes|Clostridia|Clostridiales|Eubacteriaceae|Eubacterium|coprostanoligenes|
CCTACGGGAGGCAGCAGTGAGGGATATTGCACAATGGGCGCAAGCCTGATGCAGCAACGCCGCGTGAAGGATGAAGGTCTTCGGATTGTAAACTTCTGTTTTCGATGACGAACACAATGACGGTAATCGAAGAGCAAGCCACGGCTAACTACGTGC
>MG|2|V3|F|31|85.16|Firmicutes|Clostridia|Clostridiales|Eubacteriaceae|Eubacterium|sp.|
CCTACGGGAGGCAGCAGTTAGGAATATTCGTCAATGGGGGAAACCCTGAACGAGCAATGCCGCGTGAGTGATGAAGGCCCTATGGGTTGTAAAACTCTGTTATTTGGGAAGAATGACTAGTATAGGAAATGATATTAGTTTGACGGTACCTTATCAGAAAGCCCCGGCTAACTACGTGC
>MG|2|V3|F|13|99.35|Firmicutes|Clostridia|Clostridiales|Eubacteriaceae|Clostridium / Eubacterium|Clostridium oroticum / Eubacterium contortum / Eubacterium fissicatena|
CCTACGGAGGCAGCAGTGGGGAATATTGCACAATGGGGGAAACCCTGATGCAGCGACGCCGCGTGAAGGATGAAGTATTTCGGTATGTAAACTTCTATCAGCAGGGAAGAAAATGACGGTACCTGACTAAGAAGCCCCGGCTAACTACGTGC
>MG|2|V3|R|16|84.15|Firmicutes|Clostridia|Clostridiales|Eubacteriaceae|Eubacterium|sp.|
GCACGTAGTTAGCCGGGGGCTTTCTGATAAGGTACCGTCAAACTAATATCATTTCCTATACTAGTCATTCTTCCCAAATAACAGAGTTTTACAACCCATAGGGCCTTCATCACTCACGCGGCATTGCTCGTTCAGGGTTTCCCCCATTGACGAATATTCCTAACTGCTGTCTCCCGTAGG
>MG|2|V3|R|14|99.35|Firmicutes|Clostridia|Clostridiales|Eubacteriaceae|Clostridium / Eubacterium|Clostridium oroticum / Eubacterium contortum / Eubacterium fissicatena|
GCACGTATTTAGCCGGGGCTTCTTAGTCAGGTACCGTCATTTTCTTCCCTGCTGATAGAAGTTTACATACCGAAATACTTCATCCTTCACGCGGCGTCGCTGCATCAGGGTTTCCCCCATTGTGCAATATTCCCCACTGCTGCCTCCCGTAGG
>MG|2|V3|F|47|99.35|Firmicutes|Clostridia|Clostridiales|Eubacteriaceae|Clostridium / Eubacterium|Clostridium oroticum / Eubacterium contortum / Eubacterium fissicatena|
CCTACGGGAGGCAGCAGTGGGGAATATTGCACAATGGGGGAAACCCTGATGCAGCGACGCCGCGTGAAGGATGAAGTATTTCGGTATGTAAACTTCTATCAGCAGGGAAGAAAATGACGGTACCTGACTAAGAAGCCCCGGCTAAATACGTGC
>MG|2|V3|F|35|99.35|Firmicutes|Clostridia|Clostridiales|Eubacteriaceae|Clostridium / Eubacterium|Clostridium oroticum / Eubacterium contortum / Eubacterium fissicatena|
TCCTACGGGAGGCAGCAGTGGGGAATATTGCACAATGGGGGAAACCCTGATGCAGCGACGCCGCGTGAAGGATGAAGTATTTCGGTATGTAAACTTCTATCAGCAGGGAAGAAAGTGACGGTACCTGACTAAGAAGCCCCGGCTAACTACGTGC
>MG|2|V3|F|108|99.35|Firmicutes|Clostridia|Clostridiales|Eubacteriaceae|Clostridium / Eubacterium|Clostridium oroticum / Eubacterium contortum / Eubacterium fissicatena|
CCTACGGGAGGCAGCAGTGGGGGATATTGCACAATGGGGGAAACCCTGATGCAGCGACGCCGCGTGAAGGATGAAGTATTTCGGTATGTAAACTTCTATCAGCAGGGAAGAAAATGACGGTACCTGACTAAGAAGCCCCGGCTAACTACGTGC
>MG|2|V3|F|25|94.87|Firmicutes|Clostridia|Clostridiales|Eubacteriaceae|Eubacterium|coprostanoligenes|
CCTACGGGAGGCAGCAGTGGGGGAATATTGCACAATGGGGGGAAACCCTGATGCAGCAACGCCGCGTGAAGGAAGACGGTTTTCGGATTGTAAACTTCTGTTCTTAGTGAAGAAGAATGACGGTAGCTAAGGAGCAAGCCACGGCTAACTACGTGC
>MG|2|V3|F|395|95.48|Firmicutes|Clostridia|Clostridiales|Eubacteriaceae|Eubacterium|coprostanoligenes|
CCTACGGGAGGCAGCAGTGGGGAATATTGCACAATGGGGGGAAACCCTGATGCAGCAACGCCGCGTGAAGGAAGACGGTTTTCGGATTGTAAACTTCTGTTCTTAGTGAAGAAGAATGACGGTAGCTAAGGAGCAAGCCACGGCTAACTACGTGC
>MG|2|V3|R|45|84.15|Firmicutes|Clostridia|Clostridiales|Eubacteriaceae|Eubacterium|sp.|
GCACGTAGTTAGCCGGGGCTTTCTGATAAGGTACCGTCAAACTAATATCATTTCCTATACTAGTCATTCTTCCCAAATAACAGAGTTTTACAACCCATAGGGCCTTCATCACTCACGCGGCATTGCTCGTTCAGGGTTTCCCCCCATTGACGAATATTCCTAACTGCTGTCTCCCGTAGG
>MG|2|V3|F|17|99.35|Firmicutes|Clostridia|Clostridiales|Eubacteriaceae|Clostridium / Eubacterium|Clostridium oroticum / Eubacterium contortum / Eubacterium fissicatena|
CCTACGGGAGGCAGCAGTGGGGAATATTGCACAATGGGGAAACCCTGATGCAGCGACGCCGCGTGAAGGATGAAGTATTTCGGTATGTAAACTTCTATCAGCAGGGAAGAAAATGACGGTACCTGACTAAGAAGCCCCGGCTAACTACGTGC
>MG|2|V3|F|12|94.87|Firmicutes|Clostridia|Clostridiales|Eubacteriaceae|Eubacterium|coprostanoligenes|
CCTGACGGGAGGCAGCAGGTGGGGAATATTGCACAATGGGGGAAACCCTGATGCAGCAACGCCGCGTGAAGGAAGACGGTTTTCGGATTGTAAACTTCTGTTCTTAGTGAAGAAGAATGACGGTAGCTAAGGAGCAAGCCACGGCTAACTACGTGC
>MG|2|V3|R|10|94.87|Firmicutes|Clostridia|Clostridiales|Eubacteriaceae|Eubacterium|coprostanoligenes|
GCACGTAGTTAGCCGTGGCTTGCTCCTTAGCTACCGTCATTCTTCTTCACTAAGAACAGAAGTTTACAATCCGAAAACCGTCTTCCTTCACGCGGCGTTGCTGCATCAGGGTTTCCCCCCATTGTGCAATATTCCCCCACTGCTGCCTCCCGTAGG
>MG|2|V3|F|73|95.45|Firmicutes|Clostridia|Clostridiales|Eubacteriaceae|Eubacterium|coprostanoligenes|
CCTACGGGAGGCAGCAGTGGGGAATATTGCACAATGGGGGAAACCCTGATGCAGCAACGCCGCGTGAAGGAAGACGGTTTTCGGATTGTAAACTTCTGTTCTTAGTGAAGAATATTGACGGTAGCTAAGGAGCAAGCCACGGCTAACTACGTGC
>MG|2|V3|F|54|84.15|Firmicutes|Clostridia|Clostridiales|Eubacteriaceae|Eubacterium|sp.|
CCTACGGGAGACAGCAGTTAGGAATATTCGTCAATGGGGGAAACCCTGAACGAGCAATGCCGCGTGAGTGATGAAGGCCCTATGGGTTGTAAAAACTCTGTTATTTGGGAAGAATGACTAGTATAGGAAATGATATTAGTTTGACGGTACCTTATCAGAAAGCCCCGGCTAACTACGTGC
>MG|2|V3|F|162|95.45|Firmicutes|Clostridia|Clostridiales|Eubacteriaceae|Eubacterium|coprostanoligenes|
CCTACGGGAGGCAGCAGTGGGGAATATTGCACAATGGGGGAAACCCTGATGCAGCAACGCCGCGTGAAGGAAGACGGTTTTCGGATTGTAAACTTCTGTTCTTAGCGAAGAATAATGACGGTAGCTAAGGAGCAAGCCACGGCTAACTACGTGC
>MG|2|V3|F|231|95.48|Firmicutes|Clostridia|Clostridiales|Eubacteriaceae|Eubacterium|sp.|
CCTACGGGAGGCAGCAGTGGGGAATATTGCACAATGGGCGCAAGCCTGATGCAGCAACGCCGCGTGAAGGATGAAGGTCTTCGGATCGTAAACTTCTGTCCTAAGGGAAGAATAAATGACGGTACCTTTGGAGGAAGCCCCGGCTAACTACGTGC
>MG|2|V3|F|12|99.35|Firmicutes|Clostridia|Clostridiales|Eubacteriaceae|Clostridium / Eubacterium|Clostridium oroticum / Eubacterium contortum / Eubacterium fissicatena|
CCTGACGGGAGGCAGCAGTGGGGAATATTGCACAATGGGGGAAACCCTGATGCAGCGACGCCGCGTGAAGGATGAAGTATTTCGGTATGTAAACTTCTATCAGCAGGGAAGAAAATGACGGTACCTGACTAAGAAGCCCCGGCTAACTACGTGC
>MG|2|V3|R|103|95.51|Firmicutes|Clostridia|Clostridiales|Eubacteriaceae|Eubacterium|sp.|
GCACGTAGTTAGCCGGGGCTTCCTCCAAAGGTACCGTCATTTGTTCTTCCCTTAGGACAGAAGTTTACGATCCGAAGACCTTCATCCTTCACGCGGCGTTGCTGCATCAGGCTTGCGCCCATTGTGCAATATTCCCCACTGCTGCCTCCCGTAGGA
>MG|2|V3|F|458|99.35|Firmicutes|Clostridia|Clostridiales|Eubacteriaceae|Clostridium / Eubacterium|Clostridium oroticum / Eubacterium contortum / Eubacterium fissicatena|
CCTACGGGAGGCAGCAGTGGGGAATATTGCACAATGGGGGAAACCCTGATGCAGCGACGCCGCGTGAAGGATGAAGTATTTCGGTATGTAAACTTCTATCAGCAGGGAAGAAAATGACGGTACCTGAGTAAGAAGCCCCGGCTAACTACGTGC
>MG|2|V3|F|10|99.35|Firmicutes|Clostridia|Clostridiales|Eubacteriaceae|Clostridium / Eubacterium|Clostridium oroticum / Eubacterium contortum / Eubacterium fissicatena|
CCTACGGGAGGCAGCAGTGGGGAATATTGCACAATGGGGGAAACCCTGATGCAGCGACGCCGCGTGAAGGATGAAGTATTTCGGTATGTAAACTTCTATCAGCAGGGAAGAAAATGGCGGTACCTGACTAAGAAGCCCCGGCTAACTACGTGC
>MG|2|V3|F|17|89.94|Firmicutes|Clostridia|Clostridiales|Eubacteriaceae|Eubacterium|coprostanoligenes|
CCTACGGGAGGCAGCAGTGGGGGAATATTGCACAATGGGCGCAAGCCTGATGCAGCAACGCCGCGTGAAGGATGAAGGTCTTCGGATTGTAAACTTCTGTTTTCGATGACGAACACAATGACGGTAATCGAAGAGCAAGCCACGGCTAACTACGTGC
>MG|2|V3|F|197|99.35|Firmicutes|Clostridia|Clostridiales|Eubacteriaceae|Clostridium / Eubacterium|Clostridium oroticum / Eubacterium contortum / Eubacterium fissicatena|
CCTACGGGAGGCAGCAGTGGGGAATATTGCACAATGGGGGAAACCCTGATGCAGCGACGCCGCGTGAAGGATGAAGTATTTCGGTATGTAAACTTCTATCAGCAGGGAAGAAAAATGACGGTACCTGACTAAGAAGCCCCGGCTAACTACGTGC
>MG|2|V3|F|15|83.7|Firmicutes|Clostridia|Clostridiales|Eubacteriaceae|Eubacterium|sp.|
CCTACGGGAGACAGCAGTTAGGAATATTCGTCAATGGGGGGAAACCCTGAACGAGCAATGCCGCGTGAGTGATGAAGGCCCTATGGGTTGTAAAAACTCTGTTATTTGGGAAGAATGACTAGTATAGGAAATGATATTAGTTTGACGGTACCTTATCAGAAAGCCCCGGCTAACTACGTGC
>MG|2|V3|F|17|94.87|Firmicutes|Clostridia|Clostridiales|Eubacteriaceae|Eubacterium|coprostanoligenes|
CCTACGGGAGGCAGCAGTGGGGAATATTGCACAATGGGGGAAACCCTGATGCAGCAACGCCGCGTGAAGGAAGACGGTTTTCGGATTGTAAACTTCTTTTCTTAGTGAAGAAGAAAGTGACGGTAGCTAAGGAGCAAGCCACGGCTAACTACGTGC
>MG|2|V3|F|11|95.48|Firmicutes|Clostridia|Clostridiales|Eubacteriaceae|Eubacterium|coprostanoligenes|
CCTACGGGAGGCAGCAGTGGGGAATATTGCACAATGGGGGAAACCCTGATGCAGCAACGCCGCGTGAAGGAAGACGGTTTTCGGATTGTAAAACTTCTGTTCTTAGTGAAGAAGAATGACGGTAGCTAAGGAGCAAGCCACGGCTAACTACGTGC
>MG|2|V3|R|496|96.13|Firmicutes|Clostridia|Clostridiales|Eubacteriaceae|Eubacterium|coprostanoligenes|
GCACGTAGTTAGCCGTGGCTTGCTCCTTAGCTACCGTCATTCTTCTTCACTAAGAACAGAAGTTTACAATCCGAAAACCGTCTTCCTTCACGCGGCGTTGCTGCATCAGGGTTTCCCCCATTGTGCAATATTCCCCACTGCTGCCTCCCGTAGGA
>MG|2|V3|F|10|99.35|Firmicutes|Clostridia|Clostridiales|Eubacteriaceae|Clostridium / Eubacterium|Clostridium oroticum / Eubacterium contortum / Eubacterium fissicatena|
CCTACGGGAGGCAGCAGTGGGGAATATTGCACAATGGGGGAAACCCTGATGCAGCGACGCTGCGTGAAGGATGAAGTATTTCGGTATGTAAACTTCTATCAGCAGGGAAGAAAATGACGGTACCTGACTAAGAAGCCCCGGCTAACTACGTGC
>MG|2|V3|R|10|87.28|Firmicutes|Clostridia|Clostridiales|Eubacteriaceae|Eubacterium|sp.|
GCACGGAGTTAGCCGATGCTTATTCGTGACGTAATCTCATCGGACCACACGTGATCCTTATTGCTCCGCCACAAAAGAAGTTTACGACCCGTAGGGCCTTATTCCTTCACGCGGCATGGCTGGTTCAGGCTTCCGCCCATTGACCAATATTCCTCACTGCTGCCTCCCGTAGG
>MG|2|V3|F|22|85.08|Firmicutes|Clostridia|Clostridiales|Eubacteriaceae|Eubacterium|sp.|
CCTACGGGAGACAGCAGTTAGGAATATTCGTCAATGGGGGAAACCCTGAACGAGCAATGCCGCGTGAGTGATGAAGGCCTATGGGTTGTAAAACTCTGTTATTTGGGAAGAATGACTAGTATAGGAAATGATATTAGTTTGACGGTACCTTATCAGAAAGCCCCGGCTAACTACGTGC
>MG|2|V3|F|13|88.54|Firmicutes|Clostridia|Clostridiales|Eubacteriaceae|Eubacterium|coprostanoligenes|
CCTACGGGAGGCAGCAGTGAGGGATATTGCACAATGGGCGCAAGCCTGATGCAGCAACGCCGCGTGAAGGATGAAGGTCTTCGGATTGTAAACTTCTGTTTCGATGACGAACACAATGACGGTAATCGAAGAGCAAGCCACGGCTAACTACGTGC
>MG|2|V3|F|26|99.35|Firmicutes|Clostridia|Clostridiales|Eubacteriaceae|Clostridium / Eubacterium|Clostridium oroticum / Eubacterium contortum / Eubacterium fissicatena|
CCTACGGGAGGCAGCAGTGGGGGAATATTGCACAATGGGGGAAACCCTGATGCAGCGACGCCGCGTGAAGGATGAAGTATTTCGGTATGTAAACTTCTATCAGCAGGGAAGAAAATGACGGTACCTGACTAAGAAGCCCCGGCTAACTACGTGC
>MG|2|V3|F|75|93.63|Firmicutes|Clostridia|Clostridiales|Eubacteriaceae|Eubacterium|sp.|
CCTACGGGAGGCAGCAGTGGGGAATATTGCACAATGGGCGAAAGCCTGATGCAGCAACGCCGCGTGAAGGAAGAAGGCTTTCGGGTCGTAAACTTCTGTCCTAGGGGAAGATAATGACGCAACCCTTGGAGGAAGCCCCGGCTAACTACGTGCC
>MG|2|V3|R|20|84.78|Firmicutes|Clostridia|Clostridiales|Eubacteriaceae|Eubacterium|sp.|
GCACGTAGTTAGCCGTGGCTTTCTTGAATGGTACCGTCAGACTAGAAGCATTTCCTCATCTAGTTATTCGTTCCAAACAACAGTGCTTTACAACCCATAGGGCCTTCATCGCACACGCGGCATTGCTCGTTCAGGGTTTCCCCCATTGACGAATATTCCTAACTGCTGTCTCCCGTAGGA
>MG|2|V3|R|1246|99.35|Firmicutes|Clostridia|Clostridiales|Eubacteriaceae|Clostridium / Eubacterium|Clostridium oroticum / Eubacterium contortum / Eubacterium fissicatena|
GCACGTAGTTAGCCGGGGCTTCTTAGTCAGGTACCGTCACTTTCTTCCCTGCTGATAGAAGTTTACATACCGAAATACTTCATCCTTCACGCGGCGTCGCTGCATCAGGGTTTCCCCCATTGTGCAATATTCCCCACTGCTGCCTCCCGTAGGA
>MG|2|V3|R|14|99.35|Firmicutes|Clostridia|Clostridiales|Eubacteriaceae|Clostridium / Eubacterium|Clostridium oroticum / Eubacterium contortum / Eubacterium fissicatena|
GCACGTAGTTAGCCGGGGCTTCTTAGTCAGGTACCGTCATTTTCTTCCCTGCTGATAGAAGTTTACATACCGAAAATACTTCATCCTTCACGCGGCGTCGCTGCATCAGGGTTTCCCCCATTGTGCAATATTCCCCACTGCTGCCTCCCGTAGG
>MG|2|V3|R|16|86.93|Firmicutes|Clostridia|Clostridiales|Eubacteriaceae|Eubacterium|sp.|
GCACGGAGTTAGCCGATGCTTATTCCACGGGTACTCTCGTCGCGCCACGCATGGCGCTTATTGCTCCCCGTCAAAAGCAGTTCATCGCCCGTAGGGCGGTTCGCCTGCACGCGGCATGGCTGGATCAGGATCTCTCCCATTGTCCAATATTCCTCACTGCTGCCTCCCGTAGG
>MG|2|V3|R|15|93.59|Firmicutes|Clostridia|Clostridiales|Eubacteriaceae|Eubacterium|sp.|
GCACGTAATTAGCCGGGACTTCCTCGATAGGTACCGTCATTCTTTCTTCCCTATCAACAGAGCTTTACAATCCGAAAACCTTCCTCACTCACGCGGTATTGCTGCGTCAGGGTTGCCCCCATTGCGCAATATTCCCCACTGCTGCCTCCCGTAGGA
>MG|2|V3|F|15|84.07|Firmicutes|Clostridia|Clostridiales|Eubacteriaceae|Eubacterium|sp.|
CCTACGGGAGACAGCAGTTAGGAATATTCGTCAATGGAGGAAACCCTGAACGAGCAATGCCGCGTGAGTGATGAAGGCCCTATGGGTTGTAAAACTCTGTTATTTGGGAAGAATGACTAGTATAGGAAATGATATTAGTTTGACGGTACCTTATCAGAAAGCCCCGGCTAACTACGTGC
>MG|2|V3|R|27|99.35|Firmicutes|Clostridia|Clostridiales|Eubacteriaceae|Clostridium / Eubacterium|Clostridium oroticum / Eubacterium contortum / Eubacterium fissicatena|
GCACGTAGTTAGCCGGGGGCTTCTTAGTCAGGTACCGTCATTTTCTTCCCTGCTGATAGAAGTTTACATACCGAAATACTTCATCCTTCACGCGGCGTCGCTGCATCAGGGTTTCCCCCATTGTGCAATATTCCCCACTGCTGCCTCCCGTAGGA
>MG|2|V3|F|11|93.51|Firmicutes|Clostridia|Clostridiales|Eubacteriaceae|Eubacterium|angustum|
CCTACGGGAGGCAGCAGTGGGGAATATTGCACAATGGGGGAAACCCTGATGCAGCAACGCCGCGTGAAGGAAGAAGGCCTTTTGGGTCGTAAACTTCTGTTCTAAGGGAAGATAGTGACGGTACCTTAGGAGCAAGTCCCGGCTAACTACGTGCG
>MG|2|V3|R|10|99.35|Firmicutes|Clostridia|Clostridiales|Eubacteriaceae|Clostridium / Eubacterium|Clostridium oroticum / Eubacterium contortum / Eubacterium fissicatena|
GCACGTAGTTAGCCGGGGCTTCTTAGTCAGGTACCGTCATTTTCTTCCCTGCTGATAGAAGTTTACATACCGAAATACTTCATCCTTCACGCGGCGTCGCTGCATCAGGGTTTCCCCCATTGTGCAATATTCCCCCACTGCTGCCTCCCGTAGG
>MG|2|V3|R|96|95.48|Firmicutes|Clostridia|Clostridiales|Eubacteriaceae|Eubacterium|sp.|
GCACGTAGTTAGCCGGGGCTTCCTCCAAAGGTACCGTCATTTATTCTTCCCTTAGGACAGAAGTTTACGATCCGAAGACCTTCATCCTTCACGCGGCGTTGCTGCATCAGGCTTGCGCCCATTGTGCAATATTCCCCACTGCTGCCTCCCGTAGG
>MG|2|V3|R|114|89.31|Firmicutes|Clostridia|Clostridiales|Eubacteriaceae|Eubacterium|coprostanoligenes|
GCACGTAGTTAGCCGTGGCTTGCTCTTCGATTACCGTCATTGTGTTCGTCATCGAAAACAGAAGTTTACAATCCGAAGACCTTCATCCTTCACGCGGCGTTGCTGCATCAGGCTTGCGCCCATTGTGCAATATCCCCTCACTGCTGCCTCCCGTAGG
>MG|2|V3|F|16|84.15|Firmicutes|Clostridia|Clostridiales|Eubacteriaceae|Eubacterium|sp.|
CCTACGGGAGACAGCAGTTAGGAATATTCGTCAATGGGGGAAACCCTGAACGAGCAATGCCGCGTGAGTGATGAAGGCCCTATGGGTTGTAAAACTCTGTTATTTGGGAAGAATGACTAGTATAGGAAATGATATTAGTTTTGACGGTACCTTATCAGAAAGCCCCGGCTAACTACGTGC
>MG|2|V3|R|43|99.35|Firmicutes|Clostridia|Clostridiales|Eubacteriaceae|Clostridium / Eubacterium|Clostridium oroticum / Eubacterium contortum / Eubacterium fissicatena|
GCACGTAGTTAGCCGGGGCTTCTTAGTCAGGTACCGTCATTTTCTTCCCTGCTGATAGAAGTTTTACATACCGAAATACTTCATCCTTCACGCGGCGTCGCTGCATCAGGGTTTCCCCCATTGTGCAATATTCCCCACTGCTGCCTCCCGTAGGA
>MG|2|V3|F|13|80.77|Firmicutes|Clostridia|Clostridiales|Eubacteriaceae|Eubacterium|sp.|
CCTACGGGAGACAGCAGTTAGGAATATTCGTCAATGGGGGAAACCCTGAACGAGCAATGCCGCGTGAGCATGAAGGCCCTATGGGTTGTAAAGCTCTTTTATTTGGGAAGAACAGCAGAAGTAGGAAATGCCTTCTGTTTGACGGTACCTTTTGAATAAGCTCCGGCTAACTACGTGC
>MG|2|V3|F|36|90.51|Firmicutes|Clostridia|Clostridiales|Eubacteriaceae|Eubacterium|coprostanoligenes|
CCTACGGGAGGCAGCAGTGGGGAATATTGCACAATGGGCGCAAGCCTGATGCAGCAACGCCGCGTGAAGGATGAAGGTCTTCGGATTGTAAACTTCTGTTTTCGATGACGAACACAATGACGGTAATCGAAGAGCAAGCCACGGCTAACTACGTGC
>MG|2|V3|F|11|89.24|Firmicutes|Clostridia|Clostridiales|Eubacteriaceae|Eubacterium|coprostanoligenes|
CCTACGGGAGGCAGCAGTGAGGGATATTGCACAATGGGCGCAAGCCTGATGCAGCAACGCCGCGTGAAGGATGAAGGTCTTCGGATTGTAAACTTCTGTTTTTCGATGACGAACACAATGACGGTAATCGAAGAGCAAGCCACGGCTAACTACGTGC
>MG|2|V3|F|10|99.35|Firmicutes|Clostridia|Clostridiales|Eubacteriaceae|Clostridium / Eubacterium|Clostridium oroticum / Eubacterium contortum / Eubacterium fissicatena|
CCTACGGGAGGCAGCAGGTGGGGAATATTGCACAATGGGGGAAACCCTGATGCAGCGACGCCGCGTGAAGGATGAAGTATTTCGGTATGTAAACTTCTATCAGCAGGGAAGAAAATGACGGTACCTGACTAAGAAGCCCCGGCTAACTACGTGC
>MG|2|V3|F|11|90.51|Firmicutes|Clostridia|Clostridiales|Eubacteriaceae|Eubacterium|coprostanoligenes|
CCTACGGGAGGCAGCAGTGGGGAATATTGCACAATGGGGGAAACCCTGATGCAGCAACGCCGCGTGAAGGAAGACGGTTTTCGGATTGTAAACTTCTGTTTTCGATGACGAACACAATGACGGTAATCGAAGAGCAAGCCACGGCTAACTACGTGC
>MG|2|V3|F|60|94.81|Firmicutes|Clostridia|Clostridiales|Eubacteriaceae|Eubacterium|coprostanoligenes|
CCTACGGGAGGCAGCAGTGGGGGATATTGCACAATGGGCGCAAGCCTGATGCAGCAACGCCGCGTGAGGGAAGACGGTCTTCGGATTGTAAACCTTTGTTCTTAGTGAAGAAAAATGACGGTAGCTAAGGAGAAAGCCACGGCTAACTACGTGC
>MG|2|V3|F|10|84.07|Firmicutes|Clostridia|Clostridiales|Eubacteriaceae|Eubacterium|sp.|
CCTACGGGAGACAGCAGTTAGGAATATTCGTCAATGGGGAAACCCTGAACGAGCAATGCCGCGTGAGTGATGAAGGCCCTATGGGTTGTAAAACTCTGTTATTTGGGAAGAATGACTAGTATAGGAAATGATATTAGTTTGACGGTACCTTATCAGAAAGCCCCGGCTAACTACGTGC
>MG|2|V3|R|31|93.59|Firmicutes|Clostridia|Clostridiales|Eubacteriaceae|Eubacterium|sp.|
GCACGTAGTTAGCCGGGGCTTCCTCCAAGGGTTGCGTCATTATCTTCCCCTAGGACAGAAGTTTACGACCCGAAAGCCTTCTTCCTTCACGCGGCGTTGCTGCATCAGGCTTTCGCCCATTGTGCAATATTCCCCACTGCTGCCTCCCGTAGG
>MG|2|V3|R|30|93.59|Firmicutes|Clostridia|Clostridiales|Eubacteriaceae|Eubacterium|limosum|
GCACGTAATTAGCCGGGACTTCCTCGATAGGTACCGTCATTCTTCTTCCCTATCAACAGAGCTTTACAATCCGAAAACCTTCCTCACTCACGCGGTATTGCTGCGTCAGGGTTGCCCCCATTGCGCAATATTCCCCCACTGCTGCCTCCCGTAGGA
>MG|2|V3|F|11|99.35|Firmicutes|Clostridia|Clostridiales|Eubacteriaceae|Clostridium / Eubacterium|Clostridium oroticum / Eubacterium contortum / Eubacterium fissicatena|
CCTACGGGAGGCGGCAGTGGGGAATATTGCACAATGGGGGAAACCCTGATGCAGCGACGCCGCGTGAAGGATGAAGTATTTCGGTATGTAAACTTCTATCAGCAGGGAAGAAAATGACGGTACCTGACTAAGAAGCCCCGGCTAACTACGTGC
>MG|2|V3|F|44|84.15|Firmicutes|Clostridia|Clostridiales|Eubacteriaceae|Eubacterium|sp.|
CCTACGGGAGACAGCAGTTAGGAATATTCGTCAATGGGGGAAACCCTGAACGAGCAATGCCGCGTGAGTGATGAAGGCCCTATGGGTTGTAAAACTCTGTTATTTGGGAAGAATGACTAGTATAGGAAATGATATTAGTTTGACGGTACCTTATCAGAAAGCCCCCGGCTAACTACGTGC
>MG|2|V3|R|72|99.35|Firmicutes|Clostridia|Clostridiales|Eubacteriaceae|Clostridium / Eubacterium|Clostridium oroticum / Eubacterium contortum / Eubacterium fissicatena|
GCACGTAGTTAGCCGGGGCTTCTTAGTCAGGTACCGTCATTTTTCTTCCCTGCTGATAGAAGTTTACATACCGAAATACTTCATCCTTCACGCGGCGTCGCTGCATCAGGGTTTCCCCCATTGTGCAATATTCCCCACTGCTGCCTCCCGTAGG
>MG|2|V3|R|136|95.48|Firmicutes|Clostridia|Clostridiales|Eubacteriaceae|Eubacterium|coprostanoligenes|
GCACGTAGTTAGCCGTGGCTTGCTCCTTAGCTACCGTCATTCTTCTTCACTAAGAACAGAAGTTTACAATCCGAAAACCGTCTTCCTTCACGCGGCGTTGCTGCATCAGGGTTTCCCCCCATTGTGCAATATTCCCCACTGCTGCCTCCCGTAGG
>MG|2|V3|F|51|95.48|Firmicutes|Clostridia|Clostridiales|Eubacteriaceae|Eubacterium|coprostanoligenes|
CCTACGGGAGGCAGCAGGTGGGGAATATTGCACAATGGGGGAAACCCTGATGCAGCAACGCCGCGTGAAGGAAGACGGTTTTCGGATTGTAAACTTCTGTTCTTAGTGAAGAAGAATGACGGTAGCTAAGGAGCAAGCCACGGCTAACTACGTGC
>MG|2|V3|R|14|90.51|Firmicutes|Clostridia|Clostridiales|Eubacteriaceae|Eubacterium|coprostanoligenes|
GCACGTAGTTAGCCGTGGCTTGCTCTTCGATTACCGTCATTGTGTTCGTCATCGAAAACAGAAGTTTACAATCCGAAGACCTTCATCCTTCACGCGGCGTTGCTGCATCAGGCTTGCGCCCATTGTGCAATATTCCCCACTGCTGCCTCCCGTAGG
>MG|2|V3|R|12|84.15|Firmicutes|Clostridia|Clostridiales|Eubacteriaceae|Eubacterium|sp.|
GCACGTAGTTAGCCGGGGCTTTCTGATAAGGTACCGTCAAAACTAATATCATTTCCTATACTAGTCATTCTTCCCAAATAACAGAGTTTTACAACCCATAGGGCCTTCATCACTCACGCGGCATTGCTCGTTCAGGGTTTCCCCCATTGACGAATATTCCTAACTGCTGTCTCCCGTAGG
>MG|2|V3|F|2064|84.7|Firmicutes|Clostridia|Clostridiales|Eubacteriaceae|Eubacterium|sp.|
CCTACGGGAGACAGCAGTTAGGAATATTCGTCAATGGGGGAAACCCTGAACGAGCAATGCCGCGTGAGTGATGAAGGCCCTATGGGTTGTAAAACTCTGTTATTTGGGAAGAATGACTAGTATAGGAAATGATATTAGTTTGACGGTACCTTATCAGAAAGCCCCGGCTAACTACGTGCC
>MG|2|V3|F|19|95.48|Firmicutes|Clostridia|Clostridiales|Eubacteriaceae|Eubacterium|coprostanoligenes|
CCTGACGGGAGGCAGCAGTGGGGAATATTGCACAATGGGGGAAACCCTGATGCAGCAACGCCGCGTGAAGGAAGACGGTTTTCGGATTGTAAACTTCTGTTCTTAGTGAAGAAGAATGACGGTAGCTAAGGAGCAAGCCACGGCTAACTACGTGC
>MG|2|V3|R|77|94.19|Firmicutes|Clostridia|Clostridiales|Eubacteriaceae|Eubacterium|limosum|
GCACGTAATTAGCCGGGACTTCCTCGATAGGTACCGTCATTCTTCTTCCCTATCAACAGAGCTTTACAATCCGAAAACCTTCCTCACTCACGCGGTATTGCTGCGTCAGGGTTGCCCCCATTGCGCAATATTCCCCACTGCTGCCTCCCGTAGGA
>MG|2|V3|R|164|99.35|Firmicutes|Clostridia|Clostridiales|Eubacteriaceae|Clostridium / Eubacterium|Clostridium oroticum / Eubacterium contortum / Eubacterium fissicatena|
GCACGTAGTTAGCCGGGGCTTCTTACTCAGGTACCGTCATTTTCTTCCCTGCTGATAGAAGTTTACATACCGAAATACTTCATCCTTCACGCGGCGTCGCTGCATCAGGGTTTCCCCCATTGTGCAATATTCCCCACTGCTGCCTCCCGTAGGA
>MG|2|V3|R|1771|100.0|Firmicutes|Clostridia|Clostridiales|Eubacteriaceae|Clostridium / Eubacterium|Clostridium oroticum / Eubacterium contortum / Eubacterium fissicatena|
GCACGTAGTTAGCCGGGGCTTCTTAGTCAGGTACCGTCATTTTCTTCCCTGCTGATAGAAGTTTACATACCGAAATACTTCATCCTTCACGCGGCGTCGCTGCATCAGGGTTTCCCCCATTGTGCAATATTCCCCACTGCTGCCTCCCGTAGGA
>MG|2|V3|F|17|89.31|Firmicutes|Clostridia|Clostridiales|Eubacteriaceae|Eubacterium|coprostanoligenes|
CCTACGGGAGGCAGCAGTGAGGGGATATTGCACAATGGGCGCAAGCCTGATGCAGCAACGCCGCGTGAAGGATGAAGGTCTTCGGATTGTAAACTTCTGTTTTTCGATGACGAACACAATGACGGTAATCGAAGAGCAAGCCACGGCTAACTACGTGC
>MG|2|V3|F|2952|99.35|Firmicutes|Clostridia|Clostridiales|Eubacteriaceae|Clostridium / Eubacterium|Clostridium oroticum / Eubacterium contortum / Eubacterium fissicatena|
CCTACGGGAGGCAGCAGTGGGGAATATTGCACAATGGGGGAAACCCTGATGCAGCGACGCCGCGTGAAGGATGAAGTATTTCGGTATGTAAACTTCTATCAGCAGGGAAGAAAGTGACGGTACCTGACTAAGAAGCCCCGGCTAACTACGTGC
>MG|2|V3|F|18|84.15|Firmicutes|Clostridia|Clostridiales|Eubacteriaceae|Eubacterium|sp.|
CCTACGGGAGACAGCAGTTAGGAATATTCGTCAATGGGGGAAACCCTGAACGAGCAATGCCGCGTGAGTGATGAAGGCCCTATGGGTTGTAAAACTCTGTTATTTGGGAAGAATGACTAGTATAGGAAATGATATTAGTTTGACGGTACCTTATCAGAAAAGCCCCGGCTAACTACGTGC
>MG|2|V3|F|116|99.35|Firmicutes|Clostridia|Clostridiales|Eubacteriaceae|Clostridium / Eubacterium|Clostridium oroticum / Eubacterium contortum / Eubacterium fissicatena|
CCTACGGGAGGCAGCAGTGGGGAATATTGCACAATGGGGGAAACCCTGATGCAGCGACGCCGCGTGAAGGATGAAGTATTTCGGTATGTAAAACTTCTATCAGCAGGGAAGAAAATGACGGTACCTGACTAAGAAGCCCCGGCTAACTACGTGC
>MG|2|V3|F|169|94.81|Firmicutes|Clostridia|Clostridiales|Eubacteriaceae|Eubacterium|coprostanoligenes|
CCTACGGGAGGCAGCAGTGGGGAATATTGCACAATGGGGGAAACCCTGATGCAGCAACGCCGCGTGAAGGAAGACGGTTTTCGGATTGTAAACTTCTGTTCTTAGTGAAGAATTCTGACGGTAGCTAAGGAGCAAGCCACGGCTAACTACGTGC
>MG|2|V3|F|10|88.68|Firmicutes|Clostridia|Clostridiales|Eubacteriaceae|Eubacterium|coprostanoligenes|
CCTACGGGGAGGCAGCAGTGAGGGATATTGCACAATGGGCGCAAGCCTGATGCAGCAACGCCGCGTGAAGGATGAAGGTCTTCGGATTGTAAACTTCTGTTTTCGATGACGAACACAATGACGGTAATCGAAGAGCAAGCCACGGCTAACTACGTGC
>MG|2|V3|R|30|95.45|Firmicutes|Clostridia|Clostridiales|Eubacteriaceae|Eubacterium|coprostanoligenes|
GCACGTAGTTAGCCGTGGCTTGCTCCTTAGCTACCGTCAATATTCTTCACTAAGAACAGAAGTTTACAATCCGAAAACCGTCTTCCTTCACGCGGCGTTGCTGCATCAGGGTTTCCCCCATTGTGCAATATTCCCCACTGCTGCCTCCCGTAGG
>MG|2|V3|F|52|93.55|Firmicutes|Clostridia|Clostridiales|Eubacteriaceae|Eubacterium|sp.|
CCTACGGGAGGCAGCAGTGGGGAATATTGCGCAATGGGGGCAACCCTGACGCAGCAATACCGCGTGAGTGAGGAAGGTTTTCGGATTGTAAAGCTCTGTTGATAGGGAAGAAAGAATGACGGTACCTATCGAGGAAGTCCCGGCTAATTACGTGC
>MG|2|V3|F|33|83.87|Firmicutes|Clostridia|Clostridiales|Eubacteriaceae|Eubacterium|coprostanoligenes|
CCTACGGGAGACAGCAGTTAGGAATATTCGTCAATGGAGGAAACTCTGAACGAGCAATGCCGCGTGAAGGATGACGGTCCTATGGATTGTAAACTTCTGTTCTTAGTGAAGATAGTGACGGTAGCTAAGGAGCAAGCCACGGCTAACTACGTGC
>MG|2|V3|F|12|92.95|Firmicutes|Clostridia|Clostridiales|Eubacteriaceae|Eubacterium|limosum|
CCTACGGGAGGCAGCAGTGGGGGAATATTGCGCAATGGGGGCAACCCTGACGCAGCAATACCGCGTGAGTGAGGAAGGTTTTCGGATTGTAAAGCTCTGTTGATAGGGAAGAAAGAATGACGGTACCTATCGAGGAAGTCCCGGCTAATTACGTGC
>MG|2|V3|F|12|94.87|Firmicutes|Clostridia|Clostridiales|Eubacteriaceae|Eubacterium|coprostanoligenes|
CCTACGGGAGGCAGCAGTGGGGAATATTGCACAATGGGGGGAAACCCCTGATGCAGCAACGCCGCGTGAAGGAAGACGGTTTTCGGATTGTAAACTTCTGTTCTTAGTGAAGAAGAATGACGGTAGCTAAGGAGCAAGCCACGGCTAACTACGTGC
>MG|2|V3|R|39|99.35|Firmicutes|Clostridia|Clostridiales|Eubacteriaceae|Clostridium / Eubacterium|Clostridium oroticum / Eubacterium contortum / Eubacterium fissicatena|
GCACGTAGTTAGCCGGGGCTTCTTAGTCAGGTACCGTCATTTTCTTCCCTGCTGATAGAAGTTTACATACCGAAATACTTCATCCTTCACGCGGCGTCGCTGCATCAGGGTTTCCCCCATTGTGCAATATCCCCCACTGCTGCCTCCCGTAGGA
>MG|2|V3|R|48|88.44|Firmicutes|Clostridia|Clostridiales|Eubacteriaceae|Eubacterium|sp.|
GCACGGAGTTAGCCGATGCTTATTCGTGACGTACTCTCGTCGGCCCACGCGTGGACCTTATTGCTCCGCCACAAAAGAAGTTTACGACCCATAGGGCCTCATTCCTTCACGCGGCATGGCTGGTTCAGGCTTCCGCCCATTGACCAATATTCCTCACTGCTGCCTCCCGTAGG
>MG|2|V3|F|11|99.35|Firmicutes|Clostridia|Clostridiales|Eubacteriaceae|Clostridium / Eubacterium|Clostridium oroticum / Eubacterium contortum / Eubacterium fissicatena|
CCTACGGGAGGCAGCAGTGGGGAATATTGGCACAATGGGGGAAACCCTGATGCAGCGACGCCGCGTGAAGGATGAAGTATTTCGGTATGTAAACTTCTATCAGCAGGGAAGAAAATGACGGTACCTGACTAAGAAGCCCCGGCTAACTACGTGC
>MG|2|V3|F|18|99.35|Firmicutes|Clostridia|Clostridiales|Eubacteriaceae|Clostridium / Eubacterium|Clostridium oroticum / Eubacterium contortum / Eubacterium fissicatena|
CCTACGGGAGGCAGCAGTAGGGAATATTGCACAATGGGGGAAACCCTGATGCAGCGACGCCGCGTGAAGGATGAAGTATTTCGGTATGTAAACTTCTATCAGCAGGGAAGAAAATGACGGTACCTGACTAAGAAGCCCCGGCTAACTACGTGC
>MG|2|V3|F|174|94.16|Firmicutes|Clostridia|Clostridiales|Eubacteriaceae|Eubacterium|limosum|
CCTACGGGAGGCAGCAGTGGGGAATATTGCGCAATGGGGGCAACCCTGACGCAGCAATACCGCGTGAGTGAGGAAGGTTTTCGGATTGTAAAGCTCTGTTGATAGGGAAGAAGAATGACGGTACCTATCGAGGAAGTCCCGGCTAATTACGTGC
>MG|2|V3|F|37|88.68|Firmicutes|Clostridia|Clostridiales|Eubacteriaceae|Eubacterium|coprostanoligenes|
CCTACGGGAGGCAGCAGTGAGGGATATTGCACAATGGGGCGCAAGCCTGATGCAGCAACGCCGCGTGAAGGATGAAGGTCTTCGGATTGTAAACTTCTGTTTTCGATGACGAACACAATGACGGTAATCGAAGAGCAAGCCACGGCTAACTACGTGC
>MG|2|V3|F|10|85.71|Firmicutes|Clostridia|Clostridiales|Eubacteriaceae|Eubacterium|sp.|
CCTACGGGAGACAGCAGTTAGGAATATTCGTCAATGGGGGAAACCCTGAACGAGCAATGCCGCGTGAGTGATGAAGGCCCTATGGGTTGTAAAGCTCTGTTGTTAAGGAAGAATACTATGATAAGGTAATGTTTCATAGCTGACGGTACTTTTCAAGAAAGTCACGGCTTACTACGTGC
>MG|2|V3|F|1152|96.1|Firmicutes|Clostridia|Clostridiales|Eubacteriaceae|Eubacterium|coprostanoligenes|
CCTACGGGAGGCAGCAGTGGGGAATATTGCACAATGGGGGAAACCCTGATGCAGCAACGCCGCGTGAAGGAAGACGGTTTTCGGATTGTAAACTTCTGTTCTTAGTGAAGAAGAATGACGGTAGCTAAGGAGCAAGCCACGGCTAACTACGTGC
>MG|2|V3|F|10|84.24|Firmicutes|Clostridia|Clostridiales|Eubacteriaceae|Eubacterium|sp.|
CCTACGGGAGACAGCAGTTAGGAATATTCGTCAATGGGGGGAAACCCTGAACGAGCAATGCCGCGTGTGCGATGAAGGCCCTATGGGTTGTAAAGCACTGTTGTTTGGAACGAATAACTAGATGAGGAAATGCTTCTAGTCTGACGGTACCATTCAAGAAAGCCACGGCTAACTACGTGC
>MG|2|V3|F|11|99.35|Firmicutes|Clostridia|Clostridiales|Eubacteriaceae|Clostridium / Eubacterium|Clostridium oroticum / Eubacterium contortum / Eubacterium fissicatena|
CCTACGGGAGGCAGCAGTGGGGAATATTGCACAATGGGGGAAACCCTGATGCAGCGACGCCGCGTGAAGGGTGAAGTATTTCGGTATGTAAACTTCTATCAGCAGGGAAGAAAATGACGGTACCTGACTAAGAAGCCCCGGCTAACTACGTGC
>MG|2|V3|F|11|99.35|Firmicutes|Clostridia|Clostridiales|Eubacteriaceae|Clostridium / Eubacterium|Clostridium oroticum / Eubacterium contortum / Eubacterium fissicatena|
CCTACGGGAGGCAGCAGTGGGGAATATTGCACAATGGGGGAAACCCTGATGCAGCGACGCCGCGTGAAGGATGAAGTATTTCGGTATGTAAACTTCTATCAGCAGGGAAGAAAATGACGGTACCTGGCTAAGAAGCCCCGGCTAACTACGTGC
>MG|2|V3|F|62|100.0|Firmicutes|Clostridia|Clostridiales|Eubacteriaceae|Clostridium / Eubacterium|Clostridium oroticum / Eubacterium contortum / Eubacterium fissicatena|
TCCTACGGGAGGCAGCAGTGGGGAATATTGCACAATGGGGGAAACCCTGATGCAGCGACGCCGCGTGAAGGATGAAGTATTTCGGTATGTAAACTTCTATCAGCAGGGAAGAAAATGACGGTACCTGACTAAGAAGCCCCGGCTAACTACGTGC
>MG|2|V3|R|68|94.81|Firmicutes|Clostridia|Clostridiales|Eubacteriaceae|Eubacterium|coprostanoligenes|
GCACGTAGTTAGCCGTGGCTTGCTCCTTAGCTACCGTCAGAATTCTTCACTAAGAACAGAAGTTTACAATCCGAAAACCGTCTTCCTTCACGCGGCGTTGCTGCATCAGGGTTTCCCCCATTGTGCAATATTCCCCACTGCTGCCTCCCGTAGG
>MG|2|V3|F|70|84.7|Firmicutes|Clostridia|Clostridiales|Eubacteriaceae|Eubacterium|sp.|
CCTACGGGAGACAGCAGTTAGGAATATTCGTCAATGGGGGAAACCCTGAACGAGCAATGCCGCGTGTGCGATGAAGGCCCTATGGGTTGTAAAGCACTGTTGTTTGGAACGAATAACTAGATGAGGAAATGCTTCTAGTCTGACGGTACCATTCAAGAAAGCCACGGCTAACTACGTGC
>MG|2|V3|F|50|84.15|Firmicutes|Clostridia|Clostridiales|Eubacteriaceae|Eubacterium|sp.|
CCTACGGGAGACAGCAGTTAGGAAGTATTCGTCAATGGGGGAAACCCTGAACGAGCAATGCCGCGTGAGTGATGAAGGCCCTATGGGTTGTAAAACTCTGTTATTTGGGAAGAATGACTAGTATAGGAAATGATATTAGTTTGACGGTACCTTATCAGAAAGCCCCGGCTAACTACGTGC
>MG|2|V3|F|239|95.54|Firmicutes|Clostridia|Clostridiales|Eubacteriaceae|Eubacterium|sp.|
CCTACGGGAGGCAGCAGTGGGGAATATTGCACAATGGGCGCAAGCCTGATGCAGCAACGCCGCGTGAAGGATGAAGGTCTTCGGATCGTAAACTTCTGTCCTAAGGGAAGAACAAATGACGGTACCTTTGGAGGAAGCCCCGGCTAACTACGTGCCA
>MG|2|V3|F|87|84.15|Firmicutes|Clostridia|Clostridiales|Eubacteriaceae|Eubacterium|sp.|
CCTACGGGAGACAGCAGTTAGGAATATTCGTCAATGGGGGGAAACCCTGAACGAGCAATGCCGCGTGAGTGATGAAGGCCCTATGGGTTGTAAAACTCTGTTATTTGGGAAGAATGACTAGTATAGGAAATGATATTAGTTTGACGGTACCTTATCAGAAAGCCCCGGCTAACTACGTGC
>MG|2|V3|F|737|99.35|Firmicutes|Clostridia|Clostridiales|Eubacteriaceae|Clostridium / Eubacterium|Clostridium oroticum / Eubacterium contortum / Eubacterium fissicatena|
CCTACGGGAGGCAGCAGTGGGGAATATTGCACAATGGGGGGAAACCCTGATGCAGCGACGCCGCGTGAAGGATGAAGTATTTCGGTATGTAAACTTCTATCAGCAGGGAAGAAAATGACGGTACCTGACTAAGAAGCCCCGGCTAACTACGTGC
>MG|2|V3|R|499|89.24|Firmicutes|Clostridia|Clostridiales|Eubacteriaceae|Eubacterium|coprostanoligenes|
GCACGTAGTTAGCCGTGGCTTGCTCTTCGATTACCGTCATTGTGTTCGTCATCGAAAACAGAAGTTTACAATCCGAAGACCTTCATCCTTCACGCGGCGTTGCTGCATCAGGCTTGCGCCCATTGTGCAATATCCCTCACTGCTGCCTCCCGTAGG
>MG|2|V3|F|38|99.35|Firmicutes|Clostridia|Clostridiales|Eubacteriaceae|Clostridium / Eubacterium|Clostridium oroticum / Eubacterium contortum / Eubacterium fissicatena|
CCTACGGGAGGCAGCAGTGGGGAATATTGCACAATGGGGGAAACCCTGATGCAGCGACGCCGCGTGAAGGATGAAGTATTTTCGGTATGTAAACTTCTATCAGCAGGGAAGAAAATGACGGTACCTGACTAAGAAGCCCCGGCTAACTACGTGCC
>MG|2|V3|R|24|95.48|Firmicutes|Clostridia|Clostridiales|Eubacteriaceae|Eubacterium|coprostanoligenes|
GCACGTAGTTAGCCGTGGCTTGCTCCTTAGCTACCGTCATTCTTCTTCACTAAGAACAGAAGTTTACAATCCGAAAACCGTCTTCCTTCACGCGGCGTTGCTGCATCAGGGTTTCCCCCATTGTGCAATATTCCCCACCTGCTGCCTCCCGTAGG
>MG|2|V3|R|25|84.15|Firmicutes|Clostridia|Clostridiales|Eubacteriaceae|Eubacterium|sp.|
GCACGTAGTTAGCCGGGGCTTTCTGATAAGGTACCGTCAAACTAATATCATTTCCTATACTAGTCATTCTTCCCAAATAACAGAGTTTTTACAACCCATAGGGCCTTCATCACTCACGCGGCATTGCTCGTTCAGGGTTTCCCCCATTGACGAATATTCCTAACTGCTGTCTCCCGTAGG
>MG|2|V3|F|10|88.61|Firmicutes|Clostridia|Clostridiales|Eubacteriaceae|Eubacterium|coprostanoligenes|
CCTACGGGAGGCAGCAGTGAGGGATATTGCACAATGGGCGCAAGCCTGATGCGGCAACGCCGCGTGAAGGATGAAGGTCTTCGGATTGTAAACTTCTGTTTTCGATGACGAACACAATGACGGTAATCGAAGAGCAAGCCACGGCTAACTACGTGC
>MG|2|V3|F|21|87.28|Firmicutes|Clostridia|Clostridiales|Eubacteriaceae|Eubacterium|sp.|
CCTACGGGAGGCAGCAGTGAGGAATATTGGTCAATGGGCGGAAGCCTGAACCAGCCATGCCGCGTGAAGGAATGAGGCCCTATGGGTCGTGAACTTCTTTTGTGGCGGAGCAATAAGGCCCACGTGTGGGCCGACGAGAGTACGTCACGAATAAGCATCGGCTAACTCCGTGC
>MG|2|V3|R|18|84.15|Firmicutes|Clostridia|Clostridiales|Eubacteriaceae|Eubacterium|sp.|
GCACGTAGTTAGCCGGGGCTTTCTGATAAGGTACCGTCAAACTAATATCATTTCCTATACTAGTCATTCTTCCCAAATAACAGAGTTTTACAACCCATAGGGCCTTCATCACTCACGCGGCATTGCTCGTTCAGGGTTTCCCCCATTGACGAATACTTCCTAACTGCTGTCTCCCGTAGG
>MG|2|V3|F|24|87.28|Firmicutes|Clostridia|Clostridiales|Eubacteriaceae|Eubacterium|sp.|
CCTACGGGAGGCAGCAGTGAGGAATATTGGTCAATGGGCGGAAGCCTGAACCAGCCATGCCGCGTGAAGGAATAAGGCCCTACGGGTCGTAAACTTCTTTTGTGGCGGAGCAATAAGGATCACGTGTGGTCCGATGAGATTACGTCACGAATAAGCATCGGCTAACTCCGTGC
>MG|2|V3|F|76|93.55|Firmicutes|Clostridia|Clostridiales|Eubacteriaceae|Eubacterium|limosum|
CCTACGGGAGGCAGCAGTGGGGGAATATTGCGCAATGGGGGCAACCCTGACGCAGCAATACCGCGTGAGTGAGGAAGGTTTTCGGATTGTAAAGCTCTGTTGATAGGGAAGAAGAATGACGGTACCTATCGAGGAAGTCCCGGCTAATTACGTGC
>MG|2|V3|F|10|99.35|Firmicutes|Clostridia|Clostridiales|Eubacteriaceae|Clostridium / Eubacterium|Clostridium oroticum / Eubacterium contortum / Eubacterium fissicatena|
CCTACGGGAGGCAGCAGTGGGGAATATTGCACAATGGGGGAAACCCTGATGCAGCGACGCCGCGTGAAGGATGAAGTATTTCGGTATGTAAACTTCTATCAGCAGGGAGGAAAATGACGGTACCTGACTAAGAAGCCCCGGCTAACTACGTGC
>MG|2|V3|F|18|88.61|Firmicutes|Clostridia|Clostridiales|Eubacteriaceae|Eubacterium|coprostanoligenes|
CCTACGGGAGGCAGCAGTAGGGAATCTTCCACAATGGGCGCAAGCCTGATGCAGCAACGCCGCGTGAAGGATGAAGGTCTTCGGATTGTAAACTTCTGTTTTCGATGACGAACACAATGACGGTAATCGAAGAGCAAGCCACGGCTAACTACGTGC
>MG|2|V3|F|51|86.93|Firmicutes|Clostridia|Clostridiales|Eubacteriaceae|Eubacterium|sp.|
CCTACGGGAGGCAGCAGTGAGGAATATTGGACAATGGGAGAGATCCTGATCCAGCCATGCCGCGTGCAGGCGAACCGCCCTACGGGCGATGAACTGCTTTTGACGGGGAGCAATAAGCGCCATGCGTGGCGCGACGAGAGTACCCGTGGAATAAGCATCGGCTAACTCCGTGC
>MG|2|V3|R|920|84.7|Firmicutes|Clostridia|Clostridiales|Eubacteriaceae|Eubacterium|sp.|
GCACGTAGTTAGCCGGGGCTTTCTGATAAGGTACCGTCAAACTAATATCATTTCCTATACTAGTCATTCTTCCCAAATAACAGAGTTTTACAACCCATAGGGCCTTCATCACTCACGCGGCATTGCTCGTTCAGGGTTTCCCCCATTGACGAATATTCCTAACTGCTGTCTCCCGTAGGA
>MG|2|V3|F|12|84.44|Firmicutes|Clostridia|Clostridiales|Eubacteriaceae|Eubacterium|sp.|
CCTACGGGAGACAGCAGTTAGGAATATTCGTCAATGGGGGAAACCCTGAACGAGCAATGCCGCGTGAACGATGAAGGCCCTATGGGTTGTAAAGTTCTGTTGTTTGGAAAGAACGGCAGGTAGAGGAAATGCTATCTGCATGACGGTACCATTCAAGAAAGCCACGGCTAACTACGTGC
>MG|2|V3|F|10|84.15|Firmicutes|Clostridia|Clostridiales|Eubacteriaceae|Eubacterium|sp.|
CCTACGGGGAGACAGCAGTTAGGAATATTCGTCAATGGGGGAAACCCTGAACGAGCAATGCCGCGTGAGTGATGAAGGCCCTATGGGTTGTAAAACTCTGTTATTTGGGAAGAATGACTAGTATAGGAAATGATATTAGTTTGACGGTACCTTATCAGAAAGCCCCGGCTAACTACGTGC
>MG|2|V3|R|14|81.32|Firmicutes|Clostridia|Clostridiales|Eubacteriaceae|Eubacterium|sp.|
GCACGTAGTTAGCCGGAGCTTATTCAAAAGGTACCGTCAAACAGAAGGCATTTCCTACTTCTGCTGTTCTTCCCAAATAAAAGAGCTTTACAACCCATAGGGCCTTCATCGCTCACGCGGCATTGCTCGTTCAGGGTTTCCCCCATTGACGAATATTCCTAACTGCTGTCTCCCGTAGG
>MG|2|V3|F|10|99.35|Firmicutes|Clostridia|Clostridiales|Eubacteriaceae|Clostridium / Eubacterium|Clostridium oroticum / Eubacterium contortum / Eubacterium fissicatena|
CCTACGGGAGGCAGCAGTGGGGAATATTGCACAATGGGGGAAACCCTGATGCAGCGACGCCGCGTGAAGGATGAAGTGTTTCGGTATGTAAACTTCTATCAGCAGGGAAGAAAATGACGGTACCTGACTAAGAAGCCCCGGCTAACTACGTGC
>MG|2|V3|F|24|81.32|Firmicutes|Clostridia|Clostridiales|Eubacteriaceae|Eubacterium|sp.|
CCTACGGGAGACAGCAGTTAGGAATATTCGTCAATGGGGGAAACCCTGAACGAGCAATGCCGCGTGAGCGATGAAGGCCCTATGGGTTGTAAAGCTCTTTTATTTGGGAAGAACAGCAGAAGTAGGAAATGCCTTCTGTTTGACGGTACCTTTTGAATAAGCTCCGGCTAACTACGTGC
>MG|2|V3|F|277|89.31|Firmicutes|Clostridia|Clostridiales|Eubacteriaceae|Eubacterium|coprostanoligenes|
CCTACGGGAGGCAGCAGTGAGGGGATATTGCACAATGGGCGCAAGCCTGATGCAGCAACGCCGCGTGAAGGATGAAGGTCTTCGGATTGTAAACTTCTGTTTTCGATGACGAACACAATGACGGTAATCGAAGAGCAAGCCACGGCTAACTACGTGC
>MG|2|V3|R|19|94.81|Firmicutes|Clostridia|Clostridiales|Eubacteriaceae|Eubacterium|coprostanoligenes|
GCACGTAGTTAGCCGTGGCTTTCTCCTTAGCTACCGTCATTTTTCTTCACTAAGAACAAAGGTTTACAATCCGAAGACCGTCTTCCCTCACGCGGCGTTGCTGCATCAGGCTTGCGCCCATTGTGCAATATCCCCCACTGCTGCCTCCCGTAGG
>MG|2|V3|R|259|99.35|Firmicutes|Clostridia|Clostridiales|Eubacteriaceae|Clostridium / Eubacterium|Clostridium oroticum / Eubacterium contortum / Eubacterium fissicatena|
GCACGTAGTTAGCCGGGGCTTCTTAGTCAGGTACCGTCATTTTCTTCCCTGCTGATAGAAGTTTACATACCGAAATACTTCATCCTTCACGCGGCGTCGCTGCATCAGGGTTTCCCCCCATTGTGCAATATTCCCCACTGCTGCCTCCCGTAGGA
>MG|2|V3|F|4229|100.0|Firmicutes|Clostridia|Clostridiales|Eubacteriaceae|Clostridium / Eubacterium|Clostridium oroticum / Eubacterium contortum / Eubacterium fissicatena|
CCTACGGGAGGCAGCAGTGGGGAATATTGCACAATGGGGGAAACCCTGATGCAGCGACGCCGCGTGAAGGATGAAGTATTTCGGTATGTAAACTTCTATCAGCAGGGAAGAAAATGACGGTACCTGACTAAGAAGCCCCGGCTAACTACGTGCA
>MG|2|V3|F|62|99.35|Firmicutes|Clostridia|Clostridiales|Eubacteriaceae|Clostridium / Eubacterium|Clostridium oroticum / Eubacterium contortum / Eubacterium fissicatena|
CCTACGGGAGGCAGCAGTGGGGAATATTGCACAATGGGGGAAACCCTGATGCAGCGACGCCGCGTGAAGGATGAAGTATTTCGGTATGTAAACTTCTATCAGCAGGGAAGAAAATGACGGTACCTGACTAAGAAGCCCCCGGCTAACTACGTGC
>MG|2|V3|R|18|88.68|Firmicutes|Clostridia|Clostridiales|Eubacteriaceae|Eubacterium|coprostanoligenes|
GCACGTAGTTAGCCGTGGCTTGCTCTTCGATTACCGTCATTGTGTTCGTCATCGAAAACAGAAGTTTACAATCCGAAGACCTTCATCCTTCACGCGGCGTTGCTGCATCAGGCTTGCGCCCCATTGTGCAATATCCCTCACTGCTGCCTCCCGTAGG
>MG|2|V3|R|54|95.45|Firmicutes|Clostridia|Clostridiales|Eubacteriaceae|Eubacterium|coprostanoligenes|
GCACGTAGTTAGCCGTGGCTTGCTCCTTAGCTACCGTCATTATTCTTCGCTAAGAACAGAAGTTTACAATCCGAAAACCGTCTTCCTTCACGCGGCGTTGCTGCATCAGGGTTTCCCCCATTGTGCAATATTCCCCACTGCTGCCTCCCGTAGG
>MG|2|V3|F|11|98.69|Firmicutes|Clostridia|Clostridiales|Lachnospiraceae|Blautia / [Ruminococcus]|torques|
CCTACGGGAGGCAGCAGTGGGGAATATTGCACAATGGGGGAAACCCTGATGCAGCGACGCCGCGTGAGCGATGAAGTATTTCGGTATGTAAAGCTCTATCAGCAGGGAAGAAACTGACGGTACCTGACTAAGAGGCACCGGCTAAATACGTGC
>MG|2|V3|F|25|96.73|Firmicutes|Clostridia|Clostridiales|Lachnospiraceae|[Ruminococcus]|torques|
CCTACGGGAGGCAGCAGTGGGGAATCTTGCGCAATGGGCGAAAGCCTGACGCAGCGACGCCGCGTGAGCGAAGAAGTATTTCGGTATGTAAAGCTCTATCAGCAGGGAAGAAACTGACGGTACCTGACTAAGAAGCACCGGCTAAATACGTGC
>MG|2|V3|F|91|98.71|Firmicutes|Clostridia|Clostridiales|Lachnospiraceae|Blautia / Clostridium / Dorea / Lachnoclostridium / Ruminococcus / [Ruminococcus]|sp.|
CCTACGGGAGGCAGCAGTGGGGAATATTGCACAATGGGGGAAACCCTGATGCAGCGACGCCGCGTGAAGGATGAAGTATTTCGGTATGTAAAACTTCTATCAGCAGGGAAGAAAAATGACGGTACCTGACTAAGAAGCCCCGGCTAACTACGTGC
>MG|2|V3|R|11|98.69|Firmicutes|Clostridia|Clostridiales|Lachnospiraceae|Blautia / Clostridium / Coprococcus / Roseburia / Ruminococcus / [Ruminococcus]|torques|
GCACGTATTTAGCCGGTGCTTCTTAGTCAGGTACCGTCAGTTTCTTCCCTGCTGATAGAGCTTTACATACCGAAATACTTCTTCGCTCACGCGGCGTCGCTGCATCAGGGTTTCCCCCATTGTACAATATTCCCCACTGCTGCCTCCCGTAGG
>MG|2|V3|F|4016|92.41|Firmicutes|Clostridia|Clostridiales|Lachnospiraceae|[Ruminococcus]|gnavus|
CCTACGGGAGGCAGCAGTGGGGAATATTGCGCAATGGGGGAAACCCTGACGCAGCAACGCCGCGTGCAGGAAGAAGGTCTTCGGATTGTAAACTGTTGTCGCGAGGGAAGAAGAAAGTGACGGTACCTCGTGAGAAAGTCACGGCTAACTACGTGCC
>MG|2|V3|F|10|98.05|Firmicutes|Clostridia|Clostridiales|Lachnospiraceae|Blautia / Clostridium / Coprococcus / Roseburia / Ruminococcus / [Ruminococcus]|torques|
CCTACGGGAGGCAGCAGTGGGGAATATTGCACAATGGGGGGAAACCCTGATGCAGCGACGCCGCGTGAGCGAAGAAGTATTTCGGCATGTAAAGCTCTATCAGCAGGGAAGAAACTGACGGTACCTGACTAAGAAGCACCGGCTAAATACGTGC
>MG|2|V3|F|16|98.7|Firmicutes|Clostridia|Clostridiales|Lachnospiraceae|Roseburia / [Ruminococcus]|faecis|
CCTACGGGAGGCAGCAGTGGGGAATATTGCACAATGGGGGAAACCCTGATGCAGCGACGCCGCGTGAGCGAAGAAGTATTTCGGTATGTAAAGCTCCATCAGCAGGGAAGAAGAATGACGGTACCTGACTAAGAAGCTCCGGCTAAATACGTGC
>MG|2|V3|F|40|99.35|Firmicutes|Clostridia|Clostridiales|Lachnospiraceae|Coprococcus / Roseburia|Coprococcus eutactus / Roseburia faecis|
CCTACGGGAGGCAGCAGTGGGGAATATTGCACAATGGGGGAAACCCTGATGCAGCGACGCCGCGTGAGTGAAGAAGTATTTCGGTATGTAAAGCTCTATCAGCAGGGAAGAAGATGACGGTACCTGACTAAGAAGCACCGGCTAAATACGTGC
>MG|2|V3|F|16|92.99|Firmicutes|Clostridia|Clostridiales|Lachnospiraceae|[Ruminococcus]|gnavus|
CCTACGGGAGGCAGCAGTGGGGAATATTGCGCAATGGGGGAAACCCTGACGCAGCAACGCCGCGTGCAGGAAGAAGGTCTTCGGATTGTAAACTGTTGTCGCGAGGGAAGAAGAAAGTGACGGTACCTCGTGAGAAAGCCACGGCTAACTACGTGC
>MG|2|V3|F|80|91.14|Firmicutes|Clostridia|Clostridiales|Lachnospiraceae|[Ruminococcus]|gnavus|
CCTACGGGAGGCAGGCAGTGGGGAATATTGCGCAATGGGGAAACCCTGACGCAGCAACGCCGCGTGCAGGAAGAAGGTCTTCGGATTGTAAACTGTTGTCGCGAGGGAAGAAGAAAGTGACGGTACCTCGTGAGAAAGTCACGGCTAACTACGTGC
>MG|2|V3|F|42|98.69|Firmicutes|Clostridia|Clostridiales|Lachnospiraceae|Blautia / Clostridium / Coprococcus / Roseburia / Ruminococcus / [Ruminococcus]|torques|
CCTACGGGAGGCAGCAGTGGGGAATATTGCACAATGGGGGAAACCCTGATGCAGCGACGCCGCGTGAGCGAAGAAGTATTTCGGTATGTAAAGCTCTATCAGCAGGGAAGAAACTGACGGTACCTGACTAAGAAGCACCAGCTAAATACGTGC
>MG|2|V3|F|138|98.71|Firmicutes|Clostridia|Clostridiales|Lachnospiraceae|Dorea / Lachnoclostridium / Roseburia / [Ruminococcus]|clostridioforme|
CCTACGGGAGGCAGCAGTGGGGAATATTGCACAATGGGGGGAAACCCTGATGCAGCGACGCCGCGTGAGCGAAGAAGTATTTCGGTATGTAAAGCTCTATCAGCAGGGAAGATGATGACGGTACCTGACTAAGAAGCCCCGGCTAACTACGTGCC
>MG|2|V3|F|17|99.35|Firmicutes|Clostridia|Clostridiales|Lachnospiraceae|Coprococcus / Ruminococcus|Coprococcus comes / Ruminococcus torques|
CCTACGGGAGGCAGCAGTGGGGAATATTGCACAATGGGGGAAACCCTGATGCAGCGACGCCGCGTGAGCGAAGAAGTATTTCGGTATGTAAAGCTCTATCAGCAGGGAAGAAAAGTGACGGTACCTGACTAAGAAGCACCGGCTAAATACGTGC
>MG|2|V3|F|10|98.7|Firmicutes|Clostridia|Clostridiales|Lachnospiraceae|Blautia / Clostridium / Coprococcus / Roseburia / Ruminococcus / [Ruminococcus]|torques|
CCTACGGGAGGCAGCAGTGGGGAATATTGCACAATGGGGGAAACCCTGATGCAGCGACGCCGCCGTGAGCGAAGAAGTATTTCGGTATGTAAAGCTCTATCAGCAGGGAAGAAACTGACGGTACCTGACTAAGAAGCACCGGCTAAATACGTGC
>MG|2|V3|F|40|98.08|Firmicutes|Clostridia|Clostridiales|Lachnospiraceae|Blautia / Clostridium / Coprococcus / Roseburia / Ruminococcus / [Ruminococcus]|torques|
TCCTACGGGAGGCAGCAGTGGGGGAATATTGCACAATGGGGGGAAACCCTGATGCAGCGACGCCGCGTGAGCGAAGAAGTATTTCGGTATGTAAAGCTCTATCAGCAGGGAAGAAACTGACGGTACCTGACTAAGAAGCACCGGCTAAATACGTGC
>MG|2|V3|F|23|98.7|Firmicutes|Clostridia|Clostridiales|Lachnospiraceae|Blautia / Clostridium / Coprococcus / Roseburia / Ruminococcus / [Ruminococcus]|torques|
CCTACGGGAGGCAGCAGTGGGGAATATTGCACAATGGGGGAAACCCTGATGCAGCGACCGCCGCGTGAGCGAAGAAGTATTTCGGTATGTAAAGCTCTATCAGCAGGGAAGAAACTGACGGTACCTGACTAAGAAGCACCGGCTAAATACGTGC
>MG|2|V3|R|11|98.05|Firmicutes|Clostridia|Clostridiales|Lachnospiraceae|Blautia / Clostridium / Coprococcus / Roseburia / Ruminococcus / [Ruminococcus]|torques|
GCACGTATTTAGCCGGAGCTTCTTAGTCAGGTACCGTCAGTTTCTTCCCTGCTGATAGAGCTTTACATACCGAAATACTTCTTCGCTCACGCGGCGTCGCTGCATCAGGGTTTCCCCCATTGTGCAATATTCCCCCACTGCTGCCTCCCGTAGG
>MG|2|V3|F|33|98.7|Firmicutes|Clostridia|Clostridiales|Lachnospiraceae|Blautia / Clostridium / Coprococcus / Roseburia / Ruminococcus / [Ruminococcus]|torques|
CCTACGGGAGGCAGCAGTGGGGAATATTGCACAATGGGGGAAACCCTGATGCAGGCGACGCCGCGTGAGCGAAGAAGTATTTCGGTATGTAAAGCTCTATCAGCAGGGAAGAAACTGACGGTACCTGACTAAGAAGCACCGGCTAAATACGTGC
>MG|2|V3|F|38|98.69|Firmicutes|Clostridia|Clostridiales|Lachnospiraceae|Blautia / Clostridium / Coprococcus / Roseburia / Ruminococcus / [Ruminococcus]|torques|
CCTACGGGAGGCAGCAGTGGGGAATATTGTACAATGGGGGAAACCCTGATGCAGCGACGCCGCGTGAGCGAAGAAGTATTTCGGTATGTAAAGCTCTATCAGCAGGGAAGAAACTGACGGTACCTGACTAAGAAGCACCGGCTAAATACGTGC
>MG|2|V3|F|12|91.77|Firmicutes|Clostridia|Clostridiales|Lachnospiraceae|[Ruminococcus]|gnavus|
CCTACGGGAGGCAGCAGTGGGGAATATTGCGCAATGGGGGAAACCCTGACGCAGCAACGCCGCGTGCAGGAAGAAGGTCTTCGGATTGTAAACTGTTGTCGCGAGGGAAGAAGGAAGATGACGGTACCTCGTGAGAAAGTCACGGCTAACTACGTGC
>MG|2|V3|F|50|98.06|Firmicutes|Clostridia|Clostridiales|Lachnospiraceae|Blautia / Clostridium / Coprococcus / Roseburia / Ruminococcus / [Ruminococcus]|faecis|
CCTACGGGAGGCAGCAGTGGGGAATATTGCACAATGGGGGGAAACCCTGATGCAGCGACGCCGCGTGAGTGAAGAAGTATTTCGGTATGTAAAGCTCTATCAGCAGGGAAGAAACTGACGGTACCTGACTAAGAAGCACCGGCTAAATACGTGC
>MG|2|V3|F|11|98.69|Firmicutes|Clostridia|Clostridiales|Lachnospiraceae|Blautia / [Ruminococcus]|torques|
CCTACGGGAGGCAGCAGTGGGGAATATTGCACAATGGGGGAAACCCTGATGCAGCGACGCCGCGTGGGCGATGAAGTATTTCGGTATGTAAAGCTCTATCAGCAGGGAAGAAACTGACGGTACCTGACTAAGAAGCACCGGCTAAATACGTGC
>MG|2|V3|F|65|98.69|Firmicutes|Clostridia|Clostridiales|Lachnospiraceae|Blautia / Clostridium / Coprococcus / Roseburia / Ruminococcus / [Ruminococcus]|torques|
CCTACGGGAGGCAGCAGTGGGGAATATTGCACAATGGGGGAAACCCTGATGCAGCGACGCCGCGTGAGCGAAGAAGTATTTCGGTATGTAAAGCTCTATCAGCAGGGAAGAAACTGACGGTACCCGACTAAGAAGCACCGGCTAAATACGTGC
>MG|2|V3|R|10|91.14|Firmicutes|Clostridia|Clostridiales|Lachnospiraceae|[Ruminococcus]|gnavus|
GCACGTAGTTAGCCGTGACTTTCTCACGAGGTACCGTCACTTTCTTCTTCCCTCGCGACAACAGTTTACAATCCGAAGACCTTCTTCCTGCACGCGGCGTTGCTGCGTCAGGGTTTCCCCCCATTGTGCAATATTCCCCACTGCTGCCTCCCGTAGG
>MG|2|V3|R|18|99.35|Firmicutes|Clostridia|Clostridiales|Lachnospiraceae|Dorea / Lachnoclostridium / Roseburia / [Ruminococcus]|Dorea formicigenerans / Lachnoclostridium clostridioforme / Roseburia faecis / [Ruminococcus] gnavus|
GCACGTAGTTAGCCGGGGCTTCTTAGTCAGGTACCGTCATTATCTTCCCTGCTGATAGAGCTTTACATACCGAAATACTTCTTCGCTCACGCGGCGTCGCTGCATCAGGGTTTCCCCCCATTGTGCAATATTCCCCACTGCTGCCTCCCGTAGGA
>MG|2|V3|F|28|98.69|Firmicutes|Clostridia|Clostridiales|Lachnospiraceae|Blautia / Clostridium / Coprococcus / Roseburia / Ruminococcus / [Ruminococcus]|torques|
CCTACGGGAGGCAGCAGTGGGGAATATTGCACAATGGGGGAAACCCTGATGCAGCGACGTCGCGTGAGCGAAGAAGTATTTCGGTATGTAAAGCTCTATCAGCAGGGAAGAAACTGACGGTACCTGACTAAGAAGCACCGGCTAAATACGTGC
>MG|2|V3|R|32|98.71|Firmicutes|Clostridia|Clostridiales|Lachnospiraceae|Blautia / Clostridium / Dorea / Lachnoclostridium / Ruminococcus / [Ruminococcus]|sp.|
GCACGTAGTTAGCCGGGGGCTTCTTAGTCAGGTACCGTCACTTTCTTCCCTGCTGATAGAAGTTTACATACCGAAATACTTCATCCTTCACGCGGCGTCGCTGCATCAGGGTTTCCCCCATTGTGCAATATTCCCCACTGCTGCCTCCCGTAGGA
>MG|2|V3|F|13|98.06|Firmicutes|Clostridia|Clostridiales|Lachnospiraceae|Blautia / Clostridium / Dorea / Lachnoclostridium / Ruminococcus / [Ruminococcus]|sp.|
CCTACGGGAGGCAGCAGTGGGGAATATTGCACAATGGGGGGAAACCCTGATGCAGCGACGCCGCGTGAAGGATGAAGTATTTCGGTATGTAAAACTTCTATCAGCAGGGAAGAAAGTGACGGTACCTGACTAAGAAGCCCCGGCTAACTACGTGC
>MG|2|V3|R|54|96.75|Firmicutes|Clostridia|Clostridiales|Lachnospiraceae|[Ruminococcus]|gnavus|
GCACGTAGTTAGCCGGGGCTTCTTAGTCAAGTACCGTCTCTCTTCTTCCTTGCTGATAGACCTTTACATACCGAAATACTTCTTCAGTCACGCGGCGTCGCTGCATCAGGGTTTCCCCCATTGTGCAATATTCCCCACTGCTGCCTCCCGTAGG
>MG|2|V3|F|14|98.05|Firmicutes|Clostridia|Clostridiales|Lachnospiraceae|Blautia / Eubacterium / Roseburia / [Ruminococcus]|torques|
CCTACGGGAGGCAGCAGTGGGGAATATTGCACAATGGGGGGAAACCCTGATGCAGCGACGCCGCGTGAGCGATGAAGTATTTCGGTATGTAAAGCTCTATCAGCAGGGAAGAAACTGACGGTACCTGACTAAGAAGCTCCGGCTAAATACGTGC
>MG|2|V3|F|51|98.71|Firmicutes|Clostridia|Clostridiales|Lachnospiraceae|Blautia / Ruminococcus / [Ruminococcus]|gnavus|
CCTACGGGAGGCAGCAGTGGGGAATATTGCACAATGGGGGGAAACCCTGATGCAGCGACGCCGCGTGAGCGAAGAAGTATTTCGGTATGTAAAGCTCTATCAGCAGGGAAGAAAAATGACGGTACCTGACTAAGAAGCCCCGGCTAACTACGTGC
>MG|2|V3|R|12|97.45|Firmicutes|Clostridia|Clostridiales|Lachnospiraceae|Blautia / Clostridium / Coprococcus / Roseburia / Ruminococcus / [Ruminococcus]|torques|
GCACGTATTTAGCCGGTGCTTCTTAGTCAGGTACCGTCAGTTTCTTCCCTGCTGATAGAGCTTTACATACCGAAATACTTCTTCGCTCACGCGGCGTCGCTGCATCAGGGTTTCCCCCCATTGTGCAATATTCCCCCACTGCTGCCTCCCCGTAGGA
>MG|2|V3|R|19|99.35|Firmicutes|Clostridia|Clostridiales|Lachnospiraceae|Dorea / Lachnoclostridium / Roseburia / [Ruminococcus]|Dorea formicigenerans / Lachnoclostridium clostridioforme / Roseburia faecis / [Ruminococcus] gnavus|
GCACGTAGTTAGCCGGGGCTTCTTAGTCAGGTACCGTCATGATCTTCCCTGCTGATAGAGCTTTACATACCGAAATACTTCTTCGCTCACGCGGCGTCGCTGCATCAGGGTTTCCCCCATTGTGCAATATTCCCCACTGCTGCCTCCCGTAGG
>MG|2|V3|F|21|97.39|Firmicutes|Clostridia|Clostridiales|Lachnospiraceae|Marvinbryantia / [Ruminococcus]|formatexigens|
CCTACGGGAGGCAGCAGTGGGGGATATTGCACAATGGGGGAAACCCTGATGCAGCGACGCCGCGTGGGTGAAGAAGTCTTTCGGGATGTAAAGCCCTATCAGCAGGGAAGAAAATGACGGTACCTGACTAAGAAGCCCCGGCTAACTACGTGC
>MG|2|V3|R|363|91.88|Firmicutes|Clostridia|Clostridiales|Lachnospiraceae|[Ruminococcus]|gnavus|
GCACGTAGTTAGCCGTGACTTTCTCACGAGGTACCGTCACTTTCTTCTTCCCTCGCGACAACAGTTTACAATCCGAAGACCTTCTTCCTGCACGCGGCGTTGCTGCGTCAGGGTTTCCCCCATTGCGCAATATTCCCCACTGCCTGCCTCCCGTAGGAG
>MG|2|V3|F|34169|99.35|Firmicutes|Clostridia|Clostridiales|Lachnospiraceae|Coprococcus / Ruminococcus|Coprococcus comes / Ruminococcus torques|
CCTACGGGAGGCAGCAGTGGGGAATATTGCACAATGGGGGAAACCCTGATGCAGCGACGCCGCGTGAGCGAAGAAGTATTTCGGTATGTAAAGCTCTATCAGCAGGGAAGAAACTGACGGTACCTGACTAAGAAGCACCGGCTAAATACGTGCA
>MG|2|V3|R|190|93.63|Firmicutes|Clostridia|Clostridiales|Lachnospiraceae|[Ruminococcus]|gnavus|
GCACGTAGTTAGCCGTGACTTTCTCACAAGGTACCGTCACTGTCTTCTTCCCTTGCGACAACAGTTTACAATCCGAAGACCTTCTTCCTGCACGCGGCGTTGCTGCGTCAGGGTTGCCCCCATTGCGCAATATTCCCCACTGCTGCCTCCCGTAGG
>MG|2|V3|F|14|98.69|Firmicutes|Clostridia|Clostridiales|Lachnospiraceae|Blautia / Clostridium / Coprococcus / Roseburia / Ruminococcus / [Ruminococcus]|torques|
CCTACGGGAGGCAGCAGTGGGGAATATTGCACAATGGGGAAAACCCTGATGCAGCGACGCCGCGTGAGCGAAGAAGTATTTCGGTATGTAAAGCTCTATCAGCAGGGAAGAAACTGACGGTACCTGACTAAGAAGCACCGGCTAAATACGTGC
>MG|2|V3|F|12|98.69|Firmicutes|Clostridia|Clostridiales|Lachnospiraceae|Blautia / [Ruminococcus]|torques|
CCTACGGGAGGCAGCAGTGGGGAATATTGCACAATGGGGGAAACCCTGATGCAGCGACACCGCGTGAGCGATGAAGTATTTCGGTATGTAAAGCTCTATCAGCAGGGAAGAAACTGACGGTACCTGACTAAGAAGCACCGGCTAAATACGTGC
>MG|2|V3|R|22|90.62|Firmicutes|Clostridia|Clostridiales|Lachnospiraceae|[Ruminococcus]|gnavus|
GCACGTAGTTAGCCGGGGGCTTCCTCCTCAGGTACCGTCACGTCCTTCGTCCCTGAGGACAGAGGTTTACAATCCGAAAACATTCATCCCTCACGCGGCGTTGCTGGGTCAGGCTTTCGCCCATTGCCCAATATTCCCCACTGCTGCCTCCCGTAGG
>MG|2|V3|F|37|98.69|Firmicutes|Clostridia|Clostridiales|Lachnospiraceae|Blautia / Clostridium / Coprococcus / Roseburia / Ruminococcus / [Ruminococcus]|torques|
CCTACGGGAGGCAACAGTGGGGAATATTGCACAATGGGGGAAACCCTGATGCAGCGACGCCGCGTGAGCGAAGAAGTATTTCGGTATGTAAAGCTCTATCAGCAGGGAAGAAACTGACGGTACCTGACTAAGAAGCACCGGCTAAATACGTGC
>MG|2|V3|F|31|98.7|Firmicutes|Clostridia|Clostridiales|Lachnospiraceae|Roseburia / [Ruminococcus]|faecis|
CCTACGGGAGGCAGCAGTGGGGAATATTGCGCAATGGGGGAAACCCTGATGCAGCGACGCCGCGTGAGCGAAGAAGTATTTCGGTATGTAAAGCTCTATCAGCAGGGAAGAAGAATGACGGTACCTGACTAAGAAGCTCCGGCTAAATACGTGC
>MG|2|V3|F|28|98.69|Firmicutes|Clostridia|Clostridiales|Lachnospiraceae|Blautia / Clostridium / Coprococcus / Roseburia / Ruminococcus / [Ruminococcus]|torques|
CCTACGGGAGGCAGCAGTGGGGAATATTGCACAATGGGGGAAACCCTGATGCAGCGACGCCGCGTGAGCGAAGAAGTATTTCGGTATGTAAAGCTCTGTCAGCAGGGAAGAAACTGACGGTACCTGACTAAGAAGCACCGGCTAAATACGTGC
>MG|2|V3|F|11|98.69|Firmicutes|Clostridia|Clostridiales|Lachnospiraceae|Blautia / [Ruminococcus]|torques|
CCTACGGGAGGCAGCAGTGGGGAATATTGCACAATGGGGGAAACCCTGATGCAGCGACGCCGCGTGAGCGATGAAGTATTTCGGTATGTAAAGCTCTATCAGCAGGGAAGAAACTGACGGTACCTGACTAAGAAGCACCGACTAAATACGTGC
>MG|2|V3|R|17|91.77|Firmicutes|Clostridia|Clostridiales|Lachnospiraceae|[Ruminococcus]|gnavus|
GCACGTAGTTAGCCGTGACTTTCTCACGAGGTACCGTCACTTTTCTTCTTCCCTCGCGACAACAGTTTACAATCCGAAGACCTTCTTCCTGCACGCGGCGTTGCTGCGTCAGGGTTTCCCCCATTGCGCAATATTCCCCACTGCTGCCTCCCGTAGG
>MG|2|V3|F|11|98.06|Firmicutes|Clostridia|Clostridiales|Lachnospiraceae|Blautia / Ruminococcus / [Ruminococcus]|gnavus|
CCTACGGGAGGCAGCAGTGGGGGAATATTGCACAATGGGGGGAAACCCTGATGCAGCGACGCCGCGTGAGCGAAGAAGTATTTCGGTATGTAAAGCTCTATCAGCAGGGAAGAAAGTGACGGTACCTGACTAAGAAGCCCCGGCTAACTACGTGC
>MG|2|V3|R|51|98.7|Firmicutes|Clostridia|Clostridiales|Lachnospiraceae|Blautia / Clostridium / Coprococcus / Roseburia / Ruminococcus / [Ruminococcus]|torques|
GCACGTATTTAGCCGGAGCTTCTTAGTCAGGTACCGTCATTTTCTTCCCTGCTGATAGAGCTTTACATACCGAAATACTTCTTCGCTCACGCGGCGTCGCTGCATCAGGGTTTCCCCCATTGTGCAATATTCCCCCACTGCTGCCTCCCGTAGG
>MG|2|V3|F|244|98.69|Firmicutes|Clostridia|Clostridiales|Lachnospiraceae|Blautia / Clostridium / Coprococcus / Roseburia / Ruminococcus / [Ruminococcus]|torques|
CCTACGGGAGGCAGCAGTGGGGAATATTGCACAATGGGGGAAACCCTGATGCAGCGACGCCGCGTGAGCGAAGAAGTATTTCGGTATGTAAAGCTCTATCAGCAGGGAAGAAACTGACGGTACCTGACTAAGAAGCACCGGCTAACTACGTGC
>MG|2|V3|F|11|98.69|Firmicutes|Clostridia|Clostridiales|Lachnospiraceae|Blautia / [Ruminococcus]|torques|
CCTACGGGAGGCAGCAGTGGGGAATATTGCACAATGGGGGAAACCCTGATGCAGCGACGCCGCGTGAGCGATGAAGTATTTCGGTATGTAAAGCTCTATCAGCAGGGAAGAAACTGACGGTACCTGACTAAGAAGCGCCGGCTAAATACGTGC
>MG|2|V3|R|107|97.4|Firmicutes|Clostridia|Clostridiales|Lachnospiraceae|Marvinbryantia / [Ruminococcus]|formatexigens|
GCACGTAGTTAGCCGGGGCTTCTTAGTCAGGTACCGTCATCTTCTTCCCTGCTGATAGGGCTTTACATTCCGAAAAACTTCTTCACCCACGCGGCGTCGCTGCATCAGGGTTTCCCCCATTGTGCAATATTCCCCACTGCTGCCTCCCGTAGGA
>MG|2|V3|F|47|91.19|Firmicutes|Clostridia|Clostridiales|Lachnospiraceae|[Ruminococcus]|gnavus|
CCTACGGGAGGCAGCAGTGGGGGAATATTGCGCAATGGGGGGAACCCTGACGCAGCAACGCCGCGTGCAGGAAGAAGGTCTTCGGATTGTAAACTGTTGTCGCGAGGGAAGAAGGAAGATGACGGTACCTCGTGAGAAAGTCACGGCTAACTACGTGC
>MG|2|V3|F|15|91.19|Firmicutes|Clostridia|Clostridiales|Lachnospiraceae|[Ruminococcus]|gnavus|
CCTACGGGAGGCAGCAGTGGGGAATATTGGCGCAATGGGGGGAACCCTGACGCAGCAACGCCGCGTGCAGGAAGAAGGTCTTCGGATTGTAAACTGTTGTCGCGAGGGAAGAAGGAAGATGACGGTACCTCGTGAGAAAGTCACGGCTAACTACGTGC
>MG|2|V3|F|43|98.7|Firmicutes|Clostridia|Clostridiales|Lachnospiraceae|Dorea / Lachnoclostridium / Roseburia / [Ruminococcus]|clostridioforme|
CCTACGGGAGGCAGCAGTGGGGGAATATTGCACAATGGGGGAAACCCTGATGCAGCGACGCCGCGTGAGCGAAGAAGTATTTCGGTATGTAAAGCTCTATCAGCAGGGAAGATGATGACGGTACCTGACTAAGAAGCCCCGGCTAACTACGTGC
>MG|2|V3|F|22|98.7|Firmicutes|Clostridia|Clostridiales|Lachnospiraceae|Blautia / Clostridium / Coprococcus / Roseburia / Ruminococcus / [Ruminococcus]|faecis|
CCTACGGGAGGCAGCAGTGGGGAATATTGCACAATGGGGGAAACCCTGATGCAACGACGCCGCGTGAGCGAAGAAGTATTTCGGTATGTAAAGCTCTATCAGCAGGGAAGAAACTGACGGTACCTGACTAAGAAGCACCGGCTAAATACGTGC
>MG|2|V3|R|38|91.19|Firmicutes|Clostridia|Clostridiales|Lachnospiraceae|[Ruminococcus]|gnavus|
GCACGTAGTTAGCCGTGACTTTCTCACGAGGTACCGTCACTTTCTTCTTCCCTCGCGACAACAGTTTACAATCCGAAGACCTTCTTCCTGCACGCGGCGTTGCTGCGTCAGGGTTTCCCCCATTGCGCAATATTCCCCCACTGCCTGCCTCCCGTAGG
>MG|2|V3|F|12|98.06|Firmicutes|Clostridia|Clostridiales|Lachnospiraceae|Blautia / Roseburia / [Ruminococcus]|faecis|
CCTACGGGAGGCAGCAGTGGGGAATATTGCACAATGGGGGGAAACCCTGATGCAGCGACGCCGCGTGAGCGAAGAAGTATTTCGGTATGTAAAGCTCTATCAGCAGGGAAGAAGCTGACGGTACCTGACTAAGAAGCACCGGCTAAATACGTGC
>MG|2|V3|R|15|98.69|Firmicutes|Clostridia|Clostridiales|Lachnospiraceae|Blautia / Clostridium / Coprococcus / Roseburia / Ruminococcus / [Ruminococcus]|torques|
GCACGTATTTAGCCGGTGCTTCTTAGTCAGGTACCGTCAGTTTCTTCCCTGCTGATAGAGCTTTACATACCGAAATACTTCTTCGCTCACGCGGCGTCGCTGCATCAGGGTTTCCCCCATTGTGCATATTCCCCACTGCTGCCTCCCGTAGGGT
>MG|2|V3|R|60|100.0|Firmicutes|Clostridia|Clostridiales|Lachnospiraceae|Hespellia / Robinsoniella|Hespellia porcina / Robinsoniella peoriensis|
GCACGTAGTTAGCCGGGGCTTCTTAGTCAGGTACCGTCATTTTCTTCCCTGCTGATAGAAGTTTACATACCGAAATACTTCTTCCTTCACGCGGCGTCGCTGCATCAGGGTTTCCCCCATTGTGCAATATTCCCCACTGCTGCCTCCCGTAGGA
>MG|2|V3|F|613|91.19|Firmicutes|Clostridia|Clostridiales|Lachnospiraceae|[Ruminococcus]|gnavus|
CCTACGGGAGGCAGCAGTGGGGAATATTGGGCAATGGGCGAAAGCCTGACCCAGCAACGCCGCGTGAGGGATGAATGTTTTCGGATTGTAAACCTCTGTCCTCAGGGACGAAGGACGTGACGGTACCTGAGGAGGAAGCCCCGGCTAACTACGTGC
>MG|2|V3|F|886|98.71|Firmicutes|Clostridia|Clostridiales|Lachnospiraceae|Blautia / [Ruminococcus]|torques|
CCTACGGGAGGCAGCAGTGGGGAATATTGCACAATGGGGGGAAACCCTGATGCAGCGACGCCGCGTGAGCGATGAAGTATTTCGGTATGTAAAGCTCTATCAGCAGGGAAGAAACTGACGGTACCTGACTAAGAAGCACCGGCTAAATACGTGCC
>MG|2|V3|F|19|98.69|Firmicutes|Clostridia|Clostridiales|Lachnospiraceae|Blautia / Clostridium / Coprococcus / Roseburia / Ruminococcus / [Ruminococcus]|torques|
CCTACGGGAGGCAGCAGTGGGGAATATTGCACAATGGGGGAAACCCTGATGCAGCGACGCCGCGTGAACGAAGAAGTATTTCGGTATGTAAAGCTCTATCAGCAGGGAAGAAACTGACGGTACCTGACTAAGAAGCACCGGCTAAATACGTGC
>MG|2|V3|F|127|98.71|Firmicutes|Clostridia|Clostridiales|Lachnospiraceae|Roseburia / [Ruminococcus]|faecis|
CCTACGGGAGGCAGCAGTGGGGGGATATTGCACAATGGGGGAAACCCTGATGCAGCGACGCCGCGTGAGTGAAGAAGTATTTCGGTATGTAAAGCTCTATCAGCAGGGAAGAAAATGACGGTACCTGACTAAGAAGCACCGGCTAAATACGTGC
>MG|2|V3|F|12|99.35|Firmicutes|Clostridia|Clostridiales|Lachnospiraceae|Dorea / Lachnoclostridium / Roseburia / [Ruminococcus]|Dorea formicigenerans / Lachnoclostridium clostridioforme / Roseburia faecis / [Ruminococcus] gnavus|
CCTACGGGAGGCAGCAGTGGGGAATATTGCACAATGGGGGAAACCCTGATGCAGCGACGCCGCGTGAGCGAAGAAGTATTTCGGTATGTAAAGCTCTATCAGCAGGGAAGATAATGACGGTACCTGACTAAGAAGCCCCCGGCTAACTACGTGC
>MG|2|V3|F|124|98.71|Firmicutes|Clostridia|Clostridiales|Lachnospiraceae|Blautia / Roseburia / Ruminococcus / [Ruminococcus]|faecis|
CCTACGGGAGGCAGCAGTGGGGAATATTGCACAATGGGGGAAACCCTGATGCAGCGACGCCGCGTGAGCGAAGAAGTATTTCGGTATGTAAAGCTCTATCAGCAGGGAAGAAGAATGACGGTACCTGACTAAGAAGCTCCGGCTAACTACGTGCC
>MG|2|V3|R|21|91.25|Firmicutes|Clostridia|Clostridiales|Lachnospiraceae|[Ruminococcus]|gnavus|
GCACGTAGTTAGCCGGGGGCTTCCTCCTCAGGTACCGTCACTTCCTTCGTCCCTGAGGACAGAGGTTTACAATCCGAAAACATTCATCCCTCACGCGGCGTTGCTGGGTCAGGCTTTCGCCCATTGCCCAATATTCCCCACTGCTGCCTCCCGTAGG
>MG|2|V3|R|27|98.71|Firmicutes|Clostridia|Clostridiales|Lachnospiraceae|Blautia / Clostridium / Coprococcus / Roseburia / Ruminococcus / [Ruminococcus]|torques|
GCACGTATTTAGCCGGTGCTTCTTAGTCAGGTACCGTCAGTTTTCTTCCCCTGCTGATAGAGCTTTACATACCGAAATACTTCTTCGCTCACGCGGCGTCGCTGCATCAGGGTTTCCCCCATTGTGCAATATTCCCCACTGCTGCCTCCCGTAGG
>MG|2|V3|F|22|98.69|Firmicutes|Clostridia|Clostridiales|Lachnospiraceae|Blautia / Clostridium / Coprococcus / Roseburia / Ruminococcus / [Ruminococcus]|torques|
CCTACGGGAGGCAGCAGTGGGGAATATTGCACAATGGGGGAAACCCTGATGCAGCGACGCCGCGTGAGCGAAGAAGTATTTCGGTATGTAAAGCTCTATCAGCAGGGAAGAAACTGACGGTACTTGACTAAGAAGCACCGGCTAAATACGTGC
>MG|2|V3|F|19|98.69|Firmicutes|Clostridia|Clostridiales|Lachnospiraceae|Blautia / [Ruminococcus]|torques|
CCTACGGGAGGCAGCAGTGGGGAATATTGCACAATGGGGAAACCCTGATGCAGCGACGCCGCGTGAGCGATGAAGTATTTCGGTATGTAAAGCTCTATCAGCAGGGAAGAAACTGACGGTACCTGACTAAGAAGCACCGGCTAAATACGTGC
>MG|2|V3|F|47|98.69|Firmicutes|Clostridia|Clostridiales|Lachnospiraceae|Blautia / [Ruminococcus]|torques|
CCTACGGGAGGCAGCAGTGGGGGATATTGCACAATGGGGGAAACCCTGATGCAGCGACGCCGCGTGAGCGATGAAGTATTTCGGTATGTAAAGCTCTATCAGCAGGGAAGAAACTGACGGTACCTGACTAAGAAGCACCGGCTAAATACGTGC
>MG|2|V3|F|12|96.73|Firmicutes|Clostridia|Clostridiales|Lachnospiraceae|[Ruminococcus]|torques|
CCTACGGGAGGCAGCAGTAATATTGCACAATGGGGGAAACCCTGATGCAGCGACGCCGCGTGAGCGAAGAAGTATTTCGGTATGTAAAGCTCTATCAGCAGGGAAGAAACTGACGGTACCTGACTAAGAAGCACCGGCTAAATACGTGC
>MG|2|V3|R|11|98.7|Firmicutes|Clostridia|Clostridiales|Lachnospiraceae|Blautia / Clostridium / Coprococcus / Roseburia / Ruminococcus / [Ruminococcus]|faecis|
GCACGTATTTAGCCGGTGCTTCTTAGTCAGGTACCATCAGTTTCTTCCCTGCTGATAGAGCTTTACATACCGAAATACTTCTTCGCTCACGCGGCGTCGCTGCATCAGGGTTTCCCCCATTGTGCAATATTCCCCACTGCTGCCTCCCGTAGG
>MG|2|V3|F|14|96.1|Firmicutes|Clostridia|Clostridiales|Lachnospiraceae|Marvinbryantia|formatexigens|
CCTACGGGAGGCAGCAGTGGGGAATATTGCACAATGGGGGAAACCCTGATGCAGCGACGCCGCGTGGGTGAAGAAGTTTTTCGGAATGTAAAGCCCTATCAGCAGGGAAGAAGTATGACGGTACCTGACTAAGAAGCCCCGGCTAATTACGTGC
>MG|2|V3|F|13|90.62|Firmicutes|Clostridia|Clostridiales|Lachnospiraceae|[Ruminococcus]|gnavus|
CCTACGGGAGGCAGGCAGTGGGGAATATTGGCGCAATGGGGGAACCCTGACGCAGCAACGCCGCGTGCAGGAAGAAGGTCTTCGGATTGTAAACTGTTGTCGCGAGGGAAGAAGAAAGATGACGGTACCTCGTGAGAAAGTCACGGCTAACTACGTGC
>MG|2|V3|F|39|98.71|Firmicutes|Clostridia|Clostridiales|Lachnospiraceae|Blautia / Clostridium / Coprococcus / Roseburia / Ruminococcus / [Ruminococcus]|torques|
CCTACGGGAGGCAGCAGTGGGGAATATTTGCACAATGGGGGAAACCCTGATGCAGCGACGCCGCGTGAGCGAAGAAGTATTTCGGTATGTAAAGCTCTATCAGCAGGGAAGAAACTGACGGTACCTGACTAAGAAGCACCGGCTAAATACGTGCC
>MG|2|V3|R|21|98.69|Firmicutes|Clostridia|Clostridiales|Lachnospiraceae|Blautia / Clostridium / Coprococcus / Roseburia / Ruminococcus / [Ruminococcus]|torques|
GCACGTATTTAGCCGGTGCTCTTAGTCAGGTACCGTCAGTTTCTTCCCTGCTGATAGAGCTTTACATACCGAAATACTTCTTCGCTCACGCGGCGTCGCTGCATCAGGGTTTCCCCCATTGTGCAATATTCCCCACTGCTGCCTCCCGTAGG
>MG|2|V3|F|66|98.7|Firmicutes|Clostridia|Clostridiales|Lachnospiraceae|Eubacterium / [Ruminococcus]|gnavus|
CCTACGGGAGGCAGCAGTGGGGAATATTGCACAATGGGGGGGAACCCTGATGCAGCAACGCCGCGTGAGTGAAGAAGTATTTCGGTATGTAAAGCTCTATCAGCAGGGAAGATAATGACGGTACCTGACTAAGAAGCTCCGGCTAAATACGTGC
>MG|2|V3|F|11|98.69|Firmicutes|Clostridia|Clostridiales|Lachnospiraceae|Blautia / [Ruminococcus]|torques|
CCTACGGGGGGCAGCAGTGGGGAATATTGCACAATGGGGGAAACCCTGATGCAGCGACGCCGCGTGAGCGATGAAGTATTTCGGTATGTAAAGCTCTATCAGCAGGGAAGAAACTGACGGTACCTGACTAAGAAGCACCGGCTAAATACGTGC
>MG|2|V3|F|10|96.13|Firmicutes|Clostridia|Clostridiales|Lachnospiraceae|[Ruminococcus]|gnavus|
CCTACGGGAGGCAGCAGTGGGGAATATTGCACAATGGGGGGAAACCCTGATGCAGCGACGCCGCGTGACTGAAGAAGTATTTCGGTATGTAAAGGTCTATCAGCAAGGAAGAAGAGAGACGGTACTTGACTAAGAAGCCCCGGCTAACTACGTGC
>MG|2|V3|F|17|97.42|Firmicutes|Clostridia|Clostridiales|Lachnospiraceae|Blautia / Clostridium / Dorea / Hespellia / Lachnoclostridium / Robinsoniella / Ruminiclostridium / Ruminococcus / [Ruminococcus]|gnavus|
CCTACGGGAGGCAGCAGTGGGGAATATTGCACAATGGGGGAAACCCTGATGCAGCGACGCCGCGTGAAGGACGACGTATTTCGGTATGTAAACTTCTATCAGCAGGGAAGAAACGATGACGGTACCTGACTAAGAAGCCCCGGCTAACTACGTGC
>MG|2|V3|F|938|91.82|Firmicutes|Clostridia|Clostridiales|Lachnospiraceae|[Ruminococcus]|gnavus|
CCTACGGGAGGCAGGCAGTGGGGAATATTGCGCAATGGGGGAAACCCTGACGCAGCAACGCCGCGTGCAGGAAGAAGGTCTTCGGATTGTAAACTGTTGTCGCGAGGGAAGAAGAAAGTGACGGTACCTCGTGAGAAAGTCACGGCTAACTACGTGCC
>MG|2|V3|R|12|98.7|Firmicutes|Clostridia|Clostridiales|Lachnospiraceae|Blautia / Clostridium / Coprococcus / Roseburia / Ruminococcus / [Ruminococcus]|torques|
GCACGTATTTAGCCGGTGCTTCTTAGTCAGGTACCGTCAGTTTCTTCCCTGCTGATAGAGCTTTACATACCGAAATACTTCTTCGCTCACGCGGCGTCGCTGCATCAGGGTTTTCCCCATTGTGCAATATTCCCCACTGCTGCCTCCCGTAGGA
>MG|2|V3|R|16|98.69|Firmicutes|Clostridia|Clostridiales|Lachnospiraceae|Blautia / Clostridium / Coprococcus / Roseburia / Ruminococcus / [Ruminococcus]|torques|
GCACGTATTTAGCCGGTGCTTCTTAGTCAGGTACCGTCAGTTTCTTCCCTGCTGATAGAGCTTTACATACCGAAATACTTCTTCGCTCACGCGGCGTCGCTGCATCAGGGTTTCCCCCATTGTGCAATATTCCCCACTGCTACCTCCCGTAGG
>MG|2|V3|F|15|98.06|Firmicutes|Clostridia|Clostridiales|Lachnospiraceae|Dorea / Lachnoclostridium / Roseburia / [Ruminococcus]|clostridioforme|
CCTACGGGAGGCAGCAGTGGGGGAATATTGCACAATGGGGGGAAACCCTGATGCAGCGACGCCGCGTGAGCGAAGAAGTATTTCGGTATGTAAAGCTCTATCAGCAGGGAAGATGATGACGGTACCTGACTAAGAAGCCCCGGCTAACTACGTGC
>MG|2|V3|F|14|98.04|Firmicutes|Clostridia|Clostridiales|Lachnospiraceae|Blautia / [Ruminococcus]|torques|
CCTACGGGAGGCAGCAGTAGGGAATATTGCACAATGGGGGAAACCCTGATGCAGCGACGCCGCGTGAGCGAAGAAGTATCTCGGTATGTAAAGCTCTATCAGCAGGGAAGAAGATGACGGTACCTGACTAAGAAGCACCGGCTAACTACGTGC
>MG|2|V3|R|15|98.69|Firmicutes|Clostridia|Clostridiales|Lachnospiraceae|Blautia / Clostridium / Coprococcus / Roseburia / Ruminococcus / [Ruminococcus]|torques|
GCACGTATTTAGCCGGTGCTTCTTAGTCAGGTACCGTCAGTTTCTTCCCTGCTGATAGAGCTTTACATACCGAAATACTTCTTCGCTCACGCGGCGTCGCTGTATCAGGGTTTCCCCCATTGTGCAATATTCCCCACTGCTGCCTCCCGTAGG
>MG|2|V3|F|18|98.69|Firmicutes|Clostridia|Clostridiales|Lachnospiraceae|Blautia / Clostridium / Coprococcus / Roseburia / Ruminococcus / [Ruminococcus]|torques|
CCTACGGGAGGCAGCAGTGGGGAATATTGCACAATGGGGGAAACCCTAATGCAGCGACGCCGCGTGAGCGAAGAAGTATTTCGGTATGTAAAGCTCTATCAGCAGGGAAGAAACTGACGGTACCTGACTAAGAAGCACCGGCTAAATACGTGC
>MG|2|V3|F|89|98.7|Firmicutes|Clostridia|Clostridiales|Lachnospiraceae|Anaerostipes / Blautia / Clostridium / Coprococcus / Dorea / Eubacterium / Lachnoclostridium / Roseburia / Roseburia / Ruminococcus / [Ruminococcus]|faecis|
CCTACGGGAGGCAGCAGTGGGGAATATTGCACAATGGGGGAAACCCTGATGCAGCGACGCCGCGTGAGTGAAGAAGTATTTCGGTATGTAAAGCTCTATCAGCAGGGAAGAAAATGACGGTACCTGACTAAGAAGCTCCGGCTAAATACGTGC
>MG|2|V3|F|11|98.7|Firmicutes|Clostridia|Clostridiales|Lachnospiraceae|Roseburia / [Ruminococcus]|faecis|
CCTACGGGAGGCAGCAGTGGGGAATATTGCACAATGGGGGAAACCCTGATGCAGCGACGCCGCGTGAGCGAAGAAGTATTTCGGTATGTAAAGCTCTATCAGCAGGGAAGAAGAGTGACGGTACCTGACTAAGAAGCTCCGGCTAAATACGTGC
>MG|2|V3|R|30|98.71|Firmicutes|Clostridia|Clostridiales|Lachnospiraceae|Blautia / Ruminococcus / [Ruminococcus]|gnavus|
GCACGTAGTTAGCCGGGGCTTCTTAGTCAGGTACCGTCAGTTTCTTCCCTGCTGATAGAGCTTTACATACCGAAATACTTCTTCGCTCACGCGGCGTCGCTGCATCAGGGTTTCCCCCCATTGTGCAATATTCCCCACTGCTGCCTCCCGTAGGA
>MG|2|V3|R|21|98.71|Firmicutes|Clostridia|Clostridiales|Lachnospiraceae|Blautia / Roseburia / [Ruminococcus]|faecis|
GCACGTATTTAGCCGGTGCTTCTTAGTCAGGTACCGTCATCTTCTTCCCTGCTGATAGAGCTTTACATACCGAAATACTTCTTCGCTCACGCGGCGTCGCTGCATCAGGGTTTCCCCCCATTGTGCAATATTCCCCACTGCTGCCTCCCGTAGG
>MG|2|V3|F|11|98.69|Firmicutes|Clostridia|Clostridiales|Lachnospiraceae|Blautia / Clostridium / Coprococcus / Roseburia / Ruminococcus / [Ruminococcus]|torques|
CCTACGGGAGGCAGCAGTGGGGAATATTGCACATGGGGGAAACCCTGATGCAGCGACGCCGCGTGAGCGAAGAAGTATTTCGGTATGTAAAGCTCTATCAGCAGGGAAGAAACTGACGGTACCTGACTAAGAAGCACCGGCTAAATACGTGC
>MG|2|V3|F|12|98.7|Firmicutes|Clostridia|Clostridiales|Lachnospiraceae|Roseburia / [Ruminococcus]|faecis|
CCTACGGGAGGCAGCAGTGGGGAATATTGCACAATGGGGGAAACCCTGATGCAGCGACGCCGCGCGAGCGAAGAAGTATTTCGGTATGTAAAGCTCTATCAGCAGGGAAGAAGAATGACGGTACCTGACTAAGAAGCTCCGGCTAAATACGTGC
>MG|2|V3|F|31|98.7|Firmicutes|Clostridia|Clostridiales|Lachnospiraceae|Blautia / Clostridium / Coprococcus / Roseburia / Ruminococcus / [Ruminococcus]|torques|
CCTACGGGAGGCAGCAGTGGGGAATATTGCACAATGGGGGAAACCCTGATGCAGCCGACGCCGCGTGAGCGAAGAAGTATTTCGGTATGTAAAGCTCTATCAGCAGGGAAGAAACTGACGGTACCTGACTAAGAAGCACCGGCTAAATACGTGC
>MG|2|V3|F|10|95.42|Firmicutes|Clostridia|Clostridiales|Lachnospiraceae|Butyrivibrio|fibrisolvens|
CCTACGGGAGGCAGCAGTAGGGAATCTTCCACAATGGGCGCAAGCCTGATGGAGCAACACCGCGTGAGTGAAGAAGTATTTCGGTATGTAAAGCTCTATCAGCAGGGAAGAAAATGACGGTACCTGACTAAGAAGCACCGGCTAAATACGTGC
>MG|2|V3|F|13|92.36|Firmicutes|Clostridia|Clostridiales|Lachnospiraceae|[Ruminococcus]|gnavus|
CCTACGGGAGGCAGCAGTGGGGAATATTGCGCAATGGGGGGAACCCTGACGCAGCAACGCCGCGTGCAGGAAGAAGGTCTTCGGATTGTAAACTGTTGTCGCGAGGGAAGAAGAAAGTGACGGTACCTCGTGAGAAAGTCACGGCTAACTACGTGC
>MG|2|V3|F|11|97.42|Firmicutes|Clostridia|Clostridiales|Lachnospiraceae|Lachnoclostridium / Ruminiclostridium / [Ruminococcus]|gnavus|
CCTACGGGAGGCAGCAGTGGGGAATATTGCACAATGGGGGAAACCCTGATGCAGCGACGCCGCGTGAAGGACGACGTATTTCGGTATGTAAACTTCTATCAGCAGGGAAGAAGCGATGACGGTACCTGACTAAGAAGCCCCGGCTAACTACGTGC
>MG|2|V3|F|18|98.05|Firmicutes|Clostridia|Clostridiales|Lachnospiraceae|Blautia / Clostridium / Coprococcus / Roseburia / Ruminococcus / [Ruminococcus]|torques|
CCTACGGGAGGCAGCAGTGGGGGAATATTGCACAATGGGGGAAACCCTGATGCAGCGACGCCGCGTGAGCAAGAAGTATTTCGGTATGTAAAGCTCTATCAGCAGGGAAGAAACTGACGGTACCTGACTAAGAAGCACCGGCTAAATACGTGC
>MG|2|V3|F|10|98.06|Firmicutes|Clostridia|Clostridiales|Lachnospiraceae|Blautia / Clostridium / Coprococcus / Roseburia / Ruminococcus / [Ruminococcus]|torques|
CCTACGGGAGGCAGCAGTGGGGAATATTGCGACAATGGGGGAAACCCTGGATGCAGCGACGCCGCGTGAGCGAAGAAGTATTTCGGTATGTAAAGCTCTATCAGCAGGGAAGAAACTGACGGTACCTGACTAAGAAGCACCGGCTAAATACGTGC
>MG|2|V3|F|12|91.72|Firmicutes|Clostridia|Clostridiales|Lachnospiraceae|[Ruminococcus]|gnavus|
CCTACGGGAGGCAGCAGTGGGGAATATTGCGCAGTGGGGGAAACCCTGACGCAGCAACGCCGCGTGCAGGAAGAAGGTCTTCGGATTGTAAACTGTTGTCGCGAGGGAAGAAGAAAGTGACGGTACCTCGTGAGAAAGTCACGGCTAACTACGTGC
>MG|2|V3|F|20|90.06|Firmicutes|Clostridia|Clostridiales|Lachnospiraceae|[Ruminococcus]|gnavus|
CCTACGGGAGGCAGGCAGTGGGGAATATTGGCGCAAGTGGGGGAACCCTGACGCAGCAACGCCGCGTGCAGGAAGAAGGTCTTCGGATTGTAAACTGTTGTCGCGAGGGAAGAAGGAAGATGACGGTACCTCGTGAGAAAGTCACGGCTAACTACGTGC
>MG|2|V3|R|25|91.77|Firmicutes|Clostridia|Clostridiales|Lachnospiraceae|[Ruminococcus]|gnavus|
GCACGTAGTTAGCCGTGACTTTCTCACGAGGTACCGTCACTTTCTTCTTCCCTCGCGACAACAGTTTACAATCCGAAGACCTTCTTCCTGCACGCGGCGTTGCTGCGTCAGGGTTTCCCCCACTTGCGCAATATTCCCCACTGCTGCCTCCCGTAGG
>MG|2|V3|F|31|98.7|Firmicutes|Clostridia|Clostridiales|Lachnospiraceae|Blautia / Clostridium / Coprococcus / Roseburia / Ruminococcus / [Ruminococcus]|torques|
CCTACGGGAGGCAGCAGTGGGGAATATTGCACAATGGGGGAAACCCTGATGCAGCGACGCCGCGTGAGCGAAGAAGTATTTCGGTATGTAAAGCTCTATCAAGCAGGGAAGAAACTGACGGTACCTGACTAAGAAGCACCGGCTAAATACGTGC
>MG|2|V3|F|10|98.71|Firmicutes|Clostridia|Clostridiales|Lachnospiraceae|Roseburia / [Ruminococcus]|faecis|
CCTACGGGAGGCAGCAGTGGGGGAATATTGCACAATGGGGGAAACCCTGATGCAGCGACGCCGCGTGAGCGAAGAAGTATCTCGGTATGTAAAGCTCTATCAGCAGGGAAGAAAAATGACGGTACCTGACTAAGAAGCACCGGCTAAATACGTGC
>MG|2|V3|F|16|98.69|Firmicutes|Clostridia|Clostridiales|Lachnospiraceae|Blautia / Clostridium / Coprococcus / Roseburia / Ruminococcus / [Ruminococcus]|torques|
CCTACGGGAGGCAGCAGTGGGGAATATTGCACAATGGGGGAAACCCTGATGCAGCGACGCCGCGTGAGCGAAGAAGTATTTCGGTATGTAAAGCTCTATCAGCAGGGAAGAAACTGACGGTACCTAACTAAGAAGCACCGGCTAAATACGTGC
>MG|2|V3|R|10|98.7|Firmicutes|Clostridia|Clostridiales|Lachnospiraceae|Roseburia / [Ruminococcus]|faecis|
GCACGTATTTAGCCGGAGCTTCTTAGTCAGGTACCGTCATTCTTCTTCCCTGCTGATAGAGCTTTACATACCGAAATACTTCTTCGCTCACGCGGCGTCGCTGCATCAGGGTTTCCCCCATTGTGCAATATTCCCCACTGCTGTCTCCCGTAGG
>MG|2|V3|R|56|91.82|Firmicutes|Clostridia|Clostridiales|Lachnospiraceae|[Ruminococcus]|gnavus|
GCACGTAGTTAGCCGTGACTTTCTCACGAGGTACCGTCACTTTCTTCTTCCCTCGCGACAACAGTTTACAATCCGAAGACCTTCTTCCTGCACGCGGCGTTGCTGCGTCAGGGTTTCCCCCATTGCGCCAATATTCCCCACTGCTGCCTCCCGTAGGA
>MG|2|V3|R|28|98.72|Firmicutes|Clostridia|Clostridiales|Lachnospiraceae|Roseburia / [Ruminococcus]|faecis|
GCACGTATTTAGCCGGTGCTTCTTAGTCAGGTACCGTCATTTTCTTCCCTGCTGATAGAGCTTTACATACCGAAATACTTCTTCACTCACGCGGCGTCGCTGCATCAGGGTTTCCCCCCATTGTGCAATATCCCCCACTGCTGCCTCCCGTAGGA
>MG|2|V3|R|27|92.41|Firmicutes|Clostridia|Clostridiales|Lachnospiraceae|[Ruminococcus]|gnavus|
GCACGTAGTTAGCCGTGGCTTTCTCACAAGGTACCGTCACTTCCTTCTTCCCTTGCGACAACGGTTTACAATCCGAAGACCTTCTTCCCGCACGCGGCGTTGCTGCGTCAGGGTTGCCCCCATTGCGCAATATCCCCCACTGCTGCCTCCCGTAGGA
>MG|2|V3|F|44|91.77|Firmicutes|Clostridia|Clostridiales|Lachnospiraceae|[Ruminococcus]|gnavus|
CCTACGGGAGGCAGCAGTGGGGAATATTGCGCAATGGGGGAACCCTGACGCAGCAACGCCGCGTGCAGGAAGAAGGTCTTCGGATTGTAAACTGTTGTCGCGAGGGAAGAAGGAAGATGACGGTACCTCGTGAGAAAGTCACGGCTAACTACGTGC
>MG|2|V3|F|240|97.39|Firmicutes|Clostridia|Clostridiales|Lachnospiraceae|Acetivibrio / Marvinbryantia|formatexigens|
CCTACGGGAGGCAGCAGTGGGGAATATTGCACAATGGGGGAAACCCTGATGCAGCGACGCCGCGTGGGTGAAGAAGTTTTTCGGAATGTAAAGCCCTATCAGCAGGGAAGATAATGACGGTACCTGACTAAGAAGCCCCGGCTAACTACGTGC
>MG|2|V3|F|16|91.14|Firmicutes|Clostridia|Clostridiales|Lachnospiraceae|[Ruminococcus]|gnavus|
CCTACGGGAGGCAGCAGTGGGGGAATATTGCGCAATGGGGAAACCCTGACGCAGCAACGCCGCGTGCAGGAAGAAGGTCTTCGGATTGTAAACTGTTGTCGCGAGGGAAGAAGAAAGTGACGGTACCTCGTGAGAAAGTCACGGCTAACTACGTGC
>MG|2|V3|F|14|92.36|Firmicutes|Clostridia|Clostridiales|Lachnospiraceae|[Ruminococcus]|gnavus|
CCTACGGGAGGCAGCAGTGGGGAATCTTGCGCAATGGGGGCAACCCTGACGCAGCAACGCCGCGTGCAGGAAGAAGGTCTTCGGATTGTAAACTGTTGTCGCGAGGGAAGAAGAAAGTGACGGTACCTCGTGAGAAAGTCACGGCTAACTACGTGC
>MG|2|V3|F|658|91.82|Firmicutes|Clostridia|Clostridiales|Lachnospiraceae|[Ruminococcus]|gnavus|
CCTACGGGAGGCAGCAGTGGGGAATATTGCGCAATGGGGGGAAACCCTGACGCAGCAACGCCGCGTGCAGGAAGAAGGTCTTCGGATTGTAAACTGTTGTCGCGAGGGAAGAAGAAAGTGACGGTACCTCGTGAGAAAGTCACGGCTAACTACGTGCC
>MG|2|V3|F|11|98.7|Firmicutes|Clostridia|Clostridiales|Lachnospiraceae|Blautia / Clostridium / Coprococcus / Roseburia / Ruminococcus / [Ruminococcus]|torques|
CCTACGGGAGGCAGCAGTGGGGAATATTGCACAATGGGGGGAAACCCTGATGCAGCGACGCCGCGTGAGCGAAGAAGTATTTCGGTATGTAAAGCTCTATCAGCAGGGAAGAAATTGACGGTACCTGACTAAGAAGCACCGGCTAAATACGTGC
>MG|2|V3|F|13|98.06|Firmicutes|Clostridia|Clostridiales|Lachnospiraceae|Blautia / Clostridium / Coprococcus / Roseburia / Ruminococcus / [Ruminococcus]|torques|
CCTACGGGAGGCAGCAGTGGGGAATATTGCACAATGGGGGGAAACCCTGACTGCAGCGACGCCGCGTGAGCGAAGAAGTATTTCGGTATGTAAAGCTCTATCAGCAGGGAAGAAACTGACGGTACCTGACTAAGAAGCACCGGCTAAATACGTGC
>MG|2|V3|R|119|91.82|Firmicutes|Clostridia|Clostridiales|Lachnospiraceae|[Ruminococcus]|gnavus|
GCACGTAGTTAGCCGTGACTTTCTCACGAGGTACCGTCATCTTCCTTCTTCCCTCGCGACAACAGTTTACAATCCGAAGACCTTCTTCCTGCACGCGGCGTTGCTGCGTCAGGGTTCCCCCCATTGCGCAATATTCCCCACTGCTGCCTCCCGTAGGA
>MG|2|V3|F|17|98.69|Firmicutes|Clostridia|Clostridiales|Lachnospiraceae|Blautia / Clostridium / Coprococcus / Roseburia / Ruminococcus / [Ruminococcus]|torques|
CCTACGGGAGGCAGCAGTGGGGAATATTGCACAATGGGGGAAACCCTGATGCAGCGACGCCGCGTGAGCGAAGAAGTATTTCGGTATGTAAAGCTCTATCAGCAGGGAAGAAACTGACGGTACCTGACTAAGAAGCACCGGTTAAATACGTGC
>MG|2|V3|R|11|98.69|Firmicutes|Clostridia|Clostridiales|Lachnospiraceae|Blautia / Clostridium / Coprococcus / Roseburia / Ruminococcus / [Ruminococcus]|torques|
GCACGTATTTAGCCGGTGCTTCTTAGTCAGGTACCGTCAGTTTCTTCCCTGCTGATAGAGCTTTACATACCGAAATACTTCTTCGCTCACGCGGCGTCGCTGCATCAGGGTTTCCCCCATTGTGCAATATTCTCCACTGCTGCCTCCCGTAGG
>MG|2|V3|R|112|98.71|Firmicutes|Clostridia|Clostridiales|Lachnospiraceae|Blautia / Clostridium / Coprococcus / Roseburia / Ruminococcus / [Ruminococcus]|torques|
GCACGTATTTAGCCGGTGCTTCTTAGTCAGGTACCGTCAGTTTCTTCCCCTGCTGATAGAGCTTTACATACCGAAATACTTCTTCGCTCACGCGGCGTCGCTGCATCAGGGTTTCCCCCATTGTGCAATATTCCCCACTGCTGCCTCCCGTAGGA
>MG|2|V3|F|10|98.05|Firmicutes|Clostridia|Clostridiales|Lachnospiraceae|Blautia / Clostridium / Coprococcus / Roseburia / Ruminococcus / [Ruminococcus]|torques|
CCTACGGGAGGCAGCAGTGGGGAATATTGCACAATGGGGGGAAACCCTGATGCAGCGACGCCGCGTGAGCGAAGAAGTATTTCGGTATGTAAAGCTCTATCAGCAGGGAAGAAACCGACGGTACCTGACTAAGAAGCACCGGCTAAATACGTGC
>MG|2|V3|F|14|98.7|Firmicutes|Clostridia|Clostridiales|Lachnospiraceae|Clostridium / Roseburia|faecis|
CCTACGGGAGGCAGCAGTGGGGAATATTGCACAATGGGGGAAACCCTGATGCAGCAACGCCGCGTGAGCGAAGAAGTATTTCGGTATGTAAAGCTCTATCAGCAGGGAAGAAGAATGACGGTACCTGACTAAGAAGCTCCGGCTAAATACGTGC
>MG|2|V3|F|15|98.06|Firmicutes|Clostridia|Clostridiales|Lachnospiraceae|Blautia / Clostridium / Coprococcus / Roseburia / Ruminococcus / [Ruminococcus]|torques|
CCTACGGGAGGCAGCAGTGGGGAATATTGCACAATGGGGGGGAAACCCTGATGCAGCGACGCCGCGTGAGCGAAGAAGTATTTCGGTATGTAAAGCTCTATCAGCAGGGAAGAAACTGACGGTACCTGACTAAGAAGCACCGGCTAAATACGTGC
>MG|2|V3|R|63|91.77|Firmicutes|Clostridia|Clostridiales|Lachnospiraceae|[Ruminococcus]|gnavus|
GCACGTAGTTAGCCGTGACTTTCTCACGAGGTACCGTCACTTTCTTCTTCCCTCGCGACAACAGTTTACAATCCGAAGACCTTCTTCCTGCACGCGGCGTTGCTGCGTCAGGGTTTCCCCCATTGTGCAATATTCCCCACTGCTGCCTCCCGTAGGA
>MG|2|V3|F|11|98.06|Firmicutes|Clostridia|Clostridiales|Lachnospiraceae|Blautia / Hespellia / Lachnoclostridium / Robinsoniella / Ruminiclostridium / Ruminococcus / [Ruminococcus]|gnavus|
CCTACGGGAGGCAGCAGTGGGGGAATATTGCACAATGGGGGGAAACCCTGATGCAGCGACGCCGCGTGAAGGAAGAAGTATTTCGGTATGTAAACTTCTATCAGCAGGGAAGAAGATGACGGTACCTGACTAAGAAGCCCCGGCTAACTACGTGC
>MG|2|V3|F|10|98.69|Firmicutes|Clostridia|Clostridiales|Lachnospiraceae|Blautia / [Ruminococcus]|torques|
CCTACGGGAGGCAGCAGTGGGGAATATTGCACAATGGGGGAAACCCTGATGCAGCGACGCCGCGTGAGCGATGAAGTATTTCGGTATGTAAAGCTCTATCAGCAGGGAAGAAACTGACGGTACCTGACTAAGAAGCACCAGCTAAATACGTGC
>MG|2|V3|F|22|98.06|Firmicutes|Clostridia|Clostridiales|Lachnospiraceae|Roseburia / [Ruminococcus]|faecis|
CCTACGGGAGGCAGCAGTGGGGGGATATTGCACAATGGGGGAAACCCTGATGCAGCGACGCCGCGTGAGCGAAGAAGTATTTCGGTATGTAAAGCTCTATCAGCAGGGAAGAAGAATGACGGTACCTGACTAAGAAGCTCCGGCTAAATACGTGC
>MG|2|V3|F|14|98.69|Firmicutes|Clostridia|Clostridiales|Lachnospiraceae|Blautia / Clostridium / Coprococcus / Roseburia / Ruminococcus / [Ruminococcus]|torques|
CCTACGGGAGGCAGCAGTGGGGAATATTCACAATGGGGGAAACCCTGATGCAGCGACGCCGCGTGAGCGAAGAAGTATTTCGGTATGTAAAGCTCTATCAGCAGGGAAGAAACTGACGGTACCTGACTAAGAAGCACCGGCTAAATACGTGC
>MG|2|V3|R|14|98.69|Firmicutes|Clostridia|Clostridiales|Lachnospiraceae|Blautia / Clostridium / Coprococcus / Roseburia / Ruminococcus / [Ruminococcus]|torques|
GCACGTATTTAGCCGGTGCTTCTTAGTCAGGTACCGTCAGTTTCTTCCCTGCTGATAGAGCTTTACATACCGAAATACTTCTTCGCTCATGCGGCGTCGCTGCATCAGGGTTTCCCCCATTGTGCAATATTCCCCACTGCTGCCTCCCGTAGG
>MG|2|V3|F|39|99.35|Firmicutes|Clostridia|Clostridiales|Lachnospiraceae|Dorea / Lachnoclostridium / Roseburia / [Ruminococcus]|Dorea formicigenerans / Lachnoclostridium clostridioforme / Roseburia faecis / [Ruminococcus] gnavus|
CCTACGGGAGGCAGCAGTGGGGAATATTGCACAATGGGGGGAAACCCTGATGCAGCGACGCCGCGTGAGCGAAGAAGTATTTCGGTATGTAAAGCTCTATCAGCAGGGAAGATAATGACGGTACCTGACTAAGAAGCCCCGGCTAACTACGTGC
>MG|2|V3|F|34|98.7|Firmicutes|Clostridia|Clostridiales|Lachnospiraceae|Blautia / Clostridium / Coprococcus / Roseburia / Ruminococcus / [Ruminococcus]|torques|
CCTACGGGAGGCAGCAGTGGGGAATATTGCACAATGGGGGAAACCCCTGATGCAGCGACGCCGCGTGAGCGAAGAAGTATTTCGGTATGTAAAGCTCTATCAGCAGGGAAGAAACTGACGGTACCTGACTAAGAAGCACCGGCTAAATACGTGC
>MG|2|V3|R|11|98.69|Firmicutes|Clostridia|Clostridiales|Lachnospiraceae|Blautia / Clostridium / Coprococcus / Roseburia / Ruminococcus / [Ruminococcus]|torques|
GCACGTATTTAGCCGGTGCTTCTTAGTCAGGTACCGTCAGTTTCTTCCCTGCTGATAGAGCTTTACATACCGAAATACTTCTTCGCTCACGCGGCGTCGCTGCATCAGGGTTTCCCCCGTTGTGCAATATTCCCCACTGCTGCCTCCCGTAGG
>MG|2|V3|F|416|98.7|Firmicutes|Clostridia|Clostridiales|Lachnospiraceae|Anaerostipes / Blautia / Lachnoclostridium / Ruminococcus / [Ruminococcus]|indolis|
CCTACGGGAGGCAGCAGTGGGGAATATTGCACAATGGGGGAAACCCTGATGCAGCGACGCCGCGTGAGCGAAGAAGTATTTCGGTATGTAAAGCTCTATCAGCAGGGAAGAAAAAGGACGGTACCTGACTAAGAAGCCCCGGCTAACTACGTGC
>MG|2|V3|F|10|99.35|Firmicutes|Clostridia|Clostridiales|Lachnospiraceae|Coprococcus / Ruminococcus|Coprococcus comes / Ruminococcus torques|
TCCTACGGGAGGCAGCAGTGGGGAATATTGCACAATGGGGGAAACCCTGATGCAGCGACGCCGCGTGAGCGAAGAAGTATTTCGGTATGTAAAGCTCTATCAGCAGGGAAGAAAATGACGGTACCTGACTAAGAAGCTCCGGCTAAATACGTGC
>MG|2|V3|R|316|99.35|Firmicutes|Clostridia|Clostridiales|Lachnospiraceae|Coprococcus / Ruminococcus|Coprococcus comes / Ruminococcus torques|
GCACGTATTTAGCCGGTGCTTCTTAGTCAGGTACCGTCATTTTCTTCCCTGCTGATAGAGCTTTACATACCGAGATACTTCTTCGCTCACGCGGCGTCGCTGCATCAGGGTTTCCCCCATTGTGCAATATTCCCCACTGCTGCCTCCCGTAGG
>MG|2|V3|F|12|96.75|Firmicutes|Clostridia|Clostridiales|Lachnospiraceae|Roseburia|faecis|
CCTACGGGAGGCAGCAGTGGGGAATATTGCACAATGGGGGAAACCCTGATGCAGCGACGCCGCGTGGGTGAAGAAGTTTTTCGGAATGTAAAGCCCTATCAGCAGGGAAGAAGTATGACGGTACCTGACTAAGAAGCACCGGCTAAATACGTGC
>MG|2|V3|F|11|98.7|Firmicutes|Clostridia|Clostridiales|Lachnospiraceae|Blautia / Clostridium / Coprococcus / Roseburia / Ruminococcus / [Ruminococcus]|torques|
CCTACGGGAGGCAGCAGTGGGGAATATTGCACAATGGGGGAAACCCTGATGCAGCGGACGCCGCGTGAGCGAAGAAGTATTTCGGTATGTAAAGCTCTATCAGCAGGGAAGAAACTGACGGTACCTGACTAAGAAGCACCGGCTAAATACGTGCG
>MG|2|V3|R|92|98.71|Firmicutes|Clostridia|Clostridiales|Lachnospiraceae|Blautia / Clostridium / Coprococcus / Roseburia / Ruminococcus / [Ruminococcus]|faecis|
GCACGTATTTAGCCGGTGCTTCTTAGTCAGGTACCGTCATTTTCTTCCCTGCTGATAGAGCTTTACATACCGAAATACTTCTTCACTCACGCGGCGTCGCTGCATCAGGGTTTCCCCCATTGTGCAATATTCCCCCACTGCTGCCTCCCGTAGGGA
>MG|2|V3|F|73|98.7|Firmicutes|Clostridia|Clostridiales|Lachnospiraceae|Blautia / Clostridium / Coprococcus / Roseburia / Ruminococcus / [Ruminococcus]|faecis|
CCTACGGGAGGCAGCAGTGGGGAATATTGCACAATGGGGGAAACCCTGATGCAGCGACGCCGCGTGGGCGAAGAAGTATTTCGGTATGTAAAGCTCTATCAGCAGGGAAGAAACTGACGGTACCTGACTAAGAAGCACCGGCTAAATACGTGC
>MG|2|V3|F|61|92.36|Firmicutes|Clostridia|Clostridiales|Lachnospiraceae|[Ruminococcus]|gnavus|
CCTACGGGAGGCAGCAGTGGGGGATATTGCGCAATGGGGGCAACCCTGACGCAGCAACGCCGCGTGCGGGAAGAAGGTCTTCGGATTGTAAACCGTTGTCGCAAGGGAAGAAGGAAGTGACGGTACCTTGTGAGAAAGCCACGGCTAACTACGTGC
>MG|2|V3|R|28|98.7|Firmicutes|Clostridia|Clostridiales|Lachnospiraceae|Blautia / Clostridium / Coprococcus / Roseburia / Ruminococcus / [Ruminococcus]|faecis|
GCACGTATTTAGCCGGTGCTTCTTAGTCAGGTACCGTCAGTTTCCTCCCTGCTGATAGAGCTTTACATACCGAAATACTTCTTCGCTCACGCGGCGTCGCTGCATCAGGGTTTCCCCCATTGTGCAATATTCCCCACTGCTGCCTCCCGTAGG
>MG|2|V3|F|13|91.72|Firmicutes|Clostridia|Clostridiales|Lachnospiraceae|[Ruminococcus]|gnavus|
CCTACGGGAGGCAGCAGTGGGGAATATTGCGCAATGGGGGAAACCCTGACGCAGCAACGCCGCGTGCAGGAAGAAGGTCTTCGGATTGTAAACTGTTGTCGCGAGGGAAGAAGAAAGTGACAGTACCTCGTGAGAAAGTCACGGCTAACTACGTGC
>MG|2|V3|R|97|99.35|Firmicutes|Clostridia|Clostridiales|Lachnospiraceae|Coprococcus / Ruminococcus|Coprococcus comes / Ruminococcus torques|
GCACGTATTTAGCCGGTGCTTCTTAGTCAGGTACCGTCATTTTCTTCCCTGCTGATAGAGCTTTACATACCGAAATACTTCTTCGCTCACGCGGCGTCGCTGCATCAGGGTTTCCCCCCATTGTGCAATATTCCCCACTGCTGCCTCCCGTAGGA
>MG|2|V3|F|11|96.79|Firmicutes|Clostridia|Clostridiales|Lachnospiraceae|[Ruminococcus]|gnavus|
CCTACGGGAGGCAGCAGTGGGGAATATTGCACAATGGGGGAAACCCTGATGCAGCGACGCCGCGTGAAGGATGAAGTATTTCGGTATGTAAACTTCTATCAGCAGGGAAGAAGAAAGTGACGGTACCTGACTAAGAAGCTCCGGCTAAATACGTGC
>MG|2|V3|F|27|98.71|Firmicutes|Clostridia|Clostridiales|Lachnospiraceae|Blautia / Clostridium / Coprococcus / Roseburia / Ruminococcus / [Ruminococcus]|torques|
TCCTACGGGAGGCAGCAGTGGGGGAATATTGCACAATGGGGGAAACCCTGATGCAGCGACGCCGCGTGAGCGAAGAAGTATTTCGGTATGTAAAGCTCTATCAGCAGGGAAGAAACTGACGGTACCTGACTAAGAAGCACCGGCTAAATACGTGC
>MG|2|V3|R|49|98.04|Firmicutes|Clostridia|Clostridiales|Lachnospiraceae|Blautia / Clostridium / Dorea / Lachnoclostridium / Ruminococcus / [Ruminococcus]|sp.|
GCACGTATTTAGCCGGTGCTTCTTAGTCAGGTACCGTCACTTTCTTCCCTGCTGATAGAAGTTTACATACCGAAATACTTCATCCTTCACGCGGCGTCGCTGCATCAGGGTTTCCCCCATTGTGCAATATTCCCCACTGCTGCCTCCCGTAGG
>MG|2|V3|R|33|98.72|Firmicutes|Clostridia|Clostridiales|Lachnospiraceae|Blautia / Clostridium / Dorea / Lachnoclostridium / Ruminococcus / [Ruminococcus]|sp.|
GCACGTAGTTAGCCGGGGCTTCTTAGTCAGGTACCGTCATTTTCTTCCCTGCTGATAGAAGTTTACATACCGAAATACTTCATCCTTCACGCGGCGTCGCTGCATCAGGGTTTCCCCCCATTGTGCAATATTCCCCCACTGCTGCCTCCCGTAGGA
>MG|2|V3|R|15|96.75|Firmicutes|Clostridia|Clostridiales|Lachnospiraceae|Marvinbryantia|formatexigens|
GCACGTAGTTAGCCGGGGCTTCTTAGTCAGGTACCGTCATCTTCTTCCCTGCTGATAGGGCTTTACATTCCGAAAAACTTCTTCACCCACGCGGCGTCGCTGCATCAGGGTTTCCCCCCATTGTGCAATATTCCCCACTGCTGCCTCCCGTAGG
>MG|2|V3|F|13|98.06|Firmicutes|Clostridia|Clostridiales|Lachnospiraceae|Blautia / Clostridium / Coprococcus / Roseburia / Ruminococcus / [Ruminococcus]|torques|
CCTACGGGAGGCAGCAGTGGGGAATATTGCGACAATGGGGGAAACCCGTGATGCAGCGACGCCGCGTGAGCGAAGAAGTATTTCGGTATGTAAAGCTCTATCAGCAGGGAAGAAACTGACGGTACCTGACTAAGAAGCACCGGCTAAATACGTGC
>MG|2|V3|F|13|98.08|Firmicutes|Clostridia|Clostridiales|Lachnospiraceae|Blautia / Clostridium / Roseburia / Ruminococcus / [Ruminococcus]|faecis|
CCTACGGGAGGCAGCAGTGGGGGAATATTGCACAATGGGGGGAAACCCTGATGCAGCGACGCCGCGTGAGCGAAGAAGTATTTCGGTATGTAAAGCTCTATCAGCAGGGAAGAAGATGACGGTACCTGACTAAGAAGCACCGGCTAAATACGTGC
>MG|2|V3|F|14|98.7|Firmicutes|Clostridia|Clostridiales|Lachnospiraceae|Blautia / Clostridium / Dorea / Lachnoclostridium / Ruminococcus / [Ruminococcus]|sp.|
CCTACGGGAGGCAGCAGTGGGGAATATTGCACAATGGGGGAAACCCTGATGCAGCGACGCCGCGTGAAGGATGAAGTATTTCGGTATGTAAACTTCTATCAGCAGGGAAGAAAAATGACGGTACCTGAGTAAGAAGCCCCGGCTAACTACGTGC
>MG|2|V3|F|18|98.69|Firmicutes|Clostridia|Clostridiales|Lachnospiraceae|Blautia / [Ruminococcus]|torques|
CCTACGGGAGGCAGCAGTGGGGAATATTGCACAATGGGGGAAACCCTGATGCAGCGACGCCGCGTGAGCGATGAAGTATTTCGGTATGTAAAGCTCTATCAGCAGGGAGGAAACTGACGGTACCTGACTAAGAAGCACCGGCTAAATACGTGC
>MG|2|V3|F|10|98.71|Firmicutes|Clostridia|Clostridiales|Lachnospiraceae|Blautia / [Ruminococcus]|torques|
TCCTACGGGAGGCAGCAGTGGGGAATATTGCACAATGGGGGGAAACCCTGATGCAGCGACGCCGCGTGAGCGATGAAGTATTTCGGTATGTAAAGCTCTATCAGCAGGGAAGAAACTGACGGTACCTGACTAAGAAGCACCGGCTAAATACGTGC
>MG|2|V3|F|11|92.21|Firmicutes|Clostridia|Clostridiales|Lachnospiraceae|[Ruminococcus]|gnavus|
CCTACGGGAGGCAGCAGTGGGGAATATTGCGCAATGGGGGAAACCCTGACGCAGCAACGCCGCGTGCAGGAAGAAGGTCTTCGGATTGTAAACTGTTGTCGCGAGGGAAGAAGAAAGTGACGGTACCTCGTGAGAAAGTCACGGCTAACTACGCGC
>MG|2|V3|F|14|91.72|Firmicutes|Clostridia|Clostridiales|Lachnospiraceae|[Ruminococcus]|gnavus|
CCTACGGGAGGCAGCAGTGGGGAATATTGCGCAATGGGGGAAACCCTGACGCAGCAACGCCGCGTGCAGGAAGAAGGTCTTCGGATTGTAAACTGTTGCCGCGAGGGAAGAAGAAAGTGACGGTACCTCGTGAGAAAGTCACGGCTAACTACGTGC
>MG|2|V3|R|13|98.69|Firmicutes|Clostridia|Clostridiales|Lachnospiraceae|Blautia / Clostridium / Coprococcus / Roseburia / Ruminococcus / [Ruminococcus]|torques|
GCACGTATTTAGCCGGTGCTTCTTAGTCAGGTACCGTCAGTTTCTTCCCTGCTGATAGAGCTTTACATACCGAAATACTTCTTCGCTCACGCGGCGTCGCTGCATCAGGGTTTCCCCCATTGTGCAAGATTCCCCACTGCTGCCTCCCGTAGG
>MG|2|V3|F|21|98.69|Firmicutes|Clostridia|Clostridiales|Lachnospiraceae|Blautia / Clostridium / Coprococcus / Roseburia / Ruminococcus / [Ruminococcus]|torques|
CCTACGGGAGGCAGCAATGGGGAATATTGCACAATGGGGGAAACCCTGATGCAGCGACGCCGCGTGAGCGAAGAAGTATTTCGGTATGTAAAGCTCTATCAGCAGGGAAGAAACTGACGGTACCTGACTAAGAAGCACCGGCTAAATACGTGC
>MG|2|V3|F|11|98.69|Firmicutes|Clostridia|Clostridiales|Lachnospiraceae|Blautia / Clostridium / Coprococcus / Roseburia / Ruminococcus / [Ruminococcus]|torques|
CCTACGGGAGGCAGCAGTGGGGAATATTGCACAATGGGGGAAACCCTGATGCAGCGACGCCGCGTGAGCGAAGAAGTATTTCGGTATGTAAAGCTCTATCAGCAGGGAAGAAACTGACGGTACCTGACTAAGAAGCCCCGGCTAAATACGTGC
>MG|2|V3|F|21|98.06|Firmicutes|Clostridia|Clostridiales|Lachnospiraceae|Blautia / Clostridium / Coprococcus / Roseburia / Ruminococcus / [Ruminococcus]|torques|
CCTACGGGAGGCAGCAGTGGGGAATATTGCACAATGGGGGGAAACCCCTGATGCAGCGACGCCGCGTGAGCGAAGAAGTATTTCGGTATGTAAAGCTCTATCAGCAGGGAAGAAACTGACGGTACCTGACTAAGAAGCACCGGCTAAATACGTGC
>MG|2|V3|R|53|98.69|Firmicutes|Clostridia|Clostridiales|Lachnospiraceae|Blautia / [Ruminococcus]|torques|
GCACGTATTTAGCCGGTGCTTCTTAGTCAGGTACCGTCAGTTTCTTCCCTGCTGATAGAGCTTTACATACCGAAATACTTCATGCTCACGCGGCGTCGCTGCATCAGGGTTTCCCCCATTGTGCAATATTCCCCACTGCTGCCTCCCGTAGG
>MG|2|V3|F|12|91.77|Firmicutes|Clostridia|Clostridiales|Lachnospiraceae|[Ruminococcus]|gnavus|
CCTACGGGAGGCAGGCAGTGGGGGATATTGCGCAATGGGGGAAACCCTGACGCAGCAACGCCGCGTGCAGGAAGAAGGTCTTCGGATTGTAAACTGTTGTCGCAAGGGAAGAAGACAGTGACGGTACCTTGTGAGAAAGTCACGGCTAACTACGTGC
>MG|2|V3|F|14|98.69|Firmicutes|Clostridia|Clostridiales|Lachnospiraceae|Blautia / [Ruminococcus]|torques|
CCTACGGGAGGCAGCAGTGGGGAATATTGCACAATGGGGGAAACCCTGATGCAGCGACGCCGCGTGAGCGATGAAGTATTTCGGTATGTAAAGCTCTATCAGCAGGGAAGAAACTGGCGGTACCTGACTAAGAAGCACCGGCTAAATACGTGC
>MG|2|V3|R|12|98.08|Firmicutes|Clostridia|Clostridiales|Lachnospiraceae|Blautia / Roseburia / [Ruminococcus]|faecis|
GCACGTATTTAGCCGGTGCTTCTTAGTCAGGTACCGTCAGCTTCTTCCCTGCTGATAGAGCTTTACATACCGAAATACTTCTTCGCTCACGCGGCGTCGCTGCATCAGGGTTTCCCCCCATTGTGCAATATTCCCCACTGCTGCCTCCCGTAGGA
>MG|2|V3|R|23|98.72|Firmicutes|Clostridia|Clostridiales|Lachnospiraceae|Blautia / Ruminococcus / [Ruminococcus]|gnavus|
GCACGTAGTTAGCCGGGGCTTCTTAGTCAGGTACCGTCATTTTTCTTCCCTGCTGATAGAGCTTTACATACCGAAATACTTCTTCGCTCACGCGGCGTCGCTGCATCAGGGTTTCCCCCCATTGTGCAATATTCCCCACTGCTGCCTCCCGTAGGA
>MG|2|V3|F|11|90.51|Firmicutes|Clostridia|Clostridiales|Lachnospiraceae|[Ruminococcus]|gnavus|
CCTACGGGAGGCAGGCAGTGGGAATATTGCGCAATGGGGAAACCCTGACGCAGCAACGCCGCGTGCAGGAAGAAGGTCTTCGGATTGTAAACTGTTGTCGCGAGGGAAGAAGAAAGTGACGGTACCTCGTGAGAAAGTCACGGCTAACTACGTGC
>MG|2|V3|F|42|98.69|Firmicutes|Clostridia|Clostridiales|Lachnospiraceae|Blautia / Clostridium / Coprococcus / Roseburia / Ruminococcus / [Ruminococcus]|torques|
CCTACGGGAGGCAGCAGTGGGGAATATTGCACAATGGGGGAAACCCCGATGCAGCGACGCCGCGTGAGCGAAGAAGTATTTCGGTATGTAAAGCTCTATCAGCAGGGAAGAAACTGACGGTACCTGACTAAGAAGCACCGGCTAAATACGTGC
>MG|2|V3|R|16|98.69|Firmicutes|Clostridia|Clostridiales|Lachnospiraceae|Blautia / Clostridium / Coprococcus / Roseburia / Ruminococcus / [Ruminococcus]|torques|
GCACGTATTTAGCCGGTGCTTCTTAGTCAGGTACCGTCAGTTTCTTCCCTGCTGATAGAGCTTTACATACCGAAATACTTCTTCGCTCACGCGGCGTCGCTACATCAGGGTTTCCCCCATTGTGCAATATTCCCCACTGCTGCCTCCCGTAGG
>MG|2|V3|F|18|98.71|Firmicutes|Clostridia|Clostridiales|Lachnospiraceae|Blautia / Clostridium / Coprococcus / Roseburia / Ruminococcus / [Ruminococcus]|faecis|
CCTACGGGAGGCAGCAGTGGGGAATATTGCACAATGGGGGAAACCCTGATGCAGCGACGCCGCGTGAGTGAAGAAGTATTTCGGTATGTAAAGCTCTATCAGCAGGGAAGAAAATGACGGTACCTGACTAAGAAGCACCGGCTAAAATACGTGC
>MG|2|V3|F|12|92.36|Firmicutes|Clostridia|Clostridiales|Lachnospiraceae|[Ruminococcus]|gnavus|
CCTACGGGAGGCAGCAGTGGGGAATATTGCGCAATGGGGGAAACCCTGACGCAGCAACGCCGCGTGCAGGAAGAAGGTCTTCGGATTGTAAACTGTTGTCGCGAGGGAAGAAGGAAGTGACGGTACCTCGTGAGAAAGTCACGGCTAACTACGTGC
>MG|2|V3|F|23|99.35|Firmicutes|Clostridia|Clostridiales|Lachnospiraceae|Coprococcus / Ruminococcus|Coprococcus comes / Ruminococcus torques|
CCTACGGGAGGCAGCAGTAGGGAATATTGCACAATGGGGGAAACCCTGATGCAGCGACGCCGCGTGAGCGAAGAAGTATTTCGGTATGTAAAGCTCTATCAGCAGGGAAGAAAATGACGGTACCTGACTAAGAAGCACCGGCTAAATACGTGC
>MG|2|V3|F|16|98.06|Firmicutes|Clostridia|Clostridiales|Lachnospiraceae|Blautia / Clostridium / Coprococcus / Roseburia / Ruminococcus / [Ruminococcus]|torques|
CCTACGGGAGGCAGCAGTGGGGAATATTGCACAATGGGGGGAAACCCTGATGCAGCCGACGCCGCGTGAGCGAAGAAGTATTTCGGTATGTAAAGCTCTATCAGCAGGGAAGAAACTGACGGTACCTGACTAAGAAGCACCGGCTAAATACGTGC
>MG|2|V3|F|37|99.35|Firmicutes|Clostridia|Clostridiales|Lachnospiraceae|Hespellia / Robinsoniella|Hespellia porcina / Robinsoniella peoriensis|
CCTACGGGAGGCAGCAGTGGGGAATATTGCACAATGGGGGAAACCCTGATGCAGCGACGCCGCGTGAAGGAAGAAGTATTTCGGTATGTAAACTTCTATCAGCAGGGAAGAACATGACGGTACCTGACTAAGAAGCCCCGGCTAACTACGTGC
>MG|2|V3|F|158|91.77|Firmicutes|Clostridia|Clostridiales|Lachnospiraceae|[Ruminococcus]|gnavus|
CCTACGGGAGGCAGCAGTGGGGGAATATTGCGCAATGGGGGAAACCCTGACGCAGCAACGCCGCGTGCAGGAAGAAGGTCTTCGGATTGTAAACTGTTGTCGCGAGGGAAGAAGAAAGTGACGGTACCTCGTGAGAAAGTCACGGCTAACTACGTGC
>MG|2|V3|F|10|98.7|Firmicutes|Clostridia|Clostridiales|Lachnospiraceae|Roseburia / [Ruminococcus]|faecis|
CCTACGGGAGGCAGCAGTGGGGAATATTGCACAATGGGGGAAACCCTGATGCAGCGACGCCGCGTGAGCGAAGAAGTATTTCGGTATGTAAAGCTCTATCAGCAGGGAAGAAGAATGACGGTACCTGACTAGGAAGCTCCGGCTAAATACGTGC
>MG|2|V3|F|11|98.71|Firmicutes|Clostridia|Clostridiales|Lachnospiraceae|Blautia / Clostridium / Coprococcus / Roseburia / Ruminococcus / [Ruminococcus]|torques|
CCTACGGGAGGCAGCAGTGGGGAATATTGCACAATGGGGGAAACCCTGATTGCAGCGACGCCGCGTGAGCGAAGAAGTATTTCGGTATGTAAAGCTCTATCAGCAGGGAAGAAACTGACGGTACCTGACTAAGAAGCACCGGCTAAATACGTGCC
>MG|2|V3|F|11|98.7|Firmicutes|Clostridia|Clostridiales|Lachnospiraceae|Blautia / Clostridium / Coprococcus / Roseburia / Ruminococcus / [Ruminococcus]|torques|
CCTACGGGAGGCAGCAGTGGGGAATATTGCACAATGGGGGAAACCCTGATGCAGCGACGCCGCGTGAGCGAAGAAGTATTTCGGTATGTAAAGCTCTATCAGCAGGGAAAGAAACTGACGGTACCTGACTAAGAAGCACCGGCTAAATACGTGC
>MG|2|V3|R|65|98.71|Firmicutes|Clostridia|Clostridiales|Lachnospiraceae|Dorea / Lachnoclostridium / Roseburia / [Ruminococcus]|clostridioforme|
GCACGTAGTTAGCCGGGGCTTCTTAGTCAGGTACCGTCATCATCTTCCCTGCTGATAGAGCTTTACATACCGAAATACTTCTTCGCTCACGCGGCGTCGCTGCATCAGGGTTTCCCCCCATTGTGCAATATTCCCCACTGCTGCCTCCCGTAGGA
>MG|2|V3|F|17|98.7|Firmicutes|Clostridia|Clostridiales|Lachnospiraceae|Blautia / Clostridium / Coprococcus / Roseburia / Ruminococcus / [Ruminococcus]|torques|
CCTACGGGAGGCAGCAGTGGGGAATATTGCACAATGGGGGAAACCCTGATGCAGCGACGCCGCGTGAGCGAAGAAGTATTTCGGTATGTAAAGCTCTATCAGCAGGGAAGAAACTGACGGTACCTGACTAAGAAGCACCGGCTAAACTACGTGC
>MG|2|V3|R|12|98.7|Firmicutes|Clostridia|Clostridiales|Lachnospiraceae|Blautia / Clostridium / Coprococcus / Roseburia / Ruminococcus / [Ruminococcus]|torques|
GCACGTATTTAGCCGGTGCTTCTTAGTCAGGTACCGTCAGTTTCTTCCCTGCTGATAGAGCTTTACATACCGAAATACTTCTTCGCTCACGCGGCGTCGCTGCATCACGGGTTTCCCCCATTGTGCAATATTCCCCACTGCTGCCTCCCGTAGG
>MG|2|V3|F|25|91.19|Firmicutes|Clostridia|Clostridiales|Lachnospiraceae|[Ruminococcus]|gnavus|
CCTACGGGAGGCAGCAGTGGGGAATATTGCGCAATGGGGGGGAACCCTGACGCAGCAACGCCGCGTGCAGGAAGAAGGTCTTCGGATTGTAAACTGTTGTCGCGAGGGAAGAAGAAAGATGACGGTACCTCGTGAGAAAGTCACGGCTAACTACGTGC
>MG|2|V3|R|11|87.58|Firmicutes|Clostridia|Clostridiales|Lachnospiraceae|[Ruminococcus]|gnavus|
GCACGTAGTTAGCCGTGACTTTCTCACGAGGTACCGTCATCTTTATTCTTCCCTCGCGACAACAGTTTACGATCCGAAAACCTTCTTCCTGCACGCGGCGTTGCTGCGTCAGGGTTTCCCCACTTGCGCCAATATCCCCCACTGCCTGCCTCCCGTAGGA
>MG|2|V3|F|54|98.09|Firmicutes|Clostridia|Clostridiales|Lachnospiraceae|Blautia / Clostridium / Coprococcus / Roseburia / Roseburia / Ruminococcus / [Ruminococcus]|faecis|
CCTACGGGAGGCAGCAGTGGGGGAATATTGCACAATGGGGGGAAACCCTGATGCAGCGACGCCGCGTGAGTGAAGAAGTATTTCGGTATGTAAAGCTCTATCAGCAGGGAAGAAAATGACGGTACCTGACTAAGAAGCACCGGCTAAATACGTGCC
>MG|2|V3|R|18|98.69|Firmicutes|Clostridia|Clostridiales|Lachnospiraceae|Blautia / Clostridium / Coprococcus / Roseburia / Ruminococcus / [Ruminococcus]|torques|
GCACGTATTTAGCCAGTGCTTCTTAGTCAGGTACCGTCAGTTTCTTCCCTGCTGATAGAGCTTTACATACCGAAATACTTCTTCGCTCACGCGGCGTCGCTGCATCAGGGTTTCCCCCATTGTGCAATATTCCCCACTGCTGCCTCCCGTAGG
>MG|2|V3|F|13|98.7|Firmicutes|Clostridia|Clostridiales|Lachnospiraceae|Roseburia / [Ruminococcus]|faecis|
CCTACGGGAGGCAGCAGTGGGGAATATTGCACAATGGGGGAAACCCTGATGCAGCGACGCCGCGTGAGCGAAGAAGTATTTCGGTATGCAAAGCTCTATCAGCAGGGAAGAAGAATGACGGTACCTGACTAAGAAGCTCCGGCTAAATACGTGC
>MG|2|V3|F|137|98.71|Firmicutes|Clostridia|Clostridiales|Lachnospiraceae|Blautia / Clostridium / Coprococcus / Roseburia / Ruminococcus / [Ruminococcus]|torques|
CCTACGGGAGGCAGCAGTGGGGGAATATTGCACAATGGGGGAAACCCTGATGCAGCGACGCCGCGTGAGCGAAGAAGTATTTCGGTATGTAAAGCTCTATCAGCAGGGAAGAAAATGACGGTACCTGACTAAGAAGCTCCGGCTAAATACGTGCC
>MG|2|V3|F|19|91.72|Firmicutes|Clostridia|Clostridiales|Lachnospiraceae|[Ruminococcus]|gnavus|
CCTACGGGAGGCAGCAGTGGGGAATATTGCGCAATGGGGGAAACCCTGGCGCAGCAACGCCGCGTGCAGGAAGAAGGTCTTCGGATTGTAAACTGTTGTCGCGAGGGAAGAAGAAAGTGACGGTACCTCGTGAGAAAGTCACGGCTAACTACGTGC
>MG|2|V3|F|19|98.69|Firmicutes|Clostridia|Clostridiales|Lachnospiraceae|Blautia / [Ruminococcus]|torques|
CCTACGGGAGACAGCAGTGGGGAATATTGCACAATGGGGGAAACCCTGATGCAGCGACGCCGCGTGAGCGATGAAGTATTTCGGTATGTAAAGCTCTATCAGCAGGGAAGAAACTGACGGTACCTGACTAAGAAGCACCGGCTAAATACGTGC
>MG|2|V3|R|27|92.36|Firmicutes|Clostridia|Clostridiales|Lachnospiraceae|[Ruminococcus]|gnavus|
GCACGTAGTTAGCCGTGGCTTTCTCACAAGGTACCGTCACTGTCTTCTTCCCTTGCGACAACGGTTTACAATCCGAAGACCTTCTTCCCGCACGCGGCGTTGCTGCGTCAGGGTTGCCCCCATTGCGCAATATCCCCCACTGCTGCCTCCCGTAGG
>MG|2|V3|F|19|98.7|Firmicutes|Clostridia|Clostridiales|Lachnospiraceae|Roseburia / [Ruminococcus]|faecis|
CCTACGGGAGGCAGCAGTGGGGAATATTGCACAATGGGGGAACCCTGATGCAGCGACGCCGCGTGAGCGAAGAAGTATTTCGGTATGTAAAGCTCTATCAGCAGGGAAGAAGAATGACGGTACCTGACTAAGAAGCTCCGGCTAAATACGTGC
>MG|2|V3|F|11|92.99|Firmicutes|Clostridia|Clostridiales|Lachnospiraceae|[Ruminococcus]|gnavus|
CCTACGGGAGGCAGCAGTGGGGAATATTGCGCAATGGGGGAAACCCTGACGCAGCAACGCCGCGTGCAGGAAGAAGGTCTTCGGATTGTAAACTGTTGTCGCAAGGGAAGAAGACAGTGACGGTACCTTGTGAGAAAGTCACGGCTAACTACGTGC
>MG|2|V3|F|13|98.7|Firmicutes|Clostridia|Clostridiales|Lachnospiraceae|Blautia / Clostridium / Coprococcus / Roseburia / Ruminococcus / [Ruminococcus]|torques|
CCTACGGGAGGCAGCAGTGGGGAATATTGCACAATGGGGGAAACCCTGATGGCAGCGACGCCGCGTGAGCGAAGAAGTATTTCGGTATGTAAAGCTCTATCAGCAGGGAAGAAACTGACGGTACCTGACTAAGAAGCACCGGCTAAATACGTGC
>MG|2|V3|R|14|98.08|Firmicutes|Clostridia|Clostridiales|Lachnospiraceae|Blautia / Clostridium / Coprococcus / Roseburia / Ruminococcus / [Ruminococcus]|torques|
GCACGTATTTAGCCGGTGCTTCTTAGTCAGGTACCGTCAGTTTCTTCCCTGCTGATAGAGCTTTACATACCGAAATACTTCTTCGCTCACGCGGCGTCGCTGCATCAGGGTTTCCCCCATTCGTGCAATATTCCCCACTCGCTGCCTCCCGTAGGA
>MG|2|V3|F|50|96.79|Firmicutes|Clostridia|Clostridiales|Lachnospiraceae|[Ruminococcus]|gnavus|
CCTACGGGAGGCAGCAGTGGGGAATATTGCGCAATGGGGGCAACCCTGACGCAGCAACGCCGCGTGATTGAAGAAGGCCTCGGGTTGTAAAGATCTTTAATCAGGGACGAAGAATGACGGTACCTGAAGAATAAGCTCCGGCTAACTACGTGC
>MG|2|V3|F|17|98.69|Firmicutes|Clostridia|Clostridiales|Lachnospiraceae|Blautia / Clostridium / Coprococcus / Roseburia / Ruminococcus / [Ruminococcus]|torques|
CCTACGGGAGGCAGCAGTGGGGAATATGCACAATGGGGGAAACCCTGATGCAGCGACGCCGCGTGAGCGAAGAAGTATTTCGGTATGTAAAGCTCTATCAGCAGGGAAGAAACTGACGGTACCTGACTAAGAAGCACCGGCTAAATACGTGC
>MG|2|V3|R|14|97.42|Firmicutes|Clostridia|Clostridiales|Lachnospiraceae|Blautia / Clostridium / Dorea / Hespellia / Lachnoclostridium / Robinsoniella / Ruminiclostridium / Ruminococcus / [Ruminococcus]|gnavus|
GCACGTAGTTAGCCGGGGCTTCTTAGTCAGGTACCGTCATCTTTTCTTCCCTGCTGATAGAAGTTTACATACCGAAATACGTCGTCCTTCACGCGGCGTCGCTGCATCAGGGTTTCCCCCATTGTGCAATATTCCCCACTGCTGCCTCCCGTAGG
>MG|2|V3|F|34|98.04|Firmicutes|Clostridia|Clostridiales|Lachnospiraceae|Blautia / Clostridium / Dorea / Lachnoclostridium / Ruminococcus / [Ruminococcus]|sp.|
CCTACGGGAGGCAGCAGTGGGGAATATTGCACAATGGGGGAAACCCTGATGCAGCGACGCCGCGTGAAGGATGAAGTATTTCGGTATGTAAACTTCTATCAGCAGGGAAGAAAGTGACGGTACCTGACTAAGAAGCTCCGGCTAAATACGTGC
>MG|2|V3|R|26|98.71|Firmicutes|Clostridia|Clostridiales|Lachnospiraceae|Blautia / Clostridium / Coprococcus / Roseburia / Ruminococcus / [Ruminococcus]|torques|
GCACGTATTTAGCCGGTGCTTCTTAGTCAGGTACCGTCAGTTTTCTTCCCTGCTGATAGAGCTTTACATACCGAAATACTTCTTCGCTCACGCGGCGTCGCTGCATCAGGGTTTCCCCCATTGTGCAATATTCCCCCACTGCTGCCTCCCGTAGG
>MG|2|V3|F|19|98.7|Firmicutes|Clostridia|Clostridiales|Lachnospiraceae|Roseburia / [Ruminococcus]|faecis|
CCTACGGGAGGCAGCAGTGGGGAATATTGCACAATGGGGGAAACCCTGACGCAGCGACGCCGCGTGAGCGAAGAAGTATTTCGGTATGTAAAGCTCTATCAGCAGGGAAGAAGAATGACGGTACCTGACTAAGAAGCTCCGGCTAAATACGTGC
>MG|2|V3|R|14|98.69|Firmicutes|Clostridia|Clostridiales|Lachnospiraceae|Blautia / Clostridium / Coprococcus / Roseburia / Ruminococcus / [Ruminococcus]|torques|
GCACGTATTTAGCCGGTGCTTCTTAGTCAGGTACCGTCAGTTTCTTCCCTGCTGATAGAGCTTTACATACCGAAATACTTCTTCGCTCACGCGGCGTCGCTGCATCAGGGTTTCCCCCATTGTGCAATATTCCCCACTGCTGCCTCTCGTAGGT
>MG|2|V3|F|35|98.08|Firmicutes|Clostridia|Clostridiales|Lachnospiraceae|Blautia / Clostridium / Coprococcus / Roseburia / Ruminococcus / [Ruminococcus]|faecis|
CCTACGGGAGGCAGCAGTGGGGAATATTGCACAATGGGGGGAAACCCTGATGCAGCGACGCCGCGTGAGCGAAGAAGTATTTCGGTATGTAAAGCTCTATCAGCAGGGGAAGAAAACTGACGGTACCTGACTAAGAAGCACCGGCTAAATACGTGC
>MG|2|V3|F|295|99.35|Firmicutes|Clostridia|Clostridiales|Lachnospiraceae|Coprococcus / Roseburia / Ruminococcus|Coprococcus comes / Roseburia faecis / Ruminococcus torques|
CCTACGGGAGGCAGCAGTGGGGAATATTGCACAATGGGGGAAACCCTGATGCAGCGACGCCGCGTGAGCGAAGAAGTATTTCGGTATGTAAAGCTCTATCAGCAGGGAAGAAGATGACGGTACCTGACTAAGAAGCACCGGCTAAATACGTGC
>MG|2|V3|F|35|98.69|Firmicutes|Clostridia|Clostridiales|Lachnospiraceae|Blautia / [Ruminococcus]|torques|
CCTACGGGAGGCAGCAGTAGGGAATATTGCACAATGGGGGAAACCCTGATGCAGCGACGCCGCGTGAGCGATGAAGTATTTCGGTATGTAAAGCTCTATCAGCAGGGAAGAAACTGACGGTACCTGACTAAGAAGCACCGGCTAAATACGTGC
>MG|2|V3|R|11|98.7|Firmicutes|Clostridia|Clostridiales|Lachnospiraceae|Blautia / [Ruminococcus]|torques|
GCACGTATTTTAGCCGGTGCTTCTTAGTCAGGTACCGTCAGTTTCTTCCCTGCTGATAGAGCTTTACATACCGAAATACTTCATCGCTCACGCGGCGTCGCTGCATCAGGGTTTCCCCCATTGTGCAATATTCCCCACTGCTGCCTCCCGTAGG
>MG|2|V3|R|61|91.82|Firmicutes|Clostridia|Clostridiales|Lachnospiraceae|[Ruminococcus]|gnavus|
GCACGTAGTTAGCCGTGACTTTCTCACGAGGTACCGTCACTTTCTTCTTCCCTCGCGACAACAGTTTACAATCCGAAGACCTTCTTCCTGCACGCGGCGTTGCTGCGTCAGGGTTTCCCCCATTGCGCAATATTCCCCCACTGCTGCCTCCCGTAGGA
>MG|2|V3|F|10|98.04|Firmicutes|Clostridia|Clostridiales|Lachnospiraceae|Blautia / Clostridium / Dorea / Lachnoclostridium / Ruminococcus / [Ruminococcus]|sp.|
CCTACGGGAGGCAGCAGTGGGGAATATTGCACAATGGGGGAAACCCTGATGCAGCGACGCCGCGTGAAGGATGAAGTATTTCGGTATGTAAACTTCTATCAGCAGGGAAGAAAATGACGGTACCTGAGTAAGAAGCTCCGGCTAAATACGTGC
>MG|2|V3|R|35|98.7|Firmicutes|Clostridia|Clostridiales|Lachnospiraceae|Blautia / Clostridium / Coprococcus / Roseburia / Ruminococcus / [Ruminococcus]|torques|
GCACGTATTTAGCCGGTGCTTCTTAGTCAGGTACCGTCAGTTTCTTCCCTGCTGATAGAGCTTTACATACCGAAATACTTCTTCGCTCACGCGGCGTCGCGTGCATCAGGGTTTCCCCCATTGTGCAATATTCCCCACTGCTGCCTCCCGTAGG
>MG|2|V3|F|26|96.13|Firmicutes|Clostridia|Clostridiales|Lachnospiraceae|Marvinbryantia|formatexigens|
CCTACGGGAGGCAGCAGTGGGGAATATTGCACAATGGGGGGAAACCCTGATGCAGCGACGCCGCGTGGGTGAAGAAGTTTTTCGGAATGTAAAGCCCTATCAGCAGGGAAGAAGTATGACGGTACCTGACTAAGAAGCCCCGGCTAACTACGTGC
>MG|2|V3|F|14|98.69|Firmicutes|Clostridia|Clostridiales|Lachnospiraceae|Blautia / Clostridium / Ruminococcus / [Ruminococcus]|producta|
CCTACGGGAGGCAGCAGTGGGGAATATTGCACAATGGGGGAAACCCTGATGCAGCGACGCCGCGTGAGCGAAGAAGTATCTCGGTATGTAAACTTCTATCAGCAGGGAAGAAAATGACGGTACCTGACTAAGAAGCCCCGGCTAACTACGTGC
>MG|2|V3|F|29|98.7|Firmicutes|Clostridia|Clostridiales|Lachnospiraceae|Roseburia / [Ruminococcus]|faecis|
CCTACGGGAGGCGGCAGTGGGGAATATTGCACAATGGGGGAAACCCTGATGCAGCGACGCCGCGTGAGCGAAGAAGTATTTCGGTATGTAAAGCTCTATCAGCAGGGAAGAAGAATGACGGTACCTGACTAAGAAGCTCCGGCTAAATACGTGC
>MG|2|V3|R|15|94.16|Firmicutes|Clostridia|Clostridiales|Lachnospiraceae|Sporobacterium|olearium|
GCACGTAGTTAGCCGGGGCTTCTTACTCAAGTACTGTCCGTCTTCTTCCTTGCTGATAGAAGTTTACAATCCGAAAATCTTCTTCCTTCACGCGGCATCGCTGCATCAGGGTTTCCCCCATTGTGCAATATTCCCCACTGCTGCCTCCCGTAGG
>MG|2|V3|F|15|90.62|Firmicutes|Clostridia|Clostridiales|Lachnospiraceae|[Ruminococcus]|gnavus|
CCTACGGGAGGCAGCAGTGGGGAATATTGGCGCAAGTGGGGGAACCCTGACGCAGCAACGCCGCGTGCAGGAAGAAGGTCTTCGGATTGTAAACTGTTGTCGCGAGGGAAGAAGGAAGATGACGGTACCTCGTGAGAAAGTCACGGCTAACTACGTGC
>MG|2|V3|R|22|92.41|Firmicutes|Clostridia|Clostridiales|Lachnospiraceae|[Ruminococcus]|gnavus|
GCACGTAGTTAGCCGTGGCTTTCTCACAAGGTACCGTCACTTTCTTCTTCCCTTGCGACAACGGTTTACAATCCGAAGACCTTCTTCCCGCACGCGGCGTTGCTGCGTCAGGGTTGCCCCCATTGCGCAATATCCCCCACTGCTGCCTCCCGTAGGA
>MG|2|V3|F|56|98.69|Firmicutes|Clostridia|Clostridiales|Lachnospiraceae|Blautia / Clostridium / Coprococcus / Roseburia / Ruminococcus / [Ruminococcus]|torques|
CCTACGGGAGGCAGCAGTGGGGAATATTGCACAATGGGGGAAACCCTGATGCAGCGACGCCGCGTGAGCGAAGAAGTATTTCGGTATGTAAAGCTCTATCAGCAGGGAAGAAACTGACGGTACCTGACTAAGAAGCACCGACTAAATACGTGC
>MG|2|V3|R|16|98.69|Firmicutes|Clostridia|Clostridiales|Lachnospiraceae|Blautia / Clostridium / Coprococcus / Roseburia / Ruminococcus / [Ruminococcus]|torques|
GCACGTATTTAGCCGGTGCTTCTTAGTCAGGTACCGTCAGTTTCTTCCCTGCTGATAGAGCTTTACATACCGAAATACTTCTTCGCTCACGCGGCGTCGCTGCATCAGGGTTTCCCCCATTGTGTAATATTCCCCACTGCTGCCTCCCGTAGG
>MG|2|V3|R|148|91.3|Firmicutes|Clostridia|Clostridiales|Lachnospiraceae|[Ruminococcus]|gnavus|
GCACGTAGTTAGCCGTGACTTTCTCACGAGGTACCGTCACTTTCTTCTTCCCTCGCGACAACAGTTTACAATCCGAAGACCTTCTTCCTGCACGCGGCGTTGCTGCGTCAGGGTTTCCCCCATTGCGCCAATATTCCCCACTGCCTGCCTCCCGTAGGAG
>MG|2|V3|R|12|98.06|Firmicutes|Clostridia|Clostridiales|Lachnospiraceae|Blautia / Clostridium / Dorea / Lachnoclostridium / Ruminococcus / [Ruminococcus]|sp.|
GCACGTAGTTAGCCGGGGCTTCTTAGTCAGGTACCGTCACTTTCTTCCCTGCTGATAGAAGTTTTACATACCGAAAATACTTCATCCTTCACGCGGCGTCGCTGCATCAGGGTTTCCCCCATTGTGCAATATTCCCCACTGCTGCCTCCCGTAGG
>MG|2|V3|F|10|99.35|Firmicutes|Clostridia|Clostridiales|Lachnospiraceae|Coprococcus / Ruminococcus|Coprococcus comes / Ruminococcus torques|
CCTACGGGAGGCAGCAGTGGGGAATATTGCACAATGGGGGAAACCCTGATGCAGCGACGCCGCGTGAGCGAAGAAGTATTTCGGTATGTAAAGCTCTATCAGCAGGGAAGAAAATGGCGGTACCTGACTAAGAAGCACCGGCTAAATACGTGC
>MG|2|V3|R|54|98.08|Firmicutes|Clostridia|Clostridiales|Lachnospiraceae|Blautia / [Ruminococcus]|torques|
GCACGTATTTAGCCGGTGCTTCTTAGTCAGGTACCGTCAGTTTCTTCCCTGCTGATAGAGCTTTACATACCGAAATACTTCATCGCTCACGCGGCGTCGCTGCATCAGGGTTTCCCCCCATTGTGCAATATTCCCCCACTGCTGCCTCCCGTAGGA
>MG|2|V3|F|18|91.25|Firmicutes|Clostridia|Clostridiales|Lachnospiraceae|[Ruminococcus]|gnavus|
CCTACGGGAGGCAGCAGTGGGGGAATATTGGGCAATGGGCGAAAGCCTGACCCAGCAACGCCGCGTGAGGGATGAATGTTTTCGGATTGTAAACCTCTGTCCTCAGGGACGAAGGAAGTGACGGTACCTGAGGAGGAAGCCCCGGCTAACTACGTGC
>MG|2|V3|F|16|98.69|Firmicutes|Clostridia|Clostridiales|Lachnospiraceae|Blautia / Clostridium / Coprococcus / Roseburia / Ruminococcus / [Ruminococcus]|torques|
CCTACGGGAGGCAGCAGTGGGGAATATTGCACAATGGGGGAAACCCTGATGCAGCGACGCCGCGTGAGCGAAGAAGTATTTCGGTATGTAAAGCTCTATCAGCAGAGAAGAAACTGACGGTACCTGACTAAGAAGCACCGGCTAAATACGTGC
>MG|2|V3|F|13|97.42|Firmicutes|Clostridia|Clostridiales|Lachnospiraceae|Blautia / Ruminococcus / Stomatobaculum / [Ruminococcus]|longum|
CCTACGGGAGGCAGCAGTGGGGAATATTGCACAATGGGGGAAACCCTGATGCAGCGACGCCGCGTGAGCGAAGAAGTATTTCGGTATGTAAAGCTCTATCAGCAGGGAAGAAACTGACGGTACCTGCAGAAGAAGCCCCGGCTAACTACGTGCC
>MG|2|V3|F|23|99.35|Firmicutes|Clostridia|Clostridiales|Lachnospiraceae|Eubacterium / Ruminococcus|Eubacterium hadrum / Ruminococcus gauvreauii|
CCTACGGGAGGCAGCAGTGGGGAATATTGCACAATGGGGGAAACCCTGATGCAGCGACGCCGCGTGAGCGAAGAAGTATCTCGGTATGTAAAGCTCTATCAGCAGGGAAGAAAATGACGGTACCTGACTAAGAAGCCCCGGCTAACTACGTGC
>MG|2|V3|F|30|99.33|Firmicutes|Clostridia|Clostridiales|Lachnospiraceae|Coprococcus / Ruminococcus|Coprococcus comes / Ruminococcus torques|
CCCACGGGAGGCAGCAGTGGGGAATATTGCACAATGGGGGAAACCCTGATGCAGCGACGCCGCGTGAGCGAAGAAGTATTTCGGTATGTAAAGCTCTATCAGCAGGGAAGAAACTGACGGTACCTGACTAAGAAGCACCGGCTAAATACGTGC
>MG|2|V3|F|19|91.72|Firmicutes|Clostridia|Clostridiales|Lachnospiraceae|[Ruminococcus]|gnavus|
CCTACGGGAGGCAGCAGTGGGGGATATTGCGCAATGGGGCAACCCTGACGCAGCAACGCCGCGTGCGGGAAGAAGGTCTTCGGATTGTAAACCGTTGTCGCAAGGGAAGAAGACAGTGACGGTACCTTGTGAGAAAGCCACGGCTAACTACGTGC
>MG|2|V3|R|25|98.7|Firmicutes|Clostridia|Clostridiales|Lachnospiraceae|Blautia / Clostridium / [Ruminococcus]|gnavus|
GCACGTAGTTAGCCGGTGCTTCTTAGTCAGGTACCGTCAGTTTCTTCCCTGCTGATAGAGCTTTACATACCGAAATACTTCATCGCTCACGCGGCGTCGCTGCATCAGGGTTTCCCCCATTGTGCAATATTCCCCACTGCTGCCTCCCGTAGGA
>MG|2|V3|R|21|98.69|Firmicutes|Clostridia|Clostridiales|Lachnospiraceae|Blautia / Clostridium / Coprococcus / Roseburia / Ruminococcus / [Ruminococcus]|torques|
GCACGTATTTAGCCGGTGCTTCTTAGTCAGGTACCGTCAGTTTCTTCCCTGCTGATAGAGCTTTACATACCGAAATACTTCTTCGCTCACGCGGCGTCACTGCATCAGGGTTTCCCCCATTGTGCAATATTCCCCACTGCTGCCTCCCGTAGG
>MG|2|V3|F|10|97.44|Firmicutes|Clostridia|Clostridiales|Lachnospiraceae|Blautia / Clostridium / Coprococcus / Roseburia / Ruminococcus / [Ruminococcus]|torques|
CCTACGGGAGGCAGCAGTGGGGAATATTGCACAATGGGGGGAAACCCTGATGCAGCCGACGCCGCGTGAGCGAAGAAGTATTTCGGTATGTAAAGCTCTATCAGCAGGGAAGAAACTGACGGGTACCTGACTAAGAAGCACCGGCTAAATACGTGC
>MG|2|V3|R|18|99.35|Firmicutes|Clostridia|Clostridiales|Lachnospiraceae|Blautia / [Ruminococcus]|Blautia producta / [Ruminococcus] gnavus|
GCACGTAGTTAGCCGGGGCTTCTTAGTCAGGTACCGTCATCTTCTTCCCTGCTGATAGAGCTTTACATACCGAGATACTTCTTCGCTCACGCGGCGTCGCTGCATCAGGGTTTCCCCCATTGTGCAATATTCCCCACTGCTGCCTCCCGTAGG
>MG|2|V3|F|11|98.71|Firmicutes|Clostridia|Clostridiales|Lachnospiraceae|Blautia / Clostridium / Dorea / Lachnoclostridium / Ruminococcus / [Ruminococcus]|sp.|
CCTACGGGAGGCAGCAGTGGGGAATATTGCACAATGGGGGAAACCCTGATGCAGCGACGCCGCGTGAAGGATGAAGTATTTCGGTATGTAAAACTTCTATCAGCAGGGAAGAAAATGACGGTACCTGACTAAGAAGCCCCCGGCTAACTACGTGC
>MG|2|V3|F|251|91.14|Firmicutes|Clostridia|Clostridiales|Lachnospiraceae|[Ruminococcus]|gnavus|
CCTACGGGAGGCAGCAGTGGGGAATATTGGCGCAATGGGGAAACCCTGACGCAGCAACGCCGCGTGCAGGAAGAAGGTCTTCGGATTGTAAACTGTTGTCGCGAGGGAAGAAGAAAGTGACGGTACCTCGTGAGAAAGTCACGGCTAACTACGTGCG
>MG|2|V3|F|18|98.69|Firmicutes|Clostridia|Clostridiales|Lachnospiraceae|Blautia / [Ruminococcus]|torques|
CCTACGGGAGGCAGCAGTGGGGAATATTGCACAATGGGGGAAACCCTGATGCAGCGACGCCGCGTGAGCGATGAAGTATTTCGGTATGTAAAGCTCTATCAGCAGGGAAGAAGCTGACGGTACCTGACTAAGAAGCACCGGCTAAATACGTGC
>MG|2|V3|F|12|98.06|Firmicutes|Clostridia|Clostridiales|Lachnospiraceae|Blautia / Eubacterium / Roseburia / [Ruminococcus]|faecis|
CCTACGGGAGGCAGCAGTGGGGAATATTGCACAATGGGGGGAAACCCTGATGCAGCGACGCCGCGTGAGCGATGAAGTATTTCGGTATGTAAAGCTCTATCAGCAGGGAAGAAGAATGACGGTACCTGACTAAGAAGCTCCGGCTAAATACGTGC
>MG|2|V3|F|14|98.7|Firmicutes|Clostridia|Clostridiales|Lachnospiraceae|Blautia / Clostridium / Coprococcus / Roseburia / Roseburia / Ruminococcus / [Ruminococcus]|faecis|
CCTACGGGAGGCAGCAGTGGGGAATATTGCACAATGGGGGAAACCCTGATGCAGCGACGCCGCGTGAGCGAAGAAGTACTTCGGTATGTAAAGCTCTATCAGCAGGGAAGAAACTGACGGTACCTGACTAAGAAGCACCGGCTAAATACGTGC
>MG|2|V3|F|20|96.82|Firmicutes|Clostridia|Clostridiales|Lachnospiraceae|[Ruminococcus]|gnavus|
TCCTACGGGAGGCAGCAGTGGGGAATATTGCGCAATGGGGGCAACCCTGACGCAGCAACGCCGCGTGATTGAAGAAGGCTTCGGGTTGTAAAGATCTTTAATCAGGGACGAAGAATGACGGTACCTGAAGAATAAGCTCCGGCTAACTACGTGC
>MG|2|V3|F|20|99.35|Firmicutes|Clostridia|Clostridiales|Lachnospiraceae|Dorea / Lachnoclostridium / Roseburia / [Ruminococcus]|Dorea formicigenerans / Lachnoclostridium clostridioforme / Roseburia faecis / [Ruminococcus] gnavus|
CCTACGGGAGGCAGCAGTGGGGGAATATTGCACAATGGGGGAAACCCTGATGCAGCGACGCCGCGTGAGCGAAGAAGTATTTCGGTATGTAAAGCTCTATCAGCAGGGAAGATAATGACGGTACCTGACTAAGAAGCCCCGGCTAACTACGTGC
>MG|2|V3|R|13|98.7|Firmicutes|Clostridia|Clostridiales|Lachnospiraceae|Blautia / Clostridium / Coprococcus / Roseburia / Ruminococcus / [Ruminococcus]|torques|
GCACGTATTTAGCCGGTGCTTCTTAGTCAGGTACCGTCAGTTTCTTCCCTGCTGATAGAGCTTTACATACCGAAATACTTCTTCGCTCACGCGGCGTCGCTGCATCAGGGTTTCCCCCATTGTGCAAATATTCCCCACTGCTGCCTCCCGTAGG
>MG|2|V3|R|10|98.69|Firmicutes|Clostridia|Clostridiales|Lachnospiraceae|Blautia / Clostridium / Coprococcus / Roseburia / Ruminococcus / [Ruminococcus]|torques|
GCACGTATTTAGCCGGTGCTCCTTAGTCAGGTACCGTCAGTTTCTTCCCTGCTGATAGAGCTTTACATACCGAAATACTTCTTCGCTCACGCGGCGTCGCTGCATCAGGGTTTCCCCCATTGTGCAATATTCCCCACTGCTGCCTCCCGTAGG
>MG|2|V3|F|12|98.7|Firmicutes|Clostridia|Clostridiales|Lachnospiraceae|Roseburia / [Ruminococcus]|faecis|
CCTACGGGAGGCAGCAGTGGGGAATATTGCACAATGGGGGAAACCCTGATGCAGCGACGCCGCGTGAGCGAAGAAGTATTTCGGTACGTAAAGCTCTATCAGCAGGGAAGAAGAATGACGGTACCTGACTAAGAAGCTCCGGCTAAATACGTGC
>MG|2|V3|F|56|91.77|Firmicutes|Clostridia|Clostridiales|Lachnospiraceae|[Ruminococcus]|gnavus|
CCTACGGGAGGCAGCAGTGGGGAATATTGCGCAATGGGGGAAACCCTGACGCAGCAACGCCGCGTGCAGGAAGAAGGTCTTCGGATTGTAAACTGTTGTCGCGAGGGAAGAAGAAAAGTGACGGTACCTCGTGAGAAAGTCACGGCTAACTACGTGC
>MG|2|V3|F|30|98.72|Firmicutes|Clostridia|Clostridiales|Lachnospiraceae|Blautia / Clostridium / Dorea / Lachnoclostridium / Ruminococcus / [Ruminococcus]|sp.|
CCTACGGGAGGCAGCAGTGGGGAATATTGCACAATGGGGGAAACCCTGATGCAGCGACGCCGCGTGAAGGATGAAGTATTTCGGTATGTAAACTTCTATCAGCAGGGAAGAAAAATGACGGTACCTGACTAAGAAGCCCCCGGCTAACTACGTGCC
>MG|2|V3|F|62|98.7|Firmicutes|Clostridia|Clostridiales|Lachnospiraceae|Blautia / Clostridium / Coprococcus / Roseburia / Ruminococcus / [Ruminococcus]|torques|
CCTACGGGAGGCAGCAGTGGGGAATATTGCACAATGGGGGAAACCCTGATGCACGCGACGCCGCGTGAGCGAAGAAGTATTTCGGTATGTAAAGCTCTATCAGCAGGGAAGAAACTGACGGTACCTGACTAAGAAGCACCGGCTAAATACGTGC
>MG|2|V3|F|27|91.72|Firmicutes|Clostridia|Clostridiales|Lachnospiraceae|[Ruminococcus]|gnavus|
CCTACGGGAGGCAGCAGTAGGGAATATTGCGCAATGGGGGAAACCCTGACGCAGCAACGCCGCGTGCAGGAAGAAGGTCTTCGGATTGTAAACTGTTGTCGCGAGGGAAGAAGAAAGTGACGGTACCTCGTGAGAAAGTCACGGCTAACTACGTGC
>MG|2|V3|R|18|98.7|Firmicutes|Clostridia|Clostridiales|Lachnospiraceae|Eubacterium / [Ruminococcus]|gnavus|
GCACGTATTTAGCCGGAGCTTCTTAGTCAGGTACCGTCATTATCTTCCCTGCTGATAGAGCTTTACATACCGAAATACTTCTTCACTCACGCGGCGTTGCTGCATCAGGGTTCCCCCCCATTGTGCAATATTCCCCACTGCTGCCTCCCGTAGG
>MG|2|V3|R|13|98.71|Firmicutes|Clostridia|Clostridiales|Lachnospiraceae|Blautia / [Ruminococcus]|torques|
GCACGTATTTAGCCGGTGCTTCTTAGTCAGGTACCGTCAGTTTCTTCCCCTGCTGATAGAGCTTTACATACCGAAATACTTCATCGCTCACGCGGCGTCGCTGCATCAGGGTTTCCCCCATTGTGCAATATTCCCCACTGCTGCCTCCCGTAGGA
>MG|2|V3|F|18|98.69|Firmicutes|Clostridia|Clostridiales|Lachnospiraceae|Blautia / Clostridium / Coprococcus / Roseburia / Ruminococcus / [Ruminococcus]|torques|
CCTACGGGAGGCAGCAGTGGGGAATATTGCATAATGGGGGAAACCCTGATGCAGCGACGCCGCGTGAGCGAAGAAGTATTTCGGTATGTAAAGCTCTATCAGCAGGGAAGAAACTGACGGTACCTGACTAAGAAGCACCGGCTAAATACGTGC
>MG|2|V3|F|12|98.7|Firmicutes|Clostridia|Clostridiales|Lachnospiraceae|Roseburia / [Ruminococcus]|faecis|
CCTACGGGAGGCAGCAGTGGGGAATATTGCACAATGGGGGAAACCCTGATGCAGCGACGCCGCGTGAGCGAAGAAGTATTTCGGTATGTAAAGCTCTATCAGTAGGGAAGAAGAATGACGGTACCTGACTAAGAAGCTCCGGCTAAATACGTGC
>MG|2|V3|R|64|99.35|Firmicutes|Clostridia|Clostridiales|Lachnospiraceae|Coprococcus / Ruminococcus|Coprococcus comes / Ruminococcus torques|
GCACGTATTTAGCCGGTGCTTCTTAGTCAGGTACCGTCAATTTCTTCCCTGCTGATAGAGCTTTACATACCGAAATACTTCTTCGCTCACGCGGCGTCGCTGCATCAGGGTTTCCCCCATTGTGCAATATTCCCCACTGCTGCCTCCCGTAGGG
>MG|2|V3|F|35|98.7|Firmicutes|Clostridia|Clostridiales|Lachnospiraceae|Blautia / Clostridium / Coprococcus / Roseburia / Ruminococcus / [Ruminococcus]|torques|
CCTACGGGAGGCAGCAGTGGGGAATATTGCACAATGGGGGAAACCCGTGATGCAGCGACGCCGCGTGAGCGAAGAAGTATTTCGGTATGTAAAGCTCTATCAGCAGGGAAGAAACTGACGGTACCTGACTAAGAAGCACCGGCTAAATACGTGC
>MG|2|V3|F|10|99.34|Firmicutes|Clostridia|Clostridiales|Lachnospiraceae|Coprococcus / Ruminococcus|Coprococcus comes / Coprococcus eutactus / Ruminococcus torques|
CCTACGGGAGGCAGCAGTGGGGAATATTGCACAATGGGGGAAACCCTGATGCAGCGACGCCGCGTGAGTGAAGAAGTATTTCGGTATGTAAAGCTCTATCAGCAGGGAAGAAAATGACGGTACCTGACTAAGAAGCACCGGCTAAATACGTGT
>MG|2|V3|F|14|96.08|Firmicutes|Clostridia|Clostridiales|Lachnospiraceae|Marvinbryantia|formatexigens|
CCTACGGGAGGCAGCAGTGGGGGATATTGCACAATGGGGGAAACCCTGATGCAGCGACGCCGCGTGGGTGAAGAAGTCCTTCGGGATGTAAAGCCCTATCAGCAGGGAAGAAAACGACGGTACCTGACTAAGAAGCCCCGGCTAACTACGTGC
>MG|2|V3|F|10|99.35|Firmicutes|Clostridia|Clostridiales|Lachnospiraceae|Coprococcus / Ruminococcus|Coprococcus comes / Ruminococcus gauvreauii / Ruminococcus torques|
CCTACGGGAGGCAGCAGTGGGGAATATTGCACAATGGGGGAAACCCTGATGCAGCGACGCCGCGTGAGCGAAGAAGTATTTCGGTATGTAAAGCTCTATCAGCAGGGAAGAAAATGACGGTACCTGACTAAGAAGCCCCGGCTAAATACGTGC
>MG|2|V3|F|11|98.7|Firmicutes|Clostridia|Clostridiales|Lachnospiraceae|Blautia / Clostridium / Coprococcus / Roseburia / Ruminococcus / [Ruminococcus]|faecis|
CCTACGGGAGGCAGCAGTGGGGAATATTGCACAATGGGGGAAACCCTGATGCAGCGACGCCGCGTGAGCGAAGAAGTATTTCGGTATGTAAAGCTCTATCAGCAGGGAAGAAACTGACGGTACCTGACTAAGAAACACCGGCTAAATACGTGC
>MG|2|V3|F|55|91.25|Firmicutes|Clostridia|Clostridiales|Lachnospiraceae|[Ruminococcus]|gnavus|
CCTACGGGAGGCAGCAGTGGGGAATATTGGGCAATGGGCGAAAGCCTGACCCAGCAACGCCGCGTGAGGGATGAATGTTTTCGGATTGTAAACCTCTGTCCTCAGGGACGAAGGAAGTGACGGTACCTGAGGAGGAAGCCCCCGGCTAACTACGTGC
>MG|2|V3|R|18|98.69|Firmicutes|Clostridia|Clostridiales|Lachnospiraceae|Blautia / Clostridium / Coprococcus / Roseburia / Ruminococcus / [Ruminococcus]|torques|
GCACGTATTTAGCCGGTGCTTCTTAGTCAGGTACCGTCAGTTTCTTCCCTGCTGATAGAGCTCTACATACCGAAATACTTCTTCGCTCACGCGGCGTCGCTGCATCAGGGTTTCCCCCATTGTGCAATATTCCCCACTGCTGCCTCCCGTAGG
>MG|2|V3|F|29|90.62|Firmicutes|Clostridia|Clostridiales|Lachnospiraceae|[Ruminococcus]|gnavus|
CCTACGGGAGGCAGGCAGTGGGGAATATTGGCGCAATGGGGGGAACCCTGACGCAGCAACGCCGCGTGCAGGAAGAAGGTCTTCGGATTGTAAACTGTTGTCGCGAGGGAAGAAGGAAGATGACGGTACCTCGTGAGAAAGTCACGGCTAACTACGTGC
>MG|2|V3|R|40|98.7|Firmicutes|Clostridia|Clostridiales|Lachnospiraceae|Blautia / Clostridium / Coprococcus / Roseburia / Ruminococcus / [Ruminococcus]|faecis|
GCACGTATTTAGCCGGTGCTTCTTAGTCAGGTACCGTCAGTTTCTTCCCTGCTGATAGAGCTTTACATACCGAAATACTTCTTCGCCCACGCGGCGTCGCTGCATCAGGGTTTCCCCCATTGTGCAATATTCCCCACTGCTGCCTCCCGTAGG
>MG|2|V3|F|18|98.69|Firmicutes|Clostridia|Clostridiales|Lachnospiraceae|Blautia / Clostridium / Coprococcus / Roseburia / Ruminococcus / [Ruminococcus]|torques|
CCTACGGGAGGCAGCAGTGGGGAATATTGCACAATGGGGGAAACCCTGATGCAGCGACGCCGCGTGAGCGAAGAAGTATTTCGGTATGTAAAGCTCTATCAGCAGGGAAGAAACTGACGGTACCTGACTAAGAAGCACCGGCTAAACACGTGC
>MG|2|V3|F|756|91.88|Firmicutes|Clostridia|Clostridiales|Lachnospiraceae|[Ruminococcus]|gnavus|
CCTACGGGAGGCAGCAGTGGGGAATATTGGGCAATGGGCGAAAGCCTGACCCAGCAACGCCGCGTGAGGGATGAATGTTTTCGGATTGTAAACCTCTGTCCTCAGGGACGAAGGAAGTGACGGTACCTGAGGAGGAAGCCCCGGCTAACTACGTGCC
>MG|2|V3|F|26|90.62|Firmicutes|Clostridia|Clostridiales|Lachnospiraceae|[Ruminococcus]|gnavus|
CCTACGGGAGGCAGCAGTGGGGAATATTGGGCAATGGGCGAAAGCCTGACCCAGCAACGCCGCGTGAGGGATGAATGTTTTCGGATTGTAAACCTCTGTCCTCAGGGACGAAGGACGTGACGGTACCTGAGGAGGAAGCCCCCGGCTAACTACGTGC
>MG|2|V3|F|10|96.75|Firmicutes|Clostridia|Clostridiales|Lachnospiraceae|Roseburia|faecis|
CCTACGGGAGGCAGCAGTGGGGAATCTTGCGCAATGGGGGCAACCCTGACGCAGCGACGCCGCGTGAGCGAAGAAGTATTTCGGTATGTAAAGCTCTATCAGCAGGGAAGAAGAATGACGGTACCTGACTAAGAAGCTCCGGCTAAATACGTGC
>MG|2|V3|F|35|98.69|Firmicutes|Clostridia|Clostridiales|Lachnospiraceae|Blautia / Clostridium / Coprococcus / Roseburia / Ruminococcus / [Ruminococcus]|torques|
CCTACGGGAGGCAGCAGTGGGGAATATTGCACAATGAGGGAAACCCTGATGCAGCGACGCCGCGTGAGCGAAGAAGTATTTCGGTATGTAAAGCTCTATCAGCAGGGAAGAAACTGACGGTACCTGACTAAGAAGCACCGGCTAAATACGTGC
>MG|2|V3|R|10|98.69|Firmicutes|Clostridia|Clostridiales|Lachnospiraceae|Blautia / Clostridium / Coprococcus / Roseburia / Ruminococcus / [Ruminococcus]|torques|
GCACGTATTTAGCCGGTGCTTCTTAGTCAGGTACCGTCAGTTTCTTCCCTGCTGATAGAGCTTTACATACCGAAATACTTCTTCGCTCACGCGACGTCGCTGCATCAGGGTTTCCCCCATTGTGCAATATTCCCCACTGCTGCCTCCCGTAGG
>MG|2|V3|F|397|98.72|Firmicutes|Clostridia|Clostridiales|Lachnospiraceae|Blautia / Clostridium / Coprococcus / Roseburia / Ruminococcus / [Ruminococcus]|faecis|
CCTACGGGAGGCAGCAGTGGGGAATATTGCACAATGGGGGGAAACCCTGATGCAGCGACGCCGCGTGAGTGAAGAAGTATTTCGGTATGTAAAGCTCTATCAGCAGGGAAGAAAATGACGGTACCTGACTAAGAAGCACCGGCTAAATACGTGCC
>MG|2|V3|R|27|98.7|Firmicutes|Clostridia|Clostridiales|Lachnospiraceae|Roseburia / [Ruminococcus]|faecis|
GCACGTATTTAGCCGGAGCTTCTTAGTCAGGTACCGTCATTCTTCTTCCCTGCTGATAGAGCTTTACATACCGAAATACTTCTTCGCTCACGCGGCGTCGCTGCATCAGGGTTTCCCCCATTGTGCAATATTCCCTACTGCTGCCTCCCGTAGG
>MG|2|V3|F|24|98.71|Firmicutes|Clostridia|Clostridiales|Lachnospiraceae|Blautia / Ruminococcus / [Ruminococcus]|gnavus|
CCTACGGGAGGCAGCAGTGGGGAATATTGCACAATGGGGGAAACCCTGATGCAGCGACGCCGCGTGAGCGAAGAAGTATTTCGGTATGTAAAGCTCTATCAGCAGGGAAGAAAAATGACGGTACCTGACTAAGAAGCCCCCGGCTAACTACGTGC
>MG|2|V3|F|11|98.69|Firmicutes|Clostridia|Clostridiales|Lachnospiraceae|Blautia / [Ruminococcus]|torques|
CCTACGGGAGGCGGCAGTGGGGAATATTGCACAATGGGGGAAACCCTGATGCAGCGACGCCGCGTGAGCGATGAAGTATTTCGGTATGTAAAGCTCTATCAGCAGGGAAGAAACTGACGGTACCTGACTAAGAAGCACCGGCTAAATACGTGC
>MG|2|V3|R|12|99.33|Firmicutes|Clostridia|Clostridiales|Lachnospiraceae|Coprococcus / Ruminococcus|Coprococcus comes / Ruminococcus torques|
GCGCGTATTTAGCCGGTGCTTCTTAGTCAGGTACCGTCAGTTTCTTCCCTGCTGATAGAGCTTTACATACCGAAATACTTCTTCGCTCACGCGGCGTCGCTGCATCAGGGTTTCCCCCATTGTGCAATATTCCCCACTGCTGCCTCCCGTAGG
>MG|2|V3|F|60|98.72|Firmicutes|Clostridia|Clostridiales|Lachnospiraceae|Roseburia / [Ruminococcus]|faecis|
CCTACGGGAGGCAGCAGTGGGGGATATTGCACAATGGGGGGAAACCCTGATGCAGCGACGCCGCGTGAGTGAAGAAGTATTTCGGTATGTAAAGCTCTATCAGCAGGGAAGAAAATGACGGTACCTGACTAAGAAGCACCGGCTAAATACGTGCC
>MG|2|V3|F|10|97.42|Firmicutes|Clostridia|Clostridiales|Lachnospiraceae|Blautia / Clostridium / Coprococcus / Roseburia / Ruminococcus / [Ruminococcus]|torques|
CCTACGGGAGGCAGGCAGTGGGGAATATTGGCACAATGGGGGAAACCCTGATGCGGCGACGCCGCGTGAGCGAAGAAGTATTTCGGTATGTAAAGCTCTATCAGCAGGGAAGAAACTGACGGTACCTGACTAAGAAGCACCGGCTAAATACGTGC
>MG|2|V3|F|25|93.04|Firmicutes|Clostridia|Clostridiales|Lachnospiraceae|[Ruminococcus]|gnavus|
CCTACGGGAGGCAGGCAGTGGGGAATATTGCGCAATGGGGGCAACCCTGACGCAGCAACGCCGCGTGCAGGAAGAAGGTCTTCGGATTGTAAACTGTTGTCGCAAGGGAAGAAGACAGTGACGGTACCTTGTGAGAAAGTCACGGCTAACTACGTGC
>MG|2|V3|F|39|91.72|Firmicutes|Clostridia|Clostridiales|Lachnospiraceae|[Ruminococcus]|gnavus|
CCTACGGGAGGCAGCAGTGGGGAATCTTGCGCAATGGGGGAAACCCTGACGCAGCAACGCCGCGTGCAGGAAGAAGGTCTTCGGATTGTAAACTGTTGTCGCGAGGGAAGAAGAAAGTGACGGTACCTCGTGAGAAAGTCACGGCTAACTACGTGC
>MG|2|V3|F|21|89.31|Firmicutes|Clostridia|Clostridiales|Lachnospiraceae|[Ruminococcus]|gnavus|
CCTACGGGAGGCAGCAGTGGGGGATATTGCGCAATGGGGGGAAACCCTGACGCAGCAACGCCGCGTGCAGGAAGAAGGTTTTCGGATCGTAAACTGTTGTCGCGAGGGAAGAATAAAGATGACGGTACCTCGTGAGAAAGTCACGGCTAACTACGTGC
>MG|2|V3|R|22|91.25|Firmicutes|Clostridia|Clostridiales|Lachnospiraceae|[Ruminococcus]|gnavus|
GCACGTAGTTAGCCGGGGCTTCCTCCTCAGGTACCGTCACTTCCTTCGTCCCTGAGGACAGAGGTTTACAATCCGAAAACATTCATCCCTCACGCGGCGTTGCTGGGTCAGGCTTTCGCCCATTGCCCAATATTCCCCCACTGCTGCCTCCCGTAGG
>MG|2|V3|F|22|98.71|Firmicutes|Clostridia|Clostridiales|Lachnospiraceae|Blautia / Clostridium / Coprococcus / Roseburia / Ruminococcus / [Ruminococcus]|torques|
CCTACGGGAGGCAGCAGTGGGGAATATTGCACAATGGGGGAAACCCTGATGCAGCGACGCCGCGTGAGCGAAGAAGTATTTCGGTATGTAAAGCTCTATCAGCAGGGAAGAAACTGACGGTACCTGACTAAGAAGCGACCGGCTAAATACGTGCC
>MG|2|V3|F|20|98.69|Firmicutes|Clostridia|Clostridiales|Lachnospiraceae|Blautia / Clostridium / Dorea / Lachnoclostridium / Ruminococcus / [Ruminococcus]|sp.|
CCTACGGGAGGCAGCAGTGGGGGATATTGCACAATGGGGGAAACCCTGATGCAGCGACGCCGCGTGAAGGATGAAGTATTTCGGTATGTAAACTTCTATCAGCAGGGAAGAAAGTGACGGTACCTGACTAAGAAGCCCCGGCTAACTACGTGC
>MG|2|V3|F|55|98.69|Firmicutes|Clostridia|Clostridiales|Lachnospiraceae|Blautia / Clostridium / Coprococcus / Roseburia / Ruminococcus / [Ruminococcus]|torques|
CCTACGGGAGGCAGCAGTGGGGAATATTGCACAATGGGGGAAACCCTGATGCAGCGACACCGCGTGAGCGAAGAAGTATTTCGGTATGTAAAGCTCTATCAGCAGGGAAGAAACTGACGGTACCTGACTAAGAAGCACCGGCTAAATACGTGC
>MG|2|V3|F|12|98.69|Firmicutes|Clostridia|Clostridiales|Lachnospiraceae|Blautia / Hespellia / Robinsoniella / Ruminococcus / [Ruminococcus]|peoriensis|
CCTACGGGAGGCAGCAGTGGGGAATATTGCACAATGGGGGAAACCCTGATGCAGCGACGCCGCGTGAAGGAAGAAGTATTTCGGTATGTAAACTTCTATCAGCAGGGAAGAAAGTGACGGTACCTGAGTAAGAAGCCCCGGCTAACTACGTGC
>MG|2|V3|F|10|98.71|Firmicutes|Clostridia|Clostridiales|Lachnospiraceae|Blautia / Ruminococcus / [Ruminococcus]|gnavus|
CCTACGGGAGGCAGCAGTGGGGAATATTGCACAATGGGGGAAACCCTGATGCAGCGACGCCGCGTGAGCGAAGAAGTATTTCGGTATGTAAAGCTCTATCAGCAGGGAAGAAGAATGACGGTACCTGACTAAGAAGCCCCCGGCTAACTACGTGC
>MG|2|V3|R|52|98.71|Firmicutes|Clostridia|Clostridiales|Lachnospiraceae|Blautia / Roseburia / Ruminococcus / [Ruminococcus]|faecis|
GCACGTAGTTAGCCGGAGCTTCTTAGTCAGGTACCGTCATTCTTCTTCCCTGCTGATAGAGCTTTACATACCGAAATACTTCTTCGCTCACGCGGCGTCGCTGCATCAGGGTTTCCCCCATTGTGCAATATTCCCCACTGCTGCCTCCCGTAGGA
>MG|2|V3|R|107|99.35|Firmicutes|Clostridia|Clostridiales|Lachnospiraceae|Coprococcus / Roseburia / Ruminococcus|Coprococcus comes / Roseburia faecis / Ruminococcus torques|
GCACGTATTTAGCCGGTGCTTCTTAGTCAGGTACCGTCATCTTCTTCCCTGCTGATAGAGCTTTACATACCGAAATACTTCTTCGCTCACGCGGCGTCGCTGCATCAGGGTTTCCCCCATTGTGCAATATTCCCCACTGCTGCCTCCCGTAGG
>MG|2|V3|F|17|90.45|Firmicutes|Clostridia|Clostridiales|Lachnospiraceae|[Ruminococcus]|gnavus|
CCTACGGGAGACAGCAGTTAGGAATATTGCGCAATGGGGGAAACCCTGACGCAGCAACGCCGCGTGCAGGAAGAAGGTCTTCGGATTGTAAACTGTTGTCGCGAGGGAAGAAGAAAGTGACGGTACCTCGTGAGAAAGTCACGGCTAACTACGTGC
>MG|2|V3|F|24|98.69|Firmicutes|Clostridia|Clostridiales|Lachnospiraceae|Blautia / [Ruminococcus]|gnavus|
CCTACGGGAGGCAGCAGTGGGGAATATTGCACAATGGGGGAAACCCTGATGCAGCGACGCCGCGTGAGCGAAGAAGTATCTCGGTATGTAAAGCTCTATCAGCAGGGAAGAAGATGACGGTACCTGACTAAGAAGCACCGGCTAACTACGTGC
>MG|2|V3|F|11|98.7|Firmicutes|Clostridia|Clostridiales|Lachnospiraceae|Blautia / Clostridium / Coprococcus / Roseburia / Ruminococcus / [Ruminococcus]|torques|
CCTACGGGAGGCAGCAGTGGGGAATATTGCACGAATGGGGGAAACCCTGATGCAGCGACGCCGCGTGAGCGAAGAAGTATTTCGGTATGTAAAGCTCTATCAGCAGGGAAGAAACTGACGGTACCTGACTAAGAAGCACCGGCTAAATACGTGC
>MG|2|V3|F|16|98.71|Firmicutes|Clostridia|Clostridiales|Lachnospiraceae|Blautia / Clostridium / Coprococcus / Roseburia / Ruminococcus / [Ruminococcus]|faecis|
CCTACGGGAGGCAGCAGTGGGGAATATTGCACAATGGGGGAAACCCTGATGCAGCGACGCCGCGTGAGTGAAGAAGTATTTCGGTATGTAAAGCTCTATCAGCAGGGGAAGAAAATGACGGTACCTGACTAAGAAGCACCGGCTAAATACGTGC
>MG|2|V3|F|10|96.2|Firmicutes|Clostridia|Clostridiales|Lachnospiraceae|[Ruminococcus]|gnavus|
TCCTACGGGAGGCAGGCAGTGGGGAATATTGCGCAATGGGGGCAACCCTGACGCAGCAACGCCGCGTGATTGAAGAAGGCTTCGGGTTGTAAAGATCTTTAATCAGGGACGAAGAATGACGGTACCTGAAGAATAAGCTCCGGCTAACTACGTGC
>MG|2|V3|F|11|98.08|Firmicutes|Clostridia|Clostridiales|Lachnospiraceae|Blautia / Clostridium / Coprococcus / Roseburia / Ruminococcus / [Ruminococcus]|torques|
TCCTACGGGAGGCAGCGAGTGGGGAATATTGCACGAATGGGGGAAACCCTGATGCAGCGACGCCGCGTGAGCGAAGAAGTATTTCGGTATGTAAAGCTCTATCAGCAGGGAAGAAACTGACGGTACCTGACTAAGAAGCACCGGCTAAATACGTGC
>MG|2|V3|F|12|98.7|Firmicutes|Clostridia|Clostridiales|Lachnospiraceae|Blautia / [Ruminococcus]|torques|
CCTACGGGAGGCAGCAGGTGGGGAATATTGCACAATGGGGGAAACCCTGATGCAGCGACGCCGCGTGAGCGATGAAGTATTTCGGTATGTAAAGCTCTATCAGCAGGGAAGAAACTGACGGTACCTGACTAAGAAGCACCGGCTAAATACGTGC
>MG|2|V3|F|13|97.42|Firmicutes|Clostridia|Clostridiales|Lachnospiraceae|Blautia / Roseburia / [Ruminococcus]|faecis|
CCTACGGGAGGCAGCAGTGGGGAATATTGCACAATGGGGGGAAACCCTGATGCAGCGACGCCGCGTGAAGGATGAAGTATTTCGGTATGTAAAGCTCTATCAGCAGGGAAGAAACTGACGGTACCTGACTAAGAAGCACCGGCTAAATACGTGC
>MG|2|V3|F|24|98.69|Firmicutes|Clostridia|Clostridiales|Lachnospiraceae|Lachnoclostridium / Ruminiclostridium / Ruminococcus / [Ruminococcus]|gnavus|
CCTACGGGAGGCAGCAGTGGGGAATATTGCACAATGGGGGAAACCCTGATGCAGCGACGCCGCGTGAAGGATGAAGTATTTCGGTATGTAAACTTCTATCAGCAGGGAAGAAGATGACGGTACCTGACTAAGAAGCACCGGCTAAATACGTGC
>MG|2|V3|F|34|98.7|Firmicutes|Clostridia|Clostridiales|Lachnospiraceae|Blautia / Clostridium / Coprococcus / Roseburia / Ruminococcus / [Ruminococcus]|torques|
CCTACGGGAGGCAGCAGGTGGGGAATATTGCACAATGGGGGAAACCCTGATGCAGCGACGCCGCGTGAGCGAAGAAGTATTTCGGTATGTAAAGCTCTATCAGCAGGGAAGAAACTGACGGTACCTGACTAAGAAGCACCGGCTAAATACGTGC
>MG|2|V3|R|37|99.35|Firmicutes|Clostridia|Clostridiales|Lachnospiraceae|Roseburia / [Ruminococcus]|Roseburia faecis / [Ruminococcus] torques|
GCACGTATTTAGCCGGTGCTTCTTAGTCAGGTACCGTCATTTTTCTTCCCTGCTGATAGAGCTTTACATACCGAGATACTTCTTCGCTCACGCGGCGTCGCTGCATCAGGGTTTCCCCCATTGTGCAATATTCCCCACTGCTGCCTCCCGTAGG
>MG|2|V3|F|21|91.82|Firmicutes|Clostridia|Clostridiales|Lachnospiraceae|[Ruminococcus]|gnavus|
TCCTACGGGAGGCAGGCAGTGGGGAATATTGCGCAATGGGGGAAACCCTGACGCAGCAACGCCGCGTGCAGGAAGAAGGTCTTCGGATTGTAAACTGTTGTCGCGAGGGAAGAAGAAAGTGACGGTACCTCGTGAGAAAGTCACGGCTAACTACGTGC
>MG|2|V3|R|22|98.7|Firmicutes|Clostridia|Clostridiales|Lachnospiraceae|Blautia / Clostridium / Coprococcus / Roseburia / Ruminococcus / [Ruminococcus]|torques|
GCACGTATTTAGTCGGTGCTTCTTAGTCAGGTACCGTCAGTTTCTTCCCTGCTGATAGAGCTTTACATACCGAAATACTTCTTCGCTCACGCGGCGTCGCTGCATCAGGGTTTCCCCCATTGTGCAATATTCCCCACTGCTGCCTCCCGTAGGA
>MG|2|V3|F|11|98.7|Firmicutes|Clostridia|Clostridiales|Lachnospiraceae|Blautia / Clostridium / Coprococcus / Roseburia / Ruminococcus / [Ruminococcus]|torques|
CCTACGGGAGGCAGCAGTGGGGAATATTGCACAATGGGGGAAACCCTGATGCAGCGACGCCGCGTGAGCGAAGAAGTATTTCGGTATGTAAAGCTCTATCAGCAGGGAAGAAACTGACGGTACCTGACTAAGAAGCACCGAGCTAAATACGTGC
>MG|2|V3|R|12|98.71|Firmicutes|Clostridia|Clostridiales|Lachnospiraceae|Blautia / [Ruminococcus]|torques|
GCACGTATTTAGCCGGTGCTTCTTAGTCAGGTACCGTCAGTTTTCTTCCCTGCTGATAGAGCTTTACATACCGAAATACTTCATCGCTCACGCGGCGTCGCTGCATCAGGGTTTCCCCCCATTGTGCAATATTCCCCACTGCTGCCTCCCGTAGG
>MG|2|V3|F|17|89.24|Firmicutes|Clostridia|Clostridiales|Lachnospiraceae|[Ruminococcus]|gnavus|
CCTACGGGAGACAGCAGTTAGGAATATTCGTCAATGGGGGAAACCCTGACGCAGCAACGCCGCGTGCAGGAAGAAGGTCTTCGGATTGTAAACTGTTGTCGCGAGGGAAGAAGAAAGTGACGGTACCTCGTGAGAAAGTCACGGCTAACTACGTGC
>MG|2|V3|R|355|98.71|Firmicutes|Clostridia|Clostridiales|Lachnospiraceae|Blautia / [Ruminococcus]|torques|
GCACGTATTTAGCCGGTGCTTCTTAGTCAGGTACCGTCAGTTTCTTCCCTGCTGATAGAGCTTTACATACCGAAATACTTCATCGCTCACGCGGCGTCGCTGCATCAGGGTTTCCCCCCATTGTGCAATATTCCCCACTGCTGCCTCCCGTAGGA
>MG|2|V3|R|29|98.08|Firmicutes|Clostridia|Clostridiales|Lachnospiraceae|Blautia / Hespellia / Robinsoniella / Ruminococcus / [Ruminococcus]|producta|
GCACGTAGTTAGCCGGGGCTTCTTAGTCAGGTACCGTCACTTTCTTCTTCCCTGCTGATAGAAGTTTACATACCGAAATACTTCTTCCTTCACGCGGCGTCGCTGCATCAGGGTTTCCCCCATTGTGCAATATTCCCCACTGCTGCCTCCCGTAGG
>MG|2|V3|F|11|98.69|Firmicutes|Clostridia|Clostridiales|Lachnospiraceae|Blautia / Clostridium / Coprococcus / Roseburia / Ruminococcus / [Ruminococcus]|torques|
CCTACGGGAGGCAGCAGTGGGGAATATTTCACAATGGGGGAAACCCTGATGCAGCGACGCCGCGTGAGCGAAGAAGTATTTCGGTATGTAAAGCTCTATCAGCAGGGAAGAAACTGACGGTACCTGACTAAGAAGCACCGGCTAAATACGTGC
>MG|2|V3|R|19|98.72|Firmicutes|Clostridia|Clostridiales|Lachnospiraceae|Blautia / Ruminococcus / [Ruminococcus]|gnavus|
GCACGTAGTTAGCCGGGGCTTCTTAGTCAGGTACCGTCATTTTCTTCCCTGCTGATAGAGCTTTACATACCGAAATACTTCTTCGCTCACGCGGCGTCGCTGCATCAGGGTTTCCCCCCATTGTGCAATATTCCCCCACTGCTGCCTCCCGTAGGA
>MG|2|V3|R|14|98.71|Firmicutes|Clostridia|Clostridiales|Lachnospiraceae|Roseburia / [Ruminococcus]|faecis|
GCACGTATTTAGCCGGTGCTTCTTAGTCAGGTACCGTCATTTTTCTTCCCTGCTGATAGAGCTTTACATACCGAGATACTTCTTCGCTCACGCGGCGTCGCTGCATCAGGGTTTCCCCCCATTGTGCAATATTCCCCACTGCTGCCTCCCGTAGG
>MG|2|V3|F|10|88.75|Firmicutes|Clostridia|Clostridiales|Lachnospiraceae|[Ruminococcus]|gnavus|
CCTACGGGAGGCAGCAGTGGGGGGATATTGCGCAATGGGGGGAAACCCTGACGCAGCAACGCCGCGTGCAGGAAGAAGGTTTTCGGATCGTAAACTGTTGTCGCGAGGGAAGAATAAAGATGACGGTACCTCGTGAGAAAGTCACGGCTAACTACGTGC
>MG|2|V3|R|10|93.04|Firmicutes|Clostridia|Clostridiales|Lachnospiraceae|[Ruminococcus]|gnavus|
GCACGTAGTTAGCCGTGACTTTCTCACAAGGTACCGTCACTGTCTTCTTCCCTTGCGACAACAGTTTACAATCCGAAGACCTTCTTCCTGCACGCGGCGTTGCTGCGTCAGGGTTGCCCCCATTGCGCAATATTCCCCACTGCCTGCCTCCCGTAGG
>MG|2|V3|R|11|96.82|Firmicutes|Clostridia|Clostridiales|Lachnospiraceae|[Ruminococcus]|gnavus|
GCACGTAGTTAGCCGGAGCTTATTCTTCAGGTACCGTCATTCTTCGTCCCTGATTAAAGATCTTTACAACCCGAAGCCTTCTTCAATCACGCGGCGTTGCTGCGTCAGGGTTGCCCCCATTGCGCAATATTCCCCACTGCTGCCTCCCGTAGGA
>MG|2|V3|F|39|98.7|Firmicutes|Clostridia|Clostridiales|Lachnospiraceae|Blautia / Clostridium / Coprococcus / Roseburia / Ruminococcus / [Ruminococcus]|torques|
CCTACGGGAGGCAGCAGTGGGGAATATTGCACAATGGGGGAAACCCTGATGCAGCGACGCCGCGTGAGCGAAGAAGTATTTTCGGTATGTAAAGCTCTATCAGCAGGGAAGAAACTGACGGTACCTGACTAAGAAGCACCGGCTAAATACGTGC
>MG|2|V3|F|35|94.16|Firmicutes|Clostridia|Clostridiales|Lachnospiraceae|Sporobacterium|olearium|
CCTACGGGAGGCAGCAGTGGGGAATATTGCACAATGGGGGAAACCCTGATGCAGCGATGCCGCGTGAAGGAAGAAGATTTTCGGATTGTAAACTTCTATCAGCAAGGAAGAAGACGGACAGTACTTGAGTAAGAAGCCCCGGCTAACTACGTGC
>MG|2|V3|F|18|98.7|Firmicutes|Clostridia|Clostridiales|Lachnospiraceae|Roseburia / [Ruminococcus]|faecis|
CCTACGGGAGGCAGCAGTGGGGAATATTGCACAATGGGGGAAACCCTGATGCAGCGACGCCGCGTGAGCGAAGAAGTATTTCGGTATGTAAAGCTCTATCAGCAGGGAAGAAGAATGACGGTACCTGACTAAGAGGCTCCGGCTAAATACGTGC
>MG|2|V3|F|57|98.7|Firmicutes|Clostridia|Clostridiales|Lachnospiraceae|Roseburia / [Ruminococcus]|faecis|
CCTACGGGAGGCAGCAGTGGGGAATATTGCACAATGGGGGAAACCCTGATGCAGCGACGCCGCGTGAGCGAAGAAGTATCTCGGTATGTAAAGCTCTATCAGCAGGGAAGAAGAATGACGGTACCTGACTAAGAAGCTCCGGCTAAATACGTGC
>MG|2|V3|F|15|98.06|Firmicutes|Clostridia|Clostridiales|Lachnospiraceae|Roseburia / [Ruminococcus]|faecis|
CCTACGGGAGGCAGCAGTGGGGGATATTGCACAATGGGGGGAAACCCTGATGCAGCGACGCCGCGTGAGCGAAGAAGTATTTCGGTATGTAAAGCTCTATCAGCAGGGAAGAAGAATGACGGTACCTGACTAAGAAGCTCCGGCTAAATACGTGC
>MG|2|V3|F|10|98.08|Firmicutes|Clostridia|Clostridiales|Lachnospiraceae|Blautia / [Ruminococcus]|torques|
TCCTACGGGAGGCAGCAGTGGGGGAATATTGCACAATGGGGGGAAACCCTGATGCAGCGACGCCGCGTGAGCGATGAAGTATTTCGGTATGTAAAGCTCTATCAGCAGGGAAGAAACTGACGGTACCTGACTAAGAAGCACCGGCTAAATACGTGC
>MG|2|V3|F|28|98.69|Firmicutes|Clostridia|Clostridiales|Lachnospiraceae|Blautia / Clostridium / Coprococcus / Roseburia / Ruminococcus / [Ruminococcus]|torques|
CCTACGGGAGGCAGCAGTGGGGAATCTTGCACAATGGGGGAAACCCTGATGCAGCGACGCCGCGTGAGCGAAGAAGTATTTCGGTATGTAAAGCTCTATCAGCAGGGAAGAAACTGACGGTACCTGACTAAGAAGCACCGGCTAAATACGTGC
>MG|2|V3|R|11|98.7|Firmicutes|Clostridia|Clostridiales|Lachnospiraceae|Blautia / Clostridium / Coprococcus / Roseburia / Ruminococcus / [Ruminococcus]|torques|
GCACGTATTTAGCCGGTGCTTCTTAGTCAGGTACCGTCAGTTTCTTCCCTGCTGATAGAGCTTTACATACCGAAATACTTCTTCGCTCACGCGGCGTCGCTGGCATCAGGGTTTCCCCCATTGTGCAATATTCCCCACTGCTGCCTCCCGTAGG
>MG|2|V3|F|11|96.84|Firmicutes|Clostridia|Clostridiales|Lachnospiraceae|[Ruminococcus]|gnavus|
TCCTACGGGAGGCAGGCAGTGGGGAATATTGCGCAATGGGGGCAACCCTGACGCAGCAACGCCGCGTGATTGAAGAAGGCCTTCGGGTTGTAAAGATCTTTAATCAGGGACGAAGAATGACGGTACCTGAAGAATAAGCTCCGGCTAACTACGTGC
>MG|2|V3|F|27|98.69|Firmicutes|Clostridia|Clostridiales|Lachnospiraceae|Blautia / Clostridium / Coprococcus / Roseburia / Ruminococcus / [Ruminococcus]|torques|
CCTACGGGAGGCAGCAGTGGGGAATATTACACAATGGGGGAAACCCTGATGCAGCGACGCCGCGTGAGCGAAGAAGTATTTCGGTATGTAAAGCTCTATCAGCAGGGAAGAAACTGACGGTACCTGACTAAGAAGCACCGGCTAAATACGTGC
>MG|2|V3|R|26|98.7|Firmicutes|Clostridia|Clostridiales|Lachnospiraceae|Blautia / Eubacterium / Roseburia / [Ruminococcus]|faecis|
GCACGTATTTAGCCGGAGCTTCTTAGTCAGGTACCGTCATTCTTCTTCCCTGCTGATAGAGCTTTACATACCGAAATACTTCATCGCTCACGCGGCGTCGCTGCATCAGGGTTTCCCCCATTGTGCAATATTCCCCACTGCTGCCTCCCGTAGG
>MG|2|V3|F|14|90.51|Firmicutes|Clostridia|Clostridiales|Lachnospiraceae|[Ruminococcus]|gnavus|
CCTACGGGAGGCAGGCAGTGGGGAATATTGCGCAAGTGGGGAAACCCTGACGCAGCAACGCCGCGTGCAGGAAGAAGGTCTTCGGATTGTAAACTGTTGTCGCGAGGGAAGAAGAAAGTGACGGTACCTCGTGAGAAAGTCACGGCTAACTACGTGC
>MG|2|V3|F|2116|100.0|Firmicutes|Clostridia|Clostridiales|Lachnospiraceae|Coprococcus / Ruminococcus|Coprococcus comes / Ruminococcus torques|
CCTACGGGAGGCAGCAGTGGGGAATATTGCACAATGGGGGAAACCCTGATGCAGCGACGCCGCGTGAGCGAAGAAGTATTTCGGTATGTAAAGCTCTATCAGCAGGGAAGAAAATGACGGTACCTGACTAAGAAGCACCGGCTAAATACGTGCC
>MG|2|V3|F|16|91.77|Firmicutes|Clostridia|Clostridiales|Lachnospiraceae|[Ruminococcus]|gnavus|
CCTACGGGGAGGCAGCAGTGGGGAATATTGCGCAATGGGGGAAACCCTGACGCAGCAACGCCGCGTGCAGGAAGAAGGTCTTCGGATTGTAAACTGTTGTCGCGAGGGAAGAAGAAAGTGACGGTACCTCGTGAGAAAGTCACGGCTAACTACGTGC
>MG|2|V3|F|11|94.3|Firmicutes|Clostridia|Clostridiales|Lachnospiraceae|Roseburia|intestinalis|
CCTACGGGAGGCAGCAGTGGGGAATATTGCACAATGGGGGAAACCCTGATGCAGCGACGCCGCGTGAGCGAAGAAGTATTTCGGTATGTAAAGCTCTATCAGCAGGGAAGAAGAAAGTGACGGTACCTCGTGAGAAAGTCACGGCTAACTACGTGC
>MG|2|V3|F|36|98.7|Firmicutes|Clostridia|Clostridiales|Lachnospiraceae|Blautia / Clostridium / Coprococcus / Roseburia / Ruminococcus / [Ruminococcus]|torques|
CCTACGGGAGGCAGCGAGTGGGGAATATTGCACAATGGGGGAAACCCTGATGCAGCGACGCCGCGTGAGCGAAGAAGTATTTCGGTATGTAAAGCTCTATCAGCAGGGAAGAAACTGACGGTACCTGACTAAGAAGCACCGGCTAAATACGTGC
>MG|2|V3|F|14|91.77|Firmicutes|Clostridia|Clostridiales|Lachnospiraceae|[Ruminococcus]|gnavus|
CCTACGGGAGGCAGCAGTGGGGGATATTGCGCAATGGGGGGCAACCCTGACGCAGCAACGCCGCGTGCGGGAAGAAGGTCTTCGGATTGTAAACCGTTGTCGCAAGGGAAGAAGGAAGTGACGGTACCTTGTGAGAAAGCCACGGCTAACTACGTGC
>MG|2|V3|R|19|98.69|Firmicutes|Clostridia|Clostridiales|Lachnospiraceae|Blautia / Clostridium / Coprococcus / Roseburia / Ruminococcus / [Ruminococcus]|torques|
GCACGTATTTAGCCGGTGCTTCTTAGTCAGGTACCGTCAGTTTCTTCCCTGCTGATAGAGCTTTACATACCGAAATACTTCTTCGCTCACGCGGCGTCGCTGCATCAGGGTTTCCCTCATTGTGCAATATTCCCCACTGCTGCCTCCCGTAGG
>MG|2|V3|R|11|98.69|Firmicutes|Clostridia|Clostridiales|Lachnospiraceae|Blautia / Clostridium / Coprococcus / Roseburia / Ruminococcus / [Ruminococcus]|torques|
GCACGTATTTAGCCGGTACTTCTTAGTCAGGTACCGTCAGTTTCTTCCCTGCTGATAGAGCTTTACATACCGAAATACTTCTTCGCTCACGCGGCGTCGCTGCATCAGGGTTTCCCCCATTGTGCAATATTCCCCACTGCTGCCTCCCGTAGG
>MG|2|V3|F|24|98.06|Firmicutes|Clostridia|Clostridiales|Lachnospiraceae|Blautia / Clostridium / Coprococcus / Roseburia / Ruminococcus / [Ruminococcus]|faecis|
CCTACGGGAGGCAGCAGTGGGGGAATATTGCACAATGGGGGAAACCCTGATGCAGCGACGCCGCGTGAGTGAAGAAGTATTTCGGTATGTAAAGCTCTATCAGCAGGGAAGAAACTGACGGTACCTGACTAAGAAGCACCGGCTAAATACGTGC
>MG|2|V3|F|64|91.14|Firmicutes|Clostridia|Clostridiales|Lachnospiraceae|[Ruminococcus]|gnavus|
CCTACGGGAGGCAGCAGTGGGGAATATTGCGCAAGTGGGGAAACCCTGACGCAGCAACGCCGCGTGCAGGAAGAAGGTCTTCGGATTGTAAACTGTTGTCGCGAGGGAAGAAGAAAGTGACGGTACCTCGTGAGAAAGTCACGGCTAACTACGTGCC
>MG|2|V3|R|11|98.69|Firmicutes|Clostridia|Clostridiales|Lachnospiraceae|Blautia / Clostridium / Coprococcus / Roseburia / Ruminococcus / [Ruminococcus]|torques|
GCACGTATTTAGCCGGTGCTTCTTAGTCAGGTACCGTCAGTTTCTTCCCTGCTGATAGAGCTTTACATGCCGAAATACTTCTTCGCTCACGCGGCGTCGCTGCATCAGGGTTTCCCCCATTGTGCAATATTCCCCACTGCTGCCTCCCGTAGG
>MG|2|V3|F|37|98.69|Firmicutes|Clostridia|Clostridiales|Lachnospiraceae|Blautia / Clostridium / Coprococcus / Roseburia / Ruminococcus / [Ruminococcus]|torques|
CCTACGGGAGGCAGCAGTGGGGAATATTGCACAATGGGGGAAACCCTGATGCAGCAACGCCGCGTGAGCGAAGAAGTATTTCGGTATGTAAAGCTCTATCAGCAGGGAAGAAACTGACGGTACCTGACTAAGAAGCACCGGCTAAATACGTGC
>MG|2|V3|R|14|98.69|Firmicutes|Clostridia|Clostridiales|Lachnospiraceae|Blautia / Clostridium / Coprococcus / Roseburia / Ruminococcus / [Ruminococcus]|torques|
GCACGTATTTAGCCGGTGCTTCTTAGTCAGGTACCGTCAGTTTCTTCCCTGCTGATAGAGCTTTACATACCGAAATACTTCTTCGCTCACGCGGCGTCGCTGCATCAGGGTTTCCCCCATCGTGCAATATTCCCCACTGCTGCCTCCCGTAGG
>MG|2|V3|R|18|98.05|Firmicutes|Clostridia|Clostridiales|Lachnospiraceae|Blautia / Clostridium / Dorea / Lachnoclostridium / Ruminococcus / [Ruminococcus]|sp.|
GCACGTATTTAGCCGGTGCTTCTTAGTCAGGTACCGTCATTTTCTTCCCTGCTGATAGAAGTTTACATACCGAAATACTTCATCCTTCACGCGGCGTCGCTGCATCAGGGTTTCCCCCCATTGTGCAATATTCCCCACTGCTGCCTCCCGTAGG
>MG|2|V3|F|41|98.69|Firmicutes|Clostridia|Clostridiales|Lachnospiraceae|Blautia / Clostridium / Coprococcus / Roseburia / Ruminococcus / [Ruminococcus]|torques|
CCTACGAGAGGCAGCAGTGGGGAATATTGCACAATGGGGGAAACCCTGATGCAGCGACGCCGCGTGAGCGAAGAAGTATTTCGGTATGTAAAGCTCTATCAGCAGGGAAGAAACTGACGGTACCTGACTAAGAAGCACCGGCTAAATACGTGC
>MG|2|V3|F|14|91.19|Firmicutes|Clostridia|Clostridiales|Lachnospiraceae|[Ruminococcus]|gnavus|
CCTACGGGAGGCAGGCAGTGGGGAATATTGCGCAATGGGGGAACCCTGACGCAGCAACGCCGCGTGCAGGAAGAAGGTCTTCGGATTGTAAACTGTTGTCGCGAGGGAAGAAGGAAGATGACGGTACCTCGTGAGAAAGTCACGGCTAACTACGTGC
>MG|2|V3|F|12|98.71|Firmicutes|Clostridia|Clostridiales|Lachnospiraceae|Blautia / Clostridium / Dorea / Lachnoclostridium / Ruminococcus / [Ruminococcus]|sp.|
CCTACGGGAGGCAGCAGTGGGGAATATTGCACAATGGGGGGAAACCCTGATGCAGCGACGCCGCGTGAAGGATGAAGTATTTCGGTATGTAAAACTTCTATCAGCAGGGAAGAAAATGACGGTACCTGACTAAGAAGCCCCGGCTAACTACGTGC
>MG|2|V3|R|11|90.62|Firmicutes|Clostridia|Clostridiales|Lachnospiraceae|[Ruminococcus]|gnavus|
GCACGTAGTTAGCCGGGGCTTCCTCCTCAGGTACCGTCACGTCCTTCGTCCCTGAGGACAGAGGTTTACAATCCGAAAACATTCATCCCTCACGCGGCGTTGCTGGGTCAGGCTTTCGCCCATTGCCCAATATTCCCCCACTGCTGCCTCCCGTAGG
>MG|2|V3|F|14|98.7|Firmicutes|Clostridia|Clostridiales|Lachnospiraceae|Blautia / Clostridium / Coprococcus / Roseburia / Ruminococcus / [Ruminococcus]|torques|
CCTACGGGAGGCAGCAGTGGGGAATAATTGCACAATGGGGGAAACCCTGATGCAGCGACGCCGCGTGAGCGAAGAAGTATTTCGGTATGTAAAGCTCTATCAGCAGGGAAGAAACTGACGGTACCTGACTAAGAAGCACCGGCTAAATACGTGC
>MG|2|V3|F|22|98.69|Firmicutes|Clostridia|Clostridiales|Lachnospiraceae|Blautia / Clostridium / Coprococcus / Roseburia / Ruminococcus / [Ruminococcus]|torques|
CCTACGGGAGGCAGCAGTGGGGAATATTGCACAATGGGGGAAACCCTGATGCGGCGACGCCGCGTGAGCGAAGAAGTATTTCGGTATGTAAAGCTCTATCAGCAGGGAAGAAACTGACGGTACCTGACTAAGAAGCACCGGCTAAATACGTGC
>MG|2|V3|F|14|98.69|Firmicutes|Clostridia|Clostridiales|Lachnospiraceae|Blautia / [Ruminococcus]|torques|
CCTACGGGAGGCAGCAGTGGGGAATATTGCACAATGGGGGAAACCCTGATGCAGCGACGCCGCGTGAGCGATGAAGTATTTCGGTATGTAAAGCTCTATCAGCAGGGAAGAAACTGACGGTACCCGACTAAGAAGCACCGGCTAAATACGTGC
>MG|2|V3|F|17|98.05|Firmicutes|Clostridia|Clostridiales|Lachnospiraceae|Blautia / [Ruminococcus]|torques|
CCTACGGGAGGCAGCAGTGGGGGGATATTGCACAATGGGGGAAACCCTGATGCAGCGACGCCGCGTGAGCGATGAAGTATTTCGGTATGTAAAGCTCTATCAGCAGGGAAGAAACTGACGGTACCTGACTAAGAAGCACCGGCTAAATACGTGC
>MG|2|V3|F|15|98.7|Firmicutes|Clostridia|Clostridiales|Lachnospiraceae|Blautia / Clostridium / Coprococcus / Roseburia / Ruminococcus / [Ruminococcus]|torques|
CCTACGGGAGGCAGCAGTGGGGAATATTGCACAATGGGGGAAACCCTGACTGCAGCGACGCCGCGTGAGCGAAGAAGTATTTCGGTATGTAAAGCTCTATCAGCAGGGAAGAAACTGACGGTACCTGACTAAGAAGCACCGGCTAAATACGTGC
>MG|2|V3|R|24|98.08|Firmicutes|Clostridia|Clostridiales|Lachnospiraceae|Blautia / Roseburia / Ruminococcus / [Ruminococcus]|intestinalis|
GCACGTAGTTAGCCGGGGCTTCTTAGTCAGGTACCGTCACTTTCTTCTTCCCTGCTGATAGAGCTTTACATACCGAAATACTTCTTCGCTCACGCGGCGTCGCTGCATCAGGGTTTCCCCCATTGTGCAATATTCCCCACTGCTGCCTCCCGTAGG
>MG|2|V3|F|11|90.62|Firmicutes|Clostridia|Clostridiales|Lachnospiraceae|[Ruminococcus]|gnavus|
CCTACGGGAGGCAGCAGTGGGGGAATATTGCGCAATGGGGGGGAACCCTGACGCAGCAACGCCGCGTGCAGGAAGAAGGTCTTCGGATTGTAAACTGTTGTCGCGAGGGAAGAAGGAAGATGACGGTACCTCGTGAGAAAGTCACGGCTAACTACGTGC
>MG|2|V3|F|19|90.62|Firmicutes|Clostridia|Clostridiales|Lachnospiraceae|[Ruminococcus]|gnavus|
CCTACGGGAGGCAGCAGTGGGGGAATATTGGGCAATGGGCGAAAGCCTGACCCAGCAACGCCGCGTGAGGGATGAATGTTTTCGGATTGTAAACCTCTGTCCTCAGGGACGAAGGACGTGACGGTACCTGAGGAGGAAGCCCCGGCTAACTACGTGC
>MG|2|V3|F|27|98.69|Firmicutes|Clostridia|Clostridiales|Lachnospiraceae|Blautia / Clostridium / Coprococcus / Roseburia / Ruminococcus / [Ruminococcus]|torques|
CCTACGGGAGGCAGCAGTGGGGAATATTGCACAATGGGAGAAACCCTGATGCAGCGACGCCGCGTGAGCGAAGAAGTATTTCGGTATGTAAAGCTCTATCAGCAGGGAAGAAACTGACGGTACCTGACTAAGAAGCACCGGCTAAATACGTGC
>MG|2|V3|R|13|98.7|Firmicutes|Clostridia|Clostridiales|Lachnospiraceae|Dorea / Lachnoclostridium / Roseburia / [Ruminococcus]|clostridioforme|
GCACGTAGTTAGCCGGGGGCTTCTTAGTCAGGTACCGTCATCATCTTCCCTGCTGATAGAGCTTTACATACCGAAATACTTCTTCGCTCACGCGGCGTCGCTGCATCAGGGTTTCCCCCATTGTGCAATATTCCCCACTGCTGCCTCCCGTAGG
>MG|2|V3|F|10|98.05|Firmicutes|Clostridia|Clostridiales|Lachnospiraceae|Blautia / [Ruminococcus]|torques|
CCTACGGGAGGCAGCAGTGGGGAATATTGCACAATGGGGGGAAACCCTGATGCAGCGACGCCGCGTGAGCGATGAAGTATTTCGGTATGTAAAGCTCTATCAGCAGGGAAGAAACTGACGGTACCTGACTAAGAAGAACCGGCTAAATACGTGC
>MG|2|V3|F|825|99.35|Firmicutes|Clostridia|Clostridiales|Lachnospiraceae|Coprococcus / Ruminococcus|Coprococcus comes / Ruminococcus torques|
CCTACGGGAGGCAGCAGTGGGGAATATTGCACAATGGGGGAAACCCTGATGCAGCGACGCCGCGTGAGCGAAGAAGTATCTCGGTATGTAAAGCTCTATCAGCAGGGAAGAAAATGACGGTACCTGACTAAGAAGCACCGGCTAAATACGTGC
>MG|2|V3|F|18|98.06|Firmicutes|Clostridia|Clostridiales|Lachnospiraceae|Blautia / Clostridium / Coprococcus / Roseburia / Ruminococcus / [Ruminococcus]|torques|
CCTACGGGAGGCAGCAGTGGGGAATAGTTGCACAATGGGGGAAACCCTGATGCACGCGACGCCGCGTGAGCGAAGAAGTATTTCGGTATGTAAAGCTCTATCAGCAGGGAAGAAACTGACGGTACCTGACTAAGAAGCACCGGCTAAATACGTGC
>MG|2|V3|R|27|98.69|Firmicutes|Clostridia|Clostridiales|Lachnospiraceae|Blautia / Clostridium / Dorea / Lachnoclostridium / Ruminococcus / [Ruminococcus]|sp.|
GCACGTATTTAGCCGGAGCTTCTTAGTCAGGTACCGTCATTTTCTTCCCTGCTGATAGAAGTTTACATACCGAAATACTTCATCCTTCACGCGGCGTCGCTGCATCAGGGTTTCCCCCATTGTGCAATATTCCCCACTGCTGCCTCCCGTAGG
>MG|2|V3|F|10|98.05|Firmicutes|Clostridia|Clostridiales|Lachnospiraceae|Blautia / [Ruminococcus]|torques|
CCTACGGGAGGCAGCAGTGGGGAATATTGCACAATGGGGGGAAACCCTGATGCAGCGACGCCGCGTGAGCATGAAGTATTTCGGTATGTAAAGCTCTATCAGCAGGGAAGAAACTGACGGTACCTGACTAAGAAGCACCGGCTAAATACGTGC
>MG|2|V3|F|10|98.7|Firmicutes|Clostridia|Clostridiales|Lachnospiraceae|Blautia / Clostridium / Roseburia / Ruminococcus / [Ruminococcus]|faecis|
CCTACGGGAGGCAGCAGTGGGGAATATTGCACAATGGGGGAAACCCTGATGCAGCGACGCCGCGTGAGCGAAGAAGTATTTCGGTATGTAAAGCTCTATCAGCAGGGAAGAAGATGACGGTACCTGACTAAGAAGCTCCGGCTAAATACGTGC
>MG|2|V3|R|12|98.06|Firmicutes|Clostridia|Clostridiales|Lachnospiraceae|Blautia / Roseburia / Ruminococcus / [Ruminococcus]|faecis|
GCACGTAGTTAGCCGGAGCTTCTTAGTCAGGTACCGTCATTCTTCTTCCCTGCTGATAGAGCTTTACATACCGAAATACTTCTTCGCTCACGCGGCGTCGCTGCATCAGGGTTTCCCCCCATTGTGCAATATTCCCCACTGCTGCCTCCCGTAGG
>MG|2|V3|F|51|90.62|Firmicutes|Clostridia|Clostridiales|Lachnospiraceae|[Ruminococcus]|gnavus|
CCTACGGGAGGCAGGCAGTGGGGAATATTGGCGCAATGGGGGAACCCTGACGCAGCAACGCCGCGTGCAGGAAGAAGGTCTTCGGATTGTAAACTGTTGTCGCGAGGGAAGAAGGAAGATGACGGTACCTCGTGAGAAAGTCACGGCTAACTACGTGC
>MG|2|V3|R|14|98.71|Firmicutes|Clostridia|Clostridiales|Lachnospiraceae|Blautia / Clostridium / Dorea / Lachnoclostridium / Ruminococcus / [Ruminococcus]|sp.|
GCACGTAGTTAGCCGGGGGCTTCTTAGTCAGGTACCGTCATTTTTCTTCCCTGCTGATAGAAGTTTACATACCGAAATACTTCATCCTTCACGCGGCGTCGCTGCATCAGGGTTTCCCCCATTGTGCAATATTCCCCACTGCTGCCTCCCGTAGG
>MG|2|V3|F|120|98.71|Firmicutes|Clostridia|Clostridiales|Lachnospiraceae|Blautia / Clostridium / Coprococcus / Roseburia / Ruminococcus / [Ruminococcus]|torques|
CCTACGGGAGGCAGCAGTGGGGAATATTGCACAATGGGGGGAAACCCTGATGCAGCGACGCCGCGTGAGCGAAGAAGTATTTCGGTATGTAAAGCTCTATCAGCAGGGAAGAAAACTGACGGTACCTGACTAAGAAGCACCGGCTAAATACGTGC
>MG|2|V3|F|61|98.69|Firmicutes|Clostridia|Clostridiales|Lachnospiraceae|Blautia / Clostridium / Coprococcus / Roseburia / Ruminococcus / [Ruminococcus]|torques|
CCTACGGGAGGCAGCAGTGGGGAATATTGCACAATGGGGGAAACCCTGATGCAGCGACGCCGCGTGAGCGAAGAAGTATTTCGGTATGTAAAGCTCTATCAGCAGGGAAGAAACTGACGGTACCTGGCTAAGAAGCACCGGCTAAATACGTGC
>MG|2|V3|R|13|98.05|Firmicutes|Clostridia|Clostridiales|Lachnospiraceae|Blautia / Clostridium / Coprococcus / Roseburia / Ruminococcus / [Ruminococcus]|torques|
GCACGTAGTTAGCCGGTGCTTCTTAGTCAGGTACCGTCAGTTTCTTCCCTGCTGATAGAGCTTTACATACCGAAATACTTCTTCGCTCACGCGGCGTCGCTGCATCAGGGTTTCCCCCCATTGTGCAATATTCCCCACTGCTGCCTCCCGTAGG
>MG|2|V3|F|18|98.05|Firmicutes|Clostridia|Clostridiales|Lachnospiraceae|Roseburia / [Ruminococcus]|faecis|
CCTACGGGAGGCAGCAGTAGGGAATATTGCACAATGGGGGAAACCCTGATGCAGCGACGCCGCGTGAGCGAAGAAGTATCTCGGTATGTAAAGCTCTATCAGCAGGGAAGAAGAATGACGGTACCTGACTAAGAAGCTCCGGCTAAATACGTGC
>MG|2|V3|R|11|98.69|Firmicutes|Clostridia|Clostridiales|Lachnospiraceae|Blautia / Clostridium / Coprococcus / Roseburia / Ruminococcus / [Ruminococcus]|torques|
GCACGTATTTAGCCGGTGCTTCTTAGTCAGGTACCGTCAGTTTCTTCCCTGCTGATAGAGCTTTACATACCGAAATACTTCTTCGCTCACACGGCGTCGCTGCATCAGGGTTTCCCCCATTGTGCAATATTCCCCACTGCTGCCTCCCGTAGG
>MG|2|V3|F|16|98.7|Firmicutes|Clostridia|Clostridiales|Lachnospiraceae|Roseburia / [Ruminococcus]|faecis|
CCTACGGGAGGCAGTAGTGGGGAATATTGCACAATGGGGGAAACCCTGATGCAGCGACGCCGCGTGAGCGAAGAAGTATTTCGGTATGTAAAGCTCTATCAGCAGGGAAGAAGAATGACGGTACCTGACTAAGAAGCTCCGGCTAAATACGTGC
>MG|2|V3|R|14|91.77|Firmicutes|Clostridia|Clostridiales|Lachnospiraceae|[Ruminococcus]|gnavus|
GCACGTAGTTAGCCGTGACTTTCTCACGAGGTACCGTCATCTTTCTTCTTCCCTCGCGACAACAGTTTACAATCCGAAGACCTTCTTCCTGCACGCGGCGTTGCTGCGTCAGGGTTCCCCCCATTGCGCAATATTCCCCACTGCTGCCTCCCGTAGG
>MG|2|V3|R|12|98.7|Firmicutes|Clostridia|Clostridiales|Lachnospiraceae|Blautia / Clostridium / Coprococcus / Roseburia / Ruminococcus / [Ruminococcus]|torques|
GCACGTATTTAGCCGGTGCTTCTTAGTCAGGTACCGTCAATTTCTTCCCTGCTGATAGAGCTTTACATACCGAAATACTTCTTCGCTCACGCGGCGTCGCTGCATCAGGGTTTCCCCCCATTGTGCAATATTCCCCACTGCTGCCTCCCGTAGG
>MG|2|V3|F|10|91.72|Firmicutes|Clostridia|Clostridiales|Lachnospiraceae|[Ruminococcus]|gnavus|
CCTACGGGAGGCAGCAGTGGGGAATATTGCGCAATGGGGAACCCTGACGCAGCAACGCCGCGTGCAGGAAGAAGGTCTTCGGATTGTAAACTGTTGTCGCGAGGGAAGAAGAAAGTGACGGTACCTCGTGAGAAAGTCACGGCTAACTACGTGC
>MG|2|V3|R|10|98.7|Firmicutes|Clostridia|Clostridiales|Lachnospiraceae|Blautia / Clostridium / Coprococcus / Roseburia / Ruminococcus / [Ruminococcus]|torques|
GCACGTATTTAGCCGGTGCTTCTTAGTCAGGTACCGTCAGTTTCTTCCCTGCTTGATAGAGCTTTACATACCGAAATACTTCTTCGCTCACGCGGCGTCGCTGCATCAGGGTTTCCCCCATTGTGCAATATTCCCCACTGCTGCCTCCCGTAGG
>MG|2|V3|F|250|98.71|Firmicutes|Clostridia|Clostridiales|Lachnospiraceae|Blautia / Clostridium / Coprococcus / Roseburia / Ruminococcus / [Ruminococcus]|faecis|
CCTACGGGAGGCAGCAGTGGGGGAATATTGCACAATGGGGGAAACCCTGATGCAGCGACGCCGCGTGAGTGAAGAAGTATTTCGGTATGTAAAGCTCTATCAGCAGGGAAGAAAATGACGGTACCTGACTAAGAAGCACCGGCTAAATACGTGC
>MG|2|V3|R|18|98.7|Firmicutes|Clostridia|Clostridiales|Lachnospiraceae|Roseburia / [Ruminococcus]|faecis|
GCACGTATTTAGCCGGAGCTTCTTAGTCAGGTACCGTCATTCTTCTTCCCTGCTGATAGAGCTTTACATACCGAGATACTTCTTCGCTCACGCGGCGTCGCTGCATCAGGGTTTCCCCCATTGTGCAATATTCCCCACTGCTGCCTCCCGTAGG
>MG|2|V3|F|24|98.71|Firmicutes|Clostridia|Clostridiales|Lachnospiraceae|Blautia / Clostridium / Coprococcus / Roseburia / Ruminococcus / [Ruminococcus]|torques|
CCTACGGGAGGCAGCAGTGGGGAATATTGCACAATGGGGGAAACCCTGATGCCAGCGACGCCGCGTGAGCGAAGAAGTATTTCGGTATGTAAAGCTCTATCAGCAGGGAAGAAACTGACGGTACCTGACTAAGAAGCACCGGCTAAATACGTGCC
>MG|2|V3|R|20|91.25|Firmicutes|Clostridia|Clostridiales|Lachnospiraceae|[Ruminococcus]|gnavus|
GCACGTAGTTAGCCGTGACTTTCTCACGAGGTACCGTCATCTTCCTTCTTCCCTCGCGACAACAGTTTACAATCCGAAGACCTTCTTCCTGCACGCGGCGTTGCTGCGTCAGGGTTCCCCCATTGCGCCAATATTCCCCACTGCTGCCTCCCGTAGGA
>MG|2|V3|R|13|98.7|Firmicutes|Clostridia|Clostridiales|Lachnospiraceae|Blautia / Clostridium / Coprococcus / Roseburia / Ruminococcus / [Ruminococcus]|torques|
GCACGTATTTAGCCGGTGCTTCTTAGTCAGGTACCGTCGGTTTCTTCCCTGCTGATAGAGCTTTACATACCGAAATACTTCTTCGCTCACGCGGCGTCGCTGCATCAGGGTTTCCCCCATTGTGCAATATTCCCCACTGCTGCCTCCCGTAGGA
>MG|2|V3|F|35|98.25|Firmicutes|Clostridia|Clostridiales|Lachnospiraceae|Blautia / Clostridium / Coprococcus / Roseburia / Ruminococcus / [Ruminococcus]|torques|
CCTACGGGAGGCAGCAGTGGGGAATATTGCACAATGGGGGAAACCCTGATGCAGCGACGCTGCGTGAGCGAAGAAGTATTTCGGTATGTAAAGCTCTATCAGCAGGGAAGAAACTGACGGTACCTGACTAAGAAGCACCGGCTAAATACGTGCCAGCAGCCGCGGGTAATA
>MG|2|V3|F|32|89.94|Firmicutes|Clostridia|Clostridiales|Lachnospiraceae|[Ruminococcus]|gnavus|
CCTACGGGAGGCAGGCAGTGGGGAATATTGGCGCAAGTGGGGAAACCCTGACGCAGCAACGCCGCGTGCAGGAAGAAGGTCTTCGGATTGTAAACTGTTGTCGCGAGGGAAGAAGAAAGTGACGGTACCTCGTGAGAAAGTCACGGCTAACTACGTGC
>MG|2|V3|F|19|98.69|Firmicutes|Clostridia|Clostridiales|Lachnospiraceae|Blautia / Clostridium / Coprococcus / Roseburia / Ruminococcus / [Ruminococcus]|torques|
CCTACGGGAGGCAGCAGTGGGGAATATTGCACAATGGGGGAAACCCTGATGCAGCGACGCCGCGTGAGCGAAGAAGCATTTCGGTATGTAAAGCTCTATCAGCAGGGAAGAAACTGACGGTACCTGACTAAGAAGCACCGGCTAAATACGTGC
>MG|2|V3|F|18|98.7|Firmicutes|Clostridia|Clostridiales|Lachnospiraceae|Blautia / Clostridium / Dorea / Lachnoclostridium / Ruminococcus / [Ruminococcus]|sp.|
CCTACGGGAGGCAGCAGTGGGGAATATTGCACAATGGGGGAAACCCTGATGCAGCGACGCCGCGTGAAGGATGAAGTATTTCGGTATGTAAACTTCTATCAGCAGGGAAGAAAATGACGGTACCTGAGTAAGAAGCCCCCGGCTAACTACGTGC
>MG|2|V3|F|12|98.71|Firmicutes|Clostridia|Clostridiales|Lachnospiraceae|Blautia / Ruminococcus / [Ruminococcus]|gnavus|
CCTACGGGAGGCAGCAGTGGGGAATATTGCACAATGGGGGAAACCCTGATGCAGCGACGCCGCGTGAGCGAAGAAGTATTTCGGTATGTAAAGCTCTATCAGCAGGGAAGAAAGTGACGGTACCTGACTAAGAAGCCCCCGGCTAACTACGTGCC
>MG|2|V3|F|10|88.31|Firmicutes|Clostridia|Clostridiales|Lachnospiraceae|[Ruminococcus]|gnavus|
CCTACGGGAGGCAGCAGTCGGGAATATTGCGCAATGGAGGAAACTCTGACGCAGTGACGCCGCGTATAGGAAGAAGGTTTTCGGATTGTAAACTATTGTCGTTAGGGAAGAAAAAAGACAGTACCTAAGGAGGAAGCTCCGGCTAACTACGTGC
>MG|2|V3|R|15|98.04|Firmicutes|Clostridia|Clostridiales|Lachnospiraceae|Clostridium / Lachnoclostridium / Ruminiclostridium / [Ruminococcus]|gnavus|
GCACGTAGTTAGCCGGGGCTTCTTAGTCAGGTACCGTCATCATCTTCCCTGCTGATAGAAGTTTACATACCGAAATACGTCGTCCTTCACGCGGCGTCGCTGCATCAGGGTTTCCCCCATTGTGCAATATTCCCCACTGCTGCCTCCCGTAGG
>MG|2|V3|F|19|91.19|Firmicutes|Clostridia|Clostridiales|Lachnospiraceae|[Ruminococcus]|gnavus|
CCTACGGGAGGCAGGCAGTGGGGAATATTGCGCAAGTGGGGGAAACCCTGACGCAGCAACGCCGCGTGCAGGAAGAAGGTCTTCGGATTGTAAACTGTTGTCGCGAGGGAAGAAGAAAGTGACGGTACCTCGTGAGAAAGTCACGGCTAACTACGTGC
>MG|2|V3|R|29|98.7|Firmicutes|Clostridia|Clostridiales|Lachnospiraceae|Blautia / Ruminococcus / [Ruminococcus]|gnavus|
GCACGTAGTTAGCCGGGGCTTCTTAGTCAGGTACCGTCACTTTCTTCCCTGCTGATAGAGCTTTACATACCGAAATACTTCTTCGCTCACGCGGCGTCGCTGCATCAGGGTTTCCCCCCATTGTGCAATATTCCCCACTGCTGCCTCCCGTAGG
>MG|2|V3|R|12|98.71|Firmicutes|Clostridia|Clostridiales|Lachnospiraceae|Blautia / Clostridium / Coprococcus / Roseburia / Ruminococcus / [Ruminococcus]|torques|
GCACGTATTTAGCCGGTGCTTCTTAGTCAGGTACCCGTCAGTTTCTTCCCTGCTGATAGAGCTTTACATACCGAAATACTTCTTCGCTCACGCGGCGTCGCTGCATCAGGGTTTCCCCCATTGTGCAATATTCCCCACTGCTGCCTCCCGTAGGA
>MG|2|V3|R|10|98.7|Firmicutes|Clostridia|Clostridiales|Lachnospiraceae|Blautia / Clostridium / Coprococcus / Roseburia / Ruminococcus / [Ruminococcus]|torques|
GCACGTATTTAGCCGGTGCTTCTTAGTCAGGTACCGTCAGTTTCTTCCCTGTCTGATAGAGCTTTACATACCGAAATACTTCTTCGCTCACGCGGCGTCGCTGCATCAGGGTTTCCCCCATTGTGCAATATTCCCCACTGCTGCCTCCCGTAGG
>MG|2|V3|F|16|98.7|Firmicutes|Clostridia|Clostridiales|Lachnospiraceae|Roseburia / [Ruminococcus]|faecis|
CCTACGGGAGGCAGCAGTGGGGAATATTGCACAATGGGGGAAACCCTGATGCAGCGACGCCACGTGAGCGAAGAAGTATTTCGGTATGTAAAGCTCTATCAGCAGGGAAGAAGAATGACGGTACCTGACTAAGAAGCTCCGGCTAAATACGTGC
>MG|2|V3|F|16|98.71|Firmicutes|Clostridia|Clostridiales|Lachnospiraceae|Blautia / Clostridium / Coprococcus / Roseburia / Ruminococcus / [Ruminococcus]|torques|
CCTACGGGAGGCAGCAGTGGGGAATATTGCACAATGGGGGAAACCCTGATGCAGCGACGCCGCGTGAGCGAAGAAGTATTTCGGTATGTAAAGCTCTATCAGCAGGGAAGAAACTGACGGTACCTGACTAAGAAGCACCGGCCTAAATACGTGCC
>MG|2|V3|F|262|91.19|Firmicutes|Clostridia|Clostridiales|Lachnospiraceae|[Ruminococcus]|gnavus|
CCTACGGGAGGCAGGCAGTGGGGAATATTGGCGCAATGGGGGAAACCCTGACGCAGCAACGCCGCGTGCAGGAAGAAGGTCTTCGGATTGTAAACTGTTGTCGCGAGGGAAGAAGAAAGTGACGGTACCTCGTGAGAAAGTCACGGCTAACTACGTGC
>MG|2|V3|F|27|99.34|Firmicutes|Clostridia|Clostridiales|Lachnospiraceae|Coprococcus / Ruminococcus|Coprococcus comes / Ruminococcus torques|
CCTACGGGAGGCAGCAGTGGGGAATATTGCACAATGGGGGAAACCCTGATGCAGCGACGCCGCGTGAGCGAAGAAGTATTTCGGTATGTAAAGCTCTATCAGCAGGGAAGAAACTGACGGTACCTGACTAAGAAGCACCGGCTAAATACGTACG
>MG|2|V3|R|550|99.35|Firmicutes|Clostridia|Clostridiales|Lachnospiraceae|Coprococcus / Ruminococcus|Coprococcus comes / Ruminococcus torques|
GCACGTATTTAGCCGGTGCTTCTTAGTCAGGTACCGTCACTTTCTTCCCTGCTGATAGAGCTTTACATACCGAAATACTTCTTCGCTCACGCGGCGTCGCTGCATCAGGGTTTCCCCCATTGTGCAATATTCCCCACTGCTGCCTCCCGTAGGA
>MG|2|V3|F|10|91.56|Firmicutes|Clostridia|Clostridiales|Lachnospiraceae|Dorea|formicigenerans|
CCTACGGGAGGCAGCAGTGGGGAATATTGCGCAATGGGCGAAAGCCTGACGCAGCGACGCCGCGTGAGGGATGAAGGTCTTCGGATCGTAAACCTCTGTCAGAAGGGAAGAAACTGACGGTACCTGACTAAGAAGCACCGGCTAAATACGTGC
>MG|2|V3|F|134|91.19|Firmicutes|Clostridia|Clostridiales|Lachnospiraceae|[Ruminococcus]|gnavus|
CCTACGGGAGGCAGCAGTGGGGAATATTGCGCAATGGGGGGGAACCCTGACGCAGCAACGCCGCGTGCAGGAAGAAGGTCTTCGGATTGTAAACTGTTGTCGCGAGGGAAGAAGGAAGATGACGGTACCTCGTGAGAAAGTCACGGCTAACTACGTGC
>MG|2|V3|R|64|98.72|Firmicutes|Clostridia|Clostridiales|Lachnospiraceae|Blautia / Clostridium / Coprococcus / Roseburia / Ruminococcus / [Ruminococcus]|torques|
GCACGTATTTAGCCGGTGCTTCTTAGTCAGGTACCGTCAGTTTTCTTCCCTGCTGATAGAGCTTTACATACCGAAATACTTCTTCGCTCACGCGGCGTCGCTGCATCAGGGTTTCCCCCCATTGTGCAATATTCCCCACTGCTGCCTCCCGTAGGA
>MG|2|V3|R|11|98.7|Firmicutes|Clostridia|Clostridiales|Lachnospiraceae|Blautia / Clostridium / Coprococcus / Roseburia / Ruminococcus / [Ruminococcus]|torques|
GCACGTATTTAGCCGGTGCTTCTTAGTCAGGTACCGTCAGTTTCTTCCCTGCTGATAGAGCTTTACATACCGAAATACTTCTTCGCTCACGCGGGCGTCGCTGCATCAGGGTTTCCCCCATTGTGCAATATTCCCCACTGCTGCCTCCCGTAGG
>MG|2|V3|F|16|98.06|Firmicutes|Clostridia|Clostridiales|Lachnospiraceae|Blautia / Clostridium / Coprococcus / Roseburia / Ruminococcus / [Ruminococcus]|torques|
CCTACGGGAGGCAGCAGTGGGGAATATTGCACAATGGGGGGAAACCCTGATGCAGCGACCGCCGCGTGAGCGAAGAAGTATTTCGGTATGTAAAGCTCTATCAGCAGGGAAGAAACTGACGGTACCTGACTAAGAAGCACCGGCTAAATACGTGC
>MG|2|V3|R|11|98.7|Firmicutes|Clostridia|Clostridiales|Lachnospiraceae|Blautia / [Ruminococcus]|torques|
GCACGTATTTAGCCGGTGCTTCTTAGTCAGGTACCGTCAGTTTCTTCCCTGCTGATAGAGCTTTACATACCGAAATACTTCATCGCTCGCGCGGCGTCGCTGCATCAGGGTTTCCCCCATTGTGCAATATTCCCCACTGCTGCCTCCCGTAGGA
>MG|2|V3|F|19|98.7|Firmicutes|Clostridia|Clostridiales|Lachnospiraceae|Roseburia / [Ruminococcus]|faecis|
CCTACGGGAGGCAGCAGTGGGGAATATTGCACAATGGGGGAAACCCTGATGCAGCGACGCCGCGTGAGCGAAGAAGTATTTCGGTATGTAAAGCTCTATCAGCAGGGAAGAAGAATGGCGGTACCTGACTAAGAAGCTCCGGCTAAATACGTGC
>MG|2|V3|F|61|89.87|Firmicutes|Clostridia|Clostridiales|Lachnospiraceae|[Ruminococcus]|gnavus|
CCTACGGGAGGCAGCAGTGGGGGATATTGCGCAATGGGGGAAACCCTGACGCAGCAACGCCGCGTGCAGGAAGAAGGTTTTCGGATCGTAAACTGTTGTCGCGAGGGAAGAAGAAAGATGACGGTACCTCGTGAGAAAGTCACGGCTAACTACGTGC
>MG|2|V3|F|16|91.72|Firmicutes|Clostridia|Clostridiales|Lachnospiraceae|[Ruminococcus]|gnavus|
CCTACGGGAGGCAGCAGTGGGGAATATTGCGCAATGGGGGAAACCCTGACGCAGCAACGCCGCGTGCAGGAAGAAGGTCTTCGGATTGTAAACTGCTGTCGCGAGGGAAGAAGAAAGTGACGGTACCTCGTGAGAAAGTCACGGCTAACTACGTGC
>MG|2|V3|F|12|98.08|Firmicutes|Clostridia|Clostridiales|Lachnospiraceae|Anaerostipes / Blautia / Clostridium / Coprococcus / Dorea / Eubacterium / Lachnoclostridium / Roseburia / Ruminococcus / [Ruminococcus]|faecis|
CCTACGGGAGGCAGCAGTGGGGAATATTGCACAATGGGGGGAAACCCTGATGCAGCGACGCCGCGTGAGTGAAGAAGTATTTCGGTATGTAAAGCTCTATCAGCAGGGAAGAAAATGACGGTACCTGACTAAGAAGCTCCGGCTAAATACGTGCC
>MG|2|V3|F|10|98.69|Firmicutes|Clostridia|Clostridiales|Lachnospiraceae|Blautia / [Ruminococcus]|torques|
CCTACGGGAGGCAGCAGTGGGGAATATTGCACAATGGGGGAACCCTGATGCAGCGACGCCGCGTGAGCGATGAAGTATTTCGGTATGTAAAGCTCTATCAGCAGGGAAGAAACTGACGGTACCTGACTAAGAAGCACCGGCTAAATACGTGC
>MG|2|V3|F|11|98.69|Firmicutes|Clostridia|Clostridiales|Lachnospiraceae|Blautia / [Ruminococcus]|torques|
CCTACGGGAGGCAGCAGTGGGGAATATTGCACAATGGGGGAAACCCTGATGCAGCGACGCCGCGTGAGCGATGAAGTATTTCGGTATGTAAAGCTCTATCAGCAGGGAAGAAACTGACGGTACCTGGCTAAGAAGCACCGGCTAAATACGTGC
>MG|2|V3|R|17|91.08|Firmicutes|Clostridia|Clostridiales|Lachnospiraceae|[Ruminococcus]|gnavus|
GCACGTAGTTAGCCGTGACTTTCTCACGAGGTACCGTCACTTTCTTCTTCCCTCGCGACAACAGTTTACAATCCGAAGACCTTCTTCCTGCACGCGGCGTTGCTGCGTCAGGGTTTCCCCACTTGCGCAATATTCCCCACTGCTGCCTCCCGTAGG
>MG|2|V3|F|66|99.35|Firmicutes|Clostridia|Clostridiales|Lachnospiraceae|Dorea / Lachnoclostridium / Roseburia / [Ruminococcus]|Dorea formicigenerans / Lachnoclostridium clostridioforme / Roseburia faecis / [Ruminococcus] gnavus|
CCTACGGGAGGCAGCAGTGGGGAATATTGCACAATGGGGGAAACCCTGATGCAGCGACGCCGCGTGAGCGAAGAAGTATTTCGGTATGTAAAGCTCTATCAGCAGGGAAGATCATGACGGTACCTGACTAAGAAGCCCCGGCTAACTACGTGC
>MG|2|V3|F|19|98.7|Firmicutes|Clostridia|Clostridiales|Lachnospiraceae|Blautia / Clostridium / Coprococcus / Roseburia / Ruminococcus / [Ruminococcus]|torques|
CCTACGGGAGGCAGCAGTGGGGAATATTGCACAATGGGGGAAACCCTGATGCAGCGACGCCGCGTGAGCGAAGAAGTATTTCGGTATGTAAAGCTCTATCAGACAGGGAAGAAACTGACGGTACCTGACTAAGAAGCACCGGCTAAATACGTGC
>MG|2|V3|F|14|98.71|Firmicutes|Clostridia|Clostridiales|Lachnospiraceae|Blautia / [Ruminococcus]|torques|
CCTACGGGAGGCAGCAGTGGGGAATATTGCACAATGGGGGGAAACCCTGATGCAGCGACGCCGCGTGAGCGATGAAGTATTTCGGTATGTAAAGCTCTATCAGCAGGGAAGAAAACTGACGGTACCTGACTAAGAAGCACCGGCTAAATACGTGC
>MG|2|V3|F|200|99.35|Firmicutes|Clostridia|Clostridiales|Lachnospiraceae|Coprococcus / Ruminococcus|Coprococcus comes / Ruminococcus torques|
TCCTACGGGAGGCAGCAGTGGGGAATATTGCACAATGGGGGAAACCCTGATGCAGCGACGCCGCGTGAGCGAAGAAGTATTTCGGTATGTAAAGCTCTATCAGCAGGGAAGAAACTGACGGTACCTGACTAAGAAGCACCGGCTAAATACGTGC
>MG|2|V3|F|12|98.71|Firmicutes|Clostridia|Clostridiales|Lachnospiraceae|Blautia / Clostridium / Coprococcus / Roseburia / Ruminococcus / [Ruminococcus]|torques|
CCTACGGGAGGCAGCAGTGGGGAATATTGCACAATGGGGGAAACCCTGATGCAGCGACGCCGCGTGAGCGAAGAAGTATTTCGGTATGTAAAGCTCTATCAGCAGGGAAGAAAACTGACGGTACCTGACTAAGAAGCACCGGCTAAAATACGTGC
>MG|2|V3|F|21|98.7|Firmicutes|Clostridia|Clostridiales|Lachnospiraceae|Roseburia / [Ruminococcus]|faecis|
CCTACGGGAGGCAGCAGTGGGGAATATTGCACAGTGGGGGAAACCCTGATGCAGCGACGCCGCGTGAGCGAAGAAGTATTTCGGTATGTAAAGCTCTATCAGCAGGGAAGAAGAATGACGGTACCTGACTAAGAAGCTCCGGCTAAATACGTGC
>MG|2|V3|F|11|98.69|Firmicutes|Clostridia|Clostridiales|Lachnospiraceae|Blautia / [Ruminococcus]|torques|
CCTACGGGAGGCAGCAGTGGGGAATATTGCACAATGGGGGAAACCCTGATGCAGCGACGCCGCGCGAGCGATGAAGTATTTCGGTATGTAAAGCTCTATCAGCAGGGAAGAAACTGACGGTACCTGACTAAGAAGCACCGGCTAAATACGTGC
>MG|2|V3|F|69|94.81|Firmicutes|Clostridia|Clostridiales|Lachnospiraceae|Sporobacterium|olearium|
CCTACGGGAGGCAGCAGTGGGGAATATTGCACAATGGGGGAAACCCTGATGCAGCGATGCCGCGTGAAGGAAGAAGATTTTCGGATTGTAAACTTCTATCAGCAAGGAAGAAAACGGACAGTACTTGAGTAAGAAGCCCCGGCTAACTACGTGC
>MG|2|V3|F|11|98.69|Firmicutes|Clostridia|Clostridiales|Lachnospiraceae|Blautia / Clostridium / Coprococcus / Roseburia / Ruminococcus / [Ruminococcus]|torques|
CCTACGGGAGGCAGCAGTGGGGAATATTGCACAATGGGGGAAACCCTGATGCAGCGACGCCGCGTGAGCGAAGAAGTATTTCGGTATGTAAAGCTCTATCAGCAGGGAAGAAACTGACGGTACCTGATTAAGAAGCACCGGCTAAATACGTGC
>MG|2|V3|R|30|98.7|Firmicutes|Clostridia|Clostridiales|Lachnospiraceae|Roseburia / [Ruminococcus]|faecis|
GCACGTATTTAGCCGGAGCTTCTTAGTCAGGTACCGTCATTCTTCTTCCCTGCTGATAGAGCTTTACATACCGAAATACTTCTTCGCTCACGCGGCGTCGCTGCATCAGGGTTTCCCCCATTGTGCAATATCCCCCACTGCTGCCTCCCGTAGG
>MG|2|V3|R|37|98.04|Firmicutes|Clostridia|Clostridiales|Lachnospiraceae|Blautia / Hespellia / Lactonifactor / Robinsoniella / Ruminococcus / [Ruminococcus]|peoriensis|
GCACGTATTTAGCCGGTGCTTCTTAGTCAGGTACCGTCAGTTTCTTCCCTGCTGATAGAAGTTTACATACCGAAATACTTCTTCCTTCACGCGGCGTCGCTGCATCAGGGTTTCCCCCATTGTGCAATATTCCCCACTGCTGCCTCCCGTAGG
>MG|2|V3|F|94|98.71|Firmicutes|Clostridia|Clostridiales|Lachnospiraceae|Blautia / Eubacterium / Roseburia / [Ruminococcus]|faecis|
CCTACGGGAGGCAGCAGTGGGGAATATTGCACAATGGGGGAAACCCTGATGCAGCGACGCCGCGTGAGCGATGAAGTATTTCGGTATGTAAAGCTCTATCAGCAGGGAAGAAGAATGACGGTACCTGACTAAGAAGCTCCGGCTAAATACGTGCC
>MG|2|V3|F|17|89.24|Firmicutes|Clostridia|Clostridiales|Lachnospiraceae|[Ruminococcus]|gnavus|
CCTACGGGAGGCAGCAGTGGGGGATATTGCGCAATGGGGAAACCCTGACGCAGCAACGCCGCGTGCAGGAAGAAGGTTTTCGGATCGTAAACTGTTGTCGCGAGGGAAGAAGAAAGATGACGGTACCTCGTGAGAAAGTCACGGCTAACTACGTGC
>MG|2|V3|F|48|98.71|Firmicutes|Clostridia|Clostridiales|Lachnospiraceae|Blautia / Roseburia / [Ruminococcus]|faecis|
CCTACGGGAGGCAGCAGTGGGGAATATTGCACAATGGGGGGAAACCCTGATGCAGCGACGCCGCGTGAGCGAAGAAGTATTTCGGTATGTAAAGCTCTATCAGCAGGGAAGAAGATGACGGTACCTGACTAAGAAGCACCGGCTAAATACGTGC
>MG|2|V3|F|33|98.69|Firmicutes|Clostridia|Clostridiales|Lachnospiraceae|Blautia / Clostridium / Coprococcus / Roseburia / Ruminococcus / [Ruminococcus]|torques|
CCTACGGGAGGCAGCAGTGGGAATATTGCACAATGGGGGAAACCCTGATGCAGCGACGCCGCGTGAGCGAAGAAGTATTTCGGTATGTAAAGCTCTATCAGCAGGGAAGAAACTGACGGTACCTGACTAAGAAGCACCGGCTAAATACGTGC
>MG|2|V3|F|62|96.75|Firmicutes|Clostridia|Clostridiales|Lachnospiraceae|Marvinbryantia|formatexigens|
CCTACGGGAGGCAGCAGTGGGGAATATTGCACAATGGGGGGAAACCCTGATGCAGCGACGCCGCGTGGGTGAAGAAGTTTTTCGGAATGTAAAGCCCTATCAGCAGGGAAGAAGATGACGGTACCTGACTAAGAAGCCCCGGCTAACTACGTGC
>MG|2|V3|F|18|91.77|Firmicutes|Clostridia|Clostridiales|Lachnospiraceae|[Ruminococcus]|gnavus|
CCTACGGGAGGCAGCAGTGGGGAATATTGCGCAATGGGGGAAACCCTGACGCAGCAACGCCGCGTGCAGGAAGAAGGTCTTCGGATTGTAAACTGTTGTCGCGAGGGGAAGAAGAAAGTGACGGTACCTCGTGAGAAAGTCACGGCTAACTACGTGC
>MG|2|V3|F|30|98.69|Firmicutes|Clostridia|Clostridiales|Lachnospiraceae|Blautia / Clostridium / Coprococcus / Roseburia / Ruminococcus / [Ruminococcus]|torques|
CCTACGGGAGGCAGCAGTGGGGAATATTGCACAATGGGGGAAACCCTGATGCAGCGACGCCGCGTGAGCGAAGAAGTATTTCGGTATGTAAAGCTCTATCAGCAGGGAAGAAACTGACGGTACCTGACTAAGAAGCACCGGCTAATACGTGC
>MG|2|V3|F|13|98.7|Firmicutes|Clostridia|Clostridiales|Lachnospiraceae|Blautia / Clostridium / Coprococcus / Roseburia / Ruminococcus / [Ruminococcus]|torques|
CCTACGGGAGGCAGCAGTGGGGAATATTGGCACAATGGGGGAAACCCTGATGCAGCGACGCCGCGTGAGCGAAGAAGTATTTCGGTATGTAAAGCTCTATCAGCAGGGAAGAAACTGACGGTACCTGACTAAGAAGCACCGGCTAAATACGTGC
>MG|2|V3|R|13|98.06|Firmicutes|Clostridia|Clostridiales|Lachnospiraceae|Blautia / Clostridium / Coprococcus / Roseburia / Ruminococcus / [Ruminococcus]|torques|
GCACGTATTTAGCCGGTGCTTCTTAGTCAGGTACCGTCAGTTTCTTCCCCTGCTGATAGAGCTTTACATACCGAAATACTTCTTCGCTCACGCGGCGTCGCTGCATCAGGGTTTCCCCCATTGTGCAATATTCCCCCACTGCTGCCTCCCGTAGG
>MG|2|V3|F|52|91.25|Firmicutes|Clostridia|Clostridiales|Lachnospiraceae|[Ruminococcus]|gnavus|
CCTACGGGAGGCAGCAGTGGGGGAATATTGCGCAATGGGGGGAAACCCTGACGCAGCAACGCCGCGTGCAGGAAGAAGGTCTTCGGATTGTAAACTGTTGTCGCGAGGGAAGAAGAAAGTGACGGTACCTCGTGAGAAAGTCACGGCTAACTACGTGCC
>MG|2|V3|R|10|98.7|Firmicutes|Clostridia|Clostridiales|Lachnospiraceae|Roseburia / [Ruminococcus]|faecis|
GCACGTATTTAGCCGGAGCTTCTTAGTCAGGTACCGTCATTCTTCTTCCCTGCTGATAGAGCTTTACATACCGAAATACTTCTTCGCTCACGCGGCGTCGCTGCATCAGGGTTTCCCCCATTGTGCAATATTCCCCACTGCCGCCTCCCGTAGG
>MG|2|V3|F|44|98.69|Firmicutes|Clostridia|Clostridiales|Lachnospiraceae|Blautia / Clostridium / Coprococcus / Roseburia / Ruminococcus / [Ruminococcus]|torques|
CCTACGGGAGGCAGCAGTGGGGAATATTGCACAATGGGGGAAACCCTGATGCAGCGACGCCGCGTGAGCGAAGAAGTATTTCGGTATGTAAAGCTCTATCAGCAGGGAAGAAACTGACGGTACCTGACTAAGGAGCACCGGCTAAATACGTGC
>MG|2|V3|F|26|98.69|Firmicutes|Clostridia|Clostridiales|Lachnospiraceae|Blautia / Clostridium / Coprococcus / Roseburia / Ruminococcus / [Ruminococcus]|torques|
CCTACGGGAGGCAGCAGTGGGGAATATTGCACAATGGGGGAAACCCTGATGCAGCGACGCCGCGTGAGCGAAGAAGTATTTCGGTATGTAAAGCTCTATCAGCAGGGAAGAAACCGACGGTACCTGACTAAGAAGCACCGGCTAAATACGTGC
>MG|2|V3|F|12|98.7|Firmicutes|Clostridia|Clostridiales|Lachnospiraceae|Blautia / Clostridium / Coprococcus / Roseburia / Ruminococcus / [Ruminococcus]|torques|
CCTACGGGAGGCAGCAGTGGGGAATATTGCACAATGGGGGAAACCCTGATGCAGCGACGCCGCGTGAGCGAAGAAGTATTTCGGTATGTAAAGCTCTATCAGCAGGGAAGAAACTGACGGTACCCTGACTAAGAAGCACCGGCTAAATACGTGC
>MG|2|V3|F|25|97.42|Firmicutes|Clostridia|Clostridiales|Lachnospiraceae|Blautia / Clostridium / Dorea / Hespellia / Lachnoclostridium / Robinsoniella / Ruminiclostridium / Ruminococcus / [Ruminococcus]|gnavus|
CCTACGGGAGGCAGCAGTGGGGAATATTGCACAATGGGGGAAACCCTGATGCAGCGACGCCGCGTGAAGGACGACGTATTTCGGTATGTAAACTTCTATCAGCAGGGAAGAAAAGATGACGGTACCTGACTAAGAAGCCCCGGCTAACTACGTGC
>MG|2|V3|F|519|98.69|Firmicutes|Clostridia|Clostridiales|Lachnospiraceae|Blautia / Clostridium / Coprococcus / Roseburia / Ruminococcus / [Ruminococcus]|torques|
CCTACGGGAGGCAGCAGTGGGGAATATTGCACAATGGGGGAAACCCTGATGCAGCGACGCCGCGTGAGCGAAGAAGTATTTCGGTATGTAAAGCTCTATCAGCAGGGAAGAAACTGACGGTACCTGACTAAGAAGCTCCGGCTAAATACGTGC
>MG|2|V3|F|24|99.41|Firmicutes|Clostridia|Clostridiales|Lachnospiraceae|Coprococcus / Ruminococcus|Coprococcus comes / Ruminococcus torques|
CCTACGGGAGGCAGCAGTGGGGAATATTGCACAATGGGGGAAACCCTGATGCAGCGACGCCGCGTGAGCGAAGAAGTATTTCGGTATGTAAAGCTCTATCAGCAGGGAAGAAACTGACGGTACCTGACTAAGAAGCACCGGCTAAATACGTGCCAGCAGCCGCGGTAATA
>MG|2|V3|R|288|99.35|Firmicutes|Clostridia|Clostridiales|Lachnospiraceae|Roseburia / [Ruminococcus]|Roseburia faecis / [Ruminococcus] gnavus / [Ruminococcus] torques|
[truncated: 366,291 more chars]
