# Supplementary material for: A comparative analysis of microbial profile of Guinea fowl and chicken using metagenomic approach
Source: PLoS One. 2018 Mar 1;13(3):e0191029. doi: 10.1371/journal.pone.0191029 (PMC5832216; doi:10.1371/journal.pone.0191029)
Supplement: S1 File — 16SrRNA sequencing data revealing Intestinal microbial profile of the chicken gastrointestinal tract. (ZIP) [file pone.0191029.s002.zip › exports/S002_Sarayu_Chic_16s_2-Sample_10-30-15_v1_V4_reads_family.fasta]

>MG|3|V4|F|127|95.92|Actinobacteria|Actinobacteria|Coriobacteriales|Coriobacteriaceae|Olsenella|sp.|
CGTAGGGGGCGAGCGTTATCCGGATTCATTGGGCGTAAAGCGCTCGTAGGCGGTCCGTTAGGTCGGGAGTCAAATCCGGGGGCTCAACCCCCGCCCGCTCCCGATACCGGCGGACTTGAGTTTGGTAGGGGAAGGCGGAATTCCAAGTGTAGCGGTGGAATGCGCAGATATTTGGAAGAACACCGGTGGCGAAGGCGGCCTTCTGGGCCACAACTGACGCTGAGGAGCGAAAGCTGGGGGAGCGA
>MG|3|V4|R|31|95.56|Actinobacteria|Actinobacteria|Coriobacteriales|Coriobacteriaceae|Olsenella|sp.|
TCGCTCCCCTAGCTTTCGCTCCTCAGCGTCAGTTGTGGCCCAGAAGGCCGCCTTCGCCACCGGTGTTCTTCCAAATATCTGCGCATTCCACCGCTACACTTGGAATTCCGCCTTCCCCTACCAAACTCAAGTCCGCCGGTATCGGGAGCGGGCGGGGGGTTGAGCCCCCGGATTTGACTCCCGACCTAACGGACCGCCTACGAGCGCTTTACGCCCAATGAATCCGGATAACGCTCGCCCCCCTACGT
>MG|3|V4|F|15|95.92|Actinobacteria|Actinobacteria|Coriobacteriales|Coriobacteriaceae|Enorma|massiliensis|
CGTAGGGGGCGAGCGTTATCCGGATTCATTGGGCGTAAAGCGCGCGTAGGCGGCCGCGCAGGCGGGGCGTCAAATGGCGGGGCTCAACCCCGTCCCGCGCCCCGAACCGCCCGGCTCGGGTCCGGCAGGGGAGGGTGGAACGCCCGGTGTAGCGGTGGAATGCGCAGATATCGGGCGGAACACCGGTGGCGAAGGCGGCCCTCTGGGCCGGCACCGACGCTGAGGCGCGAAAGCTGGGGGAGCGA
>MG|3|V4|F|217|95.56|Actinobacteria|Actinobacteria|Coriobacteriales|Coriobacteriaceae|Olsenella|sp.|
CGTAGGGGGCGAGCGTTATCCGGATTCATTGGGCGTAAAGCGCTCGTAGGCGGTCCGTTAGGTCGGGAGTCAAATCCGGGGGGCTCAACCCCCCGCCCGCTCCCGATACCGGCGGACTTGAGTTTGGTAGGGGAAGGCGGAATTCCAAGTGTAGCGGTGGAATGCGCAGATATTTGGAAGAACACCGGTGGCGAAGGCGGCCTTCTGGGCCACAACTGACGCTGAGGAGCGAAAGCTAGGGGAGCGAA
>MG|3|V4|F|10|96.31|Actinobacteria|Actinobacteria|Coriobacteriales|Coriobacteriaceae|Olsenella|sp.|
CGTAGGGGGCGAGCGTTATCCGGATTCATTGGGCGTAAAGCGCTCGTAGGCGGTCCGTTAGGTCGGGAGTCAAATCCGGGGGCTCAACCCCCGCCCGCTCCCGATACCGGCGGACTTGAGTTTGGTAGGGGAAGGCGGAATTCCAAGTGTAGCGGTGGAATGCGCAGATATTTGGAAGAACACCGGTGGCGAAGGCGGCCTTCTGGGCCACAACTGACGCTGAGGAGCGAAAGCTAGGGGAGCGGA
>MG|3|V4|R|15|95.93|Actinobacteria|Actinobacteria|Coriobacteriales|Coriobacteriaceae|Olsenella|sp.|
TCGCTCCCCTAGCTTTTCGCTCCTCAGCGTCAGTTGTGGCCCAGAAGGCCGCCTTCGCCACCGGTGTTCTTCCAAATATCTGCGCATTCCACCGCTACACTTGGAATTCCGCCTTCCCCTACCAAACTCAAGTCCGCCGGTATCGGGAGCGGGCGGGGGTTGAGCCCCCGGATTTGACTCCCGACCTAACGGACCGCCTACGAGCGCTTTACGCCCAATGAATCCGGATAACGCTCGCCCCCTACG
>MG|3|V4|F|10|95.93|Actinobacteria|Actinobacteria|Coriobacteriales|Coriobacteriaceae|Olsenella|sp.|
CGTAGGGGGCGAGCGTTATCCGGATTCATTGGGGCGTAAAGCGCTCGTAGGCGGTCCGTTAGGTCGGGAGTCAAATCCGGGGGCTCAACCCCCGCCCGCTCCCGATACCGGCGGACTTGAGTTTGGTAGGGGAAGGCGGAATTCCAAGTGTAGCGGTGGAATGCGCAGATATTTGGAAGAACACCGGTGGCGAAGGCGGCCTTCTGGGCCACAACTGACGCTGAGGAGCGAAAGCTAGGGGAGCGA
>MG|3|V4|F|12|95.51|Actinobacteria|Actinobacteria|Coriobacteriales|Coriobacteriaceae|Enorma|massiliensis|
CGTAGGGGGCGAGCGTTATCCGGATTCATTGGGCGTAAAGCGCGCGTAGGCGGCCGCGCAGGCGGGGCGTAAAATGCCGGGGCTCAACCCCGGCCCGCGCCCCGAACCGCGCGGCTTGGGTCCGGCAGGGGAGGGTGGAACACCCGGTGTAGCGGTGGAATGCGCAGATATCGGGTGGAACACCGGTGGCGAAGGCGGCCCTCTGGGCCGAGACCGACGCTGAGGCGCGAAAGCTGGGGGAGCGA
>MG|3|V4|F|30|95.92|Actinobacteria|Actinobacteria|Coriobacteriales|Coriobacteriaceae|Olsenella|sp.|
CGTATGGTGCAAGCGTTATCCGGATTCATTGGGCGTAAAGCGCTCGTAGGCGGTCCGTTAGGTCGGGAGTCAAATCCGGGGGCTCAACCCCCGCCCGCTCCCGATACCGGCGGACTTGAGTTTGGTAGGGGAAGGCGGAATTCCAAGTGTAGCGGTGGAATGCGCAGATATTTGGAAGAACACCGGTGGCGAAGGCGGCCTTCTGGGCCACAACTGACGCTGAGGAGCGAAAGCTAGGGGAGCGA
>MG|3|V4|F|29|95.92|Actinobacteria|Actinobacteria|Coriobacteriales|Coriobacteriaceae|Olsenella|sp.|
CGTAGGTGGCAAGCGTTATCCGGATTTATTGGGCGTAAAGCGCTCGTAGGCGGTCCGTTAGGTCGGGAGTCAAATCCGGGGGCTCAACCCCCGCCCGCTCCCGATACCGGCGGACTTGAGTTTGGTAGGGGAAGGCGGAATTCCAAGTGTAGCGGTGGAATGCGCAGATATTTGGAAGAACACCGGTGGCGAAGGCGGCCTTCTGGGCCACAACTGACGCTGAGGAGCGAAAGCTAGGGGAGCGA
>MG|3|V4|F|140|94.33|Actinobacteria|Actinobacteria|Coriobacteriales|Coriobacteriaceae|Enterorhabdus|caecimuris|
CGTAGGGGGCGAGCGTTATCCGGATTCATTGGGCGTAAAGCGCGCGCAGGCGGCCGATCAAGCGGAACCTCTAATCCCGGGGCTCAACCCCGCGGCCGGGTTCCGAACTGGTCGGCTCGAGTTCGGTAGAGGAGGGTGGAATTCCCGGTGTAGCGGTGGAATGCGCAGATATCGGGAAGAACACCGATGGCGAAGGCAGCCCTCTGGGCCGACACTGACGCTGAGGCGCGAAAGCTGGGGGAGCGAA
>MG|3|V4|F|187|95.92|Actinobacteria|Actinobacteria|Coriobacteriales|Coriobacteriaceae|Olsenella|sp.|
CGTAGGGGGCGAGCGTTATCCGGATTCATTGGGCGTAAAGCGCTCGTAGGCGGTCCGTTAGGTCGGGAGTCAAATCCGGGGGCTCAACCCCCGCCCGCTCCCGATACCGGCGGACTTGAGTTTGGTAGGGGAAGGCGGAATTCCAAGTGTAGCGGTGGAATGCGCAGATATTTGGAAGAACGCCGGTGGCGAAGGCGGCCTTCTGGGCCACAACTGACGCTGAGGAGCGAAAGCTAGGGGAGCGA
>MG|3|V4|R|13|96.33|Actinobacteria|Actinobacteria|Coriobacteriales|Coriobacteriaceae|Olsenella|sp.|
TCGCTCCCCCAGCTTTCGCGCCTCAGCGTCAGTTGTGGCCCAGAAGGCCGCCTTCGCCACCGGTGTTCTTCCAAATATCTGCGCATTCCACCGCTACACTTGGAATTCCGCCTTCCCCTACCAAACTCAAGTCCGCCGGTATCGGGAGCGGGCGGGGGTTGAGCCCCCGGATTTGACTCCCGACCTAACGGACCGCCTACGAGCGCTTTACGCCCAATGAATCCGGATAACGCTCGCCCCCTACG
>MG|3|V4|F|14|95.53|Actinobacteria|Actinobacteria|Coriobacteriales|Coriobacteriaceae|Olsenella|sp.|
CGTAGGGGGCGAGCGTTATCCGGATTCATTGGGCGTAAAGCGCTCGTAGGCGGTCCGTTAGGTCGGGAGTCAAATCCGGGGGCTCAACCCCCCGCCCGCTCCCGATACCGGCGGACTTGAGTTTGGTAGGGGAAGGCGGAATTCCAAGTGTAGCGGTGGAATGCGCAGATATTTGGAAGAACGCCGGTGGCGAAGGCGGCCTTCTGGGCCACAACTGACGCTGAGGAGCGAAAGCTAGGGGAGCGA
>MG|3|V4|F|21|95.92|Actinobacteria|Actinobacteria|Coriobacteriales|Coriobacteriaceae|Olsenella|sp.|
CGTAGGGGGCGAGCGTTATCCGGATTCATTGGGCGTAAAGCGCTCGTAGGCGGTCCGTTAGGTCGGGAGTCAAATCCGGGGGCTCAACCCCCGCCCGCTCCCGATACCGGCGGACTTGAGTTTGGTAGGGGAAGGCGGAATTCCAAGTGTAGCGGTGGAATGCGCAGATATTTGGAAGAACACCGGTGGCGAAGGCGGCCTCTGGGCCACAACTGACGCTGAGGAGCGAAAGCTAGGGGAGCGA
>MG|3|V4|F|11|95.9|Actinobacteria|Actinobacteria|Coriobacteriales|Coriobacteriaceae|Olsenella|sp.|
CATAGGGGGCGAGCGTTATCCGGATTCATTGGGCGTAAAGCGCTCGTAGGCGGTCCGTTAGGTCGGGAGTCAAATCCGGGGGCTCAACCCCCCGCCCGCTCCCGATACCGGCGGACTTGAGTTTGGTAGGGGAAGGCGGAATTCCAAGTGTAGCGGTGGAATGCGCAGATATTTGGAAGAACACCGGTGGCGAAGGCGGCCTTCTGGGCCACAACTGACGCTGAGGAGCGAAAGCTAGGGGAGCGA
>MG|3|V4|R|17|95.92|Actinobacteria|Actinobacteria|Coriobacteriales|Coriobacteriaceae|Olsenella|sp.|
TCGCTCCCCTAGCTTTCGCTCCTCAGCGTCAGTTGTAGCCCAGAAGGCCGCCTTCGCCACCGGTGTTCTTCCAAATATCTGCGCATTCCACCGCTACACTTGGAATTCCGCCTTCCCCTACCAAACTCAAGTCCGCCGGTATCGGGAGCGGGCGGGGGTTGAGCCCCCGGATTTGACTCCCGACCTAACGGACCGCCTACGAGCGCTTTACGCCCAATGAATCCGGATAACGCTCGCCCCCTACG
>MG|3|V4|R|27|95.93|Actinobacteria|Actinobacteria|Coriobacteriales|Coriobacteriaceae|Olsenella|sp.|
TCGCTCCCCTAGCTTTCGCTCCTCAGCGTCAGTTGTGGCCCAGAAGGCCGCCTTCGCCACCGGTGTTCTTCCAAATATCTGCGCATTCCACCGCTACACTTGGAATTCCGCCTTCCCCTACCAAACTCAAGTCCGCCGGTATCGGGAGCGGGCGGGGGTTGGAGCCCCCGGATTTGACTCCCGACCTAACGGACCGCCTACGAGCGCTTTACGCCCAATGAATCCGGATAACGCTCGCCCCCTACG
>MG|3|V4|F|39|95.55|Actinobacteria|Actinobacteria|Coriobacteriales|Coriobacteriaceae|Olsenella|sp.|
CGTAGGGGGGCGAGCGTTATCCGGATTCATTGGGCGTAAAGCGCTCGTAGGCGGTCCGTTAGGTCGGGAGTCAAATCCGGGGGGCTCAACCCCCGCCCGCTCCCGATACCGGCGGACTTGAGTTTGGTAGGGGAAGGCGGAATTCCAAGTGTAGCGGTGGAATGCGCAGATATTTGGAAGAACACCGGTGGCGAAGGCGGCCTTCTGGGCCACAACTGACGCTGAGGAGCGAAAGCTAGGGGAGCGA
>MG|3|V4|F|16|93.93|Actinobacteria|Actinobacteria|Coriobacteriales|Coriobacteriaceae|Enterorhabdus|caecimuris|
CGTAGGGGGCGAGCGTTATCCGGATTCATTGGGCGTAAAGCGCGCGCAGGCGGCCGATCAAGCGGAACCTCTAATCCCGGGGCTCAACCCCGCGGCCGGGTTCCGAACTGGTCGGCTCGAGTTCGGTAGAGGAGGGTGGAATTCCCGGTGTAGCGGTGGAATGCGCAGATATCGGGAAGAACACCGATGGCGAAGGCAGCCCTCTGGGCCGACACTGACGCTGAGGCGCGAAAGCTGGGGGGAGCGA
>MG|3|V4|F|10|95.92|Actinobacteria|Actinobacteria|Coriobacteriales|Coriobacteriaceae|Olsenella|sp.|
CGTAGGGGGCGAGCGTTATCCGGATTCATTGGGCGTAAAGCGCTCGTAGACGGTCCGTTAGGTCGGGAGTCAAATCCGGGGGCTCAACCCCCGCCCGCTCCCGATACCGGCGGACTTGAGTTTGGTAGGGGAAGGCGGAATTCCAAGTGTAGCGGTGGAATGCGCAGATATTTGGAAGAACACCGGTGGCGAAGGCGGCCTTCTGGGCCACAACTGACGCTGAGGAGCGAAAGCTAGGGGAGCGA
>MG|3|V4|F|10|95.53|Actinobacteria|Actinobacteria|Coriobacteriales|Coriobacteriaceae|Olsenella|sp.|
CGTAGGGGGCGAGCGTTATCCGGATTCATTGGGCGTAAAGCGCTCGTAGGCGGTCCGTTAGGTCGGGAGTCAAATCCGGGGGCTCAACCCCCCGCCCGCTCCCGATACCGGCGGACTTGAGTTTGGTAGGGGAAGGCGGAATTCCAAGTGTAGCGGTGGAATGCGCAGATATTTGGAAGAACACCGGTGGCGAAGGCGGCCTTCTGGGCCACAACTGACGCTGAGGAGCGAAAGCTGGGGGAGCGA
>MG|3|V4|R|51|95.95|Actinobacteria|Actinobacteria|Coriobacteriales|Coriobacteriaceae|Collinsella|tanakaei|
TCGCTCCCCCCAGCTTTCGCGCCTCAGCGTCGGTCTCGGCCCAGAGGGCCGCCTTCGCCACCGGTGTTCCACCCGATATCTGCGCATTCCACCGCTACACCGGGTGTTCCGCCCTCCCCTACCGGACCCAAGCCGCGCGGTTCGGGGGGGCGGCCCGGGGTTGAGCCCCGGGATTTGACCCCCCGCCTGCGCGGCCGCCTACGCGCGCTTTACGCCCAATGAATCCGGATAACGCTCGCCCCCTACG
>MG|3|V4|F|17|95.53|Actinobacteria|Actinobacteria|Coriobacteriales|Coriobacteriaceae|Enorma|massiliensis|
CGTAGGGGGCGAGCGTTATCCGGATTCATTGGGCGTAAAGCGCGCGTAGGCGGCCGCGCAGGGCGGGGCGTCAAATGGCGGGGCTCAACCCCGTCCCGCGCCCCGAACCGCGCGGCTTGGGTCCGGCAGGGGAGGGTGGAATTCCCGGTGTAGCGGTGGAATGCGCAGATATCGGGAGGAACACCGGTGGCGAAGGCGGCCCTCTGGGCCGGCACCGACGCTGAGGCGCGAAAGCCGGGGGAGCGA
>MG|3|V4|F|16|95.92|Actinobacteria|Actinobacteria|Coriobacteriales|Coriobacteriaceae|Olsenella|sp.|
CGTAGGGGGCGAGCGTTATCCGGATTCATTGGGCGTAAAGCGCTCGTAGGCGGTCCGTTAGGTCGGGAGTCAAATCCGGGGGCTCAACCCCCGCCCGCTCCCGATACCGGCGGACTTGAGTTTGGTAGGGGAAGGCGGAATTCCAAGTGTAGCGGTGGAATGCGCAGATATTTGGAAGAACACCGGTGGCGAAGGCGGCCTTCTGGGCCACAACTGGCGCTGAGGAGCGAAAGCTAGGGGAGCGA
>MG|3|V4|F|27|95.55|Actinobacteria|Actinobacteria|Coriobacteriales|Coriobacteriaceae|Olsenella|sp.|
CGTAGGGGGCGAGCGTTATCCGGATTCATTGGGCGTAAAGCGCTCGTAGGCGGTCCGTTAGGTCGGGAGTCAAATCCGGGGGCTCAACCCCCGCCCGCTCCCGATACCGGCGGACTTGAGTTTGGTAGGGGAAGGCGGAATTCCAAGTGTAGCGGTGGAATGCGCAGATATTTGGAAGAACACCGGTGGGCGAAGGCGGCCTTCTGGGCCACAACTGACGCTGAGGAGCGAAAGCTAGGGGGAGCGA
>MG|3|V4|F|10|95.93|Actinobacteria|Actinobacteria|Coriobacteriales|Coriobacteriaceae|Olsenella|sp.|
CGTAGGTGGCAAGCGTTATCCGGATTCATTGGGCGTAAAGCGCTCGTAGGCGGTCCGTTAGGTCGGGAGTCAAATCCGGGGGCTCAACCCCCGCCCGCTCCCGATACCGGCGGACTTGAGTTTGGTAGGGGAAGGCGGAATTCCAAGTGTAGCGGTGGAATGCGCAGATATTTGGAAGAACACCGGTGGGCGAAGGCGGCCTTCTGGGCCACAACTGACGCTGAGGAGCGAAAGCTAGGGGAGCGA
>MG|3|V4|R|40|96.33|Actinobacteria|Actinobacteria|Coriobacteriales|Coriobacteriaceae|Olsenella|sp.|
TCGCTCCCCTAGCTTTCGCTCCTCAGCGTCAGTTGTGGCCCAGAAGGCCGCCTTCGCCACCGGTGTTCTTCCAAATATCTGCGCATTCCACCGCTACACTTGGAATTCCGCCTTCCCCTACCAAACTCAAGTCCGCCGGTATCGGGAGCGGGCGGGGGTTGAGCCCCCGGATTTGACTCCCGACCTAACGGACCGCCTACGAGCGCTTTACGCCCAATGAATCCGGATAACGCTTGCCACCTACG
>MG|3|V4|F|11|95.92|Actinobacteria|Actinobacteria|Coriobacteriales|Coriobacteriaceae|Collinsella|tanakaei|
CGTAGGGGGCGAGCGTTATCCGGATTCATTGGGCGTAAAGCGCGCGTAGGCGGCCGCGCAGGCGGGGCGTCAAATGGCGGGGCTCAACCCCGTCCCGCGCCCCGAACCGCGCGGCTTGGGTCCGGCAGGGGAGGGTGGAATTCCCGGTGTAGCGGTGGAATGCGCAGATATCGGGAGGAACACCGGTGGCGAAGGCGGCCCTCTGGGCCGAGACCGACGCTGAGGCGCGAAAGCTGGGGGAGCGA
>MG|3|V4|F|49|95.93|Actinobacteria|Actinobacteria|Coriobacteriales|Coriobacteriaceae|Olsenella|sp.|
CGTAGGTGGCGAGCGTTATCCGGATTCATTGGGCGTAAAGCGCTCGTAGGCGGTCCGTTAGGTCGGGAGTCAAATCCGGGGGCTCAACCCCCGCCCGCTCCCGATACCGGCGGACTTGAGTTTGGTAGGGGAAGGCGGAATTCCAAGTGTAGCGGTGGAATGCGCAGATATTTGGAAGAACACCGGTGGCGAAGGCGGCCTTCTGGGCCACAACTGACGCTGAGGAGCGAAAGCTAGGGGAGCGAA
>MG|3|V4|R|30|95.18|Actinobacteria|Actinobacteria|Coriobacteriales|Coriobacteriaceae|Collinsella|tanakaei|
TCGCTCCCCCCAGCTTTCGCGCCTCAGCGTCGGTCTCGGCCCAGAGGGCCGCCTTCGCCACCGGTGTTCCACCCGATATCTGCGCATTCCACCGCTACACCGGGTGTTCCGCCCTCCCCTACCGGACCCAAGCCGCGCGGTTCGGGGGGGCGGCCCGGGGTTGAGCCCCGGGATTTGACCCCCCCCGCCTGCGCGGCCGCCTACGCGCGCTTTACGCCCAATGAATCCGGATAACGCTCGCCCCCTACG
>MG|3|V4|R|19|95.97|Actinobacteria|Actinobacteria|Coriobacteriales|Coriobacteriaceae|Collinsella|tanakaei|
TCGCTCCCCCCAGCTTTCGCGCCTCAGCGTCGGTCTCGGCCCAGAGGGCCGCCTTCGCCACCGGTGTTCTACCCGATATCTGCGCATTCCACCGCTACACCGGGTATTCCACCCTCCCCTACCGGACCCAAGCCGCGCGGTTCGGGGGGGCGGCCCGGGGTTGAGCCCCGGGATTTGACCCCCCCGCCTGCGCGGCCGCCTACGCGCGCTTTACGCCCAATGAATCCGGATAACGCTCGCCCCCTACG
>MG|3|V4|R|11|95.92|Actinobacteria|Actinobacteria|Coriobacteriales|Coriobacteriaceae|Olsenella|sp.|
TCGCTCCCCTAGCTTTCGCTCCTCAGCGTCAGTTGTGGCCCAGAAGGCCGCCTTCGCCACCGGTGTTCTTCCAAATATCTGCGCATTCCACCGCTACACTTGGAATTCCGCCTTCCCCTACCAAACTCAAGTCCGCCGGTATCGGGAGCGGGCGGGGGTTGAGCCCCCGGATTTGACTCCCGACCTAACGGACCGCCTACGAGCGCTTTACGCCCAATGAATCCGGATAACGCTCGCTCCCTACG
>MG|3|V4|F|58|96.36|Actinobacteria|Actinobacteria|Coriobacteriales|Coriobacteriaceae|Collinsella|tanakaei|
CGTAGGGGGCGAGCGTTATCCGGATTCATTGGGCGTAAAGCGCGCGTAGGCGGCCGCGCAGGCGGGGGGTCAAATCCCGGGGCTCAACCCCGGGCCGCCCCCCCGAACCGCGCGGCTTGGGTCCGGTAGGGGAGGGTGGAATACCCGGTGTAGCGGTGGAATGCGCAGATATCGGGTAGAACACCGGTGGCGAAGGCGGCCCTCTGGGCCGAGACCGACGCTGAGGCGCGAAAGCTGGGGGGAGCGA
>MG|3|V4|F|12|96.73|Actinobacteria|Actinobacteria|Coriobacteriales|Coriobacteriaceae|Olsenella|sp.|
CGTAGGGGGCGAGCGTTATCCGGATTCATTGGGCGTAAAGCGCTCGTAGGCGGCCCGTTAGGTCGGGAGTCAAATCCGGGGGCTCAACCCCCGCCCGCTCCCGATACCGGCGGACTTGAGTTTGGTAGGGGAAGGCGGAATTCCAAGTGTAGCGGTGGAATGCGCAGATATTTGGAAGAACACCGGTGGCGAAGGCGGCCTTCTGGGCCACAACTGACGCTGAGGAGCGAAAGCTAGGGGAGCGA
>MG|3|V4|F|16|95.56|Actinobacteria|Actinobacteria|Coriobacteriales|Coriobacteriaceae|Collinsella|tanakaei|
CGTAGGGGGCGAGCGTTATCCGGATTCATTGGGCGTAAAGCGCGCGTAGGCGGCCGCGCAGGCGGGGGGGTCAAATCCCGGGGGCTCAACCCCGGGCCGCCCCCCCGAACCGCGCGGCTTGGGTCCGGTAGGGGAGGGCGGAACACCCGGTGTAGCGGTGGAATGCGCAGATATCGGGTGGAACACCGGTGGCGAAGGCGGCCCTCTGGGCCGAGACCGACGCTGAGGCGCGAAAGCTGGGGGAGCGA
>MG|3|V4|F|15|95.95|Actinobacteria|Actinobacteria|Coriobacteriales|Coriobacteriaceae|Olsenella|sp.|
CGTAGGGGGCGAGCGTTATCCGGATTCATTGGGCGTAAAGCGCTCGTAGGCGGTCCGTTAGGTCGGGAGTCAAATCCGGGGGCTCAACCCCCGCCCGCTCCCGATACCGGCGGACTTGAGTTTGGTAGGGGAAGGCGGAATTCCAAGTGTAGCGGTGGAATGCGCAGATATTTGGAAGAACACCGGTGGCGAAGGCGGCCTTCTGGGGCCACAACTGACGCTGAGGAGCGAAAGCTAGGGGAGCGAA
>MG|3|V4|F|17|96.33|Actinobacteria|Actinobacteria|Coriobacteriales|Coriobacteriaceae|Olsenella|sp.|
CGTAGGGGGCGAGCGTTATCCGGATTCATTGGGCGTAAAGCGCCCGTAGGCGGTCCGTTAGGTCGGGAGTCAAATCCGGGGGCTCAACCCCCGCCCGCTCCCGATACCGGCGGACTTGAGTTTGGTAGGGGAAGGCGGAATTCCAAGTGTAGCGGTGGAATGCGCAGATATTTGGAAGAACACCGGTGGCGAAGGCGGCCTTCTGGGCCACAACTGACGCTGAGGAGCGAAAGCTAGGGGAGCGA
>MG|3|V4|F|16|95.92|Actinobacteria|Actinobacteria|Coriobacteriales|Coriobacteriaceae|Olsenella|sp.|
CGTAGGGGGCGAGCGTTATCCGGATTCATTGGGCGTAAAGCGCTCGTAGGCGGTCCGTTAGGTCGGGAGTCAAATCCGGGGGCTCAACCCCCGCCCGCTCCCGATACCGGCGGACTTGAGTTTGGTAGGGGAAGGCGGAATTCCAAGTGTAGCGGTGGAATGCGCAGATATTTGGAGGAACACCGGTGGCGAAGGCGGCCTTCTGGGCCACAACTGACGCTGAGGAGCGAAAGCTAGGGGAGCGA
>MG|3|V4|R|14|95.92|Actinobacteria|Actinobacteria|Coriobacteriales|Coriobacteriaceae|Olsenella|sp.|
TCGCTCCCCTAGCTTTCGCTCCTCAGCGTCAGTTGTGGCCCAGAAGGCCGCCTTTGCCACCGGTGTTCTTCCAAATATCTGCGCATTCCACCGCTACACTTGGAATTCCGCCTTCCCCTACCAAACTCAAGTCCGCCGGTATCGGGAGCGGGCGGGGGTTGAGCCCCCGGATTTGACTCCCGACCTAACGGACCGCCTACGAGCGCTTTACGCCCAATGAATCCGGATAACGCTCGCCCCCTACG
>MG|3|V4|F|14|95.51|Actinobacteria|Actinobacteria|Coriobacteriales|Coriobacteriaceae|Olsenella|sp.|
CGTAGGTGGCAAGCGTTGTCCGGATTTATTGGGCGTAAAGCGCTCGTAGGCGGTCCGTTAGGTCGGGAGTCAAATCCGGGGGCTCAACCCCCGCCCGCTCCCGATACCGGCGGACTTGAGTTTGGTAGGGGAAGGCGGAATTCCAAGTGTAGCGGTGGAATGCGCAGATATTTGGAAGAACACCGGTGGCGAAGGCGGCCTTCTGGGCCACAACTGACGCTGAGGAGCGAAAGCTAGGGGAGCGA
>MG|3|V4|F|11|95.92|Actinobacteria|Actinobacteria|Coriobacteriales|Coriobacteriaceae|Olsenella|sp.|
CGTAGGGGGCGAGCGTTATCCGGATTCATTGGGCGTAAAGCGCTCGTAGGCGGTCCGTTAGGTCGGGAGTCAAATCCGGGGGCTCAACCCCCGCCCGCTCCCGATACCGGCGGACTTGAGTTTGGTAGGGGAAGGCGGAATTCCAAGTGTAGCGGTGGAATGCGCAGATATTTGGAAGAACACCGGTGGCGAAGGCGGCCTTCTGGGCCGCAACTGACGCTGAGGAGCGAAAGCTAGGGGAGCGA
>MG|3|V4|F|128|96.34|Actinobacteria|Actinobacteria|Coriobacteriales|Coriobacteriaceae|Collinsella|tanakaei|
CGTAGGGGGCGAGCGTTATCCGGATTCATTGGGCGTAAAGCGCGCGTAGGCGGCCGCGCAGGCGGGGGGGTCAAATCCCGGGGCTCAACCCCGGGCCGCCCCCCGAACCGCGCGGCTTGGGTCCGGTAGGGGAGGGCGGAACACCCGGTGTAGCGGTGGAATGCGCAGATATCGGGTGGAACACCGGTGGCGAAGGCGGCCCTCTGGGCCGAGACCGACGCTGAGGCGCGAAAGCTGGGGGAGCGA
>MG|3|V4|F|11|95.92|Actinobacteria|Actinobacteria|Coriobacteriales|Coriobacteriaceae|Olsenella|sp.|
CGTAGGGGGCGAGCGTTATCCGGATTCATTGGGCGTAAAGCGTTCGTAGGCGGTCCGTTAGGTCGGGAGTCAAATCCGGGGGCTCAACCCCCGCCCGCTCCCGATACCGGCGGACTTGAGTTTGGTAGGGGAAGGCGGAATTCCAAGTGTAGCGGTGGAATGCGCAGATATTTGGAAGAACACCGGTGGCGAAGGCGGCCTTCTGGGCCACAACTGACGCTGAGGAGCGAAAGCTAGGGGAGCGA
>MG|3|V4|F|12|95.51|Actinobacteria|Actinobacteria|Coriobacteriales|Coriobacteriaceae|Olsenella|sp.|
CGTAGGGGGCGAGCGTTATCCGGATTCATTGGGCGTAAAGCGCTCGTAGGCGGTCCGTTAGGTCGGGAGTCAAATCCGGGGGCTCAACCCCCGCACGCTCCCGATACCGGCGGACTTGAGTTTGGTAGGGGAAGGCGGAATTCCAAGTGTAGCGGTGGAATGCGCAGATATTTGGAAGAACACCGGTGGCGAAGGCGGCCTTCTGGGCCACAACTGACGCTGAGGAGCGAAAGCTGGGGGAGCGA
>MG|3|V4|F|102|95.95|Actinobacteria|Actinobacteria|Coriobacteriales|Coriobacteriaceae|Collinsella|tanakaei|
CGTAGGGGGCGAGCGTTATCCGGATTCATTGGGCGTAAAGCGCGCGTAGGCGGCCGCGCAGGCGGGGGGGTCAAATCCCGGGGCTCAACCCCGGGCCGCCCCCCCGAACCGCGCGGCTTGGGTCCGGTAGGGGAGGGCGGAACACCCGGTGTAGCGGTGGAATGCGCAGATATCGGGTGGAACACCGGTGGCGAAGGCGGCCCTCTGGGCCGAGACCGACGCTGAGGCGCGAAAGCTGGGGGAGCGA
>MG|3|V4|F|11|95.55|Actinobacteria|Actinobacteria|Coriobacteriales|Coriobacteriaceae|Olsenella|sp.|
CGTAGGGGGCGAGCGTTATCCGGATTCATTGGGCGTAAAGCGCTCGTAGGCGGTCCGTTAGGTCGGGAGTCAAATCCGGGGGCTCAACCCCCCGCCCGCTCCCCGATACCGGCGGACTTGAGTTTGGTAGGGGAAGGCGGAATTCCAAGTGTAGCGGTGGAATGCGCAGATATTTGGAAGAACACCGGTGGCGAAGGCGGCCTTCTGGGCCACAACTGACGCTGAGGAGCGAAAGCTAGGGGAGCGA
>MG|3|V4|F|11|94.29|Actinobacteria|Actinobacteria|Coriobacteriales|Coriobacteriaceae|Olsenella|sp.|
CGTAGGGTCCAAGCGCTGTCCGGAATTATTGGGCGTAAAGCGCTCGTAGGCGGTCCGTTAGGTCGGGAGTCAAATCCGGGGGCTCAACCCCCGCCCGCTCCCGATACCGGCGGACTTGAGTTTGGTAGGGGAAGGCGGAATTCCAAGTGTAGCGGTGGAATGCGCAGATATTTGGAAGAACACCGGTGGCGAAGGCGGCCTTCTGGGCCACAACTGACGCTGAGGAGCGAAAGCTAGGGGAGCGA
>MG|3|V4|F|14|96.33|Actinobacteria|Actinobacteria|Coriobacteriales|Coriobacteriaceae|Olsenella|sp.|
CGTAGGGAGCAAGCGTTATCCGGATTCATTGGGCGTAAAGCGCTCGTAGGCGGTCCGTTAGGTCGGGAGTCAAATCCGGGGGCTCAACCCCCGCCCGCTCCCGATACCGGCGGACTTGAGTTTGGTAGGGGAAGGCGGAATTCCAAGTGTAGCGGTGGAATGCGCAGATATTTGGAAGAACACCGGTGGCGAAGGCGGCCTTCTGGGCCACAACTGACGCTGAGGAGCGAAAGCTAGGGGAGCGA
>MG|3|V4|F|14|95.92|Actinobacteria|Actinobacteria|Coriobacteriales|Coriobacteriaceae|Olsenella|sp.|
CGTAGGGGGCGAGCGTTATCCGGATTCATTGGGCGTAAAGCGCTCGTAGGCGGTCCGTTAGGTCGGGAGTCAAATCCGGGGGCTCAACCCCCGCCCGCTCCCGATACCGGCGGACTTGAGTTTGGTAGGGGAGGGCGGAATTCCAAGTGTAGCGGTGGAATGCGCAGATATTTGGAAGAACACCGGTGGCGAAGGCGGCCTTCTGGGCCACAACTGACGCTGAGGAGCGAAAGCTAGGGGAGCGA
>MG|3|V4|R|11|94.72|Actinobacteria|Actinobacteria|Coriobacteriales|Coriobacteriaceae|Olsenella|sp.|
TCGCTCCCCTAGCTTTCGCTCCTCAGCGTCAGTTGTGGCCCAGAAGGCCGCCTTCGCCACCGGTGTTCTTCCAAATATCTGCGCATTCCACCGCTACACTTGGAATTCCGCCTTCCCCTACCAAACTCAAGTCCGCCGGTATCGGGAGCGGGCGGGGGTTGAGCCCCCGGATTTGACCCCCCGCCTGCGCGGCCGCCTACGCGCGCTTTACGCCCAATGAATCCGGATAACGCTCGCCCCCTACG
>MG|3|V4|F|148|95.93|Actinobacteria|Actinobacteria|Coriobacteriales|Coriobacteriaceae|Enorma|massiliensis|
CGTAGGGGGCGAGCGTTATCCGGATTCATTGGGCGTAAAGCGCGCGTAGGCGGCCGCGCAGGCGGGGCGTCAAATGGCGGGGCTCAACCCCGTCCCGCGCCCCGAACCGCGCGGCTTGGGTCCGGCAGGGGAGGGTGGAATTCCCGGTGTAGCGGTGGAATGCGCAGATATCGGGAGGAACACCGGTGGCGAAGGCGGCCCTCTGGGCCGGCACCGACGCTGAGGCGCGAAAGCCGGGGGAGCGAA
>MG|3|V4|F|21|95.53|Actinobacteria|Actinobacteria|Coriobacteriales|Coriobacteriaceae|Enorma|massiliensis|
CGTAGGGGGCGAGCGTTATCCGGATTCATTGGGCGTAAAGCGCGCGTAGGCGGCCGCGCAGGCGGGGCGTCAAATGGCGGGGCTCAACCCCGTCCCGCGCCCCGAACCGCGCGGCTTGGGTCCGGCAGGGGAGGGTGGAATTCCCGGTGTAGCGGTGGAATGCGCAGATATCGGGAGGAACACCGGTGGCGAAGGCGGCCCTCTGGGCCGGCACCGACGCTGAGGCGCGAAAGCCGGGGGGAGCGA
>MG|3|V4|R|14|95.51|Actinobacteria|Actinobacteria|Coriobacteriales|Coriobacteriaceae|Olsenella|sp.|
TCGCTCCCCACGCTTTCGCTCCTCAGCGTCAGTTGTGGCCCAGAAGGCCGCCTTCGCCACCGGTGTTCTTCCAAATATCTGCGCATTCCACCGCTACACTTGGAATTCCGCCTTCCCCTACCAAACTCAAGTCCGCCGGTATCGGGAGCGGGCGGGGGTTGAGCCCCCGGATTTGACTCCCGACCTAACGGACCGCCTACGAGCGCTTTACGCCCAATGAATCCGGATAACGCTCGCCCCCTACG
>MG|3|V4|R|19|95.53|Actinobacteria|Actinobacteria|Coriobacteriales|Coriobacteriaceae|Olsenella|sp.|
TCGCTCCCCTAGCTTTCGCTCCTCAGCGTCAGTTGTGGCCCAGAAGGCCGCCTTCGCCACCGGTGTTCTTCCAAATATCTGCGCATTCCACCGCTACACTTGGAATTCCGCCTTCCCCTACCAAACTCAAGTCCGCCGGTATCGGGAGCGTGCGGGGGGTTGAGCCCCCGGATTTGACTCCCGACCTAACGGACCGCCTACGAGCGCTTTACGCCCAATGAATCCGGATAACGCTCGCCCCCTACG
>MG|3|V4|F|53|95.47|Actinobacteria|Actinobacteria|Coriobacteriales|Coriobacteriaceae|Olsenella|sp.|
CGTAGGGGGCGAGCGTTATCCGGATTCATTGGGCGTAAAGCGCTCGTAGGCGGTCCGTTAGGTCGGGAGTCAAATCCGGGGGCTCAACCCCCGCCCGCTCCCGATACCGGCGGACTTGAGTTTGGTAGGGGAAGGCGGAATTCCAAGTGTAGCGGTGGAATGCGCAGATATTTGGAAGAACACCGGTGGCGAAGGCGGCCTTCTGGGCCACAACTGACGCTGAGGAGCGAAAGCGTGGGGAGCAAA
>MG|3|V4|R|26|96.36|Actinobacteria|Actinobacteria|Coriobacteriales|Coriobacteriaceae|Collinsella|tanakaei|
TCGCTCCCCCCAGCTTTCGCGCCTCAGCGTCGGTCTCGGCCCAGAGGGCCGCCTTCGCCACCGGTGTTCTACCCGATATCTGCGCATTCCACCGCTACACCGGGTATTCCACCCTCCCCTACCGGACCCAAGCCGCGCGGTTCGGGGGGGCGGCCCGGGGTTGAGCCCCGGGATTTGACCCCCCGCCTGCGCGGCCGCCTACGCGCGCTTTACGCCCAATGAATCCGGATAACGCTCGCCCCCTACG
>MG|3|V4|F|108|95.93|Actinobacteria|Actinobacteria|Coriobacteriales|Coriobacteriaceae|Olsenella|sp.|
CGTAGGGGGCGAGCGTTATCCGGATTCATTGGGCGTAAAGCGCTCGTAGGCGGTCCGTTAGGTCGGGAGTCAAATCCGGGGGCTCAACCCCCGCCCGCTCCCGATACCGGCGGACTTGAGTTTGGGTAGGGGAAGGCGGAATTCCAAGTGTAGCGGTGGAATGCGCAGATATTTGGAAGAACACCGGTGGCGAAGGCGGCCTTCTGGGCCACAACTGACGCTGAGGAGCGAAAGCTAGGGGAGCGA
>MG|3|V4|F|14|95.06|Actinobacteria|Actinobacteria|Coriobacteriales|Coriobacteriaceae|Olsenella|sp.|
CGTAGGGGGCGAGCGTTATCCGGATTCATTGGGCGTAAAGCGCTCGTAGGCGGTCCGTTAGGTCGGGAGTCAAATCCGGGGGCTCAACCCCCGCCCGCTCCCGATACCGGCGGACTTGAGTTTGGTAGGGGAAGGCGGAATTCCAAGTGTAGCGGTGGAATGCGCAGATATTTGGAAGAACACCGGTGGCGAAGGCGGCCTTCTGGGCCACAACTGACGTTGAGGCTCGAAAGCGTGGGGAGCAA
>MG|3|V4|F|12|95.93|Actinobacteria|Actinobacteria|Coriobacteriales|Coriobacteriaceae|Olsenella|sp.|
CGTAGGGGGCGAGCGTTATCCGGATTCATTGGGCGTAAAGCGCTCGTAGGCGGTCCGTTAGGTCGGGGAGTCAAATCCGGGGGCTCAACCCCCGCCCGCTCCCGATACCGGCGGACTTGAGTTTGGTAGGGGAAGGCGGAATTCCAAGTGTAGCGGTGGAATGCGCAGATATTTGGAAGAACACCGGTGGCGAAGGCGGCCTTCTGGGCCACAACTGACGCTGAGGAGCGAAAGCTAGGGGAGCGA
>MG|3|V4|F|17|95.93|Actinobacteria|Actinobacteria|Coriobacteriales|Coriobacteriaceae|Olsenella|sp.|
CGTAGGTGGCAAGCGTTATCCGGATTCATTGGGCGTAAAGCGCTCGTAGGCGGTCCGTTAGGTCGGGAGTCAAATCCGGGGGCTCAACCCCCCGCCCGCTCCCGATACCGGCGGACTTGAGTTTGGTAGGGGAAGGCGGAATTCCAAGTGTAGCGGTGGAATGCGCAGATATTTGGAAGAACACCGGTGGCGAAGGCGGCCTTCTGGGCCACAACTGACGCTGAGGAGCGAAAGCTAGGGGAGCGA
>MG|3|V4|R|15|95.53|Actinobacteria|Actinobacteria|Coriobacteriales|Coriobacteriaceae|Olsenella|sp.|
TCGCTCCCCTAGCTTTCGCTCCTCAGCGTCAGTTGTGGCCCAGAAGGCCGCCTTCGCCCACCGGTGTTCTTCCAAATATCTGCGCATTCCACCGCTACACTTGGAATTCCGCCTTCCCCTACCAAACTCAAGTCCGCCGGTATCGGGAGCGTGCGGGGGTTGAGCCCCCGGATTTGACTCCCGACCTAACGGACCGCCTACGAGCGCTTTACGCCCAATGAATCCGGATAACGCTCGCCCCCTACG
>MG|3|V4|R|373|95.93|Actinobacteria|Actinobacteria|Coriobacteriales|Coriobacteriaceae|Olsenella|sp.|
TCGCTCCCCTAGCTTTCGCTCCTCAGCGTCAGTTGTGGCCCAGAAGGCCGCCTTCGCCACCGGTGTTCTTCCAAATATCTGCGCATTCCACCGCTACACTTGGAATTCCGCCTTCCCCTACCAAACTCAAGTCCGCCGGTATCGGGAGCGGGCGGGGGGTTGAGCCCCCGGATTTGACTCCCGACCTAACGGACCGCCTACGAGCGCTTTACGCCCAATGAATCCGGATAACGCTCGCCCCCTACG
>MG|3|V4|R|11|94.31|Actinobacteria|Actinobacteria|Coriobacteriales|Coriobacteriaceae|Collinsella|tanakaei|
TCGCTCCCCCAGCTTTCGCGCCTCAGCGTCGGTCTCGGCCCAGAGGGCCGCCTTCGCCACCGGTGTTCCACCCGATATCTGCGCATTCCACCGCTACACCGGGTGTTCCGCCCTCCCCTACCGGACCCAAGCCGCGCGGTTCGGGGGGCGGCCCGGGGTTGAGCCCCGGGATTTGACTCCCGACCTAACGGACCGCCTACGAGCGCTTTACGCCCAATGAATCCGGATAACGCTCGCCCCCTACG
>MG|3|V4|F|12|94.33|Actinobacteria|Actinobacteria|Coriobacteriales|Coriobacteriaceae|Olsenella|sp.|
CGTAGGGGGCGAGCGTTATCCGGATTCATTGGGCGTAAAGCGCGCGTAGGCGGCCGCGCAGGCGGGGGGGTCAAATCCGGGGGCTCAACCCCCGCCCGCTCCCGATACCGGCGGACTTGAGTTTGGTAGGGGAAGGCGGAATTCCAAGTGTAGCGGTGGAATGCGCAGATATTTGGAAGAACACCGGTGGCGAAGGCGGCCTTCTGGGCCACAACTGACGCTGAGGAGCGAAAGCTAGGGGAGCGA
>MG|3|V4|F|12|95.53|Actinobacteria|Actinobacteria|Coriobacteriales|Coriobacteriaceae|Olsenella|sp.|
CGTAGGGGGGCGAGCGTTATCCGGATTCATTGGGCGTAAAGCGCTCGTAGGCGGTCCGTTAGGTCGGGAGTCAAATCCGGGGGCTCAACCCCCGCACGCTCCCGATACCGGCGGACTTGAGTTTGGTAGGGGAAGGCGGAATTCCAAGTGTAGCGGTGGAATGCGCAGATATTTGGAAGAACACCGGTGGCGAAGGCGGCCTTCTGGGCCACAACTGACGCTGAGGAGCGAAAGCTAGGGGAGCGA
>MG|3|V4|F|11|95.92|Actinobacteria|Actinobacteria|Coriobacteriales|Coriobacteriaceae|Olsenella|sp.|
CGTAGGGGGCGAGCGTTATCCGGATTCATTGGGCGTAAAGCGCTCGTAGGCGGTCCGTTAGGTCGGGAGTCAAATCCGGGGGCTCAACCCCCGCCCGCTCCCGATACCGGCGGACTTGAGTTTGGTAAGGGAAGGCGGAATTCCAAGTGTAGCGGTGGAATGCGCAGATATTTGGAAGAACACCGGTGGCGAAGGCGGCCTTCTGGGCCACAACTGACGCTGAGGAGCGAAAGCTAGGGGAGCGA
>MG|3|V4|F|13|95.92|Actinobacteria|Actinobacteria|Coriobacteriales|Coriobacteriaceae|Olsenella|sp.|
CGTAGGGGGCGAGCGTTATCCGGATTCATTGGGCGTAAAGCGCTCGTAGGCGGTCCGTTAGGTCGGGAGTCAAATCCGGGGGCTCAACCCCCGCCCGCTCCCGATACCGGCGGACTTGAGTTTGGTAGGGGAAGGCGGAATTCCAAGTGTAGCGGTGGAATGCGCAGATATTTGGAAGAACACCGGTGGCGAAGGCGGCCTTCTGGGCCACAACTGACGCTGAGGAGCGAAGCTAGGGGAGCGA
>MG|3|V4|F|20|95.92|Actinobacteria|Actinobacteria|Coriobacteriales|Coriobacteriaceae|Olsenella|sp.|
CGTAGGGAGCGAGCGTTATCCGGATTCATTGGGCGTAAAGCGCTCGTAGGCGGTCCGTTAGGTCGGGAGTCAAATCCGGGGGCTCAACCCCCGCCCGCTCCCGATACCGGCGGACTTGAGTTTGGTAGGGGAAGGCGGAATTCCAAGTGTAGCGGTGGAATGCGCAGATATTTGGAAGAACACCGGTGGCGAAGGCGGCCTTCTGGGCCACAACTGACGCTGAGGAGCGAAAGCTAGGGGAGCGA
>MG|3|V4|F|38|95.92|Actinobacteria|Actinobacteria|Coriobacteriales|Coriobacteriaceae|Olsenella|sp.|
CGTAGGGGGCGAGCGTTATCCGGATTCATTGGGCGTAAAGCGCTCGTAGGCGGTCCGTTAGGTCGGGAGTCAAATCCGGGGGCTCAACCCCCGCCCGCTCCCGATACCGGCGGACTTGAGTTTGGTAGGGGAAGGCGGAATTCCAAGTGTAGCGGTGGAATGCGCAGATATTTGGAAGAACACCGGTGGCGAAGGCGGCCTTCTGGGCTACAACTGACGCTGAGGAGCGAAAGCTAGGGGAGCGA
>MG|3|V4|R|160|95.93|Actinobacteria|Actinobacteria|Coriobacteriales|Coriobacteriaceae|Olsenella|sp.|
TCGCTCCCCTAGCTTTCGCTCCTCAGCGTCAGTTGTGGCCCAGAAGGCCGCCTTCGCCCACCGGTGTTCTTCCAAATATCTGCGCATTCCACCGCTACACTTGGAATTCCGCCTTCCCCTACCAAACTCAAGTCCGCCGGTATCGGGAGCGGGCGGGGGTTGAGCCCCCGGATTTGACTCCCGACCTAACGGACCGCCTACGAGCGCTTTACGCCCAATGAATCCGGATAACGCTCGCCCCCTACG
>MG|3|V4|F|12|95.47|Actinobacteria|Actinobacteria|Coriobacteriales|Coriobacteriaceae|Olsenella|sp.|
CGTAGGGGGCGAGCGTTATCCGGATTCATTGGGCGTAAAGCGCTCGTAGGCGGTCCGTTAGGTCGGGAGTCAAATCCGGGGGCTCAACCCCCGCCCGCTCCCGATACCGGCGGACTTGAGTTTGGTAGGGGAAGGCGGAATTCCAAGTGTAGCGGTGGAATGCGCAGATATTTGGAAGAACACCGGTGGCGAAGGCGGCCTTCTGGGCCACAACTGACGCTGAGGCGCGAAAGTGTGGGGAGCAA
>MG|3|V4|F|11|93.88|Actinobacteria|Actinobacteria|Coriobacteriales|Coriobacteriaceae|Olsenella|sp.|
CGTAGGGGGCGAGCGTTATCCGGATTCATTGGGCGTAAAGCGCTCGTAGGCGGTCCGTTAGGTCGGGAGTCAAATCCGGGGGCTCAACCCCCGCCCGCTCCCGATACCGGCGGACTTGAGTTTGGTAGGGGAAGGCGGAATTCCAAGTGTAGCGGTGGAATGCGCAGATATCGGGTAGAACACCGGTGGCGAAGGCGGCCCTCTGGGCCGAGACCGACGCTGAGGCGCGAAAGCTGGGGGAGCGA
>MG|3|V4|R|11|95.95|Actinobacteria|Actinobacteria|Coriobacteriales|Coriobacteriaceae|Collinsella|tanakaei|
TCGCTCCCCCAGCTTTCGCGCCTCAGCGTCGGTCTCGGCCCAGAGGGCCGCCTTCGCCACCGGTGTTCCACCCGATATCTGCGCATTCCACCGCTACACCGGGTGTTCCGCCCTCCCCTACCGGACCCAAGCCGCGCGGTTCGGGGGGCGGCCCGGGGTTGAGCCCCGGGATTTGACCCCCCCCGCCTGCGCGGCCGCCTACGCGCGCTTTACGCCCAATGAATCCGGATAACGCTCGCCCCCTACG
>MG|3|V4|F|65|95.97|Actinobacteria|Actinobacteria|Coriobacteriales|Coriobacteriaceae|Collinsella|tanakaei|
CGTAGGGGGCGAGCGTTATCCGGATTCATTGGGCGTAAAGCGCGCGTAGGCGGCCGCGCAGGCGGGGGGGTCAAATCCCGGGGCTCAACCCCGGGCCGCCCCCCGAACCGCGCGGCTTGGGTCCGGTAGGGGAGGGCGGAACACCCGGTGTAGCGGTGGAATGCGCAGATATCGGGTGGAACACCGGTGGCGAAGGCGGCCCTCTGGGCCGAGACCGACGCTGAGGCGCGAAAGCTGGGGGGAGCGAA
>MG|3|V4|F|10|95.14|Actinobacteria|Actinobacteria|Coriobacteriales|Coriobacteriaceae|Olsenella|sp.|
CGTATGGTGCAAGCGTTATCCGGATTCATTGGGCGTAAAGCGCTCGTAGGCGGTCCGTTAGGTCGGGAGTCAAATCCGGGGGGCTCAACCCCCCGCCCGCTCCCGATACCGGCGGACTTGAGTTTGGTAGGGGAAGGCGGAATTCCAAGTGTAGCGGTGGAATGCGCAGATATTTGGAAGAACACCGGTGGCGAAGGCGGCCTTCTGGGCCACAACTGACGCTGAGGAGCGAAAGCTAGGGGAGCGA
>MG|3|V4|F|19|95.18|Actinobacteria|Actinobacteria|Coriobacteriales|Coriobacteriaceae|Collinsella|tanakaei|
CGTAGGGGGCGAGCGTTATCCGGATTCATTGGGCGTAAAGCGCGCGTAGGCGGCCGCGCAGGCGGGGGGGTCAAATCCCGGGGGCTCAACCCCGGGCCGCCCCCCCGAACCGCGCGGCTTGGGTCCGGTAGGGGAGGGCGGAACACCCGGTGTAGCGGTGGAATGCGCAGATATCGGGTGGAACACCGGTGGCGAAGGCGGCCCTCTGGGCCGAGACCGACGCTGAGGCGCGAAAGCTGGGGGGAGCGA
>MG|3|V4|F|12|94.29|Actinobacteria|Actinobacteria|Coriobacteriales|Coriobacteriaceae|Olsenella|sp.|
CGTAGGGGGCGAGCGTTATCCGGATTCATTGGGCGTAAAGCGCTCGTAGGCGGTCCGTTAGGTCGGGGGTCAAATCCCGGGGCTCAACCCCGGTCCGCCCCCGATACCGGCGGACTTGAGTGTGGTAGGGGAAGGCGGAATTCCCGGTGTAGCGGTGGAATGCGCAGATATCGGGAAGAACACCGGTGGCGAAGGCGGCCTTCTGGGCCACCACTGACGCTGAGGAGCGAAAGCTGGGGGAGCGA
>MG|3|V4|R|19|96.33|Actinobacteria|Actinobacteria|Coriobacteriales|Coriobacteriaceae|Enorma|massiliensis|
TCGCTCCCCCAGCTTTCGCGCCTCAGCGTCGGTGCCGGCCCAGAGGGCCGCCTTCGCCACCGGTGTTCCACCCGATATCTGCGCATTCCACCGCTACACCGGGTGTTCCACCCTCCCCTGCCGGACCCAAGCCGCGCGGTTCGGGGCGCGGGCCGGGGTTGAGCCCCGGCATTTTACGCCCCGCCTGCGCGGCCGCCTACGCGCGCTTTACGCCCAATGAATCCGGATAACGCTCGCCCCCTACG
>MG|3|V4|F|26|95.47|Actinobacteria|Actinobacteria|Coriobacteriales|Coriobacteriaceae|Olsenella|sp.|
CGTAGGGGGCGAGCGTTATCCGGATTCATTGGGCGTAAAGCGCTCGTAGGCGGTCCGTTAGGTCGGGAGTCAAATCCGGGGGCTCAACCCCCGCCCGCTCCCGATACCGGCGGACTTGAGTTTGGTAGGGGAAGGCGGAATTCCAAGTGTAGCGGTGGAATGCGCAGATATTTGGAAGAACACCGGTGGCGAAGGCGGCCTTCTGGGCCACAACTGACGCTGAGGCTCGAAAGCGTGGGGAGCAA
>MG|3|V4|F|41|96.36|Actinobacteria|Actinobacteria|Coriobacteriales|Coriobacteriaceae|Collinsella|tanakaei|
CGTAGGGGGCGAGCGTTATCCGGATTCATTGGGCGTAAAGCGCGCGTAGGCGGCCGCGCAGGCGGGGGGGTCAAATCCCGGGGCTCAACCCCGGGCCGCCCCCCCGAACCGCGCGGCTTGGGTCCGGTAGGGGAGGGTGGAATACCCGGTGTAGCGGTGGAATGCGCAGATATCGGGTAGAACACCGGTGGCGAAGGCGGCCCTCTGGGCCGAGACCGACGCTGAGGCGCGAAAGCTGGGGGAGCGA
>MG|3|V4|F|38|95.53|Actinobacteria|Actinobacteria|Coriobacteriales|Coriobacteriaceae|Olsenella|sp.|
CGTAGGGGGCGAGCGTTATCCGGATTCATTGGGCGTAAAGCGCTCGTAGGCGGTCCGTTAGGTCGGGAGTCAAATCCGGGGGCTCAACCCCCGCACGCTCCCGATACCGGCGGACTTGAGTTTGGTAGGGGAAGGCGGAATTCCAAGTGTAGCGGTGGAATGCGCAGATATTTGGAAGAACACCGGTGGGCGAAGGCGGCCTTCTGGGCCACAACTGACGCTGAGGAGCGAAAGCTAGGGGAGCGA
>MG|3|V4|F|16|93.83|Actinobacteria|Actinobacteria|Coriobacteriales|Coriobacteriaceae|Olsenella|sp.|
CGTAGGGGGCGAGCGTTATCCGGATTCATTGGGCGTAAAGCGCTCGTAGGCGGTCCGTTAGGTCGGGAGTCAAATCCGGGGGCTCAACCCCCGCCCGCTCCCGATACCGGCGGACTTGAGTTTGGTAGGGGAAGGCGGAATTCCAAGTGTAGCGGTGGAATGCGCAGATATTTGGAAGAACACCGGTGGCGAAGGCGGCTTACTGGACGACAACTGACGCTGAGGCTCGAAAGCGTGGGGAGCAA
>MG|3|V4|F|83|95.16|Actinobacteria|Actinobacteria|Coriobacteriales|Coriobacteriaceae|Olsenella|sp.|
CGTAGGGGGGCGAGCGTTATCCGGATTCATTGGGCGTAAAGCGCTCGTAGGCGGTCCGTTAGGTCGGGAGTCAAATCCGGGGGGCTCAACCCCCCGCCCGCTCCCGATACCGGCGGACTTGAGTTTGGTAGGGGAAGGCGGAATTCCAAGTGTAGCGGTGGAATGCGCAGATATTTGGAAGAACACCGGTGGCGAAGGCGGCCTTCTGGGCCACAACTGACGCTGAGGAGCGAAAGCTAGGGGAGCGA
>MG|3|V4|F|12|95.92|Actinobacteria|Actinobacteria|Coriobacteriales|Coriobacteriaceae|Olsenella|sp.|
CGTAGGGGGCGAGCGTTATCCGGATTCATTGGGCGTAAAGCGCTCGTAGGCGGTCCGTTAGGTCGGGAGTCAAATCCGGGGGCTCAACCCCCGCCCGCTCCCGATACCGGCGGACTTGAGTTTGGTAGGGGAAGGCGGAATTCCAAGTGTAGCGGTGGAATGCGCAGATATTTGGAAGAACACCGGTGGCGAAGGCGGCCTCCTGGGCCACAACTGACGCTGAGGAGCGAAAGCTAGGGGAGCGA
>MG|3|V4|F|144|96.3|Actinobacteria|Actinobacteria|Coriobacteriales|Coriobacteriaceae|Olsenella|sp.|
CATAGGGGGCGAGCGTTATCCGGATTCATTGGGCGTAAAGCGCTCGTAGGCGGTCCGTTAGGTCGGGAGTCAAATCCGGGGGCTCAACCCCCGCCCGCTCCCGATACCGGCGGACTTGAGTTTGGTAGGGGAAGGCGGAATTCCAAGTGTAGCGGTGGAATGCGCAGATATTTGGAAGAACACCGGTGGCGAAGGCGGCCTTCTGGGCCACAACTGACGCTGAGGAGCGAAAGCTAGGGGAGCGA
>MG|3|V4|F|11|95.92|Actinobacteria|Actinobacteria|Coriobacteriales|Coriobacteriaceae|Olsenella|sp.|
CGTAGGGGGCGAGCGTTATCCGGATTCATTGGGCGTAAAGCGCTCGTAGGCGGTCCGTTAGGTCGGGAGTCAAATCCGGGGGCTCAACCCCCGCCCGCTCCCGATACCGGCGGACTTGAGTTTGGTAGGGGAAGGCGGAATTCCAAGTGTAGCAGTGGAATGCGCAGATATTTGGAAGAACACCGGTGGCGAAGGCGGCCTTCTGGGCCACAACTGACGCTGAGGAGCGAAAGCTAGGGGAGCGA
>MG|3|V4|R|60|95.93|Actinobacteria|Actinobacteria|Coriobacteriales|Coriobacteriaceae|Olsenella|sp.|
TCGCTCCCCTAGCTTTCGCTCCTCAGCGTCAGTTGTGGCCCAGAAGGCCGCCTTCGCCACCGGTGTTCTTCCAAATATCTGCGCATTCCACCGCTACACTTGGAATTCCGCCTTCCCCTACCAAACTCAAGTCCGCCGGTATCGGGAGCGGGCGGGGGTTGAGCCCCCCGGATTTGACTCCCGACCTAACGGACCGCCTACGAGCGCTTTACGCCCAATGAATCCGGATAACGCTCGCCCCCTACG
>MG|3|V4|F|13|93.47|Actinobacteria|Actinobacteria|Coriobacteriales|Coriobacteriaceae|Enorma|massiliensis|
CGTAGGGGGCGAGCGTTATCCGGATTCATTGGGCGTAAAGCGCGCGTAGGCGGCCGCGCAGGCGGGGGGTCAAATCCCGGGGCTCAACCCCGGGCCGCCCCCCGAACCGCGCGGCTTGGGTCCGGTAGGGGAGGGCGGAACACCCGGTGTAGCGGTGGAATGCGCAGATATTTGGAAGAACACCGGTGGCGAAGGCGGCCTTCTGGGCCACAACTGACGCTGAGGAGCGAAAGCTAGGGGAGCGA
>MG|3|V4|R|42|95.95|Actinobacteria|Actinobacteria|Coriobacteriales|Coriobacteriaceae|Collinsella|tanakaei|
TCGCTCCCCCAGCTTTCGCGCCTCAGCGTCGGTCTCGGCCCAGAGGGCCGCCTTCGCCACCGGTGTTCCACCCGATATCTGCGCATTCCACCGCTACACCGGGTGTTCCGCCCTCCCCTACCGGACCCAAGCCGCGCGGTTCGGGGGGGCGGCCCGGGGTTGAGCCCCGGGATTTGACCCCCCCGCCTGCGCGGCCGCCTACGCGCGCTTTACGCCCAATGAATCCGGATAACGCTCGCCCCCTACG
>MG|3|V4|F|30|96.73|Actinobacteria|Actinobacteria|Coriobacteriales|Coriobacteriaceae|Olsenella|sp.|
CGTAGGGGGCGAGCGTTATCCGGATTCATTGGGCGTAAAGCGCGCGTAGGCGGTCCGTTAGGTCGGGAGTCAAATCCGGGGGCTCAACCCCCGCCCGCTCCCGATACCGGCGGACTTGAGTTTGGTAGGGGAAGGCGGAATTCCAAGTGTAGCGGTGGAATGCGCAGATATTTGGAAGAACACCGGTGGCGAAGGCGGCCTTCTGGGCCACAACTGACGCTGAGGAGCGAAAGCTAGGGGAGCGA
>MG|3|V4|F|22|95.92|Actinobacteria|Actinobacteria|Coriobacteriales|Coriobacteriaceae|Olsenella|sp.|
CGTAGGGGGCGAGCGTTATCCGGATTCATTGGGCGTAAAGCGCTCGTAGGCGGTCCGTTAGGTCGGGAGTCAAATCCGGGGGCTCAACCCCCGCCCGCTCCCGATACCGGCGGACTTGAGTTTGGTAGGGGAAGGCGGAATTCCAAGTGTAGCGGTGGAATGCGCAGATATTTGGAAGAACACCGGTGGCGAAGGCGGCCTTCTGGGCCACAACTGACGCTGAGGAGCGAAGGCTAGGGGAGCGA
>MG|3|V4|F|14|95.93|Actinobacteria|Actinobacteria|Coriobacteriales|Coriobacteriaceae|Olsenella|sp.|
CGTAGGGGGCGAGCGTTATCCGGATTCATTGGGCGTAAAGCGCTCGTAGGCGGTCCGTTAGGTCGGGAGTCAAATCCGGGGGCTCAACCCCCGCCCGCTCCCGATACCGGCGGACTTGAGTTTGGTGAGGGGAAGGCGGAATTCCAAGTGTAGCGGTGGAATGCGCAGATATTTGGAAGAACACCGGTGGCGAAGGCGGCCTTCTGGGCCACAACTGACGCTGAGGAGCGAAAGCTAGGGGAGCGA
>MG|3|V4|F|89|96.33|Actinobacteria|Actinobacteria|Coriobacteriales|Coriobacteriaceae|Olsenella|sp.|
CGTAGGTGGCAAGCGTTATCCGGATTCATTGGGCGTAAAGCGCTCGTAGGCGGTCCGTTAGGTCGGGAGTCAAATCCGGGGGCTCAACCCCCGCCCGCTCCCGATACCGGCGGACTTGAGTTTGGTAGGGGAAGGCGGAATTCCAAGTGTAGCGGTGGAATGCGCAGATATTTGGAAGAACACCGGTGGCGAAGGCGGCCTTCTGGGCCACAACTGACGCTGAGGAGCGAAAGCTAGGGGAGCGA
>MG|3|V4|F|14|95.1|Actinobacteria|Actinobacteria|Coriobacteriales|Coriobacteriaceae|Olsenella|sp.|
CGTAGGGGGCGAGCGTTATCCGGATTCATTGGGCGTAAAGCGCTCGTAGGCGGTCCGTTAGGTCGGGAGTCAAATCCGGGGGCTCAACCCCCGCCCGCTCCCGATACCGGCGGACTTGAGTTTGGTAGGGGAAGGCGGAATTCCAAGTGTAGCGGTGGAATGCGCAGATATTTGGAAGAACACCGGTGGCGAAGGCGGCCCTCTGGGCCGAGACCGACGCTGAGGCGCGAAAGCTGGGGGAGCGA
>MG|3|V4|F|131|95.58|Actinobacteria|Actinobacteria|Coriobacteriales|Coriobacteriaceae|Collinsella|tanakaei|
CGTAGGGGGCGAGCGTTATCCGGATTCATTGGGCGTAAAGCGCGCGTAGGCGGCCGCGCAGGCGGGGGGGTCAAATCCCGGGGCTCAACCCCGGGCCGCCCCCCCGAACCGCGCGGCTTGGGTCCGGTAGGGGAGGGCGGAACACCCGGTGTAGCGGTGGAATGCGCAGATATCGGGTGGAACACCGGTGGCGAAGGCGGCCCTCTGGGCCGAGACCGACGCTGAGGCGCGAAAGCTGGGGGGAGCGAA
>MG|3|V4|R|59|96.34|Actinobacteria|Actinobacteria|Coriobacteriales|Coriobacteriaceae|Collinsella|tanakaei|
TCGCTCCCCCAGCTTTCGCGCCTCAGCGTCGGTCTCGGCCCAGAGGGCCGCCTTCGCCACCGGTGTTCCACCCGATATCTGCGCATTCCACCGCTACACCGGGTGTTCCGCCCTCCCCTACCGGACCCAAGCCGCGCGGTTCGGGGGGCGGCCCGGGGTTGAGCCCCGGGATTTGACCCCCCCGCCTGCGCGGCCGCCTACGCGCGCTTTACGCCCAATGAATCCGGATAACGCTCGCCCCCTACG
>MG|3|V4|F|241|95.95|Actinobacteria|Actinobacteria|Coriobacteriales|Coriobacteriaceae|Olsenella|sp.|
CGTAGGGGGGCGAGCGTTATCCGGATTCATTGGGCGTAAAGCGCTCGTAGGCGGTCCGTTAGGTCGGGAGTCAAATCCGGGGGCTCAACCCCCGCCCGCTCCCGATACCGGCGGACTTGAGTTTGGTAGGGGAAGGCGGAATTCCAAGTGTAGCGGTGGAATGCGCAGATATTTGGAAGAACACCGGTGGCGAAGGCGGCCTTCTGGGCCACAACTGACGCTGAGGAGCGAAAGCTAGGGGAGCGAA
>MG|3|V4|F|12|94.8|Actinobacteria|Actinobacteria|Coriobacteriales|Coriobacteriaceae|Collinsella|tanakaei|
CGTAGGGGGCGAGCGTTATCCGGATTCATTGGGCGTAAAGCGCGCGTAGGCGGCCGCGCAGGCGGGGGGGGTCAAATCCCGGGGGCTCAACCCCGGGCCGCCCCCCCGAACCGCGCGGCTTGGGTCCGGTAGGGGAGGGCGGAACACCCGGTGTAGCGGTGGAATGCGCAGATATCGGGTGGAACACCGGTGGCGAAGGCGGCCCTCTGGGCCGAGACCGACGCTGAGGCGCGAAAGCTGGGGGGAGCGA
>MG|3|V4|F|15|95.92|Actinobacteria|Actinobacteria|Coriobacteriales|Coriobacteriaceae|Olsenella|sp.|
CGTAGGGGGCGAGCGTTATCCGGATTCATTGGGCGTAAAGCGCTCGTAGGCGGTCCGTTAGGTCGGGAGTCAAATCCGGGGGCTCAACCCCCGCCCGCTCCCGATACCGGCGGACTTGAGTTTGGTAGGGGAAGGCGGAATTCCAAGTGTAGCGGTGGAATGCGCAGATATTTGGAAGAACACCGGCGGCGAAGGCGGCCTTCTGGGCCACAACTGACGCTGAGGAGCGAAAGCTAGGGGAGCGA
>MG|3|V4|R|44|95.56|Actinobacteria|Actinobacteria|Coriobacteriales|Coriobacteriaceae|Collinsella|tanakaei|
TCGCTCCCCCCAGCTTTCGCGCCTCAGCGTCGGTCTCGGCCCAGAGGGCCGCCTTCGCCACCGGTGTTCCACCCGATATCTGCGCATTCCACCGCTACACCGGGTGTTCCGCCCTCCCCTACCGGACCCAAGCCGCGCGGTTCGGGGGGGCGGCCCGGGGTTGAGCCCCGGGATTTGACCCCCCCGCCTGCGCGGCCGCCTACGCGCGCTTTACGCCCAATGAATCCGGATAACGCTCGCCCCCTACG
>MG|3|V4|R|11|95.47|Actinobacteria|Actinobacteria|Coriobacteriales|Coriobacteriaceae|Olsenella|sp.|
TTGCTCCCCACGCTTTCGAGCCTCAGCGTCAGTTGTGGCCCAGAAGGCCGCCTTCGCCACCGGTGTTCTTCCAAATATCTGCGCATTCCACCGCTACACTTGGAATTCCGCCTTCCCCTACCAAACTCAAGTCCGCCGGTATCGGGAGCGGGCGGGGGTTGAGCCCCCGGATTTGACTCCCGACCTAACGGACCGCCTACGAGCGCTTTACGCCCAATGAATCCGGATAACGCTCGCCCCCTACG
>MG|3|V4|F|99|96.3|Actinobacteria|Actinobacteria|Coriobacteriales|Coriobacteriaceae|Olsenella|sp.|
CGTAGGGGGCGAGCGTTATCCGGATTCATTGGGCGTAAAGCGCTCGTAGGCGGTCCGTTAGGTCGGGAGTCAAATCCGGGGGCTCAACCCCCGCCCGCTCCCGATACCGGCGGACTTGAGTTTGGTAGGGGAAGGCGGAATTCCAAGTGTAGCGGTGGAATGCGCAGATATTTGGAAGAACACCGGTGGCGAAGGCGGCCTTCTGGGCCACAACTGACGCTGAGGAGCGAAAGCTAGGGGAGCAA
>MG|3|V4|R|10|95.1|Actinobacteria|Actinobacteria|Coriobacteriales|Coriobacteriaceae|Olsenella|sp.|
TCGCTCCCCCAGCTTTCGCGCCTCAGCGTCGGTCTCGGCCCAGAGGGCCGCCTTCGCCACCGGTGTTCTTCCAAATATCTGCGCATTCCACCGCTACACTTGGAATTCCGCCTTCCCCTACCAAACTCAAGTCCGCCGGTATCGGGAGCGGGCGGGGGTTGAGCCCCCGGATTTGACTCCCGACCTAACGGACCGCCTACGAGCGCTTTACGCCCAATGAATCCGGATAACGCTCGCCCCCTACG
>MG|3|V4|R|23|95.56|Actinobacteria|Actinobacteria|Coriobacteriales|Coriobacteriaceae|Collinsella|tanakaei|
TCGCTCCCCCAGCTTTCGCGCCTCAGCGTCGGTCTCGGCCCAGAGGGCCGCCTTCGCCACCGGTGTTCCACCCGATATCTGCGCATTCCACCGCTACACCGGGTGTTCCGCCCTCCCCTACCGGACCCAAGCCGCGCGGTTCGGGGGGGCGGCCCGGGGTTGAGCCCCGGGATTTGACCCCCCCCGCCTGCGCGGCCGCCTACGCGCGCTTTACGCCCAATGAATCCGGATAACGCTCGCCCCCTACG
>MG|3|V4|F|21|95.95|Actinobacteria|Actinobacteria|Coriobacteriales|Coriobacteriaceae|Collinsella|tanakaei|
CGTAGGGGGCGAGCGTTATCCGGATTCATTGGGCGTAAAGCGCGCGTAGGCGGCCGCGCAGGCGGGGGGGGTCAAATCCCGGGGCTCAACCCCGGGCCGCCCCCCGAACCGCGCGGCTTGGGTCCGGTAGGGGAGGGCGGAACACCCGGTGTAGCGGTGGAATGCGCAGATATCGGGTGGAACACCGGTGGCGAAGGCGGCCCTCTGGGCCGAGACCGACGCTGAGGCGCGAAAGCTGGGGGAGCGA
>MG|3|V4|F|14|95.92|Actinobacteria|Actinobacteria|Coriobacteriales|Coriobacteriaceae|Olsenella|sp.|
CGTAGGGGGCGAGCGTTATCCGGATTCATTGGGCGTAAAGCGCTCGTAGGCGGTCCGTTAGGTCGGGAGTCAAATCCGGGGGCTCAACCCCCGCCCGCTCCCGATACCGGCGGACTTGAGTTTGGTAGGGGAAGGCGGAATTCCAAGTGTAGCGGTGGAATGCGCAGATATTTGGAAGAACACCGGTGGCGAAGGCGGCCTTCTGGGCCACAACTGACGCTGAGGAGCGAAAGCTAGGGGGGCGA
>MG|3|V4|R|11|95.92|Actinobacteria|Actinobacteria|Coriobacteriales|Coriobacteriaceae|Olsenella|sp.|
TCGCTCCCCTAGCTTTCGCTCCTCAGCGTCAGTTGTGGCCCAGAAGGCCGCCTTCGCCACCGGTGTTCTTCCAAATATCTGCGCATTCCACCGCTACACTTGGAATTCCGCCTTCCCCTACCAAACTCAAGTCCGCCGGTATCGGGAGCGGGCGGGGGTTGAGCCCCCGGATTTGACTCCCGACCTAACGGACCGCCTACGAGCGCTTTACGCCCAATGAATCCGGATAACGCTCGCCCCTACG
>MG|3|V4|F|16|95.18|Actinobacteria|Actinobacteria|Coriobacteriales|Coriobacteriaceae|Collinsella|tanakaei|
CGTAGGGGGCGAGCGTTATCCGGATTCATTGGGCGTAAAGCGCGCGTAGGCGGCCGCGCAGGCGGGGGGGTCAAATCCCGGGGCTCAACCCCGGGCCGCCCCCCCGAACCGCGCGGCTTGGGTCCGGTAGGGGAGGGCGGAACACCCGGTGTAGCGGTGGAATGCGCAGATATCGGGTGGAACACCGGTGGCGAAGGCGGCCCTCTGGGCCGAGACCGACGCTGAGGCGCGAAAAGCTGGGGGGAGCGA
>MG|3|V4|F|36|95.51|Actinobacteria|Actinobacteria|Coriobacteriales|Coriobacteriaceae|Olsenella|sp.|
CGTAGGGGGCGAGCGTTATCCGGATTCATTGGGCGTAAAGCGCTCGTAGGCGGTCCGTTAGGTCGGGAGTCAAATCCGGGGGCTCAACCCCCGCCCGCTCCCGATACCGGCGGACTTGAGTTTGGTAGGGGAAGGCGGAATTCCAAGTGTAGCGGTGGAATGCGCAGATATTTGGAAGAACACCGGTGGCGAAGGCGGCCTTCTGGGCCACAACTGACGCTGAGGAGCGAAAGCGTGGGGAGCGA
>MG|3|V4|F|17|95.93|Actinobacteria|Actinobacteria|Coriobacteriales|Coriobacteriaceae|Olsenella|sp.|
CGTAGGGGGCGAGCGTTATCCGGATTCATTGGGCGTAAAGCGCTCGTAGGCGGTCCGTTAGGTCGGGAGTCAAATCCGGGGGCTCAACCCCCGCCCGCTCCCGATACCGGCGGACTTGAGTTTGGTAGGGGGAAGGCGGAATTCCAAGTGTAGCGGTGGAATGCGCAGATATTTGGAAGAACACCGGTGGCGAAGGCGGCCTTCTGGGCCACAACTGACGCTGAGGAGCGAAAGCTAGGGGAGCGA
>MG|3|V4|F|101|96.34|Actinobacteria|Actinobacteria|Coriobacteriales|Coriobacteriaceae|Collinsella|tanakaei|
CGTAGGGGGCGAGCGTTATCCGGATTCATTGGGCGTAAAGCGCGCGTAGGCGGCCGCGCAGGCGGGGGGTCAAATCCCGGGGCTCAACCCCGGGCCGCCCCCCCGAACCGCGCGGCTTGGGTCCGGTAGGGGAGGGCGGAACACCCGGTGTAGCGGTGGAATGCGCAGATATCGGGTGGAACACCGGTGGCGAAGGCGGCCCTCTGGGCCGAGACCGACGCTGAGGCGCGAAAGCTGGGGGAGCGA
>MG|3|V4|F|12|95.93|Actinobacteria|Actinobacteria|Coriobacteriales|Coriobacteriaceae|Olsenella|sp.|
CGTAGGGGGCGAGCGTTATCCGGATTCATTGGGCGTAAAGCGCTCGTAGGCGGTCCGTTAGGTCGGGAGTCAAATCCGGGGGCTCAACCCCCGCCCGCTCCCGATACCGGCGGACTTGAGTTTGGTAGGGGAAGGCGGAATTCCAAGTGTAGCGGTGGAATGCGCAGATATTTGGAAGAACACCGGTGGCGAAGGCGGCCTTCTGGGCCACAACTGGACGCTGAGGAGCGAAAGCTAGGGGAGCGA
>MG|3|V4|F|11|95.93|Actinobacteria|Actinobacteria|Coriobacteriales|Coriobacteriaceae|Olsenella|sp.|
CGTAGGGGGCGAGCGTTATCCGGATTCATTGGGCGTAAAGCGCTCGTAGGCGGTCCGTTAGGTCGGGAGTCAAATCCGGGGGCTCAACCCCCGCCCGCTCCCGATACCGGGCGGACTTGAGTTTGGTAGGGGAAGGCGGAATTCCAAGTGTAGCGGTGGAATGCGCAGATATTTGGAAGAACACCGGTGGCGAAGGCGGCCTTCTGGGCCACAACTGACGCTGAGGAGCGAAAGCTAGGGGAGCGA
>MG|3|V4|R|74|95.92|Actinobacteria|Actinobacteria|Coriobacteriales|Coriobacteriaceae|Olsenella|sp.|
TCGCTCCCCTAGCTTTCGCTCCTCAGCGTCAGTTGTGGCCCAGAAGGCCGCCTTCGCCACCGGCGTTCTTCCAAATATCTGCGCATTCCACCGCTACACTTGGAATTCCGCCTTCCCCTACCAAACTCAAGTCCGCCGGTATCGGGAGCGGGCGGGGGTTGAGCCCCCGGATTTGACTCCCGACCTAACGGACCGCCTACGAGCGCTTTACGCCCAATGAATCCGGATAACGCTCGCCCCCTACG
>MG|3|V4|F|161|95.97|Actinobacteria|Actinobacteria|Coriobacteriales|Coriobacteriaceae|Collinsella|tanakaei|
CGTAGGGGGCGAGCGTTATCCGGATTCATTGGGCGTAAAGCGCGCGTAGGCGGCCGCGCAGGCGGGGGGTCAAATCCCGGGGCTCAACCCCGGGCCGCCCCCCCGAACCGCGCGGCTTGGGTCCGGTAGGGGAGGGCGGAACACCCGGTGTAGCGGTGGAATGCGCAGATATCGGGTGGAACACCGGTGGCGAAGGCGGCCCTCTGGGCCGAGACCGACGCTGAGGCGCGAAAGCTGGGGGGAGCGAA
>MG|3|V4|F|17|97.14|Actinobacteria|Actinobacteria|Coriobacteriales|Coriobacteriaceae|Collinsella / Enorma|tanakaei|
CGTAGGGGGCGAGCGTTATCCGGATTCATTGGGCGTAAAGCGCGCGTAGGCGGCCGCGCAGGCGGGGGGTCAAATCCCGGGGCTCAACCCCGGGCCGCCCCCCGAACCGCGCGGCTTGGGTCCGGTAGGGGAGGGTGGAATGCCCGGTGTAGCGGTGGAATGCGCAGATATCGGGCAGAACACCGGTGGCGAAGGCGGCCCTCTGGGCCGAGACCGACGCTGAGGCGCGAAAGCTGGGGGAGCGA
>MG|3|V4|R|10|95.53|Actinobacteria|Actinobacteria|Coriobacteriales|Coriobacteriaceae|Enorma|massiliensis|
TCGCTCCCCCCGGCTTTCGCGCCTCAGCGTCGGTGCCGGCCCAGAGGGCCGCCTTCGCCACCGGTGTTCCTCCCGATATCTGCGCATTCCACCGCTACACCGGGAATTCCACCCTCCCCTGCCGGACCCAAGCCGCGCGGTTCGGGGCGCGGGACGGGGTTGAGCCCCGCCATTTGACGCCCCGCCTGCGCGGCCGCCTACGCGCGCTTTACGCCCAATGAATCCGGATAACGCTCGCCCCCTACG
>MG|3|V4|F|12|95.92|Actinobacteria|Actinobacteria|Coriobacteriales|Coriobacteriaceae|Olsenella|sp.|
CGTAGGGGACGAGCGTTATCCGGATTCATTGGGCGTAAAGCGCTCGTAGGCGGTCCGTTAGGTCGGGAGTCAAATCCGGGGGCTCAACCCCCGCCCGCTCCCGATACCGGCGGACTTGAGTTTGGTAGGGGAAGGCGGAATTCCAAGTGTAGCGGTGGAATGCGCAGATATTTGGAAGAACACCGGTGGCGAAGGCGGCCTTCTGGGCCACAACTGACGCTGAGGAGCGAAAGCTAGGGGAGCGA
>MG|3|V4|F|15|95.06|Actinobacteria|Actinobacteria|Coriobacteriales|Coriobacteriaceae|Olsenella|sp.|
CGTAGGGGGCGAGCGTTATCCGGATTCATTGGGCGTAAAGCGCTCGTAGGCGGTCCGTTAGGTCGGGAGTCAAATCCGGGGGCTCAACCCCCGCCCGCTCCCGATACCGGCGGACTTGAGTTTGGTAGGGGAAGGCGGAATTCCAAGTGTAGCGGTGGAATGCGCAGATATTTGGAAGAACACCGGTGGCGAAGGCGGCCTTCTGGGCCACAACTGACGCTGAGGCTCGAAAGTGTGGGGAGCAA
>MG|3|V4|F|70|96.75|Actinobacteria|Actinobacteria|Coriobacteriales|Coriobacteriaceae|Collinsella|tanakaei|
CGTAGGGGGCGAGCGTTATCCGGATTCATTGGGCGTAAAGCGCGCGTAGGCGGCCGCGCAGGCGGGGGGTCAAATCCCGGGGCTCAACCCCGGGCCGCCCCCCCGAACCGCGCGGCTTGGGTCCGGTAGGGGAGGGTGGAATACCCGGTGTAGCGGTGGAATGCGCAGATATCGGGTAGAACACCGGTGGCGAAGGCGGCCCTCTGGGCCGAGACCGACGCTGAGGCGCGAAAGCTGGGGGAGCGA
>MG|3|V4|F|15|95.56|Actinobacteria|Actinobacteria|Coriobacteriales|Coriobacteriaceae|Olsenella|sp.|
CGTAGGGGGCGAGCGTTATCCGGATTCATTGGGCGTAAAGCGCTCGTAGGCGGTCCGTTAGGTCGGGAGTCAAATCCGGGGGCTCAACCCCCCGCCCGCTCCCGATACCGGCGGACTTGAGTTTGGTAGGGGAAGGCGGAATTCCAAGTGTAGCGGTGGAATGCGCAGATATTTGGAAGAACACCGGTGGCGAAGGCGGCCTTCTGGGCCACAACTGACGCTGAGGAGCGAAAGCTAGGGGGAGCGAA
>MG|3|V4|F|11|95.92|Actinobacteria|Actinobacteria|Coriobacteriales|Coriobacteriaceae|Olsenella|sp.|
CGTAGGGGGCGAGCGTTATCCGGATTCATTGGGCGTAAAGCGCTCGTAGGCGGTCCGTTAGGTCGGGGGTCAAATCCGGGGGCTCAACCCCCGCCCGCTCCCGATACCGGCGGACTTGAGTTTGGTAGGGGAAGGCGGAATTCCAAGTGTAGCGGTGGAATGCGCAGATATTTGGAAGAACACCGGTGGCGAAGGCGGCCTTCTGGGCCACAACTGACGCTGAGGAGCGAAAGCTAGGGGAGCGA
>MG|3|V4|R|3602|96.34|Actinobacteria|Actinobacteria|Coriobacteriales|Coriobacteriaceae|Olsenella|sp.|
TCGCTCCCCTAGCTTTCGCTCCTCAGCGTCAGTTGTGGCCCAGAAGGCCGCCTTCGCCACCGGTGTTCTTCCAAATATCTGCGCATTCCACCGCTACACTTGGAATTCCGCCTTCCCCTACCAAACTCAAGTCCGCCGGTATCGGGAGCGGGCGGGGGTTGAGCCCCCGGATTTGACTCCCGACCTAACGGACCGCCTACGAGCGCTTTACGCCCAATGAATCCGGATAACGCTCGCCCCCTACGT
>MG|3|V4|F|119|95.95|Actinobacteria|Actinobacteria|Coriobacteriales|Coriobacteriaceae|Olsenella|sp.|
CGTAGGGGGCGAGCGTTATCCGGATTCATTGGGCGTAAAGCGCTCGTAGGCGGTCCGTTAGGTCGGGAGTCAAATCCGGGGGCTCAACCCCCGCCCGCTCCCGATACCGGCGGACTTGAGTTTGGTAGGGGAAGGCGGAATTCCAAGTGTAGCGGTGGAATGCGCAGATATTTGGAAGAACACCGGTGGCGAAGGCGGCCTTCTGGGCCACAACTGACGCTGAGGAGCGAAAGCTAGGGGGAGCGAA
>MG|3|V4|R|52|96.3|Actinobacteria|Actinobacteria|Coriobacteriales|Coriobacteriaceae|Olsenella|sp.|
TCGCTCCCCTAGCTTTCGCTCCTCAGCGTCAGTTGTGGCCCAGAAGGCCGCCTTCGCCACCGGTGTTCTTCCAAATATCTGCGCATTCCACCGCTACACTTGGAATTCCGCCTTCCCCTACCAAACTCAAGTCCGCCGGTATCGGGAGCGGGCGGGGGTTGAGCCCCCGGATTTGACTCCCGACCTAACGGACCGCCTACGAGCGCTTTACGCCCAATGAATCCGGATAACGCTCGCCCCCTATG
>MG|3|V4|F|11|95.92|Actinobacteria|Actinobacteria|Coriobacteriales|Coriobacteriaceae|Olsenella|sp.|
CGTAGGGGGCGAGCGTTATCCGGATTCATTGGGCGTAAAGCGCTCGTAGGCGGTCCGTTAGGTCGGGAGTCAAATCCGGGGGCTCAACCCCCGCCCGCTCCCGATACCGGCGGACCTGAGTTTGGTAGGGGAAGGCGGAATTCCAAGTGTAGCGGTGGAATGCGCAGATATTTGGAAGAACACCGGTGGCGAAGGCGGCCTTCTGGGCCACAACTGACGCTGAGGAGCGAAAGCTAGGGGAGCGA
>MG|3|V4|F|12|95.92|Actinobacteria|Actinobacteria|Coriobacteriales|Coriobacteriaceae|Olsenella|sp.|
CGTAGGGGGCGAGCGTTATCCGGATTCATTGGGCGTAAAGCGCTCGTAGGCGGTCCGTTAGGTCGGGAGTCAAATCCGGGGGCTCAACCCCCGCCCGCTCCCGATACCGGCGGACTTGAGTTTGGTAGGGGAAGGCGGAATTCCAAGTGTAGCGGTGGAATGCGCAGATATTTGGAAGAACACCGGTGGCGAAGGCGGCCTTCTGGGCCACAACTGACGCTGAGGAGCGAAAGCTAGAGGAGCGA
>MG|3|V4|F|11|95.92|Actinobacteria|Actinobacteria|Coriobacteriales|Coriobacteriaceae|Olsenella|sp.|
CGTAGGGGGCGAGCGTTATCCGGATTCATTGGGCGTAAAGCGCTCGTAGGCGGTCCGTTAGGTCGGGAGTCAAATCCGGGGGCTCAACCCCCGCCCGCTCCCGATACCGGCGGACTTGAGTTTGGTAGGGGAAGGCGGAATTCCAAGTGTAGCGGTGGAATGCGTAGATATTTGGAAGAACACCGGTGGCGAAGGCGGCCTTCTGGGCCACAACTGACGCTGAGGAGCGAAAGCTAGGGGAGCGA
>MG|3|V4|F|976|95.95|Actinobacteria|Actinobacteria|Coriobacteriales|Coriobacteriaceae|Olsenella|sp.|
CGTAGGGGGCGAGCGTTATCCGGATTCATTGGGCGTAAAGCGCTCGTAGGCGGTCCGTTAGGTCGGGAGTCAAATCCGGGGGCTCAACCCCCCGCCCGCTCCCGATACCGGCGGACTTGAGTTTGGTAGGGGAAGGCGGAATTCCAAGTGTAGCGGTGGAATGCGCAGATATTTGGAAGAACACCGGTGGCGAAGGCGGCCTTCTGGGCCACAACTGACGCTGAGGAGCGAAAGCTAGGGGAGCGAA
>MG|3|V4|F|45|96.73|Actinobacteria|Actinobacteria|Coriobacteriales|Coriobacteriaceae|Olsenella|sp.|
CGTAGGGGGCAAGCGTTATCCGGATTCATTGGGCGTAAAGCGCTCGTAGGCGGTCCGTTAGGTCGGGAGTCAAATCCGGGGGCTCAACCCCCGCCCGCTCCCGATACCGGCGGACTTGAGTTTGGTAGGGGAAGGCGGAATTCCAAGTGTAGCGGTGGAATGCGCAGATATTTGGAAGAACACCGGTGGCGAAGGCGGCCTTCTGGGCCACAACTGACGCTGAGGAGCGAAAGCTAGGGGAGCGA
>MG|3|V4|F|40|93.47|Actinobacteria|Actinobacteria|Coriobacteriales|Coriobacteriaceae|Olsenella|sp.|
CGTAGGGGGCGAGCGTTATCCGGATTCATTGGGCGTAAAGCGCTCGTAGGCGGTCCGTTAGGTCGGGAGTCAAATCCGGGGGCTCAACCCCCGCCCGCTCCCGATACCGGCGGACTTGAGTTTGGTAGGGGAAGGCGGAATTCCAAGTGTAGCGGTGGAATGCGCAGATATCGGGTGGAACACCGGTGGCGAAGGCGGCCCTCTGGGCCGAGACCGACGCTGAGGCGCGAAAGCTGGGGGAGCGA
>MG|3|V4|R|23|95.47|Actinobacteria|Actinobacteria|Coriobacteriales|Coriobacteriaceae|Olsenella|sp.|
TTGCTCCCCACGCTTTCGCTCCTCAGCGTCAGTTGTGGCCCAGAAGGCCGCCTTCGCCACCGGTGTTCTTCCAAATATCTGCGCATTCCACCGCTACACTTGGAATTCCGCCTTCCCCTACCAAACTCAAGTCCGCCGGTATCGGGAGCGGGCGGGGGTTGAGCCCCCGGATTTGACTCCCGACCTAACGGACCGCCTACGAGCGCTTTACGCCCAATGAATCCGGATAACGCTCGCCCCCTACG
>MG|3|V4|F|11|95.92|Actinobacteria|Actinobacteria|Coriobacteriales|Coriobacteriaceae|Olsenella|sp.|
CGTAGGGGGCGAGCGTTATCCGGATTCATTGGGCGTAAAGCGCTCGTAGGCGGTCCGTTAGGTCGGGAGTCAAATCCGGGGGCTCAACCCCCGCCCGCTCCCGATACCGGCGGACTTGAGTTTGGTAGGGGAAGGCGGAATTCCAAGCGTAGCGGTGGAATGCGCAGATATTTGGAAGAACACCGGTGGCGAAGGCGGCCTTCTGGGCCACAACTGACGCTGAGGAGCGAAAGCTAGGGGAGCGA
>MG|3|V4|F|14|95.92|Actinobacteria|Actinobacteria|Coriobacteriales|Coriobacteriaceae|Olsenella|sp.|
CGTAGGGGGCGAGCGTTATCCGGATTCATTGGGCGTAAAGCGCTCGTAGGCGGTCCGTTAGGTCGGGAGTCAAATCCGGGGGCTCAACCCCCGCCCGCTCCCGATACCGGCGGACTTGAGTTTGGTAGGGGAAGGCGGAATTCCAAGTGTAGCGGTGGAATGCGCAGATATTTGGAAGGACACCGGTGGCGAAGGCGGCCTTCTGGGCCACAACTGACGCTGAGGAGCGAAAGCTAGGGGAGCGA
>MG|3|V4|R|11|94.33|Actinobacteria|Actinobacteria|Coriobacteriales|Coriobacteriaceae|Enterorhabdus|caecimuris|
TTCGCTCCCCCAGCTTTCGCGCCTCAGCGTCAGTGTCGGCCCAGAGGGCTGCCTTCGCCATCGGTGTTCTTCCCGATATCTGCGCATTCCACCGCTACACCGGGAATTCCACCCTCCTCTACCGAACTCGAGCCGACCAGTTCGGAACCCGGCCGCGGGGTTGAGCCCCGGGATTAGAGGTTCCGCTTGATCGGCCGCCTGCGCGCGCTTTACGCCCAATGAATCCGGATAACGCTCGCCCCCTACG
>MG|3|V4|R|20|95.51|Actinobacteria|Actinobacteria|Coriobacteriales|Coriobacteriaceae|Olsenella|sp.|
TCGCTCCCCTAGCTTTCGCTCCTCAGCGTCAGTTGTGGCCCAGAAGGCCGCCTTCGCCACCGGCGTCTTCCAAATATCTGCGCATTCCACCGCTACACTTGGAATTCCGCCTTCCCCTACCAAACTCAAGTCCGCCGGTATCGGGAGCGGGCGGGGGTTGAGCCCCCGGATTTGACTCCCGACCTAACGGACCGCCTACGAGCGCTTTACGCCCAATGAATCCGGATAACGCTCGCCCCCTACG
>MG|3|V4|R|24|96.75|Actinobacteria|Actinobacteria|Coriobacteriales|Coriobacteriaceae|Collinsella|tanakaei|
TCGCTCCCCCAGCTTTCGCGCCTCAGCGTCGGTCTCGGCCCAGAGGGCCGCCTTCGCCACCGGTGTTCTACCCGATATCTGCGCATTCCACCGCTACACCGGGTATTCCACCCTCCCCTACCGGACCCAAGCCGCGCGGTTCGGGGGGGCGGCCCGGGGTTGAGCCCCGGGATTTGACCCCCCGCCTGCGCGGCCGCCTACGCGCGCTTTACGCCCAATGAATCCGGATAACGCTCGCCCCCTACG
>MG|3|V4|F|13|95.55|Actinobacteria|Actinobacteria|Coriobacteriales|Coriobacteriaceae|Olsenella|sp.|
CGTAGGGGGCGAGCGTTATCCGGATTCATTGGGCGTAAAGCGCTCGTAGGCGGTCCGTTAGGTCGGGAGTCAAATCCGGGGGCTCAACCCCCGCCCGCTCCCGATACCGGCGGACTTGAGTTTGGGTAGGGGAAGGCGGAATTCCAAGTGTAGCGGTGGAATGCGCAGATATTTGGAAGAACACCGGTGGGCGAAGGCGGCCTTCTGGGCCACAACTGACGCTGAGGAGCGAAAGCTAGGGGAGCGA
>MG|3|V4|F|59|95.53|Actinobacteria|Actinobacteria|Coriobacteriales|Coriobacteriaceae|Olsenella|sp.|
CGTAGGGGGCGAGCGTTATCCGGATTCATTGGGCGTAAAGCGCTCGTAGGCGGTCCGTTAGGTCGGGAGTCAAATCCGGGGGCTCAACCCCCCGCACGCTCCCGATACCGGCGGACTTGAGTTTGGTAGGGGAAGGCGGAATTCCAAGTGTAGCGGTGGAATGCGCAGATATTTGGAAGAACACCGGTGGCGAAGGCGGCCTTCTGGGCCACAACTGACGCTGAGGAGCGAAAGCTAGGGGAGCGA
>MG|3|V4|F|10|95.92|Actinobacteria|Actinobacteria|Coriobacteriales|Coriobacteriaceae|Olsenella|sp.|
CGTAGGGGGCGAGCGTTATCCGGATTCATTGGGCGTAAAGCGCTCGTAGGCGGTCCGTTAGGTCGGGAGTCAAATCCGGGGGCTCAACCCCCGCCCGCTCCCGATACCGGCGGACTTGAGTTTGGTAGGGGAAGGCGGAATTCCAAGTGTAGCGGCGGAATGCGCAGATATTTGGAAGAACACCGGTGGCGAAGGCGGCCTTCTGGGCCACAACTGACGCTGAGGAGCGAAAGCTAGGGGAGCGA
>MG|3|V4|F|10|95.92|Actinobacteria|Actinobacteria|Coriobacteriales|Coriobacteriaceae|Olsenella|sp.|
CGTAGGGGGCGAGCGTTATCCGGATTCATTGGGCGTAAAGCGCTCGTAGGCGGTCCGTTAGGTCGGGAGTCAAATCCGGGGGCTCAACCCCCGCCCGCTCCCGATACCGGCGGACTTGAGTTTGGTAGGGGAAGGCGGAATTCCAAGTGTAGTGGTGGAATGCGCAGATATTTGGAAGAACACCGGTGGCGAAGGCGGCCTTCTGGGCCACAACTGACGCTGAGGAGCGAAAGCTAGGGGAGCGA
>MG|3|V4|F|17|95.55|Actinobacteria|Actinobacteria|Coriobacteriales|Coriobacteriaceae|Olsenella|sp.|
CGTAGGGGGCGAGCGTTATCCGGATTCATTGGGCGTAAAGCGCTCGTAGGCGGTCCGTTAGGTCGGGAGTCAAATCCGGGGGCTCAACCCCCCGCCCGCTCCCGATACCGGCGGACTTGAGTTTGGTAGGGGAAGGCGGAATTCCAAGTGTAGCGGTGGAATGCGCAGATATTTGGAAGAACACCGGTGGGCGAAGGCGGCCTTCTGGGCCACAACTGACGCTGAGGAGCGAAAGCTAGGGGAGCGA
>MG|3|V4|R|52|96.34|Actinobacteria|Actinobacteria|Coriobacteriales|Coriobacteriaceae|Collinsella|tanakaei|
TCGCTCCCCCAGCTTTCGCGCCTCAGCGTCGGTCTCGGCCCAGAGGGCCGCCTTCGCCACCGGTGTTCCACCCGATATCTGCGCATTCCACCGCTACACCGGGTGTTCCGCCCTCCCCTACCGGACCCAAGCCGCGCGGTTCGGGGGGGCGGCCCGGGGTTGAGCCCCGGGATTTGACCCCCCGCCTGCGCGGCCGCCTACGCGCGCTTTACGCCCAATGAATCCGGATAACGCTCGCCCCCTACG
>MG|3|V4|R|14|95.92|Actinobacteria|Actinobacteria|Coriobacteriales|Coriobacteriaceae|Olsenella|sp.|
TCGCTCCCCTAGCTTTCGCTCCTCAGCGTCAGTTGTGGCCCAGAAGGCCGCCTTCGCCACCGGTGTTCTTCCAAATATCTGCGCATTCCACCGCTACACTTGGAATTCCGCCTTCCCCTACCAAACTCAAGTCCGCCGGTATCGGGAGCGGGCGGGGGTTGAGCCCCCGGATTTGACTCCCGACCTAACGGACCGCCTACGAGCGCTTTACGCCCAATAAATCCGGATAACGCTTGCCACCTACG
>MG|3|V4|F|11|96.34|Actinobacteria|Actinobacteria|Coriobacteriales|Coriobacteriaceae|Olsenella|sp.|
CGTAGGGGGCAAGCGTTATCCGGATTCATTGGGCGTAAAGCGCTCGTAGGCGGTCCGTTAGGTCGGGAGTCAAATCCGGGGGCTCAACCCCCCGCCCGCTCCCGATACCGGCGGACTTGAGTTTGGTAGGGGAAGGCGGAATTCCAAGTGTAGCGGTGGAATGCGCAGATATTTGGAAGAACACCGGTGGCGAAGGCGGCCTTCTGGGCCACAACTGACGCTGAGGAGCGAAAGCTAGGGGAGCGA
>MG|3|V4|F|29|95.92|Actinobacteria|Actinobacteria|Coriobacteriales|Coriobacteriaceae|Enorma|massiliensis|
CGTAGGGGGCGAGCGTTATCCGGATTCATTGGGCGTAAAGCGCGCGTAGGCGGCCGCGCAGGCGGGGCGTAAAACCGCGGGGCTCAACCCCGCGCCGCGCCCCGAACCGCGCGGCTTGGGTCCGGCAGGGGAGGGTGGAACACCCGGTGTAGCGGTGGAATGCGCAGATATCGGGTGGAACACCGGTGGCGAAGGCGGCCCTCTGGGCCGGCACCGACGCTGAGGCGCGAAAGCTGGGGGAGCGA
>MG|3|V4|F|21|96.33|Actinobacteria|Actinobacteria|Coriobacteriales|Coriobacteriaceae|Olsenella|sp.|
CGTAGGGGGCTAGCGTTATCCGGATTCATTGGGCGTAAAGCGCTCGTAGGCGGTCCGTTAGGTCGGGAGTCAAATCCGGGGGCTCAACCCCCGCCCGCTCCCGATACCGGCGGACTTGAGTTTGGTAGGGGAAGGCGGAATTCCAAGTGTAGCGGTGGAATGCGCAGATATTTGGAAGAACACCGGTGGCGAAGGCGGCCTTCTGGGCCACAACTGACGCTGAGGAGCGAAAGCTAGGGGAGCGA
>MG|3|V4|F|40|95.14|Actinobacteria|Actinobacteria|Coriobacteriales|Coriobacteriaceae|Olsenella|sp.|
CGTAGGGGGCGAGCGTTATCCGGATTCATTGGGCGTAAAGCGCTCGTAGGCGGTCCGTTAGGTCGGGAGTCAAATCCGGGGGGCTCAACCCCCCGCACGCTCCCGATACCGGCGGACTTGAGTTTGGTAGGGGAAGGCGGAATTCCAAGTGTAGCGGTGGAATGCGCAGATATTTGGAAGAACACCGGTGGCGAAGGCGGCCTTCTGGGCCACAACTGACGCTGAGGAGCGAAAGCTAGGGGAGCGA
>MG|3|V4|F|20|94.72|Actinobacteria|Actinobacteria|Coriobacteriales|Coriobacteriaceae|Olsenella|sp.|
CGTAGGGGGCGAGCGTTATCCGGATTCATTGGGCGTAAAGCGCGCGTAGGCGGCCGCGCAGGCGGGGGGTCAAATCCGGGGGCTCAACCCCCGCCCGCTCCCGATACCGGCGGACTTGAGTTTGGTAGGGGAAGGCGGAATTCCAAGTGTAGCGGTGGAATGCGCAGATATTTGGAAGAACACCGGTGGCGAAGGCGGCCTTCTGGGCCACAACTGACGCTGAGGAGCGAAAGCTAGGGGAGCGA
>MG|3|V4|F|148|96.75|Actinobacteria|Actinobacteria|Coriobacteriales|Coriobacteriaceae|Collinsella|tanakaei|
CGTAGGGGGCGAGCGTTATCCGGATTCATTGGGCGTAAAGCGCGCGTAGGCGGCCGCGCAGGCGGGGGGTCAAATCCCGGGGCTCAACCCCGGGCCGCCCCCCGAACCGCGCGGCTTGGGTCCGGTAGGGGAGGGCGGAACACCCGGTGTAGCGGTGGAATGCGCAGATATCGGGTGGAACACCGGTGGCGAAGGCGGCCCTCTGGGCCGAGACCGACGCTGAGGCGCGAAAGCTGGGGGAGCGAA
>MG|3|V4|R|37|96.34|Actinobacteria|Actinobacteria|Coriobacteriales|Coriobacteriaceae|Collinsella|tanakaei|
TCGCTCCCCCCAGCTTTCGCGCCTCAGCGTCGGTCTCGGCCCAGAGGGCCGCCTTCGCCACCGGTGTTCCACCCGATATCTGCGCATTCCACCGCTACACCGGGTGTTCCGCCCTCCCCTACCGGACCCAAGCCGCGCGGTTCGGGGGGCGGCCCGGGGTTGAGCCCCGGGATTTGACCCCCCGCCTGCGCGGCCGCCTACGCGCGCTTTACGCCCAATGAATCCGGATAACGCTCGCCCCCTACG
>MG|3|V4|F|8845|96.34|Actinobacteria|Actinobacteria|Coriobacteriales|Coriobacteriaceae|Olsenella|sp.|
CGTAGGGGGCGAGCGTTATCCGGATTCATTGGGCGTAAAGCGCTCGTAGGCGGTCCGTTAGGTCGGGAGTCAAATCCGGGGGCTCAACCCCCGCCCGCTCCCGATACCGGCGGACTTGAGTTTGGTAGGGGAAGGCGGAATTCCAAGTGTAGCGGTGGAATGCGCAGATATTTGGAAGAACACCGGTGGCGAAGGCGGCCTTCTGGGCCACAACTGACGCTGAGGAGCGAAAGCTAGGGGAGCGAA
>MG|3|V4|F|61|95.93|Actinobacteria|Actinobacteria|Coriobacteriales|Coriobacteriaceae|Olsenella|sp.|
CGTAGGGGGCGAGCGTTATCCGGATTCATTGGGCGTAAAGCGCTCGTAGGCGGTCCGTTAGGTCGGGAGTCAAATCCGGGGGCTCCAACCCCCGCCCGCTCCCGATACCGGCGGACTTGAGTTTGGTAGGGGAAGGCGGAATTCCAAGTGTAGCGGTGGAATGCGCAGATATTTGGAAGAACACCGGTGGCGAAGGCGGCCTTCTGGGCCACAACTGACGCTGAGGAGCGAAAGCTAGGGGAGCGA
>MG|3|V4|F|11|95.92|Actinobacteria|Actinobacteria|Coriobacteriales|Coriobacteriaceae|Olsenella|sp.|
CGTAGGGGGCGAGCGTTATCCGGATTCATTGGGCGTAAAGCGCTCGTAGGCGGTCCGTTAGGTCGGGAGTCAAATCCGGGGGCTCAGCCCCCGCCCGCTCCCGATACCGGCGGACTTGAGTTTGGTAGGGGAAGGCGGAATTCCAAGTGTAGCGGTGGAATGCGCAGATATTTGGAAGAACACCGGTGGCGAAGGCGGCCTTCTGGGCCACAACTGACGCTGAGGAGCGAAAGCTAGGGGAGCGA
>MG|3|V4|F|13|94.74|Actinobacteria|Actinobacteria|Coriobacteriales|Coriobacteriaceae|Enterorhabdus|caecimuris|
CGTAGGGGGCGAGCGTTATCCGGATTCATTGGGCGTAAAGCGCGCGCAGGCGGCCGGCCAAGCGGAACCTCTAATCCCGGGGCTCAACCCCGCGGCCGGGTTCCGAACTGGCCGGCTCGAGTTCGGTAGAGGAGGGTGGAATTCCCGGTGTAGCGGTGGAATGCGCAGATATCGGGAAGAACACCGATGGCGAAGGCAGCCCTCTGGGCCGACACTGACGCTGAGGCGCGAAAGCTGGGGGAGCGAAA
>MG|3|V4|R|49|95.92|Actinobacteria|Actinobacteria|Coriobacteriales|Coriobacteriaceae|Enorma|massiliensis|
TCGCTCCCCCGGCTTTCGCGCCTCAGCGTCGGTGCCGGCCCAGAGGGCCGCCTTCGCCACCGGTGTTCCTCCCGATATCTGCGCATTCCACCGCTACACCGGGAATTCCACCCTCCCCTGCCGGACCCAAGCCGCGCGGTTCGGGGCGCGGGACGGGGTTGAGCCCCGCCATTTGACGCCCCGCCTGCGCGGCCGCCTACGCGCGCTTTACGCCCAATGAATCCGGATAACGCTCGCCCCCTACG
>MG|3|V4|F|149|95.95|Actinobacteria|Actinobacteria|Coriobacteriales|Coriobacteriaceae|Olsenella|sp.|
CGTAGGGGGCGAGCGTTATCCGGATTCATTGGGCGTAAAGCGCTCGTAGGCGGTCCGTTAGGTCGGGAGTCAAATCCGGGGGGCTCAACCCCCGCCCGCTCCCGATACCGGCGGACTTGAGTTTGGTAGGGGAAGGCGGAATTCCAAGTGTAGCGGTGGAATGCGCAGATATTTGGAAGAACACCGGTGGCGAAGGCGGCCTTCTGGGCCACAACTGACGCTGAGGAGCGAAAGCTAGGGGAGCGAA
>MG|3|V4|F|17|96.33|Actinobacteria|Actinobacteria|Coriobacteriales|Coriobacteriaceae|Olsenella|sp.|
CGTAGGGGGCGAGCGTTATCCGGATTCATTGGGCGTAAAGCGCTCGTAGGCGGTCCGTTAGGTCGGGAGTCAAATCCGGGGGCTCAACCCCCGCCCGCTCCCGATACCGGCGGACTTGAGTTGGTAGGGGAAGGCGGAATTCCAAGTGTAGCGGTGGAATGCGCAGATATTTGGAAGAACACCGGTGGCGAAGGCGGCCTTCTGGGCCACAACTGACGCTGAGGAGCGAAAGCTAGGGGAGCGA
>MG|3|V4|R|63|96.73|Actinobacteria|Actinobacteria|Coriobacteriales|Coriobacteriaceae|Collinsella|tanakaei|
TCGCTCCCCCAGCTTTCGCGCCTCAGCGTCGGTCTCGGCCCAGAGGGCCGCCTTCGCCACCGGTGTTCCACCCGATATCTGCGCATTCCACCGCTACACCGGGTGTTCCGCCCTCCCCTACCGGACCCAAGCCGCGCGGTTCGGGGGGCGGCCCGGGGTTGAGCCCCGGGATTTGACCCCCCGCCTGCGCGGCCGCCTACGCGCGCTTTACGCCCAATGAATCCGGATAACGCTCGCCCCCTACG
>MG|3|V4|R|301|95.92|Actinobacteria|Actinobacteria|Coriobacteriales|Coriobacteriaceae|Olsenella|sp.|
TCGCTCCCCTAGCTTTCGCTCCTCAGCGTCAGTTGTGGCCCAGAAGGCCGCCTTCGCCACCGGTGTTCTTCCAAATATCTGCGCATTCCACCGCTACACTTGGAATTCCGCCTTCCCCTACCAAACTCAAGTCCGCCGGTATCGGGAGCGTGCGGGGGTTGAGCCCCCGGATTTGACTCCCGACCTAACGGACCGCCTACGAGCGCTTTACGCCCAATGAATCCGGATAACGCTCGCCCCCTACG
>MG|3|V4|F|119|96.34|Actinobacteria|Actinobacteria|Coriobacteriales|Coriobacteriaceae|Collinsella|tanakaei|
CGTAGGGGGCGAGCGTTATCCGGATTCATTGGGCGTAAAGCGCGCGTAGGCGGCCGCGCAGGCGGGGGGTCAAATCCCGGGGCTCAACCCCGGGCCGCCCCCCGAACCGCGCGGCTTGGGTCCGGTAGGGGAGGGCGGAACACCCGGTGTAGCGGTGGAATGCGCAGATATCGGGTGGAACACCGGTGGCGAAGGCGGCCCTCTGGGCCGAGACCGACGCTGAGGCGCGAAAGCTGGGGGGAGCGA
>MG|3|V4|F|13|94.33|Actinobacteria|Actinobacteria|Coriobacteriales|Coriobacteriaceae|Enterorhabdus|caecimuris|
CGTAGGGGGCGAGCGTTATCCGGATTCATTGGGCGTAAAGCGCGCGCAGGCGGCCGATCAAGCGGAACCTCTAATCCCCGGGGCTCAACCCCGCGGCCGGGTTCCGAACTGGTCGGCTCGAGTTCGGTAGAGGAGGGTGGAATTCCCGGTGTAGCGGTGGAATGCGCAGATATCGGGAAGAACACCGATGGCGAAGGCAGCCCTCTGGGCCGACACTGACGCTGAGGCGCGAAAGCTGGGGGAGCGA
>MG|3|V4|F|63|96.33|Actinobacteria|Actinobacteria|Coriobacteriales|Coriobacteriaceae|Enorma|massiliensis|
CGTAGGGGGCGAGCGTTATCCGGATTCATTGGGCGTAAAGCGCGCGTAGGCGGCCGCGCAGGCGGGGCGTAAAATGCCGGGGCTCAACCCCGGCCCGCGCCCCGAACCGCGCGGCTTGGGTCCGGCAGGGGAGGGTGGAACACCCGGTGTAGCGGTGGAATGCGCAGATATCGGGTGGAACACCGGTGGCGAAGGCGGCCCTCTGGGCCGGCACCGACGCTGAGGCGCGAAAGCTGGGGGAGCGA
>MG|3|V4|F|12|95.88|Actinobacteria|Actinobacteria|Coriobacteriales|Coriobacteriaceae|Olsenella|sp.|
CGTAGGGGGCGAGCGTTATCCGGATTCATTGGGCGTAAAGCGCTCGTAGGCGGTCCGTTAGGTCGGGAGTCAAATCCGGGGGCTCAACCCCCGCCCGCTCCCGATACCGGCGGACTTGAGTTTGGTAGGGGAAGGCGGAATTCCAAGTGTAGCGGTGGAATGCGCAGATATTTGGAAGAACACCGGTGGCGAAGGCGGCCTTCTGGGCCACAACTGACGCTGAGGCGCGAAAGCGTGGGGAGCAA
>MG|3|V4|F|38|95.92|Actinobacteria|Actinobacteria|Coriobacteriales|Coriobacteriaceae|Olsenella|sp.|
CGTAGGTGGCAAGCGTTGTCCGGATTCATTGGGCGTAAAGCGCTCGTAGGCGGTCCGTTAGGTCGGGAGTCAAATCCGGGGGCTCAACCCCCGCCCGCTCCCGATACCGGCGGACTTGAGTTTGGTAGGGGAAGGCGGAATTCCAAGTGTAGCGGTGGAATGCGCAGATATTTGGAAGAACACCGGTGGCGAAGGCGGCCTTCTGGGCCACAACTGACGCTGAGGAGCGAAAGCTAGGGGAGCGA
>MG|3|V4|F|18|94.31|Actinobacteria|Actinobacteria|Coriobacteriales|Coriobacteriaceae|Olsenella|sp.|
CGTAGGGGGCGAGCGTTATCCGGATTCATTGGGCGTAAAGCGCGCGTAGGCGGCCGCGCAGGCGGGGGGTCAAATCCCGGGGCTCAACCCCCGCCCGCTCCCGATACCGGCGGACTTGAGTTTGGTAGGGGAAGGCGGAATTCCAAGTGTAGCGGTGGAATGCGCAGATATTTGGAAGAACACCGGTGGCGAAGGCGGCCTTCTGGGCCACAACTGACGCTGAGGAGCGAAAGCTAGGGGAGCGA
>MG|3|V4|F|11|95.58|Actinobacteria|Actinobacteria|Coriobacteriales|Coriobacteriaceae|Collinsella|tanakaei|
CGTAGGGGGGCGAGCGTTATCCGGATTCATTGGGCGTAAAGCGCGCGTAGGCGGCCGCGCAGGCGGGGGGGTCAAATCCCGGGGCTCAACCCCGGGCCGCCCCCCCGAACCGCGCGGCTTGGGTCCGGTAGGGGAGGGCGGAACACCCGGTGTAGCGGTGGAATGCGCAGATATCGGGTGGAACACCGGTGGCGAAGGCGGCCCTCTGGGCCGAGACCGACGCTGAGGCGCGAAAGCTGGGGGAGCGAA
>MG|3|V4|R|14|96.36|Actinobacteria|Actinobacteria|Coriobacteriales|Coriobacteriaceae|Collinsella|tanakaei|
TCGCTCCCCCAGCTTTCGCGCCTCAGCGTCGGTCTCGGCCCAGAGGGCCGCCTTCGCCACCGGTGTTCTACCCGATATCTGCGCATTCCACCGCTACACCGGGTATTCCACCCTCCCCTACCGGACCCAAGCCGCGCGGTTCGGGGGGGCGGCCCGGGGTTGAGCCCCGGGATTTGACCCCCCCGCCTGCGCGGCCGCCTACGCGCGCTTTACGCCCAATGAATCCGGATAACGCTCGCCCCCTACG
>MG|3|V4|F|10|95.55|Actinobacteria|Actinobacteria|Coriobacteriales|Coriobacteriaceae|Olsenella|sp.|
CGTAGGTGGCAAGCGTTATCCGGATTCATTGGGCGTAAAGCGCTCGTAGGCGGTCCGTTAGGTCGGGAGTCAAATCCGGGGGGCTCAACCCCCCGCCCGCTCCCGATACCGGCGGACTTGAGTTTGGTAGGGGAAGGCGGAATTCCAAGTGTAGCGGTGGAATGCGCAGATATTTGGAAGAACACCGGTGGCGAAGGCGGCCTTCTGGGCCACAACTGACGCTGAGGAGCGAAAGCTAGGGGAGCGA
>MG|3|V4|F|352|95.93|Actinobacteria|Actinobacteria|Coriobacteriales|Coriobacteriaceae|Olsenella|sp.|
CGTAGGGGGCGAGCGTTATCCGGATTCATTGGGCGTAAAGCGCTCGTAGGCGGTCCGTTAGGTCGGGAGTCAAATCCGGGGGCTCAACCCCCGCCCGCTCCCGATACCGGCGGACTTGAGTTTGGTAGGGGAAGGCGGAATTCCAAGTGTAGCGGTGGAATGCGCAGATATTTGGAAGAACACCGGTGGGCGAAGGCGGCCTTCTGGGCCACAACTGACGCTGAGGAGCGAAAGCTAGGGGAGCGA
>MG|3|V4|R|20|96.73|Actinobacteria|Actinobacteria|Coriobacteriales|Coriobacteriaceae|Olsenella|sp.|
TCGCTCCCCTAGCTTTCGCTCCTCAGCGTCAGTTGTGGCCCAGAAGGCCGCCTTCGCCACCGGTGTTCTTCCAAATATCTGCGCATTCCACCGCTACACTTGGAATTCCGCCTTCCCCTACCAAACTCAAGTCCGCCGGTATCGGGAGCGGGCGGGGGTTGAGCCCCCGGATTTGACTCCCGACCTAACGGACCGCCTACGAGCGCTTTACGCCCAATGAATCCGGATAACGCTTGCCCCCTACG
>MG|3|V4|F|10|95.92|Actinobacteria|Actinobacteria|Coriobacteriales|Coriobacteriaceae|Olsenella|sp.|
CGTAGGGGGCGAGCGTTATCCGGATTCATTGGGCGTAAAGCGCTCGTAGGCGGTCCGTTAGGTCGGGAGTCAAATCCGGGGGCTCAACCCCCGCCCGCTCCCGATACCGGCGGACTTGAGTTTGGTAGGGGAAGGCGGAATTCCAAGTGTAGCGGTGGAATGCGCAGATATTTGGAAGAACACCGGTGGCGAAGGCGGCCTTCTGGACCACAACTGACGCTGAGGAGCGAAAGCTAGGGGAGCGA
>MG|3|V4|F|29|96.33|Actinobacteria|Actinobacteria|Coriobacteriales|Coriobacteriaceae|Olsenella|sp.|
CGTAGGGGGCGAGCGTTATCCGGATTCATTGGGCGTAAAGCGCTCGTAGGCGGTCCGTTAGGTCGGGAGTCAAATCCGGGGGCTCAACCCCCGCCCGCTCCCGATACCGGCGGACTTGAGTTTGGTAGGGGAAGGCGGAATTCCAAGTGTAGCGGTGGAATGCGCAGATATTTGGAAGAACACCGGTGGCGAAGGCGGCCTTCTGGGCCACAACTGACGCTGAGGCGCGAAAGCTGGGGGAGCGA
>MG|3|V4|F|10|95.92|Actinobacteria|Actinobacteria|Coriobacteriales|Coriobacteriaceae|Olsenella|sp.|
CGTAGGGGGCGAGCGTTATCCGGATTCATTGGGCGTAAAGCGCTCGTAGGCGGTCCGTTAGGTCGGGAGTCAAATCCGGGGGCTCAACCCCCGCCCGCTCCCGATACCGGCGGACTTGAGTTTGGTAGGGGAAGGCGGAATTCCAAGTGTAGCGGTGGAATGCGCAGATATTTGGAAGAACACCGGTGGCGAAGGCGACCTTCTGGGCCACAACTGACGCTGAGGAGCGAAAGCTAGGGGAGCGA
>MG|3|V4|F|27|96.34|Actinobacteria|Actinobacteria|Coriobacteriales|Coriobacteriaceae|Olsenella|sp.|
CGTAGGGGGCGAGCGTTATCCGGATTCATTGGGCGTAAAGCGCTCGTAGGCGGTCCGGTTAGGTCGGGAGTCAAATCCGGGGGCTCAACCCCCGCCCGCTCCCGATACCGGCGGACTTGAGTTTGGTAGGGGAAGGCGGAATTCCAAGTGTAGCGGTGGAATGCGCAGATATTTGGAAGAACACCGGTGGCGAAGGCGGCCTTCTGGGCCACAACTGACGCTGAGGAGCGAAAGCTAGGGGAGCGA
>MG|3|V4|F|11|95.92|Actinobacteria|Actinobacteria|Coriobacteriales|Coriobacteriaceae|Olsenella|sp.|
CGTAGGGGGCGAGCGTTATCCGGATTCATTGGGCGTAAAGCGCTCGTAGGTGGTCCGTTAGGTCGGGAGTCAAATCCGGGGGCTCAACCCCCGCCCGCTCCCGATACCGGCGGACTTGAGTTTGGTAGGGGAAGGCGGAATTCCAAGTGTAGCGGTGGAATGCGCAGATATTTGGAAGAACACCGGTGGCGAAGGCGGCCTTCTGGGCCACAACTGACGCTGAGGAGCGAAAGCTAGGGGAGCGA
>MG|3|V4|F|12|93.93|Actinobacteria|Actinobacteria|Coriobacteriales|Coriobacteriaceae|Olsenella|sp.|
CGTAGGGGGCGAGCGTTATCCGGATTCATTGGGCGTAAAGCGCGCGTAGGCGGCCGCGCAGGCGGGGGGGTCAAATCCCGGGGCTCAACCCCCGCCCGCTCCCGATACCGGCGGACTTGAGTTTGGTAGGGGAAGGCGGAATTCCAAGTGTAGCGGTGGAATGCGCAGATATTTGGAAGAACACCGGTGGCGAAGGCGGCCTTCTGGGCCACAACTGACGCTGAGGAGCGAAAGCTAGGGGAGCGA
>MG|3|V4|F|55|95.92|Actinobacteria|Actinobacteria|Coriobacteriales|Coriobacteriaceae|Olsenella|sp.|
CGTAGGGGGCGAGCGTTATCCGGATTCATTGGGCGTAAAGCGCTCGTAGGCGGTCCGTTAGGTCGGGAGTCAAATCCGGGGGCTCAACCCCCGCCCGCTCCCGATACCGGCGGACTTGAGTTTGGTAGGGGAAGGCGGAATTCCAAGTGTAGCGGTGGAATGCGCAGATATTTGGAAGAACACCGGTGGCAAAGGCGGCCTTCTGGGCCACAACTGACGCTGAGGAGCGAAAGCTAGGGGAGCGA
>MG|3|V4|F|16|96.33|Actinobacteria|Actinobacteria|Coriobacteriales|Coriobacteriaceae|Olsenella|sp.|
CGTAGGGGGCGAGCGTTATCCGGATTCATTGGGCGTAAAGCGCTCGTAGGCGGTCCGTTAGGTCGGGAGTCAAATCCGGGGGCTCAACCCCCGCCCGCTCCCGATACCGGCGGACTTGAGTTTGGTAGGGGAAGGCGGAATTCCAAGTGTAGCGGTGGAATGCGCAGATATTTGGAAGAACACCGGTGGCGAAGGCGGCCTTCTGGGCCACAACTGACGCTGAGGGGCGAAAGCTAGGGGAGCGA
>MG|3|V4|F|20|95.92|Actinobacteria|Actinobacteria|Coriobacteriales|Coriobacteriaceae|Olsenella|sp.|
CGTAGGGGGCGAGCGTTATCCGGATTCATTGGGCGTAAGGCGCTCGTAGGCGGTCCGTTAGGTCGGGAGTCAAATCCGGGGGCTCAACCCCCGCCCGCTCCCGATACCGGCGGACTTGAGTTTGGTAGGGGAAGGCGGAATTCCAAGTGTAGCGGTGGAATGCGCAGATATTTGGAAGAACACCGGTGGCGAAGGCGGCCTTCTGGGCCACAACTGACGCTGAGGAGCGAAAGCTAGGGGAGCGA
>MG|3|V4|F|25|95.93|Actinobacteria|Actinobacteria|Coriobacteriales|Coriobacteriaceae|Olsenella|sp.|
CGTAGGGGGCGAGCGTTATCCGGATTCATTGGGCGTAAAGCGCTCGTAGGCGGTCCGTTAGGTCGGGAGTCAAATCCGGGGGCTCAACCCCCGCCCGCTCCCGATACCGGCGGACTTGAGTTTGGTAGGGGAAGGCGGAATTCCAAGTGTAGCGGTGGAATGCGCAGATATTTGGAAGAACACCGGTGGCGAAGGGCGGCCTTCTGGGCCACAACTGACGCTGAGGAGCGAAAGCTAGGGGAGCGA
>MG|3|V4|F|28|95.92|Actinobacteria|Actinobacteria|Coriobacteriales|Coriobacteriaceae|Olsenella|sp.|
CGTATGGAGCAAGCGTTATCCGGATTCATTGGGCGTAAAGCGCTCGTAGGCGGTCCGTTAGGTCGGGAGTCAAATCCGGGGGCTCAACCCCCGCCCGCTCCCGATACCGGCGGACTTGAGTTTGGTAGGGGAAGGCGGAATTCCAAGTGTAGCGGTGGAATGCGCAGATATTTGGAAGAACACCGGTGGCGAAGGCGGCCTTCTGGGCCACAACTGACGCTGAGGAGCGAAAGCTAGGGGAGCGA
>MG|3|V4|F|12|95.93|Actinobacteria|Actinobacteria|Coriobacteriales|Coriobacteriaceae|Olsenella|sp.|
CGTAGGGGGCGAGCGTTATCCGGATTCATTGGGCGTAAAGCGCTCGTAGGCGGTCCGTTAGGTCGGGAGTCAAATCCGGGGGCTCAACCCCCGCCCGCTCCCGATACCGGCGGACTTGAGTTTGGTAGGGGAAGGCGGAATTCCAAGTGTAGCGGTGGAATGCGCAGATATTTGGAAGAACACCGGTGGCGAAGGCGGGCCTTCTGGGCCACAACTGACGCTGAGGAGCGAAAGCTAGGGGAGCGA
>MG|3|V4|R|25|95.95|Actinobacteria|Actinobacteria|Coriobacteriales|Coriobacteriaceae|Collinsella|tanakaei|
TCGCTCCCCCCAGCTTTCGCGCCTCAGCGTCGGTCTCGGCCCAGAGGGCCGCCTTCGCCACCGGTGTTCCACCCGATATCTGCGCATTCCACCGCTACACCGGGTGTTCCGCCCTCCCCTACCGGACCCAAGCCGCGCGGTTCGGGGGGCGGCCCGGGGTTGAGCCCCGGGATTTGACCCCCCCGCCTGCGCGGCCGCCTACGCGCGCTTTACGCCCAATGAATCCGGATAACGCTCGCCCCCTACG
>MG|3|V4|R|16|95.92|Actinobacteria|Actinobacteria|Coriobacteriales|Coriobacteriaceae|Olsenella|sp.|
TCGCTCCCCTAGCTTTCGCTCCTCAGCGTCAGTTGTGGCCCAGAAGGCCGCCTTCGCCACCGGTGTTCTTCCAAATATCTGCGCATTCCACCGCTACACTTGGAATTCCGCCTTCCCCTACCAAACTCAAGTCCGCCGGTATCGGGAGCGGGCGGGGGTTGAGCCCCCGGATTTGACTCCCGACCTAACGGACCGCCTACGAGCGCTTTACGCCCAATGAATCCGGATAACGCTTGCTCCATACG
>MG|3|V4|R|48|95.92|Actinobacteria|Actinobacteria|Coriobacteriales|Coriobacteriaceae|Olsenella|sp.|
TCGCTCCCCCAGCTTTCGCTCCTCAGCGTCAGTTGTGGCCCAGAAGGCCGCCTTCGCCACCGGTGTTCTTCCAAATATCTGCGCATTCCACCGCTACACTTGGAATTCCGCCTTCCCCTACCAAACTCAAGTCCGCCGGTATCGGGAGCGGGCGGGGGTTGAGCCCCCGGATTTGACTCCCGACCTAACGGACCGCCTACGAGCGCTTTACGCCCAATGAATCCGGATAACGCTCGCCCCCTACG
>MG|3|V4|R|47|95.93|Actinobacteria|Actinobacteria|Coriobacteriales|Coriobacteriaceae|Olsenella|sp.|
TCGCTCCCCCTAGCTTTCGCTCCTCAGCGTCAGTTGTGGCCCAGAAGGCCGCCTTCGCCACCGGTGTTCTTCCAAATATCTGCGCATTCCACCGCTACACTTGGAATTCCGCCTTCCCCTACCAAACTCAAGTCCGCCGGTATCGGGAGCGGGCGGGGGTTGAGCCCCCGGATTTGACTCCCGACCTAACGGACCGCCTACGAGCGCTTTACGCCCAATGAATCCGGATAACGCTCGCCCCCTACG
>MG|3|V4|F|29|95.93|Actinobacteria|Actinobacteria|Coriobacteriales|Coriobacteriaceae|Olsenella|sp.|
CGTAGGGGGCGAGCGTTATCCGGATTCATTGGGCGTAAAGCGCTCGTAGGCGGTCCGTTAGGTCGGGAGTCAAATCCGGGGGCTCAACCCCCGCCCGCTCCCGATACCGGCGGACTTGAGTTTGGTAGGGGAAGGCGGAATTCCAAGTGTAGCGGTGGAATGCGCAGATATTTGGAAGAACACCGGTGGCGAAGGCGGCCTTCTGGGCCACAACTGACGCTGAGGAGCGAAAAGCTAGGGGAGCGA
>MG|3|V4|F|11|95.53|Actinobacteria|Actinobacteria|Coriobacteriales|Coriobacteriaceae|Olsenella|sp.|
CGTAGGGGGCGAGCGTTATCCGGATTCATTGGGCGTAAAGCGCTCGTAGGCGGTCCGTTAGGTCGGGAGTCAAATCCGGGGGCTCAACCCCCGCCCGCTCCCGATACCGGCGGACTTGAGTTTGGTAGGGGAAGGCGGAATTCCAAGTGTAGCGGTGGAATGCGCAGATATTTGGAAGAACACCGGTGGCGAAGGCGGCCTTCTGGGCCACAACTGACGCTGAGGAGCGAAAGCTGGGGGGAGCGA
>MG|3|V4|F|11|95.55|Actinobacteria|Actinobacteria|Coriobacteriales|Coriobacteriaceae|Olsenella|sp.|
CGTAGGGGGGCGAGCGTTATCCGGATTCATTGGGCGTAAAGCGCTCGTAGGCGGTCCGTTAGGTCGGGAGTCAAATCCGGGGGCTCAACCCCCGCCCGCTCCCGATACCGGCGGACTTGAGTTTGGTAGGGGAAGGCGGAATTCCAAGTGTAGCGGTGGAATGCGCAGATATTTGGAAGAACACCGGTGGGCGAAGGCGGCCTTCTGGGCCACAACTGACGCTGAGGAGCGAAAGCTAGGGGAGCGA
>MG|3|V4|F|10|95.92|Actinobacteria|Actinobacteria|Coriobacteriales|Coriobacteriaceae|Olsenella|sp.|
CGTAGAGGGCGAGCGTTATCCGGATTCATTGGGCGTAAAGCGCTCGTAGGCGGTCCGTTAGGTCGGGAGTCAAATCCGGGGGCTCAACCCCCGCCCGCTCCCGATACCGGCGGACTTGAGTTTGGTAGGGGAAGGCGGAATTCCAAGTGTAGCGGTGGAATGCGCAGATATTTGGAAGAACACCGGTGGCGAAGGCGGCCTTCTGGGCCACAACTGACGCTGAGGAGCGAAAGCTAGGGGAGCGA
>MG|3|V4|F|10|96.71|Actinobacteria|Actinobacteria|Coriobacteriales|Coriobacteriaceae|Olsenella|sp.|
CATAGGGGGCAAGCGTTATCCGGATTCATTGGGCGTAAAGCGCTCGTAGGCGGTCCGTTAGGTCGGGAGTCAAATCCGGGGGCTCAACCCCCGCCCGCTCCCGATACCGGCGGACTTGAGTTTGGTAGGGGAAGGCGGAATTCCAAGTGTAGCGGTGGAATGCGCAGATATTTGGAAGAACACCGGTGGCGAAGGCGGCCTTCTGGGCCACAACTGACGCTGAGGAGCGAAAGCTAGGGGAGCGA
>MG|3|V4|F|13|95.92|Actinobacteria|Actinobacteria|Coriobacteriales|Coriobacteriaceae|Olsenella|sp.|
CGTAGGGGGCGAGCGTTATCCGGATTCATTGGGCGTAAAGCGCTCGTAGGCGGTCCGTTAGGTCGGGAGTCAAATCCGGGGCTCAACCCCCGCCCGCTCCCGATACCGGCGGACTTGAGTTTGGTAGGGGAAGGCGGAATTCCAAGTGTAGCGGTGGAATGCGCAGATATTTGGAAGAACACCGGTGGCGAAGGCGGCCTTCTGGGCCACAACTGACGCTGAGGAGCGAAAGCTAGGGGAGCGA
>MG|3|V4|R|40|96.3|Actinobacteria|Actinobacteria|Coriobacteriales|Coriobacteriaceae|Olsenella|sp.|
TTGCTCCCCTAGCTTTCGCTCCTCAGCGTCAGTTGTGGCCCAGAAGGCCGCCTTCGCCACCGGTGTTCTTCCAAATATCTGCGCATTCCACCGCTACACTTGGAATTCCGCCTTCCCCTACCAAACTCAAGTCCGCCGGTATCGGGAGCGGGCGGGGGTTGAGCCCCCGGATTTGACTCCCGACCTAACGGACCGCCTACGAGCGCTTTACGCCCAATGAATCCGGATAACGCTCGCCCCCTACG
>MG|3|V4|F|93|95.18|Actinobacteria|Actinobacteria|Coriobacteriales|Coriobacteriaceae|Collinsella|tanakaei|
CGTAGGGGGCGAGCGTTATCCGGATTCATTGGGCGTAAAGCGCGCGTAGGCGGCCGCGCAGGCGGGGGGGGTCAAATCCCGGGGCTCAACCCCGGGCCGCCCCCCCGAACCGCGCGGCTTGGGTCCGGTAGGGGAGGGCGGAACACCCGGTGTAGCGGTGGAATGCGCAGATATCGGGTGGAACACCGGTGGCGAAGGCGGCCCTCTGGGCCGAGACCGACGCTGAGGCGCGAAAGCTGGGGGGAGCGA
>MG|3|V4|R|27|95.16|Actinobacteria|Actinobacteria|Coriobacteriales|Coriobacteriaceae|Olsenella|sp.|
TCGCTCCCCTAGCTTTCGCTCCTCAGCGTCAGTTGTGGCCCAGAAGGCCGCCTTCGCCACCGGTGTTCTTCCAAATATCTGCGCATTCCACCGCTACACTTGGAATTCCGCCTTCCCCTACCAAACTCAAGTCCGCCGGTATCGGGAGCGGGCGGGGGGTTGAGCCCCCCGGATTTGACTCCCGACCTAACGGACCGCCTACGAGCGCTTTACGCCCAATGAATCCGGATAACGCTCGCCCCCCTACG
>MG|3|V4|R|39|95.93|Actinobacteria|Actinobacteria|Coriobacteriales|Coriobacteriaceae|Olsenella|sp.|
TCGCTCCCCTAGCTTTCGCTCCTCAGCGTCAGTTGTGGCCCAGAAGGCCGCCTTCGCCACCGGTGTTCTTCCAAATATCTGCGCATTCCACCGCTACACTTGGAATTCCGCCTTCCCCTACCCAAACTCAAGTCCGCCGGTATCGGGAGCGGGCGGGGGTTGAGCCCCCGGATTTGACTCCCGACCTAACGGACCGCCTACGAGCGCTTTACGCCCAATGAATCCGGATAACGCTCGCCCCCTACG
>MG|3|V4|F|788|95.93|Actinobacteria|Actinobacteria|Coriobacteriales|Coriobacteriaceae|Olsenella|sp.|
CGTAGGGGGCGAGCGTTATCCGGATTCATTGGGCGTAAAGCGCTCGTAGGCGGTCCGTTAGGTCGGGAGTCAAATCCGGGGGCTCAACCCCCGCACGCTCCCGATACCGGCGGACTTGAGTTTGGTAGGGGAAGGCGGAATTCCAAGTGTAGCGGTGGAATGCGCAGATATTTGGAAGAACACCGGTGGCGAAGGCGGCCTTCTGGGCCACAACTGACGCTGAGGAGCGAAAGCTAGGGGAGCGAA
>MG|3|V4|R|10|95.53|Actinobacteria|Actinobacteria|Coriobacteriales|Coriobacteriaceae|Olsenella|sp.|
TCGCTCCCCTAGCTTTCGCTCCTCAGCGTCAGTTGTGGCCCAGAAGGCCGCCTTCGCCACCGGTGTTCTTCCAAATATCTGCGCATTCCACCGCTACACTTGGAATTCCGCCTTCCCCTACCAAACTCAAGTCCGCCGGTATCGGGAGCGTGCGGGGGTTGAGCCCCCCGGATTTGACTCCCGACCTAACGGACCGCCTACGAGCGCTTTACGCCCAATGAATCCGGATAACGCTCGCCCCCTACG
>MG|3|V4|F|17|95.56|Actinobacteria|Actinobacteria|Coriobacteriales|Coriobacteriaceae|Collinsella|tanakaei|
CGTAGGGGGCGAGCGTTATCCGGATTCATTGGGCGTAAAGCGCGCGTAGGCGGCCGCGCAGGCGGGGGGGGTCAAATCCCGGGGCTCAACCCCGGGCCGCCCCCCGAACCGCGCGGCTTGGGTCCGGTAGGGGAGGGCGGAACACCCGGTGTAGCGGTGGAATGCGCAGATATCGGGTGGAACACCGGTGGCGAAGGCGGCCCTCTGGGCCGAGACCGACGCTGAGGCGCGAAAGCTGGGGGGAGCGA
>MG|3|V4|F|11|96.76|Actinobacteria|Actinobacteria|Coriobacteriales|Coriobacteriaceae|Collinsella|tanakaei|
CGTAGGGGGCGAGCGTTATCCGGATTCATTGGGCGTAAAGCGCGCGTAGGCGGCCGCGCAGGCGGGGGGTCAAATCCCGGGGCTCAACCCCGGGCCGCCCCCCCGAACCGCGCGGCTTGGGTCCGGTAGGGGAGGGTGGAATACCCGGTGTAGCGGTGGAATGCGCAGATATCGGGTGGAACACCGGTGGCGAAGGCGGCCCTCTGGGCCGAGACCGACGCTGAGGCGCGAAAGCTGGGGGGAGCGA
>MG|3|V4|R|14|95.93|Actinobacteria|Actinobacteria|Coriobacteriales|Coriobacteriaceae|Olsenella|sp.|
TCGCTCCCCTAGCTTTCGCTCCTCAGCGTCAGTTGTGGCCCAGAAGGCCGCCCTTCGCCACCGGTGTTCTTCCAAATATCTGCGCATTCCACCGCTACACTTGGAATTCCGCCTTCCCCTACCAAACTCAAGTCCGCCGGTATCGGGAGCGGGCGGGGGTTGAGCCCCCGGATTTGACTCCCGACCTAACGGACCGCCTACGAGCGCTTTACGCCCAATGAATCCGGATAACGCTCGCCCCCTACG
>MG|3|V4|F|83|95.55|Actinobacteria|Actinobacteria|Coriobacteriales|Coriobacteriaceae|Olsenella|sp.|
CGTAGGGGGGCGAGCGTTATCCGGATTCATTGGGCGTAAAGCGCTCGTAGGCGGTCCGTTAGGTCGGGAGTCAAATCCGGGGGCTCAACCCCCCGCCCGCTCCCGATACCGGCGGACTTGAGTTTGGTAGGGGAAGGCGGAATTCCAAGTGTAGCGGTGGAATGCGCAGATATTTGGAAGAACACCGGTGGCGAAGGCGGCCTTCTGGGCCACAACTGACGCTGAGGAGCGAAAGCTAGGGGAGCGA
>MG|3|V4|R|15|96.75|Actinobacteria|Actinobacteria|Coriobacteriales|Coriobacteriaceae|Olsenella|sp.|
TCGCTCCCCTAGCTTTCGCTCCTCAGCGTCAGTTGTGGCCCAGAAGGCCGCCTTCGCCACCGGTGTTCTTCCAAATATCTGCGCATTCCACCGCTACACTTGGAATTCCGCCTTCCCCTACCAAACTCAAGTCCGCCGGTATCGGGAGCGGGCGGGGGTTGAGCCCCCGGATTTGACTCCCGACCTAACGGACCGCCTACGCGCGCTTTACGCCCAATGAATCCGGATAACGCTCGCCCCCTACGT
>MG|3|V4|R|18|95.92|Actinobacteria|Actinobacteria|Coriobacteriales|Coriobacteriaceae|Olsenella|sp.|
TCGCTCCCCTAGCTTTCGCTCCTCAGCGTCAGTTGTGGCCCAGAAGGCCGCCTTCGCCACCGGTGTTCTTCCAAATATCTGCGCATTCCACCGCTACACTTGGAATTCCGCCTTCCCCTACCAAACTCAAGTCCGCCGGTATCGGGAGCGGGCGGGGGTTGAGCCCCCGGATTTGACTCCCGACCTAACGGACCGCCTACGAGCGCTTTACGCCCAATGAATCCGGATAACGCTCGCCACCTACG
>MG|3|V4|R|13|95.92|Actinobacteria|Actinobacteria|Coriobacteriales|Coriobacteriaceae|Olsenella|sp.|
TCGCTCCCCTAGCTTTCGCTCCTCAGCGTCAGTTGTGGCCCAGAAGGCCGCCTTCGCCACCGGTGTTCTTCCAAATATCTGCGCATTCCACCGCTACACTTGGAATTCCGCCTTCCCCTACCAAACTCAAGTCCGCCGGTATCGGGAGCGGGCGGGGGTTGAGCCCCCGGATTGACTCCCGACCTAACGGACCGCCTACGAGCGCTTTACGCCCAATGAATCCGGATAACGCTCGCCCCCTACG
>MG|3|V4|F|12|95.92|Actinobacteria|Actinobacteria|Coriobacteriales|Coriobacteriaceae|Olsenella|sp.|
CGTAGGGGGCGAGCGTTATCCGGATTCATTGGGCGTAAAGCGCTCGTAGGCGGTCCGTTAGGTCGGGAGTCAAATCCGGGGGCTCAACCCCCGCCCGCTCCCGATACCGGCGGACTTGAGTTTGGTAGGGGAAGGCGGAATTCCAAGTGTAGCGGTGGAATGCGCAGATATTGGAAGAACACCGGTGGCGAAGGCGGCCTTCTGGGCCACAACTGACGCTGAGGAGCGAAAGCTAGGGGAGCGA
>MG|3|V4|R|10|95.92|Actinobacteria|Actinobacteria|Coriobacteriales|Coriobacteriaceae|Olsenella|sp.|
TCGCTCCCCTAGCTTTCGCTCCTCAGCGTCAGTTGTGGCCCAGAAGGCCGCCTTCGCCACCGGTGTTCTTCCAAATATCTGCGCATTCCACCGCTACACTTGGAATTCCGCCTTCCCCTACCAAACTCAAGTCCGCCGGTATCGGGAGCGGGCGGGGGTTGAGCCCCCGGATTTGACTCCCGACCTAACGGACCGCCTACGAGCGCCTTACGCCCAATGAATCCGGATAACGCTCGCCCCCTACG
>MG|3|V4|R|11|95.92|Actinobacteria|Actinobacteria|Coriobacteriales|Coriobacteriaceae|Olsenella|sp.|
TCGCTCCCCTAGCTTTCGCTCCTCAGCGTCAGTTGTGGCCCAGAAGGCCGCCTTCGCCACCGGTGTTCTTCCAAATATCTGCGCATTCCACCGCTACACTTGGAATTCCGCCTTCCCCTACCAAACTCAAGTCCGCCGGTATCGGGAGCGGGCGGGGGTTGAGCCCCCGGATTTGACTCCCGACCTAACGGACCGCCTACGAGCGCTTTACGCCCAATGAATCCGGATAACGCTTGCACCATACG
>MG|3|V4|R|44|94.31|Actinobacteria|Actinobacteria|Coriobacteriales|Coriobacteriaceae|Enterorhabdus|caecimuris|
TCGCTCCCCCAGCTTTCGCGCCTCAGCGTCAGTGTCGGCCCAGAGGGCTGCCTTCGCCATCGGTGTTCTTCCCGATATCTGCGCATTCCACCGCTACACCGGGAATTCCACCCTCCTCTACCGAACTCGAGCCGACCAGTTCGGAACCCGGCCGCGGGGTTGAGCCCCGGGATTAGAGGTTCCGCTTGATCGGCCGCCTGCGCGCGCTTTACGCCCAATGAATCCGGATAACGCTCGCCCCCTACG
>MG|3|V4|F|14|95.92|Actinobacteria|Actinobacteria|Coriobacteriales|Coriobacteriaceae|Olsenella|sp.|
CGTAGGGGGCGAGCGTTATCCGGATTCATTGGGCGTAAAGCGCTCGTAGGCGGTCCGTTAGGTCGGGAGTCAAATCCGGGGACTCAACCCCCGCCCGCTCCCGATACCGGCGGACTTGAGTTTGGTAGGGGAAGGCGGAATTCCAAGTGTAGCGGTGGAATGCGCAGATATTTGGAAGAACACCGGTGGCGAAGGCGGCCTTCTGGGCCACAACTGACGCTGAGGAGCGAAAGCTAGGGGAGCGA
>MG|3|V4|F|11|95.92|Actinobacteria|Actinobacteria|Coriobacteriales|Coriobacteriaceae|Olsenella|sp.|
CGTAGGGGGCGAGCGTTATCCGGATTCATTGGGCGTAAAGCGCTCGTAGGCGGTCCGTTAGGTCGGGAGTCAAATCCGGGGGCTCAACCCCCGCCCGCTCCCGATACCGGCGGACTTGAGTTTGGTAGGGGAAGGCGGAATTCCAAGTGTAGCGGTGGAATGCGCAGATATTTGGAAGAACACCGGTGGCGAAGGCGGCCTTCTGGGCCACAACCGACGCTGAGGAGCGAAAGCTAGGGGAGCGA
>MG|3|V4|F|44|95.51|Actinobacteria|Actinobacteria|Coriobacteriales|Coriobacteriaceae|Olsenella|sp.|
CGTAGGGGGCGAGCGTTATCCGGATTCATTGGGCGTAAAGCGCTCGTAGGCGGTCCGTTAGGTCGGGAGTCAAATCCGGGGGCTCAACCCCCGCCCGCTCCCGATACCGGCGGACTTGAGTTTGGTAGGGGAAGGCGGAATTCCAAGTGTAGCGGTGGAATGCGCAGATATTTGGAAGACGCCGGTGGCGAAGGCGGCCTTCTGGGCCACAACTGACGCTGAGGAGCGAAAGCTAGGGGAGCGA
>MG|3|V4|R|17|93.47|Actinobacteria|Actinobacteria|Coriobacteriales|Coriobacteriaceae|Olsenella|sp.|
TCGCTCCCCCAGCTTTCGCGCCTCAGCGTCGGTCTCGGCCCAGAGGGCCGCCTTCGCCACCGGTGTTCCACCCGATATCTGCGCATTCCACCGCTACACTTGGAATTCCGCCTTCCCCTACCAAACTCAAGTCCGCCGGTATCGGGAGCGGGCGGGGGTTGAGCCCCCGGATTTGACTCCCGACCTAACGGACCGCCTACGAGCGCTTTACGCCCAATGAATCCGGATAACGCTCGCCCCCTACG
>MG|3|V4|R|102|95.93|Actinobacteria|Actinobacteria|Coriobacteriales|Coriobacteriaceae|Olsenella|sp.|
TCGCTCCCCTAGCTTTCGCTCCTCAGCGTCAGTTGTGGCCCAGAAGGCCGCCTTCGCCACCGGTGTTCTTCCAAATATCTGCGCATTCCACCGCTACACTTGGAATTCCGCCTTCCCCTACCAAACTCAAGTCCGCCGGTATCGGGAGCGGGCGGGGGTTGAGCCCCCGGATTTGACTCCCGACCTAACGGACCGCCTACGAGCGCTTTACGCCCAATGAATCCGGATAACGCTCGCCCCCCTACG
>MG|3|V4|F|27|95.93|Actinobacteria|Actinobacteria|Coriobacteriales|Coriobacteriaceae|Olsenella|sp.|
CGTAGGGGCGAGCGTTATCCGGATTCATTGGGCGTAAAGCGCTCGTAGGCGGTCCGTTAGGTCGGGAGTCAAATCCGGGGGCTCAACCCCCGCCCGCTCCCGATACCGGCGGACTTGAGTTTGGTAGGGGAAGGCGGAATTCCAAGTGTAGCGGTGGAATGCGCAGATATTTGGAAGAACACCGGTGGCGAAGGCGGCCTTCTGGGCCACAACTGACGCTGAGGAGCGAAAGCTAGGGGAGCGAA
>MG|3|V4|R|13|95.55|Actinobacteria|Actinobacteria|Coriobacteriales|Coriobacteriaceae|Olsenella|sp.|
TCGCTCCCCTAGCTTTCGCTCCTCAGCGTCAGTTGTGGCCCAGAAGGCCGCCTTCGCCACCGGTGTTCTTCCAAATATCTGCGCATTCCACCGCTACACTTGGAATTCCGCCTTCCCCTACCAAACTCAAGTCCGCCGGTATCGGGAGCGGGCGGGGGTTGAGCCCCCCGGATTTGACTCCCGACCTAACGGACCGCCTACGAGCGCTTTACGCCCAATGAATCCGGATAACGCTCGCCCCCCTACG
>MG|3|V4|F|10|95.88|Actinobacteria|Actinobacteria|Coriobacteriales|Coriobacteriaceae|Olsenella|sp.|
CATAGGGGGCGAGCGTTATCCGGATTCATTGGGCGTAAAGCGCTCGTAGGCGGTCCGTTAGGTCGGGAGTCAAATCCGGGGGCTCAACCCCCGCACGCTCCCGATACCGGCGGACTTGAGTTTGGTAGGGGAAGGCGGAATTCCAAGTGTAGCGGTGGAATGCGCAGATATTTGGAAGAACACCGGTGGCGAAGGCGGCCTTCTGGGCCACAACTGACGCTGAGGAGCGAAAGCTAGGGGAGCGA
>MG|3|V4|R|18|95.1|Actinobacteria|Actinobacteria|Coriobacteriales|Coriobacteriaceae|Olsenella|sp.|
TCGCTACCCATGCTTTCGAGCCTCAGCGTCAGTTGTGGCCCAGAAGGCCGCCTTCGCCACCGGTGTTCTTCCAAATATCTGCGCATTCCACCGCTACACTTGGAATTCCGCCTTCCCCTACCAAACTCAAGTCCGCCGGTATCGGGAGCGGGCGGGGGTTGAGCCCCCGGATTTGACTCCCGACCTAACGGACCGCCTACGAGCGCTTTACGCCCAATGAATCCGGATAACGCTCGCCCCCTACG
>MG|3|V4|F|25|95.53|Actinobacteria|Actinobacteria|Coriobacteriales|Coriobacteriaceae|Olsenella|sp.|
CGTAGGGGGCGAGCGTTATCCGGATTCATTGGGCGTAAAGCGCTCGTAGGCGGTCCGTTAGGTCGGGAGTCAAATCCGGGGGGCTCAACCCCCGCACGCTCCCGATACCGGCGGACTTGAGTTTGGTAGGGGAAGGCGGAATTCCAAGTGTAGCGGTGGAATGCGCAGATATTTGGAAGAACACCGGTGGCGAAGGCGGCCTTCTGGGCCACAACTGACGCTGAGGAGCGAAAGCTAGGGGAGCGA
>MG|3|V4|F|11|95.53|Actinobacteria|Actinobacteria|Coriobacteriales|Coriobacteriaceae|Olsenella|sp.|
CGTAGGGGGCGAGCGTTATCCGGATTCATTGGGCGTAAAGCGCTCGTAGGCGGTCCGTTAGGTCGGGAGTCAAATCCGGGGGCTCAACCCCCGCCCGCTCCCGATACCGGCGGACTTGAGTTTGGTAGGGGAAGGCGGAATTCCAAGTGTAGCGGTGGAATGCGCAGATATTTGGAAGAACACCGGTGGGCGAAGGCGGCCTTCTGGGCCACAACTGACGCTGAGGAGCGAAAGCTGGGGGAGCGA
>MG|3|V4|F|13|95.92|Actinobacteria|Actinobacteria|Coriobacteriales|Coriobacteriaceae|Olsenella|sp.|
CGTAGGTGGCAAGCGTTATCCGGATTCATTGGGCGTAAAGCGCTCGTAGGCGGTCCGTTAGGTCGGGAGTCAAATCCGGGGGCTCAACCCCCGCACGCTCCCGATACCGGCGGACTTGAGTTTGGTAGGGGAAGGCGGAATTCCAAGTGTAGCGGTGGAATGCGCAGATATTTGGAAGAACACCGGTGGCGAAGGCGGCCTTCTGGGCCACAACTGACGCTGAGGAGCGAAAGCTAGGGGAGCGA
>MG|3|V4|F|35|95.93|Actinobacteria|Actinobacteria|Coriobacteriales|Coriobacteriaceae|Olsenella|sp.|
CGTAGGGGGCGAGCGTTATCCGGATTCATTGGGCGTAAAGCGCTCGTAGGCGGTCCGTTAGGTCGGGAGTCAATCCGGGGGCTCAACCCCCGCCCGCTCCCGATACCGGCGGACTTGAGTTTGGTAGGGGAAGGCGGAATTCCAAGTGTAGCGGTGGAATGCGCAGATATTTGGAAGAACACCGGTGGCGAAGGCGGCCTTCTGGGCCACAACTGACGCTGAGGAGCGAAAGCTAGGGGAGCGAA
>MG|3|V4|R|75|95.55|Actinobacteria|Actinobacteria|Coriobacteriales|Coriobacteriaceae|Olsenella|sp.|
TCGCTCCCCTAGCTTTCGCTCCTCAGCGTCAGTTGTGGCCCAGAAGGCCGCCTTCGCCACCGGTGTTCTTCCAAATATCTGCGCATTCCACCGCTACACTTGGAATTCCGCCTTCCCCTACCAAACTCAAGTCCGCCGGTATCGGGAGCGGGCGGGGGGTTGAGCCCCCCGGATTTGACTCCCGACCTAACGGACCGCCTACGAGCGCTTTACGCCCAATGAATCCGGATAACGCTCGCCCCCTACG
>MG|3|V4|F|15|94.76|Actinobacteria|Actinobacteria|Coriobacteriales|Coriobacteriaceae|Olsenella|sp.|
CGTAGGGGGGCGAGCGTTATCCGGATTCATTGGGCGTAAAGCGCTCGTAGGCGGTCCGTTAGGTCGGGAGTCAAATCCGGGGGGCTCAACCCCCCGCACGCTCCCGATACCGGCGGACTTGAGTTTGGTAGGGGAAGGCGGAATTCCAAGTGTAGCGGTGGAATGCGCAGATATTTGGAAGAACACCGGTGGCGAAGGCGGCCTTCTGGGCCACAACTGACGCTGAGGAGCGAAAGCTAGGGGAGCGA
>MG|3|V4|F|16|94.31|Actinobacteria|Actinobacteria|Coriobacteriales|Coriobacteriaceae|Collinsella|tanakaei|
CGTAGGGGGCGAGCGTTATCCGGATTCATTGGGCGTAAAGCGCTCGTAGGCGGTCCGTTAGGTCGGGAGTCAAATCCCGGGGCTCAACCCCGGGCCGCCCCCCGAACCGCGCGGCTTGGGTCCGGTAGGGGAGGGCGGAACACCCGGTGTAGCGGTGGAATGCGCAGATATCGGGTGGAACACCGGTGGCGAAGGCGGCCCTCTGGGCCGAGACCGACGCTGAGGCGCGAAAGCTGGGGGAGCGA
>MG|3|V4|F|13|93.93|Actinobacteria|Actinobacteria|Coriobacteriales|Coriobacteriaceae|Collinsella|tanakaei|
CGTAGGGGGCGAGCGTTATCCGGATTCATTGGGCGTAAAGCGCTCGTAGGCGGTCCGTTAGGTCGGGAGTCAAATCCGGGGGCTCAACCCCGGGCCGCCCCCCGAACCGCGCGGCTTGGGTCCGGTAGGGGAGGGCGGAACACCCGGTGTAGCGGTGGAATGCGCAGATATCGGGTGGAACACCGGTGGCGAAGGCGGCCCTCTGGGCCGAGACCGACGCTGAGGCGCGAAAGCTGGGGGAGCGAA
>MG|3|V4|F|33|95.97|Actinobacteria|Actinobacteria|Coriobacteriales|Coriobacteriaceae|Collinsella|tanakaei|
CGTAGGGGGCGAGCGTTATCCGGATTCATTGGGCGTAAAGCGCGCGTAGGCGGCCGCGCAGGCGGGGGGGTCAAATCCCGGGGCTCAACCCCGGGCCGCCCCCCCGAACCGCGCGGCTTGGGTCCGGTAGGGGAGGGTGGAATACCCGGTGTAGCGGTGGAATGCGCAGATATCGGGTAGAACACCGGTGGCGAAGGCGGCCCTCTGGGCCGAGACCGACGCTGAGGCGCGAAAGCTGGGGGGAGCGA
>MG|3|V4|R|11|95.51|Actinobacteria|Actinobacteria|Coriobacteriales|Coriobacteriaceae|Olsenella|sp.|
TCGCTCCCCTAGCTTTCGCTCCTCAGCGTCAGTTGTGGCCCAGAAGGCCGCCTTCGCCACCGGTGTTCTTCCAAATATCTGCGCATTCCACCGCTACACTTGGAATTCCGCCTTCCCCTACCAAACTCAAGTCCGCCGGTATCGGGAGCGGGCGGGGGTTGAGCCCCCGGATTTGACTCCCGACCTAACGGACCGCCTACGAGCGCTTTACGCCCAATAAATCCGGACAACGCTTGCCACCTACG
>MG|3|V4|F|35|95.1|Actinobacteria|Actinobacteria|Coriobacteriales|Coriobacteriaceae|Olsenella|sp.|
CGTAGGGGGCGAGCGTTATCCGGATTCATTGGGCGTAAAGCGCTCGTAGGCGGTCCGTTAGGTCGGGAGTCAAATCCGGGGGCTCAACCCCCGCCCGCTCCCGATACCGGCGGACTTGAGTTTGGTAGGGGAAGGCGGAATTCCAAGTGTAGCGGTGGAATGCGCAGATATTTGGAAGAACACCGGTGGCGAAGGCGGCCTTCTGGGCCACAACTGACGCTGAGGCTCGAAAGCATGGGTAGCGA
>MG|3|V4|F|72|95.56|Actinobacteria|Actinobacteria|Coriobacteriales|Coriobacteriaceae|Collinsella|tanakaei|
CGTAGGGGGCGAGCGTTATCCGGATTCATTGGGCGTAAAGCGCGCGTAGGCGGCCGCGCAGGCGGGGGGGGTCAAATCCCGGGGCTCAACCCCGGGCCGCCCCCCCGAACCGCGCGGCTTGGGTCCGGTAGGGGAGGGCGGAACACCCGGTGTAGCGGTGGAATGCGCAGATATCGGGTGGAACACCGGTGGCGAAGGCGGCCCTCTGGGCCGAGACCGACGCTGAGGCGCGAAAGCTGGGGGAGCGA
>MG|3|V4|F|14|92.34|Actinobacteria|Coriobacteriia|Coriobacteriales|Coriobacteriaceae|Atopobium|rimae|
CGTAGGGGGCGAGCGTTATCCGGATTCATTGGGCGTAAAGCGCTCGTAGGCGGTCCGTTAGGTCGGGAGTCAAATCCGGGGGCTCAACCCCCGCCCGCTCCCGATACCGGCGGACTTGAGTTTGGTAGGGGAAGGCGGAATTCCAAGTGTAGCGGTGGAATGCGTAGATATATGGAAGAACACCAGTGGCGAAGGCGGCTGTCTGGTCTGCAACTGACGCTGAGGCTCGAAAGCATGGGTAGCGA
>MG|3|V4|F|10|96.73|Actinobacteria|Coriobacteriia|Coriobacteriales|Coriobacteriaceae|Collinsella|stercoris|
CGTAGGGGGCGAGCGTTATCCGGATTCATTGGGCGTAAAGCGCGCGTAGGCGGCCGGGCAGGCGGGGCGTCAAATGGCGGGGCTCAACCCCGTCCCGCGCCCCGAACCGCCCGGCTCGGGTCCGGCAGGGGAGGGTGGAACGCCCGGTGTAGCGGTGGAATGCGCAGATATCGGGCGGAACACCGGTGGCGAAGGCGGCCCTCTGGGCCGAGACCGACGCTGAGGCGCGAAAGCTGGGGGAGCGA
>MG|3|V4|R|47|95.92|Actinobacteria|Coriobacteriia|Coriobacteriales|Coriobacteriaceae|Collinsella|stercoris|
TCGCTCCCCCAGCTTTCGCGCCTCAGCGTCGGTGCCGGCCCAGAGGGCCGCCTTCGCCACCGGTGTTCCGCCCGATATCTGCGCATTCCACCGCTACACCGGGCGTTCCACCCTCCCCTGCCGGACCCGAGCCGGGCGGTTCGGGGCGCGGGACGGGGTTGAGCCCCGCCATTTGACGCCCCGCCTGCCCGGCCGCCTACGCGCGCTTTACGCCCAATGAATCCGGATAACGCTCGCCCCCTACG
>MG|3|V4|F|18|93.13|Actinobacteria|Coriobacteriia|Coriobacteriales|Coriobacteriaceae|Atopobium|rimae|
CGTAGGGGGCGAGCGTTATCCGGATTCATTGGGCGTAAAGCGCTCGTAGGCGGTCCGTTAGGTCGGGAGTCAAATCCGGGGGCTCAACCCCCGCCCGCTCCCGATACCGGCGGACTTGAGTTTGGTAGGGGAAGGCGGAATTCCAAGTGTAGCGGTGGAATGCGCAGATATTTGGAAGAACACCGGTGGCGAAGGCGGCCAACTGGGCTTTAACTGACGCTGAGGCTCGAAAGTGTGGGGAGCAA
>MG|3|V4|R|10|93.19|Actinobacteria|Coriobacteriia|Coriobacteriales|Coriobacteriaceae|Atopobium|rimae|
TCGCTACCCATGCTTTCGAGCCTCAGCGTCAGTTGCAGACCAGACAGCCGCCTTCGCCACTGGTGTTCTTCCAAATATCTGCGCATTCCACCGCTACACTTGGAATTCCGCCTTCCCCTACCAAACTCAAGTCCGCCGGTATCGGGAGCGGGCGGGGGTTGAGCCCCCGGATTTGACTCCCGACCTAACGGACCGCCTACGAGCGCTTTACGCCCAATGAATCCGGATAACGCTCGCCCCCTACG
>MG|3|V4|F|33|95.74|Actinobacteria|Coriobacteriia|Coriobacteriales|Coriobacteriaceae|Atopobium|rimae|
CGTAGGGGGCGAGCGTTATCCGGATTCATTGGGCGTAAAGCGCTCGTAGGCGGTCCGTTAGGTCGGGAGTCAAATCCGGGGGCTCAACCCCCGCCCGCTCCCGATACCGGCGGACTTGAGTTTGGTAGGGGAAGGCGGAATTCCAAGTGTAGCGGTGGAATGCGCAGATATTTGGAAGAACACCGGTGGCGAAGGCGGCCTTCTGGGCCACAACTGACGCTGAGGAGCGAAAGCATGGGTAGCGA
>MG|3|V4|R|12|95.74|Actinobacteria|Coriobacteriia|Coriobacteriales|Coriobacteriaceae|Atopobium|rimae|
TCGCTACCCATGCTTTCGCTCCTCAGCGTCAGTTGTGGCCCAGAAGGCCGCCTTCGCCACCGGTGTTCTTCCAAATATCTGCGCATTCCACCGCTACACTTGGAATTCCGCCTTCCCCTACCAAACTCAAGTCCGCCGGTATCGGGAGCGGGCGGGGGTTGAGCCCCCGGATTTGACTCCCGACCTAACGGACCGCCTACGAGCGCTTTACGCCCAATGAATCCGGATAACGCTCGCCCCCTACG
>MG|3|V4|F|12|96.31|Actinobacteria|Coriobacteriia|Coriobacteriales|Coriobacteriaceae|Atopobium|rimae|
CGTAGGGGGCGAGCGTTATCCGGATTCATTGGGCGTAAAGCGCTCGTAGGCGGTCCGTTAGGTCGGGAGTCAAATCCGGGGGCTCAACCCCCGCCCGCTCCCGATACCGGCGGACTTGAGTTTGGTAGGGGAAGGCGGAATTCCAAGTGTAGCGGTGGAATGCGCAGATATTTGGAAGAACACCAGTGGCGAAGGCGGCCTTCTGGGCCACAACTGACGCTGAGGAGCGAAAGCTAGGGGAGCGA
>MG|3|V4|R|11|95.53|Actinobacteria|Coriobacteriia|Coriobacteriales|Coriobacteriaceae|Collinsella|stercoris|
TCGCTCCCCCAGCTTTCGCGCCTCAGCGTCGGTGCCGGCCCAGAGGGCCGCCTTCGCCACCGGTGTTCCGCCCGATATCTGCGCATTCCACCGCTACACCGGGCGTTCCACCCTCCCCTGCCGGACCCGAGCCGGGCGGTTCGGGGCGCGGGACGGGGGTTGAGCCCCGCCATTTGACGCCCCGCCTGCCCGGCCGCCTACGCGCGCTTTACGCCCAATGAATCCGGATAACGCTCGCCCCCTACG
>MG|3|V4|R|13|95.28|Actinobacteria|Coriobacteriia|Coriobacteriales|Coriobacteriaceae|Atopobium|rimae|
TTGCTCCCCACACTTTCGCTCCTCAGCGTCAGTTGTGGCCCAGAAGGCCGCCTTCGCCACCGGTGTTCTTCCAAATATCTGCGCATTCCACCGCTACACTTGGAATTCCGCCTTCCCCTACCAAACTCAAGTCCGCCGGTATCGGGAGCGGGCGGGGGTTGAGCCCCCGGATTTGACTCCCGACCTAACGGACCGCCTACGAGCGCTTTACGCCCAATGAATCCGGATAACGCTCGCCCCCTACG
>MG|3|V4|F|22|95.51|Actinobacteria|Coriobacteriia|Coriobacteriales|Coriobacteriaceae|Collinsella|stercoris|
CGTAGGGGGCGAGCGTTATCCGGATTCATTGGGCGTAAAGCGCGCGTAGGCGGCCGCGCAGGCGGGGCGTAAAATGGCGGGGCTCAACCCCGTCCCGCGCCCCGAACCGCGCGGCTCGGGTCCGGCAGGGGAGGGTGGAACACCCGGTGTAGCGGTGGAATGCGCAGATATCGGGTGGAACACCGGTGGCGAAGGCGGCCCTCTGGGCCGGCACCGACGCTGAGGCGCGAAAGCTGGGGGAGCGA
>MG|3|V4|R|55|96.31|Actinobacteria|Coriobacteriia|Coriobacteriales|Coriobacteriaceae|Atopobium|rimae|
TCGCTCCCCTAGCTTTCGCTCCTCAGCGTCAGTTGTGGCCCAGAAGGCCGCCTTCGCCACCGGTGTTCTTCCAAATATCTGCGCATTCCACCGCTACACTTGGAATTCCGCCTTCCCCTACCAAACTCAAGTCCGCCGGTATCGGGAGCGGGCGGGGGTTGAGCCCCCGGATTTAACTCCCGACCTAACGGACCGCCTACGAGCGCTTTACGCCCAATGAATCCGGATAACGCTCGCCCCCTACG
>MG|3|V4|R|14|95.53|Actinobacteria|Coriobacteriia|Coriobacteriales|Coriobacteriaceae|Collinsella|stercoris|
TCGCTCCCCCCAGCTTTCGCGCCTCAGCGTCGGTGCCGGCCCAGAGGGCCGCCTTCGCCACCGGTGTTCCGCCCGATATCTGCGCATTCCACCGCTACACCGGGCGTTCCACCCTCCCCTGCCGGACCCGAGCCGGGCGGTTCGGGGCGCGGGACGGGGTTGAGCCCCGCCATTTGACGCCCCGCCTGCCCGGCCGCCTACGCGCGCTTTACGCCCAATGAATCCGGATAACGCTCGCCCCCTACG
>MG|3|V4|F|13|92.31|Actinobacteria|Coriobacteriia|Coriobacteriales|Coriobacteriaceae|Atopobium|rimae|
CGTAGGGGGCGAGCGTTATCCGGATTCATTGGGCGTAAAGCGCTCGTAGGCGGTCCGTTAGGTCGGGAGTCAAATCCGGGGGCTCAACCCCCGCCCGCTCCCGATACCGGCGGACTTGAGTTTGGTAGGGGAAGGCGGAATTCCAAGTGTAGCGGTGGAATGCGCAGATATTAGGAGGAACACCAGTGGCGAAGGCGGCTTACTGGACAGTAACTGACGTTGAGGCTCGAAAGCGTGGGGAGCAAA
>MG|3|V4|F|35|95.28|Actinobacteria|Coriobacteriia|Coriobacteriales|Coriobacteriaceae|Atopobium|rimae|
CGTAGGGGGCGAGCGTTATCCGGATTCATTGGGCGTAAAGCGCTCGTAGGCGGTCCGTTAGGTCGGGAGTCAAATCCGGGGGCTCAACCCCCGCCCGCTCCCGATACCGGCGGACTTGAGTTTGGTAGGGGAAGGCGGAATTCCAAGTGTAGCGGTGGAATGCGCAGATATTTGGAAGAACACCGGTGGCGAAGGCGGCCTTCTGGGCCACAACTGACGCTGAGGAGCGAAAGTGTGGGGAGCAA
>MG|3|V4|F|155|96.31|Actinobacteria|Coriobacteriia|Coriobacteriales|Coriobacteriaceae|Atopobium|rimae|
CGTAGGGGGCGAGCGTTATCCGGATTCATTGGGCGTAAAGCGCTCGTAGGCGGTCCGTTAGGTCGGGAGTTAAATCCGGGGGCTCAACCCCCGCCCGCTCCCGATACCGGCGGACTTGAGTTTGGTAGGGGAAGGCGGAATTCCAAGTGTAGCGGTGGAATGCGCAGATATTTGGAAGAACACCGGTGGCGAAGGCGGCCTTCTGGGCCACAACTGACGCTGAGGAGCGAAAGCTAGGGGAGCGA
>MG|3|V4|F|18|93.19|Actinobacteria|Coriobacteriia|Coriobacteriales|Coriobacteriaceae|Atopobium|rimae|
CGTAGGGGGCGAGCGTTATCCGGATTCATTGGGCGTAAAGCGCTCGTAGGCGGTCCGTTAGGTCGGGAGTCAAATCCGGGGGCTCAACCCCCGCCCGCTCCCGATACCGGCGGACTTGAGTTTGGTAGGGGAAGGCGGAATTCCAAGTGTAGCGGTGGAATGCGCAGATATTTGGAAGAACACCAGTGGCGAAGGCGGCTGTCTGGTCTGCAACTGACGCTGAGGCTCGAAAGCATGGGTAGCGA
>MG|3|V4|F|48|95.53|Actinobacteria|Coriobacteriia|Coriobacteriales|Coriobacteriaceae|Collinsella|stercoris|
CGTAGGGGGCGAGCGTTATCCGGATTCATTGGGCGTAAAGCGCGCGTAGGCGGCCGGGCAGGCGGGGCGTCAAATGGCGGGGCTCAACCCCGTCCCGCGCCCCGAACCGCCCGGCTCGGGTCCGGCAGGGGAGGGTGGAACGCCCGGTGTAGCGGTGGAATGCGCAGATATCGGGCGGAACACCGGTGGCGAAGGCGGCCCTCTGGGCCGGCACCGACGCTGAGGCGCGAAAGCTGGGGGGAGCGA
>MG|3|V4|F|120|95.92|Actinobacteria|Coriobacteriia|Coriobacteriales|Coriobacteriaceae|Collinsella|stercoris|
CGTAGGGGGCGAGCGTTATCCGGATTCATTGGGCGTAAAGCGCGCGTAGGCGGCCGGGCAGGCGGGGCGTCAAATGGCGGGGCTCAACCCCGTCCCGCGCCCCGAACCGCCCGGCTCGGGTCCGGCAGGGGAGGGTGGAACGCCCGGTGTAGCGGTGGAATGCGCAGATATCGGGCGGAACACCGGTGGCGAAGGCGGCCCTCTGGGCCGGCACCGACGCTGAGGCGCGAAAGCTGGGGGAGCGA
>MG|3|V4|F|11|95.92|Actinobacteria|Coriobacteriia|Coriobacteriales|Coriobacteriaceae|Atopobium|rimae|
CGTAGGGGGCGAGCGTTATCCGGATTCATTGGGCGTAAAGCGCTCGTAGGCGGTCCGTTAGGTCGGGAGTTAAATCCGGGGGCTCAACCCCCCGCCCGCTCCCGATACCGGCGGACTTGAGTTTGGTAGGGGAAGGCGGAATTCCAAGTGTAGCGGTGGAATGCGCAGATATTTGGAAGAACACCGGTGGCGAAGGCGGCCTTCTGGGCCACAACTGACGCTGAGGAGCGAAAGCTAGGGGAGCGA
>MG|3|V4|F|27|95.53|Actinobacteria|Coriobacteriia|Coriobacteriales|Coriobacteriaceae|Collinsella|stercoris|
CGTAGGGGGCGAGCGTTATCCGGATTCATTGGGCGTAAAGCGCGCGTAGGCGGCCGGGCAGGCGGGGCGTCAAATGGCGGGGCTCAACCCCCGTCCCGCGCCCCGAACCGCCCGGCTCGGGTCCGGCAGGGGAGGGTGGAACGCCCGGTGTAGCGGTGGAATGCGCAGATATCGGGCGGAACACCGGTGGCGAAGGCGGCCCTCTGGGCCGGCACCGACGCTGAGGCGCGAAAGCTGGGGGAGCGA
>MG|3|V4|F|18|92.77|Actinobacteria|Coriobacteriia|Coriobacteriales|Coriobacteriaceae|Atopobium|rimae|
CGTAGGGGGCGAGCGTTATCCGGATTCATTGGGCGTAAAGCGCTCGTAGGCGGTCCGTTAGGTCGGGAGTCAAATCCGGGGGCTCAACCCCCGCCCGCTCCCGATACCGGCGGACTTGAGTTTGGTAGGGGAAGGCGGAATTCCAAGTGTAGCGGTGGAATGCGCAGATATTTGGAAGAACACCAGTGGCGAAGGCGGCTGCCTGGTCTGCAACTGACGCTGAGGCTCGAAAGCATGGGTAGCGA
>MG|3|V4|F|10|91.39|Bacteroidetes|Bacteroidia|Bacteroidales|Bacteroidaceae|Bacteroides|salanitronis|
CGGAGGATGCAGGCGTTATCCGGATTTATTGGGTTTAAAGGGAGCGCAGACGGCATGTCAAGTCAGCTGTGAAAGTTCGGGGCTCAACCTTGGAATTGCAGTTGAAACTGGCGTGCTTGAGTTCGGTCGAGGCAGGCGGAATTCGTGGTGTAGCGGTGAAATGCTTAGATATCACGAAGAACCCCGATTGCGAAGGCAGCTTGCCAGGCCTGGACTGACGTTGAGGCTCGAAGGTGCGGGTATCGA
>MG|3|V4|F|10|90.24|Bacteroidetes|Bacteroidia|Bacteroidales|Bacteroidaceae|Bacteroides|sartorii|
CGGAGGATGCGAGCGTTATCCGGATTTATTGGGTTTAAAGGGAGCGTAGATGGGCTGTTAAGTCAGTTGTGAAAGTCAGCGGCTCAACCGTTGAACTGCAATTGAAACTGGGAGCCTTGAGTGCGTTTGCGGTGGATGGAATTCGTGGTGTAGCGGTGAAATGCTTAGATATCACGAAGAACTCCGATTGCGAAGGCAGTCCACCAAGCCGCAACTGACATTGAAGCTCGAAAGCGTGGGTATCAA
>MG|3|V4|F|12|80.32|Bacteroidetes|Bacteroidia|Bacteroidales|Porphyromonadaceae|Barnesiella|intestinihominis|
CGGGGGATGCGAGCGTTATCCGGATTCATTGGGCTTGAAGGGTGCGCAGGCGGGCCGGCAGGCCGGCGGTGAAAGATCCGGGCTCAACCCGGGCAGTGCCGTCGGAACCTCCGTGCCTTGAGTGTGACGGGCGCAGGCGGAACTTGTGGTGTAGCGGTGAAATGCTTAGATATCACAAGGAACTCCGTTCGCGAAGGCGGCTTGCGACGTCACGACTGACGCTGAGGCACGAAAGCGTGGGTATCGA
>MG|3|V4|F|25|87.8|Bacteroidetes|Bacteroidia|Bacteroidales|Prevotellaceae|Prevotella|sp.|
CGGAAGGTCCGGGCGTTATCCGGATTCATTGGGTTTAAAGGGAGCGTAGGCCGCGCGTCAAGCGTGCCGTGAAATGCCGTGGCTCAACCATGGCACCGCGGCGCGAACTGTCGCGCTTGAGTGGCTCGAGGCAGGCGGAATTCGTGGTGTAGCGGTGAAATGCTTAGATATCACGAGGAACCCCGATTGCGAAGGCAGCCTGCCAGCGCCGCACTGACGCTGAAGCTCGAAGGCGTGGGTATCGA
>MG|3|V4|F|21|87.76|Bacteroidetes|Bacteroidia|Bacteroidales|Prevotellaceae|Prevotella|sp.|
CGGAGGATCCGAGCGTTATCCGGATTTATTGGGTTTAAAGGGTGCGTAGGCCGGCTGTTAAGTCAGCGGTGAAACGTCGTTGCTCAACAATGACCGTGCCGTTGAAACTGTCAGTCTTGAGTGCATCCAGTGCATGCGGAATTCGTGGTGTAGCGGTGAAATGCTTAGATATCACGAAGAACTCCGATCGCGAAGGCAGCATGCAGGGGTGCCACTGACGCTGAAGCACGAAAGCGTGGTTATCAA
>MG|3|V4|F|11|78.19|Bacteroidetes|Flavobacteriia|Flavobacteriales|Cryomorphaceae|Cryomorpha|ignava|
CGGAGGATGCGGGCGTTATCCGGAATCATTGGGCTTAAAGGGTGCGCAGGCGGCCCGGTAAGCCGGCGGTAAAAATGCGGGGCTCAACCCCGCCGAGCCGTCGGTACTGCCGGGCTGGCGTTGCGGCGGCGCATGCGGAACGCGTCATGTAGCGGTGAAATGCATAGATATGACGCAGAACGCCGATCGCGGAGGCAGCATGCGAGTCGCATACGGACGCTGAGGCACGAAGGCGCGGGTATCGA
>MG|3|V4|F|21|86.99|Firmicutes|Bacilli|Bacillales|Bacillaceae|Lysinibacillus|sp.|
CGTAGGGGGGCGAGCGTTGTCCGGAATGACTGGGCGTAAAGGGCGTGTAGGCGGCTTTTTAAGTCTGGAGTGAAAGCCCCTTTTTCAAGGAGGGGAGTGCTTTGGAGACTGGAGAGCTTGAGTGCGGAAGAGGTAAGTGGAATTCCCAGTGTAGCGGTGAAATGCGTAGAGATTGGGAGGAACACCAGTGGCGAAGGCGACTTACTGGGCCGTAACTGACGCTGAGGCGCGAAAGCGTGGGGAGCGAA
>MG|3|V4|F|10|87.45|Firmicutes|Bacilli|Bacillales|Bacillaceae|Lysinibacillus|sp.|
ACGTAGGGGGCGAGCGTTGTCCGGAATGACTGGGCGTAAAGGGCGTGTAGGCGGCTTTTTTAAGTCTGGAGTGAAAGCCCCTTTTTCAAGGAGGGGAGTGCTTTGGAGACTGGAGAGCTTGAGTGCGGAAGAGGTAAGTGGAATTCCCAGTGTAGCGGTGAAATGCGTAGAGATTGGGAGGAACACCAGTGGCGAAGGCGACTTACTGGGCCGTAACTGACGCTGAGGCGCGAAAGCGTGGGGAGCGA
>MG|3|V4|R|30|87.45|Firmicutes|Bacilli|Bacillales|Bacillaceae|Lysinibacillus|sp.|
TCGCTCCCCACGCTTTCGCGCCTCAGCGTCAGTTACGGCCCAGTAAGTCGCCTTCGCCACTGGTGTTCCTCCCAATCTCTACGCATTTCACCGCTACACTGGGAATTCCACTTACCTCTTCCGCACTCAAGCTCTCCAGTCTCCAAAGCACTCCCCTCCTTGAAAAAGGGGCTTTCACTCCAGACTTAAAAAAGCCGCCTACACGCCCTTTACGCCCAGTCATTCCGGACAACGCTCGCCCCCTACGT
>MG|3|V4|F|140|86.07|Firmicutes|Bacilli|Bacillales|Bacillaceae|Bacillus|sp.|
CGTAGGGGGCGAGCGTTGTCCGGAATGACTGGGCGTAAAGGGCGTGTAGGCGGCTTTTTAAGTGTGGAGTGAAAGTCCACTTTTCAAGGGTGGAATTGCTTTGCAGACTGGAGAGCTTGAGTGCGGAAGAGGTAAGTGGAATTCCCAGTGTAGCGGTGAAATGCGTAGAGATTGGGAGGAACACCAGTGGCGAAGGCGACTTACTGGGCCGTAACTGACGCTGAGGCGCGAAAGCGTGGGGAGCGAA
>MG|3|V4|F|14|96.34|Firmicutes|Bacilli|Bacillales|Bacillaceae|Bacillus|cereus|
CGTAGGTGGCGAGCGTTATCCGGAATTATTGGGCGTAAAGAGCGCGCAGGTGGTTGATTAAGTCTGATGTGAAAGCCCACGGCTTAACCGTGGAGGGTCATTGGAAACTGGGAGACTTGAGTGCAGAAGAGGAAAGCGGAATTCCATGTGTAGCGGTGAAATGCGTAGATATATGGAGGAACACCAGTGGCGAAGGCGGCTTTCTGGTCTGTAACTGACGCTGAGGCTCGAAAGCGTGGGGAGCAA
>MG|3|V4|F|21|90.16|Firmicutes|Bacilli|Bacillales|Bacillaceae|Ornithinibacillus|sp.|
CGTAGGGGGCGAGCGTTGTCCGGAATGATTGGGCGTAAAGGGCGCGTAGGCGGCCCGTTAAGTCTGGAGTGAAAGTCCTGCTTTCAAGGTGGGAATTGCTTTGGATACTGATGGGCTTGAGTGCAGGAGAGGAAAGCGGAATTACCGGTGTAGCGGTGAAATGCGTAGAGATCGGTAGGAACACCAGTGGCGAAGGCGGCTTTCTGGACTGAAACTGACGCTGAGGCGCGAAAGCGTGGGGAGCAA
>MG|3|V4|R|56|86.12|Firmicutes|Bacilli|Bacillales|Bacillaceae|Bacillus|sp.|
TCGCTCCCCACGCTTTCGCGCCTCAGCGTCAGTTACGGCCCAGTAAGTCGCCTTCGCCACTGGTGTTCCTCCCAATCTCTACGCATTTCACCGCTACACTGGGAATTCCACTTACCTCTTCCGCACTCAAGCTCTCCAGTCTGCAAAGCAATTCCACCCTTGAAAAGTGGACTTTCACTCCACACTTAAAAAGCCGCCTACACGCCCTTTACGCCCAGTCATTCCGGACAACGCTCGCCCCCTACGT
>MG|3|V4|F|13|90.65|Firmicutes|Bacilli|Bacillales|Bacillaceae|Ornithinibacillus|sp.|
CGTAGGGGGCGAGCGTTGTCCGGAATGATTGGGCGTAAAGGGCGCGTAGGCGGCCTGGTAAGTCTGAAGTGAAAGTCCCGCTTTCAAGGTGGGAATTGCTTTGGATACTGTTGGGCTGGAGTGCAGGAGAGGAAAGCGGAATTCCCGGTGTAGCGGTGAAATGCGTAGAGATCGGGAGGAACACCAGTGGCGAAGGCGGCTTTCTGGACTGTAACTGACGCTGAGGCGCGAAAGCGTGGGGAGCAAA
>MG|3|V4|F|327|87.35|Firmicutes|Bacilli|Bacillales|Bacillaceae|Lysinibacillus|sp.|
CGTAGGGGGCGAGCGTTGTCCGGAATGACTGGGCGTAAAGGGCGTGTAGGCGGCTTTTTAAGTCTGGAGTGAAAGCCCCTTTTTCAAGGAGGGGAGTGCTTTGGAGACTGGAGAGCTTGAGTGCGGAAGAGGTAAGTGGAATTCCCAGTGTAGCGGTGAAATGCGTAGAGATTGGGAGGAACACCAGTGGCGAAGGCGACTTACTGGGCCGTAACTGACGCTGAGGCGCGAAAGCGTGGGGAGCGAA
>MG|3|V4|R|11|87.04|Firmicutes|Bacilli|Bacillales|Bacillaceae|Lysinibacillus|sp.|
TCGCTCCCCACGCTTTCGCGCCTCAGCGTCAGTTACGGCCCAGTAAGTCGCCTTCGCCACTGGTGTTCCTCCCAATCTCTACGCATTTCACCGCTACACTGGGAATTCCACTTACCTCTTCCGCACTCAAGCTCTCCAGTCTCCAAAGCACTCCCCTCCTTGAAAAAGGGGCTTTCACTCCAGACTTAAAAAGCCGCCTACACGCCCTTTACGCCCAGTCATTCCGGACAACGCTCGCCCCCCTACGT
>MG|3|V4|F|75|87.4|Firmicutes|Bacilli|Bacillales|Bacillaceae|Lysinibacillus|sp.|
CGTAGGGGGCGAGCGTTGTCCGGAATGACTGGGCGTAAAGGGCGTGTAGGCGGCTTTTTTAAGTCTGGAGTGAAAGCCCCTTTTTCAAGGAGGGGAGTGCTTTGGAGACTGGAGAGCTTGAGTGCGGAAGAGGTAAGTGGAATTCCCAGTGTAGCGGTGAAATGCGTAGAGATTGGGAGGAACACCAGTGGCGAAGGCGACTTACTGGGCCGTAACTGACGCTGAGGCGCGAAAGCGTGGGGAGCGA
>MG|3|V4|F|16|87.4|Firmicutes|Bacilli|Bacillales|Bacillaceae|Lysinibacillus|sp.|
CGTAGGGGGCGAGCGTTGTCCGGAATGACTGGGCGTAAAGGGCGTGTAGGCGGCTTTTTTAAGTCTGGAGTGAAAGCCCCATTTTCAAGGTGGGGAGTGCTTTGGAGACTGGAGAGCTTGAGTGCGGAAGAGGTAAGTGGAATTCCCAGTGTAGCGGTGAAATGCGTAGAGATTGGGAGGAACACCAGTGGCGAAGGCGACTTACTGGGCCGTAACTGACGCTGAGGCGCGAAAGCGTGGGGAGCGA
>MG|3|V4|F|18|87.04|Firmicutes|Bacilli|Bacillales|Bacillaceae|Lysinibacillus|sp.|
CGTAGGGGGGCGAGCGTTGTCCGGAATGACTGGGCGTAAAGGGCGTGTAGGCGGCTTTTTTAAGTCTGGAGTGAAAGCCCCTTTTTCAAGGAGGGGAGTGCTTTGGAGACTGGAGAGCTTGAGTGCGGAAGAGGTAAGTGGAATTCCCAGTGTAGCGGTGAAATGCGTAGAGATTGGGAGGAACACCAGTGGCGAAGGCGACTTACTGGGCCGTAACTGACGCTGAGGCGCGAAAGCGTGGGGAGCGA
>MG|3|V4|F|10|86.12|Firmicutes|Bacilli|Bacillales|Bacillaceae|Bacillus|sp.|
CGTAGGGGGCGAGCGTTGTCCGGAATGACTGGGCGTAAAGGGCGTGTAGGCGGCTTTTTTAAGTGTGGAGTGAAAGTCCACTTTTCAAGGGTGGAATTGCTTTGCAGACTGGAGAGCTTGAGTGCGGAAGAGGTAAGTGGAATTCCCAGTGTAGCGGTGAAATGCGTAGAGATTGGGAGGAACACCAGTGGCGAAGGCGACTTACTGGGCCGTAACTGACGCTGAGGCGCGAAAGCGTGGGGAGCGA
>MG|3|V4|F|20|87.45|Firmicutes|Bacilli|Bacillales|Bacillaceae|Lysinibacillus|sp.|
CGTAGGGGGCGAGCGTTGTCCGGAATGACTGGGCGTAAAGGGCGTGTAGGCGGCTTTTTAAGTCTGGAGTGAAAGCCCCTTTTTCAAGGAGGGGAGTGCTTTGGAGACTGGAGAGCTTGAGTGCGGAAGAGGTAAGTGGAATTCCCAGTGTAGCGGTGAAATGCGTAGAGATTGGGAGGAACACCAGTGGCGAAGGCGACTTACTGGGCCGTAACTGACGCTGAGGCGCGAAAGCGTGGGGAGCAA
>MG|3|V4|F|28|87.4|Firmicutes|Bacilli|Bacillales|Bacillaceae|Lysinibacillus|sp.|
ACGTAGGGGGCGAGCGTTGTCCGGAATGACTGGGCGTAAAGGGCGTGTAGGCGGCTTTTTAAGTCTGGAGTGAAAGCCCCTTTTTCAAGGAGGGGAGTGCTTTGGAGACTGGAGAGCTTGAGTGCGGAAGAGGTAAGTGGAATTCCCAGTGTAGCGGTGAAATGCGTAGAGATTGGGAGGAACACCAGTGGCGAAGGCGACTTACTGGGCCGTAACTGACGCTGAGGCGCGAAAGCGTGGGGAGCGA
>MG|3|V4|R|127|87.4|Firmicutes|Bacilli|Bacillales|Bacillaceae|Lysinibacillus|sp.|
TCGCTCCCCACGCTTTCGCGCCTCAGCGTCAGTTACGGCCCAGTAAGTCGCCTTCGCCACTGGTGTTCCTCCCAATCTCTACGCATTTCACCGCTACACTGGGAATTCCACTTACCTCTTCCGCACTCAAGCTCTCCAGTCTCCAAAGCACTCCCCTCCTTGAAAAAGGGGCTTTCACTCCAGACTTAAAAAGCCGCCTACACGCCCTTTACGCCCAGTCATTCCGGACAACGCTCGCCCCCTACGT
>MG|3|V4|F|18|88.11|Firmicutes|Bacilli|Bacillales|Bacillaceae|Ornithinibacillus|sp.|
CGTAGGGGGCAAGCGTTGTCCGGAATGATTGGGCGTAAAGGGCGTGTAGGCGGCTAGGTAAGTCTGGAGTGAAAGTCCTGCTTTTAAGGTGGGAATGGCTTTGGATACTGTTTAGCTAGAGTGCAGGAGAGGTTAGCGGAATTCCCAGTGTAGCGGTGAAATGCGTAGAGATTGGGAGGAACACCAGTGGCGAAGGCGGCTAACTGGACTGTAACTGACGCTGAGGCGCGAAAGTGTGGGGAGCAA
>MG|3|V4|F|11|87.76|Firmicutes|Bacilli|Bacillales|Bacillaceae|Caldibacillus|debilis|
CGTAGGGGGCGAGCGTTGTCCGGAATGACTGGGCGTAAAGGGCGTGTAGGCGGTTGATTAAGTCTGGTGTGAAATACCCGCTTTTAAGGTGGGTCGTGCATTGGAAACTGATCGACTTGAGTGCGGAAGAGGTAAGTGGAATTCCCAGTGTAGCGGTGAAATGCGTAGAGATTGGGAGGAACACCAGTGGCGAAGGCGACTTACTGGGCCGCAACTGACGCTGAGGCGCGAAAGCGTGGGGAGCAA
>MG|3|V4|R|10|87.4|Firmicutes|Bacilli|Bacillales|Bacillaceae|Lysinibacillus|sp.|
TCGCTCCCCACGCTTTCGCGCCTCAGCGTCAGTTACGGCCCAGTAAGTCGCCTTCGCCACTGGTGTTCCTCCCAATCTCTACGCATTTCACCGCTACACTGGGAATTCCACTTACCTCTTCCGCACTCAAGCTCTCCAGTCTCCAAAGCACTCCCCACCTTGAAAATGGGGCTTTCACTCCAGACTTAAAAAAGCCGCCTACACGCCCTTTACGCCCAGTCATTCCGGACAACGCTCGCCCCCTACG
>MG|3|V4|F|11|87.3|Firmicutes|Bacilli|Bacillales|Paenibacillaceae|Paenibacillus|sp.|
CGTAGGGGGCGAGCGTTGTCCGGAATGACTGGGCGTAAAGGGCGTGTAGGCGGCTTTTTAAGTCTGGAGTGAAAGCCCCATTTTCAAGGTGGGGACTGCTTTGGAGACTGGAGAGCTTGAGTGCGGAAGAGGCAAGTGGAATTCCCAGTGTAGCGGTGAAATGCGTAGAGATTGGGAGGAACACCAGTGGCGAAGGCGACTTGCTGGGCCGTAACTGACGCTGAGGCGCGAAAGCGTGGGGAGCGA
>MG|3|V4|F|10|96.75|Firmicutes|Bacilli|Lactobacillales|Aerococcaceae|Facklamia|tabacinasalis|
CGTAGGTCACAAGCGTTGTCCGGATTTATTGGGCGTAAAGGGAGCGCAGGCGGTTTGTTAAGTCTGATGTGAAAGCCCACGGCTCAACCGTGGAACGGCATTGGAAACTGGCAAACTTGAGTATAGAAGAGGAAAGTGGAATTCCATGTGTAGCGGTGAAATGCGTAGATATATGGAAGAACACCAGTGGCGAAAGCGGCTCTCTGGTCTGTAACTGACGCTGAGGTTCGAAAGCATGGGTAGCGA
>MG|3|V4|F|24|96.72|Firmicutes|Bacilli|Lactobacillales|Aerococcaceae|Aerococcus|sanguinicola|
CGTAGGTGGCAAGCGTTGTCCGGATTTATTGGGCGTAAAGGGAGCGCAGGTGGTTTCTTAAGTCTGATGTGAAAGCCCACGGCTTAACCGTGGAGGGTCATTGGAAACTGGGAAACTTGAGTACAGAAGAGGAATGTGGAACTCCATGTGTAGCGGTGGAATGCGTAGATATATGGAAGAACACCAGTGGCGAAAGCGGCTCTCTGGTCTGTAACTGACGCTGAGGTTCGAAAGCATGGGTAGCGA
>MG|3|V4|F|18|96.72|Firmicutes|Bacilli|Lactobacillales|Aerococcaceae|Aerococcus|sanguinicola|
CGTAGGTGGCAAGCGTTGTCCGGATTTATTGGGCGTAAAGGGAGCGCAGGTGGTTTCTTAAGTCTGATGTGAAAGCCCACGGCTTAACCGTGGAGGGTCATTGGAAACTGGGAAACTTGAGTACAGAAGAGGAATGTGGAACTCCATGTGTAGCGGTGGAATGCGTAGATATATGGAAGAACACCAGTGGCGAAGGCGGCTGCCTGGTCTGCAACTGACGCTGAGGCTCGAAAGCATGGGTAGCGA
>MG|3|V4|F|15|97.97|Firmicutes|Bacilli|Lactobacillales|Carnobacteriaceae|Bacillus / Jeotgalibaca / Trichococcus|flocculiformis|
CGTAGGTGGCAAGCGTTGTCCGGATTTATTGGGCGTAAAGCGAGCGCAGGCGGTCCCTTAAGTCTGATGTGAAAGCCCACGGCTCAACCGTGGAAGGTCATTGGAAACTGGGGGGCTTGAATGCAGAAGAGGAGAGTGGAATTCCATGTGTAGCGGTGAAATGCGTAGATATATGGAGGAACACCAGTGGCGAAGGCGACTCTCTGGTCTGTAATTGACGCTGAGGCTCGAAAGCGTGGGGAGCAA
>MG|3|V4|F|20|98.78|Firmicutes|Bacilli|Lactobacillales|Carnobacteriaceae|Bacillus / Jeotgalibaca / Trichococcus|flocculiformis|
CGTAGGTGGCAAGCGTTGTCCGGATTTATTGGGCGTAAAGCGAGCGCAGGCGGTTCCTTAAGCTGATGTGAAAGCCCACGGCTCAACCGTGGAAGGTCATTGGAAACTGGGGAACTTGAATGCAGAAGAGGAGAGTGGAATTCCATGTGTAGCGGTGAAATGCGTAGATATATGGAGGAACACCAGTGGCGAAGGCGACTCTCTGGTCTGTAATTGACGCTGAGGCTCGAAAGCGTGGGGAGCAA
>MG|3|V4|F|16|96.75|Firmicutes|Bacilli|Lactobacillales|Enterococcaceae|Enterococcus|columbae|
CGTAGGTGGCAAGCGTTGTCCGGATTTATTGGGCGTAAAGCGAGCGCAGGCGGTCTTTTAAGTCTGATGTGAAAGCCCACGGCTTAACCGTGGAGGGTCATTGGAAACTGGTCGACTTGAGTGCAGAAGAGGGAAGTGGAATTCCATGTGTAGCGGTGAAATGCGTAGAGATATGGAGGAACACCAGTGGCGAAGGCGGCTTCCTGGTCTGTAACTGACACTGAGGCGCGAAAGCGTGGGGAGCAA
>MG|3|V4|F|20|96.34|Firmicutes|Bacilli|Lactobacillales|Enterococcaceae|Enterococcus|cecorum|
CGTAGGTGGCGAGCGTTATCCGGAATTATTGGGCGTAAAGAGCGCGCAGGTGGTTGATTAAGTCTGATGTGAAAGCCCCCGGCTTAACCGGGGAGGGTCATTGGAAACTGGGAGACTTGAGTGCAGAAGAGGAAAGCGGAATTCCATGTGTAGCGGTGAAATGCGTAGATATATGGAGGAACACCAGTGGCGAAGGCGGCTTTCTGGTCTGTAACTGACGCTGAGGCTCGAAAGCGTGGGGAGCAA
>MG|3|V4|F|16|96.75|Firmicutes|Bacilli|Lactobacillales|Lactobacillaceae|Lactobacillus|ingluviei|
CGTAGGTGGCAAGCGTTGTCCGGATTTATTGGGCGTAAAGGGAACGCAGGCGGTTTTTTAAGTCTGATGTGAAAGCCTTCGGCTTAACCGGAGATGTGCATTGGAAACTGGATGACTTGAGTGCAGAAGAGGGCAGTGGAACTCCATGTGTAGCGGTGGAATGCGTAGATATATGGAAGAACACCAGTGGCGAAGGCGGCTGCCTGGTCTGCAACTGACGCTGAGGCTCGAAAGCATGGGTAGCGA
>MG|3|V4|F|10|96.64|Firmicutes|Bacilli|Lactobacillales|Lactobacillaceae|Lactobacillus|aviarius|
CGTATGGAGCAAGCGTTATCCGGATTTACTGGGTGTAAAGGGAGCGTAGGCGGTGCTATAAGTCTGATGTGAAAGCCTTCGGCTTAACCGGAGATGTGCATTGGAAACTGGAAGACTTGAGTGCAGAAGAGGAGAGTGGAACTCCATGTGTAGCGGTGAAATGCGTAGATATATGGAAGAACACCAGTGGCGAAAGCGGCTCTCTGGTCTGTAACTGACGCTGAGGTTCGAAAGCATGGGTAGCGA
>MG|3|V4|F|11|97.15|Firmicutes|Bacilli|Lactobacillales|Lactobacillaceae|Lactobacillus / Lactococcus|salivarius|
CGTAGGTGGCAAGCGTTATCCGGATTTATTGGGCGTAAAGCGAGCGCAGGCGGTTGCTTAGGTCTGATGTGAAAGCCTTCGGCTTAACCGGAGTAGTGCATTGGAAACTGGAAGACTTGAGTGCAGAAGAGGAGAGTGGAACTCCATGTGTAGCGGTGAAATGCGTAGATATATGGAAGAACACCAGTGGCGAAAGCGGCTCTCTGGTCTGTAACTGACGCTGAGGTTCGAAAGCGTGGGTAGCAA
>MG|3|V4|F|16|96.64|Firmicutes|Bacilli|Lactobacillales|Lactobacillaceae|Lactobacillus|ingluviei|
CGTATGGAGCAAGCGTTATCCGGATTTACTGGGTGTAAAGGGAGCGTAGGCGGTGCTATAAGTCTGATGTGAAAGCCTTCGGCTTAACCGAAGAAGTGCATCGGAAACTGGATGACTTGAGTGCAGAAGAGGGCAGTGGAACTCCATGTGTAGCGGTGGAATGCGTAGATATATGGAAGAACACCAGTGGCGAAGGCGGCTGCCTGGTCTGCAACTGACGCTGAGGCTCGAAAGCATGGGTAGCGA
>MG|3|V4|F|11|95.93|Firmicutes|Bacilli|Lactobacillales|Lactobacillaceae|Lactobacillus|ruminis|
CGTAGGTGGCGAGCGTTATCCGGAATTATTGGGCGTAAAGAGCGCGCAGGTGGTTGATTAAGTCTGATGTGAAAGCCTTCGGCTTAACCGGAGTAGTGCATTGGAAACTGGAAGACTTGAGTGCAGAAGAGGAGAGTGGAACTCCATGTGTAGCGGTGAAATGCGTAGATATATGGAAGAACACCAGTGGCGAAAGCGGCTCTCTGGTCTGTAACTGACGCTGAGGTTCGAAAGCGTGGGTAGCAA
>MG|3|V4|F|11|96.72|Firmicutes|Bacilli|Lactobacillales|Lactobacillaceae|Lactobacillus|sp.|
CGTAGGTGGCAAGCGTTGTCCGGATTTATTGGGCGTAAAGGGAACGCAGGCGGTCTTTTAAGTCTGATGTGAAAGCCTTCGGCTTAACCGGAGTAGTGCATTGGAAACTGGAAGACTTGAGTGCAGAAGAGGGCAGTGGAACTCCATGTGTAGCGGTGGAATGCGTAGATATATGGAAGAACACCAGTGGCGAAGGCGGCTGCCTGGTCTGCAACTGACGCTGAGGCTCGAAAGCATGGGTAGCGA
>MG|3|V4|F|15|96.75|Firmicutes|Bacilli|Lactobacillales|Lactobacillaceae|Lactobacillus|aviarius|
CGTAGGTGGCAAGCGTTGTCCGGATTTATTGGGCGTAAAGGGAACGCAGGCGGTTTTTTAAGTCTGATGTGAAAGCCTTCGGCTTAACCGGAGATGTGCATTGGAAACTGGAAGACTTGAGTGCAGAAGAGGGCAGTGGAACTCCATGTGTAGCGGTGGAATGCGTAGATATATGGAAGAACACCAGTGGCGAAGGCGGCTGCCTGGTCTGCAACTGACGCTGAGGCTCGAAAGCATGGGTAGCGA
>MG|3|V4|F|13|96.75|Firmicutes|Bacilli|Lactobacillales|Lactobacillaceae|Lactobacillus|crispatus|
CGTAGGTGGCGAGCGTTATCCGGAATTATTGGGCGTAAAGAGCGCGCAGGTGGTTGATTAAGTCTGATGTGAAAGCCCTCGGCTTAACCGAGGAACTGCATCGGAAACTGTTTTTCTTGAGTGCAGAAGAGGAGAGTGGAACTCCATGTGTAGCGGTGGAATGCGTAGATATATGGAAGAACACCAGTGGCGAAGGCGGCTCTCTGGTCTGCAACTGACGCTGAGGCTCGAAAGCATGGGTAGCGA
>MG|3|V4|F|10|95.9|Firmicutes|Bacilli|Lactobacillales|Lactobacillaceae|Lactobacillus|ingluviei|
CGTAGGTGGCAAGCGTTATCCGGATTTATTGGGCGTAAAGCGAGCGCAGGCGGTTTTCTAAGTCTGATGTGAAAGCCTTCGGCTTAACCGAAGAAGTGCATCGGAAACTGGATGACTTGAGTGCAGAAGAGGGAAGTGGAATTCCATGTGTAGCGGTGAAATGCGTAGAGATATGGAGGAACACCAGTGGCGAAGGCGGCTTCCTGGTCTGTAACTGACACTGAGGCGCGAAAGCGTGGGGAGCAA
>MG|3|V4|F|23|97.97|Firmicutes|Bacilli|Lactobacillales|Lactobacillaceae|Lactobacillus / Lactococcus|salivarius|
CGTAGGTGGCAAGCGTTATCCGGATTTATTGGGCGTAAAGCGAGCGCAGGCGGTTTTCTAAGTCTGATGTGAAAGCCTTCGGCTTAACCGGAGTAGTGCATTGGAAACTGGAAGACTTGAGTGCAGAAGAGGAGAGTGGAACTCCATGTGTAGCGGTGAAATGCGTAGATATATGGAAGAACACCAGTGGCGAAAGCGGCTCTCTGGTCTGTAACTGACGCTGAGGTTCGAAAGCGTGGGTAGCAA
>MG|3|V4|F|14|94.72|Firmicutes|Bacilli|Lactobacillales|Lactobacillaceae|Lactobacillus|ingluviei|
CGTAGGTGGCAAGCGTTATCCGGATTTATTGGGCGTAAAGCGAGCGCAGGCGGTTTTCTAAGTCTGATGTGAAAGCCTTCGGCTTAACCGAAGAAGTGCATCGGAAACTGGATGACTTGAGTGCAGAAGAGGGCAGTGGAACTCCATGTGTAGCGGTGGAATGCGTAGATATATGGAAGAACACCGGTGGCGAAGGCGGCCTTCTGGGCCACAACTGACGCTGAGGAGCGAAAGCTAGGGGAGCGA
>MG|3|V4|F|30|96.36|Firmicutes|Bacilli|Lactobacillales|Lactobacillaceae|Lactobacillus|aviarius|
CGTAGGTGGCGAGCGTTATCCGGAATTATTGGGCGTAAAGAGCGCGCAGGTGGTTGATTAAGTCTGATGTGAAAGCCTTCGGCTTAACCGGAGATGTGCATTGGAAACTGGAAGACTTGAGTGCAGAAGAGGAGAGTGGAACTCCATGTGTAGCGGTGAAATGCGTAGATATATGGAAGAACACCAGTGGCGAAAGCGGCTCTCTGGTCTGTAACTGACGCTGAGGTTCGAAAGCATGGGTAGCGAA
>MG|3|V4|F|13|94.89|Firmicutes|Bacilli|Lactobacillales|Lactobacillaceae|Lactobacillus|reuteri|
CGTAGGTGGCAAGCGTTATCCGGATTTATTGGGCGTAAAGCGAGCGCAGGCGGTTGCTTAGGTCTGATGTGAAAGCCTTCGGCTTAACCGAAGAAGGGCATCGGAAACCGGGCGACTTGAGTGCAGAAGAGGGAAGTGGAATTCCATGTGTAGCGGTGAAATGCGTAGAGATATGGAGGAACACCAGTGGCGAAGGCGGCTTCCTGGTCTGTAACTGACACTGAGGCGCGAAAGCGTGGGGAGCAA
>MG|3|V4|F|18|96.17|Firmicutes|Bacilli|Lactobacillales|Lactobacillaceae|Lactobacillus|reuteri|
CGTAGGTGGCAAGCGTTATCCGGATTTATTGGGCGTAAAGCGAGCGCAGGCGGTTGCTTAGGTCTGATGTGAAAGCCTTCGGCTTAACCGAAGAAGGGCATCGGAAACCGGGCGACTTGAGTGCAGAAGAGGACAGTGGAACTCCATGTGTAGCGGTGGAATGCGTAGATATATGGAAGAACACCGGTGGCGAAGGCGGCCTTCTGGGCCACAACTGACGCTGAGGAGCGAAAGCTAGGGGAGCGA
>MG|3|V4|F|22|96.34|Firmicutes|Bacilli|Lactobacillales|Lactobacillaceae|Lactobacillus|ingluviei|
CGTAGGTGGCGAGCGTTATCCGGAATTATTGGGCGTAAAGAGCGCGCAGGTGGTTGATTAAGTCTGATGTGAAAGCCTTCGGCTTAACCGAAGAAGTGCATCGGAAACTGGATGACTTGAGTGCAGAAGAGGGCAGTGGAACTCCATGTGTAGCGGTGGAATGCGTAGATATATGGAAGAACACCAGTGGCGAAGGCGGCTGCCTGGTCTGCAACTGACGCTGAGGCTCGAAAGCATGGGTAGCGA
>MG|3|V4|F|10|95.55|Firmicutes|Bacilli|Lactobacillales|Lactobacillaceae|Lactobacillus|salivarius|
CGTAGGTGGCAAGCGTTGTCCGGATTTATTGGGCGTAAAGGGAACGCAGGCGGTCTTTTAAGTCTGATGTGAAAGCCTTCGGCTTAACCGGAGTAGTGCATTGGAAACTGGAAGACTTGAGTGCAGAAGAGGAGAGTGGAACTCCATGTGTAGCGGTGAAATGCGTAGATATTAGGAGGAACACCAGTGGCGAAGGCGGCTTACTGGACAGTAACTGACGTTGAGGCTCGAAAGCGTGGGGAGCAA
>MG|3|V4|F|10|88.93|Firmicutes|Clostridia|Clostridiales|Clostridiaceae|Clostridium|sp.|
CATAGGGAGCAAGCGTTATCCGGATTTATTGGGTGTAAAGGGTGCGTAGACGGGAGAGCAAGTTAGTTGTGAAATCCCTCGGCTTAACTGAGGAACTGCAACTAAAACTGTTTTCTTGAGTATCGGAGAGGAAAGTGGAATTCCTAGTGTAGCGGTGAAATGCGTAGATATTAGGAGGAACACCAGTGGCGAAGGCGACTTTCTGGACGATAACTGACGTTGAGGCACGAAAGTGTGGGGAGCAA
>MG|3|V4|R|71|89.84|Firmicutes|Clostridia|Clostridiales|Clostridiaceae|Clostridium|sp.|
TTGCTCCCCACACTTTCGTGCCTCAACGTCAGTTACTGTCCAGAAAGTCGCCTTCGCCACTGGTGTTCCTCCTAATATCTACGCATTTCACCGCTACACTAGGAATTCCACTTTCCTCTCCAGCACTCAAGAAAGTTAGTTTTAGTTGCAGTTCCTCAGTTGAGCCGAGGGATTTCACAACTAACTTGACTTCCCGTCTACGCACCCTTTACACCCAATAAATCCGGATAACGCTTGCTCCCTACG
>MG|3|V4|F|15|90.65|Firmicutes|Clostridia|Clostridiales|Clostridiaceae|Clostridium|sp.|
CGTAGGGGGCAAGCGTTATCCGGATTTACTGGGTGTAAAGGGCGCGTAGGCGGACCGGCAAGTCAGGAGTGAAATACCGGGGCTCAACCCCGGGGCTGCTTTTGAAACTGTCGGCCTTGAGTATCGGAGAGGAAAGCGGAATTCCCAGTGTAGCGGTGAAATGCGTAGATATTGGGAGGAACACCGGTGGCGAAGGCGGCTTTCTGGACGACAACTGACGCTGAGGCGCGAAAGTGTGGGGAGCAA
>MG|3|V4|F|15|88.16|Firmicutes|Clostridia|Clostridiales|Clostridiaceae|Clostridium|sp.|
CGTAGGGAGCAAGCGTTGTCCGGATTTATTGGGTGTAAAGGGTGCGTAGACGGGAAATCAAGTTAGTTGTGAAATCCCTCGGCTTAACTGAGGAACTGCAACTAAAACTAATTTTCTTGAGTGCTGGAGAGGAAAGTGGAATTCCTAGTGTAGCGGTGAAATGCGTAGATATTAGGAGGAACACCAGTGGCGAAGGCGACTTTCTGGACAGTTACTGACGTTGAGGCACGAAAGTGTGGGGAGCAA
>MG|3|V4|F|20|89.79|Firmicutes|Clostridia|Clostridiales|Clostridiaceae|Clostridium|sp.|
CATAGGGAGCAAGCGTTATCCGGATTTATTGGGTGTAAAGGGTGCGTAGACGGGAATGTAAGTTAGTTGTGAAATCCCTCGGCTCAACTGAGGAACTGCAACTAAAACTGTATTTCTTGAGTGCGGGAGAGGAAAGTGGAATTCCTAGTGTAGCGGTGAAATGCGTAGATATTAGGAGGAACACCAGTGGCGAAGGCGACTTTCTGGACCGTAACTGACGTTGAGGCACGAAAGTGTGGGGAGCAA
>MG|3|V4|F|145|96.36|Firmicutes|Clostridia|Clostridiales|Clostridiaceae|Clostridium|sp.|
CGTATGGAGCAAGCGTTATCCGGATTTACTGGGTGTAAAGGGAGCGTAGGCGGCGGGGCAAGTCTGATGTGAAAACCCGGGGCTCAACCCCGGGACTGCATTGGAAACTGTCCTGCTAGAGTGTCGGAGGGGTAAGTGGAATTCCTAGTGTAGCGGTGAAATGCGTAGATATTAGGAGGAACACCGGTGGCGAAGGCGGCTTACTGGACGACAACTGACGCTGAGGCTCGAAAGCGTGGGGAGCAA
>MG|3|V4|R|12|88.62|Firmicutes|Clostridia|Clostridiales|Clostridiaceae|Clostridium|cellulolyticum|
TTGCTCCCCACACTTTCGTGCCTCAACGTCAGTTACTGTCCAGAAAGTCGCCTTCGCCACTGGTGTTCCTCCTAATATCTACGCATTTCACCGCTACACTAGGAATTCCACTTTCCTCTCCAGCACTCAAGAAAATTAGTTTTAGTTGCAGTTCCTCAGTTAAGCCGAGGGATTTCACAACTAACTTGATTTCCCGTCTACGCACCCTTTACACCCAATAATTCCGGACAACGCTTGCTCCCTACG
>MG|3|V4|R|48|88.11|Firmicutes|Clostridia|Clostridiales|Clostridiaceae|Clostridium|sp.|
TTGCTCCCCACACTTTCGTGCCTCAACGTCAGTTGTCGTCCAGAAAGTCGCCTTCGCCACCGGTGTTCCTCCTAATATCTACGCATTTCACCGCTACACTAGGAATTCCACTTTCCCCTCCGACACTCAAGGGAAATAGTTTTGGTTGCAGTTCCTCAGTTGAGCCGAGGGATTTCACAACCAACTTGTTTCTCCGTCTACGCACCCTTTACACCCAATAAATCCGGATAACGCTTGCCCCCTATG
>MG|3|V4|F|71|88.16|Firmicutes|Clostridia|Clostridiales|Clostridiaceae|Clostridium|sp.|
CGTAGGGAGCGAGCGTTATCCGGATTTATTGGGTGTAAAGGGTGCGTAGACGGGAAGTCAAGTTAGTTGTGAAATCCCTCGGCTTAACTGAGGAACTGCAACTAAAACTGAATTTCTTGAGTACTGGAGAGGAAAGTGGAATTCCTAGTGTAGCGGTGAAATGCGTAGATATTAGGAGGAACACCAGTGGCGAAGGCGACTTTCTGGACAGAAACTGACGTTGAGGCACGAAAGTGTGGGGAGCAA
>MG|3|V4|F|11|88.52|Firmicutes|Clostridia|Clostridiales|Clostridiaceae|Clostridium|sp.|
CATAGGGGGCAAGCGTTATCCGGATTTATTGGGTGTAAAGGGTGCGTAGACGGAGAAACAAGTTGGTTGTGAAATCCCTCGGCTCAACTGAGGAACTGCAACCAAAACTACTTCCCTTGAGTGTCGGAGAGGAAAGTGGAATTCCTAGTGTAGCGGTGAAATGCGTAGATATTAGGAGGAACACCAGTGGCGAAGGCGACTTTCTGGACGATAACTGACATTGAGGCACGAAAGTGTGGGGAGCAA
>MG|3|V4|F|10|87.7|Firmicutes|Clostridia|Clostridiales|Clostridiaceae|Clostridium|sp.|
CGTAGGGAGCAAGCGTTGTCCGGATTTATTGGGTGTAAAGGGTGCGTAGACGGGGAAGCAAGTTAGTTGTGAAATCCCTCGGCTTAACTGAGGAACTGCAACTAAAACTACTACTCTTGAGTGCTGGAGAGGAAAGTGGAATTCCTAGTGTAGCGGTGAAATGCGTAGATATTAGGAGGAACACCAGTGGCGAAGGCGACTTTCTGGACGATAACTGACATTGAGGCACGAAAGTGTGGGGAGCAA
>MG|3|V4|F|31|95.92|Firmicutes|Clostridia|Clostridiales|Clostridiaceae|Clostridium|sp.|
CGTAGGGGGCTAGCGTTATCCGGAATTACTGGGCGTAAAGGGTGCGTAGGTGGTTTCTTAAGTCAGAGGTGAAAGGCTACGGCTCAACCGTAGTAAGCCTTTGAAACTGGGAAACTTGAGTGCAGGAGAGGAGAGTGGAATTCCTAGTGTAGCGGTGAAATGCGTAGATATTAGGAGGAACACCAGTGGCGAAGGCGGCTTACTGGACAGTAACTGACGTTGAGGCTCGAAAGCGTGGGGAGCAA
>MG|3|V4|R|164|91.06|Firmicutes|Clostridia|Clostridiales|Clostridiaceae|Clostridium|sp.|
TTGCTCCCCACACTTTCGCGCCTCAGCGTCAGTTGTCGTCCAGAAAGCCGCCTTCGCCACCGGTGTTCCTCCCAATATCTACGCATTTCACCGCTACACTGGGAATTCCGCTTTCCTCTCCGATACTCAAGGCCGACAGTTTCAAAAGCAGCCCCGGGGTTGAGCCCCGGTATTTCACTCCTGACTTGCCGGTCCGCCTACGCGCCCTTTACACCCAGTAAATCCGGACAACGCTTGTCACCTACG
>MG|3|V4|R|16|88.71|Firmicutes|Clostridia|Clostridiales|Clostridiaceae|Clostridium|perfringens|
TTGCTCCCCACGCTTTCGTGCCTCAACGTCAGTTACTGTCCAGAAAGTCGCCTTCGCCACTGGTGTTCCTCCTAATATCTACGCATTTCACCGCTACACTAGGAATTCCACTTTCCTCTCCAGCACTCAAGAATATCAGTTTTGGTTGCAGTTCCTCAGTTGAGCCGAGGGATTTCACAACCAACTTAATTTCCCGTCTACGCACCCTTTACACCCAATAAATCCGGATAACGCTCGCTCCCTACG
>MG|3|V4|F|200|89.84|Firmicutes|Clostridia|Clostridiales|Clostridiaceae|Clostridium|sp.|
CGTAGGGAGCAAGCGTTATCCGGATTTATTGGGTGTAAAGGGTGCGTAGACGGGAAGTCAAGTTAGTTGTGAAATCCCTCGGCTCAACTGAGGAACTGCAACTAAAACTAACTTTCTTGAGTGCTGGAGAGGAAAGTGGAATTCCTAGTGTAGCGGTGAAATGCGTAGATATTAGGAGGAACACCAGTGGCGAAGGCGACTTTCTGGACAGTAACTGACGTTGAGGCACGAAAGTGTGGGGAGCAAA
>MG|3|V4|F|11|87.65|Firmicutes|Clostridia|Clostridiales|Clostridiaceae|Clostridium|sp.|
CATAGGGGGCAAGCGTTATCCGGATTTATTGGGTGTAAAGGGTGCGTAGATGGAGGAGCAAGTTGGTTGTGAAATCCCTCGGCTCAACTGAGGAACTGCAACCAAAACTACTTCCCTTGAGTGTCGGAGAGGAAAGTGGAATTCCTAGTGTAGCGGTGAAATGCGTAGATATTAGGAGGAACACCAGTGGCGAAGGCGACTTTCTGGACAGTTACTGACGTTGAGGCACGAAAGTGTGGGGAGCAA
>MG|3|V4|R|33|88.93|Firmicutes|Clostridia|Clostridiales|Clostridiaceae|Clostridium|sp.|
TTGCTCCCCACACTTTCGTGCCTCAACGTCAGTTACTGTCCAGAAAGTCGCCTTCGCCACTGGTGTTCCTCCTAATATCTACGCATTTCACCGCTACACTAGGAATTCCACTTTCCTCTCCAGCACTCAAGAATATCAGTTTTAGTTGCAGTTCCTCAGTTGAGCCGAGGGATTTCACAACTAACTTAATTTCCCGTCTACGCACCCTTTACACCCAATAAATCCGGATAACGCTCGCTCCCTACG
>MG|3|V4|F|13|88.57|Firmicutes|Clostridia|Clostridiales|Clostridiaceae|Clostridium|sp.|
CGTAGGGAGCAAGCGTTATCCGGATTTATTGGGTGTAAAGGGTGCGTAGACGGGAAGACAAGTTAGTTGTGAAATCCCTCGGCTTAACTGAGGAACTGCAACTAAAACTATTTTTCTTGAGTGCTGGAGAGGAAAGTGGAATTCCTAGTGTAGCGGTGAAATGCGTAGATATTAGGAAGAACACCAGTGGCGAAGGCGACTTTCTGGACAGTAACTGACGTTGAGGCACGAAAGTGTGGGGAGCAA
>MG|3|V4|F|158|95.93|Firmicutes|Clostridia|Clostridiales|Clostridiaceae|Clostridium|sp.|
CGTAGGGAGCAAGCGTTGTCCGGATTTACTGGGTGTAAAGGGTGCGTAGGCGGATTGGCAAGTCAGAAGTGAAATCCATGGGCTTAACCCATGAACTGCTTTTGAAACTGTTAATCTTGAGTGAAGTAGAGGTAGGCGGAATTCCCGGTGTAGCGGTGAAATGCGTAGAGATCGGGAGGAACACCAGTGGCGAAGGCGGCCTACTGGGCTTTAACTGACGCTGAGGCACGAAAGTGTGGGTAGCAA
>MG|3|V4|F|12|90.98|Firmicutes|Clostridia|Clostridiales|Clostridiaceae|Clostridium|sp.|
CGTAGGGAGCAAGCGTTATCCGGATTTATTGGGTGTAAAGGGTGCGTAGACGGGAAATTAAGTTAGTTGTGAAATCCCTCGGCTCAACTGAGGAACTGCAACTAAAACTGGTTTTCTTGAGTGCAGGAGAGGAAAGTGGAATTCCTAGTGTAGCGGTGAAATGCGTAGATATTAGGAGGAACACCAGTGGCGAAGGCGACTTTCTGGACTGTAACTGACGTTGAGGCACGAAAGCGTGGGGAGCAA
>MG|3|V4|F|10|89.02|Firmicutes|Clostridia|Clostridiales|Clostridiaceae|Clostridium|sp.|
CGTAGGGAGCAAGCGTTATCCGGATTTATTGGGTGTAAAGGGTGCGTAGACGGGAAGTCAAGTTAGTTGTGAAATCCCTCGGCTCAACTGAGGAACTGCAACTAAAACTAACTTTCTTGAGTGCTGGAGAGGAAAGTGGAATTCCTAGTGTAGCGGTGAAATGCGTAGATATTAGGAGGAACACCAGTGGCGAAGGCGACTTTCTGGACGATAACTGACATTGAGGCACGAAAGTGTGGGGAGCAA
>MG|3|V4|F|12|88.93|Firmicutes|Clostridia|Clostridiales|Clostridiaceae|Clostridium|sp.|
CATAGGGGGCAAGCGTTATCCGGATTTATTGGGTGTAAAGGGTGCGTAGATGGAGGAGCAAGTTGGTTGTGAAATCCCTCGGCTCAACTGAGGAACTGCAACCAAAACTACTTCCCTTGAGTGTCGGAGAGGAAAGTGGAATTCCTAGTGTAGCGGTGAAATGCGTAGATATTAGGAGGAACACCAGTGGCGAAGGCGACTTTCTGGACGATAACTGACATTGAGGCTCGAAAGCGTGGGGAGCAA
>MG|3|V4|F|72|87.8|Firmicutes|Clostridia|Clostridiales|Clostridiaceae|Clostridium|sp.|
CGTAGGGAGCAAGCGTTGTCCGGATTTATTGGGTGTAAAGGGTGCGTAGACGGGAGAGCAAGTTAGTTGTGAAATCCCTCGGCTTAACTGAGGAACTGCAACTAAAAACTACTATTCTTGAGTGCTGGAGAGGAAAGTGGAATTCCTAGTGTAGCGGTGAAATGCGTAGATATTAGGAGGAACACCAGTGGCGAAGGCGACTTTCTGGACAGTTACTGACGTTGAGGCACGAAAGTGTGGGGAGCAA
>MG|3|V4|R|59|96.36|Firmicutes|Clostridia|Clostridiales|Clostridiaceae|Clostridium|sp.|
TTGCTCCCCACGCTTTCGAGCCTCAGCGTCAGTTGTCGTCCAGTAAGCCGCCTTCGCCACCGGTGTTCCTCCTAATATCTACGCATTTCACCGCTACACTAGGAATTCCACTTACCCCTCCGACACTCTAGCAGGACAGTTTCCAATGCAGTCCCGGGGTTGAGCCCCGGGTTTTCACATCAGACTTGCCCCGCCGCCTACGCTCCCTTTACACCCAGTAAATCCGGATAACGCTTGCTCCATACG
>MG|3|V4|F|35|87.4|Firmicutes|Clostridia|Clostridiales|Clostridiaceae|Clostridium|sp.|
CGTAGGGAGCAAGCGTTGTCCGGATTTATTGGGTGTAAAGGGTGCGTAGATGGAGGAGCAAGTTGGTTGTGAAATCCCTCGGCTCAACTGAGGAACTGCAACCAAAACTACTTCCCTTGAGTGTCGGAGAGGAAAGTGGAATTCCTAGTGTAGCGGTGAAATGCGTAGATATTAGGAGGAACACCAGTGGCGAAGGCGACTTTCTGGACGATAACTGACATTGAGGCACGAAAGTGTGGGGAGCAA
>MG|3|V4|R|24|88.93|Firmicutes|Clostridia|Clostridiales|Clostridiaceae|Clostridium|sp.|
TTGCTCCCCACACTTTCGTGCCTCAACGTCAGTTATCGTCCAGAAAGTCGCCTTCGCCACTGGTGTTCCTCCTAATATCTACGCATTTCACCGCTACACTAGGAATTCCACTTTCCTCTCCGATACTCAAGAAAAACAGTTTTAGTTGCAGTTCCTCAGTTAAGCCGAGGGATTTCACAACTAACTTGCTCTCCCGTCTACGCACCCTTTACACCCAATAAATCCGGATAACGCTTGCTCCCTATGT
>MG|3|V4|R|17|89.02|Firmicutes|Clostridia|Clostridiales|Clostridiaceae|Clostridium|sp.|
TTGCTCCCCACACTTTCGTGCCTCAACGTCAGTTACAGTCCAGAAAGCCGCCTTCGCCACTGGTGTTCCTCCTAATATCTACGCATTTCACCGCTACACTAGGAATTCCGCTTTCCTCTCCTGCACTCAAGAAATATAGTTTTGGTTGCAGTTCCTCAGTTGAGCCAAGGGATTTCACAACCAACTTGTATTCCCGTCTACGCACCCTTTACACCCAATAATTCCGGATAACGCTTGCTCCCTACG
>MG|3|V4|R|12|91.06|Firmicutes|Clostridia|Clostridiales|Clostridiaceae|Clostridium|sp.|
TTGCTCCCCACGCTTTCGCGCCTCAGCGTCAGTTGTCGTCCAGCAAGCCGCCTTCGCCACTGGTGTTCCTCCTAATATCTACGCATTTCACCGCTACACTGGGAATTCCGCTTTCCTCTCCGATACTCAAGGCCGACAGTTTCAAAAGCAGCCCCGGGGTTGAGCCCCGGTATTTCACTCCTGACTTGCCGGTCCGCCTACGCGCCCTTTACACCCAGTAAATCCGGACAACGCTTGTCACCTACG
>MG|3|V4|F|17|87.8|Firmicutes|Clostridia|Clostridiales|Clostridiaceae|Clostridium|sp.|
CATAGGGGGCAAGCGTTATCCGGATTTATTGGGTGTAAAGGGTGCGTAGATGGAGGAGCAAGTTGGTTGTGAAATCCCTCGGCTCAACTGAGGAACTGCAACCAAAACTACTTCCCTTGAGTGTCGGAGAGGAAAGTGGAATTCCTAGTGTAGCGGTGAAATGCGTAGATATTAGGAGGAACACCAGTGGCGAAGGCGACTTTCTGGACGATAACTGACATTGAGGCACGAAAAGTGTGGGGAGCAAA
>MG|3|V4|R|16|88.26|Firmicutes|Clostridia|Clostridiales|Clostridiaceae|Clostridium|sp.|
TTGCTCCCCACACTTTCGTGCCTCAACGTCAGTAACTGTCCAGAAAGTCGCCTTCGCCACTGGTGTTCCTCCTAATATCTACGCATTTCACCGCTACACTAGGAATTCCACTTTCCTCTCCAGCACTCAAGAATAGTAGTTTTAGTTGCAGTTCCTCAGTTAAGCCGAGGGATTTCACAACTAACTTGCTTTCCCGTCTACGCACCCTTTACACCCAATAAATCCGGACAACGCTTGCTCCCTACG
>MG|3|V4|F|12|88.16|Firmicutes|Clostridia|Clostridiales|Clostridiaceae|Clostridium|sp.|
CAGTAGGGGGCAAGCGTTATCCGGATTTATTGGGTGTAAAGGGTGCGTAGATGGAGGAGCAAGTTGGTTGTGAAATCCCTCGGCTCAACTGAGGAACTGCAACCAAAACTACTTCCCTTGAGTGTCGGAGAGGAAAGTGGAATTCCTAGTGTAGCGGTGAAATGCGTAGATATTAGGAGGAACACCAGTGGCGAAGGCGACTTTCTGGACGATAACTGACATTGAGGCACGAAAGTGTGGGGAGCAA
>MG|3|V4|F|18|96.77|Firmicutes|Clostridia|Clostridiales|Clostridiaceae|Clostridium|sp.|
CGTAGGGAGCAAGCGTTGTCCGGATTTACTGGGTGTAAAGGGTGCGTAGGCGGCTTAGCAAGTCAGGCGTGAAAACTATGGGCTTAACCCATAGACTGCGTTTGAAACTGTTGAGCTTGAGTGAAGTAGAGGTAGGCGGAATTCCCGGTGTAGCGGTGAAATGCGTAGAGATCGGGAGGAACACCAGTGGCGAAGGCGGCCTACTGGGCTTTAACTGACGCTGAGGCACGAAAGCATGGGTAGCAAA
>MG|3|V4|F|16|92.28|Firmicutes|Clostridia|Clostridiales|Clostridiaceae|Clostridium|sp.|
CGTAGGTGGCGAGCGTTGTCCGGAATTACTGGGTGTAAAGGGCGCGTAGACGGGTTTTTAAGTTAGATGTGAAATACCGGAGCTTAACTCCGGGGCTGCATTTAAAACTGAAGATCTTGAGTGCAGGAGAGGGAAGCGGAATTCCTAGTGTAGCGGTGAAATGCGTAGATATTAGGAGGAACACCAGTGGCGAAGGCGGCTTTCTGGACTGTAACTGACGTTGAGGCGCGAAAGCGTGGGTAGCAA
>MG|3|V4|R|13|89.34|Firmicutes|Clostridia|Clostridiales|Clostridiaceae|Clostridium|sp.|
TTGCTCCCCACACTTTCGTGCCTCAACGTCAGTTACTGTCCAGAAAGTCGCCTTCGCCACTGGTGTTCCTCCTAATATCTACGCATTTCACCGCTACACTAGGAATTCCACTTTCCTCTCCAGCACTCAAGAATATCAGTTTTAGTTGCAGTTCCTCAGTTGAGCCGAGGGATTTCACAACTAACTTAATTTCCCGTCTACGCACCCTTTACACCCAATAAATCCGGATAACGCTTGCTCCCTACG
>MG|3|V4|F|20|89.34|Firmicutes|Clostridia|Clostridiales|Clostridiaceae|Clostridium|sp.|
CGTAGGGAGCAAGCGTTATCCGGATTTATTGGGTGTAAAGGGTGCGTAGACGGGAAATTAAGTTAGTTGTGAAATCCCTCGGCTTAACTGAGGAACTGCAACTAAAACTGATTTTCTTGAGTGCTGGAGAGGAAAGTGGAATTCCTAGTGTAGCGGTGAAATGCGTAGATATTAGGAGGAACACCAGTGGCGAAGGCGACTTTCTGGACAGTAACTGACGTTGAGGCACGAAAGTGTGGGGAGCAA
>MG|3|V4|F|10|87.4|Firmicutes|Clostridia|Clostridiales|Clostridiaceae|Clostridium|sp.|
CGTATGGAGCAAGCGTTATCCGGATTTATTGGGTGTAAAGGGTGCGTAGATGGAGGAGCAAGTTGGTTGTGAAATCCCTCGGCTCAACTGAGGAACTGCAACCAAAACTACTTCCCTTGAGTGTCGGAGAGGAAAGTGGAATTCCTAGTGTAGCGGTGAAATGCGTAGATATTAGGAGGAACACCAGTGGCGAAGGCGACTTTCTGGACGATAACTGACATTGAGGCACGAAAGTGTGGGGAGCAA
>MG|3|V4|F|61|90.69|Firmicutes|Clostridia|Clostridiales|Clostridiaceae|Clostridium|sp.|
CGTATGGTGCAAGCGTTATCCGGATTTACTGGGTGTAAAGGGCGCGTAGGCGGACCGGCAAGTCAGGAGTGAAATACCGGGGCTCAACCCCGGGGCTGCTTTTGAAACTGTCGGCCTTGAGTATCGGAGAGGAAAGCGGAATTCCCAGTGTAGCGGTGAAATGCGTAGATATTGGGAGGAACACCAGTGGCGAAGGCGGCTTTCTGGACGACAACTGACGCTGAGGCGCGAAAGTGTGGGGAGCAA
>MG|3|V4|F|134|88.16|Firmicutes|Clostridia|Clostridiales|Clostridiaceae|Clostridium|sp.|
CGTAGGGAGCAAGCGTTGTCCGGATTTATTGGGTGTAAAGGGTGCGTAGACGGGAGAGCAAGTTAGTTGTGAAATCCCTCGGCTTAACTGAGGAACTGCAACTAAAACTACTATTCTTGAGTGCTGGAGAGGAAAGTGGAATTCCTAGTGTAGCGGTGAAATGCGTAGATATTAGGAGGAACACCAGTGGCGAAGGCGACTTTCTGGACAGTTACTGACGTTGAGGCACGAAAGTGTGGGGAGCAAA
>MG|3|V4|F|14|90.69|Firmicutes|Clostridia|Clostridiales|Clostridiaceae|Clostridium|sp.|
CGTAGGTGACAAGCGTTGTCCGGATTTACTGGGTGTAAAGGGCGCGTAGGCGGACCGGCAAGTCAGGAGTGAAATACCGGGGGCTCAACCCCGGGGCTGCTTTTGAAACTGTCGGCCTTGAGTATCGGAGAGGAAAGCGGAATTCCCAGTGTAGCGGTGAAATGCGTAGATATTGGGAGGAACACCGGTGGCGAAGGCGGCTTTCTGGACGACAACTGACGCTGAGGCGCGAAAGTGTGGGGAGCAA
>MG|3|V4|R|58|88.16|Firmicutes|Clostridia|Clostridiales|Clostridiaceae|Clostridium|sp.|
TTGCTCCCCACACTTTCGTGCCTCAACGTCAGTAACTGTCCAGAAAGTCGCCTTCGCCACTGGTGTTCCTCCTAATATCTACGCATTTCACCGCTACACTAGGAATTCCACTTTCCTCTCCAGCACTCAAGAATAGTAGTTTTAGTTGCAGTTCCTCAGTTAAGCCGAGGGATTTCACAACTAACTTGCTCTCCCGTCTACGCACCCTTTACACCCAATAAATCCGGACAACGCTTGCTCCCTACG
>MG|3|V4|F|21|95.93|Firmicutes|Clostridia|Clostridiales|Clostridiaceae|Clostridium|sp.|
CGTAGGGGGCTAGCGTTATCCGGAATTACTGGGCGTAAAGGGTGCGTAGGTGGTTTCTTAAGTCAGAGGTGAAAGGCTACGGCTCAACCGTAGTAAGCCTTTGAAACTGGGAAACTTGAGTGCAGGAGAGGAGAGTGGAATTCCTAGTGTAGCGGTGAAATGCGTAGATATTAGGAGGAACACCAGTGGCGAAGGCGACTTTCTGGACAGTAACTGACGTTGAGGCACGAAAGTGTGGGGAGCAAA
>MG|3|V4|F|49|88.66|Firmicutes|Clostridia|Clostridiales|Clostridiaceae|Clostridium|cellulolyticum|
CGTAGGGAGCAAGCGTTGTCCGGAATTATTGGGTGTAAAGGGTGCGTAGACGGGAAATCAAGTTAGTTGTGAAATCCCTCGGCTTAACTGAGGAACTGCAACTAAAACTAATTTTCTTGAGTGCTGGAGAGGAAAGTGGAATTCCTAGTGTAGCGGTGAAATGCGTAGATATTAGGAGGAACACCAGTGGCGAAGGCGACTTTCTGGACAGTAACTGACGTTGAGGCACGAAAGTGTGGGGAGCAAA
>MG|3|V4|F|10|91.46|Firmicutes|Clostridia|Clostridiales|Clostridiaceae|Clostridium|sp.|
CGTAGGTTGCAAGCGTTGTCCGGATTTACTGGGTGTAAAGGGCGCGTAGGCGGACCGGCAAGTCAGGAGTGAAATACCGGGGCTCAACCCCGGGGCTGCTTTTGAAACTGTCGGCCTTGAGTATCGGAGAGGAAAGCGGAATTCCCAGTGTAGCGGTGAAATGCGTAGATATTGGGAGGAACACCAGTGGCGAAGGCGGCTTTCTGGACGACAACTGACGCTGAGGCGCGAAAGTGTGGGGAGCAA
>MG|3|V4|F|15|91.46|Firmicutes|Clostridia|Clostridiales|Clostridiaceae|Clostridium|sp.|
CGTAGGTGACAAGCGTTGTCCGGATTTACTGGGTGTAAAGGGCGCGTAGGCGGACCGGCAAGTCAGGAGTGAAATACCGGGGCTCAACCCCGGGGCTGCTTTTGAAACTGTCGGCCTTGAGTATCGGAGAGGAAAGCGGAATTCCCAGTGTAGCGGTGAAATGCGTAGATATTGGGAGGAACACCAGTGGCGAAGGCGGCTTTCTGGACGACAACTGACGCTGAGGCTCGAAAGCGTGGGGAGCAA
>MG|3|V4|R|15|96.34|Firmicutes|Clostridia|Clostridiales|Clostridiaceae|Clostridium|sp.|
TTGCTACCCATGCTTTCGTGCCTCAGCGTCAGTTAAAGCCCAGTAGGCCGCCTTCGCCACTGGTGTTCCTCCCGATCTCTACGCATTTCACCGCTACACCGGGAATTCCGCCTACCTCTACTTCACTCAAGCTCTACAGTTTCAAAAGCAGTTCATGGGTTAAGCCCATGGATTTCACTTCTGACTTGCAAAGCCGCCTACGCACCCTTTACACCCAGTAATTCCGGACAACGCTCGCTCCCTACG
>MG|3|V4|F|14|90.69|Firmicutes|Clostridia|Clostridiales|Clostridiaceae|Clostridium|sp.|
CGTAGGTGACAAGCGTTGTCCGGATTTACTGGGTGTAAAGGGCGCGTAGGCGGACCGGCAAGTCAGGAGTGAAATACCGGGGCTCAACCCCGGGGCTGCTTTTGAAACTGTCGGCCTTGAGTATCGGAGAGGAAAGCGGAATTCCCAGTGTAGCGGTGAAATGCGTAGATATTGGGAGGAACACCGGTGGGCGAAGGCGGCTTTCTGGACGACAACTGACGCTGAGGCGCGAAAGTGTGGGGAGCAA
>MG|3|V4|F|12|87.7|Firmicutes|Clostridia|Clostridiales|Clostridiaceae|Clostridium|sp.|
CATAGGGGGCAAGCGTTATCCGGATTTATTGGGTGTAAAGGGTGCGTAGATGGAGGAGCAAGTTGGTTGTGAAATCCCTCGGCTCAACTGAGGAACTGCAACCAAAACTATTTCCCTTGAGTGTCGGAGGGGAAAGTGGAATTCCTAGTGTAGCGGTGAAATGCGTAGATATTAGGAGGAACACCGGTGGCGAAGGCGACTTTCTGGACGACAACTGACGTTGAGGCACGAAAGTGTGGGGAGCAA
>MG|3|V4|F|14|88.07|Firmicutes|Clostridia|Clostridiales|Clostridiaceae|Clostridium|sp.|
CATAGGGGGGCAAGCGTTATCCGGATTTATTGGGTGTAAAGGGTGCGTAGACGGAGAAACAAGTTGGTTGTGAAATCCCTCGGCTCAACTGAGGAACTGCAACCAAAACTATTTCCCTTGAGTGTCGGAGGGGAAAGTGGAATTCCTAGTGTAGCGGTGAAATGCGTAGATATTAGGAGGAACACCGGTGGCGAAGGCGACTTTCTGGACGACAACTGACGTTGAGGCACGAAAGTGTGGGGAGCAAA
>MG|3|V4|R|232|88.11|Firmicutes|Clostridia|Clostridiales|Clostridiaceae|Clostridium|sp.|
TTGCTCCCCACACTTTCGTGCCTCAATGTCAGTTATCGTCCAGAAAGTCGCCTTCGCCACTGGTGTTCCTCCTAATATCTACGCATTTCACCGCTACACTAGGAATTCCACTTTCCTCTCCGACACTCAAGGGAAGTAGTTTTGGTTGCAGTTCCTCAGTTGAGCCGAGGGATTTCACAACCAACTTGCTCCTCCATCTACGCACCCTTTACACCCAATAAATCCGGATAACGCTTGCCCCCTATG
>MG|3|V4|F|25|91.87|Firmicutes|Clostridia|Clostridiales|Clostridiaceae|Clostridium|sp.|
CGTAGGTGGCAAGCGTTGTCCGGATTTACTGGGTGTAAAGGGCGCGTAGGCGGACCGGCAAGTCAGGAGTGAAATACCGGGGCTCAACCCCGGGGCTGCTTTTGAAACTGTCGGCCTTGAGTATCGGAGAGGAAAGCGGAATTCCCAGTGTAGCGGTGAAATGCGTAGATATTGGGAGGAACACCAGTGGCGAAGGCGGCTTTCTGGACGACAACTGACGCTGAGGCGCGAAAGTGTGGGGAGCAA
>MG|3|V4|F|72|88.98|Firmicutes|Clostridia|Clostridiales|Clostridiaceae|Clostridium|sp.|
CATAGGGAGCAAGCGTTATCCGGATTTATTGGGTGTAAAGGGTGCGTAGACGGGAGAGCAAGTTAGTTGTGAAATCCCTCGGCTTAACTGAGGAACTGCAACTAAAACTGTTTTTCTTGAGTATCGGAGAGGAAAGTGGAATTCCTAGTGTAGCGGTGAAATGCGTAGATATTAGGAGGAACACCAGTGGCGAAGGCGACTTTCTGGACGATAACTGACGTTGAGGCACGAAAGTGTGGGGAGCAAA
>MG|3|V4|R|31|95.93|Firmicutes|Clostridia|Clostridiales|Clostridiaceae|Clostridium|sp.|
TTGCTCCCCACGCTTTCGAGCCTCAGCGTCAGTTGTCGTCCAGTAAGCCGCCTTCGCCACCGGTGTTCCTCCTAATATCTACGCATTTCACCGCTACACTAGGAATTCCACTTACCCCTCCGACACTCCAGTAACACAGTTTCCAATGCAGTCCCGCGGTTGAGCCCCGGGCTTTCACATCAGACTTATGCCACCGCCTACGCTCCCTTTACACCCAGTAAATCCGGATAACGCTTGCTCCATACG
>MG|3|V4|R|12|97.18|Firmicutes|Clostridia|Clostridiales|Clostridiaceae|Clostridium / Dorea / Ruminococcus / [Ruminococcus]|sp.|
TTGCTCCCCACGCTTTCGAGCCTCAACGTCAGTTACTGTCCAGTAAGCCGCCTTCGCCACTGGTGTTCCTCCTAATATCTACGCATTTCACCGCTACACTAGGAATTCCACTTACCTCTCCAGCACTCTAGATAAACAGTTTCCAAAGCAGTCCCGGGGTTGAGCCCCGGGCTTTCACTTCAGACTTGCCGTTCCGTCTACGCTCCCTTTACACCCAGTAAATCCGGATAACGCTTGCCCCCTACGT
>MG|3|V4|F|41|86.69|Firmicutes|Clostridia|Clostridiales|Clostridiaceae|Clostridium|sp.|
CGTAGGGAGCGAGCGTTATCCGGATTTATTGGGTGTAAAGGGTGCGTAGATGGATATGCAAGTTGGTTGTGAAATACCTCGGCTTAACTGAGGAACTGCAACCAAAACTGTAAATCTTGAGTACTGGAGGGGAAAGCGGAATTCCTAGTGTAGCGGTGAAATGCGTAGATATTAGGAAGAACACCGGTGGCGAAGGCGGCTTTCTGGACAGAAACTGACATTGAGGCACGAAAGTGTGGGGAGCAAA
>MG|3|V4|R|15|87.4|Firmicutes|Clostridia|Clostridiales|Clostridiaceae|Clostridium|sp.|
TTGCTCCCCACACTTTCGTGCCTCAATGTCAGTTATCGTCCAGAAAGTCGCCTTCGCCACTGGTGTTCCTCCTAATATCTACGCATTTCACCGCTACACTAGGAATTCCACTTTCCTCTCCGACACTCAAGGGAAGTAGTTTTGGTTGCAGTTCCTCAGTTGAGCCGAGGGATTTCACAACCAACTTGCTCCTCCATCTACGCACCCTTTACACCCAATAAATCCGGACAACGCTTGCTCCCTACG
>MG|3|V4|R|11|95.53|Firmicutes|Clostridia|Clostridiales|Clostridiaceae|Clostridium|sp.|
TTGCTCCCCACGCTTTCGAGCCTCAGCGTCAGTTGTCGTCCAGTAAGCCGCCTTCGCCACCGGTGTTCCTCCTAATATCTACGCATTTCACCGCTACACTAGGAATTCCACTTACCCCTCCGACACTCCAGTAACACAGTTTCCAATGCAGTCCCGCGGTTGAGCCCCGGGCTTTCACATCAGACTTATGCCACGCCTACGCTCCCTTTACACCCAGTAAATCCGGATAACGCTTGCTCCATACG
>MG|3|V4|R|16|95.92|Firmicutes|Clostridia|Clostridiales|Clostridiaceae|Clostridium|sp.|
TTGCTCCCCACGCTTTCGAGCCTCAACGTCAGTTACTGTCCAGTAAGCCGCCTTCGCCACTGGTGTTCCTCCTAATATCTACGCATTTCACCGCTACACTAGGAATTCCACTCTCCTCTCCTGCACTCAAGTTTCCCAGTTTCAAAGGCTTACTACGGTTGAGCCGTAGCCTTTCACCTCTGACTTAAGAAACCACCTACGCACCCTTTACGCCCAGTAATTCCGGATAACGCTAGCCCCCTACG
>MG|3|V4|F|39|88.57|Firmicutes|Clostridia|Clostridiales|Clostridiaceae|Clostridium|sp.|
CGTAGGGAGCAAGCGTTGTCCGGATTTATTGGGTGTAAAGGGTGCGTAGACGGGAAATCAAGTTAGTTGTGAAATCCCTCGGCTTAACTGAGGAACTGCAACTAAAACTAATTTTCTTGAGTGCTGGAGAGGAAAGTGGAATTCCTAGTGTAGCGGTGAAATGCGTAGATATTAGGAGGAACACCAGTGGCGAAGGCGACTTTCTGGACAGTAACTGACGTTGAGGCACGAAAGTGTGGGGAGCAAA
>MG|3|V4|F|35|87.4|Firmicutes|Clostridia|Clostridiales|Clostridiaceae|Clostridium|sp.|
CGTAGGGAGCGAGCGTTATCCGGATTTATTGGGTGTAAAGGGTGCGTAGATGGAGGAGCAAGTTGGTTGTGAAATCCCTCGGCTCAACTGAGGAACTGCAACCAAAACTACTTCCCTTGAGTGTCGGAGAGGAAAGTGGAATTCCTAGTGTAGCGGTGAAATGCGTAGATATTAGGAGGAACACCAGTGGCGAAGGCGACTTTCTGGACGATAACTGACATTGAGGCACGAAAGTGTGGGGAGCAA
>MG|3|V4|F|18|95.53|Firmicutes|Clostridia|Clostridiales|Clostridiaceae|Clostridium|sp.|
CGTAGGGAGCGAGCGTTGTCCGGATTTACTGGGTGTAAAGGGTGCGTAGGCGGATTGGCAAGTCAGAAGTGAAATCCATGGGCTTAACCCATGAACTGCTTTTGAAACTGTTAATCTTGAGTGAAGTAGAGGTAGGCGGAATTCCCGGTGTAGCGGTGAAATGCGTAGAGATCGGGAGGAACACCAGTGGCGAAGGCGGCCTACTGGGCTTTAACTGACGCTGAGGCACGAAAGTGTGGGTAGCAA
>MG|3|V4|F|768|91.5|Firmicutes|Clostridia|Clostridiales|Clostridiaceae|Clostridium|sp.|
CGTAGGTGACAAGCGTTGTCCGGATTTACTGGGTGTAAAGGGCGCGTAGGCGGACCGGCAAGTCAGGAGTGAAATACCGGGGCTCAACCCCGGGGCTGCTTTTGAAACTGTCGGCCTTGAGTATCGGAGAGGAAAGCGGAATTCCCAGTGTAGCGGTGAAATGCGTAGATATTGGGAGGAACACCAGTGGCGAAGGCGGCTTTCTGGACGACAACTGACGCTGAGGCGCGAAAGTGTGGGGAGCAAA
>MG|3|V4|F|63|90.32|Firmicutes|Clostridia|Clostridiales|Clostridiaceae|Clostridium|sp.|
CGTAGGTGACAAGCGTTGTCCGGATTTACTGGGTGTAAAGGGCGCGCAGGCGGGACATCAAGTCAGTCGTGAAATGCCGGGGCTTAACCTCGGAGCTGCGATTGAAACTGAAGTTCTTGAGTATCGGAGAGGAAAGCGGAATTCCCGGTGTAGCGGTGAAATGCGTAGATATCGGGAGGAACACCAGTGGCGAAGGCGGCTTTCTGGACGACAACTGACGCTGAGGCGCGAAAGTGTGGGGAGCAAA
>MG|3|V4|F|63|91.13|Firmicutes|Clostridia|Clostridiales|Clostridiaceae|Clostridium|sp.|
CGTAGGTGACAAGCGTTGTCCGGATTTACTGGGTGTAAAGGGCGCGTAGGCGGACCGGCAAGTCAGGAGTGAAATACCGGGGCTCAACCCCGGGGCTGCTTTTGAAACTGTCGGCCTTGAGTATCGGAGAGGAAAGCGGAATTCCCAGTGTAGCGGTGAAATGCGTAGATATTGGGAGGAACACCAGTGGCGAAGGCGGCTTTCTGGACGACAACTGACGCTGAGGCGCGAAAAGTGTGGGGAGCAAA
>MG|3|V4|F|11|95.53|Firmicutes|Clostridia|Clostridiales|Clostridiaceae|Clostridium|sp.|
CGTAGGGAGCAAGCGTTGTCCGGATTTACTGGGTGTAAAGGGTGCGTAGGCGGATTGGCAAGTCAGAAGTGAAATCCATGGGCTTAACCATGAACTGCTTTTGAAACTGTTAATCTTGAGTGAAGTAGAGGTAGGCGGAATTCCCGGTGTAGCGGTGAAATGCGTAGAGATCGGGAGGAACACCAGTGGCGAAGGCGGCCTACTGGGCTTTAACTGACGCTGAGGCACGAAAGTGTGGGTAGCAA
>MG|3|V4|F|17|87.8|Firmicutes|Clostridia|Clostridiales|Clostridiaceae|Clostridium|sp.|
CGTAGGGAGCGAGCGTTATCCGGATTTATTGGGTGTAAAGGGTGCGTAGACGGGAAGTCAAGTTAGTTGTGAAATCCCTCGGCTTAACTGAGGAACTGCAACTAAAAACTGAATTTCTTGAGTACTGGAGAGGAAAGTGGAATTCCTAGTGTAGCGGTGAAATGCGTAGATATTAGGAGGAACACCAGTGGCGAAGGCGACTTTCTGGACAGAAACTGACGTTGAGGCACGAAAGTGTGGGGAGCAA
>MG|3|V4|F|28|90.28|Firmicutes|Clostridia|Clostridiales|Clostridiaceae|Clostridium|sp.|
CGTATGGTGCAAGCGTTATCCGGATTTACTGGGTGTAAAGGGCGCGTAGGCGGACCGGCAAGTCAGGAGTGAAATACCGGGGCTCAACCCCGGGGCTGCTTTTGAAACTGTCGGCCTTGAGTATCGGAGAGGAAAGCGGAATTCCCAGTGTAGCGGTGAAATGCGTAGATATTGGGAGGAACACCGGTGGCGAAGGCGGCTTTCTGGACGACAACTGACGCTGAGGCGCGAAAGTGTGGGGAGCAA
>MG|3|V4|F|15|91.09|Firmicutes|Clostridia|Clostridiales|Clostridiaceae|Clostridium|sp.|
CGTAGGTGACAAGCGTTGTCCGGATTTACTGGGTGTAAAGGGCGCGTAGGCGGACCGGCAAGTCAGGAGTGAAATACCGGGGCTCAACCCCGGGGCTGCTTTTGAAACTGTCGGCCTTGAGTATCGGAGAGGAAAGCGGAATTCCCAGTGTAGCGGTGAAATGCGTAGATATTAGGAGGAACACCAGTGGCGAAGGCGGCTTGCTGGACGACAACTGACGCTGAGGCGCGAAAGCGTGGGGAGCAAA
>MG|3|V4|R|39|95.14|Firmicutes|Clostridia|Clostridiales|Clostridiaceae|Clostridium|sp.|
TTGCTACCCATGCTTTCGTGCCTCAGCGTCAGTTAAAGCCCAGTAGGCCGCCTTCGCCACTGGTGTTCCTCCCGATCTCTACGCATTTCACCGCTACACCGGGAATTCCGCCTACCTCTACTTCACTCAAGTTCGATAGTTTCAAAAGCAGTTCATGGGTTAAGCCCATGGATTTCACTTCTGACTTACCAAACCGCCTACGCACCCTTTACACCCAGTAAATCCGGACAACGCTTGCTCCCTACG
>MG|3|V4|R|21|88.07|Firmicutes|Clostridia|Clostridiales|Clostridiaceae|Clostridium|sp.|
TTGCTCCCCACACTTTCGTGCCTCAACGTCAGTTACTGTCCAGAAAGTCGCCTTCGCCACTGGTGTTCCTCCTAATATCTACGCATTTCACCGCTACACTAGGAATTCCACTTTCCTCTCCGACACTCAAGGGAAGTAGTTTTGGTTGCAGTTCCTCAGTTGAGCCGAGGGATTTCACAACCAACTTGCTCCTCCATCTACGCACCCTTTACACCCAATAAATCCGGATAACGCTTGCCCCCTATG
>MG|3|V4|F|25|89.34|Firmicutes|Clostridia|Clostridiales|Clostridiaceae|Clostridium|sp.|
CGTAGGGAGCAAGCGTTATCCGGATTTATTGGGTGTAAAGGGTGCGTAGACGGGAAATTAAGTTAGTTGTGAAATCCCTCGGCTCAACTGAGGAACTGCAACTAAAACTGATATTCTTGAGTGCTGGAGAGGAAAGTGGAATTCCTAGTGTAGCGGTGAAATGCGTAGATATTAGGAGGAACACCAGTGGCGAAGGCGACTTTCTGGACAGTAACTGACGTTGAGGCACGAAAGTGTGGGGAGCAA
>MG|3|V4|F|12|88.52|Firmicutes|Clostridia|Clostridiales|Clostridiaceae|Clostridium|sp.|
CATAGGGGGCAAGCGTTATCCGGATTTATTGGGTGTAAAGGGTGCGTAGATGGAGGAGCAAGTTGGTTGTGAAATCCCTCGGCTCAACTGAGGAACTGCAACCAAAACTACTTCCCTTGAGTGTCGGAGAGGAAAGTGGAATTCCTAGTGTAGCGGTGAAATGCGTAGATATTAGGAGGAACACCAGTGGCGAAGGCGACTTTCTGGACGATAACTGACGTTGAGGCACGAAAGTGTGGGGAGCAA
>MG|3|V4|F|616|88.21|Firmicutes|Clostridia|Clostridiales|Clostridiaceae|Clostridium|sp.|
CATAGGGGGCAAGCGTTATCCGGATTTATTGGGTGTAAAGGGTGCGTAGATGGAGGAGCAAGTTGGTTGTGAAATCCCTCGGCTCAACTGAGGAACTGCAACCAAAACTACTTCCCTTGAGTGTCGGAGAGGAAAGTGGAATTCCTAGTGTAGCGGTGAAATGCGTAGATATTAGGAGGAACACCAGTGGCGAAGGCGACTTTCTGGACGATAACTGACATTGAGGCACGAAAGTGTGGGGAGCAAAC
>MG|3|V4|F|23|91.87|Firmicutes|Clostridia|Clostridiales|Clostridiaceae|Clostridium|sp.|
CGTAGGTGACAAGCGTTGTCCGGATTTACTGGGTGTAAAGGGCGCGTAGGCGGACCGGCAAGTCAGGAGTGAAATACCGGGGCTCAACCCCGGGGCTGCTTTTGAAACTGTCGGCCTTGAGTATCGGAGAGGAAAGCGGAATTCCCAGTGTAGCGGTGAAATGCGTAGATATTGGGAGGAACACCAGTGGCGAAGGCGGCTTTCTGGACGACAACTGACGCTGAGGCGCGAAAGCGTGGGGAGCAA
>MG|3|V4|R|92|95.93|Firmicutes|Clostridia|Clostridiales|Clostridiaceae|Clostridium|sp.|
TTGCTACCCACACTTTCGTGCCTCAGCGTCAGTTAAAGCCCAGTAGGCCGCCTTCGCCACTGGTGTTCCTCCCGATCTCTACGCATTTCACCGCTACACCGGGAATTCCGCCTACCTCTACTTCACTCAAGATTAACAGTTTCAAAAGCAGTTCATGGGTTAAGCCCATGGATTTCACTTCTGACTTGCCAATCCGCCTACGCACCCTTTACACCCAGTAAATCCGGACAACGCTTGCTCCCTACG
>MG|3|V4|F|11|87.7|Firmicutes|Clostridia|Clostridiales|Clostridiaceae|Clostridium|sp.|
CATAGGGAGCAAGCGTTATCCGGATTTATTGGGTGTAAAGGGTGCGTAGATGGAGGAGCAAGTTGGTTGTGAAATCCCTCGGCTCAACTGAGGAACTGCAACCAAAACTACTTCCCTTGAGTGTCGGAGAGGAAAGTGGAATTCCTAGTGTAGCGGTGAAATGCGTAGATATTAGGAGGAACACCAGTGGCGAAGGCGACTTTCTGGACGATAACTGACATTGAGGCACGAAAGTGTGGGGAGCAA
>MG|3|V4|F|128|88.16|Firmicutes|Clostridia|Clostridiales|Clostridiaceae|Clostridium|sp.|
CATAGGGGGCAAGCGTTATCCGGATTTATTGGGTGTAAAGGGTGCGTAGACGGAGAAACAAGTTGGTTGTGAAATCCCTCGGCTCAACTGAGGAACTGCAACCAAAACTATTTCCCTTGAGTGTCGGAGGGGAAAGTGGAATTCCTAGTGTAGCGGTGAAATGCGTAGATATTAGGAGGAACACCGGTGGCGAAGGCGACTTTCTGGACGACAACTGACGTTGAGGCACGAAAGTGTGGGGAGCAAA
>MG|3|V4|R|17|88.57|Firmicutes|Clostridia|Clostridiales|Clostridiaceae|Clostridium|sp.|
TTGCTCCCCACACTTTCGTGCCTCAACGTCAGTTACTGTCCAGAAAGTCGCCTTCGCCACTGGTGTTCCTCCTAATATCTACGCATTTCACCGCTACACTAGGAATTCCACTTTCCTCTCCAGCACTCAAGAAAATTAGTTTTAGTTGCAGTTCCTCAGTTAAGCCGAGGGATTTCACAACTAACTTGATTTCCCGTCTACGCACCCTTTACACCCAATAAATCCGGACAACGCTTGCTCCCTACG
>MG|3|V4|F|33|87.8|Firmicutes|Clostridia|Clostridiales|Clostridiaceae|Clostridium|sp.|
CGTAGGGAGCAAGCGTTATCCGGATTTATTGGGTGTAAAGGGTGCGTAGATGGAGGAGCAAGTTGGTTGTGAAATCCCTCGGCTCAACTGAGGAACTGCAACCAAAACTACTTCCCTTGAGTGTCGGAGAGGAAAGTGGAATTCCTAGTGTAGCGGTGAAATGCGTAGATATTAGGAGGAACACCAGTGGCGAAGGCGACTTTCTGGACGATAACTGACATTGAGGCACGAAAGTGTGGGGAGCAA
>MG|3|V4|R|23|90.69|Firmicutes|Clostridia|Clostridiales|Clostridiaceae|Clostridium|sp.|
TTGCTCCCCACACTTTCGCGCCTCAGCGTCAGTTGTCGTCCAGAAAGCCGCCTTCGCCACTGGTGTTCCTCCCAATATCTACGCATTTCACCGCTACACTGGGAATTCCGCTTTCCTCTCCGATACTCAAGGCCGACAGTTTCAAAAGCAGCCCCGGGGTTGAGCCCCGGTATTTCACTCCTGACTTGCCGGTCCGCCTACGCGCCCTTTACACCCAGTAAATCCGGATAACGCTTGCACCATACG
>MG|3|V4|F|11|88.57|Firmicutes|Clostridia|Clostridiales|Clostridiaceae|Clostridium|sp.|
CGTAGGGAGCAAGCGTTATCCGGATTTATTGGGTGTAAAGGGTGCGTAGACGGGAGAGCAAGTTAGTTGTGAAATCCCTCGGCTTAACTGAGGAACTGCAACTAAAACTACTATTCTTGAGTGCTGGAGAGGAAAGTGGAATTCCTAGTGTAGCGGTGAAATGCGTAGATATTAGGAGGAACACCAGTGGCGAAGGCGACTTTCTGGACAGTTACTGACGTTGAGGCACGAAAGTGTGGGGAGCAA
>MG|3|V4|F|16|87.76|Firmicutes|Clostridia|Clostridiales|Clostridiaceae|Clostridium|sp.|
CGTAGGGAGCAAGCGTTATCCGGATTTATTGGGTGTAAAGGGTGCGTAGACGGGATATTAAGTTAGTTGTGAAATCCCTCGGCTTAACTGAGGAACTGCAACTAAAACTGGTATTCTTGAGTGTTGGAGAGGAAAGTGGAATTCCTAGTGTAGCGGTGAAATGCGTAGATATTAGGAGGAACACCGGTGGCGAAGGCGACTTTCTGGACAATAACTGACGTTGAGGCACGAAAGTGTGGGGAGCAA
>MG|3|V4|F|16|91.09|Firmicutes|Clostridia|Clostridiales|Clostridiaceae|Clostridium|sp.|
CGTAGGTGACAAGCGTTGTCCGGATTTACTGGGTGTAAAGGGCGCGTAGGCGGACCGGCAAGTCAGGAGTGAAATACCGGGGGCTCAACCCCGGGGCTGCTTTTGAAACTGTCGGCCTTGAGTATCGGAGAGGAAAGCGGAATTCCCAGTGTAGCGGTGAAATGCGTAGATATTGGGAGGAACACCAGTGGCGAAGGCGGCTTTCTGGACGACAACTGACGCTGAGGCGCGAAAGTGTGGGGAGCAA
>MG|3|V4|F|12|88.52|Firmicutes|Clostridia|Clostridiales|Clostridiaceae|Clostridium|sp.|
CATAGGGGGCAAGCGTTATCCGGATTTATTGGGTGTAAAGGGTGCGTAGATGGAGGAGCAAGTTGGTTGTGAAATCCCTCGGCTCAACTGAGGAACTGCAACCAAAACTACTTCCCTTGAGTGTCGGAGAGGAAAGTGGAATTCCTAGTGTAGCGGTGAAATGCGTAGATATTAGGAGGAACACCAGTGGCGAAGGCGACTTTCTGGACGATAACTGACATTGAGGCACGAAAGCGTGGGGAGCAA
>MG|3|V4|R|18|87.9|Firmicutes|Clostridia|Clostridiales|Clostridiaceae|Clostridium|sp.|
TTGCTCCCCACACTTTCGTGCCTCAACGTCAGTAACTGTCCAGAAAGTCGCCTTCGCCACTGGTGTTCCTCCTAATATCTACGCATTTCACCGCTACACTAGGAATTCCACTTTCCTCTCCAGCACTCAAGAATATTAGTTTTAGTTGCAGTTCCTCAGTTAAGCCGAGGGATTTCACAACTAACTTGATATCCCGTCTACGCACCCTTTACACCCAATAAATCCGGACAACGCTTGCTCCCTACG
>MG|3|V4|F|16|88.93|Firmicutes|Clostridia|Clostridiales|Clostridiaceae|Clostridium|sp.|
CGTAGGGAGCAAGCGTTATCCGGATTTATTGGGTGTAAAGGGTGCGTAGACGGGGAATCAAGTTAGTTGTGAAATCCCTCGGCTTAACTGAGGAACTGCAACTAAAACTAATTTTCTTGAGTGCTGGAGAGGAAAGTGGAATTCCTAGTGTAGCGGTGAAATGCGTAGATATTAGGAGGAACACCAGTGGCGAAGGCGACTTTCTGGACAGTAACTGACGTTGAGGCACGAAAGTGTGGGGAGCAA
>MG|3|V4|R|14|86.64|Firmicutes|Clostridia|Clostridiales|Clostridiaceae|Clostridium|sp.|
TTGCTCCCCACACTTTCGTGCCTCAATGTCAGTTTCTGTCCAGAAAGCCGCCTTCGCCACCGGTGTTCTTCCTAATATCTACGCATTTCACCGCTACACTAGGAATTCCGCTTTCCCCTCCAGTACTCAAGATTTACAGTTTTGGTTGCAGTTCCTCAGTTAAGCCGAGGTATTTCACAACCAACTTGCATATCCATCTACGCACCCTTTACACCCAATAAATCCGGATAACGCTCGCTCCCTACG
>MG|3|V4|R|22|89.75|Firmicutes|Clostridia|Clostridiales|Clostridiaceae|Clostridium|sp.|
TTGCTCCCCACACTTTCGTGCCTCAACGTCAGTTACTGTCCAGAAAGTCGCCTTCGCCACTGGTGTTCCTCCTAATATCTACGCATTTCACCGCTACACTAGGAATTCCACTTTCCTCTCCAGCACTCAAGAAAATCAGTTTTAGTTGCAGTTCCTCAGTTGAGCCGAGGGATTTCACAACTAACTTAATTTCCCGTCTACGCACCCTTTACACCCAATAAATCCGGATAACGCTTGCTCCCTACG
>MG|3|V4|F|43|88.26|Firmicutes|Clostridia|Clostridiales|Clostridiaceae|Clostridium|sp.|
CGTAGGGAGCAAGCGTTGTCCGGATTTATTGGGTGTAAAGGGTGCGTAGACGGGAAAGCAAGTTAGTTGTGAAATCCCTCGGCTTAACTGAGGAACTGCAACTAAAACTACTATTCTTGAGTGCTGGAGAGGAAAGTGGAATTCCTAGTGTAGCGGTGAAATGCGTAGATATTAGGAGGAACACCAGTGGCGAAGGCGACTTTCTGGACAGTTACTGACGTTGAGGCACGAAAGTGTGGGGAGCAA
>MG|3|V4|F|17|96.34|Firmicutes|Clostridia|Clostridiales|Clostridiaceae|Clostridium|sp.|
CGTAGGGAGCGAGCGTTGTCCGGAATTACTGGGTGTAAAGGGTGCGTAGGCGGCTTTGCAAGTCAGAAGTGAAATCCATGGGCTTAACCCATGAACTGCTTTTGAAACTGTAGAGCTTGAGTGAAGTAGAGGTAGGCGGAATTCCCGGTGTAGCGGTGAAATGCGTAGAGATCGGGAGGAACACCAGTGGCGAAGGCGGCCTACTGGGCTTTAACTGACGCTGAGGCACGAAAGCATGGGTAGCAA
>MG|3|V4|F|178|90.73|Firmicutes|Clostridia|Clostridiales|Clostridiaceae|Clostridium|sp.|
CGTAGGTGACAAGCGTTGTCCGGATTTACTGGGTGTAAAGGGCGCGCAGGCGGGCAGGCAAGTCAGTCGTGAAATGCCGGGGCTCAACCCCGGAGCTGCGATTGAAACTGCAGGTCTTGAGTATCGGAGAGGAAAGCGGAATTCCCAGTGTAGCGGTGAAATGCGTAGATATTGGGAGGAACACCAGTGGCGAAGGCGGCTTTCTGGACGACAACTGACGCTGAGGCGCGAAAGTGTGGGGAGCAAA
>MG|3|V4|F|10|91.46|Firmicutes|Clostridia|Clostridiales|Clostridiaceae|Clostridium|sp.|
CGTAGGTGGCAAGCGTTGTCCGGATTTACTGGGTGTAAAGGGCGCGTAGGCGGACCGGCAAGTCAGGAGTGAAATACCGGGGCTCAACCCCGGGGCTGCTTTTGAAACTGTCGGCCTTGAGTATCGGAGAGGAAAGCGGAATTCCCAGTGTAGCGGTGAAATGCGTAGATATTGGGAGGAACACCGGTGGCGAAGGCGGCTTTCTGGACGACAACTGACGCTGAGGCGCGAAAGTGTGGGGAGCAA
>MG|3|V4|R|25|91.09|Firmicutes|Clostridia|Clostridiales|Clostridiaceae|Clostridium|sp.|
TTGCTCCCCACACTTTTCGCGCCTCAGCGTCAGTTGTCGTCCAGAAAGCCGCCTTCGCCACTGGTGTTCCTCCCAATATCTACGCATTTCACCGCTACACTGGGAATTCCGCTTTCCTCTCCGATACTCAAGGCCGACAGTTTCAAAAGCAGCCCCGGGGTTGAGCCCCGGTATTTCACTCCTGACTTGCCGGTCCGCCTACGCGCCCTTTACACCCAGTAAATCCGGACAACGCTTGTCACCTACG
>MG|3|V4|F|14|89.84|Firmicutes|Clostridia|Clostridiales|Clostridiaceae|Clostridium|sp.|
CGTAGGGAGCAAGCGTTATCCGGATTTATTGGGTGTAAAGGGTGCGTAGACGGGAAGTCAAGTTAGTTGTGAAATCCCTCGGCTCAACTGAGGAACTGCAACTAAAACTAACTTTCTTGAGTGCTGGAGAGGAAAGTGGAATTCCTAGTGTAGCGGTGAAATGCGTAGATATTAGGAGGAACACCAGTGGCGAAGGCGACTTTCTGGACAGTAACTGACGTTGAGGCTCGAAAGCGTGGGGAGCAA
>MG|3|V4|F|18|94.72|Firmicutes|Clostridia|Clostridiales|Clostridiaceae|Clostridium|sp.|
CGTATGGTGCAAGCGTTATCCGGATTTACTGGGTGTAAAGGGTGCGTAGGCGGATTGGCAAGTCAGAAGTGAAATCCATGGGCTTAACCCATGAACTGCTTTTGAAACTGTTAATCTTGAGTGAAGTAGAGGTAGGCGGAATTCCCGGTGTAGCGGTGAAATGCGTAGAGATCGGGAGGAACACCAGTGGCGAAGGCGGCCTACTGGGCTTTAACTGACGCTGAGGCACGAAAGTGTGGGTAGCAA
>MG|3|V4|F|20|95.55|Firmicutes|Clostridia|Clostridiales|Clostridiaceae|Clostridium|sp.|
CGTAGGGAGCAAGCGTTGTCCGGATTTACTGGGTGTAAAGGGTGCGTAGGCGGATTGGCAAGTCAGAAGTGAAATCCATGGGCTTAACCCATGAACTGCTTTTGAAACTGTTAATCTTGAGTGAAGTAGAGGTAGGCGGAATTCCCGGTGTAGCGGTGAAATGCGTAGAGATCGGGAGGAACACCAGTGGCGAAGGGCGGCCTACTGGGCTTTAACTGACGCTGAGGCACGAAAGTGTGGGTAGCAA
>MG|3|V4|F|14|89.47|Firmicutes|Clostridia|Clostridiales|Clostridiaceae|Clostridium|sp.|
CGTAGGGAGCAAGCGTTATCCGGATTTATTGGGTGTAAAGGGTGCGTAGACGGGAAGTCAAGTTAGTTGTGAAATCCCTCGGCTCAACTGAGGAACTGCAACTAAAAACTAACTTTCTTGAGTGCTGGAGAGGAAAGTGGAATTCCTAGTGTAGCGGTGAAATGCGTAGATATTAGGAGGAACACCAGTGGCGAAGGCGACTTTCTGGACAGTAACTGACGTTGAGGCACGAAAGTGTGGGGAGCAAA
>MG|3|V4|F|363|91.06|Firmicutes|Clostridia|Clostridiales|Clostridiaceae|Clostridium|sp.|
CGTAGGTGACAAGCGTTGTCCGGATTTACTGGGTGTAAAGGGCGCGTAGGCGGACCGGCAAGTCAGGAGTGAAATACCGGGGCTCAACCCCGGGGCTGCTTTTGAAACTGTCGGCCTTGAGTATCGGAGAGGAAAGCGGAATTCCCAGTGTAGCGGTGAAATGCGTAGATATTGGGAGGAACACCGGTGGCGAAGGCGGCTTTCTGGACGACAACTGACGCTGAGGCGCGAAAGTGTGGGGAGCAA
>MG|3|V4|F|41|91.9|Firmicutes|Clostridia|Clostridiales|Clostridiaceae|Clostridium|botulinum|
CGTAGGGGGCGAGCGTTGTCCGGAATTACTGGGCGTAAAGGGTGCGTAGGCGGTTGCTTAAGTTGGATGTGAAATACCCGGGCTTAACTTGGGGGGTGCATTCAAAACTGGGCGACTAGAGTTCAGGAGAGGGAAGCGGAATTCCTAGTGTAGCGGTGAAATGCGTAGATATTAGGAGGAACACCAGTGGCGAAGGCGGCTTTCTGGACTGACACTGACGCTGAGGCACGAAAGCGTGGGGAGCAAA
>MG|3|V4|F|11|91.06|Firmicutes|Clostridia|Clostridiales|Clostridiaceae|Clostridium|sp.|
CGTAGGGGGCAAGCGTTATCCGGATTTACTGGGTGTAAAGGGCGCGTAGGCGGACCGGCAAGTCAGGAGTGAAATACCGGGGCTCAACCCCGGGGCTGCTTTTGAAACTGTCGGCCTTGAGTATCGGAGAGGAAAGCGGAATTCCCAGTGTAGCGGTGAAATGCGTAGATATTGGGAGGAACACCAGTGGCGAAGGCGGCTTTCTGGACGACAACTGACGCTGAGGCGCGAAAGTGTGGGGAGCAA
>MG|3|V4|F|15|91.46|Firmicutes|Clostridia|Clostridiales|Clostridiaceae|Clostridium|sp.|
CGTAGGTGACAAGCGTTGTCCGGATTTACTGGGTGTAAAGGGCGCGTAGGCGGACCGGCAAGTCAGGAGTGAAATACCGGGGCTCAACCCCGGGGCTGCTTTTGAAACTGTCGGCCTTGAGTATCGGAGAGGAAAGCGGAATTCCCAGTGTAGCGGTGAAATGCGTAGATATTGGGAGGAACACCGGTGGCGAAGGCGGCTTTCTGGACGACAACTGACGCTGAGGCGCGAAAGCGTGGGGAGCAA
>MG|3|V4|F|11|89.02|Firmicutes|Clostridia|Clostridiales|Clostridiaceae|Clostridium|sp.|
CGTAGGGAGCGAGCGTTATCCGGATTTATTGGGTGTAAAGGGTGCGTAGACGGGAATGTAAGTTAGTTGTGAAATACCTCGGCTTAACTGAGGAACTGCAACTAAAACTATATTTCTTGAGTACTGGAGAGGAAAGTGGAATTCCTAGTGTAGCGGTGAAATGCGTAGATATTAGGAGGAACACCAGTGGCGAAGGCGACTTTCTGGACAGAAACTGACGTTGAGGCACGAAAGTGTGGGGAGCAA
>MG|3|V4|R|295|91.46|Firmicutes|Clostridia|Clostridiales|Clostridiaceae|Clostridium|sp.|
TTGCTCCCCACACTTTCGCGCCTCAGCGTCAGTTGTCGTCCAGAAAGCCGCCTTCGCCACTGGTGTTCCTCCCAATATCTACGCATTTCACCGCTACACTGGGAATTCCGCTTTCCTCTCCGATACTCAAGGCCGACAGTTTCAAAAGCAGCCCCGGGGTTGAGCCCCGGTATTTCACTCCTGACTTGCCGGTCCGCCTACGCGCCCTTTACACCCAGTAAATCCGGACAACGCTTGTCACCTACG
>MG|3|V4|F|82|88.93|Firmicutes|Clostridia|Clostridiales|Clostridiaceae|Clostridium|sp.|
CGTAGGGAGCGAGCGTTATCCGGATTTATTGGGTGTAAAGGGTGCGTAGACGGGAAATTAAGTTAGTTGTGAAATCCCTCGGCTCAACTGAGGAACTGCAACTAAAACTGATATTCTTGAGTGCTGGAGAGGAAAGTGGAATTCCTAGTGTAGCGGTGAAATGCGTAGATATTAGGAGGAACACCAGTGGCGAAGGCGACTTTCTGGACAGTAACTGACGTTGAGGCACGAAAGTGTGGGGAGCAAA
>MG|3|V4|F|14|97.15|Firmicutes|Clostridia|Clostridiales|Clostridiaceae|Clostridium / Ruminococcus|sp.|
CGTAGGGGGCAAGCGTTATCCGGATTTACTGGGTGTAAAGGGAGCGTAGACGGAGCAGCAAGTCTGGAGTGAAAACCCGGGGCTCAACCCCGGGACTGCTTTGGAAACTGTTGTTCTAGAGTGCTGGAGAGGTAAGTGGAATTCCTAGTGTAGCGGTGAAATGCGTAGATATTAGGAGGAACACCAGTGGCGAAGGCGGCTTACTGGACAGTAACTGACGTTGAGGCTCGAAAGCGTGGGGAGCAA
>MG|3|V4|F|19|88.02|Firmicutes|Clostridia|Clostridiales|Clostridiaceae|Clostridium|sp.|
CATAGGGGGGCAAGCGTTATCCGGATTTATTGGGTGTAAAGGGTGCGTAGATGGAGGAGCAAGTTGGTTGTGAAATCCCTCGGCTCAACTGAGGAACTGCAACCAAAACTACTTCCCTTGAGTGTCGGAGAGGAAAGTGGAATTCCTAGTGTAGCGGTGAAATGCGTAGATATTAGGAGGAACACCAGTGGCGAAGGCGACTTTCTGGACGATAACTGACATTGAGGCACGAAAGTGTGGGGAGCAA
>MG|3|V4|F|14|88.57|Firmicutes|Clostridia|Clostridiales|Clostridiaceae|Clostridium|sp.|
CGTAGGGAGCAAGCGTTGTCCGGATTTATTGGGTGTAAAGGGTGCGTAGACGGGAGAGCAAGTTAGTTGTGAAATCCCTCGGCTTAACTGAGGAACTGCAACTAAAACTACTATTCTTGAGTGCTGGAGAGGAAAGTGGAATTCCTAGTGTAGCGGTGAAATGCGTAGATATTAGGAGGAACACCAGTGGCGAAGGCGACTTTCTGGACAGTAACTGACGTTGAGGCACGAAAGTGTGGGGAGCAA
>MG|3|V4|R|10|88.02|Firmicutes|Clostridia|Clostridiales|Clostridiaceae|Clostridium|sp.|
TTGCTCCCCACACTTTCGTGCCTCAACGTCAGTTGTCGTCCAGAAAGTCGCCTTCGCCACCGGTGTTCCTCCTAATATCTACGCATTTCACCGCTACACTAGGAATTCCACTTTCCCCTCCGACACTCAAGGGAAATAGTTTTGGTTGCAGTTCCTCAGTTGAGCCGAGGGATTTCACAACCAACTTGTTTCTCCGTCTACGCACCCTTTACACCCAATAAATCCGGATAACGCTTGCCCCCCTATG
>MG|3|V4|F|90|95.14|Firmicutes|Clostridia|Clostridiales|Clostridiaceae|Clostridium|sp.|
CGTAGGGAGCAAGCGTTGTCCGGATTTACTGGGTGTAAAGGGTGCGTAGGCGGTTTGGTAAGTCAGAAGTGAAATCCATGGGCTTAACCCATGAACTGCTTTTGAAACTATCGAACTTGAGTGAAGTAGAGGTAGGCGGAATTCCCGGTGTAGCGGTGAAATGCGTAGAGATCGGGAGGAACACCAGTGGCGAAGGCGGCCTACTGGGCTTTAACTGACGCTGAGGCACGAAAGCATGGGTAGCAA
>MG|3|V4|F|28|87.45|Firmicutes|Clostridia|Clostridiales|Clostridiaceae|Clostridium|sp.|
CGTATGGTGCAAGCGTTATCCGGATTTATTGGGTGTAAAGGGTGCGTAGATGGAGGAGCAAGTTGGTTGTGAAATCCCTCGGCTCAACTGAGGAACTGCAACCAAAACTACTTCCCTTGAGTGTCGGAGAGGAAAGTGGAATTCCTAGTGTAGCGGTGAAATGCGTAGATATTAGGAGGAACACCAGTGGCGAAGGCGACTTTCTGGACGATAACTGACATTGAGGCACGAAAGTGTGGGGAGCAAA
>MG|3|V4|F|16|88.98|Firmicutes|Clostridia|Clostridiales|Clostridiaceae|Clostridium|sp.|
CATAGGGAGCAAGCGTTATCCGGATTTATTGGGTGTAAAGGGTGCGTAGACGGGAGAGCAAGTTAGTTGTGAAATCCCTCGGCTTAACTGAGGAACTGCAACTAAAAACTGTTTTTCTTGAGTATCGGAGAGGAAAGTGGAATTCCTAGTGTAGCGGTGAAATGCGTAGATATTAGGAGGAACACCAGTGGCGAAGGCGACTTTCTGGACGATAACTGACGTTGAGGCACGAAAGTGTGGGGAGCAA
>MG|3|V4|F|68|88.07|Firmicutes|Clostridia|Clostridiales|Clostridiaceae|Clostridium|sp.|
CATAGGGGGCAAGCGTTATCCGGATTTATTGGGTGTAAAGGGTGCGTAGATGGAGGAGCAAGTTGGTTGTGAAATCCCTCGGCTCAACTGAGGAACTGCAACCAAAACTACTTCCCTTGAGTGTCGGAGAGGAAAGTGGAATTCCTAGTGTAGCGGTGAAATGCGTAGATATTAGGAGGAACACCAGTGGCGAAGGCGACTTTCTGGACAGTAACTGACGTTGAGGCACGAAAGTGTGGGGAGCAA
>MG|3|V4|F|15|91.9|Firmicutes|Clostridia|Clostridiales|Clostridiaceae|Clostridium|sp.|
CGTAGGTGACAAGCGTTGTCCGGATTTACTGGGTGTAAAGGGCGCGTAGGCGGGCTGTCAAGTCAGTCGTGAAATACCGGGGCTCAACCCCGGGGCTGCGATTGAAACTGACAGTCTTGAGTATCGGAGAGGAAAGCGGAATTCCTAGTGTAGCGGTGAAATGCGTAGATATTAGGAGGAACACCAGTGGCGAAGGCGGCTTTCTGGACGACAACTGACGCTGAGGCGCGAAAGTGTGGGGAGCAA
>MG|3|V4|F|19|95.95|Firmicutes|Clostridia|Clostridiales|Clostridiaceae|Clostridium|sp.|
CGTATGGAGCAAGCGTTATCCGGATTTACTGGGTGTAAAGGGAGCGTAGGCGGCGGGGCAAGTCTGATGTGAAAACCCGGGGCTCAACCCCGGGACTGCATTGGAAACTGTCCTGCTAGAGTGTCGGAGGGGTAAGCGGAATTCCTAGTGTAGCGGTGAAATGCGTAGATATTAGGAGGAACACCGGTGGCGAAGGCGGCTTACTGGACGACAACTGACGCTGAGGCTCGAAAGCGTGGGGAGCAA
>MG|3|V4|F|51|87.9|Firmicutes|Clostridia|Clostridiales|Clostridiaceae|Clostridium|sp.|
CGTAGGGAGCAAGCGTTGTCCGGATTTATTGGGTGTAAAGGGTGCGTAGACGGGATATCAAGTTAGTTGTGAAATCCCTCGGCTTAACTGAGGAACTGCAACTAAAACTAATATTCTTGAGTGCTGGAGAGGAAAGTGGAATTCCTAGTGTAGCGGTGAAATGCGTAGATATTAGGAGGAACACCAGTGGCGAAGGCGACTTTCTGGACAGTTACTGACGTTGAGGCACGAAAGTGTGGGGAGCAA
>MG|3|V4|F|61|89.07|Firmicutes|Clostridia|Clostridiales|Clostridiaceae|Clostridium|sp.|
CGTAGGGAGCAAGCGTTATCCGGAATTATTGGGTGTAAAGGGTGCGTAGACGGGAATACAAGTTGGTTGTGAAATCCCTTGGCTCAACTGAGGAACTGCAACCAAAACTATATTTCTTGAGTGCAGGAGAGGAAAGCGGAATTCCTAGTGTAGCGGTGAAATGCGTAGATATTAGGAGGAACACCAGTGGCGAAGGCGGCTTTCTGGACTGTAACTGACGTTGAGGCACGAAAGTGTGGGGAGCAAA
>MG|3|V4|R|30|87.8|Firmicutes|Clostridia|Clostridiales|Clostridiaceae|Clostridium|sp.|
TTGCTCCCCACACTTTCGTGCCTCAACGTCAGTAACTGTCCAGAAAGTCGCCTTCGCCACTGGTGTTCCTCCTAATATCTACGCATTTCACCGCTACACTAGGAATTCCACTTTCCTCTCCAGCACTCAAGAATAGTAGTTTTTAGTTGCAGTTCCTCAGTTAAGCCGAGGGATTTCACAACTAACTTGCTCTCCCGTCTACGCACCCTTTACACCCAATAAATCCGGACAACGCTTGCTCCCTACG
>MG|3|V4|F|15|95.53|Firmicutes|Clostridia|Clostridiales|Clostridiaceae|Clostridium|sp.|
CGTATGGAGCAAGCGTTATCCGGATTTACTGGGTGTAAAGGGAGCGTAGGCGTGGCATAAGTCTGATGTGAAAGCCCGGGGCTCAACCGCGGGACTGCATTGGAAACTGTGTTACTGGAGTGTCGGAGGGGTAAGTGGAATTCCTAGTGTAGCGGTGAAATGCGTAGATATTAGGAGGAACACCGGTGGCGAAGGCGGCTTACTGGACGACAACTGACGCTGAGGCTCGAAAGCGTGGGGAGCAA
>MG|3|V4|R|29|90.28|Firmicutes|Clostridia|Clostridiales|Clostridiaceae|Clostridium|sp.|
TTGCTCCCCACACTTTCGCGCCTCAGCGTCAGTTGTCGTCCAGAAAGCCGCCTTCGCCACTGGTGTTCCTCCCGATATCTACGCATTTCACCGCTACACCGGGAATTCCGCTTTCCTCTCCGATACTCAAGAACTTCAGTTTCAATCGCAGCTCCGAGGTTAAGCCCCGGCATTTCACGACTGACTTGATGTCCCGCCTGCGCGCCCTTTACACCCAGTAAATCCGGACAACGCTTGTCACCTACG
>MG|3|V4|R|58|90.69|Firmicutes|Clostridia|Clostridiales|Clostridiaceae|Clostridium|sp.|
TTGCTCCCCACACTTTCGCGCCTCAGCGTCAGTTGTCGTCCAGAAAGCCGCCTTCGCCACTGGTGTTCCTCCCAATATCTACGCATTTCACCGCTACACTGGGAATTCCGCTTTCCTCTCCGATACTCAAGACCTGCAGTTTCAATCGCAGCTCCGGGGTTGAGCCCCGGCATTTCACGACTGACTTGCCTGCCCGCCTGCGCGCCCTTTACACCCAGTAAATCCGGACAACGCTTGTCACCTACG
>MG|3|V4|R|11|91.49|Firmicutes|Clostridia|Clostridiales|Clostridiaceae|Clostridium|sp.|
TTGCTCCCCACACTTTCGCGCCTCAGCGTCAGTTGTCGTCCAGAAAGCCGCCTTCGCCACTGGTGTTCCTCCCAATATCTACGCATTTCACCGCTACACTGGGAATTCCGCTTTCCTCTCCGATACTCAAGGCCGACAGTTTCAAAAGCAGCCCCGGGGTTGAGCCCCGGTATTTCACTCCTGACTTGCCGGTCCGCCTACGCGCCCTTTACACCCAGTAAATCCGGATAACGCTTGCTCCATACG
>MG|3|V4|R|47|87.5|Firmicutes|Clostridia|Clostridiales|Clostridiaceae|Clostridium|perfringens|
TTGCTCCCCACACTTTCGTGCCTCAATGTCAGTTACTGTCCAGAAAGTCGCCTTCGCCACCGGTGTTCTTCCTAATATCTACGCATTTCACCGCTACACTAGGAATTCCACTTTCCCCTCCAGCACTCAAGATTATCAGTTTTGGTTGCAGTTCCTCAGTTAAGCCGAGGGATTTCACAACCAACTTGATTATCCATCTACGCACCCTTTACACCCAATAAATCCGGATAACGCTCGCTCCCTACG
>MG|3|V4|F|67|95.93|Firmicutes|Clostridia|Clostridiales|Clostridiaceae|Clostridium|sp.|
CGTATGGAGCAAGCGTTATCCGGATTTACTGGGTGTAAAGGGAGCGTAGGCGGTGGCATAAGTCTGATGTGAAAGCCCGGGGCTCAACCGCGGGACTGCATTGGAAACTGTGTTACTGGAGTGTCGGAGGGGTAAGTGGAATTCCTAGTGTAGCGGTGAAATGCGTAGATATTAGGAGGAACACCGGTGGCGAAGGCGGCTTACTGGACGACAACTGACGCTGAGGCTCGAAAGCGTGGGGAGCAA
>MG|3|V4|R|26|88.16|Firmicutes|Clostridia|Clostridiales|Clostridiaceae|Clostridium|sp.|
TTGCTCCCCACACTTTCGTGCCTCAACGTCAGTTTCTGTCCAGAAAGTCGCCTTCGCCACTGGTGTTCCTCCTAATATCTACGCATTTCACCGCTACACTAGGAATTCCACTTTCCTCTCCAGTACTCAAGAAATTCAGTTTTAGTTGCAGTTCCTCAGTTAAGCCGAGGGATTTCACAACTAACTTGACTTCCCGTCTACGCACCCTTTACACCCAATAAATCCGGATAACGCTCGCTCCCTACG
>MG|3|V4|F|10|91.5|Firmicutes|Clostridia|Clostridiales|Clostridiaceae|Clostridium|sp.|
CGTAGGTTGCAAGCGTTGTCCGGATTTACTGGGTGTAAAGGGCGTGTAGGCGGAGCTGCAAGTCAGATGTGAAATCCCGGGGCTCAACCCCGGAACTGCATTTGAAACTGTCGGCCTTGAGTATCGGAGAGGAAAGCGGAATTCCCAGTGTAGCGGTGAAATGCGTAGATATTGGGAGGAACACCAGTGGCGAAGGCGGCTTTCTGGACGACAACTGACGCTGAGGCGCGAAAGTGTGGGGAGCAA
>MG|3|V4|F|13|95.1|Firmicutes|Clostridia|Clostridiales|Clostridiaceae|Clostridium|sp.|
CGTAGGGGGCTAGCGTTATCCGGAATTACTGGGCGTAAAGGGTGCGTAGGTGGTTTCTTAAGTCAGAGGTGAAAGGCTACGGCTCAACCGTAGTAAGCCTTTGAAACTGGGAAACTTGAGTGCAGGAGAGGAGAGTGGAATTCCTAGTGTAGCGGTGAAATGCGTAGATATTAGGAGGAACACCGGTGGCGAAGGCGGCTTACTGGACGACAACTGACGCTGAGGCTCGAAAGCGTGGGGAGCAA
>MG|3|V4|F|53|88.76|Firmicutes|Clostridia|Clostridiales|Clostridiaceae|Clostridium|perfringens|
CGTAGGGAGCGAGCGTTATCCGGATTTATTGGGTGTAAAGGGTGCGTAGACGGGAAATTAAGTTGGTTGTGAAATCCCTCGGCTCAACTGAGGAACTGCAACCAAAACTGATATTCTTGAGTGCTGGAGAGGAAAGTGGAATTCCTAGTGTAGCGGTGAAATGCGTAGATATTAGGAGGAACACCAGTGGCGAAGGCGACTTTCTGGACAGTAACTGACGTTGAGGCACGAAAGCGTGGGGAGCAAA
>MG|3|V4|F|29|88.21|Firmicutes|Clostridia|Clostridiales|Clostridiaceae|Clostridium|sp.|
CGTAGGGGGCAAGCGTTATCCGGATTTATTGGGTGTAAAGGGTGCGTAGATGGAGGAGCAAGTTGGTTGTGAAATCCCTCGGCTCAACTGAGGAACTGCAACCAAAACTACTTCCCTTGAGTGTCGGAGAGGAAAGTGGAATTCCTAGTGTAGCGGTGAAATGCGTAGATATTAGGAGGAACACCAGTGGCGAAGGCGACTTTCTGGACGATAACTGACATTGAGGCACGAAAGTGTGGGGAGCAA
>MG|3|V4|F|99|87.55|Firmicutes|Clostridia|Clostridiales|Clostridiaceae|Clostridium|perfringens|
CGTAGGGAGCGAGCGTTATCCGGATTTATTGGGTGTAAAGGGTGCGTAGATGGATAATCAAGTTGGTTGTGAAATCCCTCGGCTTAACTGAGGAACTGCAACCAAAACTGATAATCTTGAGTGCTGGAGGGGAAAGTGGAATTCCTAGTGTAGCGGTGAAATGCGTAGATATTAGGAAGAACACCGGTGGCGAAGGCGACTTTCTGGACAGTAACTGACATTGAGGCACGAAAGTGTGGGGAGCAAA
>MG|3|V4|F|14|96.34|Firmicutes|Clostridia|Clostridiales|Clostridiaceae|Clostridium|sp.|
CGTAGGGGGCAAGCGTTATCCGGATTTACTGGGTGTAAAGGGAGCGTAGACGGTGAAGCAAGTCTGGAGTGAAAACCCGGGGCTTAACCCCGGGATTGCTTTGGAAACTGTTTAACTGGAGTGCAGGAGAGGTAAGCGGAATTCCTGGTGTAGCGGTGAAATGCGTAGATATCAGGAGGAACACCAGTGGCGAAGGCGGCTTACTGGACTGTAACTGACGTTGAGGCTCGAAAGCGTGGGGAGCAA
>MG|3|V4|F|24|91.49|Firmicutes|Clostridia|Clostridiales|Clostridiaceae|Clostridium|sp.|
CGTATGGAGCAAGCGTTATCCGGATTTACTGGGTGTAAAGGGCGCGTAGGCGGACCGGCAAGTCAGGAGTGAAATACCGGGGCTCAACCCCGGGGCTGCTTTTGAAACTGTCGGCCTTGAGTATCGGAGAGGAAAGCGGAATTCCCAGTGTAGCGGTGAAATGCGTAGATATTGGGAGGAACACCAGTGGCGAAGGCGGCTTTCTGGACGACAACTGACGCTGAGGCGCGAAAGTGTGGGGAGCAA
>MG|3|V4|F|12|87.9|Firmicutes|Clostridia|Clostridiales|Clostridiaceae|Clostridium|sp.|
CGTAGGGAGCAAGCGTTGTCCGGATTTATTGGGTGTAAAGGGTGCGTAGACGGGAAAGCAAGTTAGTTGTGAAATCCCTCGGCTTAACTGAGGAACTGCAACTAAAAACTACTATTCTTGAGTGCTGGAGAGGAAAGTGGAATTCCTAGTGTAGCGGTGAAATGCGTAGATATTAGGAGGAACACCAGTGGCGAAGGCGACTTTCTGGACAGTTACTGACGTTGAGGCACGAAAGTGTGGGGAGCAA
>MG|3|V4|F|14|95.12|Firmicutes|Clostridia|Clostridiales|Clostridiaceae|Clostridium|sp.|
CGTAGGGAGCAAGCGTTGTCCGGATTTACTGGGTGTAAAGGGTGCGTAGGCGGATTGGCAAGTCAGAAGTGAAATCCATGGGCTTAACCCATGAACTGCTTTTGAAACTGTTAATCTTGAGTGAAGTAGAGGTAGGCGGAATTCCCGGTGTAGCGGTGAAATGCGTAGAGATCGGGAGGAACACCAGTGGCGAAGGCGGCCTACTGGGCTTTAACTGACGCTGAGGCTCGAAAGTGTGGGGAGCAA
>MG|3|V4|F|63|89.75|Firmicutes|Clostridia|Clostridiales|Clostridiaceae|Clostridium|sp.|
CGTAGGGAGCAAGCGTTATCCGGATTTATTGGGTGTAAAGGGTGCGTAGACGGGAAATTAAGTTAGTTGTGAAATCCCTCGGCTCAACTGAGGAACTGCAACTAAAACTGATTTTCTTGAGTGCTGGAGAGGAAAGTGGAATTCCTAGTGTAGCGGTGAAATGCGTAGATATTAGGAGGAACACCAGTGGCGAAGGCGACTTTCTGGACAGTAACTGACGTTGAGGCACGAAAGTGTGGGGAGCAAA
>MG|3|V4|F|15|95.95|Firmicutes|Clostridia|Clostridiales|Clostridiaceae|Clostridium|sp.|
CGTAGGGAGCAAGCGTTGTCCGGATTTACTGGGTGTAAAGGGTGCGTAGGCGGATTGGCAAGTCAGAAGTGAAATCCATGGGCTTAACCCATGAACTGCTTTTGAAACTGTTAATCTTGAGTGAAGTAGAGGTAGGCGGAATTCCCGGTGTAGCGGTGAAATGCGTAGAGATCGGGAGGAACACCAGTGGCGAAGGCGGCCTACTGGGCTTTAACTGACGCTGAGGCACGAAAGCATGGGTAGCAAA
>MG|3|V4|F|15|96.34|Firmicutes|Clostridia|Clostridiales|Clostridiaceae|Clostridium|sp.|
CGTAGGGGGCAAGCGTTATCCGGATTTACTGGGTGTAAAGGGAGCGTAGACGGCGAAGCAAGTCTGGTGTGAAAACCCGGGGCTCAACCCCGGGCCTGCATTGGAAACTGTTTTGCTTGAGTGCCGGAGAGGTAAGCGGAATTCCTAGTGTAGCGGTGAAATGCGTAGATATTAGGAGGAACACCAGTGGCGAAGGCGGCTTACTGGACAGTAACTGACGTTGAGGCTCGAAAGCGTGGGGAGCAA
>MG|3|V4|R|13|91.87|Firmicutes|Clostridia|Clostridiales|Clostridiaceae|Clostridium|botulinum|
TTGCTCCCCACGCTTTCGTGCCTCAGCGTCAGTGTCAGTCCAGAAAGCCGCCTTCGCCACTGGTGTTCCTCCTAATATCTACGCATTTCACCGCTACACTAGGAATTCCGCTTCCCTCTCCTGAACTCTAGTCGCCCAGTTTTGAATGCACCCCCCAAGTTAAGCCCGGGTATTTCACATCCAACTTAAGCAACCGCCTACGCACCCTTTACGCCCAGTAATTCCGGACAACGCTCGCCCCCTACG
>MG|3|V4|F|11|88.57|Firmicutes|Clostridia|Clostridiales|Clostridiaceae|Clostridium|sp.|
CGTAGGGAGCGAGCGTTATCCGGATTTATTGGGTGTAAAGGGTGCGTAGACGGGAAGTCAAGTTAGTTGTGAAATCCCTCGGCTTAACTGAGGAACTGCAACTAAAACTGAATTTCTTGAGTACTGGAGAGGAAAGTGGAATTCCTAGTGTAGCGGTGAAATGCGTAGATATTAGGAGGAACACCAGTGGCGAAGGCGACTTTCTGGACAGTAACTGACGTTGAGGCACGAAAGTGTGGGGAGCAA
>MG|3|V4|F|10|89.43|Firmicutes|Clostridia|Clostridiales|Clostridiaceae|Clostridium|sp.|
CGTAGGGAGCGAGCGTTATCCGGATTTATTGGGTGTAAAGGGTGCGTAGACGGGAAGTCAAGTTAGTTGTGAAATCCCTCGGCTCAACTGAGGAACTGCAACTAAAACTAACTTTCTTGAGTGCTGGAGAGGAAAGTGGAATTCCTAGTGTAGCGGTGAAATGCGTAGATATTAGGAGGAACACCAGTGGCGAAGGCGACTTTCTGGACAGTAACTGACGTTGAGGCACGAAAGTGTGGGGAGCAA
>MG|3|V4|F|20|90.16|Firmicutes|Clostridia|Clostridiales|Defluviitaleaceae|Vallitalea|guaymasensis|
CGTAGGGAGCAAGCGTTATCCGGATTTATTGGGTGTAAAGGGTGCGTAGACGGGAAAGCAAGTTAGTTGTGAAATCCCTCGGCTCAACTGAGGAACTGCAACTAAAACTACTATTCTTGAGTGCAGGAGAGGAAAGCGGAATTCCTAGTGTAGCGGTGAAATGCGTAGATATTAGGAGGAACACCAGTGGCGAAGGCGGCTTTCTGGACTGTAACTGACGTTGAGGCACGAAAGTGTGGGGAGCAA
>MG|3|V4|F|15|89.75|Firmicutes|Clostridia|Clostridiales|Defluviitaleaceae|Vallitalea|guaymasensis|
CGTAGGGAGCAAGCGTTATCCGGATTTATTGGGTGTAAAGGGTGCGTAGACGGGAAAGCAAGTTAGTTGTGAAAGCCCTCGGCTTAACTGAGGAACTGCAACTAAAACTATTTTTCTTGAGTGCAGGAGAGGGAAGCGGAATTCCTAGTGTAGCGGTGAAATGCGTAGATATTAGGAGGAACACCAGTGGCGAAGGCGGCTTTCTGGACTGTAACTGACGTTGAGGCACGAAAGTGTGGGGAGCAA
>MG|3|V4|F|13|88.52|Firmicutes|Clostridia|Clostridiales|Defluviitaleaceae|Vallitalea|guaymasensis|
CGTAGGGAGCAAGCGTTATCCGGAATTATTGGGTGTAAAGGGTGCGTAGACGGGAAAGCAAGTTGGTTGTGAAATCCCTCGGCTCAACTGAGGAACTGCAACCAAAACTACTATTCTTGAGTACAGGAGAGGAAAGCGGAATTCCTAGTGTAGCGGTGAAATGCGTAGATATTAGGAGGAACACCAGTGGCGAAGGCGGCTTTCTGGACTGTAACTGACGTTGAGGCACGAAAGTGTGGGGAGCAAA
>MG|3|V4|R|28|93.55|Firmicutes|Clostridia|Clostridiales|Eubacteriaceae|Eubacterium|coprostanoligenes|
TTGCTCCCCACACTTTCGAGCCTCAGCGTCAGTTAAAGCCCAGTTGGCCGCCTTCGCCACCGGTGTTCCTCCGAATATCTACGCATTTCACCGCTACACTCGGAATTCCGCCAACCTCTACTTCACTCAAGAAAACCAGTTTCAACTGCAGTCTACAGGTTAAGCCCGTAGTTTTCACAGCTGACTTGGCTTCCCGCCTACGCTCCCTTTACACCCAGTAAATCCGGATAACGCTTGCACCATACG
>MG|3|V4|F|14|96.22|Firmicutes|Clostridia|Clostridiales|Eubacteriaceae|Eubacterium|ramulus|
CGTAGGTTGCAAGCGTTGTCCGGATTTACTGGGTGTAAAGGGAGCGTAGGCGGTGCTATAAGTCTGATGTGAAAGCCCGGGGCTCAACCGCGGGACTGCATTGGAAACTGTAGGACTGGAGTGTCGGAGGGGTAAGTGGAATTCCTAGTGTAGCGGTGAAATGCGTAGATATTAGGAGGAACACCGGTGGCGAAGGCGGCTTACTGGACGACAACTGACGCTGAGGCTCGAAAGCGTGGGGAGCAA
>MG|3|V4|F|14|96.36|Firmicutes|Clostridia|Clostridiales|Eubacteriaceae|Eubacterium|ramulus|
ACGTATGGAGCAGCGTTATCCGGATTTACTGGGTGTAAAGGGAGCGTAGGCGGTGCTATAAGTCTGATGTGAAAGCCCGGGGCTCAACCGCGGGACTGCATTGGAAACTGTAGGACTGGAGTGTCGGAGGGGTAAGTGGAATTCCTAGTGTAGCGGTGAAATGCGTAGATATTAGGAGGAACACCGGTGGCGAAGGCGGCTTACTGGACGACAACTGACGCTGAGGCTCGAAAGCGTGGGGAGCAA
>MG|3|V4|F|15|93.09|Firmicutes|Clostridia|Clostridiales|Eubacteriaceae|Eubacterium|cellulosolvens|
CGTAGGGGGCAAGCGTTATCCGGATTTACTGGGTGTAAAGGGAGCGTAGACGGCGGAGCAAGTCTGAAGTGAAAATAAGGGGCTCAACCCCTTACCTGCTTTGGAAACTGTTTTGCTAGAGTACCGGAGGGGTAAGCGGAATTTCTGGTGTAGCGGTGAAATGCGTAGAGATCAGGAAGAACACCGGTGGCGAAGGCGGCTTACTGGACGGTAACTGACGTTGAGGCTCGAAAGCGTGGGGAGCAA
>MG|3|V4|R|572|96.76|Firmicutes|Clostridia|Clostridiales|Eubacteriaceae|Eubacterium|ramulus|
TTGCTCCCCACGCTTTCGAGCCTCAGCGTCAGTTGTCGTCCAGTAAGCCGCCTTCGCCACCGGTGTTCCTCCTAATATCTACGCATTTCACCGCTACACTAGGAATTCCACTTACCCCTCCGACACTCCAGTCCTACAGTTTCCAATGCAGTCCCGCGGTTGAGCCCCGGGCTTTCACATCAGACTTATAGCACCGCCTACGCTCCCTTTACACCCAGTAAATCCGGATAACGCTTGCTCCATACGT
>MG|3|V4|F|37|95.93|Firmicutes|Clostridia|Clostridiales|Eubacteriaceae|Eubacterium|ramulus|
CGTAGGGGGCAAGCGTTATCCGGATTTACTGGGTGTAAAGGGAGCGTAGGCGGTGCTATAAGTCTGATGTGAAAGCCCGGGGCTCAACCGCGGGACTGCATTGGAAACTGTAGGACTGGAGTGTCGGAGGGGTAAGTGGAATTCCTAGTGTAGCGGTGAAATGCGTAGATATTAGGAGGAACACCGGTGGCGAAGGCGGCTTACTGGACGACAACTGACGCTGAGGCTCGAAAGCGTGGGGAGCAA
>MG|3|V4|R|15|94.76|Firmicutes|Clostridia|Clostridiales|Eubacteriaceae|Eubacterium|coprostanoligenes|
TTGCTCCCCACACTTTCGAGCCTCAGCGTCAGTTAAAGCCCAGTTGGCCGCCTTCGCCACCGGTGTTCCTCCGAATATCTACGCATTTCACCGCTACACTCGGAATTCCGCCAACCTCTACTTCACTCAAGAAAACCAGTTTCAACTGCAGTCTACAGGTTAAGCCCGTAGTTTTTCACAGCTGACTTGGCTTCCCGCCTACGCTCCCTTTACACCCAGTAATTCCGGACAACGCTTGCCACCTACG
>MG|3|V4|F|25|95.53|Firmicutes|Clostridia|Clostridiales|Eubacteriaceae|Eubacterium|ramulus|
CGTATGGAGCAAGCGTTATCCGGATTTACTGGGTGTAAAGGGAGCGTAGGCGGTGCTATAAGTCTGATGTGAAAGCCCGGGGCTCAACCGCGGGACTGCATTGGAAACTGTAGGACTGGAGTGTCGGAGGGGTAAGTGGAATTCCTAGTGTAGCGGTGAAATGCGTAGATATTAGGAGGAACACCGGTGGCGAAGGCGGCTTACTGGACGGTAACTGACGTTGAGGCTCGAAAGCGTGGGGAGCAA
>MG|3|V4|F|97|95.55|Firmicutes|Clostridia|Clostridiales|Eubacteriaceae|Eubacterium|coprostanoligenes|
CGTAGGTGGCAAGCGTTGTCCGGAATTACTGGGTGTAAAGGGAGCGCAGGCGGGGAGCCAAGTCAGCTGTGAAAACTACAGGCTTAACCTGTAGACTGCAGTTGAAACTGGTTTTCTTGAGTGAAGTAGAGGTTGGCGGAATTCCGAGTGTAGCGGTGAAATGCGTAGATATTCGGAGGAACACCGGTGGCGAAGGCGGCCAACTGGGCTTTAACTGACGCTGAGGCTCGAAAGTGTGGGGAGCAA
>MG|3|V4|R|10|95.93|Firmicutes|Clostridia|Clostridiales|Eubacteriaceae|Eubacterium|ramulus|
TTGCTCCCCACGCTTTCGAGCCTCAGCGTCAGTTGTCGTCCAGTAAGCCGCCTTCGCCACCGGTGTTCCTCCTAATATCTACGCATTTCACCGCTACACTAGGAATTCCACTTACCCCTCCGACACTCCAGTCCTACAGTTTCCAATGCAGTCCCGCGGTTGAGCCCCGGGCTTTCACATCAGACTTATAGCACCGCCTACGCTCCCTTTACACCCAGTAAATCCGGATAACGCTTGCCCCCTACG
>MG|3|V4|F|27|95.55|Firmicutes|Clostridia|Clostridiales|Eubacteriaceae|Eubacterium|ramulus|
CGTATGGAGCAAGCGTTATCCGGATTTACTGGGTGTAAAGGGAGCGTAGGCGGTGCTATAAGTCTGATGTGAAAGCCCGGGGCTCAACCGCGGGACTGCATTGGAAACTGTAGGACTGGAGTGTCGGAGGGGTAAGTGGAATTCCTAGTGTAGCGGTGAAATGCGTAGATATTAGGAGGAACACCGGTGGCGAAGGCGGCTTACTGGACAGTAACTGACGTTGAGGCTCGAAAGCGTGGGGAGCAA
>MG|3|V4|F|17|95.16|Firmicutes|Clostridia|Clostridiales|Eubacteriaceae|Eubacterium|coprostanoligenes|
CGTAGGTGGCAAGCGTTGTCCGGAATTACTGGGGTGTAAAGGGAGCGCAGGCGGGGAGCCAAGTCAGCTGTGAAAACTACAGGCTTAACCTGTAGACTGCAGTTGAAACTGGTTTTCTTGAGTGAAGTAGAGGTTGGCGGAATTCCGAGTGTAGCGGTGAAATGCGTAGATATTCGGAGGAACACCGGTGGCGAAGGCGGCCAACTGGGCTTTAACTGACGCTGAGGCTCGAAAGTGTGGGGAGCAA
>MG|3|V4|F|35|92.28|Firmicutes|Clostridia|Clostridiales|Eubacteriaceae|Eubacterium|coprostanoligenes|
CGTAGGTGGCAAGCGTTGTCCGGAATTACTGGGTGTAAAGGGAGCGCAGGCGGGAGATCAAGTCGGCTGTGAAAACTACAGGCTTAACTTGTAGACTGCGGTCGAAACTGGTTTTCTTGAGTGAAGTAGAGGCAGGCGGAATTCCGAGTGTAGCGGTGAAATGCGTAGATATTCGGAGGAACACCGGTGGCGAAGGCGGCCTGCTGGGCTTTAACTGACGCTGAGGCTCGAAAGTGTGGGGAGCAA
>MG|3|V4|F|34|96.36|Firmicutes|Clostridia|Clostridiales|Eubacteriaceae|Eubacterium|ramulus|
CGTATGGAGCAAGCGTTATCCGGATTTACTGGGTGTAAAGGGAGCGTAGGCGGTGCTATAAGTCTGATGTGAAAGCCCGGGGCTCAACCGCGGGACTGCATTGGAAACTGTAGGACTGGAGTGTCGGAGGGGTAAGTGGAATTCCTAGTGTAGCGGTGAAATGCGTAGATATTAGGAGGAACACCGGTGGCGAAGGCGGCTTACTGGACGACAACTGACGCTGAGGCTCGAAAGCGTGGGGGAGCAA
>MG|3|V4|R|16|96.34|Firmicutes|Clostridia|Clostridiales|Eubacteriaceae|Eubacterium|ramulus|
TTGCTCCCCACGCTTTCGCGCCTCAGCGTCAGTTGTCGTCCAGCAAGCCGCCTTCGCCACTGGTGTTCCTCCTAATATCTACGCATTTCACCGCTACACTAGGAATTCCACTTACCCCTCCGACACTCCAGTCCTACAGTTTCCAATGCAGTCCCGCGGTTGAGCCCCGGGCTTTCACATCAGACTTATAGCACCGCCTACGCTCCCTTTACACCCAGTAAATCCGGATAACGCTTGCTCCATACG
>MG|3|V4|F|13|95.93|Firmicutes|Clostridia|Clostridiales|Eubacteriaceae|Eubacterium|ramulus|
CGTATGGAGCAAGCGTTATCCGGATTTACTGGGTGTAAAGGGAGCGTAGGCGGTGCTATAAGTCTGATGTGAAAGCCCGGGGCTCAACCGCGGGACTGCATTGGAAACTGTAGGACTGGAGTGTCGGAGGGGTAAGTGGAATTCCTAGTGTAGCGGTGAAATGCGTAGATATTAGGAGGAACACCAGTGGCGAAGGCGGCTTTCTGGACGACAACTGACGCTGAGGCGCGAAAGTGTGGGGAGCAA
>MG|3|V4|F|17|96.76|Firmicutes|Clostridia|Clostridiales|Eubacteriaceae|Eubacterium|ramulus|
ACGTATGGAGCAAGCGTTATCCGGATTTACTGGGTGTAAAGGGAGCGTAGGCGGTGCTATAAGTCTGATGTGAAAGCCCGGGGCTCAACCGCGGGACTGCATTGGAAACTGTAGGACTGGAGTGTCGGAGGGGTAAGTGGAATTCCTAGTGTAGCGGTGAAATGCGTAGATATTAGGAGGAACACCGGTGGCGAAGGCGGCTTACTGGACGACAACTGACGCTGAGGCTCGAAAGCGTGGGGAGCAA
>MG|3|V4|F|17|93.95|Firmicutes|Clostridia|Clostridiales|Eubacteriaceae|Eubacterium|coprostanoligenes|
CGTATGGTGCAAGCGTTATCCGGATTTACTGGGTGTAAAGGGAGCGCAGGCGGGGAGCCAAGTCAGCTGTGAAAACTACGGGCTTAACTTGTAGACTGCAGTTGAAACTGGTTTTCTTGAGTGAAGTAGAGGTTGGCGGAATTCCGAGTGTAGCGGTGAAATGCGTAGATATTCGGAGGAACACCGGTGGCGAAGGCGGCCAACTGGGCTTTAACTGACGCTGAGGCTCGAAAGTGTGGGGAGCAA
>MG|3|V4|F|44|94.74|Firmicutes|Clostridia|Clostridiales|Eubacteriaceae|Eubacterium|coprostanoligenes|
CGTAGGTGGCAAGCGTTGTCCGGAATTACTGGGTGTAAAGGGAGCGTAGGCGGGAAGCCAAGTCAGCTGTGAAAACTACGGGCTTAACCTGTAGACTGCAGTTGAAACTGGTTTTCTTGAGTGAAGTAGAGGTTGGCGGAATTCCGAGTGTAGCGGTGAAATGCGTAGATATTCGGAGGAACACCGGTGGCGAAGGCGGCCAACTGGGCTTTAACTGACGCTGAGGCTCGAAAGCGTGGGGAGCAA
>MG|3|V4|F|11|93.93|Firmicutes|Clostridia|Clostridiales|Eubacteriaceae|Eubacterium|coprostanoligenes|
CGTAGGGGGCAAGCGTTATCCGGATTTACTGGGTGTAAAGGGAGCGTAGGCGGGAAGCCAAGTCAGCTGTGAAAACTACGGGCTTAACCTGTAGACTGCAGTTGAAACTGGTTTTCTTGAGTGAAGTAGAGGTTGGCGGAATTCCGAGTGTAGCGGTGAAATGCGTAGATATTCGGAGGAACACCGGTGGCGAAGGCGGCCAACTGGGCTTTAACTGACGCTGAGGCTCGAAAGTGTGGGGAGCAA
>MG|3|V4|F|14|96.34|Firmicutes|Clostridia|Clostridiales|Eubacteriaceae|Eubacterium|ramulus|
CGTATGGAGCAAGCGTTATCCGGATTTACTGGGTGTAAAGGGAGCGTAGGCGGTGCTATAAGTCTGATGTGAAAGCCCGGGGCTCAACCGCGGGACTGCATTGGAAACTGTAGGACTGGAGTGTCGGAGGGGTAAGTGGAATTCCTAGTGTAGCGGTGAAATGCGTAGATATTAGGAGGAACACCGGTGGCGAAGGCGGCTTACTGGACGACAACTGACGTTGAGGCTCGAAAGCGTGGGGAGCAA
>MG|3|V4|R|42|95.55|Firmicutes|Clostridia|Clostridiales|Eubacteriaceae|Eubacterium|coprostanoligenes|
TTGCTCCCCACACTTTCGAGCCTCAGCGTCAGTTAAAGCCCAGTTGGCCGCCTTCGCCACCGGTGTTCCTCCGAATATCTACGCATTTCACCGCTACACTCGGAATTCCGCCAACCTCTACTTCACTCAAGAAAACCAGTTTCAACTGCAGTCTACAGGTTAAGCCTGTAGTTTTCACAGCTGACTTGGCTCCCCGCCTGCGCTCCCTTTACACCCAGTAATTCCGGACAACGCTTGCCACCTACG
>MG|3|V4|F|15|93.52|Firmicutes|Clostridia|Clostridiales|Eubacteriaceae|Eubacterium|coprostanoligenes|
CGTAGGTGGCAAGCGTTGTCCGGAATTACTGGGTGTAAAGGGAGCGTAGGCGGGAAGCCAAGTCAGCTGTGAAAACTACGGGCTTAACCTGTAGACTGCAGTTGAAACTGGTTTTCTTGAGTGAAGTAGAGGTTGGCGGAATTCCGAGTGTAGCGGTGAAATGCGTAGATATTCGGAGGAACACCGGTGGCGAAGGCGGCCAACTGGGCTTTAACTGACGCTGAGGCACGAAAGCATGGGTAGCAA
>MG|3|V4|F|14|95.93|Firmicutes|Clostridia|Clostridiales|Eubacteriaceae|Eubacterium|ramulus|
CGTAGGGAGCAAGCGTTGTCCGGATTTACTGGGTGTAAAGGGAGCGTAGGCGGTGCTATAAGTCTGATGTGAAAGCCCGGGGCTCAACCGCGGGACTGCATTGGAAACTGTAGGACTGGAGTGTCGGAGGGGTAAGTGGAATTCCTAGTGTAGCGGTGAAATGCGTAGATATTAGGAGGAACACCGGTGGCGAAGGCGGCTTACTGGACGACAACTGACGCTGAGGCTCGAAAGCGTGGGGAGCAA
>MG|3|V4|F|41|92.02|Firmicutes|Clostridia|Clostridiales|Eubacteriaceae|Eubacterium|ramulus|
CGTAGGTTGCAAGCGTTGTCCGGATTTACTGGGTGTAAAGGGCGTGTAGGCGGAGCTGCAAGTCAGATGTGAAATCCCGGGGCTCAACCCCGGAACTGCATTTGAAACTGTAGCCCTTGAGTATCGGAGAGGCAAGCGGAATTCCTAGTGTAGCGGTGAAATGCGTAGATATTAGGAGGAACACCGGTGGCGAAGGCGGCTTACTGGACGACAACTGACGCTGAGGCTCGAAAGCGTGGGGAGCAA
>MG|3|V4|F|311|95.56|Firmicutes|Clostridia|Clostridiales|Eubacteriaceae|Eubacterium|coprostanoligenes|
CGTAGGTGGCAAGCGTTGTCCGGAATTACTGGGTGTAAAGGGAGCGCAGGCGGGGAGCCAAGTCAGCTGTGAAAACTACGGGCTTAACTTGTAGACTGCAGTTGAAACTGGTTTTCTTGAGTGAAGTAGAGGTTGGCGGAATTCCGAGTGTAGCGGTGAAATGCGTAGATATTCGGAGGAACACCGGTGGCGAAGGCGGCCAACTGGGCTTTAACTGACGCTGAGGCTCGAAAGTGTGGGGAGCAAA
>MG|3|V4|F|11|92.31|Firmicutes|Clostridia|Clostridiales|Eubacteriaceae|Eubacterium|coprostanoligenes|
CGTAGGTGGCAAGCGTTGTCCGGAATTACTGGGTGTAAAGGGAGCGTAGGCGGGAAGCCAAGTCAGCTGTGAAAACTACGGGCTTAACCTGTAGACTGCAGTTGAAACTGGTTTTCTTGAGTGAAGTAGAGGTTGGCGGAATTCCGAGTGTAGCGGTGAAATGCGTAGATATTCGGAGGAACACCGGTGGCGAAGGCGGCTTACTGGACGACAACTGACGCTGAGGCTCGAAAGCGTGGGGAGCAA
>MG|3|V4|F|14|95.55|Firmicutes|Clostridia|Clostridiales|Eubacteriaceae|Eubacterium|coprostanoligenes|
CGTAGGTGGCAAGCGTTGTCCGGAATTACTGGGTGTAAAGGGAGCGTAGGCGGGGAGCCAAGTCAGCTGTGAAAACTACGGGCTTAACCTGTAGACTGCAGTTGAAACTGGTTTTCTTGAGTGAAGTAGAGGTTGGCGGAATTCCGAGTGTAGCGGTGAAATGCGTAGATATTCGGAGGAACACCGGTGGCGAAGGCGGCCAACTGGGCTTTAACTGACGCTGAGGCTCGAAAGTGTGGGGAGCAA
>MG|3|V4|F|11|96.34|Firmicutes|Clostridia|Clostridiales|Eubacteriaceae|Eubacterium|ramulus|
CGTATGGAGCAAGCGTTATCCGGATTTACTGGGTGTAAAGGGAGCGTAGGCGGTGCTATAAGTCTGATGTGAAAGCCCGGGGCTCAACCGCGGGACTGCATTGGAAACTGTAGGACTGGAGTGTCGGAGGGGTAAGTGGAATTCCTAGTGTAGCGGTGAAATGCGTAGATATTAGGAGGAACACCGGTGGCGAAGGCGGCTTACTGGACGACAACTGACGCTGAGGCGCGAAAGCGTGGGGAGCAA
>MG|3|V4|F|52|93.9|Firmicutes|Clostridia|Clostridiales|Eubacteriaceae|Eubacterium|coprostanoligenes|
CGTAGGTGGCGAGCGTTGTCCGGAATTACTGGGTGTAAAGGGAGCGCAGGCGGGAGAGCAAGTCAGTGGTGAAATGTATGGGCTTAACCCATGAACTGCCATTGAAACTGTTTTTCTTGAGTGGAGTAGAGGTAGGCGGAATTCCGAGTGTAGCGGTGAAATGCGTAGATATTCGGAGGAACACCAGTGGCGAAGGCGGCCTACTGGGCTCTAACTGACGCTGAGGCTCGAAAGTGTGGGGAGCAA
>MG|3|V4|F|11|93.5|Firmicutes|Clostridia|Clostridiales|Eubacteriaceae|Eubacterium|rangiferina|
CGTATGGAGCAAGCGTTATCCGGATTTACTGGGTGTAAAGGGAGCGTAGGCGGTGCTATAAGTCTGATGTGAAATCCCGGGGCTCAACCCCGGAACTGCATTTGAAACTGTAGCCCTTGAGTATCGGAGAGGCAAGCGGAATTCCTAGTGTAGCGGTGAAATGCGTAGATATTAGGAGGAACACCAGTGGCGAAGGCGGCTTGCTGGACGACAACTGACGCTGAGGCGCGAAAGCGTGGGGAGCAA
>MG|3|V4|R|69|94.33|Firmicutes|Clostridia|Clostridiales|Eubacteriaceae|Eubacterium|coprostanoligenes|
TTGCTCCCCACACTTTCGAGCCTCAGCGTCAGTTAAAGCCCAGTTGGCCGCCTTCGCCACCGGTGTTCCTCCGAATATCTACGCATTTCACCGCTACACTCGGAATTCCGCCAACCTCTACTTCACTCAAGAAAACCAGTTTCAACTGCAGTCTACAAGTTAAGCCCGTAGTTTTCACAGCTGACTTGGCTCCCCGCCTGCGCTCCCTTTACACCCAGTGATTCCGGATAACGCTCGCCACCTACG
>MG|3|V4|F|32|77.55|Firmicutes|Clostridia|Clostridiales|Eubacteriaceae|Pseudoramibacter|alactolyticus|
CGTAGGTCCCGAGCGTTATCCGGAGTGACTGGGCGTAAAGAGTTGCGTAGGCGGTCAAGTTAGCGAGTAATGAAAACTATCGGCTCAACCGGTAGCCCGTTATTCGAACTGCTTGACTCGAGAGTATCAGAGGTCGCTGGAATTCCTAGTGTAGCAGTGAAATGCGTAGATATTAGGAAGAACACCGATGGCGTAGGCAGGCGACTGGGGTATTTCTGACGCTAAGGCACGAAAGCGTGGGTAGCGA
>MG|3|V4|F|11|94.56|Firmicutes|Clostridia|Clostridiales|Eubacteriaceae|Eubacterium|coprostanoligenes|
CGTATGGAGCAAGCGTTATCCGGATTTACTGGGTGTAAAGGGAGCGCAGGCGGGGAGCCAAGTCAGCTGTGAAAACTACGGGCTTAACTTGTAGACTGCAGTTGAAACTGGTTTTCTTGAGTGAAGTAGAGGTTGGCGGAATTCCGAGTGTAGCGGTGAAATGCGTAGATATTCGGAGGAACACCGGTGGCGAAGGCGGCCAACTGGGCTTTAACTGACGCTGAGGCTCGAAAGTGTGGGGAGCAA
>MG|3|V4|R|11|95.95|Firmicutes|Clostridia|Clostridiales|Eubacteriaceae|Eubacterium|coprostanoligenes|
TTGCTCCCCACACTTTCGAGCCTCAGCGTCAGTTAAAGCCCAGTTGGCCGCCTTCGCCACCGGTGTTCCTCCGAATATCTACGCATTTCACCGCTACACTCGGAATTCCGCCAACCTCTACTTCACTCAAGAAAACCAGTTTCAACTGCAGTCTACAGGTTAAGCCCGTAGTTTTCACAGCTGACTTGGCTCCCCGCCTGCGCTCCCTTTACACCCAGTAATTCCGGACAACGCTTGCCACCTACG
>MG|3|V4|R|19|77.55|Firmicutes|Clostridia|Clostridiales|Eubacteriaceae|Pseudoramibacter|alactolyticus|
TCGCTACCCACGCTTTCGTGCCTTAGCGTCAGAAATACCCCAGTCGCCTGCCTACGCCATCGGTGTTCTTCCTAATATCTACGCATTTCACTGCTACACTAGGAATTCCAGCGACCTCTGATACTCTCGAGTCAAGCAGTTCGAATAACGGGCTACCGGTTGAGCCGATAGTTTTCATTACTCGCTAACTTGACCGCCTACGCAACTCTTTACGCCCAGTCACTCCGGATAACGCTCGGGACCTACG
>MG|3|V4|F|23|95.95|Firmicutes|Clostridia|Clostridiales|Eubacteriaceae|Eubacterium|coprostanoligenes|
CGTAGGTGGCAAGCGTTGTCCGGAATTACTGGGTGTAAAGGGAGCGCAGGCGGGGAGCCAAGTCAGCTGTGAAAACTACGGGCTTAACCTGTAGACTGCAGTTGAAACTGGTTTTCTTGAGTGAAGTAGAGGTTGGCGGAATTCCGAGTGTAGCGGTGAAATGCGTAGATATTCGGAGGAACACCGGTGGCGAAGGCGGCCAACTGGGCTTTAACTGACGCTGAGGCTCGAAAGTGTGGGGAGCAA
>MG|3|V4|F|22|94.31|Firmicutes|Clostridia|Clostridiales|Eubacteriaceae|Eubacterium|ramulus|
CGTATGGAGCAAGCGTTATCCGGATTTACTGGGTGTAAAGGGAGCGTAGGCGGTGCTATAAGTCTGATGTGAAAGCCCGGGGCTCAACCGCGGGACTGCATTGGAAACTGTAGGACTGGAGTGTCGGAGGGGTAAGTGGAATTCCTAGTGTAGCGGTGAAATGCGTAGATATTAGGAGGAACACCAGTGGCGAAGGCGACTTTCTGGACGATAACTGACATTGAGGCACGAAAGTGTGGGGAGCAA
>MG|3|V4|F|21|95.9|Firmicutes|Clostridia|Clostridiales|Eubacteriaceae|Eubacterium|ramulus|
CGTATGGAGCAAGCGTTATCCGGATTTACTGGGTGTAAAGGGAGCGTAGGCGGTGCTATAAGTCTGATGTGAAAGCCCGGGGCTCAACCGCGGGACTGCATTGGAAACTGTAGGACTGGAGTGTCGGAGGGGTAAGTGGAATTCCTAGTGTAGCGGTGAAATGCGTAGATATTAGGAGGAACACCGGTGGCGAAGGCGGCTTACTGGACGACAACTGACGCTGAGGCTCGAAAGCATGGGTAGCGA
>MG|3|V4|F|11|96.36|Firmicutes|Clostridia|Clostridiales|Eubacteriaceae|Eubacterium|ramulus|
CGTATGGAGCAAGCGTTATCCGGATTTACTGGGTGTAAAGGGAGCGTAGGCGGTGCTATAAGTCTGATGTGAAAGCCCCGGGGCTCAACCGCGGGACTGCATTGGAAACTGTAGGACTGGAGTGTCGGAGGGGTAAGTGGAATTCCTAGTGTAGCGGTGAAATGCGTAGATATTAGGAGGAACACCGGTGGCGAAGGCGGCTTACTGGACGACAACTGACGCTGAGGCTCGAAAGCGTGGGGAGCAA
>MG|3|V4|F|15|96.34|Firmicutes|Clostridia|Clostridiales|Eubacteriaceae|Eubacterium|ramulus|
CGTATGGAGCAAGCGTTATCCGGATTTACTGGGTGTAAAGGGAGCGTAGGCGGTGCTATAAGTCTGATGTGAAAGCCCGGGGCTCAACCGCGGGACTGCATTGGAAACTGTAGGACTGGAGTGTCGGAGGGGTAAGTGGAATTCCTAGTGTAGCGGTGAAATGCGTAGATATTAGGAGGAACACCGGTGGCGAAGGCGGCTTACTGGACGACAACTGACGCTGAGGCTCGAAAGTGTGGGGAGCAA
>MG|3|V4|F|10|94.72|Firmicutes|Clostridia|Clostridiales|Eubacteriaceae|Eubacterium|ramulus|
CGTATGGAGCAAGCGTTATCCGGATTTACTGGGTGTAAAGGGAGCGTAGGCGGTGCTATAAGTCTGATGTGAAAGCCCGGGGCTCAACCGCGGGACTGCATTGGAAACTGTAGGACTGGAGTGTCGGAGGGGTAAGTGGAATTCCTAGTGTAGCGGTGAAATGCGTAGATATTAGGAGGAACACCGGTGGCGAAGGCGACTTTCTGGACGACAACTGACGTTGAGGCACGAAAGTGTGGGGAGCAA
>MG|3|V4|F|17|91.9|Firmicutes|Clostridia|Clostridiales|Eubacteriaceae|Eubacterium|coprostanoligenes|
CGTAGGTGGCAAGCGTTGTCCGGAATTACTGGGTGTAAAGGGAGCGTAGGCGGGAAGCCAAGTCAGCTGTGAAAACTACGGGCTTAACCTGTAGACTGCAGTTGAAACTGGTTTTCTTGAGTGAAGTAGAGGTTGGCGGAATTCCGAGTGTAGCGGTGAAATGCGTAGATATTAGGAGGAACACCGGTGGCGAAGGCGGCTTACTGGACGACAACTGACGCTGAGGCTCGAAAGCGTGGGGAGCAA
>MG|3|V4|R|16|96.64|Firmicutes|Clostridia|Clostridiales|Eubacteriaceae|Eubacterium|ramulus|
TTGCTCCCCACGCTTTCGAGCCTCAGCGTCAGTTGTCGTCCAGTAAGCCGCCTTCGCCACCGGTGTTCCTCCTAATATCTACGCATTTCACCGCTACACTAGGAATTCCACTTACCCCTCCGACACTCCAGTCCTACAGTTTCCAATGCAGTCCCGCGGTTGAGCCCCGGGCTTTCACATCAGACTTATAGCACCGCCTACGCTCCCTTTACACCCAGTAAATCCGGATAACGCTTGCCACCTACG
>MG|3|V4|R|20|97.15|Firmicutes|Clostridia|Clostridiales|Eubacteriaceae|Clostridium / Eubacterium|limosum|
TCGCTCCCCACGCTTTCGCACCTCAGCGTCAGTATTTGTCCAGCAAGCCGCCTTCGCCACTGGTGTTCCTCCTAATATCTACGCATTTCACCGCTACACTAGGAATTCCACTTGCCTCTCCAATACTCAAGTCTAGCAGTTTCCAATGCATGTCACCGGTTGAGCCGGTACCTTTCACATCAGACTTACTAAACCGCCTACGCGCCCTTTACGCCCAGTGATTCCGGACAACGCTTGTCCCTTACG
>MG|3|V4|F|20|95.55|Firmicutes|Clostridia|Clostridiales|Eubacteriaceae|Eubacterium|ramulus|
CGTATGGTGCAAGCGTTATCCGGATTTACTGGGTGTAAAGGGAGCGTAGGCGGTGCTATAAGTCTGATGTGAAAGCCCGGGGCTCAACCGCGGGACTGCATTGGAAACTGTAGGACTGGAGTGTCGGAGGGGTAAGTGGAATTCCTAGTGTAGCGGTGAAATGCGTAGATATTAGGAGGAACACCAGTGGCGAAGGCGGCTTACTGGACAGTAACTGACGTTGAGGCTCGAAAGCGTGGGGAGCAA
>MG|3|V4|R|17|93.9|Firmicutes|Clostridia|Clostridiales|Eubacteriaceae|Eubacterium|coprostanoligenes|
TTGCTCCCCACACTTTCGAGCCTCAGCGTCAGTTAGAGCCCAGTAGGCCGCCTTCGCCACTGGTGTTCCTCCGAATATCTACGCATTTCACCGCTACACTCGGAATTCCGCCTACCTCTACTCCACTCAAGAAAAACAGTTTCAATGGCAGTTCATGGGTTAAGCCCATACATTTCACCACTGACTTGCTCTCCCGCCTGCGCTCCCTTTACACCCAGTAATTCCGGACAACGCTCGCCACCTACG
>MG|3|V4|F|110|96.34|Firmicutes|Clostridia|Clostridiales|Eubacteriaceae|Eubacterium|ramulus|
CGTATGGAGCAAGCGTTATCCGGATTTACTGGGTGTAAAGGGAGCGTAGGCGGTGCTATAAGTCTGATGTGAAAGCCCGGGGCTCAACCGCGGGACTGCATTGGAAACTGTAGGACTGGAGTGTCGGAGGGGTAAGCGGAATTCCTAGTGTAGCGGTGAAATGCGTAGATATTAGGAGGAACACCGGTGGCGAAGGCGGCTTACTGGACGACAACTGACGCTGAGGCTCGAAAGCGTGGGGAGCAA
>MG|3|V4|F|11|95.1|Firmicutes|Clostridia|Clostridiales|Eubacteriaceae|Eubacterium|coprostanoligenes|
CATAGGTGGCAAGCGTTGTCCGGAATTACTGGGTGTAAAGGGAGCGTAGGCGGGAAGCCAAGTCAGCTGTGAAAACTACGGGCTTAACCTGTAGACTGCAGTTGAAACTGGTTTTCTTGAGTGAAGTAGAGGTTGGCGGAATTCCGAGTGTAGCGGTGAAATGCGTAGATATTCGGAGGAACACCGGTGGCGAAGGCGGCCAACTGGGCTTTAACTGACGCTGAGGCTCGAAAGTGTGGGGAGCAA
>MG|3|V4|F|25|91.18|Firmicutes|Clostridia|Clostridiales|Eubacteriaceae|Eubacterium|ventriosum|
CGTAGGTGACAAGCGTTGTCCGGATTTACTGGGTGTAAAGGGCGCGTAGGCGGACCGGCAAGTCAGGAGTGAAATACCGGGGCTCAACCCCGGGGCTGCTTTTGAAACTGTCGGCCTTGAGTATCGGAGAGGAAAGCGGAATTCCCAGTGTAGCGGTGAAATGCGTAGATATTAGGAGGAACACCGGTGGCGAAGGCGGCTTACTGGACGACAACTGACGCTGAGGCTCGAAAGCGTGGGGAGCAAA
>MG|3|V4|F|26|93.88|Firmicutes|Clostridia|Clostridiales|Eubacteriaceae|Eubacterium|coprostanoligenes|
CGTAGGTGGCAAGCGTTGTCCGGAATTACTGGGTGTAAAGGGAGCGTAGGCGGGAAGCCAAGTCAGCTGTGAAAACTACGGGCTTAACCTGTAGACTGCAGTTGAAACTGGTTTTCTTGAGTGAAGTAGAGGTTGGCGGAATTCCGAGTGTAGCGGTGAAATGCGTAGATATTCGGAGGAACACCGGTGGCGAAGGCGGCCAACTGGGCTTTAACTGACGCTGAGGCTCGAAAGCATGGGTAGCGA
>MG|3|V4|F|17|96.2|Firmicutes|Clostridia|Clostridiales|Eubacteriaceae|Eubacterium|ramulus|
CGTAGGTGACAAGCGTTGTCCGGATTTACTGGGTGTAAAGGGAGCGTAGGCGGTGCTATAAGTCTGATGTGAAAGCCCGGGGCTCAACCGCGGGACTGCATTGGAAACTGTAGGACTGGAGTGTCGGAGGGGTAAGTGGAATTCCTAGTGTAGCGGTGAAATGCGTAGATATTAGGAGGAACACCGGTGGCGAAGGCGGCTTACTGGACGACAACTGACGCTGAGGCTCGAAAGCGTGGGGAGCAA
>MG|3|V4|R|16|95.93|Firmicutes|Clostridia|Clostridiales|Eubacteriaceae|Eubacterium|ramulus|
TTGCTCCCCACGCTTTCGAGCCTCAACGTCAGTTACCGTCCAGTAAGCCGCCTTCGCCACTGGTGTTCCTCCTAATATCTACGCATTTCACCGCTACACTAGGAATTCCACTTACCCCTCCGACACTCCAGTCCTACAGTTTCCAATGCAGTCCCGCGGTTGAGCCCCGGGCTTTCACATCAGACTTATAGCACCGCCTACGCTCCCTTTACACCCAGTAAATCCGGATAACGCTTGCTCCATACG
>MG|3|V4|R|15|94.72|Firmicutes|Clostridia|Clostridiales|Eubacteriaceae|Eubacterium|sp.|
TTGCTCCCCACGCTTTCGTACCTCAGTGTCAGTAACAGTCCAGAAAGCCGCCTTCGCCACTGGTGTTCCTCCTGATATCTACGCATTTCACCGCTACACCAGGAATTCCGCTTTCCTCTCCTGCACTCAAGCTCTCCAGTTCGCAGGGCGAACAATGGTTGGGCCATTGCCTTAAACCCTGCGCTTAAAGAGCCACCTACGTACTCTTTACGCCCAATAATTCCGGATAACGCTCGCCCCCTACG
>MG|3|V4|R|18|92.28|Firmicutes|Clostridia|Clostridiales|Eubacteriaceae|Eubacterium|coprostanoligenes|
TTGCTCCCCACACTTTCGAGCCTCAGCGTCAGTTAAAGCCCAGCAGGCCGCCTTCGCCACCGGTGTTCCTCCGAATATCTACGCATTTCACCGCTACACTCGGAATTCCGCCTGCCTCTACTTCACTCAAGAAAACCAGTTTCGACCGCAGTCTACAAGTTAAGCCTGTAGTTTTCACAGCCGACTTGATCTCCCGCCTGCGCTCCCTTTACACCCAGTAATTCCGGACAACGCTTGCCACCTACG
>MG|3|V4|R|63|95.97|Firmicutes|Clostridia|Clostridiales|Eubacteriaceae|Eubacterium|ramulus|
TTGCTCCCCACGCTTTCGAGCCTCAACGTCAGTTACTGTCCAGTAAGCCGCCTTCGCCACTGGTGTTCCTCCTAATATCTACGCATTTCACCGCTACACTAGGAATTCCACTTACCCCTCCGACACTCCAGTCCTACAGTTTCCAATGCAGTCCCGCGGTTGAGCCCCGGGCTTTCACATCAGACTTATAGCACCGCCTACGCTCCCTTTACACCCAGTAAATCCGGATAACGCTTGCTCCATACGT
>MG|3|V4|F|48|96.36|Firmicutes|Clostridia|Clostridiales|Eubacteriaceae|Eubacterium|ramulus|
CGTATGGAGCAAGCGTTATCCGGATTTACTGGGTGTAAAGGGAGCGTAGGCGGTGCTATAAGTCTGATGTGAAAGCCCGGGGCTCAACCGCGGGACTGCATTGGAAACTGTAGGACTGGAGTGTCGGAGGGGTAAGTGGAATTCCTAGTGTAGCGGTGAAATGCGTAGATATTAGGAGGAACACCAGTGGCGAAGGCGGCTTGCTGGACGACAACTGACGCTGAGGCGCGAAAGCGTGGGGAGCAAA
>MG|3|V4|F|12|95.53|Firmicutes|Clostridia|Clostridiales|Eubacteriaceae|Eubacterium|ramulus|
CGTATGGAGCAAGCGTTATCCGGATTTACTGGGTGTAAAGGGAGCGTAGGCGGTGCTATAAGTCTGATGTGAAAGCCCGGGGCTCAACCGCGGGACTGCATTGGAAACTGTAGGACTGGAGTGTCGGAGGGGTAAGTGGAATTCCTAGTGTAGCGGTGAAATGCGTAGATATTAGGAGGAACACCAGTGGCGAAGGCGGCTTGCTGGACGGTAACTGACGTTGAGGCTCGAAAGCGTGGGGAGCAA
>MG|3|V4|F|175|94.33|Firmicutes|Clostridia|Clostridiales|Eubacteriaceae|Eubacterium|coprostanoligenes|
CGTAGGTGGCGAGCGTTATCCGGAATCACTGGGTGTAAAGGGAGCGCAGGCGGGGAGCCAAGTCAGCTGTGAAAACTACGGGCTTAACTTGTAGACTGCAGTTGAAACTGGTTTTCTTGAGTGAAGTAGAGGTTGGCGGAATTCCGAGTGTAGCGGTGAAATGCGTAGATATTCGGAGGAACACCGGTGGCGAAGGCGGCCAACTGGGCTTTAACTGACGCTGAGGCTCGAAAGTGTGGGGAGCAA
>MG|3|V4|F|20|96.34|Firmicutes|Clostridia|Clostridiales|Eubacteriaceae|Eubacterium|ramulus|
CGTAGGGAGCAAGCGTTATCCGGATTTACTGGGTGTAAAGGGAGCGTAGGCGGTGCTATAAGTCTGATGTGAAAGCCCGGGGCTCAACCGCGGGACTGCATTGGAAACTGTAGGACTGGAGTGTCGGAGGGGTAAGTGGAATTCCTAGTGTAGCGGTGAAATGCGTAGATATTAGGAGGAACACCGGTGGCGAAGGCGGCTTACTGGACGACAACTGACGCTGAGGCTCGAAAGCGTGGGGAGCAA
>MG|3|V4|F|21|94.76|Firmicutes|Clostridia|Clostridiales|Eubacteriaceae|Eubacterium|coprostanoligenes|
CGTAGGTGGCAAGCGTTGTCCGGAATTACTGGGTGTAAAGGGAGCGTAGGCGGGAAGCCAAGTCAGCTGTGAAAAACTACGGGCTTAACCTGTAGACTGCAGTTGAAACTGGTTTTCTTGAGTGAAGTAGAGGTTGGCGGAATTCCGAGTGTAGCGGTGAAATGCGTAGATATTCGGAGGAACACCGGTGGCGAAGGCGGCCAACTGGGCTTTAACTGACGCTGAGGCTCGAAAGTGTGGGGAGCAA
>MG|3|V4|R|16|95.93|Firmicutes|Clostridia|Clostridiales|Eubacteriaceae|Eubacterium|coprostanoligenes|
TTGCTCCCCACACTTTCGAGCCTCAGCGTCAGTTAAAGCCCAGTTGGCCGCCTTCGCCACCGGTGTTCCTCCGAATATCTACGCATTTCACCGCTACACTCGGAATTCCGCCAACCTCTACTTCACTCAAGAAAAACAGTTTCAACTGCAGTCTACAGGTTAAGCCTGTAGTTTTCACAGCTGACTTGCTCTCCCGCCTACGCTCCCTTTACACCCAGTAATTCCGGACAACGCTTGCCACCTACG
>MG|3|V4|R|10|91.5|Firmicutes|Clostridia|Clostridiales|Eubacteriaceae|Eubacterium|coprostanoligenes|
TTGCTCCCCACGCTTTCGAGCCTCAACGTCAGTTACTGTCCAGTAAGCCGCCTTCGCCACTGGTGTTCCTCCTAATATCTACGCATTTCACCGCTACACTCGGAATTCCGCCAACCTCTACTTCACTCAAGAAAACCAGTTTCAACTGCAGTCTACAGGTTAAGCCCGTAGTTTTCACAGCTGACTTGGCTTCCCGCCTACGCTCCCTTTACACCCAGTAATTCCGGACAACGCTTGCCACCTACG
>MG|3|V4|F|15|94.76|Firmicutes|Clostridia|Clostridiales|Eubacteriaceae|Eubacterium|coprostanoligenes|
CGTAGGTGGCAAGCGTTGTCCGGAATTACTGGGTGTAAAGGGAGCGTAGGCGGGAAGCCAAGTCAGCTGTGAAAACTACGGGCTTAACCTGTAGACTGCAGTTGAAACTGGTTTTCTTGAGTGAAGTAGAGGTTGGCGGAATTCCGAGTGTAGCGGTGAAATGCGTAGATATTCGGAGGAACACCGGTGGCGAAGGCGGCCAACTGGGCTTTAACTGACGCTGAGGCTCGAAAAGTGTGGGGAGCAA
>MG|3|V4|R|17|94.74|Firmicutes|Clostridia|Clostridiales|Eubacteriaceae|Eubacterium|coprostanoligenes|
TTGCTCCCCACACTTTCGAGCCTCAGCGTCAGTTAAAGCCCAGTTGGCCGCCTTCGCCACCGGTGTTCCTCCGAATATCTACGCATTTCACCGCTACACTCGGAATTCCGCCAACCTCTACTTCACTCAAGAAAACCAGTTTCAACTGCAGTCTACAAGTTAAGCCCGTAGTTTTCACAGCTGACTTGGCTTCCCGCCTACGCTCCCTTTACACCCAGTAATTCCGGACAACGCTTGCCACCTACG
>MG|3|V4|F|11|91.8|Firmicutes|Clostridia|Clostridiales|Eubacteriaceae|Eubacterium|ramulus|
CGTATGGAGCAAGCGTTATCCGGATTTACTGGGTGTAAAGGGAGCGTAGGCGGTGCTATAAGTCTGATGTGAAAGCCCGGGGCTCAACCGCGGGACTGCATTGGAAACTGTAGGACTGGAGTGTCGGAGGGGTAAGTGGAATTCCTAGTGTAGCGGTGAAATGCGTAGATATATGGAAGAACACCAGTGGCGAAAGCGGCTCTCTGGTCTGTAACTGACGCTGAGGTTCGAAAGCATGGGTAGCGA
>MG|3|V4|R|14|92.02|Firmicutes|Clostridia|Clostridiales|Eubacteriaceae|Eubacterium|ramulus|
TTGCTCCCCACGCTTTCGAGCCTCAGCGTCAGTTGTCGTCCAGTAAGCCGCCTTCGCCACCGGTGTTCCTCCTAATATCTACGCATTTCACCGCTACACTAGGAATTCCGCTTGCCTCTCCGATACTCAAGGGCTACAGTTTCAAATGCAGTTCCGGGGTTGAGCCCCGGGATTTCACATCTGACTTGCAGCTCCGCCTACACGCCCTTTACACCCAGTAAATCCGGACAACGCTTGCAACCTACG
>MG|3|V4|F|186|95.14|Firmicutes|Clostridia|Clostridiales|Eubacteriaceae|Eubacterium|coprostanoligenes|
CGTAGGTGGCAAGCGTTGTCCGGAATTACTGGGTGTAAAGGGAGCGTAGGCGGGGAGCCAAGTCAGCTGTGAAAACTACGGGCTTAACTTGTAGACTGCAGTTGAAACTGGTTTTCTTGAGTGAAGTAGAGGTTGGCGGAATTCCGAGTGTAGCGGTGAAATGCGTAGATATTCGGAGGAACACCGGTGGCGAAGGCGGCCAACTGGGCTTTAACTGACGCTGAGGCTCGAAAGTGTGGGGAGCAA
>MG|3|V4|F|23|94.14|Firmicutes|Clostridia|Clostridiales|Eubacteriaceae|Eubacterium|coprostanoligenes|
CGTATGGAGCAAGCGTTATCCGGATTTACTGGGTGTAAAGGGAGCGTAGGCGGGAAGCCAAGTCAGCTGTGAAAACTACGGGCTTAACCTGTAGACTGCAGTTGAAACTGGTTTTCTTGAGTGAAGTAGAGGTTGGCGGAATTCCGAGTGTAGCGGTGAAATGCGTAGATATTCGGAGGAACACCGGTGGCGAAGGCGGCCAACTGGGCTTTAACTGACGCTGAGGCTCGAAAGTGTGGGGAGCAA
>MG|3|V4|F|14|94.74|Firmicutes|Clostridia|Clostridiales|Eubacteriaceae|Eubacterium|coprostanoligenes|
CGTAGGTGGCAAGCGTTGTCCGGAATTACTGGGTGTAAAGGGAGCGTAGGCGGGAAGCCAAGTCAGCTGTGAAAACTACAGGCTTAACCTGTAGACTGCAGTTGAAACTGGTTTTCTTGAGTGAAGTAGAGGTTGGCGGAATTCCGAGTGTAGCGGTGAAATGCGTAGATATTCGGAGGAACACCGGTGGCGAAGGCGGCCAACTGGGCTTTAACTGACGCTGAGGCTCGAAAGTGTGGGGAGCAA
>MG|3|V4|R|113|95.55|Firmicutes|Clostridia|Clostridiales|Eubacteriaceae|Eubacterium|coprostanoligenes|
TTGCTCCCCACACTTTCGAGCCTCAGCGTCAGTTAAAGCCCAGTTGGCCGCCTTCGCCACCGGTGTTCCTCCGAATATCTACGCATTTCACCGCTACACTCGGAATTCCGCCAACCTCTACTTCACTCAAGAAAACCAGTTTCAACTGCAGTCTACAAGTTAAGCCCGTAGTTTTCACAGCTGACTTGGCTCCCCGCCTGCGCTCCCTTTACACCCAGTAATTCCGGACAACGCTTGCCACCTACG
>MG|3|V4|F|39|94.33|Firmicutes|Clostridia|Clostridiales|Eubacteriaceae|Eubacterium|ramulus|
CGTATGGAGCAAGCGTTATCCGGATTTACTGGGTGTAAAGGGAGCGTAGGCGGTGCTATAAGTCTGATGTGAAAGCCCGGGGCTCAACCGCGGGACTGCATTGGAAACTGTAGGACTGGAGTGTCGGAGGGGTAAGTGGAATTCCTAGTGTAGCGGTGAAATGCGTAGATATTAGGAGGAACACCAGTGGCGAAGGCGACTTTCTGGACAGTAACTGACGTTGAGGCACGAAAGTGTGGGGAGCAA
>MG|3|V4|F|38|93.55|Firmicutes|Clostridia|Clostridiales|Eubacteriaceae|Eubacterium|coprostanoligenes|
CGTATGGTGCAAGCGTTATCCGGATTTACTGGGTGTAAAGGGAGCGTAGGCGGGAAGCCAAGTCAGCTGTGAAAACTACGGGCTTAACCTGTAGACTGCAGTTGAAACTGGTTTTCTTGAGTGAAGTAGAGGTTGGCGGAATTCCGAGTGTAGCGGTGAAATGCGTAGATATTCGGAGGAACACCGGTGGCGAAGGCGGCCAACTGGGCTTTAACTGACGCTGAGGCTCGAAAGTGTGGGGAGCAA
>MG|3|V4|F|32|91.5|Firmicutes|Clostridia|Clostridiales|Eubacteriaceae|Eubacterium|coprostanoligenes|
CGTAGGTGGCAAGCGTTGTCCGGAATTACTGGGTGTAAAGGGAGCGTAGGCGGGAAGCCAAGTCAGCTGTGAAAACTACGGGCTTAACCTGTAGACTGCAGTTGAAACTGGTTTTCTTGAGTGAAGTAGAGGTTGGCGGAATTCCGAGTGTAGCGGTGAAATGCGTAGATATTAGGAGGAACACCAGTGGCGAAGGCGGCTTACTGGACAGTAACTGACGTTGAGGCTCGAAAGCGTGGGGAGCAA
>MG|3|V4|F|32|95.55|Firmicutes|Clostridia|Clostridiales|Eubacteriaceae|Eubacterium|ramulus|
CGTATGGAGCAAGCGTTATCCGGATTTACTGGGTGTAAAGGGAGCGTAGGCGGTGCTATAAGTCTGATGTGAAAGCCCGGGGCTCAACCGCGGGACTGCATTGGAAACTGTAGGACTGGAGTGTCGGAGGGGTAAGTGGAATTCCTAGTGTAGCGGTGAAATGCGTAGATATTAGGAGGAACACCAGTGGCGAAGGCGGCTTGCTGGACAGTAACTGACGTTGAGGCTCGAAAGCGTGGGGAGCAA
>MG|3|V4|F|154|96.34|Firmicutes|Clostridia|Clostridiales|Eubacteriaceae|Eubacterium|ramulus|
CGTATGGTGCAAGCGTTATCCGGATTTACTGGGTGTAAAGGGAGCGTAGGCGGTGCTATAAGTCTGATGTGAAAGCCCGGGGCTCAACCGCGGGACTGCATTGGAAACTGTAGGACTGGAGTGTCGGAGGGGTAAGTGGAATTCCTAGTGTAGCGGTGAAATGCGTAGATATTAGGAGGAACACCGGTGGCGAAGGCGGCTTACTGGACGACAACTGACGCTGAGGCTCGAAAGCGTGGGGAGCAA
>MG|3|V4|F|25|96.34|Firmicutes|Clostridia|Clostridiales|Eubacteriaceae|Eubacterium|ramulus|
CGTATGGAGCAAGCGTTATCCGGATTTACTGGGTGTAAAGGGAGCGTAGGCGGTGCTATAAGTCTGATGTGAAGCCCGGGGCTCAACCGCGGGACTGCATTGGAAACTGTAGGACTGGAGTGTCGGAGGGGTAAGTGGAATTCCTAGTGTAGCGGTGAAATGCGTAGATATTAGGAGGAACACCGGTGGCGAAGGCGGCTTACTGGACGACAACTGACGCTGAGGCTCGAAAGCGTGGGGAGCAA
>MG|3|V4|F|13|95.93|Firmicutes|Clostridia|Clostridiales|Eubacteriaceae|Eubacterium|ramulus|
CGTATGGAGCAAGCGTTATCCGGATTTACTGGGTGTAAAGGGAGCGTAGGCGGTGCTATAAGTCTGATGTGAAAGCCCGGGGCTCAACCGCGGGACTGCATTGGAAACTGTAGGACTGGAGTGTCGGAGGGGTAAGTGGAATTCCTAGTGTAGCGGTGAAATGCGTAGATATTAGGAGGAACACCGGTGGCGAAGGCGGCTTACTGGACGACAACTGACGCTGAGGCGCGAAAGTGTGGGGAGCAA
>MG|3|V4|R|24|94.74|Firmicutes|Clostridia|Clostridiales|Eubacteriaceae|Eubacterium|coprostanoligenes|
TTGCTCCCCACGCTTTCGAGCCTCAGCGTCAGTTAAAGCCCAGTTGGCCGCCTTCGCCACCGGTGTTCCTCCGAATATCTACGCATTTCACCGCTACACTCGGAATTCCGCCAACCTCTACTTCACTCAAGAAAACCAGTTTCAACTGCAGTCTACAGGTTAAGCCCGTAGTTTTCACAGCTGACTTGGCTTCCCGCCTACGCTCCCTTTACACCCAGTAATTCCGGACAACGCTTGCCACCTACG
>MG|3|V4|F|29|95.93|Firmicutes|Clostridia|Clostridiales|Eubacteriaceae|Eubacterium|coprostanoligenes|
CGTAGGTGGCAAGCGTTGTCCGGAATTACTGGGTGTAAAGGGAGCGTAGGCGGGAGAGCAAGTCAGCTGTGAAAACTACAGGCTTAACCTGTAGACTGCAGTTGAAACTGTTTTTCTTGAGTGAAGTAGAGGTTGGCGGAATTCCGAGTGTAGCGGTGAAATGCGTAGATATTCGGAGGAACACCGGTGGCGAAGGCGGCCAACTGGGCTTTAACTGACGCTGAGGCTCGAAAGTGTGGGGAGCAA
>MG|3|V4|F|14|96.22|Firmicutes|Clostridia|Clostridiales|Eubacteriaceae|Eubacterium|ramulus|
CGTAGGTGGCAAGCGTTGTCCGGATTTACTGGGTGTAAAGGGAGCGTAGGCGGTGCTATAAGTCTGATGTGAAAGCCCGGGGCTCAACCGCGGGACTGCATTGGAAACTGTAGGACTGGAGTGTCGGAGGGGTAAGTGGAATTCCTAGTGTAGCGGTGAAATGCGTAGATATTAGGAGGAACACCGGTGGCGAAGGCGGCTTACTGGACGACAACTGACGCTGAGGCTCGAAAGCGTGGGGAGCAA
>MG|3|V4|F|30|96.36|Firmicutes|Clostridia|Clostridiales|Eubacteriaceae|Eubacterium|ramulus|
CGTATGGAGCAAGCGTTATCCGGATTTACTGGGTGTAAAGGGGAGCGTAGGCGGTGCTATAAGTCTGATGTGAAAGCCCGGGGCTCAACCGCGGGACTGCATTGGAAACTGTAGGACTGGAGTGTCGGAGGGGTAAGTGGAATTCCTAGTGTAGCGGTGAAATGCGTAGATATTAGGAGGAACACCGGTGGCGAAGGCGGCTTACTGGACGACAACTGACGCTGAGGCTCGAAAGCGTGGGGAGCAA
>MG|3|V4|F|23|96.36|Firmicutes|Clostridia|Clostridiales|Eubacteriaceae|Eubacterium|ramulus|
CGTATGGAGCAAGCGTTATCCGGATTTACTGGGTGTAAAGGGAGCGTAGGCGGTGCTATAAGTCTGATGTGAAAGCCCGGGGGCTCAACCGCGGGACTGCATTGGAAACTGTAGGACTGGAGTGTCGGAGGGGTAAGTGGAATTCCTAGTGTAGCGGTGAAATGCGTAGATATTAGGAGGAACACCGGTGGCGAAGGCGGCTTACTGGACGACAACTGACGCTGAGGCTCGAAAGCGTGGGGAGCAA
>MG|3|V4|F|95|95.12|Firmicutes|Clostridia|Clostridiales|Eubacteriaceae|Eubacterium|coprostanoligenes|
CGTAGGTGGCAAGCGTTGTCCGGAATTACTGGGTGTAAAGGGAGCGCAGGCGGGAGAGCAAGTCAGTGGTGAAATGTATGGGCTTAACCCATGAACTGCCATTGAAACTGTTTTTCTTGAGTGAAGTAGAGGTAGGCGGAATTCCGAGTGTAGCGGTGAAATGCGTAGATATTCGGAGGAACACCAGTGGCGAAGGCGGCCTACTGGGCTTTAACTGACGCTGAGGCTCGAAAGTGTGGGGAGCAA
>MG|3|V4|F|54|94.74|Firmicutes|Clostridia|Clostridiales|Eubacteriaceae|Eubacterium|coprostanoligenes|
CGTAGGTGGCAAGCGTTGTCCGGAATTACTGGGTGTAAAGGGAGCGTAGGCGGGAAGCCAAGTCAGCTGTGAAAACTACGGGCTTAACTTGTAGACTGCAGTTGAAACTGGTTTTCTTGAGTGAAGTAGAGGTTGGCGGAATTCCGAGTGTAGCGGTGAAATGCGTAGATATTCGGAGGAACACCGGTGGCGAAGGCGGCCAACTGGGCTTTAACTGACGCTGAGGCTCGAAAGTGTGGGGAGCAA
>MG|3|V4|F|11|91.5|Firmicutes|Clostridia|Clostridiales|Eubacteriaceae|Eubacterium|coprostanoligenes|
CGTAGGTGGCAAGCGTTGTCCGGAATTACTGGGTGTAAAGGGAGCGTAGGCGGGAAGCCAAGTCAGCTGTGAAAACTACGGGCTTAACCTGTAGACTGCAGTTGAAACTGGTTTTCTTGAGTGAAGTAGAGGTTGGCGGAATTCCGAGTGTAGCGGTGAAATGCGTAGATATTAGGAGGAACACCAGTGGCGAAGGCGGCTTACTGGACGGTAACTGACGTTGAGGCTCGAAAGCGTGGGGAGCAA
>MG|3|V4|F|26|96.64|Firmicutes|Clostridia|Clostridiales|Eubacteriaceae|Eubacterium|ramulus|
CGTAGGTGGCAAGCGTTATCCGGATTTACTGGGTGTAAAGGGAGCGTAGGCGGTGCTATAAGTCTGATGTGAAAGCCCGGGGCTCAACCGCGGGACTGCATTGGAAACTGTAGGACTGGAGTGTCGGAGGGGTAAGTGGAATTCCTAGTGTAGCGGTGAAATGCGTAGATATTAGGAGGAACACCGGTGGCGAAGGCGGCTTACTGGACGACAACTGACGCTGAGGCTCGAAAGCGTGGGGAGCAA
>MG|3|V4|R|77|95.14|Firmicutes|Clostridia|Clostridiales|Eubacteriaceae|Eubacterium|coprostanoligenes|
TTGCTCCCCACACTTTCGAGCCTCAGCGTCAGTTAAAGCCCAGTTGGCCGCCTTCGCCACCGGTGTTCCTCCGAATATCTACGCATTTCACCGCTACACTCGGAATTCCGCCAACCTCTACTTCACTCAAGAAAACCAGTTTCAACTGCAGTCTACAAGTTAAGCCCGTAGTTTTCACAGCTGACTTGGCTCCCCGCCTACGCTCCCTTTACACCCAGTAATTCCGGACAACGCTTGCCACCTACG
>MG|3|V4|F|1251|95.16|Firmicutes|Clostridia|Clostridiales|Eubacteriaceae|Eubacterium|coprostanoligenes|
CGTAGGTGGCAAGCGTTGTCCGGAATTACTGGGTGTAAAGGGAGCGTAGGCGGGAAGCCAAGTCAGCTGTGAAAACTACGGGCTTAACCTGTAGACTGCAGTTGAAACTGGTTTTCTTGAGTGAAGTAGAGGTTGGCGGAATTCCGAGTGTAGCGGTGAAATGCGTAGATATTCGGAGGAACACCGGTGGCGAAGGCGGCCAACTGGGCTTTAACTGACGCTGAGGCTCGAAAGTGTGGGGAGCAAA
>MG|3|V4|F|1381|96.75|Firmicutes|Clostridia|Clostridiales|Eubacteriaceae|Eubacterium|ramulus|
CGTATGGAGCAAGCGTTATCCGGATTTACTGGGTGTAAAGGGAGCGTAGGCGGTGCTATAAGTCTGATGTGAAAGCCCGGGGCTCAACCGCGGGACTGCATTGGAAACTGTAGGACTGGAGTGTCGGAGGGGTAAGTGGAATTCCTAGTGTAGCGGTGAAATGCGTAGATATTAGGAGGAACACCGGTGGCGAAGGCGGCTTACTGGACGACAACTGACGCTGAGGCTCGAAAGCGTGGGGAGCAA
>MG|3|V4|F|43|95.93|Firmicutes|Clostridia|Clostridiales|Eubacteriaceae|Eubacterium|ramulus|
CGTATGGAGCAAGCGTTATCCGGATTTACTGGGTGTAAAGGGAGCGTAGGCGGTGCTATAAGTCTGATGTGAAAGCCCGGGGCTCAACCGCGGGACTGCATTGGAAACTGTAGGACTGGAGTGTCGGAGGGGTAAGTGGAATTCCTAGTGTAGCGGTGAAATGCGTAGATATTAGGAGGAACACCAGTGGCGAAGGCGGCTTACTGGACGGTAACTGACGTTGAGGCTCGAAAGCGTGGGGAGCAA
>MG|3|V4|F|21|96.72|Firmicutes|Clostridia|Clostridiales|Eubacteriaceae|Eubacterium|ramulus|
CATATGGAGCAAGCGTTATCCGGATTTACTGGGTGTAAAGGGAGCGTAGGCGGTGCTATAAGTCTGATGTGAAAGCCCGGGGCTCAACCGCGGGACTGCATTGGAAACTGTAGGACTGGAGTGTCGGAGGGGTAAGTGGAATTCCTAGTGTAGCGGTGAAATGCGTAGATATTAGGAGGAACACCGGTGGCGAAGGCGGCTTACTGGACGACAACTGACGCTGAGGCTCGAAAGCGTGGGGAGCAA
>MG|3|V4|F|46|97.15|Firmicutes|Clostridia|Clostridiales|Eubacteriaceae|Clostridium / Eubacterium|limosum|
CGTAAGGGACAAGCGTTGTCCGGAATCACTGGGCGTAAAGGGCGCGTAGGCGGTTTAGTAAGTCTGATGTGAAAGGTACCGGCTCAACCGGTGACATGCATTGGAAACTGCTAGACTTGAGTATTGGAGAGGCAAGTGGAATTCCTAGTGTAGCGGTGAAATGCGTAGATATTAGGAGGAACACCAGTGGCGAAGGCGGCTTGCTGGACAAATACTGACGCTGAGGTGCGAAAGCGTGGGGAGCGA
>MG|3|V4|F|14|95.55|Firmicutes|Clostridia|Clostridiales|Eubacteriaceae|Eubacterium|ramulus|
CGTATGGAGCAAGCGTTATCCGGATTTACTGGGTGTAAAGGGAGCGTAGGCGGTGCTATAAGTCTGATGTGAAAGCCCGGGGCTCAACCGCGGGACTGCATTGGAAACTGTAGGACTGGAGTGTCGGAGGGGTAAGCGGAATTCCTAGTGTAGCGGTGAAATGCGTAGATATTAGGAGGAACACCAGTGGCGAAGGCGGCTTACTGGACAGTAACTGACGTTGAGGCTCGAAAGCGTGGGGAGCAA
>MG|3|V4|F|140|95.95|Firmicutes|Clostridia|Clostridiales|Eubacteriaceae|Eubacterium|ramulus|
CGTATGGAGCAAGCGTTATCCGGATTTACTGGGTGTAAAGGGAGCGTAGGCGGTGCTATAAGTCTGATGTGAAAGCCCGGGGCTCAACCGCGGGACTGCATTGGAAACTGTAGGACTGGAGTGTCGGAGGGGTAAGTGGAATTCCTAGTGTAGCGGTGAAATGCGTAGATATTAGGAGGAACACCAGTGGCGAAGGCGGCTTACTGGACAGTAACTGACGTTGAGGCTCGAAAGCGTGGGGAGCAA
>MG|3|V4|F|11|86.64|Firmicutes|Clostridia|Clostridiales|Eubacteriaceae|Eubacterium|ruminantium|
CGTAGGGAGCGAGCGTTATCCGGATTTATTGGGTGTAAAGGGTGCGTAGATGGATATGCAAGTTGGTTGTGAAATACCTTGGCTTAACTAAGGAACTGCAACCAAAACTGTAAATCTTGAGTACTGGAGGGGAAAGCGGAATTCCTAGTGTAGCGGTGAAATGCGTAGATATTAGGAAGAACACCGGTGGCGAAGGCGGCTTTCTGGACAGAAACTGACATTGAGGCACGAAAGTGTGGGGAGCAA
>MG|3|V4|R|11|95.55|Firmicutes|Clostridia|Clostridiales|Eubacteriaceae|Eubacterium|ramulus|
TTGCTCCCCACGCTTTCGAGCCTCAACGTCAGTTACTGTCCAGCAAGCCGCCTTCGCCACTGGTGTTCCTCCTAATATCTACGCATTTCACCGCTACACTAGGAATTCCACTTACCCCTCCGACACTCCAGTCCTACAGTTTCCAATGCAGTCCCGCGGTTGAGCCCCGGGCTTTCACATCAGACTTATAGCACCGCCTACGCTCCCTTTACACCCAGTAAATCCGGATAACGCTTGCTCCATACG
>MG|3|V4|R|11|94.14|Firmicutes|Clostridia|Clostridiales|Eubacteriaceae|Eubacterium|coprostanoligenes|
TTGCTCCCCACACTTTCGAGCCTCAGCGTCAGTTAAAGCCCAGTTGGCCGCCTTCGCCACCGGTGTTCCTCCGAATATCTACGCATTTCACCGCTACACTCGGAATTCCGCCAACCTCTACTTCACTCAAGAAAACCAGTTTCAACTGCAGTCTACAGGTTAAGCCCGTAGTTTTCACAGCTGACTTGGCTTCCCGCCTACGCTCCCTTTACACCCAGTAAATCCGGATAACGCTTGCTCCATACG
>MG|3|V4|F|12|94.38|Firmicutes|Clostridia|Clostridiales|Eubacteriaceae|Eubacterium|coprostanoligenes|
CGTAGGTGGCAAGCGTTGTCCGGAATTACTGGGTGTAAAGGGAGCGTAGGCGGGAAGCCAAGTCAGCTGTGAAAACTACGGGCTTAACCTGTAGACTGCAGTTGAAACTGGTTTTCTTGAGTGAAGTAGAGGTTGGCGGAATTCCGAGTGTAGCGGTGAAATGCGTAGATATTCGGAGGAACACCGGTGGCGAAGGCGGCCAACTGGGCTTTAACTGACGCTGAGGCTCGAAAAGTGTGGGGGAGCAA
>MG|3|V4|R|506|95.14|Firmicutes|Clostridia|Clostridiales|Eubacteriaceae|Eubacterium|coprostanoligenes|
TTGCTCCCCACACTTTCGAGCCTCAGCGTCAGTTAAAGCCCAGTTGGCCGCCTTCGCCACCGGTGTTCCTCCGAATATCTACGCATTTCACCGCTACACTCGGAATTCCGCCAACCTCTACTTCACTCAAGAAAACCAGTTTCAACTGCAGTCTACAGGTTAAGCCCGTAGTTTTCACAGCTGACTTGGCTTCCCGCCTACGCTCCCTTTACACCCAGTAATTCCGGACAACGCTTGCCACCTACG
>MG|3|V4|R|41|96.36|Firmicutes|Clostridia|Clostridiales|Eubacteriaceae|Eubacterium|ramulus|
TTGCTCCCCACGCTTTCGAGCCTCAGCGTCAGTTGTCGTCCAGTAAGCCGCCTTCGCCACCGGTGTTCCTCCTAATATCTACGCATTTCACCGCTACACTAGGAATTCCGCTTACCCCTCCGACACTCCAGTCCTACAGTTTCCAATGCAGTCCCGCGGTTGAGCCCCGGGCTTTCACATCAGACTTATAGCACCGCCTACGCTCCCTTTACACCCAGTAAATCCGGATAACGCTTGCTCCATACGT
>MG|3|V4|F|11|95.53|Firmicutes|Clostridia|Clostridiales|Eubacteriaceae|Eubacterium|ramulus|
CGTATGGAGCAAGCGTTATCCGGATTTACTGGGTGTAAAGGGAGCGTAGGCGGTGCTATAAGTCTGATGTGAAAGCCCGGGGCTCAACCGCGGGACTGCATTGGAAACTGTAGGACTGGAGTGTCGGAGGGGTAAGTGGAATTCCTAGTGTAGCGGTGAAATGCGTAGATATTGGGAGGAACACCAGTGGCGAAGGCGGCTTTCTGGACGACAACTGACGCTGAGGCGCGAAAGTGTGGGGAGCAA
>MG|3|V4|F|28|94.72|Firmicutes|Clostridia|Clostridiales|Eubacteriaceae|Eubacterium|sp.|
CGTAGGGGGCGAGCGTTATCCGGAATTATTGGGCGTAAAGAGTACGTAGGTGGCTCTTTAAGCGCAGGGTTTAAGGCAATGGCCCAACCATTGTTCGCCCTGCGAACTGGAGAGCTTGAGTGCAGGAGAGGAAAGCGGAATTCCTGGTGTAGCGGTGAAATGCGTAGATATCAGGAGGAACACCAGTGGCGAAGGCGGCTTTCTGGACTGTTACTGACACTGAGGTACGAAAGCGTGGGGAGCAA
>MG|3|V4|F|11|94.74|Firmicutes|Clostridia|Clostridiales|Eubacteriaceae|Eubacterium|coprostanoligenes|
CGTAGGTGGCAAGCGTTGTCCGGAATTACTGGGTGTAAAGGGAGCGTAGGCGGGAAGCCAAGTCAGCTGTGAAAACTACGGGCTTAACCTGTAGACTGCAGTTGAAACTGGTTTTCTTGAGTGAAGTAGAGGTTGGCGGAATTCCGAGTGTAGCGGTGAAATGCGTAGATATTCGGAGGAACACCGGTGGCGAAGGCGGCCAACTGGGCTTAACTGACGCTGAGGCTCGAAAGTGTGGGGAGCAA
>MG|3|V4|R|30|95.12|Firmicutes|Clostridia|Clostridiales|Eubacteriaceae|Eubacterium|coprostanoligenes|
TTGCTCCCCACACTTTCGAGCCTCAGCGTCAGTTAAAGCCCAGTAGGCCGCCTTCGCCACTGGTGTTCCTCCGAATATCTACGCATTTCACCGCTACACTCGGAATTCCGCCTACCTCTACTTCACTCAAGAAAAACAGTTTCAATGGCAGTTCATGGGTTAAGCCCATACATTTCACCACTGACTTGCTCTCCCGCCTGCGCTCCCTTTACACCCAGTAATTCCGGACAACGCTTGCCACCTACG
>MG|3|V4|F|10|95.14|Firmicutes|Clostridia|Clostridiales|Eubacteriaceae|Eubacterium|coprostanoligenes|
CGTAGGTGGCAAGCGTTGTCCGGAATTACTGGGTGTAAAGGGAGCGCAGGCGGGGAGCCAAGTCAGCTGTGAAAACTACGGGCTTAACTTGTAGACTGCAGTTGAAACTGGTTTTCTTGAGTGAAGTAGAGGTTGGCGGAATTCCGAGTGTAGCGGTGAAATGCGTAGATATTCGGAGGAACACCGGTGGCGAAGGCGGCCAACTGGGCTTTAACTGACGCTGAGGCTCGAAAGCGTGGGGAGCAA
>MG|3|V4|R|13|96.36|Firmicutes|Clostridia|Clostridiales|Eubacteriaceae|Eubacterium|ramulus|
TTGCTCCCCCACGCTTTCGAGCCTCAGCGTCAGTTGTCGTCCAGTAAGCCGCCTTCGCCACCGGTGTTCCTCCTAATATCTACGCATTTCACCGCTACACTAGGAATTCCACTTACCCCTCCGACACTCCAGTCCTACAGTTTCCAATGCAGTCCCGCGGTTGAGCCCCGGGCTTTCACATCAGACTTATAGCACCGCCTACGCTCCCTTTACACCCAGTAAATCCGGATAACGCTTGCTCCATACG
>MG|3|V4|F|19|93.9|Firmicutes|Clostridia|Clostridiales|Eubacteriaceae|Eubacterium|ramulus|
CGTATGGAGCAAGCGTTATCCGGATTTACTGGGTGTAAAGGGAGCGTAGGCGGTGCTATAAGTCTGATGTGAAAGCCCGGGGCTCAACCGCGGGACTGCATTGGAAACTGTAGGACTGGAGTGTCGGAGGGGTAAGTGGAATTCCTAGTGTAGCGGTGAAATGCGTAGATATTAGGAGGAACACCAGTTGCGAAGGCGGCTCTCTGGACTGTAACTGACACTGAGGCACGAAAGCGTGGGGAGCAA
>MG|3|V4|R|70|96.36|Firmicutes|Clostridia|Clostridiales|Eubacteriaceae|Eubacterium|ramulus|
TTGCTCCCCACGCTTTCGAGCCTCAGCGTCAGTTGTCGTCCAGTAAGCCGCCTTCGCCACCGGTGTTCCTCCTAATATCTACGCATTTCACCGCTACACTAGGAATTCCACTTACCCCTCCGACACTCCAGTCCTACAGTTTCCAATGCAGTCCCGCGGTTGAGCCCCGGGCTTTCACATCAGACTTATAGCACCGCCTACGCTCCCTTTACACCCAGTAAATCCGGATAACGCTTGCACCATACGT
>MG|3|V4|F|17|95.8|Firmicutes|Clostridia|Clostridiales|Eubacteriaceae|Eubacterium|ramulus|
CGTAGGTGGCAAGCGTTGTCCGGAATTACTGGGTGTAAAGGGAGCGTAGGCGGTGCTATAAGTCTGATGTGAAAGCCCGGGGCTCAACCGCGGGACTGCATTGGAAACTGTAGGACTGGAGTGTCGGAGGGGTAAGTGGAATTCCTAGTGTAGCGGTGAAATGCGTAGATATTAGGAGGAACACCGGTGGCGAAGGCGGCTTACTGGACGACAACTGACGCTGAGGCTCGAAAGCGTGGGGAGCAA
>MG|3|V4|F|127|86.53|Firmicutes|Clostridia|Clostridiales|Gracilibacteraceae|Gracilibacter|thermotolerans|
CGTAGGGGGCGAGCGTTGTCCGGAATGACTGGGCGTAAAGGGCGCGTAGGCGGCTGTGTAAGTCTGGAGTGAAAGTCCTGCTTTTAAGGTGGGAATTGCTTTGGAGACTGCATGGCTTGAGTGCGGAAGAGGCAAGTGGAATTCCCAGTGTAGCGGTGAAATGCGTAGAGATTGGGAAGAACACCAGTGGCGAAGGCGACTTGCTGGGCCGTAACTGACGCTGAGGCGCGAAAGCGTGGGGAGCGA
>MG|3|V4|F|12|87.04|Firmicutes|Clostridia|Clostridiales|Gracilibacteraceae|Gracilibacter|thermotolerans|
CGTAGGGGGCAAGCGTTGTCCGGAATGATTGGGCGTAAAGGGCGTGTAGGCGGCGATTTAAGTCTGGAGTGAAAGTCCTGCTTTTAAGGTGGGAATTGCTTTGGATACTGGATGGCTAGAGTGCAGGAGAGGTTAGTGGAATTCCCAGTGTAGCGGTGAAATGCGTAGAGATTGGGAGGAACACCAGTGGCGAAGGCGACTAACTGGACTGTAACTGACGCTGAGGCGCGAAAGTGTGGGGAGCAA
>MG|3|V4|R|39|86.53|Firmicutes|Clostridia|Clostridiales|Gracilibacteraceae|Gracilibacter|thermotolerans|
TCGCTCCCCACGCTTTCGCGCCTCAGCGTCAGTTACGGCCCAGCAAGTCGCCTTCGCCACTGGTGTTCTTCCCAATCTCTACGCATTTCACCGCTACACTGGGAATTCCACTTGCCTCTTCCGCACTCAAGCCATGCAGTCTCCAAAGCAATTCCCACCTTAAAAGCAGGACTTTCACTCCAGACTTACACAGCCGCCTACGCGCCCTTTACGCCCAGTCATTCCGGACAACGCTCGCCCCCTACG
>MG|3|V4|F|13|87.35|Firmicutes|Clostridia|Clostridiales|Gracilibacteraceae|Gracilibacter|thermotolerans|
CGTAGGGGGCGAGCGTTGTCCGGAATGACTGGGCGTAAAGGGCGCGTAGGCGGCTGTGTAAGTCTGGAGTGAAAGTCCTGCTTTTAAGGTGGGAATTGCTTTGGAGACTGCATGGCTTGAGTGCGGAAGAGGCAAGTGGAATTCCCAGTGTAGCGGTGAAATGCGTAGAGATTGGGAGGAACACCAGTGGCGAAGGCGACTTACTGGGCCGTAACTGACGCTGAGGCGCGAAAGCGTGGGGAGCGA
>MG|3|V4|F|11|96.76|Firmicutes|Clostridia|Clostridiales|Lachnospiraceae|Blautia|sp.|
CGTAGGGGGGCAAGCGTTATCCGGATTTACTGGGTGTAAAGGGAGCGTAGACGGGACAGCAAGTCTGATGTGAAAGGCGGGGGCTCAACCCCCGGACTGCATTGGAAACTGCTGACCTGGAGTACCGGAGGGGTAAGCGGAATTCCTAGTGTAGCGGTGAAATGCGTAGATATTAGGAGGAACACCGGTGGCGAAGGCGGCTTACTGGACGGTAACTGACGTTGAGGCTCGAAAGCGTGGGGAGCAA
>MG|3|V4|R|64|95.97|Firmicutes|Clostridia|Clostridiales|Lachnospiraceae|[Ruminococcus]|gnavus|
TTGCTCCCCACGCTTTCGAGCCTCAACGTCAGTTACTGTCCAGCAAGCCGCCTTCGCCACTGGTGTTCCTCCTAATATCTACGCATTTCACCGCTACACTAGGAATTCCACTTGCCTCTCCAGCACTCCAGATCAACAGTTTCCAAAGCAGTCCCGGGGTTGAGCCCCGGGCTTTCACTTCAGACTTGCCGTTCCGTCTACGCTCCCTTTACACCCAGTAAATCCGGATAACGCTTGCCCCCTACGT
>MG|3|V4|F|96|88.66|Firmicutes|Clostridia|Clostridiales|Lachnospiraceae|Blautia|producta|
CGTAGGGAGCAAGCGTTATCCGGATTTATTGGGTGTAAAGGGTGCGTAGACGGGAGAGCAAGTTGGTTGTGAAATCCCTCGGCTTAACTGAGGAACTGCAACCAAAACTATTCTTCTTGAGTGCTGGAGAGGAAAGTGGAATTCCTAGTGTAGCGGTGAAATGCGTAGATATTAGGAGGAACACCAGTGGCGAAGGCGACTTTCTGGACAGTAACTGACGTTGAGGCACGAAAGTGTGGGGAGCAAA
>MG|3|V4|F|15|88.93|Firmicutes|Clostridia|Clostridiales|Lachnospiraceae|[Ruminococcus]|gnavus|
CATAGGGGGCAAGCGTTATCCGGATTTATTGGGTGTAAAGGGTGCGTAGATGGAGGAGCAAGTTGGTTGTGAAATCCCTCGGCTCAACTGAGGAACTGCAACCAAAACTACTTCCCTTGAGTGTCGGAGAGGAAAGTGGAATTCCTAGTGTAGCGGTGAAATGCGTAGATATTAGGAGGAACACCAGTGGCGAAGGCGGCTTGCTGGACAGTAACTGACGTTGAGGCTCGAAAGCGTGGGGAGCAA
>MG|3|V4|R|12|95.93|Firmicutes|Clostridia|Clostridiales|Lachnospiraceae|Lachnoclostridium|algidixylanolyticum|
TTGCTCCCCACGCTTTCGAGCCTCAACGTCAGTTACTGTCCAGCAAGCCGCCTTCGCCACTGGTGTTCCTCCTAATATCTACGCATTTCACCGCTACACTAGGAATTCCACTTGCCTCTCCGGTACTCCAGCTACACAGTTTCCAAAGCAATCCCGGGGTTGAGCCCCGGGTTTTCACTCCAGACTTGCACAGCCGTCTACGCTCCCTTTACACCCAGTAAATCCGGATAACGCTTGCCCCCTACG
>MG|3|V4|F|10|95.55|Firmicutes|Clostridia|Clostridiales|Lachnospiraceae|Lachnoclostridium|algidixylanolyticum|
CGTAGGGGGCAAGCGTTATCCGGATTTACTGGGGTGTAAAGGGAGCGTAGACGGCTGTGCAAGTCTGGAGTGAAAACCCGGGGCTCAACCCCGGGATTGCTTTGGAAACTGTGTAGCTGGAGTACCGGAGAGGCAAGTGGAATTCCTAGTGTAGCGGTGAAATGCGTAGATATTAGGAGGAACACCAGTGGCGAAGGCGGCTTGCTGGACGGTAACTGACGTTGAGGCTCGAAAGCGTGGGGAGCAA
>MG|3|V4|F|11|96.75|Firmicutes|Clostridia|Clostridiales|Lachnospiraceae|[Ruminococcus]|torques|
CGTATGGAGCAAGCGTTATCCGGATTTACTGGGTGTAAAGGGAGCGTAGACGGAACGGCAAGTCTGAAGTGAAAGCCCGGGGCTCAACCCCGGGACTGCTTTGGAAACTGTTGATCTAGAGTGCTGGAGAGGCAAGTGGAATTCCTAGTGTAGCGGTGAAATGCGTAGATATTAGGAGGAACACCAGTGGCGAAGGCGGCTTGCTGGACAGTAACTGACGTTGAGGCTCGAAAGCGTGGGGAGCAA
>MG|3|V4|R|14|89.12|Firmicutes|Clostridia|Clostridiales|Lachnospiraceae|[Ruminococcus]|torques|
TTGCTCCCCACGCTTTCGAGCCTCAACGTCAGTTACTGTCCAGTAAGCCGCCTTCGCCACTGGTGTTCCTCCTAATATCTACGCATTTCACCGCTACACTAGGAATTCCACTTTCCTCTCCGACACTCAAGGGAAGTAGTTTTGGTTGCAGTTCCTCAGTTGAGCCGAGGGATTTCACAACCAACTTGCTCCTCCATCTACGCACCCTTTACACCCAATAAATCCGGATAACGCTTGCCCCCTATG
>MG|3|V4|F|19|90.65|Firmicutes|Clostridia|Clostridiales|Lachnospiraceae|Blautia|producta|
CGTAGGTGACAAGCGTTGTCCGGATTTACTGGGTGTAAAGGGCGCGTAGGCGGACCGGCAAGTCAGGAGTGAAATACCGGGGCTCAACCCCGGGGCTGCTTTTGAAACTGTCGGCCTTGAGTATCGGAGAGGAAAGCGGAATTCCCAGTGTAGCGGTGAAATGCGTAGATATTAGGAGGAACACCAGTGGCGAAGGCGACTTTCTGGACAGTAACTGACGTTGAGGCACGAAAGTGTGGGGAGCAA
>MG|3|V4|F|11|95.53|Firmicutes|Clostridia|Clostridiales|Lachnospiraceae|Roseburia|faecis|
CGTATGGAGCAAGCGTTATCCGGATTTACTGGGTGTAAAGGGAGCGTAGGCGGTGCTATAAGTCTGATGTGAAAGCCCGGGGCTCAACCGCGGGACTGCATTGGAAACTGTGTTACTGGAGTGTCGGAGGGGTAAGTGGAATTCCTAGTGTAGCGGTGAAATGCGTAGATATTAGGAGGAACACCGGTGGCGAAGGCGGCTTACTGGACGACAACTGACGCTGAGGCTCGAAAGCGTGGGGAGCAA
>MG|3|V4|R|11|97.15|Firmicutes|Clostridia|Clostridiales|Lachnospiraceae|Ruminococcus / [Ruminococcus]|torques|
TTGCTCCCCACGCTTTCGAGCCTCAACGTCAGTTACTGTCCAGCAAGCCGCCTTCGCCACTGGTGTTCCTCCTAATATCTACGCATTTCACCGCTACACTAGGAATTCCACTTGCCTCTCCAGCACTCTAGATCAACAGTTTCCAAAGCAGTCCCGGGGTTGAGCCCCGGGCTTTCACTTCAGACTTGCCGTTCCGTCTACGCTCCCTTTACACCCAGTAAATCCGGATAACGCTTGCACCATACG
>MG|3|V4|F|20|94.74|Firmicutes|Clostridia|Clostridiales|Lachnospiraceae|Roseburia|intestinalis|
CGTATGGTGCAAGCGTTATCCGGATTTACTGGGTGTAAAGGGAGCGTAGACGGATAGGCAAGTCTGGAGTGAAAGCCCGGGGCTCAACCCCGGGACTGCTTTGGAAACTGTAGGACTGGAGTGTCGGAGGGGTAAGTGGAATTCCTAGTGTAGCGGTGAAATGCGTAGATATTAGGAGGAACACCGGTGGCGAAGGCGGCTTACTGGACGACAACTGACGCTGAGGCTCGAAAGCGTGGGGAGCAA
>MG|3|V4|R|10|91.53|Firmicutes|Clostridia|Clostridiales|Lachnospiraceae|[Ruminococcus]|gnavus|
TTGCTCCCCACGCTTTCGAGCCTCAACGTCAGTTGCCGTCCAGCAGGCCGCCTTCGCCACCGGTGTTCTTCCTGATATCTACGCATTTCACCGCTACACCAGGAATTCCGCCTGCCCCTCCGGTACTCCAGATCAACAGTTTCCAAAGCAAGCACAGGGTTGAGCCCTATGATTTCACTTCAGACTTGCTATTCCGTCTACGCTCCCTTTACACCCAGTAAATCCGGATAACGCTTGCCCCCTACGT
>MG|3|V4|F|12|96.36|Firmicutes|Clostridia|Clostridiales|Lachnospiraceae|Blautia|sp.|
CGTAGGGGGGCAAGCGTTATCCGGATTTACTGGGTGTAAAGGGAGCGTAGACGGGACAGCAAGTCTGATGTGAAAGGCGGGGGCTCAACCCCCGGACTGCATTGGAAACTGCTGGCCTGGAGTACCGGAGGGGTAAGCGGAATTCCTAGTGTAGCGGTGAAATGCGTAGATATTAGGAGGAACACCGGTGGCGAAGGCGGCTTACTGGACGGTAACTGACGTTGAGGCTCGAAAGCGTGGGGAGCAA
>MG|3|V4|R|11|95.55|Firmicutes|Clostridia|Clostridiales|Lachnospiraceae|Blautia|glucerasea|
TTGCTCCCCACGCTTTCGAGCCTCAACGTCAGTTGCCGTCCAGTAAGCCGCCTTCGCCACCGGTGTTCCTCCTGATATCTACGCATTTCACCGCTACACCAGGAATTCCGCTTACCCCTCCGGCACTCAAGATCAACAGTTTCCAATGCAGGCCCGGGGTTAAGCCCCGGTCTTTCACATCAGACTTGCTGCTCCGTCTACGCTCCCTTTACACCCAGTAAATCCGGATAACGCTTGCCCCCCTACG
>MG|3|V4|F|160|96.23|Firmicutes|Clostridia|Clostridiales|Lachnospiraceae|[Ruminococcus]|torques|
CGTAGGGGGCAAGCGTTATCCGGATTTACTGGGTGTAAAGGGAGCGTAGACGGAACGGCAAGTCTGAAGTGAAAGCCCGGGGCTCAACCCCGGGACTGCTTTGGAAACTGTTGATCTGGAGTGCTGGAGAGGCAAGTGGAATTCCTAGTGTAGCGGTGAAATGCGTAGATATTAGGAGGAACACCAGTGGCGAAGGCGGCTTGCTGGACAGTAACTGACGTTGAGGCTCGAAAGCGTGGGGAGCAAAC
>MG|3|V4|F|10|96.34|Firmicutes|Clostridia|Clostridiales|Lachnospiraceae|Blautia|sp.|
CGTAGGGGGCAAGCGTTATCCGGATTTACTGGGTGTAAAGGGAGCGTAGACGGGACAGCAAGTCTGATGTGAAAGGCGGGGGCTCAACCCCCGGACTGCATTGGAAACTGTTGACCTGGAGTACCGGAGGGGTAAGCGGAATTCCTAGTGTAGCGGTGAAATGCGTAGATATTAGGAGGAACACCGGTGGCGAAGGCGGCTTACTGGACGACAACTGACGCTGAGGCTCGAAAGCGTGGGGAGCAA
>MG|3|V4|F|30|88.26|Firmicutes|Clostridia|Clostridiales|Lachnospiraceae|Lachnoclostridium|citroniae|
CATAGGGGGCAAGCGTTATCCGGATTTATTGGGTGTAAAGGGTGCGTAGATGGAGGAGCAAGTTGGTTGTGAAATCCCTCGGCTCAACTGAGGAACTGCAACCAAAACTACTTCCCTTGAGTGTCGGAGAGGAAAGTGGAATTCCTAGTGTAGCGGTGAAATGCGTAGATATTAGGAGGAACACCGGTGGCGAAGGCGGCTTACTGGACGACAACTGACGCTGAGGCTCGAAAGCGTGGGGAGCAA
>MG|3|V4|R|250|95.93|Firmicutes|Clostridia|Clostridiales|Lachnospiraceae|Lachnoclostridium|algidixylanolyticum|
TTGCTCCCCACGCTTTCGAGCCTCAACGTCAGTTACCGTCCAGCAAGCCGCCTTCGCCACTGGTGTTCCTCCTAATATCTACGCATTTCACCGCTACACTAGGAATTCCACTTGCCTCTCCGGTACTCCAGCTACACAGTTTCCAAAGCAATCCCGGGGTTGAGCCCCGGGTTTTCACTCCAGACTTGCACAGCCGTCTACGCTCCCTTTACACCCAGTAAATCCGGATAACGCTTGCCCCCTACG
>MG|3|V4|F|44|92.31|Firmicutes|Clostridia|Clostridiales|Lachnospiraceae|Roseburia|faecis|
CGTATGGTGCAAGCGTTATCCGGATTTACTGGGTGTAAAGGGCGTGTAGGCGGAGCTGCAAGTCAGATGTGAAATCCCGGGGCTCAACCCCGGAACTGCATTTGAAACTGTAGCCCTTGAGTATCGGAGAGGCAAGCGGAATTCCTAGTGTAGCGGTGAAATGCGTAGATATTAGGAGGAACACCAGTGGCGAAGGCGGCTTGCTGGACGACAACTGACGCTGAGGCGCGAAAGCGTGGGGAGCAAA
>MG|3|V4|F|14|95.55|Firmicutes|Clostridia|Clostridiales|Lachnospiraceae|Lachnoclostridium|algidixylanolyticum|
CGTATGGTGCAAGCGTTATCCGGATTTACTGGGTGTAAAGGGAGCGTAGACGGCTGTGCAAGTCTGGAGTGAAAACCCGGGGCTCAACCCCGGGATTGCTTTGGAAACTGTGTAGCTGGAGTACCGGAGAGGCAAGTGGAATTCCTAGTGTAGCGGTGAAATGCGTAGATATTAGGAGGAACACCAGTGGCGAAGGCGGCTTACTGGACAGTAACTGACGTTGAGGCTCGAAAGCGTGGGGAGCAAA
>MG|3|V4|F|21|96.34|Firmicutes|Clostridia|Clostridiales|Lachnospiraceae|Blautia|obeum|
CGTAGGGGGCAAGCGTTATCCGGATTTACTGGGTGTAAAGGGAGCGTAGACGGGATGGCAAGTCAGATGTGAAAGGCATGGGCTTAACCTGTGGACTGCATTTGAAACTGTCAGCCTGGAGTGCCGGAGAGGTAAGCGGAATTCCTAGTGTAGCGGTGAAATGCGTAGATATTAGGAGGAACACCAGTGGCGAAGGCGGCTTACTGGACGGTAACTGACGTTGAGGCTCGAAAGCGTGGGGAGCAA
>MG|3|V4|F|11|92.28|Firmicutes|Clostridia|Clostridiales|Lachnospiraceae|Blautia|producta|
CGTAGGTGACAAGCGTTGTCCGGATTTACTGGGTGTAAAGGGCGCGTAGGCGGACCGGCAAGTCAGGAGTGAAATACCGGGGCTCAACCCCGGGGCTGCTTTTGAAACTGTCGGCCTTGAGTATCGGAGAGGAAAGCGGAATTCCCAGTGTAGCGGTGAAATGCGTAGATATTAGGAGGAACACCAGTGGCGAAGGCGGCTTGCTGGACGGTAACTGACGTTGAGGCTCGAAAGCGTGGGGAGCAA
>MG|3|V4|R|13|95.14|Firmicutes|Clostridia|Clostridiales|Lachnospiraceae|Lachnoclostridium|algidixylanolyticum|
TTGCTCCCCACGCTTTCGAGCCTCAACGTCAGTTACCGTCCAGCAAGCCGCCTTCGCCACTGGTGTTCCTCCTAATATCTACGCATTTCACCGCTACACTAGGAATTCCACTTGCCTCTCCGGTACTCCAGCTACACAGTTTCCAAAGCAATCCCGGGGTTGAGCCCCGGGTTTTCACTCCAGACTTGCACAGCCGTCTACGCTCCCTTTACACCCAGTAAATCCGGATAACGCTTGCTCCATACGT
>MG|3|V4|F|10|95.53|Firmicutes|Clostridia|Clostridiales|Lachnospiraceae|Lachnoclostridium|algidixylanolyticum|
CGTAGGTGGCAAGCGTTATCCGGATTTACTGGGTGTAAAGGGAGCGTAGACGGCTGTGCAAGTCTGGAGTGAAAACCCGGGGCTCAACCCCGGGATTGCTTTGGAAACTGTGTAGCTGGAGTACCGGAGAGGCAAGTGGAATTCCTAGTGTAGCGGTGAAATGCGTAGATATTAGGAGGAACACCAGTGGCGAAGGCGGCTTGCTGGACGGTAACTGACGTTGAGGCTCGAAAGCGTGGGGAGCAA
>MG|3|V4|R|16|96.34|Firmicutes|Clostridia|Clostridiales|Lachnospiraceae|Lachnoclostridium|algidixylanolyticum|
TTGCTCCCCACGCTTTCGAGCCTCAACGTCAGTTACCGTCCAGTAAGCCGCCTTCGCCACTGGTGTTCCTCCTAATATCTACGCATTTCACCGCTACACTAGGAATTCCACTTGCCTCTCCGGTACTCCAGCTACACAGTTTCCAAAGCAATCCCGGGGTTGAGCCCCGGGTTTTCACTCCAGACTTGCACAGCCGTCTACGCTCCCTTTACACCCAGTAAATCCGGATAACGCTTGCCCCCTACG
>MG|3|V4|F|15|88.52|Firmicutes|Clostridia|Clostridiales|Lachnospiraceae|[Ruminococcus]|gnavus|
CATAGGGGGCAAGCGTTATCCGGATTTATTGGGTGTAAAGGGTGCGTAGATGGAGGAGCAAGTTGGTTGTGAAATCCCTCGGCTCAACTGAGGAACTGCAACCAAAACTACTTCCCTTGAGTGTCGGAGAGGAAAGTGGAATTCCTAGTGTAGCGGTGAAATGCGTAGATATTAGGAGGAACACCAGTGGCGAAGGCGGCTTGCTGGACGACAACTGACGCTGAGGCGCGAAAGCGTGGGGAGCAA
>MG|3|V4|F|111|95.93|Firmicutes|Clostridia|Clostridiales|Lachnospiraceae|Blautia|glucerasea|
CGTAGGGGGCAAGCGTTATCCGGATTTACTGGGTGTAAAGGGAGCGTAGACGGAGCAGCAAGTCTGATGTGAAAGACCGGGGCTTAACCCCGGGCCTGCATTGGAAACTGTTGATCTTGAGTGCCGGAGGGGTAAGCGGAATTCCTGGTGTAGCGGTGAAATGCGTAGATATCAGGAGGAACACCGGTGGCGAAGGCGGCTTACTGGACGGCAACTGACGTTGAGGCTCGAAAGCGTGGGGAGCAA
>MG|3|V4|R|10|95.55|Firmicutes|Clostridia|Clostridiales|Lachnospiraceae|Lachnoclostridium|algidixylanolyticum|
TTGCTCCCCCACGCTTTCGAGCCTCAACGTCAGTTACCGTCCAGCAAGCCGCCTTCGCCACTGGTGTTCCTCCTAATATCTACGCATTTCACCGCTACACTAGGAATTCCACTTGCCTCTCCGGTACTCCAGCTACACAGTTTCCAAAGCAATCCCGGGGTTGAGCCCCGGGTTTTCACTCCAGACTTGCACAGCCGTCTACGCTCCCTTTACACCCAGTAAATCCGGATAACGCTTGCCCCCTACG
>MG|3|V4|R|93|96.62|Firmicutes|Clostridia|Clostridiales|Lachnospiraceae|[Ruminococcus]|torques|
TTGCTCCCCACGCTTTCGAGCCTCAACGTCAGTTACTGTCCAGCAAGCCGCCTTCGCCACTGGTGTTCCTCCTAATATCTACGCATTTCACCGCTACACTAGGAATTCCACTTGCCTCTCCAGCACTCTAGATCAACAGTTTCCAAAGCAGTCCCGGGGTTGAGCCCCGGGCTTTCACTTCAGACTTGCCGTTCCGTCTACGCTCCCTTTACACCCAGTAAATCCGGATAACGCTTGCCCCCTACG
>MG|3|V4|F|95|95.12|Firmicutes|Clostridia|Clostridiales|Lachnospiraceae|Lachnoclostridium|algidixylanolyticum|
CGTATGGTGCAAGCGTTATCCGGATTTACTGGGTGTAAAGGGAGCGTAGACGGCTGTGCAAGTCTGGAGTGAAAACCCGGGGCTCAACCCCGGGATTGCTTTGGAAACTGTGTAGCTGGAGTACCGGAGAGGCAAGTGGAATTCCTAGTGTAGCGGTGAAATGCGTAGATATTAGGAGGAACACCAGTGGCGAAGGCGGCTTGCTGGACGGTAACTGACGTTGAGGCTCGAAAGCGTGGGGAGCAA
>MG|3|V4|R|38|95.12|Firmicutes|Clostridia|Clostridiales|Lachnospiraceae|Lachnoclostridium|algidixylanolyticum|
TTGCTCCCCACGCTTTCGAGCCTCAACGTCAGTTACCGTCCAGCAAGCCGCCTTCGCCACTGGTGTTCCTCCTAATATCTACGCATTTCACCGCTACACTAGGAATTCCACTTGCCTCTCCGGTACTCCAGCTACACAGTTTCCAAAGCAATCCCGGGGTTGAGCCCCGGGTTTTCACTCCAGACTTGCACAGCCGTCTACGCTCCCTTTACACCCAGTAAATCCGGATAACGCTTGCACCATACG
>MG|3|V4|R|12|94.72|Firmicutes|Clostridia|Clostridiales|Lachnospiraceae|Lachnoclostridium|algidixylanolyticum|
TTGCTCCCCACGCTTTCGAGCCTCAGCGTCAGTTGTCGTCCAGTAAGCCGCCTTCGCCACCGGTGTTCCTCCTAATATCTACGCATTTCACCGCTACACTAGGAATTCCACTTGCCTCTCCGGTACTCCAGCTACACAGTTTCCAAAGCAATCCCGGGGTTGAGCCCCGGGTTTTCACTCCAGACTTGCACAGCCGTCTACGCTCCCTTTACACCCAGTAAATCCGGATAACGCTTGCCCCCTACG
>MG|3|V4|F|17|91.53|Firmicutes|Clostridia|Clostridiales|Lachnospiraceae|[Ruminococcus]|gnavus|
CGTAGGGGGCAAGCGTTATCCGGATTTACTGGGTGTAAAGGGAGCGTAGACGGAATAGCAAGTCTGAAGTGAAATCATAGGGCTCAACCCTGTGCTTGCTTTGGAAACTGTTGATCTGGAGTACCGGAGGGGCAGGCGGAATTCCTGGTGTAGCGGTGAAATGCGTAGATATCAGGAAGAACACCGGTGGCGAAGGCGGCCTGCTGGACGGCAACTGACGTTGAGGCTCGAAAGCGTGGGGAGCAAA
>MG|3|V4|F|12|95.56|Firmicutes|Clostridia|Clostridiales|Lachnospiraceae|Roseburia|faecis|
CGTATGGTGCAAGCGTTATCCGGATTTACTGGGTGTAAAGGGAGCGTAGGCGGTGGCATAAGTCTGATGTGAAAGCCCGGGGCTCAACCGCGGGACTGCATTGGAAACTGTGTTACTGGAGTGTCGGAGGGGTAAGTGGAATTCCTAGTGTAGCGGTGAAATGCGTAGATATTAGGAGGAACACCGGTGGCGAAGGCGGCTTACTGGACGACAACTGACGCTGAGGCTCGAAAGCGTGGGGAGCAA
>MG|3|V4|F|52|89.12|Firmicutes|Clostridia|Clostridiales|Lachnospiraceae|[Ruminococcus]|torques|
CATAGGGGGCAAGCGTTATCCGGATTTATTGGGTGTAAAGGGTGCGTAGATGGAGGAGCAAGTTGGTTGTGAAATCCCTCGGCTCAACTGAGGAACTGCAACCAAAACTACTTCCCTTGAGTGTCGGAGAGGAAAGTGGAATTCCTAGTGTAGCGGTGAAATGCGTAGATATTAGGAGGAACACCAGTGGCGAAGGCGGCTTACTGGACAGTAACTGACGTTGAGGCTCGAAAGCGTGGGGAGCAA
>MG|3|V4|F|245|96.64|Firmicutes|Clostridia|Clostridiales|Lachnospiraceae|[Ruminococcus]|torques|
CGTAGGGGGCAAGCGTTATCCGGATTTACTGGGTGTAAAGGGAGCGTAGACGGAACGGCAAGTCTGAAGTGAAAGCCCGGGGCTCAACCCCGGGACTGCTTTGGAAACTGTTGATCTAGAGTGCTGGAGAGGCAAGTGGAATTCCTAGTGTAGCGGTGAAATGCGTAGATATTAGGAGGAACACCAGTGGCGAAGGCGGCTTGCTGGACAGTAACTGACGTTGAGGCTCGAAAGCGTGGGGAGCAAA
>MG|3|V4|F|28|97.17|Firmicutes|Clostridia|Clostridiales|Lachnospiraceae|Ruminococcus / [Ruminococcus]|torques|
CGTATGGTGCAAGCGTTATCCGGATTTACTGGGTGTAAAGGGAGCGTAGACGGAACGGCAAGTCTGAAGTGAAAGCCCGGGGCTCAACCCCGGGACTGCTTTGGAAACTGTTGATCTAGAGTGCTGGAGAGGCAAGTGGAATTCCTAGTGTAGCGGTGAAATGCGTAGATATTAGGAGGAACACCAGTGGCGAAGGCGGCTTGCTGGACAGTAACTGACGTTGAGGCTCGAAAGCGTGGGGAGCAAA
>MG|3|V4|F|11|93.9|Firmicutes|Clostridia|Clostridiales|Lachnospiraceae|Lachnoclostridium|algidixylanolyticum|
CGTAGGGGGCAAGCGTTATCCGGATTTACTGGGTGTAAAGGGAGCGTAGACGGCTGTGCAAGTCTGGAGTGAAAACCCGGGGCTCAACCCCGGGATTGCTTTGGAAACTGTGTAGCTGGAGTACCGGAGAGGCAAGTGGAATTCCTAGTGTAGCGGTGAAATGCGTAGATATTAGGAGGAACACCAGTGGCGAAGGCGACTTTCTGGACGATAACTGACATTGAGGCACGAAAGTGTGGGGAGCAA
>MG|3|V4|R|16|92.28|Firmicutes|Clostridia|Clostridiales|Lachnospiraceae|Blautia|producta|
TTGCTCCCCACGCTTTCGAGCCTCAACGTCAGTTACTGTCCAGTAAGCCGCCTTCGCCACTGGTGTTCCTCCTAATATCTACGCATTTCACCGCTACACTGGGAATTCCGCTTTCCTCTCCGATACTCAAGGCCGACAGTTTCAAAAGCAGCCCCGGGGTTGAGCCCCGGTATTTCACTCCTGACTTGCCGGTCCGCCTACGCGCCCTTTACACCCAGTAAATCCGGACAACGCTTGTCACCTACG
>MG|3|V4|F|74|98.79|Firmicutes|Clostridia|Clostridiales|Lachnospiraceae|Blautia / [Ruminococcus]|torques|
CGTATGGTGCAAGCGTTATCCGGATTTACTGGGTGTAAAGGGAGCGTAGACGGATGGGCAAGTCTGAAGTGAAAGCCCGGGGCTCAACCCCGGGACTGCTTTGGAAACTGTTCATCTAGAGTGCTGGAGAGGTAAGTGGAATTCCTAGTGTAGCGGTGAAATGCGTAGATATTAGGAGGAACACCAGTGGCGAAGGCGGCTTACTGGACAGTAACTGACGTTGAGGCTCGAAAGCGTGGGGAGCAAA
>MG|3|V4|F|18|91.87|Firmicutes|Clostridia|Clostridiales|Lachnospiraceae|Blautia|producta|
CGTAGGTGACAAGCGTTGTCCGGATTTACTGGGTGTAAAGGGCGCGTAGGCGGACCGGCAAGTCAGGAGTGAAATACCGGGGCTCAACCCCGGGGCTGCTTTTGAAACTGTCGGCCTTGAGTATCGGAGAGGAAAGCGGAATTCCCAGTGTAGCGGTGAAATGCGTAGATATTGGGAGGAACACCAGTGGCGAAGGCGGCTTACTGGACAGTAACTGACGTTGAGGCTCGAAAGCGTGGGGAGCAA
>MG|3|V4|F|11|97.15|Firmicutes|Clostridia|Clostridiales|Lachnospiraceae|Blautia / Ruminococcus|producta|
CGTATGGTGCAAGCGTTATCCGGATTTACTGGGTGTAAAGGGAGCGTAGACGGATAGGCAAGTCTGGAGTGAAAGCCCGGGGCTCAACCCCGGGACTGCTTTGGAAACTGTTTTTCTTGAGTGCCGGAGAGGTAAGCGGAATTCCTAGTGTAGCGGTGAAATGCGTAGATATTAGGAGGAACACCAGTGGCGAAGGCGGCTTACTGGACGGTAACTGACGTTGAGGCTCGAAAGCGTGGGGAGCAA
>MG|3|V4|F|28|95.14|Firmicutes|Clostridia|Clostridiales|Lachnospiraceae|[Ruminococcus]|gnavus|
CGTAGGGGGCAAGCGTTATCCGGATTTACTGGGTGTAAAGGGAGCGTAGGCGGCAGAGCAAGCCAGAAGTGAAAGCCCGGGGCTTAACCGCGGGACTGCTTTTGGAACTGCTTAGCTAGAGTGCCGGAGAGGTAAGTGGAATTCCTAGTGTAGCGGTGAAATGCGTAGATATTAGGAGGAACACCAGTGGCGAAGGCGGCTTACTGGACGGTAACTGACGCTGAGGCTCGAAAGCGTGGGGAGCAAA
>MG|3|V4|F|11|95.55|Firmicutes|Clostridia|Clostridiales|Lachnospiraceae|Lachnoclostridium|algidixylanolyticum|
CGTAGGGGGCAAGCGGTTATCCGGATTTACTGGGTGTAAAGGGAGCGTAGACGGCTGTGCAAGTCTGGAGTGAAAACCCGGGGCTCAACCCCGGGATTGCTTTGGAAACTGTGTAGCTGGAGTACCGGAGAGGCAAGTGGAATTCCTAGTGTAGCGGTGAAATGCGTAGATATTAGGAGGAACACCAGTGGCGAAGGCGGCTTGCTGGACGGTAACTGACGTTGAGGCTCGAAAGCGTGGGGAGCAA
>MG|3|V4|F|16|95.9|Firmicutes|Clostridia|Clostridiales|Lachnospiraceae|Lachnoclostridium|algidixylanolyticum|
CATAGGGGGCAAGCGTTATCCGGATTTACTGGGTGTAAAGGGAGCGTAGACGGCTGTGCAAGTCTGGAGTGAAAACCCGGGGCTCAACCCCGGGATTGCTTTGGAAACTGTGTAGCTGGAGTACCGGAGAGGCAAGTGGAATTCCTAGTGTAGCGGTGAAATGCGTAGATATTAGGAGGAACACCAGTGGCGAAGGCGGCTTGCTGGACGGTAACTGACGTTGAGGCTCGAAAGCGTGGGGAGCAA
>MG|3|V4|F|16|95.12|Firmicutes|Clostridia|Clostridiales|Lachnospiraceae|Blautia|glucerasea|
CGTATGGTGCAAGCGTTATCCGGATTTACTGGGTGTAAAGGGAGCGTAGACGGAGCAGCAAGTCTGATGTGAAAGACCGGGGCTTAACCCCGGGCCTGCATTGGAAACTGTTGATCTTGAGTGCCGGAGGGGTAAGCGGAATTCCTGGTGTAGCGGTGAAATGCGTAGATATCAGGAGGAACACCGGTGGCGAAGGCGGCTTACTGGACGGCAACTGACGTTGAGGCTCGAAAGCGTGGGGAGCAA
>MG|3|V4|F|10|94.74|Firmicutes|Clostridia|Clostridiales|Lachnospiraceae|Roseburia|intestinalis|
CGTATGGTGCAAGCGTTATCCGGATTTACTGGGTGTAAAGGGAGCGTAGACGGATAGGCAAGTCTGGAGTGAAAGCCCGGGGCTCAACCGCGGGACTGCATTGGAAACTGTAGGACTGGAGTGTCGGAGGGGTAAGTGGAATTCCTAGTGTAGCGGTGAAATGCGTAGATATTAGGAGGAACACCGGTGGCGAAGGCGGCTTACTGGACGACAACTGACGCTGAGGCTCGAAAGCGTGGGGAGCAA
>MG|3|V4|F|15|96.39|Firmicutes|Clostridia|Clostridiales|Lachnospiraceae|[Ruminococcus]|gnavus|
CGTAGGGGGCAAGCGTTATCCGGATTTACTGGGTGTAAAGGGAGCGTAGACGGGATAGCAAGTCTGAAGTGAAAGCCCGGGGCTCAACCCCGGGACTGCTTTGGAAACTGTTGACCTGGAGTGCTGGAGAGGCAAGTGGAATTCCTAGTGTAGCGGTGAAATGCGTAGATATTAGGAGGAACACCAGTGGCGAAGGCGGCTTGCTGGACAGTGACTGACGTTGAGGCTCGAAAGCGTGGGGAGCAAA
>MG|3|V4|R|30|96.34|Firmicutes|Clostridia|Clostridiales|Lachnospiraceae|Lachnoclostridium|algidixylanolyticum|
TTGCTCCCCACGCTTTCGAGCCTCAACGTCAGTTACTGTCCAGTAAGCCGCCTTCGCCACTGGTGTTCCTCCTAATATCTACGCATTTCACCGCTACACTAGGAATTCCACTTGCCTCTCCGGTACTCCAGCTACACAGTTTCCAAAGCAATCCCGGGGTTGAGCCCCGGGTTTTCACTCCAGACTTGCACAGCCGTCTACGCTCCCTTTACACCCAGTAAATCCGGATAACGCTTGCCCCCTACG
>MG|3|V4|F|13|95.14|Firmicutes|Clostridia|Clostridiales|Lachnospiraceae|Roseburia|intestinalis|
CGTATGGTGCAAGCGTTATCCGGATTTACTGGGTGTAAAGGGAGCGTAGACGGATAGGCAAGTCTGAAGTGAAAGCCCGGGGCTCAACCCCGGGACTGCTTTGGAAACTGTAGGACTGGAGTGTCGGAGGGGTAAGTGGAATTCCTAGTGTAGCGGTGAAATGCGTAGATATTAGGAGGAACACCGGTGGCGAAGGCGGCTTACTGGACGACAACTGACGCTGAGGCTCGAAAGCGTGGGGAGCAA
>MG|3|V4|R|34|98.78|Firmicutes|Clostridia|Clostridiales|Lachnospiraceae|Blautia / [Ruminococcus]|torques|
TTGCTCCCCACGCTTTCGAGCCTCAACGTCAGTTACTGTCCAGTAAGCCGCCTTCGCCACTGGTGTTCCTCCTAATATCTACGCATTTCACCGCTACACTAGGAATTCCACTTACCTCTCCAGCACTCTAGATGAACAGTTTCCAAAGCAGTCCCGGGGTTGAGCCCCGGGCTTTCACTTCAGACTTGCCCATCCGTCTACGCTCCCTTTACACCCAGTAAATCCGGATAACGCTTGCACCATACG
>MG|3|V4|F|21|94.74|Firmicutes|Clostridia|Clostridiales|Lachnospiraceae|Lachnoclostridium|algidixylanolyticum|
CGTAGGGGGCAAGCGTTATCCGGATTTACTGGGTGTAAAGGGAGCGTAGACGGCTGTGCAAGTCTGGAGTGAAAACCCGGGGCTCAACCCCGGGATTGCTTTGGAAACTGTGTAGCTGGAGTACCGGAGAGGCAAGTGGAATTCCTAGTGTAGCGGTGAAATGCGTAGATATTAGGAGGAACACCAGTGGCGAAGGCGACTTTCTGGACAGTAACTGACGTTGAGGCACGAAAGTGTGGGGAGCAAA
>MG|3|V4|F|613|95.95|Firmicutes|Clostridia|Clostridiales|Lachnospiraceae|Lachnoclostridium|algidixylanolyticum|
CGTAGGGGGCAAGCGTTATCCGGATTTACTGGGTGTAAAGGGAGCGTAGACGGCTGTGCAAGTCTGGAGTGAAAACCCGGGGCTCAACCCCGGGATTGCTTTGGAAACTGTGTAGCTGGAGTACCGGAGAGGCAAGTGGAATTCCTAGTGTAGCGGTGAAATGCGTAGATATTAGGAGGAACACCAGTGGCGAAGGCGGCTTGCTGGACGGTAACTGACGTTGAGGCTCGAAAGCGTGGGGAGCAAA
>MG|3|V4|F|10|95.93|Firmicutes|Clostridia|Clostridiales|Lachnospiraceae|Roseburia|faecis|
CGTATGGAGCAAGCGTTATCCGGATTTACTGGGTGTAAAGGGAGCGTAGGCGGTGCTATAAGTCTGATGTGAAAACCCGGGGCTCAACCCCGGGACTGCATTGGAAACTGTCCTGCTAGAGTGTCGGAGGGGTAAGTGGAATTCCTAGTGTAGCGGTGAAATGCGTAGATATTAGGAGGAACACCGGTGGCGAAGGCGGCTTACTGGACGACAACTGACGCTGAGGCTCGAAAGCGTGGGGAGCAA
>MG|3|V4|F|32|95.93|Firmicutes|Clostridia|Clostridiales|Lachnospiraceae|Lachnoclostridium|algidixylanolyticum|
CGTAGGGGGCAAGCGTTATCCGGATTTACTGGGTGTAAAGGGAGCGTAGACGGCTGTGCAAGTCTGGAGTGAAAACCCGGGGCTCAACCCCGGGATTGCTTTGGAAACTGTGTAGCTGGAGTACCGGAGAGGCAAGTGGAATTCCTAGTGTAGCGGTGAAATGCGTAGATATTAGGAGGAACACCAGTGGCGAAGGCGGCTTGCTGGACAGTAACTGACGTTGAGGCTCGAAAGCGTGGGGAGCAA
>MG|3|V4|F|13|93.9|Firmicutes|Clostridia|Clostridiales|Lachnospiraceae|Blautia|torques|
CGTATGGAGCAAGCGTTATCCGGATTTACTGGGTGTAAAGGGAGCGTAGGCGGTGCTATAAGTCTGATGTGAAAACCCGGGGCTCAACCCCGGGATTGCTTTGGAAACTGTGTAGCTGGAGTACCGGAGAGGCAAGTGGAATTCCTAGTGTAGCGGTGAAATGCGTAGATATTAGGAGGAACACCAGTGGCGAAGGCGGCTTGCTGGACGGTAACTGACGTTGAGGCTCGAAAGCGTGGGGAGCAA
>MG|3|V4|F|61|96.76|Firmicutes|Clostridia|Clostridiales|Lachnospiraceae|Blautia|sp.|
CGTAGGGGGCAAGCGTTATCCGGATTTACTGGGTGTAAAGGGAGCGTAGACGGGACAGCAAGTCTGATGTGAAAGGCGGGGGCTCAACCCCCGGACTGCATTGGAAACTGCTGGCCTGGAGTACCGGAGGGGTAAGCGGAATTCCTAGTGTAGCGGTGAAATGCGTAGATATTAGGAGGAACACCGGTGGCGAAGGCGGCTTACTGGACGGTAACTGACGTTGAGGCTCGAAAGCGTGGGGAGCAAA
>MG|3|V4|R|19|95.14|Firmicutes|Clostridia|Clostridiales|Lachnospiraceae|[Ruminococcus]|torques|
TTGCTCCCCACGCTTTCGAGCCTCAACGTCAGTTACCGTCCAGCAAGCCGCCTTCGCCACTGGTGTTCCTCCTAATATCTACGCATTTCACCGCTACACTAGGAATTCCACTTGCCTCTCCGGTACTCCAGCTACACAGTTTCCAAAGCAATCCCGGGGTTGAGCCCCGGGTTTTCACTCCAGACTTGCCTATCCGTCTACGCTCCCTTTACACCCAGTAAATCCGGATAACGCTTGCACCATACGT
>MG|3|V4|F|11|94.72|Firmicutes|Clostridia|Clostridiales|Lachnospiraceae|Lachnoclostridium|algidixylanolyticum|
CGTAGGTTGCAAGCGTTGTCCGGATTTACTGGGTGTAAAGGGAGCGTAGACGGCTGTGCAAGTCTGGAGTGAAAACCCGGGGCTCAACCCCGGGATTGCTTTGGAAACTGTGTAGCTGGAGTACCGGAGAGGCAAGTGGAATTCCTAGTGTAGCGGTGAAATGCGTAGATATTAGGAGGAACACCAGTGGCGAAGGCGGCTTGCTGGACGGTAACTGACGTTGAGGCTCGAAAGCGTGGGGAGCAA
>MG|3|V4|F|14|96.34|Firmicutes|Clostridia|Clostridiales|Lachnospiraceae|[Ruminococcus]|torques|
CGTATGGAGCAAGCGTTATCCGGATTTACTGGGTGTAAAGGGAGCGTAGGCGGCGGGGCAAGTCTGATGTGAAAACCCGGGGCTCAACCCCGGGACTGCATTGGAAACTGTCCTGCTAGAGTGTCGGAGGGGTAAGTGGAATTCCTAGTGTAGCGGTGAAATGCGTAGATATTAGGAGGAACACCAGTGGCGAAGGCGGCTTACTGGACAGTAACTGACGTTGAGGCTCGAAAGCGTGGGGAGCAA
>MG|3|V4|F|15|89.07|Firmicutes|Clostridia|Clostridiales|Lachnospiraceae|Lachnoclostridium|jejuense|
CGTAGGGAGCAAGCGTTATCCGGATTTATTGGGTGTAAAGGGTGCGTAGACGGGATAACAAGTTAGTTGTGAAAGCCCTCGGCTTAACTGAGGAACTGCAACTAAAACTATTATTCTTGAGTGCAGGAGAGGGAAGCGGAATTCCTAGTGTAGCGGTGAAATGCGTAGATATTAGGAGGAACACCAGTGGCGAAGGCGGCTTTCTGGACTGTAACTGACGTTGAGGCACGAAAGTGTGGGGAGCAA
>MG|3|V4|F|14|95.53|Firmicutes|Clostridia|Clostridiales|Lachnospiraceae|Blautia|producta|
CGTAGGGGGCAAGCGTTATCCGGATTTACTGGGTGTAAAGGGAGCGTAGACGGAACGGCAAGTCTGAAGTGAAAGCCCGGGGCTCAACCCCGGGACTGCTTTGGAAACTGTTGATCTAGAGTGCTGGAGAGGCAAGTGGAATTCCTAGTGTAGCGGTGAAATGCGTAGATATTAGGAGGAACACCGGTGGCGAAGGCGGCTTACTGGACGACAACTGACGCTGAGGCTCGAAAGCGTGGGGAGCAA
>MG|3|V4|F|10|97.56|Firmicutes|Clostridia|Clostridiales|Lachnospiraceae|Ruminococcus / [Ruminococcus]|gnavus|
CGTAGGGGGCAAGCGTTATCCGGATTTACTGGGTGTAAAGGGAGCGTAGACGGAGAGGCAAGTCTGATGTGAAAGGCCGGGGCTCAACCCCGGGACTGCATTGGAAACTGTTTATCTAGAGTGTCGGAGAGGCAAGTGGAATTCCTAGTGTAGCGGTGAAATGCGTAGATATTAGGAGGAACACCAGTGGCGAAGGCGGCTTGCTGGACGATGACTGACGTTGAGGCTCGAAAGCGTGGGGAGCAA
>MG|3|V4|R|15|92.28|Firmicutes|Clostridia|Clostridiales|Lachnospiraceae|Roseburia|faecis|
TTGCTCCCCACGCTTTCGCGCCTCAGCGTCAGTTGTCGTCCAGCAAGCCGCCTTCGCCACTGGTGTTCCTCCTAATATCTACGCATTTCACCGCTACACTAGGAATTCCGCTTGCCTCTCCGATACTCAAGGGCTACAGTTTCAAATGCAGTTCCGGGGTTGAGCCCCGGGATTTCACATCTGACTTGCAGCTCCGCCTACACGCCCTTTACACCCAGTAAATCCGGATAACGCTTGCACCATACG
>MG|3|V4|F|18|95.55|Firmicutes|Clostridia|Clostridiales|Lachnospiraceae|Blautia|glucerasea|
CGTAGGGGGGCAAGCGTTATCCGGATTTACTGGGTGTAAAGGGAGCGTAGACGGAGCAGCAAGTCTGATGTGAAAGACCGGGGCTTAACCCCGGGCCTGCATTGGAAACTGTTGATCTTGAGTGCCGGAGGGGTAAGCGGAATTCCTGGTGTAGCGGTGAAATGCGTAGATATCAGGAGGAACACCGGTGGCGAAGGCGGCTTACTGGACGGCAACTGACGTTGAGGCTCGAAAGCGTGGGGAGCAA
>MG|3|V4|R|10|95.58|Firmicutes|Clostridia|Clostridiales|Lachnospiraceae|Lachnoclostridium|algidixylanolyticum|
TTGCTCCCCACGCTTTCGAGCCTCAACGTCAGTTACCGTCCAGCAAGCCGCCTTCGCCACTGGTGTTCCTCCTAATATCTACGCATTTCACCGCTACACTAGGAATTCCACTTGCCTCTCCGGTACTCCAGCTACACAGTTTCCAAAGCAATCCCGGGGTTGAGCCCCGGGTTTTCACTCCAGACTTGCACAGCCGTCTACGCTCCCTTTACACCCAGTAAATCCGGATAACGCTTGCCCCCCTACGTA
>MG|3|V4|F|10|92.71|Firmicutes|Clostridia|Clostridiales|Lachnospiraceae|Blautia|producta|
CGTAGGGGGCAAGCGTTATCCGGATTTACTGGGTGTAAAGGGAGCGTAGACGGATGAGGAAGTCTGAAGTGAAAGGTAGGGGCTCAACCCCTGAACTGCTTTGGAAACTCTTCATCTAGAGTACCGGAGGGGCAGGCGGAATTCCTGGTGTAGCGGTGAAATGCATAGATATCAGGAAGAACACCGGTGGCGAAGGCGGCCTGCTGGACGGTAACTGACGTTGAGGCTCGAAAGCGTGGGGAGCAA
>MG|3|V4|F|43|95.12|Firmicutes|Clostridia|Clostridiales|Lachnospiraceae|[Ruminococcus]|torques|
CGTATGGTGCAAGCGTTATCCGGATTTACTGGGTGTAAAGGGAGCGTAGACGGATAGGCAAGTCTGGAGTGAAAACCCGGGGCTCAACCCCGGGATTGCTTTGGAAACTGTGTAGCTGGAGTACCGGAGAGGCAAGTGGAATTCCTAGTGTAGCGGTGAAATGCGTAGATATTAGGAGGAACACCAGTGGCGAAGGCGGCTTGCTGGACGGTAACTGACGTTGAGGCTCGAAAGCGTGGGGAGCAA
>MG|3|V4|F|11|96.75|Firmicutes|Clostridia|Clostridiales|Lachnospiraceae|Lachnoclostridium|citroniae|
CGTAGGGGGCAAGCGTTATCCGGATTTACTGGGTGTAAAGGGAGCGTAGACGGCGAAGCAAGTCTGGTGTGAAAACCCGGGGCTCAACCCCGGGCCTGCATTGGAAACTGTTTTGCTTGAGTGCCGGAGAGGTAAGTGGAATTCCTAGTGTAGCGGTGAAATGCGTAGATATTAGGAGGAACACCAGTGGCGAAGGCGGCTTACTGGACGGTAACTGACGTTGAGGCTCGAAAGCGTGGGGAGCAA
>MG|3|V4|F|12|95.14|Firmicutes|Clostridia|Clostridiales|Lachnospiraceae|Roseburia|intestinalis|
CGTATGGTGCAAGCGTTATCCGGATTTACTGGGTGTAAAGGGAGCGTAGACGGATAGGCAAGTCTGAAGTGAAAGCCCGGGGCTCAACCGCGGGACTGCATTGGAAACTGTAGGACTGGAGTGTCGGAGGGGTAAGTGGAATTCCTAGTGTAGCGGTGAAATGCGTAGATATTAGGAGGAACACCGGTGGCGAAGGCGGCTTACTGGACGACAACTGACGCTGAGGCTCGAAAGCGTGGGGAGCAA
>MG|3|V4|F|12|96.22|Firmicutes|Clostridia|Clostridiales|Lachnospiraceae|[Ruminococcus]|torques|
CGTAGGGGGCAAGCGTTATCCGGATTTACTGGGTGTAAAGGGAGCGTAGACGGAACGGCAAGTCTGAAGTGAAAGCCCGGGGCTCAACCCCGGGACTGCTTTGGAAACTGTTGATCTAGAGTGCTGGAGAGGCAAGTGGAATTCCTAGTGTAGCGGTGAAATGCGTAGATATTAGGAGGAACACCAGTGGCGAAGGCGGCTTGCTGGACAGTAACTGACGTTGAGGCTCGGAAAGCGTGGGGAGCAA
>MG|3|V4|F|28|89.07|Firmicutes|Clostridia|Clostridiales|Lachnospiraceae|Lachnoclostridium|citroniae|
CATAGGGGGCAAGCGTTATCCGGATTTATTGGGTGTAAAGGGTGCGTAGATGGAGGAGCAAGTTGGTTGTGAAATCCCTCGGCTCAACTGAGGAACTGCAACCAAAACTACTTCCCTTGAGTGTCGGAGAGGAAAGTGGAATTCCTAGTGTAGCGGTGAAATGCGTAGATATTAGGAGGAACACCAGTGGCGAAGGCGGCTTACTGGACGGTAACTGACGTTGAGGCTCGAAAGCGTGGGGAGCAA
>MG|3|V4|F|27|95.55|Firmicutes|Clostridia|Clostridiales|Lachnospiraceae|Lachnoclostridium|algidixylanolyticum|
CGTAGGGGGGCAAGCGTTATCCGGATTTACTGGGTGTAAAGGGAGCGTAGACGGCTGTGCAAGTCTGGAGTGAAAACCCGGGGCTCAACCCCGGGATTGCTTTGGAAACTGTGTAGCTGGAGTACCGGAGAGGCAAGTGGAATTCCTAGTGTAGCGGTGAAATGCGTAGATATTAGGAGGAACACCAGTGGCGAAGGCGGCTTGCTGGACGGTAACTGACGTTGAGGCTCGAAAGCGTGGGGAGCAA
>MG|3|V4|R|43|88.62|Firmicutes|Clostridia|Clostridiales|Lachnospiraceae|Blautia|producta|
TTGCTCCCCACACTTTCGTGCCTCAACGTCAGTTACTGTCCAGAAAGTCGCCTTCGCCACTGGTGTTCCTCCTAATATCTACGCATTTCACCGCTACACTAGGAATTCCACTTTCCTCTCCAGCACTCAAGAAGAATAGTTTTGGTTGCAGTTCCTCAGTTAAGCCGAGGGATTTCACAACCAACTTGCTCTCCCGTCTACGCACCCTTTACACCCAATAAATCCGGATAACGCTTGCTCCCTACG
>MG|3|V4|F|10|89.11|Firmicutes|Clostridia|Clostridiales|Lachnospiraceae|Lachnoclostridium|jejuense|
CGTAGGGAGCAAGCGTTGTCCGGATTTATTGGGTGTAAAGGGTGCGTAGACGGGAGAGCAAGTTAGTTGTGAAATCCCTCGGCTTAACTGAGGAACTGCAACTAAAACTACTATTCTTGAGTGCTGGAGAGGAAAGTGGAATTCCTAGTGTAGCGGTGAAATGCGTAGATATTAGGAGGAACACCAGTGGCGAAGGCGGCTTACTGGACAGTAACTGACGTTGAGGCTCGAAAGCGTGGGGAGCAA
>MG|3|V4|R|34|96.76|Firmicutes|Clostridia|Clostridiales|Lachnospiraceae|Blautia|sp.|
TTGCTCCCCACGCTTTCGAGCCTCAACGTCAGTTACCGTCCAGTAAGCCGCCTTCGCCACCGGTGTTCCTCCTAATATCTACGCATTTCACCGCTACACTAGGAATTCCGCTTACCCCTCCGGTACTCCAGGCCAGCAGTTTCCAATGCAGTCCGGGGGTTGAGCCCCCGCCTTTCACATCAGACTTGCTGTCCCGTCTACGCTCCCTTTACACCCAGTAAATCCGGATAACGCTTGCCCCCTACGT
>MG|3|V4|F|19|96.34|Firmicutes|Clostridia|Clostridiales|Lachnospiraceae|Lachnoclostridium|algidixylanolyticum|
CGTAGGGGGCAAGCGTTATCCGGATTTACTGGGTGTAAAGGGAGCGTAGACGGCTGTGCAAGTCTGGAGTGAAAACCCGGGGCTCAACCCCGGGATTGCTTTGGAAACTGTGTAGCTGGAGTACCGGAGAGGCAAGTGGAATTCCTAGTGTAGCGGTGAAATGCGTAGATATTAGGAGGAACACCAGTGGCGAAGGCGGCTTACTGGACGGTAACTGACGTTGAGGCTCGAAAGCGTGGGGAGCAA
>MG|3|V4|F|31|96.36|Firmicutes|Clostridia|Clostridiales|Lachnospiraceae|[Ruminococcus]|torques|
CGTATGGAGCAAGCGTTATCCGGATTTACTGGGTGTAAAGGGAGCGTAGGCGGTGCTATAAGTCTGATGTGAAAGCCCGGGGCTCAACCCCGGGACTGCTTTGGAAACTGTTTATCTAGAGTGCTGGAGAGGTAAGTGGAATTCCTAGTGTAGCGGTGAAATGCGTAGATATTAGGAGGAACACCAGTGGCGAAGGCGGCTTACTGGACAGTAACTGACGTTGAGGCTCGAAAGCGTGGGGAGCAA
>MG|3|V4|F|37|95.12|Firmicutes|Clostridia|Clostridiales|Lachnospiraceae|Lachnoclostridium|algidixylanolyticum|
CGTATGGAGCAAGCGTTATCCGGATTTACTGGGTGTAAAGGGAGCGTAGACGGCTGTGCAAGTCTGGAGTGAAAACCCGGGGCTCAACCCCGGGATTGCTTTGGAAACTGTGTAGCTGGAGTACCGGAGAGGCAAGTGGAATTCCTAGTGTAGCGGTGAAATGCGTAGATATTAGGAGGAACACCAGTGGCGAAGGCGGCTTGCTGGACGGTAACTGACGTTGAGGCTCGAAAGCGTGGGGAGCAA
>MG|3|V4|F|11|97.98|Firmicutes|Clostridia|Clostridiales|Lachnospiraceae|Blautia / Ruminococcus|luti|
CGTAAGGGGCAAGCGTTATCCGGATTTACTGGGTGTAAAGGGAGCGTAGACGGATGGACAAGTCTGATGTGAAAGGCAGGGGCCCAACCCCTGGACTGCATTGGAAACTGCCCGTCTTGAGTGCCGGAGAGGTAAGCGGAATTCCTAGTGTAGCGGTGAAATGCGTAGATATTAGGAGGAACACCAGTGGCGAAGGCGGCTTACTGGACGGTAACTGACGTTGAGGCTCGAAAGCGTGGGGAGCAA
>MG|3|V4|R|40|95.95|Firmicutes|Clostridia|Clostridiales|Lachnospiraceae|Blautia|glucerasea|
TTGCTCCCCACGCTTTCGAGCCTCAACGTCAGTTGCCGTCCAGTAAGCCGCCTTCGCCACCGGTGTTCCTCCTGATATCTACGCATTTCACCGCTACACCAGGAATTCCGCTTACCCCTCCGGCACTCAAGATCAACAGTTTCCAATGCAGGCCCGGGGTTAAGCCCCGGTCTTTCACATCAGACTTGCTGCTCCGTCTACGCTCCCTTTACACCCAGTAAATCCGGATAACGCTTGCCCCCTACGT
>MG|3|V4|F|24|96.36|Firmicutes|Clostridia|Clostridiales|Lachnospiraceae|[Ruminococcus]|torques|
CGTATGGAGCAAGCGTTATCCGGATTTACTGGGTGTAAAGGGAGCGTAGGCGGTGCTATAAGTCTGATGTGAAAGCCCGGGGCTCAACCGCGGGACTGCATTGGAAACTGTTTATCTAGAGTGCTGGAGAGGTAAGTGGAATTCCTAGTGTAGCGGTGAAATGCGTAGATATTAGGAGGAACACCAGTGGCGAAGGCGGCTTACTGGACAGTAACTGACGTTGAGGCTCGAAAGCGTGGGGAGCAA
>MG|3|V4|F|10|96.75|Firmicutes|Clostridia|Clostridiales|Lachnospiraceae|Roseburia|faecis|
CGTATGGTGCAAGCGTTATCCGGATTTACTGGGTGTAAAGGGAGCGTAGGCGGCGGGGCAAGTCTGATGTGAAAACCCGGGGCTCAACCCCGGGACTGCATTGGAAACTGTCCTGCTAGAGTGTCGGAGGGGTAAGTGGAATTCCTAGTGTAGCGGTGAAATGCGTAGATATTAGGAGGAACACCGGTGGCGAAGGCGGCTTACTGGACGACAACTGACGCTGAGGCTCGAAAGCGTGGGGAGCAA
>MG|3|V4|F|17|90.28|Firmicutes|Clostridia|Clostridiales|Lachnospiraceae|Lachnoclostridium|jejuense|
CGTAGGGAGCAAGCGTTATCCGGATTTATTGGGTGTAAAGGGTGCGTAGACGGGAAGTCAAGTTAGTTGTGAAATCCCTCGGCTCAACTGAGGAACTGCAACTAAAACTAACTTTCTTGAGTGCTGGAGAGGAAAGTGGAATTCCTAGTGTAGCGGTGAAATGCGTAGATATTAGGAGGAACACCAGTGGCGAAGGCGGCTTACTGGACAGTAACTGACGTTGAGGCTCGAAAGCGTGGGGAGCAA
>MG|3|V4|F|17|93.12|Firmicutes|Clostridia|Clostridiales|Lachnospiraceae|Blautia|glucerasea|
CGTAGGGGGCAAGCGTTATCCGGATTTACTGGGTGTAAAGGGAGCGTAGACGGTGAAGCAAGTCTGAAGTGAAAATAAGGGGCTCAACCCCTTACCTGCTTTGGAAACTGTTTGACTGGAGTACCGGAGGGGTAAGCGGAATTCCTGGTGTAGCGGTGAAATGCGTAGATATCAGGAAGAACACCGGTGGCGAAGGCGGCTTACTGGACGGTAACTGACGTTGAGGCTCGAAAGCGTGGGGAGCAA
>MG|3|V4|R|13|93.12|Firmicutes|Clostridia|Clostridiales|Lachnospiraceae|Blautia|glucerasea|
TTGCTCCCCACGCTTTCGAGCCTCAACGTCAGTTACCGTCCAGTAAGCCGCCTTCGCCACCGGTGTTCTTCCTGATATCTACGCATTTCACCGCTACACCAGGAATTCCGCTTACCCCTCCGGTACTCCAGTCAAACAGTTTCCAAAGCAGGTAAGGGGTTGAGCCCCTTATTTTCACTTCAGACTTGCTTCACCGTCTACGCTCCCTTTACACCCAGTAAATCCGGATAACGCTTGCCCCCTACG
>MG|3|V4|F|10|88.71|Firmicutes|Clostridia|Clostridiales|Lachnospiraceae|Lachnoclostridium|jejuense|
CGTAGGGAACGAGCGTTATCCGGATTTATTGGGTGTAAAGGGTGCGTAGACGGGTAATCAAGTTAGTTGTGAAATCCCTCGGCTTAACTGAGGAACTGCAACTAAAACTGGTTGTCTTGAGTGCAGGAGAGGTAAGTGGAATTCCTAGTGTAGCGGTGAAATGCGTAGATATTAGGAGGAACACCAGTGGCGAAGGCGACTTACTGGACTGTAACTGACGTTGAGGCACGAAAGTGTGGGGAGCAA
>MG|3|V4|F|39|95.55|Firmicutes|Clostridia|Clostridiales|Lachnospiraceae|Lachnoclostridium|algidixylanolyticum|
CGTAGGGGGCAAGCGTTATCCGGATTTACTGGGTGTAAAGGGAGCGTAGACGGCTGTGCAAGTCTGGAGTGAAAACCCGGGGCTCAACCCCGGGATTGCTTTGGAAACTGTGTAGCTGGAGTACCGGAGAGGCAAGTGGAATTCCTAGTGTAGCGGTGAAATGCGTAGATATTAGGAGGAACACCAGTGGCGAAGGCGGCTTGCTGGACGGTAACTGACGTTGAGGCTCGAAAGCGTGGGGGAGCAA
>MG|3|V4|F|81|96.36|Firmicutes|Clostridia|Clostridiales|Lachnospiraceae|Lachnoclostridium|algidixylanolyticum|
CGTAGGGGGCAAGCGTTATCCGGATTTACTGGGTGTAAAGGGAGCGTAGACGGCTGTGCAAGTCTGGAGTGAAAACCCGGGGCTCAACCCCGGGATTGCTTTGGAAACTGTGTAGCTGGAGTACCGGAGAGGCAAGTGGAATTCCTAGTGTAGCGGTGAAATGCGTAGATATTAGGAGGAACACCAGTGGCGAAGGCGGCTTACTGGACAGTAACTGACGTTGAGGCTCGAAAGCGTGGGGAGCAAA
>MG|3|V4|R|10|88.26|Firmicutes|Clostridia|Clostridiales|Lachnospiraceae|Lachnoclostridium|citroniae|
TTGCTCCCCACGCTTTCGAGCCTCAGCGTCAGTTGTCGTCCAGTAAGCCGCCTTCGCCACCGGTGTTCCTCCTAATATCTACGCATTTCACCGCTACACTAGGAATTCCACTTTCCTCTCCGACACTCAAGGGAAGTAGTTTTGGTTGCAGTTCCTCAGTTGAGCCGAGGGATTTCACAACCAACTTGCTCCTCCATCTACGCACCCTTTACACCCAATAAATCCGGATAACGCTTGCCCCCTATG
>MG|3|V4|F|12|92.71|Firmicutes|Clostridia|Clostridiales|Lachnospiraceae|[Ruminococcus]|gnavus|
CGTAGGGGGCAAGCGTTATCCGGATTTACTGGGTGTAAAGGGCGTGTAGGCGGAGCTGCAAGTCAGATGTGAAATCCCGGGGCTCAACCCCGGAACTGCATTTGAAACTGTAGCCCTTGAGTATCGGAGAGGCAAGCGGAATTCCTAGTGTAGCGGTGAAATGCGTAGATATTAGGAGGAACACCAGTGGCGAAGGCGGCTTGCTGGACGACAACTGACGCTGAGGCGCGAAAGCGTGGGGAGCAA
>MG|3|V4|F|11|89.34|Firmicutes|Clostridia|Clostridiales|Lachnospiraceae|[Ruminococcus]|gnavus|
CATAGGGGGCAAGCGTTATCCGGATTTATTGGGTGTAAAGGGTGCGTAGATGGAGGAGCAAGTTGGTTGTGAAATCCCTCGGCTCAACTGAGGAACTGCAACCAAAACTACTTCCCTTGAGTGTCGGAGAGGAAAGTGGAATTCCTAGTGTAGCGGTGAAATGCGTAGATATTAGGAGGAACACCAGTGGCGAAGGCGGCTTGCTGGACGGTAACTGACGTTGAGGCTCGAAAGCGTGGGGAGCAA
>MG|3|V4|F|34|92.28|Firmicutes|Clostridia|Clostridiales|Lachnospiraceae|Blautia|producta|
CGTAGGTGACAAGCGTTGTCCGGATTTACTGGGTGTAAAGGGCGCGTAGGCGGACCGGCAAGTCAGGAGTGAAATACCGGGGCTCAACCCCGGGGCTGCTTTTGAAACTGTCGGCCTTGAGTATCGGAGAGGAAAGCGGAATTCCCAGTGTAGCGGTGAAATGCGTAGATATTAGGAGGAACACCAGTGGCGAAGGCGGCTTACTGGACAGTAACTGACGTTGAGGCTCGAAAGCGTGGGGAGCAA
>MG|3|V4|F|20|94.72|Firmicutes|Clostridia|Clostridiales|Lachnospiraceae|Lachnoclostridium|algidixylanolyticum|
CGTAGGGGGCAAGCGTTATCCGGATTTACTGGGTGTAAAGGGAGCGTAGACGGCTGTGCAAGTCTGGAGTGAAAACCCGGGGCTCAACCCCGGGATTGCTTTGGAAACTGTGTAGCTGGAGTACCGGAGAGGCAAGTGGAATTCCTAGTGTAGCGGTGAAATGCGTAGATATTAGGAGGAACACCGGTGGCGAAGGCGGCTTACTGGACGACAACTGACGCTGAGGCTCGAAAGCGTGGGGAGCAA
>MG|3|V4|F|34|96.76|Firmicutes|Clostridia|Clostridiales|Lachnospiraceae|[Ruminococcus]|torques|
CGTATGGTGCAAGCGTTATCCGGATTTACTGGGTGTAAAGGGAGCGTAGACGGAACGGCAAGTCTGAAGTGAAAGCCCGGGGCTCAACCCCGGGACTGCTTTGGAAACTGTTGATCTGGAGTGCTGGAGAGGCAAGTGGAATTCCTAGTGTAGCGGTGAAATGCGTAGATATTAGGAGGAACACCAGTGGCGAAGGCGGCTTGCTGGACAGTAACTGACGTTGAGGCTCGAAAGCGTGGGGAGCAAA
>MG|3|V4|F|20|92.68|Firmicutes|Clostridia|Clostridiales|Lachnospiraceae|Blautia|producta|
CGTAGGTGACAAGCGTTGTCCGGATTTACTGGGTGTAAAGGGCGCGTAGGCGGACCGGCAAGTCAGGAGTGAAATACCGGGGCTCAACCCCGGGGCTGCTTTTGAAACTGTCGGCCTTGAGTATCGGAGAGGAAAGCGGAATTCCCAGTGTAGCGGTGAAATGCGTAGATATTAGGAGGAACACCAGTGGCGAAGGCGGCTTACTGGACGGTAACTGACGTTGAGGCTCGAAAGCGTGGGGAGCAA
>MG|3|V4|F|11|95.12|Firmicutes|Clostridia|Clostridiales|Lachnospiraceae|Coprococcus|catus|
CGTAGGGGGCAAGCGTTATCCGGATTTACTGGGTGTAAAGGGAGCGTAGGCGGCTGAGCAAGTCAGAAGTGAAAGCCCGCGGCTTAACTGCGGGACTGCTTTTGAAACTGCCCAGCTTGATTGCCGGAGAGGTAAGTGGAATTCCTAGTGTAGCGGTGAAATGCGTAGATATTAGGAGGAACACCAGTGGCGAAGGCGGCTTACTGGACGGTCAATGACGCTGAGGCTCGAAAGCGTGGGGAGCAA
>MG|3|V4|F|28|96.64|Firmicutes|Clostridia|Clostridiales|Lachnospiraceae|[Ruminococcus]|torques|
CGTAGGGGGCAAGCGTTATCCGGATTTACTGGGTGTAAAGGGAGCGTAGACGGAACGGCAAGTCTGAAGTGAAAGCCCGGGGCTCAACCCCGGGACTGCTTTGGAAACTGTTGATCTGGAGTGCTGGAGAGGCAAGTGGAATTCCTAGTGTAGCGGTGAAATGCGTAGATATTAGGAGGAACACCAGTGGCGAAGGCGGCTTACTGGACAGTAACTGACGTTGAGGCTCGAAAGCGTGGGGAGCAAA
>MG|3|V4|F|64|87.7|Firmicutes|Clostridia|Clostridiales|Peptococcaceae|Desulfosporosinus|meridiei|
CGTAGGGGGCGAGCGTTGTCCGGAATGACTGGGCGTAAAGGGCGTGTAGGCGGCTTTTTAAGTCTGGAGTGAAAGCCCCATTTTCAAGGTGGGGAGTGCTTTGGAGACTGGAGAGCTTGAGTGCGGAAGAGGTAAGTGGAATTCCCAGTGTAGCGGTGAAATGCGTAGAGATTGGGAGGAACACCAGTGGCGAAGGCGACTTACTGGGCCGTAACTGACGCTGAGGCGCGAAAGCGTGGGGAGCGAA
>MG|3|V4|F|16|95.93|Firmicutes|Clostridia|Clostridiales|Peptococcaceae|Peptococcus|niger|
CATAGGGGGCAAGCGTTGTCCGGAATCACTGGGCGTAAAGGGCGCGTAGGTGGTCTGTTAAGTCAGATGTGAAATGTAAGGGCTCAACCCTTAACGTGCATCTGATACTGGCAGACTTGAGTGCGGAAGAGGCAAGTGGAATTCCTAGTGTAGCGGTGAAATGCGTAGATATTAGGAGGAACACCAGTGGCGAAGGCGACTTGCTGGGCCGTAACTGACGCTGAGGCGCGAAAGCGTGGGGAGCAA
>MG|3|V4|R|23|90.98|Firmicutes|Clostridia|Clostridiales|Peptococcaceae|Desulfosporosinus|meridiei|
TCGCTCCCCACGCTTTCGCGCCTCAGCGTCAGGTACAGTCCAGAAAGTCGCCTTCGCCACTGGTGTTCCTCCTAATATCTACGCATTTCACCGCTACACTAGGAATTCCACTTTCCTCTCCTGCCCTCAAGAAATCCAGTTTAAAGTGCAGTCTCCAAGTTGAGCCCGGAGTTTTCACACCTTACTTAAATTCCCGCCTACACGCCCTTTACGCCCAGTAATTCCGGACAACGCTCGCTCCCTACG
>MG|3|V4|R|27|87.7|Firmicutes|Clostridia|Clostridiales|Peptococcaceae|Desulfosporosinus|meridiei|
TCGCTCCCCACGCTTTCGCGCCTCAGCGTCAGTTACGGCCCAGTAAGTCGCCTTCGCCACTGGTGTTCCTCCCAATCTCTACGCATTTCACCGCTACACTGGGAATTCCACTTACCTCTTCCGCACTCAAGCTCTCCAGTCTCCAAAGCACTCCCCACCTTGAAAATGGGGCTTTCACTCCAGACTTAAAAAGCCGCCTACACGCCCTTTACGCCCAGTCATTCCGGACAACGCTCGCCCCCTACG
>MG|3|V4|F|10|87.55|Firmicutes|Clostridia|Clostridiales|Peptococcaceae|Desulfosporosinus|meridiei|
CGTAGGGGGCGAGCGTTGTCCGGAATGACTGGGCGTAAAGGGCGTGTAGGCGGTTGATTAAGTCTGGTGTGAAATACCCGCTTTTAAGGTGGGTCGTGCATTGGAAACTGATTAACTTGAGTGCGGAAGAGGTAAGTGGAATTCCCAGTGTAGCGGTGAAATGCGTAGAGATTGGGAGGAACACCAGTGGCGAAGGCGACTTACTGGGCCGCAACTGACGCTGAGGCGCGAAAGCGTGGGGAGCAA
>MG|3|V4|F|22|90.98|Firmicutes|Clostridia|Clostridiales|Peptococcaceae|Desulfosporosinus|meridiei|
CGTAGGGAGCGAGCGTTGTCCGGAATTACTGGGCGTAAAGGGCGTGTAGGCGGGAATTTAAGTAAGGTGTGAAAACTCCGGGCTCAACTTGGAGACTGCACTTTAAACTGGATTTCTTGAGGGCAGGAGAGGAAAGTGGAATTCCTAGTGTAGCGGTGAAATGCGTAGATATTAGGAGGAACACCAGTGGCGAAGGCGACTTTCTGGACTGTACCTGACGCTGAGGCGCGAAAGCGTGGGGAGCGA
>MG|3|V4|F|17|95.93|Firmicutes|Clostridia|Clostridiales|Peptococcaceae|Peptococcus|sp.|
CATAGGGGGCAAGCGTTGTCCGGAATCACTGGGCGTAAAGGGCGCGTAGGTGGTCTTTTAAGTCGGATGTGAAATGTAAGGGCTCAACCCTTAACGTGCATCCGATACTGGGAGACTTGAGTGCGGAAGAGGCAAGTGGAATTCCTAGTGTAGCGGTGAAATGCGTAGATATTAGGAGGAACACCAGTGGCGAAGGCGACTTGCTGGGCCGTAACTGACGCTGAGGCGCGAAAGCGTGGGGAGCAA
>MG|3|V4|F|10|93.06|Firmicutes|Clostridia|Clostridiales|Ruminococcaceae|Ruminiclostridium|aldrichii|
CGTAGGTGGCAAGCGTTGTCCGGATTTACTGGGTGTAAAGGGCGTGTAGACGGGTGAGCAAGTCAGATGTGAAATACCGCAGCTTAACTGCGGGGCTGCATTTGAAACTGCTTATCTTGAGTGCGGGAGAGGAAAGCGGAATTCCTAGTGTAGCGGTGAAATGCGTAGATATTAGGAGGAACACCAGTGGCGAAGGCGGCTTTCTGGACCGTAACTGACGTTGAGGCGCGAAAGCGTGGGTAGCAA
>MG|3|V4|F|10|91.46|Firmicutes|Clostridia|Clostridiales|Ruminococcaceae|Ruminococcus|flavefaciens|
CGTAGGATGCAAGCGTTGTCCGGAATTACTGGGTGTAAAGGGAGCGCAGGCGGGACTGCAAGTTGGATGTGAAATACCGGGGCTCAACCCCGGAGCTGCATCCAAAACTGTAGTTCTTGAGTGAAGTAGAGGTAGGCGGAATTCCGAGTGTAGCGGTGAAATGCGTAGATATTCGGAGGAACACCGGTGGCGAAGGCGGCCAACTGGGCTTTAACTGACGCTGAGGCTCGAAAGTGTGGGGAGCAA
>MG|3|V4|F|12|95.92|Firmicutes|Clostridia|Clostridiales|Ruminococcaceae|Ruminococcus|sp.|
CGTATGGTGCAAGCGTTATCCGGATTTACTGGGTGTAAAGGGAGCGTAGACGGAGAAGCAAGTCTGGAGTGAAAGCCCGGGGCTCAACCCCGGGACTGCTTTGGAAACTGTTTGTCTAGAGTGCCGGAGAGGTAAGCGGAATTCCTAGTGTAGCGGTGAAATGCGTAGATATTAGGAGGAACACCGGTGGCGAAGGCGGCTTACTGGACGACAACTGACGCTGAGGCTCGAAAGCGTGGGGAGCAA
>MG|3|V4|F|12|92.31|Firmicutes|Clostridia|Clostridiales|Ruminococcaceae|Papillibacter|cinnamivorans|
CGTAGGTTGCAAGCGTTGTCCGGATTTACTGGGTGTAAAGGGCGTGTAGGCGGAGCTGCAAGTCAGATGTGAAATCCCGGGGCTCAACCCCGGAACTGCATTTGAAACTGTAGCCCTTGAGTATCGGAGAGGCAAGCGGAATTCCTAGTGTAGCGGTGAAATGCGTAGATATTAGGAGGAACACCAGTGGCGAAGGCGGCTTGCTGGACGACAACTGACGCTGAGGCGCGAAAGTGTGGGGAGCAA
>MG|3|V4|F|10|95.92|Firmicutes|Clostridia|Clostridiales|Ruminococcaceae|Ruminococcus|sp.|
CGTATGGTGCAAGCGTTATCCGGATTTACTGGGTGTAAAGGGAGCGTAGACGGATAGGCAAGTCTGGAGTGAAAACCCGGGGCTCAACCCCGGGACTGCTTTGGAAACTGTTTATCTAGAGTGCTGGAGAGGTAAGTGGAATTCCTAGTGTAGCGGTGAAATGCGTAGATATTAGGAGGAACACCAGTTGCGAAGGCGGCTCTCTGGACTGTAACTGACACTGAGGCACGAAAGCGTGGGGAGCAA
>MG|3|V4|F|10|92.21|Firmicutes|Clostridia|Clostridiales|Ruminococcaceae|Acetivibrio|cellulolyticus|
CGTAGGTTGCAAGCGTTGTCCGGATTTACTGGGTGTAAAGGGCGTGTAGGCGGAGCTGCAAGTCAGATGTGAAATCCCGGGGCTCAACCCCGGAACTGCATTTGAAACTGTAGCCCTTGAGTATCGGAGAGGCAAGCGGAATTCCTAGTGTAGCGGTGAAATGCGTAGATATTAGGAGGAACACCAGTTGCGAAGGCGGCTCTCTGGACTGTAACTGACACTGAGGCACGAAAGCGTGGGGAGCAA
>MG|3|V4|F|19|95.92|Firmicutes|Clostridia|Clostridiales|Ruminococcaceae|Ruminococcus|sp.|
CGTATGGTGCAAGCGTTATCCGGATTTACTGGGTGTAAAGGGAGCGTAGACGGAGAAGCAAGTCTGGAGTGAAAGCCCGGGGCTCAACCCCGGGACTGCTTTGGAAACTGTTATTCTTGAGTGCCGGAGAGGTAAGCGGAATTCCTAGTGTAGCGGTGAAATGCGTAGATATTAGGAGGAACACCGGTGGCGAAGGCGGCTTACTGGACGACAACTGACGCTGAGGCTCGAAAGCGTGGGGAGCAA
>MG|3|V4|F|11|96.34|Firmicutes|Clostridia|Clostridiales|Ruminococcaceae|Ruminococcus|sp.|
CGTATGGTGCAAGCGTTATCCGGATTTACTGGGTGTAAAGGGAGCGTAGACGGCAGTGCAAGTCTGAAGTGAAAGCCCGCGGCTCAACTGCGGAACTGCTTTGGAAACTGTACTGCTTGAGTACCGGAGGGGTAAGCGGAATTCCTAGTGTAGCGGTGAAATGCGTAGATATTAGGAGGAACACCGGTGGCGAAGGCGGCTTACTGGACGGTAACTGACGTTGAGGCTCGAAAGCGTGGGGAGCAA
>MG|3|V4|F|13|90.76|Firmicutes|Clostridia|Clostridiales|Ruminococcaceae|Candidatus Soleaferrea|Soleaferrea|
CGTAGGTGGCAAGCGTTGTCCGGAATTACTGGGTGTAAAGGGAGCGCAGGCGGGACTGCAAGTTGGATGTGAAATACCGCAGCTTAACTGCGGAGCTGCATCCAAAACTGTAGTTCTTGAGTGGAGTAGAGGCAAGCGGAATTCCGAGTGTAGCGGTGAAATGCGTAGATATTCGGAGGAACACCAGTGGCGAAGGCGGCTTGCTGGGCTCTAACTGACGCTGAGGCTCGAAAGTGTGGGGAGCAA
>MG|3|V4|R|41|96.75|Firmicutes|Clostridia|Clostridiales|Ruminococcaceae|Ruminococcus|lactaris|
TTGCTCCCCACGCTTTCGAGCCTCAACGTCAGTTACCGTCCAGTAAGCCGCCTTCGCCACTGGTGTTCCTCCTAATATCTACGCATTTCACCGCTACACTAGGAATTCCGCTTACCTCTCCGGCACTCAAGCAAAACAGTTTCCAATGCAGGCCCGGGGTTGAGCCCCGGGTTTTCACACCAGACTTGCTTCGCCGTCTACGCTCCCTTTACACCCAGTAAATCCGGATAACGCTTGCCCCCTACG
>MG|3|V4|F|11|97.96|Firmicutes|Clostridia|Clostridiales|Ruminococcaceae|Ruminococcus / [Ruminococcus]|sp.|
CGTAGGGAGCAAGCGTTATCCGGATTTACTGGGTGTAAAGGGAGCGTAGACGGATAGGCAAGTCTGAAGTGAAAGCCCGGGGCTCAACCCCGGGACTGCTTTGGAAACTGTTTATCTAGAGTGCTGGAGAGGTAAGTGGAATTCCTAGTGTAGCGGTGAAATGCGTAGATATTAGGAGGAACACCAGTGGCGAAGGCGGCTTACTGGACAGTAACTGACGTTGAGGCTCGAAAGCGTGGGGAGCAA
>MG|3|V4|F|19|96.33|Firmicutes|Clostridia|Clostridiales|Ruminococcaceae|Ruminococcus|sp.|
CGTATGGTGCAAGCGTTATCCGGATTTACTGGGTGTAAAGGGAGCGTAGACGGATAGGCAAGTCTGGAGTGAAAGCCCGGGGCTCAACCCCGGGACTGCTTTGGAAACTGTTTATCTAGAGTGCTGGAGAGGTAAGTGGAATTCCTAGTGTAGCGGTGAAATGCGTAGATATTAGGAGGAACACCAGTTGCGAAGGCGGCTCTCTGGACTGTAACTGACACTGAGGCACGAAAGCGTGGGGAGCAA
>MG|3|V4|F|17|96.33|Firmicutes|Clostridia|Clostridiales|Ruminococcaceae|Ruminococcus|sp.|
CGTATGGTGCAAGCGTTATCCGGATTTACTGGGTGTAAAGGGAGCGTAGACGGATAGGCAAGTCTGGAGTGAAAACCCGGGGCTCAACCCCGGGACTGCTTTGGAAACTGTTTATCTAGAGTGCTGGAGAGGTAAGTGGAATTCCTAGTGTAGCGGTGAAATGCGTAGATATTAGGAGGAACACCAGTGGCGAAGGCGGCTTGCTGGACGACAACTGACGCTGAGGCGCGAAAGCGTGGGGAGCAAA
>MG|3|V4|R|12|95.92|Firmicutes|Clostridia|Clostridiales|Ruminococcaceae|Ruminococcus|sp.|
TTGCTCCCCACGCTTTCGAGCCTCAGCGTCAGTTGTCGTCCAGTAAGCCGCCTTCGCCACCGGTGTTCCTCCTAATATCTACGCATTTCACCGCTACACTAGGAATTCCGCTTACCTCTCCGGCACTCAAGAATAACAGTTTCCAAAGCAGTCCCGGGGTTGAGCCCCGGGCTTTCACTCCAGACTTGCTTCTCCGTCTACGCTCCCTTTACACCCAGTAAATCCGGATAACGCTTGCACCATACG
>MG|3|V4|R|10|96.73|Firmicutes|Clostridia|Clostridiales|Ruminococcaceae|Ruminococcus|sp.|
TTGCTCCCCACGCTTTCGAGCCTCAGCGTCAGTTGTCGTCCAGTAAGCCGCCTTCGCCACCGGTGTTCCTCCTAATATCTACGCATTTCACCGCTACACTAGGAATTCCACTTACCTCTCCAGCACTCTAGATAAACAGTTTCCAAAGCAGTCCCGGGGTTGAGCCCCGGGTTTTCACTCCAGACTTGCCTATCCGTCTACGCTCCCTTTACACCCAGTAAATCCGGATAACGCTTGCACCATACG
>MG|3|V4|F|15|88.66|Firmicutes|Clostridia|Clostridiales|Ruminococcaceae|Papillibacter|cinnamivorans|
CGTAGGTGACAAGCGTTGTCCGGATTTACTGGGTGTAAAGGGCGCGTAGGCGGACCGGCAAGTCAGGAGTGAAATACCGGGGCTCAACCCCGGGGCTGCTTTTGAAACTGTCGGCCTTGAGTATCGGAGAGGAAAGCGGAATTCCCAGTGTAGCGGTGAAATGCGTAGATATTCGGAGGAACACCGGTGGCGAAGGCGGCCAACTGGGCTTTAACTGACGCTGAGGCTCGAAAGTGTGGGGAGCAA
>MG|3|V4|F|26|91.53|Firmicutes|Clostridia|Clostridiales|Ruminococcaceae|Ruminiclostridium|thermocellum|
CGTAGGTGACAAGCGTTGTCCGGATTTACTGGGTGTAAAGGGCGCGTAGGCGGGCTGTCAAGTCAGTCGTGAAATACCGGGGCTTAACCCCGGGGCTGCGATTGAAACTGACAGTCTTGAGTATCGGAGAGGAAAGCGGAATTCCTAGTGTAGCGGTGAAATGCGTAGATATTAGGAGGAACACCAGTGGCGAAGGCGGCTTTCTGGACGACAACTGACGCTGAGGCGCGAAAGTGTGGGGAGCAA
>MG|3|V4|F|173|88.66|Firmicutes|Clostridia|Clostridiales|Ruminococcaceae|Ruminiclostridium|thermocellum|
CGTAGGGAGCAAGCGTTGTCCGGATTTATTGGGTGTAAAGGGTGCGTAGACGGGGAAGCAAGTTAGTTGTGAAATCCCTCGGCTTAACTGAGGAACTGCAACTAAAACTACTACTCTTGAGTGCTGGAGAGGAAAGTGGAATTCCTAGTGTAGCGGTGAAATGCGTAGATATTAGGAGGAACACCAGTGGCGAAGGCGACTTTCTGGACAGTAACTGACGTTGAGGCACGAAAGTGTGGGGAGCAA
>MG|3|V4|R|12|92.47|Firmicutes|Clostridia|Clostridiales|Ruminococcaceae|Papillibacter|cinnamivorans|
TTGCTCCCCACGCTTTCGCGCCTCAGCGTCAGTTGTCGTCCAGCAAGCCGCCTTCGCCACTGGTGTTCCTCCTAATATCTACGCATTTCACCGCTACACTAGGAATTCCGCTTGCCTCTCCGATACTCAAGGGCTACAGTTTCAAATGCAGTTCCGGGGTTGAGCCCCGGGATTTCACATCTGACTTGCAGCTCCGCCTACACGCCCTTTACACCCAGTAAATCCGGATAACGCTTGCTCCATACGT
>MG|3|V4|F|12|88.84|Firmicutes|Clostridia|Clostridiales|Ruminococcaceae|Ruminiclostridium|cellobioparum|
CATAGGGTGCGAGCGTTATCCGGAATTATTGGGTGTAAAGGGTGCGTAGATGGGAGAACAAGTTAGTTGTGAAATCCCTCGGCTCAACTGAGGAACTGCAACTAAAACTATTTTTCTTGAGTGTCGGAGAGGAAAGTGGAATTCCTAGTGTAGCGGTGAAATGCGTAGATATTAGGAGGAACACCAGTGGCGAAGGCGACTTTCTGGACGATAACTGACATTGAGGCACGAAAGTGTGGGGAGCAA
>MG|3|V4|R|11|92.71|Firmicutes|Clostridia|Clostridiales|Ruminococcaceae|Papillibacter|cinnamivorans|
TTGCTCCCCACGCTTTCGCGCCTCAGCGTCAGTTGTCGTCCAGCAAGCCGCCTTCGCCACTGGTGTTCCTCCTAATATCTACGCATTTCACCGCTACACTAGGAATTCCGCTTGCCTCTCCGATACTCAAGGGCTACAGTTTCAAATGCAGTTCCGGGGTTGAGCCCCGGGATTTCACATCTGACTTGCAGCTCCGCCTACACGCCCTTTACACCCAGTAAATCCGGACAACGCTTGTCACCTACG
>MG|3|V4|F|27|92.5|Firmicutes|Clostridia|Clostridiales|Ruminococcaceae|Papillibacter|cinnamivorans|
CGTATGGAGCAAGCGTTATCCGGATTTACTGGGTGTAAAGGGCGTGTAGGCGGAGCTGCAAGTCAGATGTGAAATCCCGGGGCTCAACCCCGGAACTGCATTTGAAACTGTAGCCCTTGAGTATCGGAGAGGCAAGCGGAATTCCTAGTGTAGCGGTGAAATGCGTAGATATTAGGAGGAACACCAGTGGCGAAGGCGGCTTGCTGGACGACAACTGACGCTGAGGCGCGAAAGCGTGGGGAGCAAA
>MG|3|V4|F|14|89.43|Firmicutes|Clostridia|Clostridiales|Ruminococcaceae|Ruminococcus|sp.|
CATAGGGGGCAAGCGTTATCCGGATTTATTGGGTGTAAAGGGTGCGTAGACGGAGAAACAAGTTGGTTGTGAAATCCCTCGGCTCAACTGAGGAACTGCAACCAAAACTATTTCCCTTGAGTGTCGGAGGGGAAAGTGGAATTCCTAGTGTAGCGGTGAAATGCGTAGATATTAGGAGGAACACCAGTGGCGAAGGCGGCTTACTGGACAGTAACTGACGTTGAGGCTCGAAAGCGTGGGGAGCAAA
>MG|3|V4|R|11|97.56|Firmicutes|Clostridia|Clostridiales|Ruminococcaceae|Ruminococcus / [Ruminococcus]|sp.|
TTGCTCCCCACGCTTTCGAGCCTCAACGTCAGTTACTGTCCAGTAAGCCGCCTTCGCCACTGGTGTTCCTCCTAATATCTACGCATTTCACCGCTACACTAGGAATTCCACTTACCTCTCCAGCACTCTAGATAAACAGTTTCCAAAGCAGTCCCGGGGTTGAGCCCCGGGCTTTCACTTCAGACTTGCCTATCCGTCTACGCTCCCTTTACACCCAGTAAATCCGGACAACGCTTGTCACCTACG
>MG|3|V4|F|46|96.75|Firmicutes|Clostridia|Clostridiales|Ruminococcaceae|Ruminococcus|lactaris|
CGTAGGGGGCAAGCGTTATCCGGATTTACTGGGTGTAAAGGGAGCGTAGACGGCGAAGCAAGTCTGGTGTGAAAACCCGGGGCTCAACCCCGGGCCTGCATTGGAAACTGTTTTGCTCGAGTGCCGGAGAGGTAAGCGGAATTCCTAGTGTAGCGGTGAAATGCGTAGATATTAGGAGGAACACCAGTGGCGAAGGCGGCTTACTGGACGGTAACTGACGTTGAGGCTCGAAAGCGTGGGGAGCAA
>MG|3|V4|F|27|96.73|Firmicutes|Clostridia|Clostridiales|Ruminococcaceae|Ruminococcus|sp.|
CGTATGGTGCAAGCGTTATCCGGATTTACTGGGTGTAAAGGGAGCGTAGACGGAAGAGCAAGTCTGGAGTGAAAGCCCGGGGCTCAACCCCGGGACTGCTTTGGAAACTGTTTATCTAGAGTGCCGGAGAGGCAAGCGGAATTCCTAGTGTAGCGGTGAAATGCGTAGATATTAGGAGGAACACCAGTGGCGAAGGCGGCTTGCTGGACGGTAACTGACGTTGAGGCTCGAAAGCGTGGGGAGCAA
>MG|3|V4|F|10|95.51|Firmicutes|Clostridia|Clostridiales|Ruminococcaceae|Ruminococcus|sp.|
CGTATGGTGCAAGCGTTATCCGGATTTACTGGGTGTAAAGGGAGCGTAGACGGATAGGCAAGTCTGAAGTGAAAGCCCGGGGCTCAACCCCGGGACTGCTTTGGAAACTGTTTATCTAGAGTGCTGGAGAGGTAAGTGGAATTCCTAGTGTAGCGGTGAAATGCGTAGATATTGGGAGGAACACCAGTGGCGAAGGCGGCTTTCTGGACGACAACTGACGCTGAGGCGCGAAAGTGTGGGGAGCAA
>MG|3|V4|F|16|95.92|Firmicutes|Clostridia|Clostridiales|Ruminococcaceae|Ruminococcus|sp.|
CGTATGGTGCAAGCGTTATCCGGATTTACTGGGTGTAAAGGGAGCGTAGACGGAGCAGCAAGTCTGGAGTGAAAACCCGGGGCTCAACCCCGGGACTGCTTTGGAAACTGTTGTTCTAGAGTGCTGGAGAGGTAAGTGGAATTCCTAGTGTAGCGGTGAAATGCGTAGATATTAGGAGGAACACCGGTGGCGAAGGCGGCTTACTGGACGACAACTGACGCTGAGGCTCGAAAGCGTGGGGAGCAA
>MG|3|V4|R|19|96.75|Firmicutes|Clostridia|Clostridiales|Ruminococcaceae|Ruminococcus|lactaris|
TTGCTCCCCACGCTTTCGAGCCTCAACGTCAGTTACCGTCCAGTAAGCCGCCTTCGCCACTGGTGTTCCTCCTAATATCTACGCATTTCACCGCTACACTAGGAATTCCGCTTACCTCTCCGGCACTCGAGCAAAACAGTTTCCAATGCAGGCCCGGGGTTGAGCCCCGGGTTTTCACACCAGACTTGCTTCGCCGTCTACGCTCCCTTTACACCCAGTAAATCCGGATAACGCTTGCCCCCTACG
>MG|3|V4|F|15|92.71|Firmicutes|Clostridia|Clostridiales|Ruminococcaceae|Papillibacter|cinnamivorans|
CGTAGGTTGCAAGCGTTGTCCGGATTTACTGGGTGTAAAGGGCGTGTAGGCGGAGCTGCAAGTCAGATGTGAAATCCCGGGGCTCAACCCCGGAACTGCATTTGAAACTGTAGCCTTGAGTATCGGAGAGGCAAGCGGAATTCCTAGTGTAGCGGTGAAATGCGTAGATATTAGGAGGAACACCAGTGGCGAAGGCGGCTTGCTGGACGACAACTGACGCTGAGGCGCGAAAGCGTGGGGAGCAA
>MG|3|V4|R|25|91.94|Firmicutes|Clostridia|Clostridiales|Ruminococcaceae|Ruminiclostridium|thermocellum|
TTGCTCCCCACACTTTCGCGCCTCAGCGTCAGTTGTCGTCCAGAAAGCCGCCTTCGCCACTGGTGTTCCTCCTAATATCTACGCATTTCACCGCTACACTAGGAATTCCGCTTTCCTCTCCGATACTCAAGAATAACAGTTTCAATCGCAGCTCCGAGGTTAAGCCTCGGCATTTCACGACTGACTTGCTATCCCGCCTACGCGCCCTTTACACCCAGTAAATCCGGACAACGCTTGCCACCTACG
>MG|3|V4|F|15|92.21|Firmicutes|Clostridia|Clostridiales|Ruminococcaceae|Acetivibrio|cellulolyticus|
CGTAGGTTGCAAGCGTTGTCCGGATTTACTGGGTGTAAAGGGCGTGTAGGCGGAGCTGCAAGTCAGATGTGAAATCCCGGGGCTCAACCCCGGAACTGCATTTGAAACTGTAGCCCTTGAGTATCGGAGAGGAAAGCGGAATTCCCAGTGTAGCGGTGAAATGCGTAGATATTGGGAGGAACACCAGTGGCGAAGGCGGCTTTCTGGACGACAACTGACGCTGAGGCGCGAAAGTGTGGGGAGCAA
>MG|3|V4|F|41|96.73|Firmicutes|Clostridia|Clostridiales|Ruminococcaceae|Ruminococcus|sp.|
CGTATGGTGCAAGCGTTATCCGGATTTACTGGGTGTAAAGGGAGCGTAGACGGATAGGCAAGTCTGGAGTGAAAGCCCGGGGCTCAACCCCGGGACTGCTTTGGAAACTGTTTATCTAGAGTGCTGGAGAGGTAAGTGGAATTCCTAGTGTAGCGGTGAAATGCGTAGATATTAGGAGGAACACCAGTGGCGAAGGCGGCTTGCTGGACGACAACTGACGCTGAGGCGCGAAAGCGTGGGGAGCAAA
>MG|3|V4|R|16|96.73|Firmicutes|Clostridia|Clostridiales|Ruminococcaceae|Ruminococcus|sp.|
TTGCTCCCCACGCTTTCGCGCCTCAGCGTCAGTTGTCGTCCAGCAAGCCGCCTTCGCCACTGGTGTTCCTCCTAATATCTACGCATTTCACCGCTACACTAGGAATTCCACTTACCTCTCCAGCACTCTAGATAAACAGTTTCCAAAGCAGTCCCGGGGTTGAGCCCCGGGCTTTCACTCCAGACTTGCCTATCCGTCTACGCTCCCTTTACACCCAGTAAATCCGGATAACGCTTGCACCATACG
>MG|3|V4|F|61|90.24|Firmicutes|Clostridia|Clostridiales|Ruminococcaceae|Ruminococcus|flavefaciens|
CGTAGGATGCAAGCGTTATCCGGATTTACTGGGTGTAAAGGGAGCGCAGGCGGGACTTCAAGTTGGATGTGAAATACCGGGGCTCAACCCCGGAGCTGCATCCAAAACTGTAGTTCTTGAGTGGAGTAGAGGCAAGCGGAATTCCGAGTGTAGCGGTGAAATGCGTAGATATTCGGAGGAACACCAGTGGCGAAGGCGGCTTGCTGGGCTCTAACTGACGCTGAGGCTCGAAAGTGTGGGGAGCAA
>MG|3|V4|F|34|96.33|Firmicutes|Clostridia|Clostridiales|Ruminococcaceae|Ruminococcus|sp.|
CGTATGGTGCAAGCGTTATCCGGATTTACTGGGTGTAAAGGGAGCGTAGACGGATAGGCAAGTCTGGAGTGAAAGCCCGGGGCTCAACCCCGGGACTGCTTTGGAAACTGTTTATCTAGAGTGCTGGAGAGGTAAGTGGAATTCCTAGTGTAGCGGTGAAATGCGTAGATATTAGGAGGAACACCAGTGGCGAAGGCGACTTTCTGGACGATAACTGACATTGAGGCACGAAAGTGTGGGGAGCAA
>MG|3|V4|F|33|92.68|Firmicutes|Clostridia|Clostridiales|Ruminococcaceae|Ruminococcus|lactaris|
CGTAGGTTGCAAGCGTTGTCCGGATTTACTGGGTGTAAAGGGCGTGTAGGCGGAGCTGCAAGTCAGATGTGAAATCCCGGGGCTCAACCCCGGAACTGCATTTGAAACTGTAGCCCTTGAGTATCGGAGAGGCAAGCGGAATTCCTAGTGTAGCGGTGAAATGCGTAGATATTAGGAGGAACACCAGTGGCGAAGGCGGCTTACTGGACGGTAACTGACGTTGAGGCTCGAAAGCGTGGGGAGCAA
>MG|3|V4|F|21|93.12|Firmicutes|Clostridia|Clostridiales|Ruminococcaceae|Papillibacter|cinnamivorans|
CGTAGGTGGCAAGCGTTGTCCGGATTTACTGGGTGTAAAGGGCGTGTAGGCGGAGCTGCAAGTCAGATGTGAAATCCCGGGGCTCAACCCCGGAACTGCATTTGAAACTGTAGCCCTTGAGTATCGGAGAGGCAAGCGGAATTCCTAGTGTAGCGGTGAAATGCGTAGATATTAGGAGGAACACCAGTGGCGAAGGCGGCTTGCTGGACGACAACTGACGCTGAGGCGCGAAAGCGTGGGGAGCAA
>MG|3|V4|R|19|90.69|Firmicutes|Clostridia|Clostridiales|Ruminococcaceae|Ruminococcus|flavefaciens|
TTGCTCCCCACACTTTCGAGCCTCAGCGTCAGTTAGAGCCCAGCAAGCCGCCTTCGCCACTGGTGTTCCTCCGAATATCTACGCATTTCACCGCTACACTCGGAATTCCGCTTGCCTCTACTCCACTCAAGAACTACAGTTTTGGATGCAGCTCCGCAGTTAAGCTGCGGTATTTCACACCCAACTTGCAGTCCCGCCTGCGCTCCCTTTACACCCAGTAATTCCGGATAACGCTCGCATCCTACGT
>MG|3|V4|F|174|90.24|Firmicutes|Clostridia|Clostridiales|Ruminococcaceae|Ruminococcus|flavefaciens|
CGTAGGATGCGAGCGTTATCCGGAATTACTGGGTGTAAAGGGAGCGCAGGCGGGACTGCAAGTTGGATGTGAAATACCGCAGCTTAACTGCGGAGCTGCATCCAAAACTGTAGTTCTTGAGTGGAGTAGAGGCAAGCGGAATTCCGAGTGTAGCGGTGAAATGCGTAGATATTCGGAGGAACACCAGTGGCGAAGGCGGCTTGCTGGGCTCTAACTGACGCTGAGGCTCGAAAGTGTGGGGAGCAA
>MG|3|V4|F|11|95.1|Firmicutes|Clostridia|Clostridiales|Ruminococcaceae|Ruminococcus|sp.|
CGTATGGTGCAAGCGTTATCCGGATTTACTGGGTGTAAAGGGAGCGTAGACGGATAGGCAAGTCTGAAGTGAAAGCCCGGGGCTCAACCCCGGGACTGCTTTGGAAACTGTTTATCTAGAGTGCTGGAGAGGTAAGTGGAATTCCTAGTGTAGCGGTGAAATGCGTAGATATTCGGAGGAACACCGGTGGCGAAGGCGGCCAACTGGGCTTTAACTGACGCTGAGGCTCGAAAGTGTGGGGAGCAA
>MG|3|V4|R|11|92.68|Firmicutes|Clostridia|Clostridiales|Ruminococcaceae|Ruminococcus|lactaris|
TTGCTCCCCACGCTTTCGAGCCTCAACGTCAGTTACCGTCCAGTAAGCCGCCTTCGCCACTGGTGTTCCTCCTAATATCTACGCATTTCACCGCTACACTAGGAATTCCGCTTGCCTCTCCGATACTCAAGGGCTACAGTTTCAAATGCAGTTCCGGGGTTGAGCCCCGGGATTTCACATCTGACTTGCAGCTCCGCCTACACGCCCTTTACACCCAGTAAATCCGGACAACGCTTGCAACCTACG
>MG|3|V4|R|11|96.34|Firmicutes|Clostridia|Clostridiales|Ruminococcaceae|Ruminococcus|sp.|
TTGCTCCCCACGCTTTCGAGCCTCAACGTCAGTTACCGTCCAGTAAGCCGCCTTCGCCACCGGTGTTCCTCCTAATATCTACGCATTTCACCGCTACACTAGGAATTCCGCTTACCCCTCCGGTACTCAAGCAGTACAGTTTCCAAAGCAGTTCCGCAGTTGAGCCGCGGGCTTTCACTTCAGACTTGCACTGCCGTCTACGCTCCCTTTACACCCAGTAAATCCGGATAACGCTTGCACCATACG
>MG|3|V4|F|13|91.5|Firmicutes|Clostridia|Clostridiales|Ruminococcaceae|Papillibacter|cinnamivorans|
CGTAGGTGACAAGCGTTGTCCGGATTTACTGGGTGTAAAGGGCGCGTAGGCGGACCGGCAAGTCAGGAGTGAAATACCGGGGCTCAACCCCGGGGCTGCTTTTGAAACTGTAGCCCTTGAGTATCGGAGAGGCAAGCGGAATTCCTAGTGTAGCGGTGAAATGCGTAGATATTAGGAGGAACACCAGTGGCGAAGGCGGCTTGCTGGACGACAACTGACGCTGAGGCGCGAAAGCGTGGGGAGCAA
>MG|3|V4|F|15|93.9|Firmicutes|Clostridia|Clostridiales|Ruminococcaceae|Ruminiclostridium|leptum|
CGTAGGGAGCGAGCGTTGTCCGGATTTACTGGGTGTAAAGGGTGCGCAGGCGGCCAGGCAAGTCAGGCGTGAAAACTGTGGGCTTAACCCGCAGACTGCGTTTGAAACTGCATGGCTTGAGTGAAGTAGAGGCAGGCGGAATTCCCGGTGTAGCGGTGAAATGCGTAGAGATCGGGAGGAACACCAGTGGCGAAGGCGGCCTGCTGGGCTTTAACTGACGCTCAGGCACGAAAGCATGGGTAGCAA
>MG|3|V4|F|10|97.95|Firmicutes|Clostridia|Clostridiales|Ruminococcaceae|Ruminococcus / [Ruminococcus]|sp.|
CGTATGGTGCAAGCGTTATCCGGATTTACTGGGTGTAAAGGGAGCGTAGACGGATAGGCAAGTCTGGAGTGAAAACCCGGGGCTCAACCCCGGGACTGCTTTGGAAACTGTTTATCTAGAGTGCTGGAGAGGTAAGTGGAATTCCTAGTGTAGCGGTGAAATGCGTAGATATTAGGAGGAACACCAGTGGCGAAGGCGGCTTACTGGACAGTAACTGACGTTGAGGCTCGAAAGCATGGGTAGCGA
>MG|3|V4|F|13|89.07|Firmicutes|Clostridia|Clostridiales|Ruminococcaceae|Ruminiclostridium|thermocellum|
CGTAGGGAGCAAGCGTTGTCCGGATTTATTGGGTGTAAAGGGTGCGTAGACGGGGAAGCAAGTTAGTTGTGAAATCCCTCGGCTTAACTGAGGAACTGCAACTAAAACTACTACTCTTGAGTGCTGGAGAGGAAAGTGGAATTCCTAGTGTAGCGGTGAAATGCGTAGATATTAGGAGGAACACCAGTGGCGAAGGCGGCTTACTGGACAGTAACTGACGTTGAGGCTCGAAAGCGTGGGGAGCAA
>MG|3|V4|F|14|94.35|Firmicutes|Clostridia|Clostridiales|Ruminococcaceae|Ruminiclostridium|thermocellum|
CGTAGGTGGCAAGCGTTGTCCGGATTTACTGGGTGTAAAGGGCGCGTAGGCGGATGAGCAAGTCAGATGTGAAATACCGGGGCTTAACCTCGGGGCTGCATTTGAAACTGTTCACCTTGAGTGCCGGAGAGGAAAGCGGAATTCCTAGTGTAGCGGTGAAATGCGTAGATATTAGGAGGAACACCAGTGGCGAAGGCGGCTTTCTGGACGGTAACTGACGCTGAGGCGCGAAAGTGTGGGGAGCAA
>MG|3|V4|F|26|94.74|Firmicutes|Clostridia|Clostridiales|Ruminococcaceae|Ruminiclostridium|thermocellum|
CGTAGGTGGCGAGCGTTGTCCGGATTTACTGGGTGTAAAGGGCGCGTAGGCGGGTCGGCAAGTCAGATGTGAAATACCGGGGCTTAACTCCGGGGCTGCATTTGAAACTGTCGGTCTTGAGTGCCGGAGAGGAAAGCGGAATTCCTAGTGTAGCGGTGAAATGCGTAGATATTAGGAGGAACACCAGTGGCGAAGGCGGCTTTCTGGACGGTAACTGACGCTGAGGCGCGAAAGTGTGGGGAGCAAA
>MG|3|V4|F|93|91.46|Firmicutes|Clostridia|Clostridiales|Ruminococcaceae|Ruminococcus|flavefaciens|
CGTAGGATGCAAGCGTTGTCCGGAATTACTGGGTGTAAAGGGAGCGCAGGCGGGACTGCAAGTTGGATGTGAAATACCGGGGCTCAACCCCGGAGCTGCATCCAAAACTGTAGTTCTTGAGTGAAGTAGAGGTAGGCGGAATTCCGAGTGTAGCGGTGAAATGCGTAGATATTCGGAGGAACACCAGTGGCGAAGGCGGCCTACTGGGCTTTAACTGACGCTGAGGCTCGAAAGTGTGGGGAGCAA
>MG|3|V4|F|11|94.78|Firmicutes|Clostridia|Clostridiales|Ruminococcaceae|Ruminiclostridium|thermocellum|
CGTAGGTGGCAAGCGTTGTCCGGATTTACTGGGTGTAAAGGGCGCGTAGGCGGATGAGCAAGTCAGATGTGAAATACCGGGGCTTAACCCCGGGGCTGCATTTGAAACTGTTCACCTTGAGTGCCGGAGAGGAAAGCGGAATTCCTAGTGTAGCGGTGAAATGCGTAGATATTAGGAGGAACACCAGTGGCGAAGGCGGCTTTCTGGACGGTAACTGACGCTGAGGCGCGAAAGTGTGGGGAGCAAA
>MG|3|V4|R|12|94.72|Firmicutes|Clostridia|Clostridiales|Ruminococcaceae|Ruminiclostridium|thermocellum|
TTGCTCCCCACACTTTCGCGCCTCAGCGTCAGTTACCGTCCAGAAAGCCGCCTTCGCCACTGGTGTTCCTCCTAATATCTACGCATTTCACCGCTACACTAGGAATTCCGCTTTCCTCTCCGGCACTCAAGACCGACAGTTTCAAATGCAGCCCCGGAGTTAAGCCCCGGTATTTCACATCTGACTTGCCGACCCGCCTACGCGCCCTTTACACCCAGTAAATCCGGACAACGCTCGCCACCTACG
>MG|3|V4|F|30|92.62|Firmicutes|Clostridia|Clostridiales|Ruminococcaceae|Acetivibrio|cellulolyticus|
CGTAGGTTGCAAGCGTTGTCCGGATTTACTGGGTGTAAAGGGCGTGTAGGCGGAGCTGCAAGTCAGATGTGAAATCCCGGGGCTCAACCCCGGAACTGCATTTGAAACTGTAGCCCTTGAGTATCGGAGAGGCAAGCGGAATTCCTAGTGTAGCGGTGAAATGCGTAGATATTAGGAGGAACACCAGTGGCGAAGGCGACTTTCTGGACAGTAACTGACGTTGAGGCACGAAAGTGTGGGGAGCAA
>MG|3|V4|R|19|90.24|Firmicutes|Clostridia|Clostridiales|Ruminococcaceae|Ruminococcus|flavefaciens|
TTGCTCCCCACACTTTCGAGCCTCAGCGTCAGTTAGAGCCCAGCAAGCCGCCTTCGCCACTGGTGTTCCTCCGAATATCTACGCATTTCACCGCTACACTCGGAATTCCGCTTGCCTCTACTCCACTCAAGAACTACAGTTTTGGATGCAGCTCCGGGGTTGAGCCCCGGTATTTCACATCCAACTTGAAGTCCCGCCTGCGCTCCCTTTACACCCAGTAAATCCGGATAACGCTTGCATCCTACG
>MG|3|V4|R|11|91.53|Firmicutes|Clostridia|Clostridiales|Ruminococcaceae|Ruminiclostridium|thermocellum|
TTGCTCCCCACACTTTCGCGCCTCAGCGTCAGTTGTCGTCCAGAAAGCCGCCTTCGCCACTGGTGTTCCTCCTAATATCTACGCATTTCACCGCTACACTAGGAATTCCGCTTTCCTCTCCGATACTCAAGACTGTCAGTTTCAATCGCAGCCCCGGGGTTAAGCCCCGGTATTTCACGACTGACTTGACAGCCCGCCTACGCGCCCTTTACACCCAGTAAATCCGGACAACGCTTGTCACCTACG
>MG|3|V4|F|12|95.51|Firmicutes|Clostridia|Clostridiales|Ruminococcaceae|Ruminococcus|sp.|
CGTATGGTGCAAGCGTTATCCGGATTTACTGGGTGTAAAGGGAGCGTAGACGGATAGGCAAGTCTGGAGTGAAAGCCCGGGGCTCAACCCCGGGATTGCTTTGGAAACTGTGTAGCTGGAGTACCGGAGAGGCAAGTGGAATTCCTAGTGTAGCGGTGAAATGCGTAGATATTAGGAGGAACACCAGTGGCGAAGGCGGCTTGCTGGACGGTAACTGACGTTGAGGCTCGAAAGCGTGGGGAGCAA
>MG|3|V4|R|28|92.74|Firmicutes|Clostridia|Clostridiales|Ruminococcaceae|Papillibacter|cinnamivorans|
TTTGCTCCCCACGCTTTCGCGCCTCAGCGTCAGTTGTCGTCCAGCAAGCCGCCTTCGCCACTGGTGTTCCTCCTAATATCTACGCATTTCACCGCTACACTAGGAATTCCGCTTGCCTCTCCGATACTCAAGGGCTACAGTTTCAAATGCAGTTCCGGGGTTGAGCCCCGGGATTTCACATCTGACTTGCAGCTCCGCCTACACGCCCTTTACACCCAGTAAATCCGGACAACGCTTGCAACCTACG
>MG|3|V4|R|27|88.31|Firmicutes|Clostridia|Clostridiales|Ruminococcaceae|Ruminiclostridium|thermocellum|
TTGCTCCCCACACTTTCGTGCCTCAACGTCAGTTACTGTCCAGAAAGTCGCCTTCGCCACTGGTGTTCCTCCTAATATCTACGCATTTCACCGCTACACTAGGAATTCCACTTTCCTCTCCAGCACTCAAGAGTAGTAGTTTTTAGTTGCAGTTCCTCAGTTAAGCCGAGGGATTTCACAACTAACTTGCTTCCCCGTCTACGCACCCTTTACACCCAATAAATCCGGACAACGCTTGCTCCCTACG
>MG|3|V4|R|73|90.24|Firmicutes|Clostridia|Clostridiales|Ruminococcaceae|Ruminococcus|flavefaciens|
TTGCTCCCCACACTTTCGAGCCTCAGCGTCAGTTAGAGCCCAGCAAGCCGCCTTCGCCACTGGTGTTCCTCCGAATATCTACGCATTTCACCGCTACACTCGGAATTCCGCTTGCCTCTACTCCACTCAAGAACTACAGTTTTGGATGCAGCTCCGCAGTTAAGCTGCGGTATTTCACATCCAACTTGCAGTCCCGCCTGCGCTCCCTTTACACCCAGTAATTCCGGATAACGCTCGCATCCTACG
>MG|3|V4|F|27|92.71|Firmicutes|Clostridia|Clostridiales|Ruminococcaceae|Papillibacter|cinnamivorans|
CGTAGGTGACAAGCGTTGTCCGGATTTACTGGGTGTAAAGGGCGTGTAGGCGGAGCTGCAAGTCAGATGTGAAATCCCGGGGCTCAACCCCGGAACTGCATTTGAAACTGTAGCCCTTGAGTATCGGAGAGGCAAGCGGAATTCCTAGTGTAGCGGTGAAATGCGTAGATATTAGGAGGAACACCAGTGGCGAAGGCGGCTTGCTGGACGACAACTGACGCTGAGGCGCGAAAGCGTGGGGAGCAA
>MG|3|V4|F|10|92.37|Firmicutes|Clostridia|Clostridiales|Ruminococcaceae|Papillibacter|cinnamivorans|
CGTATGGTGCAAGCGTTGTCCGGATTTACTGGGTGTAAAGGGCGTGTAGGCGGAGCTGCAAGTCAGATGTGAAATCCCGGGGCTCAACCCCGGAACTGCATTTGAAACTGTAGCCCTTGAGTATCGGAGAGGCAAGCGGAATTCCTAGTGTAGCGGTGAAATGCGTAGATATTAGGAGGAACACCAGTGGCGAAGGCGGCTTGCTGGACGACAACTGACGCTGAGGCGCGAAAGCGTGGGGAGCAAA
>MG|3|V4|F|11|95.92|Firmicutes|Clostridia|Clostridiales|Ruminococcaceae|Ruminococcus|sp.|
CGTATGGTGCAAGCGTTATCCGGATTTACTGGGTGTAAAGGGAGCGTAGACGGATAGGCAAGTCTGAAGTGAAAGCCCGGGGCTCAACCCCGGGACTGCTTTGGAAACTGTTTATCTAGAGTGCTGGAGAGGTAAGTGGAATTCCTAGTGTAGCGGTGAAATGCGTAGATATTAGGAGGAACACCAGTGGCGAAGGCGACTTTCTGGACGATAACTGACATTGAGGCACGAAAGTGTGGGGAGCAA
>MG|3|V4|F|10|96.73|Firmicutes|Clostridia|Clostridiales|Ruminococcaceae|Ruminococcus|sp.|
CGTATGGTGCAAGCGTTATCCGGATTTACTGGGTGTAAAGGGAGCGTAGACGGATAGGCAAGTCTGGAGTGAAAACCCGGGGCTCAACCCCGGGACTGCTTTGGAAACTGTTTATCTAGAGTGCTGGAGAGGTAAGTGGAATTCCTAGTGTAGCGGTGAAATGCGTAGATATTAGGAGGAACACCAGTGGCGAAGGCGACTTTCTGGACAGTTACTGACGTTGAGGCACGAAAGTGTGGGGAGCAA
>MG|3|V4|F|20|87.95|Firmicutes|Clostridia|Clostridiales|Ruminococcaceae|Ruminiclostridium|thermocellum|
CGTAGGGAGCAAGCGTTGTCCGGATTTATTGGGTGTAAAGGGTGCGTAGACGGGGGAAGCAAGTTAGTTGTGAAATCCCTCGGCTTAACTGAGGAACTGCAACTAAAAACTACTACTCTTGAGTGCTGGAGAGGAAAGTGGAATTCCTAGTGTAGCGGTGAAATGCGTAGATATTAGGAGGAACACCAGTGGCGAAGGCGACTTTCTGGACAGTAACTGACGTTGAGGCACGAAAGTGTGGGGAGCAA
>MG|3|V4|F|62|96.73|Firmicutes|Clostridia|Clostridiales|Ruminococcaceae|Ruminococcus|sp.|
CGTATGGTGCAAGCGTTATCCGGATTTACTGGGTGTAAAGGGAGCGTAGACGGATAGGCAAGTCTGAAGTGAAAGCCCGGGGCTCAACCCCGGGACTGCTTTGGAAACTGTTTATCTAGAGTGCTGGAGAGGTAAGTGGAATTCCTAGTGTAGCGGTGAAATGCGTAGATATTAGGAGGAACACCGGTGGCGAAGGCGGCTTACTGGACGACAACTGACGCTGAGGCTCGAAAGCGTGGGGAGCAA
>MG|3|V4|F|12|96.73|Firmicutes|Clostridia|Clostridiales|Ruminococcaceae|Ruminococcus|sp.|
CGTATGGTGCAAGCGTTATCCGGATTTACTGGGTGTAAAGGGAGCGTAGACGGATAGGCAAGTCTGAAGTGAAAGCCCGGGGCTCAACCCCGGGACTGCTTTGGAAACTGTTTATCTAGAGTGCTGGAGAGGTAAGTGGAATTCCTAGTGTAGCGGTGAAATGCGTAGATATTAGGAGGAACACCAGTGGCGAAGGCGACTTTCTGGACAGTTACTGACGTTGAGGCACGAAAGTGTGGGGAGCAA
>MG|3|V4|R|309|92.71|Firmicutes|Clostridia|Clostridiales|Ruminococcaceae|Papillibacter|cinnamivorans|
TTGCTCCCCACGCTTTCGCGCCTCAGCGTCAGTTGTCGTCCAGCAAGCCGCCTTCGCCACTGGTGTTCCTCCTAATATCTACGCATTTCACCGCTACACTAGGAATTCCGCTTGCCTCTCCGATACTCAAGGGCTACAGTTTCAAATGCAGTTCCGGGGTTGAGCCCCGGGATTTCACATCTGACTTGCAGCTCCGCCTACACGCCCTTTACACCCAGTAAATCCGGACAACGCTTGCAACCTACG
>MG|3|V4|F|23|92.62|Firmicutes|Clostridia|Clostridiales|Ruminococcaceae|Acetivibrio|cellulolyticus|
CGTAGGTTGCAAGCGTTGTCCGGATTTACTGGGTGTAAAGGGCGTGTAGGCGGAGCTGCAAGTCAGATGTGAAATCCCGGGGCTCAACCCCGGAACTGCATTTGAAACTGTAGCCCTTGAGTATCGGAGAGGCAAGCGGAATTCCTAGTGTAGCGGTGAAATGCGTAGATATTAGGAGGAACACCAGTGGCGAAGGCGGCTTGCTGGACGGTAACTGACGTTGAGGCTCGAAAGCGTGGGGAGCAA
>MG|3|V4|F|13|88.31|Firmicutes|Clostridia|Clostridiales|Ruminococcaceae|Ruminiclostridium|thermocellum|
CGTAGGGAGCAAGCGTTGTCCGGATTTATTGGGTGTAAAGGGTGCGTAGACGGGGGAAGCAAGTTAGTTGTGAAATCCCTCGGCTTAACTGAGGAACTGCAACTAAAACTACTACTCTTGAGTGCTGGAGAGGAAAGTGGAATTCCTAGTGTAGCGGTGAAATGCGTAGATATTAGGAGGAACACCAGTGGCGAAGGCGACTTTCTGGACAGTAACTGACGTTGAGGCACGAAAGTGTGGGGAGCAA
>MG|3|V4|F|10|91.09|Firmicutes|Clostridia|Clostridiales|Ruminococcaceae|Papillibacter|cinnamivorans|
CGTAGGTGACAAGCGTTGTCCGGATTTACTGGGTGTAAAGGGCGCGTAGGCGGACCGGCAAGTCAGGAGTGAAATACCGGGGCTCAACCCCGGGGCTGCTTTTGAAACTGTCGGCCTTGAGTATCGGAGAGGCAAGCGGAATTCCTAGTGTAGCGGTGAAATGCGTAGATATTAGGAGGAACACCAGTGGCGAAGGCGGCTTGCTGGACGACAACTGACGCTGAGGCGCGAAAGCGTGGGGAGCAA
>MG|3|V4|R|13|97.96|Firmicutes|Clostridia|Clostridiales|Ruminococcaceae|Ruminococcus / [Ruminococcus]|sp.|
TTGCTCCCCACGCTTTCGAGCCTCAACGTCAGTTACTGTCCAGTAAGCCGCCTTCGCCACTGGTGTTCCTCCTAATATCTACGCATTTCACCGCTACACTAGGAATTCCACTTACCTCTCCAGCACTCTAGATAAACAGTTTCCAAAGCAGTCCCGGGGTTGAGCCCCGGGCTTTCACTTCAGACTTGCCTATCCGTCTACGCTCCCTTTACACCCAGTAAATCCGGATAACGCTTGCCCCCTACG
>MG|3|V4|F|87|93.03|Firmicutes|Clostridia|Clostridiales|Ruminococcaceae|Acetivibrio|cellulolyticus|
CGTAGGTTGCAAGCGTTGTCCGGATTTACTGGGTGTAAAGGGCGTGTAGGCGGAGCTGCAAGTCAGATGTGAAATCCCGGGGCTCAACCCCGGAACTGCATTTGAAACTGTAGCCCTTGAGTATCGGAGAGGCAAGCGGAATTCCTAGTGTAGCGGTGAAATGCGTAGATATTAGGAGGAACACCAGTGGCGAAGGCGGCTTACTGGACAGTAACTGACGTTGAGGCTCGAAAGCGTGGGGAGCAAA
>MG|3|V4|F|38|88.35|Firmicutes|Clostridia|Clostridiales|Ruminococcaceae|Ruminiclostridium|thermocellum|
CGTAGGGAGCAAGCGTTGTCCGGATTTATTGGGTGTAAAGGGTGCGTAGACGGGGAAGCAAGTTAGTTGTGAAATCCCTCGGCTTAACTGAGGAACTGCAACTAAAAACTACTACTCTTGAGTGCTGGAGAGGAAAGTGGAATTCCTAGTGTAGCGGTGAAATGCGTAGATATTAGGAGGAACACCAGTGGCGAAGGCGACTTTCTGGACAGTAACTGACGTTGAGGCACGAAAGTGTGGGGAGCAAA
>MG|3|V4|F|10|92.34|Firmicutes|Clostridia|Clostridiales|Ruminococcaceae|Papillibacter|cinnamivorans|
CGTAGGTTGCAAGCGTTGTCCGGATTTACTGGGTGTAAAGGGCGTGTAGGCGGAGCTGCAAGTCAGATGTGAAATCCCGGGGCTCAACCCCGGAACTGCATTTGAAACTGTAGCCCTTGAGTATCGGAGAGGCAAGCGGAATTCCTAGTGTAGCGGTGAAATGCGTAGATATTAGGAGGAACACCAGTGGCGAAGGCGGCTTGCTGGACGACAACTGACGCTGAGGCGCGAAAGCGTGGGAGCAAA
>MG|3|V4|F|12|95.93|Firmicutes|Clostridia|Clostridiales|Ruminococcaceae|Ruminococcus|lactaris|
CGTATGGTGCAAGCGTTATCCGGATTTACTGGGTGTAAAGGGAGCGTAGACGGCGAAGCAAGTCTGGTGTGAAAACCCGGGGCTCAACCCCGGGCCTGCATTGGAAACTGTTTTGCTTGAGTGCCGGAGAGGTAAGCGGAATTCCTAGTGTAGCGGTGAAATGCGTAGATATTAGGAGGAACACCAGTGGCGAAGGCGGCTTACTGGACGGTAACTGACGTTGAGGCTCGAAAGCGTGGGGAGCAA
>MG|3|V4|R|10|96.33|Firmicutes|Clostridia|Clostridiales|Ruminococcaceae|Ruminococcus|sp.|
TTGCTCCCCACACTTTCGTGCCTCAATGTCAGTTATCGTCCAGAAAGTCGCCTTCGCCACTGGTGTTCCTCCTAATATCTACGCATTTCACCGCTACACTAGGAATTCCACTTACCTCTCCAGCACTCTAGATAAACAGTTTCCAAAGCAGTCCCGGGGTTGAGCCCCGGGCTTTCACTCCAGACTTGCCTATCCGTCTACGCTCCCTTTACACCCAGTAAATCCGGATAACGCTTGCACCATACG
>MG|3|V4|F|14|92.31|Firmicutes|Clostridia|Clostridiales|Ruminococcaceae|Papillibacter|cinnamivorans|
CGTAGGTTGCAAGCGTTGTCCGGATTTACTGGGTGTAAAGGGCGTGTAGGCGGAGCTGCAAGTCAGATGTGAAATCCCGGGGCTCAACCCCGGAACTGCATTTGAAACTGTAGCCCTTGAGTATCGGAGAGGCAAGCGGAATTCCTAGTGTAGCGGTGAAATGCGTAGATATTAGGAGGAACACCAGTGGCGAAGGCGGCTTGCTGGACGACAACTGACGCTGAGGCTCGAAAGCGTGGGGAGCAA
>MG|3|V4|R|33|93.03|Firmicutes|Clostridia|Clostridiales|Ruminococcaceae|Acetivibrio|cellulolyticus|
TTGCTCCCCACGCTTTCGAGCCTCAACGTCAGTTACTGTCCAGTAAGCCGCCTTCGCCACTGGTGTTCCTCCTAATATCTACGCATTTCACCGCTACACTAGGAATTCCGCTTGCCTCTCCGATACTCAAGGGCTACAGTTTCAAATGCAGTTCCGGGGTTGAGCCCCGGGATTTCACATCTGACTTGCAGCTCCGCCTACACGCCCTTTACACCCAGTAAATCCGGACAACGCTTGCAACCTACG
>MG|3|V4|R|13|96.73|Firmicutes|Clostridia|Clostridiales|Ruminococcaceae|Ruminococcus|sp.|
TTGCTCCCCACGCTTTCGAGCCTCAACGTCAGTTACCGTCCAGCAAGCCGCCTTCGCCACTGGTGTTCCTCCTAATATCTACGCATTTCACCGCTACACTAGGAATTCCGCTTGCCTCTCCGGCACTCTAGATAAACAGTTTCCAAAGCAGTCCCGGGGTTGAGCCCCGGGCTTTCACTCCAGACTTGCTCTTCCGTCTACGCTCCCTTTACACCCAGTAAATCCGGATAACGCTTGCACCATACG
>MG|3|V4|F|57|91.94|Firmicutes|Clostridia|Clostridiales|Ruminococcaceae|Ruminiclostridium|thermocellum|
CGTAGGTGGCAAGCGTTGTCCGGATTTACTGGGTGTAAAGGGCGCGTAGGCGGGATAGCAAGTCAGTCGTGAAATGCCGAGGCTTAACCTCGGAGCTGCGATTGAAACTGTTATTCTTGAGTATCGGAGAGGAAAGCGGAATTCCTAGTGTAGCGGTGAAATGCGTAGATATTAGGAGGAACACCAGTGGCGAAGGCGGCTTTCTGGACGACAACTGACGCTGAGGCGCGAAAGTGTGGGGAGCAA
>MG|3|V4|R|33|91.46|Firmicutes|Clostridia|Clostridiales|Ruminococcaceae|Ruminococcus|flavefaciens|
TTGCTCCCCACACTTTCGAGCCTCAGCGTCAGTTAAAGCCCAGTAGGCCGCCTTCGCCACTGGTGTTCCTCCGAATATCTACGCATTTCACCGCTACACTCGGAATTCCGCCTACCTCTACTTCACTCAAGAACTACAGTTTTGGATGCAGCTCCGGGGTTGAGCCCCGGTATTTCACATCCAACTTGCAGTCCCGCCTGCGCTCCCTTTACACCCAGTAATTCCGGACAACGCTTGCATCCTACG
>MG|3|V4|F|27|96.73|Firmicutes|Clostridia|Clostridiales|Ruminococcaceae|Ruminococcus|sp.|
CGTATGGTGCAAGCGTTATCCGGATTTACTGGGTGTAAAGGGAGCGTAGACGGATAGGCAAGTCTGGAGTGAAAACCCGGGGCTCAACCCCGGGACTGCTTTGGAAACTGTTTATCTAGAGTGCTGGAGAGGTAAGTGGAATTCCTAGTGTAGCGGTGAAATGCGTAGATATTAGGAGGAACACCGGTGGCGAAGGCGGCTTACTGGACGACAACTGACGCTGAGGCTCGAAAGCGTGGGGAGCAA
>MG|3|V4|F|15|96.33|Firmicutes|Clostridia|Clostridiales|Ruminococcaceae|Ruminococcus|sp.|
CGTATGGTGCAAGCGTTATCCGGATTTACTGGGTGTAAAGGGAGCGTAGACGGATAGGCAAGTCTGGAGTGAAAGCCCGGGGCTCAACCCCGGGACTGCTTTGGAAACTGTTTATCTAGAGTGCTGGAGAGGTAAGTGGAATTCCTAGTGTAGCGGTGAAATGCGTAGATATTAGGAGGAACACCAGTGGCGAAGGCGGCTTTCTGGACGACAACTGACGCTGAGGCGCGAAAGTGTGGGGAGCAA
>MG|3|V4|F|16|95.92|Firmicutes|Clostridia|Clostridiales|Ruminococcaceae|Ruminococcus|sp.|
CGTATGGTGCAAGCGTTATCCGGATTTACTGGGTGTAAAGGGAGCGTAGACGGATAGGCAAGTCTGAAGTGAAAGCCCGGGGCTCAACCCCGGGACTGCTTTGGAAACTGTTTATCTAGAGTGCTGGAGAGGTAAGTGGAATTCCTAGTGTAGCGGTGAAATGCGTAGATATTAGGAGGAACACCAGTTGCGAAGGCGGCTCTCTGGACTGTAACTGACACTGAGGCACGAAAGCGTGGGGAGCAAA
>MG|3|V4|R|10|96.75|Firmicutes|Clostridia|Clostridiales|Ruminococcaceae|Ruminococcus|sp.|
TTGCTCCCCACGCTTTCGAGCCTCAACGTCAGTTACCGTCCAGTAAGCCGCCTTCGCCACCGGTGTTCCTCCTAATATCTACGCATTTCACCGCTACACTAGGAATTCCGCTTACCCCTCCGGTACTCAAGCTGTACAGTTTCCAAAGCAGTTCCGCAGTTGAGCCGCGGGCTTTCACTTCAGACTTGCACTGCCGTCTACGCTCCCTTTACACCCAGTAAATCCGGATAACGCTTGCCCCCTACG
>MG|3|V4|R|79|88.71|Firmicutes|Clostridia|Clostridiales|Ruminococcaceae|Ruminiclostridium|thermocellum|
TTGCTCCCCACACTTTCGTGCCTCAACGTCAGTTACTGTCCAGAAAGTCGCCTTCGCCACTGGTGTTCCTCCTAATATCTACGCATTTCACCGCTACACTAGGAATTCCACTTTCCTCTCCAGCACTCAAGAGTAGTAGTTTTAGTTGCAGTTCCTCAGTTAAGCCGAGGGATTTCACAACTAACTTGCTTCCCCGTCTACGCACCCTTTACACCCAATAAATCCGGACAACGCTTGCTCCCTACGT
>MG|3|V4|F|26|96.33|Firmicutes|Clostridia|Clostridiales|Ruminococcaceae|Ruminococcus|sp.|
CGTATGGTGCAAGCGTTATCCGGATTTACTGGGTGTAAAGGGAGCGTAGACGGATAGGCAAGTCTGAAGTGAAAGCCCGGGGCTCAACCCCGGGACTGCTTTGGAAACTGTTTATCTAGAGTGCTGGAGAGGTAAGTGGAATTCCTAGTGTAGCGGTGAAATGCGTAGATATTAGGAGGAACACCAGTGGCGAAGGCGGCTTGCTGGACGACAACTGACGCTGAGGCGCGAAAGCGTGGGGAGCAA
>MG|3|V4|R|24|96.73|Firmicutes|Clostridia|Clostridiales|Ruminococcaceae|Ruminococcus|sp.|
TTGCTCCCCACGCTTTCGAGCCTCAGCGTCAGTTGTCGTCCAGTAAGCCGCCTTCGCCACCGGTGTTCCTCCTAATATCTACGCATTTCACCGCTACACTAGGAATTCCACTTACCTCTCCAGCACTCTAGATAAACAGTTTCCAAAGCAGTCCCGGGGTTGAGCCCCGGGCTTTCACTTCAGACTTGCCTATCCGTCTACGCTCCCTTTACACCCAGTAAATCCGGATAACGCTTGCACCATACG
>MG|3|V4|F|10|97.97|Firmicutes|Clostridia|Clostridiales|Ruminococcaceae|Ruminococcus / [Ruminococcus]|sp.|
CGTAGGTGGCAAGCGTTATCCGGATTTACTGGGTGTAAAGGGAGCGTAGACGGATAGGCAAGTCTGAAGTGAAAGCCCGGGGCTCAACCCCGGGACTGCTTTGGAAACTGTTTATCTAGAGTGCTGGAGAGGTAAGTGGAATTCCTAGTGTAGCGGTGAAATGCGTAGATATTAGGAGGAACACCAGTGGCGAAGGCGGCTTACTGGACAGTAACTGACGTTGAGGCTCGAAAGCGTGGGGAGCAA
>MG|3|V4|R|12|96.34|Firmicutes|Clostridia|Clostridiales|Ruminococcaceae|Subdoligranulum|variabile|
TTGCTACCCATGCTTTCGAGCCTCAGCGTCAGTTGGTGCCCAGTAGGCCGCCTTCGCCACTGGTGTTCCTCCCGATATCTACGCATTCCACCGCTACACCGGGAATTCCGCCTACCTCTGCACTACTCAAGACCATCAGTTTTGAAAGCAATTTATGGGTTGAGCCCATAGATTTCACTTCCAACTTGACAGCCCGCCTGCGCTCCCTTTACACCCAGTAATTCCGGACAACGCTTGCCACCTACG
>MG|3|V4|F|15|91.46|Firmicutes|Clostridia|Clostridiales|Ruminococcaceae|Anaerofilum|agile|
CGTAGGTGGCAAGCGTTGTCCGGATTTACTGGGTGTAAAGGGAGCGCAGGTGGAAACGCAAGTAGGATGTCTAATCTACGGGCTCAACCCGTAACCGCATTCTAAACTGTGTTTCTTGAGTGGAGTAGAGGCAGGCGGAATTCCCGGTGTAGCGGTGGAATGCGTAGATATCGGGAGGAACACCAGTGGCGAAGGCGGCCTGCTGGGCTCTAACTGACACTGAGGCTCGAAAGCGTGGGTAGCAA
>MG|3|V4|F|23|96.34|Firmicutes|Clostridia|Clostridiales|Ruminococcaceae|Subdoligranulum|variabile|
CGTAGGTGGCAAGCGTTGTCCGGAATTACTGGGTGTAAAGGGAGCGCAGGCGGGCTGTCAAGTTGGAAGTGAAATCTATGGGCTCAACCCATAAATTGCTTTCAAAACTGATGGTCTTGAGTAGTGCAGAGGTAGGCGGAATTCCCGGTGTAGCGGTGGAATGCGTAGATATCGGGAGGAACACCAGTGGCGAAGGCGGCCTACTGGGCACCAACTGACGCTGAGGCTCGAAAGCATGGGTAGCAA
>MG|3|V4|F|15|95.92|Firmicutes|Clostridia|Clostridiales|Ruminococcaceae|Ruminococcus|sp.|
CGTATGGTGCAAGCGTTATCCGGATTTACTGGGTGTAAAGGGAGCGTAGACGGATAGGCAAGTCTGGAGTGAAAGCCCGGGGCTCAACCCCGGGACTGCTTTGGAAACTGTGTAGCTGGAGTACCGGAGAGGCAAGTGGAATTCCTAGTGTAGCGGTGAAATGCGTAGATATTAGGAGGAACACCAGTGGCGAAGGCGGCTTGCTGGACGGTAACTGACGTTGAGGCTCGAAAGCGTGGGGAGCAA
>MG|3|V4|F|14|95.51|Firmicutes|Clostridia|Clostridiales|Ruminococcaceae|Ruminococcus|sp.|
CGTATGGTGCAAGCGTTATCCGGATTTACTGGGTGTAAAGGGAGCGTAGACGGATAGGCAAGTCTGGAGTGAAAGCCCGGGGCTCAACCCCGGGACTGCTTTGGAAACTGTTTATCTAGAGTGCTGGAGAGGTAAGTGGAATTCCTAGTGTAGCGGTGAAATGCGTAGATATTCGGAGGAACACCGGTGGCGAAGGCGGCCAACTGGGCTTTAACTGACGCTGAGGCTCGAAAGTGTGGGGAGCAA
>MG|3|V4|F|24|96.75|Firmicutes|Clostridia|Clostridiales|Ruminococcaceae|Ruminococcus|sp.|
CGTAGGGGGCAAGCGTTATCCGGATTTACTGGGTGTAAAGGGAGCGTAGACGGCAGTGCAAGTCTGAAGTGAAAGCCCGCGGCTCAACTGCGGAACTGCTTTGGAAACTGTACAGCTTGAGTACCGGAGGGGTAAGCGGAATTCCTAGTGTAGCGGTGAAATGCGTAGATATTAGGAGGAACACCGGTGGCGAAGGCGGCTTACTGGACGGTAACTGACGTTGAGGCTCGAAAGCGTGGGGAGCAA
>MG|3|V4|F|46|90.65|Firmicutes|Clostridia|Clostridiales|Ruminococcaceae|Ruminococcus|flavefaciens|
CGTAGGATGCGAGCGTTATCCGGAATTACTGGGTGTAAAGGGAGCGCAGGCGGGACTGCAAGTTGGGTGTGAAATACCGCAGCTTAACTGCGGAGCTGCATCCAAAACTGTAGTTCTTGAGTGGAGTAGAGGCAAGCGGAATTCCGAGTGTAGCGGTGAAATGCGTAGATATTCGGAGGAACACCAGTGGCGAAGGCGGCTTGCTGGGCTCTAACTGACGCTGAGGCTCGAAAGTGTGGGGAGCAA
>MG|3|V4|F|18|93.03|Firmicutes|Clostridia|Clostridiales|Ruminococcaceae|Acetivibrio|cellulolyticus|
CGTAGGTTGCAAGCGTTGTCCGGATTTACTGGGTGTAAAGGGCGTGTAGGCGGAGCTGCAAGTCAGATGTGAAATCCCGGGGCTCAACCCCGGAACTGCATTTGAAACTGTAGCCCTTGAGTATCGGAGAGGCAAGCGGAATTCCTAGTGTAGCGGTGAAATGCGTAGATATTAGGAGGAACACCAGTGGCGAAGGCGGCTTGCTGGACAGTAACTGACGTTGAGGCTCGAAAGCGTGGGGAGCAAA
>MG|3|V4|F|11|91.39|Firmicutes|Clostridia|Clostridiales|Ruminococcaceae|Acetivibrio|cellulolyticus|
CGTAGGTTGCAAGCGTTGTCCGGATTTACTGGGTGTAAAGGGCGTGTAGGCGGAGCTGCAAGTCAGATGTGAAATCCCGGGGCTCAACCCCGGAACTGCATTTGAAACTGTAGCCCTTGAGTATCGGAGAGGCAAGCGGAATTCCTAGTGTAGCGGTGAAATGCGTAGATATTAGGAGGAACACCAGTGGCGAAGGCGACTTTCTGGACGATAACTGACATTGAGGCACGAAAGTGTGGGGAGCAA
>MG|3|V4|F|86|96.76|Firmicutes|Clostridia|Clostridiales|Ruminococcaceae|Ruminococcus|lactaris|
CGTAGGGGGCAAGCGTTATCCGGATTTACTGGGTGTAAAGGGAGCGTAGACGGCGAAGCAAGTCTGGTGTGAAAACCCGGGGCTCAACCCCGGGCCTGCATTGGAAACTGTTTTGCTTGAGTGCCGGAGAGGTAAGCGGAATTCCTAGTGTAGCGGTGAAATGCGTAGATATTAGGAGGAACACCAGTGGCGAAGGCGGCTTACTGGACGGTAACTGACGTTGAGGCTCGAAAGCGTGGGGAGCAAA
>MG|3|V4|F|11|96.73|Firmicutes|Clostridia|Clostridiales|Ruminococcaceae|Ruminococcus|sp.|
CGTATGGTGCAAGCGTTATCCGGATTTACTGGGTGTAAAGGGAGCGTAGACGGATAGGCAAGTCTGGAGTGAAAGCCCGGGGCTCAACCCCGGGACTGCTTTGGAAACTGTTTATCTAGAGTGCTGGAGAGGCAAGTGGAATTCCTAGTGTAGCGGTGAAATGCGTAGATATTAGGAGGAACACCGGTGGCGAAGGCGGCTTACTGGACGACAACTGACGCTGAGGCTCGAAAGCGTGGGGAGCAA
>MG|3|V4|F|868|92.74|Firmicutes|Clostridia|Clostridiales|Ruminococcaceae|Papillibacter|cinnamivorans|
CGTAGGTTGCAAGCGTTGTCCGGATTTACTGGGTGTAAAGGGCGTGTAGGCGGAGCTGCAAGTCAGATGTGAAATCCCGGGGCTCAACCCCGGAACTGCATTTGAAACTGTAGCCCTTGAGTATCGGAGAGGCAAGCGGAATTCCTAGTGTAGCGGTGAAATGCGTAGATATTAGGAGGAACACCAGTGGCGAAGGCGGCTTGCTGGACGACAACTGACGCTGAGGCGCGAAAGCGTGGGGAGCAAA
>MG|3|V4|F|11|93.12|Firmicutes|Clostridia|Clostridiales|Ruminococcaceae|Ruminiclostridium|straminisolvens|
CGTAGGTGGCAAGCGTTGTCCGGAATTACTGGGTGTAAAGGGCGTGTAGGCGGAGCTGCAAGTCAGATGTGAAATCCCGGGGCTCAACCCCGGAACTGCATTTGAAACTGTAGCCCTTGAGTATCGGAGAGGCAAGCGGAATTCCTAGTGTAGCGGTGAAATGCGTAGATATTAGGAGGAACACCAGTGGCGAAGGCGGCTTGCTGGACGACAACTGACGCTGAGGCGCGAAAGCGTGGGGAGCAAA
>MG|3|V4|F|13|95.93|Firmicutes|Erysipelotrichia|Erysipelotrichales|Erysipelotrichaceae|Turicibacter|sanguinis|
CGTAGGTGGCGAGCGTTATCCGGAATTATTGGGCGTAAAGAGCGCGCAGGTGGTTGATTAAGTCTGATGTGAAAGCCCACGGCTTAACCGTGGAGGGTCATTGGAAACTGGTCGACTTGAGTGCAGAAGAGGGAAGTGGAATTCCATGTGTAGCGGTGAAATGCGTAGATATTAGGAGGAACACCAGTGGCGAAGGCGGCTTACTGGACAGTAACTGACGTTGAGGCTCGAAAGCGTGGGGAGCAA
>MG|3|V4|F|10|95.12|Firmicutes|Erysipelotrichia|Erysipelotrichales|Erysipelotrichaceae|Turicibacter|sanguinis|
CGTAGGTGGCGAGCGTTATCCGGAATTATTGGGCGTAAAGAGCGCGCAGGTGGTTGATTAAGTCTGATGTGAAAGCCCACGGCTTAACCGTGGAGGGTCATTGGAAACTGGTCGACTTGAGTGCAGAAGAGGGAAGTGGAATTCCTAGTGTAGCGGTGAAATGCGTAGATATTAGGAGGAACACCAGTGGCGAAGGCGGCTTACTGGACAGTAACTGACGTTGAGGCTCGAAAGCGTGGGGAGCAA
>MG|3|V4|F|21|95.49|Firmicutes|Erysipelotrichia|Erysipelotrichales|Erysipelotrichaceae|Turicibacter|sanguinis|
CGTAGGTGGCGAGCGTTATCCGGAATTATTGGGCGTAAAGAGCGCGCAGGTGGTTGATTAAGTCTGATGTGAAAGCCCACGGCTTAACCGTGGAGGGTCATTGGAAACTGGTCGACTTGAGTGCAGAAGAGGGAAGTGGAATTCCATGTGTAGCGGTGAAATGCGTAGATATATGGAAGAACACCAGTGGCGAAAGCGGCTCTCTGGTCTGTAACTGACGCTGAGGTTCGAAAGCATGGGTAGCGA
>MG|3|V4|F|13|96.75|Firmicutes|Erysipelotrichia|Erysipelotrichales|Erysipelotrichaceae|Turicibacter|sanguinis|
CGTAGGTGGCAAGCGTTATCCGGATTTATTGGGCGTAAAGCGAGCGCAGGCGGTTGCTTAGGTCTGATGTGAAAGCCCACGGCTTAACCGTGGAGGGTCATTGGAAACTGGTCGACTTGAGTGCAGAAGAGGGAAGTGGAATTCCATGTGTAGCGGTGAAATGCGTAGAGATATGGAGGAACACCAGTGGCGAAGGCGGCTTCCTGGTCTGTAACTGACACTGAGGCGCGAAAGCGTGGGGAGCAA
>MG|3|V4|F|11|96.34|Firmicutes|Erysipelotrichia|Erysipelotrichales|Erysipelotrichaceae|Turicibacter|sanguinis|
CGTAGGTGGCAAGCGTTATCCGGATTTATTGGGCGTAAAGCGAGCGCAGGCGGTTTTCTAAGTCTGATGTGAAAGCCCACGGCTTAACCGTGGAGGGTCATTGGAAACTGGTCGACTTGAGTGCAGAAGAGGGAAGTGGAATTCCATGTGTAGCGGTGAAATGCGTAGAGATATGGAGGAACACCAGTGGCGAAGGCGGCTTCCTGGTCTGTAACTGACACTGAGGCGCGAAAGCGTGGGGAGCAA
>MG|3|V4|F|13|96.75|Firmicutes|Erysipelotrichia|Erysipelotrichales|Erysipelotrichaceae|Turicibacter|sanguinis|
CGTAGGTGGCAAGCGTTGTCCGGATTTATTGGGCGTAAAGGGAGCGCAGGTGGTTTCTTAAGTCTGATGTGAAAGCCCACGGCTTAACCGTGGAGGGTCATTGGAAACTGGTCGACTTGAGTGCAGAAGAGGGAAGTGGAATTCCATGTGTAGCGGTGAAATGCGTAGAGATATGGAGGAACACCAGTGGCGAAGGCGGCTTCCTGGTCTGTAACTGACACTGAGGCGCGAAAGCGTGGGGAGCAA
>MG|3|V4|F|10|95.93|Firmicutes|Erysipelotrichia|Erysipelotrichales|Erysipelotrichaceae|Turicibacter|sanguinis|
CGTAGGTGGCAAGCGTTGTCCGGATTTATTGGGCGTAAAGGGAACGCAGGCGGTTTTTTAAGTCTGATGTGAAAGCCCACGGCTTAACCGTGGAGGGTCATTGGAAACTGGTCGACTTGAGTGCAGAAGAGGGAAGTGGAATTCCATGTGTAGCGGTGAAATGCGTAGAGATATGGAGGAACACCAGTGGCGAAGGCGGCTTCCTGGTCTGTAACTGACACTGAGGCGCGAAAGCGTGGGGAGCAA
>MG|3|V4|R|12|96.75|Firmicutes|Erysipelotrichia|Erysipelotrichales|Erysipelotrichaceae|Turicibacter|sanguinis|
TTGCTCCCCACGCTTTCGCGCCTCAGTGTCAGTTACAGACCAGGAAGCCGCCTTCGCCACTGGTGTTCCTCCATATCTCTACGCATTTCACCGCTACACATGGAATTCCACTTCCCTCTTCTGCACTCAAGTCGACCAGTTTCCAATGACCCTCCACGGTTAAGCCGTGGGCTTTCACATCAGACTTAAGAAACCACCTGCGCTCCCTTTACGCCCAATAAATCCGGACAACGCTTGCCACCTACG
>MG|3|V4|F|12|94.26|Firmicutes|Erysipelotrichia|Erysipelotrichales|Erysipelotrichaceae|Turicibacter|sanguinis|
CGTAGGTGGCGAGCGTTATCCGGAATTATTGGGCGTAAAGAGCGCGCAGGTGGTTGATTAAGTCTGATGTGAAAGCCCACGGCTTAACCGTGGAGGGTCATTGGAAACTGGTCGACTTGAGTGCAGAAGAGGACAGTGGAACTCCATGTGTAGCGGTGGAATGCGTAGATATATGGAAGAACACCAGTGGCGAAGGCGGCTGTCTGGTCTGCAACTGACGCTGAGGCTCGAAAGCATGGGTAGCGA
>MG|3|V4|F|10|95.9|Firmicutes|Erysipelotrichia|Erysipelotrichales|Erysipelotrichaceae|Turicibacter|sanguinis|
CGTAGGTGGCGAGCGTTATCCGGAATTATTGGGCGTAAAGAGCGCGCAGGTGGTTGATTAAGTCTGATGTGAAAGCCCACGGCTTAACCGTGGAGGGTCATTGGAAACTGGTCGACTTGAGTGCAGAAGAGGGAAGTGGAATTCCATGTGTAGCGGTGGAATGCGTAGATATATGGAAGAACACCAGTGGCGAAGGCGGCTGCCTGGTCTGCAACTGACGCTGAGGCTCGAAAGCATGGGTAGCGA
>MG|3|V4|F|10|95.49|Firmicutes|Erysipelotrichia|Erysipelotrichales|Erysipelotrichaceae|Turicibacter|sanguinis|
CGTAGGTGGCGAGCGTTATCCGGAATTATTGGGCGTAAAGAGCGCGCAGGTGGTTGATTAAGTCTGATGTGAAAGCCCACGGCTTAACCGTGGAGGGTCATTGGAAACTGGTCGACTTGAGTGCAGAAGAGGGAAGTGGAATTCCATGTGTAGCGGTGGAATGCGTAGATATATGGAAGAACACCAGTGGCGAAGGCGGCTGTCTGGTCTGCAACTGACGCTGAGGCTCGAAAGCATGGGTAGCGA
>MG|3|V4|F|13|95.08|Firmicutes|Erysipelotrichia|Erysipelotrichales|Erysipelotrichaceae|Turicibacter|sanguinis|
CGTAGGTGGCGAGCGTTATCCGGAATTATTGGGCGTAAAGAGCGCGCAGGTGGTTGATTAAGTCTGATGTGAAAGCCCACGGCTTAACCGTGGAGGGTCATTGGAAACTGGTCGACTTGAGTGCAGAAGAGGGCAGTGGAACTCCATGTGTAGCGGTGGAATGCGTAGATATATGGAAGAACACCAGTGGCGAAGGCGGCTGCCTGGTCTGCAACTGACGCTGAGGCTCGAAAGCATGGGTAGCGA
>MG|3|V4|R|14|86.25|Proteobacteria|Alphaproteobacteria|Rhodospirillales|Rhodospirillaceae|Nitrospirillum|amazonense|
TCGCTCCCCACGCTTTCGCGCCTCAGCGTCAGTTACGGCCCAGCAAGTCGCCTTCGCCACTGGTGTTCTTCCCAATCTCTACGCATTTCACCGCTACACTGGGAATTCCACTTGCCTCTTCCGCACTCAAGCCATGCAGTCTCCAAAGCAATTCCCACCTTAAAAGCAGGACTTTCACTCCAGACTTACACAGCCGCCTACGCGCCCTTTACGCCCAGTCATTCCGGACAACGCTCGCCCCCCTACG
>MG|3|V4|F|22|86.25|Proteobacteria|Alphaproteobacteria|Rhodospirillales|Rhodospirillaceae|Nitrospirillum|amazonense|
CGTAGGGGGGCGAGCGTTGTCCGGAATGACTGGGCGTAAAGGGCGCGTAGGCGGCTGTGTAAGTCTGGAGTGAAAGTCCTGCTTTTAAGGTGGGAATTGCTTTGGAGACTGCATGGCTTGAGTGCGGAAGAGGCAAGTGGAATTCCCAGTGTAGCGGTGAAATGCGTAGAGATTGGGAAGAACACCAGTGGCGAAGGCGACTTGCTGGGCCGTAACTGACGCTGAGGCGCGAAAGCGTGGGGAGCGA
>MG|3|V4|F|15|85.89|Proteobacteria|Alphaproteobacteria|Rhodospirillales|Rhodospirillaceae|Nitrospirillum|amazonense|
CGTAGGGGGGCGAGCGTTGTCCGGAATGACTGGGGCGTAAAGGGCGCGTAGGCGGCTGTGTAAGTCTGGAGTGAAAGTCCTGCTTTTAAGGTGGGAATTGCTTTGGAGACTGCATGGCTTGAGTGCGGAAGAGGCAAGTGGAATTCCCAGTGTAGCGGTGAAATGCGTAGAGATTGGGAAGAACACCAGTGGCGAAGGCGACTTGCTGGGCCGTAACTGACGCTGAGGCGCGAAAGCGTGGGGAGCGA
>MG|3|V4|F|14|97.56|Proteobacteria|Deltaproteobacteria|Desulfovibrionales|Desulfovibrionaceae|Brachyspira / Desulfovibrio|sp.|
CGGAGGGTGCAAGCGTTAATCGGAATCACTGGGCGTAAAGCGCACGTAGGCTGTCGTGTAAGTCAGGGGTGAAAGCCCACGGCTCAACCGTGGAATTGCCCTTGATACTGCATGACTGGAATCCGGGAGAGGGTGGCGGAATTCCAGGTGTAGGAGTGAAATCCGTAGATATCAGGAGGAACATCAGTGGCGAAGGCGGCCACCTGGACCGGTATTGACGCTGAGGTGCGAAAGCGTGGGGAGCAA
>MG|3|V4|F|326|97.98|Proteobacteria|Deltaproteobacteria|Desulfovibrionales|Desulfovibrionaceae|Brachyspira / Desulfovibrio|sp.|
CGGAGGGTGCAAGCGTTAATCGGAATCACTGGGCGTAAAGCGCACGTAGGCTGTCGTGTAAGTCAGGGGTGAAAGCCCACGGCTCAACCGTGGAATTGCCCTTGATACTGCATGACTGGAATCCGGGAGAGGGTGGCGGAATTCCAGGTGTAGGAGTGAAATCCGTAGATATCTGGAGGAACATCAGTGGCGAAGGCGGCCACCTGGACCGGTATTGACGCTGAGGTGCGAAAGCGTGGGGAGCAAA
>MG|3|V4|F|11|97.58|Proteobacteria|Deltaproteobacteria|Desulfovibrionales|Desulfovibrionaceae|Brachyspira / Desulfovibrio|sp.|
CGGAGGGTGCAAGCGTTAATCGGAATCACTGGGCGTAAAGCGCACGTAGGCTGTCGTGTAAGTCAGGGGGTGAAAGCCCACGGCTCAACCGTGGAATTGCCCTTGATACTGCATGACTGGAATCCGGGAGAGGGTGGCGGAATTCCAGGTGTAGGAGTGAAATCCGTAGATATCTGGAGGAACATCAGTGGCGAAGGCGGCCACCTGGACCGGTATTGACGCTGAGGTGCGAAAGCGTGGGGAGCAAA
>MG|3|V4|F|12|97.56|Proteobacteria|Deltaproteobacteria|Desulfovibrionales|Desulfovibrionaceae|Brachyspira / Desulfovibrio|sp.|
CGGAGGGTGCAAGCGTTAATCGGAATCACTGGGCGTAAAGCGCACGTAGGCTGTTGCGTAAGTCAGGGGTGAAATCCCACGGCTCAACCGTGGAACTGCCCTTGATACTGCGTGACTGGAATCCGGGAGAGGGTGGCGGAATTCCTGGTGTAGGAGTGAAATCCGTAGATATCAGGAGGAACATCAGTGGCGAAGGCGGCCACCTGGACCGGTATTGACGCTGAGGTGCGAAAGCGTGGGGAGCAA
>MG|3|V4|F|40|97.18|Proteobacteria|Deltaproteobacteria|Desulfovibrionales|Desulfovibrionaceae|Brachyspira / Desulfovibrio|sp.|
CGGAGGGTGCAAGCGTTAATCGGAATCACTGGGCGTAAAGCGCACGTAGGCTGTTGCGTAAGTCAGGGGTGAAATCCCACGGCTCAACCGTGGAACTGCCCTTGATACTGCGTGACTAGAATCCGGGAGAGGGTGGCGGAATTCCTGGTGTAGGAGTGAAATCCGTAGATATCAGGAGGAACATCAGTGGCGAAGGCGGCCACCTGGACCGGTATTGACGCTGAGGTGCGAAAAGCGTGGGGAGCAAA
>MG|3|V4|F|116|97.57|Proteobacteria|Deltaproteobacteria|Desulfovibrionales|Desulfovibrionaceae|Brachyspira / Desulfovibrio|sp.|
CGGAGGGTGCAAGCGTTAATCGGAATCACTGGGCGTAAAGCGCACGTAGGCTGTTGCGTAAGTCAGGGGTGAAATCCCACGGCTCAACCGTGGAACTGCCCTTGATACTGCGTGACTAGAATCCGGGAGAGGGTGGCGGAATTCCTGGTGTAGGAGTGAAATCCGTAGATATCAGGAGGAACATCAGTGGCGAAGGCGGCCACCTGGACCGGTATTGACGCTGAGGTGCGAAAGCGTGGGGAGCAAA
>MG|3|V4|F|11|97.95|Proteobacteria|Deltaproteobacteria|Desulfovibrionales|Desulfovibrionaceae|Brachyspira / Desulfovibrio|sp.|
CAGAGGGTGCAAGCGTTAATCGGAATCACTGGGCGTAAAGCGCACGTAGGCTGTCGTGTAAGTCAGGGGTGAAAGCCCACGGCTCAACCGTGGAATTGCCCTTGATACTGCATGACTGGAATCCGGGAGAGGGTGGCGGAATTCCAGGTGTAGGAGTGAAATCCGTAGATATCTGGAGGAACATCAGTGGCGAAGGCGGCCACCTGGACCGGTATTGACGCTGAGGTGCGAAAGCGTGGGGAGCAA
>MG|3|V4|F|29|96.75|Proteobacteria|Deltaproteobacteria|Desulfovibrionales|Desulfovibrionaceae|Desulfovibrio|sp.|
CGGAGGGTGCAAGCGTTAATCGGAATCACTGGGCGTAAAGCGCACGTAGGCTGTTGCGTAAGTCAGGGGTGAAATCCCACGGCTCAACCGTGGAACTGCCCTTGATACTGCGCGACTGGAATCCGGGAGAGGGCGGCGGAATTCCTGGTGTAGGAGTGAAATCCGTAGATATCAGGAGGAACATCAGTGGCGAAGGCGGCCACCTGGACCGGTATTGACGCTGAGGTGCGAAAGCGTGGGGAGCAA
>MG|3|V4|R|12|96.75|Proteobacteria|Deltaproteobacteria|Desulfovibrionales|Desulfovibrionaceae|Desulfovibrio|sp.|
TTGCTCCCCACGCTTTCGCACCTCAGCGTCAATACCGGTCCAGGTGGCCGCCTTCGCCACTGATGTTCCTCCTGATATCTACGGATTTCACTCCTACACCAGGAATTCCGCCGCCCTCTCCCGGATTCCAGTCGCGCAGTATCAAGGGCAGTTCCACGGTTGAGCCGTGGGATTTCACCCCTGACTTACGCAACAGCCTACGTGCGCTTTACGCCCAGTGATTCCGATTAACGCTTGCACCCTCCG
>MG|3|V4|R|18|97.56|Proteobacteria|Deltaproteobacteria|Desulfovibrionales|Desulfovibrionaceae|Brachyspira / Desulfovibrio|sp.|
TTGCTCCCCACGCTTTCGCACCTCAGCGTCAATACCGGTCCAGGTGGCCGCCTTCGCCACTGATGTTCCTCCTGATATCTACGGATTTCACTCCTACACCAGGAATTCCGCCACCCTCTCCCGGATTCCAGTCACGCAGTATCAAGGGCAGTTCCACGGTTGAGCCGTGGGATTTCACCCCTGACTTACGCAACAGCCTACGTGCGCTTTACGCCCAGTGATTCCGATTAACGCTTGCACCCTCCG
>MG|3|V4|F|11|98.37|Proteobacteria|Deltaproteobacteria|Desulfovibrionales|Desulfovibrionaceae|Brachyspira / Desulfovibrio|sp.|
CGGAGGGTGCAAGCGTTAATCGGAATCACTGGGCGTAAAGCGCACGTAGGCTGTTGCGTAAGTCAGGGGTGAAATCCCACGGCTCAACCGTGGAACTGCCCTTGATACTGCGTGACTAGAATCCGGGAGAGGGTGGCGGAATTCCAGGTGTAGGAGTGAAATCCGTAGATATCTGGAGGAACATCAGTGGCGAAGGCGGCCACCTGGACCGGTATTGACGCTGAGGTGCGAAAGCGTGGGGAGCAA
>MG|3|V4|R|13|97.17|Proteobacteria|Deltaproteobacteria|Desulfovibrionales|Desulfovibrionaceae|Brachyspira / Desulfovibrio|sp.|
TTGCTCCCCACGCTTTTCGCACCTCAGCGTCAATACCGGTCCAGGTGGCCGCCTTCGCCACTGATGTTCCTCCTGATATCTACGGATTTCACTCCTACACCAGGAATTCCGCCACCCTCTCCCGGATTCTAGTCACGCAGTATCAAGGGCAGTTCCACGGTTGAGCCGTGGGATTTCACCCCTGACTTACGCAACAGCCTACGTGCGCTTTACGCCCAGTGATTCCGATTAACGCTTGCACCCTCCG
>MG|3|V4|F|16|97.15|Proteobacteria|Deltaproteobacteria|Desulfovibrionales|Desulfovibrionaceae|Brachyspira / Desulfovibrio|sp.|
CGGAGGGTGCAAGCGTTAATCGGAATCACTGGGCGTAAAGCGCACGTAGGCTGTCGTGTAAGTCAGGGGTGAAAGCCCACGGCTCAACCGTGGAATTGCCCTTGATACTGCATGACTGGAATCCGGGAGAGGGTGGCGGAATTCCTGGTGTAGGAGTGAAATCCGTAGATATCAGGAGGAACATCAGTGGCGAAGGCGGCCACCTGGACCGGTATTGACGCTGAGGTGCGAAAGCGTGGGGAGCAA
>MG|3|V4|R|31|97.56|Proteobacteria|Deltaproteobacteria|Desulfovibrionales|Desulfovibrionaceae|Brachyspira / Desulfovibrio|sp.|
TTGCTCCCCACGCTTTCGCACCTCAGCGTCAATACCGGTCCAGGTGGCCGCCTTCGCCACTGATGTTCCTCCTGATATCTACGGATTTCACTCCTACACCAGGAATTCCGCCACCCTCTCCCGGATTCTAGTCACGCAGTATCAAGGGCAGTTCCACGGTTGAGCCGTGGGATTTCACCCCTGACTTACGCAACAGCCTACGTGCGCTTTACGCCCAGTGATTCCGATTAACGCTTGCACCCTCCG
>MG|3|V4|R|133|97.97|Proteobacteria|Deltaproteobacteria|Desulfovibrionales|Desulfovibrionaceae|Brachyspira / Desulfovibrio|sp.|
TTGCTCCCCACGCTTTCGCACCTCAGCGTCAATACCGGTCCAGGTGGCCGCCTTCGCCACTGATGTTCCTCCAGATATCTACGGATTTCACTCCTACACCTGGAATTCCGCCACCCTCTCCCGGATTCCAGTCATGCAGTATCAAGGGCAATTCCACGGTTGAGCCGTGGGCTTTCACCCCTGACTTACACGACAGCCTACGTGCGCTTTACGCCCAGTGATTCCGATTAACGCTTGCACCCTCCG
>MG|3|V4|F|16|97.97|Proteobacteria|Deltaproteobacteria|Desulfovibrionales|Desulfovibrionaceae|Brachyspira / Desulfovibrio|sp.|
CGGAGGGTGCAAGCGTTAATCGGAATCACTGGGCGTAAAGCGCACGTAGGCTGTTGCGTAAGTCAGGGGTGAAATCCCACGGCTCAACCGTGGAACTGCCCTTGATACTGCGTGACTAGAATCCGGGAGAGGGTGGCGGAATTCCTGGTGTAGGAGTGAAATCCGTAGATATCTGGAGGAACATCAGTGGCGAAGGCGGCCACCTGGACCGGTATTGACGCTGAGGTGCGAAAGCGTGGGGAGCAA
>MG|3|V4|F|21|100.0|Proteobacteria|Gammaproteobacteria|Enterobacteriales|Enterobacteriaceae|Escherichia / Escherichia/Shigella / Eschericia/Shigella|Escherichia fergusonii / Escherichia vulneris / Escherichia/Shigella coli / Escherichia/Shigella coli/sonnei / Eschericia/Shigella coli/flexneri|
CGGAGGGTGCAAGCGTTAATCGGAATTACTGGGCGTAAAGCGCACGCAGGCGGTTTGTTAAGTCAGATGTGAAATCCCCGGGCTCAACCTGGGAACTGCATCTGATACTGGCAAGCTTGAGTCTCGTAGAGGGGGGTAGAATTCCAGGTGTAGCGGTGAAATGCGTAGAGATCTGGAGGAATACCGGTGGCGAAGGCGGCCCCCTGGACGAAGACTGACGCTCAGGTGCGAAAGCGTGGGGAGCAA
