# Supplementary material for: A comparative analysis of microbial profile of Guinea fowl and chicken using metagenomic approach
Source: PLoS One. 2018 Mar 1;13(3):e0191029. doi: 10.1371/journal.pone.0191029 (PMC5832216; doi:10.1371/journal.pone.0191029)
Supplement: S1 File — 16SrRNA sequencing data revealing Intestinal microbial profile of the chicken gastrointestinal tract. (ZIP) [file pone.0191029.s002.zip › exports/S002_Sarayu_Chic_16s_2-Sample_10-30-15_v1_V67_reads_genus_species.fasta]

>MG|4|V67|F|23|100.0|Actinobacteria|Actinobacteria|Actinomycetales|Corynebacteriaceae|Corynebacterium|ammoniagenes|
GGATTAATTCGATGCAACGCGAAGAACCTTACCTGGGCTTGACATATACAGGATTGGGCTAGAGATAGTTCGTCCCTTGTGGTCTGTATACAGGTGGTGCATGGTTGTCGTCAGCTCGTGTCGTGAGATGTTGGGTTAAGTCCCGCAACGAGCGCAACCCTTGTCTTATGTTGCCAGCACGTGATGGTGGGGACTCATGAGAAACTGCCGGGGTTAACTCGGA
>MG|4|V67|F|72|99.55|Actinobacteria|Actinobacteria|Actinomycetales|Corynebacteriaceae|Corynebacterium|aquilae|
GGATTAATTCGATGCAACGCGAAGAACCTTACCTGGGCTTGACATATACAGGATCGCTGCAGAGATGTAGTTTCCCTTGTGGCTTGTATACAGGTGGTGCATGGTTGTCGTCAGCTCGTGTCGTGAGATGTTGGGTTAAGTCCCGCAACGAGCGCAACCCTTGTCTTATGTTGCCAGCACGTGATGGTGGGGACTCATGAGAGACTGCCGGGGTCAACTCGGA
>MG|4|V67|F|62|100.0|Actinobacteria|Actinobacteria|Actinomycetales|Corynebacteriaceae|Corynebacterium|deserti|
GGATTAATTCGATGCAACGCGAAGAACCTTACCTGGGCTTGACATGGACCGGATCGGCGTAGAGATACGTTTTCCCTTGTGGTCGGTTCACAGGTGGTGCATGGTTGTCGTCAGCTCGTGTCGTGAGATGTTGGGTTAAGTCCCGCAACGAGCGCAACCCTTGTCTTATGTTGCCAGCACATTGTGGTGGGTACTCATGAGAGACTGCCGGGGTTAACTCGGA
>MG|4|V67|F|24|100.0|Actinobacteria|Actinobacteria|Actinomycetales|Corynebacteriaceae|Corynebacterium|glutamicum|
GGATTAATTCGATGCAACGCGAAGAACCTTACCTGGGCTTGACATGGACCGGATCGGCGTAGAGATACGTTTTCCCTTGTGGTCGGTTCACAGGTGGTGCATGGTTGTCGTCAGCTCGTGTCGTGAGATGTTGGGTTAAGTCCCGCAACGAGCGCAACCCTTGTCTTATGTTGCCAGCACATTATGGTGGGTACTCATGAGAGACTGCCGGGGTTAACTCGGA
>MG|4|V67|F|10|99.55|Actinobacteria|Actinobacteria|Actinomycetales|Corynebacteriaceae|Corynebacterium|glutamicum|
GGATTAATTCGATGCAACGCGAAGAACCTTACCTGGGCTTGACATGGACCGGATCGGCGTAGAGATACGTTTTCCCTTGTGGTCGGTTCACAGGTGGTGCATGGTTGTCGTCAGCTCGTGTCGTGAGATGTTGGGTTAAGTCCCGCAACGAGCGCAACCCTTGTCTTATGTTGCCAGCACGTTATGGTGGGTACTCATGAGAGACTGCCGGGGTTAACTCGGA
>MG|4|V67|F|35|99.55|Actinobacteria|Actinobacteria|Actinomycetales|Corynebacteriaceae|Corynebacterium|stationis|
GGATTAATTCGATGCAACGCGAAGAACCTTACCTGGGGCTTGACATATACAGGATCGGGCTAGAGATAGTCTTTCCCTTGTGGTCTGTATACAGGTGGTGCATGGTTGTCGTCAGCTCGTGTCGTGAGATGTTGGGTTAAGTCCCGCAACGAGCGCAACCCTTGTCTTATGTTGCCAGCACGTTATGGTGGGAACTCATGAGAGACTGCCGGGGTTAACTCGGA
>MG|4|V67|F|12|99.55|Actinobacteria|Actinobacteria|Actinomycetales|Corynebacteriaceae|Corynebacterium|stationis|
GGTTTAATTCGAAGCAACGCGAAGAACCTTACCTGGGCTTGACATATACAGGATCGGGCTAGAGATAGTCTTTCCCTTGTGGTCTGTATACAGGTGGTGCATGGTTGTCGTCAGCTCGTGTCGTGAGATGTTGGGTTAAGTCCCGCAACGAGCGCAACCCTTGTCTTATGTTGCCAGCACGTTATGGTGGGAACTCATGAGAGACTGCCGGGGTTAACTCGGA
>MG|4|V67|F|263|100.0|Actinobacteria|Actinobacteria|Actinomycetales|Corynebacteriaceae|Corynebacterium|stationis|
GGATTAATTCGATGCAACGCGAAGAACCTTACCTGGGCTTGACATATACAGGATCGGGCTAGAGATAGTCTTTCCCTTGTGGTCTGTATACAGGTGGTGCATGGTTGTCGTCAGCTCGTGTCGTGAGATGTTGGGTTAAGTCCCGCAACGAGCGCAACCCTTGTCTTATGTTGCCAGCACGTTATGGTGGGAACTCATGAGAGACTGCCGGGGTTAACTCGGA
>MG|4|V67|F|12|100.0|Actinobacteria|Actinobacteria|Actinomycetales|Corynebacteriaceae|Corynebacterium|stationis|
GGTTTAATTCGATGCAACGCGAAGAACCTTACCTGGGCTTGACATATACAGGATCGGGCTAGAGATAGTCTTTCCCTTGTGGTCTGTATACAGGTGGTGCATGGTTGTCGTCAGCTCGTGTCGTGAGATGTTGGGTTAAGTCCCGCAACGAGCGCAACCCTTGTCTTATGTTGCCAGCACGTTATGGTGGGAACTCATGAGAGACTGCCGGGGTTAACTCGGA
>MG|4|V67|F|11|99.55|Actinobacteria|Actinobacteria|Actinomycetales|Corynebacteriaceae|Corynebacterium|stationis|
GGATTAATTCGATGCAACGCGAAGAACCTTACCTGGGCTTGACATATACAGGATCGGGCTAGAGATAGTCTTTCCCTTGTGGTCTGTATACAGGTGGTGCATGGTTGTCGTCAGCTCGTGTCGTGAGATGTTGGGTTAAGTCCCGCAACGAGCGCAACCCTTGTCTTATGTTGCCAGCACGTTATGGTGGGAACTCATGAGAGACTGCGGGGTTAACTCGGA
>MG|4|V67|F|10|98.21|Actinobacteria|Actinobacteria|Actinomycetales|Corynebacteriaceae|Corynebacterium|propinquum|
GGATTAATTCGATGCAACGCGAAGAACCTTACCTGGGCTTGACATACACCGGATCGCTGCAGAGATGTAGCTTCCCTTGTGGCTGGTGTACAGGTGGTGCATGGTTGTCGTCAGCTCGTGTCGTGAGATGTTGGGTTAAGTCCCGCAACGAGCGCAACCCTTGTCTTATGTTGCCAGCACGTGATGGTGGGGACTCATGAGAGACTGCCGGGGTCAACTCGGA
>MG|4|V67|F|20|100.0|Actinobacteria|Actinobacteria|Actinomycetales|Dietziaceae|Dietzia|Dietzia alimentaria / Dietzia aurantiaca / Dietzia maris / Dietzia schimae|
GGATTAATTCGATGCAACGCGAAGAACCTTACCTAGGCTTGACATATACAGGACGACGGCAGAGATGTCGTTTCCCTTGTGGCTTGTATACAGGTGGTGCATGGTTGTCGTCAGCTCGTGTCGTGAGATGTTGGGTTAAGTCCCGCAACGAGCGCAACCCCTGTCTCATGTTGCCAGCACGTAATGGTGGGGACTCGTGAGAGACTGCCGGGGTCAACTCGGA
>MG|4|V67|F|15|99.11|Actinobacteria|Actinobacteria|Actinomycetales|Micrococcaceae|Rothia|nasimurium|
GGATTAATTCGATGCAACGCGAAGAACCTTACCAAGGCTTGACATATACTGGACCGCTCTAGAGATAGGGTTTCCCTTCGGGGCTGGTATACAGGTGGTGCATGGTTGTCGTCAGCTCGTGTCGTGAGATGTTGGGTTAAGTCCCGCAACGAGCGCAACCCTCGTTCTATGTTGCCAGCACGTGATGGTGGGGACTCATAGGAGACTGCCGGGGTCAACTCGGA
>MG|4|V67|R|15|99.56|Actinobacteria|Actinobacteria|Bifidobacteriales|Bifidobacteriaceae|Aeriscardovia|aeriphila|
TCCGGGTTAACCCCGGCGGTCCCCCCGTGAGTGCCCGCCATAACGCGCTGGCAACACAGGGCGAGGGTTGCGCTCGTTGCGGGACTTGACCCAACATCTCACGACACGAGCTGACGACGGCCATGCACCACCTGTGAGGACGCCCCGAAGGGAAACCACATCTCTGCAGTCATCGTCCACATGTCAAGCCCAGGTAAGGTTCTTCGCGTTGCATCGAATTAAACC
>MG|4|V67|F|105|100.0|Actinobacteria|Actinobacteria|Bifidobacteriales|Bifidobacteriaceae|Aeriscardovia|aeriphila|
GGTTTAATTCGATGCAACGCGAAGAACCTTACCTGGGCTTGACATGTGGACGATGACTGCAGAGATGTGGTTTCCCTTCGGGGCGTCCTCACAGGTGGTGCATGGCCGTCGTCAGCTCGTGTCGTGAGATGTTGGGTCAAGTCCCGCAACGAGCGCAACCCTCGCCCTGTGTTGCCAGCGCGTTATGGCGGGCACTCACGGGGGACCGCCGGGGTTAACCCGGA
>MG|4|V67|F|24|99.56|Actinobacteria|Actinobacteria|Bifidobacteriales|Bifidobacteriaceae|Aeriscardovia|aeriphila|
GGTTTAATTCGATGCAACGCGAAGAACCTTACCTGGGCTTGACATGTGGACGATGACTGCAGAGATGTGGTTTCCCTTCGGGGCGTCCTCACAGGTGGTGCATGGCCGTCGTCAGCTCGTGTCGTGAGATGTTGGGTCAAGTCCCGCAACGAGCGCAACCCTCGCCCTGTGTTGCCAGCGCGTTATGGCGGGCACTCACGGGGGGACCGCCGGGGTTAACCCGGAG
>MG|4|V67|F|10|99.55|Actinobacteria|Actinobacteria|Bifidobacteriales|Bifidobacteriaceae|Aeriscardovia|aeriphila|
GGCTTAATTCGAAGCAACGCGAAGAACCTTACCTGGGCTTGACATGTGGACGATGACTGCAGAGATGTGGTTTCCCTTCGGGGCGTCCTCACAGGTGGTGCATGGCCGTCGTCAGCTCGTGTCGTGAGATGTTGGGTCAAGTCCCGCAACGAGCGCAACCCTCGCCCTGTGTTGCCAGCGCGTTATGGCGGGCACTCACGGGGGACCGCCGGGGTTAACCCGGA
>MG|4|V67|R|12|99.55|Actinobacteria|Actinobacteria|Bifidobacteriales|Bifidobacteriaceae|Aeriscardovia|aeriphila|
TCCGGGTTAACCCCGGCGGTCCCCCGTGAGTGCCCGCCATAACGCGCTGGCAACACAGGGCGAGGGTTGCGCTCGTTGCGGGACTTGACCCAACATCTCACGACACGAGCTGACGACGGCCATGCACCACCTGTGAGGACGCCCCGAAGGGAAACCACATCTCTGCAGTCATCGTCCACATGTCAAGCCCAGGTAAGGTTCTTCGCGTTGCTTCGAATTAAACC
>MG|4|V67|F|21|99.56|Actinobacteria|Actinobacteria|Bifidobacteriales|Bifidobacteriaceae|Aeriscardovia|aeriphila|
GGTTTAATTCGATGCAACGCGAAGAACCTTACCTGGGCTTGACATGTGGACGATGACTGCAGAGATGTGGTTTCCCTTCGGGGGCGTCCTCACAGGTGGTGCATGGCCGTCGTCAGCTCGTGTCGTGAGATGTTGGGTCAAGTCCCGCAACGAGCGCAACCCTCGCCCTGTGTTGCCAGCGCGTTATGGCGGGCACTCACGGGGGACCGCCGGGGTTAACCCGGA
>MG|4|V67|F|16|99.55|Actinobacteria|Actinobacteria|Bifidobacteriales|Bifidobacteriaceae|Aeriscardovia|aeriphila|
GGTTTAATTCGAAGCAACGCGAAGAACCTTACCTGGGCTTGACATGTGGACGATGACTGCAGAGATGTGGTTTCCCTTCGGGGCGTCCTCACAGGTGGTGCATGGCCGTCGTCAGCTCGTGTCGTGAGATGTTGGGTCAAGTCCCGCAACGAGCGCAACCCTCGCCCTGTGTTGCCAGCGCGTTATGGCGGGCACTCACGGGGGACCGCCGGGGTTAACCCGGA
>MG|4|V67|R|70|100.0|Actinobacteria|Actinobacteria|Bifidobacteriales|Bifidobacteriaceae|Aeriscardovia|aeriphila|
TCCGGGTTAACCCCGGCGGTCCCCCGTGAGTGCCCGCCATAACGCGCTGGCAACACAGGGCGAGGGTTGCGCTCGTTGCGGGACTTGACCCAACATCTCACGACACGAGCTGACGACGGCCATGCACCACCTGTGAGGACGCCCCGAAGGGAAACCACATCTCTGCAGTCATCGTCCACATGTCAAGCCCAGGTAAGGTTCTTCGCGTTGCATCGAATTAAACC
>MG|4|V67|R|14|99.56|Actinobacteria|Actinobacteria|Bifidobacteriales|Bifidobacteriaceae|Aeriscardovia|aeriphila|
TCCGGGTTAACCCCGGCGGTCCCCCGTGAGTGCCCGCCATAACGCGCTGGCAACACAGGGCGAGGGTTGCGCTCGTTGCGGGACTTGACCCAACATCTCACGACACGAGCTGACGACGGCCATGCACCACCTGTGAGGACGCCCCCGAAGGGAAACCACATCTCTGCAGTCATCGTCCACATGTCAAGCCCAGGTAAGGTTCTTCGCGTTGCATCGAATTAAACC
>MG|4|V67|R|45|99.1|Actinobacteria|Actinobacteria|Coriobacteriales|Coriobacteriaceae|Olsenella|profusa|
TCCGGCTTGACGCCGGCGGTCTCGCATGGGTGCCCGGCCGAACCGCTGGCAACATGCGACGAGGGTTGCGCTCGTTGCGGGACTTAACCCAACATCTCACGACACGAGCTGACGACAGCCATGCACCACCTGTCTAGGCTCCTCTCGGCCACGGCGTTTCCGCCGCTTCACCTAGATGTCAAGCCCTGGTAAGGTTCTTCGCGTTTGCTTCGAATTAAGCC
>MG|4|V67|R|12|99.1|Actinobacteria|Actinobacteria|Coriobacteriales|Coriobacteriaceae|Olsenella|profusa|
TCCGGCTTGACGCCGGCGGTCTCGCATGGGTGCCCGGCCGAACCGCTGGCAACATGCGACGAGGGTTGCGCTCGTTGCGGGACTTAACCCAACATCTCACGACACGAGCTGACGACAGCCATGCACCACCTGTCTAGGCTCCTCTCGGCCACGGCGTTTCCGCCGCTTCACCTAGATGTCAAGCCCTGGTAAGGTTCTTCGCGTTGCCTTCGAATTAAGCC
>MG|4|V67|R|108|99.1|Actinobacteria|Actinobacteria|Coriobacteriales|Coriobacteriaceae|Olsenella|profusa|
TCCGGCTTGACGCCGGCGGTCTCGCATGGGTGCCCGGCCGAACCGCTGGCAACATGCGACGAGGGTTGCGCTCGTTGCGGGACTTAACCCAACATCTCACGACACGAGCTGACGACAGCCATGCACCACCTGTCTAGGCTCCTCTCGGCCACGGCGTTTCCGCCGCTTCACCTAGATGTCAAGCCCCTGGTAAGGTTCTTCGCGTTGCTTCGAATTAAGCC
>MG|4|V67|R|89|99.09|Actinobacteria|Actinobacteria|Coriobacteriales|Coriobacteriaceae|Olsenella|profusa|
TCCGGCTTGACGCCGGCGGTCTCGCATGGGTGCCCGGCCGAACCGCTGGCAACATGCGACGAGGGTTGCGCTCGTTGCGGGACTAACCCAACATCTCACGACACGAGCTGACGACAGCCATGCACCACCTGTCTAGGCTCCTCTCGGCCACGGCGTTTCCGCCGCTTCACCTAGATGTCAAGCCCTGGTAAGGTTCTTCGCGTTGCTTCGAATTAAGCCC
>MG|4|V67|R|15|99.08|Actinobacteria|Actinobacteria|Coriobacteriales|Coriobacteriaceae|Olsenella|profusa|
TCCGGCTTGACGCCGGCGGTCTCGCATGGGTGCCCGGCCGAACCGCTGGCAACATGCGACGAGGGTTGCGCTCGTTGCGGGACTTAACCCAACATCTCACGACACGAGCTGACGACAGCCATGCACCACCTGTCTAGGCTCCTCTCGGCCACGGCGTTTCCGCCGCTTCACCTAGATGTCAAGCCCTGGTAAGGTTCTTCGCGTTTGCTTCGAATTAAACC
>MG|4|V67|F|10|99.1|Actinobacteria|Actinobacteria|Coriobacteriales|Coriobacteriaceae|Olsenella|profusa|
GGCTTAATTCGAAGCAACGCGAAGAACCTTACCAGGGCTTGACATCTAGGTGAAGCGGCGGAAACGCCGTGGCCGAGAGGAGCCTAGACAGGTGGTGCATGGGCTGTCGTCAGCTCGTGTCGTGAGATGTTGGGTTAAGTCCCGCAACGAGCGCAACCCTCGTCGCATGTTGCCAGCGGTTCGGCCGGGCACCCATGCGAGACCGCCGGCGTCAAGCCGGA
>MG|4|V67|F|22|99.1|Actinobacteria|Actinobacteria|Coriobacteriales|Coriobacteriaceae|Olsenella|profusa|
GGCTTAATTCGAAGGCAACGCGAAGAACCTTACCAGGGCTTGACATCTAGGTGAAGCGGCGGAAACGCCGTGGCCGAGAGGAGCCTAGACAGGTGGTGCATGGCTGTCGTCAGCTCGTGTCGTGAGATGTTGGGTTAAGTCCCGCAACGAGCGCAACCCTCGTCGCATGTTGCCAGCGGTTCGGCCGGGCACCCATGCGAGACCGCCGGCGTCAAGCCGGA
>MG|4|V67|F|71|99.08|Actinobacteria|Actinobacteria|Coriobacteriales|Coriobacteriaceae|Olsenella|profusa|
GGTTTAATTCGAAGCAACGCGAAGAACCTTACCAGGCTTGACATCTAGGTGAAGCGGCGGAAACGCCGTGGCCGAGAGGAGCCTAGACAGGTGGTGCATGGCTGTCGTCAGCTCGTGTCGTGAGATGTTGGGTTAAGTCCCGCAACGAGCGCAACCCTCGTCGCATGTTGCCAGCGGTTCGGCCGGGCACCCATGCGAGACCGCCGGCGTCAAGCCGGA
>MG|4|V67|R|42|99.1|Actinobacteria|Actinobacteria|Coriobacteriales|Coriobacteriaceae|Olsenella|profusa|
TCCGGCTTGACGCCGGCGGTCTCGCATGGGTGCCCGGCCGAACCGCTGGCAACATGCGACGAGGGTTGCGCTCGTTGCGGGACTTTAACCCAACATCTCACGACACGAGCTGACGACAGCCATGCACCACCTGTCTAGGCTCCTCTCGGCCACGGCGTTTCCGCCGCTTCACCTAGATGTCAAGCCCTGGTAAGGTTCTTCGCGTTGCTTCGAATTAAGCC
>MG|4|V67|F|24|99.08|Actinobacteria|Actinobacteria|Coriobacteriales|Coriobacteriaceae|Olsenella|profusa|
GGTTTAATTCGAAGCAACGCGAAGAACCTTACCAGGGGCTTGACATCTAGGTGAAGCGGCGGAAACGCCGTGGCCGAGAGGAGCCTAGACAGGTGGTGCATGGCTGTCGTCAGCTCGTGTCGTGAGATGTTGGGTTAAGTCCCGCAACGAGCGCAACCCTCGTCGCATGTTGCCAGCGGTTCGGCCGGGCACCCATGCGAGACCGCCGGCGTCAAGCCGGA
>MG|4|V67|R|15|99.09|Actinobacteria|Actinobacteria|Coriobacteriales|Coriobacteriaceae|Olsenella|profusa|
TCCGGCTTGACGCCGGCGGTCTCGCATGGGTGCCCGGCCGAACCGCTGGCAACATGCGACGAGGGTTGCGCTCGTTGCGGGACTTAACCCAACATCTCACGACACGAGCTGACGACAGCCATGCACCACCTGTCTAGGCTCCTCTCGGCCACGGCGTTTCCGCCGCTTCACCTAGATGTCAAGCCCTGGTAAGGTTCTTCGCGTTGCCTCGAATTAAGCC
>MG|4|V67|R|181|99.54|Actinobacteria|Actinobacteria|Coriobacteriales|Coriobacteriaceae|Olsenella|profusa|
TCCGGCTTGACGCCGGCGGTCTCGCATGGGTGCCCGGCCGAACCGCTGGCAACATGCGACGAGGGTTGCGCTCGTTGCGGGACTTAACCCAACATCTCACGACACGAGCTGACGACAGCCATGCACCACCTGTCTAGGCTCCTCTCGGCCACGGCGTTTCCGCCGCTTCACCTAGATGTCAAGCCCTGGTAAGGTTCTTCGCGTTGCTTCGAATTAAACCC
>MG|4|V67|R|299|99.09|Actinobacteria|Actinobacteria|Coriobacteriales|Coriobacteriaceae|Olsenella|profusa|
TCCGGCTTGACGCCGGCGGTCTCGCATGGGTGCCCGGCCGAACCGCTGGCAACATGCGACGAGGGTTGCGCTCGTTGCGGGACTTAACCCAACATCTCACGACACGAGCTGACGACAGCCATGCACCACCTGTCTAGGCTCCTCTCGGCCACGGCGTTTCCGCCGCTTCACCTAGATGTCAAGCCTGGTAAGGTTCTTCGCGTTGCTTCGAATTAAGCCC
>MG|4|V67|F|27|99.08|Actinobacteria|Actinobacteria|Coriobacteriales|Coriobacteriaceae|Olsenella|profusa|
GGTTTAATTCGAAGCAAACGCGAAGAACCTTACCAGGGCTTGACATCTAGGTGAAGCGGCGGAAACGCCGTGGCCGAGAGGAGCCTAGACAGGTGGTGCATGGCTGTCGTCAGCTCGTGTCGTGAGATGTTGGGTTAAGTCCCGCAACGAGCGCAACCCTCGTCGCATGTTGCCAGCGGTTCGGCCGGGCACCCATGCGAGACCGCCGGCGTCAAGCCGGA
>MG|4|V67|F|10|99.09|Actinobacteria|Actinobacteria|Coriobacteriales|Coriobacteriaceae|Olsenella|profusa|
GGCTTAATTCGAAGCAACGCGAAGAACCTTACCAGGGCTTGACATCTAGGTGAAGCGGCGGAAACGCCGTGGCCGAGAGGAGCCTAGACGGGTGGTGCATGGCTGTCGTCAGCTCGTGTCGTGAGATGTTGGGTTAAGTCCCGCAACGAGCGCAACCCTCGTCGCATGTTGCCAGCGGTTCGGCCGGGCACCCATGCGAGACCGCCGGCGTCAAGCCGGA
>MG|4|V67|R|1394|99.55|Actinobacteria|Actinobacteria|Coriobacteriales|Coriobacteriaceae|Olsenella|profusa|
TCCGGCTTGACGCCGGCGGTCTCGCATGGGTGCCCGGCCGAACCGCTGGCAACATGCGACGAGGGTTGCGCTCGTTGCGGGACTTAACCCAACATCTCACGACACGAGCTGACGACAGCCATGCACCACCTGTCTAGGCTCCTCTCGGCCACGGCGTTTCCGCCGCTTCACCTAGATGTCAAGCCCTGGTAAGGTTCTTCGCGTTGCTTCGAATTAAGCCA
>MG|4|V67|R|20|99.1|Actinobacteria|Actinobacteria|Coriobacteriales|Coriobacteriaceae|Olsenella|profusa|
TCCGGCTTGACGCCGGCGGTCTCGCATGGGTGCCCGGCCGAACCGCTGGCAACATGCGACGAGGGTTGCGCTCGTTGCGGGACTTAACCCAACATCTCACGACACGAGCTGACGACAGCCATGCACCACCTGTCTAGGCTCCTCTCGGCCACGGCGTTTTCCGCCGCTTCACCTAGATGTCAAGCCCTGGTAAGGTTCTTCGCGTTGCTTCGAATTAAGCC
>MG|4|V67|F|23|99.09|Actinobacteria|Actinobacteria|Coriobacteriales|Coriobacteriaceae|Olsenella|profusa|
GGCTTAATTCGAAGCAACGCGAAGAACCTTACCAGGGCTTGACATCTAGGTGAAGCGGCGGAAACGCCGTGGCCGAGAGGAGCCTAGACAGGTGGTGCATGGCTGTCGTCAGCTCGTGTCGTGAGATGTTGGGTTAAGTCCCGCAACGAGCGCAACCCTCGTCGCATGTTGCCAGCGGTTCGGCCGGGCACCCATGCGAGACCGCCGGCGCAAGCCGGA
>MG|4|V67|F|190|99.1|Actinobacteria|Actinobacteria|Coriobacteriales|Coriobacteriaceae|Olsenella|profusa|
GGCTTAATTCGAAGCAACGCGAAGAACCTTACCAGGGGCTTGACATCTAGGTGAAGCGGCGGAAACGCCGTGGCCGAGAGGAGCCTAGACAGGTGGTGCATGGCTGTCGTCAGCTCGTGTCGTGAGATGTTGGGTTAAGTCCCGCAACGAGCGCAACCCTCGTCGCATGTTGCCAGCGGTTCGGCCGGGCACCCATGCGAGACCGCCGGCGTCAAGCCGGA
>MG|4|V67|F|371|99.54|Actinobacteria|Actinobacteria|Coriobacteriales|Coriobacteriaceae|Olsenella|profusa|
GGTTTAATTCGAAGCAACGCGAAGAACCTTACCAGGGCTTGACATCTAGGTGAAGCGGCGGAAACGCCGTGGCCGAGAGGAGCCTAGACAGGTGGTGCATGGCTGTCGTCAGCTCGTGTCGTGAGATGTTGGGTTAAGTCCCGCAACGAGCGCAACCCTCGTCGCATGTTGCCAGCGGTTCGGCCGGGCACCCATGCGAGACCGCCGGCGTCAAGCCGGAG
>MG|4|V67|R|12|99.08|Actinobacteria|Actinobacteria|Coriobacteriales|Coriobacteriaceae|Olsenella|profusa|
TCCGGCTTGACGCCGGCGGTCTCGCATGGGTGCCCGGCCGAACCGCTGGCAACATGCGACGAGGGTTGCGCTCGTTGCGGGACTAACCCAACATCTCACGACACGAGCTGACGACAGCCATGCACCACCTGTCTAGGCTCCTCTCGGCCACGGCGTTTCCGCCGCTTCACCTAGATGTCAAGCCCTGGTAAGGTTCTTCGCGTTGCTTCGAATTAAACC
>MG|4|V67|F|161|99.09|Actinobacteria|Actinobacteria|Coriobacteriales|Coriobacteriaceae|Olsenella|profusa|
GGCTTAATTCGAAGCAACGCGAAGAACCTTACCAGGGCTTGACATCTAGGTGAAGCGGCGGAAACGCCGTGGCCGAGAGGAGCCTAGACAGGTGGTGCATGGCTGTCGTCAGCTCGTGTCGTGAGATGTTGGGTTAGTCCCGCAACGAGCGCAACCCTCGTCGCATGTTGCCAGCGGTTCGGCCGGGCACCCATGCGAGACCGCCGGCGTCAAGCCGGA
>MG|4|V67|F|20|99.1|Actinobacteria|Actinobacteria|Coriobacteriales|Coriobacteriaceae|Olsenella|profusa|
TGGCTTAATTCGAAGCAACGCGAAGAACCTTACCAGGGCTTGACATCTAGGTGAAGCGGCGGAAACGCCGTGGCCGAGAGGAGCCTAGACAGGTGGTGCATGGCTGTCGTCAGCTCGTGTCGTGAGATGTTGGGTTAAGTCCCGCAACGAGCGCAACCCCCGTCGCATGTTGCCAGCGGTTCGGCCGGGCACCCATGCGAGACCGCCGGCGTCAAGCCGGAG
>MG|4|V67|F|11|99.09|Actinobacteria|Actinobacteria|Coriobacteriales|Coriobacteriaceae|Olsenella|profusa|
GGCTTAATTCGAAGCAACGCGAAGAACCTTACCAGGGCTTGACATCTAGGTGAAGCGGCGGAAACGCCGTGGCCGAGAGGAGCCTAGGCAGGTGGTGCATGGCTGTCGTCAGCTCGTGTCGTGAGATGTTGGGTTAAGTCCCGCAACGAGCGCAACCCTCGTCGCATGTTGCCAGCGGTTCGGCCGGGCACCCATGCGAGACCGCCGGCGTCAAGCCGGA
>MG|4|V67|F|185|99.08|Actinobacteria|Actinobacteria|Coriobacteriales|Coriobacteriaceae|Olsenella|profusa|
GGTTTAATTCGAAGCAACGCGAAGAACCTTACCAGGGCTTGACATCTAGGTGAAGCGGCGGAAACGCCGTGGCCGAGAGGAGCCTAGACAGGTGGTGCATGGCTGTCGTCAGCTCGTGTCGTGAGATGTTGGGTTAAGTCCCGCAACGAGCGCAACCCCCGTCGCATGTTGCCAGCGGTTCGGCCGGGCACCCATGCGAGACCGCCGGCGTCAAGCCGGA
>MG|4|V67|F|2571|99.55|Actinobacteria|Actinobacteria|Coriobacteriales|Coriobacteriaceae|Olsenella|profusa|
GGCTTAATTCGAAGCAACGCGAAGAACCTTACCAGGGCTTGACATCTAGGTGAAGCGGCGGAAACGCCGTGGCCGAGAGGAGCCTAGACAGGTGGTGCATGGCTGTCGTCAGCTCGTGTCGTGAGATGTTGGGTTAAGTCCCGCAACGAGCGCAACCCTCGTCGCATGTTGCCAGCGGTTCGGCCGGGCACCCATGCGAGACCGCCGGCGTCAAGCCGGAA
>MG|4|V67|R|38|99.08|Actinobacteria|Actinobacteria|Coriobacteriales|Coriobacteriaceae|Olsenella|profusa|
TCCGGCTTGACGCCGGCGGTCTCGCATGGGTGCCCGGCCGAACCGCTGGCAACATGCGACGAGGGTTGCGCTCGTTGCGGGACTTAACCCAACATCTCACGACACGAGCTGACGACAGCCATGCACCACCTGTCTAGGCTCCTCTCGGCCACGGCGTTTCCGCCGCTTCACCTAGATGTCAAGCCTGGTAAGGTTCTTCGCGTTGCTTCGAATTAAACC
>MG|4|V67|F|13|99.08|Actinobacteria|Actinobacteria|Coriobacteriales|Coriobacteriaceae|Olsenella|profusa|
GGTTTAATTCGAAGCAACGCGAAGAACCTTACCAGGGCTTGACATCTAGGTGAAGCGGCGGAAACGCCGTGGCCGAGAGGAGCCTAGACAGGTGGTGCATGGCTGTCGTCAGCTCGTGTCGTGAGATGTTGGGTTAGTCCCGCAACGAGCGCAACCCTCGTCGCATGTTGCCAGCGGTTCGGCCGGGCACCCATGCGAGACCGCCGGCGTCAAGCCGGA
>MG|4|V67|R|14|99.08|Actinobacteria|Actinobacteria|Coriobacteriales|Coriobacteriaceae|Olsenella|profusa|
TCCGGCTTGACGCCGGCGGTCTCGCATGGGTGCCCGGCCGAACCGCTGGCAACATGCGACGAGGGTTGCGCTCGTTGCGGGACTTTAACCCAACATCTCACGACACGAGCTGACGACAGCCATGCACCACCTGTCTAGGCTCCTCTCGGCCACGGCGTTTCCGCCGCTTCACCTAGATGTCAAGCCCTGGTAAGGTTCTTCGCGTTGCTTCGAATTAAACC
>MG|4|V67|F|12|99.1|Actinobacteria|Actinobacteria|Coriobacteriales|Coriobacteriaceae|Olsenella|profusa|
GGCTTAATTCGAAGCAACGCGAAGAACCTTACCAGGGCTTGACATCTAGGTGAAGCGGCGGAAACGCCGTGGCCGAGAGGAGCCTAGACAGGTGGTGCATGGCTGTCGTCAGCTCGTGTCGTGAGATGTTGGGGTTAAGTCCCGCAACGAGCGCAACCCTCGTCGCATGTTGCCAGCGGTTCGGCCGGGCACCCATGCGAGACCGCCGGCGTCAAGCCGGA
>MG|4|V67|F|30|99.1|Actinobacteria|Actinobacteria|Coriobacteriales|Coriobacteriaceae|Olsenella|profusa|
GGCTTAATTCGAAGCAACGCGAAGAACCTTACCAGGGCTTGACATCTAGGTGAAGCGGCGGAAAACGCCGTGGCCGAGAGGAGCCTAGACAGGTGGTGCATGGCTGTCGTCAGCTCGTGTCGTGAGATGTTGGGTTAAGTCCCGCAACGAGCGCAACCCTCGTCGCATGTTGCCAGCGGTTCGGCCGGGCACCCATGCGAGACCGCCGGCGTCAAGCCGGA
>MG|4|V67|F|10|99.09|Actinobacteria|Actinobacteria|Coriobacteriales|Coriobacteriaceae|Olsenella|profusa|
GGCTTAATTCGAAGCAACGCGAAGAACCTTACCAGGGCTTGACATCTAGGTGAAGCGGCGGAAACGCCGTGGCCGAGAGGAGCCTAGACAGGTGGTGCATGGCTGTCGTCAGCTCGTGTCGTGAGATGTTGGGTTAAGTCCCGCAACGAGCGCAACCCTCGTCGCATGTTGCCAGCGGTTCGGCCGGGCACCCATGCGAGACCGCCGGCGCCAAGCCGGA
>MG|4|V67|F|82|99.1|Actinobacteria|Actinobacteria|Coriobacteriales|Coriobacteriaceae|Olsenella|profusa|
GGCTTAATTCGAAGCAAACGCGAAGAACCTTACCAGGGCTTGACATCTAGGTGAAGCGGCGGAAACGCCGTGGCCGAGAGGAGCCTAGACAGGTGGTGCATGGCTGTCGTCAGCTCGTGTCGTGAGATGTTGGGTTAAGTCCCGCAACGAGCGCAACCCTCGTCGCATGTTGCCAGCGGTTCGGCCGGGCACCCATGCGAGACCGCCGGCGTCAAGCCGGA
>MG|4|V67|R|846|99.1|Actinobacteria|Actinobacteria|Coriobacteriales|Coriobacteriaceae|Olsenella|profusa|
TCCGGCTTGACGCCGGCGGTCTCGCATGGGTGCCCGGCCGAACCGCTGGCAACATGCGACGGGGGTTGCGCTCGTTGCGGGACTTAACCCAACATCTCACGACACGAGCTGACGACAGCCATGCACCACCTGTCTAGGCTCCTCTCGGCCACGGCGTTTCCGCCGCTTCACCTAGATGTCAAGCCCTGGTAAGGTTCTTCGCGTTGCTTCGAATTAAGCCA
>MG|4|V67|F|1658|99.09|Actinobacteria|Actinobacteria|Coriobacteriales|Coriobacteriaceae|Olsenella|profusa|
GGCTTAATTCGAAGCAACGCGAAGAACCTTACCAGGGCTTGACATCTAGGTGAAGCGGCGGAAACGCCGTGGCCGAGAGGAGCCTAGACAGGTGGTGCATGGCTGTCGTCAGCTCGTGTCGTGAGATGTTGGGTTAAGTCCCGCAACGAGCGCAACCCCCGTCGCATGTTGCCAGCGGTTCGGCCGGGCACCCATGCGAGACCGCCGGCGTCAAGCCGGA
>MG|4|V67|R|16|99.08|Actinobacteria|Actinobacteria|Coriobacteriales|Coriobacteriaceae|Olsenella|profusa|
TCCGGCTTGACGCCGGCGGTCTCGCATGGGTGCCCGGCCGAACCGCTGGCAACATGCGACGAGGGTTGCGCTCGTTGCGGGACTTAACCCAACATCTCACGACACGAGCTGACGACAGCCATGCACCACCTGTCTAGGCTCCTCTCGGCCACGGCGTTTCCGCCGCTTCACCTAGATGTCAAGCCCTGGTAAGGTTCTTCGCGTAGCTTCGAATTAAACC
>MG|4|V67|F|35|99.08|Actinobacteria|Actinobacteria|Coriobacteriales|Coriobacteriaceae|Olsenella|profusa|
GGTTTAATTCGAAGCTACGCGAAGAACCTTACCAGGGCTTGACATCTAGGTGAAGCGGCGGAAACGCCGTGGCCGAGAGGAGCCTAGACAGGTGGTGCATGGCTGTCGTCAGCTCGTGTCGTGAGATGTTGGGTTAAGTCCCGCAACGAGCGCAACCCTCGTCGCATGTTGCCAGCGGTTCGGCCGGGCACCCATGCGAGACCGCCGGCGTCAAGCCGGA
>MG|4|V67|F|98|99.1|Actinobacteria|Actinobacteria|Coriobacteriales|Coriobacteriaceae|Olsenella|profusa|
GGCTTAATTCGAAGCAACGCGAAGAACCTTACCAGGGCTTGACATCTAGGTGAAGCGGCGGAAACGCCGTGGCCGAGAGGAGCCTAGACAGGTGGTGCATGGCTGTCGTCAGCTCGTGTCGTGAGATGTTGGGTTAAAGTCCCGCAACGAGCGCAACCCTCGTCGCATGTTGCCAGCGGTTCGGCCGGGCACCCATGCGAGACCGCCGGCGTCAAGCCGGA
>MG|4|V67|F|33|99.08|Actinobacteria|Actinobacteria|Coriobacteriales|Coriobacteriaceae|Olsenella|profusa|
GGTTTAATTCGAAGCAACGCGAAGAACCTTACCAGGGCTTGACATCTAGGTGAAGCGGCGGAAACGCCGTGGCCGAGAGGAGCCTAGACAGGTGGTGCATGGCTGTCGTCAGCTCGTGTCGTGAGATGTTGGGTTAAAGTCCCGCAACGAGCGCAACCCTCGTCGCATGTTGCCAGCGGTTCGGCCGGGCACCCATGCGAGACCGCCGGCGTCAAGCCGGA
>MG|4|V67|F|450|99.1|Actinobacteria|Actinobacteria|Coriobacteriales|Coriobacteriaceae|Olsenella|profusa|
GGCTTAATTCGAAGCAACGCGAAGAACCTTACCAGGCTTGACATCTAGGTGAAGCGGCGGAAACGCCGTGGCCGAGAGGAGCCTAGACAGGTGGTGCATGGCTGTCGTCAGCTCGTGTCGTGAGATGTTGGGTTAAGTCCCGCAACGAGCGCAACCCTCGTCGCATGTTGCCAGCGGTTCGGCCGGGCACCCATGCGAGACCGCCGGCGTCAAGCCGGAG
>MG|4|V67|F|24|99.09|Actinobacteria|Actinobacteria|Coriobacteriales|Coriobacteriaceae|Olsenella|profusa|
GGCTTAATTCGAGGCAACGCGAAGAACCTTACCAGGGCTTGACATCTAGGTGAAGCGGCGGAAACGCCGTGGCCGAGAGGAGCCTAGACAGGTGGTGCATGGCTGTCGTCAGCTCGTGTCGTGAGATGTTGGGTTAAGTCCCGCAACGAGCGCAACCCTCGTCGCATGTTGCCAGCGGTTCGGCCGGGCACCCATGCGAGACCGCCGGCGTCAAGCCGGA
>MG|4|V67|F|10|99.09|Actinobacteria|Actinobacteria|Coriobacteriales|Coriobacteriaceae|Olsenella|sp.|
GGCTTAATTCGAAGCAACGCGAAGAACCTTACCAGGGCTTGACATCTAGGTGAAGCGGCGGAAACGCCGTGGCCGAGAGGAGCCCAGACAGGTGGTGCATGGCTGTCGTCAGCTCGTGTCGTGAGATGTTGGGTTAAGTCCCGCAACGAGCGCAACCCTCGTCGCATGTTGCCAGCGGTCCGGCCGGGCACCCATGCGAGACCGCCGGCGTCAAGCCGGA
>MG|4|V67|F|81|98.64|Actinobacteria|Actinobacteria|Coriobacteriales|Coriobacteriaceae|Olsenella|profusa|
GGCTTAATTCGAAGCAACGCGAAGAACCTTACCAGGCTTGACATCTAGGTGAAGCGGCGGAAACGCCGTGGCCGAGAGGAGCCTAGACAGGTGGTGCATGGCTGTCGTCAGCTCGTGTCGTGAGATGTTGGGTTAAGTCCCGCAACGAGCGCAACCCTCGTCGCATGTTGCCAGCGGTTCGGCCGGGCACCCATGCGAGACCGCCGGCGCAAGCCGGA
>MG|4|V67|F|73|98.64|Actinobacteria|Actinobacteria|Coriobacteriales|Coriobacteriaceae|Olsenella|profusa|
GGCTTAATTCGAAGCAACGCGAAGAACCTTACCAGGGCTTGACATCTAGGTGAAGCGGCGGAAACGCCGTGGCCGAGAGGAGCCTAGACAGGTGGTGCATGGCTGTCGTCAGCTCGTGTCGTGAGATGTTGGGTTAGTCCCGCAACGAGCGCAACCCCCGTCGCATGTTGCCAGCGGTTCGGCCGGGCACCCATGCGAGACCGCCGGCGTCAAGCCGGA
>MG|4|V67|R|12|98.65|Actinobacteria|Actinobacteria|Coriobacteriales|Coriobacteriaceae|Olsenella|profusa|
TCCGGCTTGACGCCGGCGGTCTCGCATGGGTGCCCGGCCGAACCGCTGGCAACATGCGACGAGGGTTGCGCTCGTTGCGGGACTTAACCCAACATCTCACGACACGAGCTGACGACAGCCATGCACCACCTGTCTAGGCTCCTCTCGGCCATCGGCGTTTCCGCCGCTTCACCTAGATGTCAAGCCTGGTAAGGTTCTTCGCGTTGCTTCGAATTAAGCCA
>MG|4|V67|R|13|98.17|Actinobacteria|Actinobacteria|Coriobacteriales|Coriobacteriaceae|Olsenella|profusa|
TCCGGCTTGACGCCGGCGGTCTCGCATGGGTGCCCGGCCGAACCGCTGGCAACATGCGACGGGGGGTTGCGCTCGTTGCGGGACTTAACCCAACATCTCACGACACGAGCTGACGACAGCCATGCACCACCTGTCTAGGCTCCTCTCGGCCACGGCGTTTCCGCCGCTTCACCTAGATGTCAAGCCCTGGTAAGGTTCTTCGCGTTGCCTTCGAATTAAACC
>MG|4|V67|F|32|97.75|Actinobacteria|Actinobacteria|Coriobacteriales|Coriobacteriaceae|Olsenella|profusa|
GGCTTAATTCGAAGGCAACGCGAAGAACCTTACCAGGGCTTGACATCTAGGTGAAGCGGCGGAAACGCCGTGGCCGAGAGGAGCCTAGACAGGTGGTGCATGGCTGTCGTCAGCTCGTGTCGTGAGATGTTGGGTTAGTCCCGCAACGAGCGCAACCCCCCGTCGCATGTTGCCAGCGGTTCGGCCGGGCACCCATGCGAGACCGCCGGCGTCAAGCCGGA
>MG|4|V67|F|19|98.64|Actinobacteria|Actinobacteria|Coriobacteriales|Coriobacteriaceae|Olsenella|profusa|
GGCTTAATTCGAAGCAACGCGAAGAACCTTACCAGGGCTTGACATCTAGGTGAAGCGGCGGAAAACGCCGTGGCCGAGAGGAGCCTAGACAGGTGGTGCATGGCTGTCGTCAGCTCGTGTCGTGAGATGTTGGGTTAAGTCCCGCAACGAGCGCAACCCCCGTCGCATGTTGCCAGCGGTTCGGCCGGGCACCCATGCGAGACCGCCGGCGTCAAGCCGGA
>MG|4|V67|R|59|98.64|Actinobacteria|Actinobacteria|Coriobacteriales|Coriobacteriaceae|Olsenella|profusa|
TCCGGCTTGACGCCGGCGGTCTCGCATGGGTGCCCGGCCGAACCGCTGGCAACATGCGACGGGGGTTGCGCTCGTTGCGGGACTTAACCCAACATCTCACGACACGAGCTGACGACAGCCATGCACCACCTGTCTAGGCTCCTCTCGGCCACGGCGTTTCCGCCGCTTCACCTAGATGTCAAGCCCTGGTAAGGTTCTTCGCGTTGCCTTCGAATTAAGCC
>MG|4|V67|R|16|98.17|Actinobacteria|Actinobacteria|Coriobacteriales|Coriobacteriaceae|Olsenella|profusa|
TCCGGCTTGACGCCGGCGGTCTCGCATGGGTGCCCGGCCGAACCGCTGGCAACATGCGACGGGGGGTTGCGCTCGTTGCGGGACTTAACCCAACATCTCACGACACGAGCTGACGACAGCCATGCACCACCTGTCTAGGCTCCTCTCGGCCACGGCGTTTCCGCCGCTTCACCTAGATGTCAAGCCCTGGTAAGGTTCTTCGCGTTTGCTTCGAATTAAACC
>MG|4|V67|R|31|98.64|Actinobacteria|Actinobacteria|Coriobacteriales|Coriobacteriaceae|Olsenella|profusa|
TCCGGCTTGCGCCGGCGGTCTCGCATGGGTGCCCGGCCGAACCGCTGGCAACATGCGACGAGGGTTGCGCTCGTTGCGGGACTTAACCCAACATCTCACGACACGAGCTGACGACAGCCATGCACCACCTGTCTAGGCTCCTCTCGGCCACGGCGTTTCCGCCGCTTCACCTAGATGTCAAGCCTGGTAAGGTTCTTCGCGTTGCTTCGAATTAAGCC
>MG|4|V67|R|24|98.2|Actinobacteria|Actinobacteria|Coriobacteriales|Coriobacteriaceae|Olsenella|profusa|
TCCGGCTTGACGCCGGCGGTCTCGCATGGGTGCCCGGCCGAACCGCTGGCAACATGCGACGGGGGGTTGCGCTCGTTGCGGGACTTAACCCAACATCTCACGACACGAGCTGACGACAGCCATGCACCACCTGTCTAGGCTCCTCTCGGCCACGGCGTTTTCCGCCGCTTCACCTAGATGTCAAGCCCTGGTAAGGTTCTTCGCGTTGCTTCGAATTAAGCC
>MG|4|V67|R|44|98.64|Actinobacteria|Actinobacteria|Coriobacteriales|Coriobacteriaceae|Olsenella|profusa|
TCCGGCTTGACGCCGGCGGTCTCGCATGGGTGCCCGGCCGAACCGCTGGCAACATGCGACGGGGGTTGCGCTCGTTGCGGGACTAACCCAACATCTCACGACACGAGCTGACGACAGCCATGCACCACCTGTCTAGGCTCCTCTCGGCCACGGCGTTTCCGCCGCTTCACCTAGATGTCAAGCCCTGGTAAGGTTCTTCGCGTTGCTTCGAATTAAGCCA
>MG|4|V67|F|104|98.62|Actinobacteria|Actinobacteria|Coriobacteriales|Coriobacteriaceae|Olsenella|profusa|
GGTTTAATTCGAAGCAACGCGAAGAACCTTACCAGGCTTGACATCTAGGTGAAGCGGCGGAAACGCCGTGGCCGAGAGGAGCCTAGACAGGTGGTGCATGGCTGTCGTCAGCTCGTGTCGTGAGATGTTGGGTTAAGTCCCGCAACGAGCGCAACCCCCGTCGCATGTTGCCAGCGGTTCGGCCGGGCACCCATGCGAGACCGCCGGCGTCAAGCCGGA
>MG|4|V67|F|18|97.76|Actinobacteria|Actinobacteria|Coriobacteriales|Coriobacteriaceae|Olsenella|profusa|
GGCTTAATTCGAAGCAACGCGAAGAACCTTACCAGGGGCTTGACATCTAGGTGAAGCGGCGGAAACGCCGTGGCCGAGAGGAGCCTAGACAGGTGGTGCATGGCTGTCGTCAGCTCGTGTCGTGAGATGTTGGGTTAAAGTCCCGCAACGAGCGCAACCCCCCGTCGCATGTTGCCAGCGGTTCGGCCGGGCACCCATGCGAGACCGCCGGCGTCAAGCCGGA
>MG|4|V67|R|19|98.64|Actinobacteria|Actinobacteria|Coriobacteriales|Coriobacteriaceae|Olsenella|sp.|
TCCGGCTTGACGCCGGCGGTCTCGCATGGGTGCCCGGCCGGACCGCTGGCAACATGCGACGAGGGTTGCGCTCGTTGCGGGACTTAACCCAACATCTCACGACACGAGCTGACGACAGCCATGCACCACCTGTCTGGGCTCCTCTCGGCCACGGCGTTTCCGCCGCTTCACCCAGATGTCAAGCCCTGGTAAGGTTCTTCGCGTTGCTTCGAATTAAGCC
>MG|4|V67|F|45|98.2|Actinobacteria|Actinobacteria|Coriobacteriales|Coriobacteriaceae|Olsenella|profusa|
GGCTTAATTCGAAGCAACGCGAAGAACCTTACCAGGGCTTGACATCTAGGTGAAGCGGCGGAAAACGCCGTGGCCGAGAGGAGCCTAGACAGGTGGTGCATGGCTGTCGTCAGCTCGTGTCGTGAGATGTTGGGTTAAGTCCCGCAACGAGCGCAACCCCCCGTCGCATGTTGCCAGCGGTTCGGCCGGGCACCCATGCGAGACCGCCGGCGTCAAGCCGGA
>MG|4|V67|R|18|98.18|Actinobacteria|Actinobacteria|Coriobacteriales|Coriobacteriaceae|Olsenella|profusa|
TCCGGCTTGACGCCGGCGGTCTCGCATGGGTGCCCGGCCGAACCGCTGGCAACATGGACGGGGGTTGCGCTCGTTGCGGGACTTAACCCAACATCTCACGACACGAGCTGACGACAGCCATGCACCACCTGTCTAGGCTCCTCTCGGCCACGGCGTTTCCGCCGCTTCACCTAGATGTCAAGCCTGGTAAGGTTCTTCGCGTTGCTTCGAATTAAGCC
>MG|4|V67|F|75|98.64|Actinobacteria|Actinobacteria|Coriobacteriales|Coriobacteriaceae|Olsenella|profusa|
GGCTTAATTCGAAGCAACGCGAAGAACCTTACCAGGGGCTTGACATCTAGGTGAAGCGGCGGAAACGCCGTGGCCGAGAGGAGCCTAGACAGGTGGTGCATGGCTGTCGTCAGCTCGTGTCGTGAGATGTTGGGTTAAGTCCCGCAACGAGCGCAACCCCCGTCGCATGTTGCCAGCGGTTCGGCCGGGCACCCATGCGAGACCGCCGGCGTCAAGCCGGA
>MG|4|V67|F|14|98.2|Actinobacteria|Actinobacteria|Coriobacteriales|Coriobacteriaceae|Olsenella|profusa|
GGCTTAATTCGAAGGCAAACGCGAAGAACCTTACCAGGGCTTGACATCTAGGTGAAGCGGCGGAAACGCCGTGGCCGAGAGGAGCCTAGACAGGTGGTGCATGGCTGTCGTCAGCTCGTGTCGTGAGATGTTGGGTTAAGTCCCGCAACGAGCGCAACCCCCGTCGCATGTTGCCAGCGGTTCGGCCGGGCACCCATGCGAGACCGCCGGCGTCAAGCCGGA
>MG|4|V67|F|12|98.64|Actinobacteria|Actinobacteria|Coriobacteriales|Coriobacteriaceae|Olsenella|profusa|
GGCTTAATTCGAAGCAACGCGAAGAACCTTACCAGGCTTGACATCTAGGTGAAGCGGCGGAAACGCCGTGGCCGAGAGGAGCCTAGACAGGTGGTGCATGGCTGTCGTCAGCTCGTGTCGTGAGATGTTGGGTTAGTCCCGCAACGAGCGCAACCCTCGTCGCATGTTGCCAGCGGTTCGGCCGGGCACCCATGCGAGACCGCCGGCGTCAAGCCGGA
>MG|4|V67|F|57|98.64|Actinobacteria|Actinobacteria|Coriobacteriales|Coriobacteriaceae|Olsenella|profusa|
GGCTTAATTCGAAGCAAACGCGAAGAACCTTACCAGGGCTTGACATCTAGGTGAAGCGGCGGAAACGCCGTGGCCGAGAGGAGCCTAGACAGGTGGTGCATGGCTGTCGTCAGCTCGTGTCGTGAGATGTTGGGTTAAGTCCCGCAACGAGCGCAACCCCCGTCGCATGTTGCCAGCGGTTCGGCCGGGCACCCATGCGAGACCGCCGGCGTCAAGCCGGA
>MG|4|V67|R|32|98.64|Actinobacteria|Actinobacteria|Coriobacteriales|Coriobacteriaceae|Olsenella|profusa|
TCCGGCTTGACGCCGGCGGTCTCGCATGGGTGCCCGGCCGAACCGCTGGCAACATGCGACGGGGGTTGCGCTCGTTGCGGGACTTAACCCAACATCTCACGACACGAGCTGACGACAGCCATGCACCACCTGTCTAGGCTCCTCTCGGCCACGGCGTTTCCGCCGCTTCACCTAGATGTCAAGCCCCTGGTAAGGTTCTTCGCGTTGCTTCGAATTAAGCC
>MG|4|V67|F|220|98.2|Actinobacteria|Actinobacteria|Coriobacteriales|Coriobacteriaceae|Olsenella|profusa|
GGCTTAATTCGAAGCAACGCGAAGAACCTTACCAGGGCTTGACATCTAGGTGAAGCGGCGGAAACGCCGTGGCCGAGAGGAGCCTAGACAGGTGGTGCATGGCTGTCGTCAGCTCGTGTCGTGAGATGTTGGGTTAAAGTCCCGCAACGAGCGCAACCCCCCGTCGCATGTTGCCAGCGGTTCGGCCGGGCACCCATGCGAGACCGCCGGCGTCAAGCCGGA
>MG|4|V67|F|11|97.76|Actinobacteria|Actinobacteria|Coriobacteriales|Coriobacteriaceae|Olsenella|profusa|
GGCTTAATTCGAAGGCAAACGCGAAGAACCTTACCAGGGCTTGACATCTAGGTGAAGCGGCGGAAACGCCGTGGCCGAGAGGAGCCTAGACAGGTGGTGCATGGCTGTCGTCAGCTCGTGTCGTGAGATGTTGGGTTAAGTCCCGCAACGAGCGCAACCCCCCGTCGCATGTTGCCAGCGGTTCGGCCGGGCACCCATGCGAGACCGCCGGCGTCAAGCCGGA
>MG|4|V67|F|13|98.17|Actinobacteria|Actinobacteria|Coriobacteriales|Coriobacteriaceae|Olsenella|profusa|
GGTTTAATTCGAAGCAACGCGAAGAACCTTACCAGGGCTTGACATCTAGGTGAAGCGGCGGAAAACGCCGTGGCCGAGAGGAGCCTAGACAGGTGGTGCATGGCTGTCGTCAGCTCGTGTCGTGAGATGTTGGGTTAAGTCCCGCAACGAGCGCAACCCCCCGTCGCATGTTGCCAGCGGTTCGGCCGGGCACCCATGCGAGACCGCCGGCGTCAAGCCGGA
>MG|4|V67|R|97|98.2|Actinobacteria|Actinobacteria|Coriobacteriales|Coriobacteriaceae|Olsenella|profusa|
TCCGGCTTGACGCCGGCGGTCTCGCATGGGTGCCCGGCCGAACCGCTGGCAACATGCGACGGGGGGTTGCGCTCGTTGCGGGACTTAACCCAACATCTCACGACACGAGCTGACGACAGCCATGCACCACCTGTCTAGGCTCCTCTCGGCCACGGCGTTTCCGCCGCTTCACCTAGATGTCAAGCCCTGGTAAGGTTCTTCGCGTTGCCTTCGAATTAAGCC
>MG|4|V67|F|182|98.2|Actinobacteria|Actinobacteria|Coriobacteriales|Coriobacteriaceae|Olsenella|profusa|
GGCTTAATTCGAAGGCAACGCGAAGAACCTTACCAGGGCTTGACATCTAGGTGAAGCGGCGGAAACGCCGTGGCCGAGAGGAGCCTAGACAGGTGGTGCATGGCTGTCGTCAGCTCGTGTCGTGAGATGTTGGGTTAAGTCCCGCAACGAGCGCAACCCCCCGTCGCATGTTGCCAGCGGTTCGGCCGGGCACCCATGCGAGACCGCCGGCGTCAAGCCGGA
>MG|4|V67|R|22|98.65|Actinobacteria|Actinobacteria|Coriobacteriales|Coriobacteriaceae|Olsenella|profusa|
TCCGGCTTGACGCCGGCGGTCTCGCATGGGTGCCCGGCCGAACCGCTGGCAACATGCGACGGGGGTTGCGCTCGTTGCGGGACTTAACCCAACATCTCACGACACGAGCTGACGACAGCCATGCACCACCTGTCTAGGCTCCTCTCGGCCACGGCGTTTCCGCCGCTTCACCTAGATGTCAAGCCCTGGTAAGGTTCTTCGCGTTTGCTTCGAATTAAGCCA
>MG|4|V67|F|55|98.64|Actinobacteria|Actinobacteria|Coriobacteriales|Coriobacteriaceae|Olsenella|profusa|
GGCTTAATTCGAAGCAACGCGAAGAACCTTACCAGGGCTTGACATCTAGGTGAAGCGGCGGAAACGCCGTGGCCGAGAGGAGCCTAGACAGGTGGTGCATGGCTGTCGTCAGCTCGTGTCGTGAGATGTTGGGTTAAAGTCCCGCAACGAGCGCAACCCCCGTCGCATGTTGCCAGCGGTTCGGCCGGGCACCCATGCGAGACCGCCGGCGTCAAGCCGGA
>MG|4|V67|R|14|98.19|Actinobacteria|Actinobacteria|Coriobacteriales|Coriobacteriaceae|Olsenella|profusa|
TCCGGCTTGACGCCGGCGGTCTCGCATGGGTGCCCGGCCGAACCGCTGGCAACATGCGACGGGGGTTGCGCTCGTTGCGGGACTTAACCCAACATCTCACGACACGAGCTGACGACAGCCATGCACCACCTGTCTAGGCTCCTCTCGGCCATCGGCGTTTCCGCCGCTTCACCTAGATGTCAAGCCTGGTAAGGTTCTTCGCGTTGCTTCGAATTAAGCC
>MG|4|V67|R|23|97.75|Actinobacteria|Actinobacteria|Coriobacteriales|Coriobacteriaceae|Olsenella|profusa|
TCCGGCTTGACGCCGGCGGTCTCGCATGGGTGCCCGGCCGAACCGCTGGCAACATGCGACGGGGGGTTGCGCTCGTTGCGGGACTAACCCAACATCTCACGACACGAGCTGACGACAGCCATGCACCACCTGTCTAGGCTCCTCTCGGCCACGGCGTTTCCGCCGCTTCACCTAGATGTCAAGCCCTGGTAAGGTTCTTCGCGTTGCCTTCGAATTAAGCC
>MG|4|V67|F|12|98.64|Actinobacteria|Actinobacteria|Coriobacteriales|Coriobacteriaceae|Olsenella|profusa|
GGCTTAATTCGAAGCAACGCGAAGAACCTTACCAGGGCTTGACATCTAGGTGAAGCGGCGGAAACGCCGTGGCCGAGAGGAGCCTAGGACAGGTGGTGCATGGCTGTCGTCAGCTCGTGTCGTGAGATGTTGGGTTAAGTCCCGCAACGAGCGCAACCCCCGTCGCATGTTGCCAGCGGTTCGGCCGGGCACCCATGCGAGACCGCCGGCGTCAAGCCGGA
>MG|4|V67|F|56|98.19|Actinobacteria|Actinobacteria|Coriobacteriales|Coriobacteriaceae|Olsenella|profusa|
GGCTTAATTCGAAGCAACGCGAAGAACCTTACCAGGCTTGACATCTAGGTGAAGCGGCGGAAACGCCGTGGCCGAGAGGAGCCTAGACAGGTGGTGCATGGCTGTCGTCAGCTCGTGTCGTGAGATGTTGGGTTAAGTCCCGCAACGAGCGCAACCCCCCGTCGCATGTTGCCAGCGGTTCGGCCGGGCACCCATGCGAGACCGCCGGCGTCAAGCCGGA
>MG|4|V67|F|39|98.17|Actinobacteria|Actinobacteria|Coriobacteriales|Coriobacteriaceae|Olsenella|profusa|
GGTTTAATTCGAAGCTACGCGAAGAACCTTACCAGGGCTTGACATCTAGGTGAAGCGGCGGAAACGCCGTGGCCGAGAGGAGCCTAGACAGGTGGTGCATGGCTGTCGTCAGCTCGTGTCGTGAGATGTTGGGTTAAGTCCCGCAACGAGCGCAACCCCCCGTCGCATGTTGCCAGCGGTTCGGCCGGGCACCCATGCGAGACCGCCGGCGTCAAGCCGGA
>MG|4|V67|R|46|98.21|Actinobacteria|Actinobacteria|Coriobacteriales|Coriobacteriaceae|Olsenella|profusa|
TCCGGCTTGACGCCGGCGGTCTCGCATGGGTGCCCGGCCGAACCGCTGGCAACATGCGACGGGGGGTTGCGCTCGTTGCGGGACTTAACCCAACATCTCACGACACGAGCTGACGACAGCCATGCACCACCTGTCTAGGCTCCTCTCGGCCACGGCGTTTCCGCCGCTTCACCTAGATGTCAAGCCCTGGTAAGGTTCTTCGCGTTTGCTTCGAATTAAGCCA
>MG|4|V67|R|12|97.76|Actinobacteria|Actinobacteria|Coriobacteriales|Coriobacteriaceae|Olsenella|profusa|
TCCGGCTTGACGCCGGCGGTCTCGCATGGGTGCCCGGCCGAACCGCTGGCAACATGCGACGGGGGGTTGCGCTCGTTGCGGGACTTTAACCCAACATCTCACGACACGAGCTGACGACAGCCATGCACCACCTGTCTAGGCTCCTCTCGGCCACGGCGTTTCCGCCGCTTCACCTAGATGTCAAGCCCCTGGTAAGGTTCTTCGCGTTGCTTCGAATTAAGCC
>MG|4|V67|F|14|97.76|Actinobacteria|Actinobacteria|Coriobacteriales|Coriobacteriaceae|Olsenella|profusa|
GGCTTAATTCGAAGCAAACGCGAAGAACCTTACCAGGGCTTGACATCTAGGTGAAGCGGCGGAAACGCCGTGGCCGAGAGGAGCCTAGACAGGTGGTGCATGGCTGTCGTCAGCTCGTGTCGTGAGATGTTGGGTTAAAGTCCCGCAACGAGCGCAACCCCCCGTCGCATGTTGCCAGCGGTTCGGCCGGGCACCCATGCGAGACCGCCGGCGTCAAGCCGGA
>MG|4|V67|R|28|98.65|Actinobacteria|Actinobacteria|Coriobacteriales|Coriobacteriaceae|Olsenella|profusa|
TCCGGCTTGACGCCGGCGGTCTCGCATGGGTGCCCGGCCGAACCGCTGGCAACATGCGACGGGGGTTGCGCTCGTTGCGGGACTTTAACCCAACATCTCACGACACGAGCTGACGACAGCCATGCACCACCTGTCTAGGCTCCTCTCGGCCACGGCGTTTCCGCCGCTTCACCTAGATGTCAAGCCCTGGTAAGGTTCTTCGCGTTGCTTCGAATTAAGCCA
>MG|4|V67|R|26|98.2|Actinobacteria|Actinobacteria|Coriobacteriales|Coriobacteriaceae|Olsenella|profusa|
TCCGGCTTGACGCCGGCGGTCTCGCATGGGTGCCCGGCCGAACCGCTGGCAACATGCGACGGGGGGTTGCGCTCGTTGCGGGACTTAACCCAACATCTCACGACACGAGCTGACGACAGCCATGCACCACCTGTCTAGGCTCCTCTCGGCCACGGCGTTTCCGCCGCTTCACCTAGATGTCAAGCCTGGTAAGGTTCTTCGCGTTGCTTCGAATTAAGCCA
>MG|4|V67|R|1026|98.65|Actinobacteria|Actinobacteria|Coriobacteriales|Coriobacteriaceae|Olsenella|profusa|
TCCGGCTTGACGCCGGCGGTCTCGCATGGGTGCCCGGCCGAACCGCTGGCAACATGCGACGGGGGGTTGCGCTCGTTGCGGGACTTAACCCAACATCTCACGACACGAGCTGACGACAGCCATGCACCACCTGTCTAGGCTCCTCTCGGCCACGGCGTTTCCGCCGCTTCACCTAGATGTCAAGCCCTGGTAAGGTTCTTCGCGTTGCTTCGAATTAAGCCA
>MG|4|V67|F|15|97.76|Actinobacteria|Actinobacteria|Coriobacteriales|Coriobacteriaceae|Olsenella|profusa|
GGCTTAATTCGAAGGCAACGCGAAGAACCTTACCAGGGCTTGACATCTAGGTGAAGCGGCGGAAACGCCGTGGCCGAGAGGAGCCTAGACAGGTGGTGCATGGCTGTCGTCAGCTCGTGTCGTGAGATGTTGGGTTAAAGTCCCGCAACGAGCGCAACCCCCCGTCGCATGTTGCCAGCGGTTCGGCCGGGCACCCATGCGAGACCGCCGGCGTCAAGCCGGA
>MG|4|V67|F|25|98.17|Actinobacteria|Actinobacteria|Coriobacteriales|Coriobacteriaceae|Olsenella|profusa|
GGTTTAATTCGAAGCAAACGCGAAGAACCTTACCAGGGCTTGACATCTAGGTGAAGCGGCGGAAACGCCGTGGCCGAGAGGAGCCTAGACAGGTGGTGCATGGCTGTCGTCAGCTCGTGTCGTGAGATGTTGGGTTAAGTCCCGCAACGAGCGCAACCCCCCGTCGCATGTTGCCAGCGGTTCGGCCGGGCACCCATGCGAGACCGCCGGCGTCAAGCCGGA
>MG|4|V67|R|13|98.19|Actinobacteria|Actinobacteria|Coriobacteriales|Coriobacteriaceae|Olsenella|profusa|
TCCGGCTTGACGCCGGCGGTCTCGCATGGGTGCCCGGCCGAACCGCTGGCAACATGCGACGGGGGTTGCGCTCGTTGCGGGACTAACCCAACATCTCACGACACGAGCTGACGACAGCCATGCACCACCTGTCTAGGCTCCTCTCGGCCACGGCGTTTCCGCCGCTTCACCTAGATGTCAAGCCCTGGTAAGGTTCTTCGCGTTGCCTTCGAATTAAGCC
>MG|4|V67|F|25|98.64|Actinobacteria|Actinobacteria|Coriobacteriales|Coriobacteriaceae|Olsenella|profusa|
GGCTTAATTCGAAGCAACGCGAAGAACCTTACCAGGGCTTGACATCTAGGTGAAGCGGCGGAAACGCCGTGGCCGAGAGGAGCCTAGACAGGTGGTGCATGGCTGTCGTCAGCTCGTGTCGTGAGATGTTGGGTTAAGTCCCGCAACGAGCGCAACCCCCGTCGCATGTTGCCAGCGGTTCGGCCGGGCACCCATGCGAGACCGCCGGCGCAAGCCGGA
>MG|4|V67|F|86|98.2|Actinobacteria|Actinobacteria|Coriobacteriales|Coriobacteriaceae|Olsenella|profusa|
GGCTTAATTCGAAGCAAACGCGAAGAACCTTACCAGGGCTTGACATCTAGGTGAAGCGGCGGAAACGCCGTGGCCGAGAGGAGCCTAGACAGGTGGTGCATGGCTGTCGTCAGCTCGTGTCGTGAGATGTTGGGTTAAGTCCCGCAACGAGCGCAACCCCCCGTCGCATGTTGCCAGCGGTTCGGCCGGGCACCCATGCGAGACCGCCGGCGTCAAGCCGGA
>MG|4|V67|F|10|98.18|Actinobacteria|Actinobacteria|Coriobacteriales|Coriobacteriaceae|Olsenella|profusa|
GGCTTAATTCGAAGCAACGCGAAGAACCTTACCAGGCTTGACATCTAGGTGAAGCGGCGGAAACGCCGTGGCCGAGAGGAGCCTAGACAGGTGGTGCATGGCTGTCGTCAGCTCGTGTCGTGAGATGTTGGGTTAAGTCCGCAACGAGCGCAACCCCCGTCGCATGTTGCCAGCGGTTCGGCCGGGCACCCATGCGAGACCGCCGGCGTCAAGCCGGA
>MG|4|V67|F|25|98.19|Actinobacteria|Actinobacteria|Coriobacteriales|Coriobacteriaceae|Olsenella|profusa|
GGCTTAATTCGAAGGCAACGCGAAGAACCTTACCAGGGCTTGACATCTAGGTGAAGCGGCGGAAACGCCGTGGCCGAGAGGAGCCTAGACAGGTGGTGCATGGCTGTCGTCAGCTCGTGTCGTGAGATGTTGGGTTAGTCCCGCAACGAGCGCAACCCCCGTCGCATGTTGCCAGCGGTTCGGCCGGGCACCCATGCGAGACCGCCGGCGTCAAGCCGGA
>MG|4|V67|F|133|98.18|Actinobacteria|Actinobacteria|Coriobacteriales|Coriobacteriaceae|Olsenella|profusa|
GGCTTAATTCGAAGCAACGCGAAGAACCTTACCAGGCTTGACATCTAGGTGAAGCGGCGGAAACGCCGTGGCCGAGAGGAGCCTAGACAGGTGGTGCATGGCTGTCGTCAGCTCGTGTCGTGAGATGTTGGGTTAAGTCCCGCAACGAGCGCAACCCCCGTCGCATGTTGCCAGCGGTTCGGCCGGGCACCCATGCGAGACCGCCGGCGCAAGCCGGA
>MG|4|V67|F|47|98.17|Actinobacteria|Actinobacteria|Coriobacteriales|Coriobacteriaceae|Olsenella|profusa|
GGTTTAATTCGAAGCAACGCGAAGAACCTTACCAGGGCTTGACATCTAGGTGAAGCGGCGGAAACGCCGTGGCCGAGAGGAGCCTAGACAGGTGGTGCATGGCTGTCGTCAGCTCGTGTCGTGAGATGTTGGGTTAAAGTCCCGCAACGAGCGCAACCCCCCGTCGCATGTTGCCAGCGGTTCGGCCGGGCACCCATGCGAGACCGCCGGCGTCAAGCCGGA
>MG|4|V67|R|11|98.19|Actinobacteria|Actinobacteria|Coriobacteriales|Coriobacteriaceae|Olsenella|profusa|
TCCGGCTTGACGCCGGCGGTCTCGCATGGGTGCCCGGCCGAACCGCTGGCAACATGCGACGGGGGTTGCGCTCGTTGCGGGACTTAACCCAACATCTCACGACACGAGCTGACGACAGCCATGCACCACCTGTCTAGGCTCCTCTCGGCCACGGCGTTTCCGCCGCTTCACCTAGATGTCAAGCCCTGGTAAGGTTCTTCGCGTAGCTTCGAATTAAACCA
>MG|4|V67|F|24|98.18|Actinobacteria|Actinobacteria|Coriobacteriales|Coriobacteriaceae|Olsenella|profusa|
GGCTTAATTCGAAGCAACGCGAAGAACCTTACCAGGCTTGACATCTAGGTGAAGCGGCGGAAACGCCGTGGCCGAGAGGAGCCTAGACAGGTGGTGCATGGCTGTCGTCAGCTCGTGTCGTGAGATGTTGGGTTAAGTCCCGCAACGAGCGCAACCCCCGTCCATGTTGCCAGCGGTTCGGCCGGGCACCCATGCGAGACCGCCGGCGTCAAGCCGGA
>MG|4|V67|R|68|98.2|Actinobacteria|Actinobacteria|Coriobacteriales|Coriobacteriaceae|Olsenella|profusa|
TCCGGCTTGACGCCGGCGGTCTCGCATGGGTGCCCGGCCGAACCGCTGGCAACATGCGACGGGGGGTTGCGCTCGTTGCGGGACTTAACCCAACATCTCACGACACGAGCTGACGACAGCCATGCACCACCTGTCTAGGCTCCTCTCGGCCACGGCGTTTCCGCCGCTTCACCTAGATGTCAAGCCCCTGGTAAGGTTCTTCGCGTTGCTTCGAATTAAGCCC
>MG|4|V67|R|14|98.64|Actinobacteria|Actinobacteria|Coriobacteriales|Coriobacteriaceae|Olsenella|profusa|
TCCGGCTTGCGCCGGCGGTCTCGCATGGGTGCCCGGCCGAACCGCTGGCAACATGCGACGGGGGTTGCGCTCGTTGCGGGACTTAACCCAACATCTCACGACACGAGCTGACGACAGCCATGCACCACCTGTCTAGGCTCCTCTCGGCCACGGCGTTTCCGCCGCTTCACCTAGATGTCAAGCCCTGGTAAGGTTCTTCGCGTTGCTTCGAATTAAGCC
>MG|4|V67|F|13|98.64|Actinobacteria|Actinobacteria|Coriobacteriales|Coriobacteriaceae|Olsenella|profusa|
GGCTTAATTCGAAGCAACGCGAAGAACCTTACCAGGCTTGACATCTAGGTGAAGCGGCGGAAACGCCGTGGCCGAGAGGAGCCTAGACAGGTGGTGCATGGCTGTCGTCAGCTCGTGTCGTGAGATGTTGGGTTAAGGTCCCGCAACGAGCGCAACCCTCGTCGCATGTTGCCAGCGGTTCGGCCGGGCACCCATGCGAGACCGCCGGCGTCAAGCCGGA
>MG|4|V67|F|13|98.17|Actinobacteria|Actinobacteria|Coriobacteriales|Coriobacteriaceae|Olsenella|profusa|
GGTTTAATTCGAAGCAACGCGAAGAACCTTACCAGGGGCTTGACATCTAGGTGAAGCGGCGGAAACGCCGTGGCCGAGAGGAGCCTAGACAGGTGGTGCATGGCTGTCGTCAGCTCGTGTCGTGAGATGTTGGGTTAAGTCCCGCAACGAGCGCAACCCCCCGTCGCATGTTGCCAGCGGTTCGGCCGGGCACCCATGCGAGACCGCCGGCGTCAAGCCGGA
>MG|4|V67|F|44|98.64|Actinobacteria|Actinobacteria|Coriobacteriales|Coriobacteriaceae|Olsenella|profusa|
GGCTTAATTCGAAGCAACGCGAAGAACCTTACCAGGGGCTTGACATCTAGGTGAAGCGGCGGAAACGCCGTGGCCGAGAGGAGCCTAGACAGGTGGTGCATGGCTGTCGTCAGCTCGTGTCGTGAGATGTTGGGTTAGTCCCGCAACGAGCGCAACCCTCGTCGCATGTTGCCAGCGGTTCGGCCGGGCACCCATGCGAGACCGCCGGCGTCAAGCCGGA
>MG|4|V67|R|104|98.2|Actinobacteria|Actinobacteria|Coriobacteriales|Coriobacteriaceae|Olsenella|profusa|
TCCGGCTTGACGCCGGCGGTCTCGCATGGGTGCCCGGCCGAACCGCTGGCAACATGCGACGGGGGGTTGCGCTCGTTGCGGGACTTTAACCCAACATCTCACGACACGAGCTGACGACAGCCATGCACCACCTGTCTAGGCTCCTCTCGGCCACGGCGTTTCCGCCGCTTCACCTAGATGTCAAGCCCTGGTAAGGTTCTTCGCGTTGCTTCGAATTAAGCC
>MG|4|V67|F|12|97.73|Actinobacteria|Actinobacteria|Coriobacteriales|Coriobacteriaceae|Olsenella|profusa|
GGCTTAATTCGAAGCAACGCGAAGAACCTTACCAGGCTTGACATCTAGGTGAAGCGGCGGAAACGCCGTGGCCGAGAGGAGCCTAGACAGGTGGTGCATGGCTGTCGTCAGCTCGTGTCGTGAGATGTTGGGTTAAGTCCCGCAACGAGCGCAACCCCCGTCCATGTTGCCAGCGGTTCGGCCGGGCACCCATGCGAGACCGCCGGCGCAAGCCGGA
>MG|4|V67|R|96|98.64|Actinobacteria|Actinobacteria|Coriobacteriales|Coriobacteriaceae|Olsenella|profusa|
TCCGGCTTGACGCCGGCGGTCTCGCATGGGTGCCCGGCCGAACCGCTGGCAACATGCGACGGGGGTTGCGCTCGTTGCGGGACTTAACCCAACATCTCACGACACGAGCTGACGACAGCCATGCACCACCTGTCTAGGCTCCTCTCGGCCACGGCGTTTCCGCCGCTTCACCTAGATGTCAAGCCCTGGTAAGGTTCTTCGCGTTGCTTCGAATTAAACCA
>MG|4|V67|F|16|98.19|Actinobacteria|Actinobacteria|Coriobacteriales|Coriobacteriaceae|Olsenella|profusa|
GGCTTAATTCGAAGCAACGCGAAGAACCTTACCAGGCTTGACATCTAGGTGAAGCGGCGGAAACGCCGATGGCCGAGAGGAGCCTAGACAGGTGGTGCATGGCTGTCGTCAGCTCGTGTCGTGAGATGTTGGGTTAAGTCCCGCAACGAGCGCAACCCCCGTCGCATGTTGCCAGCGGTTCGGCCGGGCACCCATGCGAGACCGCCGGCGTCAAGCCGGA
>MG|4|V67|R|24|98.17|Actinobacteria|Actinobacteria|Coriobacteriales|Coriobacteriaceae|Olsenella|profusa|
TCCGGCTTGACGCCGGCGGTCTCGCATGGGTGCCCGGCCGAACCGCTGGCAACATGCGACGGGGGGTTGCGCTCGTTGCGGGACTTAACCCAACATCTCACGACACGAGCTGACGACAGCCATGCACCACCTGTCTAGGCTCCTCTCGGCCACGGCGTTTCCGCCGCTTCACCTAGATGTCAAGCCCTGGTAAGGTTCTTCGCGTAGCTTCGAATTAAACC
>MG|4|V67|F|14|98.62|Actinobacteria|Actinobacteria|Coriobacteriales|Coriobacteriaceae|Olsenella|profusa|
GGTTTAATTCGACGCAACGCGAAGAACCTTACCAGGGCTTGACATCTAGGTGAAGCGGCGGAAACGCCGTGGCCGAGAGGAGCCTAGACAGGTGGTGCATGGCTGTCGTCAGCTCGTGTCGTGAGATGTTGGGTTAAGTCCCGCAACGAGCGCAACCCCCGTCGCATGTTGCCAGCGGTTCGGCCGGGCACCCATGCGAGACCGCCGGCGTCAAGCCGGA
>MG|4|V67|R|24|98.17|Actinobacteria|Actinobacteria|Coriobacteriales|Coriobacteriaceae|Olsenella|profusa|
TCCGGCTTGACGCCGGCGGTCTCGCATGGGTGCCCGGCCGAACCGCTGGCAACATGCGACGGGGGGTTGCGCTCGTTGCGGGACTTTAACCCAACATCTCACGACACGAGCTGACGACAGCCATGCACCACCTGTCTAGGCTCCTCTCGGCCACGGCGTTTCCGCCGCTTCACCTAGATGTCAAGCCCTGGTAAGGTTCTTCGCGTTGCTTCGAATTAAACC
>MG|4|V67|F|39|98.64|Actinobacteria|Actinobacteria|Coriobacteriales|Coriobacteriaceae|Olsenella|sp.|
GGCTTAATTCGAAGCAACGCGAAGAACCTTACCAGGGCTTGACATCTGGGTGAAGCGGCGGAAACGCCGTGGCCGAGAGGAGCCCAGACAGGTGGTGCATGGCTGTCGTCAGCTCGTGTCGTGAGATGTTGGGTTAAGTCCCGCAACGAGCGCAACCCTCGTCGCATGTTGCCAGCGGTCCGGCCGGGCACCCATGCGAGACCGCCGGCGTCAAGCCGGA
>MG|4|V67|F|310|98.62|Actinobacteria|Actinobacteria|Coriobacteriales|Coriobacteriaceae|Olsenella|profusa|
GGTTTAATTCGAAGCAACGCGAAGAACCTTACCAGGGCTTGACATCTAGGTGAAGCGGCGGAAACGCCGTGGCCGAGAGGAGCCTAGACAGGTGGTGCATGGCTGTCGTCAGCTCGTGTCGTGAGATGTTGGGTTAAGTCCCGCAACGAGCGCAACCCCCCGTCGCATGTTGCCAGCGGTTCGGCCGGGCACCCATGCGAGACCGCCGGCGTCAAGCCGGA
>MG|4|V67|F|24|98.17|Actinobacteria|Actinobacteria|Coriobacteriales|Coriobacteriaceae|Olsenella|profusa|
GGTTTAATTCGAAGGCAACGCGAAGAACCTTACCAGGGCTTGACATCTAGGTGAAGCGGCGGAAACGCCGTGGCCGAGAGGAGCCTAGACAGGTGGTGCATGGCTGTCGTCAGCTCGTGTCGTGAGATGTTGGGTTAAGTCCCGCAACGAGCGCAACCCCCCGTCGCATGTTGCCAGCGGTTCGGCCGGGCACCCATGCGAGACCGCCGGCGTCAAGCCGGA
>MG|4|V67|F|19|98.65|Actinobacteria|Actinobacteria|Coriobacteriales|Coriobacteriaceae|Olsenella|profusa|
TGGCTTAATTCGAAGCAACGCGAAGAACCTTACCAGGGCTTGACATCTAGGTGAAGCGGCGGAAACGCCGTGGCCGAGAGGAGCCTAGACAGGTGGTGCATGGCTGTCGTCAGCTCGTGTCGTGAGATGTTGGGTTAAGTCCCGCAACGAGCGCAACCCCCCGTCGCATGTTGCCAGCGGTTCGGCCGGGCACCCATGCGAGACCGCCGGCGTCAAGCCGGA
>MG|4|V67|R|78|98.19|Actinobacteria|Actinobacteria|Coriobacteriales|Coriobacteriaceae|Olsenella|profusa|
TCCGGCTTGACGCCGGCGGTCTCGCATGGGTGCCCGGCCGAACCGCTGGCAACATGCGACGGGGGGTTGCGCTCGTTGCGGGACTAACCCAACATCTCACGACACGAGCTGACGACAGCCATGCACCACCTGTCTAGGCTCCTCTCGGCCACGGCGTTTCCGCCGCTTCACCTAGATGTCAAGCCCTGGTAAGGTTCTTCGCGTTGCTTCGAATTAAGCCC
>MG|4|V67|F|17|98.65|Actinobacteria|Actinobacteria|Coriobacteriales|Coriobacteriaceae|Olsenella|profusa|
GGCTTAATTCGAAGCAAACGCGAAGAACCTTACCAGGGGCTTGACATCTAGGTGAAGCGGCGGAAACGCCGTGGCCGAGAGGAGCCTAGACAGGTGGTGCATGGCTGTCGTCAGCTCGTGTCGTGAGATGTTGGGTTAAGTCCCGCAACGAGCGCAACCCTCGTCGCATGTTGCCAGCGGTTCGGCCGGGCACCCATGCGAGACCGCCGGCGTCAAGCCGGA
>MG|4|V67|F|125|98.2|Actinobacteria|Actinobacteria|Coriobacteriales|Coriobacteriaceae|Olsenella|profusa|
GGCTTAATTCGAAGCAACGCGAAGAACCTTACCAGGGGCTTGACATCTAGGTGAAGCGGCGGAAACGCCGTGGCCGAGAGGAGCCTAGACAGGTGGTGCATGGCTGTCGTCAGCTCGTGTCGTGAGATGTTGGGTTAAGTCCCGCAACGAGCGCAACCCCCCGTCGCATGTTGCCAGCGGTTCGGCCGGGCACCCATGCGAGACCGCCGGCGTCAAGCCGGA
>MG|4|V67|R|616|98.64|Actinobacteria|Actinobacteria|Coriobacteriales|Coriobacteriaceae|Olsenella|profusa|
TCCGGCTTGACGCCGGCGGTCTCGCATGGGTGCCCGGCCGAACCGCTGGCAACATGCGACGGGGGTTGCGCTCGTTGCGGGACTTAACCCAACATCTCACGACACGAGCTGACGACAGCCATGCACCACCTGTCTAGGCTCCTCTCGGCCACGGCGTTTCCGCCGCTTCACCTAGATGTCAAGCCTGGTAAGGTTCTTCGCGTTGCTTCGAATTAAGCC
>MG|4|V67|R|17|98.64|Actinobacteria|Actinobacteria|Coriobacteriales|Coriobacteriaceae|Olsenella|profusa|
TCCGGCTTGACGCCGGCGGTCTCGCATGGGTGCCCGGCCGAACCGCTGGCAACATGCGACGAGGGTTGCGCTCGTTGCGGGACTAACCCAACATCTCACGACACGAGCTGACGACAGCCATGCACCACCTGTCTAGGCTCCTCTCGGCCACGGCGTTTCCGCCGCTTCACCTAGATGTCAAGCCCCTGGTAAGGTTCTTCGCGTTGCTTCGAATTAAGCCC
>MG|4|V67|F|2032|98.64|Actinobacteria|Actinobacteria|Coriobacteriales|Coriobacteriaceae|Olsenella|profusa|
GGCTTAATTCGAAGCAACGCGAAGAACCTTACCAGGGCTTGACATCTAGGTGAAGCGGCGGAAACGCCGTGGCCGAGAGGAGCCTAGACAGGTGGTGCATGGCTGTCGTCAGCTCGTGTCGTGAGATGTTGGGTTAAGTCCCGCAACGAGCGCAACCCCCCGTCGCATGTTGCCAGCGGTTCGGCCGGGCACCCATGCGAGACCGCCGGCGTCAAGCCGGA
>MG|4|V67|R|70|98.62|Actinobacteria|Actinobacteria|Coriobacteriales|Coriobacteriaceae|Olsenella|profusa|
TCCGGCTTGACGCCGGCGGTCTCGCATGGGTGCCCGGCCGAACCGCTGGCAACATGCGACGGGGGTTGCGCTCGTTGCGGGACTTAACCCAACATCTCACGACACGAGCTGACGACAGCCATGCACCACCTGTCTAGGCTCCTCTCGGCCACGGCGTTTCCGCCGCTTCACCTAGATGTCAAGCCTGGTAAGGTTCTTCGCGTTGCTTCGAATTAAACC
>MG|4|V67|F|22|98.16|Actinobacteria|Actinobacteria|Coriobacteriales|Coriobacteriaceae|Olsenella|profusa|
GGTTTAATTCGAAGCAACGCGAAGAACCTTACCAGGCTTGACATCTAGGTGAAGCGGCGGAAACGCCGTGGCCGAGAGGAGCCTAGACAGGTGGTGCATGGCTGTCGTCAGCTCGTGTCGTGAGATGTTGGGTTAAGTCCCGCAACGAGCGCAACCCCCGTCGCATGTTGCCAGCGGTTCGGCCGGGCACCCATGCGAGACCGCCGGCGCAAGCCGGA
>MG|4|V67|F|180|98.19|Actinobacteria|Actinobacteria|Coriobacteriales|Coriobacteriaceae|Olsenella|profusa|
GGCTTAATTCGAAGCAACGCGAAGAACCTTACCAGGGCTTGACATCTAGGTGAAGCGGCGGAAACGCCGTGGCCGAGAGGAGCCTAGACAGGTGGTGCATGGCTGTCGTCAGCTCGTGTCGTGAGATGTTGGGTTAGTCCCGCAACGAGCGCAACCCCCCGTCGCATGTTGCCAGCGGTTCGGCCGGGCACCCATGCGAGACCGCCGGCGTCAAGCCGGA
>MG|4|V67|F|20|97.75|Actinobacteria|Actinobacteria|Coriobacteriales|Coriobacteriaceae|Olsenella|profusa|
GGCTTAATTCGAAGCAACGCGAAGAACCTTACCAGGGGCTTGACATCTAGGTGAAGCGGCGGAAACGCCGTGGCCGAGAGGAGCCTAGACAGGTGGTGCATGGCTGTCGTCAGCTCGTGTCGTGAGATGTTGGGTTAGTCCCGCAACGAGCGCAACCCCCCGTCGCATGTTGCCAGCGGTTCGGCCGGGCACCCATGCGAGACCGCCGGCGTCAAGCCGGA
>MG|4|V67|F|15|98.62|Actinobacteria|Actinobacteria|Coriobacteriales|Coriobacteriaceae|Olsenella|profusa|
GGTTTAATTCGAAGCTACGCGAAGAACCTTACCAGGGCTTGACATCTAGGTGAAGCGGCGGAAACGCCGTGGCCGAGAGGAGCCTAGACAGGTGGTGCATGGCTGTCGTCAGCTCGTGTCGTGAGATGTTGGGTTAAGTCCCGCAACGAGCGCAACCCCCGTCGCATGTTGCCAGCGGTTCGGCCGGGCACCCATGCGAGACCGCCGGCGTCAAGCCGGA
>MG|4|V67|F|10|98.64|Actinobacteria|Actinobacteria|Coriobacteriales|Coriobacteriaceae|Olsenella|profusa|
GGCTTAATTCGAAGCAACGCGAAGAACCTTACCAGGCTTGACATCTAGGTGAAGCGGCGGAAACGCCGTGGCCGAGAGGAGCCTAGACAGGTGGTGCATGGCTGTCGTCAGCTCGTGTCGTGAGATGTTGGGTTAAGTCCCGCAACGAGCGCAACCCCGTCGCATGTTGCCAGCGGTTCGGCCGGGCACCCATGCGAGACCGCCGGCGTCAAGCCGGA
>MG|4|V67|R|49|98.18|Actinobacteria|Actinobacteria|Coriobacteriales|Coriobacteriaceae|Olsenella|profusa|
TCCGGCTTGCGCCGGCGGTCTCGCATGGGTGCCCGGCCGAACCGCTGGCAACATGCGACGGGGGTTGCGCTCGTTGCGGGACTTAACCCAACATCTCACGACACGAGCTGACGACAGCCATGCACCACCTGTCTAGGCTCCTCTCGGCCACGGCGTTTCCGCCGCTTCACCTAGATGTCAAGCCTGGTAAGGTTCTTCGCGTTGCTTCGAATTAAGCC
>MG|4|V67|R|173|98.2|Actinobacteria|Actinobacteria|Coriobacteriales|Coriobacteriaceae|Olsenella|profusa|
TCCGGCTTGACGCCGGCGGTCTCGCATGGGTGCCCGGCCGAACCGCTGGCAACATGCGACGGGGGGTTGCGCTCGTTGCGGGACTTAACCCAACATCTCACGACACGAGCTGACGACAGCCATGCACCACCTGTCTAGGCTCCTCTCGGCCACGGCGTTTCCGCCGCTTCACCTAGATGTCAAGCCCTGGTAAGGTTCTTCGCGTTGCTTCGAATTAAACCA
>MG|4|V67|F|10|97.74|Actinobacteria|Actinobacteria|Coriobacteriales|Coriobacteriaceae|Olsenella|profusa|
GGCTTAATTCGAAGCAACGCGAAGAACCTTACCAGGCTTGACATCTAGGTGAAGCGGCGGAAACGCCGTGGCCGAGAGGAGCCTAGACAGGTGGTGCATGGCTGTCGTCAGCTCGTGTCGTGAGATGTTGGGTTAAGTCCCGCAACGAGCGCAACCCCCCGTCGCATGTTGCCAGCGGTTCGGCCGGGCACCCATGCGAGACCGCCGGCGCAAGCCGGA
>MG|4|V67|F|983|98.64|Actinobacteria|Actinobacteria|Coriobacteriales|Coriobacteriaceae|Olsenella|profusa|
GGCTTAATTCGAAGCAACGCGAAGAACCTTACCAGGCTTGACATCTAGGTGAAGCGGCGGAAACGCCGTGGCCGAGAGGAGCCTAGACAGGTGGTGCATGGCTGTCGTCAGCTCGTGTCGTGAGATGTTGGGTTAAGTCCCGCAACGAGCGCAACCCCCGTCGCATGTTGCCAGCGGTTCGGCCGGGCACCCATGCGAGACCGCCGGCGTCAAGCCGGA
>MG|4|V67|F|118|98.64|Actinobacteria|Actinobacteria|Coriobacteriales|Coriobacteriaceae|Olsenella|profusa|
GGCTTAATTCGAAGGCAACGCGAAGAACCTTACCAGGGCTTGACATCTAGGTGAAGCGGCGGAAACGCCGTGGCCGAGAGGAGCCTAGACAGGTGGTGCATGGCTGTCGTCAGCTCGTGTCGTGAGATGTTGGGTTAAGTCCCGCAACGAGCGCAACCCCCGTCGCATGTTGCCAGCGGTTCGGCCGGGCACCCATGCGAGACCGCCGGCGTCAAGCCGGA
>MG|4|V67|R|12|98.16|Actinobacteria|Actinobacteria|Coriobacteriales|Coriobacteriaceae|Olsenella|profusa|
TCCGGCTTGCGCCGGCGGTCTCGCATGGGTGCCCGGCCGAACCGCTGGCAACATGCGACGGGGGTTGCGCTCGTTGCGGGACTTAACCCAACATCTCACGACACGAGCTGACGACAGCCATGCACCACCTGTCTAGGCTCCTCTCGGCCACGGCGTTTCCGCCGCTTCACCTAGATGTCAAGCCTGGTAAGGTTCTTCGCGTTGCTTCGAATTAAACC
>MG|4|V67|F|12|98.17|Actinobacteria|Actinobacteria|Coriobacteriales|Coriobacteriaceae|Olsenella|profusa|
GGTTTAATTCGAAGCAACGCGAAGAACCTTACCAGGGCTTGACATCTAGGTGAAGCGGCGGAAACGCCGTGGCCGAGAGGAGCCTAGACAGGTGGTGCATGGCTGTCGTCAGCTCGTGTCGTGAGATGTTGGGTTAGTCCCGCAACGAGCGCAACCCCCCGTCGCATGTTGCCAGCGGTTCGGCCGGGCACCCATGCGAGACCGCCGGCGTCAAGCCGGA
>MG|4|V67|F|18|97.72|Actinobacteria|Actinobacteria|Coriobacteriales|Coriobacteriaceae|Senegalimassilia|anaerobia|
GGCTTAATTCGAAGCAACGCGAAGAACCTTACCAGGGCTTGACATGCAGGTGAAGCGCCGGAAACGGCGTGGCCGAGAGGAGCCTGCGCAGGTGGTGCATGGCTGTCGTCAGCTCGTGTCGTGAGATGTTGGGTTAAGTCCCGCAACGAGCGCAACCCCTGCCCCGTGTTGCCAGCATTCGGTTGGGGACTCGCGGGGGACTGCCGGCGTCAAGCCGGA
>MG|4|V67|F|10|97.26|Actinobacteria|Actinobacteria|Coriobacteriales|Coriobacteriaceae|Senegalimassilia|anaerobia|
GGCTTAATTCGAAGCAACGCGAAGAACCTTACCAGGGCTTGACATCTAGGTGAAGCGGCGGAAACGCCGTGGCCGAGAGGAGCCTAGACAGGTGGTGCATGGCTGTCGTCAGCTCGTGTCGTGAGATGTTGGGTTAAGTCCCGCAACGAGCGCAACCCCTGCCCCGTGTTGCCAGCATTCGGTTGGGGACTCGCGGGGGACTGCCGGCGTCAAGCCGGA
>MG|4|V67|F|17|97.26|Actinobacteria|Actinobacteria|Coriobacteriales|Coriobacteriaceae|Senegalimassilia|anaerobia|
GGCTTAATTCGAAGCAACGCGAAGAACCTTACCAGGGCTTGACATGCAGGTGAAGCCGGGGAAACCCGGTGGCCGAGAGGAGCCTGCGCAGGTGGTGCATGGCTGTCGTCAGCTCGTGTCGTGAGATGTTGGGTTAAGTCCCGCAACGAGCGCAACCCCTGCCCCGTGTTGCCAGCATTCAGTTGGGGACTCGCGGGGGACTGCCGGCGTCAAGCCGGA
>MG|4|V67|R|21|97.72|Actinobacteria|Actinobacteria|Coriobacteriales|Coriobacteriaceae|Senegalimassilia|anaerobia|
TCCGGCTTGACGCCGGCAGTCCCCCGCGAGTCCCCAACTGAATGCTGGCAACACGGGGCAGGGGTTGCGCTCGTTGCGGGACTTAACCCAACATCTCACGACACGAGCTGACGACAGCCATGCACCACCTGTCTAGGCTCCTCTCGGCCACGGCGTTTCCGCCGCTTCACCTAGATGTCAAGCCCTGGTAAGGTTCTTCGCGTTGCTTCGAATTAAGCC
>MG|4|V67|F|32|97.72|Actinobacteria|Actinobacteria|Coriobacteriales|Coriobacteriaceae|Senegalimassilia|anaerobia|
GGCTTAATTCGAAGCAACGCGAAGAACCTTACCAGGGCTTGACATCTAGGTGAAGCGGCGGAAACGCCGTGGCCGAGAGGAGCCTAGACAGGTGGTGCATGGCTGTCGTCAGCTCGTGTCGTGAGATGTTGGGTTAAGTCCCGCAACGAGCGCAACCCCTGCCCCGTGTTGCCAGCATTCAGTTGGGGACTCGCGGGGGACTGCCGGCGTCAAGCCGGA
>MG|4|V67|R|17|97.72|Actinobacteria|Actinobacteria|Coriobacteriales|Coriobacteriaceae|Senegalimassilia|anaerobia|
TCCGGCTTGACGCCGGCAGTCCCCCGCGAGTCCCCAACCGAATGCTGGCAACACGGGGCAGGGGTTGCGCTCGTTGCGGGACTTAACCCAACATCTCACGACACGAGCTGACGACAGCCATGCACCACCTGCGCAGGCTCCTCTCGGCCACGCCGTTTCCGGCGCTTCACCTGCATGTCAAGCCCTGGTAAGGTTCTTCGCGTTGCTTCGAATTAAGCC
>MG|4|V67|F|18|100.0|Bacteroidetes|Bacteroidia|Bacteroidales|Bacteroidaceae|Bacteroides|barnesiae|
GGTTTAATTCGATGATACGCGAGGAACCTTACCCGGGCTTGAACTGCACCCGAATTTACCGGAGACGGTAAAGCCGCAAGGCGGGTGTGGAGGTGCTGCATGGTTGTCGTCAGCTCGTGCCGTGAGGTGTCGGCTTAAGTGCCATAACGAGCGCAACCCTTTCCGCCGGTTACTAACAGGTGATGCTGAGGACTCCGACGGTACTGCCATCGTAAGATGTGA
>MG|4|V67|R|14|100.0|Bacteroidetes|Bacteroidia|Bacteroidales|Bacteroidaceae|Bacteroides|barnesiae|
TCACATCTTACGATGGCAGTACCGTCGGAGTCCTCAGCATCACCTGTTAGTAACCGGCGGAAAGGGTTGCGCTCGTTATGGCACTTAAGCCGACACCTCACGGCACGAGCTGACGACAACCATGCAGCACCTCCACACCCGCCTTGCGGCTTTACCGTCTCCGGTAAATTCGGGTGCAGTTCAAGCCCGGGTAAGGTTCCTCGCGTATCATCGAATTAAACC
>MG|4|V67|F|11|99.55|Bacteroidetes|Bacteroidia|Bacteroidales|Bacteroidaceae|Bacteroides|barnesiae|
GGTTTAATTCGATGATACGCGAGGAACCTTACCCGGGCTTGAATTGCAGACGAGTCATCCGGAGACGGATGAGCCGCAAGGCGTCTGTGAAGGTGCTGCATGGTTGTCGTCAGCTCGTGCCGTGAGGTGTCGGCTTAAGTGCCATAACGAGCGCAACCCTTTCCGCCGGTTACTAACAGGTGATGCTGAGGACTCCGACGGTACTGCCATCGTAAGATGTGA
>MG|4|V67|F|20|100.0|Bacteroidetes|Bacteroidia|Bacteroidales|Bacteroidaceae|Bacteroides|plebeius|
GGTTTAATTCGATGATACGCGAGGAACCTTACCCGGGCTTAAATTGCAAAGGAATTGCGTGGAAACATGCAAGTCTTCGGACCTTTGTGAAGGTGCTGCATGGTTGTCGTCAGCTCGTGCCGTGAGGTGTCGGCTTAAGTGCCATAACGAGCGCAACCCTCGCCGCCAGTTACTAACAGTTAAAGCTGAGGACTCTGGCGGGACTGCCATCGTAAGATGTGA
>MG|4|V67|F|14|99.11|Bacteroidetes|Bacteroidia|Bacteroidales|Bacteroidaceae|Bacteroides|salanitronis|
GGTTTAATTCGATGATACGCGAGGAACCTTACCCGGGCTTGAACTGCGGATGCATTGCGCGGAAACGCGCAAGTGGGCGACCACATCCGTGGAGGTGCTGCATGGTTGTCGTCAGCTCGTGCCGTGAGGTGTCGGCTTAAGTGCCATAACGAGCGCAACCCCTTCCGCCAGTTGCCATCAGGTTATGCTGGGGACTCTGGCGGTACTGCCATCGTAAGATGCGA
>MG|4|V67|F|81|99.11|Bacteroidetes|Bacteroidia|Bacteroidales|Bacteroidaceae|Bacteroides|salanitronis|
GGTTTAATTCGATGATACGCGAGGAACCTTACCCGGGCTTGAACTGCGGATGAATTGCGCGGAAACGCGCAAGTGGGCAACCACATCCGTGGAGGTGCTGCATGGTTGTCGTCAGCTCGTGCCGTGAGGTGTCGGCTTAAGTGCCATAACGAGCGCAACCCCTTCCGCCAGTTGCCATCAGGTTATGCTGGGGACTCTGGCGGTACTGCCATCGTAAGATGCGA
>MG|4|V67|R|41|99.11|Bacteroidetes|Bacteroidia|Bacteroidales|Bacteroidaceae|Bacteroides|salanitronis|
TCGCATCTTACGATGGCAGTACCGCCAGAGTCCCCAGCATAACCTGATGGCAACTGGCGGAAGGGGTTGCGCTCGTTATGGCACTTAAGCCGACACCTCACGGCACGAGCTGACGACAACCATGCAGCACCTCCACGGATGTGGTTGCCCACTTGCGCGTTTCCGCGCAATTCATCCGCAGTTCAAGCCCGGGTAAGGTTCCTCGCGTATCATCGAATTAAACC
>MG|4|V67|F|20|99.55|Bacteroidetes|Bacteroidia|Bacteroidales|Bacteroidaceae|Bacteroides|salanitronis|
GGTTTAATTCGATGATACGCGAGGAACCTTACCCGGGCTTGAACTGCGGATGCATTGCGCGGAAACGCGCAAGTGGGCAACCACATCCGTGGAGGTGCTGCATGGTTGTCGTCAGCTCGTGCCGTGAGGTGTCGGCTTAAGTGCCATAACGAGCGCAACCCCTTCCGCCAGTTGCCATCAGGTTATGCTGGGGACTCTGGCGGTACTGCCATCGTAAGATGCGA
>MG|4|V67|F|13|99.1|Bacteroidetes|Bacteroidia|Bacteroidales|Bacteroidaceae|Bacteroides|salanitronis|
GGTTTAATTCGATGATACGCGAGGAACCTTACCCGGGCTTGAACTGCGCCTGAATGTGCCGGAAACGGCACAGCCGCAAGGCAGGCGTGGAGGTGCTGCATGGTTGTCGTCAGCTCGTGCCGTGAGGTGTCGGCTTAAGTGCCATAACGAGCGCAACCCCTTCCGCCAGTTGCCATCAGGCGATGCTGGGGACTCTGGCGGTACTGCCATCGTAAGATGCGA
>MG|4|V67|R|17|99.1|Bacteroidetes|Bacteroidia|Bacteroidales|Bacteroidaceae|Bacteroides|salanitronis|
TCGCATCTTACGATGGCAGTACCGCCAGAGTCCCCAGCATTGCCTGATGGCAACTGGCGGAAGGGGTTGCGCTCGTTATGGCACTTAAGCCGACACCTCACGGCACGAGCTGACGACAACCATGCAGCACCTCCACGCCTGCCTTGCGGCTGTGCCGTTTCCGGCACATTCAGGCGCAGTTCAAGCCCGGGTAAGGTTCCTCGCGTATCATCGAATTAAACC
>MG|4|V67|F|32|99.1|Bacteroidetes|Bacteroidia|Bacteroidales|Bacteroidaceae|Bacteroides|salanitronis|
GGTTTAATTCGATGATACGCGAGGAACCTTACCCGGGCTTGAACTGCGCCTGAATGTGCCGGAAACGGCACAGCCGCAAGGCAGGCGTGGAGGTGCTGCATGGTTGTCGTCAGCTCGTGCCGTGAGGTGTCGGCTTAAGTGCCATAACGAGCGCAACCCCTTCCGCCAGTTGCCATCAGGCAATGCTGGGGACTCTGGCGGTACTGCCATCGTAAGATGCGA
>MG|4|V67|F|66|98.22|Bacteroidetes|Bacteroidia|Bacteroidales|Bacteroidaceae|Bacteroides|salanitronis|
GGTTTAATTCGATGATACGCGAGGAACCTTACCCGGGCTTGAACTGCGGATGAATTGCGCGGAAACGCGCAAGTGGGCAACCACATCCGTGGAGGTGCTGCATGGTTGTCGTCAGCTCGTGCCGTGAGGTGTCGGCTTAAGTGCCATAACGAGCGCAACCCCTTCCGCCAGTTGCCATCAGGCAATGCTGGGGACTCTGGCGGTACTGCCATCGTAAGATGCGAG
>MG|4|V67|F|28|97.77|Bacteroidetes|Bacteroidia|Bacteroidales|Bacteroidaceae|Bacteroides|salanitronis|
GGTTTAATTCGATGATACGCGAGGAACCTTACCCGGGCTTGAACTGCGGATGAATTGCGCGGAAACGTGCAAGTGGGCAACCACATCCGTGGAGGTGCTGCATGGTTGTCGTCAGCTCGTGCCGTGAGGTGTCGGCTTAAGTGCCATAACGAGCGCAACCCCTTCCGCCAGTTGCCATCAGGCAATGCTGGGGACTCTGGCGGTACTGCCATCGTAAGATGCGA
>MG|4|V67|F|24|97.77|Bacteroidetes|Bacteroidia|Bacteroidales|Bacteroidaceae|Bacteroides|salanitronis|
GGTTTAATTCGATGATACGCGAGGAACCTTACCCGGGCTTGAACTGCGGATGAATTGCGCGGAAACGTGCAAGTGGGCAACCACATCCGTGGAGGTGCTGCATGGTTGTCGTCAGCTCGTGCCGTGAGGTGTCGGCTTAAGTGCCATAACGAGCGCAACCCCTTCCGCCAGTTGCCATCAGGCGATGCTGGGGACTCTGGCGGTACTGCCATCGTAAGATGCGA
>MG|4|V67|R|44|98.21|Bacteroidetes|Bacteroidia|Bacteroidales|Bacteroidaceae|Bacteroides|salanitronis|
TCGCATCTTACGATGGCAGTACCGCCAGAGTCCCCAGCATCGCCTGATGGCAACTGGCGGAAGGGGTTGCGCTCGTTATGGCACTTAAGCCGACACCTCACGGCACGAGCTGACGACAACCATGCAGCACCTCCACGGATGTGGTTGCCCACTTGCGCGTTTCCGCGCAATTCATCCGCAGTTCAAGCCCGGGTAAGGTTCCTCGCGTATCATCGAATTAAACC
>MG|4|V67|F|11|98.21|Bacteroidetes|Bacteroidia|Bacteroidales|Bacteroidaceae|Bacteroides|salanitronis|
GGTTTAATTCGATGATACGCGAGGAACCTTACCCGGGCTTGAACTGCGGATGCATTGCGCGGAAACGCGCAAGTGGGCGACCACATCCGTGGAGGTGCTGCATGGTTGTCGTCAGCTCGTGCCGTGAGGTGTCGGCTTAAGTGCCATAACGAGCGCAACCCCTTCCGCCAGTTGCCATCAGGCAATGCTGGGGACTCTGGCGGTACTGCCATCGTAAGATGCGA
>MG|4|V67|R|30|98.66|Bacteroidetes|Bacteroidia|Bacteroidales|Bacteroidaceae|Bacteroides|salanitronis|
TCGCATCTTACGATGGCAGTACCGCCAGAGTCCCCAGCATAACCTGATGGCAACTGGCGGAAGGGGTTGCGCTCGTTATGGCACTTAAGCCGACACCTCACGGCACGAGCTGACGACAACCATGCAGCACCTCCACGGATGTGGTTGCCCACTTGCGCGTTTCCGCACAATTCATCCGCAGTTCAAGCCCGGGTAAGGTTCCTCGCGTATCATCGAATTAAACC
>MG|4|V67|R|10|98.21|Bacteroidetes|Bacteroidia|Bacteroidales|Bacteroidaceae|Bacteroides|salanitronis|
TCGCATCTTACGATGGCAGTACCGCCAGAGTCCCCAGCATTGCCTGATGGCAACTGGCGGAAGGGGTTGCGCTCGTTATGGCACTTAAGCCGACACCTCACGGCACGAGCTGACGACAACCATGCAGCACCTCCACGGATGTGGTCGCCCACTTGCGCGTTTCCGCGCAATGCATCCGCAGTTCAAGCCCGGGTAAGGTTCCTCGCGTATCATCGAATTAAACC
>MG|4|V67|F|24|98.66|Bacteroidetes|Bacteroidia|Bacteroidales|Bacteroidaceae|Bacteroides|salanitronis|
GGTTTAATTCGATGATACGCGAGGAACCTTACCCGGGCTTGAACTGCGGATGCATTGCGCGGAAACGCGCAAGTGGGCAACCACATCCGTGGAGGTGCTGCATGGTTGTCGTCAGCTCGTGCCGTGAGGTGTCGGCTTAAGTGCCATAACGAGCGCAACCCCTTCCGCCAGTTGCCATCAGGCGATGCTGGGGACTCTGGCGGTACTGCCATCGTAAGATGCGA
>MG|4|V67|R|11|98.66|Bacteroidetes|Bacteroidia|Bacteroidales|Bacteroidaceae|Bacteroides|salanitronis|
TCGCATCTTACGATGGCAGTACCGCCAGAGTCCCCAGCATAACCTGATGGCAACTGGCGGAAGGGGTTGCGCTCGTTATGGCACTTAAGCCGACACCTCACGGCACGAGCTGACGACAACCATGCAGCACCTCCACGGATGTGGTTGCCCACTTGCACGTTTCCGCGCAATTCATCCGCAGTTCAAGCCCGGGTAAGGTTCCTCGCGTATCATCGAATTAAACC
>MG|4|V67|F|55|98.21|Bacteroidetes|Bacteroidia|Bacteroidales|Bacteroidaceae|Bacteroides|salanitronis|
GGTTTAATTCGATGATACGCGAGGAACCTTACCCGGGCTTGAACTGCGGATGCATTGCGCGGAAACGTGCAAGTGGGCAACCACATCCGTGGAGGTGCTGCATGGTTGTCGTCAGCTCGTGCCGTGAGGTGTCGGCTTAAGTGCCATAACGAGCGCAACCCCTTCCGCCAGTTGCCATCAGGCAATGCTGGGGACTCTGGCGGTACTGCCATCGTAAGATGCGA
>MG|4|V67|F|22|97.3|Bacteroidetes|Bacteroidia|Bacteroidales|Bacteroidaceae|Bacteroides|salanitronis|
GGTTTAATTCGATGATACGCGAGGAACCTTACCCGGGCTTGAACTGCGCCTGAATGTGCCGGAAACGGTACAGCCGCAAGGCAGGCGCGGAGGTGCTGCATGGTTGTCGTCAGCTCGTGCCGTGAGGTGTCGGCTTAAGTGCCATAACGAGCGCAACCCCTTCCGGCAGTTGCCATCAGGTGATGCTGGGTACTCTGCCGGTACTGCCATCGTAAGATGCGA
>MG|4|V67|F|12|97.78|Bacteroidetes|Bacteroidia|Bacteroidales|Bacteroidaceae|Bacteroides|salanitronis|
GGTTTAATTCGATGATACGCGAGGAACCTTACCCGGGCTTGAACTGCGGATGAATTGCGCGGAAAACGCGCAAGTGGGCAACCACATCCGTGGAGGTGCTGCATGGTTGTCGTCAGCTCGTGCCGTGAGGTGTCGGCTTAAGTGCCATAACGAGCGCAACCCCTTCCGCCAGTTGCCATCAGGCGATGCTGGGGACTCTGGCGGTACTGCCATCGTAAGATGCGA
>MG|4|V67|F|14|97.77|Bacteroidetes|Bacteroidia|Bacteroidales|Bacteroidaceae|Bacteroides|salanitronis|
GGTTTAATTCGATGATACGCGAGGAACCTTACCCGGGCTTGAACTGCGGATGAATTGTGCGGAAACGCGCAAGTGGGCAACCACATCCGTGGAGGTGCTGCATGGTTGTCGTCAGCTCGTGCCGTGAGGTGTCGGCTTAAGTGCCATAACGAGCGCAACCCCTTCCGCCAGTTGCCATCAGGCAATGCTGGGGACTCTGGCGGTACTGCCATCGTAAGATGCGA
>MG|4|V67|R|10|98.21|Bacteroidetes|Bacteroidia|Bacteroidales|Bacteroidaceae|Bacteroides|salanitronis|
TCGCATCTTACGATGGCAGTACCGCCAGAGTCCCCAGCATTGCCTGATGGCAACTGGCGGAAGGGGTTGCGCTCGTTATGGCACTTAAGCCGACACCTCACGGCACGAGCTGACGACAACCATGCAGCACCTCCACGGATGTGGTTGCCCACTTGCACGTTTCCGCGCAATGCATCCGCAGTTCAAGCCCGGGTAAGGTTCCTCGCGTATCATCGAATTAAACC
>MG|4|V67|F|73|98.66|Bacteroidetes|Bacteroidia|Bacteroidales|Bacteroidaceae|Bacteroides|salanitronis|
GGTTTAATTCGATGATACGCGAGGAACCTTACCCGGGCTTGAACTGCGGATGAATTGTGCGGAAACGCGCAAGTGGGCAACCACATCCGTGGAGGTGCTGCATGGTTGTCGTCAGCTCGTGCCGTGAGGTGTCGGCTTAAGTGCCATAACGAGCGCAACCCCTTCCGCCAGTTGCCATCAGGTTATGCTGGGGACTCTGGCGGTACTGCCATCGTAAGATGCGA
>MG|4|V67|R|25|98.21|Bacteroidetes|Bacteroidia|Bacteroidales|Bacteroidaceae|Bacteroides|salanitronis|
TCGCATCTTACGATGGCAGTACCGCCAGAGTCCCCAGCATTGCCTGATGGCAACTGGCGGAAGGGGTTGCGCTCGTTATGGCACTTAAGCCGACACCTCACGGCACGAGCTGACGACAACCATGCAGCACCTCCACGGATGTGGTTGCCCACTTGCGCGTTTCCGCGCAATTCATCCGCAGTTCAAGCCCGGGTAAGGTTCCTCGCGTATCATCGAATTAAACC
>MG|4|V67|F|124|98.22|Bacteroidetes|Bacteroidia|Bacteroidales|Bacteroidaceae|Bacteroides|salanitronis|
GGTTTAATTCGATGATACGCGAGGAACCTTACCCGGGCTTGAACTGCGGATGAATTGCGCGGAAACGCGCAAGTGGGCAACCACATCCGTGGAGGTGCTGCATGGTTGTCGTCAGCTCGTGCCGTGAGGTGTCGGCTTAAGTGCCATAACGAGCGCAACCCCTTCCGCCAGTTGCCATCAGGCGATGCTGGGGACTCTGGCGGTACTGCCATCGTAAGATGCGAG
>MG|4|V67|F|23|98.66|Bacteroidetes|Bacteroidia|Bacteroidales|Bacteroidaceae|Bacteroides|salanitronis|
GGTTTAATTCGATGATACGCGAGGAACCTTACCCGGGCTTGAACTGCGGATGAATTGCGCGGAAACGTGCAAGTGGGCAACCACATCCGTGGAGGTGCTGCATGGTTGTCGTCAGCTCGTGCCGTGAGGTGTCGGCTTAAGTGCCATAACGAGCGCAACCCCTTCCGCCAGTTGCCATCAGGTTATGCTGGGGACTCTGGCGGTACTGCCATCGTAAGATGCGA
>MG|4|V67|F|10|97.77|Bacteroidetes|Bacteroidia|Bacteroidales|Bacteroidaceae|Bacteroides|salanitronis|
GGTTTAATTCGATGATACGCGAGGAACCTTACCCGGGCTTGAACTGCGGATGAATTGTGCGGAAACGCGCAAGTGGGCAACCACATCCGTGGAGGTGCTGCATGGTTGTCGTCAGCTCGTGCCGTGAGGTGTCGGCTTAAGTGCCATAACGAGCGCAACCCCTTCCGCCAGTTGCCATCAGGCGATGCTGGGGACTCTGGCGGTACTGCCATCGTAAGATGCGA
>MG|4|V67|R|16|97.3|Bacteroidetes|Bacteroidia|Bacteroidales|Bacteroidaceae|Bacteroides|salanitronis|
TCGCATCTTACGATGGCAGTACCGGCAGAGTACCCAGCATCACCTGATGGCAACTGCCGGAAGGGGTTGCGCTCGTTATGGCACTTAAGCCGACACCTCACGGCACGAGCTGACGACAACCATGCAGCACCTCCGCGCCTGCCTTGCGGCTGTACCGTTTCCGGCACATTCAGGCGCAGTTCAAGCCCGGGTAAGGTTCCTCGCGTATCATCGAATTAAACC
>MG|4|V67|F|10|99.55|Bacteroidetes|Bacteroidia|Bacteroidales|Porphyromonadaceae|Barnesiella|viscericola|
GGTTTAATTCGATGATACGCGAGGAACCTTACCCGGGCTCAAACGCAGGGGGAATATGGGTGAAAGTCCATAGCCAGCAATGGTCGCCTGCGAGGTGCTGCATGGTTGTCGTCAGCTCGTGCCGTGAGGTGTCGGCTTAAGTGCCATAACGAGCGCAACCCCTATTGACAGTTACTAACGGGTCAAGCCGAGGACTCTGTCGAGACTGCCGGCGCAAGCCGTGA
>MG|4|V67|F|15|100.0|Firmicutes|Bacilli|Bacillales|Staphylococcaceae|Jeotgalicoccus|halophilus|
GGTTTAATTCGAAGCAACGCGAAGAACCTTACCAAATCTTGACATCCTCTGACAGCCATAGAGATATGGTTTCCCTTCGGGGCAGAGTGACAGGTGGTGCATGGTTGTCGTCAGCTCGTGTCGTGAGATGTTGGGTTAAGTCCCGCAACGAGCGCAACCCTTAAGTTTAGTTGCCATCATTAAGTTGGGCACTCTAGACTGACTGCCGGTGACAAACCGGA
>MG|4|V67|F|88|100.0|Firmicutes|Bacilli|Bacillales|Staphylococcaceae|Jeotgalicoccus|halotolerans|
GGTTTAATTCGAAGCAACGCGAAGAACCTTACCAAATCTTGACATCCTCTGACAGCCCTAGAGATAGGGTTTCCCTTCGGGGCAGAGTGACAGGTGGTGCATGGTTGTCGTCAGCTCGTGTCGTGAGATGTTGGGTTAAGTCCCGCAACGAGCGCAACCCTTAAGTTTAGTTGCCATCATTAAGTTGGGCACTCTAGACTGACTGCCGGTGACAAACCGGA
>MG|4|V67|F|36|99.55|Firmicutes|Bacilli|Bacillales|Staphylococcaceae|Jeotgalicoccus|pinnipedialis|
GGTTTAATTCGAAGCAACGCGAAGAACCTTACCAAATCTTGACATCCTCTGACAGCGATAGAGATATCGTTTCCCTTCGGGGCAGAGAGACAGGTGGTGCATGGTTGTCGTCAGCTCGTGTCGTGAGATGTTGGGTTAAGTCCCGCAACGAGCGCAACCCTTAACTTTAGTTGCCATCATTTAGTTGGGCACTCTAGAGTGACTGCCGGTGACAAACCGGA
>MG|4|V67|F|198|99.55|Firmicutes|Bacilli|Lactobacillales|Aerococcaceae|Aerococcus|urinaeequi|
GGTTTAATTCGAAGCAACGCGAAGAACCTTACCAAGTCTTGACATCCTTTGACCACCCTAGAGATAGGGCTTTCCCTTCGGGGACAAAGTGACAGGTGGTGCATGGTTGTCGTCAGCTCGTGTCGTGAGATGTTGGGTTAAGTCCCGCAACGAGCGCAACCCCTATTATTAGTTGCCAGCATTCAGTTGGGCACTCTAATGAGACTGCCGGTGACAAACCGGA
>MG|4|V67|F|218|99.55|Firmicutes|Bacilli|Lactobacillales|Aerococcaceae|Aerococcus|urinaeequi|
GGTTTAATTCGAAGCAACGCGAAGAACCTTACCAAGTCTTGACATCCTTTGACCACCCTAGAGATAGGGCTTTCCCTTCGGGGACAAAGTGACAGGTGGTGCATGGTTGTCGTCAGCTCGTGTCGTGAGATGTTGGGTTAAGTCCCGCAACGAGCGCAACCCCTATTATTAGTTGCCAGCATTTAGTTGGGCACTCTAATGAGACTGCCGGTGACAAACCGGA
>MG|4|V67|F|10|98.65|Firmicutes|Bacilli|Lactobacillales|Aerococcaceae|Aerococcus|sp.|
GGTTTAATTCGAAGCAACGCGAAGAACCTTACCAAGTCTTGACATCCTTTGACCACCCTAGAGATAGGGCTTTCCCTTCGGGGACAAAGTGACAGGTGGTGCATGGTTGTCGTCAGCTCGTGTCGTGAGATGTTGGGTTAAGTCCCGCAACGAGCGCAACCCTTGTTATTAGTTGCCAGCATTAAGTTGGGCACTCTAATGAGACTGCCGGTGACAAACCGGA
>MG|4|V67|F|161|99.55|Firmicutes|Bacilli|Lactobacillales|Aerococcaceae|Facklamia|tabacinasalis|
GGTTTAATTCGAAGCAACGCGAAGAACCTTACCAGGTCTTGACATCTCTTGCATAGCCTAGAGATAGGTGAAACCCTTCGGGGCAAGAAGACAGGTGGTGCATGGTTGTCGTCAGCTCGTGTCGTGAGATGTTGGGTTAAGTCCCGTAACGAGCGCAACCCTTATCATTAGTTGCCAGCATTTAGTTGGGGACTCTAATGAGACTGCCGGTGACAAACCGGA
>MG|4|V67|F|10|99.55|Firmicutes|Bacilli|Lactobacillales|Aerococcaceae|Facklamia|tabacinasalis|
GGTTTAATTCGAAGCAACGCGAAGAACCTTACCAGGTCTTGACATCTCTTGCATAGCCTAGAGATAGGTGAAACCTTCGGGGCAAGAAGACAGGTGGTGCATGGTTGTCGTCAGCTCGTGTCGTGAGATGTTGGGTTAAGTCCCGTAACGAGCGCAACCCTTATCATTAGTTGCCAGCATTCAGTTGGGGACTCTAATGAGACTGCCGGTGACAAACCGGA
>MG|4|V67|F|429|100.0|Firmicutes|Bacilli|Lactobacillales|Aerococcaceae|Facklamia|tabacinasalis|
GGTTTAATTCGAAGCAACGCGAAGAACCTTACCAGGTCTTGACATCTCTTGCATAGCCTAGAGATAGGTGAAACCCTTCGGGGCAAGAAGACAGGTGGTGCATGGTTGTCGTCAGCTCGTGTCGTGAGATGTTGGGTTAAGTCCCGTAACGAGCGCAACCCTTATCATTAGTTGCCAGCATTCAGTTGGGGACTCTAATGAGACTGCCGGTGACAAACCGGA
>MG|4|V67|F|13|97.3|Firmicutes|Bacilli|Lactobacillales|Aerococcaceae|Facklamia|hominis|
GGTTTAATTCGAAGCAACGCGAAGAACCTTACCAGGTCTTGACATCTCTTGCATAGCCTAGAGATAGGTGAAACCCTTCGGGGCAAGAAGACAGGTGGTGCATGGTTGTCGTCAGCTCGTGTCGTGAGATGTTGGGTTAAGTCCCGCAACGAGCGCAACCCTTGTTACTAGTTGCCAGCATTTAGTTGGGCACTCTAGTGAGACTGCCGGTGACAAACCGGA
>MG|4|V67|F|10|97.75|Firmicutes|Bacilli|Lactobacillales|Aerococcaceae|Facklamia|tabacinasalis|
GGTTTAATTCGAAGCAACGCGAAGAACCTTACCAGGTCTTGACATCTCTTGCATAGCCTAGAGATAGGTGAAACCCTTCGGGGCAAGAAGACAGGTGGTGCATGGTTGTCGTCAGCTCGTGTCGTGAGATGTTGGGTTAAGTCCCGTAACGAGCGCAACCCTTGTTACTAGTTGCCAGCATTCAGTTGGGCACTCTAGTGAGACTGCCGGTGACAAACCGGA
>MG|4|V67|F|15|97.76|Firmicutes|Bacilli|Lactobacillales|Carnobacteriaceae|Atopostipes|suicloacalis|
GGTTTAATTCGAAGCAACGCGAAGAACCTTACCAGCTCTTGACATCATCTGACAACCCTAGAGATAGGGCTTTCCCTTCGGGGACAGATAGACAGGTGGTGCATGGTTGTCGTCAGCTCGTGTCGTGAGATGTTGGGTTAAGTCCCATAACGAGCGCAACCCTTATTGTTAGTTGCCAGCATTCAGTTGGGCACTCTAGCGAGACTGCCGGTGATAAACCGGA
>MG|4|V67|F|12|98.21|Firmicutes|Bacilli|Lactobacillales|Carnobacteriaceae|Atopostipes|suicloacalis|
GGTTTAATTCGAAGCAACGCGAAGAACCTTACCAGCTCTTGACATCATCTGACCACCCTAGAGATAGGGCTTTCCCTTCGGGGACAGATAGACAGGTGGTGCATGGTTGTCGTCAGCTCGTGTCGTGAGATGTTGGGTTAAGTCCCATAACGAGCGCAACCCTTATTGTTAGTTGCCAGCATTCAGTTGGGCACTCTAGCGAGACTGCCGGTGATAAACCGGA
>MG|4|V67|F|196|100.0|Firmicutes|Bacilli|Lactobacillales|Carnobacteriaceae|Carnobacterium|mobile|
GGTTTAATTCGAAGCAACGCGAAGAACCTTACCAGGTCTTGACATCCTTTGACCACTCTAGAGATAGAGCTTTCCCTTCGGGGACAAAGTGACAGGTGGTGCATGGTTGTCGTCAGCTCGTGTCGTGAGATGTTGGGTTAAGTCCCGCAACGAGCGCAACCCTTATTACTAGTTGCCAGCATTCAGTTGGGCACTCTAGTGAGACTGCCGGTGATAAACCGGAG
>MG|4|V67|F|30|97.76|Firmicutes|Bacilli|Lactobacillales|Carnobacteriaceae|Carnobacterium|viridans|
GGTTTAATTCGAAGCAACGCGAAGAACCTTACCAGGTCTTGACATCCTTTGACCATCCTAGAGATAGGATTTTCCCTTCGGGGACAAAGTGACAGGTGGTGCATGGTTGTCGTCAGCTCGTGTCGTGAGATGTTGGGTTAAGTCCCGCAACGAGCGCAACCCTTGTTACTAGTTGCCAGCATTCAGTTGGGCACTCTAGTGAGACTGCCGGTGACAAACCGGA
>MG|4|V67|F|12|98.21|Firmicutes|Bacilli|Lactobacillales|Carnobacteriaceae|Carnobacterium|viridans|
GGTTTAATTCGAAGCAACGCGAAGAACCTTACCAGGTCTTGACATCCTTTGACCATCCTAGAGATAGGACTTTCCCTTCGGGGACAAAGTGACAGGTGGTGCATGGTTGTCGTCAGCTCGTGTCGTGAGATGTTGGGTTAAGTCCCGCAACGAGCGCAACCCTTGTTACTAGTTGCCAGCATTCAGTTGGGCACTCTAGTGAGACTGCCGGTGACAAACCGGA
>MG|4|V67|F|19|98.65|Firmicutes|Bacilli|Lactobacillales|Carnobacteriaceae|Granulicatella|sp.|
GGTTTAATTCGAAGCAACGCGAAGAACCTTACCAAGTCTTGACATCCTTTGACCACCCTAGAGATAGGGCTTTCCCTTCGGGGACAAAGTGACAGGTGGTGCATGGTTGTCGTCAGCTCGTGTCGTGAGATGTTGGGTTAAGTCCCGCAACGAGCGCAACCCTTGTTACTAGTTGCCAGCATTCAGTTGGGCACTCTAGTGAGACTGCCGGTGACAAACCGGA
>MG|4|V67|F|11|99.55|Firmicutes|Bacilli|Lactobacillales|Enterococcaceae|Enterococcus|cecorum|
GGTTTAATTCGAAGCAACGCGAAAGAACCTTACCAGGTCTTGACATCCTTTGACCATCCTAGAGATAGGATTTTCCCTTCGGGGACAAAGTGACAGGTGGTGCATGGTTGTCGTCAGCTCGTGTCGTGAGATGTTGGGTTAAGTCCCGCAACGAGCGCAACCCTTATTGTTAGTTGCCATCATTCAGTTGGGCACTCTAGCGAGACTGCCGCAGACAATGCGGA
>MG|4|V67|F|935|100.0|Firmicutes|Bacilli|Lactobacillales|Enterococcaceae|Enterococcus|cecorum|
GGTTTAATTCGAAGCAACGCGAAGAACCTTACCAGGTCTTGACATCCTTTGACCATCCTAGAGATAGGATTTTCCCTTCGGGGACAAAGTGACAGGTGGTGCATGGTTGTCGTCAGCTCGTGTCGTGAGATGTTGGGTTAAGTCCCGCAACGAGCGCAACCCTTATTGTTAGTTGCCATCATTCAGTTGGGCACTCTAGCGAGACTGCCGCAGACAATGCGGA
>MG|4|V67|F|14|99.55|Firmicutes|Bacilli|Lactobacillales|Enterococcaceae|Enterococcus|cecorum|
GGTTTAATTCGAAGCAACGCGAAGAACCTTACCAGGTCTTGACATCCTTTGACCATCCTAGAGATAGGATTTTCCCTTCGGGGACAAAGTGACAGGTGGTGCATGGTTGTCGTCAGCTCGTGTCGTGAGATGTTGGGTTAAGTCCCGCAACGAGCGCAACCCTTATTGTTAGTTGCCATCATTCAGTTGGGGCACTCTAGCGAGACTGCCGCAGACAATGCGGA
>MG|4|V67|F|27|100.0|Firmicutes|Bacilli|Lactobacillales|Enterococcaceae|Enterococcus|cecorum|
GGTTTAATTCGAAGCAACGCGAAGAACCTTACCAGGTCTTGACATCCTTTGACCATCCTAGAGATAGGATTTTCCCTTCGGGGACAAAGTGACAGGTGGTGCATGGTTGTCGTCAGCTCGTGTCGTGAGATGTTGGGTTAAGTCCCGCAACGAGCGCAACCCTTATTGTTAGTTGCCATCATTCAGTTGGGCACTCTAGCGAGACTGCCGGTAATAAACCGGA
>MG|4|V67|F|31|100.0|Firmicutes|Bacilli|Lactobacillales|Enterococcaceae|Enterococcus|cecorum|
GGCTTAATTCGAAGCAACGCGAAGAACCTTACCAGGTCTTGACATCCTTTGACCATCCTAGAGATAGGATTTTCCCTTCGGGGACAAAGTGACAGGTGGTGCATGGTTGTCGTCAGCTCGTGTCGTGAGATGTTGGGTTAAGTCCCGCAACGAGCGCAACCCTTATTGTTAGTTGCCATCATTCAGTTGGGCACTCTAGCGAGACTGCCGCAGACAATGCGGA
>MG|4|V67|F|11|99.55|Firmicutes|Bacilli|Lactobacillales|Enterococcaceae|Enterococcus|cecorum|
GGTTTAATTCGAAGCAACGCGAAGAACCTTACCAGGTCTTGACATCCTTTGACCATCCTAGAGATAGGATTTTCCCTTCGGGGACAAAGTGACAGGTGGTGCATGGTTGTCGTCAGCTCGTGTCGTGAGATGTTGGGTTAGTCCCGCAACGAGCGCAACCCTTATTGTTAGTTGCCATCATTCAGTTGGGCACTCTAGCGAGACTGCCGCAGACAATGCGGA
>MG|4|V67|F|23|99.55|Firmicutes|Bacilli|Lactobacillales|Enterococcaceae|Enterococcus|cecorum|
GGTTTAATTCGAAGCAACGCGAAGAACCTTACCAGGTCTTGACATCCTTTGACCATCCTAGAGATAGGATTTTCCCTTCGGGGACAAAGTGACAGGTGGTGCATGGTTGTCGTCAGCTCGTGTCGTGAGATGTTGGGTTAAGTCCCGCAACGAGCGCAACCCTTATTGTTAGTTGCCATCATTTAGTTGGGCACTCTAGCGAGACTGCCGCAGACAATGCGGA
>MG|4|V67|F|10|99.55|Firmicutes|Bacilli|Lactobacillales|Enterococcaceae|Enterococcus|columbae|
GGCTTAATTCGAAGCAACGCGAAGAACCTTACCAGGTCTTGACATCCTTTGACCATCCTAGAGATAGGACTTTCCCTTCGGGGACAAAGTGACAGGTGGTGCATGGTTGTCGTCAGCTCGTGTCGTGAGATGTTGGGTTAAGTCCCGCAACGAGCGCAACCCTTATTGTTAGTTGCCATCATTTAGTTGGGCACTCTAGCGAGACTGCCGCAGACAATGCGGA
>MG|4|V67|F|187|100.0|Firmicutes|Bacilli|Lactobacillales|Enterococcaceae|Enterococcus|columbae|
GGTTTAATTCGAAGCAACGCGAAGAACCTTACCAGGTCTTGACATCCTTTGACCATCCTAGAGATAGGACTTTCCCTTCGGGGACAAAGTGACAGGTGGTGCATGGTTGTCGTCAGCTCGTGTCGTGAGATGTTGGGTTAAGTCCCGCAACGAGCGCAACCCTTATTGTTAGTTGCCATCATTCAGTTGGGCACTCTAGCGAGACTGCCGCAGACAATGCGGA
>MG|4|V67|F|13|100.0|Firmicutes|Bacilli|Lactobacillales|Enterococcaceae|Enterococcus|columbae|
GGTTTAATTCGAAGCAACGCGAAGAACCTTACCAGGTCTTGACATCCTTTGACCATCCTAGAGATAGGACTTTCCCTTCGGGGACAAAGTGACAGGTGGTGCATGGTTGTCGTCAGCTCGTGTCGTGAGATGTTGGGTTAAGTCCCGCAACGAGCGCAACCCTTATTGTTAGTTGCCATCATTCAGTTGGGCACTCTAGCGAGACTGCCGGTAATAAACCGGA
>MG|4|V67|F|17|99.1|Firmicutes|Bacilli|Lactobacillales|Enterococcaceae|Enterococcus|columbae|
GGTTTAATTCGAAGCAACGCGAAGAACCTTACCAGGTCTTGACATCCTTTGACCATCCTAGAGATAGGACTTTCCCTTCGGGGACAAAGTGACAGGTGGTGCATGGTTGTCGTCAGCTCGTGTCGTGAGATGTTGGGTTAAGTCCCGCAACGAGCGCAACCCTTATTGTTAGTTACCATCATTTAGTTGGGCACTCTAGCGAGACTGCCGCAGACAATGCGGA
>MG|4|V67|F|314|99.55|Firmicutes|Bacilli|Lactobacillales|Enterococcaceae|Enterococcus|columbae|
GGTTTAATTCGAAGCAACGCGAAGAACCTTACCAGGTCTTGACATCCTTTGACCATCCTAGAGATAGGACTTTCCCTTCGGGGACAAAGTGACAGGTGGTGCATGGTTGTCGTCAGCTCGTGTCGTGAGATGTTGGGTTAAGTCCCGCAACGAGCGCAACCCTTATTGTTAGTTGCCATCATTTAGTTGGGCACTCTAGCGAGACTGCCGCAGACAATGCGGA
>MG|4|V67|F|117|100.0|Firmicutes|Bacilli|Lactobacillales|Enterococcaceae|Enterococcus|faecium|
GGTTTAATTCGAAGCAACGCGAAGAACCTTACCAGGTCTTGACATCCTTTGAACGCTCTAGAGATAGAGTTTCCCCTTCGGGGGCAAAGTGACAGGTGGTGCATGGTTGTCGTCAGCTCGTGTCGTGAGATGTTGGGTTAAGTCCCGCAACGAGCGCAACCCTTATTGCTAGTTGCCATCATTCAGTTGGGCACTCTAGCGAGACTGCCGGTGACAAACCGGA
>MG|4|V67|F|10|100.0|Firmicutes|Bacilli|Lactobacillales|Enterococcaceae|Enterococcus|faecium|
GGTTTTAATTCGAAGCAACGCGAAGAACCTTACCAGGTCTTGACATCCTTTGACCACTCTAGAGATAGAGCTTCCCCTTCGGGGGCAAAGTGACAGGTGGTGCATGGTTGTCGTCAGCTCGTGTCGTGAGATGTTGGGTTAAGTCCCGCAACGAGCGCAACCCTTATTGTTAGTTGCCATCATTCAGTTGGGCACTCTAGCAAGACTGCCGGTGACAAACCGGA
>MG|4|V67|F|15|99.55|Firmicutes|Bacilli|Lactobacillales|Enterococcaceae|Enterococcus|faecium|
GGTTTAATTCGAAGCTACGCGAAGAACCTTACCAGGTCTTGACATCCTTTGACCACTCTAGAGATAGAGCTTCCCCTTCGGGGGCAAAGTGACAGGTGGTGCATGGTTGTCGTCAGCTCGTGTCGTGAGATGTTGGGTTAAGTCCCGCAACGAGCGCAACCCTTATTGTTAGTTGCCATCATTCAGTTGGGCACTCTAGCAAGACTGCCGGTGACAAACCGGA
>MG|4|V67|F|607|100.0|Firmicutes|Bacilli|Lactobacillales|Enterococcaceae|Enterococcus|faecium|
GGTTTAATTCGAAGCAACGCGAAGAACCTTACCAGGTCTTGACATCCTTTGACCACTCTAGAGATAGAGCTTCCCCTTCGGGGGCAAAGTGACAGGTGGTGCATGGTTGTCGTCAGCTCGTGTCGTGAGATGTTGGGTTAAGTCCCGCAACGAGCGCAACCCTTATTGTTAGTTGCCATCATTCAGTTGGGCACTCTAGCAAGACTGCCGGTGACAAACCGGA
>MG|4|V67|F|37|99.52|Firmicutes|Bacilli|Lactobacillales|Enterococcaceae|Enterococcus|faecium|
GGTTTAATTCGAAGCAACGCGAAGAACCTTACCAGGTCTTGACATCCTTTGACCACTCTAGAGATAGAGCTTCCCCTTCGGGGGCAAAGTGACAGGTGGTGCATGGTTGTCGTCAGCTCGTGTCGTGAGATGTTGGGTTAAGTCCCGCAACGAGCGCAACCCTTATTGTTAGTTGCCATCATTCAGTTGGGCACTCTAGCGAGACTGCCGCAGACAATGCGGA
>MG|4|V67|F|22|100.0|Firmicutes|Bacilli|Lactobacillales|Enterococcaceae|Enterococcus|faecium|
GGCTTAATTCGAAGCAACGCGAAGAACCTTACCAGGTCTTGACATCCTTTGACCACTCTAGAGATAGAGCTTCCCCTTCGGGGGCAAAGTGACAGGTGGTGCATGGTTGTCGTCAGCTCGTGTCGTGAGATGTTGGGTTAAGTCCCGCAACGAGCGCAACCCTTATTGTTAGTTGCCATCATTCAGTTGGGCACTCTAGCAAGACTGCCGGTGACAAACCGGA
>MG|4|V67|F|35|99.55|Firmicutes|Bacilli|Lactobacillales|Enterococcaceae|Enterococcus|faecium|
GGTTTAATTCGAAGCAACGCGAAGAACCTTACCAGGTCTTGACATCCTTTGACCACTCTAGAGATAGAGCTTCCCCTTCGGGGGGCAAAGTGACAGGTGGTGCATGGTTGTCGTCAGCTCGTGTCGTGAGATGTTGGGTTAAGTCCCGCAACGAGCGCAACCCTTATTGTTAGTTGCCATCATTCAGTTGGGCACTCTAGCAAGACTGCCGGTGACAAACCGGA
>MG|4|V67|F|11|99.55|Firmicutes|Bacilli|Lactobacillales|Enterococcaceae|Enterococcus|faecium|
GGTTTAATTCGAAGCAACGCGAAGAACCTTACCAGGTCTTGACATCCTTTGAACGCTCTAGAGATAGAGTTTCCCCTTCGGGGGGCAAAGTGACAGGTGGTGCATGGTTGTCGTCAGCTCGTGTCGTGAGATGTTGGGTTAAGTCCCGCAACGAGCGCAACCCTTATTGCTAGTTGCCATCATTCAGTTGGGCACTCTAGCGAGACTGCCGGTGACAAACCGGA
>MG|4|V67|F|17|98.21|Firmicutes|Bacilli|Lactobacillales|Enterococcaceae|Enterococcus|cecorum|
GGTTTAATTCGAAGCAACGCGAAGAACCTTACCAGGTCTTGACATACCATTGACCGTTCTAGAGATAGGATTTTCCCTTCGGGGACAAAGTGACAGGTGGTGCATGGTTGTCGTCAGCTCGTGTCGTGAGATGTTGGGTTAAGTCCCGCAACGAGCGCAACCCTTATTGTTAGTTGCCATCATTCAGTTGGGCACTCTAGCGAGACTGCCGCAGACAATGCGGA
>MG|4|V67|F|31|98.62|Firmicutes|Bacilli|Lactobacillales|Enterococcaceae|Enterococcus|cecorum|
GGTTTAATTCGAAGCAACGCGAAGAACCTTACCAGGTCTTGACATCCTTTGACCATCCTAGAGATAGGATTTTCCCTTCGGGGACAAAGTGACAGGTGGTGCATGGTTGTCGTCAGCTCGTGTCGTGAGATGTTGGGTTAAGTCCCGCAACGAGCGCAACCCTTATTGTTAGTTGCCATCATTCAGTTGGGCACTCTAGCAAGACTGCCGGTGACAAACCGGA
>MG|4|V67|F|19|98.65|Firmicutes|Bacilli|Lactobacillales|Enterococcaceae|Enterococcus|sp.|
GGTTTAATTCGAAGCAACGCGAAGAACCTTACCAGGTCTTGACATCCTTTGACCATCCTAGAGATAGGACTTTCCCTTCGGGGACAAAGTGACAGGTGGTGCATGGTTGTCGTCAGCTCGTGTCGTGAGATGTTGGGTTAAGTCCCGCAACGAGCGCAACCCTTATTGTTAGTTGCCATCATTCAGTTGGGCACTCTAGCAAGACTGCCGGTGACAAACCGGA
>MG|4|V67|F|19|97.24|Firmicutes|Bacilli|Lactobacillales|Enterococcaceae|Enterococcus|faecium|
GGTTTAATTCGAAGCAACGCGAAGAACCTTACCAGGTCTTGACATCCTTTGAACGCTCTAGAGATAGAGTTTCCCCTTCGGGGGCAAAGTGACAGGTGGTGCATGGTTGTCGTCAGCTCGTGTCGTGAGATGTTGGGTTAAGTCCCGCAACGAGCGCAACCCTTGTCGCTAGTTACCATCATTAAGTTGGGGACTCTAGCGAGACTGCCAGTGACAAGCTGGA
>MG|4|V67|F|17|97.13|Firmicutes|Bacilli|Lactobacillales|Enterococcaceae|Enterococcus|columbae|
GGTTTAATTCGAAGCAACGCGAAGAACCTTACCAGGTCTTGACATCCTTTGACCATCCTAGAGATAGGACTTTCCCTTCGGGGACAAAGTGACAGGTGGTGCATGGTTGTCGTCAGCTCGTGTCGTGAGATGTTGGGTTAAGTCCCGCAACGAGCGCAACCCCTGTCGTTAGTTGCCAGCATTCAGTTGGGGACTCTAACGAGACTGCCAGTGACAAACTGGAGGA
>MG|4|V67|F|52|97.13|Firmicutes|Bacilli|Lactobacillales|Enterococcaceae|Enterococcus|cecorum|
GGTTTAATTCGAAGCAACGCGAAGAACCTTACCAGGTCTTGACATCCTTTGACCATCCTAGAGATAGGACTTTCCCTTCGGGGACAAAGTGACAGGTGGTGCATGGTTGTCGTCAGCTCGTGTCGTGAGATGTTGGGTTAAGTCCCGCAACGAGCGCAACCCTTGTCGCTAGTTACCATCATTAAGTTGGGGACTCTAGCGAGACTGCCAGTGACAAGCTGGA
>MG|4|V67|F|98|97.13|Firmicutes|Bacilli|Lactobacillales|Enterococcaceae|Enterococcus|cecorum|
GGTTTAATTCGAAGCAACGCGAAGAACCTTACCAGGTCTTGACATCCTTTGACCATCCTAGAGATAGGATTTTCCCTTCGGGGACAAAGTGACAGGTGGTGCATGGTTGTCGTCAGCTCGTGTCGTGAGATGTTGGGTTAAGTCCCGCAACGAGCGCAACCCTTGTCGCTAGTTACCATCATTAAGTTGGGGACTCTAGCGAGACTGCCAGTGACAAGCTGGA
>MG|4|V67|F|26|97.13|Firmicutes|Bacilli|Lactobacillales|Enterococcaceae|Enterococcus|cecorum|
GGTTTAATTCGAAGCAACGCGAAGAACCTTACCAGGTCTTGACATCCTTTGACCATCCTAGAGATAGGATTTTCCCTTCGGGGACAAAGTGACAGGTGGTGCATGGTTGTCGTCAGCTCGTGTCGTGAGATGTTGGGTTAAGTCCCGCAACGAGCGCAACCCCTGTCGTTAGTTGCCAGCATTCAGTTGGGGACTCTAACGAGACTGCCAGTGACAAACTGGAG
>MG|4|V67|F|10|97.7|Firmicutes|Bacilli|Lactobacillales|Enterococcaceae|Enterococcus|cecorum|
GGTTTAATTCGAAGCAACGCGAAGAACCTTACCAGGTCTTGACATCCTTTGACCATCCTAGAGATAGGATTTTCCCTTCGGGGACAAAGTGACAGGTGGTGCATGGTTGTCGTCAGCTCGTGTCGTGAGATGTTGGGTTAAGTCCCGCAACGAGCGCAACCCTTGTTGTCAGTTGCCATCATTCAGTTGGGCACTCTGGCGAGACTGCCGGTGACAAACCGGA
>MG|4|V67|F|14|98.57|Firmicutes|Bacilli|Lactobacillales|Enterococcaceae|Enterococcus|cecorum|
GGTTTAATTCGAAGCAACGCGAAGAACCTTACCAGGTCTTGACATCCTTTGACCATCCTAGAGATAGGATTTTCCCTTCGGGGACAAAGTGACAGGTGGTGCATGGTTGTCGTCAGCTCGTGTCGTGAGATGTTGGGTTAAGTCCCGCAACGAGCGCAACCCTTGTTGTCAGTTGCCATCATTCAGTTGGGCACTCTGGCGAGACTGCCGGTGATAAACCGGA
>MG|4|V67|R|27|99.55|Firmicutes|Bacilli|Lactobacillales|Lactobacillaceae|Lactobacillus|aviarius|
TCCGGTTTATCACCGGCAGTCTCGCCAGAGTGCCCAACTGAATGATGGCAACTGACAACAAGGGTTGCGCTCGTTGCGGGACTAACCCAACATCTCACGACACGAGCTGACGACAGCCATGCACCACCTGTCATTTTGTCCCCGAAGGGAAAACCTAATCTCTTAGGTGGTCAAAAGATGTCAAGACCTGGTAAGGTTCTTCGCGTTGCTTCGAATTAAACC
>MG|4|V67|F|144|99.55|Firmicutes|Bacilli|Lactobacillales|Lactobacillaceae|Lactobacillus|aviarius|
GGTTTAATTCGAAGCAACGCGAAGAACCTTACCAGGTCTTGACATCTTTTGACCACCTAAGAGATTAGGTTTTCCCTTCGGGGACAAAATGACAGGTGGTGCATGGCTGTCGTCAGCTCGTGTCGTGAGATGTTGGGTTAAGTCCCGCAACGAGCGCAACCCTTGTTGTCAGTTGCCATCATTCAGGTGGGCACTCTGGCGAGACTGCCGGTGATAAACCGGA
>MG|4|V67|R|102|99.55|Firmicutes|Bacilli|Lactobacillales|Lactobacillaceae|Lactobacillus|aviarius|
TCCGGTTTATCACCGGCAGTCTCGCCAGAGTGCCCAACTAAATGATGGCAACTGACAACAAGGGTTGCGCTCGTTGCGGGACTTAACCCAACATCTCACGACACGAGCTGACGACAGCCATGCACCACCTGTCATTTTGTCCCCGAAGGGAAAACCTAATCTCTTAGGTGGTCAAAAGATGTCAAGACCTGGTAAGGTTCTTCGCGTTGCTTCGAATTAAACC
>MG|4|V67|R|10|99.52|Firmicutes|Bacilli|Lactobacillales|Lactobacillaceae|Lactobacillus|aviarius|
TCCGCATTGTCTGCGGCAGTCTCGCTAGAGTGCCCAACTGAATGATGGCAACTGACAACAAGGGTTGCGCTCGTTGCGGGACTTAACCCAACATCTCACGACACGAGCTGACGACAGCCATGCACCACCTGTCATTTTGTCCCCGAAGGGAAAACCTAATCTCTTAGGTGGTCAAAAGATGTCAAGACCTGGTAAGGTTCTTCGCGTTGCTTCGAATTAAACC
>MG|4|V67|F|10|100.0|Firmicutes|Bacilli|Lactobacillales|Lactobacillaceae|Lactobacillus|aviarius|
GGCTTAATTCGAAGCAACGCGAAGAACCTTACCAGGTCTTGACATCTTTTGACCACCTAAGAGATTAGGTTTTCCCTTCGGGGACAAAATGACAGGTGGTGCATGGCTGTCGTCAGCTCGTGTCGTGAGATGTTGGGTTAAGTCCCGCAACGAGCGCAACCCTTGTTGTCAGTTGCCATCATTCAGTTGGGCACTCTGGCGAGACTGCCGGTGATAAACCGGA
>MG|4|V67|F|160|99.55|Firmicutes|Bacilli|Lactobacillales|Lactobacillaceae|Lactobacillus|aviarius|
GGTTTAATTCGAAGCAACGCGAAGAACCTTACCAGGTCTTGACATCTTTTGACCACCTAAGAGATTAGGTTTTCCCTTCGGGGACAAAATGACAGGTGGTGCATGGCTGTCGTCAGCTCGTGTCGTGAGATGTTGGGTTAAGTCCCGCAACGAGCGCAACCCTTGTTGTCAGTTGCCATCATTTAGTTGGGCACTCTGGCGAGACTGCCGGTGATAAACCGGA
>MG|4|V67|F|10|99.55|Firmicutes|Bacilli|Lactobacillales|Lactobacillaceae|Lactobacillus|aviarius|
GGTTTAATTCGAAGCAACGCGAAGAACCTTACCAGGTCTTGACATCTTTTTGACCACCTAAGAGATTAGGTTTTCCCTTCGGGGACAAAATGACAGGTGGTGCATGGCTGTCGTCAGCTCGTGTCGTGAGATGTTGGGTTAAGTCCCGCAACGAGCGCAACCCTTGTTGTCAGTTGCCATCATTCAGTTGGGCACTCTGGCGAGACTGCCGGTGATAAACCGGA
>MG|4|V67|F|30|99.55|Firmicutes|Bacilli|Lactobacillales|Lactobacillaceae|Lactobacillus|aviarius|
GGTTTAATTCGAAGCTACGCGAAGAACCTTACCAGGTCTTGACATCTTTTGACCACCTAAGAGATTAGGTTTTCCCTTCGGGGACAAAATGACAGGTGGTGCATGGCTGTCGTCAGCTCGTGTCGTGAGATGTTGGGTTAAGTCCCGCAACGAGCGCAACCCTTGTTGTCAGTTGCCATCATTCAGTTGGGCACTCTGGCGAGACTGCCGGTGATAAACCGGA
>MG|4|V67|F|39|99.55|Firmicutes|Bacilli|Lactobacillales|Lactobacillaceae|Lactobacillus|aviarius|
GGTTTAATTCGAAGCAACGCGAAGAACCTTACCAGGTCTTGACATCTTTTGACCACCTAAGAGATTAGGTTTTCCCTTCGGGGACAAAATGACAGGTGGTGCATGGCTGTCGTCAGCTCGTGTCGTGAGATGTTGGGTTAAGTCCCGCAACGAGCGCAACCCTTGTTGTCAGTTGCCAGCATTAAGTTGGGCACTCTGGCGAGACTGCCGGTGACAAACCGGA
>MG|4|V67|R|14|99.55|Firmicutes|Bacilli|Lactobacillales|Lactobacillaceae|Lactobacillus|aviarius|
TCCGGTTTATCACCGGCAGTCTCGCCAGAGTGCCCAACTGAATGATGGCAACTGACAACAAGGGTTGCGCTCGTTGCGGGACTTTAACCCAACATCTCACGACACGAGCTGACGACAGCCATGCACCACCTGTCATTTTGTCCCCGAAGGGAAAACCTAATCTCTTAGGTGGTCAAAAGATGTCAAGACCTGGTAAGGTTCTTCGCGTTGCTTCGAATTAAACC
>MG|4|V67|R|110|99.55|Firmicutes|Bacilli|Lactobacillales|Lactobacillaceae|Lactobacillus|aviarius|
TCCGGTTTATCACCGGCAGTCTCGCCAGAGTGCCCACCTGAATGATGGCAACTGACAACAAGGGTTGCGCTCGTTGCGGGACTTAACCCAACATCTCACGACACGAGCTGACGACAGCCATGCACCACCTGTCATTTTGTCCCCGAAGGGAAAACCTAATCTCTTAGGTGGTCAAAAGATGTCAAGACCTGGTAAGGTTCTTCGCGTTGCTTCGAATTAAACC
>MG|4|V67|R|363|100.0|Firmicutes|Bacilli|Lactobacillales|Lactobacillaceae|Lactobacillus|aviarius|
TCCGGTTTATCACCGGCAGTCTCGCCAGAGTGCCCAACTGAATGATGGCAACTGACAACAAGGGTTGCGCTCGTTGCGGGACTTAACCCAACATCTCACGACACGAGCTGACGACAGCCATGCACCACCTGTCATTTTGTCCCCGAAGGGAAAACCTAATCTCTTAGGTGGTCAAAAGATGTCAAGACCTGGTAAGGTTCTTCGCGTTGCTTCGAATTAAACCA
>MG|4|V67|F|11|99.52|Firmicutes|Bacilli|Lactobacillales|Lactobacillaceae|Lactobacillus|aviarius|
GGTTTAATTCGAAGCAACGCGAAGAACCTTACCAGGTCTTGACATCTTTTGACCACCTAAGAGATTAGGTTTTCCCTTCGGGGACAAAATGACAGGTGGTGCATGGCTGTCGTCAGCTCGTGTCGTGAGATGTTGGGTTAAGTCCCGCAACGAGCGCAACCCTTGTTGTCAGTTGCCATCATTCAGTTGGGCACTCTAGCGAGACTGCCGCAGACAATGCGGA
>MG|4|V67|F|585|100.0|Firmicutes|Bacilli|Lactobacillales|Lactobacillaceae|Lactobacillus|aviarius|
GGTTTAATTCGAAGCAACGCGAAGAACCTTACCAGGTCTTGACATCTTTTGACCACCTAAGAGATTAGGTTTTCCCTTCGGGGACAAAATGACAGGTGGTGCATGGCTGTCGTCAGCTCGTGTCGTGAGATGTTGGGTTAAGTCCCGCAACGAGCGCAACCCTTGTTGTCAGTTGCCATCATTCAGTTGGGCACTCTGGCGAGACTGCCGGTGATAAACCGGAG
>MG|4|V67|F|11|99.1|Firmicutes|Bacilli|Lactobacillales|Lactobacillaceae|Lactobacillus|aviarius|
GGTTTAATTCGAAGCAACGCGAAGAACCTTACCAGGTCTTGACATCTTTTGACCACCTAAGAGATTAGGTTTTCCCTTCGGGGACAAAATGACAGGTGGTGCATGGCTGTCGTCAGCTCGTGTCGTGAGATGTTGGGTTAGTCCCGCAACGAGCGCAACCCTTGTTGTCAGTTGCCATCATTCAGGTGGGCACTCTGGCGAGACTGCCGGTGATAAACCGGA
>MG|4|V67|F|13|99.1|Firmicutes|Bacilli|Lactobacillales|Lactobacillaceae|Lactobacillus|aviarius|
GGTTTAATTCGAAGCAACGCGAAGAACCTTACCAGGTCTTGACATCTTTTGACCACCTAAGAGATTAGGTTTTCCCTTCGGGGACAAAATGACAGGTGGTGCATGGCTGTCGTCAGCTCGTGTCGTGAGATGTTGGGTTAGTCCCGCAACGAGCGCAACCCTTGTTGTCAGTTGCCATCATTTAGTTGGGCACTCTGGCGAGACTGCCGGTGATAAACCGGA
>MG|4|V67|R|14|99.55|Firmicutes|Bacilli|Lactobacillales|Lactobacillaceae|Lactobacillus|aviarius|
TCCGGTTTATCACCGGCAGTCTCGCCAGAGTGCCCAACTGAATGATGGCAACTGACAACAAGGGTTGCGCTCGTTGCGGGACTTAACCCAACATCTCACGACACGAGCTGACGACAGCCATGCACCACCTGTCATTTTGTCCCCGAAGGGAAAACCTAATCTCTTAGGTGGTCAAAGGATGTCAAGACCTGGTAAGGTTCTTCGCGTTGCTTCGAATTAAACC
>MG|4|V67|R|33|99.55|Firmicutes|Bacilli|Lactobacillales|Lactobacillaceae|Lactobacillus|aviarius|
TCCGGTTTGTCACCGGCAGTCTCGCCAGAGTGCCCAACTTAATGCTGGCAACTGACAACAAGGGTTGCGCTCGTTGCGGGACTTAACCCAACATCTCACGACACGAGCTGACGACAGCCATGCACCACCTGTCATTTTGTCCCCGAAGGGAAAACCTAATCTCTTAGGTGGTCAAAAGATGTCAAGACCTGGTAAGGTTCTTCGCGTTGCTTCGAATTAAACC
>MG|4|V67|F|18|99.55|Firmicutes|Bacilli|Lactobacillales|Lactobacillaceae|Lactobacillus|aviarius|
GGTTTAATTCGAAGCAACGCGAAGAACCTTACCAGGTCTTGACATCTTTTGACCACCTAAGAGATTAGGTTTTCCCTTCGGGGACAAAATGACAGGTGGTGCATGGCTGTCGTCAGCTCGTGTCGTGAGATGTTGGGTTAAAGTCCCGCAACGAGCGCAACCCTTGTTGTCAGTTGCCATCATTCAGTTGGGCACTCTGGCGAGACTGCCGGTGATAAACCGGA
>MG|4|V67|F|18|99.55|Firmicutes|Bacilli|Lactobacillales|Lactobacillaceae|Lactobacillus|aviarius|
GGTTTAATTCGAAGCAACGCGAAGAACCTTACCAGGTCTTGACATCCTTTGACCACCTAAGAGATTAGGTTTTCCCTTCGGGGACAAAATGACAGGTGGTGCATGGCTGTCGTCAGCTCGTGTCGTGAGATGTTGGGTTAAGTCCCGCAACGAGCGCAACCCTTGTTGTCAGTTGCCATCATTCAGTTGGGCACTCTGGCGAGACTGCCGGTGATAAACCGGA
>MG|4|V67|F|47|99.55|Firmicutes|Bacilli|Lactobacillales|Lactobacillaceae|Lactobacillus|aviarius|
GGTTTAATTCGAAGCAACGCGAAGAACCTTACCAGGTCTTGACATCTTTTGACCACCTAAGAGATTAGGTTTTCCCTTCGGGGACAAAATGACAGGTGGTGCATGGCTGTCGTCAGCTCGTGTCGTGAGATGTTGGGTTAGTCCCGCAACGAGCGCAACCCTTGTTGTCAGTTGCCATCATTCAGTTGGGCACTCTGGCGAGACTGCCGGTGATAAACCGGA
>MG|4|V67|F|13|99.1|Firmicutes|Bacilli|Lactobacillales|Lactobacillaceae|Lactobacillus|curvatus|
GGTTTAATTCGAAGCAACGCGAAGAACCTTACCAGGTCTTGACATCCTTTGACCACTCTAGAGATAGAGCTTCCCCTTCGGGGGCAAAGTGACAGGTGGTGCATGGTTGTCGTCAGCTCGTGTCGTGAGATGTTGGGTTAAGTCCCGCAACGAGCGCAACCCTTGTTACTAGTTGCCAGCATTTAGTTGGGCACTCTAGTGAGACTGCCGGTGACAAACCGGA
>MG|4|V67|F|104|99.55|Firmicutes|Bacilli|Lactobacillales|Lactobacillaceae|Lactobacillus|delbrueckii|
GGTTTAATTCGAAGCAACGCGAAGAACCTTACCAGGTCTTGACATCCTGCGCAACACCTAGAGATAGGTGGTTCCCTTCGGGGACGCAGAGACAGGTGGTGCATGGCTGTCGTCAGCTCGTGTCGTGAGATGTTGGGTTAAGTCCCGCAACGAGCGCAACCCTTGTCTTTAGTTGCCATCATTAAGTTGGGCACTCTAGAGAGACTGCCGGTGACAAACCGGA
>MG|4|V67|F|32|99.1|Firmicutes|Bacilli|Lactobacillales|Lactobacillaceae|Lactobacillus|delbrueckii|
GGTTTAATTCGAAGCAACGCGAAGAACCTTACCAGGTCTTGACATCCTGTGCAACACCTAGAGATAGGTGGTTCCCTTCGGGGACGCAGAGACAGGTGGTGCATGGCTGTCGTCAGCTCGTGTCGTGAGATGTTGGGTTAAGTCCCGCAACGAGCGCAACCCTTGTCTTTAGTTGCCATCATTAAGTTGGGCACTCTAGAGAGACTGCCGGTGACAAACCGGA
>MG|4|V67|F|57|99.1|Firmicutes|Bacilli|Lactobacillales|Lactobacillaceae|Lactobacillus|equi|
GGTTTAATTCGAAGCAACGCGAAGAACCTTACCAGGTCTTGACATCTTTTGACCATCTTAGAGATAAGATTTTCCCTTCGGGGACAAAATGACAGGTGGTGCATGGCTGTCGTCAGCTCGTGTCGTGAGATGTTGGGTTAAGTCCCGCAACGAGCGCAACCCTTGTTGTCAGTTGCCAGCATTAAGTTGGGCACTCTGGCGAGACTGCCGGTGACAAACCGGA
>MG|4|V67|R|55|99.1|Firmicutes|Bacilli|Lactobacillales|Lactobacillaceae|Lactobacillus|equi|
TCCGGTTTGTCACCGGCAGTCTCGCCAGAGTGCCCAACTTAATGCTGGCAACTGACAACAAGGGTTGCGCTCGTTGCGGGACTTAACCCAACATCTCACGACACGAGCTGACGACAGCCATGCACCACCTGTCATTTTGTCCCCGAAGGGAAAATCTTATCTCTAAGATGGTCAAAAGATGTCAAGACCTGGTAAGGTTCTTCGCGTTGCTTCGAATTAAACC
>MG|4|V67|F|10|99.1|Firmicutes|Bacilli|Lactobacillales|Lactobacillaceae|Lactobacillus|fermentum|
GGTTTAATTCGAAGCTACGCGAAGAACCTTACCAGGTCTTGACATCTTGCGCCAACCCTAGAGATAGGGCGTTTCCTTCGGGAACGCAATGACAGGTGGTGCATGGTCGTCGTCAGCTCGTGTCGTGAGATGTTGGGTTAAGTCCCGCAACGAGCGCAACCCTTGTTATTAGTTGCCAGCATTAAGTTGGGCACTCTAATGAGACTGCCGGTGACAAACCGGA
>MG|4|V67|F|16|100.0|Firmicutes|Bacilli|Lactobacillales|Lactobacillaceae|Lactobacillus|fermentum|
GGTTTAATTCGAAGCTACGCGAAGAACCTTACCAGGTCTTGACATCTTGCGCCAACCCTAGAGATAGGGCGTTTCCTTCGGGAACGCAATGACAGGTGGTGCATGGTCGTCGTCAGCTCGTGTCGTGAGATGTTGGGTTAAGTCCCGCAACGAGCGCAACCCTTGTTACTAGTTGCCAGCATTAAGTTGGGCACTCTAGTGAGACTGCCGGTGACAAACCGGA
>MG|4|V67|F|251|100.0|Firmicutes|Bacilli|Lactobacillales|Lactobacillaceae|Lactobacillus|intermedius|
GGTTTAATTCGAAGCAACGCGAAGAACCTTACCAGGTCTTGACATCTTCTGACCGCCTAAGAGATTAGGTTTTCCCTTCGGGGACAGAATGACAGGTGGTGCATGGCTGTCGTCAGCTCGTGTCGTGAGATGTTGGGTTAAGTCCCGCAACGAGCGCAACCCTTGTTGTCAGTTGCCATCATTCAGTTGGGCACTCTGGCGAGACTGCCGGTGACAAACCGGA
>MG|4|V67|R|11|99.55|Firmicutes|Bacilli|Lactobacillales|Lactobacillaceae|Lactobacillus|intermedius|
TCCGGTTTATCACCGGCAGTCTCGCCAGAGTGCCCAACTGAATGATGGCAACTGACAACAAGGGTTGCGCTCGTTGCGGGACTTAACCCAACATCTCACGACACGAGCTGACGACAGCCATGCACCACCTGTCATTCTGTCCCCGAAGGGAAAACCTAATCTCTTAGGCGGTCAGAAGATGTCAAGACCTGGTAAGGTTCTTCGCGTTGCTTCGAATTAAACC
>MG|4|V67|F|13|99.55|Firmicutes|Bacilli|Lactobacillales|Lactobacillaceae|Lactobacillus|intermedius|
GGTTTAATTCGAAGCAACGCGAAGAACCTTACCAGGTCTTGACATCTTCTGACCGCCTAAGAGATTAGGTTTTCCCTTCGGGGACAGAATGACAGGTGGTGCATGGCTGTCGTCAGCTCGTGTCGTGAGATGTTGGGTTAAGTCCCGCAACGAGCGCAACCCTTGTTGTCAGTTGCCATCATTCAGTTGGGCACTCTGGCGAGACTGCCGGTGATAAACCGGA
>MG|4|V67|F|10|99.55|Firmicutes|Bacilli|Lactobacillales|Lactobacillaceae|Lactobacillus|intermedius|
GGTTTAATTCGAAGCAACGCGAAGAACCTTACCAGGTCTTGACATCTTCTGACCGCCTAAGAGATTAGGTTTTCCCTTCGGGGACAGAATGACAGGTGGTGCATGGCTGTCGTCAGCTCGTGTCGTGAGATGTTGGGTTAGTCCCGCAACGAGCGCAACCCTTGTTGTCAGTTGCCATCATTCAGTTGGGCACTCTGGCGAGACTGCCGGTGACAAACCGGA
>MG|4|V67|R|177|100.0|Firmicutes|Bacilli|Lactobacillales|Lactobacillaceae|Lactobacillus|intermedius|
TCCGGTTTGTCACCGGCAGTCTCGCCAGAGTGCCCAACTGAATGATGGCAACTGACAACAAGGGTTGCGCTCGTTGCGGGACTTAACCCAACATCTCACGACACGAGCTGACGACAGCCATGCACCACCTGTCATTCTGTCCCCGAAGGGAAAACCTAATCTCTTAGGCGGTCAGAAGATGTCAAGACCTGGTAAGGTTCTTCGCGTTGCTTCGAATTAAACCA
>MG|4|V67|F|14|100.0|Firmicutes|Bacilli|Lactobacillales|Lactobacillaceae|Lactobacillus|kitasatonis|
GGTTTAATTCGAAGCAACGCGAAGAACCTTACCAGGTCTTGACATCTAGTGCAATCTGTAGAGATACGGAGTTCCCTTCGGGGACGCTAAGACAGGTGGTGCATGGCTGTCGTCAGCTCGTGTCGTGAGATGTTGGGTTAAGTCCCGCAACGAGCGCAACCCTTGTTATTAGTTGCCAGCATTAAGTTGGGCACTCTAATGAGACTGCCGGTGACAAACCGGA
>MG|4|V67|R|11|100.0|Firmicutes|Bacilli|Lactobacillales|Lactobacillaceae|Lactobacillus|kitasatonis|
TCCGGTTTGTCACCGGCAGTCTCATTAGAGTGCCCAACTTAATGCTGGCAACTAATAACAAGGGTTGCGCTCGTTGCGGGACTTAACCCAACATCTCACGACACGAGCTGACGACAGCCATGCACCACCTGTCTTAGCGTCCCCGAAGGGAACTCCGTATCTCTACAGATTGCACTAGATGTCAAGACCTGGTAAGGTTCTTCGCGTTGCTTCGAATTAAACC
>MG|4|V67|F|37|99.55|Firmicutes|Bacilli|Lactobacillales|Lactobacillaceae|Lactobacillus|mucosae|
GGTTTAATTCGAAGCAACGCGAAGAACCTTACCAGGTCTTGACATCTTGCGCCAACCCTAGAGATAGGGCGTTTCCTTCGGGAACGCAATGACAGGTGGTGCATGGTCGTCGTCAGCTCGTGTCGTGAGATGTTGGGTTAAGTCCCGCAACGAGCGCAACCCTTGTTACTAGTTGCCAGCATTCAGTTGGGCACTCTAGTGAGACTGCCGGTGACAAACCGGA
>MG|4|V67|F|10|99.55|Firmicutes|Bacilli|Lactobacillales|Lactobacillaceae|Lactobacillus|mucosae|
GGCTTAATTCGAAGCAACGCGAAGAACCTTACCAGGTCTTGACATCTTGCGCCAACCCTAGAGATAGGGCGTTTCCTTCGGGAACGCAATGACAGGTGGTGCATGGTCGTCGTCAGCTCGTGTCGTGAGATGTTGGGTTAAGTCCCGCAACGAGCGCAACCCTTGTTACTAGTTGCCAGCATTCAGTTGGGCACTCTAGTGAGACTGCCGGTGACAAACCGGA
>MG|4|V67|F|13|99.55|Firmicutes|Bacilli|Lactobacillales|Lactobacillaceae|Lactobacillus|mucosae|
GGTTTAATTCGAAGCTACGCGAAGAACCTTACCAGGTCTTGACATCTTGCGCCAACCCTAGAGATAGGGCGTTTCCTTCGGGAACGCAATGACAGGTGGTGCATGGTCGTCGTCAGCTCGTGTCGTGAGATGTTGGGTTAAAGTCCCGCAACGAGCGCAACCCTTGTTACTAGTTGCCAGCATTCAGTTGGGCACTCTAGTGAGACTGCCGGTGACAAACCGGA
>MG|4|V67|F|48|99.55|Firmicutes|Bacilli|Lactobacillales|Lactobacillaceae|Lactobacillus|mucosae|
GGTTTAATTCGAAGCTACGCGAAGAACCTTACCAGGTCTTGACATCTTGCGCTAACCCTAGAGATAGGGCGTTTCCTTCGGGAACGCAATGACAGGTGGTGCATGGTCGTCGTCAGCTCGTGTCGTGAGATGTTGGGTTAAGTCCCGCAACGAGCGCAACCCTTGTTACTAGTTGCCAGCATTCAGTTGGGCACTCTAGTGAGACTGCCGGTGACAAACCGGA
>MG|4|V67|F|498|100.0|Firmicutes|Bacilli|Lactobacillales|Lactobacillaceae|Lactobacillus|mucosae|
GGTTTAATTCGAAGCTACGCGAAGAACCTTACCAGGTCTTGACATCTTGCGCCAACCCTAGAGATAGGGCGTTTCCTTCGGGAACGCAATGACAGGTGGTGCATGGTCGTCGTCAGCTCGTGTCGTGAGATGTTGGGTTAAGTCCCGCAACGAGCGCAACCCTTGTTACTAGTTGCCAGCATTCAGTTGGGCACTCTAGTGAGACTGCCGGTGACAAACCGGAG
>MG|4|V67|F|24|99.55|Firmicutes|Bacilli|Lactobacillales|Lactobacillaceae|Lactobacillus|mucosae|
GGTTTAATTCGAAGCTACGCGAAGAACCTTACCAGGTCTTGACATCTTGCGCCAACCCTAGAGATAGGGGCGTTTCCTTCGGGAACGCAATGACAGGTGGTGCATGGTCGTCGTCAGCTCGTGTCGTGAGATGTTGGGTTAAGTCCCGCAACGAGCGCAACCCTTGTTACTAGTTGCCAGCATTCAGTTGGGCACTCTAGTGAGACTGCCGGTGACAAACCGGA
>MG|4|V67|R|27|99.1|Firmicutes|Bacilli|Lactobacillales|Lactobacillaceae|Lactobacillus|panis|
TCCGGTTTGTCACCGGCAGTCTCATTAGAGTGCCCAACTTAATGCTGGCAACTAATAACAAGGGTTGCGCTCGTTGCGGGACTTAACCCAACATCTCACGACACGAGCTGACGACGACCATGCACCACCTGTCATTGCGTCCCCGAAGGGAACGCCTAATCTCTTAGGTTAGCGCAAGATGTCAAGACCTGGTAAGGTTCTTCGCGTAGCTTCGAATTAAACC
>MG|4|V67|F|41|99.1|Firmicutes|Bacilli|Lactobacillales|Lactobacillaceae|Lactobacillus|panis|
GGTTTAATTCGAAGCTACGCGAAGAACCTTACCAGGTCTTGACATCTTGCGCTAACCTAAGAGATTAGGCGTTCCCTTCGGGGACGCAATGACAGGTGGTGCATGGTCGTCGTCAGCTCGTGTCGTGAGATGTTGGGTTAAGTCCCGCAACGAGCGCAACCCTTGTTATTAGTTGCCAGCATTAAGTTGGGCACTCTAATGAGACTGCCGGTGACAAACCGGA
>MG|4|V67|F|15|99.55|Firmicutes|Bacilli|Lactobacillales|Lactobacillaceae|Lactobacillus|reuteri|
GGTTTAATTCGAAGCTACGCGAAGAACCTTACCAGGTCTTGACATCTTGCGCTAACCTTAGAGATAAGGCGTTCCCTTCGGGGACGTAATGACAGGTGGTGCATGGTCGTCGTCAGCTCGTGTCGTGAGATGTTGGGTTAAGTCCCGCAACGAGCGCAACCCTTGTTACTAGTTGCCAGCATTCAGTTGGGCACTCTAGTGAGACTGCCGGTGACAAACCGGA
>MG|4|V67|F|45|99.11|Firmicutes|Bacilli|Lactobacillales|Lactobacillaceae|Lactobacillus|reuteri|
GGTTTAATTCGAAGCTACGCGAAGAACCTTACCAGGTCTTGACATCTTGCGCTAACCTTAGAGATAAGGCGTTCCCTTCGGGGACGTAATGACAGGTGGTGCATGGTCGTCGTCAGCTCGTGTCGTGAGATGTTGGGTTAAGTCCCGCAACGAGCGCAACCCTTGTTACTAGTTGCCAGCATTAAGTTGGGCACTCTAGTGAGACTGCCGGTGACAAACCGGA
>MG|4|V67|R|37|99.11|Firmicutes|Bacilli|Lactobacillales|Lactobacillaceae|Lactobacillus|reuteri|
TCCGGTTTGTCACCGGCAGTCTCACTAGAGTGCCCAACTTAATGCTGGCAACTAGTAACAAGGGTTGCGCTCGTTGCGGGACTTAACCCAACATCTCACGACACGAGCTGACGACGACCATGCACCACCTGTCATTACGTCCCCGAAGGGAACGCCTTATCTCTAAGGTTAGCGCAAGATGTCAAGACCTGGTAAGGTTCTTCGCGTAGCTTCGAATTAAACC
>MG|4|V67|F|297|99.1|Firmicutes|Bacilli|Lactobacillales|Lactobacillaceae|Lactobacillus|reuteri|
GGTTTAATTCGAAGCTACGCGAAGAACCTTACCAGGTCTTGACATCTTGCGCTAACCTTAGAGATAAGGCGTTCCCTTCGGGGACGCAATGACAGGTGGTGCATGGTCGTCGTCAGCTCGTGTCGTGAGATGTTGGGTTAAGTCCCGCAACGAGCGCAACCCTTGTTACTAGTTGCCAGCATTAAGTTGGGCACTCTAGTGAGACTGCCGGTGACAAACCGGA
>MG|4|V67|R|174|99.1|Firmicutes|Bacilli|Lactobacillales|Lactobacillaceae|Lactobacillus|reuteri|
TCCGGTTTGTCACCGGCAGTCTCACTAGAGTGCCCAACTTAATGCTGGCAACTAGTAACAAGGGTTGCGCTCGTTGCGGGACTTAACCCAACATCTCACGACACGAGCTGACGACGACCATGCACCACCTGTCATTGCGTCCCCGAAGGGAACGCCTTATCTCTAAGGTTAGCGCAAGATGTCAAGACCTGGTAAGGTTCTTCGCGTAGCTTCGAATTAAACC
>MG|4|V67|F|10|99.1|Firmicutes|Bacilli|Lactobacillales|Lactobacillaceae|Lactobacillus|reuteri|
GGTTTAATTCGAAGCTACGCGAAGAACCTTACCAGGTCTTGACATCTTGCGCTAACCTTAGAGATAAGGCGTTTCCTTCGGGGACGCAATGACAGGTGGTGCATGGTCGTCGTCAGCTCGTGTCGTGAGATGTTGGGTTAAGTCCCGCAACGAGCGCAACCCTTGTTACTAGTTGCCAGCATTAAGTTGGGCACTCTAGTGAGACTGCCGGTGACAAACCGGA
>MG|4|V67|F|18|100.0|Firmicutes|Bacilli|Lactobacillales|Lactobacillaceae|Lactobacillus|saerimneri|
GGTTTAATTCGAAGCTACGCGAAGAACCTTACCAGGTCTTGACATCTTTTGACCACCTAAGAGATTAGGTTTTCCCTTCGGGGACAAAATGACAGGTGGTGCATGGTTGTCGTCAGCTCGTGTCGTGAGATGTTGGGTTAAGTCCCGCAACGAGCGCAACCCTTGTTGTCAGTTGCCAGCATTCAGTTGGGCACTCTGGCGAGACTGCCGGTGACAAACCGGA
>MG|4|V67|R|245|100.0|Firmicutes|Bacilli|Lactobacillales|Lactobacillaceae|Lactobacillus|salivarius|
TCCGGTTTGTCACCGGCAGTCTCGCCAGAGTGCCCAACTTAATGCTGGCAACTGACAACAAGGGTTGCGCTCGTTGCGGGACTTAACCCAACATCTCACGACACGAGCTGACGACAGCCATGCACCACCTGTCACTTTGTCCCCGAAGGGAAAGCCTAATCTCTTAGGTGGTCAAAGGATGTCAAGACCTGGTAAGGTTCTTCGCGTTGCTTCGAATTAAACCC
>MG|4|V67|F|16|99.55|Firmicutes|Bacilli|Lactobacillales|Lactobacillaceae|Lactobacillus|salivarius|
GGTTTAATTCGAAGCTACGCGAAGAACCTTACCAGGTCTTGACATCCTTTGACCACCTAAGAGATTAGGCTTTCCCTTCGGGGACAAAGTGACAGGTGGTGCATGGCTGTCGTCAGCTCGTGTCGTGAGATGTTGGGTTAAGTCCCGCAACGAGCGCAACCCTTGTTGTCAGTTGCCAGCATTAAGTTGGGCACTCTGGCGAGACTGCCGGTGACAAACCGGA
>MG|4|V67|R|110|99.55|Firmicutes|Bacilli|Lactobacillales|Lactobacillaceae|Lactobacillus|salivarius|
TCCGGTTTGTCACCGGCAGTCTCGCCAGAGTGCCCAACTTAATGCTGGCAACTGACAACAAGGGTTGCGCTCGTTGCGGGACTTAACCCAACATCTCACGACACGAGCTGACGACAGCCATGCACCACCTGTCACTTTGTCCCCGAAGGGAAAACCTAATCTCTTAGGTGGTCAAAGGATGTCAAGACCTGGTAAGGTTCTTCGCGTTGCTTCGAATTAAACCA
>MG|4|V67|F|76|99.55|Firmicutes|Bacilli|Lactobacillales|Lactobacillaceae|Lactobacillus|salivarius|
GGTTTAATTCGAAGCAACGCGAAGAACCTTACCAGGTCTTGACATCCTTTGACCACCTAAGAGATTAGGATTTCCCTTCGGGGACAAAGTGACAGGTGGTGCATGGCTGTCGTCAGCTCGTGTCGTGAGATGTTGGGTTAAGTCCCGCAACGAGCGCAACCCTTGTTGTCAGTTGCCAGCATTAAGTTGGGCACTCTGGCGAGACTGCCGGTGACAAACCGGA
>MG|4|V67|F|19|99.1|Firmicutes|Bacilli|Lactobacillales|Lactobacillaceae|Lactobacillus|salivarius|
GGTTTAATTCGAAGCAACGCGAAGAACCTTACCAGGTCTTGACATCCTTTGACCACCTAAGAGATTAGGCTTTCCCTTCGGGGACAAAGTGACAGGTGGTGCATGGCTGTCGTCAGCTCGTGTCGTGAGATGTTGGGTTAAGTCCCGCAACGAGCGCAACCCTTGTTGTCAGTTGCCATCATTCAGTTGGGCACTCTGGCGAGACTGCCGGTGACAAACCGGA
>MG|4|V67|R|15|99.56|Firmicutes|Bacilli|Lactobacillales|Lactobacillaceae|Lactobacillus|salivarius|
TCCGGTTTGTCACCGGCAGTCTCGCCAGAGTGCCCAACTTAATGCTGGCAACTGACAACAAGGGTTGCGCTCGTTGCGGGACTTAACCCAACATCTCACGACACGAGCTGACGACAGCCATGCACCACCTGTCACTTTGTCCCCGAAGGGAAAGCCTAATCTCCTTAGGTGGTCAAAGGATGTCAAGACCTGGTAAGGTTCTTCGCGTTGCTTCGAATTAAACCA
>MG|4|V67|R|16|99.55|Firmicutes|Bacilli|Lactobacillales|Lactobacillaceae|Lactobacillus|salivarius|
TCCGGTTTGTCACCGGCAGTCTCGCCAGAGTGCCCAACTTAATGCTGGCAACTGACAACAAGGGTTGCGCTCGTTGCGGGACTTAACCCAACATCTCACGACACGAGCTGACGACAGCCATGCACCACCTGTCACTTTGTCCCCGAAGGGAAAGCCTAATCTCTTAGGTGGTCAAAGGATGTCAAGACCTGGTAAGGTTCTTCGCGTTGCTTCGAATTTAAACCC
>MG|4|V67|F|28|99.55|Firmicutes|Bacilli|Lactobacillales|Lactobacillaceae|Lactobacillus|salivarius|
GGTTTAATTCGAAGCAACGCGAAGAACCTTACCAGGTCTTGACATCCTTTGACCACCTAAGGAGATTAGGCTTTCCCTTCGGGGACAAAGTGACAGGTGGTGCATGGCTGTCGTCAGCTCGTGTCGTGAGATGTTGGGTTAAGTCCCGCAACGAGCGCAACCCTTGTTGTCAGTTGCCAGCATTAAGTTGGGCACTCTGGCGAGACTGCCGGTGACAAACCGGA
>MG|4|V67|F|14|100.0|Firmicutes|Bacilli|Lactobacillales|Lactobacillaceae|Lactobacillus|salivarius|
GGCTTAATTCGAAGCAACGCGAAGAACCTTACCAGGTCTTGACATCCTTTGACCACCTAAGAGATTAGGCTTTCCCTTCGGGGACAAAGTGACAGGTGGTGCATGGCTGTCGTCAGCTCGTGTCGTGAGATGTTGGGTTAAGTCCCGCAACGAGCGCAACCCTTGTTGTCAGTTGCCAGCATTAAGTTGGGCACTCTGGCGAGACTGCCGGTGACAAACCGGA
>MG|4|V67|R|13|99.1|Firmicutes|Bacilli|Lactobacillales|Lactobacillaceae|Lactobacillus|salivarius|
TCCGGTTTGTCACCGGCAGTCTCGCCAGAGTGCCCAACTGAATGATGGCAACTGACAACAAGGGTTGCGCTCGTTGCGGGACTTAACCCAACATCTCACGACACGAGCTGACGACAGCCATGCACCACCTGTCACTTTGTCCCCGAAGGGAAAGCCTAATCTCTTAGGTGGTCAAAGGATGTCAAGACCTGGTAAGGTTCTTCGCGTTGCTTCGAATTAAACC
>MG|4|V67|F|401|100.0|Firmicutes|Bacilli|Lactobacillales|Lactobacillaceae|Lactobacillus|salivarius|
GGTTTAATTCGAAGCAACGCGAAGAACCTTACCAGGTCTTGACATCCTTTGACCACCTAAGAGATTAGGCTTTCCCTTCGGGGACAAAGTGACAGGTGGTGCATGGCTGTCGTCAGCTCGTGTCGTGAGATGTTGGGTTAAGTCCCGCAACGAGCGCAACCCTTGTTGTCAGTTGCCAGCATTAAGTTGGGCACTCTGGCGAGACTGCCGGTGACAAACCGGA
>MG|4|V67|R|41|99.55|Firmicutes|Bacilli|Lactobacillales|Lactobacillaceae|Lactobacillus|salivarius|
TCCGGTTTGTCACCGGCAGTCTCGCCAGAGTGCCCAACTTAATGCTGGCAACTGACAACAAGGGTTGCGCTCGTTGCGGGACTTAACCCAACATCTCACGACACGAGCTGACGACAGCCATGCACCACCTGTCACTTTGTCCCCGAAGGGAAATCCTAATCTCTTAGGTGGTCAAAGGATGTCAAGACCTGGTAAGGTTCTTCGCGTTGCTTCGAATTAAACC
>MG|4|V67|F|179|99.55|Firmicutes|Bacilli|Lactobacillales|Lactobacillaceae|Lactobacillus|salivarius|
GGTTTAATTCGAAGCAACGCGAAGAACCTTACCAGGTCTTGACATCCTTTGACCACCTAAGAGATTAGGTTTTCCCTTCGGGGACAAAGTGACAGGTGGTGCATGGCTGTCGTCAGCTCGTGTCGTGAGATGTTGGGTTAAGTCCCGCAACGAGCGCAACCCTTGTTGTCAGTTGCCAGCATTAAGTTGGGCACTCTGGCGAGACTGCCGGTGACAAACCGGA
>MG|4|V67|F|29|99.55|Firmicutes|Bacilli|Lactobacillales|Lactobacillaceae|Lactobacillus|salivarius|
GGTTTAAATTCGAAGCAACGCGAAGAACCTTACCAGGTCTTGACATCCTTTGACCACCTAAGAGATTAGGCTTTCCCTTCGGGGACAAAGTGACAGGTGGTGCATGGCTGTCGTCAGCTCGTGTCGTGAGATGTTGGGTTAAGTCCCGCAACGAGCGCAACCCTTGTTGTCAGTTGCCAGCATTAAGTTGGGCACTCTGGCGAGACTGCCGGTGACAAACCGGA
>MG|4|V67|F|15|99.55|Firmicutes|Bacilli|Lactobacillales|Lactobacillaceae|Lactobacillus|salivarius|
GGTTTAATTCGAAGCAACGCGAAGAACCTTACCAGGTCTTGACATCTTTTGACCACCTAAGAGATTAGGCTTTCCCTTCGGGGACAAAGTGACAGGTGGTGCATGGCTGTCGTCAGCTCGTGTCGTGAGATGTTGGGTTAAGTCCCGCAACGAGCGCAACCCTTGTTGTCAGTTGCCAGCATTAAGTTGGGCACTCTGGCGAGACTGCCGGTGACAAACCGGA
>MG|4|V67|F|23|99.1|Firmicutes|Bacilli|Lactobacillales|Lactobacillaceae|Lactobacillus|sp.|
GGTTTAATTCGAAGCAACGCGAAGAACCTTACCAGGTCTTGACATCCTGTGACAATTCTAGAGATAGAACTTTCCCTTCGGGGACACAGTGACAGGTGGTGCATGGCTGTCGTCAGCTCGTGTCGTGAGATGTTGGGTTAAGTCCCGCAACGAGCGCAACCCTTGTCTTTAGTTGCCATCATTAAGTTGGGCACTCTAGAGAGACTGCCGGTGACAAACCGGA
>MG|4|V67|F|46|97.31|Firmicutes|Bacilli|Lactobacillales|Lactobacillaceae|Lactobacillus|ingluviei|
GGTTTAATTCGAAGCTACGCGAAGAACCTTACCAGGTCTTGACATCTTGCGCCAACCCTAGAGATAGGGCGTTCCCTTCGGGGACGCAATGACAGGTGGTGCATGGTCGTCGTCAGCTCGTGTCGTGAGATGTTGGGTTAAGTCCCGCAACGAGCGCAACCCTTGTTGTCAGTTGCCAGCATTAAGTTGGGCACTCTGGCGAGACTGCCGGTGACAAACCGGA
>MG|4|V67|F|125|99.55|Firmicutes|Bacilli|Lactobacillales|Lactobacillaceae|Lactobacillus|Lactobacillus panis / Lactobacillus pontis|
GGTTTAATTCGAAGCTACGCGAAGAACCTTACCAGGTCTTGACATCTTGCGCTAACCTAAGAGATTAGGCGTTCCCTTCGGGGACGCAATGACAGGTGGTGCATGGTCGTCGTCAGCTCGTGTCGTGAGATGTTGGGTTAAGTCCCGCAACGAGCGCAACCCTTGTTACTAGTTGCCAGCATTAAGTTGGGCACTCTAGTGAGACTGCCGGTGACAAACCGGA
>MG|4|V67|F|10|99.55|Firmicutes|Bacilli|Lactobacillales|Lactobacillaceae|Lactobacillus|Lactobacillus panis / Lactobacillus pontis|
GGTTTAATTCGAAGCTACGCGAAGAACCTTACCAGGTCTTGACATCTTGCGCTAACCTAAGAGATTAGGCGTTCCCTTCGGGGACGCAATGACAGGTGGTGCATGGTCGTCGTCAGCTCGTGTCGTGAGATGTTGGGTTAAGTCCCGCAACGAGCGCAACCCTTGTTACTAGTTGCCAGCATTCAGTTGGGCACTCTAGTGAGACTGCCGGTGACAAGCCGGA
>MG|4|V67|F|12|97.31|Firmicutes|Bacilli|Lactobacillales|Lactobacillaceae|Lactobacillus|ingluviei|
GGTTTAATTCGAAGCTACGCGAAGAACCTTACCAGGTCTTGACATCTTGCGCCAACCCTAGAGATAGGGCGTTCCCTTCGGGGACGCAATGACAGGTGGTGCATGGTCGTCGTCAGCTCGTGTCGTGAGATGTTGGGTTAAGTCCCGCAACGAGCGCAACCCTTGTTGCTAGTTGCCATCATTAAGTTGGGGACTCTAGCGAGACTGCCGGTGACAAGCCGGA
>MG|4|V67|F|13|99.55|Firmicutes|Bacilli|Lactobacillales|Lactobacillaceae|Lactobacillus|Lactobacillus gallinarum / Lactobacillus intestinalis|
GGTTTAATTCGAAGCTACGCGAAGAACCTTACCAGGTCTTGACATCTAGTGCCATCCTAAGAGATTAGGAGTTCCCTTCGGGGACGCTAAGACAGGTGGTGCATGGCTGTCGTCAGCTCGTGTCGTGAGATGTTGGGTTAAGTCCCGCAACGAGCGCAACCCTTGTTATTAGTTGCCAGCATTAAGTTGGGCACTCTAATGAGACTGCCGGTGACAAACCGGA
>MG|4|V67|F|24|97.24|Firmicutes|Bacilli|Lactobacillales|Lactobacillaceae|Lactobacillus|ingluviei|
GGTTTAATTCGAAGCTACGCGAAGAACCTTACCAGGTCTTGACATCTTGCGCCAACCCTAGAGATAGGGCGTTCCCTTCGGGGACGCAATGACAGGTGGTGCATGGTCGTCGTCAGCTCGTGTCGTGAGATGTTGGGTTAAGTCCCGCAACGAGCGCAACCCTTGTTACTAGTTACCATCATTAAGTTGGGGACTCTAGCGAGACTGCCAGTGACAAGCTGGA
>MG|4|V67|F|26|97.76|Firmicutes|Bacilli|Lactobacillales|Lactobacillaceae|Lactobacillus|jensenii|
GGTTTAATTCGAAGCAACGCGAAGAACCTTACCAGGTCTTGACATCCTTTGACCACCTAAGAGATTAGGCTTTCCCTTCGGGGACAAAGTGACAGGTGGTGCATGGCTGTCGTCAGCTCGTGTCGTGAGATGTTGGGTTAAGTCCCGCAACGAGCGCAACCCTTGTTACTAGTTGCCAGCATTCAGTTGGGCACTCTAGTGAGACTGCCGGTGACAAACCGGA
>MG|4|V67|R|103|99.55|Firmicutes|Bacilli|Lactobacillales|Lactobacillaceae|Lactobacillus|Lactobacillus panis / Lactobacillus pontis / Lactobacillus psittaci|
TCCGGTTTGTCACCGGCAGTCTCACTAGAGTGCCCAACTAAATGCTGGCAACTAGTAACAAGGGTTGCGCTCGTTGCGGGACTTAACCCAACATCTCACGACACGAGCTGACGACGACCATGCACCACCTGTCATTGCGTCCCCGAAGGGAACGCCTAATCTCTTAGGTTAGCGCAAGATGTCAAGACCTGGTAAGGTTCTTCGCGTAGCTTCGAATTAAACC
>MG|4|V67|F|24|99.55|Firmicutes|Bacilli|Lactobacillales|Lactobacillaceae|Lactobacillus|Lactobacillus panis / Lactobacillus pontis|
GGCTTAATTCGAAGCAACGCGAAGAACCTTACCAGGTCTTGACATCTTGCGCTAACCTAAGAGATTAGGCGTTCCCTTCGGGGACGCAATGACAGGTGGTGCATGGTCGTCGTCAGCTCGTGTCGTGAGATGTTGGGTTAAGTCCCGCAACGAGCGCAACCCTTGTTACTAGTTGCCAGCATTCAGTTGGGCACTCTAGTGAGACTGCCGGTGACAAACCGGA
>MG|4|V67|F|11|97.31|Firmicutes|Bacilli|Lactobacillales|Lactobacillaceae|Lactobacillus|kimchicus|
GGTTTAATTCGAAGCTACGCGAAGAACCTTACCAGGTCTTGACATCTTGCGCTAACCTAAGAGATTAGGCTTTCCCTTCGGGGACAAAGTGACAGGTGGTGCATGGCTGTCGTCAGCTCGTGTCGTGAGATGTTGGGTTAAGTCCCGCAACGAGCGCAACCCTTGTTGTCAGTTGCCAGCATTAAGTTGGGCACTCTGGCGAGACTGCCGGTGACAAACCGGA
>MG|4|V67|R|15|99.55|Firmicutes|Bacilli|Lactobacillales|Lactobacillaceae|Lactobacillus|Lactobacillus panis / Lactobacillus pontis|
TCCGGTTTGTCACCGGCAGTCTCACTAGAGTGCCCAACTGAATGCTGGCAACTAGTAACAAGGGTTGCGCTCGTTGCGGGACTTAACCCAACATCTCACGACACGAGCTGACGACGACCATGCACCACCTGTCATTGCGTCCCCGAAGGGAACGCCTAATCTCTTAGGTTAGCGCAAGATGTCAAGACCTGGTAAGGTTCTTCGCGTTGCTTCGAATTAAGCC
>MG|4|V67|F|16|99.11|Firmicutes|Bacilli|Lactobacillales|Lactobacillaceae|Lactobacillus|Lactobacillus gastricus / Lactobacillus ingluviei|
GGTTTAATTCGAAGCTACGCGAAGAACCTTACCAGGTCTTGACATCTTGCGCCAACCCTAGAGATAGGGCGTTCCCCTTCGGGGACGCAATGACAGGTGGTGCATGGTCGTCGTCAGCTCGTGTCGTGAGATGTTGGGTTAAGTCCCGCAACGAGCGCAACCCTTGTTACTAGTTGCCAGCATTTAGTTGGGCACTCTAGTGAGACTGCCGGTGACAAACCGGA
>MG|4|V67|F|13|97.76|Firmicutes|Bacilli|Lactobacillales|Lactobacillaceae|Lactobacillus|vaginalis|
GGTTTAATTCGAAGCAACGCGAAGAACCTTACCAGGTCTTGACATCTAGTGCCATCCTAAGAGATTAGGCGTTCCCTTCGGGGACGCAATGACAGGTGGTGCATGGTCGTCGTCAGCTCGTGTCGTGAGATGTTGGGTTAAGTCCCGCAACGAGCGCAACCCTTGTTACTAGTTGCCAGCATTCAGTTGGGCACTCTAGTGAGACTGCCGGTGACAAACCGGA
>MG|4|V67|F|14|99.55|Firmicutes|Bacilli|Lactobacillales|Lactobacillaceae|Lactobacillus|Lactobacillus panis / Lactobacillus pontis|
GGTTTAATTCGAAGCTACGCGAAGAACCTTACCAGGTCTTGACATCTTGCGCTAACCTAAGAGATTAGGCGTTCCTTCGGGGACGCAATGACAGGTGGTGCATGGTCGTCGTCAGCTCGTGTCGTGAGATGTTGGGTTAAGTCCCGCAACGAGCGCAACCCTTGTTACTAGTTGCCAGCATTCAGTTGGGCACTCTAGTGAGACTGCCGGTGACAAACCGGA
>MG|4|V67|F|36|98.21|Firmicutes|Bacilli|Lactobacillales|Lactobacillaceae|Lactobacillus|sp.|
GGTTTAATTCGAAGCAACGCGAAGAACCTTACCAGGTCTTGACATCTTTTGACCACCTAAGAGATTAGGTTTTCCCTTCGGGGACAAAATGACAGGTGGTGCATGGCTGTCGTCAGCTCGTGTCGTGAGATGTTGGGTTAAGTCCCGCAACGAGCGCAACCCTTGTTACTAGTTGCCAGCATTTAGTTGGGCACTCTAGTGAGACTGCCGGTGACAAACCGGA
>MG|4|V67|R|21|98.21|Firmicutes|Bacilli|Lactobacillales|Lactobacillaceae|Lactobacillus|sp.|
TCCGGTTTGTCACCGGCAGTCTCACTAGAGTGCCCAACTAAATGCTGGCAACTAGTAACAAGGGTTGCGCTCGTTGCGGGACTTAACCCAACATCTCACGACACGAGCTGACGACAGCCATGCACCACCTGTCATTTTGTCCCCGAAGGGAAAACCTAATCTCTTAGGTGGTCAAAAGATGTCAAGACCTGGTAAGGTTCTTCGCGTTGCTTCGAATTAAACC
>MG|4|V67|F|11|99.1|Firmicutes|Bacilli|Lactobacillales|Lactobacillaceae|Lactobacillus|Lactobacillus gallinarum / Lactobacillus intestinalis|
GGTTTAATTCGAAGCAACGCGAAGAACCTTACCAGGTCTTGACATCTAGTGCCATCCTAAGAGATTAGGAGTTCCCTTCGGGGACGCTAAGACAGGTGGTGCATGGCTGTCGTCAGCTCGTGTCGTGAGATGTTGGGTTAAGTCCCGCAACGAGCGCAACCCTTGTTATTAGTTGCCAGCATTTAGTTGGGCACTCTAGTGAGACTGCCGGTGACAAACCGGA
>MG|4|V67|F|13|99.1|Firmicutes|Bacilli|Lactobacillales|Lactobacillaceae|Lactobacillus|Lactobacillus gastricus / Lactobacillus ingluviei|
GGTTTAATTCGAAGCTACGCGAAGAACCTTACCAGGTCTTGACATCTTGCGCCAACCCTAGAGATAGGGCGTTCCCTTCGGGGACGCAATGACAGGTGGTGCATGGTCGTCGTCAGCTCGTGTCGTGAGATGTTGGGTTAAGTCCCGCAACGAGCGCAACCCTTGTTACTAGTTGCCAGCATTTAGTTGGGCACTCTAGTGAGACTGCCGGTGACAAGCCGGA
>MG|4|V67|R|11|97.7|Firmicutes|Bacilli|Lactobacillales|Lactobacillaceae|Lactobacillus|panis|
TCCAGCTTGTCACTGGCAGTCTCGCTAGAGTCCCCAACTTAATGATGGTAACTAGTAACAAGGGTTGCGCTCGTTGCGGGACTTAACCCAACATCTCACGACACGAGCTGACGACGACCATGCACCACCTGTCATTGCGTCCCCGAAGGGAACGCCTAATCTCTTAGGTTAGCGCAAGATGTCAAGACCTGGTAAGGTTCTTCGCGTAGCTTCGAATTAAACC
>MG|4|V67|F|18|99.55|Firmicutes|Bacilli|Lactobacillales|Lactobacillaceae|Lactobacillus|Lactobacillus crispatus / Lactobacillus kefiranofaciens|
GGTTTAATTCGAAGCAACGCGAAGAACCTTACCAGGTCTTGACATCTAGTGCCATTTGTAGAGATACAAAGTTCCCTTCGGGGACGCTAAGACAGGTGGTGCATGGCTGTCGTCAGCTCGTGTCGTGAGATGTTGGGTTAAGTCCCGCAACGAGCGCAACCCTTGTTATTAGTTGCCAGCATTAAGTTGGGCACTCTAGTGAGACTGCCGGTGACAAACCGGA
>MG|4|V67|F|11|100.0|Firmicutes|Bacilli|Lactobacillales|Lactobacillaceae|Lactobacillus|Lactobacillus panis / Lactobacillus pontis|
GGTTTAATTCGAAGCTACGCGAAGAACCTTACCAGGTCTTGACATCTTGCGCTAACCTAAGAGATTAGGCGTTCCCTTCGGGGACGCAATGACAGGTGGTGCATGGTCGTCGTCAGCTCGTGTCGTGAGATGTTGGGTTAAGTCCCGCAACGAGCGCAACCCTTGTTACTAGTTGCCAGCATTCAGTTGGGCACTCTAGTGAGACTGCCGGTGACAAACCGGGA
>MG|4|V67|F|70|98.65|Firmicutes|Bacilli|Lactobacillales|Lactobacillaceae|Lactobacillus|ingluviei|
GGTTTAATTCGAAGCTACGCGAAGAACCTTACCAGGTCTTGACATCTTGCGCCAACCCTAGAGATAGGGCGTTCCCTTCGGGGACGCAATGACAGGTGGTGCATGGTCGTCGTCAGCTCGTGTCGTGAGATGTTGGGTTAAGTCCCGCAACGAGCGCAACCCTTGTTATTAGTTGCCAGCATTAAGTTGGGCACTCTAATGAGACTGCCGGTGACAAACCGGA
>MG|4|V67|F|17|99.55|Firmicutes|Bacilli|Lactobacillales|Lactobacillaceae|Lactobacillus|Lactobacillus gastricus / Lactobacillus ingluviei|
GGCTTAATTCGAAGCAACGCGAAGAACCTTACCAGGTCTTGACATCTTGCGCCAACCCTAGAGATAGGGCGTTCCCTTCGGGGACGCAATGACAGGTGGTGCATGGTCGTCGTCAGCTCGTGTCGTGAGATGTTGGGTTAAGTCCCGCAACGAGCGCAACCCTTGTTACTAGTTGCCAGCATTCAGTTGGGCACTCTAGTGAGACTGCCGGTGACAAACCGGA
>MG|4|V67|F|11|97.76|Firmicutes|Bacilli|Lactobacillales|Lactobacillaceae|Lactobacillus|ingluviei|
GGTTTAATTCGAAGCTACGCGAAGAACCTTACCAGGTCTTGACATCTTGCGCCAACCCTAGAGATAGGGCGTTCCCTTCGGGGACGCAATGACAGGTGGTGCATGGTCGTCGTCAGCTCGTGTCGTGAGATGTTGGGTTAAGTCCCGCAACGAGCGCAACCCTTGTTACTAGTTGCCATCATTAAGTTGGGGACTCTAGCGAGACTGCCGGTGACAAGCCGGA
>MG|4|V67|R|115|100.0|Firmicutes|Bacilli|Lactobacillales|Lactobacillaceae|Lactobacillus|Lactobacillus frumenti / Lactobacillus secaliphilus|
TCCGGTTTGTCACCGGCAGTCTCACTAGAGTGCCCAACTGAATGCTGGCAACTAGTAACAAGGGTTGCGCTCGTTGCGGGACTTAACCCAACATCTCACGACACGAGCTGACGACGACCATGCACCACCTGTCATTGCGTCCCCGAAGGGAACGCCTCATCTCTGAGGTTAGCGCAAGATGTCAAGACCTGGTAAGGTTCTTCGCGTAGCTTCGAATTAAACC
>MG|4|V67|F|10|98.16|Firmicutes|Bacilli|Lactobacillales|Lactobacillaceae|Lactobacillus|ingluviei|
GGTTTAATTCGAAGCTACGCGAAGAACCTTACCAGGTCTTGACATCTTGCGCCAACCCTAGAGATAGGGCGTTCCCTTCGGGGACGCAATGACAGGTGGTGCATGGTCGTCGTCAGCTCGTGTCGTGAGATGTTGGGTTAAGTCCCGCAACGAGCGCAACCCTTGTTACTAGTTGCCAGCATTTAGTTGGGCACTCTAGCGAGACTGCCGCAGACAATGCGGA
>MG|4|V67|R|27|99.55|Firmicutes|Bacilli|Lactobacillales|Lactobacillaceae|Lactobacillus|Lactobacillus panis / Lactobacillus pontis|
TCCGGTTTGTCACCGGCAGTCTCACTAGAGTGCCCAACTGAATGCTGGCAACTAGTAACAAGGGTTGCGCTCGTTGCGGGACTAACCCAACATCTCACGACACGAGCTGACGACGACCATGCACCACCTGTCATTGCGTCCCCGAAGGGAACGCCTAATCTCTTAGGTTAGCGCAAGATGTCAAGACCTGGTAAGGTTCTTCGCGTAGCTTCGAATTAAACC
>MG|4|V67|F|10|97.76|Firmicutes|Bacilli|Lactobacillales|Lactobacillaceae|Lactobacillus|kimchicus|
GGTTTAATTCGAAGCTACGCGAAGAACCTTACCAGGTCTTGACATCTTGCGCTAACCTAAGAGATTAGGCGTTCCCTTCGGGGACGCAATGACAGGTGGTGCATGGTCGTCGTCAGCTCGTGTCGTGAGATGTTGGGTTAAGTCCCGCAACGAGCGCAACCCTTGTTGTCAGTTGCCATCATTTAGTTGGGCACTCTGGCGAGACTGCCGGTGATAAACCGGA
>MG|4|V67|F|11|97.76|Firmicutes|Bacilli|Lactobacillales|Lactobacillaceae|Lactobacillus|panis|
GGTTTAATTCGAAGCTACGCGAAGAACCTTACCAGGTCTTGACATCTTGCGCTAACCTAAGAGATTAGGCGTTCCCTTCGGGGACGCAATGACAGGTGGTGCATGGTCGTCGTCAGCTCGTGTCGTGAGATGTTGGGTTAAGTCCCGCAACGAGCGCAACCCTTGTTGCTAGTTGCCATCATTAAGTTGGGGACTCTAGCGAGACTGCCGGTGACAAGCCGGA
>MG|4|V67|F|94|99.55|Firmicutes|Bacilli|Lactobacillales|Lactobacillaceae|Lactobacillus|Lactobacillus gastricus / Lactobacillus ingluviei|
GGTTTAATTCGAAGCTACGCGAAGAACCTTACCAGGTCTTGACATCTTGCGCCAACCCTAGAGATAGGGCGTTCCCTTCGGGGACGCAATGACAGGTGGTGCATGGTCGTCGTCAGCTCGTGTCGTGAGATGTTGGGTTAAGTCCCGCAACGAGCGCAACCCTTGTTACTAGTTGCCAGCATTAAGTTGGGCACTCTAGTGAGACTGCCGGTGACAAACCGGA
>MG|4|V67|F|44|98.65|Firmicutes|Bacilli|Lactobacillales|Lactobacillaceae|Lactobacillus|ingluviei|
GGTTTAATTCGAAGCAACGCGAAGAACCTTACCAGGTCTTGACATCTTGCGCCAACCCTAGAGATAGGGCGTTCCCTTCGGAGACGCAATGACAGGTGGTGCATGGTCGTCGTCAGCTCGTGTCGTGAGATGTTGGGTTAAGTCCCGCAACGAGCGCAACCCTTGTTACTAGTTGCCAGCATTTAGTTGGGCACTCTAGTGAGACTGCCGGTGACAAACCGGA
>MG|4|V67|F|12|99.55|Firmicutes|Bacilli|Lactobacillales|Lactobacillaceae|Lactobacillus|Lactobacillus panis / Lactobacillus pontis|
GGTTTAATTCGAAGCTACGCGAAGAACCTTACCAGGTCTTGACATCTTGCGCTAACCTAAGAGATTAGGCGTTCCCTTCGGGGGACGCAATGACAGGTGGTGCATGGTCGTCGTCAGCTCGTGTCGTGAGATGTTGGGTTAAGTCCCGCAACGAGCGCAACCCTTGTTACTAGTTGCCAGCATTCAGTTGGGCACTCTAGTGAGACTGCCGGTGACAAACCGGA
>MG|4|V67|F|10|99.55|Firmicutes|Bacilli|Lactobacillales|Lactobacillaceae|Lactobacillus|Lactobacillus gallinarum / Lactobacillus intestinalis|
GGTTTAATTCGAAGCAACGCGAAGAACCTTACCAGGTCTTGACATCTAGTGCCATCCTAAGAGATTAGGAGTTCCCTTCGGGGACGCTAAGACAGGTGGTGCATGGCTGTCGTCAGCTCGTGTCGTGAGATGTTGGGTTAGTCCCGCAACGAGCGCAACCCTTGTTATTAGTTGCCAGCATTAAGTTGGGCACTCTAATGAGACTGCCGGTGACAAACCGGA
>MG|4|V67|R|20|98.65|Firmicutes|Bacilli|Lactobacillales|Lactobacillaceae|Lactobacillus|crispatus|
TCCGGTTTGTCACCGGCAGTCTCACTAGAGTGCCCAACTGAATGCTGGCAACTAGTAACAAGGGTTGCGCTCGTTGCGGGACTTAACCCAACATCTCACGACACGAGCTGACGACAGCCATGCACCACCTGTCTTAGCGTCCCCGAAGGGAACTTTGTATCTCTACAAATGGCACTAGATGTCAAGACCTGGTAAGGTTCTTCGCGTTGCTTCGAATTAAACC
>MG|4|V67|R|126|100.0|Firmicutes|Bacilli|Lactobacillales|Lactobacillaceae|Lactobacillus|Lactobacillus antri / Lactobacillus oris|
TCCGGTTTGTCACCGGCAGTCTCACTAGAGTGCCCAACTGAATGCTGGCAACTAGTAACAAGGGTTGCGCTCGTTGCGGGACTTAACCCAACATCTCACGACACGAGCTGACGACGACCATGCACCACCTGTCTTTGCGTCCCCGAAGGGAACGCCTCATCTCTGAGGTTGGCGCAAGATGTCAAGACCTGGTAAGGTTCTTCGCGTAGCTTCGAATTAAACC
>MG|4|V67|F|16|97.7|Firmicutes|Bacilli|Lactobacillales|Lactobacillaceae|Lactobacillus|panis|
GGTTTAATTCGAAGCTACGCGAAGAACCTTACCAGGTCTTGACATCTTGCGCTAACCTAAGAGATTAGGCGTTCCCTTCGGGGACGCAATGACAGGTGGTGCATGGTCGTCGTCAGCTCGTGTCGTGAGATGTTGGGTTAAGTCCCGCAACGAGCGCAACCCTTGTTACTAGTTACCATCATTAAGTTGGGGACTCTAGCGAGACTGCCAGTGACAAGCTGGA
>MG|4|V67|F|183|99.1|Firmicutes|Bacilli|Lactobacillales|Lactobacillaceae|Lactobacillus|Lactobacillus gastricus / Lactobacillus ingluviei|
GGTTTAATTCGAAGCAACGCGAAGAACCTTACCAGGTCTTGACATCTTGCGCCAACCCTAGAGATAGGGCGTTCCCTTCGGGGACGCAATGACAGGTGGTGCATGGTCGTCGTCAGCTCGTGTCGTGAGATGTTGGGTTAAGTCCCGCAACGAGCGCAACCCTTGTTACTAGTTGCCAGCATTTAGTTGGGCACTCTAGTGAGACTGCCGGTGACAAACCGGA
>MG|4|V67|R|124|99.1|Firmicutes|Bacilli|Lactobacillales|Lactobacillaceae|Lactobacillus|Lactobacillus gastricus / Lactobacillus ingluviei|
TCCGGTTTGTCACCGGCAGTCTCACTAGAGTGCCCAACTAAATGCTGGCAACTAGTAACAAGGGTTGCGCTCGTTGCGGGACTTAACCCAACATCTCACGACACGAGCTGACGACGACCATGCACCACCTGTCATTGCGTCTCCGAAGGGAACGCCCTATCTCTAGGGTTGGCGCAAGATGTCAAGACCTGGTAAGGTTCTTCGCGTAGCTTCGAATTAAACC
>MG|4|V67|F|15|99.55|Firmicutes|Bacilli|Lactobacillales|Lactobacillaceae|Lactobacillus|Lactobacillus gastricus / Lactobacillus ingluviei|
GGTTTAATTCGAAGCTACGCGAAGAACCTTACCAGGTCTTGACATCTTGCGCCAACCCTAGAGATAGGGCGTTCCCCTTCGGGGACGCAATGACAGGTGGTGCATGGTCGTCGTCAGCTCGTGTCGTGAGATGTTGGGTTAAGTCCCGCAACGAGCGCAACCCTTGTTACTAGTTGCCAGCATTCAGTTGGGCACTCTAGTGAGACTGCCGGTGACAAACCGGA
>MG|4|V67|F|14|99.1|Firmicutes|Bacilli|Lactobacillales|Lactobacillaceae|Lactobacillus|Lactobacillus gastricus / Lactobacillus ingluviei|
GGTTTAATTCGAAGCTACGCGAAGAACCTTACCAGGTCTTGACATCTTGCGCCAACCCTAGAGATAGGGCGTTCCCTTCGGAGACGCAATGACAGGTGGTGCATGGTCGTCGTCAGCTCGTGTCGTGAGATGTTGGGTTAAGTCCCGCAACGAGCGCAACCCTTGTTACTAGTTGCCAGCATTAAGTTGGGCACTCTAGTGAGACTGCCGGTGACAAACCGGA
>MG|4|V67|F|22|97.76|Firmicutes|Bacilli|Lactobacillales|Lactobacillaceae|Lactobacillus|murinus|
GGTTTAATTCGAAGCAACGCGAAGAACCTTACCAGGTCTTGACATCCTTTGACCATCCTAGAGATAGGATTTTCCCTTCGGGGACAAAGTGACAGGTGGTGCATGGTTGTCGTCAGCTCGTGTCGTGAGATGTTGGGTTAAGTCCCGCAACGAGCGCAACCCTTGTTATTAGTTGCCAGCATTAAGTTGGGCACTCTAATGAGACTGCCGGTGACAAACCGGA
>MG|4|V67|F|23|100.0|Firmicutes|Bacilli|Lactobacillales|Lactobacillaceae|Lactobacillus|Lactobacillus panis / Lactobacillus pontis|
GGCTTAATTCGAAGCTACGCGAAGAACCTTACCAGGTCTTGACATCTTGCGCTAACCTAAGAGATTAGGCGTTCCCTTCGGGGACGCAATGACAGGTGGTGCATGGTCGTCGTCAGCTCGTGTCGTGAGATGTTGGGTTAAGTCCCGCAACGAGCGCAACCCTTGTTACTAGTTGCCAGCATTCAGTTGGGCACTCTAGTGAGACTGCCGGTGACAAACCGGA
>MG|4|V67|F|11|99.11|Firmicutes|Bacilli|Lactobacillales|Lactobacillaceae|Lactobacillus|Lactobacillus gastricus / Lactobacillus ingluviei|
GGTTTAATTCGAAGCTACGCGAAGAACCTTACCAGGTCTTGACATCTTGCGCCAACCCTAGAGATAGGGCGTTCCCTTCGGGGACGCAATGACAGGTGGTGCATGGTCGTCGTCAGCTCGTGTCGTGAGATGTTGGGTTAAGTCCCGCAACGAGCGCAACCCTTGTTACTAGTTGCCAGCATTTAGTTTGGGCACTCTAGTGAGACTGCCGGTGACAAACCGGA
>MG|4|V67|F|29|97.76|Firmicutes|Bacilli|Lactobacillales|Lactobacillaceae|Lactobacillus|kimchicus|
GGTTTAATTCGAAGCTACGCGAAGAACCTTACCAGGTCTTGACATCTTGCGCTAACCTAAGAGATTAGGCGTTCCCTTCGGGGACGCAATGACAGGTGGTGCATGGTCGTCGTCAGCTCGTGTCGTGAGATGTTGGGTTAAGTCCCGCAACGAGCGCAACCCTTGTTGTCAGTTGCCATCATTCAGTTGGGCACTCTGGCGAGACTGCCGGTGACAAACCGGA
>MG|4|V67|F|10|99.1|Firmicutes|Bacilli|Lactobacillales|Lactobacillaceae|Lactobacillus|Lactobacillus gastricus / Lactobacillus ingluviei|
GGTTTAATTCGAAGCTACGCGAAGAACCTTACCAGGTCTTGACATCTTGCGCCAACCCTAGAGATAGGGCGTTCCCTTCGGGGACGCAATGACAGGTGGTGCATGGTCGTCGTCAGCTCGTGTCGTGAGATGTTGGGTTAAGTCCCGCAACGAGCGCAACCCTTGTTACTAGTTGCCAGCATTTAGTTGGGCACTCTAGTGAGACTGCCGGTGATAAACCGGA
>MG|4|V67|F|18|97.31|Firmicutes|Bacilli|Lactobacillales|Lactobacillaceae|Lactobacillus|aviarius|
GGTTTAATTCGAAGCAACGCGAAGAACCTTACCAGGTCTTGACATCTTTTGACCACCTAAGAGATTAGGTTTTCCCTTCGGGGACAAAATGACAGGTGGTGCATGGCTGTCGTCAGCTCGTGTCGTGAGATGTTGGGTTAAGTCCCGCAACGAGCGCAACCCCTGTTGCTAGTTGCCATCATTAAGTTGGGGACTCTAGCGAGACTGCCGGTGACAAGCCGGA
>MG|4|V67|F|28|99.11|Firmicutes|Bacilli|Lactobacillales|Lactobacillaceae|Lactobacillus|Lactobacillus gastricus / Lactobacillus ingluviei|
GGTTTAATTCGAAGCTACGCGAAGAACCTTACCAGGTCTTGACATCTTGCGCCAACCCTAGAGATAGGGCGTTCCCTTCGGGGGACGCAATGACAGGTGGTGCATGGTCGTCGTCAGCTCGTGTCGTGAGATGTTGGGTTAAGTCCCGCAACGAGCGCAACCCTTGTTACTAGTTGCCAGCATTTAGTTGGGCACTCTAGTGAGACTGCCGGTGACAAACCGGA
>MG|4|V67|F|14|99.1|Firmicutes|Bacilli|Lactobacillales|Lactobacillaceae|Lactobacillus|Lactobacillus crispatus / Lactobacillus kefiranofaciens|
GGTTTAATTCGAAGCAACGCGAAGAACCTTACCAGGTCTTGACATCTAGTGCCATTTGTAGAGATACAAAGTTCCCTTCGGGGACGCTAAGACAGGTGGTGCATGGCTGTCGTCAGCTCGTGTCGTGAGATGTTGGGTTAAGTCCCGCAACGAGCGCAACCCTTGTTACTAGTTGCCAGCATTAAGTTGGGCACTCTAGTGAGACTGCCGGTGACAAACCGGA
>MG|4|V67|F|20|98.21|Firmicutes|Bacilli|Lactobacillales|Lactobacillaceae|Lactobacillus|jensenii|
GGTTTAATTCGAAGCAACGCGAAGAACCTTACCAGGTCTTGACATCCTTTGACCACCTAAGAGATTAGGTTTTCCCTTCGGGGACAAAGTGACAGGTGGTGCATGGCTGTCGTCAGCTCGTGTCGTGAGATGTTGGGTTAAGTCCCGCAACGAGCGCAACCCTTGTTACTAGTTGCCAGCATTCAGTTGGGCACTCTAGTGAGACTGCCGGTGACAAACCGGA
>MG|4|V67|F|13|97.31|Firmicutes|Bacilli|Lactobacillales|Lactobacillaceae|Lactobacillus|vaginalis|
GGTTTAATTCGAAGCTACGCGAAGAACCTTACCAGGTCTTGACATCTTGCGCTAACCTAAGAGATTAGGCGTTCCCTTCGGGGACGCAATGACAGGTGGTGCATGGTCGTCGTCAGCTCGTGTCGTGAGATGTTGGGTTAAGTCCCGCAACGAGCGCAACCCTTATTGTTAGTTGCCATCATTCAGTTGGGCACTCTAGCAAGACTGCCGGTGACAAACCGGA
>MG|4|V67|R|948|100.0|Firmicutes|Bacilli|Lactobacillales|Lactobacillaceae|Lactobacillus|Lactobacillus panis / Lactobacillus pontis|
TCCGGTTTGTCACCGGCAGTCTCACTAGAGTGCCCAACTGAATGCTGGCAACTAGTAACAAGGGTTGCGCTCGTTGCGGGACTTAACCCAACATCTCACGACACGAGCTGACGACGACCATGCACCACCTGTCATTGCGTCCCCGAAGGGAACGCCTAATCTCTTAGGTTAGCGCAAGATGTCAAGACCTGGTAAGGTTCTTCGCGTAGCTTCGAATTAAACC
>MG|4|V67|F|17|98.65|Firmicutes|Bacilli|Lactobacillales|Lactobacillaceae|Lactobacillus|salivarius|
GGTTTAATTCGAAGCAACGCGAAGAACCTTACCAGGTCTTGACATCCTTTGACCACCTAAGAGATTAGGCTTTCCCTTCGGGGACAAAGTGACAGGTGGTGCATGGCTGTCGTCAGCTCGTGTCGTGAGATGTTGGGTTAAGTCCCGCAACGAGCGCAACCCTTGTTGTCAGTTGCCATCATTCAGTTGGGCACTCTGGCGAGACTGCCGGTGATAAACCGGA
>MG|4|V67|R|18|97.76|Firmicutes|Bacilli|Lactobacillales|Lactobacillaceae|Lactobacillus|jensenii|
TCCGGTTTGTCACCGGCAGTCTCACTAGAGTGCCCAACTGAATGCTGGCAACTAGTAACAAGGGTTGCGCTCGTTGCGGGACTTAACCCAACATCTCACGACACGAGCTGACGACAGCCATGCACCACCTGTCACTTTGTCCCCGAAGGGAAAGCCTAATCTCTTAGGTGGTCAAAGGATGTCAAGACCTGGTAAGGTTCTTCGCGTTGCTTCGAATTAAACC
>MG|4|V67|F|10|99.55|Firmicutes|Bacilli|Lactobacillales|Lactobacillaceae|Lactobacillus|Lactobacillus crispatus / Lactobacillus kefiranofaciens|
GGTTTAATTCGAAGCAACGCGAAGAACCTTACCAGGTCTTGACATCTAGTGCCATTTGTAGAGATACAAAGTTCCCTTCGGGGACGCTAAGACAGGTGGTGCATGGCTGTCGTCAGCTCGTGTCGTGAGATGTTGGGTTAAAGTCCCGCAACGAGCGCAACCCTTGTTATTAGTTGCCAGCATTAAGTTGGGCACTCTAATGAGACTGCCGGTGACAAACCGGA
>MG|4|V67|R|12|99.1|Firmicutes|Bacilli|Lactobacillales|Lactobacillaceae|Lactobacillus|Lactobacillus gastricus / Lactobacillus ingluviei|
TCCGGTTTGTCACCGGCAGTCTCACTAGAGTGCCCAACTGAATGCTGGCAACTAGTAACAAGGGTTGCGCTCGTTGCGGGACTTAACCCAACATCTCACGACACGAGCTGACGACGACCATGCACCACCTGTCATTGCGTCCCCGAAGGGAACGCCTAATCTCTAGGGTTGGCGCAAGATGTCAAGACCTGGTAAGGTTCTTCGCGTAGCTTCGAATTAAACC
>MG|4|V67|F|51|98.65|Firmicutes|Bacilli|Lactobacillales|Lactobacillaceae|Lactobacillus|crispatus|
GGTTTAATTCGAAGCAACGCGAAGAACCTTACCAGGTCTTGACATCTAGTGCCATTTGTAGAGATACAAAGTTCCCTTCGGGGACGCTAAGACAGGTGGTGCATGGCTGTCGTCAGCTCGTGTCGTGAGATGTTGGGTTAAGTCCCGCAACGAGCGCAACCCTTGTTACTAGTTGCCAGCATTCAGTTGGGCACTCTAGTGAGACTGCCGGTGACAAACCGGA
>MG|4|V67|F|14|100.0|Firmicutes|Bacilli|Lactobacillales|Lactobacillaceae|Lactobacillus|Lactobacillus crispatus / Lactobacillus kefiranofaciens|
GGCTTAATTCGAAGCAACGCGAAGAACCTTACCAGGTCTTGACATCTAGTGCCATTTGTAGAGATACAAAGTTCCCTTCGGGGACGCTAAGACAGGTGGTGCATGGCTGTCGTCAGCTCGTGTCGTGAGATGTTGGGTTAAGTCCCGCAACGAGCGCAACCCTTGTTATTAGTTGCCAGCATTAAGTTGGGCACTCTAATGAGACTGCCGGTGACAAACCGGA
>MG|4|V67|F|11|99.1|Firmicutes|Bacilli|Lactobacillales|Lactobacillaceae|Lactobacillus|Lactobacillus gastricus / Lactobacillus ingluviei|
GGTTTAATTCGAAGCTACGCGAAGAACCTTACCAGGTCTTGACATCTTGCGCCAACCCTAGAGATAAGGCGTTCCCTTCGGGGACGCAATGACAGGTGGTGCATGGTCGTCGTCAGCTCGTGTCGTGAGATGTTGGGTTAAGTCCCGCAACGAGCGCAACCCTTGTTACTAGTTGCCAGCATTAAGTTGGGCACTCTAGTGAGACTGCCGGTGACAAACCGGA
>MG|4|V67|F|11|99.54|Firmicutes|Bacilli|Lactobacillales|Lactobacillaceae|Lactobacillus|Lactobacillus gastricus / Lactobacillus ingluviei|
GGTTTAATTCGAAGCTACGCGAAGAACCTTACCAGGTCTTGACATCTTGCGCCAACCCTAGAGATAGGGCGTTCCCTTCGGGGACGCAATGACAGGTGGTGCATGGTCGTCGTCAGCTCGTGTCGTGAGATGTTGGGTTAAGTCCCGCAACGAGCGCAACCCTTGTTACTAGTTGCCAGCATTTAGTTGGGCACTCTAGTGAGACTGCCGGTGACAAGCTGGA
>MG|4|V67|F|11|97.76|Firmicutes|Bacilli|Lactobacillales|Lactobacillaceae|Lactobacillus|salivarius|
GGTTTAATTCGAAGCAACGCGAAGAACCTTACCAAGTCTTGACATCCTTTGACCACCCTAGAGATAGGGCTTTCCCTTCGGGGACAAAGTGACAGGTGGTGCATGGTTGTCGTCAGCTCGTGTCGTGAGATGTTGGGTTAAGTCCCGCAACGAGCGCAACCCTTGTTGTCAGTTGCCAGCATTAAGTTGGGCACTCTGGCGAGACTGCCGGTGACAAACCGGA
>MG|4|V67|R|25|97.76|Firmicutes|Bacilli|Lactobacillales|Lactobacillaceae|Lactobacillus|sp.|
TCCGGTTTGTCACCGGCAGTCTCATTAGAGTGCCCAACTTAATGCTGGCAACTAATAACAAGGGTTGCGCTCGTTGCGGGACTTAACCCAACATCTCACGACACGAGCTGACGACAGCCATGCACCACCTGTCATTTTGTCCCCGAAGGGAAAACCTAATCTCTTAGGTGGTCAAAAGATGTCAAGACCTGGTAAGGTTCTTCGCGTTGCTTCGAATTAAACC
>MG|4|V67|R|49|98.21|Firmicutes|Bacilli|Lactobacillales|Lactobacillaceae|Lactobacillus|sp.|
TCCGGTTTGTCACCGGCAGTCTCACTAGAGTGCCCAACTGAATGCTGGCAACTAGTAACAAGGGTTGCGCTCGTTGCGGGACTTAACCCAACATCTCACGACACGAGCTGACGACAGCCATGCACCACCTGTCATTTTGTCCCCGAAGGGAAAACCTAATCTCTTAGGTGGTCAAAAGATGTCAAGACCTGGTAAGGTTCTTCGCGTTGCTTCGAATTAAACC
>MG|4|V67|F|25|97.31|Firmicutes|Bacilli|Lactobacillales|Lactobacillaceae|Lactobacillus|vaginalis|
GGTTTAATTCGAAGCAACGCGAAGAACCTTACCAGGTCTTGACATCTTTTGACCACCTAAGAGATTAGGCGTTCCCTTCGGGGACGCAATGACAGGTGGTGCATGGTCGTCGTCAGCTCGTGTCGTGAGATGTTGGGTTAAGTCCCGCAACGAGCGCAACCCTTGTTACTAGTTGCCAGCATTCAGTTGGGCACTCTAGTGAGACTGCCGGTGACAAACCGGA
>MG|4|V67|R|16|99.55|Firmicutes|Bacilli|Lactobacillales|Lactobacillaceae|Lactobacillus|Lactobacillus gastricus / Lactobacillus ingluviei|
TCCGGTTTGTCACCGGCAGTCTCACTAGAGTGCCCAACTGAATGCTGGCAACTAGTAACAAGGGTTGCGCTCGTTGCGGGACTTAACCCAACATCTCACGACACGAGCTGACGACGACCATGCACCACCTGTCATTGCGTCTCCGAAGGGAACGCCCTATCTCTAGGGTTGGCGCAAGATGTCAAGACCTGGTAAGGTTCTTCGCGTAGCTTCGAATTAAACC
>MG|4|V67|F|153|99.55|Firmicutes|Bacilli|Lactobacillales|Lactobacillaceae|Lactobacillus|Lactobacillus panis / Lactobacillus pontis / Lactobacillus psittaci|
GGTTTAATTCGAAGCTACGCGAAGAACCTTACCAGGTCTTGACATCTTGCGCTAACCTAAGAGATTAGGCGTTCCCTTCGGGGACGCAATGACAGGTGGTGCATGGTCGTCGTCAGCTCGTGTCGTGAGATGTTGGGTTAAGTCCCGCAACGAGCGCAACCCTTGTTACTAGTTGCCAGCATTTAGTTGGGCACTCTAGTGAGACTGCCGGTGACAAACCGGA
>MG|4|V67|R|29|99.55|Firmicutes|Bacilli|Lactobacillales|Lactobacillaceae|Lactobacillus|Lactobacillus panis / Lactobacillus pontis|
TCCGGTTTGTCACCGGCAGTCTCACTAGAGTGCCCAACTGAATGCTGGCAACTAGTAACAAGGGTTGCGCTCGTTGCGGGACTTTAACCCAACATCTCACGACACGAGCTGACGACGACCATGCACCACCTGTCATTGCGTCCCCGAAGGGAACGCCTAATCTCTTAGGTTAGCGCAAGATGTCAAGACCTGGTAAGGTTCTTCGCGTAGCTTCGAATTAAACC
>MG|4|V67|F|66|99.1|Firmicutes|Bacilli|Lactobacillales|Lactobacillaceae|Lactobacillus|Lactobacillus frumenti / Lactobacillus panis / Lactobacillus pontis / Lactobacillus secaliphilus|
GGTTTAATTCGAAGCTACGCGAAGAACCTTACCAGGTCTTGACATCTTGCGCTAACCTTAGAGATAAGGCGTTCCCTTCGGGGACGCAATGACAGGTGGTGCATGGTCGTCGTCAGCTCGTGTCGTGAGATGTTGGGTTAAGTCCCGCAACGAGCGCAACCCTTGTTACTAGTTGCCAGCATTCAGTTGGGCACTCTAGTGAGACTGCCGGTGACAAACCGGA
>MG|4|V67|F|95|100.0|Firmicutes|Bacilli|Lactobacillales|Lactobacillaceae|Lactobacillus|Lactobacillus gasseri / Lactobacillus hominis / Lactobacillus taiwanensis|
GGTTTAATTCGAAGCAACGCGAAGAACCTTACCAGGTCTTGACATCCAGTGCAAACCTAAGAGATTAGGTGTTCCCTTCGGGGACGCTGAGACAGGTGGTGCATGGCTGTCGTCAGCTCGTGTCGTGAGATGTTGGGTTAAGTCCCGCAACGAGCGCAACCCTTGTCATTAGTTGCCATCATTAAGTTGGGCACTCTAATGAGACTGCCGGTGACAAACCGGA
>MG|4|V67|F|12|99.1|Firmicutes|Bacilli|Lactobacillales|Lactobacillaceae|Lactobacillus|Lactobacillus gallinarum / Lactobacillus intestinalis|
GGTTTAATTCGAAGCAACGCGAAGAACCTTACCAGGTCTTGACATCTAGTGCCATCCTAAGAGATTAGGAGTTCCCTTCGGGGACGCTAAGACAGGTGGTGCATGGCTGTCGTCAGCTCGTGTCGTGAGATGTTGGGTTAAGTCCCGCAACGAGCGCAACCCTTGTTATTAGTTGCCAGCATTCAGTTGGGCACTCTAGTGAGACTGCCGGTGACAAACCGGA
>MG|4|V67|F|19|99.1|Firmicutes|Bacilli|Lactobacillales|Lactobacillaceae|Lactobacillus|Lactobacillus gastricus / Lactobacillus ingluviei|
GGTTTAATTCGAAGCAACGCGAAGAACCTTACCAGGTCTTGACATCTTGCGCCAACCCTAGAGATAGGGCGTTCCCTTCGGGGACGCAATGACAGGTGGTGCATGGTCGTCGTCAGCTCGTGTCGTGAGATGTTGGGTTAAGTCCCGCAACGAGCGCAACCCTTGTTACTAGTTGCCAGCATTAAGTTGGGCACTCTAGTGAGACTGCCGGTGACAAACCGGA
>MG|4|V67|F|25|98.21|Firmicutes|Bacilli|Lactobacillales|Lactobacillaceae|Lactobacillus|kimchicus|
GGTTTAATTCGAAGCTACGCGAAGAACCTTACCAGGTCTTGACATCTTGCGCTAACCTAAGAGATTAGGCGTTCCCTTCGGGGACGCAATGACAGGTGGTGCATGGTCGTCGTCAGCTCGTGTCGTGAGATGTTGGGTTAAGTCCCGCAACGAGCGCAACCCTTGTTGTCAGTTGCCAGCATTAAGTTGGGCACTCTGGCGAGACTGCCGGTGACAAACCGGA
>MG|4|V67|R|13|98.65|Firmicutes|Bacilli|Lactobacillales|Lactobacillaceae|Lactobacillus|salivarius|
TCCGGTTTATCACCGGCAGTCTCGCCAGAGTGCCCAACTGAATGATGGCAACTGACAACAAGGGTTGCGCTCGTTGCGGGACTTAACCCAACATCTCACGACACGAGCTGACGACAGCCATGCACCACCTGTCACTTTGTCCCCGAAGGGAAAGCCTAATCTCTTAGGTGGTCAAAGGATGTCAAGACCTGGTAAGGTTCTTCGCGTTGCTTCGAATTAAACCC
>MG|4|V67|F|63|99.55|Firmicutes|Bacilli|Lactobacillales|Lactobacillaceae|Lactobacillus|Lactobacillus gastricus / Lactobacillus ingluviei|
GGTTTAATTCGAAGCAACGCGAAGAACCTTACCAGGTCTTGACATCTTGCGCCAACCCTAGAGATAGGGCGTTCCCTTCGGGGACGCAATGACAGGTGGTGCATGGTCGTCGTCAGCTCGTGTCGTGAGATGTTGGGTTAAGTCCCGCAACGAGCGCAACCCTTGTTACTAGTTGCCAGCATTCAGTTGGGCACTCTAGTGAGACTGCCGGTGACAAACCGGA
>MG|4|V67|F|16|99.1|Firmicutes|Bacilli|Lactobacillales|Lactobacillaceae|Lactobacillus|Lactobacillus panis / Lactobacillus pontis|
GGTTTAATTCGAAGCTACGCGAAGAACCTTACCAGGTCTTGACATCTTGCGCTAACCTAAGAGATTAGGCGTTCCCTTCGGGGACGCAATGACAGGTGGTGCATGGTCGTCGTCAGCTCGTGTCGTGAGATGTTGGGTTAAGTCCCGCAACGAGCGCAACCCTTGTTACTAGTTGCCAGCATTAAGTTGGGCACTCTAATGAGACTGCCGGTGACAAACCGGA
>MG|4|V67|F|95|99.11|Firmicutes|Bacilli|Lactobacillales|Lactobacillaceae|Lactobacillus|Lactobacillus gastricus / Lactobacillus ingluviei|
GGTTTAATTCGAAGCTACGCGAAGAACCTTACCAGGTCTTGACATCTTGCGCCAACCCTAGAGATAGGGGCGTTCCCTTCGGGGACGCAATGACAGGTGGTGCATGGTCGTCGTCAGCTCGTGTCGTGAGATGTTGGGTTAAGTCCCGCAACGAGCGCAACCCTTGTTACTAGTTGCCAGCATTTAGTTGGGCACTCTAGTGAGACTGCCGGTGACAAACCGGA
>MG|4|V67|F|22|99.1|Firmicutes|Bacilli|Lactobacillales|Lactobacillaceae|Lactobacillus|Lactobacillus gastricus / Lactobacillus ingluviei|
GGTTTAATTCGAAGCTACGCGAAGAACCTTACCAGGTCTTGACATCTTGCGCCAACCCTAGAGATTAGGCGTTCCCTTCGGGGACGCAATGACAGGTGGTGCATGGTCGTCGTCAGCTCGTGTCGTGAGATGTTGGGTTAAGTCCCGCAACGAGCGCAACCCTTGTTACTAGTTGCCAGCATTCAGTTGGGCACTCTAGTGAGACTGCCGGTGACAAACCGGA
>MG|4|V67|F|28|99.1|Firmicutes|Bacilli|Lactobacillales|Lactobacillaceae|Lactobacillus|Lactobacillus gastricus / Lactobacillus ingluviei|
GGTTTAATTCGAAGCTACGCGAAGAACCTTACCAGGTCTTGACATCTTGCGCCAACCCTAGAGATAGGGCGTTCCTTCGGGGACGCAATGACAGGTGGTGCATGGTCGTCGTCAGCTCGTGTCGTGAGATGTTGGGTTAAGTCCCGCAACGAGCGCAACCCTTGTTACTAGTTGCCAGCATTTAGTTGGGCACTCTAGTGAGACTGCCGGTGACAAACCGGA
>MG|4|V67|F|11|99.1|Firmicutes|Bacilli|Lactobacillales|Lactobacillaceae|Lactobacillus|Lactobacillus panis / Lactobacillus pontis / Lactobacillus psittaci|
GGTTTAATTCGAAGCAACGCGAAGAACCTTACCAGGTCTTGACATCTTGCGCTAACCTAAGAGATTAGGCGTTCCCTTCGGGGACGCAATGACAGGTGGTGCATGGTCGTCGTCAGCTCGTGTCGTGAGATGTTGGGTTAAGTCCCGCAACGAGCGCAACCCTTGTTACTAGTTGCCAGCATTTAGTTGGGCACTCTAGTGAGACTGCCGGTGACAAACCGGA
>MG|4|V67|F|21|99.55|Firmicutes|Bacilli|Lactobacillales|Lactobacillaceae|Lactobacillus|Lactobacillus frumenti / Lactobacillus secaliphilus|
GGTTTAATTCGAAGCAACGCGAAGAACCTTACCAGGTCTTGACATCTTGCGCTAACCTCAGAGATGAGGCGTTCCCTTCGGGGACGCAATGACAGGTGGTGCATGGTCGTCGTCAGCTCGTGTCGTGAGATGTTGGGTTAAGTCCCGCAACGAGCGCAACCCTTGTTACTAGTTGCCAGCATTCAGTTGGGCACTCTAGTGAGACTGCCGGTGACAAACCGGA
>MG|4|V67|R|10|99.11|Firmicutes|Bacilli|Lactobacillales|Lactobacillaceae|Lactobacillus|Lactobacillus gastricus / Lactobacillus ingluviei|
TCCGGTTTGTCACCGGCAGTCTCACTAGAGTGCCCAACTAAATGCTGGCAACTAGTAACAAGGGTTGCGCTCGTTGCGGGACTTAACCCAACATCTCACGACACGAGCTGACGACGACCATGCACCACCTGTCATTGCGTCCCCCGAAGGGAACGCCCTATCTCTAGGGTTGGCGCAAGATGTCAAGACCTGGTAAGGTTCTTCGCGTAGCTTCGAATTAAACC
>MG|4|V67|F|28|97.76|Firmicutes|Bacilli|Lactobacillales|Lactobacillaceae|Lactobacillus|crispatus|
GGTTTAATTCGAAGCAACGCGAAGAACCTTACCAGGTCTTGACATCTAGTGCCATTTGTAGAGATACAAAGTTCCCTTCGGGGACGCTAAGACAGGTGGTGCATGGCTGTCGTCAGCTCGTGTCGTGAGATGTTGGGTTAAGTCCCGCAACGAGCGCAACCCTTGTTGTCAGTTGCCAGCATTAAGTTGGGCACTCTGGCGAGACTGCCGGTGACAAACCGGA
>MG|4|V67|R|44|99.1|Firmicutes|Bacilli|Lactobacillales|Lactobacillaceae|Lactobacillus|Lactobacillus frumenti / Lactobacillus panis / Lactobacillus pontis / Lactobacillus secaliphilus|
TCCGGTTTGTCACCGGCAGTCTCACTAGAGTGCCCAACTGAATGCTGGCAACTAGTAACAAGGGTTGCGCTCGTTGCGGGACTTAACCCAACATCTCACGACACGAGCTGACGACGACCATGCACCACCTGTCATTGCGTCCCCGAAGGGAACGCCTTATCTCTAAGGTTAGCGCAAGATGTCAAGACCTGGTAAGGTTCTTCGCGTAGCTTCGAATTAAACC
>MG|4|V67|F|12|98.65|Firmicutes|Bacilli|Lactobacillales|Lactobacillaceae|Lactobacillus|panis|
GGTTTAATTCGAAGCAACGCGAAGAACCTTACCAGGTCTTGACATCTTGCGCTAACCTAAGAGATTAGGCGTTCCCTTCGGGGACGCAATGACAGGTGGTGCATGGTCGTCGTCAGCTCGTGTCGTGAGATGTTGGGTTAAGTCCCGCAACGAGCGCAACCCTTGTTATTAGTTGCCAGCATTAAGTTGGGCACTCTAATGAGACTGCCGGTGACAAACCGGA
>MG|4|V67|F|38|99.55|Firmicutes|Bacilli|Lactobacillales|Lactobacillaceae|Lactobacillus|Lactobacillus panis / Lactobacillus pontis|
GGTTTAATTCGAAGCTACGCGAAGAACCTTACCAGGTCTTGACATCTTGCGCTAACCTAAGAGATTAGGCGTTCCCTTCGGGGACGCAATGACAGGTGGTGCATGGTCGTCGTCAGCTCGTGTCGTGAGATGTTGGGTTAGTCCCGCAACGAGCGCAACCCTTGTTACTAGTTGCCAGCATTCAGTTGGGCACTCTAGTGAGACTGCCGGTGACAAACCGGA
>MG|4|V67|F|12|97.31|Firmicutes|Bacilli|Lactobacillales|Lactobacillaceae|Lactobacillus|aviarius|
GGTTTAATTCGAAGCTACGCGAAGAACCTTACCAGGTCTTGACATCTTGCGCTAACCTAAGAGATTAGGTTTTCCCTTCGGGGACAAAATGACAGGTGGTGCATGGCTGTCGTCAGCTCGTGTCGTGAGATGTTGGGTTAAGTCCCGCAACGAGCGCAACCCTTGTTGTCAGTTGCCATCATTCAGTTGGGCACTCTGGCGAGACTGCCGGTGATAAACCGGA
>MG|4|V67|F|30|99.09|Firmicutes|Bacilli|Lactobacillales|Lactobacillaceae|Lactobacillus|Lactobacillus gastricus / Lactobacillus ingluviei|
GGCTTAATTCGAAGCAACGCGAAGAACCTTACCAGGTCTTGACATCTTGCGCCAACCCTAGAGATAGGGCGTTCCCTTCGGGGACGCAATGACAGGTGGTGCATGGTCGTCGTCAGCTCGTGTCGTGAGATGTTGGGTTAAGTCCCGCAACGAGCGCAACCCTTGTTACTAGTTGCCAGCATTTAGTTGGGCACTCTAGTGAGACTGCCGGTGACAAACCGGA
>MG|4|V67|R|12|99.55|Firmicutes|Bacilli|Lactobacillales|Lactobacillaceae|Lactobacillus|Lactobacillus antri / Lactobacillus coleohominis / Lactobacillus frumenti / Lactobacillus oris / Lactobacillus secaliphilus|
TCCGGTTTGTCACCGGCAGTCTCACTAGAGTGCCCAACTGAATGCTGGCAACTAGTAACAAGGGTTGCGCTCGTTGCGGGACTTAACCCAACATCTCACGACACGAGCTGACGACGACCATGCACCACCTGTCATTGCGTCCCCGAAGGGAACGCCTCATCTCTGAGGTTGGCGCAAGATGTCAAGACCTGGTAAGGTTCTTCGCGTAGCTTCGAATTAAACC
>MG|4|V67|F|11|97.31|Firmicutes|Bacilli|Lactobacillales|Lactobacillaceae|Lactobacillus|intermedius|
GGTTTAATTCGAAGCAACGCGAAGAACCTTACCAGGTCTTGACATCTTCTGACCGCCTAAGAGATTAGGTTTTCCCTTCGGGGACAGAATGACAGGTGGTGCATGGCTGTCGTCAGCTCGTGTCGTGAGATGTTGGGTTAAGTCCCGCAACGAGCGCAACCCTTGTTACTAGTTGCCAGCATTCAGTTGGGCACTCTAGTGAGACTGCCGGTGACAAACCGGA
>MG|4|V67|F|12|99.55|Firmicutes|Bacilli|Lactobacillales|Lactobacillaceae|Lactobacillus|Lactobacillus gastricus / Lactobacillus ingluviei|
GGTTTAATTCGAAGCTACGCGAAGAACCTTACCAGGTCTTGACATCTTGCGCCAACCCTAGAGATAGGGCGTTCCCTTCGGGGGACGCAATGACAGGTGGTGCATGGTCGTCGTCAGCTCGTGTCGTGAGATGTTGGGTTAAGTCCCGCAACGAGCGCAACCCTTGTTACTAGTTGCCAGCATTCAGTTGGGCACTCTAGTGAGACTGCCGGTGACAAACCGGA
>MG|4|V67|F|13|99.08|Firmicutes|Bacilli|Lactobacillales|Lactobacillaceae|Lactobacillus|Lactobacillus gastricus / Lactobacillus ingluviei|
GGTTTAATTCGAAGCTACGCGAAGAACCTTACCAGGTCTTGACATCTTGCGCCAACCCTAGAGATAGGGCGTTCCCTTCGGGGACGCAATGACAGGTGGTGCATGGTCGTCGTCAGCTCGTGTCGTGAGATGTTGGGTTAAGTCCCGCAACGAGCGCAACCCTTGTTACTAGTTGCCAGCATTTAGTTGGGCACTCTAGTGAGACTGCCAGTGACAAGCTGGA
>MG|4|V67|F|23|100.0|Firmicutes|Bacilli|Lactobacillales|Lactobacillaceae|Lactobacillus|Lactobacillus panis / Lactobacillus pontis|
GGTTTTAATTCGAAGCTACGCGAAGAACCTTACCAGGTCTTGACATCTTGCGCTAACCTAAGAGATTAGGCGTTCCCTTCGGGGACGCAATGACAGGTGGTGCATGGTCGTCGTCAGCTCGTGTCGTGAGATGTTGGGTTAAGTCCCGCAACGAGCGCAACCCTTGTTACTAGTTGCCAGCATTCAGTTGGGCACTCTAGTGAGACTGCCGGTGACAAACCGGA
>MG|4|V67|R|17|100.0|Firmicutes|Bacilli|Lactobacillales|Lactobacillaceae|Lactobacillus|Lactobacillus panis / Lactobacillus pontis|
TCCGGTTTGTCACCGGCAGTCTCACTAGAGTGCCCAACTGAATGCTGGCAACTAGTAACAAGGGTTGCGCTCGTTGCGGGACTTAACCCAACATCTCACGACACGAGCTGACGACGACCATGCACCACCTGTCATTGCGTCCCCGAAGGGAACGCCTAATCTCTTAGGTTAGCGCAAGATGTCAAGACCTGGTAAGGTTCTTCGCGTAGCTTCGAATTAAAACC
>MG|4|V67|F|15|99.55|Firmicutes|Bacilli|Lactobacillales|Lactobacillaceae|Lactobacillus|Lactobacillus panis / Lactobacillus pontis|
GGTTTAATTCGAAGCTACGCGAAGAACCTTACCAGGTCTTGACATCTTGCGCTAACCTAAGAGATTAGGCGTTCCCCTTCGGGGACGCAATGACAGGTGGTGCATGGTCGTCGTCAGCTCGTGTCGTGAGATGTTGGGTTAAGTCCCGCAACGAGCGCAACCCTTGTTACTAGTTGCCAGCATTCAGTTGGGCACTCTAGTGAGACTGCCGGTGACAAACCGGA
>MG|4|V67|R|10|99.55|Firmicutes|Bacilli|Lactobacillales|Lactobacillaceae|Lactobacillus|Lactobacillus frumenti / Lactobacillus secaliphilus|
TCCGGTTTGTCACCGGCAGTCTCACTAGAGTGCCCAACTGAATGCTGGCAACTAGTAACAAGGGTTGCGCTCGTTGCGGGACTTAACCCAACATCTCACGACACGAGCTGACGACGACCATGCACCACCTGTCATTGCGTCCCCGAAGGGAACGCCTCATCTCTGAGGTTAGCGCAAGATGTCAAGACCTGGTAAGGTTCTTCGCGTTGCTTCGAATTAAACC
>MG|4|V67|F|21|97.61|Firmicutes|Bacilli|Lactobacillales|Lactobacillaceae|Lactobacillus|aviarius|
GGTTTAATTCGAAGCAACGCGAAGAACCTTACCAGGTCTTGACATCTTTTGACCACCTAAGAGATTAGGTTTTCCCTTCGGGGACAAAATGACAGGTGGTGCATGGCTGTCGTCAGCTCGTGTCGTGAGATGTTGGGTTAAGTCCCGCAACGAGCGCAACCCCTGTTGCCAGTTGCCAGCATTAGGTTGGGGACTCTGGCGAGACTGCCTCTGCAAGGAGGA
>MG|4|V67|R|18|97.31|Firmicutes|Bacilli|Lactobacillales|Lactobacillaceae|Lactobacillus|aviarius|
TCCGGCTTGTCACCGGCAGTCTCGCTAGAGTCCCCAACTTAATGATGGCAACTAGCAACAGGGGTTGCGCTCGTTGCGGGACTTAACCCAACATCTCACGACACGAGCTGACGACAGCCATGCACCACCTGTCATTTTGTCCCCGAAGGGAAAACCTAATCTCTTAGGTGGTCAAAAGATGTCAAGACCTGGTAAGGTTCTTCGCGTTGCTTCGAATTAAACC
>MG|4|V67|F|25|99.55|Firmicutes|Bacilli|Lactobacillales|Lactobacillaceae|Lactobacillus|Lactobacillus gastricus / Lactobacillus ingluviei|
GGTTTAATTCGAAGCTACGCGAAGAACCTTACCAGGTCTTGACATCTTGCGCCAACCCTAGAGATAGGGCGTTCCCTTCGGGGACGCAATGACAGGTGGTGCATGGTCGTCGTCAGCTCGTGTCGTGAGATGTTGGGTTAAAGTCCCGCAACGAGCGCAACCCTTGTTACTAGTTGCCAGCATTCAGTTGGGCACTCTAGTGAGACTGCCGGTGACAAACCGGA
>MG|4|V67|R|11|99.1|Firmicutes|Bacilli|Lactobacillales|Lactobacillaceae|Lactobacillus|Lactobacillus gastricus / Lactobacillus ingluviei|
TCCGGTTTGTCACCGGCAGTCTCACTAGAGTGCCCAACTTAATGCTGGCAACTAGTAACAAGGGTTGCGCTCGTTGCGGGACTTAACCCAACATCTCACGACACGAGCTGACGACGACCATGCACCACCTGTCATTGCGTCCCCGAAGGGAACGCCTTATCTCTAGGGTTGGCGCAAGATGTCAAGACCTGGTAAGGTTCTTCGCGTAGCTTCGAATTAAACC
>MG|4|V67|R|12|100.0|Firmicutes|Bacilli|Lactobacillales|Lactobacillaceae|Lactobacillus|Lactobacillus gastricus / Lactobacillus ingluviei|
TCCGGTTTGTCACCGGCAGTCTCACTAGAGTGCCCAACTGAATGCTGGCAACTAGTAACAAGGGTTGCGCTCGTTGCGGGACTTAACCCAACATCTCACGACACGAGCTGACGACGACCATGCACCACCTGTCATTGCGTCCCCGAAGGGAACGCCCTATCTCTAGGGTTGGCGCAAGATGTCAAGACCTGGTAAGGTTCTTCGCGTAGCTTCGAATTAAACC
>MG|4|V67|R|91|99.55|Firmicutes|Bacilli|Lactobacillales|Lactobacillaceae|Lactobacillus|Lactobacillus panis / Lactobacillus pontis|
TCCGGTTTGTCACCGGCAGTCTCACTAGAGTGCCCAACTGAATGCTGGCAACTAGTAACAAGGGTTGCGCTCGTTGCGGGACTTAACCCAACATCTCACGACACGAGCTGACGACGACCATGCACCACCTGTCATTGCGTCCCCGAAGGGAACGCCTAATCTCTTAGGTTAGCGCAAGATGTCAAGACCTGGTAAGGTTCTTCGCGTTGCTTCGAATTAAACC
>MG|4|V67|F|10|99.55|Firmicutes|Bacilli|Lactobacillales|Lactobacillaceae|Lactobacillus|Lactobacillus gallinarum / Lactobacillus intestinalis|
GGTTTAATTCGAAGCAACGCGAAGAACCTTACCAGGTCTTGACATCTAGTGCCATCCTAAGAGATTAGGAGTTCCCTTCGGGGACGCTAAGACAGGTGGTGCATGGCTGTCGTCAGCTCGTGTCGTGAGATGTTGGGTTAAAGTCCCGCAACGAGCGCAACCCTTGTTATTAGTTGCCAGCATTAAGTTGGGCACTCTAATGAGACTGCCGGTGACAAACCGGA
>MG|4|V67|F|27|99.55|Firmicutes|Bacilli|Lactobacillales|Lactobacillaceae|Lactobacillus|Lactobacillus gallinarum / Lactobacillus intestinalis|
GGTTTAATTCGACGCAACGCGAAGAACCTTACCAGGTCTTGACATCTAGTGCCATCCTAAGAGATTAGGAGTTCCCTTCGGGGACGCTAAGACAGGTGGTGCATGGCTGTCGTCAGCTCGTGTCGTGAGATGTTGGGTTAAGTCCCGCAACGAGCGCAACCCTTGTTATTAGTTGCCAGCATTAAGTTGGGCACTCTAATGAGACTGCCGGTGACAAACCGGA
>MG|4|V67|F|11|98.56|Firmicutes|Bacilli|Lactobacillales|Lactobacillaceae|Lactobacillus|aviarius|
GGTTTAATTCGAAGCAACGCGAAGAACCTTACCAGGTCTTGACATCTTTTGACCACCTAAGAGATTAGGTTTTCCCTTCGGGGACAAAATGACAGGTGGTGCATGGCTGTCGTCAGCTCGTGTCGTGAGATGTTGGGTTAAGTCCCGCAACGAGCGCAACCCTTGTTGTCAGTTGCCAGCATTAGGTTGGGGACTCTGGCGAGACTGCCTCTGCAAGGAGGA
>MG|4|V67|F|33|97.76|Firmicutes|Bacilli|Lactobacillales|Lactobacillaceae|Lactobacillus|sp.|
GGTTTAATTCGAAGCAACGCGAAGAACCTTACCAGGTCTTGACATCTTTTGACCACCTAAGAGATTAGGTTTTCCCTTCGGGGACAAAATGACAGGTGGTGCATGGCTGTCGTCAGCTCGTGTCGTGAGATGTTGGGTTAAGTCCCGCAACGAGCGCAACCCTTGTTATTAGTTGCCAGCATTAAGTTGGGCACTCTAATGAGACTGCCGGTGACAAACCGGA
>MG|4|V67|F|61|99.55|Firmicutes|Bacilli|Lactobacillales|Lactobacillaceae|Lactobacillus|Lactobacillus panis / Lactobacillus pontis|
GGTTTAATTCGAAGCTACGCGAAGAACCTTACCAGGTCTTGACATCTTGCGCTAACCTAAGAGATTAGGCGTTCCCTTCGGGGAAGCAATGACAGGTGGTGCATGGTCGTCGTCAGCTCGTGTCGTGAGATGTTGGGTTAAGTCCCGCAACGAGCGCAACCCTTGTTACTAGTTGCCAGCATTCAGTTGGGCACTCTAGTGAGACTGCCGGTGACAAACCGGA
>MG|4|V67|R|258|100.0|Firmicutes|Bacilli|Lactobacillales|Lactobacillaceae|Lactobacillus|Lactobacillus gallinarum / Lactobacillus intestinalis|
TCCGGTTTGTCACCGGCAGTCTCATTAGAGTGCCCAACTTAATGCTGGCAACTAATAACAAGGGTTGCGCTCGTTGCGGGACTTAACCCAACATCTCACGACACGAGCTGACGACAGCCATGCACCACCTGTCTTAGCGTCCCCGAAGGGAACTCCTAATCTCTTAGGATGGCACTAGATGTCAAGACCTGGTAAGGTTCTTCGCGTTGCTTCGAATTAAACC
>MG|4|V67|R|12|97.31|Firmicutes|Bacilli|Lactobacillales|Lactobacillaceae|Lactobacillus|vaginalis|
TCCGGTTTGTCACCGGCAGTCTCACTAGAGTGCCCAACTGAATGCTGGCAACTAGTAACAAGGGTTGCGCTCGTTGCGGGACTTAACCCAACATCTCACGACACGAGCTGACGACGACCATGCACCACCTGTCATTGCGTCCCCGAAGGGAACGCCTAATCTCTTAGGTGGTCAAAAGATGTCAAGACCTGGTAAGGTTCTTCGCGTTGCTTCGAATTAAACC
>MG|4|V67|R|289|100.0|Firmicutes|Bacilli|Lactobacillales|Lactobacillaceae|Lactobacillus|Lactobacillus crispatus / Lactobacillus kefiranofaciens|
TCCGGTTTGTCACCGGCAGTCTCATTAGAGTGCCCAACTTAATGCTGGCAACTAATAACAAGGGTTGCGCTCGTTGCGGGACTTAACCCAACATCTCACGACACGAGCTGACGACAGCCATGCACCACCTGTCTTAGCGTCCCCGAAGGGAACTTTGTATCTCTACAAATGGCACTAGATGTCAAGACCTGGTAAGGTTCTTCGCGTTGCTTCGAATTAAACC
>MG|4|V67|F|13|100.0|Firmicutes|Bacilli|Lactobacillales|Lactobacillaceae|Lactobacillus|Lactobacillus gallinarum / Lactobacillus intestinalis|
GGCTTAATTCGAAGCAACGCGAAGAACCTTACCAGGTCTTGACATCTAGTGCCATCCTAAGAGATTAGGAGTTCCCTTCGGGGACGCTAAGACAGGTGGTGCATGGCTGTCGTCAGCTCGTGTCGTGAGATGTTGGGTTAAGTCCCGCAACGAGCGCAACCCTTGTTATTAGTTGCCAGCATTAAGTTGGGCACTCTAATGAGACTGCCGGTGACAAACCGGA
>MG|4|V67|F|185|100.0|Firmicutes|Bacilli|Lactobacillales|Lactobacillaceae|Lactobacillus|Lactobacillus frumenti / Lactobacillus secaliphilus|
GGTTTAATTCGAAGCTACGCGAAGAACCTTACCAGGTCTTGACATCTTGCGCTAACCTCAGAGATGAGGCGTTCCCTTCGGGGACGCAATGACAGGTGGTGCATGGTCGTCGTCAGCTCGTGTCGTGAGATGTTGGGTTAAGTCCCGCAACGAGCGCAACCCTTGTTACTAGTTGCCAGCATTCAGTTGGGCACTCTAGTGAGACTGCCGGTGACAAACCGGA
>MG|4|V67|R|11|99.1|Firmicutes|Bacilli|Lactobacillales|Lactobacillaceae|Lactobacillus|Lactobacillus panis / Lactobacillus pontis|
TCCGGTTTGTCACCGGCAGTCTCACTAGAGTGCCCAACTTAATGCTGGCAACTAGTAACAAGGGTTGCGCTCGTTGCGGGACTTAACCCAACATCTCACGACACGAGCTGACGACGACCATGCACCACCTGTCATTGCGTCCCCGAAGGGAACGCCTAATCTCTTAGGTTAGCGCAAGATGTCAAGACCTGGTAAGGTTCTTCGCGTTGCTTCGAATTAAACC
>MG|4|V67|R|11|97.31|Firmicutes|Bacilli|Lactobacillales|Lactobacillaceae|Lactobacillus|intermedius|
TCCGGTTTGTCACCGGCAGTCTCACTAGAGTGCCCAACTGAATGCTGGCAACTAGTAACAAGGGTTGCGCTCGTTGCGGGACTTAACCCAACATCTCACGACACGAGCTGACGACAGCCATGCACCACCTGTCATTCTGTCCCCGAAGGGAAAACCTAATCTCTTAGGCGGTCAGAAGATGTCAAGACCTGGTAAGGTTCTTCGCGTTGCTTCGAATTAAACC
>MG|4|V67|R|21|97.31|Firmicutes|Bacilli|Lactobacillales|Lactobacillaceae|Lactobacillus|panis|
TCCGGCTTGTCACCGGCAGTCTCGCTAGAGTCCCCAACTTAATGATGGCAACTAGCAACAGGGGTTGCGCTCGTTGCGGGACTTAACCCAACATCTCACGACACGAGCTGACGACGACCATGCACCACCTGTCATTGCGTCCCCGAAGGGAACGCCTAATCTCTTAGGTTAGCGCAAGATGTCAAGACCTGGTAAGGTTCTTCGCGTAGCTTCGAATTAAACC
>MG|4|V67|F|19|99.1|Firmicutes|Bacilli|Lactobacillales|Lactobacillaceae|Lactobacillus|Lactobacillus crispatus / Lactobacillus kefiranofaciens|
GGTTTAATTCGAAGCAACGCGAAGAACCTTACCAGGTCTTGACATCTAGTGCCATTTGTAGAGATACAAAGTTCCCTTCGGGGACGCTAAGACAGGTGGTGCATGGCTGTCGTCAGCTCGTGTCGTGAGATGTTGGGTTAAGTCCCGCAACGAGCGCAACCCTTGTTATTAGTTGCCAGCATTCAGTTGGGCACTCTAGTGAGACTGCCGGTGACAAACCGGA
>MG|4|V67|F|20|99.55|Firmicutes|Bacilli|Lactobacillales|Lactobacillaceae|Lactobacillus|Lactobacillus antri / Lactobacillus oris|
GGTTTAATTCGAAGCTACGCGAAGAACCTTACCAGGTCTTGACATCTTGCGCCAACCTCAGAGATGAGGCGTTCCCTTCGGGGACGCAAAGACAGGTGGTGCATGGTCGTCGTCAGCTCGTGTCGTGAGATGTTGGGTTAAGTCCCGCAACGAGCGCAACCCTTGTTACTAGTTGCCAGCATTTAGTTGGGCACTCTAGTGAGACTGCCGGTGACAAACCGGA
>MG|4|V67|F|13|99.55|Firmicutes|Bacilli|Lactobacillales|Lactobacillaceae|Lactobacillus|Lactobacillus frumenti / Lactobacillus secaliphilus|
GGTTTAATTCGAAGCTACGCGAAGAACCTTACCAGGTCTTGACATCTTGCGCTAACCTCAGAGATGAGGCGTTCCCTTCGGGGACGCAATGACAGGTGGTGCATGGTCGTCGTCAGCTCGTGTCGTGAGATGTTGGGTTAGTCCCGCAACGAGCGCAACCCTTGTTACTAGTTGCCAGCATTCAGTTGGGCACTCTAGTGAGACTGCCGGTGACAAACCGGA
>MG|4|V67|F|1893|99.55|Firmicutes|Bacilli|Lactobacillales|Lactobacillaceae|Lactobacillus|Lactobacillus gastricus / Lactobacillus ingluviei|
GGTTTAATTCGAAGCTACGCGAAGAACCTTACCAGGTCTTGACATCTTGCGCCAACCCTAGAGATAGGGCGTTCCCTTCGGGGACGCAATGACAGGTGGTGCATGGTCGTCGTCAGCTCGTGTCGTGAGATGTTGGGTTAAGTCCCGCAACGAGCGCAACCCTTGTTACTAGTTGCCAGCATTTAGTTGGGCACTCTAGTGAGACTGCCGGTGACAAACCGGA
>MG|4|V67|F|25|97.32|Firmicutes|Bacilli|Lactobacillales|Lactobacillaceae|Lactobacillus|panis|
GGTTTAATTCGAAGCTACGCGAAGAACCTTACCAGGTCTTGACATCTTGCGCTAACCTAAGAGATTAGGCGTTCCCTTCGGGGACGCAATGACAGGTGGTGCATGGTCGTCGTCAGCTCGTGTCGTGAGATGTTGGGTTAAGTCCCGCAACGAGCGCAACCCCTGTTGCTAGTTGCCATCATTAAGTTGGGGACTCTAGCGAGACTGCCGGTGACAAGCCGGAG
>MG|4|V67|F|11|99.55|Firmicutes|Bacilli|Lactobacillales|Lactobacillaceae|Lactobacillus|Lactobacillus gastricus / Lactobacillus ingluviei|
GGTTTAATTCGAAGCTACGCGAAGAACCTTACCAGGTCTTGACATCTTGCGCCAACCCTAGAGATAGGGCGTTCCCTTCGGGGACGCAATGACAGGTGGTGCATGGTCGTCGTCAGCTCGTGTCGTGAGATGTTGGGTTAGTCCCGCAACGAGCGCAACCCTTGTTACTAGTTGCCAGCATTCAGTTGGGCACTCTAGTGAGACTGCCGGTGACAAACCGGA
>MG|4|V67|R|21|98.21|Firmicutes|Bacilli|Lactobacillales|Lactobacillaceae|Lactobacillus|kimchicus|
TCCGGTTTGTCACCGGCAGTCTCGCCAGAGTGCCCAACTTAATGCTGGCAACTGACAACAAGGGTTGCGCTCGTTGCGGGACTTAACCCAACATCTCACGACACGAGCTGACGACGACCATGCACCACCTGTCATTGCGTCCCCGAAGGGAACGCCTAATCTCTTAGGTTAGCGCAAGATGTCAAGACCTGGTAAGGTTCTTCGCGTAGCTTCGAATTAAACC
>MG|4|V67|F|704|100.0|Firmicutes|Bacilli|Lactobacillales|Lactobacillaceae|Lactobacillus|Lactobacillus gastricus / Lactobacillus ingluviei|
GGTTTAATTCGAAGCTACGCGAAGAACCTTACCAGGTCTTGACATCTTGCGCCAACCCTAGAGATAGGGCGTTCCCTTCGGGGACGCAATGACAGGTGGTGCATGGTCGTCGTCAGCTCGTGTCGTGAGATGTTGGGTTAAGTCCCGCAACGAGCGCAACCCTTGTTACTAGTTGCCAGCATTCAGTTGGGCACTCTAGTGAGACTGCCGGTGACAAACCGGA
>MG|4|V67|F|12|99.55|Firmicutes|Bacilli|Lactobacillales|Lactobacillaceae|Lactobacillus|Lactobacillus frumenti / Lactobacillus secaliphilus|
GGTTTAATTCGAAGCTACGCGAAGAACCTTACCAGGTCTTGACATCTTGCGCTAACCTCAGAGATGAGGCGTTCCCTTCGGGGACGCAATGACAGGTGGTGCATGGTCGTCGTCAGCTCGTGTCGTGAGATGTTGGGTTAAGTCCCGCAACGAGCGCAACCCTTGTTACTAGTTGCCAGCATTTAGTTGGGCACTCTAGTGAGACTGCCGGTGACAAACCGGA
>MG|4|V67|F|16|98.57|Firmicutes|Bacilli|Lactobacillales|Lactobacillaceae|Lactobacillus|aviarius|
GGTTTAATTCGAAGCAACGCGAAGAACCTTACCAGGTCTTGACATCTTTTGACCACCTAAGAGATTAGGTTTTCCCTTCGGGGACAAAATGACAGGTGGTGCATGGCTGTCGTCAGCTCGTGTCGTGAGATGTTGGGTTAAGTCCCGCAACGAGCGCAACCCTTATTGTTAGTTGCCATCATTCAGTTGGGCACTCTAGCGAGACTGCCGCAGACAATGCGGA
>MG|4|V67|F|43|97.24|Firmicutes|Bacilli|Lactobacillales|Lactobacillaceae|Lactobacillus|reuteri|
GGTTTAATTCGAAGCTACGCGAAGAACCTTACCAGGTCTTGACATCTTGCGCTAACCTTAGAGATAAGGCGTTCCCTTCGGGGACGCAATGACAGGTGGTGCATGGTCGTCGTCAGCTCGTGTCGTGAGATGTTGGGTTAAGTCCCGCAACGAGCGCAACCCTTGTCGCTAGTTACCATCATTAAGTTGGGGACTCTAGCGAGACTGCCAGTGACAAGCTGGA
>MG|4|V67|R|10|99.1|Firmicutes|Bacilli|Lactobacillales|Lactobacillaceae|Lactobacillus|Lactobacillus panis / Lactobacillus pontis|
TCCGGTTTGTCACCGGCAGTCTCACTAGAGTGCCCAACTGAATGCTGGCAACTAGTAACAAGGGTTGCGCTCGTTGCGGGACTTAACCCAACATCTCACGACACGAGCTGACGACGACCATGCACCACCTGTCATTGCGTCCCCGAAGGGAACGCCTAATCTCTTAGGTTAGCGCAAGATGTCAAGACCTGGTAAGGTTCTTCGCGTTGCGTCGAATTAAACC
>MG|4|V67|F|26|98.65|Firmicutes|Bacilli|Lactobacillales|Lactobacillaceae|Lactobacillus|crispatus|
GGTTTAATTCGAAGCAACGCGAAGAACCTTACCAGGTCTTGACATCTAGTGCCATTTGTAGAGATACAAAGTTCCCTTCGGGGACGCTAAGACAGGTGGTGCATGGCTGTCGTCAGCTCGTGTCGTGAGATGTTGGGTTAAGTCCCGCAACGAGCGCAACCCTTGTTACTAGTTGCCAGCATTTAGTTGGGCACTCTAGTGAGACTGCCGGTGACAAACCGGA
>MG|4|V67|R|10|97.61|Firmicutes|Bacilli|Lactobacillales|Lactobacillaceae|Lactobacillus|aviarius|
TCCTCCTTGCAGAGGCAGTCTCGCCAGAGTCCCCAACCTAATGCTGGCAACTGGCAACAGGGGTTGCGCTCGTTGCGGGACTTAACCCAACATCTCACGACACGAGCTGACGACAGCCATGCACCACCTGTCATTTTGTCCCCGAAGGGAAAACCTAATCTCTTAGGTGGTCAAAAGATGTCAAGACCTGGTAAGGTTCTTCGCGTTGCTTCGAATTAAACC
>MG|4|V67|F|18|99.55|Firmicutes|Bacilli|Lactobacillales|Lactobacillaceae|Lactobacillus|Lactobacillus antri / Lactobacillus oris|
GGTTTAATTCGAAGCAACGCGAAGAACCTTACCAGGTCTTGACATCTTGCGCCAACCTCAGAGATGAGGCGTTCCCTTCGGGGACGCAAAGACAGGTGGTGCATGGTCGTCGTCAGCTCGTGTCGTGAGATGTTGGGTTAAGTCCCGCAACGAGCGCAACCCTTGTTACTAGTTGCCAGCATTCAGTTGGGCACTCTAGTGAGACTGCCGGTGACAAACCGGA
>MG|4|V67|R|82|99.55|Firmicutes|Bacilli|Lactobacillales|Lactobacillaceae|Lactobacillus|Lactobacillus panis / Lactobacillus pontis|
TCCGGTTTGTCACCGGCAGTCTCACTAGAGTGCCCAACTTAATGCTGGCAACTAGTAACAAGGGTTGCGCTCGTTGCGGGACTTAACCCAACATCTCACGACACGAGCTGACGACGACCATGCACCACCTGTCATTGCGTCCCCGAAGGGAACGCCTAATCTCTTAGGTTAGCGCAAGATGTCAAGACCTGGTAAGGTTCTTCGCGTAGCTTCGAATTAAACC
>MG|4|V67|F|346|100.0|Firmicutes|Bacilli|Lactobacillales|Lactobacillaceae|Lactobacillus|Lactobacillus gallinarum / Lactobacillus intestinalis|
GGTTTAATTCGAAGCAACGCGAAGAACCTTACCAGGTCTTGACATCTAGTGCCATCCTAAGAGATTAGGAGTTCCCTTCGGGGACGCTAAGACAGGTGGTGCATGGCTGTCGTCAGCTCGTGTCGTGAGATGTTGGGTTAAGTCCCGCAACGAGCGCAACCCTTGTTATTAGTTGCCAGCATTAAGTTGGGCACTCTAATGAGACTGCCGGTGACAAACCGGAG
>MG|4|V67|F|62|99.55|Firmicutes|Bacilli|Lactobacillales|Lactobacillaceae|Lactobacillus|Lactobacillus gastricus / Lactobacillus ingluviei|
GGTTTAATTCGAAGCTACGCGAAGAACCTTACCAGGTCTTGACATCTTGCGCCAACCCTAGAGATAGGGCGTTCCCTTCGGAGACGCAATGACAGGTGGTGCATGGTCGTCGTCAGCTCGTGTCGTGAGATGTTGGGTTAAGTCCCGCAACGAGCGCAACCCTTGTTACTAGTTGCCAGCATTCAGTTGGGCACTCTAGTGAGACTGCCGGTGACAAACCGGA
>MG|4|V67|F|97|99.55|Firmicutes|Bacilli|Lactobacillales|Lactobacillaceae|Lactobacillus|Lactobacillus panis / Lactobacillus pontis|
GGTTTAATTCGAGCTACGCGAAGAACCTTACCAGGTCTTGACATCTTGCGCTAACCTAAGAGATTAGGCGTTCCCTTCGGGGACGCAATGACAGGTGGTGCATGGTCGTCGTCAGCTCGTGTCGTGAGATGTTGGGTTAAGTCCCGCAACGAGCGCAACCCTTGTTACTAGTTGCCAGCATTCAGTTGGGCACTCTAGTGAGACTGCCGGTGACAAACCGGA
>MG|4|V67|F|15|99.1|Firmicutes|Bacilli|Lactobacillales|Lactobacillaceae|Lactobacillus|Lactobacillus panis / Lactobacillus pontis|
GGTTTAATTCGAAGCAACGCGAAGAACCTTACCAGGTCTTGACATCTTGCGCTAACCTAAGAGATTAGGCGTTCCCTTCGGGGACGCAATGACAGGTGGTGCATGGTCGTCGTCAGCTCGTGTCGTGAGATGTTGGGTTAAGTCCCGCAACGAGCGCAACCCTTGTTACTAGTTGCCAGCATTAAGTTGGGCACTCTAGTGAGACTGCCGGTGACAAACCGGA
>MG|4|V67|F|54|98.21|Firmicutes|Bacilli|Lactobacillales|Lactobacillaceae|Lactobacillus|sp.|
GGTTTAATTCGAAGCAACGCGAAGAACCTTACCAGGTCTTGACATCTTTTGACCACCTAAGAGATTAGGTTTTCCCTTCGGGGACAAAATGACAGGTGGTGCATGGCTGTCGTCAGCTCGTGTCGTGAGATGTTGGGTTAAGTCCCGCAACGAGCGCAACCCTTGTTACTAGTTGCCAGCATTCAGTTGGGCACTCTAGTGAGACTGCCGGTGACAAACCGGA
>MG|4|V67|F|141|99.55|Firmicutes|Bacilli|Lactobacillales|Lactobacillaceae|Lactobacillus|Lactobacillus panis / Lactobacillus pontis|
GGTTTAATTCGAAGCAACGCGAAGAACCTTACCAGGTCTTGACATCTTGCGCTAACCTAAGAGATTAGGCGTTCCCTTCGGGGACGCAATGACAGGTGGTGCATGGTCGTCGTCAGCTCGTGTCGTGAGATGTTGGGTTAAGTCCCGCAACGAGCGCAACCCTTGTTACTAGTTGCCAGCATTCAGTTGGGCACTCTAGTGAGACTGCCGGTGACAAACCGGA
>MG|4|V67|F|14|99.1|Firmicutes|Bacilli|Lactobacillales|Lactobacillaceae|Lactobacillus|Lactobacillus gastricus / Lactobacillus ingluviei|
GGTTTAATTCGAAGCTACGCGAAGAACCTTACCAGGTCTTGACATCTTGCGCCAACCCTAGAGATAGGGCGTTCCCTTCGGGGACGCAATGACAGGTGGTGCATGGTCGTCGTCAGCTCGTGTCGTGAGATGTTGGGTTAAGTCCCGCAACGAGCGCAACCCTTGTTACTAGTTGCCAGCATTAAGTTGGGCACTCTAATGAGACTGCCGGTGACAAACCGGA
>MG|4|V67|F|1553|100.0|Firmicutes|Bacilli|Lactobacillales|Lactobacillaceae|Lactobacillus|Lactobacillus panis / Lactobacillus pontis|
GGTTTAATTCGAAGCTACGCGAAGAACCTTACCAGGTCTTGACATCTTGCGCTAACCTAAGAGATTAGGCGTTCCCTTCGGGGACGCAATGACAGGTGGTGCATGGTCGTCGTCAGCTCGTGTCGTGAGATGTTGGGTTAAGTCCCGCAACGAGCGCAACCCTTGTTACTAGTTGCCAGCATTCAGTTGGGCACTCTAGTGAGACTGCCGGTGACAAACCGGAG
>MG|4|V67|R|53|100.0|Firmicutes|Bacilli|Lactobacillales|Lactobacillaceae|Lactobacillus|Lactobacillus gasseri / Lactobacillus hominis / Lactobacillus taiwanensis|
TCCGGTTTGTCACCGGCAGTCTCATTAGAGTGCCCAACTTAATGATGGCAACTAATGACAAGGGTTGCGCTCGTTGCGGGACTTAACCCAACATCTCACGACACGAGCTGACGACAGCCATGCACCACCTGTCTCAGCGTCCCCGAAGGGAACACCTAATCTCTTAGGTTTGCACTGGATGTCAAGACCTGGTAAGGTTCTTCGCGTTGCTTCGAATTAAACC
>MG|4|V67|F|29|99.55|Firmicutes|Bacilli|Lactobacillales|Lactobacillaceae|Lactobacillus|Lactobacillus gastricus / Lactobacillus ingluviei|
GGTTTAATTCGAAGCTACGCGAAGAACCTTACCAGGTCTTGACATCTTGCGCCAACCCTAGAGATAGGGGCGTTCCCTTCGGGGACGCAATGACAGGTGGTGCATGGTCGTCGTCAGCTCGTGTCGTGAGATGTTGGGTTAAGTCCCGCAACGAGCGCAACCCTTGTTACTAGTTGCCAGCATTCAGTTGGGCACTCTAGTGAGACTGCCGGTGACAAACCGGA
>MG|4|V67|F|11|100.0|Firmicutes|Bacilli|Lactobacillales|Lactobacillaceae|Lactobacillus|Lactobacillus panis / Lactobacillus pontis|
GGTTTAATTCGAAGCTACGCGAAGAACCTTACCAGGTCTTGACATCTTGCGCTAACCTAAGAGATTAGGCGTTCCCTTCGGGGACGCAATGACAGGTGGTGCATGGTCGTCGTCAGCTCGTGTCGTGAGATGTTGGGTTAAGTCCCGCAACGAGCGCAACCCTTGTTACTAGTTGCCAGCATTCAGTTGGGCACTCTAGTGAGACTGCCGGTGACAAGCTGGA
>MG|4|V67|F|12|98.16|Firmicutes|Bacilli|Lactobacillales|Lactobacillaceae|Lactobacillus|ingluviei|
GGTTTAATTCGAAGCTACGCGAAGAACCTTACCAGGTCTTGACATCTTGCGCCAACCCTAGAGATAGGGCGTTCCCTTCGGGGACGCAATGACAGGTGGTGCATGGTCGTCGTCAGCTCGTGTCGTGAGATGTTGGGTTAAGTCCCGCAACGAGCGCAACCCTTGTTACTAGTTGCCAGCATTTAGTTGGGGACTCTAGCGAGACTGCCAGTGACAAGCTGGA
>MG|4|V67|F|204|100.0|Firmicutes|Bacilli|Lactobacillales|Lactobacillaceae|Lactobacillus|Lactobacillus antri / Lactobacillus oris|
GGTTTAATTCGAAGCTACGCGAAGAACCTTACCAGGTCTTGACATCTTGCGCCAACCTCAGAGATGAGGCGTTCCCTTCGGGGACGCAAAGACAGGTGGTGCATGGTCGTCGTCAGCTCGTGTCGTGAGATGTTGGGTTAAGTCCCGCAACGAGCGCAACCCTTGTTACTAGTTGCCAGCATTCAGTTGGGCACTCTAGTGAGACTGCCGGTGACAAACCGGA
>MG|4|V67|F|15|98.21|Firmicutes|Bacilli|Lactobacillales|Lactobacillaceae|Lactobacillus|jensenii|
GGTTTAATTCGAAGCAACGCGAAGAACCTTACCAGGTCTTGACATCCTTTGACCACCTAAGAGATTAGGCTTTCCCTTCGGGGACAAAGTGACAGGTGGTGCATGGCTGTCGTCAGCTCGTGTCGTGAGATGTTGGGTTAAGTCCCGCAACGAGCGCAACCCTTGTTATTAGTTGCCAGCATTAAGTTGGGCACTCTAATGAGACTGCCGGTGACAAACCGGA
>MG|4|V67|F|12|98.62|Firmicutes|Bacilli|Lactobacillales|Lactobacillaceae|Lactobacillus|salivarius|
GGTTTAATTCGAAGCAACGCGAAGAACCTTACCAGGTCTTGACATCCTTTGACCACCTAAGAGATTAGGCTTTCCCTTCGGGGACAAAGTGACAGGTGGTGCATGGCTGTCGTCAGCTCGTGTCGTGAGATGTTGGGTTAAGTCCCGCAACGAGCGCAACCCTTGTTGTCAGTTGCCAGCATTAAGTTGGGGACTCTAGCGAGACTGCCAGTGACAAGCTGGA
>MG|4|V67|F|14|99.55|Firmicutes|Bacilli|Lactobacillales|Lactobacillaceae|Lactobacillus|Lactobacillus crispatus / Lactobacillus kefiranofaciens|
GGTTTAATTCGAAGCTACGCGAAGAACCTTACCAGGTCTTGACATCTAGTGCCATTTGTAGAGATACAAAGTTCCCTTCGGGGACGCTAAGACAGGTGGTGCATGGCTGTCGTCAGCTCGTGTCGTGAGATGTTGGGTTAAGTCCCGCAACGAGCGCAACCCTTGTTATTAGTTGCCAGCATTAAGTTGGGCACTCTAATGAGACTGCCGGTGACAAACCGGA
>MG|4|V67|F|10|98.65|Firmicutes|Bacilli|Lactobacillales|Lactobacillaceae|Lactobacillus|ingluviei|
GGTTTAATTCGAAGCTACGCGAAGAACCTTACCAGGTCTTGACATCTTGCGCCAACCCTAGAGATAGGGCGTTCCCTTCGGAGACGCAATGACAGGTGGTGCATGGTCGTCGTCAGCTCGTGTCGTGAGATGTTGGGTTAGTCCCGCAACGAGCGCAACCCTTGTTACTAGTTGCCAGCATTTAGTTGGGCACTCTAGTGAGACTGCCGGTGACAAACCGGA
>MG|4|V67|F|35|99.11|Firmicutes|Bacilli|Lactobacillales|Lactobacillaceae|Lactobacillus|Lactobacillus gastricus / Lactobacillus ingluviei|
GGTTTAATTCGAAGCTACGCGAAGAACCTTACCAGGTCTTGACATCTTGCGCCAACCCTAGAGATAGGGCGTTCCCTTCGGGGACGCAATGACAGGTGGTGCATGGTCGTCGTCAGCTCGTGTCGTGAGATGTTGGGTTAAAGTCCCGCAACGAGCGCAACCCTTGTTACTAGTTGCCAGCATTTAGTTGGGCACTCTAGTGAGACTGCCGGTGACAAACCGGA
>MG|4|V67|F|35|99.55|Firmicutes|Bacilli|Lactobacillales|Lactobacillaceae|Lactobacillus|Lactobacillus equigenerosi / Lactobacillus fermentum / Lactobacillus mucosae|
GGTTTAATTCGAAGCTACGCGAAGAACCTTACCAGGTCTTGACATCTTGCGCCAACCCTAGAGATAGGGCGTTTCCTTCGGGAACGCAATGACAGGTGGTGCATGGTCGTCGTCAGCTCGTGTCGTGAGATGTTGGGTTAAGTCCCGCAACGAGCGCAACCCTTGTTACTAGTTGCCAGCATTTAGTTGGGCACTCTAGTGAGACTGCCGGTGACAAACCGGA
>MG|4|V67|R|11|99.1|Firmicutes|Bacilli|Lactobacillales|Lactobacillaceae|Lactobacillus|Lactobacillus panis / Lactobacillus pontis / Lactobacillus psittaci|
TCCGGTTTGTCACCGGCAGTCTCACTAGAGTGCCCAACTAAATGCTGGCAACTAGTAACAAGGGTTGCGCTCGTTGCGGGACTAACCCAACATCTCACGACACGAGCTGACGACGACCATGCACCACCTGTCATTGCGTCCCCGAAGGGAACGCCTAATCTCTTAGGTTAGCGCAAGATGTCAAGACCTGGTAAGGTTCTTCGCGTAGCTTCGAATTAAACC
>MG|4|V67|R|23|97.24|Firmicutes|Bacilli|Lactobacillales|Lactobacillaceae|Lactobacillus|reuteri|
TCCAGCTTGTCACTGGCAGTCTCGCTAGAGTCCCCAACTTAATGATGGTAACTAGCGACAAGGGTTGCGCTCGTTGCGGGACTTAACCCAACATCTCACGACACGAGCTGACGACGACCATGCACCACCTGTCATTGCGTCCCCGAAGGGAACGCCTTATCTCTAAGGTTAGCGCAAGATGTCAAGACCTGGTAAGGTTCTTCGCGTAGCTTCGAATTAAACC
>MG|4|V67|F|11|99.1|Firmicutes|Bacilli|Lactobacillales|Lactobacillaceae|Lactobacillus|Lactobacillus gastricus / Lactobacillus ingluviei|
GGTTTAATTCGAAGCTACGCGAAGAACCTTACCAGGTCTTGACATCTTGCGCCAACCCTAGAGATAGGGCGTTCCCTTCGGGGACGCAATGACAGGTGGTGCATGGTTGTCGTCAGCTCGTGTCGTGAGATGTTGGGTTAAGTCCCGCAACGAGCGCAACCCTTGTTACTAGTTGCCAGCATTTAGTTGGGCACTCTAGTGAGACTGCCGGTGACAAACCGGA
>MG|4|V67|F|13|99.55|Firmicutes|Bacilli|Lactobacillales|Lactobacillaceae|Lactobacillus|Lactobacillus crispatus / Lactobacillus kefiranofaciens|
GGTTTAATTCGAAGCAACGCGAAGAACCTTACCAGGTCTTGACATCTAGTGCCATTTGTAGAGATACAAAGTTTCCTTCGGGGACGCTAAGACAGGTGGTGCATGGCTGTCGTCAGCTCGTGTCGTGAGATGTTGGGTTAAGTCCCGCAACGAGCGCAACCCTTGTTATTAGTTGCCAGCATTAAGTTGGGCACTCTAATGAGACTGCCGGTGACAAACCGGA
>MG|4|V67|R|38|99.55|Firmicutes|Bacilli|Lactobacillales|Lactobacillaceae|Lactobacillus|Lactobacillus panis / Lactobacillus pontis|
TCCGGTTTGTCACCGGCAGTCTCACTAGAGTGCCCAACTGAATGCTGGCAACTAGTAACAAGGGTTGCGCTCGTTGCGGGACTTAACCCAACATCTCACGACACGAGCTGACGACGACCATGCACCACCTGTCATTGCTTCCCCGAAGGGAACGCCTAATCTCTTAGGTTAGCGCAAGATGTCAAGACCTGGTAAGGTTCTTCGCGTAGCTTCGAATTAAACC
>MG|4|V67|R|12|99.1|Firmicutes|Bacilli|Lactobacillales|Lactobacillaceae|Lactobacillus|Lactobacillus panis / Lactobacillus pontis|
TCCGGTTTGTCACCGGCAGTCTCACTAGAGTGCCCAACTTAATGCTGGCAACTAGTAACAAGGGTTGCGCTCGTTGCGGGACTTAACCCAACATCTCACGACACGAGCTGACGACGACCATGCACCACCTGTCATTGCGTCCCCGAAGGGAACGCCTAATCTCTTAGGTTAGCGAAAGATGTCAAGACCTGGTAAGGTTCTTCGCGTAGCTTCGAATTAAACC
>MG|4|V67|R|17|97.76|Firmicutes|Bacilli|Lactobacillales|Lactobacillaceae|Lactobacillus|kimchicus|
TCCGGTTTGTCACCGGCAGTCTCGCCAGAGTGCCCAACTGAATGATGGCAACTGACAACAAGGGTTGCGCTCGTTGCGGGACTTAACCCAACATCTCACGACACGAGCTGACGACGACCATGCACCACCTGTCATTGCGTCCCCGAAGGGAACGCCTAATCTCTTAGGTTAGCGCAAGATGTCAAGACCTGGTAAGGTTCTTCGCGTAGCTTCGAATTAAACC
>MG|4|V67|R|17|99.55|Firmicutes|Bacilli|Lactobacillales|Lactobacillaceae|Lactobacillus|Lactobacillus gallinarum / Lactobacillus intestinalis|
TCCGGTTTGTCACCGGCAGTCTCATTAGAGTGCCCAACTTAATGCTGGCAACTAATAACAAGGGTTGCGCTCGTTGCGGGACTTAACCCAACATCTCACGACACGAGCTGACGACAGCCATGCACCACCTGTCTTAGCGTCCCCGAAGGGAACTCCTAATCTCTTAGGATGGCACTAGATGTCAAGACCTGGTAAGGTTCTTCGCGTTGCGTCGAATTAAACC
>MG|4|V67|F|11|98.65|Firmicutes|Bacilli|Lactobacillales|Lactobacillaceae|Lactobacillus|sp.|
GGTTTAATTCGAAGCAACGCGAAGAACCTTACCAGGTCTTGACATCTTTTGACCACCTAAGAGATTAGGTTTTCCCTTCGGGGACAAAATGACAGGTGGTGCATGGCTGTCGTCAGCTCGTGTCGTGAGATGTTGGGTTAAGTCCCGCAACGAGCGCAACCCTTGTTACTAGTTGCCAGCATTAAGTTGGGCACTCTAGTGAGACTGCCGGTGACAAACCGGA
>MG|4|V67|F|26|97.31|Firmicutes|Bacilli|Lactobacillales|Lactobacillaceae|Lactobacillus|kimchicus|
GGTTTAATTCGAAGCTACGCGAAGAACCTTACCAGGTCTTGACATCTTGCGCTAACCTAAGAGATTAGGCGTTCCCTTCGGGGACGCAATGACAGGTGGTGCATGGTCGTCGTCAGCTCGTGTCGTGAGATGTTGGGTTAAGTCCCGCAACGAGCGCAACCCTTGTTGTCAGTTGCCATCATTCAGTTGGGCACTCTGGCGAGACTGCCGGTGATAAACCGGA
>MG|4|V67|F|25|99.55|Firmicutes|Bacilli|Lactobacillales|Lactobacillaceae|Lactobacillus|Lactobacillus antri / Lactobacillus coleohominis / Lactobacillus frumenti / Lactobacillus oris / Lactobacillus secaliphilus|
GGTTTAATTCGAAGCTACGCGAAGAACCTTACCAGGTCTTGACATCTTGCGCCAACCTCAGAGATGAGGCGTTCCCTTCGGGGACGCAATGACAGGTGGTGCATGGTCGTCGTCAGCTCGTGTCGTGAGATGTTGGGTTAAGTCCCGCAACGAGCGCAACCCTTGTTACTAGTTGCCAGCATTCAGTTGGGCACTCTAGTGAGACTGCCGGTGACAAACCGGA
>MG|4|V67|R|64|99.55|Firmicutes|Bacilli|Lactobacillales|Lactobacillaceae|Lactobacillus|Lactobacillus panis / Lactobacillus pontis|
TCCGGTTTGTCACCGGCAGTCTCACTAGAGTGCCCAACTGAATGCTGGCAACTAGTAACAAGGGTTGCGCTCGTTGCGGGACTTAACCCAACATCTCACGACACGAGCTGACGACGACCATGCACCACCTGTCATTGCGTCCCCGAAGGGAACGCCTAATCTCTTAGGTTAGCGCAAGATGTCAAGACCTGGTAAGGTTCTTCGCGTAGCTCGAATTAAACCA
>MG|4|V67|F|15|97.31|Firmicutes|Bacilli|Lactobacillales|Lactobacillaceae|Lactobacillus|ingluviei|
GGTTTAATTCGAAGCTACGCGAAGAACCTTACCAGGTCTTGACATCTTGCGCCAACCCTAGAGATAGGGCGTTCCCTTCGGGGACGCAATGACAGGTGGTGCATGGTCGTCGTCAGCTCGTGTCGTGAGATGTTGGGTTAAGTCCCGCAACGAGCGCAACCCTTATTGTTAGTTGCCATCATTCAGTTGGGCACTCTAGCAAGACTGCCGGTGACAAACCGGA
>MG|4|V67|F|21|99.55|Firmicutes|Bacilli|Lactobacillales|Lactobacillaceae|Lactobacillus|Lactobacillus gastricus / Lactobacillus ingluviei|
GGCTTAATTCGAAGCTACGCGAAGAACCTTACCAGGTCTTGACATCTTGCGCCAACCCTAGAGATAGGGCGTTCCCTTCGGGGACGCAATGACAGGTGGTGCATGGTCGTCGTCAGCTCGTGTCGTGAGATGTTGGGTTAAGTCCCGCAACGAGCGCAACCCTTGTTACTAGTTGCCAGCATTTAGTTGGGCACTCTAGTGAGACTGCCGGTGACAAACCGGAG
>MG|4|V67|F|19|99.55|Firmicutes|Bacilli|Lactobacillales|Lactobacillaceae|Lactobacillus|Lactobacillus crispatus / Lactobacillus kefiranofaciens|
GGTTTAATTCGAAGCAACGCGAAGAACCTTACCAGGTCTTGACATCTAGTGCCATTTGTAGAGATACAAAGTTCCCTTCGGGGACGCTAAGACAGGTGGTGCATGGCTGTCGTCAGCTCGTGTCGTGAGATGTTGGGTTAGTCCCGCAACGAGCGCAACCCTTGTTATTAGTTGCCAGCATTAAGTTGGGCACTCTAATGAGACTGCCGGTGACAAACCGGA
>MG|4|V67|F|365|99.1|Firmicutes|Bacilli|Lactobacillales|Lactobacillaceae|Lactobacillus|Lactobacillus gastricus / Lactobacillus ingluviei|
GGTTTAATTCGAAGCTACGCGAAGAACCTTACCAGGTCTTGACATCTTGCGCCAACCCTAGAGATAGGGCGTTCCCTTCGGAGACGCAATGACAGGTGGTGCATGGTCGTCGTCAGCTCGTGTCGTGAGATGTTGGGTTAAGTCCCGCAACGAGCGCAACCCTTGTTACTAGTTGCCAGCATTTAGTTGGGCACTCTAGTGAGACTGCCGGTGACAAACCGGA
>MG|4|V67|F|547|100.0|Firmicutes|Bacilli|Lactobacillales|Lactobacillaceae|Lactobacillus|Lactobacillus crispatus / Lactobacillus kefiranofaciens|
GGTTTAATTCGAAGCAACGCGAAGAACCTTACCAGGTCTTGACATCTAGTGCCATTTGTAGAGATACAAAGTTCCCTTCGGGGACGCTAAGACAGGTGGTGCATGGCTGTCGTCAGCTCGTGTCGTGAGATGTTGGGTTAAGTCCCGCAACGAGCGCAACCCTTGTTATTAGTTGCCAGCATTAAGTTGGGCACTCTAATGAGACTGCCGGTGACAAACCGGAG
>MG|4|V67|F|38|99.55|Firmicutes|Bacilli|Lactobacillales|Lactobacillaceae|Lactobacillus|Lactobacillus panis / Lactobacillus pontis|
GGTTTAATTCGAAGCTACGCGAAGAACCTTACCAGGTCTTGACATCTTGCGCTAACCTAAGAGATTAGGCGTTCCCTTCGGGGACGCAATGACAGGTGGTGCATGGTCGTCGTCAGCTCGTGTCGTGAGATGTTGGGTTAAAGTCCCGCAACGAGCGCAACCCTTGTTACTAGTTGCCAGCATTCAGTTGGGCACTCTAGTGAGACTGCCGGTGACAAACCGGA
>MG|4|V67|R|11|99.55|Firmicutes|Bacilli|Lactobacillales|Lactobacillaceae|Lactobacillus|Lactobacillus antri / Lactobacillus oris|
TCCGGTTTGTCACCGGCAGTCTCACTAGAGTGCCCAACTGAATGCTGGCAACTAGTAACAAGGGTTGCGCTCGTTGCGGGACTTAACCCAACATCTCACGACACGAGCTGACGACGACCATGCACCACCTGTCTTTGCGTCCCCGAAGGGAACGCCTCATCTCTGAGGTTGGCGCAAGATGTCAAGACCTGGTAAGGTTCTTCGCGTTGCTTCGAATTAAACC
>MG|4|V67|R|11|97.31|Firmicutes|Bacilli|Lactobacillales|Lactobacillaceae|Lactobacillus|vaginalis|
TCCGGTTTGTCACCGGCAGTCTTGCTAGAGTGCCCAACTGAATGATGGCAACTAACAATAAGGGTTGCGCTCGTTGCGGGACTTAACCCAACATCTCACGACACGAGCTGACGACGACCATGCACCACCTGTCATTGCGTCCCCGAAGGGAACGCCTAATCTCTTAGGTTAGCGCAAGATGTCAAGACCTGGTAAGGTTCTTCGCGTAGCTTCGAATTAAACC
>MG|4|V67|R|10|99.55|Firmicutes|Bacilli|Lactobacillales|Lactobacillaceae|Lactobacillus|Lactobacillus frumenti / Lactobacillus secaliphilus|
TCCGGTTTGTCACCGGCAGTCTCACTAGAGTGCCCAACTGAATGCTGGCAACTAGTAACAAGGGTTGCGCTCGTTGCGGGACTAACCCAACATCTCACGACACGAGCTGACGACGACCATGCACCACCTGTCATTGCGTCCCCGAAGGGAACGCCTCATCTCTGAGGTTAGCGCAAGATGTCAAGACCTGGTAAGGTTCTTCGCGTAGCTTCGAATTAAACC
>MG|4|V67|F|10|97.78|Firmicutes|Bacilli|Lactobacillales|Lactobacillaceae|Lactobacillus|salivarius|
GGTTTAATTCGAAGCAACGCGAAGAACCTTACCAGGTCTTGACATCCTTTGACCATCCTAGAGATAGGATTTTCCCTTCGGGGACAAAGTGACAGGTGGTGCATGGTTGTCGTCAGCTCGTGTCGTGAGATGTTGGGTTAAGTCCCGCAACGAGCGCAACCCTTGTTGTCAGTTGCCAGCATTAAGTTGGGCACTCTGGCGAGACTGCCGGTGACAAACCGGA
>MG|4|V67|F|17|97.76|Firmicutes|Bacilli|Lactobacillales|Lactobacillaceae|Lactobacillus|jensenii|
GGTTTAATTCGAAGCAACGCGAAGAACCTTACCAGGTCTTGACATCCTTTGACCACCTAAGAGATTAGGCTTTCCCTTCGGGGACAAAGTGACAGGTGGTGCATGGCTGTCGTCAGCTCGTGTCGTGAGATGTTGGGTTAAGTCCCGCAACGAGCGCAACCCTTGTTACTAGTTGCCAGCATTTAGTTGGGCACTCTAGTGAGACTGCCGGTGACAAACCGGA
>MG|4|V67|R|10|98.65|Firmicutes|Bacilli|Lactobacillales|Lactobacillaceae|Lactobacillus|crispatus|
TCCGGTTTGTCACCGGCAGTCTCACTAGAGTGCCCAACTAAATGCTGGCAACTAGTAACAAGGGTTGCGCTCGTTGCGGGACTTAACCCAACATCTCACGACACGAGCTGACGACAGCCATGCACCACCTGTCTTAGCGTCCCCGAAGGGAACTTTGTATCTCTACAAATGGCACTAGATGTCAAGACCTGGTAAGGTTCTTCGCGTTGCTTCGAATTAAACC
>MG|4|V67|F|40|99.1|Firmicutes|Bacilli|Lactobacillales|Lactobacillaceae|Lactobacillus|Lactobacillus gastricus / Lactobacillus ingluviei|
GGTTTAATTCGAAGCTACGCGAAGAACCTTACCAGGTCTTGACATCTTGCGCCAACCCTAGAGATAGGGCGTTCCCTTCGGGGACGCAATGACAGGTGGTGCATGGTCGTCGTCAGCTCGTGTCGTGAGATGTTGGGTTAGTCCCGCAACGAGCGCAACCCTTGTTACTAGTTGCCAGCATTTAGTTGGGCACTCTAGTGAGACTGCCGGTGACAAACCGGA
>MG|4|V67|F|27|99.1|Firmicutes|Bacilli|Lactobacillales|Lactobacillaceae|Lactobacillus|Lactobacillus gastricus / Lactobacillus ingluviei|
GGTTTAATTCGAAGCTACGCGAAGAACCTTACCAGGTCTTGACATCTTGCGCCAACCCTAGAGATAGGGCGTTCCCTTCGGGGACGCAATGACAGGTGGTGCATGGTCGTCGTCAGCTCGTGTCGTGAGATGTTGGGTTAAGTCCCGCAACGAGCGCAACCCTTGTTACTAGTTGCCAGCATTTAGTTGGGCACTCTAATGAGACTGCCGGTGACAAACCGGA
>MG|4|V67|F|25|97.31|Firmicutes|Bacilli|Lactobacillales|Lactobacillaceae|Lactobacillus|ingluviei|
GGTTTAATTCGAAGCTACGCGAAGAACCTTACCAGGTCTTGACATCTTGCGCCAACCCTAGAGATAGGGCGTTCCCTTCGGGGACGCAATGACAGGTGGTGCATGGTCGTCGTCAGCTCGTGTCGTGAGATGTTGGGTTAAGTCCCGCAACGAGCGCAACCCTTGTTGTCAGTTGCCATCATTCAGTTGGGCACTCTGGCGAGACTGCCGGTGACAAACCGGA
>MG|4|V67|F|15|99.55|Firmicutes|Bacilli|Lactobacillales|Lactobacillaceae|Lactobacillus|Lactobacillus gastricus / Lactobacillus ingluviei|
GGTTTTAATTCGAAGCTACGCGAAGAACCTTACCAGGTCTTGACATCTTGCGCCAACCCTAGAGATAGGGCGTTCCCTTCGGGGACGCAATGACAGGTGGTGCATGGTCGTCGTCAGCTCGTGTCGTGAGATGTTGGGTTAAGTCCCGCAACGAGCGCAACCCTTGTTACTAGTTGCCAGCATTTAGTTGGGCACTCTAGTGAGACTGCCGGTGACAAACCGGA
>MG|4|V67|F|24|97.76|Firmicutes|Bacilli|Lactobacillales|Lactobacillaceae|Pediococcus|cellicola|
GGTTTAATTCGAAGCTACGCGAAGAACCTTACCAGGTCTTGACATCTTTCGCCAACCTAAGAGATTAGGCGTTCCCTTCGGGGACGGAATGACAGGTGGTGCATGGTTGTCGTCAGCTCGTGTCGTGAGATGTTGGGTTAAGTCCCGCAACGAGCGCAACCCTTGTTATTAGTTGCCAGCATTGAGTTGGGCACTCTAGTGAGACTGCCGGTGACAAACCGGA
>MG|4|V67|R|14|97.76|Firmicutes|Bacilli|Lactobacillales|Lactobacillaceae|Pediococcus|cellicola|
TCCGGTTTGTCACCGGCAGTCTCACTAGAGTGCCCAACTCAATGCTGGCAACTAATAACAAGGGTTGCGCTCGTTGCGGGACTTAACCCAACATCTCACGACACGAGCTGACGACAACCATGCACCACCTGTCATTCCGTCCCCGAAGGGAACGCCTAATCTCTTAGGTTGGCGAAAGATGTCAAGACCTGGTAAGGTTCTTCGCGTAGCTTCGAATTAAACC
>MG|4|V67|F|12|100.0|Firmicutes|Bacilli|Lactobacillales|Streptococcaceae|Lactococcus|Lactococcus lactis / Lactococcus taiwanensis|
GGTTTAATTCGAAGCAACGCGAAGAACCTTACCAGGTCTTGACATACTCGTGCTATTCCTAGAGATAGGAAGTTCCTTCGGGACACGGGATACAGGTGGTGCATGGTTGTCGTCAGCTCGTGTCGTGAGATGTTGGGTTAAGTCCCGCAACGAGCGCAACCCCTATTGTTAGTTGCCATCATTAAGTTGGGCACTCTAACGAGACTGCCGGTGATAAACCGGA
>MG|4|V67|R|10|100.0|Firmicutes|Bacilli|Lactobacillales|Streptococcaceae|Lactococcus|Lactococcus lactis / Lactococcus taiwanensis|
TCCGGTTTATCACCGGCAGTCTCGTTAGAGTGCCCAACTTAATGATGGCAACTAACAATAGGGGTTGCGCTCGTTGCGGGACTTAACCCAACATCTCACGACACGAGCTGACGACAACCATGCACCACCTGTATCCCGTGTCCCGAAGGAACTTCCTATCTCTAGGAATAGCACGAGTATGTCAAGACCTGGTAAGGTTCTTCGCGTTGCTTCGAATTAAACC
>MG|4|V67|F|81|99.55|Firmicutes|Bacilli|Lactobacillales|Streptococcaceae|Streptococcus|alactolyticus|
GGTTTAATTCGAAGCAACGCGAAGAACCTTACCAGGTCTTGACATCCCAGTGACCGCTCTAGAGATAGAGTTTTTTCTTCGGAACACTGGTGACAGGTGGTGCATGGTTGTCGTCAGCTCGTGTCGTGAGATGTTGGGTTAAGTCCCGCAACGAGCGCAACCCTTATTGTTAGTTGCCATCATTCAGTTGGGCACTCTAGCGAGACTGCCGGTAATAAACCGGA
>MG|4|V67|F|14|99.53|Firmicutes|Bacilli|Lactobacillales|Streptococcaceae|Streptococcus|alactolyticus|
GGTTTAATTCGAAGCAACGCGAAGAACCTTACCAGGTCTTGACATCCCAGTGACCGCTCTAGAGATAGAGTTTTTTCTTCGGAACACTGGTGACAGGTGGTGCATGGTTGTCGTCAGCTCGTGTCGTGAGATGTTGGGTTAAGTCCCGCAACGAGCGCAACCCTTATTGTTAGTTGCCATCATTCAGTTGGGCACTCTAGCGAGACTGCCGCAGACAATGCGGA
>MG|4|V67|F|26|100.0|Firmicutes|Bacilli|Lactobacillales|Streptococcaceae|Streptococcus|alactolyticus|
GGTTTAATTCGAAGCAACGCGAAGAACCTTACCAGGTCTTGACATCCCAGTGACCGCTCTAGAGATAGAGTTTTTCTTCGGAACACTGGTGACAGGTGGTGCATGGTTGTCGTCAGCTCGTGTCGTGAGATGTTGGGTTAAGTCCCGCAACGAGCGCAACCCTTATTGTTAGTTGCCATCATTCAGTTGGGCACTCTAGCGAGACTGCCGCAGACAATGCGGA
>MG|4|V67|F|330|100.0|Firmicutes|Bacilli|Lactobacillales|Streptococcaceae|Streptococcus|alactolyticus|
GGTTTAATTCGAAGCAACGCGAAGAACCTTACCAGGTCTTGACATCCCAGTGACCGCTCTAGAGATAGAGTTTTTCTTCGGAACACTGGTGACAGGTGGTGCATGGTTGTCGTCAGCTCGTGTCGTGAGATGTTGGGTTAAGTCCCGCAACGAGCGCAACCCTTATTGTTAGTTGCCATCATTCAGTTGGGCACTCTAGCGAGACTGCCGGTAATAAACCGGA
>MG|4|V67|F|11|97.13|Firmicutes|Bacilli|Lactobacillales|Streptococcaceae|Streptococcus|alactolyticus|
GGTTTAATTCGAAGCAACGCGAAGAACCTTACCAGGTCTTGACATCCCAGTGACCGCTCTAGAGATAGAGTTTTTCTTCGGAACACTGGTGACAGGTGGTGCATGGTTGTCGTCAGCTCGTGTCGTGAGATGTTGGGTTAAGTCCCGCAACGAGCGCAACCCCTGTCGTTAGTTGCCAGCATTCAGTTGGGGACTCTAACGAGACTGCCAGTGACAAACTGGA
>MG|4|V67|F|12|99.1|Firmicutes|Bacilli|Lactobacillales|Streptococcaceae|Streptococcus|Streptococcus gallolyticus / Streptococcus pasteurianus|
GGTTTAATTCGAAGCAACGCGAAGAACCTTACCAGGTCTTGACATCCCGATGCTATTTCTAGAGATAGAAAGTTTCTTCGGAACATCGGTGACAGGTGGTGCATGGTTGTCGTCAGCTCGTGTCGTGAGATGTTGGGTTAGTCCCGCAACGAGCGCAACCCCTATTGTTAGTTGCCATCATTCAGTTGGGCACTCTAGCGAGACTGCCGGTAATAAACCGGA
>MG|4|V67|F|37|97.61|Firmicutes|Bacilli|Lactobacillales|Streptococcaceae|Streptococcus|alactolyticus|
GGTTTAATTCGAAGCAACGCGAAGAACCTTACCAGGTCTTGACATCCCAGTGACCGCTCTAGAGATAGAGTTTTTCTTCGGAACACTGGTGACAGGTGGTGCATGGTTGTCGTCAGCTCGTGTCGTGAGATGTTGGGTTAAGTCCCGCAACGAGCGCAACCCTTGTCGCTAGTTACCATCATTAAGTTGGGGACTCTAGCGAGACTGCCAGTGACAAGCTGGA
>MG|4|V67|F|15|97.31|Firmicutes|Bacilli|Lactobacillales|Streptococcaceae|Streptococcus|alactolyticus|
GGTTTAATTCGAAGCAACGCGAAGAACCTTACCAGGTCTTGACATCCCAGTGACCGCTCTAGAGATAGAGTTTTTCTTCGGAACACTGGTGACAGGTGGTGCATGGTTGTCGTCAGCTCGTGTCGTGAGATGTTGGGTTAAGTCCCGCAACGAGCGCAACCCTTGTTACTAGTTGCCAGCATTCAGTTGGGCACTCTAGTGAGACTGCCGGTGACAAACCGGA
>MG|4|V67|F|60|99.55|Firmicutes|Bacilli|Lactobacillales|Streptococcaceae|Streptococcus|Streptococcus gallolyticus / Streptococcus pasteurianus|
GGTTTAATTCGAAGCAACGCGAAGAACCTTACCAGGTCTTGACATCCCGATGCTATTTCTAGAGATAGAAAGTTTCTTCGGAACATCGGTGACAGGTGGTGCATGGTTGTCGTCAGCTCGTGTCGTGAGATGTTGGGTTAAGTCCCGCAACGAGCGCAACCCCTATTGTTAGTTGCCATCATTCAGTTGGGCACTCTAGCGAGACTGCCGGTAATAAACCGGA
>MG|4|V67|F|11|98.65|Firmicutes|Bacilli|Lactobacillales|Streptococcaceae|Streptococcus|alactolyticus|
GGTTTAATTCGAAGCAACGCGAAGAACCTTACCAGGTCTTGACATCCCAGTGACCGCTCTAGAGATAGAGTTTTTCTTCGGAACACTGGTGACAGGTGGTGCATGGTTGTCGTCAGCTCGTGTCGTGAGATGTTGGGTTAAGTCCCGCAACGAGCGCAACCCTTATTGTTAGTTGCCATCATTCAGTTGGGCACTCTAGCAAGACTGCCGGTGACAAACCGGA
>MG|4|V67|F|24|99.54|Firmicutes|Clostridia|Clostridiales|Clostridiaceae|Clostridium|sp.|
GGTTTAATTCGAAGCAACGCGAAGAACCTTACCAGGTCTTGACATGGAGATAAAGGCCCTGGAGACAGGGAGATAGATATATCTCACACAGGTGGTGCATGGTTGTCGTCAGCTCGTGTCGTGAGATGTTGGGTTAAGTCCCGCAACGAGCGCAACCCCTGTTGCCAGTTGCCAGCATTAGGTTGGGGATCTGGCGAGACTGCCTCTGCAAGGAGGA
>MG|4|V67|R|13|99.54|Firmicutes|Clostridia|Clostridiales|Clostridiaceae|Clostridium|sp.|
TCCTCCTTGCAGAGGCAGTCTCGCCAGATCCCCAACCTAATGCTGGCAACTGGCAACAGGGGTTGCGCTCGTTGCGGGACTTAACCCAACATCTCACGACACGAGCTGACGACAACCATGCACCACCTGTGTGAGATATATCTATCTCCCTGTCTCCAGGGCCTTTATCTCCATGTCAAGACCTGGTAAGGTTCTTCGCGTTGCTTCGAATTAAACC
>MG|4|V67|F|159|100.0|Firmicutes|Clostridia|Clostridiales|Clostridiaceae|Clostridium|sp.|
GGTTTAATTCGAAGCAACGCGAAGAACCTTACCAGGTCTTGACATGGAGATAAAGGCCCTGGAGACAGGGAGATAGATATATCTCACACAGGTGGTGCATGGTTGTCGTCAGCTCGTGTCGTGAGATGTTGGGTTAAGTCCCGCAACGAGCGCAACCCCTGTTGCCAGTTGCCAGCATTAGGTTGGGGACTCTGGCGAGACTGCCTCTGCAAGGAGGAG
>MG|4|V67|R|81|99.08|Firmicutes|Clostridia|Clostridiales|Clostridiaceae|Clostridium|sp.|
TCCTCCTTGCAGAGGCAGTCTCGCCAGAGTCCCCAACCTAATGCTGGCAACTGGCAACAGGGGTTGCGCTCGTTGCGGGACTTAACCCAACATCTCACGACACGAGCTGACGACAACCATGCACCACCTGTGTGAGATATATCTATCTCTCTGTCTCCAGAGCCTTTATCTCCATGTCAAGACCTGGTAAGGTTCTTCGCGTTGCTTCGAATTAAACC
>MG|4|V67|F|172|99.08|Firmicutes|Clostridia|Clostridiales|Clostridiaceae|Clostridium|sp.|
GGTTTAATTCGAAGCAACGCGAAGAACCTTACCAGGTCTTGACATGGAGATAAAGGCTCTGGAGACAGAGAGATAGATATATCTCACACAGGTGGTGCATGGTTGTCGTCAGCTCGTGTCGTGAGATGTTGGGTTAAGTCCCGCAACGAGCGCAACCCCTGTTGCCAGTTGCCAGCATTAGGTTGGGGACTCTGGCGAGACTGCCTCTGCAAGGAGGA
>MG|4|V67|F|10|99.55|Firmicutes|Clostridia|Clostridiales|Clostridiaceae|Clostridium|sp.|
GGTTTAATTCGAAGCAACGCGAAGAACCTTACCTAGACTTGACATCTCCTGAATTACCCTTAATCGGGGAAGTTCCTTCGGGAACAGGAAGACAGGTGGTGCATGGTTGTCGTCAGCTCGTGTCGTGAGATGTTGGGTTAAGTCCCGCAACGAGCGCAACCCTTATTGTTAGTTGCTACCATTTAGTTGAGCACTCTAGCGAGACTGCCCGGGTTAACCGGGA
>MG|4|V67|R|59|100.0|Firmicutes|Clostridia|Clostridiales|Clostridiaceae|Clostridium|sp.|
TCCTCCTTGCAGAGGCAGTCTCGCCAGAGTCCCCAACCTAATGCTGGCAACTGGCAACAGGGGTTGCGCTCGTTGCGGGACTTAACCCAACATCTCACGACACGAGCTGACGACAACCATGCACCACCTGTGTGAGATATATCTATCTCCCTGTCTCCAGGGCCTTTATCTCCATGTCAAGACCTGGTAAGGTTCTTCGCGTTGCTTCGAATTAAACC
>MG|4|V67|F|40|98.17|Firmicutes|Clostridia|Clostridiales|Clostridiaceae|Clostridium|sp.|
GGTTTAATTCGAAGCAACGCGAAGAACCTTACCAGGTCTTGACATGGAGATAAAGGCTCTGGAGACAGAGAGATAGCTATATCTCACACAGGTGGTGCATGGTTGTCGTCAGCTCGTGTCGTGAGATGTTGGGTTAAGTCCCGCAACGAGCGCAACCCCTGTTGCCAGTTGCCAGCATTAGGTTGGGGATCTGGCGAGACTGCCTCTGCAAGGAGGAG
>MG|4|V67|R|46|98.62|Firmicutes|Clostridia|Clostridiales|Clostridiaceae|Clostridium|sp.|
TCCTCCTTGCAGAGGCAGTCTCGCCAGAGTCCCCAACCTAATGCTGGCAACTGGCAACAGGGGTTGCGCTCGTTGCGGGACTTAACCCAACATCTCACGACACGAGCTGACGACAACCATGCACCACCTGTGTGAGATATAACTATCTCTCTGTCTCCAGAGCCTTTATCTCCATGTCAAGACCTGGTAAGGTTCTTCGCGTTGCTTCGAATTAAACC
>MG|4|V67|F|289|98.62|Firmicutes|Clostridia|Clostridiales|Clostridiaceae|Clostridium|sp.|
GGTTTAATTCGAAGCAACGCGAAGAACCTTACCAGGTCTTGACATGGAGATAAAGGCTCTGGAGACAGAGAGATAGCTATATCTCACACAGGTGGTGCATGGTTGTCGTCAGCTCGTGTCGTGAGATGTTGGGTTAAGTCCCGCAACGAGCGCAACCCCTGTTGCCAGTTGCCAGCATTAGGTTGGGGACTCTGGCGAGACTGCCTCTGCAAGGAGGA
>MG|4|V67|R|18|98.17|Firmicutes|Clostridia|Clostridiales|Clostridiaceae|Clostridium|sp.|
TCCTCCTTGCAGAGGCAGTCTCGCCAGATCCCCAACCTAATGCTGGCAACTGGCAACAGGGGTTGCGCTCGTTGCGGGACTTAACCCAACATCTCACGACACGAGCTGACGACAACCATGCACCACCTGTGTGAGATATACCTATCTCTCTGTCTCCAGAGCCTTTATCTCCATGTCAAGACCTGGTAAGGTTCTTCGCGTTGCTTCGAATTAAACC
>MG|4|V67|F|12|98.6|Firmicutes|Clostridia|Clostridiales|Clostridiaceae|Clostridium|sp.|
GGCTTAATTCGAAGCAACGCGAAGAACCTTACCAGGTCTTGACATGGAGATAAAGGCTCTGGAGACAGAGAGATAGGTATATCTCACACAGGTGGTGCATGGTTGTCGTCAGCTCGTGTCGTGAGATGTTGGGTTAAGTCCCGCAACGAGCGCAACCCCTGTTGCCAGTTGCCAGCATTAGGTTGGGGACTCTGGCGAGACTGCCTCTGCAAGGAGGA
>MG|4|V67|F|322|98.62|Firmicutes|Clostridia|Clostridiales|Clostridiaceae|Clostridium|sp.|
GGTTTAATTCGAAGCAACGCGAAGAACCTTACCAGGTCTTGACATGGAGATAAAGGCTCTGGAGACAGAGAGATAGGTATATCTCACACAGGTGGTGCATGGTTGTCGTCAGCTCGTGTCGTGAGATGTTGGGTTAAGTCCCGCAACGAGCGCAACCCCTGTTGCCAGTTGCCAGCATTAGGTTGGGGACTCTGGCGAGACTGCCTCTGCAAGGAGGA
>MG|4|V67|R|12|98.17|Firmicutes|Clostridia|Clostridiales|Clostridiaceae|Clostridium|sp.|
TCCTCCTTGCAGAGGCAGTCTCGCCAGAGTCCCCAACCTAATGCTGGCAACTGGCAACAGGGGTTGCGCTCGTTGCGGGACTTAACCCAACATCTCACGACACGAGCTGACGACAACCATGCACCACCTGTGTGAGATATAGCTATCTCTCTGTCTCCAGAGCCTTTATCTCCATGTCAAGACCTGGTAAGGTTCTTCGCGTTGCTTCGAAATTAAACC
>MG|4|V67|R|154|98.62|Firmicutes|Clostridia|Clostridiales|Clostridiaceae|Clostridium|sp.|
TCCTCCTTGCAGAGGCAGTCTCGCCAGAGTCCCCAACCTAATGCTGGCAACTGGCAACAGGGGTTGCGCTCGTTGCGGGACTTAACCCAACATCTCACGACACGAGCTGACGACAACCATGCACCACCTGTGTGAGATATACCTATCTCTCTGTCTCCAGAGCCTTTATCTCCATGTCAAGACCTGGTAAGGTTCTTCGCGTTGCTTCGAATTAAACC
>MG|4|V67|F|18|98.62|Firmicutes|Clostridia|Clostridiales|Clostridiaceae|Clostridium|sp.|
GGTTTAATTCGAAGCAACGCGAAGAACCTTACCAGGTCTTGACATGGAGATAAAGGCCCTGGAGACAGGGAGATAGGTATATCTCACACAGGTGGTGCATGGTTGTCGTCAGCTCGTGTCGTGAGATGTTGGGTTAAGTCCCGCAACGAGCGCAACCCCTGTTGCCAGTTGCCAGCATTGAGTTGGGGACTCTGGCGAGACTGCCTCTGCAAGGAGGA
>MG|4|V67|F|62|98.62|Firmicutes|Clostridia|Clostridiales|Clostridiaceae|Clostridium|sp.|
GGTTTAATTCGAAGCAACGCGAAGAACCTTACCAGGTCTTGACATGGAGATAAAGGCTCTGGAGACAGAGAGATAGTTATATCTCACACAGGTGGTGCATGGTTGTCGTCAGCTCGTGTCGTGAGATGTTGGGTTAAGTCCCGCAACGAGCGCAACCCCTGTTGCCAGTTGCCAGCATTAGGTTGGGGACTCTGGCGAGACTGCCTCTGCAAGGAGGA
>MG|4|V67|R|115|98.62|Firmicutes|Clostridia|Clostridiales|Clostridiaceae|Clostridium|sp.|
TCCTCCTTGCAGAGGCAGTCTCGCCAGAGTCCCCAACCTAATGCTGGCAACTGGCAACAGGGGTTGCGCTCGTTGCGGGACTTAACCCAACATCTCACGACACGAGCTGACGACAACCATGCACCACCTGTGTGAGATATAGCTATCTCTCTGTCTCCAGAGCCTTTATCTCCATGTCAAGACCTGGTAAGGTTCTTCGCGTTGCTTCGAATTAAACC
>MG|4|V67|F|17|98.62|Firmicutes|Clostridia|Clostridiales|Clostridiaceae|Clostridium|sp.|
GGTTTAATTCGAAGCAACGCGAAGAACCTTACCAGGTCTTGACATGGAGATAAAGGCTCTGGAGACAGAGAGATAGATATATCTCACACAGGTGGTGCATGGTTGTCGTCAGCTCGTGTCGTGAGATGTTGGGTTAAGTCCCGCAACGAGCGCAACCCCTGTTGCCAGTTGCCAGCATTAGGTTGGGGATCTGGCGAGACTGCCTCTGCAAGGAGGA
>MG|4|V67|R|16|98.17|Firmicutes|Clostridia|Clostridiales|Clostridiaceae|Clostridium|sp.|
TCCTCCTTGCAGAGGCAGTCTCGCCAGATCCCCAACCTAATGCTGGCAACTGGCAACAGGGGTTGCGCTCGTTGCGGGACTTAACCCAACATCTCACGACACGAGCTGACGACAACCATGCACCACCTGTGTGAGATATAGCTATCTCTCTGTCTCCAGAGCCTTTATCTCCATGTCAAGACCTGGTAAGGTTCTTCGCGTTGCTTCGAATTAAACC
>MG|4|V67|F|12|98.17|Firmicutes|Clostridia|Clostridiales|Clostridiaceae|Clostridium|sp.|
GGTTTAATTCGAAGCAACGCGAAGAACCTTAACCAGGTCTTGACATGGAGATAAAGGCTCTGGAGACAGAGAGATAGCTATATCTCACACAGGTGGTGCATGGTTGTCGTCAGCTCGTGTCGTGAGATGTTGGGTTAAGTCCCGCAACGAGCGCAACCCCTGTTGCCAGTTGCCAGCATTAGGTTGGGGACTCTGGCGAGACTGCCTCTGCAAGGAGGA
>MG|4|V67|F|26|98.17|Firmicutes|Clostridia|Clostridiales|Clostridiaceae|Clostridium|sp.|
GGTTTAATTTCGAAGCAACGCGAAGAACCTTACCAGGTCTTGACATGGAGATAAAGGCTCTGGAGACAGAGAGATAGCTATATCTCACACAGGTGGTGCATGGTTGTCGTCAGCTCGTGTCGTGAGATGTTGGGTTAAGTCCCGCAACGAGCGCAACCCCTGTTGCCAGTTGCCAGCATTAGGTTGGGGACTCTGGCGAGACTGCCTCTGCAAGGAGGA
>MG|4|V67|F|47|98.17|Firmicutes|Clostridia|Clostridiales|Clostridiaceae|Clostridium|sp.|
GGTTTAATTCGAAGCAACGCGAAGAACCTTACCAGGTCTTGACATGGAGATAAAGGCTCTGGAGACAGAGAGATAGGTATATCTCACACAGGTGGTGCATGGTTGTCGTCAGCTCGTGTCGTGAGATGTTGGGTTAAGTCCCGCAACGAGCGCAACCCCTGTTGCCAGTTGCCAGCATTAGGTTGGGGATCTGGCGAGACTGCCTCTGCAAGGAGGA
>MG|4|V67|F|15|98.17|Firmicutes|Clostridia|Clostridiales|Clostridiaceae|Clostridium|sp.|
GGTTTAATTCGAAGCAACGCGAAGAACCTTACCAGGTCTTGACATGGAGATAAAGGCTCTGGAGACAGAGAGATAGTTATATCTCACACAGGTGGTGCATGGTTGTCGTCAGCTCGTGTCGTGAGATGTTGGGTTAAGTCCCGCAACGAGCGCAACCCCTGTTGCCAGTTGCCAGCATTAGGTTGGGGATCTGGCGAGACTGCCTCTGCAAGGAGGA
>MG|4|V67|R|11|98.62|Firmicutes|Clostridia|Clostridiales|Clostridiaceae|Clostridium|sp.|
TCCTCCTTGCAGAGGCAGTCTCGCCAGATCCCCAACCTAATGCTGGCAACTGGCAACAGGGGTTGCGCTCGTTGCGGGACTTAACCCAACATCTCACGACACGAGCTGACGACAACCATGCACCACCTGTGTGAGATATATCTATCTCTCTGTCTCCAGAGCCTTTATCTCCATGTCAAGACCTGGTAAGGTTCTTCGCGTTGCTTCGAATTAAACC
>MG|4|V67|F|17|97.33|Firmicutes|Clostridia|Clostridiales|Lachnospiraceae|Blautia|obeum|
GGTTTAATTCGAAGCAACGCGAAGAACCTTACCAAGTCTTGACATCCCTCTGACCGGTCCGTAACGGGATCTTTCCTTCGGGACAGGGGAGACAGGTGGTGCATGGTTGTCGTCAGCTCGTGTCGTGAGATGTTGGGTTAAGTCCCGCAACGAGCGCAACCCCTATCCCCAGTAGCCAGCAGGTAGAGCTGGGCACTCTGAGGAGACTGCCAGGGATAACCTGGA
>MG|4|V67|F|11|97.32|Firmicutes|Clostridia|Clostridiales|Lachnospiraceae|Lachnoclostridium|glycyrrhizinilyticum|
GGTTTAATTCGAAGCAACGCGAAGAACCTTACCTGCCCTTGACATCCGAATGACCGGCGAGTAATGTCGCCTTTCCTTCGGGACATTCGAGACAGGTGGTGCATGGTTGTCGTCAGCTCGTGTCGTGAGATGTTGGGTTAAGTCCCGCAACGAGCGCAACCCTTATCTTCAGTAGCCAGCATTTCGGATGGGCACTCTGGAGAGACTGCCAGGGATAACCTGGA
>MG|4|V67|F|24|99.11|Firmicutes|Clostridia|Clostridiales|Lachnospiraceae|[Ruminococcus]|gnavus|
GGTTTAATTCGAAGCAACGCGAAGAACCTTACCTGGTCTTGACATCCCTTTGACCGGCAAGTAATGTTGCCTTTCCTTCGGGACAGAGGAGACAGGTGGTGCATGGTTGTCGTCAGCTCGTGTCGTGAGATGTTGGGTTAAGTCCCGCAACGAGCGCAACCCTTATCTTCAGTAGCCAGCATTTAGGATGGGCACTCTGGAGAGACTGCCAGGGATAACCTGGA
>MG|4|V67|F|175|99.55|Firmicutes|Clostridia|Clostridiales|Lachnospiraceae|[Ruminococcus]|gnavus|
GGTTTAATTCGAAGCAACGCGAAGAACCTTACCTGGTCTTGACATCCCTCTGACCGGCAAGTAATGTTGCCTTTCCTTCGGGACAGAGGAGACAGGTGGTGCATGGTTGTCGTCAGCTCGTGTCGTGAGATGTTGGGTTAAGTCCCGCAACGAGCGCAACCCTTATCTTCAGTAGCCAGCATTTAGGATGGGCACTCTGGAGAGACTGCCAGGGATAACCTGGA
>MG|4|V67|F|10|99.11|Firmicutes|Clostridia|Clostridiales|Lachnospiraceae|[Ruminococcus]|gnavus|
GGTTTAATTCGAAGCAACGCGAAGAACCTTACCTGGTCTTGACATCCCTCTGACCGGCAAGTAATGTTGCCTTTCCTTCAGGACAGAGGAGACAGGTGGTGCATGGTTGTCGTCAGCTCGTGTCGTGAGATGTTGGGTTAAGTCCCGCAACGAGCGCAACCCTTATCTTCAGTAGCCAGCATTTAGGATGGGCACTCTGGAGAGACTGCCAGGGATAACCTGGA
>MG|4|V67|F|37|97.35|Firmicutes|Clostridia|Clostridiales|Lachnospiraceae|[Ruminococcus]|gnavus|
GGTTTAATTCGAAGCAACGCGAAGAACCTTACCTGGTCTTGACATCCCGGTGACCGCAGAGTAATGTCTGCTTTCCTTCGGGACACCGGAGACAGGTGGTGCATGGTTGTCGTCAGCTCGTGTCGTGAGATGTTGGGTTAAGTCCCGCAACGAGCGCAACCCTTATCTTCAGTAGCCAGCATTTAAGGTGGGCACTCTGGAGAGACTGCCAGGGATAACCTGGA
>MG|4|V67|F|109|98.67|Firmicutes|Clostridia|Clostridiales|Lachnospiraceae|[Ruminococcus]|gnavus|
GGTTTAATTCGAAGCAACGCGAAGAACCTTACCTGGTCTTGACATCCCTCTGACCGGCAAGTAATGTTGCCTTTCCTTCAGGACAGAGGAGACAGGTGGTGCATGGTTGTCGTCAGCTCGTGTCGTGAGATGTTGGGTTAAGTCCCGCAACGAGCGCAACCCTTATCTTCAGTAGCCAGCATTTAGGATGGGCACTCTGGAGAGACTGCCAGGGACAACCTGGAG
>MG|4|V67|F|14|98.21|Firmicutes|Clostridia|Clostridiales|Lachnospiraceae|[Ruminococcus]|gnavus|
GGTTTAATTCGAAGCAACGCGAAGAACCTTACCTGGTCTTGACATCCCTCTGACCGGCAAGTAATGTTGCCTTTCCTTCAGGACAGAGGAGACAGGTGGTGCATGGTTGTCGTCAGCTCGTGTCGTGAGATGTTGGGTTAAGTCCCGCAACGAGCGCAACCCTTATCTTCAGTAGCCAGCATTTAAGGTGGGCACTCTGGAGAGACTGCCAGGGATAACCTGGA
>MG|4|V67|F|10|97.33|Firmicutes|Clostridia|Clostridiales|Lachnospiraceae|[Ruminococcus]|gnavus|
GGTTTAATTCGAAGCAACGCGAAGAACCTTACCTGGTCTTGACATCCCTTTTGACCGGCAAGTAATGTTGCCTTTCCTTCGGGACAGAGGAGACAGGTGGTGCATGGTTGTCGTCAGCTCGTGTCGTGAGATGTTGGGTTAAGTCCCGCAACGAGCGCAACCCTTATCTTTAGTAGCCAGCATTTAAGGTGGGCACTCTAGAGAGACTGCCAGGGATAACCTGGA
>MG|4|V67|F|16|97.35|Firmicutes|Clostridia|Clostridiales|Lachnospiraceae|[Ruminococcus]|gnavus|
GGTTTAATTCGAAGCAACGCGAAGAACCTTACCTGCCCTTGACATCCCGGTGACCGCAGAGTAATGTCTGCTTTCCTTCGGGACACCGGTGACAGGTGGTGCATGGTTGTCGTCAGCTCGTGTCGTGAGATGTTGGGTTAAGTCCCGCAACGAGCGCAACCCCTATCTTCAGTAGCCAGCATTTAAGGTGGGCACTCTGGAGAGACTGCCAGGGATAACCTGGA
>MG|4|V67|F|10|98.67|Firmicutes|Clostridia|Clostridiales|Lachnospiraceae|[Ruminococcus]|gnavus|
GGTTTAATTCGAAGCAACGCGAAGAACCTTACCTGGTCTTGACATCCCTTTGACCGGCAAGTAATGTTGCCTTTCCTTCGGGACAGAGGAGACAGGTGGTGCATGGTTGTCGTCAGCTCGTGTCGTGAGATGTTGGGTTAAGTCCCGCAACGAGCGCAACCCTTATCTTCAGTAGCCAGCATTTAGGGTGGGCACTCTGGAGAGACTGCCAGGGATAACCTGGA
>MG|4|V67|F|11|97.32|Firmicutes|Clostridia|Clostridiales|Lachnospiraceae|[Ruminococcus]|gnavus|
GGTTTAATTCGAAGCAACGCGAAGAACCTTACCTGCCCTTGACATCCTTTTGACCGGCGAGTAATGTCGCCTTTCCTTCGGGACAGAAGAGACAGGTGGTGCATGGTTGTCGTCAGCTCGTGTCGTGAGATGTTGGGTTAAGTCCCGCAACGAGCGCAACCCTTATCTTCAGTAGCCAGCATTTAGGATGGGCACTCTGGAGAGACTGCCAGGGATAACCTGGA
>MG|4|V67|F|12|97.78|Firmicutes|Clostridia|Clostridiales|Lachnospiraceae|[Ruminococcus]|gnavus|
GGTTTAATTCGAAGCAACGCGAAGAACCTTACCTGGTCTTGACATCCCTTTGACTGGCAAGTAATGTTGCCTTTCCTTCGGGACAGAGGAGACAGGTGGTGCATGGTTGTCGTCAGCTCGTGTCGTGAGATGTTGGGTTAAGTCCCGCAACGAGCGCAACCCTTATCTTCAGTAGCCAGCATTTAAGGTGGGCACTCTGGAGAGACTGCCAGGGATAACCTGGA
>MG|4|V67|F|20|97.78|Firmicutes|Clostridia|Clostridiales|Lachnospiraceae|[Ruminococcus]|gnavus|
GGTTTAATTCGAAGCAACGCGAAGAACCTTACCTGGTCTTGACATCCCTTTGACCGGCAAGTAATGTTGCCTTTCCTTCGGGACAGAGGAGACAGGTGGTGCATGGTTGTCGTCAGCTCGTGTCGTGAGATGTTGGGTTAAGTCCCGCAACGAGCGCAACCCTTATCTTTAGTAGCCAGCATTTAAGGTGGGCACTCTGGAGAGACTGCCAGGGATAACCTGGA
>MG|4|V67|R|23|97.32|Firmicutes|Clostridia|Clostridiales|Lachnospiraceae|[Ruminococcus]|gnavus|
TCCAGGTTGTCCCTGGCAGTCTCCCTAGAGTGCCCATCCGTAATGCTGGCTACTAAGGATAAGGGTTGCGCTCGTTGCGGGACTTAACCCAACATCTCACGACACGAGCTGACGACAACCATGCACCACCTGTCTCCCCTGTCCCGAAGGAAAGGTGACATTACTCACCGGTCAGGGGGATGTCAAGATCAGGTAAGGTTCTTCGCGTTGCTTCGAATTAAACC
>MG|4|V67|F|233|97.35|Firmicutes|Clostridia|Clostridiales|Lachnospiraceae|[Ruminococcus]|gnavus|
GGTTTAATTCGAAGCAACGCGAAGAACCTTACCTGGTCTTGACATCCCTTTGACCGGCAAGTAATGTTGCCTTTCCTTCGGGACAGAGGAGACAGGTGGTGCATGGTTGTCGTCAGCTCGTGTCGTGAGATGTTGGGTTAAGTCCCGCAACGAGCGCAACCCTTATCTTTAGTAGCCAGCATTTGAGGTGGGCACTCTAGAGAGACTGCCAGGGATAACCTGGA
>MG|4|V67|F|37|97.32|Firmicutes|Clostridia|Clostridiales|Lachnospiraceae|[Ruminococcus]|gnavus|
GGTTTAATTCGAAGCAACGCGAAGAACCTTACCTGATCTTGACATCCCCCTGACCGGTGAGTAATGTCACCTTTCCTTCGGGACAGGGGAGACAGGTGGTGCATGGTTGTCGTCAGCTCGTGTCGTGAGATGTTGGGTTAAGTCCCGCAACGAGCGCAACCCTTATCCTTAGTAGCCAGCATTACGGATGGGCACTCTAGGGAGACTGCCAGGGACAACCTGGA
>MG|4|V67|F|13|97.32|Firmicutes|Clostridia|Clostridiales|Lachnospiraceae|[Ruminococcus]|gnavus|
GGTTTAATTCGAAGCAACGCGAAGAACCTTACCTGCCCTTGACATCCGGATGACCGGCGAGTAATGTCGCCTTTCCTTCGGGACATTCGAGACAGGTGGTGCATGGTTGTCGTCAGCTCGTGTCGTGAGATGTTGGGTTAAGTCCCGCAACGAGCGCAACCCTTATCTTCAGTAGCCAGCATTTAAGGTGGGCACTCTGGAGAGACTGCCAGGGATAACCTGGA
>MG|4|V67|F|10|97.32|Firmicutes|Clostridia|Clostridiales|Lachnospiraceae|[Ruminococcus]|gnavus|
GGTTTAATTCGAAGCAACGCGAAGAACCTTACCTGGCCTTGACATCCCGATGACCGGACAGTAATGTGTCCTTTTCTTCGGAACATTGGAGACAGGTGGTGCATGGTTGTCGTCAGCTCGTGTCGTGAGATGTTGGGTTAAGTCCCGCAACGAGCGCAACCCTTATCTTCAGTAGCCAGCATTTAAGGTGGGCACTCTGGAGAGACTGCCAGGGATAACCTGGA
>MG|4|V67|F|14|98.66|Firmicutes|Clostridia|Clostridiales|Lachnospiraceae|[Ruminococcus]|gnavus|
GGTTTAATTCGAAGCAACGCGAAGAACCTTACCTGGTCTTGACATCCCTCTGACCGGCAAGTAATGTTGCCTTTCCTTCGGGACAGAGGAGACAGGTGGTGCATGGTTGTCGTCAGCTCGTGTCGTGAGATGTTGGGTTAAGTCCCGCAACGAGCGCAACCCTTATCTTCAGTAGCCAGCATTTAAGGTGGGCACTCTGGAGAGACTGCCAGGGATAACCTGGA
>MG|4|V67|F|448|97.33|Firmicutes|Clostridia|Clostridiales|Lachnospiraceae|[Ruminococcus]|gnavus|
GGTTTAATTCGAAGCAACGCGAAGAACCTTACCTGGTCTTGACATCCCTTTGACCGGCAAGTAATGTTGCCTTTCCTTCGGGACAGAGGAGACAGGTGGTGCATGGTTGTCGTCAGCTCGTGTCGTGAGATGTTGGGTTAAGTCCCGCAACGAGCGCAACCCTTATCTTTAGTAGCCAGCATTTAAGGTGGGCACTCTAGAGAGACTGCCAGGGATAACCTGGA
>MG|4|V67|F|10|97.78|Firmicutes|Clostridia|Clostridiales|Lachnospiraceae|[Ruminococcus]|gnavus|
GGTTTAATTCGAAGCAACGCGAAGAACCTTACCTGGTCTTGACATCCCTTTGACCGGCAAGTAATGTTGCCTTTCCTTCGGGACAGAAGAGACAGGTGGTGCATGGTTGTCGTCAGCTCGTGTCGTGAGATGTTGGGTTAAGTCCCGCAACGAGCGCAACCCTTATCTTCAGTAGCCAGCATTTAAGGTGGGCACTCTGGAGAGACTGCCAGGGATAACCTGGA
>MG|4|V67|F|77|97.78|Firmicutes|Clostridia|Clostridiales|Lachnospiraceae|[Ruminococcus]|gnavus|
GGTTTAATTCGAAGCAACGCGAAGAACCTTACCTGGTCTTGACATCCCTTTGACCGGCAAGTAATGTTGCCTTTCCTTCGGGACAGAGGAGACAGGTGGTGCATGGTTGTCGTCAGCTCGTGTCGTGAGATGTTGGGTTAAGTCCCGCAACGAGCGCAACCCTTATCTTTAGTAGCCAGCATTTAAGATGGGCACTCTAGAGAGACTGCCAGGGATAACCTGGA
>MG|4|V67|F|18|97.78|Firmicutes|Clostridia|Clostridiales|Lachnospiraceae|[Ruminococcus]|gnavus|
GGTTTAATTCGAAGCAACGCGAAGAACCTTACCTGGTCTTGACATCCCTTTGACCGGCAAGTAATGTTGCCTTTCCTTCGGGACAGAGGAGACAGGTGGTGCATGGTTGTCGTCAGCTCGTGTCGTGAGATGTTGGGTTAAGTCCCGCAACGAGCGCAACCCTTACCTTCAGTAGCCAGCATTTAAGGTGGGCACTCTGGAGAGACTGCCAGGGATAACCTGGA
>MG|4|V67|F|13|98.21|Firmicutes|Clostridia|Clostridiales|Lachnospiraceae|[Ruminococcus]|gnavus|
GGTTTAATTCGAAGCAACGCGAAGAACCTTACCTGATCTTGACATCCCCCTGACCGGTGAGTAATGTCACCTTTCCTTCGGGACAGGGGAGACAGGTGGTGCATGGTTGTCGTCAGCTCGTGTCGTGAGATGTTGGGTTAAGTCCCGCAACGAGCGCAACCCTTATCTTTAGTAGCCAGCATTACGGATGGGCACTCTAGAGAGACTGCCAGGGAGAACCTGGA
>MG|4|V67|F|107|98.22|Firmicutes|Clostridia|Clostridiales|Lachnospiraceae|[Ruminococcus]|gnavus|
GGTTTAATTCGAAGCAACGCGAAGAACCTTACCTGGTCTTGACATCCCTTTGACCGGCAAGTAATGTTGCCTTTCCTTCGGGACAGAGGAGACAGGTGGTGCATGGTTGTCGTCAGCTCGTGTCGTGAGATGTTGGGTTAAGTCCCGCAACGAGCGCAACCCTTATCTTCAGTAGCCAGCATTTAAGGTGGGCACTCTGGAGAGACTGCCAGGGATAACCTGGA
>MG|4|V67|F|11|100.0|Firmicutes|Clostridia|Clostridiales|Peptostreptococcaceae|Clostridium|bartlettii|
GGTTTAATTCGAAGCAACGCGAAGAACCTTACCTAAGCTTGACATCCTTTTGACCGATGCCTAATCGCATCTTTCCCTTCGGGGACAGAAGTGACAGGTGGTGCATGGTTGTCGTCAGCTCGTGTCGTGAGATGTTGGGTTAAGTCCCGCAACGAGCGCAACCCTTGCCTTTAGTTGCCATCATTAAGTTGGGCACTCTAGAGGGACTGCCAGGGATAACCTGGA
>MG|4|V67|F|11|99.11|Firmicutes|Clostridia|Clostridiales|Ruminococcaceae|Faecalibacterium|prausnitzii|
TGTTTAATTCGATGCAACGCGAAGAACCTTACCAGGTCTTGACATCGAGGTAAAGCGGTAGAGATACCGTGTGGATTCGTCCAACCGAAGACAGGTGGTGCATGGTTGTCGTCAGCTCGTGTCGTGAGATGTTGGGTTAAGTCCCGCAACGAGCGCAACCCTTATGATCAGTTACTAACAGGTAAAGCTGAGGACTCTGATGAGACTGCCGGGGACAACTCGGA
>MG|4|V67|R|26|100.0|Firmicutes|Clostridia|Clostridiales|Ruminococcaceae|Faecalibacterium|prausnitzii|
TCCGAGTTGTCCCCGGCAGTCTCATCAGAGTCCTCGGCTTTACCCGTTAGTAACTGATCATAAGGGTTGCGCTCGTTGCGGGACTTAACCCAACATCTCACGACACGAGCTGACGACAACCATGCACCACCTGTCTTCGGTTGGACGAATCCACACGGTATCTCTACCGCTTTACCTCGATGTCAAGACCTGGTAAGGTTCTTCGCGTTGCATCGAATTAAACA
>MG|4|V67|F|51|100.0|Firmicutes|Clostridia|Clostridiales|Ruminococcaceae|Faecalibacterium|prausnitzii|
TGTTTAATTCGATGCAACGCGAAGAACCTTACCAGGTCTTGACATCGAGGTAAAGCGGTAGAGATACCGTGTGGATTCGTCCAACCGAAGACAGGTGGTGCATGGTTGTCGTCAGCTCGTGTCGTGAGATGTTGGGTTAAGTCCCGCAACGAGCGCAACCCTTATGATCAGTTACTAACGGGTAAAGCCGAGGACTCTGATGAGACTGCCGGGGACAACTCGGA
>MG|4|V67|R|11|99.11|Firmicutes|Clostridia|Clostridiales|Ruminococcaceae|Faecalibacterium|prausnitzii|
TCCGAGTTGTCCCCGGCAGTCTCATCAGAGTCCTCAGCTTTACCTGTTAGTAACTGATCATAAGGGTTGCGCTCGTTGCGGGACTTAACCCAACATCTCACGACACGAGCTGACGACAACCATGCACCACCTGTCTTCGGTTGGACGAATCCACACGGTATCTCTACCGCTTTACCTCGATGTCAAGACCTGGTAAGGTTCTTCGCGTTGCATCGAATTAAACA
>MG|4|V67|F|20|97.77|Firmicutes|Clostridia|Clostridiales|Ruminococcaceae|Faecalibacterium|prausnitzii|
TGTTTAATTCGATGCAACGCGAAGAACCTTACCAGGTCTTGACATCGAGGTAAAGCGGTAGAGATACCGTGTGGATTCGTCCGACCGAAGACAGGTGGTGCATGGTTGTCGTCAGCTCGTGTCGTGAGATGTTGGGTTAAGTCCCGCAACGAGCGCAACCCTTATGATCAGTTACTAACAGGTAGTGCTGAGGACTCTGATGAGACTGCCGGGGACAACTCGGA
>MG|4|V67|F|12|98.66|Firmicutes|Clostridia|Clostridiales|Ruminococcaceae|Faecalibacterium|prausnitzii|
TGTTTAATTCGATGCAACGCGAAGAACCTTACCAGGTCTTGACATCGAGGTAAAGCGGTAGAGATACCGTGTGGATTCGTCCGACCGAAGACAGGTGGTGCATGGTTGTCGTCAGCTCGTGTCGTGAGATGTTGGGTTAAGTCCCGCAACGAGCGCAACCCTTATGATCAGTTACTAACAGGTAAAGCTGAGGACTCTGATGAGACTGCCGGGGACAACTCGGA
>MG|4|V67|F|49|98.21|Firmicutes|Clostridia|Clostridiales|Ruminococcaceae|Faecalibacterium|prausnitzii|
TGTTTAATTCGATGCAACGCGAAGAACCTTACCAGGTCTTGACATCGAGGTAAAGCGGTAGAGATACCGTGTGGATTCGTCCAACCGAAGACAGGTGGTGCATGGTTGTCGTCAGCTCGTGTCGTGAGATGTTGGGTTAAGTCCCGCAACGAGCGCAACCCTTATGATCAGTTACTAACAGGTAGTGCTGAGGACTCTGATGAGACTGCCGGGGACAACTCGGA
>MG|4|V67|F|16|98.21|Firmicutes|Clostridia|Clostridiales|Ruminococcaceae|Faecalibacterium|prausnitzii|
TGTTTAATTCGATGCAACGCGAAGAACCTTACCAGGTCTTGACATCGAGGTAAAGCGGTAGAGATACCGTGTGGATTCGTCCAACCGAAGACAGGTGGTGCATGGTTGTCGTCAGCTCGTGTCGTGAGATGTTGGGTTAAGTCCCGCAACGAGCGCAACCCTTATGATCAGTTACTAACAGGTAGCGCTGAGGACTCTGATGAGACTGCCGGGGACAACTCGGA
>MG|4|V67|F|12|98.21|Firmicutes|Clostridia|Clostridiales|Ruminococcaceae|Faecalibacterium|prausnitzii|
TGTTTAATTCGATGCAACGCGAAGAACCTTACCAGGTCTTGACATCGAGGTAAAGCTGCAGAGATGCAGTGTGGATTCGTCCAACCGAAGACAGGTGGTGCATGGTTGTCGTCAGCTCGTGTCGTGAGATGTTGGGTTAAGTCCCGCAACGAGCGCAACCCTTATGATCAGTTACTAACGGGTAAAGCCGAGGACTCTGATGAGACTGCCGGGGACAACTCGGA
>MG|4|V67|R|30|98.21|Firmicutes|Clostridia|Clostridiales|Ruminococcaceae|Faecalibacterium|prausnitzii|
TCCGAGTTGTCCCCGGCAGTCTCATCAGAGTCCTCAGCACTACCTGTTAGTAACTGATCATAAGGGTTGCGCTCGTTGCGGGACTTAACCCAACATCTCACGACACGAGCTGACGACAACCATGCACCACCTGTCTTCGGTTGGACGAATCCACACGGTATCTCTACCGCTTTACCTCGATGTCAAGACCTGGTAAGGTTCTTCGCGTTGCATCGAATTAAACA
>MG|4|V67|F|12|97.32|Firmicutes|Clostridia|Clostridiales|Ruminococcaceae|Ruminococcus|lactaris|
GGTTTAATTCGAAGCAACGCGAAGAACCTTACCTGCCCTTGACATCCCGGTGACCGCAGAGTAATGTCTGCTTTCCTTCGGGACACCGGAGACAGGTGGTGCATGGTTGTCGTCAGCTCGTGTCGTGAGATGTTGGGTTAAGTCCCGCAACGAGCGCAACCCTTATCTTCAGTAGCCAGCGGTAAGGCCGGGCACTCTGGAGAGACTGCCAGGGATAACCTGGA
>MG|4|V67|F|27|97.74|Firmicutes|Clostridia|Clostridiales|Ruminococcaceae|Ruminococcus|lactaris|
GGCTTAATTCGAAGCAACGCGAAGAACCTTACCTGCCCTTGACATCCCGGTGACCGCAGAGTAATGTCTGCTTTCCTTCGGGACACCGGTGACAGGTGGTGCATGGTTGTCGTCAGCTCGTGTCGTGAGATGTTGGGTTAAGTCCCGCAACGAGCGCAACCCCTATCTTCAGTAGCCAGCGGTATGGCCGGGCACTCTGGAGAGACTGCCAGGGATAACCTGGA
>MG|4|V67|F|17|98.21|Firmicutes|Clostridia|Clostridiales|Ruminococcaceae|Ruminococcus|lactaris|
GGTTTAATTCGAAGCAACGCGAAGAACCTTACCTGCCCTTGACATCCCGGTGACCGCAGAGTAATGTCTGCTTTCCTTCGGGACACCGGTGACAGGTGGTGCATGGTTGTCGTCAGCTCGTGTCGTGAGATGTTGGGTTAAGTCCCGCAACGAGCGCAACCCCTATCTTCAGTAGCCAGCGGTAAGGCCGGGCACTCTGGAGAGACTGCCAGGGATAACCTGGA
>MG|4|V67|F|135|97.32|Firmicutes|Clostridia|Clostridiales|Ruminococcaceae|Ruminococcus|lactaris|
GGTTTAATTCGAAGCAACGCGAAGAACCTTACCTGCCCTTGACATCCCGGTGACCGCAGAGTAATGTCTGTTTTCCTTCGGGACACCGGTGACAGGTGGTGCATGGTTGTCGTCAGCTCGTGTCGTGAGATGTTGGGTTAAGTCCCGCAACGAGCGCAACCCCTATCTTCAGTAGCCAGCGGTATGGCCGGGCACTCTGGAGAGACTGCCAGGGATAACCTGGA
>MG|4|V67|F|15|97.75|Firmicutes|Clostridia|Clostridiales|Ruminococcaceae|Ruminococcus|lactaris|
GGTTTTAATTCGAAGCAACGCGAAGAACCTTACCTGCCCTTGACATCCCGGTGACCGCAGAGTAATGTCTGCTTTCCTTCGGGACACCGGTGACAGGTGGTGCATGGTTGTCGTCAGCTCGTGTCGTGAGATGTTGGGTTAAGTCCCGCAACGAGCGCAACCCCTATCTTCAGTAGCCAGCGGTATGGCCGGGCACTCTGGAGAGACTGCCAGGGATAACCTGGA
>MG|4|V67|F|29|97.32|Firmicutes|Clostridia|Clostridiales|Ruminococcaceae|Ruminococcus|lactaris|
GGTTTAATTCGAAGCAACGCGAAGAACCTTACCTGCCCTTGACATCCCGGTGACCGCAGAGTAATGTCTGTTTTCCTTCGGGACACCGGAGACAGGTGGTGCATGGTTGTCGTCAGCTCGTGTCGTGAGATGTTGGGTTAAGTCCCGCAACGAGCGCAACCCCTATCTTCAGTAGCCAGCGGTAAGGCCGGGCACTCTGGAGAGACTGCCAGGGATAACCTGGA
>MG|4|V67|R|97|97.32|Firmicutes|Clostridia|Clostridiales|Ruminococcaceae|Ruminococcus|lactaris|
TCCAGGTTATCCCTGGCAGTCTCTCCAGAGTGCCCGGCCATACCGCTGGCTACTGAAGATAGGGGTTGCGCTCGTTGCGGGACTTAACCCAACATCTCACGACACGAGCTGACGACAACCATGCACCACCTGTCACCGGTGTCCCGAAGGAAAACAGACATTACTCTGCGGTCACCGGGATGTCAAGGGCAGGTAAGGTTCTTCGCGTTGCTTCGAATTAAACC
>MG|4|V67|F|93|97.32|Firmicutes|Clostridia|Clostridiales|Ruminococcaceae|Ruminococcus|lactaris|
GGTTTAATTCGAAGCAACGCGAAGAACCTTACCTGCCCTTGACATCCCGGTGACCACAGAGTAATGTCTGCTTTCCTTCGGGACACCGGTGACAGGTGGTGCATGGTTGTCGTCAGCTCGTGTCGTGAGATGTTGGGTTAAGTCCCGCAACGAGCGCAACCCCTATCTTCAGTAGCCAGCGGTATGGCCGGGCACTCTGGAGAGACTGCCAGGGATAACCTGGA
>MG|4|V67|F|22|97.77|Firmicutes|Clostridia|Clostridiales|Ruminococcaceae|Ruminococcus|lactaris|
GGTTTAATTCGAAGCAACGCGAAGAACCTTACCTGGTCTTGACATCCCGGTGACCGCAGAGTAATGTCTGCTTTCCTTCGGGACACCGGTGACAGGTGGTGCATGGTTGTCGTCAGCTCGTGTCGTGAGATGTTGGGTTAAGTCCCGCAACGAGCGCAACCCCTATCTTCAGTAGCCAGCGGTATGGCCGGGCACTCTGGAGAGACTGCCAGGGATAACCTGGA
>MG|4|V67|F|11|97.33|Firmicutes|Clostridia|Clostridiales|Ruminococcaceae|Ruminococcus|lactaris|
GGTTTAATTCGAAGCAACGCGAAGAACCTTACCTGCCCTTGACATCCCGGTGACCGCAGAGTAATGTCTGCTTTCCTTCGGGACACCGGTGACAGGTGGTGCATGGGTTGTCGTCAGCTCGTGTCGTGAGATGTTGGGTTAAGTCCCGCAACGAGCGCAACCCCTATCTTCAGTAGCCAGCGGTATGGCCGGGCACTCTGGAGAGACTGCCAGGGATAACCTGGA
>MG|4|V67|F|39|97.77|Firmicutes|Clostridia|Clostridiales|Ruminococcaceae|Ruminococcus|lactaris|
GGTTTAATTCGAAGCAACGCGAAGAACCTTACCTGCCCTTGACATCCCGGTGACCGCAGAGTAATGTCTGCTTTCCTTCGGGACACCGGAGACAGGTGGTGCATGGTTGTCGTCAGCTCGTGTCGTGAGATGTTGGGTTAAGTCCCGCAACGAGCGCAACCCCTATCTTCAGTAGCCAGCGGTAAGGCCGGGCACTCTGGAGAGACTGCCAGGGATAACCTGGA
>MG|4|V67|F|13|97.32|Firmicutes|Clostridia|Clostridiales|Ruminococcaceae|Ruminococcus|lactaris|
GGTTTAATTCGAAGCTACGCGAAGAACCTTACCTGCCCTTGACATCCCGGTGACCGCAGAGTAATGTCTGCTTTCCTTCGGGACACCGGTGACAGGTGGTGCATGGTTGTCGTCAGCTCGTGTCGTGAGATGTTGGGTTAAGTCCCGCAACGAGCGCAACCCCTATCTTCAGTAGCCAGCGGTATGGCCGGGCACTCTGGAGAGACTGCCAGGGATAACCTGGA
>MG|4|V67|F|236|97.33|Firmicutes|Clostridia|Clostridiales|Ruminococcaceae|Ruminococcus|lactaris|
GGTTTAATTCGAAGCAACGCGAAGAACCTTACCTGCCCTTGACATCCCGGTGACCGCAGAGTAATGTCTGCTTTCCTTCGGGACACCGGTGACAGGTGGTGCATGGTTGTCGTCAGCTCGTGTCGTGAGATGTTGGGTTAAGTCCCGCAACGAGCGCAACCCCTATCTTCAGTAGCCAGCGGTTCGGCCGGGCACTCTGGAGAGACTGCCAGGGATAACCTGGAG
>MG|4|V67|F|10|97.32|Firmicutes|Clostridia|Clostridiales|Ruminococcaceae|Ruminococcus|lactaris|
GGTTTAATTCGAAGCAACGCGAAGAACCTTACCTGCCCTTGACATCCCGGTGACCGCAGAGTAATGTCTGCTTTCCTTCGGGACACCGGTGACAGGTGGTGCATGGTTGTCGTCAGCTCGTGTCGTGAGATGTTGGGTTAAGTCCCGCAACGAGCGCAACCCCTATCTTCAGTAGCCAGCGGTATGGCCGGGCACTCTGGAGAGACTGCCAGGGACAACCTGGA
>MG|4|V67|R|19|97.32|Firmicutes|Clostridia|Clostridiales|Ruminococcaceae|Ruminococcus|lactaris|
TCCAGGTTATCCCTGGCAGTCTCTCCAGAGTGCCCGGCCTTACCGCTGGCTACTGAAGATAGGGGTTGCGCTCGTTGCGGGACTTAACCCAACATCTCACGACACGAGCTGACGACAACCATGCACCACCTGTCTCCGGTGTCCCGAAGGAAAACAGACATTACTCTGCGGTCACCGGGATGTCAAGGGCAGGTAAGGTTCTTCGCGTTGCTTCGAATTAAACC
>MG|4|V67|F|275|97.32|Firmicutes|Clostridia|Clostridiales|Ruminococcaceae|Ruminococcus|lactaris|
GGTTTAATTCGAAGCAACGCGAAGAACCTTACCTGCCCTTGACATCCCGGTGACCGCAGAGTAATGTCTGCTTTCCTTCGGGACACCGGAGACAGGTGGTGCATGGTTGTCGTCAGCTCGTGTCGTGAGATGTTGGGTTAAGTCCCGCAACGAGCGCAACCCCTATCTTCAGTAGCCAGCGGTATGGCCGGGCACTCTGGAGAGACTGCCAGGGATAACCTGGA
>MG|4|V67|F|1309|97.78|Firmicutes|Clostridia|Clostridiales|Ruminococcaceae|Ruminococcus|lactaris|
GGTTTAATTCGAAGCAACGCGAAGAACCTTACCTGCCCTTGACATCCCGGTGACCGCAGAGTAATGTCTGCTTTCCTTCGGGACACCGGTGACAGGTGGTGCATGGTTGTCGTCAGCTCGTGTCGTGAGATGTTGGGTTAAGTCCCGCAACGAGCGCAACCCCTATCTTCAGTAGCCAGCGGTATGGCCGGGCACTCTGGAGAGACTGCCAGGGATAACCTGGAG
>MG|4|V67|F|18|97.33|Firmicutes|Clostridia|Clostridiales|Ruminococcaceae|Ruminococcus|lactaris|
GGTTTAATTCGAAGCAACGCGAAGAACCTTACCTGCCCTTGACATCCCGGTGACCGCAGAGTAATGTCTGCTTTCCTTCGGGACACCGGTGACAGGTGGTGCATGGTTGTCGTCAGCTCGTGTCGTGAGATGTTGGGTTAAGTCCCGCAACGAGCGCAACCCCCTATCTTCAGTAGCCAGCGGTATGGCCGGGCACTCTGGAGAGACTGCCAGGGATAACCTGGA
>MG|4|V67|F|113|97.32|Firmicutes|Clostridia|Clostridiales|Ruminococcaceae|Ruminococcus|lactaris|
GGTTTAATTCGAAGCAACGCGAAGAACCTTACCTGCCCTTGACATCCCGGTGACCGCAGAGTAATGTCTGCTTTCCTTCGGGACACCGGTGACAGGTGGTGCATGGTTGTCGTCAGCTCGTGTCGTGAGATGTTGGGTTAAGTCCCGCAACGAGCGCAACCCCTATCTTCAGTAGCCAGCGGTTTGGCCGGGCACTCTGGAGAGACTGCCAGGGATAACCTGGA
>MG|4|V67|F|15|97.33|Firmicutes|Clostridia|Clostridiales|Ruminococcaceae|Ruminococcus|lactaris|
GGTTTAATTCGAAGCAAACGCGAAGAACCTTACCTGCCCTTGACATCCCGGTGACCGCAGAGTAATGTCTGCTTTCCTTCGGGACACCGGTGACAGGTGGTGCATGGTTGTCGTCAGCTCGTGTCGTGAGATGTTGGGTTAAGTCCCGCAACGAGCGCAACCCCTATCTTCAGTAGCCAGCGGTATGGCCGGGCACTCTGGAGAGACTGCCAGGGATAACCTGGA
>MG|4|V67|F|70|97.32|Firmicutes|Clostridia|Clostridiales|Ruminococcaceae|Ruminococcus|lactaris|
GGTTTAATTCGAAGCAACGCGAAGAACCTTACCTGCCCTTGACATCCCGGTGACCGCAGAGTAATGTCTGCTTTCCTTCGGGACACCGGTGACAGGTGGTGCATGGTTGTCGTCAGCTCGTGTCGTGAGATGTTGGGTTAGTCCCGCAACGAGCGCAACCCCTATCTTCAGTAGCCAGCGGTATGGCCGGGCACTCTGGAGAGACTGCCAGGGATAACCTGGA
>MG|4|V67|F|19|97.72|Firmicutes|Erysipelotrichi|Erysipelotrichales|Erysipelotrichaceae|Bulleidia|p-1630-c5|
GGTTTAATTCGACGCAACGCGAAGAACCTTACCAGGCCTTGACATCCCTCGCAAAACTATGGAGACATAGCAGAGGTTATCGAGGAGACAGGTGGTGCATGGTTGTCGTCAGCTCGTGTCGTGAGATGTTGGGTTAAGTCCCGCAACGAGCGCAACCCTTGCCTTCAGTTACCAGCATTCAGTTGGGGACTCTGAAGGGACTGCCGGTGATAAACCGGA
>MG|4|V67|R|4397|99.55|Firmicutes|Erysipelotrichia|Erysipelotrichales|Erysipelotrichaceae|Clostridium|spiroforme|
TCCAGCTTGTCACTGGCAGTCTCGCTAGAGTCCCCAACTTAATGATGGTAACTAGCGACAAGGGTTGCGCTCGTTGCGGGACTTAACCCAACATCTCACGACACGAGCTGACGACAACCATGCACCACCTGTCTCGGATATATCTATCCCCTCATCTCTGAGGTCTTTATCCGGATGTCAAGACCTGGTAAGGTTCTTCGCGTTGCTTCGAATTAAACCACA
>MG|4|V67|F|16|99.09|Firmicutes|Erysipelotrichia|Erysipelotrichales|Erysipelotrichaceae|Clostridium|spiroforme|
GGTTTAATTCGAAGCAACGCGAAGAACCTTACCAGGTCTTGACATCCGGATAAAGACCTCAGAGATGAGGGGATAGATATATCCGAGACAGGTGGTGCATGGTTGTCGTCAGCTCGTGTCGTGAGATGTTGGGTTAAGCCCCGCAACGAGCGCAACCCTTGTCGCTAGTTACCATCATTAAGTTGGGGACTCTAGCGAGACTGCCAGTGACAAGCTGGA
>MG|4|V67|F|17|99.09|Firmicutes|Erysipelotrichia|Erysipelotrichales|Erysipelotrichaceae|Clostridium|spiroforme|
GGTTTAATTCGAAGCAACGCGAAGAACCTTACCAGGTCTTGACATCCGGATAAAGACCTCAGAGATGAGGGGATAGATATATCCGAGACAGGTGGTGCATGGTTGTCGTCAGCTCGTGTCGTGAGATGTTGGGTTAAGTCCCGCAACGAGCGCAACCCTTGTCGCTAGTTACCATCATTAAGTTGGGGACTCTAGCGAGACTGCCAGTGGCAAGCTGGA
>MG|4|V67|F|16|99.09|Firmicutes|Erysipelotrichia|Erysipelotrichales|Erysipelotrichaceae|Clostridium|spiroforme|
GGTTTAATTCGAAGCAACGCGAAGAACCTTACCAGGTCTTGACATCCGGATAAAGACCTCAGAGATGAGGGGATAGATATATCCGAGACAGGTGGTGCATGGTTGTCGTCAGCTCGTGTCGTGAGATGTTGGGTTAAGTCCCGCAACGAGCGCAACCCTCGTCGCTAGTTACCATCATTAAGTTGGGGACTCTAGCGAGACTGCCAGTGACAAGCTGGA
>MG|4|V67|F|11|99.09|Firmicutes|Erysipelotrichia|Erysipelotrichales|Erysipelotrichaceae|Clostridium|spiroforme|
GGTTTAATTCGAAGCAACGCGAAGAACCTTACCAGGTCTTGACATCCGGATAAAGACCTCAGAGATGAGGGGATAGATATATCCGAGACAGGTGGTGCATGGTTGTCGTCAGCTCGTGTCGTGAGATGTTGGGTTAAGTCCCGCAACGAGCGTAACCCTTGTCGCTAGTTACCATCATTAAGTTGGGGACTCTAGCGAGACTGCCAGTGACAAGCTGGA
>MG|4|V67|F|37|99.1|Firmicutes|Erysipelotrichia|Erysipelotrichales|Erysipelotrichaceae|Clostridium|spiroforme|
GGTTTAATTCGAAGCAACGCGAAGAACCTTACCAGGTCTTGACATCCGGATAAAAGACCTCAGAGATGAGGGGATAGATATATCCGAGACAGGTGGTGCATGGTTGTCGTCAGCTCGTGTCGTGAGATGTTGGGTTAAGTCCCGCAACGAGCGCAACCCTTGTCGCTAGTTACCATCATTAAGTTGGGGACTCTAGCGAGACTGCCAGTGACAAGCTGGA
>MG|4|V67|F|14|99.09|Firmicutes|Erysipelotrichia|Erysipelotrichales|Erysipelotrichaceae|Clostridium|spiroforme|
GGTTTAATTCGAAGCAACGCGAAGAACCTTACCAGGTCTTGACATCCGGATAAAGACCTCAGAGGTGAGGGGATAGATATATCCGAGACAGGTGGTGCATGGTTGTCGTCAGCTCGTGTCGTGAGATGTTGGGTTAAGTCCCGCAACGAGCGCAACCCTTGTCGCTAGTTACCATCATTAAGTTGGGGACTCTAGCGAGACTGCCAGTGACAAGCTGGA
>MG|4|V67|F|10|99.09|Firmicutes|Erysipelotrichia|Erysipelotrichales|Erysipelotrichaceae|Clostridium|spiroforme|
GGTTTAATTCGAAGCAATGCGAAGAACCTTACCAGGTCTTGACATCCGGATAAAGACCTCAGAGATGAGGGGATAGATATATCCGAGACAGGTGGTGCATGGTTGTCGTCAGCTCGTGTCGTGAGATGTTGGGTTAAGTCCCGCAACGAGCGCAACCCTTGTCGCTAGTTACCATCATTAAGTTGGGGACTCTAGCGAGACTGCCAGTGACAAGCTGGA
>MG|4|V67|F|10|99.09|Firmicutes|Erysipelotrichia|Erysipelotrichales|Erysipelotrichaceae|Clostridium|spiroforme|
GGTTTAATTCGAAGCAACGCGAAGAACCTTACCAGGTCTTGACATCCGGATAAAGACCTCAGAGATGAGGGGATAGATATATCCGAGACAGGTGGTGCATGGTTGTCGTCAGCTTGTGTCGTGAGATGTTGGGTTAAGTCCCGCAACGAGCGCAACCCTTGTCGCTAGTTACCATCATTAAGTTGGGGACTCTAGCGAGACTGCCAGTGACAAGCTGGA
>MG|4|V67|F|10|99.09|Firmicutes|Erysipelotrichia|Erysipelotrichales|Erysipelotrichaceae|Clostridium|spiroforme|
GGTTTAATTCGAAGCAACGCGAAGAACCTTACCGGGTCTTGACATCCGGATAAAGACCTCAGAGATGAGGGGATAGATATATCCGAGACAGGTGGTGCATGGTTGTCGTCAGCTCGTGTCGTGAGATGTTGGGTTAAGTCCCGCAACGAGCGCAACCCTTGTCGCTAGTTACCATCATTAAGTTGGGGACTCTAGCGAGACTGCCAGTGACAAGCTGGA
>MG|4|V67|F|206|99.54|Firmicutes|Erysipelotrichia|Erysipelotrichales|Erysipelotrichaceae|Clostridium|spiroforme|
GGCTTAATTCGAAGCAACGCGAAGAACCTTACCAGGTCTTGACATCCGGATAAAGACCTCAGAGATGAGGGGATAGATATATCCGAGACAGGTGGTGCATGGTTGTCGTCAGCTCGTGTCGTGAGATGTTGGGTTAAGTCCCGCAACGAGCGCAACCCTTGTCGCTAGTTACCATCATTAAGTTGGGGACTCTAGCGAGACTGCCAGTGACAAGCTGGAG
>MG|4|V67|F|13|99.09|Firmicutes|Erysipelotrichia|Erysipelotrichales|Erysipelotrichaceae|Clostridium|spiroforme|
GGTTTAATTCGAAGCAACGCGAAGAACCTTACCAGGTCTTGACATCCGGATAAAGACCTCAGAGATGAGGGGATAGATATATCCGAGACAGGTGGTGCATGGTTGTCGTCAGCTCGTGTCGTGAGATGTTGGGTTAAGTCCCGCAGCGAGCGCAACCCTTGTCGCTAGTTACCATCATTAAGTTGGGGACTCTAGCGAGACTGCCAGTGACAAGCTGGA
>MG|4|V67|F|23|99.1|Firmicutes|Erysipelotrichia|Erysipelotrichales|Erysipelotrichaceae|Clostridium|spiroforme|
GGTTTAATTCGAAGCAACGCGAAGAACCTTACCAGGTCTTGACATCCGGATAAAGACCTCAGAGATGAGGGGATAGATATATCCGAGACAGGTGGTGCATGGTTGTCGTCAGCTCGTGTCGTGAGATGTTGGGTTAAGTCCCGCAACGAGCGCAACCCTTGTCGCTAGTTACCATCATTAAGTTGGGGACGTCTAGCGAGACTGCCAGTGACAAGCTGGA
>MG|4|V67|F|16|99.09|Firmicutes|Erysipelotrichia|Erysipelotrichales|Erysipelotrichaceae|Clostridium|spiroforme|
GGTTTAATTCGAAGCAACGCGAAGAACCTTACCAGGTCTTGACATCCGGATAAAGACCTCAGAGATGAGGGGATAGATATATCCGAGACAGGTGGTGCATGGCTGTCGTCAGCTCGTGTCGTGAGATGTTGGGTTAAGTCCCGCAACGAGCGCAACCCTTGTCGCTAGTTACCATCATTAAGTTGGGGACTCTAGCGAGACTGCCAGTGACAAGCTGGA
>MG|4|V67|R|22|99.1|Firmicutes|Erysipelotrichia|Erysipelotrichales|Erysipelotrichaceae|Clostridium|spiroforme|
TCCAGCTTGTCACTGGCAGTCTCGCTAGAGTCCCCAACTTAATGATGGTAACTAGCGACAAGGGTTGCGCTCGTTGCGGGACTTTAACCCAACATCTCACGACACGAGCTGACGACAACCATGCACCACCTGTCTCGGATATATCTATCCCCTCATCTCTGAGGTCTTTATCCGGATGTCAAGACCTGGTAAGGTTCTTCGCGTTGCTTCGAATTAAACC
>MG|4|V67|F|32|99.1|Firmicutes|Erysipelotrichia|Erysipelotrichales|Erysipelotrichaceae|Clostridium|spiroforme|
GGTTTAATTCGAAGCAACGCGAAGAACCTTACCAGGTCTTGACATCCGGATAAAGAACCTCAGAGATGAGGGGATAGATATATCCGAGACAGGTGGTGCATGGTTGTCGTCAGCTCGTGTCGTGAGATGTTGGGTTAAGTCCCGCAACGAGCGCAACCCTTGTCGCTAGTTACCATCATTAAGTTGGGGACTCTAGCGAGACTGCCAGTGACAAGCTGGA
>MG|4|V67|F|11|99.09|Firmicutes|Erysipelotrichia|Erysipelotrichales|Erysipelotrichaceae|Clostridium|spiroforme|
GGTTTAATTCGAAGCAACGCGAAGAACCTTACCAGGTCTTGACATCCGGATAAAGACCTCAGAGATGAGGGGATAGATATATCCGAGACAGGTGGTGCATGGTTGTCGTCAGCTCGTGTCGTGAGATGTTGGGTTAAGTCCCGCAACGAGCGCAACCCTTGTCGCTAGTTACCATCATTAAGTTGGGGACTCTAGCGAGACTGTCAGTGACAAGCTGGA
>MG|4|V67|R|12|99.1|Firmicutes|Erysipelotrichia|Erysipelotrichales|Erysipelotrichaceae|Clostridium|spiroforme|
TCCAGCTTGTCACTGGCAGTCTCGCTAGAGTCCCCAACTTAATGATGGTAACTAGCGACAAGGGGTTGCGCTCGTTGCGGGACTTAACCCAACATCTCACGACACGAGCTGACGACAACCATGCACCACCTGTCTCGGATATATCTATCCCCTCATCTCTGAGGTCTTTATCCGGATGTCAAGACCTGGTAAGGTTCTTCGCGTTGCTTCGAATTAAACC
>MG|4|V67|R|18|99.07|Firmicutes|Erysipelotrichia|Erysipelotrichales|Erysipelotrichaceae|Clostridium|spiroforme|
TCCGGTTTGTCACCGGCAGTCTCGCTAGAGTCCCCAACTTAATGATGGTAACTAGCGACAAGGGTTGCGCTCGTTGCGGGACTTAACCCAACATCTCACGACACGAGCTGACGACAACCATGCACCACCTGTCTCGGATATATCTATCCCCTCATCTCTGAGGTCTTTATCCGGATGTCAAGACCTGGTAAGGTTCTTCGCGTTGCTTCGAATTAAACC
>MG|4|V67|F|25|99.09|Firmicutes|Erysipelotrichia|Erysipelotrichales|Erysipelotrichaceae|Clostridium|spiroforme|
GGTTTAATTCGAAGCAACGCGAAGAGCCTTACCAGGTCTTGACATCCGGATAAAGACCTCAGAGATGAGGGGATAGATATATCCGAGACAGGTGGTGCATGGTTGTCGTCAGCTCGTGTCGTGAGATGTTGGGTTAAGTCCCGCAACGAGCGCAACCCTTGTCGCTAGTTACCATCATTAAGTTGGGGACTCTAGCGAGACTGCCAGTGACAAGCTGGA
>MG|4|V67|F|16|99.09|Firmicutes|Erysipelotrichia|Erysipelotrichales|Erysipelotrichaceae|Clostridium|spiroforme|
GGTTTAATTCGAAGCAACGCGAAGAACCTTACCAGGTCTTGACGTCCGGATAAAGACCTCAGAGATGAGGGGATAGATATATCCGAGACAGGTGGTGCATGGTTGTCGTCAGCTCGTGTCGTGAGATGTTGGGTTAAGTCCCGCAACGAGCGCAACCCTTGTCGCTAGTTACCATCATTAAGTTGGGGACTCTAGCGAGACTGCCAGTGACAAGCTGGA
>MG|4|V67|F|13|99.09|Firmicutes|Erysipelotrichia|Erysipelotrichales|Erysipelotrichaceae|Clostridium|spiroforme|
TGTTTAATTCGATGCAACGCGAAGAACCTTACCAGGTCTTGACATCCGGATAAAGACCTCAGAGATGAGGGGATAGATATATCCGAGACAGGTGGTGCATGGTTGTCGTCAGCTCGTGTCGTGAGATGTTGGGTTAAGTCCCGCAACGAGCGCAACCCTTGTCGCTAGTTACCATCATTAAGTTGGGGACTCTAGCGAGACTGCCAGTGACAAGCTGGA
>MG|4|V67|R|11|99.09|Firmicutes|Erysipelotrichia|Erysipelotrichales|Erysipelotrichaceae|Clostridium|spiroforme|
TCCAGCTTGTCACTGGCAGTCTCGCTAGAGTCCCCAACTTAATGATGGTAACTAGCGACAAGGGTTGCGCTCGTTGCGGGACTTAACCCAACACCTCACGACACGAGCTGACGACAACCATGCACCACCTGTCTCGGATATATCTATCCCCTCATCTCTGAGGTCTTTATCCGGATGTCAAGACCTGGTAAGGTTCTTCGCGTTGCTTCGAATTAAACC
>MG|4|V67|R|11|99.09|Firmicutes|Erysipelotrichia|Erysipelotrichales|Erysipelotrichaceae|Clostridium|spiroforme|
TCCAGCTTGTCACTGGCAGTCTCGCTAGAGTCCCCAACTTAATGATGGTAACTAGCGACAAGGGTTGCGCTCGTTGCGGGACTTAACCCAACATCTCACGGCACGAGCTGACGACAACCATGCACCACCTGTCTCGGATATATCTATCCCCTCATCTCTGAGGTCTTTATCCGGATGTCAAGACCTGGTAAGGTTCTTCGCGTTGCTTCGAATTAAACC
>MG|4|V67|F|10|99.09|Firmicutes|Erysipelotrichia|Erysipelotrichales|Erysipelotrichaceae|Clostridium|spiroforme|
GGTTTAATTCGAAGCAACGCGAAGAACCTTACCAGGTCTTGACATCCGGATAAAGACCTCAGAGATGAGGGGATAGATATATCCGAGACAGGTGGTGCATGGTTGTCGTCAGCTCGTGTCGTGAGATGTTGGGTTAAGTCCCGCAACGAGCGCAACCCTTGTCACTAGTTACCATCATTAAGTTGGGGACTCTAGCGAGACTGCCAGTGACAAGCTGGA
>MG|4|V67|F|10|99.09|Firmicutes|Erysipelotrichia|Erysipelotrichales|Erysipelotrichaceae|Clostridium|spiroforme|
GGTTTAATTCGAAGCAACGCGGAGAACCTTACCAGGTCTTGACATCCGGATAAAGACCTCAGAGATGAGGGGATAGATATATCCGAGACAGGTGGTGCATGGTTGTCGTCAGCTCGTGTCGTGAGATGTTGGGTTAAGTCCCGCAACGAGCGCAACCCTTGTCGCTAGTTACCATCATTAAGTTGGGGACTCTAGCGAGACTGCCAGTGACAAGCTGGA
>MG|4|V67|F|18|99.09|Firmicutes|Erysipelotrichia|Erysipelotrichales|Erysipelotrichaceae|Clostridium|spiroforme|
GGTTTAATTCGAAGCAACGCGAAGAACCTTACCAGGTCTTGACATCCAGATAAAGACCTCAGAGATGAGGGGATAGATATATCCGAGACAGGTGGTGCATGGTTGTCGTCAGCTCGTGTCGTGAGATGTTGGGTTAAGTCCCGCAACGAGCGCAACCCTTGTCGCTAGTTACCATCATTAAGTTGGGGACTCTAGCGAGACTGCCAGTGACAAGCTGGA
>MG|4|V67|F|14|99.09|Firmicutes|Erysipelotrichia|Erysipelotrichales|Erysipelotrichaceae|Clostridium|spiroforme|
GGTTTAATTCGAAGCAACGCGAAGAACCTTACCAGGTCTTGACATCCGGATAAAGACCTCAGAGATGAGGGGATAGATATATCCGAGACAGGTGGTGCATGGTTGTCGTCAGCTCGTGTCGTGAGATGTTGGGTTAAGTCCCGCAACGAGCGCAACCCTTGTCGCTAGTTACCATCATTAAGTTGGGGACTCTAGCGAGACTGCCAGTGACGAGCTGGA
>MG|4|V67|F|12|99.09|Firmicutes|Erysipelotrichia|Erysipelotrichales|Erysipelotrichaceae|Clostridium|spiroforme|
GGTTTAATTCGAAGCAACGCGAAGAACCTTACCAGGTCTTGACATCCGGATAAAGACCTCAGAGATGAGGGGATAGATATATCCGAGACAGGTGGTGCATGGTTGTCGTCAGCTCGTGTCGTGAGATGTTGGGTTAAGTCCCGCAACGAGCGCAACCCTTGTCGCTAGTTACCATCATTAAGTTGGGGACTCTAGCGAGACTACCAGTGACAAGCTGGA
>MG|4|V67|F|11|99.09|Firmicutes|Erysipelotrichia|Erysipelotrichales|Erysipelotrichaceae|Clostridium|spiroforme|
GGTTTAATTCGAAGCAACGCGAAGAACCTTACCAGGTCTTGACATCCGGATAAAGACCTCAGAGATGAGGGGATAGATATATCCGAGACAGGTGGTGCATGGTTGTCGTCAGCTCGTGTCGTGAGATGTTGGGTTAAGTCCCGCAACGAGCGCAACCCTTGTCGCTAGTTACCATCATTAAGTTGGGGGCTCTAGCGAGACTGCCAGTGACAAGCTGGA
>MG|4|V67|F|16|99.53|Firmicutes|Erysipelotrichia|Erysipelotrichales|Erysipelotrichaceae|Clostridium|spiroforme|
GGTTTAATTCGAAGCAACGCGAAGAACCTTACCAGGTCTTGACATCCGGATAAAGACCTCAGAGATGAGGGGATAGATATATCCGAGACAGGTGGTGCATGGTTGTCGTCAGCTCGTGTCGTGAGATGTTGGGTTAAGTCCCGCAACGAGCGCAACCCTTGTCGCTAGTTACCATCATTAAGTTGGGGACTCTAGCGAGACTGCCAGTGACAAACCGGA
>MG|4|V67|F|24|99.1|Firmicutes|Erysipelotrichia|Erysipelotrichales|Erysipelotrichaceae|Clostridium|spiroforme|
GGTTTAATTCGAAGCAACGCGAAGAACCTTACCAGGTCTTGACATCCGGATAAAGACCTCAGAGATGAGGGGATAGATATATCCGAGACAGGTGGTGCATGGTTGTCGTCAGCTCGTGTCGTGAGATGTTGGGTTAAGTCCCGCAACGAGCGCAACCCCTTGTCGCTAGTTACCATCATTAAGTTGGGGACTCTAGCGAGACTGCCAGTGACAAGCTGGA
>MG|4|V67|F|14|99.09|Firmicutes|Erysipelotrichia|Erysipelotrichales|Erysipelotrichaceae|Clostridium|spiroforme|
GGTTTAATTCGAAGCAACGCGAAGAACCTTACCAGGTCTTGACATCCGGATAAAGACCTCAGAGATGAGGGGATAGATATATCCGAGACAGGTGGTGCATGGTTGTCGTCAGCTCGTGTCGTGAGATGTTGGGTTAAGTCCCGCAACGAGCGCAACCCCTGTCGCTAGTTACCATCATTAAGTTGGGGACTCTAGCGAGACTGCCAGTGACAAGCTGGA
>MG|4|V67|R|22|99.09|Firmicutes|Erysipelotrichia|Erysipelotrichales|Erysipelotrichaceae|Clostridium|spiroforme|
TCCAGTTTGTCACTGGCAGTCTCGCTAGAGTCCCCAACTTAATGATGGTAACTAGCGACAAGGGTTGCGCTCGTTGCGGGACTTAACCCAACATCTCACGACACGAGCTGACGACAACCATGCACCACCTGTCTCGGATATATCTATCCCCTCATCTCTGAGGTCTTTATCCGGATGTCAAGACCTGGTAAGGTTCTTCGCGTTGCTTCGAATTAAACC
>MG|4|V67|F|252|99.09|Firmicutes|Erysipelotrichia|Erysipelotrichales|Erysipelotrichaceae|Clostridium|spiroforme|
GGTTTAATTCGAAGCAACGCGAAGAACCTTACCAGGTCTTGACATCCGGATAAAGACCTCAGAGATGAGGGGATAGATATATCCGAGACAGGTGGTGCATGGTTGTCGTCAGCTCGTGTCGTGAGATGTTGGGTTAGTCCCGCAACGAGCGCAACCCTTGTCGCTAGTTACCATCATTAAGTTGGGGACTCTAGCGAGACTGCCAGTGACAAGCTGGA
>MG|4|V67|F|10|99.09|Firmicutes|Erysipelotrichia|Erysipelotrichales|Erysipelotrichaceae|Clostridium|spiroforme|
GGTTTAATTCGAAGCAACGCGAAGAACCTTACCAGGTCTTGACATCCGGATAAGGACCTCAGAGATGAGGGGATAGATATATCCGAGACAGGTGGTGCATGGTTGTCGTCAGCTCGTGTCGTGAGATGTTGGGTTAAGTCCCGCAACGAGCGCAACCCTTGTCGCTAGTTACCATCATTAAGTTGGGGACTCTAGCGAGACTGCCAGTGACAAGCTGGA
>MG|4|V67|F|15|99.09|Firmicutes|Erysipelotrichia|Erysipelotrichales|Erysipelotrichaceae|Clostridium|spiroforme|
GGTTTAATTCGAAGCAACGCGAAGAACCTTACCTGGTCTTGACATCCGGATAAAGACCTCAGAGATGAGGGGATAGATATATCCGAGACAGGTGGTGCATGGTTGTCGTCAGCTCGTGTCGTGAGATGTTGGGTTAAGTCCCGCAACGAGCGCAACCCTTGTCGCTAGTTACCATCATTAAGTTGGGGACTCTAGCGAGACTGCCAGTGACAAGCTGGA
>MG|4|V67|F|10|99.09|Firmicutes|Erysipelotrichia|Erysipelotrichales|Erysipelotrichaceae|Clostridium|spiroforme|
GGTTTAATTCGAAGCAACGCGAAGAACCTTACCAGGTCTTGACATCCGGATAAAGACCTCAGAGATGAGGGGATAGGTATATCCGAGACAGGTGGTGCATGGTTGTCGTCAGCTCGTGTCGTGAGATGTTGGGTTAAGTCCCGCAACGAGCGCAACCCTTGTCGCTAGTTACCATCATTAAGTTGGGGACTCTAGCGAGACTGCCAGTGACAAGCTGGA
>MG|4|V67|F|10|99.09|Firmicutes|Erysipelotrichia|Erysipelotrichales|Erysipelotrichaceae|Clostridium|spiroforme|
GGTTTAATTCGAAGCAACGCGAAGAACCTTACCAGGTCTTGACATCCGGATAAAGACCCCAGAGATGAGGGGATAGATATATCCGAGACAGGTGGTGCATGGTTGTCGTCAGCTCGTGTCGTGAGATGTTGGGTTAAGTCCCGCAACGAGCGCAACCCTTGTCGCTAGTTACCATCATTAAGTTGGGGACTCTAGCGAGACTGCCAGTGACAAGCTGGA
>MG|4|V67|F|46|99.09|Firmicutes|Erysipelotrichia|Erysipelotrichales|Erysipelotrichaceae|Clostridium|spiroforme|
GGTTTAATTCGAAGCAACGCGAAGAACCTTACCAGGTCTTGACATCCGGATAAAGACCTCAGAGATGAGGGGATAGATATATCCGAGACAGGTGGTGCATGGTTGTCGTCAGCTCGTGTCGTGAGATGTTGGGTTAAGTCCCGCAACGAGCGCAACCCTTGTCGCTAGTTACCATCATTAAGTTGGGGACTCTAGCGAGACTGCCAGTGACAAGCCGGA
>MG|4|V67|F|21|99.09|Firmicutes|Erysipelotrichia|Erysipelotrichales|Erysipelotrichaceae|Clostridium|spiroforme|
GGTTTAATTCGAAGCAACGCGAAGAACCTTACCAGGTCTTGACATCCGGATAAAGACCTCAGAGATGAGGGGATAGATATATCCGAGACAGGTGGTGCATGGTTGTCGTCAGCTCGTGTCGTGAGATGTTGGGTTAAGTCCCGCAACGAGCGCAACCCTTGTCGCTAGTTACCATCATTAAGTTGGGGAGTCTAGCGAGACTGCCAGTGACAAGCTGGGA
>MG|4|V67|R|17|99.09|Firmicutes|Erysipelotrichia|Erysipelotrichales|Erysipelotrichaceae|Clostridium|spiroforme|
TCCGGCTTGTCACTGGCAGTCTCGCTAGAGTCCCCAACTTAATGATGGTAACTAGCGACAAGGGTTGCGCTCGTTGCGGGACTTAACCCAACATCTCACGACACGAGCTGACGACAACCATGCACCACCTGTCTCGGATATATCTATCCCCTCATCTCTGAGGTCTTTATCCGGATGTCAAGACCTGGTAAGGTTCTTCGCGTTGCTTCGAATTAAACC
>MG|4|V67|F|13|99.09|Firmicutes|Erysipelotrichia|Erysipelotrichales|Erysipelotrichaceae|Clostridium|spiroforme|
GGTTTAATTCGAAGCAACGCGAAGAACCTTACCAGGTCTTGACATCCGGATAAAGACCTCAGAGATGAGGGGATAGATATATCCGAGACAGGTGGTGCATGGTTGTCGTCAGCTCGTGTCGTGAGATGTTGGGTTAAGTCCCGCAACGAGCGCAACCCTTGTCGCTAGTTACCACCATTAAGTTGGGGACTCTAGCGAGACTGCCAGTGACAAGCTGGA
>MG|4|V67|F|11|99.09|Firmicutes|Erysipelotrichia|Erysipelotrichales|Erysipelotrichaceae|Clostridium|spiroforme|
GGTTTAATTCGAAGCAACGCGAAGAACCTTACCAGGTCTTGACATCCGGATAAAGGCCTCAGAGATGAGGGGATAGATATATCCGAGACAGGTGGTGCATGGTTGTCGTCAGCTCGTGTCGTGAGATGTTGGGTTAAGTCCCGCAACGAGCGCAACCCTTGTCGCTAGTTACCATCATTAAGTTGGGGACTCTAGCGAGACTGCCAGTGACAAGCTGGA
>MG|4|V67|F|12|99.09|Firmicutes|Erysipelotrichia|Erysipelotrichales|Erysipelotrichaceae|Clostridium|spiroforme|
GGTTTAATTCGAAGCAACGCGAAGAACCTTACCAGGTCTTGACATCCGGATAAAGACCTCAGGGATGAGGGGATAGATATATCCGAGACAGGTGGTGCATGGTTGTCGTCAGCTCGTGTCGTGAGATGTTGGGTTAAGTCCCGCAACGAGCGCAACCCTTGTCGCTAGTTACCATCATTAAGTTGGGGACTCTAGCGAGACTGCCAGTGACAAGCTGGA
>MG|4|V67|R|24|99.1|Firmicutes|Erysipelotrichia|Erysipelotrichales|Erysipelotrichaceae|Clostridium|spiroforme|
TCCAGCTTGTCACTGGCAGTCTCGCTAGAGTCCCCCAACTTAATGATGGTAACTAGCGACAAGGGTTGCGCTCGTTGCGGGACTTAACCCAACATCTCACGACACGAGCTGACGACAACCATGCACCACCTGTCTCGGATATATCTATCCCCTCATCTCTGAGGTCTTTATCCGGATGTCAAGACCTGGTAAGGTTCTTCGCGTTGCTTCGAATTAAACC
>MG|4|V67|F|27|99.09|Firmicutes|Erysipelotrichia|Erysipelotrichales|Erysipelotrichaceae|Clostridium|spiroforme|
GGTTTAATTCGAAGCAACGCGAAGAACCTTACCAGGTCTTGACATCCGGATAAAGACCTCAGAGATGAGGGGATAGATATATCCGAGACAGGTGGTGCATGGTTGTCGTCAGCTCGTGTCGTGAGATGTTGGGTTAAGTCCCGCAACGAGCGCAACCCTTGTCGCTAGTTACCATCATTAAGTTGGGGACTCTAGCGAGACTGCCAGTGACAACCTGGA
>MG|4|V67|F|35|99.1|Firmicutes|Erysipelotrichia|Erysipelotrichales|Erysipelotrichaceae|Clostridium|spiroforme|
GGTTTAATTCGAAGCAACGCGAAGAACCTTACCAGGTCTTGACATCCGGATAAAGACCTCAGAGATGAGGGGATAGATATATCCGAGACAGGTGGTGCATGGTTGTCGTCAGCTCGTGTCGTGAGATGTTGGGTTAAGTCCCGCAACGAGCGCAACCCTTGTCGCTAGTTACCATCATTAAGTTGGGGGACTCTAGCGAGACTGCCAGTGACAAGCTGGA
>MG|4|V67|F|14|99.09|Firmicutes|Erysipelotrichia|Erysipelotrichales|Erysipelotrichaceae|Clostridium|spiroforme|
GGTTTAATTCGAAGCAACGCGAAGAACCTTACCAGGTCTTGACATCCGGATAAAGACCTCAGAGATGAGGGGATAGATATATCCGAGACAGGTGGTGCATGGTTGTCGTCAGCTCGTGTCGCGAGATGTTGGGTTAAGTCCCGCAACGAGCGCAACCCTTGTCGCTAGTTACCATCATTAAGTTGGGGACTCTAGCGAGACTGCCAGTGACAAGCTGGA
>MG|4|V67|F|50|99.1|Firmicutes|Erysipelotrichia|Erysipelotrichales|Erysipelotrichaceae|Clostridium|spiroforme|
GGTTTAATTCGAAGCAACGCGAAGAACCTTACCAGGTCTTGACATCCGGATAAAGACCTCAGAGATGAGGGGAGTAGATATATCCGAGACAGGTGGTGCATGGTTGTCGTCAGCTCGTGTCGTGAGATGTTGGGTTAAGTCCCGCAACGAGCGCAACCCTTGTCGCTAGTTACCATCATTAAGTTGGGGACTCTAGCGAGACTGCCAGTGACAAGCTGGA
>MG|4|V67|F|15|99.09|Firmicutes|Erysipelotrichia|Erysipelotrichales|Erysipelotrichaceae|Clostridium|spiroforme|
GGTTTAATTCGAAGCAACGCGAAGAACCTTACCAGGTCTTGACATCCGGATAAAGACCTCAGAGATGAGGGGATAGATATATCCGAGACAGGTGGTGCATGGTTGTCGTCAGCTCGTGTCGTGAGATGTTGGGTTAAGTCCCGCAACGAGCGCAACCCTTGTCGCTAGTTACCATCATTAAGTTGGGGACTCCAGCGAGACTGCCAGTGACAAGCTGGA
>MG|4|V67|F|18|99.54|Firmicutes|Erysipelotrichia|Erysipelotrichales|Erysipelotrichaceae|Clostridium|spiroforme|
TGTTTAATTCGAAGCAACGCGAAGAACCTTACCAGGTCTTGACATCCGGATAAAGACCTCAGAGATGAGGGGATAGATATATCCGAGACAGGTGGTGCATGGTTGTCGTCAGCTCGTGTCGTGAGATGTTGGGTTAAGTCCCGCAACGAGCGCAACCCTTGTCGCTAGTTACCATCATTAAGTTGGGGACTCTAGCGAGACTGCCAGTGACAAGCTGGA
>MG|4|V67|R|13|99.54|Firmicutes|Erysipelotrichia|Erysipelotrichales|Erysipelotrichaceae|Clostridium|spiroforme|
TCCAGCTTGTCACTGGCAGTCTCGCTAGAGTCCCCAACTTAATGATGGTAACTAGCGACAAGGGTTGCGCTCGTTGCGGGACTTAACCCAACATCTCACGACACGAGCTGACGACAACCATGCACCACCTGTCTCGGATATATCTATCCCCTCATCTCTGAGGTCTTTATCCGGATGTCAAGACCTGGTAAGGTTCTTCGCGTTGCTTCGAATTAAACA
>MG|4|V67|F|23|99.09|Firmicutes|Erysipelotrichia|Erysipelotrichales|Erysipelotrichaceae|Clostridium|spiroforme|
GGTTTAATTCGAAGCAACGCGAAGAACCTTACCAGGTCTTGACATCCGGATAAAGACCTCAGAGATGAGGGGATAGATATATCCGAGACAGGTGGTGCATGGTTGCCGTCAGCTCGTGTCGTGAGATGTTGGGTTAAGTCCCGCAACGAGCGCAACCCTTGTCGCTAGTTACCATCATTAAGTTGGGGACTCTAGCGAGACTGCCAGTGACAAGCTGGA
>MG|4|V67|F|12|99.09|Firmicutes|Erysipelotrichia|Erysipelotrichales|Erysipelotrichaceae|Clostridium|spiroforme|
GGTTTAATTCGAAGCAACGCGAAGAACCTTACCAGGTCTTGACATCCGGATAAAGACCTCAGAGATGAGGGGATAGATATATCCGAGACAGGTGGTGCATGGTTGTCGTCAGCCCGTGTCGTGAGATGTTGGGTTAAGTCCCGCAACGAGCGCAACCCTTGTCGCTAGTTACCATCATTAAGTTGGGGACTCTAGCGAGACTGCCAGTGACAAGCTGGA
>MG|4|V67|F|19|99.09|Firmicutes|Erysipelotrichia|Erysipelotrichales|Erysipelotrichaceae|Clostridium|spiroforme|
GGTTTAATTCGAAGCAACGCGAAGAACCTTACCAGGTCTTGACATCCGGATAAAGACCTCAGAGATGAGGGGATAGATATATCCGAGACAGGTGGTGCATGGTTGTCGTCAGCTCGTGCCGTGAGATGTTGGGTTAAGTCCCGCAACGAGCGCAACCCTTGTCGCTAGTTACCATCATTAAGTTGGGGACTCTAGCGAGACTGCCAGTGACAAGCTGGA
>MG|4|V67|F|10|99.1|Firmicutes|Erysipelotrichia|Erysipelotrichales|Erysipelotrichaceae|Clostridium|spiroforme|
GGTTTAATTCGAAGCAACGCGAAGAACCTTACCAGGTCTTGACATCCGGAGTAAAGACCTCAGAGATGAGGGGATAGATATATCCGAGACAGGTGGTGCATGGTTGTCGTCAGCTCGTGTCGTGAGATGTTGGGTTAAGTCCCGCAACGAGCGCAACCCTTGTCGCTAGTTACCATCATTAAGTTGGGGACTCTAGCGAGACTGCCAGTGACAAGCTGGA
>MG|4|V67|F|12|99.09|Firmicutes|Erysipelotrichia|Erysipelotrichales|Erysipelotrichaceae|Clostridium|spiroforme|
GGTTTAATTCGAAGCAACGCGAAGAACCTTACCAGGTCTTGACATTCGGATAAAGACCTCAGAGATGAGGGGATAGATATATCCGAGACAGGTGGTGCATGGTTGTCGTCAGCTCGTGTCGTGAGATGTTGGGTTAAGTCCCGCAACGAGCGCAACCCTTGTCGCTAGTTACCATCATTAAGTTGGGGACTCTAGCGAGACTGCCAGTGACAAGCTGGA
>MG|4|V67|R|13|99.09|Firmicutes|Erysipelotrichia|Erysipelotrichales|Erysipelotrichaceae|Clostridium|spiroforme|
TCCAGCTTGTCACTGGCAGTCTCGCTAGAGTCCCCAACTTAATGATGGTAACTAGCGACAAGGGTTGCGCTCGTTGCGGGACTTAACCCAACATCTCACGACACGAGCTGACGACAACCATGCACCACCTGTCTCGGATATATCTATCCCCTCATCTCTGAGGTCTTTATCCGGATGTCAAGGCCTGGTAAGGTTCTTCGCGTTGCTTCGAATTAAACC
>MG|4|V67|F|141|99.1|Firmicutes|Erysipelotrichia|Erysipelotrichales|Erysipelotrichaceae|Clostridium|spiroforme|
GGTTTAATTCGAAGCAACGCGAAGAACCTTACCAGGTCTTGACATCCGGATAAAGACCTCAGAGATGAGGGGGATAGATATATCCGAGACAGGTGGTGCATGGTTGTCGTCAGCTCGTGTCGTGAGATGTTGGGTTAAGTCCCGCAACGAGCGCAACCCTTGTCGCTAGTTACCATCATTAAGTTGGGGACTCTAGCGAGACTGCCAGTGACAAGCTGGA
>MG|4|V67|R|48|99.09|Firmicutes|Erysipelotrichia|Erysipelotrichales|Erysipelotrichaceae|Clostridium|spiroforme|
TCCAGCTTGTCACTGGCAGTCTCGCTAGACTCCCCAACTTAATGATGGTAACTAGCGACAAGGGTTGCGCTCGTTGCGGGACTTAACCCAACATCTCACGACACGAGCTGACGACAACCATGCACCACCTGTCTCGGATATATCTATCCCCTCATCTCTGAGGTCTTTATCCGGATGTCAAGACCTGGTAAGGTTCTTCGCGTTGCTTCGAATTAAACC
>MG|4|V67|F|11|99.08|Firmicutes|Erysipelotrichia|Erysipelotrichales|Erysipelotrichaceae|Clostridium|spiroforme|
GGATTAATTCGATGCAACGCGAAGAACCTTACCAGGTCTTGACATCCGGATAAAGACCTCAGAGATGAGGGGATAGATATATCCGAGACAGGTGGTGCATGGTTGTCGTCAGCTCGTGTCGTGAGATGTTGGGTTAAGTCCCGCAACGAGCGCAACCCTTGTCGCTAGTTACCATCATTAAGTTGGGGACTCTAGCGAGACTGCCAGTGACAAGCTGGA
>MG|4|V67|F|11|99.09|Firmicutes|Erysipelotrichia|Erysipelotrichales|Erysipelotrichaceae|Clostridium|spiroforme|
GGTTTAATTCGAAGCAACGCGAAGAACCTTACCAGGTCTTGACATCCGGATAAAGACCTCAGAGATGAGGGGATAGATATATCCGAGACAGGTGGTGCATGGTTGTCGTCAGCTCGTGTCGTGAGATGTTGGGTCAAGTCCCGCAACGAGCGCAACCCTTGTCGCTAGTTACCATCATTAAGTTGGGGACTCTAGCGAGACTGCCAGTGACAAGCTGGA
>MG|4|V67|F|22|99.09|Firmicutes|Erysipelotrichia|Erysipelotrichales|Erysipelotrichaceae|Clostridium|spiroforme|
GGTTTAATTCGAAGCAACGCGAAGAACCTTACCAGGTCTTGACATCCGGATAAAGACCTCAGAGATGAGGGGATAGATATATCCGAGACAGGTGGTGCATGGTTGTCGTCAGCTCGCGTCGTGAGATGTTGGGTTAAGTCCCGCAACGAGCGCAACCCTTGTCGCTAGTTACCATCATTAAGTTGGGGACTCTAGCGAGACTGCCAGTGACAAGCTGGA
>MG|4|V67|F|19|99.09|Firmicutes|Erysipelotrichia|Erysipelotrichales|Erysipelotrichaceae|Clostridium|spiroforme|
GGTTTAATTCGAAGCAACGCGAAGAACCTTACCAGGTCTTGACATCCGGATAAAGACCTCAGAGATGGGGGGATAGATATATCCGAGACAGGTGGTGCATGGTTGTCGTCAGCTCGTGTCGTGAGATGTTGGGTTAAGTCCCGCAACGAGCGCAACCCTTGTCGCTAGTTACCATCATTAAGTTGGGGACTCTAGCGAGACTGCCAGTGACAAGCTGGA
>MG|4|V67|F|12|99.09|Firmicutes|Erysipelotrichia|Erysipelotrichales|Erysipelotrichaceae|Clostridium|spiroforme|
GGTTTAATTCGAAGCAACGCGAAGAACCTTACCAGGTCTTGACATCCGGATAAAGACCTCAGAGATGAGGGGATAGATATATCCGAGACAGGTGGCGCATGGTTGTCGTCAGCTCGTGTCGTGAGATGTTGGGTTAAGTCCCGCAACGAGCGCAACCCTTGTCGCTAGTTACCATCATTAAGTTGGGGACTCTAGCGAGACTGCCAGTGACAAGCTGGA
>MG|4|V67|R|13|99.09|Firmicutes|Erysipelotrichia|Erysipelotrichales|Erysipelotrichaceae|Clostridium|spiroforme|
TCCAGCTTGCCACTGGCAGTCTCGCTAGAGTCCCCAACTTAATGATGGTAACTAGCGACAAGGGTTGCGCTCGTTGCGGGACTTAACCCAACATCTCACGACACGAGCTGACGACAACCATGCACCACCTGTCTCGGATATATCTATCCCCTCATCTCTGAGGTCTTTATCCGGATGTCAAGACCTGGTAAGGTTCTTCGCGTTGCTTCGAATTAAACC
>MG|4|V67|R|12|99.09|Firmicutes|Erysipelotrichia|Erysipelotrichales|Erysipelotrichaceae|Clostridium|spiroforme|
TCCAGCTTGTCACTGGCAGTCTCGCTAGAGTCCCCAACTTAATGATGGTAACTAGCGACAAGGGTTGCGCTCGTTGCGGGACTTAACCCAACATCTCACGACACGAGCTGACGACAACCATGCACCACCTGTCTCGGATATATCTATCCCCTCATCCCTGAGGTCTTTATCCGGATGTCAAGACCTGGTAAGGTTCTTCGCGTTGCTTCGAATTAAACC
>MG|4|V67|F|36|99.09|Firmicutes|Erysipelotrichia|Erysipelotrichales|Erysipelotrichaceae|Clostridium|spiroforme|
GGTTTAATTCGAAGCAACGCGAAGAACCTTACCAGGTCTTGACATCCGGATAAAGACCTCAGAGATGAGGGGATAGATATATCCGAGACAGGTGGTGCATGGTTGTCGTCAGCTCGTGTCGTGAGATGTTGGGTTAAGTCCCGCAACGAGCGCAACCCTTGTCGCTAGTTACCATCATTAAGTTGGGGACTCTAGCGAGACTGCCAGTGACAAACTGGA
>MG|4|V67|F|11|99.09|Firmicutes|Erysipelotrichia|Erysipelotrichales|Erysipelotrichaceae|Clostridium|spiroforme|
GGTTTAATTCGAAGCAACGCGAAGAACCTTACCAGGTCTTGACATCCGGATAAAGACCTCAGAGATGAGGGGATAGATATATCCGAGACAGGTGGTGCATGGTTGTCGTCAGCTCGTGTCGTGAGATGTTGGGTTAAGTCCCGCAACGGGCGCAACCCTTGTCGCTAGTTACCATCATTAAGTTGGGGACTCTAGCGAGACTGCCAGTGACAAGCTGGA
>MG|4|V67|F|14|99.09|Firmicutes|Erysipelotrichia|Erysipelotrichales|Erysipelotrichaceae|Clostridium|spiroforme|
GGTTTAATTCGAAGCAGCGCGAAGAACCTTACCAGGTCTTGACATCCGGATAAAGACCTCAGAGATGAGGGGATAGATATATCCGAGACAGGTGGTGCATGGTTGTCGTCAGCTCGTGTCGTGAGATGTTGGGTTAAGTCCCGCAACGAGCGCAACCCTTGTCGCTAGTTACCATCATTAAGTTGGGGACTCTAGCGAGACTGCCAGTGACAAGCTGGA
>MG|4|V67|F|21|99.09|Firmicutes|Erysipelotrichia|Erysipelotrichales|Erysipelotrichaceae|Clostridium|spiroforme|
GGTTTAATTCGACGCAACGCGAAGAACCTTACCAGGTCTTGACATCCGGATAAAGACCTCAGAGATGAGGGGATAGATATATCCGAGACAGGTGGTGCATGGTTGTCGTCAGCTCGTGTCGTGAGATGTTGGGTTAAGTCCCGCAACGAGCGCAACCCTTGTCGCTAGTTACCATCATTAAGTTGGGGACTCTAGCGAGACTGCCAGTGACAAGCTGGA
>MG|4|V67|F|12|99.09|Firmicutes|Erysipelotrichia|Erysipelotrichales|Erysipelotrichaceae|Clostridium|spiroforme|
GGTTTAATTCGAAGCAACGCGAAGAACCTTACCAAGTCTTGACATCCGGATAAAGACCTCAGAGATGAGGGGATAGATATATCCGAGACAGGTGGTGCATGGTTGTCGTCAGCTCGTGTCGTGAGATGTTGGGTTAAGTCCCGCAACGAGCGCAACCCTTGTCGCTAGTTACCATCATTAAGTTGGGGACTCTAGCGAGACTGCCAGTGACAAGCTGGA
>MG|4|V67|F|18|99.09|Firmicutes|Erysipelotrichia|Erysipelotrichales|Erysipelotrichaceae|Clostridium|spiroforme|
GGTTTAATTCGAAGCAACGCGAAGAACCTTACCAGGTCTTGACATCCGGATAAAGACCTCAGAGATGAGGGGATAGATATATCCGAGACAGGCGGTGCATGGTTGTCGTCAGCTCGTGTCGTGAGATGTTGGGTTAAGTCCCGCAACGAGCGCAACCCTTGTCGCTAGTTACCATCATTAAGTTGGGGACTCTAGCGAGACTGCCAGTGACAAGCTGGA
>MG|4|V67|F|10|99.09|Firmicutes|Erysipelotrichia|Erysipelotrichales|Erysipelotrichaceae|Clostridium|spiroforme|
GGTTTAATTCGAAGCAACGCGAAGGACCTTACCAGGTCTTGACATCCGGATAAAGACCTCAGAGATGAGGGGATAGATATATCCGAGACAGGTGGTGCATGGTTGTCGTCAGCTCGTGTCGTGAGATGTTGGGTTAAGTCCCGCAACGAGCGCAACCCTTGTCGCTAGTTACCATCATTAAGTTGGGGACTCTAGCGAGACTGCCAGTGACAAGCTGGA
>MG|4|V67|R|32|99.09|Firmicutes|Erysipelotrichia|Erysipelotrichales|Erysipelotrichaceae|Clostridium|spiroforme|
TCCAGCTTGTCACTGGCAGTCTCGCTAGAGTCCCCAACTTAATGATGGTAACTAGCGACAAGGGTTGCGCTCGTTGCGGGACTTAACCCAACATCTCACGACACGAGCTGACGACAACCATGCACCACCTGTCTCGGATATATCTATCCCCTCATCTCTGAGTCTTTATCCGGATGTCAAGACCTGGTAAGGTTCTTCGCGTTGCTTCGAATTAAACC
>MG|4|V67|R|10|99.09|Firmicutes|Erysipelotrichia|Erysipelotrichales|Erysipelotrichaceae|Clostridium|spiroforme|
TCCCAGCTTGTCACTGGCAGTCTCGCTAGACTCCCCAACTTAATGATGGTAACTAGCGACAAGGGTTGCGCTCGTTGCGGGACTTAACCCAACATCTCACGACACGAGCTGACGACAACCATGCACCACCTGTCTCGGATATATCTATCCCCTCATCTCTGAGGTCTTTATCCGGATGTCAAGACCTGGTAAGGTTCTTCGCGTTGCTTCGAATTAAACC
>MG|4|V67|F|176|99.1|Firmicutes|Erysipelotrichia|Erysipelotrichales|Erysipelotrichaceae|Clostridium|spiroforme|
GGTTTAATTCGAAGCAACGCGAAGAACCTTACCAGGTCTTGACATCCGGATAAAGACCTCAGAGATGAGGGGATAGATATATCCGAGACAGGTGGTGCATGGTTGTCGTCAGCTCGTGTCGTGAGATGTTGGGTTAAGTCCCGCAACGAGCGCAACCCTTGTCGCTAGTTACCATCATTAAGTTGGGGACTCTAGCGAGACTGCCAGTGACAAGCTGGGAGG
>MG|4|V67|F|73|99.09|Firmicutes|Erysipelotrichia|Erysipelotrichales|Erysipelotrichaceae|Clostridium|spiroforme|
GGTTTAATTCGAAGCAACGCGAAGAACCTTACCAGGTCTTGACATCCGGATAAAGACTCAGAGATGAGGGGATAGATATATCCGAGACAGGTGGTGCATGGTTGTCGTCAGCTCGTGTCGTGAGATGTTGGGTTAAGTCCCGCAACGAGCGCAACCCTTGTCGCTAGTTACCATCATTAAGTTGGGGACTCTAGCGAGACTGCCAGTGACAAGCTGGA
>MG|4|V67|R|18|99.1|Firmicutes|Erysipelotrichia|Erysipelotrichales|Erysipelotrichaceae|Clostridium|spiroforme|
TCCAGCTTGTCACTGGCAGTCTCGCTAGACGTCCCCAACTTAATGATGGTAACTAGCGACAAGGGTTGCGCTCGTTGCGGGACTTAACCCAACATCTCACGACACGAGCTGACGACAACCATGCACCACCTGTCTCGGATATATCTATCCCCTCATCTCTGAGGTCTTTATCCGGATGTCAAGACCTGGTAAGGTTCTTCGCGTTGCTTCGAATTAAACC
>MG|4|V67|F|13|99.1|Firmicutes|Erysipelotrichia|Erysipelotrichales|Erysipelotrichaceae|Clostridium|spiroforme|
GGTTTAATTCGAAGCAACGCGAAGAACCTTACCAGGTCTTGACATCCGGATAAAGACCTCAGAGATGAGGGGATAGATATATCCGAGACAGGTGGTGCATGGGTTGTCGTCAGCTCGTGTCGTGAGATGTTGGGTTAAGTCCCGCAACGAGCGCAACCCTTGTCGCTAGTTACCATCATTAAGTTGGGGACTCTAGCGAGACTGCCAGTGACAAGCTGGA
>MG|4|V67|F|13|99.1|Firmicutes|Erysipelotrichia|Erysipelotrichales|Erysipelotrichaceae|Clostridium|spiroforme|
GGTTTAATTCGAAGCAACGCGAAGAACCTTACCAGGTCTTGACATCCGGATAAAGACCTCAGAGATGAGGGGATAGATATATCCGAGACAGGTGGTGCATGGTTGTCGTCAGCTCGTGTCGTGAGATGTTGGGTTAAGTCCCCGCAACGAGCGCAACCCTTGTCGCTAGTTACCATCATTAAGTTGGGGACTCTAGCGAGACTGCCAGTGACAAGCTGGA
>MG|4|V67|F|19|99.09|Firmicutes|Erysipelotrichia|Erysipelotrichales|Erysipelotrichaceae|Clostridium|spiroforme|
GGTTTAATTCGAAGCAACGCGAAGAACCTTACCAGGTCTTGACATCCGGATAAAGACCTCAGAGATGAGGGGATAGATATATCCGAGGCAGGTGGTGCATGGTTGTCGTCAGCTCGTGTCGTGAGATGTTGGGTTAAGTCCCGCAACGAGCGCAACCCTTGTCGCTAGTTACCATCATTAAGTTGGGGACTCTAGCGAGACTGCCAGTGACAAGCTGGA
>MG|4|V67|F|154|99.09|Firmicutes|Erysipelotrichia|Erysipelotrichales|Erysipelotrichaceae|Clostridium|spiroforme|
GGTTTAATTCGAAGCTACGCGAAGAACCTTACCAGGTCTTGACATCCGGATAAAGACCTCAGAGATGAGGGGATAGATATATCCGAGACAGGTGGTGCATGGTTGTCGTCAGCTCGTGTCGTGAGATGTTGGGTTAAGTCCCGCAACGAGCGCAACCCTTGTCGCTAGTTACCATCATTAAGTTGGGGACTCTAGCGAGACTGCCAGTGACAAGCTGGA
>MG|4|V67|F|19|99.09|Firmicutes|Erysipelotrichia|Erysipelotrichales|Erysipelotrichaceae|Clostridium|spiroforme|
GGTTTAATTCGAAGCAACGCGAAGAACCTTACCAGGTCTTGACATCCGGATAAAGACCTCAGAGATGAGGGGATAGATATATCCGAGACAGGTGGTGCATGGTTGTCGTCAGCTCGTGTCGTGAGATGTTGGGTTAAGTCCCGCAACGAGCGCAACCCTTGTCGCTAGTTACCATCATTAAGTTGGGGACTCTAGCGGGACTGCCAGTGACAAGCTGGA
>MG|4|V67|F|21|99.09|Firmicutes|Erysipelotrichia|Erysipelotrichales|Erysipelotrichaceae|Clostridium|spiroforme|
GGTTTAATTCGAGGCAACGCGAAGAACCTTACCAGGTCTTGACATCCGGATAAAGACCTCAGAGATGAGGGGATAGATATATCCGAGACAGGTGGTGCATGGTTGTCGTCAGCTCGTGTCGTGAGATGTTGGGTTAAGTCCCGCAACGAGCGCAACCCTTGTCGCTAGTTACCATCATTAAGTTGGGGACTCTAGCGAGACTGCCAGTGACAAGCTGGA
>MG|4|V67|R|79|99.1|Firmicutes|Erysipelotrichia|Erysipelotrichales|Erysipelotrichaceae|Clostridium|spiroforme|
TCCAGCTTGTCACTGGCAGTCTCGCTAGAGTCCCCAACTTAATGATGGTAACTAGCGACAAGGGTTGCGCTCGTTGCGGGACTTAACCCAACATCTCACGACACGAGCTGACGACAACCATGCACCACCTGTCTCGGATATATCTATCCCCCTCATCTCTGAGGTCTTTATCCGGATGTCAAGACCTGGTAAGGTTCTTCGCGTTGCTTCGAATTAAACCA
>MG|4|V67|R|59|99.09|Firmicutes|Erysipelotrichia|Erysipelotrichales|Erysipelotrichaceae|Clostridium|spiroforme|
TCCAGCTTGTCACTGGCAGTCTCGCTAGAGTCCCCAACTTAATGATGGTAACTAGCGACAAGGGTTGCGCTCGTTGCGGGACTTAACCCAACATCTCACGACACGAGCTGACGACAACCATGCACCACCTGTCTCGGATATATCTATCCCCTCATCTCTGAGGTCTTTATCCGGATGTCAAGACCTGGTAAGGTTCTTCGCGTAGCTTCGAATTAAACC
>MG|4|V67|R|21|99.1|Firmicutes|Erysipelotrichia|Erysipelotrichales|Erysipelotrichaceae|Clostridium|spiroforme|
TCCAGCTTGTCACTGGCAGTCTCGCTAGAGTCCCCAACTTAATGATGGTAACTAGCGACAAGGGTTGCGCTCGTTGCGGGACTTAACCCAACATCTCACGACACGAGCTGACGACAACCATGCACCACCTGTCTCGGATATATCTATCCCCTCATCTCTGAGGTCTTTTATCCGGATGTCAAGACCTGGTAAGGTTCTTCGCGTTGCTTCGAATTAAACC
>MG|4|V67|R|13|99.53|Firmicutes|Erysipelotrichia|Erysipelotrichales|Erysipelotrichaceae|Clostridium|spiroforme|
TCCGGTTTGTCACTGGCAGTCTCGCTAGAGTCCCCAACTTAATGATGGTAACTAGCGACAAGGGTTGCGCTCGTTGCGGGACTTAACCCAACATCTCACGACACGAGCTGACGACAACCATGCACCACCTGTCTCGGATATATCTATCCCCTCATCTCTGAGGTCTTTATCCGGATGTCAAGACCTGGTAAGGTTCTTCGCGTTGCTTCGAATTAAACC
>MG|4|V67|F|18|99.09|Firmicutes|Erysipelotrichia|Erysipelotrichales|Erysipelotrichaceae|Clostridium|spiroforme|
GGTTTAATTCGAAGCGACGCGAAGAACCTTACCAGGTCTTGACATCCGGATAAAGACCTCAGAGATGAGGGGATAGATATATCCGAGACAGGTGGTGCATGGTTGTCGTCAGCTCGTGTCGTGAGATGTTGGGTTAAGTCCCGCAACGAGCGCAACCCTTGTCGCTAGTTACCATCATTAAGTTGGGGACTCTAGCGAGACTGCCAGTGACAAGCTGGA
>MG|4|V67|R|11|99.09|Firmicutes|Erysipelotrichia|Erysipelotrichales|Erysipelotrichaceae|Clostridium|spiroforme|
TCCAGCTTGTCACTGGCAGTCTCGCTAGAGTCCCCAACTTAATGATGGTAACTAGCGACAAGGGTTGCGCTCGTTGCGGGACTTAACCCAACATCTCACGACACGAGCTGACGACAACCATGCACCACCTGCCTCGGATATATCTATCCCCTCATCTCTGAGGTCTTTATCCGGATGTCAAGACCTGGTAAGGTTCTTCGCGTTGCTTCGAATTAAACC
>MG|4|V67|F|14|99.09|Firmicutes|Erysipelotrichia|Erysipelotrichales|Erysipelotrichaceae|Clostridium|spiroforme|
GGTTTAATTCGAAGCAACGCGAAGAACCTTACCAGGTCTTGACATCCGGATAAAGACCTCAGAGATGAGGGGATAGATATATCCGAGACAGGTGGTGCATGGTTGTCGTCAGCTCGTGTCGTGAGATGTTGGGTTAAGTCCCGCAACGAGCGCAACCCTTGTCGCTAGTTACCATCATTAAGTTGGGGACTCTAGCGAGGCTGCCAGTGACAAGCTGGA
>MG|4|V67|R|12|99.09|Firmicutes|Erysipelotrichia|Erysipelotrichales|Erysipelotrichaceae|Clostridium|spiroforme|
TCCAGCTTGTCACTGGCAGTCTCGCTAGAGTCCCCAACTTAATGATGGTAACTAGCGACAAGGGTTGCGCTCGTTGCGGGACTTAACCCAACATCTCACGACACGAGCTGACGACAACCATGCACCACCTGTCTCGGATATACCTATCCCCTCATCTCTGAGGTCTTTATCCGGATGTCAAGACCTGGTAAGGTTCTTCGCGTTGCTTCGAATTAAACC
>MG|4|V67|R|88|99.54|Firmicutes|Erysipelotrichia|Erysipelotrichales|Erysipelotrichaceae|Clostridium|spiroforme|
TCCCAGCTTGTCACTGGCAGTCTCGCTAGAGTCCCCAACTTAATGATGGTAACTAGCGACAAGGGTTGCGCTCGTTGCGGGACTTAACCCAACATCTCACGACACGAGCTGACGACAACCATGCACCACCTGTCTCGGATATATCTATCCCCTCATCTCTGAGGTCTTTATCCGGATGTCAAGACCTGGTAAGGTTCTTCGCGTTGCTTCGAATTAAACC
>MG|4|V67|R|11|99.09|Firmicutes|Erysipelotrichia|Erysipelotrichales|Erysipelotrichaceae|Clostridium|spiroforme|
TCCAGCTTGTCACTGGCAGTCTCGCTAGAGTCCCCAACTTAATGATGGTAACTAGCGACAAGGGTTGCGCTCGTTGCGGGACTTAACCCAACATCTCACGACACGAGCTGACGACAACCATGCACCACCTGTCTCGGATATATCTATCCCCTCATCTCTGAGGTCTTTATCCGGATGTCAAGACCTGGTAAGGTTCTTCGCGTTGCATCGAATTAAACA
>MG|4|V67|F|12|99.09|Firmicutes|Erysipelotrichia|Erysipelotrichales|Erysipelotrichaceae|Clostridium|spiroforme|
GGTTTAATTCGAAGCAACGCGAAGAACCTTACCAGGTCTTGACATCCGGATAAAGACCTCAGAGATGAGGGGATAGATATATCCGAGACAGGTGGTGCATGGTTGTCGTCGGCTCGTGTCGTGAGATGTTGGGTTAAGTCCCGCAACGAGCGCAACCCTTGTCGCTAGTTACCATCATTAAGTTGGGGACTCTAGCGAGACTGCCAGTGACAAGCTGGA
>MG|4|V67|F|57|99.1|Firmicutes|Erysipelotrichia|Erysipelotrichales|Erysipelotrichaceae|Clostridium|spiroforme|
GGTTTAATTCGAAGCAACGCGAAGAACCTTACCAGGTCTTGACATCCGGATAAAGACCTCAGAGATGAGGGGATAGATATATCCGAGACAGGTGGTGCATGGTTGTCGTCAGCTCGTGTCGTGAGATGTTGGGTTAAAGTCCCGCAACGAGCGCAACCCTTGTCGCTAGTTACCATCATTAAGTTGGGGACTCTAGCGAGACTGCCAGTGACAAGCTGGA
>MG|4|V67|F|8544|99.55|Firmicutes|Erysipelotrichia|Erysipelotrichales|Erysipelotrichaceae|Clostridium|spiroforme|
GGTTTAATTCGAAGCAACGCGAAGAACCTTACCAGGTCTTGACATCCGGATAAAGACCTCAGAGATGAGGGGATAGATATATCCGAGACAGGTGGTGCATGGTTGTCGTCAGCTCGTGTCGTGAGATGTTGGGTTAAGTCCCGCAACGAGCGCAACCCTTGTCGCTAGTTACCATCATTAAGTTGGGGACTCTAGCGAGACTGCCAGTGACAAGCTGGAG
>MG|4|V67|F|13|99.09|Firmicutes|Erysipelotrichia|Erysipelotrichales|Erysipelotrichaceae|Clostridium|spiroforme|
GGTTTAATTCGAAGCAACGCGAAGAACCTTACCAGGTCTTGACATCCGGATAAAGACCTCAGAGATGAGGGATAGATATATCCGAGACAGGTGGTGCATGGTTGTCGTCAGCTCGTGTCGTGAGATGTTGGGTTAAGTCCCGCAACGAGCGCAACCCTTGTCGCTAGTTACCATCATTAAGTTGGGGACTCTAGCGAGACTGCCAGTGACAAGCTGGA
>MG|4|V67|F|11|99.54|Firmicutes|Erysipelotrichia|Erysipelotrichales|Erysipelotrichaceae|Clostridium|spiroforme|
GGTTTAATTCGAAGCAACGCGAAGAACCTTACCAGGTCTTGACATCCGGATAAAGACCTCAGAGATGAGGGGATAGATATATCCGAGACAGGTGGTGCATGGTTGTCGTCAGCTCGTGTCGTGAGATGTTGGGTTAAGTCCCGCAACGAGCGCAACCCTTGTCGCTAGTTACCATCATTAAGTTGGGGACTCTAGCGAGACTGCCAGTGACAAGCTGAA
>MG|4|V67|F|20|99.09|Firmicutes|Erysipelotrichia|Erysipelotrichales|Erysipelotrichaceae|Clostridium|spiroforme|
GGTTTAATTCGAAGCAACGCGAAGAACCTTACCAGGTCTTGGCATCCGGATAAAGACCTCAGAGATGAGGGGATAGATATATCCGAGACAGGTGGTGCATGGTTGTCGTCAGCTCGTGTCGTGAGATGTTGGGTTAAGTCCCGCAACGAGCGCAACCCTTGTCGCTAGTTACCATCATTAAGTTGGGGACTCTAGCGAGACTGCCAGTGACAAGCTGGA
>MG|4|V67|F|14|99.09|Firmicutes|Erysipelotrichia|Erysipelotrichales|Erysipelotrichaceae|Clostridium|spiroforme|
GGTTTAATTCGAAGCAACGCGAAGAACCTTACCAGGTCTTGACATCCGGATAAAGACCTCAGAGATGAGGGGATAGATATATCCGAGACAGGTGGTGCATGGTTGTCGTCAGCTCGTGTCGTGAGATGTTGGGTTAAGTCCCGCAACGAGCGCAACCCTTGTCGCTAGTTACCATCATTAAGTTGGGGGACTCTAGCGAGACTGCCAGTGACAAGCTGGGAG
>MG|4|V67|R|120|99.09|Firmicutes|Erysipelotrichia|Erysipelotrichales|Erysipelotrichaceae|Clostridium|spiroforme|
TCCAGCTTGTCACTGGCAGTCTCGCTAGAGTCCCCAACTTAATGATGGTAACTAGCGACAAGGGTTGCGCTCGTTGCGGGACTAACCCAACATCTCACGACACGAGCTGACGACAACCATGCACCACCTGTCTCGGATATATCTATCCCCTCATCTCTGAGGTCTTTATCCGGATGTCAAGACCTGGTAAGGTTCTTCGCGTTGCTTCGAATTAAACC
>MG|4|V67|F|11|99.09|Firmicutes|Erysipelotrichia|Erysipelotrichales|Erysipelotrichaceae|Clostridium|spiroforme|
GGTTTAATTCGAAGCAACGCGAAGAACCTTACCAGGTCTTGACATCCGGATAAAGACCTCAGAGATGAGGGGATAGATATATCCGAGACAGGTGGTGCATGGTTGTCGTCAGCTCGTGTCGTGAGATGTTGGGTTAAGTCCCGCAACGAGCGCAACCCTTGTCGCTAGTTACCATCATTAAGTTGGGGACTCTAGCGAGACCGCCAGTGACAAGCTGGA
>MG|4|V67|F|20|99.1|Firmicutes|Erysipelotrichia|Erysipelotrichales|Erysipelotrichaceae|Clostridium|spiroforme|
GGTTTAATTCGAAGCAACGCGAAGAACCTTACCAGGTCTTGACATCCGGATAAAGACCTCAGAGATGAGGGGATAGATATATCCGAGACAGGTGGTGCATGGTTGTCGTCAGCTCGTGTCGTGAGATGTTGGGTTAAGTCCCGCAACGAGCGCAACCCTTGTCGCTAGTTACCATCATTAAGTTGGGGACCCTAGCGAGACTGCCAGTGACAAGCTGGAG
>MG|4|V67|R|103|99.54|Firmicutes|Erysipelotrichia|Erysipelotrichales|Erysipelotrichaceae|Clostridium|spiroforme|
TCCAGCTTGTCACTGGCAGTCTCGCTAGAGTCCCCAACTTAATGATGGTAACTAGCGACAAGGGTTGCGCTCGTTGCGGGACTTAACCCAACATCTCACGACACGAGCTGACGACAACCATGCACCACCTGTCTCGGATATATCTATCCCCTCATCTCTGAGGTCTTTATCCGGATGTCAAGACCTGGTAAGGTTCTTCGCGTTGCTTCGAATTAAGCC
>MG|4|V67|F|17|99.1|Firmicutes|Erysipelotrichia|Erysipelotrichales|Erysipelotrichaceae|Clostridium|spiroforme|
GGTTTAATTCGAAGCAACGCGAAGAACCTTACCAGGTCTTGACATCCGGATAAAGACCTCAGAGATGAGGGGATAGATATATCCGAGACAGGTGGTGCATGGTTGTCGTCAGCTCGTGTCGTGAGATGTTGGGGTTAAGTCCCGCAACGAGCGCAACCCTTGTCGCTAGTTACCATCATTAAGTTGGGGACTCTAGCGAGACTGCCAGTGACAAGCTGGA
>MG|4|V67|F|10|99.1|Firmicutes|Erysipelotrichia|Erysipelotrichales|Erysipelotrichaceae|Clostridium|spiroforme|
GGTTTAATTCGAAGCAACGCGAAGAACCTTACCAGGTCTTGACATCCGGATAAAGACCTCAGAGATGAGGGGATAGATATATCCGAGACAGGTGGTGCATGGTTGTCGTCAGCTCGTGTCGTGAGATGTTGGGTTAAGTCCCGCAACGAGCGCAACCCTTGTCGCTAGTTACCATCATTAAGTTGGGGACTCTAGCGGAGACTGCCAGTGACAAGCTGGAG
>MG|4|V67|R|12|99.09|Firmicutes|Erysipelotrichia|Erysipelotrichales|Erysipelotrichaceae|Clostridium|spiroforme|
TCCAGCTTGTCACCGGCAGTCTCGCTAGAGTCCCCAACTTAATGATGGTAACTAGCGACAAGGGTTGCGCTCGTTGCGGGACTTAACCCAACATCTCACGACACGAGCTGACGACAACCATGCACCACCTGTCTCGGATATATCTATCCCCTCATCTCTGAGGTCTTTATCCGGATGTCAAGACCTGGTAAGGTTCTTCGCGTTGCTTCGAATTAAACC
>MG|4|V67|F|74|99.09|Firmicutes|Erysipelotrichia|Erysipelotrichales|Erysipelotrichaceae|Clostridium|spiroforme|
GGTTTAATTCGAAGCAACGCGAAGAACCTTACCAGGTCTTGACATCCGGATAAAGACCTCAGAGATGAGGGGATAGATATATCCGAGACAGGTGGTGCATGGTTGTCGTCAGCTCGTGTCGTGAGATGTTGGGTTAAGTCCCGCAACGAGCGCAACCCTTGTCGCTAGTTACCATCATTAAGTTGGGGAGTCTAGCGAGACTGCCAGTGACAAGCTGGA
>MG|4|V67|F|10|99.09|Firmicutes|Erysipelotrichia|Erysipelotrichales|Erysipelotrichaceae|Clostridium|spiroforme|
GGTTTAATTCGAAGCAACGCGAAGAACCTTACCAGGTCTTGACATCCGGATAAAGACCTCAGAGATGAGGGGATAGATATATCCGAGACAGGTGGTGCATGGTTGTCGTCAGCTCGTGTCGTGAGATGTTGGGTTAAGTCCCGCAACGAGCGCAACCCTTGTCGCTAGTTGCCATCATTAAGTTGGGGACTCTAGCGAGACTGCCAGTGACAAGCTGGA
>MG|4|V67|F|22|99.09|Firmicutes|Erysipelotrichia|Erysipelotrichales|Erysipelotrichaceae|Clostridium|spiroforme|
GGTTTAATTCGAAGCAACGCGAAGAACCTTACCAGGTCTTGACATCCGGATAAAGACCTCAGAGATGAGGGGATAGATATATCCGAGACAGGTGGTGCATGGTTGTCGTCAGCTCGTGTCGTGAGATGTTGGGTTAAGTCCCGCAACGAGCGCAACCCTTGCCGCTAGTTACCATCATTAAGTTGGGGACTCTAGCGAGACTGCCAGTGACAAGCTGGA
>MG|4|V67|F|13|99.1|Firmicutes|Erysipelotrichia|Erysipelotrichales|Erysipelotrichaceae|Clostridium|spiroforme|
GGTTTAATTCGAAGCAACGCGAAGAACCTTACCAGGTCTTGACATCCGGATAAAGACCTCAGAGATGAGGGGATAGATATATCCGAGACAGGTGGTGCATGGTTGTCGTCAGCTCGTGTCGTGAGATGTTGGGTTAAGTCCCGCAACGAGCGCAACCCTTGTCGCTAGTTACCATCATTAAGCTGGGGACTCTAGCGAGACTGCCAGTGACAAGCTGGAG
>MG|4|V67|F|11|99.09|Firmicutes|Erysipelotrichia|Erysipelotrichales|Erysipelotrichaceae|Clostridium|spiroforme|
GGTTTAATTCGAAGCAACGCGAAGAACCTTACCAGGTCTTGACATCCGGATAAAGACCTCAGAGATGAGGGGATAGATATATCCGAGACAGGTGGTGCATGGTCGTCGTCAGCTCGTGTCGTGAGATGTTGGGTTAAGTCCCGCAACGAGCGCAACCCTTGTCGCTAGTTACCATCATTAAGTTGGGGACTCTAGCGAGACTGCCAGTGACAAGCTGGA
>MG|4|V67|F|11|99.09|Firmicutes|Erysipelotrichia|Erysipelotrichales|Erysipelotrichaceae|Clostridium|spiroforme|
GGTTTAATTCGAAGCAACGCGAAGAACCTTACCAGGTCTTGACATCCGGATAAAGACCTCAGAGATGAGGGGATAGATATATCCGAGACAGGTGGTGTATGGTTGTCGTCAGCTCGTGTCGTGAGATGTTGGGTTAAGTCCCGCAACGAGCGCAACCCTTGTCGCTAGTTACCATCATTAAGTTGGGGACTCTAGCGAGACTGCCAGTGACAAGCTGGA
>MG|4|V67|F|15|99.09|Firmicutes|Erysipelotrichia|Erysipelotrichales|Erysipelotrichaceae|Clostridium|spiroforme|
GGTTTAATTCGAAGCAACGCGAAGAACCTTACCAGGCCTTGACATCCGGATAAAGACCTCAGAGATGAGGGGATAGATATATCCGAGACAGGTGGTGCATGGTTGTCGTCAGCTCGTGTCGTGAGATGTTGGGTTAAGTCCCGCAACGAGCGCAACCCTTGTCGCTAGTTACCATCATTAAGTTGGGGACTCTAGCGAGACTGCCAGTGACAAGCTGGA
>MG|4|V67|F|12|99.09|Firmicutes|Erysipelotrichia|Erysipelotrichales|Erysipelotrichaceae|Clostridium|spiroforme|
GGTTTAATTCGAAGCAACGCGAAGAACCTTACCAGGTCTTGACATCCGGATAAAGACCTCAGAGATGAGGGGATAGATATATCCGAGACAGGTGGTGCATGGTTGTCGTCAGCTCGTGTCGTGAGGTGTTGGGTTAAGTCCCGCAACGAGCGCAACCCTTGTCGCTAGTTACCATCATTAAGTTGGGGACTCTAGCGAGACTGCCAGTGACAAGCTGGA
>MG|4|V67|F|11|99.09|Firmicutes|Erysipelotrichia|Erysipelotrichales|Erysipelotrichaceae|Erysipelatoclostridium|spiroforme|
GGTTTAATTCGAAGCAACGCGAAGAACCTTACCAGGTCTTGACATCCGGATAAAGACCTCAGAGATGAGGGGATAGATATATCCGAGACAGGTGGTGCATGGTTGTCGTCAGCTCGTGTCGTGAGATGTTGGGTTAAGTCCCGCAACGAGCGCAACCCTTGTCGCTAGTTACCATCATTAAGTTGGGGACTCTAGCGAGACTGCCAGGGACAACCTGGA
>MG|4|V67|F|191|99.09|Firmicutes|Erysipelotrichia|Erysipelotrichales|Erysipelotrichaceae|Erysipelatoclostridium|spiroforme|
GGTTTAATTCGAAGCAACGCGAAGAACCTTACCAGGTCTTGACATCCGGATAAAGACCTCAGAGATGAGGGGATAGATATATCCGAGACAGGTGGTGCATGGTTGTCGTCAGCTCGTGTCGTGAGATGTTGGGTTAAGTCCCGCAACGAGCGCAACCCTTGTCGCTAGTTACCATCATTAAGTTGGGGACTCTAGCGAGACTGCCGGTGACAAGCCGGA
>MG|4|V67|F|27|99.09|Firmicutes|Erysipelotrichia|Erysipelotrichales|Erysipelotrichaceae|Erysipelatoclostridium|spiroforme|
GGTTTAATTCGAAGCAACGCGAAGAACCTTACCAGGTCTTGACATCCGGATAAAGACCTCAGAGATGAGGGGATAGATATATCCGAGACAGGTGGTGCATGGTTGTCGTCAGCTCGTGTCGTGAGATGTTGGGTTAAGTCCCGCAACGAGCGCAACCCTTGTCGCTAGTTACCATCATTAAGTTGGGGACTCTAACGAGACTGCCAGTGACAAACTGGA
>MG|4|V67|F|13|99.1|Firmicutes|Erysipelotrichia|Erysipelotrichales|Erysipelotrichaceae|Erysipelatoclostridium|spiroforme|
GGTTTAATTCGAAGCAACGCGAAGAACCTTACCAGGTCTTGACATCCGGATAAAGAACCTCAGAGATGAGGGGAGTAGATATATCCGAGACAGGTGGTGCATGGTTGTCGTCAGCTCGTGTCGTGAGATGTTGGGTTAAGTCCCGCAACGAGCGCAACCCTTGTCGCTAGTTACCATCATTAAGTTGGGGACTCTAGCGAGACTGCCAGTGACAAGCTGGA
>MG|4|V67|R|10|99.09|Firmicutes|Erysipelotrichia|Erysipelotrichales|Erysipelotrichaceae|Erysipelatoclostridium|spiroforme|
TCCAGTTTGTCACTGGCAGTCTCGTTAGAGTCCCCAACTTAATGATGGTAACTAGCGACAAGGGTTGCGCTCGTTGCGGGACTTAACCCAACATCTCACGACACGAGCTGACGACAACCATGCACCACCTGTCTCGGATATATCTATCCCCTCATCTCTGAGGTCTTTATCCGGATGTCAAGACCTGGTAAGGTTCTTCGCGTTGCTTCGAATTAAACC
>MG|4|V67|F|29|99.09|Firmicutes|Erysipelotrichia|Erysipelotrichales|Erysipelotrichaceae|Erysipelatoclostridium|spiroforme|
GGTTTAATTCGAAGCAACGCGAAGAACCTTACCAGGTCTTGACATCCGGATAAAGACCTCAGAGATGAGGGGGATAGATATATCCGAGACAGGTGGTGCATGGTTGTCGTCAGCTCGTGTCGTGAGATGTTGGGTTAGTCCCGCAACGAGCGCAACCCTTGTCGCTAGTTACCATCATTAAGTTGGGGACTCTAGCGAGACTGCCAGTGACAAGCTGGA
>MG|4|V67|F|10|99.09|Firmicutes|Erysipelotrichia|Erysipelotrichales|Erysipelotrichaceae|Erysipelatoclostridium|spiroforme|
GGTTTAATTCGAAGCAACGCGAAGAACCTTACCAGGTCTTGACATCCGGATAAAGACTCAGAGATGAGGGGATAGATATATCCGAGACAGGTGGTGCATGGTTGTCGTCAGCTCGTGTCGTGAGATGTTGGGTTAGTCCCGCAACGAGCGCAACCCTTGTCGCTAGTTACCATCATTAAGTTGGGGACTCTAGCGAGACTGCCAGTGACAAGCTGGA
>MG|4|V67|F|10|99.09|Firmicutes|Erysipelotrichia|Erysipelotrichales|Erysipelotrichaceae|Erysipelatoclostridium|spiroforme|
GGTTTAATTCGAAGCAACGCGAAGAACCTTACCAGGTCTTGACATCCGGATAAAGACCTCAGAGATGAGGGGATAGATATATCCGAGACAGGTGGTGCATGGTTGTCGTCAGCTCGTGTCGTGAGATGTTGGGTTAAGTCCCGCAACGAGCGCAACCCTTGTCGCTAGTTACCATCATTAAGTTGGGACGTCTAGCGAGACTGCCAGTGACAAGCTGGA
>MG|4|V67|F|12|99.06|Firmicutes|Erysipelotrichia|Erysipelotrichales|Erysipelotrichaceae|Erysipelatoclostridium|spiroforme|
GGTTTAATTCGAAGCAACGCGAAGAACCTTACCAGGTCTTGACATCCGGATAAAGACCTCAGAGATGAGGGGATAGATATATCCGAGACAGGTGGTGCATGGTTGTCGTCAGCTCGTGTCGTGAGATGTTGGGTTAAGTCCCGCAACGAGCGCAACCCTTGTCGCTAGTTACCATCATTAAGTTGGGGACTCTAGTGAGACTGCCGGTGACAAACCGGA
>MG|4|V67|R|14|99.09|Firmicutes|Erysipelotrichia|Erysipelotrichales|Erysipelotrichaceae|Erysipelatoclostridium|spiroforme|
TCCAGCTTGTCACTGGCAGTCTCGCTAGAGTCCCCAACTTAATGATGGTAACTAGCGACAAGGGTTGCGCTCGTTGCGGGACTAACCCAACATCTCACGACACGAGCTGACGACAACCATGCACCACCTGTCTCGGATATATCTATCCCCCTCATCTCTGAGGTCTTTATCCGGATGTCAAGACCTGGTAAGGTTCTTCGCGTTGCTTCGAATTAAACC
>MG|4|V67|F|11|99.09|Firmicutes|Erysipelotrichia|Erysipelotrichales|Erysipelotrichaceae|Erysipelatoclostridium|spiroforme|
GGTTTAATTCGAAGCAACGCGAAGAACCTTACCAGGTCTTGACATCCGGATAAAGACCTCAGAGATGGGGGGGATAGATATATCCGAGACAGGTGGTGCATGGTTGTCGTCAGCTCGTGTCGTGAGATGTTGGGTTAAGTCCCGCAACGAGCGCAACCCTTGTCGCTAGTTACCATCATTAAGTTGGGGACTCTAGCGAGACTGCCAGTGACAAGCTGGA
>MG|4|V67|R|93|99.09|Firmicutes|Erysipelotrichia|Erysipelotrichales|Erysipelotrichaceae|Erysipelatoclostridium|spiroforme|
TCCGGCTTGTCACCGGCAGTCTCGCTAGAGTCCCCAACTTAATGATGGTAACTAGCGACAAGGGTTGCGCTCGTTGCGGGACTTAACCCAACATCTCACGACACGAGCTGACGACAACCATGCACCACCTGTCTCGGATATATCTATCCCCTCATCTCTGAGGTCTTTATCCGGATGTCAAGACCTGGTAAGGTTCTTCGCGTTGCTTCGAATTAAACC
>MG|4|V67|R|16|98.63|Firmicutes|Erysipelotrichia|Erysipelotrichales|Erysipelotrichaceae|Erysipelatoclostridium|spiroforme|
TCCGGCTTGTCACCGGCAGTCTCGCTAGAGTCCCCAACTTAATGATGGCAACTAGCGACAAGGGTTGCGCTCGTTGCGGGACTTAACCCAACATCTCACGACACGAGCTGACGACAACCATGCACCACCTGTCTCGGATATATCTATCCCCTCATCTCTGAGGTCTTTATCCGGATGTCAAGACCTGGTAAGGTTCTTCGCGTTGCTTCGAATTAAACC
>MG|4|V67|R|12|98.63|Firmicutes|Erysipelotrichia|Erysipelotrichales|Erysipelotrichaceae|Erysipelatoclostridium|spiroforme|
TCCAGCTTGTCACTGGCAGTCTCGCTAGAGTCCCCAACTTAATGATGGTAACTAGCGACAAGGGTTGCGCTCGTTGCGGGACTTAACCCAACATCTCACGACACGAGCTGACGACAACCATGCACCACCTGTCTCGGATATATCTATCCCCTCATCTCTGAGGTCTTTATCCGGATGTCAAGGGCAGGTAAGGTTCTTCGCGTTGCTTCGAATTAAACC
>MG|4|V67|F|36|98.59|Firmicutes|Erysipelotrichia|Erysipelotrichales|Erysipelotrichaceae|Erysipelatoclostridium|spiroforme|
GGTTTAATTCGAAGCAACGCGAAGAACCTTACCAGGTCTTGACATCCGGATAAAGACCTCAGAGATGAGGGGATAGATATATCCGAGACAGGTGGTGCATGGTTGTCGTCAGCTCGTGTCGTGAGATGTTGGGTTAAGTCCCGCAACGAGCGCAACCCTTGTCGCTAGTTACCATCATTAAGTTGGGCACTCTAGTGAGACTGCCGGTGACAAACCGGA
>MG|4|V67|F|10|98.05|Firmicutes|Erysipelotrichia|Erysipelotrichales|Erysipelotrichaceae|Erysipelatoclostridium|spiroforme|
GGTTTAATTCGAAGCAACGCGAAGAACCTTACCAGGTCTTGACATCCGGATAAAGACCTCAGAGATGAGGGGATAGATATATCCGAGACAGGTGGTGCATGGTTGTCGTCAGCTCGTGTCGTGAGATGTTGGGTTAAGTCCCGCAACGAGCGCAACCCTTGTCGCTAGTTGCCAGCATTAGGTTGGGGACTCTGGCGAGACTGCCTCTGCAAGGAGGA
>MG|4|V67|F|37|98.63|Firmicutes|Erysipelotrichia|Erysipelotrichales|Erysipelotrichaceae|Erysipelatoclostridium|spiroforme|
GGTTTAATTCGAAGCAACGCGAAGAACCTTACCAGGTCTTGACATCCGGATAAAGACCTCAGAGATGAGGGGATAGATATATCCGAGACAGGTGGTGCATGGTTGTCGTCAGCTCGTGTCGTGAGATGTTGGGTTAAGTCCCGCAACGAGCGCAACCCTTGTCGCTAGTTGCCATCATTAAGTTGGGGACTCTAGCGAGACTGCCGGTGACAAGCCGGA
>MG|4|V67|R|10|98.59|Firmicutes|Erysipelotrichia|Erysipelotrichales|Erysipelotrichaceae|Erysipelatoclostridium|spiroforme|
TCCGGTTTGTCACCGGCAGTCTCGCCAGAGTGCCCAACTTAATGATGGTAACTAGCGACAAGGGTTGCGCTCGTTGCGGGACTTAACCCAACATCTCACGACACGAGCTGACGACAACCATGCACCACCTGTCTCGGATATATCTATCCCCTCATCTCTGAGGTCTTTATCCGGATGTCAAGACCTGGTAAGGTTCTTCGCGTTGCTTCGAATTAAACC
>MG|4|V67|R|18|97.18|Firmicutes|Erysipelotrichia|Erysipelotrichales|Erysipelotrichaceae|Erysipelatoclostridium|spiroforme|
TCCGGTTTGTCACCGGCAGTCTCACTAGAGTGCCCAACTGAATGCTGGCAACTAGCGACAAGGGTTGCGCTCGTTGCGGGACTTAACCCAACATCTCACGACACGAGCTGACGACAACCATGCACCACCTGTCTCGGATATATCTATCCCCTCATCTCTGAGGTCTTTATCCGGATGTCAAGACCTGGTAAGGTTCTTCGCGTTGCTTCGAATTAAACC
>MG|4|V67|F|18|97.07|Firmicutes|Erysipelotrichia|Erysipelotrichales|Erysipelotrichaceae|Erysipelatoclostridium|spiroforme|
GGTTTAATTCGAAGCAACGCGAAGAACCTTACCAGGTCTTGACATCCGGATAAAGACCTCAGAGATGAGGGGATAGATATATCCGAGACAGGTGGTGCATGGTTGTCGTCAGCTCGTGTCGTGAGATGTTGGGTTAAGTCCCGCAACGAGCGCAACCCTTATTGTTAGTTGCCATCATTCAGTTGGGCACTCTAGCGAGACTGCCGGTAATAAACCGGA
>MG|4|V67|F|26|97.73|Firmicutes|Erysipelotrichia|Erysipelotrichales|Erysipelotrichaceae|Erysipelatoclostridium|spiroforme|
GGTTTAATTCGAAGCAACGCGAAGAACCTTACCAGGTCTTGACATCCGGATAAAGACCTCAGAGATGAGGGGATAGATATATCCGAGACAGGTGGTGCATGGTTGTCGTCAGCTCGTGTCGTGAGATGTTGGGTTAAGTCCCGCAACGAGCGCAACCCTTGTCGCTAGTTGCCAGCATTCAGTTGGGGACTCTAACGAGACTGCCAGTGACAAACTGGAG
>MG|4|V67|F|12|97.18|Firmicutes|Erysipelotrichia|Erysipelotrichales|Erysipelotrichaceae|Erysipelatoclostridium|spiroforme|
GGTTTAATTCGAAGCAACGCGAAGAACCTTACCAGGTCTTGACATCCGGATAAAGACCTCAGAGATGAGGGGATAGATATATCCGAGACAGGTGGTGCATGGTTGTCGTCAGCTCGTGTCGTGAGATGTTGGGTTAAGTCCCGCAACGAGCGCAACCCTTGTCTTTAGTTGCCATCATTAAGTTGGGCACTCTAGAGAGACTGCCGGTGACAAACCGGA
>MG|4|V67|F|340|97.72|Firmicutes|Erysipelotrichia|Erysipelotrichales|Erysipelotrichaceae|Erysipelatoclostridium|spiroforme|
GGTTTAATTCGAAGCAACGCGAAGAACCTTACCAGGTCTTGACATCCGGATAAAGACCTCAGAGATGAGGGGATAGATATATCCGAGACAGGTGGTGCATGGTTGTCGTCAGCTCGTGTCGTGAGATGTTGGGTTAAGTCCCGCAACGAGCGCAACCCCTGTTGCTAGTTGCCATCATTAAGTTGGGGACTCTAGCGAGACTGCCGGTGACAAGCCGGA
>MG|4|V67|F|13|97.07|Firmicutes|Erysipelotrichia|Erysipelotrichales|Erysipelotrichaceae|Erysipelatoclostridium|spiroforme|
GGTTTAATTCGAAGCAACGCGAAGAACCTTACCAGGTCTTGACATCCGGATAAAGACCTCAGAGATGAGGGGATAGATATATCCGAGACAGGTGGTGCATGGTTGTCGTCAGCTCGTGTCGTGAGATGTTGGGTTAAGTCCCGCAACGAGCGCAACCCTTATTGTTAGTTGCCATCATTTAGTTGGGCACTCTAGCGAGACTGCCGCAGACAATGCGGA
>MG|4|V67|F|10|97.69|Firmicutes|Erysipelotrichia|Erysipelotrichales|Erysipelotrichaceae|Erysipelatoclostridium|spiroforme|
GGCTTAATTCGAAGCAACGCGAAGAACCTTACCAGGTCTTGACATCCGGATAAAGACCTCAGAGATGAGGGGATAGATATATCCGAGACAGGTGGTGCATGGTTGTCGTCAGCTCGTGTCGTGAGATGTTGGGTTAAGTCCCGCAACGAGCGCAACCCCTGTTGCTAGTTGCCATCATTAAGTTGGGGACTCTAGCGAGACTGCCGGTGACAAGCCGGA
>MG|4|V67|F|16|98.12|Firmicutes|Erysipelotrichia|Erysipelotrichales|Erysipelotrichaceae|Erysipelatoclostridium|spiroforme|
GGTTTAATTCGAAGCAACGCGAAGAACCTTACCAGGTCTTGACATCCGGATAAAGACCTCAGAGATGAGGGGATAGATATATCCGAGACAGGTGGTGCATGGTTGTCGTCAGCTCGTGTCGTGAGATGTTGGGTTAAGTCCCGCAACGAGCGCAACCCTTGTCGCTAGTTACCATCATTAAGTTGGGCACTCTAATGAGACTGCCGGTGACAAACCGGA
>MG|4|V67|F|32|98.64|Firmicutes|Erysipelotrichia|Erysipelotrichales|Erysipelotrichaceae|Erysipelatoclostridium|spiroforme|
GGTTTAATTCGAAGCAACGCGAAGAACCTTACCAGGTCTTGACATCCGGATAAAGACCTCAGAGATGAGGGGATAGATATATCCGAGACAGGTGGTGCATGGTTGTCGTCAGCTCGTGTCGTGAGATGTTGGGTTAAGTCCCGCAACGAGCGCAACCCTTGTCGCTAGTTACCATCATTAAGTTGGGGACTCTAGCGAGACTGCCGGTGACAAACCGGAG
>MG|4|V67|F|24|97.27|Firmicutes|Erysipelotrichia|Erysipelotrichales|Erysipelotrichaceae|Erysipelatoclostridium|spiroforme|
GGTTTAATTCGAAGCAACGCGAAGAACCTTACCAGGTCTTGACATCCGGATAAAGACCTCAGAGATGAGGGGATAGATATATCCGAGACAGGTGGTGCATGGTTGTCGTCAGCTCGTGTCGTGAGATGTTGGGTTAAGTCCCGCAACGAGCGCAACCCTTGTCGTTAGTTGCCAGCATTCAGTTGGGGACTCTAACGAGACTGCCAGTGACAAACTGGAG
>MG|4|V67|R|11|98.63|Firmicutes|Erysipelotrichia|Erysipelotrichales|Erysipelotrichaceae|Erysipelatoclostridium|spiroforme|
TCCAGCTTGTCACTGGCAGTCTCGCTAGAGTCCCCAACTTAATGATGGCAACTAGCAACAGGGGTTGCGCTCGTTGCGGGACTTAACCCAACATCTCACGACACGAGCTGACGACAACCATGCACCACCTGTCTCGGATATATCTATCCCCTCATCTCTGAGGTCTTTATCCGGATGTCAAGACCTGGTAAGGTTCTTCGCGTTGCTTCGAATTAAACC
>MG|4|V67|R|21|98.59|Firmicutes|Erysipelotrichia|Erysipelotrichales|Erysipelotrichaceae|Erysipelatoclostridium|spiroforme|
TCCGGTTTGTCACCGGCAGTCTCACTAGAGTGCCCAACTTAATGATGGTAACTAGCGACAAGGGTTGCGCTCGTTGCGGGACTTAACCCAACATCTCACGACACGAGCTGACGACAACCATGCACCACCTGTCTCGGATATATCTATCCCCTCATCTCTGAGGTCTTTATCCGGATGTCAAGACCTGGTAAGGTTCTTCGCGTTGCTTCGAATTAAACC
>MG|4|V67|F|29|97.18|Firmicutes|Erysipelotrichia|Erysipelotrichales|Erysipelotrichaceae|Erysipelatoclostridium|spiroforme|
GGTTTAATTCGAAGCAACGCGAAGAACCTTACCAGGTCTTGACATCCGGATAAAGACCTCAGAGATGAGGGGATAGATATATCCGAGACAGGTGGTGCATGGTTGTCGTCAGCTCGTGTCGTGAGATGTTGGGTTAAGTCCCGCAACGAGCGCAACCCTTGTCGCTAGTTGCCAGCATTCAGTTGGGCACTCTAGTGAGACTGCCGGTGACAAACCGGA
>MG|4|V67|R|21|97.07|Firmicutes|Erysipelotrichia|Erysipelotrichales|Erysipelotrichaceae|Erysipelatoclostridium|spiroforme|
TCCGCATTGTCTGCGGCAGTCTCGCTAGAGTGCCCAACTGAATGATGGCAACTAACAATAAGGGTTGCGCTCGTTGCGGGACTTAACCCAACATCTCACGACACGAGCTGACGACAACCATGCACCACCTGTCTCGGATATATCTATCCCCTCATCTCTGAGGTCTTTATCCGGATGTCAAGACCTGGTAAGGTTCTTCGCGTTGCTTCGAATTAAACC
>MG|4|V67|F|55|97.07|Firmicutes|Erysipelotrichia|Erysipelotrichales|Erysipelotrichaceae|Erysipelatoclostridium|spiroforme|
GGTTTAATTCGAAGCAACGCGAAGAACCTTACCAGGTCTTGACATCCGGATAAAGACCTCAGAGATGAGGGGATAGATATATCCGAGACAGGTGGTGCATGGTTGTCGTCAGCTCGTGTCGTGAGATGTTGGGTTAAGTCCCGCAACGAGCGCAACCCTTATTGTTAGTTGCCATCATTCAGTTGGGCACTCTAGCGAGACTGCCGCAGACAATGCGGA
>MG|4|V67|R|10|98.12|Firmicutes|Erysipelotrichia|Erysipelotrichales|Erysipelotrichaceae|Erysipelatoclostridium|spiroforme|
TCCGGTTTGTCACCGGCAGTCTCATTAGAGTGCCCAACTTAATGATGGTAACTAGCGACAAGGGTTGCGCTCGTTGCGGGACTTAACCCAACATCTCACGACACGAGCTGACGACAACCATGCACCACCTGTCTCGGATATATCTATCCCCTCATCTCTGAGGTCTTTATCCGGATGTCAAGACCTGGTAAGGTTCTTCGCGTTGCTTCGAATTAAACC
>MG|4|V67|R|144|97.72|Firmicutes|Erysipelotrichia|Erysipelotrichales|Erysipelotrichaceae|Erysipelatoclostridium|spiroforme|
TCCGGCTTGTCACCGGCAGTCTCGCTAGAGTCCCCAACTTAATGATGGCAACTAGCAACAGGGGTTGCGCTCGTTGCGGGACTTAACCCAACATCTCACGACACGAGCTGACGACAACCATGCACCACCTGTCTCGGATATATCTATCCCCTCATCTCTGAGGTCTTTATCCGGATGTCAAGACCTGGTAAGGTTCTTCGCGTTGCTTCGAATTAAACC
>MG|4|V67|F|509|97.27|Firmicutes|Erysipelotrichia|Erysipelotrichales|Erysipelotrichaceae|Erysipelatoclostridium|spiroforme|
GGTTTAATTCGAAGCAACGCGAAGAACCTTACCAGGTCTTGACATCCGGATAAAGGCTCCAGAGATGGAGAGATAGATATATCCGAGACAGGTGGTGCATGGTTGTCGTCAGCTCGTGTCGTGAGATGTTGGGTTAAGTCCCGCAACGAGCGCAACCCTTGTCGCTAGTTACCATCATTAAGTTGGGGACTCTAGCGAGACTGCCAGTGACAAGCTGGA
>MG|4|V67|F|14|98.63|Firmicutes|Erysipelotrichia|Erysipelotrichales|Erysipelotrichaceae|Erysipelatoclostridium|spiroforme|
GGTTTAATTCGAAGCAACGCGAAGAACCTTACCAGGTCTTGACATCCGGATAAAGACCTCAGAGATGAGGGGATAGATATATCCGAGACAGGTGGTGCATGGTTGTCGTCAGCTCGTGTCGTGAGATGTTGGGTTAAGTCCCGCAACGAGCGCAACCCCTGTTGCTAGTTGCCATCATTAAGTTGGGGACTCTAGCGAGACTGCCAGTGACAAGCTGGA
>MG|4|V67|F|14|98.63|Firmicutes|Erysipelotrichia|Erysipelotrichales|Erysipelotrichaceae|Erysipelatoclostridium|spiroforme|
GGTTTAATTCGAAGCAACGCGAAGAACCTTACCAGGTCTTGACATCCGGATAAAGACCTCAGAGATGAGGGGATAGATATATCCGAGACAGGTGGTGCATGGTTGTCGTCAGCTCGTGTCGTGAGATGTTGGGTTAAGTCCCGCAACGAGCGCAACCCTTGTCGCTAGTTACCATCATTAAGTTGGGGACTCTAGCGAGACTGCCAGGGATAACCTGGA
>MG|4|V67|F|15|98.64|Firmicutes|Erysipelotrichia|Erysipelotrichales|Erysipelotrichaceae|Erysipelatoclostridium|spiroforme|
GGTTTAATTCGAAGCAACGCGAAGAACCTTACCAGGTCTTGACATCCGGATAAAGGCTCCAGAGATGAGGGGATAGATATATCCGAGACAGGTGGTGCATGGTTGTCGTCAGCTCGTGTCGTGAGATGTTGGGTTAAGTCCCGCAACGAGCGCAACCCTTGTCGCTAGTTACCATCATTAAGTTGGGGACTCTAGCGAGACTGCCAGTGACAAGCTGGA
>MG|4|V67|F|11|98.59|Firmicutes|Erysipelotrichia|Erysipelotrichales|Erysipelotrichaceae|Erysipelatoclostridium|spiroforme|
GGTTTAATTCGAAGCAACGCGAAGAACCTTACCAGGTCTTGACATCCGGATAAAGACCTCAGAGATGAGGGGATAGATATATCCGAGACAGGTGGTGCATGGTTGTCGTCAGCTCGTGTCGTGAGATGTTGGGTTAAGTCCCGCAACGAGCGCAACCCTTGTCGCTAGTTACCATCATTAAGTTGGGCACTCTGGCGAGACTGCCGGTGACAAACCGGA
>MG|4|V67|R|19|97.72|Firmicutes|Erysipelotrichia|Erysipelotrichales|Erysipelotrichaceae|Erysipelatoclostridium|spiroforme|
TCCAGTTTGTCACTGGCAGTCTCGTTAGAGTCCCCAACTGAATGCTGGCAACTAGCGACAAGGGTTGCGCTCGTTGCGGGACTTAACCCAACATCTCACGACACGAGCTGACGACAACCATGCACCACCTGTCTCGGATATATCTATCCCCTCATCTCTGAGGTCTTTATCCGGATGTCAAGACCTGGTAAGGTTCTTCGCGTTGCTTCGAATTAAACC
>MG|4|V67|F|25|98.63|Firmicutes|Erysipelotrichia|Erysipelotrichales|Erysipelotrichaceae|Erysipelatoclostridium|spiroforme|
GGTTTAATTCGAAGCAACGCGAAGAACCTTACCTGCCCTTGACATCCGGATAAAGACCTCAGAGATGAGGGGATAGATATATCCGAGACAGGTGGTGCATGGTTGTCGTCAGCTCGTGTCGTGAGATGTTGGGTTAAGTCCCGCAACGAGCGCAACCCTTGTCGCTAGTTACCATCATTAAGTTGGGGACTCTAGCGAGACTGCCAGTGACAAGCTGGA
>MG|4|V67|F|17|100.0|Firmicutes|Erysipelotrichia|Erysipelotrichales|Erysipelotrichaceae|Faecalitalea|cylindroides|
GGTTTAATTCGAAGCAACGCGAAGAACCTTACCAGGCCTTGACATCCCGGGCAAGGGCGTAGAGATACGCCGGAGGCTATCCCGGTGACAGGTGGTGCATGGTTGTCGTCAGCTCGTGTCGTGAGATGTTGGGTTAAGTCCCGCAACGAGCGCAACCCTTGTGATATGTTACTACCAGTAAGATGAGGACTCATATCAGACTGCCGGTGACAAACCGGA
>MG|4|V67|R|13|100.0|Firmicutes|Erysipelotrichia|Erysipelotrichales|Erysipelotrichaceae|Faecalitalea|cylindroides|
TCCGGTTTGTCACCGGCAGTCTGATATGAGTCCTCATCTTACTGGTAGTAACATATCACAAGGGTTGCGCTCGTTGCGGGACTTAACCCAACATCTCACGACACGAGCTGACGACAACCATGCACCACCTGTCACCGGGATAGCCTCCGGCGTATCTCTACGCCCTTGCCCGGGATGTCAAGGCCTGGTAAGGTTCTTCGCGTTGCTTCGAATTAAACC
>MG|4|V67|F|21|99.1|Firmicutes|Erysipelotrichia|Erysipelotrichales|Erysipelotrichaceae|Turicibacter|sanguinis|
GGCTTAATTCGAAGCAACGCGAAGAACCTTACCAGGTCTTGACATACCGTTGACCGTCCTAGAGATAGGATTTTCCCTTCGGGGACAATGGATACAGGTGGTGCATGGTTGTCGTCAGCTCGTGTCGTGAGATGTTGGGTTAAGTCCCGCAACGAGCGCAACCCCTGTCGTTAGTTGCCAGCATTCAGTTGGGGACTCTAACGAGACTGCCAGTGACAAACTGGA
>MG|4|V67|F|1808|99.11|Firmicutes|Erysipelotrichia|Erysipelotrichales|Erysipelotrichaceae|Turicibacter|sanguinis|
GGTTTAATTCGAAGCAACGCGAAGAACCTTACCAGGTCTTGACATACCATTGACCGTTCTAGAGATAGGATTTTCCCTTCGGGGACAATGGATACAGGTGGTGCATGGTTGTCGTCAGCTCGTGTCGTGAGATGTTGGGTTAAGTCCCGCAACGAGCGCAACCCCTGTCGTTAGTTGCCAGCATTCAGTTGGGGACTCTAACGAGACTGCCAGTGACAAACTGGAAG
>MG|4|V67|F|706|99.12|Firmicutes|Erysipelotrichia|Erysipelotrichales|Erysipelotrichaceae|Turicibacter|sanguinis|
GGTTTAATTCGAAGCAACGCGAAGAACCTTACCAGGTCTTGACATACCGTTGACCGTCCTAGAGATAGGATTTTCCCTTCGGGGACAATGGATACAGGTGGTGCATGGTTGTCGTCAGCTCGTGTCGTGAGATGTTGGGTTAAGTCCCGCAACGAGCGCAACCCCTGTCGTTAGTTGCCAGCATTCAGTTGGGGACTCTAACGAGACTGCCAGTGACAAACTGGAG
>MG|4|V67|F|23|99.12|Firmicutes|Erysipelotrichia|Erysipelotrichales|Erysipelotrichaceae|Turicibacter|sanguinis|
GGTTTAATTCGAAGCAACGCGAAGAACCTTACCAGGTCTTGACATACCATTGACCGTTCTAGAGATAGGATTTTCCCTTCGGGGACAATGGATACAGGTGGTGCATGGTTGTCGTCAGCTCGTGTCGTGAGATGTTGGGTTAAGTCCCGCAACGAGCGCAACCCCTGTCGTTAGTTGCCAGCATTCAGTTGGGGACTCTAACGAGACTGCCAGTGACAAACTGGAG
>MG|4|V67|F|52|99.1|Firmicutes|Erysipelotrichia|Erysipelotrichales|Erysipelotrichaceae|Turicibacter|sanguinis|
GGCTTAATTCGAAGCAACGCGAAGAACCTTACCAGGTCTTGACATACCATTGACCGTTCTAGAGATAGGATTTTCCCTTCGGGGACAATGGATACAGGTGGTGCATGGTTGTCGTCAGCTCGTGTCGTGAGATGTTGGGTTAAGTCCCGCAACGAGCGCAACCCCTGTCGTTAGTTGCCAGCATTCAGTTGGGGACTCTAACGAGACTGCCAGTGACAAACTGGAG
>MG|4|V67|F|45|98.67|Firmicutes|Erysipelotrichia|Erysipelotrichales|Erysipelotrichaceae|Turicibacter|sanguinis|
GGTTTAATTCGAAGCAACGCGAAGAACCTTACCAGGTCTTGACATACCATTGACCGTTCTAGAGATAGGATTTTCCTTCGGGGACAATGGATACAGGTGGTGCATGGTTGTCGTCAGCTCGTGTCGTGAGATGTTGGGTTAAGTCCCGCAACGAGCGCAACCCCTGTCGTTAGTTGCCAGCATTCAGTTGGGGACTCTAACGAGACTGCCAGTGACAAACTGGAG
>MG|4|V67|F|45|98.67|Firmicutes|Erysipelotrichia|Erysipelotrichales|Erysipelotrichaceae|Turicibacter|sanguinis|
GGTTTAATTCGAAGCAACGCGAAGAACCTTACCAGGTCTTGACATACCATTGACCGTTCTAGAGATAGGATTTTCCCTTCGGGGACAATGGATACAGGTGGTGCATGGTTGTCGTCAGCTCGTGTCGTGAGATGTTGGGTTAAGTCCCGCAACGAGCGCAACCCCTGTCGTTAGTTGCCAGCATTCAGTTGGGGACTCTAACGAGACTGCCAGTGACAAGCTGGAG
>MG|4|V67|F|14|98.67|Firmicutes|Erysipelotrichia|Erysipelotrichales|Erysipelotrichaceae|Turicibacter|sanguinis|
GGTTTAATTCGAAGCTACGCGAAGAACCTTACCAGGTCTTGACATACCGTTGACCGTCCTAGAGATAGGATTTTCCCTTCGGGGACAATGGATACAGGTGGTGCATGGTTGTCGTCAGCTCGTGTCGTGAGATGTTGGGTTAAGTCCCGCAACGAGCGCAACCCCTGTCGTTAGTTGCCAGCATTCAGTTGGGGACTCTAACGAGACTGCCAGTGACAAACTGGAG
>MG|4|V67|F|30|98.22|Firmicutes|Erysipelotrichia|Erysipelotrichales|Erysipelotrichaceae|Turicibacter|sanguinis|
GGTTTAATTCGAAGCAACGCGAAGAACCTTACCAGGTCTTGACATACCATTGACCGTTCTAGAGATAGGATTTTCCCTTCGGGGACAATGGATACAGGTGGTGCATGGTTGTCGTCAGCTCGTGTCGTGAGATGTTGGGTTAAGTCCCGCAACGAGCGCAACCCCTGTCGTTAGTTGCCAGCATTCAGTTGGGGACTCTAGCGAGACTGCCAGTGACAAGCTGGA
>MG|4|V67|F|10|98.17|Firmicutes|Erysipelotrichia|Erysipelotrichales|Erysipelotrichaceae|Turicibacter|sanguinis|
GGTTTAATTCGAAGCAACGCGAAGAACCTTACCAGGTCTTGACATACCATTGACCGTTCTAGAGATAGGATTTTCCCTTCGGGGACAATGGATACAGGTGGTGCATGGTTGTCGTCAGCTCGTGTCGTGAGATGTTGGGTTAAGTCCCGCAACGAGCGCAACCCCTGTCGTTAGTTGCCAGCATTCAGTTGGGGACTCTAGCGAGACTGCCGGTGACAAGCCGGA
>MG|4|V67|F|15|98.67|Firmicutes|Erysipelotrichia|Erysipelotrichales|Erysipelotrichaceae|Turicibacter|sanguinis|
GGTTTAATTCGAAGCAACGCGAAGAACCTTACCAGGTCTTGACATACCATTGACCGTTCTAGAGATAGGATTTTTCCCTTCGGGGACAATGGATACAGGTGGTGCATGGTTGTCGTCAGCTCGTGTCGTGAGATGTTGGGTTAAGTCCCGCAACGAGCGCAACCCCTGTCGTTAGTTGCCAGCATTCAGTTGGGGACTCTAACGAGACTGCCAGTGACAAACTGGA
>MG|4|V67|F|26|98.67|Firmicutes|Erysipelotrichia|Erysipelotrichales|Erysipelotrichaceae|Turicibacter|sanguinis|
GGTTTAATTCGAAGCAACGCGAAGAACCTTACCAGGTCTTGACATACCATTTGACCGTTCTAGAGATAGGATTTTCCCTTCGGGGACAATGGATACAGGTGGTGCATGGTTGTCGTCAGCTCGTGTCGTGAGATGTTGGGTTAAGTCCCGCAACGAGCGCAACCCCTGTCGTTAGTTGCCAGCATTCAGTTGGGGACTCTAACGAGACTGCCAGTGACAAACTGGA
>MG|4|V67|F|10|98.67|Firmicutes|Erysipelotrichia|Erysipelotrichales|Erysipelotrichaceae|Turicibacter|sanguinis|
GGTTTAATTCGAAGCAACGCGAAGAACCTTACCAGGTCTTGACATACCATTGACCGTTCTAGAGATAGGATTTTCCCTTCGGGGACAATGGATACAGGTGGTGCATGGTTGTCGTCAGCTCGTGTCGTGAGATGTTGGGTTAAGTCCCGCAACGAGCGCAACCCCTGTCGTTAGTTGCCAGCATTCAGTTGGGGGACTCTAACGAGACTGCCAGTGACAAACTGGAA
>MG|4|V67|F|21|98.22|Firmicutes|Erysipelotrichia|Erysipelotrichales|Erysipelotrichaceae|Turicibacter|sanguinis|
GGTTTAATTCGAAGCAACGCGAAGAACCTTACCAGGTCTTGACATCCTTTGACCATCCTAGAGATAGGATTTTCCCTTCGGGGACAATGGATACAGGTGGTGCATGGTTGTCGTCAGCTCGTGTCGTGAGATGTTGGGTTAAGTCCCGCAACGAGCGCAACCCCTGTCGTTAGTTGCCAGCATTCAGTTGGGGACTCTAACGAGACTGCCAGTGACAAACTGGA
>MG|4|V67|F|13|98.67|Firmicutes|Erysipelotrichia|Erysipelotrichales|Erysipelotrichaceae|Turicibacter|sanguinis|
GGTTTAATTCGAAGCAACGCGAAAGAACCTTACCAGGTCTTGACATACCATTGACCGTTCTAGAGATAGGATTTTCCCTTCGGGGACAATGGATACAGGTGGTGCATGGTTGTCGTCAGCTCGTGTCGTGAGATGTTGGGTTAAGTCCCGCAACGAGCGCAACCCCTGTCGTTAGTTGCCAGCATTCAGTTGGGGACTCTAACGAGACTGCCAGTGACAAACTGGA
>MG|4|V67|F|13|97.78|Firmicutes|Erysipelotrichia|Erysipelotrichales|Erysipelotrichaceae|Turicibacter|sanguinis|
GGTTTAATTCGAAGCAACGCGAAGAACCTTACCAGGTCTTGACATACCATTGACCGTTCTAGAGATAGGATTTTCCCTTCGGGGACAATGGATACAGGTGGTGCATGGTTGTCGTCAGCTCGTGTCGTGAGATGTTGGGTTAAGTCCCGCAACGAGCGCAACCCCTGTCGTTAGTTGCCAGCATTCAGTTGGGGACTCTAATGAGACTGCCGGTGACAAACCGGA
>MG|4|V67|F|44|98.67|Firmicutes|Erysipelotrichia|Erysipelotrichales|Erysipelotrichaceae|Turicibacter|sanguinis|
GGTTTAATTCGAAGCAACGCGAAGAACCTTACCAGGTCTTGACATACCATTGACCGTTCTAGAGATAGGATTTTCCCTTCGGGGACAATGGATACAGGTGGTGCATGGTTGTCGTCAGCTCGTGTCGTGAGATGTTGGGTTAGTCCCGCAACGAGCGCAACCCCTGTCGTTAGTTGCCAGCATTCAGTTGGGGACTCTAACGAGACTGCCAGTGACAAACTGGA
>MG|4|V67|F|10|98.67|Firmicutes|Erysipelotrichia|Erysipelotrichales|Erysipelotrichaceae|Turicibacter|sanguinis|
GGTTTAATTCGAAGCAACGCGAAGAACCTTACCAGGTCTTGACATACCGTTGACCGTCCTAGAGATAGGATTTTCCTTCGGGGACAATGGATACAGGTGGTGCATGGTTGTCGTCAGCTCGTGTCGTGAGATGTTGGGTTAAGTCCCGCAACGAGCGCAACCCCTGTCGTTAGTTGCCAGCATTCAGTTGGGGACTCTAACGAGACTGCCAGTGACAAACTGGA
>MG|4|V67|F|15|98.22|Firmicutes|Erysipelotrichia|Erysipelotrichales|Erysipelotrichaceae|Turicibacter|sanguinis|
GGTTTAATTCGAAGCAACGCGAAGAACCTTACCAGGTCTTGACATACCGTTGACCGTCCTAGAGATAGGATTTTCCCTTCGGGGACAATGGATACAGGTGGTGCATGGTTGTCGTCAGCTCGTGTCGTGAGATGTTGGGTTAAGTCCCGCAACGAGCGCAACCCCTGTCGTTAGTTGCCAGCATTCAGTTGGGGACTCTAGCGAGACTGCCAGTGACAAGCTGGA
>MG|4|V67|F|15|98.67|Firmicutes|Erysipelotrichia|Erysipelotrichales|Erysipelotrichaceae|Turicibacter|sanguinis|
GGTTTAATTCGAAGCAACGCGAAGAACCTTACCAGGTCTTGACATACCGTTGACCGTCCTAGAGATAGGATTTTCCCTTCGGGGACAATGGATACAGGTGGTGCATGGTTGTCGTCAGCTCGTGTCGTGAGATGTTGGGTTAAGTCCCGCAACGAGCGCAACCCCTGTCGTTAGTTGCCAGCATTCAGTTGGGGACTCTAACGAGACTGCCAGTGACAAGCTGGA
>MG|4|V67|F|10|98.22|Firmicutes|Erysipelotrichia|Erysipelotrichales|Erysipelotrichaceae|Turicibacter|sanguinis|
GGTTTAATTCGAAGCAACGCGAAGAACCTTACCAGGTCTTGACATACCGTTGACCGTCCTAGAGATAGGATTTTCCCTTCGGGGACAATGGATACAGGTGGTGCATGGTTGTCGTCAGCTCGTGTCGTGAGATGTTGGGTTAAGTCCCGCAACGAGCGCAACCCCTGTCGTTAGTTGCCAGCATTCAGTTGGGGACTCTAACGAGACTGCCGGTGACAAACCGGA
>MG|4|V67|F|17|98.22|Firmicutes|Erysipelotrichia|Erysipelotrichales|Erysipelotrichaceae|Turicibacter|sanguinis|
GGTTTAATTCGAAGCAACGCGAAGAACCTTACCAGGTCTTGACATACCATTGACCGTTCTAGAGATAGGATTTTCCCTTCGGGGACAATGGATACAGGTGGTGCATGGTTGTCGTCAGCTCGTGTCGTGAGATGTTGGGTTAAGTCCCGCAACGAGCGCAACCCCTGTCGTTAGTTGCCAGCATTCAGTTGGGGACTCTAACGAGACTGCCGGTGACAAACCGGA
>MG|4|V67|F|14|98.67|Firmicutes|Erysipelotrichia|Erysipelotrichales|Erysipelotrichaceae|Turicibacter|sanguinis|
GGTTTAATTCGAAGCAACGCGAAGAACCTTACCAGGTCTTGACATACCGTTGACCGTCCTAGAGATAGGATTTTCCCTTCGGGGACAATGGATACAGGTGGTGCATGGTTGTCGTCAGCTCGTGTCGTGAGATGTTGGGTTAAGTCCCGCAACGAGCGCAACCCCTGTCGTTAGTTGCCAGCATTCAGTTGGGGACTCTAACGAGACTGCCAGTGACAAACCGGA
>MG|4|V67|F|38|98.67|Firmicutes|Erysipelotrichia|Erysipelotrichales|Erysipelotrichaceae|Turicibacter|sanguinis|
GGTTTAATTCGAAGCAACGCGAAGAACCTTACCAGGTCTTGACATACCATTGACCGTTCTAGAGATAGGATTTTCCCTTCGGGGACAATGGATACAGGTGGTGCATGGTTGTCGTCAGCTCGTGTCGTGAGATGTTGGGTTAAAGTCCCGCAACGAGCGCAACCCCTGTCGTTAGTTGCCAGCATTCAGTTGGGGACTCTAACGAGACTGCCAGTGACAAACTGGA
>MG|4|V67|F|11|98.67|Firmicutes|Erysipelotrichia|Erysipelotrichales|Erysipelotrichaceae|Turicibacter|sanguinis|
GGTTTAATTCGAAGCAACGCGAAGAACCTTACCAGGTCTTGACATACCGTTGACCGTCCTAGAGATAGGATTTTCCCTTCGGGGACAATGGATACAGGTGGTGCATGGTTGTCGTCAGCTCGTGTCGTGAGATGTTGGGTTAAAGTCCCGCAACGAGCGCAACCCCTGTCGTTAGTTGCCAGCATTCAGTTGGGGACTCTAACGAGACTGCCAGTGACAAACTGGA
>MG|4|V67|F|28|98.67|Firmicutes|Erysipelotrichia|Erysipelotrichales|Erysipelotrichaceae|Turicibacter|sanguinis|
GGTTTAATTCGAAGCAACGCGAAGAACCTTACCAGGTCTTGACATACCATTGACCGTTCTAGAGATAGGATTTTCCCTTCGGGGACAATGGATACAGGTGGTGCATGGTTGTCGTCAGCTCGTGTCGTGAGATGTTGGGTTAAGTCCCGCAACGAGCGCAACCCCTGTCGTTAGTTGCCAGCATTCAGTTGGGGACTCTAACGAGACTGCCAGTGACAAACCGGA
>MG|4|V67|F|10|98.67|Firmicutes|Erysipelotrichia|Erysipelotrichales|Erysipelotrichaceae|Turicibacter|sanguinis|
GGTTTAATTCGAAGCAACGCGAAGAACCTTACCAGGTCTTGACATACCGTTGACCGTCCTAGAGATAGGATTTTCCCTTCGGGGACAATGGATACAGGTGGTGCATGGTTGTCGTCAGCTCGTGTCGTGAGATGTTGGGTTAAGTCCCGCAACGAGCGCAACCCCTGTCGTTAGTTGCCAGCATTTAGTTGGGGACTCTAACGAGACTGCCAGTGACAAACTGGA
>MG|4|V67|F|37|98.67|Firmicutes|Erysipelotrichia|Erysipelotrichales|Erysipelotrichaceae|Turicibacter|sanguinis|
GGTTTAATTCGAAGCAACGCGAAGAACCTTACCAGGTCTTGACATACCATTGACCGTTCTAGAGATAGGATTTTCCCTTCGGGGGACAATGGATACAGGTGGTGCATGGTTGTCGTCAGCTCGTGTCGTGAGATGTTGGGTTAAGTCCCGCAACGAGCGCAACCCCTGTCGTTAGTTGCCAGCATTCAGTTGGGGACTCTAACGAGACTGCCAGTGACAAACTGGA
>MG|4|V67|F|19|98.67|Firmicutes|Erysipelotrichia|Erysipelotrichales|Erysipelotrichaceae|Turicibacter|sanguinis|
GGTTTAATTCGAAGCAACGCGAAGAACCTTACCAGGTCTTGACATACCGTTGACCGTCCTAGAGATAGGATTTTCCCTTCGGGGACAATGGATACAGGTGGTGCATGGTTGTCGTCAGCTCGTGTCGTGAGATGTTGGGTTAGTCCCGCAACGAGCGCAACCCCTGTCGTTAGTTGCCAGCATTCAGTTGGGGACTCTAACGAGACTGCCAGTGACAAACTGGA
>MG|4|V67|F|17|98.67|Firmicutes|Erysipelotrichia|Erysipelotrichales|Erysipelotrichaceae|Turicibacter|sanguinis|
GGTTTAATTCGAAGCAACGCGAAGAACCTTACCAGGTCTTGACATACCGTTGACCGTCCTAGAGATAGGATTTTCCCTTCGGGGGACAATGGATACAGGTGGTGCATGGTTGTCGTCAGCTCGTGTCGTGAGATGTTGGGTTAAGTCCCGCAACGAGCGCAACCCCTGTCGTTAGTTGCCAGCATTCAGTTGGGGACTCTAACGAGACTGCCAGTGACAAACTGGA
>MG|4|V67|F|32|98.67|Firmicutes|Erysipelotrichia|Erysipelotrichales|Erysipelotrichaceae|Turicibacter|sanguinis|
GGTTTAATTCGAAGCTACGCGAAGAACCTTACCAGGTCTTGACATACCATTGACCGTTCTAGAGATAGGATTTTCCCTTCGGGGACAATGGATACAGGTGGTGCATGGTTGTCGTCAGCTCGTGTCGTGAGATGTTGGGTTAAGTCCCGCAACGAGCGCAACCCCTGTCGTTAGTTGCCAGCATTCAGTTGGGGACTCTAACGAGACTGCCAGTGACAAACTGGA
>MG|4|V67|F|27|98.67|Firmicutes|Erysipelotrichia|Erysipelotrichales|Erysipelotrichaceae|Turicibacter|sanguinis|
GGTTTAAATTCGAAGCAACGCGAAGAACCTTACCAGGTCTTGACATACCATTGACCGTTCTAGAGATAGGATTTTCCCTTCGGGGACAATGGATACAGGTGGTGCATGGTTGTCGTCAGCTCGTGTCGTGAGATGTTGGGTTAAGTCCCGCAACGAGCGCAACCCCTGTCGTTAGTTGCCAGCATTCAGTTGGGGACTCTAACGAGACTGCCAGTGACAAACTGGA
>MG|4|V67|F|30|98.67|Firmicutes|Erysipelotrichia|Erysipelotrichales|Erysipelotrichaceae|Turicibacter|sanguinis|
GGTTTAATTCGAAGCAACGCGAAGAATCTTACCAGGTCTTGACATACCATTGACCGTTCTAGAGATAGGATTTTCCCTTCGGGGACAATGGATACAGGTGGTGCATGGTTGTCGTCAGCTCGTGTCGTGAGATGTTGGGTTAAGTCCCGCAACGAGCGCAACCCCTGTCGTTAGTTGCCAGCATTCAGTTGGGGACTCTAACGAGACTGCCAGTGACAAACTGGAAG
