# Supplementary material for: A comparative analysis of microbial profile of Guinea fowl and chicken using metagenomic approach
Source: PLoS One. 2018 Mar 1;13(3):e0191029. doi: 10.1371/journal.pone.0191029 (PMC5832216; doi:10.1371/journal.pone.0191029)
Supplement: S1 File — 16SrRNA sequencing data revealing Intestinal microbial profile of the chicken gastrointestinal tract. (ZIP) [file pone.0191029.s002.zip › exports/S002_Sarayu_Chic_16s_2-Sample_10-30-15_v1_V8_reads_family.fasta]

>MG|5|V8|F|11|92.25|Actinobacteria|Actinobacteria|Actinomycetales|Brevibacteriaceae|Brevibacterium|sp.|
CGTGAGATGTTGGGTTAAGTCCCGCAACGAGCGCAACCCTTGTCGCTAGTTACCATCATTAAGTTGGGGACTCTAGCGAGACTGCCAGTGACAAGCTGGAGGAAGGCGGGGATGACGTCAAATCATCATGCCCCTTATGTCCAGGGCTTCACACATGCTACAATGGTCGATACAGTGGGCAGCGACATCGTAAGGTGGAGCGAATCCCTGAAAGTCGGCCTTAGTTCGGATTGGGGTCTGCAACTCGACCCCAT
>MG|5|V8|F|10|89.06|Actinobacteria|Actinobacteria|Bifidobacteriales|Bifidobacteriaceae|Aeriscardovia|aeriphila|
CGTGAGATGTTGGGTTAAGTCCCGCAACGAGCGCAACCCTTGTCGCTAGTTACCATCATTAAGTTGGGGACTCTAGCGAGACTGCCAGTGACAAGCTGGAGGAAGGCGGGGATGACGTCAGGTCATCATGCCCCTTACGCCCAGGGCTACACGCATGCTACAATGGCCGGCACAGCGGGATGCGATGCGGTGACGCGGAGCGGATCCCTTAAAGCCGGTCTCAGTTCGGATCGGAGCCTGCAACTCGGCTCCG
>MG|5|V8|F|14|92.94|Actinobacteria|Actinobacteria|Bifidobacteriales|Bifidobacteriaceae|Aeriscardovia|aeriphila|
CGTGAGATGTTGGGTTAAGTCCCGCAACGAGCGCAACCCCCGTCGCATGTTGCCAGCGGTTCGGCCGGGCACCCATGCGAGACCGCCGGCGTCAAGCCGGAGGAAGGTGGGGATGACGTCAGGTCATCATGCCCCTTACGCCCAGGGCTACACGCATGCTACAATGGCCGGCACAGCGGGATGCGATGCGGTGACGCGGAGCGGATCCCTTAAAGCCGGTCTCAGTTCGGATCGGAGCCTGCAACTCGGCTCCG
>MG|5|V8|F|10|87.84|Actinobacteria|Actinobacteria|Bifidobacteriales|Bifidobacteriaceae|Aeriscardovia|aeriphila|
CGTGAGATGTTCGGTTAAGTCCGATAACGAGCGCAACCCTCGTCATTAGTTACTAACAGGTTAAGCTGAGGACTCTAATGATACTGCCGGTGACAAACCGGAGGAAGGTGGGGATGACGTCAGGTCATCATGCCCCTTACGCCCAGGGCTACACGCATGCTACAATGGCCGGCACAGCGGGATGCGATGCGGTGACGCGGAGCGGATCCCTTAAAGCCGGTCTCAGTTCGGATCGGAGCCTGCAACTCGGCTCCG
>MG|5|V8|F|39|89.72|Actinobacteria|Actinobacteria|Coriobacteriales|Coriobacteriaceae|Olsenella|profusa|
CGTGAGATGTTGGGTTAAGTCCCGCAACGAGCGCAACCCTTGTCGCTAGTTACCATCATTAAGTTGGGGACTCTAGCGAGACTGCCAGTGACAAGCTGGAGGAAGGCGGGGATGACGTCAAATCATCATGCCCCTTATGACCTGGGCTACACACGTGCTACAATGGCCGGCACAATGGGCTGCCACCGCGCGAGCGGGAGCGAATCCCCAAAGCCGGCCCCAGTTCGGATTGGAGGCTGCAACCCGCCTCCA
>MG|5|V8|R|62|95.33|Actinobacteria|Actinobacteria|Coriobacteriales|Coriobacteriaceae|Collinsella|tanakaei|
TGGGGGGCGGGTTGCAGCCCCCAATCCGAACTGGGGCCGGCTTTCAGGGATCCGCTCCCGCTCGCGCGGTCGCATCCCGCTGTACCGGCCATTGTAGCACGTGTGCAGCCCAGGGCATAAGGGGCATGATGACTTGACGTCGTCCCCCGCCCTCCTCCGGCTTGACGCCGGCGGTCCCGCATGGTGCCCGGCACTACCCGATGGCAACATGCGGCGGGGGGTTGCGCTCGTTGCGGGACTTAACCCAACATCTCACG
>MG|5|V8|R|11|95.7|Actinobacteria|Actinobacteria|Coriobacteriales|Coriobacteriaceae|Collinsella|tanakaei|
TGGGGGGCGGGTTGCAGCCCCCAATCCCGAACTGGGGCCGGCTTTCAGGGATCCGCTCCCGCTCGCGCGGTCGCATCCCGCTGTACCGGCCATTGTAGCACGTGTGCAGCCCAGGGCATAAGGGGCATGATGACTTGACGTCGTCCCCGCCCTCCTCCGGCTTGACGCCGGCGGTCCCGCATGGTGCCCGGCACTACCCGATGGCAACATGCGGCGGGGGTTGCGCTCGTTGCGGGACTTAACCCAACATCTCACG
>MG|5|V8|F|39|96.85|Actinobacteria|Actinobacteria|Coriobacteriales|Coriobacteriaceae|Olsenella|profusa|
CGTGAGATGTTGGGTTAAGTCCCGCAACGAGCGCAACCCCCGTCGCATGTTGCCAGCGGTTCGGCCGGGCACCCATGCGAGACCGCCGGCGTCAAGCCGGAGGAAGGTGGGGATGACGTCAAGTCATCATGCCCCTTATGTCCTGGGCTGCACACGTGCTACAATGGCCGGCACAATGGGCTGCCACCGCGCGAGCGGGAGCGGATCCCTGAAAGCCGGCCCCAGTTCGGATTGGGGGCTGCAACCCGCCCCCA
>MG|5|V8|F|13|95.29|Actinobacteria|Actinobacteria|Coriobacteriales|Coriobacteriaceae|Collinsella|tanakaei|
CGTGAGATGTTGGGTTAAGTCCCGCAACGAGCGCAACCCTCGTCGCATGTTGCCATCGGGTAGTGCCGGGCACCATGCGGGACCGCCGGCGTCAAGCCGGAGGAGGGCGGGGACGACGTCAAGTCATCATGCCCCTTATGCCCTGGGCTGCACACGTGCTACAATGGCCGGTACAGCGGGATGCGACCGCGCGAGCGGGAGCGGATCCCTGAAAGCCGGCCCCAGTTCGGATTGGGGGCTGCAACCCGCCCCCCA
>MG|5|V8|F|10|96.06|Actinobacteria|Actinobacteria|Coriobacteriales|Coriobacteriaceae|Olsenella|sp.|
CGTGAGATGTTGGGTTAAGTCCCGCAACGAGCGCAACCCCCGTCGCATGTTGCCAGCGGTTCGGCCGGGCACCCATGCGAGACCGCCGGCGTCAAGCCGGAGGAAGGTGGGGATGACGTCAAGTCATCATGCCCCTTATGCCCTGGGCTGCACACGTGCTACAATGGCCGGTACAGCGGGATGCGACCGCGCGAGCGGGAGCGGATCCCTGAAAGCCGGCCCCAGTTCGGATTGGAGGCTGCAACCCGCCTCCA
>MG|5|V8|F|196|95.35|Actinobacteria|Actinobacteria|Coriobacteriales|Coriobacteriaceae|Collinsella|tanakaei|
CGTGAGATGTTGGGTTAAGTCCCGCAACGAGCGCAACCCCCCGCCGCATGTTGCCATCGGGTTATGCCGGGCACCCATGCGGGACCGCCGGCGTCAAGCCGGAGGAGGGCGGGGACGACGTCAAGTCATCATGCCCCTTATGCCCTGGGCTGCACACGTGCTACAATGGCCGGTACAGCGGGATGCCAGGCGGCGACGCCGAGCGGATCCCTGAAAGCCGGCCCCAGTTCGGATTGGGGGCTGCAACCCGCCCCCA
>MG|5|V8|F|10|95.69|Actinobacteria|Actinobacteria|Coriobacteriales|Coriobacteriaceae|Slackia|equolifaciens|
CGTGAGATGTTGGGTTAAGTCCCGCAACGAGCGCAACCCCTGCCGTATGTTGCCAGCGTGTTATGACGGGGACTCATACGGGACTGCCGGCGTCAAGCCGGAGGAAGGCGGGGACGACGTCAAGTCATCATGCCCCTTACGCCCTGGGCTGCACACGTGCTACAATGGCCGGTACAGCGGGACGCCACCCCGCGAGGGGGAGCCGATCCCACAAAGCCGGCCCCAGTTCGGATCGGGGGCTGCAACCCGCCCCCG
>MG|5|V8|F|33|95.2|Actinobacteria|Actinobacteria|Coriobacteriales|Coriobacteriaceae|Olsenella|sp.|
CGTGAGATGTTGGGTTAAGTCCCGCAACGAGCGCAACCCTCGTCGCATGTTGCCAGCGGTTCGGCCGGGCACCCATGCGAGACCGCCGGCGTCAAGCCGGAGGAAGGTGGGGATGACGTCAAGTCATCATGCCCCTTATGCCCTGGGCTGCACACGTGCTACAATGGCCGGTACAGCGGGATGCGACCGCGCGAGCGGGAGCGGATCCCTGAAAGCCGGCCCCAGTTCGGATTGGGGGCTGCAACCCGCCCCCCA
>MG|5|V8|R|16|95.35|Actinobacteria|Actinobacteria|Coriobacteriales|Coriobacteriaceae|Collinsella|tanakaei|
TGGGGGGCGGGTTGCAGCCCCCAATCCGAACTGGGGCCGGCTTTCAGGGATCCGCTCGGCGTCGCCGCCTGGCATCCCGCTGTACCGGCCATTGTAGCACGTGTGCAGCCCAGGGCATAAGGGGCATGATGACTTGACGTCGTCCCCGCCCTCCTCCGGCTTGACGCCGGCGGTCCCGCATGGGTGCCCGGCACTACCCGATGGCAACATGCGGCGGGGGGTTGCGCTCGTTGCGGGACTTAACCCAACATCTCACG
>MG|5|V8|R|17|92.52|Actinobacteria|Actinobacteria|Coriobacteriales|Coriobacteriaceae|Olsenella|profusa|
TGGAGGCGGGTTGCAGCCTCCAATCCGAACTGGGGCCGGCTTTGGGGATTCGCTCCCGCTCGCGCGGTGGCAGCCCATTGTGCCGGCCATTGTAGCACGTGTGCAGCCCAGGACATAAGGGGCATGATGACTTGACGTCATCCCCACCTTCCTCCGGTTTGTCACCGGCAGTCTCGCCAGAGTGCCCAACTGAATGATGGCAACTGACAACAAGGGTTGCGCTCGTTGCGGGACTTAACCCAACATCTCACG
>MG|5|V8|R|14|96.11|Actinobacteria|Actinobacteria|Coriobacteriales|Coriobacteriaceae|Collinsella|tanakaei|
TGGGGGCGGGTTGCAGCCCCCCAATCCGAACTGGGGCCGGCTTTCAGGGATCCGCTCCCGCTCGCGCGGTCGCATCCCGCTGTACCGGCCATTGTAGCACGTGTGCAGCCCAGGGCATAAGGGGCATGATGACTTGACGTCGTCCCCGCCCTCCTCCGGCTTGACGCCGGCGGTCCCGCATGGGTGCCCGGCACTACCCGATGGCAACATGCGGCGGGGGTTGCGCTCGTTGCGGGACTTAACCCAACATCTCACG
>MG|5|V8|F|57|95.72|Actinobacteria|Actinobacteria|Coriobacteriales|Coriobacteriaceae|Collinsella|tanakaei|
CGTGAGATGTTGGGTTAAGTCCCGCAACGAGCGCAACCCCCGCCGCATGTTGCCATCGGGTAGTGCCGGGCACCATGCGGGGACCGCCGGCGTCAAGCCGGAGGAGGGCGGGGACGACGTCAAGTCATCATGCCCCTTATGCCCTGGGCTGCACACGTGCTACAATGGCCGGTACAGCGGGATGCGACCGCGCGAGCGGGAGCGGATCCCTGAAAGCCGGCCCCAGTTCGGATTGGGGGCTGCAACCCGCCCCCA
>MG|5|V8|F|22|95.7|Actinobacteria|Actinobacteria|Coriobacteriales|Coriobacteriaceae|Collinsella|tanakaei|
CGTGAGATGTTGGGTTAAGTCCCGCAACGAGCGCAACCCTCGTCGCATGTTGCCATCGGGTAGTGCCGGGCACCCATGCGGGACCGCCGGCGTCAAGCCGGAGGAGGGCGGGGACGACGTCAAGTCATCATGCCCCTTATGCCCTGGGCTGCACACGTGCTACAATGGCCGGTACAGCGGGATGCGACCGCGCGAGCGGGAGCGGATCCCTGAAAGCCGGCCCCAGTTCGGATTGGGGGCTGCAACCCGCCCCCA
>MG|5|V8|F|32|96.47|Actinobacteria|Actinobacteria|Coriobacteriales|Coriobacteriaceae|Collinsella|tanakaei|
CGTGAGATGTTGGGTTAAGTCCCGCAACGAGCGCAACCCCCGTCGCATGTTGCCAGCGGTTCGGCCGGGCACCCATGCGGGACCGCCGGCGTCAAGCCGGAGGAGGGCGGGGACGACGTCAAGTCATCATGCCCCTTATGCCCTGGGCTGCACACGTGCTACAATGGCCGGTACAGCGGGATGCGACCGCGCGAGCGGGAGCGGATCCCTGAAAGCCGGCCCCAGTTCGGATTGGGGGCTGCAACCCGCCCCCA
>MG|5|V8|F|25|92.13|Actinobacteria|Actinobacteria|Coriobacteriales|Coriobacteriaceae|Olsenella|profusa|
CGTGAGATGTTGGGTTAAGTCCCGCAACGAGCGCAACCCTTGTTGTCAGTTGCCATCATTCAGTTGGGCACTCTGGCGAGACTGCCGGTGATAAACCGGAGGAAGGTGGGGATGACGTCAAGTCATCATGCCCCTTATGTCCTGGGCTGCACACGTGCTACAATGGCCGGCACAATGGGCTGCCACCGCGCGAGCGGGAGCGAATCCCCAAAGCCGGCCCCAGTTCGGATTGGAGGCTGCAACCCGCCTCCA
>MG|5|V8|R|60|95.74|Actinobacteria|Actinobacteria|Coriobacteriales|Coriobacteriaceae|Collinsella|tanakaei|
TGGGGGCGGGTTGCAGCCCCCAATCCGAACTGGGGCCGGCTTTCAGGGATCCGCTCGGCGTCGCCGCCTGGCATCCCGCTGTACCGGCCATTGTAGCACGTGTGCAGCCCAGGGCATAAGGGGCATGATGACTTGACGTCGTCCCCGCCCTCCTCCGGCTTGACGCCGGCGGTCCCGCATGGGTGCCCGGCACTACCCGATGGCAACATGCGGCGGGGGTTGCGCTCGTTGCGGGACTTAACCCAACATCTCACG
>MG|5|V8|F|19|95.28|Actinobacteria|Actinobacteria|Coriobacteriales|Coriobacteriaceae|Olsenella|sp.|
CGTGAGATGTTGGGTTAAGTCCCGCAACGAGCGCAACCCCCGTCCATGTTGCCAGCGGTTCGGCCGGGCACCCATGCGAGACCGCCGGCGTCAAGCCGGAGGAAGGTGGGGATGACGTCAAGTCATCATGCCCCTTATGTCCTGGGCTGCACACGTGCTACAATGGCCGGTACAGCGGGATGCGACCGCGCGAGCGGGAGCGGATCCCTGAAAGCCGGCCCCAGTTCGGATTGGGGGCTGCAACCCGCCCCCA
>MG|5|V8|R|14|96.06|Actinobacteria|Actinobacteria|Coriobacteriales|Coriobacteriaceae|Olsenella|profusa|
TGGAGGCGGGTTGCAGCCTCCAATCCGAACTGGGGCCGGCTTTGGGGATTCGCTCCCGCTCGCGCGGTGGCAGCCCATTGTGCCGGCCATTGTAGCACGTGTGCAGCCCAGGACATAAGGGGCATGATGACTTGACGTCGTCCCCGCCCTCCTCCGGCTTGACGCCGGCGGTCCCGCATGGGTGCCCGGCATAACCCGATGGCAACATGCGGCGGGGGTTGCGCTCGTTGCGGGACTTAACCCAACATCTCACG
>MG|5|V8|F|55|95.7|Actinobacteria|Actinobacteria|Coriobacteriales|Coriobacteriaceae|Collinsella|tanakaei|
CGTGAGATGTTGGGTTAAGTCCCGCAACGAGCGCAACCCCCGCCGCATGTTGCCATCGGGTAGTGCCGGGCACCATGCGGGACCGCCGGCGTCAAGCCGGAGGAGGGCGGGGACGACGTCAAGTCATCATGCCCCCTTATGCCCTGGGCTGCACACGTGCTACAATGGCCGGTACAGCGGGATGCGACCGCGCGAGCGGGAGCGGATCCCTGAAAGCCGGCCCCAGTTCGGATTGGGGGCTGCAACCCGCCCCCCA
>MG|5|V8|R|56|95.7|Actinobacteria|Actinobacteria|Coriobacteriales|Coriobacteriaceae|Collinsella|tanakaei|
TGGGGGCGGGTTGCAGCCCCCAATCCGAACTGGGGCCGGCTTTCAGGGATCCGCTCCCGCTCGCGCGGTCGCATCCCGCTGTACCGGCCATTGTAGCACGTGTGCAGCCCAGGGCATAAGGGGCATGATGACTTGACGTCGTCCCCGCCCTCCTCCGGCTTGACGCCGGCGGTCCCGCATGTGCCCGGCACTACCCGATGGCAACATGCGGCGGGGGTTGCGCTCGTTGCGGGACTTAACCCAACATCTCACG
>MG|5|V8|R|28|96.11|Actinobacteria|Actinobacteria|Coriobacteriales|Coriobacteriaceae|Collinsella|tanakaei|
TGGGGGCGGGTTGCAGCCCCCAATCCGAACTGGGGCCGGCTTTCAGGGATCCGCTCCCGCTCGCGCGGTCGCATCCCGCTGTACCGGCCATTGTAGCACGTGTGCAGCCCAGGGCATAAGGGGCATGATGACTTGACGTCGTCCCCGCCCCTCCTCCGGCTTGACGCCGGCGGTCCCGCATGGGTGCCCGGCACTACCCGATGGCAACATGCGGCGGGGGTTGCGCTCGTTGCGGGACTTAACCCAACATCTCACG
>MG|5|V8|F|14|95.33|Actinobacteria|Actinobacteria|Coriobacteriales|Coriobacteriaceae|Collinsella|tanakaei|
CGTGAGATGTTGGGTTAAGTCCCGCAACGAGCGCAACCCCCGCCGCATGTTGCCATCGGGTAGTGCCGGGCACCATGCGGGGACCGCCGGCGTCAAGCCGGAGGAGGGCGGGGACGACGTCAAGTCATCATGCCCCTTATGCCCTGGGCTGCACACGTGCTACAATGGCCGGTACAGCGGGATGCGACCGCGCGAGCGGGAGCGGATCCCTGAAAGCCGGCCCCAGTTCGGATTGGGGCTGCAACCCGCCCCCA
>MG|5|V8|R|23|95.72|Actinobacteria|Actinobacteria|Coriobacteriales|Coriobacteriaceae|Collinsella|tanakaei|
TGGGGGGCGGGTTGCAGCCCCCAATCCGAACTGGGGCCGGCTTTCAGGGATCCGCTCGGCGTCGCCGCCTGGCATCCCGCTGTACCGGCCATTGTAGCACGTGTGCAGCCCAGGGCATAAGGGGCATGATGACTTGACGTCGTCCCCGCCCTCCTCCGGCTTGACGCCGGCGGTCCCGCATGGGTGCCCGGCACTACCCGATGGCAACATGCGGCGGGGGTTGCGCTCGTTGCGGGACTTAACCCAACATCTCACG
>MG|5|V8|F|28|96.09|Actinobacteria|Actinobacteria|Coriobacteriales|Coriobacteriaceae|Collinsella|tanakaei|
CGTGAGATGTTGGGTTAAGTCCCGCAACGAGCGCAACCCCCGCCGCGTGTTGCCATCGGGTAGTGCCGGGCACCCATGCGGGACCGCCGGCGTCAAGCCGGAGGAGGGCGGGGACGACGTCAAGTCATCATGCCCCTTATGCCCTGGGCTGCACACGTGCTACAATGGCCGGTACAGCGGGATGCGACCGCGCGAGCGGGAGCGGATCCCTGAAAGCCGGCCCCAGTTCGGATTGGGGGCTGCAACCCGCCCCCA
>MG|5|V8|F|23|94.92|Actinobacteria|Actinobacteria|Coriobacteriales|Coriobacteriaceae|Collinsella|tanakaei|
CGTGAGATGTTGGGTTAAGTCCCGCAACGAGCGCAACCCCCGCCGCATGTTGCCATCGGGTAGTGCCGGGCACCATGCGGGACCGCCGGCGTCAAGCCGGAGGAGGGCGGGGACGACGTCAAGTCATCATGCCCCTTATGCCCTGGGCTGCACACGTGCTACAATGGCCGGTACAGCGGGATGCGACCGCGCGAGCGGGAGCGAATCCCCAAAGCCGGCCCCAGTTCGGATTGGAGGCTGCAACCCGCCTCCA
>MG|5|V8|F|31|96.08|Actinobacteria|Actinobacteria|Coriobacteriales|Coriobacteriaceae|Collinsella|tanakaei|
CGTGAGATGTTGGGTTAAGTCCCGCAACGAGCGCAACCCCCGCCGCATGTTGCCAGCGACCAGGTCGGGCACCCATGCGGGACCGCCGGCGCCAAGCCGGAGGAGGGCGGGGACGACGTCAAGTCATCATGCCCCTTATGCCCTGGGCTGCACACGTGCTACAATGGCCGGTACAGCGGGATGCGACCGCGCGAGCGGGAGCGGATCCCTGAAAGCCGGCCCCAGTTCGGATTGGGGGCTGCAACCCGCCCCCA
>MG|5|V8|R|15|95.26|Actinobacteria|Actinobacteria|Coriobacteriales|Coriobacteriaceae|Olsenella|sp.|
TGGGGGCGGGTTGCAGCCCCCAATCCGAACTGGGGCCGGCTTTCGGGATCCGCTCCCCCTCGCGGGGTGGCAACCCTCTGTACCGGCCATTGTAGCACGTGTGCAGCCCAGGACATAAGGGGCATGATGACTTGACGTCATCCCCACCTTCCTCCGGCTTGACGCCGGCGGTCTCGCATGGGTGCCCGGCCGAACCGCTGGCAACATGCGACGGGGGTTGCGCTCGTTGCGGGACTTAACCCAACATCTCACG
>MG|5|V8|F|50|95.67|Actinobacteria|Actinobacteria|Coriobacteriales|Coriobacteriaceae|Olsenella|sp.|
CGTGAGATGTTGGGTTAAGTCCCGCAACGAGCGCAACCCCCGTCGCATGTTGCCAGCGGTTCGGCCGGGCACCCATGCGAGACCGCCGGCGTCAAGCCGGAGGAAGGTGGGGATGACGTCAAGTCATCATGCCCCTTATGTCCTGGGCTGCACACGTGCTACAATGGCCGGTACAGCGGGATGCGACCGCGCGAGCGGGAGCGGATCCCTGAAAGCCGGCCCCAGTTCGGATTGGGGGCTGCAACCCGCCCCCA
>MG|5|V8|R|13|91.2|Actinobacteria|Actinobacteria|Coriobacteriales|Coriobacteriaceae|Coriobacterium|sp.|
TGGGGGCGGGTTGCAGCCCCCAATCCGAACTGGGGCCGGCTTTCAGGGATCCGCTCCCGCTCGCGCGGTCGCATCCCGCTGTACCGGCCATTGTAGCACGTGTGCAGCCCAGGGCATAAGGGGCATGATGACTTGACGTCGTCCCCACCTTCCTCCGGTTTGTCACCGGCAGTCTCGCCAGAGTGCCCAACTTAATGCTGGCAACTGACAACAAGGGTTGCGCTCGTTGCGGGACTTAACCCAACATCTCACG
>MG|5|V8|F|61|96.11|Actinobacteria|Actinobacteria|Coriobacteriales|Coriobacteriaceae|Collinsella|tanakaei|
CGTGAGATGTTGGGTTAAGTCCCGCAACGAGCGCAACCCCCGCCGCATGTTGCCATCGGGTAGTGCCGGGCACCCATGCGGGACCGCCGGCGTCAAGCCGGAGGAGGGGCGGGGACGACGTCAAGTCATCATGCCCCTTATGCCCTGGGCTGCACACGTGCTACAATGGCCGGTACAGCGGGATGCGACCGCGCGAGCGGGAGCGGATCCCTGAAAGCCGGCCCCAGTTCGGATTGGGGGCTGCAACCCGCCCCCA
>MG|5|V8|F|13|95.33|Actinobacteria|Actinobacteria|Coriobacteriales|Coriobacteriaceae|Collinsella|tanakaei|
CGTGAGATGTTGGGTTAAGTCCCGCAACGAGCGCAACCCCCGCCGCATGTTGCCATCGGGTAGTGCCGGGCACATGCGGGACCGCCGGCGTCAAGCCGGAGGAGGGCGGGGACGACGTCAAGTCATCATGCCCCCTTATGCCCTGGGCTGCACACGTGCTACAATGGCCGGTACAGCGGGATGCGACCGCGCGAGCGGGAGCGGATCCCTGAAAGCCGGCCCCAGTTCGGATTGGGGGCTGCAACCCGCCCCCA
>MG|5|V8|F|146|95.74|Actinobacteria|Actinobacteria|Coriobacteriales|Coriobacteriaceae|Collinsella|tanakaei|
CGTGAGATGTTGGGTTAAGTCCCGCAACGAGCGCAACCCCCGCCGCATGTTGCCATCGGGTAGTGCCGGGCACCCATGCGGGACCGCCGGCGTCAAGCCGGAGGAGGGCGGGGACGACGTCAAGTCATCATGCCCCTTATGCCCTGGGCTGCACACGTGCTACAATGGCCGGTACAGCGGGATGCCAGGCGGCGACGCCGAGCGGATCCCTGAAAGCCGGCCCCAGTTCGGATTGGGGGCTGCAACCCGCCCCCA
>MG|5|V8|F|35|96.44|Actinobacteria|Actinobacteria|Coriobacteriales|Coriobacteriaceae|Senegalimassilia|anaerobia|
CGTGAGATGTTGGGTTAAGTCCCGCAACGAGCGCAACCCCTGCCCCGTGTTGCCAGCATTCAGTTGGGGACTCGCGGGGGACTGCCGGCGTCAAGCCGGAGGAAGGTGGGGACGACGTCAAGTCATCATGCCCCTTACGCCCTGGGCTGCACACGTGCTACAATGGCCGGCACAGCGGGCTGCGACCCCGTGAGGGGGAGCGAATCCCACAAAACCGGCCCCAGTTCGGATCGGAGGCTGCAACCCGCCTCCG
>MG|5|V8|R|13|96.85|Actinobacteria|Actinobacteria|Coriobacteriales|Coriobacteriaceae|Olsenella|profusa|
TGGGGGCGGGTTGCAGCCCCCAATCCGAACTGGGGCCGGCTTTCAGGGATCCGCTCCCGCTCGCGCGGTGGCAGCCCATTGTGCCGGCCATTGTAGCACGTGTGCAGCCCAGGACATAAGGGGCATGATGACTTGACGTCATCCCCACCTTCCTCCGGCTTGACGCCGGCGGTCTCGCATGGGTGCCCGGCCGAACCGCTGGCAACATGCGACGGGGGTTGCGCTCGTTGCGGGACTTAACCCAACATCTCACG
>MG|5|V8|F|18|94.47|Actinobacteria|Actinobacteria|Coriobacteriales|Coriobacteriaceae|Olsenella|profusa|
CGTGAGATGTTGGGTTAAGTCCCGCAACGAGCGCAACCCCCGCCGCGTGTTGCCATCACTTCGGGTGGGCACCCACGCGGGACCGCCGGCGCCAAGCCGGAGGAGGGCGGGGACGACGTCAAGTCATCATGCCCCTTATGTCCTGGGCTGCACACGTGCTACAATGGCCGGCACAATGGGCTGCCACCGCGCGAGCGGGAGCGAATCCCCAAAGCCGGCCCCAGTTCGGATTGGAGGCTGCAACCCGCCTCCA
>MG|5|V8|R|63|95.33|Actinobacteria|Actinobacteria|Coriobacteriales|Coriobacteriaceae|Collinsella|tanakaei|
TGGGGGGCGGGTTGCAGCCCCCAATCCGAACTGGGGCCGGCTTTCAGGGATCCGCTCGGCGTCGCCGCCTGGCATCCCGCTGTACCGGCCATTGTAGCACGTGTGCAGCCCAGGGCATAAGGGGCATGATGACTTGACGTCGTCCCCGCCCTCCTCCGGCTTGACGCCGGCGGTCCCGCATGGGTGCCCGGCATAACCCGATGGCAACATGCGGCGGGGGGTTGCGCTCGTTGCGGGACTTAACCCAACATCTCACG
>MG|5|V8|F|12|96.06|Actinobacteria|Actinobacteria|Coriobacteriales|Coriobacteriaceae|Collinsella|tanakaei|
CGTGAGATGTTGGGTTAAGTCCCGCAACGAGCGCAACCCCCGTCGCATGTTGCCAGCGGTTCGGCCGGGCACCCATGCGAGACCGCCGGCGTCAAGCCGGAGGAGGGCGGGGACGACGTCAAGTCATCATGCCCCTTATGCCCTGGGCTGCACACGTGCTACAATGGCCGGTACAGCGGGATGCGACCGCGCGAGCGGGAGCGGATCCCTGAAAGCCGGCCCCAGTTCGGATTGGGGGCTGCAACCCGCCCCCCA
>MG|5|V8|R|22|96.0|Actinobacteria|Actinobacteria|Coriobacteriales|Coriobacteriaceae|Olsenella|sp.|
TGGAGGCGGGTTGCAGCCTCCAATCCGAACTGGGGCCGGCTTTGGGGATTCGCTCGGCGTCGCCGCCTGGCAGCCCTCTGTGCCGGCCATTGTAGCACGTGTGCAGCCCAGGACATAAGGGGCATGATGACTTGACGTCATCCCCACCTTCCTCCGGCTTGACGCCGGCGGTCTCGCATGGGTGCCCGGCCGAACCGCTGGCAACATGCGACGGGGGGTTGCGCTCGTTGCGGGACTTAACCCAACATCTCACG
>MG|5|V8|F|10|94.12|Actinobacteria|Actinobacteria|Coriobacteriales|Coriobacteriaceae|Olsenella|sp.|
CGTGAGATGTTGGGTTAAGTCCCGCAACGAGCGCAACCCCCCGTCGCATGTTGCCAGCGGTTCGGCCGGGCACCCATGCGAGACCGCCGGCGTCAAGCCGGAGGAAGGTGGGGATGACGTCAAGTCATCATGCCCCTTATGCGCAGGGCTGCACACGTGCTACAATGGCCGGTACAGCGGGATGCGACCGCGCGAGCGGGAGCGGATCCCTGAAAGCCGGCCCCAGTTCGGATTGGGGGCTGCAACCCGCCCCCA
>MG|5|V8|F|30|95.7|Actinobacteria|Actinobacteria|Coriobacteriales|Coriobacteriaceae|Collinsella|tanakaei|
CGTGAGATGTTGGGTTAAGTCCCGCAACGAGCGCAACCCCCGCCGCATGTTGCCATCGGGTAGTGCCGGGCACCCATGCGGGACCGCCGGCGTCAAGCCGGAGGAGGGCGGGGACGACGTCAAGTCATCATGCCCCTTATGCGCAGGGCTGCACACGTGCTACAATGGCCGGTACAGCGGGATGCGACCGCGCGAGCGGGAGCGGATCCCTGAAAGCCGGCCCCAGTTCGGATTGGGGGCTGCAACCCGCCCCCA
>MG|5|V8|R|27|94.94|Actinobacteria|Actinobacteria|Coriobacteriales|Coriobacteriaceae|Collinsella|tanakaei|
TGGAGGCGGGTTGCAGCCTCCAATCCGAACTGGGGCCGGCTTTCAGGGATCCGCTCGGCGTCGCCGCCTGGCATCCCGCTGTACCGGCCATTGTAGCACGTGTGCAGCCCAGGGCATAAGGGGCATGATGACTTGACGTCGTCCCCGCCCTCCTCCGGCTTGACGCCGGCGGTCCCGCATGGGTGCCCGGCATAACCCGATGGCAACATGCGGCGGGGGTTGCGCTCGTTGCGGGACTTAACCCAACATCTCACG
>MG|5|V8|R|21|96.09|Actinobacteria|Actinobacteria|Coriobacteriales|Coriobacteriaceae|Collinsella|tanakaei|
TGGGGGCGGGTTGCAGCCCCCAATCCGAACTGGGGCCGGCTTTCAGGGATCCGCTCCCGCTCGCGCGGTCGCATCCCGCTGTACCGGCCATTGTAGCACGTGTGCAGCCCAGGGCATAAGGGGCATGATGACTTGACGTCGTCCCCGCCCTCCTCCGGCTTGACGCCGGCGGTCCCGCATGGGTGCCCGGCACTACCCGATGGCAACACGCGGCGGGGGTTGCGCTCGTTGCGGGACTTAACCCAACATCTCACG
>MG|5|V8|R|17|94.14|Actinobacteria|Actinobacteria|Coriobacteriales|Coriobacteriaceae|Collinsella|sp.|
TGGGGGCGGGTTGCAGCCCCCAATCCGAACTGGGGCCGGCTTTCGGGATCCGCTCCCCCTCGCGGGGTGGCAACCCTCTGTACCGGCCATTGTAGCACGTGTGCAGCCCAGGGCATAAGGGGCATGATGACTTGACGTCGTCCCCGCCCTCCTCCGGCTTGGCGCCGGCGGTCCCGCATGGGTGCCCGACCTGGTCGCTGGCAACATGCGGCGGGGGGTTGCGCTCGTTGCGGGACTTAACCCAACATCTCACG
>MG|5|V8|F|17|95.26|Actinobacteria|Actinobacteria|Coriobacteriales|Coriobacteriaceae|Olsenella|profusa|
CGTGAGATGTTGGGTTAAGTCCCGCAACGAGCGCAACCCTCGTCGCATGTTGCCAGCGGTTCGGCCGGGCACCCATGCGAGACCGCCGGCGTCAAGCCGGAGGAAGGTGGGGATGACGTCAAGTCATCATGCCCCTTATGTCCTGGGCTGCACACGTGCTACAATGGCCGGTACAGAGGGTTGCCACCCCGCGAGGGGGAGCGGATCCCGAAAGCCGGCCCCAGTTCGGATTGGGGGCTGCAACCCGCCCCCA
>MG|5|V8|R|14|95.2|Actinobacteria|Actinobacteria|Coriobacteriales|Coriobacteriaceae|Olsenella|sp.|
TGGGGGGCGGGTTGCAGCCCCCAATCCGAACTGGGGCCGGCTTTCAGGGATCCGCTCCCGCTCGCGCGGTCGCATCCCGCTGTACCGGCCATTGTAGCACGTGTGCAGCCCAGGGCATAAGGGGCATGATGACTTGACGTCATCCCCACCTTCCTCCGGCTTGACGCCGGCGGTCTCGCATGGGTGCCCGGCCGAACCGCTGGCAACATGCGACGAGGGTTGCGCTCGTTGCGGGACTTAACCCAACATCTCACG
>MG|5|V8|F|76|95.31|Actinobacteria|Actinobacteria|Coriobacteriales|Coriobacteriaceae|Collinsella|tanakaei|
CGTGAGATGTTGGGTTAAGTCCCGCAACGAGCGCAACCCCCGCCGCATGTTGCCATCGGGTAGTGCCGGGCACCATGCGGGACCGCCGGCGTCAAGCCGGAGGAGGGCGGGGACGACGTCAAGTCATCATGCCCCTTATGCCCTGGGCTGCACACGTGCTACAATGGCCGGTACAGCGGGATGCGACCGCGCGAGCGGGAGCGGATCCCTGAAAGCCGGCCCCAGTTCGGATTGGAGGCTGCAACCCGCCTCCA
>MG|5|V8|F|807|95.72|Actinobacteria|Actinobacteria|Coriobacteriales|Coriobacteriaceae|Collinsella|tanakaei|
CGTGAGATGTTGGGTTAAGTCCCGCAACGAGCGCAACCCCCGCCGCATGTTGCCATCGGGTTATGCCGGGCACCCATGCGGGACCGCCGGCGTCAAGCCGGAGGAGGGCGGGGACGACGTCAAGTCATCATGCCCCTTATGCCCTGGGCTGCACACGTGCTACAATGGCCGGTACAGCGGGATGCCAGGCGGCGACGCCGAGCGGATCCCTGAAAGCCGGCCCCAGTTCGGATTGGGGGCTGCAACCCGCCCCCA
>MG|5|V8|R|18|95.26|Actinobacteria|Actinobacteria|Coriobacteriales|Coriobacteriaceae|Olsenella|sp.|
TGGGGGCGGGTTGCAGCCCCCAATCCGAACTGGGGCCGGCTTTCAGGGATCCGCTCGGCGTCGCCGCCTGGCATCCCGCTGTACCGGCCATTGTAGCACGTGTGCAGCCCAGGGCATAAGGGGCATGATGACTTGACGTCATCCCCACCTTCCTCCGGCTTGACGCCGGCGGTCTCGCATGGGTGCCCGGCCGAACCGCTGGCAACATGCGACGAGGGTTGCGCTCGTTGCGGGACTTAACCCAACATCTCACG
>MG|5|V8|R|13|96.09|Actinobacteria|Actinobacteria|Coriobacteriales|Coriobacteriaceae|Collinsella|tanakaei|
TGGAGGCGGGTTGCAGCCCCCAATCCGAACTGGGGCCGGCTTTCAGGGATCCGCTCCCGCTCGCGCGGTCGCATCCCGCTGTACCGGCCATTGTAGCACGTGTGCAGCCCAGGGCATAAGGGGCATGATGACTTGACGTCGTCCCCGCCCTCCTCCGGCTTGACGCCGGCGGTCCCGCATGGGTGCCCGGCACTACCCGATGGCAACATGCGGCGGGGGTTGCGCTCGTTGCGGGACTTAACCCAACATCTCACG
>MG|5|V8|R|14|94.09|Actinobacteria|Actinobacteria|Coriobacteriales|Coriobacteriaceae|Olsenella|sp.|
TGGGGGCGGGTTGCAGCCCCCAATCCGAACTGGGGCCGGCTTTCAGGGATCCGCTCCCGCTCGCGCGGTCGCATCCCGCTGTACCGGCCATTGTAGCACGTGTGCAGCCCTGCGCATAAGGGGCATGATGACTTGACGTCATCCCCACCTTCCTCCGGCTTGACGCCGGCGGTCTCGCATGGGTGCCCGGCCGAACCGCTGGCAACATGCGACGAGGGTTGCGCTCGTTGCGGGACTTAACCCAACATCTCACG
>MG|5|V8|F|12|95.35|Actinobacteria|Actinobacteria|Coriobacteriales|Coriobacteriaceae|Collinsella|tanakaei|
CGTGAGATGTTGGGTTAAGTCCCGCAACGAGCGCAACCCCCGCCGCATGTTGCCATCGGGTTATGCCGGGCACCCATGCGGGACCGCCGGCGTCAAGCCGGAGGAGGGCGGGGACGACGTCAAGTCATCATGCCCCTTATGCCCTGGGCTGCACACGTGCTACAATGGCCGGTACAGCGGGATGCCAGGCGGCGACGCCGAGCGGATCCCTGAAAGCCGGCCCCAGTTCGGGATTGGGGGCTGCAACCCGCCCCCA
>MG|5|V8|F|10|95.7|Actinobacteria|Actinobacteria|Coriobacteriales|Coriobacteriaceae|Collinsella|tanakaei|
CGTGAGATGTTGGGTTAAGTCCCGCAACGAGCGCAACCCCCGTCGCATGTTGCCATCGGGTAGTGCCGGGCACCATGCGGGACCGCCGGCGTCAAGCCGGAGGAGGGCGGGGACGACGTCAAGTCATCATGCCCCTTATGCCCTGGGCTGCACACGTGCTACAATGGCCGGTACAGCGGGATGCGACCGCGCGAGCGGGAGCGGATCCCTGAAAGCCGGCCCCAGTTCGGATTGGGGGCTGCAACCCGCCCCCA
>MG|5|V8|F|24|95.26|Actinobacteria|Actinobacteria|Coriobacteriales|Coriobacteriaceae|Olsenella|sp.|
CGTGAGATGTTGGGTTAAGTCCCGCAACGAGCGCAACCCCCGTCGCATGTTGCCAGCGGTTCGGCCGGGCACCCATGCGAGACCGCCGGCGTCAAGCCGGAGGAAGGTGGGGATGACGTCAAGTCATCATGCCCCTTATGTCCTGGGCTGCACACGTGCTACAATGGCCGGTACAGAGGGTTGCCACCCCGCGAGGGGGAGCGGATCCCGAAAGCCGGCCCCAGTTCGGATTGGGGGCTGCAACCCGCCCCCA
>MG|5|V8|F|111|94.88|Actinobacteria|Actinobacteria|Coriobacteriales|Coriobacteriaceae|Olsenella|sp.|
CGTGAGATGTTGGGTTAAGTCCCGCAACGAGCGCAACCCTCGTCGCATGTTGCCAGCGGTTCGGCCGGGCACCCATGCGAGACCGCCGGCGTCAAGCCGGAGGAAGGTGGGGATGACGTCAAGTCATCATGCCCCTTATGCCCTGGGCTGCACACGTGCTACAATGGCCGGTACAGCGGGATGCGACCGCGCGAGCGGGAGCGGATCCCTGAAAGCCGGCCCCAGTTCGGATTGGGGGCTGCAACCCGCCCCCA
>MG|5|V8|F|17|96.09|Actinobacteria|Actinobacteria|Coriobacteriales|Coriobacteriaceae|Collinsella|tanakaei|
CGTGAGATGTTGGGTTAAGTCCCGCAACGAGCGCAACCCCCGCCGCATGTTGCCATCGGGTAGTGCCGGGCACCCATGCGGGACCGCCGGCGTCAAGCCGGAGGAGGGCGGGGACGACGTCAAGTCATCATGCCCCTTATGCCCTGGGCTGCACACGTGCTACAATGGCCGGTACAGCGGGATGCGACCGCGCGAGCGGGAGCGGATCCCTGAAAGCCGGCCCCAGTTCGGATTGGGGCTGCAACCCGCCCCCA
>MG|5|V8|R|42|94.51|Actinobacteria|Actinobacteria|Coriobacteriales|Coriobacteriaceae|Collinsella|sp.|
TGGGGGCGGGTTGCAGCCCCCAATCCGAACTGGGGCCGGCTTTCGGGATCCGCTCCCCCTCGCGGGGTGGCAACCCTCTGTACCGGCCATTGTAGCACGTGTGCAGCCCAGGGCATAAGGGGCATGATGACTTGACGTCGTCCCCGCCCTCCTCCGGCTTGGCGCCGGCGGTCCCGCATGGGTGCCCGACCTGGTCGCTGGCAACATGCGGCGGGGGTTGCGCTCGTTGCGGGACTTAACCCAACATCTCACGG
>MG|5|V8|R|338|95.72|Actinobacteria|Actinobacteria|Coriobacteriales|Coriobacteriaceae|Collinsella|tanakaei|
TGGGGGCGGGTTGCAGCCCCCAATCCGAACTGGGGCCGGCTTTCAGGGATCCGCTCGGCGTCGCCGCCTGGCATCCCGCTGTACCGGCCATTGTAGCACGTGTGCAGCCCAGGGCATAAGGGGCATGATGACTTGACGTCGTCCCCGCCCTCCTCCGGCTTGACGCCGGCGGTCCCGCATGGGTGCCCGGCATAACCCGATGGCAACATGCGGCGGGGGTTGCGCTCGTTGCGGGACTTAACCCAACATCTCACG
>MG|5|V8|F|22|95.33|Actinobacteria|Actinobacteria|Coriobacteriales|Coriobacteriaceae|Collinsella|tanakaei|
CGTGAGATGTTGGGTTAAGTCCCGCAACGAGCGCAACCCCCGCCGCATGTTGCCATCGGGTTATGCCGGGCACCCATGCGGGACCGCCGGCGTCAAGCCGGAGGAGGGCGGGGGACGACGTCAAGTCATCATGCCCCTTATGCCCTGGGCTGCACACGTGCTACAATGGCCGGTACAGCGGGATGCCAGGCGGCGACGCCGAGCGGATCCCTGAAAGCCGGCCCCAGTTCGGATTGGGGGCTGCAACCCGCCCCCCA
>MG|5|V8|F|22|90.36|Actinobacteria|Actinobacteria|Coriobacteriales|Coriobacteriaceae|Coriobacterium|sp.|
CGTGAGATGTTGGGTTAAGTCCCGCAACGAGCGCAACCCTTGTCGCTAGTTACCATCATTAAGTTGGGGACTCTAGCGAGACTGCCAGTGACAAGCCGGAGGAGGGCGGGGACGACGTCAAGTCATCATGCCCCTTATGCCCTGGGCTGCACACGTGCTACAATGGCCGGTACAGCGGGATGCGACCGCGCGAGCGGGAGCGGATCCCTGAAAGCCGGCCCCAGTTCGGATTGGGGGCTGCAACCCGCCCCCA
>MG|5|V8|R|11|95.28|Actinobacteria|Actinobacteria|Coriobacteriales|Coriobacteriaceae|Olsenella|profusa|
TGGAGGCGGGTTGCAGCCTCCAATCCGAACTGGGGCCGGCTTTGGGGATTCGCTCCCGCTCGCGCGGTGGCAGCCCATTGTGCCGGCCATTGTAGCACGTGTGCAGCCCAGGGCATAAGGGGCATGATGACTTGACGTCGTCCCCGCCCTCCTCCGGCTTGACGCCGGCGGTCCCGCATGGTGCCCGGCACTACCCGATGGCAACATGCGGCGGGGGTTGCGCTCGTTGCGGGACTTAACCCAACATCTCACG
>MG|5|V8|R|34|95.28|Actinobacteria|Actinobacteria|Coriobacteriales|Coriobacteriaceae|Olsenella|profusa|
TGGGGGCGGGTTGCAGCCCCCAATCCGAACTGGGGCCGGCTTTCAGGGATCCGCTCCCGCTCGCGCGGTCGCATCCCGCTGTACCGGCCATTGTAGCACGTGTGCAGCCCAGGACATAAGGGGCATGATGACTTGACGTCATCCCCACCTTCCTCCGGCTTGACGCCGGCGGTCTCGCATGGGTGCCCGGCCGAACCGCTGGCAACATGCGACGAGGGTTGCGCTCGTTGCGGGACTTAACCCAACATCTCACG
>MG|5|V8|R|14|96.43|Actinobacteria|Actinobacteria|Coriobacteriales|Coriobacteriaceae|Olsenella|sp.|
TGGGGGCGGGTTGCAGCCCCCAATCCGAACTGGGGCCGGCTTTGGGGATTCGCTCGGCGTCGCCGCCTGGCAGCCCTCTGTGCCGGCCATTGTAGCACGTGTGCAGCCCAGGACATAAGGGGCATGATGACTTGACGTCATCCCCACCTTCCTCCGGCTTGACGCCGGCGGTCTCGCATGGGTGCCCGGCCGAACCGCTGGCAACATGCGACGAGGGTTGCGCTCGTTGCGGGACTTAACCCAACATCTCACG
>MG|5|V8|F|11|95.72|Actinobacteria|Actinobacteria|Coriobacteriales|Coriobacteriaceae|Collinsella|tanakaei|
CGTGAGATGTTGGGTTAAGTCCCGCAACGAGCGCAACCCCCGCCGCATGTTGCCATCGGGTAGTGCCGGGCACCCATGCGGGACCGCCGGCGTCAAGCCGGAGGAGGGCGGGGACGACGTCAAGTCATCATGCCCCTTATGCCCTGGGCTGCACACGTGCTACAATGGCCGGTACAGCGGGATGCGACCGCGCGAGCGGGAGCGGATCCCTGAAAGCCGGCCCCCAGTTCGGATTGGGGGGCTGCAACCCGCCCCCCA
>MG|5|V8|F|114|96.06|Actinobacteria|Actinobacteria|Coriobacteriales|Coriobacteriaceae|Olsenella|profusa|
CGTGAGATGTTGGGTTAAGTCCCGCAACGAGCGCAACCCCCGCCGCATGTTGCCATCGGGTAGTGCCGGGCACCCATGCGGGACCGCCGGCGTCAAGCCGGAGGAGGGCGGGGACGACGTCAAGTCATCATGCCCCTTATGTCCTGGGCTGCACACGTGCTACAATGGCCGGCACAATGGGCTGCCACCGCGCGAGCGGGAGCGAATCCCCAAAGCCGGCCCCAGTTCGGATTGGAGGCTGCAACCCGCCTCCA
>MG|5|V8|R|10|94.96|Actinobacteria|Actinobacteria|Coriobacteriales|Coriobacteriaceae|Collinsella|tanakaei|
TGGGGGCGGGTTGCAGCCCCCAATCCGAACTGGGGCCGGCTTTCAGGGATCCGCTCCCGCTCGCGCGGTCGCATCCCGCTGTACCGGCCATTGTAGCACGTGTGCAGCCCAGGGCATAAGGGGCATGATGACTTGACGTCGTCCCCCGCCCTCCTCCGGCTTGACGCCGGCGGTCCCGCATGTGCCCGGCACTACCCGATGGCAACATGCGGCGGGGGGTTGCGCTCGTTGCGGGACTTAACCCAACATCTCACG
>MG|5|V8|F|13|94.98|Actinobacteria|Actinobacteria|Coriobacteriales|Coriobacteriaceae|Collinsella|tanakaei|
CGTGAGATGTTGGGTTAAAGTCCCGCAACGAGCGCAACCCCCCGCCGCATGTTGCCATCGGGTTATGCCGGGCACCCATGCGGGACCGCCGGCGTCAAGCCGGAGGAGGGCGGGGACGACGTCAAGTCATCATGCCCCTTATGCCCTGGGCTGCACACGTGCTACAATGGCCGGTACAGCGGGATGCCAGGCGGCGACGCCGAGCGGATCCCTGAAAGCCGGCCCCAGTTCGGATTGGGGGCTGCAACCCGCCCCCA
>MG|5|V8|F|111|94.51|Actinobacteria|Actinobacteria|Coriobacteriales|Coriobacteriaceae|Collinsella|sp.|
CGTGAGATGTTGGGTTAAGTCCCGCAACGAGCGCAACCCCCGCCGCATGTTGCCAGCGACCAGGTCGGGCACCCATGCGGGACCGCCGGCGCCAAGCCGGAGGAGGGCGGGGACGACGTCAAGTCATCATGCCCCTTATGCCCTGGGCTGCACACGTGCTACAATGGCCGGTACAGAGGGTTGCCACCCCGCGAGGGGGAGCGGATCCCGAAAGCCGGCCCCAGTTCGGATTGGGGGCTGCAACCCGCCCCCA
>MG|5|V8|F|59|95.37|Actinobacteria|Actinobacteria|Coriobacteriales|Coriobacteriaceae|Collinsella|tanakaei|
CGTGAGATGTTGGGTTAAGTCCCGCAACGAGCGCAACCCCCCGCCGCATGTTGCCATCGGGTAGTGCCGGGCACCCATGCGGGACCGCCGGCGTCAAGCCGGAGGAGGGCGGGGACGACGTCAAGTCATCATGCCCCTTATGCCCTGGGCTGCACACGTGCTACAATGGCCGGTACAGCGGGATGCCAGGCGGCGACGCCGAGCGGATCCCTGAAAGCCGGCCCCAGTTCGGATTGGGGGCTGCAACCCGCCCCCA
>MG|5|V8|F|58|89.56|Actinobacteria|Actinobacteria|Coriobacteriales|Coriobacteriaceae|Coriobacterium|sp.|
CGTGAGATGTTGGGTTAAGTCCCGCAACGAGCGCAACCCTTGTCGCTAGTTACCATCATTAAGTTGGGGACTCTAGCGAGACTGCCAGTGACAAGCTGGAGGAAGGCGGGGATGACGTCAAATCATCATGCCCCTTATGCCCTGGGCTGCACACGTGCTACAATGGCCGGTACAGCGGGATGCGACCGCGCGAGCGGGAGCGGATCCCTGAAAGCCGGCCCCAGTTCGGATTGGGGGCTGCAACCCGCCCCCA
>MG|5|V8|R|42|96.06|Actinobacteria|Actinobacteria|Coriobacteriales|Coriobacteriaceae|Olsenella|profusa|
TGGAGGCGGGTTGCAGCCTCCAATCCGAACTGGGGCCGGCTTTGGGGATTCGCTCCCGCTCGCGCGGTGGCAGCCCATTGTGCCGGCCATTGTAGCACGTGTGCAGCCCAGGACATAAGGGGCATGATGACTTGACGTCGTCCCCGCCCTCCTCCGGCTTGACGCCGGCGGTCCCGCATGGGTGCCCGGCACTACCCGATGGCAACATGCGGCGGGGGTTGCGCTCGTTGCGGGACTTAACCCAACATCTCACG
>MG|5|V8|F|16|95.7|Actinobacteria|Actinobacteria|Coriobacteriales|Coriobacteriaceae|Slackia|equolifaciens|
CGTGAGATGTTGGGTTAAGTCCCGCAACGAGCGCAACCCCTGCCGTATGTTGCCAGCGTGTAGTGACGGGGACTCATACGGGACTGCCGGCGTCAAGCCGGAGGAAGGCGGGGACGACGTCAAGTCATCATGCCCCTTACGCCCTGGGCTGCACACGTGCTACAATGGCCGGTACAGCGGGACGCCACCCCGCGAGGGGGAGCCGATCCCACAAAGCCGGCCCCAGTTCGGATCGGGGGCTGCAACCCGCCCCCGT
>MG|5|V8|F|33|95.65|Actinobacteria|Actinobacteria|Coriobacteriales|Coriobacteriaceae|Olsenella|sp.|
CGTGAGATGTTGGGTTAAGTCCCGCAACGAGCGCAACCCCCGTCGCATGTTGCCAGCGGTTCGGCCGGGCACCCATGCGAGACCGCCGGCGTCAAGCCGGAGGAAGGTGGGGATGACGTCAAGTCATCATGCCCCTTATGCCCTGGGCTGCACACGTGCTACAATGGCCGGTACAGCGGGATGCCAGGCGGCGACGCCGAGCGGATCCCTGAAAGCCGGCCCCAGTTCGGATTGGGGGCTGCAACCCGCCCCCA
>MG|5|V8|R|10|91.7|Actinobacteria|Actinobacteria|Coriobacteriales|Coriobacteriaceae|Olsenella|profusa|
TGGAGGCGGGTTGCAGCCTCCAATCCGAACTGGGGCCGGCTTTGGGGATTCGCTCCCGCTCGCGCGGTGGCAGCCCATTGTGCCGGCCATTGTAGCACGTGTGCAGCCCAGGACATAAGGGGCATGATGACTTGACGTCATCCCCACCTTCCTCCGGCTTGTCACTGGCAGTCTCGCTAGAGTCCCCAACTTAATGATGGTAACTAGCGACAAGGGTTGCGCTCGTTGCGGGACTTAACCCAACATCTCACG
>MG|5|V8|F|29|91.2|Actinobacteria|Actinobacteria|Coriobacteriales|Coriobacteriaceae|Coriobacterium|sp.|
CGTGAGATGTTGGGTTAAGTCCCGCAACGAGCGCAACCCTTGTTGTCAGTTGCCAGCATTAAGTTGGGCACTCTGGCGAGACTGCCGGTGACAAACCGGAGGAAGGTGGGGACGACGTCAAGTCATCATGCCCCTTATGCCCTGGGCTGCACACGTGCTACAATGGCCGGTACAGCGGGATGCGACCGCGCGAGCGGGAGCGGATCCCTGAAAGCCGGCCCCAGTTCGGATTGGGGGCTGCAACCCGCCCCCA
>MG|5|V8|F|126|95.7|Actinobacteria|Actinobacteria|Coriobacteriales|Coriobacteriaceae|Collinsella|tanakaei|
CGTGAGATGTTGGGTTAAGTCCCGCAACGAGCGCAACCCCCGCCGCATGTTGCCATCGGGTAGTGCCGGGCACATGCGGGACCGCCGGCGTCAAGCCGGAGGAGGGCGGGGACGACGTCAAGTCATCATGCCCCTTATGCCCTGGGCTGCACACGTGCTACAATGGCCGGTACAGCGGGATGCGACCGCGCGAGCGGGAGCGGATCCCTGAAAGCCGGCCCCAGTTCGGATTGGGGGCTGCAACCCGCCCCCA
>MG|5|V8|F|13|95.67|Actinobacteria|Actinobacteria|Coriobacteriales|Coriobacteriaceae|Olsenella|umbonata|
CGTGAGATGTTGGGTTAAGTCCCGCAACGAGCGCAACCCCCGCCGCATGTTGCCATCGGGTAGTGCCGGGCACCCATGCGGGACCGCCGGCGTCAAGCCGGAGGAGGGCGGGGACGACGTCAAGTCATCATGCCCCTTATGTCCTGGGCTGCACACGTGCTACAATGGCCGGCACAATGGGCTGCCACTGCGCGAGCAGGAGCGAATCCCCAAAGCCGGTCCCAGTTCGGATTGGAGGCTGCAACCCGCCTCCA
>MG|5|V8|R|13|93.7|Actinobacteria|Actinobacteria|Coriobacteriales|Coriobacteriaceae|Collinsella|sp.|
TGGGGGGCGGGTTGCAGCCCCCAATCCGAACTGGGGCCGGCTTTCGGGATCCGCTCCCCCTCGCGGGGTGGCAACCCTCTGTACCGGCCATTGTAGCACGTGTGCAGCCCAGGGCATAAGGGGCATGATGACTTGACGTCGTCCCCGCCCTCCTCCGGCTTGGCGCCGGCGGTCCCGCATGGTGCCCGACCTGGTCGCTGGCAACATGGGCGGGGGTTGCGCTCGTTGCGGGACTTAACCCAACATCTCACG
>MG|5|V8|F|31|92.52|Actinobacteria|Actinobacteria|Coriobacteriales|Coriobacteriaceae|Olsenella|profusa|
CGTGAGATGTTGGGTTAAGTCCCGCAACGAGCGCAACCCTTGTTGTCAGTTGCCATCATTCAGTTGGGCACTCTGGCGAGACTGCCGGTGACAAACCGGAGGAAGGTGGGGATGACGTCAAGTCATCATGCCCCTTATGTCCTGGGCTGCACACGTGCTACAATGGCCGGCACAATGGGCTGCCACCGCGCGAGCGGGAGCGAATCCCCAAAGCCGGCCCCAGTTCGGATTGGAGGCTGCAACCCGCCTCCA
>MG|5|V8|R|10|96.09|Actinobacteria|Actinobacteria|Coriobacteriales|Coriobacteriaceae|Collinsella|tanakaei|
TGGGGGCGGGTTGCAGCCCCCAATCCGAACTGGGGCCGGCTTTCAGGGATCCGCTCCCGCTCGCGCGGTCGCATCCCGCTGTACCGGCCATTGTAGCACGTGTGCAGCCCAGGGCATAAGGGGCATGATGACTTGACGTCGTCCCCGCCCTCCTCCGGCTTGACGCCGGCGGTCCCGCATGGGTGCCCGGCACTACCCGATGGCAACATGCGACGGGGGTTGCGCTCGTTGCGGGACTTAACCCAACATCTCACG
>MG|5|V8|F|26|95.35|Actinobacteria|Actinobacteria|Coriobacteriales|Coriobacteriaceae|Collinsella|tanakaei|
CGTGAGATGTTGGGTTAAGTCCCGCAACGAGCGCAACCCCCCGCCGCATGTTGCCATCGGGTAGTGCCGGGCACCATGCGGGGACCGCCGGCGTCAAGCCGGAGGAGGGCGGGGACGACGTCAAGTCATCATGCCCCTTATGCCCTGGGCTGCACACGTGCTACAATGGCCGGTACAGCGGGATGCGACCGCGCGAGCGGGAGCGGATCCCTGAAAGCCGGCCCCAGTTCGGATTGGGGGCTGCAACCCGCCCCCA
>MG|5|V8|R|278|96.09|Actinobacteria|Actinobacteria|Coriobacteriales|Coriobacteriaceae|Collinsella|tanakaei|
TGGGGGCGGGTTGCAGCCCCCAATCCGAACTGGGGCCGGCTTTCAGGGATCCGCTCCCGCTCGCGCGGTCGCATCCCGCTGTACCGGCCATTGTAGCACGTGTGCAGCCCAGGGCATAAGGGGCATGATGACTTGACGTCGTCCCCGCCCTCCTCCGGCTTGACGCCGGCGGTCCCGCATGGTGCCCGGCACTACCCGATGGCAACATGCGGCGGGGGTTGCGCTCGTTGCGGGACTTAACCCAACATCTCACG
>MG|5|V8|F|11|95.62|Actinobacteria|Actinobacteria|Coriobacteriales|Coriobacteriaceae|Olsenella|sp.|
CGTGAGATGTTGGGTTAAGTCCCGCAACGAGCGCAACCCCCCGTCGCATGTTGCCAGCGGTTCGGCCGGGCACCCATGCGAGACCGCCGGCGTCAAGCCGGAGGAAGGTGGGGATGACGTCAAGTCATCATGCCCCTTATGTCCTGGGCTGCACACGTGCTACAATGGCCGGTACAGCGGGATGCGACCGCGCGAGCGGGAGCGGATCCCTGAAAGCCGGCCCCAGTTCGGATTGGGGGCTGCAACCCGCCCCCCA
>MG|5|V8|R|952|96.5|Actinobacteria|Actinobacteria|Coriobacteriales|Coriobacteriaceae|Collinsella|tanakaei|
TGGGGGCGGGTTGCAGCCCCCAATCCGAACTGGGGCCGGCTTTCAGGGATCCGCTCCCGCTCGCGCGGTCGCATCCCGCTGTACCGGCCATTGTAGCACGTGTGCAGCCCAGGGCATAAGGGGCATGATGACTTGACGTCGTCCCCGCCCTCCTCCGGCTTGACGCCGGCGGTCCCGCATGGGTGCCCGGCACTACCCGATGGCAACATGCGGCGGGGGTTGCGCTCGTTGCGGGACTTAACCCAACATCTCACGA
>MG|5|V8|F|16|95.33|Actinobacteria|Actinobacteria|Coriobacteriales|Coriobacteriaceae|Collinsella|tanakaei|
CGTGAGATGTTGGGTTAGTCCCGCAACGAGCGCAACCCCCGCCGCATGTTGCCATCGGGTTATGCCGGGCACCCATGCGGGACCGCCGGCGTCAAGCCGGAGGAGGGCGGGGACGACGTCAAGTCATCATGCCCCTTATGCCCTGGGCTGCACACGTGCTACAATGGCCGGTACAGCGGGATGCCAGGCGGCGACGCCGAGCGGATCCCTGAAAGCCGGCCCCAGTTCGGATTGGGGGCTGCAACCCGCCCCCA
>MG|5|V8|F|10|95.28|Actinobacteria|Actinobacteria|Coriobacteriales|Coriobacteriaceae|Olsenella|umbonata|
CGTGAGATGTTGGGTTAAGTCCCGCAACGAGCGCAACCCCCGCCGCATGTTGCCATCGGGTAGTGCCGGGCACCATGCGGGACCGCCGGCGTCAAGCCGGAGGAGGGCGGGGACGACGTCAAGTCATCATGCCCCTTATGTCCTGGGCTGCACACGTGCTACAATGGCCGGCACAATGGGCTGCCACTGCGCGAGCAGGAGCGAATCCCCAAAGCCGGTCCCAGTTCGGATTGGAGGCTGCAACCCGCCTCCA
>MG|5|V8|F|12|95.65|Actinobacteria|Actinobacteria|Coriobacteriales|Coriobacteriaceae|Olsenella|sp.|
CGTGAGATGTTGGGTTAAGTCCCGCAACGAGCGCAACCCCCGCCGCATGTTGCCAGCGACCAGGTCGGGCACCCATGCGGGACCGCCGGCGCCAAGCCGGAGGAGGGCGGGGACGACGTCAAGTCATCATGCCCCTTATGTCCTGGGCTGCACACGTGCTACAATGGCCGGCACAATGGGCTGCCACCGCGCGAGCGGGAGCGAATCCCCAAAGCCGGCCCCAGTTCGGATTGGAGGCTGCAACCCGCCTCCA
>MG|5|V8|F|11|96.09|Actinobacteria|Actinobacteria|Coriobacteriales|Coriobacteriaceae|Collinsella|tanakaei|
CGTGAGATGTTGGGTTAAGTCCCGCAACGAGCGCAACCCCCGCCGCATGTTGCCATCGGGTAGTGCCGGGCACCCATGCGGGACCGCCGGCGTCAAGCCGGAGGAGGGCGGGGACGACGTCAAGTCATCATGCCCCTTATGCCCTGGGCTGCACACGTGCTACAATGGCCGGTACAGCGGGATGCGACCGCGCGAGCGGGAGCGGATCCCTGAAAGCCGGCCCCCAGTTCGGATTGGGGGCTGCAACCCGCCCCCCA
>MG|5|V8|F|93|90.51|Actinobacteria|Actinobacteria|Coriobacteriales|Coriobacteriaceae|Olsenella|profusa|
CGTGAGATGTTGGGTTAAGTCCCGCAACGAGCGCAACCCTTGTCGCTAGTTACCATCATTAAGTTGGGGACTCTAGCGAGACTGCCAGTGACAAGCTGGAGGAAGGCGGGGATGACGTCAAATCATCATGCCCCTTATGTCCTGGGCTGCACACGTGCTACAATGGCCGGCACAATGGGCTGCCACCGCGCGAGCGGGAGCGAATCCCCAAAGCCGGCCCCAGTTCGGATTGGAGGCTGCAACCCGCCTCCA
>MG|5|V8|F|14|96.08|Actinobacteria|Actinobacteria|Coriobacteriales|Coriobacteriaceae|Collinsella|tanakaei|
CGTGAGATGTTGGGTTAGTCCCGCAACGAGCGCAACCCCCGCCGCATGTTGCCATCGGGTAGTGCCGGGCACCCATGCGGGACCGCCGGCGTCAAGCCGGAGGAGGGCGGGGACGACGTCAAGTCATCATGCCCCTTATGCCCTGGGCTGCACACGTGCTACAATGGCCGGTACAGCGGGATGCGACCGCGCGAGCGGGAGCGGATCCCTGAAAGCCGGCCCCAGTTCGGATTGGGGGCTGCAACCCGCCCCCCA
>MG|5|V8|F|13|95.72|Actinobacteria|Actinobacteria|Coriobacteriales|Coriobacteriaceae|Collinsella|tanakaei|
CGTGAGATGTTGGGTTAAGTCCCGCAACGAGCGCAACCCCCGCCGCATGTTGCCATCGGGTAGTGCCGGGCACCATGCGGGACCGCCGGCGTCAAGCCGGAGGAGGGCGGGGACGACGTCAAGTCATCATGCCCCTTATGCCCTGGGCTGCACACGTGCTACAATGGCCGGTACAGCGGGATGCGACCGCGCGAGCGGGAGCGGATCCCTGAAAGCCGGCCCCAGTTCGGGATTGGGGGCTGCAACCCGCCCCCA
>MG|5|V8|F|20|96.06|Actinobacteria|Actinobacteria|Coriobacteriales|Coriobacteriaceae|Collinsella|tanakaei|
CGTGAGATGTTGGGTTAAGTCCCGCAACGAGCGCAACCCTCGTCGCATGTTGCCAGCGGTTCGGCCGGGCACCCATGCGGGACCGCCGGCGTCAAGCCGGAGGAGGGCGGGGACGACGTCAAGTCATCATGCCCCTTATGCCCTGGGCTGCACACGTGCTACAATGGCCGGTACAGCGGGATGCGACCGCGCGAGCGGGAGCGGATCCCTGAAAGCCGGCCCCAGTTCGGATTGGGGGCTGCAACCCGCCCCCCA
>MG|5|V8|R|16|96.44|Actinobacteria|Actinobacteria|Coriobacteriales|Coriobacteriaceae|Senegalimassilia|anaerobia|
CGGAGGCGGGTTGCAGCCTCCGATCCGAACTGGGGCCGGTTTTGTGGGATTCGCTCCCCCTCACGGGGTCGCAGCCCGCTGTGCCGGCCATTGTAGCACGTGTGCAGCCCAGGGCGTAAGGGGCATGATGACTTGACGTCGTCCCCACCTTCCTCCGGCTTGACGCCGGCAGTCCCCCGCGAGTCCCCAACTGAATGCTGGCAACACGGGGCAGGGGTTGCGCTCGTTGCGGGACTTAACCCAACATCTCACG
>MG|5|V8|F|25|90.12|Actinobacteria|Actinobacteria|Coriobacteriales|Coriobacteriaceae|Olsenella|umbonata|
CGTGAGATGTTGGGTTAAGTCCCGCAACGAGCGCAACCCTTGTCGCTAGTTACCATCATTAAGTTGGGGACTCTAGCGAGACTGCCAGTGACAAGCTGGAGGAAGGCGGGGATGACGTCAAATCATCATGCCCCTTATGTCCTGGGCTGCACACGTGCTACAATGGCCGGCACAATGGGCTGCCACTGCGCGAGCAGGAGCGAATCCCCAAAGCCGGTCCCAGTTCGGATTGGAGGCTGCAACCCGCCTCCA
>MG|5|V8|F|18|95.2|Actinobacteria|Actinobacteria|Coriobacteriales|Coriobacteriaceae|Olsenella|sp.|
CGTGAGATGTTGGGTTAAGTCCCGCAACGAGCGCAACCCCCGCCGCATGTTGCCATCGGGTAGTGCCGGGCACCCATGCGGGACCGCCGGCGTCAAGCCGGAGGAGGGCGGGGACGACGTCAAGTCATCATGCCCCTTATGTCCTGGGCTGCACACGTGCTACAATGGCCGGCACAGAGGGCTGCCAGGCGGCGACGCCGAGCGAATCCCCAAAGCCGGCCCCAGTTCGGATTGGAGGCTGCAACCCGCCTCCA
>MG|5|V8|F|12|90.12|Actinobacteria|Actinobacteria|Coriobacteriales|Coriobacteriaceae|Olsenella|profusa|
CGTGAGATGTTGGGTTAAGTCCCGCAACGAGCGCAACCCTTGTCGCTAGTTACCATCATTAAGTTGGGGACTCTAGCGAGACTGCCAGTGACAAGCTGGAGGAAGGCGGGGATGACGTCAAATCATCATGCCCCTTATGACCTGGGCTGCACACGTGCTACAATGGCCGGCACAATGGGCTGCCACCGCGCGAGCGGGAGCGAATCCCCAAAGCCGGCCCCAGTTCGGATTGGAGGCTGCAACCCGCCTCCA
>MG|5|V8|R|18|95.69|Actinobacteria|Actinobacteria|Coriobacteriales|Coriobacteriaceae|Collinsella|tanakaei|
TGGGGGGCGGGTTGCAGCCCCCAATCCGAACTGGGGCCGGCTTTCAGGGATCCGCTCCCGCTCGCGCGGTCGCATCCCGCTGTACCGGCCATTGTAGCACGTGTGCAGCCCAGGGCATAAGGGGCATGATGACTTGACGTCGTCCCCGCCCTCCTCCGGCTTGACGCCGGCGGTCCCGCATGTGCCCGGCACTACCCGATGGCAACATGCGGCGGGGGTTGCGCTCGTTGCGGGACTTAACCCAACATCTCACG
>MG|5|V8|F|56|95.67|Actinobacteria|Actinobacteria|Coriobacteriales|Coriobacteriaceae|Olsenella|profusa|
CGTGAGATGTTGGGTTAAGTCCCGCAACGAGCGCAACCCCCGCCGCATGTTGCCATCGGGTAGTGCCGGGCACCATGCGGGACCGCCGGCGTCAAGCCGGAGGAGGGCGGGGACGACGTCAAGTCATCATGCCCCTTATGTCCTGGGCTGCACACGTGCTACAATGGCCGGCACAATGGGCTGCCACCGCGCGAGCGGGAGCGAATCCCCAAAGCCGGCCCCAGTTCGGATTGGAGGCTGCAACCCGCCTCCA
>MG|5|V8|F|13|90.16|Actinobacteria|Actinobacteria|Coriobacteriales|Coriobacteriaceae|Olsenella|sp.|
CGTGAGATGTTGGGTTAAGTCCCGCAACGAGCGCAACCCCTATTTCTAGTTGCCAGCAGTAAGATGGGCACTCTAGAGAGACTGCCGCGGACAACGCGGAGGAAGGTGGGGATGACGTCAAGTCATCATGCCCCTTATGTCCTGGGCTGCACACGTGCTACAATGGCCGGCACAATGGGCTGCCACCGCGCGAGCGGGAGCGAATCCCCAAAGCCGGCCCCAGTTCGGATTGGAGGCTGCAACCCGCCTCCA
>MG|5|V8|F|30|96.0|Actinobacteria|Actinobacteria|Coriobacteriales|Coriobacteriaceae|Olsenella|sp.|
CGTGAGATGTTGGGTTAAGTCCCGCAACGAGCGCAACCCCCGTCGCATGTTGCCAGCGGTTCGGCCGGGCACCCATGCGAGACCGCCGGCGTCAAGCCGGAGGAAGGTGGGGATGACGTCAAGTCATCATGCCCCTTATGTCCTGGGCTGCACACGTGCTACAATGGCCGGTACAGCGGGATGCGACCGCGCGAGCGGGAGCGGATCCCTGAAAGCCGGCCCCAGTTCGGATTGGGGGCTGCAACCCGCCCCCCA
>MG|5|V8|F|22|95.7|Actinobacteria|Actinobacteria|Coriobacteriales|Coriobacteriaceae|Collinsella|tanakaei|
CGTGAGATGTTGGGTTAAGTCCCGCAACGAGCGCAACCCCCGCCGCATGTTGCCATCGGGTAGTGCCGGGCACCATGCGGGACCGCCGGCGTCAAGCCGGAGGAGGGCGGGGACGACGTCAAGTCATCATGCCCCTTATGCCCTGGGCTGCACACGTGCTACAATGGCCGGTACAGCGGGATGCGACCGCGCGAGCGGGAGCGGATCCCTGAAAGCCGGCCCCAGTTCGGATTGGGGGCTGCAACCCGCCTCCA
>MG|5|V8|F|12|91.7|Actinobacteria|Actinobacteria|Coriobacteriales|Coriobacteriaceae|Olsenella|profusa|
CGTGAGATGTTGGGTTAAGTCCCGCAACGAGCGCAACCCTTGTCGCTAGTTACCATCATTAAGTTGGGGACTCTAGCGAGACTGCCAGTGACAAGCCGGAGGAAGGTGGGGATGACGTCAAGTCATCATGCCCCTTATGTCCTGGGCTGCACACGTGCTACAATGGCCGGCACAATGGGCTGCCACCGCGCGAGCGGGAGCGAATCCCCAAAGCCGGCCCCAGTTCGGATTGGAGGCTGCAACCCGCCTCCA
>MG|5|V8|F|120|95.7|Actinobacteria|Actinobacteria|Coriobacteriales|Coriobacteriaceae|Collinsella|tanakaei|
CGTGAGATGTTGGGTTAAGTCCCGCAACGAGCGCAACCCCCGCCGCATGTTGCCATCGGGTAGTGCCGGGCACCCATGCGGGACCGCCGGCGTCAAGCCGGAGGAGGGCGGGGACGACGTCAAGTCATCATGCCCCTTATGCCCTGGGCTGCACACGTGCTACAATGGCCGGTACAGCGGGATGCGACCGCGCGAGCGGGAGCGGATCCCTGAAAGCCGGCCCCAGTTCGGATTGGAGGCTGCAACCCGCCTCCA
>MG|5|V8|F|10|96.09|Actinobacteria|Actinobacteria|Coriobacteriales|Coriobacteriaceae|Collinsella|tanakaei|
CGTGAGATGTTGGGTTAAGTCCCGCAACGAGCGCAACCCCCGCCGCATGTTGCCATCGGGTAGTGCCGGGCACCCATGCGGGACCGCCGGCGTCAAGCCGGAGGAGGGCGGGGACGACGTCAAGTCATCATGCCCCCTTATGCCCTGGGCTGCACACGTGCTACAATGGCCGGTACAGCGGGATGCGACCGCGCGAGCGGGAGCGGATCCCTGAAAGCCGGCCCCAGTTCGGATTGGGGGCTGCAACCCGCCCCCCA
>MG|5|V8|F|12|94.49|Actinobacteria|Actinobacteria|Coriobacteriales|Coriobacteriaceae|Coriobacterium|glomerans|
CGTGAGATGTTGGGTTAAGTCCCGCAACGAGCGCAACCCCCGCCGCATGTTGCCATCAGGTGATGCTGGGAACCCATGCGGGACCGCCGGCGCCAAGCCGGAGGAGGGCGGGGACGACGTCAAGTCATCATGCCCCTTATGCGCGGGGCTGCACACGTGCTACAATGGCCGGCACAGCGGGATGCGACCGGGCGACCGGAAGCGGATCCCCCAAAACCGGCCCCAGTTCGGATCAGGGGCTGCAACCCGCCCCTG
>MG|5|V8|F|22|95.72|Actinobacteria|Actinobacteria|Coriobacteriales|Coriobacteriaceae|Collinsella|tanakaei|
CGTGAGATGTTGGGTTAAGTCCCGCAACGAGCGCAACCCCCCGTCGCATGTTGCCATCGGGTAGTGCCGGGCACCCATGCGGGACCGCCGGCGTCAAGCCGGAGGAGGGCGGGGACGACGTCAAGTCATCATGCCCCTTATGCCCTGGGCTGCACACGTGCTACAATGGCCGGTACAGCGGGATGCGACCGCGCGAGCGGGAGCGGATCCCTGAAAGCCGGCCCCAGTTCGGATTGGGGGCTGCAACCCGCCCCCA
>MG|5|V8|F|35|95.29|Actinobacteria|Actinobacteria|Coriobacteriales|Coriobacteriaceae|Olsenella|sp.|
CGTGAGATGTTGGGTTAAGTCCCGCAACGAGCGCAACCCCCCGTCGCATGTTGCCAGCGGTTCGGCCGGGCACCCATGCGAGACCGCCGGCGTCAAGCCGGAGGAAGGTGGGGATGACGTCAAGTCATCATGCCCCTTATGTCCTGGGCTGCACACGTGCTACAATGGCCGGTACAGCGGGATGCGACCGCGCGAGCGGGAGCGGATCCCTGAAAGCCGGCCCCAGTTCGGATTGGGGGCTGCAACCCGCCCCCA
>MG|5|V8|F|12|96.05|Actinobacteria|Actinobacteria|Coriobacteriales|Coriobacteriaceae|Olsenella|sp.|
CGTGAGATGTTGGGTTAAGTCCCGCAACGAGCGCAACCCCCCGTCGCATGTTGCCAGCGGTTCGGCCGGGCACCCATGCGAGACCGCCGGCGTCAAGCCGGAGGAAGGTGGGGATGACGTCAAGTCATCATGCCCCTTATGTCCTGGGCTGCACACGTGCTACAATGGCCGGCACAATGGGCTGCCAGGCGGCGACGCCGAGCGAATCCCCAAAGCCGGCCCCAGTTCGGATTGGGGGCTGCAACCCGCCCCCA
>MG|5|V8|F|12|95.7|Actinobacteria|Actinobacteria|Coriobacteriales|Coriobacteriaceae|Collinsella|tanakaei|
CGTGAGATGTTGGGTTAAGTCCCGCAACGAGCGCAACCCCCGCCGCATGTTGCCATCGGGTAGTGCCGGGCACCCATGCGGGACCGCCGGCGTCAAGCCGGAGGAGGGCGGGGACGACGTCAAGTCATCATGCCCCTTATGCCCTGGGCTGCACACGTGCTACAATGGCCGGTACAGCGGGATGCGACCGCGCGAGCGGGAGCGGATCCCCAAAGCCGGCCCCAGTTCGGATTGGAGGCTGCAACCCGCCTCCA
>MG|5|V8|F|34|95.74|Actinobacteria|Actinobacteria|Coriobacteriales|Coriobacteriaceae|Collinsella|tanakaei|
CGTGAGATGTTGGGTTAAGTCCCCGCAACGAGCGCAACCCCCCGCCGCATGTTGCCATCGGGTAGTGCCGGGCACCCATGCGGGACCGCCGGCGTCAAGCCGGAGGAGGGCGGGGACGACGTCAAGTCATCATGCCCCTTATGCCCTGGGCTGCACACGTGCTACAATGGCCGGTACAGCGGGATGCGACCGCGCGAGCGGGAGCGGATCCCTGAAAGCCGGCCCCAGTTCGGATTGGGGGCTGCAACCCGCCCCCA
>MG|5|V8|R|68|95.35|Actinobacteria|Actinobacteria|Coriobacteriales|Coriobacteriaceae|Collinsella|tanakaei|
TGGGGGCGGGTTGCAGCCCCCAATCCGAACTGGGGCCGGCTTTCAGGGATCCGCTCGGCGTCGCCGCCTGGCATCCCGCTGTACCGGCCATTGTAGCACGTGTGCAGCCCAGGGCATAAGGGGCATGATGACTTGACGTCGTCCCCGCCCTCCTCCGGCTTGACGCCGGCGGTCCCGCATGGGTGCCCGGCATAACCCGATGGCAACATGCGGCGGGGGGTTGCGCTCGTTGCGGGACTTAACCCAACATCTCACG
>MG|5|V8|F|33|96.09|Actinobacteria|Actinobacteria|Coriobacteriales|Coriobacteriaceae|Collinsella|tanakaei|
CGTGAGATGTTGGGTTAAGTCCCGCAACGAGCGCAACCCCCGCCGCATGTTGCCATCGGGTAGTGCCGGGCACCCATGCGGGACCGCCGGCGTCAAGCCGGAGGAGGGCGGGGACGACGTCAAGTCATCATGCCCCTTATGCCCTGGGCTGCACACGTGCTACAATGGCCGGTACAGCGGGATGCGACCGCGCGAGCGGGAGCGGATCCCTGAAAGCCGGCCCCAGTTCGGATTGGGGGGCTGCAACCCGCCCCCCA
>MG|5|V8|R|18|96.11|Actinobacteria|Actinobacteria|Coriobacteriales|Coriobacteriaceae|Collinsella|tanakaei|
TGGGGGCGGGTTGCAGCCCCCAATCCGAACTGGGGCCGGCTTTCAGGGATCCGCTCCCGCTCGCGCGGTCGCATCCCGCTGTACCGGCCATTGTAGCACGTGTGCAGCCCAGGGCATAAGGGGCATGATGACTTGACGTCGTCCCCCGCCCTCCTCCGGCTTGACGCCGGCGGTCCCGCATGGGTGCCCGGCACTACCCGATGGCAACATGCGGCGGGGGTTGCGCTCGTTGCGGGACTTAACCCAACATCTCACG
>MG|5|V8|F|42|90.91|Actinobacteria|Actinobacteria|Coriobacteriales|Coriobacteriaceae|Olsenella|profusa|
CGTGAGATGTTGGGTTAAGTCCCGCAACGAGCGCAACCCTTGTCGCTAGTTACCATCATTAAGTTGGGGACTCTAGCGAGACTGCCAGTGACAAGCTGGAGGAAGGCGGGGATGACGTCAAGTCATCATGCCCCTTATGTCCTGGGCTGCACACGTGCTACAATGGCCGGCACAATGGGCTGCCACCGCGCGAGCGGGAGCGAATCCCCAAAGCCGGCCCCAGTTCGGATTGGAGGCTGCAACCCGCCTCCA
>MG|5|V8|R|42|95.28|Actinobacteria|Actinobacteria|Coriobacteriales|Coriobacteriaceae|Olsenella|sp.|
TGGGGGCGGGTTGCAGCCCCCAATCCGAACTGGGGCCGGCTTTCAGGGATCCGCTCCCGCTCGCGCGGTCGCATCCCGCTGTACCGGCCATTGTAGCACGTGTGCAGCCCAGGGCATAAGGGGCATGATGACTTGACGTCATCCCCACCTTCCTCCGGCTTGACGCCGGCGGTCTCGCATGGGTGCCCGGCCGAACCGCTGGCAACATGCGACGGGGGTTGCGCTCGTTGCGGGACTTAACCCAACATCTCACG
>MG|5|V8|F|21|94.14|Actinobacteria|Actinobacteria|Coriobacteriales|Coriobacteriaceae|Collinsella|sp.|
CGTGAGATGTTGGGTTAAGTCCCCGCAACGAGCGCAACCCCCGCCGCATGTTGCCAGCGACCAGGTCGGGCACCCATGCGGGACCGCCGGCGCCAAGCCGGAGGAGGGCGGGGACGACGTCAAGTCATCATGCCCCTTATGCCCTGGGCTGCACACGTGCTACAATGGCCGGTACAGAGGGTTGCCACCCCGCGAGGGGGAGCGGATCCCGAAAGCCGGCCCCAGTTCGGATTGGGGGCTGCAACCCGCCCCCA
>MG|5|V8|R|10|94.98|Actinobacteria|Actinobacteria|Coriobacteriales|Coriobacteriaceae|Collinsella|tanakaei|
TGGGGGCGGGTTGCAGCCCCCAATCCGAACTGGGGCCGGCTTTCAGGGATCCGCTCGGCGTCGCCGCCTGGCATCCCGCTGTACCGGCCATTGTAGCACGTGTGCAGCCCAGGGCATAAGGGGCATGATGACTTGACGTCGTCCCCCGCCCTCCTCCGGCTTGACGCCGGCGGTCCCGCATGGGTGCCCGGCATAACCCGATGGCAACATGCGGCGGGGGGTTGCGCTCGTTGCGGGACTTAACCCAACATCTCACG
>MG|5|V8|R|30|95.72|Actinobacteria|Actinobacteria|Coriobacteriales|Coriobacteriaceae|Collinsella|tanakaei|
TGGGGGCGGGTTGCAGCCCCCAATCCGAACTGGGGCCGGCTTTCAGGGATCCGCTCCCGCTCGCGCGGTCGCATCCCGCTGTACCGGCCATTGTAGCACGTGTGCAGCCCAGGGCATAAGGGGCATGATGACTTGACGTCGTCCCCGCCCTCCTCCGGCTTGACGCCGGCGGTCCCGCATGGTGCCCGGCACTACCCGATGGCAACATGCGGCGGGGGGTTGCGCTCGTTGCGGGACTTAACCCAACATCTCACG
>MG|5|V8|F|12|90.59|Actinobacteria|Actinobacteria|Coriobacteriales|Coriobacteriaceae|Olsenella|sp.|
CGTGAGATGTTGGGTTAAGTCCCGCAACGAGCGCAACCCCTATTGATAGTTGCCAGCAGTGAGATGGGCACTCTATCGAGACTGCCGCGGACAACGCGGAGGAAGGTGGGGATGACGTCAAATCATCATGCCCCTTATGTCCTGGGCTGCACACGTGCTACAATGGCCGGCACAATGGGCTGCCACCGCGCGAGCGGGAGCGAATCCCCAAAGCCGGCCCCAGTTCGGATTGGAGGCTGCAACCCGCCTCCA
>MG|5|V8|R|16|95.7|Actinobacteria|Actinobacteria|Coriobacteriales|Coriobacteriaceae|Collinsella|tanakaei|
TGGGGGCGGGTTGCAGCCCCCAATCCGAACTGGGGCCGGCTTTCAGGGATCCGCTCCCGCTCGCGCGGTCGCATCCCGCTGTACCGGCCATTGTAGCACGTGTGCAGCCCTGCGCATAAGGGGCATGATGACTTGACGTCGTCCCCGCCCTCCTCCGGCTTGACGCCGGCGGTCCCGCATGGGTGCCCGGCACTACCCGATGGCAACATGCGGCGGGGGTTGCGCTCGTTGCGGGACTTAACCCAACATCTCACG
>MG|5|V8|F|14|96.08|Actinobacteria|Actinobacteria|Coriobacteriales|Coriobacteriaceae|Collinsella|tanakaei|
CGTGAGATGTTGGGTTAAGTCCCGCAACGAGCGCAACCCCCCGTCGCATGTTGCCAGCGGTTCGGCCGGGCACCCATGCGGGACCGCCGGCGTCAAGCCGGAGGAGGGCGGGGACGACGTCAAGTCATCATGCCCCTTATGCCCTGGGCTGCACACGTGCTACAATGGCCGGTACAGCGGGATGCGACCGCGCGAGCGGGAGCGGATCCCTGAAAGCCGGCCCCAGTTCGGATTGGGGGCTGCAACCCGCCCCCCA
>MG|5|V8|R|154|96.11|Actinobacteria|Actinobacteria|Coriobacteriales|Coriobacteriaceae|Collinsella|tanakaei|
TGGGGGCGGGTTGCAGCCCCCAATCCGAACTGGGGCCGGCTTTCAGGGATCCGCTCCCGCTCGCGCGGTCGCATCCCGCTGTACCGGCCATTGTAGCACGTGTGCAGCCCAGGGCATAAGGGGCATGATGACTTGACGTCGTCCCCGCCCTCCTCCGGCTTGACGCCGGCGGTCCCGCATGGGTGCCCGGCACTACCCGATGGCAACATGCGGCGGGGGGTTGCGCTCGTTGCGGGACTTAACCCAACATCTCACG
>MG|5|V8|F|42|96.46|Actinobacteria|Actinobacteria|Coriobacteriales|Coriobacteriaceae|Olsenella|profusa|
CGTGAGATGTTGGGTTAAGTCCCGCAACGAGCGCAACCCCCGCCGCATGTTGCCATCGGGTAGTGCCGGGCACCCATGCGGGACCGCCGGCGTCAAGCCGGAGGAAGGTGGGGATGACGTCAAGTCATCATGCCCCTTATGTCCTGGGCTGCACACGTGCTACAATGGCCGGCACAATGGGCTGCCACCGCGCGAGCGGGAGCGAATCCCCAAAGCCGGCCCCAGTTCGGATTGGAGGCTGCAACCCGCCTCCA
>MG|5|V8|F|14|94.14|Actinobacteria|Actinobacteria|Coriobacteriales|Coriobacteriaceae|Collinsella|sp.|
CGTGAGATGTTGGGTTAAGTCCCGCAACGAGCGCAACCCCCCGCCGCATGTTGCCAGCGACCAGGTCGGGCACCCATGCGGGACCGCCGGCGCCAAGCCGGAGGAGGGCGGGGACGACGTCAAGTCATCATGCCCCTTATGCCCTGGGCTGCACACGTGCTACAATGGCCGGTACAGAGGGTTGCCACCCCGCGAGGGGGAGCGGATCCCGAAAGCCGGCCCCAGTTCGGATTGGGGGCTGCAACCCGCCCCCA
>MG|5|V8|R|12|95.7|Actinobacteria|Actinobacteria|Coriobacteriales|Coriobacteriaceae|Collinsella|tanakaei|
TGGGGGGCGGGTTGCAGCCCCCAATCCGAACTGGGGCCGGCTTTCAGGGGATCCGCTCCCGCTCGCGCGGTCGCATCCCGCTGTACCGGCCATTGTAGCACGTGTGCAGCCCAGGGCATAAGGGGCATGATGACTTGACGTCGTCCCCGCCCTCCTCCGGCTTGACGCCGGCGGTCCCGCATGGTGCCCGGCACTACCCGATGGCAACATGCGGCGGGGGTTGCGCTCGTTGCGGGACTTAACCCAACATCTCACG
>MG|5|V8|R|60|95.7|Actinobacteria|Actinobacteria|Coriobacteriales|Coriobacteriaceae|Collinsella|tanakaei|
TGGGGGGCGGGTTGCAGCCCCCAATCCGAACTGGGGCCGGCTTTCAGGGATCCGCTCCCGCTCGCGCGGTCGCATCCCGCTGTACCGGCCATTGTAGCACGTGTGCAGCCCAGGGCATAAGGGGCATGATGACTTGACGTCGTCCCCGCCCTCCTCCGGCTTGACGCCGGCGGTCCCCGCATGGTGCCCGGCACTACCCGATGGCAACATGCGGCGGGGGTTGCGCTCGTTGCGGGACTTAACCCAACATCTCACG
>MG|5|V8|F|140|95.7|Actinobacteria|Actinobacteria|Coriobacteriales|Coriobacteriaceae|Collinsella|tanakaei|
CGTGAGATGTTGGGTTAAGTCCCGCAACGAGCGCAACCCCCGCCGCATGTTGCCATCGGGTAGTGCCGGGCACCATGCGGGGACCGCCGGCGTCAAGCCGGAGGAGGGCGGGGACGACGTCAAGTCATCATGCCCCTTATGCCCTGGGCTGCACACGTGCTACAATGGCCGGTACAGCGGGATGCGACCGCGCGAGCGGGAGCGGATCCCTGAAAGCCGGCCCCAGTTCGGATTGGGGGCTGCAACCCGCCCCCCA
>MG|5|V8|F|13|94.98|Actinobacteria|Actinobacteria|Coriobacteriales|Coriobacteriaceae|Collinsella|tanakaei|
CGTGAGATGTTGGGTTAAGTCCCCGCAACGAGCGCAACCCCCCGCCGCATGTTGCCATCGGGTTATGCCGGGCACCCATGCGGGACCGCCGGCGTCAAGCCGGAGGAGGGCGGGGACGACGTCAAGTCATCATGCCCCTTATGCCCTGGGCTGCACACGTGCTACAATGGCCGGTACAGCGGGATGCCAGGCGGCGACGCCGAGCGGATCCCTGAAAGCCGGCCCCAGTTCGGATTGGGGGCTGCAACCCGCCCCCA
>MG|5|V8|R|23|95.31|Actinobacteria|Actinobacteria|Coriobacteriales|Coriobacteriaceae|Collinsella|tanakaei|
TGGAGGCGGGTTGCAGCCTCCAATCCGAACTGGGGCCGGCTTTGGGGATTCGCTCCCGCTCGCGCGGTCGCATCCCGCTGTACCGGCCATTGTAGCACGTGTGCAGCCCAGGGCATAAGGGGCATGATGACTTGACGTCGTCCCCGCCCTCCTCCGGCTTGACGCCGGCGGTCCCGCATGGGTGCCCGGCACTACCCGATGGCAACATGCGGCGGGGGTTGCGCTCGTTGCGGGACTTAACCCAACATCTCACG
>MG|5|V8|F|22|95.6|Actinobacteria|Actinobacteria|Coriobacteriales|Coriobacteriaceae|Olsenella|profusa|
CGTGAGATGTTGGGTTAAGTCCCGCAACGAGCGCAACCCTCGTCGCATGTTGCCAGCGGTTCGGCCGGGCACCCATGCGAGACCGCCGGCGTCAAGCCGGAGGAAGGTGGGGATGACGTCAAGTCATCATGCCCCTTATGTCCTGGGCTGCACACGTGCTACAATGGCCGGTACAGCGGGATGCGACCGCGCGAGCGGGAGCGGATCCCTGAAAGCCGGCCCCAGTTCGGATTGGGGGCTGCAACCCGCCCCCCA
>MG|5|V8|F|14|95.31|Actinobacteria|Actinobacteria|Coriobacteriales|Coriobacteriaceae|Collinsella|tanakaei|
CGTGAGATGTTGGGTTAAGTCCCGCAACGAGCGCAACCCCCCGTCGCATGTTGCCATCGGGTAGTGCCGGGCACCATGCGGGACCGCCGGCGTCAAGCCGGAGGAGGGCGGGGACGACGTCAAGTCATCATGCCCCTTATGCCCTGGGCTGCACACGTGCTACAATGGCCGGTACAGCGGGATGCGACCGCGCGAGCGGGAGCGGATCCCTGAAAGCCGGCCCCAGTTCGGATTGGGGGCTGCAACCCGCCCCCCA
>MG|5|V8|F|107|95.72|Actinobacteria|Actinobacteria|Coriobacteriales|Coriobacteriaceae|Collinsella|tanakaei|
CGTGAGATGTTGGGTTAAGTCCCGCAACGAGCGCAACCCCCGCCGCATGTTGCCATCGGGTAGTGCCGGGCACCATGCGGGACCGCCGGCGTCAAGCCGGAGGAGGGCGGGGGACGACGTCAAGTCATCATGCCCCTTATGCCCTGGGCTGCACACGTGCTACAATGGCCGGTACAGCGGGATGCGACCGCGCGAGCGGGAGCGGATCCCTGAAAGCCGGCCCCAGTTCGGATTGGGGGCTGCAACCCGCCCCCA
>MG|5|V8|F|26|95.67|Actinobacteria|Actinobacteria|Coriobacteriales|Coriobacteriaceae|Collinsella|tanakaei|
CGTGAGATGTTGGGTTAAGTCCCGCAACGAGCGCAACCCTCGTCGCATGTTGCCAGCGGTTCGGCCGGGCACCCATGCGAGACCGCCGGCGTCAAGCCGGAGGAGGGCGGGGACGACGTCAAGTCATCATGCCCCTTATGCCCTGGGCTGCACACGTGCTACAATGGCCGGTACAGCGGGATGCGACCGCGCGAGCGGGAGCGGATCCCTGAAAGCCGGCCCCAGTTCGGATTGGGGGCTGCAACCCGCCCCCCA
>MG|5|V8|F|26|95.26|Actinobacteria|Actinobacteria|Coriobacteriales|Coriobacteriaceae|Olsenella|sp.|
CGTGAGATGTTGGGTTAAGTCCCGCAACGAGCGCAACCCCCGTCGCATGTTGCCAGCGGTTCGGCCGGGCACCCATGCGAGACCGCCGGCGTCAAGCCGGAGGAAGGTGGGGATGACGTCAAGTCATCATGCCCCTTATGTCCTGGGCTGCACACGTGCTACAATGGCCGGTACAGCGGGATGCCAGGCGGCGACGCCGAGCGGATCCCTGAAAGCCGGCCCCAGTTCGGATTGGGGGCTGCAACCCGCCCCCA
>MG|5|V8|R|84|95.7|Actinobacteria|Actinobacteria|Coriobacteriales|Coriobacteriaceae|Collinsella|tanakaei|
TGGGGGGCGGGTTGCAGCCCCCAATCCGAACTGGGGCCGGCTTTCAGGGATCCGCTCCCGCTCGCGCGGTCGCATCCCGCTGTACCGGCCATTGTAGCACGTGTGCAGCCCAGGGCATAAGGGGCATGATGACTTGACGTCGTCCCCGCCCTCCTCCGGCTTGACGCCGGCGGTCCCGCATGGTGCCCGGCACTACCCGATGGCAACATGCGGCGGGGGGTTGCGCTCGTTGCGGGACTTAACCCAACATCTCACG
>MG|5|V8|F|17|90.8|Actinobacteria|Actinobacteria|Coriobacteriales|Coriobacteriaceae|Coriobacterium|sp.|
CGTGAGATGTTGGGTTAAGTCCCGCAACGAGCGCAACCCTTGTTGTCAGTTGCCATCATTCAGTTGGGCACTCTGGCGAGACTGCCGGTGACAAACCGGAGGAAGGTGGGGATGACGTCAAGTCATCATGCCCCTTATGCCCTGGGCTGCACACGTGCTACAATGGCCGGTACAGCGGGATGCGACCGCGCGAGCGGGAGCGGATCCCTGAAAGCCGGCCCCAGTTCGGATTGGGGGCTGCAACCCGCCCCCA
>MG|5|V8|F|141|95.33|Actinobacteria|Actinobacteria|Coriobacteriales|Coriobacteriaceae|Collinsella|tanakaei|
CGTGAGATGTTGGGTTAAGTCCCGCAACGAGCGCAACCCCCCGCCGCATGTTGCCATCGGGTAGTGCCGGGCACCATGCGGGACCGCCGGCGTCAAGCCGGAGGAGGGCGGGGGACGACGTCAAGTCATCATGCCCCTTATGCCCTGGGCTGCACACGTGCTACAATGGCCGGTACAGCGGGATGCGACCGCGCGAGCGGGAGCGGATCCCTGAAAGCCGGCCCCAGTTCGGATTGGGGGCTGCAACCCGCCCCCCA
>MG|5|V8|R|16|94.14|Actinobacteria|Actinobacteria|Coriobacteriales|Coriobacteriaceae|Collinsella|sp.|
TGGGGGCGGGTTGCAGCCCCCAATCCGAACTGGGGCCGGCTTTCGGGATCCGCTCCCCCTCGCGGGGTGGCAACCCTCTGTACCGGCCATTGTAGCACGTGTGCAGCCCAGGGCATAAGGGGCATGATGACTTGACGTCGTCCCCGCCCTCCTCCGGCTTGGCGCCGGCGGTCCCGCATGGGTGCCCGACCTGGTCGCTGGCAACATGCGGCGGGGGTTGCGCTCGTTGCGGGGACTTAACCCAACATCTCACG
>MG|5|V8|F|11|91.34|Actinobacteria|Actinobacteria|Coriobacteriales|Coriobacteriaceae|Olsenella|profusa|
CGTGAGATGTTGGGTTAAGTCCCGCAACGAGCGCAACCCTTGTTGTCAGTTGCCATCATTCAGTTGGGCACTCTGGCGAGACTGCCGGTGATAAACCGGAGGAAGGTGGGGATGACGTCAAGTCATCATGCCCCTTATGACCTGGGCTACACACGTGCTACAATGGCCGGCACAATGGGCTGCCACCGCGCGAGCGGGAGCGAATCCCCAAAGCCGGCCCCAGTTCGGATTGGAGGCTGCAACCCGCCTCCA
>MG|5|V8|R|17|96.85|Actinobacteria|Actinobacteria|Coriobacteriales|Coriobacteriaceae|Olsenella|profusa|
TGGAGGCGGGTTGCAGCCTCCAATCCGAACTGGGGCCGGCTTTGGGGATTCGCTCCCGCTCGCGCGGTGGCAGCCCATTGTGCCGGCCATTGTAGCACGTGTGCAGCCCAGGACATAAGGGGCATGATGACTTGACGTCATCCCCACCTTCCTCCGGCTTGACGCCGGCGGTCTCGCATGGGTGCCCGGCACTACCCGATGGCAACATGCGGCGGGGGTTGCGCTCGTTGCGGGACTTAACCCAACATCTCACG
>MG|5|V8|F|26|95.7|Actinobacteria|Actinobacteria|Coriobacteriales|Coriobacteriaceae|Collinsella|tanakaei|
CGTGAGATGTTGGGTTAAGTCCCGCAACGAGCGCAACCCCCCGTCGCATGTTGCCAGCGGTTCGGCCGGGCACCCATGCGAGACCGCCGGCGTCAAGCCGGAGGAGGGCGGGGACGACGTCAAGTCATCATGCCCCTTATGCCCTGGGCTGCACACGTGCTACAATGGCCGGTACAGCGGGATGCGACCGCGCGAGCGGGAGCGGATCCCTGAAAGCCGGCCCCAGTTCGGATTGGGGGCTGCAACCCGCCCCCA
>MG|5|V8|F|93|96.09|Actinobacteria|Actinobacteria|Coriobacteriales|Coriobacteriaceae|Collinsella|tanakaei|
CGTGAGATGTTGGGTTAGTCCCGCAACGAGCGCAACCCCCGCCGCATGTTGCCATCGGGTAGTGCCGGGCACCCATGCGGGACCGCCGGCGTCAAGCCGGAGGAGGGCGGGGACGACGTCAAGTCATCATGCCCCTTATGCCCTGGGCTGCACACGTGCTACAATGGCCGGTACAGCGGGATGCGACCGCGCGAGCGGGAGCGGATCCCTGAAAGCCGGCCCCAGTTCGGATTGGGGGCTGCAACCCGCCCCCA
>MG|5|V8|R|22|96.06|Actinobacteria|Actinobacteria|Coriobacteriales|Coriobacteriaceae|Collinsella|tanakaei|
TGGGGGGCGGGTTGCAGCCCCCAATCCGAACTGGGGCCGGCTTTCAGGGATCCGCTCCCGCTCGCGCGGTCGCATCCCGCTGTACCGGCCATTGTAGCACGTGTGCAGCCCAGGGCATAAGGGGCATGATGACTTGACGTCGTCCCCGCCCTCCTCCGGCTTGACGCCGGCGGTCCCGCATGGTGCCCGGCATAACCCGATGGCAACATGCGGCGGGGGTTGCGCTCGTTGCGGGACTTAACCCAACATCTCACG
>MG|5|V8|R|14|90.91|Actinobacteria|Actinobacteria|Coriobacteriales|Coriobacteriaceae|Olsenella|profusa|
TGGAGGCGGGTTGCAGCCTCCAATCCGAACTGGGGCCGGCTTTGGGGATTCGCTCCCGCTCGCGCGGTGGCAGCCCATTGTGCCGGCCATTGTAGCACGTGTGCAGCCCAGGACATAAGGGGCATGATGACTTGACGTCATCCCCGCCTTCCTCCAGCTTGTCACTGGCAGTCTCGCTAGAGTCCCCAACTTAATGATGGTAACTAGCGACAAGGGTTGCGCTCGTTGCGGGACTTAACCCAACATCTCACG
>MG|5|V8|R|24|89.56|Actinobacteria|Actinobacteria|Coriobacteriales|Coriobacteriaceae|Coriobacterium|sp.|
TGGGGGCGGGTTGCAGCCCCCAATCCGAACTGGGGCCGGCTTTCAGGGATCCGCTCCCGCTCGCGCGGTCGCATCCCGCTGTACCGGCCATTGTAGCACGTGTGCAGCCCAGGGCATAAGGGGCATGATGATTTGACGTCATCCCCGCCTTCCTCCAGCTTGTCACTGGCAGTCTCGCTAGAGTCCCCAACTTAATGATGGTAACTAGCGACAAGGGTTGCGCTCGTTGCGGGACTTAACCCAACATCTCACG
>MG|5|V8|F|12|90.76|Actinobacteria|Actinobacteria|Coriobacteriales|Coriobacteriaceae|Enterorhabdus|caecimuris|
CGTGAGATGTTGGGTTAAGTCCCGCAACGAGCGCAACCCTTGTCGCTAGTTACCATCATTAAGTTGGGGACTCTAGCGAGACTGCCAGTGACAAGCTGGAGGAAGGCGGGGATGACGTCAAATCATCATGCCCCTTATGTCCTGGGCTGCACACGTGCTACAATGGCCGGTACAGAGGGTTGCCACCCCGCGAGGGGGAGCGGATCCCGAAAGCCGGCCCCAGTTCGGATTGGGGGCTGCAACCCGCCCCCA
>MG|5|V8|R|10|96.09|Actinobacteria|Actinobacteria|Coriobacteriales|Coriobacteriaceae|Collinsella|tanakaei|
TGGGGGCGGGTTGCAGCCCCAATCCGAACTGGGGCCGGCTTTCAGGGATCCGCTCCCGCTCGCGCGGTCGCATCCCGCTGTACCGGCCATTGTAGCACGTGTGCAGCCCAGGGCATAAGGGGCATGATGACTTGACGTCGTCCCCGCCCTCCTCCGGCTTGACGCCGGCGGTCCCGCATGGGTGCCCGGCACTACCCGATGGCAACATGCGGCGGGGGTTGCGCTCGTTGCGGGACTTAACCCAACATCTCACG
>MG|5|V8|F|123|95.72|Actinobacteria|Actinobacteria|Coriobacteriales|Coriobacteriaceae|Collinsella|tanakaei|
CGTGAGATGTTGGGTTAAGTCCCGCAACGAGCGCAACCCCCCGCCGCATGTTGCCATCGGGTAGTGCCGGGCACCATGCGGGACCGCCGGCGTCAAGCCGGAGGAGGGCGGGGACGACGTCAAGTCATCATGCCCCTTATGCCCTGGGCTGCACACGTGCTACAATGGCCGGTACAGCGGGATGCGACCGCGCGAGCGGGAGCGGATCCCTGAAAGCCGGCCCCAGTTCGGATTGGGGGCTGCAACCCGCCCCCA
>MG|5|V8|F|13|95.33|Actinobacteria|Actinobacteria|Coriobacteriales|Coriobacteriaceae|Collinsella|tanakaei|
CGTGAGATGTTGGGTTAAGTCCCGCAACGAGCGCAACCCCCGCCGCATGTTGCCATCGGGTAGTGCCGGGCACCATGCGGGACCGCCGGCGTCAAGCCGGAGGAGGGCGGGGGACGACGTCAAGTCATCATGCCCCTTATGCCCTGGGCTGCACACGTGCTACAATGGCCGGTACAGCGGGATGCGACCGCGCGAGCGGGAGCGGATCCCCTGAAAGCCGGCCCCAGTTCGGATTGGGGGCTGCAACCCGCCCCCCA
>MG|5|V8|R|15|95.35|Actinobacteria|Actinobacteria|Coriobacteriales|Coriobacteriaceae|Collinsella|tanakaei|
TGGGGGCGGGTTGCAGCCCCCAATCCGAACTGGGGCCGGCTTTCAGGGATCCGCTCGGCGTCGCCGCCTGGCATCCCGCTGTACCGGCCATTGTAGCACGTGTGCAGCCCAGGGCATAAGGGGGCATGATGACTTGACGTCGTCCCCGCCCTCCTCCGGCTTGACGCCGGCGGTCCCGCATGGGTGCCCGGCATAACCCGATGGCAACATGCGGCGGGGGTTGCGCTCGTTGCGGGACTTAACCCAACATCTCACG
>MG|5|V8|F|78|96.39|Actinobacteria|Actinobacteria|Coriobacteriales|Coriobacteriaceae|Olsenella|sp.|
CGTGAGATGTTGGGTTAAGTCCCGCAACGAGCGCAACCCCCGTCGCATGTTGCCAGCGGTTCGGCCGGGCACCCATGCGAGACCGCCGGCGTCAAGCCGGAGGAAGGTGGGGATGACGTCAAGTCATCATGCCCCTTATGTCCTGGGCTGCACACGTGCTACAATGGCCGGCACAGAGGGCTGCCAGGCGGCGACGCCGAGCGAATCCCCAAAGCCGGCCCCAGTTCGGATTGGAGGCTGCAACCCGCCTCCA
>MG|5|V8|F|10|94.98|Actinobacteria|Actinobacteria|Coriobacteriales|Coriobacteriaceae|Collinsella|tanakaei|
CGTGAGATGTTGGGTTAAGTCCCGCAACGAGCGCAACCCCCCGCCGCATGTTGCCATCGGGTAGTGCCGGGGCACCATGCGGGACCGCCGGCGTCAAGCCGGAGGAGGGCGGGGGACGACGTCAAGTCATCATGCCCCTTATGCCCTGGGCTGCACACGTGCTACAATGGCCGGTACAGCGGGATGCGACCGCGCGAGCGGGAGCGGATCCCTGAAAGCCGGCCCCAGTTCGGATTGGGGGCTGCAACCCGCCCCCA
>MG|5|V8|F|15|95.7|Actinobacteria|Actinobacteria|Coriobacteriales|Coriobacteriaceae|Collinsella|tanakaei|
CGTGAGATGTTGGGTTAAGTCCCGCAACGAGCGCAACCCCCGCCGCATGTTGCCATCGGGTAGTGCCGGGCACCATGCGGGACCGCCGGCGTCAAGCCGGAGGAGGGCGGGGACGACGTCAAGTCATCATGCCCCTTATGCCCTGGGCTGCACACGTGCTACAATGGCCGGTACAGCGGGATGCGACCGCGCGAGCGGGAGCGGATCCCTGAAAGCCGGCCCCCAGTTCGGATTGGGGGCTGCAACCCGCCCCCCA
>MG|5|V8|F|16|92.8|Actinobacteria|Actinobacteria|Coriobacteriales|Coriobacteriaceae|Slackia|isoflavoniconvertens|
CGTGAGATGTTGGGTTAAGTCCCGCAACGAGCGCAACCCCCGCCGCGTGTTGCCATCACTTCGGGTGGGCACCCACGCGGGACCGCCGGCGCCAAGCCGGAGGAGGGCGGGGACGACGTCAAGTCATCATGCCCCTTATGTCCTGGGCTGCACACGTGCTACAATGGCCGGTACAGAGGGTTGCCACCCCGCGAGGGGGAGCGGATCCCGAAAGCCGGCCCCAGTTCGGATTGGAGGCTGCAACCCGCCTCCA
>MG|5|V8|F|23|96.47|Actinobacteria|Actinobacteria|Coriobacteriales|Coriobacteriaceae|Olsenella|profusa|
CGTGAGATGTTGGGTTAAGTCCCGCAACGAGCGCAACCCCCCGTCGCATGTTGCCAGCGGTTCGGCCGGGCACCCATGCGAGACCGCCGGCGTCAAGCCGGAGGAAGGTGGGGATGACGTCAAGTCATCATGCCCCTTATGTCCTGGGCTGCACACGTGCTACAATGGCCGGCACAATGGGCTGCCACCGCGCGAGCGGGAGCGGATCCCTGAAAGCCGGCCCCAGTTCGGATTGGGGGCTGCAACCCGCCCCCA
>MG|5|V8|R|24|95.72|Actinobacteria|Actinobacteria|Coriobacteriales|Coriobacteriaceae|Collinsella|tanakaei|
TGGGGGCGGGTTGCAGCCCCCAATCCGAACTGGGGCCGGCTTTCAGGGATCCGCTCCCGCTCGCGCGGTCGCATCCCGCTGTACCGGCCATTGTAGCACGTGTGCAGCCCAGGGCATAAGGGGCATGATGACTTGACGTCGTCCCCGCCCTCCTCCGGCTTGACGCCGGCGGTCCCCGCATGGTGCCCGGCACTACCCGATGGCAACATGCGGCGGGGGTTGCGCTCGTTGCGGGACTTAACCCAACATCTCACG
>MG|5|V8|F|66|95.67|Actinobacteria|Actinobacteria|Coriobacteriales|Coriobacteriaceae|Olsenella|profusa|
CGTGAGATGTTGGGTTAAGTCCCGCAACGAGCGCAACCCCCGCCGCATGTTGCCATCGGGTAGTGCCGGGCACCCATGCGGGACCGCCGGCGTCAAGCCGGAGGAGGGCGGGGACGACGTCAAGTCATCATGCCCCTTATGCCCTGGGCTGCACACGTGCTACAATGGCCGGCACAATGGGCTGCCACCGCGCGAGCGGGAGCGAATCCCCAAAGCCGGCCCCAGTTCGGATTGGAGGCTGCAACCCGCCTCCA
>MG|5|V8|F|21|94.94|Actinobacteria|Actinobacteria|Coriobacteriales|Coriobacteriaceae|Collinsella|tanakaei|
CGTGAGATGTTGGGTTAAGTCCCGCAACGAGCGCAACCCCCCGCCGCATGTTGCCATCGGGTAGTGCCGGGCACATGCGGGACCGCCGGCGTCAAGCCGGAGGAGGGCGGGGGACGACGTCAAGTCATCATGCCCCTTATGCCCTGGGCTGCACACGTGCTACAATGGCCGGTACAGCGGGATGCGACCGCGCGAGCGGGAGCGGATCCCTGAAAGCCGGCCCCAGTTCGGATTGGGGGCTGCAACCCGCCCCCCA
>MG|5|V8|F|17|96.43|Actinobacteria|Actinobacteria|Coriobacteriales|Coriobacteriaceae|Olsenella|sp.|
CGTGAGATGTTGGGTTAAGTCCCGCAACGAGCGCAACCCTCGTCGCATGTTGCCAGCGGTTCGGCCGGGCACCCATGCGAGACCGCCGGCGTCAAGCCGGAGGAAGGTGGGGATGACGTCAAGTCATCATGCCCCTTATGTCCTGGGCTGCACACGTGCTACAATGGCCGGCACAGAGGGCTGCCAGGCGGCGACGCCGAGCGAATCCCCAAAGCCGGCCCCAGTTCGGATTGGGGGCTGCAACCCGCCCCCA
>MG|5|V8|F|70|96.11|Actinobacteria|Actinobacteria|Coriobacteriales|Coriobacteriaceae|Collinsella|tanakaei|
CGTGAGATGTTGGGTTAAGTCCCGCAACGAGCGCAACCCCCGCCGCATGTTGCCATCGGGTAGTGCCGGGCACCCATGCGGGACCGCCGGCGTCAAGCCGGAGGAGGGCGGGGGACGACGTCAAGTCATCATGCCCCTTATGCCCTGGGCTGCACACGTGCTACAATGGCCGGTACAGCGGGATGCGACCGCGCGAGCGGGAGCGGATCCCTGAAAGCCGGCCCCAGTTCGGATTGGGGGCTGCAACCCGCCCCCA
>MG|5|V8|F|15|96.09|Actinobacteria|Actinobacteria|Coriobacteriales|Coriobacteriaceae|Collinsella|tanakaei|
CGTGAGATGTTGGGTTAAGTCCCGCAACGAGCGCAACCCCCGTCGCATGTTGCCATCGGGTAGTGCCGGGCACCCATGCGGGACCGCCGGCGTCAAGCCGGAGGAGGGCGGGGACGACGTCAAGTCATCATGCCCCTTATGCCCTGGGCTGCACACGTGCTACAATGGCCGGTACAGCGGGATGCGACCGCGCGAGCGGGAGCGGATCCCTGAAAGCCGGCCCCAGTTCGGATTGGGGGCTGCAACCCGCCCCCA
>MG|5|V8|F|33|94.96|Actinobacteria|Actinobacteria|Coriobacteriales|Coriobacteriaceae|Collinsella|tanakaei|
CGTGAGATGTTGGGTTAAGTCCCGCAACGAGCGCAACCCCCCGCCGCATGTTGCCATCGGGTTATGCCGGGCACCCATGCGGGACCGCCGGCGTCAAGCCGGAGGAGGGCGGGGGACGACGTCAAGTCATCATGCCCCTTATGCCCTGGGCTGCACACGTGCTACAATGGCCGGTACAGCGGGATGCCAGGCGGCGACGCCGAGCGGATCCCTGAAAGCCGGCCCCAGTTCGGATTGGGGGCTGCAACCCGCCCCCCA
>MG|5|V8|F|15|95.67|Actinobacteria|Actinobacteria|Coriobacteriales|Coriobacteriaceae|Olsenella|profusa|
CGTGAGATGTTGGGTTAAGTCCCGCAACGAGCGCAACCCCCGCCGCATGTTGCCATCGGGTTATGCCGGGCACCCATGCGGGACCGCCGGCGTCAAGCCGGAGGAGGGCGGGGACGACGTCAAGTCATCATGCCCCTTATGCCCTGGGCTGCACACGTGCTACAATGGCCGGCACAATGGGCTGCCACCGCGCGAGCGGGAGCGAATCCCCAAAGCCGGCCCCAGTTCGGATTGGAGGCTGCAACCCGCCTCCA
>MG|5|V8|R|11|95.28|Actinobacteria|Actinobacteria|Coriobacteriales|Coriobacteriaceae|Olsenella|sp.|
TGGGGGCGGGTTGCAGCCCCCAATCCGAACTGGGGCCGGCTTTCAGGGATCCGCTCCCGCTCGCGCGGTCGCATCCCGCTGTACCGGCCATTGTAGCACGTGTGCAGCCCAGGACATAAGGGGCATGATGACTTGACGTCATCCCCACCTTCCTCCGGCTTGACGCCGGCGGTCTCGCATGGGTGCCCGGCCGAACCGCTGGCAACATGGACGGGGGTTGCGCTCGTTGCGGGACTTAACCCAACATCTCACG
>MG|5|V8|R|16|92.13|Actinobacteria|Actinobacteria|Coriobacteriales|Coriobacteriaceae|Olsenella|profusa|
TGGAGGCGGGTTGCAGCCTCCAATCCGAACTGGGGCCGGCTTTGGGGATTCGCTCCCGCTCGCGCGGTGGCAGCCCATTGTGCCGGCCATTGTAGCACGTGTGCAGCCCAGGACATAAGGGGCATGATGACTTGACGTCATCCCCACCTTCCTCCGGTTTATCACCGGCAGTCTCGCCAGAGTGCCCAACTGAATGATGGCAACTGACAACAAGGGTTGCGCTCGTTGCGGGACTTAACCCAACATCTCACG
>MG|5|V8|F|55|95.35|Actinobacteria|Actinobacteria|Coriobacteriales|Coriobacteriaceae|Collinsella|tanakaei|
CGTGAGATGTTGGGTTAAGTCCCGCAACGAGCGCAACCCCCCGCCGCATGTTGCCATCGGGTAGTGCCGGGCACCATGCGGGACCGCCGGCGTCAAGCCGGAGGAGGGCGGGGGACGACGTCAAGTCATCATGCCCCTTATGCCCTGGGCTGCACACGTGCTACAATGGCCGGTACAGCGGGATGCGACCGCGCGAGCGGGAGCGGATCCCTGAAAGCCGGCCCCAGTTCGGATTGGGGGCTGCAACCCGCCCCCA
>MG|5|V8|F|10|95.69|Actinobacteria|Actinobacteria|Coriobacteriales|Coriobacteriaceae|Collinsella|tanakaei|
CGTGAGATGTTGGGTTAAGTCCCGCAACGAGCGCAACCCCCCGTCGCATGTTGCCAGCGGTTCGGCCGGGCACCCATGCGAGACCGCCGGCGTCAAGCCGGAGGAGGGCGGGGACGACGTCAAGTCATCATGCCCCTTATGCCCTGGGCTGCACACGTGCTACAATGGCCGGTACAGCGGGATGCGACCGCGCGAGCGGGAGCGGATCCCTGAAAGCCGGCCCCAGTTCGGATTGGGGGCTGCAACCCGCCCCCCA
>MG|5|V8|F|32|95.35|Actinobacteria|Actinobacteria|Coriobacteriales|Coriobacteriaceae|Collinsella|tanakaei|
CGTGAGATGTTGGGTTAAGTCCCGCAACGAGCGCAACCCCCGCCGCATGTTGCCATCGGGTTATGCCGGGCACCCATGCGGGACCGCCGGCGTCAAGCCGGAGGAGGGCGGGGACGACGTCAAGTCATCATGCCCCCTTATGCCCTGGGCTGCACACGTGCTACAATGGCCGGTACAGCGGGATGCCAGGCGGCGACGCCGAGCGGATCCCTGAAAGCCGGCCCCAGTTCGGATTGGGGGCTGCAACCCGCCCCCA
>MG|5|V8|F|18|89.76|Actinobacteria|Actinobacteria|Coriobacteriales|Coriobacteriaceae|Olsenella|sp.|
CGTGAGATGTTGGGTTAAGTCCCGCAACGAGCGCAACCCCTATTTCTAGTTGCCAGCAGTAAGATGGGCACTCTAGAGAGACTGCCGCGGACAACGCGGAGGAAGGTGGGGATGACGTCAAATCATCATGCCCCTTATGTCCTGGGCTGCACACGTGCTACAATGGCCGGCACAATGGGCTGCCACCGCGCGAGCGGGAGCGAATCCCCAAAGCCGGCCCCAGTTCGGATTGGAGGCTGCAACCCGCCTCCA
>MG|5|V8|R|60|94.88|Actinobacteria|Actinobacteria|Coriobacteriales|Coriobacteriaceae|Olsenella|sp.|
TGGGGGCGGGTTGCAGCCCCCAATCCGAACTGGGGCCGGCTTTCAGGGATCCGCTCCCGCTCGCGCGGTCGCATCCCGCTGTACCGGCCATTGTAGCACGTGTGCAGCCCAGGGCATAAGGGGCATGATGACTTGACGTCATCCCCACCTTCCTCCGGCTTGACGCCGGCGGTCTCGCATGGGTGCCCGGCCGAACCGCTGGCAACATGCGACGAGGGTTGCGCTCGTTGCGGGACTTAACCCAACATCTCACG
>MG|5|V8|F|18|95.37|Actinobacteria|Actinobacteria|Coriobacteriales|Coriobacteriaceae|Collinsella|tanakaei|
CGTGAGATGTTGGGTTAAAGTCCCCGCAACGAGCGCAACCCCCCGCCGCATGTTGCCATCGGGTAGTGCCGGGCACCCATGCGGGACCGCCGGCGTCAAGCCGGAGGAGGGCGGGGACGACGTCAAGTCATCATGCCCCTTATGCCCTGGGCTGCACACGTGCTACAATGGCCGGTACAGCGGGATGCGACCGCGCGAGCGGGAGCGGATCCCTGAAAGCCGGCCCCAGTTCGGATTGGGGGCTGCAACCCGCCCCCA
>MG|5|V8|F|10|95.28|Actinobacteria|Actinobacteria|Coriobacteriales|Coriobacteriaceae|Olsenella|umbonata|
CGTGAGATGTTGGGTTAAGTCCCGCAACGAGCGCAACCCCCGCCGCATGTTGCCATCGGGTAGTGCCGGGCACCCATGCGGGACCGCCGGCGTCAAGCCGGAGGAGGGCGGGGACGACGTCAAGTCATCATGCCCCTTATGCCCTGGGCTGCACACGTGCTACAATGGCCGGCACAATGGGCTGCCACTGCGCGAGCAGGAGCGAATCCCCAAAGCCGGTCCCAGTTCGGATTGGAGGCTGCAACCCGCCTCCA
>MG|5|V8|F|14|96.46|Actinobacteria|Actinobacteria|Coriobacteriales|Coriobacteriaceae|Olsenella|profusa|
CGTGAGATGTTGGGTTAAGTCCCGCAACGAGCGCAACCCCCGCCGCATGTTGCCATCGGGTTATGCCGGGCACCCATGCGGGACCGCCGGCGTCAAGCCGGAGGAAGGTGGGGATGACGTCAAGTCATCATGCCCCTTATGTCCTGGGCTGCACACGTGCTACAATGGCCGGCACAATGGGCTGCCACCGCGCGAGCGGGAGCGAATCCCCAAAGCCGGCCCCAGTTCGGATTGGAGGCTGCAACCCGCCTCCA
>MG|5|V8|F|17|95.69|Actinobacteria|Actinobacteria|Coriobacteriales|Coriobacteriaceae|Collinsella|tanakaei|
CGTGAGATGTTGGGTTAAGTCCCGCAACGAGCGCAACCCCCGTCGCATGTTGCCATCGGGTAGTGCCGGGCACCATGCGGGACCGCCGGCGTCAAGCCGGAGGAGGGCGGGGACGACGTCAAGTCATCATGCCCCTTATGCCCTGGGCTGCACACGTGCTACAATGGCCGGTACAGCGGGATGCGACCGCGCGAGCGGGAGCGGATCCCTGAAAGCCGGCCCCAGTTCGGATTGGGGGCTGCAACCCGCCCCCCA
>MG|5|V8|F|10|93.9|Actinobacteria|Actinobacteria|Coriobacteriales|Coriobacteriaceae|Coriobacterium|glomerans|
CGTGAGATGTTGGGTTAAGTCCCGCAACGAGCGCAACCCCCGCCGCATGTTGCCATCGGGTAGTGCCGGGCACCCATGCGGGACCGCCGGCGTCAAGCCGGAGGAGGGCGGGGACGACGTCAAGTCATCATGCCCCTTATGCCCTGGGCTGCACACGTGCTACAATGGCCGGTACAGCGGGATGCGATGCGGTGACGCGGAGCGGATCCCTTAAAGCCGGTCTCAGTTCGGATCGGAGCCTGCAACTCGGCTCCG
>MG|5|V8|R|12|95.72|Actinobacteria|Actinobacteria|Coriobacteriales|Coriobacteriaceae|Collinsella|tanakaei|
TGGGGGCGGGTTGCAGCCCCCAATCCGAACTGGGGCCGGCTTTCAGGGGATCCGCTCCCGCTCGCGCGGTCGCATCCCGCTGTACCGGCCATTGTAGCACGTGTGCAGCCCAGGGCATAAGGGGCATGATGACTTGACGTCGTCCCCGCCCTCCTCCGGCTTGACGCCGGCGGTCCCGCATGGTGCCCGGCACTACCCGATGGCAACATGCGGCGGGGGTTGCGCTCGTTGCGGGACTTAACCCAACATCTCACG
>MG|5|V8|F|23|94.86|Actinobacteria|Actinobacteria|Coriobacteriales|Coriobacteriaceae|Olsenella|sp.|
CGTGAGATGTTGGGTTAAGTCCCGCAACGAGCGCAACCCTCGTCGCATGTTGCCAGCGGTTCGGCCGGGCACCCATGCGAGACCGCCGGCGTCAAGCCGGAGGAAGGTGGGGATGACGTCAAGTCATCATGCCCCTTATGTCCTGGGCTGCACACGTGCTACAATGGCCGGTACAGCGGGATGCCAGGCGGCGACGCCGAGCGGATCCCTGAAAGCCGGCCCCAGTTCGGATTGGGGGCTGCAACCCGCCCCCA
>MG|5|V8|R|32|96.09|Actinobacteria|Actinobacteria|Coriobacteriales|Coriobacteriaceae|Collinsella|tanakaei|
TGGGGGCGGGTTGCAGCCCCCAATCCGAACTGGGGCCGGCTTTCAGGGATCCGCTCCCGCTCGCGCGGTCGCATCCCGCTGTACCGGCCATTGTAGCACGTGTGCAGCCCAGGGCATAAGGGGCATGATGACTTGACGTCGTCCCCGCCCTCCTCCGGCTTGACGCCGGCGGTCCCGCATGGGTGCCCGGCACTACCCGATGGCAACATGCGGCGGGGGTTGCGCTCGTTGCGGGACTAACCCAACATCTCACG
>MG|5|V8|R|29|96.11|Actinobacteria|Actinobacteria|Coriobacteriales|Coriobacteriaceae|Collinsella|tanakaei|
TGGGGGCGGGTTGCAGCCCCCAATCCGAACTGGGGGCCGGCTTTCAGGGATCCGCTCCCGCTCGCGCGGTCGCATCCCGCTGTACCGGCCATTGTAGCACGTGTGCAGCCCAGGGCATAAGGGGCATGATGACTTGACGTCGTCCCCGCCCTCCTCCGGCTTGACGCCGGCGGTCCCGCATGGGTGCCCGGCACTACCCGATGGCAACATGCGGCGGGGGTTGCGCTCGTTGCGGGACTTAACCCAACATCTCACG
>MG|5|V8|R|12|95.7|Actinobacteria|Actinobacteria|Coriobacteriales|Coriobacteriaceae|Collinsella|tanakaei|
TGGGGGCGGGTTGCAGCCCCCAATCCGAACTGGGGCCGGCTTTCAGGGATCCGCTCCCGCTCGCGCGGTCGCATCCCGCTGTACCGGCCATTGTAGCACGTGTGCAGCCCAGGGCATAAGGGGCATGATGACTTGACGTCGTCCCCGCCCTCCTCCGGCTTGACGCCGGCGGTCTCGCATGGGTGCCCGGCCGAACCGCTGGCAACATGCGACGGGGGGTTGCGCTCGTTGCGGGACTTAACCCAACATCTCACG
>MG|5|V8|F|17|95.28|Actinobacteria|Actinobacteria|Coriobacteriales|Coriobacteriaceae|Olsenella|profusa|
CGTGAGATGTTGGGTTAAGTCCCGCAACGAGCGCAACCCCCGCCGCATGTTGCCATCGGGTAGTGCCGGGCACCATGCGGGACCGCCGGCGTCAAGCCGGAGGAGGGCGGGGACGACGTCAAGTCATCATGCCCCTTATGCCCTGGGCTGCACACGTGCTACAATGGCCGGCACAATGGGCTGCCACCGCGCGAGCGGGAGCGAATCCCCAAAGCCGGCCCCAGTTCGGATTGGAGGCTGCAACCCGCCTCCA
>MG|5|V8|R|30|95.67|Actinobacteria|Actinobacteria|Coriobacteriales|Coriobacteriaceae|Olsenella|profusa|
TGGAGGCGGGTTGCAGCCTCCAATCCGAACTGGGGCCGGCTTTGGGGATTCGCTCCCGCTCGCGCGGTGGCAGCCCATTGTGCCGGCCATTGTAGCACGTGTGCAGCCCAGGGCATAAGGGGCATGATGACTTGACGTCGTCCCCGCCCTCCTCCGGCTTGACGCCGGCGGTCCCGCATGGGTGCCCGGCACTACCCGATGGCAACATGCGGCGGGGGTTGCGCTCGTTGCGGGACTTAACCCAACATCTCACG
>MG|5|V8|F|21|93.7|Actinobacteria|Actinobacteria|Coriobacteriales|Coriobacteriaceae|Olsenella|sp.|
CGTGAGATGTTGGGTTAAGTCCCGCAACGAGCGCAACCCCTGTTGCATGTTGCCAGCGGTTCGGCCGGGCACTCATGCGAGACCGCCGGCGTCAAGCCGGAGGAAGGTGGGGATGACGTCAAGTCATCATGCCCCTTATGTCCTGGGCTGCACACGTGCTACAATGGCCGGCACAACGGGCAGCGAACCCGCGAGGGCAAGCGAATCCCTTAAAGCCGGTCCCAGTTCGGATTGGAGGCTGCAACCCGCCTCCA
>MG|5|V8|F|11|95.33|Actinobacteria|Actinobacteria|Coriobacteriales|Coriobacteriaceae|Collinsella|tanakaei|
CGTGAGATGTTGGGTTAAGTCCCGCAACGAGCGCAACCCCCCGCCGCATGTTGCCATCGGGTAGTGCCGGGCACCCATGCGGGACCGCCGGCGTCAAGCCGGAGGAGGGCGGGGACGACGTCAAGTCATCATGCCCCTTATGCCCTGGGCTGCACACGTGCTACAATGGCCGGTACAGCGGGATGCGACCGCGCGAGCGGGAGCGGATCCCTGAAAGCCGGCCCCAGTTCGGATTGGAGGCTGCAACCCGCCTCCA
>MG|5|V8|R|25|95.33|Actinobacteria|Actinobacteria|Coriobacteriales|Coriobacteriaceae|Collinsella|tanakaei|
TGGGGGGCGGGTTGCAGCCCCCAATCCGAACTGGGGCCGGCTTTCAGGGATCCGCTCCCGCTCGCGCGGTCGCATCCCGCTGTACCGGCCATTGTAGCACGTGTGCAGCCCAGGGCATAAGGGGCATGATGACTTGACGTCGTCCCCGCCCTCCTCCGGCTTGACGCCGGCGGTCCCCGCATGGTGCCCGGCACTACCCGATGGCAACATGCGGCGGGGGGTTGCGCTCGTTGCGGGACTTAACCCAACATCTCACG
>MG|5|V8|F|15|95.67|Actinobacteria|Actinobacteria|Coriobacteriales|Coriobacteriaceae|Olsenella|profusa|
CGTGAGATGTTGGGTTAAGTCCCGCAACGAGCGCAACCCCCGCCGCATGTTGCCATCGGGTTATGCCGGGCACCATGCGGGACCGCCGGCGTCAAGCCGGAGGAGGGCGGGGACGACGTCAAGTCATCATGCCCCTTATGTCCTGGGCTGCACACGTGCTACAATGGCCGGCACAATGGGCTGCCACCGCGCGAGCGGGAGCGAATCCCCAAAGCCGGCCCCAGTTCGGATTGGAGGCTGCAACCCGCCTCCA
>MG|5|V8|F|27|96.09|Actinobacteria|Actinobacteria|Coriobacteriales|Coriobacteriaceae|Collinsella|tanakaei|
CGTGAGATGTTGGGTTAAGTCCCGCAACGAGCGCAACCCCCGCCGCATGTTGCCATCGGGTAGTGCCGGGCACCCATGCGGGACCGCCGGCGTCAAGCCGGAGGAGGGCGGGGACGACGTCAAGTCATCATGCCCCTTATGCCCTGGGCTGCACACGTGCTACAATGGCCGGTACAGCGGGATGCGACCGCGCGAGCGGGAGCGGATCCCTGAAAGCCGGCCCCAGTTCGGATTGGGGGCTGCAACCCGCCTCCA
>MG|5|V8|F|13|95.69|Actinobacteria|Actinobacteria|Coriobacteriales|Coriobacteriaceae|Collinsella|tanakaei|
CGTGAGATGTTGGGTTAAGTCCCGCAACGAGCGCAACCCCCGCCGCATGTTGCCATCGGGTTATGCCGGGCACATGCGGGACCGCCGGCGTCAAGCCGGAGGAGGGCGGGGACGACGTCAAGTCATCATGCCCCTTATGCCCTGGGCTGCACACGTGCTACAATGGCCGGTACAGCGGGATGCGACCGCGCGAGCGGGAGCGGATCCCTGAAAGCCGGCCCCAGTTCGGATTGGGGGCTGCAACCCGCCCCCA
>MG|5|V8|F|11|96.08|Actinobacteria|Actinobacteria|Coriobacteriales|Coriobacteriaceae|Collinsella|tanakaei|
CGTGAGATGTTGGGTTAAGTCCCGCAACGAGCGCAACCCCCGCCGCGTGTTGCCATCGGGTAGTGCCGGGCACCCATGCGGGACCGCCGGCGTCAAGCCGGAGGAGGGCGGGGACGACGTCAAGTCATCATGCCCCTTATGCCCTGGGCTGCACACGTGCTACAATGGCCGGTACAGCGGGATGCGACCGCGCGAGCGGGAGCGGATCCCTGAAAGCCGGCCCCAGTTCGGATTGGGGGCTGCAACCCGCCCCCCA
>MG|5|V8|R|19|96.0|Actinobacteria|Actinobacteria|Coriobacteriales|Coriobacteriaceae|Olsenella|sp.|
TGGGGGGCGGGTTGCAGCCCCCAATCCGAACTGGGGCCGGCTTTCAGGGATCCGCTCCCGCTCGCGCGGTCGCATCCCGCTGTACCGGCCATTGTAGCACGTGTGCAGCCCAGGACATAAGGGGCATGATGACTTGACGTCATCCCCACCTTCCTCCGGCTTGACGCCGGCGGTCTCGCATGGGTGCCCGGCCGAACCGCTGGCAACATGCGACGGGGGTTGCGCTCGTTGCGGGACTTAACCCAACATCTCACG
>MG|5|V8|F|13|96.06|Actinobacteria|Actinobacteria|Coriobacteriales|Coriobacteriaceae|Olsenella|profusa|
CGTGAGATGTTGGGTTAAGTCCCGCAACGAGCGCAACCCCCGCCGCATGTTGCCATCGGGTAGTGCCGGGCACCATGCGGGACCGCCGGCGTCAAGCCGGAGGAAGGTGGGGATGACGTCAAGTCATCATGCCCCTTATGTCCTGGGCTGCACACGTGCTACAATGGCCGGCACAATGGGCTGCCACCGCGCGAGCGGGAGCGAATCCCCAAAGCCGGCCCCAGTTCGGATTGGAGGCTGCAACCCGCCTCCA
>MG|5|V8|R|10|94.94|Actinobacteria|Actinobacteria|Coriobacteriales|Coriobacteriaceae|Collinsella|tanakaei|
TGGAGGCGGGTTGCAGCCTCCAATCCGAACTGGGGCCGGCTTTCAGGGATCCGCTCCCGCTCGCGCGGTCGCATCCCGCTGTACCGGCCATTGTAGCACGTGTGCAGCCCAGGGCATAAGGGGCATGATGACTTGACGTCGTCCCCGCCCTCCTCCGGCTTGACGCCGGCGGTCCCGCATGGTGCCCGGCACTACCCGATGGCAACATGCGGCGGGGGGTTGCGCTCGTTGCGGGACTTAACCCAACATCTCACG
>MG|5|V8|F|27|94.88|Actinobacteria|Actinobacteria|Coriobacteriales|Coriobacteriaceae|Olsenella|sp.|
CGTGAGATGTTGGGTTAAGTCCCGCAACGAGCGCAACCCCCGTCCATGTTGCCAGCGGTTCGGCCGGGCACCCATGCGAGACCGCCGGCGTCAAGCCGGAGGAAGGTGGGGATGACGTCAAGTCATCATGCCCCTTATGCCCTGGGCTGCACACGTGCTACAATGGCCGGTACAGCGGGATGCGACCGCGCGAGCGGGAGCGGATCCCTGAAAGCCGGCCCCAGTTCGGATTGGGGGCTGCAACCCGCCCCCA
>MG|5|V8|R|15|89.72|Actinobacteria|Actinobacteria|Coriobacteriales|Coriobacteriaceae|Olsenella|profusa|
TGGAGGCGGGTTGCAGCCTCCAATCCGAACTGGGGCCGGCTTTGGGGATTCGCTCCCGCTCGCGCGGTGGCAGCCCATTGTGCCGGCCATTGTAGCACGTGTGTAGCCCAGGTCATAAGGGGCATGATGATTTGACGTCATCCCCGCCTTCCTCCAGCTTGTCACTGGCAGTCTCGCTAGAGTCCCCAACTTAATGATGGTAACTAGCGACAAGGGTTGCGCTCGTTGCGGGACTTAACCCAACATCTCACG
>MG|5|V8|F|11|94.98|Actinobacteria|Actinobacteria|Coriobacteriales|Coriobacteriaceae|Collinsella|tanakaei|
CGTGAGATGTTGGGTTAAGTCCCGCAACGAGCGCAACCCCCCGCCGCATGTTGCCATCGGGTAGTGCCGGGCACCCATGCGGGACCGCCGGCGTCAAGCCGGAGGAGGGCGGGGGACGACGTCAAGTCATCATGCCCCTTATGCCCTGGGCTGCACACGTGCTACAATGGCCGGTACAGCGGGATGCCAGGCGGCGACGCCGAGCGGATCCCTGAAAGCCGGCCCCAGTTCGGATTGGGGGCTGCAACCCGCCCCCCA
>MG|5|V8|R|132|96.85|Actinobacteria|Actinobacteria|Coriobacteriales|Coriobacteriaceae|Atopobium|sp.|
TGGAGGCGGGTTGCAGCCTCCAATCCGAACTGGGGCCGGCTTTGGGGATTCGCTCGGCGTCGCCGCCTGGCAGCCCATTGTGCCGGCCATTGTAGCACGTGTGCAGCCCAGGACATAAGGGGCATGATGACTTGACGTCATCCCCACCTTCCTCCGGCTTGACGCCGGCGGTCTCGCATGGGTGCCCGGCCGAACCGCTGGCAACATGCGACGGGGGTTGCGCTCGTTGCGGGACTTAACCCAACATCTCACGA
>MG|5|V8|F|27|95.7|Actinobacteria|Actinobacteria|Coriobacteriales|Coriobacteriaceae|Collinsella|tanakaei|
CGTGAGATGTTGGGTTAAGTCCCGCAACGAGCGCAACCCCCGCCGCATGTTGCCATCGGGTAGTGCCGGGCACCATGCGGGACCGCCGGCGTCAAGCCGGAGGAGGGCGGGGACGACGTCAAGTCATCATGCCCCTTATGCCCTGGGCTGCACACGTGCTACAATGGCCGGTACAGCGGGATGCGACCGCGCGAGCGGGAGCGGATCCCCTGAAAGCCGGCCCCAGTTCGGATTGGGGGCTGCAACCCGCCCCCCA
>MG|5|V8|F|20|94.96|Actinobacteria|Actinobacteria|Coriobacteriales|Coriobacteriaceae|Collinsella|tanakaei|
CGTGAGATGTTGGGTTAAGTCCCGCAACGAGCGCAACCCCCCGCCGCATGTTGCCATCGGGTAGTGCCGGGCACCATGCGGGGACCGCCGGCGTCAAGCCGGAGGAGGGCGGGGGACGACGTCAAGTCATCATGCCCCTTATGCCCTGGGCTGCACACGTGCTACAATGGCCGGTACAGCGGGATGCGACCGCGCGAGCGGGAGCGGATCCCTGAAAGCCGGCCCCAGTTCGGATTGGGGGCTGCAACCCGCCCCCCA
>MG|5|V8|F|65|95.69|Actinobacteria|Actinobacteria|Coriobacteriales|Coriobacteriaceae|Olsenella|umbonata|
CGTGAGATGTTGGGTTAGTCCCGCAACGAGCGCAACCCTCGTCGCATGTTGCCAGCGGTTCGGCCGGGCACCCATGCGAGACCGCCGGCGTCAAGCCGGAGGAAGGTGGGGATGACGTCAAGTCATCATGCCCCTTATGTCCTGGGCTGCACACGTGCTACAATGGCCGGCACAGAGGGCTGCCAGGCGGCGACGCCGAGCGAATCCCCAAAGCCGGCCCCAGTTCGGATTGGAGGCTGCAACCCGCCTCCA
>MG|5|V8|R|14|95.65|Actinobacteria|Actinobacteria|Coriobacteriales|Coriobacteriaceae|Olsenella|sp.|
TGGGGGCGGGTTGCAGCCCCCAATCCGAACTGGGGCCGGCTTTCAGGGATCCGCTCGGCGTCGCCGCCTGGCATCCCGCTGTACCGGCCATTGTAGCACGTGTGCAGCCCAGGGCATAAGGGGCATGATGACTTGACGTCATCCCCACCTTCCTCCGGCTTGACGCCGGCGGTCTCGCATGGGTGCCCGGCCGAACCGCTGGCAACATGCGACGGGGGTTGCGCTCGTTGCGGGACTTAACCCAACATCTCACG
>MG|5|V8|F|12|94.94|Actinobacteria|Actinobacteria|Coriobacteriales|Coriobacteriaceae|Collinsella|tanakaei|
CGTGAGATGTTGGGTTAAGTCCCGCAACGAGCGCAACCCCCGCCGCATGTTGCCATCGGGTAGTGCCGGGCACCATGCGGGGACCGCCGGCGTCAAGCCGGAGGAGGGCGGGGACGACGTCAAGTCATCATGCCCCTTATGCCCTGGGCTGCACACGTGCTACAATGGCCGGTACAGCGGGATGCGACCGCGCGAGCGGGAGCGGATCCCTGAAAGCCGGCCCCAGTTCGGATTGGAGGCTGCAACCCGCCTCCA
>MG|5|V8|F|14|96.09|Actinobacteria|Actinobacteria|Coriobacteriales|Coriobacteriaceae|Collinsella|tanakaei|
CGTGAGATGTTGGGTTAAGTCCCGCAACGAGCGCAACCCCCGCCGCATGTTGCCATCGGGTAGTGCCGGGCACCCATGCGGGGACCGCCGGCGTCAAGCCGGAGGAGGGCGGGGACGACGTCAAGTCATCATGCCCCTTATGCCCTGGGCTGCACACGTGCTACAATGGCCGGTACAGCGGGATGCGACCGCGCGAGCGGGAGCGGATCCCTGAAAGCCGGCCCCAGTTCGGATTGGGGGCTGCAACCCGCCCCCCA
>MG|5|V8|F|26|96.44|Actinobacteria|Actinobacteria|Coriobacteriales|Coriobacteriaceae|Senegalimassilia|anaerobia|
CGTGAGATGTTGGGTTAAGTCCCGCAACGAGCGCAACCCCTGCCCCGTGTTGCCAGCATTCAGTTGGGGACTCGCGGGGGACTGCCGGCGTCAAGCCGGAGGAAGGTGGGGACGACGTCAAGTCATCATGCCCCTTATGCCCTGGGCTGCACACGTGCTACAATGGCCGGTACAACGGGTTGCGACCTGGCGACAGGAAGCGGATCCCTCAAAGCCGGCCCCAGTTCGGATCGGAGGCTGCAACCCGCCTCCG
>MG|5|V8|R|25|95.7|Actinobacteria|Actinobacteria|Coriobacteriales|Coriobacteriaceae|Collinsella|tanakaei|
TGGGGGGCGGGTTGCAGCCCCCAATCCGAACTGGGGCCGGCTTTCAGGGATCCGCTCCCGCTCGCGCGGTCGCATCCCGCTGTACCGGCCATTGTAGCACGTGTGCAGCCCAGGGCATAAGGGGGCATGATGACTTGACGTCGTCCCCGCCCTCCTCCGGCTTGACGCCGGCGGTCCCGCATGGTGCCCGGCACTACCCGATGGCAACATGCGGCGGGGGTTGCGCTCGTTGCGGGACTTAACCCAACATCTCACG
>MG|5|V8|F|12|95.35|Actinobacteria|Actinobacteria|Coriobacteriales|Coriobacteriaceae|Collinsella|tanakaei|
CGTGAGATGTTGGGTTAAGTCCCGCAACGAGCGCAACCCCCGCCGCATGTTGCCATCGGGTTATGCCGGGCACCCATGCGGGACCGCCGGCGTCAAGCCGGAGGAGGGCGGGGACGACGTCAAGTCATCATGCCCCTTATGCCCTGGGCTGCACACGTGCTACAATGGCCGGTACAGCGGGATGCCAGGCGGCGACGCCGAGCGGATCCCTGAAAGCCGGCCCCCAGTTCGGATTGGGGGCTGCAACCCGCCCCCA
>MG|5|V8|R|20|95.67|Actinobacteria|Actinobacteria|Coriobacteriales|Coriobacteriaceae|Olsenella|sp.|
TGGGGGCGGGTTGCAGCCCCCAATCCGAACTGGGGCCGGCTTTCAGGGATCCGCTCCCGCTCGCGCGGTCGCATCCCGCTGTACCGGCCATTGTAGCACGTGTGCAGCCCAGGACATAAGGGGCATGATGACTTGACGTCATCCCCACCTTCCTCCGGCTTGACGCCGGCGGTCTCGCATGGGTGCCCGGCCGAACCGCTGGCAACATGCGACGGGGGTTGCGCTCGTTGCGGGACTTAACCCAACATCTCACG
>MG|5|V8|R|26|95.6|Actinobacteria|Actinobacteria|Coriobacteriales|Coriobacteriaceae|Olsenella|sp.|
TGGGGGGCGGGTTGCAGCCCCCAATCCGAACTGGGGCCGGCTTTCAGGGATCCGCTCCCGCTCGCGCGGTCGCATCCCGCTGTACCGGCCATTGTAGCACGTGTGCAGCCCAGGGCATAAGGGGCATGATGACTTGACGTCATCCCCACCTTCCTCCGGCTTGACGCCGGCGGTCTCGCATGGGTGCCCGGCCGAACCGCTGGCAACATGCGACGGGGGTTGCGCTCGTTGCGGGACTTAACCCAACATCTCACG
>MG|5|V8|R|20|96.44|Actinobacteria|Actinobacteria|Coriobacteriales|Coriobacteriaceae|Senegalimassilia|anaerobia|
CGGAGGCGGGTTGCAGCCTCCGATCCGAACTGGGGCCGGCTTTGAGGGATCCGCTTCCTGTCGCCAGGTCGCAACCCGTTGTACCGGCCATTGTAGCACGTGTGCAGCCCAGGGCATAAGGGGCATGATGACTTGACGTCGTCCCCACCTTCCTCCGGCTTGACGCCGGCAGTCCCCCGCGAGTCCCCAACTGAATGCTGGCAACACGGGGCAGGGGTTGCGCTCGTTGCGGGACTTAACCCAACATCTCACG
>MG|5|V8|F|11|95.2|Actinobacteria|Actinobacteria|Coriobacteriales|Coriobacteriaceae|Olsenella|sp.|
CGTGAGATGTTGGGTTAAGTCCCGCAACGAGCGCAACCCCCGCCGCATGTTGCCATCGGGTTATGCCGGGCACCCATGCGGGACCGCCGGCGTCAAGCCGGAGGAGGGCGGGGACGACGTCAAGTCATCATGCCCCTTATGTCCTGGGCTGCACACGTGCTACAATGGCCGGCACAGAGGGCTGCCAGGCGGCGACGCCGAGCGAATCCCCAAAGCCGGCCCCAGTTCGGATTGGAGGCTGCAACCCGCCTCCA
>MG|5|V8|F|11|88.76|Actinobacteria|Actinobacteria|Coriobacteriales|Coriobacteriaceae|Olsenella|profusa|
CGTGAGATGTTCGGTTAAGTCCGATAACGAGCGCAACCCTCGTCATTAGTTACTAACAGGTTAAGCTGAGGACTCTAATGATACTGCCGGTGACAAACCGGAGGAAGGTGGGGATGACGTCAAGTCATCATGCCCCTTATGTCCTGGGCTGCACACGTGCTACAATGGCCGGCACAATGGGCTGCCACCGCGCGAGCGGGAGCGAATCCCCAAAGCCGGCCCCAGTTCGGATTGGAGGCTGCAACCCGCCTCCA
>MG|5|V8|F|13|90.51|Actinobacteria|Actinobacteria|Coriobacteriales|Coriobacteriaceae|Olsenella|profusa|
CGTGAGATGTTGGGTTAAGTCCCGCAACGAGCGCAACCCTTATTGTTAGTTGCCATCATTCAGTTGGGCACTCTAGCGAGACTGCCGCAGACAATGCGGAGGAAGGTGGGGATGACGTCAAATCATCATGCCCCTTATGTCCTGGGCTGCACACGTGCTACAATGGCCGGCACAATGGGCTGCCACCGCGCGAGCGGGAGCGAATCCCCAAAGCCGGCCCCAGTTCGGATTGGAGGCTGCAACCCGCCTCCA
>MG|5|V8|R|392|96.08|Actinobacteria|Actinobacteria|Coriobacteriales|Coriobacteriaceae|Collinsella|tanakaei|
TGGGGGGCGGGTTGCAGCCCCCAATCCGAACTGGGGCCGGCTTTCAGGGATCCGCTCCCGCTCGCGCGGTCGCATCCCGCTGTACCGGCCATTGTAGCACGTGTGCAGCCCAGGGCATAAGGGGCATGATGACTTGACGTCGTCCCCGCCCTCCTCCGGCTTGACGCCGGCGGTCCCGCATGGTGCCCGGCACTACCCGATGGCAACATGCGGCGGGGGTTGCGCTCGTTGCGGGACTTAACCCAACATCTCACG
>MG|5|V8|F|51|95.74|Actinobacteria|Actinobacteria|Coriobacteriales|Coriobacteriaceae|Collinsella|tanakaei|
CGTGAGATGTTGGGTTAAAGTCCCGCAACGAGCGCAACCCCCCGCCGCATGTTGCCATCGGGTAGTGCCGGGCACCCATGCGGGACCGCCGGCGTCAAGCCGGAGGAGGGCGGGGACGACGTCAAGTCATCATGCCCCTTATGCCCTGGGCTGCACACGTGCTACAATGGCCGGTACAGCGGGATGCGACCGCGCGAGCGGGAGCGGATCCCTGAAAGCCGGCCCCAGTTCGGATTGGGGGCTGCAACCCGCCCCCA
>MG|5|V8|F|11|95.35|Actinobacteria|Actinobacteria|Coriobacteriales|Coriobacteriaceae|Collinsella|tanakaei|
CGTGAGATGTTGGGTTAAGTCCCGCAACGAGCGCAACCCCCGCCGCATGTTGCCATCGGGTAGTGCCGGGCACCATGCGGGGACCGCCGGCGTCAAGCCGGAGGAGGGCGGGGGACGACGTCAAGTCATCATGCCCCTTATGCCCTGGGCTGCACACGTGCTACAATGGCCGGTACAGCGGGATGCGACCGCGCGAGCGGGAGCGGATCCCTGAAAGCCGGCCCCAGTTCGGATTGGGGGCTGCAACCCGCCCCCA
>MG|5|V8|F|11|94.96|Actinobacteria|Actinobacteria|Coriobacteriales|Coriobacteriaceae|Collinsella|tanakaei|
CGTGAGATGTTGGGTTAAGTCCCGCAACGAGCGCAACCCCCGCCGCATGTTGCCATCGGGTAGTGCCGGGCACCCATGCGGGACCGCCGGCGTCAAGCCGGAGGAGGGCGGGGACGACGTCAAGTCATCATGCCCCTTATGCGCAGGGCTGCACACGTGCTACAATGGCCGGTACAGCGGGATGCCAGGCGGCGACGCCGAGCGGATCCCTGAAAGCCGGCCCCAGTTCGGATTGGGGGCTGCAACCCGCCCCCA
>MG|5|V8|F|10|96.47|Actinobacteria|Actinobacteria|Coriobacteriales|Coriobacteriaceae|Olsenella|sp.|
CGTGAGATGTTGGGTTAGTCCCGCAACGAGCGCAACCCTCGTCGCATGTTGCCAGCGGTCCGGCCGGGCACCCATGCGAGACCGCCGGCGTCAAGCCGGAGGAAGGTGGGGACGACGTCAAGTCATCATGCCCCTTATGCCCTGGGCTGCACACGTGCTACAATGGCCGGCACAATGGGCTGCCAGGCGGCGACGCCGAGCGAATCCCCAAAGCCGGCCCCAGTTCGGATTGGAGGCTGCAACCCGCCTCCA
>MG|5|V8|F|204|96.86|Actinobacteria|Actinobacteria|Coriobacteriales|Coriobacteriaceae|Olsenella|umbonata|
CGTGAGATGTTGGGTTAAGTCCCGCAACGAGCGCAACCCTCGTCGCATGTTGCCAGCGGTTCGGCCGGGCACCCATGCGAGACCGCCGGCGTCAAGCCGGAGGAAGGTGGGGATGACGTCAAGTCATCATGCCCCTTATGTCCTGGGCTGCACACGTGCTACAATGGCCGGCACAATGGGCTGCCAGGCGGCGACGCCGAGCGAATCCCCAAAGCCGGCCCCAGTTCGGATTGGAGGCTGCAACCCGCCTCCA
>MG|5|V8|F|83|96.11|Actinobacteria|Actinobacteria|Coriobacteriales|Coriobacteriaceae|Collinsella|tanakaei|
CGTGAGATGTTGGGTTAAAGTCCCGCAACGAGCGCAACCCCCGCCGCATGTTGCCATCGGGTAGTGCCGGGCACCCATGCGGGACCGCCGGCGTCAAGCCGGAGGAGGGCGGGGACGACGTCAAGTCATCATGCCCCTTATGCCCTGGGCTGCACACGTGCTACAATGGCCGGTACAGCGGGATGCGACCGCGCGAGCGGGAGCGGATCCCTGAAAGCCGGCCCCAGTTCGGATTGGGGGCTGCAACCCGCCCCCA
>MG|5|V8|F|17|95.33|Actinobacteria|Actinobacteria|Coriobacteriales|Coriobacteriaceae|Collinsella|tanakaei|
CGTGAGATGTTGGGTTAAGTCCCGCAACGAGCGCAACCCCCGCCGCATGTTGCCATCGGGTTATGCCGGGCACCCATGCGGGACCGCCGGCGTCAAGCCGGAGGAGGGCGGGGACGACGTCAAGTCATCATGCCCCTTATGCCCTGGGCTGCACACGTGCTACAATGGCCGGTACAGCGGGATGCCAGGCGGCGACGCCGAGCGGATCCCTGAAAGCCGGCCCCAGTTCGGATTGGGGGGCTGCAACCCGCCCCCCA
>MG|5|V8|F|22|95.7|Actinobacteria|Actinobacteria|Coriobacteriales|Coriobacteriaceae|Collinsella|tanakaei|
CGTGAGATGTTGGGTTAAGTCCCGCAACGAGCGCAACCCCCGCCGCGTGTTGCCATCGGGTAGTGCCGGGCACCATGCGGGACCGCCGGCGTCAAGCCGGAGGAGGGCGGGGACGACGTCAAGTCATCATGCCCCTTATGCCCTGGGCTGCACACGTGCTACAATGGCCGGTACAGCGGGATGCGACCGCGCGAGCGGGAGCGGATCCCTGAAAGCCGGCCCCAGTTCGGATTGGGGGCTGCAACCCGCCCCCA
>MG|5|V8|F|13|90.91|Actinobacteria|Actinobacteria|Coriobacteriales|Coriobacteriaceae|Olsenella|profusa|
CGTGAGATGTTGGGTTAAGTCCCGCAACGAGCGCAACCCTTATTGTTAGTTGCCATCATTCAGTTGGGCACTCTAGCGAGACTGCCGCAGACAATGCGGAGGAAGGTGGGGATGACGTCAAGTCATCATGCCCCTTATGTCCTGGGCTGCACACGTGCTACAATGGCCGGCACAATGGGCTGCCACCGCGCGAGCGGGAGCGAATCCCCAAAGCCGGCCCCAGTTCGGATTGGAGGCTGCAACCCGCCTCCA
>MG|5|V8|R|16|90.12|Actinobacteria|Actinobacteria|Coriobacteriales|Coriobacteriaceae|Olsenella|umbonata|
TGGAGGCGGGTTGCAGCCTCCAATCCGAACTGGGACCGGCTTTGGGGATTCGCTCCTGCTCGCGCAGTGGCAGCCCATTGTGCCGGCCATTGTAGCACGTGTGCAGCCCAGGACATAAGGGGCATGATGATTTGACGTCATCCCCGCCTTCCTCCAGCTTGTCACTGGCAGTCTCGCTAGAGTCCCCAACTTAATGATGGTAACTAGCGACAAGGGTTGCGCTCGTTGCGGGACTTAACCCAACATCTCACG
>MG|5|V8|F|323|96.11|Actinobacteria|Actinobacteria|Coriobacteriales|Coriobacteriaceae|Collinsella|tanakaei|
CGTGAGATGTTGGGTTAAGTCCCGCAACGAGCGCAACCCCCCGCCGCATGTTGCCATCGGGTAGTGCCGGGCACCCATGCGGGACCGCCGGCGTCAAGCCGGAGGAGGGCGGGGACGACGTCAAGTCATCATGCCCCTTATGCCCTGGGCTGCACACGTGCTACAATGGCCGGTACAGCGGGATGCGACCGCGCGAGCGGGAGCGGATCCCTGAAAGCCGGCCCCAGTTCGGATTGGGGGCTGCAACCCGCCCCCA
>MG|5|V8|F|33|96.08|Actinobacteria|Actinobacteria|Coriobacteriales|Coriobacteriaceae|Collinsella|tanakaei|
CGTGAGATGTTGGGTTAAGTCCCGCAACGAGCGCAACCCCCGTCGCATGTTGCCAGCGGTTCGGCCGGGCACCCATGCGAGACCGCCGGCGTCAAGCCGGAGGAGGGCGGGGACGACGTCAAGTCATCATGCCCCTTATGCCCTGGGCTGCACACGTGCTACAATGGCCGGTACAGCGGGATGCGACCGCGCGAGCGGGAGCGGATCCCTGAAAGCCGGCCCCAGTTCGGATTGGGGGCTGCAACCCGCCCCCA
>MG|5|V8|F|12|94.92|Actinobacteria|Actinobacteria|Coriobacteriales|Coriobacteriaceae|Collinsella|tanakaei|
CGTGAGATGTTGGGTTAAGTCCCGCAACGAGCGCAACCCCCGCCGCATGTTGCCATCGGGTAGTGCCGGGCACATGCGGGACCGCCGGCGTCAAGCCGGAGGAGGGCGGGGACGACGTCAAGTCATCATGCCCCTTATGCCCTGGGCTGCACACGTGCTACAATGGCCGGTACAGCGGGATGCGACCGCGCGAGCGGGAGCGGATCCCTGAAAGCCGGCCCCAGTTCGGATTGGAGGCTGCAACCCGCCTCCA
>MG|5|V8|F|67|95.33|Actinobacteria|Actinobacteria|Coriobacteriales|Coriobacteriaceae|Collinsella|tanakaei|
CGTGAGATGTTGGGTTAAGTCCCGCAACGAGCGCAACCCCCCGCCGCATGTTGCCATCGGGTAGTGCCGGGCACCATGCGGGGACCGCCGGCGTCAAGCCGGAGGAGGGCGGGGACGACGTCAAGTCATCATGCCCCTTATGCCCTGGGCTGCACACGTGCTACAATGGCCGGTACAGCGGGATGCGACCGCGCGAGCGGGAGCGGATCCCTGAAAGCCGGCCCCAGTTCGGATTGGGGGCTGCAACCCGCCCCCCA
>MG|5|V8|R|36|95.7|Actinobacteria|Actinobacteria|Coriobacteriales|Coriobacteriaceae|Collinsella|tanakaei|
TGGAGGCGGGTTGCAGCCTCCAATCCGAACTGGGGCCGGCTTTCAGGGATCCGCTCCCGCTCGCGCGGTCGCATCCCGCTGTACCGGCCATTGTAGCACGTGTGCAGCCCAGGGCATAAGGGGCATGATGACTTGACGTCGTCCCCGCCCTCCTCCGGCTTGACGCCGGCGGTCCCGCATGGGTGCCCGGCACTACCCGATGGCAACATGCGGCGGGGGTTGCGCTCGTTGCGGGACTTAACCCAACATCTCACG
>MG|5|V8|F|48|96.0|Actinobacteria|Actinobacteria|Coriobacteriales|Coriobacteriaceae|Olsenella|sp.|
CGTGAGATGTTGGGTTAAGTCCCGCAACGAGCGCAACCCCCCGTCGCATGTTGCCAGCGGTTCGGCCGGGCACCCATGCGAGACCGCCGGCGTCAAGCCGGAGGAAGGTGGGGATGACGTCAAGTCATCATGCCCCTTATGTCCTGGGCTGCACACGTGCTACAATGGCCGGCACAGAGGGCTGCCAGGCGGCGACGCCGAGCGAATCCCCAAAGCCGGCCCCAGTTCGGATTGGAGGCTGCAACCCGCCTCCA
>MG|5|V8|R|193|96.08|Actinobacteria|Actinobacteria|Coriobacteriales|Coriobacteriaceae|Olsenella|umbonata|
TGGAGGCGGGTTGCAGCCTCCAATCCGAACTGGGGCCGGCTTTGGGGATTCGCTCGGCGTCGCCGCCTGGCAGCCCTCTGTGCCGGCCATTGTAGCACGTGTGCAGCCCAGGACATAAGGGGCATGATGACTTGACGTCATCCCCACCTTCCTCCGGCTTGACGCCGGCGGTCTCGCATGGGTGCCCGGCCGAACCGCTGGCAACATGCGACGAGGGTTGCGCTCGTTGCGGGACTTAACCCAACATCTCACG
>MG|5|V8|F|10|95.72|Actinobacteria|Actinobacteria|Coriobacteriales|Coriobacteriaceae|Collinsella|tanakaei|
CGTGAGATGTTGGGTTAAGTCCCGCAACGAGCGCAACCCCCCGCCGCATGTTGCCATCGGGTAGTGCCGGGCACCCATGCGGGACCGCCGGCGTCAAGCCGGAGGAGGGCGGGGGACGACGTCAAGTCATCATGCCCCTTATGCCCTGGGCTGCACACGTGCTACAATGGCCGGTACAGCGGGATGCGACCGCGCGAGCGGGAGCGGATCCCTGAAAGCCGGCCCCAGTTCGGATTGGGGGCTGCAACCCGCCCCCCA
>MG|5|V8|R|75|96.47|Actinobacteria|Actinobacteria|Coriobacteriales|Coriobacteriaceae|Atopobium|sp.|
TGGAGGCGGGTTGCAGCCTCCAATCCGAACTGGGGCCGGCTTTGGGGATTCGCTCGGCGTCGCCGCCTGGCAGCCCATTGTGCCGGCCATTGTAGCACGTGTGCAGCCCAGGACATAAGGGGCATGATGACTTGACGTCATCCCCACCTTCCTCCGGCTTGACGCCGGCGGTCTCGCATGGGTGCCCGGCCGAACCGCTGGCAACATGCGACGGGGGGTTGCGCTCGTTGCGGGACTTAACCCAACATCTCACGA
>MG|5|V8|F|16|95.33|Actinobacteria|Actinobacteria|Coriobacteriales|Coriobacteriaceae|Collinsella|tanakaei|
CGTGAGATGTTGGGTTAAGTCCCGCAACGAGCGCAACCCCCGCCGCATGTTGCCATCGGGTTATGCCGGGCACCCATGCGGGACCGCCGGCGTCAAGCCGGAGGAGGGCGGGGACGACGTCAAGTCATCATGCCCCTTATGCCCTGGGCTGCACACGTGCTACAATGGCCGGTACAGCGGGATGCCAGGCGGCGACGCCGAGCGGATCCCTGAAAGCCGGCCCCAGTTCGGATTGGGGGCTGCAACCCGCCTCCA
>MG|5|V8|F|160|95.7|Actinobacteria|Actinobacteria|Coriobacteriales|Coriobacteriaceae|Collinsella|tanakaei|
CGTGAGATGTTGGGTTAAGTCCCGCAACGAGCGCAACCCCCGCCGCATGTTGCCATCGGGTAGTGCCGGGCACCATGCGGGACCGCCGGCGTCAAGCCGGAGGAGGGCGGGGGACGACGTCAAGTCATCATGCCCCTTATGCCCTGGGCTGCACACGTGCTACAATGGCCGGTACAGCGGGATGCGACCGCGCGAGCGGGAGCGGATCCCTGAAAGCCGGCCCCAGTTCGGATTGGGGGCTGCAACCCGCCCCCCA
>MG|5|V8|R|33|95.69|Actinobacteria|Actinobacteria|Coriobacteriales|Coriobacteriaceae|Olsenella|umbonata|
TGGAGGCGGGTTGCAGCCTCCAATCCGAACTGGGGCCGGCTTTGGGGATTCGCTCGGCGTCGCCGCCTGGCAGCCCTCTGTGCCGGCCATTGTAGCACGTGTGCAGCCCAGGACATAAGGGGCATGATGACTTGACGTCATCCCCACCTTCCTCCGGCTTGACGCCGGCGGTCTCGCATGGGTGCCCGGCCGAACCGCTGGCAACATGCGACGAGGGTTGCGCTCGTTGCGGGACTAACCCAACATCTCACG
>MG|5|V8|F|22|94.12|Actinobacteria|Actinobacteria|Coriobacteriales|Coriobacteriaceae|Collinsella|sp.|
CGTGAGATGTTGGGTTAAGTCCCGCAACGAGCGCAACCCCCGCCGCATGTTGCCAGCGACCAGGTCGGGCACCATGCGGGACCGCCGGCGCCAAGCCGGAGGAGGGCGGGGACGACGTCAAGTCATCATGCCCCTTATGCCCTGGGCTGCACACGTGCTACAATGGCCGGTACAGAGGGTTGCCACCCCGCGAGGGGGAGCGGATCCCGAAAGCCGGCCCCAGTTCGGATTGGGGGCTGCAACCCGCCCCCA
>MG|5|V8|F|39|95.7|Actinobacteria|Actinobacteria|Coriobacteriales|Coriobacteriaceae|Collinsella|tanakaei|
CGTGAGATGTTGGGTTAAGTCCCGCAACGAGCGCAACCCCCGCCGCATGTTGCCATCGGGTAGTGCCGGGCACCATGCGGGACCGCCGGCGTCAAGCCGGAGGAGGGCGGGGACGACGTCAAGTCATCATGCCCCTTATGCCCTGGGCTGCACACGTGCTACAATGGCCGGTACAGCGGGATGCGACCGCGCGAGCGGGAGCGGATCCCTGAAAGCCGGCCCCAGTTCGGGATTGGGGGCTGCAACCCGCCCCCCA
>MG|5|V8|F|11|93.73|Actinobacteria|Actinobacteria|Coriobacteriales|Coriobacteriaceae|Collinsella|sp.|
CGTGAGATGTTGGGTTAAGTCCCGCAACGAGCGCAACCCCCGCCGCATGTTGCCAGCGACCAGGTCGGGCACCCATGCGGGACCGCCGGCGCCAAGCCGGAGGAGGGCGGGGACGACGTCAAGTCATCATGCCCCTTATGCCCTGGGCTGCACACGTGCTACAATGGCCGGTACAGAGGGTTGCCACCCCGCGAGGGGGAGCGGATCCCGAAAGCCGGCCCCAGTTCGGATTGGAGGCTGCAACCCGCCTCCA
>MG|5|V8|R|14|89.96|Actinobacteria|Actinobacteria|Coriobacteriales|Coriobacteriaceae|Coriobacterium|sp.|
TGGGGGCGGGTTGCAGCCCCCAATCCGAACTGGGGCCGGCTTTCAGGGATCCGCTCCCGCTCGCGCGGTCGCATCCCGCTGTACCGGCCATTGTAGCACGTGTGCAGCCCAGGGCATAAGGGGCATGATGACTTGACGTCATCCCCGCCTTCCTCCAGCTTGTCACTGGCAGTCTCGCTAGAGTCCCCAACTTAATGATGGTAACTAGCGACAAGGGTTGCGCTCGTTGCGGGACTTAACCCAACATCTCACG
>MG|5|V8|F|13|94.57|Actinobacteria|Actinobacteria|Coriobacteriales|Coriobacteriaceae|Collinsella|tanakaei|
CGTGAGATGTTGGGTTAAGTCCCGCAACGAGCGCAACCCCCCGCCGCATGTTGCCATCGGGTTATGCCGGGCACCCATGCGGGACCGCCGGCGTCAAGCCGGAGGAGGGCGGGGACGACGTCAAGTCATCATGCCCCTTATGCCCTGGGCTGCACACGTGCTACAATGGCCGGTACAGCGGGATGCCAGGCGGCGACGCCGAGCGGATCCCTGAAAGCCGGCCCCAGTTCGGATTGGAGGCTGCAACCCGCCTCCA
>MG|5|V8|F|11|94.88|Actinobacteria|Actinobacteria|Coriobacteriales|Coriobacteriaceae|Olsenella|profusa|
CGTGAGATGTTGGGTTAAGTCCCGCAACGAGCGCAACCCCCGCCGCGTGTTGCCATCGGGTAGAGCCGGGCACCCACGCGGGACCGCCGGCGCCAAGCCGGAGGAGGGCGGGGACGACGTCAAGTCATCATGCCCCTTATGTCCTGGGCTGCACACGTGCTACAATGGCCGGCACAATGGGCTGCCACCGCGCGAGCGGGAGCGAATCCCCAAAGCCGGCCCCAGTTCGGATTGGAGGCTGCAACCCGCCTCCA
>MG|5|V8|F|254|95.7|Actinobacteria|Actinobacteria|Coriobacteriales|Coriobacteriaceae|Collinsella|tanakaei|
CGTGAGATGTTGGGTTAAGTCCCGCAACGAGCGCAACCCCCCGCCGCATGTTGCCATCGGGTAGTGCCGGGCACCATGCGGGACCGCCGGCGTCAAGCCGGAGGAGGGCGGGGACGACGTCAAGTCATCATGCCCCTTATGCCCTGGGCTGCACACGTGCTACAATGGCCGGTACAGCGGGATGCGACCGCGCGAGCGGGAGCGGATCCCTGAAAGCCGGCCCCAGTTCGGATTGGGGGCTGCAACCCGCCCCCCA
>MG|5|V8|F|27|95.7|Actinobacteria|Actinobacteria|Coriobacteriales|Coriobacteriaceae|Collinsella|tanakaei|
CGTGAGATGTTGGGTTAAGTCCCGCAACGAGCGCAACCCCCGCCGCATGTTGCCATCGGGTAGTGCCGGGCACCATGCGGGACCGCCGGCGTCAAGCCGGAGGAGGGCGGGGACGACGTCAAGTCATCATGCCCCTTATGCCCTGGGCTGCACACGTGCTACAATGGCCGGTACAGCGGGATGCGACCGCGCGAGCGGGAGCGGATCCCTGAAAGCCGGCCCCAGTTCGGATTGGGGCTGCAACCCGCCCCCA
>MG|5|V8|F|14|90.4|Actinobacteria|Actinobacteria|Coriobacteriales|Coriobacteriaceae|Coriobacterium|sp.|
CGTGAGATGTTGGGTTAAGTCCCGCAACGAGCGCAACCCTTGTTGTCAGTTGCCATCATTCAGTTGGGCACTCTGGCGAGACTGCCGGTGATAAACCGGAGGAAGGTGGGGATGACGTCAAGTCATCATGCCCCTTATGCCCTGGGCTGCACACGTGCTACAATGGCCGGTACAGCGGGATGCGACCGCGCGAGCGGGAGCGGATCCCTGAAAGCCGGCCCCAGTTCGGATTGGGGGCTGCAACCCGCCCCCA
>MG|5|V8|F|21|95.33|Actinobacteria|Actinobacteria|Coriobacteriales|Coriobacteriaceae|Collinsella|tanakaei|
CGTGAGATGTTGGGTTAAGTCCCGCAACGAGCGCAACCCCCGCCGCATGTTGCCATCGGGTAGTGCCGGGCACCATGCGGGACCGCCGGCGTCAAGCCGGAGGAGGGCGGGGGACGACGTCAAGTCATCATGCCCCCTTATGCCCTGGGCTGCACACGTGCTACAATGGCCGGTACAGCGGGATGCGACCGCGCGAGCGGGAGCGGATCCCTGAAAGCCGGCCCCAGTTCGGATTGGGGGCTGCAACCCGCCCCCCA
>MG|5|V8|F|16|95.69|Actinobacteria|Actinobacteria|Coriobacteriales|Coriobacteriaceae|Olsenella|profusa|
CGTGAGATGTTGGGTTAAGTCCCGCAACGAGCGCAACCCCCCGCCGCATGTTGCCATCGGGTAGTGCCGGGCACCCATGCGGGACCGCCGGCGTCAAGCCGGAGGAGGGCGGGGACGACGTCAAGTCATCATGCCCCTTATGTCCTGGGCTGCACACGTGCTACAATGGCCGGCACAATGGGCTGCCACCGCGCGAGCGGGAGCGAATCCCCAAAGCCGGCCCCAGTTCGGATTGGAGGCTGCAACCCGCCTCCA
>MG|5|V8|F|29|95.7|Actinobacteria|Actinobacteria|Coriobacteriales|Coriobacteriaceae|Collinsella|tanakaei|
CGTGAGATGTTGGGTTAAGTCCCGCAACGAGCGCAACCCCCGCCGCATGTTGCCATCGGGTAGTGCCGGGCACCATGCGGGACCGCCGGCGTCAAGCCGGAGGAGGGCGGGGACGACGTCAAGTCATCATGCCCCTTATGCCCTGGGCTGCACACGTGCTACAATGGCCGGTACAGCGGGATGCGACCGCGCGAGCGGGAGCGGATCCCTGAAAGCCGGCCCCAGTTCGGATTGGGGGGCTGCAACCCGCCCCCCA
>MG|5|V8|R|10|95.31|Actinobacteria|Actinobacteria|Coriobacteriales|Coriobacteriaceae|Collinsella|tanakaei|
TGGGGGGCGGGTTGCAGCCCCCAATCCGAACTGGGGCCGGCTTTCAGGGATCCGCTCCCGCTCGCGCGGTCGCATCCCGCTGTACCGGCCATTGTAGCACGTGTGCAGCCCAGGGCATAAGGGGCATGATGACTTGACGTCGTCCCCCGCCCTCCTCCGGCTTGACGCCGGCGGTCCCGCATGTGCCCGGCACTACCCGATGGCAACATGCGGCGGGGGTTGCGCTCGTTGCGGGACTTAACCCAACATCTCACG
>MG|5|V8|F|306|96.84|Actinobacteria|Actinobacteria|Coriobacteriales|Coriobacteriaceae|Atopobium|sp.|
CGTGAGATGTTGGGTTAAGTCCCGCAACGAGCGCAACCCCCGTCGCATGTTGCCAGCGGTTCGGCCGGGCACCCATGCGAGACCGCCGGCGTCAAGCCGGAGGAAGGTGGGGATGACGTCAAGTCATCATGCCCCTTATGTCCTGGGCTGCACACGTGCTACAATGGCCGGCACAATGGGCTGCCAGGCGGCGACGCCGAGCGAATCCCCAAAGCCGGCCCCAGTTCGGATTGGAGGCTGCAACCCGCCTCCA
>MG|5|V8|R|39|95.72|Actinobacteria|Actinobacteria|Coriobacteriales|Coriobacteriaceae|Collinsella|tanakaei|
TGGGGGCGGGTTGCAGCCCCCAATCCGAACTGGGGCCGGCTTTCAGGGATCCGCTCCCGCTCGCGCGGTCGCATCCCGCTGTACCGGCCATTGTAGCACGTGTGCAGCCCAGGGCATAAGGGGCATGATGACTTGACGTCGTCCCCCGCCCTCCTCCGGCTTGACGCCGGCGGTCCCGCATGGTGCCCGGCACTACCCGATGGCAACATGCGGCGGGGGTTGCGCTCGTTGCGGGACTTAACCCAACATCTCACG
>MG|5|V8|R|17|95.72|Actinobacteria|Actinobacteria|Coriobacteriales|Coriobacteriaceae|Collinsella|tanakaei|
TGGGGGCGGGTTGCAGCCCCCAATCCGAACTGGGGCCGGCTTTCAGGGATCCGCTCCCGCTCGCGCGGTCGCATCCCGCTGTACCGGCCATTGTAGCACGTGTGCAGCCCAGGGCATAAGGGGGCATGATGACTTGACGTCGTCCCCGCCCTCCTCCGGCTTGACGCCGGCGGTCCCGCATGGTGCCCGGCACTACCCGATGGCAACATGCGGCGGGGGTTGCGCTCGTTGCGGGACTTAACCCAACATCTCACG
>MG|5|V8|F|11|95.72|Actinobacteria|Actinobacteria|Coriobacteriales|Coriobacteriaceae|Collinsella|tanakaei|
CGTGAGATGTTGGGTTAAGTCCCGCAACGAGCGCAACCCCCCGCCGCATGTTGCCATCGGGGTAGTGCCGGGCACCCATGCGGGACCGCCGGCGTCAAGCCGGAGGAGGGCGGGGACGACGTCAAGTCATCATGCCCCTTATGCCCTGGGCTGCACACGTGCTACAATGGCCGGTACAGCGGGATGCGACCGCGCGAGCGGGAGCGGATCCCTGAAAGCCGGCCCCAGTTCGGATTGGGGGCTGCAACCCGCCCCCA
>MG|5|V8|F|39|96.06|Actinobacteria|Actinobacteria|Coriobacteriales|Coriobacteriaceae|Olsenella|profusa|
CGTGAGATGTTGGGTTAAGTCCCGCAACGAGCGCAACCCCCGCCGCATGTTGCCATCGGGTTATGCCGGGCACCCATGCGGGACCGCCGGCGTCAAGCCGGAGGAGGGCGGGGACGACGTCAAGTCATCATGCCCCTTATGTCCTGGGCTGCACACGTGCTACAATGGCCGGCACAATGGGCTGCCACCGCGCGAGCGGGAGCGAATCCCCAAAGCCGGCCCCAGTTCGGATTGGAGGCTGCAACCCGCCTCCA
>MG|5|V8|R|17|94.88|Actinobacteria|Actinobacteria|Coriobacteriales|Coriobacteriaceae|Olsenella|sp.|
TGGGGGCGGGTTGCAGCCCCCAATCCGAACTGGGGCCGGCTTTCAGGGATCCGCTCCCGCTCGCGCGGTCGCATCCCGCTGTACCGGCCATTGTAGCACGTGTGCAGCCCAGGGCATAAGGGGCATGATGACTTGACGTCATCCCCACCTTCCTCCGGCTTGACGCCGGCGGTCTCGCATGGGTGCCCGGCCGAACCGCTGGCAACATGGACGGGGGTTGCGCTCGTTGCGGGACTTAACCCAACATCTCACG
>MG|5|V8|F|25|94.98|Actinobacteria|Actinobacteria|Coriobacteriales|Coriobacteriaceae|Collinsella|tanakaei|
CGTGAGATGTTGGGTTAAGTCCCGCAACGAGCGCAACCCCCCGCCGCATGTTGCCATCGGGTTATGCCGGGCACCCATGCGGGACCGCCGGCGTCAAGCCGGAGGAGGGCGGGGGACGACGTCAAGTCATCATGCCCCTTATGCCCTGGGCTGCACACGTGCTACAATGGCCGGTACAGCGGGATGCCAGGCGGCGACGCCGAGCGGATCCCTGAAAGCCGGCCCCAGTTCGGATTGGGGGCTGCAACCCGCCCCCA
>MG|5|V8|F|54|95.6|Actinobacteria|Actinobacteria|Coriobacteriales|Coriobacteriaceae|Olsenella|sp.|
CGTGAGATGTTGGGTTAAGTCCCGCAACGAGCGCAACCCCCGTCGCATGTTGCCAGCGGTTCGGCCGGGCACCCATGCGAGACCGCCGGCGTCAAGCCGGAGGAAGGTGGGGATGACGTCAAGTCATCATGCCCCTTATGCCCTGGGCTGCACACGTGCTACAATGGCCGGTACAGCGGGATGCGACCGCGCGAGCGGGAGCGGATCCCTGAAAGCCGGCCCCAGTTCGGATTGGGGGCTGCAACCCGCCCCCCA
>MG|5|V8|F|14|96.46|Actinobacteria|Actinobacteria|Coriobacteriales|Coriobacteriaceae|Collinsella|tanakaei|
CGTGAGATGTTGGGTTAAGTCCCGCAACGAGCGCAACCCCCGTCGCATGTTGCCAGCGGTTCGGCCGGGCACCCATGCGGGACCGCCGGCGTCAAGCCGGAGGAGGGCGGGGACGACGTCAAGTCATCATGCCCCTTATGCCCTGGGCTGCACACGTGCTACAATGGCCGGTACAGCGGGATGCGACCGCGCGAGCGGGAGCGGATCCCTGAAAGCCGGCCCCAGTTCGGATTGGGGGCTGCAACCCGCCCCCCA
>MG|5|V8|R|77|95.7|Actinobacteria|Actinobacteria|Coriobacteriales|Coriobacteriaceae|Collinsella|tanakaei|
TGGGGGGCGGGTTGCAGCCCCCAATCCGAACTGGGGCCGGCTTTCAGGGATCCGCTCCCGCTCGCGCGGTCGCATCCCGCTGTACCGGCCATTGTAGCACGTGTGCAGCCCAGGGCATAAGGGGCATGATGACTTGACGTCGTCCCCCGCCCTCCTCCGGCTTGACGCCGGCGGTCCCGCATGGTGCCCGGCACTACCCGATGGCAACATGCGGCGGGGGTTGCGCTCGTTGCGGGACTTAACCCAACATCTCACG
>MG|5|V8|F|12|95.7|Actinobacteria|Actinobacteria|Coriobacteriales|Coriobacteriaceae|Collinsella|tanakaei|
CGTGAGATGTTGGGTTAAGTCCCGCAACGAGCGCAACCCCCCGCCGCATGTTGCCAGCGACCAGGTCGGGCACCCATGCGGGACCGCCGGCGCCAAGCCGGAGGAGGGCGGGGACGACGTCAAGTCATCATGCCCCTTATGCCCTGGGCTGCACACGTGCTACAATGGCCGGTACAGCGGGATGCGACCGCGCGAGCGGGAGCGGATCCCTGAAAGCCGGCCCCAGTTCGGATTGGGGGCTGCAACCCGCCCCCA
>MG|5|V8|F|30|96.08|Actinobacteria|Actinobacteria|Coriobacteriales|Coriobacteriaceae|Collinsella|tanakaei|
CGTGAGATGTTGGGTTAAGTCCCGCAACGAGCGCAACCCTCGTCGCATGTTGCCAGCGGTTCGGCCGGGCACCCATGCGGGACCGCCGGCGTCAAGCCGGAGGAGGGCGGGGACGACGTCAAGTCATCATGCCCCTTATGCCCTGGGCTGCACACGTGCTACAATGGCCGGTACAGCGGGATGCGACCGCGCGAGCGGGAGCGGATCCCTGAAAGCCGGCCCCAGTTCGGATTGGGGGCTGCAACCCGCCCCCA
>MG|5|V8|F|15|95.31|Actinobacteria|Actinobacteria|Coriobacteriales|Coriobacteriaceae|Collinsella|tanakaei|
CGTGAGATGTTGGGTTAAGTCCCGCAACGAGCGCAACCCCCCGCCGCATGTTGCCATCGGGTAGTGCCGGGCACATGCGGGACCGCCGGCGTCAAGCCGGAGGAGGGCGGGGACGACGTCAAGTCATCATGCCCCTTATGCCCTGGGCTGCACACGTGCTACAATGGCCGGTACAGCGGGATGCGACCGCGCGAGCGGGAGCGGATCCCTGAAAGCCGGCCCCAGTTCGGATTGGGGGCTGCAACCCGCCCCCCA
>MG|5|V8|R|114|96.86|Actinobacteria|Actinobacteria|Coriobacteriales|Coriobacteriaceae|Olsenella|umbonata|
TGGAGGCGGGTTGCAGCCTCCAATCCGAACTGGGGCCGGCTTTGGGGATTCGCTCGGCGTCGCCGCCTGGCAGCCCATTGTGCCGGCCATTGTAGCACGTGTGCAGCCCAGGACATAAGGGGCATGATGACTTGACGTCATCCCCACCTTCCTCCGGCTTGACGCCGGCGGTCTCGCATGGGTGCCCGGCCGAACCGCTGGCAACATGCGACGAGGGTTGCGCTCGTTGCGGGACTTAACCCAACATCTCACG
>MG|5|V8|F|10|94.09|Actinobacteria|Actinobacteria|Coriobacteriales|Coriobacteriaceae|Collinsella|sp.|
CGTGAGATGTTGGGTTAAGTCCCGCAACGAGCGCAACCCCCGCCCATGTTGCCAGCGACCAGGTCGGGCACCCATGCGGGACCGCCGGCGCCAAGCCGGAGGAGGGCGGGGACGACGTCAAGTCATCATGCCCCTTATGCCCTGGGCTGCACACGTGCTACAATGGCCGGTACAGAGGGTTGCCACCCCGCGAGGGGGAGCGGATCCCGAAAGCCGGCCCCAGTTCGGATTGGGGGCTGCAACCCGCCCCCCA
>MG|5|V8|F|12|93.28|Actinobacteria|Actinobacteria|Coriobacteriales|Coriobacteriaceae|Olsenella|profusa|
CGTGAGATGTTGGGTTAAGTCCCGCAACGAGCGCAACCCTTGTCGCTAGTTACCATCATTAAGTTGGGGACTCTAGCGAGACCGCCGGCGTCAAGCCGGAGGAAGGTGGGGATGACGTCAAGTCATCATGCCCCTTATGTCCTGGGCTGCACACGTGCTACAATGGCCGGCACAATGGGCTGCCACCGCGCGAGCGGGAGCGAATCCCCAAAGCCGGCCCCAGTTCGGATTGGAGGCTGCAACCCGCCTCCA
>MG|5|V8|F|10|93.77|Actinobacteria|Actinobacteria|Coriobacteriales|Coriobacteriaceae|Collinsella|sp.|
CGTGAGATGTTGGGTTAAGTCCCCGCAACGAGCGCAACCCCCCGCCGCATGTTGCCAGCGACCAGGTCGGGCACCCATGCGGGACCGCCGGCGCCAAGCCGGAGGAGGGCGGGGACGACGTCAAGTCATCATGCCCCTTATGCCCTGGGCTGCACACGTGCTACAATGGCCGGTACAGAGGGTTGCCACCCCGCGAGGGGGAGCGGATCCCGAAAGCCGGCCCCAGTTCGGATTGGGGGCTGCAACCCGCCCCCA
>MG|5|V8|F|32|96.11|Actinobacteria|Actinobacteria|Coriobacteriales|Coriobacteriaceae|Collinsella|tanakaei|
CGTGAGATGTTGGGTTAAGTCCCGCAACGAGCGCAACCCCCGCCGCATGTTGCCATCGGGTAGTGCCGGGCACCCATGCGGGACCGCCGGCGTCAAGCCGGAGGAGGGCGGGGACGACGTCAAGTCATCATGCCCCCTTATGCCCTGGGCTGCACACGTGCTACAATGGCCGGTACAGCGGGATGCGACCGCGCGAGCGGGAGCGGATCCCTGAAAGCCGGCCCCAGTTCGGATTGGGGGCTGCAACCCGCCCCCA
>MG|5|V8|F|38|95.35|Actinobacteria|Actinobacteria|Coriobacteriales|Coriobacteriaceae|Collinsella|tanakaei|
CGTGAGATGTTGGGTTAAGTCCCGCAACGAGCGCAACCCCCGCCGCATGTTGCCATCGGGTAGTGCCGGGCACATGCGGGACCGCCGGCGTCAAGCCGGAGGAGGGCGGGGGACGACGTCAAGTCATCATGCCCCTTATGCCCTGGGCTGCACACGTGCTACAATGGCCGGTACAGCGGGATGCGACCGCGCGAGCGGGAGCGGATCCCTGAAAGCCGGCCCCAGTTCGGATTGGGGGCTGCAACCCGCCCCCAT
>MG|5|V8|F|11|91.2|Actinobacteria|Actinobacteria|Coriobacteriales|Coriobacteriaceae|Coriobacterium|sp.|
CGTGAGATGTTGGGTTAAGTCCCGCAACGAGCGCAACCCTTGTTGTCAGTTGCCAGCATTAAGTTGGGCACTCTGGCGAGACTGCCGGTGACAAACCGGAGGAAGGTGGGGACGACGTCAAGTCATCATGCCCCTTATGCCCTGGGCTGCACACGTGCTACAATGGCCGGTACAGCGGGATGCGACCGCGCGAGCGGGAGCGGATCCCTGAAAGCCGGCCCCAGTTCGGATTGGGGGCTGCAACCCGCCCCCCA
>MG|5|V8|F|28|95.31|Actinobacteria|Actinobacteria|Coriobacteriales|Coriobacteriaceae|Collinsella|tanakaei|
CGTGAGATGTTGGGTTAAGTCCCGCAACGAGCGCAACCCCCGCCGCATGTTGCCATCGGGTAGTGCCGGGCACCCATGCGGGACCGCCGGCGTCAAGCCGGAGGAGGGCGGGGACGACGTCAAGTCATCATGCCCCTTATGCCCTGGGCTGCACACGTGCTACAATGGCCGGTACAGCGGGATGCGACCGCGCGAGCGGGAGCGAATCCCCAAAGCCGGCCCCAGTTCGGATTGGAGGCTGCAACCCGCCTCCA
>MG|5|V8|R|20|96.08|Actinobacteria|Actinobacteria|Coriobacteriales|Coriobacteriaceae|Collinsella|tanakaei|
TGGGGGCGGGTTGCAGCCCCCAATCCGAACTGGGGCCGGCTTTCAGGGATCCGCTCCCGCTCGCGCGGTCGCATCCCGCTGTACCGGCCATTGTAGCACGTGTGCAGCCCAGGGCATAAGGGGCATGATGACTTGACGTCGTCCCCGCCCTCCTCCGGCTTGACGCCGGCGGTCTCGCATGGGTGCCCGGCCGAACCGCTGGCAACATGCGACGGGGGTTGCGCTCGTTGCGGGACTTAACCCAACATCTCACG
>MG|5|V8|F|23|94.94|Actinobacteria|Actinobacteria|Coriobacteriales|Coriobacteriaceae|Collinsella|tanakaei|
CGTGAGATGTTGGGTTAAGTCCCGCAACGAGCGCAACCCCCGCCGCATGTTGCCATCGGGTAGTGCCGGGCACCATGCGGGACCGCCGGCGTCAAGCCGGAGGAGGGCGGGGGACGACGTCAAGTCATCATGCCCCTTATGCCCTGGGCTGCACACGTGCTACAATGGCCGGTACAGCGGGATGCGACCGCGCGAGCGGGAGCGGATCCCTGAAAGCCGGCCCCAGTTCGGATTGGAGGCTGCAACCCGCCTCCA
>MG|5|V8|F|60|95.72|Actinobacteria|Actinobacteria|Coriobacteriales|Coriobacteriaceae|Collinsella|tanakaei|
CGTGAGATGTTGGGTTAAGTCCCGCAACGAGCGCAACCCCCGCCGCATGTTGCCATCGGGTAGTGCCGGGCACCATGCGGGACCGCCGGCGTCAAGCCGGAGGAGGGCGGGGACGACGTCAAGTCATCATGCCCCCTTATGCCCTGGGCTGCACACGTGCTACAATGGCCGGTACAGCGGGATGCGACCGCGCGAGCGGGAGCGGATCCCTGAAAGCCGGCCCCAGTTCGGATTGGGGGCTGCAACCCGCCCCCA
>MG|5|V8|F|12|94.88|Actinobacteria|Actinobacteria|Coriobacteriales|Coriobacteriaceae|Olsenella|sp.|
CGTGAGATGTTGGGTTAAGTCCCGCAACGAGCGCAACCCCCCGTCGCATGTTGCCAGCGGTTCGGCCGGGCACCCATGCGAGACCGCCGGCGTCAAGCCGGAGGAAGGTGGGGATGACGTCAAGTCATCATGCCCCTTATGTCCTGGGCTGCACACGTGCTACAATGGCCGGTACAGAGGGTTGCCACCCCGCGAGGGGGAGCGGATCCCGAAAGCCGGCCCCAGTTCGGATTGGGGGCTGCAACCCGCCCCCA
>MG|5|V8|F|27|96.47|Actinobacteria|Actinobacteria|Coriobacteriales|Coriobacteriaceae|Olsenella|umbonata|
CGTGAGATGTTGGGTTAGTCCCGCAACGAGCGCAACCCTCGTCGCATGTTGCCAGCGGTTCGGCCGGGCACCCATGCGAGACCGCCGGCGTCAAGCCGGAGGAAGGTGGGGATGACGTCAAGTCATCATGCCCCTTATGTCCTGGGCTGCACACGTGCTACAATGGCCGGCACAATGGGCTGCCAGGCGGCGACGCCGAGCGAATCCCCAAAGCCGGCCCCAGTTCGGATTGGAGGCTGCAACCCGCCTCCA
>MG|5|V8|F|13|95.29|Actinobacteria|Actinobacteria|Coriobacteriales|Coriobacteriaceae|Olsenella|profusa|
CGTGAGATGTTGGGTTAAGTCCCGCAACGAGCGCAACCCCCCGCCGCATGTTGCCATCGGGTAGTGCCGGGCACCATGCGGGACCGCCGGCGTCAAGCCGGAGGAGGGCGGGGACGACGTCAAGTCATCATGCCCCTTATGTCCTGGGCTGCACACGTGCTACAATGGCCGGCACAATGGGCTGCCACCGCGCGAGCGGGAGCGAATCCCCAAAGCCGGCCCCAGTTCGGATTGGAGGCTGCAACCCGCCTCCA
>MG|5|V8|F|720|96.09|Actinobacteria|Actinobacteria|Coriobacteriales|Coriobacteriaceae|Collinsella|tanakaei|
CGTGAGATGTTGGGTTAAGTCCCGCAACGAGCGCAACCCCCGCCGCATGTTGCCATCGGGTAGTGCCGGGCACCATGCGGGACCGCCGGCGTCAAGCCGGAGGAGGGCGGGGACGACGTCAAGTCATCATGCCCCTTATGCCCTGGGCTGCACACGTGCTACAATGGCCGGTACAGCGGGATGCGACCGCGCGAGCGGGAGCGGATCCCTGAAAGCCGGCCCCAGTTCGGATTGGGGGCTGCAACCCGCCCCCA
>MG|5|V8|F|72|94.94|Actinobacteria|Actinobacteria|Coriobacteriales|Coriobacteriaceae|Collinsella|tanakaei|
CGTGAGATGTTGGGTTAAGTCCCGCAACGAGCGCAACCCCCGCCGCATGTTGCCATCGGGTTATGCCGGGCACCCATGCGGGACCGCCGGCGTCAAGCCGGAGGAGGGCGGGGACGACGTCAAGTCATCATGCCCCTTATGCCCTGGGCTGCACACGTGCTACAATGGCCGGTACAGCGGGATGCCAGGCGGCGACGCCGAGCGGATCCCTGAAAGCCGGCCCCAGTTCGGATTGGAGGCTGCAACCCGCCTCCA
>MG|5|V8|F|12|89.72|Actinobacteria|Actinobacteria|Coriobacteriales|Coriobacteriaceae|Olsenella|profusa|
CGTGAGATGTTGGGTTAAGTCCCGCAACGAGCGCAACCCTTGTCGCTAGTTACCATCATTAAGTTGGGGACTCTAGCGAGACTGCCAGTGACAAGCTGGAGGAAGGCGGGGATGACGTCAAATCATCATGCCCCTTATGTCCTGGGCTGCACACGTGCTACAATGGCCGGCACAATGGGCTGCCACCGCGTGAGCGGGAGCGAATCCCCAAAGCCGGTCCCAGTTCGGATTGGAGGCTGCAACCCGCCTCCA
>MG|5|V8|R|11|95.74|Actinobacteria|Actinobacteria|Coriobacteriales|Coriobacteriaceae|Collinsella|tanakaei|
TGGGGGCGGGTTGCAGCCCCCAATCCGAACTGGGGCCGGCTTTCAGGGATCCGCTCCCGCTCGCGCGGTCGCATCCCGCTGTACCGGCCATTGTAGCACGTGTGCAGCCCAGGGCATAAGGGGCATGATGACTTGACGTCGTCCCCGCCCTCCTCCGGCTTGACGCCGGCGGTCCCGCATGGGTGCCCGGCACTACCCGATGGCAACATGCGGCGGGGGGTTGCGCTCGTTGCGGGGACTTAACCCAACATCTCACG
>MG|5|V8|R|10|95.7|Actinobacteria|Actinobacteria|Coriobacteriales|Coriobacteriaceae|Collinsella|tanakaei|
TGGGGGCGGGTTGCAGCCCCCAATCCGAACTGGGGCCGGCTTTCAGGGATCCGCTCCCGCTCGCGCGGTCGCATCCCGCTGTACCGGCCATTGTAGCACGTGTGCAGCCCAGGGCATAAGGGGCATGATGACTTGACGTCGTCCCCGCCCTCCTCCGGCTTGACGCCGGCGGTCCCGCATGGGTGCCCGGCACTACCCGATGGCAACATGCGACGAGGGTTGCGCTCGTTGCGGGACTTAACCCAACATCTCACG
>MG|5|V8|F|19|96.09|Actinobacteria|Actinobacteria|Coriobacteriales|Coriobacteriaceae|Collinsella|tanakaei|
CGTGAGATGTTGGGTTAAGTCCCGCAACGAGCGCAACCCCCCGCCGCATGTTGCCATCGGGTTATGCCGGGCACCCATGCGGGACCGCCGGCGTCAAGCCGGAGGAGGGCGGGGACGACGTCAAGTCATCATGCCCCTTATGCCCTGGGCTGCACACGTGCTACAATGGCCGGTACAGCGGGATGCGACCGCGCGAGCGGGAGCGGATCCCTGAAAGCCGGCCCCAGTTCGGATTGGGGGCTGCAACCCGCCCCCA
>MG|5|V8|F|12|95.58|Actinobacteria|Actinobacteria|Coriobacteriales|Coriobacteriaceae|Olsenella|sp.|
CGTGAGATGTTGGGTTAAGTCCCGCAACGAGCGCAACCCCCGTCGCATGTTGCCAGCGGTTCGGCCGGGCACCCATGCGAGACCGCCGGCGTCAAGCCGGAGGAAGGTGGGGATGACGTCAAGTCATCATGCCCCTTATGTCCTGGGCTGCACACGTGCTACAATGGCCGGTACAGAGGGTTGCCACCCCGCGAGGGGGAGCGGATCCCGAAAGCCGGCCCCAGTTCGGATTGGGGGCTGCAACCCGCCCCCCA
>MG|5|V8|F|15|95.33|Actinobacteria|Actinobacteria|Coriobacteriales|Coriobacteriaceae|Collinsella|tanakaei|
CGTGAGATGTTGGGTTAAGTCCCGCAACGAGCGCAACCCCCGCCGCATGTTGCCATCGGGTAGTGCCGGGCACCATGCGGGGACCGCCGGCGTCAAGCCGGAGGAGGGCGGGGGACGACGTCAAGTCATCATGCCCCTTATGCCCTGGGCTGCACACGTGCTACAATGGCCGGTACAGCGGGATGCGACCGCGCGAGCGGGAGCGGATCCCTGAAAGCCGGCCCCAGTTCGGATTGGGGGCTGCAACCCGCCCCCCA
>MG|5|V8|F|15|95.69|Actinobacteria|Actinobacteria|Coriobacteriales|Coriobacteriaceae|Collinsella|tanakaei|
CGTGAGATGTTGGGTTAAGTCCCGCAACGAGCGCAACCCCCCGCCGCATGTTGCCATCGGGTTATGCCGGGCACCATGCGGGACCGCCGGCGTCAAGCCGGAGGAGGGCGGGGACGACGTCAAGTCATCATGCCCCTTATGCCCTGGGCTGCACACGTGCTACAATGGCCGGTACAGCGGGATGCGACCGCGCGAGCGGGAGCGGATCCCTGAAAGCCGGCCCCAGTTCGGATTGGGGGCTGCAACCCGCCCCCCA
>MG|5|V8|F|11|95.35|Actinobacteria|Actinobacteria|Coriobacteriales|Coriobacteriaceae|Collinsella|tanakaei|
CGTGAGATGTTGGGTTAAGTCCCGCAACGAGCGCAACCCCCGCCGCATGTTGCCATCGGGTTATGCCGGGCACCCATGCGGGACCGCCGGCGTCAAGCCGGAGGAGGGCGGGGACGACGTCAAGTCCATCATGCCCCTTATGCCCTGGGCTGCACACGTGCTACAATGGCCGGTACAGCGGGATGCCAGGCGGCGACGCCGAGCGGATCCCTGAAAGCCGGCCCCAGTTCGGATTGGGGGCTGCAACCCGCCCCCA
>MG|5|V8|F|27|89.96|Actinobacteria|Actinobacteria|Coriobacteriales|Coriobacteriaceae|Coriobacterium|sp.|
CGTGAGATGTTGGGTTAAGTCCCGCAACGAGCGCAACCCTTGTCGCTAGTTACCATCATTAAGTTGGGGACTCTAGCGAGACTGCCAGTGACAAGCTGGAGGAAGGCGGGGATGACGTCAAGTCATCATGCCCCTTATGCCCTGGGCTGCACACGTGCTACAATGGCCGGTACAGCGGGATGCGACCGCGCGAGCGGGAGCGGATCCCTGAAAGCCGGCCCCAGTTCGGATTGGGGGCTGCAACCCGCCCCCA
>MG|5|V8|R|11|94.88|Actinobacteria|Actinobacteria|Coriobacteriales|Coriobacteriaceae|Olsenella|profusa|
TGGAGGCGGGTTGCAGCCTCCAATCCGAACTGGGGCCGGCTTTGGGGATTCGCTCCCGCTCGCGCGGTGGCAGCCCATTGTGCCGGCCATTGTAGCACGTGTGCAGCCCAGGACATAAGGGGCATGATGACTTGACGTCGTCCCCGCCCTCCTCCGGCTTGGCGCCGGCGGTCCCGCGTGGGTGCCCGGCTCTACCCGATGGCAACACGCGGCGGGGGTTGCGCTCGTTGCGGGACTTAACCCAACATCTCACG
>MG|5|V8|F|52|96.85|Actinobacteria|Actinobacteria|Coriobacteriales|Coriobacteriaceae|Olsenella|profusa|
CGTGAGATGTTGGGTTAAGTCCCGCAACGAGCGCAACCCCCGCCGCATGTTGCCATCGGGTAGTGCCGGGCACCCATGCGAGACCGCCGGCGTCAAGCCGGAGGAAGGTGGGGATGACGTCAAGTCATCATGCCCCTTATGTCCTGGGCTGCACACGTGCTACAATGGCCGGCACAATGGGCTGCCACCGCGCGAGCGGGAGCGAATCCCCAAAGCCGGCCCCAGTTCGGATTGGAGGCTGCAACCCGCCTCCA
>MG|5|V8|F|16|95.31|Actinobacteria|Actinobacteria|Coriobacteriales|Coriobacteriaceae|Collinsella|tanakaei|
CGTGAGATGTTGGGTTAAGTCCCGCAACGAGCGCAACCCCCGCCGCATGTTGCCATCGGGTAGTGCCGGGCACATGCGGGACCGCCGGCGTCAAGCCGGAGGAGGGCGGGGACGACGTCAAGTCATCATGCCCCTTATGCCCTGGGCTGCACACGTGCTACAATGGCCGGTACAGCGGGATGCGACCGCGCGAGCGGGAGCGGATCCCTGAAAGCCGGCCCCAGTTCGGATTGGGGCTGCAACCCGCCCCCA
>MG|5|V8|F|13|95.65|Actinobacteria|Actinobacteria|Coriobacteriales|Coriobacteriaceae|Olsenella|sp.|
CGTGAGATGTTGGGTTAAGTCCCGCAACGAGCGCAACCCCCGTCGCATGTTGCCAGCGGTTCGGCCGGGCACCCATGCGAGACCGCCGGCGTCAAGCCGGAGGAAGGTGGGGATGACGTCAAGTCATCATGCCCCTTATGCCCTGGGCTGCACACGTGCTACAATGGCCGGTACAGCGGGATGCCAGGCGGCGACGCCGAGCGGATCCCTGAAAGCCGGCCCCAGTTCGGATTGGGGGCTGCAACCCGCCCCCCA
>MG|5|V8|R|10|92.8|Actinobacteria|Actinobacteria|Coriobacteriales|Coriobacteriaceae|Slackia|isoflavoniconvertens|
TGGAGGCGGGTTGCAGCCTCCAATCCGAACTGGGGCCGGCTTTCGGGATCCGCTCCCCCTCGCGGGGTGGCAACCCTCTGTACCGGCCATTGTAGCACGTGTGCAGCCCAGGACATAAGGGGCATGATGACTTGACGTCGTCCCCGCCCTCCTCCGGCTTGGCGCCGGCGGTCCCGCGTGGGTGCCCACCCGAAGTGATGGCAACACGCGGCGGGGGTTGCGCTCGTTGCGGGACTTAACCCAACATCTCACG
>MG|5|V8|R|18|96.47|Actinobacteria|Actinobacteria|Coriobacteriales|Coriobacteriaceae|Olsenella|umbonata|
TGGAGGCGGGTTGCAGCCTCCAATCCGAACTGGGGCCGGCTTTGGGGATTCGCTCGGCGTCGCCGCCTGGCAGCCCATTGTGCCGGCCATTGTAGCACGTGTGCAGCCCAGGACATAAGGGGCATGATGACTTGACGTCATCCCCACCTTCCTCCGGCTTGACGCCGGCGGTCTCGCATGGGTGCCCGGCCGAACCGCTGGCAACATGCGACGAGGGTTGCGCTCGTTGCGGGACTAACCCAACATCTCACG
>MG|5|V8|R|20|94.09|Actinobacteria|Actinobacteria|Coriobacteriales|Coriobacteriaceae|Collinsella|sp.|
TGGGGGGCGGGTTGCAGCCCCCAATCCGAACTGGGGCCGGCTTTCGGGATCCGCTCCCCCTCGCGGGGTGGCAACCCTCTGTACCGGCCATTGTAGCACGTGTGCAGCCCAGGGCATAAGGGGCATGATGACTTGACGTCGTCCCCGCCCTCCTCCGGCTTGGCGCCGGCGGTCCCGCATGGTGCCCGACCTGGTCGCTGGCAACATGCGGCGGGGGTTGCGCTCGTTGCGGGACTTAACCCAACATCTCACG
>MG|5|V8|F|75|95.28|Actinobacteria|Actinobacteria|Coriobacteriales|Coriobacteriaceae|Olsenella|profusa|
CGTGAGATGTTGGGTTAAGTCCCGCAACGAGCGCAACCCTCGTCGCATGTTGCCAGCGGTTCGGCCGGGCACCCATGCGAGACCGCCGGCGTCAAGCCGGAGGAAGGTGGGGATGACGTCAAGTCATCATGCCCCTTATGTCCTGGGCTGCACACGTGCTACAATGGCCGGTACAGCGGGATGCGACCGCGCGAGCGGGAGCGGATCCCTGAAAGCCGGCCCCAGTTCGGATTGGGGGCTGCAACCCGCCCCCA
>MG|5|V8|F|24|95.31|Actinobacteria|Actinobacteria|Coriobacteriales|Coriobacteriaceae|Collinsella|tanakaei|
CGTGAGATGTTGGGTTAAGTCCCGCAACGAGCGCAACCCCCGCCGCATGTTGCCATCGGGTAGTGCCGGGCACATGCGGGACCGCCGGCGTCAAGCCGGAGGAGGGCGGGGGACGACGTCAAGTCATCATGCCCCTTATGCCCTGGGCTGCACACGTGCTACAATGGCCGGTACAGCGGGATGCGACCGCGCGAGCGGGAGCGGATCCCTGAAAGCCGGCCCCAGTTCGGATTGGGGGCTGCAACCCGCCCCCCA
>MG|5|V8|F|13|93.17|Actinobacteria|Actinobacteria|Coriobacteriales|Coriobacteriaceae|Olsenella|sp.|
CGTGAGATGTTGGGTTAAGTCCCGCAACGAGCGCAACCCTCGTCGCATGTTGCCAGCGGTTCGGCCGGGCACCCATGCGAGACCGCCGGCGTCAAGCCGGAGGAAGGTGGGGATGACGTCAAGTCATCATGCCCCTTATGCGCAGGGCTGCACACGTGCTACAATGGCCGGTACAGAGGGAGGCGACCCCGCGAGGGGGAGCGGATCCCGAAAGCCGGCCCCAGTTCGGATCGGGGGCTGCAACCCGCCCCCG
>MG|5|V8|F|21|96.11|Actinobacteria|Actinobacteria|Coriobacteriales|Coriobacteriaceae|Collinsella|tanakaei|
CGTGAGATGTTGGGTTAAGTCCCGCAACGAGCGCAACCCCCGCCGCATGTTGCCATCGGGTAGTGCCGGGCACCCATGCGGACCGCCGGCGTCAAGCCGGAGGAGGGCGGGGACGACGTCAAGTCATCATGCCCCTTATGCCCTGGGCTGCACACGTGCTACAATGGCCGGTACAGCGGGATGCGACCGCGCGAGCGGGAGCGGATCCCTGAAAGCCGGCCCCAGTTCGGATTGGGGGCTGCAACCCGCCCCCAT
>MG|5|V8|F|16|96.11|Actinobacteria|Actinobacteria|Coriobacteriales|Coriobacteriaceae|Collinsella|tanakaei|
CGTGAGATGTTGGGTTAAGTCCCCGCAACGAGCGCAACCCCCGCCGCATGTTGCCATCGGGTAGTGCCGGGCACCCATGCGGGACCGCCGGCGTCAAGCCGGAGGAGGGCGGGGACGACGTCAAGTCATCATGCCCCTTATGCCCTGGGCTGCACACGTGCTACAATGGCCGGTACAGCGGGATGCGACCGCGCGAGCGGGAGCGGATCCCTGAAAGCCGGCCCCAGTTCGGATTGGGGGCTGCAACCCGCCCCCA
>MG|5|V8|R|36|96.11|Actinobacteria|Actinobacteria|Coriobacteriales|Coriobacteriaceae|Collinsella|tanakaei|
TGGGGGCGGGTTGCAGCCCCCAATCCGAACTGGGGCCGGCTTTCAGGGATCCGCTCCCGCTCGCGCGGTCGCATCCCGCTGTACCGGCCATTGTAGCACGTGTGCAGCCCAGGGCATAAGGGGCATGATGACTTGACGTCGTCCCCGCCCTCCTCCGGCTTGACGCCGGCGGTCCCGCATGGGTGCCCGGCACTACCCGATGGCAACATGCGGCGGGGGTTGCGCTCGTTGCGGGACTTTAACCCAACATCTCACG
>MG|5|V8|F|26|96.09|Actinobacteria|Actinobacteria|Coriobacteriales|Coriobacteriaceae|Collinsella|tanakaei|
CGTGAGATGTTGGGTTAAGTCCCGCAACGAGCGCAACCCCCGCCGCATGTTGCCATCGGGTAGTGCCGGGCACCCATGCGGGACCGCCGGCGTCAAGCCGGAGGAGGGCGGGGGACGACGTCAAGTCATCATGCCCCTTATGCCCTGGGCTGCACACGTGCTACAATGGCCGGTACAGCGGGATGCGACCGCGCGAGCGGGAGCGGATCCCTGAAAGCCGGCCCCAGTTCGGATTGGGGGCTGCAACCCGCCCCCCA
>MG|5|V8|R|28|95.31|Actinobacteria|Actinobacteria|Coriobacteriales|Coriobacteriaceae|Collinsella|tanakaei|
TGGAGGCGGGTTGCAGCCTCCAATCCGAACTGGGGCCGGCTTTCAGGGATCCGCTCCCGCTCGCGCGGTCGCATCCCGCTGTACCGGCCATTGTAGCACGTGTGCAGCCCAGGGCATAAGGGGCATGATGACTTGACGTCGTCCCCGCCCTCCTCCGGCTTGACGCCGGCGGTCCCGCATGGTGCCCGGCACTACCCGATGGCAACATGCGGCGGGGGTTGCGCTCGTTGCGGGACTTAACCCAACATCTCACG
>MG|5|V8|F|13|95.33|Actinobacteria|Actinobacteria|Coriobacteriales|Coriobacteriaceae|Collinsella|tanakaei|
CGTGAGATGTTGGGTTAAGTCCCGCAACGAGCGCAACCCCCCGCCGCATGTTGCCATCGGGTAGTGCCGGGCACCATGCGGGACCGCCGGCGTCAAGCCGGAGGAGGGCGGGGACGACGTCAAGTCATCATGCCCCTTATGCCCTGGGCTGCACACGTGCTACAATGGCCGGTACAGCGGGATGCGACCGCGCGAGCGGGAGCGGATCCCTGAAAGCCGGCCCCAGTTCGGGATTGGGGGCTGCAACCCGCCCCCCA
>MG|5|V8|F|11|95.33|Actinobacteria|Actinobacteria|Coriobacteriales|Coriobacteriaceae|Collinsella|tanakaei|
CGTGAGATGTTGGGTTAAGTCCCGCAACGAGCGCAACCCCCCGCCGCATGTTGCCATCGGGTAGTGCCGGGCACCATGCGGGACCGCCGGCGTCAAGCCGGAGGAGGGCGGGGACGACGTCAAGTCATCATGCCCCTTATGCCCTGGGCTGCACACGTGCTACAATGGCCGGTACAGCGGGATGCGACCGCGCGAGCGGGAGCGGATCCCTGAAAGCCGGCCCCAGTTCGGATTGGGGGGCTGCAACCCGCCCCCCA
>MG|5|V8|R|16|96.47|Actinobacteria|Actinobacteria|Coriobacteriales|Coriobacteriaceae|Collinsella|tanakaei|
TGGGGGCGGGTTGCAGCCCCCAATCCGAACTGGGGCCGGCTTTCAGGGATCCGCTCCCGCTCGCGCGGTCGCATCCCGCTGTACCGGCCATTGTAGCACGTGTGCAGCCCAGGGCATAAGGGGCATGATGACTTGACGTCGTCCCCGCCCTCCTCCGGCTTGACGCCGGCGGTCCCGCATGGGTGCCCGGCCGAACCGCTGGCAACATGCGACGGGGGTTGCGCTCGTTGCGGGACTTAACCCAACATCTCACG
>MG|5|V8|R|15|95.26|Actinobacteria|Actinobacteria|Coriobacteriales|Coriobacteriaceae|Olsenella|sp.|
TGGGGGCGGGTTGCAGCCCCCAATCCGAACTGGGGCCGGCTTTCAGGGATCCGCTCGGCGTCGCCGCCTGGCATCCCGCTGTACCGGCCATTGTAGCACGTGTGCAGCCCAGGACATAAGGGGCATGATGACTTGACGTCATCCCCACCTTCCTCCGGCTTGACGCCGGCGGTCTCGCATGGGTGCCCGGCCGAACCGCTGGCAACATGCGACGGGGGTTGCGCTCGTTGCGGGACTTAACCCAACATCTCACG
>MG|5|V8|R|15|95.29|Actinobacteria|Actinobacteria|Coriobacteriales|Coriobacteriaceae|Olsenella|sp.|
TGGGGGCGGGTTGCAGCCCCCAATCCGAACTGGGGCCGGCTTTCAGGGATCCGCTCCCGCTCGCGCGGTCGCATCCCGCTGTACCGGCCATTGTAGCACGTGTGCAGCCCAGGACATAAGGGGCATGATGACTTGACGTCATCCCCACCTTCCTCCGGCTTGACGCCGGCGGTCTCGCATGGGTGCCCGGCCGAACCGCTGGCAACATGCGACGGGGGGTTGCGCTCGTTGCGGGACTTAACCCAACATCTCACG
>MG|5|V8|R|27|95.33|Actinobacteria|Actinobacteria|Coriobacteriales|Coriobacteriaceae|Collinsella|tanakaei|
TGGGGGCGGGTTGCAGCCCCCAATCCGAACTGGGGCCGGCTTTCAGGGATCCGCTCCCGCTCGCGCGGTCGCATCCCGCTGTACCGGCCATTGTAGCACGTGTGCAGCCCAGGGCATAAGGGGCATGATGACTTGACGTCGTCCCCCGCCCTCCTCCGGCTTGACGCCGGCGGTCCCGCATGTGCCCGGCACTACCCGATGGCAACATGCGGCGGGGGTTGCGCTCGTTGCGGGACTTAACCCAACATCTCACG
>MG|5|V8|F|27|95.26|Actinobacteria|Actinobacteria|Coriobacteriales|Coriobacteriaceae|Olsenella|sp.|
CGTGAGATGTTGGGTTAAGTCCCGCAACGAGCGCAACCCTCGTCGCATGTTGCCAGCGGTTCGGCCGGGCACCCATGCGAGACCGCCGGCGTCAAGCCGGAGGAAGGTGGGGATGACGTCAAGTCATCATGCCCCTTATGCCCTGGGCTGCACACGTGCTACAATGGCCGGTACAGCGGGATGCCAGGCGGCGACGCCGAGCGGATCCCTGAAAGCCGGCCCCAGTTCGGATTGGGGGCTGCAACCCGCCCCCA
>MG|5|V8|F|29|95.35|Actinobacteria|Actinobacteria|Coriobacteriales|Coriobacteriaceae|Collinsella|tanakaei|
CGTGAGATGTTGGGTTAAGTCCCGCAACGAGCGCAACCCCCGCCGCATGTTGCCATCGGGTTATGCCGGGCACCCATGCGGGACCGCCGGCGTCAAGCCGGAGGAGGGCGGGGACGACGTCAAGTCATCATGCCCCTTAGTGCCCTGGGCTGCACACGTGCTACAATGGCCGGTACAGCGGGATGCCAGGCGGCGACGCCGAGCGGATCCCTGAAAGCCGGCCCCAGTTCGGATTGGGGGCTGCAACCCGCCCCCA
>MG|5|V8|F|37|95.33|Actinobacteria|Actinobacteria|Coriobacteriales|Coriobacteriaceae|Collinsella|tanakaei|
CGTGAGATGTTGGGTTAAGTCCCGCAACGAGCGCAACCCCCCGCCGCATGTTGCCATCGGGTAGTGCCGGGCACATGCGGGACCGCCGGCGTCAAGCCGGAGGAGGGCGGGGACGACGTCAAGTCATCATGCCCCTTATGCCCTGGGCTGCACACGTGCTACAATGGCCGGTACAGCGGGATGCGACCGCGCGAGCGGGAGCGGATCCCTGAAAGCCGGCCCCAGTTCGGATTGGGGGCTGCAACCCGCCCCCA
>MG|5|V8|F|24|89.56|Actinobacteria|Actinobacteria|Coriobacteriales|Coriobacteriaceae|Coriobacterium|sp.|
CGTGAGATGTTGGGTTAAGTCCCGCAACGAGCGCAACCCTTGTCGCTAGTTACCATCATTAAGTTGGGGACTCTAGCGAGACTGCCAGTGACAAGCTGGAGGAAGGCGGGGATGACGTCAAATCATCATGCCCCTTATGCCCTGGGCTGCACACGTGCTACAATGGCCGGTACAGCGGGATGCGACCGCGCGAGCGGGAGCGGATCCCTGAAAGCCGGCCCCAGTTCGGATTGGGGGCTGCAACCCGCCCCCCA
>MG|5|V8|F|15|95.35|Actinobacteria|Actinobacteria|Coriobacteriales|Coriobacteriaceae|Collinsella|tanakaei|
CGTGAGATGTTGGGTTAAGTCCCGCAACGAGCGCAACCCCCGCCGCATGTTGCCATCGGGTAGTGCCGGGCACCATGCGGGACCGCCGGCGTCAAGCCGGAGGAGGGCGGGGGACGACGTCAAGTCATCATGCCCCCTTATGCCCTGGGCTGCACACGTGCTACAATGGCCGGTACAGCGGGATGCGACCGCGCGAGCGGGAGCGGATCCCTGAAAGCCGGCCCCAGTTCGGATTGGGGGCTGCAACCCGCCCCCA
>MG|5|V8|F|10|96.46|Actinobacteria|Actinobacteria|Coriobacteriales|Coriobacteriaceae|Atopobium|sp.|
CGTGAGATGTTGGGTTAAGTCCCGCAACGAGCGCAACCCCCGTCGCATGTTGCCAGCGGTTCGGCCGGGCACCCATGCGAGACCGCCGGCGTCAAGCCGGAGGAAGGTGGGGATGACGTCAAGTCATCATGCCCCTTATGTCCTGGGCTGCACACGTGCTACAATGGCCGGCACAATGGGCTGCCAGGCGGCGACGCCGAGCGAATCCCCAAAGCCGGCCCCCAGTTCGGATTGGAGGCTGCAACCCGCCTCCA
>MG|5|V8|R|13|95.69|Actinobacteria|Actinobacteria|Coriobacteriales|Coriobacteriaceae|Collinsella|tanakaei|
TGGGGGCGGGTTGCAGCCCCCAATCCGAACTGGGGCCGGCTTTCAGGGATCCGCTCCCGCTCGCGCGGTCGCATCCCGCTGTACCGGCCATTGTAGCACGTGTGCAGCCCAGGGCATAAGGGGCATGATGACTTGACGTCGTCCCCGCCCTCCTCCGGCTTGACGCCGGCGGTCTCGCATGGGTGCCCGGCCGAACCGCTGGCAACATGCGACGAGGGTTGCGCTCGTTGCGGGACTTAACCCAACATCTCACG
>MG|5|V8|F|14|94.96|Actinobacteria|Actinobacteria|Coriobacteriales|Coriobacteriaceae|Collinsella|tanakaei|
CGTGAGATGTTGGGTTAAGTCCCGCAACGAGCGCAACCCCCCGCCGCATGTTGCCATCGGGTTATGCCGGGCACCCATGCGGGACCGCCGGCGTCAAGCCGGAGGAGGGCGGGGACGACGTCAAGTCATCATGCCCCTTATGCCCTGGGCTGCACACGTGCTACAATGGCCGGTACAGCGGGATGCCAGGCGGCGACGCCGAGCGGATCCCTGAAAGCCGGCCCCAGTTCGGATTGGGGGGCTGCAACCCGCCCCCCA
>MG|5|V8|F|11|94.09|Actinobacteria|Actinobacteria|Coriobacteriales|Coriobacteriaceae|Olsenella|sp.|
CGTGAGATGTTGGGTTAAGTCCCGCAACGAGCGCAACCCTCGTCGCATGTTGCCAGCGGTTCGGCCGGGCACCCATGCGAGACCGCCGGCGTCAAGCCGGAGGAAGGTGGGGATGACGTCAAGTCATCATGCCCCTTATGCGCAGGGCTGCACACGTGCTACAATGGCCGGTACAGCGGGATGCGACCGCGCGAGCGGGAGCGGATCCCTGAAAGCCGGCCCCAGTTCGGATTGGGGGCTGCAACCCGCCCCCA
>MG|5|V8|F|16|95.33|Actinobacteria|Actinobacteria|Coriobacteriales|Coriobacteriaceae|Collinsella|tanakaei|
CGTGAGATGTTGGGTTAAGTCCCGCAACGAGCGCAACCCCCCGCCGCATGTTGCCATCGGGTAGTGCCGGGCACCATGCGGGACCGCCGGCGTCAAGCCGGAGGAGGGCGGGGACGACGTCAAGTCATCATGCCCCCTTATGCCCTGGGCTGCACACGTGCTACAATGGCCGGTACAGCGGGATGCGACCGCGCGAGCGGGAGCGGATCCCTGAAAGCCGGCCCCAGTTCGGATTGGGGGCTGCAACCCGCCCCCCA
>MG|5|V8|F|19|94.49|Actinobacteria|Actinobacteria|Coriobacteriales|Coriobacteriaceae|Olsenella|sp.|
CGTGAGATGTTGGGTTAAGTCCCGCAACGAGCGCAACCCCCGTCGCATGTTGCCAGCGGTTCGGCCGGGCACCCATGCGAGACCGCCGGCGTCAAGCCGGAGGAAGGTGGGGATGACGTCAAGTCATCATGCCCCTTATGCGCAGGGCTGCACACGTGCTACAATGGCCGGTACAGCGGGATGCGACCGCGCGAGCGGGAGCGGATCCCTGAAAGCCGGCCCCAGTTCGGATTGGGGGCTGCAACCCGCCCCCA
>MG|5|V8|F|28|94.96|Actinobacteria|Actinobacteria|Coriobacteriales|Coriobacteriaceae|Collinsella|tanakaei|
CGTGAGATGTTGGGTTAAGTCCCGCAACGAGCGCAACCCCCCGCCGCATGTTGCCATCGGGTAGTGCCGGGCACATGCGGGACCGCCGGCGTCAAGCCGGAGGAGGGCGGGGGACGACGTCAAGTCATCATGCCCCTTATGCCCTGGGCTGCACACGTGCTACAATGGCCGGTACAGCGGGATGCGACCGCGCGAGCGGGAGCGGATCCCTGAAAGCCGGCCCCAGTTCGGATTGGGGGCTGCAACCCGCCCCCA
>MG|5|V8|R|16|92.91|Actinobacteria|Actinobacteria|Coriobacteriales|Coriobacteriaceae|Olsenella|profusa|
TGGAGGCGGGTTGCAGCCTCCAATCCGAACTGGGGCCGGCTTTGGGGATTCGCTCCCGCTCGCGCGGTGGCAGCCCATTGTGCCGGCCATTGTAGCACGTGTGCAGCCCAGGACATAAGGGGCATGATGACTTGACGTCGTCCCCACCTTCCTCCGGTTTGTCACCGGCAGTCTCGCCAGAGTGCCCAACTTAATGCTGGCAACTGACAACAAGGGTTGCGCTCGTTGCGGGACTTAACCCAACATCTCACG
>MG|5|V8|R|50|96.47|Actinobacteria|Actinobacteria|Coriobacteriales|Coriobacteriaceae|Collinsella|tanakaei|
TGGGGGCGGGTTGCAGCCCCCAATCCGAACTGGGGCCGGCTTTCAGGGATCCGCTCCCGCTCGCGCGGTCGCATCCCGCTGTACCGGCCATTGTAGCACGTGTGCAGCCCAGGGCATAAGGGGCATGATGACTTGACGTCGTCCCCGCCCTCCTCCGGCTTGACGCCGGCGGTCCCGCATGGGTGCCCGGCATAACCCGATGGCAACATGCGGCGGGGGTTGCGCTCGTTGCGGGACTTAACCCAACATCTCACG
>MG|5|V8|F|13|96.85|Actinobacteria|Actinobacteria|Coriobacteriales|Coriobacteriaceae|Olsenella|profusa|
CGTGAGATGTTGGGTTAAGTCCCGCAACGAGCGCAACCCCCGCCGCATGTTGCCATCGGGTTATGCCGGGCACCCATGCGAGACCGCCGGCGTCAAGCCGGAGGAAGGTGGGGATGACGTCAAGTCATCATGCCCCTTATGTCCTGGGCTGCACACGTGCTACAATGGCCGGCACAATGGGCTGCCACCGCGCGAGCGGGAGCGAATCCCCAAAGCCGGCCCCAGTTCGGATTGGAGGCTGCAACCCGCCTCCA
>MG|5|V8|F|59|96.09|Actinobacteria|Actinobacteria|Coriobacteriales|Coriobacteriaceae|Collinsella|tanakaei|
CGTGAGATGTTGGGTTAAGTCCCGCAACGAGCGCAACCCCCGCCGCATGTTGCCATCGGGGTAGTGCCGGGCACCCATGCGGGACCGCCGGCGTCAAGCCGGAGGAGGGCGGGGACGACGTCAAGTCATCATGCCCCTTATGCCCTGGGCTGCACACGTGCTACAATGGCCGGTACAGCGGGATGCGACCGCGCGAGCGGGAGCGGATCCCTGAAAGCCGGCCCCAGTTCGGATTGGGGGCTGCAACCCGCCCCCA
>MG|5|V8|R|16|95.7|Actinobacteria|Actinobacteria|Coriobacteriales|Coriobacteriaceae|Collinsella|tanakaei|
TGGGGGGCGGGTTGCAGCCCCCCAATCCGAACTGGGGCCGGCTTTCAGGGATCCGCTCCCGCTCGCGCGGTCGCATCCCGCTGTACCGGCCATTGTAGCACGTGTGCAGCCCAGGGCATAAGGGGCATGATGACTTGACGTCGTCCCCGCCCTCCTCCGGCTTGACGCCGGCGGTCCCGCATGGTGCCCGGCACTACCCGATGGCAACATGCGGCGGGGGTTGCGCTCGTTGCGGGACTTAACCCAACATCTCACG
>MG|5|V8|F|12|95.7|Actinobacteria|Actinobacteria|Coriobacteriales|Coriobacteriaceae|Collinsella|tanakaei|
CGTGAGATGTTGGGTTAAGTCCCGCAACGAGCGCAACCCCCGCCGCATGTTGCCATCGGGTAGTGCCGGGCACCATGCGGGACCGCCGGCGTCAAGCCGGAGGAGGGCGGGGACGACGTCAAGTCATCATGCCCCTTATGCCCTGGGCTGCACACGTGCTACAATGGCCGGTACAGCGGGATGCGACCGCGCGAGCGGGGAGCGGATCCCTGAAAGCCGGCCCCAGTTCGGATTGGGGGCTGCAACCCGCCCCCCA
>MG|5|V8|F|25|95.35|Actinobacteria|Actinobacteria|Coriobacteriales|Coriobacteriaceae|Collinsella|tanakaei|
CGTGAGATGTTGGGTTAAGTCCCGCAACGAGCGCAACCCCCGCCGCATGTTGCCATCGGGTTATGCCGGGCACCCATGCGGGACCGCCGGCGTCAAGCCGGAGGAGGGCGGGGGACGACGTCAAGTCATCATGCCCCTTATGCCCTGGGCTGCACACGTGCTACAATGGCCGGTACAGCGGGATGCCAGGCGGCGACGCCGAGCGGATCCCTGAAAGCCGGCCCCAGTTCGGATTGGGGGCTGCAACCCGCCCCCA
>MG|5|V8|F|11|95.29|Actinobacteria|Actinobacteria|Coriobacteriales|Coriobacteriaceae|Collinsella|tanakaei|
CGTGAGATGTTGGGTTAAGTCCCGCAACGAGCGCAACCCCCGCCGCGTGTTGCCATCACTTCGGGTGGGCACCCACGCGGGACCGCCGGCGCCAAGCCGGAGGAGGGCGGGGACGACGTCAAGTCATCATGCCCCTTATGCCCTGGGCTGCACACGTGCTACAATGGCCGGTACAGCGGGATGCGACCGCGCGAGCGGGAGCGGATCCCTGAAAGCCGGCCCCAGTTCGGATTGGGGGCTGCAACCCGCCCCCA
>MG|5|V8|F|16|94.94|Actinobacteria|Actinobacteria|Coriobacteriales|Coriobacteriaceae|Collinsella|tanakaei|
CGTGAGATGTTGGGTTAAGTCCCGCAACGAGCGCAACCCCCCGCCGCATGTTGCCATCGGGTAGTGCCGGGCACCATGCGGGACCGCCGGCGTCAAGCCGGAGGAGGGCGGGGACGACGTCAAGTCATCATGCCCCTTATGCCCTGGGCTGCACACGTGCTACAATGGCCGGTACAGCGGGATGCGACCGCGCGAGCGGGAGCGGATCCCTGAAAGCCGGCCCCAGTTCGGATTGGAGGCTGCAACCCGCCTCCA
>MG|5|V8|R|13|96.09|Actinobacteria|Actinobacteria|Coriobacteriales|Coriobacteriaceae|Collinsella|tanakaei|
TGGGGGCGGGTTGCAGCCCCCAATCCGAACTGGGGCCGGCTTTCAGGGATCCGCTCCCGCTCGCGCGGTCGCATCCCGCTGTACCGGCCATTGTAGCACGTGTGCAGCCCAGGGCATAAGGGGCATGATGACTTGACGTCGTCCCCGCCCTCCTCCGGCTTGACGCCGGCGGTCCCGCATGGGTGCCCGGCCGAACCGCTGGCAACATGCGACGGGGGGTTGCGCTCGTTGCGGGACTTAACCCAACATCTCACG
>MG|5|V8|F|111|96.47|Actinobacteria|Actinobacteria|Coriobacteriales|Coriobacteriaceae|Collinsella|tanakaei|
CGTGAGATGTTGGGTTAAGTCCCGCAACGAGCGCAACCCCCGCCGCATGTTGCCATCGGGTTATGCCGGGCACCCATGCGGGACCGCCGGCGTCAAGCCGGAGGAGGGCGGGGACGACGTCAAGTCATCATGCCCCTTATGCCCTGGGCTGCACACGTGCTACAATGGCCGGTACAGCGGGATGCGACCGCGCGAGCGGGAGCGGATCCCTGAAAGCCGGCCCCAGTTCGGATTGGGGGCTGCAACCCGCCCCCA
>MG|5|V8|F|37|96.11|Actinobacteria|Actinobacteria|Coriobacteriales|Coriobacteriaceae|Collinsella|tanakaei|
CGTGAGATGTTGGGTTAAGTCCCGCAACGAGCGCAACCCCCGCCGCATGTTGCCATCGGGTAGTGCCGGGCACCCATGCGGGACCGCCGGCGTCAAGCCGGAGGAGGGCGGGGACGACGTCAAGTCATCATGCCCCTTATGCCCTGGGCTGCACACGTGCTACAATGGCCGGTACAGCGGGATGCGACCGCGCGAGCGGGAGCGGATCCCTGAAAGCCGGCCCCCAGTTCGGATTGGGGGCTGCAACCCGCCCCCA
>MG|5|V8|R|26|96.46|Actinobacteria|Actinobacteria|Coriobacteriales|Coriobacteriaceae|Olsenella|profusa|
TGGAGGCGGGTTGCAGCCTCCAATCCGAACTGGGGCCGGCTTTGGGGATTCGCTCCCGCTCGCGCGGTGGCAGCCCATTGTGCCGGCCATTGTAGCACGTGTGCAGCCCAGGACATAAGGGGCATGATGACTTGACGTCATCCCCACCTTCCTCCGGCTTGACGCCGGCGGTCCCGCATGGGTGCCCGGCACTACCCGATGGCAACATGCGGCGGGGGTTGCGCTCGTTGCGGGACTTAACCCAACATCTCACG
>MG|5|V8|F|13|95.35|Actinobacteria|Actinobacteria|Coriobacteriales|Coriobacteriaceae|Collinsella|tanakaei|
CGTGAGATGTTGGGTTAAGTCCCCGCAACGAGCGCAACCCCCGCCGCATGTTGCCATCGGGTTATGCCGGGCACCCATGCGGGACCGCCGGCGTCAAGCCGGAGGAGGGCGGGGACGACGTCAAGTCATCATGCCCCTTATGCCCTGGGCTGCACACGTGCTACAATGGCCGGTACAGCGGGATGCCAGGCGGCGACGCCGAGCGGATCCCTGAAAGCCGGCCCCAGTTCGGATTGGGGGCTGCAACCCGCCCCCA
>MG|5|V8|R|17|95.35|Actinobacteria|Actinobacteria|Coriobacteriales|Coriobacteriaceae|Collinsella|tanakaei|
TGGGGGCGGGTTGCAGCCCCCAATCCGAACTGGGGCCGGCTTTCAGGGATCCGCTCCCGCTCGCGCGGTCGCATCCCGCTGTACCGGCCATTGTAGCACGTGTGCAGCCCAGGGCATAAGGGGCATGATGACTTGACGTCGTCCCCGCCCTCCTCCGGCTTGACGCCGGCGGTCCCCGCATGGTGCCCGGCACTACCCGATGGCAACATGCGGCGGGGGGTTGCGCTCGTTGCGGGACTTAACCCAACATCTCACG
>MG|5|V8|R|12|95.74|Actinobacteria|Actinobacteria|Coriobacteriales|Coriobacteriaceae|Collinsella|tanakaei|
TGGGGGCGGGTTGCAGCCCCCAATCCGAACTGGGGCCGGCTTTCAGGGATCCGCTCCCGCTCGCGCGGTCGCATCCCGCTGTACCGGCCATTGTAGCACGTGTGCAGCCCAGGGCATAAGGGGCATGATGACTTGACGTCGTCCCCGCCCTCCTCCGGCTTGACGCCGGCGGTCCCGCATGGGTGCCCGGCACTACCCGATGGCAACATGCGGCGGGGGGTTGCGCTCGTTGCGGGACTTTAACCCAACATCTCACG
>MG|5|V8|F|154|96.46|Actinobacteria|Actinobacteria|Coriobacteriales|Coriobacteriaceae|Atopobium|sp.|
CGTGAGATGTTGGGTTAAGTCCCGCAACGAGCGCAACCCCCCGTCGCATGTTGCCAGCGGTTCGGCCGGGCACCCATGCGAGACCGCCGGCGTCAAGCCGGAGGAAGGTGGGGATGACGTCAAGTCATCATGCCCCTTATGTCCTGGGCTGCACACGTGCTACAATGGCCGGCACAATGGGCTGCCAGGCGGCGACGCCGAGCGAATCCCCAAAGCCGGCCCCAGTTCGGATTGGAGGCTGCAACCCGCCTCCA
>MG|5|V8|F|10|94.96|Actinobacteria|Actinobacteria|Coriobacteriales|Coriobacteriaceae|Collinsella|tanakaei|
CGTGAGATGTTGGGTTAAGTCCCGCAACGAGCGCAACCCCCCGCCGCATGTTGCCATCGGGTAGTGCCGGGCACCATGCGGGACCGCCGGCGTCAAGCCGGAGGAGGGCGGGGGACGACGTCAAGTCATCATGCCCCTTATGCCCTGGGCTGCACACGTGCTACAATGGCCGGTACAGCGGGATGCGACCGCGCGAGCGGGAGCGGATCCCCTGAAAGCCGGCCCCAGTTCGGATTGGGGGCTGCAACCCGCCCCCCA
>MG|5|V8|R|14|95.67|Actinobacteria|Actinobacteria|Coriobacteriales|Coriobacteriaceae|Olsenella|profusa|
TGGAGGCGGGTTGCAGCCTCCAATCCGAACTGGGGCCGGCTTTGGGGATTCGCTCCCGCTCGCGCGGTGGCAGCCCATTGTGCCGGCCATTGTAGCACGTGTGCAGCCCAGGACATAAGGGGCATGATGACTTGACGTCGTCCCCGCCCTCCTCCGGCTTGACGCCGGCGGTCCCGCATGGTGCCCGGCACTACCCGATGGCAACATGCGGCGGGGGTTGCGCTCGTTGCGGGACTTAACCCAACATCTCACG
>MG|5|V8|R|25|94.9|Actinobacteria|Actinobacteria|Coriobacteriales|Coriobacteriaceae|Olsenella|sp.|
TGGGGGCGGGTTGCAGCCCCCAATCCGAACTGGGGCCGGCTTTCAGGGATCCGCTCCCGCTCGCGCGGTCGCATCCCGCTGTACCGGCCATTGTAGCACGTGTGCAGCCCAGGGCATAAGGGGCATGATGACTTGACGTCATCCCCACCTTCCTCCGGCTTGACGCCGGCGGTCTCGCATGGGTGCCCGGCCGAACCGCTGGCAACATGCGACGGGGGGTTGCGCTCGTTGCGGGACTTAACCCAACATCTCACG
>MG|5|V8|F|25|94.49|Actinobacteria|Actinobacteria|Coriobacteriales|Coriobacteriaceae|Collinsella|sp.|
CGTGAGATGTTGGGTTAAGTCCCGCAACGAGCGCAACCCCCGCCGCATGTTGCCAGCGACCAGGTCGGGCACCCATGCGGGACCGCCGGCGCCAAGCCGGAGGAGGGCGGGGACGACGTCAAGTCATCATGCCCCTTATGCCCTGGGCTGCACACGTGCTACAATGGCCGGTACAGAGGGTTGCCACCCCGCGAGGGGGAGCGGATCCCGAAAGCCGGCCCCAGTTCGGATTGGGGGCTGCAACCCGCCCCCCA
>MG|5|V8|F|2009|96.48|Actinobacteria|Actinobacteria|Coriobacteriales|Coriobacteriaceae|Collinsella|tanakaei|
CGTGAGATGTTGGGTTAAGTCCCGCAACGAGCGCAACCCCCGCCGCATGTTGCCATCGGGTAGTGCCGGGCACCCATGCGGGACCGCCGGCGTCAAGCCGGAGGAGGGCGGGGACGACGTCAAGTCATCATGCCCCTTATGCCCTGGGCTGCACACGTGCTACAATGGCCGGTACAGCGGGATGCGACCGCGCGAGCGGGAGCGGATCCCTGAAAGCCGGCCCCAGTTCGGATTGGGGGCTGCAACCCGCCCCCA
>MG|5|V8|F|62|95.69|Actinobacteria|Actinobacteria|Coriobacteriales|Coriobacteriaceae|Collinsella|tanakaei|
CGTGAGATGTTGGGTTAAGTCCCGCAACGAGCGCAACCCCCGCCGCATGTTGCCATCGGGTAGTGCCGGGCACATGCGGGACCGCCGGCGTCAAGCCGGAGGAGGGCGGGGACGACGTCAAGTCATCATGCCCCTTATGCCCTGGGCTGCACACGTGCTACAATGGCCGGTACAGCGGGATGCGACCGCGCGAGCGGGAGCGGATCCCTGAAAGCCGGCCCCAGTTCGGATTGGGGGCTGCAACCCGCCCCCCA
>MG|5|V8|R|16|95.28|Actinobacteria|Actinobacteria|Coriobacteriales|Coriobacteriaceae|Olsenella|profusa|
TGGGGGCGGGTTGCAGCCCCCAATCCGAACTGGGGCCGGCTTTCGGGATCCGCTCCCCCTCGCGGGGTGGCAACCCTCTGTACCGGCCATTGTAGCACGTGTGCAGCCCAGGACATAAGGGGCATGATGACTTGACGTCATCCCCACCTTCCTCCGGCTTGACGCCGGCGGTCTCGCATGGGTGCCCGGCCGAACCGCTGGCAACATGCGACGAGGGTTGCGCTCGTTGCGGGACTTAACCCAACATCTCACGA
>MG|5|V8|R|24|96.09|Actinobacteria|Actinobacteria|Coriobacteriales|Coriobacteriaceae|Collinsella|tanakaei|
TGGGGGCGGGTTGCAGCCCCCAATCCGAACTGGGGCCGGCTTTCAGGGATCCGCTCCCGCTCGCGCGGTCGCATCCCGCTGTACCGGCCATTGTAGCACGTGTGCAGCCCAGGGCATAAGGGGCATGATGACTTGACGTCGTCCCCGCCCTCCTCCGGCTTGACGCCGGCGGTCCCGCATGGGTGCCCGGCACTACCCCGATGGCAACATGCGGCGGGGGTTGCGCTCGTTGCGGGACTTAACCCAACATCTCACG
>MG|5|V8|F|25|93.75|Actinobacteria|Actinobacteria|Coriobacteriales|Coriobacteriaceae|Collinsella|sp.|
CGTGAGATGTTGGGTTAAGTCCCGCAACGAGCGCAACCCCCGCCCATGTTGCCAGCGACCAGGTCGGGCACCATGCGGGACCGCCGGCGCCAAGCCGGAGGAGGGCGGGGACGACGTCAAGTCATCATGCCCCTTATGCCCTGGGCTGCACACGTGCTACAATGGCCGGTACAGAGGGTTGCCACCCCGCGAGGGGGAGCGGATCCCGAAAGCCGGCCCCAGTTCGGATTGGGGGCTGCAACCCGCCCCCAT
>MG|5|V8|F|15|95.33|Actinobacteria|Actinobacteria|Coriobacteriales|Coriobacteriaceae|Collinsella|tanakaei|
CGTGAGATGTTGGGTTAAGTCCCGCAACGAGCGCAACCCCCCGCCGCATGTTGCCATCGGGTAGTGCCGGGCACCATGCGGGACCGCCGGCGTCAAGCCGGAGGAGGGCGGGGACGACGTCAAGTCATCATGCCCCTTATGCCCTGGGCTGCACACGTGCTACAATGGCCGGTACAGCGGGATGCGACCGCGCGAGCGGGAGCGGATCCCCTGAAAGCCGGCCCCAGTTCGGATTGGGGGCTGCAACCCGCCCCCCA
>MG|5|V8|F|69|94.9|Actinobacteria|Actinobacteria|Coriobacteriales|Coriobacteriaceae|Olsenella|sp.|
CGTGAGATGTTGGGTTAAGTCCCGCAACGAGCGCAACCCCCCGTCGCATGTTGCCAGCGGTTCGGCCGGGCACCCATGCGAGACCGCCGGCGTCAAGCCGGAGGAAGGTGGGGATGACGTCAAGTCATCATGCCCCTTATGCCCTGGGCTGCACACGTGCTACAATGGCCGGTACAGCGGGATGCGACCGCGCGAGCGGGAGCGGATCCCTGAAAGCCGGCCCCAGTTCGGATTGGGGGCTGCAACCCGCCCCCA
>MG|5|V8|F|396|96.08|Actinobacteria|Actinobacteria|Coriobacteriales|Coriobacteriaceae|Olsenella|umbonata|
CGTGAGATGTTGGGTTAAGTCCCGCAACGAGCGCAACCCTCGTCGCATGTTGCCAGCGGTTCGGCCGGGCACCCATGCGAGACCGCCGGCGTCAAGCCGGAGGAAGGTGGGGATGACGTCAAGTCATCATGCCCCTTATGTCCTGGGCTGCACACGTGCTACAATGGCCGGCACAGAGGGCTGCCAGGCGGCGACGCCGAGCGAATCCCCAAAGCCGGCCCCAGTTCGGATTGGAGGCTGCAACCCGCCTCCA
>MG|5|V8|F|60|96.06|Actinobacteria|Actinobacteria|Coriobacteriales|Coriobacteriaceae|Collinsella|tanakaei|
CGTGAGATGTTGGGTTAAGTCCCGCAACGAGCGCAACCCCCGCCGCATGTTGCCATCGGGTTATGCCGGGCACCATGCGGGACCGCCGGCGTCAAGCCGGAGGAGGGCGGGGACGACGTCAAGTCATCATGCCCCTTATGCCCTGGGCTGCACACGTGCTACAATGGCCGGTACAGCGGGATGCGACCGCGCGAGCGGGAGCGGATCCCTGAAAGCCGGCCCCAGTTCGGATTGGGGGCTGCAACCCGCCCCCCA
>MG|5|V8|F|10|95.72|Actinobacteria|Actinobacteria|Coriobacteriales|Coriobacteriaceae|Collinsella|tanakaei|
CGTGAGATGTTGGGGTTAAGTCCCGCAACGAGCGCAACCCCCGCCGCATGTTGCCATCGGGTAGTGCCGGGCACCATGCGGGACCGCCGGCGTCAAGCCGGAGGAGGGCGGGGACGACGTCAAGTCATCATGCCCCTTATGCCCTGGGCTGCACACGTGCTACAATGGCCGGTACAGCGGGATGCGACCGCGCGAGCGGGAGCGGATCCCTGAAAGCCGGCCCCAGTTCGGATTGGGGGCTGCAACCCGCCCCCA
>MG|5|V8|F|16|93.31|Actinobacteria|Actinobacteria|Coriobacteriales|Coriobacteriaceae|Coriobacterium|glomerans|
CGTGAGATGTTGGGTTAAGTCCCGCAACGAGCGCAACCCCCGCCGCATGTTGCCATCAGGTGATGCTGGGAACCCATGCGGGACCGCCGGCGCCAAGCCGGAGGAGGGCGGGGACGACGTCAAGTCATCATGCCCCTTATGCGCGGGGCTGCACACGTGCTACAATGGCCGGCACAGCGGGATGCGACCCGGTAACGGGAAGCGGATCCCCCAAAACCGGCCCCAGTTCGGATCAGGGGCTGCAACCCGCCCCTG
>MG|5|V8|F|19|94.96|Actinobacteria|Actinobacteria|Coriobacteriales|Coriobacteriaceae|Collinsella|tanakaei|
CGTGAGATGTTGGGTTAAGTCCCGCAACGAGCGCAACCCCCCGCCGCATGTTGCCATCGGGTAGTGCCGGGCACCATGCGGGACCGCCGGCGTCAAGCCGGAGGAGGGCGGGGGACGACGTCAAGTCATCATGCCCCCTTATGCCCTGGGCTGCACACGTGCTACAATGGCCGGTACAGCGGGATGCGACCGCGCGAGCGGGAGCGGATCCCTGAAAGCCGGCCCCAGTTCGGATTGGGGGCTGCAACCCGCCCCCCA
>MG|5|V8|F|31|96.09|Actinobacteria|Actinobacteria|Coriobacteriales|Coriobacteriaceae|Collinsella|tanakaei|
CGTGAGATGTTGGGTTAAGTCCCGCAACGAGCGCAACCCCCCGTCGCATGTTGCCAGCGGTTCGGCCGGGCACCCATGCGGGACCGCCGGCGTCAAGCCGGAGGAGGGCGGGGACGACGTCAAGTCATCATGCCCCTTATGCCCTGGGCTGCACACGTGCTACAATGGCCGGTACAGCGGGATGCGACCGCGCGAGCGGGAGCGGATCCCTGAAAGCCGGCCCCAGTTCGGATTGGGGGCTGCAACCCGCCCCCA
>MG|5|V8|F|25|93.7|Actinobacteria|Actinobacteria|Coriobacteriales|Coriobacteriaceae|Collinsella|sp.|
CGTGAGATGTTGGGTTAAGTCCCGCAACGAGCGCAACCCCCGCCCATGTTGCCAGCGACCAGGTCGGGCACCATGCGGGACCGCCGGCGCCAAGCCGGAGGAGGGCGGGGACGACGTCAAGTCATCATGCCCCTTATGCCCTGGGCTGCACACGTGCTACAATGGCCGGTACAGAGGGTTGCCACCCCGCGAGGGGGAGCGGATCCCGAAAGCCGGCCCCAGTTCGGATTGGGGGCTGCAACCCGCCCCCCA
>MG|5|V8|R|15|96.09|Actinobacteria|Actinobacteria|Coriobacteriales|Coriobacteriaceae|Collinsella|tanakaei|
TGGGGGCGGGTTGCAGCCCCCAATCCGAACTGGGGCCGGCTTTCAGGGATCCGCTCCCGCTCGCGCGGTCGCATCCCGCTGTACCGGCCATTGTAGCACGTGTGCAGCCCAGGGCATAAGGGGCATGATGACTTGACGTCGTCCCCGCCCTCCTCCGGCTTGACGCCGGCGGTCCCGCATGGGTGCCCGGCATAACCCGATGGCAACATGCGGCGGGGGGTTGCGCTCGTTGCGGGACTTAACCCAACATCTCACG
>MG|5|V8|F|13|96.05|Actinobacteria|Actinobacteria|Coriobacteriales|Coriobacteriaceae|Olsenella|sp.|
CGTGAGATGTTGGGTTAAGTCCCGCAACGAGCGCAACCCTCGTCGCATGTTGCCAGCGGTTCGGCCGGGCACCCATGCGGGACCGCCGGCGTCAAGCCGGAGGAGGGCGGGGACGACGTCAAGTCATCATGCCCCTTATGCCCTGGGCTGCACACGTGCTACAATGGCCGGTACAGCGGGATGCCAGGCGGCGACGCCGAGCGGATCCCTGAAAGCCGGCCCCAGTTCGGATTGGGGGCTGCAACCCGCCCCCA
>MG|5|V8|F|39|92.91|Actinobacteria|Actinobacteria|Coriobacteriales|Coriobacteriaceae|Olsenella|profusa|
CGTGAGATGTTGGGTTAAGTCCCGCAACGAGCGCAACCCTTGTTGTCAGTTGCCAGCATTAAGTTGGGCACTCTGGCGAGACTGCCGGTGACAAACCGGAGGAAGGTGGGGACGACGTCAAGTCATCATGCCCCTTATGTCCTGGGCTGCACACGTGCTACAATGGCCGGCACAATGGGCTGCCACCGCGCGAGCGGGAGCGAATCCCCAAAGCCGGCCCCAGTTCGGATTGGAGGCTGCAACCCGCCTCCA
>MG|5|V8|R|11|91.3|Actinobacteria|Actinobacteria|Coriobacteriales|Coriobacteriaceae|Olsenella|profusa|
TGGAGGCGGGTTGCAGCCTCCAATCCGAACTGGGGCCGGCTTTGGGGATTCGCTCCCGCTCGCGCGGTGGCAGCCCATTGTGCCGGCCATTGTAGCACGTGTGCAGCCCAGGACATAAGGGGCATGATGACTTGACGTCATCCCCACCTTCCTCCAGCTTGTCACTGGCAGTCTCGCTAGAGTCCCCAACTTAATGATGGTAACTAGCGACAAGGGTTGCGCTCGTTGCGGGACTTAACCCAACATCTCACG
>MG|5|V8|F|12|94.96|Actinobacteria|Actinobacteria|Coriobacteriales|Coriobacteriaceae|Collinsella|tanakaei|
CGTGAGATGTTGGGTTAAGTCCCGCAACGAGCGCAACCCCCCGCCGCATGTTGCCATCGGGTTATGCCGGGCACCCATGCGGGACCGCCGGCGTCAAGCCGGAGGAGGGCGGGGACGACGTCAAGTCATCATGCCCCCTTATGCCCTGGGCTGCACACGTGCTACAATGGCCGGTACAGCGGGATGCCAGGCGGCGACGCCGAGCGGATCCCTGAAAGCCGGCCCCAGTTCGGATTGGGGGCTGCAACCCGCCCCCCA
>MG|5|V8|R|19|96.86|Actinobacteria|Actinobacteria|Coriobacteriales|Coriobacteriaceae|Olsenella|sp.|
TGGAGGCGGGTTGCAGCCTCCAATCCGAACTGGGGCCGGCTTTGGGGATTCGCTCGGCGTCGCCGCCTGGCAGCCCATTGTGCCGGCCATTGTAGCACGTGTGCAGCCCAGGGCATAAGGGGCATGATGACTTGACGTCGTCCCCACCTTCCTCCGGCTTGACGCCGGCGGTCTCGCATGGGTGCCCGGCCGGACCGCTGGCAACATGCGACGAGGGTTGCGCTCGTTGCGGGACTTAACCCAACATCTCACG
>MG|5|V8|F|11|95.33|Actinobacteria|Actinobacteria|Coriobacteriales|Coriobacteriaceae|Collinsella|tanakaei|
CGTGAGATGTTGGGTTAAGTCCCGCAACGAGCGCAACCCCCGCCGCGTGTTGCCATCGGGTTATGCCGGGCACCCATGCGGGACCGCCGGCGTCAAGCCGGAGGAGGGCGGGGACGACGTCAAGTCATCATGCCCCTTATGCCCTGGGCTGCACACGTGCTACAATGGCCGGTACAGCGGGATGCCAGGCGGCGACGCCGAGCGGATCCCTGAAAGCCGGCCCCAGTTCGGATTGGGGGCTGCAACCCGCCCCCA
>MG|5|V8|R|10|95.7|Actinobacteria|Actinobacteria|Coriobacteriales|Coriobacteriaceae|Collinsella|tanakaei|
TGGAGGCGGGTTGCAGCCCCCAATCCGAACTGGGGCCGGCTTTCAGGGATCCGCTCCCGCTCGCGCGGTCGCATCCCGCTGTACCGGCCATTGTAGCACGTGTGCAGCCCAGGGCATAAGGGGCATGATGACTTGACGTCGTCCCCGCCCTCCTCCGGCTTGACGCCGGCGGTCCCGCATGGTGCCCGGCACTACCCGATGGCAACATGCGGCGGGGGTTGCGCTCGTTGCGGGACTTAACCCAACATCTCACG
>MG|5|V8|F|12|94.96|Actinobacteria|Actinobacteria|Coriobacteriales|Coriobacteriaceae|Collinsella|tanakaei|
CGTGAGATGTTGGGTTAAGTCCCGCAACGAGCGCAACCCCCCGCCGCATGTTGCCATCGGGTAGTGCCGGGCACCATGCGGGGACCGCCGGCGTCAAGCCGGAGGAGGGCGGGGACGACGTCAAGTCATCATGCCCCTTATGCCCTGGGCTGCACACGTGCTACAATGGCCGGTACAGCGGGATGCGACCGCGCGAGCGGGAGCGGATCCCTGAAAGCCGGCCCCAGTTCGGATTGGGGCTGCAACCCGCCCCCA
>MG|5|V8|F|17|96.09|Actinobacteria|Actinobacteria|Coriobacteriales|Coriobacteriaceae|Collinsella|tanakaei|
CGTGAGATGTTGGGTTAAGTCCCGCAACGAGCGCAACCCCGCCGCATGTTGCCATCGGGTAGTGCCGGGCACCCATGCGGGACCGCCGGCGTCAAGCCGGAGGAGGGCGGGGACGACGTCAAGTCATCATGCCCCTTATGCCCTGGGCTGCACACGTGCTACAATGGCCGGTACAGCGGGATGCGACCGCGCGAGCGGGAGCGGATCCCTGAAAGCCGGCCCCAGTTCGGATTGGGGGCTGCAACCCGCCCCCA
>MG|5|V8|R|12|89.56|Actinobacteria|Actinobacteria|Coriobacteriales|Coriobacteriaceae|Coriobacterium|sp.|
TGGGGGGCGGGTTGCAGCCCCCAATCCGAACTGGGGCCGGCTTTCAGGGATCCGCTCCCGCTCGCGCGGTCGCATCCCGCTGTACCGGCCATTGTAGCACGTGTGCAGCCCAGGGCATAAGGGGCATGATGATTTGACGTCATCCCCGCCTTCCTCCAGCTTGTCACTGGCAGTCTCGCTAGAGTCCCCAACTTAATGATGGTAACTAGCGACAAGGGTTGCGCTCGTTGCGGGACTTAACCCAACATCTCACG
>MG|5|V8|R|13|95.35|Actinobacteria|Actinobacteria|Coriobacteriales|Coriobacteriaceae|Collinsella|tanakaei|
TGGGGGCGGGTTGCAGCCCCCAATCCGAACTGGGGCCGGCTTTCAGGGATCCGCTCGGCGTCGCCGCCTGGCATCCCGCTGTACCGGCCATTGTAGCACGTGTGCAGCCCAGGGCATAAGGGGCATGATGACTTGACGTCGTCCCCCGCCCTCCTCCGGCTTGACGCCGGCGGTCCCGCATGGGTGCCCGGCATAACCCGATGGCAACATGCGGCGGGGGTTGCGCTCGTTGCGGGACTTAACCCAACATCTCACG
>MG|5|V8|F|349|95.7|Actinobacteria|Actinobacteria|Coriobacteriales|Coriobacteriaceae|Collinsella|tanakaei|
CGTGAGATGTTGGGTTAAGTCCCGCAACGAGCGCAACCCCCGCCGCATGTTGCCATCGGGTTATGCCGGGCACCCATGCGGGACCGCCGGCGTCAAGCCGGAGGAGGGCGGGGACGACGTCAAGTCATCATGCCCCTTATGCCCTGGGCTGCACACGTGCTACAATGGCCGGTACAGCGGGATGCCAGGCGGCGACGCCGAGCGGATCCCTGAAAGCCGGCCCCAGTTCGGATTGGGGGCTGCAACCCGCCCCCCA
>MG|5|V8|F|32|95.69|Actinobacteria|Actinobacteria|Coriobacteriales|Coriobacteriaceae|Collinsella|tanakaei|
CGTGAGATGTTGGGTTAAGTCCCGCAACGAGCGCAACCCTCGTCGCATGTTGCCAGCGGTTCGGCCGGGCACCCATGCGAGACCGCCGGCGTCAAGCCGGAGGAGGGCGGGGACGACGTCAAGTCATCATGCCCCTTATGCCCTGGGCTGCACACGTGCTACAATGGCCGGTACAGCGGGATGCGACCGCGCGAGCGGGAGCGGATCCCTGAAAGCCGGCCCCAGTTCGGATTGGGGGCTGCAACCCGCCCCCA
>MG|5|V8|R|29|95.35|Actinobacteria|Actinobacteria|Coriobacteriales|Coriobacteriaceae|Collinsella|tanakaei|
TGGGGGCGGGTTGCAGCCCCCAATCCGAACTGGGGCCGGCTTTCAGGGATCCGCTCCCGCTCGCGCGGTCGCATCCCGCTGTACCGGCCATTGTAGCACGTGTGCAGCCCAGGGCATAAGGGGCATGATGACTTGACGTCGTCCCCCGCCCTCCTCCGGCTTGACGCCGGCGGTCCCGCATGGTGCCCGGCACTACCCGATGGCAACATGCGGCGGGGGGTTGCGCTCGTTGCGGGACTTAACCCAACATCTCACG
>MG|5|V8|R|44|90.51|Actinobacteria|Actinobacteria|Coriobacteriales|Coriobacteriaceae|Olsenella|profusa|
TGGAGGCGGGTTGCAGCCTCCAATCCGAACTGGGGCCGGCTTTGGGGATTCGCTCCCGCTCGCGCGGTGGCAGCCCATTGTGCCGGCCATTGTAGCACGTGTGCAGCCCAGGACATAAGGGGCATGATGATTTGACGTCATCCCCGCCTTCCTCCAGCTTGTCACTGGCAGTCTCGCTAGAGTCCCCAACTTAATGATGGTAACTAGCGACAAGGGTTGCGCTCGTTGCGGGACTTAACCCAACATCTCACG
>MG|5|V8|F|101|95.28|Actinobacteria|Actinobacteria|Coriobacteriales|Coriobacteriaceae|Olsenella|sp.|
CGTGAGATGTTGGGTTAAGTCCCGCAACGAGCGCAACCCCCGTCGCATGTTGCCAGCGGTTCGGCCGGGCACCCATGCGAGACCGCCGGCGTCAAGCCGGAGGAAGGTGGGGATGACGTCAAGTCATCATGCCCCTTATGCCCTGGGCTGCACACGTGCTACAATGGCCGGTACAGCGGGATGCGACCGCGCGAGCGGGAGCGGATCCCTGAAAGCCGGCCCCAGTTCGGATTGGGGGCTGCAACCCGCCCCCA
>MG|5|V8|F|19|90.51|Actinobacteria|Actinobacteria|Coriobacteriales|Coriobacteriaceae|Olsenella|profusa|
CGTGAGATGTTGGGTTAAGTCCCGCAACGAGCGCAACCCCTGTCGTTAGTTGCCAGCATTCAGTTGGGGACTCTAACGAGACTGCCAGTGACAAACTGGAGGAAGGTGGGGATGACGTCAAATCATCATGCCCCTTATGTCCTGGGCTGCACACGTGCTACAATGGCCGGCACAATGGGCTGCCACCGCGCGAGCGGGAGCGAATCCCCAAAGCCGGCCCCAGTTCGGATTGGAGGCTGCAACCCGCCTCCA
>MG|5|V8|F|34|94.09|Actinobacteria|Actinobacteria|Coriobacteriales|Coriobacteriaceae|Collinsella|sp.|
CGTGAGATGTTGGGTTAAGTCCCGCAACGAGCGCAACCCCCGCCGCATGTTGCCAGCGACCAGGTCGGGCACCATGCGGGACCGCCGGCGCCAAGCCGGAGGAGGGCGGGGACGACGTCAAGTCATCATGCCCCTTATGCCCTGGGCTGCACACGTGCTACAATGGCCGGTACAGAGGGTTGCCACCCCGCGAGGGGGAGCGGATCCCGAAAGCCGGCCCCAGTTCGGATTGGGGGCTGCAACCCGCCCCCCA
>MG|5|V8|R|21|96.09|Actinobacteria|Actinobacteria|Coriobacteriales|Coriobacteriaceae|Collinsella|tanakaei|
TGGGGGGCGGGTTGCAGCCCCCAATCCGAACTGGGGCCGGCTTTCAGGGATCCGCTCCCGCTCGCGCGGTCGCATCCCGCTGTACCGGCCATTGTAGCACGTGTGCAGCCCAGGGCATAAGGGGCATGATGACTTGACGTCGTCCCCGCCCTCCTCCGGCTTGACGCCGGCGGTCCCGCATGGGTGCCCGGCACTACCCGATGGCAACATGCGGCGGGGGGTTGCGCTCGTTGCGGGACTTAACCCAACATCTCACG
>MG|5|V8|F|14|94.8|Actinobacteria|Actinobacteria|Coriobacteriales|Coriobacteriaceae|Olsenella|sp.|
CGTGAGATGTTGGGTTAAGTCCCGCAACGAGCGCAACCCCCGCCGCATGTTGCCATCGGGTAGTGCCGGGCACCCATGCGGGACCGCCGGCGTCAAGCCGGAGGAGGGCGGGGACGACGTCAAGTCATCATGCCCCTTATGTCCTGGGCTGCACACGTGCTACAATGGCCGGCACAATGGGCTGCCAGGCGGCGACGCCGAGCGAATCCCCAAAGCCGGCCCCAGTTCGGATTGGAGGCTGCAACCCGCCTCCA
>MG|5|V8|F|14|96.08|Actinobacteria|Actinobacteria|Coriobacteriales|Coriobacteriaceae|Coriobacterium|glomerans|
CGTGAGATGTTGGGTTAAGTCCCGCAACGAGCGCAACCCCCGCCGCATGTTGCCATCGGGTAGTGCCGGGCACCCATGCGGGACCGCCGGCGTCAAGCCGGAGGAGGGCGGGGACGACGTCAAGTCATCATGCCCCTTATGCCCTGGGCTGCACACGTGCTACAATGGCCGGTACAGCGGGATGCGACCGCGCGAGCGGGAGCGGATCCCTGAAAGCCGGCCCCAGTTCGGATCGGGGGCTGCAACCCGCCCCCG
>MG|5|V8|F|62|95.72|Actinobacteria|Actinobacteria|Coriobacteriales|Coriobacteriaceae|Collinsella|tanakaei|
CGTGAGATGTTGGGTTAAGTCCCGCAACGAGCGCAACCCCCGCCGCATGTTGCCATCGGGTAGTGCCGGGCACCCATGCGGGACCGCCGGCGTCAAGCCGGAGGAGGGCGGGGACGACGTCAAGTCATCATGCCCCTTATGCCCTGGGCTGCACACGTGCTACAATGGCCGGTACAGCGGGATGCCAGGCGGCGACGCCGAGCGGATCCCTGAAAGCCGGCCCCAGTTCGGATTGGGGGCTGCAACCCGCCCCCCA
>MG|5|V8|F|48|96.86|Actinobacteria|Actinobacteria|Coriobacteriales|Coriobacteriaceae|Olsenella|sp.|
CGTGAGATGTTGGGTTAAGTCCCGCAACGAGCGCAACCCTCGTCGCATGTTGCCAGCGGTCCGGCCGGGCACCCATGCGAGACCGCCGGCGTCAAGCCGGAGGAAGGTGGGGACGACGTCAAGTCATCATGCCCCTTATGCCCTGGGCTGCACACGTGCTACAATGGCCGGCACAATGGGCTGCCAGGCGGCGACGCCGAGCGAATCCCCAAAGCCGGCCCCAGTTCGGATTGGAGGCTGCAACCCGCCTCCA
>MG|5|V8|F|20|95.35|Actinobacteria|Actinobacteria|Coriobacteriales|Coriobacteriaceae|Collinsella|tanakaei|
CGTGAGATGTTGGGTTAAAGTCCCGCAACGAGCGCAACCCCCGCCGCATGTTGCCATCGGGTTATGCCGGGCACCCATGCGGGACCGCCGGCGTCAAGCCGGAGGAGGGCGGGGACGACGTCAAGTCATCATGCCCCTTATGCCCTGGGCTGCACACGTGCTACAATGGCCGGTACAGCGGGATGCCAGGCGGCGACGCCGAGCGGATCCCTGAAAGCCGGCCCCAGTTCGGATTGGGGGCTGCAACCCGCCCCCA
>MG|5|V8|F|15|95.72|Actinobacteria|Actinobacteria|Coriobacteriales|Coriobacteriaceae|Collinsella|tanakaei|
CGTGAGATGTTGGGTTAAGTCCCGCAACGAGCGCAACCCCCGCCGCATGTTGCCATCGGGTAGTGCCGGGGCACCATGCGGGACCGCCGGCGTCAAGCCGGAGGAGGGCGGGGACGACGTCAAGTCATCATGCCCCTTATGCCCTGGGCTGCACACGTGCTACAATGGCCGGTACAGCGGGATGCGACCGCGCGAGCGGGAGCGGATCCCTGAAAGCCGGCCCCAGTTCGGATTGGGGGCTGCAACCCGCCCCCA
>MG|5|V8|R|20|94.86|Actinobacteria|Actinobacteria|Coriobacteriales|Coriobacteriaceae|Olsenella|sp.|
TGGGGGCGGGTTGCAGCCCCCAATCCGAACTGGGGCCGGCTTTCAGGGATCCGCTCGGCGTCGCCGCCTGGCATCCCGCTGTACCGGCCATTGTAGCACGTGTGCAGCCCAGGACATAAGGGGCATGATGACTTGACGTCATCCCCACCTTCCTCCGGCTTGACGCCGGCGGTCTCGCATGGGTGCCCGGCCGAACCGCTGGCAACATGCGACGAGGGTTGCGCTCGTTGCGGGACTTAACCCAACATCTCACG
>MG|5|V8|R|34|96.39|Actinobacteria|Actinobacteria|Coriobacteriales|Coriobacteriaceae|Olsenella|sp.|
TGGAGGCGGGTTGCAGCCTCCAATCCGAACTGGGGCCGGCTTTGGGGATTCGCTCGGCGTCGCCGCCTGGCAGCCCTCTGTGCCGGCCATTGTAGCACGTGTGCAGCCCAGGACATAAGGGGCATGATGACTTGACGTCATCCCCACCTTCCTCCGGCTTGACGCCGGCGGTCTCGCATGGGTGCCCGGCCGAACCGCTGGCAACATGCGACGGGGGTTGCGCTCGTTGCGGGACTTAACCCAACATCTCACGG
>MG|5|V8|R|96|96.47|Actinobacteria|Actinobacteria|Coriobacteriales|Coriobacteriaceae|Collinsella|tanakaei|
TGGGGGGCGGGTTGCAGCCCCCAATCCGAACTGGGGCCGGCTTTCAGGGATCCGCTCCCGCTCGCGCGGTCGCATCCCGCTGTACCGGCCATTGTAGCACGTGTGCAGCCCAGGGCATAAGGGGCATGATGACTTGACGTCGTCCCCGCCCTCCTCCGGCTTGACGCCGGCGGTCCCGCATGGGTGCCCGGCACTACCCGATGGCAACATGCGGCGGGGGTTGCGCTCGTTGCGGGACTTAACCCAACATCTCACG
>MG|5|V8|F|14|94.96|Actinobacteria|Actinobacteria|Coriobacteriales|Coriobacteriaceae|Collinsella|tanakaei|
CGTGAGATGTTGGGTTAAGTCCCGCAACGAGCGCAACCCCCGCCGCATGTTGCCATCGGGTAGTGCCGGGCACCCATGCGGGACCGCCGGCGTCAAGCCGGAGGAGGGCGGGGACGACGTCAAGTCATCATGCCCCTTATGCCCTGGGCTGCACACGTGCTACAATGGCCGGTACAGCGGGATGCCAGGCGGCGACGCCGAGCGGATCCCTGAAAGCCGGCCCCAGTTCGGATTGGAGGCTGCAACCCGCCTCCA
>MG|5|V8|F|43|96.09|Actinobacteria|Actinobacteria|Coriobacteriales|Coriobacteriaceae|Collinsella|tanakaei|
CGTGAGATGTTGGGTTAAGTCCCGCAACGAGCGCAACCCCCCGCCGCATGTTGCCATCGGGTAGTGCCGGGCACCCATGCGGGACCGCCGGCGTCAAGCCGGAGGAGGGCGGGGACGACGTCAAGTCATCATGCCCCTTATGCCCTGGGCTGCACACGTGCTACAATGGCCGGTACAGCGGGATGCGACCGCGCGAGCGGGAGCGGATCCCTGAAAGCCGGCCCCAGTTCGGATTGGGGGCTGCAACCCGCCCCCCA
>MG|5|V8|F|11|94.55|Actinobacteria|Actinobacteria|Coriobacteriales|Coriobacteriaceae|Collinsella|tanakaei|
CGTGAGATGTTGGGTTAAGTCCCGCAACGAGCGCAACCCCCGCCGCATGTTGCCATCGGGTAGTGCCGGGCACCATGCGGGACCGCCGGCGTCAAGCCGGAGGAGGGCGGGGGACGACGTCAAGTCATCATGCCCCTTATGCCCTGGGCTGCACACGTGCTACAATGGCCGGTACAGCGGGATGCGACCGCGCGAGCGGGAGCGAATCCCCAAAGCCGGCCCCAGTTCGGATTGGAGGCTGCAACCCGCCTCCA
>MG|5|V8|R|13|95.67|Actinobacteria|Actinobacteria|Coriobacteriales|Coriobacteriaceae|Collinsella|tanakaei|
TGGGGGGCGGGTTGCAGCCCCCAATCCGAACTGGGGCCGGCTTTCAGGGATCCGCTCCCGCTCGCGCGGTCGCATCCCGCTGTACCGGCCATTGTAGCACGTGTGCAGCCCAGGGCATAAGGGGCATGATGACTTGACGTCGTCCCCGCCCTCCTCCGGCTTGACGCCGGCGGTCTCGCATGGGTGCCCGGCCGAACCGCTGGCAACATGCGACGAGGGTTGCGCTCGTTGCGGGACTTAACCCAACATCTCACG
>MG|5|V8|F|954|96.08|Actinobacteria|Actinobacteria|Coriobacteriales|Coriobacteriaceae|Collinsella|tanakaei|
CGTGAGATGTTGGGTTAAGTCCCGCAACGAGCGCAACCCCCGCCGCATGTTGCCATCGGGTAGTGCCGGGCACCATGCGGGACCGCCGGCGTCAAGCCGGAGGAGGGCGGGGACGACGTCAAGTCATCATGCCCCTTATGCCCTGGGCTGCACACGTGCTACAATGGCCGGTACAGCGGGATGCGACCGCGCGAGCGGGAGCGGATCCCTGAAAGCCGGCCCCAGTTCGGATTGGGGGCTGCAACCCGCCCCCCA
>MG|5|V8|R|17|95.72|Actinobacteria|Actinobacteria|Coriobacteriales|Coriobacteriaceae|Collinsella|tanakaei|
TGGGGGCGGGTTGCAGCCCCCAATCCGAACTGGGGCCGGCTTTCAGGGATCCGCTCCCGCTCGCGCGGTCGCATCCCGCTGTACCGGCCATTGTAGCACGTGTGCAGCCCAGGGCATAAGGGGCATGATGACTTGACGTCGTCCCCGCCCTCCTCCGGCTTGACGCCGGCGGTCCCGCATGGGTGCCCGGCACTACCCGATGGCAACATGCGACGGGGGGTTGCGCTCGTTGCGGGACTTAACCCAACATCTCACG
>MG|5|V8|F|22|91.3|Actinobacteria|Actinobacteria|Coriobacteriales|Coriobacteriaceae|Olsenella|profusa|
CGTGAGATGTTGGGTTAAGTCCCGCAACGAGCGCAACCCTTGTCGCTAGTTACCATCATTAAGTTGGGGACTCTAGCGAGACTGCCAGTGACAAGCTGGAGGAAGGTGGGGATGACGTCAAGTCATCATGCCCCTTATGTCCTGGGCTGCACACGTGCTACAATGGCCGGCACAATGGGCTGCCACCGCGCGAGCGGGAGCGAATCCCCAAAGCCGGCCCCAGTTCGGATTGGAGGCTGCAACCCGCCTCCA
>MG|5|V8|R|20|95.37|Actinobacteria|Actinobacteria|Coriobacteriales|Coriobacteriaceae|Collinsella|tanakaei|
TGGGGGCGGGTTGCAGCCCCCAATCCGAACTGGGGCCGGCTTTCAGGGATCCGCTCGGCGTCGCCGCCTGGCATCCCGCTGTACCGGCCATTGTAGCACGTGTGCAGCCCAGGGCATAAGGGGCATGATGACTTGACGTCGTCCCCGCCCTCCTCCGGCTTGACGCCGGCGGTCCCGCATGGGTGCCCGGCACTACCCGATGGCAACATGCGGCGGGGGGTTGCGCTCGTTGCGGGACTTAACCCAACATCTCACG
>MG|5|V8|F|18|95.33|Actinobacteria|Actinobacteria|Coriobacteriales|Coriobacteriaceae|Collinsella|tanakaei|
CGTGAGATGTTGGGTTAAGTCCCGCAACGAGCGCAACCCCCGCCGCATGTTGCCATCGGGTTATGCCGGGCACCCATGCGGACCGCCGGCGTCAAGCCGGAGGAGGGCGGGGACGACGTCAAGTCATCATGCCCCTTATGCCCTGGGCTGCACACGTGCTACAATGGCCGGTACAGCGGGATGCCAGGCGGCGACGCCGAGCGGATCCCTGAAAGCCGGCCCCAGTTCGGATTGGGGGCTGCAACCCGCCCCCA
>MG|5|V8|F|226|96.47|Actinobacteria|Actinobacteria|Coriobacteriales|Coriobacteriaceae|Collinsella|tanakaei|
CGTGAGATGTTGGGTTAAGTCCCGCAACGAGCGCAACCCCCGCCGCATGTTGCCATCGGGTAGTGCCGGGCACCCATGCGGGACCGCCGGCGTCAAGCCGGAGGAGGGCGGGGACGACGTCAAGTCATCATGCCCCTTATGCCCTGGGCTGCACACGTGCTACAATGGCCGGTACAGCGGGATGCGACCGCGCGAGCGGGAGCGGATCCCTGAAAGCCGGCCCCAGTTCGGATTGGGGGCTGCAACCCGCCCCCCA
>MG|5|V8|F|11|96.11|Actinobacteria|Actinobacteria|Coriobacteriales|Coriobacteriaceae|Collinsella|tanakaei|
CGTGAGATGTTGGGTTAAGTCCCGCAACGAGCGCAACCCCCGCCGCATGTTGCCATCGGGTAGTGCCGGGGCACCCATGCGGGACCGCCGGCGTCAAGCCGGAGGAGGGCGGGGACGACGTCAAGTCATCATGCCCCTTATGCCCTGGGCTGCACACGTGCTACAATGGCCGGTACAGCGGGATGCGACCGCGCGAGCGGGAGCGGATCCCTGAAAGCCGGCCCCAGTTCGGATTGGGGGCTGCAACCCGCCCCCA
>MG|5|V8|R|16|96.06|Actinobacteria|Actinobacteria|Coriobacteriales|Coriobacteriaceae|Collinsella|tanakaei|
TGGGGGGCGGGTTGCAGCCCCCAATCCGAACTGGGGCCGGCTTTCAGGGATCCGCTCCCGCTCGCGCGGTCGCATCCCGCTGTACCGGCCATTGTAGCACGTGTGCAGCCCAGGGCATAAGGGGCATGATGACTTGACGTCGTCCCCGCCCTCCTCCGGCTTGACGCCGGCGGTCTCGCATGGGTGCCCGGCCGAACCGCTGGCAACATGCGACGGGGGTTGCGCTCGTTGCGGGACTTAACCCAACATCTCACG
>MG|5|V8|R|18|95.33|Actinobacteria|Actinobacteria|Coriobacteriales|Coriobacteriaceae|Collinsella|tanakaei|
TGGGGGCGGGTTGCAGCCCCCAATCCGAACTGGGGCCGGCTTTCAGGGATCCGCTCCCGCTCGCGCGGTCGCATCCCGCTGTACCGGCCATTGTAGCACGTGTGCAGCCCAGGGCATAAGGGGCATGATGACTTGACGTCGTCCCCGCCCTCCTCCGGCTTGACGCCGGCGGTCCCGCATGTGCCCGGCACTACCCGATGGCAACATGCGGCGGGGGGTTGCGCTCGTTGCGGGACTTAACCCAACATCTCACG
>MG|5|V8|F|42|95.35|Actinobacteria|Actinobacteria|Coriobacteriales|Coriobacteriaceae|Collinsella|tanakaei|
CGTGAGATGTTGGGTTAAGTCCCGCAACGAGCGCAACCCCCCGCCGCATGTTGCCATCGGGTAGTGCCGGGCACCCATGCGGGACCGCCGGCGTCAAGCCGGAGGAGGGCGGGGACGACGTCAAGTCATCATGCCCCTTATGCCCTGGGCTGCACACGTGCTACAATGGCCGGTACAGCGGGATGCCAGGCGGCGACGCCGAGCGGATCCCTGAAAGCCGGCCCCAGTTCGGATTGGGGGCTGCAACCCGCCCCCCA
>MG|5|V8|F|17|95.72|Actinobacteria|Actinobacteria|Coriobacteriales|Coriobacteriaceae|Collinsella|tanakaei|
CGTGAGATGTTGGGTTAAGTCCCGCAACGAGCGCAACCCCCGCCGCATGTTGCCATCGGGTAGTGCCGGGCACCATGCGGGACCGCCGGCGTCAAGCCGGAGGAGGGCGGGGACGACGTCAAGTCATCATGCCCCTTATGCCCTGGGCTGCACACGTGCTACAATGGCCGGTACAGCGGGATGCGACCGCGCGAGCGGGAGCGGATCCCCTGAAAGCCGGCCCCAGTTCGGATTGGGGGCTGCAACCCGCCCCCA
>MG|5|V8|R|11|96.11|Actinobacteria|Actinobacteria|Coriobacteriales|Coriobacteriaceae|Collinsella|tanakaei|
TGGGGGCGGGTTGCAGCCCCCAATCCGAACTGGGGCCGGCTTTCAGGGATCCGCTCCCGCTCGCGCGGTCGCATCCCGCTGTACCGGCCATTGTAGCACGTGTGCAGCCCAGGGCATAAGGGGGCATGATGACTTGACGTCGTCCCCGCCCTCCTCCGGCTTGACGCCGGCGGTCCCGCATGGGTGCCCGGCACTACCCGATGGCAACATGCGGCGGGGGTTGCGCTCGTTGCGGGACTTAACCCAACATCTCACG
>MG|5|V8|F|17|95.33|Actinobacteria|Actinobacteria|Coriobacteriales|Coriobacteriaceae|Collinsella|tanakaei|
CGTGAGATGTTGGGTTAAGTCCCGCAACGAGCGCAACCCCCGCCGCATGTTGCCATCGGGTTATGCCGGGCACCCATGCGGGACCGCCGGCGTCAAGCCGGAGGAGGGCGGGGACGACGTCAAGTCATCATGCCCCTTATGCCCTGGGCTGCACACGTGCTACAATGGCCGGTACAGCGGGATGCCAGGCGGCGACGCCGAGCGGATCCCTGAAAGCCGGCCCCAGTTCGGATTGGGGCTGCAACCCGCCCCCA
>MG|5|V8|F|37|96.11|Actinobacteria|Actinobacteria|Coriobacteriales|Coriobacteriaceae|Collinsella|tanakaei|
CGTGAGATGTTGGGTTAAGTCCCGCAACGAGCGCAACCCCCGCCGCATGTTGCCATCGGGTAGTGCCGGGCACCCATGCGGGACCGCCGGCGTCAAGCCGGAGGAGGGCGGGGACGACGTCAAGTCATCATGCCCCTTATGCCCTGGGCTGCACACGTGCTACAATGGCCGGTACAGCGGGATGCGACCGCGCGAGCGGGAGCGGATCCCTGAAAGCCGGCCCCAGTTCGGATTGGGGGGCTGCAACCCGCCCCCA
>MG|5|V8|F|14|95.22|Actinobacteria|Actinobacteria|Coriobacteriales|Coriobacteriaceae|Olsenella|sp.|
CGTGAGATGTTGGGTTAAGTCCCGCAACGAGCGCAACCCCCCGTCGCATGTTGCCAGCGGTTCGGCCGGGCACCCATGCGAGACCGCCGGCGTCAAGCCGGAGGAAGGTGGGGATGACGTCAAGTCATCATGCCCCTTATGCCCTGGGCTGCACACGTGCTACAATGGCCGGTACAGCGGGATGCGACCGCGCGAGCGGGAGCGGATCCCTGAAAGCCGGCCCCAGTTCGGATTGGGGGCTGCAACCCGCCCCCCA
>MG|5|V8|F|134|95.33|Actinobacteria|Actinobacteria|Coriobacteriales|Coriobacteriaceae|Collinsella|tanakaei|
CGTGAGATGTTGGGTTAAGTCCCGCAACGAGCGCAACCCCCCGCCGCATGTTGCCATCGGGTTATGCCGGGCACCCATGCGGGACCGCCGGCGTCAAGCCGGAGGAGGGCGGGGACGACGTCAAGTCATCATGCCCCTTATGCCCTGGGCTGCACACGTGCTACAATGGCCGGTACAGCGGGATGCCAGGCGGCGACGCCGAGCGGATCCCTGAAAGCCGGCCCCAGTTCGGATTGGGGGCTGCAACCCGCCCCCCA
>MG|5|V8|R|146|95.7|Actinobacteria|Actinobacteria|Coriobacteriales|Coriobacteriaceae|Collinsella|tanakaei|
TGGGGGGCGGGTTGCAGCCCCCAATCCGAACTGGGGCCGGCTTTCAGGGATCCGCTCGGCGTCGCCGCCTGGCATCCCGCTGTACCGGCCATTGTAGCACGTGTGCAGCCCAGGGCATAAGGGGCATGATGACTTGACGTCGTCCCCGCCCTCCTCCGGCTTGACGCCGGCGGTCCCGCATGGGTGCCCGGCATAACCCGATGGCAACATGCGGCGGGGGTTGCGCTCGTTGCGGGACTTAACCCAACATCTCACG
>MG|5|V8|F|11|95.29|Actinobacteria|Actinobacteria|Coriobacteriales|Coriobacteriaceae|Olsenella|profusa|
CGTGAGATGTTGGGTTAAGTCCCGCAACGAGCGCAACCCCCCGCCGCATGTTGCCATCGGGTTATGCCGGGCACCATGCGGGACCGCCGGCGTCAAGCCGGAGGAGGGCGGGGACGACGTCAAGTCATCATGCCCCTTATGTCCTGGGCTGCACACGTGCTACAATGGCCGGCACAATGGGCTGCCACCGCGCGAGCGGGAGCGAATCCCCAAAGCCGGCCCCAGTTCGGATTGGAGGCTGCAACCCGCCTCCA
>MG|5|V8|R|13|94.49|Actinobacteria|Actinobacteria|Coriobacteriales|Coriobacteriaceae|Collinsella|sp.|
TGGGGGGCGGGTTGCAGCCCCCAATCCGAACTGGGGCCGGCTTTCGGGATCCGCTCCCCCTCGCGGGGTGGCAACCCTCTGTACCGGCCATTGTAGCACGTGTGCAGCCCAGGGCATAAGGGGCATGATGACTTGACGTCGTCCCCGCCCTCCTCCGGCTTGGCGCCGGCGGTCCCGCATGGGTGCCCGACCTGGTCGCTGGCAACATGCGGCGGGGGTTGCGCTCGTTGCGGGACTTAACCCAACATCTCACG
>MG|5|V8|F|18|96.88|Actinobacteria|Coriobacteriia|Coriobacteriales|Coriobacteriaceae|Collinsella|aerofaciens|
CGTGAGATGTTCGGGTTAAGTCCCGCAACGAGCGCAACCCCCCGCCGCGTGTTGCCATCGGGTGATGCCGGGAACCCACGCGGGACCGCCGCCGCCAAGGCGGAGGAGGGCGGGGACGACGTCAAGTCATCATGCCCCTTATGCGCAGGGCTGCACACGTGCTACAATGGCCGGTACAGAGGGAGGCGACCCCGCGAGGGGGAGCGGATCCCGAAAGCCGGCCCCAGTTCGGATCGGGGGCTGCAACCCGCCCCCG
>MG|5|V8|R|23|95.72|Actinobacteria|Coriobacteriia|Coriobacteriales|Coriobacteriaceae|Collinsella|aerofaciens|
TGGGGGCGGGTTGCAGCCCCCAATCCGAACTGGGGCCGGCTTTCAGGGATCCGCTCGGCGTCGCCGCCTGGCATCCCGCTGTACCGGCCATTGTAGCACGTGTGCAGCCCTGCGCATAAGGGGCATGATGACTTGACGTCGTCCCCGCCCTCCTCCGCCTTGACGGCGGCGGTCCCGCGTGGGTTCCCGGCATCACCCGATGGCAACACGCGGCGGGGGTTGCGGCTCGTTGCGGGACTTAACCCGAACATCTCACG
>MG|5|V8|F|30|96.5|Actinobacteria|Coriobacteriia|Coriobacteriales|Coriobacteriaceae|Collinsella|aerofaciens|
CGTGAGATGTTGGGTTAAGTCCCCGCAACGAGCGCAACCCCCGCCGCGTGTTGCCATCGGGTAGAGCCGGGCACCCACGCGGGACCGCCGGCGCCAAGCCGGAGGAGGGCGGGGACGACGTCAAGTCATCATGCCCCTTATGTCCTGGGCTGCACACGTGCTACAATGGCCGGTACAGAGGGTTGCCACCCCGCGAGGGGGAGCGGATCCCGAAAGCCGGCCCCAGTTCGGATTGGGGGCTGCAACCCGCCCCCA
>MG|5|V8|F|66|96.86|Actinobacteria|Coriobacteriia|Coriobacteriales|Coriobacteriaceae|Collinsella|aerofaciens|
CGTGAGATGTTGGGTTAAGTCCCGCAACGAGCGCAACCCCCCGCCGCGTGTTGCCATCGGGTGATGCCGGGAACCCACGCGGGACCGCCGCCGTCAAGGCGGAGGAGGGCGGGGACGACGTCAAGTCATCATGCCCCTTATGCGCAGGGCTGCACACGTGCTACAATGGCCGGTACAGCGGGATGCGACCGCGCGAGCGGGAGCGGATCCCTGAAAGCCGGCCCCAGTTCGGATTGGGGGCTGCAACCCGCCCCCCA
>MG|5|V8|F|10|96.86|Actinobacteria|Coriobacteriia|Coriobacteriales|Coriobacteriaceae|Collinsella|aerofaciens|
CGTGAGATGTTGGGTTAAGTCCCGCAACGAGCGCAACCCCCGCCGCATGTTGCCATCGGGTTATGCCGGGCACCCATGCGGGACCGCCGGCGTCAAGCCGGAGGAGGGCGGGGACGACGTCAAGTCATCATGCCCCTTATGCCCTGGGCTGCACACGTGCTACAATGGCCGGTACAGAGGGTTGCCACCCCGCGAGGGGGAGCGGATCCCGAAAGCCGGCCCCAGTTCGGATTGGGGGCTGCAACCCGCCCCCA
>MG|5|V8|F|11|94.9|Actinobacteria|Coriobacteriia|Coriobacteriales|Coriobacteriaceae|Collinsella|aerofaciens|
CGTGAGATGTTGGGTTAAGTCCCGCAACGAGCGCAACCCCCCGCCGCGTGTTGCCATCAGCTAGGCTGGGAACCCACGCGGGACCGCCGGCGCCAAGCCGGAGGAGGGCGGGGACGACGTCAAGTCATCATGCCCCTTATGCGCTGGGCTGCACACGTGCTACAATGGCCGGTACAGAGGGAGGCGACCCCGCGAGGGGGAGCGGATCCCGAAAGCCGGCCCCAGTTCGGATCGGGGGCTGCAACCCGCCCCCG
>MG|5|V8|F|13|96.08|Actinobacteria|Coriobacteriia|Coriobacteriales|Coriobacteriaceae|Collinsella|aerofaciens|
CGTGAGATGTTGGGTTAAGTCCCGCAACGAGCGCAACCCCCGCCGCATGTTGCCATCGGGTAGTGCCGGGCACCCATGCGGGACCGCCGGCGTCAAGCCGGAGGAGGGCGGGGACGACGTCAAGTCATCATGCCCCTTATGTCCTGGGCTGCACACGTGCTACAATGGCCGGTACAGAGGGTTGCCACCCCGCGAGGGGGAGCGGATCCCGAAAGCCGGCCCCAGTTCGGATTGGGGGCTGCAACCCGCCCCCA
>MG|5|V8|F|11|96.09|Actinobacteria|Coriobacteriia|Coriobacteriales|Coriobacteriaceae|Collinsella|aerofaciens|
CGTGAGATGTTGGGTTAAGTCCCGCAACGAGCCGCAACCCCCGCCGCGTGTTGCCATCGGGTGATGCCGGGAACCCACGCGGGACCGCCGCCGTCAAGGCGGAGGAGGGCGGGGACGACGTCAAGTCATCATGCCCCTTATGCGCAGGGCTGCACACGTGCTACAATGGCCGGTACAGCGGGATGCCAGGCGGCGACGCCGAGCGGATCCCTGAAAGCCGGCCCCAGTTCGGATTGGGGGCTGCAACCCGCCCCCA
>MG|5|V8|F|18|96.47|Actinobacteria|Coriobacteriia|Coriobacteriales|Coriobacteriaceae|Collinsella|aerofaciens|
CGTGAGATGTTGGGTTAAGTCCCGCAACGAGCGCAACCCCCGCCGCATGTTGCCATCGGGTCATGCCGGGCACCCATGCGGGACCGCCGGCGCCAAGCCGGAGGAGGGCGGGGACGACGTCAAGTCATCATGCCCCTTATGTCCTGGGCTGCACACGTGCTACAATGGCCGGTACAGAGGGATGCCACCCCGCGAGGGGGAGCGGAACCCGAAAGCCGGCCCCAGTTCGGATTGGGGGCTGCAACCCGCCCCCA
>MG|5|V8|R|12|96.09|Actinobacteria|Coriobacteriia|Coriobacteriales|Coriobacteriaceae|Collinsella|aerofaciens|
TGGGGGCGGGTTGCAGCCCCCAATCCGAACTGGGGCCGGCTTTCGGGTTCCGCTCCCCCTCGCGGGGTGGCATCCCTCTGTACCGGCCATTGTAGCACGTGTGCAGCCCAGGACATAAGGGGCATGATGACTTGACGTCGTCCCCGCCCTCCTCCGGCTTGGCGCCGGCGGTCCCGCATGGGTGCCCGGCATGACCCGATGGCAACATGCGGCGGGGGGTTGCGCTCGTTGCGGGACTTAACCCAACATCTCACG
>MG|5|V8|F|11|96.09|Actinobacteria|Coriobacteriia|Coriobacteriales|Coriobacteriaceae|Collinsella|aerofaciens|
CGTGAGATGTTGGGTTAAGTCCCGCAACGAGCGCAACCCCCGCCGCGTGTTGCCATCGGGTAGAGCCGGGCACCCACGCGGGACCGCCGGCGCCAAGCCGGAGGAGGGCGGGGACGACGTCAAGTCATCATGCCCCTTATGCCCTGGGCTGCACACGTGCTACAATGGCCGGTACAGCGGGATGCGACCGCGCGAGCGGGAGCGGATCCCTGAAAGCCGGCCCCAGTTCGGATTGGGGGCTGCAACCCGCCCCCA
>MG|5|V8|F|23|98.03|Actinobacteria|Coriobacteriia|Coriobacteriales|Coriobacteriaceae|Collinsella / Coriobacterium|aerofaciens|
CGTGAGATGTTGGGTTAAGTCCCGCAACGAGCGCAACCCCCGCCGCGTGTTGCCATCGGGTGATGCCGGGAACCCACGCGGGACCGCCGCCGTCAAGGCGGAGGAGGGCGGGGACGACGTCAAGTCATCATGCCCCTTATGCCCTGGGCTGCACACGTGCTACAATGGCCGGTACAGCGGGATGCGACCGCGCGAGCGGGAGCGGATCCCTGAAAGCCGGCCCCAGTTCGGATTGGGGGCTGCAACCCGCCCCCCA
>MG|5|V8|R|13|96.85|Actinobacteria|Coriobacteriia|Coriobacteriales|Coriobacteriaceae|Collinsella|aerofaciens|
TGGGGGGCGGGTTGCAGCCCCCAATCCGAACTGGGGCCGGCTTTCGGGATCCGCTCCCCCTCGCGGGGTGGCAACCCTCTGTACCGGCCATTGTAGCACGTGTGCAGCCCTGCGCATAAGGGGCATGATGACTTGACGTCGTCCCCGCCCTCCTCCGGCTTGGCGCCGGCGGTCCCGCGTGGGTGCCCGGCATGACCCGATGGCAACACGCGGCGGGGGTTGCGCTCGTTGCGGGACTTAACCCAACATCTCACG
>MG|5|V8|R|28|96.86|Actinobacteria|Coriobacteriia|Coriobacteriales|Coriobacteriaceae|Collinsella|aerofaciens|
TGGGGGGCGGGTTGCAGCCCCCAATCCGAACTGGGGCCGGCTTTCAGGGATCCGCTCCCGCTCGCGCGGTCGCATCCCGCTGTACCGGCCATTGTAGCACGTGTGCAGCCCTGCGCATAAGGGGCATGATGACTTGACGTCGTCCCCGCCCTCCTCCGCCTTGACGGCGGCGGTCCCGCGTGGGTTCCCGGCATCACCCGATGGCAACACGCGGCGGGGGGTTGCGCTCGTTGCGGGACTTAACCCAACATCTCACG
>MG|5|V8|F|18|96.41|Actinobacteria|Coriobacteriia|Coriobacteriales|Coriobacteriaceae|Collinsella|aerofaciens|
CGTGAGATGTTGGGTTAAGTCCCGCAACGAGCGCAACCCCCCGCCGCGTGTTGCCATCGGGTGATGCCGGGAACCCACGCGGGACCGCCGCCGTCAAGGCGGAGGAGGGCGGGGACGACGTCAAGTCATCATGCCCCTTATGCGCAGGGCTGCACACGTGCTACAATGGCCGGTACAGCGGGATGCGACCGCGCGAGCGGGAGCGGATCCCTGAAAGCCGGCCCCAGTTCGGATTGGAGGCTGCAACCCGCCTCCA
>MG|5|V8|F|13|95.28|Actinobacteria|Coriobacteriia|Coriobacteriales|Coriobacteriaceae|Collinsella|aerofaciens|
CGTGAGATGTTGGGTTAAGTCCCGCAACGAGCGCAACCCCCGCCGCGTGTTGCCATCAGCTAGGCTGGGAACCCACGCGGGACCGCCGGCGCCAAGCCGGAGGAGGGCGGGGACGACGTCAAGTCATCATGCCCCTTATGCGCTGGGCTGCACACGTGCTACAATGGCCGGTACAGAGGGAGGCGACCCCGCGAGGGGGAGCGGATCCCGAAAGCCGGCCCCAGTTCGGATCGGGGGCTGCAACCCGCCCCCCG
>MG|5|V8|R|23|94.49|Actinobacteria|Coriobacteriia|Coriobacteriales|Coriobacteriaceae|Collinsella|aerofaciens|
TGGGGGGCGGGTTGCAGCCCCCAATCCGAACTGGGGCCGGCTTTCGGGATCCGCTCCCCCTCGCGGGGTGGCAACCCTCTGTACCGGCCATTGTAGCACGTGTGCAGCCCAGGACATAAGGGGCATGATGACTTGACGTCGTCCCCGCCCTCCTCCGGCTTGGCGCCGGCGGTCCCGCGTGGGTGCCCACCCGAAGTGATGGCAACACGCGGCGGGGGTTGCGCTCGTTGCGGGACTTAACCCAACATCTCACG
>MG|5|V8|R|10|96.47|Actinobacteria|Coriobacteriia|Coriobacteriales|Coriobacteriaceae|Collinsella|aerofaciens|
TGGGGGCGGGTTGCAGCCCCCAATCCGAACTGGGGCCGGCTTTCGGGTTCCGCTCCCCCTCGCGGGGTGGCATCCCTCTGTACCGGCCATTGTAGCACGTGTGCAGCCCAGGACATAAGGGGCATGATGACTTGACGTCGTCCCCGCCCTCCTCCGGCTTGGCGCCGGCGGTCCCGCATGGGTGCCCGGCATGACCCGATGGCAACATGCGGCGGGGGTTGCGCTCGTTGCGGGACTTAACCCAACATCTCACG
>MG|5|V8|R|10|98.03|Actinobacteria|Coriobacteriia|Coriobacteriales|Coriobacteriaceae|Collinsella / Coriobacterium|aerofaciens|
TGGGGGGCGGGTTGCAGCCCCCAATCCGAACTGGGGCCGGCTTTCAGGGATCCGCTCCCGCTCGCGCGGTCGCATCCCGCTGTACCGGCCATTGTAGCACGTGTGCAGCCCAGGGCATAAGGGGCATGATGACTTGACGTCGTCCCCGCCCTCCTCCGCCTTGACGGCGGCGGTCCCGCGTGGGTTCCCGGCATCACCCGATGGCAACACGCGGCGGGGGTTGCGCTCGTTGCGGGACTTAACCCAACATCTCACG
>MG|5|V8|F|39|96.88|Actinobacteria|Coriobacteriia|Coriobacteriales|Coriobacteriaceae|Collinsella|aerofaciens|
CGTGAGATGTTCGGGTTAAGTCCCGCAACGAGCGCAACCCCCGCCGCGTGTTGCCATCGGGTGATGCCGGGAACCCACGCGGGACCGCCGCCGTCAAGGCGGAGGAGGGCGGGGACGACGTCAAGTCATCATGCCCCTTATGCGCAGGGCTGCACACGTGCTACAATGGCCGGTACAGCGGGATGCGACCGCGCGAGCGGGAGCGGATCCCTGAAAGCCGGCCCCAGTTCGGATTGGGGGCTGCAACCCGCCCCCA
>MG|5|V8|F|19|96.88|Actinobacteria|Coriobacteriia|Coriobacteriales|Coriobacteriaceae|Collinsella|aerofaciens|
CGTGAGATGTTGGGTTAAGTCCCGCAACGAGCGCAACCCCCCGCCGCGTGTTGCCATCGGGTGATGCCGGGAACCCACGCGGGACCGCCGCCGCCAAGGCGGAGGAGGGCGGGGACGACGTCAAGTCATCATGCCCCTTATGCGCAGGGCTGCACACGTGCTACAATGGCCGGTACAGAGGGAGGCGACCCCGCGAGGGGGAGCGGATCCCGAAAGCCGGCCCCAGTTCGGATCGGGGGGCTGCAACCCGCCCCCCG
>MG|5|V8|R|29|96.88|Actinobacteria|Coriobacteriia|Coriobacteriales|Coriobacteriaceae|Collinsella|aerofaciens|
TGGGGGCGGGTTGCAGCCCCCAATCCGAACTGGGGCCGGCTTTCGGGATCCGCTCCCCCTCGCGGGGTGGCAACCCTCTGTACCGGCCATTGTAGCACGTGTGCAGCCCAGGACATAAGGGGCATGATGACTTGACGTCGTCCCCGCCCTCCTCCGGCTTGGCGCCGGCGGTCCCGCGTGGGTGCCCGGCTCTACCCGATGGCAACACGCGGCGGGGGTTGCGCTCGTTGCGGGACTTAACCCAACATCTCACG
>MG|5|V8|R|22|94.16|Actinobacteria|Coriobacteriia|Coriobacteriales|Coriobacteriaceae|Collinsella|aerofaciens|
TGGGGGCGGGTTGCAGCCCCCAATCCGAACTGGGGCCGGCTTTCGGGATCCGCTCCCCCTCGCGGGGTGGCAACCCTCTGTACCGGCCATTGTAGCACGTGTGCAGCCCAGGACATAAGGGGCATGATGACTTGACGTCGTCCCCGCCCTCCTCCGGCTTGGCGCCGGCGGTCCCGCGTGGGTGCCCACCCGAAGTGATGGCAACACGCGGCGGGGGTTGCGCTCGTTGCGGGGACTTAACCCAACATCTCACGA
>MG|5|V8|F|70|96.88|Actinobacteria|Coriobacteriia|Coriobacteriales|Coriobacteriaceae|Collinsella|aerofaciens|
CGTGAGATGTTGGGTTAAGTCCCGCAACGAGCGCAACCCCCGCCGCGTGTTGCCATCGGGTAGAGCCGGGCACCCACGCGGGACCGCCGGCGCCAAGCCGGAGGAGGGCGGGGACGACGTCAAGTCATCATGCCCCTTATGTCCTGGGCTGCACACGTGCTACAATGGCCGGTACAGAGGGTTGCCACCCCGCGAGGGGGAGCGGATCCCGAAAGCCGGCCCCAGTTCGGATTGGGGGCTGCAACCCGCCCCCA
>MG|5|V8|R|62|97.24|Actinobacteria|Coriobacteriia|Coriobacteriales|Coriobacteriaceae|Collinsella / Coriobacterium|aerofaciens|
TGGGGGGCGGGTTGCAGCCCCCAATCCGAACTGGGGCCGGCTTTCAGGGATCCGCTCCCGCTCGCGCGGTCGCATCCCGCTGTACCGGCCATTGTAGCACGTGTGCAGCCCTGCGCATAAGGGGCATGATGACTTGACGTCGTCCCCGCCCTCCTCCGCCTTGACGGCGGCGGTCCCGCGTGGGTTCCCGGCATCACCCGATGGCAACACGCGGCGGGGGTTGCGCTCGTTGCGGGACTTAACCCAACATCTCACG
>MG|5|V8|F|38|96.46|Actinobacteria|Coriobacteriia|Coriobacteriales|Coriobacteriaceae|Collinsella|aerofaciens|
CGTGAGATGTTGGGTTAAGTCCCGCAACGAGCGCAACCCCCGCCGCGTGTTGCCATCGGGTGATGCCGGGAACCCACGCGGGACCGCCGCCGTCAAGGCGGAGGAGGGCGGGGACGACGTCAAGTCATCATGCCCCTTATGCGCAGGGCTGCACACGTGCTACAATGGCCGGTACAGCGGGATGCCAGGCGGCGACGCCGAGCGGATCCCTGAAAGCCGGCCCCAGTTCGGATTGGGGGCTGCAACCCGCCCCCCA
>MG|5|V8|R|13|94.14|Actinobacteria|Coriobacteriia|Coriobacteriales|Coriobacteriaceae|Collinsella|aerofaciens|
TGGGGGCGGGTTGCAGCCCCCAATCCGAACTGGGGCCGGCTTTCGGGATCCGCTCCCCCTCGCGGGGTGGCAACCCTCTGTACCGGCCATTGTAGCACGTGTGCAGCCCAGGACATAAGGGGCATGATGACTTGACGTCGTCCCCGCCCTCCTCCGGCTTGGCGCCGGCGGTCCCGCGTGGGTGCCCACCCGAAGTGATGGCAACACGCGGCGGGGGGTTGCGCTCGTTGCGGGACTTAACCCAACATCTCACG
>MG|5|V8|R|59|94.51|Actinobacteria|Coriobacteriia|Coriobacteriales|Coriobacteriaceae|Collinsella|aerofaciens|
TGGGGGCGGGTTGCAGCCCCCAATCCGAACTGGGGCCGGCTTTCGGGATCCGCTCCCCCTCGCGGGGTGGCAACCCTCTGTACCGGCCATTGTAGCACGTGTGCAGCCCAGGACATAAGGGGCATGATGACTTGACGTCGTCCCCGCCCTCCTCCGGCTTGGCGCCGGCGGTCCCGCGTGGGTGCCCACCCGAAGTGATGGCAACACGCGGCGGGGGTTGCGCTCGTTGCGGGACTTAACCCAACATCTCACG
>MG|5|V8|R|15|96.5|Actinobacteria|Coriobacteriia|Coriobacteriales|Coriobacteriaceae|Collinsella|aerofaciens|
TGGGGGCGGGTTGCAGCCCCCAATCCGAACTGGGGCCGGCTTTCAGGGATCCGCTCCCGCTCGCGCGGTCGCATCCCGCTGTACCGGCCATTGTAGCACGTGTGCAGCCCTGCGCATAAGGGGCATGATGACTTGACGTCGTCCCCGCCCTCCTCCGCCTTGACGGCGGCGGTCCCGCGTGGGTTCCCGGCATCACCCGATGGCAACACGCGGCGGGGGGTTGCGCTCGTTGCGGGACTTAACCCGAACATCTCACG
>MG|5|V8|F|26|94.12|Actinobacteria|Coriobacteriia|Coriobacteriales|Coriobacteriaceae|Collinsella|aerofaciens|
CGTGAGATGTTGGGTTAAGTCCCGCAACGAGCGCAACCCCCCGCCGCGTGTTGCCATCACTTCGGGTGGGCACCCACGCGGGACCGCCGGCGCCAAGCCGGAGGAGGGCGGGGACGACGTCAAGTCATCATGCCCCTTATGTCCTGGGCTGCACACGTGCTACAATGGCCGGTACAGAGGGTTGCCACCCCGCGAGGGGGAGCGGATCCCGAAAGCCGGCCCCAGTTCGGATTGGGGGCTGCAACCCGCCCCCCAT
>MG|5|V8|F|95|94.51|Actinobacteria|Coriobacteriia|Coriobacteriales|Coriobacteriaceae|Collinsella|aerofaciens|
CGTGAGATGTTGGGTTAAGTCCCGCAACGAGCGCAACCCCCGCCGCGTGTTGCCATCACTTCGGGTGGGCACCCACGCGGGACCGCCGGCGCCAAGCCGGAGGAGGGCGGGGACGACGTCAAGTCATCATGCCCCTTATGTCCTGGGCTGCACACGTGCTACAATGGCCGGTACAGAGGGTTGCCACCCCGCGAGGGGGAGCGGATCCCGAAAGCCGGCCCCAGTTCGGATTGGGGGCTGCAACCCGCCCCCA
>MG|5|V8|F|38|95.72|Actinobacteria|Coriobacteriia|Coriobacteriales|Coriobacteriaceae|Collinsella|aerofaciens|
CGTGAGATGTTCGGGTTAAGTCCCGCAACGAGCCGCAACCCCCGCCGCGTGTTGCCATCGGGTGATGCCGGGAACCCACGCGGGACCGCCGCCGTCAAGGCGGAGGAGGGCGGGGACGACGTCAAGTCATCATGCCCCTTATGCGCAGGGCTGCACACGTGCTACAATGGCCGGTACAGCGGGATGCCAGGCGGCGACGCCGAGCGGATCCCTGAAAGCCGGCCCCAGTTCGGATTGGGGGCTGCAACCCGCCCCCA
>MG|5|V8|F|14|95.69|Actinobacteria|Coriobacteriia|Coriobacteriales|Coriobacteriaceae|Collinsella|aerofaciens|
CGTGAGATGTTGGGTTAAGTCCCGCAACGAGCGCAACCCCCGCCGCATGTTGCCATCGGGTAGTGCCGGGCACCCATGCGGGACCGCCGGCGTCAAGCCGGAGGAGGGCGGGGACGACGTCAAGTCATCATGCCCCTTATGCCCTGGGCTGCACACGTGCTACAATGGCCGGTACAGAGGGAGGCGACCCCGCGAGGGGGAGCGGATCCCGAAAGCCGGCCCCAGTTCGGATCGGGGGCTGCAACCCGCCCCCG
>MG|5|V8|F|17|96.48|Actinobacteria|Coriobacteriia|Coriobacteriales|Coriobacteriaceae|Collinsella|aerofaciens|
CGTGAGATGTTGGGTTAAGTCCCGCAACGAGCGCAACCCCCGCCGCATGTTGCCATCGGGTAGAGCCGGGCACCCACGCGGGACCGCCGGCGCCAAGCCGGAGGAGGGCGGGGACGACGTCAAGTCATCATGCCCCTTATGTCCTGGGCTGCACACGTGCTACAATGGCCGGTACAGAGGGTTGCCACCCCGCGAGGGGGAGCGGATCCCGAAAGCCGGCCCCAGTTCGGATTGGGGGCTGCAACCCGCCCCCA
>MG|5|V8|F|44|94.14|Actinobacteria|Coriobacteriia|Coriobacteriales|Coriobacteriaceae|Collinsella|aerofaciens|
CGTGAGATGTTGGGTTAAGTCCCCGCAACGAGCGCAACCCCCGCCGCGTGTTGCCATCACTTCGGGTGGGCACCCACGCGGGACCGCCGGCGCCAAGCCGGAGGAGGGCGGGGACGACGTCAAGTCATCATGCCCCTTATGTCCTGGGCTGCACACGTGCTACAATGGCCGGTACAGAGGGTTGCCACCCCGCGAGGGGGAGCGGATCCCGAAAGCCGGCCCCAGTTCGGATTGGGGGCTGCAACCCGCCCCCA
>MG|5|V8|R|14|96.8|Actinobacteria|Coriobacteriia|Coriobacteriales|Coriobacteriaceae|Collinsella|aerofaciens|
TGGAGGCGGGTTGCAGCCTCCAATCCGAACTGGGGCCGGCTTTCAGGGATCCGCTCCCGCTCGCGCGGTCGCATCCCGCTGTACCGGCCATTGTAGCACGTGTGCAGCCCTGCGCATAAGGGGCATGATGACTTGACGTCGTCCCCGCCCTCCTCCGCCTTGACGGCGGCGGTCCCGCGTGGGTTCCCGGCATCACCCGATGGCAACACGCGGCGGGGGTTGCGCTCGTTGCGGGACTTAACCCAACATCTCACG
>MG|5|V8|F|10|92.0|Actinobacteria|Coriobacteriia|Coriobacteriales|Coriobacteriaceae|Atopobium|rimae|
CGTGAGATGTTGGGTTAAGTCCCGCAACGAGCGCAACCCTCGTCGCATGTTGCCAGCGGTTCGGCCGGGCACCCATGCGAGACCGCCGGCGTCAAGCCGGAGGAAGGTGGGGATGACGTCAAGTCATCATGCCCCTTATGTCTTGGGCTACACACGTGCTACAATGGCCGGTACAAAGAGCCGCGAACCCGTAAGGGCAAGCCAATCCCAAAAAGCCGGTCTCAGTTCGGATTGTGGGCTGCAACCCGCCCACA
>MG|5|V8|F|25|96.88|Actinobacteria|Coriobacteriia|Coriobacteriales|Coriobacteriaceae|Collinsella|aerofaciens|
CGTGAGATGTTGGGTTAAGTCCCGCAACGAGCCGCAACCCCCGCCGCGTGTTGCCATCGGGTGATGCCGGGAACCCACGCGGGACCGCCGCCGTCAAGGCGGAGGAGGGCGGGGACGACGTCAAGTCATCATGCCCCTTATGCGCAGGGCTGCACACGTGCTACAATGGCCGGTACAGCGGGATGCGACCGCGCGAGCGGGAGCGGATCCCTGAAAGCCGGCCCCAGTTCGGATTGGGGGCTGCAACCCGCCCCCA
>MG|5|V8|F|17|96.08|Actinobacteria|Coriobacteriia|Coriobacteriales|Coriobacteriaceae|Collinsella|aerofaciens|
CGTGAGATGTTGGGTTAAGTCCCGCAACGAGCGCAACCCCCGCCGCATGTTGCCATCGGGTCATGCCGGGCACCATGCGGGACCGCCGGCGCCAAGCCGGAGGAGGGCGGGGACGACGTCAAGTCATCATGCCCCTTATGTCCTGGGCTGCACACGTGCTACAATGGCCGGTACAGAGGGATGCCACCCCGCGAGGGGGAGCGGAACCCGAAAGCCGGCCCCAGTTCGGATTGGGGGCTGCAACCCGCCCCCA
>MG|5|V8|F|26|96.08|Actinobacteria|Coriobacteriia|Coriobacteriales|Coriobacteriaceae|Collinsella|aerofaciens|
CGTGAGATGTTGGGTTAAGTCCCGCAACGAGCGCAACCCCCCGCCGCGTGTTGCCATCGGGTGATGCCGGGAACCCACGCGGGACCGCCGCCGTCAAGGCGGAGGAGGGCGGGGACGACGTCAAGTCATCATGCCCCTTATGCGCAGGGCTGCACACGTGCTACAATGGCCGGTACAGCGGGATGCCAGGCGGCGACGCCGAGCGGATCCCTGAAAGCCGGCCCCAGTTCGGATTGGGGGCTGCAACCCGCCCCCCA
>MG|5|V8|F|16|96.05|Actinobacteria|Coriobacteriia|Coriobacteriales|Coriobacteriaceae|Collinsella|aerofaciens|
CGTGAGATGTTGGGTTAAGTCCCGCAACGAGCGCAACCCCCGCCGCATGTTGCCATCGGGTAGTGCCGGGCACCATGCGGGACCGCCGGCGTCAAGCCGGAGGAGGGCGGGGACGACGTCAAGTCATCATGCCCCTTATGTCCTGGGCTGCACACGTGCTACAATGGCCGGTACAGAGGGTTGCCACCCCGCGAGGGGGAGCGGATCCCGAAAGCCGGCCCCAGTTCGGATTGGGGGCTGCAACCCGCCCCCCA
>MG|5|V8|F|21|95.6|Actinobacteria|Coriobacteriia|Coriobacteriales|Coriobacteriaceae|Collinsella|aerofaciens|
CGTGAGATGTTGGGTTAAGTCCCGCAACGAGCGCAACCCCCGCCGCGTGTTGCCATCGGGTGATGCCGGGAACCCACGCGGGACCGCCGCCGTCAAGGCGGAGGAGGGCGGGGACGACGTCAAGTCATCATGCCCCTTATGTCCTGGGCTGCACACGTGCTACAATGGCCGGCACAATGGGCTGCCACCGCGCGAGCGGGAGCGAATCCCCAAAGCCGGCCCCAGTTCGGATTGGAGGCTGCAACCCGCCTCCA
>MG|5|V8|F|23|94.14|Actinobacteria|Coriobacteriia|Coriobacteriales|Coriobacteriaceae|Collinsella|aerofaciens|
CGTGAGATGTTGGGTTAAGTCCCGCAACGAGCGCAACCCCCCGCCGCGTGTTGCCATCACTTCGGGTGGGCACCCACGCGGGACCGCCGGCGCCAAGCCGGAGGAGGGCGGGGACGACGTCAAGTCATCATGCCCCTTATGTCCTGGGCTGCACACGTGCTACAATGGCCGGTACAGAGGGTTGCCACCCCGCGAGGGGGAGCGGATCCCGAAAGCCGGCCCCAGTTCGGATTGGGGGCTGCAACCCGCCCCCA
>MG|5|V8|F|20|95.29|Actinobacteria|Coriobacteriia|Coriobacteriales|Coriobacteriaceae|Collinsella|aerofaciens|
CGTGAGATGTTGGGTTAAGTCCCGCAACGAGCGCAACCCCCGCCGCGTGTTGCCATCGGGTGATGCCGGGAACCCACGCGGGACCGCCGCCGCCAAGGCGGAGGAGGGCGGGGACGACGTCAAGTCATCATGCCCCTTATGTCCTGGGCTGCACACGTGCTACAATGGCCGGCACAATGGGCTGCCACCGCGCGAGCGGGAGCGAATCCCCAAAGCCGGCCCCAGTTCGGATTGGAGGCTGCAACCCGCCTCCA
>MG|5|V8|F|32|96.88|Actinobacteria|Coriobacteriia|Coriobacteriales|Coriobacteriaceae|Collinsella|aerofaciens|
CGTGAGATGTTCGGGTTAAGTCCCGCAACGAGCCGCAACCCCCGCCGCGTGTTGCCATCGGGTGATGCCGGGAACCCACGCGGGACCGCCGCCGCCAAGGCGGAGGAGGGCGGGGACGACGTCAAGTCATCATGCCCCTTATGCGCAGGGCTGCACACGTGCTACAATGGCCGGTACAGAGGGAGGCGACCCCGCGAGGGGGAGCGGATCCCGAAAGCCGGCCCCAGTTCGGATCGGGGGCTGCAACCCGCCCCCG
>MG|5|V8|F|35|96.8|Actinobacteria|Coriobacteriia|Coriobacteriales|Coriobacteriaceae|Collinsella|aerofaciens|
CGTGAGATGTTGGGTTAAGTCCCGCAACGAGCGCAACCCCCGCCGCGTGTTGCCATCGGGTGATGCCGGGAACCCACGCGGGACCGCCGCCGTCAAGGCGGAGGAGGGCGGGGACGACGTCAAGTCATCATGCCCCTTATGCGCAGGGCTGCACACGTGCTACAATGGCCGGTACAGCGGGATGCGACCGCGCGAGCGGGAGCGGATCCCTGAAAGCCGGCCCCAGTTCGGATTGGAGGCTGCAACCCGCCTCCA
>MG|5|V8|R|48|96.88|Actinobacteria|Coriobacteriia|Coriobacteriales|Coriobacteriaceae|Collinsella|aerofaciens|
TGGGGGCGGGTTGCAGCCCCCAATCCGAACTGGGGCCGGCTTTCAGGGATCCGCTCCCGCTCGCGCGGTCGCATCCCGCTGTACCGGCCATTGTAGCACGTGTGCAGCCCTGCGCATAAGGGGCATGATGACTTGACGTCGTCCCCGCCCTCCTCCGCCTTGACGGCGGCGGTCCCGCGTGGGTTCCCGGCATCACCCGATGGCAACACGCGGCGGGGGGTTGCGCTCGTTGCGGGACTTAACCCAACATCTCACG
>MG|5|V8|R|36|96.47|Actinobacteria|Coriobacteriia|Coriobacteriales|Coriobacteriaceae|Collinsella|aerofaciens|
TGGGGGCGGGTTGCAGCCCCCAATCCGAACTGGGGCCGGCTTTCAGGGATCCGCTCGGCGTCGCCGCCTGGCATCCCGCTGTACCGGCCATTGTAGCACGTGTGCAGCCCTGCGCATAAGGGGCATGATGACTTGACGTCGTCCCCGCCCTCCTCCGCCTTGACGGCGGCGGTCCCGCGTGGGTTCCCGGCATCACCCGATGGCAACACGCGGCGGGGGTTGCGCTCGTTGCGGGACTTAACCCAACATCTCACG
>MG|5|V8|R|10|96.5|Actinobacteria|Coriobacteriia|Coriobacteriales|Coriobacteriaceae|Collinsella|aerofaciens|
TGGGGGCGGGTTGCAGCCCCCAATCCGAACTGGGGCCGGCTTTCGGGATCCGCTCCCCCTCGCGGGGTGGCAACCCTCTGTACCGGCCATTGTAGCACGTGTGCAGCCCTGCGCATAAGGGGCATGATGACTTGACGTCGTCCCCGCCCTCCTCCGGCTTGGCGCCGGCGGTCCCGCGTGGGTGCCCGGCATGACCCGATGGCAACACGCGGCGGGGGTTGCGCTCGTTGCGGGGACTTAACCCAACATCTCACGA
>MG|5|V8|F|21|96.48|Actinobacteria|Coriobacteriia|Coriobacteriales|Coriobacteriaceae|Collinsella|aerofaciens|
CGTGAGATGTTGGGTTAAGTCCCGCAACGAGCGCAACCCCCCGCCGCGTGTTGCCATCGGGTAGAGCCGGGCACCCACGCGGGACCGCCGGCGCCAAGCCGGAGGAGGGCGGGGACGACGTCAAGTCATCATGCCCCTTATGTCCTGGGCTGCACACGTGCTACAATGGCCGGTACAGAGGGTTGCCACCCCGCGAGGGGGAGCGGATCCCGAAAGCCGGCCCCAGTTCGGATTGGGGGCTGCAACCCGCCCCCCA
>MG|5|V8|F|85|96.47|Actinobacteria|Coriobacteriia|Coriobacteriales|Coriobacteriaceae|Collinsella|aerofaciens|
CGTGAGATGTTGGGTTAAGTCCCGCAACGAGCGCAACCCCCGCCGCGTGTTGCCATCGGGTGATGCCGGGAACCCACGCGGGACCGCCGCCGTCAAGGCGGAGGAGGGCGGGGACGACGTCAAGTCATCATGCCCCTTATGCGCAGGGCTGCACACGTGCTACAATGGCCGGTACAGCGGGATGCCAGGCGGCGACGCCGAGCGGATCCCTGAAAGCCGGCCCCAGTTCGGATTGGGGGCTGCAACCCGCCCCCA
>MG|5|V8|F|12|96.09|Actinobacteria|Coriobacteriia|Coriobacteriales|Coriobacteriaceae|Collinsella|aerofaciens|
CGTGAGATGTTGGGTTAAGTCCCGCAACGAGCGCAACCCCCCGCCGCATGTTGCCATCGGGTCATGCCGGGCACCCATGCGGGACCGCCGGCGCCAAGCCGGAGGAGGGCGGGGACGACGTCAAGTCATCATGCCCCTTATGTCCTGGGCTGCACACGTGCTACAATGGCCGGTACAGAGGGATGCCACCCCGCGAGGGGGAGCGGAACCCGAAAGCCGGCCCCAGTTCGGATTGGGGGCTGCAACCCGCCCCCA
>MG|5|V8|F|44|96.5|Actinobacteria|Coriobacteriia|Coriobacteriales|Coriobacteriaceae|Collinsella|aerofaciens|
CGTGAGATGTTCGGGTTAAGTCCCGCAACGAGCCGCAACCCCCGCCGCGTGTTGCCATCGGGTGATGCCGGGAACCCACGCGGGACCGCCGCCGTCAAGGCGGAGGAGGGCGGGGACGACGTCAAGTCATCATGCCCCTTATGCGCAGGGCTGCACACGTGCTACAATGGCCGGTACAGCGGGATGCGACCGCGCGAGCGGGAGCGGATCCCTGAAAGCCGGCCCCAGTTCGGATTGGGGGCTGCAACCCGCCCCCA
>MG|5|V8|R|17|96.5|Actinobacteria|Coriobacteriia|Coriobacteriales|Coriobacteriaceae|Collinsella|aerofaciens|
TGGGGGCGGGTTGCAGCCCCCAATCCGAACTGGGGCCGGCTTTCGGGATCCGCTCCCCCTCGCGGGGTGGCAACCCTCTGTACCGGCCATTGTAGCACGTGTGCAGCCCAGGACATAAGGGGCATGATGACTTGACGTCGTCCCCGCCCTCCTCCGGCTTGGCGCCGGCGGTCCCGCGTGGGTGCCCGGCTCTACCCGATGGCAACACGCGGCGGGGGTTGCGCTCGTTGCGGGGACTTAACCCAACATCTCACG
>MG|5|V8|R|13|96.86|Actinobacteria|Coriobacteriia|Coriobacteriales|Coriobacteriaceae|Collinsella|aerofaciens|
TGGGGGCGGGTTGCAGCCCCCAATCCGAACTGGGGCCGGCTTTCGGGATCCGCTCCCCCTCGCGGGGTGGCAACCCTCTGTACCGGCCATTGTAGCACGTGTGCAGCCCTGCGCATAAGGGGCATGATGACTTGACGTCGTCCCCGCCCTCCTCCGGCTTGGCGCCGGCGGTCCCGCGTGGGTGCCCGGCATGACCCGATGGCAACACGCGGCGGGGGTTGCGCTCGTTGCGGGACTTAACCCAACATCTCACG
>MG|5|V8|F|28|96.85|Actinobacteria|Coriobacteriia|Coriobacteriales|Coriobacteriaceae|Collinsella|aerofaciens|
CGTGAGATGTTGGGTTAAGTCCCGCAACGAGCGCAACCCCCGCCGCGTGTTGCCATCGGGTCATGCCGGGCACCCACGCGGGACCGCCGGCGCCAAGCCGGAGGAGGGCGGGGACGACGTCAAGTCATCATGCCCCTTATGCGCAGGGCTGCACACGTGCTACAATGGCCGGTACAGAGGGTTGCCACCCCGCGAGGGGGAGCGGATCCCGAAAGCCGGCCCCAGTTCGGATTGGGGGCTGCAACCCGCCCCCCA
>MG|5|V8|R|19|96.86|Actinobacteria|Coriobacteriia|Coriobacteriales|Coriobacteriaceae|Collinsella|aerofaciens|
TGGGGGGCGGGTTGCAGCCCCCAATCCGAACTGGGGCCGGCTTTCGGGATCCGCTCCCCCTCGCGGGGTGGCAACCCTCTGTACCGGCCATTGTAGCACGTGTGCAGCCCAGGACATAAGGGGCATGATGACTTGACGTCGTCCCCGCCCTCCTCCGGCTTGGCGCCGGCGGTCCCGCGTGGGTGCCCGGCTCTACCCGATGGCAACACGCGGCGGGGGTTGCGCTCGTTGCGGGACTTAACCCAACATCTCACG
>MG|5|V8|F|19|97.66|Actinobacteria|Coriobacteriia|Coriobacteriales|Coriobacteriaceae|Collinsella / Coriobacterium|aerofaciens|
CGTGAGATGTTGGGTTAAGTCCCGCAACGAGCGCAACCCCCCGCCGCGTGTTGCCATCGGGTGATGCCGGGAACCCACGCGGGACCGCCGCCGTCAAGGCGGAGGAGGGCGGGGACGACGTCAAGTCATCATGCCCCTTATGCCCTGGGCTGCACACGTGCTACAATGGCCGGTACAGCGGGATGCGACCGCGCGAGCGGGAGCGGATCCCTGAAAGCCGGCCCCAGTTCGGATTGGGGGCTGCAACCCGCCCCCA
>MG|5|V8|F|105|96.88|Actinobacteria|Coriobacteriia|Coriobacteriales|Coriobacteriaceae|Collinsella|aerofaciens|
CGTGAGATGTTGGGTTAAGTCCCGCAACGAGCGCAACCCCCCGCCGCGTGTTGCCATCGGGTGATGCCGGGAACCCACGCGGGACCGCCGCCGTCAAGGCGGAGGAGGGCGGGGACGACGTCAAGTCATCATGCCCCTTATGCGCAGGGCTGCACACGTGCTACAATGGCCGGTACAGCGGGATGCGACCGCGCGAGCGGGAGCGGATCCCTGAAAGCCGGCCCCAGTTCGGATTGGGGGCTGCAACCCGCCCCCA
>MG|5|V8|F|15|96.44|Actinobacteria|Coriobacteriia|Coriobacteriales|Coriobacteriaceae|Collinsella|aerofaciens|
CGTGAGATGTTGGGTTAAGTCCCGCAACGAGCGCAACCCCCGCCGCATGTTGCCATCGGGTAGTGCCGGGCACCATGCGGGACCGCCGGCGTCAAGCCGGAGGAGGGCGGGGACGACGTCAAGTCATCATGCCCCTTATGCCCTGGGCTGCACACGTGCTACAATGGCCGGTACAGAGGGTTGCCACCCCGCGAGGGGGAGCGGATCCCGAAAGCCGGCCCCAGTTCGGATTGGGGGCTGCAACCCGCCCCCCA
>MG|5|V8|R|140|97.27|Actinobacteria|Coriobacteriia|Coriobacteriales|Coriobacteriaceae|Collinsella / Coriobacterium|aerofaciens|
TGGGGGCGGGTTGCAGCCCCCAATCCGAACTGGGGCCGGCTTTCAGGGATCCGCTCCCGCTCGCGCGGTCGCATCCCGCTGTACCGGCCATTGTAGCACGTGTGCAGCCCTGCGCATAAGGGGCATGATGACTTGACGTCGTCCCCGCCCTCCTCCGCCTTGACGGCGGCGGTCCCGCGTGGGTTCCCGGCATCACCCGATGGCAACACGCGGCGGGGGTTGCGCTCGTTGCGGGACTTAACCCAACATCTCACGA
>MG|5|V8|F|96|94.49|Actinobacteria|Coriobacteriia|Coriobacteriales|Coriobacteriaceae|Collinsella|aerofaciens|
CGTGAGATGTTGGGTTAAGTCCCGCAACGAGCGCAACCCCCGCCGCGTGTTGCCATCACTTCGGGTGGGCACCCACGCGGGACCGCCGGCGCCAAGCCGGAGGAGGGCGGGGACGACGTCAAGTCATCATGCCCCTTATGTCCTGGGCTGCACACGTGCTACAATGGCCGGTACAGAGGGTTGCCACCCCGCGAGGGGGAGCGGATCCCGAAAGCCGGCCCCAGTTCGGATTGGGGGCTGCAACCCGCCCCCCA
>MG|5|V8|F|16|96.48|Actinobacteria|Coriobacteriia|Coriobacteriales|Coriobacteriaceae|Collinsella|aerofaciens|
CGTGAGATGTTGGGTTAAGTCCCCGCAACGAGCGCAACCCCCGCCGCGTGTTGCCATCGGGTCATGCCGGGCACCCACGCGGGACCGCCGGCGCCAAGCCGGAGGAGGGCGGGGACGACGTCAAGTCATCATGCCCCTTATGCGCAGGGCTGCACACGTGCTACAATGGCCGGTACAGAGGGTTGCCACCCCGCGAGGGGGAGCGGATCCCGAAAGCCGGCCCCAGTTCGGATTGGGGGCTGCAACCCGCCCCCA
>MG|5|V8|F|12|95.69|Actinobacteria|Coriobacteriia|Coriobacteriales|Coriobacteriaceae|Collinsella|aerofaciens|
CGTGAGATGTTGGGTTAAGTCCCGCAACGAGCGCAACCCCCGCCGCGTGTTGCCATCGGGTGATGCCGGGAACCCACGCGGGACCGCCGCCGTCAAGGCGGAGGAGGGCGGGGACGACGTCAAGTCATCATGCCCCTTATGCGCAGGGCTGCACACGTGCTACAATGGCCGGTACAGCGGGATGCCAGGCGGCGACGCCGAGCGGATCCCTGAAAGCCGGCCCCAGTTCGGATTGGAGGCTGCAACCCGCCTCCA
>MG|5|V8|R|11|93.77|Actinobacteria|Coriobacteriia|Coriobacteriales|Coriobacteriaceae|Collinsella|aerofaciens|
TGGGGGCGGGTTGCAGCCCCCAATCCGAACTGGGGCCGGCTTTCGGGATCCGCTCCCCCTCGCGGGGTGGCAACCCTCTGTACCGGCCATTGTAGCACGTGTGCAGCCCAGGACATAAGGGGCATGATGACTTGACGTCGTCCCCGCCCTCCTCCGGCTTGGCGCCGGCGGTCCCGCGTGGGTGCCCACCCGAAGTGATGGCAACACGCGGCGGGGGGTTGCGCTCGTTGCGGGGACTTAACCCAACATCTCACG
>MG|5|V8|F|23|96.86|Actinobacteria|Coriobacteriia|Coriobacteriales|Coriobacteriaceae|Collinsella|aerofaciens|
CGTGAGATGTTGGGTTAAGTCCCGCAACGAGCGCAACCCCCGCCGCATGTTGCCATCGGGTGATGCCGGGAACCCACGCGGGACCGCCGCCGTCAAGGCGGAGGAGGGCGGGGACGACGTCAAGTCATCATGCCCCTTATGCGCAGGGCTGCACACGTGCTACAATGGCCGGTACAGCGGGATGCGACCGCGCGAGCGGGAGCGGATCCCTGAAAGCCGGCCCCAGTTCGGATTGGGGGCTGCAACCCGCCCCCA
>MG|5|V8|F|12|95.7|Actinobacteria|Coriobacteriia|Coriobacteriales|Coriobacteriaceae|Collinsella|aerofaciens|
CGTGAGATGTTGGGTTAAGTCCCGCAACGAGCGCAACCCCCGCCGCGTGTTGCCATCGGGTAGAGCCGGGCACCCACGCGGGACCGCCGGCGCCAAGCCGGAGGAGGGCGGGGACGACGTCAAGTCATCATGCCCCTTATGTCCTGGGCTGCACACGTGCTACAATGGCCGGTACAGCGGGATGCGACCGCGCGAGCGGGAGCGGATCCCTGAAAGCCGGCCCCAGTTCGGATTGGGGGCTGCAACCCGCCCCCA
>MG|5|V8|F|55|96.86|Actinobacteria|Coriobacteriia|Coriobacteriales|Coriobacteriaceae|Collinsella|aerofaciens|
CGTGAGATGTTGGGTTAAGTCCCGCAACGAGCGCAACCCCCGCCGCGTGTTGCCATCGGGTAGAGCCGGGCACCCACGCGGGACCGCCGGCGCCAAGCCGGAGGAGGGCGGGGACGACGTCAAGTCATCATGCCCCTTATGTCCTGGGCTGCACACGTGCTACAATGGCCGGTACAGAGGGTTGCCACCCCGCGAGGGGGAGCGGATCCCGAAAGCCGGCCCCAGTTCGGATTGGGGGCTGCAACCCGCCCCCCA
>MG|5|V8|F|32|96.5|Actinobacteria|Coriobacteriia|Coriobacteriales|Coriobacteriaceae|Collinsella|aerofaciens|
CGTGAGATGTTCGGGTTAAGTCCCGCAACGAGCGCAACCCCCCGCCGCGTGTTGCCATCGGGTGATGCCGGGAACCCACGCGGGACCGCCGCCGTCAAGGCGGAGGAGGGCGGGGACGACGTCAAGTCATCATGCCCCTTATGCGCAGGGCTGCACACGTGCTACAATGGCCGGTACAGCGGGATGCGACCGCGCGAGCGGGAGCGGATCCCTGAAAGCCGGCCCCAGTTCGGATTGGGGGCTGCAACCCGCCCCCA
>MG|5|V8|R|16|96.09|Actinobacteria|Coriobacteriia|Coriobacteriales|Coriobacteriaceae|Collinsella|aerofaciens|
TGGGGGCGGGTTGCAGCCCCCAATCCGAACTGGGGCCGGCTTTCAGGGATCCGCTCGGCGTCGCCGCCTGGCATCCCGCTGTACCGGCCATTGTAGCACGTGTGCAGCCCTGCGCATAAGGGGCATGATGACTTGACGTCGTCCCCGCCCTCCTCCGCCTTGACGGCGGCGGTCCCGCGTGGGTTCCCGGCATCACCCGATGGCAACACGCGGCGGGGGGTTGCGCTCGTTGCGGGACTTAACCCAACATCTCACG
>MG|5|V8|F|35|96.86|Actinobacteria|Coriobacteriia|Coriobacteriales|Coriobacteriaceae|Collinsella|aerofaciens|
CGTGAGATGTTGGGTTAAGTCCCGCAACGAGCGCAACCCCCGCCGCGTGTTGCCATCGGGTCATGCCGGGCACCCACGCGGGACCGCCGGCGCCAAGCCGGAGGAGGGCGGGGACGACGTCAAGTCATCATGCCCCTTATGCGCAGGGCTGCACACGTGCTACAATGGCCGGTACAGAGGGTTGCCACCCCGCGAGGGGGAGCGGATCCCGAAAGCCGGCCCCAGTTCGGATTGGGGGCTGCAACCCGCCCCCA
>MG|5|V8|R|13|94.9|Actinobacteria|Coriobacteriia|Coriobacteriales|Coriobacteriaceae|Collinsella|aerofaciens|
CGGGGGCGGGTTGCAGCCCCCGATCCGAACTGGGGCCGGCTTTCGGGATCCGCTCCCCCTCGCGGGGTCGCCTCCCTCTGTACCGGCCATTGTAGCACGTGTGCAGCCCTGCGCATAAGGGGCATGATGACTTGACGTCGTCCCCGCCCTCCTCCGGCTTGACGCCGGCGGTCCCGCATGGGTGCCCGGCACTACCCGATGGCAACATGCGGCGGGGGTTGCGCTCGTTGCGGGACTTAACCCAACATCTCACG
>MG|5|V8|F|173|97.24|Actinobacteria|Coriobacteriia|Coriobacteriales|Coriobacteriaceae|Collinsella / Coriobacterium|aerofaciens|
CGTGAGATGTTGGGTTAAGTCCCGCAACGAGCGCAACCCCCGCCGCGTGTTGCCATCGGGTGATGCCGGGAACCCACGCGGGACCGCCGCCGTCAAGGCGGAGGAGGGCGGGGACGACGTCAAGTCATCATGCCCCTTATGCGCAGGGCTGCACACGTGCTACAATGGCCGGTACAGCGGGATGCGACCGCGCGAGCGGGAGCGGATCCCTGAAAGCCGGCCCCAGTTCGGATTGGGGGCTGCAACCCGCCCCCCA
>MG|5|V8|R|10|96.88|Actinobacteria|Coriobacteriia|Coriobacteriales|Coriobacteriaceae|Collinsella|aerofaciens|
TGGGGGCGGGTTGCAGCCCCCAATCCGAACTGGGGCCGGCTTTCAGGGATCCGCTCCCGCTCGCGCGGTCGCATCCCGCTGTACCGGCCATTGTAGCACGTGTGCAGCCCTGCGCATAAGGGGCATGATGACTTGACGTCGTCCCCGCCCTCCTCCGCCTTGACGGCGGCGGTCCCGCGTGGGTTCCCGGCATCACCCGATGGCAACACGCGGCGGGGGTTGCGGCTCGTTGCGGGACTTAACCCAACATCTCACG
>MG|5|V8|F|26|96.5|Actinobacteria|Coriobacteriia|Coriobacteriales|Coriobacteriaceae|Collinsella|aerofaciens|
CGTGAGATGTTGGGTTAAGTCCCGCAACGAGCGCAACCCCCCGCCGCGTGTTGCCATCGGGTAGAGCCGGGCACCCACGCGGGACCGCCGGCGCCAAGCCGGAGGAGGGCGGGGACGACGTCAAGTCATCATGCCCCTTATGTCCTGGGCTGCACACGTGCTACAATGGCCGGTACAGAGGGTTGCCACCCCGCGAGGGGGAGCGGATCCCGAAAGCCGGCCCCAGTTCGGATTGGGGGCTGCAACCCGCCCCCA
>MG|5|V8|F|24|96.09|Actinobacteria|Coriobacteriia|Coriobacteriales|Coriobacteriaceae|Collinsella|aerofaciens|
CGTGAGATGTTGGGTTAAGTCCCGCAACGAGCGCAACCCCCCGCCGCGTGTTGCCATCGGGTGATGCCGGGAACCCACGCGGGACCGCCGCCGTCAAGGCGGAGGAGGGCGGGGACGACGTCAAGTCATCATGCCCCTTATGCGCAGGGCTGCACACGTGCTACAATGGCCGGTACAGCGGGATGCCAGGCGGCGACGCCGAGCGGATCCCTGAAAGCCGGCCCCAGTTCGGATTGGGGGCTGCAACCCGCCCCCA
>MG|5|V8|R|17|96.88|Actinobacteria|Coriobacteriia|Coriobacteriales|Coriobacteriaceae|Collinsella|aerofaciens|
TGGGGGCGGGTTGCAGCCCCCAATCCGAACTGGGGCCGGCTTTCAGGGATCCGCTCCCGCTCGCGCGGTCGCATCCCGCTGTACCGGCCATTGTAGCACGTGTGCAGCCCTGCGCATAAGGGGCATGATGACTTGACGTCGTCCCCGCCCTCCTCCGCCTTGACGGCGGCGGTCCCGCGTGGGTTCCCGGCATCACCCGATGGCAACACGCGGCGGGGGTTGCGCTCGTTGCGGGACTTAACCCGAACATCTCACG
>MG|5|V8|R|10|96.47|Actinobacteria|Coriobacteriia|Coriobacteriales|Coriobacteriaceae|Collinsella|aerofaciens|
TGGGGGCGGGTTGCAGCCCCCAATCCGAACTGGGGCCGGCTTTCGGGATCCGCTCCCCCTCGCGGGGTGGCAACCCTCTGTACCGGCCATTGTAGCACGTGTGCAGCCCAGGGCATAAGGGGCATGATGACTTGACGTCGTCCCCGCCCTCCTCCGGCTTGACGCCGGCGGTCCCGCATGGGTGCCCGGCACTACCCGATGGCAACATGCGGCGGGGGTTGCGCTCGTTGCGGGACTTAACCCAACATCTCACG
>MG|5|V8|F|13|96.47|Actinobacteria|Coriobacteriia|Coriobacteriales|Coriobacteriaceae|Collinsella|aerofaciens|
CGTGAGATGTTGGGTTAAGTCCCGCAACGAGCGCAACCCCCCGCCGCGTGTTGCCATCGGGTCATGCCGGGCACCCACGCGGGACCGCCGGCGCCAAGCCGGAGGAGGGCGGGGACGACGTCAAGTCATCATGCCCCTTATGCGCAGGGCTGCACACGTGCTACAATGGCCGGTACAGAGGGTTGCCACCCCGCGAGGGGGAGCGGATCCCGAAAGCCGGCCCCAGTTCGGATTGGGGGCTGCAACCCGCCCCCCA
>MG|5|V8|F|29|95.28|Actinobacteria|Coriobacteriia|Coriobacteriales|Coriobacteriaceae|Collinsella|aerofaciens|
CGTGAGATGTTGGGTTAAGTCCCGCAACGAGCGCAACCCCCGCCGCGTGTTGCCATCAGCTAGGCTGGGAACCCACGCGGGACCGCCGGCGCCAAGCCGGAGGAGGGCGGGGACGACGTCAAGTCATCATGCCCCTTATGCGCTGGGCTGCACACGTGCTACAATGGCCGGTACAGAGGGAGGCGACCCCGCGAGGGGGAGCGGATCCCGAAAGCCGGCCCCAGTTCGGATCGGGGGCTGCAACCCGCCCCCG
>MG|5|V8|F|18|93.77|Actinobacteria|Coriobacteriia|Coriobacteriales|Coriobacteriaceae|Collinsella|aerofaciens|
CGTGAGATGTTGGGTTAAGTCCCCGCAACGAGCGCAACCCCCCGCCGCGTGTTGCCATCACTTCGGGTGGGCACCCACGCGGGACCGCCGGCGCCAAGCCGGAGGAGGGCGGGGACGACGTCAAGTCATCATGCCCCTTATGTCCTGGGCTGCACACGTGCTACAATGGCCGGTACAGAGGGTTGCCACCCCGCGAGGGGGAGCGGATCCCGAAAGCCGGCCCCAGTTCGGATTGGGGGCTGCAACCCGCCCCCA
>MG|5|V8|R|11|94.12|Actinobacteria|Coriobacteriia|Coriobacteriales|Coriobacteriaceae|Collinsella|aerofaciens|
TGGGGGGCGGGTTGCAGCCCCCAATCCGAACTGGGGCCGGCTTTCGGGATCCGCTCCCCCTCGCGGGGTGGCAACCCTCTGTACCGGCCATTGTAGCACGTGTGCAGCCCAGGACATAAGGGGCATGATGACTTGACGTCGTCCCCGCCCTCCTCCGGCTTGGCGCCGGCGGTCCCGCGTGGGTGCCCACCCGAAGTGATGGCAACACGCGGCGGGGGGTTGCGCTCGTTGCGGGACTTAACCCAACATCTCACG
>MG|5|V8|F|377|97.25|Actinobacteria|Coriobacteriia|Coriobacteriales|Coriobacteriaceae|Collinsella / Coriobacterium|aerofaciens|
CGTGAGATGTTGGGTTAAGTCCCGCAACGAGCGCAACCCCCGCCGCGTGTTGCCATCGGGTGATGCCGGGAACCCACGCGGGACCGCCGCCGTCAAGGCGGAGGAGGGCGGGGACGACGTCAAGTCATCATGCCCCTTATGCGCAGGGCTGCACACGTGCTACAATGGCCGGTACAGCGGGATGCGACCGCGCGAGCGGGAGCGGATCCCTGAAAGCCGGCCCCAGTTCGGATTGGGGGCTGCAACCCGCCCCCA
>MG|5|V8|R|14|96.46|Actinobacteria|Coriobacteriia|Coriobacteriales|Coriobacteriaceae|Collinsella|aerofaciens|
TGGGGGGCGGGTTGCAGCCCCCAATCCGAACTGGGGCCGGCTTTCAGGGATCCGCTCGGCGTCGCCGCCTGGCATCCCGCTGTACCGGCCATTGTAGCACGTGTGCAGCCCTGCGCATAAGGGGCATGATGACTTGACGTCGTCCCCGCCCTCCTCCGCCTTGACGGCGGCGGTCCCGCGTGGGTTCCCGGCATCACCCGATGGCAACACGCGGCGGGGGTTGCGCTCGTTGCGGGACTTAACCCAACATCTCACG
>MG|5|V8|F|19|96.47|Actinobacteria|Coriobacteriia|Coriobacteriales|Coriobacteriaceae|Collinsella|aerofaciens|
CGTGAGATGTTGGGTTAAGTCCCGCAACGAGCGCAACCCCCGCCGCATGTTGCCATCGGGTAGTGCCGGGCACCCATGCGGGACCGCCGGCGTCAAGCCGGAGGAGGGCGGGGACGACGTCAAGTCATCATGCCCCTTATGCCCTGGGCTGCACACGTGCTACAATGGCCGGTACAGAGGGTTGCCACCCCGCGAGGGGGAGCGGATCCCGAAAGCCGGCCCCAGTTCGGATTGGGGGCTGCAACCCGCCCCCA
>MG|5|V8|F|18|94.9|Actinobacteria|Coriobacteriia|Coriobacteriales|Coriobacteriaceae|Collinsella|aerofaciens|
CGTGAGATGTTGGGTTAAGTCCCGCAACGAGCGCAACCCCCGCCGCATGTTGCCATCGGGTAGTGCCGGGCACCCATGCGGGACCGCCGGCGTCAAGCCGGAGGAGGGCGGGGACGACGTCAAGTCATCATGCCCCTTATGCGCAGGGCTGCACACGTGCTACAATGGCCGGTACAGAGGGAGGCGACCCCGCGAGGGGGAGCGGATCCCGAAAGCCGGCCCCAGTTCGGATCGGGGGCTGCAACCCGCCCCCG
>MG|5|V8|R|18|98.04|Actinobacteria|Coriobacteriia|Coriobacteriales|Coriobacteriaceae|Collinsella / Coriobacterium|aerofaciens|
TGGGGGCGGGTTGCAGCCCCCAATCCGAACTGGGGCCGGCTTTCAGGGATCCGCTCCCGCTCGCGCGGTCGCATCCCGCTGTACCGGCCATTGTAGCACGTGTGCAGCCCAGGGCATAAGGGGCATGATGACTTGACGTCGTCCCCGCCCTCCTCCGCCTTGACGGCGGCGGTCCCGCGTGGGTTCCCGGCATCACCCGATGGCAACACGCGGCGGGGGTTGCGCTCGTTGCGGGACTTAACCCAACATCTCACG
>MG|5|V8|F|15|96.86|Actinobacteria|Coriobacteriia|Coriobacteriales|Coriobacteriaceae|Collinsella|aerofaciens|
CGTGAGATGTTGGGTTAAGTCCCGCAACGAGCGCAACCCCCGCCGCGTGTTGCCATCGGGTGATGCCGGGAACCCACGCGGGACCGCCGCCGTCAAGGCGGAGGAGGGCGGGGACGACGTCAAGTCATCATGCCCCTTATGCGCAGGGCTGCACACGTGCTACAATGGCCGGTACAGCGGGATGCGACCGCGCGAGCGGGAGCGGATCCCTGAAAGCCGGCCCCAGTTCGGATTGGGGCTGCAACCCGCCCCCA
>MG|5|V8|F|19|96.06|Actinobacteria|Coriobacteriia|Coriobacteriales|Coriobacteriaceae|Collinsella|aerofaciens|
CGTGAGATGTTGGGTTAAGTCCCGCAACGAGCGCAACCCCCGCCGCATGTTGCCATCGGGTCATGCCGGGCACCATGCGGGACCGCCGGCGCCAAGCCGGAGGAGGGCGGGGACGACGTCAAGTCATCATGCCCCTTATGTCCTGGGCTGCACACGTGCTACAATGGCCGGTACAGAGGGATGCCACCCCGCGAGGGGGAGCGGAACCCGAAAGCCGGCCCCAGTTCGGATTGGGGGCTGCAACCCGCCCCCCA
>MG|5|V8|R|10|95.6|Actinobacteria|Coriobacteriia|Coriobacteriales|Coriobacteriaceae|Collinsella|aerofaciens|
TGGAGGCGGGTTGCAGCCTCCAATCCGAACTGGGGCCGGCTTTGGGGATTCGCTCCCGCTCGCGCGGTGGCAGCCCATTGTGCCGGCCATTGTAGCACGTGTGCAGCCCAGGACATAAGGGGCATGATGACTTGACGTCGTCCCCGCCCTCCTCCGCCTTGACGGCGGCGGTCCCGCGTGGGTTCCCGGCATCACCCGATGGCAACACGCGGCGGGGGTTGCGCTCGTTGCGGGACTTAACCCAACATCTCACG
>MG|5|V8|F|10|97.65|Actinobacteria|Coriobacteriia|Coriobacteriales|Coriobacteriaceae|Collinsella / Coriobacterium|aerofaciens|
CGTGAGATGTTGGGTTAAGTCCCGCAACGAGCGCAACCCCCCGCCGCGTGTTGCCATCGGGTGATGCCGGGAACCCACGCGGGACCGCCGCCGTCAAGGCGGAGGAGGGCGGGGACGACGTCAAGTCATCATGCCCCTTATGCCCTGGGCTGCACACGTGCTACAATGGCCGGTACAGCGGGATGCGACCGCGCGAGCGGGAGCGGATCCCTGAAAGCCGGCCCCAGTTCGGATTGGGGGCTGCAACCCGCCCCCCA
>MG|5|V8|F|29|98.04|Actinobacteria|Coriobacteriia|Coriobacteriales|Coriobacteriaceae|Collinsella / Coriobacterium|aerofaciens|
CGTGAGATGTTGGGTTAAGTCCCGCAACGAGCGCAACCCCCGCCGCGTGTTGCCATCGGGTGATGCCGGGAACCCACGCGGGACCGCCGCCGTCAAGGCGGAGGAGGGCGGGGACGACGTCAAGTCATCATGCCCCTTATGCCCTGGGCTGCACACGTGCTACAATGGCCGGTACAGCGGGATGCGACCGCGCGAGCGGGAGCGGATCCCTGAAAGCCGGCCCCAGTTCGGATTGGGGGCTGCAACCCGCCCCCA
>MG|5|V8|F|11|96.5|Actinobacteria|Coriobacteriia|Coriobacteriales|Coriobacteriaceae|Collinsella|aerofaciens|
CGTGAGATGTTGGGTTAAGTCCCGCAACGAGCGCAACCCCCCGCCGCGTGTTGCCATCGGGTGATGCCGGGAACCCACGCGGGACCGCCGCCGTCAAGGCGGAGGAGGGCGGGGGACGACGTCAAGTCATCATGCCCCTTATGCGCAGGGCTGCACACGTGCTACAATGGCCGGTACAGCGGGATGCGACCGCGCGAGCGGGAGCGGATCCCTGAAAGCCGGCCCCAGTTCGGATTGGGGGCTGCAACCCGCCCCCA
>MG|5|V8|R|11|91.2|Actinobacteria|Coriobacteriia|Coriobacteriales|Coriobacteriaceae|Collinsella|aerofaciens|
TGTAGTCGAGTTGCAGACTACAATCCGAACTGAGAATGGTTTTATGGGTTTTGCTTCACCTCGCGGCTTCGCTTCCCTCTGCTCCATCCATTGTAGCACGTGTGTAGCCCAGGTCATAAGGGGCATGATGACTTGACGTCGTCCCCGCCCTCCTCCGCCTTGACGGCGGCGGTCCCGCGTGGGTTCCCGGCATCACCCGATGGCAACACGCGGCGGGGGTTGCGCTCGTTGCGGGACTTAACCCAACATCTCACG
>MG|5|V8|R|16|96.5|Actinobacteria|Coriobacteriia|Coriobacteriales|Coriobacteriaceae|Collinsella|aerofaciens|
TGGGGGCGGGTTGCAGCCCCCAATCCGAACTGGGGCCGGCTTTCAGGGATCCGCTCCCGCTCGCGCGGTCGCATCCCGCTGTACCGGCCATTGTAGCACGTGTGCAGCCCTGCGCATAAGGGGCATGATGACTTGACGTCGTCCCCGCCCTCCTCCGCCTTGACGGCGGCGGTCCCGCGTGGGTTCCCGGCATCACCCGATGGCAACACGCGGCGGGGGTTGCGGCTCGTTGCGGGACTTAACCCGAACATCTCACG
>MG|5|V8|R|14|95.29|Actinobacteria|Coriobacteriia|Coriobacteriales|Coriobacteriaceae|Collinsella|aerofaciens|
TGGAGGCGGGTTGCAGCCTCCAATCCGAACTGGGGCCGGCTTTGGGGATTCGCTCCCGCTCGCGCGGTGGCAGCCCATTGTGCCGGCCATTGTAGCACGTGTGCAGCCCAGGACATAAGGGGCATGATGACTTGACGTCGTCCCCGCCCTCCTCCGCCTTGGCGGCGGCGGTCCCGCGTGGGTTCCCGGCATCACCCGATGGCAACACGCGGCGGGGGTTGCGCTCGTTGCGGGACTTAACCCAACATCTCACG
>MG|5|V8|F|16|84.9|Bacteroidetes|Flavobacteriia|Flavobacteriales|Flavobacteriaceae|Capnocytophaga|ochracea|
CGTGAGATGTTCGGTTAAGTCCGATAACGAGCGCAACCCTCGTCATTAGTTACTAACAGGTTAAGCTGAGGACTCTAATGATACTGCCGGTGACAAACCGGAGGAAGGTGGGGATGACGTCAAATCATCATGCCCCTTACATCTAGGGCTACAGGCGTGCTACAATGGCCGATACAACGAGCAGCCACGTGGTGACACGGAGCAAATCTCTTAAAGTCGGTCCCAGTCCGGATTAGAGTCTGCAACTCGACTCTA
>MG|5|V8|F|18|82.45|Chloroflexi|Dehalococcoidia|Dehalococcoidales|Dehalococcoidaceae|Dehalococcoides|sp.|
CGTGAGATGTTTGGTTAAGTCCATCAACGAGCGCAACCCTTATCGCCAGTTGTATTTTTCTGGCGAGACTGCCCCGGCAACGGGGAGGAAGGAGGGGGATGATGTCAGGTCAGTATTGGTCTTACGTCCTGGGCTAGAAACGTCCTACAATGGCCGGTACAATGGGCAGCCAACCCGCGAGGGGGAGCAAATCCCATCAAAACCGGTCCCAGTTCGGATTGCAGGCTGAAACTCGCCTGCA
>MG|5|V8|F|12|82.86|Chloroflexi|Dehalococcoidia|Dehalococcoidales|Dehalococcoidaceae|Dehalococcoides|sp.|
CGTGAGATGTTTGGTTAAGTCCATCAACGAGCGCAACCCTTATCGCCAGTTGTATTTTTTCTGGCGAGACTGCCCCGGCAACGGGGAGGAAGGAGGGGATGATGTCAGGTCAGTATTGGTCTTACGTCCTGGGCTAGAAACGTCCTACAATGGCCGGTACAATGGGCAGCCAACCCGCGAGGGGGAGCAAATCCCATCAAAGCCGGTCCCAGTTCGGATTGCAGGCTGAAACTCGCCTGCA
>MG|5|V8|F|30|82.45|Chloroflexi|Dehalococcoidia|Dehalococcoidales|Dehalococcoidaceae|Dehalococcoides|sp.|
CGTGAGATGTTTGGTTAAGTCCATCAACGAGCGCAACCCTTATCGCCAGTTGTATTTTTTCTGGCGAGACTGCCCCGGCAACGGGGAGGAAGGAGGGGATGATGTCAGGTCAGTATTGGTCTTACGTCCTGGGCTAGAAACGTCCTACAATGGCCGGTACAATGGGCAGCCAACCCGCGAGGGGGAGCAAATCCCATCAAAACCGGTCCCAGTTCGGATTGCAGGCTGAAACTCGCCTGCA
>MG|5|V8|F|41|84.02|Chloroflexi|Dehalococcoidia|Dehalococcoidales|Dehalococcoidaceae|Dehalococcoides|sp.|
CGTGAGATGTTGGGTTAAGTCCATCAACGAGCGCAACCCTTGTCGTCAGTTGTATTTTTCTGGCGAGACTGCCCCGGTAACGGGGAGGAAGGAGGGGATGATGTCAGGTCAGTATTGGTCTTACGTCCTGGGCTAGAAACGTCCTACAATGGCCGGTACAATGGGCAGCCAACCCGCGAGGGGGAGCAAATCCCATCAAAGCCGGTCCCAGTTCGGATTGCAGGCTGAAACTCGCCTGCA
>MG|5|V8|F|34|82.86|Chloroflexi|Dehalococcoidia|Dehalococcoidales|Dehalococcoidaceae|Dehalococcoides|sp.|
CGTGAGATGTTTGGTTAAGTCCATCAACGAGCGCAACCCTTGTCGTCAGTTGTATTTTTTCTGGCGAGACTGCCCCGGTAACGGGGAGGAAGGAGGGGATGATGTCAGGTCAGTATTGGTCTTACGTCCTGGGCTAGAAACGTCCTACAATGGCCGGTACAATGGGCAGCCAACCCGCGAGGGGGAGCAAATCCCATCAAAACCGGTCCCAGTTCGGATTGCAGGCTGAAACTCGCCTGCA
>MG|5|V8|R|23|82.86|Chloroflexi|Dehalococcoidia|Dehalococcoidales|Dehalococcoidaceae|Dehalococcoides|sp.|
TGCAGGCGAGTTTCAGCCTGCAATCCGAACTGGGACCGGTTTTGATGGGATTTGCTCCCCCTCGCGGGTTGGCTGCCCATTGTACCGGCCATTGTAGGACGTTTCTAGCCCAGGACGTAAGACCAATACTGACCTGACATCATCCCCTCCTTCCTCCCCGTTACCGGGGCAGTCTCGCCAGAAAAAATACAACTGACGACAAGGGTTGCGCTCGTTGATGGACTTAACCAAACATCTCACG
>MG|5|V8|F|12|82.99|Chloroflexi|Dehalococcoidia|Dehalococcoidales|Dehalococcoidaceae|Dehalococcoides|sp.|
CGTGAGATGTTTGGTTAAGTCCATCAACGAGCGCAACCCTTGTCGTCAGTTGTATTTTTCTGGCGAGACTGCCCCGGTAACGGGGAGGAAGGAGGGGATGATGTCAGGTCAGTATTGGTCTTACGTCCTGGGCTAGAAACGTCCTACAATGGCCGGTACAATGGGCAGCCAACCCGCGAGGGGGAGCAAATCCCATCAAAGCCGGTCCCAGTTCGGATTGGAGGCTGCAACCCGCCTCCA
>MG|5|V8|F|34|84.84|Chloroflexi|Dehalococcoidia|Dehalococcoidales|Dehalococcoidaceae|Dehalococcoides|sp.|
CGTGAGATGTTGGGTTAAGTCCCGCAACGAGCGCAACCCTTGTCGTCAGTTGTATTTTTCTGGCGAGACTGCCCCGGTAACGGGGAGGAAGGAGGGGATGATGTCAGGTCAGTATTGGTCTTACGTCCTGGGCTAGAAACGTCCTACAATGGCCGGTACAATGGGCAGCCAACCCGCGAGGGGGAGCAAATCCCATCAAAGCCGGTCCCAGTTCGGATTGCAGGCTGAAACTCGCCTGCA
>MG|5|V8|F|19|83.2|Chloroflexi|Dehalococcoidia|Dehalococcoidales|Dehalococcoidaceae|Dehalococcoides|sp.|
CGTGAGATGTTGGGTTAAGTCCATCAACGAGCGCAACCCTTATCGCCAGTTGTATTTTTCTGGCGAGACTGCCCCGGCAACGGGGAGGAAGGAGGGGATGATGTCAGGTCAGTATTGGTCTTACGTCCTGGGCTAGAAACGTCCTACAATGGCCGGTACAATGGGCAGCCAACCCGCGAGGGGGAGCAAATCCCATCAAAACCGGTCCCAGTTCGGATTGCAGGCTGAAACTCGCCTGCA
>MG|5|V8|R|33|82.79|Chloroflexi|Dehalococcoidia|Dehalococcoidales|Dehalococcoidaceae|Dehalococcoides|sp.|
TGCAGGCGAGTTTCAGCCTGCAATCCGAACTGGGACCGGTTTTGATGGGATTTGCTCCCCCTCGCGGGTTGGCTGCCCATTGTACCGGCCATTGTAGGACGTTTCTAGCCCAGGACGTAAGACCAATACTGACCTGACATCATCCCCTCCTTCCTCCCCGTTGCCGGGGCAGTCTCGCCAGAAAAATACAACTGACGACAAGGGTTGCGCTCGTTGATGGACTTAACCAAACATCTCACG
>MG|5|V8|F|791|83.67|Chloroflexi|Dehalococcoidia|Dehalococcoidales|Dehalococcoidaceae|Dehalococcoides|sp.|
CGTGAGATGTTTGGTTAAGTCCATCAACGAGCGCAACCCTTGTCGTCAGTTGTATTTTTCTGGCGAGACTGCCCCGGTAACGGGGAGGAAGGAGGGGATGATGTCAGGTCAGTATTGGTCTTACGTCCTGGGCTAGAAACGTCCTACAATGGCCGGTACAATGGGCAGCCAACCCGCGAGGGGGAGCAAATCCCATCAAAGCCGGTCCCAGTTCGGATTGCAGGCTGAAACTCGCCTGCAT
>MG|5|V8|F|304|82.79|Chloroflexi|Dehalococcoidia|Dehalococcoidales|Dehalococcoidaceae|Dehalococcoides|sp.|
CGTGAGATGTTTGGTTAAGTCCATCAACGAGCGCAACCCTTATCGCCAGTTGTATTTTTCTGGCGAGACTGCCCCGGCAACGGGGAGGAAGGAGGGGATGATGTCAGGTCAGTATTGGTCTTACGTCCTGGGCTAGAAACGTCCTACAATGGCCGGTACAATGGGCAGCCAACCCGCGAGGGGGAGCAAATCCCATCAAAACCGGTCCCAGTTCGGATTGCAGGCTGAAACTCGCCTGCA
>MG|5|V8|F|16|84.43|Chloroflexi|Dehalococcoidia|Dehalococcoidales|Dehalococcoidaceae|Dehalococcoides|sp.|
CGTGAGATGTTGGGTTAAGTCCCGCAACGAGCGCAACCCTTGTCGTCAGTTGTATTTTTCTGGCGAGACTGCCCCGGTAACGGGGAGGAAGGAGGGGATGATGTCAGGTCAGTATTGGTCTTACGTCCTGGGCTAGAAACGTCCTACAATGGCCGGTACAATGGGCAGCCAACCCGCGAGGGGGAGCAAATCCCATCAAAACCGGTCCCAGTTCGGATTGCAGGCTGAAACTCGCCTGCA
>MG|5|V8|F|11|82.86|Chloroflexi|Dehalococcoidia|Dehalococcoidales|Dehalococcoidaceae|Dehalococcoides|sp.|
CGTGAGATGTTTGGTTAAGTCCATCAACGAGCGCAACCCTTGTCGTCAGTTGTATTTTTCTGGCGAGACTGCCCCGGTAACGGGGAGGAAGGAGGGGATGATGTCAGGTCAGTATTGGTCTTACGTCCTGGGCTAGAAACGTCCTACAATGGCCGGTACAATGGGCAGCCAACCCGCGAGGGGGAGCAAATCCCCATCAAAACCGGTCCCAGTTCGGATTGCAGGCTGAAACTCGCCTGCA
>MG|5|V8|R|35|83.2|Chloroflexi|Dehalococcoidia|Dehalococcoidales|Dehalococcoidaceae|Dehalococcoides|sp.|
TGCAGGCGAGTTTCAGCCTGCAATCCGAACTGGGACCGGCTTTGATGGGATTTGCTCCCCCTCGCGGGTTGGCTGCCCATTGTACCGGCCATTGTAGGACGTTTCTAGCCCAGGACGTAAGACCAATACTGACCTGACATCATCCCCTCCTTCCTCCCCGTTGCCGGGGCAGTCTCGCCAGAAAAATACAACTGGCGATAAGGGTTGCGCTCGTTGATGGACTTAACCAAACATCTCACG
>MG|5|V8|R|10|79.08|Chloroflexi|Dehalococcoidia|Dehalococcoidales|Dehalococcoidaceae|Dehalococcoides|sp.|
AGAAGGCGAGTTTCAGCCTTCTATCCGAACTGGGACCGGCTTTGGTGCGATTTGCTTCGCATCACTGTTTTGCTTCGCATTGTACCGGCCATTGTAGCGCGATTCTAGCCCAAGGCGTAAGGGAAATACTGACCTGACATCATCCCCTCCTTCCTCCCCGTTACCGGGGCAGTCCTACCAGAAAAATCCAACTGGTTGCAAGGGTTGCGCTCGTTGCGGGACTTAACCCAACATCTCACG
>MG|5|V8|R|18|83.61|Chloroflexi|Dehalococcoidia|Dehalococcoidales|Dehalococcoidaceae|Dehalococcoides|sp.|
TGCAGGCGAGTTTCAGCCTGCAATCCGAACTGGGACCGGCTTTGATGGGATTTGCTCCCCCTCGCGGGTTGGCTGCCCATTGTACCGGCCATTGTAGGACGTTTCTAGCCCAGGACGTAAGACCAATACTGACCTGACATCATCCCCTCCTTCCTCCCCGTTACCGGGGCAGTCTCGCCAGAAAAATACAACTGGCGATAAGGGTTGCGCTCGTTGATGGACTTAACCAAACATCTCACG
>MG|5|V8|R|13|82.45|Chloroflexi|Dehalococcoidia|Dehalococcoidales|Dehalococcoidaceae|Dehalococcoides|sp.|
TGCAGGCGAGTTTCAGCCTGCAATCCGAACTGGGACCGGTTTTGATGGGATTTGCTCCCCCTCGCGGGTTGGCTGCCCATTGTACCGGCCATTGTAGGACGTTTCTAGCCCAGGACGTAAGACCAATACTGACCTGACATCATCCCCTCCTTCCTCCCCGTTGCCGGGGCAGTCTCGCCAGAAAAAATACAACTGGCGATAAGGGTTGCGCTCGTTGATGGACTTAACCAAACATCTCACGA
>MG|5|V8|R|17|84.84|Chloroflexi|Dehalococcoidia|Dehalococcoidales|Dehalococcoidaceae|Dehalococcoides|sp.|
TGCAGGCGAGTTTCAGCCTGCAATCCGAACTGGGACCGGCTTTGATGGGATTTGCTCCCCCTCGCGGGTTGGCTGCCCATTGTACCGGCCATTGTAGGACGTTTCTAGCCCAGGACGTAAGACCAATACTGACCTGACATCATCCCCTCCTTCCTCCCCGTTACCGGGGCAGTCTCGCCAGAAAAATACAACTGACGACAAGGGTTGCGCTCGTTGCGGGACTTAACCCAACATCTCACG
>MG|5|V8|R|104|83.2|Chloroflexi|Dehalococcoidia|Dehalococcoidales|Dehalococcoidaceae|Dehalococcoides|sp.|
TGCAGGCGAGTTTCAGCCTGCAATCCGAACTGGGACCGGTTTTGATGGGATTTGCTCCCCCTCGCGGGTTGGCTGCCCATTGTACCGGCCATTGTAGGACGTTTCTAGCCCAGGACGTAAGACCAATACTGACCTGACATCATCCCCTCCTTCCTCCCCGTTACCGGGGCAGTCTCGCCAGAAAAATACAACTGACGACAAGGGTTGCGCTCGTTGATGGACTTAACCAAACATCTCACG
>MG|5|V8|F|15|83.61|Chloroflexi|Dehalococcoidia|Dehalococcoidales|Dehalococcoidaceae|Dehalococcoides|sp.|
CGTGAGATGTTTGGTTAAGTCCATCAACGAGCGCAACCCTTGTCGTCAGTTGTATTTTTCTGGCGAGACTGCCCCGGTAACGGGGAGGAAGGAGGGGATGATGTCAGGTCAGTATTGGTCTTACGTCCTGGGCTAGAAAACGTCCTACAATGGCCGGTACAATGGGCAGCCAACCCGCGAGGGGGAGCAAATCCCATCAAAGCCGGTCCCAGTTCGGATTGCAGGCTGAAACTCGCCTGCA
>MG|5|V8|R|11|83.2|Chloroflexi|Dehalococcoidia|Dehalococcoidales|Dehalococcoidaceae|Dehalococcoides|sp.|
TGCAGGCGAGTTTCAGCCTGCAATCCGAACTGGGACCGGTTTTGATGGGATTTGCTCCCCCTCGCGGGTTGGCTGCCCATTGTACCGGCCATTGTAGGACGTTTCTAGCCCAGGACGTAAGACCAATACTGACCTGACATCATCCCCTCCTTCCTCCCCGTTACCGGGGCAGTCTCGCCAGAAAAATACAACTGGCGATAAGGGTTGCGCTCGTTGATGGACTTAACCAAACATCTCACG
>MG|5|V8|F|15|83.2|Chloroflexi|Dehalococcoidia|Dehalococcoidales|Dehalococcoidaceae|Dehalococcoides|sp.|
CGTGAGATGTTTGGTTAAGTCCATCAACGAGCGCAACCCTTGCAACCAGTTGGATTTTTCTGGCGAGACTGCCCCGGTAACGGGGAGGAAGGAGGGGATGATGTCAGGTCAGTATTGGTCTTACGTCCTGGGCTAGAAACGTCCTACAATGGCCGGTACAATGGGCAGCCAACCCGCGAGGGGGAGCAAATCCCATCAAAGCCGGTCCCAGTTCGGATTGCAGGCTGAAACTCGCCTGCA
>MG|5|V8|F|95|83.2|Chloroflexi|Dehalococcoidia|Dehalococcoidales|Dehalococcoidaceae|Dehalococcoides|sp.|
CGTGAGATGTTTGGTTAAGTCCATCAACGAGCGCAACCCTTATCGCCAGTTGTATTTTTCTGGCGAGACTGCCCCGGCAACGGGGAGGAAGGAGGGGATGATGTCAGGTCAGTATTGGTCTTACGTCCTGGGCTAGAAACGTCCTACAATGGCCGGTACAATGGGCAGCCAACCCGCGAGGGGGAGCAAATCCCATCAAAGCCGGTCCCAGTTCGGATTGCAGGCTGAAACTCGCCTGCA
>MG|5|V8|F|19|83.61|Chloroflexi|Dehalococcoidia|Dehalococcoidales|Dehalococcoidaceae|Dehalococcoides|sp.|
CGTGAGATGTTTGGTTAAGTCCATCAACGAGCGCAACCCTTGTCGTCAGTTGTATTTTTCTGGCGAGACTGCCCCGGTAACGGGGGAGGAAGGAGGGGATGATGTCAGGTCAGTATTGGTCTTACGTCCTGGGCTAGAAACGTCCTACAATGGCCGGTACAATGGGCAGCCAACCCGCGAGGGGGAGCAAATCCCATCAAAGCCGGTCCCAGTTCGGATTGCAGGCTGAAACTCGCCTGCA
>MG|5|V8|F|10|84.02|Chloroflexi|Dehalococcoidia|Dehalococcoidales|Dehalococcoidaceae|Dehalococcoides|sp.|
CGTGAGATGTTTGGTTAAGTCCATCAACGAGCGCAACCCTTGTCGTCAGTTGTATTTTTCTGGCGAGACTGCCCCGGTAACGGGGAGGAAGGAGGGGATGATGTCAGGTCAGTATTGGTCTTACGTCCTGGGCTAGAAACGTCCTACAATGGCCGGTACAATGGGCAGCCAACCCGCGAGGGGGAGCAAATCCCATCAAAGCCGGTCCCAGTTCGGATTGCAGGCTGCAACTCGCCTGCA
>MG|5|V8|F|14|82.04|Chloroflexi|Dehalococcoidia|Dehalococcoidales|Dehalococcoidaceae|Dehalococcoides|sp.|
CGTGAGATGTTTGGTTAAGTCCATCAACGAGCGCAACCCTTGCAACCAGTTGGATTTTTCTGGTAGGACTGCCCCGGTAACGGGGAGGAAGGAGGGGATGATGTCAGGTCAGTATTGGTCTTACGTCCTGGGCTAGAAACGTCCTACAATGGCCGGTACAATGGGCAGCCAACCCGCGAGGGGGAGCAAATCCCATCAAAGCCGGTCCCAGTTCGGATTGCAGGCTGAAACTCGCCTGCA
>MG|5|V8|F|62|82.79|Chloroflexi|Dehalococcoidia|Dehalococcoidales|Dehalococcoidaceae|Dehalococcoides|sp.|
CGTGAGATGTTTGGTTAAGTCCATCAACGAGCGCAACCCTTGTCGTCAGTTGTATTTTTCTGGCGAGACTGCCCCGGCAACGGGGAGGAAGGAGGGGATGATGTCAGGTCAGTATTGGTCTTACGTCCTGGGCTAGAAACGTCCTACAATGGCCGGTACAATGGGCAGCCAACCCGCGAGGGGGAGCAAATCCCATCAAAACCGGTCCCAGTTCGGATTGCAGGCTGAAACTCGCCTGCA
>MG|5|V8|R|16|84.02|Chloroflexi|Dehalococcoidia|Dehalococcoidales|Dehalococcoidaceae|Dehalococcoides|sp.|
TGCAGGCGAGTTTCAGCCTGCAATCCGAACTGGGACCGGCTTTGATGGGATTTGCTCCCCCTCGCGGGTTGGCTGCCCATTGTACCGGCCATTGTAGGACGTTTCTAGCCCAGGACGTAAGACCAATACTGACCTGACATCATCCCCTCCTTCCTCCCCGTTACCGGGGCAGTCTCGCCAGAAAAATACAACTGACGACAAGGGTTGCGCTCGTTGATGGACTTAACCCAACATCTCACG
>MG|5|V8|R|299|83.61|Chloroflexi|Dehalococcoidia|Dehalococcoidales|Dehalococcoidaceae|Dehalococcoides|sp.|
TGCAGGCGAGTTTCAGCCTGCAATCCGAACTGGGACCGGCTTTGATGGGATTTGCTCCCCCTCGCGGGTTGGCTGCCCATTGTACCGGCCATTGTAGGACGTTTCTAGCCCAGGACGTAAGACCAATACTGACCTGACATCATCCCCTCCTTCCTCCCCGTTACCGGGGCAGTCTCGCCAGAAAAATACAACTGACGACAAGGGTTGCGCTCGTTGATGGACTTAACCAAACATCTCACG
>MG|5|V8|R|16|83.27|Chloroflexi|Dehalococcoidia|Dehalococcoidales|Dehalococcoidaceae|Dehalococcoides|sp.|
TGCAGGCGAGTTTCAGCCTGCAATCCGAACTGGGACCGGCTTTGATGGGGATTTGCTCCCCCTCGCGGGTTGGCTGCCCATTGTACCGGCCATTGTAGGACGTTTCTAGCCCAGGACGTAAGACCAATACTGACCTGACATCATCCCCTCCTTCCTCCCCGTTACCGGGGCAGTCTCGCCAGAAAAATACAACTGACGACAAGGGTTGCGCTCGTTGATGGACTTAACCAAACATCTCACG
>MG|5|V8|F|43|83.33|Chloroflexi|Dehalococcoidia|Dehalococcoidales|Dehalococcoidaceae|Dehalococcoides|sp.|
CGTGAGATGTTTGGTTAAGTCCATCAACGAGCGCAACCCTTGTCGTCAGTTGTATTTTTCTGGCGAGACTGCCCCGGTAACGGGGAGGAAGGAGGGGATGATGTCAGGTCAGTATTGGTCTTACGTCCTGGGCTAGAAACGTCCTACAATGGCCGGTACAATGGGCAGCCAACCCGCGAGGGGGAGCAAATCCCCATCAAAGCCGGTCCCAGTTCGGATTGCAGGCTGAAACTCGCCTGCAT
>MG|5|V8|F|19|83.61|Chloroflexi|Dehalococcoidia|Dehalococcoidales|Dehalococcoidaceae|Dehalococcoides|sp.|
CGTGAGATGTTGGGTTAAGTCCATCAACGAGCGCAACCCTTGTCGTCAGTTGTATTTTTCTGGCGAGACTGCCCCGGTAACGGGGAGGAAGGAGGGGATGATGTCAGGTCAGTATTGGTCTTACGTCCTGGGCTAGAAACGTCCTACAATGGCCGGTACAATGGGCAGCCAACCCGCGAGGGGGAGCAAATCCCATCAAAACCGGTCCCAGTTCGGATTGCAGGCTGAAACTCGCCTGCA
>MG|5|V8|R|121|82.79|Chloroflexi|Dehalococcoidia|Dehalococcoidales|Dehalococcoidaceae|Dehalococcoides|sp.|
TGCAGGCGAGTTTCAGCCTGCAATCCGAACTGGGACCGGTTTTGATGGGATTTGCTCCCCCTCGCGGGTTGGCTGCCCATTGTACCGGCCATTGTAGGACGTTTCTAGCCCAGGACGTAAGACCAATACTGACCTGACATCATCCCCTCCTTCCTCCCCGTTGCCGGGGCAGTCTCGCCAGAAAAATACAACTGGCGATAAGGGTTGCGCTCGTTGATGGACTTAACCAAACATCTCACG
>MG|5|V8|R|38|83.27|Chloroflexi|Dehalococcoidia|Dehalococcoidales|Dehalococcoidaceae|Dehalococcoides|sp.|
TGCAGGCGAGTTTCAGCCTGCAATCCGAACTGGGACCGGCTTTGATGGGATTTGCTCCCCCTCGCGGGTTGGCTGCCCATTGTACCGGCCATTGTAGGACGTTTCTAGCCCAGGACGTAAGACCAATACTGACCTGACATCATCCCCTCCTTCCTCCCCGTTACCGGGGCAGTCTCGCCAGAAAAAATACAACTGACGACAAGGGTTGCGCTCGTTGATGGACTTAACCAAACATCTCACG
>MG|5|V8|F|56|83.61|Chloroflexi|Dehalococcoidia|Dehalococcoidales|Dehalococcoidaceae|Dehalococcoides|sp.|
CGTGAGATGTTTGGTTAAGTCCATCAACGAGCGCAACCCTTATCGCCAGTTGTATTTTTCTGGCGAGACTGCCCCGGTAACGGGGAGGAAGGAGGGGATGATGTCAGGTCAGTATTGGTCTTACGTCCTGGGCTAGAAACGTCCTACAATGGCCGGTACAATGGGCAGCCAACCCGCGAGGGGGAGCAAATCCCATCAAAGCCGGTCCCAGTTCGGATTGCAGGCTGAAACTCGCCTGCA
>MG|5|V8|F|24|83.27|Chloroflexi|Dehalococcoidia|Dehalococcoidales|Dehalococcoidaceae|Dehalococcoides|sp.|
CGTGAGATGTTTGGTTAAGTCCATCAACGAGCGCAACCCTTGTCGTCAGTTGTATTTTTCTGGCGAGACTGCCCCGGTAACGGGGAGGAAGGAGGGGATGATGTCAGGTCAGTATTGGTCTTACGTCCTGGGCTAGAAACGTCCTACAATGGCCGGTACAATGGGCAGCCAACCCGCGAGGGGGGAGCAAATCCCATCAAAGCCGGTCCCAGTTCGGATTGCAGGCTGAAACTCGCCTGCA
>MG|5|V8|F|298|83.2|Chloroflexi|Dehalococcoidia|Dehalococcoidales|Dehalococcoidaceae|Dehalococcoides|sp.|
CGTGAGATGTTTGGTTAAGTCCATCAACGAGCGCAACCCTTGTCGTCAGTTGTATTTTTCTGGCGAGACTGCCCCGGTAACGGGGAGGAAGGAGGGGATGATGTCAGGTCAGTATTGGTCTTACGTCCTGGGCTAGAAACGTCCTACAATGGCCGGTACAATGGGCAGCCAACCCGCGAGGGGGAGCAAATCCCATCAAAACCGGTCCCAGTTCGGATTGCAGGCTGAAACTCGCCTGCA
>MG|5|V8|F|19|79.08|Chloroflexi|Dehalococcoidia|Dehalococcoidales|Dehalococcoidaceae|Dehalococcoides|sp.|
CGTGAGATGTTGGGTTAAGTCCCGCAACGAGCGCAACCCTTGCAACCAGTTGGATTTTTCTGGTAGGACTGCCCCGGTAACGGGGAGGAAGGAGGGGATGATGTCAGGTCAGTATTTCCCTTACGCCTTGGGCTAGAATCGCGCTACAATGGCCGGTACAATGCGAAGCAAAACAGTGATGCGAAGCAAATCGCACCAAAGCCGGTCCCAGTTCGGATAGAAGGCTGAAACTCGCCTTCT
>MG|5|V8|F|12|83.27|Chloroflexi|Dehalococcoidia|Dehalococcoidales|Dehalococcoidaceae|Dehalococcoides|sp.|
CGTGAGATGTTTGGTTAAGTCCATCAACGAGCGCAACCCTTGTCGTCAGTTGTATTTTTCTGGCGAGACTGCCCCGGTAACGGGGAGGAAGGAGGGGGATGATGTCAGGTCAGTATTGGTCTTACGTCCTGGGCTAGAAACGTCCTACAATGGCCGGTACAATGGGCAGCCAACCCGCGAGGGGGAGCAAATCCCATCAAAGCCGGTCCCAGTTCGGATTGCAGGCTGAAACTCGCCTGCA
>MG|5|V8|F|19|81.63|Chloroflexi|Dehalococcoidia|Dehalococcoidales|Dehalococcoidaceae|Dehalococcoides|sp.|
CGTGAGATGTTTGGTTAAGTCCATCAACGAGCGCAACCCTTGCAACCAGTTGGATTTTTCTGGTAGGACTGCCCCGGTAACGGGGAGGAAGGAGGGGATGATGTCAGGTCAGTATTGGTCTTACGTCCTGGGCTAGAAACGTCCTACAATGGCCGGTACAATGGGCAGCCAACCCGCGAGGGGGAGCAAATCCCATCAAAACCGGTCCCAGTTCGGATTGCAGGCTGAAACTCGCCTGCA
>MG|5|V8|F|18|83.2|Chloroflexi|Dehalococcoidia|Dehalococcoidales|Dehalococcoidaceae|Dehalococcoides|sp.|
CGTGAGATGTTTGGTTAAGTCCATCAACGAGCGCAACCCTTGTCGTCAGTTGTATTTTTCTGGCGAGACTGCCCCGGCAACGGGGAGGAAGGAGGGGATGATGTCAGGTCAGTATTGGTCTTACGTCCTGGGCTAGAAACGTCCTACAATGGCCGGTACAATGGGCAGCCAACCCGCGAGGGGGAGCAAATCCCATCAAAGCCGGTCCCAGTTCGGATTGCAGGCTGAAACTCGCCTGCA
>MG|5|V8|F|100|83.27|Chloroflexi|Dehalococcoidia|Dehalococcoidales|Dehalococcoidaceae|Dehalococcoides|sp.|
CGTGAGATGTTTGGTTAAGTCCATCAACGAGCGCAACCCTTGTCGTCAGTTGTATTTTTTCTGGCGAGACTGCCCCGGTAACGGGGAGGAAGGAGGGGATGATGTCAGGTCAGTATTGGTCTTACGTCCTGGGCTAGAAACGTCCTACAATGGCCGGTACAATGGGCAGCCAACCCGCGAGGGGGAGCAAATCCCATCAAAGCCGGTCCCAGTTCGGATTGCAGGCTGAAACTCGCCTGCA
>MG|5|V8|F|456|80.49|Chloroflexi|Dehalococcoidia|unclassified Dehalococcoidia|unclassified Dehalococcoidia|Dehalogenimonas|lykanthroporepellens|
CGTGAGATGTTTGGTTAAGTCCATCAACGAGCGCAACCCTTGTCGTCAGTTGTATTTTTCTGGCGAGACTGCCCCGGTAACGGGGAGGAAGGAGGGGATGATGTCAGGTCAGTATTGGTCTTACGTCCTGGGCTAGAAACGTCCTACAATGGCCGGCACAATGGGCAGCCAACCCGCGAGGGGGAGCAAATCCCATCAAAACCGGTCCCAGTTCGGATTGCAGGCTGAAACTCGCCTGCAT
>MG|5|V8|R|25|80.08|Chloroflexi|Dehalococcoidia|unclassified Dehalococcoidia|unclassified Dehalococcoidia|Dehalogenimonas|lykanthroporepellens|
TGCAGGCGAGTTTCAGCCTGCAATCCGAACTGGGACCGGTTTTGATGGGATTTGCTCCCCCTCGCGGGTTGGCTGCCCATTGTGCCGGCCATTGTAGGACGTTTCTAGCCCAGGACGTAAGACCAATACTGACCTGACATCATCCCCTCCTTCCTCCCCGTTACCGGGGCAGTCTCGCCAGAAAAAATACAACTGACGACAAGGGTTGCGCTCGTTGATGGACTTAACCAAACATCTCACG
>MG|5|V8|F|25|81.22|Chloroflexi|Dehalococcoidia|unclassified Dehalococcoidia|unclassified Dehalococcoidia|Dehalogenimonas|lykanthroporepellens|
CGTGAGATGTTTGGTTAAGTCCATCAACGAGCGCAACCCTTATCGCCAGTTGTATTTTTCTGGCGAGACTGCCCCGGTAACGGGGAGGAAGGAGGGGATGATGTCAGGTCAGTATTGGTCTTACGTCCTGGGCTAGAAACGTCCTACAATGGCCGGCACAATGGGCAGCCAACCCGCGAGGGGGAGCAAATCCCATCAAAACCGGTCCCAGTTCGGATTGCAGGCTGAAACTCGCCTGCA
>MG|5|V8|R|15|81.22|Chloroflexi|Dehalococcoidia|unclassified Dehalococcoidia|unclassified Dehalococcoidia|Dehalogenimonas|lykanthroporepellens|
TGCAGGCGAGTTTCAGCCTGCAATCCGAACTGGGACCGGTTTTGATGGGATTTGCTCCCCCTCGCGGGTTGGCTGCCCATTGTGCCGGCCATTGTAGGACGTTTCTAGCCCAGGACGTAAGACCAATACTGACCTGACATCATCCCCTCCTTCCTCCCCGTTGCCGGGGCAGTCTCGCCAGAAAAATACAACTGGCGATAAGGGTTGCGCTCGTTGATGGACTTAACCAAACATCTCACG
>MG|5|V8|R|185|80.41|Chloroflexi|Dehalococcoidia|unclassified Dehalococcoidia|unclassified Dehalococcoidia|Dehalogenimonas|lykanthroporepellens|
TGCAGGCGAGTTTCAGCCTGCAATCCGAACTGGGACCGGTTTTGATGGGATTTGCTCCCCCTCGCGGGTTGGCTGCCCATTGTGCCGGCCATTGTAGGACGTTTCTAGCCCAGGACGTAAGACCAATACTGACCTGACATCATCCCCTCCTTCCTCCCCGTTACCGGGGCAGTCTCGCCAGAAAAATACAACTGACGACAAGGGTTGCGCTCGTTGATGGACTTAACCAAACATCTCACG
>MG|5|V8|F|29|81.22|Chloroflexi|Dehalococcoidia|unclassified Dehalococcoidia|unclassified Dehalococcoidia|Dehalogenimonas|lykanthroporepellens|
CGTGAGATGTTTGGTTAAGTCCATCAACGAGCGCAACCCTTATCGCCAGTTGTATTTTTCTGGCGAGACTGCCCCGGCAACGGGGAGGAAGGAGGGGATGATGTCAGGTCAGTATTGGTCTTACGTCCTGGGCTAGAAACGTCCTACAATGGCCGGCACAATGGGCAGCCAACCCGCGAGGGGGAGCAAATCCCATCAAAACCGGTCCCAGTTCGGATTGCAGGCTGAAACTCGCCTGCA
>MG|5|V8|F|11|80.08|Chloroflexi|Dehalococcoidia|unclassified Dehalococcoidia|unclassified Dehalococcoidia|Dehalogenimonas|lykanthroporepellens|
CGTGAGATGTTTGGTTAAGTCCATCAACGAGCGCAACCCTTGTCGTCAGTTGTATTTTTCTGGCGAGACTGCCCCGGTAACGGGGAGGAAGGAGGGGGATGATGTCAGGTCAGTATTGGTCTTACGTCCTGGGCTAGAAACGTCCTACAATGGCCGGCACAATGGGCAGCCAACCCGCGAGGGGGAGCAAATCCCATCAAAACCGGTCCCAGTTCGGATTGCAGGCTGAAACTCGCCTGCA
>MG|5|V8|F|12|78.86|Chloroflexi|Dehalococcoidia|unclassified Dehalococcoidia|unclassified Dehalococcoidia|Dehalogenimonas|lykanthroporepellens|
CGTGAGATGTTTGGTTAAGTCCATCAACGAGCGCAACCCTTGCAACCAGTTGGATTTTTCTGGTAGGACTGCCCCGGTAACGGGGAGGAAGGAGGGGATGATGTCAGGTCAGTATTGGTCTTACGTCCTGGGCTAGAAACGTCCTACAATGGCCGGCACAATGGGCAGCCAACCCGCGAGGGGGAGCAAATCCCATCAAAACCGGTCCCAGTTCGGATTGCAGGCTGAAACTCGCCTGCA
>MG|5|V8|F|11|77.37|Chloroflexi|Dehalococcoidia|unclassified Dehalococcoidia|unclassified Dehalococcoidia|Dehalogenimonas|lykanthroporepellens|
CGTGAGATGTTTGGTTAAGTCCATCAACGAGCGCAACCCTTGCAACCAGTTGGATTTTTCTGGTAGGACTGCCCCGGTAACGGGGAGGAAGGAGGGGATGATGTCAGGTCAGTATTTCCCTTACGCCTTGGGCTAGAATCGCGCTACAATGGCCGGTACAATGCGAAGCAAAACAGTGATGCGAAGCAAATCGCACCAAAGCCGGTCCCAGTTCGGATTGCAGGCTGAAACTCGCCTGCA
>MG|5|V8|F|39|80.08|Chloroflexi|Dehalococcoidia|unclassified Dehalococcoidia|unclassified Dehalococcoidia|Dehalogenimonas|lykanthroporepellens|
CGTGAGATGTTTGGTTAAGTCCATCAACGAGCGCAACCCTTGTCGTCAGTTGTATTTTTTCTGGCGAGACTGCCCCGGTAACGGGGAGGAAGGAGGGGATGATGTCAGGTCAGTATTGGTCTTACGTCCTGGGCTAGAAACGTCCTACAATGGCCGGCACAATGGGCAGCCAACCCGCGAGGGGGAGCAAATCCCATCAAAACCGGTCCCAGTTCGGATTGCAGGCTGAAACTCGCCTGCA
>MG|5|V8|F|19|84.71|Chloroflexi|Ktedonobacteria|Ktedonobacterales|Thermosporotrichaceae|Thermosporothrix|hazakensis|
CGTGAGATGTTGGGTTAAGTCCCGCAACGAGCGCAACCCTTATCGCCAGTTGTATTTTTCTGGCGAGACTGCCCCGGCAACGGGGAGGAAGGAGGGGATGATGTCAGGTCAGTATTGGTCTTACGTCCTGGGCTAGAAACGTCCTACAATGGCCGGTACAATGGGCAGCCAACCCGCGAGGGGGAGCAAATCCCATCAAAACCGGTCCCAGTTCGGATTGCAGGCTGAAACTCGCCTGCA
>MG|5|V8|R|13|84.43|Chloroflexi|Ktedonobacteria|Ktedonobacterales|Thermosporotrichaceae|Thermosporothrix|hazakensis|
TGCAGGCGAGTTTCAGCCTGCAATCCGAACTGGGACCGGTTTTGATGGGATTTGCTCCCCCTCGCGGGTTGGCTGCCCATTGTGCCGGCCATTGTAGGACGTTTCTAGCCCAGGACGTAAGACCAATACTGACCTGACATCATCCCCTCCTTCCTCCCCGTTACCGGGGCAGTCTCGCCAGAAAAATACAACTGACGACAAGGGTTGCGCTCGTTGCGGGACTTAACCCAACATCTCACG
>MG|5|V8|F|17|84.49|Chloroflexi|Ktedonobacteria|Ktedonobacterales|Thermosporotrichaceae|Thermosporothrix|hazakensis|
CGTGAGATGTTGGGTTAAGTCCCGCAACGAGCGCAACCCTTGTCGTCAGTTGTATTTTTCTGGCGAGACTGCCCCGGTAACGGGGAGGAAGGAGGGGATGATGTCAGGTCAGTATTGGTCTTACGTCCTGGGCTAGAAACGTCCTACAATGGCCGGCACAATGGGCAGCCAACCCGCGAGGGGGAGCAAATCCCATCAAAACCGGTCCCAGTTCGGATTGCAGGCTGAAACTCGCCTGCAT
>MG|5|V8|F|32|94.49|Firmicutes|Bacilli|Bacillales|Bacillaceae|Virgibacillus|sp.|
CGTGAGATGTTGGGTTAAGTCCCGCAACGAGCGCAACCCTTGTCTTCAGTTGCCAGTATTGAGTTAGGAACTCTGAAGAGACTGCCGGTGACAAACCGGAGGAAGGTGGGGATGACGTCAAATCATCATGCCCCTTATGACCTGGGCTACACACGTGCTACAATGGATGGAGCAGAGGGAAGCGAAGCCGCGAGGTGAAGCAAAACCCATAAAACCATTCTCAGTTCGGATTGTAGTCTGCAACTCGACTACA
>MG|5|V8|F|14|95.55|Firmicutes|Bacilli|Bacillales|Bacillaceae|Virgibacillus|sp.|
CGTGAGATGTTGGGTTAAGTCCCGCAACGAGCGCAACCCTTGTTGTCAGTTGCCAGCATTAAGTTGGGCACTCTGGCGAGACTGCCGGTGACAAACCGGAGGAAGGTGGGGACGACGTCAAATCATCATGCCCCTTATGACCTGGGCTACACACGTGCTACAATGGATGGAGCAGAGGGAAGCGAAGCCGCGAGGTGAAGCAAAACCCATAAAACCATTCTCAGTTCGGATTGTAGTCTGCAACTCGACTACA
>MG|5|V8|R|48|95.14|Firmicutes|Bacilli|Bacillales|Bacillaceae|Virgibacillus|sp.|
TGTAGTCGAGTTGCAGACTACAATCCGAACTGAGAATGGTTTTATGGGTTTTGCTTCACCTCGCGGCTTCGCTTCCCTCTGCTCCATCCATTGTAGCACGTGTGTAGCCCAGGTCATAAGGGGCATGATGACTTGACGTCGTCCCCACCTTCCTCCGGTTTGTCACCGGCAGTCTCGCCAGAGTGCCCAACTTAATGCTGGCAACTGACAACAAGGGTTGCGCTCGTTGCGGGACTTAACCCAACATCTCACGG
>MG|5|V8|F|10|94.09|Firmicutes|Bacilli|Bacillales|Bacillaceae|Virgibacillus|sp.|
CGTGAGATGTTGGGTTAAGTCCCGCAACGAGCGCAACCCTTGTCTTCAGTTGCCAGTATTGAGTTAGGAACTCTGAAGAGACTGCCGGTGACAAACCGGAGGAAGGTGGGGATGACGTCAAATCATCATGCCCCTTATGGCCTGGGCTACACACGTGCTACAATGGATGGAGCAGAGGGAAGCGAAGCCGCGAGGTGAAGCAAAACCCATAAAACCATTCTCAGTTCGGATTGTAGTCTGCAACTCGACTACA
>MG|5|V8|F|57|95.67|Firmicutes|Bacilli|Bacillales|Bacillaceae|Virgibacillus|sp.|
CGTGAGATGTTGGGTTAAGTCCCGTAACGAGCGCAACCCTTATCATTAGTTGCCAGCATTCAGTTGGGGACTCTAATGAGACTGCCGGTGACAAACCGGAGGAAGGTGGGGATGACGTCAAATCATCATGCCCCTTATGACCTGGGCTACACACGTGCTACAATGGATGGAGCAGAGGGAAGCGAAGCCGCGAGGTGAAGCAAAACCCATAAAACCATTCTCAGTTCGGATTGTAGTCTGCAACTCGACTACA
>MG|5|V8|F|11|93.7|Firmicutes|Bacilli|Bacillales|Bacillaceae|Virgibacillus|sp.|
CGTGAGATGTTGGGTTAAGTCCCGCAACGAGCGCAACCCTTATCTTTAATTGCTAACATTCAGTTGAGAACCTTAAAGAGACTGCCGGTGACAAACCGGAGGAAGGTGGGGATGACGTCAAATCATCATGCCCCTTATGACCTGGGCTACACACGTGCTACAATGGATGGAGCAGAGGGAAGCGAAGCCGCGAGGTGAAGCAAAACCCATAAAACCATTCTCAGTTCGGATTGTAGTCTGCAACTCGACTACA
>MG|5|V8|F|13|95.28|Firmicutes|Bacilli|Bacillales|Bacillaceae|Virgibacillus|sp.|
CGTGAGATGTTGGGTTAAGTCCCGTAACGAGCGCAACCCTTATCATTAGTTGCCAGCATTTAGTTGGGGACTCTAATGAGACTGCCGGTGACAAACCGGAGGAAGGTGGGGATGACGTCAAATCATCATGCCCCTTATGACCTGGGCTACACACGTGCTACAATGGATGGAGCAGAGGGAAGCGAAGCCGCGAGGTGAAGCAAAACCCATAAAACCATTCTCAGTTCGGATTGTAGTCTGCAACTCGACTACA
>MG|5|V8|R|27|95.69|Firmicutes|Bacilli|Bacillales|Bacillaceae|Virgibacillus|sp.|
TGTAGTCGAGTTGCAGACTACAATCCGAACTGAGAATGGTTTTATGGGTTTTGCTTCACCTCGCGGCTTCGCTTCCCTCTGCTCCATCCATTGTAGCACGTGTGTAGCCCAGGTCATAAGGGGCATGATGATTTGACGTCATCCCCACCTTCCTCCGGTTTGTCACCGGCAGTCTCATTAGAGTCCCCAACTGAATGCTGGCAACTAATGATAAGGGTTGCGCTCGTTACGGGACTTAACCCAACATCTCACGA
>MG|5|V8|R|10|95.55|Firmicutes|Bacilli|Bacillales|Bacillaceae|Virgibacillus|sp.|
TGTAGTCGAGTTGCAGACTACAATCCGAACTGAGAATGGTTTTATGGGTTTTGCTTCACCTCGCGGCTTCGCTTCCCTCTGCTCCATCCATTGTAGCACGTGTGTAGCCCAGGTCATAAGGGGCATGATGATTTGACGTCGTCCCCACCTTCCTCCGGTTTGTCACCGGCAGTCTCGCCAGAGTGCCCAACTTAATGCTGGCAACTGACAACAAGGGTTGCGCTCGTTGCGGGACTTAACCCAACATCTCACG
>MG|5|V8|F|27|85.43|Firmicutes|Bacilli|Bacillales|Bacillaceae|Bacillus|sp.|
CGTGAGATGTTCGGTTAAGTCCGACAACGAGCGCAACCCTCGCCCTTAATTGCTAACATTAAGTTGAGAACCTTAAGGGGACTGCCAGTGATAAACTGGAGGAAGGTGGGGATGATGTCAAATCATCATGCCCCTTACGTCTAGGGCTACAGGCGTGCTACAATGGCCGATACAATGAGACGCAATACCGCGAGGTGGAGCTAATCTATAAAGTCGGTCTCAGTCCGGATTGGAGTCTGCAACTCGACTCCA
>MG|5|V8|R|11|85.43|Firmicutes|Bacilli|Bacillales|Bacillaceae|Bacillus|sp.|
TGGAGTCGAGTTGCAGACTCCAATCCGGACTGAGACCGACTTTATAGATTAGCTCCACCTCGCGGTATTGCGTCTCATTGTATCGGCCATTGTAGCACGCCTGTAGCCCTAGACGTAAGGGGCATGATGATTTGACATCATCCCCACCTTCCTCCAGTTTATCACTGGCAGTCCCCTTAAGGTTCTCAACTTAATGTTAGCAATTAAGGGCGAGGGTTGCGCTCGTTGTCGGACTTAACCGAACATCTCACG
>MG|5|V8|F|11|93.7|Firmicutes|Bacilli|Bacillales|Bacillaceae|Virgibacillus|sp.|
CGTGAGATGTTGGGTTAAGTCCCGCAACGAGCGCAACCCTTGTCTTCAGTTGCCAGTATTGAGTTAGGAACTCTGAAGAGACTGCCGGTGACAAACCGGAGGAAGGTGGGGATGACGTCAAATCATCATGCCCCTTATGGCCTGGGCTACACACGTACTACAATGGATGGAGCAGAGGGAAGCGAAGCCGCGAGGTGAAGCAAAACCCATAAAACCATTCTCAGTTCGGATTGTAGTCTGCAACTCGACTACA
>MG|5|V8|F|13|95.14|Firmicutes|Bacilli|Bacillales|Bacillaceae|Virgibacillus|sp.|
CGTGAGATGTTGGGTTAAGTCCCGCAACGAGCGCAACCCTTGTTACTAGTTGCCAGCATTCAGTTGGGCACTCTAGTGAGACTGCCGGTGACAAACCGGAGGAAGGTGGGGACGACGTCAGATCATCATGCCCCTTATGACCTGGGCTACACACGTGCTACAATGGATGGAGCAGAGGGAAGCGAAGCCGCGAGGTGAAGCAAAACCCATAAAACCATTCTCAGTTCGGATTGTAGTCTGCAACTCGACTACA
>MG|5|V8|F|108|95.14|Firmicutes|Bacilli|Bacillales|Bacillaceae|Virgibacillus|sp.|
CGTGAGATGTTGGGTTAAGTCCCGCAACGAGCGCAACCCTTGTTGTCAGTTGCCAGCATTAAGTTGGGCACTCTGGCGAGACTGCCGGTGACAAACCGGAGGAAGGTGGGGACGACGTCAAGTCATCATGCCCCTTATGACCTGGGCTACACACGTGCTACAATGGATGGAGCAGAGGGAAGCGAAGCCGCGAGGTGAAGCAAAACCCATAAAACCATTCTCAGTTCGGATTGTAGTCTGCAACTCGACTACA
>MG|5|V8|F|17|91.8|Firmicutes|Bacilli|Bacillales|Paenibacillaceae|Paenibacillus|sp.|
CGTGAGATGTTGGGTTAAGTCCCGCAACGAGCGCAACCCTTGTCGCTAGTTACCATCATTAAGTTGGGCACTCTGGCGAGACTGCCGGTGACAAATCGGAGGAAGGTGGGGACGACGTCAAATCATCATGCCCCTTATGACCAGGGCTACACACGTACTACAATGGCCGGTAACAAAGTGCAGCGAATCCGCGAGGAGGAGCGAATCACAAAACCCGGTCTCAGTTCAGATTGCAGGCTGCAACTCGCCTGCA
>MG|5|V8|F|11|92.55|Firmicutes|Bacilli|Bacillales|Paenibacillaceae|Paenibacillus|sp.|
CGTGAGATGTTGGGTTAAGTCCCGCAACGAGCGCAACCCTTGTTGTCAGTTGCCAGCATTAAGTTGGGCACTCTGGCGAGACTGCCGGTGACAAATCGGAGGAAGGTGGGGACGACGTCAAATCATCATGCCCCTTATGACCAGGGCTACACACGTACTACAATGGCCGGTAACAAAGTGCAGCGAATCCGCGAGGAGGAGCGAATCACAAAACCCGGTCTCAGTTCAGATTGCAGGCTGCAACTCGCCTGCA
>MG|5|V8|F|227|91.41|Firmicutes|Bacilli|Bacillales|Paenibacillaceae|Paenibacillus|sp.|
CGTGAGATGTTGGGTTAAGTCCCGCAACGAGCGCAACCCCTATTGTCAGTTGCCATCATTAAGTTGGGCACTCTGGCGAGACTGCCGGTGACAAATCGGAGGAAGGTGGGGACGACGTCAAATCATCATGCCCCTTATGACCAGGGCTACACACGTACTACAATGGCCGGTAACAAAGTGCAGCGAATCCGCGAGGAGGAGCGAATCACAAAACCCGGTCTCAGTTCAGATTGCAGGCTGCAACTCGCCTGCA
>MG|5|V8|F|11|89.68|Firmicutes|Bacilli|Bacillales|Paenibacillaceae|Paenibacillus|residui|
CGTGAGATGTTGGGTTAAGTCCCGCAACGAGCGCAACCCTTGTCTTCAGTTGCCAGTATTGAGTTAGGAACTCTGAAGAGACTGCCGGTGACAAACCGGAGGAAGGTGGGGATGACGTCAAATCATCATGCCCCTTATGTCCTGGGCTGCACACGTGCTACAATGGCCGGCACAATGGGCTGCCACCGCGCGAGCGGGAGCGAATCCCCAAAGCCGGCCCCAGTTCGGATTGGAGGCTGCAACCCGCCTCCA
>MG|5|V8|R|110|91.44|Firmicutes|Bacilli|Bacillales|Paenibacillaceae|Paenibacillus|sp.|
TGCAGGCGAGTTGCAGCCTGCAATCTGAACTGAGACCGGGTTTTGTGATTCGCTCCTCCTCGCGGATTCGCTGCACTTTGTTACCGGCCATTGTAGTACGTGTGTAGCCCTGGTCATAAGGGGCATGATGATTTGACGTCGTCCCCACCTTCCTCCGATTTGTCACCGGCAGTCTCGCCAGAGTGCCCAACTTAATGATGGCAACTGACAATAGGGGTTGCGCTCGTTGCGGGACTTAACCCAACATCTCACGA
>MG|5|V8|F|10|88.24|Firmicutes|Bacilli|Bacillales|Staphylococcaceae|Macrococcus|caseolyticus|
CGTGAGATGTTGGGTTAAGTCCCGCAACGAGCGCAACCCTTATCTTTAATTGCTAACATTCAGTTGAGAACCTTAAAGAGACTGCCGGTGACAAACCGGAGGAAGGTGGGGATGACGTCAAATCATCATGCCCCTTACGTCTAGGGCTACAGGCGTGCTACAATGGCTGGTATAATAAGACGCAATACCGCGAGGTGGAGCAAATCTCCAAAGCCAGTCCCAGTCCGGATTGGAGTCTGCAACTCGACTACA
>MG|5|V8|F|24|87.5|Firmicutes|Bacilli|Bacillales|Staphylococcaceae|Macrococcus|caseolyticus|
CGTGAGATGTTGGGTTAAGTCCCGCAACGAGCGCAACCCTTATCTTTAATTGCTAACATTAAGTTGAGAACCTTAAAGAGACTGCCGGTGACAAACCGGAGGAAGGTGGGGATGATGTCAAATCATCATGCCCCTTACGTCTAGGGCTACAGGCGTGCTACAATGGCTGGTATAATAAGACGCAATACCGCGAGGTGGAGCAAATCTCCAAAGCCAGTCCCAGTCCGGATTGGAGTCTGCAACTCGACTCCAT
>MG|5|V8|F|315|88.1|Firmicutes|Bacilli|Bacillales|Staphylococcaceae|Macrococcus|caseolyticus|
CGTGAGATGTTGGGTTAAGTCCCGCAACGAGCGCAACCCTTATCTTTAATTGCTAACATTCAGTTGAGAACCTTAAAGAGACTGCCGGTGACAAACCGGAGGAAGGTGGGGATGACGTCAAATCATCATGCCCCTTACGTCTAGGGCTACAGGCGTGCTACAATGGCTGGTATAATAAGACGCAATACCGCGAGGTGGAGCAAATCTCCAAAGCCAGTCCCAGTCCGGATTGGAGTCTGCAACTCGACTCCA
>MG|5|V8|F|27|87.7|Firmicutes|Bacilli|Bacillales|Staphylococcaceae|Macrococcus|caseolyticus|
CGTGAGATGTTGGGTTAAGTCCCGCAACGAGCGCAACCCTTATCTTTAATTGCTAACATTCGGTTGAGAACCTTAAAGAGACTGCCGGTGACAAACCGGAGGAAGGTGGGGATGACGTCAAATCATCATGCCCCTTACGTCTAGGGCTACAGGCGTGCTACAATGGCTGGTATAATAAGACGCAATACCGCGAGGTGGAGCAAATCTCCAAAGCCAGTCCCAGTCCGGATTGGAGTCTGCAACTCGACTCCA
>MG|5|V8|R|15|94.07|Firmicutes|Bacilli|Lactobacillales|Aerococcaceae|Facklamia|tabacinasalis|
CGCTCTCGAGTTGCAGAGAACGATCCGAACTGAGAATGGCTTTGAGAGATTCGCTTGCCCTCGCGGGGTCGCTGCTCGCTGTACCATCCATTGTAGCACGTGTGTAGCCCAGGTCATAAGGGGCATGATGATTTGACGTCATCCCCACCTTCCTCCGGTTTGTCACCGGCAGTCTGATATGAGTCCTCATCTTACTGGTAGTAACATATCACAAGGGTTGCGCTCGTTGCGGGACTTAACCCAACATCTCACG
>MG|5|V8|F|11|95.65|Firmicutes|Bacilli|Lactobacillales|Aerococcaceae|Facklamia|tabacinasalis|
CGTGAGATGTTGGGTTAAGTCCCGCAACGAGCGCAACCCTTATTGTTAGTTGCCATCATTCAGTTGGGCACTCTAGCGAGACTGCCGCAGACAATGCGGAGGAAGGTGGGGATGACGTCAAATCATCATGCCCCTTATGACCTGGGCTACACACGTGCTACAATGGATGGTACAGCGAGCAGCGACCCCGCGAGGGCAAGCGAATCTCTCAAAGCCATTCTCAGTTCGGATCGTTCTCTGCAACTCGAGAGCG
>MG|5|V8|F|16|94.51|Firmicutes|Bacilli|Lactobacillales|Aerococcaceae|Facklamia|tabacinasalis|
CGTGAGATGTTCGGTTAAGTCCGATAACGAGCGCAACCCTCGTCATTAGTTACTAACAGGTTAAGCTGAGGACTCTAATGATACTGCCGGTGACAAACCGGAGGAAGGTGGGGATGACGTCAAATCATCATGCCCCTTATGACCTGGGCTACACACGTGCTACAATGGATGGTACAGCGAGCAGCGACCCCGCGAGGGCAAGCGAATCTCTCAAAGCCATTCTCAGTTCGGATCGTTCTCTGCAACTCGAGAGCG
>MG|5|V8|F|17|94.47|Firmicutes|Bacilli|Lactobacillales|Aerococcaceae|Facklamia|tabacinasalis|
CGTGAGATGTTGGGTTAAGTCCCGCAACGAGCGCAACCCTTGTCGCTAGTTACCATCATTAAGTTGGGGACTCTAGCGAGACTGCCAGTGACAAGCTGGAGGAAGGCGGGGATGACGTCAAATCATCATGCCCCTTATGACCTGGGCTACACACGTGCTACAATGGATGGTACAGCGAGCAGCAACCCCGCGAGGGCAAGCGAATCTCTCAAAGCCATTCTCAGTTCGGATCGTTCTCTGCAACTCGAGAGCG
>MG|5|V8|F|14|92.13|Firmicutes|Bacilli|Lactobacillales|Aerococcaceae|Facklamia|tabacinasalis|
CGTGAGATGTTGGGTTAAGTCCCGCAACGAGCGCAACCCTTATTGCCAGTTACTACGCAAGAGGACTCTGGCGAGACTGCCGTTGACAAAACGGAGGAAGGTGGGGATGACGTCAAATCATCATGCCCCTTATGACCTGGGCTACACACGTGCTACAATGGATGGTACAGCGAGCAGCGACCCCGCGAGGGCAAGCGAATCTCTCAAAGCCATTCTCAGTTCGGATCGTTCTCTGCAACTCGAGAGCG
>MG|5|V8|F|21|94.07|Firmicutes|Bacilli|Lactobacillales|Aerococcaceae|Facklamia|tabacinasalis|
CGTGAGATGTTGGGTTAAGTCCCGCAACGAGCGCAACCCTTGTGATATGTTACTACCAGTAAGATGAGGACTCATATCAGACTGCCGGTGACAAACCGGAGGAAGGTGGGGATGACGTCAAATCATCATGCCCCTTATGACCTGGGCTACACACGTGCTACAATGGATGGTACAGCGAGCAGCGACCCCGCGAGGGCAAGCGAATCTCTCAAAGCCATTCTCAGTTCGGATCGTTCTCTGCAACTCGAGAGCG
>MG|5|V8|F|15|96.36|Firmicutes|Bacilli|Lactobacillales|Aerococcaceae|Abiotrophia|sp.|
CGTGAGATGTTGGGTTAAGTCCCGCAACGAGCGCAACCCCTATAATTAGTTGCCAGCATTCAGTTGGGGACTCTAGTTAGACTGCCGGTGACAAACCGGAGGAAGGTGGGGATGACGTCAAATCATCATGCCCCTTATGACCTGGGCTACACACGTGCTACAATGGATGGTACAACGAGCAGCTAACCCGCGAGGGTATGCGAATCTCTTAAAGCCATTCTCAGTTCGGATTGCAGGCTGCAACTCGCCTGCA
>MG|5|V8|F|17|94.07|Firmicutes|Bacilli|Lactobacillales|Aerococcaceae|Aerococcus|sp.|
CGTGAGATGTTGGGTTAAGTCCCGCAACGAGCGCAACCCTTGTCGCTAGTTACCATCATTAAGTTGGGGACTCTAGCGAGACTGCCAGTGACAAGCTGGAGGAAGGCGGGGATGACGTCAAATCAGCATGCCCCTTATGACTTGGGCTACACACGTGCTACAATGGATGGTACAACGAGTCGCAAACCCGCGAGGGCAAGCAAATCTCTTAAAGCCATTCTCAGTTCGGATTGCAGGCTGCAACTCGCCTGCA
>MG|5|V8|F|123|94.86|Firmicutes|Bacilli|Lactobacillales|Aerococcaceae|Facklamia|tabacinasalis|
CGTGAGATGTTGGGTTAAGTCCCGCAACGAGCGCAACCCTTGTCGCTAGTTACCATCATTAAGTTGGGGACTCTAGCGAGACTGCCAGTGACAAGCTGGAGGAAGGCGGGGATGACGTCAAATCATCATGCCCCTTATGACCTGGGCTACACACGTGCTACAATGGATGGTACAGCGAGCAGCGACCCCGCGAGGGCAAGCGAATCTCTCAAAGCCATTCTCAGTTCGGATCGTTCTCTGCAACTCGAGAGCG
>MG|5|V8|R|58|94.86|Firmicutes|Bacilli|Lactobacillales|Aerococcaceae|Facklamia|tabacinasalis|
CGCTCTCGAGTTGCAGAGAACGATCCGAACTGAGAATGGCTTTGAGAGATTCGCTTGCCCTCGCGGGGTCGCTGCTCGCTGTACCATCCATTGTAGCACGTGTGTAGCCCAGGTCATAAGGGGCATGATGATTTGACGTCATCCCCGCCTTCCTCCAGCTTGTCACTGGCAGTCTCGCTAGAGTCCCCAACTTAATGATGGTAACTAGCGACAAGGGTTGCGCTCGTTGCGGGACTTAACCCAACATCTCACG
>MG|5|V8|F|18|94.86|Firmicutes|Bacilli|Lactobacillales|Carnobacteriaceae|Carnobacterium|sp.|
CGTGAGATGTTGGGTTAAGTCCCGCAACGAGCGCAACCCTTGTCGCTAGTTACCATCATTAAGTTGGGGACTCTAGCGAGACTGCCAGTGACAAGCTGGAGGAAGGCGGGGATGACGTCAAATCATCATGCCCCTTATGACCTGGGCTACACACGTGCTACAATGGATGGTACAACGAGTCGCAAGACCGCGAGGTCAAGCTAATCTCTTAAAGCCATTCTCAGTTCGGATTGCAGGCTGCAACTCGCCTGCA
>MG|5|V8|R|10|97.63|Firmicutes|Bacilli|Lactobacillales|Carnobacteriaceae|Bacillus / Trichococcus|flocculiformis|
TGCAGGCGAGTTGCAGCCTGCAATCCGAACTGAGAATGGCTTTAAGAGATTCGCATACCCTCGCGGGCTAGCTGCTCGTTGTACCATCCATTGTAGCACGTGTGTAGCCCAGGTCATAAGGGGCATGATGATTTGACGTCATCCCCACCTTCCTCCGGTTTGTCACCGGCAGTCTCATTAGAGTGCCCAACTTAATGCTGGCAACTAACAATAGGGGTTGCGCTCGTTGCGGGACTTAACCCAACATCTCACG
>MG|5|V8|F|26|97.63|Firmicutes|Bacilli|Lactobacillales|Carnobacteriaceae|Bacillus / Trichococcus|flocculiformis|
CGTGAGATGTTGGGTTAAGTCCCGCAACGAGCGCAACCCCTATTGTTAGTTGCCAGCATTAAGTTGGGCACTCTAATGAGACTGCCGGTGACAAACCGGAGGAAGGTGGGGATGACGTCAAATCATCATGCCCCTTATGACCTGGGCTACACACGTGCTACAATGGATGGTACAACGAGCAGCTAGCCCGCGAGGGTATGCGAATCTCTTAAAGCCATTCTCAGTTCGGATTGCAGGCTGCAACTCGCCTGCA
>MG|5|V8|R|19|97.23|Firmicutes|Bacilli|Lactobacillales|Carnobacteriaceae|Aerococcus / Bacillus / Trichococcus|flocculiformis|
TGCAGGCGAGTTGCAGCCTGCAATCCGAACTGAGAATGGCTTTAAGAGATTCGCTTGCCCTCGCGGGTTTGCGGCTCGTTGTACCATCCATTGTAGCACGTGTGTAGCCCAGGTCATAAGGGGCATGATGATTTGACGTCATCCCCACCTTCCTCCGGTTTGTCACCGGCAGTCTCGCTAGAGTGCCCAACTGAATGCTGGCAACTAACGATAGGGGTTGCGCTCGTTGCGGGACTTAACCCAACATCTCACG
>MG|5|V8|F|16|97.63|Firmicutes|Bacilli|Lactobacillales|Carnobacteriaceae|Bacillus / Jeotgalibaca / Trichococcus|flocculiformis|
CGTGAGATGTTGGGTTAAGTCCCGCAACGAGCGCAACCCCTATTGTTAGTTGCCAGCATTTAGTTGGGCACTCTAATGAGACTGCCGGTGACAAACCGGAGGAAGGTGGGGATGACGTCAAATCATCATGCCCCTTATGACCTGGGCTACACACGTGCTACAATGGATGGTACAACGAGCAGCTAGCCCGCGAGGGTATGCGAATCTCTTAAAGCCATTCTCAGTTCGGATTGCAGGCTGCAACTCGCCTGCA
>MG|5|V8|F|17|97.23|Firmicutes|Bacilli|Lactobacillales|Carnobacteriaceae|Aerococcus / Bacillus / Trichococcus|flocculiformis|
CGTGAGATGTTGGGTTAAGTCCCGCAACGAGCGCAACCCCTATCGTTAGTTGCCAGCATTCAGTTGGGCACTCTAGCGAGACTGCCGGTGACAAACCGGAGGAAGGTGGGGATGACGTCAAATCATCATGCCCCTTATGACCTGGGCTACACACGTGCTACAATGGATGGTACAACGAGCCGCAAACCCGCGAGGGCAAGCGAATCTCTTAAAGCCATTCTCAGTTCGGATTGCAGGCTGCAACTCGCCTGCA
>MG|5|V8|R|13|98.42|Firmicutes|Bacilli|Lactobacillales|Carnobacteriaceae|Bacillus / Trichococcus|flocculiformis|
TGCAGGCGAGTTGCAGCCTGCAATCCGAACTGAGAATGGCTTTAAGAGATTCGCTTGCCCTCGCGGGTTTGCTGCTCGTTGTACCATCCATTGTAGCACGTGTGTAGCCCAGGTCATAAGGGGCATGATGATTTGACGTCATCCCCACCTTCCTCCGGTTTGTCACCGGCAGTCTTATTAGAGTGCCCAACTGAATGCTGGCAACTAACAATAGGGGTTGCGCTCGTTGCGGGACTTAACCCAACATCTCACG
>MG|5|V8|F|38|98.42|Firmicutes|Bacilli|Lactobacillales|Carnobacteriaceae|Bacillus / Trichococcus|flocculiformis|
CGTGAGATGTTGGGTTAAGTCCCGCAACGAGCGCAACCCCTATTGTTAGTTGCCAGCATTCAGTTGGGCACTCTAATAAGACTGCCGGTGACAAACCGGAGGAAGGTGGGGATGACGTCAAATCATCATGCCCCTTATGACCTGGGCTACACACGTGCTACAATGGATGGTACAACGAGCAGCAAACCCGCGAGGGCAAGCGAATCTCTTAAAGCCATTCTCAGTTCGGATTGCAGGCTGCAACTCGCCTGCA
>MG|5|V8|F|12|96.05|Firmicutes|Bacilli|Lactobacillales|Carnobacteriaceae|Jeotgalibaca|dankookensis|
CGTGAGATGTTGGGTTAAGTCCCGCAACGAGCGCAACCCCTATGATTAGTTGCCAGCATTTAGTTGGGGACTCTAGTCAGACTGCCGGTGACAAACCGGAGGAAGGTGGGGATGACGTCAAATCATCATGCCCCTTATGACCTGGGCTACACACGTGCTACAATGGATGGTACAACGAGCAGCTAACCCGCGAGGGTATGCGAATCTCTTAAAGCCATTCTCAGTTCGGATTGCAGGCTGCAACTCGCCTGCA
>MG|5|V8|R|12|94.86|Firmicutes|Bacilli|Lactobacillales|Carnobacteriaceae|Carnobacterium|sp.|
TGCAGGCGAGTTGCAGCCTGCAATCCGAACTGAGAATGGCTTTAAGAGATTAGCTTGACCTCGCGGTCTTGCGACTCGTTGTACCATCCATTGTAGCACGTGTGTAGCCCAGGTCATAAGGGGCATGATGATTTGACGTCATCCCCGCCTTCCTCCAGCTTGTCACTGGCAGTCTCGCTAGAGTCCCCAACTTAATGATGGTAACTAGCGACAAGGGTTGCGCTCGTTGCGGGACTTAACCCAACATCTCACG
>MG|5|V8|F|22|95.28|Firmicutes|Bacilli|Lactobacillales|Enterococcaceae|Enterococcus|cecorum|
CGTGAGATGTTGGGTTAAGTCCCGCAACGAGCGCAACCCTTGTCGCTAGTTACCATCATTAAGTTGGGGACTCTAGCGAGACTGCCAGTGACAAGCTGGAGGAAGGCGGGGATGACGTCAAATCATCATGCCCCTTATGACCTGGGCTACACACGTGCTACAATGGAGAGTACAACGAGTCGCGAAGCCGCGAGGCTAAGCCAATCTCTTAAAGCTCTTCTCAGTTCGGATTGTAGGCTGCAACTCGCCTACA
>MG|5|V8|F|11|96.44|Firmicutes|Bacilli|Lactobacillales|Enterococcaceae|Vagococcus|sp.|
CGTGAGATGTTGGGTTAAGTCCCGCAACGAGCGCAACCCCTGTCGTTAGTTGCCAGCATTCAGTTGGGGACTCTAACGAGACTGCCAGTGACAAACTGGAGGAAGGTGGGGATGACGTCAAATCATCATGCCCCTTATGACCTGGGCTACACACGTGCTACAATGGACGGTACAACGAGTCGCAAGACCGCGAGGTTTAGCTAATCTCTTAAAGCCGTTCTCAGTTCGGATTGTAGGCTGCAACTCGCCTACA
>MG|5|V8|F|13|94.07|Firmicutes|Bacilli|Lactobacillales|Enterococcaceae|Catellicoccus|marimammalium|
CGTGAGATGTTGGGTTAAGTCCCGCAACGAGCGCAACCCTTGTCGCTAGTTACCATCATTAAGTTGGGGACTCTAGCGAGACTGCCAGTGACAAGCTGGAGGAAGGCGGGGATGACGTCAAATCATCATGCCCCTTATGACCTGGGCTACACACGTGCTACAATGGATGGTACAACGAGCAGCTAGCCCGCGAGGGTATGCGAATCTCTTAAAGCCATTCTCAGTTCGGATTGCAGGCTGCAACTCGCCTGCA
>MG|5|V8|F|30|94.88|Firmicutes|Bacilli|Lactobacillales|Enterococcaceae|Enterococcus|cecorum|
CGTGAGATGTTGGGTTAAGTCCCGCAACGAGCGCAACCCTTGTCGCTAGTTACCATCATTAAGTTGGGGACTCTAGCGAGACTGCCAGTGACAAGCTGGAGGAAGGCGGGGATGACGTCAAATCATCATGCCCCTTATGACCTGGGCTACACACGTGCTACAATGGGGAGTACAACGAGTCGCAAAGCCGCGAGGCTAAGCCAATCTCTTAAAGCTCTTCTCAGTTCGGATTGTAGGCTGCAACTCGCCTACA
>MG|5|V8|F|23|95.65|Firmicutes|Bacilli|Lactobacillales|Enterococcaceae|Enterococcus|faecium|
CGTGAGATGTTGGGTTAAGTCCCGCAACGAGCGCAACCCTTGTCGCTAGTTACCATCATTAAGTTGGGGACTCTAGCGAGACTGCCAGTGACAAGCTGGAGGAAGGCGGGGATGACGTCAAATCATCATGCCCCTTATGACCTGGGCTACACACGTGCTACAATGGGAAGTACAACGAGTCGCGAAGTCGCGAGGCTAAGCTAATCTCTTAAAGCTTCTCTCAGTTCGGATTGCAGGCTGCAACTCGCCTGCA
>MG|5|V8|F|10|95.26|Firmicutes|Bacilli|Lactobacillales|Enterococcaceae|Enterococcus|cecorum|
CGTGAGATGTTGGGTTAAGTCCCGCAACGAGCGCAACCCCTGTCGTTAGTTGCCAGCATTCAGTTGGGGACTCTAACGAGACTGCCAGTGACAAACTGGAGGAAGGTGGGGATGACGTCAAATCATCATGCCCCTTATGACCTGGGCTACACACGTGCTACAATGGAGAGTACAACGAGTCGCAAAGCCGCGAGGCTAAGCCAATCTCTTAAAGCTCTTCTCAGTTCGGATTGTAGGCTGCAACTCGCCTACA
>MG|5|V8|F|13|94.47|Firmicutes|Bacilli|Lactobacillales|Enterococcaceae|Catellicoccus|marimammalium|
CGTGAGATGTTGGGTTAAGTCCCGCAACGAGCGCAACCCTTGTCGCTAGTTACCATCATTAAGTTGGGGACTCTAGCGAGACTGCCAGTGACAAGCTGGAGGAAGGCGGGGATGACGTCAAATCATCATGCCCCTTATGACCTGGGCTACACACGTGCTACAATGGATGGTACAACGAGCAGCTAACCCGCGAGGGTATGCGAATCTCTTAAAGCCATTCTCAGTTCGGATTGCAGGCTGCAACTCGCCTGCA
>MG|5|V8|R|16|94.88|Firmicutes|Bacilli|Lactobacillales|Enterococcaceae|Enterococcus|cecorum|
TGTAGGCGAGTTGCAGCCTACAATCCGAACTGAGAAGAGCTTTAAGAGATTGGCTTAGCCTCGCGGCTTCGCAACTCGTTGTACTCTCCATTGTAGCACGTGTGTAGCCCAGGTCATAAGGGGCATGATGATTTGACGTCATCCCCGCCTTCCTCCAGCTTGTCACTGGCAGTCTCGCTAGAGTCCCCAACTTAATGATGGTAACTAGCGACAAGGGTTGCGCTCGTTGCGGGACTTAACCCAACATCTCACG
>MG|5|V8|F|31|98.82|Firmicutes|Bacilli|Lactobacillales|Enterococcaceae|Enterococcus / Lactobacillus / Leuconostoc|sp.|
CGTGAGATGTTGGGTTAAGTCCCGCAACGAGCGCAACCCTTATTGTTAGTTGCCATCATTCAGTTGGGCACTCTAGCAAGACTGCCGGTGACAAACCGGAGGAAGGTGGGGATGACGTCAAATCATCATGCCCCTTATGACCTGGGCTACACACGTGCTACAATGGGAAGTACAACGAGTTGCGAAGTCGCGAGGCTAAGCTAATCTCTTAAAGTCGTTCTCAGTTCGGATTGCAGGCTGCAACTCGCCTGCA
>MG|5|V8|F|66|95.65|Firmicutes|Bacilli|Lactobacillales|Enterococcaceae|Vagococcus|sp.|
CGTGAGATGTTGGGTTAAGTCCCGCAACGAGCGCAACCCTTGTCGCTAGTTACCATCATTAAGTTGGGGACTCTAGCGAGACTGCCAGTGACAAGCTGGAGGAAGGCGGGGATGACGTCAAATCATCATGCCCCTTATGACCTGGGCTACACACGTGCTACAATGGACGGTACAACGAGTCGCAAGACCGCGAGGTTTAGCTAATCTCTTAAAGCCGTTCTCAGTTCGGATTGTAGGCTGCAACTCGCCTACA
>MG|5|V8|F|36|96.05|Firmicutes|Bacilli|Lactobacillales|Enterococcaceae|Enterococcus|faecium|
CGTGAGATGTTGGGTTAAGTCCCGCAACGAGCGCAACCCTTGTCGCTAGTTACCATCATTAAGTTGGGGACTCTAGCGAGACTGCCAGTGACAAGCTGGAGGAAGGCGGGGATGACGTCAAATCATCATGCCCCTTATGACCTGGGCTACACACGTGCTACAATGGGAAGTACAACGAGTTGCGAAGTCGCGAGGCTAAGCTAATCTCTTAAAGCTTCTCTCAGTTCGGATTGCAGGCTGCAACTCGCCTGCA
>MG|5|V8|R|29|96.05|Firmicutes|Bacilli|Lactobacillales|Enterococcaceae|Enterococcus|faecium|
TGCAGGCGAGTTGCAGCCTGCAATCCGAACTGAGAGAAGCTTTAAGAGATTAGCTTAGCCTCGCGACTTCGCAACTCGTTGTACTTCCCATTGTAGCACGTGTGTAGCCCAGGTCATAAGGGGCATGATGATTTGACGTCATCCCCGCCTTCCTCCAGCTTGTCACTGGCAGTCTCGCTAGAGTCCCCAACTTAATGATGGTAACTAGCGACAAGGGTTGCGCTCGTTGCGGGACTTAACCCAACATCTCACG
>MG|5|V8|R|20|94.88|Firmicutes|Bacilli|Lactobacillales|Enterococcaceae|Enterococcus|cecorum|
TGTAGGCGAGTTGCAGCCTACAATCCGAACTGAGAAGAGCTTTAAGAGATTGGCTTAGCCTCGCGGCTTTGCGACTCGTTGTACTCCCCATTGTAGCACGTGTGTAGCCCAGGTCATAAGGGGCATGATGATTTGACGTCATCCCCGCCTTCCTCCAGCTTGTCACTGGCAGTCTCGCTAGAGTCCCCAACTTAATGATGGTAACTAGCGACAAGGGTTGCGCTCGTTGCGGGACTTAACCCAACATCTCACG
>MG|5|V8|R|24|95.28|Firmicutes|Bacilli|Lactobacillales|Enterococcaceae|Enterococcus|cecorum|
TGTAGGCGAGTTGCAGCCTACAATCCGAACTGAGAAGAGCTTTAAGAGATTGGCTTAGCCTCGCGGCTTTGCGACTCGTTGTACTCTCCATTGTAGCACGTGTGTAGCCCAGGTCATAAGGGGCATGATGATTTGACGTCATCCCCGCCTTCCTCCAGCTTGTCACTGGCAGTCTCGCTAGAGTCCCCAACTTAATGATGGTAACTAGCGACAAGGGTTGCGCTCGTTGCGGGACTTAACCCAACATCTCACG
>MG|5|V8|F|21|94.88|Firmicutes|Bacilli|Lactobacillales|Enterococcaceae|Enterococcus|cecorum|
CGTGAGATGTTGGGTTAAGTCCCGCAACGAGCGCAACCCTTGTCGCTAGTTACCATCATTAAGTTGGGGACTCTAGCGAGACTGCCAGTGACAAGCTGGAGGAAGGCGGGGATGACGTCAAATCATCATGCCCCTTATGACCTGGGCTACACACGTGCTACAATGGAGAGTACAACGAGTTGCGAAGCCGCGAGGCTAAGCCAATCTCTTAAAGCTCTTCTCAGTTCGGATTGTAGGCTGCAACTCGCCTACA
>MG|5|V8|R|26|95.65|Firmicutes|Bacilli|Lactobacillales|Enterococcaceae|Vagococcus|sp.|
TGTAGGCGAGTTGCAGCCTACAATCCGAACTGAGAACGGCTTTAAGAGATTAGCTAAACCTCGCGGTCTTGCGACTCGTTGTACCGTCCATTGTAGCACGTGTGTAGCCCAGGTCATAAGGGGCATGATGATTTGACGTCATCCCCGCCTTCCTCCAGCTTGTCACTGGCAGTCTCGCTAGAGTCCCCAACTTAATGATGGTAACTAGCGACAAGGGTTGCGCTCGTTGCGGGACTTAACCCAACATCTCACG
>MG|5|V8|R|18|98.82|Firmicutes|Bacilli|Lactobacillales|Enterococcaceae|Enterococcus / Lactobacillus / Leuconostoc|sp.|
TGCAGGCGAGTTGCAGCCTGCAATCCGAACTGAGAACGACTTTAAGAGATTAGCTTAGCCTCGCGACTTCGCAACTCGTTGTACTTCCCATTGTAGCACGTGTGTAGCCCAGGTCATAAGGGGCATGATGATTTGACGTCATCCCCACCTTCCTCCGGTTTGTCACCGGCAGTCTTGCTAGAGTGCCCAACTGAATGATGGCAACTAACAATAAGGGTTGCGCTCGTTGCGGGACTTAACCCAACATCTCACG
>MG|5|V8|F|27|95.65|Firmicutes|Bacilli|Lactobacillales|Enterococcaceae|Vagococcus|sp.|
CGTGAGATGTTGGGTTAAGTCCCGCAACGAGCGCAACCCTTGTCGCTAGTTACCATCATTAAGTTGGGGACTCTAGCGAGACTGCCAGTGACAAGCTGGAGGAAGGCGGGGATGACGTCAAATCATCATGCCCCTTATGACCTGGGCTACACACGTGCTACAATGGACGGTACAACGAGTCGCGAGACCGCGAGGTTTAGCTAATCTCTTAAAGCCGTTCTCAGTTCGGATTGTAGGCTGCAACTCGCCTACA
>MG|5|V8|R|10|94.07|Firmicutes|Bacilli|Lactobacillales|Enterococcaceae|Catellicoccus|marimammalium|
TGCAGGCGAGTTGCAGCCTGCAATCCGAACTGAGAATGGCTTTAAGAGATTTGCTTGCCCTCGCGGGTTTGCGACTCGTTGTACCATCCATTGTAGCACGTGTGTAGCCCAGGTCATAAGGGGCATGATGATTTGACGTCATCCCCGCCTTCCTCCAGCTTGTCACTGGCAGTCTCGCTAGAGTCCCCAACTTAATGATGGTAACTAGCGACAAGGGTTGCGCTCGTTGCGGGACTTAACCCAACATCTCACG
>MG|5|V8|F|72|95.28|Firmicutes|Bacilli|Lactobacillales|Enterococcaceae|Enterococcus|cecorum|
CGTGAGATGTTGGGTTAAGTCCCGCAACGAGCGCAACCCTTGTCGCTAGTTACCATCATTAAGTTGGGGACTCTAGCGAGACTGCCAGTGACAAGCTGGAGGAAGGCGGGGATGACGTCAAATCATCATGCCCCTTATGACCTGGGCTACACACGTGCTACAATGGAGAGTACAACGAGTCGCAAAGCCGCGAGGCTAAGCCAATCTCTTAAAGCTCTTCTCAGTTCGGATTGTAGGCTGCAACTCGCCTACA
>MG|5|V8|F|19|96.44|Firmicutes|Bacilli|Lactobacillales|Enterococcaceae|Enterococcus|faecium|
CGTGAGATGTTGGGTTAAGTCCCGCAACGAGCGCAACCCTTGTCGCTAGTTACCATCATTAAGTTGGGGACTCTAGCGAGACTGCCAGTGACAAGCTGGAGGAAGGCGGGGATGACGTCAAATCATCATGCCCCTTATGACCTGGGCTACACACGTGCTACAATGGAGAGTACAGAGAGCCGCAAAGCCGCGAGGCCAAGCAAATCTCATAAAGCTCTTCTCAGTTCGGATTGCAGGCTGCAACTCGCCTGCA
>MG|5|V8|F|12|94.07|Firmicutes|Bacilli|Lactobacillales|Enterococcaceae|Catellicoccus|marimammalium|
CGTGAGATGTTGGGTTAAGTCCCGCAACGAGCGCAACCCTTGTCGCTAGTTACCATCATTAAGTTGGGGACTCTAGCGAGACTGCCAGTGACAAGCTGGAGGAAGGCGGGGATGACGTCAAATCATCATGCCCCTTATGACCTGGGCTACACACGTGCTACAATGGATGGTACAACGAGTCGCAAACCCGCGAGGGCAAGCAAATCTCTTAAAGCCATTCTCAGTTCGGATTGCAGGCTGCAACTCGCCTGCA
>MG|5|V8|F|18|94.88|Firmicutes|Bacilli|Lactobacillales|Enterococcaceae|Enterococcus|cecorum|
CGTGAGATGTTGGGTTAAGTCCCGCAACGAGCGCAACCCTTGTCGCTAGTTACCATCATTAAGTTGGGGACTCTAGCGAGACTGCCAGTGACAAGCTGGAGGAAGGCGGGGATGACGTCAAATCATCATGCCCCTTATGACCTGGGCTACACACGTGCTACAATGGAGAGTACAACGAGTCGCAAAGCCGCGAGGCTAAGCCAACCTCTTAAAGCTCTTCTCAGTTCGGATTGTAGGCTGCAACTCGCCTACA
>MG|5|V8|R|11|95.65|Firmicutes|Bacilli|Lactobacillales|Enterococcaceae|Vagococcus|sp.|
TGTAGGCGAGTTGCAGCCTACAATCCGAACTGAGAACGGCTTTAAGAGATTAGCTAAACCTCGCGGTCTCGCGACTCGTTGTACCGTCCATTGTAGCACGTGTGTAGCCCAGGTCATAAGGGGCATGATGATTTGACGTCATCCCCGCCTTCCTCCAGCTTGTCACTGGCAGTCTCGCTAGAGTCCCCAACTTAATGATGGTAACTAGCGACAAGGGTTGCGCTCGTTGCGGGACTTAACCCAACATCTCACG
>MG|5|V8|F|11|94.86|Firmicutes|Bacilli|Lactobacillales|Lactobacillaceae|Lactobacillus|agilis|
CGTGAGATGTTGGGTTAAGTCCCGCAACGAGCGCAACCCTTGTCGCTAGTTACCATCATTAAGTTGGGGACTCTAGCGAGACTGCCAGTGACAAGCTGGAGGAAGGCGGGGATGACGTCAAATCATCATGCCCCTTATGACCTGGGCTACACACGTGCTACAATGGACGGTACAACGAGTCGCAAACTCGCGAGGGCAAGCTAATCTCTTAAAGCCGTTCTCAGTTCGGATTGTAGGCTGCAACTCGCCTACA
>MG|5|V8|F|15|99.6|Firmicutes|Bacilli|Lactobacillales|Lactobacillaceae|Bacillus / Lactobacillus|Bacillus sp. / Lactobacillus aviarius|
CGTGAGATGTTGGGTTAAGTCCCGCAACGAGCGCAACCCTTGTTGTCAGTTGCCATCATTCAGTTGGGCACTCTGGCGAGACTGCCGGTGACAAACCGGAGGAAGGTGGGGATGACGTCAAGTCATCATGCCCCTTATGACCTGGGCTACACACGTGCTACAATGGACGATACAACGAGTCGCAAAACCGCGAGGTTAAGCTAATCTCTTAAAGTCGTTCTCAGTTCGGATTGCAGGCTGCAACTCGCCTGCA
>MG|5|V8|F|11|96.44|Firmicutes|Bacilli|Lactobacillales|Lactobacillaceae|Lactobacillus|aviarius|
CGTGAGATGTTGGGTTAAGTCCCGCAACGAGCGCAACCCTTGTCGCTAGTTACCATCATTAAGTTGGGGACTCTAGCGAGACTGCCAGTGACAAGCTGGAGGAAGGTGGGGATGACGTCAAGTCATCATGCCCCTTATGACCTGGGCTACACACGTGCTACAATGGACGATACAACGAGTCGCGAGACCGCGAGGTTAAGCTAATCTCTTAAAGTCGTTCTCAGTTCGGATTGCAGGCTGCAACTCGCCTGCA
>MG|5|V8|R|13|96.05|Firmicutes|Bacilli|Lactobacillales|Lactobacillaceae|Lactobacillus|aviarius|
TGCAGGCGAGTTGCAGCCTGCAATCCGAACTGAGAACGACTTTAAGAGATTAGCTTAACCTCGCGGTCTCGCGACTCGTTGTATCGTCCATTGTAGCACGTGTGTAGCCCAGGTCATAAGGGGCATGATGACTTGACGTCATCCCCGCCTTCCTCCAGCTTGTCACTGGCAGTCTCGCTAGAGTCCCCAACTTAATGATGGTAACTAGCGACAAGGGTTGCGCTCGTTGCGGGACTTAACCCAACATCTCACG
>MG|5|V8|R|11|95.65|Firmicutes|Bacilli|Lactobacillales|Lactobacillaceae|Lactobacillus|aviarius|
TGCAGGCGAGTTGCAGCCTGCAATCCGAACTGAGAACGACTTTAAGAGATTAGCTTAACCTCGCGGTCTCGCGACTCGTTGTATCGTCCATTGTAGCACGTGTGTAGCCCAGGTCATAAGGGGCATGATGATTTGACGTCATCCCCACCTTCCTCCAGTTTGTCACTGGCAGTCTCGTTAGAGTCCCCAACTGAATGCTGGCAACTAACGACAGGGGTTGCGCTCGTTGCGGGACTTAACCCAACATCTCACGG
>MG|5|V8|F|41|99.21|Firmicutes|Bacilli|Lactobacillales|Lactobacillaceae|Bacillus / Lactobacillus|Bacillus sp. / Lactobacillus aviarius|
CGTGAGATGTTGGGTTAGTCCCGCAACGAGCGCAACCCTTGTTGTCAGTTGCCATCATTCAGTTGGGCACTCTGGCGAGACTGCCGGTGACAAACCGGAGGAAGGTGGGGATGACGTCAAGTCATCATGCCCCTTATGACCTGGGCTACACACGTGCTACAATGGACGATACAACGAGTCGCGAGACCGCGAGGTTAAGCTAATCTCTTAAAGTCGTTCTCAGTTCGGATTGCAGGCTGCAACTCGCCTGCAT
>MG|5|V8|F|27|96.44|Firmicutes|Bacilli|Lactobacillales|Lactobacillaceae|Lactobacillus|aviarius|
CGTGAGATGTTGGGTTAAGTCCCGCAACGAGCGCAACCCTTATTGTTAGTTGCCATCATTCAGTTGGGCACTCTAGCGAGACTGCCGCAGACAATGCGGAGGAAGGTGGGGATGACGTCAAATCATCATGCCCCTTATGACCTGGGCTACACACGTGCTACAATGGACGATACAACGAGTCGCGAGACCGCGAGGTTAAGCTAATCTCTTAAAGTCGTTCTCAGTTCGGATTGCAGGCTGCAACTCGCCTGCA
>MG|5|V8|F|10|93.31|Firmicutes|Bacilli|Lactobacillales|Lactobacillaceae|Lactobacillus|ghanensis|
CGTGAGATGTTGGGTTAAGTCCCGCAACGAGCGCAACCCTTATTGCCAGTTACTACGCAAGAGGACTCTGGCGAGACTGCCGTTGACAAAACGGAGGAAGGTGGGGATGACGTCAAATCATCATGCCCTTTATGACCTGGGCTACACACGTGCTACAATGGACGATACAACGAGTCGCGAGACCGCGAGGTTAAGCTAATCTCTTAAAGTCGTTCTCAGTTCGGATTGCAGGCTGCAACTCGCCTGCA
>MG|5|V8|F|14|90.62|Firmicutes|Bacilli|Lactobacillales|Lactobacillaceae|Lactobacillus|aviarius|
CGTGAGATGTTGGGTTAAGTCCCGCAACGAGCGCAACCCCCGCCGCATGTTGCCATCGGGTAGTGCCGGGCACCCATGCGGGACCGCCGGCGTCAAGCCGGAGGAGGGCGGGGACGACGTCAAGTCATCATGCCCCTTATGACCTGGGCTACACACGTGCTACAATGGACGATACAACGAGTCGCGAGACCGCGAGGTTAAGCTAATCTCTTAAAGTCGTTCTCAGTTCGGATTGCAGGCTGCAACTCGCCTGCA
>MG|5|V8|F|22|92.55|Firmicutes|Bacilli|Lactobacillales|Lactobacillaceae|Lactobacillus|aviarius|
CGTGAGATGTTGGGTTAAGTCCCGCAACGAGCGCAACCCCCGTCGCATGTTGCCAGCGGTTCGGCCGGGCACCCATGCGAGACCGCCGGCGTCAAGCCGGAGGAAGGTGGGGATGACGTCAAGTCATCATGCCCCTTATGACCTGGGCTACACACGTGCTACAATGGACGATACAACGAGTCGCGAGACCGCGAGGTTAAGCTAATCTCTTAAAGTCGTTCTCAGTTCGGATTGCAGGCTGCAACTCGCCTGCA
>MG|5|V8|F|111|95.65|Firmicutes|Bacilli|Lactobacillales|Lactobacillaceae|Lactobacillus|aviarius|
CGTGAGATGTTGGGTTAAGTCCCGCAACGAGCGCAACCCTTGTCGCTAGTTACCATCATTAAGTTGGGGACTCTAGCGAGACTGCCAGTGACAAGCTGGAGGAAGGCGGGGATGACGTCAAATCATCATGCCCCTTATGACCTGGGCTACACACGTGCTACAATGGACGATACAACGAGTCGCGAGACCGCGAGGTTAAGCTAATCTCTTAAAGTCGTTCTCAGTTCGGATTGCAGGCTGCAACTCGCCTGCA
>MG|5|V8|F|14|92.16|Firmicutes|Bacilli|Lactobacillales|Lactobacillaceae|Lactobacillus|aviarius|
CGTGAGATGTTCGGTTAAGTCCGATAACGAGCGCAACCCTCGTCATTAGTTACTAACAGGTTAAGCTGAGGACTCTAATGATACTGCCGGTGACAAACCGGAGGAAGGTGGGGATGACGTCAAGTCATCATGCCCCTTATGACCTGGGCTACACACGTGCTACAATGGACGATACAACGAGTCGCGAGACCGCGAGGTTAAGCTAATCTCTTAAAGTCGTTCTCAGTTCGGATTGCAGGCTGCAACTCGCCTGCA
>MG|5|V8|F|17|93.33|Firmicutes|Bacilli|Lactobacillales|Lactobacillaceae|Lactobacillus|intermedius|
CGTGAGATGTTGGGTTAAGTCCCGCAACGAGCGCAACCCTCGTCGCATGTTGCCAGCGGTTCGGCCGGGCACCCATGCGAGACCGCCGGCGTCAAGCCGGAGGAAGGTGGGGATGACGTCAAGTCATCATGCCCCTTATGACCTGGGCTACACACGTGCTACAATGGACGATACAACGAGTCGCAAGACCGCGAGGTCAAGCTAATCTCTTAAAGTCGTTCTCAGTTCGGATTGCAGGCTGCAACTCGCCTGCA
>MG|5|V8|F|10|93.7|Firmicutes|Bacilli|Lactobacillales|Lactobacillaceae|Lactobacillus|aviarius|
CGTGAGATGTTGGGTTAAGTCCCGCAACGAGCGCAACCCTTGTGATATGTTACTACCAGTAAGATGAGGACTCATATCAGACTGCCGGTGACAAACCGGAGGAAGGTGGGGATGACGTCAAATCATCATGCCCCTTATGACCTGGGCTACACACGTGCTACAATGGACGATACAACGAGTCGCGAGACCGCGAGGTTAAGCTAATCTCTTAAAGTCGTTCTCAGTTCGGATTGCAGGCTGCAACTCGCCTGCA
>MG|5|V8|F|12|95.26|Firmicutes|Bacilli|Lactobacillales|Lactobacillaceae|Lactobacillus|salivarius|
CGTGAGATGTTGGGTTAAGTCCCGCAACGAGCGCAACCCTTGTCGCTAGTTACCATCATTAAGTTGGGGACTCTAGCGAGACTGCCAGTGACAAGCTGGAGGAAGGCGGGGATGACGTCAAGTCATCATGCCCCTTATGACCTGGGCTACACACGTGCTACAATGGACGGTACAACGAGTCGCAAGACCGCGAGGTTTAGCTAATCTCTTAAAGCCGTTCTCAGTTCGGATTGTAGGCTGCAACTCGCCTACA
>MG|5|V8|F|19|98.42|Firmicutes|Bacilli|Lactobacillales|Lactobacillaceae|Bacillus / Lactobacillus|aviarius|
CGTGAGATGTTGGGTTAAGTCCCGCAACGAGCGCAACCCTTGTTGTCAGTTGCCAGCATTAAGTTGGGCACTCTGGCGAGACTGCCGGTGACAAACCGGAGGAAGGTGGGGACGACGTCAAGTCATCATGCCCCTTATGACCTGGGCTACACACGTGCTACAATGGACGATACAACGAGTCGCAAAACCGCGAGGTTAAGCTAATCTCTTAAAGTCGTTCTCAGTTCGGATTGCAGGCTGCAACTCGCCTGCA
>MG|5|V8|R|14|96.44|Firmicutes|Bacilli|Lactobacillales|Lactobacillaceae|Lactobacillus|aviarius|
TGCAGGCGAGTTGCAGCCTGCAATCCGAACTGAGAACGACTTTAAGAGATTAGCTTAACCTCGCGGTCTCGCGACTCGTTGTATCGTCCATTGTAGCACGTGTGTAGCCCAGGTCATAAGGGGCATGATGATTTGACGTCATCCCCACCTTCCTCCGCATTGTCTGCGGCAGTCTCGCTAGAGTGCCCAACTGAATGATGGCAACTAACAATAAGGGTTGCGCTCGTTGCGGGACTTAACCCAACATCTCACG
>MG|5|V8|F|19|99.2|Firmicutes|Bacilli|Lactobacillales|Lactobacillaceae|Bacillus / Lactobacillus|Bacillus sp. / Lactobacillus aviarius|
CGTGAGATGTTGGGTTAAGTCCCGCAACGAGCGCAACCCTTGTTGTCAGTTGCCATCATTCAGTTGGGCACTCTGGCGAGACTGCCGGTGACAAACCGGAGGAAGGTGGGGATGACGTCAAGTCATCATGCCCCTTATGACCTGGGCTACACACGTGCTACAATGGACGATACAACGAGTCGCGAGACCGCGAGGTTAAGCTAATCTCTTAAAGTCGTTCTCAGTTCGGATTGTAGGCTGCAACTCGCCTACA
>MG|5|V8|R|11|95.26|Firmicutes|Bacilli|Lactobacillales|Lactobacillaceae|Lactobacillus|aviarius|
TGCAGGCGAGTTGCAGCCTGAATCCGAACTGAGAACGACTTTAAGAGATTAGCTTAACCTCGCGGTCTCGCGACTCGTTGTATCGTCCATTGTAGCACGTGTGTAGCCCAGGTCATAAGGGGCATGATGATTTGACGTCATCCCCGCCTTCCTCCAGCTTGTCACTGGCAGTCTCGCTAGAGTCCCCAACTTAATGATGGTAACTAGCGACAAGGGTTGCGCTCGTTGCGGGACTTAACCCAACATCTCACG
>MG|5|V8|R|68|95.65|Firmicutes|Bacilli|Lactobacillales|Lactobacillaceae|Lactobacillus|aviarius|
TGCAGGCGAGTTGCAGCCTGCAATCCGAACTGAGAACGACTTTAAGAGATTAGCTTAACCTCGCGGTCTCGCGACTCGTTGTATCGTCCATTGTAGCACGTGTGTAGCCCAGGTCATAAGGGGCATGATGATTTGACGTCATCCCCGCCTTCCTCCAGCTTGTCACTGGCAGTCTCGCTAGAGTCCCCAACTTAATGATGGTAACTAGCGACAAGGGTTGCGCTCGTTGCGGGACTTAACCCAACATCTCACG
>MG|5|V8|R|21|95.26|Firmicutes|Bacilli|Lactobacillales|Lactobacillaceae|Lactobacillus|intermedius|
TGCAGGCGAGTTGCAGCCTGCAATCCGAACTGAGAACGACTTTAAGAGATTAGCTTGACCTCGCGGTCTTGCGACTCGTTGTATCGTCCATTGTAGCACGTGTGTAGCCCAGGTCATAAGGGGCATGATGATTTGACGTCATCCCCGCCTTCCTCCAGCTTGTCACTGGCAGTCTCGCTAGAGTCCCCAACTTAATGATGGTAACTAGCGACAAGGGTTGCGCTCGTTGCGGGACTTAACCCAACATCTCACG
>MG|5|V8|F|20|98.41|Firmicutes|Bacilli|Lactobacillales|Lactobacillaceae|Bacillus / Lactobacillus|aviarius|
CGTGAGATGTTGGGTTAAGTCCCGCAACGAGCGCAACCCTTGTTGTCAGTTGCCATCATTCAGTTGGGCACTCTGGCGAGACTGCCGGTGACAAACCGGAGGAAGGTGGGGATGACGTCAAGTCATCATGCCCCTTATGACCTGGGCTACACACGTGCTACAATGGACGATACAACGAGTCGCGAGACCGCGAGGTTAAGCTAATCTCTTAAAGCTCTTCTCAGTTCGGATTGTAGGCTGCAACTCGCCTACA
>MG|5|V8|R|61|99.21|Firmicutes|Bacilli|Lactobacillales|Lactobacillaceae|Bacillus / Lactobacillus|Bacillus sp. / Lactobacillus aviarius|
TGCAGGCGAGTTGCAGCCTGAATCCGAACTGAGAACGACTTTAAGAGATTAGCTTAACCTCGCGGTCTCGCGACTCGTTGTATCGTCCATTGTAGCACGTGTGTAGCCCAGGTCATAAGGGGCATGATGACTTGACGTCATCCCCACCTTCCTCCGGTTTGTCACCGGCAGTCTCGCCAGAGTGCCCAACTGAATGATGGCAACTGACAACAAGGGTTGCGCTCGTTGCGGGACTTAACCCAACATCTCACG
>MG|5|V8|F|13|89.8|Firmicutes|Bacilli|Lactobacillales|Lactobacillaceae|Lactobacillus|letivazi|
CGTGAGATGTTGGGTTAAGTCCCGCAACGAGCGCAACCCCTATTGTCAGTTGCCATCATTAAGTTGGGCACTCTGGCGAGACTGCCGGTGACAAATCGGAGGAAGGTGGGGACGACGTCAAATCATCATGCCCCTTATGACCGGGGCTTCACACGTACTACAATGGCCGACAACAAAGTGCAGCGAACCCGTAAGGGGGAGCGAATCACAAAACTCGGTCTCAGTTCGGATTGTGGGCTGCAACTCGCCCACA
>MG|5|V8|F|21|98.81|Firmicutes|Bacilli|Lactobacillales|Lactobacillaceae|Bacillus / Lactobacillus|aviarius|
CGTGAGATGTTGGGTTAAGTCCCGCAACGAGCGCAACCCTTATTGTTAGTTGCCATCATTCAGTTGGGCACTCTGGCGAGACTGCCGGTGACAAACCGGAGGAAGGTGGGGATGACGTCAAGTCATCATGCCCCTTATGACCTGGGCTACACACGTGCTACAATGGACGATACAACGAGTCGCGAGACCGCGAGGTTAAGCTAATCTCTTAAAGTCGTTCTCAGTTCGGATTGCAGGCTGCAACTCGCCTGCA
>MG|5|V8|R|16|94.09|Firmicutes|Bacilli|Lactobacillales|Lactobacillaceae|Lactobacillus|aviarius|
TGCAGGCGAGTTGCAGCCTGCAATCCGAACTGAGAACGACTTTAAGAGATTAGCTTAACCTCGCGGTCTCGCGACTCGTTGTATCGTCCATTGTAGCACGTGTGTAGCCCAGGTCATAAGGGGCATGATGACTTGACGTCATCCCCACCTTCCTCCGGTTTGTCACCGGCAGTCTGATATGAGTCCTCATCTTACTGGTAGTAACATATCACAAGGGTTGCGCTCGTTGCGGGACTTAACCCAACATCTCACG
>MG|5|V8|R|23|98.8|Firmicutes|Bacilli|Lactobacillales|Lactobacillaceae|Bacillus / Lactobacillus|aviarius|
TGTAGGCGAGTTGCAGCCTACAATCCGAACTGAGAACGGCTTTAAGAGATTAGCTTAACCTCGCGGTCTCGCGACTCGTTGTATCGTCCATTGTAGCACGTGTGTAGCCCAGGTCATAAGGGGCATGATGACTTGACGTCATCCCCACCTTCCTCCGGTTTGTCACCGGCAGTCTCGCCAGAGTGCCCAACTGAATGATGGCAACTGACAACAAGGGTTGCGCTCGTTGCGGGACTTAACCCAACATCTCACG
>MG|5|V8|F|21|96.05|Firmicutes|Bacilli|Lactobacillales|Lactobacillaceae|Lactobacillus|aviarius|
CGTGAGATGTTGGGTTAAGTCCCGCAACGAGCGCAACCCTTGTCGCTAGTTACCATCATTAAGTTGGGGACTCTAGCGAGACTGCCAGTGACAAGCTGGAGGAAGGCGGGGATGACGTCAAGTCATCATGCCCCTTATGACCTGGGCTACACACGTGCTACAATGGACGATACAACGAGTCGCGAGACCGCGAGGTTAAGCTAATCTCTTAAAGTCGTTCTCAGTTCGGATTGCAGGCTGCAACTCGCCTGCA
>MG|5|V8|F|124|99.21|Firmicutes|Bacilli|Lactobacillales|Lactobacillaceae|Bacillus / Lactobacillus|Bacillus sp. / Lactobacillus aviarius|
CGTGAGATGTTGGGTTAAGTCCCGCAACGAGCGCAACCCTTGTTGTCAGTTGCCATCATTCAGTTGGGCACTCTGGCGAGACTGCCGGTGACAAACCGGAGGAAGGTGGGGATGACGTCAAGTCATCATGCCCCTTATGACCTGGGCTACACACGTGCTACAATGGACGATACAACGAGTCGCGAGACCGCGAGGTTAAGCTAATCTCTTAAAGTCGTTCTCAGTTCGGATTCAGGCTGCAACTCGCCTGCAT
>MG|5|V8|F|36|95.26|Firmicutes|Bacilli|Lactobacillales|Lactobacillaceae|Lactobacillus|intermedius|
CGTGAGATGTTGGGTTAAGTCCCGCAACGAGCGCAACCCTTGTCGCTAGTTACCATCATTAAGTTGGGGACTCTAGCGAGACTGCCAGTGACAAGCTGGAGGAAGGCGGGGATGACGTCAAATCATCATGCCCCTTATGACCTGGGCTACACACGTGCTACAATGGACGATACAACGAGTCGCAAGACCGCGAGGTCAAGCTAATCTCTTAAAGTCGTTCTCAGTTCGGATTGCAGGCTGCAACTCGCCTGCA
>MG|5|V8|R|19|99.21|Firmicutes|Bacilli|Lactobacillales|Lactobacillaceae|Bacillus / Lactobacillus|Bacillus sp. / Lactobacillus aviarius|
TGCAGGCGAGTTGCAGCCTGCAATCCGAACTGAGAACGACTTTAAGAGATTAGCTTAACCTCGCGGTCTCGCGACTCGTTGTATCGTCCATTGTAGCACGTGTGTAGCCCAGGTCATAAGGGGCATGATGACTTGACGTCATCCCCACCTTCCTCCGGTTTGTCACCGGCAGTCTCGCCAGAGTGCCCAACTGAATGATGGCAACTGACAACAAGGGTTGCGCTCGTTGCGGGACTAACCCAACATCTCACG
>MG|5|V8|R|10|92.19|Firmicutes|Bacilli|Lactobacillales|Lactobacillaceae|Lactobacillus|aviarius|
TGCAGGCGAGTTGCAGCCTGCAATCCGAACTGAGAACGACTTTAAGAGATTAGCTTAACCTCGCGGTCTCGCGACTCGTTGTATCGTCCATTGTAGCACGTGTGTAGCCCAGGTCATAAGGGGCATGATGACTTGACGTCATCCCCACCTTCCTCCGGCTTGACGCCGGCGGTCTCGCATGGGTGCCCGGCCGAACCGCTGGCAACATGCGACGGGGGGTTGCGCTCGTTGCGGGACTTAACCCAACATCTCACG
>MG|5|V8|F|22|94.09|Firmicutes|Bacilli|Lactobacillales|Lactobacillaceae|Lactobacillus|aviarius|
CGTGAGATGTTGGGTTAAGTCCCGCAACGAGCGCAACCCTTGTGATATGTTACTACCAGTAAGATGAGGACTCATATCAGACTGCCGGTGACAAACCGGAGGAAGGTGGGGATGACGTCAAGTCATCATGCCCCTTATGACCTGGGCTACACACGTGCTACAATGGACGATACAACGAGTCGCGAGACCGCGAGGTTAAGCTAATCTCTTAAAGTCGTTCTCAGTTCGGATTGCAGGCTGCAACTCGCCTGCA
>MG|5|V8|F|12|96.84|Firmicutes|Bacilli|Lactobacillales|Lactobacillaceae|Lactobacillus|agilis|
CGTGAGATGTTGGGTTAAGTCCCGCAACGAGCGCAACCCTTGTTGTCAGTTGCCAGCATTAAGTTGGGCACTCTGGCGAGACTGCCGGTGACAAACCGGAGGAAGGTGGGGACGACGTCAAGTCATCATGCCCCTTATGACCTGGGCTACACACGTGCTACAATGGAGAGTACAACGAGTCGCAAAGCCGCGAGGCTAAGCCAATCTCTTAAAGCTCTTCTCAGTTCGGATTGTAGGCTGCAACTCGCCTACA
>MG|5|V8|F|21|92.19|Firmicutes|Bacilli|Lactobacillales|Lactobacillaceae|Lactobacillus|aviarius|
CGTGAGATGTTGGGTTAAGTCCCGCAACGAGCGCAACCCCCCGTCGCATGTTGCCAGCGGTTCGGCCGGGCACCCATGCGAGACCGCCGGCGTCAAGCCGGAGGAAGGTGGGGATGACGTCAAGTCATCATGCCCCTTATGACCTGGGCTACACACGTGCTACAATGGACGATACAACGAGTCGCGAGACCGCGAGGTTAAGCTAATCTCTTAAAGTCGTTCTCAGTTCGGATTGCAGGCTGCAACTCGCCTGCA
>MG|5|V8|F|10|90.23|Firmicutes|Bacilli|Lactobacillales|Lactobacillaceae|Lactobacillus|aviarius|
CGTGAGATGTTGGGTTAAGTCCCGCAACGAGCGCAACCCCCGCCGCATGTTGCCATCGGGTAGTGCCGGGCACCATGCGGGACCGCCGGCGTCAAGCCGGAGGAGGGCGGGGACGACGTCAAGTCATCATGCCCCTTATGACCTGGGCTACACACGTGCTACAATGGACGATACAACGAGTCGCGAGACCGCGAGGTTAAGCTAATCTCTTAAAGTCGTTCTCAGTTCGGATTCAGGCTGCAACTCGCCTGCA
>MG|5|V8|F|14|92.55|Firmicutes|Bacilli|Lactobacillales|Lactobacillaceae|Lactobacillus|salivarius|
CGTGAGATGTTGGGTTAAGTCCCGCAACGAGCGCAACCCCCGTCGCATGTTGCCAGCGGTTCGGCCGGGCACCCATGCGAGACCGCCGGCGTCAAGCCGGAGGAAGGTGGGGATGACGTCAAGTCATCATGCCCCTTATGACCTGGGCTACACACGTGCTACAATGGACGGTACAACGAGTCGCAAGACCGCGAGGTTTAGCTAATCTCTTAAAGCCGTTCTCAGTTCGGATTGTAGGCTGCAACTCGCCTACA
>MG|5|V8|F|11|98.02|Firmicutes|Bacilli|Lactobacillales|Lactobacillaceae|Bacillus / Lactobacillus|aviarius|
CGTGAGATGTTGGGTTAAGTCCCGCAACGAGCGCAACCCTTGTCGCTAGTTACCATCATTCAGTTGGGCACTCTGGCGAGACTGCCGGTGACAAACCGGAGGAAGGTGGGGATGACGTCAAGTCATCATGCCCCTTATGACCTGGGCTACACACGTGCTACAATGGACGATACAACGAGTCGCGAGACCGCGAGGTTAAGCTAATCTCTTAAAGTCGTTCTCAGTTCGGATTGCAGGCTGCAACTCGCCTGCA
>MG|5|V8|F|17|95.65|Firmicutes|Bacilli|Lactobacillales|Lactobacillaceae|Lactobacillus|aviarius|
CGTGAGATGTTGGGTTAAGTCCCGCAACGAGCGCAACCCCTGTCGTTAGTTGCCAGCATTCAGTTGGGGACTCTAACGAGACTGCCAGTGACAAACTGGAGGAAGGTGGGGATGACGTCAAATCATCATGCCCCTTATGACCTGGGCTACACACGTGCTACAATGGACGATACAACGAGTCGCGAGACCGCGAGGTTAAGCTAATCTCTTAAAGTCGTTCTCAGTTCGGATTGCAGGCTGCAACTCGCCTGCA
>MG|5|V8|F|45|98.8|Firmicutes|Bacilli|Lactobacillales|Lactobacillaceae|Bacillus / Lactobacillus|aviarius|
CGTGAGATGTTGGGTTAAGTCCCGCAACGAGCGCAACCCTTGTTGTCAGTTGCCATCATTCAGTTGGGCACTCTGGCGAGACTGCCGGTGACAAACCGGAGGAAGGTGGGGATGACGTCAAGTCATCATGCCCCTTATGACCTGGGCTACACACGTGCTACAATGGACGATACAACGAGTCGCGAGACCGCGAGGTTAAGCTAATCTCTTAAAGCCGTTCTCAGTTCGGATTGTAGGCTGCAACTCGCCTACA
>MG|5|V8|F|20|95.26|Firmicutes|Bacilli|Lactobacillales|Lactobacillaceae|Lactobacillus|aviarius|
CGTGAGATGTTGGGTTAAGTCCCGCAACGAGCGCAACCCTTGTCGCTAGTTACCATCATTAAGTTGGGGACTCTAGCGAGACTGCCAGTGACAAGCTGGAGGAAGGCGGGGATGACGTCAAATCATCATGCCCCTTATGACCTGGGCTACACACGTGCTACAATGGACGATACAACGAGTCGCGAGACCGCGAGGTTAAGCTAATCTCTTAAAGTCGTTCTCAGTTCGGATTCAGGCTGCAACTCGCCTGCA
>MG|5|V8|R|11|99.6|Firmicutes|Bacilli|Lactobacillales|Lactobacillaceae|Bacillus / Lactobacillus|Bacillus sp. / Lactobacillus aviarius|
TGCAGGCGAGTTGCAGCCTGCAATCCGAACTGAGAACGACTTTAAGAGATTAGCTTAACCTCGCGGTTTTGCGACTCGTTGTATCGTCCATTGTAGCACGTGTGTAGCCCAGGTCATAAGGGGCATGATGACTTGACGTCATCCCCACCTTCCTCCGGTTTGTCACCGGCAGTCTCGCCAGAGTGCCCAACTGAATGATGGCAACTGACAACAAGGGTTGCGCTCGTTGCGGGACTTAACCCAACATCTCACG
>MG|5|V8|R|14|92.94|Firmicutes|Bacilli|Lactobacillales|Lactobacillaceae|Lactobacillus|aviarius|
TGCAGGCGAGTTGCAGCCTGCAATCCGAACTGAGAACGACTTTAAGAGATTAGCTTAACCTCGCGGTCTCGCGACTCGTTGTATCGTCCATTGTAGCACGTGTGTAGCCCAGGTCATAAGGGGCATGATGACTTGACGTCATCCCCACCTTCCTCCGGCTTGACGCCGGCGGTCTCGCATGGGTGCCCGGCCGAACCGCTGGCAACATGCGACGAGGGTTGCGCTCGTTGCGGGACTTAACCCAACATCTCACG
>MG|5|V8|F|36|94.86|Firmicutes|Bacilli|Lactobacillales|Lactobacillaceae|Lactobacillus|aviarius|
CGTGAGATGTTGGGTTAAGTCCCGCAACGAGCGCAACCCTTGTCGCTAGTTACCATCATTAAGTTGGGGACTCTAGCGAGACTGCCAGTGACAAGCTGGAGGAAGGCGGGGATGACGTCAAATCATCATGCCCCTTATGACCTGGGCTACACACGTGCTACAATGGACGATACAACGAGTCGCAAAACCGCGAGGTTAAGCTAATCTCTTAAAGTCGTTCTCAGTTCGGATTGCAGGCTGCAACTCGCCTGCA
>MG|5|V8|F|27|99.21|Firmicutes|Bacilli|Lactobacillales|Lactobacillaceae|Bacillus / Lactobacillus|Bacillus sp. / Lactobacillus aviarius|
CGTGAGATGTTGGGTTAAGTCCCGCAACGAGCGCAACCCTTGTTGTCAGTTGCCATCATTCAGTTGGGCACTCTGGCGAGACTGCCGGTGACAAAGCCGGAGGAAGGTGGGGATGACGTCAAGTCATCATGCCCCTTATGACCTGGGCTACACACGTGCTACAATGGACGATACAACGAGTCGCGAGACCGCGAGGTTAAGCTAATCTCTTAAAGTCGTTCTCAGTTCGGATTGCAGGCTGCAACTCGCCTGCA
>MG|5|V8|F|12|99.6|Firmicutes|Bacilli|Lactobacillales|Lactobacillaceae|Bacillus / Lactobacillus|Bacillus sp. / Lactobacillus aviarius|
CGTGAGATGTTGGGTTAAGTCCCGCAACGAGCGCAACCCTTGTTGTCAGTTGCCATCATTAAGTTGGGCACTCTGGCGAGACTGCCGGTGACAAACCGGAGGAAGGTGGGGATGACGTCAAGTCATCATGCCCCTTATGACCTGGGCTACACACGTGCTACAATGGACGATACAACGAGTCGCGAAACCGCGAGGTTAAGCTAATCTCTTAAAGTCGTTCTCAGTTCGGATTGCAGGCTGCAACTCGCCTGCA
>MG|5|V8|R|12|99.2|Firmicutes|Bacilli|Lactobacillales|Lactobacillaceae|Bacillus / Lactobacillus|Bacillus sp. / Lactobacillus aviarius|
TGTAGGCGAGTTGCAGCCTACAATCCGAACTGAGAACGACTTTAAGAGATTAGCTTAACCTCGCGGTCTCGCGACTCGTTGTATCGTCCATTGTAGCACGTGTGTAGCCCAGGTCATAAGGGGCATGATGACTTGACGTCATCCCCACCTTCCTCCGGTTTGTCACCGGCAGTCTCGCCAGAGTGCCCAACTGAATGATGGCAACTGACAACAAGGGTTGCGCTCGTTGCGGGACTTAACCCAACATCTCACG
>MG|5|V8|F|16|94.09|Firmicutes|Bacilli|Lactobacillales|Lactobacillaceae|Lactobacillus|salivarius|
CGTGAGATGTTGGGTTAAGTCCCGCAACGAGCGCAACCCTTGTGATATGTTACTACCAGTAAGATGAGGACTCATATCAGACTGCCGGTGACAAACCGGAGGAAGGTGGGGACGACGTCAAGTCATCATGCCCCTTATGACCTGGGCTACACACGTGCTACAATGGACGGTACAACGAGTCGCAAGACCGCGAGGTTTAGCTAATCTCTTAAAGCCGTTCTCAGTTCGGATTGTAGGCTGCAACTCGCCTACA
>MG|5|V8|R|16|92.55|Firmicutes|Bacilli|Lactobacillales|Lactobacillaceae|Lactobacillus|aviarius|
TGCAGGCGAGTTGCAGCCTGCAATCCGAACTGAGAACGACTTTAAGAGATTAGCTTAACCTCGCGGTCTCGCGACTCGTTGTATCGTCCATTGTAGCACGTGTGTAGCCCAGGTCATAAGGGGCATGATGACTTGACGTCATCCCCACCTTCCTCCGGCTTGACGCCGGCGGTCTCGCATGGGTGCCCGGCCGAACCGCTGGCAACATGCGACGGGGGTTGCGCTCGTTGCGGGACTTAACCCAACATCTCACG
>MG|5|V8|F|27|92.94|Firmicutes|Bacilli|Lactobacillales|Lactobacillaceae|Lactobacillus|aviarius|
CGTGAGATGTTGGGTTAAGTCCCGCAACGAGCGCAACCCTCGTCGCATGTTGCCAGCGGTTCGGCCGGGCACCCATGCGAGACCGCCGGCGTCAAGCCGGAGGAAGGTGGGGATGACGTCAAGTCATCATGCCCCTTATGACCTGGGCTACACACGTGCTACAATGGACGATACAACGAGTCGCGAGACCGCGAGGTTAAGCTAATCTCTTAAAGTCGTTCTCAGTTCGGATTGCAGGCTGCAACTCGCCTGCA
>MG|5|V8|R|20|94.86|Firmicutes|Bacilli|Lactobacillales|Lactobacillaceae|Lactobacillus|aviarius|
TGCAGGCGAGTTGCAGCCTGCAATCCGAACTGAGAACGACTTTAAGAGATTAGCTTAACCTCGCGGTTTTGCGACTCGTTGTATCGTCCATTGTAGCACGTGTGTAGCCCAGGTCATAAGGGGCATGATGATTTGACGTCATCCCCGCCTTCCTCCAGCTTGTCACTGGCAGTCTCGCTAGAGTCCCCAACTTAATGATGGTAACTAGCGACAAGGGTTGCGCTCGTTGCGGGACTTAACCCAACATCTCACG
>MG|5|V8|F|10|98.43|Firmicutes|Bacilli|Lactobacillales|Lactobacillaceae|Bacillus / Lactobacillus|aviarius|
CGTGAGATGTTGGGTTAAGTCCCGCAACGAGCGCAACCCTTGTTGTCAGTTGCCATCATTCAGTTGGGCACTCTGGCGAGACTGCCGGTGACAAACCGGAGGAAGGTGGGGATGACGTCAAGTCATCATGCCCCTTATGACCTGGGCTACACACGTGCTACAATGGACGATACAACGAGTCGCGAGACCGCGAGGTTAAGCTAATCTCTTAAAGCTTCTCTCAGTTCGGATTGCAGGCTGCAACTCGCCTGCA
>MG|5|V8|F|13|92.94|Firmicutes|Bacilli|Lactobacillales|Lactobacillaceae|Lactobacillus|salivarius|
CGTGAGATGTTGGGTTAAGTCCCGCAACGAGCGCAACCCTCGTCGCATGTTGCCAGCGGTTCGGCCGGGCACCCATGCGAGACCGCCGGCGTCAAGCCGGAGGAAGGTGGGGATGACGTCAAGTCATCATGCCCCTTATGACCTGGGCTACACACGTGCTACAATGGACGGTACAACGAGTCGCAAGACCGCGAGGTTTAGCTAATCTCTTAAAGCCGTTCTCAGTTCGGATTGTAGGCTGCAACTCGCCTACA
>MG|5|V8|F|15|84.74|Firmicutes|Bacilli|Lactobacillales|Lactobacillaceae|Lactobacillus|camelliae|
CGTGAGATGTTTGGTTAAGTCCAACAACGAGCGCAACCCTCATCGTTAGTTGCTAACATTCAGTTGAGCACTCTAGCGATACTGCCAGTGTAAGCTGGAGGAAGGTGGGGATGAGGTCAAATCATCATGCCCCTTACATCTAGGGCTACAGGCGTGCTACAATGGCCGGTACAACGAGTTGCAACACGGCGACGTGAAGCTAATCTCTTAAAGCCGGTCCCAGTCCGGATTGGAGTCTGCAATTCGACTCCA
>MG|5|V8|F|12|98.42|Firmicutes|Bacilli|Lactobacillales|Lactobacillaceae|Bacillus / Lactobacillus|salivarius|
CGTGAGATGTTGGGTTAAGTCCCGCAACGAGCGCAACCCTTGTTGTCAGTTGCCATCATTCAGTTGGGCACTCTGGCGAGACTGCCGGTGACAAACCGGAGGAAGGTGGGGATGACGTCAAGTCATCATGCCCCTTATGACCTGGGCTACACACGTGCTACAATGGACGATACAACGAGTCGCGAGACCGCGAGGTTTAGCTAATCTCTTAAAGCCGTTCTCAGTTCGGATTGTAGGCTGCAACTCGCCTACA
>MG|5|V8|F|10|99.21|Firmicutes|Bacilli|Lactobacillales|Lactobacillaceae|Bacillus / Lactobacillus|Bacillus sp. / Lactobacillus aviarius|
CGTGAGATGTTGGGTTAAGTCCCGCAACGAGCGCAACCCTTGTTGTCAGTTGCCATCATTCAGTTGGGCACTCTGGCGAGACTGCCGGTGACAACCGGAGGAAGGTGGGGATGACGTCAAGTCATCATGCCCCTTATGACCTGGGCTACACACGTGCTACAATGGACGATACAACGAGTCGCGAGACCGCGAGGTTAAGCTAATCTCTTAAAGTCGTTCTCAGTTCGGATTGCAGGCTGCAACTCGCCTGCA
>MG|5|V8|F|77|95.65|Firmicutes|Bacilli|Lactobacillales|Streptococcaceae|Streptococcus|alactolyticus|
CGTGAGATGTTGGGTTAAGTCCCGCAACGAGCGCAACCCTTGTCGCTAGTTACCATCATTAAGTTGGGGACTCTAGCGAGACTGCCAGTGACAAGCTGGAGGAAGGCGGGGATGACGTCAAATCATCATGCCCCTTATGACCTGGGCTACACACGTGCTACAATGGTTGGTACAACGAGTCGCAAGTCGGTGACGGCAAGCAAATCTCTTAAAGCCAATCTCAGTTCGGATTGTAGGCTGCAACTCGCCTACA
>MG|5|V8|F|30|96.06|Firmicutes|Bacilli|Lactobacillales|Streptococcaceae|Streptococcus|alactolyticus|
CGTGAGATGTTGGGTTAAGTCCCGCAACGAGCGCAACCCTTATTGTTAGTTGCCATCATTCAGTTGGGCACTCTAGCGAGACTGCCGGTAATAAACCGGAGGAAGGTGGGGATGACGTCAAATCATCATGCCCCTTATGACCTGGGCTACACACGTGCTACAATGGTTGGTACAAAGAGAAGCGAAGCGGTGACGTGGAGCAAACCTCATAAAGCCAATCTCAGTTCGGATTGTAGGCTGCAACTCGCCTACA
>MG|5|V8|F|19|93.73|Firmicutes|Bacilli|Lactobacillales|Streptococcaceae|Streptococcus|luteciae|
CGTGAGATGTTGGGTTAAGTCCCGCAACGAGCGCAACCCTTGTGATATGTTACTACCAGTAAGATGAGGACTCATATCAGACTGCCGGTGACAAACCGGAGGAAGGTGGGGATGACGTCAAATCATCATGCCCCTTATGACCTGGGCTACACACGTGCTACAATGGTTGGTACAACGAGTCGCAAGTCGGTGACGGCAAGCAAATCTCTTAAAGCCAATCTCAGTTCGGATTGTAGGCTGCAACTCGCCTACA
>MG|5|V8|R|39|95.65|Firmicutes|Bacilli|Lactobacillales|Streptococcaceae|Streptococcus|alactolyticus|
TGTAGGCGAGTTGCAGCCTACAATCCGAACTGAGATTGGCTTTAAGAGATTTGCTTGCCGTCACCGACTTGCGACTCGTTGTACCAACCATTGTAGCACGTGTGTAGCCCAGGTCATAAGGGGCATGATGATTTGACGTCATCCCCGCCTTCCTCCAGCTTGTCACTGGCAGTCTCGCTAGAGTCCCCAACTTAATGATGGTAACTAGCGACAAGGGTTGCGCTCGTTGCGGGACTTAACCCAACATCTCACG
>MG|5|V8|R|18|96.06|Firmicutes|Bacilli|Lactobacillales|Streptococcaceae|Streptococcus|alactolyticus|
TGTAGGCGAGTTGCAGCCTACAATCCGAACTGAGATTGGCTTTATGAGGTTTGCTCCACGTCACCGCTTCGCTTCTCTTTGTACCAACCATTGTAGCACGTGTGTAGCCCAGGTCATAAGGGGCATGATGATTTGACGTCATCCCCACCTTCCTCCGGTTTATTACCGGCAGTCTCGCTAGAGTGCCCAACTGAATGATGGCAACTAACAATAAGGGTTGCGCTCGTTGCGGGACTTAACCCAACATCTCACG
>MG|5|V8|F|33|96.84|Firmicutes|Bacilli|Lactobacillales|Streptococcaceae|Streptococcus|gallolyticus|
CGTGAGATGTTGGGTTAAGTCCCGCAACGAGCGCAACCCCTGTCGTTAGTTGCCAGCATTCAGTTGGGGACTCTAACGAGACTGCCAGTGACAAACTGGAGGAAGGTGGGGATGACGTCAAATCATCATGCCCCTTATGACCTGGGCTACACACGTGCTACAATGGTTGGTACAACGAGTCGCAAGTCGGTGACGGCAAGCAAATCTCTTAAAGCCAATCTCAGTTCGGATTGTAGGCTGCAACTCGCCTACAG
>MG|5|V8|F|15|92.97|Firmicutes|Clostridia|Clostridiales|Catabacteriaceae|Catabacter|hongkongensis|
CGTGAGATGTTGGGTTAAGTCCCGCAACGAGCGCAACCCCCTATTGATAGTTGCCAGCAGTAAGATGGGCACTCTATCGAGACTGCCGCGGACAACGCGGAGGAAGGTGGGGATGACGTCAAATCATCATGCCCCTTATGTCTTGGGCTACACACGTGCTACAATGGCCGGTACAAAGAGCAGCGAACTCGTAAGGGTAAGCGAATCTCAAAAAGCCGGTCTCAGTTCGGATTGTGGGCTGCAACCCGCCCACA
>MG|5|V8|F|120|93.33|Firmicutes|Clostridia|Clostridiales|Catabacteriaceae|Catabacter|hongkongensis|
CGTGAGATGTTGGGTTAAGTCCCGCAACGAGCGCAACCCCTATTGATAGTTGCCAGCAGTAAGATGGGCACTCTATCGAGACTGCCGCGGACAACGCGGAGGAAGGTGGGGATGACGTCAAATCATCATGCCCCTTATGTCTTGGGCTACACACGTGCTACAATGGCCGGTACAAAGAGCAGCGAACTCGTAAGGGTAAGCGAATCTCAAAAAGCCGGTCTCAGTTCGGATTGTGGGCTGCAACCCGCCCACA
>MG|5|V8|R|68|93.33|Firmicutes|Clostridia|Clostridiales|Catabacteriaceae|Catabacter|hongkongensis|
TGTGGGCGGGTTGCAGCCCACAATCCGAACTGAGACCGGCTTTTTGAGATTCGCTTACCCTTACGAGTTCGCTGCTCTTTGTACCGGCCATTGTAGCACGTGTGTAGCCCAAGACATAAGGGGCATGATGATTTGACGTCATCCCCACCTTCCTCCGCGTTGTCCGCGGCAGTCTCGATAGAGTGCCCATCTTACTGCTGGCAACTATCAATAGGGGTTGCGCTCGTTGCGGGACTTAACCCAACATCTCACG
>MG|5|V8|F|29|92.94|Firmicutes|Clostridia|Clostridiales|Catabacteriaceae|Catabacter|hongkongensis|
CGTGAGATGTTGGGTTAAGTCCCGCAACGAGCGCAACCCCTATTGATAGTTGCCAGCAGTAAGATGGGCACTCTATCGAGACTGCCGCGGACAACGCGGAGGAAGGTGGGGATGACGTCAAATCATCATGCCCCTTATGTCTTGGGCTACACACGTGCTACAATGGCCGGTACAAAGAGCGGCGAACTCGTAAGGGTAAGCGAATCTCAAAAAGCCGGTCTCAGTTCGGATTGTGGGCTGCAACCCGCCCACA
>MG|5|V8|R|161|92.94|Firmicutes|Clostridia|Clostridiales|Catabacteriaceae|Catabacter|hongkongensis|
TGTGGGCGGGTTGCAGCCCACAATCCGAACTGAGACCGGCTTTTTGAGATTCGCTTACCCTTACGAGTTCGCTGCTCTTTGTACCGGCCATTGTAGCACGTGTGTAGCCCAAGACATAAGGGGCATGATGATTTGACGTCATCCCCACCTTCCTCCGCGTTGTCCGCGGCAGTCTCGATAGAGTGCCCATCTCACTGCTGGCAACTATCAATAGGGGTTGCGCTCGTTGCGGGACTTAACCCAACATCTCACG
>MG|5|V8|R|10|92.58|Firmicutes|Clostridia|Clostridiales|Catabacteriaceae|Catabacter|hongkongensis|
TGTGGGCGGGTTGCAGCCCACAATCCGAACTGAGACCGGCTTTTTGAGATTCGCTTACCCTTACGAGTTCGCTGCTCTTTGTACCGGCCATTGTAGCACGTGTGTAGCCCAAGACATAAGGGGCATGATGATTTGACGTCATCCCCACCTTCCTCCGCGTTGTCCGCGGCAGTCTCGATAGAGTGCCCATCTCACTGCTGGCAACTATCAATAGGGGGTTGCGCTCGTTGCGGGACTTAACCCAACATCTCACG
>MG|5|V8|F|24|92.19|Firmicutes|Clostridia|Clostridiales|Catabacteriaceae|Catabacter|hongkongensis|
CGTGAGATGTTGGGTTAAGTCCCGCAACGAGCGCAACCCTTGTCGCTAGTTACCATCATTAAGTTGGGGACTCTAGCGAGACTGCCAGTGACAAGCTGGAGGAAGGCGGGGATGACGTCAAATCATCATGCCCCTTATGTCTTGGGCTACACACGTGCTACAATGGCCGGTACAAAGAGCAGCGAACTCGTAAGGGTAAGCGAATCTCAAAAAGCCGGTCTCAGTTCGGATTGTGGGCTGCAACCCGCCCACA
>MG|5|V8|F|22|92.58|Firmicutes|Clostridia|Clostridiales|Catabacteriaceae|Catabacter|hongkongensis|
CGTGAGATGTTGGGTTAAGTCCCGCAACGAGCGCAACCCCCTATTGATAGTTGCCAGCAGTGAGATGGGCACTCTATCGAGACTGCCGCGGACAACGCGGAGGAAGGTGGGGATGACGTCAAATCATCATGCCCCTTATGTCTTGGGCTACACACGTGCTACAATGGCCGGTACAAAGAGCAGCGAACTCGTAAGGGTAAGCGAATCTCAAAAAGCCGGTCTCAGTTCGGATTGTGGGCTGCAACCCGCCCACA
>MG|5|V8|F|21|92.58|Firmicutes|Clostridia|Clostridiales|Catabacteriaceae|Catabacter|hongkongensis|
CGTGAGATGTTGGGTTAAGTCCCGCAACGAGCGCAACCCCTATTGATAGTTGCCAGCAGTGAGATGGGCACTCTATCGAGACTGCCGCGGACAACGCGGAGGAAGGTGGGGATGACGTCAAATCATCATGCCCCTTATGTCTTGGGCTACACACGTGCTACAATGGCCGGTACAAAGAGCAGCGAACTCGTAAGGGTAAGCGAATCTCAAAAAAGCCGGTCTCAGTTCGGATTGTGGGCTGCAACCCGCCCACA
>MG|5|V8|F|322|92.94|Firmicutes|Clostridia|Clostridiales|Catabacteriaceae|Catabacter|hongkongensis|
CGTGAGATGTTGGGTTAAGTCCCGCAACGAGCGCAACCCCTATTGATAGTTGCCAGCAGTGAGATGGGCACTCTATCGAGACTGCCGCGGACAACGCGGAGGAAGGTGGGGATGACGTCAAATCATCATGCCCCTTATGTCTTGGGCTACACACGTGCTACAATGGCCGGTACAAAGAGCAGCGAACTCGTAAGGGTAAGCGAATCTCAAAAAGCCGGTCTCAGTTCGGATTGTGGGCTGCAACCCGCCCACA
>MG|5|V8|F|25|93.73|Firmicutes|Clostridia|Clostridiales|Catabacteriaceae|Catabacter|hongkongensis|
CGTGAGATGTTGGGTTAAGTCCCGCAACGAGCGCAACCCCTATTTCTAGTTGCCAGCAGTAAGATGGGCACTCTAGAGAGACTGCCGCGGACAACGCGGAGGAAGGTGGGGATGACGTCAAATCATCATGCCCCTTATGTCTTGGGCTACACACGTGCTACAATGGCCGGTACAAAGAGCAGCGAACTCGTAAGGGTAAGCGAATCTCAAAAAGCCGGTCTCAGTTCGGATTGTGGGCTGCAACCCGCCCACA
>MG|5|V8|F|19|92.61|Firmicutes|Clostridia|Clostridiales|Catabacteriaceae|Catabacter|hongkongensis|
CGTGAGATGTTGGGTTAAGTCCCGCAACGAGCGCAACCCTTATTGCTAGTTGCCAGCATTTTGAGATGGGCACTCTAGTGAGACTGCCGGGGACAACTCGGAGGAAGGTGGGGATGACGTCAAATCATCATGCCCCTTATGTCTTGGGCTACACACGTGCTACAATGGCCGGTACAAAGAGCGGCGAGACTGCAAAGTTAAGCGAATCCCAAAAAGCCGGTCACAGTTCGGATTGTGGGCTGCAACCCGCCCACA
>MG|5|V8|R|26|92.94|Firmicutes|Clostridia|Clostridiales|Catabacteriaceae|Catabacter|hongkongensis|
TGTGGGCGGGTTGCAGCCCACAATCCGAACTGAGACCGGCTTTTTGAGATTCGCTTACCCTTACGAGTTCGCCGCTCTTTGTACCGGCCATTGTAGCACGTGTGTAGCCCAAGACATAAGGGGCATGATGATTTGACGTCATCCCCACCTTCCTCCGCGTTGTCCGCGGCAGTCTCGATAGAGTGCCCATCTTACTGCTGGCAACTATCAATAGGGGTTGCGCTCGTTGCGGGACTTAACCCAACATCTCACG
>MG|5|V8|R|15|92.19|Firmicutes|Clostridia|Clostridiales|Catabacteriaceae|Catabacter|hongkongensis|
TGTGGGCGGGTTGCAGCCCACAATCCGAACTGAGACCGGCTTTTTGAGATTCGCTTACCCTTACGAGTTCGCTGCTCTTTGTACCGGCCATTGTAGCACGTGTGTAGCCCAAGACATAAGGGGCATGATGATTTGACGTCATCCCCGCCTTCCTCCAGCTTGTCACTGGCAGTCTCGCTAGAGTCCCCAACTTAATGATGGTAACTAGCGACAAGGGTTGCGCTCGTTGCGGGACTTAACCCAACATCTCACG
>MG|5|V8|R|11|92.94|Firmicutes|Clostridia|Clostridiales|Catabacteriaceae|Catabacter|hongkongensis|
TGTGGACGGGTTGCAGCCCACAATCCGAACTGAGACCGGCTTTTTGAGATTCGCTTACCCTTACGAGTTCGCTGCTCTTTGTACCGGCCATTGTAGCACGTGTGTAGCCCAAGACATAAGGGGCATGATGATTTGACGTCATCCCCACCTTCCTCCGCGTTGTCCGCGGCAGTCTCGATAGAGTGCCCATCTTACTGCTGGCAACTATCAATAGGGGTTGCGCTCGTTGCGGGACTTAACCCAACATCTCACG
>MG|5|V8|F|10|92.94|Firmicutes|Clostridia|Clostridiales|Catabacteriaceae|Catabacter|hongkongensis|
CGTGAGATGTTGGGTTAAGTCCCGCAACGAGCGCAACCCCTATTGATAGTTGCCAGCAGTAAGATGGGCACTCTATCGAGACTGCCGCGGACAACGCGGAGGAAGGTGGGGATGACGTCAAATCATCATGCCCCTTATGTCTTGGGCTACACACGTGCTACAATGGCCGGTACAAAGAGCAGCGAACTCGCAAGGGTAAGCGAATCTCAAAAAGCCGGTCTCAGTTCGGATTGTGGGCTGCAACCCGCCCACA
>MG|5|V8|F|21|92.61|Firmicutes|Clostridia|Clostridiales|Christensenellaceae|Christensenella|minuta|
CGTGAGATGTTGGGTTAAGTCCCGCAACGAGCGCAACCCCTATTTCTAGTTGCCAGCAGTAAGATGGGCACTCTAGAGAGACTGCCGCGGACAACGCGGAGGAAGGTGGGGATGACGTCAAATCATCATGCCCCTTATGTCTTGGGCTACACACGTGCTACAATGGCCGGTACAAAGAGCCGCGAACCCGTAAGGGCAAGCCAATCCCAAAAAGCCGGTCTCAGTTCGGACTTGTGGGCTGCAACCCGCCCACAT
>MG|5|V8|F|44|92.61|Firmicutes|Clostridia|Clostridiales|Christensenellaceae|Christensenella|minuta|
CGTGAGATGTTGGGTTAAGTCCCGCAACGAGCGCAACCCCTATTTCTAGTTGCCAGCAGTAAGATGGGCACTCTAGAGAGACTGCCGCGGACAACGCGGAGGAAGGTGGGGATGACGTCAAATCATCATGCCCCTTATGTCTTGGGCTACACACGTGCTACAATGGCCGGTACAAAGAGCCGCGAACCCGTAAGGGCAAGCCAATCCCAAAAAGCCGGTCTCAGTTCGGATTGATGGGCTGCAACCCGCCCACAT
>MG|5|V8|R|11|92.16|Firmicutes|Clostridia|Clostridiales|Christensenellaceae|Christensenella|minuta|
TGTGGGCGGGTTGCAGCCCACAATCCGAACTGAGACCGGCTTTTTGGGATTGGCTTGCCCTTACGGGTTCGCGGCTCTTTGTACCGGCCATTGTAGCACGTGTGTAGCCCAAGACATAAGGGGCATGATGATTTGACGTCATCCCCACCTTCCTCCGCGTTGTCCGCGGCAGTCTCGATAGAGTGCCCATCTCACTGCTGGCAACTATCAATAGGGGTTGCGCTCGTTGCGGGACTTAACCCAACATCTCACG
>MG|5|V8|F|11|92.55|Firmicutes|Clostridia|Clostridiales|Christensenellaceae|Christensenella|minuta|
CGTGAGATGTTGGGTTAAGTCCCGCAACGAGCGCAACCCCTATTGATAGTTGCCAGCAGTAAGATGGGCACTCTATCGAGACTGCCGCGGACAACGCGGAGGAAGGTGGGGATGACGTCAAATCATCATGCCCCTTATGTCTTGGGCTACACACGTGCTACAATGGCCGGTACAAAGAGCCGCGAACCCGTAAGGGCAAGCCAATCCCAAAAAGCCGGTCTCAGTTCGGATTGTGGGCTGCAACCCGCCCACA
>MG|5|V8|F|18|92.94|Firmicutes|Clostridia|Clostridiales|Christensenellaceae|Christensenella|minuta|
CGTGAGATGTTGGGTTAAGTCCCGCAACGAGCGCAACCCCTATTGATAGTTGCCAGCAGTAAGATGGGCACTCTAGAGAGACTGCCGCGGACAACGCGGAGGAAGGTGGGGATGACGTCAAATCATCATGCCCCTTATGTCTTGGGCTACACACGTGCTACAATGGCCGGTACAAAGAGCCGCGAACCCGTAAGGGCAAGCCAATCCCAAAAAGCCGGTCTCAGTTCGGATTGTGGGCTGCAACCCGCCCACA
>MG|5|V8|F|37|92.58|Firmicutes|Clostridia|Clostridiales|Christensenellaceae|Christensenella|minuta|
CGTGAGATGTTGGGTTAAAGTCCCGCAACGAGCGCAACCCCTATTTCTAGTTGCCAGCAGTAAGATGGGCACTCTAGAGAGACTGCCGCGGACAACGCGGAGGAAGGTGGGGATGACGTCAAATCATCATGCCCCTTATGTCTTGGGCTACACACGTGCTACAATGGCCGGTACAAAGAGCCGCGAACCCGTAAGGGCAAGCCAATCCCAAAAAGCCGGTCTCAGTTCGGATTGTGGGCTGCAACCCGCCCACA
>MG|5|V8|R|10|92.55|Firmicutes|Clostridia|Clostridiales|Christensenellaceae|Christensenella|minuta|
TGTGGGCGGGTTGCAGCCCACAATCCGAACTGAGACCGGCTTTTTGGGATTGGCTTGCCCTTACGGGTTCGCGGCTCTTTGTACCGGCCATTGTAGCACGTGTGTAGCCCAAGACATAAGGGGCATGATGATTTGACGTCATCCCCACCTTCCTCCGCGTTGTCCGCGGCAGTCTCGATAGAGTGCCCATCTTACTGCTGGCAACTATCAATAGGGGTTGCGCTCGTTGCGGGACTTAACCCAACATCTCACG
>MG|5|V8|F|69|93.33|Firmicutes|Clostridia|Clostridiales|Christensenellaceae|Christensenella|minuta|
CGTGAGATGTTGGGTTAAGTCCCGCAACGAGCGCAACCCCTATTGATAGTTGCCAGCAGTGAGATGGGCACTCTATCGAGACTGCCGCGGACAACGCGGAGGAAGGTGGGGATGACGTCAAATCATCATGCCCCTTATGTCTTGGGCTACACACGTGCTACAATGGCCGGTACAAAGAGCAGCGAACCCGTAAGGGCAAGCGAATCTCAAAAAGCCGGTCTCAGTTCGGATTGTGGGCTGCAACCCGCCCACA
>MG|5|V8|F|13|92.22|Firmicutes|Clostridia|Clostridiales|Christensenellaceae|Christensenella|minuta|
CGTGAGATGTTGGGTTAAGTCCCGCAACGAGCGCAACCCCTATTTCTAGTTGCCAGCAGTAAGATGGGCACTCTAGAGAGACTGCCGCGGACAACGCGGAGGAAGGTGGGGATGACGTCAAATCATCATGCCCCCTTATGTCTTGGGCTACACACGTGCTACAATGGCCGGTACAAAGAGCCGCGAACCCGTAAGGGCAAGCCAATCCCAAAAAAGCCGGTCTCAGTTCGGATTGTGGGCTGCAACCCGCCCACA
>MG|5|V8|F|15|92.22|Firmicutes|Clostridia|Clostridiales|Christensenellaceae|Christensenella|minuta|
CGTGAGATGTTGGGTTAAGTCCCGCAACGAGCGCAACCCCTATTTCTAGTTGCCAGCAGTAAGATGGGCACTCTAGAGAGACTGCCGCGGACAACGCGGAGGAAGGTGGGGATGACGTCAAATCATCATGCCCCCTTATGTCTTGGGCTACACACGTGCTACAATGGCCGGTACAAAGAGCCGCGAACCCGTAAGGGCAAGCCAATCCCAAAAAGCCGGTCTCAGTTCGGATTGATGGGCTGCAACCCGCCCACA
>MG|5|V8|F|37|90.66|Firmicutes|Clostridia|Clostridiales|Christensenellaceae|Christensenella|minuta|
CGTGAGATGTTGGGTTAAGTCCCGCAACGAGCGCAACCCTTGTCGCTAGTTACCATCATTAAGTTGGGGACTCTAGCGAGACTGCCAGTGACAAGCTGGAGGAAGGCGGGGATGACGTCAAATCATCATGCCCCTTATGTCTTGGGCTACACACGTGCTACAATGGCCGGTACAAAGAGCCGCGAACCCGTAAGGGCAAGCCAATCCCAAAAAGCCGGTCTCAGTTCGGATTGTGGGCTGCAACCCGCCCACAT
>MG|5|V8|F|30|92.16|Firmicutes|Clostridia|Clostridiales|Christensenellaceae|Christensenella|minuta|
CGTGAGATGTTGGGTTAAGTCCCGCAACGAGCGCAACCCCTATTGATAGTTGCCAGCAGTGAGATGGGCACTCTATCGAGACTGCCGCGGACAACGCGGAGGAAGGTGGGGATGACGTCAAATCATCATGCCCCTTATGTCTTGGGCTACACACGTGCTACAATGGCCGGTACAAAGAGCCGCGAACCCGTAAGGGCAAGCCAATCCCAAAAAGCCGGTCTCAGTTCGGATTGTGGGCTGCAACCCGCCCACA
>MG|5|V8|F|751|92.97|Firmicutes|Clostridia|Clostridiales|Christensenellaceae|Christensenella|minuta|
CGTGAGATGTTGGGTTAAGTCCCGCAACGAGCGCAACCCCTATTTCTAGTTGCCAGCAGTAAGATGGGCACTCTAGAGAGACTGCCGCGGACAACGCGGAGGAAGGTGGGGATGACGTCAAATCATCATGCCCCTTATGTCTTGGGCTACACACGTGCTACAATGGCCGGTACAAAGAGCCGCGAACCCGTAAGGGCAAGCCAATCCCAAAAAGCCGGTCTCAGTTCGGATTGTGGGCTGCAACCCGCCCACAT
>MG|5|V8|F|21|92.61|Firmicutes|Clostridia|Clostridiales|Christensenellaceae|Christensenella|minuta|
CGTGAGATGTTGGGTTAAGTCCCGCAACGAGCGCAACCCCCTATTTCTAGTTGCCAGCAGTAAGATGGGCACTCTAGAGAGACTGCCGCGGACAACGCGGAGGAAGGTGGGGATGACGTCAAATCATCATGCCCCTTATGTCTTGGGCTACACACGTGCTACAATGGCCGGTACAAAGAGCCGCGAACCCGTAAGGGCAAGCCAATCCCAAAAAGCCGGTCTCAGTTCGGATTGTGGGCTGCAACCCGCCCACAT
>MG|5|V8|F|15|92.58|Firmicutes|Clostridia|Clostridiales|Christensenellaceae|Christensenella|minuta|
CGTGAGATGTTGGGTTAAGTCCCGCAACGAGCGCAACCCCTATTTCTAGTTGCCAGCAGTAAGATGGGCACTCTAGAGAGACTGCCGCGGACAACGCGGAGGAAGGTGGGGATGACGTCAAATCATCATGCCCCTTATGTCTTGGGCTACACACGTGCTACAATGGCCGGTACAAAGAGCCGCGAACCCGTAAGGGCAAGCCAATCCCAAAAAGCCCGGTCTCAGTTCGGATTGTGGGCTGCAACCCGCCCACA
>MG|5|V8|F|17|91.87|Firmicutes|Clostridia|Clostridiales|Christensenellaceae|Christensenella|minuta|
CGTGAGATGTTGGGTTAAGTCCCGCAACGAGCGCAACCCCTATTTCTAGTTGCCAGCAGTAAGATGGGCACTCTAGAGAGACTGCCGCGGACAACGCGGAGGAAGGTGGGGATGACGTCAAATCATCATGCCCCTTATGTCTTGGGCTACACACGTGCTACAATGGCCGGTACAAAGAGCCGCGAACCCGTAAGGGCAAGCCAATCCCAAAAAGCCGGTCTCAGTTCGGATTGTAGTCTGCAACTCGACTACA
>MG|5|V8|F|20|93.33|Firmicutes|Clostridia|Clostridiales|Christensenellaceae|Christensenella|minuta|
CGTGAGATGTTGGGTTAAGTCCCGCAACGAGCGCAACCCCTATTGATAGTTGCCAGCAGTAAGATGGGCACTCTATCGAGACTGCCGCGGACAACGCGGAGGAAGGTGGGGATGACGTCAAATCATCATGCCCCTTATGTCTTGGGCTACACACGTGCTACAATGGCCGGTACAAAGAGCGGCGAACCCGTAAGGGCAAGCGAATCTCAAAAAGCCGGTCTCAGTTCGGATTGTGGGCTGCAACCCGCCCACA
>MG|5|V8|R|11|93.33|Firmicutes|Clostridia|Clostridiales|Christensenellaceae|Christensenella|minuta|
TGTGGGCGGGTTGCAGCCCACAATCCGAACTGAGACCGGCTTTTTGAGATTCGCTTGCCCTTACGGGTTCGCCGCTCTTTGTACCGGCCATTGTAGCACGTGTGTAGCCCAAGACATAAGGGGCATGATGATTTGACGTCATCCCCACCTTCCTCCGCGTTGTCCGCGGCAGTCTCGATAGAGTGCCCATCTTACTGCTGGCAACTATCAATAGGGGTTGCGCTCGTTGCGGGACTTAACCCAACATCTCACG
>MG|5|V8|F|10|92.25|Firmicutes|Clostridia|Clostridiales|Christensenellaceae|Christensenella|minuta|
CGTGAGATGTTGGGTTAAGTCCCGCAACGAGCGCAACCCCTATTTCTAGTTGCCAGCAGTAAGATGGGCACTCTAGAGAGACTGCCGCGGACAACGCGGAGGAAGGTGGGGATGACGTCAAATCATCATGCCCCCTTATGTCTTGGGCTACACACGTGCTACAATGGCCGGTACAAAGAGCCGCGAACCCGTAAGGGCAAGCCAATCCCAAAAAGCCGGTCTCAGTTCGGACTTGTGGGCTGCAACCCGCCCACAT
>MG|5|V8|F|100|92.61|Firmicutes|Clostridia|Clostridiales|Christensenellaceae|Christensenella|minuta|
CGTGAGATGTTGGGTTAAGTCCCGCAACGAGCGCAACCCCTATTTCTAGTTGCCAGCAGTAAGATGGGCACTCTAGAGAGACTGCCGCGGACAACGCGGAGGAAGGTGGGGATGACGTCAAATCATCATGCCCCCTTATGTCTTGGGCTACACACGTGCTACAATGGCCGGTACAAAGAGCCGCGAACCCGTAAGGGCAAGCCAATCCCAAAAAGCCGGTCTCAGTTCGGATTGTGGGCTGCAACCCGCCCACAT
>MG|5|V8|F|19|92.94|Firmicutes|Clostridia|Clostridiales|Christensenellaceae|Christensenella|minuta|
CGTGAGATGTTGGGTTAAGTCCCGCAACGAGCGCAACCCCTATTGATAGTTGCCAGCAGTGAGATGGGCACTCTATCGAGACTGCCGCGGACAACGCGGAGGAAGGTGGGGATGACGTCAAATCATCATGCCCCTTATGTCTTGGGCTACACACGTGCTACAATGGCCGGTACAAAGAGCAGCGAACTCGTAAGGGCAAGCGAATCTCAAAAAGCCGGTCTCAGTTCGGATTGTGGGCTGCAACCCGCCCACA
>MG|5|V8|F|27|92.58|Firmicutes|Clostridia|Clostridiales|Christensenellaceae|Christensenella|minuta|
CGTGAGATGTTGGGTTAAGTCCCGCAACGAGCGCAACCCCTATTTCTAGTTGCCAGCAGTAAGATGGGCACTCTAGAGAGACTGCCGCGGACAACGCGGAGGAAGGTGGGGATGACGTCAAATCATCATGCCCCTTATGTCTTGGGCTACACACGTGCTACAATGGCCGGTACAAAGAGCCGCGAACCCGTAAGGGCAAGCCAATCCCAAAAAAGCCGGTCTCAGTTCGGATTGTGGGCTGCAACCCGCCCACA
>MG|5|V8|F|13|92.61|Firmicutes|Clostridia|Clostridiales|Christensenellaceae|Christensenella|minuta|
CGTGAGATGTTGGGTTAAGTCCCGCAACGAGCGCAACCCCTATTTCTAGTTGCCAGCAGTAAGATGGGCACTCTAGAGAGACTGCCGCGGACAACGCGGAGGAAGGTGGGGATGACGTCAAATCATCATGCCCCTTATGTCTTGGGCTACACACGTGCTACAATGGCCGGTACAAAGAGCCGCGAACCCGTAAGGGCAAGCCAATCCCAAAAAGCCGGTCTCAGTTCGGATTGCTGGGCTGCAACCCGCCCACAT
>MG|5|V8|R|26|93.33|Firmicutes|Clostridia|Clostridiales|Christensenellaceae|Christensenella|minuta|
TGTGGGCGGGTTGCAGCCCACAATCCGAACTGAGACCGGCTTTTTGAGATTCGCTTGCCCTTACGGGTTCGCTGCTCTTTGTACCGGCCATTGTAGCACGTGTGTAGCCCAAGACATAAGGGGCATGATGATTTGACGTCATCCCCACCTTCCTCCGCGTTGTCCGCGGCAGTCTCGATAGAGTGCCCATCTCACTGCTGGCAACTATCAATAGGGGTTGCGCTCGTTGCGGGACTTAACCCAACATCTCACG
>MG|5|V8|F|13|92.58|Firmicutes|Clostridia|Clostridiales|Christensenellaceae|Christensenella|minuta|
CGTGAGATGTTGGGTTAGTCCCGCAACGAGCGCAACCCCTATTTCTAGTTGCCAGCAGTAAGATGGGCACTCTAGAGAGACTGCCGCGGACAACGCGGAGGAAGGTGGGGATGACGTCAAATCATCATGCCCCTTATGTCTTGGGCTACACACGTGCTACAATGGCCGGTACAAAGAGCCGCGAACCCGTAAGGGCAAGCCAATCCCAAAAAGCCGGTCTCAGTTCGGATTGTGGGCTGCAACCCGCCCACAT
>MG|5|V8|F|27|93.33|Firmicutes|Clostridia|Clostridiales|Christensenellaceae|Christensenella|minuta|
CGTGAGATGTTGGGTTAAGTCCCGCAACGAGCGCAACCCCTATTGATAGTTGCCAGCAGTGAGATGGGCACTCTATCGAGACTGCCGCGGACAACGCGGAGGAAGGTGGGGATGACGTCAAATCATCATGCCCCTTATGTCTTGGGCTACACACGTGCTACAATGGCCGGTACAAAGAGCAGCGAACCCGTAAGGGTAAGCGAATCTCAAAAAGCCGGTCTCAGTTCGGATTGTGGGCTGCAACCCGCCCACA
>MG|5|V8|F|16|92.55|Firmicutes|Clostridia|Clostridiales|Christensenellaceae|Christensenella|minuta|
CGTGAGATGTTGGGTTAAGTCCCGCAACGAGCGCAACCCCTATTTCTAGTTGCCAGCAGTAAGATGGGCACTCTAGAGAGACTGCGCGGACAACGCGGAGGAAGGTGGGGATGACGTCAAATCATCATGCCCCTTATGTCTTGGGCTACACACGTGCTACAATGGCCGGTACAAAGAGCCGCGAACCCGTAAGGGCAAGCCAATCCCAAAAAGCCGGTCTCAGTTCGGATTGTGGGCTGCAACCCGCCCACA
>MG|5|V8|R|16|90.62|Firmicutes|Clostridia|Clostridiales|Christensenellaceae|Christensenella|minuta|
TGTGGGCGGGTTGCAGCCCACAATCCGAACTGAGACCGGCTTTTTGGGATTGGCTTGCCCTTACGGGTTCGCGGCTCTTTGTACCGGCCATTGTAGCACGTGTGTAGCCCAAGACATAAGGGGCATGATGATTTGACGTCATCCCCGCCTTCCTCCAGCTTGTCACTGGCAGTCTCGCTAGAGTCCCCAACTTAATGATGGTAACTAGCGACAAGGGTTGCGCTCGTTGCGGGACTTAACCCAACATCTCACG
>MG|5|V8|F|12|94.86|Firmicutes|Clostridia|Clostridiales|Clostridiaceae|Clostridium|sp.|
CGTGAGATGTTGGGTTAAGTCCCGCAACGAGCGCAACCCCTGTTGCTAGTTGCCATCATTAAGTTGGGGACTCTAGCGAGACTGCCGGTGACAAGCCGGAGGAAGGCGGGGATGACGTCAAATCATCATGCCCCTTATGACCTGGGCTACACACGTGCTACAATGGACGGATCAGAGGGAAGCGAAGCCGCGAGGCGGAGCAAAACCCAGAAACCCGTTCTCAGTTCGGATTGCACTCTGCAACTCGAGTGCA
>MG|5|V8|F|12|93.47|Firmicutes|Clostridia|Clostridiales|Clostridiaceae|Clostridium|sp.|
CGTGAGATGTTGGGTTAAGTCCCGCAACGAGCGCAACCCTTGCCATTAGTTGCTACGCAAGAGCACTCTAATGGGACCGCTACCGACAAGGTGGAGGAAGGTGGGGACGACGTCAAATCATCATGCCCCTTATGACCTGGGCTACACACGTAATACAATGGCCGTTAACAGAGGGAAGCAATACAGTGATGTGGAGCAAAACCCTAAAAACGGTCCCAGTTCGGATTGTAGGCTGCAACCCGCCTACA
>MG|5|V8|R|37|94.78|Firmicutes|Clostridia|Clostridiales|Clostridiaceae|Clostridium|aminobutyricum|
TGCAGGCGAGTTGCAGCCTGCAATCCGAACTGGGACCGGCTTTTGAGTTTTGCTCCACCTCGCGGTCTTGCTTCTCTTTGTACCGGCCATTGTAGCACGTGTGTAGCCCAGAACATAAGGGGCATGATGATTTGACGTCATCCCCACCTTCCTCCGAGTTATCCCCGGCAGTCTCACTAGAGTCCCCATCTTACTGCTGGCAACTAGTGACAAGGGTTGCGCTCGTTGCGGGACTTAACCCAACATCTCACG
>MG|5|V8|F|30|89.02|Firmicutes|Clostridia|Clostridiales|Clostridiaceae|Clostridium|sp.|
CGTGAGATGTTCGGTTAAGTCCGATAACGAGCGCAACCCCTATTGTTAGTTGCTAACATTTAGTTGAGAACTCTAACGATACTGCCGGTGACAAACCGGAGGAAGATGGGGATGACGTCAAATCATCATGCCCCTTACGTCTAGGGCTACAGGCGTGCTACAATGGCCGGCACAAAAAGTTGCAATACCGTGAGGTGGAGCTAATCTCTAAAACCGGTCTCAGTTCGGATTGGAGTCTGCAACTCGACTCCA
>MG|5|V8|F|21|93.57|Firmicutes|Clostridia|Clostridiales|Clostridiaceae|Clostridium|aminobutyricum|
CGTGAGATGTTGGGTTAAGTCCCGCAACGAGCGCAACCCTTGTCACTAGTTACCAGCAGTAAGATGGGGACTCTAGTGAGACTGCCGGGGACAACTCGGAGGAAGGTGGGGATGACGTCAAATCATCATGCCCCTTATGTTCTGGGCTACACACGTGCTACAATGGCCGGTACAAAGAGAGGCGAGACCGCGAGGTGGAGCAAAACTCAAAAGCCGGTCCCAGTTCGGATTGCAGGCTGCAACTCGCCTGCA
>MG|5|V8|F|14|94.88|Firmicutes|Clostridia|Clostridiales|Clostridiaceae|Clostridium|sp.|
CGTGAGATGTTGGGTTCAAGTCCCGCAACGAGCGCAACCCCTGTTGCTAGTTGCCATCATTAAGTTGGGGACTCTAGCGAGACTGCCGGTGACAAGCCGGAGGAAGGCGGGGATGACGTCAAATCATCATGCCCCTTATGACCTGGGCTACACACGTGCTACAATGGACGGATCAGAGGGAAGCGAAGCCGCGAGGCGGAGCGAAACCCAGAAACCCGTTCTCAGTTCGGATTGCACTCTGCAACTCGAGTGCA
>MG|5|V8|R|15|90.32|Firmicutes|Clostridia|Clostridiales|Clostridiaceae|Fervidicella|metallireducens|
TGGAGTCGAGTTGCAGACTCCAATCCGAACTGAGACCGATTTTTGAGATTTGCTCCTCCTCACGGGATTGCTTCTTTTTGTATCGGCCATTGTAGCACGCCTGTAGCCCTAGACGTAAGGGGCATGATGATTTGACGTCATCCCCGCCTTCCTCCAGCTTGTCACTGGCAGTCTCGCTAGAGTCCCCAACTTAATGATGGTAACTAGCGACAAGGGTTGCGCTCGTTGCGGGACTTAACCCAACATCTCACG
>MG|5|V8|F|14|94.88|Firmicutes|Clostridia|Clostridiales|Clostridiaceae|Clostridium|sp.|
CGTGAGATGTTGGGTTAAGTCCCGCAACGAGCGCAACCCCCTGTTGCTAGTTGCCATCATTAAGTTGGGGACTCTAGCGAGACTGCCGGTGACAAGCCGGAGGAAGGCGGGGATGACGTCAAATCATCATGCCCCTTATGACCTGGGCTACACACGTGCTACAATGGACGGATCAGAGGGAAGCGAAGCCGCGAGGCGGAGCGAAACCCAGAAACCCGTTCTCAGTTCGGATTGCACTCTGCAACTCGAGTGCA
>MG|5|V8|F|20|94.88|Firmicutes|Clostridia|Clostridiales|Clostridiaceae|Clostridium|sp.|
CGTGAGATGTTGGGTTAAGTCCCGCAACGAGCGCAACCCCTGTTGCTAGTTGCCATCATTAAGTTGGGGGACTCTAGCGAGACTGCCGGTGACAAGCCGGAGGAAGGCGGGGATGACGTCAAATCATCATGCCCCTTATGACCTGGGCTACACACGTGCTACAATGGACGGATCAGAGGGAAGCGAAGCCGCGAGGCGGAGCGAAACCCAGAAACCCGTTCTCAGTTCGGATTGCACTCTGCAACTCGAGTGCA
>MG|5|V8|F|13|90.24|Firmicutes|Clostridia|Clostridiales|Clostridiaceae|Clostridium|neonatale|
CGTGAGATGTTCGGTTAAGTCCGATAACGAGCGCAACCCTTATCTTTAGTTGCTAACATTTAGTTGAGAACTCTAGAGATACTGCCGGTGATAAACCGGAGGAAGGTGGGGATGACGTCAAATCATCATGCCCCTTACGTCTAGGGCTACAGGCGTGCTACAATGGCCGGTACAAAAAGACGCAATACCGTGAGGTGGAGCAAATCTCAAAAACCGGTCTCAGTTCGGATTGGAGTCTGCAACTCGACTCCA
>MG|5|V8|F|68|94.78|Firmicutes|Clostridia|Clostridiales|Clostridiaceae|Clostridium|aminobutyricum|
CGTGAGATGTTGGGTTAAGTCCCGCAACGAGCGCAACCCTTGTCACTAGTTGCCAGCAGTAAGATGGGGACTCTAGTGAGACTGCCGGGGATAACTCGGAGGAAGGTGGGGATGACGTCAAATCATCATGCCCCTTATGTTCTGGGCTACACACGTGCTACAATGGCCGGTACAAAGAGAAGCAAGACCGCGAGGTGGAGCAAAACTCAAAAGCCGGTCCCAGTTCGGATTGCAGGCTGCAACTCGCCTGCA
>MG|5|V8|R|10|94.88|Firmicutes|Clostridia|Clostridiales|Clostridiaceae|Clostridium|sp.|
TGCACTCGAGTTGCAGAGTGCAATCCGAACTGAGAACGGGTTTCTGGGTTTCGCTCCGCCTCGCGGCTTCGCTTCCCTCTGATCCGTCCATTGTAGCACGTGTGTAGCCCAGGTCATAAGGGGCATGATGATTTGACGTCATCCCCGCCTTCCTCCGGCTTGTCACCGGCAGTCTCGCTAGAGTCCCCAACTTAATGATGGCAACTAGCAACAGGGGGTTGCGCTCGTTGCGGGACTTAACCCAACATCTCACG
>MG|5|V8|F|33|80.31|Firmicutes|Clostridia|Clostridiales|Clostridiaceae|Clostridium|sp.|
CGTGAGATGTTTGGTTAAGTCCATCAACGAGCGCAACCCTTGTCGTCAGTTGTATTTTTCTGGCGAGACTGCCCCGGTAACGGGGAGGAAGGAGGGGATGATGTCAGGTCAGTATTGGTCTTACGTCCTGGGCTAGAAACGTCCTACAATGGCCGGCACAATGGGCAGCCAACCCGCGAGGGGGAGCAAATCCCATCAAAGCCGGTCCCAGTTCGGATTGCAGGCTGAAACTCGCCTGCA
>MG|5|V8|R|152|95.26|Firmicutes|Clostridia|Clostridiales|Clostridiaceae|Clostridium|sp.|
TGCACTCGAGTTGCAGAGTGCAATCCGAACTGAGAACGGGTTTCTGGGTTTCGCTCCGCCTCGCGGCTTCGCTTCCCTCTGATCCGTCCATTGTAGCACGTGTGTAGCCCAGGTCATAAGGGGCATGATGATTTGACGTCATCCCCGCCTTCCTCCGGCTTGTCACCGGCAGTCTCGCTAGAGTCCCCAACTTAATGATGGCAACTAGCAACAGGGGTTGCGCTCGTTGCGGGACTTAACCCAACATCTCACG
>MG|5|V8|R|23|87.6|Firmicutes|Clostridia|Clostridiales|Clostridiaceae|Fonticella|tunisiensis|
TGGAGTCGAGTTGCAGACTCCAATCCGAACTGGGACCGGTTTTGGAGATTAGCTCCACCTCACGGTATTGCGTCTCTTTGTACCGGCCATTGTAGCACGCCTGTAGCCCTAGATGTAAGGGGCATGATGATTTGACGTCATCCCCACCTTCCTCCAGTTTATCACCGGCAGTTTCATTAGAGTCCTCAGCTTAACCTGTTAGTAACTAATGACGAGGGTTGCGCTCGTTATCGGACTTAACCGAACATCTCACG
>MG|5|V8|R|13|93.47|Firmicutes|Clostridia|Clostridiales|Clostridiaceae|Clostridium|sp.|
TGTAGGCGGGTTGCAGCCTACAATCCGAACTGGGACCGTTTTTAGGGTTTTGCTCCACATCACTGTATTGCTTCCCTCTGTTAACGGCCATTGTATTACGTGTGTAGCCCAGGTCATAAGGGGCATGATGATTTGACGTCGTCCCCACCTTCCTCCACCTTGTCGGTAGCGGTCCCATTAGAGTGCTCTTGCGTAGCAACTAATGGCAAGGGTTGCGCTCGTTGCGGGACTTAACCCAACATCTCACG
>MG|5|V8|F|100|89.43|Firmicutes|Clostridia|Clostridiales|Clostridiaceae|Clostridium|sp.|
CGTGAGATGTTCGGTTAAGTCCGATAACGAGCGCAACCCTTATTGCTAGTTGCTAACATTTAGTTGAGTTCTCTAGCGATACTGCCGGTGATAAACCGGAGGAAGATGGGGATGACGTCAAATCATCATGCCCCTTACGTCTAGGGCCACAGGCGTGCTACAATGGCCGGCACAAAAAGTTGCAATACCGTGAGGTGGAGCTAATCTCAAAAACCGGTCTCAGTTCGGATTGGAGTCTGCAACTCGACTCCA
>MG|5|V8|F|11|79.61|Firmicutes|Clostridia|Clostridiales|Clostridiaceae|Clostridium|sp.|
CGTGAGATGTTTGGTTAAGTCCATCAACGAGCGCAACCCTTGTCGTCAGTTGTATTTTTCTGGCGAGACTGCCCCGGTAACGGGGAGGAAGGAGGGGATGATGTCAGGTCAGTATTGGTCTTACGTCCTGGGCTAGAAACGTCCTACAATGGCCGGCACAATGGGCAGCCAACCCGCGAGGGGGAGCAAATCCCATCAAAACCGGTCCCAGTTCGGATTGCAGGCTGAAAACTCGCCTGCA
>MG|5|V8|R|11|94.86|Firmicutes|Clostridia|Clostridiales|Clostridiaceae|Clostridium|sp.|
TGCACTCGAGTTGCAGAGTGCAATCCGAACTGAGAACGGGTTTCTGGGTTTCGCTCCGCCTCGCGGCTTCGCTTCCCTCTGATCCGTCCATTGTAGCACGTGTGTAGCCCAGGTCATAAGGGGCATGATGATTTGACGTCATCCCCGCCTTCCTCCGGCTTGTCACCGGCAGTCTCGCTAGAGTCCCCAACTTAATGATGGCAACTAGCAACAGGGGTTGCGCTCGTTGCGGGACTAACCCAACATCTCACG
>MG|5|V8|F|11|93.2|Firmicutes|Clostridia|Clostridiales|Clostridiaceae|Clostridium|aminobutyricum|
CGTGAGATGTTGGGTTAAGTCCCGCAACGAGCGCAACCCTTGTCATTAGTTGCCAGCAGTAAGATGGGCACTCTAATGAGACTGCCGGGGACAACTCGGAGGAAGGTGGGGATGACGTCAAATCATCATGCCCCTTATGTTCTGGGCTACACACGTGCTACAATGGTCGGTACAAAGAGCAGCTAAGTCGTGAGGCGGAGCAAATCTCAAAAGCCGATCCCAGTTCGGATTGCAGGCTGCAACTCGCCTGCA
>MG|5|V8|R|10|94.88|Firmicutes|Clostridia|Clostridiales|Clostridiaceae|Clostridium|sp.|
TGCACTCGAGTTGCAGAGTGCAATCCGAACTGAGAACGGGTTTCTGGGTTTCGCTCCGCCTCGCGGCTTCGCTTCCCTCTGATCCGTCCATTGTAGCACGTGTGTAGCCCAGGTCATAAGGGGCATGATGATTTGACGTCATCCCCGCCTTCCTCCGGCTTGTCACCGGCAGTCTCGCTAGAGTCCCCCAACTTAATGATGGCAACTAGCAACAGGGGTTGCGCTCGTTGCGGGACTTAACCCAACATCTCACG
>MG|5|V8|F|281|95.26|Firmicutes|Clostridia|Clostridiales|Clostridiaceae|Clostridium|sp.|
CGTGAGATGTTGGGTTAAGTCCCGCAACGAGCGCAACCCCTGTTGCTAGTTGCCATCATTAAGTTGGGGACTCTAGCGAGACTGCCGGTGACAAGCCGGAGGAAGGCGGGGATGACGTCAAATCATCATGCCCCTTATGACCTGGGCTACACACGTGCTACAATGGACGGATCAGAGGGAAGCGAAGCCGCGAGGCGGAGCGAAACCCAGAAACCCGTTCTCAGTTCGGATTGCACTCTGCAACTCGAGTGCA
>MG|5|V8|F|26|95.6|Firmicutes|Clostridia|Clostridiales|Clostridiaceae|Clostridium|sp.|
CGTGAGATGTTGGGTTAAGTCCCGCAACGAGCGCAACCCCTGTTGCTAGTTGCCATCATTAAGTTGGGGACTCTAGCGAGACTGCCGGTGACAAGCCGGAGGAAGGCGGGGATGACGTCAAATCATCATGCCCCTTATGACCTGGGCTACACACGTGCTACAATGGACGGATCAGAGGGAAGCGAAGCCGCGAGGCGGAGCGAAACCCAGAAACCCGTTCTCAGTTCGGATTGTAGTCTGCAACTCGACTACA
>MG|5|V8|F|38|90.32|Firmicutes|Clostridia|Clostridiales|Clostridiaceae|Fervidicella|metallireducens|
CGTGAGATGTTGGGTTAAGTCCCGCAACGAGCGCAACCCTTGTCGCTAGTTACCATCATTAAGTTGGGGACTCTAGCGAGACTGCCAGTGACAAGCTGGAGGAAGGCGGGGATGACGTCAAATCATCATGCCCCTTACGTCTAGGGCTACAGGCGTGCTACAATGGCCGATACAAAAAGAAGCAATCCCGTGAGGAGGAGCAAATCTCAAAAATCGGTCTCAGTTCGGATTGGAGTCTGCAACTCGACTCCA
>MG|5|V8|F|12|94.86|Firmicutes|Clostridia|Clostridiales|Clostridiaceae|Clostridium|sp.|
CGTGAGATGTTGGGTTAGTCCCGCAACGAGCGCAACCCCTGTTGCTAGTTGCCATCATTAAGTTGGGGACTCTAGCGAGACTGCCGGTGACAAGCCGGAGGAAGGCGGGGATGACGTCAAATCATCATGCCCCTTATGACCTGGGCTACACACGTGCTACAATGGACGGATCAGAGGGAAGCGAAGCCGCGAGGCGGAGCGAAACCCAGAAACCCGTTCTCAGTTCGGATTGCACTCTGCAACTCGAGTGCA
>MG|5|V8|F|14|94.78|Firmicutes|Clostridia|Clostridiales|Clostridiaceae|Fonticella|tunisiensis|
CGTGAGATGTTGGGTTAAGTCCCGCAACGAGCGCAACCCTTGCTGTTAGTTGCCATCATTAAGTTGGGCACTCTAACGGGACTGCCGGGGATAACTCGGAGGAAGGTGGGGATGACGTCAAATCATCATGCCCCTTATGTTCTGGGCTACACACGTGCTACAATGGTCGGTACAAAGAGCAGCGAGACCGTGAGGTGGAGCAAATCTCAAAAACCGATCCCAGTTCGGATTGCAGGCTGCAACTCGCCTGCA
>MG|5|V8|R|12|93.57|Firmicutes|Clostridia|Clostridiales|Clostridiaceae|Clostridium|aminobutyricum|
TGCAGGCGAGTTGCAGCCTGCAATCCGAACTGGGACCGGCTTTTGAGTTTTGCTCCACCTCGCGGTCTCGCCTCTCTTTGTACCGGCCATTGTAGCACGTGTGTAGCCCAGAACATAAGGGGCATGATGATTTGACGTCATCCCCACCTTCCTCCGAGTTGTCCCCGGCAGTCTCACTAGAGTCCCCATCTTACTGCTGGTAACTAGTGACAAGGGTTGCGCTCGTTGCGGGACTTAACCCAACATCTCACG
>MG|5|V8|R|10|80.31|Firmicutes|Clostridia|Clostridiales|Clostridiaceae|Clostridium|sp.|
TGCAGGCGAGTTTCAGCCTGCAATCCGAACTGGGACCGGCTTTGATGGGATTTGCTCCCCCTCGCGGGTTGGCTGCCCATTGTGCCGGCCATTGTAGGACGTTTCTAGCCCAGGACGTAAGACCAATACTGACCTGACATCATCCCCTCCTTCCTCCCCGTTACCGGGGCAGTCTCGCCAGAAAAATACAACTGACGACAAGGGTTGCGCTCGTTGATGGACTTAACCAAACATCTCACG
>MG|5|V8|R|17|80.31|Firmicutes|Clostridia|Clostridiales|Clostridiaceae|Clostridium|sp.|
TGCAGGCGAGTTTCAGCCTGCAATCCGAACTGGGACCGGTTTTGATGGGATTTGCTCCCCCTCGCGGGTTGGCTGCCCATTGTGCCGGCCATTGTAGGACGTTTCTAGCCCAGGACGTAAGACCAATACTGACCTGACATCATCCCCTCCTTCCTCCCCGTTACCGGGGCAGTCTCGCCAGAAAAATACAACTGACGACAAGGGTTGCGCTCGTTGATGGACTTAACCCAACATCTCACG
>MG|5|V8|F|48|87.6|Firmicutes|Clostridia|Clostridiales|Clostridiaceae|Fonticella|tunisiensis|
CGTGAGATGTTCGGTTAAGTCCGATAACGAGCGCAACCCTCGTCATTAGTTACTAACAGGTTAAGCTGAGGACTCTAATGAAACTGCCGGTGATAAACTGGAGGAAGGTGGGGATGACGTCAAATCATCATGCCCCTTACATCTAGGGCTACAGGCGTGCTACAATGGCCGGTACAAAGAGACGCAATACCGTGAGGTGGAGCTAATCTCCAAAACCGGTCCCAGTTCGGATTGGAGTCTGCAACTCGACTCCA
>MG|5|V8|F|26|80.31|Firmicutes|Clostridia|Clostridiales|Clostridiaceae|Clostridium|sp.|
CGTGAGATGTTGGGTTAAGTCCATCAACGAGCGCAACCCTTGTCGTCAGTTGTATTTTTCTGGCGAGACTGCCCCGGTAACGGGGAGGAAGGAGGGGATGATGTCAGGTCAGTATTGGTCTTACGTCCTGGGCTAGAAACGTCCTACAATGGCCGGCACAATGGGCAGCCAACCCGCGAGGGGGAGCAAATCCCATCAAAACCGGTCCCAGTTCGGATTGCAGGCTGAAACTCGCCTGCA
>MG|5|V8|F|14|92.19|Firmicutes|Clostridia|Clostridiales|Clostridiaceae|Clostridium|sp.|
CGTGAGATGTTGGGTTAAGTCCCGCAACGAGCGCAACCCTTGTTGCTAGTAGCCAGCAGGTAAAGCTGGGCACTCTAGTGAGACTGCCGGAGATAATCCGGAGGAAGGTGGGGATGACGTCAAATCATCATGCCCCTTATGAACTGGGCTACACACGTGCTACAATGGCGTTTAACAAAGGGAAGCGAAGCCGCGAGGCAGAGCAAATCCCAAAAACAGCGTCTCAGTTCGGATTGCAGTCTGCAACTCGACTGCA
>MG|5|V8|R|40|89.43|Firmicutes|Clostridia|Clostridiales|Clostridiaceae|Clostridium|sp.|
TGGAGTCGAGTTGCAGACTCCAATCCGAACTGAGACCGGTTTTTGAGATTAGCTCCACCTCACGGTATTGCAACTTTTTGTGCCGGCCATTGTAGCACGCCTGTGGCCCTAGACGTAAGGGGCATGATGATTTGACGTCATCCCCATCTTCCTCCGGTTTATCACCGGCAGTATCGCTAGAGAACTCAACTAAATGTTAGCAACTAGCAATAAGGGTTGCGCTCGTTATCGGACTTAACCGAACATCTCACG
>MG|5|V8|F|22|92.97|Firmicutes|Clostridia|Clostridiales|Clostridiales Family XVI. Incertae Sedis|Carboxydocella|manganica|
CGTGAGATGTTGGGTTAAGTCCCGCAACGAGCGCAACCCCTAATTTCAGTTGCCAGCACGTAAAGGTGGGAACTCTGAAGTAACTGCCGGTGACAAACCGGAGGAAGGTGGGGATGACGTCAAATCATCATGCCCTTTATGTCCTGGGCTACACACGTGCTACAATGGCTGGTACAGAGGGCAGCGAAACCGTGAGGTGGAGCGAATCCCAAAAAGCCAGTCTCAGTTCGGATTGCAGGCTGCAACCCGCCTGCA
>MG|5|V8|F|34|92.19|Firmicutes|Clostridia|Clostridiales|Clostridiales Family XVI. Incertae Sedis|Carboxydocella|manganica|
CGTGAGATGTTGGGTTAAGTCCCGCAACGAGCGCAACCCCTAATTTCAGTTGCCAGCACGTAAAGGTGGGAACTCTGAAGTAACTGCCGGTGACAAACCGGAGGAAGGTGGGGATGACGTCAAATCATCATGCCCTTTATGTCCTGGGCTACACACGTGCTACAATGGCTGGTACAGAGGGCAGCGACACCGTGAGGTAGAGCGAATCCCAAAAAGCCAGTCTCAGTTCGGATTGCAGGCTGCAACCCGCCTGCA
>MG|5|V8|F|11|91.76|Firmicutes|Clostridia|Clostridiales|Clostridiales Family XVI. Incertae Sedis|Carboxydocella|sp.|
CGTGAGATGTTGGGTTAAGTCCCGCAACGAGCGCAACCCCTATTTCCAGTTGCCAGCGAGTAAAGTCGGGAACTCTGGAGAAACTGCCGGTGACAAACCGGAGGAAGGTGGGGATGACGTCAAATCATCATGCCCTTTATGTCCTGGGCTACACACGTGCTACAATGGTCGGTACAGAGGGCAGCGAAGTCGTGAGGCAGAGCGAATCCCAAAAAGCCGGTCTCAGTTCGGATTGCAGGCTGCAACCCGCCTGCA
>MG|5|V8|R|11|93.7|Firmicutes|Clostridia|Clostridiales|Eubacteriaceae|Eubacterium|saphenum|
TGCAGGCGGGTTGCAGCCTGCAATCCGAACTGGGACCGGCTTTTGAGATTCGCTCCACCTCGCGGTCTCGCCTCCTCTTTGTACCGGCCATTGTAGCACGTGTGTAGCCCAGAACATAAGGGGCATGATGATTTGACGTCATCCCCACCTTCCTCCGAGTTATCCCCGGCAGTCCCGTTAGAGTGCCCAACTTAATGATGGCAACTAACAGCAAGGGTTGCGCTCGTTGCGGGACTTAACCCAACATCTCACG
>MG|5|V8|F|36|94.12|Firmicutes|Clostridia|Clostridiales|Eubacteriaceae|Eubacterium|sp.|
CGTGAGATGTTGGGTTAAGTCCCGCAACGAGCGCAACCCTTGTCTTCAGTTACCAGTATTAAGTTAGGGACTCTGGAGAGACTGCCGGTGACAAACCGGAGGAAGGTGGGGATGACGTCAAATCATCATGCCCCTTATGGCCTGGGCTACACACGTACTACAATGGCGGCTACAAAGAGCGGCGAGCAGGCGACTGCAAGCGAATCTCGGAAAGGCCGTCTCAGTTCGGATTGAAGTCTGCAACTCGACTTCA
>MG|5|V8|F|18|84.98|Firmicutes|Clostridia|Clostridiales|Eubacteriaceae|Eubacterium|sp.|
CGTGAGATGTTCGGTTAAGTCCGATAACGAGCGCAACCCTCGTCATTAGTTACTAACAGGTTAAGCTGAGGACTCTAATGATACTGCCGGTGACAAACCGGAGGAAGGTGGGGATGACGTCAAATCATCATGCCCCTTACGTCTAGGGCTACAGGCGTGCTACAATGGCCGATACAACGAGCAGCCACGTGGTGACACGGAGCAAATCTCTTAAAGTCGGTCCCAGTCCGGATTAGAGTCTGCAACTCGACTCTA
>MG|5|V8|F|14|94.12|Firmicutes|Clostridia|Clostridiales|Eubacteriaceae|Eubacterium|sp.|
CGTGAGATGTTGGGTTAAGTCCCGCAACGAGCGCAACCCTTGTCTTCAGTTACCAGTATTAAGTTAGGGACTCTGGAGAGACTGCCGGTGACAAACCGGAGGAAGGTGGGGATGACGTCAAATCATCATGCCCCTTATGGCCTGGGCTACACACGTACTACAATGGCGGCTACAAAGAGCTGCGAGCAGGCGACTGCAAGCGAATCTCGGAAAGGCCGTCTCAGTTCGGATTGAAGTCTGCAACTCGACTTCA
>MG|5|V8|F|21|93.7|Firmicutes|Clostridia|Clostridiales|Eubacteriaceae|Eubacterium|saphenum|
CGTGAGATGTTGGGTTAAGTCCCGCAACGAGCGCAACCCTTGCTGTTAGTTGCCATCATTAAGTTGGGCACTCTAACGGGACTGCCGGGGATAACTCGGAGGAAGGTGGGGATGACGTCAAATCATCATGCCCCTTATGTTCTGGGCTACACACGTGCTACAATGGCCGGTACAAAGAGGAGGCGAGACCGCGAGGTGGAGCGAATCTCAAAAGCCGGTCCCAGTTCGGATTGCAGGCTGCAACCCGCCTGCA
>MG|5|V8|F|20|95.65|Firmicutes|Clostridia|Clostridiales|Eubacteriaceae|Pseudoramibacter|alactolyticus|
CGTGAGATGTTGGGTTAAGTCCCGCAACGAGCGCAACCCCTGTCAATAGTTGCCATCATTCAGTTGGGCACTCTATTGAGACTGCCGTAGACAATACGGAGGAAGGTGGGGATGACGTCAAATCATCATGCCCCTTATGACCTGGGCTACACACGTGCTACAATGGTCTGAACAAAGGGAAGCGAAGTCGCGAGGCGGAGCCAATCCCATAAAACAGATCCCAGTTCGGATTGCAGGCTGCAACTCGCCTGCA
>MG|5|V8|F|15|98.03|Firmicutes|Clostridia|Clostridiales|Lachnospiraceae|Ruminococcus / [Ruminococcus]|gnavus|
CGTGAGATGTTGGGTTAAGTCCCGCAACGAGCGCAACCCCTATCTTCAGTAGCCAGCGGTTTGGCCGGGCACTCTGGAGAGACTGCCAGGGATAACCTGGAGGAAGGTGGGGATGACGTCAAATCATCATGCCCCTTATGGGCAGGGCTACACACGTGCTACAATGGCGTAAACAAAGGGAGGCAGAGCCGCGAGGCCGAGCAAATCCCAAAAATAACGTCTCAGTTCGGATTGTAGTCTGCAACTCGACTACA
>MG|5|V8|F|50|97.24|Firmicutes|Clostridia|Clostridiales|Lachnospiraceae|Clostridium / Lachnoclostridium|fissicatena|
CGTGAGATGTTGGGTTAAGTCCCGCAACGAGCGCAACCCTTATCTTCAGTAGCCAGCGGTTTGGCCGGGCACTCTGGAGAGACTGCCAGGGATAACCTGGAGGAAGGTGGGGATGACGTCAAATCATCATGCCCCTTATGGGCAGGGCTACACACGTGCTACAATGGCGTAAACAAAGGGAAGCGATACTGCGAAGTTGAGCAAATCCCAAAAATAACGTCTCAGTTCGGATTGTAGTCTGCAACTCGACTACA
>MG|5|V8|F|38|93.73|Firmicutes|Clostridia|Clostridiales|Lachnospiraceae|Lachnobacterium|sp.|
CGTGAGATGTTGGGTTAAGTCCCGCAACGAGCGCAACCCTTGTCCTTAGTAGCCAGCACGTAATGGTGGGCACTCTAGGGAGACTGCCAGGGTGAACCTGGAGGAAGGTGGGGATGACGTCAAATCATCATGCCCCTTATGACTTGGGCTACACACGTGCTACAATGGCGCGAACAAAGGGAAGCGACCCTGTGAAGGCGAGCAAATCTCAAAAAAGGCGTCTCAGTTCGGATTGTAGTCTGCAACCCGACTACA
>MG|5|V8|F|15|96.85|Firmicutes|Clostridia|Clostridiales|Lachnospiraceae|Lachnoclostridium|oroticum|
CGTGAGATGTTGGGTTAAGTCCCGCAACGAGCGCAACCCTTATCTTCAGTAGCCAGCGGTCCGGCCGGGCACTCTGGAGAGACTGCCAGGGATAACCTGGAGGAAGGTGGGGATGACGTCAAATCATCATGCCCCTTATGGGCAGGGCTACACACGTGCTACAATGGCGTAAACAAAGGGAAGCGATACTGCGAAGTTGAGCAAATCCCAAAAATAACGTCTCAGTTCGGATTGTAGTCTGCAACTCGACTACA
>MG|5|V8|F|14|98.03|Firmicutes|Clostridia|Clostridiales|Lachnospiraceae|Clostridium / Lachnoclostridium|fissicatena|
CGTGAGATGTTGGGTTAAGTCCCGCAACGAGCGCAACCCTTATCCTTAGTAGCCAGCGGTTTGGCCGGGCACTCTAGGGAGACTGCCAGGGATAACCTGGAGGAAGGTGGGGATGACGTCAAATCATCATGCCCCTTATGGGCAGGGCTACACACGTGCTACAATGGCGTAAACAAAGGGAAGCAATACTGCGAGGTTGAGCAAATCCCAAAAATAACGTCTCAGTTCGGATTGTAGTCTGCAACTCGACTACA
>MG|5|V8|F|19|93.73|Firmicutes|Clostridia|Clostridiales|Lachnospiraceae|Lachnobacterium|sp.|
CGTGAGATGTTGGGTTAAGTCCCGCAACGAGCGCAACCCTTGTCCTTAGTAGCCAGCACGTGATGGTGGGCACTCTAGGGAGACTGCCAGGGTGAACCTGGAGGAAGGTGGGGATGACGTCAAATCATCATGCCCCTTATGACTTGGGCTACACACGTGCTACAATGGCGCGAACAAAGGGAAGCGACCCTGTGAAGGCGAGCAAATCTCAAAAAAGGCGTCTCAGTTCGGATTGTAGTCTGCAACTCGACTACA
>MG|5|V8|R|14|94.53|Firmicutes|Clostridia|Clostridiales|Lachnospiraceae|Blautia|producta|
TGTAGTCGAGTTGCAGACTACAATCCGAACTGAGACGTTATTTTTGAGTTTTGCTCAAGCTCACGCTCTTGCTTCCCTTTGTTTACGCCATTGTAGCACGTGTGTAGCCCTGGTCATAAGGGGCATGATGATTTGACGTCATCCCCACCTTCCTCCAGGTTGTCCCTGGCAGTCTCCTTAGAGTGCCCGGCTTAACCGCTGGCTACTAAGGATAAGGGTTGCGCTCGTTGCGGGACTTAACCCAACATCTCACG
>MG|5|V8|F|13|93.7|Firmicutes|Clostridia|Clostridiales|Lachnospiraceae|[Ruminococcus]|gnavus|
CGTGAGATGTTGGGTTAAGTCCCGCAACGAGCGCAACCCTTGTCGCTAGTTACCATCATTAAGTTGGGGACTCTAGCGAGACTGCCAGTGACAAGCTGGAGGAAGGCGGGGATGACGTCAAATCATCATGCCCCTTATGACCAGGGCTACACACGTGCTACAATGGCGTAAACAAAGGGAAGCGAGACCGCGAGGTGGAGCAAATCCCAAAAATAACGTCTCAGTTCGGATTGTAGTCTGCAACTCGACTACA
>MG|5|V8|F|10|96.85|Firmicutes|Clostridia|Clostridiales|Lachnospiraceae|[Ruminococcus]|gnavus|
CGTGAGATGTTGGGTTAAGTCCCGCAACGAGCGCAACCCTTATCTTCAGTAGCCAGCATTTAAGGTGGGCACTCTGGAGAGACTGCCAGGGATAACCTGGAGGAAGGTGGGGATGACGTCAAATCATCATGCCCCTTATGGGCAGGGCTACACACGTGCTACAATGGCGTAAACAAAGGGAGGCGAAACTGCGAAGTGGAGCAAATCCCAAAAATAACGTCTCAGTTCGGATTGTAGTCTGCAACTCGACTACA
>MG|5|V8|F|23|93.33|Firmicutes|Clostridia|Clostridiales|Lachnospiraceae|Lachnobacterium|sp.|
CGTGAGATGTTGGGTTAAGTCCCGCAACGAGCGCAACCCTTGTCCTTAGTAGCCAGCACGTGATGGTGGGCACTCTAGGGAGACTGCCAGGGTGAACCTGGAGGAAGGTGGGGATGACGTCAAATCATCATGCCCCTTATGACTTGGGCTACACACGTGCTACAATGGCGCGAACAAAGGGAAGCGACCCTGTGAAGGCGAGCAAATCTCAAAAAGGCGTCTCAGTTCGGATTGTAGTCTGCAACCCGACTACA
>MG|5|V8|F|13|92.91|Firmicutes|Clostridia|Clostridiales|Lachnospiraceae|Blautia|producta|
CGTGAGATGTTGGGTTAAGTCCCGCAACGAGCGCAACCCTTGTCGCTAGTTACCATCATTAAGTTGGGGACTCTAGCGAGACTGCCAGTGACAAGCTGGAGGAAGGCGGGGATGACGTCAAATCATCATGCCCCTTATGGGCAGGGCTACACACGTGCTACAATGGCGTAAACAAAGGGAGGCAGAGCCGCGAGGCCGAGCAAATCCCAAAAATAACGTCTCAGTTCGGATTGTAGTCTGCAACTCGACTACA
>MG|5|V8|F|62|94.14|Firmicutes|Clostridia|Clostridiales|Lachnospiraceae|Dorea|formicigenerans|
CGTGAGATGTTGGGTTAAGTCCCGCAACGAGCGCAACCCTTACCTTCAGTAACCAGCACGTAATGGTGGGGACTCTGGAGGGACTGCCAGGGACAACCTGGAGGAAGGTGGGGATGACGTCAAATCATCATGCCCCTTATGACCAGGGCTACACACGTGCTACAATGGCGTAAACAAAGAGAGGCGAGGCTGTGAAGCGGAGCAAATCTCAAAAATAACGTCTCAGTTCGGATTGTAGTCTGCAACTCGACTACA
>MG|5|V8|F|103|96.47|Firmicutes|Clostridia|Clostridiales|Lachnospiraceae|[Ruminococcus]|gnavus|
CGTGAGATGTTGGGTTAAGTCCCGCAACGAGCGCAACCCTTATCTTCAGTAGCCAGCATTTAAGGTGGGCACTCTGGAGAGACTGCCAGGGATAACCTGGAGGAAGGTGGGGATGACGTCAAATCATCATGCCCCTTATGGGCAGGGCTACACACGTGCTACAATGGCGTAAACAAAGGGAAGCGATACTGCGAAGTTGAGCAAATCCCAAAAATAACGTCTCAGTTCGGATTGTAGTCTGCAACTCGACTACA
>MG|5|V8|F|11|97.65|Firmicutes|Clostridia|Clostridiales|Lachnospiraceae|Blautia / [Ruminococcus]|sp.|
CGTGAGATGTTGGGTTAAGTCCCGCAACGAGCGCAACCCCTATCTTCAGTAGCCAGCGGTATGGCCGGGCACTCTGGAGAGACTGCCGAGGGATAACCTGGAGGAAGGTGGGGATGACGTCAAATCATCATGCCCCTTATGGGCAGGGCTACACACGTGCTACAATGGCGTAAACAAAGGGAGGCAGAGCCGCGAGGCCGAGCAAATCCCAAAAATAACGTCTCAGTTCGGATTGTAGTCTGCAACTCGACTACA
>MG|5|V8|F|12|96.85|Firmicutes|Clostridia|Clostridiales|Lachnospiraceae|Lachnoclostridium|fissicatena|
CGTGAGATGTTGGGTTAAGTCCCGCAACGAGCGCAACCCTTATCTTCAGTAGCCAGCGGTTCGGCCGGGCACTCTGGAGAGACTGCCAGGGATAACCTGGAGGAAGGTGGGGATGACGTCAAATCATCATGCCCCTTATGGGCAGGGCTACACACGTGCTACAATGGCGTAAACAAAGGGAAGCGATACTGCGAAGTTGAGCAAATCCCAAAAATAACGTCTCAGTTCGGATTGTAGTCTGCAACTCGACTACA
>MG|5|V8|F|16|97.24|Firmicutes|Clostridia|Clostridiales|Lachnospiraceae|Clostridium / Lachnoclostridium|fissicatena|
CGTGAGATGTTGGGTTAAGTCCCGCAACGAGCGCAACCCTTATCTTCAGTAGCCAGCGGTTCGGCCGGGCACTCTGGAGAGACTGCCAGGGATAACCTGGAGGAAGGTGGGGATGACGTCAAATCATCATGCCCCTTATGGGCAGGGCTACACACGTGCTACAATGGCGTAAACAAAGGGAGGCGATACTGCGAAGTTGAGCAAATCCCAAAAATAACGTCTCAGTTCGGATTGTAGTCTGCAACTCGACTACA
>MG|5|V8|F|34|95.67|Firmicutes|Clostridia|Clostridiales|Lachnospiraceae|[Ruminococcus]|gnavus|
CGTGAGATGTTGGGTTAAGTCCCGCAACGAGCGCAACCCTTATCCTTAGTAGCCAGCATTTAAGGTGGGCACTCTAAGGAGACTGCCAGGGACAACCTGGAGGAAGGTGGGGATGACGTCAAATCATCATGCCCCTTATGACCAGGGCTACACACGTGCTACAATGGCGTAAACAAAGGGAAGCAAGAGCGTGAGCTTGAGCAAAACTCAAAAATAACGTCTCAGTTCGGATTGTAGTCTGCAACTCGACTACA
>MG|5|V8|F|26|93.73|Firmicutes|Clostridia|Clostridiales|Lachnospiraceae|Lachnobacterium|sp.|
CGTGAGATGTTGGGTTAAGTCCCGCAACGAGCGCAACCCTTGTCCTTAGTAGCCAGCATGTGATGGTGGGCACTCTAGGGAGACTGCCAGGGTGAACCTGGAGGAAGGTGGGGATGACGTCAAATCATCATGCCCCTTATGACTTGGGCTACACACGTGCTACAATGGCGCGAACAAAGGGAAGCGACCCTGTGAAGGCGAGCAAATCTCAAAAAAGGCGTCTCAGTTCGGATTGTAGTCTGCAACCCGACTACA
>MG|5|V8|R|10|93.33|Firmicutes|Clostridia|Clostridiales|Lachnospiraceae|Lachnobacterium|sp.|
TGTAGTCGGGTTGCAGACTACAATCCGAACTGAGACGCCTTTTTGAGATTTGCTCGCCTTCACAGGGTCGCTTCCCTTTGTTCGCGCCATTGTAGCACGTGTGTAGCCCAAGTCATAAGGGGCATGATGATTTGACGTCATCCCCACCTTCCTCCAGGTTCACCCTGGCAGTCTCCCTAGAGTGCCCACCATCACGTGCTGGCTACTAAGGACAAGGGTTGCGCTCGTTGCGGGACTTAACCCAACATCTCACG
>MG|5|V8|F|32|96.85|Firmicutes|Clostridia|Clostridiales|Lachnospiraceae|Blautia|producta|
CGTGAGATGTTGGGTTAAGTCCCGCAACGAGCGCAACCCTTATCTTCAGTAGCCAGCATTTGAGGTGGGCACTCTGGAGAGACTGCCAGGGATAACCTGGAGGAAGGTGGGGATGACGTCAAATCATCATGCCCCTTATGGGCAGGGCTACACACGTGCTACAATGGCGTAAACAAAGGGAAGCGATACTGCGAAGTTGAGCAAATCCCAAAAATAACGTCTCAGTTCGGATTGTAGTCTGCAACTCGACTACA
>MG|5|V8|F|149|98.03|Firmicutes|Clostridia|Clostridiales|Lachnospiraceae|Blautia / [Ruminococcus]|sp.|
CGTGAGATGTTGGGTTAAGTCCCGCAACGAGCGCAACCCCTATCTTCAGTAGCCAGCGGTATGGCCGGGCACTCTGGAGAGACTGCCAGGGATAACCTGGAGGAAGGTGGGGATGACGTCAAATCATCATGCCCCTTATGGGCAGGGCTACACACGTGCTACAATGGCGTAAACAAAGGGAGGCAGAGCCGCGAGGCCGAGCAAATCCCAAAAATAACGTCTCAGTTCGGATTGTAGTCTGCAACTCGACTACA
>MG|5|V8|F|46|97.24|Firmicutes|Clostridia|Clostridiales|Lachnospiraceae|Dorea / [Ruminococcus]|formicigenerans|
CGTGAGATGTTGGGTTAAGTCCCGCAACGAGCGCAACCCTTATCTTCAGTAGCCAGCGGTTCGGCCGGGCACTCTGGAGAGACTGCCAGGGATAACCTGGAGGAAGGTGGGGATGACGTCAAATCATCATGCCCCTTATGGGCAGGGCTACACACGTGCTACAATGGCGTAAACAAAGGGAGGCAGAGCCGCGAGGCCGAGCAAATCTCAAAAATAACGTCTCAGTTCGGATTGTAGTCTGCAACTCGACTACA
>MG|5|V8|R|261|93.33|Firmicutes|Clostridia|Clostridiales|Lachnospiraceae|Lachnoclostridium|aldenense|
TGTAGTCGGGTTGCAGACTACAATCCGAACTGAGACGCCTTTTTTGAGATTTGCTCGCCTTCACAGGGTCGCTTCCCTTTGTTCGCGCCATTGTAGCACGTGTGTAGCCCAAGTCATAAGGGGCATGATGATTTGACGTCATCCCCACCTTCCTCCAGGTTCACCCTGGCAGTCTCCCTAGAGTGCCCACCATCACGTGCTGGCTACTAAGGACAAGGGTTGCGCTCGTTGCGGGACTTAACCCAACATCTCACG
>MG|5|V8|F|15|97.24|Firmicutes|Clostridia|Clostridiales|Lachnospiraceae|Clostridium / Lachnoclostridium|fissicatena|
CGTGAGATGTTGGGTTAAGTCCCGCAACGAGCGCAACCCCTATCTTCAGTAGCCAGCGGTTTGGCCGGGCACTCTGGAGAGACTGCCAGGGATAACCTGGAGGAAGGTGGGGATGACGTCAAATCATCATGCCCCTTATGGGCAGGGCTACACACGTGCTACAATGGCGTAAACAAAGGGAGGCGATACTGCGAAGTTGAGCAAATCCCAAAAATAACGTCTCAGTTCGGATTGTAGTCTGCAACTCGACTACA
>MG|5|V8|F|10|94.94|Firmicutes|Clostridia|Clostridiales|Lachnospiraceae|[Ruminococcus]|gnavus|
CGTGAGATGTTGGGTTAAGTCCCGCAACGAGCGCAACCCTTACCTTCAGTAGCCAGCAAGTCAAGTTGGGGACTCTGGAGGGACTGCCAGGGACAACCTGGAGGAAGGTGGGGATGACGTCAAATCATCATGCCCCTTATGGCCAGGGCTACACACGTGCTACAATGGCGTAAACAAAGAGAAGCGAGGCTGTGAAGCGGAGCAAATCTCAAAAATAACGTCTCAGTTCGGATTGTAGTCTGCAACTCGACTACA
>MG|5|V8|R|12|93.73|Firmicutes|Clostridia|Clostridiales|Lachnospiraceae|Lachnobacterium|sp.|
TGTAGTCGAGTTGCAGACTACAATCCGAACTGAGACGCCTTTTTTGAGATTTGCTCGCCTTCACAGGGTCGCTTCCCTTTGTTCGCGCCATTGTAGCACGTGTGTAGCCCAAGTCATAAGGGGCATGATGATTTGACGTCATCCCCACCTTCCTCCAGGTTCACCCTGGCAGTCTCCCTAGAGTGCCCACCATCACGTGCTGGCTACTAAGGACAAGGGTTGCGCTCGTTGCGGGACTTAACCCAACATCTCACG
>MG|5|V8|R|43|92.94|Firmicutes|Clostridia|Clostridiales|Lachnospiraceae|Lachnobacterium|sp.|
TGTAGTCGGGTTGCAGACTACAATCCGAACTGAGACGCCTTTTTTGAGATTTGCTCGCCTTCACAGGGTCGCTTCCCTTTGTTCGCGCCATTGTAGCACGTGTGTAGCCCAAGTCATAAGGGGCATGATGATTTGACGTCATCCCCACCTTCCTCCAGGTTCACCCTGCAGTCTCCCTAGAGTGCCCACCATCACGTGCTGGCTACTAAGGACAAGGGTTGCGCTCGTTGCGGGACTTAACCCAACATCTCACG
>MG|5|V8|F|14|96.85|Firmicutes|Clostridia|Clostridiales|Lachnospiraceae|[Ruminococcus]|gnavus|
CGTGAGATGTTGGGTTAAGTCCCGCAACGAGCGCAACCCTTATCTTCAGTAGCCAGCATTTAAGGTGGGCACTCTGGAGAGACTGCCAGGGATAACCTGGAGGAAGGTGGGGATGACGTCAAATCATCATGCCCCTTATGGGCAGGGCTACACACGTGCTACAATGGCGTAAACAAAGGGAAGCGAAACTGCGAAGTTGAGCAAATCCCAAAAATAACGTCTCAGTTCGGATTGTAGTCTGCAACTCGACTACA
>MG|5|V8|F|10|92.94|Firmicutes|Clostridia|Clostridiales|Lachnospiraceae|Lachnobacterium|sp.|
CGTGAGATGTTGGGTTAGTCCCGCAACGAGCGCAACCCTTGTCCTTAGTAGCCAGCACGTGATGGTGGGCACTCTAGGGAGACTGCCAGGGTGAACCTGGAGGAAGGTGGGGATGACGTCAAATCATCATGCCCCTTATGACTTGGGCTACACACGTGCTACAATGGCGCGAACAAAGGGAAGCGACCCTGTGAAGGCGAGCAAATCTCAAAAAAGGCGTCTCAGTTCGGATTGTAGTCTGCAACCCGACTACA
>MG|5|V8|F|11|96.46|Firmicutes|Clostridia|Clostridiales|Lachnospiraceae|[Ruminococcus]|gnavus|
CGTGAGATGTTGGGTTAAGTCCCGCAACGAGCGCAACCCTTATCTTTAGTAGCCAGCATTTTAGGTGGGCACTCTAGAGAGACTGCCAGGGACAACTTGGAGGAAGGTGGGGATGACGTCAAATCATCATGCCCCTTATGGCCAGGGCTACACACGTGCTACAATGGCGTAAACAAAGGGAAGCGAAGCCGTGAGGTGGAGCCAATCCCAAAAATAACGTCCCAGTTCGGATTGTAGTCTGCAACCCGACTACA
>MG|5|V8|F|19|93.36|Firmicutes|Clostridia|Clostridiales|Lachnospiraceae|Lachnobacterium|sp.|
CGTGAGATGTTGGGTTAAGTCCCGCAACGAGCGCAACCCTTGTCCTTAGTAGCCAGCACGTGATGGTGGGCACTCTAGGGAGACTGCCAGGGTGAACCTGGAGGAAGGTGGGGATGACGTCAAATCATCATGCCCCTTATGACTTGGGCTACACACGTGCTACAATGGCGCGAACAAAGGGAAGCGACCCTGTGAAGGCGAGCAAATCTCAAAAAAAGGCGTCTCAGTTCGGATTGTAGTCTGCAACCCGACTACA
>MG|5|V8|F|10|96.85|Firmicutes|Clostridia|Clostridiales|Lachnospiraceae|Lachnoclostridium|oroticum|
CGTGAGATGTTGGGTTAAGTCCCGCAACGAGCGCAACCCCTATCTTCAGTAGCCAGCGGTTCGGCCGGGCACTCTGGAGAGACTGCCAGGGATAACCTGGAGGAAGGTGGGGATGACGTCAAATCATCATGCCCCTTATGGGCAGGGCTACACACGTGCTACAATGGCGTAAACAAAGGGAGGCGAAACTGTGAAGTGGAGCAAATCCCAAAAATAACGTCTCAGTTCGGATTGTAGTCTGCAACTCGACTACA
>MG|5|V8|F|10|96.08|Firmicutes|Clostridia|Clostridiales|Lachnospiraceae|Lachnoclostridium|hylemonae|
CGTGAGATGTTGGGTTAAGTCCCGCAACGAGCGCAACCCTTATCTTTAGTAGCCAGCAGGTCAAGCTGGGCACTCTAGAGAGACTGCCAGGGACAACCTGGAGGAAGGTGGGGATGACGTCAAATCATCATGCCCCTTATGTTCAGGGCTACACACGTGCTACAATGGCGTAAACAAAGGGAAGCGACCCTGTGAAGGTAAGCAAATCCCAAAAATAACGTCTCAGTTCGGATTGTAGTCTGCAACCCGACTACA
>MG|5|V8|F|58|92.94|Firmicutes|Clostridia|Clostridiales|Lachnospiraceae|Lachnobacterium|sp.|
CGTGAGATGTTGGGTTAAGTCCCGCAACGAGCGCAACCCTTGTCCTTAGTAGCCAGCACGTGATGGTGGGCACTCTAGGGAGACTGCAGGGTGAACCTGGAGGAAGGTGGGGATGACGTCAAATCATCATGCCCCTTATGACTTGGGCTACACACGTGCTACAATGGCGCGAACAAAGGGAAGCGACCCTGTGAAGGCGAGCAAATCTCAAAAAAGGCGTCTCAGTTCGGATTGTAGTCTGCAACCCGACTACA
>MG|5|V8|F|11|98.43|Firmicutes|Clostridia|Clostridiales|Lachnospiraceae|Blautia / [Ruminococcus]|sp.|
CGTGAGATGTTGGGTTAAGTCCCGCAACGAGCGCAACCCCTATCTTCAGTAGCCAGCGGTATGGCCGGGCACTCTGGAGAGACTGCCAGGGATAACCTGGAGGAAGGTGGGGATGACGTCAAATCATCATGCCCCTTATGGGCAGGGCTACACACGTGCTACAATGGCGTAAACAAAGGGAAGCAGAGCCGCGAGGCCGAGCAAATCCCAAAAATAACGTCTCAGTTCGGATTGTAGTCTGCAACTCGACTACA
>MG|5|V8|R|16|92.55|Firmicutes|Clostridia|Clostridiales|Lachnospiraceae|Lachnoclostridium|aldenense|
TGTAGTCGGGTTGCAGACTACAATCCGAACTGAGACGCCTTTTTTGAGATTTGCTCGCCTTCACAGGGTCGCTTCCCTTTGTTCGCGCCATTGTAGCACGTGTGTAGCCCAAGTCATAAGGGGCATGATGATTTGACGTCATCCCCACCTTCCTCCAGGTTCACCCTGCAGTCTCCCTAGAGTGCCCACCATCACGTGCTGGCTACTAAGGACAAGGGTTGCGCTCGTTGCGGGACTAACCCAACATCTCACG
>MG|5|V8|F|103|96.47|Firmicutes|Clostridia|Clostridiales|Lachnospiraceae|Lachnoclostridium|oroticum|
CGTGAGATGTTGGGTTAAGTCCCGCAACGAGCGCAACCCCTATCTTCAGTAGCCAGCGGTTCAGCCGGGCACTCTGGAGAGACTGCCAGGGATAACCTGGAGGAAGGTGGGGATGACGTCAAATCATCATGCCCCTTATGGGCAGGGCTACACACGTGCTACAATGGCGTAAACAAAGGGAGGCGAAACTGCGAAGTGGAGCAAATCCCAAAAATAACGTCTCAGTTCGGATTGTAGTCTGCAACTCGACTACA
>MG|5|V8|F|15|98.03|Firmicutes|Clostridia|Clostridiales|Lachnospiraceae|Clostridium / Lachnoclostridium|fissicatena|
CGTGAGATGTTGGGTTAAGTCCCGCAACGAGCGCAACCCTTATCTTCAGTAGCCAGCGGTTTGGCCGGGCACTCTGGAGAGACTGCCAGGGATAACCTGGAGGAAGGTGGGGATGACGTCAAATCATCATGCCCCTTATGGGCAGGGCTACACACGTGCTACAATGGCGTAAACAAAGGGAGGCAATACTGCGAAGTTGAGCAAATCCCAAAAATAACGTCTCAGTTCGGATTGTAGTCTGCAACTCGACTACA
>MG|5|V8|R|27|95.67|Firmicutes|Clostridia|Clostridiales|Lachnospiraceae|[Ruminococcus]|gnavus|
TGTAGTCGAGTTGCAGACTACAATCCGAACTGAGACGTTATTTTTGAGTTTTGCTCAAGCTCACGCTCTTGCTTCCCTTTGTTTACGCCATTGTAGCACGTGTGTAGCCCTGGTCATAAGGGGCATGATGATTTGACGTCATCCCCACCTTCCTCCAGGTTGTCCCTGGCAGTCTCCTTAGAGTGCCCACCTTAAATGCTGGCTACTAAGGATAAGGGTTGCGCTCGTTGCGGGACTTAACCCAACATCTCACG
>MG|5|V8|F|16|96.85|Firmicutes|Clostridia|Clostridiales|Lachnospiraceae|Lachnoclostridium|oroticum|
CGTGAGATGTTGGGTTAAGTCCCGCAACGAGCGCAACCCTTATCTTCAGTAGCCAGCGGTTCGGCCGGGCACTCTGGAGAGACTGCCAGGGATAACCTGGAGGAAGGTGGGGATGACGTCAAATCATCATGCCCCTTATGGGCAGGGCTACACACGTGCTACAATGGCGTAAACAAAGGGAGGCGAAACTGCGAAGTGGAGCAAATCCCAAAAATAACGTCTCAGTTCGGATTGTAGTCTGCAACTCGACTACA
>MG|5|V8|F|38|97.64|Firmicutes|Clostridia|Clostridiales|Lachnospiraceae|Clostridium / Lachnoclostridium|fissicatena|
CGTGAGATGTTGGGTTAAGTCCCGCAACGAGCGCAACCCTTATCTTCAGTAGCCAGCGGTTTGGCCGGGCACTCTGGAGAGACTGCCAGGGATAACCTGGAGGAAGGTGGGGATGACGTCAAATCATCATGCCCCTTATGGGCAGGGCTACACACGTGCTACAATGGCGTAAACAAAGGGAGGCGATACTGCGAAGTTGAGCAAATCCCAAAAATAACGTCTCAGTTCGGATTGTAGTCTGCAACTCGACTACA
>MG|5|V8|F|152|96.08|Firmicutes|Clostridia|Clostridiales|Lachnospiraceae|[Ruminococcus]|gnavus|
CGTGAGATGTTGGGTTAAGTCCCGCAACGAGCGCAACCCTTATCTTCAGTAGCCAGCATTTAAGGTGGGCACTCTGGAGAGACTGCCAGGGATAACCTGGAGGAAGGTGGGGATGACGTCAAATCATCATGCCCCTTATGGGCAGGGCTACACACGTGCTACAATGGCGTAAACAAAGGGAGGCGATACTGCGAAGTTGAGCAAATCCCAAAAATAACGTCTCAGTTCGGATTGTAGTCTGCAACTCGACTACA
>MG|5|V8|R|10|94.9|Firmicutes|Clostridia|Clostridiales|Lachnospiraceae|Lachnobacterium|sp.|
TGTAGTCGAGTTGCAGACTACAATCCGAACTGAGACGTTATTTTTGAGATTTGCTCGCCTTCACAGGGTCGCTTCCCTTTGTTCGCGCCATTGTAGCACGTGTGTAGCCCAAGTCATAAGGGGCATGATGATTTGACGTCATCCCCACCTTCCTCCAGGTTCACCCTGGCAGTCTCCCTAGAGTGCCCACCATCACGTGCTGGCTACTAAGGACAAGGGTTGCGCTCGTTGCGGGACTTAACCCAACATCTCACG
>MG|5|V8|F|74|94.53|Firmicutes|Clostridia|Clostridiales|Lachnospiraceae|[Ruminococcus]|gnavus|
CGTGAGATGTTGGGTTAAGTCCCGCAACGAGCGCAACCCTTACCTTCAGTAACCAGCACGTAATGGTGGGGACTCTGGAGGGACTGCCAGGGACAACCTGGAGGAAGGTGGGGATGACGTCAAATCATCATGCCCCTTATGACCAGGGCTACACACGTGCTACAATGGCGTAAACAAAGAGAAGCGAGGCTGTGAAGCGGAGCAAATCTCAAAAATAACGTCTCAGTTCGGATTGTAGTCTGCAACTCGACTACA
>MG|5|V8|F|22|92.55|Firmicutes|Clostridia|Clostridiales|Lachnospiraceae|Lachnoclostridium|aldenense|
CGTGAGATGTTGGGTTAGTCCCGCAACGAGCGCAACCCTTGTCCTTAGTAGCCAGCACGTGATGGTGGGCACTCTAGGGAGACTGCAGGGTGAACCTGGAGGAAGGTGGGGATGACGTCAAATCATCATGCCCCTTATGACTTGGGCTACACACGTGCTACAATGGCGCGAACAAAGGGAAGCGACCCTGTGAAGGCGAGCAAATCTCAAAAAAGGCGTCTCAGTTCGGATTGTAGTCTGCAACCCGACTACA
>MG|5|V8|F|43|97.24|Firmicutes|Clostridia|Clostridiales|Lachnospiraceae|Clostridium / Lachnoclostridium|fissicatena|
CGTGAGATGTTGGGTTAAGTCCCGCAACGAGCGCAACCCTTATCTTCAGTAGCCAGCGGTTTGGCCGGGCACTCTGGAGAGACTGCCAGGGATAACCTGGAGGAAGGTGGGGATGACGTCAAATCATCATGCCCCTTATGGGCAGGGCTACACACGTGCTACAATGGCGTAAACAAAGGGAGGCGAAACTGCGAAGTTGAGCAAATCCCAAAAATAACGTCTCAGTTCGGATTGTAGTCTGCAACTCGACTACA
>MG|5|V8|F|27|94.53|Firmicutes|Clostridia|Clostridiales|Lachnospiraceae|Blautia|producta|
CGTGAGATGTTGGGTTAAGTCCCGCAACGAGCGCAACCCTTATCCTTAGTAGCCAGCGGTTAAGCCGGGCACTCTAAGGAGACTGCCAGGGACAACCTGGAGGAAGGTGGGGATGACGTCAAATCATCATGCCCCTTATGACCAGGGCTACACACGTGCTACAATGGCGTAAACAAAGGGAAGCAAGAGCGTGAGCTTGAGCAAAACTCAAAAATAACGTCTCAGTTCGGATTGTAGTCTGCAACTCGACTACA
>MG|5|V8|F|10|98.04|Firmicutes|Clostridia|Clostridiales|Lachnospiraceae|Clostridium / Lachnoclostridium|fissicatena|
CGTGAGATGTTGGGTTAAGTCCCGCAACGAGCGCAACCCTTATCTTCAGTAGCCAGCGGTTCGGCCGGGCACTCTGGAGAGACTGCCAGGGATAACCTGGAGGAAGGTGGGGATGACGTCAAATCATCATGCCCCTTATGGGCAGGGCTACACACGTGCTACAATGGCGTAAACAAAGGGAGGCAATACTGCGAGGTTGAGCAAATCCCAAAAATAACGTCTCAGTTCGGATTGTAGTCTGCAACTCGACTACAT
>MG|5|V8|F|71|98.43|Firmicutes|Clostridia|Clostridiales|Lachnospiraceae|Clostridium / Lachnoclostridium|fissicatena|
CGTGAGATGTTGGGTTAAGTCCCGCAACGAGCGCAACCCTTATCTTCAGTAGCCAGCGGTTTGGCCGGGCACTCTGGAGAGACTGCCAGGGATAACCTGGAGGAAGGTGGGGATGACGTCAAATCATCATGCCCCTTATGGGCAGGGCTACACACGTGCTACAATGGCGTAAACAAAGGGAGGCAATACTGCGAGGTTGAGCAAATCCCAAAAATAACGTCTCAGTTCGGATTGTAGTCTGCAACTCGACTACA
>MG|5|V8|F|10|96.08|Firmicutes|Clostridia|Clostridiales|Lachnospiraceae|[Ruminococcus]|gnavus|
CGTGAGATGTTGGGTTAAGTCCCGCAACGAGCGCAACCCTTATCTTCAGTAGCCAGCATTTAAGGTGGGCACTCTGGAGAGACTGCAGGGATAACCTGGAGGAAGGTGGGGATGACGTCAAATCATCATGCCCCTTATGGGCAGGGCTACACACGTGCTACAATGGCGTAAACAAAGGGAAGCGATACTGCGAAGTTGAGCAAATCCCAAAAATAACGTCTCAGTTCGGATTGTAGTCTGCAACTCGACTACA
>MG|5|V8|R|22|93.73|Firmicutes|Clostridia|Clostridiales|Lachnospiraceae|Lachnobacterium|sp.|
TGTAGTCGGGTTGCAGACTACAATCCGAACTGAGACGCCTTTTTTGAGATTTGCTCGCCTTCACAGGGTCGCTTCCCTTTGTTCGCGCCATTGTAGCACGTGTGTAGCCCAAGTCATAAGGGGCATGATGATTTGACGTCATCCCCACCTTCCTCCAGGTTCACCCTGGCAGTCTCCCTAGAGTGCCCACCATTACGTGCTGGCTACTAAGGACAAGGGTTGCGCTCGTTGCGGGACTTAACCCAACATCTCACG
>MG|5|V8|F|340|93.33|Firmicutes|Clostridia|Clostridiales|Lachnospiraceae|Lachnoclostridium|aldenense|
CGTGAGATGTTGGGTTAAGTCCCGCAACGAGCGCAACCCTTGTCCTTAGTAGCCAGCACGTGATGGTGGGCACTCTAGGGAGACTGCCAGGGTGAACCTGGAGGAAGGTGGGGATGACGTCAAATCATCATGCCCCTTATGACTTGGGCTACACACGTGCTACAATGGCGCGAACAAAGGGAAGCGACCCTGTGAAGGCGAGCAAATCTCAAAAAAGGCGTCTCAGTTCGGATTGTAGTCTGCAACCCGACTACA
>MG|5|V8|R|12|93.73|Firmicutes|Clostridia|Clostridiales|Lachnospiraceae|Lachnobacterium|sp.|
TGTAGTCGGGTTGCAGACTACAATCCGAACTGAGACGCCTTTTTTGAGATTTGCTCGCCTTCACAGGGTCGCTTCCCTTTGTTCGCGCCATTGTAGCACGTGTGTAGCCCAAGTCATAAGGGGCATGATGATTTGACGTCATCCCCACCTTCCTCCAGGTTCACCCTGGCAGTCTCCCTAGAGTGCCCACCATCACATGCTGGCTACTAAGGACAAGGGTTGCGCTCGTTGCGGGACTTAACCCAACATCTCACG
>MG|5|V8|F|18|95.69|Firmicutes|Clostridia|Clostridiales|Peptococcaceae|Desulfosporosinus|meridiei|
CGTGAGATGTTGGGTTAAGTCCCGCAACGAGCGCAACCCCTGTTGCCAGTTACCAGCGCGTAGAGGCGGGGACTCTGGTGAGACTGCCGGGGACAACTCGGAGGAAGGTGGGGACGACGTCAAATCATCATGCCCCTTATGTCTTGGGCTACACACGTGCTACAATGGCTGTAACAAAGGGAAGCGAGTGCGTAAGCATGAGCGGATCTCAGAAAAGCAGTCTCAGTTCGGATTGTGGGCTGCAACCCGCCCACA
>MG|5|V8|F|13|77.6|Firmicutes|Clostridia|Clostridiales|Peptococcaceae|Peptococcus|niger|
CGTGAGATGTTTGGTTAAGTCCATCAACGAGCGCAACCCTTGTCGTCAGTTGTATTTTTCTGGCGAGACTGCCCCGGTAACGGGGAGGAAGGAGGGGATGATGTCAGGTCAGTATTGGTCTTACGTCCTGGGCTAGAAACGTCCTACAATGGCCGGCACAATGGGCTGCCACCGCGCGAGCGGGAGCGAATCCCCAAAGCCGGCCCCAGTTCGGATTGGAGGCTGCAACCCGCCTCCA
>MG|5|V8|F|34|78.09|Firmicutes|Clostridia|Clostridiales|Peptococcaceae|Peptococcus|niger|
CGTGAGATGTTTGGTTAAGTCCATCAACGAGCGCAACCCTTGTCGTCAGTTGTATTTTTCTGGCGAGACTGCCCCGGTAACGGGGAGGAAGGAGGGGATGATGTCAGGTCAGTATTTCCCTTACGCCTTGGGCTAGAATCGCGCTACAATGGCCGGTACAATGCGAAGCAAAACAGTGATGCGAAGCAAATCGCACCAAAGCCGGTCCCAGTTCGGATAGAAGGCTGAAACTCGCCTTCT
>MG|5|V8|F|36|93.31|Firmicutes|Clostridia|Clostridiales|Peptococcaceae|Peptococcus|sp.|
CGTGAGATGTTGGGTTAAGTCCCGCAACGAGCGCAACCCCTATTGATAGTTGCCAGCAGTGAGATGGGCACTCTATCGAGACTGCCGCGGACAACGCGGAGGAAGGTGGGGATGACGTCAAATCATCATGCCCCTTATGTCTTGGGCTACACACGTGCTACAATGGCCGGTACAAAGAGCGGCGAACTCGTAAGGGTAAGCGAATCTCAAAAAGCCGGTCTCAGTTCGGATTGTGGGCTGCAACCCGCCCACA
>MG|5|V8|R|11|78.09|Firmicutes|Clostridia|Clostridiales|Peptococcaceae|Peptococcus|niger|
AGAAGGCGAGTTTCAGCCTTCTATCCGAACTGGGACCGGCTTTGGTGCGATTTGCTTCGCATCACTGTTTTGCTTCGCATTGTACCGGCCATTGTAGCGCGATTCTAGCCCAAGGCGTAAGGGAAATACTGACCTGACATCATCCCCTCCTTCCTCCCCGTTACCGGGGCAGTCTCGCCAGAAAAATACAACTGACGACAAGGGTTGCGCTCGTTGATGGACTTAACCAAACATCTCACG
>MG|5|V8|F|15|76.98|Firmicutes|Clostridia|Clostridiales|Peptococcaceae|Peptococcus|niger|
CGTGAGATGTTTGGTTAAGTCCATCAACGAGCGCAACCCTTGTCGTCAGTTGTATTTTTCTGGTAGGACTGCCCCGGTAACGGGGAGGAAGGAGGGGATGATGTCAGGTCAGTATTTCCCTTACGCCTTGGGCTAGAATCGCGCTACAATGGCCGGTACAATGCGAAGCAAAACAGTGATGCGAAGCAAATCGCACCAAAGCCGGTCCCAGTTCGGATAGAAGGCTGAAACTCGCCTTCT
>MG|5|V8|F|132|91.7|Firmicutes|Clostridia|Clostridiales|Peptococcaceae|Desulfosporosinus|meridiei|
CGTGAGATGTTGGGTTAAGTCCCGCAACGAGCGCAACCCTTGTCTTTAGTTACCATCATTCAGTTGGGGACTCTAAAGAGACTGCCGGTGATAAACCGGAGGAAGGTGGGGATGACGTCAAATCATCATGCCCCTTATGGCCTGGGCTACACGCGTACTACAATGGCGTACACAACAAGATGCAAGATAGCGATATGGAGCAAAACTTATAAAATACGTCTCAGTTCGGATCGAAGTCTGCAATTCGACTTCGT
>MG|5|V8|F|10|91.2|Firmicutes|Clostridia|Clostridiales|Peptococcaceae|Desulfosporosinus|meridiei|
CGTGAGATGTTGGGTTAAGTCCCGCAACGAGCGCAACCCTTGTCTTTAGTTACCATCATTCAGTTGGGGACTCTAAAGAGACTGCCGGTGATAAACCGGAGGAAGGTGGGGATGACGTCAAATCATCATGCCCCTTATGGCCTGGGCTACACGCGTACTACAATGGCGTACACAACAAGATGCAAGATAGCGATATGGAGCAAAACTCAAAAACAACGTCTCAGTTCAGATTGCAGGCTGCAACTCGCCTGCA
>MG|5|V8|F|17|91.32|Firmicutes|Clostridia|Clostridiales|Peptococcaceae|Desulfosporosinus|meridiei|
CGTGAGATGTTGGGTTAAGTCCCGCAACGAGCGCAACCCTTGTCTTTAGTTACCATCATTCAGTTGGGGGACTCTAAAGAGACTGCCGGTGATAAACCGGAGGAAGGTGGGGATGACGTCAAATCATCATGCCCCTTATGGCCTGGGCTACACGCGTACTACAATGGCGTACACAACAAGATGCAAGATAGCGATATGGAGCAAAACTTATAAAATACGTCTCAGTTCGGATCGAAGTCTGCAATTCGACTTCG
>MG|5|V8|R|11|95.69|Firmicutes|Clostridia|Clostridiales|Peptococcaceae|Desulfosporosinus|meridiei|
TGTGGGCGGGTTGCAGCCCACAATCCGAACTGAGACTGCTTTTCTGAGATCCGCTCATGCTTACGCACTCGCTTCCCTTTGTTACAGCCATTGTAGCACGTGTGTAGCCCAAGACATAAGGGGCATGATGATTTGACGTCGTCCCCACCTTCCTCCGAGTTGTCCCCGGCAGTCTCACCAGAGTCCCCGCCTCTACGCGCTGGTAACTGGCAACAGGGGTTGCGCTCGTTGCGGGACTTAACCCAACATCTCACG
>MG|5|V8|F|37|93.12|Firmicutes|Clostridia|Clostridiales|Peptococcaceae|Desulfonispora|sp.|
CGTGAGATGTTGGGTTAAGTCCCGCAACGAGCGCAACCCCTACGTCTAGTTGCCATCATTAAGTTGGGCACTCTAGAGGAACTGCCGGTGACAAACCGGAGGAAGGTGGGGATGACGTCAAATCATCATGCCCCTTATGTCCTGGGCTACACACGTGCTACAATGGACGGTACAGAGGGTTGCCAAACCGTGAGGTGGAGCTAATCCCAAAAAGCCGTTCTCAGTTCGGATTGTAGTCTGCAACTCGACTACA
>MG|5|V8|R|16|92.52|Firmicutes|Clostridia|Clostridiales|Ruminococcaceae|Faecalibacterium|prausnitzii|
TGCAGGCGAGTTGCAGCCTGCAATCTGAACTGAGACGTTGTTTTTGAGTTTTGCTCCACCTCGCGGTATTGCTTCTCTTTGTTAAACGCCATTGTAGTACGTGTGTAGCCCAGGTCATAAAGGGCATGATGATTTGACGTCATCCCCGCCTTCCTCCAGCTTGTCACTGGCAGTCTCGCTAGAGTCCCCAACTTAATGATGGTAACTAGCGACAAGGGTTGCGCTCGTTGCGGGACTTAACCCAACATCTCACG
>MG|5|V8|F|12|98.01|Firmicutes|Clostridia|Clostridiales|Ruminococcaceae|Faecalibacterium / Gemmiger|prausnitzii|
CGTGAGATGTTGGGTTAAGTCCCGCAACGAGCGCAACCCTTATTGCCAGTTACTACGCAAGAGGACTCTGGCGAGACTGCCGTTGACAAAAACGGAGGAAGGTGGGGATGACGTCAAATCATCATGCCCTTTATGACCTGGGCTACACACGTACTACAATGGCGTTCAACAAAGAGAAGCGAAGCCGCGAGGCGGAGCAAAACTCAAAAACAACGTCTCAGTTCAGATTGCAGGCTGCAACTCGCCTGCA
>MG|5|V8|R|51|98.0|Firmicutes|Clostridia|Clostridiales|Ruminococcaceae|Faecalibacterium / Gemmiger / Subdoligranulum|prausnitzii|
TGCAGGCGAGTTGCAGCCTGCAATCTGAACTGAGACGTTGTTTATGAGTTTTGCTCTGCCTCGCGGCTTCGCTTCTCTTTGTTAAACGCCATTGTAGTACGTGTGTAGCCCAGGTCATAAAGGGCATGATGATTTGACGTCATCCCCACCTTCCTCCGTTTTGTCAACGGCAGTCTCGCCAGAGTCCTCTTGCGTAGTAACTGGCAATAAGGGTTGCGCTCGTTGCGGGACTTAACCCAACATCTCACG
>MG|5|V8|F|20|92.52|Firmicutes|Clostridia|Clostridiales|Ruminococcaceae|Faecalibacterium|prausnitzii|
CGTGAGATGTTGGGTTAAGTCCCGCAACGAGCGCAACCCTTACTGTCAGTTACTATCATTAAGTTGAGGACTCTGGCAGGACTGCCGGTGACAAATCGGAGGAAGGTGGGGACGACGTCAAATCATCATGCCCCTTATGTCCTGGGCTACACACGTACTACAATGGTGAGAACAAAGCGAAGCGAGACAGTGATGTGGAGCAAACCGCGAAATCTCATCTCAGTTCAGATTGCAGGCTGCAACTCGCCTGCA
>MG|5|V8|F|12|92.94|Firmicutes|Clostridia|Clostridiales|Ruminococcaceae|Faecalibacterium|prausnitzii|
CGTGAGATGTTGGGTTAAGTCCCGCAACGAGCGCAACCCTTATGATTAGTTACTAACGTGTAAAGGCGAGGACTCTAATGAGACTGCCGGGGACAACTCGGAGGAAGGTGGGGACGACGTCAAATCATCATGCCCCTTATGACCTGGGCTACACACGTGCTACAATGGCCACTACAAAGAGGTGCGAACCCGCAAGGGGGAGCGGATCTCAAAAAAGTGGTCCCAGTTCGGATTGTGGGCTGCAACCCGCCCACA
>MG|5|V8|R|26|93.95|Firmicutes|Clostridia|Clostridiales|Ruminococcaceae|Faecalibacterium|prausnitzii|
TGAAGTCGGGTTGCAGACTTCAATCCGAACTGAGACGCACTTTGCGAGATTCGCCTGCCCTCACGGGTTCGCTGCTCTTTGTATGCGCCATTGTAGTACGTGTGTAGCCCAGGCCATAAGGGGCATGATGATTTGACGTCATCCCCACCTTCCTCCGTTTTGTCAACGGCAGTCTCGCCAGAGTCCTCTTGCGTAGTAACTGGCAATAAGGGTTGCGCTCGTTGCGGGACTTAACCCAACATCTCACG
>MG|5|V8|F|69|97.2|Firmicutes|Clostridia|Clostridiales|Ruminococcaceae|Faecalibacterium / Faecalibacterium / Gemmiger|prausnitzii|
CGTGAGATGTTGGGTTAAGTCCCGCAACGAGCGCAACCCTTATTGCCAGTTACTACGCAAGAGGACTCTGGCGAGACTGCCGTTGACAAAACGGAGGAAGGTGGGGATGACGTCAAATCATCATGCCCTTTATGACTTGGGCTACACACGTACTACAATGGCGTTCAACAAAGAGAAGCGAAGCCGCGAGGCAGAGCAAAACTCAAAAACAACGTCCCAGTTCAGATTGCAGGCTGCAACTCGCCTGCA
>MG|5|V8|R|19|93.83|Firmicutes|Clostridia|Clostridiales|Ruminococcaceae|Ruminococcus|flavefaciens|
TGTAGGCGGGTTGCAGCCTACAATCCGAACTGAGACCGTTTTTAGGGTTTTGCTCCACGTCGCCGTTTTGCTTCCCTCTGTTGACGGCCATTGTATTACGTGTGTAGCCCAGGTCATAAGGGGCATGATGATTTGACATCGTCCCCACCTTCCTCCACCTTGTCGGTAGCGGTCCCATTAGAGTGCTCTTGCGTAGCAACTAATGGCAAGGGTTGCGCTCGTTGCGGGACTTAACCCAACATCTCACG
>MG|5|V8|F|12|92.55|Firmicutes|Clostridia|Clostridiales|Ruminococcaceae|Faecalibacterium|prausnitzii|
CGTGAGATGTTGGGTTAAGTCCCGCAACGAGCGCAACCCTTATGATTAGTTACTAACGTGTAAAGGCGAGGACTCTAATGAGACTGCCGGGGACAACTCGGAGGAAGGTGGGGACGACGTCAAATCATCATGCCCCTTATGACCTGGGCTACACACGTGCTACAATGGCCACTACAAAGAGGGGCAAACCCGCAAGGGGGAGCGGATCTCAAAAAAGTGGTCCCAGTTCGGATTGTGGGCTGCAACCCGCCCACA
>MG|5|V8|F|21|98.81|Firmicutes|Clostridia|Clostridiales|Ruminococcaceae|Faecalibacterium / Gemmiger|prausnitzii|
CGTGAGATGTTGGGTTAAGTCCCGCAACGAGCGCAACCCTTATTGCCAGTTACTACGCGAAGAGGACTCTGGCGAGACTGCCGTTGACAAAACGGAGGAAGGTGGGGATGACGTCAAATCATCATGCCCTTTATGACCTGGGCTACACACGTACTACAATGGCGTTTAACAAAGAGAAGCAAGACCGCGAGGTGGAGCAAAAACTCAAAAAACAACGTCTCAGTTCAGATTGCAGGCTGCAACTCGCCTGCA
>MG|5|V8|R|12|93.15|Firmicutes|Clostridia|Clostridiales|Ruminococcaceae|Faecalibacterium|prausnitzii|
TGAAGTCGGGTTGCAGACTTCAATCCGAACTGAGACGCACTTTGCGAGATTCGCCTGCCCTCACGGGTTCGCTGCTCTTTGTATGCGCCATTGTAGTACGTGTGTAGCCCAGGTCATAAAGGGCATGATGATTTGACGTCATCCCCACCTTCCTCCGTTTTGTCAACGGCAGTCTCGCCAGAGTCCTCTTGCGTAGTAACTGGCAATAAGGGTTGCGCTCGTTGCGGGACTTAACCCAACATCTCACG
>MG|5|V8|F|12|98.0|Firmicutes|Clostridia|Clostridiales|Ruminococcaceae|Faecalibacterium / Gemmiger|prausnitzii|
CGTGAGATGTTGGGTTAGTCCCGCAACGAGCGCAACCCTTATTGCCAGTTACTACGCAAGAGGACTCTGGCGAGACTGCCGTTGACAAAACGGAGGAAGGTGGGGATGACGTCAAATCATCATGCCCTTTATGACCTGGGCTACACACGTACTACAATGGCGTTCAACAAAGAGAAGCGAAGCCGCGAGGCGGAGCAAAACTCAAAAACAACGTCTCAGTTCAGATTGCAGGCTGCAACTCGCCTGCA
>MG|5|V8|R|10|97.61|Firmicutes|Clostridia|Clostridiales|Ruminococcaceae|Faecalibacterium / Gemmiger / Subdoligranulum|prausnitzii|
TGCAGGCGAGTTGCAGCCTGCAATCTGAACTGAGACGTTGTTTATGAGTTTTGCTCTGCCTCGCGGCTTCGCTTCTCTTTGTTAAACGCCATTGTAGTACGTGTGTAGCCCAGGTCATAAAGGGCATGATGATTTGACGTCATCCCCACCTTCCTCCGTTTTGTCAACGGCAGTCTCGCCAGAGTCCTCTTCGCGTAGTAACTGGCAATAAGGGTTGCGCTCGTTGCGGGACTTAACCCAACATCTCACG
>MG|5|V8|F|13|98.4|Firmicutes|Clostridia|Clostridiales|Ruminococcaceae|Faecalibacterium / Gemmiger|prausnitzii|
CGTGAGATGTTGGGTTAAGTCCCGCAACGAGCGCAACCCTTATTGCCAGTTACTACGCAAGAGGACTCTGGCGAGACTGCCGTTGACAAAACGGAGGAAGGTGGGGATGACGTCAAATCATCATGCCCTTTATGACCTGGGCTACACACGTACTACAATGGCGTTTAACAAAGAGAAGCGAAGCCGCGAGGCAGAGCAAAACTCAAAAACAACGTCTCAGTTCAGATTGCAGGCTGCAACTCGCCTGCA
>MG|5|V8|F|43|92.91|Firmicutes|Clostridia|Clostridiales|Ruminococcaceae|Faecalibacterium|prausnitzii|
CGTGAGATGTTGGGTTAAGTCCCGCAACGAGCGCAACCCTTGTCGCTAGTTACCATCATTAAGTTGGGGACTCTAGCGAGACTGCCAGTGACAAGCTGGAGGAAGGCGGGGATGACGTCAAATCATCATGCCCTTTATGACCTGGGCTACACACGTACTACAATGGCGTTTAACAAAGAGAAGCAAGACCGCGAGGTGGAGCAAAACTCAAAAACAACGTCTCAGTTCAGATTGCAGGCTGCAACTCGCCTGCA
>MG|5|V8|F|43|97.6|Firmicutes|Clostridia|Clostridiales|Ruminococcaceae|Faecalibacterium / Gemmiger / Subdoligranulum|prausnitzii|
CGTGAGATGTTGGGTTAAGTCCCGCAACGAGCGCAACCCTTATTGCCAGTTACTACGCAAGAGGACTCTGGCGAGACTGCCGTTGACAAAACGGAGGAAGGTGGGGATGACGTCAAATCATCATGCCCTTTATGGCCTGGGCTACACACGTACTACAATGGCGTTTAACAAAGAGAAGCGAAGCCGCGAGGCAGAGCAAAACTCATAAACAACGTCTCAGTTCAGATTGCAGGCTGCAACTCGCCTGCA
>MG|5|V8|F|12|92.0|Firmicutes|Clostridia|Clostridiales|Ruminococcaceae|Faecalibacterium|prausnitzii|
CGTGAGATGTTGGGTTAAGTCCCGCAACGAGCGCAACCCTTACCGATAGTTACTACGCGAAGAGGACTCTATCGGGACCGCCGTTGACAAAACGGAGGAAGGTGGGGATGACGTCAAATCATCATGCCCTTTATGACCTGGGCTACACACGTACTACAATGGCAGTTAACAAAGGGGACCGAGCCCGCGAGGGGGAGGAAATCCTCAAAAGCTGTCCCAGTTCGGATTGCAGGCTGCAACCCGCCTGCA
>MG|5|V8|R|31|97.2|Firmicutes|Clostridia|Clostridiales|Ruminococcaceae|Faecalibacterium / Faecalibacterium / Gemmiger|prausnitzii|
TGCAGGCGAGTTGCAGCCTGCAATCTGAACTGGGACGTTGTTTTTGAGTTTTGCTCTGCCTCGCGGCTTCGCTTCTCTTTGTTGAACGCCATTGTAGTACGTGTGTAGCCCAAGTCATAAAGGGCATGATGATTTGACGTCATCCCCACCTTCCTCCGTTTTGTCAACGGCAGTCTCGCCAGAGTCCTCTTGCGTAGTAACTGGCAATAAGGGTTGCGCTCGTTGCGGGACTTAACCCAACATCTCACG
>MG|5|V8|F|15|97.61|Firmicutes|Clostridia|Clostridiales|Ruminococcaceae|Faecalibacterium / Gemmiger|prausnitzii|
CGTGAGATGTTGGGTTAAGTCCCGCAACGAGCGCAACCCTTATTGCCAGTTACTACGCGAAGAGGACTCTGGCGAGACTGCCGTTGACAAAACGGAGGAAGGTGGGGATGACGTCAAATCATCATGCCCTTTATGACCTGGGCTACACACGTACTACAATGGCGTTTAACAAAGAGAAGCGAAGCCGCGAGGCAGAGCAAAACTCAAAAACAACGTCCCAGTTCAGATTGCAGGCTGCAACTCGCCTGCA
>MG|5|V8|F|20|97.61|Firmicutes|Clostridia|Clostridiales|Ruminococcaceae|Faecalibacterium / Gemmiger / Subdoligranulum|prausnitzii|
CGTGAGATGTTGGGTTAAGTCCCGCAACGAGCGCAACCCTTATTGCCAGTTACTACGCGAAGAGGACTCTGGCGAGACTGCCGTTGACAAAACGGAGGAAGGTGGGGATGACGTCAAATCATCATGCCCTTTATGACCTGGGCTACACACGTACTACAATGGCGTTTAACAAAGAGAAGCGAAGCCGCGAGGCAGAGCAAAACTCATAAACAACGTCTCAGTTCAGATTGCAGGCTGCAACTCGCCTGCA
>MG|5|V8|F|45|95.7|Firmicutes|Clostridia|Clostridiales|Ruminococcaceae|Faecalibacterium|prausnitzii|
CGTGAGATGTTGGGTTAAGTCCCGCAACGAGCGCAACCCTTGTGATCAGTTACTAACGGGTAAAGCCGAGGACTCTGATAAGACTGCCGGGGACAACTCGGAGGAAGGTGGGGACGACGTCAAATCATCATGCCCCTTATGACCTGGGCTACACACGTGCTACAATGGCCACGACAGAGAGAGGCGAATACGAGAGTAAGAGCGGATCTCAAAAAAGTGGTCCCAGTTCGGATTGTGGGCTGCAACCCGCCCACAT
>MG|5|V8|F|13|95.29|Firmicutes|Clostridia|Clostridiales|Ruminococcaceae|Ruminococcus|sp.|
CGTGAGATGTTGGGTTAAGTCCCGCAACGAGCGCAACCCTTACCTTCAGTAGCCAGCAAGTAAAGTTGGGGACTCTGGAGGGACTGCCAGGGACAACCTGGAGGAAGGTGGGGATGACGTCAAATCATCATGCCCCTTATGGCCAGGGCTACACACGTGCTACAATGGCGTAAACAAAGAGAGGCGAGGCTGTGAAGCGGAGCAAATCTCAAAAATAACGTCTCAGTTCGGATTGTAGTCTGCAACTCGACTACA
>MG|5|V8|F|24|93.15|Firmicutes|Clostridia|Clostridiales|Ruminococcaceae|Faecalibacterium|prausnitzii|
CGTGAGATGTTGGGTTAAGTCCCGCAACGAGCGCAACCCTTATTGCCAGTTACTACGCAAGAGGACTCTGGCGAGACTGCCGTTGACAAAACGGAGGAAGGTGGGGATGACGTCAAATCATCATGCCCTTTATGACCTGGGCTACACACGTACTACAATGGCGCATACAAAGAGCAGCGAACCCGTGAGGGCAGGCGAATCTCGCAAAGTGCGTCTCAGTTCGGATTGAAGTCTGCAACCCGACTTCA
>MG|5|V8|F|12|93.09|Firmicutes|Clostridia|Clostridiales|Ruminococcaceae|Faecalibacterium|prausnitzii|
CGTGAGATGTTGGGTTAAGTCCCGCAACGAGCGCAACCCTTATTGCCAGTTACTACGCGAAGAGGACTCTGGCGAGACTGCCGTTGACAAAACGGAGGAAGGTGGGGATGACGTCAAATCATCATGCCCTTTATGACCTGGGCTACACACGTACTACAATGGATGGAGCAGAGGGAAGCGAAGCCGCGAGGTGAAGCAAAACCCATAAAACCATTCTCAGTTCGGATTGTAGTCTGCAACTCGACTACA
>MG|5|V8|F|92|98.01|Firmicutes|Clostridia|Clostridiales|Ruminococcaceae|Faecalibacterium / Gemmiger|prausnitzii|
CGTGAGATGTTGGGTTAAGTCCCGCAACGAGCGCAACCCTTATTGCCAGTTACTACGCGAAGAGGACTCTGGCGAGACTGCCGTTGACAAAACGGAGGAAGGTGGGGATGACGTCAAATCATCATGCCCTTTATGACCTGGGCTACACACGTACTACAATGGCGTTCAACAAAGAGAAGCGAAGCCGCGAGGCGGAGCAAAACTCAAAAACAACGTCTCAGTTCAGATTGCAGGCTGCAACTCGCCTGCA
>MG|5|V8|R|28|92.13|Firmicutes|Clostridia|Clostridiales|Ruminococcaceae|Ruminiclostridium|aldrichii|
TGCAGGCGAGTTGCAGCCTGCAATCTGAACTGGGACCGAGTTTTGTGATTCGCTCCGCCTCGCGGCTTCGCTGCACTTTGTTGTCGGCCATTGTAGTACGTGTGTAGCCCTGGACATAAGGGGCATGATGATTTGACGTCGTCCCCACCTTCCTCCGATTTGTCACCGGCAGTCTCGCCAGAGTTCCCAACTTAATGATGGCAACTGACAATAGGGGTTGCGCTCGTTGCGGGACTTAACCCAACATCTCACG
>MG|5|V8|F|13|98.4|Firmicutes|Clostridia|Clostridiales|Ruminococcaceae|Faecalibacterium / Gemmiger|prausnitzii|
CGTGAGATGTTGGGTTAAGTCCCGCAACGAGCGCAACCCTTATTGCCAGTTACTACGCAAGAGGACTCTGGCGAGACTGCCGTTGACAAAACGGAGGAAGGTGGGGATGACGTCAAATCATCATGCCCTTTATGACCTGGGCTACACACGTACTACAATGGCGTTTAACAAAGAGAAGCGAAGCCGCGAGGCGGAGCAAAACTCAAAAACAACGTCCCAGTTCAGATTGCAGGCTGCAACTCGCCTGCA
>MG|5|V8|F|32|93.57|Firmicutes|Clostridia|Clostridiales|Ruminococcaceae|Faecalibacterium|prausnitzii|
CGTGAGATGTTGGGTTAAGTCCCGCAACGAGCGCAACCCTTATTGCCAGTTACTACGCGAAGAGGACTCTGGCGAGACTGCCGTTGACAAAACGGAGGAAGGTGGGGATGACGTCAAATCATCATGCCCCTTATGGCCTGGGCTACACACGTACTACAATGGCGCATACAAAGAGCAGCGAACCCGTGAGGGCAGGCGAATCTCGCAAAGTGCGTCTCAGTTCGGATTGAAGTCTGCAACCCGACTTCA
>MG|5|V8|F|22|96.48|Firmicutes|Clostridia|Clostridiales|Ruminococcaceae|Ruminococcus|sp.|
CGTGAGATGTTGGGTTAAGTCCCGCAACGAGCGCAACCCCCTATCTTCAGTAGCCAGCGGTTCGGCCGGGCACTCTGGAGAGACTGCCAGGGATAACCTGGAGGAAGGTGGGGATGACGTCAAATCATCATGCCCCTTATGGGCAGGGCTACACACGTGCTACAATGGCGTAAACAAAGGGAGGCGAAACTGCGAAGTGGAGCAAATCCCAAAAATAACGTCTCAGTTCGGATTGTAGTCTGCAACTCGACTACA
>MG|5|V8|F|18|92.71|Firmicutes|Clostridia|Clostridiales|Ruminococcaceae|Faecalibacterium|prausnitzii|
CGTGAGATGTTGGGTTAAGTCCCGCAACGAGCGCAACCCTTATTGCCAGTTACTACGCGAAGAGGACTCTGGCGAGACTGCCGTTGACAAAACGGAGGAAGGTGGGGATGACGTCAAATCATCATGCCCTTTATGACCTGGGCTACACACGTGCTACAATGGTTGGTACAAAGAGAAGCGAAGCGGTGACGTGGAGCAAACCTCATAAAGCCAATCTCAGTTCGGATTGTAGGCTGCAACTCGCCTACA
>MG|5|V8|R|35|98.01|Firmicutes|Clostridia|Clostridiales|Ruminococcaceae|Faecalibacterium / Gemmiger|prausnitzii|
TGCAGGCGAGTTGCAGCCTGCAATCTGAACTGAGACGTTGTTTTTGAGTTTTGCTCCGCCTCGCGGCTTCGCTTCTCTTTGTTGAACGCCATTGTAGTACGTGTGTAGCCCAGGTCATAAAGGGCATGATGATTTGACGTCATCCCCACCTTCCTCCGTTTTGTCAACGGCAGTCTCGCCAGAGTCCTCTTCGCGTAGTAACTGGCAATAAGGGTTGCGCTCGTTGCGGGACTTAACCCAACATCTCACG
>MG|5|V8|F|93|92.65|Firmicutes|Clostridia|Clostridiales|Ruminococcaceae|Faecalibacterium|prausnitzii|
CGTGAGATGTTGGGTTAAGTCCCGCAACGAGCGCAACCCTTATTGCCAGTTACTACGCAAGAGGACTCTGGCGAGACTGCCGTTGACAAAACGGAGGAAGGTGGGGATGACGTCAAATCATCATGCCCCTTATGACCTGGGCTACACACGTGCTACAATGGATGGAGCAGAGGGAAGCGAAGCCGCGAGGTGAAGCAAAACCCATAAAACCATTCTCAGTTCGGATTGTAGTCTGCAACTCGACTACA
>MG|5|V8|F|19|96.47|Firmicutes|Clostridia|Clostridiales|Ruminococcaceae|Ruminococcus|sp.|
CGTGAGATGTTGGGTTAAGTCCCGCAACGAGCGCAACCCCTATCTTCAGTAGCCAGCGGTTCGGTCGGGCACTCTGGAGAGACTGCCAGGGATAACCTGGAGGAAGGTGGGGATGACGTCAAATCATCATGCCCCTTATGGGCAGGGCTACACACGTGCTACAATGGCGTAAACAAAGGGAGGCGAAACTGCGAAGTGGAGCAAATCCCAAAAATAACGTCTCAGTTCGGATTGTAGTCTGCAACTCGACTACA
>MG|5|V8|R|11|93.33|Firmicutes|Clostridia|Clostridiales|Ruminococcaceae|Ruminococcus|sp.|
TGTAGTCGAGTTGCAGACTACAATCCGAACTGAGACGTTATTTTTGGGATTTGCTCCACTTCGCAGTTTCGCCTCCCTTTGTTTACGCCATTGTAGCACGTGTGTAGCCCTGCCCATAAGGGGCATGATGATTTGACGTCATCCCCGCCTTCCTCCAGCTTGTCACTGGCAGTCTCGCTAGAGTCCCCAACTTAATGATGGTAACTAGCGACAAGGGTTGCGCTCGTTGCGGGACTTAACCCAACATCTCACG
>MG|5|V8|R|25|93.06|Firmicutes|Clostridia|Clostridiales|Ruminococcaceae|Faecalibacterium|prausnitzii|
TGTAGTCGAGTTGCAGACTACAATCCGAACTGAGAATGGTTTTATGGGTTTTGCTTCACCTCGCGGCTTCGCTTCCCTCTGCTCCATCCATTGTAGCACGTGTGTAGCCCAGGTCATAAAGGGCATGATGATTTGACGTCATCCCCACCTTCCTCCGTTTTGTCAACGGCAGTCTCGCCAGAGTCCTCTTGCGTAGTAACTGGCAATAAGGGTTGCGCTCGTTGCGGGACTTAACCCAACATCTCACG
>MG|5|V8|F|43|91.3|Firmicutes|Clostridia|Clostridiales|Ruminococcaceae|Ruminiclostridium|straminisolvens|
CGTGAGATGTTGGGTTAAGTCCCGCAACGAGCGCAACCCCTATTGTCAGTTGCCATCATTAAGTTGGGCACTCTGGCGAGACTGCCGGTGACAAATCGGAGGAAGGTGGGGACGACGTCAAATCATCATGCCCCTTATGACCAGGGCTACACACGTACTACAATGGCCGGTAACAAAGTGCAGCAAATCCGCGAGGAGGAGCGAATCACAAAACCCGGTCTCAGTTCAGATTGCAGGCTGCAACTCGCCTGCA
>MG|5|V8|F|12|89.84|Firmicutes|Clostridia|Clostridiales|Ruminococcaceae|Faecalibacterium|prausnitzii|
CGTGAGATGTTGGGTTAAGTCCCGCAACGAGCGCAACCCCTACAAACAGTTGCCAGTGCGTAAAGGCAGGCACTCTGTTAGGACTGCCGTGGACAACACGGAGGAAGGTGGGGACGACGTCAAATCATCATGCCCCTTATGACCTGGGCTACACACGTGCTACAATGGCTGTTACAAAGAGAAGCGAAGTCGTAAGGCGGAGCGGATCTCAAAAAGGCAGTCCCAGTTCGGATTGTGGGCTGCAACCCGCCCACA
>MG|5|V8|R|20|92.91|Firmicutes|Clostridia|Clostridiales|Ruminococcaceae|Faecalibacterium|prausnitzii|
TGCAGGCGAGTTGCAGCCTGCAATCTGAACTGAGACGTTGTTTTTGAGTTTTGCTCCACCTCGCGGTCTTGCTTCTCTTTGTTAAACGCCATTGTAGTACGTGTGTAGCCCAGGTCATAAAGGGCATGATGATTTGACGTCATCCCCGCCTTCCTCCAGCTTGTCACTGGCAGTCTCGCTAGAGTCCCCAACTTAATGATGGTAACTAGCGACAAGGGTTGCGCTCGTTGCGGGACTTAACCCAACATCTCACG
>MG|5|V8|F|13|95.69|Firmicutes|Clostridia|Clostridiales|Ruminococcaceae|Ruminococcus|sp.|
CGTGAGATGTTGGGTTAAGTCCCGCAACGAGCGCAACCCTTATCTTCAGTAGCCAGCATTTAAGGTGGGCACTCTGGAGAGACTGCAGGGATAACCTGGAGGAAGGTGGGGATGACGTCAAATCATCATGCCCCTTATGGGCAGGGCTACACACGTGCTACAATGGCGTAAACAAAGGGAGGCGATACTGCGAAGTTGAGCAAATCCCAAAAATAACGTCTCAGTTCGGATTGTAGTCTGCAACTCGACTACA
>MG|5|V8|R|10|93.09|Firmicutes|Clostridia|Clostridiales|Ruminococcaceae|Faecalibacterium|prausnitzii|
TGTAGGCGAGTTGCAGCCTACAATCCGAACTGAGATTGGCTTTATGAGGTTTGCTCCACGTCACCGCTTCGCTTCTCTTTGTACCAACCATTGTAGCACGTGTGTAGCCCAGGTCATAAAGGGCATGATGATTTGACGTCATCCCCACCTTCCTCCGTTTTGTCAACGGCAGTCTCGCCAGAGTCCTCTTGCGTAGTAACTGGCAATAAGGGTTGCGCTCGTTGCGGGACTTAACCCAACATCTCACG
>MG|5|V8|F|922|98.4|Firmicutes|Clostridia|Clostridiales|Ruminococcaceae|Faecalibacterium / Gemmiger|prausnitzii|
CGTGAGATGTTGGGTTAAGTCCCGCAACGAGCGCAACCCTTATTGCCAGTTACTACGCAAGAGGACTCTGGCGAGACTGCCGTTGACAAAACGGAGGAAGGTGGGGATGACGTCAAATCATCATGCCCTTTATGACCTGGGCTACACACGTACTACAATGGCGTTCAACAAAGAGAAGCGAAGCCGCGAGGCGGAGCAAAACTCAAAAACAACGTCTCAGTTCAGATTGCAGGCTGCAACTCGCCTGCA
>MG|5|V8|R|17|92.31|Firmicutes|Clostridia|Clostridiales|Ruminococcaceae|Faecalibacterium|prausnitzii|
TGTAGGCGAGTTGCAGCCTACAATCCGAACTGAGATTGGCTTTATGAGGTTTGCTCCACGTCACCGCTTCGCTTCTCTTTGTACCAACCATTGTAGCACGTGTGTAGCCCAGGTCATAAGGGGCATGATGATTTGACGTCATCCCCACCTTCCTCCGTTTTGTCAACGGCAGTCTCGCCAGAGTCCTCTTCGCGTAGTAACTGGCAATAAGGGTTGCGCTCGTTGCGGGACTTAACCCAACATCTCACG
>MG|5|V8|R|40|97.6|Firmicutes|Clostridia|Clostridiales|Ruminococcaceae|Faecalibacterium / Gemmiger / Subdoligranulum|prausnitzii|
TGCAGGCGAGTTGCAGCCTGCAATCTGAACTGAGGCGTTGTTTATGAGTTTTGCTCTGCCTCGCGGCTTCGCTTCTCTTTGTTAAACGCCATTGTAGTACGTGTGTAGCCCAGGTCATAAAGGGCATGATGATTTGACGTCATCCCCACCTTCCTCCGTTTTGTCAACGGCAGTCTCGCCAGAGTCCTCTTGCGTAGTAACTGGCAATAAGGGTTGCGCTCGTTGCGGGACTTAACCCAACATCTCACG
>MG|5|V8|R|21|91.3|Firmicutes|Clostridia|Clostridiales|Ruminococcaceae|Ruminiclostridium|straminisolvens|
TGCAGGCGAGTTGCAGCCTGCAATCTGAACTGAGACCGGGTTTTGTGATTCGCTCCTCCTCGCGGATTTGCTGCACTTTGTTACCGGCCATTGTAGTACGTGTGTAGCCCTGGTCATAAGGGGCATGATGATTTGACGTCGTCCCCACCTTCCTCCGATTTGTCACCGGCAGTCTCGCCAGAGTGCCCAACTTAATGATGGCAACTGACAATAGGGGTTGCGCTCGTTGCGGGACTTAACCCAACATCTCACG
>MG|5|V8|F|11|91.29|Firmicutes|Clostridia|Clostridiales|Ruminococcaceae|Ruminococcus|flavefaciens|
CGTGAGATGTTGGGTTAAGTCCCGCAACGAGCGCAACCCTTGCCATTAGTTGCTACGCAAGAGCACTCTAATGGGACCGCTACCGACAAGGTGGAGGAAGGTGGGGACGATGTCAAATCATCATGCCCCTTATGACCTGGGCTACACACGTGCTACAATGGATGGAGCAGAGGGAAGCGAAGCCGCGAGGTGAAGCAAAACCCATAAAACCATTCTCAGTTCGGATTGTAGTCTGCAACTCGACTACA
>MG|5|V8|F|19|93.33|Firmicutes|Clostridia|Clostridiales|Ruminococcaceae|Ruminococcus|sp.|
CGTGAGATGTTGGGTTAAGTCCCGCAACGAGCGCAACCCTTGTCGCTAGTTACCATCATTAAGTTGGGGACTCTAGCGAGACTGCCAGTGACAAGCTGGAGGAAGGCGGGGATGACGTCAAATCATCATGCCCCTTATGGGCAGGGCTACACACGTGCTACAATGGCGTAAACAAAGGGAGGCGAAACTGCGAAGTGGAGCAAATCCCAAAAATAACGTCTCAGTTCGGATTGTAGTCTGCAACTCGACTACA
>MG|5|V8|F|17|93.12|Firmicutes|Clostridia|Clostridiales|Ruminococcaceae|Faecalibacterium|prausnitzii|
CGTGAGATGTTGGGTTAAGTCCCGCAACGAGCGCAACCCTTATTGCCAGTTACTACGCGAAGAGGACTCTGGCGAGACTGCCGTTGACAAAACGGAGGAAGGTGGGGATGACGTCAAATCATCATGCCCTTTATGACCTGGGCTACACACGTACTACAATGGTTGGTACAAAGAGAAGCGAAGCGGTGACGTGGAGCAAACCTCATAAAGCCAATCTCAGTTCGGATTGTAGGCTGCAACTCGCCTACA
>MG|5|V8|R|38|95.55|Firmicutes|Clostridia|Clostridiales|Ruminococcaceae|Ruminiclostridium|leptum|
TGCAGGCGGGTTGCAGCCTACAATCCGAACTGAGACCGTTTTTAGGGTTTTGCTCCACCTCGCGGTATTGCTTCCCTCTGTTAACGGCCATTGTAGTACGTGTGAGGCCCAGGTCATAAAGGGCATGATGATTTGACGTCGTCCCCACCTTCCTCCGTTTTGTCAACGGCAGTCTCTCTAGAGTGCTCTTGCGTAGCAACTAGAAACAAGGGTTGCGCTCGTTGCGGGACTTAACCCAACATCTCACG
>MG|5|V8|R|36|92.91|Firmicutes|Clostridia|Clostridiales|Ruminococcaceae|Faecalibacterium|prausnitzii|
TGCAGGCGAGTTGCAGCCTGCAATCTGAACTGAGATGAGATTTCGCGGTTTGCTCCACATCACTGTCTCGCTTCGCTTTGTTCTCACCATTGTAGTACGTGTGTAGCCCAGGACATAAGGGGCATGATGATTTGACGTCGTCCCCACCTTCCTCCGATTTGTCACCGGCAGTCCTGCCAGAGTCCTCAACTTAATGCTAGTAACTGACAGTAAGGGTTGCGCTCGTTGCGGGACTTAACCCAACATCTCACG
>MG|5|V8|F|70|98.41|Firmicutes|Clostridia|Clostridiales|Ruminococcaceae|Faecalibacterium / Gemmiger|prausnitzii|
CGTGAGATGTTGGGTTAAGTCCCGCAACGAGCGCAACCCTTATTGCCAGTTACTACGCGAAGAGGACTCTGGCGAGACTGCCGTTGACAAAACGGAGGAAGGTGGGGATGACGTCAAATCATCATGCCCTTTATGACCTGGGCTACACACGTACTACAATGGCGTTTAACAAAGAGAAGCGAAGCCGCGAGGCGGAGCAAAACTCAAAAACAACGTCTCAGTTCAGATTGCAGGCTGCAACTCGCCTGCA
>MG|5|V8|F|15|93.06|Firmicutes|Clostridia|Clostridiales|Ruminococcaceae|Faecalibacterium|prausnitzii|
CGTGAGATGTTGGGTTAAGTCCCGCAACGAGCGCAACCCTTATTGCCAGTTACTACGCAAGAGGACTCTGGCGAGACTGCCGTTGACAAAACGGAGGAAGGTGGGGATGACGTCAAATCATCATGCCCTTTATGACCTGGGCTACACACGTACTACAATGGCCGGCACAATGGGCTGCCACCGCGCGAGCGGGAGCGAATCCCCAAAGCCGGCCCCAGTTCGGATTGGAGGCTGCAACCCGCCTCCA
>MG|5|V8|F|10|97.21|Firmicutes|Clostridia|Clostridiales|Ruminococcaceae|Faecalibacterium / Gemmiger / Subdoligranulum|prausnitzii|
CGTGAGATGTTGGGTTAAGTCCCGCAACGAGCGCAACCCTTATTGCCAGTTACTACGCGAAGAGGACTCTGGCGAGACTGCCGTTGACAAAACGGAGGAAGGTGGGGATGACGTCAAATCATCATGCCCTTTATGACCTGGGCTACACACGTACTACAATGGCGTTTAACAAAGAGAAGCGAAGCCGCGAGGCAGAGCAAAACTCATAAACAACGCCTCAGTTCAGATTGCAGGCTGCAACTCGCCTGCA
>MG|5|V8|F|58|93.06|Firmicutes|Clostridia|Clostridiales|Ruminococcaceae|Faecalibacterium|prausnitzii|
CGTGAGATGTTGGGTTAAGTCCCGCAACGAGCGCAACCCTTATTGCCAGTTACTACGCAAGAGGACTCTGGCGAGACTGCCGTTGACAAAACGGAGGAAGGTGGGGATGACGTCAAATCATCATGCCCTTTATGACCTGGGCTACACACGTGCTACAATGGATGGAGCAGAGGGAAGCGAAGCCGCGAGGTGAAGCAAAACCCATAAAACCATTCTCAGTTCGGATTGTAGTCTGCAACTCGACTACA
>MG|5|V8|F|215|96.86|Firmicutes|Clostridia|Clostridiales|Ruminococcaceae|Ruminococcus|sp.|
CGTGAGATGTTGGGTTAAGTCCCGCAACGAGCGCAACCCCTATCTTCAGTAGCCAGCGGTTCGGCCGGGCACTCTGGAGAGACTGCCAGGGATAACCTGGAGGAAGGTGGGGATGACGTCAAATCATCATGCCCCTTATGGGCAGGGCTACACACGTGCTACAATGGCGTAAACAAAGGGAGGCGAAACTGCGAAGTGGAGCAAATCCCAAAAATAACGTCTCAGTTCGGATTGTAGTCTGCAACTCGACTACA
>MG|5|V8|F|11|90.59|Firmicutes|Clostridia|Clostridiales|Ruminococcaceae|Faecalibacterium|prausnitzii|
CGTGAGATGTTGGGTTAAGTCCCGCAACGAGCGCAACCCTTGTGATTAGTTGCCAGCACGTAAAGGTGGGAACTCTAATCAGACTGCCGGTGATAAATCGGAGGAAGGTGGGGACGACGTCAAATCATCATGCCCTTTATGTCCTGGGCTACACACGTACTACAATGGTCGTAACAAAGAGAGACGAAACAGTGATGTGGAGTGAAACTTAAAAAGCGATCTCAGTTCGAATTGAAGGCTGAAATTCGCCTTCA
>MG|5|V8|F|35|91.34|Firmicutes|Clostridia|Clostridiales|Ruminococcaceae|Faecalibacterium|prausnitzii|
CGTGAGATGTTGGGTTAAGTCCCGCAACGAGCGCAACCCCTATCTTTAGTTGCCAGCACGTGAAGGTGGGAACTCTAGAGAGACTGCCGGTGAGAAATCGGAGGAAGGTGGGGACGACGTCAAATCATCATGCCCTTTATGTTCTGGGCTACACACGTACTACAATGGCCGTAACAGAGAGAGACGAAGCAGTGATGCGGAGTAAAACTCAAAAAAGCGGTCTCAGTTCGGATTGAAGGCTGAAATTCGCCTTTA
>MG|5|V8|F|49|92.13|Firmicutes|Clostridia|Clostridiales|Ruminococcaceae|Ruminiclostridium|aldrichii|
CGTGAGATGTTGGGTTAAGTCCCGCAACGAGCGCAACCCCTATTGTCAGTTGCCATCATTAAGTTGGGAACTCTGGCGAGACTGCCGGTGACAAATCGGAGGAAGGTGGGGACGACGTCAAATCATCATGCCCCTTATGTCCAGGGCTACACACGTACTACAATGGCCGACAACAAAGTGCAGCGAAGCCGCGAGGCGGAGCGAATCACAAAACTCGGTCCCAGTTCAGATTGCAGGCTGCAACTCGCCTGCA
>MG|5|V8|F|26|97.6|Firmicutes|Clostridia|Clostridiales|Ruminococcaceae|Faecalibacterium / Gemmiger|prausnitzii|
CGTGAGATGTTGGGTTAAGTCCCGCAACGAGCGCAACCCTTATTGCCAGTTACTACGCAAGAGGACTCTGGCGAGACTGCCGTTGACAAAACGGAGGAAGGTGGGGATGACGTCAAATCATCATGCCCTTTATGACCTGGGCTACACACGTACTACAATGGCGTTCAACAAAGAGAAGCGAAGCCGCGAGGCAGAGCAAAACTCAAAAACAACGTCCCAGTTCAGATTGCAGGCTGCAACTCGCCTGCA
>MG|5|V8|F|29|96.81|Firmicutes|Clostridia|Clostridiales|Ruminococcaceae|Faecalibacterium|prausnitzii|
CGTGAGATGTTGGGTTAAGTCCCGCAACGAGCGCAACCCTTATTGCCAGTTACTACGCGAAGAGGACTCTGGCGAGACTGCCGTTGACAAAACGGAGGAAGGTGGGGATGACGTCAAATCATCATGCCCTTTATGACTTGGGCTACACACGTACTACAATGGCGTTCAACAAAGAGAAGCGAAGCCGCGAGGCAGAGCAAAACTCAAAAACAACGTCCCAGTTCAGATTGCAGGCTGCAACTCGCCTGCA
>MG|5|V8|F|66|97.6|Firmicutes|Clostridia|Clostridiales|Ruminococcaceae|Faecalibacterium / Gemmiger / Subdoligranulum|prausnitzii|
CGTGAGATGTTGGGTTAAGTCCCGCAACGAGCGCAACCCTTATTGCCAGTTACTACGCAAGAGGACTCTGGCGAGACTGCCGTTGACAAAACGGAGGAAGGTGGGGATGACGTCAAATCATCATGCCCTTTATGACCTGGGCTACACACGTACTACAATGGCGTTTAACAAAGAGAAGCGAAGCCGCGAGGCAGAGCAAAACTCATAAACAACGCCTCAGTTCAGATTGCAGGCTGCAACTCGCCTGCA
>MG|5|V8|F|10|93.85|Firmicutes|Clostridia|Clostridiales|Ruminococcaceae|Faecalibacterium|prausnitzii|
CGTGAGATGTTGGGTTAAGTCCCGCAACGAGCGCAACCCTTATTGCCAGTTACTACGCAAGAGGACTCTGGCGAGACTGCCGTTGACAAAACGGAGGAAGGTGGGGATGACGTCAAATCATCATGCCCTTTATGACCTGGGCTACACACGTACTACAATGGCCGGTACAGCGGGATGCGACCGCGCGAGCGGGAGCGGATCCCTGAAAGCCGGCCCCAGTTCGGATTGGGGGCTGCAACCCGCCCCCA
>MG|5|V8|F|15|91.8|Firmicutes|Clostridia|Clostridiales|Ruminococcaceae|Faecalibacterium|prausnitzii|
CGTGAGATGTTGGGTTAAGTCCCGCAACGAGCGCAACCCTTGTTTCCAGTTACTAACGCGTAGAGGCGAGGACTCTGGAGAGACCGCCGGGGACAACTCGGAGGAAGGTGGGGACGACGTCAAATCATCATGCCCCTTATGACCTGGGCTACACACGTGCTACAATGGCCACGACAAAGAGGTGCGACACCGCAAGGTGAAGCGAATCTCGGAAAAGTGGTCTCAGTTCAGATTGTGGGCTGCAACCCGCCCACA
>MG|5|V8|F|409|98.8|Firmicutes|Clostridia|Clostridiales|Ruminococcaceae|Faecalibacterium / Gemmiger|prausnitzii|
CGTGAGATGTTGGGTTAAGTCCCGCAACGAGCGCAACCCTTATTGCCAGTTACTACGCGAAGAGGACTCTGGCGAGACTGCCGTTGACAAAACGGAGGAAGGTGGGGATGACGTCAAATCATCATGCCCTTTATGACCTGGGCTACACACGTACTACAATGGCGTTTAACAAAGAGAAGCGATACCGCGAGGTGGAGCAAAACTCAAAAACAACGTCTCAGTTCAGATTGCAGGCTGCAACTCGCCTGCA
>MG|5|V8|F|24|92.31|Firmicutes|Clostridia|Clostridiales|Ruminococcaceae|Faecalibacterium|prausnitzii|
CGTGAGATGTTGGGTTAAGTCCCGCAACGAGCGCAACCCTTATTGCCAGTTACTACGCGAAGAGGACTCTGGCGAGACTGCCGTTGACAAAACGGAGGAAGGTGGGGATGACGTCAAATCATCATGCCCCTTATGACCTGGGCTACACACGTGCTACAATGGTTGGTACAAAGAGAAGCGAAGCGGTGACGTGGAGCAAACCTCATAAAGCCAATCTCAGTTCGGATTGTAGGCTGCAACTCGCCTACA
>MG|5|V8|F|11|90.98|Firmicutes|Clostridia|Clostridiales|Ruminococcaceae|Faecalibacterium|prausnitzii|
CGTGAGATGTTGGGTTAAGTCCCGCAACGAGCGCAACCCTTGTGATTAGTTGCCAGCACGTAAAGGTGGGAACTCTAATCAGACTGCCGGTGATAAATCGGAGGAAGGTGGGGACGACGTCAAATCATCATGCCCTTTATGTCCTGGGCTACACACGTACTACAATGGTCGTAACAAAGAGAAACGAAACAGTGATGTGGAGTGAAACTTAAAAAGCGATCTCAGTTCGAATTGAAGGCTGAAATTCGCCTTCA
>MG|5|V8|F|12|97.21|Firmicutes|Clostridia|Clostridiales|Ruminococcaceae|Faecalibacterium / Gemmiger|prausnitzii|
CGTGAGATGTTGGGTTAAGTCCCGCAACGAGCGCAACCCTTATTGCCAGTTACTACGCGAAGAGGACTCTGGCGAGACTGCCGTTGACAAAACGGAGGAAGGTGGGGATGACGTCAAATCATCATGCCCTTTATGACCTGGGCTACACACGTACTACAATGGCGTTCAACAAAGAGAAGCGAAGCCGCGAGGCAGAGCAAAACTCAAAAACAACGTCCCAGTTCAGATTGCAGGCTGCAACTCGCCTGCA
>MG|5|V8|F|27|98.0|Firmicutes|Clostridia|Clostridiales|Ruminococcaceae|Faecalibacterium / Gemmiger|prausnitzii|
CGTGAGATGTTGGGTTAAGTCCCGCAACGAGCGCAACCCTTATTGCCAGTTACTACGCAAGAGGACTCTGGCGAGACTGCCGTTGACAAAACGGAGGAAGGTGGGGATGACGTCAAATCATCATGCCCTTTATGACCTGGGCTACACACGTACTACAATGGCGTTCAACAAAGAGAAGCGAAGCCGCGAGGCGGAGCAAAACTCAAAAACAACGTCCCAGTTCAGATTGCAGGCTGCAACTCGCCTGCA
>MG|5|V8|F|50|90.23|Firmicutes|Clostridia|Clostridiales|Ruminococcaceae|Faecalibacterium|prausnitzii|
CGTGAGATGTTAGGTTAAGTCCTGCAACGAGCGCAACCCCTATTTCTAGTTGCCAGCACGTAAAGGTGGGAACTCTAGAGAGACTGCCGGTAATAAATCGGAGGAAGGTGGGGATGACGTCAAATCATCATGCCCTTTATGTCCTGGGCTACACACGTACTACAATGGCTGTAACAGAGAGAGGCGACATAGTGATGTGAAGCAAAACTCAAAAAACAGTCCCAGTTCGGATTGAAGGCTGAAATTCGCCTTCA
>MG|5|V8|F|124|98.0|Firmicutes|Clostridia|Clostridiales|Ruminococcaceae|Faecalibacterium / Gemmiger / Subdoligranulum|prausnitzii|
CGTGAGATGTTGGGTTAAGTCCCGCAACGAGCGCAACCCTTATTGCCAGTTACTACGCAAGAGGACTCTGGCGAGACTGCCGTTGACAAAACGGAGGAAGGTGGGGATGACGTCAAATCATCATGCCCTTTATGACCTGGGCTACACACGTACTACAATGGCGTTTAACAAAGAGAAGCGAAGCCGCGAGGCAGAGCAAAACTCATAAACAACGTCTCAGTTCAGATTGCAGGCTGCAACTCGCCTGCA
>MG|5|V8|R|14|98.0|Firmicutes|Clostridia|Clostridiales|Ruminococcaceae|Faecalibacterium / Gemmiger / Subdoligranulum|prausnitzii|
TGCAGGCGAGTTGCAGCCTGCAATCTGAACTGAGACGTTGTTTTGAGTTTTGCTCCGCCTCGCGGCTTCGCTTCTCTTTGTTGAACGCCATTGTAGTACGTGTGTAGCCCAGGTCATAAAGGGCATGATGATTTGACGTCATCCCCACCTTCCTCCGTTTTGTCAACGGCAGTCTCGCCAGAGTCCTCTTGCGTAGTAACTGGCAATAAGGGTTGCGCTCGTTGCGGGACTTAACCCAACATCTCACG
>MG|5|V8|F|18|93.75|Firmicutes|Clostridia|Clostridiales|Ruminococcaceae|Faecalibacterium|prausnitzii|
CGTGAGATGTTGGGTTAAGTCCCGCAACGAGCGCAACCCTTGTGATATGTTACTACCAGTAAGATGAGGACTCATATCAGACTGCCGGTGACAAACCGGAGGAAGGTGGGGATGACGTCAAATCATCATGCCCTTTATGACCTGGGCTACACACGTACTACAATGGCGTTCAACAAAGAGAAGCGAAGCCGCGAGGCGGAGCAAAACTCAAAAACAACGTCTCAGTTCAGATTGCAGGCTGCAACTCGCCTGCA
>MG|5|V8|R|176|98.8|Firmicutes|Clostridia|Clostridiales|Ruminococcaceae|Faecalibacterium / Gemmiger|prausnitzii|
TGCAGGCGAGTTGCAGCCTGCAATCTGAACTGAGACGTTGTTTTTGAGTTTTGCTCCACCTCGCGGTATCGCTTCTCTTTGTTAAACGCCATTGTAGTACGTGTGTAGCCCAGGTCATAAAGGGCATGATGATTTGACGTCATCCCCACCTTCCTCCGTTTTGTCAACGGCAGTCTCGCCAGAGTCCTCTTCGCGTAGTAACTGGCAATAAGGGTTGCGCTCGTTGCGGGACTTAACCCAACATCTCACGA
>MG|5|V8|F|21|92.13|Firmicutes|Clostridia|Clostridiales|Ruminococcaceae|Faecalibacterium|prausnitzii|
CGTGAGATGTTGGGTTAAGTCCCGCAACGAGCGCAACCCTTGTCGCTAGTTACCATCATTAAGTTGGGGACTCTAGCGAGACTGCCAGTGACAAGCTGGAGGAAGGCGGGGATGACGTCAAATCATCATGCCCCTTATGACCTGGGCTACACACGTACTACAATGGCGTTTAACAAAGAGAAGCAATACCGCGAGGTGGAGCAAAACTCAAAAACAACGTCTCAGTTCAGATTGCAGGCTGCAACTCGCCTGCA
>MG|5|V8|R|31|97.6|Firmicutes|Clostridia|Clostridiales|Ruminococcaceae|Faecalibacterium / Gemmiger / Subdoligranulum|prausnitzii|
TGCAGGCGAGTTGCAGCCTGCAATCTGAACTGAGACGTTGTTTATGAGTTTTGCTCTGCCTCGCGGCTTCGCTTCTCTTTGTTAAACGCCATTGTAGTACGTGTGTAGCCCAGGCCATAAAGGGCATGATGATTTGACGTCATCCCCACCTTCCTCCGTTTTGTCAACGGCAGTCTCGCCAGAGTCCTCTTGCGTAGTAACTGGCAATAAGGGTTGCGCTCGTTGCGGGACTTAACCCAACATCTCACG
>MG|5|V8|F|13|92.94|Firmicutes|Clostridia|Clostridiales|Ruminococcaceae|Faecalibacterium|prausnitzii|
CGTGAGATGTTGGGTTAAGTCCCGCAACGAGCGCAACCCTTATGATTAGTTACTAACGTGTAAAGGCGAGGACTCTAATGAGACTGCCGGGGACAACTCGGAGGAAGGTGGGGACGACGTCAAATCATCATGCCCCTTATGACCTGGGCTACACACGTGCTACAATGGCCACTACAAAGAGGGGCGAACCCGCAAGGGGGAGCGGATCTCAAAAAAGTGGTCCCAGTTCGGATTGTGGGCTGCAACCCGCCCACA
>MG|5|V8|R|16|93.57|Firmicutes|Clostridia|Clostridiales|Ruminococcaceae|Faecalibacterium|prausnitzii|
TGAAGTCGGGTTGCAGACTTCAATCCGAACTGAGACGCACTTTGCGAGATTCGCCTGCCCTCACGGGTTCGCTGCTCTTTGTATGCGCCATTGTAGTACGTGTGTAGCCCAGGCCATAAGGGGCATGATGATTTGACGTCATCCCCACCTTCCTCCGTTTTGTCAACGGCAGTCTCGCCAGAGTCCTCTTCGCGTAGTAACTGGCAATAAGGGTTGCGCTCGTTGCGGGACTTAACCCAACATCTCACG
>MG|5|V8|F|25|98.0|Firmicutes|Clostridia|Clostridiales|Ruminococcaceae|Faecalibacterium / Gemmiger / Subdoligranulum|prausnitzii|
CGTGAGATGTTGGGTTAAGTCCCGCAACGAGCGCAACCCTTATTGCCAGTTACTACGCAAGAGGACTCTGGCGAGACTGCCGTTGACAAAACGGAGGAAGGTGGGGATGACGTCAAATCATCATGCCCTTTATGACCTGGGCTACACACGTACTACAATGGCGTTCAACAAAGAGAAGCGAAGCCGCGAGGCGGAGCAAAACTCAAAACAACGTCTCAGTTCAGATTGCAGGCTGCAACTCGCCTGCA
>MG|5|V8|F|20|90.94|Firmicutes|Clostridia|Clostridiales|Ruminococcaceae|Acetivibrio|cellulolyticus|
CGTGAGATGTTGGGTTAAGTCCCGCAACGAGCGCAACCCCTATTGTCAGTTGCCATCATTTAGTTGGGCACTCTGGCGAGACTGCCGGTGACAAATCGGAGGAAGGTGGGGACGACGTCAAATCATCATGCCCCTTATGCCCAGGGCTACACACGTACTACAATGGCCGATAACAAAGTGCAGCAATACCGTGAGGTGGAGCGAATCACAAAACTCGGTCTCAGTTCAGATTGTAGGCTGCAACTCGCCTACA
>MG|5|V8|F|36|91.41|Firmicutes|Clostridia|Clostridiales|Ruminococcaceae|Faecalibacterium|prausnitzii|
CGTGAGATGTTAGGTTAAGTCCTGCAACGAGCGCAACCCCTATTTCTAGTTGCCAGCACGTAAAGGTGGGAACTCTAGAGAGACTGCCGGTAATAAATCGGAGGAAGGTGGGGATGACGTCAAATCATCATGCCCTTTATGTCCTGGGCTACACACGTACTACAATGGCTGTAACAGAGAGAAGCGAAACAGTGATGTTAAGCAAAACTCAAAAAGCAGTCTCAGTTCGGATTGAAGGCTGAAATTCGCCTTCA
>MG|5|V8|F|10|98.41|Firmicutes|Clostridia|Clostridiales|Ruminococcaceae|Faecalibacterium / Gemmiger|prausnitzii|
CGTGAGATGTTGGGTTAAGTCCCGCAACGAGCGCAACCCTTATTGCCAGTTACTACGCAAGAGGACTCTGGCGAGACTGCCGTTGACAAAAGCGGAGGAAGGTGGGGATGACGTCAAATCATCATGCCCTTTATGACCTGGGCTACACACGTACTACAATGGCGTTTAACAAAGAGAAGCGAAGCCGCGAGGCGGAGCAAAACTCAAAAACAACGTCTCAGTTCAGATTGCAGGCTGCAACTCGCCTGCA
>MG|5|V8|R|17|92.68|Firmicutes|Clostridia|Clostridiales|Ruminococcaceae|Faecalibacterium|prausnitzii|
TGTAGGCGAGTTGCAGCCTACAATCCGAACTGAGATTGGCTTTATGAGGTTTGCTCCACGTCACCGCTTCGCTTCTCTTTGTACCAACCATTGTAGCACGTGTGTAGCCCAGGTCATAAGGGGCATGATGATTTGACGTCATCCCCACCTTCCTCCGTTTTGTCAACGGCAGTCTCGCCAGAGTCCTCTTGCGTAGTAACTGGCAATAAGGGTTGCGCTCGTTGCGGGACTTAACCCAACATCTCACG
>MG|5|V8|F|11|92.12|Firmicutes|Clostridia|Clostridiales|Ruminococcaceae|Faecalibacterium|prausnitzii|
CGTGAGATGTTGGGTTAAGTCCCGCAACGAGCGCAACCCTTACGGTTAGTTGATACGCAAGATCACTCTAGCCGGACTGCCGTTGACAAAACGGAGGAAGGTGGGGACGACGTCAAATCATCATGCCCCTTATGACCTGGGCTACACACGTGCTACAATGGATGGAGCAGAGGGAAGCGAAGCCGCGAGGTGAAGCAAAACCCATAAAACCATTCTCAGTTCGGATTGTAGTCTGCAACTCGACTACA
>MG|5|V8|F|269|98.8|Firmicutes|Clostridia|Clostridiales|Ruminococcaceae|Faecalibacterium / Gemmiger|prausnitzii|
CGTGAGATGTTGGGTTAAGTCCCGCAACGAGCGCAACCCTTATTGCCAGTTACTACGCAAGAGGACTCTGGCGAGACTGCCGTTGACAAAACGGAGGAAGGTGGGGATGACGTCAAATCATCATGCCCTTTATGACCTGGGCTACACACGTACTACAATGGCGTTTAACAAAGAGAAGCGAAGCCGCGAGGCGGAGCAAAACTCAAAAACAACGTCTCAGTTCAGATTGCAGGCTGCAACTCGCCTGCA
>MG|5|V8|R|137|98.8|Firmicutes|Clostridia|Clostridiales|Ruminococcaceae|Faecalibacterium / Gemmiger|prausnitzii|
TGCAGGCGAGTTGCAGCCTGCAATCTGAACTGAGACGTTGTTTTTGAGTTTTGCTCCGCCTCGCGGCTTCGCTTCTCTTTGTTAAACGCCATTGTAGTACGTGTGTAGCCCAGGTCATAAAGGGCATGATGATTTGACGTCATCCCCACCTTCCTCCGTTTTGTCAACGGCAGTCTCGCCAGAGTCCTCTTGCGTAGTAACTGGCAATAAGGGTTGCGCTCGTTGCGGGACTTAACCCAACATCTCACG
>MG|5|V8|F|11|92.94|Firmicutes|Clostridia|Clostridiales|Ruminococcaceae|Faecalibacterium|prausnitzii|
CGTGAGATGTTGGGTTAAGTCCCGCAACGAGCGCAACCCTTATGATTAGTTACTAACGCGTAAAGGCGAGGACTCTAATGAGACTGCCGGGGACAACTCGGAGGAAGGTGGGGACGACGTCAAATCATCATGCCCCTTATGACCTGGGCTACACACGTGCTACAATGGCCACTACAAAGAGGGGCAAACCCGCAAGGGGGAGCGGATCTCAAAAAAGTGGTCCCAGTTCGGATTGTGGGCTGCAACCCGCCCACA
>MG|5|V8|R|14|92.68|Firmicutes|Clostridia|Clostridiales|Ruminococcaceae|Faecalibacterium|prausnitzii|
TGTAGTCGAGTTGCAGACTACAATCCGAACTGAGAATGGTTTTATGGGTTTTGCTTCACCTCGCGGCTTCGCTTCCCTCTGCTCCATCCATTGTAGCACGTGTGTAGCCCAGGTCATAAAGGGCATGATGATTTGACGTCATCCCCACCTTCCTCCGTTTTGTCAACGGCAGTCTCGCCAGAGTCCTCTTCGCGTAGTAACTGGCAATAAGGGTTGCGCTCGTTGCGGGACTTAACCCAACATCTCACG
>MG|5|V8|R|12|93.09|Firmicutes|Clostridia|Clostridiales|Ruminococcaceae|Faecalibacterium|prausnitzii|
TGTAGTCGAGTTGCAGACTACAATCCGAACTGAGAATGGTTTTATGGGTTTTGCTTCACCTCGCGGCTTCGCTTCCCTCTGCTCCATCCATTGTAGTACGTGTGTAGCCCAGGTCATAAAGGGCATGATGATTTGACGTCATCCCCACCTTCCTCCGTTTTGTCAACGGCAGTCTCGCCAGAGTCCTCTTCGCGTAGTAACTGGCAATAAGGGTTGCGCTCGTTGCGGGACTTAACCCAACATCTCACG
>MG|5|V8|F|14|98.41|Firmicutes|Clostridia|Clostridiales|Ruminococcaceae|Faecalibacterium / Gemmiger|prausnitzii|
CGTGAGATGTTGGGTTAAGTCCCGCAACGAGCGCAACCCTTATTGCCAGTTACTACGCGAAGAGGACTCTGGCGAGACTGCCGTTGACAAAACGGAGGAAGGTGGGGATGACGTCAAATCATCATGCCCTTTATGACCTGGGCTACACACGTACTACAATGGCGTTTAACAAAGAGAAGCGATACCGCGAGGTGGAGCAAAACTCAAAAAACAACGTCTCAGTTCAGATTGCAGGCTGCAACTCGCCTGCA
>MG|5|V8|F|13|93.75|Firmicutes|Clostridia|Clostridiales|Ruminococcaceae|Faecalibacterium|prausnitzii|
CGTGAGATGTTGGGTTAAGTCCCGCAACGAGCGCAACCCTTATGATTAGTTACTAACGCGTAGAGGCGAGGACTCTAATGAGACTGCCGGGGACAACTCGGAGGAAGGTGGGGACGACGTCAAATCATCATGCCCCTTATGACCTGGGCTACACACGTGCTACAATGGCCACTACAAAGAGGAGCGAACCCGCAAGGGGGAGCGGATCTCAAAAAAGTGGTCCCAGTTCGGATTGTGGGCTGCAACCCGCCCACA
>MG|5|V8|F|13|96.47|Firmicutes|Clostridia|Clostridiales|Ruminococcaceae|Ruminococcus|sp.|
CGTGAGATGTTGGGTTAAGTCCCGCAACGAGCGCAACCCCTATCTTCAGTAGCCAGCGGTTCGGCCGGGCACTCTGGAGAGACTGCCAGGGATAACCTGGAGGAAGGTGGGGATGACGTCAAATCATCATGCCCCTTATGGGCAGGGCTACACACGTGCTACAATGGCGTAAACAAAGGGAGGCGAAACTGCGAAGTGGAGCGAATCCCAAAAATAACGTCTCAGTTCGGATTGTAGTCTGCAACTCGACTACA
>MG|5|V8|F|109|95.55|Firmicutes|Clostridia|Clostridiales|Ruminococcaceae|Ruminiclostridium|leptum|
CGTGAGATGTTGGGTTAAGTCCCGCAACGAGCGCAACCCTTGTTTCTAGTTGCTACGCAAGAGCACTCTAGAGAGACTGCCGTTGACAAAACGGAGGAAGGTGGGGACGACGTCAAATCATCATGCCCTTTATGACCTGGGCCTCACACGTACTACAATGGCCGTTAACAGAGGGAAGCAATACCGCGAGGTGGAGCAAAACCCTAAAAACGGTCTCAGTTCGGATTGTAGGCTGCAACCCGCCTGCA
>MG|5|V8|F|11|94.76|Firmicutes|Clostridia|Clostridiales|Ruminococcaceae|Faecalibacterium|prausnitzii|
CGTGAGATGTTGGGTTAAGTCCCGCAACGAGCGCAACCCTTATTGCCAGTTACTACGCAAGAGGACTCTGGCGAGACTGCCGTTGACAAAACGGAGGAAGGTGGGGATGACGTCAAATCATCATGCCCCTTATGACCTGGGCTACACACGTGCTACAATGGACGGATCAGAGGGAAGCGAAGCCGCGAGGCGGAGCGAAACCCAGAAACCCGTTCTCAGTTCGGATTGCACTCTGCAACTCGAGTGCA
>MG|5|V8|F|12|98.8|Firmicutes|Clostridia|Clostridiales|Ruminococcaceae|Faecalibacterium / Gemmiger|prausnitzii|
CGTGAGATGTTGGGTTAAGTCCCGCAACGAGCGCAACCCTTATTGCCAGTTACTACGCAAGAGGACTCTGGCGAGACTGCCGTTGACAAAACGGAGGAAGGTGGGGATGACGTCAAATCATCATGCCCTTTATGACCTGGGCTACACACGTACTACAATGGCGTTCAACAAAGAGAAGCGATACCGCGAGGTGGAGCAAAACTCAAAAACAACGTCTCAGTTCAGATTGCAGGCTGCAACTCGCCTGCA
>MG|5|V8|F|11|92.94|Firmicutes|Clostridia|Clostridiales|Ruminococcaceae|Ruminococcus|sp.|
CGTGAGATGTTGGGTTAAGTCCCGCAACGAGCGCAACCCTTGTCGCTAGTTACCATCATTAAGTTGGGGACTCTAGCGAGACTGCCAGTGACAAGCTGGAGGAAGGCGGGGATGACGTCAAATCATCATGCCCCTTATGGGCAGGGCTACACACGTGCTACAATGGCGTAAACAAAGGGAGGCGATACTGCGAAGTTGAGCAAATCCCAAAAATAACGTCTCAGTTCGGATTGTAGTCTGCAACTCGACTACA
>MG|5|V8|F|23|92.52|Firmicutes|Clostridia|Clostridiales|Ruminococcaceae|Faecalibacterium|prausnitzii|
CGTGAGATGTTGGGTTAAGTCCCGCAACGAGCGCAACCCTTGTCGCTAGTTACCATCATTAAGTTGGGGACTCTAGCGAGACTGCCAGTGACAAGCTGGAGGAAGGCGGGGATGACGTCAAATCATCATGCCCCTTATGACCTGGGCTACACACGTACTACAATGGCGTTTAACAAAGAGAAGCAAGACCGCGAGGTGGAGCAAAACTCAAAAACAACGTCTCAGTTCAGATTGCAGGCTGCAACTCGCCTGCA
>MG|5|V8|F|20|93.09|Firmicutes|Clostridia|Clostridiales|Ruminococcaceae|Faecalibacterium|prausnitzii|
CGTGAGATGTTGGGTTAAGTCCCGCAACGAGCGCAACCCTTATTGCCAGTTACTACGCAAGAGGACTCTGGCGAGACTGCCGTTGACAAAACGGAGGAAGGTGGGGATGACGTCAAATCATCATGCCCTTTATGACCTGGGCTACACACGTGCTACAATGGTTGGTACAAAGAGAAGCGAAGCGGTGACGTGGAGCAAACCTCATAAAGCCAATCTCAGTTCGGATTGTAGGCTGCAACTCGCCTACA
>MG|5|V8|F|18|92.77|Firmicutes|Clostridia|Clostridiales|Ruminococcaceae|Faecalibacterium|prausnitzii|
CGTGAGATGTTGGGTTAAGTCCCGCAACGAGCGCAACCCTTATTGCCAGTTACTACGCGAAGAGGACTCTGGCGAGACTGCCGTTGACAAAACGGAGGAAGGTGGGGATGACGTCAAATCATCATGCCCTTTATGACCTGGGCTACACACGTACTACAATGGCGCATACAAAGAGCAGCGAACCCGTGAGGGCAGGCGAATCTCGCAAAGTGCGTCTCAGTTCGGATTGAAGTCTGCAACCCGACTTCA
>MG|5|V8|F|22|98.0|Firmicutes|Clostridia|Clostridiales|Ruminococcaceae|Faecalibacterium / Gemmiger|prausnitzii|
CGTGAGATGTTGGGTTAAGTCCCGCAACGAGCGCAACCCTTATTGCCAGTTACTACGCAAGAGGACTCTGGCGAGACTGCCGTTGACAAAACGGAGGAAGGTGGGGATGACGTCAAATCATCATGCCCTTTATGACCTGGGCTACACACGTACTACAATGGCGTTTAACAAAGAGAAGCGAAGCCGCGAGGCAGAGCAAAACTCAAAAACAACGTCCCAGTTCAGATTGCAGGCTGCAACTCGCCTGCA
>MG|5|V8|F|12|98.41|Firmicutes|Clostridia|Clostridiales|Ruminococcaceae|Faecalibacterium / Gemmiger|prausnitzii|
CGTGAGATGTTGGGTTAAGTCCCGCAACGAGCGCAACCCTTATTGCCAGTTACTACGCGAAGAGGACTCTGGCGAGACTGCCGTTGACAAAAGCGGAGGAAGGTGGGGATGACGTCAAATCATCATGCCCTTTATGACCTGGGCTACACACGTACTACAATGGCGTTTAACAAAGAGAAGCGATACCGCGAGGTGGAGCAAAACTCAAAAACAACGTCTCAGTTCAGATTGCAGGCTGCAACTCGCCTGCA
>MG|5|V8|F|59|93.83|Firmicutes|Clostridia|Clostridiales|Ruminococcaceae|Ruminococcus|flavefaciens|
CGTGAGATGTTGGGTTAAGTCCCGCAACGAGCGCAACCCTTGCCATTAGTTGCTACGCAAGAGCACTCTAATGGGACCGCTACCGACAAGGTGGAGGAAGGTGGGGACGATGTCAAATCATCATGCCCCTTATGACCTGGGCTACACACGTAATACAATGGCCGTCAACAGAGGGAAGCAAAACGGCGACGTGGAGCAAAACCCTAAAAACGGTCTCAGTTCGGATTGTAGGCTGCAACCCGCCTACA
>MG|5|V8|F|61|89.84|Firmicutes|Clostridia|Clostridiales|Ruminococcaceae|Faecalibacterium|prausnitzii|
CGTGAGATGTTAGGTTAAGTCCTGCAACGAGCGCAACCCCTATTTCTAGTTGCCAGCACGTAATGGTGGGAACTCTAGAGAGACTGCCGGTAATAAATCGGAGGAAGGTGGGGATGACGTCAAATCATCATGCCCTTTATGTCCTGGGCTACACACGTACTACAATGGCTGTAACAGAGAGAGGCGACATAGTGATGTGAAGCAAAACTCAAAAAACAGTCCCAGTTCGGATTGAAGGCTGAAATTCGCCTTCA
>MG|5|V8|F|15|90.55|Firmicutes|Clostridia|Clostridiales|Ruminococcaceae|Faecalibacterium|prausnitzii|
CGTGAGATGTTGGGTTAAGTCCCGCAACGAGCGCAACCCCTATCTTTAGTTGCCAGCACGTGAAGGTGGGAACTCTAGAGAGACTGCCGGTGAGAAATCGGAGGAAGGTGGGGACGACGTCAAATCATCATGCCCTTTATGTTCTGGGCTACACACGTACTACAATGGCCGTAACAGAGAGAGACGAAGCAGTGATGCAGAGTAAAACTCAAAAAGCGGTCTCAGTTCGGATTGAAGGCTGAAATTCGCCTTTA
>MG|5|V8|F|63|90.94|Firmicutes|Clostridia|Clostridiales|Ruminococcaceae|Faecalibacterium|prausnitzii|
CGTGAGATGTTGGGTTAAGTCCCGCAACGAGCGCAACCCCTATCTTTAGTTGCCAGCACGTGAAGGTGGGAACTCTAGAGAGACTGCCGGTGAGAAATCGGAGGAAGGTGGGGACGACGTCAAATCATCATGCCCTTTATGTTCTGGGCTACACACGTACTACAATGGCCGTAACAGAGAGAGACGAAGCAGTGATGCGGAGTAAAACTCAAAAAGCGGTCTCAGTTCGGATTGAAGGCTGAAATTCGCCTTTA
>MG|5|V8|F|20|93.47|Firmicutes|Clostridia|Clostridiales|Ruminococcaceae|Faecalibacterium|prausnitzii|
CGTGAGATGTTGGGTTAAGTCCCGCAACGAGCGCAACCCTTATTGCCAGTTACTACGCAAGAGGACTCTGGCGAGACTGCCGTTGACAAAACGGAGGAAGGTGGGGATGACGTCAAATCATCATGCCCTTTATGACCTGGGCTACACACGTACTACAATGGATGGAGCAGAGGGAAGCGAAGCCGCGAGGTGAAGCAAAACCCATAAAACCATTCTCAGTTCGGATTGTAGTCTGCAACTCGACTACA
>MG|5|V8|F|21|90.94|Firmicutes|Clostridia|Clostridiales|Ruminococcaceae|Faecalibacterium|prausnitzii|
CGTGAGATGTTGGGTTAAGTCCCGCAACGAGCGCAACCCCTATCTTTAGTTGCCAGCACGTGAAGGTGGGAACTCTAGAGAGACTGCCGGTGAGAAATCGGAGGAAGGTGGGGACGACGTCAAATCATCATGCCCTTTATGTTCTGGGCTACACACGTACTACAATGGCCGTAACAGAGAGAGACGAAGCAGTGATGCAGAGTAAAACTCAAAAAAGCGGTCTCAGTTCGGATTGAAGGCTGAAATTCGCCTTTA
>MG|5|V8|F|11|91.84|Firmicutes|Clostridia|Clostridiales|Ruminococcaceae|Faecalibacterium|prausnitzii|
CGTGAGATGTTGGGTTAAGTCCCGCAACGAGCGCAACCCTTATTGCCAGTTACTACGCAAGAGGACTCTGGCGAGACTGCCGTTGACAAAACGGAGGAAGGTGGGGATGACGTCAAGTCATCATGCCCCTTATGTCCTGGGCTGCACACGTGCTACAATGGCCGGCACAATGGGCTGCCACCGCGCGAGCGGGAGCGAATCCCCAAAGCCGGCCCCAGTTCGGATTGGAGGCTGCAACCCGCCTCCA
>MG|5|V8|F|10|95.31|Firmicutes|Clostridia|Clostridiales|Ruminococcaceae|Faecalibacterium|prausnitzii|
CGTGAGATGTTGGGTTAAGTCCCGCAACGAGCGCAACCCTTGTGATCAGTTACTAACGGGTAAAGCCGAGGACTCTGATAAGACTGCCGGGGACAACTCGGAGGAAGGTGGGGACGACGTCAAATCATCATGCCCCTTATGACCTGGGCTACACACGTGCTACAATGGCCACGACAGAGAGAGGCGAATACGAGAGTAAGAGCGGATCTCAAAAAAAGTGGTCCCAGTTCGGATTGTGGGCTGCAACCCGCCCACA
>MG|5|V8|F|46|93.95|Firmicutes|Clostridia|Clostridiales|Ruminococcaceae|Faecalibacterium|prausnitzii|
CGTGAGATGTTGGGTTAAGTCCCGCAACGAGCGCAACCCTTATTGCCAGTTACTACGCAAGAGGACTCTGGCGAGACTGCCGTTGACAAAACGGAGGAAGGTGGGGATGACGTCAAATCATCATGCCCCTTATGGCCTGGGCTACACACGTACTACAATGGCGCATACAAAGAGCAGCGAACCCGTGAGGGCAGGCGAATCTCGCAAAGTGCGTCTCAGTTCGGATTGAAGTCTGCAACCCGACTTCA
>MG|5|V8|F|13|96.33|Firmicutes|Clostridia|Clostridiales|Ruminococcaceae|Faecalibacterium|prausnitzii|
CGTGAGATGTTGGGTTAAGTCCCGCAACGAGCGCAACCCTTATTGCCAGTTACTACGCGAAGAGGACTCTGGCGAGACTGCCGTTGACAAAACGGAGGAAGGTGGGGATGACGTCAAATCATCATGCCCTTTATGACCTGGGCTACACACGTACTACAATGGCGTTTAACAAAGAGAAGCAAGACCGCGAGGTGGAGCAAAACCCATAAAACCATTCTCAGTTCGGATTGTAGTCTGCAACTCGACTACA
>MG|5|V8|R|422|98.4|Firmicutes|Clostridia|Clostridiales|Ruminococcaceae|Faecalibacterium / Gemmiger|prausnitzii|
TGCAGGCGAGTTGCAGCCTGCAATCTGAACTGAGACGTTGTTTTTGAGTTTTGCTCCGCCTCGCGGCTTCGCTTCTCTTTGTTGAACGCCATTGTAGTACGTGTGTAGCCCAGGTCATAAAGGGCATGATGATTTGACGTCATCCCCACCTTCCTCCGTTTTGTCAACGGCAGTCTCGCCAGAGTCCTCTTGCGTAGTAACTGGCAATAAGGGTTGCGCTCGTTGCGGGACTTAACCCAACATCTCACG
>MG|5|V8|R|19|98.41|Firmicutes|Clostridia|Clostridiales|Ruminococcaceae|Faecalibacterium / Gemmiger|prausnitzii|
TGCAGGCGAGTTGCAGCCTGCAATCTGAACTGAGACGTTGTTTTTGAGTTTTGCTCCGCCTCGCGGCTTCGCTTCTCTTTGTTAAACGCCATTGTAGTACGTGTGTAGCCCAGGTCATAAAGGGCATGATGATTTGACGTCATCCCCACCTTCCTCCGTTTTGTCAACGGCAGTCTCGCCAGAGTCCTCTTCGCGTAGTAACTGGCAATAAGGGTTGCGCTCGTTGCGGGACTTAACCCAACATCTCACG
>MG|5|V8|R|10|97.6|Firmicutes|Clostridia|Clostridiales|Ruminococcaceae|Faecalibacterium / Gemmiger|prausnitzii|
TGCAGGCGAGTTGCAGCCTGCAATCTGAACTGGGACGTTGTTTTTGAGTTTTGCTCTGCCTCGCGGCTTCGCTTCTCTTTGTTGAACGCCATTGTAGTACGTGTGTAGCCCAGGTCATAAAGGGCATGATGATTTGACGTCATCCCCACCTTCCTCCGTTTTGTCAACGGCAGTCTCGCCAGAGTCCTCTTGCGTAGTAACTGGCAATAAGGGTTGCGCTCGTTGCGGGACTTAACCCAACATCTCACG
>MG|5|V8|R|12|93.47|Firmicutes|Clostridia|Clostridiales|Ruminococcaceae|Faecalibacterium|prausnitzii|
TGTAGTCGAGTTGCAGACTACAATCCGAACTGAGAATGGTTTTATGGGTTTTGCTTCACCTCGCGGCTTCGCTTCCCTCTGCTCCATCCATTGTAGTACGTGTGTAGCCCAGGTCATAAAGGGCATGATGATTTGACGTCATCCCCACCTTCCTCCGTTTTGTCAACGGCAGTCTCGCCAGAGTCCTCTTGCGTAGTAACTGGCAATAAGGGTTGCGCTCGTTGCGGGACTTAACCCAACATCTCACG
>MG|5|V8|F|25|93.75|Firmicutes|Clostridia|Clostridiales|Ruminococcaceae|Faecalibacterium|prausnitzii|
CGTGAGATGTTGGGTTAAGTCCCGCAACGAGCGCAACCCTTGTGATATGTTACTACCAGTAAGATGAGGACTCATATCAGACTGCCGGTGACAAACCGGAGGAAGGTGGGGATGACGTCAAATCATCATGCCCTTTATGACCTGGGCTACACACGTACTACAATGGCGTTTAACAAAGAGAAGCAAGACCGCGAGGTGGAGCAAAACTCAAAAACAACGTCTCAGTTCAGATTGCAGGCTGCAACTCGCCTGCA
>MG|5|V8|F|12|98.01|Firmicutes|Clostridia|Clostridiales|Ruminococcaceae|Faecalibacterium / Gemmiger|prausnitzii|
CGTGAGATGTTGGGTTAAGTCCCGCAACGAGCGCAACCCTTATTGCCAGTTACTACGCAAGAGGACTCTGGCGAGACTGCCGTTGACAAAAGCGGAGGAAGGTGGGGATGACGTCAAATCATCATGCCCTTTATGACCTGGGCTACACACGTACTACAATGGCGTTCAACAAAGAGAAGCGAAGCCGCGAGGCGGAGCAAAACTCAAAAACAACGTCTCAGTTCAGATTGCAGGCTGCAACTCGCCTGCA
>MG|5|V8|F|82|92.91|Firmicutes|Clostridia|Clostridiales|Ruminococcaceae|Faecalibacterium|prausnitzii|
CGTGAGATGTTGGGTTAAGTCCCGCAACGAGCGCAACCCTTACTGTCAGTTACTAGCATTAAGTTGAGGACTCTGGCAGGACTGCCGGTGACAAATCGGAGGAAGGTGGGGACGACGTCAAATCATCATGCCCCTTATGTCCTGGGCTACACACGTACTACAATGGTGAGAACAAAGCGAAGCGAGACAGTGATGTGGAGCAAACCGCGAAATCTCATCTCAGTTCAGATTGCAGGCTGCAACTCGCCTGCA
>MG|5|V8|R|16|92.52|Firmicutes|Clostridia|Clostridiales|Ruminococcaceae|Faecalibacterium|prausnitzii|
TGCAGGCGAGTTGCAGCCTGCAATCTGAACTGAGACGTTGTTTTTGAGTTTTGCTCCACCTCGCGGTCTTGCTTCTCTTTGTTAAACGCCATTGTAGTACGTGTGTAGCCCAGGTCATAAGGGGCATGATGATTTGACGTCATCCCCGCCTTCCTCCAGCTTGTCACTGGCAGTCTCGCTAGAGTCCCCAACTTAATGATGGTAACTAGCGACAAGGGTTGCGCTCGTTGCGGGACTTAACCCAACATCTCACG
>MG|5|V8|F|39|90.62|Firmicutes|Clostridia|Clostridiales|Ruminococcaceae|Faecalibacterium|prausnitzii|
CGTGAGATGTTAGGTTAAGTCCTGCAACGAGCGCAACCCCTATTTCTAGTTGCCAGCACATAATGGTGGGAACTCTAGAGAGACTGCCGGTAATAAATCGGAGGAAGGTGGGGATGACGTCAAATCATCATGCCCTTTATGTCCTGGGCTACACACGTACTACAATGGCTGTAACAGAGAGAAGCGAAACAGTGATGTTAAGCAAAACTCAAAAAGCAGTCTCAGTTCGGATTGAAGGCTGAAATTCGCCTTCA
>MG|5|V8|R|10|98.81|Firmicutes|Clostridia|Clostridiales|Ruminococcaceae|Faecalibacterium / Gemmiger|prausnitzii|
TGCAGGCGAGTTGCAGCCTGCAATCTGAACTGAGACGTTGTTTTTTGAGTTTTTGCTCCACCTCGCGGTCTTGCTTCTCTTTGTTAAACGCCATTGTAGTACGTGTGTAGCCCAGGTCATAAAGGGCATGATGATTTGACGTCATCCCCACCTTCCTCCGTTTTGTCAACGGCAGTCTCGCCAGAGTCCTCTTCGCGTAGTAACTGGCAATAAGGGTTGCGCTCGTTGCGGGACTTAACCCAACATCTCACG
>MG|5|V8|F|14|98.4|Firmicutes|Clostridia|Clostridiales|Ruminococcaceae|Faecalibacterium / Gemmiger|prausnitzii|
CGTGAGATGTTGGGTTAAGTCCCGCAACGAGCGCAACCCTTATTGCCAGTTACTACGCGAAGAGGACTCTGGCGAGACTGCCGTTGACAAAACGGAGGAAGGTGGGGATGACGTCAAATCATCATGCCCTTTATGACCTGGGCTACACACGTACTACAATGGCGTTTAACAAAGAGAAGCGATACCGCGAGGTGGAGCAAAACTCAAAAACAACGTCCCAGTTCAGATTGCAGGCTGCAACTCGCCTGCA
>MG|5|V8|F|12|92.97|Firmicutes|Clostridia|Clostridiales|Ruminococcaceae|Faecalibacterium|prausnitzii|
CGTGAGATGTTGGGTTAAGTCCCGCAACGAGCGCAACCCTTGTGATATGTTACTACCAGTAAGATGAGGACTCATATCAGACTGCCGGTGACAAACCGGAGGAAGGTGGGGATGACGTCAAATCATCATGCCCCTTATGGCCTGGGCTACACACGTACTACAATGGCGTTTAACAAAGAGAAGCAAGACCGCGAGGTGGAGCAAAACTCAAAAACAACGTCTCAGTTCAGATTGCAGGCTGCAACTCGCCTGCA
>MG|5|V8|F|36|92.52|Firmicutes|Clostridia|Clostridiales|Ruminococcaceae|Faecalibacterium|prausnitzii|
CGTGAGATGTTGGGTTAAGTCCCGCAACGAGCGCAACCCTTGTCGCTAGTTACCATCATTAAGTTGGGGACTCTAGCGAGACTGCCAGTGACAAGCTGGAGGAAGGCGGGGATGACGTCAAATCATCATGCCCTTTATGACCTGGGCTACACACGTACTACAATGGCGTTTAACAAAGAGAAGCAATACCGCGAGGTGGAGCAAAACTCAAAAACAACGTCTCAGTTCAGATTGCAGGCTGCAACTCGCCTGCA
>MG|5|V8|F|12|92.55|Firmicutes|Clostridia|Clostridiales|Ruminococcaceae|Ruminococcus|sp.|
CGTGAGATGTTGGGTTAAGTCCCGCAACGAGCGCAACCCCTATCTTCAGTAGCCAGCGGTTCGGCCGGGCACTCTGGAGAGACTGCCAGGGATAACCTGGAGGAAGGTGGGGATGACGTCAAATCATCATGCCCCTTATGACCTGGGCTACACACGTGCTACAATGGATGGAGCAGAGGGAAGCGAAGCCGCGAGGTGAAGCAAAACCCATAAAACCATTCTCAGTTCGGATTGTAGTCTGCAACTCGACTACA
>MG|5|V8|F|18|94.33|Firmicutes|Clostridia|Clostridiales|Ruminococcaceae|Ruminococcus|flavefaciens|
CGTGAGATGTTGGGTTAAGTCCCGCAACGAGCGCAACCCCTGCCATTAGTTGCTACGCAAGAGCACTCTAATGGGACCGCTACCGACAAGGTGGAGGAAGGTGGGGACGACGTCAAATCATCATGCCCCTTATGACCTGGGCTACACACGTAATACAATGGCCGTCAACAAAGAGAAGCGAAGCCGCGAGGCGGAGCAAAACTCCAAAAACGGTCCCAGTTCGGATTGCAGGCTGCAACTCGCCTGCA
>MG|5|V8|F|26|92.68|Firmicutes|Clostridia|Clostridiales|Ruminococcaceae|Faecalibacterium|prausnitzii|
CGTGAGATGTTGGGTTAAGTCCCGCAACGAGCGCAACCCTTATTGCCAGTTACTACGCAAGAGGACTCTGGCGAGACTGCCGTTGACAAAACGGAGGAAGGTGGGGATGACGTCAAATCATCATGCCCCTTATGACCTGGGCTACACACGTGCTACAATGGTTGGTACAAAGAGAAGCGAAGCGGTGACGTGGAGCAAACCTCATAAAGCCAATCTCAGTTCGGATTGTAGGCTGCAACTCGCCTACA
>MG|5|V8|F|21|98.01|Firmicutes|Clostridia|Clostridiales|Ruminococcaceae|Faecalibacterium / Gemmiger|prausnitzii|
CGTGAGATGTTGGGTTAAGTCCCGCAACGAGCGCAACCCTTATTGCCAGTTACTACGCAAGAGGACTCTGGCGAGACTGCCGTTGACAAAACGGAGGAAGGTGGGGATGACGTCAAATCATCATGCCCTTTATGACCTGGGCTACACACGTACTACAATGGCGTTCAACAAAGAGAAGCGAAGCCGCGAGGCGGAGCAAAACTCAAAAAACAACGTCTCAGTTCAGATTGCAGGCTGCAACTCGCCTGCA
>MG|5|V8|F|11|93.5|Firmicutes|Clostridia|Clostridiales|Ruminococcaceae|Faecalibacterium|prausnitzii|
CGTGAGATGTTGGGTTAAGTCCCGCAACGAGCGCAACCCTTATTGCCAGTTACTACGCAAGAGGACTCTGGCGAGACTGCCGTTGACAAAACGGAGGAAGGTGGGGATGACGTCAAATCATCATGCCCTTTATGACCTGGGCTACACACGTACTACAATGGTTGGTACAAAGAGAAGCGAAGCGGTGACGTGGAGCAAACCTCATAAAGCCAATCTCAGTTCGGATTGTAGGCTGCAACTCGCCTACA
>MG|5|V8|F|12|92.13|Firmicutes|Clostridia|Clostridiales|Ruminococcaceae|Faecalibacterium|prausnitzii|
CGTGAGATGTTGGGTTAAGTCCCGCAACGAGCGCAACCCTTGTCGCTAGTTACCATCATTAAGTTGGGGACTCTAGCGAGACTGCCAGTGACAAGCTGGAGGAAGGCGGGGATGACGTCAAATCATCATGCCCTTTATGACCTGGGCTACACACGTACTACAATGGCGTTTAACAAAGAGAAGCGATACCGCGAGGTGGAGCAAAACTCAAAAACAACGTCTCAGTTCAGATTGCAGGCTGCAACTCGCCTGCA
>MG|5|V8|F|12|96.47|Firmicutes|Clostridia|Clostridiales|Ruminococcaceae|Faecalibacterium|prausnitzii|
CGTGAGATGTTGGGTTAAGTCCCGCAACGAGCGCAACCCTTGTGATCAGTTACTAACGGGTAAAGCCGAGGACTCTGATAAGACTGCCGGGGACAACTCGGAGGAAGGTGGGGACGACGTCAAATCATCATGCCCCTTATGACCTGGGCTACACACGTGCTACAATGGCCACGACAGAGAGAGGCGAATTCGAGAGGAAGAGCGGATCTCAAAAAAGTGGTCCCAGTTCGGATTGTGGGCTGCAACCCGCCCACA
>MG|5|V8|F|11|93.57|Firmicutes|Clostridia|Clostridiales|Ruminococcaceae|Faecalibacterium|prausnitzii|
CGTGAGATGTTGGGTTAAGTCCCGCAACGAGCGCAACCCTTACGGTTAGTTGCTACGCAAGAGCACTCTGGCCGGACTGCCGTTGACAAAACGGAGGAAGGTGGGGACGACGTCAAATCATCATGCCCCTTACGTTCTGGGCTACACACGTACTACAATGGCGTAAACAAAGAGAAGCGAGACCGCGAGGTGGAGCAAAACTCATAAAAGACGTCTCAGTTCAGATTGCAGGCTGCAACCCGCCTGCA
>MG|5|V8|F|48|92.68|Firmicutes|Clostridia|Clostridiales|Ruminococcaceae|Faecalibacterium|prausnitzii|
CGTGAGATGTTGGGTTAAGTCCCGCAACGAGCGCAACCCTTATTGCCAGTTACTACGCGAAGAGGACTCTGGCGAGACTGCCGTTGACAAAACGGAGGAAGGTGGGGATGACGTCAAATCATCATGCCCTTTATGACCTGGGCTACACACGTGCTACAATGGATGGAGCAGAGGGAAGCGAAGCCGCGAGGTGAAGCAAAACCCATAAAACCATTCTCAGTTCGGATTGTAGTCTGCAACTCGACTACA
>MG|5|V8|F|10|95.1|Firmicutes|Clostridia|Clostridiales|Ruminococcaceae|Faecalibacterium|prausnitzii|
CGTGAGATGTTGGGTTAAGTCCCGCAACGAGCGCAACCCTTATTGCCAGTTACTACGCAAGAGGACTCTGGCGAGACTGCCGTTGACAAAACGGAGGAAGGTGGGGATGACGTCAAATCATCATGCCCTTTATGACCTGGGCTACACACGTACTACAATGGCGTTCAACAAAGAGAAGCGAAGCCGCGAGGCGGAGCAAAACCCATAAAACCATTCTCAGTTCGGATTGTAGTCTGCAACTCGACTACA
>MG|5|V8|R|10|98.01|Firmicutes|Clostridia|Clostridiales|Ruminococcaceae|Faecalibacterium / Gemmiger|prausnitzii|
TGCAGGCGAGTTGCAGCCTGCAATCTGAACTGAGACGTTGTTTTTTGAGTTTTGCTCCGCCTCGCGGCTTCGCTTCTCTTTGTTGAACGCCATTGTAGTACGTGTGTAGCCCAGGTCATAAAGGGCATGATGATTTGACGTCATCCCCACCTTCCTCCGTTTTGTCAACGGCAGTCTCGCCAGAGTCCTCTTGCGTAGTAACTGGCAATAAGGGTTGCGCTCGTTGCGGGACTTAACCCAACATCTCACG
>MG|5|V8|R|53|92.65|Firmicutes|Clostridia|Clostridiales|Ruminococcaceae|Faecalibacterium|prausnitzii|
TGTAGTCGAGTTGCAGACTACAATCCGAACTGAGAATGGTTTTATGGGTTTTGCTTCACCTCGCGGCTTCGCTTCCCTCTGCTCCATCCATTGTAGCACGTGTGTAGCCCAGGTCATAAGGGGCATGATGATTTGACGTCATCCCCACCTTCCTCCGTTTTGTCAACGGCAGTCTCGCCAGAGTCCTCTTGCGTAGTAACTGGCAATAAGGGTTGCGCTCGTTGCGGGACTTAACCCAACATCTCACG
>MG|5|V8|R|30|95.69|Firmicutes|Clostridia|Clostridiales|Ruminococcaceae|Faecalibacterium|prausnitzii|
TGTGGGCGGGTTGCAGCCCACAATCCGAACTGGGACCACTTTTTTGAGATCCGCTCTTACTCTCGTATTCGCCTCTCTCTGTCGTGGCCATTGTAGCACGTGTGTAGCCCAGGTCATAAGGGGCATGATGATTTGACGTCGTCCCCACCTTCCTCCGAGTTGTCCCCGGCAGTCTTATCAGAGTCCTCGGCTTTACCCGTTAGTAACTGATCACAAGGGTTGCGCTCGTTGCGGGACTTAACCCAACATCTCACG
>MG|5|V8|F|34|93.68|Firmicutes|Erysipelotrichi|Erysipelotrichales|Erysipelotrichaceae|[Eubacterium]|cylindroides|
CGTGAGATGTTGGGTTAAGTCCCGCAACGAGCGCAACCCTTGTTTCATGTTACCAATATTGAGTTAGGGACTCATGAGAGACTGCCGGTGACAAACCGGAGGAAGGTGGGGATGACGTCAAATCATCATGCCCCTTATGGCCTGGGCTACACACGTACTACAATGGCGGTTACAAAGGGCAGCGACCCTGTGAGGGGGAGCGAATCCCGGAAAGACCGTCTCAGTTCGGATTGAAGTCTGCAACCCGACTTCA
>MG|5|V8|F|44|95.26|Firmicutes|Erysipelotrichi|Erysipelotrichales|Erysipelotrichaceae|Bulleidia|p-1630-c5|
CGTGAGATGTTGGGTTAAGTCCCGCAACGAGCGCAACCCTTGTCTTCAGTTGCCAGTATCAAGTTAGGAACTCTGAAGAGACTGCCGGTGACAAACCGGAGGAAGGTGGGGATGACGTCAAATCATCATGCCCCTTATGGCCTGGGCTACACACGTACTACAATGGCTGTTACAGCGTGTTGCGACACCGTGAGGTGAAGCGGATCACTGAAAGACAGTCTCAGTTCGGATTGAAGTCTGCAACCCGACTTCA
>MG|5|V8|F|15|89.72|Firmicutes|Erysipelotrichi|Erysipelotrichales|Erysipelotrichaceae|Bulleidia|hoa12_73A10|
CGTGAGATGTTGGGTTAAGTCCCGCAACGAGCGCAACCCTTGTCTTTAGTTACTAACATTCAGTTGAGGACTCTAAAGAGACTGCCGGTGATAAACCGGAGGAAGGTGGGGATGACGTCAAATCATCATGCCCCTTATGGCCTGGGCTACACGCGTACTACAATGGCGTACACAACAAGTCGCAAAAGAGTGATCTTAAGCTAAACTTTTAAAATGCGTCGTAGTCCGGATTGGAGTCTGCAACTCGACTCCA
>MG|5|V8|F|367|94.47|Firmicutes|Erysipelotrichi|Erysipelotrichales|Erysipelotrichaceae|Bulleidia|p-1630-c5|
CGTGAGATGTTGGGTTAAGTCCCGCAACGAGCGCAACCCTTGTCTTCAGTTGCCAGTATTGAGTTAGGAACTCTGAAGAGACTGCCGGTGACAAACCGGAGGAAGGTGGGGATGACGTCAAATCATCATGCCCCTTATGGCCTGGGCTACACACGTACTACAATGGCTGTTACAGCGTGTTGCGACACCGTGAGGTGAAGCGGATCACTGAAAGACAGTCTCAGTTCGGATTGAAGTCTGCAACCCGACTTCAA
>MG|5|V8|F|22|91.7|Firmicutes|Erysipelotrichi|Erysipelotrichales|Erysipelotrichaceae|[Eubacterium]|dolichum|
CGTGAGATGTTGGGTTAAGTCCCGCAACGAGCGCAACCCCTATCTTCTGTTACCATCATTCAGTTGGGGACTCAGGAGAGACTGCCGGTGACAAACCGGAGGAAGGTGGGGATGACGTCAAATCATCATGCCCCTTATGACTTGGGCTACACACGTACTACAATGGTGACTACAACGAGCTGCAAGTGAGTGATCACAAGCTAATCTCTGAAAAGTCATCTCAGTTCGGATTGAAGTCTGCAACTCGACTTCA
>MG|5|V8|F|24|92.49|Firmicutes|Erysipelotrichi|Erysipelotrichales|Erysipelotrichaceae|Bulleidia|p-1630-c5|
CGTGAGATGTTGGGTTAAGTCCCGCAACGAGCGCAACCCTTGTCGCTAGTTACCATCATTAAGTTGGGGACTCTAGCGAGACTGCCAGTGACAAGCTGGAGGAAGGCGGGGATGACGTCAAATCATCATGCCCCTTATGGCCTGGGCTACACACGTACTACAATGGCTGTTACAGCGTGTTGCGACACCGTGAGGTGAAGCGGATCACTGAAAGACAGTCTCAGTTCGGATTGAAGTCTGCAACCCGACTTCA
>MG|5|V8|F|77|95.65|Firmicutes|Erysipelotrichi|Erysipelotrichales|Erysipelotrichaceae|Coprobacillus|cateniformis|
CGTGAGATGTTGGGTTAAGTCCCGCAACGAGCGCAACCCTTGTCGCTAGTTACCATCATTAAGTTGGGGACTCTAGCGAGACTGCCGGTGACAAGCCGGAGGAAGGCGGGGATGACGTCAAATCATCATGCCCCTTATGACCTGGGCTACACACGTGCTACAATGGACGGATCAGAGGGAAGCGAAGCCGCGAGGCGGAGCGAAACCCAGAAACCCGTTCTCAGTTCGGATTGCACTCTGCAACTCGAGTGCA
>MG|5|V8|F|228|90.91|Firmicutes|Erysipelotrichi|Erysipelotrichales|Erysipelotrichaceae|Bulleidia|hoa12_73A10|
CGTGAGATGTTGGGTTAAGTCCCGCAACGAGCGCAACCCTTGTCTTTAGTTACTAACATTCAGTTGAGGACTCTAAAGAGACTGCCGGTGATAAACCGGAGGAAGGTGGGGATGACGTCAAATCATCATGCCCCTTATGGCCTGGGCTACACGCGTACTACAATGGCGTACACAACAAGTCGCAAAAGAGTGATCTTAAGCTAAACTTTTAAAATGCGTCTCAGTTCGGATTGGAGTCTGCAACTCGACTCCA
>MG|5|V8|R|50|95.65|Firmicutes|Erysipelotrichi|Erysipelotrichales|Erysipelotrichaceae|Coprobacillus|cateniformis|
TGCACTCGAGTTGCAGAGTGCAATCCGAACTGAGAACGGGTTTCTGGGTTTCGCTCCGCCTCGCGGCTTCGCTTCCCTCTGATCCGTCCATTGTAGCACGTGTGTAGCCCAGGTCATAAGGGGCATGATGATTTGACGTCATCCCCGCCTTCCTCCGGCTTGTCACCGGCAGTCTCGCTAGAGTCCCCAACTTAATGATGGTAACTAGCGACAAGGGTTGCGCTCGTTGCGGGACTTAACCCAACATCTCACG
>MG|5|V8|F|10|90.55|Firmicutes|Erysipelotrichi|Erysipelotrichales|Erysipelotrichaceae|Bulleidia|hoa12_73A10|
CGTGAGATGTTGGGTTAAGTCCCGCAACGAGCGCAACCCTTGTCTTTAGTTACTAACATTCAGTTGAGGACTCTAAAGAGACTGCCGGTGATAAACCGGAGGAAGGTGGGGATGACGTCAAATCATCATGCCCCTTATGGCCTGGGCTACACGCGTACTACAATGGCGTACACAACAAGTCGCAAAAGAGTGATCTTAAGCTAAACTTTTAAAATGCGTCTCAGTTTCGGATTGGAGTCTGCAACTCGACTCCA
>MG|5|V8|F|11|94.38|Firmicutes|Erysipelotrichi|Erysipelotrichales|Erysipelotrichaceae|Bulleidia|p-1630-c5|
CGTGAGATGTTGGGTTAAGTCCCGCAACGAGCGCAACCCTTGTCTTCAGTTGCCAGTATTGAGTTAGGAACTCTGAAGAGACTGCCGGTGACAAACCGGAGGAAGGTGGGGATGACGTCAAATCATCATGCCCCTTATGGCCTGGGCTACACACGTACTACAATGGCTGTTACAGCGTGTTGCGACACCGTGAGGTGAAGCGGATCACTGAAAGACAGTCTCAGTTCGGATTGAAGTCTGCAACTCGACTACA
>MG|5|V8|F|26|91.34|Firmicutes|Erysipelotrichi|Erysipelotrichales|Erysipelotrichaceae|Coprobacillus|cateniformis|
CGTGAGATGTTGGGTTAAGTCCCGCAACGAGCGCAACCCTTGTCGCTAGTTACCATCATTAAGTTGGGGACTCTAGCGAGACTGCCAGTGACAAGCTGGAGGAAGGCGGGGATGACGTCAAATCATCATGCCCCTTATGACCAGGGCTACACACGTACTACAATGGCCGGTAACAAAGTGCAGCGAATCCGCGAGGAGGAGCGAATCACAAAACCCGGTCTCAGTTCAGATTGCAGGCTGCAACTCGCCTGCA
>MG|5|V8|F|10|93.28|Firmicutes|Erysipelotrichi|Erysipelotrichales|Erysipelotrichaceae|[Eubacterium]|cylindroides|
CGTGAGATGTTGGGTTAAGTCCCGCAACGAGCGCAACCCTTGTTTCATGTTACCAATATTGAGTTAGGGACTCATGAGAGACTGCCGGTGACAAACCGGAGGAAGGTGGGGATGACGTCAAATCATCATGCCCCTTATGGCCTGGGCTACACACGTACTACAATGGCGGTTACAAAGGGCAGCGACCCTGCGAGGGGGAGCGAATCCCGGAAAGACCGTCTCAGTTCGGATTGAAGTCTGCAACCCGACTTCA
>MG|5|V8|F|65|92.89|Firmicutes|Erysipelotrichi|Erysipelotrichales|Erysipelotrichaceae|Bulleidia|hoa12_73A10|
CGTGAGATGTTGGGTTAAGTCCCGCAACGAGCGCAACCCTTGTCTTTAGTTACCATCATTCAGTTGGGGACTCTAGAGAGACTGCCGGTGATAAACCGGAGGAAGGTGGGGATGACGTCAAATCATCATGCCCCTTATGGCCTGGGCTACACGCGTACTACAATGGCGTACACAACGAGCAGCAAAGTAGTGATACTAAGCAAAACTCTTAAAATGCGTCTCAGTTCGGATTGGAGTCTGCAACTCGACTCCA
>MG|5|V8|F|25|90.55|Firmicutes|Erysipelotrichi|Erysipelotrichales|Erysipelotrichaceae|Bulleidia|hoa12_73A10|
CGTGAGATGTTGGGTTAAGTCCCGCAACGAGCGCAACCCTTGTCTTTAGTTACTAACATTCAGTTGAGGACTCTAAAGAGACTGCCGGTGATAAACCGGAGGAAGGTGGGGATGACGTCAAATCATCATGCCCCTTATGGCCTGGGCTACACGCGTACTACAATGGCGTACACAACAAGTCGCAAAAGAGTGATCTTAAGCTAAACTTTTAAAAATGCGTCTCAGTTCGGATTGGAGTCTGCAACTCGACTCCA
>MG|5|V8|F|85|93.73|Firmicutes|Erysipelotrichi|Erysipelotrichales|Erysipelotrichaceae|Bulleidia|moorei|
CGTGAGATGTTGGGTTAAGTCCCGCAACGAGCGCAACCCTTGTTTCTAGTTACCATCATTAAGTTGGGGACTCTAGAGAGACTGCCGGTGATAAACCGGAGGAAGGTGGGGATGACGTCAAATCATCATGCCCCTTATGGCCTGGGCTACACACGTACTACAATGGCTGTTACAACAAGCAGCGACATAGTGATATGGAGCGAATCTTAAAAAAGCAGTCTCAGTTCGGATTGAAGTCTGCAACTCGACTTCAA
>MG|5|V8|F|13|94.09|Firmicutes|Erysipelotrichi|Erysipelotrichales|Erysipelotrichaceae|Bulleidia|p-1630-c5|
CGTGAGATGTTGGGTTAAGTCCCGCAACGAGCGCAACCCTTGTCTTCAGTTGCCAGTATTGAGTTAGGAACTCTGAAGAGACTGCCGGTGACAAACCGGAGGAAGGTGGGGATGACGTCAAATCATCATGCCCCTTATGGCCTGGGCTACACACGTACTACAATGGCTGTTACAGCGTGTTGCGACACCGTGAGGTGAAGCGGACTCACTGAAAGACAGTCTCAGTTCGGATTGAAGTCTGCAACCCGACTTCA
>MG|5|V8|R|10|92.49|Firmicutes|Erysipelotrichi|Erysipelotrichales|Erysipelotrichaceae|Bulleidia|p-1630-c5|
TGAAGTCGGGTTGCAGACTTCAATCCGAACTGAGACTGTCTTTCAGTGATCCGCTTCACCTCACGGTGTCGCAACACGCTGTAACAGCCATTGTAGTACGTGTGTAGCCCAGGCCATAAGGGGCATGATGATTTGACGTCATCCCCGCCTTCCTCCAGCTTGTCACTGGCAGTCTCGCTAGAGTCCCCAACTTAATGATGGTAACTAGCGACAAGGGTTGCGCTCGTTGCGGGACTTAACCCAACATCTCACG
>MG|5|V8|R|12|91.34|Firmicutes|Erysipelotrichi|Erysipelotrichales|Erysipelotrichaceae|Coprobacillus|cateniformis|
TGCAGGCGAGTTGCAGCCTGCAATCTGAACTGAGACCGGGTTTTGTGATTCGCTCCTCCTCGCGGATTCGCTGCACTTTGTTACCGGCCATTGTAGTACGTGTGTAGCCCTGGTCATAAGGGGCATGATGATTTGACGTCATCCCCGCCTTCCTCCAGCTTGTCACTGGCAGTCTCGCTAGAGTCCCCAACTTAATGATGGTAACTAGCGACAAGGGTTGCGCTCGTTGCGGGACTTAACCCAACATCTCACG
>MG|5|V8|F|59|95.67|Firmicutes|Erysipelotrichi|Erysipelotrichales|Erysipelotrichaceae|Bulleidia|p-1630-c5|
CGTGAGATGTTGGGTTAAGTCCCGCAACGAGCGCAACCCTTGCCTTCAGTTACCAGCATTCAGTTGGGGACTCTGAAGGGACTGCCGGTGATAAACCGGAGGAAGGTGGGGATGACGTCAAATCATCATGCCCCTTATGGCCTGGGCTACACACGTACTACAATGGCTATTACAACGTGAAGCAACATGGCAACATGAAGCGGATCACTTAAAGATAGTCTCAGTTCGGATTGAAGTCTGCAACTCGACTTCAA
>MG|5|V8|F|37|93.33|Firmicutes|Erysipelotrichi|Erysipelotrichales|Erysipelotrichaceae|Bulleidia|moorei|
CGTGAGATGTTGGGTTAAGTCCCGCAACGAGCGCAACCCTTGTTTCTAGTTACCATCATTAAGTTGGGGACTCTAGAGAGACTGCCGGTGATAAACCGGAGGAAGGTGGGGATGACGTCAAATCATCATGCCCCTTATGGCCTGGGCTACACACGTACTACAATGGCTGTTACAACAAGCAGCGACATAGTGATATGGAGCGAATCTTAAAAAAAGCAGTCTCAGTTCGGATTGAAGTCTGCAACTCGACTTCAA
>MG|5|V8|F|41|90.16|Firmicutes|Erysipelotrichia|Erysipelotrichales|Erysipelotrichaceae|Erysipelatoclostridium|saccharogumia|
CGTGAGATGTTGGGTTAAGTCCCGCAACGAGCGCAACCCTTGTCGCTAGTTACCATCATTAAGTTGGGGACTCTAGCGAGACTGCCAGTGACAAGCTGGAGGAAGGCGGGGATGACGTCAAATCATCATGCCCCTTATGACCTGGGCTACACACGTGCTACAATGGCCGGTACAGCGGGATGCGACCGCGCGAGCGGGAGCGGATCCCTGAAAGCCGGCCCCAGTTCGGATTGGGGGCTGCAACCCGCCCCCA
>MG|5|V8|R|18|92.16|Firmicutes|Erysipelotrichia|Erysipelotrichales|Erysipelotrichaceae|Erysipelatoclostridium|spiroforme|
TGTAGTCGAGTTGCAGACTACAATCCGAACTGAGAATGGTTTTATGGGTTTTGCTTCACCTCGCGGCTTCGCTTCCCTCTGCTCCATCCATTGTAGCACGTGTGTAGCCCAGGTCATAAGGGGCATGATGATTTGACGTCATCCCCACCTTCCTCCGGTTTGTCACCGGCAGTATCATTAGAGTCCTCAGCTTAACCTGTTAGTAACTAATGACGAGGGTTGCGCTCGTTATCGGACTTAACCGAACATCTCACG
>MG|5|V8|F|14|94.07|Firmicutes|Erysipelotrichia|Erysipelotrichales|Erysipelotrichaceae|Faecalitalea|cylindroides|
CGTGAGATGTTGGGTTAAGTCCCGTAACGAGCGCAACCCTTATCATTAGTTGCCAGCATTCAGTTGGGGACTCTAATGAGACTGCCGGTGACAAACCGGAGGAAGGTGGGGATGACGTCAAATCATCATGCCCCTTATGGCCTGGGCTACACACGTACTACAATGGCGCATACAAAGAGCAGCGAACCCGTGAGGGCAGGCGAATCTCGCAAAGTGCGTCTCAGTTCGGATTGAAGTCTGCAACCCGACTTCA
>MG|5|V8|F|22|92.89|Firmicutes|Erysipelotrichia|Erysipelotrichales|Erysipelotrichaceae|Faecalicoccus|acidiformans|
CGTGAGATGTTGGGTTAAGTCCCGCAACGAGCGCAACCCTTGTGATATGTTACTACCAGTAAGATGAGGACTCATATCAGACTGCCGGTGACAAACCGGAGGAAGGTGGGGATGACGTCAAATCATCATGCCCCTTATGGCCTGGGCTACACACGTACTACAATGGCTGTTACAGCGTGTTGCGACACCGTGAGGTGAAGCGGATCACTGAAAGACAGTCTCAGTTCGGATTGAAGTCTGCAACCCGACTTCA
>MG|5|V8|F|10|90.2|Firmicutes|Erysipelotrichia|Erysipelotrichales|Erysipelotrichaceae|Erysipelatoclostridium|spiroforme|
CGTGAGATGTTGGGTTAAGTCCCGCAACGAGCGCAACCCCCGCCGCATGTTGCCATCGGGTTATGCCGGGCACCCATGCGGGACCGCCGGCGTCAAGCCGGAGGAGGGCGGGGACGACGTCAAGTCATCATGCCCCTTATGACCTGGGCTACACACGTGCTACAATGGATGGAGCAGAGGGAAGCGAAGCCGCGAGGTGAAGCAAAACCCATAAAACCATTCTCAGTTCGGATTGTAGTCTGCAACTCGACTACA
>MG|5|V8|F|21|93.31|Firmicutes|Erysipelotrichia|Erysipelotrichales|Erysipelotrichaceae|Coprobacillus|sp.|
CGTGAGATGTTGGGTTAAGTCCCGCAACGAGCGCAACCCCTATTGATAGTTGCCAGCAGTGAGATGGGCACTCTATCGAGACTGCCGCGGACAACGCGGAGGAAGGTGGGGATGACGTCAAATCATCATGCCCCTTATGACCTGGGCTACACACGTGCTACAATGGATGGAGCAGAGGGAAGCGAAGCCGCGAGGTGAAGCAAAACCCATAAAACCATTCTCAGTTCGGATTGTAGTCTGCAACTCGACTACA
>MG|5|V8|F|10|87.45|Firmicutes|Erysipelotrichia|Erysipelotrichales|Erysipelotrichaceae|Holdemania|filiformis|
CGTGAGATGTTCGGTTAAGTCCGATAACGAGCGCAACCCTCGTCATTAGTTACTAACAGGTTAAGCTGAGGACTCTAATGATACTGCCGGTGACAAACCGGAGGAAGGTGGGGATGACGTCAAATCATCATGCCCCTTACGTCTAGGGCTACAGGCGTGCTACAATGGCCGACACAAAGAGAAGCAAAGCCGTGAGGTGGAGCAAAACTCCAAAATCGGTCTCAGTTCGGATTGAAGTCTGCAACTCGACTTCA
>MG|5|V8|F|13|90.55|Firmicutes|Erysipelotrichia|Erysipelotrichales|Erysipelotrichaceae|Erysipelatoclostridium|spiroforme|
CGTGAGATGTTGGGTTAAGTCCCGCAACGAGCGCAACCCCCGTCGCATGTTGCCAGCGGTTCGGCCGGGCACCCATGCGAGACCGCCGGCGTCAAGCCGGAGGAAGGTGGGGATGACGTCAAGTCATCATGCCCCTTATGTCCTGGGCTACACACGTGCTACAATGGATGGAGCAGAGGGAAGCGAAGCCGCGAGGTGAAGCAAAACCCATAAAACCATTCTCAGTTCGGATTGTAGTCTGCAACTCGACTACA
>MG|5|V8|F|15|91.06|Firmicutes|Erysipelotrichia|Erysipelotrichales|Erysipelotrichaceae|Erysipelatoclostridium|spiroforme|
CGTGAGATGTTGGGTTAAGTCCCGCAACGAGCGCAACCCTTGTCGCTAGTTACCATCATTAAGTTGGGGACTCTAGCGAGACTGCCAGTGACAAGCTGGAGGAAGGCGGGGATGACGTCAAATCATCATGCCCCTTATGACCTGGGCTACACACGTACTACAATGGCAGTCATACAGAGGGAAGCAATATCGCGAGATGGAGCAAATCCCTAAAAGCTGTCCCAGTTCAGATTGCAGGCTGCAACCCGCCTGCA
>MG|5|V8|R|181|96.84|Firmicutes|Erysipelotrichia|Erysipelotrichales|Erysipelotrichaceae|Turicibacter|sanguinis|
TGTAGGCGAGTTGCAGCCTACAATCCGAACTGAGATTGGCTTTATGAGGTTTGCTCCACGTCACCGCTTCGCTTCTCTTTGTACCAACCATTGTAGCACGTGTGTAGCCCAGGTCATAAGGGGCATGATGATTTGACGTCATCCCCGCCTTCCTCCAGCTTGTCACTGGCAGTCTCGCTAGAGTCCCCAACTTAATGATGGTAACTAGCGACAAGGGTTGCGCTCGTTGCGGGACTTAACCCAACATCTCACG
>MG|5|V8|F|10|90.55|Firmicutes|Erysipelotrichia|Erysipelotrichales|Erysipelotrichaceae|Faecalitalea|cylindroides|
CGTGAGATGTTGGGTTAAGTCCCGCAACGAGCGCAACCCCCGTCGCATGTTGCCAGCGGTTCGGCCGGGCACCCATGCGAGACCGCCGGCGTCAAGCCGGAGGAAGGTGGGGATGACGTCAAATCATCATGCCCCTTATGGCCTGGGCTACACACGTACTACAATGGCGCATACAAAGAGCAGCGAACCCGTGAGGGCAGGCGAATCTCGCAAAGTGCGTCTCAGTTCGGATTGAAGTCTGCAACCCGACTTCA
>MG|5|V8|F|13|89.8|Firmicutes|Erysipelotrichia|Erysipelotrichales|Erysipelotrichaceae|Erysipelatoclostridium|spiroforme|
CGTGAGATGTTCGGTTAAGTCCGATAACGAGCGCAACCCTCGTCATTAGTTACTAACAGGTTAAGCTGAGGACTCTAATGATACTGCCGGTGACAAACCGGAGGAAGGTGGGGATGACGTCAAATCATCATGCCCCTTACGTCTAGGGCTACAGGCGTGCTACAATGGATGGAGCAGAGGGAAGCGAAGCCGCGAGGTGAAGCAAAACCCATAAAACCATTCTCAGTTCGGATTGTAGTCTGCAACTCGACTACA
>MG|5|V8|F|19|96.05|Firmicutes|Erysipelotrichia|Erysipelotrichales|Erysipelotrichaceae|Turicibacter|sanguinis|
CGTGAGATGTTGGGTTAAGTCCCGCAACGAGCGCAACCCTTGTTGTCAGTTGCCATCATTCAGTTGGGCACTCTGGCGAGACTGCCGGTGACAAACCGGAGGAAGGTGGGGATGACGTCAAGTCATCATGCCCCTTATGACCTGGGCTACACACGTGCTACAATGGTTGGTACAAAGAGAAGCGAAGCGGTGACGTGGAGCAAACCTCATAAAGCCAATCTCAGTTCGGATTGTAGGCTGCAACTCGCCTACA
>MG|5|V8|F|12|89.02|Firmicutes|Erysipelotrichia|Erysipelotrichales|Erysipelotrichaceae|Clostridium|spiroforme|
CGTGAGATGTTGGGTTAAGTCCCGCAACGAGCGCAACCCCCGCCGCATGTTGCCATCGGGTAGTGCCGGGCACCCATGCGGGACCGCCGGCGTCAAGCCGGAGGAGGGCGGGGACGACGTCAAGTCATCATGCCCCTTATGCCCTGGGCTGCACACGTGCTACAATGGATGGAGCAGAGGGAAGCGAAGCCGCGAGGTGAAGCAAAACCCATAAAACCATTCTCAGTTCGGATTGTAGTCTGCAACTCGACTACA
>MG|5|V8|F|21|89.29|Firmicutes|Erysipelotrichia|Erysipelotrichales|Erysipelotrichaceae|Erysipelatoclostridium|spiroforme|
CGTGAGATGTTGGGTTAAGTCCCGCAACGAGCGCAACCCTTGTCGCTAGTTACCATCATTAAGTTGGGGACTCTAGCGAGACTGCCAGTGACAAGCTGGAGGAAGGCGGGGATGACGTCAAATCATCATGCCCCTTACGTCTAGGGCTACAGGCGTGCTACAATGGCTGGTATAATAAGACGCAATACCGCGAGGTGGAGCAAATCTCCAAAGCCAGTCCCAGTCCGGATTGGAGTCTGCAACTCGACTCCA
>MG|5|V8|F|11|93.17|Firmicutes|Erysipelotrichia|Erysipelotrichales|Erysipelotrichaceae|Erysipelatoclostridium|spiroforme|
CGTGAGATGTTGGGTTAAGTCCCGCAACGAGCGCAACCCTTGTCGCTAGTTACCATCATTAAGTTGGGGACTCTAGCGAGACTGCCAGTGACAAGCTGGAGGAAGGCGGGGATGACGTCAAATCATCATGCCCCTTATGACCTGGGCTACACACGTGCTACAATGGCGTTCAACAAAGAGAAGCGAAGCCGCGAGGCGGAGCAAAACTCAAAAACAACGTCTCAGTTCAGATTGCAGGCTGCAACTCGCCTGCA
>MG|5|V8|F|11|91.37|Firmicutes|Erysipelotrichia|Erysipelotrichales|Erysipelotrichaceae|Turicibacter|sanguinis|
CGTGAGATGTTGGGTTAAGTCCCGCAACGAGCGCAACCCCCCGTCGCATGTTGCCAGCGGTTCGGCCGGGCACCCATGCGAGACCGCCGGCGTCAAGCCGGAGGAAGGTGGGGATGACGTCAAGTCATCATGCCCCTTATGACCTGGGCTACACACGTGCTACAATGGTTGGTACAAAGAGAAGCGAAGCGGTGACGTGGAGCAAACCTCATAAAGCCAATCTCAGTTCGGATTGTAGGCTGCAACTCGCCTACA
>MG|5|V8|F|15|96.84|Firmicutes|Erysipelotrichia|Erysipelotrichales|Erysipelotrichaceae|Erysipelatoclostridium|spiroforme|
CCGTGAGATGTTGGGTTAAGTCCCGCAACGAGCGCAACCCCTGTCGTTAGTTGCCAGCATTCAGTTGGGGACTCTAACGAGACTGCCAGTGACAAACTGGAGGAAGGTGGGGATGACGTCAAATCATCATGCCCCTTATGACCTGGGCTACACACGTGCTACAATGGATGGAGCAGAGGGAAGCGAAGCCGCGAGGTGAAGCAAAACCCATAAAACCATTCTCAGTTCGGATTGTAGTCTGCAACTCGACTACA
>MG|5|V8|R|32|96.85|Firmicutes|Erysipelotrichia|Erysipelotrichales|Erysipelotrichaceae|Erysipelatoclostridium|spiroforme|
TGTAGTCGAGTTGCAGACTACAATCCGAACTGAGAATGGTTTTATGGGTTTTGCTTCACCTCGCGGCTTCGCTTCCCTCTGCTCCATCCATTGTAGCACGTGTGTAGCCCAGGTCATAAGGGGCATGATGATTTGACGTCATCCCCACCTTCCTCCAGTTTGTCACTGGCAGTCTCGTTAGAGTCCCCAACTGAATGCTGGCAACTAACGACAGGGGTTGCGCTCGTTGCGGGACTTAACCCAACATCTCACGA
>MG|5|V8|F|10|94.12|Firmicutes|Erysipelotrichia|Erysipelotrichales|Erysipelotrichaceae|Turicibacter|sanguinis|
CGTGAGATGTTGGGTTAAGTCCCGCAACGAGCGCAACCCTTGTGATATGTTACTACCAGTAAGATGAGGACTCATATCAGACTGCCGGTGACAAACTGGAGGAAGGTGGGGATGACGTCAAATCATCATGCCCCTTATGACCTGGGCTACACACGTGCTACAATGGTTGGTACAAAGAGAAGCGAAGCGGTGACGTGGAGCAAACCTCATAAAGCCAATCTCAGTTCGGATTGTAGGCTGCAACTCGCCTACA
>MG|5|V8|F|13|94.86|Firmicutes|Erysipelotrichia|Erysipelotrichales|Erysipelotrichaceae|Erysipelatoclostridium|spiroforme|
CGTGAGATGTTGGGTTAAGTCCCGCAACGAGCGCAACCCTTATTGCCAGTTACTACGCAAGAGGACTCTGGCGAGACTGCCAGTGACAAGCTGGAGGAAGGCGGGGATGACGTCAAATCATCATGCCCCTTATGACCTGGGCTACACACGTGCTACAATGGATGGAGCAGAGGGAAGCGAAGCCGCGAGGTGAAGCAAAACCCATAAAACCATTCTCAGTTCGGATTGTAGTCTGCAACTCGACTACA
>MG|5|V8|R|11|95.26|Firmicutes|Erysipelotrichia|Erysipelotrichales|Erysipelotrichaceae|Erysipelatoclostridium|spiroforme|
TGTAGTCGAGTTGCAGACTACAATCCGAACTGAGAATGGTTTTATGGGTTTTGCTTCACCTCGCGGCTTCGCTTCCCTCTGCTCCATCCATTGTAGCACGTGTGTAGCCCAGGTCATAAGGGGCATGATGATTTGACGTCATCCCCGCCTTCCTCCAGCTTGTCACTGGCAGTCTCGCTAGAGTCCTCTTGCGTAGTAACTGGCAATAAGGGTTGCGCTCGTTGCGGGACTTAACCCAACATCTCACG
>MG|5|V8|R|27|98.81|Firmicutes|Erysipelotrichia|Erysipelotrichales|Erysipelotrichaceae|Coprobacillus / Erysipelatoclostridium|sp.|
TGTAGTCGAGTTGCAGACTACAATCCGAACTGAGAATGGTTTTATGGGTTTTGCTTCACCTCGCGGCTTCGCTTCCCTCTGCTCCATCCATTGTAGCACGTGTGTAGCCCAGGTCATAAGGGGCATGATGATTTGACGTCATCCCCGCCTTCCTCCAGCTTGTCACTGGCAGTCTCGCTAGAGTCCCCAACTTAATGATGGCAACTAACAATAAGGGTTGCGCTCGTTGCGGGACTTAACCCAACATCTCACG
>MG|5|V8|F|34|95.65|Firmicutes|Erysipelotrichia|Erysipelotrichales|Erysipelotrichaceae|Turicibacter|sanguinis|
CGTGAGATGTTGGGTTAAGTCCCGCAACGAGCGCAACCCTTGTTGTCAGTTGCCAGCATTAAGTTGGGCACTCTGGCGAGACTGCCGGTGACAAACCGGAGGAAGGTGGGGACGACGTCAAGTCATCATGCCCCTTATGACCTGGGCTACACACGTGCTACAATGGTTGGTACAAAGAGAAGCGAAGCGGTGACGTGGAGCAAACCTCATAAAGCCAATCTCAGTTCGGATTGTAGGCTGCAACTCGCCTACA
>MG|5|V8|F|65|95.26|Firmicutes|Erysipelotrichia|Erysipelotrichales|Erysipelotrichaceae|Erysipelatoclostridium|spiroforme|
CGTGAGATGTTGGGTTAAGTCCCGCAACGAGCGCAACCCTTGTTGTCAGTTGCCATCATTCAGTTGGGCACTCTGGCGAGACTGCCGGTGACAAACCGGAGGAAGGTGGGGATGACGTCAAGTCATCATGCCCCTTATGACCTGGGCTACACACGTGCTACAATGGATGGAGCAGAGGGAAGCGAAGCCGCGAGGTGAAGCAAAACCCATAAAACCATTCTCAGTTCGGATTGTAGTCTGCAACTCGACTACA
>MG|5|V8|F|13|95.26|Firmicutes|Erysipelotrichia|Erysipelotrichales|Erysipelotrichaceae|Erysipelatoclostridium|spiroforme|
CGTGAGATGTTGGGTTAAGTCCCGCAACGAGCGCAACCCTTGTTGTCAGTTGCCATCATTCAGTTGGGCACTCTGGCGAGACTGCCGGTGATAAACCGGAGGAAGGTGGGGATGACGTCAAATCATCATGCCCCTTATGACCTGGGCTACACACGTGCTACAATGGATGGAGCAGAGGGAAGCGAAGCCGCGAGGTGAAGCAAAACCCATAAAACCATTCTCAGTTCGGATTGTAGTCTGCAACTCGACTACA
>MG|5|V8|R|12|95.65|Firmicutes|Erysipelotrichia|Erysipelotrichales|Erysipelotrichaceae|Turicibacter|sanguinis|
TGTAGGCGAGTTGCAGCCTACAATCCGAACTGAGATTGGCTTTATGAGGTTTGCTCCACGTCACCGCTTCGCTTCTCTTTGTACCAACCATTGTAGCACGTGTGTAGCCCAGGTCATAAGGGGCATGATGACTTGACGTCATCCCCACCTTCCTCCGGTTTATCACCGGCAGTCTCGCCAGAGTGCCCAACTGAATGATGGCAACTGACAACAAGGGTTGCGCTCGTTGCGGGACTTAACCCAACATCTCACG
>MG|5|V8|F|10|92.49|Firmicutes|Erysipelotrichia|Erysipelotrichales|Erysipelotrichaceae|Coprobacillus|sp.|
CGTGAGATGTTTGGTTAAGTCCAATAACGAGCGCAACCCTCTTCCTTAGTTGCTACCATTAAGTTGAGAACTCTAAGGATACTGCCAGTGTAAGCTGGAGGAAGGTGGGGATGACGTCAAATCATCATGCCCCTTATGACCTGGGCTACACACGTGCTACAATGGATGGAGCAGAGGGAAGCGAAGCCGCGAGGTGAAGCAAAACCCATAAAACCATTCTCAGTTCGGATTGTAGTCTGCAACTCGACTACA
>MG|5|V8|F|12|90.16|Firmicutes|Erysipelotrichia|Erysipelotrichales|Erysipelotrichaceae|Erysipelatoclostridium|saccharogumia|
CGTGAGATGTTGGGTTAAGTCCCGCAACGAGCGCAACCCTTGTCGCTAGTTACCATCATTAAGTTGGGGACTCTAGCGAGACTGCCAGTGACAAGCTGGAGGAAGGCGGGGATGACGTCAAATCATCATGCCCCTTATGACCTGGGCTACACACGTGCTACAATGGCCGGTACAGCGGGATGCGACCGCGCGAGCGGGAGCGGATCCCTGAAAGCCGGCCCCAGTTCGGATTGGGGGCTGCAACCCGCCCCCCA
>MG|5|V8|R|10|91.16|Firmicutes|Erysipelotrichia|Erysipelotrichales|Erysipelotrichaceae|Erysipelatoclostridium|spiroforme|
TGCAGGCGAGTTGCAGCCTGCAATCTGAACTGGGACGTTGTTTTTGAGTTTTGCTCTGCCTCGCGGCTTCGCTTCTCTTTGTTGAACGCCATTGTAGTACGTGTGTAGCCCAAGTCATAAAGGGCATGATGATTTGACGTCATCCCCGCCTTCCTCCAGCTTGTCACTGGCAGTCTCGCTAGAGTCCCCAACTTAATGATGGTAACTAGCGACAAGGGTTGCGCTCGTTGCGGGACTTAACCCAACATCTCACG
>MG|5|V8|F|10|91.94|Firmicutes|Erysipelotrichia|Erysipelotrichales|Erysipelotrichaceae|Faecalicoccus|pleomorphus|
CGTGAGATGTTGGGTTAAGTCCCGCAACGAGCGCAACCCTTGTGATATGTTACTACCAGTAAGATGAGGACTCATATCAGACTGCCGGTGACAAACCGGAGGAAGGTGGGGATGACGTCAAATCATCATGCCCCTTATGGCCTGGGCTACACACGTACTACAATGGCCGGCACAATGGGCTGCCACCGCGCGAGCGGGAGCGAATCCCCAAAGCCGGCCCCAGTTCGGATTGGAGGCTGCAACCCGCCTCCA
>MG|5|V8|F|99|94.12|Firmicutes|Erysipelotrichia|Erysipelotrichales|Erysipelotrichaceae|Erysipelatoclostridium|spiroforme|
CGTGAGATGTTGGGTTAAGTCCCGCAACGAGCGCAACCCTTGTGATATGTTACTACCAGTAAGATGAGGACTCATATCAGACTGCCGGTGACAAACCGGAGGAAGGTGGGGATGACGTCAAATCATCATGCCCCTTATGACCTGGGCTACACACGTGCTACAATGGATGGAGCAGAGGGAAGCGAAGCCGCGAGGTGAAGCAAAACCCATAAAACCATTCTCAGTTCGGATTGTAGTCTGCAACTCGACTACA
>MG|5|V8|F|13|96.05|Firmicutes|Erysipelotrichia|Erysipelotrichales|Erysipelotrichaceae|Turicibacter|sanguinis|
CGTGAGATGTTGGGTTAAGTCCCGCAACGAGCGCAACCCTTGTTGTCAGTTGCCAGCATTAAGTTGGGCACTCTGGCGAGACTGCCGGTGACAAACCGGAGGAAGGTGGGGACGACGTCAAATCATCATGCCCCTTATGACCTGGGCTACACACGTGCTACAATGGTTGGTACAAAGAGAAGCGAAGCGGTGACGTGGAGCAAACCTCATAAAGCCAATCTCAGTTCGGATTGTAGGCTGCAACTCGCCTACA
>MG|5|V8|F|15|96.46|Firmicutes|Erysipelotrichia|Erysipelotrichales|Erysipelotrichaceae|Erysipelatoclostridium|spiroforme|
CGTGAGATGTTGGGTTAAGTCCCGCAACGAGCGCAACCCCTGTCGTTAGTTGCCAGCATTCAGTTGGGGACTCTAACGAGACTGCCAGTGACAAACTGGAGGAAGGTGGGGATGACGTCAAATCATCATGCCCCTTATGACCTGGGCTACACACGTGCTACAATGGATGGAGCAGAGGGAAGCGAAGCCGCGAGGTGAAGCAAAACCCATAAAACCATTCTCAGTTCGGAATTGTAGTCTGCAACTCGACTACA
>MG|5|V8|R|17|96.05|Firmicutes|Erysipelotrichia|Erysipelotrichales|Erysipelotrichaceae|Turicibacter|sanguinis|
TGTAGGCGAGTTGCAGCCTACAATCCGAACTGAGATTGGCTTTATGAGGTTTGCTCCACGTCACCGCTTCGCTTCTCTTTGTACCAACCATTGTAGCACGTGTGTAGCCCAGGTCATAAGGGGCATGATGACTTGACGTCATCCCCACCTTCCTCCGGTTTGTCACCGGCAGTCTCGCCAGAGTGCCCAACTGAATGATGGCAACTGACAACAAGGGTTGCGCTCGTTGCGGGACTTAACCCAACATCTCACG
>MG|5|V8|R|13|91.73|Firmicutes|Erysipelotrichia|Erysipelotrichales|Erysipelotrichaceae|Erysipelatoclostridium|spiroforme|
TGTAGTCGAGTTGCAGACTACAATCCGAACTGAGAATGGTTTTATGGGTTTTGCTTCACCTCGCGGCTTCGCTTCCCTCTGCTCCATCCATTGTAGCACGTGTGTAGCCCAGGTCATAAGGGGCATGATGATTTGACGTCATCCCCACCTTCCTCCGGCTTGACGCCGGCGGTCTCGCATGGGTGCCCGGCCGAACCGCTGGCAACATGCGACGAGGGTTGCGCTCGTTGCGGGACTTAACCCAACATCTCACG
>MG|5|V8|F|10|97.63|Firmicutes|Erysipelotrichia|Erysipelotrichales|Erysipelotrichaceae|Coprobacillus / Erysipelatoclostridium|sp.|
CGTGAGATGTTGGGTTAAGTCCCGCAACGAGCGCAACCCTTATTGTTAGTTGCCATCATTCAGTTGGGCACTCTAGCAAGACTGCCAGTGACAAGCTGGAGGAAGGCGGGGATGACGTCAAATCATCATGCCCCTTATGACCTGGGCTACACACGTGCTACAATGGATGGAGCAGAGGGAAGCGAAGCCGCGAGGTGAAGCAAAACCCATAAAACCATTCTCAGTTCGGATTGTAGTCTGCAACTCGACTACA
>MG|5|V8|F|106|96.37|Firmicutes|Erysipelotrichia|Erysipelotrichales|Erysipelotrichaceae|Erysipelatoclostridium|saccharogumia|
CGTGAGATGTTGGGTTAAGTCCCGCAACGAGCGCAACCCTTGTCGCTAGTTACCATCATTAAGTTGGGGACTCTAGCGAGACTGCCAGTGACAAGCTGGAGGAAGGCGGGGATGACGTCAAATCATCATGCCCCTTATGACCTGGGCTACACACGTGCTACAATGGACGGATCAGAGGGAAGCGAAGCCGCGAGGCGGAGCGAAACCCAGAAACCCGTTCTCAGTTCGGATTGCACTCTGCAACTCGAGTGCA
>MG|5|V8|F|19|91.34|Firmicutes|Erysipelotrichia|Erysipelotrichales|Erysipelotrichaceae|Turicibacter|sanguinis|
CGTGAGATGTTGGGTTAAGTCCCGCAACGAGCGCAACCCTCGTCGCATGTTGCCAGCGGTTCGGCCGGGCACCCATGCGAGACCGCCGGCGTCAAGCCGGAGGAAGGTGGGGATGACGTCAAGTCATCATGCCCCTTATGACCTGGGCTACACACGTGCTACAATGGTTGGTACAAAGAGAAGCGAAGCGGTGACGTGGAGCAAACCTCATAAAGCCAATCTCAGTTCGGATTGTAGGCTGCAACTCGCCTACA
>MG|5|V8|R|21|98.02|Firmicutes|Erysipelotrichia|Erysipelotrichales|Erysipelotrichaceae|Coprobacillus / Erysipelatoclostridium|sp.|
TGTAGTCGAGTTGCAGACTACAATCCGAACTGAGAATGGTTTTATGGGTTTTGCTTCACCTCGCGGCTTCGCTTCCCTCTGCTCCATCCATTGTAGCACGTGTGTAGCCCAGGTCATAAGGGGCATGATGATTTGACGTCATCCCCGCCTTCCTCCAGCTTGTCACTGGCAGTCTCGCTAGAGTGCCCAACTGAATGATGGCAACTAACAATAAGGGTTGCGCTCGTTGCGGGACTTAACCCAACATCTCACG
>MG|5|V8|F|18|89.8|Firmicutes|Erysipelotrichia|Erysipelotrichales|Erysipelotrichaceae|Erysipelatoclostridium|spiroforme|
CGTGAGATGTTGGGTTAAGTCCCGCAACGAGCGCAACCCCCGCCGCATGTTGCCATCGGGTAGTGCCGGGCACCCATGCGGGACCGCCGGCGTCAAGCCGGAGGAGGGCGGGGACGACGTCAAGTCATCATGCCCCTTATGACCTGGGCTACACACGTGCTACAATGGATGGAGCAGAGGGAAGCGAAGCCGCGAGGTGAAGCAAAACCCATAAAACCATTCTCAGTTCGGATTGTAGTCTGCAACTCGACTACA
>MG|5|V8|R|25|96.05|Firmicutes|Erysipelotrichia|Erysipelotrichales|Erysipelotrichaceae|Coprobacillus|sp.|
TGTAGTCGAGTTGCAGACTACAATCCGAACTGAGAATGGTTTTATGGGTTTTGCTTCACCTCGCGGCTTCGCTTCCCTCTGCTCCATCCATTGTAGCACGTGTGTAGCCCAGGTCATAAGGGGCATGATGATTTGACGTCATCCCCACCTTCCTCCGGTTTGTCACCGGCAGTCTTGCTAGAGTGCCCAACTGAATGATGGCAACTAACAATAAGGGTTGCGCTCGTTGCGGGACTTAACCCAACATCTCACG
>MG|5|V8|F|39|90.59|Firmicutes|Erysipelotrichia|Erysipelotrichales|Erysipelotrichaceae|Erysipelatoclostridium|spiroforme|
CGTGAGATGTTGGGTTAAGTCCCGCAACGAGCGCAACCCCCCGTCGCATGTTGCCAGCGGTTCGGCCGGGCACCCATGCGAGACCGCCGGCGTCAAGCCGGAGGAAGGTGGGGATGACGTCAAGTCATCATGCCCCTTATGACCTGGGCTACACACGTGCTACAATGGATGGAGCAGAGGGAAGCGAAGCCGCGAGGTGAAGCAAAACCCATAAAACCATTCTCAGTTCGGATTGTAGTCTGCAACTCGACTACA
>MG|5|V8|F|15|90.94|Firmicutes|Erysipelotrichia|Erysipelotrichales|Erysipelotrichaceae|Erysipelatoclostridium|spiroforme|
CGTGAGATGTTGGGTTAAGTCCCGCAACGAGCGCAACCCTCGTCGCATGTTGCCAGCGGTTCGGCCGGGCACCCATGCGAGACCGCCGGCGTCAAGCCGGAGGAAGGTGGGGATGACGTCAAGTCATCATGCCCCTTATGTCCTGGGCTACACACGTGCTACAATGGATGGAGCAGAGGGAAGCGAAGCCGCGAGGTGAAGCAAAACCCATAAAACCATTCTCAGTTCGGATTGTAGTCTGCAACTCGACTACA
>MG|5|V8|F|11|94.47|Firmicutes|Erysipelotrichia|Erysipelotrichales|Erysipelotrichaceae|Erysipelatoclostridium|spiroforme|
CGTGAGATGTTGGGTTAAGTCCCGCAACGAGCGCAACCCTTGTTGTCAGTTGCCATCATTCAGTTGGGCACTCTGGCGAGACTGCCGGTGATAAACCGGAGGAAGGTGGGGATGACGTCAAGTATCATGCCCCTTATGACCTGGGCTACACACGTGCTACAATGGATGGAGCAGAGGGAAGCGAAGCCGCGAGGTGAAGCAAAACCCATAAAACCATTCTCAGTTCGGATTGTAGTCTGCAACTCGACTACA
>MG|5|V8|R|12|91.73|Firmicutes|Erysipelotrichia|Erysipelotrichales|Erysipelotrichaceae|Turicibacter|sanguinis|
TGTAGGCGAGTTGCAGCCTACAATCCGAACTGAGATTGGCTTTATGAGGTTTGCTCCACGTCACCGCTTCGCTTCTCTTTGTACCAACCATTGTAGCACGTGTGTAGCCCAGGTCATAAGGGGCATGATGACTTGACGTCATCCCCACCTTCCTCCGGCTTGACGCCGGCGGTCTCGCATGGGTGCCCGGCCGAACCGCTGGCAACATGCGACGGGGGTTGCGCTCGTTGCGGGACTTAACCCAACATCTCACG
>MG|5|V8|F|30|92.77|Firmicutes|Erysipelotrichia|Erysipelotrichales|Erysipelotrichaceae|Erysipelatoclostridium|spiroforme|
CGTGAGATGTTGGGTTAAGTCCCGCAACGAGCGCAACCCTTGTCGCTAGTTACCATCATTAAGTTGGGGACTCTAGCGAGACTGCCAGTGACAAGCTGGAGGAAGGCGGGGATGACGTCAAATCATCATGCCCCTTATGACCTGGGCTACACACGTACTACAATGGCGTTCAACAAAGAGAAGCGAAGCCGCGAGGCGGAGCAAAACTCAAAAACAACGTCTCAGTTCAGATTGCAGGCTGCAACTCGCCTGCA
>MG|5|V8|F|17|95.26|Firmicutes|Erysipelotrichia|Erysipelotrichales|Erysipelotrichaceae|Erysipelatoclostridium|spiroforme|
CGTGAGATGTTGGGTTAAGTCCCGCAACGAGCGCAACCCTTATTGCCAGTTACTACGCGAAGAGGACTCTAGCGAGACTGCCAGTGACAAGCTGGAGGAAGGCGGGGATGACGTCAAATCATCATGCCCCTTATGACCTGGGCTACACACGTGCTACAATGGATGGAGCAGAGGGAAGCGAAGCCGCGAGGTGAAGCAAAACCCATAAAACCATTCTCAGTTCGGATTGTAGTCTGCAACTCGACTACA
>MG|5|V8|F|37|95.26|Firmicutes|Erysipelotrichia|Erysipelotrichales|Erysipelotrichaceae|Turicibacter|sanguinis|
CGTGAGATGTTGGGTTAAGTCCCGCAACGAGCGCAACCCTTATTGTTAGTTGCCATCATTCAGTTGGGCACTCTAGCGAGACTGCCGCAGACAATGCGGAGGAAGGTGGGGATGACGTCAAATCATCATGCCCCTTATGACCTGGGCTACACACGTGCTACAATGGTTGGTACAAAGAGAAGCGAAGCGGTGACGTGGAGCAAACCTCATAAAGCCAATCTCAGTTCGGATTGTAGGCTGCAACTCGCCTACA
>MG|5|V8|F|154|94.12|Firmicutes|Erysipelotrichia|Erysipelotrichales|Erysipelotrichaceae|Faecalitalea|cylindroides|
CGTGAGATGTTGGGTTAAGTCCCGCAACGAGCGCAACCCTTGTCGCTAGTTACCATCATTAAGTTGGGGACTCTAGCGAGACTGCCAGTGACAAGCTGGAGGAAGGCGGGGATGACGTCAAATCATCATGCCCCTTATGGCCTGGGCTACACACGTACTACAATGGCGCATACAAAGAGCAGCGAACCCGTGAGGGCAGGCGAATCTCGCAAAGTGCGTCTCAGTTCGGATTGAAGTCTGCAACCCGACTTCA
>MG|5|V8|F|14|92.71|Firmicutes|Erysipelotrichia|Erysipelotrichales|Erysipelotrichaceae|Faecalicoccus|acidiformans|
CGTGAGATGTTGGGTTAAGTCCCGCAACGAGCGCAACCCTTGTGATATGTTACTACCAGTAAGATGAGGACTCATATCAGACTGCCGGTGACAAACCGGAGGAAGGTGGGGATGACGTCAAATCATCATGCCCCTTATGTCTTGGGCTACACACGTGCTACAATGGCCGGTACAAAGAGCCGCGAACCCGTAAGGGCAAGCCAATCCCAAAAAGCCGGTCTCAGTTCGGATTGTGGGCTGCAACCCGCCCACA
>MG|5|V8|F|17|93.73|Firmicutes|Erysipelotrichia|Erysipelotrichales|Erysipelotrichaceae|Erysipelatoclostridium|spiroforme|
CGTGAGATGTTGGGTTAAGTCCCGCAACGAGCGCAACCCTTGTGATATGTTACTACCAGTAAGATGAGGACTCATATCAGACTGCCGGTGACAAACCGGAGGAAGGTGGGGATGACGTCAAATCATCATGCCCCTTATGGCCTGGGCTACACACGTGCTACAATGGATGGAGCAGAGGGAAGCGAAGCCGCGAGGTGAAGCAAAACCCATAAAACCATTCTCAGTTCGGATTGTAGTCTGCAACTCGACTACA
>MG|5|V8|F|14|94.86|Firmicutes|Erysipelotrichia|Erysipelotrichales|Erysipelotrichaceae|Erysipelatoclostridium|spiroforme|
CGTGAGATGTTGGGTTAAGTCCCGCAACGAGCGCAACCCTTATTACTAGTTGCCAGCATTCAGTTGGGCACTCTAGTGAGACTGCCGGTGATAAACCGGAGGAAGGTGGGGATGACGTCAAATCATCATGCCCCTTATGACCTGGGCTACACACGTGCTACAATGGATGGAGCAGAGGGAAGCGAAGCCGCGAGGTGAAGCAAAACCCATAAAACCATTCTCAGTTCGGATTGTAGTCTGCAACTCGACTACA
>MG|5|V8|F|19|94.12|Firmicutes|Erysipelotrichia|Erysipelotrichales|Erysipelotrichaceae|Faecalitalea|cylindroides|
CGTGAGATGTTGGGTTAAGTCCCGCAACGAGCGCAACCCTTATTGTTAGTTGCCATCATTCAGTTGGGCACTCTAGCAAGACTGCCGGTGACAAACCGGAGGAAGGTGGGGATGACGTCAAATCATCATGCCCCTTATGGCCTGGGCTACACACGTACTACAATGGCGCATACAAAGAGCAGCGAACCCGTGAGGGCAGGCGAATCTCGCAAAGTGCGTCTCAGTTCGGATTGAAGTCTGCAACCCGACTTCA
>MG|5|V8|F|12|94.51|Firmicutes|Erysipelotrichia|Erysipelotrichales|Erysipelotrichaceae|Faecalitalea|cylindroides|
CGTGAGATGTTGGGTTAAGTCCCGCAACGAGCGCAACCCTTGTCGCTAGTTACCATCATTAAGTTGGGGACTCTAGCGAGACTGCCAGTGACAAGCTGGAGGAAGGTGGGGATGACGTCAAATCATCATGCCCCTTATGGCCTGGGCTACACACGTACTACAATGGCGCATACAAAGAGCAGCGAACCCGTGAGGGCAGGCGAATCTCGCAAAGTGCGTCTCAGTTCGGATTGAAGTCTGCAACCCGACTTCA
>MG|5|V8|F|15|95.29|Firmicutes|Erysipelotrichia|Erysipelotrichales|Erysipelotrichaceae|Faecalitalea|cylindroides|
CGTGAGATGTTGGGTTAAGTCCCGCAACGAGCGCAACCCTTGTCGCTAGTTACCATCATTAAGTTGGGGACTCTAGCGAGACTGCCAGTGACAAACCGGAGGAAGGTGGGGATGACGTCAAATCATCATGCCCCTTATGGCCTGGGCTACACACGTACTACAATGGCGCATACAAAGAGCAGCGAACCCGTGAGGGCAGGCGAATCTCGCAAAGTGCGTCTCAGTTCGGATTGAAGTCTGCAACCCGACTTCA
>MG|5|V8|F|15|96.44|Firmicutes|Erysipelotrichia|Erysipelotrichales|Erysipelotrichaceae|Erysipelatoclostridium|spiroforme|
CGTGAGATGTTGGGTTAGTCCCGCAACGAGCGCAACCCCTGTCGTTAGTTGCCAGCATTCAGTTGGGGACTCTAACGAGACTGCCAGTGACAAACTGGAGGAAGGTGGGGATGACGTCAAATCATCATGCCCCTTATGACCTGGGCTACACACGTGCTACAATGGATGGAGCAGAGGGAAGCGAAGCCGCGAGGTGAAGCAAAACCCATAAAACCATTCTCAGTTCGGATTGTAGTCTGCAACTCGACTACA
>MG|5|V8|F|10|89.88|Firmicutes|Erysipelotrichia|Erysipelotrichales|Erysipelotrichaceae|Erysipelatoclostridium|spiroforme|
CGTGAGATGTTGGGTTAAGTCCCGCAACGAGCGCAACCCTTGTCGCTAGTTACCATCATTAAGTTGGGGACTCTAGCGAGACTGCCAGTGACAAGCTGGAGGAAGGCGGGGATGACGTCAAATCATCATGCCCCTTATGACCTGGGCTACACACGTGCTACAATGGCCACTACAAAGAGGGGCGAACCCGCAAGGGGGAGCGGATCTCAAAAAAGTGGTCCCAGTTCGGATTGTGGGCTGCAACCCGCCCACA
>MG|5|V8|F|22|90.44|Firmicutes|Erysipelotrichia|Erysipelotrichales|Erysipelotrichaceae|Faecalitalea|cylindroides|
CGTGAGATGTTGGGTTAAGTCCCGCAACGAGCGCAACCCTTGTGATATGTTACTACCAGTAAGATGAGGACTCATATCAGACTGCCGGTGACAAACCGGAGGAAGGTGGGGATGACGTCAAATCATCATGCCCCTTACGTCTAGGGCTACAGGCGTGCTACAATGGCCGATACAAAAAGAAGCAATCCCGTGAGGAGGAGCAAATCTCAAAAATCGGTCTCAGTTCGGATTGGAGTCTGCAACTCGACTCCA
>MG|5|V8|R|12|91.73|Firmicutes|Erysipelotrichia|Erysipelotrichales|Erysipelotrichaceae|Erysipelatoclostridium|spiroforme|
TGTAGTCGGGTTGCAGACTACAATCCGAACTGAGACGCCTTTTTTGAGATTTGCTCGCCTTCACAGGGTCGCTTCCCTTTGTTCGCGCCATTGTAGCACGTGTGTAGCCCAAGTCATAAGGGGCATGATGATTTGACGTCATCCCCGCCTTCCTCCAGCTTGTCACTGGCAGTCTCGCTAGAGTCCCCAACTTAATGATGGTAACTAGCGACAAGGGTTGCGCTCGTTGCGGGACTTAACCCAACATCTCACG
>MG|5|V8|F|37|93.73|Firmicutes|Erysipelotrichia|Erysipelotrichales|Erysipelotrichaceae|Faecalitalea|cylindroides|
CGTGAGATGTTCGGTTAAGTCCGATAACGAGCGCAACCCTCGTCATTAGTTACTAACAGGTTAAGCTGAGGACTCTAATGATACTGCCGGTGACAAACCGGAGGAAGGTGGGGATGACGTCAAATCATCATGCCCCTTATGGCCTGGGCTACACACGTACTACAATGGCGCATACAAAGAGCAGCGAACCCGTGAGGGCAGGCGAATCTCGCAAAGTGCGTCTCAGTTCGGATTGAAGTCTGCAACCCGACTTCA
>MG|5|V8|R|12|94.12|Firmicutes|Erysipelotrichia|Erysipelotrichales|Erysipelotrichaceae|Faecalitalea|cylindroides|
TGAAGTCGGGTTGCAGACTTCAATCCGAACTGAGACGCACTTTGCGAGATTCGCCTGCCCTCACGGGTTCGCTGCTCTTTGTATGCGCCATTGTAGTACGTGTGTAGCCCAGGCCATAAGGGGCATGATGATTTGACGTCATCCCCACCTTCCTCCGGTTTGTCACCGGCAGTCTTGCTAGAGTGCCCAACTGAATGATGGCAACTAACAATAAGGGTTGCGCTCGTTGCGGGACTTAACCCAACATCTCACG
>MG|5|V8|F|11|92.61|Firmicutes|Erysipelotrichia|Erysipelotrichales|Erysipelotrichaceae|Faecalitalea|cylindroides|
CGTGAGATGTTGGGTTAAGTCCCGCAACGAGCGCAACCCCTATTTCTAGTTGCCAGCAGTAAGATGGGCACTCTAGAGAGACTGCCGCGGACAACGCGGAGGAAGGTGGGGATGACGTCAAATCATCATGCCCCTTATGGCCTGGGCTACACACGTACTACAATGGCGCATACAAAGAGCAGCGAACCCGTGAGGGCAGGCGAATCTCGCAAAGTGCGTCTCAGTTCGGATTGAAGTCTGCAACCCGACTTCA
>MG|5|V8|R|16|92.49|Firmicutes|Erysipelotrichia|Erysipelotrichales|Erysipelotrichaceae|Erysipelatoclostridium|spiroforme|
TGTAGTCGAGTTGCAGACTACAATCCGAACTGAGAATGGTTTTATGGGTTTTGCTTCACCTCGCGGCTTCGCTTCCCTCTGCTCCATCCATTGTAGCACGTGTGTAGCCCAGGTCATAAGGGGCATGATGATTTGACGTCATCCCCACCTTCCTCCGTTTTGTCAACGGCAGTCTCGCCAGAGTCCTCTTCGCGTAGTAACTGGCAATAAGGGTTGCGCTCGTTGCGGGACTTAACCCAACATCTCACG
>MG|5|V8|F|11|96.44|Firmicutes|Erysipelotrichia|Erysipelotrichales|Erysipelotrichaceae|Turicibacter|sanguinis|
CGTGAGATGTTGGGTTAGTCCCGCAACGAGCGCAACCCTTGTCGCTAGTTACCATCATTAAGTTGGGGACTCTAGCGAGACTGCCAGTGACAAGCTGGAGGAAGGCGGGGATGACGTCAAATCATCATGCCCCTTATGACCTGGGCTACACACGTGCTACAATGGTTGGTACAAAGAGAAGCGAAGCGGTGACGTGGAGCAAACCTCATAAAGCCAATCTCAGTTCGGATTGTAGGCTGCAACTCGCCTACA
>MG|5|V8|F|10|92.91|Firmicutes|Erysipelotrichia|Erysipelotrichales|Erysipelotrichaceae|Erysipelatoclostridium|spiroforme|
CGTGAGATGTTGGGTTAAGTCCCGCAACGAGCGCAACCCCTATTTCTAGTTGCCAGCAGTAAGATGGGCACTCTAGAGAGACTGCCGCGGACAACGCGGAGGAAGGTGGGGATGACGTCAAATCATCATGCCCCTTATGTCTTGGGCTACACACGTGCTACAATGGATGGAGCAGAGGGAAGCGAAGCCGCGAGGTGAAGCAAAACCCATAAAACCATTCTCAGTTCGGATTGTAGTCTGCAACTCGACTACA
>MG|5|V8|F|10|90.98|Firmicutes|Erysipelotrichia|Erysipelotrichales|Erysipelotrichaceae|Erysipelatoclostridium|spiroforme|
CGTGAGATGTTGGGTTAAGTCCCGCAACGAGCGCAACCCCCCGTCGCATGTTGCCAGCGGTTCGGCCGGGCACCCATGCGAGACCGCCGGCGTCAAGCCGGAGGAAGGTGGGGATGACGTCAAATCATCATGCCCCTTATGACCTGGGCTACACACGTGCTACAATGGATGGAGCAGAGGGAAGCGAAGCCGCGAGGTGAAGCAAAACCCATAAAACCATTCTCAGTTCGGATTGTAGTCTGCAACTCGACTACA
>MG|5|V8|F|11|96.85|Firmicutes|Erysipelotrichia|Erysipelotrichales|Erysipelotrichaceae|Turicibacter|sanguinis|
CGTGAGATGTTGGGTTAAGTCCCGCAACGAGCGCAACCCCTTGTCGCTAGTTACCATCATTAAGTTGGGGACTCTAGCGAGACTGCCAGTGACAAGCTGGAGGAAGGCGGGGATGACGTCAAATCATCATGCCCCTTATGACCTGGGCTACACACGTGCTACAATGGTTGGTACAAAGAGAAGCGAAGCGGTGACGTGGAGCAAACCTCATAAAGCCAATCTCAGTTCGGATTGTAGGCTGCAACTCGCCTACA
>MG|5|V8|F|27|94.47|Firmicutes|Erysipelotrichia|Erysipelotrichales|Erysipelotrichaceae|Erysipelatoclostridium|spiroforme|
CGTGAGATGTTGGGTTAAGTCCCGCAACGAGCGCAACCCTTGTTGTCAGTTGCCATCATTCAGGTGGGCACTCTGGCGAGACTGCCGGTGATAAACCGGAGGAAGGTGGGGATGACGTCAAGTCATCATGCCCCTTATGACCTGGGCTACACACGTGCTACAATGGATGGAGCAGAGGGAAGCGAAGCCGCGAGGTGAAGCAAAACCCATAAAACCATTCTCAGTTCGGATTGTAGTCTGCAACTCGACTACA
>MG|5|V8|R|13|91.34|Firmicutes|Erysipelotrichia|Erysipelotrichales|Erysipelotrichaceae|Erysipelatoclostridium|spiroforme|
TGTAGTCGAGTTGCAGACTACAATCCGAACTGAGAATGGTTTTATGGGTTTTGCTTCACCTCGCGGCTTCGCTTCCCTCTGCTCCATCCATTGTAGCACGTGTGTAGCCCAGGTCATAAGGGGCATGATGATTTGACGTCATCCCCACCTTCCTCCGGCTTGACGCCGGCGGTCTCGCATGGGTGCCCGGCCGAACCGCTGGCAACATGCGACGGGGGTTGCGCTCGTTGCGGGACTTAACCCAACATCTCACG
>MG|5|V8|F|10|92.09|Firmicutes|Erysipelotrichia|Erysipelotrichales|Erysipelotrichaceae|Turicibacter|sanguinis|
CGTGAGATGTTGGGTTAAGTCCCGCAACGAGCGCAACCCCTGTCGTTAGTTGCCAGCATTCAGTTGGGGACTCTAACGAGACTGCCAGTGACAAACTGGAGGAAGGTGGGGATGACGTCAAATCATCATGCCCTTTATGACCTGGGCTACACACGTACTACAATGGCGTTTAACAAAGAGAAGCAAGACCGCGAGGTGGAGCAAAACTCAAAAACAACGTCTCAGTTCAGATTGCAGGCTGCAACTCGCCTGCA
>MG|5|V8|F|12|92.06|Firmicutes|Erysipelotrichia|Erysipelotrichales|Erysipelotrichaceae|Holdemania|filiformis|
CGTGAGATGTTGGGTTAAGTCCCGCAACGAGCGCAACCCTTGTCTTTAGTTACTAACATTCAGTTGAGGACTCTAAAGAGACTGCCGGTGATAAACCGGAGGAAGGTGGGGATGACGTCAAATCATCATGCCCCTTATGGCCTGGGCTACACGCGTACTACAATGGCGTACACAACAAGATGCAAGATAGCGATATGGAGCAAAACTTATAAAATACGTCTCAGTTCGGATCGAAGTCTGCAATTCGACTTCG
>MG|5|V8|F|14|96.05|Firmicutes|Erysipelotrichia|Erysipelotrichales|Erysipelotrichaceae|Turicibacter|sanguinis|
CGTGAGATGTTGGGTTAAGTCCCGCAACGAGCGCAACCCTTGTCGCTAGTTACCATCATTAAGTTGGGGACTCTAGCGAGACTGCCAGTGACAAGCTGGAGGAAGGCGGGGATGACGTCAAATCATCATGCCCCTTATGACCTGGGCTACACACGTGCTACAATGGTTGGTACAAAGAGAAGCGAAGCGGTGACGTGGAGCAAACCTCATAAAGCCAATCTCAGTTCGGATTGTAGTCTGCAACTCGACTACA
>MG|5|V8|F|10|96.44|Firmicutes|Erysipelotrichia|Erysipelotrichales|Erysipelotrichaceae|Erysipelatoclostridium|spiroforme|
CGTGAGATGTTGGGTTAAGTCCCGCAACGAGCGCAACCCTTATTGCTAGTTGCCATCATTCAGTTGGGCACTCTAGCGAGACTGCCGGTGACAAACCGGAGGAAGGTGGGGATGACGTCAAATCATCATGCCCCTTATGACCTGGGCTACACACGTGCTACAATGGATGGAGCAGAGGGAAGCGAAGCCGCGAGGTGAAGCAAAACCCATAAAACCATTCTCAGTTCGGATTGTAGTCTGCAACTCGACTACA
>MG|5|V8|F|76|92.49|Firmicutes|Erysipelotrichia|Erysipelotrichales|Erysipelotrichaceae|Erysipelatoclostridium|spiroforme|
CGTGAGATGTTGGGTTAAGTCCCGCAACGAGCGCAACCCTTATTGCCAGTTACTACGCGAAGAGGACTCTGGCGAGACTGCCGTTGACAAAACGGAGGAAGGTGGGGATGACGTCAAATCATCATGCCCCTTATGACCTGGGCTACACACGTGCTACAATGGATGGAGCAGAGGGAAGCGAAGCCGCGAGGTGAAGCAAAACCCATAAAACCATTCTCAGTTCGGATTGTAGTCTGCAACTCGACTACA
>MG|5|V8|F|157|95.67|Firmicutes|Erysipelotrichia|Erysipelotrichales|Erysipelotrichaceae|Coprobacillus|sp.|
CGTGAGATGTTGGGTTAAGTCCCGCAACGAGCGCAACCCTTATTGTTAGTTGCCATCATTCAGTTGGGCACTCTAGCGAGACTGCCGCAGACAATGCGGAGGAAGGTGGGGATGACGTCAAATCATCATGCCCCTTATGACCTGGGCTACACACGTGCTACAATGGATGGAGCAGAGGGAAGCGAAGCCGCGAGGTGAAGCAAAACCCATAAAACCATTCTCAGTTCGGATTGTAGTCTGCAACTCGACTACA
>MG|5|V8|R|26|94.86|Firmicutes|Erysipelotrichia|Erysipelotrichales|Erysipelotrichaceae|Erysipelatoclostridium|spiroforme|
TGTAGTCGAGTTGCAGACTACAATCCGAACTGAGAATGGTTTTATGGGTTTTGCTTCACCTCGCGGCTTCGCTTCCCTCTGCTCCATCCATTGTAGCACGTGTGTAGCCCAGGTCATAAGGGGCATGATGACTTGACGTCATCCCCACCTTCCTCCGGTTTATCACCGGCAGTCTCGCCAGAGTGCCCAACTGAATGATGGCAACTGACAACAAGGGTTGCGCTCGTTGCGGGACTTAACCCAACATCTCACG
>MG|5|V8|F|333|96.84|Firmicutes|Erysipelotrichia|Erysipelotrichales|Erysipelotrichaceae|Turicibacter|sanguinis|
CGTGAGATGTTGGGTTAAGTCCCGCAACGAGCGCAACCCTTGTCGCTAGTTACCATCATTAAGTTGGGGACTCTAGCGAGACTGCCAGTGACAAGCTGGAGGAAGGCGGGGATGACGTCAAATCATCATGCCCCTTATGACCTGGGCTACACACGTGCTACAATGGTTGGTACAAAGAGAAGCGAAGCGGTGACGTGGAGCAAACCTCATAAAGCCAATCTCAGTTCGGATTGTAGGCTGCAACTCGCCTACA
>MG|5|V8|F|29|95.67|Firmicutes|Erysipelotrichia|Erysipelotrichales|Erysipelotrichaceae|Coprobacillus|sp.|
CGTGAGATGTTGGGTTAAGTCCCGCAACGAGCGCAACCCTTATTGTTAGTTGCCATCATTTAGTTGGGCACTCTAGCGAGACTGCCGCAGACAATGCGGAGGAAGGTGGGGATGACGTCAAATCATCATGCCCCTTATGACCTGGGCTACACACGTGCTACAATGGATGGAGCAGAGGGAAGCGAAGCCGCGAGGTGAAGCAAAACCCATAAAACCATTCTCAGTTCGGATTGTAGTCTGCAACTCGACTACA
>MG|5|V8|R|14|90.32|Firmicutes|Erysipelotrichia|Erysipelotrichales|Erysipelotrichaceae|Faecalicoccus|pleomorphus|
TGGAGGCGGGTTGCAGCCTCCAATCCGAACTGGGGCCGGCTTTGGGGATTCGCTCCCGCTCGCGCGGTGGCAGCCCATTGTGCCGGCCATTGTAGCACGTGTGCAGCCCAGGACATAAGGGGCATGATGACTTGACGTCATCCCCACCTTCCTCCGGTTTGTCACCGGCAGTCTGATATGAGTCCTCATCTTACTGGTAGTAACATATCACAAGGGTTGCGCTCGTTGCGGGACTTAACCCAACATCTCACG
>MG|5|V8|F|24|90.73|Firmicutes|Erysipelotrichia|Erysipelotrichales|Erysipelotrichaceae|Faecalicoccus|pleomorphus|
CGTGAGATGTTGGGTTAAGTCCCGCAACGAGCGCAACCCTTGTGATATGTTACTACCAGTAAGATGAGGACTCATATCAGACTGCCGGTGACAAACCGGAGGAAGGTGGGGATGACGTCAAATCATCATGCCCCTTATGTCCTGGGCTGCACACGTGCTACAATGGCCGGCACAATGGGCTGCCACCGCGCGAGCGGGAGCGAATCCCCAAAGCCGGCCCCAGTTCGGATTGGAGGCTGCAACCCGCCTCCA
>MG|5|V8|F|35|93.73|Firmicutes|Erysipelotrichia|Erysipelotrichales|Erysipelotrichaceae|Faecalitalea|cylindroides|
CGTGAGATGTTGGGTTAAGTCCCGCAACGAGCGCAACCCCTGTCGTTAGTTGCCAGCATTCAGTTGGGGACTCTAACGAGACTGCCAGTGACAAACTGGAGGAAGGTGGGGATGACGTCAAATCATCATGCCCCTTATGGCCTGGGCTACACACGTACTACAATGGCGCATACAAAGAGCAGCGAACCCGTGAGGGCAGGCGAATCTCGCAAAGTGCGTCTCAGTTCGGATTGAAGTCTGCAACCCGACTTCAA
>MG|5|V8|F|26|96.08|Firmicutes|Erysipelotrichia|Erysipelotrichales|Erysipelotrichaceae|Erysipelatoclostridium|spiroforme|
CGTGAGATGTTGGGTTAAGTCCCGCAACGAGCGCAACCCCTGTCGTTAGTTGCCAGCATTCAGTTGGGGACTCTAACGAGACTGCCAGTGACAAACTGGAGGAAGGTGGGGATGACGTCAAATCATCATGCCCCTTATGACCTGGGCTACACACGTGCTACAATGGATGGAGCAGAGGGAAGCGAAGCCGCGAGGTGAAGCAAAACCCATAAAACCATTCTCAGTTCGGAACTTGTAGTCTGCAACTCGACTACA
>MG|5|V8|F|23|93.33|Firmicutes|Erysipelotrichia|Erysipelotrichales|Erysipelotrichaceae|Erysipelatoclostridium|spiroforme|
CGTGAGATGTTGGGTTAAGTCCCGCAACGAGCGCAACCCTTGTGATATGTTACTACCAGTAAGATGAGGACTCATATCAGACTGCCGGTGACAAACCGGAGGAAGGTGGGGATGACGTCAAATCATCATGCCCCTTATGGCCTGGGCTACACACGTACTACAATGGATGGAGCAGAGGGAAGCGAAGCCGCGAGGTGAAGCAAAACCCATAAAACCATTCTCAGTTCGGATTGTAGTCTGCAACTCGACTACA
>MG|5|V8|F|14|94.86|Firmicutes|Erysipelotrichia|Erysipelotrichales|Erysipelotrichaceae|Erysipelatoclostridium|spiroforme|
CGTGAGATGTTGGGTTAAGTCCCGCAACGAGCGCAACCCTTGTTGTCAGTTGCCATCATTCAGTTGGGCACTCTGGCGAGACTGCCGGTGACAAACCGGAGGAAGGTGGGGATGACGTCAAGTATCATGCCCCTTATGACCTGGGCTACACACGTGCTACAATGGATGGAGCAGAGGGAAGCGAAGCCGCGAGGTGAAGCAAAACCCATAAAACCATTCTCAGTTCGGATTGTAGTCTGCAACTCGACTACA
>MG|5|V8|F|75|96.84|Firmicutes|Erysipelotrichia|Erysipelotrichales|Erysipelotrichaceae|Erysipelatoclostridium|spiroforme|
CGTGAGATGTTGGGTTAAGTCCCGCAACGAGCGCAACCCCTGTCGTTAGTTGCCAGCATTCAGTTGGGGACTCTAACGAGACTGCCAGTGACAAACTGGAGGAAGGTGGGGATGACGTCAAATCATCATGCCCCTTATGACCTGGGCTACACACGTGCTACAATGGATGGAGCAGAGGGAAGCGAAGCCGCGAGGTGAAGCAAAACCCATAAAACCATTCTCAGTTCGGATTGTAGTCTGCAACTCGACTACA
>MG|5|V8|F|10|89.02|Firmicutes|Erysipelotrichia|Erysipelotrichales|Erysipelotrichaceae|Clostridium|spiroforme|
CGTGAGATGTTGGGTTAAGTCCCGCAACGAGCGCAACCCCCGCCGCATGTTGCCATCGGGTAGTGCCGGGCACCATGCGGGACCGCCGGCGTCAAGCCGGAGGAGGGCGGGGACGACGTCAAGTCATCATGCCCCTTATGCCCTGGGCTGCACACGTGCTACAATGGATGGAGCAGAGGGAAGCGAAGCCGCGAGGTGAAGCAAAACCCATAAAACCATTCTCAGTTCGGATTGTAGTCTGCAACTCGACTACA
>MG|5|V8|F|26|95.26|Firmicutes|Erysipelotrichia|Erysipelotrichales|Erysipelotrichaceae|Erysipelatoclostridium|spiroforme|
CGTGAGATGTTGGGTTAAGTCCCGCAACGAGCGCAACCCTTATTGCCAGTTACTACGCAAGAGGACTCTAGCGAGACTGCCAGTGACAAGCTGGAGGAAGGCGGGGATGACGTCAAATCATCATGCCCCTTATGACCTGGGCTACACACGTGCTACAATGGATGGAGCAGAGGGAAGCGAAGCCGCGAGGTGAAGCAAAACCCATAAAACCATTCTCAGTTCGGATTGTAGTCTGCAACTCGACTACA
>MG|5|V8|F|11|95.65|Firmicutes|Erysipelotrichia|Erysipelotrichales|Erysipelotrichaceae|Erysipelatoclostridium|spiroforme|
CGTGAGATGTTGGGTTAAGTCCCGCAACGAGCGCAACCCTTATTGCTAGTTGCCAGCATTCAGTTGGGCACTCTAGTGAGACTGCCGGTGACAAACCGGAGGAAGGTGGGGATGACGTCAAATCATCATGCCCCTTATGACCTGGGCTACACACGTGCTACAATGGATGGAGCAGAGGGAAGCGAAGCCGCGAGGTGAAGCAAAACCCATAAAACCATTCTCAGTTCGGATTGTAGTCTGCAACTCGACTACA
>MG|5|V8|R|12|93.73|Firmicutes|Erysipelotrichia|Erysipelotrichales|Erysipelotrichaceae|Faecalitalea|cylindroides|
TGAAGTCGGGTTGCAGACTTCAATCCGAACTGAGACGCACTTTGCGAGATTCGCCTGCCCTCACGGGTTCGCTGCTCTTTGTATGCGCCATTGTAGTACGTGTGTAGCCCAGGCCATAAGGGGCATGATGATTTGACGTCATCCCCACCTTCCTCCGGTTTGTCACCGGCAGTATCATTAGAGTCCTCAGCTTAACCTGTTAGTAACTAATGACGAGGGTTGCGCTCGTTATCGGACTTAACCGAACATCTCACG
>MG|5|V8|F|26|98.02|Firmicutes|Erysipelotrichia|Erysipelotrichales|Erysipelotrichaceae|Coprobacillus / Erysipelatoclostridium|sp.|
CGTGAGATGTTGGGTTAAGTCCCGCAACGAGCGCAACCCCTATTGTCAGTTGCCATCATTAAGTTGGGGACTCTAGCGAGACTGCCAGTGACAAGCTGGAGGAAGGCGGGGATGACGTCAAATCATCATGCCCCTTATGACCTGGGCTACACACGTGCTACAATGGATGGAGCAGAGGGAAGCGAAGCCGCGAGGTGAAGCAAAACCCATAAAACCATTCTCAGTTCGGATTGTAGTCTGCAACTCGACTACA
>MG|5|V8|R|11|90.16|Firmicutes|Erysipelotrichia|Erysipelotrichales|Erysipelotrichaceae|Faecalitalea|cylindroides|
TGAAGTCGGGTTGCAGACTTCAATCCGAACTGAGACGCACTTTGCGAGATTCGCCTGCCCTCACGGGTTCGCTGCTCTTTGTATGCGCCATTGTAGTACGTGTGTAGCCCAGGCCATAAGGGGCATGATGACTTGACGTCATCCCCACCTTCCTCCGGCTTGACGCCGGCGGTCTCGCATGGGTGCCCGGCCGAACCGCTGGCAACATGCGACGGGGGTTGCGCTCGTTGCGGGACTTAACCCAACATCTCACG
>MG|5|V8|R|27|96.77|Firmicutes|Erysipelotrichia|Erysipelotrichales|Erysipelotrichaceae|Erysipelatoclostridium|spiroforme|
TGCAGGCGAGTTGCAGCCTGCAATCTGAACTGAGACGTTGTTTTTGAGTTTTGCTTCACCTCGCGGCTTCGCTTCCCTCTGCTCCATCCATTGTAGCACGTGTGTAGCCCAGGTCATAAGGGGCATGATGATTTGACGTCATCCCCGCCTTCCTCCAGCTTGTCACTGGCAGTCTCGCTAGAGTCCCCAACTTAATGATGGTAACTAGCGACAAGGGTTGCGCTCGTTGCGGGACTTAACCCAACATCTCACG
>MG|5|V8|R|25|95.65|Firmicutes|Erysipelotrichia|Erysipelotrichales|Erysipelotrichaceae|Coprobacillus|sp.|
TGTAGTCGAGTTGCAGACTACAATCCGAACTGAGAATGGTTTTATGGGTTTTGCTTCACCTCGCGGCTTCGCTTCCCTCTGCTCCATCCATTGTAGCACGTGTGTAGCCCAGGTCATAAGGGGCATGATGATTTGACGTCATCCCCACCTTCCTCCGGTTTATTACCGGCAGTCTCGCTAGAGTGCCCAACTGAATGATGGCAACTAACAATAAGGGTTGCGCTCGTTGCGGGACTTAACCCAACATCTCACG
>MG|5|V8|F|55|98.81|Firmicutes|Erysipelotrichia|Erysipelotrichales|Erysipelotrichaceae|Coprobacillus / Erysipelatoclostridium|sp.|
CGTGAGATGTTGGGTTAAGTCCCGCAACGAGCGCAACCCTTATTGTTAGTTGCCATCATTAAGTTGGGGACTCTAGCGAGACTGCCAGTGACAAGCTGGAGGAAGGCGGGGATGACGTCAAATCATCATGCCCCTTATGACCTGGGCTACACACGTGCTACAATGGATGGAGCAGAGGGAAGCGAAGCCGCGAGGTGAAGCAAAACCCATAAAACCATTCTCAGTTCGGATTGTAGTCTGCAACTCGACTACA
>MG|5|V8|F|29|96.44|Firmicutes|Erysipelotrichia|Erysipelotrichales|Erysipelotrichaceae|Turicibacter|sanguinis|
CGTGAGATGTTGGGTTAAGTCCCGCAACGAGCGCAACCCTTATTGTTAGTTGCCATCATTCAGTTGGGCACTCTAGCAAGACTGCCGGTGACAAACCGGAGGAAGGTGGGGATGACGTCAAATCATCATGCCCCTTATGACCTGGGCTACACACGTGCTACAATGGTTGGTACAAAGAGAAGCGAAGCGGTGACGTGGAGCAAACCTCATAAAGCCAATCTCAGTTCGGATTGTAGGCTGCAACTCGCCTACA
>MG|5|V8|F|10|92.97|Firmicutes|Erysipelotrichia|Erysipelotrichales|Erysipelotrichaceae|Turicibacter|sanguinis|
CGTGAGATGTTGGGTTAAGTCCCGCAACGAGCGCAACCCTTACCTTCAGTAACCAGCACGTAATGGTGGGGACTCTGGAGGGACTGCCAGGGACAACCTGGAGGAAGGTGGGGATGACGTCAAATCATCATGCCCCTTATGACCTGGGCTACACACGTGCTACAATGGTTGGTACAAAGAGAAGCGAAGCGGTGACGTGGAGCAAACCTCATAAAGCCAATCTCAGTTCGGATTGTAGGCTGCAACTCGCCTACA
>MG|5|V8|R|15|93.73|Firmicutes|Erysipelotrichia|Erysipelotrichales|Erysipelotrichaceae|Turicibacter|sanguinis|
TGTAGGCGAGTTGCAGCCTACAATCCGAACTGAGATTGGCTTTATGAGGTTTGCTCCACGTCACCGCTTCGCTTCTCTTTGTACCAACCATTGTAGCACGTGTGTAGCCCAGGTCATAAGGGGCATGATGATTTGACGTCATCCCCACCTTCCTCCGGTTTGTCACCGGCAGTCTGATATGAGTCCTCATCTTACTGGTAGTAACATATCACAAGGGTTGCGCTCGTTGCGGGACTTAACCCAACATCTCACG
>MG|5|V8|F|12|98.42|Firmicutes|Erysipelotrichia|Erysipelotrichales|Erysipelotrichaceae|Coprobacillus / Erysipelatoclostridium|sp.|
CGTGAGATGTTGGGTTAAGTCCCGCAACGAGCGCAACCCTTATTGTTAGTTGCCATCATTCAGTTGGGGACTCTAGCGAGACTGCCAGTGACAAGCTGGAGGAAGGCGGGGATGACGTCAAATCATCATGCCCCTTATGACCTGGGCTACACACGTGCTACAATGGATGGAGCAGAGGGAAGCGAAGCCGCGAGGTGAAGCAAAACCCATAAAACCATTCTCAGTTCGGATTGTAGTCTGCAACTCGACTACA
>MG|5|V8|F|10|92.91|Firmicutes|Erysipelotrichia|Erysipelotrichales|Erysipelotrichaceae|Faecalitalea|cylindroides|
CGTGAGATGTTGGGTTAAGTCCCGCAACGAGCGCAACCCTTGTTGTCAGTTGCCATCATTCAGTTGGGCACTCTGGCGAGACTGCCGGTGATAAACCGGAGGAAGGTGGGGATGACGTCAAGTCATCATGCCCCTTATGGCCTGGGCTACACACGTACTACAATGGCGCATACAAAGAGCAGCGAACCCGTGAGGGCAGGCGAATCTCGCAAAGTGCGTCTCAGTTCGGATTGAAGTCTGCAACCCGACTTCA
>MG|5|V8|R|12|96.46|Firmicutes|Erysipelotrichia|Erysipelotrichales|Erysipelotrichaceae|Erysipelatoclostridium|spiroforme|
TGTAGTCGAGTTGCAGACTACAATTCCGAACTGAGAATGGTTTTATGGGTTTTGCTTCACCTCGCGGCTTCGCTTCCCTCTGCTCCATCCATTGTAGCACGTGTGTAGCCCAGGTCATAAGGGGCATGATGATTTGACGTCATCCCCACCTTCCTCCAGTTTGTCACTGGCAGTCTCGTTAGAGTCCCCAACTGAATGCTGGCAACTAACGACAGGGGTTGCGCTCGTTGCGGGACTTAACCCAACATCTCACG
>MG|5|V8|F|35|93.73|Firmicutes|Erysipelotrichia|Erysipelotrichales|Erysipelotrichaceae|Turicibacter|sanguinis|
CGTGAGATGTTGGGTTAAGTCCCGCAACGAGCGCAACCCTTGTGATATGTTACTACCAGTAAGATGAGGACTCATATCAGACTGCCGGTGACAAACCGGAGGAAGGTGGGGATGACGTCAAATCATCATGCCCCTTATGACCTGGGCTACACACGTGCTACAATGGTTGGTACAAAGAGAAGCGAAGCGGTGACGTGGAGCAAACCTCATAAAGCCAATCTCAGTTCGGATTGTAGGCTGCAACTCGCCTACA
>MG|5|V8|F|50|95.65|Firmicutes|Erysipelotrichia|Erysipelotrichales|Erysipelotrichaceae|Coprobacillus|sp.|
CGTGAGATGTTGGGTTAAGTCCCGCAACGAGCGCAACCCTTATTGTTAGTTGCCATCATTCAGTTGGGCACTCTAGCGAGACTGCCGGTAATAAACCGGAGGAAGGTGGGGATGACGTCAAATCATCATGCCCCTTATGACCTGGGCTACACACGTGCTACAATGGATGGAGCAGAGGGAAGCGAAGCCGCGAGGTGAAGCAAAACCCATAAAACCATTCTCAGTTCGGATTGTAGTCTGCAACTCGACTACA
>MG|5|V8|R|75|94.12|Firmicutes|Erysipelotrichia|Erysipelotrichales|Erysipelotrichaceae|Faecalitalea|cylindroides|
TGAAGTCGGGTTGCAGACTTCAATCCGAACTGAGACGCACTTTGCGAGATTCGCCTGCCCTCACGGGTTCGCTGCTCTTTGTATGCGCCATTGTAGTACGTGTGTAGCCCAGGCCATAAGGGGCATGATGATTTGACGTCATCCCCGCCTTCCTCCAGCTTGTCACTGGCAGTCTCGCTAGAGTCCCCAACTTAATGATGGTAACTAGCGACAAGGGTTGCGCTCGTTGCGGGACTTAACCCAACATCTCACG
>MG|5|V8|R|17|89.8|Firmicutes|Erysipelotrichia|Erysipelotrichales|Erysipelotrichaceae|Erysipelatoclostridium|spiroforme|
TGTAGTCGAGTTGCAGACTACAATCCGAACTGAGAATGGTTTTATGGGTTTTGCTTCACCTCGCGGCTTCGCTTCCCTCTGCTCCATCCATTGTAGCACGTGTGTAGCCCAGGTCATAAGGGGCATGATGACTTGACGTCGTCCCCGCCCTCCTCCGGCTTGACGCCGGCGGTCCCGCATGGTGCCCGGCACTACCCGATGGCAACATGCGGCGGGGGTTGCGCTCGTTGCGGGACTTAACCCAACATCTCACG
>MG|5|V8|F|11|88.28|Firmicutes|Erysipelotrichia|Erysipelotrichales|Erysipelotrichaceae|Faecalitalea|cylindroides|
CGTGAGATGTTGGGTTAAGTCCCGCAACGAGCGCAACCCCCGCCGCATGTTGCCATCGGGTAGTGCCGGGCACCCATGCGGGACCGCCGGCGTCAAGCCGGAGGAGGGCGGGGACGACGTCAAGTCATCATGCCCCTTATGGCCTGGGCTACACACGTACTACAATGGCGCATACAAAGAGCAGCGAACCCGTGAGGGCAGGCGAATCTCGCAAAGTGCGTCTCAGTTCGGATTGAAGTCTGCAACCCGACTTCA
>MG|5|V8|R|21|90.59|Firmicutes|Erysipelotrichia|Erysipelotrichales|Erysipelotrichaceae|Erysipelatoclostridium|spiroforme|
TGTAGTCGAGTTGCAGACTACAATCCGAACTGAGAATGGTTTTATGGGTTTTGCTTCACCTCGCGGCTTCGCTTCCCTCTGCTCCATCCATTGTAGCACGTGTGTAGCCCAGGTCATAAGGGGCATGATGACTTGACGTCATCCCCACCTTCCTCCGGCTTGACGCCGGCGGTCTCGCATGGGTGCCCGGCCGAACCGCTGGCAACATGCGACGGGGGGTTGCGCTCGTTGCGGGACTTAACCCAACATCTCACGG
>MG|5|V8|R|13|95.26|Firmicutes|Erysipelotrichia|Erysipelotrichales|Erysipelotrichaceae|Erysipelatoclostridium|spiroforme|
TGTAGTCGAGTTGCAGACTACAATCCGAACTGAGAATGGTTTTATGGGTTTTGCTTCACCTCGCGGCTTCGCTTCCCTCTGCTCCATCCATTGTAGCACGTGTGTAGCCCAGGTCATAAGGGGCATGATGATTTGACGTCATCCCCACCTTCCTCCGGTTTATCACCGGCAGTCTCGCCAGAGTGCCCAACTGAATGATGGCAACTGACAACAAGGGTTGCGCTCGTTGCGGGACTTAACCCAACATCTCACG
>MG|5|V8|F|10|96.86|Firmicutes|Erysipelotrichia|Erysipelotrichales|Erysipelotrichaceae|Erysipelatoclostridium|spiroforme|
CGTGAGATGTTGGGTTAAGTCCCGCAACGAGCGCAACCCCTGTCGTTAGTTGCCAGCATTCAGTTGGGGACTCTAACGAGACTGCCAGTGACAAGCTGGAGGAAGGCGGGGATGACGTCAAATCATCATGCCCCTTATGACCTGGGCTACACACGTGCTACAATGGATGGAGCAGAGGGAAGCGAAGCCGCGAGGTGAAGCAAAACCCATAAAACCATTCTCAGTTCGGAACTTGTAGTCTGCAACTCGACTACA
>MG|5|V8|R|15|90.73|Firmicutes|Erysipelotrichia|Erysipelotrichales|Erysipelotrichaceae|Faecalicoccus|pleomorphus|
TGGAGGCGGGTTGCAGCCTCCAATCCGAACTGGGGCCGGCTTTGGGGATTCGCTCCCGCTCGCGCGGTGGCAGCCCATTGTGCCGGCCATTGTAGCACGTGTGCAGCCCAGGACATAAGGGGCATGATGATTTGACGTCATCCCCACCTTCCTCCGGTTTGTCACCGGCAGTCTGATATGAGTCCTCATCTTACTGGTAGTAACATATCACAAGGGTTGCGCTCGTTGCGGGACTTAACCCAACATCTCACG
>MG|5|V8|R|14|90.2|Firmicutes|Erysipelotrichia|Erysipelotrichales|Erysipelotrichaceae|Erysipelatoclostridium|spiroforme|
TGTAGTCGAGTTGCAGACTACAATCCGAACTGAGAATGGTTTTATGGGTTTTGCTTCACCTCGCGGCTTCGCTTCCCTCTGCTCCATCCATTGTAGCACGTGTGCAGCCCAGGACATAAGGGGCATGATGACTTGACGTCATCCCCACCTTCCTCCGGCTTGACGCCGGCGGTCTCGCATGGGTGCCCGGCCGAACCGCTGGCAACATGCGACGGGGGTTGCGCTCGTTGCGGGACTTAACCCAACATCTCACGA
>MG|5|V8|R|15|96.08|Firmicutes|Erysipelotrichia|Erysipelotrichales|Erysipelotrichaceae|Erysipelatoclostridium|spiroforme|
TGTAGTCGAGTTGCAGACTACAAGTTCCGAACTGAGAATGGTTTTATGGGTTTTGCTTCACCTCGCGGCTTCGCTTCCCTCTGCTCCATCCATTGTAGCACGTGTGTAGCCCAGGTCATAAGGGGCATGATGATTTGACGTCATCCCCACCTTCCTCCAGTTTGTCACTGGCAGTCTCGTTAGAGTCCCCAACTGAATGCTGGCAACTAACGACAGGGGTTGCGCTCGTTGCGGGACTTAACCCAACATCTCACG
>MG|5|V8|F|16|92.22|Firmicutes|Erysipelotrichia|Erysipelotrichales|Erysipelotrichaceae|Erysipelatoclostridium|spiroforme|
CGTGAGATGTTGGGTTAAGTCCCGCAACGAGCGCAACCCTTGTCTTATGTTGCCAGCACGTTATGGTGGGAACTCATGAGAGACTGCCGGGGTTAACTCGGAGGAAGGTGGGGATGACGTCAAATCATCATGCCCCTTATGACCTGGGCTACACACGTGCTACAATGGATGGAGCAGAGGGAAGCGAAGCCGCGAGGTGAAGCAAAACCCATAAAACCATTCTCAGTTCGGATTGTAGTCTGCAACTCGACTACA
>MG|5|V8|R|10|90.55|Firmicutes|Erysipelotrichia|Erysipelotrichales|Erysipelotrichaceae|Eubacterium|cylindroides|
TGAAGTCGGGTTGCAGACTTCAATCCGAACTGAGACGCACTTTGCGAGATTCGCCTGCCCTCACGGGTTCGCTGCTCTTTGTATGCGCCATTGTAGTACGTGTGTAGCCCAGGCCATAAGGGGCATGATGACTTGACGTCATCCCCACCTTCCTCCGGCTTGACGCCGGCGGTCTCGCATGGGTGCCCGGCCGAACCGCTGGCAACATGCGACGAGGGTTGCGCTCGTTGCGGGACTTAACCCAACATCTCACG
>MG|5|V8|R|18|95.65|Firmicutes|Erysipelotrichia|Erysipelotrichales|Erysipelotrichaceae|Turicibacter|sanguinis|
[truncated: 72,031 more chars]
