# Supplementary material for: A comparative analysis of microbial profile of Guinea fowl and chicken using metagenomic approach
Source: PLoS One. 2018 Mar 1;13(3):e0191029. doi: 10.1371/journal.pone.0191029 (PMC5832216; doi:10.1371/journal.pone.0191029)
Supplement: S1 File — 16SrRNA sequencing data revealing Intestinal microbial profile of the chicken gastrointestinal tract. (ZIP) [file pone.0191029.s002.zip › exports/S002_Sarayu_Chic_16s_2-Sample_10-30-15_v1_V9_reads_family.fasta]

>MG|6|V9|R|13|87.97|Firmicutes|Clostridia|Clostridiales|Lachnospiraceae|[Ruminococcus]|torques|
AGTCTGCAATTCGACTCCATGAAGTTGGAATCGCTAGTAATCCCGAATCAGAATGTCGGGGTGAATACGTTCCCGGGTGTTGTACACACCGCCCGTCACGCCATGGGAGTCTGTAATACTTGAAGTCGGTAGCCTAACCCGTAAGGGAGGGGGCCGCCCAGGGTAGGACAGA
>MG|6|V9|R|21|87.97|Firmicutes|Clostridia|Clostridiales|Lachnospiraceae|[Ruminococcus]|torques|
AGTCTGCAATTCGACTCCATGAAGTTGGAATCGCTAGTAATCCCGAATCAGAATGTCGGGGTGAATACGTTCCCGGGTGTTGTACACACCGCCCGTCACGCCATGGGAGTCTGTAATACTTGAAGTCGGTAGCCTAACCCGTAAGGGAGGGGGCCGCCCAGGGTAGGACAGG
>MG|6|V9|F|28|87.95|Firmicutes|Erysipelotrichi|Erysipelotrichales|Erysipelotrichaceae|[Eubacterium]|cylindroides|
CCGATCCTACCTTCGATGGCCCCCTCCTAAAAGGTTAGGCTACCAGCTTCGGGTATTATCGACTCCCATGGCGTGACGGGCGGTGTGTACAACACCCGGGAACGTATTCACCCCGACATTCTGATTCGGGATTACTAGCGATTCCAACTTCATGGAGTCGAGTTGCAGACT
>MG|6|V9|R|63|87.95|Firmicutes|Erysipelotrichi|Erysipelotrichales|Erysipelotrichaceae|[Eubacterium]|cylindroides|
AGTCTGCAACTCGACTCCATGAAGTTGGAATCGCTAGTAATCCCGAATCAGAATGTCGGGGTGAATACGTTCCCGGGTGTTGTACACACCGCCCGTCACGCCATGGGAGTCGATAATACCCGAAGCTGGTAGCCTAACCTTTTAGGAGGGGGCCATCGAAGGTAGGATCGG
>MG|6|V9|R|17|88.69|Proteobacteria|Betaproteobacteria|Burkholderiales|Oxalobacteraceae|Herbaspirillum|sp.|
AGTCTGCAACTCGACTCCATGAAGTTGGAATCGCTAGTAATCCCGAATCAGAATGTCGGGGTGAATACGTTCCCGGGTGTTGTACACACCGCCCGTCACGCCATGGGAGTCTGTAATACCTGAAGTCGGTAGCCTAACCCGCAAGGGAGGGGGCCGCCCAGGGTAGGACAGG
>MG|6|V9|R|12|91.95|Proteobacteria|Deltaproteobacteria|Desulfovibrionales|Desulfovibrionaceae|Bilophila|wadsworthia|
AGTCTGCAACTCGACTCCATGAAGTCGGAATCGCTAGTAACCGTGGGTCAGCATACCACGGTGAATGCGTTCCCCGGGCCTTGTACACACCGCCCGTCACACCACGAAAGTCGGTTTTACCCGAAGCCGGTGAGCTAACCGTAAGGAGGCAGCCGTCTACGGTAGGGCCGA
>MG|6|V9|R|12|96.51|Proteobacteria|Deltaproteobacteria|Desulfovibrionales|Desulfovibrionaceae|Desulfovibrio|sp.|
AGTCTGCAACTCGACTCCATGAAGTCGGAATCGCTAGTAATTCCGGATCAGCATGCCGGGGTGAATGCGTTCCCGGGCCTTGTACACACCGCCCGTCACACCACGAAAGTCGGTTTTACCCGAAGCCGGTGAGCCAACAGGCAACTGAGGCATCCGTCTACGGTAGGCCCGA
>MG|6|V9|F|13|83.72|Proteobacteria|Deltaproteobacteria|Desulfovibrionales|Desulfovibrionaceae|Desulfovibrio|aminophilus|
CCGGTCCTACCTTAATTGGCCCCCTCCTTTGCAGGTTAGGCTACCACCTTCGGGTATTACCGACTCCCATGGCGTGACGGGCGGTGTGTACAACACCCGGGAACGTATTCACCCCGACATTCTGATTCGGGATTACTAGCGATTCCAGCTTCATGGAGTCGAGTTGCAGACT
>MG|6|V9|F|112|92.49|Proteobacteria|Deltaproteobacteria|Desulfovibrionales|Desulfovibrionaceae|Bilophila|wadsworthia|
TCGGCCCTACCGTAGACGGCTGCCTCCTTACGGTTAGCTCACCGGCTTCGGGTAAAACCGACTTTCGTGGTGTGACGGGCGGTGTGTACAAGGCCCGGGAACGCATTCACCGTGGTATGCTGACCCACGGTTACTAGCGATTCCGACTTCATGGAGTCGAGTTGCAGACT
>MG|6|V9|R|21|83.72|Proteobacteria|Deltaproteobacteria|Desulfovibrionales|Desulfovibrionaceae|Desulfovibrio|aminophilus|
AGTCTGCAACTCGACTCCATGAAGCTGGAATCGCTAGTAATCCCGAATCAGAATGTCGGGGTGAATACGTTCCCGGGTGTTGTACACACCGCCCGTCACGCCATGGGAGTCGGTAATACCCGAAGGTGGTAGCCTAACCTGCAAAGGAGGGGGCCAATTAAGGTAGGACCGG
>MG|6|V9|R|11|95.93|Proteobacteria|Deltaproteobacteria|Desulfovibrionales|Desulfovibrionaceae|Desulfovibrio|sp.|
AGTCTGCAACTCGACTCCATGAAGTCGGAATCGCTAGTAATTCCGGATCAGCATGCCGGGGTGAATGCGTTCCCGGGCCTTGTACACACCGCCCGTCACACCACGAAAGTCGGTTTTACCCGAAGCCGGTGAGCCAACAGGTAACTGAGGCATCCGTCTACGGTAGGCCCGA
>MG|6|V9|R|327|92.49|Proteobacteria|Deltaproteobacteria|Desulfovibrionales|Desulfovibrionaceae|Bilophila|wadsworthia|
AGTCTGCAACTCGACTCCATGAAGTCGGAATCGCTAGTAACCGTGGGTCAGCATACCACGGTGAATGCGTTCCCGGGCCTTGTACACACCGCCCGTCACACCACGAAAGTCGGTTTTACCCGAAGCCGGTGAGCTAACCGTAAGGAGGCAGCCGTCTACGGTAGGGCCGAC
>MG|6|V9|F|43|100.0|Proteobacteria|Gammaproteobacteria|Aeromonadales|Aeromonadaceae|Oceanimonas / Oceanisphaera|Oceanimonas doudoroffii / Oceanimonas smirnovii / Oceanisphaera ostreae|
TGAGCCACTCCGTGGTAAACGCCCTCCCGAAGGTTAAGCTATCTACTTCTGGAGCAACCCACTCCCATGGTGTGACGGGCGGTGTGTACAAGGCCCGGGAACGTATTCACCGTGGCATTCTGATCCACGATTACTAGCGATTCCGACTTCACGGAGTCGAGTTGCAGACT
>MG|6|V9|R|66|100.0|Proteobacteria|Gammaproteobacteria|Aeromonadales|Aeromonadaceae|Oceanimonas / Oceanisphaera|Oceanimonas doudoroffii / Oceanimonas smirnovii / Oceanisphaera ostreae|
AGTCTGCAACTCGACTCCGTGAAGTCGGAATCGCTAGTAATCGTGGATCAGAATGCCACGGTGAATACGTTCCCGGGCCTTGTACACACCGCCCGTCACACCATGGGAGTGGGTTGCTCCAGAAGTAGATAGCTTAACCTTCGGGAGGGCGTTTACCACGGAGTGGCTCA
>MG|6|V9|R|67|99.42|Proteobacteria|Gammaproteobacteria|Enterobacteriales|Enterobacteriaceae|Citrobacter / Cronobacter / Edwardsiella / Enterobacter / Escherichia / Escherichia/Shigella / Eschericia/Shigella / Pantoea / Raoultella / Salmonella|Citrobacter amalonaticus / Citrobacter braakii / Citrobacter farmeri / Citrobacter freundii / Citrobacter murliniae / Citrobacter sedlakii / Citrobacter werkmanii / Citrobacter youngae / Cronobacter condimenti / Cronobacter sakazakii / Edwardsiella hoshinae / Edwardsiella ictaluri / Edwardsiella tarda / Enterobacter gergoviae / Enterobacter sacchari / Escherichia albertii / Escherichia fergusonii / Escherichia/Shigella coli / Escherichia/Shigella coli/sonnei / Eschericia/Shigella coli/flexneri / Pantoea calida / Pantoea gaviniae / Raoultella planticola / Salmonella bongori / Salmonella enterica / Salmonella subterranea|
AGTCTGCAACTCGACTCCATGAAGTCGGAATCGCTAGTAATCGTGGATCAGAATGCCACGGTGAATACGTTCCCGGGCCTTGTACACACCGCCCGTCACACCATGGGAGTGGGTTGCAAAAAGAAGTAGGTAGCTTAACCTTCGGGAGGGCGCTTACCACTTTGTGATTCA
>MG|6|V9|R|10|99.41|Proteobacteria|Gammaproteobacteria|Enterobacteriales|Enterobacteriaceae|Citrobacter / Cronobacter / Edwardsiella / Enterobacter / Escherichia / Escherichia/Shigella / Eschericia/Shigella / Pantoea / Raoultella / Salmonella|Citrobacter amalonaticus / Citrobacter braakii / Citrobacter farmeri / Citrobacter freundii / Citrobacter murliniae / Citrobacter sedlakii / Citrobacter werkmanii / Citrobacter youngae / Cronobacter condimenti / Cronobacter sakazakii / Edwardsiella hoshinae / Edwardsiella ictaluri / Edwardsiella tarda / Enterobacter gergoviae / Enterobacter sacchari / Escherichia albertii / Escherichia fergusonii / Escherichia/Shigella coli / Escherichia/Shigella coli/sonnei / Eschericia/Shigella coli/flexneri / Pantoea calida / Pantoea gaviniae / Raoultella planticola / Salmonella bongori / Salmonella enterica / Salmonella subterranea|
AGTCTGCAACTCGACTCCATGAAGTCGGAATCGCTAGTAGTCGTGGATCAGAATGCCACGGTGAATACGTTCCCGGGCCTTGTACACACCGCCCGTCACACCATGGGAGTGGGTTGCAAAAGAAGTAGGTAGCTTAACCTTCGGGAGGGCGCTTACCACTTTGTGATTCA
>MG|6|V9|R|21|100.0|Proteobacteria|Gammaproteobacteria|Enterobacteriales|Enterobacteriaceae|Citrobacter / Cronobacter / Edwardsiella / Enterobacter / Escherichia / Escherichia/Shigella / Eschericia/Shigella / Pantoea / Raoultella / Salmonella|Citrobacter amalonaticus / Citrobacter braakii / Citrobacter farmeri / Citrobacter freundii / Citrobacter murliniae / Citrobacter sedlakii / Citrobacter werkmanii / Citrobacter youngae / Cronobacter condimenti / Cronobacter sakazakii / Edwardsiella hoshinae / Edwardsiella ictaluri / Edwardsiella tarda / Enterobacter gergoviae / Enterobacter sacchari / Escherichia albertii / Escherichia fergusonii / Escherichia/Shigella coli / Escherichia/Shigella coli/sonnei / Eschericia/Shigella coli/flexneri / Pantoea calida / Pantoea gaviniae / Raoultella planticola / Salmonella bongori / Salmonella enterica / Salmonella subterranea|
AGTCTGCAACTCGACTCCATGAAGTCGGAATCGCTAGTAATCGTGGATCAGAATGCCACGGTGAATACGTTCCCGGGCCTTGTACACACCGCCCGTCACACCATGGGAGTGGGTTGCAAAAGAAGTAGGTAGCTTAACCTTCGGGAGGGCGCTTACCACTTTGTGATTCGA
>MG|6|V9|F|2746|100.0|Proteobacteria|Gammaproteobacteria|Enterobacteriales|Enterobacteriaceae|Citrobacter / Cronobacter / Edwardsiella / Enterobacter / Escherichia / Escherichia/Shigella / Eschericia/Shigella / Pantoea / Raoultella / Salmonella|Citrobacter amalonaticus / Citrobacter braakii / Citrobacter farmeri / Citrobacter freundii / Citrobacter murliniae / Citrobacter sedlakii / Citrobacter werkmanii / Citrobacter youngae / Cronobacter condimenti / Cronobacter sakazakii / Edwardsiella hoshinae / Edwardsiella ictaluri / Edwardsiella tarda / Enterobacter gergoviae / Enterobacter sacchari / Escherichia albertii / Escherichia fergusonii / Escherichia/Shigella coli / Escherichia/Shigella coli/sonnei / Eschericia/Shigella coli/flexneri / Pantoea calida / Pantoea gaviniae / Raoultella planticola / Salmonella bongori / Salmonella enterica / Salmonella subterranea|
TGAATCACAAAGTGGTAAGCGCCCTCCCGAAGGTTAAGCTACCTACTTCTTTTGCAACCCACTCCCATGGTGTGACGGGCGGTGTGTACAAGGCCCGGGAACGTATTCACCGTGGCATTCTGATCCACGATTACTAGCGATTCCGACTTCATGGAGTCGAGTTGCAGACTC
>MG|6|V9|R|10|99.41|Proteobacteria|Gammaproteobacteria|Enterobacteriales|Enterobacteriaceae|Citrobacter / Cronobacter / Edwardsiella / Enterobacter / Escherichia / Escherichia/Shigella / Eschericia/Shigella / Pantoea / Raoultella / Salmonella|Citrobacter amalonaticus / Citrobacter braakii / Citrobacter farmeri / Citrobacter freundii / Citrobacter murliniae / Citrobacter sedlakii / Citrobacter werkmanii / Citrobacter youngae / Cronobacter condimenti / Cronobacter sakazakii / Edwardsiella hoshinae / Edwardsiella ictaluri / Edwardsiella tarda / Enterobacter gergoviae / Enterobacter sacchari / Escherichia albertii / Escherichia fergusonii / Escherichia/Shigella coli / Escherichia/Shigella coli/sonnei / Eschericia/Shigella coli/flexneri / Pantoea calida / Pantoea gaviniae / Raoultella planticola / Salmonella bongori / Salmonella enterica / Salmonella subterranea|
AGTCTGCAACTCGACTCCATGAAGTCGGAATCGCTAGTAATCGTGGATCAGAATGCCACGGTGAATACGTTCCCGGGCCTTGTACACACCGCCCGTCACACCATGGGAGTGGGTTGCAAAAGAAGTAGGTAGCTTAGCCTTCGGGAGGGCGCTTACCACTTTGTGATTCA
>MG|6|V9|R|14|99.41|Proteobacteria|Gammaproteobacteria|Enterobacteriales|Enterobacteriaceae|Citrobacter / Cronobacter / Edwardsiella / Enterobacter / Escherichia / Escherichia/Shigella / Eschericia/Shigella / Pantoea / Raoultella / Salmonella|Citrobacter amalonaticus / Citrobacter braakii / Citrobacter farmeri / Citrobacter freundii / Citrobacter murliniae / Citrobacter sedlakii / Citrobacter werkmanii / Citrobacter youngae / Cronobacter condimenti / Cronobacter sakazakii / Edwardsiella hoshinae / Edwardsiella ictaluri / Edwardsiella tarda / Enterobacter gergoviae / Enterobacter sacchari / Escherichia albertii / Escherichia fergusonii / Escherichia/Shigella coli / Escherichia/Shigella coli/sonnei / Eschericia/Shigella coli/flexneri / Pantoea calida / Pantoea gaviniae / Raoultella planticola / Salmonella bongori / Salmonella enterica / Salmonella subterranea|
AGTCTGCAACTCGACTCCATGAAGTCGGAATCGCTAGTAATCGTGGATCAGAATGCCACGGTGAATACGTTCCCGGGCCTTGTACGCACCGCCCGTCACACCATGGGAGTGGGTTGCAAAAGAAGTAGGTAGCTTAACCTTCGGGAGGGCGCTTACCACTTTGTGATTCA
>MG|6|V9|R|10|99.41|Proteobacteria|Gammaproteobacteria|Enterobacteriales|Enterobacteriaceae|Citrobacter / Cronobacter / Edwardsiella / Enterobacter / Escherichia / Escherichia/Shigella / Eschericia/Shigella / Pantoea / Raoultella / Salmonella|Citrobacter amalonaticus / Citrobacter braakii / Citrobacter farmeri / Citrobacter freundii / Citrobacter murliniae / Citrobacter sedlakii / Citrobacter werkmanii / Citrobacter youngae / Cronobacter condimenti / Cronobacter sakazakii / Edwardsiella hoshinae / Edwardsiella ictaluri / Edwardsiella tarda / Enterobacter gergoviae / Enterobacter sacchari / Escherichia albertii / Escherichia fergusonii / Escherichia/Shigella coli / Escherichia/Shigella coli/sonnei / Eschericia/Shigella coli/flexneri / Pantoea calida / Pantoea gaviniae / Raoultella planticola / Salmonella bongori / Salmonella enterica / Salmonella subterranea|
AGTCTGCAACTCGACTCCATGAAGTCGGAATCGCCAGTAATCGTGGATCAGAATGCCACGGTGAATACGTTCCCGGGCCTTGTACACACCGCCCGTCACACCATGGGAGTGGGTTGCAAAAGAAGTAGGTAGCTTAACCTTCGGGAGGGCGCTTACCACTTTGTGATTCA
>MG|6|V9|R|31|100.0|Proteobacteria|Gammaproteobacteria|Enterobacteriales|Enterobacteriaceae|Erwinia / Escherichia / Pantoea / Pragia / Raoultella|Erwinia mallotivora / Erwinia psidii / Erwinia typographi / Escherichia vulneris / Pantoea agglomerans / Pantoea ananatis / Pantoea anthophila / Pantoea deleyi / Pantoea vagans / Pragia fontium / Raoultella terrigena|
AGTCTGCAACTCGACTCCGTGAAGTCGGAATCGCTAGTAATCGTGGATCAGAATGCCACGGTGAATACGTTCCCGGGCCTTGTACACACCGCCCGTCACACCATGGGAGTGGGTTGCAAAAGAAGTAGGTAGCTTAACCTTCGGGAGGGCGCTTACCACTTTGTGATTCA
>MG|6|V9|F|40|100.0|Proteobacteria|Gammaproteobacteria|Enterobacteriales|Enterobacteriaceae|Brenneria / Cedecea / Citrobacter / Cosenzaea / Dickeya / Enterobacter / Gibbsiella / Hafnia / Klebsiella / Kluyvera / Leclercia / Lonsdalea / Obesumbacterium / Pantoea / Pectobacterium / Proteus / Providencia / Rahnella / Raoultella / Serratia / Xenorhabdus / Yersinia|Brenneria salicis / Cedecea davisae / Citrobacter gillenii / Cosenzaea myxofaciens / Dickeya chrysanthemi / Dickeya dadantii / Enterobacter cloacae / Enterobacter ludwigii / Enterobacter soli / Gibbsiella dentisursi / Hafnia alvei / Hafnia paralvei / Klebsiella pneumoniae / Klebsiella variicola / Kluyvera ascorbata / Kluyvera cryocrescens / Leclercia adecarboxylata / Lonsdalea quercina subsp. populi / Obesumbacterium proteus / Pantoea cypripedii / Pectobacterium betavasculorum / Pectobacterium carotovorum / Pectobacterium wasabiae / Proteus mirabilis / Proteus penneri / Proteus vulgaris / Providencia burhodogranariea / Providencia heimbachae / Providencia rettgeri / Providencia rustigianii / Providencia sneebia / Providencia stuartii / Providencia vermicola / Rahnella aquatilis / Raoultella ornithinolytica / Raoultella planticola / Serratia entomophila / Serratia ficaria / Serratia marcescens / Serratia nematodiphila / Serratia odorifera / Serratia plymuthica / Serratia rubidaea / Xenorhabdus hominickii / Xenorhabdus innexi / Xenorhabdus mauleonii / Xenorhabdus stockiae / Xenorhabdus szentirmaii / Yersinia aldovae / Yersinia aleksiciae / Yersinia bercovieri / Yersinia enterocolitica / Yersinia entomophaga / Yersinia frederiksenii / Yersinia intermedia / Yersinia kristensenii / Yersinia massiliensis / Yersinia mollaretii / Yersinia nurmii / Yersinia pekkanenii / Yersinia pestis / Yersinia pseudotuberculosis / Yersinia ruckeri / Yersinia similis / Yersinia sp.MH-1|
TGAATCACAAAGTGGTAAGCGCCCTCCCGAAGGTTAAGCTACCTACTTCTTTTGCAACCCACTCCCATGGTGTGACGGGCGGTGTGTACAAGGCCCGGGAACGTATTCACCGTAGCATTCTGATCTACGATTACTAGCGATTCCGACTTCATGGAGTCGAGTTGCAGACT
>MG|6|V9|R|18|99.42|Proteobacteria|Gammaproteobacteria|Enterobacteriales|Enterobacteriaceae|Citrobacter / Cronobacter / Edwardsiella / Enterobacter / Escherichia / Escherichia/Shigella / Eschericia/Shigella / Pantoea / Raoultella / Salmonella|Citrobacter amalonaticus / Citrobacter braakii / Citrobacter farmeri / Citrobacter freundii / Citrobacter murliniae / Citrobacter sedlakii / Citrobacter werkmanii / Citrobacter youngae / Cronobacter condimenti / Cronobacter sakazakii / Edwardsiella hoshinae / Edwardsiella ictaluri / Edwardsiella tarda / Enterobacter gergoviae / Enterobacter sacchari / Escherichia albertii / Escherichia fergusonii / Escherichia/Shigella coli / Escherichia/Shigella coli/sonnei / Eschericia/Shigella coli/flexneri / Pantoea calida / Pantoea gaviniae / Raoultella planticola / Salmonella bongori / Salmonella enterica / Salmonella subterranea|
AGTCTGCAACTCGACTCCATGAAGTCGGAATCGGCTAGTAATCGTGGATCAGAATGCCACGGTGAATACGTTCCCGGGCCTTGTACACACCGCCCGTCACACCATGGGAGTGGGTTGCAAAAGAAGTAGGTAGCTTAACCTTCGGGAGGGCGCTTACCACTTTGTGATTCA
>MG|6|V9|R|15|99.41|Proteobacteria|Gammaproteobacteria|Enterobacteriales|Enterobacteriaceae|Citrobacter / Cronobacter / Edwardsiella / Enterobacter / Escherichia / Escherichia/Shigella / Eschericia/Shigella / Pantoea / Raoultella / Salmonella / Trabulsiella|Citrobacter amalonaticus / Citrobacter braakii / Citrobacter farmeri / Citrobacter freundii / Citrobacter murliniae / Citrobacter sedlakii / Citrobacter werkmanii / Citrobacter youngae / Cronobacter condimenti / Cronobacter sakazakii / Edwardsiella hoshinae / Edwardsiella ictaluri / Edwardsiella tarda / Enterobacter gergoviae / Enterobacter sacchari / Escherichia albertii / Escherichia fergusonii / Escherichia/Shigella coli / Escherichia/Shigella coli/sonnei / Eschericia/Shigella coli/flexneri / Pantoea calida / Pantoea gaviniae / Raoultella planticola / Salmonella bongori / Salmonella enterica / Salmonella subterranea / Trabulsiella guamensis|
AGTCTGCAACTCGACTCCATGAAGTCGGAATCGCTAGTAATCGTGGATCAGAATGCCACGGTGAATACGTTCCCGGGCCTTGTACACACCGCCCGTCACACCATGGGAGTGGGTTGCAAAAGAAGTAGGTAGCTTAACCTTCGGGAGGGCGCTTACCACCTTGTGATTCA
>MG|6|V9|R|10|99.41|Proteobacteria|Gammaproteobacteria|Enterobacteriales|Enterobacteriaceae|Citrobacter / Cronobacter / Edwardsiella / Enterobacter / Escherichia / Escherichia/Shigella / Eschericia/Shigella / Pantoea / Raoultella / Salmonella|Citrobacter amalonaticus / Citrobacter braakii / Citrobacter farmeri / Citrobacter freundii / Citrobacter murliniae / Citrobacter sedlakii / Citrobacter werkmanii / Citrobacter youngae / Cronobacter condimenti / Cronobacter sakazakii / Edwardsiella hoshinae / Edwardsiella ictaluri / Edwardsiella tarda / Enterobacter gergoviae / Enterobacter sacchari / Escherichia albertii / Escherichia fergusonii / Escherichia/Shigella coli / Escherichia/Shigella coli/sonnei / Eschericia/Shigella coli/flexneri / Pantoea calida / Pantoea gaviniae / Raoultella planticola / Salmonella bongori / Salmonella enterica / Salmonella subterranea|
AGTCTGCAACTCGACTCCATGAAGTCGGAATCGCTAGTAATCGTGGATCAGAATGCCACGGTGAATACGTTCCCGGGCCTTGTACACACCGCCCGTCACGCCATGGGAGTGGGTTGCAAAAGAAGTAGGTAGCTTAACCTTCGGGAGGGCGCTTACCACTTTGTGATTCA
>MG|6|V9|R|19|100.0|Proteobacteria|Gammaproteobacteria|Enterobacteriales|Enterobacteriaceae|Citrobacter / Cronobacter / Cronobacter / Edwardsiella / Enterobacter / Escherichia / Escherichia/Shigella / Eschericia/Shigella / Pantoea / Raoultella / Salmonella / Shimwellia / Trabulsiella|Cronobacter dublinensis / Cronobacter malonaticus / Cronobacter muytjensii / Cronobacter turicensis / Cronobacter universalis / Eschericia/Shigella coli/flexneri / Shimwellia blattae / Shimwellia pseudoproteus / Trabulsiella guamensis|
AGTCTGCAACTCGACTCCATGAAGTCGGAATCGCTAGTAATCGTGGATCAGAATGCCACGGTGAATACGTTCCCGGGCCTTGTACACACCGCCCGTCACACCATGGGAGTGGGTTGCAAAAGAAGTAGGTAGCTTAACCTTCGGGAGGGCGCTTACCACGGTGGGATTCAT
>MG|6|V9|R|11|99.41|Proteobacteria|Gammaproteobacteria|Enterobacteriales|Enterobacteriaceae|Citrobacter / Cronobacter / Edwardsiella / Enterobacter / Escherichia / Escherichia/Shigella / Eschericia/Shigella / Pantoea / Raoultella / Salmonella|Citrobacter amalonaticus / Citrobacter braakii / Citrobacter farmeri / Citrobacter freundii / Citrobacter murliniae / Citrobacter sedlakii / Citrobacter werkmanii / Citrobacter youngae / Cronobacter condimenti / Cronobacter sakazakii / Edwardsiella hoshinae / Edwardsiella ictaluri / Edwardsiella tarda / Enterobacter gergoviae / Enterobacter sacchari / Escherichia albertii / Escherichia fergusonii / Escherichia/Shigella coli / Escherichia/Shigella coli/sonnei / Eschericia/Shigella coli/flexneri / Pantoea calida / Pantoea gaviniae / Raoultella planticola / Salmonella bongori / Salmonella enterica / Salmonella subterranea|
AGTCTGCAACTCGACTCCATGAAGTCGGAATCGCTAGTAATCGTGGATCAGAATGCCACGGTGAATACGTTCCCGGGCCTTGTACACACCGCCCGTCACACCATGGAAGTGGGTTGCAAAAGAAGTAGGTAGCTTAACCTTCGGGAGGGCGCTTACCACTTTGTGATTCA
>MG|6|V9|R|10|99.41|Proteobacteria|Gammaproteobacteria|Enterobacteriales|Enterobacteriaceae|Citrobacter / Cronobacter / Edwardsiella / Enterobacter / Escherichia / Escherichia/Shigella / Eschericia/Shigella / Pantoea / Raoultella / Salmonella|Citrobacter amalonaticus / Citrobacter braakii / Citrobacter farmeri / Citrobacter freundii / Citrobacter murliniae / Citrobacter sedlakii / Citrobacter werkmanii / Citrobacter youngae / Cronobacter condimenti / Cronobacter sakazakii / Edwardsiella hoshinae / Edwardsiella ictaluri / Edwardsiella tarda / Enterobacter gergoviae / Enterobacter sacchari / Escherichia albertii / Escherichia fergusonii / Escherichia/Shigella coli / Escherichia/Shigella coli/sonnei / Eschericia/Shigella coli/flexneri / Pantoea calida / Pantoea gaviniae / Raoultella planticola / Salmonella bongori / Salmonella enterica / Salmonella subterranea|
AGTCTGCAACTCGACTCCATGGAGTCGGAATCGCTAGTAATCGTGGATCAGAATGCCACGGTGAATACGTTCCCGGGCCTTGTACACACCGCCCGTCACACCATGGGAGTGGGTTGCAAAAGAAGTAGGTAGCTTAACCTTCGGGAGGGCGCTTACCACTTTGTGATTCA
>MG|6|V9|F|18|99.41|Proteobacteria|Gammaproteobacteria|Enterobacteriales|Enterobacteriaceae|Citrobacter / Cronobacter / Edwardsiella / Enterobacter / Escherichia / Escherichia/Shigella / Eschericia/Shigella / Pantoea / Raoultella / Salmonella|Citrobacter amalonaticus / Citrobacter braakii / Citrobacter farmeri / Citrobacter freundii / Citrobacter murliniae / Citrobacter sedlakii / Citrobacter werkmanii / Citrobacter youngae / Cronobacter condimenti / Cronobacter sakazakii / Edwardsiella hoshinae / Edwardsiella ictaluri / Edwardsiella tarda / Enterobacter gergoviae / Enterobacter sacchari / Escherichia albertii / Escherichia fergusonii / Escherichia/Shigella coli / Escherichia/Shigella coli/sonnei / Eschericia/Shigella coli/flexneri / Pantoea calida / Pantoea gaviniae / Raoultella planticola / Salmonella bongori / Salmonella enterica / Salmonella subterranea|
TGAATCACAAAGTGGTAAGCGCCCTCCCTAAGGTTAAGCTACCTACTTCTTTTGCAACCCACTCCCATGGTGTGACGGGCGGTGTGTACAAGGCCCGGGAACGTATTCACCGTGGCATTCTGATCCACGATTACTAGCGATTCCGACTTCATGGAGTCGAGTTGCAGACT
>MG|6|V9|F|18|99.42|Proteobacteria|Gammaproteobacteria|Enterobacteriales|Enterobacteriaceae|Citrobacter / Cronobacter / Edwardsiella / Enterobacter / Escherichia / Escherichia/Shigella / Eschericia/Shigella / Pantoea / Raoultella / Salmonella|Citrobacter amalonaticus / Citrobacter braakii / Citrobacter farmeri / Citrobacter freundii / Citrobacter murliniae / Citrobacter sedlakii / Citrobacter werkmanii / Citrobacter youngae / Cronobacter condimenti / Cronobacter sakazakii / Edwardsiella hoshinae / Edwardsiella ictaluri / Edwardsiella tarda / Enterobacter gergoviae / Enterobacter sacchari / Escherichia albertii / Escherichia fergusonii / Escherichia/Shigella coli / Escherichia/Shigella coli/sonnei / Eschericia/Shigella coli/flexneri / Pantoea calida / Pantoea gaviniae / Raoultella planticola / Salmonella bongori / Salmonella enterica / Salmonella subterranea|
TGAATCACAAAGTGGTAAGCGCCCTCCCGAAGGTTAAGCTACCTACTTCTTTTGCAACCCACTCCCATGGTGTGACGGGCGGTGTGTACAAGGCCCGGGAACGTATTCACCGTGGCATTCTGATCCACGATTACTAGCGATTCCGACTTTCATGGAGTCGAGTTGCAGACTC
>MG|6|V9|R|38|99.41|Proteobacteria|Gammaproteobacteria|Enterobacteriales|Enterobacteriaceae|Citrobacter / Cronobacter / Edwardsiella / Enterobacter / Escherichia / Escherichia/Shigella / Eschericia/Shigella / Pantoea / Raoultella / Salmonella|Citrobacter amalonaticus / Citrobacter braakii / Citrobacter farmeri / Citrobacter freundii / Citrobacter murliniae / Citrobacter sedlakii / Citrobacter werkmanii / Citrobacter youngae / Cronobacter condimenti / Cronobacter sakazakii / Cronobacter turicensis / Edwardsiella hoshinae / Edwardsiella ictaluri / Edwardsiella tarda / Enterobacter gergoviae / Enterobacter sacchari / Escherichia albertii / Escherichia fergusonii / Escherichia/Shigella coli / Escherichia/Shigella coli/sonnei / Eschericia/Shigella coli/flexneri / Pantoea calida / Pantoea gaviniae / Raoultella planticola / Salmonella bongori / Salmonella enterica / Salmonella subterranea|
AGTCTGCAACTCGACTCCATGAAGTCGGAATCGCTAGTAATCGTGGATCAGAATGCCACGGTGAATACGTTCCCGGGCCTTGTACACACCGCCCGTCACACCATGGGAGTGGGTTGCAAAAGAAGTAGGTAGCTTAACCTTCGGGAGGGCGGCTTACCACTTTGTGATTTCA
>MG|6|V9|F|70|100.0|Proteobacteria|Gammaproteobacteria|Enterobacteriales|Enterobacteriaceae|Citrobacter / Cronobacter / Edwardsiella / Enterobacter / Escherichia / Escherichia/Shigella / Eschericia/Shigella / Pantoea / Raoultella / Salmonella|Citrobacter amalonaticus / Citrobacter braakii / Citrobacter farmeri / Citrobacter freundii / Citrobacter murliniae / Citrobacter sedlakii / Citrobacter werkmanii / Citrobacter youngae / Cronobacter condimenti / Cronobacter sakazakii / Edwardsiella hoshinae / Edwardsiella ictaluri / Edwardsiella tarda / Enterobacter gergoviae / Enterobacter sacchari / Escherichia albertii / Escherichia fergusonii / Escherichia/Shigella coli / Escherichia/Shigella coli/sonnei / Eschericia/Shigella coli/flexneri / Pantoea calida / Pantoea gaviniae / Raoultella planticola / Salmonella bongori / Salmonella enterica / Salmonella subterranea|
TGAATCACAAAGTGGTAAGCGCCCTCCCGAAGGTTAAGCTACCTACTTCTTTTGCAACCCACTCCCATGGTGTGACGGGCGGTGTGTACAAGGCCCGGGAACGTATTCACCGTGGCATTCTGATCCACGATTACTAGCGATTCCGACTTCATGGAGTCGAGTTGCAGATCT
>MG|6|V9|F|60|99.42|Proteobacteria|Gammaproteobacteria|Enterobacteriales|Enterobacteriaceae|Citrobacter / Cronobacter / Edwardsiella / Enterobacter / Escherichia / Escherichia/Shigella / Eschericia/Shigella / Pantoea / Raoultella / Salmonella|Citrobacter amalonaticus / Citrobacter braakii / Citrobacter farmeri / Citrobacter freundii / Citrobacter murliniae / Citrobacter sedlakii / Citrobacter werkmanii / Citrobacter youngae / Cronobacter condimenti / Cronobacter sakazakii / Edwardsiella hoshinae / Edwardsiella ictaluri / Edwardsiella tarda / Enterobacter gergoviae / Enterobacter sacchari / Escherichia albertii / Escherichia fergusonii / Escherichia/Shigella coli / Escherichia/Shigella coli/sonnei / Eschericia/Shigella coli/flexneri / Pantoea calida / Pantoea gaviniae / Raoultella planticola / Salmonella bongori / Salmonella enterica / Salmonella subterranea|
TGAATCACAAAGTGGTAAGCGCCCTCCCGAAGGTTAAGCTACCTACTTCTTTTGCAACCCACTCCCATGGTGTGACGGGCGGTGTGTACAAGGCCCGGGGAACGTATTCACCGTGGCATTCTGATCCACGATTACTAGCGATTCCGACTTCATGGAGTCGAGTTGCAGACT
>MG|6|V9|R|12|99.42|Proteobacteria|Gammaproteobacteria|Enterobacteriales|Enterobacteriaceae|Citrobacter / Cronobacter / Edwardsiella / Enterobacter / Escherichia / Escherichia/Shigella / Eschericia/Shigella / Pantoea / Raoultella / Salmonella|Citrobacter amalonaticus / Citrobacter braakii / Citrobacter farmeri / Citrobacter freundii / Citrobacter murliniae / Citrobacter sedlakii / Citrobacter werkmanii / Citrobacter youngae / Cronobacter condimenti / Cronobacter sakazakii / Edwardsiella hoshinae / Edwardsiella ictaluri / Edwardsiella tarda / Enterobacter gergoviae / Enterobacter sacchari / Escherichia albertii / Escherichia fergusonii / Escherichia/Shigella coli / Escherichia/Shigella coli/sonnei / Eschericia/Shigella coli/flexneri / Pantoea calida / Pantoea gaviniae / Raoultella planticola / Salmonella bongori / Salmonella enterica / Salmonella subterranea|
AGTCTGCAACTCGACTCCATGAAGTCGGAATCGACTAGTAATCGTGGATCAGAATGCCACGGTGAATACGTTCCCGGGCCTTGTACACACCGCCCGTCACACCATGGGAGTGGGTTGCAAAAGAAGTAGGTAGCTTAACCTTCGGGAGGGCGCTTACCACTTTGTGATTCA
>MG|6|V9|R|12|99.41|Proteobacteria|Gammaproteobacteria|Enterobacteriales|Enterobacteriaceae|Citrobacter / Cronobacter / Edwardsiella / Enterobacter / Escherichia / Escherichia/Shigella / Eschericia/Shigella / Pantoea / Raoultella / Salmonella|Citrobacter amalonaticus / Citrobacter braakii / Citrobacter farmeri / Citrobacter freundii / Citrobacter murliniae / Citrobacter sedlakii / Citrobacter werkmanii / Citrobacter youngae / Cronobacter condimenti / Cronobacter sakazakii / Edwardsiella hoshinae / Edwardsiella ictaluri / Edwardsiella tarda / Enterobacter gergoviae / Enterobacter sacchari / Escherichia albertii / Escherichia fergusonii / Escherichia/Shigella coli / Escherichia/Shigella coli/sonnei / Eschericia/Shigella coli/flexneri / Pantoea calida / Pantoea gaviniae / Raoultella planticola / Salmonella bongori / Salmonella enterica / Salmonella subterranea|
AGTCTGCAGCTCGACTCCATGAAGTCGGAATCGCTAGTAATCGTGGATCAGAATGCCACGGTGAATACGTTCCCGGGCCTTGTACACACCGCCCGTCACACCATGGGAGTGGGTTGCAAAAGAAGTAGGTAGCTTAACCTTCGGGAGGGCGCTTACCACTTTGTGATTCA
>MG|6|V9|R|13|99.41|Proteobacteria|Gammaproteobacteria|Enterobacteriales|Enterobacteriaceae|Citrobacter / Cronobacter / Edwardsiella / Enterobacter / Escherichia / Escherichia/Shigella / Eschericia/Shigella / Pantoea / Raoultella / Salmonella|Citrobacter amalonaticus / Citrobacter braakii / Citrobacter farmeri / Citrobacter freundii / Citrobacter murliniae / Citrobacter sedlakii / Citrobacter werkmanii / Citrobacter youngae / Cronobacter condimenti / Cronobacter sakazakii / Edwardsiella hoshinae / Edwardsiella ictaluri / Edwardsiella tarda / Enterobacter gergoviae / Enterobacter sacchari / Escherichia albertii / Escherichia fergusonii / Escherichia/Shigella coli / Escherichia/Shigella coli/sonnei / Eschericia/Shigella coli/flexneri / Pantoea calida / Pantoea gaviniae / Raoultella planticola / Salmonella bongori / Salmonella enterica / Salmonella subterranea|
AGTCTGCAACTCGACTCCATGAAGTCGGAATCGCTAGTAATCGTGGATCAGAATGCCACGGTGAATACGTTCCCGGGCCTTGTACACACCGCCCGTCACACCATGGGAGTGGGCTGCAAAAGAAGTAGGTAGCTTAACCTTCGGGAGGGCGCTTACCACTTTGTGATTCA
>MG|6|V9|R|11|99.42|Proteobacteria|Gammaproteobacteria|Enterobacteriales|Enterobacteriaceae|Citrobacter / Cronobacter / Edwardsiella / Enterobacter / Escherichia / Escherichia/Shigella / Eschericia/Shigella / Pantoea / Raoultella / Salmonella|Citrobacter amalonaticus / Citrobacter braakii / Citrobacter farmeri / Citrobacter freundii / Citrobacter murliniae / Citrobacter sedlakii / Citrobacter werkmanii / Citrobacter youngae / Cronobacter condimenti / Cronobacter sakazakii / Edwardsiella hoshinae / Edwardsiella ictaluri / Edwardsiella tarda / Enterobacter gergoviae / Enterobacter sacchari / Escherichia albertii / Escherichia fergusonii / Escherichia/Shigella coli / Escherichia/Shigella coli/sonnei / Eschericia/Shigella coli/flexneri / Pantoea calida / Pantoea gaviniae / Raoultella planticola / Salmonella bongori / Salmonella enterica / Salmonella subterranea|
AGTCTGCAACTCGACTCCATGAAGTCGGAATCGCTAGTAATCGTGGATCAGAATGCCACGGTGAATACGTTCCCGGGCCTTGTACACACCGCCCGTCACACCATGGGAGTGGGTTGCAAAAGAAGTAGGTAGCTTAACCTTCGGGAGGGGCGCTTACCACTTTGTGATTCA
>MG|6|V9|R|10|99.41|Proteobacteria|Gammaproteobacteria|Enterobacteriales|Enterobacteriaceae|Citrobacter / Cronobacter / Edwardsiella / Enterobacter / Escherichia / Escherichia/Shigella / Eschericia/Shigella / Pantoea / Raoultella / Salmonella|Citrobacter amalonaticus / Citrobacter braakii / Citrobacter farmeri / Citrobacter freundii / Citrobacter murliniae / Citrobacter sedlakii / Citrobacter werkmanii / Citrobacter youngae / Cronobacter condimenti / Cronobacter sakazakii / Edwardsiella hoshinae / Edwardsiella ictaluri / Edwardsiella tarda / Enterobacter gergoviae / Enterobacter sacchari / Escherichia albertii / Escherichia fergusonii / Escherichia/Shigella coli / Escherichia/Shigella coli/sonnei / Eschericia/Shigella coli/flexneri / Pantoea calida / Pantoea gaviniae / Raoultella planticola / Salmonella bongori / Salmonella enterica / Salmonella subterranea|
AGTCTGCAACTCGACTCCATGAAGTCGGAATCGCTGGTAATCGTGGATCAGAATGCCACGGTGAATACGTTCCCGGGCCTTGTACACACCGCCCGTCACACCATGGGAGTGGGTTGCAAAAGAAGTAGGTAGCTTAACCTTCGGGAGGGCGCTTACCACTTTGTGATTCA
>MG|6|V9|R|14|99.41|Proteobacteria|Gammaproteobacteria|Enterobacteriales|Enterobacteriaceae|Citrobacter / Cronobacter / Edwardsiella / Enterobacter / Escherichia / Escherichia/Shigella / Eschericia/Shigella / Pantoea / Raoultella / Salmonella|Citrobacter amalonaticus / Citrobacter braakii / Citrobacter farmeri / Citrobacter freundii / Citrobacter murliniae / Citrobacter sedlakii / Citrobacter werkmanii / Citrobacter youngae / Cronobacter condimenti / Cronobacter sakazakii / Edwardsiella hoshinae / Edwardsiella ictaluri / Edwardsiella tarda / Enterobacter gergoviae / Enterobacter sacchari / Escherichia albertii / Escherichia fergusonii / Escherichia/Shigella coli / Escherichia/Shigella coli/sonnei / Eschericia/Shigella coli/flexneri / Pantoea calida / Pantoea gaviniae / Raoultella planticola / Salmonella bongori / Salmonella enterica / Salmonella subterranea|
AGTCTGCAACTCGGCTCCATGAAGTCGGAATCGCTAGTAATCGTGGATCAGAATGCCACGGTGAATACGTTCCCGGGCCTTGTACACACCGCCCGTCACACCATGGGAGTGGGTTGCAAAAGAAGTAGGTAGCTTAACCTTCGGGAGGGCGCTTACCACTTTGTGATTCA
>MG|6|V9|R|39|99.41|Proteobacteria|Gammaproteobacteria|Enterobacteriales|Enterobacteriaceae|Brenneria / Cedecea / Citrobacter / Cosenzaea / Dickeya / Enterobacter / Gibbsiella / Hafnia / Klebsiella / Kluyvera / Leclercia / Lonsdalea / Obesumbacterium / Pantoea / Pectobacterium / Proteus / Providencia / Rahnella / Raoultella / Serratia / Xenorhabdus / Yersinia|Brenneria salicis / Cedecea davisae / Citrobacter gillenii / Cosenzaea myxofaciens / Dickeya chrysanthemi / Dickeya dadantii / Enterobacter cloacae / Enterobacter ludwigii / Enterobacter soli / Gibbsiella dentisursi / Hafnia alvei / Hafnia paralvei / Klebsiella pneumoniae / Klebsiella variicola / Kluyvera ascorbata / Kluyvera cryocrescens / Leclercia adecarboxylata / Lonsdalea quercina subsp. populi / Obesumbacterium proteus / Pantoea cypripedii / Pectobacterium betavasculorum / Pectobacterium carotovorum / Pectobacterium wasabiae / Proteus mirabilis / Proteus penneri / Proteus vulgaris / Providencia burhodogranariea / Providencia heimbachae / Providencia rettgeri / Providencia rustigianii / Providencia sneebia / Providencia stuartii / Providencia vermicola / Rahnella aquatilis / Raoultella ornithinolytica / Raoultella planticola / Serratia entomophila / Serratia ficaria / Serratia marcescens / Serratia nematodiphila / Serratia odorifera / Serratia plymuthica / Serratia rubidaea / Xenorhabdus hominickii / Xenorhabdus innexi / Xenorhabdus mauleonii / Xenorhabdus stockiae / Xenorhabdus szentirmaii / Yersinia aldovae / Yersinia aleksiciae / Yersinia bercovieri / Yersinia enterocolitica / Yersinia entomophaga / Yersinia frederiksenii / Yersinia intermedia / Yersinia kristensenii / Yersinia massiliensis / Yersinia mollaretii / Yersinia nurmii / Yersinia pekkanenii / Yersinia pestis / Yersinia pseudotuberculosis / Yersinia ruckeri / Yersinia similis / Yersinia sp.MH-1|
AGTCTGCAACTCGACTCCATGAAGTCGGAATCGCTAGTAATCGTAGACAGAATGCTACGGTGAATACGTTCCCGGGCCTTGTACACACCGCCCGTCACACCATGGGAGTGGGTTGCAAAAGAAGTAGGTAGCTTAACCTTCGGGAGGGCGCTTACCACTTTGTGATTCA
>MG|6|V9|R|14|99.41|Proteobacteria|Gammaproteobacteria|Enterobacteriales|Enterobacteriaceae|Citrobacter / Cronobacter / Edwardsiella / Enterobacter / Escherichia / Escherichia/Shigella / Eschericia/Shigella / Pantoea / Raoultella / Salmonella|Citrobacter amalonaticus / Citrobacter braakii / Citrobacter farmeri / Citrobacter freundii / Citrobacter murliniae / Citrobacter sedlakii / Citrobacter werkmanii / Citrobacter youngae / Cronobacter condimenti / Cronobacter sakazakii / Edwardsiella hoshinae / Edwardsiella ictaluri / Edwardsiella tarda / Enterobacter gergoviae / Enterobacter sacchari / Escherichia albertii / Escherichia fergusonii / Escherichia/Shigella coli / Escherichia/Shigella coli/sonnei / Eschericia/Shigella coli/flexneri / Pantoea calida / Pantoea gaviniae / Raoultella planticola / Salmonella bongori / Salmonella enterica / Salmonella subterranea|
AGTCTGCAACTCGACTCCATGAAGTCGGAATCGCTAGTAATCGTGGATCAGAATGCCACGGTGAATACGTTCCCGGGCCTTGTACACACCGCCCGCCACACCATGGGAGTGGGTTGCAAAAGAAGTAGGTAGCTTAACCTTCGGGAGGGCGCTTACCACTTTGTGATTCA
>MG|6|V9|R|61|99.42|Proteobacteria|Gammaproteobacteria|Enterobacteriales|Enterobacteriaceae|Citrobacter / Cronobacter / Edwardsiella / Enterobacter / Escherichia / Escherichia/Shigella / Eschericia/Shigella / Pantoea / Raoultella / Salmonella|Citrobacter amalonaticus / Citrobacter braakii / Citrobacter farmeri / Citrobacter freundii / Citrobacter murliniae / Citrobacter sedlakii / Citrobacter werkmanii / Citrobacter youngae / Cronobacter condimenti / Cronobacter sakazakii / Edwardsiella hoshinae / Edwardsiella ictaluri / Edwardsiella tarda / Enterobacter gergoviae / Enterobacter sacchari / Escherichia albertii / Escherichia fergusonii / Escherichia/Shigella coli / Escherichia/Shigella coli/sonnei / Eschericia/Shigella coli/flexneri / Pantoea calida / Pantoea gaviniae / Raoultella planticola / Salmonella bongori / Salmonella enterica / Salmonella subterranea|
AGTCTGCAACTCGACTCCATGAAAGTCGGAATCGCTAGTAATCGTGGATCAGAATGCCACGGTGAATACGTTCCCGGGCCTTGTACACACCGCCCGTCACACCATGGGAGTGGGTTGCAAAAGAAGTAGGTAGCTTAACCTTCGGGAGGGCGCTTACCACTTTGTGATTCA
>MG|6|V9|R|11|100.0|Proteobacteria|Gammaproteobacteria|Enterobacteriales|Enterobacteriaceae|Citrobacter / Cronobacter / Cronobacter / Edwardsiella / Enterobacter / Escherichia / Escherichia/Shigella / Eschericia/Shigella / Pantoea / Raoultella / Salmonella / Shimwellia / Trabulsiella|Citrobacter amalonaticus / Citrobacter braakii / Citrobacter farmeri / Citrobacter freundii / Citrobacter murliniae / Citrobacter sedlakii / Citrobacter werkmanii / Citrobacter youngae / Cronobacter condimenti / Cronobacter dublinensis / Cronobacter muytjensii / Cronobacter sakazakii / Cronobacter turicensis / Edwardsiella hoshinae / Edwardsiella ictaluri / Edwardsiella tarda / Enterobacter gergoviae / Enterobacter sacchari / Escherichia albertii / Escherichia fergusonii / Escherichia/Shigella coli / Escherichia/Shigella coli/sonnei / Eschericia/Shigella coli/flexneri / Pantoea calida / Pantoea gaviniae / Raoultella planticola / Salmonella bongori / Salmonella enterica / Salmonella subterranea / Shimwellia blattae / Trabulsiella guamensis|
AGTCTGCAACTCGACTCCATGAAGTCGGAATCGCTAGTAATCGTGGATCAGAATGCCACGGTGAATACGTTCCCGGGCCTTGTACACACCGCCCGTCACACCATGGGAGTGGGTTGCAAAAGAAGTAGGTAGCTTAACCTTCGGGAGGGCGCTTACCACTTTGTGACTCA
>MG|6|V9|F|13|99.42|Proteobacteria|Gammaproteobacteria|Enterobacteriales|Enterobacteriaceae|Citrobacter / Cronobacter / Edwardsiella / Enterobacter / Escherichia / Escherichia/Shigella / Eschericia/Shigella / Pantoea / Raoultella / Salmonella|Citrobacter amalonaticus / Citrobacter braakii / Citrobacter farmeri / Citrobacter freundii / Citrobacter murliniae / Citrobacter sedlakii / Citrobacter werkmanii / Citrobacter youngae / Cronobacter condimenti / Cronobacter sakazakii / Edwardsiella hoshinae / Edwardsiella ictaluri / Edwardsiella tarda / Enterobacter gergoviae / Enterobacter sacchari / Escherichia albertii / Escherichia fergusonii / Escherichia/Shigella coli / Escherichia/Shigella coli/sonnei / Eschericia/Shigella coli/flexneri / Pantoea calida / Pantoea gaviniae / Raoultella planticola / Salmonella bongori / Salmonella enterica / Salmonella subterranea|
TGAATCACAAAGTGGTAAGCGCCCTCCCGAAGGTTAAGCTACCTACTTCTTTTGCAACCCACTCCCATGGTGTGACGGGCGGTGTGTACAAGGCCCGGGAACGTATTCACCGTGGCATTCTGATCCACGATTACTAGCCGATTCCGACTTCATGGAGTCGAGTTGCAGACT
>MG|6|V9|F|24|99.42|Proteobacteria|Gammaproteobacteria|Enterobacteriales|Enterobacteriaceae|Citrobacter / Cronobacter / Edwardsiella / Enterobacter / Escherichia / Escherichia/Shigella / Eschericia/Shigella / Pantoea / Raoultella / Salmonella|Citrobacter amalonaticus / Citrobacter braakii / Citrobacter farmeri / Citrobacter freundii / Citrobacter murliniae / Citrobacter sedlakii / Citrobacter werkmanii / Citrobacter youngae / Cronobacter condimenti / Cronobacter sakazakii / Edwardsiella hoshinae / Edwardsiella ictaluri / Edwardsiella tarda / Enterobacter gergoviae / Enterobacter sacchari / Escherichia albertii / Escherichia fergusonii / Escherichia/Shigella coli / Escherichia/Shigella coli/sonnei / Eschericia/Shigella coli/flexneri / Pantoea calida / Pantoea gaviniae / Raoultella planticola / Salmonella bongori / Salmonella enterica / Salmonella subterranea|
TGAATCACAAAGTGGTAAGCGCCCTCCCGAAGGTTAAGCTACCTACTTCTTTTTGCAACCCACTCCCATGGTGTGACGGGCGGTGTGTACAAGGCCCGGGAACGTATTCACCGTGGCATTCTGATCCACGATTACTAGCGATTCCGACTTCATGGAGTCGAGTTGCAGACT
>MG|6|V9|R|15|100.0|Proteobacteria|Gammaproteobacteria|Enterobacteriales|Enterobacteriaceae|Citrobacter / Cronobacter / Edwardsiella / Enterobacter / Escherichia / Escherichia/Shigella / Eschericia/Shigella / Pantoea / Raoultella / Salmonella / Shimwellia|Citrobacter amalonaticus / Citrobacter braakii / Citrobacter farmeri / Citrobacter freundii / Citrobacter murliniae / Citrobacter sedlakii / Citrobacter werkmanii / Citrobacter youngae / Cronobacter condimenti / Cronobacter dublinensis / Cronobacter muytjensii / Cronobacter sakazakii / Cronobacter turicensis / Edwardsiella hoshinae / Edwardsiella ictaluri / Edwardsiella tarda / Enterobacter gergoviae / Enterobacter sacchari / Escherichia albertii / Escherichia fergusonii / Escherichia/Shigella coli / Escherichia/Shigella coli/sonnei / Eschericia/Shigella coli/flexneri / Pantoea calida / Pantoea gaviniae / Raoultella planticola / Salmonella bongori / Salmonella enterica / Salmonella subterranea / Shimwellia blattae|
AGTCTGCAACTCGACTCCATGAAGTCGGAATCGCTAGTAATCGTGGATCAGAATGCCACGGTGAATACGTTCCCGGGCCTTGTACACACCGCCCGTCACACCATGGGAGTGGGTTGCAAAAGAAGTAGGTAGCTTAACCTTCGGGAGGGCGCTTACCACTTTGTGATCCA
>MG|6|V9|R|13|99.41|Proteobacteria|Gammaproteobacteria|Enterobacteriales|Enterobacteriaceae|Citrobacter / Cronobacter / Edwardsiella / Enterobacter / Escherichia / Escherichia/Shigella / Eschericia/Shigella / Pantoea / Plesiomonas / Raoultella / Salmonella|Citrobacter amalonaticus / Citrobacter braakii / Citrobacter farmeri / Citrobacter freundii / Citrobacter murliniae / Citrobacter sedlakii / Citrobacter werkmanii / Citrobacter youngae / Cronobacter condimenti / Cronobacter sakazakii / Edwardsiella hoshinae / Edwardsiella ictaluri / Edwardsiella tarda / Enterobacter gergoviae / Enterobacter sacchari / Escherichia albertii / Escherichia fergusonii / Escherichia/Shigella coli / Escherichia/Shigella coli/sonnei / Eschericia/Shigella coli/flexneri / Pantoea calida / Pantoea gaviniae / Plesiomonas shigelloides / Raoultella planticola / Salmonella bongori / Salmonella enterica / Salmonella subterranea|
AGTCTGCAACTCGACTCCATGAAGTCGGAATCGCTAGTAATCGTGGATCAGAATGCCGCGGTGAATACGTTCCCGGGCCTTGTACACACCGCCCGTCACACCATGGGAGTGGGTTGCAAAAGAAGTAGGTAGCTTAACCTTCGGGAGGGCGCTTACCACTTTGTGATTCA
>MG|6|V9|R|16|99.41|Proteobacteria|Gammaproteobacteria|Enterobacteriales|Enterobacteriaceae|Citrobacter / Cronobacter / Edwardsiella / Enterobacter / Escherichia / Escherichia/Shigella / Eschericia/Shigella / Pantoea / Raoultella / Salmonella|Citrobacter amalonaticus / Citrobacter braakii / Citrobacter farmeri / Citrobacter freundii / Citrobacter murliniae / Citrobacter sedlakii / Citrobacter werkmanii / Citrobacter youngae / Cronobacter condimenti / Cronobacter sakazakii / Edwardsiella hoshinae / Edwardsiella ictaluri / Edwardsiella tarda / Enterobacter gergoviae / Enterobacter sacchari / Escherichia albertii / Escherichia fergusonii / Escherichia/Shigella coli / Escherichia/Shigella coli/sonnei / Eschericia/Shigella coli/flexneri / Pantoea calida / Pantoea gaviniae / Raoultella planticola / Salmonella bongori / Salmonella enterica / Salmonella subterranea|
AGTCCGCAACTCGACTCCATGAAGTCGGAATCGCTAGTAATCGTGGATCAGAATGCCACGGTGAATACGTTCCCGGGCCTTGTACACACCGCCCGTCACACCATGGGAGTGGGTTGCAAAAGAAGTAGGTAGCTTAACCTTCGGGAGGGCGCTTACCACTTTGTGATTCA
>MG|6|V9|R|10|99.42|Proteobacteria|Gammaproteobacteria|Enterobacteriales|Enterobacteriaceae|Citrobacter / Cronobacter / Edwardsiella / Enterobacter / Escherichia / Escherichia/Shigella / Eschericia/Shigella / Pantoea / Raoultella / Salmonella|Citrobacter amalonaticus / Citrobacter braakii / Citrobacter farmeri / Citrobacter freundii / Citrobacter murliniae / Citrobacter sedlakii / Citrobacter werkmanii / Citrobacter youngae / Cronobacter condimenti / Cronobacter sakazakii / Edwardsiella hoshinae / Edwardsiella ictaluri / Edwardsiella tarda / Enterobacter gergoviae / Enterobacter sacchari / Escherichia albertii / Escherichia fergusonii / Escherichia/Shigella coli / Escherichia/Shigella coli/sonnei / Eschericia/Shigella coli/flexneri / Pantoea calida / Pantoea gaviniae / Raoultella planticola / Salmonella bongori / Salmonella enterica / Salmonella subterranea|
AGTCTGCAACTCGACTCCATGGAAGTCGGAATCGCTAGTAATCGTGGATCAGAATGCCACGGTGAATACGTTCCCGGGCCTTGTACACACCGCCCGTCACACCATGGGAGTGGGTTGCAAAAGAAGTAGGTAGCTTAACCTTCGGGAGGGCGCTTACCACTTTGTGATTCA
>MG|6|V9|F|22|99.41|Proteobacteria|Gammaproteobacteria|Enterobacteriales|Enterobacteriaceae|Citrobacter / Cronobacter / Edwardsiella / Enterobacter / Escherichia / Escherichia/Shigella / Eschericia/Shigella / Pantoea / Raoultella / Salmonella|Citrobacter amalonaticus / Citrobacter braakii / Citrobacter farmeri / Citrobacter freundii / Citrobacter murliniae / Citrobacter sedlakii / Citrobacter werkmanii / Citrobacter youngae / Cronobacter condimenti / Cronobacter sakazakii / Edwardsiella hoshinae / Edwardsiella ictaluri / Edwardsiella tarda / Enterobacter gergoviae / Enterobacter sacchari / Escherichia albertii / Escherichia fergusonii / Escherichia/Shigella coli / Escherichia/Shigella coli/sonnei / Eschericia/Shigella coli/flexneri / Pantoea calida / Pantoea gaviniae / Raoultella planticola / Salmonella bongori / Salmonella enterica / Salmonella subterranea|
TGAATCACAAAGTGGTAAGCGCCCTCCTGAAGGTTAAGCTACCTACTTCTTTTGCAACCCACTCCCATGGTGTGACGGGCGGTGTGTACAAGGCCCGGGAACGTATTCACCGTGGCATTCTGATCCACGATTACTAGCGATTCCGACTTCATGGAGTCGAGTTGCAGACT
>MG|6|V9|F|13|99.41|Proteobacteria|Gammaproteobacteria|Enterobacteriales|Enterobacteriaceae|Citrobacter / Cronobacter / Edwardsiella / Enterobacter / Escherichia / Escherichia/Shigella / Eschericia/Shigella / Pantoea / Raoultella / Salmonella|Citrobacter amalonaticus / Citrobacter braakii / Citrobacter farmeri / Citrobacter freundii / Citrobacter murliniae / Citrobacter sedlakii / Citrobacter werkmanii / Citrobacter youngae / Cronobacter condimenti / Cronobacter sakazakii / Cronobacter turicensis / Edwardsiella hoshinae / Edwardsiella ictaluri / Edwardsiella tarda / Enterobacter gergoviae / Enterobacter sacchari / Escherichia albertii / Escherichia fergusonii / Escherichia/Shigella coli / Escherichia/Shigella coli/sonnei / Eschericia/Shigella coli/flexneri / Pantoea calida / Pantoea gaviniae / Raoultella planticola / Salmonella bongori / Salmonella enterica / Salmonella subterranea|
TGAAATCACAAAGTGGTAAGCCGCCCTCCCGAAGGTTAAGCTACCTACTTCTTTTGCAACCCACTCCCATGGTGTGACGGGCGGTGTGTACAAGGCCCGGGAACGTATTCACCGTGGCATTCTGATCCACGATTACTAGCGATTCCGACTTCATGGAGTCGAGTTGCAGACT
>MG|6|V9|R|12|99.41|Proteobacteria|Gammaproteobacteria|Enterobacteriales|Enterobacteriaceae|Citrobacter / Cronobacter / Edwardsiella / Enterobacter / Escherichia / Escherichia/Shigella / Eschericia/Shigella / Pantoea / Raoultella / Salmonella|Citrobacter amalonaticus / Citrobacter braakii / Citrobacter farmeri / Citrobacter freundii / Citrobacter murliniae / Citrobacter sedlakii / Citrobacter werkmanii / Citrobacter youngae / Cronobacter condimenti / Cronobacter sakazakii / Edwardsiella hoshinae / Edwardsiella ictaluri / Edwardsiella tarda / Enterobacter gergoviae / Enterobacter sacchari / Escherichia albertii / Escherichia fergusonii / Escherichia/Shigella coli / Escherichia/Shigella coli/sonnei / Eschericia/Shigella coli/flexneri / Pantoea calida / Pantoea gaviniae / Raoultella planticola / Salmonella bongori / Salmonella enterica / Salmonella subterranea|
AGTCTGCAACTCGACTCCATGAAGTCGGAATCGCTAGTAATCGTGGATCAGAATGCCACGGTGAATACGTTCCCGGGCCTTGTACACACCGCCCGTCACACCATGGGAGTGGGTTGCAAAAGAAGTAGGTAGCTTAACCTTCGGGAGGGCGCCTACCACTTTGTGATTCA
>MG|6|V9|R|13|99.41|Proteobacteria|Gammaproteobacteria|Enterobacteriales|Enterobacteriaceae|Citrobacter / Cronobacter / Edwardsiella / Enterobacter / Escherichia / Escherichia/Shigella / Eschericia/Shigella / Pantoea / Raoultella / Salmonella|Citrobacter amalonaticus / Citrobacter braakii / Citrobacter farmeri / Citrobacter freundii / Citrobacter murliniae / Citrobacter sedlakii / Citrobacter werkmanii / Citrobacter youngae / Cronobacter condimenti / Cronobacter sakazakii / Edwardsiella hoshinae / Edwardsiella ictaluri / Edwardsiella tarda / Enterobacter gergoviae / Enterobacter sacchari / Escherichia albertii / Escherichia fergusonii / Escherichia/Shigella coli / Escherichia/Shigella coli/sonnei / Eschericia/Shigella coli/flexneri / Pantoea calida / Pantoea gaviniae / Raoultella planticola / Salmonella bongori / Salmonella enterica / Salmonella subterranea|
AGTCTGCAACTCGACTCCATGAAGTCGGAATCGCTAGTAATCGTGGATCAGAATGCCACGGTGAATACGTTCCCGGGCCTTGTACACACCGCCCGTCACACCATGGGAGTGGGTTGCAAAAGAAGTAGGTAGCTTAACCCTCGGGAGGGCGCTTACCACTTTGTGATTCA
>MG|6|V9|R|10|99.41|Proteobacteria|Gammaproteobacteria|Enterobacteriales|Enterobacteriaceae|Citrobacter / Cronobacter / Edwardsiella / Enterobacter / Escherichia / Escherichia/Shigella / Eschericia/Shigella / Pantoea / Raoultella / Salmonella|Citrobacter amalonaticus / Citrobacter braakii / Citrobacter farmeri / Citrobacter freundii / Citrobacter murliniae / Citrobacter sedlakii / Citrobacter werkmanii / Citrobacter youngae / Cronobacter condimenti / Cronobacter sakazakii / Edwardsiella hoshinae / Edwardsiella ictaluri / Edwardsiella tarda / Enterobacter gergoviae / Enterobacter sacchari / Escherichia albertii / Escherichia fergusonii / Escherichia/Shigella coli / Escherichia/Shigella coli/sonnei / Eschericia/Shigella coli/flexneri / Pantoea calida / Pantoea gaviniae / Raoultella planticola / Salmonella bongori / Salmonella enterica / Salmonella subterranea|
AGTCTGCAACTCGACTCCATGAAGTCGGAATCGCTAGTAATCGTGGATCAGAATGCCACGGTGAATACGTTCCCGGGCCTTGTACACACCGCCCGTCGCACCATGGGAGTGGGTTGCAAAAGAAGTAGGTAGCTTAACCTTCGGGAGGGCGCTTACCACTTTGTGATTCA
>MG|6|V9|R|127|100.0|Proteobacteria|Gammaproteobacteria|Enterobacteriales|Enterobacteriaceae|Citrobacter / Cronobacter / Edwardsiella / Enterobacter / Escherichia / Escherichia/Shigella / Eschericia/Shigella / Pantoea / Raoultella / Salmonella|Citrobacter amalonaticus / Citrobacter braakii / Citrobacter farmeri / Citrobacter freundii / Citrobacter murliniae / Citrobacter sedlakii / Citrobacter werkmanii / Citrobacter youngae / Cronobacter condimenti / Cronobacter sakazakii / Cronobacter turicensis / Edwardsiella hoshinae / Edwardsiella ictaluri / Edwardsiella tarda / Enterobacter gergoviae / Enterobacter sacchari / Escherichia albertii / Escherichia fergusonii / Escherichia/Shigella coli / Escherichia/Shigella coli/sonnei / Eschericia/Shigella coli/flexneri / Pantoea calida / Pantoea gaviniae / Raoultella planticola / Salmonella bongori / Salmonella enterica / Salmonella subterranea|
AGTCTGCAACTCGACTCCATGAAGTCGGAATCGCTAGTAATCGTGGATCAGAATGCCACGGTGAATACGTTCCCGGGCCTTGTACACACCGCCCGTCACACCATGGGAGTGGGTTGCAAAAGAAGTAGGTAGCTTAACCTTCGGGAGGGCGCTTACCACTTTGTGATTTCA
>MG|6|V9|R|10|99.41|Proteobacteria|Gammaproteobacteria|Enterobacteriales|Enterobacteriaceae|Citrobacter / Cronobacter / Edwardsiella / Enterobacter / Escherichia / Escherichia/Shigella / Eschericia/Shigella / Pantoea / Raoultella / Salmonella|Citrobacter amalonaticus / Citrobacter braakii / Citrobacter farmeri / Citrobacter freundii / Citrobacter murliniae / Citrobacter sedlakii / Citrobacter werkmanii / Citrobacter youngae / Cronobacter condimenti / Cronobacter sakazakii / Edwardsiella hoshinae / Edwardsiella ictaluri / Edwardsiella tarda / Enterobacter gergoviae / Enterobacter sacchari / Escherichia albertii / Escherichia fergusonii / Escherichia/Shigella coli / Escherichia/Shigella coli/sonnei / Eschericia/Shigella coli/flexneri / Pantoea calida / Pantoea gaviniae / Raoultella planticola / Salmonella bongori / Salmonella enterica / Salmonella subterranea|
AGTCTGCAACTCGACTCCATGAAGTCGGAATCGCTAGTAATCGTGGATCAGAATGCCACGGTGAATACGTTCCCGGGCCTTGTACACACCGCCCGTCACACCGTGGGAGTGGGTTGCAAAAGAAGTAGGTAGCTTAACCTTCGGGAGGGCGCTTACCACTTTGTGATTCA
>MG|6|V9|R|196|100.0|Proteobacteria|Gammaproteobacteria|Enterobacteriales|Enterobacteriaceae|Citrobacter / Cronobacter / Edwardsiella / Enterobacter / Escherichia / Escherichia/Shigella / Eschericia/Shigella / Pantoea / Raoultella / Salmonella|Citrobacter amalonaticus / Citrobacter braakii / Citrobacter farmeri / Citrobacter freundii / Citrobacter murliniae / Citrobacter sedlakii / Citrobacter werkmanii / Citrobacter youngae / Cronobacter condimenti / Cronobacter sakazakii / Edwardsiella hoshinae / Edwardsiella ictaluri / Edwardsiella tarda / Enterobacter gergoviae / Enterobacter sacchari / Escherichia albertii / Escherichia fergusonii / Escherichia/Shigella coli / Escherichia/Shigella coli/sonnei / Eschericia/Shigella coli/flexneri / Pantoea calida / Pantoea gaviniae / Raoultella planticola / Salmonella bongori / Salmonella enterica / Salmonella subterranea|
AGATCTGCAACTCGACTCCATGAAGTCGGAATCGCTAGTAATCGTGGATCAGAATGCCACGGTGAATACGTTCCCGGGCCTTGTACACACCGCCCGTCACACCATGGGAGTGGGTTGCAAAAGAAGTAGGTAGCTTAACCTTCGGGAGGGCGCTTACCACTTTGTGATTCA
>MG|6|V9|R|27|99.42|Proteobacteria|Gammaproteobacteria|Enterobacteriales|Enterobacteriaceae|Citrobacter / Cronobacter / Edwardsiella / Enterobacter / Escherichia / Escherichia/Shigella / Eschericia/Shigella / Pantoea / Raoultella / Salmonella|Citrobacter amalonaticus / Citrobacter braakii / Citrobacter farmeri / Citrobacter freundii / Citrobacter murliniae / Citrobacter sedlakii / Citrobacter werkmanii / Citrobacter youngae / Cronobacter condimenti / Cronobacter sakazakii / Edwardsiella hoshinae / Edwardsiella ictaluri / Edwardsiella tarda / Enterobacter gergoviae / Enterobacter sacchari / Escherichia albertii / Escherichia fergusonii / Escherichia/Shigella coli / Escherichia/Shigella coli/sonnei / Eschericia/Shigella coli/flexneri / Pantoea calida / Pantoea gaviniae / Raoultella planticola / Salmonella bongori / Salmonella enterica / Salmonella subterranea|
AGTCTGCAACTCGACTCCATGAAGTCGGAATCGCTAGTAATCGTGGATCAGAATGCCACGGTGAATACGTTCCCGGGCCTTGTACACACCGCCCGTCACACCATGGGAGTGGGTTGCAAAAGAAGTAGGTAGCTTAACCCTTCGGGAGGGCGCTTACCACTTTGTGATTCA
>MG|6|V9|R|16|99.41|Proteobacteria|Gammaproteobacteria|Enterobacteriales|Enterobacteriaceae|Citrobacter / Cronobacter / Edwardsiella / Enterobacter / Escherichia / Escherichia/Shigella / Eschericia/Shigella / Pantoea / Raoultella / Salmonella|Citrobacter amalonaticus / Citrobacter braakii / Citrobacter farmeri / Citrobacter freundii / Citrobacter murliniae / Citrobacter sedlakii / Citrobacter werkmanii / Citrobacter youngae / Cronobacter condimenti / Cronobacter sakazakii / Edwardsiella hoshinae / Edwardsiella ictaluri / Edwardsiella tarda / Enterobacter gergoviae / Enterobacter sacchari / Escherichia albertii / Escherichia fergusonii / Escherichia/Shigella coli / Escherichia/Shigella coli/sonnei / Eschericia/Shigella coli/flexneri / Pantoea calida / Pantoea gaviniae / Raoultella planticola / Salmonella bongori / Salmonella enterica / Salmonella subterranea|
AGTCTGCAACTCGACTCCATGAAGTCGGAATCGCTAGTAATCGTGGATCAGAGTGCCACGGTGAATACGTTCCCGGGCCTTGTACACACCGCCCGTCACACCATGGGAGTGGGTTGCAAAAGAAGTAGGTAGCTTAACCTTCGGGAGGGCGCTTACCACTTTGTGATTCA
>MG|6|V9|R|6816|100.0|Proteobacteria|Gammaproteobacteria|Enterobacteriales|Enterobacteriaceae|Citrobacter / Cronobacter / Edwardsiella / Enterobacter / Escherichia / Escherichia/Shigella / Eschericia/Shigella / Pantoea / Raoultella / Salmonella|Citrobacter amalonaticus / Citrobacter braakii / Citrobacter farmeri / Citrobacter freundii / Citrobacter murliniae / Citrobacter sedlakii / Citrobacter werkmanii / Citrobacter youngae / Cronobacter condimenti / Cronobacter sakazakii / Edwardsiella hoshinae / Edwardsiella ictaluri / Edwardsiella tarda / Enterobacter gergoviae / Enterobacter sacchari / Escherichia albertii / Escherichia fergusonii / Escherichia/Shigella coli / Escherichia/Shigella coli/sonnei / Eschericia/Shigella coli/flexneri / Pantoea calida / Pantoea gaviniae / Raoultella planticola / Salmonella bongori / Salmonella enterica / Salmonella subterranea|
AGTCTGCAACTCGACTCCATGAAGTCGGAATCGCTAGTAATCGTGGATCAGAATGCCACGGTGAATACGTTCCCGGGCCTTGTACACACCGCCCGTCACACCATGGGAGTGGGTTGCAAAAGAAGTAGGTAGCTTAACCTTCGGGAGGGCGCTTACCACTTTGTGATTCAG
>MG|6|V9|R|10|99.41|Proteobacteria|Gammaproteobacteria|Enterobacteriales|Enterobacteriaceae|Citrobacter / Cronobacter / Edwardsiella / Enterobacter / Escherichia / Escherichia/Shigella / Eschericia/Shigella / Pantoea / Raoultella / Salmonella|Citrobacter amalonaticus / Citrobacter braakii / Citrobacter farmeri / Citrobacter freundii / Citrobacter murliniae / Citrobacter sedlakii / Citrobacter werkmanii / Citrobacter youngae / Cronobacter condimenti / Cronobacter sakazakii / Edwardsiella hoshinae / Edwardsiella ictaluri / Edwardsiella tarda / Enterobacter gergoviae / Enterobacter sacchari / Escherichia albertii / Escherichia fergusonii / Escherichia/Shigella coli / Escherichia/Shigella coli/sonnei / Eschericia/Shigella coli/flexneri / Pantoea calida / Pantoea gaviniae / Raoultella planticola / Salmonella bongori / Salmonella enterica / Salmonella subterranea|
AGTCTGCAACTCGACTCCATGAAGTCGGAATCGCTAGTAATCGTGGATCAGAATGCCACGGTGAGTACGTTCCCGGGCCTTGTACACACCGCCCGTCACACCATGGGAGTGGGTTGCAAAAGAAGTAGGTAGCTTAACCTTCGGGAGGGCGCTTACCACTTTGTGATTCA
>MG|6|V9|R|10|99.41|Proteobacteria|Gammaproteobacteria|Enterobacteriales|Enterobacteriaceae|Citrobacter / Cronobacter / Edwardsiella / Enterobacter / Escherichia / Escherichia/Shigella / Eschericia/Shigella / Pantoea / Raoultella / Salmonella|Citrobacter amalonaticus / Citrobacter braakii / Citrobacter farmeri / Citrobacter freundii / Citrobacter murliniae / Citrobacter sedlakii / Citrobacter werkmanii / Citrobacter youngae / Cronobacter condimenti / Cronobacter sakazakii / Edwardsiella hoshinae / Edwardsiella ictaluri / Edwardsiella tarda / Enterobacter gergoviae / Enterobacter sacchari / Escherichia albertii / Escherichia fergusonii / Escherichia/Shigella coli / Escherichia/Shigella coli/sonnei / Eschericia/Shigella coli/flexneri / Pantoea calida / Pantoea gaviniae / Raoultella planticola / Salmonella bongori / Salmonella enterica / Salmonella subterranea|
AGTCTACAACTCGACTCCATGAAGTCGGAATCGCTAGTAATCGTGGATCAGAATGCCACGGTGAATACGTTCCCGGGCCTTGTACACACCGCCCGTCACACCATGGGAGTGGGTTGCAAAAGAAGTAGGTAGCTTAACCTTCGGGAGGGCGCTTACCACTTTGTGATTCA
>MG|6|V9|R|141|99.42|Proteobacteria|Gammaproteobacteria|Enterobacteriales|Enterobacteriaceae|Citrobacter / Cronobacter / Edwardsiella / Enterobacter / Escherichia / Escherichia/Shigella / Eschericia/Shigella / Pantoea / Raoultella / Salmonella|Citrobacter amalonaticus / Citrobacter braakii / Citrobacter farmeri / Citrobacter freundii / Citrobacter murliniae / Citrobacter sedlakii / Citrobacter werkmanii / Citrobacter youngae / Cronobacter condimenti / Cronobacter sakazakii / Edwardsiella hoshinae / Edwardsiella ictaluri / Edwardsiella tarda / Enterobacter gergoviae / Enterobacter sacchari / Escherichia albertii / Escherichia fergusonii / Escherichia/Shigella coli / Escherichia/Shigella coli/sonnei / Eschericia/Shigella coli/flexneri / Pantoea calida / Pantoea gaviniae / Raoultella planticola / Salmonella bongori / Salmonella enterica / Salmonella subterranea|
AGTCTGCAACTCGACTCCATGAAGTCGGAATCGCTAGTAATCGTGGATCAGAATGCCACGGTGAATACGTTCCCCGGGCCTTGTACACACCGCCCGTCACACCATGGGAGTGGGTTGCAAAAGAAGTAGGTAGCTTAACCTTCGGGAGGGCGCTTACCACTTTGTGATTCA
>MG|6|V9|R|12|99.41|Proteobacteria|Gammaproteobacteria|Enterobacteriales|Enterobacteriaceae|Brenneria / Cedecea / Citrobacter / Cosenzaea / Cronobacter / Dickeya / Edwardsiella / Enterobacter / Escherichia / Escherichia/Shigella / Eschericia/Shigella / Gibbsiella / Hafnia / Klebsiella / Kluyvera / Leclercia / Lonsdalea / Obesumbacterium / Pantoea / Pectobacterium / Proteus / Providencia / Rahnella / Raoultella / Salmonella / Serratia / Shimwellia / Xenorhabdus / Yersinia|Brenneria salicis / Cedecea davisae / Citrobacter amalonaticus / Citrobacter braakii / Citrobacter farmeri / Citrobacter freundii / Citrobacter gillenii / Citrobacter murliniae / Citrobacter sedlakii / Citrobacter werkmanii / Citrobacter youngae / Cosenzaea myxofaciens / Cronobacter condimenti / Cronobacter dublinensis / Cronobacter malonaticus / Cronobacter muytjensii / Cronobacter sakazakii / Cronobacter turicensis / Cronobacter universalis / Dickeya chrysanthemi / Dickeya dadantii / Edwardsiella hoshinae / Edwardsiella ictaluri / Edwardsiella tarda / Enterobacter cloacae / Enterobacter gergoviae / Enterobacter ludwigii / Enterobacter sacchari / Enterobacter soli / Escherichia albertii / Escherichia fergusonii / Escherichia/Shigella coli / Escherichia/Shigella coli/sonnei / Eschericia/Shigella coli/flexneri / Gibbsiella dentisursi / Hafnia alvei / Hafnia paralvei / Klebsiella pneumoniae / Klebsiella variicola / Kluyvera ascorbata / Kluyvera cryocrescens / Leclercia adecarboxylata / Lonsdalea quercina subsp. populi / Obesumbacterium proteus / Pantoea calida / Pantoea cypripedii / Pantoea gaviniae / Pectobacterium betavasculorum / Pectobacterium carotovorum / Pectobacterium wasabiae / Proteus mirabilis / Proteus penneri / Proteus vulgaris / Providencia burhodogranariea / Providencia heimbachae / Providencia rettgeri / Providencia rustigianii / Providencia sneebia / Providencia stuartii / Providencia vermicola / Rahnella aquatilis / Raoultella ornithinolytica / Raoultella planticola / Salmonella bongori / Salmonella enterica / Salmonella subterranea / Serratia entomophila / Serratia ficaria / Serratia marcescens / Serratia nematodiphila / Serratia odorifera / Serratia plymuthica / Serratia rubidaea / Shimwellia blattae / Shimwellia pseudoproteus / Xenorhabdus hominickii / Xenorhabdus innexi / Xenorhabdus mauleonii / Xenorhabdus stockiae / Xenorhabdus szentirmaii / Yersinia aldovae / Yersinia aleksiciae / Yersinia bercovieri / Yersinia enterocolitica / Yersinia entomophaga / Yersinia frederiksenii / Yersinia intermedia / Yersinia kristensenii / Yersinia massiliensis / Yersinia mollaretii / Yersinia nurmii / Yersinia pekkanenii / Yersinia pestis / Yersinia pseudotuberculosis / Yersinia ruckeri / Yersinia similis / Yersinia sp.MH-1|
AGTCTGCAACTCGACTCCATGAAGTCGGAATCGCTAGTAATCGTGGATCAGAATGCTACGGTGAATACGTTCCCGGGCCTTGTACACACCGCCCGTCACACCATGGGAGTGGGTTGCAAAAGAAGTAGGTAGCTTAACCTTCGGGAGGGCGCTTACCACTTTGTGATTCA
>MG|6|V9|R|14|99.41|Proteobacteria|Gammaproteobacteria|Enterobacteriales|Enterobacteriaceae|Citrobacter / Cronobacter / Edwardsiella / Enterobacter / Escherichia / Escherichia/Shigella / Eschericia/Shigella / Pantoea / Raoultella / Salmonella|Citrobacter amalonaticus / Citrobacter braakii / Citrobacter farmeri / Citrobacter freundii / Citrobacter murliniae / Citrobacter sedlakii / Citrobacter werkmanii / Citrobacter youngae / Cronobacter condimenti / Cronobacter sakazakii / Edwardsiella hoshinae / Edwardsiella ictaluri / Edwardsiella tarda / Enterobacter gergoviae / Enterobacter sacchari / Escherichia albertii / Escherichia fergusonii / Escherichia/Shigella coli / Escherichia/Shigella coli/sonnei / Eschericia/Shigella coli/flexneri / Pantoea calida / Pantoea gaviniae / Raoultella planticola / Salmonella bongori / Salmonella enterica / Salmonella subterranea|
AGTCTGCAACTCGACTCCATGAAGTCGGAATCGCTAGTAATCGTGGATCAGAATGCCACGGTGAATACGTTCCCGGGCCTTGTACACACCGCCCGTCACACCATGGGAGTGGGTTGCAAAAGAAGTAGGTAGCCTAACCTTCGGGAGGGCGCTTACCACTTTGTGATTCA
>MG|6|V9|R|22|99.42|Proteobacteria|Gammaproteobacteria|Enterobacteriales|Enterobacteriaceae|Citrobacter / Cronobacter / Edwardsiella / Enterobacter / Escherichia / Escherichia/Shigella / Eschericia/Shigella / Pantoea / Raoultella / Salmonella|Citrobacter amalonaticus / Citrobacter braakii / Citrobacter farmeri / Citrobacter freundii / Citrobacter murliniae / Citrobacter sedlakii / Citrobacter werkmanii / Citrobacter youngae / Cronobacter condimenti / Cronobacter sakazakii / Edwardsiella hoshinae / Edwardsiella ictaluri / Edwardsiella tarda / Enterobacter gergoviae / Enterobacter sacchari / Escherichia albertii / Escherichia fergusonii / Escherichia/Shigella coli / Escherichia/Shigella coli/sonnei / Eschericia/Shigella coli/flexneri / Pantoea calida / Pantoea gaviniae / Raoultella planticola / Salmonella bongori / Salmonella enterica / Salmonella subterranea|
AGTCTGCAACTCGACTCCATGAAGTCGGAATCGCTAGTAATCGTGGATCAGAATGCCACGGTGAATACGTTCCCGGGCCTTGTACACACCGCCCGTCACACCATGGGAGTGGGTTGCAAAAGAAGTAGGTAGCTTAACCTTCGGGAGGGCGGCTTACCACTTTGTGATTCA
>MG|6|V9|F|28|100.0|Proteobacteria|Gammaproteobacteria|Enterobacteriales|Enterobacteriaceae|Citrobacter / Cronobacter / Edwardsiella / Enterobacter / Escherichia / Escherichia/Shigella / Eschericia/Shigella / Pantoea / Raoultella / Salmonella|Citrobacter amalonaticus / Citrobacter braakii / Citrobacter farmeri / Citrobacter freundii / Citrobacter murliniae / Citrobacter sedlakii / Citrobacter werkmanii / Citrobacter youngae / Cronobacter condimenti / Cronobacter sakazakii / Cronobacter turicensis / Edwardsiella hoshinae / Edwardsiella ictaluri / Edwardsiella tarda / Enterobacter gergoviae / Enterobacter sacchari / Escherichia albertii / Escherichia fergusonii / Escherichia/Shigella coli / Escherichia/Shigella coli/sonnei / Eschericia/Shigella coli/flexneri / Pantoea calida / Pantoea gaviniae / Raoultella planticola / Salmonella bongori / Salmonella enterica / Salmonella subterranea|
TGAAATCACAAAGTGGTAAGCGCCCTCCCGAAGGTTAAGCTACCTACTTCTTTTGCAACCCACTCCCATGGTGTGACGGGCGGTGTGTACAAGGCCCGGGAACGTATTCACCGTGGCATTCTGATCCACGATTACTAGCGATTCCGACTTCATGGAGTCGAGTTGCAGACT
>MG|6|V9|R|15|99.41|Proteobacteria|Gammaproteobacteria|Enterobacteriales|Enterobacteriaceae|Citrobacter / Cronobacter / Edwardsiella / Enterobacter / Escherichia / Escherichia/Shigella / Eschericia/Shigella / Pantoea / Plesiomonas / Raoultella / Salmonella|Citrobacter amalonaticus / Citrobacter braakii / Citrobacter farmeri / Citrobacter freundii / Citrobacter murliniae / Citrobacter sedlakii / Citrobacter werkmanii / Citrobacter youngae / Cronobacter condimenti / Cronobacter sakazakii / Edwardsiella hoshinae / Edwardsiella ictaluri / Edwardsiella tarda / Enterobacter gergoviae / Enterobacter sacchari / Escherichia albertii / Escherichia fergusonii / Escherichia/Shigella coli / Escherichia/Shigella coli/sonnei / Eschericia/Shigella coli/flexneri / Pantoea calida / Pantoea gaviniae / Plesiomonas shigelloides / Raoultella planticola / Salmonella bongori / Salmonella enterica / Salmonella subterranea|
AGTCTGCAACTCGACTCCATGAAGTCGGAATCGCTAGTAATCGCGGATCAGAATGCCACGGTGAATACGTTCCCGGGCCTTGTACACACCGCCCGTCACACCATGGGAGTGGGTTGCAAAAGAAGTAGGTAGCTTAACCTTCGGGAGGGCGCTTACCACTTTGTGATTCA
>MG|6|V9|R|10|99.41|Proteobacteria|Gammaproteobacteria|Enterobacteriales|Enterobacteriaceae|Citrobacter / Cronobacter / Edwardsiella / Enterobacter / Escherichia / Escherichia/Shigella / Eschericia/Shigella / Pantoea / Raoultella / Salmonella|Citrobacter amalonaticus / Citrobacter braakii / Citrobacter farmeri / Citrobacter freundii / Citrobacter murliniae / Citrobacter sedlakii / Citrobacter werkmanii / Citrobacter youngae / Cronobacter condimenti / Cronobacter sakazakii / Edwardsiella hoshinae / Edwardsiella ictaluri / Edwardsiella tarda / Enterobacter gergoviae / Enterobacter sacchari / Escherichia albertii / Escherichia fergusonii / Escherichia/Shigella coli / Escherichia/Shigella coli/sonnei / Eschericia/Shigella coli/flexneri / Pantoea calida / Pantoea gaviniae / Raoultella planticola / Salmonella bongori / Salmonella enterica / Salmonella subterranea|
AGTCTGCAACTCGACTCCATGAAGTCGGAATCGCTAGTAATCGTGGATCAGAATGCCACGGTGAATACGTTCCCGAGCCTTGTACACACCGCCCGTCACACCATGGGAGTGGGTTGCAAAAGAAGTAGGTAGCTTAACCTTCGGGAGGGCGCTTACCACTTTGTGATTCA
>MG|6|V9|R|12|99.41|Proteobacteria|Gammaproteobacteria|Enterobacteriales|Enterobacteriaceae|Citrobacter / Cronobacter / Edwardsiella / Enterobacter / Escherichia / Escherichia/Shigella / Eschericia/Shigella / Pantoea / Raoultella / Salmonella|Citrobacter amalonaticus / Citrobacter braakii / Citrobacter farmeri / Citrobacter freundii / Citrobacter murliniae / Citrobacter sedlakii / Citrobacter werkmanii / Citrobacter youngae / Cronobacter condimenti / Cronobacter sakazakii / Edwardsiella hoshinae / Edwardsiella ictaluri / Edwardsiella tarda / Enterobacter gergoviae / Enterobacter sacchari / Escherichia albertii / Escherichia fergusonii / Escherichia/Shigella coli / Escherichia/Shigella coli/sonnei / Eschericia/Shigella coli/flexneri / Pantoea calida / Pantoea gaviniae / Raoultella planticola / Salmonella bongori / Salmonella enterica / Salmonella subterranea|
AGTCTGCAACTCGACTCCATGAAGTCGGAATCGCTAGTAATCGTGGATCAGAATGCCACGGTGAATACGTTCCCGGGCCTTGTACACACCGCCCGTCACACCACGGGAGTGGGTTGCAAAAGAAGTAGGTAGCTTAACCTTCGGGAGGGCGCTTACCACTTTGTGATTCA
>MG|6|V9|R|16|99.41|Proteobacteria|Gammaproteobacteria|Enterobacteriales|Enterobacteriaceae|Citrobacter / Cronobacter / Edwardsiella / Enterobacter / Escherichia / Escherichia/Shigella / Eschericia/Shigella / Pantoea / Raoultella / Salmonella|Citrobacter amalonaticus / Citrobacter braakii / Citrobacter farmeri / Citrobacter freundii / Citrobacter murliniae / Citrobacter sedlakii / Citrobacter werkmanii / Citrobacter youngae / Cronobacter condimenti / Cronobacter sakazakii / Edwardsiella hoshinae / Edwardsiella ictaluri / Edwardsiella tarda / Enterobacter gergoviae / Enterobacter sacchari / Escherichia albertii / Escherichia fergusonii / Escherichia/Shigella coli / Escherichia/Shigella coli/sonnei / Eschericia/Shigella coli/flexneri / Pantoea calida / Pantoea gaviniae / Raoultella planticola / Salmonella bongori / Salmonella enterica / Salmonella subterranea|
AGTCTGCAACTCGACTCCATGAAGTCGGAATCGCTAGTAATCGTGGATCAGAATGCCACGGTGAATACGTTCCCGGGCCCTGTACACACCGCCCGTCACACCATGGGAGTGGGTTGCAAAAGAAGTAGGTAGCTTAACCTTCGGGAGGGCGCTTACCACTTTGTGATTCA
>MG|6|V9|R|19|99.42|Proteobacteria|Gammaproteobacteria|Enterobacteriales|Enterobacteriaceae|Citrobacter / Cronobacter / Edwardsiella / Enterobacter / Escherichia / Escherichia/Shigella / Eschericia/Shigella / Pantoea / Raoultella / Salmonella|Citrobacter amalonaticus / Citrobacter braakii / Citrobacter farmeri / Citrobacter freundii / Citrobacter murliniae / Citrobacter sedlakii / Citrobacter werkmanii / Citrobacter youngae / Cronobacter condimenti / Cronobacter sakazakii / Edwardsiella hoshinae / Edwardsiella ictaluri / Edwardsiella tarda / Enterobacter gergoviae / Enterobacter sacchari / Escherichia albertii / Escherichia fergusonii / Escherichia/Shigella coli / Escherichia/Shigella coli/sonnei / Eschericia/Shigella coli/flexneri / Pantoea calida / Pantoea gaviniae / Raoultella planticola / Salmonella bongori / Salmonella enterica / Salmonella subterranea|
AGTCTGCAACTCGACTCCATGAAGTCGGAATCGCTAGTAATCGTGGATCAGAATGCCACGGTGAATACGTTCCCGGGCCTTGTACACACCGCCCGTCACACCAATGGGAGTGGGTTGCAAAAGAAGTAGGTAGCTTAACCTTCGGGAGGGCGCTTACCACTTTGTGATTCA
>MG|6|V9|R|18|100.0|Proteobacteria|Gammaproteobacteria|Enterobacteriales|Enterobacteriaceae|Citrobacter / Cronobacter / Cronobacter / Edwardsiella / Enterobacter / Escherichia / Escherichia/Shigella / Eschericia/Shigella / Pantoea / Raoultella / Salmonella / Shimwellia|Citrobacter amalonaticus / Citrobacter braakii / Citrobacter farmeri / Citrobacter freundii / Citrobacter murliniae / Citrobacter sedlakii / Citrobacter werkmanii / Citrobacter youngae / Cronobacter condimenti / Cronobacter dublinensis / Cronobacter muytjensii / Cronobacter sakazakii / Cronobacter turicensis / Edwardsiella hoshinae / Edwardsiella ictaluri / Edwardsiella tarda / Enterobacter gergoviae / Enterobacter sacchari / Escherichia albertii / Escherichia fergusonii / Escherichia/Shigella coli / Escherichia/Shigella coli/sonnei / Eschericia/Shigella coli/flexneri / Pantoea calida / Pantoea gaviniae / Raoultella planticola / Salmonella bongori / Salmonella enterica / Salmonella subterranea / Shimwellia blattae|
AGTCTGCAACTCGACTCCATGAAGTCGGAATCGCTAGTAATCGTGGATCAGAATGCCACGGTGAATACGTTCCCGGGCCTTGTACACACCGCCCGTCACACCATGGGAGTGGGTTGCAAAAGAAGTAGGTAGCTTAACCTTCGGGAGGGCGCTTACCACTTTTGTGATTCA
>MG|6|V9|R|14|99.41|Proteobacteria|Gammaproteobacteria|Enterobacteriales|Enterobacteriaceae|Citrobacter / Cronobacter / Edwardsiella / Enterobacter / Escherichia / Escherichia/Shigella / Eschericia/Shigella / Pantoea / Raoultella / Salmonella|Citrobacter amalonaticus / Citrobacter braakii / Citrobacter farmeri / Citrobacter freundii / Citrobacter murliniae / Citrobacter sedlakii / Citrobacter werkmanii / Citrobacter youngae / Cronobacter condimenti / Cronobacter sakazakii / Edwardsiella hoshinae / Edwardsiella ictaluri / Edwardsiella tarda / Enterobacter gergoviae / Enterobacter sacchari / Escherichia albertii / Escherichia fergusonii / Escherichia/Shigella coli / Escherichia/Shigella coli/sonnei / Eschericia/Shigella coli/flexneri / Pantoea calida / Pantoea gaviniae / Raoultella planticola / Salmonella bongori / Salmonella enterica / Salmonella subterranea|
AGTCTGCAACTCGACTCCATGAAGTCGGAATCGCTAGTAATCGTGGATCAGAATGCCACGGTGAATACGTTCCCGGGCCTTGTACACGCCGCCCGTCACACCATGGGAGTGGGTTGCAAAAGAAGTAGGTAGCTTAACCTTCGGGAGGGCGCTTACCACTTTGTGATTCA
>MG|6|V9|R|14|100.0|Proteobacteria|Gammaproteobacteria|Enterobacteriales|Enterobacteriaceae|Citrobacter / Cronobacter / Edwardsiella / Enterobacter / Escherichia / Escherichia/Shigella / Eschericia/Shigella / Pantoea / Raoultella / Salmonella|Citrobacter amalonaticus / Citrobacter braakii / Citrobacter farmeri / Citrobacter freundii / Citrobacter murliniae / Citrobacter sedlakii / Citrobacter werkmanii / Citrobacter youngae / Cronobacter condimenti / Cronobacter sakazakii / Edwardsiella hoshinae / Edwardsiella ictaluri / Edwardsiella tarda / Enterobacter gergoviae / Enterobacter sacchari / Escherichia albertii / Escherichia fergusonii / Escherichia/Shigella coli / Escherichia/Shigella coli/sonnei / Eschericia/Shigella coli/flexneri / Pantoea calida / Pantoea gaviniae / Raoultella planticola / Salmonella bongori / Salmonella enterica / Salmonella subterranea|
GAGTCTGCAACTCGACTCCATGAAGTCGGAATCGCTAGTAATCGTGGATCAGAATGCCACGGTGAATACGTTCCCGGGCCTTGTACACACCGCCCGTCACACCATGGGAGTGGGTTGCAAAAGAAGTAGGTAGCTTAACCTTCGGGAGGGCGCTTACCACTTTGTGATTCA
>MG|6|V9|F|13|99.41|Proteobacteria|Gammaproteobacteria|Enterobacteriales|Enterobacteriaceae|Brenneria / Cedecea / Citrobacter / Cosenzaea / Dickeya / Enterobacter / Gibbsiella / Hafnia / Klebsiella / Kluyvera / Leclercia / Lonsdalea / Obesumbacterium / Pantoea / Pectobacterium / Proteus / Providencia / Rahnella / Raoultella / Serratia / Xenorhabdus / Yersinia|Brenneria salicis / Cedecea davisae / Citrobacter gillenii / Cosenzaea myxofaciens / Dickeya chrysanthemi / Dickeya dadantii / Enterobacter cloacae / Enterobacter ludwigii / Enterobacter soli / Gibbsiella dentisursi / Hafnia alvei / Hafnia paralvei / Klebsiella pneumoniae / Klebsiella variicola / Kluyvera ascorbata / Kluyvera cryocrescens / Leclercia adecarboxylata / Lonsdalea quercina subsp. populi / Obesumbacterium proteus / Pantoea cypripedii / Pectobacterium betavasculorum / Pectobacterium carotovorum / Pectobacterium wasabiae / Proteus mirabilis / Proteus penneri / Proteus vulgaris / Providencia burhodogranariea / Providencia heimbachae / Providencia rettgeri / Providencia rustigianii / Providencia sneebia / Providencia stuartii / Providencia vermicola / Rahnella aquatilis / Raoultella ornithinolytica / Raoultella planticola / Serratia entomophila / Serratia ficaria / Serratia marcescens / Serratia nematodiphila / Serratia odorifera / Serratia plymuthica / Serratia rubidaea / Xenorhabdus hominickii / Xenorhabdus innexi / Xenorhabdus mauleonii / Xenorhabdus stockiae / Xenorhabdus szentirmaii / Yersinia aldovae / Yersinia aleksiciae / Yersinia bercovieri / Yersinia enterocolitica / Yersinia entomophaga / Yersinia frederiksenii / Yersinia intermedia / Yersinia kristensenii / Yersinia massiliensis / Yersinia mollaretii / Yersinia nurmii / Yersinia pekkanenii / Yersinia pestis / Yersinia pseudotuberculosis / Yersinia ruckeri / Yersinia similis / Yersinia sp.MH-1|
TGAATCACAAAGTGGTAAGCGCCCTCCCGAAGGTTAAGCTACCTACTTCTTTTGCAACCCACTCCCATGGTGTGACGGGCGGTGTGTACAAGGCCCGGGAACGTATTCACCGTAGCATTCTGTCTACGATTACTAGCGATTCCGACTTCATGGAGTCGAGTTGCAGACT
>MG|6|V9|R|24|99.41|Proteobacteria|Gammaproteobacteria|Enterobacteriales|Enterobacteriaceae|Citrobacter / Cronobacter / Edwardsiella / Enterobacter / Escherichia / Escherichia/Shigella / Eschericia/Shigella / Pantoea / Raoultella / Salmonella|Citrobacter amalonaticus / Citrobacter braakii / Citrobacter farmeri / Citrobacter freundii / Citrobacter murliniae / Citrobacter sedlakii / Citrobacter werkmanii / Citrobacter youngae / Cronobacter condimenti / Cronobacter sakazakii / Edwardsiella hoshinae / Edwardsiella ictaluri / Edwardsiella tarda / Enterobacter gergoviae / Enterobacter sacchari / Escherichia albertii / Escherichia fergusonii / Escherichia/Shigella coli / Escherichia/Shigella coli/sonnei / Eschericia/Shigella coli/flexneri / Pantoea calida / Pantoea gaviniae / Raoultella planticola / Salmonella bongori / Salmonella enterica / Salmonella subterranea|
AGTCTGCAACTCGACTCCATGAAGTCGGAATCGCTAGTAATCGTGGATCAGAATGCCACGGTGAATACGTTCCCGGGCCTTGTACACACCGCCCGTCACACCATGGGAGTGGGTTGCAAAAGAAGTAGGTAGCTTAACCTTAGGGAGGGCGCTTACCACTTTGTGATTCA
>MG|6|V9|R|50|99.41|Proteobacteria|Gammaproteobacteria|Enterobacteriales|Enterobacteriaceae|Citrobacter / Cronobacter / Edwardsiella / Enterobacter / Escherichia / Escherichia/Shigella / Eschericia/Shigella / Pantoea / Raoultella / Salmonella|Citrobacter amalonaticus / Citrobacter braakii / Citrobacter farmeri / Citrobacter freundii / Citrobacter murliniae / Citrobacter sedlakii / Citrobacter werkmanii / Citrobacter youngae / Cronobacter condimenti / Cronobacter sakazakii / Edwardsiella hoshinae / Edwardsiella ictaluri / Edwardsiella tarda / Enterobacter gergoviae / Enterobacter sacchari / Escherichia albertii / Escherichia fergusonii / Escherichia/Shigella coli / Escherichia/Shigella coli/sonnei / Eschericia/Shigella coli/flexneri / Pantoea calida / Pantoea gaviniae / Raoultella planticola / Salmonella bongori / Salmonella enterica / Salmonella subterranea|
AGTCTGCAACTCGACTCCATGAAGTCGGAATCGCTAGTAATCGTGGATCAGAATGCCACGGTGAATACGTTCCCGGGCCTTGTACACACCGCCCGTCACACCATGGGAGTGGGTTGCAAAAGAAGTAGGTAGCTTAACCTTCAGGAGGGCGCTTACCACTTTGTGATTCA
>MG|6|V9|R|19|99.41|Proteobacteria|Gammaproteobacteria|Enterobacteriales|Enterobacteriaceae|Citrobacter / Cronobacter / Edwardsiella / Enterobacter / Escherichia / Escherichia/Shigella / Eschericia/Shigella / Pantoea / Raoultella / Salmonella|Citrobacter amalonaticus / Citrobacter braakii / Citrobacter farmeri / Citrobacter freundii / Citrobacter murliniae / Citrobacter sedlakii / Citrobacter werkmanii / Citrobacter youngae / Cronobacter condimenti / Cronobacter sakazakii / Edwardsiella hoshinae / Edwardsiella ictaluri / Edwardsiella tarda / Enterobacter gergoviae / Enterobacter sacchari / Escherichia albertii / Escherichia fergusonii / Escherichia/Shigella coli / Escherichia/Shigella coli/sonnei / Eschericia/Shigella coli/flexneri / Pantoea calida / Pantoea gaviniae / Raoultella planticola / Salmonella bongori / Salmonella enterica / Salmonella subterranea|
AGTCTGCAACTCGACTCCATGAGGTCGGAATCGCTAGTAATCGTGGATCAGAATGCCACGGTGAATACGTTCCCGGGCCTTGTACACACCGCCCGTCACACCATGGGAGTGGGTTGCAAAAGAAGTAGGTAGCTTAACCTTCGGGAGGGCGCTTACCACTTTGTGATTCA
>MG|6|V9|R|98|100.0|Proteobacteria|Gammaproteobacteria|Enterobacteriales|Enterobacteriaceae|Brenneria / Cedecea / Citrobacter / Cosenzaea / Dickeya / Enterobacter / Gibbsiella / Hafnia / Klebsiella / Kluyvera / Leclercia / Lonsdalea / Obesumbacterium / Pantoea / Pectobacterium / Proteus / Providencia / Rahnella / Raoultella / Serratia / Xenorhabdus / Yersinia|Brenneria salicis / Cedecea davisae / Citrobacter gillenii / Cosenzaea myxofaciens / Dickeya chrysanthemi / Dickeya dadantii / Enterobacter cloacae / Enterobacter ludwigii / Enterobacter soli / Gibbsiella dentisursi / Hafnia alvei / Hafnia paralvei / Klebsiella pneumoniae / Klebsiella variicola / Kluyvera ascorbata / Kluyvera cryocrescens / Leclercia adecarboxylata / Lonsdalea quercina subsp. populi / Obesumbacterium proteus / Pantoea cypripedii / Pectobacterium betavasculorum / Pectobacterium carotovorum / Pectobacterium wasabiae / Proteus mirabilis / Proteus penneri / Proteus vulgaris / Providencia burhodogranariea / Providencia heimbachae / Providencia rettgeri / Providencia rustigianii / Providencia sneebia / Providencia stuartii / Providencia vermicola / Rahnella aquatilis / Raoultella ornithinolytica / Raoultella planticola / Serratia entomophila / Serratia ficaria / Serratia marcescens / Serratia nematodiphila / Serratia odorifera / Serratia plymuthica / Serratia rubidaea / Xenorhabdus hominickii / Xenorhabdus innexi / Xenorhabdus mauleonii / Xenorhabdus stockiae / Xenorhabdus szentirmaii / Yersinia aldovae / Yersinia aleksiciae / Yersinia bercovieri / Yersinia enterocolitica / Yersinia entomophaga / Yersinia frederiksenii / Yersinia intermedia / Yersinia kristensenii / Yersinia massiliensis / Yersinia mollaretii / Yersinia nurmii / Yersinia pekkanenii / Yersinia pestis / Yersinia pseudotuberculosis / Yersinia ruckeri / Yersinia similis / Yersinia sp.MH-1|
AGTCTGCAACTCGACTCCATGAAGTCGGAATCGCTAGTAATCGTAGATCAGAATGCTACGGTGAATACGTTCCCGGGCCTTGTACACACCGCCCGTCACACCATGGGAGTGGGTTGCAAAAGAAGTAGGTAGCTTAACCTTCGGGAGGGCGCTTACCACTTTGTGATTCA
>MG|6|V9|R|12|100.0|Proteobacteria|Gammaproteobacteria|Legionellales|Legionellaceae|Fluoribacter / Legionella|Fluoribacter dumoffii / Fluoribacter gormanii / Legionella cherrii / Legionella rowbothamii / Legionella wadsworthii|
AGTCTGCAACTCGACTCCATGAAGTCGGAATCGCTAGTAATCGCGAATCAGCATGTCGCGGTGAATACGTTCCCGGGCCTTGTACACACCGCCCGTCACACCATGGGAGTGGGCTGCACCAGAAGTAGATAGTCTAACCTTCGGGAGGACGTTTACCACGGTGTGGTTCA
>MG|6|V9|R|19|99.42|Proteobacteria|Gammaproteobacteria|Pasteurellales|Pasteurellaceae|Haemophilus / Pasteurella / Phocoenobacter|Haemophilus pittmaniae / Pasteurella skyensis / Phocoenobacter uteri|
AGTCTGCAACTCGACTCCATGAAGTCGGAATCGCTAGTAATCGCGAATCAGAATGTCGCGGTGAATACGTTCCCGGGCCTTGTACACACCGCCCGTCACACCATGGGAGTGGGTTGTACCAGAAGTAGATAGCTTAACCTTAGGGAGGGCGTTTACCACGGTATGATTCAT
