# Supplementary material for: A comparative analysis of microbial profile of Guinea fowl and chicken using metagenomic approach
Source: PLoS One. 2018 Mar 1;13(3):e0191029. doi: 10.1371/journal.pone.0191029 (PMC5832216; doi:10.1371/journal.pone.0191029)
Supplement: S1 File — 16SrRNA sequencing data revealing Intestinal microbial profile of the chicken gastrointestinal tract. (ZIP) [file pone.0191029.s002.zip › exports/S002_Sarayu_Chic_16s_2-Sample_10-30-15_v1_reads_unmapped.fasta]

>mg|1|12
CTGGGCCGTGTCTCAGTCCCAGTCTGGCTGATCATCCTCTCAGACCAGCTACACATCATCGACTTGGTAGGCCATTACCCCACCAACAATCTAATATGACGCAGGCCGCTCCTTCAGCGCATAAAGCTTTAATCCGAAGACCGTATGCGGTATTAGAACACCTTTCGGTATCTTATCCCTCACTGTAGGGTGCGTTCCTACGCG
>mg|2|11
CTGGGCCGTGTCTCAGTCCCAGTGTGGCCGATCACCCTCTCAGGTCGGCTACGCATCGTCGCCTTGGTAAGCCATTACCTTACCAACTAGCTAATACGGCGCGGGCTCATCTTTAAGCGAAGCTTTAAGGGCTCCTTTTAATGTGAAAGTTTATCTCTCACATATCATCCGGCATTAGCAATCATTTCTAACTGTTATTCCAGACTCAAAGGCAGATTACCCACGTG
>mg|3|24
CTGGGCCGTGTCTCAGTCCCAGTGTGGCCGTCCACCCTCTCAGGCCGGCTACGCATCGTCGCCCTGGTGAGCCTCTACCTCACCAGCTAGCTAATGCGTCATAAGCCCATCCCTGTGCTATCCCGTGGGATATTTAACATACTCGACATGCGTCATGTATGCCTATGCGGTCTTAGCTGCCGTTTCCAGCAGTTATCCCCCCTCACAGGGGCAGGTTGCTTATGTATTACTCACCCGTCCGCCATGCGGCACTGTATGCTTATGCGGTATTAGCAGTCATTTCTAACTGTTATCCCCCTCGATGAGGCAGGTTACCCACGCG
>mg|4|13
ACCTACGGGAGACAGCAGTTAGGAATATTCGTCAATGGAGGAAACTCTGAACGAGCAATGCCGCGTGAAGGATGACGGTCCTATGGATTGTAAACTTCTGTTGTTAGGGAAGAACGACTTAAGTAGGAAATGACTTAAGAGTGACGGTACCTTTCAAGAAAGCTCCGGCTAACTACGTGC
>mg|5|11
CCCACGGGAGACAGCAGTTAGGAATATTCGTCAATGGAGGAAACTCTGAACGAGCAATGCCGCGTGAAGGATGACGGTCCTATGGATTGTAAACTTCTGTTGTTAGGGAAGAACGACTTAAGTAGGAAATGACTTAAGAGTGACGGTACCTTTCAAGAAAGCTCCGGCTAACTACGTGC
>mg|6|19
CCGTACGGGAGACAGCAGTTAGGAATATTCGTCAATGGAGGAAACTCTGAACGAGCAATGCCGCGTGAAGGATGACGGTCCTATGGATTGTAAACTTCTGTTGTTAGGGAAGAACGACCTAAGTAGGAAATGACTTAGGAGTGACGGTACCTTTCAAGAAAGCTCCGGCTAACTACGTGC
>mg|7|53
CCGTACGGGAGACAGCAGTTAGGAATATTCGTCAATGGAGGAAACTCTGAACGAGCAATGCCGCGTGAAGGATGACGGTCCTATGGATTGTAAACTTCTGTTGTTAGGGAAGAACGACTTAAGTAGGAAATGACTTAAGAGTGACGGTACCTTTCAAGAAAGCTCCGGCTAACTACGTGC
>mg|8|11
CCGTACGGGAGACAGCAGTTAGGAATATTCGTCAATGGAGGAAACTCTGAACGAGCAATGCCGCGTGAAGGATGACGGTCCTTTGGATTGTAAACTTCTGTTGTTAGGAACGAACAACCTAAGTAGGAAATGACTTAGGCCTGACGGTACCTTTCAAGAAAGCTCCGGCTAACTACGTGC
>mg|9|10
CCTACAGGAGACAGCAGTTAGGAATATTCGTCAATGGAGGAAACTCTGAACGAGCAATGCCGCGTGAAGGATGACGGTCCTATGGATTGTAAACTTCTGTTGTTAGGGAAGAACGACCTAAGTAGGAAATGACTTAGGAGTGACGGTACCTTTCAAGAAAGCTCCGGCTAACTACGTGC
>mg|10|23
CCTACAGGAGACAGCAGTTAGGAATATTCGTCAATGGAGGAAACTCTGAACGAGCAATGCCGCGTGAAGGATGACGGTCCTATGGATTGTAAACTTCTGTTGTTAGGGAAGAACGACTTAAGTAGGAAATGACTTAAGAGTGACGGTACCTTTCAAGAAAGCTCCGGCTAACTACGTGC
>mg|11|25
CCTACCGGGAGACAGCAGTTAGGAATATTCGTCAATGGAGGAAACTCTGAACGAGCAATGCCGCGTGAAGGATGACGGTCCTATGGATTGTAAACTTCTGTTGTTAGGGAAGAACGACTTAAGTAGGAAATGACTTAAGAGTGACGGTACCTTTCAAGAAAGCTCCGGCTAACTACGTGCC
>mg|12|16
CCTACGAGAGACAGCAGTTAGGAATATTCGTCAATGGAGGAAACTCTGAACGAGCAATGCCGCGTGAAGGATGACGGTCCTATGGATTGTAAACTTCTGTTGTTAGGGAAGAACGACTTAAGTAGGAAATGACTTAAGAGTGACGGTACCTTTCAAGAAAGCTCCGGCTAACTACGTGC
>mg|13|10
CCTACGGAAGACAGCAGTTAGGAATATTCGTCAATGGAGGAAACTCTGAACGAGCAATGCCGCGTGAAGGATGACGGTCCTATGGATTGTAAACTTCTGTTGTTAGGGAAGAACGACTTAAGTAGGAAATGACTTAAGAGTGACGGTACCTTTCAAGAAAGCTCCGGCTAACTACGTGC
>mg|14|17
CCTACGGGAGACAACAGTTAGGAATATTCGTCAATGGAGGAAACTCTGAACGAGCAATGCCGCGTGAAGGATGACGGTCCTATGGATTGTAAACTTCTGTTGTTAGGGAAGAACGACTTAAGTAGGAAATGACTTAAGAGTGACGGTACCTTTCAAGAAAGCTCCGGCTAACTACGTGC
>mg|15|19
CCTACGGGAGACAGCAGCTAGGAATATTCGTCAATGGAGGAAACTCTGAACGAGCAATGCCGCGTGAAGGATGACGGTCCTATGGATTGTAAACTTCTGTTGTTAGGGAAGAACGACTTAAGTAGGAAATGACTTAAGAGTGACGGTACCTTTCAAGAAAGCTCCGGCTAACTACGTGC
>mg|16|10
CCTACGGGAGACAGCAGTCAGGAATATTCGTCAATGGAGGAAACTCTGAACGAGCAATGCCGCGTGAAGGATGACGGTCCTATGGATTGTAAACTTCTGTTGTTAGGGAAGAACGACTTAAGTAGGAAATGACTTAAGAGTGACGGTACCTTTCAAGAAAGCTCCGGCTAACTACGTGC
>mg|17|14
CCTACGGGAGACAGCAGTTAGGAACATTCGTCAATGGAGGAAACTCTGAACGAGCAATGCCGCGTGAAGGATGACGGTCCTATGGATTGTAAACTTCTGTTGTTAGGGAAGAACGACTTAAGTAGGAAATGACTTAAGAGTGACGGTACCTTTCAAGAAAGCTCCGGCTAACTACGTGC
>mg|18|25
CCTACGGGAGACAGCAGTTAGGAATACTCGTCAATGGAGGAAACTCTGAACGAGCAATGCCGCGTGAAGGATGACGGTCCTATGGATTGTAAACTTCTGTTGTTAGGGAAGAACGACTTAAGTAGGAAATGACTTAAGAGTGACGGTACCTTTCAAGAAAGCTCCGGCTAACTACGTGC
>mg|19|14
CCTACGGGAGACAGCAGTTAGGAATATTCAGTCAATGGAGGAAACTCTGAACGAGCAATGCCGCGTGAAGGATGACGGTCCTATGGATTGTAAACTTCTGTTGTTAGGGAAGAACGACTTAAGTAGGAAATGACTTAAGAGTGACGGTACCTTTCAAGAAAGCTCCGGCTAACTACGTGC
>mg|20|12
CCTACGGGAGACAGCAGTTAGGAATATTCATCAATGGAGGAAACTCTGAACGAGCAATGCCGCGTGAAGGATGACGGTCCTATGGATTGTAAACTTCTGTTGTTAGGGAAGAACGACTTAAGTAGGAAATGACTTAAGAGTGACGGTACCTTTCAAGAAAGCTCCGGCTAACTACGTGC
>mg|21|10
CCTACGGGAGACAGCAGTTAGGAATATTCGCCAATGGAGGAAACTCTGAACGAGCAATGCCGCGTGAAGGATGACGGTCCTATGGATTGTAAACTTCTGTTGTTAGGGAAGAACGACCTAAGTAGGAAATGACTTAGGAGTGACGGTACCTTTCAAGAAAGCTCCGGCTAACTACGTGC
>mg|22|36
CCTACGGGAGACAGCAGTTAGGAATATTCGCCAATGGAGGAAACTCTGAACGAGCAATGCCGCGTGAAGGATGACGGTCCTATGGATTGTAAACTTCTGTTGTTAGGGAAGAACGACTTAAGTAGGAAATGACTTAAGAGTGACGGTACCTTTCAAGAAAGCTCCGGCTAACTACGTGC
>mg|23|10
CCTACGGGAGACAGCAGTTAGGAATATTCGGTCAATGGAGGAAACTCTGAACGAGCAATGCCGCGTGAAGGATGACGGTCCTATGGATTGTAAACTTCTGTTGTTAGGGAAGAACGACCTAAGTAGGAAATGACTTAGGAGTGACGGTACCTTTCAAGAAAGCTCCGGCTAACTACGTGC
>mg|24|29
CCTACGGGAGACAGCAGTTAGGAATATTCGGTCAATGGAGGAAACTCTGAACGAGCAATGCCGCGTGAAGGATGACGGTCCTATGGATTGTAAACTTCTGTTGTTAGGGAAGAACGACTTAAGTAGGAAATGACTTAAGAGTGACGGTACCTTTCAAGAAAGCTCCGGCTAACTACGTGC
>mg|25|15
CCTACGGGAGACAGCAGTTAGGAATATTCGTCAACGGAGGAAACTCTGAACGAGCAATGCCGCGTGAAGGATGACGGTCCTATGGATTGTAAACTTCTGTTGTTAGGGAAGAACGACTTAAGTAGGAAATGACTTAAGAGTGACGGTACCTTTCAAGAAAGCTCCGGCTAACTACGTGC
>mg|26|10
CCTACGGGAGACAGCAGTTAGGAATATTCGTCAATGGAGAAAACTCTGAACGAGCAATGCCGCGTGAAGGATGACGGTCCTATGGATTGTAAACTTCTGTTGTTAGGGAAGAACGACTTAAGTAGGAAATGACTTAAGAGTGACGGTACCTTTCAAGAAAGCTCCGGCTAACTACGTGC
>mg|27|15
CCTACGGGAGACAGCAGTTAGGAATATTCGTCAATGGAGGAAACTCCGAACGAGCAATGCCGCGTGAAGGATGACGGTCCTATGGATTGTAAACTTCTGTTGTTAGGGAAGAACGACTTAAGTAGGAAATGACTTAAGAGTGACGGTACCTTTCAAGAAAGCTCCGGCTAACTACGTGC
>mg|28|11
CCTACGGGAGACAGCAGTTAGGAATATTCGTCAATGGAGGAAACTCTGAAACGAGCAATGCCGCGTGAAGGATGACGGTCCTATGGATTGTAAACTTCTGTTGTTAGGGAAGAACGACTTAAGTAGGAAATGACTTAAGAGTGACGGTACCTTTCAAGAAAGCTCCGGCTAACTACGTGCC
>mg|29|11
CCTACGGGAGACAGCAGTTAGGAATATTCGTCAATGGAGGAAACTCTGAACAAGCAATGCCGCGTGAAGGATGACGGTCCTATGGATTGTAAACTTCTGTTGTTAGGGAAGAACGACTTAAGTAGGAAATGACTTAAGAGTGACGGTACCTTTCAAGAAAGCTCCGGCTAACTACGTGC
>mg|30|13
CCTACGGGAGACAGCAGTTAGGAATATTCGTCAATGGAGGAAACTCTGAACGAACAATGCCGCGTGAAGGATGACGGTCCTATGGATTGTAAACTTCTGTTGTTAGGGAAGAACGACTTAAGTAGGAAATGACTTAAGAGTGACGGTACCTTTCAAGAAAGCTCCGGCTAACTACGTGC
>mg|31|19
CCTACGGGAGACAGCAGTTAGGAATATTCGTCAATGGAGGAAACTCTGAACGAGCAATACCGCGTGAAGGATGACGGTCCTATGGATTGTAAACTTCTGTTGTTAGGGAAGAACGACTTAAGTAGGAAATGACTTAAGAGTGACGGTACCTTTCAAGAAAGCTCCGGCTAACTACGTGC
>mg|32|19
CCTACGGGAGACAGCAGTTAGGAATATTCGTCAATGGAGGAAACTCTGAACGAGCAATGCCACGTGAAGGATGACGGTCCTATGGATTGTAAACTTCTGTTGTTAGGGAAGAACGACTTAAGTAGGAAATGACTTAAGAGTGACGGTACCTTTCAAGAAAGCTCCGGCTAACTACGTGC
>mg|33|16
CCTACGGGAGACAGCAGTTAGGAATATTCGTCAATGGAGGAAACTCTGAACGAGCAATGCCGCATGAAGGATGACGGTCCTATGGATTGTAAACTTCTGTTGTTAGGGAAGAACGACTTAAGTAGGAAATGACTTAAGAGTGACGGTACCTTTCAAGAAAGCTCCGGCTAACTACGTGC
>mg|34|24
CCTACGGGAGACAGCAGTTAGGAATATTCGTCAATGGAGGAAACTCTGAACGAGCAATGCCGCGCGAAGGATGACGGTCCTATGGATTGTAAACTTCTGTTGTTAGGGAAGAACGACTTAAGTAGGAAATGACTTAAGAGTGACGGTACCTTTCAAGAAAGCTCCGGCTAACTACGTGC
>mg|35|11
CCTACGGGAGACAGCAGTTAGGAATATTCGTCAATGGAGGAAACTCTGAACGAGCAATGCCGCGTGAAAGATGACGGTCCTATGGATTGTAAACTTCTGTTGTTAGGGAAGAACGACTTAAGTAGGAAATGACTTAAGAGTGACGGTACCTTTCAAGAAAGCTCCGGCTAACTACGTGC
>mg|36|10
CCTACGGGAGACAGCAGTTAGGAATATTCGTCAATGGAGGAAACTCTGAACGAGCAATGCCGCGTGAAGAATGACGGTCCTATGGATTGTAAACTTCTGTTGTTAGGGAAGAACGACTTAAGTAGGAAATGACTTAAGAGTGACGGTACCTTTCAAGAAAGCTCCGGCTAACTACGTGC
>mg|37|20
CCTACGGGAGACAGCAGTTAGGAATATTCGTCAATGGAGGAAACTCTGAACGAGCAATGCCGCGTGAAGGAAGAAGGTCCTCTGGATTGTAAACTTCTGTTGTTAGGGAAAAACGACACGTATAGGAAATGATACGTGAGTGATGGTACCTTTCAAGAAAGCTCCGGCTAACTACGTGC
>mg|38|12
CCTACGGGAGACAGCAGTTAGGAATATTCGTCAATGGAGGAAACTCTGAACGAGCAATGCCGCGTGAAGGACGACGGTCCTATGGATTGTAAACTTCTGTTGTTAGGGAAGAACGACTTAAGTAGGAAATGACTTAAGAGTGACGGTACCTTTCAAGAAAGCTCCGGCTAACTACGTGC
>mg|39|10
CCTACGGGAGACAGCAGTTAGGAATATTCGTCAATGGAGGAAACTCTGAACGAGCAATGCCGCGTGAAGGATAACGGTCCTATGGATTGTAAACTTCTGTTGTTAGGGAAGAACGACTTAAGTAGGAAATGACTTAAGAGTGACGGTACCTTTCAAGAAAGCTCCGGCTAACTACGTGC
>mg|40|25
CCTACGGGAGACAGCAGTTAGGAATATTCGTCAATGGAGGAAACTCTGAACGAGCAATGCCGCGTGAAGGATGACAGTCCTATGGATTGTAAACTTCTGTTGTTAGGGAAGAACGACTTAAGTAGGAAATGACTTAAGAGTGACGGTACCTTTCAAGAAAGCTCCGGCTAACTACGTGC
>mg|41|14
CCTACGGGAGACAGCAGTTAGGAATATTCGTCAATGGAGGAAACTCTGAACGAGCAATGCCGCGTGAAGGATGACGATCCTATGGATTGTAAACTTCTGTTGTTAGGGAAGAACGACTTAAGTAGGAAATGACTTAAGAGTGACGGTACCTTTCAAGAAAGCTCCGGCTAACTACGTGC
>mg|42|10
CCTACGGGAGACAGCAGTTAGGAATATTCGTCAATGGAGGAAACTCTGAACGAGCAATGCCGCGTGAAGGATGACGGCCCTATGGATTGTAAACTTCTGTTGTTAGGGAAGAACGACCTAAGTAGGAAATGACTTAGGAGTGACGGTACCTTTCAAGAAAGCTCCGGCTAACTACGTGC
>mg|43|31
CCTACGGGAGACAGCAGTTAGGAATATTCGTCAATGGAGGAAACTCTGAACGAGCAATGCCGCGTGAAGGATGACGGCCCTATGGATTGTAAACTTCTGTTGTTAGGGAAGAACGACTTAAGTAGGAAATGACTTAAGAGTGACGGTACCTTTCAAGAAAGCTCCGGCTAACTACGTGC
>mg|44|29
CCTACGGGAGACAGCAGTTAGGAATATTCGTCAATGGAGGAAACTCTGAACGAGCAATGCCGCGTGAAGGATGACGGTCCATTGGATTGTAAACTTCTGTTGTTAGGAACGAACAACCTAAGTAGGAAATGACTTAGGCCTGACGGTACCTTTCAAGAAAGCTCCGGCTAACTACGTGC
>mg|45|11
CCTACGGGAGACAGCAGTTAGGAATATTCGTCAATGGAGGAAACTCTGAACGAGCAATGCCGCGTGAAGGATGACGGTCCCATGGATTGTAAACTTCTGTTGTTAGGGAAGAACGACTTAAGTAGGAAATGACTTAAGAGTGACGGTACCTTTCAAGAAAGCTCCGGCTAACTACGTGC
>mg|46|12
CCTACGGGAGACAGCAGTTAGGAATATTCGTCAATGGAGGAAACTCTGAACGAGCAATGCCGCGTGAAGGATGACGGTCCTACGGATTGTAAACTTCTGTTGTTAGGGAAGAACGACTTAAGTAGGAAATGACTTAAGAGTGACGGTACCTTTCAAGAAAGCTCCGGCTAACTACGTGC
>mg|47|14
CCTACGGGAGACAGCAGTTAGGAATATTCGTCAATGGAGGAAACTCTGAACGAGCAATGCCGCGTGAAGGATGACGGTCCTATGGACTGTAAACTTCTGTTGTTAGGGAAGAACGACTTAAGTAGGAAATGACTTAAGAGTGACGGTACCTTTCAAGAAAGCTCCGGCTAACTACGTGC
>mg|48|15
CCTACGGGAGACAGCAGTTAGGAATATTCGTCAATGGAGGAAACTCTGAACGAGCAATGCCGCGTGAAGGATGACGGTCCTATGGATTGTAAAACTCTGTTGTATGGGAAGAATGACCAAACTAGGAAATGGGTTTGGAGTGACGGTACCATACCAGAAAGCTTCGGCTAACTACGTGC
>mg|49|14
CCTACGGGAGACAGCAGTTAGGAATATTCGTCAATGGAGGAAACTCTGAACGAGCAATGCCGCGTGAAGGATGACGGTCCTATGGATTGTAAAACTTCTGTTGTTAGGGAAGAACGACCTAAGTAGGAAATGACTTAGGAGTGACGGTACCTTTCAAGAAAGCTCCGGCTAACTACGTGC
>mg|50|60
CCTACGGGAGACAGCAGTTAGGAATATTCGTCAATGGAGGAAACTCTGAACGAGCAATGCCGCGTGAAGGATGACGGTCCTATGGATTGTAAAACTTCTGTTGTTAGGGAAGAACGACTTAAGTAGGAAATGACTTAAGAGTGACGGTACCTTTCAAGAAAGCTCCGGCTAACTACGTGC
>mg|51|21
CCTACGGGAGACAGCAGTTAGGAATATTCGTCAATGGAGGAAACTCTGAACGAGCAATGCCGCGTGAAGGATGACGGTCCTATGGATTGTAAACCTCTGTTGTTAGGGAAGAACGACTTAAGTAGGAAATGACTTAAGAGTGACGGTACCTTTCAAGAAAGCTCCGGCTAACTACGTGC
>mg|52|29
CCTACGGGAGACAGCAGTTAGGAATATTCGTCAATGGAGGAAACTCTGAACGAGCAATGCCGCGTGAAGGATGACGGTCCTATGGATTGTAAACTCCTGTTGTTAGGGAAGAACGACTTAAGTAGGAAATGACTTAAGAGTGACGGTACCTTTCAAGAAAGCTCCGGCTAACTACGTGC
>mg|53|10
CCTACGGGAGACAGCAGTTAGGAATATTCGTCAATGGAGGAAACTCTGAACGAGCAATGCCGCGTGAAGGATGACGGTCCTATGGATTGTAAACTGTTGTCGCGAGGGAAGAAGAAAGTGACGGTACCTCGTGAGAAAGTCACGGCTAACTACGTGC
>mg|54|10
CCTACGGGAGACAGCAGTTAGGAATATTCGTCAATGGAGGAAACTCTGAACGAGCAATGCCGCGTGAAGGATGACGGTCCTATGGATTGTAAACTTCCGTTGTTAGGGAAGAACGACCTAAGTAGGAAATGACTTAGGAGTGACGGTACCTTTCAAGAAAGCTCCGGCTAACTACGTGC
>mg|55|17
CCTACGGGAGACAGCAGTTAGGAATATTCGTCAATGGAGGAAACTCTGAACGAGCAATGCCGCGTGAAGGATGACGGTCCTATGGATTGTAAACTTCCGTTGTTAGGGAAGAACGACTTAAGTAGGAAATGACTTAAGAGTGACGGTACCTTTCAAGAAAGCTCCGGCTAACTACGTGC
>mg|56|12
CCTACGGGAGACAGCAGTTAGGAATATTCGTCAATGGAGGAAACTCTGAACGAGCAATGCCGCGTGAAGGATGACGGTCCTATGGATTGTAAACTTCTATTGTTAGGGAAGAACGACTTAAGTAGGAAATGACTTAAGAGTGACGGTACCTTTCAAGAAAGCTCCGGCTAACTACGTGC
>mg|57|15
CCTACGGGAGACAGCAGTTAGGAATATTCGTCAATGGAGGAAACTCTGAACGAGCAATGCCGCGTGAAGGATGACGGTCCTATGGATTGTAAACTTCTGCTGTTAGGGAAGAACGACTTAAGTAGGAAATGACTTAAGAGTGACGGTACCTTTCAAGAAAGCTCCGGCTAACTACGTGC
>mg|58|14
CCTACGGGAGACAGCAGTTAGGAATATTCGTCAATGGAGGAAACTCTGAACGAGCAATGCCGCGTGAAGGATGACGGTCCTATGGATTGTAAACTTCTGTCGTTAGGGAAGAACGACTTAAGTAGGAAATGACTTAAGAGTGACGGTACCTTTCAAGAAAGCTCCGGCTAACTACGTGC
>mg|59|21
CCTACGGGAGACAGCAGTTAGGAATATTCGTCAATGGAGGAAACTCTGAACGAGCAATGCCGCGTGAAGGATGACGGTCCTATGGATTGTAAACTTCTGTTGCTAGGGAAGAACGACTTAAGTAGGAAATGACTTAAGAGTGACGGTACCTTTCAAGAAAGCTCCGGCTAACTACGTGC
>mg|60|12
CCTACGGGAGACAGCAGTTAGGAATATTCGTCAATGGAGGAAACTCTGAACGAGCAATGCCGCGTGAAGGATGACGGTCCTATGGATTGTAAACTTCTGTTGTTAGAGAAGAACGACTTAAGTAGGAAATGACTTAAGAGTGACGGTACCTTTCAAGAAAGCTCCGGCTAACTACGTGC
>mg|61|44
CCTACGGGAGACAGCAGTTAGGAATATTCGTCAATGGAGGAAACTCTGAACGAGCAATGCCGCGTGAAGGATGACGGTCCTATGGATTGTAAACTTCTGTTGTTAGGAAAGAACGACCTAAGTAGGAAATGACTTAGGAGTGACGGTACCTTTCAAGAAAGCTCCGGCTAACTACGTGC
>mg|62|12
CCTACGGGAGACAGCAGTTAGGAATATTCGTCAATGGAGGAAACTCTGAACGAGCAATGCCGCGTGAAGGATGACGGTCCTATGGATTGTAAACTTCTGTTGTTAGGAAAGAACGACTTAAGTAGGAAATGACTTAAGAGTGACGGTACCTTTCAAGAAAGCTCCGGCTAACTACGTGC
>mg|63|260
CCTACGGGAGACAGCAGTTAGGAATATTCGTCAATGGAGGAAACTCTGAACGAGCAATGCCGCGTGAAGGATGACGGTCCTATGGATTGTAAACTTCTGTTGTTAGGAACGAACAACCTAAGTAGGAAATGACTTAGGCCTGACGGTACCTTTCAAGAAAGCTCCGGCTAACTACGTGC
>mg|64|12
CCTACGGGAGACAGCAGTTAGGAATATTCGTCAATGGAGGAAACTCTGAACGAGCAATGCCGCGTGAAGGATGACGGTCCTATGGATTGTAAACTTCTGTTGTTAGGAACGAACAACTTAAGTAGGAAATGACTTAAGTCTGACGGTACCTTTCAAGAAAGCTCCGGCTAACTACGTGC
>mg|65|27
CCTACGGGAGACAGCAGTTAGGAATATTCGTCAATGGAGGAAACTCTGAACGAGCAATGCCGCGTGAAGGATGACGGTCCTATGGATTGTAAACTTCTGTTGTTAGGGAAAAACGACACGTATAGGAAATGATACGTGAGTGATGGTACCTTTCAAGAAAGCTCCGGCTAACTACGTGC
>mg|66|14
CCTACGGGAGACAGCAGTTAGGAATATTCGTCAATGGAGGAAACTCTGAACGAGCAATGCCGCGTGAAGGATGACGGTCCTATGGATTGTAAACTTCTGTTGTTAGGGAAGAAACGACCTAAGTAGGAAATGACTTAGGAGTGACGGTACCTTTCAAGAAAGCTCCGGCTAACTACGTGC
>mg|67|49
CCTACGGGAGACAGCAGTTAGGAATATTCGTCAATGGAGGAAACTCTGAACGAGCAATGCCGCGTGAAGGATGACGGTCCTATGGATTGTAAACTTCTGTTGTTAGGGAAGAAACGACTTAAGTAGGAAATGACTTAAGAGTGACGGTACCTTTCAAGAAAGCTCCGGCTAACTACGTGC
>mg|68|11
CCTACGGGAGACAGCAGTTAGGAATATTCGTCAATGGAGGAAACTCTGAACGAGCAATGCCGCGTGAAGGATGACGGTCCTATGGATTGTAAACTTCTGTTGTTAGGGAAGAACAACCTAAGTAGGAAATGACTTAGGCCTGACGGTACCTTTCAAGAAAGCTCCGGCTAACTACGTGC
>mg|69|26
CCTACGGGAGACAGCAGTTAGGAATATTCGTCAATGGAGGAAACTCTGAACGAGCAATGCCGCGTGAAGGATGACGGTCCTATGGATTGTAAACTTCTGTTGTTAGGGAAGAACGACCTAAGCAGGAAATGGTTTAGGAGTGACGGTACCTTTCAAGAAAGCTCCGGCTAACTACGTGC
>mg|70|253
CCTACGGGAGACAGCAGTTAGGAATATTCGTCAATGGAGGAAACTCTGAACGAGCAATGCCGCGTGAAGGATGACGGTCCTATGGATTGTAAACTTCTGTTGTTAGGGAAGAACGACCTAAGTAGGAAATGACTTAAGAGTGACGGTACCTTTCAAGAAAGCTCCGGCTAACTACGTGC
>mg|71|15
CCTACGGGAGACAGCAGTTAGGAATATTCGTCAATGGAGGAAACTCTGAACGAGCAATGCCGCGTGAAGGATGACGGTCCTATGGATTGTAAACTTCTGTTGTTAGGGAAGAACGACCTAAGTAGGAAATGACTTAGGAGTGACGGTACCCTTCAAGAAAGCTCCGGCTAACTACGTGC
>mg|72|13
CCTACGGGAGACAGCAGTTAGGAATATTCGTCAATGGAGGAAACTCTGAACGAGCAATGCCGCGTGAAGGATGACGGTCCTATGGATTGTAAACTTCTGTTGTTAGGGAAGAACGACCTAAGTAGGAAATGACTTAGGAGTGACGGTACCTTTCAAGAAAGCCCCGGCTAACTACGTGC
>mg|73|52
CCTACGGGAGACAGCAGTTAGGAATATTCGTCAATGGAGGAAACTCTGAACGAGCAATGCCGCGTGAAGGATGACGGTCCTATGGATTGTAAACTTCTGTTGTTAGGGAAGAACGACCTAAGTAGGAAATGACTTAGGAGTGACGGTACCTTTCAAGAAAGCTCCGGCTAAATACGTGC
>mg|74|5277
CCTACGGGAGACAGCAGTTAGGAATATTCGTCAATGGAGGAAACTCTGAACGAGCAATGCCGCGTGAAGGATGACGGTCCTATGGATTGTAAACTTCTGTTGTTAGGGAAGAACGACCTAAGTAGGAAATGACTTAGGAGTGACGGTACCTTTCAAGAAAGCTCCGGCTAACTACGTGCC
>mg|75|15
CCTACGGGAGACAGCAGTTAGGAATATTCGTCAATGGAGGAAACTCTGAACGAGCAATGCCGCGTGAAGGATGACGGTCCTATGGATTGTAAACTTCTGTTGTTAGGGAAGAACGACCTAAGTAGGAAATGACTTAGGAGTGACGGTACCTTTCAAGAAAGCTCCGGCTAACTACGTGTCG
>mg|76|13
CCTACGGGAGACAGCAGTTAGGAATATTCGTCAATGGAGGAAACTCTGAACGAGCAATGCCGCGTGAAGGATGACGGTCCTATGGATTGTAAACTTCTGTTGTTAGGGAAGAACGACCTAAGTAGGAAATGACTTAGGAGTGGCGGTACCTTTCAAGAAAGCTCCGGCTAACTACGTGC
>mg|77|61
CCTACGGGAGACAGCAGTTAGGAATATTCGTCAATGGAGGAAACTCTGAACGAGCAATGCCGCGTGAAGGATGACGGTCCTATGGATTGTAAACTTCTGTTGTTAGGGAAGAACGACCTAAGTAGGAAATGACTTAGGCCTGACGGTACCTTTCAAGAAAGCTCCGGCTAACTACGTGC
>mg|78|10
CCTACGGGAGACAGCAGTTAGGAATATTCGTCAATGGAGGAAACTCTGAACGAGCAATGCCGCGTGAAGGATGACGGTCCTATGGATTGTAAACTTCTGTTGTTAGGGAAGAACGACCTAAGTAGGAAATGACTTAGGGGTGACGGTACCTTTCAAGAAAGCTCCGGCTAACTACGTGC
>mg|79|14
CCTACGGGAGACAGCAGTTAGGAATATTCGTCAATGGAGGAAACTCTGAACGAGCAATGCCGCGTGAAGGATGACGGTCCTATGGATTGTAAACTTCTGTTGTTAGGGAAGAACGACCTAAGTAGGAAATGGGTTTGGAGTGACGGTACCATACCAGAAAGCTTCGGCTAACTACGTGC
>mg|80|17
CCTACGGGAGACAGCAGTTAGGAATATTCGTCAATGGAGGAAACTCTGAACGAGCAATGCCGCGTGAAGGATGACGGTCCTATGGATTGTAAACTTCTGTTGTTAGGGAAGAACGACTTAAAGTAGGAAATGACTTAAGAGTGACGGTACCTTTCAAGAAAGCTCCGGCTAACTACGTGC
>mg|81|14
CCTACGGGAGACAGCAGTTAGGAATATTCGTCAATGGAGGAAACTCTGAACGAGCAATGCCGCGTGAAGGATGACGGTCCTATGGATTGTAAACTTCTGTTGTTAGGGAAGAACGACTTAAGTAGGAAAATGACTTAAGAGTGACGGTACCTTTCAAGAAAGCTCCGGCTAACTACGTGC
>mg|82|13
CCTACGGGAGACAGCAGTTAGGAATATTCGTCAATGGAGGAAACTCTGAACGAGCAATGCCGCGTGAAGGATGACGGTCCTATGGATTGTAAACTTCTGTTGTTAGGGAAGAACGACTTAAGTAGGAAACGACTTAAGAGTGACGGTACCTTTCAAGAAAGCTCCGGCTAACTACGTGC
>mg|83|21
CCTACGGGAGACAGCAGTTAGGAATATTCGTCAATGGAGGAAACTCTGAACGAGCAATGCCGCGTGAAGGATGACGGTCCTATGGATTGTAAACTTCTGTTGTTAGGGAAGAACGACTTAAGTAGGAAATGACCTAAGAGTGACGGTACCTTTCAAGAAAGCTCCGGCTAACTACGTGC
>mg|84|13
CCTACGGGAGACAGCAGTTAGGAATATTCGTCAATGGAGGAAACTCTGAACGAGCAATGCCGCGTGAAGGATGACGGTCCTATGGATTGTAAACTTCTGTTGTTAGGGAAGAACGACTTAAGTAGGAAATGACTTAAGAATGACGGTACCTTTCAAGAAAGCTCCGGCTAACTACGTGC
>mg|85|24
CCTACGGGAGACAGCAGTTAGGAATATTCGTCAATGGAGGAAACTCTGAACGAGCAATGCCGCGTGAAGGATGACGGTCCTATGGATTGTAAACTTCTGTTGTTAGGGAAGAACGACTTAAGTAGGAAATGACTTAAGAGCGACGGTACCTTTCAAGAAAGCTCCGGCTAACTACGTGC
>mg|86|28
CCTACGGGAGACAGCAGTTAGGAATATTCGTCAATGGAGGAAACTCTGAACGAGCAATGCCGCGTGAAGGATGACGGTCCTATGGATTGTAAACTTCTGTTGTTAGGGAAGAACGACTTAAGTAGGAAATGACTTAAGAGTGACAGTACCTTTCAAGAAAGCTCCGGCTAACTACGTGC
>mg|87|15
CCTACGGGAGACAGCAGTTAGGAATATTCGTCAATGGAGGAAACTCTGAACGAGCAATGCCGCGTGAAGGATGACGGTCCTATGGATTGTAAACTTCTGTTGTTAGGGAAGAACGACTTAAGTAGGAAATGACTTAAGAGTGACGATACCTTTCAAGAAAGCTCCGGCTAACTACGTGC
>mg|88|19
CCTACGGGAGACAGCAGTTAGGAATATTCGTCAATGGAGGAAACTCTGAACGAGCAATGCCGCGTGAAGGATGACGGTCCTATGGATTGTAAACTTCTGTTGTTAGGGAAGAACGACTTAAGTAGGAAATGACTTAAGAGTGACGGCACCTTTCAAGAAAGCTCCGGCTAACTACGTGC
>mg|89|48
CCTACGGGAGACAGCAGTTAGGAATATTCGTCAATGGAGGAAACTCTGAACGAGCAATGCCGCGTGAAGGATGACGGTCCTATGGATTGTAAACTTCTGTTGTTAGGGAAGAACGACTTAAGTAGGAAATGACTTAAGAGTGACGGTACCCTTCAAGAAAGCTCCGGCTAACTACGTGC
>mg|90|21
CCTACGGGAGACAGCAGTTAGGAATATTCGTCAATGGAGGAAACTCTGAACGAGCAATGCCGCGTGAAGGATGACGGTCCTATGGATTGTAAACTTCTGTTGTTAGGGAAGAACGACTTAAGTAGGAAATGACTTAAGAGTGACGGTACCTCTCAAGAAAGCTCCGGCTAACTACGTGC
>mg|91|10
CCTACGGGAGACAGCAGTTAGGAATATTCGTCAATGGAGGAAACTCTGAACGAGCAATGCCGCGTGAAGGATGACGGTCCTATGGATTGTAAACTTCTGTTGTTAGGGAAGAACGACTTAAGTAGGAAATGACTTAAGAGTGACGGTACCTGACTAAGAAGCACCGGCTAAATACGTGC
>mg|92|10
CCTACGGGAGACAGCAGTTAGGAATATTCGTCAATGGAGGAAACTCTGAACGAGCAATGCCGCGTGAAGGATGACGGTCCTATGGATTGTAAACTTCTGTTGTTAGGGAAGAACGACTTAAGTAGGAAATGACTTAAGAGTGACGGTACCTTCAAGAAAGCTCCGGCTAACTACGTGC
>mg|93|40
CCTACGGGAGACAGCAGTTAGGAATATTCGTCAATGGAGGAAACTCTGAACGAGCAATGCCGCGTGAAGGATGACGGTCCTATGGATTGTAAACTTCTGTTGTTAGGGAAGAACGACTTAAGTAGGAAATGACTTAAGAGTGACGGTACCTTCCAAGAAAGCTCCGGCTAACTACGTGC
>mg|94|19
CCTACGGGAGACAGCAGTTAGGAATATTCGTCAATGGAGGAAACTCTGAACGAGCAATGCCGCGTGAAGGATGACGGTCCTATGGATTGTAAACTTCTGTTGTTAGGGAAGAACGACTTAAGTAGGAAATGACTTAAGAGTGACGGTACCTTTCAAGAAAAGCTCCGGCTAACTACGTGC
>mg|95|13
CCTACGGGAGACAGCAGTTAGGAATATTCGTCAATGGAGGAAACTCTGAACGAGCAATGCCGCGTGAAGGATGACGGTCCTATGGATTGTAAACTTCTGTTGTTAGGGAAGAACGACTTAAGTAGGAAATGACTTAAGAGTGACGGTACCTTTCAAGAAAGCACCGGCTAAATACGTGC
>mg|96|23
CCTACGGGAGACAGCAGTTAGGAATATTCGTCAATGGAGGAAACTCTGAACGAGCAATGCCGCGTGAAGGATGACGGTCCTATGGATTGTAAACTTCTGTTGTTAGGGAAGAACGACTTAAGTAGGAAATGACTTAAGAGTGACGGTACCTTTCAAGAAAGCCACGGCTAACTACGTGC
>mg|97|42
CCTACGGGAGACAGCAGTTAGGAATATTCGTCAATGGAGGAAACTCTGAACGAGCAATGCCGCGTGAAGGATGACGGTCCTATGGATTGTAAACTTCTGTTGTTAGGGAAGAACGACTTAAGTAGGAAATGACTTAAGAGTGACGGTACCTTTCAAGAAAGCCCCGGCTAACTACGTGC
>mg|98|35
CCTACGGGAGACAGCAGTTAGGAATATTCGTCAATGGAGGAAACTCTGAACGAGCAATGCCGCGTGAAGGATGACGGTCCTATGGATTGTAAACTTCTGTTGTTAGGGAAGAACGACTTAAGTAGGAAATGACTTAAGAGTGACGGTACCTTTCAAGAAAGCTCCAGCTAACTACGTGC
>mg|99|24
CCTACGGGAGACAGCAGTTAGGAATATTCGTCAATGGAGGAAACTCTGAACGAGCAATGCCGCGTGAAGGATGACGGTCCTATGGATTGTAAACTTCTGTTGTTAGGGAAGAACGACTTAAGTAGGAAATGACTTAAGAGTGACGGTACCTTTCAAGAAAGCTCCGACTAACTACGTGC
>mg|100|21
CCTACGGGAGACAGCAGTTAGGAATATTCGTCAATGGAGGAAACTCTGAACGAGCAATGCCGCGTGAAGGATGACGGTCCTATGGATTGTAAACTTCTGTTGTTAGGGAAGAACGACTTAAGTAGGAAATGACTTAAGAGTGACGGTACCTTTCAAGAAAGCTCCGGCCAACTACGTGC
>mg|101|131
CCTACGGGAGACAGCAGTTAGGAATATTCGTCAATGGAGGAAACTCTGAACGAGCAATGCCGCGTGAAGGATGACGGTCCTATGGATTGTAAACTTCTGTTGTTAGGGAAGAACGACTTAAGTAGGAAATGACTTAAGAGTGACGGTACCTTTCAAGAAAGCTCCGGCTAAATACGTGC
>mg|102|20
CCTACGGGAGACAGCAGTTAGGAATATTCGTCAATGGAGGAAACTCTGAACGAGCAATGCCGCGTGAAGGATGACGGTCCTATGGATTGTAAACTTCTGTTGTTAGGGAAGAACGACTTAAGTAGGAAATGACTTAAGAGTGACGGTACCTTTCAAGAAAGCTCCGGCTAACCACGTGC
>mg|103|21
CCTACGGGAGACAGCAGTTAGGAATATTCGTCAATGGAGGAAACTCTGAACGAGCAATGCCGCGTGAAGGATGACGGTCCTATGGATTGTAAACTTCTGTTGTTAGGGAAGAACGACTTAAGTAGGAAATGACTTAAGAGTGACGGTACCTTTCAAGAAAGCTCCGGCTAACTACATGC
>mg|104|25
CCTACGGGAGACAGCAGTTAGGAATATTCGTCAATGGAGGAAACTCTGAACGAGCAATGCCGCGTGAAGGATGACGGTCCTATGGATTGTAAACTTCTGTTGTTAGGGAAGAACGACTTAAGTAGGAAATGACTTAAGAGTGACGGTACCTTTCAAGAAAGCTCCGGCTAACTACGCGC
>mg|105|18
CCTACGGGAGACAGCAGTTAGGAATATTCGTCAATGGAGGAAACTCTGAACGAGCAATGCCGCGTGAAGGATGACGGTCCTATGGATTGTAAACTTCTGTTGTTAGGGAAGAACGACTTAAGTAGGAAATGACTTAAGAGTGACGGTACCTTTCAAGAAAGCTCCGGCTAACTACGTAC
>mg|106|17
CCTACGGGAGACAGCAGTTAGGAATATTCGTCAATGGAGGAAACTCTGAACGAGCAATGCCGCGTGAAGGATGACGGTCCTATGGATTGTAAACTTCTGTTGTTAGGGAAGAACGACTTAAGTAGGAAATGACTTAAGAGTGACGGTACCTTTCAAGAAAGCTCCGGCTAACTACGTGTC
>mg|107|17
CCTACGGGAGACAGCAGTTAGGAATATTCGTCAATGGAGGAAACTCTGAACGAGCAATGCCGCGTGAAGGATGACGGTCCTATGGATTGTAAACTTCTGTTGTTAGGGAAGAACGACTTAAGTAGGAAATGACTTAAGAGTGACGGTACCTTTCAAGAAAGCTCCGGCTAACTATGTGC
>mg|108|10
CCTACGGGAGACAGCAGTTAGGAATATTCGTCAATGGAGGAAACTCTGAACGAGCAATGCCGCGTGAAGGATGACGGTCCTATGGATTGTAAACTTCTGTTGTTAGGGAAGAACGACTTAAGTAGGAAATGACTTAAGAGTGACGGTACCTTTCAAGAAAGCTCCGGCTAACTTACGTGC
>mg|109|21
CCTACGGGAGACAGCAGTTAGGAATATTCGTCAATGGAGGAAACTCTGAACGAGCAATGCCGCGTGAAGGATGACGGTCCTATGGATTGTAAACTTCTGTTGTTAGGGAAGAACGACTTAAGTAGGAAATGACTTAAGAGTGACGGTACCTTTCAAGAAAGCTCCGGCTAGCTACGTGC
>mg|110|11
CCTACGGGAGACAGCAGTTAGGAATATTCGTCAATGGAGGAAACTCTGAACGAGCAATGCCGCGTGAAGGATGACGGTCCTATGGATTGTAAACTTCTGTTGTTAGGGAAGAACGACTTAAGTAGGAAATGACTTAAGAGTGACGGTACCTTTCAAGAAAGCTCCGGCTGACTACGTGC
>mg|111|13
CCTACGGGAGACAGCAGTTAGGAATATTCGTCAATGGAGGAAACTCTGAACGAGCAATGCCGCGTGAAGGATGACGGTCCTATGGATTGTAAACTTCTGTTGTTAGGGAAGAACGACTTAAGTAGGAAATGACTTAAGAGTGACGGTACCTTTCAAGAAAGCTCCGGTTAACTACGTGC
>mg|112|25
CCTACGGGAGACAGCAGTTAGGAATATTCGTCAATGGAGGAAACTCTGAACGAGCAATGCCGCGTGAAGGATGACGGTCCTATGGATTGTAAACTTCTGTTGTTAGGGAAGAACGACTTAAGTAGGAAATGACTTAAGAGTGACGGTACCTTTCAAGAAAGCTCTGGCTAACTACGTGC
>mg|113|19
CCTACGGGAGACAGCAGTTAGGAATATTCGTCAATGGAGGAAACTCTGAACGAGCAATGCCGCGTGAAGGATGACGGTCCTATGGATTGTAAACTTCTGTTGTTAGGGAAGAACGACTTAAGTAGGAAATGACTTAAGAGTGACGGTACCTTTCAAGAAAGCTTCGGCTAACTACGTGC
>mg|114|14
CCTACGGGAGACAGCAGTTAGGAATATTCGTCAATGGAGGAAACTCTGAACGAGCAATGCCGCGTGAAGGATGACGGTCCTATGGATTGTAAACTTCTGTTGTTAGGGAAGAACGACTTAAGTAGGAAATGACTTAAGAGTGACGGTACCTTTCAAGAAGCTCCGGCTAACTACGTGC
>mg|115|38
CCTACGGGAGACAGCAGTTAGGAATATTCGTCAATGGAGGAAACTCTGAACGAGCAATGCCGCGTGAAGGATGACGGTCCTATGGATTGTAAACTTCTGTTGTTAGGGAAGAACGACTTAAGTAGGAAATGACTTAAGAGTGACGGTACCTTTCAAGAAGGCTCCGGCTAACTACGTGC
>mg|116|19
CCTACGGGAGACAGCAGTTAGGAATATTCGTCAATGGAGGAAACTCTGAACGAGCAATGCCGCGTGAAGGATGACGGTCCTATGGATTGTAAACTTCTGTTGTTAGGGAAGAACGACTTAAGTAGGAAATGACTTAAGAGTGACGGTACCTTTCAAGGAAGCTCCGGCTAACTACGTGC
>mg|117|12
CCTACGGGAGACAGCAGTTAGGAATATTCGTCAATGGAGGAAACTCTGAACGAGCAATGCCGCGTGAAGGATGACGGTCCTATGGATTGTAAACTTCTGTTGTTAGGGAAGAACGACTTAAGTAGGAAATGACTTAAGAGTGACGGTACCTTTCAGGAAAGCTCCGGCTAACTACGTGC
>mg|118|13
CCTACGGGAGACAGCAGTTAGGAATATTCGTCAATGGAGGAAACTCTGAACGAGCAATGCCGCGTGAAGGATGACGGTCCTATGGATTGTAAACTTCTGTTGTTAGGGAAGAACGACTTAAGTAGGAAATGACTTAAGAGTGACGGTACCTTTCGAGAAAGCTCCGGCTAACTACGTGC
>mg|119|10
CCTACGGGAGACAGCAGTTAGGAATATTCGTCAATGGAGGAAACTCTGAACGAGCAATGCCGCGTGAAGGATGACGGTCCTATGGATTGTAAACTTCTGTTGTTAGGGAAGAACGACTTAAGTAGGAAATGACTTAAGAGTGACGGTACTTTTCAAGAAAGCTCCGGCTAACTACGTGC
>mg|120|15
CCTACGGGAGACAGCAGTTAGGAATATTCGTCAATGGAGGAAACTCTGAACGAGCAATGCCGCGTGAAGGATGACGGTCCTATGGATTGTAAACTTCTGTTGTTAGGGAAGAACGACTTAAGTAGGAAATGACTTAAGAGTGACGGTGCCTTTCAAGAAAGCTCCGGCTAACTACGTGC
>mg|121|12
CCTACGGGAGACAGCAGTTAGGAATATTCGTCAATGGAGGAAACTCTGAACGAGCAATGCCGCGTGAAGGATGACGGTCCTATGGATTGTAAACTTCTGTTGTTAGGGAAGAACGACTTAAGTAGGAAATGACTTAAGAGTGATGGTACCTTTCAAGAAAGCTCCGGCTAACTACGTGC
>mg|122|48
CCTACGGGAGACAGCAGTTAGGAATATTCGTCAATGGAGGAAACTCTGAACGAGCAATGCCGCGTGAAGGATGACGGTCCTATGGATTGTAAACTTCTGTTGTTAGGGAAGAACGACTTAAGTAGGAAATGACTTAAGAGTGGCGGTACCTTTCAAGAAAGCTCCGGCTAACTACGTGC
>mg|123|26
CCTACGGGAGACAGCAGTTAGGAATATTCGTCAATGGAGGAAACTCTGAACGAGCAATGCCGCGTGAAGGATGACGGTCCTATGGATTGTAAACTTCTGTTGTTAGGGAAGAACGACTTAAGTAGGAAATGACTTAAGGGTGACGGTACCTTTCAAGAAAGCTCCGGCTAACTACGTGC
>mg|124|12
CCTACGGGAGACAGCAGTTAGGAATATTCGTCAATGGAGGAAACTCTGAACGAGCAATGCCGCGTGAAGGATGACGGTCCTATGGATTGTAAACTTCTGTTGTTAGGGAAGAACGACTTAAGTAGGAAATGACTTAAGTCTGACGGTACCTTTCAAGAAAGCTCCGGCTAACTACGTGC
>mg|125|12
CCTACGGGAGACAGCAGTTAGGAATATTCGTCAATGGAGGAAACTCTGAACGAGCAATGCCGCGTGAAGGATGACGGTCCTATGGATTGTAAACTTCTGTTGTTAGGGAAGAACGACTTAAGTAGGAAATGACTTAGAGTGACGGTACCTTTCAAGAAAGCTCCGGCTAACTACGTGC
>mg|126|769
CCTACGGGAGACAGCAGTTAGGAATATTCGTCAATGGAGGAAACTCTGAACGAGCAATGCCGCGTGAAGGATGACGGTCCTATGGATTGTAAACTTCTGTTGTTAGGGAAGAACGACTTAAGTAGGAAATGACTTAGGAGTGACGGTACCTTTCAAGAAAGCTCCGGCTAACTACGTGC
>mg|127|165
CCTACGGGAGACAGCAGTTAGGAATATTCGTCAATGGAGGAAACTCTGAACGAGCAATGCCGCGTGAAGGATGACGGTCCTATGGATTGTAAACTTCTGTTGTTAGGGAAGAACGACTTAAGTAGGAAATGACTTAGGCCTGACGGTACCTTTCAAGAAAGCTCCGGCTAACTACGTGCC
>mg|128|23
CCTACGGGAGACAGCAGTTAGGAATATTCGTCAATGGAGGAAACTCTGAACGAGCAATGCCGCGTGAAGGATGACGGTCCTATGGATTGTAAACTTCTGTTGTTAGGGAAGAACGACTTAAGTAGGAAATGGCTTAAGAGTGACGGTACCTTTCAAGAAAGCTCCGGCTAACTACGTGC
>mg|129|14
CCTACGGGAGACAGCAGTTAGGAATATTCGTCAATGGAGGAAACTCTGAACGAGCAATGCCGCGTGAAGGATGACGGTCCTATGGATTGTAAACTTCTGTTGTTAGGGAAGAACGACTTAAGTAGGAAATGGGTTTGGAGTGACGGTACCATACCAGAAAGCTTCGGCTAACTACGTGC
>mg|130|14
CCTACGGGAGACAGCAGTTAGGAATATTCGTCAATGGAGGAAACTCTGAACGAGCAATGCCGCGTGAAGGATGACGGTCCTATGGATTGTAAACTTCTGTTGTTAGGGAAGAACGACTTAAGTAGGAATGACTTAAGAGTGACGGTACCTTTCAAGAAAGCTCCGGCTAACTACGTGC
>mg|131|14
CCTACGGGAGACAGCAGTTAGGAATATTCGTCAATGGAGGAAACTCTGAACGAGCAATGCCGCGTGAAGGATGACGGTCCTATGGATTGTAAACTTCTGTTGTTAGGGAAGAACGACTTAAGTAGGGAATGACTTAAGAGTGACGGTACCTTTCAAGAAAGCTCCGGCTAACTACGTGCC
>mg|132|19
CCTACGGGAGACAGCAGTTAGGAATATTCGTCAATGGAGGAAACTCTGAACGAGCAATGCCGCGTGAAGGATGACGGTCCTATGGATTGTAAACTTCTGTTGTTAGGGAAGAACGACTTAGGTAGGAAATGACTTAAGAGTGACGGTACCTTTCAAGAAAGCTCCGGCTAACTACGTGC
>mg|133|10
CCTACGGGAGACAGCAGTTAGGAATATTCGTCAATGGAGGAAACTCTGAACGAGCAATGCCGCGTGAAGGATGACGGTCCTATGGATTGTAAACTTCTGTTGTTAGGGAAGAACGACTTGAGTAGGAAATGACTTAAGAGTGACGGTACCTTTCAAGAAAGCTCCGGCTAACTACGTGC
>mg|134|68
CCTACGGGAGACAGCAGTTAGGAATATTCGTCAATGGAGGAAACTCTGAACGAGCAATGCCGCGTGAAGGATGACGGTCCTATGGATTGTAAACTTCTGTTGTTAGGGAAGAACGGCCTAGGTAGGAAATGACTTAGGAGTGACGGTACCTTTCAAGAAAGCTCCGGCTAACTACGTGC
>mg|135|28
CCTACGGGAGACAGCAGTTAGGAATATTCGTCAATGGAGGAAACTCTGAACGAGCAATGCCGCGTGAAGGATGACGGTCCTATGGATTGTAAACTTCTGTTGTTAGGGAAGAACGGCTTAAGTAGGAAATGACTTAAGAGTGACGGTACCTTTCAAGAAAGCTCCGGCTAACTACGTGC
>mg|136|13
CCTACGGGAGACAGCAGTTAGGAATATTCGTCAATGGAGGAAACTCTGAACGAGCAATGCCGCGTGAAGGATGACGGTCCTATGGATTGTAAACTTCTGTTGTTAGGGAAGAATGACCAAACTAGGAAATGGGTTTGGAGTGACGGTACCATACCAGAAAGCTTCGGCTAACTACGTGC
>mg|137|21
CCTACGGGAGACAGCAGTTAGGAATATTCGTCAATGGAGGAAACTCTGAACGAGCAATGCCGCGTGAAGGATGACGGTCCTATGGATTGTAAACTTCTGTTGTTAGGGAAGAATGACTTAAGTAGGAAATGACTTAAGAGTGACGGTACCTTTCAAGAAAGCTCCGGCTAACTACGTGC
>mg|138|23
CCTACGGGAGACAGCAGTTAGGAATATTCGTCAATGGAGGAAACTCTGAACGAGCAATGCCGCGTGAAGGATGACGGTCCTATGGATTGTAAACTTCTGTTGTTAGGGAAGAGCGACTTAAGTAGGAAATGACTTAAGAGTGACGGTACCTTTCAAGAAAGCTCCGGCTAACTACGTGC
>mg|139|23
CCTACGGGAGACAGCAGTTAGGAATATTCGTCAATGGAGGAAACTCTGAACGAGCAATGCCGCGTGAAGGATGACGGTCCTATGGATTGTAAACTTCTGTTGTTAGGGAAGGACGACTTAAGTAGGAAATGACTTAAGAGTGACGGTACCTTTCAAGAAAGCTCCGGCTAACTACGTGC
>mg|140|14
CCTACGGGAGACAGCAGTTAGGAATATTCGTCAATGGAGGAAACTCTGAACGAGCAATGCCGCGTGAAGGATGACGGTCCTATGGATTGTAAACTTCTGTTGTTAGGGAGGAACGACCTAAGTAGGAAATGACTTAGGAGTGACGGTACCTTTCAAGAAAGCTCCGGCTAACTACGTGC
>mg|141|13
CCTACGGGAGACAGCAGTTAGGAATATTCGTCAATGGAGGAAACTCTGAACGAGCAATGCCGCGTGAAGGATGACGGTCCTATGGATTGTAAACTTCTGTTGTTAGGGAGGAACGACTTAAGTAGGAAATGACTTAAGAGTGACGGTACCTTTCAAGAAAGCTCCGGCTAACTACGTGC
>mg|142|10
CCTACGGGAGACAGCAGTTAGGAATATTCGTCAATGGAGGAAACTCTGAACGAGCAATGCCGCGTGAAGGATGACGGTCCTATGGATTGTAAACTTCTGTTGTTAGGGGAAGAACGACCTAAGTAGGAAATGACTTAGGAGTGACGGTACCTTTCAAGAAAGCTCCGGCTAACTACGTGC
>mg|143|44
CCTACGGGAGACAGCAGTTAGGAATATTCGTCAATGGAGGAAACTCTGAACGAGCAATGCCGCGTGAAGGATGACGGTCCTATGGATTGTAAACTTCTGTTGTTAGGGGAAGAACGACTTAAGTAGGAAATGACTTAAGAGTGACGGTACCTTTCAAGAAAGCTCCGGCTAACTACGTGC
>mg|144|20
CCTACGGGAGACAGCAGTTAGGAATATTCGTCAATGGAGGAAACTCTGAACGAGCAATGCCGCGTGAAGGATGACGGTCCTATGGATTGTAAACTTCTGTTGTTAGGGGAGAACGACTTAAGTAGGAAATGACTTAAGAGTGACGGTACCTTTCAAGAAAGCTCCGGCTAACTACGTGC
>mg|145|18
CCTACGGGAGACAGCAGTTAGGAATATTCGTCAATGGAGGAAACTCTGAACGAGCAATGCCGCGTGAAGGATGACGGTCCTATGGATTGTAAACTTCTGTTGTTGGGGAAGAACGACTTAAGTAGGAAATGACTTAAGAGTGACGGTACCTTTCAAGAAAGCTCCGGCTAACTACGTGC
>mg|146|17
CCTACGGGAGACAGCAGTTAGGAATATTCGTCAATGGAGGAAACTCTGAACGAGCAATGCCGCGTGAAGGATGACGGTCCTATGGATTGTAAACTTCTGTTGTTTGGAACGAATGACAGGTAGAGGAAATGCTATCTGTGTGACGGTACCATTCAAGAAAGCCACGGCTAACTACGTGC
>mg|147|14
CCTACGGGAGACAGCAGTTAGGAATATTCGTCAATGGAGGAAACTCTGAACGAGCAATGCCGCGTGAAGGATGACGGTCCTATGGATTGTAAACTTCTGTTTTCGATGACGAACACAATGACGGTAATCGAAGAGCAAGCCACGGCTAACTACGTGC
>mg|148|10
CCTACGGGAGACAGCAGTTAGGAATATTCGTCAATGGAGGAAACTCTGAACGAGCAATGCCGCGTGAAGGATGACGGTCCTATGGATTGTAAGCTTCTGTTGTTAGGGAAGAACGACTTAAGTAGGAAATGACTTAAGAGTGACGGTACCTTTCAAGAAAGCTCCGGCTAACTACGTGC
>mg|149|10
CCTACGGGAGACAGCAGTTAGGAATATTCGTCAATGGAGGAAACTCTGAACGAGCAATGCCGCGTGAAGGATGACGGTCCTATGGATTGTAGACTTCTGTTGTTAGGGAAGAACGACTTAAGTAGGAAATGACTTAAGAGTGACGGTACCTTTCAAGAAAGCTCCGGCTAACTACGTGC
>mg|150|12
CCTACGGGAGACAGCAGTTAGGAATATTCGTCAATGGAGGAAACTCTGAACGAGCAATGCCGCGTGAAGGATGACGGTCCTATGGGTTGTAAACTTCTGTTGTTAGGGAAGAACGACTTAAGTAGGAAATGACTTAAGAGTGACGGTACCTTTCAAGAAAGCTCCGGCTAACTACGTGC
>mg|151|24
CCTACGGGAGACAGCAGTTAGGAATATTCGTCAATGGAGGAAACTCTGAACGAGCAATGCCGCGTGAAGGATGACGGTCCTTTGGATTGTAAACTTCTGTTGTTAGGAACGAAACACTTAAGTAGGAAATGACTTAAGCTTGACGGTACCTTTCAAGAAAGCTCCGGCTAACTACGTGC
>mg|152|175
CCTACGGGAGACAGCAGTTAGGAATATTCGTCAATGGAGGAAACTCTGAACGAGCAATGCCGCGTGAAGGATGACGGTCCTTTGGATTGTAAACTTCTGTTGTTAGGAACGAACAACCTAAGTAGGAAATGACTTAGGAGTGACGGTACCTTTCAAGAAAGCTCCGGCTAACTACGTGC
>mg|153|12
CCTACGGGAGACAGCAGTTAGGAATATTCGTCAATGGAGGAAACTCTGAACGAGCAATGCCGCGTGAAGGATGACGGTCCTTTGGATTGTAAACTTCTGTTGTTAGGAACGAACAACCTAAGTAGGAAATGACTTAGGCCTGACGGTACCCTTCAAGAAAGCTCCGGCTAACTACGTGC
>mg|154|13
CCTACGGGAGACAGCAGTTAGGAATATTCGTCAATGGAGGAAACTCTGAACGAGCAATGCCGCGTGAAGGATGACGGTCCTTTGGATTGTAAACTTCTGTTGTTAGGAACGAACAACCTAAGTAGGAAATGACTTAGGCCTGACGGTACCTTTCAAGAAAGCCCCGGCTAACTACGTGC
>mg|155|29
CCTACGGGAGACAGCAGTTAGGAATATTCGTCAATGGAGGAAACTCTGAACGAGCAATGCCGCGTGAAGGATGACGGTCCTTTGGATTGTAAACTTCTGTTGTTAGGAACGAACAACCTAAGTAGGAAATGACTTAGGCCTGACGGTACCTTTCAAGAAAGCTCCGGCTAAATACGTGC
>mg|156|3537
CCTACGGGAGACAGCAGTTAGGAATATTCGTCAATGGAGGAAACTCTGAACGAGCAATGCCGCGTGAAGGATGACGGTCCTTTGGATTGTAAACTTCTGTTGTTAGGAACGAACAACCTAAGTAGGAAATGACTTAGGCCTGACGGTACCTTTCAAGAAAGCTCCGGCTAACTACGTGCC
>mg|157|170
CCTACGGGAGACAGCAGTTAGGAATATTCGTCAATGGAGGAAACTCTGAACGAGCAATGCCGCGTGAAGGATGACGGTCCTTTGGATTGTAAACTTCTGTTGTTAGGAACGAACAACCTAAGTAGGAAATGACTTAGGTCTGACGGTACCTTTCAAGAAAGCTCCGGCTAACTACGTGC
>mg|158|56
CCTACGGGAGACAGCAGTTAGGAATATTCGTCAATGGAGGAAACTCTGAACGAGCAATGCCGCGTGAAGGATGACGGTCCTTTGGATTGTAAACTTCTGTTGTTAGGAACGAACAACCTAAGTAGGAAATGGCTTAGGCCTGACGGTACCTTTCAAGAAAGCTCCGGCTAACTACGTGC
>mg|159|17
CCTACGGGAGACAGCAGTTAGGAATATTCGTCAATGGAGGAAACTCTGAACGAGCAATGCCGCGTGAAGGATGACGGTCCTTTGGATTGTAAACTTCTGTTGTTAGGAACGAACAACTTAAGTAGGAAATGACTTAAGAGTGACGGTACCTTTCAAGAAAGCTCCGGCTAACTACGTGC
>mg|160|206
CCTACGGGAGACAGCAGTTAGGAATATTCGTCAATGGAGGAAACTCTGAACGAGCAATGCCGCGTGAAGGATGACGGTCCTTTGGATTGTAAACTTCTGTTGTTAGGAACGAACAACTTAAGTAGGAAATGACTTAAGTCTGACGGTACCTTTCAAGAAAGCTCCGGCTAACTACGTGC
>mg|161|127
CCTACGGGAGACAGCAGTTAGGAATATTCGTCAATGGAGGAAACTCTGAACGAGCAATGCCGCGTGAAGGATGACGGTCCTTTGGATTGTAAACTTCTGTTGTTAGGGAAGAACGACCTAAGTAGGAAATGACTTAGGAGTGACGGTACCTTTCAAGAAAGCTCCGGCTAACTACGTGC
>mg|162|16
CCTACGGGAGACAGCAGTTAGGAATATTCGTCAATGGAGGAAACTCTGAACGAGCAATGCCGCGTGAAGGATGACGGTCCTTTGGATTGTAAACTTCTGTTGTTAGGGACGAACAACCTAAGTAGGAAATGACTTAGGCTTGACGGTACCTTTCAAGAAAGCTCCGGCTAACTACGTGC
>mg|163|14
CCTACGGGAGACAGCAGTTAGGAATATTCGTCAATGGAGGAAACTCTGAACGAGCAATGCCGCGTGAAGGATGACGGTTCTATGGATTGTAAACTTCTGTTGTTAGGGAAGAACGACTTAAGTAGGAAATGACTTAAGAGTGACGGTACCTTTCAAGAAAGCTCCGGCTAACTACGTGC
>mg|164|28
CCTACGGGAGACAGCAGTTAGGAATATTCGTCAATGGAGGAAACTCTGAACGAGCAATGCCGCGTGAAGGATGAGGTCCTATGGATTGTAAACTTCTGTTGTTAGGGAAGAACGACTTAAGTAGGAAATGACTTAAGAGTGACGGTACCTTTCAAGAAAGCTCCGGCTAACTACGTGC
>mg|165|11
CCTACGGGAGACAGCAGTTAGGAATATTCGTCAATGGAGGAAACTCTGAACGAGCAATGCCGCGTGAAGGATGGCGGTCCTATGGATTGTAAACTTCTGTTGTTAGGGAAGAACGACCTAAGTAGGAAATGACTTAGGAGTGACGGTACCTTTCAAGAAAGCTCCGGCTAACTACGTGC
>mg|166|32
CCTACGGGAGACAGCAGTTAGGAATATTCGTCAATGGAGGAAACTCTGAACGAGCAATGCCGCGTGAAGGATGGCGGTCCTATGGATTGTAAACTTCTGTTGTTAGGGAAGAACGACTTAAGTAGGAAATGACTTAAGAGTGACGGTACCTTTCAAGAAAGCTCCGGCTAACTACGTGC
>mg|167|12
CCTACGGGAGACAGCAGTTAGGAATATTCGTCAATGGAGGAAACTCTGAACGAGCAATGCCGCGTGAAGGGTGACGGTCCTATGGATTGTAAACTTCTGTTGTTAGGGAAGAACGACCTAAGTAGGAAATGACTTAGGAGTGACGGTACCTTTCAAGAAAGCTCCGGCTAACTACGTGC
>mg|168|22
CCTACGGGAGACAGCAGTTAGGAATATTCGTCAATGGAGGAAACTCTGAACGAGCAATGCCGCGTGAAGGGTGACGGTCCTATGGATTGTAAACTTCTGTTGTTAGGGAAGAACGACTTAAGTAGGAAATGACTTAAGAGTGACGGTACCTTTCAAGAAAGCTCCGGCTAACTACGTGC
>mg|169|18
CCTACGGGAGACAGCAGTTAGGAATATTCGTCAATGGAGGAAACTCTGAACGAGCAATGCCGCGTGGAGGATGACGGTCCTATGGATTGTAAACTTCTGTTGTTAGGGAAGAACGACTTAAGTAGGAAATGACTTAAGAGTGACGGTACCTTTCAAGAAAGCTCCGGCTAACTACGTGC
>mg|170|18
CCTACGGGAGACAGCAGTTAGGAATATTCGTCAATGGAGGAAACTCTGAACGAGCAATGCCGTGTGAAGGATGACGGTCCTATGGATTGTAAACTTCTGTTGTTAGGGAAGAACGACTTAAGTAGGAAATGACTTAAGAGTGACGGTACCTTTCAAGAAAGCTCCGGCTAACTACGTGC
>mg|171|11
CCTACGGGAGACAGCAGTTAGGAATATTCGTCAATGGAGGAAACTCTGAACGAGCAATGCTGCGTGAAGGATGACGGTCCTATGGATTGTAAACTTCTGTTGTTAGGGAAGAACGACCTAAGTAGGAAATGACTTAGGAGTGACGGTACCTTTCAAGAAAGCTCCGGCTAACTACGTGC
>mg|172|19
CCTACGGGAGACAGCAGTTAGGAATATTCGTCAATGGAGGAAACTCTGAACGAGCAATGCTGCGTGAAGGATGACGGTCCTATGGATTGTAAACTTCTGTTGTTAGGGAAGAACGACTTAAGTAGGAAATGACTTAAGAGTGACGGTACCTTTCAAGAAAGCTCCGGCTAACTACGTGC
>mg|173|26
CCTACGGGAGACAGCAGTTAGGAATATTCGTCAATGGAGGAAACTCTGAACGAGCAATGTCGCGTGAAGGATGACGGTCCTATGGATTGTAAACTTCTGTTGTTAGGGAAGAACGACTTAAGTAGGAAATGACTTAAGAGTGACGGTACCTTTCAAGAAAGCTCCGGCTAACTACGTGC
>mg|174|35
CCTACGGGAGACAGCAGTTAGGAATATTCGTCAATGGAGGAAACTCTGAACGAGCAGTGCCGCGTGAAGGATGACGGTCCTATGGATTGTAAACTTCTGTTGTTAGGGAAGAACGACTTAAGTAGGAAATGACTTAAGAGTGACGGTACCTTTCAAGAAAGCTCCGGCTAACTACGTGC
>mg|175|12
CCTACGGGAGACAGCAGTTAGGAATATTCGTCAATGGAGGAAACTCTGAACGAGCGATGCCGCGTGAAGGATGACGGTCCTATGGATTGTAAACTTCTGTTGTTAGGGAAGAACGACTTAAGTAGGAAATGACTTAAGAGTGACGGTACCTTTCAAGAAAGCTCCGGCTAACTACGTGC
>mg|176|25
CCTACGGGAGACAGCAGTTAGGAATATTCGTCAATGGAGGAAACTCTGAACGAGTAATGCCGCGTGAAGGATGACGGTCCTATGGATTGTAAACTTCTGTTGTTAGGGAAGAACGACTTAAGTAGGAAATGACTTAAGAGTGACGGTACCTTTCAAGAAAGCTCCGGCTAACTACGTGC
>mg|177|27
CCTACGGGAGACAGCAGTTAGGAATATTCGTCAATGGAGGAAACTCTGAACGGGCAATGCCGCGTGAAGGATGACGGTCCTATGGATTGTAAACTTCTGTTGTTAGGGAAGAACGACTTAAGTAGGAAATGACTTAAGAGTGACGGTACCTTTCAAGAAAGCTCCGGCTAACTACGTGC
>mg|178|17
CCTACGGGAGACAGCAGTTAGGAATATTCGTCAATGGAGGAAACTCTGAATGAGCAATGCCGCGTGAAGGATGACGGTCCTATGGATTGTAAACTTCTGTTGTTAGGGAAGAACGACTTAAGTAGGAAATGACTTAAGAGTGACGGTACCTTTCAAGAAAGCTCCGGCTAACTACGTGC
>mg|179|32
CCTACGGGAGACAGCAGTTAGGAATATTCGTCAATGGAGGAAACTCTGAGCGAGCAATGCCGCGTGAAGGATGACGGTCCTATGGATTGTAAACTTCTGTTGTTAGGGAAGAACGACTTAAGTAGGAAATGACTTAAGAGTGACGGTACCTTTCAAGAAAGCTCCGGCTAACTACGTGC
>mg|180|27
CCTACGGGAGACAGCAGTTAGGAATATTCGTCAATGGAGGAAACTCTGGACGAGCAATGCCGCGTGAAGGATGACGGTCCTATGGATTGTAAACTTCTGTTGTTAGGGAAGAACGACTTAAGTAGGAAATGACTTAAGAGTGACGGTACCTTTCAAGAAAGCTCCGGCTAACTACGTGC
>mg|181|11
CCTACGGGAGACAGCAGTTAGGAATATTCGTCAATGGAGGAAACTTCTGAACGAGCAATGCCGCGTGAAGGATGACGGTCCTATGGATTGTAAACTTCTGTTGTTAGGGAAGAACGACTTAAGTAGGAAATGACTTAAGAGTGACGGTACCTTTCAAGAAAGCTCCGGCTAACTACGTGC
>mg|182|12
CCTACGGGAGACAGCAGTTAGGAATATTCGTCAATGGAGGAAACTTTGAACGAGCAATGCCGCGTGAAGGATGACGGTCCTATGGATTGTAAACTTCTGTTGTTAGGGAAGAACGACTTAAGTAGGAAATGACTTAAGAGTGACGGTACCTTTCAAGAAAGCTCCGGCTAACTACGTGC
>mg|183|28
CCTACGGGAGACAGCAGTTAGGAATATTCGTCAATGGAGGAACTCTGAACGAGCAATGCCGCGTGAAGGATGACGGTCCTATGGATTGTAAACTTCTGTTGTTAGGGAAGAACGACTTAAGTAGGAAATGACTTAAGAGTGACGGTACCTTTCAAGAAAGCTCCGGCTAACTACGTGC
>mg|184|21
CCTACGGGAGACAGCAGTTAGGAATATTCGTCAATGGAGGAAGCTCTGAACGAGCAATGCCGCGTGAAGGATGACGGTCCTATGGATTGTAAACTTCTGTTGTTAGGGAAGAACGACTTAAGTAGGAAATGACTTAAGAGTGACGGTACCTTTCAAGAAAGCTCCGGCTAACTACGTGC
>mg|185|33
CCTACGGGAGACAGCAGTTAGGAATATTCGTCAATGGAGGAGACTCTGAACGAGCAATGCCGCGTGAAGGATGACGGTCCTATGGATTGTAAACTTCTGTTGTTAGGGAAGAACGACTTAAGTAGGAAATGACTTAAGAGTGACGGTACCTTTCAAGAAAGCTCCGGCTAACTACGTGC
>mg|186|47
CCTACGGGAGACAGCAGTTAGGAATATTCGTCAATGGAGGGAAACTCTGAACGAGCAATGCCGCGTGAAGGATGACGGTCCTATGGATTGTAAACTTCTGTTGTTAGGGAAGAACGACCTAAGTAGGAAATGACTTAGGAGTGACGGTACCTTTCAAGAAAGCTCCGGCTAACTACGTGC
>mg|187|148
CCTACGGGAGACAGCAGTTAGGAATATTCGTCAATGGAGGGAAACTCTGAACGAGCAATGCCGCGTGAAGGATGACGGTCCTATGGATTGTAAACTTCTGTTGTTAGGGAAGAACGACTTAAGTAGGAAATGACTTAAGAGTGACGGTACCTTTCAAGAAAGCTCCGGCTAACTACGTGC
>mg|188|28
CCTACGGGAGACAGCAGTTAGGAATATTCGTCAATGGAGGGAAACTCTGAACGAGCAATGCCGCGTGAAGGATGACGGTCCTTTGGATTGTAAACTTCTGTTGTTAGGAACGAACAACCTAAGTAGGAAATGACTTAGGCCTGACGGTACCTTTCAAGAAAGCTCCGGCTAACTACGTGC
>mg|189|19
CCTACGGGAGACAGCAGTTAGGAATATTCGTCAATGGAGGGAACTCTGAACGAGCAATGCCGCGTGAAGGATGACGGTCCTATGGATTGTAAACTTCTGTTGTTAGGGAAGAACGACTTAAGTAGGAAATGACTTAAGAGTGACGGTACCTTTCAAGAAAGCTCCGGCTAACTACGTGC
>mg|190|17
CCTACGGGAGACAGCAGTTAGGAATATTCGTCAATGGGAGGAAACTCTGAACGAGCAATGCCGCGTGAAGGATGACGGTCCTATGGATTGTAAACTTCTGTTGTTAGGGAAGAACGACTTAAGTAGGAAATGACTTAAGAGTGACGGTACCTTTCAAGAAAGCTCCGGCTAACTACGTGC
>mg|191|35
CCTACGGGAGACAGCAGTTAGGAATATTCGTCAATGGGGGAAACTCTGAACGAGCAATGCCGCGTGAAGGATGACGGTCCTATGGATTGTAAACTTCTGTTGTTAGGGAAGAACGACCTAAGTAGGAAATGACTTAGGAGTGACGGTACCTTTCAAGAAAGCTCCGGCTAACTACGTGC
>mg|192|109
CCTACGGGAGACAGCAGTTAGGAATATTCGTCAATGGGGGAAACTCTGAACGAGCAATGCCGCGTGAAGGATGACGGTCCTATGGATTGTAAACTTCTGTTGTTAGGGAAGAACGACTTAAGTAGGAAATGACTTAAGAGTGACGGTACCTTTCAAGAAAGCTCCGGCTAACTACGTGC
>mg|193|17
CCTACGGGAGACAGCAGTTAGGAATATTCGTCAATGGGGGAAACTCTGAACGAGCAATGCCGCGTGAAGGATGACGGTCCTTTGGATTGTAAACTTCTGTTGTTAGGAACGAACAACCTAAGTAGGAAATGACTTAGGCCTGACGGTACCTTTCAAGAAAGCTCCGGCTAACTACGTGC
>mg|194|13
CCTACGGGAGACAGCAGTTAGGAATATTCGTCAATGGGGGCAACTCTGAACGAGCAATGCCGCGTGAAGGATGACGGTCCTATGGATTGTAAACTTCTGTTGTTAGGGAAGAACGACTTAAGTAGGAAATGACTTAAGAGTGACGGTACCTTTCAAGAAAGCTCCGGCTAACTACGTGC
>mg|195|13
CCTACGGGAGACAGCAGTTAGGAATATTCGTCAGTGGAGGAAACTCTGAACGAGCAATGCCGCGTGAAGGATGACGGTCCTATGGATTGTAAACTTCTGTTGTTAGGGAAGAACGACTTAAGTAGGAAATGACTTAAGAGTGACGGTACCTTTCAAGAAAGCTCCGGCTAACTACGTGC
>mg|196|10
CCTACGGGAGACAGCAGTTAGGAATATTCGTCGATGGAGGAAACTCTGAACGAGCAATGCCGCGTGAAGGATGACGGTCCTATGGATTGTAAACTTCTGTTGTTAGGGAAGAACGACTTAAGTAGGAAATGACTTAAGAGTGACGGTACCTTTCAAGAAAGCTCCGGCTAACTACGTGC
>mg|197|10
CCTACGGGAGACAGCAGTTAGGAGTATTCGTCAATGGAGGAAACTCTGAACGAGCAATGCCGCGTGAAGGATGACGGTCCTATGGATTGTAAACTTCTGTTGTTAGGGAAGAACGACTTAAGTAGGAAATGACTTAAGAGTGACGGTACCTTTCAAGAAAGCTCCGGCTAACTACGTGC
>mg|198|18
CCTACGGGAGACAGCAGTTAGGGAATATTCGTCAATGGAGGAAACTCTGAACGAGCAATGCCGCGTGAAGGATGACGGTCCTATGGATTGTAAACTTCTGTTGTTAGGGAAGAACGACCTAAGTAGGAAATGACTTAGGAGTGACGGTACCTTTCAAGAAAGCTCCGGCTAACTACGTGC
>mg|199|56
CCTACGGGAGACAGCAGTTAGGGAATATTCGTCAATGGAGGAAACTCTGAACGAGCAATGCCGCGTGAAGGATGACGGTCCTATGGATTGTAAACTTCTGTTGTTAGGGAAGAACGACTTAAGTAGGAAATGACTTAAGAGTGACGGTACCTTTCAAGAAAGCTCCGGCTAACTACGTGC
>mg|200|11
CCTACGGGAGACAGCAGTTAGGGAATATTCGTCAATGGAGGAAACTCTGAACGAGCAATGCCGCGTGAAGGATGACGGTCCTTTGGATTGTAAACTTCTGTTGTTAGGAACGAACAACCTAAGTAGGAAATGACTTAGGCCTGACGGTACCTTTCAAGAAAGCTCCGGCTAACTACGTGC
>mg|201|15
CCTACGGGAGACAGCAGTTAGGGATATTCGTCAATGGAGGAAACTCTGAACGAGCAATGCCGCGTGAAGGATGACGGTCCTATGGATTGTAAACTTCTGTTGTTAGGGAAGAACGACTTAAGTAGGAAATGACTTAAGAGTGACGGTACCTTTCAAGAAAGCTCCGGCTAACTACGTGC
>mg|202|17
CCTACGGGAGACAGCAGTTGGGAATATTCGTCAATGGAGGAAACTCTGAACGAGCAATGCCGCGTGAAGGATGACGGTCCTATGGATTGTAAACTTCTGTTGTTAGGGAAGAACGACTTAAGTAGGAAATGACTTAAGAGTGACGGTACCTTTCAAGAAAGCTCCGGCTAACTACGTGC
>mg|203|12
CCTACGGGAGACAGCAGTTTAGGAATATTCGTCAATGGAGGAAACTCTGAACGAGCAATGCCGCGTGAAGGATGACGGTCCTATGGATTGTAAACTTCTGTTGTTAGGGAAGAACGACTTAAGTAGGAAATGACTTAAGAGTGACGGTACCTTTCAAGAAAGCTCCGGCTAACTACGTGC
>mg|204|25
CCTACGGGAGACAGCGGTTAGGAATATTCGTCAATGGAGGAAACTCTGAACGAGCAATGCCGCGTGAAGGATGACGGTCCTATGGATTGTAAACTTCTGTTGTTAGGGAAGAACGACTTAAGTAGGAAATGACTTAAGAGTGACGGTACCTTTCAAGAAAGCTCCGGCTAACTACGTGC
>mg|205|19
CCTACGGGAGACAGTAGTTAGGAATATTCGTCAATGGAGGAAACTCTGAACGAGCAATGCCGCGTGAAGGATGACGGTCCTATGGATTGTAAACTTCTGTTGTTAGGGAAGAACGACTTAAGTAGGAAATGACTTAAGAGTGACGGTACCTTTCAAGAAAGCTCCGGCTAACTACGTGC
>mg|206|28
CCTACGGGAGACGGCAGTTAGGAATATTCGTCAATGGAGGAAACTCTGAACGAGCAATGCCGCGTGAAGGATGACGGTCCTATGGATTGTAAACTTCTGTTGTTAGGGAAGAACGACTTAAGTAGGAAATGACTTAAGAGTGACGGTACCTTTCAAGAAAGCTCCGGCTAACTACGTGC
>mg|207|11
CCTACGGGAGATAGCAGTTAGGAATATTCGTCAATGGAGGAAACTCTGAACGAGCAATGCCGCGTGAAGGATGACGGTCCTATGGATTGTAAACTTCTGTTGTTAGGGAAGAACGACTTAAGTAGGAAATGACTTAAGAGTGACGGTACCTTTCAAGAAAGCTCCGGCTAACTACGTGC
>mg|208|316
CCTACGGGAGGCAGCAGTAGGGAATCTTTCACAATGGGCGCAAGCCTGATGGAGCAACGCCGCGTGCAGGATGAAGGCCTTCGGGTTGTAAACTGCTTTTATAAGCGAGAAATATGATGGTAACTTATGAATAAGGATCGGCTAACTACGTGC
>mg|209|33
CCTACGGGAGGCAGCAGTAGGGAATCTTTCACAATGGGCGCAAGCCTGATGGAGCAACGCCGCGTGCAGGATGAAGGCCTTCGGGTTGTAAACTGCTTTTTATAAGCGAGAAATATGATGGTAACTTATGAATAAGGATCGGCTAACTACGTGC
>mg|210|4027
CCTACGGGAGGCAGCAGTGGGGAATATTGCACAATGGGGGAAACCCTGATGCAGCGACGCCGCGTGAGTGAAGAAGTATTTCGGTATGTAAAGCTCTATCAGCAGGGAAGAAAATGACGGTACCTGACTAAGAAGCACCGGCTAAATACGTGCCAGCAGCCGCGGTAATACAAGATAATGACGGTAGCTAAGGAGCAAGCCACGGCTAACTACGTGC
>mg|211|123
CCTACGGGAGGCAGCAGTGGGGAATCTTGCGCAATGGGCGAAAGCCTGACGCAGCGACGCCGCGTGCGGGACGAAGGCCTTCGGGTCGTAAACCGCTTTCAGCAGGGACGAGGGGGAACCTGACGGTACCTGCAGAAGAAGCCCCGGCTAACTACGTGCCAGCAGCCGCGGTAATACGTAACTGTTCCTAGTATTGACGGTATTCAACCAGAAAGTCACGGCGTAACTACGTGC
>mg|212|10
CCTACGGGAGGCAGCAGTTAGGAATATTCGTCAATGGAGGAAACTCTGAACGAGCAATGCCGCGTGAAGGATGACGGTCCTATGGATTGTAAACTTCTGTTGTTAGGAACGAACAACCTAAGTAGGAAATGACTTAGGCCTGACGGTACCTTTCAAGAAAGCTCCGGCTAACTACGTGC
>mg|213|54
CCTACGGGAGGCAGCAGTTAGGAATATTCGTCAATGGAGGAAACTCTGAACGAGCAATGCCGCGTGAAGGATGACGGTCCTATGGATTGTAAACTTCTGTTGTTAGGGAAGAACGACCTAAGTAGGAAATGACTTAGGAGTGACGGTACCTTTCAAGAAAGCTCCGGCTAACTACGTGC
>mg|214|231
CCTACGGGAGGCAGCAGTTAGGAATATTCGTCAATGGAGGAAACTCTGAACGAGCAATGCCGCGTGAAGGATGACGGTCCTATGGATTGTAAACTTCTGTTGTTAGGGAAGAACGACTTAAGTAGGAAATGACTTAAGAGTGACGGTACCTTTCAAGAAAGCTCCGGCTAACTACGTGC
>mg|215|11
CCTACGGGAGGCAGCAGTTAGGAATATTCGTCAATGGAGGAAACTCTGAACGAGCAATGCCGCGTGAAGGATGACGGTCCTATGGATTGTAAACTTCTGTTGTTAGGGAAGAACGACTTAAGTAGGAAATGACTTAGGAGTGACGGTACCTTTCAAGAAAGCTCCGGCTAACTACGTGC
>mg|216|40
CCTACGGGAGGCAGCAGTTAGGAATATTCGTCAATGGAGGAAACTCTGAACGAGCAATGCCGCGTGAAGGATGACGGTCCTTTGGATTGTAAACTTCTGTTGTTAGGAACGAACAACCTAAGTAGGAAATGACTTAGGCCTGACGGTACCTTTCAAGAAAGCTCCGGCTAACTACGTGC
>mg|217|22
CCTACGGGGAGACAGCAGTTAGGAATATTCGTCAATGGAGGAAACTCTGAACGAGCAATGCCGCGTGAAGGATGACGGTCCTATGGATTGTAAACTTCTGTTGTTAGGGAAGAACGACCTAAGTAGGAAATGACTTAGGAGTGACGGTACCTTTCAAGAAAGCTCCGGCTAACTACGTGCC
>mg|218|69
CCTACGGGGAGACAGCAGTTAGGAATATTCGTCAATGGAGGAAACTCTGAACGAGCAATGCCGCGTGAAGGATGACGGTCCTATGGATTGTAAACTTCTGTTGTTAGGGAAGAACGACTTAAGTAGGAAATGACTTAAGAGTGACGGTACCTTTCAAGAAAGCTCCGGCTAACTACGTGC
>mg|219|13
CCTACGGGGAGACAGCAGTTAGGAATATTCGTCAATGGAGGAAACTCTGAACGAGCAATGCCGCGTGAAGGATGACGGTCCTTTGGATTGTAAACTTCTGTTGTTAGGAACGAACAACCTAAGTAGGAAATGACTTAGGCCTGACGGTACCTTTCAAGAAAGCTCCGGCTAACTACGTGC
>mg|220|17
CCTACGGGGGACAGCAGTTAGGAATATTCGTCAATGGAGGAAACTCTGAACGAGCAATGCCGCGTGAAGGATGACGGTCCTATGGATTGTAAACTTCTGTTGTTAGGGAAGAACGACTTAAGTAGGAAATGACTTAAGAGTGACGGTACCTTTCAAGAAAGCTCCGGCTAACTACGTGC
>mg|221|15
CCTAGGGAGACAGCAGTTAGGAATATTCGTCAATGGAGGAAACTCTGAACGAGCAATGCCGCGTGAAGGATGACGGTCCTATGGATTGTAAACTTCTGTTGTTAGGGAAGAACGACTTAAGTAGGAAATGACTTAAGAGTGACGGTACCTTTCAAGAAAGCTCCGGCTAACTACGTGC
>mg|222|37
CCTATGGGAGACAGCAGTTAGGAATATTCGTCAATGGAGGAAACTCTGAACGAGCAATGCCGCGTGAAGGATGACGGTCCTATGGATTGTAAACTTCTGTTGTTAGGGAAGAACGACTTAAGTAGGAAATGACTTAAGAGTGACGGTACCTTTCAAGAAAGCTCCGGCTAACTACGTGC
>mg|223|11
CCTATGGGAGACAGCAGTTAGGAATATTCGTCAATGGAGGAAACTCTGAACGAGCAATGCCGCGTGAAGGATGACGGTCCTTTGGATTGTAAACTTCTGTTGTTAGGAACGAACAACCTAAGTAGGAAATGACTTAGGCCTGACGGTACCTTTCAAGAAAGCTCCGGCTAACTACGTGC
>mg|224|13
CCTGCGGGAGACAGCAGTTAGGAATATTCGTCAATGGAGGAAACTCTGAACGAGCAATGCCGCGTGAAGGATGACGGTCCTATGGATTGTAAACTTCTGTTGTTAGGGAAGAACGACTTAAGTAGGAAATGACTTAAGAGTGACGGTACCTTTCAAGAAAGCTCCGGCTAACTACGTGC
>mg|225|13
CTACGGGAGACAGCAGTTAGGAATATTCGTCAATGGAGGAAACTCTGAACGAGCAATGCCGCGTGAAGGATGACGGTCCTATGGATTGTAAACTTCTGTTGTTAGGGAAGAACGACTTAAGTAGGAAATGACTTAAGAGTGACGGTACCTTTCAAGAAAGCTCCGGCTAACTACGTGC
>mg|226|37
CTCCGCGTCCAGCTCGCTGCCCAGAAGGTCCCGATAGGCCTTGATCTTCTTCACGGTGCCCTCC
>mg|227|10
TCCTACGGGAGACAGCAGTTAGGAATATTCGTCAATGGAGGAAACTCTGAACGAGCAATGCCGCGTGAAGGATGACGGTCCTATGGATTGTAAACTTCTGTTGTTAGGGAAGAACGACCTAAGTAGGAAATGACTTAGGAGTGACGGTACCTTTCAAGAAAGCTCCGGCTAACTACGTGC
>mg|228|40
TCCTACGGGAGACAGCAGTTAGGAATATTCGTCAATGGAGGAAACTCTGAACGAGCAATGCCGCGTGAAGGATGACGGTCCTATGGATTGTAAACTTCTGTTGTTAGGGAAGAACGACTTAAGTAGGAAATGACTTAAGAGTGACGGTACCTTTCAAGAAAGCTCCGGCTAACTACGTGC
>mg|229|69
TCCTACGGGAGGCAGCAGTGGGGAATATTGCACAATGGGGGGAAACCCTGATGCAGCGACGCCGCGTGAGCGAAGAAGTATTTCGGTATGTAAAGCTCTATCAGCAGGGAAGAAACTGACGGTACCTGACTAAGAAGCACCGGCTAAATACGTGCCAGCAGCCGCGGTAATACCGTAGCCGAAGAGAGCGCGGGGTAGTAACTGACCTTGCGAGGACGGTAGGCTACAAGGAAGCCCCGGCTAACTATGTGC
>mg|230|12
ACACGTAGTTAGCCGGAGCTTTCTTGAAAGGTACCGTCACTCTTAAGTCATTTCCTACTTAAGTCGTTCTTCCCTAACAACAGAAGTTTACAATCCATAGGACCGTCATCCTTCACGCGGCATTGCTCGTTCAGAGTTTCCTCCATTGACGAATATTCCTAACTGCTGTCTCCCGTAGGA
>mg|231|11
GCACGTAGCTAGCCGGAGCTTTCTTGAAAGGTACCGTCACTCTTAAGTCATTTCCTACTTAAGTCGTTCTTCCCTAACAACAGAAGTTTACAATCCATAGGACCGTCATCCTTCACGCGGCATTGCTCGTTCAGAGTTTCCTCCATTGACGAATATTCCTAACTGCTGTCTCCCGTAGG
>mg|232|11
GCACGTAGTTAGCCAGAGCTTTCTTGAAAGGTACCGTCACTCTTAAGTCATTTCCTACTTAAGTCGTTCTTCCCTAACAACAGAAGTTTACAATCCATAGGACCGTCATCCTTCACGCGGCATTGCTCGTTCAGAGTTTCCTCCATTGACGAATATTCCTAACTGCTGTCTCCCGTAGG
>mg|233|16
GCACGTAGTTAGCCGATCCTTATTCATAAGTTACCATCATATTTCTCGCTTATAAAAAGCAGTTTACAACCCGAAGGCCTTCATCCTGCACGCGGCGTTGCTCCATCAGGCTTGCGCCCATTGTGAAAGATTCCCTACTGCTGCCTCCCGTAGG
>mg|234|134
GCACGTAGTTAGCCGATCCTTATTCATAAGTTACCATCATATTTCTCGCTTATAAAAGCAGTTTACAACCCGAAGGCCTTCATCCTGCACGCGGCGTTGCTCCATCAGGCTTGCGCCCATTGTGAAAGATTCCCTACTGCTGCCTCCCGTAGG
>mg|235|12
GCACGTAGTTAGCCGGAGCTTCTTGAAAGGTACCGTCACTCTTAAGTCATTTCCTACTTAAGTCGTTCTTCCCTAACAACAGAAGTTTACAATCCATAGGACCGTCATCCTTCACGCGGCATTGCTCGTTCAGAGTTTCCTCCATTGACGAATATTCCTAACTGCTGTCTCCCGTAGG
>mg|236|10
GCACGTAGTTAGCCGGAGCTTTCTTGAAAGGTACCATCACTCACGTATCATTTCCTATACGTGTCGTTTTTCCCTAACAACAGAAGTTTACAATCCATAGGACCGTCATCCTTCACGCGGCATTGCTCGTTCAGAGTTTCCTCCATTGACGAATATTCCTAACTGCTGTCTCCCGTAGG
>mg|237|21
GCACGTAGTTAGCCGGAGCTTTCTTGAAAGGTACCGCCACTCTTAAGTCATTTCCTACTTAAGTCGTTCTTCCCTAACAACAGAAGTTTACAATCCATAGGACCGTCATCCTTCACGCGGCATTGCTCGTTCAGAGTTTCCTCCATTGACGAATATTCCTAACTGCTGTCTCCCGTAGG
>mg|238|20
GCACGTAGTTAGCCGGAGCTTTCTTGAAAGGTACCGTCACTCCTAAGTCATTTCCTACCTAGGCCGTTCTTCCCTAACAACAGAAGTTTACAATCCATAGGACCGTCATCCTTCACGCGGCATTGCTCGTTCAGAGTTTCCTCCATTGACGAATATTCCTAACTGCTGTCTCCCGTAGG
>mg|239|309
GCACGTAGTTAGCCGGAGCTTTCTTGAAAGGTACCGTCACTCCTAAGTCATTTCCTACTTAAGTCGTTCTTCCCTAACAACAGAAGTTTACAATCCATAGGACCGTCATCCTTCACGCGGCATTGCTCGTTCAGAGTTTCCTCCATTGACGAATATTCCTAACTGCTGTCTCCCGTAGGA
>mg|240|57
GCACGTAGTTAGCCGGAGCTTTCTTGAAAGGTACCGTCACTCCTAAGTCATTTCCTACTTAGGTCGTTCTTCCCTAACAACAGAAGTTTACAATCCAAAGGACCGTCATCCTTCACGCGGCATTGCTCGTTCAGAGTTTCCTCCATTGACGAATATTCCTAACTGCTGTCTCCCGTAGG
>mg|241|15
GCACGTAGTTAGCCGGAGCTTTCTTGAAAGGTACCGTCACTCCTAAGTCATTTCCTACTTAGGTCGTTCTTCCCTAACAACAGAAGTTTACAATCCATAGGACCGTCATCCTTCACGCGGCATTGCTCGTTCAGAGTTTCCCTCCATTGACGAATATTCCTAACTGCTGTCTCCCGTAGGT
>mg|242|10
GCACGTAGTTAGCCGGAGCTTTCTTGAAAGGTACCGTCACTCCTAAGTCATTTCCTACTTAGGTCGTTCTTCCCTAACAACAGAAGTTTACAATCCATAGGACCGTCATCCTTCACGCGGCATTGCTCGTTCAGAGTTTCCTCCATTGACGAATATTCCTAACTGCCGTCTCCCGTAGG
>mg|243|23
GCACGTAGTTAGCCGGAGCTTTCTTGAAAGGTACCGTCACTCCTAAGTCATTTCCTACTTAGGTCGTTCTTCCCTAACAACAGAAGTTTACAATCCATAGGACCGTCATCCTTCACGCGGCATTGCTCGTTCAGAGTTTCCTCCATTGACGAATATTCCTAACTGCTGCCTCCCGTAGGA
>mg|244|2055
GCACGTAGTTAGCCGGAGCTTTCTTGAAAGGTACCGTCACTCCTAAGTCATTTCCTACTTAGGTCGTTCTTCCCTAACAACAGAAGTTTACAATCCATAGGACCGTCATCCTTCACGCGGCATTGCTCGTTCAGAGTTTCCTCCATTGACGAATATTCCTAACTGCTGTCTCCCGTAGGA
>mg|245|20
GCACGTAGTTAGCCGGAGCTTTCTTGAAAGGTACCGTCACTCCTAAGTCATTTCCTACTTAGGTCGTTCTTTCCTAACAACAGAAGTTTACAATCCATAGGACCGTCATCCTTCACGCGGCATTGCTCGTTCAGAGTTTCCTCCATTGACGAATATTCCTAACTGCTGTCTCCCGTAGG
>mg|246|76
GCACGTAGTTAGCCGGAGCTTTCTTGAAAGGTACCGTCACTCCTAAGTCATTTCCTACTTAGGTTGTTCGTTCCTAACAACAGAAGTTTACAATCCAAAGGACCGTCATCCTTCACGCGGCATTGCTCGTTCAGAGTTTCCTCCATTGACGAATATTCCTAACTGCTGTCTCCCGTAGG
>mg|247|12
GCACGTAGTTAGCCGGAGCTTTCTTGAAAGGTACCGTCACTCTTAAGCCATTTCCTACTTAAGTCGTTCTTCCCTAACAACAGAAGTTTACAATCCATAGGACCGTCATCCTTCACGCGGCATTGCTCGTTCAGAGTTTCCTCCATTGACGAATATTCCTAACTGCTGTCTCCCGTAGG
>mg|248|12
GCACGTAGTTAGCCGGAGCTTTCTTGAAAGGTACCGTCACTCTTAAGTCATTCCTACTTAAGTCGTTCTTCCCTAACAACAGAAGTTTACAATCCATAGGACCGTCATCCTTCACGCGGCATTGCTCGTTCAGAGTTTCCTCCATTGACGAATATTCCTAACTGCTGTCTCCCGTAGG
>mg|249|11
GCACGTAGTTAGCCGGAGCTTTCTTGAAAGGTACCGTCACTCTTAAGTCATTTCCTACTTAAGCCGTTCTTCCCTAACAACAGAAGTTTACAATCCATAGGACCGTCATCCTTCACGCGGCATTGCTCGTTCAGAGTTTCCTCCATTGACGAATATTCCTAACTGCTGTCTCCCGTAGG
>mg|250|10
GCACGTAGTTAGCCGGAGCTTTCTTGAAAGGTACCGTCACTCTTAAGTCATTTCCTACTTAAGTCGCTCTTCCCTAACAACAGAAGTTTACAATCCATAGGACCGTCATCCTTCACGCGGCATTGCTCGTTCAGAGTTTCCTCCATTGACGAATATTCCTAACTGCTGTCTCCCGTAGG
>mg|251|18
GCACGTAGTTAGCCGGAGCTTTCTTGAAAGGTACCGTCACTCTTAAGTCATTTCCTACTTAAGTCGTCCTTCCCTAACAACAGAAGTTTACAATCCATAGGACCGTCATCCTTCACGCGGCATTGCTCGTTCAGAGTTTCCTCCATTGACGAATATTCCTAACTGCTGTCTCCCGTAGGA
>mg|252|22
GCACGTAGTTAGCCGGAGCTTTCTTGAAAGGTACCGTCACTCTTAAGTCATTTCCTACTTAAGTCGTTCTTCCCCTAACAACAGAAGTTTACAATCCATAGGACCGTCATCCTTCACGCGGCATTGCTCGTTCAGAGTTTCCTCCATTGACGAATATTCCTAACTGCTGTCTCCCGTAGG
>mg|253|73
GCACGTAGTTAGCCGGAGCTTTCTTGAAAGGTACCGTCACTCTTAAGTCATTTCCTACTTAAGTCGTTCTTCCCTAACAACAGAAGTTTACAATCCAAAGGACCGTCATCCTTCACGCGGCATTGCTCGTTCAGAGTTTCCTCCATTGACGAATATTCCTAACTGCTGTCTCCCGTAGG
>mg|254|21
GCACGTAGTTAGCCGGAGCTTTCTTGAAAGGTACCGTCACTCTTAAGTCATTTCCTACTTAAGTCGTTCTTCCCTAACAACAGAAGTTTACAATCCATAGGACCGCCATCCTTCACGCGGCATTGCTCGTTCAGAGTTTCCTCCATTGACGAATATTCCTAACTGCTGTCTCCCGTAGG
>mg|255|12
GCACGTAGTTAGCCGGAGCTTTCTTGAAAGGTACCGTCACTCTTAAGTCATTTCCTACTTAAGTCGTTCTTCCCTAACAACAGAAGTTTACAATCCATAGGACCGTCACCCTTCACGCGGCATTGCTCGTTCAGAGTTTCCTCCATTGACGAATATTCCTAACTGCTGTCTCCCGTAGG
>mg|256|10
GCACGTAGTTAGCCGGAGCTTTCTTGAAAGGTACCGTCACTCTTAAGTCATTTCCTACTTAAGTCGTTCTTCCCTAACAACAGAAGTTTACAATCCATAGGACCGTCATCCTTCACGCAGCATTGCTCGTTCAGAGTTTCCTCCATTGACGAATATTCCTAACTGCTGTCTCCCGTAGG
>mg|257|14
GCACGTAGTTAGCCGGAGCTTTCTTGAAAGGTACCGTCACTCTTAAGTCATTTCCTACTTAAGTCGTTCTTCCCTAACAACAGAAGTTTACAATCCATAGGACCGTCATCCTTCACGCGGCACTGCTCGTTCAGAGTTTCCTCCATTGACGAATATTCCTAACTGCTGTCTCCCGTAGG
>mg|258|11
GCACGTAGTTAGCCGGAGCTTTCTTGAAAGGTACCGTCACTCTTAAGTCATTTCCTACTTAAGTCGTTCTTCCCTAACAACAGAAGTTTACAATCCATAGGACCGTCATCCTTCACGCGGCATTGCCCGTTCAGAGTTTCCTCCATTGACGAATATTCCTAACTGCTGTCTCCCGTAGG
>mg|259|14
GCACGTAGTTAGCCGGAGCTTTCTTGAAAGGTACCGTCACTCTTAAGTCATTTCCTACTTAAGTCGTTCTTCCCTAACAACAGAAGTTTACAATCCATAGGACCGTCATCCTTCACGCGGCATTGCTCGCTCAGAGTTTCCTCCATTGACGAATATTCCTAACTGCTGTCTCCCGTAGG
>mg|260|10
GCACGTAGTTAGCCGGAGCTTTCTTGAAAGGTACCGTCACTCTTAAGTCATTTCCTACTTAAGTCGTTCTTCCCTAACAACAGAAGTTTACAATCCATAGGACCGTCATCCTTCACGCGGCATTGCTCGTTCAGAGCTTCCTCCATTGACGAATATTCCTAACTGCTGTCTCCCGTAGG
>mg|261|10
GCACGTAGTTAGCCGGAGCTTTCTTGAAAGGTACCGTCACTCTTAAGTCATTTCCTACTTAAGTCGTTCTTCCCTAACAACAGAAGTTTACAATCCATAGGACCGTCATCCTTCACGCGGCATTGCTCGTTCAGAGTTCCCTCCATTGACGAATATTCCTAACTGCTGTCTCCCGTAGG
>mg|262|13
GCACGTAGTTAGCCGGAGCTTTCTTGAAAGGTACCGTCACTCTTAAGTCATTTCCTACTTAAGTCGTTCTTCCCTAACAACAGAAGTTTACAATCCATAGGACCGTCATCCTTCACGCGGCATTGCTCGTTCAGAGTTCCTCCATTGACGAATATTCCTAACTGCTGTCTCCCGTAGG
>mg|263|33
GCACGTAGTTAGCCGGAGCTTTCTTGAAAGGTACCGTCACTCTTAAGTCATTTCCTACTTAAGTCGTTCTTCCCTAACAACAGAAGTTTACAATCCATAGGACCGTCATCCTTCACGCGGCATTGCTCGTTCAGAGTTTCCCCCATTGACGAATATTCCTAACTGCTGTCTCCCGTAGG
>mg|264|55
GCACGTAGTTAGCCGGAGCTTTCTTGAAAGGTACCGTCACTCTTAAGTCATTTCCTACTTAAGTCGTTCTTCCCTAACAACAGAAGTTTACAATCCATAGGACCGTCATCCTTCACGCGGCATTGCTCGTTCAGAGTTTCCCTCCATTGACGAATATTCCTAACTGCTGTCTCCCGTAGG
>mg|265|15
GCACGTAGTTAGCCGGAGCTTTCTTGAAAGGTACCGTCACTCTTAAGTCATTTCCTACTTAAGTCGTTCTTCCCTAACAACAGAAGTTTACAATCCATAGGACCGTCATCCTTCACGCGGCATTGCTCGTTCAGAGTTTCCTCCATCGACGAATATTCCTAACTGCTGTCTCCCGTAGG
>mg|266|32
GCACGTAGTTAGCCGGAGCTTTCTTGAAAGGTACCGTCACTCTTAAGTCATTTCCTACTTAAGTCGTTCTTCCCTAACAACAGAAGTTTACAATCCATAGGACCGTCATCCTTCACGCGGCATTGCTCGTTCAGAGTTTCCTCCATTGACGAATATTCCCTAACTGCTGTCTCCCGTAGGA
>mg|267|17
GCACGTAGTTAGCCGGAGCTTTCTTGAAAGGTACCGTCACTCTTAAGTCATTTCCTACTTAAGTCGTTCTTCCCTAACAACAGAAGTTTACAATCCATAGGACCGTCATCCTTCACGCGGCATTGCTCGTTCAGAGTTTCCTCCATTGACGAATATTCCTAACCGCTGTCTCCCGTAGG
>mg|268|10
GCACGTAGTTAGCCGGAGCTTTCTTGAAAGGTACCGTCACTCTTAAGTCATTTCCTACTTAAGTCGTTCTTCCCTAACAACAGAAGTTTACAATCCATAGGACCGTCATCCTTCACGCGGCATTGCTCGTTCAGAGTTTCCTCCATTGACGAATATTCCTAACTACTGTCTCCCGTAGG
>mg|269|17
GCACGTAGTTAGCCGGAGCTTTCTTGAAAGGTACCGTCACTCTTAAGTCATTTCCTACTTAAGTCGTTCTTCCCTAACAACAGAAGTTTACAATCCATAGGACCGTCATCCTTCACGCGGCATTGCTCGTTCAGAGTTTCCTCCATTGACGAATATTCCTAACTGCCGTCTCCCGTAGG
>mg|270|10
GCACGTAGTTAGCCGGAGCTTTCTTGAAAGGTACCGTCACTCTTAAGTCATTTCCTACTTAAGTCGTTCTTCCCTAACAACAGAAGTTTACAATCCATAGGACCGTCATCCTTCACGCGGCATTGCTCGTTCAGAGTTTCCTCCATTGACGAATATTCCTAACTGCTATCTCCCGTAGG
>mg|271|89
GCACGTAGTTAGCCGGAGCTTTCTTGAAAGGTACCGTCACTCTTAAGTCATTTCCTACTTAAGTCGTTCTTCCCTAACAACAGAAGTTTACAATCCATAGGACCGTCATCCTTCACGCGGCATTGCTCGTTCAGAGTTTCCTCCATTGACGAATATTCCTAACTGCTGCCTCCCGTAGG
>mg|272|12
GCACGTAGTTAGCCGGAGCTTTCTTGAAAGGTACCGTCACTCTTAAGTCATTTCCTACTTAAGTCGTTCTTCCCTAACAACAGAAGTTTACAATCCATAGGACCGTCATCCTTCACGCGGCATTGCTCGTTCAGAGTTTCCTCCATTGACGAATATTCCTAACTGCTGTCCCCCGTAGG
>mg|273|15
GCACGTAGTTAGCCGGAGCTTTCTTGAAAGGTACCGTCACTCTTAAGTCATTTCCTACTTAAGTCGTTCTTCCCTAACAACAGAAGTTTACAATCCATAGGACCGTCATCCTTCACGCGGCATTGCTCGTTCAGAGTTTCCTCCATTGACGAATATTCCTAACTGCTGTCTCCCATAGG
>mg|274|22
GCACGTAGTTAGCCGGAGCTTTCTTGAAAGGTACCGTCACTCTTAAGTCATTTCCTACTTAAGTCGTTCTTCCCTAACAACAGAAGTTTACAATCCATAGGACCGTCATCCTTCACGCGGCATTGCTCGTTCAGAGTTTCCTCCATTGACGAATATTCCTAACTGCTGTCTCCCCGTAGG
>mg|275|13
GCACGTAGTTAGCCGGAGCTTTCTTGAAAGGTACCGTCACTCTTAAGTCATTTCCTACTTAAGTCGTTCTTCCCTAACAACAGAAGTTTACAATCCATAGGACCGTCATCCTTCACGCGGCATTGCTCGTTCAGAGTTTCCTCCATTGACGAATATTCCTAACTGCTGTCTCCCGGTAGGAA
>mg|276|24
GCACGTAGTTAGCCGGAGCTTTCTTGAAAGGTACCGTCACTCTTAAGTCATTTCCTACTTAAGTCGTTCTTCCCTAACAACAGAAGTTTACAATCCATAGGACCGTCATCCTTCACGCGGCATTGCTCGTTCAGAGTTTCCTCCATTGACGAATATTCCTAACTGCTGTCTCCCGTACGGA
>mg|277|7110
GCACGTAGTTAGCCGGAGCTTTCTTGAAAGGTACCGTCACTCTTAAGTCATTTCCTACTTAAGTCGTTCTTCCCTAACAACAGAAGTTTACAATCCATAGGACCGTCATCCTTCACGCGGCATTGCTCGTTCAGAGTTTCCTCCATTGACGAATATTCCTAACTGCTGTCTCCCGTAGGA
>mg|278|12
GCACGTAGTTAGCCGGAGCTTTCTTGAAAGGTACCGTCACTCTTAAGTCATTTCCTACTTAAGTCGTTCTTCCCTAACAACAGAAGTTTACAATCCATAGGACCGTCATCCTTCACGCGGCATTGCTCGTTCAGAGTTTCCTCCATTGACGAATATTCCTAGCTGCTGTCTCCCGTAGG
>mg|279|16
GCACGTAGTTAGCCGGAGCTTTCTTGAAAGGTACCGTCACTCTTAAGTCATTTCCTACTTAAGTCGTTCTTCCCTAACAACAGAAGTTTACAATCCATAGGACCGTCATCCTTCACGCGGCATTGCTCGTTCAGAGTTTCCTCCATTGGCGAATATTCCTAACTGCTGTCTCCCGTAGG
>mg|280|11
GCACGTAGTTAGCCGGAGCTTTCTTGAAAGGTACCGTCACTCTTAAGTCATTTCCTACTTAAGTCGTTCTTCCCTAACAACAGAAGTTTACAATCCATAGGACCGTCATCCTTCACGCGGCATTGTTCGTTCAGAGTTTCCTCCATTGACGAATATTCCTAACTGCTGTCTCCCGTAGG
>mg|281|14
GCACGTAGTTAGCCGGAGCTTTCTTGAAAGGTACCGTCACTCTTAAGTCATTTCCTACTTAAGTCGTTCTTCCCTAACAACAGAAGTTTACAATCCATAGGACCGTCATCCTTCGCGCGGCATTGCTCGTTCAGAGTTTCCTCCATTGACGAATATTCCTAACTGCTGTCTCCCGTAGG
>mg|282|15
GCACGTAGTTAGCCGGAGCTTTCTTGAAAGGTACCGTCACTCTTAAGTCATTTCCTACTTAAGTCGTTCTTCCCTAACAACAGAAGTTTACAATCCATAGGGCCGTCATCCTTCACGCGGCATTGCTCGTTCAGAGTTTCCTCCATTGACGAATATTCCTAACTGCTGTCTCCCGTAGG
>mg|283|33
GCACGTAGTTAGCCGGAGCTTTCTTGAAAGGTACCGTCACTCTTAAGTCATTTCCTACTTAAGTCGTTCTTCCCTAACAACAGAAGTTTTACAATCCATAGGACCGTCATCCTTCACGCGGCATTGCTCGTTCAGAGTTTCCTCCATTGACGAATATTCCTAACTGCTGTCTCCCGTAGG
>mg|284|10
GCACGTAGTTAGCCGGAGCTTTCTTGAAAGGTACCGTCACTCTTAAGTCATTTCCTACTTAAGTCGTTCTTCCCTAACAACAGAGGTTTACAATCCATAGGACCGTCATCCTTCACGCGGCATTGCTCGTTCAGAGTTTCCTCCATTGACGAATATTCCTAACTGCTGTCTCCCGTAGG
>mg|285|13
GCACGTAGTTAGCCGGAGCTTTCTTGAAAGGTACCGTCACTCTTAAGTCATTTCCTACTTAAGTCGTTCTTCCCTAACAACAGGAGTTTACAATCCATAGGACCGTCATCCTTCACGCGGCATTGCTCGTTCAGAGTTTCCTCCATTGACGAATATTCCTAACTGCTGTCTCCCGTAGG
>mg|286|10
GCACGTAGTTAGCCGGAGCTTTCTTGAAAGGTACCGTCACTCTTAAGTCATTTCCTACTTAAGTCGTTCTTCCCTAACAGCAGAAGTTTACAATCCATAGGACCGTCATCCTTCACGCGGCATTGCTCGTTCAGAGTTTCCTCCATTGACGAATATTCCTAACTGCTGTCTCCCGTAGG
>mg|287|26
GCACGTAGTTAGCCGGAGCTTTCTTGAAAGGTACCGTCACTCTTAAGTCATTTCCTACTTAAGTCGTTTCTTCCCTAACAACAGAAGTTTACAATCCATAGGACCGTCATCCTTCACGCGGCATTGCTCGTTCAGAGTTTCCTCCATTGACGAATATTCCTAACTGCTGTCTCCCGTAGG
>mg|288|122
GCACGTAGTTAGCCGGAGCTTTCTTGAAAGGTACCGTCACTCTTAAGTCATTTCCTACTTAGGTCGTTCTTCCCTAACAACAGAAGTTTACAATCCATAGGACCGTCATCCTTCACGCGGCATTGCTCGTTCAGAGTTTCCTCCATTGACGAATATTCCTAACTGCTGTCTCCCGTAGG
>mg|289|56
GCACGTAGTTAGCCGGAGCTTTCTTGAAAGGTACCGTCACTCTTAAGTCATTTCCTACTTAGGTTGTTCGTTCCTAACAACAGAAGTTTACAATCCAAAGGACCGTCATCCTTCACGCGGCATTGCTCGTTCAGAGTTTCCTCCATTGACGAATATTCCTAACTGCTGTCTCCCGTAGG
>mg|290|10
GCACGTAGTTAGCCGGAGCTTTCTTGAAAGGTACCGTCACTCTTAAGTCATTTTCCTACTTAAGTCGTTCTTCCCTAACAACAGAAGTTTACAATCCATAGGACCGTCATCCTTCACGCGGCATTGCTCGTTCAGAGTTTCCTCCATTGACGAATATTCCTAACTGCTGTCTCCCGTAGG
>mg|291|57
GCACGTAGTTAGCCGGAGCTTTCTTGAAAGGTACCGTCAGACCTAAGTCATTTCCTACTTAGGTTGTTCGTTCCTAACAACAGAAGTTTACAATCCAAAGGACCGTCATCCTTCACGCGGCATTGCTCGTTCAGAGTTTCCTCCATTGACGAATATTCCTAACTGCTGTCTCCCGTAGGG
>mg|292|62
GCACGTAGTTAGCCGGAGCTTTCTTGAAAGGTACCGTCAGACTTAAGTCATTTCCTACTTAAGTTGTTCGTTCCTAACAACAGAAGTTTACAATCCAAAGGACCGTCATCCTTCACGCGGCATTGCTCGTTCAGAGTTTCCTCCATTGACGAATATTCCTAACTGCTGTCTCCCGTAGG
>mg|293|29
GCACGTAGTTAGCCGGAGCTTTCTTGAAAGGTACCGTCAGGCCTAAGCCATTTCCTACTTAGGTTGTTCGTTCCTAACAACAGAAGTTTACAATCCAAAGGACCGTCATCCTTCACGCGGCATTGCTCGTTCAGAGTTTCCTCCATTGACGAATATTCCTAACTGCTGTCTCCCGTAGG
>mg|294|66
GCACGTAGTTAGCCGGAGCTTTCTTGAAAGGTACCGTCAGGCCTAAGTCATTTCCTACTTAAGTCGTTCTTCCCTAACAACAGAAGTTTACAATCCATAGGACCGTCATCCTTCACGCGGCATTGCTCGTTCAGAGTTTCCTCCATTGACGAATATTCCTAACTGCTGTCTCCCGTAGG
>mg|295|31
GCACGTAGTTAGCCGGAGCTTTCTTGAAAGGTACCGTCAGGCCTAAGTCATTTCCTACTTAGGTCGTTCTTCCCTAACAACAGAAGTTTACAATCCATAGGACCGTCATCCTTCACGCGGCATTGCTCGTTCAGAGTTTCCTCCATTGACGAATATTCCTAACTGCTGTCTCCCGTAGG
>mg|296|15
GCACGTAGTTAGCCGGAGCTTTCTTGAAAGGTACCGTCAGGCCTAAGTCATTTCCTACTTAGGTTGTTCGTTCCTAACAACAGAAGTTTACAATCCAAAGGACCGTCATCCTTCACGCGGCATTGCTCGTTCAGAGTTTCCTCCATTGACGAATATTCCTAACTGCTGCCTCCCGTAGG
>mg|297|1480
GCACGTAGTTAGCCGGAGCTTTCTTGAAAGGTACCGTCAGGCCTAAGTCATTTCCTACTTAGGTTGTTCGTTCCTAACAACAGAAGTTTACAATCCAAAGGACCGTCATCCTTCACGCGGCATTGCTCGTTCAGAGTTTCCTCCATTGACGAATATTCCTAACTGCTGTCTCCCGTAGGA
>mg|298|11
GCACGTAGTTAGCCGGAGCTTTCTTGAAAGGTACCGTCAGGCCTAAGTCATTTCCTACTTAGGTTGTTCGTTCCTAACAACAGAAGTTTACAATCCAATGGACCGTCATCCTTCACGCGGCATTGCTCGTTCAGAGTTTCCTCCATTGACGAATATTCCTAACTGCTGTCTCCCGTAGG
>mg|299|106
GCACGTAGTTAGCCGGAGCTTTCTTGAAAGGTACCGTCAGGCCTAAGTCATTTCCTACTTAGGTTGTTCGTTCCTAACAACAGAAGTTTACAATCCATAGGACCGTCATCCTTCACGCGGCATTGCTCGTTCAGAGTTTCCTCCATTGACGAATATTCCTAACTGCTGTCTCCCGTAGG
>mg|300|13
GCACGTAGTTAGCCGGAGCTTTCTTGAAAGGTACCGTCGCTCTTAAGTCATTTCCTACTTAAGTCGTTCTTCCCTAACAACAGAAGTTTACAATCCATAGGACCGTCATCCTTCACGCGGCATTGCTCGTTCAGAGTTTCCTCCATTGACGAATATTCCTAACTGCTGTCTCCCGTAGG
>mg|301|16
GCACGTAGTTAGCCGGAGCTTTCTTGAAAGGTACTGTCACTCTTAAGTCATTTCCTACTTAAGTCGTTCTTCCCTAACAACAGAAGTTTACAATCCATAGGACCGTCATCCTTCACGCGGCATTGCTCGTTCAGAGTTTCCTCCATTGACGAATATTCCTAACTGCTGTCTCCCGTAGG
>mg|302|19
GCACGTAGTTAGCCGGAGCTTTCTTGAAGGGTACCGTCACTCTTAAGTCATTTCCTACTTAAGTCGTTCTTCCCTAACAACAGAAGTTTACAATCCATAGGACCGTCATCCTTCACGCGGCATTGCTCGTTCAGAGTTTCCTCCATTGACGAATATTCCTAACTGCTGTCTCCCGTAGG
>mg|303|15
GCACGTAGTTAGCCGGAGCTTTCTTGGAAGGTACCGTCACTCTTAAGTCATTTCCTACTTAAGTCGTTCTTCCCTAACAACAGAAGTTTACAATCCATAGGACCGTCATCCTTCACGCGGCATTGCTCGTTCAGAGTTTCCTCCATTGACGAATATTCCTAACTGCTGTCTCCCGTAGG
>mg|304|11
GCACGTAGTTAGCCGGGGCTTTCTTGAAAGGTACCGTCACTCTTAAGTCATTTCCTACTTAAGTCGTTCTTCCCTAACAACAGAAGTTTACAATCCATAGGACCGTCATCCTTCACGCGGCATTGCTCGTTCAGAGTTTCCTCCATTGACGAATATTCCTAACTGCTGTCTCCCGTAGG
>mg|305|10
GCACGTAGTTAGCCGTGGCTTTCTTGAAAGGTACCGTCACTCTTAAGTCATTTCCTACTTAAGTCGTTCTTCCCTAACAACAGAAGTTTACAATCCATAGGACCGTCATCCTTCACGCGGCATTGCTCGTTCAGAGTTTCCTCCATTGACGAATATTCCTAACTGCTGTCTCCCGTAGG
>mg|306|14
GCACGTAGTTAGCTGGAGCTTTCTTGAAAGGTACCGTCACTCTTAAGTCATTTCCTACTTAAGTCGTTCTTCCCTAACAACAGAAGTTTACAATCCATAGGACCGTCATCCTTCACGCGGCATTGCTCGTTCAGAGTTTCCTCCATTGACGAATATTCCTAACTGCTGTCTCCCGTAGG
>mg|307|14
GCACGTAGTTAGTCGGAGCTTTCTTGAAAGGTACCGTCACTCTTAAGTCATTTCCTACTTAAGTCGTTCTTCCCTAACAACAGAAGTTTACAATCCATAGGACCGTCATCCTTCACGCGGCATTGCTCGTTCAGAGTTTCCTCCATTGACGAATATTCCTAACTGCTGTCTCCCGTAGG
>mg|308|14
GCACGTATTTAGCCGGAGCTTTCTTGAAAGGTACCGTCACTCCTAAGTCATTTCCTACTTAGGTCGTTCTTCCCTAACAACAGAAGTTTACAATCCATAGGACCGTCATCCTTCACGCGGCATTGCTCGTTCAGAGTTTCCTCCATTGACGAATATTCCTAACTGCTGTCTCCCGTAGG
>mg|309|58
GCACGTATTTAGCCGGAGCTTTCTTGAAAGGTACCGTCACTCTTAAGTCATTTCCTACTTAAGTCGTTCTTCCCTAACAACAGAAGTTTACAATCCATAGGACCGTCATCCTTCACGCGGCATTGCTCGTTCAGAGTTTCCTCCATTGACGAATATTCCTAACTGCTGTCTCCCGTAGGG
>mg|310|10
GCACGTGGTTAGCCGGAGCTTTCTTGAAAGGTACCGTCACTCTTAAGTCATTTCCTACTTAAGTCGTTCTTCCCTAACAACAGAAGTTTACAATCCATAGGACCGTCATCCTTCACGCGGCATTGCTCGTTCAGAGTTTCCTCCATTGACGAATATTCCTAACTGCTGTCTCCCGTAGG
>mg|311|23
GCGCGTAGTTAGCCGGAGCTTTCTTGAAAGGTACCGTCACTCTTAAGTCATTTCCTACTTAAGTCGTTCTTCCCTAACAACAGAAGTTTACAATCCATAGGACCGTCATCCTTCACGCGGCATTGCTCGTTCAGAGTTTCCTCCATTGACGAATATTCCTAACTGCTGTCTCCCGTAGG
>mg|312|11
CGAGCTCATCGGGGCACTTCGCCTGTACGTCGCGGATGACGCGCTTGAGCATGGCCTCGGCAAGGTCCATATCGTCGGCAAGATCCGCAAAGGCGATCTCGGGCTCGATCATCCAGAACTCGGCGGCGTGGCGGGTGGTGTTGGAGTTCTCGGCAC
>mg|313|11
GGAGGACCACATCGGGATACTGGATGAGGAGACCTATCGGATGACGCTGTGGGACCATAAGCCGCTGACTGATTTTTT
>mg|314|87
TCAGCTCGTCTGGGCACTTGTCGAGAACCGTGCGGATGACAAACTTGAGCATCTGCTCAGACACATCCATTTCACCCTTGAGGTCACAGAAGGCCATTTCTGGCTCAACCATCCAAAACTCTGCCGCATGGCGGCGAGTGTTGGAATCCTCAGCGC
>mg|315|10
TTCGGCGGTTCGGGGCGGTGAAAAAGAGGAGACAGACGGCGAACGCCGCCGAGGCGAGCGTTGCGA
>mg|316|30
GCGCTGAGGATTCCAACACTCGCCGCCATGCGGCAGAGTTTTGGATGGTTGAGCCAGAAATGGCCTTCTGTGACCTCAAGGGTGAAATGGATGTGTCTGAGCAGATGCTCAAGTTTGTCATCCGCACGGTTCTCGACAAGTGCCCAGACGAGCTGA
>mg|317|31
CGTGAGATGTTGGGTTAAGTCCATCAACGAGCGCAACCCTTGCAACCAGTTGGATTTTTCTGGTAGGACTGCCCCGGTAACGGGGAGGAAGGAGGGGATGATGTCAGGTCAGTATTTCCCTTACGCCTTGGGCTAGAATCGCGCTACAATGGCCGGTACAATGCGAAGCAAAACAGTGATGCGAAGCAAATCGCACCAAAGCCGGTCCCAGTTCGGATAGAAGGCTGAAACTCGCCTTCT
>mg|318|43
CGTGAGATGTTGGGTTAAGTCCCGCAACGAGCGCAACCCCCGCCGCATGTTGCCATCGGGTTATGCCGGGCACCATGCGGGACCGCCGGCGTCAAGCCGGAGGAGGGCGGGGACGACGTCAAGTCATCATGCCCCTTATGCCCTGGGCTGCACACGTGCTACAATGGCCGGTACAGCGGGATGCGACCGCGCGAGCGGGAGCGGATCCCTGAAAGCCGGCCCCAGTTCGGATTGGGGGCTGCAACCCGCCCCCATGAAGTCGGAGTCGCTAGTAATCGACCCCGCGAGGGCAGCCGAATCTCTTAAACGCCAATCTCAGTTCGGATTGCAGGCTGCAACTCGCCTGCA
>mg|319|14
CGTGAGATGTTTGGTTAAGTCCATCAACGAGCGCAACCCTTGCAACCAGTTGGATTTTTCTGGTAGGACTGCCCCGGTAACGGGGAGGAAGGAGGGGATGATGTCAGGTCAGTATTTCCCTTACGCCTTGGGCTAGAATCGCGCTACAATGGCCGGTACAATGCGAAGCAAAACAGTGATGCGAAGCAAATCGCACCAAAGCCGGTCCCAGTTCGGATAGAAGGCTGAAACTCGCCTGCA
>mg|320|433
CGTGAGATGTTTGGTTAAGTCCATCAACGAGCGCAACCCTTGCAACCAGTTGGATTTTTCTGGTAGGACTGCCCCGGTAACGGGGAGGAAGGAGGGGATGATGTCAGGTCAGTATTTCCCTTACGCCTTGGGCTAGAATCGCGCTACAATGGCCGGTACAATGCGAAGCAAAACAGTGATGCGAAGCAAATCGCACCAAAGCCGGTCCCAGTTCGGATAGAAGGCTGAAACTCGCCTTCT
>mg|321|19
CGTGAGATGTTTGGTTAAGTCCATCAACGAGCGCAACCCTTGCAACCAGTTGGATTTTTCTGGTAGGACTGCCCCGGTAACGGGGAGGAAGGAGGGGATGATGTCAGGTCAGTATTTCCCTTACGCCTTGGGCTAGAATCGCGCTACAATGGCCGGTACAATGCGAAGCAAAACAGTGATGCGAAGCAAATCGCACCAAAGCCGGTCCCAGTTCGGATTGGAGGCTGCAACCCGCCTCCA
>mg|322|10
CGTGAGATGTTTGGTTAAGTCCATCAACGAGCGCAACCCTTGCAACCAGTTGGATTTTTCTGGTAGGACTGCCCCGGTAACGGGGAGGAAGGAGGGGATGATGTCAGGTCAGTATTTCCCTTACGCCTTGGGCTAGAATCGCGCTACAATGGCCGGTACAATGCGAAGCAAAACAGTGATGCGAAGCAAATCGCACCAAAGCCGGTCCCAGTTCGGATTGGGGGCTGCAACCCGCCCCCA
>mg|323|25
CGTGAGATGTTTGGTTAAGTCCATCAACGAGCGCAACCCTTGCAACCAGTTGGATTTTTTCTGGTAGGACTGCCCCGGTAACGGGGAGGAAGGAGGGGATGATGTCAGGTCAGTATTTCCCTTACGCCTTGGGCTAGAATCGCGCTACAATGGCCGGTACAATGCGAAGCAAAACAGTGATGCGAAGCAAATCGCACCAAAGCCGGTCCCAGTTCGGATAGAAGGCTGAAACTCGCCTTCT
>mg|324|158
AGAAGGCGAGTTTCAGCCTTCTATCCGAACTGGGACCGGCTTTGGTGCGATTTGCTTCGCATCACTGTTTTGCTTCGCATTGTACCGGCCATTGTAGCGCGATTCTAGCCCAAGGCGTAAGGGAAATACTGACCTGACATCATCCCCTCCTTCCTCCCCGTTACCGGGGCAGTCCTACCAGAAAAATCCAACTGGTTGCAAGGGTTGCGCTCGTTGATGGACTTAACCAAACATCTCACG
