# Supplementary material for: A comparative analysis of microbial profile of Guinea fowl and chicken using metagenomic approach
Source: PLoS One. 2018 Mar 1;13(3):e0191029. doi: 10.1371/journal.pone.0191029 (PMC5832216; doi:10.1371/journal.pone.0191029)
Supplement: S1 File — 16SrRNA sequencing data revealing Intestinal microbial profile of the chicken gastrointestinal tract. (ZIP) [file pone.0191029.s002.zip › exports/S003_GF_2_SAMPLE_v1_consensus.txt]

Primer	Phylum	Class	Order	Family	Genus	Species	% ID	Count	DB counters	F:R %	% of total reads	% of valid reads	% of mapped reads	% of mapped reads per primer
(consensus)	Actinobacteria	Actinobacteria	Actinomycetales	Corynebacteriaceae	Corynebacterium	ammoniagenes	99.61 - 99.61	11	11 : 0	100 : 0	0	0	0	0
(consensus)	Actinobacteria	Actinobacteria	Actinomycetales	Dermacoccaceae	(family level ID only)			34	0 : 34		0	0	0	0
(consensus)	Actinobacteria	Actinobacteria	Actinomycetales	Geodermatophilaceae	(family level ID only)			78	0 : 78		0	0	0.01	0.01
(consensus)	Actinobacteria	Actinobacteria	Actinomycetales	Micromonosporaceae	(family level ID only)			11	0 : 11		0	0	0	0
(consensus)	Actinobacteria	Actinobacteria	Actinomycetales	Nocardioidaceae	(family level ID only)			15	0 : 15		0	0	0	0
(consensus)	Actinobacteria	Actinobacteria	Bifidobacteriales	Bifidobacteriaceae	Aeriscardovia	aeriphila	99.55 - 100	1012	1012 : 0	62.65 : 37.35	0.04	0.05	0.11	0.11
(consensus)	Actinobacteria	Actinobacteria	Bifidobacteriales	Bifidobacteriaceae	Bifidobacterium	(slash calls)		10	10 : 0		0	0	0	0
(consensus)	Actinobacteria	Actinobacteria	Coriobacteriales	Coriobacteriaceae	(family level ID only)			2088	136 : 1952		0.08	0.11	0.22	0.22
(consensus)	Actinobacteria	Actinobacteria	Coriobacteriales	Coriobacteriaceae	(slash calls)			1038	0 : 1038		0.04	0.05	0.11	0.11
(consensus)	Actinobacteria	Actinobacteria	Coriobacteriales	Coriobacteriaceae	Atopobium	(genus level ID only)		159	0 : 159		0.01	0.01	0.02	0.02
(consensus)	Actinobacteria	Actinobacteria	Coriobacteriales	Coriobacteriaceae	Atopobium	sp.	99.38 - 99.38	124	0 : 124	69.35 : 30.65	0	0.01	0.01	0.01
(consensus)	Actinobacteria	Actinobacteria	Coriobacteriales	Coriobacteriaceae	Collinsella	(genus level ID only)		105	0 : 105		0	0.01	0.01	0.01
(consensus)	Actinobacteria	Actinobacteria	Coriobacteriales	Coriobacteriaceae	Enorma	(genus level ID only)		11	0 : 11		0	0	0	0
(consensus)	Actinobacteria	Actinobacteria	Coriobacteriales	Coriobacteriaceae	Olsenella	(genus level ID only)		5297	0 : 5297		0.21	0.28	0.56	0.56
(consensus)	Actinobacteria	Actinobacteria	Coriobacteriales	Coriobacteriaceae	Olsenella	profusa	99.08 - 99.55	3116	3116 : 0	66.72 : 33.28	0.12	0.16	0.33	0.33
(consensus)	Actinobacteria	Actinobacteria	Coriobacteriales	Coriobacteriaceae	Olsenella	umbonata	99.21 - 99.21	24	24 : 0	100 : 0	0	0	0	0
(consensus)	Actinobacteria	Coriobacteriia	Coriobacteriales	Coriobacteriaceae	(family level ID only)			159	0 : 159		0.01	0.01	0.02	0.02
(consensus)	Actinobacteria	Coriobacteriia	Coriobacteriales	Coriobacteriaceae	(slash calls)			211	0 : 211		0.01	0.01	0.02	0.02
(consensus)	Actinobacteria	Coriobacteriia	Coriobacteriales	Coriobacteriaceae	Collinsella	(genus level ID only)		37	0 : 37		0	0	0	0
(consensus)	Bacteroidetes	Bacteroidia	Bacteroidales	Bacteroidaceae	(family level ID only)			94752	194 : 94558		3.73	4.97	10.01	10.01
(consensus)	Bacteroidetes	Bacteroidia	Bacteroidales	Bacteroidaceae	(slash calls)			167	0 : 167		0.01	0.01	0.02	0.02
(consensus)	Bacteroidetes	Bacteroidia	Bacteroidales	Bacteroidaceae	Bacteroides	(genus level ID only)		2938	0 : 2938		0.12	0.15	0.31	0.31
(consensus)	Bacteroidetes	Bacteroidia	Bacteroidales	Bacteroidaceae	Bacteroides	barnesiae	99.1 - 100	680	339 : 341	74.85 : 25.15	0.03	0.04	0.07	0.07
(consensus)	Bacteroidetes	Bacteroidia	Bacteroidales	Bacteroidaceae	Bacteroides	coprophilus	99.55 - 100	25	0 : 25	100 : 0	0	0	0	0
(consensus)	Bacteroidetes	Bacteroidia	Bacteroidales	Bacteroidaceae	Bacteroides	plebeius	99.1 - 100	1685	1056 : 629	72.17 : 27.83	0.07	0.09	0.18	0.18
(consensus)	Bacteroidetes	Bacteroidia	Bacteroidales	Bacteroidaceae	Bacteroides	salanitronis	99.1 - 100	537	290 : 247	74.86 : 25.14	0.02	0.03	0.06	0.06
(consensus)	Bacteroidetes	Bacteroidia	Bacteroidales	Porphyromonadaceae	(family level ID only)			51252	4266 : 46986		2.02	2.69	5.41	5.41
(consensus)	Bacteroidetes	Bacteroidia	Bacteroidales	Porphyromonadaceae	Barnesiella	(genus level ID only)		378	0 : 378		0.01	0.02	0.04	0.04
(consensus)	Bacteroidetes	Bacteroidia	Bacteroidales	Prevotellaceae	(family level ID only)			111163	871 : 110292		4.38	5.83	11.74	11.74
(consensus)	Bacteroidetes	Bacteroidia	Bacteroidales	Prevotellaceae	Paraprevotella	(genus level ID only)		45	0 : 45		0	0	0	0
(consensus)	Bacteroidetes	Bacteroidia	Bacteroidales	Prevotellaceae	Prevotella	(genus level ID only)		1188	0 : 1188		0.05	0.06	0.13	0.13
(consensus)	Bacteroidetes	Bacteroidia	Bacteroidales	Rikenellaceae	(family level ID only)			959	0 : 959		0.04	0.05	0.1	0.1
(consensus)	Bacteroidetes	Bacteroidia	Bacteroidales	Rikenellaceae	(slash calls)			103	0 : 103		0	0.01	0.01	0.01
(consensus)	Bacteroidetes	Bacteroidia	Bacteroidales	Rikenellaceae	Alistipes	(genus level ID only)		1206	0 : 1206		0.05	0.06	0.13	0.13
(consensus)	Bacteroidetes	Bacteroidia	Bacteroidales	Rikenellaceae	Alistipes	onderdonkii	99.42 - 99.42	68	68 : 0	77.94 : 22.06	0	0	0.01	0.01
(consensus)	Bacteroidetes	Bacteroidia	Bacteroidales	[Paraprevotellaceae]	(family level ID only)			959	0 : 959		0.04	0.05	0.1	0.1
(consensus)	Bacteroidetes	Cytophagia	Cytophagales	Cyclobacteriaceae	(family level ID only)			11	0 : 11		0	0	0	0
(consensus)	Bacteroidetes	Cytophagia	Cytophagales	Cytophagaceae	(family level ID only)			1467	0 : 1467		0.06	0.08	0.15	0.15
(consensus)	Bacteroidetes	Cytophagia	Cytophagales	Flammeovirgaceae	(family level ID only)			74	0 : 74		0	0	0.01	0.01
(consensus)	Bacteroidetes	Flavobacteriia	Flavobacteriales	Cryomorphaceae	(family level ID only)			334	0 : 334		0.01	0.02	0.04	0.04
(consensus)	Bacteroidetes	Flavobacteriia	Flavobacteriales	Flavobacteriaceae	(family level ID only)			44913	0 : 44913		1.77	2.35	4.74	4.74
(consensus)	Bacteroidetes	Sphingobacteriia	Sphingobacteriales	Saprospiraceae	(family level ID only)			2787	0 : 2787		0.11	0.15	0.29	0.29
(consensus)	Bacteroidetes	Sphingobacteriia	Sphingobacteriales	Sphingobacteriaceae	(family level ID only)			53	0 : 53		0	0	0.01	0.01
(consensus)	Chloroflexi	Dehalococcoidia	Dehalococcoidales	Dehalococcoidaceae	(family level ID only)			1125	0 : 1125		0.04	0.06	0.12	0.12
(consensus)	Chloroflexi	Dehalococcoidia	unclassified Dehalococcoidia	unclassified Dehalococcoidia	(family level ID only)			360	360 : 0		0.01	0.02	0.04	0.04
(consensus)	Chloroflexi	Ktedonobacteria	Ktedonobacterales	Thermosporotrichaceae	(family level ID only)			21	0 : 21		0	0	0	0
(consensus)	Cyanobacteria	Nostocophycideae	Nostocales	Nostocaceae	(family level ID only)			490	0 : 490		0.02	0.03	0.05	0.05
(consensus)	Cyanobacteria	Oscillatoriophycideae	Oscillatoriales	Phormidiaceae	(family level ID only)			131	0 : 131		0.01	0.01	0.01	0.01
(consensus)	Deferribacteres	Deferribacteres	Deferribacterales	Deferribacteraceae	Mucispirillum	(genus level ID only)		10	0 : 10		0	0	0	0
(consensus)	Deferribacteres	Deferribacteres	Deferribacterales	Deferribacteraceae	Mucispirillum	schaedleri	99.22 - 100	101	0 : 101	86.14 : 13.86	0	0.01	0.01	0.01
(consensus)	Firmicutes	Bacilli	Bacillales	Alicyclobacillaceae	(family level ID only)			94	94 : 0		0	0	0.01	0.01
(consensus)	Firmicutes	Bacilli	Bacillales	Bacillaceae	(family level ID only)			778	0 : 778		0.03	0.04	0.08	0.08
(consensus)	Firmicutes	Bacilli	Bacillales	Paenibacillaceae	(family level ID only)			682	117 : 565		0.03	0.04	0.07	0.07
(consensus)	Firmicutes	Bacilli	Bacillales	Planococcaceae	(family level ID only)			279	0 : 279		0.01	0.01	0.03	0.03
(consensus)	Firmicutes	Bacilli	Bacillales	Staphylococcaceae	(family level ID only)			1070	0 : 1070		0.04	0.06	0.11	0.11
(consensus)	Firmicutes	Bacilli	Bacillales	Thermoactinomycetaceae	(family level ID only)			121	0 : 121		0	0.01	0.01	0.01
(consensus)	Firmicutes	Bacilli	Lactobacillales	Carnobacteriaceae	(family level ID only)			10	0 : 10		0	0	0	0
(consensus)	Firmicutes	Bacilli	Lactobacillales	Enterococcaceae	(family level ID only)			629	78 : 551		0.02	0.03	0.07	0.07
(consensus)	Firmicutes	Bacilli	Lactobacillales	Enterococcaceae	(slash calls)			12	0 : 12		0	0	0	0
(consensus)	Firmicutes	Bacilli	Lactobacillales	Enterococcaceae	Enterococcus	(genus level ID only)		14	0 : 14		0	0	0	0
(consensus)	Firmicutes	Bacilli	Lactobacillales	Enterococcaceae	Enterococcus	cecorum	99.21 - 100	809	809 : 0	76.51 : 23.49	0.03	0.04	0.09	0.09
(consensus)	Firmicutes	Bacilli	Lactobacillales	Enterococcaceae	Vagococcus	(genus level ID only)		29	0 : 29		0	0	0	0
(consensus)	Firmicutes	Bacilli	Lactobacillales	Lactobacillaceae	(family level ID only)			4079	11 : 4068		0.16	0.21	0.43	0.43
(consensus)	Firmicutes	Bacilli	Lactobacillales	Lactobacillaceae	(slash calls)			183	0 : 183		0.01	0.01	0.02	0.02
(consensus)	Firmicutes	Bacilli	Lactobacillales	Lactobacillaceae	Lactobacillus	(genus level ID only)		4292	0 : 4292		0.17	0.23	0.45	0.45
(consensus)	Firmicutes	Bacilli	Lactobacillales	Lactobacillaceae	Lactobacillus	(slash calls)		22904	22820 : 84		0.9	1.2	2.42	2.42
(consensus)	Firmicutes	Bacilli	Lactobacillales	Lactobacillaceae	Lactobacillus	agilis	99.2 - 100	241	151 : 90	73.44 : 26.56	0.01	0.01	0.03	0.03
(consensus)	Firmicutes	Bacilli	Lactobacillales	Lactobacillaceae	Lactobacillus	alvi	99.12 - 100	2651	0 : 2651	69.26 : 30.74	0.1	0.14	0.28	0.28
(consensus)	Firmicutes	Bacilli	Lactobacillales	Lactobacillaceae	Lactobacillus	aviarius	99.19 - 100	375	17 : 358	70.93 : 29.07	0.01	0.02	0.04	0.04
(consensus)	Firmicutes	Bacilli	Lactobacillales	Lactobacillaceae	Lactobacillus	crispatus	100 - 100	15	15 : 0	0 : 100	0	0	0	0
(consensus)	Firmicutes	Bacilli	Lactobacillales	Lactobacillaceae	Lactobacillus	equi	99.1 - 99.11	43	43 : 0	58.14 : 41.86	0	0	0	0
(consensus)	Firmicutes	Bacilli	Lactobacillales	Lactobacillaceae	Lactobacillus	frumenti	99.6 - 100	90	90 : 0	71.11 : 28.89	0	0	0.01	0.01
(consensus)	Firmicutes	Bacilli	Lactobacillales	Lactobacillaceae	Lactobacillus	gasseri	100 - 100	38	38 : 0	100 : 0	0	0	0	0
(consensus)	Firmicutes	Bacilli	Lactobacillales	Lactobacillaceae	Lactobacillus	gigeriorum	100 - 100	48	48 : 0	100 : 0	0	0	0.01	0.01
(consensus)	Firmicutes	Bacilli	Lactobacillales	Lactobacillaceae	Lactobacillus	ingluviei	99.19 - 100	558	558 : 0	69.35 : 30.65	0.02	0.03	0.06	0.06
(consensus)	Firmicutes	Bacilli	Lactobacillales	Lactobacillaceae	Lactobacillus	johnsonii	99.44 - 100	2542	2542 : 0	71.95 : 28.05	0.1	0.13	0.27	0.27
(consensus)	Firmicutes	Bacilli	Lactobacillales	Lactobacillaceae	Lactobacillus	kitasatonis	99.1 - 100	3887	3887 : 0	62 : 38	0.15	0.2	0.41	0.41
(consensus)	Firmicutes	Bacilli	Lactobacillales	Lactobacillaceae	Lactobacillus	mucosae	99.44 - 100	103	103 : 0	100 : 0	0	0.01	0.01	0.01
(consensus)	Firmicutes	Bacilli	Lactobacillales	Lactobacillaceae	Lactobacillus	oris	100 - 100	63	63 : 0	63.49 : 36.51	0	0	0.01	0.01
(consensus)	Firmicutes	Bacilli	Lactobacillales	Lactobacillaceae	Lactobacillus	panis	99.1 - 100	1621	1498 : 123	69.59 : 30.41	0.06	0.08	0.17	0.17
(consensus)	Firmicutes	Bacilli	Lactobacillales	Lactobacillaceae	Lactobacillus	pontis	99.44 - 100	763	749 : 14	73 : 27	0.03	0.04	0.08	0.08
(consensus)	Firmicutes	Bacilli	Lactobacillales	Lactobacillaceae	Lactobacillus	reuteri	99.1 - 99.56	233	70 : 163	55.79 : 44.21	0.01	0.01	0.02	0.02
(consensus)	Firmicutes	Bacilli	Lactobacillales	Lactobacillaceae	Lactobacillus	salivarius	99.1 - 100	15756	15745 : 11	67.96 : 32.04	0.62	0.83	1.66	1.66
(consensus)	Firmicutes	Bacilli	Lactobacillales	Lactobacillaceae	Lactobacillus	secaliphilus	99.44 - 100	1289	1289 : 0	70.13 : 29.87	0.05	0.07	0.14	0.14
(consensus)	Firmicutes	Bacilli	Lactobacillales	Lactobacillaceae	Lactobacillus	sp.	99.44 - 99.44	20	0 : 20	100 : 0	0	0	0	0
(consensus)	Firmicutes	Bacilli	Lactobacillales	Lactobacillaceae	Lactobacillus	vaginalis	99.12 - 100	1938	1938 : 0	71.1 : 28.9	0.08	0.1	0.2	0.2
(consensus)	Firmicutes	Bacilli	Lactobacillales	Leuconostocaceae	(family level ID only)			32	0 : 32		0	0	0	0
(consensus)	Firmicutes	Bacilli	Lactobacillales	Streptococcaceae	(family level ID only)			602	0 : 602		0.02	0.03	0.06	0.06
(consensus)	Firmicutes	Bacilli	Lactobacillales	Streptococcaceae	Lactococcus	(slash calls)		33	33 : 0		0	0	0	0
(consensus)	Firmicutes	Bacilli	Lactobacillales	Streptococcaceae	Lactococcus	lactis	100 - 100	35	35 : 0	71.43 : 28.57	0	0	0	0
(consensus)	Firmicutes	Bacilli	Lactobacillales	Streptococcaceae	Streptococcus	(genus level ID only)		138	0 : 138		0.01	0.01	0.01	0.01
(consensus)	Firmicutes	Bacilli	Lactobacillales	Streptococcaceae	Streptococcus	(slash calls)		537	537 : 0		0.02	0.03	0.06	0.06
(consensus)	Firmicutes	Bacilli	Lactobacillales	Streptococcaceae	Streptococcus	alactolyticus	99.1 - 100	3426	3426 : 0	74.05 : 25.95	0.13	0.18	0.36	0.36
(consensus)	Firmicutes	Bacilli	Lactobacillales	Streptococcaceae	Streptococcus	gallolyticus	99.21 - 100	225	225 : 0	70.22 : 29.78	0.01	0.01	0.02	0.02
(consensus)	Firmicutes	Bacilli	Lactobacillales	Streptococcaceae	Streptococcus	infantarius	99.44 - 100	1381	1381 : 0	73.21 : 26.79	0.05	0.07	0.15	0.15
(consensus)	Firmicutes	Clostridia	Clostridiales	Catabacteriaceae	(family level ID only)			385	0 : 385		0.02	0.02	0.04	0.04
(consensus)	Firmicutes	Clostridia	Clostridiales	Christensenellaceae	(family level ID only)			522	0 : 522		0.02	0.03	0.06	0.06
(consensus)	Firmicutes	Clostridia	Clostridiales	Clostridiaceae	(family level ID only)			43400	51 : 43349		1.71	2.28	4.58	4.58
(consensus)	Firmicutes	Clostridia	Clostridiales	Clostridiaceae	(slash calls)			6465	3286 : 3179		0.25	0.34	0.68	0.68
(consensus)	Firmicutes	Clostridia	Clostridiales	Clostridiaceae	Clostridium	(genus level ID only)		6400	0 : 6400		0.25	0.34	0.68	0.68
(consensus)	Firmicutes	Clostridia	Clostridiales	Clostridiaceae	Clostridium	(slash calls)		4932	4910 : 22		0.19	0.26	0.52	0.52
(consensus)	Firmicutes	Clostridia	Clostridiales	Clostridiaceae	Clostridium	chartatabidum	99.1 - 99.1	28	28 : 0	60.71 : 39.29	0	0	0	0
(consensus)	Firmicutes	Clostridia	Clostridiales	Clostridiaceae	Clostridium	chromiireducens	99.35 - 99.35	20	20 : 0	100 : 0	0	0	0	0
(consensus)	Firmicutes	Clostridia	Clostridiales	Clostridiaceae	Clostridium	disporicum	100 - 100	64	64 : 0	46.88 : 53.12	0	0	0.01	0.01
(consensus)	Firmicutes	Clostridia	Clostridiales	Clostridiaceae	Clostridium	hiranonis	99.09 - 99.55	185	0 : 185	25.95 : 74.05	0.01	0.01	0.02	0.02
(consensus)	Firmicutes	Clostridia	Clostridiales	Clostridiaceae	Clostridium	sp.	99.1 - 100	4203	0 : 4203	70.38 : 29.62	0.17	0.22	0.44	0.44
(consensus)	Firmicutes	Clostridia	Clostridiales	Clostridiaceae	Clostridium	vincentii	99.1 - 99.1	108	108 : 0	65.74 : 34.26	0	0.01	0.01	0.01
(consensus)	Firmicutes	Clostridia	Clostridiales	Clostridiales Family XIII. Incertae Sedis	(family level ID only)			10	0 : 10		0	0	0	0
(consensus)	Firmicutes	Clostridia	Clostridiales	Clostridiales Family XVI. Incertae Sedis	(family level ID only)			134	0 : 134		0.01	0.01	0.01	0.01
(consensus)	Firmicutes	Clostridia	Clostridiales	Eubacteriaceae	(family level ID only)			40880	0 : 40880		1.61	2.14	4.32	4.32
(consensus)	Firmicutes	Clostridia	Clostridiales	Eubacteriaceae	(slash calls)			694	694 : 0		0.03	0.04	0.07	0.07
(consensus)	Firmicutes	Clostridia	Clostridiales	Eubacteriaceae	Eubacterium	(genus level ID only)		11	11 : 0		0	0	0	0
(consensus)	Firmicutes	Clostridia	Clostridiales	Eubacteriaceae	Eubacterium	hallii	99.35 - 99.35	23	23 : 0	100 : 0	0	0	0	0
(consensus)	Firmicutes	Clostridia	Clostridiales	Gracilibacteraceae	(family level ID only)			187	0 : 187		0.01	0.01	0.02	0.02
(consensus)	Firmicutes	Clostridia	Clostridiales	Lachnospiraceae	(family level ID only)			23278	41 : 23237		0.92	1.22	2.46	2.46
(consensus)	Firmicutes	Clostridia	Clostridiales	Lachnospiraceae	(slash calls)			10235	5153 : 5082		0.4	0.54	1.08	1.08
(consensus)	Firmicutes	Clostridia	Clostridiales	Lachnospiraceae	Blautia	(genus level ID only)		52	0 : 52		0	0	0.01	0.01
(consensus)	Firmicutes	Clostridia	Clostridiales	Lachnospiraceae	Blautia	(slash calls)		48	48 : 0		0	0	0.01	0.01
(consensus)	Firmicutes	Clostridia	Clostridiales	Lachnospiraceae	Coprococcus	eutactus	99.35 - 99.35	26	26 : 0	61.54 : 38.46	0	0	0	0
(consensus)	Firmicutes	Clostridia	Clostridiales	Lachnospiraceae	Lachnoclostridium	(genus level ID only)		430	0 : 430		0.02	0.02	0.05	0.05
(consensus)	Firmicutes	Clostridia	Clostridiales	Lachnospiraceae	Lachnoclostridium	aminovalericum	99.35 - 99.35	15	0 : 15	100 : 0	0	0	0	0
(consensus)	Firmicutes	Clostridia	Clostridiales	Lachnospiraceae	Marvinbryantia	(genus level ID only)		64	0 : 64		0	0	0.01	0.01
(consensus)	Firmicutes	Clostridia	Clostridiales	Lachnospiraceae	Moryella	indoligenes	99.35 - 99.35	2667	2667 : 0	71.84 : 28.16	0.1	0.14	0.28	0.28
(consensus)	Firmicutes	Clostridia	Clostridiales	Lachnospiraceae	Roseburia	(genus level ID only)		3438	0 : 3438		0.14	0.18	0.36	0.36
(consensus)	Firmicutes	Clostridia	Clostridiales	Lachnospiraceae	Roseburia	(slash calls)		81	81 : 0		0	0	0.01	0.01
(consensus)	Firmicutes	Clostridia	Clostridiales	Lachnospiraceae	Roseburia	faecis	99.35 - 100	1846	1770 : 76	71.78 : 28.22	0.07	0.1	0.2	0.2
(consensus)	Firmicutes	Clostridia	Clostridiales	Lachnospiraceae	Ruminococcus	gnavus	99.35 - 99.35	239	239 : 0	74.06 : 25.94	0.01	0.01	0.03	0.03
(consensus)	Firmicutes	Clostridia	Clostridiales	Lachnospiraceae	Stomatobaculum	(genus level ID only)		254	0 : 254		0.01	0.01	0.03	0.03
(consensus)	Firmicutes	Clostridia	Clostridiales	Lachnospiraceae	Stomatobaculum	longum	99.35 - 99.35	74	0 : 74	82.43 : 17.57	0	0	0.01	0.01
(consensus)	Firmicutes	Clostridia	Clostridiales	Lachnospiraceae	[Ruminococcus]	(genus level ID only)		1517	0 : 1517		0.06	0.08	0.16	0.16
(consensus)	Firmicutes	Clostridia	Clostridiales	Lachnospiraceae	[Ruminococcus]	gnavus	99.11 - 99.35	995	0 : 995	77.29 : 22.71	0.04	0.05	0.11	0.11
(consensus)	Firmicutes	Clostridia	Clostridiales	Lachnospiraceae	[Ruminococcus]	torques	99.09 - 99.35	184	0 : 184	73.37 : 26.63	0.01	0.01	0.02	0.02
(consensus)	Firmicutes	Clostridia	Clostridiales	Oscillospiraceae	(family level ID only)			615	0 : 615		0.02	0.03	0.06	0.06
(consensus)	Firmicutes	Clostridia	Clostridiales	Oscillospiraceae	(slash calls)			48	0 : 48		0	0	0.01	0.01
(consensus)	Firmicutes	Clostridia	Clostridiales	Oscillospiraceae	Oscillibacter	(genus level ID only)		2344	0 : 2344		0.09	0.12	0.25	0.25
(consensus)	Firmicutes	Clostridia	Clostridiales	Peptococcaceae	(family level ID only)			2118	109 : 2009		0.08	0.11	0.22	0.22
(consensus)	Firmicutes	Clostridia	Clostridiales	Peptostreptococcaceae	(family level ID only)			147	0 : 147		0.01	0.01	0.02	0.02
(consensus)	Firmicutes	Clostridia	Clostridiales	Peptostreptococcaceae	(slash calls)			7840	7752 : 88		0.31	0.41	0.83	0.83
(consensus)	Firmicutes	Clostridia	Clostridiales	Peptostreptococcaceae	Clostridium	bartlettii	100 - 100	25	25 : 0	100 : 0	0	0	0	0
(consensus)	Firmicutes	Clostridia	Clostridiales	Proteinivoraceae	(family level ID only)			146	0 : 146		0.01	0.01	0.02	0.02
(consensus)	Firmicutes	Clostridia	Clostridiales	Ruminococcaceae	(family level ID only)			23380	0 : 23380		0.92	1.23	2.47	2.47
(consensus)	Firmicutes	Clostridia	Clostridiales	Ruminococcaceae	(slash calls)			6078	0 : 6078		0.24	0.32	0.64	0.64
(consensus)	Firmicutes	Clostridia	Clostridiales	Ruminococcaceae	Acetanaerobacterium	(genus level ID only)		427	0 : 427		0.02	0.02	0.05	0.05
(consensus)	Firmicutes	Clostridia	Clostridiales	Ruminococcaceae	Acetanaerobacterium	elongatum	99.35 - 99.35	10	10 : 0	100 : 0	0	0	0	0
(consensus)	Firmicutes	Clostridia	Clostridiales	Ruminococcaceae	Anaerotruncus	(genus level ID only)		374	0 : 374		0.01	0.02	0.04	0.04
(consensus)	Firmicutes	Clostridia	Clostridiales	Ruminococcaceae	Anaerotruncus	colihominis	99.2 - 99.2	10	0 : 10	100 : 0	0	0	0	0
(consensus)	Firmicutes	Clostridia	Clostridiales	Ruminococcaceae	Anaerotruncus	sp.	99.35 - 99.35	21	0 : 21	100 : 0	0	0	0	0
(consensus)	Firmicutes	Clostridia	Clostridiales	Ruminococcaceae	Faecalibacterium	(genus level ID only)		10137	0 : 10137		0.4	0.53	1.07	1.07
(consensus)	Firmicutes	Clostridia	Clostridiales	Ruminococcaceae	Faecalibacterium	prausnitzii	99.1 - 100	7089	0 : 7089	68.9 : 31.1	0.28	0.37	0.75	0.75
(consensus)	Firmicutes	Clostridia	Clostridiales	Ruminococcaceae	Hydrogenoanaerobacterium	(genus level ID only)		10	0 : 10		0	0	0	0
(consensus)	Firmicutes	Clostridia	Clostridiales	Ruminococcaceae	Ruminiclostridium	(genus level ID only)		16	0 : 16		0	0	0	0
(consensus)	Firmicutes	Clostridia	Clostridiales	Ruminococcaceae	Ruminococcus	(genus level ID only)		450	0 : 450		0.02	0.02	0.05	0.05
(consensus)	Firmicutes	Clostridia	Clostridiales	Ruminococcaceae	Ruminococcus	faecis	99.35 - 99.35	642	642 : 0	70.4 : 29.6	0.03	0.03	0.07	0.07
(consensus)	Firmicutes	Clostridia	Clostridiales	Ruminococcaceae	Ruminococcus	gauvreauii	99.35 - 100	464	464 : 0	74.78 : 25.22	0.02	0.02	0.05	0.05
(consensus)	Firmicutes	Clostridia	Clostridiales	Ruminococcaceae	Ruminococcus	sp.	99.18 - 99.18	87	0 : 87	66.67 : 33.33	0	0	0.01	0.01
(consensus)	Firmicutes	Clostridia	Clostridiales	Ruminococcaceae	Subdoligranulum	(genus level ID only)		126	0 : 126		0	0.01	0.01	0.01
(consensus)	Firmicutes	Clostridia	Clostridiales	Ruminococcaceae	Subdoligranulum	variabile	99.35 - 99.35	133	133 : 0	68.42 : 31.58	0.01	0.01	0.01	0.01
(consensus)	Firmicutes	Clostridia	Clostridiales	Syntrophomonadaceae	(family level ID only)			150	0 : 150		0.01	0.01	0.02	0.02
(consensus)	Firmicutes	Clostridia	Clostridiales	Syntrophomonadaceae	Pelospora	(genus level ID only)		12	0 : 12		0	0	0	0
(consensus)	Firmicutes	Clostridia	Clostridiales	Veillonellaceae	Megamonas	(genus level ID only)		431	0 : 431		0.02	0.02	0.05	0.05
(consensus)	Firmicutes	Clostridia	Clostridiales	Veillonellaceae	Megamonas	hypermegale	99.21 - 100	3968	0 : 3968	64.94 : 35.06	0.16	0.21	0.42	0.42
(consensus)	Firmicutes	Clostridia	Clostridiales	unclassified Clostridiales	(family level ID only)			284	284 : 0		0.01	0.01	0.03	0.03
(consensus)	Firmicutes	Clostridia	Clostridiales	unclassified Clostridiales	(slash calls)			142	142 : 0		0.01	0.01	0.02	0.02
(consensus)	Firmicutes	Clostridia	Clostridiales	unclassified Clostridiales	Flavonifractor	(genus level ID only)		44	44 : 0		0	0	0	0
(consensus)	Firmicutes	Clostridia	Clostridiales	unclassified Clostridiales	Flavonifractor	plautii	99.19 - 100	84	84 : 0	76.19 : 23.81	0	0	0.01	0.01
(consensus)	Firmicutes	Clostridia	Clostridiales	unclassified Clostridiales	Pseudoflavonifractor	(genus level ID only)		158	158 : 0		0.01	0.01	0.02	0.02
(consensus)	Firmicutes	Clostridia	Clostridiales	unclassified Clostridiales	Pseudoflavonifractor	capillosus	99.19 - 100	178	178 : 0	77.53 : 22.47	0.01	0.01	0.02	0.02
(consensus)	Firmicutes	Clostridia	Halanaerobiales	Halobacteroidaceae	(family level ID only)			62	0 : 62		0	0	0.01	0.01
(consensus)	Firmicutes	Clostridia	Thermoanaerobacterales	Thermoanaerobacteraceae	(family level ID only)			17	0 : 17		0	0	0	0
(consensus)	Firmicutes	Clostridia	Thermoanaerobacterales	Thermoanaerobacterales Family IV. Incertae Sedis	(family level ID only)			69	0 : 69		0	0	0.01	0.01
(consensus)	Firmicutes	Erysipelotrichi	Erysipelotrichales	Erysipelotrichaceae	(family level ID only)			18811	0 : 18811		0.74	0.99	1.99	1.99
(consensus)	Firmicutes	Erysipelotrichia	Erysipelotrichales	Erysipelotrichaceae	(family level ID only)			1411	126 : 1285		0.06	0.07	0.15	0.15
(consensus)	Firmicutes	Erysipelotrichia	Erysipelotrichales	Erysipelotrichaceae	Eubacterium	cylindroides	99.44 - 100	114	114 : 0	69.3 : 30.7	0	0.01	0.01	0.01
(consensus)	Firmicutes	Erysipelotrichia	Erysipelotrichales	Erysipelotrichaceae	Faecalicoccus	acidiformans	100 - 100	11	0 : 11	100 : 0	0	0	0	0
(consensus)	Firmicutes	Erysipelotrichia	Erysipelotrichales	Erysipelotrichaceae	Turicibacter	(genus level ID only)		5125	0 : 5125		0.2	0.27	0.54	0.54
(consensus)	Firmicutes	Erysipelotrichia	Erysipelotrichales	Erysipelotrichaceae	Turicibacter	sanguinis	99.1 - 100	9715	9715 : 0	82.52 : 17.48	0.38	0.51	1.03	1.03
(consensus)	Firmicutes	Negativicutes	Selenomonadales	Acidaminococcaceae	(family level ID only)			7264	0 : 7264		0.29	0.38	0.77	0.77
(consensus)	Firmicutes	Negativicutes	Selenomonadales	Acidaminococcaceae	Phascolarctobacterium	(genus level ID only)		1508	0 : 1508		0.06	0.08	0.16	0.16
(consensus)	Firmicutes	Negativicutes	Selenomonadales	Acidaminococcaceae	Phascolarctobacterium	sp.	99.15 - 100	15295	0 : 15295	62.94 : 37.06	0.6	0.8	1.62	1.62
(consensus)	Firmicutes	Negativicutes	Selenomonadales	Veillonellaceae	(family level ID only)			4023	0 : 4023		0.16	0.21	0.42	0.42
(consensus)	Firmicutes	Negativicutes	Selenomonadales	Veillonellaceae	Megamonas	(genus level ID only)		24	0 : 24		0	0	0	0
(consensus)	Firmicutes	Negativicutes	Selenomonadales	Veillonellaceae	Megamonas	hypermegale	99.21 - 100	2969	2839 : 130	61.74 : 38.26	0.12	0.16	0.31	0.31
(consensus)	Firmicutes	Negativicutes	Selenomonadales	Veillonellaceae	Selenomonas	lacticifex	100 - 100	20	0 : 20	100 : 0	0	0	0	0
(consensus)	Firmicutes	Thermolithobacteria	Thermolithobacterales	Thermolithobacteraceae	(family level ID only)			10	0 : 10		0	0	0	0
(consensus)	Lentisphaerae	Lentisphaeria	Victivallales	Victivallaceae	(family level ID only)			41	0 : 41		0	0	0	0
(consensus)	Lentisphaerae	Lentisphaeria	Victivallales	Victivallaceae	Victivallis	vadensis	100 - 100	29	0 : 29	100 : 0	0	0	0	0
(consensus)	Proteobacteria	Alphaproteobacteria	Caulobacterales	Caulobacteraceae	(family level ID only)			59	0 : 59		0	0	0.01	0.01
(consensus)	Proteobacteria	Alphaproteobacteria	Rhizobiales	Bartonellaceae	(family level ID only)			18	0 : 18		0	0	0	0
(consensus)	Proteobacteria	Alphaproteobacteria	Rhizobiales	Beijerinckiaceae	(family level ID only)			11	0 : 11		0	0	0	0
(consensus)	Proteobacteria	Alphaproteobacteria	Rhizobiales	Cohaesibacteraceae	(family level ID only)			76	0 : 76		0	0	0.01	0.01
(consensus)	Proteobacteria	Alphaproteobacteria	Rhizobiales	Hyphomicrobiaceae	(family level ID only)			31	0 : 31		0	0	0	0
(consensus)	Proteobacteria	Alphaproteobacteria	Rhizobiales	Hyphomicrobiaceae	Gemmiger	formicilis	99.2 - 100	378	378 : 0	78.31 : 21.69	0.01	0.02	0.04	0.04
(consensus)	Proteobacteria	Alphaproteobacteria	Rhizobiales	Methylobacteriaceae	(family level ID only)			50	0 : 50		0	0	0.01	0.01
(consensus)	Proteobacteria	Alphaproteobacteria	Rhizobiales	Xanthobacteraceae	(slash calls)			16	16 : 0		0	0	0	0
(consensus)	Proteobacteria	Alphaproteobacteria	Rhodobacterales	Rhodobacteraceae	(family level ID only)			92	0 : 92		0	0	0.01	0.01
(consensus)	Proteobacteria	Alphaproteobacteria	Rhodospirillales	Acetobacteraceae	(family level ID only)			31	13 : 18		0	0	0	0
(consensus)	Proteobacteria	Alphaproteobacteria	Rhodospirillales	Rhodospirillaceae	(family level ID only)			947	25 : 922		0.04	0.05	0.1	0.1
(consensus)	Proteobacteria	Alphaproteobacteria	Rickettsiales	Holosporaceae	(family level ID only)			228	0 : 228		0.01	0.01	0.02	0.02
(consensus)	Proteobacteria	Alphaproteobacteria	Sphingomonadales	Sphingomonadaceae	(family level ID only)			11	0 : 11		0	0	0	0
(consensus)	Proteobacteria	Betaproteobacteria	Burkholderiales	Burkholderiaceae	(family level ID only)			325	0 : 325		0.01	0.02	0.03	0.03
(consensus)	Proteobacteria	Betaproteobacteria	Burkholderiales	Oxalobacteraceae	(family level ID only)			1340	14 : 1326		0.05	0.07	0.14	0.14
(consensus)	Proteobacteria	Betaproteobacteria	Burkholderiales	Oxalobacteraceae	(slash calls)			1314	0 : 1314		0.05	0.07	0.14	0.14
(consensus)	Proteobacteria	Betaproteobacteria	Burkholderiales	Oxalobacteraceae	Herbaspirillum	(genus level ID only)		10	0 : 10		0	0	0	0
(consensus)	Proteobacteria	Betaproteobacteria	Burkholderiales	Oxalobacteraceae	Herbaspirillum	(slash calls)		13053	13053 : 0		0.51	0.68	1.38	1.38
(consensus)	Proteobacteria	Betaproteobacteria	Burkholderiales	Oxalobacteraceae	Janthinobacterium	(genus level ID only)		67	0 : 67		0	0	0.01	0.01
(consensus)	Proteobacteria	Betaproteobacteria	Burkholderiales	Oxalobacteraceae	Oxalobacter	(genus level ID only)		873	0 : 873		0.03	0.05	0.09	0.09
(consensus)	Proteobacteria	Betaproteobacteria	Burkholderiales	Oxalobacteraceae	Oxalobacter	formigenes	99.38 - 100	1243	10 : 1233	20.35 : 79.65	0.05	0.07	0.13	0.13
(consensus)	Proteobacteria	Betaproteobacteria	Burkholderiales	Sutterellaceae	(family level ID only)			1750	0 : 1750		0.07	0.09	0.18	0.18
(consensus)	Proteobacteria	Betaproteobacteria	Burkholderiales	Sutterellaceae	(slash calls)			12	0 : 12		0	0	0	0
(consensus)	Proteobacteria	Betaproteobacteria	Burkholderiales	Sutterellaceae	Parasutterella	(genus level ID only)		10429	0 : 10429		0.41	0.55	1.1	1.1
(consensus)	Proteobacteria	Betaproteobacteria	Burkholderiales	Sutterellaceae	Parasutterella	secunda	99.08 - 100	8760	6334 : 2426	69.46 : 30.54	0.34	0.46	0.93	0.93
(consensus)	Proteobacteria	Betaproteobacteria	Burkholderiales	Sutterellaceae	Sutterella	(genus level ID only)		1598	0 : 1598		0.06	0.08	0.17	0.17
(consensus)	Proteobacteria	Betaproteobacteria	Burkholderiales	Sutterellaceae	Sutterella	sp.	99.19 - 100	1281	0 : 1281	70.41 : 29.59	0.05	0.07	0.14	0.14
(consensus)	Proteobacteria	Betaproteobacteria	Burkholderiales	Sutterellaceae	Sutterella	wadsworthensis	99.19 - 99.6	1690	485 : 1205	68.52 : 31.48	0.07	0.09	0.18	0.18
(consensus)	Proteobacteria	Betaproteobacteria	Neisseriales	Neisseriaceae	(family level ID only)			129	51 : 78		0.01	0.01	0.01	0.01
(consensus)	Proteobacteria	Betaproteobacteria	Nitrosomonadales	Spirillaceae	(family level ID only)			12	0 : 12		0	0	0	0
(consensus)	Proteobacteria	Betaproteobacteria	Rhodocyclales	Rhodocyclaceae	(family level ID only)			56	0 : 56		0	0	0.01	0.01
(consensus)	Proteobacteria	Betaproteobacteria	Rhodocyclales	Rhodocyclaceae	Zoogloea	(slash calls)		70	70 : 0		0	0	0.01	0.01
(consensus)	Proteobacteria	Deltaproteobacteria	Desulfovibrionales	Desulfovibrionaceae	(family level ID only)			20528	0 : 20528		0.81	1.08	2.17	2.17
(consensus)	Proteobacteria	Deltaproteobacteria	Desulfovibrionales	Desulfovibrionaceae	(slash calls)			3560	0 : 3560		0.14	0.19	0.38	0.38
(consensus)	Proteobacteria	Deltaproteobacteria	Desulfovibrionales	Desulfovibrionaceae	Desulfovibrio	(genus level ID only)		1367	0 : 1367		0.05	0.07	0.14	0.14
(consensus)	Proteobacteria	Deltaproteobacteria	Desulfovibrionales	Desulfovibrionaceae	Desulfovibrio	D168	99.12 - 100	6430	0 : 6430	67.01 : 32.99	0.25	0.34	0.68	0.68
(consensus)	Proteobacteria	Deltaproteobacteria	Desulfuromonadales	Geobacteraceae	(family level ID only)			109	0 : 109		0	0.01	0.01	0.01
(consensus)	Proteobacteria	Epsilonproteobacteria	Campylobacterales	Helicobacteraceae	(family level ID only)			88	0 : 88		0	0	0.01	0.01
(consensus)	Proteobacteria	Epsilonproteobacteria	Campylobacterales	Helicobacteraceae	Helicobacter	(slash calls)		147	147 : 0		0.01	0.01	0.02	0.02
(consensus)	Proteobacteria	Gammaproteobacteria	Aeromonadales	Succinivibrionaceae	(family level ID only)			5977	0 : 5977		0.24	0.31	0.63	0.63
(consensus)	Proteobacteria	Gammaproteobacteria	Aeromonadales	Succinivibrionaceae	Anaerobiospirillum	(genus level ID only)		14623	0 : 14623		0.58	0.77	1.54	1.54
(consensus)	Proteobacteria	Gammaproteobacteria	Aeromonadales	Succinivibrionaceae	Anaerobiospirillum	sp.	99.22 - 99.22	237	0 : 237	62.45 : 37.55	0.01	0.01	0.03	0.03
(consensus)	Proteobacteria	Gammaproteobacteria	Aeromonadales	Succinivibrionaceae	Ruminobacter	(genus level ID only)		119	0 : 119		0	0.01	0.01	0.01
(consensus)	Proteobacteria	Gammaproteobacteria	Aeromonadales	Succinivibrionaceae	Succinatimonas	(genus level ID only)		360	0 : 360		0.01	0.02	0.04	0.04
(consensus)	Proteobacteria	Gammaproteobacteria	Aeromonadales	Succinivibrionaceae	Succinatimonas	hippei	99.19 - 100	857	857 : 0	60.68 : 39.32	0.03	0.04	0.09	0.09
(consensus)	Proteobacteria	Gammaproteobacteria	Alteromonadales	Shewanellaceae	(family level ID only)			10	0 : 10		0	0	0	0
(consensus)	Proteobacteria	Gammaproteobacteria	Alteromonadales	Shewanellaceae	Shewanella	(genus level ID only)		10	10 : 0		0	0	0	0
(consensus)	Proteobacteria	Gammaproteobacteria	Cardiobacteriales	Cardiobacteriaceae	(family level ID only)			170	0 : 170		0.01	0.01	0.02	0.02
(consensus)	Proteobacteria	Gammaproteobacteria	Enterobacteriales	Enterobacteriaceae	(family level ID only)			181	0 : 181		0.01	0.01	0.02	0.02
(consensus)	Proteobacteria	Gammaproteobacteria	Enterobacteriales	Enterobacteriaceae	(slash calls)			101782	97575 : 4207		4.01	5.34	10.75	10.75
(consensus)	Proteobacteria	Gammaproteobacteria	Enterobacteriales	Enterobacteriaceae	Arsenophonus	nasoniae	99.41 - 99.41	48	48 : 0	22.92 : 77.08	0	0	0.01	0.01
(consensus)	Proteobacteria	Gammaproteobacteria	Enterobacteriales	Enterobacteriaceae	Candidatus Hamiltonella	(genus level ID only)		1209	0 : 1209		0.05	0.06	0.13	0.13
(consensus)	Proteobacteria	Gammaproteobacteria	Enterobacteriales	Enterobacteriaceae	Candidatus Hamiltonella	(slash calls)		24	0 : 24		0	0	0	0
(consensus)	Proteobacteria	Gammaproteobacteria	Enterobacteriales	Enterobacteriaceae	Cronobacter	turicensis	99.39 - 99.39	17	17 : 0	0 : 100	0	0	0	0
(consensus)	Proteobacteria	Gammaproteobacteria	Enterobacteriales	Enterobacteriaceae	Escherichia	(genus level ID only)		153	0 : 153		0.01	0.01	0.02	0.02
(consensus)	Proteobacteria	Gammaproteobacteria	Enterobacteriales	Enterobacteriaceae	Escherichia	coli	99.42 - 99.42	14	0 : 14	0 : 100	0	0	0	0
(consensus)	Proteobacteria	Gammaproteobacteria	Enterobacteriales	Enterobacteriaceae	Eschericia/Shigella	coli/dysenteriae	99.41 - 100	88	88 : 0	21.59 : 78.41	0	0	0.01	0.01
(consensus)	Proteobacteria	Gammaproteobacteria	Enterobacteriales	Enterobacteriaceae	Klebsiella	(genus level ID only)		12	0 : 12		0	0	0	0
(consensus)	Proteobacteria	Gammaproteobacteria	Enterobacteriales	Enterobacteriaceae	Klebsiella	(slash calls)		33	18 : 15		0	0	0	0
(consensus)	Proteobacteria	Gammaproteobacteria	Enterobacteriales	Enterobacteriaceae	Klebsiella	variicola	100 - 100	12	12 : 0	100 : 0	0	0	0	0
(consensus)	Proteobacteria	Gammaproteobacteria	Enterobacteriales	Enterobacteriaceae	Shigella	(genus level ID only)		102	0 : 102		0	0.01	0.01	0.01
(consensus)	Proteobacteria	Gammaproteobacteria	Enterobacteriales	Enterobacteriaceae	Trabulsiella	farmeri	99.41 - 99.41	10	0 : 10	0 : 100	0	0	0	0
(consensus)	Proteobacteria	Gammaproteobacteria	Enterobacteriales	Enterobacteriaceae	Trabulsiella	odontotermitis	100 - 100	69	69 : 0	27.54 : 72.46	0	0	0.01	0.01
(consensus)	Proteobacteria	Gammaproteobacteria	Methylococcales	Methylococcaceae	(slash calls)			11	0 : 11		0	0	0	0
(consensus)	Proteobacteria	Gammaproteobacteria	Oceanospirillales	Oceanospirillaceae	(family level ID only)			54	0 : 54		0	0	0.01	0.01
(consensus)	Proteobacteria	Gammaproteobacteria	Oceanospirillales	Oleiphilaceae	Oleiphilus	(genus level ID only)		61	61 : 0		0	0	0.01	0.01
(consensus)	Proteobacteria	Gammaproteobacteria	Pasteurellales	Pasteurellaceae	(family level ID only)			205	0 : 205		0.01	0.01	0.02	0.02
(consensus)	Proteobacteria	Gammaproteobacteria	Pasteurellales	Pasteurellaceae	(slash calls)			8828	6761 : 2067		0.35	0.46	0.93	0.93
(consensus)	Proteobacteria	Gammaproteobacteria	Pasteurellales	Pasteurellaceae	Gallibacterium	(slash calls)		26	0 : 26		0	0	0	0
(consensus)	Proteobacteria	Gammaproteobacteria	Pasteurellales	Pasteurellaceae	Gallibacterium	anatis	99.11 - 100	305	253 : 52	60.33 : 39.67	0.01	0.02	0.03	0.03
(consensus)	Proteobacteria	Gammaproteobacteria	Pasteurellales	Pasteurellaceae	Haemophilus	(genus level ID only)		389	0 : 389		0.02	0.02	0.04	0.04
(consensus)	Proteobacteria	Gammaproteobacteria	Pasteurellales	Pasteurellaceae	Haemophilus	influenzae	99.37 - 99.37	234	0 : 234	0 : 100	0.01	0.01	0.02	0.02
(consensus)	Proteobacteria	Gammaproteobacteria	Pasteurellales	Pasteurellaceae	Mannheimia	(genus level ID only)		27	0 : 27		0	0	0	0
(consensus)	Proteobacteria	Gammaproteobacteria	Pseudomonadales	Moraxellaceae	(family level ID only)			14	0 : 14		0	0	0	0
(consensus)	Proteobacteria	Gammaproteobacteria	Pseudomonadales	Pseudomonadaceae	(family level ID only)			33	0 : 33		0	0	0	0
(consensus)	Proteobacteria	Gammaproteobacteria	Thiotrichales	Piscirickettsiaceae	Thiomicrospira	(genus level ID only)		22	0 : 22		0	0	0	0
(consensus)	Proteobacteria	Gammaproteobacteria	Thiotrichales	Piscirickettsiaceae	Thiomicrospira	(slash calls)		931	0 : 931		0.04	0.05	0.1	0.1
(consensus)	Proteobacteria	Gammaproteobacteria	Vibrionales	Vibrionaceae	(slash calls)			218	0 : 218		0.01	0.01	0.02	0.02
(consensus)	Proteobacteria	Gammaproteobacteria	Xanthomonadales	Xanthomonadaceae	(family level ID only)			1094	0 : 1094		0.04	0.06	0.12	0.12
(consensus)	Spirochaetes	Spirochaetes	Spirochaetales	Spirochaetaceae	(family level ID only)			646	0 : 646		0.03	0.03	0.07	0.07
(consensus)	Spirochaetes	Spirochaetia	Spirochaetales	Brachyspiraceae	(family level ID only)			1430	0 : 1430		0.06	0.07	0.15	0.15
(consensus)	Spirochaetes	Spirochaetia	Spirochaetales	Spirochaetaceae	(family level ID only)			18235	0 : 18235		0.72	0.96	1.93	1.93
(consensus)	Synergistetes	Synergistia	Synergistales	Synergistaceae	(family level ID only)			8377	0 : 8377		0.33	0.44	0.88	0.88
(consensus)	Synergistetes	Synergistia	Synergistales	Synergistaceae	(slash calls)			178	0 : 178		0.01	0.01	0.02	0.02
(consensus)	Synergistetes	Synergistia	Synergistales	Synergistaceae	Cloacibacillus	(genus level ID only)		3258	0 : 3258		0.13	0.17	0.34	0.34
(consensus)	Tenericutes	Mollicutes	Acholeplasmatales	Acholeplasmataceae	(family level ID only)			184	37 : 147		0.01	0.01	0.02	0.02
(consensus)	Tenericutes	Mollicutes	Anaeroplasmatales	Anaeroplasmataceae	(family level ID only)			10	0 : 10		0	0	0	0
(consensus)	Tenericutes	Mollicutes	Entomoplasmatales	Spiroplasmataceae	(family level ID only)			32	0 : 32		0	0	0	0
(consensus)	Verrucomicrobia	Opitutae	Opitutales	Opitutaceae	(family level ID only)			266	0 : 266		0.01	0.01	0.03	0.03
(consensus)	Verrucomicrobia	Opitutae	Puniceicoccales	Puniceicoccaceae	(family level ID only)			231	0 : 231		0.01	0.01	0.02	0.02
(consensus)	Verrucomicrobia	Verrucomicrobiae	Verrucomicrobiales	Verrucomicrobia subdivision 3	(family level ID only)			11	0 : 11		0	0	0	0
