# Supplementary material for: A comparative analysis of microbial profile of Guinea fowl and chicken using metagenomic approach
Source: PLoS One. 2018 Mar 1;13(3):e0191029. doi: 10.1371/journal.pone.0191029 (PMC5832216; doi:10.1371/journal.pone.0191029)
Supplement: S1 File — 16SrRNA sequencing data revealing Intestinal microbial profile of the chicken gastrointestinal tract. (ZIP) [file pone.0191029.s002.zip › exports/S003_GF_2_SAMPLE_v1_by_primer_with_slash.txt]

Primer	Phylum	Class	Order	Family	Genus	Species	% ID	Count	DB counters	F:R %	% of total reads	% of valid reads	% of mapped reads	% of mapped reads per primer
V2	Actinobacteria	Actinobacteria	Bifidobacteriales	Bifidobacteriaceae	Aeriscardovia	aeriphila	100 - 100	10	10 : 0	100 : 0	0	0	0	0.09
V2	Bacteroidetes	Bacteroidia	Bacteroidales	Bacteroidaceae	(family level ID only)			1999	53 : 1946		0.08	0.1	0.21	17.03
V2	Bacteroidetes	Bacteroidia	Bacteroidales	Bacteroidaceae	Bacteroides	barnesiae	100 - 100	14	0 : 14	100 : 0	0	0	0	0.12
V2	Bacteroidetes	Bacteroidia	Bacteroidales	Bacteroidaceae	Bacteroides	coprophilus	99.55 - 100	25	0 : 25	100 : 0	0	0	0	0.21
V2	Bacteroidetes	Bacteroidia	Bacteroidales	Porphyromonadaceae	(family level ID only)			965	173 : 792		0.04	0.05	0.1	8.22
V2	Bacteroidetes	Bacteroidia	Bacteroidales	Prevotellaceae	(family level ID only)			359	44 : 315		0.01	0.02	0.04	3.06
V2	Bacteroidetes	Cytophagia	Cytophagales	Cyclobacteriaceae	(family level ID only)			11	0 : 11		0	0	0	0.09
V2	Bacteroidetes	Cytophagia	Cytophagales	Cytophagaceae	(family level ID only)			217	0 : 217		0.01	0.01	0.02	1.85
V2	Firmicutes	Bacilli	Bacillales	Alicyclobacillaceae	(family level ID only)			94	94 : 0		0	0	0.01	0.8
V2	Firmicutes	Bacilli	Bacillales	Bacillaceae	(family level ID only)			379	0 : 379		0.01	0.02	0.04	3.23
V2	Firmicutes	Bacilli	Bacillales	Paenibacillaceae	(family level ID only)			91	91 : 0		0	0	0.01	0.78
V2	Firmicutes	Bacilli	Lactobacillales	Lactobacillaceae	Lactobacillus	Lactobacillus gasseri / Lactobacillus taiwanensis	99.12 - 99.56	315	315 : 0	29.84 : 70.16	0.01	0.02	0.03	2.68
V2	Firmicutes	Bacilli	Lactobacillales	Lactobacillaceae	Lactobacillus	alvi	99.12 - 99.56	188	0 : 188	35.11 : 64.89	0.01	0.01	0.02	1.6
V2	Firmicutes	Bacilli	Lactobacillales	Lactobacillaceae	Lactobacillus	crispatus	100 - 100	15	15 : 0	0 : 100	0	0	0	0.13
V2	Firmicutes	Bacilli	Lactobacillales	Lactobacillaceae	Lactobacillus	ingluviei	100 - 100	11	11 : 0	0 : 100	0	0	0	0.09
V2	Firmicutes	Bacilli	Lactobacillales	Lactobacillaceae	Lactobacillus	panis	99.12 - 99.12	12	12 : 0	0 : 100	0	0	0	0.1
V2	Firmicutes	Bacilli	Lactobacillales	Lactobacillaceae	Lactobacillus	reuteri	99.56 - 99.56	13	13 : 0	0 : 100	0	0	0	0.11
V2	Firmicutes	Bacilli	Lactobacillales	Lactobacillaceae	Lactobacillus	salivarius	99.12 - 99.56	274	274 : 0	22.99 : 77.01	0.01	0.01	0.03	2.33
V2	Firmicutes	Bacilli	Lactobacillales	Lactobacillaceae	Lactobacillus	vaginalis	99.12 - 99.56	44	44 : 0	0 : 100	0	0	0	0.37
V2	Firmicutes	Bacilli	Lactobacillales	Streptococcaceae	(family level ID only)			55	0 : 55		0	0	0.01	0.47
V2	Firmicutes	Bacilli	Lactobacillales	Streptococcaceae	Streptococcus	alactolyticus	100 - 100	16	16 : 0	100 : 0	0	0	0	0.14
V2	Firmicutes	Clostridia	Clostridiales	Clostridiaceae	(family level ID only)			482	0 : 482		0.02	0.03	0.05	4.11
V2	Firmicutes	Clostridia	Clostridiales	Clostridiaceae	Clostridium	(genus level ID only)		79	0 : 79		0	0	0.01	0.67
V2	Firmicutes	Clostridia	Clostridiales	Clostridiaceae	Clostridium	disporicum	100 - 100	19	19 : 0	0 : 100	0	0	0	0.16
V2	Firmicutes	Clostridia	Clostridiales	Clostridiaceae	Clostridium	hiranonis	99.09 - 99.55	185	0 : 185	25.95 : 74.05	0.01	0.01	0.02	1.58
V2	Firmicutes	Clostridia	Clostridiales	Lachnospiraceae	(family level ID only)			399	12 : 387		0.02	0.02	0.04	3.4
V2	Firmicutes	Clostridia	Clostridiales	Lachnospiraceae	Blautia / [Ruminococcus]	(genus level ID only)		24	0 : 24		0	0	0	0.2
V2	Firmicutes	Clostridia	Clostridiales	Lachnospiraceae	[Ruminococcus]	(genus level ID only)		142	0 : 142		0.01	0.01	0.02	1.21
V2	Firmicutes	Clostridia	Clostridiales	Lachnospiraceae	[Ruminococcus]	torques	99.09 - 99.09	15	0 : 15	0 : 100	0	0	0	0.13
V2	Firmicutes	Clostridia	Clostridiales	Oscillospiraceae	(family level ID only)			199	0 : 199		0.01	0.01	0.02	1.7
V2	Firmicutes	Clostridia	Clostridiales	Ruminococcaceae	(family level ID only)			1020	0 : 1020		0.04	0.05	0.11	8.69
V2	Firmicutes	Clostridia	Clostridiales	Ruminococcaceae	Roseburia / Ruminococcus / [Ruminococcus]	(genus level ID only)		16	0 : 16		0	0	0	0.14
V2	Firmicutes	Clostridia	Clostridiales	Veillonellaceae	Megamonas	hypermegale	99.58 - 100	41	0 : 41	24.39 : 75.61	0	0	0	0.35
V2	Firmicutes	Clostridia	Clostridiales	unclassified Clostridiales	(family level ID only)			84	84 : 0		0	0	0.01	0.72
V2	Firmicutes	Clostridia	Clostridiales	unclassified Clostridiales	Flavonifractor	(genus level ID only)		18	18 : 0		0	0	0	0.15
V2	Firmicutes	Clostridia	Thermoanaerobacterales	Thermoanaerobacterales Family IV. Incertae Sedis	(family level ID only)			69	0 : 69		0	0	0.01	0.59
V2	Firmicutes	Erysipelotrichi	Erysipelotrichales	Erysipelotrichaceae	(family level ID only)			62	0 : 62		0	0	0.01	0.53
V2	Firmicutes	Erysipelotrichia	Erysipelotrichales	Erysipelotrichaceae	Turicibacter	(genus level ID only)		679	0 : 679		0.03	0.04	0.07	5.79
V2	Firmicutes	Negativicutes	Selenomonadales	Acidaminococcaceae	(family level ID only)			235	0 : 235		0.01	0.01	0.02	2
V2	Firmicutes	Negativicutes	Selenomonadales	Acidaminococcaceae	Phascolarctobacterium	sp.	99.15 - 100	132	0 : 132	11.36 : 88.64	0.01	0.01	0.01	1.12
V2	Proteobacteria	Alphaproteobacteria	Rhizobiales	Beijerinckiaceae	(family level ID only)			11	0 : 11		0	0	0	0.09
V2	Proteobacteria	Alphaproteobacteria	Rhizobiales	Hyphomicrobiaceae	(family level ID only)			31	0 : 31		0	0	0	0.26
V2	Proteobacteria	Alphaproteobacteria	Rhodobacterales	Rhodobacteraceae	(family level ID only)			16	0 : 16		0	0	0	0.14
V2	Proteobacteria	Betaproteobacteria	Burkholderiales	Oxalobacteraceae	(family level ID only)			13	0 : 13		0	0	0	0.11
V2	Proteobacteria	Betaproteobacteria	Burkholderiales	Oxalobacteraceae	Oxalobacter	(genus level ID only)		12	0 : 12		0	0	0	0.1
V2	Proteobacteria	Betaproteobacteria	Burkholderiales	Sutterellaceae	(family level ID only)			126	0 : 126		0	0.01	0.01	1.07
V2	Proteobacteria	Betaproteobacteria	Burkholderiales	Sutterellaceae	Parasutterella	(genus level ID only)		93	0 : 93		0	0	0.01	0.79
V2	Proteobacteria	Betaproteobacteria	Burkholderiales	Sutterellaceae	Parasutterella	secunda	99.08 - 100	136	136 : 0	0 : 100	0.01	0.01	0.01	1.16
V2	Proteobacteria	Betaproteobacteria	Burkholderiales	Sutterellaceae	Sutterella	sp.	100 - 100	21	0 : 21	0 : 100	0	0	0	0.18
V2	Proteobacteria	Deltaproteobacteria	Desulfovibrionales	Desulfovibrionaceae	(family level ID only)			216	0 : 216		0.01	0.01	0.02	1.84
V2	Proteobacteria	Deltaproteobacteria	Desulfovibrionales	Desulfovibrionaceae	Desulfovibrio	(genus level ID only)		10	0 : 10		0	0	0	0.09
V2	Proteobacteria	Deltaproteobacteria	Desulfovibrionales	Desulfovibrionaceae	Desulfovibrio	D168	99.12 - 100	371	0 : 371	0 : 100	0.01	0.02	0.04	3.16
V2	Proteobacteria	Epsilonproteobacteria	Campylobacterales	Helicobacteraceae	Helicobacter	Helicobacter anseris / Helicobacter canadensis	99.01 - 99.01	17	17 : 0	100 : 0	0	0	0	0.14
V2	Proteobacteria	Gammaproteobacteria	Aeromonadales	Succinivibrionaceae	(family level ID only)			600	0 : 600		0.02	0.03	0.06	5.11
V2	Proteobacteria	Gammaproteobacteria	Cardiobacteriales	Cardiobacteriaceae	(family level ID only)			170	0 : 170		0.01	0.01	0.02	1.45
V2	Proteobacteria	Gammaproteobacteria	Enterobacteriales	Enterobacteriaceae	Enterobacter / Escherichia / Escherichia/Shigella / Eschericia/Shigella	Enterobacter hormaechei / Escherichia fergusonii / Escherichia vulneris / Escherichia/Shigella coli / Escherichia/Shigella coli/sonnei / Eschericia/Shigella coli/dysenteriae / Eschericia/Shigella coli/flexneri	100 - 100	96	96 : 0	100 : 0	0	0.01	0.01	0.82
V2	Proteobacteria	Gammaproteobacteria	Enterobacteriales	Enterobacteriaceae	Mangrovibacter / Raoultella	Mangrovibacter plantisponsor / Raoultella planticola	99.54 - 99.54	67	67 : 0	0 : 100	0	0	0.01	0.57
V2	Spirochaetes	Spirochaetes	Spirochaetales	Spirochaetaceae	(family level ID only)			14	0 : 14		0	0	0	0.12
V2	Spirochaetes	Spirochaetia	Spirochaetales	Spirochaetaceae	(family level ID only)			185	0 : 185		0.01	0.01	0.02	1.58
V2	Synergistetes	Synergistia	Synergistales	Synergistaceae	(family level ID only)			514	0 : 514		0.02	0.03	0.05	4.38
V2	Tenericutes	Mollicutes	Anaeroplasmatales	Anaeroplasmataceae	(family level ID only)			10	0 : 10		0	0	0	0.09
V3	Actinobacteria	Actinobacteria	Actinomycetales	Dermacoccaceae	(family level ID only)			34	0 : 34		0	0	0	0.01
V3	Actinobacteria	Actinobacteria	Actinomycetales	Geodermatophilaceae	(family level ID only)			78	0 : 78		0	0	0.01	0.02
V3	Actinobacteria	Actinobacteria	Actinomycetales	Nocardioidaceae	(family level ID only)			15	0 : 15		0	0	0	0
V3	Actinobacteria	Actinobacteria	Coriobacteriales	Coriobacteriaceae	(family level ID only)			1023	0 : 1023		0.04	0.05	0.11	0.24
V3	Actinobacteria	Actinobacteria	Coriobacteriales	Coriobacteriaceae	Atopobium	(genus level ID only)		159	0 : 159		0.01	0.01	0.02	0.04
V3	Actinobacteria	Actinobacteria	Coriobacteriales	Coriobacteriaceae	Atopobium	sp.	99.38 - 99.38	124	0 : 124	69.35 : 30.65	0	0.01	0.01	0.03
V3	Actinobacteria	Actinobacteria	Coriobacteriales	Coriobacteriaceae	Atopobium / Olsenella	(genus level ID only)		928	0 : 928		0.04	0.05	0.1	0.22
V3	Actinobacteria	Actinobacteria	Coriobacteriales	Coriobacteriaceae	Collinsella	(genus level ID only)		105	0 : 105		0	0.01	0.01	0.03
V3	Actinobacteria	Actinobacteria	Coriobacteriales	Coriobacteriaceae	Collinsella / Coriobacterium	(genus level ID only)		110	0 : 110		0	0.01	0.01	0.03
V3	Actinobacteria	Actinobacteria	Coriobacteriales	Coriobacteriaceae	Enorma	(genus level ID only)		11	0 : 11		0	0	0	0
V3	Actinobacteria	Actinobacteria	Coriobacteriales	Coriobacteriaceae	Olsenella	(genus level ID only)		21	0 : 21		0	0	0	0.01
V3	Actinobacteria	Coriobacteriia	Coriobacteriales	Coriobacteriaceae	Collinsella	(genus level ID only)		37	0 : 37		0	0	0	0.01
V3	Actinobacteria	Coriobacteriia	Coriobacteriales	Coriobacteriaceae	Collinsella / Coriobacterium	(genus level ID only)		153	0 : 153		0.01	0.01	0.02	0.04
V3	Actinobacteria	Coriobacteriia	Coriobacteriales	Coriobacteriaceae	Collinsella / Enorma	(genus level ID only)		37	0 : 37		0	0	0	0.01
V3	Bacteroidetes	Bacteroidia	Bacteroidales	Bacteroidaceae	(family level ID only)			51887	0 : 51887		2.04	2.72	5.48	12.38
V3	Bacteroidetes	Bacteroidia	Bacteroidales	Bacteroidaceae	Alistipes / Bacteroides	(genus level ID only)		167	0 : 167		0.01	0.01	0.02	0.04
V3	Bacteroidetes	Bacteroidia	Bacteroidales	Bacteroidaceae	Bacteroides	(genus level ID only)		408	0 : 408		0.02	0.02	0.04	0.1
V3	Bacteroidetes	Bacteroidia	Bacteroidales	Bacteroidaceae	Bacteroides	barnesiae	99.42 - 100	200	128 : 72	79 : 21	0.01	0.01	0.02	0.05
V3	Bacteroidetes	Bacteroidia	Bacteroidales	Bacteroidaceae	Bacteroides	plebeius	99.42 - 99.47	1065	794 : 271	71.46 : 28.54	0.04	0.06	0.11	0.25
V3	Bacteroidetes	Bacteroidia	Bacteroidales	Bacteroidaceae	Bacteroides	salanitronis	99.42 - 100	262	83 : 179	76.34 : 23.66	0.01	0.01	0.03	0.06
V3	Bacteroidetes	Bacteroidia	Bacteroidales	Porphyromonadaceae	(family level ID only)			24334	0 : 24334		0.96	1.28	2.57	5.81
V3	Bacteroidetes	Bacteroidia	Bacteroidales	Porphyromonadaceae	Barnesiella	(genus level ID only)		347	0 : 347		0.01	0.02	0.04	0.08
V3	Bacteroidetes	Bacteroidia	Bacteroidales	Prevotellaceae	(family level ID only)			76817	0 : 76817		3.02	4.03	8.11	18.34
V3	Bacteroidetes	Bacteroidia	Bacteroidales	Prevotellaceae	Paraprevotella	(genus level ID only)		45	0 : 45		0	0	0	0.01
V3	Bacteroidetes	Bacteroidia	Bacteroidales	Prevotellaceae	Prevotella	(genus level ID only)		1188	0 : 1188		0.05	0.06	0.13	0.28
V3	Bacteroidetes	Bacteroidia	Bacteroidales	Rikenellaceae	(family level ID only)			379	0 : 379		0.01	0.02	0.04	0.09
V3	Bacteroidetes	Bacteroidia	Bacteroidales	Rikenellaceae	Alistipes	(genus level ID only)		674	0 : 674		0.03	0.04	0.07	0.16
V3	Bacteroidetes	Bacteroidia	Bacteroidales	Rikenellaceae	Alistipes	onderdonkii	99.42 - 99.42	68	68 : 0	77.94 : 22.06	0	0	0.01	0.02
V3	Bacteroidetes	Bacteroidia	Bacteroidales	Rikenellaceae	Alistipes / Bacteroides	(genus level ID only)		91	0 : 91		0	0	0.01	0.02
V3	Bacteroidetes	Flavobacteriia	Flavobacteriales	Flavobacteriaceae	(family level ID only)			43824	0 : 43824		1.73	2.3	4.63	10.46
V3	Bacteroidetes	Sphingobacteriia	Sphingobacteriales	Saprospiraceae	(family level ID only)			2787	0 : 2787		0.11	0.15	0.29	0.67
V3	Cyanobacteria	Nostocophycideae	Nostocales	Nostocaceae	(family level ID only)			490	0 : 490		0.02	0.03	0.05	0.12
V3	Deferribacteres	Deferribacteres	Deferribacterales	Deferribacteraceae	Mucispirillum	schaedleri	99.44 - 100	73	0 : 73	80.82 : 19.18	0	0	0.01	0.02
V3	Firmicutes	Bacilli	Bacillales	Bacillaceae	(family level ID only)			134	0 : 134		0.01	0.01	0.01	0.03
V3	Firmicutes	Bacilli	Lactobacillales	Enterococcaceae	(family level ID only)			23	0 : 23		0	0	0	0.01
V3	Firmicutes	Bacilli	Lactobacillales	Enterococcaceae	Enterococcus	cecorum	100 - 100	299	299 : 0	69.9 : 30.1	0.01	0.02	0.03	0.07
V3	Firmicutes	Bacilli	Lactobacillales	Lactobacillaceae	(family level ID only)			354	0 : 354		0.01	0.02	0.04	0.08
V3	Firmicutes	Bacilli	Lactobacillales	Lactobacillaceae	Bifidobacterium / Lactobacillus	(genus level ID only)		13	0 : 13		0	0	0	0
V3	Firmicutes	Bacilli	Lactobacillales	Lactobacillaceae	Lactobacillus	(genus level ID only)		1282	0 : 1282		0.05	0.07	0.14	0.31
V3	Firmicutes	Bacilli	Lactobacillales	Lactobacillaceae	Lactobacillus	Lactobacillus acidophilus / Lactobacillus jensenii	100 - 100	69	69 : 0	62.32 : 37.68	0	0	0.01	0.02
V3	Firmicutes	Bacilli	Lactobacillales	Lactobacillaceae	Lactobacillus	Lactobacillus agilis / Lactobacillus sp.	100 - 100	49	0 : 49	71.43 : 28.57	0	0	0.01	0.01
V3	Firmicutes	Bacilli	Lactobacillales	Lactobacillaceae	Lactobacillus	Lactobacillus amylolyticus / Lactobacillus hamsteri	99.44 - 99.44	19	19 : 0	100 : 0	0	0	0	0
V3	Firmicutes	Bacilli	Lactobacillales	Lactobacillaceae	Lactobacillus	Lactobacillus amylovorus / Lactobacillus crispatus / Lactobacillus fornicalis / Lactobacillus gallinarum / Lactobacillus helveticus / Lactobacillus kitasatonis / Lactobacillus psittaci / Lactobacillus suntoryeus / Lactobacillus ultunensis	99.44 - 100	7593	7593 : 0	71.16 : 28.84	0.3	0.4	0.8	1.81
V3	Firmicutes	Bacilli	Lactobacillales	Lactobacillaceae	Lactobacillus	Lactobacillus gastricus / Lactobacillus panis / Lactobacillus secaliphilus	99.44 - 99.44	27	27 : 0	59.26 : 40.74	0	0	0	0.01
V3	Firmicutes	Bacilli	Lactobacillales	Lactobacillaceae	Lactobacillus	Lactobacillus reuteri / Lactobacillus vaginalis	99.44 - 99.44	11	0 : 11	100 : 0	0	0	0	0
V3	Firmicutes	Bacilli	Lactobacillales	Lactobacillaceae	Lactobacillus	Lactobacillus secaliphilus / Lactobacillus vaginalis	99.44 - 99.44	47	47 : 0	100 : 0	0	0	0	0.01
V3	Firmicutes	Bacilli	Lactobacillales	Lactobacillaceae	Lactobacillus	agilis	99.44 - 100	90	0 : 90	76.67 : 23.33	0	0	0.01	0.02
V3	Firmicutes	Bacilli	Lactobacillales	Lactobacillaceae	Lactobacillus	alvi	99.44 - 100	2451	0 : 2451	71.73 : 28.27	0.1	0.13	0.26	0.59
V3	Firmicutes	Bacilli	Lactobacillales	Lactobacillaceae	Lactobacillus	aviarius	100 - 100	18	0 : 18	100 : 0	0	0	0	0
V3	Firmicutes	Bacilli	Lactobacillales	Lactobacillaceae	Lactobacillus	gasseri	100 - 100	38	38 : 0	100 : 0	0	0	0	0.01
V3	Firmicutes	Bacilli	Lactobacillales	Lactobacillaceae	Lactobacillus	gigeriorum	100 - 100	24	24 : 0	100 : 0	0	0	0	0.01
V3	Firmicutes	Bacilli	Lactobacillales	Lactobacillaceae	Lactobacillus	ingluviei	100 - 100	24	24 : 0	54.17 : 45.83	0	0	0	0.01
V3	Firmicutes	Bacilli	Lactobacillales	Lactobacillaceae	Lactobacillus	johnsonii	99.44 - 100	2542	2542 : 0	71.95 : 28.05	0.1	0.13	0.27	0.61
V3	Firmicutes	Bacilli	Lactobacillales	Lactobacillaceae	Lactobacillus	mucosae	99.44 - 99.44	30	30 : 0	100 : 0	0	0	0	0.01
V3	Firmicutes	Bacilli	Lactobacillales	Lactobacillaceae	Lactobacillus	oris	100 - 100	63	63 : 0	63.49 : 36.51	0	0	0.01	0.02
V3	Firmicutes	Bacilli	Lactobacillales	Lactobacillaceae	Lactobacillus	panis	99.44 - 100	1486	1486 : 0	70.39 : 29.61	0.06	0.08	0.16	0.35
V3	Firmicutes	Bacilli	Lactobacillales	Lactobacillaceae	Lactobacillus	pontis	99.44 - 100	739	739 : 0	72.12 : 27.88	0.03	0.04	0.08	0.18
V3	Firmicutes	Bacilli	Lactobacillales	Lactobacillaceae	Lactobacillus	salivarius	99.44 - 100	4495	4495 : 0	70.88 : 29.12	0.18	0.24	0.47	1.07
V3	Firmicutes	Bacilli	Lactobacillales	Lactobacillaceae	Lactobacillus	secaliphilus	99.44 - 100	1289	1289 : 0	70.13 : 29.87	0.05	0.07	0.14	0.31
V3	Firmicutes	Bacilli	Lactobacillales	Lactobacillaceae	Lactobacillus	sp.	99.44 - 99.44	20	0 : 20	100 : 0	0	0	0	0
V3	Firmicutes	Bacilli	Lactobacillales	Lactobacillaceae	Lactobacillus	vaginalis	99.44 - 100	1782	1782 : 0	73.01 : 26.99	0.07	0.09	0.19	0.43
V3	Firmicutes	Bacilli	Lactobacillales	Streptococcaceae	Lactococcus	lactis	100 - 100	35	35 : 0	71.43 : 28.57	0	0	0	0.01
V3	Firmicutes	Bacilli	Lactobacillales	Streptococcaceae	Streptococcus	Streptococcus alactolyticus / Streptococcus danieliae / Streptococcus equinus / Streptococcus gallolyticus / Streptococcus luteciae / Streptococcus lutetiensis / Streptococcus pasteurianus	99.44 - 100	363	363 : 0	72.45 : 27.55	0.01	0.02	0.04	0.09
V3	Firmicutes	Bacilli	Lactobacillales	Streptococcaceae	Streptococcus	infantarius	99.44 - 100	1381	1381 : 0	73.21 : 26.79	0.05	0.07	0.15	0.33
V3	Firmicutes	Clostridia	Clostridiales	Christensenellaceae	(family level ID only)			267	0 : 267		0.01	0.01	0.03	0.06
V3	Firmicutes	Clostridia	Clostridiales	Clostridiaceae	(family level ID only)			23866	0 : 23866		0.94	1.25	2.52	5.7
V3	Firmicutes	Clostridia	Clostridiales	Clostridiaceae	Anaerostipes / Blautia / Clostridium / Dorea / Hespellia / Lachnoclostridium / Robinsoniella / Ruminococcus / [Ruminococcus]	(genus level ID only)		16	0 : 16		0	0	0	0
V3	Firmicutes	Clostridia	Clostridiales	Clostridiaceae	Anaerostipes / Clostridium	(genus level ID only)		147	0 : 147		0.01	0.01	0.02	0.04
V3	Firmicutes	Clostridia	Clostridiales	Clostridiaceae	Anaerostipes / Clostridium / Dorea / Lachnoclostridium / Oribacterium / Veillonella / [Ruminococcus]	(genus level ID only)		166	0 : 166		0.01	0.01	0.02	0.04
V3	Firmicutes	Clostridia	Clostridiales	Clostridiaceae	Anaerostipes / Clostridium / Dorea / Lachnoclostridium / [Ruminococcus]	(genus level ID only)		113	0 : 113		0	0.01	0.01	0.03
V3	Firmicutes	Clostridia	Clostridiales	Clostridiaceae	Asaccharospora / Clostridium / Intestinibacter / Peptoclostridium / Romboutsia / [Ruminococcus]	(genus level ID only)		57	0 : 57		0	0	0.01	0.01
V3	Firmicutes	Clostridia	Clostridiales	Clostridiaceae	Clostridium	(genus level ID only)		2782	0 : 2782		0.11	0.15	0.29	0.66
V3	Firmicutes	Clostridia	Clostridiales	Clostridiaceae	Clostridium	Clostridium aurantibutyricum / Clostridium cadaveris / Clostridium disporicum / Clostridium quinii	99.35 - 100	570	570 : 0	75.26 : 24.74	0.02	0.03	0.06	0.14
V3	Firmicutes	Clostridia	Clostridiales	Clostridiaceae	Clostridium	Clostridium polysaccharolyticum / Clostridium populeti	99.35 - 100	4340	4340 : 0	71.87 : 28.13	0.17	0.23	0.46	1.04
V3	Firmicutes	Clostridia	Clostridiales	Clostridiaceae	Clostridium	chromiireducens	99.35 - 99.35	20	20 : 0	100 : 0	0	0	0	0
V3	Firmicutes	Clostridia	Clostridiales	Clostridiaceae	Clostridium	sp.	100 - 100	12	0 : 12	100 : 0	0	0	0	0
V3	Firmicutes	Clostridia	Clostridiales	Clostridiaceae	Clostridium / Eubacterium	Clostridium herbivorans / Clostridium polysaccharolyticum / Clostridium populeti / Eubacterium xylanophilum	99.35 - 99.35	3138	3138 : 0	71.54 : 28.46	0.12	0.16	0.33	0.75
V3	Firmicutes	Clostridia	Clostridiales	Clostridiaceae	Clostridium / Eubacterium / Ruminococcus	Clostridium herbivorans / Eubacterium xylanophilum / Ruminococcus gauvreauii	99.35 - 99.35	42	42 : 0	69.05 : 30.95	0	0	0	0.01
V3	Firmicutes	Clostridia	Clostridiales	Clostridiaceae	Clostridium / Hespellia / Robinsoniella	Clostridium hylemonae / Clostridium scindens / Hespellia porcina / Robinsoniella peoriensis	99.35 - 99.35	106	106 : 0	67.92 : 32.08	0	0.01	0.01	0.03
V3	Firmicutes	Clostridia	Clostridiales	Clostridiaceae	Ethanoligenens / Linmingia	(genus level ID only)		2012	0 : 2012		0.08	0.11	0.21	0.48
V3	Firmicutes	Clostridia	Clostridiales	Eubacteriaceae	(family level ID only)			36289	0 : 36289		1.43	1.9	3.83	8.66
V3	Firmicutes	Clostridia	Clostridiales	Eubacteriaceae	Clostridium / Eubacterium	Clostridium oroticum / Eubacterium contortum / Eubacterium fissicatena	99.35 - 100	694	694 : 0	72.77 : 27.23	0.03	0.04	0.07	0.17
V3	Firmicutes	Clostridia	Clostridiales	Eubacteriaceae	Eubacterium	hallii	99.35 - 99.35	23	23 : 0	100 : 0	0	0	0	0.01
V3	Firmicutes	Clostridia	Clostridiales	Gracilibacteraceae	(family level ID only)			166	0 : 166		0.01	0.01	0.02	0.04
V3	Firmicutes	Clostridia	Clostridiales	Lachnospiraceae	(family level ID only)			4749	29 : 4720		0.19	0.25	0.5	1.13
V3	Firmicutes	Clostridia	Clostridiales	Lachnospiraceae	Acetivibrio / Marvinbryantia	(genus level ID only)		54	0 : 54		0	0	0.01	0.01
V3	Firmicutes	Clostridia	Clostridiales	Lachnospiraceae	Anaerostipes / Blautia / Clostridium / Coprococcus / Dorea / Eubacterium / Lachnoclostridium / Roseburia / Roseburia / Ruminococcus / [Ruminococcus]	(genus level ID only)		49	0 : 49		0	0	0.01	0.01
V3	Firmicutes	Clostridia	Clostridiales	Lachnospiraceae	Anaerostipes / Blautia / Lachnoclostridium / Ruminococcus / [Ruminococcus]	(genus level ID only)		14	0 : 14		0	0	0	0
V3	Firmicutes	Clostridia	Clostridiales	Lachnospiraceae	Anaerostipes / Clostridium / Dorea / Fusobacterium / Lachnoclostridium / Moryella / Oribacterium / Veillonella / [Ruminococcus]	(genus level ID only)		39	0 : 39		0	0	0	0.01
V3	Firmicutes	Clostridia	Clostridiales	Lachnospiraceae	Anaerostipes / Clostridium / Dorea / Fusobacterium / Lachnoclostridium / Moryella / [Ruminococcus]	(genus level ID only)		104	0 : 104		0	0.01	0.01	0.02
V3	Firmicutes	Clostridia	Clostridiales	Lachnospiraceae	Blautia	Blautia coccoides / Blautia hansenii / Blautia luti / Blautia stercoris	100 - 100	48	48 : 0	68.75 : 31.25	0	0	0.01	0.01
V3	Firmicutes	Clostridia	Clostridiales	Lachnospiraceae	Blautia / Clostridium / Coprococcus / Roseburia / Ruminococcus / [Ruminococcus]	(genus level ID only)		901	0 : 901		0.04	0.05	0.1	0.22
V3	Firmicutes	Clostridia	Clostridiales	Lachnospiraceae	Blautia / Clostridium / Dorea / Lachnoclostridium / Ruminococcus / [Ruminococcus]	(genus level ID only)		68	0 : 68		0	0	0.01	0.02
V3	Firmicutes	Clostridia	Clostridiales	Lachnospiraceae	Blautia / Fusobacterium / Moryella / Ruminococcus / Stomatobaculum / [Ruminococcus]	(genus level ID only)		57	0 : 57		0	0	0.01	0.01
V3	Firmicutes	Clostridia	Clostridiales	Lachnospiraceae	Blautia / Hespellia / Lactonifactor / Robinsoniella / Ruminococcus / [Ruminococcus]	(genus level ID only)		24	0 : 24		0	0	0	0.01
V3	Firmicutes	Clostridia	Clostridiales	Lachnospiraceae	Blautia / Hespellia / Robinsoniella	Blautia producta / Hespellia porcina / Robinsoniella peoriensis	99.35 - 99.35	42	42 : 0	54.76 : 45.24	0	0	0	0.01
V3	Firmicutes	Clostridia	Clostridiales	Lachnospiraceae	Blautia / Hespellia / Robinsoniella / Ruminococcus / [Ruminococcus]	(genus level ID only)		123	0 : 123		0	0.01	0.01	0.03
V3	Firmicutes	Clostridia	Clostridiales	Lachnospiraceae	Blautia / Lactonifactor	Blautia hydrogenotrophica / Lactonifactor longoviformis	99.35 - 99.35	13	13 : 0	100 : 0	0	0	0	0
V3	Firmicutes	Clostridia	Clostridiales	Lachnospiraceae	Blautia / Roseburia / Ruminococcus / [Ruminococcus]	(genus level ID only)		84	0 : 84		0	0	0.01	0.02
V3	Firmicutes	Clostridia	Clostridiales	Lachnospiraceae	Blautia / Ruminococcus / Stomatobaculum / [Ruminococcus]	(genus level ID only)		12	0 : 12		0	0	0	0
V3	Firmicutes	Clostridia	Clostridiales	Lachnospiraceae	Blautia / Ruminococcus / [Ruminococcus]	(genus level ID only)		27	0 : 27		0	0	0	0.01
V3	Firmicutes	Clostridia	Clostridiales	Lachnospiraceae	Blautia / [Ruminococcus]	(genus level ID only)		121	0 : 121		0	0.01	0.01	0.03
V3	Firmicutes	Clostridia	Clostridiales	Lachnospiraceae	Blautia / [Ruminococcus]	Blautia producta / [Ruminococcus] gnavus	99.35 - 99.35	48	0 : 48	100 : 0	0	0	0.01	0.01
V3	Firmicutes	Clostridia	Clostridiales	Lachnospiraceae	Clostridium / Coprococcus / Eubacterium / Roseburia / [Ruminococcus]	(genus level ID only)		22	0 : 22		0	0	0	0.01
V3	Firmicutes	Clostridia	Clostridiales	Lachnospiraceae	Clostridium / Eubacterium	Clostridium polysaccharolyticum / Clostridium populeti / Eubacterium hadrum	99.35 - 99.35	15	15 : 0	100 : 0	0	0	0	0
V3	Firmicutes	Clostridia	Clostridiales	Lachnospiraceae	Clostridium / Eubacterium / Roseburia / [Ruminococcus]	(genus level ID only)		14	0 : 14		0	0	0	0
V3	Firmicutes	Clostridia	Clostridiales	Lachnospiraceae	Clostridium / Lachnoclostridium / Ruminiclostridium / [Ruminococcus]	(genus level ID only)		801	0 : 801		0.03	0.04	0.08	0.19
V3	Firmicutes	Clostridia	Clostridiales	Lachnospiraceae	Clostridium / Oribacterium	Clostridium polysaccharolyticum / Clostridium populeti / Oribacterium sinus	99.35 - 99.35	11	11 : 0	100 : 0	0	0	0	0
V3	Firmicutes	Clostridia	Clostridiales	Lachnospiraceae	Clostridium / Tyzzerella	(genus level ID only)		23	0 : 23		0	0	0	0.01
V3	Firmicutes	Clostridia	Clostridiales	Lachnospiraceae	Coprococcus	eutactus	99.35 - 99.35	26	26 : 0	61.54 : 38.46	0	0	0	0.01
V3	Firmicutes	Clostridia	Clostridiales	Lachnospiraceae	Coprococcus / Fusobacterium / Moryella / Roseburia / Stomatobaculum	(genus level ID only)		18	0 : 18		0	0	0	0
V3	Firmicutes	Clostridia	Clostridiales	Lachnospiraceae	Coprococcus / Roseburia	(genus level ID only)		22	0 : 22		0	0	0	0.01
V3	Firmicutes	Clostridia	Clostridiales	Lachnospiraceae	Coprococcus / Roseburia	Coprococcus eutactus / Roseburia faecis	99.35 - 99.35	11	0 : 11	100 : 0	0	0	0	0
V3	Firmicutes	Clostridia	Clostridiales	Lachnospiraceae	Coprococcus / Ruminococcus	Coprococcus comes / Coprococcus eutactus / Ruminococcus torques	99.35 - 99.35	98	98 : 0	74.49 : 25.51	0	0.01	0.01	0.02
V3	Firmicutes	Clostridia	Clostridiales	Lachnospiraceae	Coprococcus / Ruminococcus	Coprococcus comes / Ruminococcus torques	99.35 - 100	3373	3373 : 0	70.68 : 29.32	0.13	0.18	0.36	0.81
V3	Firmicutes	Clostridia	Clostridiales	Lachnospiraceae	Dorea / Lachnoclostridium / Roseburia / [Ruminococcus]	(genus level ID only)		12	0 : 12		0	0	0	0
V3	Firmicutes	Clostridia	Clostridiales	Lachnospiraceae	Dorea / Lachnoclostridium / Roseburia / [Ruminococcus]	Dorea formicigenerans / Lachnoclostridium clostridioforme / Roseburia faecis / [Ruminococcus] gnavus	99.35 - 99.35	130	0 : 130	73.08 : 26.92	0.01	0.01	0.01	0.03
V3	Firmicutes	Clostridia	Clostridiales	Lachnospiraceae	Eubacterium / [Ruminococcus]	(genus level ID only)		43	0 : 43		0	0	0	0.01
V3	Firmicutes	Clostridia	Clostridiales	Lachnospiraceae	Fusobacterium / Moryella	(genus level ID only)		24	0 : 24		0	0	0	0.01
V3	Firmicutes	Clostridia	Clostridiales	Lachnospiraceae	Fusobacterium / Moryella / Stomatobaculum	(genus level ID only)		109	0 : 109		0	0.01	0.01	0.03
V3	Firmicutes	Clostridia	Clostridiales	Lachnospiraceae	Fusobacterium / Moryella / Stomatobaculum / [Ruminococcus]	(genus level ID only)		73	0 : 73		0	0	0.01	0.02
V3	Firmicutes	Clostridia	Clostridiales	Lachnospiraceae	Hespellia / Robinsoniella	Hespellia porcina / Robinsoniella peoriensis	99.35 - 100	1601	1601 : 0	73.33 : 26.67	0.06	0.08	0.17	0.38
V3	Firmicutes	Clostridia	Clostridiales	Lachnospiraceae	Lachnoclostridium	(genus level ID only)		407	0 : 407		0.02	0.02	0.04	0.1
V3	Firmicutes	Clostridia	Clostridiales	Lachnospiraceae	Lachnoclostridium	aminovalericum	99.35 - 99.35	15	0 : 15	100 : 0	0	0	0	0
V3	Firmicutes	Clostridia	Clostridiales	Lachnospiraceae	Lachnoclostridium / [Ruminococcus]	(genus level ID only)		45	0 : 45		0	0	0	0.01
V3	Firmicutes	Clostridia	Clostridiales	Lachnospiraceae	Marvinbryantia	(genus level ID only)		64	0 : 64		0	0	0.01	0.02
V3	Firmicutes	Clostridia	Clostridiales	Lachnospiraceae	Marvinbryantia / [Ruminococcus]	(genus level ID only)		1248	0 : 1248		0.05	0.07	0.13	0.3
V3	Firmicutes	Clostridia	Clostridiales	Lachnospiraceae	Moryella	indoligenes	99.35 - 99.35	2667	2667 : 0	71.84 : 28.16	0.1	0.14	0.28	0.64
V3	Firmicutes	Clostridia	Clostridiales	Lachnospiraceae	Roseburia	(genus level ID only)		3438	0 : 3438		0.14	0.18	0.36	0.82
V3	Firmicutes	Clostridia	Clostridiales	Lachnospiraceae	Roseburia	Roseburia intestinalis / Roseburia inulinivorans	99.36 - 100	81	81 : 0	83.95 : 16.05	0	0	0.01	0.02
V3	Firmicutes	Clostridia	Clostridiales	Lachnospiraceae	Roseburia	faecis	99.35 - 100	1846	1770 : 76	71.78 : 28.22	0.07	0.1	0.2	0.44
V3	Firmicutes	Clostridia	Clostridiales	Lachnospiraceae	Roseburia / [Ruminococcus]	(genus level ID only)		16	0 : 16		0	0	0	0
V3	Firmicutes	Clostridia	Clostridiales	Lachnospiraceae	Ruminococcus	gnavus	99.35 - 99.35	239	239 : 0	74.06 : 25.94	0.01	0.01	0.03	0.06
V3	Firmicutes	Clostridia	Clostridiales	Lachnospiraceae	Stomatobaculum	(genus level ID only)		254	0 : 254		0.01	0.01	0.03	0.06
V3	Firmicutes	Clostridia	Clostridiales	Lachnospiraceae	Stomatobaculum	longum	99.35 - 99.35	74	0 : 74	82.43 : 17.57	0	0	0.01	0.02
V3	Firmicutes	Clostridia	Clostridiales	Lachnospiraceae	Stomatobaculum / [Ruminococcus]	(genus level ID only)		588	0 : 588		0.02	0.03	0.06	0.14
V3	Firmicutes	Clostridia	Clostridiales	Lachnospiraceae	[Ruminococcus]	(genus level ID only)		1118	0 : 1118		0.04	0.06	0.12	0.27
V3	Firmicutes	Clostridia	Clostridiales	Lachnospiraceae	[Ruminococcus]	gnavus	99.35 - 99.35	983	0 : 983	77.01 : 22.99	0.04	0.05	0.1	0.23
V3	Firmicutes	Clostridia	Clostridiales	Lachnospiraceae	[Ruminococcus]	torques	99.35 - 99.35	169	0 : 169	79.88 : 20.12	0.01	0.01	0.02	0.04
V3	Firmicutes	Clostridia	Clostridiales	Oscillospiraceae	(family level ID only)			140	0 : 140		0.01	0.01	0.01	0.03
V3	Firmicutes	Clostridia	Clostridiales	Peptococcaceae	(family level ID only)			1127	0 : 1127		0.04	0.06	0.12	0.27
V3	Firmicutes	Clostridia	Clostridiales	Peptostreptococcaceae	(family level ID only)			147	0 : 147		0.01	0.01	0.02	0.04
V3	Firmicutes	Clostridia	Clostridiales	Peptostreptococcaceae	Asaccharospora / Clostridium / Intestinibacter / Peptoclostridium / Romboutsia	(genus level ID only)		88	0 : 88		0	0	0.01	0.02
V3	Firmicutes	Clostridia	Clostridiales	Peptostreptococcaceae	Clostridium / Eubacterium	Clostridium bartlettii / Clostridium bifermentans / Clostridium difficile / Clostridium ghonii / Clostridium glycolicum / Clostridium irregulare / Clostridium lituseburense / Clostridium mayombei / Eubacterium tenue	99.35 - 99.35	16	16 : 0	100 : 0	0	0	0	0
V3	Firmicutes	Clostridia	Clostridiales	Peptostreptococcaceae	Clostridium / Eubacterium	Clostridium bartlettii / Clostridium bifermentans / Clostridium ghonii / Clostridium hiranonis / Clostridium irregulare / Clostridium lituseburense / Eubacterium tenue	99.35 - 99.35	121	121 : 0	62.81 : 37.19	0	0.01	0.01	0.03
V3	Firmicutes	Clostridia	Clostridiales	Peptostreptococcaceae	Clostridium / Eubacterium	Clostridium bartlettii / Clostridium bifermentans / Clostridium ghonii / Clostridium irregulare / Clostridium lituseburense / Eubacterium tenue	99.34 - 100	7615	7615 : 0	72.46 : 27.54	0.3	0.4	0.8	1.82
V3	Firmicutes	Clostridia	Clostridiales	Proteinivoraceae	(family level ID only)			146	0 : 146		0.01	0.01	0.02	0.03
V3	Firmicutes	Clostridia	Clostridiales	Ruminococcaceae	(family level ID only)			8127	0 : 8127		0.32	0.43	0.86	1.94
V3	Firmicutes	Clostridia	Clostridiales	Ruminococcaceae	Acetanaerobacterium	(genus level ID only)		427	0 : 427		0.02	0.02	0.05	0.1
V3	Firmicutes	Clostridia	Clostridiales	Ruminococcaceae	Acetanaerobacterium	elongatum	99.35 - 99.35	10	10 : 0	100 : 0	0	0	0	0
V3	Firmicutes	Clostridia	Clostridiales	Ruminococcaceae	Anaerotruncus	(genus level ID only)		52	0 : 52		0	0	0.01	0.01
V3	Firmicutes	Clostridia	Clostridiales	Ruminococcaceae	Anaerotruncus	sp.	99.35 - 99.35	21	0 : 21	100 : 0	0	0	0	0.01
V3	Firmicutes	Clostridia	Clostridiales	Ruminococcaceae	Faecalibacterium	(genus level ID only)		68	0 : 68		0	0	0.01	0.02
V3	Firmicutes	Clostridia	Clostridiales	Ruminococcaceae	Faecalibacterium	prausnitzii	100 - 100	132	0 : 132	81.06 : 18.94	0.01	0.01	0.01	0.03
V3	Firmicutes	Clostridia	Clostridiales	Ruminococcaceae	Faecalibacterium / Gemmiger	(genus level ID only)		568	0 : 568		0.02	0.03	0.06	0.14
V3	Firmicutes	Clostridia	Clostridiales	Ruminococcaceae	Hydrogenoanaerobacterium	(genus level ID only)		10	0 : 10		0	0	0	0
V3	Firmicutes	Clostridia	Clostridiales	Ruminococcaceae	Ruminococcus	(genus level ID only)		103	0 : 103		0	0.01	0.01	0.02
V3	Firmicutes	Clostridia	Clostridiales	Ruminococcaceae	Ruminococcus	faecis	99.35 - 99.35	642	642 : 0	70.4 : 29.6	0.03	0.03	0.07	0.15
V3	Firmicutes	Clostridia	Clostridiales	Ruminococcaceae	Ruminococcus	gauvreauii	99.35 - 100	464	464 : 0	74.78 : 25.22	0.02	0.02	0.05	0.11
V3	Firmicutes	Clostridia	Clostridiales	Ruminococcaceae	Subdoligranulum	(genus level ID only)		126	0 : 126		0	0.01	0.01	0.03
V3	Firmicutes	Clostridia	Clostridiales	Ruminococcaceae	Subdoligranulum	variabile	99.35 - 99.35	133	133 : 0	68.42 : 31.58	0.01	0.01	0.01	0.03
V3	Firmicutes	Clostridia	Clostridiales	Syntrophomonadaceae	(family level ID only)			85	0 : 85		0	0	0.01	0.02
V3	Firmicutes	Clostridia	Clostridiales	Veillonellaceae	Megamonas	(genus level ID only)		100	0 : 100		0	0.01	0.01	0.02
V3	Firmicutes	Clostridia	Clostridiales	Veillonellaceae	Megamonas	hypermegale	99.44 - 100	1768	0 : 1768	70.53 : 29.47	0.07	0.09	0.19	0.42
V3	Firmicutes	Clostridia	Clostridiales	unclassified Clostridiales	(family level ID only)			99	99 : 0		0	0.01	0.01	0.02
V3	Firmicutes	Clostridia	Clostridiales	unclassified Clostridiales	Flavonifractor	(genus level ID only)		26	26 : 0		0	0	0	0.01
V3	Firmicutes	Clostridia	Clostridiales	unclassified Clostridiales	Pseudoflavonifractor	(genus level ID only)		148	148 : 0		0.01	0.01	0.02	0.04
V3	Firmicutes	Clostridia	Clostridiales	unclassified Clostridiales	Pseudoflavonifractor	capillosus	99.36 - 100	103	103 : 0	76.7 : 23.3	0	0.01	0.01	0.02
V3	Firmicutes	Clostridia	Halanaerobiales	Halobacteroidaceae	(family level ID only)			62	0 : 62		0	0	0.01	0.01
V3	Firmicutes	Clostridia	Thermoanaerobacterales	Thermoanaerobacteraceae	(family level ID only)			17	0 : 17		0	0	0	0
V3	Firmicutes	Erysipelotrichi	Erysipelotrichales	Erysipelotrichaceae	(family level ID only)			15487	0 : 15487		0.61	0.81	1.64	3.7
V3	Firmicutes	Erysipelotrichia	Erysipelotrichales	Erysipelotrichaceae	(family level ID only)			157	0 : 157		0.01	0.01	0.02	0.04
V3	Firmicutes	Erysipelotrichia	Erysipelotrichales	Erysipelotrichaceae	Eubacterium	cylindroides	99.44 - 100	71	71 : 0	64.79 : 35.21	0	0	0.01	0.02
V3	Firmicutes	Erysipelotrichia	Erysipelotrichales	Erysipelotrichaceae	Faecalicoccus	acidiformans	100 - 100	11	0 : 11	100 : 0	0	0	0	0
V3	Firmicutes	Erysipelotrichia	Erysipelotrichales	Erysipelotrichaceae	Turicibacter	(genus level ID only)		3753	0 : 3753		0.15	0.2	0.4	0.9
V3	Firmicutes	Negativicutes	Selenomonadales	Acidaminococcaceae	(family level ID only)			6993	0 : 6993		0.28	0.37	0.74	1.67
V3	Firmicutes	Negativicutes	Selenomonadales	Acidaminococcaceae	Phascolarctobacterium	(genus level ID only)		515	0 : 515		0.02	0.03	0.05	0.12
V3	Firmicutes	Negativicutes	Selenomonadales	Acidaminococcaceae	Phascolarctobacterium	sp.	99.44 - 100	3750	0 : 3750	70.85 : 29.15	0.15	0.2	0.4	0.9
V3	Firmicutes	Negativicutes	Selenomonadales	Veillonellaceae	(family level ID only)			4023	0 : 4023		0.16	0.21	0.42	0.96
V3	Firmicutes	Negativicutes	Selenomonadales	Veillonellaceae	Megamonas	hypermegale	100 - 100	35	35 : 0	100 : 0	0	0	0	0.01
V3	Lentisphaerae	Lentisphaeria	Victivallales	Victivallaceae	(family level ID only)			41	0 : 41		0	0	0	0.01
V3	Lentisphaerae	Lentisphaeria	Victivallales	Victivallaceae	Victivallis	vadensis	100 - 100	29	0 : 29	100 : 0	0	0	0	0.01
V3	Proteobacteria	Alphaproteobacteria	Caulobacterales	Caulobacteraceae	(family level ID only)			59	0 : 59		0	0	0.01	0.01
V3	Proteobacteria	Alphaproteobacteria	Rhizobiales	Cohaesibacteraceae	(family level ID only)			76	0 : 76		0	0	0.01	0.02
V3	Proteobacteria	Alphaproteobacteria	Rhizobiales	Hyphomicrobiaceae	Gemmiger	formicilis	99.35 - 99.35	11	11 : 0	100 : 0	0	0	0	0
V3	Proteobacteria	Alphaproteobacteria	Rhizobiales	Methylobacteriaceae	(family level ID only)			50	0 : 50		0	0	0.01	0.01
V3	Proteobacteria	Alphaproteobacteria	Rhizobiales	Xanthobacteraceae	Azorhizobium / Pseudolabrys / Xanthobacter	Azorhizobium caulinodans / Azorhizobium oxalatiphilum / Pseudolabrys taiwanensis / Xanthobacter agilis / Xanthobacter flavus	99.35 - 99.35	16	16 : 0	100 : 0	0	0	0	0
V3	Proteobacteria	Alphaproteobacteria	Rhodospirillales	Rhodospirillaceae	(family level ID only)			22	0 : 22		0	0	0	0.01
V3	Proteobacteria	Alphaproteobacteria	Rickettsiales	Holosporaceae	(family level ID only)			228	0 : 228		0.01	0.01	0.02	0.05
V3	Proteobacteria	Betaproteobacteria	Burkholderiales	Burkholderiaceae	(family level ID only)			211	0 : 211		0.01	0.01	0.02	0.05
V3	Proteobacteria	Betaproteobacteria	Burkholderiales	Oxalobacteraceae	(family level ID only)			166	0 : 166		0.01	0.01	0.02	0.04
V3	Proteobacteria	Betaproteobacteria	Burkholderiales	Oxalobacteraceae	Oxalobacter	formigenes	99.44 - 100	87	0 : 87	74.71 : 25.29	0	0	0.01	0.02
V3	Proteobacteria	Betaproteobacteria	Burkholderiales	Sutterellaceae	(family level ID only)			1449	0 : 1449		0.06	0.08	0.15	0.35
V3	Proteobacteria	Betaproteobacteria	Burkholderiales	Sutterellaceae	Parasutterella	(genus level ID only)		1857	0 : 1857		0.07	0.1	0.2	0.44
V3	Proteobacteria	Betaproteobacteria	Burkholderiales	Sutterellaceae	Parasutterella	secunda	99.44 - 100	551	551 : 0	75.86 : 24.14	0.02	0.03	0.06	0.13
V3	Proteobacteria	Betaproteobacteria	Burkholderiales	Sutterellaceae	Sutterella	sp.	99.44 - 100	147	0 : 147	68.71 : 31.29	0.01	0.01	0.02	0.04
V3	Proteobacteria	Betaproteobacteria	Rhodocyclales	Rhodocyclaceae	(family level ID only)			13	0 : 13		0	0	0	0
V3	Proteobacteria	Deltaproteobacteria	Desulfovibrionales	Desulfovibrionaceae	(family level ID only)			401	0 : 401		0.02	0.02	0.04	0.1
V3	Proteobacteria	Deltaproteobacteria	Desulfovibrionales	Desulfovibrionaceae	Desulfovibrio	(genus level ID only)		564	0 : 564		0.02	0.03	0.06	0.13
V3	Proteobacteria	Deltaproteobacteria	Desulfovibrionales	Desulfovibrionaceae	Desulfovibrio	D168	99.44 - 100	3743	0 : 3743	73.15 : 26.85	0.15	0.2	0.4	0.89
V3	Proteobacteria	Epsilonproteobacteria	Campylobacterales	Helicobacteraceae	(family level ID only)			88	0 : 88		0	0	0.01	0.02
V3	Proteobacteria	Epsilonproteobacteria	Campylobacterales	Helicobacteraceae	Helicobacter	Helicobacter aurati / Helicobacter ganmani / Helicobacter mesocricetorum / Helicobacter pullorum	100 - 100	130	130 : 0	73.08 : 26.92	0.01	0.01	0.01	0.03
V3	Proteobacteria	Gammaproteobacteria	Aeromonadales	Succinivibrionaceae	(family level ID only)			564	0 : 564		0.02	0.03	0.06	0.13
V3	Proteobacteria	Gammaproteobacteria	Aeromonadales	Succinivibrionaceae	Anaerobiospirillum	(genus level ID only)		3508	0 : 3508		0.14	0.18	0.37	0.84
V3	Proteobacteria	Gammaproteobacteria	Aeromonadales	Succinivibrionaceae	Succinatimonas	hippei	100 - 100	13	13 : 0	100 : 0	0	0	0	0
V3	Proteobacteria	Gammaproteobacteria	Enterobacteriales	Enterobacteriaceae	Escherichia / Escherichia/Shigella / Eschericia/Shigella	Escherichia albertii / Escherichia fergusonii / Escherichia vulneris / Escherichia/Shigella coli / Escherichia/Shigella coli/sonnei / Eschericia/Shigella coli/dysenteriae / Eschericia/Shigella coli/flexneri	99.44 - 100	749	749 : 0	73.7 : 26.3	0.03	0.04	0.08	0.18
V3	Proteobacteria	Gammaproteobacteria	Enterobacteriales	Enterobacteriaceae	Escherichia / Shigella	Escherichia coli / Escherichia fergusonii / Shigella dysenteriae / Shigella flexneri / Shigella sonnei	99.44 - 99.44	14	0 : 14	100 : 0	0	0	0	0
V3	Proteobacteria	Gammaproteobacteria	Enterobacteriales	Enterobacteriaceae	Klebsiella	variicola	100 - 100	12	12 : 0	100 : 0	0	0	0	0
V3	Proteobacteria	Gammaproteobacteria	Pasteurellales	Pasteurellaceae	Actinobacillus / Gallibacterium	Actinobacillus sp. / Gallibacterium anatis	100 - 100	15	0 : 15	100 : 0	0	0	0	0
V3	Spirochaetes	Spirochaetia	Spirochaetales	Brachyspiraceae	(family level ID only)			1430	0 : 1430		0.06	0.07	0.15	0.34
V3	Spirochaetes	Spirochaetia	Spirochaetales	Spirochaetaceae	(family level ID only)			4608	0 : 4608		0.18	0.24	0.49	1.1
V3	Synergistetes	Synergistia	Synergistales	Synergistaceae	(family level ID only)			1339	0 : 1339		0.05	0.07	0.14	0.32
V3	Synergistetes	Synergistia	Synergistales	Synergistaceae	Cloacibacillus	(genus level ID only)		3258	0 : 3258		0.13	0.17	0.34	0.78
V3	Synergistetes	Synergistia	Synergistales	Synergistaceae	Cloacibacillus / Synergistes	(genus level ID only)		178	0 : 178		0.01	0.01	0.02	0.04
V3	Tenericutes	Mollicutes	Entomoplasmatales	Spiroplasmataceae	(family level ID only)			32	0 : 32		0	0	0	0.01
V4	Actinobacteria	Actinobacteria	Bifidobacteriales	Bifidobacteriaceae	Aeriscardovia	aeriphila	100 - 100	47	47 : 0	61.7 : 38.3	0	0	0	0.09
V4	Actinobacteria	Actinobacteria	Coriobacteriales	Coriobacteriaceae	(family level ID only)			380	0 : 380		0.01	0.02	0.04	0.73
V4	Bacteroidetes	Bacteroidia	Bacteroidales	Bacteroidaceae	(family level ID only)			9750	0 : 9750		0.38	0.51	1.03	18.68
V4	Bacteroidetes	Bacteroidia	Bacteroidales	Bacteroidaceae	Bacteroides	(genus level ID only)		2183	0 : 2183		0.09	0.11	0.23	4.18
V4	Bacteroidetes	Bacteroidia	Bacteroidales	Bacteroidaceae	Bacteroides	barnesiae	99.19 - 99.19	35	35 : 0	68.57 : 31.43	0	0	0	0.07
V4	Bacteroidetes	Bacteroidia	Bacteroidales	Bacteroidaceae	Bacteroides	plebeius	100 - 100	180	180 : 0	71.11 : 28.89	0.01	0.01	0.02	0.34
V4	Bacteroidetes	Bacteroidia	Bacteroidales	Bacteroidaceae	Bacteroides	salanitronis	100 - 100	127	127 : 0	66.93 : 33.07	0	0.01	0.01	0.24
V4	Bacteroidetes	Bacteroidia	Bacteroidales	Porphyromonadaceae	(family level ID only)			14402	4049 : 10353		0.57	0.76	1.52	27.59
V4	Bacteroidetes	Bacteroidia	Bacteroidales	Porphyromonadaceae	Barnesiella	(genus level ID only)		20	0 : 20		0	0	0	0.04
V4	Bacteroidetes	Bacteroidia	Bacteroidales	Prevotellaceae	(family level ID only)			4342	0 : 4342		0.17	0.23	0.46	8.32
V4	Bacteroidetes	Bacteroidia	Bacteroidales	Rikenellaceae	(family level ID only)			34	0 : 34		0	0	0	0.07
V4	Bacteroidetes	Bacteroidia	Bacteroidales	Rikenellaceae	Alistipes	(genus level ID only)		118	0 : 118		0	0.01	0.01	0.23
V4	Bacteroidetes	Bacteroidia	Bacteroidales	Rikenellaceae	Alistipes / Bacteroides	(genus level ID only)		12	0 : 12		0	0	0	0.02
V4	Bacteroidetes	Cytophagia	Cytophagales	Cytophagaceae	(family level ID only)			1250	0 : 1250		0.05	0.07	0.13	2.39
V4	Bacteroidetes	Flavobacteriia	Flavobacteriales	Cryomorphaceae	(family level ID only)			334	0 : 334		0.01	0.02	0.04	0.64
V4	Bacteroidetes	Flavobacteriia	Flavobacteriales	Flavobacteriaceae	(family level ID only)			1078	0 : 1078		0.04	0.06	0.11	2.06
V4	Bacteroidetes	Sphingobacteriia	Sphingobacteriales	Sphingobacteriaceae	(family level ID only)			53	0 : 53		0	0	0.01	0.1
V4	Firmicutes	Bacilli	Lactobacillales	Lactobacillaceae	Lactobacillus	(genus level ID only)		109	0 : 109		0	0.01	0.01	0.21
V4	Firmicutes	Bacilli	Lactobacillales	Lactobacillaceae	Lactobacillus	Lactobacillus acidophilus / Lactobacillus crispatus / Lactobacillus gallinarum	99.19 - 100	896	896 : 0	74 : 26	0.04	0.05	0.09	1.72
V4	Firmicutes	Bacilli	Lactobacillales	Lactobacillaceae	Lactobacillus	Lactobacillus agilis / Lactobacillus sp.	100 - 100	24	0 : 24	100 : 0	0	0	0	0.05
V4	Firmicutes	Bacilli	Lactobacillales	Lactobacillaceae	Lactobacillus	Lactobacillus animalis / Lactobacillus apodemi / Lactobacillus murinus / Lactobacillus salivarius	99.59 - 99.59	10	10 : 0	100 : 0	0	0	0	0.02
V4	Firmicutes	Bacilli	Lactobacillales	Lactobacillaceae	Lactobacillus	Lactobacillus antri / Lactobacillus frumenti / Lactobacillus oris / Lactobacillus panis / Lactobacillus reuteri	99.59 - 100	624	624 : 0	70.03 : 29.97	0.02	0.03	0.07	1.2
V4	Firmicutes	Bacilli	Lactobacillales	Lactobacillaceae	Lactobacillus	Lactobacillus gasseri / Lactobacillus hominis / Lactobacillus taiwanensis	99.19 - 100	415	415 : 0	69.88 : 30.12	0.02	0.02	0.04	0.79
V4	Firmicutes	Bacilli	Lactobacillales	Lactobacillaceae	Lactobacillus	aviarius	99.19 - 99.6	39	17 : 22	74.36 : 25.64	0	0	0	0.07
V4	Firmicutes	Bacilli	Lactobacillales	Lactobacillaceae	Lactobacillus	ingluviei	99.19 - 100	415	415 : 0	72.05 : 27.95	0.02	0.02	0.04	0.79
V4	Firmicutes	Bacilli	Lactobacillales	Lactobacillaceae	Lactobacillus	kitasatonis	99.19 - 100	505	505 : 0	73.47 : 26.53	0.02	0.03	0.05	0.97
V4	Firmicutes	Bacilli	Lactobacillales	Lactobacillaceae	Lactobacillus	pontis	100 - 100	14	0 : 14	100 : 0	0	0	0	0.03
V4	Firmicutes	Bacilli	Lactobacillales	Lactobacillaceae	Lactobacillus	salivarius	99.19 - 100	587	587 : 0	75.3 : 24.7	0.02	0.03	0.06	1.12
V4	Firmicutes	Bacilli	Lactobacillales	Streptococcaceae	Streptococcus	Streptococcus alactolyticus / Streptococcus gallolyticus / Streptococcus pasteurianus	100 - 100	149	149 : 0	73.83 : 26.17	0.01	0.01	0.02	0.29
V4	Firmicutes	Clostridia	Clostridiales	Clostridiaceae	(family level ID only)			703	0 : 703		0.03	0.04	0.07	1.35
V4	Firmicutes	Clostridia	Clostridiales	Clostridiaceae	Clostridium	(genus level ID only)		1044	0 : 1044		0.04	0.05	0.11	2
V4	Firmicutes	Clostridia	Clostridiales	Clostridiaceae	Clostridium	Clostridium ruminantium / Clostridium sp.	100 - 100	22	0 : 22	100 : 0	0	0	0	0.04
V4	Firmicutes	Clostridia	Clostridiales	Clostridiaceae	Clostridium	disporicum	100 - 100	45	45 : 0	66.67 : 33.33	0	0	0	0.09
V4	Firmicutes	Clostridia	Clostridiales	Clostridiaceae	Clostridium	sp.	99.19 - 100	473	0 : 473	69.77 : 30.23	0.02	0.02	0.05	0.91
V4	Firmicutes	Clostridia	Clostridiales	Eubacteriaceae	(family level ID only)			2552	0 : 2552		0.1	0.13	0.27	4.89
V4	Firmicutes	Clostridia	Clostridiales	Eubacteriaceae	Eubacterium	(genus level ID only)		11	11 : 0		0	0	0	0.02
V4	Firmicutes	Clostridia	Clostridiales	Gracilibacteraceae	(family level ID only)			21	0 : 21		0	0	0	0.04
V4	Firmicutes	Clostridia	Clostridiales	Lachnospiraceae	(family level ID only)			684	0 : 684		0.03	0.04	0.07	1.31
V4	Firmicutes	Clostridia	Clostridiales	Lachnospiraceae	Blautia / Clostridium	(genus level ID only)		134	0 : 134		0.01	0.01	0.01	0.26
V4	Firmicutes	Clostridia	Clostridiales	Oscillospiraceae	(family level ID only)			110	0 : 110		0	0.01	0.01	0.21
V4	Firmicutes	Clostridia	Clostridiales	Oscillospiraceae	Oscillibacter	(genus level ID only)		12	0 : 12		0	0	0	0.02
V4	Firmicutes	Clostridia	Clostridiales	Peptococcaceae	(family level ID only)			12	0 : 12		0	0	0	0.02
V4	Firmicutes	Clostridia	Clostridiales	Ruminococcaceae	(family level ID only)			3485	0 : 3485		0.14	0.18	0.37	6.68
V4	Firmicutes	Clostridia	Clostridiales	Ruminococcaceae	Ruminococcus	(genus level ID only)		49	0 : 49		0	0	0.01	0.09
V4	Firmicutes	Clostridia	Clostridiales	Ruminococcaceae	Ruminococcus	sp.	99.18 - 99.18	87	0 : 87	66.67 : 33.33	0	0	0.01	0.17
V4	Firmicutes	Clostridia	Clostridiales	unclassified Clostridiales	(family level ID only)			101	101 : 0		0	0.01	0.01	0.19
V4	Firmicutes	Clostridia	Clostridiales	unclassified Clostridiales	Pseudoflavonifractor	capillosus	100 - 100	49	49 : 0	67.35 : 32.65	0	0	0.01	0.09
V4	Firmicutes	Erysipelotrichia	Erysipelotrichales	Erysipelotrichaceae	Turicibacter	sanguinis	99.19 - 100	1067	1067 : 0	74.13 : 25.87	0.04	0.06	0.11	2.04
V4	Proteobacteria	Betaproteobacteria	Burkholderiales	Oxalobacteraceae	Oxalobacter	formigenes	99.59 - 99.59	10	10 : 0	100 : 0	0	0	0	0.02
V4	Proteobacteria	Betaproteobacteria	Burkholderiales	Sutterellaceae	(family level ID only)			143	0 : 143		0.01	0.01	0.02	0.27
V4	Proteobacteria	Betaproteobacteria	Burkholderiales	Sutterellaceae	Parasutterella	(genus level ID only)		115	0 : 115		0	0.01	0.01	0.22
V4	Proteobacteria	Betaproteobacteria	Burkholderiales	Sutterellaceae	Parasutterella	secunda	99.19 - 100	270	270 : 0	71.48 : 28.52	0.01	0.01	0.03	0.52
V4	Proteobacteria	Betaproteobacteria	Burkholderiales	Sutterellaceae	Sutterella	(genus level ID only)		14	0 : 14		0	0	0	0.03
V4	Proteobacteria	Betaproteobacteria	Burkholderiales	Sutterellaceae	Sutterella	sp.	99.19 - 99.19	76	0 : 76	69.74 : 30.26	0	0	0.01	0.15
V4	Proteobacteria	Deltaproteobacteria	Desulfovibrionales	Desulfovibrionaceae	(family level ID only)			248	0 : 248		0.01	0.01	0.03	0.48
V4	Proteobacteria	Deltaproteobacteria	Desulfovibrionales	Desulfovibrionaceae	Brachyspira / Desulfovibrio	(genus level ID only)		507	0 : 507		0.02	0.03	0.05	0.97
V4	Proteobacteria	Deltaproteobacteria	Desulfovibrionales	Desulfovibrionaceae	Desulfovibrio	D168	99.59 - 100	1284	0 : 1284	73.52 : 26.48	0.05	0.07	0.14	2.46
V4	Proteobacteria	Gammaproteobacteria	Aeromonadales	Succinivibrionaceae	(family level ID only)			231	0 : 231		0.01	0.01	0.02	0.44
V4	Proteobacteria	Gammaproteobacteria	Aeromonadales	Succinivibrionaceae	Succinatimonas	hippei	99.19 - 100	43	43 : 0	100 : 0	0	0	0	0.08
V4	Proteobacteria	Gammaproteobacteria	Enterobacteriales	Enterobacteriaceae	Escherichia / Escherichia/Shigella / Eschericia/Shigella	Escherichia fergusonii / Escherichia vulneris / Escherichia/Shigella coli / Escherichia/Shigella coli/sonnei / Eschericia/Shigella coli/flexneri	99.19 - 100	140	140 : 0	82.86 : 17.14	0.01	0.01	0.01	0.27
V4	Proteobacteria	Gammaproteobacteria	Pasteurellales	Pasteurellaceae	(family level ID only)			65	0 : 65		0	0	0.01	0.12
V4	Spirochaetes	Spirochaetia	Spirochaetales	Spirochaetaceae	(family level ID only)			269	0 : 269		0.01	0.01	0.03	0.52
V67	Actinobacteria	Actinobacteria	Actinomycetales	Micromonosporaceae	(family level ID only)			11	0 : 11		0	0	0	0.01
V67	Actinobacteria	Actinobacteria	Bifidobacteriales	Bifidobacteriaceae	Aeriscardovia	aeriphila	99.55 - 100	305	305 : 0	63.61 : 36.39	0.01	0.02	0.03	0.18
V67	Actinobacteria	Actinobacteria	Coriobacteriales	Coriobacteriaceae	(family level ID only)			199	136 : 63		0.01	0.01	0.02	0.12
V67	Actinobacteria	Actinobacteria	Coriobacteriales	Coriobacteriaceae	Olsenella	(genus level ID only)		561	0 : 561		0.02	0.03	0.06	0.34
V67	Actinobacteria	Actinobacteria	Coriobacteriales	Coriobacteriaceae	Olsenella	profusa	99.08 - 99.55	2972	2972 : 0	66.76 : 33.24	0.12	0.16	0.31	1.79
V67	Actinobacteria	Coriobacteriia	Coriobacteriales	Coriobacteriaceae	(family level ID only)			54	0 : 54		0	0	0.01	0.03
V67	Bacteroidetes	Bacteroidia	Bacteroidales	Bacteroidaceae	(family level ID only)			30963	141 : 30822		1.22	1.62	3.27	18.66
V67	Bacteroidetes	Bacteroidia	Bacteroidales	Bacteroidaceae	Bacteroides	(genus level ID only)		347	0 : 347		0.01	0.02	0.04	0.21
V67	Bacteroidetes	Bacteroidia	Bacteroidales	Bacteroidaceae	Bacteroides	barnesiae	99.1 - 100	431	176 : 255	72.62 : 27.38	0.02	0.02	0.05	0.26
V67	Bacteroidetes	Bacteroidia	Bacteroidales	Bacteroidaceae	Bacteroides	plebeius	99.1 - 100	440	82 : 358	74.32 : 25.68	0.02	0.02	0.05	0.27
V67	Bacteroidetes	Bacteroidia	Bacteroidales	Bacteroidaceae	Bacteroides	salanitronis	99.1 - 99.11	148	80 : 68	79.05 : 20.95	0.01	0.01	0.02	0.09
V67	Bacteroidetes	Bacteroidia	Bacteroidales	Porphyromonadaceae	(family level ID only)			11493	44 : 11449		0.45	0.6	1.21	6.93
V67	Bacteroidetes	Bacteroidia	Bacteroidales	Porphyromonadaceae	Barnesiella	(genus level ID only)		11	0 : 11		0	0	0	0.01
V67	Bacteroidetes	Bacteroidia	Bacteroidales	Prevotellaceae	(family level ID only)			29337	827 : 28510		1.15	1.54	3.1	17.68
V67	Bacteroidetes	Bacteroidia	Bacteroidales	Rikenellaceae	(family level ID only)			546	0 : 546		0.02	0.03	0.06	0.33
V67	Bacteroidetes	Bacteroidia	Bacteroidales	Rikenellaceae	Alistipes	(genus level ID only)		414	0 : 414		0.02	0.02	0.04	0.25
V67	Bacteroidetes	Bacteroidia	Bacteroidales	[Paraprevotellaceae]	(family level ID only)			959	0 : 959		0.04	0.05	0.1	0.58
V67	Bacteroidetes	Cytophagia	Cytophagales	Flammeovirgaceae	(family level ID only)			74	0 : 74		0	0	0.01	0.04
V67	Bacteroidetes	Flavobacteriia	Flavobacteriales	Flavobacteriaceae	(family level ID only)			11	0 : 11		0	0	0	0.01
V67	Cyanobacteria	Oscillatoriophycideae	Oscillatoriales	Phormidiaceae	(family level ID only)			131	0 : 131		0.01	0.01	0.01	0.08
V67	Firmicutes	Bacilli	Bacillales	Bacillaceae	(family level ID only)			92	0 : 92		0	0	0.01	0.06
V67	Firmicutes	Bacilli	Bacillales	Paenibacillaceae	(family level ID only)			532	26 : 506		0.02	0.03	0.06	0.32
V67	Firmicutes	Bacilli	Bacillales	Planococcaceae	(family level ID only)			279	0 : 279		0.01	0.01	0.03	0.17
V67	Firmicutes	Bacilli	Bacillales	Staphylococcaceae	(family level ID only)			957	0 : 957		0.04	0.05	0.1	0.58
V67	Firmicutes	Bacilli	Bacillales	Thermoactinomycetaceae	(family level ID only)			121	0 : 121		0	0.01	0.01	0.07
V67	Firmicutes	Bacilli	Lactobacillales	Enterococcaceae	(family level ID only)			520	78 : 442		0.02	0.03	0.05	0.31
V67	Firmicutes	Bacilli	Lactobacillales	Enterococcaceae	Enterococcus	(genus level ID only)		14	0 : 14		0	0	0	0.01
V67	Firmicutes	Bacilli	Lactobacillales	Enterococcaceae	Enterococcus	cecorum	100 - 100	182	182 : 0	100 : 0	0.01	0.01	0.02	0.11
V67	Firmicutes	Bacilli	Lactobacillales	Lactobacillaceae	(family level ID only)			1920	0 : 1920		0.08	0.1	0.2	1.16
V67	Firmicutes	Bacilli	Lactobacillales	Lactobacillaceae	Bacillus / Lactobacillus	Bacillus sp. / Lactobacillus aviarius	99.1 - 99.55	93	0 : 93	50.54 : 49.46	0	0	0.01	0.06
V67	Firmicutes	Bacilli	Lactobacillales	Lactobacillaceae	Bifidobacterium / Lactobacillus	Bifidobacterium sp. / Lactobacillus fermentum / Lactobacillus reuteri / Lactobacillus sp.	99.55 - 99.55	10	0 : 10	100 : 0	0	0	0	0.01
V67	Firmicutes	Bacilli	Lactobacillales	Lactobacillaceae	Lactobacillus	(genus level ID only)		2737	0 : 2737		0.11	0.14	0.29	1.65
V67	Firmicutes	Bacilli	Lactobacillales	Lactobacillaceae	Lactobacillus	Lactobacillus antri / Lactobacillus oris	100 - 100	23	23 : 0	100 : 0	0	0	0	0.01
V67	Firmicutes	Bacilli	Lactobacillales	Lactobacillaceae	Lactobacillus	Lactobacillus crispatus / Lactobacillus kefiranofaciens	99.1 - 100	2959	2959 : 0	68.03 : 31.97	0.12	0.16	0.31	1.78
V67	Firmicutes	Bacilli	Lactobacillales	Lactobacillaceae	Lactobacillus	Lactobacillus crispatus / Lactobacillus kefiranofaciens / Lactobacillus kitasatonis	99.1 - 99.1	81	81 : 0	64.2 : 35.8	0	0	0.01	0.05
V67	Firmicutes	Bacilli	Lactobacillales	Lactobacillaceae	Lactobacillus	Lactobacillus frumenti / Lactobacillus panis / Lactobacillus pontis / Lactobacillus secaliphilus	99.1 - 99.1	24	24 : 0	58.33 : 41.67	0	0	0	0.01
V67	Firmicutes	Bacilli	Lactobacillales	Lactobacillaceae	Lactobacillus	Lactobacillus frumenti / Lactobacillus secaliphilus	99.55 - 100	1201	1201 : 0	61.45 : 38.55	0.05	0.06	0.13	0.72
V67	Firmicutes	Bacilli	Lactobacillales	Lactobacillaceae	Lactobacillus	Lactobacillus gallinarum / Lactobacillus intestinalis	100 - 100	55	55 : 0	58.18 : 41.82	0	0	0.01	0.03
V67	Firmicutes	Bacilli	Lactobacillales	Lactobacillaceae	Lactobacillus	Lactobacillus gasseri / Lactobacillus hominis / Lactobacillus taiwanensis	99.1 - 100	4122	4122 : 0	63.76 : 36.24	0.16	0.22	0.44	2.48
V67	Firmicutes	Bacilli	Lactobacillales	Lactobacillaceae	Lactobacillus	Lactobacillus gastricus / Lactobacillus ingluviei	99.1 - 100	2098	2098 : 0	95.33 : 4.67	0.08	0.11	0.22	1.26
V67	Firmicutes	Bacilli	Lactobacillales	Lactobacillaceae	Lactobacillus	Lactobacillus panis / Lactobacillus pontis	99.1 - 100	1997	1997 : 0	60.14 : 39.86	0.08	0.1	0.21	1.2
V67	Firmicutes	Bacilli	Lactobacillales	Lactobacillaceae	Lactobacillus	Lactobacillus panis / Lactobacillus pontis / Lactobacillus psittaci	99.1 - 99.55	150	150 : 0	70 : 30	0.01	0.01	0.02	0.09
V67	Firmicutes	Bacilli	Lactobacillales	Lactobacillaceae	Lactobacillus	aviarius	99.55 - 100	20	0 : 20	100 : 0	0	0	0	0.01
V67	Firmicutes	Bacilli	Lactobacillales	Lactobacillaceae	Lactobacillus	equi	99.1 - 99.11	43	43 : 0	58.14 : 41.86	0	0	0	0.03
V67	Firmicutes	Bacilli	Lactobacillales	Lactobacillaceae	Lactobacillus	gigeriorum	100 - 100	24	24 : 0	100 : 0	0	0	0	0.01
V67	Firmicutes	Bacilli	Lactobacillales	Lactobacillaceae	Lactobacillus	kitasatonis	99.1 - 100	3382	3382 : 0	60.29 : 39.71	0.13	0.18	0.36	2.04
V67	Firmicutes	Bacilli	Lactobacillales	Lactobacillaceae	Lactobacillus	mucosae	100 - 100	73	73 : 0	100 : 0	0	0	0.01	0.04
V67	Firmicutes	Bacilli	Lactobacillales	Lactobacillaceae	Lactobacillus	panis	99.1 - 99.1	123	0 : 123	66.67 : 33.33	0	0.01	0.01	0.07
V67	Firmicutes	Bacilli	Lactobacillales	Lactobacillaceae	Lactobacillus	reuteri	99.1 - 99.55	220	57 : 163	59.09 : 40.91	0.01	0.01	0.02	0.13
V67	Firmicutes	Bacilli	Lactobacillales	Lactobacillaceae	Lactobacillus	salivarius	99.1 - 100	2001	2001 : 0	60.97 : 39.03	0.08	0.1	0.21	1.21
V67	Firmicutes	Bacilli	Lactobacillales	Lactobacillaceae	Lactobacillus / Lactococcus	(genus level ID only)		14	0 : 14		0	0	0	0.01
V67	Firmicutes	Bacilli	Lactobacillales	Leuconostocaceae	(family level ID only)			20	0 : 20		0	0	0	0.01
V67	Firmicutes	Bacilli	Lactobacillales	Streptococcaceae	(family level ID only)			255	0 : 255		0.01	0.01	0.03	0.15
V67	Firmicutes	Bacilli	Lactobacillales	Streptococcaceae	Lactococcus	Lactococcus lactis / Lactococcus taiwanensis	100 - 100	22	22 : 0	50 : 50	0	0	0	0.01
V67	Firmicutes	Bacilli	Lactobacillales	Streptococcaceae	Streptococcus	(genus level ID only)		60	0 : 60		0	0	0.01	0.04
V67	Firmicutes	Bacilli	Lactobacillales	Streptococcaceae	Streptococcus	Streptococcus gallolyticus / Streptococcus pasteurianus	99.55 - 99.55	25	25 : 0	100 : 0	0	0	0	0.02
V67	Firmicutes	Bacilli	Lactobacillales	Streptococcaceae	Streptococcus	alactolyticus	99.1 - 100	727	727 : 0	100 : 0	0.03	0.04	0.08	0.44
V67	Firmicutes	Clostridia	Clostridiales	Clostridiaceae	(family level ID only)			15803	51 : 15752		0.62	0.83	1.67	9.53
V67	Firmicutes	Clostridia	Clostridiales	Clostridiaceae	Clostridium	(genus level ID only)		10	0 : 10		0	0	0	0.01
V67	Firmicutes	Clostridia	Clostridiales	Clostridiaceae	Clostridium	chartatabidum	99.1 - 99.1	28	28 : 0	60.71 : 39.29	0	0	0	0.02
V67	Firmicutes	Clostridia	Clostridiales	Clostridiaceae	Clostridium	sp.	99.1 - 100	196	0 : 196	81.12 : 18.88	0.01	0.01	0.02	0.12
V67	Firmicutes	Clostridia	Clostridiales	Clostridiaceae	Clostridium	vincentii	99.1 - 99.1	108	108 : 0	65.74 : 34.26	0	0.01	0.01	0.07
V67	Firmicutes	Clostridia	Clostridiales	Clostridiales Family XIII. Incertae Sedis	(family level ID only)			10	0 : 10		0	0	0	0.01
V67	Firmicutes	Clostridia	Clostridiales	Eubacteriaceae	(family level ID only)			1826	0 : 1826		0.07	0.1	0.19	1.1
V67	Firmicutes	Clostridia	Clostridiales	Lachnospiraceae	(family level ID only)			16714	0 : 16714		0.66	0.88	1.77	10.07
V67	Firmicutes	Clostridia	Clostridiales	Lachnospiraceae	Blautia	(genus level ID only)		31	0 : 31		0	0	0	0.02
V67	Firmicutes	Clostridia	Clostridiales	Lachnospiraceae	[Ruminococcus]	(genus level ID only)		240	0 : 240		0.01	0.01	0.03	0.14
V67	Firmicutes	Clostridia	Clostridiales	Lachnospiraceae	[Ruminococcus]	gnavus	99.11 - 99.11	12	0 : 12	100 : 0	0	0	0	0.01
V67	Firmicutes	Clostridia	Clostridiales	Peptococcaceae	(family level ID only)			678	109 : 569		0.03	0.04	0.07	0.41
V67	Firmicutes	Clostridia	Clostridiales	Peptostreptococcaceae	Clostridium	bartlettii	100 - 100	25	25 : 0	100 : 0	0	0	0	0.02
V67	Firmicutes	Clostridia	Clostridiales	Ruminococcaceae	(family level ID only)			835	0 : 835		0.03	0.04	0.09	0.5
V67	Firmicutes	Clostridia	Clostridiales	Ruminococcaceae	Faecalibacterium	prausnitzii	99.1 - 99.1	11	0 : 11	100 : 0	0	0	0	0.01
V67	Firmicutes	Clostridia	Clostridiales	Ruminococcaceae	Ruminococcus	(genus level ID only)		223	0 : 223		0.01	0.01	0.02	0.13
V67	Firmicutes	Clostridia	Clostridiales	Syntrophomonadaceae	(family level ID only)			12	0 : 12		0	0	0	0.01
V67	Firmicutes	Clostridia	Clostridiales	unclassified Clostridiales	Flavonifractor	plautii	100 - 100	14	14 : 0	100 : 0	0	0	0	0.01
V67	Firmicutes	Erysipelotrichi	Erysipelotrichales	Erysipelotrichaceae	(family level ID only)			757	0 : 757		0.03	0.04	0.08	0.46
V67	Firmicutes	Erysipelotrichia	Erysipelotrichales	Erysipelotrichaceae	(family level ID only)			961	45 : 916		0.04	0.05	0.1	0.58
V67	Firmicutes	Erysipelotrichia	Erysipelotrichales	Erysipelotrichaceae	Turicibacter	(genus level ID only)		486	0 : 486		0.02	0.03	0.05	0.29
V67	Firmicutes	Erysipelotrichia	Erysipelotrichales	Erysipelotrichaceae	Turicibacter	sanguinis	99.1 - 100	3998	3998 : 0	100 : 0	0.16	0.21	0.42	2.41
V67	Firmicutes	Negativicutes	Selenomonadales	Acidaminococcaceae	Phascolarctobacterium	(genus level ID only)		12	0 : 12		0	0	0	0.01
V67	Proteobacteria	Alphaproteobacteria	Sphingomonadales	Sphingomonadaceae	(family level ID only)			11	0 : 11		0	0	0	0.01
V67	Proteobacteria	Betaproteobacteria	Neisseriales	Neisseriaceae	(family level ID only)			129	51 : 78		0.01	0.01	0.01	0.08
V67	Proteobacteria	Betaproteobacteria	Rhodocyclales	Rhodocyclaceae	(family level ID only)			12	0 : 12		0	0	0	0.01
V67	Proteobacteria	Gammaproteobacteria	Aeromonadales	Succinivibrionaceae	(family level ID only)			182	0 : 182		0.01	0.01	0.02	0.11
V67	Proteobacteria	Gammaproteobacteria	Alteromonadales	Shewanellaceae	(family level ID only)			10	0 : 10		0	0	0	0.01
V67	Proteobacteria	Gammaproteobacteria	Enterobacteriales	Enterobacteriaceae	(family level ID only)			44	0 : 44		0	0	0	0.03
V67	Proteobacteria	Gammaproteobacteria	Enterobacteriales	Enterobacteriaceae	Enterobacter / Escherichia/Shigella / Klebsiella	Enterobacter cloacae / Escherichia/Shigella coli / Klebsiella pneumoniae	99.55 - 100	599	599 : 0	100 : 0	0.02	0.03	0.06	0.36
V67	Proteobacteria	Gammaproteobacteria	Enterobacteriales	Enterobacteriaceae	Enterobacter / Escherichia/Shigella / Klebsiella / Salmonella	Enterobacter cloacae / Escherichia/Shigella coli / Klebsiella pneumoniae / Klebsiella variicola / Salmonella enterica	99.55 - 99.55	18	18 : 0	100 : 0	0	0	0	0.01
V67	Proteobacteria	Gammaproteobacteria	Enterobacteriales	Enterobacteriaceae	Enterobacter / Klebsiella / Salmonella	Enterobacter cloacae / Klebsiella pneumoniae / Klebsiella variicola / Salmonella enterica	100 - 100	10	10 : 0	100 : 0	0	0	0	0.01
V67	Proteobacteria	Gammaproteobacteria	Enterobacteriales	Enterobacteriaceae	Escherichia / Escherichia/Shigella / Eschericia/Shigella / Trabulsiella	Escherichia albertii / Escherichia fergusonii / Escherichia/Shigella coli / Eschericia/Shigella coli/flexneri / Trabulsiella odontotermitis	99.55 - 100	722	722 : 0	61.91 : 38.09	0.03	0.04	0.08	0.44
V67	Proteobacteria	Gammaproteobacteria	Pasteurellales	Pasteurellaceae	Gallibacterium	anatis	99.11 - 99.11	58	58 : 0	100 : 0	0	0	0.01	0.03
V67	Proteobacteria	Gammaproteobacteria	Pseudomonadales	Pseudomonadaceae	(family level ID only)			22	0 : 22		0	0	0	0.01
V67	Proteobacteria	Gammaproteobacteria	Xanthomonadales	Xanthomonadaceae	(family level ID only)			1094	0 : 1094		0.04	0.06	0.12	0.66
V67	Spirochaetes	Spirochaetes	Spirochaetales	Spirochaetaceae	(family level ID only)			491	0 : 491		0.02	0.03	0.05	0.3
V67	Spirochaetes	Spirochaetia	Spirochaetales	Spirochaetaceae	(family level ID only)			11820	0 : 11820		0.47	0.62	1.25	7.12
V67	Synergistetes	Synergistia	Synergistales	Synergistaceae	(family level ID only)			995	0 : 995		0.04	0.05	0.11	0.6
V67	Tenericutes	Mollicutes	Acholeplasmatales	Acholeplasmataceae	(family level ID only)			37	37 : 0		0	0	0	0.02
V67	Verrucomicrobia	Opitutae	Puniceicoccales	Puniceicoccaceae	(family level ID only)			59	0 : 59		0	0	0.01	0.04
V67	Verrucomicrobia	Verrucomicrobiae	Verrucomicrobiales	Verrucomicrobia subdivision 3	(family level ID only)			11	0 : 11		0	0	0	0.01
V8	Actinobacteria	Actinobacteria	Actinomycetales	Corynebacteriaceae	Corynebacterium	ammoniagenes	99.61 - 99.61	11	11 : 0	100 : 0	0	0	0	0.01
V8	Actinobacteria	Actinobacteria	Bifidobacteriales	Bifidobacteriaceae	Aeriscardovia	aeriphila	99.61 - 100	650	650 : 0	61.69 : 38.31	0.03	0.03	0.07	0.43
V8	Actinobacteria	Actinobacteria	Bifidobacteriales	Bifidobacteriaceae	Bifidobacterium	Bifidobacterium pullorum / Bifidobacterium saeculare	100 - 100	10	10 : 0	0 : 100	0	0	0	0.01
V8	Actinobacteria	Actinobacteria	Coriobacteriales	Coriobacteriaceae	(family level ID only)			486	0 : 486		0.02	0.03	0.05	0.32
V8	Actinobacteria	Actinobacteria	Coriobacteriales	Coriobacteriaceae	Olsenella	(genus level ID only)		4715	0 : 4715		0.19	0.25	0.5	3.12
V8	Actinobacteria	Actinobacteria	Coriobacteriales	Coriobacteriaceae	Olsenella	profusa	99.21 - 99.21	144	144 : 0	65.97 : 34.03	0.01	0.01	0.02	0.1
V8	Actinobacteria	Actinobacteria	Coriobacteriales	Coriobacteriaceae	Olsenella	umbonata	99.21 - 99.21	24	24 : 0	100 : 0	0	0	0	0.02
V8	Actinobacteria	Coriobacteriia	Coriobacteriales	Coriobacteriaceae	(family level ID only)			105	0 : 105		0	0.01	0.01	0.07
V8	Actinobacteria	Coriobacteriia	Coriobacteriales	Coriobacteriaceae	Collinsella / Coriobacterium	(genus level ID only)		21	0 : 21		0	0	0	0.01
V8	Bacteroidetes	Bacteroidia	Bacteroidales	Bacteroidaceae	(family level ID only)			153	0 : 153		0.01	0.01	0.02	0.1
V8	Bacteroidetes	Bacteroidia	Bacteroidales	Porphyromonadaceae	(family level ID only)			28	0 : 28		0	0	0	0.02
V8	Bacteroidetes	Bacteroidia	Bacteroidales	Prevotellaceae	(family level ID only)			308	0 : 308		0.01	0.02	0.03	0.2
V8	Chloroflexi	Dehalococcoidia	Dehalococcoidales	Dehalococcoidaceae	(family level ID only)			1125	0 : 1125		0.04	0.06	0.12	0.74
V8	Chloroflexi	Dehalococcoidia	unclassified Dehalococcoidia	unclassified Dehalococcoidia	(family level ID only)			360	360 : 0		0.01	0.02	0.04	0.24
V8	Chloroflexi	Ktedonobacteria	Ktedonobacterales	Thermosporotrichaceae	(family level ID only)			21	0 : 21		0	0	0	0.01
V8	Deferribacteres	Deferribacteres	Deferribacterales	Deferribacteraceae	Mucispirillum	(genus level ID only)		10	0 : 10		0	0	0	0.01
V8	Deferribacteres	Deferribacteres	Deferribacterales	Deferribacteraceae	Mucispirillum	schaedleri	99.22 - 99.22	28	0 : 28	100 : 0	0	0	0	0.02
V8	Firmicutes	Bacilli	Bacillales	Bacillaceae	(family level ID only)			173	0 : 173		0.01	0.01	0.02	0.11
V8	Firmicutes	Bacilli	Bacillales	Paenibacillaceae	(family level ID only)			59	0 : 59		0	0	0.01	0.04
V8	Firmicutes	Bacilli	Bacillales	Staphylococcaceae	(family level ID only)			113	0 : 113		0	0.01	0.01	0.07
V8	Firmicutes	Bacilli	Lactobacillales	Carnobacteriaceae	(family level ID only)			10	0 : 10		0	0	0	0.01
V8	Firmicutes	Bacilli	Lactobacillales	Enterococcaceae	(family level ID only)			86	0 : 86		0	0	0.01	0.06
V8	Firmicutes	Bacilli	Lactobacillales	Enterococcaceae	Enterococcus	cecorum	99.21 - 100	328	328 : 0	69.51 : 30.49	0.01	0.02	0.03	0.22
V8	Firmicutes	Bacilli	Lactobacillales	Enterococcaceae	Enterococcus / Vagococcus	(genus level ID only)		12	0 : 12		0	0	0	0.01
V8	Firmicutes	Bacilli	Lactobacillales	Enterococcaceae	Vagococcus	(genus level ID only)		29	0 : 29		0	0	0	0.02
V8	Firmicutes	Bacilli	Lactobacillales	Lactobacillaceae	(family level ID only)			1805	11 : 1794		0.07	0.09	0.19	1.19
V8	Firmicutes	Bacilli	Lactobacillales	Lactobacillaceae	Bacillus / Lactobacillus	(genus level ID only)		43	0 : 43		0	0	0	0.03
V8	Firmicutes	Bacilli	Lactobacillales	Lactobacillaceae	Lactobacillus	(genus level ID only)		164	0 : 164		0.01	0.01	0.02	0.11
V8	Firmicutes	Bacilli	Lactobacillales	Lactobacillaceae	Lactobacillus	Lactobacillus antri / Lactobacillus oris / Lactobacillus panis	99.6 - 100	95	95 : 0	74.74 : 25.26	0	0	0.01	0.06
V8	Firmicutes	Bacilli	Lactobacillales	Lactobacillaceae	Lactobacillus	agilis	99.2 - 99.6	151	151 : 0	71.52 : 28.48	0.01	0.01	0.02	0.1
V8	Firmicutes	Bacilli	Lactobacillales	Lactobacillaceae	Lactobacillus	alvi	99.6 - 99.6	12	0 : 12	100 : 0	0	0	0	0.01
V8	Firmicutes	Bacilli	Lactobacillales	Lactobacillaceae	Lactobacillus	aviarius	99.2 - 100	298	0 : 298	66.78 : 33.22	0.01	0.02	0.03	0.2
V8	Firmicutes	Bacilli	Lactobacillales	Lactobacillaceae	Lactobacillus	frumenti	99.6 - 100	90	90 : 0	71.11 : 28.89	0	0	0.01	0.06
V8	Firmicutes	Bacilli	Lactobacillales	Lactobacillaceae	Lactobacillus	ingluviei	99.21 - 99.21	108	108 : 0	69.44 : 30.56	0	0.01	0.01	0.07
V8	Firmicutes	Bacilli	Lactobacillales	Lactobacillaceae	Lactobacillus	pontis	99.6 - 99.6	10	10 : 0	100 : 0	0	0	0	0.01
V8	Firmicutes	Bacilli	Lactobacillales	Lactobacillaceae	Lactobacillus	salivarius	99.2 - 100	8399	8388 : 11	69.01 : 30.99	0.33	0.44	0.89	5.55
V8	Firmicutes	Bacilli	Lactobacillales	Lactobacillaceae	Lactobacillus	vaginalis	99.21 - 99.6	112	112 : 0	68.75 : 31.25	0	0.01	0.01	0.07
V8	Firmicutes	Bacilli	Lactobacillales	Lactobacillaceae	Lactobacillus / Vagococcus	(genus level ID only)		10	0 : 10		0	0	0	0.01
V8	Firmicutes	Bacilli	Lactobacillales	Leuconostocaceae	(family level ID only)			12	0 : 12		0	0	0	0.01
V8	Firmicutes	Bacilli	Lactobacillales	Streptococcaceae	(family level ID only)			292	0 : 292		0.01	0.02	0.03	0.19
V8	Firmicutes	Bacilli	Lactobacillales	Streptococcaceae	Lactococcus	Lactococcus lactis / Lactococcus taiwanensis	100 - 100	11	11 : 0	100 : 0	0	0	0	0.01
V8	Firmicutes	Bacilli	Lactobacillales	Streptococcaceae	Streptococcus	(genus level ID only)		78	0 : 78		0	0	0.01	0.05
V8	Firmicutes	Bacilli	Lactobacillales	Streptococcaceae	Streptococcus	alactolyticus	99.21 - 100	2683	2683 : 0	66.87 : 33.13	0.11	0.14	0.28	1.77
V8	Firmicutes	Bacilli	Lactobacillales	Streptococcaceae	Streptococcus	gallolyticus	99.21 - 100	225	225 : 0	70.22 : 29.78	0.01	0.01	0.02	0.15
V8	Firmicutes	Clostridia	Clostridiales	Catabacteriaceae	(family level ID only)			385	0 : 385		0.02	0.02	0.04	0.25
V8	Firmicutes	Clostridia	Clostridiales	Christensenellaceae	(family level ID only)			255	0 : 255		0.01	0.01	0.03	0.17
V8	Firmicutes	Clostridia	Clostridiales	Clostridiaceae	(family level ID only)			2546	0 : 2546		0.1	0.13	0.27	1.68
V8	Firmicutes	Clostridia	Clostridiales	Clostridiaceae	Clostridium	(genus level ID only)		2485	0 : 2485		0.1	0.13	0.26	1.64
V8	Firmicutes	Clostridia	Clostridiales	Clostridiaceae	Clostridium	sp.	99.19 - 100	3522	0 : 3522	69.76 : 30.24	0.14	0.18	0.37	2.33
V8	Firmicutes	Clostridia	Clostridiales	Clostridiaceae	Clostridium / Faecalibacterium	(genus level ID only)		668	0 : 668		0.03	0.04	0.07	0.44
V8	Firmicutes	Clostridia	Clostridiales	Clostridiales Family XVI. Incertae Sedis	(family level ID only)			134	0 : 134		0.01	0.01	0.01	0.09
V8	Firmicutes	Clostridia	Clostridiales	Eubacteriaceae	(family level ID only)			213	0 : 213		0.01	0.01	0.02	0.14
V8	Firmicutes	Clostridia	Clostridiales	Lachnospiraceae	(family level ID only)			722	0 : 722		0.03	0.04	0.08	0.48
V8	Firmicutes	Clostridia	Clostridiales	Lachnospiraceae	Blautia	(genus level ID only)		21	0 : 21		0	0	0	0.01
V8	Firmicutes	Clostridia	Clostridiales	Lachnospiraceae	Lachnoclostridium	(genus level ID only)		23	0 : 23		0	0	0	0.02
V8	Firmicutes	Clostridia	Clostridiales	Lachnospiraceae	[Ruminococcus]	(genus level ID only)		17	0 : 17		0	0	0	0.01
V8	Firmicutes	Clostridia	Clostridiales	Oscillospiraceae	(family level ID only)			166	0 : 166		0.01	0.01	0.02	0.11
V8	Firmicutes	Clostridia	Clostridiales	Oscillospiraceae	Clostridium / Faecalibacterium / Oscillibacter	(genus level ID only)		11	0 : 11		0	0	0	0.01
V8	Firmicutes	Clostridia	Clostridiales	Oscillospiraceae	Faecalibacterium / Oscillibacter	(genus level ID only)		37	0 : 37		0	0	0	0.02
V8	Firmicutes	Clostridia	Clostridiales	Oscillospiraceae	Oscillibacter	(genus level ID only)		2332	0 : 2332		0.09	0.12	0.25	1.54
V8	Firmicutes	Clostridia	Clostridiales	Peptococcaceae	(family level ID only)			301	0 : 301		0.01	0.02	0.03	0.2
V8	Firmicutes	Clostridia	Clostridiales	Ruminococcaceae	(family level ID only)			9913	0 : 9913		0.39	0.52	1.05	6.55
V8	Firmicutes	Clostridia	Clostridiales	Ruminococcaceae	Anaerotruncus	(genus level ID only)		322	0 : 322		0.01	0.02	0.03	0.21
V8	Firmicutes	Clostridia	Clostridiales	Ruminococcaceae	Anaerotruncus	colihominis	99.2 - 99.2	10	0 : 10	100 : 0	0	0	0	0.01
V8	Firmicutes	Clostridia	Clostridiales	Ruminococcaceae	Clostridium / Faecalibacterium	(genus level ID only)		3069	0 : 3069		0.12	0.16	0.32	2.03
V8	Firmicutes	Clostridia	Clostridiales	Ruminococcaceae	Faecalibacterium	(genus level ID only)		10069	0 : 10069		0.4	0.53	1.06	6.66
V8	Firmicutes	Clostridia	Clostridiales	Ruminococcaceae	Faecalibacterium	prausnitzii	99.19 - 100	6946	0 : 6946	68.62 : 31.38	0.27	0.36	0.73	4.59
V8	Firmicutes	Clostridia	Clostridiales	Ruminococcaceae	Faecalibacterium / Gemmiger	(genus level ID only)		434	0 : 434		0.02	0.02	0.05	0.29
V8	Firmicutes	Clostridia	Clostridiales	Ruminococcaceae	Faecalibacterium / Gemmiger / Subdoligranulum	(genus level ID only)		74	0 : 74		0	0	0.01	0.05
V8	Firmicutes	Clostridia	Clostridiales	Ruminococcaceae	Faecalibacterium / Oscillibacter	(genus level ID only)		1878	0 : 1878		0.07	0.1	0.2	1.24
V8	Firmicutes	Clostridia	Clostridiales	Ruminococcaceae	Faecalibacterium / [Ruminococcus]	(genus level ID only)		39	0 : 39		0	0	0	0.03
V8	Firmicutes	Clostridia	Clostridiales	Ruminococcaceae	Ruminiclostridium	(genus level ID only)		16	0 : 16		0	0	0	0.01
V8	Firmicutes	Clostridia	Clostridiales	Ruminococcaceae	Ruminococcus	(genus level ID only)		75	0 : 75		0	0	0.01	0.05
V8	Firmicutes	Clostridia	Clostridiales	Syntrophomonadaceae	Pelospora	(genus level ID only)		12	0 : 12		0	0	0	0.01
V8	Firmicutes	Clostridia	Clostridiales	Veillonellaceae	Megamonas	(genus level ID only)		331	0 : 331		0.01	0.02	0.03	0.22
V8	Firmicutes	Clostridia	Clostridiales	Veillonellaceae	Megamonas	hypermegale	99.21 - 100	2159	0 : 2159	61.14 : 38.86	0.08	0.11	0.23	1.43
V8	Firmicutes	Clostridia	Clostridiales	unclassified Clostridiales	Flavonifractor	plautii	99.19 - 99.59	70	70 : 0	71.43 : 28.57	0	0	0.01	0.05
V8	Firmicutes	Clostridia	Clostridiales	unclassified Clostridiales	Flavonifractor / Pseudoflavonifractor	Flavonifractor plautii / Pseudoflavonifractor capillosus	99.19 - 99.6	142	142 : 0	78.87 : 21.13	0.01	0.01	0.02	0.09
V8	Firmicutes	Clostridia	Clostridiales	unclassified Clostridiales	Pseudoflavonifractor	(genus level ID only)		10	10 : 0		0	0	0	0.01
V8	Firmicutes	Clostridia	Clostridiales	unclassified Clostridiales	Pseudoflavonifractor	capillosus	99.19 - 99.19	26	26 : 0	100 : 0	0	0	0	0.02
V8	Firmicutes	Erysipelotrichi	Erysipelotrichales	Erysipelotrichaceae	(family level ID only)			2464	0 : 2464		0.1	0.13	0.26	1.63
V8	Firmicutes	Erysipelotrichia	Erysipelotrichales	Erysipelotrichaceae	(family level ID only)			293	81 : 212		0.01	0.02	0.03	0.19
V8	Firmicutes	Erysipelotrichia	Erysipelotrichales	Erysipelotrichaceae	Eubacterium	cylindroides	100 - 100	43	43 : 0	76.74 : 23.26	0	0	0	0.03
V8	Firmicutes	Erysipelotrichia	Erysipelotrichales	Erysipelotrichaceae	Turicibacter	(genus level ID only)		207	0 : 207		0.01	0.01	0.02	0.14
V8	Firmicutes	Erysipelotrichia	Erysipelotrichales	Erysipelotrichaceae	Turicibacter	sanguinis	99.21 - 100	4650	4650 : 0	69.42 : 30.58	0.18	0.24	0.49	3.07
V8	Firmicutes	Negativicutes	Selenomonadales	Acidaminococcaceae	(family level ID only)			36	0 : 36		0	0	0	0.02
V8	Firmicutes	Negativicutes	Selenomonadales	Acidaminococcaceae	Phascolarctobacterium	(genus level ID only)		981	0 : 981		0.04	0.05	0.1	0.65
V8	Firmicutes	Negativicutes	Selenomonadales	Acidaminococcaceae	Phascolarctobacterium	sp.	99.22 - 100	11413	0 : 11413	60.93 : 39.07	0.45	0.6	1.21	7.55
V8	Firmicutes	Negativicutes	Selenomonadales	Veillonellaceae	Megamonas	(genus level ID only)		24	0 : 24		0	0	0	0.02
V8	Firmicutes	Negativicutes	Selenomonadales	Veillonellaceae	Megamonas	hypermegale	99.21 - 100	2934	2804 : 130	61.28 : 38.72	0.12	0.15	0.31	1.94
V8	Firmicutes	Negativicutes	Selenomonadales	Veillonellaceae	Selenomonas	lacticifex	100 - 100	20	0 : 20	100 : 0	0	0	0	0.01
V8	Firmicutes	Thermolithobacteria	Thermolithobacterales	Thermolithobacteraceae	(family level ID only)			10	0 : 10		0	0	0	0.01
V8	Proteobacteria	Alphaproteobacteria	Rhizobiales	Bartonellaceae	(family level ID only)			18	0 : 18		0	0	0	0.01
V8	Proteobacteria	Alphaproteobacteria	Rhizobiales	Hyphomicrobiaceae	Gemmiger	formicilis	99.2 - 100	367	367 : 0	77.66 : 22.34	0.01	0.02	0.04	0.24
V8	Proteobacteria	Alphaproteobacteria	Rhodobacterales	Rhodobacteraceae	(family level ID only)			76	0 : 76		0	0	0.01	0.05
V8	Proteobacteria	Alphaproteobacteria	Rhodospirillales	Rhodospirillaceae	(family level ID only)			17	0 : 17		0	0	0	0.01
V8	Proteobacteria	Betaproteobacteria	Burkholderiales	Sutterellaceae	(family level ID only)			32	0 : 32		0	0	0	0.02
V8	Proteobacteria	Betaproteobacteria	Burkholderiales	Sutterellaceae	Parasutterella	(genus level ID only)		8364	0 : 8364		0.33	0.44	0.88	5.53
V8	Proteobacteria	Betaproteobacteria	Burkholderiales	Sutterellaceae	Parasutterella	secunda	99.18 - 99.6	7803	5377 : 2426	70.15 : 29.85	0.31	0.41	0.82	5.16
V8	Proteobacteria	Betaproteobacteria	Burkholderiales	Sutterellaceae	Parasutterella / Sutterella	(genus level ID only)		12	0 : 12		0	0	0	0.01
V8	Proteobacteria	Betaproteobacteria	Burkholderiales	Sutterellaceae	Sutterella	(genus level ID only)		1584	0 : 1584		0.06	0.08	0.17	1.05
V8	Proteobacteria	Betaproteobacteria	Burkholderiales	Sutterellaceae	Sutterella	sp.	99.2 - 100	1037	0 : 1037	72.13 : 27.87	0.04	0.05	0.11	0.69
V8	Proteobacteria	Betaproteobacteria	Burkholderiales	Sutterellaceae	Sutterella	wadsworthensis	99.19 - 99.6	1690	485 : 1205	68.52 : 31.48	0.07	0.09	0.18	1.12
V8	Proteobacteria	Betaproteobacteria	Nitrosomonadales	Spirillaceae	(family level ID only)			12	0 : 12		0	0	0	0.01
V8	Proteobacteria	Deltaproteobacteria	Desulfovibrionales	Desulfovibrionaceae	(family level ID only)			681	0 : 681		0.03	0.04	0.07	0.45
V8	Proteobacteria	Deltaproteobacteria	Desulfovibrionales	Desulfovibrionaceae	Brachyspira / Desulfovibrio	(genus level ID only)		2022	0 : 2022		0.08	0.11	0.21	1.34
V8	Proteobacteria	Deltaproteobacteria	Desulfovibrionales	Desulfovibrionaceae	Brachyspira / Desulfovibrio	Brachyspira sp. / Desulfovibrio fairfieldensis / Desulfovibrio sp.	99.21 - 99.22	1031	0 : 1031	60.91 : 39.09	0.04	0.05	0.11	0.68
V8	Proteobacteria	Deltaproteobacteria	Desulfovibrionales	Desulfovibrionaceae	Desulfovibrio	(genus level ID only)		708	0 : 708		0.03	0.04	0.07	0.47
V8	Proteobacteria	Deltaproteobacteria	Desulfovibrionales	Desulfovibrionaceae	Desulfovibrio	D168	99.22 - 100	1032	0 : 1032	60.76 : 39.24	0.04	0.05	0.11	0.68
V8	Proteobacteria	Deltaproteobacteria	Desulfuromonadales	Geobacteraceae	(family level ID only)			109	0 : 109		0	0.01	0.01	0.07
V8	Proteobacteria	Gammaproteobacteria	Aeromonadales	Succinivibrionaceae	(family level ID only)			4400	0 : 4400		0.17	0.23	0.46	2.91
V8	Proteobacteria	Gammaproteobacteria	Aeromonadales	Succinivibrionaceae	Anaerobiospirillum	(genus level ID only)		11099	0 : 11099		0.44	0.58	1.17	7.34
V8	Proteobacteria	Gammaproteobacteria	Aeromonadales	Succinivibrionaceae	Anaerobiospirillum	sp.	99.22 - 99.22	237	0 : 237	62.45 : 37.55	0.01	0.01	0.03	0.16
V8	Proteobacteria	Gammaproteobacteria	Aeromonadales	Succinivibrionaceae	Succinatimonas	(genus level ID only)		360	0 : 360		0.01	0.02	0.04	0.24
V8	Proteobacteria	Gammaproteobacteria	Aeromonadales	Succinivibrionaceae	Succinatimonas	hippei	99.22 - 100	801	801 : 0	57.93 : 42.07	0.03	0.04	0.08	0.53
V8	Proteobacteria	Gammaproteobacteria	Enterobacteriales	Enterobacteriaceae	(family level ID only)			17	0 : 17		0	0	0	0.01
V8	Proteobacteria	Gammaproteobacteria	Enterobacteriales	Enterobacteriaceae	Citrobacter / Enterobacter / Escherichia / Escherichia/Shigella / Eschericia/Shigella / Salmonella	Citrobacter youngae / Enterobacter arachidis / Enterobacter cloacae / Enterobacter oryzae / Escherichia albertii / Escherichia fergusonii / Escherichia/Shigella coli / Escherichia/Shigella coli/sonnei / Eschericia/Shigella coli/dysenteriae / Eschericia/Shigella coli/flexneri / Salmonella enterica	99.21 - 100	3662	3662 : 0	61.93 : 38.07	0.14	0.19	0.39	2.42
V8	Proteobacteria	Gammaproteobacteria	Enterobacteriales	Enterobacteriaceae	Enterobacter / Escherichia / Haemophilus / Klebsiella / Kosakonia / Salmonella / Shigella / Trabulsiella	(genus level ID only)		12	0 : 12		0	0	0	0.01
V8	Proteobacteria	Gammaproteobacteria	Enterobacteriales	Enterobacteriaceae	Klebsiella	Klebsiella pneumoniae / Klebsiella variicola	100 - 100	18	18 : 0	100 : 0	0	0	0	0.01
V8	Proteobacteria	Gammaproteobacteria	Enterobacteriales	Enterobacteriaceae	Shigella	(genus level ID only)		102	0 : 102		0	0.01	0.01	0.07
V8	Proteobacteria	Gammaproteobacteria	Pasteurellales	Pasteurellaceae	Gallibacterium	anatis	99.61 - 100	195	195 : 0	59.49 : 40.51	0.01	0.01	0.02	0.13
V8	Proteobacteria	Gammaproteobacteria	Pseudomonadales	Pseudomonadaceae	(family level ID only)			11	0 : 11		0	0	0	0.01
V8	Spirochaetes	Spirochaetes	Spirochaetales	Spirochaetaceae	(family level ID only)			141	0 : 141		0.01	0.01	0.01	0.09
V8	Spirochaetes	Spirochaetia	Spirochaetales	Spirochaetaceae	(family level ID only)			1353	0 : 1353		0.05	0.07	0.14	0.89
V8	Synergistetes	Synergistia	Synergistales	Synergistaceae	(family level ID only)			5529	0 : 5529		0.22	0.29	0.58	3.66
V8	Tenericutes	Mollicutes	Acholeplasmatales	Acholeplasmataceae	(family level ID only)			147	0 : 147		0.01	0.01	0.02	0.1
V8	Verrucomicrobia	Opitutae	Opitutales	Opitutaceae	(family level ID only)			266	0 : 266		0.01	0.01	0.03	0.18
V8	Verrucomicrobia	Opitutae	Puniceicoccales	Puniceicoccaceae	(family level ID only)			172	0 : 172		0.01	0.01	0.02	0.11
V9	Bacteroidetes	Bacteroidia	Bacteroidales	Porphyromonadaceae	(family level ID only)			30	0 : 30		0	0	0	0.02
V9	Firmicutes	Clostridia	Clostridiales	Lachnospiraceae	(family level ID only)			10	0 : 10		0	0	0	0.01
V9	Firmicutes	Clostridia	Clostridiales	Syntrophomonadaceae	(family level ID only)			53	0 : 53		0	0	0.01	0.04
V9	Firmicutes	Erysipelotrichi	Erysipelotrichales	Erysipelotrichaceae	(family level ID only)			41	0 : 41		0	0	0	0.03
V9	Proteobacteria	Alphaproteobacteria	Rhodospirillales	Acetobacteraceae	(family level ID only)			31	13 : 18		0	0	0	0.02
V9	Proteobacteria	Alphaproteobacteria	Rhodospirillales	Rhodospirillaceae	(family level ID only)			908	25 : 883		0.04	0.05	0.1	0.62
V9	Proteobacteria	Betaproteobacteria	Burkholderiales	Burkholderiaceae	(family level ID only)			114	0 : 114		0	0.01	0.01	0.08
V9	Proteobacteria	Betaproteobacteria	Burkholderiales	Oxalobacteraceae	(family level ID only)			1161	14 : 1147		0.05	0.06	0.12	0.79
V9	Proteobacteria	Betaproteobacteria	Burkholderiales	Oxalobacteraceae	Herbaspirillum	(genus level ID only)		10	0 : 10		0	0	0	0.01
V9	Proteobacteria	Betaproteobacteria	Burkholderiales	Oxalobacteraceae	Herbaspirillum	Herbaspirillum aurantiacum / Herbaspirillum canariense / Herbaspirillum soli	99.37 - 99.42	13053	13053 : 0	30.96 : 69.04	0.51	0.68	1.38	8.91
V9	Proteobacteria	Betaproteobacteria	Burkholderiales	Oxalobacteraceae	Herbaspirillum / Janthinobacterium / Noviherbaspirillum / Oxalobacter	(genus level ID only)		43	0 : 43		0	0	0	0.03
V9	Proteobacteria	Betaproteobacteria	Burkholderiales	Oxalobacteraceae	Herbaspirillum / Janthinobacterium / Noviherbaspirillum / Oxalobacter / Pseudomonas	(genus level ID only)		127	0 : 127		0	0.01	0.01	0.09
V9	Proteobacteria	Betaproteobacteria	Burkholderiales	Oxalobacteraceae	Herbaspirillum / Lautropia / Massilia / Noviherbaspirillum / Oxalobacter	(genus level ID only)		614	0 : 614		0.02	0.03	0.06	0.42
V9	Proteobacteria	Betaproteobacteria	Burkholderiales	Oxalobacteraceae	Herbaspirillum / Noviherbaspirillum / Oxalobacter	(genus level ID only)		164	0 : 164		0.01	0.01	0.02	0.11
V9	Proteobacteria	Betaproteobacteria	Burkholderiales	Oxalobacteraceae	Herbaspirillum / Noviherbaspirillum / Oxalobacter / Pseudomonas	(genus level ID only)		170	0 : 170		0.01	0.01	0.02	0.12
V9	Proteobacteria	Betaproteobacteria	Burkholderiales	Oxalobacteraceae	Herbaspirillum / Oxalobacter	(genus level ID only)		65	0 : 65		0	0	0.01	0.04
V9	Proteobacteria	Betaproteobacteria	Burkholderiales	Oxalobacteraceae	Herbaspirillum / Oxalobacter	Herbaspirillum sp. / Oxalobacter formigenes	99.41 - 99.41	131	0 : 131	25.19 : 74.81	0.01	0.01	0.01	0.09
V9	Proteobacteria	Betaproteobacteria	Burkholderiales	Oxalobacteraceae	Janthinobacterium	(genus level ID only)		67	0 : 67		0	0	0.01	0.05
V9	Proteobacteria	Betaproteobacteria	Burkholderiales	Oxalobacteraceae	Oxalobacter	(genus level ID only)		861	0 : 861		0.03	0.05	0.09	0.59
V9	Proteobacteria	Betaproteobacteria	Burkholderiales	Oxalobacteraceae	Oxalobacter	formigenes	99.38 - 99.42	1146	0 : 1146	15.53 : 84.47	0.05	0.06	0.12	0.78
V9	Proteobacteria	Betaproteobacteria	Rhodocyclales	Rhodocyclaceae	(family level ID only)			31	0 : 31		0	0	0	0.02
V9	Proteobacteria	Betaproteobacteria	Rhodocyclales	Rhodocyclaceae	Zoogloea	Zoogloea caeni / Zoogloea oryzae	100 - 100	70	70 : 0	34.29 : 65.71	0	0	0.01	0.05
V9	Proteobacteria	Deltaproteobacteria	Desulfovibrionales	Desulfovibrionaceae	(family level ID only)			18982	0 : 18982		0.75	1	2.01	12.95
V9	Proteobacteria	Deltaproteobacteria	Desulfovibrionales	Desulfovibrionaceae	Desulfovibrio	(genus level ID only)		85	0 : 85		0	0	0.01	0.06
V9	Proteobacteria	Gammaproteobacteria	Aeromonadales	Succinivibrionaceae	Anaerobiospirillum	(genus level ID only)		16	0 : 16		0	0	0	0.01
V9	Proteobacteria	Gammaproteobacteria	Aeromonadales	Succinivibrionaceae	Ruminobacter	(genus level ID only)		119	0 : 119		0	0.01	0.01	0.08
V9	Proteobacteria	Gammaproteobacteria	Alteromonadales	Shewanellaceae	Shewanella	(genus level ID only)		10	10 : 0		0	0	0	0.01
V9	Proteobacteria	Gammaproteobacteria	Enterobacteriales	Enterobacteriaceae	(family level ID only)			120	0 : 120		0	0.01	0.01	0.08
V9	Proteobacteria	Gammaproteobacteria	Enterobacteriales	Enterobacteriaceae	Acinetobacter / Bacillus / Cedecea / Citrobacter / Cosenzaea / Dickeya / Enterobacter / Erwinia / Escherichia / Ewingella / Hafnia / Klebsiella / Kluyvera / Leclercia / Lelliottia / Lonsdalea / Morganella / Pantoea / Pectobacterium / Pluralibacter / Proteus / Providencia / Pseudomonas / Rahnella / Raoultella / Serratia / Trabulsiella / Xenorhabdus / Yersinia	(genus level ID only)		17	0 : 17		0	0	0	0.01
V9	Proteobacteria	Gammaproteobacteria	Enterobacteriales	Enterobacteriaceae	Acinetobacter / Bacillus / Cedecea / Citrobacter / Cosenzaea / Dickeya / Enterobacter / Erwinia / Ewingella / Hafnia / Klebsiella / Kluyvera / Leclercia / Lelliottia / Lonsdalea / Morganella / Pantoea / Pectobacterium / Pluralibacter / Proteus / Providencia / Pseudomonas / Rahnella / Raoultella / Serratia / Trabulsiella / Xenorhabdus / Yersinia	(genus level ID only)		199	0 : 199		0.01	0.01	0.02	0.14
V9	Proteobacteria	Gammaproteobacteria	Enterobacteriales	Enterobacteriaceae	Acinetobacter / Bacillus / Escherichia	(genus level ID only)		13	0 : 13		0	0	0	0.01
V9	Proteobacteria	Gammaproteobacteria	Enterobacteriales	Enterobacteriaceae	Arsenophonus	nasoniae	99.41 - 99.41	48	48 : 0	22.92 : 77.08	0	0	0.01	0.03
V9	Proteobacteria	Gammaproteobacteria	Enterobacteriales	Enterobacteriaceae	Arsenophonus / Candidatus Phlomobacter	(genus level ID only)		1074	0 : 1074		0.04	0.06	0.11	0.73
V9	Proteobacteria	Gammaproteobacteria	Enterobacteriales	Enterobacteriaceae	Arsenophonus / Candidatus Phlomobacter / Plesiomonas	(genus level ID only)		183	0 : 183		0.01	0.01	0.02	0.12
V9	Proteobacteria	Gammaproteobacteria	Enterobacteriales	Enterobacteriaceae	Brenneria / Cedecea / Citrobacter / Cosenzaea / Cronobacter / Dickeya / Edwardsiella / Enterobacter / Escherichia / Escherichia/Shigella / Eschericia/Shigella / Gibbsiella / Hafnia / Klebsiella / Kluyvera / Leclercia / Lonsdalea / Obesumbacterium / Pantoea / Pectobacterium / Proteus / Providencia / Rahnella / Raoultella / Salmonella / Serratia / Shimwellia / Xenorhabdus / Yersinia	Brenneria salicis / Cedecea davisae / Citrobacter amalonaticus / Citrobacter braakii / Citrobacter farmeri / Citrobacter freundii / Citrobacter gillenii / Citrobacter murliniae / Citrobacter sedlakii / Citrobacter werkmanii / Citrobacter youngae / Cosenzaea myxofaciens / Cronobacter condimenti / Cronobacter dublinensis / Cronobacter malonaticus / Cronobacter muytjensii / Cronobacter sakazakii / C…	99.41 - 99.41	430	430 : 0	29.3 : 70.7	0.02	0.02	0.05	0.29
V9	Proteobacteria	Gammaproteobacteria	Enterobacteriales	Enterobacteriaceae	Brenneria / Cedecea / Citrobacter / Cosenzaea / Dickeya / Enterobacter / Gibbsiella / Hafnia / Klebsiella / Kluyvera / Leclercia / Lonsdalea / Obesumbacterium / Pantoea / Pectobacterium / Proteus / Providencia / Rahnella / Raoultella / Serratia / Xenorhabdus / Yersinia	Brenneria salicis / Cedecea davisae / Citrobacter gillenii / Cosenzaea myxofaciens / Dickeya chrysanthemi / Dickeya dadantii / Enterobacter cloacae / Enterobacter ludwigii / Enterobacter soli / Gibbsiella dentisursi / Hafnia alvei / Hafnia paralvei / Klebsiella pneumoniae / Klebsiella variicola / Kluyvera ascorbata / Kluyvera cryocrescens / Leclercia adecarboxylata / Lonsdalea quercina subsp. pop…	99.41 - 99.42	23	23 : 0	0 : 100	0	0	0	0.02
V9	Proteobacteria	Gammaproteobacteria	Enterobacteriales	Enterobacteriaceae	Brenneria / Cedecea / Citrobacter / Cosenzaea / Dickeya / Enterobacter / Gibbsiella / Hafnia / Klebsiella / Kluyvera / Leclercia / Lonsdalea / Obesumbacterium / Pantoea / Pectobacterium / Proteus / Providencia / Rahnella / Raoultella / Serratia / Xenorhabdus / Yersinia	Brenneria salicis / Cedecea davisae / Citrobacter gillenii / Cosenzaea myxofaciens / Dickeya chrysanthemi / Dickeya dadantii / Enterobacter cloacae / Enterobacter ludwigii / Enterobacter soli / Gibbsiella dentisursi / Hafnia alvei / Hafnia paralvei / Klebsiella pneumoniae / Klebsiella variicola / Kluyvera ascorbata / Kluyvera cryocrescens / Leclercia adecarboxylata / Lonsdalea quercina subsp. pop…	99.41 - 100	1135	1135 : 0	72.95 : 27.05	0.04	0.06	0.12	0.77
V9	Proteobacteria	Gammaproteobacteria	Enterobacteriales	Enterobacteriaceae	Brenneria / Cedecea / Citrobacter / Cosenzaea / Dickeya / Enterobacter / Gibbsiella / Hafnia / Klebsiella / Kluyvera / Leclercia / Lonsdalea / Obesumbacterium / Pantoea / Pectobacterium / Proteus / Providencia / Rahnella / Raoultella / Serratia / Xenorhabdus / Yersinia	Brenneria salicis / Cedecea davisae / Citrobacter gillenii / Cosenzaea myxofaciens / Dickeya chrysanthemi / Dickeya dadantii / Enterobacter cloacae / Enterobacter ludwigii / Enterobacter soli / Gibbsiella dentisursi / Hafnia alvei / Hafnia paralvei / Klebsiella pneumoniae / Klebsiella variicola / Kluyvera ascorbata / Kluyvera cryocrescens / Leclercia adecarboxylata / Lonsdalea quercina subsp. pop…	100 - 100	1694	1694 : 0	0 : 100	0.07	0.09	0.18	1.16
V9	Proteobacteria	Gammaproteobacteria	Enterobacteriales	Enterobacteriaceae	Candidatus Hamiltonella	(genus level ID only)		1209	0 : 1209		0.05	0.06	0.13	0.82
V9	Proteobacteria	Gammaproteobacteria	Enterobacteriales	Enterobacteriaceae	Candidatus Hamiltonella	Candidatus Hamiltonella Hamiltonella / Candidatus Hamiltonella symbiont	100 - 100	24	0 : 24	0 : 100	0	0	0	0.02
V9	Proteobacteria	Gammaproteobacteria	Enterobacteriales	Enterobacteriaceae	Citrobacter / Cronobacter / Cronobacter / Edwardsiella / Enterobacter / Escherichia / Escherichia/Shigella / Eschericia/Shigella / Pantoea / Raoultella / Salmonella / Shimwellia	Citrobacter amalonaticus / Citrobacter braakii / Citrobacter farmeri / Citrobacter freundii / Citrobacter murliniae / Citrobacter sedlakii / Citrobacter werkmanii / Citrobacter youngae / Cronobacter condimenti / Cronobacter dublinensis / Cronobacter muytjensii / Cronobacter sakazakii / Cronobacter turicensis / Edwardsiella hoshinae / Edwardsiella ictaluri / Edwardsiella tarda / Enterobacter gergo…	100 - 100	317	317 : 0	27.44 : 72.56	0.01	0.02	0.03	0.22
V9	Proteobacteria	Gammaproteobacteria	Enterobacteriales	Enterobacteriaceae	Citrobacter / Cronobacter / Cronobacter / Edwardsiella / Enterobacter / Escherichia / Escherichia/Shigella / Eschericia/Shigella / Pantoea / Raoultella / Salmonella / Shimwellia / Trabulsiella	(genus level ID only)		94	94 : 0		0	0	0.01	0.06
V9	Proteobacteria	Gammaproteobacteria	Enterobacteriales	Enterobacteriaceae	Citrobacter / Cronobacter / Cronobacter / Edwardsiella / Enterobacter / Escherichia / Escherichia/Shigella / Eschericia/Shigella / Pantoea / Raoultella / Salmonella / Shimwellia / Trabulsiella	Citrobacter amalonaticus / Citrobacter braakii / Citrobacter farmeri / Citrobacter freundii / Citrobacter murliniae / Citrobacter sedlakii / Citrobacter werkmanii / Citrobacter youngae / Cronobacter condimenti / Cronobacter dublinensis / Cronobacter muytjensii / Cronobacter sakazakii / Cronobacter turicensis / Edwardsiella hoshinae / Edwardsiella ictaluri / Edwardsiella tarda / Enterobacter gergo…	100 - 100	145	145 : 0	24.83 : 75.17	0.01	0.01	0.02	0.1
V9	Proteobacteria	Gammaproteobacteria	Enterobacteriales	Enterobacteriaceae	Citrobacter / Cronobacter / Cronobacter / Edwardsiella / Enterobacter / Escherichia / Escherichia/Shigella / Eschericia/Shigella / Pantoea / Raoultella / Salmonella / Shimwellia / Trabulsiella	Cronobacter dublinensis / Cronobacter malonaticus / Cronobacter muytjensii / Cronobacter turicensis / Cronobacter universalis / Eschericia/Shigella coli/flexneri / Shimwellia blattae / Shimwellia pseudoproteus / Trabulsiella guamensis	99.37 - 100	124	124 : 0	27.42 : 72.58	0	0.01	0.01	0.08
V9	Proteobacteria	Gammaproteobacteria	Enterobacteriales	Enterobacteriaceae	Citrobacter / Cronobacter / Dickeya / Edwardsiella / Enterobacter / Erwinia / Escherichia / Ewingella / Klebsiella / Kluyvera / Kosakonia / Leclercia / Lonsdalea / Morganella / Pantoea / Pectobacterium / Proteus / Providencia / Rahnella / Raoultella / Rheinheimera / Salmonella / Serratia / Shigella / Shimwellia / Sodalis / Trabulsiella / Yersinia / Yokenella	(genus level ID only)		20	0 : 20		0	0	0	0.01
V9	Proteobacteria	Gammaproteobacteria	Enterobacteriales	Enterobacteriaceae	Citrobacter / Cronobacter / Edwardsiella / Enterobacter / Erwinia / Escherichia / Escherichia/Shigella / Eschericia/Shigella / Pantoea / Pragia / Raoultella / Salmonella	Citrobacter amalonaticus / Citrobacter braakii / Citrobacter farmeri / Citrobacter freundii / Citrobacter murliniae / Citrobacter sedlakii / Citrobacter werkmanii / Citrobacter youngae / Cronobacter condimenti / Cronobacter sakazakii / Edwardsiella hoshinae / Edwardsiella ictaluri / Edwardsiella tarda / Enterobacter gergoviae / Enterobacter sacchari / Erwinia mallotivora / Erwinia psidii / Erwini…	99.42 - 99.42	16	16 : 0	0 : 100	0	0	0	0.01
V9	Proteobacteria	Gammaproteobacteria	Enterobacteriales	Enterobacteriaceae	Citrobacter / Cronobacter / Edwardsiella / Enterobacter / Erwinia / Escherichia / Escherichia/Shigella / Eschericia/Shigella / Pantoea / Raoultella / Salmonella	Citrobacter amalonaticus / Citrobacter braakii / Citrobacter farmeri / Citrobacter freundii / Citrobacter murliniae / Citrobacter sedlakii / Citrobacter werkmanii / Citrobacter youngae / Cronobacter condimenti / Cronobacter sakazakii / Edwardsiella hoshinae / Edwardsiella ictaluri / Edwardsiella tarda / Enterobacter gergoviae / Enterobacter sacchari / Erwinia oleae / Escherichia albertii / Escher…	99.41 - 99.41	85	85 : 0	31.76 : 68.24	0	0	0.01	0.06
V9	Proteobacteria	Gammaproteobacteria	Enterobacteriales	Enterobacteriaceae	Citrobacter / Cronobacter / Edwardsiella / Enterobacter / Escherichia / Escherichia/Shigella / Eschericia/Shigella / Glossina / Pantoea / Raoultella / Salmonella	Citrobacter amalonaticus / Citrobacter braakii / Citrobacter farmeri / Citrobacter freundii / Citrobacter murliniae / Citrobacter sedlakii / Citrobacter werkmanii / Citrobacter youngae / Cronobacter condimenti / Cronobacter sakazakii / Edwardsiella hoshinae / Edwardsiella ictaluri / Edwardsiella tarda / Enterobacter gergoviae / Enterobacter sacchari / Escherichia albertii / Escherichia fergusonii…	99.41 - 99.41	65	65 : 0	30.77 : 69.23	0	0	0.01	0.04
V9	Proteobacteria	Gammaproteobacteria	Enterobacteriales	Enterobacteriaceae	Citrobacter / Cronobacter / Edwardsiella / Enterobacter / Escherichia / Escherichia/Shigella / Eschericia/Shigella / Pantoea / Plesiomonas / Raoultella / Salmonella	Citrobacter amalonaticus / Citrobacter braakii / Citrobacter farmeri / Citrobacter freundii / Citrobacter murliniae / Citrobacter sedlakii / Citrobacter werkmanii / Citrobacter youngae / Cronobacter condimenti / Cronobacter sakazakii / Edwardsiella hoshinae / Edwardsiella ictaluri / Edwardsiella tarda / Enterobacter gergoviae / Enterobacter sacchari / Escherichia albertii / Escherichia fergusonii…	99.41 - 99.41	241	241 : 0	27.8 : 72.2	0.01	0.01	0.03	0.16
V9	Proteobacteria	Gammaproteobacteria	Enterobacteriales	Enterobacteriaceae	Citrobacter / Cronobacter / Edwardsiella / Enterobacter / Escherichia / Escherichia/Shigella / Eschericia/Shigella / Pantoea / Pluralibacter / Raoultella / Salmonella	Citrobacter amalonaticus / Citrobacter braakii / Citrobacter farmeri / Citrobacter freundii / Citrobacter murliniae / Citrobacter sedlakii / Citrobacter werkmanii / Citrobacter youngae / Cronobacter condimenti / Cronobacter sakazakii / Edwardsiella hoshinae / Edwardsiella ictaluri / Edwardsiella tarda / Enterobacter gergoviae / Enterobacter sacchari / Escherichia albertii / Escherichia fergusonii…	99.41 - 99.41	12	12 : 0	0 : 100	0	0	0	0.01
V9	Proteobacteria	Gammaproteobacteria	Enterobacteriales	Enterobacteriaceae	Citrobacter / Cronobacter / Edwardsiella / Enterobacter / Escherichia / Escherichia/Shigella / Eschericia/Shigella / Pantoea / Raoultella / Rheinheimera / Salmonella	Citrobacter amalonaticus / Citrobacter braakii / Citrobacter farmeri / Citrobacter freundii / Citrobacter murliniae / Citrobacter sedlakii / Citrobacter werkmanii / Citrobacter youngae / Cronobacter condimenti / Cronobacter sakazakii / Edwardsiella hoshinae / Edwardsiella ictaluri / Edwardsiella tarda / Enterobacter gergoviae / Enterobacter oryzae / Enterobacter sacchari / Escherichia albertii / …	99.41 - 99.41	68	68 : 0	30.88 : 69.12	0	0	0.01	0.05
V9	Proteobacteria	Gammaproteobacteria	Enterobacteriales	Enterobacteriaceae	Citrobacter / Cronobacter / Edwardsiella / Enterobacter / Escherichia / Escherichia/Shigella / Eschericia/Shigella / Pantoea / Raoultella / Salmonella	Citrobacter amalonaticus / Citrobacter braakii / Citrobacter farmeri / Citrobacter freundii / Citrobacter murliniae / Citrobacter rodentium / Citrobacter sedlakii / Citrobacter werkmanii / Citrobacter youngae / Cronobacter condimenti / Cronobacter sakazakii / Edwardsiella hoshinae / Edwardsiella ictaluri / Edwardsiella tarda / Enterobacter gergoviae / Enterobacter sacchari / Escherichia albertii …	99.41 - 99.41	96	96 : 0	32.29 : 67.71	0	0.01	0.01	0.07
V9	Proteobacteria	Gammaproteobacteria	Enterobacteriales	Enterobacteriaceae	Citrobacter / Cronobacter / Edwardsiella / Enterobacter / Escherichia / Escherichia/Shigella / Eschericia/Shigella / Pantoea / Raoultella / Salmonella	Citrobacter amalonaticus / Citrobacter braakii / Citrobacter farmeri / Citrobacter freundii / Citrobacter murliniae / Citrobacter sedlakii / Citrobacter werkmanii / Citrobacter youngae / Cronobacter condimenti / Cronobacter sakazakii / Cronobacter turicensis / Edwardsiella hoshinae / Edwardsiella ictaluri / Edwardsiella tarda / Enterobacter gergoviae / Enterobacter sacchari / Escherichia albertii…	99.41 - 100	1046	1046 : 0	37.19 : 62.81	0.04	0.05	0.11	0.71
V9	Proteobacteria	Gammaproteobacteria	Enterobacteriales	Enterobacteriaceae	Citrobacter / Cronobacter / Edwardsiella / Enterobacter / Escherichia / Escherichia/Shigella / Eschericia/Shigella / Pantoea / Raoultella / Salmonella	Citrobacter amalonaticus / Citrobacter braakii / Citrobacter farmeri / Citrobacter freundii / Citrobacter murliniae / Citrobacter sedlakii / Citrobacter werkmanii / Citrobacter youngae / Cronobacter condimenti / Cronobacter sakazakii / Edwardsiella hoshinae / Edwardsiella ictaluri / Edwardsiella tarda / Enterobacter gergoviae / Enterobacter sacchari / Escherichia albertii / Escherichia fergusonii…	99.41 - 100	84646	84646 : 0	28.1 : 71.9	3.33	4.44	8.94	57.75
V9	Proteobacteria	Gammaproteobacteria	Enterobacteriales	Enterobacteriaceae	Citrobacter / Cronobacter / Edwardsiella / Enterobacter / Escherichia / Escherichia/Shigella / Eschericia/Shigella / Pantoea / Raoultella / Salmonella / Shimwellia	Citrobacter amalonaticus / Citrobacter braakii / Citrobacter farmeri / Citrobacter freundii / Citrobacter murliniae / Citrobacter sedlakii / Citrobacter werkmanii / Citrobacter youngae / Cronobacter condimenti / Cronobacter dublinensis / Cronobacter malonaticus / Cronobacter muytjensii / Cronobacter sakazakii / Cronobacter turicensis / Cronobacter universalis / Edwardsiella hoshinae / Edwardsiell…	99.41 - 99.42	219	219 : 0	30.14 : 69.86	0.01	0.01	0.02	0.15
V9	Proteobacteria	Gammaproteobacteria	Enterobacteriales	Enterobacteriaceae	Citrobacter / Cronobacter / Edwardsiella / Enterobacter / Escherichia / Escherichia/Shigella / Eschericia/Shigella / Pantoea / Raoultella / Salmonella / Shimwellia	Citrobacter amalonaticus / Citrobacter braakii / Citrobacter farmeri / Citrobacter freundii / Citrobacter murliniae / Citrobacter sedlakii / Citrobacter werkmanii / Citrobacter youngae / Cronobacter condimenti / Cronobacter dublinensis / Cronobacter muytjensii / Cronobacter sakazakii / Cronobacter turicensis / Edwardsiella hoshinae / Edwardsiella ictaluri / Edwardsiella tarda / Enterobacter gergo…	100 - 100	132	132 : 0	25.76 : 74.24	0.01	0.01	0.01	0.09
V9	Proteobacteria	Gammaproteobacteria	Enterobacteriales	Enterobacteriaceae	Citrobacter / Cronobacter / Edwardsiella / Enterobacter / Escherichia / Escherichia/Shigella / Eschericia/Shigella / Pantoea / Raoultella / Salmonella / Shimwellia / Trabulsiella	Citrobacter amalonaticus / Citrobacter braakii / Citrobacter farmeri / Citrobacter freundii / Citrobacter murliniae / Citrobacter sedlakii / Citrobacter werkmanii / Citrobacter youngae / Cronobacter condimenti / Cronobacter dublinensis / Cronobacter malonaticus / Cronobacter muytjensii / Cronobacter sakazakii / Cronobacter turicensis / Cronobacter universalis / Edwardsiella hoshinae / Edwardsiell…	100 - 100	400	400 : 0	31.25 : 68.75	0.02	0.02	0.04	0.27
V9	Proteobacteria	Gammaproteobacteria	Enterobacteriales	Enterobacteriaceae	Citrobacter / Cronobacter / Edwardsiella / Enterobacter / Escherichia / Escherichia/Shigella / Eschericia/Shigella / Pantoea / Raoultella / Salmonella / Trabulsiella	Citrobacter amalonaticus / Citrobacter braakii / Citrobacter farmeri / Citrobacter freundii / Citrobacter murliniae / Citrobacter sedlakii / Citrobacter werkmanii / Citrobacter youngae / Cronobacter condimenti / Cronobacter sakazakii / Edwardsiella hoshinae / Edwardsiella ictaluri / Edwardsiella tarda / Enterobacter gergoviae / Enterobacter sacchari / Escherichia albertii / Escherichia fergusonii…	99.41 - 99.42	185	185 : 0	29.73 : 70.27	0.01	0.01	0.02	0.13
V9	Proteobacteria	Gammaproteobacteria	Enterobacteriales	Enterobacteriaceae	Citrobacter / Cronobacter / Edwardsiella / Enterobacter / Escherichia / Klebsiella / Pantoea / Pluralibacter / Salmonella / Shigella / Shimwellia / Sodalis / Trabulsiella / Yokenella	(genus level ID only)		1605	0 : 1605		0.06	0.08	0.17	1.09
V9	Proteobacteria	Gammaproteobacteria	Enterobacteriales	Enterobacteriaceae	Citrobacter / Escherichia / Trabulsiella	(genus level ID only)		41	0 : 41		0	0	0	0.03
V9	Proteobacteria	Gammaproteobacteria	Enterobacteriales	Enterobacteriaceae	Cronobacter	turicensis	99.39 - 99.39	17	17 : 0	0 : 100	0	0	0	0.01
V9	Proteobacteria	Gammaproteobacteria	Enterobacteriales	Enterobacteriaceae	Cronobacter / Dickeya / Mangrovibacter / Plesiomonas / Shigella	(genus level ID only)		229	0 : 229		0.01	0.01	0.02	0.16
V9	Proteobacteria	Gammaproteobacteria	Enterobacteriales	Enterobacteriaceae	Cronobacter / Enterobacter / Escherichia / Salmonella	(genus level ID only)		280	0 : 280		0.01	0.01	0.03	0.19
V9	Proteobacteria	Gammaproteobacteria	Enterobacteriales	Enterobacteriaceae	Cronobacter / Escherichia / Salmonella / Shigella	Cronobacter sakazakii / Escherichia coli / Salmonella enterica / Shigella dysenteriae	99.42 - 99.42	43	0 : 43	34.88 : 65.12	0	0	0	0.03
V9	Proteobacteria	Gammaproteobacteria	Enterobacteriales	Enterobacteriaceae	Cronobacter / Escherichia / Shigella	Cronobacter sakazakii / Escherichia coli / Shigella flexneri	99.42 - 99.42	11	0 : 11	0 : 100	0	0	0	0.01
V9	Proteobacteria	Gammaproteobacteria	Enterobacteriales	Enterobacteriaceae	Cronobacter / Salmonella	Cronobacter sakazakii / Salmonella enterica	99.42 - 99.42	23	0 : 23	0 : 100	0	0	0	0.02
V9	Proteobacteria	Gammaproteobacteria	Enterobacteriales	Enterobacteriaceae	Cronobacter / Shimwellia / Trabulsiella	Cronobacter dublinensis / Cronobacter muytjensii / Cronobacter turicensis / Cronobacter universalis / Shimwellia blattae / Shimwellia pseudoproteus / Trabulsiella guamensis	100 - 100	261	261 : 0	27.97 : 72.03	0.01	0.01	0.03	0.18
V9	Proteobacteria	Gammaproteobacteria	Enterobacteriales	Enterobacteriaceae	Enterobacter / Escherichia	(genus level ID only)		109	0 : 109		0	0.01	0.01	0.07
V9	Proteobacteria	Gammaproteobacteria	Enterobacteriales	Enterobacteriaceae	Erwinia / Escherichia / Pantoea / Pragia / Raoultella	Erwinia mallotivora / Erwinia psidii / Erwinia typographi / Escherichia vulneris / Pantoea agglomerans / Pantoea ananatis / Pantoea anthophila / Pantoea deleyi / Pantoea vagans / Pragia fontium / Raoultella terrigena	100 - 100	78	78 : 0	32.05 : 67.95	0	0	0.01	0.05
V9	Proteobacteria	Gammaproteobacteria	Enterobacteriales	Enterobacteriaceae	Escherichia	(genus level ID only)		153	0 : 153		0.01	0.01	0.02	0.1
V9	Proteobacteria	Gammaproteobacteria	Enterobacteriales	Enterobacteriaceae	Escherichia	coli	99.42 - 99.42	14	0 : 14	0 : 100	0	0	0	0.01
V9	Proteobacteria	Gammaproteobacteria	Enterobacteriales	Enterobacteriaceae	Escherichia / Pantoea	(genus level ID only)		14	0 : 14		0	0	0	0.01
V9	Proteobacteria	Gammaproteobacteria	Enterobacteriales	Enterobacteriaceae	Escherichia / Pantoea	Escherichia coli / Pantoea agglomerans	99.41 - 99.41	16	0 : 16	0 : 100	0	0	0	0.01
V9	Proteobacteria	Gammaproteobacteria	Enterobacteriales	Enterobacteriaceae	Escherichia / Salmonella	(genus level ID only)		55	0 : 55		0	0	0.01	0.04
V9	Proteobacteria	Gammaproteobacteria	Enterobacteriales	Enterobacteriaceae	Escherichia / Salmonella	Escherichia coli / Salmonella enterica	99.41 - 99.41	164	0 : 164	28.66 : 71.34	0.01	0.01	0.02	0.11
V9	Proteobacteria	Gammaproteobacteria	Enterobacteriales	Enterobacteriaceae	Escherichia / Salmonella / Shigella	Escherichia coli / Salmonella enterica / Shigella flexneri	99.42 - 99.42	14	0 : 14	0 : 100	0	0	0	0.01
V9	Proteobacteria	Gammaproteobacteria	Enterobacteriales	Enterobacteriaceae	Escherichia / Shigella	Escherichia coli / Shigella flexneri	99.42 - 99.42	71	0 : 71	14.08 : 85.92	0	0	0.01	0.05
V9	Proteobacteria	Gammaproteobacteria	Enterobacteriales	Enterobacteriaceae	Eschericia/Shigella	coli/dysenteriae	99.41 - 100	88	88 : 0	21.59 : 78.41	0	0	0.01	0.06
V9	Proteobacteria	Gammaproteobacteria	Enterobacteriales	Enterobacteriaceae	Klebsiella	(genus level ID only)		12	0 : 12		0	0	0	0.01
V9	Proteobacteria	Gammaproteobacteria	Enterobacteriales	Enterobacteriaceae	Klebsiella	Klebsiella pneumoniae / Klebsiella sp.	99.41 - 99.41	15	0 : 15	0 : 100	0	0	0	0.01
V9	Proteobacteria	Gammaproteobacteria	Enterobacteriales	Enterobacteriaceae	Trabulsiella	farmeri	99.41 - 99.41	10	0 : 10	0 : 100	0	0	0	0.01
V9	Proteobacteria	Gammaproteobacteria	Enterobacteriales	Enterobacteriaceae	Trabulsiella	odontotermitis	100 - 100	69	69 : 0	27.54 : 72.46	0	0	0.01	0.05
V9	Proteobacteria	Gammaproteobacteria	Methylococcales	Methylococcaceae	Crenothrix / Methylosarcina	(genus level ID only)		11	0 : 11		0	0	0	0.01
V9	Proteobacteria	Gammaproteobacteria	Oceanospirillales	Oceanospirillaceae	(family level ID only)			54	0 : 54		0	0	0.01	0.04
V9	Proteobacteria	Gammaproteobacteria	Oceanospirillales	Oleiphilaceae	Oleiphilus	(genus level ID only)		61	61 : 0		0	0	0.01	0.04
V9	Proteobacteria	Gammaproteobacteria	Pasteurellales	Pasteurellaceae	(family level ID only)			140	0 : 140		0.01	0.01	0.01	0.1
V9	Proteobacteria	Gammaproteobacteria	Pasteurellales	Pasteurellaceae	Actinobacillus / Avibacterium / Gallibacterium	(genus level ID only)		1533	0 : 1533		0.06	0.08	0.16	1.05
V9	Proteobacteria	Gammaproteobacteria	Pasteurellales	Pasteurellaceae	Actinobacillus / Avibacterium / Gallibacterium	Actinobacillus sp. / Avibacterium gallinarum / Gallibacterium anatis	99.41 - 99.41	179	0 : 179	18.44 : 81.56	0.01	0.01	0.02	0.12
V9	Proteobacteria	Gammaproteobacteria	Pasteurellales	Pasteurellaceae	Actinobacillus / Avibacterium / Gallibacterium	Actinobacillus sp. / Avibacterium gallinarum / Gallibacterium anatis / Gallibacterium group	99.41 - 99.41	86	0 : 86	26.74 : 73.26	0	0	0.01	0.06
V9	Proteobacteria	Gammaproteobacteria	Pasteurellales	Pasteurellaceae	Aggregatibacter / Haemophilus / Haemophilus	Aggregatibacter segnis / Haemophilus influenzae / Haemophilus parainfluenzae	99.37 - 99.37	92	0 : 92	100 : 0	0	0	0.01	0.06
V9	Proteobacteria	Gammaproteobacteria	Pasteurellales	Pasteurellaceae	Avibacterium / Haemophilus	Avibacterium volantium / Haemophilus paracuniculus	99.41 - 99.42	5186	5186 : 0	28.48 : 71.52	0.2	0.27	0.55	3.54
V9	Proteobacteria	Gammaproteobacteria	Pasteurellales	Pasteurellaceae	Gallibacterium	Gallibacterium anatis / Haemophilus haemolyticus / Haemophilus parainfluenzae	99.37 - 99.37	26	0 : 26	0 : 100	0	0	0	0.02
V9	Proteobacteria	Gammaproteobacteria	Pasteurellales	Pasteurellaceae	Gallibacterium	anatis	100 - 100	52	0 : 52	19.23 : 80.77	0	0	0.01	0.04
V9	Proteobacteria	Gammaproteobacteria	Pasteurellales	Pasteurellaceae	Gallibacterium / Haemophilus	(genus level ID only)		125	0 : 125		0	0.01	0.01	0.09
V9	Proteobacteria	Gammaproteobacteria	Pasteurellales	Pasteurellaceae	Gallibacterium / Haemophilus	Gallibacterium anatis / Haemophilus haemolyticus	99.41 - 99.41	37	0 : 37	29.73 : 70.27	0	0	0	0.03
V9	Proteobacteria	Gammaproteobacteria	Pasteurellales	Pasteurellaceae	Haemophilus	(genus level ID only)		389	0 : 389		0.02	0.02	0.04	0.27
V9	Proteobacteria	Gammaproteobacteria	Pasteurellales	Pasteurellaceae	Haemophilus	influenzae	99.37 - 99.37	234	0 : 234	0 : 100	0.01	0.01	0.02	0.16
V9	Proteobacteria	Gammaproteobacteria	Pasteurellales	Pasteurellaceae	Haemophilus / Pasteurella / Phocoenobacter	Haemophilus pittmaniae / Pasteurella skyensis / Phocoenobacter uteri	99.41 - 99.42	1575	1575 : 0	27.81 : 72.19	0.06	0.08	0.17	1.07
V9	Proteobacteria	Gammaproteobacteria	Pasteurellales	Pasteurellaceae	Mannheimia	(genus level ID only)		27	0 : 27		0	0	0	0.02
V9	Proteobacteria	Gammaproteobacteria	Pseudomonadales	Moraxellaceae	(family level ID only)			14	0 : 14		0	0	0	0.01
V9	Proteobacteria	Gammaproteobacteria	Thiotrichales	Piscirickettsiaceae	Thiomicrospira	(genus level ID only)		22	0 : 22		0	0	0	0.02
V9	Proteobacteria	Gammaproteobacteria	Thiotrichales	Piscirickettsiaceae	Thiomicrospira	Mangrovibacter sp. / Thiomicrospira frisia / Thiomicrospira sp.	99.39 - 99.4	931	0 : 931	29.22 : 70.78	0.04	0.05	0.1	0.64
V9	Proteobacteria	Gammaproteobacteria	Vibrionales	Vibrionaceae	Gallibacterium / Gilliamella / Haemophilus / Photobacterium / Shewanella	(genus level ID only)		218	0 : 218		0.01	0.01	0.02	0.15
