# Supplementary material for: A comparative analysis of microbial profile of Guinea fowl and chicken using metagenomic approach
Source: PLoS One. 2018 Mar 1;13(3):e0191029. doi: 10.1371/journal.pone.0191029 (PMC5832216; doi:10.1371/journal.pone.0191029)
Supplement: S1 File — 16SrRNA sequencing data revealing Intestinal microbial profile of the chicken gastrointestinal tract. (ZIP) [file pone.0191029.s002.zip › exports/S003_GF_2_SAMPLE_v1_reads_family.fasta]

>MG|11|94.5|Bacteroidetes|Bacteroidia|Bacteroidales|Bacteroidaceae|Bacteroides|plebeius|
CGCGTATCCAACCTTCCGTTTACTCGGGTATAGCCTTTCGAAAGAAAGATTAATCCCCGATAGTATGGTAAGATTGCATGAAAATACCATTAAAGATTCATCGGTAAACGATGGGGATGCGTTCCATTAGGTAGTAGGCGGGGTAACGGCCCACCTAGCCAACGATGGATAGGGGTTCTGAGAGGAAGGTTCCCCACATTGGAACTGAGACACGGTCCAA
>MG|24|85.0|Bacteroidetes|Bacteroidia|Bacteroidales|Bacteroidaceae|Bacteroides|barnesiae|
CGCGTATCCGACCTTCCCCTGTCCCGGGTATAGCCTTCCGAAAGGAAGATTAATCCCCGATGGTGTCAAGGGTCTGCATGGAACCTTGACTAAAGCTTTGCCGGACAGGGATGGGGGTGCGTCCCATTAGGTTGTTGGCGGGGTAACGGCCCACCAAGCCAACGATGGGTAGGGGTTCTGAGAGGAAGGCCCCCCACATTGGAACTGAGACACGGTCCAA
>MG|14|84.16|Bacteroidetes|Bacteroidia|Bacteroidales|Bacteroidaceae|Bacteroides|coprophilus|
CGCGTATCCTACCTTCCCCTGTCTCGGGTATAGCCTTCCGAAAGGGAGATTAATCCCCGATGGCGTCAAGAAGCCGCATGGCATCCTGACTAAAGCGTAAGCGGACAGGGCTGGGGGTGCGTCCCATTAGGTAGTTGGCGGGGTAACGGCCCACCAAGCCAACGATGGGTAGGGGTTCTGAGAGGAAGGCCCCCCACATTGGAACTGAGACACGGTCCAA
>MG|14|85.27|Bacteroidetes|Bacteroidia|Bacteroidales|Bacteroidaceae|Bacteroides|plebeius|
CGCGTATCCAACCTTCCCATTACTCCGGCATAGTCTTGCGAAAGTGAGGTTAATTCGGGATGGTATCTTATAAACGGATGTTGGTAGGATTAAAGGTTAATTCCGGTAATGGATGGGGATGCGTTCCATTAGGTTGTAGGCGGGGTAACGGCCCACCTAGCCATCGATGGATAGGGGTTCTGAGAGGAAGGTCCCCCACATTGGAACTGAGACACGGTCCAA
>MG|12|84.07|Bacteroidetes|Bacteroidia|Bacteroidales|Bacteroidaceae|Bacteroides|coprophilus|
TTGGGCCGTGTCTCAGTCCCAATGTGGGGGACTCCCCTCTCAGGGCCCCTACCGATCGTCGCCACGGTGGGCCGTTGCCCCGCCGTCCAGCTAATCGGACGCATCCCCATCCCTTTCCGAACATAAGTCCTTTCGTCGTGCTCTGATGCCGTCACACGACCGCATCCCGCATTAATCCGCATTTCTACGGGCTGTGCCGGGGAAAGGGGCAGGTTGGATACGCGG
>MG|36|84.09|Bacteroidetes|Bacteroidia|Bacteroidales|Bacteroidaceae|Bacteroides|coprophilus|
CGCGTATCCTACCTTCCCCTGTCTCGGGTATAGCCTTCCGAAAGGGAGATTAATCCCCGATGGCGTCAAGAGGCCGCATGGCATCCTGACTAAAGCTTTTGCGGACAGGGCTGGGGGTGCGTCCCATTAGGTAGTTGGCGGGGTAACGGCCCACCAAGCCAACGATGGGTAGGGGTTCTGAGAGGAAGGCCCCCCACATTGGAACTGAGACACGGTCCAA
>MG|26|85.45|Bacteroidetes|Bacteroidia|Bacteroidales|Bacteroidaceae|Bacteroides|barnesiae|
CGCGTATCCGACCTTCCCCTGTCCCGGGTATAGCCTTCCGAAAGGAAGATTAATCCCCGATGGTGTCAAGGGTCTGCATGGAATCTTGACTAAAGGCTTTTACGGACAGGGATGGGGGTGCGTCCCATTAGGTTGTTGGCGGGGTAACGGCCCACCAAGCCTACGATGGGTAGGGGTTCTGAGAGGAAGGCCCCCCACATTGGAACTGAGACACGGTCCAAA
>MG|19|85.27|Bacteroidetes|Bacteroidia|Bacteroidales|Bacteroidaceae|Bacteroides|coprophilus|
CGCGTATCCAACCTGCCCCTTTCCCCGGCACAGCCCGTAGAAATGCGGATTAATGCCGGATGCGGTCGTGCGACGGCATCAGAGCTCGACGAAAGGCTTCGGCCGGAAAGGGATGGGGATGCGTCCGATTAGCTTGACGGCGGGGTGACGGCCCACCGTGGCGACGATCGGTAGGGGCCCTGAGAGGGGAATCCCCCACATTGGGACTGAGACACGGCCCAA
>MG|41|88.24|Bacteroidetes|Bacteroidia|Bacteroidales|Bacteroidaceae|Bacteroides|uniformis|
TTGGACCGTGTCTCAGTTCCAATGTGGGGGACCTTCCTCTCAGAACCCCTACCCATCGTAGCCTTGGTGGGCCTTTACCCCGCCAACAAGCTAATGGGACGCATCCCCATCCTTCACCGATTAATCTTTACTGCGGAAACCATGCGGGAACCGCAGGCCATCGGGCATTAATCTTTCTTTCGAAAGGCTGTTCCCGAGTCAAGGCCAGGTTGGATACGTG
>MG|56|85.59|Bacteroidetes|Bacteroidia|Bacteroidales|Bacteroidaceae|Bacteroides|barnesiae|
CGCGTATCCGACCTTCCCCTGTCCCGGGTATAGCCTTCCGAAAGGAAGATTAATCCCCGATGGTGTCAAGGGTCTGCATGGAATCTTGACTAAAGGTTGTTACGGACAGGGATGGGGGTGCGTCCCATTAGGTTGTTGGCGGGGTAACGGCCCACCAAGCCAACGATGGGTAGGGGTTCTGAGAGGAAGGCCCCCCACATTGGAACTGAGACACGGTCCAAA
>MG|17|78.85|Bacteroidetes|Bacteroidia|Bacteroidales|Bacteroidaceae|Bacteroides|salanitronis|
CGCGTATCCTACCTTCCCCCCCGCCCGGGTCCAGCCCTGCGAAAGCAGGATTAATCCCCGGCGGTGTCCCGTTGCCGCATGACGGCGGGACTGAAGGGCCTTCACGGTCCGGCGGGGGACGGGGATGCGTCCCATTAGCTAGACGGCGGGGTAACGGCCCACCGTGGCTCCGATGGGTAGGGGTTCTGAGAGGAAGGCCCCCCACACTGGGACTGAGACACGGCCCAGA
>MG|11|91.93|Bacteroidetes|Bacteroidia|Bacteroidales|Bacteroidaceae|Bacteroides|uniformis|
CACGTATCCAACCTGGCCTTCACTCGGGAATAGCCTTTCGAAAGAAAGATTAATGCCCGATGGCATATATGTTCCGCATGGTTCATATATTAAAGATTCATCGGTGAAGGATGGGGATGCGTCCCATTAGCTTGTTGGCGGGGTAACGGCCCACCAAGGCGACGATGGGTAGGGGTTCTGAGAGGAAGGTCCCCCACATTGGAACTGAGACACGGTCCAA
>MG|25|85.59|Bacteroidetes|Bacteroidia|Bacteroidales|Bacteroidaceae|Bacteroides|barnesiae|
TTGGACCGTGTCTCAGTTCCAATGTGGGGGGCCTTCCTCTCAGAACCCCTACCCATCGTTGGCTTGGTGGGCCGTTACCCCGCCAACAACCTAATGGGACGCACCCCCATCCCTGTCCGTAACAACCTTTAGTCAAGATTCCATGCAGACCCTTGACACCATCGGGGATTAATCTTCCTTTCGGAAGGCTATACCCGGGACAGGGGAAGGTCGGATACGCGT
>MG|20|81.94|Bacteroidetes|Bacteroidia|Bacteroidales|Bacteroidaceae|Bacteroides|coprophilus|
CGCGTATCCAACCTGCCCCCTTCCCCGGCACAGCCCCCCGAAAGGGGGATTAATGCGGGATGCGGCCGCGCGACGGCATCAGGTCGCGGCGAAAGGCTCTGGCCGGAAGGGGATGGGGATGCGTCCGATTAGCTAGACGGCGGGGCAACGGCCCACCGTGGCGACGATCGGTAGGGGCCCTGAGAGGGGAATCCCCCACATTGGGACTGAGACACGGCCCAA
>MG|45|90.54|Bacteroidetes|Bacteroidia|Bacteroidales|Bacteroidaceae|Bacteroides|uniformis|
CACGTATCCAACCTGGCCTTCACTCGGGAACAGCCTTTCGAAAGAAAGATTAATGCCCGATGGCATAAAGGTTCCGCATGGCACCTTTATTAAAGATTCATCGGTGAAGGATGGGGATGCGTCCCATTAGCTTGTTGGCGGGGCAACGGCCCACCAAGGCTACGATGGGTAGGGGTTCTGAGAGGAAGGTCCCCCACATTGGAACTGAGACACGGTCCAAA
>MG|26|83.11|Bacteroidetes|Bacteroidia|Bacteroidales|Bacteroidaceae|Bacteroides|salanitronis|
CTGGACCGTGTCTCAGTTCCAGTGTGGGGGACCTTCCTCTCAGAACCCCTATCCATCGTAGCCTTGGTGGGCCGTTGCCCCGCCAACCAGCTAATGGAACGCACCCCCCTCCGCCACCGGCCAAGGCCTTTCGTCAGGCTCCCATGCAGCACCCTGACGGCATCGCGGATTAATCTCCCTTTCGGAAGCCTATCCCCGTGTGGCGGGCAGGTCGGATACGCG
>MG|12|85.39|Bacteroidetes|Bacteroidia|Bacteroidales|Bacteroidaceae|Bacteroides|barnesiae|
TTGGACCGTGTCTCAGTTCCAATGTGGGGGGCCTTCCTCTCAGAACCCCTACCCATCGTAGGCTTGGTGGGCCGTTACCCCGCCAACAACCTAATGGGACGCACCCCCATCCCTGTCCGTAAAAGCCTTTAGTCAAGATTCCATGCAGACCCTTGACACCATCGGGGATTAATCTTCCTTTCGGAAGGCTATACCCGGGACAGGGGAAGGTCGGATACGCG
>MG|12|83.19|Bacteroidetes|Bacteroidia|Bacteroidales|Bacteroidaceae|Bacteroides|salanitronis|
CGCGTATCCAACCTCCCCCCCGCCCGGGCACAGCCTTCCGAAAGGAAGATTAATGCGCGGCGTCCTGTGAACCCCGCATGGGGTTTTCAGGGAAGGAGCAATCCGGCGGGGCGACGGGGATGCGTTCCATTAGCTTGTTGGCGGGGCAACGGCCCACCAAGGCTACGATGGATAGGGGTTCTGAGAGGAAGGCCCCCCACATTGGGACTGAGACACGGCCCAA
>MG|10|83.63|Bacteroidetes|Bacteroidia|Bacteroidales|Bacteroidaceae|Bacteroides|salanitronis|
CGCGTATCCGACCTGCCCGCCACACGGGGATAGGCTTCCGAAAGGGAGATTAATCCGCGATGCCGTCAGGGTGCTGCATGGGAGCCTGACGAAAGGCCTTGGCCGGTGGCGGAGGGGGGTGCGTTCCATTAGCTGGTTGGCGGGGCAACGGCCCACCAAGGCTACGATGGATAGGGGTTCTGAGAGGAAGGTCCCCCACATTGGAACTGAGACACGGTCCAA
>MG|12|85.27|Bacteroidetes|Bacteroidia|Bacteroidales|Bacteroidaceae|Bacteroides|plebeius|
CGCGTATCCAACCTTCCCATTACTCCGGCATAGTCTTGCGAAAGTGAGGTTAATTCGGGATGGTATCTTATAAACGGATGTTGGTAGGATTAAAGGTTGATTCCGGTAATGGATGGGGATGCGTTCCATTAGGTCGTAGGCGGGGTAACGGCCCACCTAGCCATCGATGGATAGGGGTTCTGAGAGGAAGGTCCCCCACATTGGAACTGAGACACGGTCCAA
>MG|10|88.02|Bacteroidetes|Bacteroidia|Bacteroidales|Bacteroidaceae|Bacteroides|heparinolyticus|
TTGGACCGTGTCTCAGTTCCAATGTGGGGGACCTTCCTCTCAGAACCCCTATCCATCGTAGGCTTGGTGGGCCGTTACCCCTCCAACTACCTAATGGAACGCATCCCCATCCGGCACCGCTGGCCTTTAGCGGTAATTCCATGCGGAATCACCGCAACATCCGGGATTAATCTTCCTTTCGGAAGGCTATACCGGGGTGCCGGGCAGGTTGGATACGCG
>MG|71|83.11|Bacteroidetes|Bacteroidia|Bacteroidales|Bacteroidaceae|Bacteroides|salanitronis|
CGCGTATCCGACCTGCCCGCCACACGGGGATAGGCTTCCGAAAGGGAGATTAATCCGCGATGCCGTCAGGGTGCTGCATGGGAGCCTGACGAAAGGCCTTGGCCGGTGGCGGAGGGGGGTGCGTTCCATTAGCTGGTTGGCGGGGCAACGGCCCACCAAGGCTACGATGGATAGGGGTTCTGAGAGGAAGGTCCCCCACACTGGAACTGAGACACGGTCCAGA
>MG|78|79.65|Bacteroidetes|Bacteroidia|Bacteroidales|Bacteroidaceae|Bacteroides|salanitronis|
CGCGTATCCTACCTTCCCCCCGCCCGGGTCCAGCCCTGCGAAAGCAGGATTAATCCCCGGCGGTGTCCCGTTGCCGCATGACGGCGGGACTGAAGGGCCTTTCGGTCCGGCGGGGGACGGGGATGCGTCCCATTAGCTAGACGGCGGGGTAACGGCCCACCGTGGCTCCGATGGGTAGGGGTTCTGAGAGGAAGGCCCCCCACACTGGGACTGAGACACGGCCCAGA
>MG|11|84.4|Bacteroidetes|Bacteroidia|Bacteroidales|Bacteroidaceae|Bacteroides|uniformis|
TTGGACCGTGTCTCAGTTCCAATGTGGGGGGCCTTCCTCTCAGAACCCCTACCCATCGTTGGCTTGGTGGGCCGTTACCCCGCCAACTACCTAATGGGACGCACCCCCAGCCCTGTCCGCGAACGCTTTAGTCAGGATGCCATGCGGCCTCTTGACGCCATCGGGGATTAATCTCCCTTTCGGAAGGCTATACCCGAGACAGGGGAAGGTAGGATACGCG
>MG|11|83.11|Bacteroidetes|Bacteroidia|Bacteroidales|Bacteroidaceae|Bacteroides|salanitronis|
CTGGACCGTGTCTCAGTTCCAGTGTGGGGGACCTTCCTCTCAGAACCCCTATCCATCGTAGCCTTGGTGGGCCGTTGCCCCGCCAACCAGCTAATGGAACGCACCCCCCTCCGCCACCGGCCAAGGCCTTTCGTCAGGCTCCCATGCAGCACCCTGACGGCATCGCGGATTAATCTCCCTTTCGGAAGCTATCCCCGTGTGGCGGGCAGGTCGGATACGCG
>MG|13|86.49|Bacteroidetes|Bacteroidia|Bacteroidales|Bacteroidaceae|Bacteroides|helcogenes|
CACGTATCCAACCTGCCCCGCACTCCCGGACAGCCTTTCGAAAGAAAGATTAATACGGGATGGCGCGCCTTGGGCGCATGCCTTTGGCGCTAAAGATCCTTCGGTGCGGGATGGGGATGCGTTCCATTAGCTTGTTGGCGGGGTAACGGCCCACCAAGGCTTCGATGGATAGGGGTTCTGAGAGGAAGGTCCCCCACATTGGAACTGAGACACGGTCCAA
>MG|18|91.52|Bacteroidetes|Bacteroidia|Bacteroidales|Bacteroidaceae|Bacteroides|uniformis|
CACGTATCCAACCTGGCCTTCACTCGGGAATAGCCTTTCGAAAGAAAGATTAATGCCCGATGGCATATGAGTTCCGCATGGTTCTTATATTAAAGATTCATCGGTGAAGGATGGGGATGCGTCCCATTAGCTTGTTGGCGGGGTAACGGCCCACCAAGGCAACGATGGGTAGGGGTTCTGAGAGGAAGGTCCCCCACATTGGAACTGAGACACGGTCCAAA
>MG|12|78.85|Bacteroidetes|Bacteroidia|Bacteroidales|Bacteroidaceae|Bacteroides|salanitronis|
CGCGTATCCTACCTTCCCCCCCGCCCGGGTCCAGCCCTGCGAAAGCAGGATTAATCCCCGGCGGTGTCCCGTTGCCGCATGACGGCGGGACTGAAGGGCCTTTCGGTCCGGCGGGGGACGGGGATGCGTCCCATTAGCTAGACGGCGGGGTAACGGCCCACCGTGGCTCCGATGGGTAGGGGTTCTGAGAGGAAGGCCCCCCACCACTGGGACTGAGACACGGCCCAGA
>MG|17|84.4|Bacteroidetes|Bacteroidia|Bacteroidales|Bacteroidaceae|Bacteroides|uniformis|
TTGGACCGTGTCTCAGTTCCAATGTGGGGGGCCTTCCTCTCAGAACCCCTACCCATCGTTGGCTTGGTGGGCCGTTACCCCGCCAACTACCTAATGGGACGCACCCCCAGCCCTGTCCGCAAACGCTTTAGTCAGGATGCCATGCGGCCTCTTGACGCCATCGGGGATTAATCTCCCTTTCGGAAGGCTATACCCGAGACAGGGGAAGGTAGGATACGCG
>MG|48|84.4|Bacteroidetes|Bacteroidia|Bacteroidales|Bacteroidaceae|Bacteroides|uniformis|
CGCGTATCCTACCTTCCCCTGTCTCGGGTATAGCCTTCCGAAAGGGAGATTAATCCCCGATGGCGTCAAGAGGCCGCATGGCATCCTGACTAAAGCGTAAGCGGACAGGGCTGGGGGTGCGTCCCATTAGGTAGTTGGCGGGGTAACGGCCCACCAAGCCTTCGATGGGTAGGGGTTCTGAGAGGAAGGCCCCCCACATTGGAACTGAGACACGGTCCAA
>MG|74|79.2|Bacteroidetes|Bacteroidia|Bacteroidales|Bacteroidaceae|Bacteroides|salanitronis|
CGCGTATCCTACCTTCCCCCCCGCCCGGGTCCAGCCCTGCGAAAGCAGGATTAATCCCCGGCGGTGTCCCGTTGCCGCATGACGGCGGGACTGAAGGGCCTTTCGGTCCGGCGGGGGACGGGGATGCGTCCCATTAGCTAGACGGCGGGGTAACGGCCCACCGTGGCTCCGATGGGTAGGGGTTCTGAGAGGAAGGCCCCCCACACTGGGACTGAGACACGGCCCAGA
>MG|11|87.44|Bacteroidetes|Bacteroidia|Bacteroidales|Bacteroidaceae|Bacteroides|plebeius|
CGCGTATCCAACCTTCCCTCCACCCGGGGATAGCCTTCCGAAAGGAAGATTAATACCCGATGAGATGCGAAATTCGCATGTTTTTCGCATGAAAGGTTTACCAGTAGAGGATGGGGATGCGTTCCATTAGGCAGCAGGCGGGGTAACGGCCCACCTGGCCTACGATGGATAGGGGTTCTGAGAGGAAGGTCCCCCACATTGGAACTGAGACACGGTCCAA
>MG|20|91.96|Bacteroidetes|Bacteroidia|Bacteroidales|Bacteroidaceae|Bacteroides|uniformis|
CACGTATCCAACCTGGCCTTCACTCGGGAATAGCCTTTCGAAAGAAAGATTAATGCCCGATGGCATATATGTTCCGCATGGTTCATATATTAAAGATTCATCGGTGAAGGATGGGGATGCGTCCCATTAGCTTGTTGGCGGGGTAACGGCCCACCAAGGCAACGATGGGTAGGGGTTCTGAGAGGAAGGTCCCCCACATTGGAACTGAGACACGGTCCAAA
>MG|10|85.32|Bacteroidetes|Bacteroidia|Bacteroidales|Bacteroidaceae|Bacteroides|uniformis|
CGCGTATCCTACCTTCCCCTGTCTCGGGTATAGCCTTCCGAAAGGAAGATTAATCCCCGATGGCGTCAAGAGGCCGCATGGCATCCTGACTAAAGCTTTAGCGGACAGGGCTGGGGGTGCGTCCCATTAGGTTGTTGGCGGGGTAACGGCCCACCAAGCCTACGATGGGTAGGGGTTCTGAGAGGAAGGCCCCCCACATTGGAACTGAGACACGGTCCAA
>MG|16|88.39|Bacteroidetes|Bacteroidia|Bacteroidales|Bacteroidaceae|Bacteroides|plebeius|
CGCGTATCCAACCTGCCCCGTACACGGGGATAGCCTTCCGAAAGGGAGATTAATACCCGATGATGTCAGGAGTTCGCATGTAAACCTGACTAAAGTTATTACGGTACGGGAGGGGGGTGCGTTCCATTAGGTAGTAGGCGGGGTAACGGCCCACCTAGCCGACGATGGATAGGGGTTCTGAGAGGAAGGTCCCCCACATTGGAACTGAGACACGGTCCAAA
>MG|34|79.3|Bacteroidetes|Bacteroidia|Bacteroidales|Bacteroidaceae|Bacteroides|salanitronis|
CGCGTATCCTACCTTCCCCCCGCCCGGGTCCAGCCCTGCGAAAGCAGGATTAATCCCCGGCGGTGTCCCGTTGCCGCATGACGGCGGGACTGAAGGGCCTTCACGGTCCGGCGGGGGACGGGGATGCGTCCCATTAGCTAGACGGCGGGGTAACGGCCCACCGTGGCTCCGATGGGTAGGGGTTCTGAGAGGAAGGCCCCCCACACTGGGACTGAGACACGGCCCAGA
>MG|12|84.09|Bacteroidetes|Bacteroidia|Bacteroidales|Bacteroidaceae|Bacteroides|coprophilus|
TTGGACCGTGTCTCAGTTCCAATGTGGGGGGCCTTCCTCTCAGAACCCCTACCCATCGTTGGCTTGGTGGGCCGTTACCCCGCCAACTACCTAATGGGACGCACCCCCAGCCCTGTCCGCAAAAGCTTTAGTCAGGATGCCATGCGGCCTCTTGACGCCATCGGGGATTAATCTCCCTTTCGGAAGGCTATACCCGAGACAGGGGAAGGTAGGATACGCG
>MG|40|91.48|Bacteroidetes|Bacteroidia|Bacteroidales|Bacteroidaceae|Bacteroides|uniformis|
CACGTATCCAACCTGGCCTTGACTCGGGAATAGCCTTTCGAAAGAAAGATTAATGCCCGATGGCATATGAGTTCCGCATGGTTCTTATATTAAAGATTCATCGGTGAAGGATGGGGATGCGTCCCATTAGCTTGTTGGCGGGGTAACGGCCCACCAAGGCAACGATGGGTAGGGGTTCTGAGAGGAAGGTCCCCCACATTGGAACTGAGACACGGTCCAA
>MG|35|84.07|Bacteroidetes|Bacteroidia|Bacteroidales|Bacteroidaceae|Bacteroides|coprophilus|
CGCGTATCCAACCTGCCCCTTTCCCCGGCACAGCCCGTAGAAATGCGGATTAATGCCGGATGCAGTCGCGCGACGGCCTCGGAACGCGACGAAAGGCTCCGGCCGGAAAGGGATGGGGATGCGTCCGATTAGCTTGACGGCGGGGCAACGGCCCACCGTGGCGACGATCGGTAGGGGCCCTGAGAGGGGAATCCCCCACATTGGGACTGAGACACGGCCCAAA
>MG|10|86.82|Bacteroidetes|Bacteroidia|Bacteroidales|Bacteroidaceae|Bacteroides|uniformis|
CACGTATCCAACCTGCCCCGCACTCCCGGACAGCCTTTCGAAAGAAAGATTAATACGGGATGGCGCACGTCGGCCGCATGGCCTTCGCGCTAAAGGACTCCGGTGCGGGATGGGGATGCGTTCCATTAGCTTGTTGGCGGGGTAACGGCCCACCAAGGCTTCGATGGATAGGGGTTCTGAGAGGAAGGTCCCCCACATTGGAACTGAGACACGGTCCAA
>MG|10|84.44|Bacteroidetes|Bacteroidia|Bacteroidales|Bacteroidaceae|Bacteroides|coprophilus|
TTGGGCCGTGTCTCAGTCCCAATGTGGGGGATTCCCCTCTCAGGGCCCCTACCGATCGTCGCCACGGTGGGCCGTCGCCCCGCCGTCAAGCTAATCGGACGCATCCCCATCCCTTTCCGGCAGAAACCTTTCGTCGCGTTCCGAGGCCGTCGCGCGACTGCATCCGGCATTAATCCGCATTTCTACGGGCTGTGCCGGGGAAAGGGGCAGGTTGGATACGCG
>MG|32|82.1|Bacteroidetes|Bacteroidia|Bacteroidales|Bacteroidaceae|Bacteroides|salanitronis|
CGCGTATCCGACCTGCCCGCCACACGGGGATAGGCTTCCGAAAGGGAGATTAATCCGCGATGCCGTCAGGGTGCTGCATGGGAGCCTGACGAAAGGCCTTGGCCGGTGGCGGAGGGGGGGGTGCGTTCCATTAGCTGGTTGGCGGGGCAACGGCCCACCAAGGCTACGATGGATAGGGGTTCTGAGAGGAAGGTCCCCCACACTGGAACTGAGACACGGTCCAG
>MG|15|82.74|Bacteroidetes|Bacteroidia|Bacteroidales|Bacteroidaceae|Bacteroides|coprophilus|
CGCGTATCCAACCTGCCCCTGTCCCCGGCACAGCCCTCCGAAAGGGGGATTAATGCGGGATGCGGCCGCGCGACGGCATCAGGTCGCGGCGAAAGGGCTTCGGCTCGGACAGGGATGGGGATGCGTCCGATTAGCTTGACGGCGGGGCGACGGCCCACCGTGGCGACGATCGGTAGGGGCCCTGAGAGGGGAATCCCCCACATTGGGACTGAGACACGGCCCAA
>MG|51|83.71|Bacteroidetes|Bacteroidia|Bacteroidales|Bacteroidaceae|Bacteroides|barnesiae|
CGCGTATCCTACCTTCCCCTGTCTCGGGTATAGCCTTCCGAAAGGGAGATTAATCCCCGATGGCGTCAAGAGGCCGCATGGCATCCTGACTAAAGCGTAAGCGGACAGGGCTGGGGGTGCGTCCCATTAGGTAGTTGGCGGGGTAACGGCCCACCAAGCCAACGATGGGTAGGGGTTCTGAGAGGAAGGCCCCCCACATTGGAACTGAGACACGGTCCAAA
>MG|16|85.27|Bacteroidetes|Bacteroidia|Bacteroidales|Bacteroidaceae|Bacteroides|coprophilus|
TTGGGCCGTGTCTCAGTCCCAATGTGGGGGGCTCCCCTCTCAGGGCCCCTACCGATCGTCGCCACGGTGGGCCTTCACCCCGCCGTCAAGCTAATCGGACGCATCCCCATCCCTTTCCGGAAAATACCTTTCGTCGCGCTCTGATGCCGTCACGCGACCGCATCCGGCATTAATCCGCATTTCTACGGGCTGTGCCGGGGAAAGGGGCAGGTTGGATACGCG
>MG|10|83.56|Bacteroidetes|Bacteroidia|Bacteroidales|Bacteroidaceae|Bacteroides|coprophilus|
CGCGTATCCAACCTGCCCCTTTCCCCGGCACAGCCCGTAGAAATGCGGATTAATGCCGGATGCAGTCGCGCGACGGCCTCGGAACGCGACGAAAGGCTCCGGCCGGAAAGGGATGGGGATGCGTCCGATTAGCTTGACGGCGGGGCGACGGCCCACCGTGGCGACGATCGGTAGGGGCCCTGAGAGGGGAATCCCCCACATTGGGACTGAGACACGGCCCAA
>MG|14|84.4|Bacteroidetes|Bacteroidia|Bacteroidales|Bacteroidaceae|Bacteroides|uniformis|
TTGGACCGTGTCTCAGTTCCAATGTGGGGGGCCTTCCTCTCAGAACCCCTACCCATCGAAGGCTTGGTGGGCCGTTACCCCGCCAACTACCTAATGGGACGCACCCCCAGCCCTGTCCGCTTACGCTTTAGTCAGGATGCCATGCGGCCTCTTGACGCCATCGGGGATTAATCTCCCTTTCGGAAGGCTATACCCGAGACAGGGGAAGGTAGGATACGCG
>MG|10|85.33|Bacteroidetes|Bacteroidia|Bacteroidales|Bacteroidaceae|Bacteroides|coprophilus|
CGCGTATCCAACCTGCCCCTTTCCCCGGCACAGCCCGTAGAAATGCGGATTAATGCCGGATGCGGTCGCGTGACGGCATCAGAGCGCGACGAAAGGTATTTTCCGGAAAGGGATGGGGATGCGTCCGATTAGCTTGACGGCGGGGTGAAGGCCCACCGTGGCGACGATCGGTAGGGGCCCTGAGAGGGGAGCCCCCCCACATTGGGACTGAGACACGGCCCAA
>MG|27|87.5|Bacteroidetes|Bacteroidia|Bacteroidales|Bacteroidaceae|Bacteroides|plebeius|
CGCGTATCCAACCTTCCCTCCACCCGGGGATAGCCTTCCGAAAGGAAGATTAATACCCGATGAGATGCGAAATGCGCATGTTTTTCGCATGAAAGGTTTACCGGTAGAGGATGGGGATGCGTTCCATTAGGCAGCAGGCGGGGTAACGGCCCACCTGGCCTACGATGGATAGGGGTTCTGAGAGGAAGGTCCCCCACATTGGAACTGAGACACGGTCCAAA
>MG|26|88.02|Bacteroidetes|Bacteroidia|Bacteroidales|Bacteroidaceae|Bacteroides|heparinolyticus|
CGCGTATCCAACCTGCCCGGCACCCCGGTATAGCCTTCCGAAAGGAAGATTAATCCCGGATGTTGCGGTGATTCCGCATGGAATTACCGCTAAAGGCCAGCGGTGCCGGATGGGGATGCGTTCCATTAGGTAGTTGGAGGGGTAACGGCCCACCAAGCCTACGATGGATAGGGGTTCTGAGAGGAAGGTCCCCCACATTGGAACTGAGACACGGTCCAA
>MG|18|82.74|Bacteroidetes|Bacteroidia|Bacteroidales|Bacteroidaceae|Bacteroides|salanitronis|
CTGGACCGTGTCTCAGTTCCAGTGTGGGGGACCTTCCTCTCAGAACCCCTATCCATCGTAGCCTTGGTGGGCCGTTGCCCCGCCAACCAGCTAATGGAACGCACCCCCCCTCCGCCACCGGCCAAGGCCTTTCGTCAGGCTCCCATGCAGCACCCTGACGGCATCGCGGATTAATCTCCCTTTCGGAAGCTATCCCCGTGTGGCGGGCAGGTCGGATACGCGG
>MG|30|83.64|Bacteroidetes|Bacteroidia|Bacteroidales|Bacteroidaceae|Bacteroides|barnesiae|
TTGGACCGTGTCTCAGTTCCAATGTGGGGGGCCTTCCTCTCAGAACCCCTACCCATCGTTGGCTTGGTGGGCCGTTACCCCGCCAACTACCTAATGGGACGCACCCCCAGCCCTGTCCGCTTACGCTTTAGTCAGGATGCCATGCGGCCTCTTGACGCCATCGGGGATTAATCTCCCTTTCGGAAGGCTATACCCGAGACAGGGGAAGGTAGGATACGCG
>MG|13|79.3|Bacteroidetes|Bacteroidia|Bacteroidales|Bacteroidaceae|Bacteroides|salanitronis|
CTGGGCCGTGTCTCAGTCCCAGTGTGGGGGGCCTTCCTCTCAGAACCCCTACCCATCGGAGCCACGGTGGGCCGTTACCCCGCCGTCTAGCTAATGGGACGCATCCCCGTCCCCCGCCGGACCGTGAAGGCCCTTCAGTCCCGCCGTCATGCGGCAACGGGACACCGCCGGGGATTAATCCTGCTTTCGCAGGGCTGGACCCGGGCGGGGGGAAGGTAGGATACGCG
>MG|85|88.29|Bacteroidetes|Bacteroidia|Bacteroidales|Bacteroidaceae|Bacteroides|uniformis|
CACGTATCCAACCTGGCCTTGACTCGGGAACAGCCTTTCGAAAGAAAGATTAATGCCCGATGGCCTGCGGTTCCCGCATGGTTTCCGCAGTAAAGATTAATCGGTGAAGGATGGGGATGCGTCCCATTAGCTTGTTGGCGGGGTAAAGGCCCACCAAGGCTACGATGGGTAGGGGTTCTGAGAGGAAGGTCCCCCACATTGGAACTGAGACACGGTCCAAA
>MG|18|79.2|Bacteroidetes|Bacteroidia|Bacteroidales|Bacteroidaceae|Bacteroides|salanitronis|
CTGGGCCGTGTCTCAGTCCCAGTGTGGGGGGCCTTCCTCTCAGAACCCCTACCCATCGGAGCCACGGTGGGCCGTTACCCCGCCGTCTAGCTAATGGGACGCATCCCCGTCCCCCGCCGGACCGAAAGGCCCTTCAGTCCCGCCGTCATGCGGCAACGGGACACCGCCGGGGATTAATCCTGCTTTCGCAGGGCTGGACCCGGGCGGGGGGGAAGGTAGGATACGCG
>MG|21|86.82|Bacteroidetes|Bacteroidia|Bacteroidales|Bacteroidaceae|Bacteroides|graminisolvens|
CACGTATCCAACCTGCCCCGCACTCTTGGATAGCCTTTCGAAAGAAAGATTAATACAGGATGGCGCGCGGGATCCGCATGGGTCCTTCGCTAAAGAATTTCGGTGCGGGATGGGGATGCGTTCCATTAGCTTGTTGGCGGGGCAACGGCCCACCAAGGCAACGATGGATAGGGGTTCTGAGAGGAAGGTCCCCCACATTGGAACTGAGACACGGTCCAA
>MG|27|84.47|Bacteroidetes|Bacteroidia|Bacteroidales|Bacteroidaceae|Bacteroides|uniformis|
CGCGTATCCTACCTTCCCCTGTCTCGGGTATAGCCTTCCGAAAGGGAGATTAATCCCCGATGGCGTCAAGAGGCCGCATGGCATCCTGACTAAAGCGTTCGCGGACAGGGCTGGGGGTGCGTCCCATTAGGTAGTTGGCGGGGTAACGGCCCACCAAGCCAACGATGGGTAGGGGTTCTGAGAGGAAGGCCCCCCACATTGGAACTGAGACACGGTCCAAA
>MG|13|85.71|Bacteroidetes|Bacteroidia|Bacteroidales|Bacteroidaceae|Bacteroides|coprophilus|
CGCGTATCCAACCTGCCCCTTTCCCCGGCACAGCCCGTAGAAATGCGGATTAATGCCGGATGCGGTCGTGCGACGGCATCAGAGCTCGACGAAAGGCTTCGGCCGGAAAGGGATGGGGATGCGTCCGATTAGCTTGACGGCGGGGTAACGGCCCACCGTGGCGACGATCGGTAGGGGCCCTGAGAGGGGAATCCCCCACATTGGGACTGAGACACGGCCCAA
>MG|52|84.47|Bacteroidetes|Bacteroidia|Bacteroidales|Bacteroidaceae|Bacteroides|uniformis|
CGCGTATCCTACCTTCCCCTGTCTCGGGTATAGCCTTCCGAAAGGGAGATTAATCCCCGATGGCGTCAAGAGGCCGCATGGCATCCTGACTAAAGCGTTTGCGGACAGGGCTGGGGGTGCGTCCCATTAGGTAGTTGGCGGGGTAACGGCCCACCAAGCCAACGATGGGTAGGGGTTCTGAGAGGAAGGCCCCCCACATTGGAACTGAGACACGGTCCAAA
>MG|22|84.07|Bacteroidetes|Bacteroidia|Bacteroidales|Bacteroidaceae|Bacteroides|coprophilus|
CGCGTATCCAACCTGCCCCTTTCCCCGGCACAGCCCGTAGAAATGCGGATTAATGCGGGATGCGGTCGTGTGACGGCATCAGAGCACGACGAAAGGACTTATGTTCGGAAAGGGATGGGGATGCGTCCGATTAGCTGGACGGCGGGGCAACGGCCCACCGTGGCGACGATCGGTAGGGGCCCTGAGAGGGGAGTCCCCCACATTGGGACTGAGACACGGCCCAA
>MG|17|85.33|Bacteroidetes|Bacteroidia|Bacteroidales|Bacteroidaceae|Bacteroides|plebeius|
CGCGTATCCAACCTTCCCATTACTCCGGCATAGTCTTGCGAAAGTGAGGTTAATTCGGGATGGTATCTTATAAACGGATGTTGGTAGGATTAAAGGTTGATTCCGGTAATGGATGGGGATGCGTTCCATTAGGTTGTAGGCGGGGTAACGGCCCACCTAGCCATCGATGGATAGGGGTTCTGAGAGGAAGGTCCCCCACATTGGAACTGAGACACGGTCCAAA
>MG|19|83.63|Bacteroidetes|Bacteroidia|Bacteroidales|Bacteroidaceae|Bacteroides|coprophilus|
TTGGGCCGTGTCTCAGTCCCAATGTGGGGGATTCCCCTCTCAGGGCCCCTACCGATCGTCGCCACGGTGGGCCGTTGCCCCGCCGTCCAGCTAATCGGACGCATCCCCATCCCTTTCCGAACATAAGTCCTTTCGTCGTGCTCTGATGCCGTCACACGACCGCATCCCGCATTAATCCGCATTTCTACGGGCTGTGCCGGGGAAAGGGGCAGGTTGGATACGCG
>MG|24|85.27|Bacteroidetes|Bacteroidia|Bacteroidales|Bacteroidaceae|Bacteroides|coprophilus|
CGCGTATCCAACCTGCCCCTTTCCCCGGCACAGCCCGTAGAAATGCGGATTAATGCCGGATGCGGTCGTGCGACGGCATCAGAGCTCGACGAAAGGCTTCGACCGGAAAGGGATGGGGATGCGTCCGATTAGCTTGACGGCGGGGTGACGGCCCACCGTGGCGACGATCGGTAGGGGCCCTGAGAGGGGAATCCCCCACATTGGGACTGAGACACGGCCCAA
>MG|11|91.48|Bacteroidetes|Bacteroidia|Bacteroidales|Bacteroidaceae|Bacteroides|uniformis|
CACGTATCCAACCTGGCCTTCACTCGGGAATAGCCTTTCGAAAGAAAGATTAATGCCCGATGGCATATGAGTTCCGCATGGTTCTTATATTAAAGATTCATCGGTGAAGGATGGGGATGCGTCCCATTAGCTTGTTGGCGGGGTAACGGCCCACCAAGGCGACGATGGGTAGGGGTTCTGAGAGGAAGGTCCCCCACATTGGAACTGAGACACGGTCCAA
>MG|10|91.93|Bacteroidetes|Bacteroidia|Bacteroidales|Bacteroidaceae|Bacteroides|fragilis|
CACGTATCCAACCTGGCCTTGACTCGGGGATAGCCTTTCGAAAGAAAGATTAATACCCGATGGCATGGTTTTCCCGCATGGGGAATCCATTAAAGATTAATCGGTGAAGGATGGGGATGCGTTCCATTAGCTTGTTGGCGGGGTAACGGCCCACCAAGGCTACGATGGATAGGGGTTCTGAGAGGAAGGTCCCCCACATTGGAACTGAGACACGGTCCAAA
>MG|12|85.78|Bacteroidetes|Bacteroidia|Bacteroidales|Bacteroidaceae|Bacteroides|uniformis|
CGCGTATCCTACCTTCCCCTGTCTCGGGTATAGCCTTCCGAAAGGAAGATTAATCCCCGATGGCGTCAAGAAGCCGCATGGCATCCTGACTAAAGCGTTTGCGGACAGGGCTGGGGGTGCGTCCCATTAGGTAGTTGGCGGGGTAACGGCCCACCAAGCCTTCGATGGGTAGGGGTTCTGAGAGGAAGGCCCCCCACATTGGAACTGAGACACGGTCCAA
>MG|21|90.5|Bacteroidetes|Bacteroidia|Bacteroidales|Bacteroidaceae|Bacteroides|uniformis|
TTGGACCGTGTCTCAGTTCCAATGTGGGGGACCTTCCTCTCAGAACCCCTACCCATCGTAGCCTTGGTGGGCCGTTGCCCCGCCAACAAGCTAATGGGACGCATCCCCATCCTTCACCGATGAATCTTTAATAAAGGTGCCATGCGGAACCTTTATGCCATCGGGCATTAATCTTTCTTTCGAAAGGCTGTTCCCGAGTGAAGGCCAGGTTGGATACGTG
>MG|17|84.93|Bacteroidetes|Bacteroidia|Bacteroidales|Bacteroidaceae|Bacteroides|uniformis|
CGCGTATCCTACCTTCCCCTGTCTCGGGTATAGCCTTCCGAAAGGGAGATTAATCCCCGATGGCGTCAAGAAGCCGCATGGCATCCTGACTAAAGCGTAAGCGGACAGGGCTGGGGGTGCGTCCCATTAGGTTGTTGGCGGGGTAACGGCCCACCAAGCCTTCGATGGGTAGGGGTTCTGAGAGGAAGGCCCCCCACATTGGAACTGAGACACGGTCCAAA
>MG|12|79.3|Bacteroidetes|Bacteroidia|Bacteroidales|Bacteroidaceae|Bacteroides|salanitronis|
CGCGTATCCTACCTTCCCCCCGCCCGGGTCCAGCCCTGCGAAAGCAGGATTAATCCCCGGCGGTGTCCCGTTGCCGCATGACGGCGGGACTGAAGGGCCTTTCGGTCCGGCGGGGGACGGGGATGCGTCCCATTAGCTAGACGGCGGGGTAACGGCCCACCGTGGCTCCGATGGGTAGGGGTTCTGAGAGGAAGGCCCCCCACCACTGGGACTGAGACACGGCCCAGA
>MG|13|94.55|Bacteroidetes|Bacteroidia|Bacteroidales|Bacteroidaceae|Bacteroides|plebeius|
CGCGTATCCAACCTTCCGTTTACTCGGGTATAGCCTTTCGAAAGAAAGATTAATCCCCGATAGTATGGTAATATTGCATGAAAATACCATTAAAGATTAATCGGTAAACGATGGGGATGCGTTCCATTAGGTAGTAGGCGGGGTAACGGCCCACCTAGCCGACGATGGATAGGGGTTCTGAGAGGAAGGTCCCCCACATTGGAACTGAGACACGGTCCAA
>MG|13|85.2|Bacteroidetes|Bacteroidia|Bacteroidales|Bacteroidaceae|Bacteroides|sp.|
CACGTATCCGACCTGCCCTTTACAAGGGGATAGTCCTGCGAAAGCGGGTTTAATACCCTATGTGGCCTTGATGTTGCATGATATTGAGGTTAAAGGAGGAATCCGGTAAAGGATGGGGATGCGTTCCATTAGGTAGTAGGCGGGGTAACGGCCCACCTAGCCAACGATGGATAGGGGTTCTGAGAGGAAGGTCCCCCACATTGGAACTGAGACACGGTCCAA
>MG|33|79.65|Bacteroidetes|Bacteroidia|Bacteroidales|Bacteroidaceae|Bacteroides|salanitronis|
CTGGGCCGTGTCTCAGTCCCAGTGTGGGGGGCCTTCCTCTCAGAACCCCTACCCATCGGAGCCACGGTGGGCCGTTACCCCGCCGTCTAGCTAATGGGACGCATCCCCGTCCCCCGCCGGACCGAAAGGCCCTTCAGTCCCGCCGTCATGCGGCAACGGGACACCGCCGGGGATTAATCCTGCTTTCGCAGGGCTGGACCCGGGCGGGGGGAAGGTAGGATACGCG
>MG|17|82.3|Bacteroidetes|Bacteroidia|Bacteroidales|Bacteroidaceae|Bacteroides|coprophilus|
CGCGTATCCAACCTGCCCCTTTCCCCGGCACAGCCCGTAGAAATGCGGATTAATGCGGGATGCGGTCGTGTGACGGCATCAGAGCACGACGAAAGGACGAGAGTTCGGAAAGGGATGGGGATGCGTCCGATTAGCTGGACGGCGGGGCAACGGCCCACCGTGGCGACGATCGGTAGGGGCCCTGAGAGGGGAATCCCCCACATTGGGACTGAGACACGGCCCAA
>MG|20|84.93|Bacteroidetes|Bacteroidia|Bacteroidales|Bacteroidaceae|Bacteroides|barnesiae|
CGCGTATCCGACCTTCCCCTGTCCCGGGTATAGCCTTCCGAAAGGAAGATTAATCCCCGATGGTGTCAAGGGTCTGCATGGAACCTTGACTAAAGGCTTTGCCGGACAGGGATGGGGGTGCGTCCCATTAGGTTGTTGGCGGGGTAACGGCCCACCAAGCCTACGATGGGTAGGGGTTCTGAGAGGAAGGCCCCCCACATTGGAACTGAGACACGGTCCAA
>MG|15|94.95|Bacteroidetes|Bacteroidia|Bacteroidales|Bacteroidaceae|Bacteroides|plebeius|
CGCGTATCCAACCTTCCGTTTACTCGGGTATAGCCTTTCGAAAGAAAGATTAATCCCCGATAGTATGGTAAGATTGCATGAAAATACCATTAAAGATTCATCGGTAAACGATGGGGATGCGTTCCATTAGGTAGTAGGCGGGGTAACGGCCCACCTAGCCAACGATGGATAGGGGTTCTGAGAGGAAGGTCCCCCACATTGGAACTGAGACACGGTCCAA
>MG|12|85.2|Bacteroidetes|Bacteroidia|Bacteroidales|Bacteroidaceae|Bacteroides|sp.|
CACGTATCCGACCTGCCCTTTACAAGGGGATAGTCCTGCGAAAGCGGGTTTAATACCCTATGTGGCCTTGATGTTGCATGATATTGAGGTTAAAGGAGCAATCCGGTAAAGGATGGGGATGCGTTCCATTAGGTAGTAGGCGGGGTAACGGCCCACCTAGCCTACGATGGATAGGGGTTCTGAGAGGAAGGTCCCCCACATTGGAACTGAGACACGGTCCAA
>MG|14|94.98|Bacteroidetes|Bacteroidia|Bacteroidales|Bacteroidaceae|Bacteroides|sp.|
TTGGTCCGTGTCTCAGTACCAATGTGGGGGGTTAACCTCTCAGTCCCCCTATGTATCGTCGCCTTGGTGAGCCGTTACCTCACCAACTAGCTAATACAACGCATGCCCATCCATAACCACCGCAGCTTTCAACCCCAAGTGATGCCACTCGGAATGTTATGGGGTATTAGTACCAATTTCTCAGTGTTATCCCCCTGTTATGGGTAGGTTGCATACGCG
>MG|25|85.32|Bacteroidetes|Bacteroidia|Bacteroidales|Bacteroidaceae|Bacteroides|uniformis|
CGCGTATCCTACCTTCCCCTGTCTCGGGTATAGCCTTCCGAAAGGGAGATTAATCCCCGATGGCGTCAAGAGGCCGCATGGCATCCTGACTAAAGCGTTTGCGGACAGGGCTGGGGGTGCGTCCCATTAGGTAGTTGGCGGGGTAACGGCCCACCAAGCCTTCGATGGGTAGGGGTTCTGAGAGGAAGGCCCCCCACATTGGAACTGAGACACGGTCCAA
>MG|61|83.7|Bacteroidetes|Bacteroidia|Bacteroidales|Bacteroidaceae|Bacteroides|coprophilus|
CGCGTATCCAACCTGCCCCTTTCCCCGGCACAGCCCGTAGAAATGCGGATTAATGCGGGATGCGGTCGTGTGACGGCATCAGAGCACGACGAAAGGACTTATGTTCGGAAAGGGATGGGGATGCGTCCGATTAGCTGGACGGCGGGGCAACGGCCCACCGTGGCGACGATCGGTAGGGGCCCTGAGAGGGGAATCCCCCACATTGGGACTGAGACACGGCCCAAA
>MG|15|91.48|Bacteroidetes|Bacteroidia|Bacteroidales|Bacteroidaceae|Bacteroides|uniformis|
TTGGACCGTGTCTCAGTTCCAATGTGGGGGACCTTCCTCTCAGAACCCCTACCCATCGTTGCCTTGGTGGGCCGTTACCCCGCCAACAAGCTAATGGGACGCATCCCCATCCTTCACCGATGAATCTTTAATATAAGAACCATGCGGAACTCATATGCCATCGGGCATTAATCTTTCTTTCGAAAGGCTATTCCCGAGTCAAGGCCAGGTTGGATACGTG
>MG|10|83.94|Bacteroidetes|Bacteroidia|Bacteroidales|Bacteroidaceae|Bacteroides|uniformis|
CGCGTATCCTACCTTCCCCTGTCTCGGGTATAGCCTTCCGAAAGGGAGATTAATCCCCGATGGCGTCAAGAGGCCGCATGGCATCCTGACTAAAGCGTAAGCGGACAGGGCTGGGGGTGCGTCCCATTAGGTTGTTGGCGGGGTAACGGCCCACCAAGCCAACGATGGGTAGGGGTTCTGAGAGGAAGGCCCCCCACATTGGAACTGAGACACGGTCCAA
>MG|33|85.33|Bacteroidetes|Bacteroidia|Bacteroidales|Bacteroidaceae|Bacteroides|coprophilus|
CGCGTATCCAACCTGCCCCTTTCCCCGGCACAGCCCGTAGAAATGCGGATTAATGCCGGATGCGGTCGCGTGACGGCATCAGAGCGCGACGAAAGGTATTTTCCGGAAAGGGATGGGGATGCGTCCGATTAGCTTGACGGCGGGGTGAAGGCCCACCGTGGCGACGATCGGTAGGGGCCCTGAGAGGGGAGCCCCCCACATTGGGACTGAGACACGGCCCAAA
>MG|25|85.39|Bacteroidetes|Bacteroidia|Bacteroidales|Bacteroidaceae|Bacteroides|barnesiae|
CGCGTATCCGACCTTCCCCTGTCCCGGGTATAGCCTTCCGAAAGGAAGATTAATCCCCGATGGTGTCAAGGGTCTGCATGGAACCTTGACTAAAGCTTTGCCGGACAGGGATGGGGGTGCGTCCCATTAGGTTGTTGGCGGGGTAACGGCCCACCAAGCCTACGATGGGTAGGGGTTCTGAGAGGAAGGCCCCCCACATTGGAACTGAGACACGGTCCAAA
>MG|17|91.48|Bacteroidetes|Bacteroidia|Bacteroidales|Bacteroidaceae|Bacteroides|plebeius|
CGCGTATCCAACCTTCCCTTTACCCGGGGATAGCCTTTCGAAAGAAAGATTAATACCCGATGGTTTCGGGGTTCCGCATGAGACCCTGAATAAAGATTTATCAGTAAAGGATGGGGATGCGTTCCATTAGGTAGTAGGCGGGGTAACGGCCCACCTAGCCGACGATGGATAGGGGTTCTGAGAGGAAGGTCCCCCACATTGGAACTGAGACACGGTCCAAA
>MG|10|85.45|Bacteroidetes|Bacteroidia|Bacteroidales|Bacteroidaceae|Bacteroides|barnesiae|
CGCGTATCCGACCTTCCCCTGTCCCGGGTATAGCCTTCCGAAAGGAAGATTAATCCCCGATGGTGTCAAGGGTCTGCATGGAACCTTGACTAAAGCTTTGCCGGACAGGGATGGGGGTGCGTCCCATTAGGTTGTTGGCGGGGTAACGGCCCACCAAGCCGACGATGGGTAGGGGTTCTGAGAGGAAGGCCCCCCACATTGGAACTGAGACACGGTCCAA
>MG|19|85.27|Bacteroidetes|Bacteroidia|Bacteroidales|Bacteroidaceae|Bacteroides|sp.|
CACGTATCCGACCTGCCCTTTACAAGGGGATAGTCCTGCGAAAGCGGGTTTAATACCCTATGTGGCCTTGATGTTGCATGATATTGAGGTTAAAGGAGTAATCCGGTAAAGGATGGGGATGCGTTCCATTAGGTAGTAGGCGGGGTAACGGCCCACCTAGCCAACGATGGATAGGGGTTCTGAGAGGAAGGTCCCCCACATTGGAACTGAGACACGGTCCAAA
>MG|20|85.97|Bacteroidetes|Bacteroidia|Bacteroidales|Porphyromonadaceae|Coprobacter|fastidiosus|
CACGTATGCAATCTACCTGTAACAAAGGGATAACCCGGAGAAATTCGGACTAATACCTTATGATATCAAAAAGTTGCATGAAGTTTTGATTAAAGATTTATCGGTTACAGATGAGCATGCGGATCATTAGCTAGTTGGTAGGGTAACGGCCTACCAAGGCGACGATGAATAGGGGTTCTGAGAGGAAGGTCCCCCCACACTGGTACTGAGACACGGACCAG
>MG|12|94.22|Bacteroidetes|Bacteroidia|Bacteroidales|Porphyromonadaceae|Parabacteroides|merdae|
CGCGTATGCAACCTGTCCTACAGAGGGGGATAGCCCGGCGAAAGTCGGATTAATACCCCATGAAACAGGGGTTCCGCATGGAAATATTTGTTAAAGGATTTATCCGCTGTAGGTTGGGCATGCGTTCCATTAGGCAGTTGGCGGGGTAACGGCCCACCAAACCGACGATGGATAGGGGTTCTGAGAGGAAGGTCCCCCACATTGGTACTGAGACACGGACCAA
>MG|47|86.36|Bacteroidetes|Bacteroidia|Bacteroidales|Porphyromonadaceae|Coprobacter|fastidiosus|
CTGGTCCGTGTCTCAGTACCAGTGTGGGGGACCTTCCTCTCAGAACCCCTATTCATCGTCGCCTTGGTAGGCCGTTACCCTACCAACTAGCTAATGATCCGCATGCTCATCTGTAACCGATAAATCTTTAATCAAAACTTCATGCAACTTTTTGATATCATAAGGTATTAGTCCGAATTTCTCCGGGTTATCCCTTTGTTACAGGTAGATTGCATACGTG
>MG|21|92.38|Bacteroidetes|Bacteroidia|Bacteroidales|Porphyromonadaceae|Parabacteroides|merdae|
TTGGTCCGTGTCTCAGTACCAATGTGGGGGACCTTCCTCTCAGAACCCCTATCCATCGTCGGTTTGGTGGGCCGTTACCCCGCCAACTGCCTAATGGAACGCATGCCTATCCATCAGCGGATCGCTCCTTTAACAAATATCCCCATGCGGGGCCCCTGTTTCATGGGGCATTAATCCATCTTTCGATGGGCTGTGCCCCTCTGATGGGCAAGTTGCATACGCG
>MG|16|92.92|Bacteroidetes|Bacteroidia|Bacteroidales|Porphyromonadaceae|Parabacteroides|merdae|
CGCGTATGCAACCTACCCTACAGAGGGGGATAGCCCGGCGAAAGTCGGATTAATACCGCGTAAAACAGGGGATCCGCATGGATATATTTGTTAAAGGAGCGATCCGCTGTAGGATGGGCATGCGTTCCATTAGGCAGTTGGCGGGGTAACGGCCCACCAAACCGACGATGGATAGGGGTTCTGAGAGGAAGGTCCCCCACATTGGTACTGAGACACGGACCAAA
>MG|13|87.44|Bacteroidetes|Bacteroidia|Bacteroidales|Porphyromonadaceae|Parabacteroides|merdae|
CGCGTATGCAACCTACCCATCAGACGGGGACAGGCCATCGAAAGATGGATTAATACCCGATGGAACAGGGACACCACATGGTGATATTTGTTAAAAGGAGCGATCCGCTGATGGATGGGCATGCGTTCCATTAGGCAGTTGGCAGGGTAACGGCCTACCAAACCGACGATGGATAGGGGTTCTGAGAGGAAGGTCCCCCACACTGGTACTGAGACACGGACCAG
>MG|24|92.83|Bacteroidetes|Bacteroidia|Bacteroidales|Porphyromonadaceae|Parabacteroides|merdae|
TTGGTCCGTGTCTCAGTACCAATGTGGGGGACCTTCCTCTCAGAACCCCTATCCATCGTCGGTTTGGTGGGCCGTTACCCCGCCAACTGCCTAATGGAACGCATGCCTATCCATCAGCGGATCGCTCCTTTAACAAATATCCCCATGCGGGACCCCTGTTTCATGGGGCATTAATCCATCTTTCGATGGGCTGTGCCCCTCTGATGGGCAAGTTGCATACGCG
>MG|20|82.96|Bacteroidetes|Bacteroidia|Bacteroidales|Porphyromonadaceae|Parabacteroides|merdae|
CGCGTATGCAACTTGCCGTCCGGACGGGGATAGCCCATCGAAAGATGGATTAATACCCGATGGCACAGGGACCCCGCATGGGGGTATTGGTTAAAAGGAGCGATCCGCCGGACGATAGGCATGCGTCCCATTAGCTTGTTGGCGGGGCAACGGCCCACCAAGGCTACGATGGGTAGGGGTTCTGAGAGGAAGGTCCCCCACACTGGTACTGAGACACGGACCAG
>MG|43|92.41|Bacteroidetes|Bacteroidia|Bacteroidales|Porphyromonadaceae|Parabacteroides|merdae|
CGCGTATGCAACTTGCCCATCAGAGGGGCACAGCCCATCGAAAGATGGATTAATGCCCCATGAAACAGGGGCCCCGCATGGGGATATTTGTTAAAGGAGGGATCCGCTGATGGATAGGCATGCGTTCCATTAGGCAGTTGGCGGGGTAACGGCCCACCAAACCGACGATGGATAGGGGTTCTGAGAGGAAGGTCCCCCACATTGGTACTGAGACACGGACCAAA
>MG|18|92.38|Bacteroidetes|Bacteroidia|Bacteroidales|Porphyromonadaceae|Parabacteroides|merdae|
TTGGTCCGTGTCTCAGTACCAATGTGGGGGACCTTCCTCTCAGAACCCCTATCCATCGTCGGTTTGGTGGGCCGTTACCCCGCCAACTGCCTAATGGAACGCATGCCTATCCATCAGCGGATCCCTCCTTTAACAAATATCCCCATGCGGGGCCCCTGTTTCATGGGGCATTAATCCATCTTTCGATGGGCTGTGCCCCTCTGATGGGCAAGTTGCATACGCG
>MG|60|78.03|Bacteroidetes|Bacteroidia|Bacteroidales|Porphyromonadaceae|Parabacteroides|distasonis|
TTGGCCCGTGTCTCAGTGCCAATGTGGGGGACCTTCCTCTCAGAACCCCTACGCATCGTCGCCTTGGTGGGCCGTTGCCCCGCCAACTAGCTAATGCGCCGCATGGCCATCTGTCACCTCCGTGGATTTCCCCGCGTCCCCATGCAGGAACCCGGGTGTATGCGGTTTTAGTCGCGGTTTCCCGCGGTTATCCCCCGGTGACAGGCAGGTCCCATACGTG
>MG|20|91.93|Bacteroidetes|Bacteroidia|Bacteroidales|Porphyromonadaceae|Parabacteroides|merdae|
CGCGTATGCAACTTGCCCATCAGAGAGGCACAGCCCATCGAAAGATGGATTAATGCCTCATGAAACAGGGGCCCCGCATGGGGATATTTGTTAAAGGAGTGATCCGCTGATGGATAGGCATGCGTTCCATTAGGCAGTTGGCGGGGTAACGGCCCACCAAACCGACGATGGATAGGGGTTCTGAGAGGAAGGTCCCCCACATTGGTACTGAGACACGGACCAA
>MG|113|78.48|Bacteroidetes|Bacteroidia|Bacteroidales|Porphyromonadaceae|Parabacteroides|distasonis|
TTGGCCCGTGTCTCAGTGCCAATGTGGGGGACCTTCCTCTCAGAACCCCTACGCATCGTCGCCTTGGTGGGCCGTTGCCCCGCCAACTAGCTAATGCGCCGCATGGCCATCTGTCACCTCCGTGGATTTCCCCGGATCCCCATGCAGGAACCCGGGTGTATGCGGTTTTAGTCGCGGTTTCCCGCGGTTATCCCCCGGTGACAGGCAGGTCCCATACGTG
>MG|13|79.46|Bacteroidetes|Bacteroidia|Bacteroidales|Porphyromonadaceae|Parabacteroides|distasonis|
CGCGTATGCAACCTGCCCCCCGCAGGGGGACAACACCGGGAAACCGGTGCTAATACCGCATGTAACCGACGGCCGCATGGCCGTCGGTGGAAAGCTACGGCGGCGGGGGATGGGCATGCGAGGCATTAGGCAGTTGGCGGGGTAACGGCCCACCAAACCGACGATGCCTAGGGGTTCTGAGAGGAAGGCCCCCCACACTGGCACTGAGACACGGGCCAG
>MG|31|94.25|Bacteroidetes|Bacteroidia|Bacteroidales|Porphyromonadaceae|Parabacteroides|merdae|
CGCGTATGCAACCTGGCCTACAGAGGGGGATAGCCCGGCGAAAGTCGGATTAATACCCCATGAAACAGGGGTCCCGCATGGGAATATTTGTTAAAGGAGCGATCCGCTGTAGGATGGGCATGCGTTCCATTAGGCAGTTGGCGGGGTAACGGCCCACCAAACCGGCGATGGATAGGGGTTCTGAGAGGAAGGTCCCCCACATTGGTACTGAGACACGGACCAAA
>MG|56|92.86|Bacteroidetes|Bacteroidia|Bacteroidales|Porphyromonadaceae|Parabacteroides|merdae|
CGCGTATGCAACTTGCCCATCAGAGGGGCACAGCCCATCGAAAGATGGATTAATGCCCCATGAAACAGGGGCCCCGCATGGGGATATTTGTTAAAGGAGTGATCCGCTGATGGATAGGCATGCGTTCCATTAGGCAGTTGGCGGGGTAACGGCCCACCAAACCGACGATGGATAGGGGTTCTGAGAGGAAGGTCCCCCACATTGGTACTGAGACACGGACCAAA
>MG|66|86.36|Bacteroidetes|Bacteroidia|Bacteroidales|Porphyromonadaceae|Coprobacter|fastidiosus|
CACGTATGCAATCTACCTGTAACAAAGGGATAACCCGGAGAAATTCGGACTAATACCTTATGATATCAAAAAGTTGCATGAAGTTTTGATTAAAGATTTATCGGTTACAGATGAGCATGCGGATCATTAGCTAGTTGGTAGGGTAACGGCCTACCAAGGCGACGATGAATAGGGGTTCTGAGAGGAAGGTCCCCCACACTGGTACTGAGACACGGACCAG
>MG|15|82.51|Bacteroidetes|Bacteroidia|Bacteroidales|Porphyromonadaceae|Parabacteroides|distasonis|
CGCGTATGCAACTTGCCGTCCGGACGGGGATAGCCCATCGAAAGATGGATTAATACCCGATGGCACAGGGACCCCGCATGGGGGTATTGGTTAAAGGGAGCGATCCGCCGGACGATAGGCATGCGTCCCATTAGCTTGTTGGCGGGGCAACGGCCCACCAAGGCTACGATGGGTAGGGGTTCTGAGAGGAAGGTCCCCCACACTGGTACTGAGACACGGACCAG
>MG|12|77.68|Bacteroidetes|Bacteroidia|Bacteroidales|Porphyromonadaceae|Parabacteroides|distasonis|
CACGTATGGGACCTGCCTGTCACCGGGGGATAACCGCGGGAAACCGCGACTAAAACCGCATACACCCGGGTTCCTGCATGGGGATCCGGGGAAATCCACGGAGGTGACAGATGGCCATGCGGCGCATTAGCTAGTTGGCGGGGCAACGGCCCACCAAGGCGACGATGCGTAGGGGTTCTGAGAGGAAGGTCCCCCCACATTGGCACTGAGACACGGGCCAA
>MG|45|91.93|Bacteroidetes|Bacteroidia|Bacteroidales|Porphyromonadaceae|Parabacteroides|merdae|
CGCGTATGCAACTTGCCCATCAGAGGGGGATAGCCCATCGAAAGATGGATTAATACCGCGTAAAACAGGGACCCCGCCTGGGGTTATTTGTTAAAGGATTTCGATCGCTGATGGATAGGCATGCGTTCCATTAGGCAGTTGGCGGGGTAACGGCCCACCAAACCGACGATGGATAGGGGTTCTGAGAGGAAGGTCCCCCACACTGGTACTGAGACACGGACCAG
>MG|15|91.93|Bacteroidetes|Bacteroidia|Bacteroidales|Porphyromonadaceae|Parabacteroides|merdae|
CTGGTCCGTGTCTCAGTACCAGTGTGGGGGACCTTCCTCTCAGAACCCCTATCCATCGTCGGTTTGGTGGGCCGTTACCCCGCCAACTGCCTAATGGAACGCATGCCTATCCATCAGCGATCGAAATCCTTTAACAAATAACCCCAGGCGGGGTCCCTGTTTTACGCGGTATTAATCCATCTTTCGATGGGCTATCCCCCTCTGATGGGCAAGTTGCATACGCG
>MG|29|92.83|Bacteroidetes|Bacteroidia|Bacteroidales|Porphyromonadaceae|Parabacteroides|merdae|
TTGGTCCGTGTCTCAGTACCAATGTGGGGGACCTTCCTCTCAGAACCCCTATCCATCGTCGGTTTGGTGGGCCGTTACCCCGCCAACTGCCTAATGGAACGCATGCCTATCCATCAGCGGATCACTCCTTTAACAAATATCCCCATGCGGGGCCCCTGTTTCATGGGGCATTAATCCATCTTTCGATGGGCTGTGCCCCTCTGATGGGCAAGTTGCATACGCG
>MG|12|95.93|Bacteroidetes|Bacteroidia|Bacteroidales|Porphyromonadaceae|Parabacteroides|johnsonii|
TTGGTCCGTGTCTCAGTACCAATGTGGGGGACCTTCCTCTCAGAACCCCTATCCATCGTCGGTTTGGTGGGCCGTTACCCCGCCAACTGCCTAATGGAACGCATGCCTATCTATCAGCGATGAATCTTTAACAAATATTCCCATGCGGGACCCCTGTTTTATGGAGCATTAATTCATCTTTCGATGAGCTATTCTCCTCTGATAGGTAAGTTGCATACGCG
>MG|13|92.89|Bacteroidetes|Bacteroidia|Bacteroidales|Porphyromonadaceae|Parabacteroides|merdae|
CGCGTATGCAACCTACCCTACAGAGTGGGATAGCCCGGCGAAAGTCGGATTAATACCGCGTAAAACAGGGGATCCGCATGGGTATATTTGTTAAAGGAGCGATCCGCTGTAGGATGGGCATGCGTTCCATTAGGCAGTTGGCGGGGTAACGGCCCACCAAACCGACGATGGATAGGGGTTCTGAGAGGAAGGTCCCCCACATTGGTACTGAGACACGGACCAA
>MG|72|92.86|Bacteroidetes|Bacteroidia|Bacteroidales|Porphyromonadaceae|Parabacteroides|merdae|
CGCGTATGCAACTTGCCCATCAGAGGGGCACAGCCCATCGAAAGATGGATTAATGCCCCATGAAACAGGGGTCCCGCATGGGGATATTTGTTAAAGGAGCGATCCGCTGATGGATAGGCATGCGTTCCATTAGGCAGTTGGCGGGGTAACGGCCCACCAAACCGACGATGGATAGGGGTTCTGAGAGGAAGGTCCCCCACATTGGTACTGAGACACGGACCAAA
>MG|58|92.41|Bacteroidetes|Bacteroidia|Bacteroidales|Porphyromonadaceae|Parabacteroides|merdae|
CGCGTATGCAACTTGCCCATCAGAGGGGCACAGCCCATCGAAAGATGGATTAATGCCCCATGAAACAGGGACCCCGCATGGGGATATTTGTTAAAGGAGTGATCCGCTGATGGATAGGCATGCGTTCCATTAGGCAGTTGGCGGGGTAACGGCCCACCAAACCGACGATGGATAGGGGTTCTGAGAGGAAGGTCCCCCACATTGGTACTGAGACACGGACCAAA
>MG|12|82.96|Bacteroidetes|Bacteroidia|Bacteroidales|Porphyromonadaceae|Parabacteroides|merdae|
CTGGTCCGTGTCTCAGTACCAGTGTGGGGGACCTTCCTCTCAGAACCCCTACCCATCGTAGCCTTGGTGGGCCGTTGCCCCGCCAACAAGCTAATGGGACGCATGCCTATCGTCCGGCGGATCGCTCCTTTTAACCAATACCCCCATGCGGGGTCCCTGTGCCATCGGGTATTAATCCATCTTTCGATGGGCTATCCCCGTCCGGACGGCAAGTTGCATACGCG
>MG|11|91.48|Bacteroidetes|Bacteroidia|Bacteroidales|Porphyromonadaceae|Parabacteroides|merdae|
CGCGTATGCAACTTGCCCATCAGAGGGGGATAGCCCATCGAAAGATGGATTAATACCGCGTAAAACAGGGACCCCGCCTGGGGTTATTTGTTAAAGGATTTCGATCGCTGATGGATAGGCATGCGTTCCATTAGGCAGTTGGCGGGGTAACGGCCCACCAAACCGACGATGGATAGGGGTTCTGAGAGGAAGGCCCCCACACTGGTACTGAGACACGGACCAG
>MG|25|92.38|Bacteroidetes|Bacteroidia|Bacteroidales|Porphyromonadaceae|Parabacteroides|merdae|
CGCGTATGCAACTTGCCCATCAGAGGGGCACAGCCCATCGAAAGATGGATTAATGCCCCATGAAACAGGGGCCCCGCATGGGGATATTTGTTAAAGGAGCGATCCGCTGATGGATAGGCATGCGTTCCATTAGGCAGTTGGCGGGGTAACGGCCCACCAAACCGACGATGGATAGGGGTTCTGAGAGGAAGGTCCCCCACATTGGTACTGAGACACGGACCAA
>MG|20|92.38|Bacteroidetes|Bacteroidia|Bacteroidales|Porphyromonadaceae|Parabacteroides|merdae|
TTGGTCCGTGTCTCAGTACCAATGTGGGGGACCTTCCTCTCAGAACCCCTATCCATCGTCGGTTTGGTGGGCCGTTACCCCGCCAACTGCCTAATGGAACGCATGCCTATCCATCAGCGGATCACTCCTTTAACAAATATCCCCATGCGGGGTCCCTGTTTCATGGGGCATTAATCCATCTTTCGATGGGCTGTGCCCCTCTGATGGGCAAGTTGCATACGCG
>MG|12|80.0|Bacteroidetes|Bacteroidia|Bacteroidales|Porphyromonadaceae|Parabacteroides|distasonis|
CGCGTATGCAACCTGCCCCCCGCAGGGGGACAACACCGGGAAACCGGTGCTAATACCGCATAGGAGCTGGGGCCGCATGGTCCTTGCTGGAAAGCGTTTGCGGCGGGGGATGGGCATGCGTGCCATTAGGAAGTTGGCGGGGTAGCGGCCCACCAATCCGACGATGGCTAGGGGTTCTGAGAGGAAGGCCCCCCACACTGGCACTGAGACACGGGCCAG
>MG|21|95.93|Bacteroidetes|Bacteroidia|Bacteroidales|Porphyromonadaceae|Parabacteroides|johnsonii|
CGCGTATGCAACTTACCTATCAGAGGAGAATAGCTCATCGAAAGATGAATTAATGCTCCATAAAACAGGGGTCCCGCATGGGAATATTTGTTAAAGATTCATCGCTGATAGATAGGCATGCGTTCCATTAGGCAGTTGGCGGGGTAACGGCCCACCAAACCGACGATGGATAGGGGTTCTGAGAGGAAGGTCCCCCACATTGGTACTGAGACACGGACCAA
>MG|11|86.16|Bacteroidetes|Bacteroidia|Bacteroidales|Prevotellaceae|Prevotella|copri|
CGCGTATCCGACCTGCCGCATAAAGGGGAATAGGCTTGCGAAAGTAAGATTAATGCCCCGTGTGGTCCAGATGATGCATGTTGTTTGGATTAGAGGCGTGAGCCGTTATGCGATGGGGATGCGTCCGATTAGCTTGTTGGCGGGGTAACGGCCCACCAAGGCGACGATCGGTAGGGGTTCTGAGAGGAAGGTCCCCCACATTGGAACTGAGACACGGTCCAAA
>MG|27|86.16|Bacteroidetes|Bacteroidia|Bacteroidales|Prevotellaceae|Prevotella|copri|
CGCGTATCCAACCTGCCCATGGCTGGGGGATAACCTTGCGAAAGCAAGCCTAATACCCCATGGCCTCCCTCTGGGGCATCCCGGAGGGAGTAAAGGATTCCCGGCCATGGATGGGGATGCGTCCGATTAGCTTGCCGGTGGGGTCACGGCCCACCGGGGCGACGATCGGTAGGGGTTCTGAGAGGAAGGTCCCCCACACTGGAACTGAGACACGGTCCAG
>MG|27|85.4|Bacteroidetes|Bacteroidia|Bacteroidales|Prevotellaceae|Prevotella|oulorum|
CGCGTATCCGACCTGCCGCATAAAGGGGAATAGGCTTGCGAAAGTAAGATTAATGCCCCGTGTGGTCCAGATGATGCATGTTGTTTGGATTAGAGGCTTGAGCCGTTATGCGATGGGGATGCGTCCGATTAGCTGGTTGGCGGGGTAACGGCCCACCAAGGCGACGATCGGTAGGGGTTCTGAGAGGAAGGTCCCCCACATTGGAACTGAGACACGGTCCAAA
>MG|24|85.14|Bacteroidetes|Bacteroidia|Bacteroidales|Prevotellaceae|Prevotella|copri|
CGCGTATCCAACCTGCCCATGGCTGGGGGATAACCTTGCGAAAGCAAGCCTAATACCCCATGGTCTCCTTCCGGGGCATCCCGGCGGGAGTAAAGGAGCGATCTGGCGATGGATGGGGATGCGTCCGATTAGCTTGCCGGTGGGGTGACGGCCCACCGGGGCGACGATCGGTAGGGGTTCTGAGAGGAAGGTCCCCCACACTGGAACTGAGACACGGTCCAG
>MG|31|80.89|Bacteroidetes|Bacteroidia|Bacteroidales|Prevotellaceae|Prevotella|stercorea|
TTGGACCGTGTCTCAGTTCCAATGTGGGGGACCTCCCTCTCGGGACCCCTACCGATCGTCGCCTCGGTGGGCCGTTACCCCGCCGACTAGCTAATCGGGCGCATGCCCATCCTTGCCCGGGTCGCCCCTTTCCCGCGCAGGCCATGCGGCCCGTGCGGCGCATCCGGTATTAGCCCGCCTTTCGGCGGGTTGTCCCGGTGGCAAGGGCAGGTCGCATACGTG
>MG|25|85.45|Bacteroidetes|Bacteroidia|Bacteroidales|Prevotellaceae|Prevotella|sp.|
CGCGTATCCGACCTGCCGCACACTCCGGGATAGCCTTGCGAAAGCAAGTTTAATACCGGATGCCGTCGAGATGCCGCATGGTGTCATGACGAAAGGTTGATTCCGGTGTGCGATGGGGATGCGTCCCATTAGCTGGTTGGCGGGGTAACGGCCCACCAAGGCGACGATGGGTAGGGGTTCTGAGAGGAAGGTCCCCCACATTGGAACTGAGACACGGTCCAA
>MG|11|80.89|Bacteroidetes|Bacteroidia|Bacteroidales|Prevotellaceae|Prevotella|stercorea|
CACGTATGCGACCTGCCCTTGCCACCGGGACAACCCGCCGAAAGGCGGGCTAATACCGGATGCGCCGCGGAGGCCTCATGGCCTGTGCGGGAAAGGGGCGACCCGGGCAAGGATGGGCATGCGCCCGATTAGCTAGTCGGCGGGGTAACGGCCCACCGAGGCGACGATCGGTAGGGGTCCCGAGAGGGAGGTCCCCCACATTGGAACTGAGACACGGTCCAAA
>MG|11|76.79|Bacteroidetes|Bacteroidia|Bacteroidales|Prevotellaceae|Prevotella|genomosp.|
CGCGTATGCAACCTGCCCCCCGCAGGGGGACAACACCGGGAAACCGGTGCTAATACCGCATAGGAGCGGGGGCCGCATGGCCCCTGCCGGAAAGCGTTTGCGGCGGGGGATGGGCATGCGTGCCATTAGGAAGTTGGCGGGGTAGCGGCCCACCAATCCTTCGATGGCTAGGGGTTCTGAGAGGAAGGCCCCCCACACTGGCACTGAGACACGGGCCAG
>MG|16|86.16|Bacteroidetes|Bacteroidia|Bacteroidales|Prevotellaceae|Prevotella|copri|
CTGGACCGTGTCTCAGTTCCAGTGTGGGGGACCTTCCTCTCAGAACCCCTACCGATCGTCGCCCCGGTGGGCCGTGACCCCACCGGCAAGCTAATCGGACGCATCCCCATCCATGGCCGGGAATCCTTTACTCCCTCCGGGATGCCCCAGAGGGAGGCCATGGGGTATTAGGCTTGCTTTCGCAAGGTTATCCCCCAGCCATGGGCAGGTTGGATACGCG
>MG|19|80.62|Bacteroidetes|Bacteroidia|Bacteroidales|Prevotellaceae|Prevotella|stercorea|
CACGTATGCGACCTGCCCTTGCCACCGGGACAACCCGCCGAAAGGCGGGCTAATACCGGATGCGCCGCACGGGCCGCATGGCCTGCGCGGGAAAGGGGCGACCCGGGCAAGGATGGGCATGCGCCCGATTAGCTAGTCGGCGGGGTAACGGCCCACCGAGGCGACGATCGGTAGGGGTCCCGAGAGGGAGGTCCCCCCACATTGGAACTGAGACACGGTCCAAA
>MG|13|81.53|Bacteroidetes|Bacteroidia|Bacteroidales|Prevotellaceae|Prevotella|melaninogenica|
CGCGTATCCAACCTTCCCCTTGCCGCGGGCCAGCCCACCGAAAGGTGGATTAATCCCGCATGAGGCGCAGTGACGGCATCAGAGCCGCGCCAAAGGTATTCTCCGGCAAGGGATGGGGATGCGTCCGATTAGCTTGGCGGCGGGGCAACGGCCCACCGCGGCGACGATCGGTAGGGGTCCTGAGAGGGAGGCCCCCCACACTGGGACTGAGACACGGCCCAG
>MG|12|88.11|Bacteroidetes|Bacteroidia|Bacteroidales|Prevotellaceae|Paraprevotella|xylaniphila|
CGCGTATCCGACCTGCCCTTTACCGCGGGATAGCCTTGCGAAAGTAAGATTAATACCGCATGCATTCCATGTTTCGCATGGGATATGGAAGAAAGGTATTTATACCGGTAAAGGATGGGGGTGCGTCCCATTAGCTGGTTGGCGGGGTAACGGCCCACCAAGGCGACGATGGGTAGGGGTTCTGAGAGGAAGGTCCCCCACATTGGAACTGAGACACGGTCCAA
>MG|76|80.97|Bacteroidetes|Bacteroidia|Bacteroidales|Prevotellaceae|Prevotella|stercorea|
CACGTATGCGACCTGCCCTTGCCACCGGGACAACCCGCCGAAAGGCGGGCTAATACCGGATGCGCCGCACGGGCCGCATGGCCTGCGCGGGAAAGGGGCGACCCGGGCAAGGATGGGCATGCGCCCGATTAGCTAGTCGGCGGGGTAACGGCCCACCGAGGCGACGATCGGTAGGGGTCCCGAGAGGGAGGTCCCCCACATTGGAACTGAGACACGGTCCAAA
>MG|12|88.11|Bacteroidetes|Bacteroidia|Bacteroidales|Prevotellaceae|Paraprevotella|xylaniphila|
TTGGACCGTGTCTCAGTTCCAATGTGGGGGACCTTCCTCTCAGAACCCCTACCCATCGTCGCCTTGGTGGGCCGTTACCCCGCCAACCAGCTAATGGGACGCACCCCCATCCTTTACCGGTATAAATACCTTTCTTCCATATCCCATGCGAAACATGGAATGCATGCGGTATTAATCTTACTTTCGCAAGGCTATCCCGCGGTAAAGGGCAGGTCGGATACGCG
>MG|17|85.33|Bacteroidetes|Bacteroidia|Bacteroidales|Prevotellaceae|Prevotella|oulorum|
TTGGACCGTGTCTCAGTTCCAATGTGGGGGACCTTCCTCTCAGAACCCCTACCGATCGTCGCCTTGGTGGGCCGTTACCCCGCCAACCAGCTAATCGGACGCATCCCCATCGCATAACGGCTCAAGCCTCTAATCCAAACAACATGCATCATCTGGACCACACGGGGCATTAATCTTACTTTCGCAAGCCTATTCCCCTTTATGCGGCAGGTCGGATACGCG
>MG|13|85.14|Bacteroidetes|Bacteroidia|Bacteroidales|Prevotellaceae|Prevotella|copri|
CTGGACCGTGTCTCAGTTCCAGTGTGGGGGACCTTCCTCTCAGAACCCCTACCGATCGTCGCCCCGGTGGGCCGTCACCCCACCGGCAAGCTAATCGGACGCATCCCCATCCATCGCCAGATCGCTCCTTTACTCCCGCCGGGATGCCCCGGAAGGAGACCATGGGGTATTAGGCTTGCTTTCGCAAGGTTATCCCCCAGCCATGGGCAGGTTGGATACGCG
>MG|14|80.53|Bacteroidetes|Bacteroidia|Bacteroidales|Prevotellaceae|Prevotella|stercorea|
CACGTATGCGACCTGCCCTTGCCACCGGGACAACCCGCCGAAAGGCGGGCTAATACCGGATGCGCCGCACGGGCCGCATGGCCTGCGCGGGGAAAGGGGCGACCCGGGCAAGGATGGGCATGCGCCCGATTAGCTAGTCGGCGGGGTAACGGCCCACCGAGGCGACGATCGGTAGGGGTCCCGAGAGGGAGGTCCCCCCACATTGGAACTGAGACACGGTCCAA
>MG|11|79.55|Bacteroidetes|Cytophagia|Cytophagales|Cyclobacteriaceae|Aquiflexum|sp.|
CGCGTATGCGACCTGCCCCCCGCAGGGGGATAACCGGGAGAAATCCCGACTAATACCCCATATTCCCTGGGGCTGCATGGCTCTGGGGCGAAAGGGCTACCGGCGGGGGATGGGCATGCGTGGCATTAGGAAGTTGGCGGGGCAACGGCCCACCAATCCATCGATGCCTAGGGGTTCTGAGAGGAAGGTCCCCCACACTGGCACTGAGACACGGGCCAG
>MG|10|81.08|Bacteroidetes|Cytophagia|Cytophagales|Cytophagaceae|Anditalea|andensis|
CACGTATGGGACCTGCCTGTCACCGGGGGATAACCGCGGGAAACCGCGACTAAAACCGCATACACCCGCAGCCCTGCATGGGGTTGTGGGGAAATCCACGGAGGTGACAGATGGCCATGCGGCGCATTAGCTAGTTGGCGGGGCAACGGCCCACCAAGGCGACGATGCGTAGGGGTTCTGAGAGGAAGGTCCCCCACATTGGCACTGAGACACGGGCCAA
>MG|54|80.63|Bacteroidetes|Cytophagia|Cytophagales|Cytophagaceae|Anditalea|andensis|
TTGGCCCGTGTCTCAGTGCCAATGTGGGGGACCTTCCTCTCAGAACCCCTACGCATCGTCGCCTTGGTGGGCCGTTGCCCCGCCAACTAGCTAATGCGCCGCATGGCCATCTGTCACCTCCGTGGATTTCCCCGCAACCCCATGCAGGGCTGCGGGTGTATGCGGTTTTAGTCGCGGTTTCCCGCGGTTATCCCCCGGTGACAGGCAGGTCCCATACGTG
>MG|153|81.08|Bacteroidetes|Cytophagia|Cytophagales|Cytophagaceae|Anditalea|andensis|
TTGGCCCGTGTCTCAGTGCCAATGTGGGGGACCTTCCTCTCAGAACCCCTACGCATCGTCGCCTTGGTGGGCCGTTGCCCCGCCAACTAGCTAATGCGCCGCATGGCCATCTGTCACCTCCGTGGATTTCCCCACAACCCCATGCAGGGCTGCGGGTGTATGCGGTTTTAGTCGCGGTTTCCCGCGGTTATCCCCCGGTGACAGGCAGGTCCCATACGTGT
>MG|22|81.14|Firmicutes|Bacilli|Bacillales|Alicyclobacillaceae|Alicyclobacillus|tolerans|
CACGTGGATAATCTACCTGACAGACAGGAATAGCACATGGAAACATGTGATAATGCCCGATACGATGCCAGTTGCAGAGGTGACAGGCAGGAAAGCTCCTACGGGAGCGCTGACAGATGAGTCCGCGGCCCATTAGCTAGTTGGCAGGGTAAAGGCCTACCAAGGCGACGATGGGTAGCCGGCCTGAGAGGGTGGACGGCCACATTGGGACTGAGACACGGCCCAG
>MG|72|81.14|Firmicutes|Bacilli|Bacillales|Alicyclobacillaceae|Alicyclobacillus|tolerans|
CTGGGCCGTGTCTCAGTCCCAATGTGGCCGTCCACCCTCTCAGGCCGGCTACCCATCGTCGCCTTGGTAGGCCTTTACCCTGCCAACTAGCTAATGGGCCGCGGACTCATCTGTCAGCGCTCCCGTAGGAGCTTTCCTGCCTGTCACCTCTGCAACTGGCATCGTATCGGGCATTATCACATGTTTCCATGTGCTATTCCTGTCTGTCAGGTAGATTATCCACGTG
>MG|99|82.68|Firmicutes|Bacilli|Bacillales|Bacillaceae|Bacillus|alkalitelluris|
CACGTAGGTAACCTACCTTTCAGTTTGGGATAACCGAGGGAAACCTTGGCTAATACCGGATATGTGTAGAGAAGGCATCTTCTTTACATAAAAGGGGCTCCAAAGCCTCGCTGATAGATGGGCCTGCGGCGCATTAGCTAGTTGGTGAGATAACAGCCACCAAGGCAAGGATGCGTAGCCGACCTGAGAGGGTGATCGGCCACATTGGGACTGAGACACGGCCCAG
>MG|13|82.76|Firmicutes|Bacilli|Bacillales|Bacillaceae|Pontibacillus|sp.|
CACGTAGGTAACCTACCTTCAGTTTGGGATAACCGAGGGAAACCTTGGCTAATACCGGATATGTGTAGAGAAGGCATCTTCTTTACATAAAAGGGGCTCCAAAGCCTCGCTGATAGATGGGCCTGCGGCGCATTAGCTAGTTGGTGAGATAACAGCCCACCAAGGCAAGGATGCGTAGCCGACCTGAGAGGGTGATCGGCCACATTGGGACTGAGACACGGCCCAG
>MG|16|81.9|Firmicutes|Bacilli|Bacillales|Bacillaceae|Bacillus|pseudomycoides|
CTGGACCGTGTCTCAGTTCCAATGTGGCCGGTCATCCTCTCAGATCGGCTACGCATCCTCGCCTTGGTGGCTGTTATCTCACCAACTAGCTAATGCGCCGCAGGTCCATCTTAAAGCGAGGCCGAAGCCCCTTTCAAGCCTCCGAGATGCCTCGAAAGCTCATATCCGGTATTAGCCAAAGTTTCCTCTGGGTATCCCAAACTAAAAGGCAGGTTACCTACGTG
>MG|110|82.68|Firmicutes|Bacilli|Bacillales|Bacillaceae|Bacillus|alkalitelluris|
CACGTAGGTAACCTACCTTTCAGTTTGGGATAACCGAGGGAAACCTTGGCTAATACCGGATATGTGTAGAGAAGGCATCTTCTTTACATAAAAGGGGCTCCAAAGCCTCGCTGATAGATGGGCCTGCGGCGCATTAGCTAGTTGGTGAGATAACAGCCCACCAAGGCAAGGATGCGTAGCCGACCTGAGAGGGTGATCGGCCACATTGGGACTGAGACACGGCCCAG
>MG|74|82.68|Firmicutes|Bacilli|Bacillales|Bacillaceae|Bacillus|alkalitelluris|
CTGGGCCGTGTCTCAGTCCCAATGTGGCCGATCACCCTCTCAGGTCGGCTACGCATCCTTGCCTTGGTGGGCTGTTATCTCACCAACTAGCTAATGCGCCGCAGGCCCATCTATCAGCGAGGCTTTGGAGCCCCTTTTATGTAAAGAAGATGCCTTCTCTACACATATCCGGTATTAGCCAAGGTTTCCCTCGGTTATCCCAAACTGAAAGGTAGGTTACCTACGTG
>MG|15|81.9|Firmicutes|Bacilli|Bacillales|Bacillaceae|Bacillus|pseudomycoides|
CACGTAGGTAACCTGCCTTTTAGTTTGGGATACCCAGAGGAAACTTTGGCTAATACCGGATATGAGCTTTCGAGGCATCTCGGAGGCTTGAAAGGGGCTTCGGCCTCGCTTTAAGATGGACCTGCGGCGCATTAGCTAGTTGGTGAGATAACAGCCCACCAAGGCGAGGATGCGTAGCCGATCTGAGAGGATGACCGGCCACATTGGAACTGAGACACGGTCCAG
>MG|41|82.68|Firmicutes|Bacilli|Bacillales|Bacillaceae|Bacillus|alkalitelluris|
CTGGGCCGTGTCTCAGTCCCAATGTGGCCGATCACCCTCTCAGGTCGGCTACGCATCCTTGCCTTGGTGGCTGTTATCTCACCAACTAGCTAATGCGCCGCAGGCCCATCTATCAGCGAGGCTTTGGAGCCCCTTTTATGTAAAGAAGATGCCTTCTCTACACATATCCGGTATTAGCCAAGGTTTCCCTCGGTTATCCCAAACTGAAAGGTAGGTTACCTACGTG
>MG|11|81.9|Firmicutes|Bacilli|Bacillales|Bacillaceae|Bacillus|pseudomycoides|
CTGGACCGTGTCTCAGTTCCAATGTGGCCGGTCATCCTCTCAGATCGGCTACGCATCCTCGCCTTGGTGGGCTGTTATCTCACCAACTAGCTAATGCGCCGCAGGTCCATCTTAAAGCGAGGCCGAAGCCCCTTTCAAGCCTCCGAGATGCCTCGAAAGCTCATATCCGGTATTAGCCAAAGTTTCCTCTGGGTATCCCAAACTAAAAGGCAGGTTACCTACGTG
>MG|75|80.18|Firmicutes|Bacilli|Bacillales|Paenibacillaceae|Paenibacillus|anaericanus|
TTGGACCGTGTCTCAGTTCCAATGTGGCCGTTCACCCTCTTAGGCCGGCTATGCATCATCGCCTTGGTGAGCCGTTACCTCACCAACAAGCTAATGCAACATAAGCCCATCTATTCGCGTTTCAAACCTTTAATCATTTCCCGATGCCGGAAAATGACCTATCCGGTATTAGCATACGTTTCCATATGTTATCCCAGACGTTATAGGCAGGTTGCTTATGTA
>MG|16|80.18|Firmicutes|Bacilli|Bacillales|Paenibacillaceae|Paenibacillus|anaericanus|
TACATAAGCAACCTGCCTATAACGTCTGGGATAACATATGGAAACGTATGCTAATACCGGATAGGTCATTTTCCGGCATCGGGAAATGATTAAAGGTTTGAAACGCGAATAGATGGGCTTATGTTGCATTAGCTTGTTGGTGAGGTAACGGCTCACCAAGGCGATGATGCATAGCCGGCCTAAGAGGGTGAACGGCCACATTGGAACTGAGACACGGTCCAA
>MG|33|80.8|Firmicutes|Bacilli|Lactobacillales|Streptococcaceae|Streptococcus|hongkongensis|
TTGGACCGTATCTCAGTTCCAATGTGTCCGATCAGCCTCTCAGCTCGGATATGCATCGTTGCCTTGGTGGGCCATTACCTCACCAACTAGCTAATACACCGCAAGCCCATCCCAAAGCGAAGCCGAAGCTCCTTTTAGCGAAAGAGGTTATCCTCTATCGAATCATCCGGTATTAGCTATCGTTTCCAATAGTTGTCCCAGACTAAGGGGTAGGTTACCCACGTG
>MG|22|80.8|Firmicutes|Bacilli|Lactobacillales|Streptococcaceae|Streptococcus|hongkongensis|
CACGTGGGTAACCTACCCCTTAGTCTGGGACAACTATTGGAAACGATAGCTAATACCGGATGATTCGATAGAGGATAACCTCTTTCGCTAAAAGGAGCTTCGGCTTCGCTTTGGGATGGGCTTGCGGTGTATTAGCTAGTTGGTGAGGTAATGGCCCACCAAGGCAACGATGCATATCCGAGCTGAGAGGCTGATCGGACACATTGGAACTGAGATACGGTCCAAA
>MG|15|93.69|Firmicutes|Clostridia|Clostridiales|Clostridiaceae|Clostridium|sp.|
CTGGGCCGTGTCTCAGTCCCAATGTGGCCGGCCAACCTCTCAGTCCGGCTACTGATCGTCGCCTTGGTGGGCCGTTACCCCACCAACTAGCTAATCAGACGCGAGGCCATCTCAGAGCGATAAATCTTTGGCACATCGGCCATGCAGCCATTGTGCATCATGCGGTATTAGCAGCCCTTTCGGGCTGTTATTCCCCACTCCAAGGCAGGTTCCTCACGCG
>MG|40|95.48|Firmicutes|Clostridia|Clostridiales|Clostridiaceae|Clostridium|sp.|
CTGGGCCGTGTCTCAGTCCCAATGTGGCCGGCCAACCTCTCAGTCCGGCTACTGATCGTCGCCTTGGTGGGCCGTTACCCCACCAACTAGCTAATCAGACGCGAGGCCATCTCAGAGCGATAAATCTTTGGCAGCCAGGACCATGCGATCCAGCTGCATCATGCGGTATTAGCACAGCTTTCGTTGTGTTATTCCCCACTCCAAGGCAGGTTCCTCACGCG
>MG|19|88.64|Firmicutes|Clostridia|Clostridiales|Clostridiaceae|Clostridium|sp.|
CACGTGAGCAACCTGCCTTTAAGAGGGGGATAGCACCTGGAAACGGGTGGTAATACCGCATAAGACCACAACGCCGCATGGCGAAGGGGTCAAAGGAGAAATCCGCTTAAAGATGGGCTCGCGTCCGATTAGATAGTTGGCGGGGTAGAGGCCCACCAAGTCGACGATCGGTAGCCGGACTGAGAGGTTGAACGGCCACATTGGGACTGAGACACGGCCCAG
>MG|20|96.83|Firmicutes|Clostridia|Clostridiales|Clostridiaceae|Clostridium|sp.|
CGCGTGAGGAACCTGCCTTGGAGTGGGGAATAACAGACCGAAAGGCCTGCTAATACCGCATGATGCAGCTGGGTCGCATGGCCCTGGCTGCCAAAGATTTATCGCTCTGAGATGGCCTCGCGTCTGATTAGCTAGTAGGCGGGGTAACGGCCCACCTAGGCGACGATCAGTAGCCGGACTGAGAGGTTGACCGGCCACATTGGGACTGAGACACGGCCCAG
>MG|39|92.0|Firmicutes|Clostridia|Clostridiales|Clostridiaceae|Clostridium|sp.|
CTGGGCCGTATCTCAGTCCCAATGTGGCCGTTCAACCTCTCAGTCCGGCTACTGATCGTCGACTTGGTAAGCCGTTACCCCACCAACTATCTAATCAGACGCGAGCCCATCTTTCAGCGGATTGCTCCTTTGGTCGCTAAACCATGTGGTCCTACGATCTTATGCGGTATTAGCGTTCGTTTCCAAACGTTATCCCCCCTCTGAAAGGCAGGTTGCTCACGCG
>MG|10|88.64|Firmicutes|Clostridia|Clostridiales|Clostridiaceae|Clostridium|sp.|
CACGTGAGCAACCTGCCTTTAAGAGGGGGATAGCACCTGGAAACGGGTGGTAATACCGCATAAGACCACAACGCCGCATGGCGAAGGGGTCAAAGGAGGAATCCGCTTAAAGATGGGCTCGCGTCCGATTAGATAGTTGGCGGGGTAGAGGCCCACCAAGTCGACGATCGGTAGCCGGACTGAGAGGTTGAACGGCCACATTGGGACTGAGACACGGCCCAG
>MG|12|88.69|Firmicutes|Clostridia|Clostridiales|Clostridiaceae|Clostridium|sp.|
CTGGGCCGTGTCTCAGTCCCAATGTGGCCGTTCAACCTCTCAGTCCGGCTACCGATCGTCGACTTGGTGGGCCTCTACCCCGCCAACTATCTAATCGGACGCGAGCCCATCTTTAAGCGGATTTCTCCTTTGACCCCTTCGCCATGCGGCAATGTGGTCTTATGCGGTATTACCACCCGTTTCCAGGTGCTATCCCCCCTCTTAAAGGCAGGTTGCTCACGTGA
>MG|15|91.89|Firmicutes|Clostridia|Clostridiales|Clostridiaceae|Clostridium|islandicum|
CACGTGAGCAACCTGCCTTTCAGAGGGGGATAACGTTTGGAAACGAACGCTAATACCGCATAACGTATACGGATGGCATCGTCTGTATACCAAAGGAGGAATCCGCTGAAAGATGGGCTCGCGTCCGATTAGCTAGATGGTGAGGTAACGGCCCACCATGGCGACGATCGGTAGCCGGACTGAGAGGTTGACCGGCCACATTGGGACTGAGACACGGCCCAG
>MG|39|92.44|Firmicutes|Clostridia|Clostridiales|Clostridiaceae|Clostridium|sp.|
CGCGTGAGCAACCTGCCTTTCAGAGGGGGATAACGTTTGGAAACGAACGCTAATACCGCATAAGATCGTAGGACCACATGGTTTAGCGACCAAAGGAGCAATCCGCTGAAAGATGGGCTCGCGTCTGATTAGATAGTTGGTGGGGTAACGGCTTACCAAGTCGACGATCAGTAGCCGGACTGAGAGGTTGAACGGCCACATTGGGACTGAGATACGGCCCAGA
>MG|52|96.38|Firmicutes|Clostridia|Clostridiales|Clostridiaceae|Clostridium|sp.|
CGCGTGAGGAACCTGCCTTGGAGTGGGGAATAACAGACCGAAAGGCCTGCTAATACCGCATGATGCAGCTGGGTCGCATGGCCCTGGCTGCCAAAGATTTATCGCTCTGAGATGGCCTCGCGTCTGATTAGCTAGTAGGCGGGGTAACGGCCCACCTAGGCGACGATCAGTAGCCGGACTGAGAGGTTGGCCGGCCACATTGGGACTGAGACACGGCCCAG
>MG|12|94.12|Firmicutes|Clostridia|Clostridiales|Clostridiaceae|Clostridium|sp.|
CGCGTGAGGAACCTGCCTTGGAGTGGGGAATAACACAACGAAAGCTGTGCTAATACCGCATGATGTATTTGGATCGCATGGTCTGGATACCAAAGATTTATCGCTCTGAGATGGCCTCGCGTCTGATTAGCTAGTTGGTGGGGCAACGGCCCACCAAGGCGACGATCAGTAGCCGGACTGAGAGGTTGGCCGGCCACATTGGGACTGAGACACGGCCCAG
>MG|45|94.12|Firmicutes|Clostridia|Clostridiales|Clostridiaceae|Clostridium|sp.|
CTGGGCCGTGTCTCAGTCCCAATGTGGCCGGCCAACCTCTCAGTCCGGCTACTGATCGTCGCCTTGGTGGGCCGTTGCCCCACCAACTAGCTAATCAGACGCGAGGCCATCTCAGAGCGATAAATCTTTGGTATCCAGACCATGCGATCCAAATACATCATGCGGTATTAGCACAGCTTTCGTTGTGTTATTCCCCACTCCAAGGCAGGTTCCTCACGCG
>MG|16|89.09|Firmicutes|Clostridia|Clostridiales|Clostridiaceae|Clostridium|sp.|
CTGGGCCGTGTCTCAGTCCCAATGTGGCCGTTCAACCTCTCAGTCCGGCTACCGATCGTCGACTTGGTGGGCCTCTACCCCGCCAACTATCTAATCGGACGCGAGCCCATCTTTAAGCGGATTTCTCCTTTGACCCCTTCGCCATGCGGCAATGTGGTCTTATGCGGTATTACCACCCGTTTCCAGGTGCTATCCCCCTCTTAAAGGCAGGTTGCTCACGTG
>MG|69|92.41|Firmicutes|Clostridia|Clostridiales|Clostridiaceae|Clostridium|sp.|
CTGGGCCGTATCTCAGTCCCAATGTGGCCGTTCAACCTCTCAGTCCGGCTACTGATCGTCGACTTGGTAAGCCGTTACCCCACCAACTATCTAATCAGACGCGAGCCCATCTTTCAGCGGATTGCTCCTTTGGTCGCTAAACCATGTGGTCCTACGATCTTATGCGGTATTAGCGTTCGTTTCCAAACGTTATCCCCCTCTGAAAGGCAGGTTGCTCACGCG
>MG|17|88.24|Firmicutes|Clostridia|Clostridiales|Clostridiaceae|Clostridium|sp.|
CTGGGCCGTGTCTCAGTCCCAATGTGGCCGTTCAACCTCTCAGTCCGGCTACCGATCGTCGACTTGGTGGGCCTCTACCCCGCCAACTATCTAATCGGACGCGAGCCCATCTTTAAGCGGATTTCTCCTTTGACCCCTTCGCCATGCGGCGTTGTGGTCTTATGCGGTATTACCACCCGTTTCCAGGTGCTATCCCCCCTCTTAAAGGCAGGTTGCTCACGTGA
>MG|10|88.29|Firmicutes|Clostridia|Clostridiales|Clostridiaceae|Clostridium|sp.|
CTGGGCCGTGTCTCAGTCCCAATGTGGCCGTTCAACCTCTCAGTCCGGCTACCGATCGTCGACTTGGTGGGCCTCTACCCCGCCAACTATCTAATCGGACGCGAGCCCATCTTTAAGCGGATTTCTCCTTTGACCCCTTCGTCATGCGGCGTTGTGGTCTTATGCGGTATTACCACCCGTTTCCAGGTGCTATCCCCCTCTTAAAGGCAGGTTGCTCACGTG
>MG|17|94.12|Firmicutes|Clostridia|Clostridiales|Clostridiaceae|Clostridium|sp.|
CTGGGCCGTGTCTCAGTCCCAATGTGGCCGGCCAACCTCTCAGTCCGGCTACTGATCGTCGCCTTGGTGGGCCGTTACCTCACCAACTAGCTAATCAGACGCGAGGCCATCTAAGAGCGATAAATCTTTGGCAGACAGACCATGCAGCCCATCTGCATCATGCGGTATTAGCAACCCTTTCGGGCTGTTATTCCCCACTCCTAGGCAGGTTCCTCACGCG
>MG|15|95.48|Firmicutes|Clostridia|Clostridiales|Clostridiaceae|Clostridium|sp.|
CGCGTGAGGAACCTGCCTTGGAGTGGGGAATAACACAACGAAAGCTGTGCTAATACCGCATGATGCAGCTGGATCGCATGGTCCTGGCTGCCAAAGATTTATCGCTCTGAGATGGCCTCGCGTCTGATTAGCTAGTTGGTGGGGTAACGGCCCACCAAGGCGACGATCAGTAGCCGGACTGAGAGGTTGGCCGGCCACATTGGGACTGAGACACGGCCCAG
>MG|10|91.89|Firmicutes|Clostridia|Clostridiales|Clostridiaceae|Clostridium|islandicum|
CTGGGCCGTGTCTCAGTCCCAATGTGGCCGGTCAACCTCTCAGTCCGGCTACCGATCGTCGCCATGGTGGGCCGTTACCTCACCATCTAGCTAATCGGACGCGAGCCCATCTTTCAGCGGATTCCTCCTTTGGTATACAGACGATGCCATCCGTATACGTTATGCGGTATTAGCGTTCGTTTCCAAACGTTATCCCCCTCTGAAAGGCAGGTTGCTCACGTG
>MG|10|89.09|Firmicutes|Clostridia|Clostridiales|Clostridiaceae|Clostridium|sp.|
CACGTGAGCAACCTGCCTTTAAGAGGGGGATAGCACCTGGAAACGGGTGGTAATACCGCATAAGACCACATTGCCGCATGGCGAAGGGGTCAAAGGAGAAATCCGCTTAAAGATGGGCTCGCGTCCGATTAGATAGTTGGCGGGGTAGAGGCCCACCAAGTCGACGATCGGTAGCCGGACTGAGAGGTTGAACGGCCACATTGGGACTGAGACACGGCCCAG
>MG|98|95.91|Firmicutes|Clostridia|Clostridiales|Lachnospiraceae|[Ruminococcus]|gnavus|
TTGGGCCGTGTCTCAGTCCCAATGTGGCCGGTCACCCTCTCAGGTCGGCTACTGATCGTCGCTTTGGTGGGCCTCTACCCCGCCAACTGGCTAATCAGACGCGGATCCATCCCATACCACCGGAGTTTTTCACACCGTATCATGCGATACTGTGCGCTTATGCGGTATTAGCAGTCATTTCTAACTGTTATCCCCCTGTATGGGGCAGGTTATCCACGCGG
>MG|12|93.12|Firmicutes|Clostridia|Clostridiales|Lachnospiraceae|Lachnoclostridium|aminophilum|
TTGGGCCGTGTCTCAGTCCCAATGTGGCCGTTCACCCTCTCAGGCCGGCTACTGATCGTCGCTTTGGTGGGCCGTTACCCCGCCAACTGGCTAATCAGACGCGGGACCATCCTGTACCACCGGAGTTTTTCACACTGTCCCATGCAGGACCGTGCGCTTATGCGGTATTAGCACCTATTTCTAAGTGTTATCCCCCGGTACAGGGCAGGTTTCCCACGCG
>MG|11|91.24|Firmicutes|Clostridia|Clostridiales|Lachnospiraceae|Oribacterium|sp.|
TTGGGCCGTGTCTCAGTCCCAATGTGGCCGTTCAACCTCTCAGTCCGGCTACTGATCGTCGTCTTGGTAGGCCGTTACCCTGCCAACTAACTAATCAGACGCGGGTCCATCTCATCGCGATAAATCTTTTCCCTCAGTATCATGCGATACCGTGGGCTTATGCGGTATTAGCAGTGATTTCTCTCTGTTATCCCCCTCGATGAGGCAGGTTACCCACGCG
>MG|13|95.48|Firmicutes|Clostridia|Clostridiales|Lachnospiraceae|[Ruminococcus]|gnavus|
TTGGGCCGTGTCTCAGTCCCAATGTGGCCGGTCACCCTCTCAGGTCGGCTACTGATCGTCGCTTTGGTGGGCCTCTACCCCGCCAACTGGCTAATCAGACGCGGATCCATCCCATACCACCGGAGTTTTTCACACCGTATCATGCGATACTGTGCGCTTATGCGGTATTAGCAGTCATTTCTAACTGTTATCCCCCCTGTATGGGGCAGGTTATCCACGCG
>MG|21|88.69|Firmicutes|Clostridia|Clostridiales|Lachnospiraceae|[Ruminococcus]|gnavus|
TTGGGCCGTGTCTCAGTCCCAATGTGGCCGTCCAACCTCTCAGTCCGGCTACAGATCGTCGTCTTGGTGGTCCGTTACACCGCCAACTAACTAATCTGACGCGGGCCCATCCCATAGCATTAAAACTTTTCACACAGCGCCATGCGGCTCCGTGCGCTTATGCGGTATTAGCGGCCGTTTCCAGCCGTTATCCCCCTCTATGGGGCAGGTTCGCCCACGCGT
>MG|14|91.47|Firmicutes|Clostridia|Clostridiales|Lachnospiraceae|Lachnoclostridium|clostridioforme|
TTGGGCCGTGTCTCAGTCCCAATGTGGCCGTCCACCCTCTCAGGCCGGCTACTGATCGTCGGTTTGGTGGGCCTCTACCCCGCCAACTGCCTAATCAGACGCGGGTCCATCTCACACCACCGGAGTTTTTCACACATGGTCATGCGACCTCGTGCGCTTATGCGGTTTTAGCAGATATTTCTATCTGTTATCCCCCAGTGTGAGGCAGGTTACCCACGCG
>MG|14|95.91|Firmicutes|Clostridia|Clostridiales|Lachnospiraceae|Lachnoclostridium|bolteae|
TTGGGCCGTGTCTCAGTCCCAATGTGGCCGGTCACCCTCTCAGGTCGGCTACTGATCGTCGCTTTGGTGGGCCTCTACCCCGCCAACTGGCTAATCAGACGCGGATCCATCCCATACCACCGGAGTTTTTCACACTGTATCATGCGATACTGTGCGCTTATGCGGTATTAGCAGTCATTTCTAACTGTTATCCCCCTGTATGGGGCAGGTTATCCACGCG
>MG|22|91.24|Firmicutes|Clostridia|Clostridiales|Lachnospiraceae|Oribacterium|sp.|
TTGGGCCGTGTCTCAGTCCCAATGTGGCCGTTCAACCTCTCAGTCCGGCTACTGATCGTCGTCTTGGTAGGCCGTTACCCTGCCAACTAACTAATCAGACGCGGGTCCATCTCATCGCGATAAATCTTTTCCCTCAGGACCATGCGGTCCCGTGGGCTTATGCGGTATTAGCAGTGATTTCTCTCTGTTATCCCCCTCGATGAGGCAGGTTACCCACGCG
>MG|10|85.52|Firmicutes|Clostridia|Clostridiales|Lachnospiraceae|[Ruminococcus]|gnavus|
CTGGACCGTTTCTCAGTTCCAATGTGGCCGATCACCCTCTGAGGTCGGCTACCCATCGTCGACTTGGTGGGCCGTTACCCCGCCAACTATCTAATGGGACGCGAGCCCATCCATATCCGATAAATCTTTTACCGCAACGAGATGCCTCGTCGTGGTCTTATGCGGTATTAGCACAATTTTCACTGTGTTATTCCCCAGATATGGGCAGGTTGCTCACGTG
>MG|13|95.48|Firmicutes|Clostridia|Clostridiales|Lachnospiraceae|Lachnoclostridium|bolteae|
TTGGGCCGTGTCTCAGTCCCAATGTGGCCGGTCACCCTCTCAGGTCGGCTACTGATCGTCGCTTTGGTGGGCCTCTACCCCGCCAACTGGCTAATCAGACGCGGATCCATCCCATACCACCGGAGTTTTTCACACTGTATCATGCGATACTGTGCGCTTATGCGGTATTAGCAGTCATTTCTAACTGTTATCCCCCCTGTATGGGGCAGGTTATCCACGCG
>MG|11|97.27|Firmicutes|Clostridia|Clostridiales|Lachnospiraceae|Blautia / [Ruminococcus]|gnavus|
TTGGGCCGTGTCTCAGTCCCAATGTGGCCGGTCACCCTCTCAGGTCGGCTACTGATCGTCGGCTTGGTAGGCCGTTACCCCACCAACTACCTAATCAGACGCGGGTCCATCTCATACCACCGGAGTTTTTCACACAAGAGCATGCGCTCCCGTGCGCTTATGCGGTATTAGCAGTCATTTCTAACTGTTATCCCCCTGTATGAGGCAGGTTACCCACGCG
>MG|16|93.12|Firmicutes|Clostridia|Clostridiales|Lachnospiraceae|Lachnoclostridium|aminophilum|
CGCGTGGGAAACCTGCCCTGTACCGGGGGATAACACTTAGAAATAGGTGCTAATACCGCATAAGCGCACGGTCCTGCATGGGACAGTGTGAAAAACTCCGGTGGTACAGGATGGTCCCGCGTCTGATTAGCCAGTTGGCGGGGTAACGGCCCACCAAAGCGACGATCAGTAGCCGGCCTGAGAGGGTGAACGGCCACATTGGGACTGAGACACGGCCCAA
>MG|13|94.09|Firmicutes|Clostridia|Clostridiales|Lachnospiraceae|Blautia|producta|
TTGGGCCGTGTCTCAGTCCCAATGTGGCCGTCCACCCTCTCAGGCCGGCTACTGATCGTCGCTTTGGTGGGCCGTTACCCCGCCAACTGGCTAATCAGACGCGGGCCCATCCTGTACCACCGGAGTTTTTCACACCGTACCATGCGGTACTGTGCGCTCATGCGGTATTAGCAGCCATTTCTAGCTGTTATCCCCCCTGTACAGGGCAGGTTACCCACGCG
>MG|17|95.91|Firmicutes|Clostridia|Clostridiales|Lachnospiraceae|Lachnoclostridium|bolteae|
CGCGTGGATAACCTGCCCCATACAGGGGGATAACAGTTAGAAATGACTGCTAATACCGCATAAGCGCACAGTATCGCATGATACAGTGTGAAAAACTCCGGTGGTATGGGATGGATCCGCGTCTGATTAGCCAGTTGGCGGGGTAGAGGCCCACCAAAGCGACGATCAGTAGCCGACCTGAGAGGGTGACCGGCCACATTGGGACTGAGACACGGCCCAA
>MG|17|91.24|Firmicutes|Clostridia|Clostridiales|Lachnospiraceae|Oribacterium|sp.|
CGCGTGGGTAACCTGCCTCATCGAGGGGGATAACAGAGAGAAATCACTGCTAATACCGCATAAGCCCACGGGACCGCATGGTCCTGAGGGAAAAGATTTATCGCGATGAGATGGACCCGCGTCTGATTAGTTAGTTGGCAGGGTAACGGCCTACCAAGACGACGATCAGTAGCCGGACTGAGAGGTTGAACGGCCACATTGGGACTGAGACACGGCCCAAA
>MG|10|87.78|Firmicutes|Clostridia|Clostridiales|Lachnospiraceae|Oribacterium|sp.|
TTGGGCCGTGTCTCAGTCCCAATGTGGCCGTTCAACCTCTCAGTCCGGCTACCGATCGTAGCTTTGGTGGGCCGTTACCCCGCCAACAGGCTAATCGGACGCGGGCCCATCCTGTCGCGATAAATCTTTTCACCCTGTGCCATGCGGCACCGTGTGCTTATGCGGTATTAGCGGTGATTTCTCTCCGTTATCCCCCCTCGACAGGGCGGGTTGCCCACGTG
>MG|40|95.93|Firmicutes|Clostridia|Clostridiales|Lachnospiraceae|[Ruminococcus]|gnavus|
CGCGTGGATAACCTGCCCCATACAGGGGGATAACAGTTAGAAATGACTGCTAATACCGCATAAGCGCACAGTATCGCATGATACGGTGTGAAAAACTCCGGTGGTATGGGATGGATCCGCGTCTGATTAGCCAGTTGGCGGGGTAGAGGCCCACCAAAGCGACGATCAGTAGCCGACCTGAGAGGGTGACCGGCCACATTGGGACTGAGACACGGCCCAAA
>MG|11|88.58|Firmicutes|Clostridia|Clostridiales|Lachnospiraceae|[Ruminococcus]|gnavus|
TTGGGCCGTGTCTCAGTCCCAATGTGGCCGTCCAACCTCTCAGTCCGGCTACAGATCGTCGTCTTGGTGGTCCGTTACACCGCCAACTAACTAATCTGACGCGGGCCCATCCCATAGCATTAAAACTTTTCACACAGGGCCATGCGGCTCCGTGCGCTTATGCGGTATTAGCGGCCGTTTCCAGCCGTTATCCCCCTCTATGGGGCAGGTTGCCCACGCG
>MG|15|91.28|Firmicutes|Clostridia|Clostridiales|Lachnospiraceae|Oribacterium|sp.|
TTGGGCCGTGTCTCAGTCCCAATGTGGCCGTTCAACCTCTCAGTCCGGCTACTGATCGTCGTCTTGGTAGGCCGTTACCCTGCCAACTAACTAATCAGACGCGGGTCCATCTCATCGCGATAAATCTTTTCCCCCTGGACCATGCGGTCCTGTGGGCTTATGCGGTATTAGCAGTGATTTCTCTCTGTTATCCCCCTCGATGAGGCAGGTTACCCACGCG
>MG|10|88.58|Firmicutes|Clostridia|Clostridiales|Lachnospiraceae|[Ruminococcus]|gnavus|
TTGGGCCGTGTCTCAGTCCCAATGTGGCCGTCCAACCTCTCAGTCCGGCTACAGATCGTCGTCTTGGTGGTCCGTTACACCGCCAACTAACTAATCTGACGCGGGCCCATCCCATAGCATTAAAACTTTTCACACAAAGCCATGCGGCTCCGTGCGCTTATGCGGTATTAGCGGCCGTTTCCAGCCGTTATCCCCCTCTATGGGGCAGGTTGCCCACGCG
>MG|13|97.27|Firmicutes|Clostridia|Clostridiales|Lachnospiraceae|Blautia / [Ruminococcus]|gnavus|
CGCGTGGGTAACCTGCCTCATACAGGGGGATAACAGTTAGAAATGACTGCTAATACCGCATAAGCGCACGGGAGCGCATGCTCTTGTGTGAAAAACTCCGGTGGTATGAGATGGACCCGCGTCTGATTAGGTAGTTGGTGGGGTAACGGCCTACCAAGCCGACGATCAGTAGCCGACCTGAGAGGGTGACCGGCCACATTGGGACTGAGACACGGCCCAA
>MG|10|92.34|Firmicutes|Clostridia|Clostridiales|Lachnospiraceae|[Ruminococcus]|gnavus|
TTGGGCCGTGTCTCAGTCCCAATGTGGCCGGTCACCCTCTCAGGTCGGCTACTGATCGTCGGTTTGGTAGGCCGTTACCCCACCAACTGCCTAATCAGACGCGGGCCCATCCCATACCGTCTCGGCTTTTCACACAAAATCATGCGATCTCGTGCGCTTATGCGGTATTAGCAGTCATTTCTAACTGTTATCCCCCCTGTATGGGGCAGGTTACCCACGCG
>MG|12|89.14|Firmicutes|Clostridia|Clostridiales|Lachnospiraceae|Blautia|coccoides|
TTGGGCCGTGTCTCAGTCCCAATGTGGCCGTTCAACCTCTCAGTCCGGCTACTGATCGTCGCCTTGGTGGTCCGTTACACCGCCAACTAGCTAATCAGACGCGGGTCCATCTCATCGCGATAAATCTTTTCACACTGCGCCATGCGGCACTGTATGCTTATGCGGTATTAGCAGTCATTTCTAACTGTTATCCCCCTCGATGAGGCAGGTTACCCACGCG
>MG|10|92.27|Firmicutes|Clostridia|Clostridiales|Oscillospiraceae|Oscillibacter|sp.|
CGCGTGAGGAACCTGCCTTGGAGAGGGGGACAACAGCTGGAAACGGCTGCTAATACCGCATGACGCGTTTGGGGGGCATCCCCTGAACGCCAAAGATTTATCGCTCTGAGATGGCCTCGCGTCTGATTAGCTAGTTGGTGAGGTAACGGCCCACCAAGGCGACGATCAGTAGCCGGACTGAGAGGTTGAACGGCCACATTGGGACTGAGATACGGCCCAG
>MG|14|87.89|Firmicutes|Clostridia|Clostridiales|Oscillospiraceae|Oscillibacter|sp.|
TGCGTGAGCAACCTGCCTTTCAGAGGGGGACAACAGCTGGAAACGGCTGCTAATACCGCATAACGTACTTTGCAGGCATCTGCGAAGTACCAAAGGAGCAATCCGCTGAAAGATGGGCTCACGTCTGATTAGCTGGATGGCGGGGTAACGGCCCACCATGGCGACGATCAGTAGCCGGTCTGAGAGGATGAACGGCCACATTGGGACTGAGATACGGCCCAG
>MG|19|87.89|Firmicutes|Clostridia|Clostridiales|Oscillospiraceae|Oscillibacter|sp.|
CTGGGCCGTATCTCAGTCCCAATGTGGCCGTTCATCCTCTCAGACCGGCTACTGATCGTCGCCATGGTGGGCCGTTACCCCGCCATCCAGCTAATCAGACGTGAGCCCATCTTTCAGCGGATTGCTCCTTTGGTACTTCGCAGATGCCTGCAAAGTACGTTATGCGGTATTAGCAGCCGTTTCCAGCTGTTGTCCCCCTCTGAAAGGCAGGTTGCTCACGCA
>MG|27|93.67|Firmicutes|Clostridia|Clostridiales|Oscillospiraceae|Oscillibacter|sp.|
CTGGGCCGTATCTCAGTCCCAATGTGGCCGGCCAACCTCTCAGTCCGGCTACTGATCGTCGACTTGGTGGGCCGTTACCCCGCCAACTATCTAATCAGACGCGAGGCCATCTTCCAGCGATATAATCTTTGACATACACAAGATGCCTTGCGTATGTGTCATGCGGTATTAGCAGTCGTTTCCAACTGTTGTCCCCCTCTGGAAGGCAGGTTCCTCACGCG
>MG|18|91.89|Firmicutes|Clostridia|Clostridiales|Oscillospiraceae|Oscillibacter|ruminantium|
CGCGTGAGGAACCTGCCTTCCAGAGGGGGACAACAGTTGGAAACGACTGCTAATACCGCATAACGCATGACCGGGGCATCCCGGACATGCCAAAGATTTATCGCTGGAAGATGGCCTCGCGTCTGATTAGCTAGTTGGTAGGGTAACGGCCTACCAAGGCGACGATCAGTAGCCGGACTGAGAGGTTGGCCGGCCACATTGGGACTGAGATACGGCCCAG
>MG|57|91.89|Firmicutes|Clostridia|Clostridiales|Oscillospiraceae|Oscillibacter|ruminantium|
CTGGGCCGTATCTCAGTCCCAATGTGGCCGGCCAACCTCTCAGTCCGGCTACTGATCGTCGCCTTGGTAGGCCGTTACCCTACCAACTAGCTAATCAGACGCGAGGCCATCTTCCAGCGATAAATCTTTGGCATGTCCGGGATGCCCCGGTCATGCGTTATGCGGTATTAGCAGTCGTTTCCAACTGTTGTCCCCCTCTGGAAGGCAGGTTCCTCACGCG
>MG|11|93.24|Firmicutes|Clostridia|Clostridiales|Oscillospiraceae|Oscillibacter|ruminantium|
CGCGTGAGGAACCTGCCTCTCAGAGGGGGACAACAGTTGGAAACGACTGCTAATACCGCATGACGCATGACCGGGGCATCCCGGACATGCCAAAGATTTATCGCTGAGAGATGGCCTCGCGTCTGATTAGCTAGTTGGTGAGGTAACGGCCCACCAAGGCGACGATCAGTAGCCGGACTGAGAGGTTGACCGGCCACATTGGGACTGAGATACGGCCCAG
>MG|22|93.24|Firmicutes|Clostridia|Clostridiales|Oscillospiraceae|Oscillibacter|ruminantium|
CTGGGCCGTATCTCAGTCCCAATGTGGCCGGTCAACCTCTCAGTCCGGCTACTGATCGTCGCCTTGGTGGGCCGTTACCTCACCAACTAGCTAATCAGACGCGAGGCCATCTCTCAGCGATAAATCTTTGGCATGTCCGGGATGCCCCGGTCATGCGTCATGCGGTATTAGCAGTCGTTTCCAACTGTTGTCCCCCTCTGAGAGGCAGGTTCCTCACGCG
>MG|11|91.82|Firmicutes|Clostridia|Clostridiales|Oscillospiraceae|Oscillibacter|valericigenes|
CTGGGCCGTATCTCAGTCCCAATGTGGCCGTTCAACCTCTCAGTCCGGCTACTGATCGTCGCCTTGGTGGGCCGTTACCTCACCAACTAGCTAATCAGACGCGAGGCCATCTCAGAGCGATAAATCTTTGGCGTTCAAGGGATGCCCCTCAAACGCATCATGCGGTATTAGCAGCCGTTTCCAGCTGTTGTCCCCCTCTCCAAGGCAGGTTCCTCACGCG
>MG|10|91.44|Firmicutes|Clostridia|Clostridiales|Oscillospiraceae|Oscillibacter|ruminantium|
CGCGTGAGGAACCTGCCTTCCAGAGGGGGACAACAGTTGGAAACGACTGCTAATACCGCATGACGCATGACCGGGGCATCCCGGACATGCCAAAGATTTATCGCTGGAAGATGGCCTCGCGTCCCATTAGCTAGTTGGCGGGGTAACGGCCCACCAAGGCGACGATGGGTAGCCGGACTGAGAGGTTGACCGGCCACATTGGGACTGAGATACGGCCCAG
>MG|11|95.43|Firmicutes|Clostridia|Clostridiales|Ruminococcaceae|Faecalibacterium|prausnitzii|
TTGGGCCGTGTCTCAGTCCCAATGTGGCCGTCCACCCTCTCAGGCCGGCTACTGATCGTCGCCTTGGTGGGCCGTTACCCCGCCAACTAGCTAATCAGACGCGGGTCCATCTCATACCGTCTCGGCTTTTCACACTGTGTCATGCGACACCGTGCGCTTATGCGGTATTAGCAGTCATTTCTAACTGTTATCCCCCTGTATGAGGCAGGTTACCCACGCG
>MG|29|88.69|Firmicutes|Clostridia|Clostridiales|Ruminococcaceae|Ruminiclostridium|methylpentosum|
CTGGGCCGTGTCTCAGTCCCAATGTGGCCGTTCAACCTCTCAGTCCGGCTACCGATCGTCGGCTTGGTGGGCTGTTATCTCACCAACTACCTATCGGCCGCGAGCCCATCTCTCAGCGATAAAATCTTTGATGAAAGAACGATGCCGTTCTCTCATGTTATGCGGTATTAGCGTTCGTTTCCAAACGTTATTCCACTCTGAAAGGCAGGTTACTCACGTG
>MG|21|94.09|Firmicutes|Clostridia|Clostridiales|Ruminococcaceae|Faecalibacterium|prausnitzii|
CTGGGCCGTGTCTCAGTCCCAATGTGGCCGTTCAACCTCTCAGTCCGGCTACCAATCGTCGGCATGGTGGGCCGTTACCTCACCATCTACCTAATTGGACGCGAGGCCATCCTGAAGCGAATTTCTCCTTTTCCCTCTGTACCATGCGGTACCGTGGGCTTATGCGGTATTAGCAGTCGTTTCCAACTGTTGTCCCCCACTCCAGGGCAGGTTCCTCACGTG
>MG|24|90.54|Firmicutes|Clostridia|Clostridiales|Ruminococcaceae|Ruminococcus|flavefaciens|
CTGGGCCGTATCTCAGTCCCAATGTGGCCGTTCAACCTCTCAGTCCGGCTACTGATCGTCGACTTGGTAGGCCGTTACCCCACCAACTATCTAATCAGACGCGAGCCCATCTTTCAGCGGATTGCTCCTTTGATACAAGGGCGATGCCGCCCCCTGCATGTTATGCGGTATTAGCGGCCGTTTCCAGCCGTTGTCCCCCTCTGAAAGGCAGGTTGCTCACGTG
>MG|20|90.58|Firmicutes|Clostridia|Clostridiales|Ruminococcaceae|Ruminococcus|flavefaciens|
CTGGGCCGTGTCTCAGTCCCAATGTGGCCGTTCAACCTCTCAGTCCGGCTATGGATCGTCGACTTGGTGGGCCGTTACCCCGCCAACTATCTAATCCAACGCGAGCCCATCTTTCAGCGATAAATCTTTGGCAAAAAAGTGATGCCACTCTCTTGCGTTATGCGGTATTACCGTCCGTTTCCAGACGCTATTCCCCTCTGAAAGGCAGGTTGCTCACGCG
>MG|15|96.33|Firmicutes|Clostridia|Clostridiales|Ruminococcaceae|Faecalibacterium|prausnitzii|
CTGGGCCGTATCTCAGTCCCAATGTGGCCGTTCAACCTCTCAGTCCGGCTACTGATCGTCGACTTGGTATGCCGTTACCACACCAACTATCTAATCAGACATAAGCCCATCTATCAGCGGATTGCTCCTTTCCCTTTTGAATCATGCGATTCTCAAGGCATATGCGGTATTAGCAGTCATTTCTAACTGTTGTTCCCCTCTGATAGGCAGGTTGCTTATGCA
>MG|19|90.54|Firmicutes|Clostridia|Clostridiales|Ruminococcaceae|Ruminococcus|flavefaciens|
CACGTGAGCAACCTGCCTTTCAGAGGGGGACAACGGCTGGAAACGGCCGCTAATACCGCATAACATGCAGGGGGCGGCATCGCCCTTGTATCAAAGGAGCAATCCGCTGAAAGATGGGCTCGCGTCTGATTAGATAGTTGGTGGGGTAACGGCCTACCAAGTCGACGATCAGTAGCCGGACTGAGAGGTTGAACGGCCACATTGGGACTGAGATACGGCCCAG
>MG|16|89.59|Firmicutes|Clostridia|Clostridiales|Ruminococcaceae|Ruminiclostridium|methylpentosum|
CTGGGCCGTGTCTCAGTCCCAATGTGGCCGTTCAACCTCTCAGTCCGGCTACCGATCGTCGGCTTGGTGGGCTGTTATCTCACCAACTACCTAATCGGCCGCGAGCCCATCTCTCAGCGATAAAATCTTTGATGAAAAAACGATGCCGTTCTTTCATGTTATGCGGTATTAGCGTTCGTTTCCAAACGTTATTCCACTCTGAAAGGCAGGTTACTCACGTG
>MG|13|94.55|Firmicutes|Clostridia|Clostridiales|Ruminococcaceae|Faecalibacterium|prausnitzii|
CTGGGCCGTGTCTCAGTCCCAATGTGGCCGATCAACCTCTCAGTCCGGCTATGGATCGTCGACTTGGTAGGCCGTTACCCCACCAACTATCTAATCCAACGCGAGCCCATCCTTCAGCACCTCAGTTTTGGTACAAAGATCATGCGGTCTCTGTACGTTATGCGGTATTACCGTCCGTTTCCAGACGCTATCCCCCTCTGAAGGGCAGGTTGCTCACGCG
>MG|40|94.09|Firmicutes|Clostridia|Clostridiales|Ruminococcaceae|Faecalibacterium|prausnitzii|
TTGGGCCGTGTCTCAGTCCCAATGTGGCCGGTCACCCTCTCAGGTCGGCTACTGATCGTCGCCTTGGTGGGCCGTTACCTCACCAACTAGCTAATCAGACGCGGATCCATCTCATACCGTCTCGGCTTTTCACACAGGAACATGCGTTCCCGTGCGCTTATGCGGTATTAGCAGTCATTTCTAACTGTTATCCCCCCTGTATGAGGCAGGTTATCCACGCG
>MG|39|94.52|Firmicutes|Clostridia|Clostridiales|Ruminococcaceae|Faecalibacterium|prausnitzii|
TTGGGCCGTGTCTCAGTCCCAATGTGGCCGGTCACCCTCTCAGGTCGGCTACTGATCGTCGCCTTGGTGGGCCGTTACCTCACCAACTAGCTAATCAGACGCGGATCCATCTCATACCGTCTCGGCTTTTCACACAGGAACATGCGTTCCCGTGCGCTTATGCGGTATTAGCAGTCATTTCTAACTGTTATCCCCCTGTATGAGGCAGGTTATCCACGCG
>MG|14|90.58|Firmicutes|Clostridia|Clostridiales|Ruminococcaceae|Ruminococcus|flavefaciens|
CTGGGCCGTATCTCAGTCCCAATGTGGCCGTTCAACCTCTCAGTCCGGCTACTGATCGTCGACTTGGTAGGCCGTTACCCCACCAACTATCTAATCAGACGCGAGCCCATCTTTCAGCGGATTGCTCCTTTGATACAAGGGCGATGCCGCCCCCCTGCATGTTATGCGGTATTAGCGGCCGTTTCCAGCCGTTGTCCCCCTCTGAAAGGCAGGTTGCTCACGTG
>MG|14|94.09|Firmicutes|Clostridia|Clostridiales|Ruminococcaceae|Faecalibacterium|prausnitzii|
CACGTGAGGAACCTGCCCTGGAGTGGGGGACAACAGTTGGAAACGACTGCTAATACCGCATAAGCCCACGGTACCGCATGGTACAGAGGGAAAAGGAGAAATTCGCTTCAGGATGGCCTCGCGTCCAATTAGGTAGATGGTGAGGTAACGGCCCACCATGCCGACGATTGGTAGCCGGACTGAGAGGTTGAACGGCCACATTGGGACTGAGACACGGCCCAG
>MG|55|87.44|Firmicutes|Clostridia|Clostridiales|Ruminococcaceae|Faecalibacterium|prausnitzii|
CTGGGCCGTGTCTCAGTCCCAATGTGGCCGTTCAACCTCTCAGTCCGGCTACCGATCGTCGGCTTGGTGGGCTGTTATCTCACCAACTACCTAATCGGCCGCGAGCCCATCTCTCAGCGATAAAATCTTTGATAGTCTCCGGATGCCCGGAAACTATGTTATGCGGTATTAGCGTTCGTTTCCAAACGTTATTCCACTCTGAAAGGCAGGTTACTCACGTG
>MG|26|94.52|Firmicutes|Clostridia|Clostridiales|Ruminococcaceae|Faecalibacterium|prausnitzii|
CGCGTGGATAACCTGCCTCATACAGGGGGATAACAGTTAGAAATGACTGCTAATACCGCATAAGCGCACGGGAACGCATGTTCCTGTGTGAAAAGCCGAGACGGTATGAGATGGATCCGCGTCTGATTAGCTAGTTGGTGAGGTAACGGCCCACCAAGGCGACGATCAGTAGCCGACCTGAGAGGGTGACCGGCCACATTGGGACTGAGACACGGCCCAA
>MG|38|86.88|Firmicutes|Clostridia|Clostridiales|Ruminococcaceae|Hydrogenoanaerobacterium|sp.|
CTGGGCCGTGTCTCAGTCCCAATGTGGCCGTTCAACCTCTCAGTCCGGCTACCGATCGTCGGCTTGGTGGGCTGTTATCCCGCCAACTACCTAATCGGACGCGAGCCCATCTTCGAGCGATAAAATCTTTGACAGAAAGGGGATGTCCCCTCTCTGTGTTATGCGGTATTAGCGGCCGTTTCCGGCCGTTATTCCCCTCTCGAAGGCAGGTTGCTCACGTG
>MG|11|96.4|Firmicutes|Clostridia|Clostridiales|Ruminococcaceae|Faecalibacterium|prausnitzii|
TTGGGCCGTGTCTCAGTCCCAATGTGGCCGATCACCCTCTCAGGTCGGCTACTGATCGTCGCCTTGGTGGGCTGTTATCTCACCAACTAGCTAATCAGATGCGGGCCCATCTCATACCGGATTTCTCCTTTTCTTACCGAAGGATGCCCTTCGGTAATGACATGCGGTATTAGTCACGTTTTCACATGATTATCCCTCTGTATGAGGCAGGTTGCCCACACG
>MG|18|88.29|Firmicutes|Clostridia|Clostridiales|Ruminococcaceae|Subdoligranulum|sp.|
CTGGGCCGTGTCTCAGTCCCAATGTGGCCGTTCAACCTCTCAGTCCGGCTACCAATCGTCGCCATGGTGAGCCATTACCTCACCATCTAGCTAATTGGACGCGAGCTCATCTCTCAGCGATATAATCTTTGGTATCAGTGCGATGCCGCACCGGTACGTTATGCGGTATTAGCAGTCGTTTCCAACTGTTGTCCCCCTCTGAAAGGCAGATTGCTCACGCG
>MG|15|90.13|Firmicutes|Clostridia|Clostridiales|Ruminococcaceae|Ruminococcus|flavefaciens|
CTGGGCCGTGTCTCAGTCCCAATGTGGCCGTTCAACCTCTCAGTCCGGCTATGGATCGTCGACTTGGTGGGCCGTTACCCCGCCAACTATCTAATCCAACGCGAGCCCATCTTTCAGCGATAAATCTTTGGCAAAAAAGTGATGCCACTCTCTTGCATTATGCGGTATTACCGTCCGTTTCCAGACGCTATTCCCCTCTGAAAGGCAGGTTGCTCACGCGA
>MG|104|89.14|Firmicutes|Clostridia|Clostridiales|Ruminococcaceae|Ruminiclostridium|methylpentosum|
CACGTGAGTAACCTGCCTTTCAGAGTGGAATAACGTTTGGAAACGAACGCTAATACCGCATAACATGAGAGAACGGCATCGTTCTTTCATCAAAGATTTTATCGCTGAGAGATGGGCTCGCGGCCGATTAGGTAGTTGGTGAGATAACAGCCCACCAAGCCGACGATCGGTAGCCGGACTGAGAGGTTGAACGGCCACATTGGGACTGAGACACGGCCCAG
>MG|16|93.18|Firmicutes|Clostridia|Clostridiales|Ruminococcaceae|Faecalibacterium|prausnitzii|
CACGTGAGGAACCTGCCCTTGAGTGGGGGACAACAGTTGGAAACGACTGCTAATACCGCATAAGCCCACAGAGCCGCATGGCTCAGGGGGAAAAGGAGCAATTCGCTTAAGGATGGACTCGCGTCCAATTAGGTAGATGGTGAGGTAACGGCCCACCATGCCGACGATTGGTAGCCGGACTGAGAGGTTGAACGGCCACATTGGGACTGAGACACGGCCCAG
>MG|30|94.55|Firmicutes|Clostridia|Clostridiales|Ruminococcaceae|Faecalibacterium|prausnitzii|
CGCGTGAGCAACCTGCCCTTCAGAGGGGGATAGCGTCTGGAAACGGACGGTAATACCGCATAACGTACAGAGACCGCATGATCTTTGTACCAAAACTGAGGTGCTGAAGGATGGGCTCGCGTTGGATTAGATAGTTGGTGGGGTAACGGCCTACCAAGTCGACGATCCATAGCCGGACTGAGAGGTTGATCGGCCACATTGGGACTGAGACACGGCCCAG
>MG|21|90.13|Firmicutes|Clostridia|Clostridiales|Ruminococcaceae|Ruminococcus|flavefaciens|
CGCGTGAGCAACCTGCCTTTCAGAGGGGAATAGCGTCTGGAAACGGACGGTAATACCGCATAATGCAAGAGAGTGGCATCACTTTTTTGCCAAAGATTTATCGCTGAAAGATGGGCTCGCGTTGGATTAGATAGTTGGCGGGGTAACGGCCCACCAAGTCGACGATCCATAGCCGGACTGAGAGGTTGAACGGCCACATTGGGACTGAGACACGGCCCAG
>MG|16|98.18|Firmicutes|Clostridia|Clostridiales|Ruminococcaceae|Roseburia / Ruminococcus / [Ruminococcus]|sp.|
TTGGGCCGTGTCTCAGTCCCAATGTGGCCGGTCACCCTCTCAGGTCGGCTACTGATCGTCGCCTTGGTAGGCCGTTACCCTGCCAACTAGCTAATCAGACGCGGGTCCATCTCATACCACCGGAGTTTTTACCTCTGCACCATGCGGTGCTGGGGTCTTATGCGGTATTAGCAGTCATTTCTAACTGTTATCCCCCTGTATGAGGCAGGTTACCCACGCG
>MG|15|86.88|Firmicutes|Clostridia|Clostridiales|Ruminococcaceae|Hydrogenoanaerobacterium|sp.|
CACGTGAGCAACCTGCCTTCGAGAGGGGAATAACGGCCGGAAACGGCCGCTAATACCGCATAACACAGAGAGGGGACATCCCCTTTCTGTCAAAGATTTTATCGCTCGAAGATGGGCTCGCGTCCGATTAGGTAGTTGGCGGGATAACAGCCCACCAAGCCGACGATCGGTAGCCGGACTGAGAGGTTGAACGGCCACATTGGGACTGAGACACGGCCCAG
>MG|11|89.59|Firmicutes|Clostridia|Clostridiales|Ruminococcaceae|Anaerotruncus|sp.|
CTGGGCCGTATCTCAGTCCCAATGTGGCCGTTCATCCTCTCAGACCGGCTACTGATCGTCGCCATGGTGGGCCGTTACCCCGCCATCTAGCTAATCAGACGTGAGCCCATCTTTCAGCGGATTGCTCCTTTGATACCAAGGCGATGCCGCCCCGGTATATTATGCGGTATTAGCAGCCGTTTCCAGCTGTTGTCCCCCTCTGAAAGGCAGGTTGCTCACGCA
>MG|199|89.14|Firmicutes|Clostridia|Clostridiales|Ruminococcaceae|Ruminiclostridium|methylpentosum|
CTGGGCCGTGTCTCAGTCCCAATGTGGCCGTTCAACCTCTCAGTCCGGCTACCGATCGTCGGCTTGGTGGGCTGTTATCTCACCAACTACCTAATCGGCCGCGAGCCCATCTCTCAGCGATAAAATCTTTGATGAAAGAACGATGCCGTTCTCTCATGTTATGCGGTATTAGCGTTCGTTTCCAAACGTTATTCCACTCTGAAAGGCAGGTTACTCACGTG
>MG|12|75.78|Firmicutes|Clostridia|Clostridiales|Ruminococcaceae|Ruminiclostridium|stercorarium|
CGCGTATGCAACCTGCCCCCCGCAGGGGGACAACACCGGGAAACCGGTGCTAATACCGCATAGGAGCTGGGGCCGCATGGTCCTTGCTGGAAAGCGTTTGCGGCGGGGGATGGGCATGCGTGCCATTAGGAAGTTGGCGGGGTAGCGGCCCACCAATCCGACGATGGCTAGGGGTTCTGAGAGGAAGGCCCCCCCACACTGGCACTGAGACACGGGCCAG
>MG|23|93.18|Firmicutes|Clostridia|Clostridiales|Ruminococcaceae|Faecalibacterium|prausnitzii|
CTGGGCCGTGTCTCAGTCCCAATGTGGCCGTTCAACCTCTCAGTCCGGCTACCAATCGTCGGCATGGTGGGCCGTTACCTCACCATCTACCTAATTGGACGCGAGTCCATCCTTAAGCGAATTGCTCCTTTTCCCCCTGAGCCATGCGGCTCTGTGGGCTTATGCGGTATTAGCAGTCGTTTCCAACTGTTGTCCCCCACTCAAGGGCAGGTTCCTCACGTG
>MG|19|90.58|Firmicutes|Clostridia|Clostridiales|Ruminococcaceae|Ruminococcus|flavefaciens|
CGCGTGAGCAACCTGCCTTTCAGAGGGGAATAGCGTCTGGAAACGGACGGTAATACCGCATAACGCAAGAGAGTGGCATCACTTTTTTGCCAAAGATTTATCGCTGAAAGATGGGCTCGCGTTGGATTAGATAGTTGGCGGGGTAACGGCCCACCAAGTCGACGATCCATAGCCGGACTGAGAGGTTGAACGGCCACATTGGGACTGAGACACGGCCCAG
>MG|14|93.64|Firmicutes|Clostridia|Clostridiales|Ruminococcaceae|Faecalibacterium|prausnitzii|
CTGGGCCGTATCTCAGTCCCAATGTGGCCGTTCAACCTCTCAGTCCGGCTACTGATCGTCGACTTGGTGGGCCGTTACCCCGCCAACTATCTAATCAGACGCGAGGCCATCTTTCAGCGATAAATCTTTGATGTACAGACCATGCGACCCGTACATGTCATGCGGTATTAGCAGTCGTTTCCAACTGTTGTCCCCCTCTGAAAGGCAGGTTCCTCACGCG
>MG|56|89.14|Firmicutes|Clostridia|Clostridiales|Ruminococcaceae|Ruminiclostridium|methylpentosum|
CTGGGCCGTGTCTCAGTCCCAATGTGGCCGTTCAACCTCTCAGTCCGGCTACCGATCGTCGGCTTGGTGGGCTGTTATCTCACCAACTACCTAATCGGCCGCGAGCCCATCTCTCAGCGATAAAATCTTTGATGAAAGAACGATGCCGTTCTTTCATGTTATGCGGTATTAGCGTTCGTTTCCAAACGTTATTCCACTCTGAAAGGCAGGTTACTCACGTG
>MG|11|86.28|Firmicutes|Clostridia|Clostridiales|Ruminococcaceae|Faecalibacterium|prausnitzii|
CGCGTGAGGAACCTGCCTCAAACAGGGGGATAACACTTGGAAACAGGTGCTAATACCGCATAAGACCACAGGATCGCATGGTCCAGGGGTCAAAGCTCCGGCGGTTTGAGATGGCCTCGCGTCCCATTAGGTAGTTGGTGAGGCAACGGCTCACCAAGCCGACGATGGGTAGCCGAGCTGAGAGGCTGATCGGCCACACTGGGACTGAGACACGGCCCAG
>MG|21|87.44|Firmicutes|Clostridia|Clostridiales|Ruminococcaceae|Faecalibacterium|prausnitzii|
CACGTGAGTAACCTGCCTTTCAGAGTGGAATAACGTTTGGAAACGAACGCTAATACCGCATAACATAGTTTCCGGGCATCCGGAGACTATCAAAGATTTTATCGCTGAGAGATGGGCTCGCGGCCGATTAGGTAGTTGGTGAGATAACAGCCCACCAAGCCGACGATCGGTAGCCGGACTGAGAGGTTGAACGGCCACATTGGGACTGAGACACGGCCCAG
>MG|30|89.14|Firmicutes|Clostridia|Clostridiales|Ruminococcaceae|Ruminiclostridium|methylpentosum|
CACGTGAGTAACCTGCCTTTCAGAGTGGAATAACGTTTGGAAACGAACGCTAATACCGCATAACATGAAAGAACGGCATCGTTCTTTCATCAAAGATTTTATCGCTGAGAGATGGGCTCGCGGCCGATTAGGTAGTTGGTGAGATAACAGCCCACCAAGCCGACGATCGGTAGCCGGACTGAGAGGTTGAACGGCCACATTGGGACTGAGACACGGCCCAG
>MG|29|95.48|Firmicutes|Clostridia|Clostridiales|unclassified Clostridiales|Pseudoflavonifractor|capillosus|
CTGGGCCGTGTCTCAGTCCCAATGTGGCCGGCCAACCTCTCAGTCCGGCTACTGATCGTCGCCTTGGTGGGCCGTTACCCCGCCAACCAGCTAATCAGACGCGAGGCCATCTCAGAGCGATAAATCTTTGGCAGCCAGAGTCATGCGACCCAGCTGCATCATGCGGTATTAGCACAGCTTTCGTTGTGTTATTCCCCACTCCGAGGCAGGTTCCTCACGCG
>MG|11|95.93|Firmicutes|Clostridia|Clostridiales|unclassified Clostridiales|Pseudoflavonifractor|capillosus|
CGCGTGAGGAACCTGCCTCGGAGTGGGGAATAACACAACGAAAGCTGTGCTAATACCGCATGATGCAGCTGGGTCGCATGACTCTGGCTGCCAAAGATTTATCGCTCTGAGATGGCCTCGCGTCTGATTAGCTAGTTGGCGGGGTAACGGCCCACCAAGGCGACGATCAGTAGCCGGACTGAGAGGTTGGCCGGCCACATTGGGACTGAGACACGGCCCAG
>MG|22|95.48|Firmicutes|Clostridia|Clostridiales|unclassified Clostridiales|Pseudoflavonifractor|capillosus|
CGCGTGAGGAACCTGCCTCGGAGTGGGGAATAACACAACGAAAGCTGTGCTAATACCGCATGATGCAGCTGGGTCGCATGACTCTGGCTGCCAAAGATTTATCGCTCTGAGATGGCCTCGCGTCTGATTAGCTGGTTGGCGGGGTAACGGCCCACCAAGGCGACGATCAGTAGCCGGACTGAGAGGTTGGCCGGCCACATTGGGACTGAGACACGGCCCAG
>MG|22|95.93|Firmicutes|Clostridia|Clostridiales|unclassified Clostridiales|Pseudoflavonifractor|capillosus|
CTGGGCCGTGTCTCAGTCCCAATGTGGCCGGCCAACCTCTCAGTCCGGCTACTGATCGTCGCCTTGGTGGGCCGTTACCCCGCCAACTAGCTAATCAGACGCGAGGCCATCTCAGAGCGATAAATCTTTGGCAGCCAGAGTCATGCGACCCAGCTGCATCATGCGGTATTAGCACAGCTTTCGTTGTGTTATTCCCCACTCCGAGGCAGGTTCCTCACGCG
>MG|51|78.92|Firmicutes|Clostridia|Thermoanaerobacterales|Thermoanaerobacterales Family IV. Incertae Sedis|Mahella|australiensis|
CTGGGCCGTGTTTCAGTCCCAATGTGGCCGATCAGCCTCTCAGCTCGGCTACCCATCGTCGCCTTGGTGGGCTGTTATCTCACCAACTAGCTAATGGGATATGAGCCCATCCCTGTCCGATAAAATCTTTTACCGCAGCACCATGCGATGCCGTGGTCTTATACCGTATTAGCACCTATTTCTAAGTGTTATCCCGTTGACAGGGGCAGGTTGCTCATACA
>MG|18|78.92|Firmicutes|Clostridia|Thermoanaerobacterales|Thermoanaerobacterales Family IV. Incertae Sedis|Mahella|australiensis|
TGTATGAGCAACCTGCCCCTGTCAACGGGATAACACTTAGAAATAGGTGCTAATACGGTATAAGACCACGGCATCGCATGGTGCTGCGGTAAAAGATTTTATCGGACAGGGATGGGCTCATATCCCATTAGCTAGTTGGTGAGATAACAGCCCACCAAGGCGACGATGGGTAGCCGAGCTGAGAGGCTGATCGGCCACATTGGGACTGAAACACGGCCCAG
>MG|16|91.19|Firmicutes|Erysipelotrichi|Erysipelotrichales|Erysipelotrichaceae|Bulleidia|p-1630-c5|
TACATAAGCAACCTGCCCACGGAGACCGGGATAATCTCTGGAAACGGGGACTAAAACCGGATAGGCAGTAATGAGGCATCTCAATACTGTTAAAGGTGAGAGACACTGGTGGATGGGCTTATGGCGCATTAGCTGGTTGGTGAGGTAACGGCCCACCAAGGCGATGATGCGTAGCCGGCCTGAGAGGGTGAACGGCCACATTGGGACTGAGACACGGCCCAG
>MG|35|91.23|Firmicutes|Erysipelotrichi|Erysipelotrichales|Erysipelotrichaceae|Bulleidia|p-1630-c5|
CTGGGCCGTGTCTCAGTCCCAATGTGGCCGTTCACCCTCTCAGGCCGGCTACGCATCATCGCCTTGGTGGGCCGTTACCTCACCAACCAGCTAATGCGCCATAAGCCCATCCACCAGTGTCTCTCACCTTTAACAGTATTGAGATGCCTCATTACTGCCTATCCGGTTTTAGTCCCCGTTTCCAGAGATTATCCCGGTCTCCGTGGGCAGGTTGCTTATGTAT
>MG|11|91.63|Firmicutes|Erysipelotrichi|Erysipelotrichales|Erysipelotrichaceae|Bulleidia|p-1630-c5|
CTGGGCCGTGTCTCAGTCCCAATGTGGCCGTTCACCCTCTCAGGCCGGCTACGCATCATCGCCTTGGTGGGCCGTTACCTCACCAACTAGCTAATGCGCCATAAGCCCATCCACCAGTGTCTCTCACCTTTAACAGTATTGAGATGCCTCATTACTGCCTATCCGGTTTTAGTCCCCGTTTCCAGAGATTATCCCGGTCTCCGTGGGCAGGTTGCTTATGTA
>MG|34|96.2|Firmicutes|Negativicutes|Selenomonadales|Acidaminococcaceae|Phascolarctobacterium|sp.|
CTGGGCCGTGTCTCAGTCCCAATGTGGCCGTTCATCCTCTCAGACCGGCTACTGATCATCGCCTTGGTTGTCCGTTACACTACCAACTAGCTAATCAGACGCAGGCCCATCCTTTAGCGATAGCTTACTTGTAGAGGCCATCTTTCACGGCACCGTCATGCGATGACGCCGTCACATCCGGTATTAGCATCCCTTTCGGAATGTTGTCCCCGTCTAAAGGGCAGGTTGCCTACGCG
>MG|134|94.49|Firmicutes|Negativicutes|Selenomonadales|Acidaminococcaceae|Phascolarctobacterium|faecium|
CTGGGCCGTGTCTCAGTCCCAATGTGGCCGTTCATCCTCTCAGACCGGCTACTGATCATCGCCTTGGTTGTCCGTTACACTACCAACTAGCTAATCAGACGCAGGCCCATCCTTTAGCGATAGCTTACTTGTAGAGGCCATCTTTCACAACAATGCCATGCGGCATAATTGTCACATCCGGTATTAGCATCCCTTTCGGAATGTTGTCCCCGTCTAAAGGGCAGGTTGCCTACGCG
>MG|11|95.8|Firmicutes|Negativicutes|Selenomonadales|Acidaminococcaceae|Phascolarctobacterium|sp.|
CGCGTAGGCAACCTACCCTTTAGACGGGGACAACATTCCGAAAGGGATGCTAATACCGGATGTGACAGCGTCATCGCATGACGGTGCTGTGAAAGATGGCCTCTACATGTAGCTATCGCTAAAGGATGGGCCTGCGTCTGATTAGCTAGTTGGTAGTGTAACGGACAACCAAGGCGATGATCAGTAGCCGGTCTGAGAGGATGAACGGCCACATTGGGACTGAGACACGGCCCAG
>MG|36|96.22|Firmicutes|Negativicutes|Selenomonadales|Acidaminococcaceae|Phascolarctobacterium|sp.|
CTGGGCCGTGTCTCAGTCCCAATGTGGCCGTTCATCCTCTCAGACCGGCTACTGATCATCGCCTTGGTTGTCCGTTACACTACCAACTAGCTAATCAGACGCAGGCCCATCCTTTAGCGATAGCTTACATGTAGAGGCCATCTTTCACAGCACCGTCATGCGATGACGCTGTCACATCCGGTATTAGCATCCCTTTCGGAATGTTGTCCCCGTCTAAAGGGTAGGTTGCCTACGCG
>MG|20|96.62|Firmicutes|Negativicutes|Selenomonadales|Acidaminococcaceae|Phascolarctobacterium|sp.|
CTGGGCCGTGTCTCAGTCCCAATGTGGCCGTTCATCCTCTCAGACCGGCTACTGATCATCGCCTTGGTTGTCCGTTACACTACCAACTAGCTAATCAGACGCAGGCCCATCCTTTAGCGATAGCTTACATGTAGAGGCCATCTTTCACGGCACCGTCATGCGATGACGCCGTCACATCCGGTATTAGCATCCCTTTCGGAATGTTGTCCCCGTCTAAAGGGCAGGTTGCCTACGCG
>MG|11|82.18|Proteobacteria|Alphaproteobacteria|Rhizobiales|Beijerinckiaceae|Camelimonas|lactis|
CTGGGCCGTGTCTCAGTCCCAGTCTGGCTGATCATCCTCTCAGACCAGCTACACATCATCGACTTGGTAGGCCATTACCCCACCAACAATCTAATATGACGCAGGCCGCTCCTTCAGCGCATAAAGCTTTAATCCGAAGACCGTATGCGGTATTAGAACACCTTTCGGTGTCTTATCCCTCACTGCAGGGTGCGTTCCTACGCG
>MG|10|86.63|Proteobacteria|Alphaproteobacteria|Rhizobiales|Hyphomicrobiaceae|Maritalea|mobilis|
CGCGTGGGAAACTGCCCATTACTGGGGAATAACGTTTGGAAACGAACGCTAATACCGCATACGCCGGAAACGGGAAAGATTTATCGGTGATGGATGTGCCCGCGTTGGATTAGCTTGTTGGTGGGGTAATGGCCTACCAAGGCAATGATCCATAGCTGGTCTGAGAGGACGATCAGCCACGTTGGAACTGAGACACGGTCCAAA
>MG|10|86.63|Proteobacteria|Alphaproteobacteria|Rhizobiales|Hyphomicrobiaceae|Maritalea|mobilis|
TTGGACCGTGTCTCAGTTCCAACGTGGCTGATCGTCCTCTCAGACCAGCTATGGATCATTGCCTTGGTAGGCCATTACCCCACCAACAAGCTAATCCAACGCGGGCACATCCATCACCGATAAATCTTTCCCGTTTCCGGCGTATGCGGTATTAGCGTTCGTTTCCAAACGTTATTCCCCAGTAATGGGCAGTTTCCCACGCG
>MG|11|87.13|Proteobacteria|Alphaproteobacteria|Rhizobiales|Hyphomicrobiaceae|Maritalea|mobilis|
TTGGACCGTGTCTCAGTTCCAACGTGGCTGATCGTCCTCTCAGACCAGCTATGGATCATTGCCTTGGTAGGCCATTACCCCACCAACAAGCTAATCCAACGCGGGCACATCCATCACCGATAAATCTTTCCCCTTGCGGGCGTATGCGGTATTAGCGTTCGTTTCCAAACGTTATTCCCCAGTAATGGGCAGTTTCCCACGCG
>MG|16|84.85|Proteobacteria|Alphaproteobacteria|Rhodobacterales|Rhodobacteraceae|Pannonibacter|sp.|
CTGGGCCGTGTCTCAGTCCCAGTGTGGCTGATCATCCTCTCGGACCAGCTACTGATCATCGCCTTGGTAAGCTATTGCCTCACCAACTAGCTAATCAGACGCGAGCCCCTCCTCGGGCGGATTCCTCCTTTTGCTCCTCAGCCTACGGGGTATTAGCAGCCGTTTCCAGCTGTTGTTCCCCTCCCAAGGGTAGGTTCTTACGCG
>MG|13|79.38|Proteobacteria|Betaproteobacteria|Burkholderiales|Oxalobacteraceae|Collimonas|fungivorans|
CTGGGCCGTGTCTCAGTCCCAGTCTGGATGATCATCCTCTCAAACCATCTAACGATCGTCGACTTGGTGAGCCTTTACCTCACCAACTATCTAATCGTACGCAGGCCATTCCCAAACCGCCCGAAAGCTTTAATCCGTAGATCACATGCGGTATTAGCTAATCTTTCGACTAGTTATCCCTCAGTTTGGGGTATGTTCCCACGCG
>MG|39|94.95|Proteobacteria|Betaproteobacteria|Burkholderiales|Sutterellaceae|Sutterella|stercoricanis|
TACATCGGAACGTGTCCTGTTGTGGGGGACAACCGGTCGAAAGACCGGCTAATACCGCATAAGCCTGAGGGTGAAAGCGGGGGATCGCAAGACCTCGCGCAATTGGAGCGGCCGATGCCCGATTAGCTAGTTGGTGGGGTAAAAGCTTACCAAGGCGACGATCGGTAGCTGGTCTGAGAGGACGACCAGCCACACTGGGACTGAGACACGGCCCAG
>MG|22|94.95|Proteobacteria|Betaproteobacteria|Burkholderiales|Sutterellaceae|Sutterella|stercoricanis|
TACATCGGAACGTGTCCTGTTGTGGGGGACAACCGGTCGAAAGACCGGCTAATACCGCATAAGCCTGAGGGTGAAAGCGGGGGATCGCAAGACCTCGCGCAATTGGAGCGGCCGATGCCCGATTAGCTAGTTGGTGGGGTAAGAGCTTACCAAGGCGACGATCGGTAGCTGGTCTGAGAGGACGACCAGCCACACTGGGACTGAGACACGGCCCAG
>MG|23|93.98|Proteobacteria|Betaproteobacteria|Burkholderiales|Sutterellaceae|Sutterella|wadsworthensis|
CACATCGGAACGTGTCCTTTTGTGGGGGATAACTGTCCGAAAGGACAGCTAATACCGCATAAGACCTGAGGGTGAAAGCAGGGGATCGCAAGACCTTGCGCGAGAGGAGCGGCCGATGGCCGATTAGCTGGTTGGGGAGGTAAAGGCTCACCAAGGCGACGATCGGTAGCTGGTCTGAGAGGACGACCAGCCACACTGGGACTGAGACACGGCCCAG
>MG|12|93.98|Proteobacteria|Betaproteobacteria|Burkholderiales|Sutterellaceae|Sutterella|wadsworthensis|
CTGGGCCGTGTCTCAGTCCCAGTGTGGCTGGTCGTCCTCTCAGACCAGCTACCGATCGTCGCCTTGGTGAGCCTTTACCTCCCCAACCAGCTAATCGGCCATCGGCCGCTCCTCTCGCGCAAGGTCTTGCGATCCCCTGCTTTCACCCTCAGGTCTTATGCGGTATTAGCTGTCCTTTCGGACAGTTATCCCCCACAAAAGGACACGTTCCGATGTG
>MG|17|94.95|Proteobacteria|Betaproteobacteria|Burkholderiales|Sutterellaceae|Sutterella|stercoricanis|
CTGGGCCGTGTCTCAGTCCCAGTGTGGCTGGTCGTCCTCTCAGACCAGCTACCGATCGTCGCCTTGGTAAGCTTTTACCCCACCAACTAGCTAATCGGGCATCGGCCGCTCCAATTGCGCGAGGTCTTGCGATCCCCCGCTTTCACCCTCAGGCTTATGCGGTATTAGCCGGTCTTTCGACCGGTTGTCCCCCACAACAGGACACGTTCCGATGTA
>MG|13|95.41|Proteobacteria|Betaproteobacteria|Burkholderiales|Sutterellaceae|Sutterella|stercoricanis|
TACATCGGAACGTGTCCTGTTGTGGGGGACAACCGGTCGAAAGACCGGCTAATACCGCATAAGACCTGAGGGTGAAAGCGGGGGATCGCAAGACCTCGCGCAATTGGAGCGGCCGATGCCCGATTAGCTAGTTGGTGGGGTAAAAGCTTACCAAGGCGACGATCGGTAGCTGGTCTGAGAGGACGACCAGCCACACTGGGACTGAGACACGGCCCAG
>MG|13|94.74|Proteobacteria|Deltaproteobacteria|Desulfovibrionales|Desulfovibrionaceae|Desulfovibrio|piger|
CTGGACCGTGTTTCAGTTCCAGTGTGGCCGATCATCCTCTCAGATCGGCTACCCATCGTTGCCTTGGTGGGCCGTTACCCCGCCAACCAGCTAATGGGACGCGGACTCATCTCTATGCGACAGCTTACAGGCAGAGGCCGTCTTTCCTCATAAAGTTATTTATGAGCGTATTCGGTATTAGCAGTCGTTTCCAACTGTTATCCCCATCATAGAGGCAGATTATCCACGCG
>MG|57|96.1|Proteobacteria|Deltaproteobacteria|Desulfovibrionales|Desulfovibrionaceae|Desulfovibrio|piger|
CTGGACCGTGTTTCAGTTCCAGTGTGGCCGATCATCCTCTCAGATCGGCTACCCATCGTTGCCTTGGTAGGCCATTACCCCACCAACTAGCTAATGGGACGCGGACTCATCTCTATGCGATAGCTTGCAAGCAGAGGCCATCCTTTCCTCATAGGTTAATATGAGCGTATCCGGTATTAGCAGTCGTTTCCAACTGTTATCCCCGTCATAGAGGCAGATTATCCACGTG
>MG|16|84.72|Proteobacteria|Deltaproteobacteria|Desulfovibrionales|Desulfovibrionaceae|Desulfocurvus|vexinensis|
TTGGACCGTGTTCCAGTTCCAATGTGGCTGATCATCCTCTTAGACCAGCTACCCATCGTCGCCTTGGTGGGCCTTTACCTCACCAACTAGCTAATGGGACGCGGACTCATCGAAAAGCGGAAGCATATGCAGAGGCCCCCTTTCCTTCATACGATATATACGAAGCTCATGCGGTATTAGCAGCCGTTTCCAGCTGTTATTCCTCACTTCCCGGTAGATTATCCACGTG
>MG|13|94.76|Proteobacteria|Deltaproteobacteria|Desulfovibrionales|Desulfovibrionaceae|Desulfovibrio|piger|
CTGGACCGTGTTTCAGTTCCAGTGTGGCCGATCATCCTCTCAGATCGGCTACCCATCGTTGCCTTGGTGGGCCGTTACCCCGCCAACCAGCTAATGGGACGCGGACTCATCTCTATGCGACAGCTTACAGGTAGAGGCCGTCTTTCCTCATAAAGTCATCTATGAGCGTATTCGGTATTAGCAGTCGTTTCCAACTGTTATCCCCATCATAGAGGCAGATTATCCACGCG
>MG|11|94.32|Proteobacteria|Deltaproteobacteria|Desulfovibrionales|Desulfovibrionaceae|Desulfovibrio|piger|
CTGGACCGTGTTTCAGTTCCAGTGTGGCCGATCATCCTCTCAGATCGGCTACCCATCGTTGCCTTGGTGGGCCGTTACCCCGCCAACCAGCTAATGGGACGCGGACTCATCTCTATGCGACAGCTTACAGGTAGAGGCCGTCTTTCCTCATAAAGTCATCTATGAGTGTATTCGGTATTAGCAGTCGTTTCCAACTGTTATCCCCATCATAGAGGCAGATTATCCACGCG
>MG|13|85.34|Proteobacteria|Deltaproteobacteria|Desulfovibrionales|Desulfovibrionaceae|Desulfovibrio|alkalitolerans|
CACGTGGATAATCTACCGGGAAGTGAGGAATAACAGCTGGAAACGGCTGCTAATACCGCATGAGCTTCATATCTATCTTATGAAGGAAAGGGGGCCTCTGCATATGCTTCCGCTTTTCGATGAGTCCGCGTCCCATTAGCTAGTTGGTGAGGTAATGGCCCACCAAGGCAACGATGGGTAGCTGGTCTAAGAGGATGATCAGTCACATTGGAACTGGAACACGGTCCAAA
>MG|17|96.05|Proteobacteria|Deltaproteobacteria|Desulfovibrionales|Desulfovibrionaceae|Desulfovibrio|D168|
TTGGACCGTGTTTCAGTTCCAATGTGGCCGATCATCCTCTCAAATCGGCTACCCATCGTCGCCTTGGTGGGCCGTTACCCCGCCAACTAGCTAATGGGACGCGGACTCATCTCTGTACGAAAGCATATGCAGAGGCCTTCTTTCCTCAAAAAGTTCTTCTTGAGCGTATTCGGTATTAGCAACCGTTTCCAGCTGTTATTCCCAATACAGAGGTAGATTATCCACGCG
>MG|19|96.12|Proteobacteria|Deltaproteobacteria|Desulfovibrionales|Desulfovibrionaceae|Desulfovibrio|piger|
CACGTGGATAATCTGCCTCTATGACGGGGATAACAGTTGGAAACGACTGCTAATACCGGATACGCTCATATTAACCTATGAGGAAAGGATGGCCTCTGCTTGCAAGCTATCGCATAGAGATGAGTCCGCGTCCCATTAGCTAGTTGGTGGGGTAATGGCCTACCAAGGCAACGATGGGTAGCCGATCTGAGAGGATGATCGGCCACACTGGAACTGAAACACGGTCCAGA
>MG|17|94.3|Proteobacteria|Deltaproteobacteria|Desulfovibrionales|Desulfovibrionaceae|Desulfovibrio|piger|
CTGGACCGTGTTTCAGTTCCAGTGTGGCCGATCATCCTCTCAGATCGGCTACCCATCGTTGCCTTGGTGGGCCGTTACCCCGCCAACCAGCTAATGGGACGCGGACTCATCTCTATGCGACAGCTTACAGGTAGAGGCCGTCTTTCCTCATAAAGTTATTTATGAGCGTATTCGGTATTAGCAGTCGTTTCCAACTGTTATCCCCATCATAGAGGCAGATTATCCACGCG
>MG|40|85.34|Proteobacteria|Deltaproteobacteria|Desulfovibrionales|Desulfovibrionaceae|Desulfovibrio|alkalitolerans|
TTGGACCGTGTTCCAGTTCCAATGTGACTGATCATCCTCTTAGACCAGCTACCCATCGTTGCCTTGGTGGGCCATTACCTCACCAACTAGCTAATGGGACGCGGACTCATCGAAAAGCGGAAGCATATGCAGAGGCCCCCTTTCCTTCATAAGATAGATATGAAGCTCATGCGGTATTAGCAGCCGTTTCCAGCTGTTATTCCTCACTTCCCGGTAGATTATCCACGTG
>MG|46|95.07|Proteobacteria|Gammaproteobacteria|Aeromonadales|Succinivibrionaceae|Anaerobiospirillum|sp.|
TGCCTGGGAATCTGCCTGATAGTGGGGGACAACAGTTGGAAACGACTGCTAATACCGCATGCTCCCGTAAGGGGAAAGTCGCAAGACGCTATCAGATGAGCCCAGGTGGGATTAGCTAGTAGGTGAGGTAAAGGCTCACCTAGGCGACGATCTCTAGCTGGTCTGAGAGGATGATCAGCCACATTGGGACTGAGACACGGCCCAG
>MG|35|95.07|Proteobacteria|Gammaproteobacteria|Aeromonadales|Succinivibrionaceae|Anaerobiospirillum|sp.|
TGCCTGGGAATCTGCCTGATAGTGGGGGACAACAGTTGGAAACGACTGCTAATACCGCATGCTCCCGTAAGGGGAAAGTCGTAAGACGCTATCAGATGAGCCCAGGTGGGATTAGCTAGTAGGTGAGGTAAAGGCTCACCTAGGCGACGATCTCTAGCTGGTCTGAGAGGATGATCAGCCACATTGGGACTGAGACACGGCCCAG
>MG|14|90.29|Proteobacteria|Gammaproteobacteria|Aeromonadales|Succinivibrionaceae|Anaerobiospirillum|sp.|
GACCTAGGAAACTGCCTAGTAGTGGGGGATAACAGCTGGAAACGGCTGCTAATACCGCATATCTCCTGAGGGGGGAAAGACGCAAGTCGCTATTAGATGTGCCTAGGAGGGATTAGCTAGTAGGTGAGGTAAAGGCTCACCTAGGCGACGATCTCTAGCTGGTTTGAGAGAATGATCAGCCACATTGGGACTGAGACACGGCCCAG
>MG|32|94.61|Proteobacteria|Gammaproteobacteria|Aeromonadales|Succinivibrionaceae|Anaerobiospirillum|sp.|
TGCCTGGGAATCTGCCTGATAGTGGGGGGACAACAGTTGGAAACGACTGCTAATACCGCATGCTCCCGAAAGGGGAAAGTCGCAAGACGCTATCAGATGAGCCCAGGTGGGATTAGCTAGTAGGTGAGGTAAAGGCTCACCTAGGCGACGATCTCTAGCTGGTCTGAGAGGATGATCAGCCACATTGGGACTGAGACACGGCCCAG
>MG|188|95.07|Proteobacteria|Gammaproteobacteria|Aeromonadales|Succinivibrionaceae|Anaerobiospirillum|sp.|
TGCCTGGGAATCTGCCTGATAGTGGGGGACAACAGTTGGAAACGACTGCTAATACCGCATGCTCCCGAAAGGGGAAAGTCGCAAGACGCTATCAGATGAGCCCAGGTGGGATTAGCTAGTAGGTGAGGTAAAGGCTCACCTAGGCGACGATCTCTAGCTGGTCTGAGAGGATGATCAGCCACATTGGGACTGAGACACGGCCCAG
>MG|32|95.07|Proteobacteria|Gammaproteobacteria|Aeromonadales|Succinivibrionaceae|Anaerobiospirillum|sp.|
TGCCTGGGAATCTGCCTGATAGTGGGGGACAACAGTTGGAAACGACTGCTAATACCGCATGCTCCCGAAAGGGGAAAGTCGTAAGACGCTATCAGATGAGCCCAGGTGGGATTAGCTAGTAGGTGAGGTAAAGGCTCACCTAGGCGACGATCTCTAGCTGGTCTGAGAGGATGATCAGCCACATTGGGACTGAGACACGGCCCAG
>MG|16|95.52|Proteobacteria|Gammaproteobacteria|Aeromonadales|Succinivibrionaceae|Anaerobiospirillum|succiniciproducens|
TGCCTGGGAATCTGCCTGATAGTGGGGGACAACAGTTGGAAACGACTGCTAATACCGCATACTCCCTTCGGGGGAAAGTCGCAAGATGCTATCAGATGAGCCCAGGTGGGATTAGCTAGTAGGTGAGGTAAAGGCTCACCTAGGCGACGATCTCTAGCTGGTCTGAGAGGATGATCAGCACATTGGGACTGAGACACGGCCCAG
>MG|31|90.73|Proteobacteria|Gammaproteobacteria|Aeromonadales|Succinivibrionaceae|Anaerobiospirillum|sp.|
GACCTAGGAAACTGCCTAGTAGTGGGGGATAACAGCTGGAAACGGCTGCTAATACCGCATATCTCCTGAGGGGGAAAGACGCAAGTCGCTATTAGATGTGCCTAGGAGGGATTAGCTAGTAGGTGAGGTAAAGGCTCACCTAGGCGACGATCTCTAGCTGGTTTGAGAGAATGATCAGCCACATTGGGACTGAGACACGGCCCAG
>MG|11|94.58|Proteobacteria|Gammaproteobacteria|Aeromonadales|Succinivibrionaceae|Anaerobiospirillum|sp.|
TGCCTGGGAATCTGCCTGATAGTGGGGGACAACAGTTGGAAACGACTGCTAATACCGCATGCTCCCGTAAGGGGAAAGTCGCAAGACGCTATCAGATGAGCCCAGGTGGGATTAGCTAGTAGGCGAGGTAAAGGCTCACCTAGGCGACGATCTCTAGCTGGTCTGAGAGGATGATCAGCCACATTGGGACTGAGACACGGCCCAG
>MG|41|86.89|Proteobacteria|Gammaproteobacteria|Aeromonadales|Succinivibrionaceae|Succinatimonas|hippei|
CCGGGCCGTGTCTCAGTCCCGATGTGGCCGGTCATCCTCTCAGACCGGCTATGGATCGTCGCCAGGGTGGGCCGTTACCCCGCCCTCAAGCTAATCCAGTCCGGGCACATCCTGCAGCGGAAGGTTGCCCTCCCTTTCCCCCTCGGGGTTTATGCGGTATCAGCGCCCGTTTCCAGACGTTGTCCCCCTCTGCAGGGCAGCTTCCCGGACC
>MG|10|95.54|Proteobacteria|Gammaproteobacteria|Aeromonadales|Succinivibrionaceae|Anaerobiospirillum|succiniciproducens|
TGCCTGGGAATCTGCCTGATAGTGGGGGACAACAGTTGGAAACGACTGCTAATACCGCATACTCCCTTCGGGGGGAAAGTCGCAAGATGCTATCAGATGAGCCCAGGTGGGATTAGCTAGTAGGTGAGGTAAAGGCTCACCTAGGCGACGATCTCTAGCTGGTCTGAGAGGATGATCAGCCACATTGGGACTGAGACACGGCCCAG
>MG|35|96.02|Proteobacteria|Gammaproteobacteria|Aeromonadales|Succinivibrionaceae|Anaerobiospirillum|succiniciproducens|
TGCCTGGGAATCTGCCTGATAGTGGGGGACAACAGTTGGAAACGACTGCTAATACCGCATACTCCCTTCGGGGGAAAGTCGCAAGATGCTATCAGATGAGCCCAGGTGGGATTAGCTAGTAGGTGAGGTAAAGGCTCACCTAGGCGACGATCTCTAGCTGGTCTGAGAGGATGATCAGCCACATTGGGACTGAGACACGGCCCAG
>MG|35|90.34|Proteobacteria|Gammaproteobacteria|Aeromonadales|Succinivibrionaceae|Succinatimonas|hippei|
CCGGGCCGTGTCTCAGTCCCGATGTGGCCGGTCATCCTCTCAGACCGGCTAGAGATCGTCGCCTTGGTGCGCCTTTACCACACCAACTAGCTAATCCCATCTGGGCACATCCAATAGCGGATTTTACTCCTTTCCCCCTCAGGGTATATGCGGTATTAGCAACCGTTTCCAGTTGTTGTCCCCCTCTATTGGGCAGTTTCCCAGACC
>MG|19|94.09|Proteobacteria|Gammaproteobacteria|Aeromonadales|Succinivibrionaceae|Anaerobiospirillum|sp.|
TGCCTGGGAATCTGCCTGATAGTGGGGGACAACAGTTGGAAACGACTGCTAATACCGCATGCTCCCGAAAGGGGAAAGTCGCAAGACGCTATCAGATGAGCCCAGGTGGGATTAGCTAGTAGGTGAGGTAAAGGCTCACCTAGCGACGATCTCTAGCTGGTCTGAGAGGATGATCAGCACATTGGGACTGAGACACGGCCCAG
>MG|34|94.58|Proteobacteria|Gammaproteobacteria|Aeromonadales|Succinivibrionaceae|Anaerobiospirillum|sp.|
TGCCTGGGAATCTGCCTGATAGTGGGGGACAACAGTTGGAAACGACTGCTAATACCGCATGCTCCCGAAAGGGGAAAGTCGCAAGACGCTATCAGATGAGCCCAGGTGGGATTAGCTAGTAGGTGAGGTAAAGGCTCACCTAGGCGACGATCTCTAGCTGGTCTGAGAGGATGATCAGCACATTGGGACTGAGACACGGCCCAG
>MG|21|90.24|Proteobacteria|Gammaproteobacteria|Aeromonadales|Succinivibrionaceae|Anaerobiospirillum|sp.|
GACCTAGGAAACTGCCTAGTAGTGGGGGATAACAGCTGGAAACGGCTGCTAATACCGCATATCTCCTGAGGGGGAAAGACGCAAGTCGCTATTAGATGTGCCTAGGAGGGATTAGCTAGTAGGTGAGGTAAAGGCTCACCTAGGCGACGATCTCTAGCTGGTTTGAGAGAATGATCAGCACATTGGGACTGAGACACGGCCCAG
>MG|12|79.0|Proteobacteria|Gammaproteobacteria|Cardiobacteriales|Cardiobacteriaceae|Cardiobacterium|sp.|
ATGGGCCGTGTCTCAGTCCCATTGTGGCTGATCATCCTCTCAAACCAGCTACTGATCGTCGCCTTGGTGGTCCATTACACCGCCAACTAGCTAATCAGATGCAGGCTCATCCTAGAGCACCGGAGTTTTCAAGATTAGTATTTCAACTAAGCTCATATGGGGTATTAGCAGAAGTTTCCCTCTGTTGTCCCCCCTCTCTAGGGCAGATTTCCTACATA
>MG|11|79.26|Proteobacteria|Gammaproteobacteria|Cardiobacteriales|Cardiobacteriaceae|Cardiobacterium|sp.|
ATGGGCCGTGTCTCAGTCCCATTGTGGCTGATCATCCTCTCAAACCAGCTACTGATCGTCGCCTTGGTAGTCCATTACACCACCAACTAGCTAATCAGATGCAGACTCATCCCTGAGCACCGGAGTTTTCAAGAATACCATTCCAGGTACGCTCATATGGGGTATTAGCGGTCGTTTCCAACCGTTATCCCCCGCTCAAGGGCAGATTCTCTACATT
>MG|49|79.26|Proteobacteria|Gammaproteobacteria|Cardiobacteriales|Cardiobacteriaceae|Cardiobacterium|sp.|
ATGGGCCGTGTCTCAGTCCCATTGTGGCTGATCATCCTCTCAAACCAGCTACTGATCGTCGCCTTGGTGGTCCATTACACCGCCAACTAGCTAATCAGATGCAGGCTCATCCTAGAGCACCGGAGTTTTCAAGATTAGTATTTCAACTAAGCTCATATGGGGTATTAGCAGAAGTTTCCCTCTGTTGTCCCCCTCTCTAGGGCAGATTTCCTACATA
>MG|55|79.17|Proteobacteria|Gammaproteobacteria|Cardiobacteriales|Cardiobacteriaceae|Cardiobacterium|sp.|
ATGGGCCGTGTCTCAGTCCCATTGTGGCTGATCATCCTCTCAAACCAGCTACTGATCATCGCCTTGGTAGTCCATTACACCACCAACAAGCTAATCAGGTGCAGGCTCATCTTAGGGCGCCGGAACTTTCAAGATTGGTATTTCAACCAAGCTCATATGGGGTATTAGCAGAAGTTTCCCTCTGTTGTCCCCCACCCTAAGGCAGATTTCCTACATA
>MG|25|79.26|Proteobacteria|Gammaproteobacteria|Cardiobacteriales|Cardiobacteriaceae|Cardiobacterium|sp.|
TATGTAGGAAATCTGCCCTAGAGAGGGGGACAACAGAGGGAAACTTCTGCTAATACCCCATATGAGCTTAGTTGAAATACTAATCTTGAAAACTCCGGTGCTCTAGGATGAGCCTGCATCTGATTAGCTAGTTGGCGGTGTAATGGACCACCAAGGCGACGATCAGTAGCTGGTTTGAGAGGATGATCAGCCACAATGGGACTGAGACACGGCCCAT
>MG|18|79.17|Proteobacteria|Gammaproteobacteria|Cardiobacteriales|Cardiobacteriaceae|Cardiobacterium|sp.|
TATGTAGGAAATCTGCCTTAGGGTGGGGGACAACAGAGGGAAACTTCTGCTAATACCCCATATGAGCTTGGTTGAAATACCAATCTTGAAAGTTCCGGCGCCCTAAGATGAGCCTGCACCTGATTAGCTTGTTGGTGGTGTAATGGACTACCAAGGCGATGATCAGTAGCTGGTTTGAGAGGATGATCAGCCACAATGGGACTGAGACACGGCCCAT
>MG|67|99.54|Proteobacteria|Gammaproteobacteria|Enterobacteriales|Enterobacteriaceae|Mangrovibacter / Raoultella|Mangrovibacter plantisponsor / Raoultella planticola|
CTGGACCGTGTCTCAGTTCCAGTGTGGCTGGTCATCCTCTCAGACCAGCTAGGGATCGTCGCCTTGGTGAGCCGTTACCCCACCAACAAGCTAATCCCATCTGGGCACATCCGATGGCAAGAGGCCCGAAGGTCCCCCTCTTTGGTCTTGCGACGTTATGCGGTATTAGCTACCGTTTCCAGTAGTTATCCCCCTCCATCAGGCAGTTTCCCAGACA
>MG|96|100.0|Proteobacteria|Gammaproteobacteria|Enterobacteriales|Enterobacteriaceae|Enterobacter / Escherichia / Escherichia/Shigella / Eschericia/Shigella|Enterobacter hormaechei / Escherichia fergusonii / Escherichia vulneris / Escherichia/Shigella coli / Escherichia/Shigella coli/sonnei / Eschericia/Shigella coli/dysenteriae / Eschericia/Shigella coli/flexneri|
TGTCTGGGAAACTGCCTGATGGAGGGGGATAACTACTGGAAACGGTAGCTAATACCGCATAACGTCGCAAGACCAAAGAGGGGGACCTTCGGGCCTCTTGCCATCGGATGTGCCCAGATGGGATTAGCTAGTAGGTGGGGTAACGGCTCACCTAGGCGACGATCCCTAGCTGGTCTGAGAGGATGACCAGCCACACTGGAACTGAGACACGGTCCAG
>MG|14|80.49|Spirochaetes|Spirochaetes|Spirochaetales|Spirochaetaceae|Treponema|socranskii|
CACGTAGGTGACCTGCCCCTGGAACCGGAATAGCCGGTAGAAATACCGGGTAATGCCGGATACGCCCGGAGGACTGTGGTTCTCCGGGGAGACGGGCTACGGCCCGGACCGGGGATGGGCCTGCGGCCCATTAGCTAGTCGGCGGGGTAAGAGCCCACCGAGGCGACGATGGGTATCCGGCCTGAGAGGGTGGACGGACACATTGGGACTGAGATACGGCCCAG
>MG|16|84.65|Spirochaetes|Spirochaetia|Spirochaetales|Spirochaetaceae|Spirochaeta|sp.|
CACGTGGATGACCTGCCCTGCAGTCGGGAATAGCCCATGGAAACATGAGGTAATACCGGATGAGACGGCGCGTTTGGAGACGCGCCGGGAAAGGCCCTGCGGGGCCGCTGCGGGATGGGTCCGCGGCCCATTAGCTAGTCGGCGGGGTAAAGGCCCACCGAGGCGACGATGGGTAGCCGGCCTGAGAGGGTGGACGGCCACATTGGAATTGAGAACGGTCCAG
>MG|11|83.84|Spirochaetes|Spirochaetia|Spirochaetales|Spirochaetaceae|Spirochaeta|sp.|
CACGTGGGTAATCTGCCCCCGGCACGGGAATAGCACATGGAAACATGTGGTAATACCGGATACGACGGCTGTTACACAGGTAGCGGCCGGGAAAGGCGCCACGGCGCCGGCCGGGGATGAGCCCGCGGCCCATTAGCTAGTAGGCGGGGTAAGGGCCCACCTAGGCGACGATGGGTAGCCGGCCTGAGAGGGTGGACGGCCACATTGGAATTGAGAACGGTCCAG
>MG|14|84.58|Spirochaetes|Spirochaetia|Spirochaetales|Spirochaetaceae|Spirochaeta|sp.|
CACGTGGGTAATCTGCCCCGGGGACGGGAATAGCACATGGAAACATGTGGTAATGCCGGATACGACGGCCTGCACAGAGGTGCGGGCCGGGAAAGGCGCTACGGCGCCGCCCCGGGATGAGCCCGCGGCCCATTAGCTTGTAGGCGGGGTAAGGGCCCACCTAGGCGACGATGGGTAGCCGGCCTGAGAGGGTGGACGGCCACATTGGAATTGAGAACGGTCCAG
>MG|10|85.02|Spirochaetes|Spirochaetia|Spirochaetales|Spirochaetaceae|Sphaerochaeta|coccoides|
CTGGGCCGTGTCTCAGTCCCAATGTGGCCGTCCACCCTCTCAGGCCGGCTACCCATCGTCGCCTTGGTGGGCCTTTACCCCGCCAACAAGCTAATGGGCCGCGGACTCATCCCCCGGCGCGCCCGTGGGCGCTTTCCTCCAGAGGCCCTGTGGCCTCCAGGTCGTATCCGGCATTATCACATGTTTCCATGTGCTATTCCCGTCCAGGGGGCAGATTATCCACGTG
>MG|10|84.58|Spirochaetes|Spirochaetia|Spirochaetales|Spirochaetaceae|Spirochaeta|sp.|
CACGTGGGTAATCTGCCCCGGGGACGGGAATAGCACATGGAAACATGTGGTAATGCCGGATACGACGGCCTGCACAGAGGTGCGGGCCGGGAAAGGCGCTACGGCGCCGCCCCGGGATGAGCCCGCGGCCCATTAGCTAGTAGGCGGGGTAAGGGCCCACCTAGGCGACGATGGGTAGCCGGCCTGAGAGGGTGGACGGCCACATTGGAATTGAGAACGGTCCAG
>MG|15|83.04|Spirochaetes|Spirochaetia|Spirochaetales|Spirochaetaceae|Sphaerochaeta|coccoides|
CACGTGGATAATCTGCCCCCCAGATTGGGATAGCACATGGAAACATGTGATAATACCGGATACGATGTTTCACACACAGGTGTGGAGCAGGAAAGCTCCTACGGGAGCGCTGGGGGATGAGTCCGCGGCCCATTAGCTTGTTGGCGGGGTAAAGGCCCACCAAGGCGACGATGGGTAGCCGGCCTGAGAGGGTGGACGGCCACATTGGGACTGAGACACGGCCCAG
>MG|15|83.26|Spirochaetes|Spirochaetia|Spirochaetales|Spirochaetaceae|Sphaerochaeta|sp.|
CACGTGGATGACCTGCCCTGCTGTCTGGAATAGCCTGTGGAAACACGGGGTAATGCCGGATGAGACGGCCTGCGTGGTGGCAGGCCGGGAAAGGCCCTGAGGGGCCGCAGCGGGATGGGTCCGCGGCCCATTAGCTAGTCGGCGGGGTAAAGGCCCACCGAGGCGACGATGGGTAGCCGGCCTGAGAGGGTGGACGGCCACATTGGAATTGAGAACGGTCCAG
>MG|11|84.58|Spirochaetes|Spirochaetia|Spirochaetales|Spirochaetaceae|Spirochaeta|sp.|
CACGTGGGTAATCTGCCCCGGGGACGGGAATAGCACATGGAAACATGTGGTAATACCGGATACGACGGCCTGCACAGAGGTGCGGGCCGGGAAAGGCGCTACGGCGCCGCCCCGGGATGAGCCTGCGGCCCATTAGCTAGTAGGCGGGGTAAGGGCCCACCTAGGCGACGATGGGTAGCCGGCCTGAGAGGGTGGACGGCCACATTGGAATTGAGAACGGTCCAG
>MG|51|85.02|Spirochaetes|Spirochaetia|Spirochaetales|Spirochaetaceae|Spirochaeta|sp.|
CACGTGGGTAATCTGCCCCGGGGACGGGAATAGCACATGGAAACATGTGGTAATACCGGATACGACGGCCTGCACAGAGGTGCGGGCCGGGAAAGGCGCTACGGCGCCGCCCCGGGATGAGCCCGCGGCCCATTAGCTAGTAGGCGGGGTAAGGGCCCACCTAGGCGACGATGGGTAGCCGGCCTGAGAGGGTGGACGGCCACATTGGAATTGAGAACGGTCCAG
>MG|18|82.74|Spirochaetes|Spirochaetia|Spirochaetales|Spirochaetaceae|Sphaerochaeta|coccoides|
CACGTGGATGAACTGCCCCGCAGACGGGAATAGCACATGGAAACATGTGATAATGCCGGATACGACGCATGGCATGGCGGCCATGCGGGAAAGGCCCTCCGGGGCCGCTGCGGGATGTGTCCGCGGCCCATTAGCTAGTAGGCGGGGTAAAGGCCCACCTAGGCGACGATGGGTAGCCGGCCTGAGAGGGTGGACGGCCACATTGGGATTGAGAACGGCCCAG
>MG|14|82.68|Spirochaetes|Spirochaetia|Spirochaetales|Spirochaetaceae|Sphaerochaeta|coccoides|
CTGGGCCGTGTCTCAGTCCCAATGTGGCCGTCCACCCTCTCAGGCCGGCTACCCATCGTCGCCTTGGTGGGCCTTTACCCCGCCAACAAGCTAATGGGCCGCGGACTCATCCCCCAGCGCTCCCGTAGGAGCTTTCCTGCTCCACACCTGTGTGTGAAACATCGTATCCGGTATTATCACATGTTTCCATGTGCTATCCCAATCTGGGGGGGCAGATTATCCACGTG
>MG|29|87.25|Synergistetes|Synergistia|Synergistales|Synergistaceae|Cloacibacillus|porcorum|
CGCGTGAGGACCTGTCTCCGGCAGGGGGACAACATTTGGAAACGGATGCTAATACCGCATAAGCCGAGAGGTGAAAGGAGCAATCCGGCAGGAGAGGGACTCGCGTTCTATCAGCTGGTAGGCGGGGTAAAGGCCCACCTAGGCGAAGACGGATAGCCGGACTGAGAGGTCGACCGGCCACACTGGAACTGAGACACGGTCCAG
>MG|16|86.83|Synergistetes|Synergistia|Synergistales|Synergistaceae|Cloacibacillus|porcorum|
CGCGTGAGGACCTGTCTCCGGCAGGGGGGACAACATTTGGAAACGGATGCTAATACCGCATAAGCCGAGAGGTGAAAGGAGCAATCCGGCAGGAGAGGGACTCGCGTTCTATCAGCTGGTAGGCGGGGTAAAGGCCCACCTAGGCGAAGACGGATAGCCGGACTGAGAGGTCGACCGGCCACACTGGAACTGAGACACGGTCCAG
>MG|10|87.32|Synergistetes|Synergistia|Synergistales|Synergistaceae|Cloacibacillus|porcorum|
CGCGTGAGGACCTGTCTCCGGCAGGGGGGACAACATTTGGAAACGGATGCTAATACCGCATAAGCCGAGAGGTGAAAGGAGCAATCCGGCAGGAGAGGGACTCGCGTTCTATCAGCTAGTAGGCGGGGTAAAGGCCCACCTAGGCGAAGACGGATAGCCGGACTGAGAGGTCGACCGGCCACACTGGAACTGAGACACGGTCCAG
>MG|180|87.75|Synergistetes|Synergistia|Synergistales|Synergistaceae|Cloacibacillus|porcorum|
CGCGTGAGGACCTGTCTCCGGCAGGGGGACAACATTTGGAAACGGATGCTAATACCGCATAAGCCGAGAGGTGAAAGGAGCAATCCGGCAGGAGAGGGACTCGCGTTCTATCAGCTAGTAGGCGGGGTAAAGGCCCACCTAGGCGAAGACGGATAGCCGGACTGAGAGGTCGACCGGCCACACTGGAACTGAGACACGGTCCAG
>MG|10|86.83|Synergistetes|Synergistia|Synergistales|Synergistaceae|Cloacibacillus|porcorum|
CGCGTGAGGACCTGTCTCCGGCAGGGGGACGAACATTTGGAAACGGATGCTAATACCGCATAAGCCGAGAGGTGAAAGGAGCAATCCGGCAGGAGAGGGACTCGCGTTCTATCAGCTAGTAGGCGGGGTAAAAGCCCACCTAGGCGAAGACGGATAGCCGGACTGAGAGGTCGACCGGCCACACTGGAACTGAGACACGGTCCAG
>MG|12|86.89|Synergistetes|Synergistia|Synergistales|Synergistaceae|Cloacibacillus|porcorum|
CGCGTGAGGACCTGTCTCCGGCAGGGGGGACGAACATTTGGAAACGGATGCTAATACCGCATAAGCCGAGAGGTGAAAGGAGCAATCCGGCAGGAGAGGGACTCGCGTTCTATCAGCTAGTAGGCGGGGTAAAGGCCCACCTAGGCGAAGACGGATAGCCGGACTGAGAGGTCGACCGGCCACACTGGAACTGAGACACGGTCCAG
>MG|209|87.32|Synergistetes|Synergistia|Synergistales|Synergistaceae|Cloacibacillus|porcorum|
CGCGTGAGGACCTGTCTCCGGCAGGGGGACGAACATTTGGAAACGGATGCTAATACCGCATAAGCCGAGAGGTGAAAGGAGCAATCCGGCAGGAGAGGGACTCGCGTTCTATCAGCTAGTAGGCGGGGTAAAGGCCCACCTAGGCGAAGACGGATAGCCGGACTGAGAGGTCGACCGGCCACACTGGAACTGAGACACGGTCCAG
>MG|48|87.75|Synergistetes|Synergistia|Synergistales|Synergistaceae|Cloacibacillus|porcorum|
CTGGACCGTGTCTCAGTTCCAGTGTGGCCGGTCGACCTCTCAGTCCGGCTATCCGTCTTCGCCTAGGTGGGCCTTTACCCCGCCTACTAGCTGATAGAACGCGAGTCCCTCTCCTGCCGGATTGCTCCTTTCACCTCTCGGCTTATGCGGTATTAGCATCCGTTTCCAAATGTTGTCCCCCTGCCGGAGACAGGTCCTCACGCG
>MG|10|80.62|Tenericutes|Mollicutes|Anaeroplasmatales|Anaeroplasmataceae|Asteroleplasma|anaerobium|
CACGTTGGGAACCTGCCCCCCGGACCGGAATACCGGGCGGAAACGCCCGCTAATGCCGGATGTCGCCCGTCCCCGCAGGGGGGGCGCGGTGAAAGGCGGCGCCAGCCGCGCCGGGGGGATGGCCCTGCGTCGCATCAGCTAGTTGGCGGGGCAATGGCCCACCAAGGCCGGGATGCGTAGCCGAGCTGAGAGGCTGAACGGCCACATTGGGACTGAGACACGGCCCAG
>MG|21|93.08|Actinobacteria|Actinobacteria|Actinomycetales|Dermacoccaceae|Dermacoccus|sp.|
CCTACGGGAGGCAGCAGTGGGGAATATTGCACAATGGGCGAAAGCCTGATGCAGCGACGCCGCGTGAGGGAAGACGGCCTTCGGGTTGTAAACCTCTGTCATTCGGGACGAAGAAGATGACGGTACCGAAGAAGGAAGCTCCGGCTAACTACGTGC
>MG|13|93.08|Actinobacteria|Actinobacteria|Actinomycetales|Dermacoccaceae|Dermacoccus|sp.|
GCACGTAGTTAGCCGGAGCTTCCTTCTTCGGTACCGTCATCTTCTTCGTCCCGAATGACAGAGGTTTACAACCCGAAGGCCGTCTTCCCTCACGCGGCGTCGCTGCATCAGGCTTTCGCCCATTGTGCAATATTCCCCACTGCTGCCTCCCGTAGG
>MG|21|88.61|Actinobacteria|Actinobacteria|Actinomycetales|Geodermatophilaceae|Modestobacter|multiseptatus|
GCACGTAGTAAGCCGATGCTTCCTCAGTAGGTACCGTCCGTTCTCTTCCCCACTGACAAAGGTTTACAATCCGAAGACCTTCATCCCTCACGCGGCGTCGCTGCGTCAGGCTTTCGCCCATTGCGCAAGATTCCTCACTGCTGCCTCCCGTAGG
>MG|57|88.61|Actinobacteria|Actinobacteria|Actinomycetales|Geodermatophilaceae|Modestobacter|multiseptatus|
CCTACGGGAGGCAGCAGTGAGGAATCTTGCGCAATGGGCGAAAGCCTGACGCAGCGACGCCGCGTGAGGGATGAAGGTCTTCGGATTGTAAACCTTTGTCAGTGGGGAAGAGAACGGACGGTACCTACTGAGGAAGCATCGGCTTACTACGTGC
>MG|15|88.61|Actinobacteria|Actinobacteria|Actinomycetales|Nocardioidaceae|Propionicimonas|sp.|
CCTACGGGAGGCAGCAGTAGGGAATTTTGCGCAATGGGCGAAAGCCTGACGCAGCAACGCCGCGTGTGTGATGAAGCCCTTCGGGGTGTAAAACACTGTCAGTAGGGACGAATTTTGACGGTACCTACAGAGGAAGCACCGGCTAACTCCGTGC
>MG|16|95.65|Actinobacteria|Actinobacteria|Coriobacteriales|Coriobacteriaceae|Olsenella|sp.|
GCACGTAGTTAGCCGGGGCTTCTTCTGCAGGTACCGTCAGGTTGCCCCCTCGTCCCCTGCTGAAAGCGGTTTACGACCCGAAGGCCTTCGTCCCGCACGCGGCGTCGCTGCGTCAGGCTTTCGCCCATTGCGCAAGATTCCCCACTGCTGCCTCCCGTAGG
>MG|432|96.27|Actinobacteria|Actinobacteria|Coriobacteriales|Coriobacteriaceae|Olsenella|sp.|
CCTACGGGAGGCAGCAGTGGGGAATCTTGCGCAATGGGCGAAAGCCTGACGCAGCGACGCCGCGTGCGGGACGAAGGCCTTCGGGTCGTAAACCGCTTTCAGCAGGGACGAGGGGGCAACCTGACGGTACCTGCAGAAGAAGCCCCGGCTAACTACGTGCC
>MG|26|95.65|Actinobacteria|Actinobacteria|Coriobacteriales|Coriobacteriaceae|Olsenella|sp.|
CCTACGGGAGGCAGCAGTGGGGAATCTTGCGCAATGGGCGAAAGCCTGACGCAGCGACGCCGCGTGGCGGGACGAAGGCCTTCGGGTCGTAAACCGCTTTCAGCAGGGACGAGGGGGCAACCTGACGGTACCTGCAGAAGAAGCCCCGGCTAACTACGTGC
>MG|43|95.62|Actinobacteria|Actinobacteria|Coriobacteriales|Coriobacteriaceae|Olsenella|sp.|
CCTACGGGAGGCAGCAGTGGGGAATCTTGCGCAATGGGCGAAGCCTGACGCAGCGACGCCGCGTGCGGGACGAAGGCCTTCGGGTCGTAAACCGCTTTCAGCAGGGACGAGGGGGCAACCTGACGGTACCTGCAGAAGAAGCCCCGGCTAACTACGTGC
>MG|21|88.96|Actinobacteria|Actinobacteria|Coriobacteriales|Coriobacteriaceae|Eggerthella|sp.|
CCTACGGGAGGCAGCAGTAGGGAATTTTGCGCAATGGGGGAAACCCTGACGCAGCAACGCCGCGTGTGTGATGAAGCCCTTCGGGGTGTAAAACACTGTCAGTAGGGACGAATTTTGACGGTACCTACAGAGGAAGCACCGGCTAACTCCGTGC
>MG|17|95.62|Actinobacteria|Actinobacteria|Coriobacteriales|Coriobacteriaceae|Olsenella|sp.|
GCACGTAGTTAGCCGGGGCTTCTTCTGCAGGTACCGTCAGGTTGCCCCCTCGTCCCTGCTGAAAGCGGTTTACGACCCGAAGGCCTTCGTCCCGCACGCGGCGTCGCTGCGTCAGGCTTCGCCCATTGCGCAAGATTCCCCACTGCTGCCTCCCGTAGG
>MG|14|96.75|Actinobacteria|Actinobacteria|Coriobacteriales|Coriobacteriaceae|Collinsella|tanakaei|
GCACGTAGTTAGCCGGGGCTTCTTCTGCAGGTACCGTCATCCTCGTCCCTGCTGAAAGCGGTTTACGACCCGAAGGCCTCCTTCCCGCACGCGGCGTCGCTGCGTCAGGGTTGCCCCCATTGCGCAAGATTCCCCACTGCTGCCTCCCGTAGG
>MG|37|95.65|Actinobacteria|Actinobacteria|Coriobacteriales|Coriobacteriaceae|Olsenella|sp.|
CCTACGGGAGGCAGCAGTGGGGAATCTTGCGCAATGGGCGAAAGCCTGACGCAGCGACGCCGCGTGCGGGACGAAGGCCTTCGGGTCGTAAACCGCTTTCAGCAGGGGACGAGGGGGCAACCTGACGGTACCTGCAGAAGAAGCCCCGGCTAACTACGTGC
>MG|16|95.65|Actinobacteria|Actinobacteria|Coriobacteriales|Coriobacteriaceae|Olsenella|sp.|
GCACGTAGTTAGCCGGGGCTTCTTCTGCAGGTACCGTCAGGTTGCCCCCCTCGTCCCTGCTGAAAGCGGTTTACGACCCGAAGGCCTTCGTCCCGCACGCGGCGTCGCTGCGTCAGGCTTTCGCCCATTGCGCAAGATTCCCCACTGCTGCCTCCCGTAGG
>MG|25|95.06|Actinobacteria|Actinobacteria|Coriobacteriales|Coriobacteriaceae|Olsenella|sp.|
CCTACGGGAGGCAGCAGTGGGGAATCTTGCGCAATGGGCGAAAGCCTGACGCAGCGACGCCGCGTGCGGGACGAAGGCCTTCGGGTCGTAAACCGCTTTCAGCAGGGACGAGGGGGGGCAACCTGACGGTACCTGCAGAAGAAGCCCCGGCTAACTACGTGC
>MG|12|97.52|Actinobacteria|Actinobacteria|Coriobacteriales|Coriobacteriaceae|Atopobium / Olsenella|sp.|
CCTACGGGAGGCAGCAGTGGGGGAATCTTGCGCAATGGGCGAAAGCCTGACGCAGCGACGCCGCGTGCGGGACGAAGGCCTTCGGGTCGTAAACCGCTTTCAGCAGGGACGAGGCCGCGAGGTGACGGTACCTGCAGAAGAAGCCCCGGCTAACTACGTGC
>MG|18|96.27|Actinobacteria|Actinobacteria|Coriobacteriales|Coriobacteriaceae|Olsenella|sp.|
CCTACGGGAGGCAGCAGTGGGGAATCTTGCGCAATGGGCGAAAGCCTGACGCAGCGACGCCGCGTGCGGGACGAAGGCCTTCGGGTCGTAAACCGCTTTCAGCAGGGACGAGGGGGAAACCTGACGGTACCTGCAGAAGAAGCCCCGGCTAACTACGTGCC
>MG|15|97.52|Actinobacteria|Actinobacteria|Coriobacteriales|Coriobacteriaceae|Atopobium / Olsenella|sp.|
CCTACGGGAGGCAGCAGTGGGGAATCTTGCGCAATGGGCGAAAGCCTGACGCAGCGACGCCGCGTGCGGGACGAAGGCCTTCGGGTCGTAAACCGCTTCAGCAGGGACGAGGCCGCGAGGTGACGGTACCTGCAGAAGAAGCCCCGGCTAACTACGTGCC
>MG|651|98.12|Actinobacteria|Actinobacteria|Coriobacteriales|Coriobacteriaceae|Atopobium / Olsenella|sp.|
CCTACGGGAGGCAGCAGTGGGGAATCTTGCGCAATGGGCGAAAGCCTGACGCAGCGACGCCGCGTGCGGGACGAAGGCCTTCGGGTCGTAAACCGCTTTCAGCAGGGACGAGGCCGCGAGGTGACGGTACCTGCAGAAGAAGCCCCGGCTAACTACGTGC
>MG|34|96.89|Actinobacteria|Actinobacteria|Coriobacteriales|Coriobacteriaceae|Olsenella|sp.|
GCACGTAGTTAGCCGGGGCTTCTTCTGCAGGTACCGTCACCCGAAGGCCTCGTCCCTGCTGAAAGCGGTTTACGACCCGAAGGCCTTCGTCCCGCACGCGGCGTCGCTGCGTCAGGCTTCCGCCCATTGCGCAAGATTCCCCACTGCTGCCTCCCGTAGG
>MG|36|95.65|Actinobacteria|Actinobacteria|Coriobacteriales|Coriobacteriaceae|Olsenella|sp.|
CCTACGGGAGGCAGCAGTGGGGAATCTTGCGCAATGGGCGAAAGCCTGACGCAGCGACGCCGCGTGCGGGACGAAGGCCTTCGGGTCGTAAACCGCTTTCAGCAGGGACGAGGGGGGCAACCTGACGGTACCTGCAGAAGAAGCCCCGGCTAACTACGTGC
>MG|15|98.05|Actinobacteria|Actinobacteria|Coriobacteriales|Coriobacteriaceae|Collinsella / Coriobacterium|tanakaei|
GCACGTAGTTAGCCGGGGCTTCTTCTGCAGGTACAGTCTTTTCTCGTCCCTGCTGAAAGCGGTTTACGACCCGAAGGCCTCCGTCCCGCACGCGGCGTCGCTGCGTCAGGGTTGCCCCCATTGCGCAAGATTCCCCACTGCTGCCTCCCGTAGG
>MG|11|96.73|Actinobacteria|Actinobacteria|Coriobacteriales|Coriobacteriaceae|Enorma|massiliensis|
CCTACGGGAGGCAGCAGTGGGGAATCTTGCGCAATGGGGGCAACCCTGACGCAGCGACGCCGCGTGCGGGACGGAGGCCTTCGGGTCGTGAACCGCTTTCGGCAGGGACGAGGATGACGGTACCTGCAGAAGAAGCCCCGGCTAACTACGTGC
>MG|14|97.4|Actinobacteria|Actinobacteria|Coriobacteriales|Coriobacteriaceae|Collinsella / Coriobacterium|tanakaei|
CCTACGGGAGGCAGCAGTGGGGAATCTTGCGCAATGGGGGCAACCCTGACGCAGCGACGCCGCGTGCGGGATGGAGGCCTTCGGGTCGTAAACCGCTTTCAGCAGGGACGAGAAGAGACGGTACCTGCAGAAGAAGCCCCGGCTAACTACGTGC
>MG|163|96.25|Actinobacteria|Actinobacteria|Coriobacteriales|Coriobacteriaceae|Olsenella|sp.|
GCACGTAGTTAGCCGGGGCTTCTTCTGCAGGTACCGTCAGGTTGCCCCCTCGTCCCTGCTGAAAGCGGTTTACGACCCGAAGGCCTTCGTCCCGCACGCGGCGTCGCTGCGTCAGGCTTTCGCCCATTGCGCAAGATTCCCCACTGCTGCCTCCCGTAGG
>MG|15|95.06|Actinobacteria|Actinobacteria|Coriobacteriales|Coriobacteriaceae|Olsenella|sp.|
GCACGTAGTTAGCCGGGGCTTCTTCTGCAGGTACCGTCAGGTTGCCCCCCCTCGTCCCTGCTGAAAGCGGTTTACGACCCGAAGGCCTTCGTCCCGCACGCGGCGTCGCTGCGTCAGGCTTTCGCCCATTGCGCAAGATTCCCCACTGCTGCCTCCCGTAGG
>MG|14|96.75|Actinobacteria|Actinobacteria|Coriobacteriales|Coriobacteriaceae|Collinsella|tanakaei|
CCTACGGGAGGCAGCAGTGGGGAATCTTGCGCAATGGGGGCAACCCTGACGCAGCGACGCCGCGTGCGGGAAGGAGGCCTTCGGGTCGTAAACCGCTTTCAGCAGGGACGAGGATGACGGTACCTGCAGAAGAAGCCCCGGCTAACTACGTGC
>MG|14|98.05|Actinobacteria|Actinobacteria|Coriobacteriales|Coriobacteriaceae|Collinsella / Coriobacterium|tanakaei|
CCTACGGGAGGCAGCAGTGGGGAATCTTGCGCAATGGGGGCAACCCTGACGCAGCGACGCCGCGTGCGGGATGGAGGCCTTCGGGTCGTAAACCGCTTTCAGCAGGGACGAGACAAGACTGTACCTGCAGAAGAAGCCCCGGCTAACTACGTGC
>MG|11|95.06|Actinobacteria|Actinobacteria|Coriobacteriales|Coriobacteriaceae|Olsenella|sp.|
CCTACGGGAGGCAGCAGTGGGGAATCTTGCGCAATGGGCGAAAGCCTGACGCAGCGACGCCGCGTGGCGGGACGAAGGCCTTCGGGTCGTAAACCGCTTTCAGCAGGGGACGAGGGGGCAACCTGACGGTACCTGCAGAAGAAGCCCCGGCTAACTACGTGC
>MG|238|98.12|Actinobacteria|Actinobacteria|Coriobacteriales|Coriobacteriaceae|Atopobium / Olsenella|sp.|
GCACGTAGTTAGCCGGGGCTTCTTCTGCAGGTACCGTCACCTCGCGGCCTCGTCCCTGCTGAAAGCGGTTTACGACCCGAAGGCCTTCGTCCCGCACGCGGCGTCGCTGCGTCAGGCTTTCGCCCATTGCGCAAGATTCCCCACTGCTGCCTCCCGTAGG
>MG|12|97.5|Actinobacteria|Actinobacteria|Coriobacteriales|Coriobacteriaceae|Atopobium / Olsenella|sp.|
CCTACGGGAGGCAGCAGTGGGGAATCTTGCGCAATGGGCGAAAGCCTGACGCAGCGACGCCGCGTGCGGGACGAAGGCCTTCGGGTCGTAAACCGCTTTCAGCAGGGACGAGGCGCGAGGTGACGGTACCTGCAGAAGAAGCCCCGGCTAACTACGTGC
>MG|12|98.7|Actinobacteria|Actinobacteria|Coriobacteriales|Coriobacteriaceae|Collinsella / Coriobacterium|tanakaei|
CCTACGGGAGGCAGCAGTGGGGAATCTTGCGCAATGGGGGCAACCCTGACGCAGCGACGCCGCGTGCGGGATGGAGGCCTTCGGGTCGTAAACCGCTTTCAGCAGGGACGAGACAAGACGGTACCTGCAGAAGAAGCCCCGGCTAACTACGTGC
>MG|74|96.89|Actinobacteria|Actinobacteria|Coriobacteriales|Coriobacteriaceae|Olsenella|sp.|
CCTACGGGAGGCAGCAGTGGGGAATCTTGCGCAATGGGCGGAAGCCTGACGCAGCGACGCCGCGTGCGGGACGAAGGCCTTCGGGTCGTAAACCGCTTTCAGCAGGGACGAGGCCTTCGGGTGACGGTACCTGCAGAAGAAGCCCCGGCTAACTACGTGC
>MG|55|98.05|Actinobacteria|Actinobacteria|Coriobacteriales|Coriobacteriaceae|Collinsella / Coriobacterium|tanakaei|
CCTACGGGAGGCAGCAGTGGGGAATCTTGCGCAATGGGGGCAACCCTGACGCAGCGACGCCGCGTGCGGGACGGAGGCCTTCGGGTCGTAAACCGCTTTCAGCAGGGACGAGAAAAGACTGTACCTGCAGAAGAAGCCCCGGCTAACTACGTGC
>MG|10|97.42|Actinobacteria|Coriobacteriia|Coriobacteriales|Coriobacteriaceae|Collinsella / Enorma|aerofaciens|
CCTACGGGAGGCAGCAGTGGGGAATCTTGCGCAATGGGGGGGAACCCTGACGCAGCGACGCCGCGTGCGGGATGGAGGCCTTCGGGTCGTGAACCGCTTTCAGCAGGGACGAGTCAAGACGGTACCTGCAGAAGAAGCCCCGGCTAACTACGTGC
>MG|10|98.05|Actinobacteria|Coriobacteriia|Coriobacteriales|Coriobacteriaceae|Collinsella / Coriobacterium|aerofaciens|
GCACGTAGTTAGCCGGGGCTTCTTCTGCAGGTACAGTCTTGACTCGTCCCTGCTGAAAGCGGTTTACGACCCGAAGGCCTCCATCCCGCACGCGGCGTCGCTGCGTCAGGGTTGCCCCCATTGCGCAAGATTCCCCACTGCTGCCTCCCGTAGG
>MG|15|97.4|Actinobacteria|Coriobacteriia|Coriobacteriales|Coriobacteriaceae|Collinsella / Coriobacterium|aerofaciens|
CCTACGGGAGGCAGCAGTGGGGAATCTTGCGCAATGGGGGCAACCCTGACGCAGCGACGCCGCGTGCGGGACGGAGGCCTTCGGGTCGTAAACCGCTTTCAGCAGGGACGAGGAAAGACTGTACCTGCAGAAGAAGCCCCGGCTAACTACGTGC
>MG|94|98.7|Actinobacteria|Coriobacteriia|Coriobacteriales|Coriobacteriaceae|Collinsella / Coriobacterium|aerofaciens|
CCTACGGGAGGCAGCAGTGGGGAATCTTGCGCAATGGGGGCAACCCTGACGCAGCGACGCCGCGTGCGGGACGGAGGCCTTCGGGTCGTAAACCGCTTTCAGCAGGGACGAGTCAAGACTGTACCTGCAGAAGAAGCCCCGGCTAACTACGTGC
>MG|27|98.05|Actinobacteria|Coriobacteriia|Coriobacteriales|Coriobacteriaceae|Collinsella / Enorma|aerofaciens|
CCTACGGGAGGCAGCAGTGGGGAATCTTGCGCAATGGGGGGAACCCTGACGCAGCGACGCCGCGTGCGGGATGGAGGCCTTCGGGTCGTGAACCGCTTTCAGCAGGGACGAGTCAAGACGGTACCTGCAGAAGAAGCCCCGGCTAACTACGTGC
>MG|34|98.7|Actinobacteria|Coriobacteriia|Coriobacteriales|Coriobacteriaceae|Collinsella / Coriobacterium|aerofaciens|
GCACGTAGTTAGCCGGGGCTTCTTCTGCAGGTACAGTCTTGACTCGTCCCTGCTGAAAGCGGTTTACGACCCGAAGGCCTCCGTCCCGCACGCGGCGTCGCTGCGTCAGGGTTGCCCCCATTGCGCAAGATTCCCCACTGCTGCCTCCCGTAGG
>MG|15|90.86|Bacteroidetes|Bacteroidia|Bacteroidales|Bacteroidaceae|Bacteroides|coprophilus|
CCTACGGGAGGCAGCAGTGAGGAATATTGGTCAATGGGCGAGAGCCTGAACCAGCCAAGTGGCGTGGAGGACGACGGCCCTACGGGTTGTAAACTCCTTTTTGGAGGGGAATAAAGTGGCCCACGCGTGGGCTTTTTGCATGTACCCTCCGAATAAGCATCGGCTAACTCCGTGC
>MG|56|94.83|Bacteroidetes|Bacteroidia|Bacteroidales|Bacteroidaceae|Bacteroides|plebeius|
GCACGGAGTTAGCCGATGCTTATTCATAAGGTACATGCAAACTCCCACGCGTGGGAGGTTTTATTCCCTTATAAAAGAAGTTTACAACCCATAGGGCCGTCGTCCTTCACGCTACTTGGCTGGTTCAGCCTCTCGGCCATTGACCAATATTCCTCACTGCTGCCTCCCGTAGGA
>MG|10|95.38|Bacteroidetes|Bacteroidia|Bacteroidales|Bacteroidaceae|Bacteroides|ovatus|
CCTACGGGAGGCAGCAGTGAGGAATATTGGTCAATGGCCGAGAGGCTGAACCAGCCAAGTAGCGTGAGGGATGACTGCCCTATGGGTTGTAAACCTCTTTTATAAGGGAATAAAGTGAGCCACGTGTGGTTTTTGTATGTACCTTATGAATAAGCATCGGCTAACTCCGTGC
>MG|47|92.0|Bacteroidetes|Bacteroidia|Bacteroidales|Bacteroidaceae|Bacteroides|helcogenes|
CCTACGGGAGGCAGCAGTGAGGAATATTGGTCAATGGCCGGGAGGCTGAACCAGCCAAGTAGCGTGAGGGATGACGGCCCTACGGGTTGTAAACCTCTTTTATAAGGGAATAAAGGAGACCACGTGTGGTTTTTTTGCATGTACCTTATGAATAAGCATCGGCTAACTCCGTGC
>MG|112|92.53|Bacteroidetes|Bacteroidia|Bacteroidales|Bacteroidaceae|Bacteroides|coprophilus|
CCTACGGGAGGCAGCAGTGAGGAATATTGGTCAATGGGCGCGAGCCTGAACCAGCCAAGTAGCGTGGAGGAAGACGGCCCTACGGGTTGTAAACTCCTTTTGTACGGGAATAACGGCGTCCACGTGTGGATGTGTGCATGTACCGTACGAATAAGCATCGGCTAACTCCGTGC
>MG|10|87.43|Bacteroidetes|Bacteroidia|Bacteroidales|Bacteroidaceae|Bacteroides|coprophilus|
CCTACGGGAGGCAGCAGTGAGGAATATTGGTCAATGGGCGTGAGCCTGAACCAGCCAAGCCGCGTGAAGGCAGACGGACCGAAGGTTTGTAAACTTCTTTTGTTCGGGAGTAAAGGCGCCGGTTGTGCGGCGTTTGCAAGTACCGAAGAAAAAGCATCGGCTAACTCCGTGC
>MG|29|92.57|Bacteroidetes|Bacteroidia|Bacteroidales|Bacteroidaceae|Bacteroides|barnesiae|
GCACGGAGTTAGCCGATGCTTATTCATAAGGTACTTGCAAAACATCTACACGTAGATGCCTTTACCCCCCTTATAAAAGGAGTTTACAACCCGTAGGGCAGTCATCCTCCACGCTACTTGGCTGGTTCAGCCTCTCGGCCATTGACCAATATTCCTCACTGCTGCCTCCCGTAGG
>MG|38|95.38|Bacteroidetes|Bacteroidia|Bacteroidales|Bacteroidaceae|Bacteroides|plebeius|
CCTACGGGAGGCAGCAGTGAGGAATATTGGTCAATGGCCGGGAGGCTGAACCAGCCAAGTAGCGTGAAGGACGACGGCCCTATGGGTTGTAAACTTCTTTTATAAGGGAATAAAACCTCCCACGCGTGGGAGCTTGTATGTACCTTATGAATAAGCATCGGCTAACTCCGTGC
>MG|26|89.71|Bacteroidetes|Bacteroidia|Bacteroidales|Bacteroidaceae|Bacteroides|coprophilus|
CCTACGGGAGGCAGCAGTGAGGAATATTGGTCAATGGGCGGAAGCCTGAACCAGCCAAGTAGCGTGGAGGACGACGGCCCTACGGGTTGTAAACTCCTTTTTTCGAGGGAATAACGGCGCCACGCGTGGGCGATTGCATGTACCTCGCGAATAAGCATCGGCTAACTCCGTGC
>MG|20|90.8|Bacteroidetes|Bacteroidia|Bacteroidales|Bacteroidaceae|Bacteroides|barnesiae|
CCTACGGGAGGCAGCAGTGAGGAATATTGGTCAATGGCCGCAGGGCTGAACCAGCCAAGTAGCGTGGAGGATGACGGCCCTACGGGTTGTAAACTCCTTTTATAAGGGGGTAAAGGCATCTACGTGTAGATGTTTGCAAGTACCTTATGAATAAGCATCGGCTAACTCCGTGC
>MG|194|91.95|Bacteroidetes|Bacteroidia|Bacteroidales|Bacteroidaceae|Bacteroides|barnesiae|
CCTACGGGAGGCAGCAGTGAGGAATATTGGTCAATGGCCGAGAGGCTGAACCAGCCAAGTAGCGTGGAGGATGACTCGCCCTACGGGTTGTAAACTCCTTTTATAAGGGGGTAAAGGCATCTACGTGTAGATGTTTGCAAGTACCTTATGAATAAGCATCGGCTAACTCCGTGC
>MG|14|95.95|Bacteroidetes|Bacteroidia|Bacteroidales|Bacteroidaceae|Bacteroides|faecis|
CCTACGGGAGGCAGCAGTGAGGAATATTGGTCAATGGACGAGAGTCTGAACCAGCCAAGTAGCGTGAAGGATGACTGCCCTACGGGTTGTAAACTTCTTTTATAAGGGAATAAAGTGATCCACGTGTGGGTTATTGCATGTACCTTATGAATAAGCATCGGCTAACTCCGTGC
>MG|18|93.71|Bacteroidetes|Bacteroidia|Bacteroidales|Bacteroidaceae|Bacteroides|barnesiae|
CCTACGGGAGGCAGCAGTGAGGAATATTGGTCAATGGCCGCGAGGCTGAACCAGCCAAGTAGCGTGAAGGATGACTGCCCTATGGGTTGTAAACTTCTTTTTATAAGGGAATAAAGTGTTGTACGTGTACGATATTGCATGTACCTTATGAATAAGCATCGGCTAACTCCGTGC
>MG|27|93.64|Bacteroidetes|Bacteroidia|Bacteroidales|Bacteroidaceae|Bacteroides|ovatus|
CCTACGGGAGGCAGCAGTGAGGAATATTGGTCAATGGCCGTAAGGCTGAACCAGCCAAGTAGCGTGAGGGATGACTGCCCTATGGTTGTAAACCTCTTTTATAAGGGAATAAAGTGAGCCACGTGTGGTTTTTTGTATGTACCTTATGAATAAGCATCGGCTAACTCCGTGC
>MG|259|91.95|Bacteroidetes|Bacteroidia|Bacteroidales|Bacteroidaceae|Bacteroides|barnesiae|
CCTACGGGAGGCAGCAGTGAGGAATATTGGTCAATGGCCGAGAGGCTGAACCAGCCAAGTAGCGTGGAGGATGACTGCCCTACGGGTTGTAAACTCCTTTTATAAGGGGGGTAAAGGCGTCTACGTGTAGATGTTTGCAAGTACCTTATGAATAAGCATCGGCTAACTCCGTGC
>MG|55|89.71|Bacteroidetes|Bacteroidia|Bacteroidales|Bacteroidaceae|Bacteroides|coprophilus|
GCACGGAGTTAGCCGATGCTTATTCGTGCGGTACGTGCAGAGGGGCACACGTGCCCCCTGTTATTCCCGCAAAAAAGGAGTTTACAACCCGTAGGGCCGTCATCCTCACGCTACTTGGCTGGTTCAGCCCTGCGGCCATTGACCAATATTCCTCACTGCTGCCTCCCGTAGG
>MG|47|95.98|Bacteroidetes|Bacteroidia|Bacteroidales|Bacteroidaceae|Bacteroides|ovatus|
CCTACGGGAGGCAGCAGTGAGGAATATTGGTCAATGGACGAGAGTCTGAACCAGCCAAGTAGCGTGAAGGATGACTGCCCTATGGGTTGTAAACTTCTTTTTATATGGGAATAAAAAAGTCCACGTGTGGATTCTTGTATGTACCATATGAATAAGCATCGGCTAATTCCGTGC
>MG|37|92.61|Bacteroidetes|Bacteroidia|Bacteroidales|Bacteroidaceae|Bacteroides|caccae|
CCTACGGGAGGCAGCAGTGAGGAATATTGGTCAATGGGCGCGAGCCTGAACCAGCCAAGTAGCGTGAAGGATGACTGCCCTATGGGTTGTAAACTTCTTTTATAAGGGGGATAAAGGGTCCCACGCGTGGGACGTTGCATGTACCTTATGAATAAGCATCGGCTAACTCCGTGC
>MG|485|93.14|Bacteroidetes|Bacteroidia|Bacteroidales|Bacteroidaceae|Bacteroides|caccae|
CCTACGGGAGGCAGCAGTGAGGAATATTGGTCAATGGGCGCGAGCCTGAACCAGCCAAGTAGCGTGAAGGATGACTGCCCTATGGGTTGTAAACTTCTTTTATAAGGGGATAAAGGGTCCCACGCGTGGGACGTTGCATGTACCTTATGAATAAGCATCGGCTAACTCCGTGC
>MG|624|91.91|Bacteroidetes|Bacteroidia|Bacteroidales|Bacteroidaceae|Bacteroides|barnesiae|
CCTACGGGAGGCAGCAGTGAGGAATATTGGTCAATGGCCGGGAGGCTGAACCAGCCAAGTAGCGTGAGGATGACTGCCCTACGGGTTGTAAACTCCTTTTATAAGGGGGTAAAGGCATCTACGTGTAGATGTTTGCAAGTACCTTATGAATAAGCATCGGCTAACTCCGTGC
>MG|27|91.43|Bacteroidetes|Bacteroidia|Bacteroidales|Bacteroidaceae|Bacteroides|coprophilus|
GCACGGAGTTAGCCGATGCTTATTCAGAGGGTACATGCAATGGCCCACGCGTGGGCCACTTTATTCCCCGCTAAAAGAAGTTTACAACCCGTAGGGCCGTCATCCTCCACGCTACTTGGCTGGTTCAGGCCTGCGCCCATTGACCAATATTCCTCACTGCTGCCTCCCGTAGGA
>MG|13|90.75|Bacteroidetes|Bacteroidia|Bacteroidales|Bacteroidaceae|Bacteroides|barnesiae|
GCACGGAGTTAGCCGATGCTTATTCATAAGGTACTTGCAAACATCTACACGTAGATGCCTTTACCCCCTTATAAAAGGAGTTTACAACCCGTAGGCGAGTCATCCTCACGCTACTTGGCTGGTTCAGCCTCCCGGCCATTGACCAATATTCCTCACTGCTGCCTCCCGTAGG
>MG|42|90.17|Bacteroidetes|Bacteroidia|Bacteroidales|Bacteroidaceae|Bacteroides|barnesiae|
CCTACGGGAGGCAGCAGTGAGGAATATTGGTCAATGGCCGTAAGGCTGAACCAGCCAAGTAGCGTGGAGGATGACTCGCCTACGGGTTGTAAACTCCTTTTATAAGGGGGTAAAGGCATCTACGTGTAGATGTTTGCAAGTACCTTATGAATAAGCATCGGCTAACTCCGTGC
>MG|18|91.95|Bacteroidetes|Bacteroidia|Bacteroidales|Bacteroidaceae|Bacteroides|barnesiae|
CCTACGGGGAGGCAGCAGTGAGGAATATTGGTCAATGGCCGAGAGGCTGAACCAGCCAAGTAGCGTGAGGATGACTGCCCTACGGGTTGTAAACTCCTTTTATAAGGGGGTAAAGGCATCTACGTGTAGATGTTTGCAAGTACCTTATGAATAAGCATCGGCTAACTCCGTGC
>MG|97|92.0|Bacteroidetes|Bacteroidia|Bacteroidales|Bacteroidaceae|Bacteroides|barnesiae|
GCACGGAGTTAGCCGATGCTTATTCATAAGGTACTTGCAAACATCTACACGTAGATGCCTTTACCCCCTTATAAAAGGAGTTTACAACCCGTAGGGCGAGTCATCCTCCACGCTACTTGGCTGGTTCAGCCTCTCGGCCATTGACCAATATTCCTCACTGCTGCCTCCCGTAGGA
>MG|10|92.49|Bacteroidetes|Bacteroidia|Bacteroidales|Bacteroidaceae|Bacteroides|barnesiae|
CCTACGGGAGGCAGCAGTGAGGAATATTGGTCAATGGCCGAGAGGCTGAACCAGCCAAGTAGCGTGAAGGATGACGGCCCTATGGGTTGTAAACTTCTTTTATAAGGGGGTAAAGGCATCTACGTGTAGATGTTTGCAAGTACCTTATGAATAAGCATCGGCTAACTCCGTGC
>MG|13|91.91|Bacteroidetes|Bacteroidia|Bacteroidales|Bacteroidaceae|Bacteroides|barnesiae|
CCTACGGGAGGCAGCAGTGAGGAATATTGGTCAATGGCCGAGAGGCTGAACCAGCCAAGTAGCGTGGAGGATGACTGCCCTACGGTTGTAAACTCCTTTTATAAGGGGGTAAAGGCATCTACGTGTAGATGTTTGCAAGTACCTTATGAATAAGCATCGGCTAACTCCGTGCA
>MG|108|93.06|Bacteroidetes|Bacteroidia|Bacteroidales|Bacteroidaceae|Bacteroides|salyersiae|
CCTACGGGAGGCAGCAGTGAGGAATATTGGTCAATGGCCGGAAGGCTGAACCAGCCAAGTCGCGTGAAGGAAGACGGCCCTACGGGTTGTAAACTTCTTTTATAAGGGAATAAAGTGTGCCACGTGTGGCATTTTGTATGTACCTTATGAATAAGCATCGGCTAACTCCGTGC
>MG|849|93.06|Bacteroidetes|Bacteroidia|Bacteroidales|Bacteroidaceae|Bacteroides|pyogenes|
CCTACGGGAGGCAGCAGTGAGGAATATTGGTCAATGGCCGGGAGGCTGAACCAGCCAAGTAGCGTGAAGGATGACGGCCCTACGGGTTGTAAACTTCTTTTATGCGGGATTAACGTGAGGTACGTGTACCTTATTGCAGGTACCGCATGAATAAGCATCGGCTAACTCCGTGC
>MG|17|86.21|Bacteroidetes|Bacteroidia|Bacteroidales|Bacteroidaceae|Bacteroides|sp.|
CCTACGGGAGGCAGCAGTGAGGAATATTGGTCAATGGGCGGGAGCCTGAACCAGCCAAGCCGCGTGAGGGAAGAATGTCCTATGGATTGTAAACCTCTTTTGCACGGGGGTAAAGGGGATGTCGTGACATCCGTTGCAAGTACCGTGCGAATAAGGACCGGCTAACTCCGTGC
>MG|44|91.33|Bacteroidetes|Bacteroidia|Bacteroidales|Bacteroidaceae|Bacteroides|salanitronis|
CCTACGGGAGGCAGCAGTGAGGAATATTGGTCAATGGCCGTAAGGCTGAACCAGCCAAGTAGCGTGGAGGATGACTGCCCTACGGGTTGTAAACTCCTTTTATAAGGGGGTAAAGGCGCCTACGTGTAGGCGTTTGCAAGTACCTTATGAATAAGCATCGGCTAACTCCGTGC
>MG|11|94.22|Bacteroidetes|Bacteroidia|Bacteroidales|Bacteroidaceae|Anaerorhabdus|furcosa|
CCTACGGGAGGCAGCAGTAGGGAATTTTCGGCAATGGGCGAAAGCCTGACCGAGCAACGCCGCGTGAGCGAAGACGGCCTTCGGGTTGTAAAGCTCTGTTGTAAAGGAAGAACGGTATAGATAGAATCAATACATGACGGTACTTTACCAGAAAGCCACGGCTAACTACGTGC
>MG|12|91.95|Bacteroidetes|Bacteroidia|Bacteroidales|Bacteroidaceae|Bacteroides|barnesiae|
CCTACGGGAGGCAGCAGTGAGGAATATTGGTCAATGGCCGAGAGGCTGAACCAGCCAAGTAGCGTGAGGATGACTGCCCTACGGGTTGTAAACTCCTTTTTATAAGGGGGTAAAGGCATCTACGTGTAGATGTTTGCAAGTACCTTATGAATAAGCATCGGCTAACTCCGTGC
>MG|12|93.68|Bacteroidetes|Bacteroidia|Bacteroidales|Bacteroidaceae|Bacteroides|ovatus|
GCACGGAGTTAGCCGATGCTTATTCATAAGGTACATACAAAAAACCACACGTGGCTCACTTTATTCCCTTATAAAAAGAGGTTTACAACCCATAGGGCAGTCATCCCTCACGCTACTTGGCTGGTTCAGCCTTACGGCCATTGACCAATATTCCTCACTGCTGCCTCCCGTAGG
>MG|59|91.91|Bacteroidetes|Bacteroidia|Bacteroidales|Bacteroidaceae|Bacteroides|coprophilus|
CCTACGGGAGGCAGCAGTGAGGAATATTGGTCAATGGCCGCAAGGCTGAACCAGCCAAGTAGCGTGGAGGATGACGGCCCTACGGGTTGTAAACTCCTTTTATAGAGGAATAAAGAGGCGTACGTGTACGCCGTTGCATGTACTTTATGAATAAGCATCGGCTAACTCCGTGC
>MG|51|91.95|Bacteroidetes|Bacteroidia|Bacteroidales|Bacteroidaceae|Bacteroides|nordii|
TCCTACGGGAGGCAGCAGTGAGGAATATTGGTCAATGGGCGGTAGCCTGAACCAGCCAAGTAGCGTGAGGGATGACGGCCCTACGGGTTGTAAACCTCTTTTGCAAGGGAATAAAGTGCGCCACGTGTGGCGCTTTGCATGTACCTTGCGAATAAGCATCGGCTAACTCCGTGC
>MG|1988|92.53|Bacteroidetes|Bacteroidia|Bacteroidales|Bacteroidaceae|Bacteroides|barnesiae|
CCTACGGGAGGCAGCAGTGAGGAATATTGGTCAATGGCCGAGAGGCTGAACCAGCCAAGTAGCGTGAGGATGACTGCCCTACGGGTTGTAAACTCCTTTTATAAGGGGGTAAAGGCATCTACGTGTAGATGTTTGCAAGTACCTTATGAATAAGCATCGGCTAACTCCGTGCC
>MG|15|89.71|Bacteroidetes|Bacteroidia|Bacteroidales|Bacteroidaceae|Bacteroides|coprophilus|
CCTACGGGAGGCAGCAGTGAGGAATATTGGTCAATGGCCGCAGGGCTGAACCAGCCAAGTAGCGTGGAGGATGACGGCCCTACGGGTTGTAAACTCCTTTTTGCGGGAATAACAGGGGCACGTGTGCCCCTCTGCACGTACCGCACGAATAAGCATCGGCTAACTCCGTGC
>MG|30|89.71|Bacteroidetes|Bacteroidia|Bacteroidales|Bacteroidaceae|Bacteroides|coprophilus|
CCTACGGGAGGCAGCAGTGAGGAATATTGGTCAATGGCCGCAGGGCTGAACCAGCCAAGTAGCGTGGAGGATGACGGCCCTACGGGTTGTAAACTCCTTTTTTGCGGGAATAACAGGGGCACGTGTGCCCCTCTGCACGTACCGCACGAATAAGCATCGGCTAACTCCGTGC
>MG|141|94.25|Bacteroidetes|Bacteroidia|Bacteroidales|Bacteroidaceae|Bacteroides|barnesiae|
CCTACGGGAGGCAGCAGTGAGGAATATTGGTCAATGGCCGCGAGGCTGAACCAGCCAAGTAGCGTGAAGGATGACTGCCCTATGGGTTGTAAACTTCTTTTATAAGGGAATAAAGTGTTGTACGTGTACGATATTGCATGTACCTTATGAATAAGCATCGGCTAACTCCGTGC
>MG|56|93.75|Bacteroidetes|Bacteroidia|Bacteroidales|Bacteroidaceae|Bacteroides|coprophilus|
GCACGGAGTTAGCCGATGCTTATTCATAAGGTACATGCACAACGTCACACGTGACGCCCGTTATTCCCTTATAAAAGAAGTTTACAACCCGTAGGGCCGTCATCCTTCACGCTACTTGGCTGGTTCAGCCTCTCGGCCATTGACCAATATTCCTCACTGCTGCCTCCCGTAGGA
>MG|13|90.86|Bacteroidetes|Bacteroidia|Bacteroidales|Bacteroidaceae|Bacteroides|coprophilus|
GCACGGAGTTAGCCGATGCTTATTCAGAGGGTACATGCAATGGCCCACCCGTGGGCCACTTTATTCCCCGCTAAAAAGAAGTTTACAACCCGTAGGGCCGTCATCCTCCACGCTACTTGGCTGGTTCAGGCCTGCGCCCATTGACCAATATTCCTCACTGCTGCCTCCCGTAGG
>MG|21|92.49|Bacteroidetes|Bacteroidia|Bacteroidales|Bacteroidaceae|Bacteroides|barnesiae|
CCTACGGGAGGCAGCAGTGAGGAATATTGGTCAATGGCCGGGAGGCTGAACCAGCCAAGTAGCGTGAAGGATGACGGCCCTACGGGTTGTAAACTTCTTTTATAAGGGGGTAAAGGCATCTACGTGTAGATGTTTGCAAGTACCTTATGAATAAGCATCGGCTAACTCCGTGC
>MG|16|93.1|Bacteroidetes|Bacteroidia|Bacteroidales|Bacteroidaceae|Bacteroides|pyogenes|
TCCTACGGGAGGCAGCAGTGAGGAATATTGGTCAATGGCCGGGAGGCTGAACCAGCCAAGTAGCGTGAAGGATGACGGCCCTACGGGTTGTAAACTTCTTTTATGCGGGATTAACGTGAGGTACGTGTACCTTATTGCAGGTACCGCATGAATAAGCATCGGCTAACTCCGTGC
>MG|45|90.17|Bacteroidetes|Bacteroidia|Bacteroidales|Bacteroidaceae|Bacteroides|helcogenes|
GCACGGAGTTAGCCGATGCTTATTCAGGAAGTACATGCAAAACGCCACACGTGGCGCGCTTTATTCCTTCCTAAAAGAGGTTTACAACCGTAGGGCAGTCATCCCTCACGCTACTTGGCTGGTTCAGGCCATCGCCCATTGACCAATATTCCTCACTGCTGCCTCCCGTAGG
>MG|39|93.1|Bacteroidetes|Bacteroidia|Bacteroidales|Bacteroidaceae|Bacteroides|salyersiae|
GCACGGAGTTAGCCGATGCTTATTCATAAGGTACATACAAAATGCCACACGTGGCACACTTTATTCCCTTATAAAAGAAGTTTACAACCCGTAGGGCCGTCTTCCTTCACGCGACTTGGCTGGTTCAGCCTTCCGGCCATTGACCAATATTCCTCACTGCTGCCTCCCGTAGGA
>MG|107|92.53|Bacteroidetes|Bacteroidia|Bacteroidales|Bacteroidaceae|Bacteroides|zoogleoformans|
CCTACGGGAGGCAGCAGTGAGGAATATTGGTCAATGGGCGCAAGCCTGAACCAGCCAAGTAGCGTGAGGGATGACGGCCCTACGGGTTGTAAACCTCTTTTATAAGGGAATAAAGGAGACCACGCGTGGTTTTTTGCACGTACCTTATGAATAAGCATCGGCTAACTCCGTGC
>MG|20|92.57|Bacteroidetes|Bacteroidia|Bacteroidales|Bacteroidaceae|Bacteroides|heparinolyticus|
GCACGGAGTTAGCCGATGCTTATTCATAAGGTACATACAAACCGGTACGCGTACCGGACTTTATTCCCTTATAAAAGAGGTTTACAACCCATAGGGCAGTCATCCCTCACGCCTACTTGGCTGGTTCAGCCTTACGGCCATTGACCAATATTCCTCACTGCTGCCTCCCGTAGG
>MG|17|92.53|Bacteroidetes|Bacteroidia|Bacteroidales|Bacteroidaceae|Bacteroides|barnesiae|
GCACGGAGTTAGCCGATGCTTATTCATAAGGTACTTGCAAACATCTACACGTAGATGCCTTTACCCCCTTATAAAAGAAGTTTACAACCCGTAGGGCCGTCATCCTTCACGCTACTTGGCTGGTTCAGCCTCCCGGCCATTGACCAATATTCCTCACTGCTGCCTCCCGTAGGA
>MG|57|93.06|Bacteroidetes|Bacteroidia|Bacteroidales|Bacteroidaceae|Bacteroides|barnesiae|
CCTACGGGAGGCAGCAGTGAGGAATATTGGTCAATGGCCGAGAGGCTGAACCAGCCAAGTAGCGTGAAGGATGACGGCCCTACGGGTTGTAAACTTCTTTTATAAGGGGGTAAAGGCATCTACGTGTAGATGTTTGCAAGTACCTTATGAATAAGCATCGGCTAACTCCGTGC
>MG|69|95.98|Bacteroidetes|Bacteroidia|Bacteroidales|Bacteroidaceae|Bacteroides|plebeius|
GCACGGAGTTAGCCGATGCTTATTCATAAGGTACATACAAGCTCCCACGCGTGGGAGGTTTTATTCCCTTATAAAAGAAGTTTACAACCCATAGGGCCGTCGTCCTTCACGCTACTTGGCTGGTTCAGCCTCTCGGCCATTGACCAATATTCCTCACTGCTGCCTCCCGTAGGA
>MG|17|92.53|Bacteroidetes|Bacteroidia|Bacteroidales|Bacteroidaceae|Bacteroides|heparinolyticus|
CCTACGGGAGGCAGCAGTGAGGAATATTGGTCAATGGCCGTAAGGCTGAACCAGCCAAGTAGCGTGAGGGATGACTGCCCTATGGGTTGTAAACCTCTTTTATAAGGGAATAAAGTCCGGTACGCGTACCGGTTTGTATGTACCTTATGAATAGCATCGGCTAACTCCGTGC
>MG|42|92.53|Bacteroidetes|Bacteroidia|Bacteroidales|Bacteroidaceae|Bacteroides|helcogenes|
GCACGGAGTTAGCCGATGCTTATTCATAAGGTACATGCAAAAAACCACACGTGGTCTCCTTTATTCCCTTATAAAAGAGGTTTACAACCCGTAGGGCCGTCATCCCTCACGCTACTTGGCTGGTTCAGCCTCCCGGCCATTGACCAATATTCCTCACTGCTGCCTCCCGTAGG
>MG|346|91.95|Bacteroidetes|Bacteroidia|Bacteroidales|Bacteroidaceae|Bacteroides|barnesiae|
GCACGGAGTTAGCCGATGCTTATTCATAAGGTACTTGCAAACATCTACACGTAGATGCCTTTACCCCCTTATAAAAGGAGTTTACAACCCGTAGGGCAGTCATCCTCCACGCTACTTGGCTGGTTCAGCCTCCCGGCCATTGACCAATATTCCTCACTGCTGCCTCCCGTAGGA
>MG|26|95.38|Bacteroidetes|Bacteroidia|Bacteroidales|Bacteroidaceae|Bacteroides|faecis|
CCTACGGGAGGCAGCAGTGAGGAATATTGGTCAATGGACGAGAGTCTGAACCAGCCAAGTAGCGTGAAGGATGACTGCCCTACGGTTGTAAACTTCTTTTATAAGGGAATAAAGTGATCCACGTGTGGGTTATTGCATGTACCTTATGAATAAGCATCGGCTAACTCCGTGC
>MG|21|93.1|Bacteroidetes|Bacteroidia|Bacteroidales|Bacteroidaceae|Bacteroides|helcogenes|
CCTACGGGAGGCAGCAGTGAGGAATATTGGTCAATGGGCGCGAGCCTGAACCAGCCAAGTAGCGTGAAGGATGACTGCCCTATGGTTGTAAACTTCTTTTATAAGGGGATAAAGGGTCCCACGCGTGGACGTTGCATGTACCTTATGAATAAGCATCGGCTAACTCCGTGC
>MG|119|84.57|Bacteroidetes|Bacteroidia|Bacteroidales|Bacteroidaceae|Bacteroides|sp.|
GCACGGAGTTAGCCGGTCCTTATTCGCACGGTACTTGCAACGGATGTCACGACATCCCCTTTACCCCCGTGCAAAAGAGGTTTACAATCCATAGGACATTCTTCCCTCACGCGGCTTGGCTGGTTCAGGCTCCCGCCCATTGACCAATATCCCTCACTGCTGCCTCCCGTAGGA
>MG|13|95.98|Bacteroidetes|Bacteroidia|Bacteroidales|Bacteroidaceae|Bacteroides|ovatus|
GCACGGAATTAGCCGATGCTTATTCATATGGTACATACAAGAATCCACACGTGGACTTTTTTTATTCCCATATAAAAGAAGTTTACAACCCATAGGGCAGTCATCCTTCACGCTACTTGGCTGGTTCAGACTCTCGTCCATTGACCAATATTCCTCACTGCTGCCTCCCGTAGG
>MG|14|92.53|Bacteroidetes|Bacteroidia|Bacteroidales|Bacteroidaceae|Bacteroides|barnesiae|
GCACGGAGTTAGCCGATGCTTATTCATAAGGTACTTGCAAAACATCTACACGTAGATGCCTTTACCCCCTTATAAAAGGAGTTTACAACCCGTAGGGCAGTCATCCTCCACGCTACTTGGCTGGTTCAGCCTCCCGGCCATTGACCAATATTCCTCACTGCTGCCTCCCGTAGG
>MG|490|94.25|Bacteroidetes|Bacteroidia|Bacteroidales|Bacteroidaceae|Bacteroides|coprocola|
CCTACGGGAGGCAGCAGTGAGGAATATTGGTCAATGGCCGGGAGGCTGAACCAGCCAAGTAGCGTGAAGGAAGAAGGTCCTACGGGTTGTAAACTTCTTTTATACGGGAATAAAGTCGCCTACGTGTAGGCGTTTGCATGTACCGTATGAATAAGCATCGGCTAACTCCGTGCC
>MG|17|88.57|Bacteroidetes|Bacteroidia|Bacteroidales|Bacteroidaceae|Bacteroides|sp.|
CCTACGGGAGGCAGCAGTGAGGAATATTGGTCAATGGACGGAAGTCTGAACCAGCCAAGTCGCGTGAAGGAAGACGGCCCTTAGGGTTGTAAACTTCTTTTTACTTGTGAGTAAAGTGTCCTACGTGTAGGATATTGCAATTAACAAGAGAATAAGCATCGGCTAATTCCGTGC
>MG|14|90.8|Bacteroidetes|Bacteroidia|Bacteroidales|Bacteroidaceae|Bacteroides|uniformis|
CCTACGGGAGGCAGCAGTGAGGGATATTGGTCAATGGCCGGAAGGCTGAACCAGCCAAGTAGCGTGGAGGATGACTGCCCTACGGGTTGTAAACTCCTTTTTATGCGGGAATAAAGTCAGGCACGTGTGCCCGTTTGCATGTACCGCATGAATAAGCATCGGCTAACTCCGTGC
>MG|10|89.71|Bacteroidetes|Bacteroidia|Bacteroidales|Bacteroidaceae|Bacteroides|acidifaciens|
GCACGGAGTTAGCCGATCCTTTTTCTTATGATACTTGCAATACACCACACGTGGCGCATGTTACTCTCATATAAAAAGAAGTTTAAAAACCCATAGGGCTGTAATCCTTCACGCTACTTGGCTGGTTCAGACTCTCATCCATTGACCAATATTCCTCACTGCTGCCTCCCGTAGG
>MG|31|92.49|Bacteroidetes|Bacteroidia|Bacteroidales|Bacteroidaceae|Bacteroides|coprophilus|
GCACGGAGTTAGCCGATGCTTATTCGTACGGTACATGCACACGACCACACGTGGACGCCGTTATTCCCGTACAAAAGGAGTTTACAACCCGTAGGGCCGTCTTCCTCCACGCTACTTGGCTGGTTCAGGCTCGCGCCCATTGACCAATATTCCTCACTGCTGCCTCCCGTAGG
>MG|14|88.44|Bacteroidetes|Bacteroidia|Bacteroidales|Bacteroidaceae|Bacteroides|sp.|
CCTACGGGAGGCAGCAGTGAGGAATATTGGTCAATGGACGGAAGTCTGAACCAGCCAAGTCGCGTGAAGGAAGACGGCCCTTAGGGTTGTAACTTCTTTTACTTGTGAGTAAAGTGTCCTACGTGTAGGATATTGCAATTAACAAGAGAATAAGCATCGGCTAATTCCGTGC
>MG|25|93.64|Bacteroidetes|Bacteroidia|Bacteroidales|Bacteroidaceae|Bacteroides|barnesiae|
CCTACGGGAGGCAGCAGTGAGGAATATTGGTCAATGGCCGAGAGGCTGAACCAGCCAAGTAGCGTGGAGGATGACTGCCCTACGGGTTGTAAACTCCTTTTATAAGGGAATAAAGTCCGGTACGCGTACCGGTTTGTATGTACCTTATGAATAAGCATCGGCTAACTCCGTGC
>MG|19|94.25|Bacteroidetes|Bacteroidia|Bacteroidales|Bacteroidaceae|Bacteroides|plebeius|
CCTACGGGAGGCAGCAGTGAGGAATATTGGTCAATGGCCGAGAGGCTGAACCAGCCAAGTAGCGTGAAGGACGACGGCCCTATGGGTTGTAAACTTCTTTTTATAAGGGAATAAAACCTCCCACGCGTGGGAGTTTGCATGTACCTTATGAATAAGCATCGGCTAACTCCGTGC
>MG|32|90.75|Bacteroidetes|Bacteroidia|Bacteroidales|Bacteroidaceae|Bacteroides|barnesiae|
CCTACGGGAGGCAGCAGTGAGGAATATTGGTCAATGGCCGGGAGGCTGAACCAGCCAAGTAGCGTGAGGATGACTCGCCTACGGGTTGTAAACTCCTTTTATAAGGGGGTAAAGGCATCTACGTGTAGATGTTTGCAAGTACCTTATGAATAAGCATCGGCTAACTCCGTGC
>MG|30|92.0|Bacteroidetes|Bacteroidia|Bacteroidales|Bacteroidaceae|Bacteroides|barnesiae|
CCTACGGGAGGCAGCAGTGAGGAATATTGGTCAATGGCCGGGAGGCTGAACCAGCCAAGTAGCGTGGAGGATGACTGCCCTACGGGTTGTAAACTCCTTTTATAAGGGGGGTAAAGGCATCTACGTGTAGATGTTTTGCAAGTACCTTATGAATAAGCATCGGCTAACTCCGTGC
>MG|20|92.53|Bacteroidetes|Bacteroidia|Bacteroidales|Bacteroidaceae|Bacteroides|pyogenes|
CCTACGGGGAGGCAGCAGTGAGGAATATTGGTCAATGGCCGGGAGGCTGAACCAGCCAAGTAGCGTGAAGGATGACGGCCCTACGGGTTGTAAACTTCTTTTATGCGGGATTAACGTGAGGTACGTGTACCTTATTGCAGGTACCGCATGAATAAGCATCGGCTAACTCCGTGC
>MG|31|86.86|Bacteroidetes|Bacteroidia|Bacteroidales|Bacteroidaceae|Bacteroides|coprophilus|
CCTACGGGAGGCAGCAGTGAGGAATATTGGTCAATGGGCGTGAGCCTGAACCAGCCAAGCCGCGTGAAGGCAGACGGACCGAAGGTTTGTAAACTTCTTTTGTTCGGGAGTAAAGGCGCCGGTTGTGCGGCGTTTGCAAGTACCGAAAGAAAAAAGCATCGGCTAACTCCGTGC
>MG|113|93.71|Bacteroidetes|Bacteroidia|Bacteroidales|Bacteroidaceae|Bacteroides|coprophilus|
CCTACGGGAGGCAGCAGTGAGGAATATTGGTCAATGGGCGAGAGCCTGAACCAGCCAAGTAGCGTGAAGGATGTCGGCCCTACGGGTTGTGAACTTCTTTTATAAGGGAATAACTTCCGCCACGCGTGGCGGATTGCATGTACCTTATGAATAAGCATCGGCTAACTCCGTGC
>MG|10|95.43|Bacteroidetes|Bacteroidia|Bacteroidales|Bacteroidaceae|Bacteroides|coprophilus|
CCTACGGGAGGCAGCAGTGAGGAATATTGGTCAATGGGCGAGAGCCTGAACCAGCCAAGTAGCGTGCAGGAAGACGGCCCTATGGGTTGTAAACTGCTTTTGTGCGGGAATAAAGCGGGTCACGTGTGGCCCTTTGCATGTACCGTACGAATAAGCATCGGCTAACTCCGTGC
>MG|1010|91.91|Bacteroidetes|Bacteroidia|Bacteroidales|Bacteroidaceae|Bacteroides|nordii|
CCTACGGGAGGCAGCAGTGAGGAATATTGGTCAATGGGCGGTAGCCTGAACCAGCCAAGTAGCGTGAGGGATGACGGCCCTACGGGTTGTAAACCTCTTTTGCAAGGGAATAAAGTGCGCCACGTGTGGCGCTTTGCATGTACCTTGCGAATAAGCATCGGCTAACTCCGTGC
>MG|14|95.98|Bacteroidetes|Bacteroidia|Bacteroidales|Bacteroidaceae|Bacteroides|ovatus|
GCACGGAATTAGCCGATGCTTATTCATATGGTACATACAAGAATCCACACGTGGACTTTTTTATTCCCATATAAAAAGAAGTTTACAACCCATAGGGCAGTCATCCTTCACGCTACTTGGCTGGTTCAGACTCTCGTCCATTGACCAATATTCCTCACTGCTGCCTCCCGTAGG
>MG|17|98.28|Bacteroidetes|Bacteroidia|Bacteroidales|Bacteroidaceae|Alistipes / Bacteroides|sp.|
CCTACGGGAGGCAGCAGTGAGGAATATTGGTCAATGGACGCAAGTCTGAACCAGCCATGCCGCGTGCAGGAAGACGGCTCTATGAGTTGTAAACTGCTTTTTGTACGAGGGTAAACTCGGATACGTGTATCCGACTGAAAGTATCGTACGAATAAGGATCGGCTAACTCCGTGC
>MG|85|95.38|Bacteroidetes|Bacteroidia|Bacteroidales|Bacteroidaceae|Bacteroides|ovatus|
GCACGGAGTTAGCCGATGCTTATTCATAAGGTACATACAAAAAACCACACGTGGCTCACTTTATTCCCTTATAAAAGAGGTTTACAACCCATAGGGCAGTCATCCCTCACGCTACTTGGCTGGTTCAGCCTCTCGGCCATTGACCAATATTCCTCACTGCTGCCTCCCGTAGG
>MG|13|92.61|Bacteroidetes|Bacteroidia|Bacteroidales|Bacteroidaceae|Bacteroides|coprophilus|
GCACGGAGTTAGCCGATGCTTATTCATAAGGTACATGCAGTCCGCCACGCGTGGCGGAAGTTATTCCCTTATAAAAAGAAGTTCACAACCCGTAGGGCCGACATCCTTCACGCTACTTGGCTGGTTCAGGCTCTCGCCCATTGACCAATATTCCTCACTGCTGCCTCCCGTAGG
>MG|87|96.55|Bacteroidetes|Bacteroidia|Bacteroidales|Bacteroidaceae|Bacteroides|plebeius|
GCACGGAGTTAGCCGATGCTTATTCATAAGGTACATACAAGCTCCCACGCGTGGGAGGTTTTATTCCCTTATAAAAGAAGTTTACAACCCATAGGGCCGTCATCCTTCACGCTACTTGGCTGGTTCAGCCTCTCGGCCATTGACCAATATTCCTCACTGCTGCCTCCCGTAGGA
>MG|18|91.33|Bacteroidetes|Bacteroidia|Bacteroidales|Bacteroidaceae|Bacteroides|barnesiae|
CCTACGGGAGGCAGCAGTGAGGAATATTGGTCAATGGCCGAGAGGCTGAACCAGCCAAGTAGCGTGAGGATGACTCGCCTACGGGTTGTAAACTCCTTTTATAAGGGGGTAAAGGCGTCTACGTGTAGATGTTTGCAAGTACCTTATGAATAAGCATCGGCTAACTCCGTGC
>MG|10|93.64|Bacteroidetes|Bacteroidia|Bacteroidales|Bacteroidaceae|Bacteroides|heparinolyticus|
CCTACGGGAGGCAGCAGTGAGGAATATTGGTCAATGGCCGTAAGGCTGAACCAGCCAAGTAGCGTGAGGGATGACTGCCCTATGGGTTGTAAACCTCTTTTATAAGGGAATAAAGTCGGTACGCGTACCGGTTTGTATGTACCTTATGAATAAGCATCGGCTAACTCCGTGC
>MG|10|91.95|Bacteroidetes|Bacteroidia|Bacteroidales|Bacteroidaceae|Bacteroides|barnesiae|
CCTACGGGAGGCAGCAGTGAGGAATATTGGTCAATGGCCGAGAGGCTGAACCAGCCAAGTAGCGTGGAGGGATGACTGCCCTACGGGTTGTAAACTCCTTTTATAAGGGGGTAAAGGCATCTACGTGTAGATGTTTGCAAGTACCTTATGAATAAGCATCGGCTAACTCCGTGC
>MG|11|91.91|Bacteroidetes|Bacteroidia|Bacteroidales|Bacteroidaceae|Bacteroides|barnesiae|
CCTACGGGAGGCAGCAGTGAGGAATATTGGTCAATGGCCGAGAGGCTGAACCAGCCAAGTAGCGTGGAGGATGACTGCCCTACGGGTTGTAAACTCCTTTTATAAGGGGGTAAAGGCATCTACGTGTAGATGTTTGCAAGTACCTTATGAATAAGCATCGGCTAACTACGTGC
>MG|53|94.25|Bacteroidetes|Bacteroidia|Bacteroidales|Bacteroidaceae|Bacteroides|barnesiae|
GCACGGAGTTAGCCGATGCTTATTCATAAGGTACATGCAATATCGTACACGTACAACACTTTATTCCCTTATAAAAGAAGTTTACAACCCATAGGGCAGTCATCCTTCACGCTACTTGGCTGGTTCAGCCTCGCGGCCATTGACCAATATTCCTCACTGCTGCCTCCCGTAGG
>MG|254|90.75|Bacteroidetes|Bacteroidia|Bacteroidales|Bacteroidaceae|Bacteroides|sp.|
CCTACGGGAGGCAGCAGTGAGGAATATTGGTCAATGGCCGGAAGGCTGAACCAGCCAAGTAGCGTGGAGGACGACGGCCCTACGGGTTGTAAACTCCTTTTATAGAGGAATAAAGTCACGCACGTGTGCGTGTTTGCACGTACTTTATGAATAAGCATCGGCTAACTCCGTGC
>MG|14|93.06|Bacteroidetes|Bacteroidia|Bacteroidales|Bacteroidaceae|Bacteroides|coprophilus|
CCTACGGGAGGCAGCAGTGAGGAATATTGGTCAATGGCCGTAAGGCTGAACCAGCCAAGTAGCGTGAGGATGACGGCCCTACGGGTTGTAAACTCCTTTTATAGAGGAATAAAGTTGCGTATGTATACGCATTTGCATGTACTTTATGAATAAGCATCGGCTAACTCCGTGC
>MG|18|94.29|Bacteroidetes|Bacteroidia|Bacteroidales|Bacteroidaceae|Bacteroides|coprophilus|
CCTACGGGAGGCAGCAGTGAGGAATATTGGTCAATGGCCGAGAGGCTGAACCAGCCAAGTAGCGTGAAGGATGACGGCCCTACGGGTTGTAAACTTCTTTTATAAGGGAATAACGGGCGCTACGTGTAGCGCTGTGCATGTACCTTATGAATAAGCATCGGCTAACTCCGTGC
>MG|17|91.95|Bacteroidetes|Bacteroidia|Bacteroidales|Bacteroidaceae|Bacteroides|barnesiae|
CCTACGGGAGGCAGCAGTGAGGAATATTGGTCAATGGCCGAGAGGCTGAACCAGCCAAGTAGCGTGGAGGATGACTGCCCTACGGGTTGTAAACTCCTTTTTATAAGGGGGTAAAGGCATCTACGTGTAGATGTTTGCAAGTACCTTATGAATAAGCATCGGCTAACTCCGTGC
>MG|97|93.68|Bacteroidetes|Bacteroidia|Bacteroidales|Bacteroidaceae|Bacteroides|helcogenes|
CCTACGGGAGGCAGCAGTGAGGAATATTGGTCAATGGGCGCGAGCCTGAACCAGCCAAGTAGCGTGAAGGATGACTGCCCTATGGGTTGTAAACTTCTTTTATAAGGGGATAAAGGGTCCCACGCGTGGACGTTGCATGTACCTTATGAATAAGCATCGGCTAACTCCGTGC
>MG|12|95.43|Bacteroidetes|Bacteroidia|Bacteroidales|Bacteroidaceae|Bacteroides|ovatus|
CCTACGGGAGGCAGCAGTGAGGAATATTGGTCAATGGACGAGAGTCTGAACCAGCCAAGTAGCGTGAAGGATGACTGCCCTATGGGTTGTAAACTTCTTTTTATATGGGAATAAAAAAAGTCCACGTGTGGATTCTTGTATGTACCATATGAATAAGCATCGGCTAATTCCGTGC
>MG|86|92.53|Bacteroidetes|Bacteroidia|Bacteroidales|Bacteroidaceae|Bacteroides|pyogenes|
CCTACGGGAGGCAGCAGTGAGGAATATTGGTCAATGGCCGGGAGGCTGAACCAGCCAAGTAGCGTGAAGGATGACGGCCCTACGGGTTGTAAACTTCTTTTTATGCGGGATTAACGTGAGGTACGTGTACCTTATTGCAGGTACCGCATGAATAAGCATCGGCTAACTCCGTGC
>MG|10|89.14|Bacteroidetes|Bacteroidia|Bacteroidales|Bacteroidaceae|Bacteroides|coprophilus|
CCTACGGGAGGCAGCAGTGAGGAATATTGGTCAATGGCCGCAGGGCTGAACCAGCCAAGTAGCGTGGAGGATGACGGCCCTACGGGTTGTAAACTCCTTTTTTGCGGGAATAACAGGGGGCACGTGTGCCCCTCTGCACGTACCGCACGAATAAGCATCGGCTAACTACGTGC
>MG|78|93.68|Bacteroidetes|Bacteroidia|Bacteroidales|Bacteroidaceae|Bacteroides|ovatus|
CCTACGGGAGGCAGCAGTGAGGAATATTGGTCAATGGCCGTAAGGCTGAACCAGCCAAGTAGCGTGAGGGATGACTGCCCTATGGGTTGTAAACCTCTTTTATAAGGGAATAAAGTGAGCCACGTGTGGTTTTTTTGTATGTACCTTATGAATAAGCATCGGCTAACTCCGTGC
>MG|136|92.0|Bacteroidetes|Bacteroidia|Bacteroidales|Bacteroidaceae|Bacteroides|barnesiae|
GCACGGAGTTAGCCGATGCTTATTCATAAGGTACTTGCAAACATCTACACGTAGACGCCTTTACCCCCTTATAAAAGGAGTTTACAACCCGTAGGGCGAGTCATCCTCACGCTACTTGGCTGGTTCAGCCTCTCGGCCATTGACCAATATTCCTCACTGCTGCCTCCCGTAGGA
>MG|21|89.08|Bacteroidetes|Bacteroidia|Bacteroidales|Bacteroidaceae|Bacteroides|sp.|
TCCTACGGGAGGCAGCAGTGAGGAATATTGGTCAATGGACGGAAGTCTGAACCAGCCAAGTCGCGTGAAGGAAGACGGCCCTTAGGGTTGTAAACTTCTTTTACTTGTGAGTAAAGTGTCCTACGTGTAGGATATTGCAATTAACAAGAGAATAAGCATCGGCTAATTCCGTGC
>MG|44|88.57|Bacteroidetes|Bacteroidia|Bacteroidales|Bacteroidaceae|Bacteroides|coprophilus|
CCTACGGGAGGCAGCAGTGAGGAATATTGGTCAATGGGCGGAAGCCTGAACCAGCCAAGTAGCGTGGACGAGGAAGGCCCTACGGGTCGTAAAGTCCTTTTGCGCGGGAATAAAGAGCGCCACGCGTGGCGCGTTGCATGTACCGCGCGAATAAGCATCGGCTAACTCCGTGC
>MG|22|91.43|Bacteroidetes|Bacteroidia|Bacteroidales|Bacteroidaceae|Bacteroides|barnesiae|
GCACGGAGTTAGCCGATGCTTATTCATAAGGTACTTGCAAACATCTACACGTAGACGCCTTTACCCCCTTATAAAAGGAGTTTACAACCCGTAGGGCGAGTCATCCTCCACGCTACTTGGCTGGTTCAGCCTCCCGGCCATTGACCAATATTCCTCACTGCTGCCTCCCGTAGGA
>MG|21|90.91|Bacteroidetes|Bacteroidia|Bacteroidales|Bacteroidaceae|Bacteroides|coprophilus|
TCCTACGGGAGGCAGCAGTGAGGAATATTGGTCAATGGGCGCAGGCCTGAACCAGCCAAGTAGCGTGGAGGATGACGGCCCTACGGGTTGTAAACTTCTTTTAGCGGGGAATAAAGTGGCCCACGGGTGGGCCATTGCATGTACCCTCTGAATAAGCATCGGCTAACTCCGTGC
>MG|13|91.33|Bacteroidetes|Bacteroidia|Bacteroidales|Bacteroidaceae|Bacteroides|uniformis|
GCACGGAGTTAGCCGATGCTTATTCATGCGGTACATGCAAACAGGCACACGTGTCTGACTTTATTCCCGCATAAAAGGAGTTTACAACCCGTAGGGCAGTCATCCTCCACGCTACTTGGCTGGTTCAGCCTTCCGGCCATTGACCAATATCCCTCACTGCTGCCTCCCGTAGG
>MG|111|92.05|Bacteroidetes|Bacteroidia|Bacteroidales|Bacteroidaceae|Bacteroides|coprophilus|
GCACGGAGTTAGCCGATGCTTATTCGCAAGGTACATGCAAAGCGCCACGCGTGGCGCACTTTATTCCCTTGCAAAAGAGGTTTACAACCCGTAGGGCCGTCATCCCTCACGCTACTTGGCTGGTTCAGGCTACCGCCCATTGACCAATATTCCTCACTGCTGCCTCCCGTAGGA
>MG|95|84.48|Bacteroidetes|Bacteroidia|Bacteroidales|Bacteroidaceae|Bacteroides|sp.|
CCTACGGGAGGCAGCAGTGAGGGGATATTGGTCAATGGGCGGGAGCCTGAACCAGCCAAGCCGCGTGAGGGAAGAATGTCCTATGGATTGTAAACCTCTTTTGCACGGGGGTAAAGGGGATGTCGTGACATCCGTTGCAAGTACCGTGCGAATAAGGACCGGCTAACTCCGTGC
>MG|12|95.95|Bacteroidetes|Bacteroidia|Bacteroidales|Bacteroidaceae|Bacteroides|ovatus|
GCACGGAATTAGCCGATGCTTATTCATATGGTACATACAAGAATCCACACGTGGACTTTTTTATTCCCATATAAAAGAAGTTTACAACCCATAGGCAGTCATCCTTCACGCTACTTGGCTGGTTCAGACTCTCGTCCATTGACCAATATTCCTCACTGCTGCCTCCCGTAGG
>MG|80|92.49|Bacteroidetes|Bacteroidia|Bacteroidales|Bacteroidaceae|Bacteroides|coprophilus|
CCTACGGGAGGCAGCAGTGAGGAATATTGGTCAATGGGCGTGAGCCTGAACCAGCCAAGTAGCGTGGAGGAAGACGGCCCTACGGGTTGTAAACTCCTTTTGTACGGGAATAACGGCGTCCACGTGTGGTCGTGTGCATGTACCGTACGAATAAGCATCGGCTAACTCCGTGC
>MG|15|84.0|Bacteroidetes|Bacteroidia|Bacteroidales|Bacteroidaceae|Bacteroides|sp.|
CCTACGGGGAGGCAGCAGTGAGGGATATTGGTCAATGGGCGGGAGCCTGAACCAGCCAAGCCGCGTGAGGGAAGAATGTCCTATGGATTGTAAACCTCTTTTGCACGGGGGTAAAGGGGATGTCGTGACATCCGTTGCAAGTACCGTGCGAATAAGGACCGGCTAACTCCGTGC
>MG|166|94.83|Bacteroidetes|Bacteroidia|Bacteroidales|Bacteroidaceae|Bacteroides|finegoldii|
GCACGGAGTTAGCCGATGCTTATTCATACGGTACATGCAGACACCCACACGTGGATGATGTTATTCCCGTATAAAAGAAGTTTACAACCCATAGGGCAGTCATCCTTCACGCTACTTGGCTGGTTCAGGCTCTCGCCCATTGACCAATATTCCTCACTGCTGCCTCCCGTAGGA
>MG|32|93.1|Bacteroidetes|Bacteroidia|Bacteroidales|Bacteroidaceae|Bacteroides|barnesiae|
CCTACGGGAGGCAGCAGTGAGGAATATTGGTCAATGGCCGCGAGGCTGAACCAGCCAAGTAGCGTGAAGGATGACTCGCCTATGGGTTGTAAACTTCTTTTATAAGGGAATAAAGTGTTGTACGTGTACGATATTGCATGTACCTTATGAATAAGCATCGGCTAACTCCGTGC
>MG|23|91.38|Bacteroidetes|Bacteroidia|Bacteroidales|Bacteroidaceae|Bacteroides|coprophilus|
GCACGGAGTTAGCCGATGCTTATTCATAAAGTACATGCAACGGCGTACACGTACGCCTCTTTATTCCTCTATAAAAGGAGTTTACAACCCGTAGGGCCGTCTTCCTCCACGCTACTTGGCTGGTTCAGCCTTGCGGCCATTGACCAATATTCCTCACTGCTGCCTCCCGTAGGA
>MG|17|95.38|Bacteroidetes|Bacteroidia|Bacteroidales|Bacteroidaceae|Bacteroides|faecis|
GCACGGAGTTAGCCGATGCTTATTCATAAGGTACATGCAATAACCCACACGTGGATCACTTTATTCCCTTATAAAAGAAGTTTACAACCGTAGGGCAGTCATCCTTCACGCTACTTGGCTGGTTCAGACTCTCGTCCATTGACCAATATTCCTCACTGCTGCCTCCCGTAGG
>MG|10|91.91|Bacteroidetes|Bacteroidia|Bacteroidales|Bacteroidaceae|Bacteroides|barnesiae|
CCTACGGGAGGCAGCAGTGGGGAATATTGGTCAATGGCCGAGAGGCTGAACCAGCCAAGTAGCGTGAGGATGACTGCCCTACGGGTTGTAAACTCCTTTTATAAGGGGGTAAAGGCGTCTACGTGTAGATGTTTGCAAGTACCTTATGAATAAGCATCGGCTAACTCCGTGC
>MG|61|94.83|Bacteroidetes|Bacteroidia|Bacteroidales|Bacteroidaceae|Bacteroides|ovatus|
CCTACGGGAGGCAGCAGTGAGGAATATTGGTCAATGGCCGAGAGGCTGAACCAGCCAAGTAGCGTGAGGGATGACTGCCCTATGGGTTGTAAACCTCTTTTATAAGGGAATAAAGTGAGCCACGTGTGGTTTTTTTGTATGTACCTTATGAATAAGCATCGGCTAACTCCGTGC
>MG|36|90.8|Bacteroidetes|Bacteroidia|Bacteroidales|Bacteroidaceae|Bacteroides|barnesiae|
CCTACGGGAGGCAGCAGTGAGGAATATTGGTCAATGGCCGTAAGGCTGAACCAGCCAAGTAGCGTGGAGGATGACTCGCCCTACGGGTTGTAAACTCCTTTTATAAGGGGGTAAAGGCATCTACGTGTAGATGTTTGCAAGTACCTTATGAATAAGCATCGGCTAACTCCGTGC
>MG|12|91.91|Bacteroidetes|Bacteroidia|Bacteroidales|Bacteroidaceae|Bacteroides|coprophilus|
GCACGGAGTTAGCCGATGCTTATTCATAAGGTACTTGCAAACGCCTACACGTAGGCGCCTTTACCCCCTTATAAAAGGAGTTTACAACCCGTAGGGCAGTCATCCTCACGCTACTTGGCTGGTTCAGCCTCTCGGCCATTGACCAATATTCCTCACTGCTGCCTCCCGTAGG
>MG|35|93.71|Bacteroidetes|Bacteroidia|Bacteroidales|Bacteroidaceae|Bacteroides|uniformis|
GCACGGAGTTAGCCGATGCTTATTCATACGGTACATGCAGAGCGGCACACGTGCCGCGTGTTATTCCCGTATAAAAGAAGTTTACAACCCATAGGGCAGTCATCCTTCACGCTACTTGGCTGGTTCAGGCTCTCGCCCATTGACCAATATTCCTCACTGCTGCCTCCCGTAGGA
>MG|21|90.86|Bacteroidetes|Bacteroidia|Bacteroidales|Bacteroidaceae|Bacteroides|barnesiae|
GCACGGAGTTAGCCGATGCTTATTCATAAGGTACTTGCAAACATCTACACGTAGATGCCTTTACCCCCTTATAAAAGGAGTTTACAACCCGTAGGGCGAGTCATCCTCCACGCTACTTGGCTGGTTCAGCCTTACGGCCATTGACCAATATTCCTCACTGCTGCCTCCCGTAGGA
>MG|20|91.48|Bacteroidetes|Bacteroidia|Bacteroidales|Bacteroidaceae|Bacteroides|coprophilus|
CCTACGGGAGGCAGCAGTGAGGAATATTGGTCAATGGGCGGTAGCCTGAACCAGCCAAGTAGCGTGAGGGATGACGGCCCTACGGGTTGTAAACCTCTTTTTGCAAGGGAATAAAGTGCGCCACGCGTGGCGCTTTGCATGTACCTTGCGAATAAGCATCGGCTAACTCCGTGC
>MG|2149|89.77|Bacteroidetes|Bacteroidia|Bacteroidales|Bacteroidaceae|Bacteroides|coprophilus|
CCTACGGGAGGCAGCAGTGAGGAATATTGGTCAATGGCCGCAGGGCTGAACCAGCCAAGTAGCGTGGAGGATGACGGCCCTACGGGTTGTAAACTCCTTTTTTGCGGGAATAACAGGGGGCACGTGTGCCCCTCTGCACGTACCGCACGAATAAGCATCGGCTAACTCCGTGCC
>MG|208|96.53|Bacteroidetes|Bacteroidia|Bacteroidales|Bacteroidaceae|Bacteroides|plebeius|
CCTACGGGAGGCAGCAGTGAGGAATATTGGTCAATGGCCGAGAGGCTGAACCAGCCAAGTAGCGTGAAGGATGACGGCCCTATGGGTTGTAAACTTCTTTTATAAGGGAATAAAACCTCCCACGCGTGGGAGCTTGTATGTACCTTATGAATAAGCATCGGCTAACTCCGTGC
>MG|13|93.64|Bacteroidetes|Bacteroidia|Bacteroidales|Bacteroidaceae|Bacteroides|ovatus|
CCTACGGGAGGCAGCAGTGAGGAATATTGGTCAATGGCCGTAAGGCTGAACCAGCCAAGTAGCGTGAGGGATGACTGCCTATGGGTTGTAAACCTCTTTTATAAGGGAATAAAGTGAGCCACGTGTGGTTTTTTGTATGTACCTTATGAATAAGCATCGGCTAACTCCGTGC
>MG|13|91.95|Bacteroidetes|Bacteroidia|Bacteroidales|Bacteroidaceae|Bacteroides|barnesiae|
CCTACGGGAGGCAGCAGTGAGGAATATTGGTCAATGGGCGGAAGCCTGAACCAGCCAAGTAGCGTGGAGGATGACTCGCCCTACGGGTTGTAAACTCCTTTTATAAGGGGGTAAAGGCATCTACGTGTAGATGTTTGCAAGTACCTTATGAATAAGCATCGGCTAACTCCGTGC
>MG|54|92.0|Bacteroidetes|Bacteroidia|Bacteroidales|Bacteroidaceae|Bacteroides|barnesiae|
GCACGGAGTTAGCCGATGCTTATTCATAAGGTACTTGCAAACATCTACACGTAGATGCCTTTACCCCCTTATAAAAGGAGTTTACAACCCGTAGGGCGAGTCATCCTCACGCTACTTGGCTGGTTCAGCCTCTCGGCCATTGACCAATATTCCTCACTGCTGCCTCCCGTAGGA
>MG|11|91.43|Bacteroidetes|Bacteroidia|Bacteroidales|Bacteroidaceae|Bacteroides|barnesiae|
CCTACGGGAGGCAGCAGTGAGGAATATTGGTCAATGGCCGAGAGGCTGAACCAGCCAAGTAGCGTGGAGGATGACTGCCCTACGGGTTGTAAAACTCCTTTTATAAGGGGGGTAAAGGCATCTACGTGTAGATGTTTGCAAGTACCTTATGAATAAGCATCGGCTAACTCCGTGC
>MG|123|94.83|Bacteroidetes|Bacteroidia|Bacteroidales|Bacteroidaceae|Bacteroides|coprophilus|
GCACGGAGTTAGCCGATGCTTATTCATAAGGTACATACAAACCGGTACGCGTACCGGACTTTATTCCCTTATAAAAGAAGTTTACAACCCGTAGGGCCGTCATCCTTCACGCTACTTGGCTGGTTCAGCCTCTCGGCCATTGACCAATATTCCTCACTGCTGCCTCCCGTAGGA
>MG|61|89.66|Bacteroidetes|Bacteroidia|Bacteroidales|Bacteroidaceae|Bacteroides|barnesiae|
GCACGGAGTTAGCCGATGCTTATTCATAAGGTACTTGCAAACATCTACACGTAGATGCCTTTACCCCCTTATAAAAGGAGTTTACAACCGTAGGCGAGTCATCCTCCACGCTACTTGGCTGGTTCAGCCTTACGGCCATTGACCAATATTCCTCACTGCTGCCTCCCGTAGGA
>MG|823|92.53|Bacteroidetes|Bacteroidia|Bacteroidales|Bacteroidaceae|Bacteroides|barnesiae|
GCACGGAGTTAGCCGATGCTTATTCATAAGGTACTTGCAAACATCTACACGTAGATGCCTTTACCCCCTTATAAAAGGAGTTTACAACCCGTAGGGCAGTCATCCTCACGCTACTTGGCTGGTTCAGCCTCTCGGCCATTGACCAATATTCCTCACTGCTGCCTCCCGTAGGA
>MG|48|92.53|Bacteroidetes|Bacteroidia|Bacteroidales|Bacteroidaceae|Bacteroides|pyogenes|
GCACGGAGTTAGCCGATGCTTATTCATGCGGTACCTGCAATAAGGTACACGTACCTCACGTTAATCCCGCATAAAAAGAAGTTTACAACCCGTAGGGCCGTCATCCTTCACGCTACTTGGCTGGTTCAGCCTCCCGGCCATTGACCAATATTCCTCACTGCTGCCTCCCGTAGG
>MG|257|94.22|Bacteroidetes|Bacteroidia|Bacteroidales|Bacteroidaceae|Bacteroides|ovatus|
CCTACGGGAGGCAGCAGTGAGGAATATTGGTCAATGGCCGTAAGGCTGAACCAGCCAAGTAGCGTGAGGGATGACTGCCCTATGGGTTGTAAACCTCTTTTATAAGGGAATAAAGTGAGCCACGTGTGGTTTTTTGTATGTACCTTATGAATAAGCATCGGCTAACTCCGTGC
>MG|301|93.71|Bacteroidetes|Bacteroidia|Bacteroidales|Bacteroidaceae|Bacteroides|coprophilus|
CCTACGGGAGGCAGCAGTGAGGAATATTGGTCAATGGCCGAGAGGCTGAACCAGCCAAGTAGCGTGAAGGATGACGGCCCTACGGGTTGTAAACTTCTTTTATAAGGGAATAACGGCCGCTACGCGTAGCGGTATGCATGTACCTTATGAATAAGCATCGGCTAACTCCGTGC
>MG|107|90.8|Bacteroidetes|Bacteroidia|Bacteroidales|Bacteroidaceae|Bacteroides|sp.|
GCACGGAGTTAGCCGATGCTTATTCATAAAGTACGTGCAAACACGCACACGTGCGTGACTTTATTCCTCTATAAAAGGAGTTTACAACCCGTAGGGCCGTCGTCCTCCACGCTACTTGGCTGGTTCAGCCTTCCGGCCATTGACCAATATTCCTCACTGCTGCCTCCCGTAGGA
>MG|109|93.64|Bacteroidetes|Bacteroidia|Bacteroidales|Bacteroidaceae|Bacteroides|coprocola|
CCTACGGGAGGCAGCAGTGAGGAATATTGGTCAATGGCCGCGAGGCTGAACCAGCCAAGTAGCGTGAAGGAAGAAGGTCCTACGGGCTGTAAACTTCTTTTATACGGGAATAAAGTCGCCTACGTGTAGGCGTTTGCATGTACCGTATGAATAAGCATCGGCTAACTCCGTGC
>MG|54|91.95|Bacteroidetes|Bacteroidia|Bacteroidales|Bacteroidaceae|Bacteroides|coprophilus|
GCACGGAGTTAGCCGATGCTTATTCGTACGGTACATGCACGCACCCACACGTGGACGCCGTTATTCCCGTACAAAAGGAGTTTACAACCCGTAGGGCCGTCTTCCTCCACGCTACTTGGCTGGTTCAGGCTCGCGCCCATTGACCAATATTCCTCACTGCTGCCTCCCGTAGG
>MG|44|91.91|Bacteroidetes|Bacteroidia|Bacteroidales|Bacteroidaceae|Bacteroides|barnesiae|
GCACGGAGTTAGCCGATGCTTATTCATAAGGTACTTGCAAACATCTACACGTAGACGCCTTTACCCCCTTATAAAAGGAGTTTACAACCCGTAGGGCAGTCATCCTCCACGCTACTTGGCTGGTTCAGCCTCCCGGCCATTGACCAATATTCCTCACTGCTGCCTCCCGTAGG
>MG|16|90.8|Bacteroidetes|Bacteroidia|Bacteroidales|Bacteroidaceae|Bacteroides|barnesiae|
CCTACGGGAGGCAGCAGTGAGGAATATTGGTCAATGGCCGGGAGGCTGAACCAGCCAAGTAGCGTGGAGGATGACTCGCCCTACGGTTGTAAACTCCTTTTATAAGGGGGTAAAGGCATCTACGTGTAGATGTTTGCAAGTACCTTATGAATAAGCATCGGCTAACTCCGTGC
>MG|14|95.98|Bacteroidetes|Bacteroidia|Bacteroidales|Bacteroidaceae|Bacteroides|plebeius|
CCTACGGGAGGCAGCAGTGAGGAATATTGGTCAATGGCCGAGAGGCTGAACCAGCCAAGTAGCGTGAAGGATGACGGCCCTATGGGTTGTTAAACTTCTTTTATAAGGGAATAAAACCTCCCACGCGTGGGAGCTTGTATGTACCTTATGAATAAGCATCGGCTAACTCCGTGC
>MG|10|91.91|Bacteroidetes|Bacteroidia|Bacteroidales|Bacteroidaceae|Bacteroides|barnesiae|
CCTACGGGAGGCAGCAGTGAGGAATATTGGTCAATGGCCGAGAGGCTGAACCAGCCAAGTAGCGTGGAGGATGGCTGCCCTACGGGTTGTAAACTCCTTTTATAAGGGGGTAAAGGCATCTACGTGTAGATGTTTGCAAGTACCTTATGAATAAGCATCGGCTAACTCCGTGC
>MG|44|93.06|Bacteroidetes|Bacteroidia|Bacteroidales|Bacteroidaceae|Bacteroides|barnesiae|
CCTACGGGAGGCAGCAGTGAGGAATATTGGTCAATGGGCGAGAGCCTGAACCAGCCAAGTAGCGTGAAGGATGAAGGTTCTATGGATTGTAAACTTCTTTTATAAGGGAATAACGGGCGCTACGTGTAGCGTTTTGCATGTACCTTATGAATAAGCATCGGCTAACTCCGTGC
>MG|36|94.86|Bacteroidetes|Bacteroidia|Bacteroidales|Bacteroidaceae|Bacteroides|ovatus|
GCACGGAGTTAGCCGATGCTTATTCATAAGGTACATACAAAAAAACCACACGTGGCTCACTTTATTCCCTTATAAAAGAGGTTTACAACCCATAGGGCAGTCATCCCTCACGCTACTTGGCTGGTTCAGCCTCTCGGCCATTGACCAATATTCCTCACTGCTGCCTCCCGTAGGA
>MG|44|92.53|Bacteroidetes|Bacteroidia|Bacteroidales|Bacteroidaceae|Bacteroides|coprophilus|
GCACGGAGTTAGCCGATGCTTATTCGTACGGTACATGCACACATCCACACGTGGACGCCGTTATTCCCGTACAAAAGGAGTTTACAACCCGTAGGGCCGTCTTCCTCCACGCTACTTGGCTGGTTCAGGCTCGCGCCCATTGACCAATATTCCTCACTGCTGCCTCCCGTAGG
>MG|11|93.06|Bacteroidetes|Bacteroidia|Bacteroidales|Bacteroidaceae|Bacteroides|barnesiae|
GCACGGAGTTAGCCGATGCTTATTCATAAGGTACATGCAAAACGCTACACGTAGCGCCCGTTATTCCCTTATAAAAGAAGTTTACAATCCATAGAACCTTCATCCTTCACGCTACTTGGCTGGTTCAGGCTCTCGCCCATTGACCAATATTCCTCACTGCTGCCTCCCGTAGG
>MG|21|94.25|Bacteroidetes|Bacteroidia|Bacteroidales|Bacteroidaceae|Bacteroides|finegoldii|
GCACGGAGTTAGCCGATGCTTATTCATACGGTACATGCAGACACCCACACGTGGATGATGTTATTCCCGTATAAAAAGAAGTTTACAACCCATAGGGCAGTCATCCTTCACGCTACTTGGCTGGTTCAGGCTCTCGCCCATTGACCAATATTCCTCACTGCTGCCTCCCGTAGG
>MG|69|95.95|Bacteroidetes|Bacteroidia|Bacteroidales|Bacteroidaceae|Bacteroides|ovatus|
CCTACGGGAGGCAGCAGTGAGGAATATTGGTCAATGGACGAGAGTCTGAACCAGCCAAGTAGCGTGAAGGATGACTGCCCTATGGTTGTAAACTTCTTTTATATGGGAATAAAAAAGTCCACGTGTGGATTCTTGTATGTACCATATGAATAAGCATCGGCTAATTCCGTGC
>MG|27|93.64|Bacteroidetes|Bacteroidia|Bacteroidales|Bacteroidaceae|Bacteroides|barnesiae|
CCTACGGGAGGCAGCAGTGAGGAATATTGGTCAATGGCCGAGAGGCTGAACCAGCCAAGTAGCGTGAGGATGACTGCCCTACGGGTTGTAAACTCCTTTTATAAGGGAATAAAGTCCGGTACGCGTACCGGTTTGTATGTACCTTATGAATAAGCATCGGCTAACTCCGTGC
>MG|25|92.0|Bacteroidetes|Bacteroidia|Bacteroidales|Bacteroidaceae|Bacteroides|barnesiae|
GCACGGAGTTAGCCGATGCTTATTCATAAGGTACTTGCAAACATCTACACGTAGATGCCTTTACCCCCCTTATAAAAGGAGTTTACAACCCGTAGGGCAGTCATCCTCACGCTACTTGGCTGGTTCAGCCTCTCGGCCATTGACCAATATTCCTCACTGCTGCCTCCCGTAGGA
>MG|14|94.22|Bacteroidetes|Bacteroidia|Bacteroidales|Bacteroidaceae|Bacteroides|ovatus|
CCTACGGGAGGCAGCAGTGAGGAATATTGGTCAATGGCCGTAAGGCTGAACCAGCCAAGTAGCGTGAGGGATGACTGCCCTATGGGTTGTAAACCTCTTTTATAAGGGAATAAAGTGAGCCACGTGTGGTTTTTGTATGTACCTTATGAATAAGCATCGGCTAACTCCGTGC
>MG|11|90.75|Bacteroidetes|Bacteroidia|Bacteroidales|Bacteroidaceae|Bacteroides|barnesiae|
CCTACGGGAGGCAGCAGTGAGGAATATTGGTCAATGGCCGTAAGGCTGAACCAGCCAAGTAGCGTGGAGGATGACGGCCCTACGGGTTGTAAACTCCTTTTATAAGGGGGTAAAGGCATCTACGTGTAGATGTTTGCAAGTACCTTATGAATAAGCATCGGCTAACTCCGTGC
>MG|13|91.38|Bacteroidetes|Bacteroidia|Bacteroidales|Bacteroidaceae|Bacteroides|barnesiae|
GCACGGAGTTAGCCGATGCTTATTCATAAGGTACTTGCAAACATCTACACGTAGATGCCTTTACCCCCTTATAAAAGGAGTTTACAACCCGTAGGCGAGTCATCCTCCACGCTACTTGGCTGGTTCAGCCTCTCGGCCATTGACCAATATTCCTCACTGCTGCCTCCCGTAGGA
>MG|17|93.18|Bacteroidetes|Bacteroidia|Bacteroidales|Bacteroidaceae|Bacteroides|coprophilus|
CCTACGGGAGGCAGCAGTGAGGAATATTGGTCAATGGGCGAGAGCCTGAACCAGCCAAGTAGCGTGAAGGATGTCGGCCCTACGGGTTGTGAACTTCTTTTTATAAGGGAATAACTTCCGCCACGCGTGGCGGATTGCATGTACCTTATGAATAAGCATCGGCTAACTCCGTGC
>MG|1141|93.1|Bacteroidetes|Bacteroidia|Bacteroidales|Bacteroidaceae|Bacteroides|heparinolyticus|
CCTACGGGAGGCAGCAGTGAGGAATATTGGTCAATGGCCGTAAGGCTGAACCAGCCAAGTAGCGTGAGGGATGACTGCCCTATGGGTTGTAAACCTCTTTTATAAGGGAATAAAGTCCGGTACGCGTACCGGTTTGTATGTACCTTATGAATAAGCATCGGCTAACTCCGTGC
>MG|15|94.8|Bacteroidetes|Bacteroidia|Bacteroidales|Bacteroidaceae|Bacteroides|ovatus|
CCTACGGGAGGCAGCAGTGAGGAATATTGGTCAATGGACGAGAGTCTGAACCAGCCAAGTAGCGTGAAGGACGACTGCCTATGGTTGTAAACTTCTTTTATATGGGAATAAAAAAGTCCACGTGTGGATTCTTGTATGTACCATATGAATAAGCATCGGCTAATTCCGTGC
>MG|10|90.17|Bacteroidetes|Bacteroidia|Bacteroidales|Bacteroidaceae|Bacteroides|sp.|
CCTACGGGAGGCAGCAGTGAGGAATATTGGTCAATGGCCGGAAGGCTGAACCAGCCAAGTAGCGTGGAGGACGACGGCCCTACGGGTTGTAAACTCCTTTTATAGAGGAATAAAGTCACGCACGTGTGCGTGTTGCACGTACTTTATGAATAAGCATCGGCTAACTCCGTGC
>MG|29|90.23|Bacteroidetes|Bacteroidia|Bacteroidales|Bacteroidaceae|Bacteroides|barnesiae|
CCTACGGGAGGCAGCAGTGAGGAATATTGGTCAATGGCCGTAAGGCTGAACCAGCCAAGTAGCGTGAGGATGACTCGCCCTACGGTTGTAAACTCCTTTTATAAGGGGGTAAAGGCATCTACGTGTAGATGTTTGCAAGTACCTTATGAATAAGCATCGGCTAACTCCGTGC
>MG|87|91.33|Bacteroidetes|Bacteroidia|Bacteroidales|Bacteroidaceae|Bacteroides|uniformis|
CCTACGGGAGGCAGCAGTGAGGGATATTGGTCAATGGCCGGAAGGCTGAACCAGCCAAGTAGCGTGGAGGATGACTGCCCTACGGGTTGTAAACTCCTTTTATGCGGGAATAAAGTCAGGCACGTGTGCCCGTTTGCATGTACCGCATGAATAAGCATCGGCTAACTCCGTGC
>MG|22|90.29|Bacteroidetes|Bacteroidia|Bacteroidales|Bacteroidaceae|Bacteroides|coprophilus|
GCACGGAGTTAGCCGATGCTTATTCATAAGGTACATGCAGGGCATTACGCGTAATGCCGGTTATTCCCTTATAAAAGAGGTTTACAACCCGTAGGGCAGTCTTCCCTCACGCTACTTGGCTGGTTCAGCCTCTCGGCCATTGACCAATATTCCTCACTGCTGCCTCCCGTAGG
>MG|21|92.53|Bacteroidetes|Bacteroidia|Bacteroidales|Bacteroidaceae|Bacteroides|barnesiae|
TCCTACGGGAGGCAGCAGTGAGGAATATTGGTCAATGGCCGAGAGGCTGAACCAGCCAAGTAGCGTGGAGGATGACTGCCCTACGGGTTGTAAACTCCTTTTATAAGGGGGTAAAGGCGTCTACGTGTAGATGTTTGCAAGTACCTTATGAATAAGCATCGGCTAACTCCGTGC
>MG|24|92.0|Bacteroidetes|Bacteroidia|Bacteroidales|Bacteroidaceae|Bacteroides|zoogleoformans|
GCACGGAGTTAGCCGATGCTTATTCATAAGGTACGTGCAAAAAAACCACGCGTGGTCTCCTTTATTCCCTTATAAAAGAGGTTTACAACCCGTAGGGCCGTCATCCCTCACGCTACTTGGCTGGTTCAGGCTTGCGCCCATTGACCAATATTCCTCACTGCTGCCTCCCGTAGG
>MG|32|90.23|Bacteroidetes|Bacteroidia|Bacteroidales|Bacteroidaceae|Bacteroides|sp.|
CCTACGGGAGGCAGCAGTGAGGAATATTGGTCAATGGCCGGAAGGCTGAACCAGCCAAGTAGCGTGAGGGACGACGGCCCTACGGGTTGTAAACCTCTTTTTATGCGCGGATAACGTGCCCCACGCGTGGGGTATTGCATGTAGCGCATGAATAAGCATCGGCTAACTCCGTGC
>MG|11|91.95|Bacteroidetes|Bacteroidia|Bacteroidales|Bacteroidaceae|Bacteroides|barnesiae|
CCTACGGGAGGCAGCAGTGAGGAATATTGGTCAATGGCCGTAAGGCTGAACCAGCCAAGTAGCGTGAAGGATGACGGCCCTACGGGTTGTAAACTTCTTTTTATAAGGGAATAACGGTCATTACGTGTAGTGATATGCATGTACCTTATGAATAAGCATCGGCTAACTCCGTGC
>MG|20|91.91|Bacteroidetes|Bacteroidia|Bacteroidales|Bacteroidaceae|Bacteroides|nordii|
CCTACGGGAGGCAGCAGTGAGGAATATTGGTCAATGGGCGGAAGCCTGAACCAGCCAAGTAGCGTGAGGGATGACGGCCCTACGGGTTGTAAACCTCTTTTGCAAGGGAATAAAGTGCGCCACGTGTGGCGCTTTGCATGTACCTTGCGAATAAGCATCGGCTAACTCCGTGC
>MG|69|92.49|Bacteroidetes|Bacteroidia|Bacteroidales|Bacteroidaceae|Bacteroides|coprophilus|
CCTACGGGAGGCAGCAGTGAGGAATATTGGTCAATGGGCGCGAGCCTGAACCAGCCAAGTAGCGTGGAGGAAGACGGCCCTACGGGTTGTAAACTCCTTTTGTACGGGAATAACGGCGTCCACGTGTGGTCGTGTGCATGTACCGTACGAATAAGCATCGGCTAACTCCGTGC
>MG|259|91.95|Bacteroidetes|Bacteroidia|Bacteroidales|Bacteroidaceae|Bacteroides|barnesiae|
GCACGGAGTTAGCCGATGCTTATTCATAAGGTACTTGCAAACATCTACACGTAGATGCCTTTACCCCCTTATAAAAGGAGTTTACAACCCGTAGGGCAGTCATCCTCACGCTACTTGGCTGGTTCAGCCTCCCGGCCATTGACCAATATTCCTCACTGCTGCCTCCCGTAGGA
>MG|17|91.43|Bacteroidetes|Bacteroidia|Bacteroidales|Bacteroidaceae|Bacteroides|barnesiae|
GCACGGAGTTAGCCGATGCTTATTCATAAGGTACTTGCAAACATCTACACGTAGACGCCTTTACCCCCCTTATAAAAAGGAGTTTACAACCCGTAGGGCAGTCATCCTCCACGCTACTTGGCTGGTTCAGCCTCTCGGCCATTGACCAATATTCCTCACTGCTGCCTCCCGTAGG
>MG|28|91.43|Bacteroidetes|Bacteroidia|Bacteroidales|Bacteroidaceae|Bacteroides|barnesiae|
GCACGGAGTTAGCCGATGCTTATTCATAAGGTACTTGCAAACATCTACACGTAGACGCCTTTACCCCCTTATAAAAGGAGTTTACAACCCGTAGGGCGAGTCATCCTCACGCTACTTGGCTGGTTCAGCCTCCCGGCCATTGACCAATATTCCTCACTGCTGCCTCCCGTAGGA
>MG|27|88.64|Bacteroidetes|Bacteroidia|Bacteroidales|Bacteroidaceae|Bacteroides|coprophilus|
CCTACGGGAGGCAGCAGTGAGGAATATTGGTCAATGGCCGGGAGGCTGAACCAGCCAAGTAGCGTGAAGGATGACGGCCCTACGGGTTGTAAACTTCTTTTGCGGGAGGATAACCGGCGCCACGTGTGGCGTCCTGCAGGTATCCCGCGAATAAGCATCGGCTAACTCCGTGC
>MG|14|92.57|Bacteroidetes|Bacteroidia|Bacteroidales|Bacteroidaceae|Bacteroides|clarus|
CCTACGGGAGGCAGCAGTGAGGAATATTGGTCAATGGCCGAGAGGCTGAACCAGCCAAGTAGCGTGAGGGATGACGGCCCTACGGGTTGTAAACCTCTTTTATAAGGGAATAAAGGAGACCACGTGTGGTTTTTTTGCATGTACCTTATGAATAAGCATCGGCTAACTCCGTGC
>MG|16|94.83|Bacteroidetes|Bacteroidia|Bacteroidales|Bacteroidaceae|Bacteroides|heparinolyticus|
CCTACGGGAGGCAGCAGTGAGGAATATTGGTCAATGGGCGGAAGCCTGAACCAGCCAAGTAGCGTGAGGGATGACTGCCCTATGGGTTGTAAACCTCTTTTATAAGGGAATAAAGTCCGGTACGCGTACCGGTTTGTATGTACCTTATGAATAAGCATCGGCTAACTCCGTGC
>MG|19|95.38|Bacteroidetes|Bacteroidia|Bacteroidales|Bacteroidaceae|Bacteroides|graminisolvens|
CCTACGGGAGGCAGCAGTGAGGAATATTGGTCAATGGACGAGAGTCTGAACCAGCCAAGTAGCGTGAAGGATGACTGCCCTATGGTTGTAAACTTCTTTTATAAGGGAATAAAGTCAGGTACGCGTACCTGTTTGCATGTACCTTATGAATAAGCATCGGCTAACTCCGTGC
>MG|31|92.57|Bacteroidetes|Bacteroidia|Bacteroidales|Bacteroidaceae|Bacteroides|heparinolyticus|
CCTACGGGAGGCAGCAGTGAGGAATATTGGTCAATGGCCGTAAGGCTGAACCAGCCAAGTAGGCGTGAGGGATGACTGCCCTATGGGTTGTAAACCTCTTTTATAAGGGAATAAAGTCCGGTACGCGTACCGGTTTGTATGTACCTTATGAATAAGCATCGGCTAACTCCGTGC
>MG|11|92.44|Bacteroidetes|Bacteroidia|Bacteroidales|Bacteroidaceae|Bacteroides|barnesiae|
CTACGGGAGGCAGCAGTGAGGAATATTGGTCAATGGCCGAGAGGCTGAACCAGCCAAGTAGCGTGAGGATGACTGCCCTACGGGTTGTAAACTCCTTTTATAAGGGGGTAAAGGCATCTACGTGTAGATGTTTGCAAGTACCTTATGAATAAGCATCGGCTAACTCCGTGC
>MG|787|89.08|Bacteroidetes|Bacteroidia|Bacteroidales|Bacteroidaceae|Bacteroides|sp.|
GCACGGAATTAGCCGATGCTTATTCTCTTGTTAATTGCAATATCCTACACGTAGGACACTTTACTCACAAGTAAAAGAAGTTTACAACCCTAAGGGCCGTCTTCCTTCACGCGACTTGGCTGGTTCAGACTTCCGTCCATTGACCAATATTCCTCACTGCTGCCTCCCGTAGGA
>MG|21|92.57|Bacteroidetes|Bacteroidia|Bacteroidales|Bacteroidaceae|Bacteroides|caccae|
GCACGGAGTTAGCCGATGCTTATTCATAAGGTACATGCAACGTCCCACGCGTGGGACCCTTTATCCCCTTATAAAAGAAGTTTACAACCATAGGGCAGTCATCCTTCACGCTACTTGGCTGGTTCAGGCTCGCGCCCATTGACCAATATTCCTCACTGCTGCCTCCCGTAGG
>MG|41|93.64|Bacteroidetes|Bacteroidia|Bacteroidales|Bacteroidaceae|Bacteroides|coprocola|
CCTACGGGAGGCAGCAGTGAGGAATATTGGTCAATGGCCGGGAGGCTGAACCAGCCAAGTAGCGTGAAGGAAGAAGGTCCTACGGGTTGTAAACTTCTTTTATACGGGAATAAAGTCGCCTACGTGTAGCGTTTGCATGTACCGTATGAATAAGCATCGGCTAACTCCGTGC
>MG|128|94.25|Bacteroidetes|Bacteroidia|Bacteroidales|Bacteroidaceae|Bacteroides|helcogenes|
CCTACGGGAGGCAGCAGTGAGGAATATTGGTCAATGGGCGCGAGCCTGAACCAGCCAAGTAGCGTGAAGGATGACTGCCCTATGGGTTGTAAACTTCTTTTATAAGGGGATAAAGGGTCCCACGTGTGGGATGTTGCATGTACCTTATGAATAAGCATCGGCTAACTCCGTGC
>MG|12|91.95|Bacteroidetes|Bacteroidia|Bacteroidales|Bacteroidaceae|Bacteroides|coprophilus|
CCTACGGGAGGCAGCAGTGAGGAATATTGGTCAATGGGCGAGAGCCTGAACCAGCCAAGTAGCGTGGAGGATGACGGCCCTACGGGTTGTAAACTCCTTTTTTGCGGGAATAACAGGGGGCACGTGTGCCCCTCTGCACGTACCGCACGAATAAGCATCGGCTAACTCCGTGC
>MG|113|92.49|Bacteroidetes|Bacteroidia|Bacteroidales|Bacteroidaceae|Bacteroides|barnesiae|
CCTACGGGAGGCAGCAGTGAGGAATATTGGTCAATGGCCGTAAGGCTGAACCAGCCAAGTAGCGTGAAGGATGACGGCCCTACGGGTTGTAAACTTCTTTTATAAGGGAATAACGGTCATTACGTGTAGTGATATGCATGTACCTTATGAATAAGCATCGGCTAACTCCGTGC
>MG|58|96.55|Bacteroidetes|Bacteroidia|Bacteroidales|Bacteroidaceae|Bacteroides|plebeius|
GCACGGAGTTAGCCGATGCTTATTCATAAGGTACATACAAGCTCCCACCCGTGGGAGGTTTTATTCCCTTATAAAAGAAGTTTACAACCCATAGGGCCGTCATCCTTCACGCTACTTGGCTGGTTCAGCCTCTCGGCCATTGACCAATATTCCTCACTGCTGCCTCCCGTAGGA
>MG|14|89.2|Bacteroidetes|Bacteroidia|Bacteroidales|Bacteroidaceae|Bacteroides|coprophilus|
GCACGGAGTTAGCCGATGCTTATTCGTGCGGTACGTGCAGAGGGGCACACGTGCCCCCTGTTATTCCCGCAAAAAAAGGAGTTTACAACCCGTAGGGCCGTCATCCTCACGCTACTTGGCTGGTTCAGCCCTGCGGCCATTGACCAATATTCCTCACTGCTGCCTCCCGTAGG
>MG|28|92.61|Bacteroidetes|Bacteroidia|Bacteroidales|Bacteroidaceae|Bacteroides|coprophilus|
CCTACGGGAGGCAGCAGTGAGGAATATTGGTCAATGGGCGAGAGCCTGAACCAGCCAAGTAGCGTGAAGGATGTCGGCCCTACGGGTTGTGAACTTCTTTTTATAAGGGAATAACTTCCGCCACGCGTGGCGGACTGCATGTACCTTATGAATAAGCATCGGCTAACTCCGTGC
>MG|51|91.38|Bacteroidetes|Bacteroidia|Bacteroidales|Bacteroidaceae|Bacteroides|coprophilus|
CCTACGGGAGGCAGCAGTGAGGAATATTGGTCAATGGGCGAGAGCCTGAACCAGCCAAGTGGCGTGGAGGACGACGGCCCTACGGGTTGTAAACTCCTTTTTGGAGGGGAATAAAGTGGCCCACGCGTGGGCTTTTGCATGTACCCTCCGAATAAGCATCGGCTAACTCCGTGC
>MG|39|92.57|Bacteroidetes|Bacteroidia|Bacteroidales|Bacteroidaceae|Bacteroides|barnesiae|
CCTACGGGAGGCAGCAGTGAGGAATATTGGTCAATGGCCGAGAGGCTGAACCAGCCAAGTAGCGTGGAGGATGACTGCCCTACGGGTTGTAAACTCCTTTTATAAGGGGGGTAAAGGCATCTACGTGTAGATGTTTTGCAAGTACCTTATGAATAAGCATCGGCTAACTCCGTGC
>MG|201|90.75|Bacteroidetes|Bacteroidia|Bacteroidales|Bacteroidaceae|Bacteroides|sp.|
CCTACGGGAGGCAGCAGTGAGGAATATTGGTCAATGGCCGGAAGGCTGAACCAGCCAAGTAGCGTGAGGGACGACGGCCCTACGGGTTGTAAACCTCTTTTATGCGCGGATAACGTGCCCCACGCGTGGGGTATTGCATGTAGCGCATGAATAAGCATCGGCTAACTCCGTGC
>MG|10|91.38|Bacteroidetes|Bacteroidia|Bacteroidales|Bacteroidaceae|Bacteroides|coprophilus|
CCTACGGGAGGCAGCAGTGAGGAATATTGGTCAATGGGCGGAAGCCTGAACCAGCCAAGTAGCGTGAGGGACGACGGCCCTATGGGTTGTAAACCTCTTTTGTGCGGGGACAAAGCGGCCTACGGGTAGGCCTTTGCGGGTACCGCACGAATAAGCATCGGCTAACTCCGTGC
>MG|10|90.75|Bacteroidetes|Bacteroidia|Bacteroidales|Bacteroidaceae|Bacteroides|coprophilus|
CCTACGGGAGGCAGCAGTGAGGAATATTGGTCAATGGGCGGAAGCCTGAACCAGCCAAGTGGCGTGGAGGACGACGGCCCTACGGGTTGTAAACTCCTTTTGGAGGGGAATAAAGTGGCCCACGCGTGGGCTTTTGCATGTACCCTCCGAATAAGCATCGGCTAACTCCGTGC
>MG|50|90.8|Bacteroidetes|Bacteroidia|Bacteroidales|Bacteroidaceae|Bacteroides|coprophilus|
GCACGGAGTTAGCCGATGCTTATTCATAAAGTACATGCAAACGCGCAACACGTGCGCGACTTTATTCCTCTATAAAAGGAGTTTACAACCCGTAGGGCCGTCTTCCTCCACGCTACTTGGCTGGTTCAGCCTTGCGGCCATTGACCAATATTCCTCACTGCTGCCTCCCGTAGG
>MG|17|92.61|Bacteroidetes|Bacteroidia|Bacteroidales|Bacteroidaceae|Bacteroides|caccae|
CCTACGGGAGGCAGCAGTGAGGAATATTGGTCAATGGGGCGCGAGCCTGAACCAGCCAAGTAGCGTGAAGGATGACTGCCCTATGGGTTGTAAACTTCTTTTATAAGGGGATAAAGGGTCCCACGCGTGGGACGTTGCATGTACCTTATGAATAAGCATCGGCTAACTCCGTGC
>MG|29|95.95|Bacteroidetes|Bacteroidia|Bacteroidales|Bacteroidaceae|Bacteroides|ovatus|
CCTACGGGAGGCAGCAGTGAGGAATATTGGTCAATGGACGAGAGTCTGAACCAGCCAAGTAGCGTGAAGGATGACTGCCTATGGGTTGTAAACTTCTTTTATATGGGAATAAAAAAGTCCACGTGTGGATTCTTGTATGTACCATATGAATAAGCATCGGCTAATTCCGTGC
>MG|12|93.06|Bacteroidetes|Bacteroidia|Bacteroidales|Bacteroidaceae|Bacteroides|plebeius|
GCACGGAGTTAGCCGATGCTTATTCATAAGGTACTTGCAAACATCTACACGTAGATGCCTTTACCCCCTTATAAAAGAAGTTTACAATCCGTAGGACCTTCATCCTTCACGCTACTTGGCTGGTTCAGACTCTCGTCCATTGACCAATATTCCTCACTGCTGCCTCCCGTAGG
>MG|43|92.53|Bacteroidetes|Bacteroidia|Bacteroidales|Bacteroidaceae|Bacteroides|barnesiae|
TCCTACGGGAGGCAGCAGTGAGGAATATTGGTCAATGGCCGAGAGGCTGAACCAGCCAAGTAGCGTGGAGGATGACTGCCCTACGGGTTGTAAACTCCTTTTATAAGGGGGTAAAGGCATCTACGTGTAGATGTTTGCAAGTACCTTATGAATAAGCATCGGCTAACTCCGTGC
>MG|53|93.75|Bacteroidetes|Bacteroidia|Bacteroidales|Bacteroidaceae|Bacteroides|coprophilus|
GCACGGAGTTAGCCGATGCTTATTCATAAGGTACATGCAATCCGCCACGCGTGGCGGAAGTTATTCCCTTATAAAAGAAGTTCACAACCCGTAGGGCCGACATCCTTCACGCTACTTGGCTGGTTCAGGCTCTCGCCCATTGACCAATATTCCTCACTGCTGCCTCCCGTAGGA
>MG|12|86.86|Bacteroidetes|Bacteroidia|Bacteroidales|Bacteroidaceae|Bacteroides|coprophilus|
GCACGGAGTTAGCCGATGCTTTTTTCTTTCGGTACTTGCAAACGCCGCACAACCGGCGCCTTTACTCCCGAACAAAAGAAGTTTACAAACCTTCGGTCCGTCTGCCTTCACGCGGCTTGGCTGGTTCAGGCTCACGCCCATTGACCAATATTCCTCACTGCTGCCTCCCGTAGG
>MG|48|89.71|Bacteroidetes|Bacteroidia|Bacteroidales|Bacteroidaceae|Bacteroides|coprophilus|
CCTACGGGAGGCAGCAGTGAGGAATATTGGTCAATGGCCGCAGGGGCTGAACCAGCCAAGTAGCGTGGAGGATGACGGCCCTACGGGTTGTAAACTCCTTTTTTGCGGGAATAACAGGGGGCACGTGTGCCCCTCTGCACGTACCGCACGAATAAGCATCGGCTAACTCCGTGC
>MG|14|92.05|Bacteroidetes|Bacteroidia|Bacteroidales|Bacteroidaceae|Bacteroides|heparinolyticus|
GCACGGAGTTAGCCGATGCTTATTCATAAGGTACATACAAAACCGGTACGCGTACCGGACTTTATTCCCTTATAAAAAGAGGTTTACAACCCATAGGGCAGTCATCCCTCACGCTACTTGGCTGGTTCAGCCTTACGGCCATTGACCAATATTCCTCACTGCTGCCTCCCGTAGG
>MG|18|93.18|Bacteroidetes|Bacteroidia|Bacteroidales|Bacteroidaceae|Bacteroides|coprophilus|
CCTACGGGAGGCAGCAGTGAGGAATATTGGTCAATGGCCGAGAGGCTGAACCAGCCAAGTAGCGTGAAGGATGACGGCCCTACGGGTTGTAAACTTCTTTTTATAAGGGAATAACGGCCGCTACGCGTAGCGGTATGCATGTACCTTATGAATAAGCATCGGCTAACTCCGTGC
>MG|1360|92.53|Bacteroidetes|Bacteroidia|Bacteroidales|Bacteroidaceae|Bacteroides|barnesiae|
CCTACGGGAGGCAGCAGTGAGGAATATTGGTCAATGGCCGAGAGGCTGAACCAGCCAAGTAGCGTGGAGGATGACTGCCCTACGGGTTGTAAACTCCTTTTATAAGGGGGTAAAGGCGTCTACGTGTAGATGTTTGCAAGTACCTTATGAATAAGCATCGGCTAACTCCGTGCC
>MG|1215|92.49|Bacteroidetes|Bacteroidia|Bacteroidales|Bacteroidaceae|Bacteroides|barnesiae|
CCTACGGGAGGCAGCAGTGAGGAATATTGGTCAATGGCCGAGAGGCTGAACCAGCCAAGTAGCGTGAGGATGACTGCCCTACGGGTTGTAAACTCCTTTTATAAGGGGGTAAAGGCGTCTACGTGTAGATGTTTGCAAGTACCTTATGAATAAGCATCGGCTAACTCCGTGC
>MG|14|95.4|Bacteroidetes|Bacteroidia|Bacteroidales|Bacteroidaceae|Bacteroides|coprophilus|
CCTACGGGAGGCAGCAGTGAGGAATATTGGTCAATGGGCGAGAGCCTGAACCAGCCAAGTAGCGTGCAGGAAGACGGCCCTATGGGTTGTAAACTGCTTTTGTGCGGGAATAAAGGGGGTCACGTGTGGCCCTTTGCATGTACCGTACGAATAAGCATCGGCTAACTCCGTGC
>MG|531|90.86|Bacteroidetes|Bacteroidia|Bacteroidales|Bacteroidaceae|Bacteroides|coprophilus|
CCTACGGGAGGCAGCAGTGAGGAATATTGGTCAATGGGCGCAGGCCTGAACCAGCCAAGTAGCGTGGAGGATGACGGCCCTACGGGTTGTAAACTTCTTTTAGCGGGGAATAAAGTGGCCCACGGGTGGGCCATTGCATGTACCCTCTGAATAAGCATCGGCTAACTCCGTGC
>MG|15|95.4|Bacteroidetes|Bacteroidia|Bacteroidales|Bacteroidaceae|Bacteroides|coprophilus|
CCTACGGGAGGCAGCAGTGAGGAATATTGGTCAATGGCCGAGAGGCTGAACCAGCCAAGTAGCGTGAAGGATGACGGCCCTACGGGTTGTAAACTTCTTTTATAAGGGAATAAAGTGTTGTACGTGTACGATATTGCATGTACCTTATGAATAAGCATCGGCTAACTCCGTGC
>MG|26|91.33|Bacteroidetes|Bacteroidia|Bacteroidales|Bacteroidaceae|Bacteroides|salanitronis|
GCACGGAGTTAGCCGATGCTTATTCATAAGGTACTTGCAAACGCCTACACGTAGGCGCCTTTACCCCCTTATAAAAGGAGTTTACAACCCGTAGGGCAGTCATCCTCCACGCTACTTGGCTGGTTCAGCCTTACGGCCATTGACCAATATTCCTCACTGCTGCCTCCCGTAGG
>MG|11|91.91|Bacteroidetes|Bacteroidia|Bacteroidales|Bacteroidaceae|Bacteroides|barnesiae|
CCTACGGGAGGCAGCAGTGAGGAATATTGGTCAATGGCCGAGAGGCTGAACCAGCCAAGTAGCGTGGAGGATGACTGCCCTACGGGTTGTAAACTCCTTTATAAGGGGGTAAAGGCATCTACGTGTAGATGTTTGCAAGTACCTTATGAATAAGCATCGGCTAACTCCGTGC
>MG|40|92.61|Bacteroidetes|Bacteroidia|Bacteroidales|Bacteroidaceae|Bacteroides|caccae|
CCTACGGGAGGCAGCAGTGAGGAATATTGGTCAATGGGCGCGAGCCTGAACCAGCCAAGTAGCGTGAAGGATGACTGCCCTATGGGTTGTAAACTTCTTTTTATAAGGGGATAAAGGGTCCCACGCGTGGGACGTTGCATGTACCTTATGAATAAGCATCGGCTAACTCCGTGC
>MG|10|93.06|Bacteroidetes|Bacteroidia|Bacteroidales|Bacteroidaceae|Bacteroides|plebeius|
CCTACGGGAGGCAGCAGTGAGGAATATTGGTCAATGGACGAGAGTCTGAACCAGCCAAGTAGCGTGAAGGATGAAGGTCCTACGGATTGTAAACTTCTTTTATAAGGGGGTAAAGGCGTCTACGTGTAGATGTTTGCAAGTACCTTATGAATAAGCATCGGCTAACTCCGTGC
>MG|59|92.57|Bacteroidetes|Bacteroidia|Bacteroidales|Bacteroidaceae|Bacteroides|barnesiae|
CCTACGGGAGGCAGCAGTGAGGAATATTGGTCAATGGCCGAGAGGCTGAACCAGCCAAGTAGCGTGGAGGATGACTGCCCTACGGGTTGTAAACTCCTTTTTATAAGGGGGTAAAGGCATCTACGTGTAGATGTTTTGCAAGTACCTTATGAATAAGCATCGGCTAACTCCGTGC
>MG|21|94.22|Bacteroidetes|Bacteroidia|Bacteroidales|Bacteroidaceae|Bacteroides|coprophilus|
CCTACGGGAGGCAGCAGTGAGGAATATTGGTCAATGGCCGGGAGGCTGAACCAGCCAAGTAGCGTGAAGGATGACGGCCCTACGGGTTGTAAACTTCTTTTATAAGGGAATAAAGTCCGGTACGCGTACCGGTTTGTATGTACCTTATGAATAAGCATCGGCTAACTCCGTGC
>MG|39|93.06|Bacteroidetes|Bacteroidia|Bacteroidales|Bacteroidaceae|Bacteroides|coprophilus|
CCTACGGGAGGCAGCAGTGAGGAATATTGGTCAATGGGCGTGAGCCTGAACCAGCCAAGTAGCGTGGAGGAAGACGGCCCTACGGGTTGTAAACTCCTTTTGTACGGGAATAACGGCGTCCACGTGTGGGCGTGTGCATGTACCGTACGAATAAGCATCGGCTAACTCCGTGC
>MG|22|94.25|Bacteroidetes|Bacteroidia|Bacteroidales|Bacteroidaceae|Bacteroides|coprophilus|
GCACGGAGTTAGCCGATGCTTATTCATAAGGTACATACAAACCGGTACGCGTACCGGACTTTATTCCCTTGTAAAAGAAGTTTACAACCCGTAGGGCCGTCATCCTTCACGCTACTTGGCTGGTTCAGCCTCTCGGCCATTGACCAATATTCCTCACTGCTGCCTCCCGTAGGA
>MG|21|93.14|Bacteroidetes|Bacteroidia|Bacteroidales|Bacteroidaceae|Bacteroides|barnesiae|
CCTACGGGAGGCAGCAGTGAGGAATATTGGTCAATGGCCGCGAGGCTGAACCAGCCAAGTAGCGTGAAGGAAGACTGCCCTATGGGTTGTAAACTTCTTTTTATAAGGGAATAAAGTGTTGTACGTGTACGATATTGCATGTACCTTATGAATAAGCATCGGCTAACTCCGTGC
>MG|103|95.95|Bacteroidetes|Bacteroidia|Bacteroidales|Bacteroidaceae|Bacteroides|graminisolvens|
CCTACGGGAGGCAGCAGTGAGGAATATTGGTCAATGGACGAGAGTCTGAACCAGCCAAGTAGCGTGAAGGATGACTGCCCTATGGGTTGTAAACTTCTTTTATAAGGGAATAAAGTCAGGTACGCGTACCTGTTTGCATGTACCTTATGAATAAGCATCGGCTAACTCCGTGC
>MG|41|91.38|Bacteroidetes|Bacteroidia|Bacteroidales|Bacteroidaceae|Bacteroides|salanitronis|
CCTACGGGAGGCAGCAGTGAGGAATATTGGTCAATGGCCGGGAGGCTGAACCAGCCAAGTAGCGTGGAGGATGACTGCCCTACGGGTTGTAAACTCCTTTTATAAGGGGGGTAAAGGCGCCTACGTGTAGGCGTTTGCAAGTACCTTATGAATAAGCATCGGCTAACTCCGTGC
>MG|19|92.0|Bacteroidetes|Bacteroidia|Bacteroidales|Bacteroidaceae|Bacteroides|barnesiae|
GCACGGAGTTAGCCGATGCTTATTCATAAGGTACTTGCAAAACATCTACACGTAGATGCCTTTACCCCCTTATAAAAAGGAGTTTACAACCCGTAGGGCAGTCATCCTCCACGCTACTTGGCTGGTTCAGCCTCCCGGCCATTGACCAATATTCCTCACTGCTGCCTCCCGTAGG
>MG|13|92.0|Bacteroidetes|Bacteroidia|Bacteroidales|Bacteroidaceae|Bacteroides|heparinolyticus|
CCTACGGGAGGCAGCAGTGAGGAATATTGGTCAATGGCCGTAAGGCTGAACCAGCCAAGTAGGCGTGAGGGATGACTGCCCTATGGTTGTAAACCTCTTTTATAAGGGAATAAAGTCCGGTACGCGTACCGGTTTGTATGTACCTTATGAATAAGCATCGGCTAACTCCGTGC
>MG|137|89.14|Bacteroidetes|Bacteroidia|Bacteroidales|Bacteroidaceae|Bacteroides|coprophilus|
CCTACGGGAGGCAGCAGTGAGGAATATTGGTCAATGGGCGGAAGCCTGAACCAGCCAAGTAGCGTGGACGATGAAGGCCCTACGGGTCGTAAAGTCCTTTTGCGCGGGAATAAAGAGCGCCACGCGTGGCGCGTTGCATGTACCGCGCGAATAAGCATCGGCTAACTCCGTGC
>MG|15|91.38|Bacteroidetes|Bacteroidia|Bacteroidales|Bacteroidaceae|Bacteroides|barnesiae|
CCTACGGGGAGGCAGCAGTGAGGAATATTGGTCAATGGCCGGGAGGCTGAACCAGCCAAGTAGCGTGAGGATGACTGCCCTACGGGTTGTAAACTCCTTTTATAAGGGGGTAAAGGCATCTACGTGTAGATGTTTGCAAGTACCTTATGAATAAGCATCGGCTAACTCCGTGC
>MG|14|89.02|Bacteroidetes|Bacteroidia|Bacteroidales|Bacteroidaceae|Bacteroides|barnesiae|
CCTACGGGAGGCAGCAGTGAGGGATATTGGTCAATGGCCGGAAGGCTGAACCAGCCAAGTAGCGTGGAGGATGACTCGCCTACGGTTGTAAACTCCTTTTATAAGGGGGTAAAGGCATCTACGTGTAGATGTTTGCAAGTACCTTATGAATAAGCATCGGCTAACTCCGTGC
>MG|11|91.91|Bacteroidetes|Bacteroidia|Bacteroidales|Bacteroidaceae|Bacteroides|barnesiae|
GCACGGAGTTAGCCGATGCTATTCATAAGGTACTTGCAAACATCTACACGTAGATGCCTTTACCCCCTTATAAAAGGAGTTTACAACCCGTAGGGCAGTCATCCTCCACGCTACTTGGCTGGTTCAGCCTCTCGGCCATTGACCAATATTCCTCACTGCTGCCTCCCGTAGG
>MG|47|89.6|Bacteroidetes|Bacteroidia|Bacteroidales|Bacteroidaceae|Bacteroides|barnesiae|
GCACGGAGTTAGCCGATGCTTATTCATAAGGTACTTGCAAACATCTACACGTAGATGCCTTTACCCCCTTATAAAAGGAGTTTACAACCGTAGGCGAGTCATCCTCACGCTACTTGGCTGGTTCAGCCTTACGGCCATTGACCAATATTCCTCACTGCTGCCTCCCGTAGG
>MG|96|98.84|Bacteroidetes|Bacteroidia|Bacteroidales|Bacteroidaceae|Alistipes / Bacteroides|sp.|
CCTACGGGAGGCAGCAGTGAGGAATATTGGTCAATGGACGCAAGTCTGAACCAGCCATGCCGCGTGCAGGAAGACGGCTCTATGAGTTGTAAACTGCTTTTGTACGAGGGTAAACTCGGATACGTGTATCCGACTGAAAGTATCGTACGAATAAGGATCGGCTAACTCCGTGC
>MG|55|92.05|Bacteroidetes|Bacteroidia|Bacteroidales|Bacteroidaceae|Bacteroides|barnesiae|
CCTACGGGAGGCAGCAGTGAGGAATATTGGTCAATGGCCGAGAGGCTGAACCAGCCAAGTAGCGTGGAGGATGACTGCCCTACGGGTTGTAAACTCCTTTTTATAAGGGGGGTAAAGGCATCTACGTGTAGATGTTTTGCAAGTACCTTATGAATAAGCATCGGCTAACTCCGTGC
>MG|49|91.33|Bacteroidetes|Bacteroidia|Bacteroidales|Bacteroidaceae|Bacteroides|coprophilus|
CCTACGGGAGGCAGCAGTGAGGAATATTGGTCAATGGCCGCAAGGCTGAACCAGCCAAGTAGCGTGGAGGAAGACGGCCCTACGGGTTGTAAACTCCTTTTATAGAGGAATAAAGAGGCGTACGTGTACGCCGTTGCATGTACTTTATGAATAAGCATCGGCTAACTCCGTGC
>MG|18|92.53|Bacteroidetes|Bacteroidia|Bacteroidales|Bacteroidaceae|Bacteroides|coprocola|
CCTACGGGAGGCAGCAGTGAGGAATATTGGTCAATGGGCGAGAGCCTGAACCAGCCAAGTAGCGTGAAGGATGAAGGTTCTATGGATTGTAAACTTCTTTTTATAAGGGAATAACGGACACTACGTGTAGTGTTGTGCATGTACCTTATGAATAAGCATCGGCTAACTCCGTGC
>MG|2172|92.49|Bacteroidetes|Bacteroidia|Bacteroidales|Bacteroidaceae|Bacteroides|barnesiae|
CCTACGGGAGGCAGCAGTGAGGAATATTGGTCAATGGCCGAGAGGCTGAACCAGCCAAGTAGCGTGGAGGATGACTGCCCTACGGGTTGTAAACTCCTTTTATAAGGGGGTAAAGGCATCTACGTGTAGATGTTTGCAAGTACCTTATGAATAAGCATCGGCTAACTCCGTGC
>MG|95|91.95|Bacteroidetes|Bacteroidia|Bacteroidales|Bacteroidaceae|Bacteroides|barnesiae|
CCTACGGGAGGCAGCAGTGAGGAATATTGGTCAATGGCCGCAAGGCTGAACCAGCCAAGTAGCGTGGAGGATGACGGCCCTACGGGTTGTAAACTCCTTTTATAGAGGAATAAAGTTGCGTATGTATACGCTTTTGTATGTACTTTATGAATAAGCATCGGCTAACTCCGTGC
>MG|40|91.48|Bacteroidetes|Bacteroidia|Bacteroidales|Bacteroidaceae|Bacteroides|barnesiae|
CCTACGGGAGGCAGCAGTGAGGAATATTGGTCAATGGCCGGGAGGCTGAACCAGCCAAGTAGCGTGGAGGATGACTGCCCTACGGGTTGTAAACTCCTTTTTATAAGGGGGGTAAAGGCATCTACGTGTAGATGTTTTGCAAGTACCTTATGAATAAGCATCGGCTAACTCCGTGC
>MG|54|91.91|Bacteroidetes|Bacteroidia|Bacteroidales|Bacteroidaceae|Bacteroides|uniformis|
GCACGGAGTTAGCCGATGCTTATTCATGCGGTACATGCAAACGGGCACACGTGCCCGACTTTATTCCCGCATAAAAGGAGTTTACAACCCGTAGGGCAGTCATCCTCCACGCTACTTGGCTGGTTCAGCCTTCCGGCCATTGACCAATATCCCTCACTGCTGCCTCCCGTAGG
>MG|26|90.8|Bacteroidetes|Bacteroidia|Bacteroidales|Bacteroidaceae|Bacteroides|coprophilus|
CCTACGGGAGGCAGCAGTGAGGAATATTGGTCAATGGCCGGGGAGGCTGAACCAGCCAAGTAGCGTGAGGATGACTGCCCTACGGGTTGTAAACTCCTTTTATAAGGGGGTAAAGGCGCCTACGTGTAGGCGTTTGCAAGTACCTTATGAATAAGCATCGGCTAACTCCGTGC
>MG|78|91.33|Bacteroidetes|Bacteroidia|Bacteroidales|Bacteroidaceae|Bacteroides|barnesiae|
GCACGGAGTTAGCCGATGCTTATTCATAAGGTACTTGCAAACATCTACACGTAGATGCCTTTACCCCCTTATAAAAGGAGTTTACAACCCGTAGGGCAGTCATCCTCCACGCTACTTGGCTGGTTCAGCCTTACGGCCATTGACCAATATTCCTCACTGCTGCCTCCCGTAGG
>MG|54|92.57|Bacteroidetes|Bacteroidia|Bacteroidales|Bacteroidaceae|Bacteroides|zoogleoformans|
GCACGGAGTTAGCCGATGCTTATTCATAAGGTACGTGCAAAAAACCACGCGTGGTCTCCTTTATTCCCTTATAAAAGAGGTTTACAACCCGTAGGGCCGTCATCCCTCACGCTACTTGGCTGGTTCAGGCTTGCGCCCATTGACCAATATTCCTCACTGCTGCCTCCCGTAGGA
>MG|26|89.71|Bacteroidetes|Bacteroidia|Bacteroidales|Bacteroidaceae|Bacteroides|coprophilus|
GCACGGAGTTAGCCGATGCTTATTCGTGCGGTACGTGCAGAGGGGCACACGTGCCCCCTGTTATTCCCGCAAAAAAGGAGTTTACAACCCGTAGGGCCGTCATCCTCCACGCTACTTGGCTGGTTCAGCCCCTGCGGCCATTGACCAATATTCCTCACTGCTGCCTCCCGTAGG
>MG|16|93.68|Bacteroidetes|Bacteroidia|Bacteroidales|Bacteroidaceae|Bacteroides|ovatus|
GCACGGAGTTAGCCGATGCTTATTCATAAGGTACATACAAAAAACCACACGTGGCTCACTTTATTCCCTTATAAAAGAGGTTTACAACCATAGGGCAGTCATCCCTCACGCTACTTGGCTGGTTCAGCCTTACGGCCATTGACCAATATTCCTCACTGCTGCCTCCCGTAGGA
>MG|26|92.61|Bacteroidetes|Bacteroidia|Bacteroidales|Bacteroidaceae|Bacteroides|coprophilus|
GCACGGAGTTAGCCGATGCTTATTCATAAGGTACATGCAATCCGCCACACGTGGCGGAAGTTATTCCCTTATAAAAAGAAGTTCACAACCCGTAGGGCCGACATCCTTCACGCTACTTGGCTGGTTCAGGCTCTCGCCCATTGACCAATATTCCTCACTGCTGCCTCCCGTAGG
>MG|860|89.77|Bacteroidetes|Bacteroidia|Bacteroidales|Bacteroidaceae|Bacteroides|coprophilus|
GCACGGAGTTAGCCGATGCTTATTCGTGCGGTACGTGCAGAGGGGCACACGTGCCCCCTGTTATTCCCGCAAAAAAGGAGTTTACAACCCGTAGGGCCGTCATCCTCCACGCTACTTGGCTGGTTCAGCCCTGCGGCCATTGACCAATATTCCTCACTGCTGCCTCCCGTAGGA
>MG|13|91.33|Bacteroidetes|Bacteroidia|Bacteroidales|Bacteroidaceae|Bacteroides|barnesiae|
CCTACGGGAGGCAGCAGTGAGGAATATTGGTCAATGGCCGGGAGGCTGAACCAGCCAAGTAGCGTGGAGGATGACTGCCCTACGGGTTGTAAACTCCTTTTATAAGGGGGTAAAGGCATCTACGTGTAGATGTTTGCAAGTACCTTATGAATAGCATCGGCTAACTCCGTGC
>MG|31|91.91|Bacteroidetes|Bacteroidia|Bacteroidales|Bacteroidaceae|Bacteroides|barnesiae|
CCTACGGGAGGCAGCAGTGAGGAATATTGGTCAATGGCCGAGAGGCTGAACCAGCCAAGTAGCGTGAGGATGACTGCCCTACGGTTGTAAACTCCTTTTATAAGGGGGTAAAGGCATCTACGTGTAGATGTTTGCAAGTACCTTATGAATAAGCATCGGCTAACTCCGTGC
>MG|20|91.38|Bacteroidetes|Bacteroidia|Bacteroidales|Bacteroidaceae|Bacteroides|barnesiae|
CCTACGGGAGGCAGCAGTGAGGAATATTGGTCAATGGCCGAGAGGCTGAACCAGCCAAGTAGCGTGGAGGATGACTGCCCTACGGGTTGTAAACTCCTTTTATAAGGGGGGTAAAGGCATCTACGTGTAGATGTTTGCAAGTACCTTATGAATAGCATCGGCTAACTCCGTGC
>MG|36|92.53|Bacteroidetes|Bacteroidia|Bacteroidales|Bacteroidaceae|Bacteroides|heparinolyticus|
CCTACGGGAGGCAGCAGTGAGGAATATTGGTCAATGGCCGTAAGGCTGAACCAGCCAAGTAGCGTGAGGGATGACTGCCCTATGGGTTGTAAACCTCTTTTATAAGGGAATAAAGTCCGGTACGCGTACCGGTTGTATGTACCTTATGAATAAGCATCGGCTAACTCCGTGC
>MG|11|91.95|Bacteroidetes|Bacteroidia|Bacteroidales|Bacteroidaceae|Bacteroides|coprophilus|
CCTACGGGAGGCAGCAGTGAGGAATATTGGTCAATGGGCGAGAGCCTGAACCAGCCAAGTGGCGTGGAGGACGACGGCCCTACGGGTTGTAAACTCCTTTTGGAGGGGGAATAAAGTGGCCCACGCGTGGGCTTTTGCATGTACCCTCCGAATAAGCATCGGCTAACTCCGTGC
>MG|10|91.38|Bacteroidetes|Bacteroidia|Bacteroidales|Bacteroidaceae|Bacteroides|coprophilus|
CCTACGGGAGGCAGCAGTGAGGAATATTGGTCAATGGGCGCGAGCCTGAACCAGCCAAGTAGCGTGGAGGATGACGGCCCTACGGGTTGTAAACTCCTTTTTTGCGGGAATAACAGGGGGCACGTGTGCCCCTCTGCACGTACCGCACGAATAAGCATCGGCTAACTCCGTGC
>MG|17|90.34|Bacteroidetes|Bacteroidia|Bacteroidales|Bacteroidaceae|Bacteroides|coprophilus|
CCTACGGGAGGCAGCAGTGAGGAATATTGGTCAATGGGCGAGAGCCTGAACCAGCCAAGTAGCGTGAAGGATGACGGCCCTACGGGTTGTAAACTTCTTTTGCGGGAGGATAACCGGCGCCACGTGTGGCGTCCTGCAGGTATCCCGCGAATAAGCATCGGCTAACTCCGTGC
>MG|16|91.43|Bacteroidetes|Bacteroidia|Bacteroidales|Bacteroidaceae|Bacteroides|barnesiae|
TCCTACGGGAGGCAGCAGTGAGGAATATTGGTCAATGGCCGGGAGGCTGAACCAGCCAAGTAGCGTGGAGGATGACTCGCCCTACGGGTTGTAAACTCCTTTTATAAGGGGGTAAAGGCATCTACGTGTAGATGTTTGCAAGTACCTTATGAATAAGCATCGGCTAACTCCGTGC
>MG|237|95.38|Bacteroidetes|Bacteroidia|Bacteroidales|Bacteroidaceae|Bacteroides|ovatus|
CCTACGGGAGGCAGCAGTGAGGAATATTGGTCAATGGCCGAGAGGCTGAACCAGCCAAGTAGCGTGAGGGATGACTGCCCTATGGGTTGTAAACCTCTTTTATAAGGGAATAAAGTGAGCCACGTGTGGTTTTTTGTATGTACCTTATGAATAAGCATCGGCTAACTCCGTGC
>MG|14|90.29|Bacteroidetes|Bacteroidia|Bacteroidales|Bacteroidaceae|Bacteroides|sp.|
CCTACGGGAGGCAGCAGTGAGGAATATTGGTCAATGGGCGATGGCCTGAACCAGCCAAGTAGCGTGAGGGATGACTGCCCTACGGGTTGTAAACCTCTTTTTAGGAAGGAATAAAGCGCGCCACGTGTGGCGTTTTGCATGTACTTCCTGAATAAGCATCGGCTAACTCCGTGC
>MG|11|89.14|Bacteroidetes|Bacteroidia|Bacteroidales|Bacteroidaceae|Bacteroides|coprophilus|
CCTACGGGAGGCAGCAGTGAGGAATATTGGTCAATGGCCGCAGGGCTGAACCAGCCAAGTAGCGTGGAGGATGACGGCCCTACGGGTTGTAACTCCTTTTTTGCGGGAATAACAGGGGGCACGTGTGCCCCTCTGCACGTACCGCACGAATAAGCATCGGCTAACTCCGTGC
>MG|16|90.86|Bacteroidetes|Bacteroidia|Bacteroidales|Bacteroidaceae|Bacteroides|coprophilus|
CCTACGGGAGGCAGCAGTGAGGAATATTGGTCAATGGGCGCAGGCCTGAACCAGCCAAGTAGCGTGGAGGATGACGGCCCTACGGGTTGTAAACTTCTTTTTAGCGGGGAATAAAGTGGCCCACGGGTGGGCCATTGCATGTACCCTCTGAATAAGCATCGGCTAACTCCGTGC
>MG|30|92.57|Bacteroidetes|Bacteroidia|Bacteroidales|Bacteroidaceae|Bacteroides|coprophilus|
CCTACGGGAGGCAGCAGTGAGGAATATTGGTCAATGGCCGTAAGGCTGAACCAGCCAAGTAGCGTGAAGGATGACGGCCCTACGGGTTGTAAACTTCTTTTATAAGGGAATAACGGGCGTCACGTGTGACGTTGTGCATGTACCTTATGAATAAGCATCGGCTAACTCCGTGC
>MG|10|91.95|Bacteroidetes|Bacteroidia|Bacteroidales|Bacteroidaceae|Bacteroides|nordii|
CCTACGGGAGGCAGCAGTGAGGAATATTGGTCAATGGGCGGTAGCCTGAACCAGCCAAGTAGCGTGAGGGATGACGGCCCTACGGGTTGTAAACCTCTTTTGCAAGGGGAATAAAGTGCGCCACGTGTGGCGCTTTGCATGTACCTTGCGAATAAGCATCGGCTAACTCCGTGC
>MG|32|95.95|Bacteroidetes|Bacteroidia|Bacteroidales|Bacteroidaceae|Bacteroides|ovatus|
GCACGGAATTAGCCGATGCTTATTCATATGGTACATACAAGAATCCACACGTGGACTTTTTTATTCCCATATAAAAGAAGTTTACAACCATAGGGCAGTCATCCTTCACGCTACTTGGCTGGTTCAGACTCTCGTCCATTGACCAATATTCCTCACTGCTGCCTCCCGTAGG
>MG|29|95.98|Bacteroidetes|Bacteroidia|Bacteroidales|Bacteroidaceae|Bacteroides|plebeius|
CCTACGGGAGGCAGCAGTGAGGAATATTGGTCAATGGCCGAGAGGCTGAACCAGCCAAGTAGCGTGAAGGATGACGGCCCTATGGGTTGTAAACTTCTTTTTATAAGGGAATAAAACCTCCCACGCGTGGGAGCTTGTATGTACCTTATGAATAAGCATCGGCTAACTCCGTGC
>MG|12|88.51|Bacteroidetes|Bacteroidia|Bacteroidales|Bacteroidaceae|Bacteroides|sp.|
CCTACGGGAGGCAGCAGTGAGGAATATTGGTCAATGGACGGAAGTCTGAACCAGCCAAGTCGCGTGAAGGAAGACGGCCCTTAGGGTTGTAAACTTCTTTTACTTGTGAGTAAAGTGTCCTACGTGTAGGATATTGCAATTAACAAGAGAATAGCATCGGCTAATTCCGTGCC
>MG|90|90.86|Bacteroidetes|Bacteroidia|Bacteroidales|Bacteroidaceae|Bacteroides|barnesiae|
CCTACGGGAGGCAGCAGTGAGGAATATTGGTCAATGGCCGTAAGGCTGAACCAGCCAAGTAGCGTGGAGGATGACTGCCCTACGGGTTGTAAACTCCTTTTATAAGGGGGGTAAAGGCATCTACGTGTAGATGTTTGCAAGTACCTTATGAATAAGCATCGGCTAACTCCGTGCC
>MG|16|89.66|Bacteroidetes|Bacteroidia|Bacteroidales|Bacteroidaceae|Bacteroides|sp.|
GCACGGAGTTAGCCGATGCTTATTCTCTTGTTAATTGCAATATCCTACACGTAGGACACTTTACTCACAAGTAAAAGAAGTTTACAACCCTAAGGGCCGTCTTCCTTCACGCGACTTGGCTGGTTCAGACTTCCGTCCATTGACCAATATTCCTCACTGCTGCCTCCCGTAGGA
>MG|14|87.86|Bacteroidetes|Bacteroidia|Bacteroidales|Bacteroidaceae|Bacteroides|nordii|
GCACGGAGTTAGCCGACGCTTATTCGCAAGGTACCCGCAAAGCCCCACGCGTGGGGCCCTTTGTTCCCCTGCAAAAGGAGTTTACGACCCGTAGGGCCTTCATCCTCCACGCCACTTGGCTGGTTCAGGCTTCCGCCCATTGACCAATATTCCTCACTGCTGCCTCCCGTAGG
>MG|118|92.57|Bacteroidetes|Bacteroidia|Bacteroidales|Bacteroidaceae|Bacteroides|heparinolyticus|
CCTACGGGAGGCAGCAGTGAGGAATATTGGTCAATGGCCGTAAGGCTGAACCAGCCAAGTAGCGTGAGGGATGACTGCCCTATGGGTTGTAAACCTCTTTTTATAAGGGAATAAAGTCCGGTACGCGTACCGGTTTGTATGTACCTTATGAATAAGCATCGGCTAACTCCGTGC
>MG|26|87.86|Bacteroidetes|Bacteroidia|Bacteroidales|Bacteroidaceae|Bacteroides|nordii|
CCTACGGGAGGCAGCAGTGAGGAATATTGGTCAATGGGCGGAAGCCTGAACCAGCCAAGTGGCGTGGAGGATGAAGGCCCTACGGGTCGTAAACTCCTTTTGCAGGGGAACAAAGGGCCCCACGCGTGGGGCTTTGCGGGTACCTTGCGAATAAGCGTCGGCTAACTCCGTGC
>MG|12|92.57|Bacteroidetes|Bacteroidia|Bacteroidales|Bacteroidaceae|Bacteroides|heparinolyticus|
CCTACGGGAGGCAGCAGTGAGGAATATTGGTCAATGGCCGTAAGGCTGAAACCAGCCAAGTAGCGTGAGGGATGACTGCCCTATGGGTTGTAAACCTCTTTTATAAGGGAATAAAGTCCGGTACGCGTACCGGTTTGTATGTACCTTATGAATAAGCATCGGCTAACTCCGTGC
>MG|25|91.95|Bacteroidetes|Bacteroidia|Bacteroidales|Bacteroidaceae|Bacteroides|coprophilus|
GCACGGAGTTAGCCGATGCTTATTCATAAAGTACATGCAACGGCGTACACGTACGCCTCTTTATTCCTCTATAAAAGGAGTTTACAACCCGTAGGGCCGTCATCCTCCACGCTACTTGGCTGGTTCAGCCTTGCGGCCATTGACCAATATTCCTCACTGCTGCCTCCCGTAGGA
>MG|14|91.38|Bacteroidetes|Bacteroidia|Bacteroidales|Bacteroidaceae|Bacteroides|uniformis|
GCACGGAGTTAGCCGATGCTTATTCATGCGGTACATGCAAACGGGCACACGTGCCCGACTTTATTCCCGCATAAAAAGGAGTTTACAACCCGTAGGGCAGTCATCCTCCACGCTACTTGGCTGGTTCAGCCTTCCGGCCATTGACCAATATCCCTCACTGCTGCCTCCCGTAGG
>MG|197|91.38|Bacteroidetes|Bacteroidia|Bacteroidales|Bacteroidaceae|Bacteroides|barnesiae|
CCTACGGGAGGCAGCAGTGAGGAATATTGGTCAATGGCCGGGAGGCTGAACCAGCCAAGTAGCGTGAGGATGACTCGCCCTACGGGTTGTAAACTCCTTTTATAAGGGGGTAAAGGCATCTACGTGTAGATGTTTGCAAGTACCTTATGAATAAGCATCGGCTAACTCCGTGC
>MG|76|91.38|Bacteroidetes|Bacteroidia|Bacteroidales|Bacteroidaceae|Bacteroides|barnesiae|
CCTACGGGAGGCAGCAGTGAGGAATATTGGTCAATGGCCGGGAGGCTGAACCAGCCAAGTAGCGTGAGGATGACTCGCCCTACGGGTTGTAAACTCCTTTTATAAGGGGGTAAAGGCGTCTACGTGTAGATGTTTGCAAGTACCTTATGAATAAGCATCGGCTAACTCCGTGC
>MG|10|94.83|Bacteroidetes|Bacteroidia|Bacteroidales|Bacteroidaceae|Bacteroides|ovatus|
CCTACGGGAGGCAGCAGTGAGGAATATTGGTCAATGGCCGAGAGGCTGAACCAGCCAAGTAGCGTGAGGGATGACTGCCCTATGGGTTGTAAACCTCTTTTTATAAGGGAATAAAGTGAGCCACGTGTGGTTTTTTGTATGTACCTTATGAATAAGCATCGGCTAACTCCGTGC
>MG|19|90.8|Bacteroidetes|Bacteroidia|Bacteroidales|Bacteroidaceae|Bacteroides|barnesiae|
GCACGGAGTTAGCCGATGCTTATTCATAAGGTACTTGCAAACATCTACACGTAGATGCCTTTACCCCCTTATAAAAGGAGTTTACAACCCGTAGGCGAGTCATCCTCCACGCTACTTGGCTGGTTCAGCCTCCCGGCCATTGACCAATATTCCTCACTGCTGCCTCCCGTAGGA
>MG|53|89.71|Bacteroidetes|Bacteroidia|Bacteroidales|Bacteroidaceae|Bacteroides|coprophilus|
GCACGGAGTTAGCCGATGCTTATTCGTGCGGTACGTGCAGAGGGGCACACGTGCCCCCTGTTATTCCCGCAAAAAGGAGTTTACAACCCGTAGGGCCGTCATCCTCCACGCTACTTGGCTGGTTCAGCCCTGCGGCCATTGACCAATATTCCTCACTGCTGCCTCCCGTAGG
>MG|23|93.1|Bacteroidetes|Bacteroidia|Bacteroidales|Bacteroidaceae|Bacteroides|barnesiae|
GCACGGAGTTAGCCGATGCTTATTCATAAGGTACTTGCAAAACATCTACACGTAGATGCCTTTACCCCCTTATAAAAGGAGTTTACAACCCGTAGGGCAGTCATCCTCCACGCTACTTGGCTGGTTCAGCCTCTCGGCCATTGACCAATATTCCTCACTGCTGCCTCCCGTAGG
>MG|42|90.75|Bacteroidetes|Bacteroidia|Bacteroidales|Bacteroidaceae|Bacteroides|barnesiae|
CCTACGGGAGGCAGCAGTGAGGAATATTGGTCAATGGCCGGGAGGCTGAACCAGCCAAGTAGCGTGGAGGATGACTCGCCTACGGGTTGTAAACTCCTTTTATAAGGGGGTAAAGGCATCTACGTGTAGATGTTTGCAAGTACCTTATGAATAAGCATCGGCTAACTCCGTGC
>MG|13|90.91|Bacteroidetes|Bacteroidia|Bacteroidales|Bacteroidaceae|Bacteroides|barnesiae|
CCTACGGGAGGCAGCAGTGAGGAATATTGGTCAATGGCCGTAAGGCTGAACCAGCCAAGTAGCGTGGAGGATGACTGCCCTACGGGTTGTAAACTCCTTTTTATAAGGGGGGTAAAGGCATCTACGTGTAGATGTTTTGCAAGTACCTTATGAATAAGCATCGGCTAACTCCGTGC
>MG|18|92.49|Bacteroidetes|Bacteroidia|Bacteroidales|Bacteroidaceae|Bacteroides|barnesiae|
GCACGGAGTTAGCCGATGCTTATTCATAAGGTACTTGCAACATCTACACGTAGATGCCTTTACCCCCTTATAAAAGGAGTTTACAACCCGTAGGGCAGTCATCCTCCACGCTACTTGGCTGGTTCAGCCTCTCGGCCATTGACCAATATTCCTCACTGCTGCCTCCCGTAGG
>MG|20|93.06|Bacteroidetes|Bacteroidia|Bacteroidales|Bacteroidaceae|Bacteroides|plebeius|
CCTACGGGAGGCAGCAGTGAGGAATATTGGTCAATGGACGAGAGTCTGAACCAGCCAAGTAGCGTGAAGGATGAAGGTCCTACGGATTGTAAACTTCTTTTATAAGGGGGTAAAGGCATCTACGTGTAGATGTTTGCAAGTACCTTATGAATAAGCATCGGCTAACTCCGTGC
>MG|10|92.05|Bacteroidetes|Bacteroidia|Bacteroidales|Bacteroidaceae|Bacteroides|barnesiae|
CCTACGGGAGGCAGCAGTGAGGAATATTGGTCAATGGCCGAGAGGCTGAACCAGCCAAGTAGCGTGGAGGATGACTGCCCTACGGGTTGTAAACTCCTTTTTATAAGGGGGGTAAAGGCGTCTACGTGTAGATGTTTTGCAAGTACCTTATGAATAAGCATCGGCTAACTCCGTGC
>MG|14|91.91|Bacteroidetes|Bacteroidia|Bacteroidales|Bacteroidaceae|Bacteroides|barnesiae|
CCTACGGGAGGCAGCAGTGAGGAATATTGGTCAATGGCCGGGAGGCTGAACCAGCCAAGTAGCGTGGAGGATGACTGCCCTACGGGTTGTAAACTCCTTTTATAAGGGGGTAAAGGCATCTACGTGTAGATGTTGCAAGTACCTTATGAATAAGCATCGGCTAACTCCGTGC
>MG|12|91.95|Bacteroidetes|Bacteroidia|Bacteroidales|Bacteroidaceae|Bacteroides|heparinolyticus|
CCTACGGGAGGCAGCAGTGAGGAATATTGGTCAATGGCCGTAAGGCTGAACCAGCCAAGTAGCGTGAGGGATGACTGCCTATGGTTGTAAACCTCTTTTATAAGGGAATAAAGTCCGGTACGCGTACCGGTTTGTATGTACCTTATGAATAAGCATCGGCTAACTCCGTGC
>MG|11|91.38|Bacteroidetes|Bacteroidia|Bacteroidales|Bacteroidaceae|Bacteroides|barnesiae|
CCTACGGGAGGCAGCAGTGAGGAATATTGGTCAATGGCCGAGAGGCTGAACCAGCCAAGTAGCGTGAGGATGACTCGCCCTACGGGTTGTAAACTCCTTTTATAAGGGGGTAAAGGCGTCTACGTGTAGGCGTTTGCAAGTACCTTATGAATAAGCATCGGCTAACTCCGTGC
>MG|11|90.86|Bacteroidetes|Bacteroidia|Bacteroidales|Bacteroidaceae|Bacteroides|barnesiae|
CCTACGGGAGGCAGCAGTGAGGAATATTGGTCAATGGCCGGGAGGCTGAACCAGCCAAGTAGCGTGGAGGATGACTGCCCTACGGGTTGTAAACTCCTTTTTATAAGGGGGGTAAAGGCATCTACGTGTAGATGTTTGCAAGTACCTTATGAATAAGCATCGGCTAACTCCGTGC
>MG|307|87.5|Bacteroidetes|Bacteroidia|Bacteroidales|Bacteroidaceae|Bacteroides|coprophilus|
CCTACGGGAGGCAGCAGTGAGGAATATTGGTCAATGGGCGTGAGCCTGAACCAGCCAAGCCGCGTGAAGGCAGACGGACCGAAGGTTTGTAAACTTCTTTTGTTCGGGAGTAAAGGCGCCGGTTGTGCGGCGTTTGCAAGTACCGAAAGAAAAAGCATCGGCTAACTCCGTGCC
>MG|62|91.33|Bacteroidetes|Bacteroidia|Bacteroidales|Bacteroidaceae|Bacteroides|salanitronis|
CCTACGGGAGGCAGCAGTGAGGAATATTGGTCAATGGCCGGGAGGCTGAACCAGCCAAGTAGCGTGAAGGATGACCGCCCTACGGGTTGTAAACTTCTTTTATACGGGAATAACATCCGCCACGTGTGGCGGCCTGCATGTACCGTATGAATAAGCATCGGCTAACTCCGTGC
>MG|76|93.1|Bacteroidetes|Bacteroidia|Bacteroidales|Bacteroidaceae|Bacteroides|barnesiae|
CCTACGGGAGGCAGCAGTGAGGAATATTGGTCAATGGCCGAGAGGCTGAACCAGCCAAGTAGCGTGGAGGATGACTGCCCTACGGGTTGTAAACTCCTTTTATAAGGGGGTAAAGGCATCTACGTGTAGATGTTTTGCAAGTACCTTATGAATAAGCATCGGCTAACTCCGTGC
>MG|31|89.6|Bacteroidetes|Bacteroidia|Bacteroidales|Bacteroidaceae|Bacteroides|sp.|
CCTACGGGAGGCAGCAGTGAGGAATATTGGTCAATGGACGGAAGTCTGAACCAGCCAAGTCGCGTGAAGGAAGACGGCCCTTAGGGTTGTAAACTTCTTTTACTTGTGAGTAAAGTGTCCTACGTGTAGGATATTGCAATTAACAAGAGAATAAGCATCGGCTAACTCCGTGC
>MG|121|91.38|Bacteroidetes|Bacteroidia|Bacteroidales|Bacteroidaceae|Bacteroides|barnesiae|
GCACGGAGTTAGCCGATGCTTATTCATAAGGTACTTGCAAACATCTACACGTAGATGCCTTTACCCCCCTTATAAAAGGAGTTTACAACCCGTAGGGCAGTCATCCTCCACGCTACTTGGCTGGTTCAGCCTCCCGGCCATTGACCAATATTCCTCACTGCTGCCTCCCGTAGG
>MG|51|89.2|Bacteroidetes|Bacteroidia|Bacteroidales|Bacteroidaceae|Bacteroides|coprophilus|
GCACGGAGTTAGCCGATGCTTATTCGCGCGGTACATGCAACGCGCCACGCGTGGCGCTCTTTATTCCCGCGCAAAAGGACTTTACGACCCGTAGGGCCTTCATCGTCCACGCTACTTGGCTGGTTCAGGCTTCCGCCCATTGACCAATATTCCTCACTGCTGCCTCCCGTAGGA
>MG|107|90.8|Bacteroidetes|Bacteroidia|Bacteroidales|Bacteroidaceae|Bacteroides|acidifaciens|
GCACGGAGTTAGCCGATCCTTTTTCTTATGATACTTGCAATACACCACACGTGGCGCATGTTACTCTCATATAAAAGAAGTTTAAAACCCATAGGGCTGTAATCCTTCACGCTACTTGGCTGGTTCAGACTCTCATCCATTGACCAATATTCCTCACTGCTGCCTCCCGTAGGA
>MG|11|88.44|Bacteroidetes|Bacteroidia|Bacteroidales|Bacteroidaceae|Bacteroides|sp.|
CCTACGGGAGGCAGCAGTGAGGAATATTGGTCAATGGCCGAGAGGCTGAACCAGCCAAGTAGCGTGAAGGATGACGGCCCTACGGGTTGTAAACTTCTTTTACTTGTGAGTAAAGTGTCCTACGTGTAGGATATTGCAATTAACAAGAGAATAAGCATCGGCTAATTCCGTGC
>MG|37|90.29|Bacteroidetes|Bacteroidia|Bacteroidales|Bacteroidaceae|Bacteroides|coprophilus|
CCTACGGGAGGCAGCAGTGAGGAATATTGGTCAATGGCCGAGAGGCTGAACCAGCCAAGTAGCGTGAGGGAAGACTGCCCTACGGGTTGTAAACCTCTTTTATAAGGGAATAACCGGCATTACGCGTAATGCCCTGCATGTACCTTATGAATAAGCATCGGCTAACTCCGTGC
>MG|41|90.17|Bacteroidetes|Bacteroidia|Bacteroidales|Bacteroidaceae|Bacteroides|barnesiae|
CCTACGGGAGGCAGCAGTGAGGAATATTGGTCAATGGCCGTAAGGCTGAACCAGCCAAGTAGCGTGAGGATGACTCGCCTACGGGTTGTAAACTCCTTTTATAAGGGGGTAAAGGCATCTACGTGTAGATGTTTGCAAGTACCTTATGAATAAGCATCGGCTAACTCCGTGC
>MG|86|93.1|Bacteroidetes|Bacteroidia|Bacteroidales|Bacteroidaceae|Bacteroides|coprophilus|
GCACGGAGTTAGCCGATGCTTATTCATAAAGTACATGCAAATGCGTATACATACGCAACTTTATTCCTCTATAAAAGGAGTTTACAACCCGTAGGGCCGTCATCCTCCACGCTACTTGGCTGGTTCAGCCTTACGGCCATTGACCAATATTCCTCACTGCTGCCTCCCGTAGGA
>MG|348|93.1|Bacteroidetes|Bacteroidia|Bacteroidales|Bacteroidaceae|Bacteroides|pyogenes|
GCACGGAGTTAGCCGATGCTTATTCATGCGGTACCTGCAATAAGGTACACGTACCTCACGTTAATCCCGCATAAAAGAAGTTTACAACCCGTAGGGCCGTCATCCTTCACGCTACTTGGCTGGTTCAGCCTCCCGGCCATTGACCAATATTCCTCACTGCTGCCTCCCGTAGGA
>MG|10|89.66|Bacteroidetes|Bacteroidia|Bacteroidales|Bacteroidaceae|Bacteroides|coprophilus|
CCTACGGGAGGCAGCAGTGAGGAATATTGGTCAATGGCCGTAAGGCTGAACCAGCCAAGTAGCGTGGAGGATGACGGCCCTACGGGTTGTAAACTCCTTTTTTGCGGGAATAACAGGGGGCACGTGTGCCCCTCTGCACGTACCGCACGAATAAGCATCGGCTAACTCCGTGC
>MG|10|91.91|Bacteroidetes|Bacteroidia|Bacteroidales|Bacteroidaceae|Bacteroides|barnesiae|
CCTACGGGAGGCAGCAGTGAGGAATATTGGTCAATGGCCGAGAGGCTGAACCAGCCAAGTAGCGTGAGGATGACTGCCCTACGGTTGTAAACTCCTTTTATAAGGGGGTAAAGGCGTCTACGTGTAGATGTTTGCAAGTACCTTATGAATAAGCATCGGCTAACTCCGTGC
>MG|36|84.48|Bacteroidetes|Bacteroidia|Bacteroidales|Bacteroidaceae|Bacteroides|sp.|
GCACGGAGTTAGCCGGTCCTTATTCGCACGGTACTTGCAACGGATGTCACGACATCCCCTTTACCCCCGTGCAAAAGAGGTTTACAATCCATAGGACATTCTTCCCTCACGCGGCTTGGCTGGTTCAGGCTCCCGCCCATTGACCAATATCCCCTCACTGCTGCCTCCCGTAGG
>MG|144|90.8|Bacteroidetes|Bacteroidia|Bacteroidales|Bacteroidaceae|Bacteroides|coprophilus|
CCTACGGGAGGCAGCAGTGAGGAATATTGGTCAATGGCCGCAAGGCTGAACCAGCCAAGTAGCGTGGAGGAAGACGGCCCTACGGGTTGTAAACTCCTTTTATAGAGGAATAAAGTCGCGCACGTGTTGCGCGTTTGCATGTACTTTATGAATAAGCATCGGCTAACTCCGTGC
>MG|19|91.33|Bacteroidetes|Bacteroidia|Bacteroidales|Bacteroidaceae|Bacteroides|coprophilus|
CCTACGGGAGGCAGCAGTGAGGAATATTGGTCAATGGCCGGGAGGCTGAACCAGCCAAGTAGCGTGAGGATGACTGCCCTACGGGTTGTAAACTCCTTTTATAAGGGGGTAAAGGCGCCTACGTGTAGGCGTTTGCAAGTACCTTATGAATAAGCATCGGCTAACTCCGTGC
>MG|21|93.68|Bacteroidetes|Bacteroidia|Bacteroidales|Bacteroidaceae|Bacteroides|salyersiae|
GCACGGAGTTAGCCGATGCTTATTCATAAGGTACATACAAAATGCCACACGTGGCAAACTTTATTCCCTTATAAAAGAAGTTTACAACCCGTAGGGCCGTCATCCTTCACGCGACTTGGCTGGTTCAGCCTTCCGGCCATTGACCAATATTCCTCACTGCTGCCTCCCGTAGGA
>MG|11|91.91|Bacteroidetes|Bacteroidia|Bacteroidales|Bacteroidaceae|Bacteroides|barnesiae|
CCTACGGGAGGCAGCAGTGAGGAATATTGGTCAATGGCCGAGAGGCTGAACCAGCCAAGTAGCGTGAGGGATGACTGCCCTATGGGTTGTAAACCTCTTTTATAAGGGGGTAAAGGCGTCTACGTGTAGATGTTTGCAAGTACCTTATGAATAAGCATCGGCTAACTCCGTGC
>MG|18|93.64|Bacteroidetes|Bacteroidia|Bacteroidales|Bacteroidaceae|Bacteroides|salyersiae|
CCTACGGGAGGCAGCAGTGAGGAATATTGGTCAATGGCCGGAAGGCTGAACCAGCCAAGTCGCGTGAAGGATGACGGCCCTACGGGTTGTAAACTTCTTTTATAAGGGAATAAAGTGTGCCACGTGTGGCATTTTGTATGTACCTTATGAATAAGCATCGGCTAACTCCGTGC
>MG|88|90.17|Bacteroidetes|Bacteroidia|Bacteroidales|Bacteroidaceae|Bacteroides|helcogenes|
CCTACGGGAGGCAGCAGTGAGGAATATTGGTCAATGGGCGATGGCCTGAACCAGCCAAGTAGCGTGAGGGATGACTGCCCTACGGTTGTAAACCTCTTTTAGGAAGGAATAAAGCGCGCCACGTGTGGCGTTTTGCATGTACTTCCTGAATAAGCATCGGCTAACTCCGTGC
>MG|22|90.23|Bacteroidetes|Bacteroidia|Bacteroidales|Bacteroidaceae|Bacteroides|barnesiae|
CCTACGGGAGGCAGCAGTGAGGAATATTGGTCAATGGCCGTAAGGCTGAACCAGCCAAGTAGCGTGGAGGATGACTCGCCCTACGGTTGTAAACTCCTTTTATAAGGGGGTAAAGGCATCTACGTGTAGATGTTTGCAAGTACCTTATGAATAAGCATCGGCTAACTCCGTGC
>MG|152|86.78|Bacteroidetes|Bacteroidia|Bacteroidales|Bacteroidaceae|Bacteroides|coprophilus|
CCTACGGGAGGCAGCAGTGAGGAATATTGGTCAATGGCCGAAGGGCTGAACCAGCCAAGCCGCGTGGAGGAAGACGGCCCTATGGGTTGTAAACTCCTTTGGTGCGGGAGCAAAGAGGCCACGTGTGGCCTGTTGAGAGTACCGCAAGAACAAGCATCGGCTAACTCCGTGC
>MG|136|91.95|Bacteroidetes|Bacteroidia|Bacteroidales|Bacteroidaceae|Bacteroides|barnesiae|
CCTACGGGAGGCAGCAGTGAGGAATATTGGTCAATGGCCGAGAGGCTGAACCAGCCAAGTAGCGTGGAGGATGACTCGCCCTACGGGTTGTAAACTCCTTTTATAAGGGGGTAAAGGCGTCTACGTGTAGATGTTTGCAAGTACCTTATGAATAAGCATCGGCTAACTCCGTGC
>MG|22|92.05|Bacteroidetes|Bacteroidia|Bacteroidales|Bacteroidaceae|Bacteroides|barnesiae|
GCACGGAGTTAGCCGATGCTTATTCATAAGGTACTTGCAAAACATCTACACGTAGATGCCTTTACCCCCCTTATAAAAAGGAGTTTACAACCCGTAGGGCAGTCATCCTCCACGCTACTTGGCTGGTTCAGCCTCTCGGCCATTGACCAATATTCCTCACTGCTGCCTCCCGTAGG
>MG|29|93.18|Bacteroidetes|Bacteroidia|Bacteroidales|Bacteroidaceae|Bacteroides|coprophilus|
TCCTACGGGAGGCAGCAGTGAGGAATATTGGTCAATGGGCGAGAGCCTGAACCAGCCAAGTAGCGTGAAGGATGTCGGCCCTACGGGTTGTGAACTTCTTTTATAAGGGAATAACTTCCGCCACGTGTGGCGGATTGCATGTACCTTATGAATAAGCATCGGCTAACTCCGTGC
>MG|127|93.68|Bacteroidetes|Bacteroidia|Bacteroidales|Bacteroidaceae|Bacteroides|barnesiae|
GCACGGAGTTAGCCGATGCTTATTCATAAGGTACATGCATATCACTACACGTAATGACCGTTATTCCCTTATAAAAGAAGTTTACAACCCGTAGGGCCGTCATCCTTCACGCTACTTGGCTGGTTCAGCCTCTCGGCCATTGACCAATATTCCTCACTGCTGCCTCCCGTAGGA
>MG|11|90.86|Bacteroidetes|Bacteroidia|Bacteroidales|Bacteroidaceae|Bacteroides|barnesiae|
CCTACGGGGAGGCAGCAGTGAGGAATATTGGTCAATGGCCGGGAGGCTGAACCAGCCAAGTAGCGTGGAGGATGACTCGCCCTACGGGTTGTAAACTCCTTTTATAAGGGGGTAAAGGCATCTACGTGTAGATGTTTGCAAGTACCTTATGAATAAGCATCGGCTAACTCCGTGC
>MG|289|90.75|Bacteroidetes|Bacteroidia|Bacteroidales|Bacteroidaceae|Bacteroides|acidifaciens|
CCTACGGGAGGCAGCAGTGAGGAATATTGGTCAATGGATGAGAGTCTGAACCAGCCAAGTAGCGTGAAGGATTACAGCCCTATGGGTTTTAAACTTCTTTTATATGAGAGTAACATGCGCCACGTGTGGTGTATTGCAAGTATCATAAGAAAAAGGATCGGCTAACTCCGTGC
>MG|47|93.71|Bacteroidetes|Bacteroidia|Bacteroidales|Bacteroidaceae|Bacteroides|helcogenes|
GCACGGAGTTAGCCGATGCTTATTCATAAGGTACATGCAACGTCCACGCGTGGGACCCTTTATCCCCTTATAAAAGAAGTTTACAACCCATAGGGCAGTCATCCTTCACGCTACTTGGCTGGTTCAGGCTCGCGCCCATTGACCAATATTCCTCACTGCTGCCTCCCGTAGGA
>MG|15|90.23|Bacteroidetes|Bacteroidia|Bacteroidales|Bacteroidaceae|Bacteroides|acidifaciens|
CCTACGGGAGGCAGCAGTGAGGAATATTGGTCAATGGATGAGAGTCTGAACCAGCCAAGTAGCGTGAAGGATTACAGCCCTATGGGTTTTAAACTTCTTTTATATGAGAGTAACATGCGCCACGTGTGGTGTATTGCAAGTATCATAAGAAAAAAGGATCGGCTAACTCCGTGC
>MG|31|92.49|Bacteroidetes|Bacteroidia|Bacteroidales|Bacteroidaceae|Bacteroides|barnesiae|
CCTACGGGAGGCAGCAGTGAGGAATATTGGTCAATGGCCGAGAGGCTGAACCAGCCAAGTAGCGTGGAGGATGACTGCCCTACGGGTTGTAAACTCCTTTTATAAGGGGGTAAAGGCGTCTACGTGTAGACGTTTGCAAGTACCTTATGAATAAGCATCGGCTAACTCCGTGC
>MG|618|91.95|Bacteroidetes|Bacteroidia|Bacteroidales|Bacteroidaceae|Bacteroides|barnesiae|
CCTACGGGAGGCAGCAGTGAGGAATATTGGTCAATGGCCGAGAGGCTGAACCAGCCAAGTAGCGTGGAGGATGACTGCCCTACGGGTTGTAAACTCCTTTTATAAGGGGGGTAAAGGCATCTACGTGTAGATGTTTGCAAGTACCTTATGAATAAGCATCGGCTAACTCCGTGC
>MG|13|91.43|Bacteroidetes|Bacteroidia|Bacteroidales|Bacteroidaceae|Bacteroides|barnesiae|
CCTACGGGAGGCAGCAGTGAGGAATATTGGTCAATGGCCGTAAGGCTGAACCAGCCAAGTAGCGTGGAGGATGACTGCCCTACGGGTTGTAAACTCCTTTTTATAAGGGGGTAAAGGCATCTACGTGTAGATGTTTTGCAAGTACCTTATGAATAAGCATCGGCTAACTCCGTGC
>MG|10|88.44|Bacteroidetes|Bacteroidia|Bacteroidales|Bacteroidaceae|Bacteroides|sp.|
GCACGGAATTAGCCGATGCTTATTCTCTTGTTAATTGCAATATCCTACACGTAGGACACTTTACTCACAAGTAAAGAAGTTTACAACCCTAAGGGCCGTCTTCCTTCACGCGACTTGGCTGGTTCAGACTTCCGTCCATTGACCAATATTCCTCACTGCTGCCTCCCGTAGG
>MG|97|93.68|Bacteroidetes|Bacteroidia|Bacteroidales|Bacteroidaceae|Bacteroides|barnesiae|
GCACGGAGTTAGCCGATGCTTATTCATAAGGTACATGCAATATCGTACACGTACAACACTTTATTCCCTTATAAAAGAAGTTTACAACCCATAGGGCAGTCTTCCTTCACGCTACTTGGCTGGTTCAGCCTCGCGGCCATTGACCAATATTCCTCACTGCTGCCTCCCGTAGGT
>MG|12|93.64|Bacteroidetes|Bacteroidia|Bacteroidales|Bacteroidaceae|Bacteroides|pyogenes|
CCTACGGGAGGCAGCAGTGAGGAATATTGGTCAATGGGCGGAAGCCTGAACCAGCCAAGTAGCGTGAAGGATGACGGCCCTACGGGTTGTAAACTTCTTTTATGCGGGATTAACGTGAGGTACGTGTACCTTATTGCAGGTACCGCATGAATAAGCATCGGCTAACTCCGTGC
>MG|13|92.49|Bacteroidetes|Bacteroidia|Bacteroidales|Bacteroidaceae|Bacteroides|salanitronis|
CCTACGGGAGGCAGCAGTGAGGAATATTGGTCAATGGCCGAGAGGCTGAACCAGCCAAGTAGCGTGGAGGATGACTGCCCTACGGGTTGTAAACTCCTTTTATAAGGGGGTAAAGGCGCCTACGTGTAGGCGTTTGCAAGTACCTTATGAATAAGCATCGGCTAACTCCGTGC
>MG|19|93.06|Bacteroidetes|Bacteroidia|Bacteroidales|Bacteroidaceae|Bacteroides|barnesiae|
CCTACGGGAGGCAGCAGTGAGGAATATTGGTCAATGGCCGAGAGGCTGAACCAGCCAAGTAGCGTGAAGGATGACGGCCCTACGGGTTGTAAACTTCTTTTATAAGGGGGTAAAGGCGTCTACGTGTAGATGTTTGCAAGTACCTTATGAATAAGCATCGGCTAACTCCGTGC
>MG|51|91.91|Bacteroidetes|Bacteroidia|Bacteroidales|Bacteroidaceae|Bacteroides|salanitronis|
CCTACGGGAGGCAGCAGTGAGGAATATTGGTCAATGGCCGGGAGGCTGAACCAGCCAAGTAGCGTGGAGGATGACTGCCCTACGGGTTGTAAACTCCTTTTATAAGGGGGTAAAGGCGCCTACGTGTAGGCGTTTGCAAGTACCTTATGAATAAGCATCGGCTAACTCCGTGC
>MG|110|89.71|Bacteroidetes|Bacteroidia|Bacteroidales|Bacteroidaceae|Bacteroides|coprophilus|
CCTACGGGAGGCAGCAGTGAGGAATATTGGTCAATGGCCGCAGGGCTGAACCAGCCAAGTAGCGTGAGGATGACGGCCCTACGGGTTGTAAACTCCTTTTTTGCGGGAATAACAGGGGGCACGTGTGCCCCTCTGCACGTACCGCACGAATAAGCATCGGCTAACTCCGTGC
>MG|29|93.64|Bacteroidetes|Bacteroidia|Bacteroidales|Bacteroidaceae|Bacteroides|coprophilus|
GCACGGAGTTAGCCGATGCTTATTCATAAGGTACATACAAACCGGTACGCGTACCGGACTTTATTCCCTTATAAAAGAAGTTTACAACCCGTAGGGCCGTCATCCTTCACGCTACTTGGCTGGTTCAGCCTTACGGCCATTGACCAATATTCCTCACTGCTGCCTCCCGTAGG
>MG|29|93.06|Bacteroidetes|Bacteroidia|Bacteroidales|Bacteroidaceae|Bacteroides|coprocola|
GCACGGAGTTAGCCGATGCTTATTCATAAGGTACATGCACAACACTACACGTAGTGTCCGTTATTCCCTTATAAAAGAAGTTTACAATCCATAGAACCTTCATCCTTCACGCTACTTGGCTGGTTCAGGCTCTCGCCCATTGACCAATATTCCTCACTGCTGCCTCCCGTAGG
>MG|23|94.25|Bacteroidetes|Bacteroidia|Bacteroidales|Bacteroidaceae|Bacteroides|coprophilus|
CCTACGGGAGGCAGCAGTGAGGAATATTGGTCAATGGCCGAGAGGCTGAACCAGCCAAGTAGCGTGAAGGATGACGGCCCTACGGGTTGTAAACTTCTTTTTATAAGGGAATAAAGTCCGGTACGCGTACCGGTTTGTATGTACCTTATGAATAAGCATCGGCTAACTCCGTGC
>MG|51|92.0|Bacteroidetes|Bacteroidia|Bacteroidales|Bacteroidaceae|Bacteroides|barnesiae|
GCACGGAGTTAGCCGATGCTTATTCATAAAGTACATACAAAAGCGTATACATACGCAACTTTATTCCTCTATAAAAGGAGTTTACAACCCGTAGGGCCGTCATCCTCCACGCTACTTGGCTGGTTCAGCCTTGCGGCCATTGACCAATATTCCTCACTGCTGCCTCCCGTAGGA
>MG|10|93.68|Bacteroidetes|Bacteroidia|Bacteroidales|Bacteroidaceae|Bacteroides|ovatus|
GCACGGAGTTAGCCGATGCTTATTCATAAGGTACATACAAAAAACCACACGTGGCTCACTTTATTCCCTTATAAAAGAGGTTTACAACCCATAGGGCAGTCATCCCTCACGCCTACTTGGCTGGTTCAGCCTTACGGCCATTGACCAATATTCCTCACTGCTGCCTCCCGTAGG
>MG|34|90.8|Bacteroidetes|Bacteroidia|Bacteroidales|Bacteroidaceae|Bacteroides|barnesiae|
CCTACGGGAGGCAGCAGTGAGGAATATTGGTCAATGGCCGTAAGGCTGAACCAGCCAAGTAGCGTGAGGATGACTCGCCCTACGGGTTGTAAACTCCTTTTATAAGGGGGTAAAGGCATCTACGTGTAGATGTTTGCAAGTACCTTATGAATAAGCATCGGCTAACTCCGTGC
>MG|82|93.68|Bacteroidetes|Bacteroidia|Bacteroidales|Bacteroidaceae|Bacteroides|uniformis|
CCTACGGGAGGCAGCAGTGAGGAATATTGGTCAATGGGCGAGAGCCTGAACCAGCCAAGTAGCGTGAAGGATGACTGCCCTATGGGTTGTAAACTTCTTTTATACGGGAATAACACGCGGCACGTGTGCCGCTCTGCATGTACCGTATGAATAAGCATCGGCTAACTCCGTGC
>MG|67|91.43|Bacteroidetes|Bacteroidia|Bacteroidales|Bacteroidaceae|Bacteroides|barnesiae|
GCACGGAGTTAGCCGATGCTTATTCATAAGGTACTTGCAAACATCTACACGTAGATGCCTTTACCCCCTTATAAAAGGAGTTTACAACCCGTAGGGCGAGTCATCCTCACGCTACTTGGCTGGTTCAGCCTCCCGGCCATTGACCAATATTCCTCACTGCTGCCTCCCGTAGGA
>MG|10|90.75|Bacteroidetes|Bacteroidia|Bacteroidales|Bacteroidaceae|Bacteroides|coprophilus|
CCTACGGGAGGCAGCAGTGAGGAATATTGGTCAATGGCCGAGAGGCTGAACCAGCCAAGTAGCGTGAGGATGACTGCCCTACGGGTTGTAAACTCCTTTTGCGCGGGGATAAAGGGGGCCACGTGTGGCCCTTTGCAGGTACCGCGCGAATAAGCATCGGCTAACTCCGTGC
>MG|41|92.49|Bacteroidetes|Bacteroidia|Bacteroidales|Bacteroidaceae|Bacteroides|coprophilus|
GCACGGAGTTAGCCGATGCTTATTCGTACGGTACATGCACACGACCACACGTGGACGCCGTTATTCCCGTACAAAAGGAGTTTACAACCCGTAGGGCCGTCTTCCTCCACGCTACTTGGCTGGTTCAGGCTCACGCCCATTGACCAATATTCCTCACTGCTGCCTCCCGTAGG
>MG|103|96.53|Bacteroidetes|Bacteroidia|Bacteroidales|Bacteroidaceae|Bacteroides|ovatus|
GCACGGAATTAGCCGATGCTTATTCATATGGTACATACAAGAATCCACACGTGGACTTTTTTATTCCCATATAAAAGAAGTTTACAACCCATAGGGCAGTCATCCTTCACGCTACTTGGCTGGTTCAGACTCTCGTCCATTGACCAATATTCCTCACTGCTGCCTCCCGTAGG
>MG|11|91.38|Bacteroidetes|Bacteroidia|Bacteroidales|Bacteroidaceae|Bacteroides|barnesiae|
GCACGGAGTTAGCCGATGCTTATTCATAAGGTACTTGCAAACGCCTACACGTAGACGCCTTTACCCCCCTTATAAAAGGAGTTTACAACCCGTAGGGCAGTCATCCTCCACGCTACTTGGCTGGTTCAGCCTCTCGGCCATTGACCAATATTCCTCACTGCTGCCTCCCGTAGG
>MG|23|93.06|Bacteroidetes|Bacteroidia|Bacteroidales|Bacteroidaceae|Bacteroides|coprophilus|
GCACGGAGTTAGCCGATGCTTATTCGTACGGTACATGCACACGCCCACACGTGGACGCCGTTATTCCCGTACAAAAGGAGTTTACAACCCGTAGGGCCGTCTTCCTCCACGCTACTTGGCTGGTTCAGGCTCACGCCCATTGACCAATATTCCTCACTGCTGCCTCCCGTAGG
>MG|19|89.71|Bacteroidetes|Bacteroidia|Bacteroidales|Bacteroidaceae|Bacteroides|acidifaciens|
CCTACGGGAGGCAGCAGTGAGGAATATTGGTCAATGGATGAGAGTCTGAACCAGCCAAGTAGCGTGAAGGATTACAGCCCTATGGGTTTTTAAACTTCTTTTTATATGAGAGTAACATGCGCCACGTGTGGTGTATTGCAAGTATCATAAGAAAAAGGATCGGCTAACTCCGTGC
>MG|211|93.06|Bacteroidetes|Bacteroidia|Bacteroidales|Bacteroidaceae|Bacteroides|coprophilus|
CCTACGGGAGGCAGCAGTGAGGAATATTGGTCAATGGCCGTAAGGCTGAACCAGCCAAGTAGCGTGGAGGATGACGGCCCTACGGGTTGTAAACTCCTTTTATAGAGGAATAAAGTTGCGTATGTATACGCATTTGCATGTACTTTATGAATAAGCATCGGCTAACTCCGTGC
>MG|34|91.95|Bacteroidetes|Bacteroidia|Bacteroidales|Bacteroidaceae|Bacteroides|barnesiae|
GCACGGAGTTAGCCGATGCTTATTCATAAGGTACTTGCAAACGCCTACACGTAGACGCCTTTACCCCCTTATAAAAGGAGTTTACAACCCGTAGGGCAGTCATCCTCACGCTACTTGGCTGGTTCAGCCTCTCGGCCATTGACCAATATTCCTCACTGCTGCCTCCCGTAGGA
>MG|14|88.64|Bacteroidetes|Bacteroidia|Bacteroidales|Bacteroidaceae|Bacteroides|coprophilus|
GCACGGAGTTAGCCGATGCTTATTCGCGGGATACCTGCAGGACGCCACACGTGGCGCCGGTTATCCTCCCGCAAAAGAAGTTTACAACCCGTAGGGCCGTCATCCTTCACGCTACTTGGCTGGTTCAGCCTCCCGGCCATTGACCAATATTCCTCACTGCTGCCTCCCGTAGG
>MG|36|95.98|Bacteroidetes|Bacteroidia|Bacteroidales|Bacteroidaceae|Bacteroides|graminisolvens|
GCACGGAGTTAGCCGATGCTTATTCATAAGGTACATGCAAACAGGTACGCGTACCTGACTTTATTCCCTTATAAAAGAAGTTTACAACCCATAGGGCAGTCATCCTTCACGCTACTTGGCTGGTTCAGACTCTCGTCCATTGACCAATATTCCTCACTGCTGCCTCCCGTAGGA
>MG|26|91.53|Bacteroidetes|Bacteroidia|Bacteroidales|Bacteroidaceae|Bacteroides|coprophilus|
GCACGGAGTTAGCCGATGCTTATTCGCAAGGTACATGCAAAGCGCCACACGTGGCGCACTTTATTCCCTTGCAAAAAGAGGTTTACAACCCGTAGGGCCGTCATCCCTCACGCTACTTGGCTGGTTCAGGCTACCGCCCATTGACCAATATTCCTCACTGCTGCCTCCCGTAGG
>MG|35|92.49|Bacteroidetes|Bacteroidia|Bacteroidales|Bacteroidaceae|Bacteroides|barnesiae|
CCTACGGGAGGCAGCAGTGAGGAATATTGGTCAATGGCCGAGAGGCTGAACCAGCCAAGTAGCGTGAGGATGACTGCCCTACGGGTTGTAAACTCCTTTTATAAGGGGGTAAAGGCGTCTACGTGTAGACGTTTGCAAGTACCTTATGAATAAGCATCGGCTAACTCCGTGC
>MG|14|93.18|Bacteroidetes|Bacteroidia|Bacteroidales|Bacteroidaceae|Bacteroides|coprophilus|
TCCTACGGGAGGCAGCAGTGAGGAATATTGGTCAATGGGCGAGAGCCTGAACCAGCCAAGTAGCGTGAAGGATGTCGGCCCTACGGGTTGTGAACTTCTTTTATAAGGGAATAACTTCCGCCACGCGTGGCGGACTGCATGTACCTTATGAATAAGCATCGGCTAACTCCGTGC
>MG|213|90.91|Bacteroidetes|Bacteroidia|Bacteroidales|Bacteroidaceae|Bacteroides|coprophilus|
GCACGGAGTTAGCCGATGCTTATTCAGAGGGTACATGCAATGGCCCACCCGTGGGCCACTTTATTCCCCGCTAAAAGAAGTTTACAACCCGTAGGGCCGTCATCCTCCACGCTACTTGGCTGGTTCAGGCCTGCGCCCATTGACCAATATTCCTCACTGCTGCCTCCCGTAGGA
>MG|59|91.91|Bacteroidetes|Bacteroidia|Bacteroidales|Bacteroidaceae|Bacteroides|barnesiae|
CCTACGGGAGGCAGCAGTGAGGAATATTGGTCAATGGCCGGGAGGCTGAACCAGCCAAGTAGCGTGAGGATGACTGCCCTACGGGTTGTAAACTCCTTTTATAAGGGGGTAAAGGCGTCTACGTGTAGATGTTTGCAAGTACCTTATGAATAAGCATCGGCTAACTCCGTGC
>MG|16|91.38|Bacteroidetes|Bacteroidia|Bacteroidales|Bacteroidaceae|Bacteroides|salanitronis|
GCACGGAGTTAGCCGATGCTTATTCATAAGGTACTTGCAAACGCCTACACGTAGGCGCCTTTACCCCCCTTATAAAAGGAGTTTACAACCCGTAGGGCAGTCATCCTCCACGCTACTTGGCTGGTTCAGCCTCCCGGCCATTGACCAATATTCCTCACTGCTGCCTCCCGTAGG
>MG|44|94.22|Bacteroidetes|Bacteroidia|Bacteroidales|Bacteroidaceae|Bacteroides|coprophilus|
CCTACGGGAGGCAGCAGTGAGGAATATTGGTCAATGGCCGAGAGGCTGAACCAGCCAAGTAGCGTGAAGGATGACGGCCCTACGGGTTGTAAACTTCTTTTACAAGGGAATAAAGTCCGGTACGCGTACCGGTTTGTATGTACCTTATGAATAAGCATCGGCTAACTCCGTGC
>MG|14|88.44|Bacteroidetes|Bacteroidia|Bacteroidales|Bacteroidaceae|Bacteroides|sp.|
CCTACGGGAGGCAGCAGTGAGGAATATTGGTCAATGGACGGAAGTCTGAACCAGCCAAGTCGCGTGAAGGAAGACGGCCCTTAGGGTTGTAAACTTCTTTTACTTGTGAGTAAGTGTCCTACGTGTAGGATATTGCAATTAACAAGAGAATAAGCATCGGCTAATTCCGTGC
>MG|12|90.8|Bacteroidetes|Bacteroidia|Bacteroidales|Bacteroidaceae|Bacteroides|barnesiae|
CCTACGGGAGGCAGCAGTGAGGAATATTGGTCAATGGCCGGGAGGCTGAACCAGCCAAGTAGCGTGAGGATGACTCGCCCTACGGTTGTAAACTCCTTTTATAAGGGGGTAAAGGCATCTACGTGTAGATGTTTGCAAGTACCTTATGAATAAGCATCGGCTAACTCCGTGC
>MG|200|93.18|Bacteroidetes|Bacteroidia|Bacteroidales|Bacteroidaceae|Bacteroides|coprophilus|
GCACGGAGTTAGCCGATGCTTATTCATAAGGTACATGCAATCCGCCACACGTGGCGGAAGTTATTCCCTTATAAAAGAAGTTCACAACCCGTAGGGCCGACATCCTTCACGCTACTTGGCTGGTTCAGGCTCTCGCCCATTGACCAATATTCCTCACTGCTGCCTCCCGTAGGA
>MG|31|92.0|Bacteroidetes|Bacteroidia|Bacteroidales|Bacteroidaceae|Bacteroides|barnesiae|
GCACGGAGTTAGCCGATGCTTATTCATAAGGTACTTGCAAACATCTACACGTAGACGCCTTTACCCCCTTATAAAAGGAGTTTACAACCCGTAGGGCAGTCATCCTCACGCTACTTGGCTGGTTCAGCCTCCCGGCCATTGACCAATATTCCTCACTGCTGCCTCCCGTAGGAG
>MG|98|92.0|Bacteroidetes|Bacteroidia|Bacteroidales|Bacteroidaceae|Bacteroides|barnesiae|
GCACGGAGTTAGCCGATGCTTATTCATAAGGTACTTGCAAACATCTACACGTAGACGCCTTTACCCCCCTTATAAAAGGAGTTTACAACCCGTAGGGCAGTCATCCTCCACGCTACTTGGCTGGTTCAGCCTCTCGGCCATTGACCAATATTCCTCACTGCTGCCTCCCGTAGGA
>MG|457|93.14|Bacteroidetes|Bacteroidia|Bacteroidales|Bacteroidaceae|Bacteroides|heparinolyticus|
GCACGGAGTTAGCCGATGCTTATTCATAAGGTACATACAAACCGGTACGCGTACCGGACTTTATTCCCTTATAAAAGAGGTTTACAACCCATAGGGCAGTCATCCCTCACGCTACTTGGCTGGTTCAGCCTTACGGCCATTGACCAATATTCCTCACTGCTGCCTCCCGTAGGA
>MG|215|92.53|Bacteroidetes|Bacteroidia|Bacteroidales|Bacteroidaceae|Bacteroides|heparinolyticus|
CCTACGGGAGGCAGCAGTGAGGAATATTGGTCAATGGCCGTAAGGCTGAACCAGCCAAGTAGCGTGAGGGATGACTGCCCTATGGTTGTAAACCTCTTTTATAAGGGAATAAAGTCCGGTACGCGTACCGGTTTGTATGTACCTTATGAATAAGCATCGGCTAACTCCGTGC
>MG|17|93.1|Bacteroidetes|Bacteroidia|Bacteroidales|Bacteroidaceae|Bacteroides|coprocola|
CCTACGGGAGGCAGCAGTGAGGAATATTGGTCAATGGCCGCGAGGCTGAACCAGCCAAGTAGCGTGAAGGAAGAAGGTCCTACGGGCTGTAAACTTCTTTTTATACGGGAATAAAGTCGCCTACGTGTAGGCGTTTGCATGTACCGTATGAATAAGCATCGGCTAACTCCGTGC
>MG|65|86.78|Bacteroidetes|Bacteroidia|Bacteroidales|Bacteroidaceae|Bacteroides|coprophilus|
GCACGGAGTTAGCCGATGCTTGTTCTTGCGGTACTCTCAACAGGCCACACGTGGCCTCTTTGCTCCCGCACCAAAGGAGTTTACAACCCATAGGGCCGTCTTCCTCCACGCGGCTTGGCTGGTTCAGCCCTTCGGCCATTGACCAATATTCCTCACTGCTGCCTCCCGTAGG
>MG|28|91.95|Bacteroidetes|Bacteroidia|Bacteroidales|Bacteroidaceae|Bacteroides|barnesiae|
TCCTACGGGAGGCAGCAGTGAGGAATATTGGTCAATGGCCGGGAGGCTGAACCAGCCAAGTAGCGTGAGGATGACTGCCCTACGGGTTGTAAACTCCTTTTATAAGGGGGTAAAGGCATCTACGTGTAGATGTTTGCAAGTACCTTATGAATAAGCATCGGCTAACTCCGTGC
>MG|22|95.4|Bacteroidetes|Bacteroidia|Bacteroidales|Bacteroidaceae|Bacteroides|ovatus|
CCTACGGGAGGCAGCAGTGAGGAATATTGGTCAATGGACGAGAGTCTGAACCAGCCAAGTAGCGTGAAGGACGACTGCCCTATGGGTTGTAAACTTCTTTTTATATGGGAATAAAAAAGTCCACGTGTGGATTCTTGTATGTACCATATGAATAAGCATCGGCTAATTCCGTGC
>MG|54|94.29|Bacteroidetes|Bacteroidia|Bacteroidales|Bacteroidaceae|Bacteroides|helcogenes|
GCACGGAGTTAGCCGATGCTTATTCATAAGGTACATGCAACATCCCACACGTGGGACCCTTTATCCCCTTATAAAAGAAGTTTACAACCCATAGGGCAGTCATCCTTCACGCTACTTGGCTGGTTCAGGCTCGCGCCCATTGACCAATATTCCTCACTGCTGCCTCCCGTAGGA
>MG|70|92.0|Bacteroidetes|Bacteroidia|Bacteroidales|Bacteroidaceae|Bacteroides|barnesiae|
GCACGGAGTTAGCCGATGCTTATTCATAAGGTACTTGCAAACATCTACACGTAGACGCCTTTACCCCCTTATAAAAGGAGTTTACAACCCGTAGGGCGAGTCATCCTCCACGCTACTTGGCTGGTTCAGCCTCTCGGCCATTGACCAATATTCCTCACTGCTGCCTCCCGTAGGA
>MG|15|84.57|Bacteroidetes|Bacteroidia|Bacteroidales|Bacteroidaceae|Bacteroides|sp.|
CCTACGGGAGGCAGCAGTGAGGGATATTGGTCAATGGGCGGGAGCCTGAACCAGCCAAGCCGCGTGAGGGAAGAATGTCCTATGGATTGTAAACCTCTTTTGCACGGGGGGTAAAGGGGATGTCGTGACATCCGTTGCAAGTACCGTGCGAATAAGGACCGGCTAACTCCGTGC
>MG|10|93.71|Bacteroidetes|Bacteroidia|Bacteroidales|Bacteroidaceae|Bacteroides|plebeius|
CCTACGGGAGGCAGCAGTGAGGAATATTGGTCAATGGACGAGAGTCTGAACCAGCCAAGTAGCGTGAAGGATGAAGGTCCTACGGATTGTAAACTTCTTTTATAAGGGAATAACGGGCGCTACGTGTAGCGCTGTGCATGTACCTTATGAATAAGCATCGGCTAACTCCGTGC
>MG|17|91.91|Bacteroidetes|Bacteroidia|Bacteroidales|Bacteroidaceae|Bacteroides|barnesiae|
CCTACGGGAGGCAGCAGTGAGGAATATTGGTCAATGGCCGAGAGGCTGAACCAGCCAAGTAGCGTGAGGGATGACTGCCCTATGGGTTGTAAACCTCTTTTATAAGGGGGTAAAGGCATCTACGTGTAGATGTTTGCAAGTACCTTATGAATAAGCATCGGCTAACTCCGTGC
>MG|16|93.68|Bacteroidetes|Bacteroidia|Bacteroidales|Bacteroidaceae|Bacteroides|barnesiae|
CCTACGGGAGGCAGCAGTGAGGAATATTGGTCAATGGCCGCGAGGCTGAACCAGCCAAGTAGCGTGAAGGATGACTGCCCTATGGTTGTAAACTTCTTTTATAAGGGAATAAAGTGTTGTACGTGTACGATATTGCATGTACCTTATGAATAAGCATCGGCTAACTCCGTGC
>MG|18|91.33|Bacteroidetes|Bacteroidia|Bacteroidales|Bacteroidaceae|Bacteroides|barnesiae|
CCTACGGGAGGCAGCAGTGAGGAATATTGGTCAATGGCCGTAAGGCTGAACCAGCCAAGTAGCGTGGAGGATGACTGCCCTACGGGTTGTAAACTCCTTTTATAAGGGGGTAAAGGCGTCTACGTGTAGATGTTTGCAAGTACCTTATGAATAAGCATCGGCTAACTCCGTGC
>MG|12|92.05|Bacteroidetes|Bacteroidia|Bacteroidales|Bacteroidaceae|Bacteroides|coprophilus|
TCCTACGGGAGGCAGCAGTGAGGAATATTGGTCAATGGGCGGTAGCCTGAACCAGCCAAGTAGCGTGAGGGATGACGGCCCTACGGGTTGTAAACCTCTTTTGCAAGGGAATAAAGTGCGCCACGCGTGGCGCTTTGCATGTACCTTGCGAATAAGCATCGGCTAACTCCGTGC
>MG|564|92.53|Bacteroidetes|Bacteroidia|Bacteroidales|Bacteroidaceae|Bacteroides|barnesiae|
GCACGGAGTTAGCCGATGCTTATTCATAAGGTACTTGCAAACATCTACACGTAGACGCCTTTACCCCCTTATAAAAGGAGTTTACAACCCGTAGGGCAGTCATCCTCCACGCTACTTGGCTGGTTCAGCCTCTCGGCCATTGACCAATATTCCTCACTGCTGCCTCCCGTAGGA
>MG|36|89.2|Bacteroidetes|Bacteroidia|Bacteroidales|Bacteroidaceae|Bacteroides|coprophilus|
CCTACGGGAGGCAGCAGTGAGGAATATTGGTCAATGGCCGCAGGGCTGAACCAGCCAAGTAGCGTGGAGGATGACGGCCCTACGGGTTGTAAACTCCTTTTTTGCGGGAATAACAGGGGGCACGTGTGCCCCCTCTGCACGTACCGCACGAATAAGCATCGGCTAACTCCGTGC
>MG|155|89.71|Bacteroidetes|Bacteroidia|Bacteroidales|Bacteroidaceae|Bacteroides|coprophilus|
CCTACGGGAGGCAGCAGTGAGGAATATTGGTCAATGGCCGCAGGGCTGAACCAGCCAAGTAGCGTGGAGGATGACGGCCCTACGGGTTGTAAACTCCTTTTTGCGGGAATAACAGGGGGCACGTGTGCCCCTCTGCACGTACCGCACGAATAAGCATCGGCTAACTCCGTGC
>MG|120|91.91|Bacteroidetes|Bacteroidia|Bacteroidales|Bacteroidaceae|Bacteroides|uniformis|
CCTACGGGAGGCAGCAGTGAGGGATATTGGTCAATGGCCGGAAGGCTGAACCAGCCAAGTAGCGTGGAGGATGACTGCCCTACGGGTTGTAAACTCCTTTTATGCGGGAATAAAGTCGGGCACGTGTGCCCGTTTGCATGTACCGCATGAATAAGCATCGGCTAACTCCGTGC
>MG|10|95.38|Bacteroidetes|Bacteroidia|Bacteroidales|Bacteroidaceae|Bacteroides|graminisolvens|
GCACGGAGTTAGCCGATGCTTATTCATAAGGTACATGCAAACAGGTACGCGTACCTGACTTTATTCCCTTATAAAAGAAGTTTACAACCATAGGGCAGTCATCCTTCACGCTACTTGGCTGGTTCAGACTCTCGTCCATTGACCAATATTCCTCACTGCTGCCTCCCGTAGG
>MG|10|84.0|Bacteroidetes|Bacteroidia|Bacteroidales|Bacteroidaceae|Bacteroides|sp.|
CCTACGGGGAGGCAGCAGTGAGGGGATATTGGTCAATGGGCGGGAGCCTGAACCAGCCAAGCCGCGTGAGGGAAGAATGTCCTATGGATTGTAAACCTCTTTTGCACGGGGGTAAAGGGGATGTCGTGACATCCGTTGCAAGTACCGTGCGAATAAGGACCGGCTAACTCCGTGC
>MG|38|91.95|Bacteroidetes|Bacteroidia|Bacteroidales|Bacteroidaceae|Bacteroides|barnesiae|
CCTACGGGAGGCAGCAGTGAGGAATATTGGTCAATGGCCGAGAGGCTGAACCAGCCAAGTAGCGTGAGGATGACTGCCCTACGGGTTGTAAACTCCTTTTATAAGGGGGGTAAAGGCATCTACGTGTAGATGTTTGCAAGTACCTTATGAATAAGCATCGGCTAACTCCGTGC
>MG|281|91.95|Bacteroidetes|Bacteroidia|Bacteroidales|Bacteroidaceae|Bacteroides|coprophilus|
GCACGGAGTTAGCCGATGCTTATTCGGAGGGTACATGCAAAAGCCCACGCGTGGGCCACTTTATTCCCCTCCAAAAGGAGTTTACAACCCGTAGGGCCGTCGTCCTCCACGCCACTTGGCTGGTTCAGGCTCTCGCCCATTGACCAATATTCCTCACTGCTGCCTCCCGTAGGA
>MG|100|95.38|Bacteroidetes|Bacteroidia|Bacteroidales|Bacteroidaceae|Bacteroides|ovatus|
CCTACGGGAGGCAGCAGTGAGGAATATTGGTCAATGGACGAGAGTCTGAACCAGCCAAGTAGCGTGAAGGATGACTGCCTATGGTTGTAAACTTCTTTTATATGGGAATAAAAAAGTCCACGTGTGGATTCTTGTATGTACCATATGAATAAGCATCGGCTAATTCCGTGC
>MG|12|92.53|Bacteroidetes|Bacteroidia|Bacteroidales|Bacteroidaceae|Bacteroides|heparinolyticus|
CCTACGGGAGGCAGCAGTGAGGAATATTGGTCAATGGCCGTAAGGCTGAACCAGCCAAGTAGCGTGAGGGATGACTGCCCTATGGGTTGTAAACCTCTTTTATAAGGGAATAAAGTCCGGTACGCGTACGGTTTGTATGTACCTTATGAATAAGCATCGGCTAACTCCGTGC
>MG|45|91.33|Bacteroidetes|Bacteroidia|Bacteroidales|Bacteroidaceae|Bacteroides|uniformis|
CCTACGGGAGGCAGCAGTGAGGGATATTGGTCAATGGCCGGAAGGCTGAACCAGCCAAGTAGCGTGGAGGATGACTGCCCTACGGGTTGTAAACTCCTTTTATGCGGGAATAAAGTCAGACACGTGTGCCTGTTTGCATGTACCGCATGAATAAGCATCGGCTAACTCCGTGC
>MG|46|92.0|Bacteroidetes|Bacteroidia|Bacteroidales|Bacteroidaceae|Bacteroides|barnesiae|
CCTACGGGAGGCAGCAGTGAGGAATATTGGTCAATGGCCGGGAGGCTGAACCAGCCAAGTAGCGTGGAGGATGACTGCCCTACGGGTTGTAAACTCCTTTTTATAAGGGGGTAAAGGCATCTACGTGTAGATGTTTTGCAAGTACCTTATGAATAAGCATCGGCTAACTCCGTGC
>MG|17|88.44|Bacteroidetes|Bacteroidia|Bacteroidales|Bacteroidaceae|Bacteroides|sp.|
CCTACGGGAGGCAGCAGTGAGGAATATTGGTCAATGGGCGGAAGTCTGAACCAGCCAAGTCGCGTGAAGGAAGACGGCCCTTAGGGTTGTAAACTTCTTTTACTTGTGAGTAAAGTGTCCTACGTGTAGGATATTGCAATTAACAAGAGAATAAGCATCGGCTAATTCCGTGC
>MG|21|90.8|Bacteroidetes|Bacteroidia|Bacteroidales|Bacteroidaceae|Bacteroides|coprophilus|
CCTACGGGAGGCAGCAGTGAGGAATATTGGTCAATGGCCGAGAGGCTGAACCAGCCAAGTAGCGTGGAGGATGACGGCCCTACGGGTTGTAAACTCCTTTTTTGCGGGAATAACAGGGGGCACGTGTGCCCCTCTGCACGTACCGCACGAATAAGCATCGGCTAACTCCGTGC
>MG|338|92.0|Bacteroidetes|Bacteroidia|Bacteroidales|Bacteroidaceae|Bacteroides|coprophilus|
CCTACGGGAGGCAGCAGTGAGGAATATTGGTCAATGGGCGGTAGCCTGAACCAGCCAAGTAGCGTGAGGGATGACGGCCCTACGGGTTGTAAACCTCTTTTGCAAGGGAATAAAGTGCGCCACGCGTGGCGCTTTGCATGTACCTTGCGAATAAGCATCGGCTAACTCCGTGC
>MG|68|91.95|Bacteroidetes|Bacteroidia|Bacteroidales|Bacteroidaceae|Bacteroides|barnesiae|
CCTACGGGAGGCAGCAGTGAGGAATATTGGTCAATGGCCGAGAGGCTGAACCAGCCAAGTAGCGTGGAGGATGACTGCCCTACGGGTTGTAAACTCCTTTTTATAAGGGGGTAAAGGCGTCTACGTGTAGATGTTTGCAAGTACCTTATGAATAAGCATCGGCTAACTCCGTGC
>MG|440|93.14|Bacteroidetes|Bacteroidia|Bacteroidales|Bacteroidaceae|Bacteroides|coprophilus|
CCTACGGGAGGCAGCAGTGAGGAATATTGGTCAATGGGCGAGAGCCTGAACCAGCCAAGTAGCGTGAAGGATGTCGGCCCTACGGGTTGTGAACTTCTTTTATAAGGGAATAACTTCCGCCACGTGTGGCGGATTGCATGTACCTTATGAATAAGCATCGGCTAACTCCGTGC
>MG|78|92.53|Bacteroidetes|Bacteroidia|Bacteroidales|Bacteroidaceae|Bacteroides|heparinolyticus|
GCACGGAGTTAGCCGATGCTTATTCATAAGGTACATACAAACCGGTACGCGTACCGGACTTTATTCCCTTATAAAAGAGGTTTACAACCATAGGGCAGTCATCCCTCACGCTACTTGGCTGGTTCAGCCTTACGGCCATTGACCAATATTCCTCACTGCTGCCTCCCGTAGGT
>MG|11|92.57|Bacteroidetes|Bacteroidia|Bacteroidales|Bacteroidaceae|Bacteroides|heparinolyticus|
GCACGGAGTTAGCCGATGCTTATTCATAAGGTACATACAAACCGGTACGCGTACCGGACTTTATTCCCTTATAAAAGAGGTTTACAACCCGTAGGGCCTTCGTCCCTCACGCTACTTGGCTGGTTCAGGCTTCCGCCCATTGACCAATATTCCTCACTGCTGCCTCCCGTAGGA
>MG|29|88.51|Bacteroidetes|Bacteroidia|Bacteroidales|Bacteroidaceae|Bacteroides|sp.|
CCTACGGGAGGCAGCAGTGAGGAATATTGGTCAATGGACGGAAGTCTGAACCAGCCAAGTCGCGTGAAGGAAGACGGCCCTTAGGGTTGTAAACTTCTTTACTTGTGAGTAAAGTGTCCTACGTGTAGGATATTGCAATTAACAAGAGAATAAGCATCGGCTAATTCCGTGCC
>MG|18|91.33|Bacteroidetes|Bacteroidia|Bacteroidales|Bacteroidaceae|Bacteroides|barnesiae|
CCTACGGGAGGCAGCAGTGAGGAATATTGGTCAATGGCCGAGAGGCTGAACCAGCCAAGTAGCGTGAGGATGACTCGCCTACGGGTTGTAAACTCCTTTTATAAGGGGGTAAAGGCATCTACGTGTAGATGTTTGCAAGTACCTTATGAATAAGCATCGGCTAACTCCGTGC
>MG|12|91.95|Bacteroidetes|Bacteroidia|Bacteroidales|Bacteroidaceae|Bacteroides|barnesiae|
CCTACGGGAGGCAGCAGTGAGGAATATTGGTCAATGGCCGAGAGGCTGAACCAGCCAAGTAGCGTGGAGGGATGACTGCCCTACGGGTTGTAAACTCCTTTTATAAGGGGGTAAAGGCGTCTACGTGTAGATGTTTGCAAGTACCTTATGAATAAGCATCGGCTAACTCCGTGC
>MG|102|93.06|Bacteroidetes|Bacteroidia|Bacteroidales|Bacteroidaceae|Bacteroides|coprocola|
CCTACGGGAGGCAGCAGTGAGGAATATTGGTCAATGGGCGAGAGCCTGAACCAGCCAAGTAGCGTGAAGGATGAAGGTTCTATGGATTGTAAACTTCTTTTATAAGGGAATAACGGACACTACGTGTAGTGTTGTGCATGTACCTTATGAATAAGCATCGGCTAACTCCGTGC
>MG|78|93.64|Bacteroidetes|Bacteroidia|Bacteroidales|Bacteroidaceae|Bacteroides|coprophilus|
CCTACGGGAGGCAGCAGTGAGGAATATTGGTCAATGGCCGTAAGGCTGAACCAGCCAAGTAGCGTGAAGGATGACGGCCCTACGGGTTGTAAACTTCTTTTATAAGGGAATAAAGTCCGGTACGCGTACCGGTTTGTATGTACCTTATGAATAAGCATCGGCTAACTCCGTGC
>MG|11|91.91|Bacteroidetes|Bacteroidia|Bacteroidales|Bacteroidaceae|Bacteroides|barnesiae|
GCACGGAGTTAGCCGATGCTTATTCATAAGGTACTTGCAAACATCTACACGTAGATGCCTTTACCCCCTTATAAAAGAGGTTTACAACCCATAGGGCAGTCATCCCTCACGCTACTTGGCTGGTTCAGCCTCTCGGCCATTGACCAATATTCCTCACTGCTGCCTCCCGTAGG
>MG|12|92.61|Bacteroidetes|Bacteroidia|Bacteroidales|Bacteroidaceae|Bacteroides|heparinolyticus|
GCACGGAGTTAGCCGATGCTTATTCATAAGGTACATACAAACCGGTACGCGTACCGGACTTTATTCCCTTATAAAAGAGGTTTACAACCCATAGGGCAGTCATCCCTCACGCTACTTGGCTGGTTTCAGCCTTACGGCCATTGACCAATATTCCTCACTGCTGCCTCCCGTAGGA
>MG|144|89.27|Bacteroidetes|Bacteroidia|Bacteroidales|Bacteroidaceae|Bacteroides|coprophilus|
CCTACGGGAGGCAGCAGTGAGGAATATTGGTCAATGGCCGCAGGGCTGAACCAGCCAAGTAGCGTGGAGGATGACGGCCCTACGGGTTGTAAACTCCTTTTTTTGCGGGAATAACAGGGGGCACGTGTGCCCCTCTGCACGTACCGCACGAATAAGCATCGGCTAACTCCGTGCC
>MG|35|91.33|Bacteroidetes|Bacteroidia|Bacteroidales|Bacteroidaceae|Bacteroides|barnesiae|
CCTACGGGAGGCAGCAGTGAGGAATATTGGTCAATGGCCGGGAGGCTGAACCAGCCAAGTAGCGTGAGGATGACTGCCCTACGGTTGTAAACTCCTTTTATAAGGGGGTAAAGGCATCTACGTGTAGATGTTTGCAAGTACCTTATGAATAAGCATCGGCTAACTCCGTGC
>MG|15|93.64|Bacteroidetes|Bacteroidia|Bacteroidales|Bacteroidaceae|Bacteroides|barnesiae|
CCTACGGGAGGCAGCAGTGAGGAATATTGGTCAATGGCCGGGAGGCTGAACCAGCCAAGTAGCGTGAAGGATGACAGCCCTACGGGTTGTAAACTTCTTTTATAAGGGAATAAAGTCCGGTACGCGTACCGGTTTGTATGTACCTTATGAATAAGCATCGGCTAACTCCGTGC
>MG|39|92.53|Bacteroidetes|Bacteroidia|Bacteroidales|Bacteroidaceae|Bacteroides|barnesiae|
GCACGGAGTTAGCCGATGCTTATTCATAAGGTACATGCATATCACTACACGTAATGACCGTTATTCCCTTATAAAAGAAGTTTACAACCCGTAGGGCCGTCATCCTTCACGCTACTTGGCTGGTTCAGCCTTACGGCCATTGACCAATATTCCTCACTGCTGCCTCCCGTAGGA
>MG|18|91.91|Bacteroidetes|Bacteroidia|Bacteroidales|Bacteroidaceae|Bacteroides|barnesiae|
CCTACGGGAGGCAGCAGTGAGGAATATTGGTCAATGGCCGAGAGGCTGAACCAGCCAAGTAGCGTGGAGGATGACTGCCCTACGGGTTGTAAACTCCTTTTATAAGGGGGTAAAGGCGTCTACGTGTAGATGTTTGCAAGTACCTTATGAATAGCATCGGCTAACTCCGTGC
>MG|29|92.53|Bacteroidetes|Bacteroidia|Bacteroidales|Bacteroidaceae|Bacteroides|heparinolyticus|
GCACGGAGTTAGCCGATGCTTATTCATAAGGTACATACAACCGGTACGCGTACCGGACTTTATTCCCTTATAAAAGAGGTTTACAACCCATAGGGCAGTCATCCCTCACGCTACTTGGCTGGTTCAGCCTTACGGCCATTGACCAATATTCCTCACTGCTGCCTCCCGTAGG
>MG|10|92.57|Bacteroidetes|Bacteroidia|Bacteroidales|Bacteroidaceae|Bacteroides|caccae|
CCTACGGGAGGCAGCAGTGAGGAATATTGGTCAATGGGCGCGAGCCTGAACCAGCCAAGTAGCGTGAAGGATGACTGCCCTATGGGTTGTAAACTTCTTTTATAAGGGGATAAAGGGTCCCACGCGTGGGACGTTGCATGTACCTTATGAATAGCATCGGCTAACTCCGTGC
>MG|24|93.64|Bacteroidetes|Bacteroidia|Bacteroidales|Bacteroidaceae|Bacteroides|barnesiae|
CCTACGGGAGGCAGCAGTGAGGAATATTGGTCAATGGGCGCGAGCCTGAACCAGCCAAGTAGCGTGAAGGATGACTGCCCTATGGGTTGTAAACTTCTTTTATAAGGGGGTAAAGGCATCTACGTGTAGATGTTTGCAAGTACCTTATGAATAAGCATCGGCTAACTCCGTGC
>MG|23|92.57|Bacteroidetes|Bacteroidia|Bacteroidales|Bacteroidaceae|Bacteroides|barnesiae|
GCACGGAGTTAGCCGATGCTTATTCATAAGGTACTTGCAAAACATCTACACGTAGATGCCTTTACCCCCTTATAAAAAGGAGTTTACAACCCGTAGGGCAGTCATCCTCCACGCTACTTGGCTGGTTCAGCCTCTCGGCCATTGACCAATATTCCTCACTGCTGCCTCCCGTAGG
>MG|14|92.0|Bacteroidetes|Bacteroidia|Bacteroidales|Bacteroidaceae|Bacteroides|barnesiae|
GCACGGAGTTAGCCGATGCTTATTCATAAGGTACTTGCAAACATCTACACGTAGACGCCTTTACCCCCCTTATAAAAGGAGTTTACAACCCGTAGGGCAGTCATCCTCACGCTACTTGGCTGGTTCAGCCTCTCGGCCATTGACCAATATTCCTCACTGCTGCCTCCCGTAGGA
>MG|13|93.1|Bacteroidetes|Bacteroidia|Bacteroidales|Bacteroidaceae|Bacteroides|heparinolyticus|
CCTACGGGAGGCAGCAGTGAGGAATATTGGTCAATGGCCGTAAGGCTGAACCAGCCAAGTAGCGTGAGGGATGACTGCCCTATGGGTTGTAAACCTCTTTTATAAGGGAATAAAGTCCGGTACGCGTACCGGTTTGTATGTACCTTATGAATAAGTATCGGCTAACTCCGTGC
>MG|26|95.95|Bacteroidetes|Bacteroidia|Bacteroidales|Bacteroidaceae|Bacteroides|ovatus|
GCACGGAATTAGCCGATGCTTATTCATATGGTACATACAAGAATCCACACGTGGACTTTTTTATTCCCATATAAAAGAAGTTTACAACCCATAGGGCAGTCGTCCTTCACGCTACTTGGCTGGTTCAGACTCTCGTCCATTGACCAATATTCCTCACTGCTGCCTCCCGTAGG
>MG|38|94.22|Bacteroidetes|Bacteroidia|Bacteroidales|Bacteroidaceae|Bacteroides|coprocola|
CCTACGGGAGGCAGCAGTGAGGAATATTGGTCAATGGCCGCGAGGCTGAACCAGCCAAGTAGCGTGAAGGAAGAAGGTCCTACGGGTTGTAAACTTCTTTTATACGGGAATAAAGTCGCCTACGTGTAGGCGTTTGCATGTACCGTATGAATAAGCATCGGCTAACTCCGTGC
>MG|10|91.38|Bacteroidetes|Bacteroidia|Bacteroidales|Bacteroidaceae|Bacteroides|barnesiae|
CCTACGGGAGGCAGCAGTGAGGAATATTGGTCAATGGCCGGGAGGCTGAACCAGCCAAGTAGCGTGAGGATGACTGCCCTACGGGTTGTAAACTCCTTTTATAAGGGGGGTAAAGGCATCTACGTGTAGATGTTTGCAAGTACCTTATGAATAAGCATCGGCTAACTCCGTGC
>MG|12|92.53|Bacteroidetes|Bacteroidia|Bacteroidales|Bacteroidaceae|Bacteroides|barnesiae|
GCACGGAGTTAGCCGATGCTTATTCATAAGGTACTTGCAAACGTCTACACGTAGACGCCTTTACCCCCTTATAAAAGGAGTTTACAACCCGTAGGGCAGTCATCCTCACGCTACTTGGCTGGTTCAGCCTCTCGGCCATTGACCAATATTCCTCACTGCTGCCTCCCGTAGGA
>MG|40|93.1|Bacteroidetes|Bacteroidia|Bacteroidales|Bacteroidaceae|Bacteroides|clarus|
CCTACGGGAGGCAGCAGTGAGGAATATTGGTCAATGGCCGAGAGGCTGAACCAGCCAAGTAGCGTGAGGGATGACGGCCCTACGGGTTGTAAACCTCTTTTATAAGGGAATAAAGGAGACCACGTGTGGTTTTTTGCATGTACCTTATGAATAAGCATCGGCTAACTCCGTGC
>MG|70|92.53|Bacteroidetes|Bacteroidia|Bacteroidales|Bacteroidaceae|Bacteroides|barnesiae|
TCCTACGGGAGGCAGCAGTGAGGAATATTGGTCAATGGCCGAGAGGCTGAACCAGCCAAGTAGCGTGAGGATGACTGCCCTACGGGTTGTAAACTCCTTTTATAAGGGGGTAAAGGCGTCTACGTGTAGATGTTTGCAAGTACCTTATGAATAAGCATCGGCTAACTCCGTGC
>MG|19|91.91|Bacteroidetes|Bacteroidia|Bacteroidales|Bacteroidaceae|Bacteroides|barnesiae|
GCACGGAGTTAGCCGATGCTTATTCATAAGGTACTTGCAAACATCTACACGTAGATGCCTTTACCCCCTTATAAAAGGAGTTTACAACCGTAGGGCAGTCATCCTCACGCTACTTGGCTGGTTCAGCCTCTCGGCCATTGACCAATATTCCTCACTGCTGCCTCCCGTAGG
>MG|12|92.0|Bacteroidetes|Bacteroidia|Bacteroidales|Bacteroidaceae|Bacteroides|barnesiae|
TCCTACGGGAGGCAGCAGTGAGGAATATTGGTCAATGGCCGAGAGGCTGAACCAGCCAAGTAGCGTGAGGATGACTCGCCCTACGGGTTGTAAACTCCTTTTATAAGGGGGTAAAGGCGTCTACGTGTAGATGTTTGCAAGTACCTTATGAATAAGCATCGGCTAACTCCGTGC
>MG|108|92.53|Bacteroidetes|Bacteroidia|Bacteroidales|Bacteroidaceae|Bacteroides|helcogenes|
CCTACGGGAGGCAGCAGTGAGGAATATTGGTCAATGGCCGGGAGGCTGAACCAGCCAAGTAGCGTGAGGGATGACGGCCCTACGGGTTGTAAACCTCTTTTATAAGGGAATAAAGGAGACCACGTGTGGTTTTTTGCATGTACCTTATGAATAAGCATCGGCTAACTCCGTGC
>MG|38|91.91|Bacteroidetes|Bacteroidia|Bacteroidales|Bacteroidaceae|Bacteroides|coprophilus|
CCTACGGGAGGCAGCAGTGAGGAATATTGGTCAATGGGCGAGAGCCTGAACCAGCCAAGTGGCGTGGAGGACGACGGCCCTACGGGTTGTAAACTCCTTTTGGAGGGGAATAAAGTGGCCACGCGTGGGCTTTTGCATGTACCCTCCGAATAAGCATCGGCTAACTCCGTGC
>MG|49|93.64|Bacteroidetes|Bacteroidia|Bacteroidales|Bacteroidaceae|Bacteroides|coprocola|
GCACGGAGTTAGCCGATGCTTATTCATACGGTACATGCAAACGCCTACACGTAGGCGACTTTATTCCCGTATAAAAGAAGTTTACAGCCCGTAGGACCTTCTTCCTTCACGCTACTTGGCTGGTTCAGCCTCGCGGCCATTGACCAATATTCCTCACTGCTGCCTCCCGTAGG
>MG|12|94.22|Bacteroidetes|Bacteroidia|Bacteroidales|Bacteroidaceae|Bacteroides|fluxus|
CCTACGGGAGGCAGCAGTGAGGAATATTGGTCAATGGACGAGAGTCTGAACCAGCCAAGTAGCGTGAAGGATGAAGGTCCTACGGATTGTAAACTTCTTTTATAAGGGAATAAAGTCCGGTACGCGTACCGGTTTGTATGTACCTTATGAATAAGCATCGGCTAACTCCGTGC
>MG|13|89.2|Bacteroidetes|Bacteroidia|Bacteroidales|Bacteroidaceae|Bacteroides|coprophilus|
GCACGGAGTTAGCCGATGCTTATTCGCGGGATACCTGCAGGACGCCACACGTGGCGCCGGTTATCCTCCCGCAAAAGAAGTTTACAACCCGTAGGGCCGTCATCCTTCACGCTACTTGGCTGGTTCAGCCTCTCGGCCATTGACCAATATTCCTCACTGCTGCCTCCCGTAGG
>MG|13|93.68|Bacteroidetes|Bacteroidia|Bacteroidales|Bacteroidaceae|Bacteroides|coprophilus|
CCTACGGGAGGCAGCAGTGAGGAATATTGGTCAATGGGCGAGAGCCTGAACCAGCCAAGTAGCGTGCAGGAAGACGGCCCTATGGGTTGTAAACTGCTTTTGTGCGGGAATAAAGGGGGTCACGTGTGGCCCTTTGCAGGTACCGCGCGAATAAGCATCGGCTAACTCCGTGC
>MG|82|91.53|Bacteroidetes|Bacteroidia|Bacteroidales|Bacteroidaceae|Bacteroides|coprophilus|
CCTACGGGAGGCAGCAGTGAGGAATATTGGTCAATGGGCGGTAGCCTGAACCAGCCAAGTAGCGTGAGGGATGACGGCCCTACGGGTTGTAAACCTCTTTTTGCAAGGGAATAAAGTGCGCCACGTGTGGCGCTTTGCATGTACCTTGCGAATAAGCATCGGCTAACTCCGTGC
>MG|153|93.14|Bacteroidetes|Bacteroidia|Bacteroidales|Bacteroidaceae|Bacteroides|coprophilus|
CCTACGGGAGGCAGCAGTGAGGAATATTGGTCAATGGGCGAGAGCCTGAACCAGCCAAGTAGCGTGAAGGATGTCGGCCCTACGGGTTGTGAACTTCTTTTATAAGGGAATAACTTCCGCCACGCGTGGCGGACTGCATGTACCTTATGAATAAGCATCGGCTAACTCCGTGC
>MG|11|95.38|Bacteroidetes|Bacteroidia|Bacteroidales|Bacteroidaceae|Bacteroides|coprophilus|
CCTACGGGAGGCAGCAGTGAGGAATATTGGTCAATGGCCGAGAGGCTGAACCAGCCAAGTAGCGTGAAGGATGACGGCCCTACGGGTTGTAAACTTCTTTTATAAGGGAATAAAGTCCGGTACGCGTACGGTTTGTATGTACCTTATGAATAAGCATCGGCTAACTCCGTGC
>MG|31|91.38|Bacteroidetes|Bacteroidia|Bacteroidales|Bacteroidaceae|Bacteroides|barnesiae|
CCTACGGGAGGCAGCAGTGAGGAATATTGGTCAATGGCCGAGAGGCTGAACCAGCCAAGTAGCGTGGAGGATGACTGCCCTACGGGTTGTAAACTCCTTTTATAAGGGGGGTAAAGGCGTCTACGTGTAGGCGTTTGCAAGTACCTTATGAATAAGCATCGGCTAACTCCGTGC
>MG|115|93.75|Bacteroidetes|Bacteroidia|Bacteroidales|Bacteroidaceae|Bacteroides|coprophilus|
GCACGGAGTTAGCCGATGCTTATTCATAAGGTACATGCATACCGCTACGCGTAGCGGCCGTTATTCCCTTATAAAAGAAGTTTACAACCCGTAGGGCCGTCATCCTTCACGCTACTTGGCTGGTTCAGCCTCTCGGCCATTGACCAATATTCCTCACTGCTGCCTCCCGTAGGA
>MG|20|91.91|Bacteroidetes|Bacteroidia|Bacteroidales|Bacteroidaceae|Bacteroides|coprophilus|
GCACGGAGTTAGCCGATGCTTATTCGGAGGGTACATGCAAAAGCCCACGCGTGGCCACTTTATTCCCCTCCAAAAGGAGTTTACAACCCGTAGGGCCGTCGTCCTCCACGCCACTTGGCTGGTTCAGGCTCTCGCCCATTGACCAATATTCCTCACTGCTGCCTCCCGTAGG
>MG|28|91.38|Bacteroidetes|Bacteroidia|Bacteroidales|Bacteroidaceae|Bacteroides|coprophilus|
CCTACGGGGAGGCAGCAGTGAGGAATATTGGTCAATGGGCGAGAGCCTGAACCAGCCAAGTGGCGTGGAGGACGACGGCCCTACGGGTTGTAAACTCCTTTTGGAGGGGAATAAAGTGGCCCACGCGTGGGCTTTTGCATGTACCCTCCGAATAAGCATCGGCTAACTCCGTGC
>MG|15|88.57|Bacteroidetes|Bacteroidia|Bacteroidales|Bacteroidaceae|Bacteroides|coprophilus|
GCACGGAGTTAGCCGATGCTTATTCGCGCGGTACATGCAACGCGCCACGCGTGGCGCTCTTTATTCCCGCGCAAAAGGACTTTACGACCCGTAGGGCCTTCCTCGTCCACGCTACTTGGCTGGTTCAGGCTTCCGCCCATTGACCAATATTCCTCACTGCTGCCTCCCGTAGG
>MG|58|92.57|Bacteroidetes|Bacteroidia|Bacteroidales|Bacteroidaceae|Bacteroides|caccae|
CCTACGGGAGGCAGCAGTGAGGAATATTGGTCAATGGGCGCGAGCCTGAACCAGCCAAGTAGCGTGAAGGATGACTGCCCTATGGTTGTAAACTTCTTTTATAAGGGGATAAAGGGTCCCACGCGTGGGACGTTGCATGTACCTTATGAATAAGCATCGGCTAACTCCGTGC
>MG|43|92.05|Bacteroidetes|Bacteroidia|Bacteroidales|Bacteroidaceae|Bacteroides|heparinolyticus|
CCTACGGGAGGCAGCAGTGAGGAATATTGGTCAATGGCCGTAAGGCTGAACCAGCCAAGTAGCGTGAGGGATGACTGCCCTATGGGTTGTAAACCTCTTTTTATAAGGGAATAAAGTCCGGTACGCGTACCGGTTTTGTATGTACCTTATGAATAAGCATCGGCTAACTCCGTGC
>MG|31|95.98|Bacteroidetes|Bacteroidia|Bacteroidales|Bacteroidaceae|Bacteroides|ovatus|
CCTACGGGAGGCAGCAGTGAGGAATATTGGTCAATGGACGAGAGTCTGAACCAGCCAAGTAGCGTGAAGGATGACTGCCCTATGGGTTGTAAACTTCTTTTATATGGGAATAAAAAAAGTCCACGTGTGGATTCTTGTATGTACCATATGAATAAGCATCGGCTAATTCCGTGC
>MG|2007|89.08|Bacteroidetes|Bacteroidia|Bacteroidales|Bacteroidaceae|Bacteroides|sp.|
CCTACGGGAGGCAGCAGTGAGGAATATTGGTCAATGGACGGAAGTCTGAACCAGCCAAGTCGCGTGAAGGAAGACGGCCCTTAGGGTTGTAAACTTCTTTTACTTGTGAGTAAAGTGTCCTACGTGTAGGATATTGCAATTAACAAGAGAATAAGCATCGGCTAATTCCGTGCC
>MG|39|91.38|Bacteroidetes|Bacteroidia|Bacteroidales|Bacteroidaceae|Bacteroides|uniformis|
CCTACGGGAGGCAGCAGTGAGGGATATTGGTCAATGGCCGGAAGGCTGAACCAGCCAAGTAGCGTGGAGGATGACTGCCCTACGGGTTGTAAACTCCTTTTTATGCGGGAATAAAGTCGGGCACGTGTGCCCGTTTGCATGTACCGCATGAATAAGCATCGGCTAACTCCGTGC
>MG|18|75.14|Bacteroidetes|Bacteroidia|Bacteroidales|Bacteroidaceae|Bacteroides|plebeius|
CCTACGGGAGGCAGCAGTGAGGGATATTGGACAATGGAAGGAATTCTGATCCAGCCATGCCGCGTGCAGGCGAACCGCCCTACGGGCGATGAACTGCTTTTGACGGGGAGCAATAAGCGCCATGCGTGGCGCGACGAGAGTACCCGTGGAATAAGCATCGGCTAACTCCGTGC
>MG|21|90.8|Bacteroidetes|Bacteroidia|Bacteroidales|Bacteroidaceae|Bacteroides|salanitronis|
CCTACGGGAGGCAGCAGTGAGGAATATTGGTCAATGGCCGTAAGGCTGAACCAGCCAAGTAGCGTGGAGGATGACTGCCCTACGGGTTGTAAACTCCTTTTATAAGGGGGGTAAAGGCGCCTACGTGTAGGCGTTTGCAAGTACCTTATGAATAAGCATCGGCTAACTCCGTGC
>MG|14|93.06|Bacteroidetes|Bacteroidia|Bacteroidales|Bacteroidaceae|Bacteroides|barnesiae|
GCACGGAGTTAGCCGATGCTTATTCATAAGGTACTTGCAAACATCTACACGTAGACGCCTTTACCCCCTTATAAAAGAAGTTTACAACCCGTAGGGCCGTCATCCTTCACGCTACTTGGCTGGTTCAGCCTCTCGGCCATTGACCAATATTCCTCACTGCTGCCTCCCGTAGG
>MG|16|91.48|Bacteroidetes|Bacteroidia|Bacteroidales|Bacteroidaceae|Bacteroides|barnesiae|
GCACGGAGTTAGCCGATGCTTATTCATAAGGTACTTGCAAAACATCTACACGTAGATGCCTTTACCCCCCTTATAAAAAGGAGTTTACAACCCGTAGGGCAGTCATCCTCCACGCTACTTGGCTGGTTCAGCCTCCCGGCCATTGACCAATATTCCTCACTGCTGCCTCCCGTAGG
>MG|156|96.53|Bacteroidetes|Bacteroidia|Bacteroidales|Bacteroidaceae|Bacteroides|plebeius|
CCTACGGGAGGCAGCAGTGAGGAATATTGGTCAATGGCCGAGAGGCTGAACCAGCCAAGTAGCGTGAAGGATGACGGCCCTATGGGTTGTAAACTTCTTTTATAAGGGAATAAAACCTCCCACGGGTGGGAGCTTGTATGTACCTTATGAATAAGCATCGGCTAACTCCGTGC
>MG|25|93.68|Bacteroidetes|Bacteroidia|Bacteroidales|Bacteroidaceae|Bacteroides|ovatus|
CCTACGGGAGGCAGCAGTGAGGAATATTGGTCAATGGCCGTAAGGCTGAACCAGCCAAGTAGCGTGAGGGATGACTGCCCTATGGGTTGTAAACCTCTTTTTATAAGGGAATAAAGTGAGCCACGTGTGGTTTTTTGTATGTACCTTATGAATAAGCATCGGCTAACTCCGTGC
>MG|10|92.49|Bacteroidetes|Bacteroidia|Bacteroidales|Bacteroidaceae|Bacteroides|barnesiae|
CCTACGGGAGGCAGCAGTGAGGAATATTGGTCAATGGCCGAGAGGCTGAACCAGCCAAGTAGCGTGAGGATGACTGCCCTACGGGTTGTAAACTCCTTTTATAAGGGGTAAAGGCATCTACGTGTAGATGTTTGCAAGTACCTTATGAATAAGCATCGGCTAACTCCGTGC
>MG|54|98.84|Bacteroidetes|Bacteroidia|Bacteroidales|Bacteroidaceae|Alistipes / Bacteroides|sp.|
GCACGGAGTTAGCCGATCCTTATTCGTACGATACTTTCAGTCGGATACACGTATCCGAGTTTACCCTCGTACAAAAGCAGTTTACAACTCATAGAGCCGTCTTCCTGCACGCGGCATGGCTGGTTCAGACTTGCGTCCATTGACCAATATTCCTCACTGCTGCCTCCCGTAGG
>MG|315|91.38|Bacteroidetes|Bacteroidia|Bacteroidales|Bacteroidaceae|Bacteroides|barnesiae|
CCTACGGGAGGCAGCAGTGAGGAATATTGGTCAATGGCCGGGAGGCTGAACCAGCCAAGTAGCGTGGAGGATGACTCGCCCTACGGGTTGTAAACTCCTTTTATAAGGGGGTAAAGGCATCTACGTGTAGATGTTTGCAAGTACCTTATGAATAAGCATCGGCTAACTCCGTGC
>MG|440|93.06|Bacteroidetes|Bacteroidia|Bacteroidales|Bacteroidaceae|Bacteroides|barnesiae|
CCTACGGGAGGCAGCAGTGAGGAATATTGGTCAATGGCCGAGAGGCTGAACCAGCCAAGTAGCGTGAGGGATGACTGCCCTATGGGTTGTAAACCTCTTTTATAAGGGAATAAAGTCCGGTACGCGTACCGGTTTGTATGTACCTTATGAATAAGCATCGGCTAACTCCGTGC
>MG|413|91.95|Bacteroidetes|Bacteroidia|Bacteroidales|Bacteroidaceae|Bacteroides|nordii|
GCACGGAGTTAGCCGATGCTTATTCGCAAGGTACATGCAAAGCGCCACACGTGGCGCACTTTATTCCCTTGCAAAAGAGGTTTACAACCCGTAGGGCCGTCATCCCTCACGCTACTTGGCTGGTTCAGGCTACCGCCCATTGACCAATATTCCTCACTGCTGCCTCCCGTAGGA
>MG|10|90.75|Bacteroidetes|Bacteroidia|Bacteroidales|Bacteroidaceae|Bacteroides|acidifaciens|
CCTACGGGAGGCAGCAGTGAGGAATATTGGTCAATGGATGAGAGTCTGAACCAGCCAAGTAGCGTGAAGGATTACAGCCCTATGGGTTTTAAACTTCTTTTATATGAGAGTAACATGCGCCACGTGTGGTGTATTGCAAGTATCATAAGAAAAGGATCGGCTAACTCCGTGC
>MG|13|90.8|Bacteroidetes|Bacteroidia|Bacteroidales|Bacteroidaceae|Bacteroides|sp.|
CCTACGGGAGGCAGCAGTGAGGAATATTGGTCAATGGGCGATGGCCTGAACCAGCCAAGTAGCGTGAGGGATGACTGCCCTACGGGTTGTAAACCTCTTTTAGGAAGGAATAAAGGACGCCACGTGTGGCGTTTTGCATGTACTTCCTGAATAAGCATCGGCTAACTCCGTGC
>MG|10|92.61|Bacteroidetes|Bacteroidia|Bacteroidales|Bacteroidaceae|Bacteroides|coprophilus|
GCACGGAGTTAGCCGATGCTTATTCATAAGGTACATGCACAACGTCACACGTGACGCCCGTTATTCCCTTATAAAAGAAGTTTACAACCCGTAGGGCCGTCATCCTTCACGCTACTTGGCTGGTTCAGCCTTACGGCCATTGACCAATATTCCTCACTGCTGCCTCCCGTAGGA
>MG|16|93.18|Bacteroidetes|Bacteroidia|Bacteroidales|Bacteroidaceae|Bacteroides|coprophilus|
CCTACGGGAGGCAGCAGTGAGGAATATTGGTCAATGGCCGAGAGGCTGAACCAGCCAAGTAGCGTGAAGGATGACGGCCCTACGGGTTGTAAACTTCTTTTTATAAGGGAATAACGGGCGTCACGTGTGACGTTGTGCATGTACCTTATGAATAAGCATCGGCTAACTCCGTGC
>MG|13|91.91|Bacteroidetes|Bacteroidia|Bacteroidales|Bacteroidaceae|Bacteroides|uniformis|
GCACGGAGTTAGCCGATGCTTATTCATGCGGTACATGCAAACTGGCACACGTGCCCGACTTTATTCCCGCATAAAAGGAGTTTACAACCCGTAGGGCAGTCATCCTCCACGCTACTTGGCTGGTTCAGCCTTCCGGCCATTGACCAATATCCCTCACTGCTGCCTCCCGTAGG
>MG|18|94.22|Bacteroidetes|Bacteroidia|Bacteroidales|Bacteroidaceae|Bacteroides|salanitronis|
CCTACGGGAGGCAGCAGTGAGGAATATTGGTCAATGGCCGAGAGGCTGAACCAGCCAAGTAGCGTGGAGGATGACTGCCCTACGGGTTGTAAACTCCTTTTATAAGGGGATAAAGGGTCCCACGCGTGGGACGTTGCATGTACCTTATGAATAAGCATCGGCTAACTCCGTGC
>MG|17|93.06|Bacteroidetes|Bacteroidia|Bacteroidales|Bacteroidaceae|Bacteroides|barnesiae|
CCTACGGGAGGCAGCAGTGAGGAATATTGGTCAATGGGCGAGAGCCTGAACCAGCCAAGTAGCGTGAAGGATGTCGGCCCTACGGGTTGTGAACTTCTTTTATAAGGGGGTAAAGGCATCTACGTGTAGATGTTTGCAAGTACCTTATGAATAAGCATCGGCTAACTCCGTGC
>MG|21|89.71|Bacteroidetes|Bacteroidia|Bacteroidales|Bacteroidaceae|Bacteroides|coprophilus|
CCTACGGGAGGCAGCAGTGAGGAATATTGGTCAATGGGCGGAAGCCTGAACCAGCCAAGTAGCGTGGAGGACGACGGCCCTACGGGTTGTAAACTCCTTTTTTCGAGGGAATAACGGCGCCCACGCGTGGGCGATTGCATGTACCTCGCGAATAAGCATCGGCTAACTCCGTGC
>MG|10|93.06|Bacteroidetes|Bacteroidia|Bacteroidales|Bacteroidaceae|Bacteroides|barnesiae|
CCTACGGGAGGCAGCAGTGAGGAATATTGGTCAATGGCCGAGAGGCTGAACCAGCCAAGTAGCGTGAGGGATGACTGCCCTATGGGTTGTAAACCTCTTTTATAAGGGAATAAAGTCCGGTACGCGTACGGTTTGTATGTACCTTATGAATAAGCATCGGCTAACTCCGTGC
>MG|12|91.91|Bacteroidetes|Bacteroidia|Bacteroidales|Bacteroidaceae|Bacteroides|barnesiae|
GCACGGAGTTAGCCGATGCTATTCATAAGGTACTTGCAAACATCTACACGTAGACGCCTTTACCCCCTTATAAAAGGAGTTTACAACCCGTAGGGCAGTCATCCTCCACGCTACTTGGCTGGTTCAGCCTCTCGGCCATTGACCAATATTCCTCACTGCTGCCTCCCGTAGG
>MG|28|89.2|Bacteroidetes|Bacteroidia|Bacteroidales|Bacteroidaceae|Bacteroides|coprophilus|
CCTACGGGAGGCAGCAGTGAGGAATATTGGTCAATGGCCGAGAGGCTGAACCAGCCAAGTAGCGTGAAGGATGACGGCCCTACGGGTTGTAAACTTCTTTTGCGGGAGGATAACCGGCGCCACGTGTGGCGTCCTGCAGGTATCCCGCGAATAAGCATCGGCTAACTCCGTGC
>MG|35|91.38|Bacteroidetes|Bacteroidia|Bacteroidales|Bacteroidaceae|Bacteroides|barnesiae|
CCTACGGGAGGCAGCAGTGAGGAATATTGGTCAATGGCCGGGAGGCTGAACCAGCCAAGTAGCGTGGAGGATGACTCGCCCTACGGGTTGTAAACTCCTTTTATAAGGGGGTAAAGGCGTCTACGTGTAGATGTTTGCAAGTACCTTATGAATAAGCATCGGCTAACTCCGTGC
>MG|309|91.38|Bacteroidetes|Bacteroidia|Bacteroidales|Bacteroidaceae|Bacteroides|barnesiae|
CCTACGGGAGGCAGCAGTGAGGAATATTGGTCAATGGCCGGGAGGCTGAACCAGCCAAGTAGCGTGGAGGATGACTGCCCTACGGGTTGTAAACTCCTTTTATAAGGGGGGTAAAGGCATCTACGTGTAGATGTTTGCAAGTACCTTATGAATAAGCATCGGCTAACTCCGTGC
>MG|22|91.43|Bacteroidetes|Bacteroidia|Bacteroidales|Bacteroidaceae|Bacteroides|barnesiae|
CCTACGGGAGGCAGCAGTGAGGAATATTGGTCAATGGCCGAGAGGCTGAACCAGCCAAGTAGCGTGGAGGATGACTGCCCTACGGGTTGTAAACTCCTTTTTATAAGGGGGGTAAAGGCATCTACGTGTAGATGTTTGCAAGTACCTTATGAATAAGCATCGGCTAACTCCGTGC
>MG|10|91.38|Bacteroidetes|Bacteroidia|Bacteroidales|Bacteroidaceae|Bacteroides|coprophilus|
CCTACGGGAGGCAGCAGTGAGGAATATTGGTCAATGGGCGAGAGCCTGAACCAGCCAAGTGGCGTGGAGGACGACGGCCCTACGGGTTGTAAAACTCCTTTTGGAGGGGAATAAAGTGGCCCACGCGTGGGCTTTTGCATGTACCCTCCGAATAAGCATCGGCTAACTCCGTGC
>MG|12|95.4|Bacteroidetes|Bacteroidia|Bacteroidales|Bacteroidaceae|Bacteroides|plebeius|
GCACGGAGTTAGCCGATGCTTATTCATAAGGTACATACAAGCTCCCACGCGTGGGAGGTTTTATTCCCTTATAAAAGAAGTTTACAACCCATAGGGCCGTCGTCCTTCACGCTACTTGGCTGGTTCAGCCTCCCGGCCATTGACCAATATTCCTCACTGCTGCCTCCCGTAGGA
>MG|41|91.43|Bacteroidetes|Bacteroidia|Bacteroidales|Bacteroidaceae|Bacteroides|barnesiae|
CCTACGGGAGGCAGCAGTGAGGAATATTGGTCAATGGCCGAGAGGCTGAACCAGCCAAGTAGCGTGGAGGATGACTGCCCTACGGGTTGTAAACTCCTTTTTATAAGGGGGGTAAAGGCGTCTACGTGTAGATGTTTGCAAGTACCTTATGAATAAGCATCGGCTAACTCCGTGC
>MG|39|95.38|Bacteroidetes|Bacteroidia|Bacteroidales|Bacteroidaceae|Bacteroides|ovatus|
GCACGGAATTAGCCGATGCTTATTCATATGGTACATACAAGAATCCACACGTGGACTTTTTTATTCCCATATAAAAGAAGTTTACAACCATAGGCAGTCATCCTTCACGCTACTTGGCTGGTTCAGACTCTCGTCCATTGACCAATATTCCTCACTGCTGCCTCCCGTAGG
>MG|30|92.49|Bacteroidetes|Bacteroidia|Bacteroidales|Bacteroidaceae|Bacteroides|barnesiae|
CCTACGGGAGGCAGCAGTGAGGAATATTGGTCAATGGCCGAGAGGCTGAACCAGCCAAGTAGCGTGGAGGATGACTGCCCTACGGGTTGTAAACTCCTTTTATAAGGGGGTAAAGGCATCTACGTGTAGATGTTGCAAGTACCTTATGAATAAGCATCGGCTAACTCCGTGC
>MG|10|93.14|Bacteroidetes|Bacteroidia|Bacteroidales|Bacteroidaceae|Bacteroides|barnesiae|
GCACGGAGTTAGCCGATGCTTATTCATAAGGTACATGCAATATCGTACACGTACAACACTTTATTCCCTTATAAAAAGAAGTTTACAACCCATAGGGCAGTCTTCCTTCACGCTACTTGGCTGGTTCAGCCTCGCGGCCATTGACCAATATTCCTCACTGCTGCCTCCCGTAGG
>MG|71|92.61|Bacteroidetes|Bacteroidia|Bacteroidales|Bacteroidaceae|Bacteroides|coprophilus|
CCTACGGGAGGCAGCAGTGAGGAATATTGGTCAATGGGCGAGAGCCTGAACCAGCCAAGTAGCGTGAAGGATGTCGGCCCTACGGGTTGTGAACTTCTTTTTATAAGGGAATAACTTCCGCCACGTGTGGCGGATTGCATGTACCTTATGAATAAGCATCGGCTAACTCCGTGC
>MG|25|91.91|Bacteroidetes|Bacteroidia|Bacteroidales|Bacteroidaceae|Bacteroides|barnesiae|
CCTACGGGAGGCAGCAGTGAGGAATATTGGTCAATGGCCGAGAGGCTGAACCAGCCAAGTAGCGTGGAGGATGACTGCCCTACGGGTTGTAAACTCCTTTTATAAGGGGGTAAAGGCATCTACGTGTAGATGTTTGCAAGTACCTTATGAATAGCATCGGCTAACTCCGTGC
>MG|11|92.49|Bacteroidetes|Bacteroidia|Bacteroidales|Bacteroidaceae|Bacteroides|barnesiae|
CCTACGGGAGGCAGCAGTGAGGAATATTGGTCAATGGCCGAGAGGCTGAACCAGCCAAGTAGCGTGGAGGATGACTGCCCTACGGGTTGTAAACTCCTTTTATAAGGGGGTAAGGCATCTACGTGTAGATGTTTGCAAGTACCTTATGAATAAGCATCGGCTAACTCCGTGC
>MG|16|90.17|Bacteroidetes|Bacteroidia|Bacteroidales|Bacteroidaceae|Bacteroides|barnesiae|
GCACGGAGTTAGCCGATGCTTATTCATAAGGTACTTGCAAACATCTACACGTAGATGCCTTTACCCCCTTATAAAAGGAGTTTACAACCCGTAGGCGAGTCATCCTCCACGCTACTTGGCTGGTTCAGCCTTACGGCCATTGACCAATATTCCTCACTGCTGCCTCCCGTAGG
>MG|53|92.0|Bacteroidetes|Bacteroidia|Bacteroidales|Bacteroidaceae|Bacteroides|zoogleoformans|
CCTACGGGAGGCAGCAGTGAGGAATATTGGTCAATGGGCGCAAGCCTGAACCAGCCAAGTAGCGTGAGGGATGACGGCCCTACGGGTTGTAAACCTCTTTTATAAGGGAATAAAGGAGACCACGCGTGGTTTTTTTGCACGTACCTTATGAATAAGCATCGGCTAACTCCGTGC
>MG|17|86.93|Bacteroidetes|Bacteroidia|Bacteroidales|Bacteroidaceae|Bacteroides|coprophilus|
GCACGGAGTTAGCCGATGCTTTTTCTTTCGGTACTTGCAAACGCCGCACAACCGGCGCCTTTACTCCCGAACAAAAGAAGTTTACAAACCTTCGGTCCGTCTGCCTTCACGCGGCTTGGCTGGTTCAGGCTCACGCCCATTGACCAATATTCCTCACTGCTGCCTCCCCGTAGG
>MG|13|92.09|Bacteroidetes|Bacteroidia|Bacteroidales|Bacteroidaceae|Bacteroides|caccae|
CCTACGGGAGGCAGCAGTGAGGAATATTGGTCAATGGGCGCGAGCCTGAACCAGCCAAGTAGCGTGAAGGATGACTGCCCTATGGGTTGTAAACTTCTTTTTATAAGGGGGATAAAGGGTCCCACGCGTGGGACGTTGCATGTACCTTATGAATAAGCATCGGCTAACTCCGTGC
>MG|17|92.09|Bacteroidetes|Bacteroidia|Bacteroidales|Bacteroidaceae|Bacteroides|coprophilus|
CCTACGGGAGGCAGCAGTGAGGAATATTGGTCAATGGGCGGTAGCCTGAACCAGCCAAGTAGCGTGAGGGATGACGGCCCTACGGGTTGTAAACCTCTTTTTGCAAGGGAATAAAGTGCGCCACGTGTGGCGCTTTTGCATGTACCTTGCGAATAAGCATCGGCTAACTCCGTGC
>MG|13|91.95|Bacteroidetes|Bacteroidia|Bacteroidales|Bacteroidaceae|Bacteroides|barnesiae|
TCCTACGGGAGGCAGCAGTGAGGAATATTGGTCAATGGCCGGGAGGCTGAACCAGCCAAGTAGCGTGGAGGATGACTGCCCTACGGGTTGTAAACTCCTTTTATAAGGGGGTAAAGGCATCTACGTGTAGATGTTTGCAAGTACCTTATGAATAAGCATCGGCTAACTCCGTGC
>MG|12|90.23|Bacteroidetes|Bacteroidia|Bacteroidales|Bacteroidaceae|Bacteroides|acidifaciens|
GCACGGAGTTAGCCGATCCTTTTTTCTTATGATACTTGCAATACACCACACGTGGCGCATGTTACTCTCATATAAAAGAAGTTTAAAACCCATAGGGCTGTAATCCTTCACGCTACTTGGCTGGTTCAGACTCTCATCCATTGACCAATATTCCTCACTGCTGCCTCCCGTAGG
>MG|21|93.64|Bacteroidetes|Bacteroidia|Bacteroidales|Bacteroidaceae|Bacteroides|barnesiae|
CCTACGGGAGGCAGCAGTGAGGAATATTGGTCAATGGCCGAGAGGCTGAACCAGCCAAGTAGCGTGAAGGATGACGGCCCTACGGGTTGTAAACTTCTTTTATAAGGGAATAACGGTCATTACGTGTAGTGATGTGCATGTACCTTATGAATAAGCATCGGCTAACTCCGTGC
>MG|28|89.2|Bacteroidetes|Bacteroidia|Bacteroidales|Bacteroidaceae|Bacteroides|coprophilus|
CCTACGGGAGGCAGCAGTGAGGAATATTGGTCAATGGCCGCAGGGCTGAACCAGCCAAGTAGCGTGAGGATGACGGCCCTACGGGTTGTAAACTCCTTTTTTTGCGGGAATAACAGGGGGCACGTGTGCCCCTCTGCACGTACCGCACGAATAAGCATCGGCTAACTCCGTGC
>MG|257|92.0|Bacteroidetes|Bacteroidia|Bacteroidales|Bacteroidaceae|Bacteroides|barnesiae|
GCACGGAGTTAGCCGATGCTTATTCATAAGGTACTTGCAAACATCTACACGTAGATGCCTTTACCCCCCTTATAAAAGGAGTTTACAACCCGTAGGGCAGTCATCCTCCACGCTACTTGGCTGGTTCAGCCTCTCGGCCATTGACCAATATTCCTCACTGCTGCCTCCCGTAGGA
>MG|257|94.8|Bacteroidetes|Bacteroidia|Bacteroidales|Bacteroidaceae|Bacteroides|coprophilus|
CCTACGGGAGGCAGCAGTGAGGAATATTGGTCAATGGCCGAGAGGCTGAACCAGCCAAGTAGCGTGAAGGATGACGGCCCTACGGGTTGTAAACTTCTTTTATAAGGGAATAAAGTCCGGTACGCGTACCGGTTTGTATGTACCTTATGAATAAGCATCGGCTAACTCCGTGC
>MG|197|93.18|Bacteroidetes|Bacteroidia|Bacteroidales|Bacteroidaceae|Bacteroides|caccae|
GCACGGAGTTAGCCGATGCTTATTCATAAGGTACATGCAACGTCCCACGCGTGGGACCCTTTATCCCCTTATAAAAGAAGTTTACAACCCATAGGGCAGTCATCCTTCACGCTACTTGGCTGGTTCAGGCTCGCGCCCATTGACCAATATTCCTCACTGCTGCCTCCCGTAGGA
>MG|413|94.8|Bacteroidetes|Bacteroidia|Bacteroidales|Bacteroidaceae|Bacteroides|finegoldii|
CCTACGGGAGGCAGCAGTGAGGAATATTGGTCAATGGGCGAGAGCCTGAACCAGCCAAGTAGCGTGAAGGATGACTGCCCTATGGGTTGTAAACTTCTTTTATACGGGAATAACATCATCCACGTGTGGGTGTCTGCATGTACCGTATGAATAAGCATCGGCTAACTCCGTGC
>MG|59|89.33|Bacteroidetes|Bacteroidia|Bacteroidales|Bacteroidaceae|Bacteroides|coprophilus|
GCACGGAGTTAGCCGATGCTTATTCGTGCGGTACGTGCAGAGGGGCACACGTGCCCCCTGTTATTCCCGCAAAAAAAGGAGTTTACAACCCGTAGGGCCGTCATCCTCCACGCTACTTGGCTGGTTCAGCCCTGCGGCCATTGACCAATATTCCTCACTGCTGCCTCCCGTAGGAG
>MG|40|91.95|Bacteroidetes|Bacteroidia|Bacteroidales|Bacteroidaceae|Bacteroides|barnesiae|
GCACGGAGTTAGCCGATGCTTATTCATAAGGTACTTGCAAACGCCTACACGTAGACGCCTTTACCCCCTTATAAAAGGAGTTTACAACCCGTAGGGCAGTCATCCTCCACGCTACTTGGCTGGTTCAGCCTCTCGGCCATTGACCAATATTCCTCACTGCTGCCTCCCGTAGGA
>MG|222|96.53|Bacteroidetes|Bacteroidia|Bacteroidales|Bacteroidaceae|Bacteroides|ovatus|
CCTACGGGAGGCAGCAGTGAGGAATATTGGTCAATGGACGAGAGTCTGAACCAGCCAAGTAGCGTGAAGGATGACTGCCCTATGGGTTGTAAACTTCTTTTATATGGGAATAAAAAAGTCCACGTGTGGATTCTTGTATGTACCATATGAATAAGCATCGGCTAATTCCGTGC
>MG|14|93.14|Bacteroidetes|Bacteroidia|Bacteroidales|Bacteroidaceae|Bacteroides|heparinolyticus|
TCCTACGGGAGGCAGCAGTGAGGAATATTGGTCAATGGCCGTAAGGCTGAACCAGCCAAGTAGCGTGAGGGATGACTGCCCTATGGGTTGTAAACCTCTTTTATAAGGGAATAAAGTCCGGTACGCGTACCGGTTTGTATGTACCTTATGAATAAGCATCGGCTAACTCCGTGC
>MG|39|94.29|Bacteroidetes|Bacteroidia|Bacteroidales|Bacteroidaceae|Bacteroides|ovatus|
CCTACGGGAGGCAGCAGTGAGGAATATTGGTCAATGGACGAGAGTCTGAACCAGCCAAGTAGCGTGAAGGACGACTGCTCCTGATGGTTGTAAACTTCTTTTATATGGGAATAAAAAAGTCCACGTGTGGATTCTTGTATGTACCATATGAATAAGCATCGGCTAATTCCGTGC
>MG|664|91.95|Bacteroidetes|Bacteroidia|Bacteroidales|Bacteroidaceae|Bacteroides|coprophilus|
CCTACGGGAGGCAGCAGTGAGGAATATTGGTCAATGGGCGAGAGCCTGAACCAGCCAAGTGGCGTGGAGGACGACGGCCCTACGGGTTGTAAACTCCTTTTGGAGGGGAATAAAGTGGCCCACGCGTGGGCTTTTGCATGTACCCTCCGAATAAGCATCGGCTAACTCCGTGCC
>MG|43|91.91|Bacteroidetes|Bacteroidia|Bacteroidales|Bacteroidaceae|Bacteroides|coprophilus|
CCTACGGGAGGCAGCAGTGAGGAATATTGGTCAATGGGCGTGAGCCTGAACCAGCCAAGTAGCGTGGAGGAAGACGGCCCTACGGGTTGTAAACTCCTTTTGTACGGGAATAACAGCGTCCACGTGTGGGCGTGTGCATGTATCGTACGAATAAGCATCGGCTAACTCCGTGC
>MG|17|91.38|Bacteroidetes|Bacteroidia|Bacteroidales|Bacteroidaceae|Bacteroides|barnesiae|
CCTACGGGAGGCAGCAGTGAGGAATATTGGTCAATGGCCGAGAGGCTGAACCAGCCAAGTAGCGTGGAGGATGACTCGCCCTACGGGTTGTAAACTCCTTTTATAAGGGGGTAAAGGCGTCTACGTGTAGGCGTTTGCAAGTACCTTATGAATAAGCATCGGCTAACTCCGTGC
>MG|46|93.64|Bacteroidetes|Bacteroidia|Bacteroidales|Bacteroidaceae|Bacteroides|salyersiae|
CCTACGGGAGGCAGCAGTGAGGAATATTGGTCAATGGCCGGAAGGCTGAACCAGCCAAGTCGCGTGAAGGATGACGGCCCTACGGGTTGTAAACTTCTTTTATAAGGGAATAAAGTTTGCCACGTGTGGCATTTTGTATGTACCTTATGAATAAGCATCGGCTAACTCCGTGC
>MG|24|89.08|Bacteroidetes|Bacteroidia|Bacteroidales|Bacteroidaceae|Bacteroides|sp.|
CCTACGGGAGGCAGCAGTGAGGAATATTGGTCAATGGGCGATGGCCTGAACCAGCCAAGTAGCGTGAGGGATGACTCGCCTACGGTTGTAAACCTCTTTTAGGAAGGAATAAAGGACGCCACGTGTGGCGTTTTGCATGTACTTCCTGAATAAGCATCGGCTAACTCCGTGC
>MG|10|91.43|Bacteroidetes|Bacteroidia|Bacteroidales|Bacteroidaceae|Bacteroides|helcogenes|
CCTACGGGAGGCAGCAGTGAGGAATATTGGTCAATGGCCGTAAGGCTGAACCAGCCAAGTAGCGTGAGGGATGACTGCCCTATGGGTTGTAAACCTCTTTTATAAGGGAATAACGGGCGCTACGTGTAGCGCTGTGCATGTACCTTATGAATAAGCATCGGCTAACTCCGTGC
>MG|116|92.53|Bacteroidetes|Bacteroidia|Bacteroidales|Bacteroidaceae|Bacteroides|barnesiae|
TCCTACGGGAGGCAGCAGTGAGGAATATTGGTCAATGGCCGAGAGGCTGAACCAGCCAAGTAGCGTGAGGATGACTGCCCTACGGGTTGTAAACTCCTTTTATAAGGGGGTAAAGGCATCTACGTGTAGATGTTTGCAAGTACCTTATGAATAAGCATCGGCTAACTCCGTGC
>MG|12|92.53|Bacteroidetes|Bacteroidia|Bacteroidales|Bacteroidaceae|Bacteroides|pyogenes|
CCTACGGGAGGCAGCAGTGAGGAATATTGGTCAATGGCCGGGAGGGCTGAACCAGCCAAGTAGCGTGAAGGATGACGGCCCTACGGGTTGTAAACTTCTTTTATGCGGGATTAACGTGAGGTACGTGTACCTTATTGCAGGTACCGCATGAATAAGCATCGGCTAACTCCGTGC
>MG|247|84.48|Bacteroidetes|Bacteroidia|Bacteroidales|Bacteroidaceae|Bacteroides|sp.|
CCTACGGGAGGCAGCAGTGAGGGATATTGGTCAATGGGCGGGAGCCTGAACCAGCCAAGCCGCGTGAGGGAAGAATGTCCTATGGATTGTAAACCTCTTTTGCACGGGGGTAAAGGGGATGTCGTGACATCCGTTGCAAGTACCGTGCGAATAAGGACCGGCTAACTCCGTGC
>MG|26|93.1|Bacteroidetes|Bacteroidia|Bacteroidales|Bacteroidaceae|Bacteroides|barnesiae|
CCTACGGGAGGCAGCAGTGAGGAATATTGGTCAATGGCCGAGAGGCTGAACCAGCCAAGTAGCGTGAAGGATGACGGCCCTACGGGTTGTAAACTTCTTTTTATAAGGGAATAACGGTCATTACGTGTAGTGATATGCATGTACCTTATGAATAAGCATCGGCTAACTCCGTGC
>MG|34|92.53|Bacteroidetes|Bacteroidia|Bacteroidales|Bacteroidaceae|Bacteroides|barnesiae|
CCTACGGGAGGCAGCAGTGAGGAATATTGGTCAATGGCCGGGAGGCTGAACCAGCCAAGTAGCGTGGAGGATGACTGCCCTACGGGTTGTAAACTCCTTTTATAAGGGGGTAAAGGCATCTACGTGTAGATGTTTTGCAAGTACCTTATGAATAAGCATCGGCTAACTCCGTGC
>MG|13|92.53|Bacteroidetes|Bacteroidia|Bacteroidales|Bacteroidaceae|Bacteroides|barnesiae|
GCACGGAGTTAGCCGATGCTTATTCATAAGGTACTTGCAAACATCTACACGTAGATGCCTTTACCCCCTTATAAAAGAAGTTTACAACCCGTAGGGCTGTCATCCTTCACGCTACTTGGCTGGTTCAGCCTCCCGGCCATTGACCAATATTCCTCACTGCTGCCTCCCGTAGGA
>MG|30|93.14|Bacteroidetes|Bacteroidia|Bacteroidales|Bacteroidaceae|Bacteroides|ovatus|
CCTACGGGAGGCAGCAGTGAGGAATATTGGTCAATGGCCGTAAGGCTGAACCAGCCAAGTAGCGTGAGGGATGACTGCCCTATGGGTTGTAAACCTCTTTTTATAAGGGAATAAAGTGAGCCACGTGTGGTTTTTTTGTATGTACCTTATGAATAAGCATCGGCTAACTCCGTGC
>MG|55|91.38|Bacteroidetes|Bacteroidia|Bacteroidales|Bacteroidaceae|Bacteroides|coprophilus|
CCTACGGGAGGCAGCAGTGAGGAATATTGGTCAATGGGCGCAGGCCTGAACCAGCCAAGTAGCGTGGAGGATGACGGCCCTACGGGTTGTAAACTTCTTTTAGCGGGGAATAAAGTGGCCCACGCGTGGGCCATTGCATGTACCCTCTGAATAAGCATCGGCTAACTCCGTGC
>MG|14|94.25|Bacteroidetes|Bacteroidia|Bacteroidales|Bacteroidaceae|Bacteroides|barnesiae|
CCTACGGGAGGCAGCAGTGAGGAATATTGGTCAATGGCCGGGAGGCTGAACCAGCCAAGTAGCGTGAAGGATGACAGCCCTACGGGTTGTAAACTTCTTTTATAAGGGAATAAAGTGTTGTACGTGTACGATATTGCATGTACCTTATGAATAAGCATCGGCTAACTCCGTGC
>MG|41|91.33|Bacteroidetes|Bacteroidia|Bacteroidales|Bacteroidaceae|Bacteroides|uniformis|
GCACGGAGTTAGCCGATGCTTATTCATGCGGTACATGCAAACGGGCACACGTGCCTGACTTTATTCCCGCATAAAAGGAGTTTACAACCCGTAGGGCAGTCATCCTCCACGCTACTTGGCTGGTTCAGCCTTCCGGCCATTGACCAATATCCCTCACTGCTGCCTCCCGTAGG
>MG|42|92.57|Bacteroidetes|Bacteroidia|Bacteroidales|Bacteroidaceae|Bacteroides|heparinolyticus|
GCACGGAGTTAGCCGATGCTTATTCATAAGGTACATACAAACCGGTACGCGTACCGGACTTTATTCCCTTATAAAAAGAGGTTTACAACCCATAGGGCAGTCATCCCTCACGCTACTTGGCTGGTTCAGCCTTACGGCCATTGACCAATATTCCTCACTGCTGCCTCCCGTAGG
>MG|12|86.93|Bacteroidetes|Bacteroidia|Bacteroidales|Bacteroidaceae|Bacteroides|coprophilus|
CCTACGGGAGGCAGCAGTGAGGAATATTGGTCAATGGGCGTGAGCCTGAACCAGCCAAGCCGCGTGAAGGCAGACGGACCGAAGGTTTGTAAACTTCTTTTGTTCGGGAGTAAAGGCGCCGGTTGTGCGGCGTTTGCAAGTACCGAAAGAAAAAGCATCGGCTAAACTCCGTGC
>MG|26|92.57|Bacteroidetes|Bacteroidia|Bacteroidales|Bacteroidaceae|Bacteroides|heparinolyticus|
CCTACGGGAGGCAGCAGTGAGGAATATTGGTCAATGGCCGTAAGGGCTGAACCAGCCAAGTAGCGTGAGGGATGACTGCCCTATGGGTTGTAAACCTCTTTTATAAGGGAATAAAGTCCGGTACGCGTACCGGTTTGTATGTACCTTATGAATAAGCATCGGCTAACTCCGTGC
>MG|13|91.91|Bacteroidetes|Bacteroidia|Bacteroidales|Bacteroidaceae|Bacteroides|coprophilus|
GCACGGAGTTAGCCGATGCTTATTCGTACGATACATGCACACGCCCACACGTGGACGCTGTTATTCCCGTACAAAAGGAGTTTACAACCCGTAGGGCCGTCTTCCTCCACGCTACTTGGCTGGTTCAGGCTCACGCCCATTGACCAATATTCCTCACTGCTGCCTCCCGTAGG
>MG|13|91.91|Bacteroidetes|Bacteroidia|Bacteroidales|Bacteroidaceae|Bacteroides|barnesiae|
CCTACGGGAGGCAGCAGTGAGGAATATTGGTCAATGGCCGAGAGGCTGAACCAGCCAAGTAGCGTGGAGGATGACTGCCTACGGGTTGTAAACTCCTTTTATAAGGGGGTAAAGGCATCTACGTGTAGATGTTTGCAAGTACCTTATGAATAAGCATCGGCTAACTCCGTGC
>MG|158|89.6|Bacteroidetes|Bacteroidia|Bacteroidales|Bacteroidaceae|Bacteroides|barnesiae|
CCTACGGGAGGCAGCAGTGAGGAATATTGGTCAATGGCCGTAAGGCTGAACCAGCCAAGTAGCGTGGAGGATGACTCGCCTACGGTTGTAAACTCCTTTTATAAGGGGGTAAAGGCATCTACGTGTAGATGTTTGCAAGTACCTTATGAATAAGCATCGGCTAACTCCGTGC
>MG|13|94.29|Bacteroidetes|Bacteroidia|Bacteroidales|Bacteroidaceae|Bacteroides|ovatus|
GCACGGAATTAGCCGATGCTTATTCATATGGTACATACAAGAATCCACACGTGGACTTTTTTATTCCCATATAAAAGAAGTTTACAACCATCAGGAGCAGTCGTCCTTCACGCTACTTGGCTGGTTCAGACTCTCGTCCATTGACCAATATTCCTCACTGCTGCCTCCCGTAGG
>MG|854|91.91|Bacteroidetes|Bacteroidia|Bacteroidales|Bacteroidaceae|Bacteroides|barnesiae|
CCTACGGGAGGCAGCAGTGAGGAATATTGGTCAATGGCCGGGAGGCTGAACCAGCCAAGTAGCGTGGAGGATGACTGCCCTACGGGTTGTAAACTCCTTTTATAAGGGGGTAAAGGCATCTACGTGTAGATGTTTGCAAGTACCTTATGAATAAGCATCGGCTAACTCCGTGC
>MG|28|94.22|Bacteroidetes|Bacteroidia|Bacteroidales|Bacteroidaceae|Bacteroides|finegoldii|
CCTACGGGAGGCAGCAGTGAGGAATATTGGTCAATGGGCGAGAGCCTGAACCAGCCAAGTAGCGTGAAGGATGACTGCCCTATGGGTTGTAAACTTCTTTTATACGGGAATAACATCATCACGTGTGGGTGTCTGCATGTACCGTATGAATAAGCATCGGCTAACTCCGTGC
>MG|11|92.53|Bacteroidetes|Bacteroidia|Bacteroidales|Bacteroidaceae|Bacteroides|heparinolyticus|
CCTACGGGAGGCAGCAGTGAGGAATATTGGTCAATGGGCGGAAGCCTGAACCAGCCAAGTAGCGTGAGGGACGAAGGCCCTACGGGTTGTAAACCTCTTTTATAAGGGAATAAAGTCCGGTACGCGTACCGGTTTGTATGTACCTTATGAATAAGCATCGGCTAACTCCGTGC
>MG|19|95.4|Bacteroidetes|Bacteroidia|Bacteroidales|Bacteroidaceae|Bacteroides|plebeius|
CCTACGGGAGGCAGCAGTGAGGAATATTGGTCAATGGCCGAGAGGCTGAACCAGCCAAGTAGCGTGAAGGACGACGGCCCTATGGGTTGTAAACTTCTTTTTATAAGGGAATAAAACCTCCCACGCGTGGGAGCTTGTATGTACCTTATGAATAAGCATCGGCTAACTCCGTGC
>MG|46|91.91|Bacteroidetes|Bacteroidia|Bacteroidales|Bacteroidaceae|Bacteroides|uniformis|
CCTACGGGAGGCAGCAGTGAGGGATATTGGTCAATGGCCGGAAGGCTGAACCAGCCAAGTAGCGTGGAGGATGACTGCCCTACGGGTTGTAAACTCCTTTTATGCGGGAATAAAGTCGGGCACGTGTGCCAGTTTGCATGTACCGCATGAATAAGCATCGGCTAACTCCGTGC
>MG|123|89.6|Bacteroidetes|Bacteroidia|Bacteroidales|Bacteroidaceae|Bacteroides|barnesiae|
CCTACGGGAGGCAGCAGTGAGGAATATTGGTCAATGGCCGTAAGGCTGAACCAGCCAAGTAGCGTGAGGATGACTCGCCTACGGTTGTAAACTCCTTTTATAAGGGGGTAAAGGCATCTACGTGTAGATGTTTGCAAGTACCTTATGAATAAGCATCGGCTAACTCCGTGC
>MG|31|91.33|Bacteroidetes|Bacteroidia|Bacteroidales|Bacteroidaceae|Bacteroides|salanitronis|
GCACGGAGTTAGCCGATGCTTATTCATACGGTACATGCAGGCCGCCACACGTGGCGGATGTTATTCCCGTATAAAAGAAGTTTACAACCCGTAGGGCGGTCATCCTTCACGCTACTTGGCTGGTTCAGCCTCCCGGCCATTGACCAATATTCCTCACTGCTGCCTCCCGTAGG
>MG|11|92.49|Bacteroidetes|Bacteroidia|Bacteroidales|Bacteroidaceae|Bacteroides|barnesiae|
CCTACGGGAGGCAGCAGTGAGGAATATTGGTCAATGGGCGGAAGCCTGAACCAGCCAAGTAGCGTGGAGGATGACTGCCCTACGGGTTGTAAACTCCTTTTATAAGGGGGTAAAGGCATCTACGTGTAGATGTTTGCAAGTACCTTATGAATAAGCATCGGCTAACTCCGTGC
>MG|12|91.95|Bacteroidetes|Bacteroidia|Bacteroidales|Bacteroidaceae|Bacteroides|nordii|
GCACGGAGTTAGCCGATGCTTATTCGCAAGGTACATGCAAAGCGCCACACGTGGCGCACTTTATTCCCTTGCAAAAGAGGTTTACAACCCGTAGGGCCGTCATCCCTCACGCTACTTGGCTGGTTCAGGCTTCCGCCCATTGACCAATATTCCTCACTGCTGCCTCCCGTAGGA
>MG|13|93.1|Bacteroidetes|Bacteroidia|Bacteroidales|Bacteroidaceae|Bacteroides|salyersiae|
TCCTACGGGAGGCAGCAGTGAGGAATATTGGTCAATGGCCGGAAGGCTGAACCAGCCAAGTCGCGTGAAGGAAGACGGCCCTACGGGTTGTAAACTTCTTTTATAAGGGAATAAAGTGTGCCACGTGTGGCATTTTGTATGTACCTTATGAATAAGCATCGGCTAACTCCGTGC
>MG|13|93.18|Bacteroidetes|Bacteroidia|Bacteroidales|Bacteroidaceae|Bacteroides|caccae|
TCCTACGGGAGGCAGCAGTGAGGAATATTGGTCAATGGGCGCGAGCCTGAACCAGCCAAGTAGCGTGAAGGATGACTGCCCTATGGGTTGTAAACTTCTTTTATAAGGGGATAAAGGGTCCCACGCGTGGGACGTTGCATGTACCTTATGAATAAGCATCGGCTAACTCCGTGC
>MG|14|95.98|Bacteroidetes|Bacteroidia|Bacteroidales|Bacteroidaceae|Bacteroides|plebeius|
CCTACGGGAGGCAGCAGTGAGGAATATTGGTCAATGGCCGAGAGGCTGAACCAGCCAAGTAGCGTGAAGGATGACGGCCCTATGGGTTGTAAACTTCTTTTTATAAGGGAATAAAACCTCCCACGGGTGGGAGCTTGTATGTACCTTATGAATAAGCATCGGCTAACTCCGTGC
>MG|63|91.91|Bacteroidetes|Bacteroidia|Bacteroidales|Bacteroidaceae|Bacteroides|barnesiae|
CCTACGGGAGGCAGCAGTGAGGAATATTGGTCAATGGCCGAGAGGCTGAACCAGCCAAGTAGCGTGAGGATGACTGCCCTACGGGTTGTAAACTCCTTTTATAAGGGGGTAAAGGCGTCTACGTGTAGGCGTTTGCAAGTACCTTATGAATAAGCATCGGCTAACTCCGTGC
>MG|13|92.49|Bacteroidetes|Bacteroidia|Bacteroidales|Bacteroidaceae|Bacteroides|barnesiae|
CCTACGGGAGGCAGCAGTGAGGAATATTGGTCAATGGCCGGGAGGCTGAACCAGCCAAGTAGCGTGAAGGATGACAGCCCTACGGGTTGTAAACTTCTTTTATAAGGGGGTAAAGGCGTCTACGTGTAGATGTTTGCAAGTACCTTATGAATAAGCATCGGCTAACTCCGTGC
>MG|132|87.43|Bacteroidetes|Bacteroidia|Bacteroidales|Bacteroidaceae|Bacteroides|coprophilus|
GCACGGAGTTAGCCGATGCTTTTTCTTTCGGTACTTGCAAACGCCGCACAACCGGCGCCTTTACTCCCGAACAAAAGAAGTTTACAAACCTTCGGTCCGTCTGCCTTCACGCGGCTTGGCTGGTTCAGGCTCACGCCCATTGACCAATATTCCTCACTGCTGCCTCCCGTAGG
>MG|25|84.57|Bacteroidetes|Bacteroidia|Bacteroidales|Bacteroidaceae|Bacteroides|sp.|
CCTACGGGAGGCAGCAGTGAGGGGATATTGGTCAATGGGCGGGAGCCTGAACCAGCCAAGCCGCGTGAGGGAAGAATGTCCTATGGATTGTAAACCTCTTTTGCACGGGGGGTAAAGGGGATGTCGTGACATCCGTTGCAAGTACCGTGCGAATAAGGACCGGCTAACTCCGTGC
>MG|17|92.53|Bacteroidetes|Bacteroidia|Bacteroidales|Bacteroidaceae|Bacteroides|coprophilus|
CCTACGGGAGGCAGCAGTGAGGAATATTGGTCAATGGGCGTGAGCCTGAACCAGCCAAGTAGCGTGGAGGAAGACGGCCCTACGGGTTGTAAACTCCTTTTGTACGGGAATAACGGCGTCCACGTGTGGATGTGTGCATGTACCGTACGAATAAGCATCGGCTAACTCCGTGC
>MG|11|90.8|Bacteroidetes|Bacteroidia|Bacteroidales|Bacteroidaceae|Bacteroides|barnesiae|
CCTACGGGAGGCAGCAGTGAGGAATATTGGTCAATGGCCGGGAGGCTGAACCAGCCAAGTAGCGTGGAGGATGACTGCCCTACGGGTTGTAAACTCCTTTTATAAGGGGGGTAAAGGCATCTACGTGTAGATGTTTGCAAGTACCTTATGAATAGCATCGGCTAACTCCGTGC
>MG|10|86.21|Bacteroidetes|Bacteroidia|Bacteroidales|Bacteroidaceae|Bacteroides|sp.|
GCACGGAGTTAGCCGGTCCTTATTCGCACGGTACTTGCAACGGATGTCACGACATCCCCTTTACCCCCGTGCAAAAGAGGTTTACAATCCATAGGACATTCTTCCCTCACGCGGCTTGGCTGGTTCAGGCTCCCGCCCATTGACCAATATTCCTCACTGCTGCCTCCCGTAGG
>MG|108|90.8|Bacteroidetes|Bacteroidia|Bacteroidales|Bacteroidaceae|Bacteroides|sp.|
GCACGGAGTTAGCCGATGCTTATTCATGCGCTACATGCAATACCCCACGCGTGGGGCACGTTATCCGCGCATAAAAGAGGTTTACAACCCGTAGGGCCGTCGTCCCTCACGCTACTTGGCTGGTTCAGCCTTCCGGCCATTGACCAATATTCCTCACTGCTGCCTCCCGTAGGA
>MG|44|95.95|Bacteroidetes|Bacteroidia|Bacteroidales|Bacteroidaceae|Bacteroides|ovatus|
CCTACGGGAGGCAGCAGTGAGGAATATTGGTCAATGGACGAGAGTCTGAACCAGCCAAGTAGCGTGAAGGACGACTGCCCTATGGGTTGTAAACTTCTTTTATATGGGAATAAAAAAGTCCACGTGTGGATTCTTGTATGTACCATATGAATAAGCATCGGCTAATTCCGTGC
>MG|28|90.75|Bacteroidetes|Bacteroidia|Bacteroidales|Bacteroidaceae|Bacteroides|helcogenes|
GCACGGAGTTAGCCGATGCTTATTCAGGAAGTACATGCAAAACGCCACACGTGGCGCGCTTTATTCCTTCCTAAAAGAGGTTTACAACCCGTAGGGCAGTCATCCCTCACGCTACTTGGCTGGTTCAGGCCATCGCCCATTGACCAATATTCCTCACTGCTGCCTCCCGTAGG
>MG|13|93.68|Bacteroidetes|Bacteroidia|Bacteroidales|Bacteroidaceae|Bacteroides|coprocola|
CCTACGGGAGGCAGCAGTGAGGAATATTGGTCAATGGCCGGGAGGCTGAACCAGCCAAGTAGCGTGAAGGAAGAAGGTCCTACGGGTTGTTAAACTTCTTTTATACGGGAATAAAGTCGCCTACGTGTAGGCGTTTGCATGTACCGTATGAATAAGCATCGGCTAACTCCGTGC
>MG|74|91.91|Bacteroidetes|Bacteroidia|Bacteroidales|Bacteroidaceae|Bacteroides|barnesiae|
CCTACGGGAGGCAGCAGTGAGGAATATTGGTCAATGGCCGAGAGGCTGAACCAGCCAAGTAGCGTGGAGGATGACTGCCCTACGGGTTGTAAACTCCTTTTATAAGGGGGTAAAGGCGTCTACGTGTAGGCGTTTGCAAGTACCTTATGAATAAGCATCGGCTAACTCCGTGC
>MG|13|94.83|Bacteroidetes|Bacteroidia|Bacteroidales|Bacteroidaceae|Bacteroides|heparinolyticus|
CCTACGGGAGGCAGCAGTGAGGAATATTGGTCAATGGGCGCGAGCCTGAACCAGCCAAGTAGCGTGAAGGATGACTGCCCTATGGGTTGTAAACTTCTTTTATAAGGGAATAAAGTCCGGTACGCGTACCGGTTTGTATGTACCTTATGAATAAGCATCGGCTAACTCCGTGC
>MG|22|90.8|Bacteroidetes|Bacteroidia|Bacteroidales|Bacteroidaceae|Bacteroides|barnesiae|
GCACGGAGTTAGCCGATGCTTATTCATAAGGTACTTGCAAACATCTACACGTAGATGCCTTTACCCCCCTTATAAAAGGAGTTTACAACCCGTAGGGCAGTCATCCTCCACGCTACTTGGCTGGTTCAGCCTTACGGCCATTGACCAATATTCCTCACTGCTGCCTCCCGTAGG
>MG|27|92.49|Bacteroidetes|Bacteroidia|Bacteroidales|Bacteroidaceae|Bacteroides|barnesiae|
CCTACGGGAGGCAGCAGTGAGGAATATTGGTCAATGGCCGGGAGGCTGAACCAGCCAAGTAGCGTGAAGGATGACAGCCCTACGGGTTGTAAACTTCTTTTATAAGGGGGTAAAGGCATCTACGTGTAGATGTTTGCAAGTACCTTATGAATAAGCATCGGCTAACTCCGTGC
>MG|14|93.68|Bacteroidetes|Bacteroidia|Bacteroidales|Bacteroidaceae|Bacteroides|ovatus|
CCTACGGGAGGCAGCAGTGAGGAATATTGGTCAATGGCCGTAAGGCTGAACCAGCCAAGTAGGCGTGAGGGATGACTGCCCTATGGGTTGTAAACCTCTTTTATAAGGGAATAAAGTGAGCCACGTGTGGTTTTTTGTATGTACCTTATGAATAAGCATCGGCTAACTCCGTGC
>MG|17|91.38|Bacteroidetes|Bacteroidia|Bacteroidales|Bacteroidaceae|Bacteroides|coprophilus|
GCACGGAGTTAGCCGATGCTTATTCGGAGGGTACATGCAAAAGCCCACGCGTGGGCCACTTTATTCCCCTCCAAAAAGGAGTTTACAACCCGTAGGGCCGTCGTCCTCCACGCCACTTGGCTGGTTCAGGCTCTCGCCCATTGACCAATATTCCTCACTGCTGCCTCCCGTAGG
>MG|138|91.95|Bacteroidetes|Bacteroidia|Bacteroidales|Bacteroidaceae|Bacteroides|barnesiae|
CCTACGGGAGGCAGCAGTGAGGAATATTGGTCAATGGCCGAGAGGCTGAACCAGCCAAGTAGCGTGAGGATGACTCGCCCTACGGGTTGTAAACTCCTTTTATAAGGGGGTAAAGGCATCTACGTGTAGATGTTTGCAAGTACCTTATGAATAAGCATCGGCTAACTCCGTGC
>MG|63|94.25|Bacteroidetes|Bacteroidia|Bacteroidales|Bacteroidaceae|Bacteroides|finegoldii|
CCTACGGGAGGCAGCAGTGAGGAATATTGGTCAATGGGCGAGAGCCTGAACCAGCCAAGTAGCGTGAAGGATGACTGCCCTATGGGTTGTAAACTTCTTTTTATACGGGAATAACATCATCCACGTGTGGGTGTCTGCATGTACCGTATGAATAAGCATCGGCTAACTCCGTGC
>MG|25|91.95|Bacteroidetes|Bacteroidia|Bacteroidales|Bacteroidaceae|Bacteroides|barnesiae|
GCACGGAGTTAGCCGATGCTTATTCATAAGGTACTTGCAAACATCTACACGTAGACGCCTTTACCCCCTTATAAAAAGGAGTTTACAACCCGTAGGGCAGTCATCCTCCACGCTACTTGGCTGGTTCAGCCTCTCGGCCATTGACCAATATTCCTCACTGCTGCCTCCCGTAGG
>MG|30|91.91|Bacteroidetes|Bacteroidia|Bacteroidales|Bacteroidaceae|Bacteroides|salanitronis|
GCACGGAGTTAGCCGATGCTTATTCATAAGGTACTTGCAAACGCCTACACGTAGGCGCCTTTACCCCCTTATAAAAGGAGTTTACAACCCGTAGGGCAGTCATCCTCCACGCTACTTGGCTGGTTCAGCCTCCCGGCCATTGACCAATATTCCTCACTGCTGCCTCCCGTAGG
>MG|15|92.57|Bacteroidetes|Bacteroidia|Bacteroidales|Bacteroidaceae|Bacteroides|heparinolyticus|
CCTACGGGAGGCAGCAGTGAGGAATATTGGTCAATGGCCGTAAGGCTGAACCAGCCAAGTAGCGTGAGGGATGACTGCCCTATGGGTTGTAAACCTCTTTTATAAGGGAATAAAGTGTTGTACGTGTACGATATTGCATGTACCTTATGAATAAGCATCGGCTAACTCCGTGC
>MG|201|93.68|Bacteroidetes|Bacteroidia|Bacteroidales|Bacteroidaceae|Bacteroides|barnesiae|
CCTACGGGAGGCAGCAGTGAGGAATATTGGTCAATGGCCGCGAGGCTGAACCAGCCAAGTAGCGTGAAGGAAGACTGCCCTATGGGTTGTAAACTTCTTTTATAAGGGAATAAAGTGTTGTACGTGTACGATATTGCATGTACCTTATGAATAAGCATCGGCTAACTCCGTGC
>MG|153|93.1|Bacteroidetes|Bacteroidia|Bacteroidales|Bacteroidaceae|Bacteroides|barnesiae|
GCACGGAGTTAGCCGATGCTTATTCATAAGGTACATACAAACCGGTACGCGTACCGGACTTTATTCCCTTATAAAAGAGGTTTACAACCCATAGGGCAGTCATCCCTCACGCTACTTGGCTGGTTCAGCCTCTCGGCCATTGACCAATATTCCTCACTGCTGCCTCCCGTAGGA
>MG|10|91.48|Bacteroidetes|Bacteroidia|Bacteroidales|Bacteroidaceae|Bacteroides|zoogleoformans|
CCTACGGGAGGCAGCAGTGAGGAATATTGGTCAATGGGCGCAAGCCTGAACCAGCCAAGTAGCGTGAGGGATGACGGCCCTACGGGTTGTAAACCTCTTTTTATAAGGGAATAAAGGAGACCACGCGTGGTTTTTTTGCACGTACCTTATGAATAAGCATCGGCTAACTCCGTGC
>MG|149|93.71|Bacteroidetes|Bacteroidia|Bacteroidales|Bacteroidaceae|Bacteroides|coprophilus|
CCTACGGGAGGCAGCAGTGAGGAATATTGGTCAATGGCCGAGAGGCTGAACCAGCCAAGTAGCGTGAAGGATGACGGCCCTACGGGTTGTAAACTTCTTTTATAAGGGAATAACGGGCGTCACGTGTGACGTTGTGCATGTACCTTATGAATAAGCATCGGCTAACTCCGTGC
>MG|13|91.91|Bacteroidetes|Bacteroidia|Bacteroidales|Bacteroidaceae|Bacteroides|coprophilus|
CCTACGGGAGGCAGCAGTGAGGAATATTGGTCAATGGCCGCAAGGCTGAACCAGCCAAGTAGCGTGAGGATGACGGCCCTACGGGTTGTAAACTCCTTTTATAGAGGAATAAAGAGGCGTACGTGTACGCCGTTGCATGTACTTTATGAATAAGCATCGGCTAACTCCGTGC
>MG|11|84.57|Bacteroidetes|Bacteroidia|Bacteroidales|Bacteroidaceae|Bacteroides|sp.|
GCACGGAGTTAGCCGGTCCTTATTCGCACGGTACTTGCAACGGATGTCACGACATCCCCTTTACCCCCCGTGCAAAAGAGGTTTACAATCCATAGGACATTCTTCCCTCACGCGGCTTGGCTGGTTCAGGCTCCCGCCCATTGACCAATATCCCTCACTGCTGCCTCCCGTAGG
>MG|10|92.49|Bacteroidetes|Bacteroidia|Bacteroidales|Bacteroidaceae|Bacteroides|barnesiae|
CCTACGGGAGGCAGCAGTGAGGAATATTGGTCAATGGCCGAGAGGCTGAACCAGCCAAGTAGCGTGGAGGATGACTGCCCTACGGGTTGTAAACTCCTTTTATAAGGGGGTAAAGGCGTCTACGTGTAGATGTTGCAAGTACCTTATGAATAAGCATCGGCTAACTCCGTGC
>MG|327|91.95|Bacteroidetes|Bacteroidia|Bacteroidales|Bacteroidaceae|Bacteroides|barnesiae|
CCTACGGGAGGCAGCAGTGAGGAATATTGGTCAATGGCCGAGAGGCTGAACCAGCCAAGTAGCGTGAGGATGACTCGCCCTACGGGTTGTAAACTCCTTTTATAAGGGGGTAAAGGCGTCTACGTGTAGATGTTTGCAAGTACCTTATGAATAAGCATCGGCTAACTCCGTGC
>MG|37|91.95|Bacteroidetes|Bacteroidia|Bacteroidales|Bacteroidaceae|Bacteroides|barnesiae|
CCTACGGGAGGCAGCAGTGAGGAATATTGGTCAATGGCCGAGAGGCTGAACCAGCCAAGTAGCGTGAGGATGACTGCCCTACGGGTTGTAAACTCCTTTTATAAGGGGGGTAAAGGCGTCTACGTGTAGATGTTTGCAAGTACCTTATGAATAAGCATCGGCTAACTCCGTGC
>MG|111|94.25|Bacteroidetes|Bacteroidia|Bacteroidales|Bacteroidaceae|Bacteroides|ovatus|
GCACGGAGTTAGCCGATGCTTATTCATAAGGTACATACAAAAAACCACACGTGGCTCACTTTATTCCCTTATAAAAGAGGTTTACAACCCATAGGGCAGTCATCCCTCACGCTACTTGGCTGGTTCAGCCTTACGGCCATTGACCAATATTCCTCACTGCTGCCTCCCGTAGGA
>MG|517|92.53|Bacteroidetes|Bacteroidia|Bacteroidales|Bacteroidaceae|Bacteroides|barnesiae|
GCACGGAGTTAGCCGATGCTTATTCATAAGGTACTTGCAAACATCTACACGTAGACGCCTTTACCCCCTTATAAAAGGAGTTTACAACCCGTAGGGCAGTCATCCTCACGCTACTTGGCTGGTTCAGCCTCTCGGCCATTGACCAATATTCCTCACTGCTGCCTCCCGTAGGA
>MG|12|93.14|Bacteroidetes|Bacteroidia|Bacteroidales|Bacteroidaceae|Bacteroides|ovatus|
GCACGGAGTTAGCCGATGCTTATTCATAAGGTACATACAAAAAAACCACACGTGGCTCACTTTATTCCCTTATAAAAAGAGGTTTACAACCCATAGGGCAGTCATCCCTCACGCTACTTGGCTGGTTCAGCCTTACGGCCATTGACCAATATTCCTCACTGCTGCCTCCCGTAGG
>MG|14|91.43|Bacteroidetes|Bacteroidia|Bacteroidales|Bacteroidaceae|Bacteroides|coprophilus|
CCTACGGGAGGCAGCAGTGAGGAATATTGGTCAATGGGCGCGAGCCTGAACCAGCCAAGTAGCGTGGAGGAAGACGGCCCTACGGGTTGTAAACTCCTTTTTGTACGGGAATAACGGCGTCCACGTGTGGGTGCGTGCATGTACCGTACGAATAAGCATCGGCTAACTCCGTGC
>MG|109|91.95|Bacteroidetes|Bacteroidia|Bacteroidales|Bacteroidaceae|Bacteroides|coprophilus|
CCTACGGGAGGCAGCAGTGAGGAATATTGGTCAATGGGCGCGAGCCTGAACCAGCCAAGTAGCGTGGAGGAAGACGGCCCTACGGGTTGTAAACTCCTTTTGTACGGGAATAACGGCGTCCACGTGTGGGTGCGTGCATGTACCGTACGAATAAGCATCGGCTAACTCCGTGC
>MG|18|94.83|Bacteroidetes|Bacteroidia|Bacteroidales|Bacteroidaceae|Bacteroides|ovatus|
CCTACGGGAGGCAGCAGTGAGGAATATTGGTCAATGGACGAGAGTCTGAACCAGCCAAGTAGCGTGAAGGACGACTGCTCCTATGGTTGTAAACTTCTTTTATATGGGAATAAAAAAGTCCACGTGTGGATTCTTGTATGTACCATATGAATAAGCATCGGCTAATTCCGTGC
>MG|890|92.57|Bacteroidetes|Bacteroidia|Bacteroidales|Bacteroidaceae|Bacteroides|barnesiae|
GCACGGAGTTAGCCGATGCTTATTCATAAGGTACTTGCAAACATCTACACGTAGATGCCTTTACCCCCTTATAAAAGGAGTTTACAACCCGTAGGGCAGTCATCCTCCACGCTACTTGGCTGGTTCAGCCTCTCGGCCATTGACCAATATTCCTCACTGCTGCCTCCCGTAGGAG
>MG|333|93.64|Bacteroidetes|Bacteroidia|Bacteroidales|Bacteroidaceae|Bacteroides|barnesiae|
CCTACGGGAGGCAGCAGTGAGGAATATTGGTCAATGGCCGAGAGGCTGAACCAGCCAAGTAGCGTGAAGGATGACGGCCCTACGGGTTGTAAACTTCTTTTATAAGGGAATAACGGTCATTACGTGTAGTGATATGCATGTACCTTATGAATAAGCATCGGCTAACTCCGTGC
>MG|33|91.91|Bacteroidetes|Bacteroidia|Bacteroidales|Bacteroidaceae|Bacteroides|coprophilus|
CCTACGGGAGGCAGCAGTGAGGAATATTGGTCAATGGCCGAGAGGCTGAACCAGCCAAGTAGCGTGAGGATGACTGCCCTACGGGTTGTAAACTCCTTTTATAAGGGGGTAAAGGCGCCTACGTGTAGGCGTTTGCAAGTACCTTATGAATAAGCATCGGCTAACTCCGTGC
>MG|127|91.43|Bacteroidetes|Bacteroidia|Bacteroidales|Bacteroidaceae|Bacteroides|barnesiae|
GCACGGAGTTAGCCGATGCTTATTCATAAGGTACTTGCAAACATCTACACGTAGATGCCTTTACCCCCTTATAAAAGGAGTTTACAACCCGTAGGGCGAGTCATCCTCCACGCTACTTGGCTGGTTCAGCCTCCCGGCCATTGACCAATATTCCTCACTGCTGCCTCCCGTAGGA
>MG|73|93.18|Bacteroidetes|Bacteroidia|Bacteroidales|Bacteroidaceae|Bacteroides|coprophilus|
GCACGGAGTTAGCCGATGCTTATTCATAAGGTACATGCAGTCCGCCACGCGTGGCGGAAGTTATTCCCTTATAAAAGAAGTTCACAACCCGTAGGGCCGACATCCTTCACGCTACTTGGCTGGTTCAGGCTCTCGCCCATTGACCAATATTCCTCACTGCTGCCTCCCGTAGGA
>MG|16|93.1|Bacteroidetes|Bacteroidia|Bacteroidales|Bacteroidaceae|Bacteroides|clarus|
GCACGGAGTTAGCCGATGCTTATTCATAAGGTACATGCAAAAAACCACACGTGGTCTCCTTTATTCCCTTATAAAAGAGGTTTACAACCCGTAGGGCCGTCATCCCTCACGCTACTTGGCTGGTTCAGCCTCTCGGCCATTGACCAATATTCCTCACTGCTGCCTCCCGTAGG
>MG|17|92.49|Bacteroidetes|Bacteroidia|Bacteroidales|Bacteroidaceae|Bacteroides|barnesiae|
CCTACGGGAGGCAGCAGTGAGGAATATTGGTCAATGGCCGGGAGGCTGAACCAGCCAAGTAGCGTGAAGGATGACGGCCCTACGGGTTGTAAACTTCTTTTATAAGGGGGTAAAGGCGTCTACGTGTAGATGTTTGCAAGTACCTTATGAATAAGCATCGGCTAACTCCGTGC
>MG|187|94.25|Bacteroidetes|Bacteroidia|Bacteroidales|Bacteroidaceae|Bacteroides|coprocola|
GCACGGAGTTAGCCGATGCTTATTCATACGGTACATGCAAACGCCTACACGTAGGCGACTTTATTCCCGTATAAAAGAAGTTTACAACCCGTAGGACCTTCTTCCTTCACGCTACTTGGCTGGTTCAGCCTCCCGGCCATTGACCAATATTCCTCACTGCTGCCTCCCGTAGGA
>MG|14|90.17|Bacteroidetes|Bacteroidia|Bacteroidales|Bacteroidaceae|Bacteroides|barnesiae|
CCTACGGGAGGCAGCAGTGAGGAATATTGGTCAATGGCCGGGAGGCTGAACCAGCCAAGTAGCGTGGAGGATGACTCGCCTACGGTTGTAAACTCCTTTTATAAGGGGGTAAAGGCATCTACGTGTAGATGTTTGCAAGTACCTTATGAATAAGCATCGGCTAACTCCGTGC
>MG|21|94.22|Bacteroidetes|Bacteroidia|Bacteroidales|Bacteroidaceae|Bacteroides|finegoldii|
GCACGGAGTTAGCCGATGCTTATTCATACGGTACATGCAGACACCCACACGTGATGATGTTATTCCCGTATAAAAGAAGTTTACAACCCATAGGGCAGTCATCCTTCACGCTACTTGGCTGGTTCAGGCTCTCGCCCATTGACCAATATTCCTCACTGCTGCCTCCCGTAGG
>MG|30|91.33|Bacteroidetes|Bacteroidia|Bacteroidales|Bacteroidaceae|Bacteroides|barnesiae|
CCTACGGGAGGCAGCAGTGAGGAATATTGGTCAATGGCCGAGAGGCTGAACCAGCCAAGTAGCGTGGAGGATGACTCGCCTACGGGTTGTAAACTCCTTTTATAAGGGGGTAAAGGCATCTACGTGTAGATGTTTGCAAGTACCTTATGAATAAGCATCGGCTAACTCCGTGC
>MG|23|93.1|Bacteroidetes|Bacteroidia|Bacteroidales|Bacteroidaceae|Bacteroides|barnesiae|
GCACGGAGTTAGCCGATGCTTATTCATAAGGTACTTGCAAACATCTACACGTAGATGCCTTTACCCCCTTATAAAAGAAGTTTACAACCCGTAGGGCCGTCATCCTTCACGCTACTTGGCTGGTTCAGCCTCTCGGCCATTGACCAATATTCCTCACTGCTGCCTCCCGTAGGA
>MG|25|91.38|Bacteroidetes|Bacteroidia|Bacteroidales|Bacteroidaceae|Bacteroides|barnesiae|
CCTACGGGAGGCAGCAGTGAGGAATATTGGTCAATGGCCGGGAGGCTGAACCAGCCAAGTAGCGTGGAGGATGACTGCCCTACGGGTTGTAAACTCCTTTTATAAGGGGGGTAAAGGCGTCTACGTGTAGATGTTTGCAAGTACCTTATGAATAAGCATCGGCTAACTCCGTGC
>MG|34|92.53|Bacteroidetes|Bacteroidia|Bacteroidales|Bacteroidaceae|Bacteroides|barnesiae|
CCTACGGGAGGCAGCAGTGAGGAATATTGGTCAATGGCCGAGAGGCTGAACCAGCCAAGTAGCGTGAGGGATGACTGCCCTATGGGTTGTAAACCTCTTTTTATAAGGGAATAAAGTCCGGTACGCGTACCGGTTTGTATGTACCTTATGAATAAGCATCGGCTAACTCCGTGC
>MG|45|86.93|Bacteroidetes|Bacteroidia|Bacteroidales|Bacteroidaceae|Bacteroides|coprophilus|
CCTACGGGGAGGCAGCAGTGAGGAATATTGGTCAATGGGCGTGAGCCTGAACCAGCCAAGCCGCGTGAAGGCAGACGGACCGAAGGTTTGTAAACTTCTTTTGTTCGGGAGTAAAGGCGCCGGTTGTGCGGCGTTTGCAAGTACCGAAAGAAAAAGCATCGGCTAACTCCGTGC
>MG|13|93.68|Bacteroidetes|Bacteroidia|Bacteroidales|Bacteroidaceae|Bacteroides|helcogenes|
CCTACGGGAGGCAGCAGTGAGGAATATTGGTCAATGGGCGCGAGCCTGAACCAGCCAAGTAGCGTGAAGGATGACTGCCCTATGGTTGTAAACTTCTTTTATAAGGGGATAAAGGGTCCCACGTGTGGGATGTTGCATGTACCTTATGAATAAGCATCGGCTAACTCCGTGC
>MG|190|91.33|Bacteroidetes|Bacteroidia|Bacteroidales|Bacteroidaceae|Bacteroides|barnesiae|
CCTACGGGAGGCAGCAGTGAGGAATATTGGTCAATGGCCGTAAGGCTGAACCAGCCAAGTAGCGTGGAGGATGACTGCCCTACGGGTTGTAAACTCCTTTTATAAGGGGGTAAAGGCATCTACGTGTAGATGTTTGCAAGTACCTTATGAATAAGCATCGGCTAACTCCGTGC
>MG|116|91.91|Bacteroidetes|Bacteroidia|Bacteroidales|Bacteroidaceae|Bacteroides|barnesiae|
CCTACGGGAGGCAGCAGTGAGGAATATTGGTCAATGGCCGGGAGGCTGAACCAGCCAAGTAGCGTGGAGGATGACTGCCCTACGGGTTGTAAACTCCTTTTATAAGGGGGTAAAGGCGTCTACGTGTAGATGTTTGCAAGTACCTTATGAATAAGCATCGGCTAACTCCGTGC
>MG|16|94.22|Bacteroidetes|Bacteroidia|Bacteroidales|Bacteroidaceae|Bacteroides|ovatus|
CCTACGGGAGGCAGCAGTGAGGAATATTGGTCAATGGACGAGAGTCTGAACCAGCCAAGTAGCGTGAAGGACGACTGCCTGATGGTTGTAAACTTCTTTTATATGGGAATAAAAAAGTCCACGTGTGGATTCTTGTATGTACCATATGAATAAGCATCGGCTAATTCCGTGC
>MG|16|94.29|Bacteroidetes|Bacteroidia|Bacteroidales|Bacteroidaceae|Bacteroides|ovatus|
CCTACGGGAGGCAGCAGTGAGGAATATTGGTCAATGGCCGAGAGGCTGAACCAGCCAAGTAGCGTGAGGGATGACTGCCCTATGGGTTGTAAACCTCTTTTTATAAGGGAATAAAGTGAGCCACGTGTGGTTTTTTTGTATGTACCTTATGAATAAGCATCGGCTAACTCCGTGC
>MG|10|91.95|Bacteroidetes|Bacteroidia|Bacteroidales|Bacteroidaceae|Bacteroides|barnesiae|
CCTACGGGAGGCAGCAGTGAGGAATATTGGTCAATGGCCGTAAGGCTGAACCAGCCAAGTAGCGTGGAGGATGACTGCCCTACGGGTTGTAAACTCCTTTTATAAGGGGGTAAAGGCATCTACGTGTAGATGTTTTGCAAGTACCTTATGAATAAGCATCGGCTAACTCCGTGC
>MG|11|90.96|Bacteroidetes|Bacteroidia|Bacteroidales|Bacteroidaceae|Bacteroides|coprophilus|
CCTACGGGAGGCAGCAGTGAGGAATATTGGTCAATGGGCGGAAGCCTGAACCAGCCAAGTAGCGTGGAGGACGACGGCCCTACGGGTTGTAAACTCCTTTTTGCATGGGAATAAAGTGCGCCACTTGTGGCGTTTTGCATGTACCTTGCGAATAAGCATCGGCTAACTCCGTGC
>MG|146|94.8|Bacteroidetes|Bacteroidia|Bacteroidales|Bacteroidaceae|Bacteroides|plebeius|
CCTACGGGAGGCAGCAGTGAGGAATATTGGTCAATGGCCGAGAGGCTGAACCAGCCAAGTAGCGTGAAGGACGACGGCCCTATGGGTTGTAAACTTCTTTTATAAGGGAATAAAACCTCCCACGCGTGGGAGTTTGCATGTACCTTATGAATAAGCATCGGCTAACTCCGTGC
>MG|20|92.61|Bacteroidetes|Bacteroidia|Bacteroidales|Bacteroidaceae|Bacteroides|caccae|
GCACGGAGTTAGCCGATGCTTATTCATAAGGTACATGCAACGTCCCACGCGTGGGACCCTTTATCCCCCTTATAAAAGAAGTTTACAACCCATAGGGCAGTCATCCTTCACGCTACTTGGCTGGTTCAGGCTCGCGCCCATTGACCAATATTCCTCACTGCTGCCTCCCGTAGG
>MG|11|92.53|Bacteroidetes|Bacteroidia|Bacteroidales|Bacteroidaceae|Bacteroides|barnesiae|
CCTACGGGAGGCAGCAGTGAGGAATATTGGTCAATGGCCGAGAGGCTGAACCAGCCAAGTAGGCGTGAGGGATGACTGCCCTATGGGTTGTAAACCTCTTTTATAAGGGAATAAAGTCCGGTACGCGTACCGGTTTGTATGTACCTTATGAATAAGCATCGGCTAACTCCGTGC
>MG|18|89.77|Bacteroidetes|Bacteroidia|Bacteroidales|Bacteroidaceae|Bacteroides|coprophilus|
TCCTACGGGAGGCAGCAGTGAGGAATATTGGTCAATGGCCGCAGGGCTGAACCAGCCAAGTAGCGTGGAGGATGACGGCCCTACGGGTTGTAAACTCCTTTTTTGCGGGAATAACAGGGGGCACGTGTGCCCCTCTGCACGTACCGCACGAATAAGCATCGGCTAACTCCGTGC
>MG|149|95.95|Bacteroidetes|Bacteroidia|Bacteroidales|Bacteroidaceae|Bacteroides|plebeius|
CCTACGGGAGGCAGCAGTGAGGAATATTGGTCAATGGCCGAGAGGCTGAACCAGCCAAGTAGCGTGAAGGACGACGGCCCTATGGGTTGTAAACTTCTTTTATAAGGGAATAAAACCTCCCACGCGTGGGAGCTTGTATGTACCTTATGAATAAGCATCGGCTAACTCCGTGC
>MG|25|93.68|Bacteroidetes|Bacteroidia|Bacteroidales|Bacteroidaceae|Bacteroides|ovatus|
GCACGGAGTTAGCCGATGCTTATTCATAAGGTACATACAAAAAAACCACACGTGGCTCACTTTATTCCCTTATAAAAGAGGTTTACAACCCATAGGGCAGTCATCCCTCACGCTACTTGGCTGGTTCAGCCTTACGGCCATTGACCAATATTCCTCACTGCTGCCTCCCGTAGG
>MG|12|89.6|Bacteroidetes|Bacteroidia|Bacteroidales|Bacteroidaceae|Bacteroides|barnesiae|
CCTACGGGAGGCAGCAGTGAGGAATATTGGTCAATGGCCGTAAGGCTGAACCAGCCAAGTAGCGTGAGGATGACTCGCCTACGGTTGTAAACTCCTTTTATAAGGGGGTAAAGGCGTCTACGTGTAGATGTTTGCAAGTACCTTATGAATAAGCATCGGCTAACTCCGTGC
>MG|61|90.75|Bacteroidetes|Bacteroidia|Bacteroidales|Bacteroidaceae|Bacteroides|helcogenes|
CCTACGGGAGGCAGCAGTGAGGAATATTGGTCAATGGGCGATGGCCTGAACCAGCCAAGTAGCGTGAGGGATGACTGCCCTACGGGTTGTAAACCTCTTTTAGGAAGGAATAAAGCGCGCCACGTGTGGCGTTTTGCATGTACTTCCTGAATAAGCATCGGCTAACTCCGTGC
>MG|61|91.91|Bacteroidetes|Bacteroidia|Bacteroidales|Porphyromonadaceae|Parabacteroides|distasonis|
CCTACGGGAGGCAGCAGTGAGGAATATTGGTCAATGGGCGGGAGCCTGAACCAGCCAAGTCGCGTGAGGGACGAAGGCCCTACGGGTCGTAAACCTCTTTTATAAGGGAATAAAGCGCGGCACGCGTGCCGCCTGGCATGTACCTTATGAATAAGCATCGGCTAACTCCGTGC
>MG|20|95.38|Bacteroidetes|Bacteroidia|Bacteroidales|Porphyromonadaceae|Parabacteroides|distasonis|
GCACGGAGTTAGCCGATGCTTATTCATAAGGTACATACAAAATCCCACACGTGGGAAACTTTATTCCCTTATAAAAGAGGTTTACGACCCGTAGGGCCTTCATCCCTCACGCGACTTGGCTGGTTCAGGCTATCGCCCATTGACCAATATTCCTCACTGCTGCCTCCCGTAGG
>MG|1209|88.57|Bacteroidetes|Bacteroidia|Bacteroidales|Porphyromonadaceae|Candidatus Vestibaculum|Vestibaculum|
CCTACGGGAGGCAGCAGTGAGGAATATTGGTCAATGGCCGGAAGGCTGAACCAGCCAAGTCGCGTGGAGGAAGAAGGATCTATGGTTTGTAAACTTCTTTTGTGCGGGGGTAAAGGGCGGTATGTATACCGCATTGAAAGTACCGCACGAATAAGCATCGGCTAACTCCGTGC
>MG|619|83.62|Bacteroidetes|Bacteroidia|Bacteroidales|Porphyromonadaceae|Barnesiella|intestinihominis|
CCTACGGGAGGCAGCAGTGAGGAATATTGGTCAATGGCCGTAAGGCTGAACCAGCCAAGCCGCGTGAGGGAGGAAGGCCCTACGGGTTGTAAACCTCTTTGGTGCGGGAGCAAGGAGGGGCTCGGGAGCCCCGGTGAGAGTACCGCAAGAACAAGCATCGGCTAACTCCGTGC
>MG|420|84.18|Bacteroidetes|Bacteroidia|Bacteroidales|Porphyromonadaceae|Barnesiella|intestinihominis|
CCTACGGGAGGCAGCAGTGAGGAATATTGGTCAATGGCCGTAAGGCTGAACCAGCCAAGCCGCGTGAGGGAGGAAGGCCCTACGGGTTGTAAACCTCTTTGGTGCGGGAGCAAGGAGGGGCTCGGGAGCCCGGTGAGAGTACCGCAAGAACAAGCATCGGCTAACTCCGTGCC
>MG|12|93.06|Bacteroidetes|Bacteroidia|Bacteroidales|Porphyromonadaceae|Parabacteroides|distasonis|
CCTACGGGAGGCAGCAGTGAGGAATATTGGTCAATGGCCGAGAGGCTGAACCAGCCAAGTAGCGTGAAGGATGACGGCCCTACGGGTTGTAAACTTCTTTTATGCGGGATTAACGTGAGGTACGTGTACCTTATTGCAGGTACCGCATGAATAAGCATCGGCTAACTCCGTGC
>MG|11|83.43|Bacteroidetes|Bacteroidia|Bacteroidales|Porphyromonadaceae|Coprobacter|fastidiosus|
GCACGGAGTTAGCCGATGCTTTTTCTCCGGGTACCCTCACGACGCCAGCCCGTGGCGCCCGTTGTCCCCCGGCAAAAGAGGTTTACAACCTTGACGGCCTCCTTCCCTCACGCGACTTGGCTGGTTCAGGCTTCCGCCCATTGACCAATATCCCCTCACTGCTGCCTCCCGTAGG
>MG|347|87.43|Bacteroidetes|Bacteroidia|Bacteroidales|Porphyromonadaceae|Coprobacter|fastidiosus|
CCTACGGGAGGCAGCAGTGAGGAATATTGGTCAATGGGCGGAAGCCTGAACCAGCCAAGTCGCGTGAGGGAAGGAGGCCCTACGGGTTGTAAACCTCTTTTGCCGGGGGACAACGGGCGCCACGTGATGGCGTCGTGAGGGTACCCGGAGAAAAAGCATCGGCTAACTCCGTGCC
>MG|24|93.68|Bacteroidetes|Bacteroidia|Bacteroidales|Porphyromonadaceae|Parabacteroides|merdae|
GCACGGAGTTAGCCGATGCTTATTCGTACGGTACTTGCAATAAAGGACACGTCCTTCACTTTACCCCCGTACAAAAGAAGTTTACAAACCATAGATCCTTCTTCCTTCACGCGACTTGGCTGGTTCAGCCTCCCGGCCATTGACCAATATTCCTCACTGCTGCCTCCCGTAGGA
>MG|49|86.86|Bacteroidetes|Bacteroidia|Bacteroidales|Porphyromonadaceae|Coprobacter|fastidiosus|
CCTACGGGAGGCAGCAGTGAGGAATATTGGTCAATGGGCGGAAGCCTGAACCAGCCAAGTCGCGTGGAGGACGTAGGCCCTACGGGTCGTGAACTCCTTTTTGCCGGGGGGTAACGGGCGGCGCGCGCCGCCGCCGTGCAAGTACCCGGCGAATAAGCATCGGCTAACTCCGTGC
>MG|13|93.18|Bacteroidetes|Bacteroidia|Bacteroidales|Porphyromonadaceae|Porphyromonas|endodontalis|
CCTACGGGAGGCAGCAGTGAGGAATATTGGTCAATGGGCGAGAGCCTGAACCAGCCAAGTAGCGTGAAGGATGACTGCCCTATGGGTTGTAAACTTCTTTTTATACGGGAATAACAAGCGGCACGTGTGCCGCTCTGCATGTACCGTATGAATAAGCATCGGCTAACTCCGTGC
>MG|163|82.18|Bacteroidetes|Bacteroidia|Bacteroidales|Porphyromonadaceae|Tannerella|sp.|
CCTACGGGAGGCAGCAGTGAGGAATATTGGTCAATGGCCGAGAGGCTGAACCAGCCAAGTGGCGTGGGGGAAGTAGCTCCTTCGGAGTGTGAACCCCTTTTGCCCTGGGGCAACGCCCGCCACGTGTGGCGGGGTGAGAGTACAGGGCGAATAAGCATCGGCTAACTCCGTGC
>MG|10|88.64|Bacteroidetes|Bacteroidia|Bacteroidales|Porphyromonadaceae|Candidatus Vestibaculum|Vestibaculum|
CCTACGGGAGGCAGCAGTGAGGAATATTGGTCAATGGCCGGAAGGCTGAACCAGCCAAGTCGCGTGGAGGAAGAAGGATCTATGGTTTGTAAACTTCTTTTTGTGCGGGGGGTAAAGGTCGGTACGTGTACCGATTTGCAAGTACCGCACGAATAAGCATCGGCTAACTCCGTGC
>MG|17|86.36|Bacteroidetes|Bacteroidia|Bacteroidales|Porphyromonadaceae|Candidatus Vestibaculum|Vestibaculum|
CCTACGGGAGGCAGCAGTGAGGAATATTGGTCAATGGGCGGGAGCCTGAACCAGCCAAGCCGCGTGAAGGACGACAGATCTATGGTTCGTAAACTTCTTTGGCGCGGGAGCAAAGTGCCCATTCGGTGGGCCGATGAGCGTACCGCGAGAACAAGCATCGGCTAACTCCGTGC
>MG|21|91.91|Bacteroidetes|Bacteroidia|Bacteroidales|Porphyromonadaceae|Odoribacter|splanchnicus|
GCACGGAGTTAGCCGATGCTTATTCGCAAAGTACTGGCATCGGGCTACACGTAGCCCTTATTCTTCCCTTGCAAAAGAGGTTTACAACCCATAGGGCAGTCTTCCCTCACGCGACTTGGCTGGTTCAGCCTTCCGGCCATTGACCAATATTCCTCACTGCTGCCTCCCGTAGG
>MG|116|95.98|Bacteroidetes|Bacteroidia|Bacteroidales|Porphyromonadaceae|Barnesiella|intestinihominis|
GCACGGAGTTAGCCGATGCTTTTTCTTCGGATACTTGCAACGCGCCACCCGTGGCGCTCTTTACTCTCCGACAAAAGAGGTTTACAACCCGTAGGGCCGTCTTCCCTCACGCGACTTGGCTGGTTCAGTCTGCCGACCATTGACCAATATTCCTCACTGCTGCCTCCCGTAGGA
>MG|85|91.38|Bacteroidetes|Bacteroidia|Bacteroidales|Porphyromonadaceae|Parabacteroides|merdae|
GCACGGAGTTAGCCGATGCTTATTCGTACGGTACTTGCAATAAGGGACACGTCCCTCATTTTACCCCCGTACAAAAGAAGTTTACAAACCATAGATCCTTCTTCCTTCACGCGACTTGGCTGGTTCAGCCTTCCGGCCATTGACCAATATTCCTCACTGCTGCCTCCCGTAGGA
>MG|16|90.17|Bacteroidetes|Bacteroidia|Bacteroidales|Porphyromonadaceae|Odoribacter|splanchnicus|
CCTACGGGAGGCAGCAGTGAGGAATATTGGTCAATGGGCGAGAGCCTGAACCAGCCAAGTCGCGTGAGGGATGACTGCCCTATGGTTGTAAACCTCTTTTGCAAGGGAAGAATAAGCCTTACGAGTAGGGCGATGCCTGTACCTTGCGAATAAGCATCGGCTAACTCCGTGC
>MG|12|87.36|Bacteroidetes|Bacteroidia|Bacteroidales|Porphyromonadaceae|Coprobacter|fastidiosus|
CCTACGGGAGGCAGCAGTGAGGAATATTGGTCAATGGGCGGAAGCCTGAACCAGCCAAGTCGCGTGGAGGACGTAGGCCCTACGGGTCGTGAACTCCTTTTTGCCGGGGGGTAACCGGCGGCACGTGTGCCGCCCTGCAAGTACCCGGCGAATAAGCATCGGCTAACTCCGTGC
>MG|12|91.33|Bacteroidetes|Bacteroidia|Bacteroidales|Porphyromonadaceae|Parabacteroides|johnsonii|
GCACGGAGTTAGCCGATGCTTATTCGTACGGTACTTGCAATAAGGGACACGTCCCTCATTTTACCCCCGTACAAAAGAAGTTTACAAACCATAGATCCTTCATCCTTCACGCGACTTGGCTGGTTCAGCCTTCCGGCCATTGACCAATATTCCTCACTGCTGCCTCCCGTAGG
>MG|18|86.29|Bacteroidetes|Bacteroidia|Bacteroidales|Porphyromonadaceae|Barnesiella|viscericola|
CCTACGGGAGGCAGCAGTGAGGAATATTGGTCAATGGCCGAAGGGCTGAACCAGCCAAGCCGCGTGAGGAAGACGGCCCTATGGGTTGTAAACTCCTTTGGTGCGGGAGCAAAGAGGCCACGCGTGGCCTGTTGAGAGTACCGCAAGAACAAGCATCGGCTAACTCCGTGC
>MG|12|95.38|Bacteroidetes|Bacteroidia|Bacteroidales|Porphyromonadaceae|Parabacteroides|distasonis|
CCTACGGGAGGCAGCAGTGAGGAATATTGGTCAATGGCCGAGAGGCTGAACCAGCCAAGTAGCGTGAGGGATGACTGCCCTATGGGTTGTAAACCTCTTTTATAAGGGAATAAAGTGCGGCACGTGTGTTTTTGTATGTACCTTATGAATAAGCATCGGCTAACTCCGTGC
>MG|160|88.57|Bacteroidetes|Bacteroidia|Bacteroidales|Porphyromonadaceae|Candidatus Vestibaculum|Vestibaculum|
CCTACGGGAGGCAGCAGTGAGGAATATTGGTCAATGGCCGGAAGGCTGAACCAGCCAAGTCGCGTGGAGGAAGAAGGATCTATGGTTTGTAAACTTCTTTTGTGCGGGGGTAAAGGTCGGTACGCGTACCGATTTGCAAGTACCGCACGAATAAGCATCGGCTAACTCCGTGCA
>MG|75|87.36|Bacteroidetes|Bacteroidia|Bacteroidales|Porphyromonadaceae|Tannerella|sp.|
CCTACGGGAGGCAGCAGTGAGGAATATTGGTCAATGGGCGCAAGCCTGAACCAGCCAAGTCGCGTGGAGGACGTAGGCCCTACGGGTCGTGAACTCCTTTTGCCGGGGGGGTAACCGGCGGCACGTGTGCCGCCCTGCAAGTACCCGGCGAATAAGCATCGGCTAACTCCGTGC
>MG|25|92.49|Bacteroidetes|Bacteroidia|Bacteroidales|Porphyromonadaceae|Parabacteroides|distasonis|
GCACGGAGTTAGCCGATGCTTATTCATAAGGTACATGCAAGGCGGCACGCGTGCCGCGCTTTATTCCCTTATAAAAGAGGTTTACGACCCGTAGGGCCTTCGTCCCTCACGCGACTTGGCTGGTTCAGGCTCCCGCCCATTGACCAATATTCCTCACTGCTGCCTCCCGTAGG
>MG|94|88.57|Bacteroidetes|Bacteroidia|Bacteroidales|Porphyromonadaceae|Candidatus Vestibaculum|Vestibaculum|
CCTACGGGAGGCAGCAGTGAGGAATATTGGTCAATGGCCGGGAGGCTGAACCAGCCAAGTCGCGTGGAGGAAGAAGGATCTATGGTTTGTAAACTTCTTTTGTGCGGGGGTAAAGGACAATACGCGTATTGTTTTGCAAGTACCGCACGAATAAGCATCGGCTAACTCCGTGC
>MG|40|91.33|Bacteroidetes|Bacteroidia|Bacteroidales|Porphyromonadaceae|Odoribacter|splanchnicus|
CCTACGGGAGGCAGCAGTGAGGAATATTGGTCAATGGGCGAGAGCCTGAACCAGCCAAGTCGCGTGAGGGATGACTGCCCTATGGGTTGTAAACCTCTTTTGCAAGGGAAGAATAAGCCTTACGTGTAGGGCGATGCCTGTACCTTGCGAATAAGCATCGGCTAACTCCGTGC
>MG|10|90.29|Bacteroidetes|Bacteroidia|Bacteroidales|Porphyromonadaceae|Coprobacter|fastidiosus|
GCACGGAGTTAGCCGATGCTTATTCGCGGGGTACGTGCACGGCGCCACCCGTGGCGCCCGTTATTCCCCCCGAAAAAGGAGTTTACAACCCGTAGGGCCTTCGTCCTCCACGCTACTTGGCTGGTTCAGGCTTCCGCCCATTGACCAATATTCCTCACTGCTGCCTCCCGTAGGA
>MG|80|90.23|Bacteroidetes|Bacteroidia|Bacteroidales|Porphyromonadaceae|Coprobacter|fastidiosus|
CCTACGGGAGGCAGCAGTGAGGAATATTGGTCAATGGGCGGAAGCCTGAACCAGCCAAGTAGCGTGGAGGACGACGGCCCTACGGGTTGTAAACTCCTTTTTCGAGGGAATAACGGCGCCACGCGTGGGCGATTGCATGTACCTCGCGAATAAGCATCGGCTAACTCCGTGC
>MG|59|95.38|Bacteroidetes|Bacteroidia|Bacteroidales|Porphyromonadaceae|Parabacteroides|distasonis|
CCTACGGGAGGCAGCAGTGAGGAATATTGGTCAATGGGCGATAGCCTGAACCAGCCAAGTCGCGTGAGGGATGAAGGCCCTACGGGTCGTAAACCTCTTTTATAAGGGAATAAAGTTTCCCACGTGTGGGATTTTGTATGTACCTTATGAATAAGCATCGGCTAACTCCGTGC
>MG|53|90.8|Bacteroidetes|Bacteroidia|Bacteroidales|Porphyromonadaceae|Coprobacter|fastidiosus|
GCACGGAGTTAGCCGATGCTTATTCGCGGGGTACGTGCACGGCGCCACGCGTGGCGCCCGTTATTCCCCCGAAAAAGGAGTTTACAACCCGTAGGGCCTTCGTCCTCCACGCTACTTGGCTGGTTCAGGCTTCCGCCCATTGACCAATATTCCTCACTGCTGCCTCCCGTAGGA
>MG|20|91.33|Bacteroidetes|Bacteroidia|Bacteroidales|Porphyromonadaceae|Parabacteroides|merdae|
GCACGGAGTTAGCCGATGCTTATTCGTACGGTACTTGCAATAAGGGACACGTCCCTCTCTTTACCCCCGTACAAAAGAAGTTTACAAACCATAGATCCTTCTTCCTTCACGCGACTTGGCTGGTTCAGCCTTCCGGCCATTGACCAATATTCCTCACTGCTGCCTCCCGTAGG
>MG|17|88.44|Bacteroidetes|Bacteroidia|Bacteroidales|Porphyromonadaceae|Coprobacter|fastidiosus|
CCTACGGGAGGCAGCAGTGAGGAATATTGGTCAATGGGCGGAAGCCTGAACCAGCCAAGTCGCGTGAAGGAAGACGGCCCTTAGGGTTGTAAACTTCTTTTACTTGTGAGTAAAGTGTCCTACGTGTAGGATATTGCAATTAACAAGAGAATAAGCATCGGCTAATTCCGTGC
>MG|75|83.91|Bacteroidetes|Bacteroidia|Bacteroidales|Porphyromonadaceae|Coprobacter|fastidiosus|
GCACGGAGTTAGCCGATGCTTTTTCTCCGGGTACCCTCACGACGCCAGCCCGTGGCGCCCGTTGTCCCCCGGCAAAAGAGGTTTACAACCTTGACGGCCTCCTTCCCTCACGCGACTTGGCTGGTTCAGGCTTCCGCCCATTGACCAATATCCCTCACTGCTGCCTCCCGTAGG
>MG|52|92.53|Bacteroidetes|Bacteroidia|Bacteroidales|Porphyromonadaceae|Porphyromonas|gulae|
CCTACGGGAGGCAGCAGTGAGGAATATTGGTCAATGGGCGAGAGCCTGAACCAGCCAAGTAGCGTGAAGGATGAAGGTTCTATGGATTGTAAACTTCTTTTTATAAGGGAATAACGGGCGCTACGTGTAGCGCTGTGCATGTACCTTATGAATAAGCATCGGCTAACTCCGTGC
>MG|19|90.75|Bacteroidetes|Bacteroidia|Bacteroidales|Porphyromonadaceae|Coprobacter|fastidiosus|
GCACGGAGTTAGCCGATGCTTATTCGCGGGGTACGTGCACGGCGCCACCCGTGGCGCCCGTTATTCCCCCGAAAAAGGAGTTTACAACCCGTAGGGCCTTCGTCCTCCACGCTACTTGGCTGGTTCAGGCTTCCGCCCATTGACCAATATTCCTCACTGCTGCCTCCCGTAGG
>MG|129|91.33|Bacteroidetes|Bacteroidia|Bacteroidales|Porphyromonadaceae|Odoribacter|splanchnicus|
CCTACGGGAGGCAGCAGTGAGGAATATTGGTCAATGGGCGAGAGCCTGAACCAGCCAAGTCGCGTGAGGGAAGACTGCCCTATGGGTTGTAAACCTCTTTTGCAAGGGAAGAATAAGCCTTACGTGTAAGGCGATGCCTGTACCTTGCGAATAAGCATCGGCTAACTCCGTGC
>MG|55|89.2|Bacteroidetes|Bacteroidia|Bacteroidales|Porphyromonadaceae|Barnesiella|intestinihominis|
CCTACGGGAGGCAGCAGTGAGGAATATTGGTCAATGGGCGAGAGCCTGAACCAGCCAAGTCGCGTGAGGGAAGACGGCCCTAAGGGTTGTAAACCTCTTTTAGATGAGAGTAAAGGTACCTACGCGTAGGTATTTGCAAGTATCATCAGAATAAGCATCGGCTAATTCCGTGC
>MG|96|89.77|Bacteroidetes|Bacteroidia|Bacteroidales|Porphyromonadaceae|Coprobacter|fastidiosus|
GCACGGAGTTAGCCGATGCTTATTCGCGAGGTACATGCAATCGCCCACGCGTGGGCGCCGTTATTCCCTCGAAAAAGGAGTTTACAACCCGTAGGGCCGTCGTCCTCCACGCTACTTGGCTGGTTCAGGCTTCCGCCCATTGACCAATATTCCTCACTGCTGCCTCCCGTAGGA
>MG|73|87.01|Bacteroidetes|Bacteroidia|Bacteroidales|Porphyromonadaceae|Coprobacter|fastidiosus|
GCACGGAGTTAGCCGATGCTTATTCGCCGGGTACTTGCACGGCGGCGGCGCGCGCCGCCCGTTACCCCCCCGGCAAAAGGAGTTCACGACCCGTAGGGCCTACGTCCTCCACGCGACTTGGCTGGTTCAGGCTTCCGCCCATTGACCAATATTCCTCACTGCTGCCTCCCGTAGGAG
>MG|20|86.86|Bacteroidetes|Bacteroidia|Bacteroidales|Porphyromonadaceae|Coprobacter|fastidiosus|
GCACGGAGTTAGCCGATGCTTTTTCTCCGGGTACCCTCACGACGCCAGCTCGTGGCGCCCGTTGTCCCCCGGCAAAAGAGGTTTACAACCCGTAGGGCCTCCTTCCCTCACGCGACTTGGCTGGTTCAGGCTTCCGCCCATTGACCAATATTCCTCACTGCTGCCTCCCGTAGGA
>MG|32|83.52|Bacteroidetes|Bacteroidia|Bacteroidales|Porphyromonadaceae|Parabacteroides|distasonis|
GCACGGAGTTAGCCGGTCCTTATTCGCACGGTACTTGCAACGGATGTCACGACATCCCCTTTACCCCCGTGCAAAAGAGGTTTACAATCCATAGGACATTCTTCCCTCACGCGGCTTGGCTGGTTCAGCTCCCGCCCATTGACCAATATCCCTCACTGCTGCCTCCCGTAGG
>MG|11|85.31|Bacteroidetes|Bacteroidia|Bacteroidales|Porphyromonadaceae|Candidatus Vestibaculum|Vestibaculum|
CCTACGGGAGGCAGCAGTGAGGAATATTGGTCAATGGGCGGGAGCCTGAACCAGCCAAGCCGCGTGAAGGACGACAGATCTATGGTTCGTAAACTTCTTGGCGCGGGAGCAAAGTGGCCCATTCGGTGGGCCGATGAGCGTACCGCGAGAACAAGCATCGGCTAACTCCGTGC
>MG|14|91.38|Bacteroidetes|Bacteroidia|Bacteroidales|Porphyromonadaceae|Odoribacter|splanchnicus|
GCACGGAGTTAGCCGATGCTTATTCGCAAGGTACAGGCATCGCCCTACACGTAAGGCTTATTCTTCCCTTGCAAAAGAGGTTTACAACCCATAGGGCAGTCATCCCTCACGCGACTTGGCTGGTTCAGGCTCTCGCCCATTGACCAATATTCCTCACTGCTGCCTCCCGTAGGA
>MG|27|89.14|Bacteroidetes|Bacteroidia|Bacteroidales|Porphyromonadaceae|Candidatus Vestibaculum|Vestibaculum|
CCTACGGGAGGCAGCAGTGAGGAATATTGGTCAATGGCCGGAAGGCTGAACCAGCCAAGTCGCGTGGAGGAAGAAGGATCTATGGTTTGTAAACTTCTTTTGTGCGGGGGGTAAAGGTCGGTACGCGTACCGATTGCAAGTACCGCACGAATAAGCATCGGCTAACTCCGTGC
>MG|60|92.49|Bacteroidetes|Bacteroidia|Bacteroidales|Porphyromonadaceae|Parabacteroides|distasonis|
CCTACGGGAGGCAGCAGTGAGGAATATTGGTCAATGGGCGGGAGCCTGAACCAGCCAAGTCGCGTGAGGGATGAAGGCCCTACGGGTCGTAAACCTCTTTTATAAGGGAATAAAGCGCGGCACGCGTGCCGCCTGGCATGTACCTTATGAATAAGCATCGGCTAACTCCGTGC
>MG|66|87.43|Bacteroidetes|Bacteroidia|Bacteroidales|Porphyromonadaceae|Coprobacter|fastidiosus|
GCACGGAGTTAGCCGATGCTTATTCGCCGGGTACTTGCACGGCGGCGGCGCGCGCCGCCCGTTACCCCCCGGCAAAAGGAGTTCACGACCCGTAGGGCCTACGTCCTCCACGCGACTTGGCTGGTTCAGGCTTCCGCCCATTGACCAATATTCCTCACTGCTGCCTCCCGTAGGA
>MG|16|87.36|Bacteroidetes|Bacteroidia|Bacteroidales|Porphyromonadaceae|Coprobacter|fastidiosus|
GCACGGAGTTAGCCGATGCTTATTCGCCGGGTACTTGCAGGGCGGCACACGTGCCGCCGGTTACCCCCCCGGCAAAAGGAGTTCACGACCCGTAGGGCCTACGTCCTCCACGCGACTTGGCTGGTTCAGGCTTCCGCCCATTGACCAATATTCCTCACTGCTGCCTCCCGTAGG
>MG|18|88.57|Bacteroidetes|Bacteroidia|Bacteroidales|Porphyromonadaceae|Candidatus Vestibaculum|Vestibaculum|
CCTACGGGAGGCAGCAGTGAGGAATATTGGTCAATGGCCGGGAGGCTGAACCAGCCAAGTCGCGTGGAGGAAGAAGGATCTATGGTTTGTAAACTTCTTTTGTGCGGGGGGTAAAGGACAATACGCGTATTGTTTTGCAAGTACCGCACGAATAAGCATCGGCTAACTCCGTGC
>MG|56|96.53|Bacteroidetes|Bacteroidia|Bacteroidales|Porphyromonadaceae|Barnesiella|intestinihominis|
CCTACGGGAGGCAGCAGTGAGGAATATTGGTCAATGGTCGGCAGACTGAACCAGCCAAGTCGCGTGAAGGAAGACGGCCCTACGGGTTGTAAACTTCTTTTGTCGGAGAGTAAAGGACACTACGTGTAGTGTTTTGCAAGTATCCGAAGAAAAAGCATCGGCTAACTCCGTGC
>MG|16|89.14|Bacteroidetes|Bacteroidia|Bacteroidales|Porphyromonadaceae|Parabacteroides|distasonis|
GCACGGAGTTAGCCGATGCTTATTCGTGCGGTACGTGCAGAGGGGCACACGTGCCCCCCTGTTATTCCCGCAAAAAGGAGTTTACAACCCGTAGGGCCGTCATCCTCCACGCTACTTGGCTGGTTCAGCCCTGCGGCCATTGACCAATATTCCTCACTGCTGCCTCCCGTAGG
>MG|330|93.06|Bacteroidetes|Bacteroidia|Bacteroidales|Porphyromonadaceae|Porphyromonas|gulae|
CCTACGGGAGGCAGCAGTGAGGAATATTGGTCAATGGGCGAGAGCCTGAACCAGCCAAGTAGCGTGAAGGATGAAGGTTCTATGGATTGTAAACTTCTTTTATAAGGGAATAACGGGCGCTACGTGTAGCGCTGTGCATGTACCTTATGAATAAGCATCGGCTAACTCCGTGC
>MG|60|89.14|Bacteroidetes|Bacteroidia|Bacteroidales|Porphyromonadaceae|Parabacteroides|distasonis|
GCACGGAGTTAGCCGATGCTTATTCGTGCGGTACGTGCAGAGGGGCACACGTGCCCCCCTGTTATTCCCGCAAAAAAGGAGTTTACAACCCGTAGGGCCGTCATCCTCCACGCTACTTGGCTGGTTCAGCCCTGCGGCCATTGACCAATATTCCTCACTGCTGCCTCCCGTAGG
>MG|31|92.49|Bacteroidetes|Bacteroidia|Bacteroidales|Porphyromonadaceae|Parabacteroides|distasonis|
CCTACGGGAGGCAGCAGTGAGGAATATTGGTCAATGGGCGGGAGCCTGAACCAGCCAAGTCGCGTGAGGGACGAAGGCCCTACGGGTCGTAAACCTCTTTTATAAGGGAATAAAGCGCGGCACGCGTGCCGTCTCGCATGTACCTTATGAATAAGCATCGGCTAACTCCGTGC
>MG|14|88.64|Bacteroidetes|Bacteroidia|Bacteroidales|Porphyromonadaceae|Candidatus Vestibaculum|Vestibaculum|
GCACGGAGTTAGCCGATGCTTATTCGTGCGGTACTTGCAAATCGGTACGCGTACCGACCTTTACCCCCCGCACAAAAGAAGTTTACAAACCATAGATCCTTCTTCCTCCACGCGACTTGGCTGGTTCAGCCTTCCGGCCATTGACCAATATTCCTCACTGCTGCCTCCCGTAGGA
>MG|15|90.75|Bacteroidetes|Bacteroidia|Bacteroidales|Porphyromonadaceae|Odoribacter|splanchnicus|
GCACGGAGTTAGCCGATGCTTATTCGCAAGGTACAGGCATCGCCTTACACGTAAGGCTTATTCTTCCCTTGCAAAAGAGGTTTACAACCCATAGGGCAGTCATCCCTCACGCGACTTGGCTGGTTCAGGCTCTCGCCCATTGACCAATATTCCTCACTGCTGCCTCCCGTAGG
>MG|169|83.62|Bacteroidetes|Bacteroidia|Bacteroidales|Porphyromonadaceae|Barnesiella|intestinihominis|
CCTACGGGAGGCAGCAGTGAGGAATATTGGTCAATGGCCGTAAGGCTGAACCAGCCAAGCCGCGTGAGGGAGGAAGGCCCTACGGGTTGTAAACCTCTTTGGTGCGGGAGCAAGGAGGGGCTCGCGAGCCCCGGTGAGAGTACCGCAAGAACAAGCATCGGCTAACTCCGTGC
>MG|30|85.63|Bacteroidetes|Bacteroidia|Bacteroidales|Porphyromonadaceae|Butyricimonas|sp.|
GCACGGAGTTAGCCGATGCTTATTCGGCGGGTACCGGCAACGTCGCATCACGTGCGACGGTTTCGCCCCCGCCAAAAGAGGTTCACGGGTCATGGACCCTCCTTCCCTCACGCGACTTGGCTGGTTCAGTCTCTCGACCATTGACCAATATTCCTCACTGCTGCCTCCCGTAGG
>MG|148|86.29|Bacteroidetes|Bacteroidia|Bacteroidales|Porphyromonadaceae|Barnesiella|viscericola|
GCACGGAGTTAGCCGATGCTTGTTCTTGCGGTACTCTCAACTGGCCACGCGTGGCCTCTTTGCTCCCGCACCAAAGGAGTTTACAACCCGTAGGGCCGTCTTCCTCCACGCGGCTTGGCTGGTTCAGCCCTTCGGCCATTGACCAATATTCCTCACTGCTGCCTCCCGTAGG
>MG|12|87.86|Bacteroidetes|Bacteroidia|Bacteroidales|Porphyromonadaceae|Tannerella|sp.|
GCACGGAGTTAGCCGATGCTTATTCGCCGGGTACTTGCAGGGCGGCACACGTGCCGCCGGTTACCCCCCGGCAAAAGGAGTTCACGACCCGTAGGGCCTACGTCCTCCACGCGACTTGGCTGGTTCAGGCTTGCGCCCATTGACCAATATTCCTCACTGCTGCCTCCCGTAGG
>MG|69|88.64|Bacteroidetes|Bacteroidia|Bacteroidales|Porphyromonadaceae|Candidatus Vestibaculum|Vestibaculum|
GCACGGAGTTAGCCGATGCTTATTCGTGCGGTACTTGCAAATCGGTACGCGTACCGACCTTTACCCCCGCACAAAAGAAGTTTACAAACCATAGATCCTTCTTCCTCCACGCGACTTGGCTGGTTCAGCCTTCCGGCCATTGACCAATATTCCTCACTGCTGCCTCCCGTAGGA
>MG|24|86.36|Bacteroidetes|Bacteroidia|Bacteroidales|Porphyromonadaceae|Coprobacter|fastidiosus|
GCACGGAGTTAGCCGATGCTTTTTCTCCGGGTACCCTCACGGCACCATCCCGTGGCGCCCGTTGTCCCCCCGGCAAAAGAGGTTTACAACCCGTAGGGCCTCCTTCCCTCACGCGACTTGGCTGGTTCAGGCTTCCGCCCATTGACCAATATTCCTCACTGCTGCCTCCCGTAGGA
>MG|12|91.38|Bacteroidetes|Bacteroidia|Bacteroidales|Porphyromonadaceae|Parabacteroides|merdae|
CCTACGGGAGGCAGCAGTGAGGAATATTGGTCAATGGCCGGAAGGCTGAACCAGCCAAGTCGCGTGAAGGAAGAAGGATCTATGGTTTGTAAACTTCTTTTGTACGGGGGGTAAAGAGAGGGACGTGTCCCTTATTGCAAGTACCGTACGAATAAGCATCGGCTAACTCCGTGC
>MG|21|85.63|Bacteroidetes|Bacteroidia|Bacteroidales|Porphyromonadaceae|Butyricimonas|sp.|
CCTACGGGAGGCAGCAGTGAGGAATATTGGTCAATGGCCGGGAGGCTGAACCAGCCAAGTCGCGTGAGGGAAGGAGGGTCCATGACCCGTGAACCTCTTTTGGCGGGGGCGAAACCGTCGCACGTGATGCGACGTTGCCGGTACCCGCCGAATAAGCATCGGCTAACTCCGTGC
>MG|35|82.18|Bacteroidetes|Bacteroidia|Bacteroidales|Porphyromonadaceae|Coprobacter|fastidiosus|
CCTACGGGAGGCAGCAGTGAGGGATATTGGTCAATGGGCGGAAGCCTGAACCAGCCAAGTCGCGTGTGGGAAGAAGGTGCCAAGCATTGTAAACCACTTTTGCCGGGGGACAACGGGCTCCACGCGATGGGGTTTTGAGGGTACCCGGAGAAAAAGCATCGGCTAACTCCGTGC
>MG|199|92.49|Bacteroidetes|Bacteroidia|Bacteroidales|Porphyromonadaceae|Parabacteroides|distasonis|
CCTACGGGAGGCAGCAGTGAGGAATATTGGTCAATGGCCGCGAGGCTGAACCAGCCAAGTAGCGTGAAGGATGACGGCCCTACGGGTTGTAAACTTCTTTTATGCGGGATTAACGTGAGGTACGTGTACCTTCTTGCAGGTACCGCATGAATAAGCATCGGCTAACTCCGTGC
>MG|185|86.86|Bacteroidetes|Bacteroidia|Bacteroidales|Porphyromonadaceae|Coprobacter|fastidiosus|
CCTACGGGAGGCAGCAGTGAGGAATATTGGTCAATGGGCGGAAGCCTGAACCAGCCAAGTCGCGTGGAGGACGTAGGCCCTACGGGTCGTGAACTCCTTTTGCCGGGGGGGTAACGGGCGGCGCGCGCCGCCGCCGTGCAAGTACCCGGCGAATAAGCATCGGCTAACTCCGTGC
>MG|28|90.23|Bacteroidetes|Bacteroidia|Bacteroidales|Porphyromonadaceae|Coprobacter|fastidiosus|
GCACGGAGTTAGCCGATGCTTATTCGCGAGGTACATGCAATCGCCCACGCGTGGCGCCGTTATTCCCTCGAAAAAGGAGTTTACAACCCGTAGGGCCGTCGTCCTCCACGCTACTTGGCTGGTTCAGGCTTCCGCCCATTGACCAATATTCCTCACTGCTGCCTCCCGTAGG
>MG|11|88.07|Bacteroidetes|Bacteroidia|Bacteroidales|Porphyromonadaceae|Candidatus Vestibaculum|Vestibaculum|
GCACGGAGTTAGCCGATGCTTATTCGTGCGGTACTTTCAATGCGGTATACATACCGCCCTTTACCCCCGCACAAAAAGAAGTTTACAAACCATAGATCCTTCTTCCTCCACGCGACTTGGCTGGTTCAGCCTTCCGGCCATTGACCAATATTCCTCACTGCTGCCTCCCGTAGG
>MG|29|89.2|Bacteroidetes|Bacteroidia|Bacteroidales|Porphyromonadaceae|Barnesiella|intestinihominis|
GCACGGAATTAGCCGATGCTTATTCTGATGATACTTGCAAATACCTACGCGTAGGTACCTTTACTCTCATCTAAAAGAGGTTTACAACCCTTAGGGCCGTCTTCCCTCACGCGACTTGGCTGGTTCAGGCTCTCGCCCATTGACCAATATTCCTCACTGCTGCCTCCCGTAGG
>MG|89|88.64|Bacteroidetes|Bacteroidia|Bacteroidales|Porphyromonadaceae|Parabacteroides|distasonis|
CCTACGGGAGGCAGCAGTGAGGAATATTGGTCAATGGCCGCAGGGCTGAACCAGCCAAGTAGCGTGGAGGATGACGGCCCTACGGGTTGTAAACTCCTTTTTTGCGGGAATAACAGGGGGGGCACGTGTGCCCCTCTGCACGTACCGCACGAATAAGCATCGGCTAACTCCGTGC
>MG|41|91.38|Bacteroidetes|Bacteroidia|Bacteroidales|Porphyromonadaceae|Parabacteroides|merdae|
CCTACGGGAGGCAGCAGTGAGGAATATTGGTCAATGGCCGGAAGGCTGAACCAGCCAAGTCGCGTGAAGGAAGAAGGATCTATGGTTTGTAAACTTCTTTTGTACGGGGGGTAAAATGAGGGACGTGTCCCTTATTGCAAGTACCGTACGAATAAGCATCGGCTAACTCCGTGC
>MG|26|83.62|Bacteroidetes|Bacteroidia|Bacteroidales|Porphyromonadaceae|Barnesiella|intestinihominis|
GCACGGAGTTAGCCGATGCTTGTTCTTGCGGTACTCTCACCGGGGCTCCCGAGCCCCTCCTGCTCCCGCACCAAAGAGGTTTACAACCCGTAGGGCCTTCCTCCCTCACGCGGCTTGGCTGGTTCAGCCTTACGGCCATTGACCAATATTCCTCACTGCTGCCTCCCGTAGG
>MG|21|96.55|Bacteroidetes|Bacteroidia|Bacteroidales|Porphyromonadaceae|Barnesiella|intestinihominis|
GCACGGAGTTAGCCGATGCTTTTTCTTCGGATACTTGCAAAACACTACACGTAGTGTCCTTTACTCTCCGACAAAAGAAGTTTACAACCCGTAGGGCCGTCTTCCTTCACGCGACTTGGCTGGTTCAGTCTGCCGACCATTGACCAATATTCCTCACTGCTGCCTCCCGTAGGA
>MG|11|86.93|Bacteroidetes|Bacteroidia|Bacteroidales|Porphyromonadaceae|Barnesiella|intestinihominis|
TCCTACGGGAGGCAGCAGTGAGGAATATTGGTCAATGGGCGGAAGCCTGAACCAGCCAAGTCGCGTGAGGGAAGGAGGCCCTACGGGTTGTAAACCTCTTTTGCCGGGGGGACAACGGGCGCCACGTGATGGCGTCGTGAGGGTACCCGGAGAAAAAGCATCGGCTAACTCCGTGC
>MG|13|86.29|Bacteroidetes|Bacteroidia|Bacteroidales|Porphyromonadaceae|Coprobacter|fastidiosus|
CCTACGGGAGGCAGCAGTGAGGAATATTGGTCAATGGGCGGAAGCCTGAACCAGCCAAGTCGCGTGAGGGAAGGAGGCCCTACGGGTTGTAAACCTCTTTTGCCGGGGGACAACGGGGCGCCACGGGATGGTGCCGTGAGGGTACCCGGAGAAAAAGCATCGGCTAACTCCGTGC
>MG|107|83.52|Bacteroidetes|Bacteroidia|Bacteroidales|Porphyromonadaceae|Parabacteroides|distasonis|
CCTACGGGAGGCAGCAGTGAGGGATATTGGTCAATGGGCGGGAGCTGAACCAGCCAAGCCGCGTGAGGGAAGAATGTCCTATGGATTGTAAACCTCTTTTGCACGGGGGTAAAGGGGATGTCGTGACATCCGTTGCAAGTACCGTGCGAATAAGGACCGGCTAACTCCGTGC
>MG|319|86.78|Bacteroidetes|Bacteroidia|Bacteroidales|Porphyromonadaceae|Coprobacter|fastidiosus|
CCTACGGGAGGCAGCAGTGAGGAATATTGGTCAATGGGCGGAAGCCTGAACCAGCCAAGTCGCGTGAGGGAAGGAGGCCCTACGGGTTGTAAACCTCTTTTGCCGGGGGACAACGGGCGCCACGAGATGGCGTCGTGAGGGTACCCGGAGAAAAAGCATCGGCTAACTCCGTGC
>MG|233|93.1|Bacteroidetes|Bacteroidia|Bacteroidales|Porphyromonadaceae|Porphyromonas|sp.|
GCACGGAGTTAGCCGATGCTTATTCATAAGGTACATGCACAGCGCTACACGTAGCGCCCGTTATTCCCTTATAAAAGAAGTTTACAATCCATAGAACCTTCTTCCTTCACGCTACTTGGCTGGTTCAGGCTCTCGCCCATTGACCAATATTCCTCACTGCTGCCTCCCGTAGGA
>MG|113|91.33|Bacteroidetes|Bacteroidia|Bacteroidales|Porphyromonadaceae|Odoribacter|splanchnicus|
CCTACGGGAGGCAGCAGTGAGGAATATTGGTCAATGGGCGAGAGCCTGAACCAGCCAAGTCGCGTGAGGGATGACTGCCCTATGGGTTGTAAACCTCTTTTGCAAGGGAAGAATAAGCTTTACGTGTAAGGCGATGCCTGTACCTTGCGAATAAGCATCGGCTAACTCCGTGC
>MG|14|88.07|Bacteroidetes|Bacteroidia|Bacteroidales|Porphyromonadaceae|Candidatus Vestibaculum|Vestibaculum|
TCCTACGGGAGGCAGCAGTGAGGAATATTGGTCAATGGCCGGAAGGCTGAACCAGCCAAGTCGCGTGGAGGAAGAAGGATCTATGGTTTGTAAACTTCTTTTGTGCGGGGGTAAAGGTCGGTATGTATACCGCATTGAAAGTACCGCACGAATAAGCATCGGCTAACTCCGTGC
>MG|16|88.07|Bacteroidetes|Bacteroidia|Bacteroidales|Porphyromonadaceae|Candidatus Vestibaculum|Vestibaculum|
CCTACGGGAGGCAGCAGTGAGGAATATTGGTCAATGGCCGGAAGGCTGAACCAGCCAAGTCGCGTGGAGGAAGAAGGATCTATGGTTTGTAAACTTCTTTTTGTGCGGGGGTAAAGGGCGGTATGTATACCGCATTGAAAGTACCGCACGAATAAGCATCGGCTAACTCCGTGC
>MG|12|90.86|Bacteroidetes|Bacteroidia|Bacteroidales|Porphyromonadaceae|Odoribacter|splanchnicus|
CCTACGGGAGGCAGCAGTGAGGAATATTGGTCAATGGCCGTAAGGCTGAACCAGCCAAGTAGCGTGAGGGATGACTGCCCTATGGGTTGTAAACCTCTTTTATAAGGGGGTAAAGGCGTCTACGTGTAGATGTTTGCAAGTACCTTATGAATAAGCATCGGCTAACTCCGTGC
>MG|54|81.71|Bacteroidetes|Bacteroidia|Bacteroidales|Porphyromonadaceae|Tannerella|sp.|
CCTACGGGAGGCAGCAGTGAGGAATATTGGTCAATGGCCGAGAGGCTGAACCAGCCAAGTGGCGTGGGGGGAAGTAGCTCCTTCGGAGTGTGAACCCCTTTTGCCCTGGGGCAACGCCCGCCACGTGTGGCGGGGTGAGAGTACAGGGCGAATAAGCATCGGCTAACTCCGTGC
>MG|127|89.14|Bacteroidetes|Bacteroidia|Bacteroidales|Porphyromonadaceae|Candidatus Vestibaculum|Vestibaculum|
CCTACGGGAGGCAGCAGTGAGGAATATTGGTCAATGGCCGGAAGGCTGAACCAGCCAAGTCGCGTGGAGGAAGAAGGATCTATGGTTTGTAAACTTCTTTTGTGCGGGGGGTAAAGGTCGGTACGTGTACCGATTTGCAAGTACCGCACGAATAAGCATCGGCTAACTCCGTGC
>MG|18|83.43|Bacteroidetes|Bacteroidia|Bacteroidales|Porphyromonadaceae|Coprobacter|fastidiosus|
CCTACGGGAGGCAGCAGTGAGGGATATTGGTCAATGGGCGGAAGCCTGAACCAGCCAAGTCGCGTGAGGGAAGGAGGCCGTCAAGGTTGTAAACCTCTTTTGCCGGGGGACAACGGGCGCCACGGGCTGGCGTCGTGAGGGTACCCGGAGAAAAAAGCATCGGCTAACTCCGTGC
>MG|14|91.43|Bacteroidetes|Bacteroidia|Bacteroidales|Porphyromonadaceae|Barnesiella|viscericola|
GCACGGAGTTAGCCGATGCTTTTTCTTTGGGTACTTGCAAACAACCACGCGTGGCTGACTTTAATCCCCAACAAAAGAAGTTTACAACCCGTAGGGCCGTCTTCCTTCACGCGACTTGGCTGGTTCAGGCTTCCGCCCATTGACCAATATTCCTCACTGCTGCCTCCCGTAGGA
>MG|14|90.8|Bacteroidetes|Bacteroidia|Bacteroidales|Porphyromonadaceae|Parabacteroides|distasonis|
CCTACGGGAGGCAGCAGTGAGGAATATTGGTCAATGGCCGAGAGGCTGAACCAGCCAAGTAGCGTGAGGATGACTGCCCTACGGGTTGTAAACTCCTTTTTTGCGGGAATAACAGGGGGCACGTGTGCCCCTCTGCACGTACCGCACGAATAAGCATCGGCTAACTCCGTGC
>MG|10|89.66|Bacteroidetes|Bacteroidia|Bacteroidales|Porphyromonadaceae|Porphyromonas|pogonae|
CCTACGGGAGGCAGCAGTGAGGAATATTGGTCAATGGCCGAGAGGCTGAACCAGCCAAGTAGCGTGAAGGATGACGGCCCTACGGGTTGTAAACTTCTTTTGCGGGAGGATAACCGGCGCCACGTGTGGTGTCCTGCAGGTATCCCGCGAATAAGCATCGGCTAACTCCGTGC
>MG|17|83.15|Bacteroidetes|Bacteroidia|Bacteroidales|Porphyromonadaceae|Parabacteroides|distasonis|
CCTACGGGAGGCAGCAGTGAGGGATATTGGTCAATGGGCGGGAGCTGAACCAGCCAAGCCGCGTGAGGGAAGAATGTCCTATGGATTGTAAACCTCTTTTGTCACGGGGGGTAAAGGGGATGTCGTGACATCCGTTGCAAGTACCGTGCGAATAAGGACCGGCTAACTCCGTGC
>MG|132|86.93|Bacteroidetes|Bacteroidia|Bacteroidales|Porphyromonadaceae|Barnesiella|intestinihominis|
GCACGGAGTTAGCCGATGCTTTTTCTCCGGGTACCCTCACGACGCCATCACGTGGCGCCCGTTGTCCCCCCGGCAAAAGAGGTTTACAACCCGTAGGGCCTCCTTCCCTCACGCGACTTGGCTGGTTCAGGCTTCCGCCCATTGACCAATATTCCTCACTGCTGCCTCCCGTAGGA
>MG|44|87.86|Bacteroidetes|Bacteroidia|Bacteroidales|Porphyromonadaceae|Tannerella|sp.|
CCTACGGGAGGCAGCAGTGAGGAATATTGGTCAATGGGCGCAAGCCTGAACCAGCCAAGTCGCGTGGAGGACGTAGGCCCTACGGGTCGTGAACTCCTTTTGCCGGGGGGTAACCGGCGGCACGTGTGCCGCCCTGCAAGTACCCGGCGAATAAGCATCGGCTAACTCCGTGC
>MG|15|90.86|Bacteroidetes|Bacteroidia|Bacteroidales|Porphyromonadaceae|Odoribacter|splanchnicus|
GCACGGAGTTAGCCGATGCTTATTCATAAGGTACTTGCAAACATCTACACGTAGATGCCTTTACCCCCTTATAAAAGAGGTTTACAACCCATAGGGCAGTCATCCCTCACGCTACTTGGCTGGTTCAGCCTTACGGCCATTGACCAATATTCCTCACTGCTGCCTCCCGTAGG
>MG|12|84.09|Bacteroidetes|Bacteroidia|Bacteroidales|Porphyromonadaceae|Barnesiella|intestinihominis|
GCACGGAGTTAGCCGATGCTTGTTCTTGCGGTACTCTCGACGGGCTCCCGAGCCCCTCCTTGCTCCCGCACCAAAGAGGTTTACAACCCGTAGGGCCTTCCTCCCTCACGCGGCTTGGCTGGTTCAGCCTTACGGCCATTGACCAATATTCCTCACTGCTGCCTCCCGTAGG
>MG|76|93.64|Bacteroidetes|Bacteroidia|Bacteroidales|Porphyromonadaceae|Parabacteroides|merdae|
CCTACGGGAGGCAGCAGTGAGGAATATTGGTCAATGGCCGGGAGGCTGAACCAGCCAAGTCGCGTGAAGGAAGAAGGATCTATGGTTTGTAAACTTCTTTTGTACGGGGGTAAAGTGAAGGACGTGTCCTTTATTGCAAGTACCGTACGAATAAGCATCGGCTAACTCCGTGC
>MG|12|90.8|Bacteroidetes|Bacteroidia|Bacteroidales|Porphyromonadaceae|Parabacteroides|johnsonii|
GCACGGAGTTAGCCGATGCTTATTCGTACGGTACTTGCAATAAGGGACGCGTCCCTCATTTTACCCCCCGTACAAAAGAAGTTTACAAACCATAGATCCTTCATCCTTCACGCGACTTGGCTGGTTCAGCCTTCCGGCCATTGACCAATATTCCTCACTGCTGCCTCCCGTAGG
>MG|186|86.36|Bacteroidetes|Bacteroidia|Bacteroidales|Porphyromonadaceae|Barnesiella|viscericola|
GCACGGAGTTAGCCGATGCTTGTTCTTGCGGTACTCTCAACAGGCCACGCGTGGCCTCTTTGCTCCCGCACCAAAGGAGTTTACAACCCATAGGGCCGTCTTCCTCCACGCGGCTTGGCTGGTTCAGCCCTTCGGCCATTGACCAATATTCCTCACTGCTGCCTCCCGTAGGA
>MG|37|86.29|Bacteroidetes|Bacteroidia|Bacteroidales|Porphyromonadaceae|Coprobacter|fastidiosus|
CCTACGGGAGGCAGCAGTGAGGAATATTGGTCAATGGGCGGAAGCCTGAACCAGCCAAGTCGCGTGAGGGAAGGAGGCCCTACGGGTTGTAAACCTCTTTTGCCGGGGGGACAACGGGCGCCACGGGATGGTGCCGTGAGGGTACCCGGAGAAAAAGCATCGGCTAACTCCGTGC
>MG|157|94.22|Bacteroidetes|Bacteroidia|Bacteroidales|Porphyromonadaceae|Parabacteroides|merdae|
CCTACGGGAGGCAGCAGTGAGGAATATTGGTCAATGGCCGAGAGGCTGAACCAGCCAAGTCGCGTGAAGGAAGAAGGATCTATGGTTTGTAAACTTCTTTTGTACGGGGGTAAAGTGAAGGACGTGTCCTTTATTGCAAGTACCGTACGAATAAGCATCGGCTAACTCCGTGC
>MG|11|93.64|Bacteroidetes|Bacteroidia|Bacteroidales|Porphyromonadaceae|Parabacteroides|distasonis|
CCTACGGGAGGCAGCAGTGAGGAATATTGGTCAATGGGCGATAGCCTGAACCAGCCAAGTCGCGTGAGGGATGAAGGCCCTACGGGTCGTAAACCTCTTTTATAAGGGAATAAAGTCCGGTACGCGTACCGGTTTGTATGTACCTTATGAATAAGCATCGGCTAACTCCGTGC
>MG|14|90.29|Bacteroidetes|Bacteroidia|Bacteroidales|Porphyromonadaceae|Proteiniphilum|acetatigenes|
GCACGGAGTTAGCCGATGCTTATTCGCAAGGTACGTGCAAAAGGCCACGCGTGGCCTCCTTTATTCCCCTGCAAAAGGAGTTTACAACCCGTAGGGCCGTCATCCTCCACGCTACTTGGCTGGTTCAGCCTTACGGCCATTGACCAATATTCCTCACTGCTGCCTCCCGTAGGA
>MG|12|90.75|Bacteroidetes|Bacteroidia|Bacteroidales|Porphyromonadaceae|Parabacteroides|merdae|
GCACGGAGTTAGCCGATGCTTATTCGTACGGTACTTGCAATAAGGGACGCGTCCCTCATTTTACCCCCGTACAAAAGAAGTTTACAAACCATAGATCCTTCTTCCTTCACGCGACTTGGCTGGTTCAGCCTTCCGGCCATTGACCAATATTCCTCACTGCTGCCTCCCGTAGG
>MG|22|90.75|Bacteroidetes|Bacteroidia|Bacteroidales|Porphyromonadaceae|Parabacteroides|johnsonii|
GCACGGAGTTAGCCGATGCTTATTCGTACGGTACTTGCAATAAGGGACGCGTCCCTCATTTTACCCCCGTACAAAAGAAGTTTACAAACCATAGATCCTTCATCCTTCACGCGACTTGGCTGGTTCAGCCTTCCGGCCATTGACCAATATTCCTCACTGCTGCCTCCCGTAGG
>MG|15|92.53|Bacteroidetes|Bacteroidia|Bacteroidales|Porphyromonadaceae|Porphyromonas|gulae|
GCACGGAGTTAGCCGATGCTTATTCATAAGGTACATGCACAGCGCTACACGTAGCGCCCGTTATTCCCTTATAAAAAGAAGTTTACAATCCATAGAACCTTCATCCTTCACGCTACTTGGCTGGTTCAGGCTCTCGCCCATTGACCAATATTCCTCACTGCTGCCTCCCGTAGG
>MG|28|88.57|Bacteroidetes|Bacteroidia|Bacteroidales|Porphyromonadaceae|Candidatus Vestibaculum|Vestibaculum|
CCTACGGGAGGCAGCAGTGAGGAATATTGGTCAATGGCCGGAAGGCTGAACCAGCCAAGTCGCGTGGAGGAAGAAGGATCTATGGTTTGTAAACTTCTTTTGTGCGGGGGGTAAAGGTCGGTACGCGTACCGATTTGCAAGTACCGCACGAATAAGCATCGGCTAACTCCGTGC
>MG|84|92.53|Bacteroidetes|Bacteroidia|Bacteroidales|Porphyromonadaceae|Parabacteroides|distasonis|
GCACGGAGTTAGCCGATGCTTATTCATGCGGTACCTGCAAGAAGGTACACGTACCTCACGTTAATCCCGCATAAAAGAAGTTTACAACCCGTAGGGCCGTCATCCTTCACGCTACTTGGCTGGTTCAGCCTCGCGGCCATTGACCAATATTCCTCACTGCTGCCTCCCGTAGGA
>MG|10|84.18|Bacteroidetes|Bacteroidia|Bacteroidales|Porphyromonadaceae|Porphyromonas|pogonae|
CCTACGGGAGGCAGCAGTGAGGAATATTGGTCAATGGGCGGAAGCCTGAACCAGCCAAGTCGCGTGAGGGAAGGAGGCCGTCAAGGTTGTAAACCTCTTTTGCCGGGGGGACAACGGGCGCCACGGGCTGGCGTCGTGAGGGTACCCGGAGAAAAAGCATCGGCTAACTCCGTGC
>MG|121|91.38|Bacteroidetes|Bacteroidia|Bacteroidales|Porphyromonadaceae|Odoribacter|splanchnicus|
GCACGGAGTTAGCCGATGCTTATTCGCAAAGTACTGGCATCGGGCTACACGTAACCCTTATTCTTCCCTTGCAAAAGAGGTTTACAACCCATAGGGCAGTCTTCCCTCACGCGACTTGGCTGGTTCAGCCTTCCGGCCATTGACCAATATTCCTCACTGCTGCCTCCCGTAGGA
>MG|136|91.95|Bacteroidetes|Bacteroidia|Bacteroidales|Porphyromonadaceae|Parabacteroides|johnsonii|
GCACGGAGTTAGCCGATGCTTATTCTTACGGTACTTGCAATATGGGACACGTCCCACACTTTACCCCCGTAGAAAAGAAGTTTACAAACCATAGATCCGTCTTCCTTCACGCGACTTGGCTGGTTCAGCCTAACGGCCATTGACCAATATTCCTCACTGCTGCCTCCCGTAGGA
>MG|330|91.91|Bacteroidetes|Bacteroidia|Bacteroidales|Porphyromonadaceae|Parabacteroides|johnsonii|
CCTACGGGAGGCAGCAGTGAGGAATATTGGTCAATGGCCGTTAGGCTGAACCAGCCAAGTCGCGTGAAGGAAGACGGATCTATGGTTTGTAAACTTCTTTTCTACGGGGGTAAAGTGTGGGACGTGTCCCATATTGCAAGTACCGTAAGAATAAGCATCGGCTAACTCCGTGC
>MG|26|94.83|Bacteroidetes|Bacteroidia|Bacteroidales|Porphyromonadaceae|Parabacteroides|distasonis|
CCTACGGGAGGCAGCAGTGAGGAATATTGGTCAATGGGCGATAGCCTGAACCAGCCAAGTCGCGTGAGGGATGAAGGCCCTACGGGTCGTAAACCTCTTTTATAAGGGAATAAAGTTCGCCACGTGTGGTGTTTTTGTATGTACCTTATGAATAAGCATCGGCTAACTCCGTGC
>MG|13|83.62|Bacteroidetes|Bacteroidia|Bacteroidales|Porphyromonadaceae|Parabacteroides|distasonis|
GCACGGAGTTAGCCGGTCCTTATTCGCACGGTACTTGCAACGGATGTCACGACATCCCCTTTACCCCCGTGACAAAAGAGGTTTACAATCCATAGGACATTCTTCCCTCACGCGGCTTGGCTGGTTCAGCTCCCGCCCATTGACCAATATCCCTCACTGCTGCCTCCCGTAGG
>MG|16|86.29|Bacteroidetes|Bacteroidia|Bacteroidales|Porphyromonadaceae|Barnesiella|intestinihominis|
CCTACGGGAGGCAGCAGTGAGGAATATTGGTCAATGGGCGGAAGCCTGAACCAGCCAAGTCGCGTGAGGGAAGGAGGCCCTACGGGTTGTAAACCTCTTTTGCCGGGGGGACAACGGGCGCCACGAGCTGGCGTCGTGAGGGTACCCGGAGAAAAAGCATCGGCTAACTCCGTGC
>MG|227|91.33|Bacteroidetes|Bacteroidia|Bacteroidales|Porphyromonadaceae|Parabacteroides|merdae|
CCTACGGGAGGCAGCAGTGAGGAATATTGGTCAATGGCCGGAAGGCTGAACCAGCCAAGTCGCGTGAAGGAAGAAGGATCTATGGTTTGTAAACTTCTTTTGTACGGGGGTAAAATGAGGGACGTGTCCCTTATTGCAAGTACCGTACGAATAAGCATCGGCTAACTCCGTGC
>MG|573|88.0|Bacteroidetes|Bacteroidia|Bacteroidales|Porphyromonadaceae|Candidatus Vestibaculum|Vestibaculum|
CCTACGGGAGGCAGCAGTGAGGAATATTGGTCAATGGCCGGAAGGCTGAACCAGCCAAGTCGCGTGGAGGAAGAAGGATCTATGGTTTGTAAACTTCTTTTGTGCGGGGGTAAAGGTCGGTATGTATACCGCATTGAAAGTACCGCACGAATAAGCATCGGCTAACTCCGTGC
>MG|413|84.27|Bacteroidetes|Bacteroidia|Bacteroidales|Porphyromonadaceae|Barnesiella|intestinihominis|
CCTACGGGAGGCAGCAGTGAGGAATATTGGTCAATGGCCGTAAGGCTGAACCAGCCAAGCCGCGTGAGGGAGGAAGGCCCTACGGGTTGTAAACCTCTTTGGTGCGGGAGCAAGGAGGGGCTCGTGAGCCCCGGTGAGAGTACCGCAAGAACAAGCATCGGCTAACTCCGTGCC
>MG|19|88.7|Bacteroidetes|Bacteroidia|Bacteroidales|Porphyromonadaceae|Parabacteroides|distasonis|
GCACGGAGTTAGCCGATGCTTATTCGTGCGGTACGTGCAGAGGGGCACACGTGCCCCCCTGTTATTCCCGCAAAAAAAGGAGTTTACAACCCGTAGGGCCGTCATCCTCCACGCTACTTGGCTGGTTCAGCCCTGCGGCCATTGACCAATATTCCTCACTGCTGCCTCCCGTAGGA
>MG|16|89.14|Bacteroidetes|Bacteroidia|Bacteroidales|Porphyromonadaceae|Candidatus Vestibaculum|Vestibaculum|
GCACGGAGTTAGCCGATGCTTATTCGTGCGGTACTTGCAATCGGTACGCGTACCGACCTTTACCCCCGCACAAAAGAAGTTTACAAACCATAGATCCTTCTTCCTCCACGCGACTTGGCTGGTTCAGCCTTCCGGCCATTGACCAATATTCCTCACTGCTGCCTCCCGTAGG
>MG|145|87.43|Bacteroidetes|Bacteroidia|Bacteroidales|Porphyromonadaceae|Coprobacter|fastidiosus|
GCACGGAGTTAGCCGATGCTTTTTCTCCGGGTACCCTCACGACGCCATCACGTGGCGCCCGTTGTCCCCCGGCAAAAGAGGTTTACAACCCGTAGGGCCTCCTTCCCTCACGCGACTTGGCTGGTTCAGGCTTCCGCCCATTGACCAATATTCCTCACTGCTGCCTCCCGTAGGA
>MG|21|86.86|Bacteroidetes|Bacteroidia|Bacteroidales|Porphyromonadaceae|Coprobacter|fastidiosus|
GCACGGAGTTAGCCGATGCTTATTCGCCGGGTACTTGCACGGCGGCGGCGCGCGCCGCCCGTTACCCCCCGGCAAAAAGGAGTTCACGACCCGTAGGGCCTACGTCCTCCACGCGACTTGGCTGGTTCAGGCTTCCGCCCATTGACCAATATTCCTCACTGCTGCCTCCCGTAGG
>MG|11|83.8|Bacteroidetes|Bacteroidia|Bacteroidales|Porphyromonadaceae|Butyricimonas|virosa|
GCACGGAGTTAGCCGATGCTTTTTTGCAGGGTACTCTCATCGGATCAGCTCGTGACCCTTATTGCTCCCCTGCCAAAGAAGTTGACGGTCCATAGGACCTTCTCCCTTCACGCGGCATGGCTGGTTCAGGCTTCCGCCCATTGACCAATATTCCTCACTGCTGCCTCCCCGTAGGA
>MG|24|93.06|Bacteroidetes|Bacteroidia|Bacteroidales|Porphyromonadaceae|Parabacteroides|merdae|
GCACGGAGTTAGCCGATGCTTATTCGTACGGTACTTGCAATAAAGGACGCGTCCTTCACTTTACCCCCGTACAAAAGAAGTTTACAAACCATAGATCCTTCTTCCTTCACGCGACTTGGCTGGTTCAGCCTCCCGGCCATTGACCAATATTCCTCACTGCTGCCTCCCGTAGG
>MG|15|88.14|Bacteroidetes|Bacteroidia|Bacteroidales|Porphyromonadaceae|Parabacteroides|distasonis|
CCTACGGGAGGCAGCAGTGAGGAATATTGGTCAATGGCCGCAGGGCTGAACCAGCCAAGTAGCGTGGAGGATGACGGCCCTACGGGTTGTAAACTCCTTTTTTTGCGGGAATAACAGGGGGGGCACGTGTGCCCCTCTGCACGTACCGCACGAATAAGCATCGGCTAACTCCGTGC
>MG|50|93.06|Bacteroidetes|Bacteroidia|Bacteroidales|Porphyromonadaceae|Parabacteroides|merdae|
CCTACGGGAGGCAGCAGTGAGGAATATTGGTCAATGGCCGGGAGGCTGAACCAGCCAAGTCGCGTGAAGGAAGAAGGATCTATGGTTTGTAAACTTCTTTTGTACGGGGGTAAAGTGAAGGACGCGTCCTTTATTGCAAGTACCGTACGAATAAGCATCGGCTAACTCCGTGC
>MG|258|89.2|Bacteroidetes|Bacteroidia|Bacteroidales|Porphyromonadaceae|Candidatus Vestibaculum|Vestibaculum|
GCACGGAGTTAGCCGATGCTTATTCGTGCGGTACTTGCAAATCGGTACACGTACCGACCTTTACCCCCGCACAAAAGAAGTTTACAAACCATAGATCCTTCTTCCTCCACGCGACTTGGCTGGTTCAGCCTTCCGGCCATTGACCAATATTCCTCACTGCTGCCTCCCGTAGGA
>MG|156|90.75|Bacteroidetes|Bacteroidia|Bacteroidales|Porphyromonadaceae|Odoribacter|splanchnicus|
CCTACGGGAGGCAGCAGTGAGGAATATTGGTCAATGGGCGAGAGCCTGAACCAGCCAAGTCGCGTGAGGGATGACTGCCCTATGGGTTGTAAACCTCTTTTGCAAGGGAAGAATAAGCCTTACGAGTAGGGCGATGCCTGTACCTTGCGAATAAGCATCGGCTAACTCCGTGC
>MG|13|95.43|Bacteroidetes|Bacteroidia|Bacteroidales|Porphyromonadaceae|Barnesiella|intestinihominis|
GCACGGAGTTAGCCGATGCTTTTTCTTCGGATACTTGCAACGCGCCACGCGTGACGCTCTTTACTCTCCGACAAAAGAGGTTTACAACCCGTAGGGCCGTCTTCCCTCACGCGACTTGGCTGGTTCAGTCTGCCGACCATTGACCAATATTCCTCACTGCTGCCTCCCGTAGG
>MG|11|90.86|Bacteroidetes|Bacteroidia|Bacteroidales|Porphyromonadaceae|Odoribacter|splanchnicus|
CCTACGGGAGGCAGCAGTGAGGAATATTGGTCAATGGCCGTAAGGCTGAACCAGCCAAGTAGCGTGAGGGATGACTGCCCTATGGGTTGTAAACCTCTTTTATAAGGGGGGTAAAGGCATCTACGTGTAGATGTTTGCAAGTACCTTATGAATAAGCATCGGCTAACTCCGTGC
>MG|72|92.49|Bacteroidetes|Bacteroidia|Bacteroidales|Porphyromonadaceae|Parabacteroides|distasonis|
CCTACGGGAGGCAGCAGTGAGGAATATTGGTCAATGGGCGGGAGCCTGAACCAGCCAAGTCGCGTGAGGGAGGAAGGCCCTACGGGTCGTAAACCTCTTTTATAAGGGAATAAAGCGCGGCACGCGTGCCGCCTTGCATGTACCTTATGAATAAGCATCGGCTAACTCCGTGC
>MG|95|92.49|Bacteroidetes|Bacteroidia|Bacteroidales|Porphyromonadaceae|Parabacteroides|distasonis|
CCTACGGGAGGCAGCAGTGAGGAATATTGGTCAATGGGCGGGAGCCTGAACCAGCCAAGTCGCGTGAGGGACGAAGGCCCTACGGGTCGTAAACCTCTTTTATAAGGGAATAAAGCGCGGCACGCGTGCCGCCTTGCATGTACCTTATGAATAAGCATCGGCTAACTCCGTGC
>MG|69|88.64|Bacteroidetes|Bacteroidia|Bacteroidales|Porphyromonadaceae|Parabacteroides|distasonis|
CCTACGGGAGGCAGCAGTGAGGAATATTGGTCAATGGCCGCAGGGCTGAACCAGCCAAGTAGCGTGGAGGATGACGGCCCTACGGGTTGTAAACTCCTTTTTTTGCGGGAATAACAGGGGGGCACGTGTGCCCCTCTGCACGTACCGCACGAATAAGCATCGGCTAACTCCGTGC
>MG|14|87.36|Bacteroidetes|Bacteroidia|Bacteroidales|Porphyromonadaceae|Tannerella|sp.|
CCTACGGGAGGCAGCAGTGAGGAATATTGGTCAATGGGCGCAAGCCTGAACCAGCCAAGTCGCGTGGAGGACGTAGGCCCTACGGGTCGTGAACTCCTTTTTGCCGGGGGGTAACCGGCGGCACGTGTGCCGCCCTGCAAGTACCCGGCGAATAAGCATCGGCTAACTCCGTGC
>MG|24|87.36|Bacteroidetes|Bacteroidia|Bacteroidales|Porphyromonadaceae|Tannerella|sp.|
GCACGGAGTTAGCCGATGCTTATTCGCCGGGTACTTGCAGGGCGGCACACGTGCCGCCGGTTACCCCCCCGGCAAAAGGAGTTCACGACCCGTAGGGCCTACGTCCTCCACGCGACTTGGCTGGTTCAGGCTTGCGCCCATTGACCAATATTCCTCACTGCTGCCTCCCGTAGG
>MG|13|90.8|Bacteroidetes|Bacteroidia|Bacteroidales|Porphyromonadaceae|Odoribacter|splanchnicus|
CCTACGGGAGGCAGCAGTGAGGAATATTGGTCAATGGCCGGAAGGCTGAACCAGCCAAGTCGCGTGAGGGAAGACTGCCCTATGGGTTGTAAACCTCTTTTTGCAAGGGAAGAATAAGGGTTACGTGTAGCCCGATGCCAGTACTTTGCGAATAAGCATCGGCTAACTCCGTGC
>MG|51|85.06|Bacteroidetes|Bacteroidia|Bacteroidales|Porphyromonadaceae|Butyricimonas|sp.|
CCTACGGGAGGCAGCAGTGAGGAATATTGGTCAATGGTCGAGAGACTGAACCAGCCAAGTCGCGTGAGGGAAGGAGGGTCCATGACCCGTGAACCTCTTTTGGCGGGGGCGAAACCGTCGCACGGGATGCGACGTTGCCGGTACCCGCCGAATAAGCATCGGCTAACTCCGTGC
>MG|16|86.29|Bacteroidetes|Bacteroidia|Bacteroidales|Porphyromonadaceae|Coprobacter|fastidiosus|
CCTACGGGAGGCAGCAGTGAGGAATATTGGTCAATGGGCGGAAGCCTGAACCAGCCAAGTCGCGTGAGGGAAGGAGGCCCTACGGGTTGTAAACCTCTTTTGCCGGGGGACAACGGGCGCCACGAGATGGCGTCGTGAGGGTACCCGGAGAAAAAAGCATCGGCTAACTCCGTGC
>MG|10|93.64|Bacteroidetes|Bacteroidia|Bacteroidales|Porphyromonadaceae|Parabacteroides|distasonis|
CCTACGGGAGGCAGCAGTGAGGAATATTGGTCAATGGCCGAGAGGCTGAACCAGCCAAGTAGCGTGGAGGATGACTGCCCTACGGGTTGTAAACTCCTTTTATGCGGGAATAAAGTCGGGCACGTGTGCCCGTTTGCATGTACCGCATGAATAAGCATCGGCTAACTCCGTGC
>MG|25|91.91|Bacteroidetes|Bacteroidia|Bacteroidales|Porphyromonadaceae|Parabacteroides|johnsonii|
CCTACGGGAGGCAGCAGTGAGGAATATTGGTCAATGGCCGGAAGGCTGAACCAGCCAAGTCGCGTGAAGGATGAAGGATCTATGGTTTGTAAACTTCTTTTGTACGGGGGTAAAGTGAGGGACGTGTCCCTTATTGCAAGTACCGTACGAATAAGCATCGGCTAACTCCGTGC
>MG|127|94.24|Bacteroidetes|Bacteroidia|Bacteroidales|Porphyromonadaceae|Barnesiella|viscericola|
CCTACGGGAGGCAGCAGTGAGGAATATTGGTCAATGGTCGGCAGACTGAACCAGCCAAGTCGCGTGAAGGAAGACGGCCCTAAGGGTTGTAAACTTCTTTTGTCGGAGAGTAAAGGTCTTCACGAGTGGAGATTTGCAAGTATCCGAAGAAAAAGCATCGGCTAACTCCGTGCCAGCAGCCGCGGTAATA
>MG|62|90.17|Bacteroidetes|Bacteroidia|Bacteroidales|Porphyromonadaceae|Coprobacter|fastidiosus|
CCTACGGGAGGCAGCAGTGAGGAATATTGGTCAATGGGCGGAAGCCTGAACCAGCCAAGTAGCGTGGAGGACGAAGGCCCTACGGGTTGTAAACTCCTTTTTCGGGGGAATAACGGGTGCCACGCGTGGCGCCGTGCACGTACCCCGCGAATAAGCATCGGCTAACTCCGTGC
>MG|12|93.06|Bacteroidetes|Bacteroidia|Bacteroidales|Porphyromonadaceae|Parabacteroides|distasonis|
GCACGGAGTTAGCCGATGCTTATTCATGCGGTACCTGCAATAAGGTACACGTACCTCACGTTAATCCCGCATAAAAGAAGTTTACAACCCGTAGGGCCGTCATCCTTCACGCTACTTGGCTGGTTCAGCCTCTCGGCCATTGACCAATATTCCTCACTGCTGCCTCCCGTAGG
>MG|14|87.86|Bacteroidetes|Bacteroidia|Bacteroidales|Porphyromonadaceae|Coprobacter|fastidiosus|
GCACGGAGTTAGCCGATGCTTATTCGCCGGGTACTTGCAGGGCGGCACACGTGCCGCCGGTTACCCCCCGGCAAAAGGAGTTCACGACCCGTAGGGCCTACGTCCTCCACGCGACTTGGCTGGTTCAGGCTTCCGCCCATTGACCAATATTCCTCACTGCTGCCTCCCGTAGG
>MG|12|90.8|Bacteroidetes|Bacteroidia|Bacteroidales|Porphyromonadaceae|Butyricimonas|synergistica|
CCTACGGGAGGCAGCAGTGAGGAATATTGGTCAATGGCCGGAAGGCTGAACCAGCCAAGTCGCGTGAGGGAAGACTGCCCTATGGTTGTAAACCTCTTTTGCAAGGGAAGAATAAGGGTTACGTGTAGCCCGATGCCAGTACTTTGCGAATAAGCATCGGCTAACTCCGTGC
>MG|10|94.83|Bacteroidetes|Bacteroidia|Bacteroidales|Porphyromonadaceae|Parabacteroides|distasonis|
GCACGGAGTTAGCCGATGCTTATTCATAAGGTACATACAAAAACACCACACGTGGCGAACTTTATTCCCTTATAAAAGAGGTTTACGACCCGTAGGGCCTTCATCCCTCACGCGACTTGGCTGGTTCAGGCTATCGCCCATTGACCAATATTCCTCACTGCTGCCTCCCGTAGG
>MG|39|89.14|Bacteroidetes|Bacteroidia|Bacteroidales|Porphyromonadaceae|Candidatus Vestibaculum|Vestibaculum|
CCTACGGGAGGCAGCAGTGAGGAATATTGGTCAATGGCCGGAAGGCTGAACCAGCCAAGTCGCGTGGAGGAAGAAGGATCTATGGTTTGTAAACTTCTTTTGTGCGGGGGTAAAGGTCGGTACGCGTACCGATTGCAAGTACCGCACGAATAAGCATCGGCTAACTCCGTGC
>MG|40|93.71|Bacteroidetes|Bacteroidia|Bacteroidales|Porphyromonadaceae|Barnesiella|viscericola|
CCTACGGGAGGCAGCAGTGAGGAATATTGGTCAATGGTCGGCAGACTGAACCAGCCAAGTCGCGTGAAGGAAGACGGCCCTACGGGTTGTAAACTTCTTTTGTCGGAGAGTAAAGGTCTTCACGAGTGGAGATTTGCAAGTATCCGAAGAAAAAAGCATCGGCTAACTCCGTGC
>MG|32|90.75|Bacteroidetes|Bacteroidia|Bacteroidales|Porphyromonadaceae|Parabacteroides|merdae|
CCTACGGGAGGCAGCAGTGAGGAATATTGGTCAATGGCCGGAAGGCTGAACCAGCCAAGTCGCGTGAAGGAAGAAGGATCTATGGTTTGTAAACTTCTTTTGTACGGGGGTAAAATGAGGGACGCGTCCCTTATTGCAAGTACCGTACGAATAAGCATCGGCTAACTCCGTGC
>MG|622|89.14|Bacteroidetes|Bacteroidia|Bacteroidales|Porphyromonadaceae|Candidatus Vestibaculum|Vestibaculum|
CCTACGGGAGGCAGCAGTGAGGAATATTGGTCAATGGCCGGAAGGCTGAACCAGCCAAGTCGCGTGGAGGAAGAAGGATCTATGGTTTGTAAACTTCTTTTGTGCGGGGGTAAAGGTCGGTACGTGTACCGATTTGCAAGTACCGCACGAATAAGCATCGGCTAACTCCGTGC
>MG|237|89.66|Bacteroidetes|Bacteroidia|Bacteroidales|Porphyromonadaceae|Porphyromonas|pogonae|
CCTACGGGAGGCAGCAGTGAGGAATATTGGTCAATGGGCGGAAGCCTGAACCAGCCAAGTAGCGTGAAGGATGACGGCCCTACGGGTTGTAAACTTCTTTTGCGGGAGGATAACCGGCGCCACGTGTGGTGTCCTGCAGGTATCCCGCGAATAAGCATCGGCTAACTCCGTGC
>MG|34|95.43|Bacteroidetes|Bacteroidia|Bacteroidales|Porphyromonadaceae|Barnesiella|intestinihominis|
CCTACGGGAGGCAGCAGTGAGGAATATTGGTCAATGGTCGGCAGACTGAACCAGCCAAGTCGCGTGAGGGAAGACGGCCCTACGGGTTGTAAACCTCTTTTGTCGGAGAGTAAAGAGCGTCACGCGTGGCGCGTTGCAAGTATCCGAAGAAAAAGCATCGGCTAACTCCGTGC
>MG|76|90.75|Bacteroidetes|Bacteroidia|Bacteroidales|Porphyromonadaceae|Coprobacter|fastidiosus|
CCTACGGGAGGCAGCAGTGAGGAATATTGGTCAATGGGCGGAAGCCTGAACCAGCCAAGTAGCGTGGAGGACGAAGGCCCTACGGGTTGTAAACTCCTTTTTCGGGGGAATAACGGGCGCCACGGGTGGCGCCGTGCACGTACCCCGCGAATAAGCATCGGCTAACTCCGTGCT
>MG|61|94.29|Bacteroidetes|Bacteroidia|Bacteroidales|Porphyromonadaceae|Barnesiella|viscericola|
GCACGGAGTTAGCCGATGCTTTTTCTTCGGATACTTGCAAATCTCCACTCGTGAAGACCTTTACTCTCCGACAAAAGAAGTTTACAACCCGTAGGGCCGTCTTCCTTCACGCGACTTGGCTGGTTCAGTCTGCCGACCATTGACCAATATTCCTCACTGCTGCCTCCCGTAGGA
>MG|11|89.71|Bacteroidetes|Bacteroidia|Bacteroidales|Porphyromonadaceae|Candidatus Vestibaculum|Vestibaculum|
CCTACGGGAGGCAGCAGTGAGGAATATTGGTCAATGGCCGAGAGGCTGAACCAGCCAAGTCGCGTGGAGGAAGAAGGATCTATGGTTTGTAAACTTCTTTTGTGCGGGGGTAAAGGGCGGTATGTATACCGCATTGAAAGTACCGCACGAATAAGCATCGGCTAACTCCGTGC
>MG|64|90.75|Bacteroidetes|Bacteroidia|Bacteroidales|Porphyromonadaceae|Parabacteroides|merdae|
CCTACGGGAGGCAGCAGTGAGGAATATTGGTCAATGGCCGGAAGGCTGAACCAGCCAAGTCGCGTGAAGGAAGAAGGATCTATGGTTTGTAAACTTCTTTTGTACGGGGGTAAAGAGAGGGACGCGTCCCTTATTGCAAGTACCGTACGAATAAGCATCGGCTAACTCCGTGC
>MG|10|88.07|Bacteroidetes|Bacteroidia|Bacteroidales|Porphyromonadaceae|Candidatus Vestibaculum|Vestibaculum|
CCTACGGGGAGGCAGCAGTGAGGAATATTGGTCAATGGCCGGAAGGCTGAACCAGCCAAGTCGCGTGGAGGAAGAAGGATCTATGGTTTGTAAACTTCTTTTGTGCGGGGGTAAAGGGCGGTATGTATACCGCATTGAAAGTACCGCACGAATAAGCATCGGCTAACTCCGTGC
>MG|11|92.49|Bacteroidetes|Bacteroidia|Bacteroidales|Porphyromonadaceae|Parabacteroides|distasonis|
GCACGGAGTTAGCCGATGCTTATTCATAAGGTACATGCGAGACGGCACGCGTGCCGCGCTTTATTCCCTTATAAAAGAGGTTTACGACCCGTAGGGCCTTCGTCCCTCACGCGACTTGGCTGGTTCAGGCTCCCGCCCATTGACCAATATTCCTCACTGCTGCCTCCCGTAGG
>MG|30|90.8|Bacteroidetes|Bacteroidia|Bacteroidales|Porphyromonadaceae|Coprobacter|fastidiosus|
GCACGGAGTTAGCCGATGCTTATTCGCGGGGTACGTGCACGGCGCCACGCGTGGCGCCCGTTATTCCCCCGAAAAAGGAGTTTACAACCCGTAGGGCCTTCATCCTCCACGCTACTTGGCTGGTTCAGGCTTCCGCCCATTGACCAATATTCCTCACTGCTGCCTCCCGTAGGA
>MG|13|90.8|Bacteroidetes|Bacteroidia|Bacteroidales|Porphyromonadaceae|Butyricimonas|synergistica|
CCTACGGGAGGCAGCAGTGAGGAATATTGGTCAATGGCCGGAAGGCTGAACCAGCCAAGTCGCGTGAGGGAAGACTGCCTATGGGTTGTAAACCTCTTTTGCAAGGGAAGAATAAGGGTTACGTGTAGCCCGATGCCAGTACTTTGCGAATAAGCATCGGCTAACTCCGTGC
>MG|10|92.53|Bacteroidetes|Bacteroidia|Bacteroidales|Porphyromonadaceae|Porphyromonas|gulae|
CCTACGGGAGGCAGCAGTGAGGAATATTGGTCAATGGGCGAGAGCCTGAACCAGCCAAGTAGCGTGAAGGATGAAGGTTCTATGGATTGTAAACTTCTTTTTATAAGGGAATAACGGGCGCTACGTGTAGTGTTGTGCATGTACCTTATGAATAAGCATCGGCTAACTCCGTGC
>MG|59|90.86|Bacteroidetes|Bacteroidia|Bacteroidales|Porphyromonadaceae|Odoribacter|splanchnicus|
GCACGGAGTTAGCCGATGCTTATTCGCAAGGTACAGGCATCGCCCTACTCGTAAGGCTTATTCTTCCCTTGCAAAAGAGGTTTACAACCCATAGGGCAGTCATCCCTCACGCGACTTGGCTGGTTCAGGCTCTCGCCCATTGACCAATATTCCTCACTGCTGCCTCCCGTAGGAG
>MG|38|88.64|Bacteroidetes|Bacteroidia|Bacteroidales|Porphyromonadaceae|Parabacteroides|distasonis|
CCTACGGGAGGCAGCAGTGAGGAATATTGGTCAATGGCCGCAGGGCTGAACCAGCCAAGTAGCGTGGAGGATGACGGCCCTACGGGTTGTAAACTCCTTTTTGCGGGAATAACAGGGGGGGCACGTGTGCCCCTCTGCACGTACCGCACGAATAAGCATCGGCTAACTCCGTGC
>MG|11|95.43|Bacteroidetes|Bacteroidia|Bacteroidales|Porphyromonadaceae|Barnesiella|intestinihominis|
GCACGGAGTTAGCCGATGCTTTTTTCTTCGGATACTTGCAACGCGCCACCCGTGGCGCTCTTTACTCTCCGACAAAAGAGGTTTACAACCCGTAGGGCCGTCTTCCCTCACGCGACTTGGCTGGTTCAGTCTGCCGACCATTGACCAATATTCCTCACTGCTGCCTCCCGTAGGA
>MG|21|95.38|Bacteroidetes|Bacteroidia|Bacteroidales|Porphyromonadaceae|Barnesiella|intestinihominis|
CCTACGGGAGGCAGCAGTGAGGAATATTGGTCAATGGTCGACAGACTGAACCAGCCAAGTCGCGTGAGGGAAGACGGCCCTACGGGTTGTAAACCTCTTTTGTCGGAGAGTAAAGAGCGCCACGGGTGGCGCGTTGCAAGTATCCGAAGAAAAAGCATCGGCTAACTCCGTGC
>MG|15|87.36|Bacteroidetes|Bacteroidia|Bacteroidales|Porphyromonadaceae|Coprobacter|fastidiosus|
CCTACGGGAGGCAGCAGTGAGGAATATTGGTCAATGGGCGGAAGCCTGAACCAGCCAAGTCGCGTGAGGGAAGGAGGCCCTACGGGTTGTAAACCTCTTTTGCCGGGGGACAACGGGCGCCACGTGATGGCGTCGTGAGGGTACCCGGAGAAAAGCATCGGCTAACTCCGTGC
>MG|26|82.95|Bacteroidetes|Bacteroidia|Bacteroidales|Porphyromonadaceae|Barnesiella|intestinihominis|
CCTACGGGAGGCAGCAGTGAGGGGATATTGGTCAATGGGCGGAAGCCTGAACCAGCCAAGTCGCGTGAGGGAAGGAGGCCGTCAAGGTTGTAAACCTCTTTTGCCGGGGGGACAACGGGCGCCACGGGCTGGCGTCGTGAGGGTACCCGGAGAAAAAGCATCGGCTAACTCCGTGC
>MG|11|90.8|Bacteroidetes|Bacteroidia|Bacteroidales|Porphyromonadaceae|Parabacteroides|johnsonii|
CCTACGGGAGGCAGCAGTGAGGAATATTGGTCAATGGCCGGAAGGCTGAACCAGCCAAGTCGCGTGAAGGATGAAGGATCTATGGTTTGTAAACTTCTTTTGTACGGGGGGTAAAATGAGGGACGCGTCCCTTATTGCAAGTACCGTACGAATAAGCATCGGCTAACTCCGTGC
>MG|24|84.09|Bacteroidetes|Bacteroidia|Bacteroidales|Porphyromonadaceae|Barnesiella|intestinihominis|
CCTACGGGAGGCAGCAGTGAGGAATATTGGTCAATGGCCGTAAGGCTGAACCAGCCAAGCCGCGTGAGGGAGGAAGGCCCTACGGGTTGTAAACCTCTTTGGTGCGGGAGCAAGGAGGGGCTCGGGAGCCCGTCGAGAGTACCGCAAGAACAAGCATCGGCTAACTCCGTGC
>MG|471|88.64|Bacteroidetes|Bacteroidia|Bacteroidales|Porphyromonadaceae|Candidatus Vestibaculum|Vestibaculum|
GCACGGAGTTAGCCGATGCTTATTCGTGCGGTACTTTCAATGCGGTATACATACCGCCCTTTACCCCCGCACAAAAGAAGTTTACAAACCATAGATCCTTCTTCCTCCACGCGACTTGGCTGGTTCAGCCTTCCGGCCATTGACCAATATTCCTCACTGCTGCCTCCCGTAGGA
>MG|44|91.95|Bacteroidetes|Bacteroidia|Bacteroidales|Porphyromonadaceae|Odoribacter|splanchnicus|
GCACGGAGTTAGCCGATGCTTATTCGCAAGGTACAGGCATCGCCCTACACGTAAGGCTTATTCTTCCCTTGCAAAAGAGGTTTACAACCCATAGGGCAGTCTTCCCTCACGCGACTTGGCTGGTTCAGGCTCTCGCCCATTGACCAATATTCCTCACTGCTGCCTCCCGTAGGA
>MG|25|91.95|Bacteroidetes|Bacteroidia|Bacteroidales|Porphyromonadaceae|Parabacteroides|distasonis|
CCTACGGGAGGCAGCAGTGAGGAATATTGGTCAATGGCCGCGAGGCTGAACCAGCCAAGTAGCGTGAAGGATGACGGCCCTACGGGTTGTAAACTTCTTTTTATGCGGGATTAACGTGAGGTACGTGTACCTTCTTGCAGGTACCGCATGAATAAGCATCGGCTAACTCCGTGC
>MG|44|94.29|Bacteroidetes|Bacteroidia|Bacteroidales|Porphyromonadaceae|Parabacteroides|distasonis|
CCTACGGGAGGCAGCAGTGAGGAATATTGGTCAATGGGCGATAGCCTGAACCAGCCAAGTCGCGTGAGGGATGAAGGCCCTACGGGTCGTAAACCTCTTTTTATAAGGGAATAAAGTTCGCCACGTGTGGTGTTTTTGTATGTACCTTATGAATAAGCATCGGCTAACTCCGTGC
>MG|406|86.36|Bacteroidetes|Bacteroidia|Bacteroidales|Porphyromonadaceae|Barnesiella|viscericola|
CCTACGGGAGGCAGCAGTGAGGAATATTGGTCAATGGCCGAAGGGCTGAACCAGCCAAGCCGCGTGGAGGAAGACGGCCCTATGGGTTGTAAACTCCTTTGGTGCGGGAGCAAAGAGGCCACGCGTGGCCTGTTGAGAGTACCGCAAGAACAAGCATCGGCTAACTCCGTGCC
>MG|43|95.98|Bacteroidetes|Bacteroidia|Bacteroidales|Porphyromonadaceae|Parabacteroides|merdae|
CCTACGGGAGGCAGCAGTGAGGAATATTGGTCAATGGCCGAGAGGCTGAACCAGCCAAGTCGCGTGAAGGAAGAAGGATCTATGGTTTGTAAACTTCTTTTATACGGGAATAAAGTGAGTCACGTGTGATTTTTTGTATGTACCGTATGAATAAGCATCGGCTAACTCCGTGC
>MG|19|91.33|Bacteroidetes|Bacteroidia|Bacteroidales|Porphyromonadaceae|Parabacteroides|merdae|
CCTACGGGAGGCAGCAGTGAGGAATATTGGTCAATGGCCGGAAGGCTGAACCAGCCAAGTCGCGTGAAGGAAGAAGGATCTATGGTTTGTAAACTTCTTTTGTACGGGGGTAAAGTGAGGGACGCGTCCCTTATTGCAAGTACCGTACGAATAAGCATCGGCTAACTCCGTGC
>MG|31|91.38|Bacteroidetes|Bacteroidia|Bacteroidales|Porphyromonadaceae|Odoribacter|splanchnicus|
GCACGGAGTTAGCCGATGCTTATTCGCAAGGTACAGGCATCGCCCTACTCGTAAGGCTTATTCTTCCCTTGCAAAAGAGGTTTACAACCCATAGGGCAGTCTTCCCTCACGCGACTTGGCTGGTTCAGGCTCTCGCCCATTGACCAATATTCCTCACTGCTGCCTCCCGTAGGA
>MG|26|91.38|Bacteroidetes|Bacteroidia|Bacteroidales|Porphyromonadaceae|Parabacteroides|merdae|
GCACGGAGTTAGCCGATGCTTATTCGTACGGTACTTGCAATAAGGGACACGTCCCTCATTTTACCCCCCGTACAAAAGAAGTTTACAAACCATAGATCCTTCTTCCTTCACGCGACTTGGCTGGTTCAGCCTTCCGGCCATTGACCAATATTCCTCACTGCTGCCTCCCGTAGG
>MG|10|84.0|Bacteroidetes|Bacteroidia|Bacteroidales|Porphyromonadaceae|Barnesiella|intestinihominis|
CCTACGGGAGGCAGCAGTGAGGGATATTGGTCAATGGGCGGAAGCCTGAACCAGCCAAGTCGCGTGAGGGAAGGAGGCCGTCAAGGTTGTAAACCTCTTTTGCCGGGGGGACAACGGGCGCCACGTGCTGGCGTCGTGAGGGTACCCGGAGAAAAAGCATCGGCTAACTCCGTGC
>MG|172|84.09|Bacteroidetes|Bacteroidia|Bacteroidales|Porphyromonadaceae|Barnesiella|intestinihominis|
GCACGGAGTTAGCCGATGCTTGTTCTTGCGGTACTCTCACCGGGCTCCCGAGCCCCTCCTTGCTCCCGCACCAAAGAGGTTTACAACCCGTAGGGCCTTCCTCCCTCACGCGGCTTGGCTGGTTCAGCCTTACGGCCATTGACCAATATTCCTCACTGCTGCCTCCCGTAGG
>MG|15|88.07|Bacteroidetes|Bacteroidia|Bacteroidales|Porphyromonadaceae|Candidatus Vestibaculum|Vestibaculum|
CCTACGGGAGGCAGCAGTGAGGAATATTGGTCAATGGCCGGAAGGCTGAACCAGCCAAGTCGCGTGGAGGAAGAAGGATCTATGGTTTGTAAACTTCTTTTTGTGCGGGGGGTAAAGGGCGGTATGTATACCGCATTGAAAGTACCGCACGAATAAGCATCGGCTAACTCCGTGC
>MG|10|84.09|Bacteroidetes|Bacteroidia|Bacteroidales|Porphyromonadaceae|Tannerella|sp.|
CCTACGGGGAGGCAGCAGTGAGGAATATTGGTCAATGGGCGGAAGCCTGAACCAGCCATGCCGCGTGAAGGAAAAAGGCCCTATGGGCTGTCAACTTCTTTGGCAGGGGAGCAATAAGGTCCACGAGCTGGACCGATGAGAGTACCCTGCAAAAAAGCATCGGCTAACTCCGTGCC
>MG|44|88.64|Bacteroidetes|Bacteroidia|Bacteroidales|Porphyromonadaceae|Candidatus Vestibaculum|Vestibaculum|
GCACGGAGTTAGCCGATGCTTATTCGTGCGGTACTTGCAAAACAATACGCGTATTGTCCTTTACCCCCGCACAAAAGAAGTTTACAAACCATAGATCCTTCTTCCTCCACGCGACTTGGCTGGTTCAGCCTCCCGGCCATTGACCAATATTCCTCACTGCTGCCTCCCGTAGGA
>MG|19|90.29|Bacteroidetes|Bacteroidia|Bacteroidales|Porphyromonadaceae|Odoribacter|laneus|
CCTACGGGAGGCAGCAGTGAGGAATATTGGTCAATGGGCGAGAGCCTGAACCAGCCAAGTCGCGTGAGGGATGACTGCCCTATGGGTTGTAAACCTCTTTTTGCAAGGGAAGAATAAGCCTTACGAGTAGGGCGATGCCTGTACCTTGCGAATAAGCATCGGCTAACTCCGTGC
>MG|76|91.33|Bacteroidetes|Bacteroidia|Bacteroidales|Porphyromonadaceae|Parabacteroides|merdae|
CCTACGGGAGGCAGCAGTGAGGAATATTGGTCAATGGCCGGAAGGCTGAACCAGCCAAGTCGCGTGAAGGAAGAAGGATCTATGGTTTGTAAACTTCTTTTGTACGGGGGTAAAGAGAGGGACGTGTCCCTTATTGCAAGTACCGTACGAATAAGCATCGGCTAACTCCGTGC
>MG|10|84.09|Bacteroidetes|Bacteroidia|Bacteroidales|Porphyromonadaceae|Barnesiella|intestinihominis|
CCTACGGGAGGCAGCAGTGAGGAATATTGGTCAATGGCCGTAAGGCTGAACCAGCCAAGCCGCGTGAGGGAGGAAGGCCCTACGGGTTGTAAACCTCTTTGGTGCGGGAGCAAGGAGGGGCTCGGGAGCCCGTGAGAGTACCGCAAGAACAAGCATCGGCTAACTCCGTGC
>MG|12|82.58|Bacteroidetes|Bacteroidia|Bacteroidales|Porphyromonadaceae|Parabacteroides|distasonis|
CCTACGGGAGGCAGCAGTGAGGGATATTGGTCAATGGGCGGGAGCTGAACCAGCCAAGCCGCGTGAGGGAAGAATGTCCTATGGATTGTAAACCTCTTTTTGCACGGGGGGTAAAGGGGATGTCGTGACATCCGTTGCAAGTACCGTGCGAATAAGGACCGGCTAACTCCGTGC
>MG|20|90.23|Bacteroidetes|Bacteroidia|Bacteroidales|Porphyromonadaceae|Coprobacter|fastidiosus|
CCTACGGGAGGCAGCAGTGAGGAATATTGGTCAATGGGCGGAAGCCTGAACCAGCCAAGTAGCGTGGAGGACGAAGGCCCTACGGGTTGTAAACTCCTTTTTTCGGGGGAATAACGGGCGCCACGCGTGGCGCCGTGCACGTACCCCGCGAATAAGCATCGGCTAACTCCGTGC
>MG|13|86.86|Bacteroidetes|Bacteroidia|Bacteroidales|Porphyromonadaceae|Barnesiella|viscericola|
CCTACGGGAGGCAGCAGTGAGGGATATTGGTCAATGGACGGAAGTCTGAACCAGCCAAGTCGCGTGAAGGAAGACGGCCCTTAGGGTTGTAAACTTCTTTTACTTGTGAGTAAAGTGTCCTACGTGTAGGATATTGCAATTAACAAGAGAATAAGCATCGGCTAATTCCGTGC
>MG|77|83.71|Bacteroidetes|Bacteroidia|Bacteroidales|Porphyromonadaceae|Barnesiella|intestinihominis|
GCACGGAGTTAGCCGATGCTTGTTCTTGCGGTACTCTCACCGGGGCTCGCGAGCCCCTCCTTGCTCCCGCACCAAAGAGGTTTACAACCCGTAGGGCCTTCCTCCCTCACGCGGCTTGGCTGGTTCAGCCTTACGGCCATTGACCAATATTCCTCACTGCTGCCTCCCGTAGGA
>MG|13|90.29|Bacteroidetes|Bacteroidia|Bacteroidales|Porphyromonadaceae|Odoribacter|splanchnicus|
CCTACGGGAGGCAGCAGTGAGGAATATTGGTCAATGGCCGTAAGGCTGAACCAGCCAAGTAGCGTGAGGGATGACTGCCTATGGGTTGTAAACCTCTTTTATAAGGGGGTAAAGGCATCTACGTGTAGATGTTTGCAAGTACCTTATGAATAAGCATCGGCTAACTCCGTGC
>MG|20|90.23|Bacteroidetes|Bacteroidia|Bacteroidales|Porphyromonadaceae|Coprobacter|fastidiosus|
CCTACGGGAGGCAGCAGTGAGGAATATTGGTCAATGGGCGGAAGCCTGAACCAGCCAAGTAGCGTGGAGGATGAAGGCCCTACGGGTTGTAAACTCCTTTTTCGGGGGGAATAACGGGCGCCACGCGTGGCGCCGTGCACGTACCCCGCGAATAAGCATCGGCTAACTCCGTGC
>MG|15|90.17|Bacteroidetes|Bacteroidia|Bacteroidales|Porphyromonadaceae|Coprobacter|fastidiosus|
GCACGGAGTTAGCCGATGCTTATTCGCGGGGTACGTGCACGGCGCCACGCGTGGCACCCGTTATTCCCCCGAAAAAGGAGTTTACAACCCGTAGGGCCTTCGTCCTCCACGCTACTTGGCTGGTTCAGGCTTCCGCCCATTGACCAATATTCCTCACTGCTGCCTCCCGTAGG
>MG|36|91.95|Bacteroidetes|Bacteroidia|Bacteroidales|Porphyromonadaceae|Parabacteroides|distasonis|
GCACGGAGTTAGCCGATGCTTATTCATAAGGTACATGCCAGGCGGCACGCGTGCCGCGCTTTATTCCCTTATAAAAGAGGTTTACGACCCGTAGGGCCTTCGTCCCTCACGCGACTTGGCTGGTTCAGGCTCCCGCCCATTGACCAATATTCCTCACTGCTGCCTCCCGTAGGA
>MG|17|81.71|Bacteroidetes|Bacteroidia|Bacteroidales|Porphyromonadaceae|Tannerella|sp.|
GCACGGAGTTAGCCGATGCTTATTCGCCCTGTACTCTCACCCCGCCACACGTGGCGGGCGTTGCCCCAGGGCAAAAGGGGTTCACACTCCGAAGGAGCTACTTCCCCCCACGCCACTTGGCTGGTTCAGCCTCTCGGCCATTGACCAATATTCCTCACTGCTGCCTCCCGTAGG
>MG|10|83.05|Bacteroidetes|Bacteroidia|Bacteroidales|Porphyromonadaceae|Barnesiella|intestinihominis|
GCACGGAGTTAGCCGATGCTTTTTCTCCGGGTACCCTCACGACGCCAGCCCGTGGCGCCCGTTGTCCCCCCGGCAAAAGAGGTTTACAACCTTGACGGCCTCCTTCCCTCACGCGACTTGGCTGGTTCAGGCTTCCGCCCATTGACCAATATCCCCTCACTGCTGCCTCCCGTAGGA
>MG|14|94.25|Bacteroidetes|Bacteroidia|Bacteroidales|Porphyromonadaceae|Parabacteroides|merdae|
CCTACGGGAGGCAGCAGTGAGGAATATTGGTCAATGGCCGAGAGGCTGAACCAGCCAAGTCGCGTGAAGGAAGAAGGATCTATGGTTTGTAAACTTCTTTTGTACGGGGGGTAAAGTGAAGGACGTGTCCTTTATTGCAAGTACCGTACGAATAAGCATCGGCTAACTCCGTGC
>MG|40|86.78|Bacteroidetes|Bacteroidia|Bacteroidales|Porphyromonadaceae|Coprobacter|fastidiosus|
CCTACGGGAGGCAGCAGTGAGGAATATTGGTCAATGGGCGGAAGCCTGAACCAGCCAAGTCGCGTGAGGGAAGGAGGCCCTACGGGTTGTAAACCTCTTTTGCCGGGGGACAACGGGCGCCACGGGATGGCGTCGTGAGGGTACCCGGAGAAAAAGCATCGGCTAACTCCGTGC
>MG|34|92.53|Bacteroidetes|Bacteroidia|Bacteroidales|Porphyromonadaceae|Porphyromonas|sp.|
CCTACGGGAGGCAGCAGTGAGGAATATTGGTCAATGGGCGAGAGCCTGAACCAGCCAAGTAGCGTGAAGGAAGAAGGTTCTATGGATTGTAAACTTCTTTTTATAAGGGAATAACGGGCGCTACGTGTAGCGCTGTGCATGTACCTTATGAATAAGCATCGGCTAACTCCGTGC
>MG|276|95.95|Bacteroidetes|Bacteroidia|Bacteroidales|Porphyromonadaceae|Barnesiella|intestinihominis|
CCTACGGGAGGCAGCAGTGAGGAATATTGGTCAATGGTCGGCAGACTGAACCAGCCAAGTCGCGTGAGGGAAGACGGCCCTACGGGTTGTAAACCTCTTTTGTCGGAGAGTAAAGAGCGCCACGGGTGGCGCGTTGCAAGTATCCGAAGAAAAAGCATCGGCTAACTCCGTGC
>MG|10|86.44|Bacteroidetes|Bacteroidia|Bacteroidales|Porphyromonadaceae|Candidatus Vestibaculum|Vestibaculum|
GCACGGAGTTAGCCGATGCTTGTTCTCGCGGTACGCTCATCGGCCCACCGAATGGGCCACTTTGCTCCCGCGCCAAAAGAAGTTTACGAACCATAGATCTGTCGTCCTTCACGCGGCTTGGCTGGTTCAGGCTCCCGCCCATTGACCAATATTCCTCACTGCTGCCTCCCGTAGG
>MG|16|86.29|Bacteroidetes|Bacteroidia|Bacteroidales|Porphyromonadaceae|Barnesiella|viscericola|
CCTACGGGAGGCAGCAGTGAGGAATATTGGTCAATGGCCGAAGGGCTGAACCAGCCAAGCCGCGTGAGGAAGACGGCCCTACGGGTTGTAAACTCCTTTGGTGCGGGAGCAAAGAGGCCACGCGTGGCCAGTTGAGAGTACCGCAAGAACAAGCATCGGCTAACTCCGTGC
>MG|331|86.86|Bacteroidetes|Bacteroidia|Bacteroidales|Porphyromonadaceae|Barnesiella|intestinihominis|
CCTACGGGAGGCAGCAGTGAGGAATATTGGTCAATGGGCGGAAGCCTGAACCAGCCAAGTCGCGTGAGGGAAGGAGGCCCTACGGGTTGTAAACCTCTTTTGCCGGGGGGACAACGGGCGCCACGTGATGGCGTCGTGAGGGTACCCGGAGAAAAAGCATCGGCTAACTCCGTGC
>MG|25|83.71|Bacteroidetes|Bacteroidia|Bacteroidales|Porphyromonadaceae|Butyricimonas|virosa|
CCTACGGGGAGGCAGCAGTGAGGAATATTGGTCAATGGGCGGAAGCCTGAACCAGCCATGCCGCGTGAAGGGAGAAGGTCCTATGGACCGTCAACTTCTTTGGCAGGGGAGCAATAAGGGTCACGAGCTGATCCGATGAGAGTACCCTGCAAAAAAGCATCGGCTAACTCCGTGC
>MG|11|85.14|Bacteroidetes|Bacteroidia|Bacteroidales|Porphyromonadaceae|Tannerella|sp.|
CCTACGGGAGGCAGCAGTGAGGAATATTGGTCAATGGGCGGAAGCCTGAACCAGCCAAGTCGCGTGAGGGAAGGCGGCACTAAGTGTTGTAAACCTCTTTTCCCGGGGGACAACGGGCTCCACGCGTGGGGTCGTGAGGGTACCCGGGGAATAAGCATCGGCTAACTCCGTGC
>MG|10|93.06|Bacteroidetes|Bacteroidia|Bacteroidales|Porphyromonadaceae|Porphyromonas|gulae|
GCACGGAGTTAGCCGATGCTTATTCATAAGGTACATGCACAACACTACACGTAGCGCCCGTTATTCCCTTATAAAAGAAGTTTACAATCCATAGAACCTTCATCCTTCACGCTACTTGGCTGGTTCAGGCTCTCGCCCATTGACCAATATTCCTCACTGCTGCCTCCCGTAGG
>MG|26|95.4|Bacteroidetes|Bacteroidia|Bacteroidales|Porphyromonadaceae|Barnesiella|intestinihominis|
CCTACGGGAGGCAGCAGTGAGGAATATTGGTCAATGGTCGGCAGACTGAACCAGCCAAGTCGCGTGAGGGAAGACGGCCCTACGGGTTGTAAACCTCTTTTGTCGGAGAGTAAAGAGCGCCACGGGTGGCGCGTTGCAAGTATCCGAAGAAAAAAGCATCGGCTAACTCCGTGC
>MG|65|91.91|Bacteroidetes|Bacteroidia|Bacteroidales|Porphyromonadaceae|Odoribacter|splanchnicus|
CCTACGGGAGGCAGCAGTGAGGAATATTGGTCAATGGGCGAGAGCCTGAACCAGCCAAGTCGCGTGAGGGAAGACTGCCCTATGGGTTGTAAACCTCTTTTGCAAGGGAAGAATAAGCCTTACGTGTAGGGCGATGCCTGTACCTTGCGAATAAGCATCGGCTAACTCCGTGC
>MG|21|87.86|Bacteroidetes|Bacteroidia|Bacteroidales|Porphyromonadaceae|Coprobacter|fastidiosus|
CCTACGGGAGGCAGCAGTGAGGAATATTGGTCAATGGGCGGAAGCCTGAACCAGCCAAGTCGCGTGGAGGACGTAGGCCCTACGGGTCGTGAACTCCTTTTGCCGGGGGGTAACCGGCGGCACGTGTGCCGCCCTGCAAGTACCCGGCGAATAAGCATCGGCTAACTCCGTGC
>MG|32|91.43|Bacteroidetes|Bacteroidia|Bacteroidales|Porphyromonadaceae|Barnesiella|viscericola|
CCTACGGGAGGCAGCAGTGAGGAATATTGGTCAATGGGCGGAAGCCTGAACCAGCCAAGTCGCGTGAAGGAAGACGGCCCTACGGGTTGTAAACTTCTTTTGTTGGGGATTAAAGTCAGCCACGCGTGGTTGTTTGCAAGTACCCAAAGAAAAAGCATCGGCTAACTCCGTGCC
>MG|13|95.98|Bacteroidetes|Bacteroidia|Bacteroidales|Porphyromonadaceae|Barnesiella|intestinihominis|
TCCTACGGGAGGCAGCAGTGAGGAATATTGGTCAATGGTCGGCAGACTGAACCAGCCAAGTCGCGTGAGGGAAGACGGCCCTACGGGTTGTAAACCTCTTTTGTCGGAGAGTAAAGAGCGCCACGGGTGGCGCGTTGCAAGTATCCGAAGAAAAAGCATCGGCTAACTCCGTGC
>MG|10|88.57|Bacteroidetes|Bacteroidia|Bacteroidales|Porphyromonadaceae|Porphyromonas|uenonis|
CCTACGGGAGGCAGCAGTGAGGAATATTGGTCAATGGGCGAGAGCCTGAACCAGCCAAGTCGCGTGAAGGAAGACGGCCCTTAGGGTTGTAAACTTCTTTTACTTGTGAGTAAAGTGTCCTACGTGTAGGATATTGCAATTAACAAGAGAATAAGCATCGGCTAATTCCGTGC
>MG|11|84.18|Bacteroidetes|Bacteroidia|Bacteroidales|Porphyromonadaceae|Barnesiella|intestinihominis|
CCTACGGGAGGCAGCAGTGAGGAATATTGGTCAATGGCCGTAAGGCTGAACCAGCCAAGCCGCGTGAGGGAGGAAGGCCCTACGGGTTGTAAACCTCTTTGGTGCGGGAGCAGGAGGGGCTCGTGAGCCCCGGTGAGAGTACCGCAAGAACAAGCATCGGCTAACTCCGTGC
>MG|15|84.48|Bacteroidetes|Bacteroidia|Bacteroidales|Porphyromonadaceae|Coprobacter|fastidiosus|
CCTACGGGAGGCAGCAGTGAGGGATATTGGTCAATGGGCGGAAGCCTGAACCAGCCAAGTCGCGTGAGGGAAGGAGGCCGTCAAGGTTGTAAACCTCTTTTGCCGGGGGACAACGGGCGCCACGTGCTGGCGTCGTGAGGGTACCCGGAGAAAAAGCATCGGCTAACTCCGTGC
>MG|135|94.25|Bacteroidetes|Bacteroidia|Bacteroidales|Porphyromonadaceae|Barnesiella|viscericola|
CCTACGGGAGGCAGCAGTGAGGAATATTGGTCAATGGTCGGCAGACTGAACCAGCCAAGTCGCGTGAAGGAAGACGGCCCTACGGGTTGTAAACTTCTTTTGTCGGAGAGTAAAGGTCTTCACGAGTGGAGATTTGCAAGTATCCGAAGAAAAAGCATCGGCTAACTCCGTGC
>MG|39|88.0|Bacteroidetes|Bacteroidia|Bacteroidales|Porphyromonadaceae|Candidatus Vestibaculum|Vestibaculum|
CCTACGGGAGGCAGCAGTGAGGAATATTGGTCAATGGCCGGAAGGCTGAACCAGCCAAGTCGCGTGGAGGAAGAAGGATCTATGGTTTGTAAACTTCTTTTGTGCGGGGGGTAAAGGTCGGTATGTATACCGCATTGAAAGTACCGCACGAATAAGCATCGGCTAACTCCGTGC
>MG|25|85.8|Bacteroidetes|Bacteroidia|Bacteroidales|Porphyromonadaceae|Barnesiella|intestinihominis|
CCTACGGGAGGCAGCAGTGAGGAATATTGGTCAATGGGCGGAAGCCTGAACCAGCCAAGTCGCGTGAGGGAAGGAGGCCCTACGGGTTGTAAACCTCTTTTGCCGGGGGGACAACGGGCGCCACGAGATGGCGTCGTGAGGGTACCCGGAGAAAAAAGCATCGGCTAACTCCGTGC
>MG|15|93.06|Bacteroidetes|Bacteroidia|Bacteroidales|Porphyromonadaceae|Parabacteroides|distasonis|
CCTACGGGAGGCAGCAGTGAGGAATATTGGTCAATGGGCGGGAGCCTGAACCAGCCAAGTCGCGTGAGGGACGAAGGCCCTACGGGTCGTAAACCTCTTTTATAAGGGAATAAAGCGCGGCACGTGTGCCGCCTTGCATGTACCTTATGAATAAGCATCGGCTAACTCCGTGC
>MG|15|95.4|Bacteroidetes|Bacteroidia|Bacteroidales|Porphyromonadaceae|Barnesiella|intestinihominis|
GCACGGAGTTAGCCGATGCTTTTTCTTCGGATACTTGCAACGCGCCACCCGTGGCGCTCTTTACTCTCCGACAAAAGAGGTTTACAACCCGTAGGGCCGTCTTCCCTCACGCGACTTGGCTGGTTCAGTCTGTCGACCATTGACCAATATTCCTCACTGCTGCCTCCCGTAGGA
>MG|111|89.71|Bacteroidetes|Bacteroidia|Bacteroidales|Porphyromonadaceae|Candidatus Vestibaculum|Vestibaculum|
CCTACGGGAGGCAGCAGTGAGGAATATTGGTCAATGGCCGGAAGGCTGAACCAGCCAAGTCGCGTGGAGGAAGAAGGATCTATGGTTTGTAAACTTCTTTTGTGCGGGGGTAAAGGTCGGTACGTGTACCGATTGCAAGTACCGCACGAATAAGCATCGGCTAACTCCGTGC
>MG|183|83.91|Bacteroidetes|Bacteroidia|Bacteroidales|Porphyromonadaceae|Coprobacter|fastidiosus|
CCTACGGGAGGCAGCAGTGAGGGATATTGGTCAATGGGCGGAAGCCTGAACCAGCCAAGTCGCGTGAGGGAAGGAGGCCGTCAAGGTTGTAAACCTCTTTTGCCGGGGGACAACGGGCGCCACGGGCTGGCGTCGTGAGGGTACCCGGAGAAAAAGCATCGGCTAACTCCGTGC
>MG|16|83.43|Bacteroidetes|Bacteroidia|Bacteroidales|Porphyromonadaceae|Barnesiella|intestinihominis|
GCACGGAGTTAGCCGATGCTTTTTCTCCGGGTACCCTCACGACGCCAGCCCGTGGCGCCCGTTGTCCCCCCGGCAAAAGAGGTTTACAACCTTGACGGCCTCCTTCCCTCACGCGACTTGGCTGGTTCAGGCTTCCGCCCATTGACCAATATCCCTCACTGCTGCCTCCCGTAGG
>MG|64|90.23|Bacteroidetes|Bacteroidia|Bacteroidales|Porphyromonadaceae|Proteiniphilum|acetatigenes|
CCTACGGGAGGCAGCAGTGAGGAATATTGGTCAATGGCCGTAAGGCTGAACCAGCCAAGTAGCGTGGAGGATGACGGCCCTACGGGTTGTAAACTCCTTTTGCAGGGGAATAAAGGAGGCCACGCGTGGCCTTTTGCACGTACCTTGCGAATAAGCATCGGCTAACTCCGTGC
>MG|42|93.71|Bacteroidetes|Bacteroidia|Bacteroidales|Porphyromonadaceae|Porphyromonas|endodontalis|
GCACGGAGTTAGCCGATGCTTATTCATACGGTACATGCAGAGCGGCACACGTGCCGCTTGTTATTCCCGTATAAAAGAAGTTTACAACCCATAGGGCAGTCATCCTTCACGCTACTTGGCTGGTTCAGGCTCTCGCCCATTGACCAATATTCCTCACTGCTGCCTCCCGTAGG
>MG|18|90.8|Bacteroidetes|Bacteroidia|Bacteroidales|Porphyromonadaceae|Parabacteroides|distasonis|
CCTACGGGAGGCAGCAGTGAGGAATATTGGTCAATGGCCGAGAGGCTGAACCAGCCAAGTAGCGTGGAGGATGACTGCCCTACGGGTTGTAAACTCCTTTTTTGCGGGAATAACAGGGGGCACGTGTGCCCCTCTGCACGTACCGCACGAATAAGCATCGGCTAACTCCGTGC
>MG|541|93.06|Bacteroidetes|Bacteroidia|Bacteroidales|Porphyromonadaceae|Porphyromonas|sp.|
CCTACGGGAGGCAGCAGTGAGGAATATTGGTCAATGGGCGAGAGCCTGAACCAGCCAAGTAGCGTGAAGGAAGAAGGTTCTATGGATTGTAAACTTCTTTTATAAGGGAATAACGGGCGCTACGTGTAGCGCTGTGCATGTACCTTATGAATAAGCATCGGCTAACTCCGTGC
>MG|18|86.52|Bacteroidetes|Bacteroidia|Bacteroidales|Porphyromonadaceae|Candidatus Vestibaculum|Vestibaculum|
CCTACGGGAGGCAGCAGTGAGGAATATTGGTCAATGGGCGGGAGCCTGAACCAGCCAAGCCGCGTGAAGGACGACAGATCTATGGTTCGTAAACTTCTTTTGGCGCGGGAGCAAAGTGGCCCATTCGGTGGGCCGATGAGCGTACCGCGAGAACAAGCATCGGCTAACTCCGTGCC
>MG|13|83.62|Bacteroidetes|Bacteroidia|Bacteroidales|Porphyromonadaceae|Barnesiella|intestinihominis|
CCTACGGGAGGCAGCAGTGAGGAATATTGGTCAATGGCCGTAAGGCTGAACCAGCCAAGCCGCGTGAGGGAGGAAGGCCCTACGGGTTGTAAACCTCTTTGGTGCGGGAGCAGGAGGGGCTCGCGAGCCCCGGTGAGAGTACCGCAAGAACAAGCATCGGCTAACTCCGTGC
>MG|139|90.75|Bacteroidetes|Bacteroidia|Bacteroidales|Porphyromonadaceae|Coprobacter|fastidiosus|
CCTACGGGAGGCAGCAGTGAGGAATATTGGTCAATGGGCGGAAGCCTGAACCAGCCAAGTAGCGTGGAGGACGAAGGCCCTACGGGTTGTAAACTCCTTTTTCGGGGGAATAACGGGCGCCACGCGTGGCGCCGTGCACGTACCCCGCGAATAAGCATCGGCTAACTCCGTGC
>MG|11|93.64|Bacteroidetes|Bacteroidia|Bacteroidales|Porphyromonadaceae|Parabacteroides|johnsonii|
CCTACGGGAGGCAGCAGTGAGGAATATTGGTCAATGGCCGAGAGGCTGAACCAGCCAAGTCGCGTGAAGGAAGAAGGATCTATGGTTTGTAAACTTCTTTTGTACGGGGGTAAAGTGTGGAACGTGTTCCATATTGCAAGTACCGTACGAATAAGCATCGGCTAACTCCGTGC
>MG|10|88.64|Bacteroidetes|Bacteroidia|Bacteroidales|Porphyromonadaceae|Parabacteroides|distasonis|
GCACGGAGTTAGCCGATGCTTATTCGTGCGGTACGTGCAGAGGGGCACACGTGCCCCCCCTGTTATTCCCGCAAAAAGGAGTTTACAACCCGTAGGGCCGTCATCCTCCACGCTACTTGGCTGGTTCAGCCCTGCGGCCATTGACCAATATTCCTCACTGCTGCCTCCCGTAGG
>MG|15|84.48|Bacteroidetes|Bacteroidia|Bacteroidales|Porphyromonadaceae|Coprobacter|fastidiosus|
CCTACGGGAGGCAGCAGTGAGGAATATTGGTCAATGGGCGGAAGCCTGAACCAGCCAAGTCGCGTGAGGGAAGGAGGCCGTCAAGGTTGTAAACCTCTTTTGCCGGGGGACAACGGGCGCCACGGGCTGGCGTCGTGAGGGTACCCGGAGAAAAAGCATCGGCTAACTCCGTGC
>MG|103|89.66|Bacteroidetes|Bacteroidia|Bacteroidales|Porphyromonadaceae|Porphyromonas|pogonae|
GCACGGAGTTAGCCGATGCTTATTCGCGGGATACCTGCAGGACACCACACGTGGCGCCGGTTATCCTCCCGCAAAAGAAGTTTACAACCCGTAGGGCCGTCATCCTTCACGCTACTTGGCTGGTTCAGGCTTCCGCCCATTGACCAATATTCCTCACTGCTGCCTCCCGTAGG
>MG|51|89.2|Bacteroidetes|Bacteroidia|Bacteroidales|Porphyromonadaceae|Candidatus Vestibaculum|Vestibaculum|
GCACGGAGTTAGCCGATGCTTATTCGTGCGGTACTTGCAAATCGGTACACGTACCGACCTTTACCCCCCGCACAAAAGAAGTTTACAAACCATAGATCCTTCTTCCTCCACGCGACTTGGCTGGTTCAGCCTTCCGGCCATTGACCAATATTCCTCACTGCTGCCTCCCGTAGGA
>MG|24|92.53|Bacteroidetes|Bacteroidia|Bacteroidales|Porphyromonadaceae|Porphyromonas|sp.|
GCACGGAGTTAGCCGATGCTTATTCATAAGGTACATGCACAGCGCTACACGTAGCGCCCGTTATTCCCTTATAAAAAGAAGTTTACAATCCATAGAACCTTCTTCCTTCACGCTACTTGGCTGGTTCAGGCTCTCGCCCATTGACCAATATTCCTCACTGCTGCCTCCCGTAGG
>MG|10|89.71|Bacteroidetes|Bacteroidia|Bacteroidales|Porphyromonadaceae|Coprobacter|fastidiosus|
CCTACGGGAGGCAGCAGTGAGGAATATTGGTCAATGGGCGGAAGCCTGAACCAGCCAAGTAGCGTGGAGGATGAAGGCCCTACGGGTTGTAAACTCCTTTTTTCGGGGGGAATAACGGGCGCCACGCGTGGCGCCGTGCACGTACCCCGCGAATAAGCATCGGCTAACTCCGTGC
>MG|64|92.49|Bacteroidetes|Bacteroidia|Bacteroidales|Porphyromonadaceae|Parabacteroides|distasonis|
CCTACGGGAGGCAGCAGTGAGGAATATTGGTCAATGGGCGGGAGCCTGAACCAGCCAAGTCGCGTGAGGGAGGAAGGCCCTACGGGTCGTAAACCTCTTTTATAAGGGAATAAAGCGCGGCACGCGTGCCGTCTCGCATGTACCTTATGAATAAGCATCGGCTAACTCCGTGC
>MG|15|90.75|Bacteroidetes|Bacteroidia|Bacteroidales|Porphyromonadaceae|Odoribacter|splanchnicus|
CCTACGGGAGGCAGCAGTGAGGAATATTGGTCAATGGGCGAGAGCCTGAACCAGCCAAGTCGCGTGAGGGATGACTGCCCTATGGGTTGTAAACCTCTTTTGCAAGGGAAGAATAAGCCTTACGTGTAAGGCGATGCCTGTACCTTGCGAATAAGCATCGGCTAACTCCGTGC
>MG|17|90.75|Bacteroidetes|Bacteroidia|Bacteroidales|Porphyromonadaceae|Coprobacter|fastidiosus|
CCTACGGGAGGCAGCAGTGAGGAATATTGGTCAATGGGCGGAAGCCTGAACCAGCCAAGTAGCGTGGAGGACGAAGGCCCTACGGGTTGTAAACTCCTTTTCGGGGGAATAACGGGCGCCACGCGTGGCGCCGTGCACGTACCCCGCGAATAAGCATCGGCTAACTCCGTGC
>MG|41|83.43|Bacteroidetes|Bacteroidia|Bacteroidales|Porphyromonadaceae|Barnesiella|intestinihominis|
CCTACGGGAGGCAGCAGTGAGGGATATTGGTCAATGGGCGGAAGCCTGAACCAGCCAAGTCGCGTGAGGGAAGGAGGCCGTCAAGGTTGTAAACCTCTTTTGCCGGGGGGACAACGGGCGCCACGGGCTGGCGTCGTGAGGGTACCCGGAGAAAAAGCATCGGCTAACTCCGTGC
>MG|80|86.78|Bacteroidetes|Bacteroidia|Bacteroidales|Porphyromonadaceae|Coprobacter|fastidiosus|
CCTACGGGAGGCAGCAGTGAGGAATATTGGTCAATGGGCGGAAGCCTGAACCAGCCAAGTCGCGTGAGGGAAGGAGGCCCTACGGGTTGTAAACCTCTTTTGCCGGGGGACAACGGGCGCCACGGGATGGTGCCGTGAGGGTACCCGGAGAAAAAGCATCGGCTAACTCCGTGC
>MG|11|91.91|Bacteroidetes|Bacteroidia|Bacteroidales|Porphyromonadaceae|Parabacteroides|distasonis|
CCTACGGGAGGCAGCAGTGAGGAATATTGGTCAATGGGCGGGAGCCTGAACCAGCCAAGTCGCGTGAGAGATGAAGGCCCTACGGGTCGTAAACCTCTTTTATAAGGGAATAAAGCGCGGCACGCGTGCCGCCTGGCATGTACCTTATGAATAAGCATCGGCTAACTCCGTGC
>MG|37|89.14|Bacteroidetes|Bacteroidia|Bacteroidales|Porphyromonadaceae|Parabacteroides|distasonis|
CCTACGGGAGGCAGCAGTGAGGAATATTGGTCAATGGCCGCAGGGCTGAACCAGCCAAGTAGCGTGGAGGATGACGGCCCTACGGGTTGTAAACTCCTTTTTGCGGGAATAACAGGGGGGCACGTGTGCCCCTCTGCACGTACCGCACGAATAAGCATCGGCTAACTCCGTGC
>MG|14|82.66|Bacteroidetes|Bacteroidia|Bacteroidales|Porphyromonadaceae|Tannerella|sp.|
CCTACGGGAGGCAGCAGTGAGGAATATTGGTCAATGGCCGAGAGGCTGAACCAGCCAAGTGGCGTGGGGGAAGTAGCTCCTTCGGAGTGTGAACCCCTTTTGCCTGGGGCAACGCCCGCCACGTGTGGCGGGGTGAGAGTACAGGGCGAATAAGCATCGGCTAACTCCGTGC
>MG|11|86.36|Bacteroidetes|Bacteroidia|Bacteroidales|Porphyromonadaceae|Barnesiella|intestinihominis|
TCCTACGGGAGGCAGCAGTGAGGAATATTGGTCAATGGGCGGAAGCCTGAACCAGCCAAGTCGCGTGAGGGAAGGAGGCCCTACGGGTTGTAAACCTCTTTTGCCGGGGGGACAACGGGCGCCACGAGATGGCGTCGTGAGGGTACCCGGAGAAAAAGCATCGGCTAACTCCGTGC
>MG|51|91.38|Bacteroidetes|Bacteroidia|Bacteroidales|Porphyromonadaceae|Odoribacter|splanchnicus|
GCACGGAGTTAGCCGATGCTTATTCGCAAGGTACAGGCATCGCCTTACACGTAAGGCTTATTCTTCCCTTGCAAAAGAGGTTTACAACCCATAGGGCAGTCTTCCCTCACGCGACTTGGCTGGTTCAGGCTCTCGCCCATTGACCAATATTCCTCACTGCTGCCTCCCGTAGGA
>MG|10|91.95|Bacteroidetes|Bacteroidia|Bacteroidales|Porphyromonadaceae|Parabacteroides|johnsonii|
TCCTACGGGAGGCAGCAGTGAGGAATATTGGTCAATGGCCGTTAGGCTGAACCAGCCAAGTCGCGTGAAGGAAGACGGATCTATGGTTTGTAAACTTCTTTTCTACGGGGGTAAAGTGTGGGACGTGTCCCATATTGCAAGTACCGTAAGAATAAGCATCGGCTAACTCCGTGC
>MG|16|83.05|Bacteroidetes|Bacteroidia|Bacteroidales|Porphyromonadaceae|Parabacteroides|distasonis|
GCACGGAGTTAGCCGGTCCTTATTCGCACGGTACTTGCAACGGATGTCACGACATCCCCTTTACCCCCCGTGCAAAAGAGGTTTACAATCCATAGGACATTCTTCCCTCACGCGGCTTGGCTGGTTCAGCTCCCGCCCATTGACCAATATCCCTCACTGCTGCCTCCCGTAGG
>MG|10|93.71|Bacteroidetes|Bacteroidia|Bacteroidales|Porphyromonadaceae|Barnesiella|viscericola|
TCCTACGGGAGGCAGCAGTGAGGAATATTGGTCAATGGTCGGCAGACTGAACCAGCCAAGTCGCGTGAAGGAAGACGGCCCTAAGGGTTGTAAACTTCTTTTGTCGGAGAGTAAAGGTCTTCACGAGTGGAGATTTGCAAGTATCCGAAGAAAAAGCATCGGCTAACTCCGTGC
>MG|22|83.43|Bacteroidetes|Bacteroidia|Bacteroidales|Porphyromonadaceae|Coprobacter|fastidiosus|
CCTACGGGAGGCAGCAGTGAGGGGATATTGGTCAATGGGCGGAAGCCTGAACCAGCCAAGTCGCGTGAGGGAAGGAGGCCGTCAAGGTTGTAAACCTCTTTTGCCGGGGGACAACGGGCGCCACGGGCTGGCGTCGTGAGGGTACCCGGAGAAAAAGCATCGGCTAACTCCGTGC
>MG|1450|85.88|Bacteroidetes|Bacteroidia|Bacteroidales|Porphyromonadaceae|Candidatus Vestibaculum|Vestibaculum|
CCTACGGGAGGCAGCAGTGAGGAATATTGGTCAATGGGCGGGAGCCTGAACCAGCCAAGCCGCGTGAAGGACGACAGATCTATGGTTCGTAAACTTCTTTGGCGCGGGAGCAAAGTGGCCCATTCGGTGGGCCGATGAGCGTACCGCGAGAACAAGCATCGGCTAACTCCGTGC
>MG|27|90.75|Bacteroidetes|Bacteroidia|Bacteroidales|Porphyromonadaceae|Parabacteroides|merdae|
GCACGGAGTTAGCCGATGCTTATTCGTACGGTACTTGCAATAAGGGACGCGTCCCTCTCTTTACCCCCGTACAAAAGAAGTTTACAAACCATAGATCCTTCTTCCTTCACGCGACTTGGCTGGTTCAGCCTTCCGGCCATTGACCAATATTCCTCACTGCTGCCTCCCGTAGG
>MG|12|96.55|Bacteroidetes|Bacteroidia|Bacteroidales|Porphyromonadaceae|Barnesiella|viscericola|
CCTACGGGAGGCAGCAGTGAGGAATATTGGTCAATGGTCGGCAGACTGAACCAGCCAAGTCGCGTGAAGGAAGACGGCCCTACGGGTTGTAAACTTCTTTTGTCGGAGAGTAAAGGGCACTACGTGTAGTGTTTTGCAAGTATCCGAAGAAAAAAGCATCGGCTAACTCCGTGC
>MG|12|82.18|Bacteroidetes|Bacteroidia|Bacteroidales|Porphyromonadaceae|Coprobacter|fastidiosus|
GCACGGAGTTAGCCGATGCTTTTTCTCCGGGTACCCTCAAAACCCCATCGCGTGGAGCCCGTTGTCCCCCGGCAAAAGTGGTTTACAATGCTTGGCACCTTCTTCCCACACGCGACTTGGCTGGTTCAGGCTTCCGCCCATTGACCAATATCCCTCACTGCTGCCTCCCGTAGG
>MG|18|92.53|Bacteroidetes|Bacteroidia|Bacteroidales|Porphyromonadaceae|Parabacteroides|distasonis|
GCACGGAGTTAGCCGATGCTTATTCATAAGGTACATGCCAGGCGGCACGCGTGCCGCGCTTTATTCCCTTATAAAAGAGGTTTACGACCCGTAGGGCCTTCATCCCTCACGCGACTTGGCTGGTTCAGGCTCCCGCCCATTGACCAATATTCCTCACTGCTGCCTCCCGTAGGA
>MG|37|83.62|Bacteroidetes|Bacteroidia|Bacteroidales|Porphyromonadaceae|Barnesiella|intestinihominis|
CCTACGGGAGGCAGCAGTGAGGAATATTGGTCAATGGCCGTAAGGCTGAACCAGCCAAGCCGCGTGAGGGAGGAAGGCCCTACGGGTTGTAAACCTCTTTGGTGCGGGAGCAAGGAGGGGCTCGGGAGCCCGGTCGAGAGTACCGCAAGAACAAGCATCGGCTAACTCCGTGC
>MG|321|91.33|Bacteroidetes|Bacteroidia|Bacteroidales|Porphyromonadaceae|Odoribacter|splanchnicus|
CCTACGGGAGGCAGCAGTGAGGAATATTGGTCAATGGCCGGAAGGCTGAACCAGCCAAGTCGCGTGAGGGAAGACTGCCCTATGGGTTGTAAACCTCTTTTGCAAGGGAAGAATAAGGGTTACGTGTAGCCCGATGCCAGTACTTTGCGAATAAGCATCGGCTAACTCCGTGC
>MG|19|83.05|Bacteroidetes|Bacteroidia|Bacteroidales|Porphyromonadaceae|Parabacteroides|distasonis|
CCTACGGGAGGCAGCAGTGAGGGATATTGGTCAATGGGCGGGAGCTGAACCAGCCAAGCCGCGTGAGGGAAGAATGTCCTATGGATTGTAAACCTCTTTTTGCACGGGGGTAAAGGGGATGTCGTGACATCCGTTGCAAGTACCGTGCGAATAAGGACCGGCTAACTCCGTGC
>MG|21|92.0|Bacteroidetes|Bacteroidia|Bacteroidales|Porphyromonadaceae|Parabacteroides|johnsonii|
GCACGGAGTTAGCCGATGCTTATTCTTACGGTACTTGCAATATGGGACACGTCCCACACTTTACCCCCCGTAGAAAAGAAGTTTACAAACCATAGATCCGTCTTCCTTCACGCGACTTGGCTGGTTCAGCCTAACGGCCATTGACCAATATTCCTCACTGCTGCCTCCCGTAGGA
>MG|30|86.78|Bacteroidetes|Bacteroidia|Bacteroidales|Porphyromonadaceae|Coprobacter|fastidiosus|
CCTACGGGAGGCAGCAGTGAGGAATATTGGTCAATGGGCGGAAGCCTGAACCAGCCAAGTCGCGTGAGGGAAGGAGGCCCTACGGGTTGTAAACCTCTTTTGCCGGGGGACAACGGGCGCCACGAGCTGGCGTCGTGAGGGTACCCGGAGAAAAAGCATCGGCTAACTCCGTGC
>MG|15|88.0|Bacteroidetes|Bacteroidia|Bacteroidales|Porphyromonadaceae|Candidatus Vestibaculum|Vestibaculum|
CCTACGGGAGGCAGCAGTGAGGAATATTGGTCAATGGCCGGAAGGCTGAACCAGCCAAGTCGCGTGGAGGAAGAAGGATCTATGGTTTGTAAACTTCTTTTGTGCGGGGGTAAAGGACAATACGCGTATTGTTTTGCAAGTACCGCACGAATAAGCATCGGCTAACTCCGTGC
>MG|18|91.91|Bacteroidetes|Bacteroidia|Bacteroidales|Porphyromonadaceae|Parabacteroides|distasonis|
CCTACGGGAGGCAGCAGTGAGGAATATTGGTCAATGGGCGGGAGCCTGAACCAGCCAAGTCGCGTGAGGGACGAAGGCCCTACGGGTCGTAAACCTCTTTTATAAGGGAATAAAGCGCGGCACGCGTGCCGCTGGCATGTACCTTATGAATAAGCATCGGCTAACTCCGTGC
>MG|16|85.14|Bacteroidetes|Bacteroidia|Bacteroidales|Porphyromonadaceae|Butyricimonas|sp.|
GCACGGAGTTAGCCGATGCTTATTCGGCGGGTACCGGCAACGTCGCATCCCGTGCGACGGTTTCGCCCCCGCCAAAAGAGGTTCACGGGTCATGGACCCTCCTTCCCTCACGCGACTTGGCTGGTTCAGTCTCTCGACCATTGACCAATATTCCTCACTGCTGCCTCCCGTAGGA
>MG|276|83.71|Bacteroidetes|Bacteroidia|Bacteroidales|Porphyromonadaceae|Barnesiella|intestinihominis|
GCACGGAGTTAGCCGATGCTTGTTCTTGCGGTACTCTCACCGGGGCTCCCGAGCCCCTCCTTGCTCCCGCACCAAAGAGGTTTACAACCCGTAGGGCCTTCCTCCCTCACGCGGCTTGGCTGGTTCAGCCTTACGGCCATTGACCAATATTCCTCACTGCTGCCTCCCGTAGGA
>MG|20|95.38|Bacteroidetes|Bacteroidia|Bacteroidales|Porphyromonadaceae|Parabacteroides|distasonis|
CCTACGGGAGGCAGCAGTGAGGAATATTGGTCAATGGGCGATAGCCTGAACCAGCCAAGTCGCGTGAGGGATGAAGGCCCTACGGGTCGTAAACCTCTTTTATAAGGGAATAAAGTGTGGGACGTGTCCCATTTTGTATGTACCTTATGAATAAGCATCGGCTAACTCCGTGC
>MG|13|95.98|Bacteroidetes|Bacteroidia|Bacteroidales|Porphyromonadaceae|Parabacteroides|merdae|
GCACGGAGTTAGCCGATGCTTATTCATACGGTACATACAAAAAATCACACGTGACTCACTTTATTCCCGTATAAAAGAAGTTTACAAACCATAGATCCTTCTTCCTTCACGCGACTTGGCTGGTTCAGCCTCTCGGCCATTGACCAATATTCCTCACTGCTGCCTCCCGTAGG
>MG|24|92.49|Bacteroidetes|Bacteroidia|Bacteroidales|Porphyromonadaceae|Parabacteroides|distasonis|
GCACGGAGTTAGCCGATGCTTATTCATAAGGTACATGCGAGACGGCACGCGTGCCGCGCTTTATTCCCTTATAAAAGAGGTTTACGACCCGTAGGGCCTTCCTCCCTCACGCGACTTGGCTGGTTCAGGCTCCCGCCCATTGACCAATATTCCTCACTGCTGCCTCCCGTAGG
>MG|25|89.2|Bacteroidetes|Bacteroidia|Bacteroidales|Porphyromonadaceae|Candidatus Vestibaculum|Vestibaculum|
TCCTACGGGAGGCAGCAGTGAGGAATATTGGTCAATGGCCGGAAGGCTGAACCAGCCAAGTCGCGTGGAGGAAGAAGGATCTATGGTTTGTAAACTTCTTTTGTGCGGGGGTAAAGGTCGGTACGTGTACCGATTTGCAAGTACCGCACGAATAAGCATCGGCTAACTCCGTGC
>MG|137|93.14|Bacteroidetes|Bacteroidia|Bacteroidales|Porphyromonadaceae|Porphyromonas|gulae|
GCACGGAGTTAGCCGATGCTTATTCATAAGGTACATGCACAGCGCTACACGTAGCGCCCGTTATTCCCTTATAAAAGAAGTTTACAATCCATAGAACCTTCATCCTTCACGCTACTTGGCTGGTTCAGGCTCTCGCCCATTGACCAATATTCCTCACTGCTGCCTCCCGTAGGAG
>MG|211|86.29|Bacteroidetes|Bacteroidia|Bacteroidales|Porphyromonadaceae|Barnesiella|intestinihominis|
CCTACGGGAGGCAGCAGTGAGGAATATTGGTCAATGGGCGGAAGCCTGAACCAGCCAAGTCGCGTGAGGGAAGGAGGCCCTACGGGTTGTAAACCTCTTTTGCCGGGGGGACAACGGGCGCCACGAGATGGCGTCGTGAGGGTACCCGGAGAAAAAGCATCGGCTAACTCCGTGC
>MG|28|83.62|Bacteroidetes|Bacteroidia|Bacteroidales|Porphyromonadaceae|Parabacteroides|distasonis|
CCTACGGGAGGCAGCAGTGAGGGATATTGGTCAATGGGCGGGAGCTGAACCAGCCAAGCCGCGTGAGGGAAGAATGTCCTATGGATTGTAAACCTCTTTTGTCACGGGGGTAAAGGGGATGTCGTGACATCCGTTGCAAGTACCGTGCGAATAAGGACCGGCTAACTCCGTGC
>MG|67|90.75|Bacteroidetes|Bacteroidia|Bacteroidales|Porphyromonadaceae|Parabacteroides|johnsonii|
CCTACGGGAGGCAGCAGTGAGGAATATTGGTCAATGGCCGGAAGGCTGAACCAGCCAAGTCGCGTGAAGGATGAAGGATCTATGGTTTGTAAACTTCTTTTGTACGGGGGTAAAATGAGGGACGCGTCCCTTATTGCAAGTACCGTACGAATAAGCATCGGCTAACTCCGTGC
>MG|66|94.25|Bacteroidetes|Bacteroidia|Bacteroidales|Porphyromonadaceae|Parabacteroides|merdae|
GCACGGAGTTAGCCGATGCTTATTCGTACGGTACTTGCAATAAAGGACACGTCCTTCACTTTACCCCCGTACAAAAGAAGTTTACAAACCATAGATCCTTCTTCCTTCACGCGACTTGGCTGGTTCAGCCTCTCGGCCATTGACCAATATTCCTCACTGCTGCCTCCCGTAGGA
>MG|45|93.64|Bacteroidetes|Bacteroidia|Bacteroidales|Porphyromonadaceae|Parabacteroides|merdae|
CCTACGGGAGGCAGCAGTGAGGAATATTGGTCAATGGCCGAGAGGCTGAACCAGCCAAGTCGCGTGAAGGAAGAAGGGTCTATGGTTTGTAAACTTCTTTTGTACGGGGGTAAAGTGAAGGACGTGTCCTTTATTGCAAGTACCGTACGAATAAGCATCGGCTAACTCCGTGC
>MG|136|86.86|Bacteroidetes|Bacteroidia|Bacteroidales|Porphyromonadaceae|Coprobacter|fastidiosus|
GCACGGAGTTAGCCGATGCTTTTTCTCCGGGTACCCTCACGACGCCATCTCGTGGCGCCCGTTGTCCCCCGGCAAAAGAGGTTTACAACCCGTAGGGCCTCCTTCCCTCACGCGACTTGGCTGGTTCAGGCTTCCGCCCATTGACCAATATTCCTCACTGCTGCCTCCCGTAGGA
>MG|11|90.23|Bacteroidetes|Bacteroidia|Bacteroidales|Porphyromonadaceae|Coprobacter|fastidiosus|
CCTACGGGAGGCAGCAGTGAGGAATATTGGTCAATGGGCGGAAGCCTGAACCAGCCAAGTAGCGTGGAGGACGAAGGCCCTACGGGTTGTAAACTCCTTTTTCGGGGGGAATAACGGGCGCCACGCGTGGCGCCGTGCACGTACCCCGCGAATAAGCATCGGCTAACTCCGTGC
>MG|18|86.86|Bacteroidetes|Bacteroidia|Bacteroidales|Porphyromonadaceae|Coprobacter|fastidiosus|
GCACGGAGTTAGCCGATGCTTTTTCTCCGGGTACCCTCACGACGCCATCCCGTGGCGCCCGTTGTCCCCCGGCAAAAGAGGTTTACAACCCGTAGGGCCTCCTTCCCTCACGCGACTTGGCTGGTTCAGGCTTCCGCCCATTGACCAATATTCCTCACTGCTGCCTCCCGTAGGA
>MG|83|93.71|Bacteroidetes|Bacteroidia|Bacteroidales|Porphyromonadaceae|Porphyromonas|endodontalis|
CCTACGGGAGGCAGCAGTGAGGAATATTGGTCAATGGGCGAGAGCCTGAACCAGCCAAGTAGCGTGAAGGATGACTGCCCTATGGGTTGTAAACTTCTTTTATACGGGAATAACAAGCGGCACGTGTGCCGCTCTGCATGTACCGTATGAATAAGCATCGGCTAACTCCGTGC
>MG|13|93.71|Bacteroidetes|Bacteroidia|Bacteroidales|Porphyromonadaceae|Barnesiella|viscericola|
GCACGGAGTTAGCCGATGCTTTTTTCTTCGGATACTTGCAAATCTCCACTCGTGAAGACCTTTACTCTCCGACAAAAGAAGTTTACAACCCGTAGGGCCGTCTTCCTTCACGCGACTTGGCTGGTTCAGTCTGCCGACCATTGACCAATATTCCTCACTGCTGCCTCCCGTAGG
>MG|134|89.14|Bacteroidetes|Bacteroidia|Bacteroidales|Porphyromonadaceae|Parabacteroides|distasonis|
CCTACGGGAGGCAGCAGTGAGGAATATTGGTCAATGGCCGCAGGGCTGAACCAGCCAAGTAGCGTGGAGGATGACGGCCCTACGGGTTGTAAACTCCTTTTTTGCGGGAATAACAGGGGGGCACGTGTGCCCCTCTGCACGTACCGCACGAATAAGCATCGGCTAACTCCGTGC
>MG|171|87.43|Bacteroidetes|Bacteroidia|Bacteroidales|Porphyromonadaceae|Coprobacter|fastidiosus|
CCTACGGGAGGCAGCAGTGAGGAATATTGGTCAATGGGCGGAAGCCTGAACCAGCCAAGTCGCGTGGAGGACGTAGGCCCTACGGGTCGTGAACTCCTTTTGCCGGGGGGTAACGGGCGGCGCGCGCCGCCGCCGTGCAAGTACCCGGCGAATAAGCATCGGCTAACTCCGTGCC
>MG|91|91.33|Bacteroidetes|Bacteroidia|Bacteroidales|Porphyromonadaceae|Odoribacter|splanchnicus|
CCTACGGGAGGCAGCAGTGAGGAATATTGGTCAATGGGCGAGAGCCTGAACCAGCCAAGTCGCGTGAGGGAAGACTGCCCTATGGGTTGTAAACCTCTTTTGCAAGGGAAGAATAAGCCTTACGAGTAGGGCGATGCCTGTACCTTGCGAATAAGCATCGGCTAACTCCGTGC
>MG|19|95.4|Bacteroidetes|Bacteroidia|Bacteroidales|Porphyromonadaceae|Parabacteroides|merdae|
GCACGGAGTTAGCCGATGCTTATTCATACGGTACATACAAAAAGTCACACGTGACTCACTTTATTCCCGTATAAAAGAAGTTTACAAACCATAGATCCTTCTTCCTTCACGCGACTTGGCTGGTTCAGCCTCTCGGCCATTGACCAATATTCCTCACTGCTGCCTCCCGTAGG
>MG|17|86.86|Bacteroidetes|Bacteroidia|Bacteroidales|Porphyromonadaceae|Coprobacter|fastidiosus|
CCTACGGGAGGCAGCAGTGAGGAATATTGGTCAATGGGCGGAAGCCTGAACCAGCCAAGTCGCGTGAGGGAAGGAGGCCCTACGGGTTGTAAACCTCTTTTGCCGGGGGACAACGGGCGCCACGTGATGGCGTCGTGAGGGTACCCGGAGAAAAAAGCATCGGCTAACTCCGTGC
>MG|144|84.18|Bacteroidetes|Bacteroidia|Bacteroidales|Porphyromonadaceae|Barnesiella|intestinihominis|
GCACGGAGTTAGCCGATGCTTGTTCTTGCGGTACTCTCACCGGGGCTCACGAGCCCCTCCTTGCTCCCGCACCAAAGAGGTTTACAACCCGTAGGGCCTTCCTCCCTCACGCGGCTTGGCTGGTTCAGCCTTACGGCCATTGACCAATATTCCTCACTGCTGCCTCCCGTAGG
>MG|57|93.71|Bacteroidetes|Bacteroidia|Bacteroidales|Porphyromonadaceae|Barnesiella|viscericola|
GCACGGAGTTAGCCGATGCTTTTTCTTCGGATACTTGCAAATCTCCACTCGTGAAGACCTTTACTCTCCGACAAAAGAAGTTTACAACCCTTAGGGCCGTCTTCCTTCACGCGACTTGGCTGGTTCAGTCTGCCGACCATTGACCAATATTCCTCACTGCTGCCTCCCGTAGGA
>MG|131|88.57|Bacteroidetes|Bacteroidia|Bacteroidales|Porphyromonadaceae|Candidatus Vestibaculum|Vestibaculum|
CCTACGGGAGGCAGCAGTGAGGAATATTGGTCAATGGCCGGAAGGCTGAACCAGCCAAGTCGCGTGGAGGAAGAAGGATCTATGGTTTGTAAACTTCTTTTGTGCGGGGGGTAAAGGGCGGTATGTATACCGCATTGAAAGTACCGCACGAATAAGCATCGGCTAACTCCGTGC
>MG|12|95.98|Bacteroidetes|Bacteroidia|Bacteroidales|Porphyromonadaceae|Barnesiella|intestinihominis|
CCTACGGGAGGCAGCAGTGAGGAATATTGGTCAATGGTCGGCAGACTGAACCAGCCAAGTCGCGTGAAGGAAGACGGCCCTACGGGTTGTAAACTTCTTTTGTCGGAGAGTAAAGGACACTACGTGTAGTGTTTTGCAAGTATCCGAAGAAAAAAGCATCGGCTAACTCCGTGC
>MG|31|86.78|Bacteroidetes|Bacteroidia|Bacteroidales|Porphyromonadaceae|Coprobacter|fastidiosus|
GCACGGAGTTAGCCGATGCTTTTTCTCCGGGTACCCTCACGGCACCATCCCGTGGCGCCCGTTGTCCCCCGGCAAAAGAGGTTTACAACCCGTAGGGCCTCCTTCCCTCACGCGACTTGGCTGGTTCAGGCTTCCGCCCATTGACCAATATTCCTCACTGCTGCCTCCCGTAGG
>MG|77|90.75|Bacteroidetes|Bacteroidia|Bacteroidales|Porphyromonadaceae|Coprobacter|fastidiosus|
CCTACGGGAGGCAGCAGTGAGGAATATTGGTCAATGGGCGGAAGCCTGAACCAGCCAAGTAGCGTGGAGGATGAAGGCCCTACGGGTTGTAAACTCCTTTTTCGGGGGAATAACGGGCGCCACGCGTGGCGCCGTGCACGTACCCCGCGAATAAGCATCGGCTAACTCCGTGC
>MG|51|87.43|Bacteroidetes|Bacteroidia|Bacteroidales|Porphyromonadaceae|Coprobacter|fastidiosus|
CCTACGGGAGGCAGCAGTGAGGAATATTGGTCAATGGGCGGAAGCCTGAACCAGCCAAGTCGCGTGGAGGACGTAGGCCCTACGGGTCGTGAACTCCTTTTGCCGGGGGGGTAACCGGCGGCACGTGTGCCGCCCTGCAAGTACCCGGCGAATAAGCATCGGCTAACTCCGTGCC
>MG|13|90.8|Bacteroidetes|Bacteroidia|Bacteroidales|Porphyromonadaceae|Parabacteroides|merdae|
CCTACGGGAGGCAGCAGTGAGGAATATTGGTCAATGGCCGGAAGGCTGAACCAGCCAAGTCGCGTGAAGGAAGAAGGATCTATGGTTTGTAAACTTCTTTTGTACGGGGGGTAAAATGAGGGACGCGTCCCTTATTGCAAGTACCGTACGAATAAGCATCGGCTAACTCCGTGC
>MG|20|94.8|Bacteroidetes|Bacteroidia|Bacteroidales|Porphyromonadaceae|Parabacteroides|distasonis|
CCTACGGGAGGCAGCAGTGAGGAATATTGGTCAATGGGCGATAGCCTGAACCAGCCAAGTCGCGTGAGGGATGAAGGCCCTATGGGTCGTAAACCTCTTTTATAAGGGAATAAAGTTCGCCACGTGTGGTGTTTTGTATGTACCTTATGAATAAGCATCGGCTAACTCCGTGC
>MG|11|93.1|Bacteroidetes|Bacteroidia|Bacteroidales|Porphyromonadaceae|Porphyromonas|sp.|
TCCTACGGGAGGCAGCAGTGAGGAATATTGGTCAATGGGCGAGAGCCTGAACCAGCCAAGTAGCGTGAAGGAAGAAGGTTCTATGGATTGTAAACTTCTTTTATAAGGGAATAACGGGCGCTACGTGTAGCGCTGTGCATGTACCTTATGAATAAGCATCGGCTAACTCCGTGC
>MG|13|86.29|Bacteroidetes|Bacteroidia|Bacteroidales|Porphyromonadaceae|Barnesiella|viscericola|
GCACGGAGTTAGCCGATGCTTGTTCTTGCGGTACTCTCAACAGGCCACGCGTGGCCTCTTTGCTCCCGCACCAAAGGAGTTTACAACCCATAGGGCCGTCTTCCTCACGCGGCTTGGCTGGTTCAGCCCTTCGGCCATTGACCAATATTCCTCACTGCTGCCTCCCGTAGG
>MG|396|86.29|Bacteroidetes|Bacteroidia|Bacteroidales|Porphyromonadaceae|Barnesiella|viscericola|
CCTACGGGAGGCAGCAGTGAGGAATATTGGTCAATGGCCGAAGGGCTGAACCAGCCAAGCCGCGTGGAGGAAGACGGCCCTACGGGTTGTAAACTCCTTTGGTGCGGGAGCAAAGAGGCCACGCGTGGCCAGTTGAGAGTACCGCAAGAACAAGCATCGGCTAACTCCGTGC
>MG|35|83.05|Bacteroidetes|Bacteroidia|Bacteroidales|Porphyromonadaceae|Parabacteroides|distasonis|
CCTACGGGAGGCAGCAGTGAGGGATATTGGTCAATGGGCGGGAGCTGAACCAGCCAAGCCGCGTGAGGGAAGAATGTCCTATGGATTGTAAACCTCTTTTGCACGGGGGGTAAAGGGGATGTCGTGACATCCGTTGCAAGTACCGTGCGAATAAGGACCGGCTAACTCCGTGC
>MG|15|90.23|Bacteroidetes|Bacteroidia|Bacteroidales|Porphyromonadaceae|Coprobacter|fastidiosus|
CCTACGGGAGGCAGCAGTGAGGAATATTGGTCAATGGGCGGAAGCCTGAACCAGCCAAGTAGCGTGGAGGACGAAGGCCCTACGGGTTGTAAACTCCTTTTTCGGGGGGAATAACGGGCGCCACGGGTGGCGCCGTGCACGTACCCCGCGAATAAGCATCGGCTAACTCCGTGC
>MG|27|91.95|Bacteroidetes|Bacteroidia|Bacteroidales|Porphyromonadaceae|Parabacteroides|johnsonii|
CCTACGGGAGGCAGCAGTGAGGAATATTGGTCAATGGCCGTTAGGCTGAACCAGCCAAGTCGCGTGAAGGAAGACGGATCTATGGTTTGTAAACTTCTTTTCTACGGGGGGTAAAGTGTGGGACGTGTCCCATATTGCAAGTACCGTAAGAATAAGCATCGGCTAACTCCGTGC
>MG|28|88.07|Bacteroidetes|Bacteroidia|Bacteroidales|Porphyromonadaceae|Candidatus Vestibaculum|Vestibaculum|
GCACGGAGTTAGCCGATGCTTATTCGTGCGGTACTTTCAATGCGGTATACATACCGACCTTTACCCCCCGCACAAAAGAAGTTTACAAACCATAGATCCTTCTTCCTCCACGCGACTTGGCTGGTTCAGCCTTCCGGCCATTGACCAATATTCCTCACTGCTGCCTCCCGTAGGA
>MG|16|93.68|Bacteroidetes|Bacteroidia|Bacteroidales|Porphyromonadaceae|Parabacteroides|merdae|
GCACGGAGTTAGCCGATGCTTATTCGTACGGTACTTGCAATAAAGGACACGTCCTTCACTTTACCCCCGTACAAAAGAAGTTTACAAACCATAGACCCTTCTTCCTTCACGCGACTTGGCTGGTTCAGCCTCTCGGCCATTGACCAATATTCCTCACTGCTGCCTCCCGTAGGA
>MG|12|83.15|Bacteroidetes|Bacteroidia|Bacteroidales|Porphyromonadaceae|Barnesiella|intestinihominis|
CCTACGGGAGGCAGCAGTGAGGAATATTGGTCAATGGCCGTAAGGCTGAACCAGCCAAGCCGCGTGAGGGAGGAAGGCCCTACGGGTTGTAAACCTCTTTGGGTGCGGGAGCAAGGAGGGGCTCGGGAGCCCCGGTGAGAGTACCGCAAGAACAAGCATCGGCTAACTCCGTGC
>MG|76|83.62|Bacteroidetes|Bacteroidia|Bacteroidales|Porphyromonadaceae|Barnesiella|intestinihominis|
CCTACGGGAGGCAGCAGTGAGGAATATTGGTCAATGGCCGTAAGGCTGAACCAGCCAAGCCGCGTGAGGGAGGAAGGCCCTACGGGTTGTAAACCTCTTTGGTGCGGGAGCAGGAGGGGCTCGGGAGCCCCGGTGAGAGTACCGCAAGAACAAGCATCGGCTAACTCCGTGCA
>MG|16|86.36|Bacteroidetes|Bacteroidia|Bacteroidales|Porphyromonadaceae|Barnesiella|intestinihominis|
GCACGGAGTTAGCCGATGCTTTTTTCTCCGGGTACCCTCACGACGCCATCACGTGGCGCCCGTTGTCCCCCCGGCAAAAGAGGTTTACAACCCGTAGGGCCTCCTTCCCTCACGCGACTTGGCTGGTTCAGGCTTCCGCCCATTGACCAATATTCCTCACTGCTGCCTCCCGTAGG
>MG|50|88.64|Bacteroidetes|Bacteroidia|Bacteroidales|Porphyromonadaceae|Candidatus Vestibaculum|Vestibaculum|
GCACGGAGTTAGCCGATGCTTATTCGTGCGGTACTTTCAATGCGGTATACATACCGCCCTTTACCCCCCGCACAAAAGAAGTTTACAAACCATAGATCCTTCTTCCTCCACGCGACTTGGCTGGTTCAGCCTTCCGGCCATTGACCAATATTCCTCACTGCTGCCTCCCGTAGGA
>MG|65|91.91|Bacteroidetes|Bacteroidia|Bacteroidales|Porphyromonadaceae|Odoribacter|splanchnicus|
CCTACGGGAGGCAGCAGTGAGGAATATTGGTCAATGGCCGGAAGGCTGAACCAGCCAAGTCGCGTGAGGGAAGACTGCCCTATGGGTTGTAAACCTCTTTTGCAAGGGAAGAATAAGGGCTACGTGTAGCCCGATGCCAGTACTTTGCGAATAAGCATCGGCTAACTCCGTGC
>MG|50|89.71|Bacteroidetes|Bacteroidia|Bacteroidales|Porphyromonadaceae|Candidatus Vestibaculum|Vestibaculum|
GCACGGAGTTAGCCGATGCTTATTCGTGCGGTACTTGCAATCGGTACACGTACCGACCTTTACCCCCGCACAAAAGAAGTTTACAAACCATAGATCCTTCTTCCTCCACGCGACTTGGCTGGTTCAGCCTTCCGGCCATTGACCAATATTCCTCACTGCTGCCTCCCGTAGG
>MG|19|90.8|Bacteroidetes|Bacteroidia|Bacteroidales|Porphyromonadaceae|Parabacteroides|merdae|
CCTACGGGAGGCAGCAGTGAGGAATATTGGTCAATGGCCGGAAGGCTGAACCAGCCAAGTCGCGTGAAGGAAGAAGGATCTATGGTTTGTAAACTTCTTTTGTACGGGGGGTAAAGAGAGGGACGCGTCCCTTATTGCAAGTACCGTACGAATAAGCATCGGCTAACTCCGTGC
>MG|71|82.18|Bacteroidetes|Bacteroidia|Bacteroidales|Porphyromonadaceae|Tannerella|sp.|
GCACGGAGTTAGCCGATGCTTATTCGCCCTGTACTCTCACCCCGCCACACGTGGCGGGCGTTGCCCCAGGGCAAAAGGGGTTCACACTCCGAAGGAGCTACTTCCCCCACGCCACTTGGCTGGTTCAGCCTCTCGGCCATTGACCAATATTCCTCACTGCTGCCTCCCGTAGG
>MG|35|88.64|Bacteroidetes|Bacteroidia|Bacteroidales|Porphyromonadaceae|Candidatus Vestibaculum|Vestibaculum|
TCCTACGGGAGGCAGCAGTGAGGAATATTGGTCAATGGCCGGAAGGCTGAACCAGCCAAGTCGCGTGGAGGAAGAAGGATCTATGGTTTGTAAACTTCTTTTGTGCGGGGGTAAAGGGCGGTATGTATACCGCATTGAAAGTACCGCACGAATAAGCATCGGCTAACTCCGTGC
>MG|47|95.4|Bacteroidetes|Bacteroidia|Bacteroidales|Porphyromonadaceae|Parabacteroides|merdae|
CCTACGGGAGGCAGCAGTGAGGAATATTGGTCAATGGCCGAGAGGCTGAACCAGCCAAGTCGCGTGAAGGAAGAAGGATCTATGGTTTGTAAACTTCTTTTATACGGGAATAAAGTGAGTCACGTGTGACTTTTTGTATGTACCGTATGAATAAGCATCGGCTAACTCCGTGC
>MG|10|89.14|Bacteroidetes|Bacteroidia|Bacteroidales|Porphyromonadaceae|Candidatus Vestibaculum|Vestibaculum|
GCACGGAGTTAGCCGATGCTTATTCGTGCGGTACTTGCAATCGGTACGCGTACCGACCTTTACCCCCCGCACAAAAGAAGTTTACAAACCATAGATCCTTCTTCCTCCACGCGACTTGGCTGGTTCAGCCTTCCGGCCATTGACCAATATTCCTCACTGCTGCCTCCCGTAGG
>MG|78|86.36|Bacteroidetes|Bacteroidia|Bacteroidales|Porphyromonadaceae|Barnesiella|intestinihominis|
GCACGGAGTTAGCCGATGCTTTTTCTCCGGGTACCCTCACGACGCCATCTCGTGGCGCCCGTTGTCCCCCCGGCAAAAGAGGTTTACAACCCGTAGGGCCTCCTTCCCTCACGCGACTTGGCTGGTTCAGGCTTCCGCCCATTGACCAATATTCCTCACTGCTGCCTCCCGTAGGA
>MG|26|93.06|Bacteroidetes|Bacteroidia|Bacteroidales|Porphyromonadaceae|Porphyromonas|gulae|
CCTACGGGAGGCAGCAGTGAGGAATATTGGTCAATGGGCGAGAGCCTGAACCAGCCAAGTAGCGTGAAGGATGAAGGTTCTATGGATTGTAAACTTCTTTTATAAGGGAATAACGGGCGCTACGTGTAGTGTTGTGCATGTACCTTATGAATAAGCATCGGCTAACTCCGTGC
>MG|602|86.03|Bacteroidetes|Bacteroidia|Bacteroidales|Porphyromonadaceae|Candidatus Vestibaculum|Vestibaculum|
GCACGGAGTTAGCCGATGCTTGTTCTCGCGGTACGCTCATCGGCCCACCGAATGGGCCACTTTGCTCCCGCGCCAAAGAAGTTTACGAACCATAGATCTGTCGTCCTTCACGCGGCTTGGCTGGTTCAGGCTCCCGCCCATTGACCAATATTCCTCACTGCTGCCTCCCGTAGGAG
>MG|23|89.71|Bacteroidetes|Bacteroidia|Bacteroidales|Porphyromonadaceae|Candidatus Vestibaculum|Vestibaculum|
CCTACGGGAGGCAGCAGTGAGGAATATTGGTCAATGGCCGGAAGGCTGAACCAGCCAAGTCGCGTGGAGGAAGAAGGATCTATGGTTTGTAAACTTCTTTTGTGCGGGGGGTAAAGGTCGGTACGTGTACCGATTGCAAGTACCGCACGAATAAGCATCGGCTAACTCCGTGC
>MG|14|86.78|Bacteroidetes|Bacteroidia|Bacteroidales|Porphyromonadaceae|Coprobacter|fastidiosus|
CCTACGGGAGGCAGCAGTGAGGAATATTGGTCAATGGGCGGAAGCCTGAACCAGCCAAGTCGCGTGAGGGAAGGAGGCCCTACGGGTTGTAAACCTCTTTTGCCGGGGGACAACGGGCGCCACGAGATGGCGTCGTGAGGGTACCCGGAGAAAAGCATCGGCTAACTCCGTGC
>MG|13|91.95|Bacteroidetes|Bacteroidia|Bacteroidales|Porphyromonadaceae|Parabacteroides|distasonis|
GCACGGAGTTAGCCGATGCTTATTCATGCGGTACCTGCAAGAAGGTACACGTACCTCACGTTAATCCCGCATAAAAAGAAGTTTACAACCCGTAGGGCCGTCATCCTTCACGCTACTTGGCTGGTTCAGCCTCGCGGCCATTGACCAATATTCCTCACTGCTGCCTCCCGTAGG
>MG|252|88.07|Bacteroidetes|Bacteroidia|Bacteroidales|Porphyromonadaceae|Candidatus Vestibaculum|Vestibaculum|
GCACGGAGTTAGCCGATGCTTATTCGTGCGGTACTTTCAATGCGGTATACATACCGACCTTTACCCCCGCACAAAAGAAGTTTACAAACCATAGATCCTTCTTCCTCCACGCGACTTGGCTGGTTCAGCCTTCCGGCCATTGACCAATATTCCTCACTGCTGCCTCCCGTAGGA
>MG|34|91.33|Bacteroidetes|Bacteroidia|Bacteroidales|Porphyromonadaceae|Parabacteroides|johnsonii|
CCTACGGGAGGCAGCAGTGAGGAATATTGGTCAATGGCCGGAAGGCTGAACCAGCCAAGTCGCGTGAAGGATGAAGGATCTATGGTTTGTAAACTTCTTTTGTACGGGGGTAAAATGAGGGACGTGTCCCTTATTGCAAGTACCGTACGAATAAGCATCGGCTAACTCCGTGC
>MG|27|91.33|Bacteroidetes|Bacteroidia|Bacteroidales|Porphyromonadaceae|Odoribacter|splanchnicus|
GCACGGAGTTAGCCGATGCTTATTCGCAAGGTACAGGCATCGCCTTACACGTAAAGCTTATTCTTCCCTTGCAAAAGAGGTTTACAACCCATAGGGCAGTCATCCCTCACGCGACTTGGCTGGTTCAGGCTCTCGCCCATTGACCAATATTCCTCACTGCTGCCTCCCGTAGG
>MG|12|91.38|Bacteroidetes|Bacteroidia|Bacteroidales|Porphyromonadaceae|Parabacteroides|merdae|
GCACGGAGTTAGCCGATGCTTATTCGTACGGTACTTGCAATAAGGGACGCGTCCCTCACTTTACCCCCGTACAAAAGAAGTTTACAAACCATAGATCCTTCTTCCTTCACGCGACTTGGCTGGTTCAGCCTTCCGGCCATTGACCAATATTCCTCACTGCTGCCTCCCGTAGGA
>MG|28|90.86|Bacteroidetes|Bacteroidia|Bacteroidales|Porphyromonadaceae|Odoribacter|splanchnicus|
CCTACGGGAGGCAGCAGTGAGGAATATTGGTCAATGGCCGTAAGGCTGAACCAGCCAAGTAGCGTGAGGGATGACTGCCCTATGGGTTGTAAACCTCTTTTATAAGGGGGTAAAGGCATCTACGTGTAGATGTTTGCAAGTACCTTATGAATAAGCATCGGCTAACTCCGTGC
>MG|20|94.29|Bacteroidetes|Bacteroidia|Bacteroidales|Porphyromonadaceae|Parabacteroides|distasonis|
GCACGGAGTTAGCCGATGCTTATTCATAAGGTACATACAAAAACACCACACGTGGCGAACTTTATTCCCTTATAAAAAGAGGTTTACGACCCGTAGGGCCTTCATCCCTCACGCGACTTGGCTGGTTCAGGCTATCGCCCATTGACCAATATTCCTCACTGCTGCCTCCCGTAGG
>MG|27|93.06|Bacteroidetes|Bacteroidia|Bacteroidales|Porphyromonadaceae|Parabacteroides|merdae|
CCTACGGGAGGCAGCAGTGAGGAATATTGGTCAATGGCCGAGAGGCTGAACCAGCCAAGTCGCGTGAAGGAAGAAGGATCTATGGTTTGTAAACTTCTTTTGTACGGGGGTAAAGTGAGGGACGTGTCCCTTATTGCAAGTACCGTACGAATAAGCATCGGCTAACTCCGTGC
>MG|66|85.63|Bacteroidetes|Bacteroidia|Bacteroidales|Porphyromonadaceae|Butyricimonas|sp.|
CCTACGGGAGGCAGCAGTGAGGAATATTGGTCAATGGTCGAGAGACTGAACCAGCCAAGTCGCGTGAGGGAAGGAGGGTCCATGACCCGTGAACCTCTTTTGGCGGGGGCGAAACCGTCGCACGTGATGCGACGTTGCCGGTACCCGCCGAATAAGCATCGGCTAACTCCGTGC
>MG|25|92.53|Bacteroidetes|Bacteroidia|Bacteroidales|Porphyromonadaceae|Parabacteroides|distasonis|
GCACGGAGTTAGCCGATGCTTATTCATAAGGTACATGCAAGGCGGCACGCGTGCCGCGCTTTATTCCCTTATAAAAGAGGTTTACGACCCGTAGGGCCTTCCTCCCTCACGCGACTTGGCTGGTTCAGGCTCCCGCCCATTGACCAATATTCCTCACTGCTGCCTCCCGTAGGA
>MG|18|93.06|Bacteroidetes|Bacteroidia|Bacteroidales|Porphyromonadaceae|Parabacteroides|distasonis|
CCTACGGGAGGCAGCAGTGAGGAATATTGGTCAATGGCCGTAAGGCTGAACCAGCCAAGTAGCGTGAGGGATGACTGCCTATGGTTGTAAACCTCTTTTATAAGGGAATAAAGTGAGCCACGTGTGGTTTTTTGTATGTACCTTATGAATAAGCATCGGCTAACTCCGTGC
>MG|173|89.71|Bacteroidetes|Bacteroidia|Bacteroidales|Porphyromonadaceae|Coprobacter|fastidiosus|
CCTACGGGAGGCAGCAGTGAGGAATATTGGTCAATGGGCGGAAGCCTGAACCAGCCAAGTAGCGTGGAGGACGACGGCCCTACGGGTTGTAAACTCCTTTTTCGAGGGAATAACGGCGCCCACGCGTGGGCGATTGCATGTACCTCGCGAATAAGCATCGGCTAACTCCGTGC
>MG|14|86.86|Bacteroidetes|Bacteroidia|Bacteroidales|Porphyromonadaceae|Barnesiella|viscericola|
CCTACGGGAGGCAGCAGTGGGGAATATTGGTCAATGGACGGAAGTCTGAACCAGCCAAGTCGCGTGAAGGAAGACGGCCCTTAGGGTTGTAAACTTCTTTTACTTGTGAGTAAAGTGTCCTACGTGTAGGATATTGCAATTAACAAGAGAATAAGCATCGGCTAATTCCGTGC
>MG|28|86.36|Bacteroidetes|Bacteroidia|Bacteroidales|Porphyromonadaceae|Barnesiella|intestinihominis|
CCTACGGGAGGCAGCAGTGAGGAATATTGGTCAATGGGCGGAAGCCTGAACCAGCCAAGTCGCGTGAGGGAAGGAGGCCCTACGGGTTGTAAACCTCTTTTGCCGGGGGGACAACGGGCGCCACGTGATGGCGTCGTGAGGGTACCCGGAGAAAAAAGCATCGGCTAACTCCGTGC
>MG|10|82.95|Bacteroidetes|Bacteroidia|Bacteroidales|Porphyromonadaceae|Porphyromonas|endodontalis|
CCTACGGGAGGCAGCAGTGAGGAATATTGGTCAATGGGCGGAAGCCTGAACCAGCCATGCCGCGTGAAGGAATAAGGTCCTATGGACTGTCAACTTCTTTGGCAGGGGAGCAATAAGGCCCGCGAGACGGGCCGATGAGAGTACCCTGCAAAAAAGCATCGGCTAACTCCGTGC
>MG|27|88.64|Bacteroidetes|Bacteroidia|Bacteroidales|Porphyromonadaceae|Parabacteroides|distasonis|
GCACGGAGTTAGCCGATGCTTATTCGTGCGGTACGTGCAGAGGGGCACACGTGCCCCCCCTGTTATTCCCGCAAAAAAGGAGTTTACAACCCGTAGGGCCGTCATCCTCCACGCTACTTGGCTGGTTCAGCCCTGCGGCCATTGACCAATATTCCTCACTGCTGCCTCCCGTAGG
>MG|25|93.14|Bacteroidetes|Bacteroidia|Bacteroidales|Porphyromonadaceae|Barnesiella|viscericola|
CCTACGGGAGGCAGCAGTGAGGAATATTGGTCAATGGTCGGCAGACTGAACCAGCCAAGTCGCGTGAAGGAAGACGGCCCTAAGGGTTGTAAACTTCTTTTGTCGGAGAGTAAAGGTCTTCACGAGTGGAGATTTGCAAGTATCCGAAGAAAAAAGCATCGGCTAACTCCGTGC
>MG|14|88.07|Bacteroidetes|Bacteroidia|Bacteroidales|Prevotellaceae|Prevotella|sp.|
GCACGGAGTTAGCCGATGCTTATTCGCGCGGTACCTGCAAAGGGCCACACGTGGCCCCCCTTTATCCCCGCGCAAAAGGGGTTTACGACCCGTAGGGCCTTCGTCCCCCCACGCTACTTGGCTGGTTCAGGCTTCCGCCCATTGACCAATATCCCTCACTGCTGCCCCCCCGTAGG
>MG|35|88.64|Bacteroidetes|Bacteroidia|Bacteroidales|Prevotellaceae|Prevotella|sp.|
CCTACGGGGAGGCAGCAGTGAGGGGATATTGGTCAATGGGCGGAAGCCTGAACCAGCCAAGTAGCGTGGGGGACGAAGGCCCTACGGGTCGTAAACCCCTTTTGCGCGGGGATAAAGGGGGGCCACGTGTGGCCCTTTGCAGGTACCGCGCGAATAAGCATCGGCTAACTCCGTGC
>MG|19|89.71|Bacteroidetes|Bacteroidia|Bacteroidales|Prevotellaceae|Prevotella|dentasini|
GCACGGAATTAGCCGATGCTTATTCGCGCGGTACATGCAACGCGCCACGCGTGGCGCTCTTTATTCCCGCGCAAAAAGGACTTTACGACCCGTAGGGCCTTCGTCGTCCACGCTACTTGGCTGGTTCAGGCTTCCGCCCATTGACCAATATTCCTCACTGCTGCCTCCCGTAGG
>MG|15|90.91|Bacteroidetes|Bacteroidia|Bacteroidales|Prevotellaceae|Prevotella|sp.|
CCTACGGGAGGCAGCAGTGAGGAATATTGGTCAATGGGCGGAAGCCTGAACCAGCCAAGTAGCGTGAGGGACGACGGCCCTATGGGTTGTAAACCTCTTTTTGTGCGGGGGACAAAGCGGCCTACGGGTAGGCCTTTGCGGGTACCGCACGAATAAGGACCGGCTAATTCCGTGC
>MG|27|94.22|Bacteroidetes|Bacteroidia|Bacteroidales|Prevotellaceae|Prevotella|dentasini|
CCTACGGGAGGCAGCAGTGAGGAATATTGGTCAATGGGCGGAAGCCTGAACCAGCCAAGTAGCGTGCGGGACGACGGCCCTATGGGTTGTAAACCGCTTTTTCACGGGGATAAAGTGCGCCACGCGTGGCGCTTTGCAGGTACCGTGCGAATAAGGACCGGCTAATTCCGTGC
>MG|10|94.25|Bacteroidetes|Bacteroidia|Bacteroidales|Prevotellaceae|Paraprevotella|clara|
CCTACGGGAGGCAGCAGTGAGGAATATTGGTCAATGGGCGATAGCCTGAACCAGCCAAGTCGCGTGAGGGATGAAGGCCCTACGGGTCGTAAACCTCTTTTTATAAGGGAATAAAGTTCGCCACGTGTGGTGTTTTGTATGTACCTTATGAATAAGCATCGGCTAACTCCGTGC
>MG|10|91.91|Bacteroidetes|Bacteroidia|Bacteroidales|Prevotellaceae|Prevotella|multiformis|
CCTACGGGAGGCAGCAGTGAGGAATATTGGTCAATGGGCGGAAGCCTGAACCAGCCAAGTAGCGTGAGGGACGAAGGCCCTACGGGTTGTAAACCTCTTTTATGCGGGGATAAAGTGGGGGACGGGTCCCCTATTGCAGGTACCGCGCGAATAAGCATCGGCTAACTCCGTGC
>MG|256|92.57|Bacteroidetes|Bacteroidia|Bacteroidales|Prevotellaceae|Prevotella|copri|
CCTACGGGAGGCAGCAGTGAGGAATATTGGTCAATGGGCGGAAGCCTGAACCAGCCAAGTAGCGTGAGGGACGACGGCCCTACGGGTTGTAAACCTCTTTTTGCGCGGGGACAAAGTTCGCCATGCGTGGCGTTTTGCGGGTACCGCGCGAATAAGGACCGGCTAATTCCGTGC
>MG|269|91.48|Bacteroidetes|Bacteroidia|Bacteroidales|Prevotellaceae|Prevotella|dentasini|
GCACGGAATTAGCCGGTCCTTGTTCTTGCGGTACTTGCAATAACGCAACGCGTGCGCCACTTTACTCCCGCACCAAAGCAGTTTACAACCCTAAGGGCCGTCCTCCTGCACGCTACTTGGCTGGTTCAGGCTTCCGCCCATTGACCAATATTCCTCACTGCTGCCTCCCGTAGGA
>MG|11|76.84|Bacteroidetes|Bacteroidia|Bacteroidales|Prevotellaceae|Prevotella|stercorea|
CCTACGGGAGGCAGCAGTGAGGGATATTGGACAATGGAAGGAATTCTGATCCAGCCATGCCGCGTGCGGGCGTGCGCCCTACGGGGCGTTGAACCGCTTTTGGCGGGGGGGCAATAGGCGCCATGCGTGGCGCTTTGAGAGTACCCGCCGAATAAGCATCGGCTAACTCCGTGC
>MG|11|95.4|Bacteroidetes|Bacteroidia|Bacteroidales|Prevotellaceae|Prevotella|multiformis|
TCCTACGGGAGGCAGCAGTGAGGAATATTGGTCAATGGGCGGAAGCCTGAACCAGCCAAGTAGCGTGAGGGACGAAGGCCCTACGGGTTGTAAACCTCTTTTATGCGGGGATAAAGTGCGGGACGCGTCCCGTATTGCAGGTACCGCATGAATAAGGACCGGCTAATTCCGTGC
>MG|10|87.64|Bacteroidetes|Bacteroidia|Bacteroidales|Prevotellaceae|Prevotella|sp.|
GCACGGAGTTAGCCGATGCTTATTCGCGCGGTACCTGCAAAGGGCCACACGTGGCCCCCCTTTATCCCCCGCGCAAAAGGGGTTTACGACCCGTAGGGCCTTCGTCCCCCCACGCTACTTGGCTGGTTCAGGCTTCCGCCCATTGACCAATATCCCCTCACTGCTGCCTCCCCGTAGG
>MG|12|95.4|Bacteroidetes|Bacteroidia|Bacteroidales|Prevotellaceae|Prevotella|multiformis|
TCCTACGGGAGGCAGCAGTGAGGAATATTGGTCAATGGGCGGAAGCCTGAACCAGCCAAGTAGCGTGAGGGACGAAGGCCCTACGGGTTGTAAACCTCTTTTATGCGGGGATAAAGTGGGGGACGGGTCCCTTATTGCAGGTACCGCATGAATAAGGACCGGCTAATTCCGTGC
>MG|327|93.06|Bacteroidetes|Bacteroidia|Bacteroidales|Prevotellaceae|Prevotella|sp.|
CCTACGGGAGGCAGCAGTGAGGAATATTGGTCAATGGGCGGAAGCCTGAACCAGCCAAGTAGCGTGAGGGATGAAGGCCCTACGGGTTGTAAACCTCTTTTGTGCGGGGACAAAGTGGGCCACGTGTGGCCTTTTGCGTGTACCGCACGAATAAGGACCGGCTAATTCCGTGC
>MG|388|92.09|Bacteroidetes|Bacteroidia|Bacteroidales|Prevotellaceae|Prevotella|sp.|
GCACGGAATTAGCCGGTCCTTATTCGTGCGGTACACGCAAAACGGGACACGTCCCGCACTTTGTTCCCGCACAAAAGGGGTTTACAACCCGTAGGGCCTTCGTCCCCCCACGCTACTTGGCTGGTTCAGGCTTACGCCCATTGACCAATATTCCTCACTGCTGCCTCCCGTAGGAG
>MG|12|92.53|Bacteroidetes|Bacteroidia|Bacteroidales|Prevotellaceae|Prevotella|sp.|
GCACGGAATTAGCCGGTCCTTATTCGTGCGGTACACGCAAAAGGCCACACGTGGCCCACTTTGTCCCCGCACAAAAAGAGGTTTACAACCCGTAGGGCCTTCATCCCTCACGCTACTTGGCTGGTTCAGGCTTCCGCCCATTGACCAATATTCCTCACTGCTGCCTCCCGTAGG
>MG|41|91.91|Bacteroidetes|Bacteroidia|Bacteroidales|Prevotellaceae|Prevotella|stercorea|
CCTACGGGAGGCAGCAGTGAGGAATATTGGTCAATGGGCGCGAGCCTGAACCAGCCAAGTAGCGTGAGGATGACTGCCCTACGGTTGTAAACTCCTTTTGCAGGGGGATAAAGTGTGCCACGCGTGGCATATTGCAGGTACCCTGCGAATAAGCATCGGCTAACTCCGTGC
>MG|12|92.53|Bacteroidetes|Bacteroidia|Bacteroidales|Prevotellaceae|Prevotella|sp.|
CCTACGGGGAGGCAGCAGTGAGGAATATTGGTCAATGGGCGGAAGCCTGAACCAGCCAAGTAGCGTGAGGGATGAAGGCCCTACGGGTTGTAAACCTCTTTTGTGCGGGGACAAAGTGGGCCACGTGTGGCCTTTTGCGTGTACCGCACGAATAAGGACCGGCTAATTCCGTGC
>MG|37|88.7|Bacteroidetes|Bacteroidia|Bacteroidales|Prevotellaceae|Prevotella|sp.|
GCACGGAGTTAGCCGATGCTTATTCGCGCGGTACCTGCAAAGGGCCACACGTGGCCCCCCCTTTATCCCCGCGCAAAAAGGGGTTTACGACCCGTAGGGCCTTCGTCCCCCACGCTACTTGGCTGGTTCAGGCTTCCGCCCATTGACCAATATCCCTCACTGCTGCCTCCCGTAGG
>MG|15|91.43|Bacteroidetes|Bacteroidia|Bacteroidales|Prevotellaceae|Prevotella|nigrescens|
TCCTACGGGAGGCAGCAGTGAGGAATATTGGTCAATGGGCGGAAGCCTGAACCAGCCAAGTAGCGTGCAGGATGAAGGCCCTTAGGGTTGTAAACTGCTTTGGTGCGGGAGTAAAGTGGCGCACGTGTTGCGCTATTGCAAGTACCGCAAGAACAAGGACCGGCTAATTCCGTGC
>MG|25|87.71|Bacteroidetes|Bacteroidia|Bacteroidales|Prevotellaceae|Prevotella|sp.|
GCACGGAGTTAGCCGATGCTTATTCGCGCGGTACCTGCAAAGGGCCACACGTGGCCCCCCCTTTATCCCCGCGCAAAAAGGGGTTTACGACCCGTAGGGCCTTCGTCCCCCCCACGCTACTTGGCTGGTTCAGGCTTCCGCCCATTGACCAATATCCCTCACTGCTGCCTCCCGTAGG
>MG|24|93.18|Bacteroidetes|Bacteroidia|Bacteroidales|Prevotellaceae|Prevotella|multiformis|
GCACGGAATTAGCCGGTCCTTATTCATGCGGTACCTGCAATAGGGGACCCGTCCCCCCCACTTTATCCCCGCATAAAAAGAGGTTTACAACCCGTAGGGCCTTCGTCCCTCACGCTACTTGGCTGGTTCAGGCTTCCGCCCATTGACCAATATTCCTCACTGCTGCCTCCCGTAGG
>MG|45|91.38|Bacteroidetes|Bacteroidia|Bacteroidales|Prevotellaceae|Prevotella|denticola|
CCTACGGGAGGCAGCAGTGAGGAATATTGGTCAATGGGCGGAAGCCTGAACCAGCCAAGTAGCGTGGGGGGAAGAAGGCCCTACGGGTTGTAAACCCCTTTTGTGCGGGAACAAAGTGCGGGACGTGTCCCGTTTTGCGTGTACCGCACGAATAAGGACCGGCTAATTCCGTGC
>MG|11|93.1|Bacteroidetes|Bacteroidia|Bacteroidales|Prevotellaceae|Prevotella|sp.|
GCACGGAATTAGCCGATGCTTATTCATGCGGTACCCGCAAACGCCCACGCGTGGGCGGCTTTGTCCCCGCATAAAAGGAGTTTACAACCAACTAGGGCCGTCATCCTCCACGCTACTTGGCTGGTTCAGGCTTCCGCCCATTGACCAATATTCCTCACTGCTGCCTCCCGTAGG
>MG|14|94.25|Bacteroidetes|Bacteroidia|Bacteroidales|Prevotellaceae|Prevotella|denticola|
GCACGGAATTAGCCGGTCCTTATTCATGCGGTACCTGCAATAGGGGGACACGTCCCCCACTTTATCCCCGCATAAAAGAGGTTTACAACCCGTAGGGCCTTCGTCCCTCACGCTACTTGGCTGGTTCAGGCTTCCGCCCATTGACCAATATTCCTCACTGCTGCCTCCCGTAGG
>MG|269|95.95|Bacteroidetes|Bacteroidia|Bacteroidales|Prevotellaceae|Paraprevotella|clara|
CCTACGGGAGGCAGCAGTGAGGAATATTGGTCAATGGCCGAGAGGCTGAACCAGCCAAGTAGCGTGAAGGATGACGGCCCTACGGGTTGTAAACTTCTTTTATAAGGGAATAAAGTGCATCACGCGTGGTGTTTTGTATGTACCTTATGAATAAGCATCGGCTAACTCCGTGC
>MG|10|91.43|Bacteroidetes|Bacteroidia|Bacteroidales|Prevotellaceae|Prevotella|sp.|
CCTACGGGAGGCAGCAGTGGGGAATATTGGTCAATGGGCGGAAGCCTGAACCAGCCAAGTAGCGTGGAGGACGACGGCCCTAGTTGGTTGTAAACTCCTTTTATGCGGGGGACAAAGCCGCCCACGCGTGGGCGTTTGCGGGTACCGCATGAATAAGCATCGGCTAATTCCGTGC
>MG|21|91.95|Bacteroidetes|Bacteroidia|Bacteroidales|Prevotellaceae|Prevotella|sp.|
GCACGGAATTAGCCGGTCCTTATTCGTGCGGTACACGCAAAACGGGACACGTCCCGCACTTTGTTCCCGCACAAAAGGGGTTTACAACCCGTAGGGCCTTCGTCCCCCACGCTACTTGGCTGGTTCAGGCTTCCGCCCATTGACCAATATTCCTCACTGCTGCCTCCCGTAGG
>MG|10|89.2|Bacteroidetes|Bacteroidia|Bacteroidales|Prevotellaceae|Prevotella|copri|
TCCTACGGGAGGCAGCAGTGAGGAATATTGGTCAATGGGCGGAAGCCTGAACCAGCCAAGTAGCGTGGACGAGGAAGGCCCTACGGGTCGTAAAGTCCTTTTGCGCGGGAATAAAGAGCGCCACGCGTGGCGCGTTGCATGTACCGCGCGAATAAGCATCGGCTAATTCCGTGC
>MG|26|92.53|Bacteroidetes|Bacteroidia|Bacteroidales|Prevotellaceae|Prevotella|dentasini|
CCTACGGGAGGCAGCAGTGAGGAATATTGGTCAATGGGCGCAAGCCTGAACCAGCCAAGTAGCGTGAGGGACGAAGGCCCTACGGGTTGTAAACCTCTTTTTATGCGGGGACAAAGTGTGCCACGCGTGGCATATTGCGGGTACCGCATGAATAAGGACCGGCTAATTCCGTGC
>MG|14|89.71|Bacteroidetes|Bacteroidia|Bacteroidales|Prevotellaceae|Prevotella|copri|
CCTACGGGAGGCAGCAGTGAGGAATATTGGTCAATGGGCGCGAGCCTGAACCAGCCAAGTAGCGTGGAGGACGAATGCCCTACGGGTTGTAAACTCCTTTTTGGCGGAGGATAAAGATTGCCACGTGTGGCAAGCTGCAGGTATCCGCCGAATAAGGGCCGGCTAATTCCGTGC
>MG|15|90.75|Bacteroidetes|Bacteroidia|Bacteroidales|Prevotellaceae|Prevotella|sp.|
GCACGGAATTAGCCGATGCTTATTCGCGCGGTACCTGCAAAGGGCCACACGTGGCCCCCTTTATCCCCGCGCAAAAGGGGTTTACGACCCGTAGGGCCTTCGTCCCCCACGCTACTTGGCTGGTTCAGGCTTCCGCCCATTGACCAATATCCCTCACTGCTGCCTCCCGTAGG
>MG|91|88.7|Bacteroidetes|Bacteroidia|Bacteroidales|Prevotellaceae|Prevotella|sp.|
GCACGGAGTTAGCCGATGCTTATTCGCGCGGTACCTGCAAAGGGCCACACGTGGCCCCCCTTTATCCCCGCGCAAAAGGGGTTTACGACCCGTAGGGCCTTCGTCCCCCCACGCTACTTGGCTGGTTCAGGCTTCCGCCCATTGACCAATATCCCCTCACTGCTGCCTCCCGTAGGA
>MG|26|95.4|Bacteroidetes|Bacteroidia|Bacteroidales|Prevotellaceae|Prevotella|buccalis|
CCTACGGGAGGCAGCAGTGAGGAATATTGGTCAATGGGCGATAGCCTGAACCAGCCAAGTAGCGTGCAGGAAGACGGCCCTATGGGTTGTAAACTGCTTTTTGTGCGGGAATAAAGTGCGCGACGTGTCGTGTATTGCATGTACCGCGTGAATAAGGACCGGCTAATTCCGTGC
>MG|12|94.22|Bacteroidetes|Bacteroidia|Bacteroidales|Prevotellaceae|Prevotella|denticola|
CCTACGGGAGGCAGCAGTGAGGGATATTGGTCAATGGGCGGAAGCCTGAACCAGCCAAGTAGCGTGAGGGACGAAGGCCCTACGGGTTGTAAACCTCTTTTATGCGGGGATAAAGTGGGGGACGTGTCCCCTATTGCAGGTACCGCATGAATAAGGACCGGCTAATTCCGTGC
>MG|25|89.2|Bacteroidetes|Bacteroidia|Bacteroidales|Prevotellaceae|Prevotella|sp.|
CCTACGGGAGGCAGCAGTGAGGGATATTGGTCAATGGGCGGAAGCCTGAACCAGCCAAGTAGCGTGGGGGACGAAGGCCCTACGGGTCGTAAACCCCTTTTTGCGCGGGGATAAAGGGGGGCCACGTGTGGCCCTTTGCAGGTACCGCGCGAATAAGCATCGGCTAACTCCGTGC
>MG|22|94.22|Bacteroidetes|Bacteroidia|Bacteroidales|Prevotellaceae|Prevotella|dentalis|
GCACGGAATTAGCCGGTCCTTATTCGCACGGTACCTGCAAAGCGCCACGCGTGGCGCACTTTATCCCCGTGAAAAAGCGGTTTACAACCCATAGGGCCGTCATCCCGCACGCTACTTGGCTGGTTCAGGCTTCCGCCCATTGACCAATATTCCTCACTGCTGCCTCCCGTAGG
>MG|13|93.06|Bacteroidetes|Bacteroidia|Bacteroidales|Prevotellaceae|Prevotella|denticola|
CCTACGGGAGGCAGCAGTGAGGAATATTGGTCAATGGGCGCAAGCCTGAACCAGCCAAGTAGCGTGAGGGACGAAGGCCCTACGGGTTGTAAACCTCTTTTATGCGGGGACAAAGTGTGGGACGTGTCCCATATTGCGGGTACCGCATGAATAAGGACCGGCTAATTCCGTGC
>MG|15|93.75|Bacteroidetes|Bacteroidia|Bacteroidales|Prevotellaceae|Prevotella|buccae|
GCACGGAATTAGCCGGTCCTTATTCTTGCGGTACATGCAAAAACACCACACGTGGCGCATTTTATTCCCGCATAAAAAGCAGTTTACAACCCTGAAGGCCGTCATCCTGCACGCTACTTGGCTGGTTCAGGCTTCCGCCCATTGACCAATATTCCTCACTGCTGCCTCCCGTAGG
>MG|250|89.71|Bacteroidetes|Bacteroidia|Bacteroidales|Prevotellaceae|Prevotella|sp.|
GCACGGAGTTAGCCGATGCTTATTCGCGCGGTACCTGCAAAGGGCCACACGTGGCCCCCTTTATCCCCGCGCAAAAGGGGTTTACGACCCGTAGGGCCTTCGTCCCCCCACGCTACTTGGCTGGTTCAGGCTTCCGCCCATTGACCAATATCCCTCACTGCTGCCTCCCGTAGGA
>MG|25|89.2|Bacteroidetes|Bacteroidia|Bacteroidales|Prevotellaceae|Prevotella|sp.|
CCTACGGGAGGCAGCAGTGAGGGATATTGGTCAATGGGCGGAAGCCTGAACCAGCCAAGTAGCGTGGGGGACGAAAGGCCCTACGGGTCGTAAACCCCTTTTTGCGCGGGGATAAAGGGGGCCACGTGTGGCCCTTTGCAGGTACCGCGCGAATAAGCATCGGCTAACTCCGTGC
>MG|26|88.64|Bacteroidetes|Bacteroidia|Bacteroidales|Prevotellaceae|Prevotella|copri|
CCTACGGGGAGGCAGCAGTGAGGAATATTGGTCAATGGGCGGAAGCCTGAACCAGCCAAGTAGCGTGGACGAGGAAGGCCCTACGGGTCGTAAAGTCCTTTTGCGCGGGAATAAAGAGCGCCACGCGTGGCGCGTTGCATGTACCGCGCGAATAAGCATCGGCTAATTCCGTGC
>MG|100|96.55|Bacteroidetes|Bacteroidia|Bacteroidales|Prevotellaceae|Prevotella|buccalis|
GCACGGAATTAGCCGGTCCTTATTCACGCGGTACATGCAATGCACGACACGTCGCGCACTTTATTCCCGCACAAAAGCAGTTTACAACCCATAGGGCCGTCTTCCTGCACGCTACTTGGCTGGTTCAGGCTATCGCCCATTGACCAATATTCCTCACTGCTGCCTCCCGTAGGA
>MG|44|95.38|Bacteroidetes|Bacteroidia|Bacteroidales|Prevotellaceae|Paraprevotella|clara|
CCTACGGGAGGCAGCAGTGAGGAATATTGGTCAATGGCCGGGAGGCTGAACCAGCCAAGTAGCGTGAAGGATGACGGCCCTACGGGTTGTAAACTTCTTTTATAAGGGAATAAAGTGCATCACGCGTGGTGTTTTGTATGTACCTTATGAATAAGCATCGGCTAACTCCGTGC
>MG|12|91.95|Bacteroidetes|Bacteroidia|Bacteroidales|Prevotellaceae|Prevotella|stercorea|
CCTACGGGAGGCAGCAGTGAGGAATATTGGTCAATGGGCGCGAGCCTGAACCAGCCAAGTAGCGTGGAGGATGACTGCCCTACGGTTGTAAACTCCTTTTGCAGGGGGGATAAAGTGTGCCACGTGTGGCATATTGCAGGTACCCTGCGAATAAGCATCGGCTAACTCCGTGC
>MG|12|91.33|Bacteroidetes|Bacteroidia|Bacteroidales|Prevotellaceae|Prevotella|sp.|
CCTACGGGAGGCAGCAGTGAGGAATATTGGTCAATGGGCGGAAGCCTGAACCAGCCAAGTAGCGTGAGGGACGAAGGCCCTACGGGTTGTAAACCCCTTTTGCGCGGGGATAAAGGGGGCCACGTGTGGCCCTTTGCAGGTACCGCGCGAATAAGCATCGGCTAACTCCGTGC
>MG|14|94.22|Bacteroidetes|Bacteroidia|Bacteroidales|Prevotellaceae|Prevotella|multiformis|
CCTACGGGAGGCAGCAGTGAGGGATATTGGTCAATGGGCGGAAGCCTGAACCAGCCAAGTAGCGTGAGGGACGAAGGCCCTACGGGTTGTAAACCTCTTTTATGCGGGGATAAAGTGGGGGACGGGTCCCCTATTGCAGGTACCGCATGAATAAGGACCGGCTAATTCCGTGC
>MG|19|92.57|Bacteroidetes|Bacteroidia|Bacteroidales|Prevotellaceae|Prevotella|copri|
GCACGGAATTAGCCGGTCCTTATTCGCGCGGTACCCGCAAAACGCCACGCATGGCGAACTTTGTCCCCGCGCAAAAAAGAGGTTTACAACCCGTAGGGCCGTCGTCCCTCACGCTACTTGGCTGGTTCAGGCTTCCGCCCATTGACCAATATTCCTCACTGCTGCCTCCCGTAGG
>MG|614|89.14|Bacteroidetes|Bacteroidia|Bacteroidales|Prevotellaceae|Prevotella|copri|
CCTACGGGAGGCAGCAGTGAGGAATATTGGTCAATGGGCGGAAGCCTGAACCAGCCAAGTAGCGTGGACGAGGAAGGCCCTACGGGTCGTAAAGTCCTTTTGCGCGGGAATAAAGAGCGCCACGCGTGGCGCGTTGCATGTACCGCGCGAATAAGCATCGGCTAATTCCGTGC
>MG|32|90.8|Bacteroidetes|Bacteroidia|Bacteroidales|Prevotellaceae|Prevotella|copri|
GCACGGAATTAGCCGGTCCTTATTCGCGCGGTACCCGCAAAGCCCCAACTCGTGGAGCCCTTTGTCCCCGCGCAAAAGAGGTTTACAACCCATAGGGCCGTCGTCCCTCACGCTACTTGGCTGGTTCAGGCTTCCGCCCATTGACCAATATTCCTCACTGCTGCCTCCCGTAGG
>MG|139|89.08|Bacteroidetes|Bacteroidia|Bacteroidales|Prevotellaceae|Prevotella|sp.|
CCTACGGGGGGGCAGCAGTGAGGGATATTGGTCAATGGGCGGAAGCCTGAACCAGCCAAGTAGCGTGGGGGACGAAGGCCCTACGGGTCGTAAACCCCTTTTGCGCGGGGATAAAGGGGGCCACGTGTGGCCCTTTGCAGGTACCGCGCGAATAAGCATCGGCTAACTCCGTGC
>MG|13|94.22|Bacteroidetes|Bacteroidia|Bacteroidales|Prevotellaceae|Prevotella|loescheii|
GCACGGAATTAGCCGATGCTTATTCATGCGGTACCTGCAATAGCCCACACGTGGGCCACTTTATCCCCGCATAAAAGAAGTTTACAACCCTAAGGGCCGTCGTCCTTCACGCTACTTGGCTGGTTCAGGCTTGCGCCCATTGACCAATATTCCTCACTGCTGCCTCCCGTAGG
>MG|129|95.38|Bacteroidetes|Bacteroidia|Bacteroidales|Prevotellaceae|Paraprevotella|clara|
CCTACGGGAGGCAGCAGTGAGGAATATTGGTCAATGGCCGGGAGGCTGAACCAGCCAAGTAGCGTGAAGGATGACGGCCCTACGGGTTGTAAACTTCTTTTATAAGGGAATAAAGGACGCCACGCGTGGTGTTTTGCATGTACCTTATGAATAAGCATCGGCTAACTCCGTGC
>MG|21|88.07|Bacteroidetes|Bacteroidia|Bacteroidales|Prevotellaceae|Prevotella|sp.|
GCACGGAGTTAGCCGATGCTTATTCGCGCGGTACCTGCAAAGGGCCACACGTGGCCCCCTTTATCCCCGCGCAAAAGGGGTTTACGACCCGTAGGGCCTTCGTCCCCCCACGCTACTTGGCTGGTTCAGGCTTCCGCCCATTGACCAATATCCCCTCACTGCTGCCCCCCCGTAGG
>MG|58|94.22|Bacteroidetes|Bacteroidia|Bacteroidales|Prevotellaceae|Prevotella|dentalis|
CCTACGGGAGGCAGCAGTGAGGAATATTGGTCAATGGGCGGAAGCCTGAACCAGCCAAGTAGCGTGCGGGATGACGGCCCTATGGGTTGTAAACCGCTTTTTCACGGGGATAAAGTGCGCCACGCGTGGCGCTTTGCAGGTACCGTGCGAATAAGGACCGGCTAATTCCGTGC
>MG|10|90.91|Bacteroidetes|Bacteroidia|Bacteroidales|Prevotellaceae|Prevotella|dentasini|
CCTACGGGGAGGCAGCAGTGAGGAATATTGGTCAATGGGCGGAAGCCTGAACCAGCCAAGTAGCGTGCAGGAGGACGGCCCTTAGGGTTGTAAACTGCTTTGGTGCGGGAGTAAAGTGGCGCACGCGTTGCGTTATTGCAAGTACCGCAAGAACAAGGACCGGCTAATTCCGTGC
>MG|22|94.83|Bacteroidetes|Bacteroidia|Bacteroidales|Prevotellaceae|Paraprevotella|clara|
CCTACGGGAGGCAGCAGTGAGGAATATTGGTCAATGGCCGGGAGGCTGAACCAGCCAAGTAGCGTGAAGGATGACGGCCCTACGGGTTGTAAACTTCTTTTATAAGGGAATAAAGGACGCCACGCGTGGTGTTTTTGCATGTACCTTATGAATAAGCATCGGCTAACTCCGTGC
>MG|303|91.43|Bacteroidetes|Bacteroidia|Bacteroidales|Prevotellaceae|Prevotella|nigrescens|
GCACGGAATTAGCCGGTCCTTGTTCTTGCGGTACTTGCAATAGCGCAACACGTGCGCCACTTTACTCCCGCACCAAAGCAGTTTACAACCCTAAGGGCCTTCATCCTGCACGCTACTTGGCTGGTTCAGGCTTCCGCCCATTGACCAATATTCCTCACTGCTGCCTCCCGTAGGA
>MG|11|93.71|Bacteroidetes|Bacteroidia|Bacteroidales|Prevotellaceae|Prevotella|multiformis|
GCACGGAATTAGCCGGTCCTTATTCATGCGGTACCTGCAATAGGGGACCCGTCCCCCCACTTTATCCCCGCATAAAAAGAGGTTTACAACCCGTAGGGCCTTCGTCCCTCACGCTACTTGGCTGGTTCAGGCTTCCGCCCATTGACCAATATTCCTCACTGCTGCCTCCCGTAGG
>MG|94|92.57|Bacteroidetes|Bacteroidia|Bacteroidales|Prevotellaceae|Prevotella|sp.|
GCACGGAATTAGCCGGTCCTTATTCGTGCGGTACCCGCAAAGGCCTACCCGTAGGCCCCTTTGTCCCCGCACAAAAGAGGTTTACAACCCATAGGGCCGTCGTCCCTCACGCTACTTGGCTGGTTCAGGCTTCCGCCCATTGACCAATATTCCTCACTGCTGCCTCCCGTAGG
>MG|10|94.25|Bacteroidetes|Bacteroidia|Bacteroidales|Prevotellaceae|Prevotella|multiformis|
CCTACGGGAGGCAGCAGTGAGGAATATTGGTCAATGGGCGGAAGCCTGAACCAGCCAAGTAGCGTGAGGGACGAAGGCCCTACGGGTTGTAAACCTCTTTTATGCGGGGATAAAGTGGGGGACGGGTCCCCTATTGCGAGGTACCGCATGAATAAGGACCGGCTAATTCCGTGC
>MG|33|90.75|Bacteroidetes|Bacteroidia|Bacteroidales|Prevotellaceae|Prevotella|sp.|
CCTACGGGAGGCAGCAGTGAGGGATATTGGTCAATGGGCGGAAGCCTGAACCAGCCAAGTAGCGTGGGGGACGAAGGCCCTACGGGTCGTAAACCCCTTTTGCGCGGGGATAAAGGGGGCCACGTGTGGCCCTTTGCAGGTACCGCGCGAATAAGCATCGGCTAATTCCGTGC
>MG|12|91.38|Bacteroidetes|Bacteroidia|Bacteroidales|Prevotellaceae|Prevotella|copri|
GCACGGAGTTAGCCGATGCTTATTCGCGCGGTACCCGCAAAACGCCACGCATGGCGAACTTTGTCCCCGCGCAAAAGAGGTTTACAACCCGTAGGGCCGTCGTCCCTCACGCTACTTGGCTGGTTCAGGCTTCCGCCCATTGACCAATATTCCTCACTGCTGCCTCCCGTAGGA
>MG|11|91.33|Bacteroidetes|Bacteroidia|Bacteroidales|Prevotellaceae|Prevotella|copri|
CCTACGGGAGGCAGCAGTGAGGAATATTGGTCAATGGGCGCAAGCCTGAACCAGCCAAGTAGCGTGAGGGACGAAGGCCCTACGGGTTGTAAACCTCTTTTGTGCGGGGACAAAGTTCGCGACGTGTCGCGTTTTGCGGGTACCGCACGAATAAGCATCGGCTAACTCCGTGC
>MG|16|88.7|Bacteroidetes|Bacteroidia|Bacteroidales|Prevotellaceae|Prevotella|copri|
CCTACGGGGAGGCAGCAGTGAGGAATATTGGTCAATGGGGCGGAAGCCTGAACCAGCCAAGTAGCGTGGACGATGAAGGCCCTACGGGTCGTAAAGTCCTTTTGCGCGGGAATAAAGAGCGCCACGCGTGGCGCGTTGCATGTACCGCGCGAATAAGCATCGGCTAATTCCGTGC
>MG|33|82.39|Bacteroidetes|Bacteroidia|Bacteroidales|Prevotellaceae|Prevotella|copri|
GCACGGAGTTAGCCGATGCTTATTCGCCTGGTACTCTCACCCCGCCACGCGTGGCGGGCGTTGCCCCCCAGGCAAAAGGGGTTCACACTCCCAAGGAGCTACTTCCCCCACGCCACTTGGCTGGTTCAGCCTCTCGGCCATTGACCAATATTCCTCACTGCTGCCTCCCGTAGGA
>MG|62|92.49|Bacteroidetes|Bacteroidia|Bacteroidales|Prevotellaceae|Prevotella|stercorea|
GCACGGAGTTAGCCGATGCTTATTCGCAGGGTACCTGCAATATGCCACGCGTGGCACACTTTATCCCCCTGCAAAAGGAGTTTACAACCCGTAGGGCAGTCATCCTCCACGCTACTTGGCTGGTTCAGGCTCGCGCCCATTGACCAATATTCCTCACTGCTGCCTCCCGTAGG
>MG|54|81.82|Bacteroidetes|Bacteroidia|Bacteroidales|Prevotellaceae|Prevotella|copri|
CCTACGGGAGGCAGCAGTGAGGAATATTGGTCAATGGCCGAGAGGCTGAACCAGCCAAGTGGCGTGGGGGGAAGTAGCTCCTTGGGAGTGTGAACCCCTTTTGCCTGGGGGGCAACGCCCGCCACGCGTGGCGGGGTGAGAGTACCAGGCGAATAAGCATCGGCTAACTCCGTGC
>MG|20|91.95|Bacteroidetes|Bacteroidia|Bacteroidales|Prevotellaceae|Prevotella|copri|
CCTACGGGAGGCAGCAGTGAGGAATATTGGTCAATGGGCGGAAGCCTGAACCAGCCAAGTAGCGTGGGGGACGAAGGCCCTACGGGTTGTAAACCCCTTTTTGTGCGGGAACAAAGTGCGCCACGTGTGGCGTTTTGCGTGTACCGCACGAATAAGGACCGGCTAATTCCGTGC
>MG|11|95.4|Bacteroidetes|Bacteroidia|Bacteroidales|Prevotellaceae|Prevotella|multiformis|
CCTACGGGAGGCAGCAGTGAGGAATATTGGTCAATGGGCGGAAGCCTGAACCAGCCAAGTAGCGTGAGGGACGAAGGCCCTACGGGTTGTAAACCTCTTTTTATGCGGGGATAAAGTGGGGGACGCGTCCCTTATTGCAGGTACCGCATGAATAAGGACCGGCTAATTCCGTGC
>MG|117|92.53|Bacteroidetes|Bacteroidia|Bacteroidales|Prevotellaceae|Prevotella|sp.|
CCTACGGGAGGCAGCAGTGGGGAATATTGGTCAATGGGCGGAAGCCTGAACCAGCCAAGTAGCGTGGAGGATGACGGCCCTAGTTGGTTGTAAACTCCTTTTATGCGGGGACAAAGCCGCCCACGCGTGGGCGTTTGCGGGTACCGCATGAATAAGCATCGGCTAATTCCGTGC
>MG|12|89.2|Bacteroidetes|Bacteroidia|Bacteroidales|Prevotellaceae|Prevotella|genomosp.|
GCACGGAATTAGCCGGCCCTTATTCGGCGGATACCTGCAGCTTGCCACACGTGGCAATCTTTATCCTCCGCCAAAAAGGAGTTTACAACCCGTAGGGCATTCATCCTCCACGCTACTTGGCTGGTTCAGGCTCGCGCCCATTGACCAATATTCCTCACTGCTGCCTCCCGTAGG
>MG|10|91.43|Bacteroidetes|Bacteroidia|Bacteroidales|Prevotellaceae|Prevotella|sp.|
CCTACGGGAGGCAGCAGTGGGGAATATTGGTCAATGGGCGTAAGCCTGAACCAGCCAAGTAGCGTGGGGGGACGAAGGCCCTACGGGTTGTAAACCCCTTTTGTGCGGGAACAAAGTGCGGGACGTGTCCCGTTTTGCGTGTACCGCACGAATAAGGACCGGCTAATTCCGTGC
>MG|136|89.66|Bacteroidetes|Bacteroidia|Bacteroidales|Prevotellaceae|Prevotella|dentasini|
GCACGGAATTAGCCGATGCTTATTCGCGCGGTACATGCAACGCGCCACGCGTGGCGCTCTTTATTCCCGCGCAAAAGGACTTTACGACCCGTAGGGCCTTCGTCGTCCACGCTACTTGGCTGGTTCAGGCTTCCGCCCATTGACCAATATTCCTCACTGCTGCCTCCCGTAGGA
>MG|68|93.1|Bacteroidetes|Bacteroidia|Bacteroidales|Prevotellaceae|Prevotella|denticola|
CCTACGGGAGGCAGCAGTGAGGAATATTGGTCAATGGGCGGAAGCCTGAACCAGCCAAGTAGCGTGAGGGACGAAGGCCCTACGGGTTGTAAACCTCTTTTTATGCGGGGACAAAGTGTGGGACGTGTCCCATATTGCGGGTACCGCATGAATAAGGACCGGCTAATTCCGTGC
>MG|13|92.05|Bacteroidetes|Bacteroidia|Bacteroidales|Prevotellaceae|Prevotella|copri|
CCTACGGGAGGCAGCAGTGAGGAATATTGGTCAATGGGCGGAAGCCTGAACCAGCCAAGTAGCGTGAGGGACGACGGCCCTACGGGTTGTAAACCTCTTTTTGCGCGGGGACAAAGTTCGCCATGCGTGGCGTTTTTGCGGGTACCGCGCGAATAAGGACCGGCTAATTCCGTGC
>MG|174|91.95|Bacteroidetes|Bacteroidia|Bacteroidales|Prevotellaceae|Prevotella|copri|
CCTACGGGAGGCAGCAGTGAGGAATATTGGTCAATGGGCGTAAGCCTGAACCAGCCAAGTAGCGTGGGGGACGAAGGCCCTACGGGTTGTAAACCCCTTTTGTGCGGGAACAAAGTGCGCCACGTGTGGCGTTTTGCGTGTACCGCACGAATAAGGACCGGCTAATTCCGTGCC
>MG|20|93.14|Bacteroidetes|Bacteroidia|Bacteroidales|Prevotellaceae|Prevotella|copri|
CCTACGGGAGGCAGCAGTGAGGAATATTGGTCAATGGGCGAGAGCCTGAACCAGCCAAGTAGCGTGCAGGAAGACGGCCCTATGGGTTGTAAACTGCTTTTGTGCGGGAATAAAGGGGGGGTCACGTGTGGCCCTTTGTATGTACCGTACGAATAAGGACCGGCTAATTCCGTGC
>MG|13|92.53|Bacteroidetes|Bacteroidia|Bacteroidales|Prevotellaceae|Prevotella|sp.|
GCACGGAATTAGCCGATGCTTATTCATGCGGTACCCGCAAACGCCCACGCGTGGGCGACTTTGTCCCCGCATAAAAGGAGTTTACAACCAACTAGGGCCGTCGTCCTCCACGCTACTTGGCTGGTTCAGGCTTCCGCCCATTGACCAATATTCCCCACTGCTGCCTCCCGTAGG
>MG|125|94.83|Bacteroidetes|Bacteroidia|Bacteroidales|Prevotellaceae|Prevotella|sp.|
GCACGGAATTAGCCGGTCCTTATTCTTGCGGTACATGCAAAACACCACACGTGGCGCACTTTATTCCCGCATAAAAGCAGTTTACAACCCTGAAGGCCGTCGTCCTGCACGCTACTTGGCTGGTTCAGGCTTCCGCCCATTGACCAATATTCCTCACTGCTGCCTCCCGTAGGA
>MG|10|93.64|Bacteroidetes|Bacteroidia|Bacteroidales|Prevotellaceae|Prevotella|denticola|
CCTACGGGAGGCAGCAGTGAGGAATATTGGTCAATGGGCGGAAGCCTGAACCAGCCAAGTAGCGTGAGGGACGAAGGCCCTACGGGTTGTAACCTCTTTTATGCGGGGACAAAGTGTGGGACGTGTCCCATATTGCGGGTACCGCATGAATAAGGACCGGCTAATTCCGTGC
>MG|27|92.53|Bacteroidetes|Bacteroidia|Bacteroidales|Prevotellaceae|Prevotella|stercorea|
GCACGGAGTTAGCCGATGCTTATTCGCAGGGTACCTGCAATATGCCACGCGTGGCACACTTTATCCCCCTGCAAAAGGAGTTTACAACCCGTAGGGCAGTCATCCTCACGCTACTTGGCTGGTTCAGGCTCGCGCCCATTGACCAATATTCCTCACTGCTGCCTCCCGTAGGA
>MG|18|92.0|Bacteroidetes|Bacteroidia|Bacteroidales|Prevotellaceae|Prevotella|sp.|
GCACGGAATTAGCCGATGCTTATTCATGCGGTACCCGCAAACGCCCACCCGTGGGCGGCTTTGTCCCCGCATAAAAGGAGTTTACAACCAACTAGGGCCGTCGTCCTCCACGCTACTTGGCTGGTTCAGGCTTCCGCCCATTGACCAATATTCCCCACTGCTGCCTCCCGTAGGA
>MG|194|76.7|Bacteroidetes|Bacteroidia|Bacteroidales|Prevotellaceae|Prevotella|stercorea|
GCACGGAGTTAGCCGATGCTTATTCGGCGGGTACTCTCAAAGCGCCACGCATGGCGCTAATTGCCCCCCGCCAAAAGCGGTTCAACGCCCGTAGGGCGCACGCCCGCACGCGGCATGGCTGGATCAGAATTCCTTCCATTGTCCAATATCCCTCACTGCTGCCTCCCGTAGG
>MG|19|92.0|Bacteroidetes|Bacteroidia|Bacteroidales|Prevotellaceae|Prevotella|copri|
GCACGGAATTAGCCGGTCCTTATTCGCGCGGTACCCGCAAAACGCCACTCGTGGCGTACTTTGTCCCCGCGCAAAAAGAGGTTTACAACCCGTAGGGCCGTCGTCCCTCACGCTACTTGGCTGGTTCAGGCTTACGCCCATTGACCAATATTCCTCACTGCTGCCTCCCGTAGG
>MG|366|94.22|Bacteroidetes|Bacteroidia|Bacteroidales|Prevotellaceae|Prevotella|multiformis|
CCTACGGGAGGCAGCAGTGAGGAATATTGGTCAATGGGCGGAAGCCTGAACCAGCCAAGTAGCGTGAGGGACGAAGGCCCTACGGGTTGTAAACCTCTTTTATGTGGGGATAAAGTGGGGGACGGGTCCCCTATTGCAGGTACCGCATGAATAAGGACCGGCTAATTCCGTGC
>MG|33|90.4|Bacteroidetes|Bacteroidia|Bacteroidales|Prevotellaceae|Prevotella|copri|
CCTACGGGAGGCAGCAGTGAGGAATATTGGTCAATGGGCGGAAGCCTGAACCAGCCAAGTAGCGTGAAGGACGACGGCCCTACGGGTTGTAAACTTCTTTTTGCGGGAGGATAATCGGCGCCACGTGTGGCGTCCTGCAGGTATCCCGCGAATAAGCATCGGCTAACTCCGTGC
>MG|16|93.68|Bacteroidetes|Bacteroidia|Bacteroidales|Prevotellaceae|Prevotella|sp.|
CCTACGGGAGGCAGCAGTGAGGAATATTGGTCAATGGGCGGAAGCCTGAACCAGCCAAGTAGCGTGGAGGATGACGGCCCTAGTTGGTTGTAAACTCCTTTTATGCGGGGACAAAGGCGCCCACGCGTGGGCGTTTGCGGGTACCGCATGAATAAGCATCGGCTAATTCCGTGC
>MG|36|91.95|Bacteroidetes|Bacteroidia|Bacteroidales|Prevotellaceae|Prevotella|sp.|
CCTACGGGAGGCAGCAGTGGGGAATATTGGTCAATGGGCGGAAGCCTGAACCAGCCAAGTAGCGTGGAGGACGACGGCCCTAGTTGGTTGTAAACTCCTTTTATGCGGGGACAAAGCCGCCCACGGGTGGGCGTTTGCGGGTACCGCATGAATAAGCATCGGCTAATTCCGTGC
>MG|26|94.83|Bacteroidetes|Bacteroidia|Bacteroidales|Prevotellaceae|Prevotella|multiformis|
GCACGGAATTAGCCGGTCCTTATTCATGCGGTACCTGCAATACGGGACGCGTCCCGCACTTTATCCCCGCATAAAAAGAGGTTTACAACCCGTAGGGCCTTCGTCCCTCACGCTACTTGGCTGGTTCAGGCTTCCGCCCATTGACCAATATTCCTCACTGCTGCCTCCCGTAGG
>MG|73|89.14|Bacteroidetes|Bacteroidia|Bacteroidales|Prevotellaceae|Prevotella|sp.|
GCACGGAGTTAGCCGATGCTTATTCGCGCGGTACCTGCAAAGGGCCACACGTGGCCCCCCTTTATCCCCGCGCAAAAGGGGTTTACGACCCGTAGGGCCTTCGTCCCCCCACGCTACTTGGCTGGTTCAGGCTTCCGCCCATTGACCAATATCCCTCACTGCTGCCTCCCGTAGG
>MG|151|94.83|Bacteroidetes|Bacteroidia|Bacteroidales|Prevotellaceae|Prevotella|copri|
GCACGGAATTAGCCGGTCCTTATTCGTACGGTACATGCAAAGGGCCACACGTGACCCGCTTTATTCCCGCACAAAAGCAGTTTACAACCCATAGGGCCGTCTTCCTGCACGCTACTTGGCTGGTTCAGGCTCTCGCCCATTGACCAATATTCCTCACTGCTGCCTCCCGTAGGA
>MG|39|96.53|Bacteroidetes|Bacteroidia|Bacteroidales|Prevotellaceae|Prevotella|buccalis|
CCTACGGGAGGCAGCAGTGAGGAATATTGGTCAATGGGCGATAGCCTGAACCAGCCAAGTAGCGTGCAGGACGACGGCCCTATGGGTTGTAAACTGCTTTTGTGCGGGAATAAAGTGCGCGACGTGTCGTGCATTGCATGTACCGCGTGAATAAGGACCGGCTAATTCCGTGC
>MG|18|89.14|Bacteroidetes|Bacteroidia|Bacteroidales|Prevotellaceae|Prevotella|copri|
CCTACGGGAGGCAGCAGTGAGGGATATTGGTCAATGGGCGGAAGCCTGAACCAGCCAAGTAGCGTGGACGATGAAGGCCCTACGGGTCGTAAAGTCCTTTTGCGCGGGAATAAAGAGCGCCACGCGTGGCGCGTTGCATGTACCGCGCGAATAAGCATCGGCTAATTCCGTGC
>MG|11|91.91|Bacteroidetes|Bacteroidia|Bacteroidales|Prevotellaceae|Prevotella|denticola|
CCTACGGGAGGCAGCAGTGAGGAATATTGGTCAATGGGCGGAAGCCTGAACCAGCCAAGTAGCGTGAGGGACGAAGGCCCTACGGGTTGTAAACCTCTTTTATGCGGGGATAAAGTGGGGGACGTGTCCCCTATTGCAGGTACCGCGCGAATAAGCATCGGCTAACTCCGTGC
>MG|124|93.06|Bacteroidetes|Bacteroidia|Bacteroidales|Prevotellaceae|Prevotella|stercorea|
CCTACGGGAGGCAGCAGTGAGGAATATTGGTCAATGGGCGCGAGCCTGAACCAGCCAAGTAGCGTGGAGGATGACTGCCCTACGGGTTGTAAACTCCTTTTGCAGGGGGATAAAGTGTGCCACGTGTGGCATATTGCAGGTACCCTGCGAATAAGCATCGGCTAACTCCGTGC
>MG|379|94.22|Bacteroidetes|Bacteroidia|Bacteroidales|Prevotellaceae|Prevotella|denticola|
CCTACGGGAGGCAGCAGTGAGGAATATTGGTCAATGGGCGGAAGCCTGAACCAGCCAAGTAGCGTGAGGGAGGAAGGCCCTACGGGTTGTAAACCTCTTTTATGCGGGGACAAAGTGTGGGACGTGTCCCATATTGCGGGTACCGCATGAATAAGGACCGGCTAATTCCGTGC
>MG|11|92.57|Bacteroidetes|Bacteroidia|Bacteroidales|Prevotellaceae|Prevotella|copri|
CCTACGGGAGGCAGCAGTGAGGAATATTGGTCAATGGGCGTAAGCCTGAACCAGCCAAGTAGCGTGAGGGACGACGGCCCTACGGGTTGTAAACCTCTTTTTGCGCGGGGACAAAGTTCGCCACGAGTGGCGTTTTGCGGGTACCGCGCGAATAAGGACCGGCTAATTCCGTGC
>MG|10|92.53|Bacteroidetes|Bacteroidia|Bacteroidales|Prevotellaceae|Prevotella|dentasini|
CCTACGGGAGGCAGCAGTGAGGAATATTGGTCAATGGGCGCAAGCCTGAACCAGCCAAGTAGCGTGAGGGACGAAGGCCCTTACGGGTTGTAAACCTCTTTTATGCGGGGACAAAGTGTGCCACGCGTGGCATATTGCGGGTACCGCATGAATAAGGACCGGCTAATTCCGTGC
>MG|35|92.05|Bacteroidetes|Bacteroidia|Bacteroidales|Prevotellaceae|Prevotella|sp.|
TCCTACGGGAGGCAGCAGTGAGGAATATTGGTCAATGGGCGTAAGCCTGAACCAGCCAAGTAGCGTGGGGGGACGAAGGCCCTACGGGTTGTAAACCCCTTTTGTGCGGGAACAAAGTGCGGGACGTGTCCCGTTTTGCGTGTACCGCACGAATAAGGACCGGCTAATTCCGTGC
>MG|19|96.53|Bacteroidetes|Bacteroidia|Bacteroidales|Prevotellaceae|Prevotella|buccalis|
GCACGGAATTAGCCGGTCCTTATTCACGCGGTACATGCAATGCACGACACGTCGCGCACTTTATTCCCGCACAAAAGCAGTTTACAACCCATAGGGCCGTCGTCCTGCACGCTACTTGGCTGGTTCAGGCTATCGCCCATTGACCAATATTCCTCACTGCTGCCTCCCGTAGG
>MG|117|92.0|Bacteroidetes|Bacteroidia|Bacteroidales|Prevotellaceae|Prevotella|copri|
GCACGGAATTAGCCGGTCCTTATTCGTGCGGTACACGCAAAACGCCACACGTGGCGCACTTTGTTCCCGCACAAAAGGGGTTTACAACCCGTAGGGCCTTCGTCCCCCCACGCTACTTGGCTGGTTCAGGCTTCCGCCCATTGACCAATATTCCTCACTGCTGCCTCCCGTAGGA
>MG|10|90.86|Bacteroidetes|Bacteroidia|Bacteroidales|Prevotellaceae|Prevotella|nigrescens|
CCTACGGGGAGGCAGCAGTGAGGAATATTGGTCAATGGGCGGAAGCCTGAACCAGCCAAGTAGCGTGCAGGATGAAGGCCCTTAGGGTTGTAAACTGCTTTGGTGCGGGAGTAAAGTGGCGCACGTGTTGCGCTATTGCAAGTACCGCAAGAACAAGGACCGGCTAATTCCGTGC
>MG|38|88.44|Bacteroidetes|Bacteroidia|Bacteroidales|Prevotellaceae|Prevotella|sp.|
CCTACGGGAGGCAGCAGTGAGGAATATTGGTCAATGGCCGAGAGGCTGAACCAGCCAAGTAGCGTGGGGGACGAAGGCCCTACGGGTCGTAAACCCCTTTTGCGCGGGGATAAAGGGGGCCACGTGTGGCCCTTTGCAGGTACCGCGCGAATAAGCATCGGCTAACTCCGTGC
>MG|29|76.67|Bacteroidetes|Bacteroidia|Bacteroidales|Prevotellaceae|Prevotella|stercorea|
CCTACGGGAGGCAGCAGTGAGGGATATTGGACAATGGAAGGAATTCTGATCCAGCCATGCCGCGTGCGGGCGTGCGCCCTACGGGCGTTGAACCGCTTTTTGGCGGGGGGGCAATAGGCGCCATGCGTGGCGCTTTGAGAGTACCCGCCGAATAAGCATCGGCTAACTCCGTGC
>MG|25|92.53|Bacteroidetes|Bacteroidia|Bacteroidales|Prevotellaceae|Prevotella|sp.|
CCTACGGGAGGCAGCAGTGGGGAATATTGGTCAATGGGCGGAAGCCTGAACCAGCCAAGTAGCGTGGAGGACGACGGCCCTAGTTGGTTGTAAACTCCTTTTATGCGGGGACAAAGTCGCCCACGCGTGGGCGTTTGCGGGTACCGCATGAATAAGCATCGGCTAATTCCGTGC
>MG|10|90.23|Bacteroidetes|Bacteroidia|Bacteroidales|Prevotellaceae|Prevotella|sp.|
GCACGGAGTTAGCCGATGCTTATTCGCGCGGTACCTGCAAAGGGCCACACGTGGCCCCCTTTATCCCCGCGCAAAAGGGGTTTACGACCCGTAGGGCCTTTCGTCCCCCACGCTACTTGGCTGGTTCAGGCTTCCGCCCATTGACCAATATTCCTCACTGCTGCCTCCCGTAGG
>MG|113|89.77|Bacteroidetes|Bacteroidia|Bacteroidales|Prevotellaceae|Prevotella|copri|
GCACGGAATTAGCCGATGCTTATTCGCGCGGTACATGCAACGCGCCACGCGTGGCGCTCTTTATTCCCGCGCAAAAAGGACTTTACGACCCGTAGGGCCTTCATCGTCCACGCTACTTGGCTGGTTCAGGCTTCCGCCCATTGACCAATATTCCTCACTGCTGCCTCCCGTAGG
>MG|14|90.34|Bacteroidetes|Bacteroidia|Bacteroidales|Prevotellaceae|Prevotella|copri|
CCTACGGGAGGCAGCAGTGAGGAATATTGGTCAATGGGCGGAAGCCTGAACCAGCCAAGTAGCGTGAGGGACGACGGCCCTATGGGTTGTAAACCTCTTTTTGCGCGGGGACAAAGGGCTCCACGAGTTGGGGCTTTGCGGGTACCGCGCGAATAAGGACCGGCTAATTCCGTGC
>MG|16|89.2|Bacteroidetes|Bacteroidia|Bacteroidales|Prevotellaceae|Prevotella|copri|
CCTACGGGAGGCAGCAGTGAGGAATATTGGTCAATGGGCGGAAGCCTGAACCAGCCAAGTAGCGTGGACGAGGAAGGCCCTACGGGTCGTAAAGTCCTTTTTGCGCGGGAATAAAGAGCGCCACGCGTGGCGCGTTGCATGTACCGCGCGAATAAGCATCGGCTAATTCCGTGC
>MG|22|88.7|Bacteroidetes|Bacteroidia|Bacteroidales|Prevotellaceae|Prevotella|genomosp.|
CCTACGGGGAGGCAGCAGTGAGGAATATTGGTCAATGGGCGCGAGCCTGAACCAGCCAAGTAGCGTGGAGGATGAATGCCCTACGGGTTGTAAACTCCTTTTGGCGGAGGATAAAGATTGCCACGTGTGGCAAGCTGCAGGTATCCGCCGAATAAGGGCCGGCTAATTCCGTGC
>MG|12|94.29|Bacteroidetes|Bacteroidia|Bacteroidales|Prevotellaceae|Prevotella|copri|
TCCTACGGGGAGGCAGCAGTGAGGAATATTGGTCAATGGGCGAGAGCCTGAACCAGCCAAGTAGCGTGCAGGAAGACGGCCCTATGGGTTGTAAACTGCTTTTGTGCGGGAATAAAGGGGGTCACGTGTGGCCCTTTGCATGTACCGTACGAATAAGGACCGGCTAATTCCGTGC
>MG|445|92.57|Bacteroidetes|Bacteroidia|Bacteroidales|Prevotellaceae|Prevotella|sp.|
GCACGGAATTAGCCGGTCCTTATTCGTGCGGTACACGCAAAACGGGACACGTCCCGCACTTTGTTCCCGCACAAAAGGGGTTTACAACCCGTAGGGCCTTCGTCCCCCACGCTACTTGGCTGGTTCAGGCTTACGCCCATTGACCAATATTCCTCACTGCTGCCTCCCGTAGGA
>MG|26|81.36|Bacteroidetes|Bacteroidia|Bacteroidales|Prevotellaceae|Prevotella|copri|
GCACGGAGTTAGCCGATGCTTATTCGCCTGGTACTCTCACCCCGCCACCCGTGGCGGGCGTTGCCCCCCAGGCAAAAGGGGTTCACACTCCCAAGGAGCTACTTCCCCCCACGCCACTTGGCTGGTTCAGCCTCCCGGCCATTGACCAATATTCCTCACTGCTGCCTCCCGTAGGA
>MG|14|89.02|Bacteroidetes|Bacteroidia|Bacteroidales|Prevotellaceae|Prevotella|sp.|
CCTACGGGAGGCAGCAGTGAGGAATATTGGTCAATGGCCGGGAGGCTGAACCAGCCAAGTAGCGTGGGGGACGAAGGCCCTACGGGTCGTAAACCCCTTTTGCGCGGGGATAAAGGGGGCCACGTGTGGCCCTTTGCAGGTACCGCGCGAATAAGCATCGGCTAACTCCGTGC
>MG|10|95.48|Bacteroidetes|Bacteroidia|Bacteroidales|Prevotellaceae|Prevotella|oralis|
CCTACGGGAGGCAGCAGTGAGGAATATTGGTCAATGGGCGTAAGCCTGAACCAGCCAAGTAGCGTGCAGGATGACGGCCCTATGGGTTGTAAACTGCTTTTTTAAGCGGGGATAAAGTCAGGGACGTGTCCCTGTTTTTGCAGGTACCGCTTGAATAAGGACCGGCTAATTCCGTGC
>MG|67|88.07|Bacteroidetes|Bacteroidia|Bacteroidales|Prevotellaceae|Prevotella|sp.|
CCTACGGGGGGGCAGCAGTGAGGGGATATTGGTCAATGGGCGGAAGCCTGAACCAGCCAAGTAGCGTGGGGGGACGAAGGCCCTACGGGTCGTAAACCCCTTTTGCGCGGGGATAAAGGGGGCCACGTGTGGCCCTTTGCAGGTACCGCGCGAATAAGCATCGGCTAACTCCGTGC
>MG|60|89.66|Bacteroidetes|Bacteroidia|Bacteroidales|Prevotellaceae|Prevotella|sp.|
GCACGGAGTTAGCCGATGCTTATTCGCGCGGTACCTGCAAAGGGCCACACGTGGCCCCCTTTATCCCCGCGCAAAAGGGGTTTACGACCCGTAGGGCCTTTCGTCCCCCACGCTACTTGGCTGGTTCAGGCTTCCGCCCATTGACCAATATCCCTCACTGCTGCCTCCCGTAGG
>MG|23|95.95|Bacteroidetes|Bacteroidia|Bacteroidales|Prevotellaceae|Prevotella|buccalis|
CCTACGGGAGGCAGCAGTGAGGAATATTGGTCAATGGGCGGAAGCCTGAACCAGCCAAGTAGCGTGCAGGAAGACGGCCCTATGGGTTGTAAACTGCTTTTGTGCGGGAATAAAGTGCGCGACGTGTCGTGCATTGCATGTACCGCGTGAATAAGGACCGGCTAATTCCGTGC
>MG|13|92.61|Bacteroidetes|Bacteroidia|Bacteroidales|Prevotellaceae|Prevotella|multiformis|
CCTACGGGAGGCAGCAGTGAGGAATATTGGTCAATGGGCGGAAGCCTGAACCAGCCAAGTAGCGTGAGGGACGAAGGCCCTACGGGTTGTAAACCTCTTTTTATGTGGGGATAAAGTGGGGGGGACGGGTCCCCTATTGCAGGTACCGCATGAATAAGGACCGGCTAATTCCGTGC
>MG|621|91.38|Bacteroidetes|Bacteroidia|Bacteroidales|Prevotellaceae|Prevotella|nigrescens|
CCTACGGGAGGCAGCAGTGAGGAATATTGGTCAATGGGCGGAAGCCTGAACCAGCCAAGTAGCGTGCAGGATGAAGGCCCTTAGGGTTGTAAACTGCTTTGGTGCGGGAGTAAAGTGGCGCACGTGTTGCGCTATTGCAAGTACCGCAAGAACAAGGACCGGCTAATTCCGTGC
>MG|10|91.95|Bacteroidetes|Bacteroidia|Bacteroidales|Prevotellaceae|Prevotella|copri|
CCTACGGGAGGCAGCAGTGAGGAATATTGGTCAATGGGCGTAAGCCTGAACCAGCCAAGTAGCGTGAGGGACGACGGCCCTACGGGTTGTAAACCTCTTTTGCGCGGGGGACAAAGTACGCCACGAGTGGCGTTTTGCGGGTACCGCGCGAATAAGGACCGGCTAATTCCGTGC
>MG|15|90.8|Bacteroidetes|Bacteroidia|Bacteroidales|Prevotellaceae|Prevotella|sp.|
CCTACGGGAGGCAGCAGTGAGGAATATTGGTCAATGGGCGTAAGCCTGAACCAGCCAAGTAGCGTGGGGGACGAAGGCCCTACGGGTTGTAAACCCCTTTTGTGCGGGAACAAAGTGCGGGACGTGTCCCGTTTTGCGTGTACCGCACGAATAAGCATCGGCTAACTCCGTGC
>MG|12|88.7|Bacteroidetes|Bacteroidia|Bacteroidales|Prevotellaceae|Prevotella|sp.|
CCTACGGGAGGCAGCAGTGAGGGATATTGGTCAATGGGCGGAAGCCTGAACCAGCCAAGTAGCGTGGGGGGACGAAGGCCCTACGGGTCGTAAACCCCTTTTTGCGCGGGGATAAAGGGGGGCCACGTGTGGCCCTTTGCAGGTACCGCGCGAATAAGCATCGGCTAACTCCGTGC
>MG|167|94.83|Bacteroidetes|Bacteroidia|Bacteroidales|Prevotellaceae|Prevotella|denticola|
GCACGGAATTAGCCGGTCCTTATTCATGCGGTACCTGCAATAGGGGACACGTCCCCCACTTTATCCCCGCATAAAAGAGGTTTACAACCCGTAGGGCCTTCATCCCTCACGCTACTTGGCTGGTTCAGGCTTCCGCCCATTGACCAATATTCCTCACTGCTGCCTCCCGTAGGA
>MG|11|93.64|Bacteroidetes|Bacteroidia|Bacteroidales|Prevotellaceae|Prevotella|stercorea|
CCTACGGGAGGCAGCAGTGAGGAATATTGGTCAATGGCCGAGAGGCTGAACCAGCCAAGTAGCGTGAGGGACGAAGGCCCTACGGGTTGTAAACCTCTTTTATGCGGGGACAAAGTGTGGGACGTGTCCCATATTGCGGGTACCGCATGAATAAGGACCGGCTAATTCCGTGC
>MG|41|92.53|Bacteroidetes|Bacteroidia|Bacteroidales|Prevotellaceae|Prevotella|stercorea|
CCTACGGGAGGCAGCAGTGAGGAATATTGGTCAATGGGCGCGAGCCTGAACCAGCCAAGTAGCGTGGAGGATGACTGCCCTACGGGTTGTAAACTCCTTTTGCAGGGGGGATAAAGTGTGCCACGTGTGGCATATTGCAGGTACCCTGCGAATAAGCATCGGCTAACTCCGTGC
>MG|11|93.68|Bacteroidetes|Bacteroidia|Bacteroidales|Prevotellaceae|Prevotella|sp.|
CCTACGGGAGGCAGCAGTGAGGAATATTGGTCAATGGGCGGAAGCCTGAACCAGCCAAGTAGCGTGCAGGACGACGGCCTTCAGGGTTGTAAACTGCTTTTATGCGGGAATAAAAATGCGCCACGTGTGGTGTTTTGCATGTACCGCAAGAATAAGGACCGGCTAATTCCGTGC
>MG|27|93.75|Bacteroidetes|Bacteroidia|Bacteroidales|Prevotellaceae|Prevotella|sp.|
GCACGGAATTAGCCGGTCCTTATTCTTGCGGTACATGCAAAAACACCACACGTGGCGCATTTTATTCCCGCATAAAAAGCAGTTTACAACCCTGAAGGCCGTCGTCCTGCACGCTACTTGGCTGGTTCAGGCTTCCGCCCATTGACCAATATTCCTCACTGCTGCCTCCCGTAGG
>MG|65|94.25|Bacteroidetes|Bacteroidia|Bacteroidales|Prevotellaceae|Prevotella|multiformis|
CCTACGGGAGGCAGCAGTGAGGAATATTGGTCAATGGGCGGAAGCCTGAACCAGCCAAGTAGCGTGAGGGACGAAGGCCCTACGGGTTGTAAACCTCTTTTTATGCGGGGATAAAGTGGGGGACGGGTCCCCTATTGCAGGTACCGCATGAATAAGGACCGGCTAATTCCGTGC
>MG|19|89.71|Bacteroidetes|Bacteroidia|Bacteroidales|Prevotellaceae|Prevotella|copri|
GCACGGAATTAGCCGGCCCTTATTCGGCGGATACCTGCAGCTTGCCACACGTGGCAATCTTTATCCTCCGCCAAAAGGAGTTTACAACCCGTAGGGCATTCGTCCTCCACGCTACTTGGCTGGTTCAGGCTCGCGCCCATTGACCAATATTCCTCACTGCTGCCTCCCGTAGG
>MG|276|89.89|Bacteroidetes|Bacteroidia|Bacteroidales|Prevotellaceae|Prevotella|baroniae|
GCACGGAGTTAGCCGATGCTTATTCGCGGGATACCTGCAGGACGCCACACGTGGCGCCGGTTATCCTCCCGCAAAAGAAGTTTACAACCCGTAGGGCCGTCGTCCTTCACGCTACTTGGCTGGTTCAGGCTTCCGCCCATTGACCAATATTCCTCACTGCTGCCTCCCGTAGGA
>MG|88|91.43|Bacteroidetes|Bacteroidia|Bacteroidales|Prevotellaceae|Prevotella|Prevotella|
CCTACGGGAGGCAGCAGTGAGGAATATTGGTCAATGGGCGGAAGCCTGAACCAGCCAAGTAGCGTGAGGGATGACGGCCCTATGGGTTGTAAACCTCTTTTGCGCGGGGACAAAGGGCTCCACGTGTTGGGGCTTTGCGGGTACCGCGCGAATAAGGACCGGCTAATTCCGTGC
>MG|14|89.6|Bacteroidetes|Bacteroidia|Bacteroidales|Prevotellaceae|Prevotella|sp.|
CCTACGGGAGGCAGCAGTGGGGGATATTGGTCAATGGGCGGAAGCCTGAACCAGCCAAGTAGCGTGGGGGACGAAGGCCCTACGGGTCGTAAACCCCTTTTGCGCGGGGATAAAGGGGGCCACGTGTGGCCCTTTGCAGGTACCGCGCGAATAAGCATCGGCTAACTCCGTGC
>MG|484|95.38|Bacteroidetes|Bacteroidia|Bacteroidales|Prevotellaceae|Prevotella|multiformis|
CCTACGGGAGGCAGCAGTGAGGAATATTGGTCAATGGGCGGAAGCCTGAACCAGCCAAGTAGCGTGAGGGACGAAGGCCCTACGGGTTGTAAACCTCTTTTATGCGGGGATAAAGTGCGGGACGCGTCCCGTATTGCAGGTACCGCATGAATAAGGACCGGCTAATTCCGTGC
>MG|222|91.91|Bacteroidetes|Bacteroidia|Bacteroidales|Prevotellaceae|Prevotella|copri|
CCTACGGGAGGCAGCAGTGAGGAATATTGGTCAATGGGCGGAAGCCTGAACCAGCCAAGTAGCGTGGGGGAGGAAGGCCCTACGGGTTGTAAACCCCTTTTGTGCGGGAACAAAGTGCGCCACGTGTGGCGTTTTGCGTGTACCGCACGAATAAGGACCGGCTAATTCCGTGCT
>MG|19|91.43|Bacteroidetes|Bacteroidia|Bacteroidales|Prevotellaceae|Prevotella|copri|
CCTACGGGGAGGCAGCAGTGAGGAATATTGGTCAATGGGCGGAAGCCTGAACCAGCCAAGTAGCGTGAGGGACGACGGCCCTATGGGTTGTAAACCTCTTTTGCGCGGGGACAAAGTGCTCCACGTGTTGGGGCTTTGCGGGTACCGCGCGAATAAGGACCGGCTAATTCCGTGC
>MG|44|92.57|Bacteroidetes|Bacteroidia|Bacteroidales|Prevotellaceae|Prevotella|stercorea|
CCTACGGGAGGCAGCAGTGAGGAATATTGGTCAATGGGCGCGAGCCTGAACCAGCCAAGTAGCGTGCAGGAAGACGGCCCTATGGGTTGTAAACTGCTTTTTGCAGGAGGATAATATGTCCCACGTGTGGGATATTGCAGGTATCCTGCGAATAAGGACCGGCTAATTCCGTGCC
>MG|35|91.43|Bacteroidetes|Bacteroidia|Bacteroidales|Prevotellaceae|Prevotella|sp.|
CCTACGGGAGGCAGCAGTGAGGAATATTGGTCAATGGGCGGAAGCCTGAACCAGCCAAGTAGCGTGGGGGGACGAAGGCCCTACGGGTTGTAAACCCCTTTTGTGCGGGAACAAAGTGCGGGACGTGTCCCGTTTTGCGTGTACCGCACGAATAAGGACCGGCTAATTCCGTGC
>MG|20|89.89|Bacteroidetes|Bacteroidia|Bacteroidales|Prevotellaceae|Prevotella|baroniae|
TCCTACGGGAGGCAGCAGTGAGGAATATTGGTCAATGGGCGGAAGCCTGAACCAGCCAAGTAGCGTGAAGGATGACGGCCCTACGGGTTGTAAACTTCTTTTGCGGGAGGATAACCGGCGCCACGTGTGGCGTCCTGCAGGTATCCCGCGAATAAGCATCGGCTAACTCCGTGC
>MG|46|94.25|Bacteroidetes|Bacteroidia|Bacteroidales|Prevotellaceae|Prevotella|denticola|
CCTACGGGAGGCAGCAGTGAGGAATATTGGTCAATGGGCGGAAGCCTGAACCAGCCAAGTAGCGTGAGGGACGAAGGCCCTACGGGTTGTAAACCTCTTTTTATGCGGGGATAAAGTGGGGGACGTGTCCCCTATTGCAGGTACCGCATGAATAAGGACCGGCTAATTCCGTGC
>MG|11|92.57|Bacteroidetes|Bacteroidia|Bacteroidales|Prevotellaceae|Prevotella|sp.|
CCTACGGGAGGCAGCAGTGGGGGAATATTGGTCAATGGGCGGAAGCCTGAACCAGCCAAGTAGCGTGGAGGATGACGGCCCTAGTTGGTTGTAAACTCCTTTTATGCGGGGACAAAGGCGCCCACGCGTGGGCGTTTGCGGGTACCGCATGAATAAGCATCGGCTAATTCCGTGC
>MG|23|89.83|Bacteroidetes|Bacteroidia|Bacteroidales|Prevotellaceae|Prevotella|baroniae|
GCACGGAGTTAGCCGATGCTTATTCGCGGGATACCTGCAGGACACCACACGTGGCGCCGGTTATCCTCCCGCAAAAAGAAGTTTACAACCCGTAGGGCCGTCATCCTTCACGCTACTTGGCTGGTTCAGGCTTCCGCCCATTGACCAATATTCCTCACTGCTGCCTCCCGTAGG
>MG|123|92.0|Bacteroidetes|Bacteroidia|Bacteroidales|Prevotellaceae|Prevotella|sp.|
GCACGGAATTAGCCGATGCTTATTCATGCGGTACCCGCAAACGCCCACGCGTGGGCGGCTTTGTCCCCGCATAAAAGGAGTTTACAACCAACTAGGGCCGTCGTCCTCCACGCTACTTGGCTGGTTCAGGCTTCCGCCCATTGACCAATATTCCCCACTGCTGCCTCCCGTAGGA
>MG|38|95.98|Bacteroidetes|Bacteroidia|Bacteroidales|Prevotellaceae|Prevotella|buccalis|
CCTACGGGAGGCAGCAGTGAGGAATATTGGTCAATGGGCGACAGCCTGAACCAGCCAAGTAGCGTGCAGGAAGACGGCCCTATGGGTTGTAAACTGCTTTTTGTGCGGGAATAAAGTGCGCGACGTGTCGTGCATTGCATGTACCGCGTGAATAAGGACCGGCTAATTCCGTGC
>MG|23|94.8|Bacteroidetes|Bacteroidia|Bacteroidales|Prevotellaceae|Paraprevotella|clara|
CCTACGGGAGGCAGCAGTGAGGAATATTGGTCAATGGGCGATAGCCTGAACCAGCCAAGTCGCGTGAGGGATGAAGGCCCTACGGGTCGTAAACCTCTTTTATAAGGGAATAAAGTTCGCCACGAGTGGTGTTTTGTATGTACCTTATGAATAAGCATCGGCTAACTCCGTGC
>MG|13|92.49|Bacteroidetes|Bacteroidia|Bacteroidales|Prevotellaceae|Prevotella|denticola|
CCTACGGGAGGCAGCAGTGAGGAATATTGGTCAATGGGCGGAAGCCTGAACCAGCCAAGTAGCGTGAGGGATGAAGGCCCTACGGGTTGTAAACCTCTTTTGTGCGGGGACAAAGTGTGGGACGTGTCCCATATTGCGGGTACCGCACGAATAAGGACCGGCTAATTCCGTGC
>MG|11|89.14|Bacteroidetes|Bacteroidia|Bacteroidales|Prevotellaceae|Prevotella|stercorea|
GCACGGAATTAGCCGGCCCTTATTCGGCGGATACCTGCAACGTGCCACGCGTGGCACTCTTTATCCTCCGCCAAAAAGGAGTTTACAACCCGTAGGGCATTCATCCTCCACGCTACTTGGCTGGTTCAGGCTCGCGCCCATTGACCAATATTCCTCACTGCTGCCTCCCGTAGG
>MG|57|92.57|Bacteroidetes|Bacteroidia|Bacteroidales|Prevotellaceae|Prevotella|copri|
CCTACGGGAGGCAGCAGTGAGGAATATTGGTCAATGGGCGGAAGCCTGAACCAGCCAAGTAGCGTGAGGGACGACGGCCCTACGGGTTGTAAACCTCTTTTTTGCGCGGGGACAAAGTTCGCCATGCGTGGCGTTTTGCGGGTACCGCGCGAATAAGGACCGGCTAATTCCGTGC
>MG|13|93.68|Bacteroidetes|Bacteroidia|Bacteroidales|Prevotellaceae|Prevotella|denticola|
CCTACGGGGAGGCAGCAGTGAGGAATATTGGTCAATGGGCGGAAGCCTGAACCAGCCAAGTAGCGTGAGGGAGGAAGGCCCTACGGGTTGTAAACCTCTTTTATGCGGGGACAAAGTGTGGGACGTGTCCCATATTGCGGGTACCGCATGAATAAGGACCGGCTAATTCCGTGC
>MG|224|89.6|Bacteroidetes|Bacteroidia|Bacteroidales|Prevotellaceae|Prevotella|sp.|
CCTACGGGGGGCAGCAGTGAGGGATATTGGTCAATGGGCGGAAGCCTGAACCAGCCAAGTAGCGTGGGGGACGAAGGCCCTACGGGTCGTAAACCCCTTTTGCGCGGGGATAAAGGGGGCCACGTGTGGCCCTTTGCAGGTACCGCGCGAATAAGCATCGGCTAACTCCGTGC
>MG|16|94.22|Bacteroidetes|Bacteroidia|Bacteroidales|Prevotellaceae|Prevotella|dentasini|
GCACGGAATTAGCCGGTCCTTATTCGCACGGTACCTGCAAAGCGCCACGCGTGGCGCACTTTATCCCCGTGAAAAAGCGGTTTACAACCCATAGGGCCGTCGTCCCGCACGCTACTTGGCTGGTTCAGGCTTCCGCCCATTGACCAATATTCCTCACTGCTGCCTCCCGTAGG
>MG|10|89.77|Bacteroidetes|Bacteroidia|Bacteroidales|Prevotellaceae|Prevotella|sp.|
GCACGGAGTTAGCCGATGCTTATTCGCGCGGTACCTGCAAAGGGCCACACGTGGCCCCCTTTATCCCCGCGCAAAAGGGGTTTACGACCCGTAGGGCCTTCGTCCCCCCACGCTACTTGGCTGGTTCAGGCTTCCGCCCATTGACCAATATTCCTCACTGCTGCCTCCCCGTAGGA
>MG|53|93.64|Bacteroidetes|Bacteroidia|Bacteroidales|Prevotellaceae|Paraprevotella|clara|
CCTACGGGAGGCAGCAGTGAGGAATATTGGTCAATGGCCGGAAGGCTGAACCAGCCAAGTCGCGTGAAGGACGACGGCCCTACGGGTTGTAAACTTCTTTTATAAGGGAATAAAGTGTGCCACGTGTGGCATTTTGTATGTACCTTATGAATAAGCATCGGCTAACTCCGTGC
>MG|15|92.57|Bacteroidetes|Bacteroidia|Bacteroidales|Prevotellaceae|Prevotella|copri|
GCACGGAATTAGCCGGTCCTTATTCGCGCGGTACCCGCAAAACGCCACGCATGGCGAACTTTGTCCCCGCGCAAAAGAGGTTTACAACCCGTAGGGCCGTCGTCCCTCACGCTACTTGGCTGGTTCAGGCTTCCGCCCATTGACCAATATTCCTCCACTGCTGCCTCCCGTAGGA
>MG|36|93.64|Bacteroidetes|Bacteroidia|Bacteroidales|Prevotellaceae|Prevotella|copri|
CCTACGGGAGGCAGCAGTGAGGAATATTGGTCAATGGGCGGAAGCCTGAACCAGCCAAGTAGCGTGAGGGACGAAGGCCCTACGGGTTGTAAACCTCTTTTGTGCGGGGACAAAGTTCGCGACGTGTCGCGTTTTGCGGGTACCGCACGAATAAGGACCGGCTAATTCCGTGC
>MG|33|96.57|Bacteroidetes|Bacteroidia|Bacteroidales|Prevotellaceae|Prevotella|oralis|
CCTACGGGAGGCAGCAGTGAGGAATATTGGTCAATGGGCGTAAGCCTGAACCAGCCAAGTAGCGTGCAGGATGACGGCCCTATGGGTTGTAAACTGCTTTTTAAGCGGGGATAAAGTCAGGGACGTGTCCCTGTTTTGCAGGTACCGCTTGAATAAGGACCGGCTAATTCCGTGC
>MG|717|89.83|Bacteroidetes|Bacteroidia|Bacteroidales|Prevotellaceae|Prevotella|baroniae|
CCTACGGGAGGCAGCAGTGAGGAATATTGGTCAATGGGCGGAAGCCTGAACCAGCCAAGTAGCGTGAAGGACGACGGCCCTACGGGTTGTAAACTTCTTTTGCGGGAGGATAACCGGCGCCACGTGTGGCGTCCTGCAGGTATCCCGCGAATAAGCATCGGCTAACTCCGTGC
>MG|10|89.6|Bacteroidetes|Bacteroidia|Bacteroidales|Prevotellaceae|Prevotella|sp.|
CCTACGGGAGGCGGCAGTGAGGGATATTGGTCAATGGGCGGAAGCCTGAACCAGCCAAGTAGCGTGGGGGACGAAGGCCCTACGGGTCGTAAACCCCTTTTGCGCGGGGATAAAGGGGGCCACGTGTGGCCCTTTGCAGGTACCGCGCGAATAAGCATCGGCTAACTCCGTGC
>MG|80|82.29|Bacteroidetes|Bacteroidia|Bacteroidales|Prevotellaceae|Prevotella|copri|
CCTACGGGAGGCAGCAGTGAGGAATATTGGTCAATGGCCGAGAGGCTGAACCAGCCAAGTGGCGTGGGGGAAGTAGCTCCTTGGGAGTGTGAACCCCTTTTGCCTGGGGGGCAACGCCCGCCACGCGTGGCGGGGTGAGAGTACCAGGCGAATAAGCATCGGCTAACTCCGTGC
>MG|54|93.64|Bacteroidetes|Bacteroidia|Bacteroidales|Prevotellaceae|Paraprevotella|clara|
CCTACGGGAGGCAGCAGTGAGGAATATTGGTCAATGGCCGGAAGGCTGAACCAGCCAAGTCGCGTGAAGGAAGACGGCCCTACGGGTTGTAAACTTCTTTTATAAGGGAATAAAGTTTGCCACGTGTGGCATTTTGTATGTACCTTATGAATAAGCATCGGCTAACTCCGTGC
>MG|95|91.38|Bacteroidetes|Bacteroidia|Bacteroidales|Prevotellaceae|Prevotella|copri|
CCTACGGGAGGCAGCAGTGAGGAATATTGGTCAATGGGCGTAAGCCTGAACCAGCCAAGTAGCGTGGGGGGACGAAGGCCCTACGGGTTGTAAACCCCTTTTGTGCGGGAACAAAGTGCGCCACGTGTGGCGTTTTGCGTGTACCGCACGAATAAGGACCGGCTAATTCCGTGC
>MG|12|91.43|Bacteroidetes|Bacteroidia|Bacteroidales|Prevotellaceae|Prevotella|stercorea|
GCACGGAATTAGCCGGTCCTTATTCGTGCGGTACCCGCAATATGGGACACGTCCCACACTTTGTCCCCGCACAAAAAGAGGTTTACAACCCGTAGGGCCTTCATCCCTCACGCTACTTGGCTGGTTCAGGCCTCCGCCCATTGACCAATATTCCTCACTGCTGCCTCCCGTAGG
>MG|25|93.1|Bacteroidetes|Bacteroidia|Bacteroidales|Prevotellaceae|Prevotella|stercorea|
GCACGGAATTAGCCGGTCCTTATTCACGCGGTACCTGCAAGCCGCCACACGTGGCGGAAGTTATCCCCGCGCAAAAGCAGTTTACAACCCATAGGGCCGTCGTCCTGCACGCTACTTGGCTGGTTCAGGCTCGCGCCCCATTGACCAATATTCCTCACTGCTGCCTCCCGTAGG
>MG|24|90.23|Bacteroidetes|Bacteroidia|Bacteroidales|Prevotellaceae|Prevotella|sp.|
CCTACGGGAGGCAGCAGTGAGGGATATTGGTCAATGGGCGGAAGCCTGAACCAGCCAAGTAGCGTGGGGGACGAAGGCCCTACGGGTCGTAAACCCCTTTTGCGCGGGGATAAAGGGGCCACGTGTGGCCCTTTGCAGGTACCGCGCGAATAAGCATCGGCTAACTCCGTGCC
>MG|63|93.68|Bacteroidetes|Bacteroidia|Bacteroidales|Prevotellaceae|Prevotella|denticola|
CCTACGGGAGGCAGCAGTGAGGAATATTGGTCAATGGGCGGAAGCCTGAACCAGCCAAGTAGCGTGGGGGGATGAAGGCCCTATGGGTTGTAAACCCCTTTTGTGCGGGGACAAAGTGAGGGACGCGTCCCTTATTGCGGGTACCGCACGAATAAGGACCGGCTAATTCCGTGC
>MG|18|95.98|Bacteroidetes|Bacteroidia|Bacteroidales|Prevotellaceae|Paraprevotella|clara|
TCCTACGGGAGGCAGCAGTGAGGAATATTGGTCAATGGCCGGGAGGCTGAACCAGCCAAGTAGCGTGAAGGATGACAGCCCTACGGGTTGTAAACTTCTTTTATAAGGGAATAAAGTGCGCCACGCGTGGTGTTTTGTATGTACCTTATGAATAAGCATCGGCTAACTCCGTGC
>MG|221|94.25|Bacteroidetes|Bacteroidia|Bacteroidales|Prevotellaceae|Prevotella|denticola|
GCACGGAATTAGCCGGTCCTTATTCGTGCGGTACCCGCAATAAGGGACGCGTCCCTCACTTTGTCCCCGCACAAAAGGGGTTTACAACCCATAGGGCCTTCATCCCCCACGCTACTTGGCTGGTTCAGGCTTCCGCCCATTGACCAATATTCCTCACTGCTGCCTCCCGTAGGA
>MG|266|94.83|Bacteroidetes|Bacteroidia|Bacteroidales|Prevotellaceae|Prevotella|copri|
GCACGGAATTAGCCGGTCCTTATTCGTACGGTACATGCAAAGGGCCACACGTGACCCCCTTTATTCCCGCACAAAAGCAGTTTACAACCCATAGGGCCGTCTTCCTGCACGCTACTTGGCTGGTTCAGGCTCTCGCCCATTGACCAATATTCCTCACTGCTGCCTCCCGTAGGA
>MG|163|89.14|Bacteroidetes|Bacteroidia|Bacteroidales|Prevotellaceae|Prevotella|sp.|
CCTACGGGGAGGCAGCAGTGAGGGGATATTGGTCAATGGGCGGAAGCCTGAACCAGCCAAGTAGCGTGGGGGACGAAGGCCCTACGGGTCGTAAACCCCTTTTGCGCGGGGATAAAGGGGGCCACGTGTGGCCCTTTGCAGGTACCGCGCGAATAAGCATCGGCTAACTCCGTGC
[truncated: 2,589,711 more chars]
