# Supplementary material for: A comparative analysis of microbial profile of Guinea fowl and chicken using metagenomic approach
Source: PLoS One. 2018 Mar 1;13(3):e0191029. doi: 10.1371/journal.pone.0191029 (PMC5832216; doi:10.1371/journal.pone.0191029)
Supplement: S1 File — 16SrRNA sequencing data revealing Intestinal microbial profile of the chicken gastrointestinal tract. (ZIP) [file pone.0191029.s002.zip › exports/S003_GF_2_SAMPLE_v1_V2_reads_genus_species.fasta]

>MG|1|V2|F|10|100.0|Actinobacteria|Actinobacteria|Bifidobacteriales|Bifidobacteriaceae|Aeriscardovia|aeriphila|
TGCGTGACCGACCTGCCCTGTACACGGGAATAGCTCCTGGAAACGGGTGGTAATGCCCGATGCTCCATCATGCTGCATGGTGTGGTGGGAAAGCTTCGGCGGTATGGGATGGGGTCGCGTCCTATCAGCTTGTTGGTGGGGTAATGGCCTACCAAGGCTTCGACGGGTAGCCGGCCTGAGAGGGCGACCGGCCACATTGGGACTGAGATACGGCCCAG
>MG|1|V2|F|14|100.0|Bacteroidetes|Bacteroidia|Bacteroidales|Bacteroidaceae|Bacteroides|barnesiae|
CACGTATCCAACCTCCCGCATACTCGGGAATAGCCTTTCGAAAGAAAGATTAATGCCCGATGGTTTCAAGGGATTGCATGGTATCTTGAATAAAGATTCATCGGTATGCGATGGGGATGCGTTCCATTAGGCAGTTGGCGGGGTAACGGCCCACCAAACCGACGATGGATAGGGGTTCTGAGAGGAAGGTCCCCCACATTGGAACTGAGACACGGTCCAA
>MG|1|V2|F|12|100.0|Bacteroidetes|Bacteroidia|Bacteroidales|Bacteroidaceae|Bacteroides|coprophilus|
CGCGTATCCAACCTGCCCTTCACTCCGGCACAGCCCGTCGAAAGACGGATTAATGCGGGATGCAGTCAGAAAGATGCATATTAATTTGACGAAAGGCTTTATGCCGGTGAGGGATGGGGATGCGTCCGATTAGCTTGACGGCGGGGTAACGGCCCACCGTGGCGACGATCGGTAGGGGTTCTGAGAGGAAGGTCCCCCACATTGGAACTGAGACACGGTCCAA
>MG|1|V2|F|13|99.55|Bacteroidetes|Bacteroidia|Bacteroidales|Bacteroidaceae|Bacteroides|coprophilus|
CGCGTATCCAACCTGCCCTTCACTCCGGCACAGCCCGTCGAAAGACGGATTAATGCGGGATGCAGTCAGAAAGATGCATATTAATTTGACGAAAGGCTTTATGCCGGTGAGGGATGGGGATGCGTCCGATTAGCTTGACGGCGGGGTAACGGCCCACCGTGGCTACGATCGGTAGGGGTTCTGAGAGGAAGGTCCCCCACATTGGAACTGAGACACGGTCCAA
>MG|1|V2|F|11|99.12|Firmicutes|Bacilli|Lactobacillales|Lactobacillaceae|Lactobacillus|alvi|
CACGTAGGCAACCTGCCCAGAAGCGGGGGGACAACATTTGGAAACAAGTGCTAATACCGCATAACAACATTAACCGCCTGGTTAATGTTTAAAAGATGGTTTCGGCTATCACTTCTGGATGGGCCTGCGGCGCATTAGCTTGTTGGTAAGGTAACGGCTTACCAAGGCAATGATGCGTAGCCGAGTTGAGAGACTGATCGGCCACAATGGAACTGAGACACGGTCCAT
>MG|1|V2|R|92|99.56|Firmicutes|Bacilli|Lactobacillales|Lactobacillaceae|Lactobacillus|alvi|
ATGGACCGTGTCTCAGTTCCATTGTGGCCGATCAGTCTCTCAACTCGGCTACGCATCATTGCCTTGGTAAGCCGTTACCTTACCAACAAGCTAATGCGCCGCAGGCCCATCCAGAAGTGATAGCCGAAACCATCTTTTAAACATTAACCAGGCGGTTAATGTTGTTATGCGGTATTAGCACTTGTTTCCAAATGTTGTCCCCCGCTTCTGGGCAGGTTGCCTACGTG
>MG|1|V2|F|55|99.56|Firmicutes|Bacilli|Lactobacillales|Lactobacillaceae|Lactobacillus|alvi|
CACGTAGGCAACCTGCCCAGAAGCGGGGGACAACATTTGGAAACAAGTGCTAATACCGCATAACAACATTAACCGCCTGGTTAATGTTTAAAAGATGGTTTCGGCTATCACTTCTGGATGGGCCTGCGGCGCATTAGCTTGTTGGTAAGGTAACGGCTTACCAAGGCAATGATGCGTAGCCGAGTTGAGAGACTGATCGGCCACAATGGAACTGAGACACGGTCCAT
>MG|1|V2|R|17|99.12|Firmicutes|Bacilli|Lactobacillales|Lactobacillaceae|Lactobacillus|alvi|
ATGGACCGTGTCTCAGTTCCATTGTGGCCGATCAGTCTCTCAACTCGGCTACGCATCATTGCCTTGGTAAGCCGTTACCTTACCAACAAGCTAATGCGCCGCAGGCCCATCCAGAAGTGATAGCCGAAACCATCTTTTAAACATTAACCAGGCGGTTAATGTTGTTATGCGGTATTAGCACTTGTTTTCCAAATGTTGTCCCCCGCTTCTGGGCAGGTTGCCTACGTG
>MG|1|V2|R|13|99.56|Firmicutes|Bacilli|Lactobacillales|Lactobacillaceae|Lactobacillus|alvi|
ATGGACCGTGTCTCAGTTCCATTGTGGCCGATCAGTCTCTCAACTCGGCTACGCATCATTGCCTTGGTAAGCCGTTACCTTACCAACAAGCTAATGCGCCGCAGGCCCATCCAGAAGTGATAGCCGAAACCATCTTTAAACATTAACCAGGCGGTTAATGTTGTTATGCGGTATTAGCACTTGTTTCCAAATGTTGTCCCCCGCTTCTGGGCAGGTTGCCTACGTG
>MG|1|V2|R|15|100.0|Firmicutes|Bacilli|Lactobacillales|Lactobacillaceae|Lactobacillus|crispatus|
TTGGGCCGTGTCTCAGTCCCAATGTGGCCGATCAGTCTCTCAACTCGGCTATGCATCATCGCCTTGGTAAGCCTTTACCTTACCAACTAGCTAATGCACCGCGGGGCCATCCCATAGCGACAGCTTACGCCGCCTTTTAAAAGCTGATCATGCGATCTGCTTTCTTATCCGGTATTAGCACCTGTTTCCAAGTGGTATCCCAGACTATGGGGCAGGTTCCCCACGTG
>MG|1|V2|R|11|100.0|Firmicutes|Bacilli|Lactobacillales|Lactobacillaceae|Lactobacillus|ingluviei|
ATGGGCCGTGTCTCAGTCCCATTGTGGCCGATCAGTCTCTCAACTCGGCTACGCATCATCGCCTTGGTAGGCCGTTACCCCACCAACAAGCTAATGCGCCGCAGGCCCATCCCGAAGTGATAGCCGAAACCATCTTTTAAGCTTTGACCAGGCGGTCAAAGTTGTTATGCGGTATTAGCACTTGTTTCCAAATGTTGTCCCCCGCTTCGGGGCAGGTTGCCTACGTG
>MG|1|V2|R|12|99.12|Firmicutes|Bacilli|Lactobacillales|Lactobacillaceae|Lactobacillus|panis|
ATGGACCGTGTCTCAGTTCCATTGTGGCCGATCAGTCTCTCAACTCGGCTATGCATCATTGCCTTGGTAGGCCGTTACCCTACCAACTAGCTAATGCACCGCGGGCCCATCCTAAAGTGATAGCCGAAACCATCTTTGATACGAAAACCATGTGGTTTTCGTAGTTATGCGGTATTAGCACCTGTTTCCAAATGTTATCCCCCGCTTTAGGGCAGGTTGCCCACGTG
>MG|1|V2|R|13|99.56|Firmicutes|Bacilli|Lactobacillales|Lactobacillaceae|Lactobacillus|reuteri|
ATGGACCGTGTCTCAGTTCCATTGTGGCCGATCAGTCTCTCAACTCGGCTATGCATCATCGCCTTGGTAAGCCGTTACCTTACCAACTAGCTAATGCACCGCAGGTCCATCCCAGAGTGATAGCCAAAGCCATCTTTCAAACAAAAGCCATGTGGCTTTTGTTGTTATGCGGTATTAGCATCTGTTTCCAAATGTTATCCCCCGCTCCGGGGCAGGTTACCTACGTG
>MG|1|V2|R|192|99.56|Firmicutes|Bacilli|Lactobacillales|Lactobacillaceae|Lactobacillus|salivarius|
TTGGGCCGTGTCTCAGTCCCAATGTGGCCGATCAACCTCTCAGTTCGGCTACGTATCATCACCTTGGTAGGCCGTTACCCCACCAACTAGTTAATACGCCGCGGGTCCATCTAAAAGCGATAGCAGAACCATCTTTCATCTAAGGATCATGCGATCCTTAGAGATATACGGTATTAGCACCTGTTTCCAAGTGTTATCCCCTTCTTTTAGGCAGGTTACCCACGTGT
>MG|1|V2|F|63|99.56|Firmicutes|Bacilli|Lactobacillales|Lactobacillaceae|Lactobacillus|salivarius|
CACGTGGGTAACCTGCCTAAAAGAAGGGGATAACACTTGGAAACAGGTGCTAATACCGTATATCTCTAAGGATCGCATGATCCTTAGATGAAAGATGGTTCTGCTATCGCTTTTAGATGGACCCGCGGCGTATTAACTAGTTGGTGGGGTAACGGCCTACCAAGGTGATGATACGTAGCCGAACTGAGAGGTTGATCGGCCACATTGGGACTGAGACACGGCCCAA
>MG|1|V2|R|19|99.12|Firmicutes|Bacilli|Lactobacillales|Lactobacillaceae|Lactobacillus|salivarius|
TTGGGCCGTGTCTCAGCCCCAATGTGGCCGATCAACCTCTCAGTTCGGCTACGTATCATCACCTTGGTAGGCCGTTACCCCACCAACTAGTTAATACGCCGCGGGTCCATCTAAAAGCGATAGCAGAACCATCTTTCATCTAAGGATCATGCGATCCTTAGAGATATACGGTATTAGCACCTGTTTCCAAGTGTTATCCCCTTCTTTTAGGCAGGTTACCCACGTG
>MG|1|V2|R|12|99.56|Firmicutes|Bacilli|Lactobacillales|Lactobacillaceae|Lactobacillus|vaginalis|
ATGGACCGTGTCTCAGTTCCATTGTGGCCGATCAGTCTCTCAACTCGGCTATGCATCATTGCCTTGGTAAGCCGTTACCTTACCAACTAGCTAATGCACCGCGGGCCCATCCTGAAGTGATAGCCGAAACCATCTTTGAAACGAAAACCATGTGGTTTTCGTTGTTATGCGGTATTAGCACCTGTTTCCAGATGTTATCCCCCGCTCCAGGGCAGGTTGCCCACGTG
>MG|1|V2|R|11|99.12|Firmicutes|Bacilli|Lactobacillales|Lactobacillaceae|Lactobacillus|vaginalis|
ATGGACCGTGTCTCAGTTCCATTGTGGCCGATCAGTCTCTCAACTCGGCTATGCATCATTGCCTTGGTAAGCCGTTACCCTACCAACTAGCTAATGCACCGCGGGCCCATCCTGAAGTGATAGCCGAAACCATCTTTGAAACGAAAACCATGTGGTTTTCGTTGTTATGCGGTATTAGCACCTGTTTCCAGATGTTATCCCCCGCTCCAGGGCAGGTTGCCCACGTG
>MG|1|V2|R|21|99.56|Firmicutes|Bacilli|Lactobacillales|Lactobacillaceae|Lactobacillus|vaginalis|
ATGGACCGTGTCTCAGTTCCATTGTGGCCGATCAGTCTCTCAACTCGGCTATGCATCATTGCCTTGGTAAGCCGTTACCTTACCAACTAGCTAATGCACCGCGGGCCCATCCTGAAGTGATAGCCGAAACCATCTTTGAAACGAAAACCATGTGGTTTTCGTTGTTATGCGGTATTAGCACCTGTTTCCAGATGTTATCCCCCGCTTCAGGGCAGGTTGCCCACGTG
>MG|1|V2|R|22|99.12|Firmicutes|Bacilli|Lactobacillales|Lactobacillaceae|Lactobacillus|Lactobacillus gasseri / Lactobacillus taiwanensis|
TTGGGCCGTGTCTCAGTCCCAATGTGGCCGATCAGTCTCTCAACTCGGCTATGCATCATTGCCTTGGTAAGCCGTTACCTTACCAACTAGCTAATGCACCGCAGGTCCATCCAAGAGTGATAGCAGAACCATCTTTCAAACTCTAGACATGCGTCTAGTGTTGTTATCCGGTATTAGCATCTGTTTTCCAGGTGTTATCCCAGTCTCTTGGGCAGGTTACCCACGTG
>MG|1|V2|R|199|99.56|Firmicutes|Bacilli|Lactobacillales|Lactobacillaceae|Lactobacillus|Lactobacillus gasseri / Lactobacillus taiwanensis|
TTGGGCCGTGTCTCAGTCCCAATGTGGCCGATCAGTCTCTCAACTCGGCTATGCATCATTGCCTTGGTAAGCCGTTACCTTACCAACTAGCTAATGCACCGCAGGTCCATCCAAGAGTGATAGCAGAACCATCTTTCAAACTCTAGACATGCGTCTAGTGTTGTTATCCGGTATTAGCATCTGTTTCCAGGTGTTATCCCAGTCTCTTGGGCAGGTTACCCACGTGT
>MG|1|V2|F|94|99.56|Firmicutes|Bacilli|Lactobacillales|Lactobacillaceae|Lactobacillus|Lactobacillus gasseri / Lactobacillus taiwanensis|
CACGTGGGTAACCTGCCCAAGAGACTGGGATAACACCTGGAAACAGATGCTAATACCGGATAACAACACTAGACGCATGTCTAGAGTTTGAAAGATGGTTCTGCTATCACTCTTGGATGGACCTGCGGTGCATTAGCTAGTTGGTAAGGTAACGGCTTACCAAGGCAATGATGCATAGCCGAGTTGAGAGACTGATCGGCCACATTGGGACTGAGACACGGCCCAA
>MG|1|V2|F|16|100.0|Firmicutes|Bacilli|Lactobacillales|Streptococcaceae|Streptococcus|alactolyticus|
CGCGTAGGTAACCTGCCTTGTAGCGGGGGATAACTATTGGAAACGATAGCTAATACCGCATAACAGCTTTTGACACATGTTAGAAGCTTGAAAGATGCAATTGCATCACTACGAGATGGACCTGCGTTGTATTAGCTAGTAGGTAGGGTAACGGCCTACCTAGGCGACGATACATAGCCGACCTGAGAGGGTGATCGGCCACACTGGGACTGAGACACGGCCCAG
>MG|1|V2|R|19|100.0|Firmicutes|Clostridia|Clostridiales|Clostridiaceae|Clostridium|disporicum|
CTGGGCCGTGTCTCAGTCCCAATGTGGCCGATCACCCTCTCAGGTCGGCTACGCATCGTCGCCTTGGTGAGCCGTTACCTCACCAACTAGCTAATGCGCCGCGGGCCCATCTCATAGCGGATTGCTCCTTTAATTGCTACTTCATGCGAAGCTACAATCTTATGCGGTATTAATCTCCCTTTCGGGAGGCTATTCCCCTCTATGAGGCAGGTTGCCCACGTG
>MG|1|V2|R|111|99.55|Firmicutes|Clostridia|Clostridiales|Clostridiaceae|Clostridium|hiranonis|
TTGGACCGTGTCTCAGTTCCAATGTGGCCGATCACCCTCTCAGGTCGGCTACTGATCGTCGCCTTGGTAAGCCGTTACCTTACCAACTAGCTAATCAGACGCGGGTCCATCCTGTACCGCAAAAGCTTTGATACTTCTACCATGCGATAAAAGCATATTATCTCGTATTAGCATACCTTTCGGTATGTTATCCGTGTGTACAGGGCAGGTTACCCACGCG
>MG|1|V2|R|12|99.09|Firmicutes|Clostridia|Clostridiales|Clostridiaceae|Clostridium|hiranonis|
TTGGACCGTGTCTCAGTTCCAATGTGGCCGATCACCCTCTCAGGTCGGCTACTGATCGTCGCCTTGGTAAGCCGTTACCTTACCAACTAGCTAATCAGACGCGGGTCCATCCTGTACCGCAAAAGCTTTGATACTTCTACCATGCGATAAAAGCATATTATCTCGTATTAGCATCCTTTCGGTATGTTATCCGTGTGTACAGGGCAGGTTACCCACGCG
>MG|1|V2|R|14|99.09|Firmicutes|Clostridia|Clostridiales|Clostridiaceae|Clostridium|hiranonis|
TTGGACCGTGTCTCAGTTCCAATGTGGCCGATCACCCTCTCAGGTCGGCTACTGATCGTCGCCTTGGTAAGCCGTTACCTTACCAACTAGCTAATCAGACGCGGGTCCATCCTGTACCGCAAAAGCTTTGATACTTCTACCATGCGATAAAAGCATATTATCTCGTATTAGCATACCTTCGGTATGTTATCCGTGTGTACAGGGCAGGTTACCCACGCG
>MG|1|V2|F|48|99.55|Firmicutes|Clostridia|Clostridiales|Clostridiaceae|Clostridium|hiranonis|
CGCGTGGGTAACCTGCCCTGTACACACGGATAACATACCGAAAGGTATGCTAATACGAGATAATATGCTTTTATCGCATGGTAGAAGTATCAAAGCTTTTGCGGTACAGGATGGACCCGCGTCTGATTAGCTAGTTGGTAAGGTAACGGCTTACCAAGGCGACGATCAGTAGCCGACCTGAGAGGGTGATCGGCCACATTGGAACTGAGACACGGTCCAAA
>MG|1|V2|F|27|97.74|Firmicutes|Clostridia|Clostridiales|Clostridiaceae|Clostridium|sp.|
CGCGTGAGGAACCTGCCTTGGAGTGGGGAATAACAGCCCGAAAGGGTTGCTAATACCGCATGATGCAGCTGGGTCGCATGGCCCTGGCTGCCAAAGATTTATCGCTCTGAGATGGCCTCGCGTCTGATTAGCTAGTAGGCGGGGTAACGGCCCACCTAGGCGACGATCAGTAGCCGGACTGAGAGGTTGGCCGGCCACATTGGGACTGAGACACGGCCCAG
>MG|1|V2|F|37|97.29|Firmicutes|Clostridia|Clostridiales|Clostridiaceae|Clostridium|sp.|
CGCGTGAGGAACCTGCCTTGGAGTGGGGAATAACAGTCCGAAAGGACTGCTAATACCGCATAATGCAGCTGGGTCGCATGACTCTGGCTGCCAAAGATTTATCGCTCTGAGATGGCCTCGCGTCTGATTAGCTAGTAGGCGGGGTAACGGCCCACCTAGGCGACGATCAGTAGCCGGACTGAGAGGTTGACCGGCCACATTGGGACTGAGACACGGCCCAG
>MG|1|V2|R|15|97.29|Firmicutes|Clostridia|Clostridiales|Clostridiaceae|Clostridium|sp.|
CTGGGCCGTGTCTCAGTCCCAATGTGGCCGGTCAACCTCTCAGTCCGGCTACTGATCGTCGCCTAGGTGGGCCGTTACCCCGCCTACTAGCTAATCAGACGCGAGGCCATCTCAGAGCGATAAATCTTTGGCAGCCAGAGTCATGCGACCCAGCTGCATTATGCGGTATTAGCAGTCCTTTCGGACTGTTATTCCCCACTCCAAGGCAGGTTCCTCACGCG
>MG|1|V2|R|15|99.09|Firmicutes|Clostridia|Clostridiales|Lachnospiraceae|[Ruminococcus]|torques|
TTGGGCCGTGTCTCAGTCCCAATGTGGCCGGTCACCCTCTCAGGTCGGCTACTGATCGTCGCCTTGGTAAGCCGTTACCTTACCAACTAGCTAATCAGACGCGGGTCCATCTCACACCACCGGAGTTTTTACCCCTGCACCATGCGGTGCTGTGGTCTTATGCGGTATTAGCAGTCATTTCTAACTGTTATCCCCCTGTGTGAGGCAGGTTACCCACGCG
>MG|1|V2|R|50|97.73|Firmicutes|Clostridia|Clostridiales|Lachnospiraceae|[Ruminococcus]|torques|
TTGGGCCGTGTCTCAGTCCCAATGTGGCCGGTCACCCTCTCAGGTCGGCTACTGATCGTCGCCTTGGTAAGCCGTTACCTTACCAACTAGCTAATCAGACGCGGGCCCATCTCACACCACCGGAGTTTTTACCCCTGCACCATGCGGTGCTGTGGCCTTATGCGGTATTAGCAGTCATTTCTAACTGTTATCCCCCTGTGTGAGGCAGGTTGCCCACGCG
>MG|1|V2|F|23|98.64|Firmicutes|Clostridia|Clostridiales|Lachnospiraceae|[Ruminococcus]|gnavus|
CGCGTGGGTAACCTGCCTCATACAGGGGGATAACAGTTAGAAATGACTGCTAATACCGCATAAGCGCACGTGACCGCATGGTCGAGTGTGAAAAACTCCGGTGGTATGAGATGGACCCGCGTCTGATTAGGTAGTTGGTGGGGTAACGGCCTACCAAGCCGACGATCAGTAGCCGACCTGAGAGGGTGACCGGCCACATTGGGACTGAGACACGGCCCAA
>MG|1|V2|R|13|98.17|Firmicutes|Clostridia|Clostridiales|Lachnospiraceae|[Ruminococcus]|gnavus|
TTGGGCCGTGTCTCAGTCCCAATGTGGCCGGTCACCCTCTCAGGTCGGCTACTGATCGTCGGCTTGGTGAGCCGTTACCTCACCAACTACCTAATCAGACGCGGGTCCATCTCACACCACCGGAGTTTTTACCCCTGCACCATGCGGTGCTGTGGTCTTATGCGGTATTAGCAGTCATTTCTAACTGTTATCCCCCTGTGTGAGGCAGGTTACCCACGCG
>MG|1|V2|R|13|98.64|Firmicutes|Clostridia|Clostridiales|Lachnospiraceae|[Ruminococcus]|gnavus|
TTGGGCCGTGTCTCAGTCCCAATGTGGCCGGTCACCCTCTCAGGTCGGCTACTGATCGTCGGCTTGGTAGGCCGTTACCCCACCAACTACCTAATCAGACGCGGGTCCATCTCATACCACCGGAGTTTTTCACACTCGACCATGCGGTCACGTGCGCTTATGCGGTATTAGCAGTCATTTCTAACTGTTATCCCCCTGTATGAGGCAGGTTACCCACGCG
>MG|1|V2|R|22|97.75|Firmicutes|Clostridia|Clostridiales|Lachnospiraceae|[Ruminococcus]|gnavus|
TTGGGCCGTGTCTCAGTCCCAATGTGGCCGGTCACCCTCTCAGGTCGGCTACTGATCGTCGGCTTGGTAGGCCGTTACCCCACCAACTACCTAATCAGACGCGGGTCCATCTCATACCACCGGAGTTTTTCACACTCGACCATGCGGTCACGTGCGCTTATGCGGTATTAGCAGTCATTTCTAACTGTTATCCCCCCTGTATCGAGGCAGGTTACCCACGCG
>MG|1|V2|F|21|97.74|Firmicutes|Clostridia|Clostridiales|Lachnospiraceae|[Ruminococcus]|torques|
CGCGTGGGCAACCTGCCTCACACAGGGGGATAACAGTTAGAAATGACTGCTAATACCGCATAAGGCCACAGCACCGCATGGTGCAGGGGTAAAAACTCCGGTGGTGTGAGATGGGCCCGCGTCTGATTAGCTAGTTGGTAAGGTAACGGCTTACCAAGGCGACGATCAGTAGCCGACCTGAGAGGGTGACCGGCCACATTGGGACTGAGACACGGCCCAAA
>MG|1|V2|R|12|100.0|Firmicutes|Clostridia|Clostridiales|Veillonellaceae|Megamonas|hypermegale|
CTGGGCCGTGTCTCAGTCCCAATGTGGCCGTTCATCCTCTCAGACCGGCTACTGATCGTCGCCTTGGTGGGCCTTTACCCTCACCAACTAGCTAATCAGACGCAAGCTCATCTTCAAGCGGAAGCTTATGTCAGAGGCCTCCTTTAGTAAATGCTTCATGCGAAACTTTTACATTCATTCGGTATTAGCACCCCTTTCGAAGTGTTGTCCCCATCTTGAAGGTAGATTGCTTACGCG
>MG|1|V2|F|10|100.0|Firmicutes|Clostridia|Clostridiales|Veillonellaceae|Megamonas|hypermegale|
CGCGTAAGCAATCTACCTTCAAGATGGGGACAACACTTCGAAAGGGGTGCTAATACCGAATGAATGTAAAAGTTTCGCATGAAGCATTTACTAAAGGAGGCCTCTGACATAAGCTTCCGCTTGAAGATGAGCTTGCGTCTGATTAGCTAGTTGGTGAGGGTAAAGGCCCACCAAGGCGACGATCAGTAGCCGGTCTGAGAGGATGAACGGCCACATTGGGACTGAGACACGGCCCAG
>MG|1|V2|R|19|99.58|Firmicutes|Clostridia|Clostridiales|Veillonellaceae|Megamonas|hypermegale|
CTGGGCCGTGTCTCAGTCCCAATGTGGCCGTTCATCCTCTCAGACCGGCTACTGATCGTCGCCTTGGTGGGCCTTTACCCTCACCAACTAGCTAATCAGACGCAAGCTCATCTTCAAGCGGAAGCTTATGTCAGAGGCCTCCTTTAGTAAATGCTTCATGCGAAACTCTTACATTCATTCGGTATTAGCACCCCTTTCGAAGTGTTGTCCCCATCTTGAAGGTAGATTGCTTACGCG
>MG|1|V2|F|18|97.74|Firmicutes|Clostridia|Clostridiales|unclassified Clostridiales|Flavonifractor|plautii|
CGCGTGAGGAACCTGCCTTGGAGTGGGGAATAACAGTCCGAAAGGACTGCTAATACCGCATAATGCAGTTGGGCCGCATGGCTCTGACTGCCAAAGATTTATCGCTCTGAGATGGCCTCGCGTCTGATTAGCTAGTAGGCGGGGTAACGGCCCACCTAGGCGACGATCAGTAGCCGGACTGAGAGGTTGACCGGCCACATTGGGACTGAGACACGGCCCAG
>MG|1|V2|R|10|98.56|Firmicutes|Erysipelotrichia|Erysipelotrichales|Erysipelotrichaceae|Turicibacter|sanguinis|
TTGGGCCGTGTCTCAGTCCCAGTGTGGCCGTTCACCCTCTCAGGTCGGCTACGCATCGTCGCCTTGGTAGGCCTTTACCCTACCAACTAGCTAATGCGCCGCAGGCTCATCCATCAGCGGTGCCAGAAGCACCTTTAAACTTTCGTCCTATCCGGTATTAGCGATCGTTTCCAATCGTTGTCCCCGTCTGATGGGCAGATCACCTACGTG
>MG|1|V2|F|172|98.57|Firmicutes|Erysipelotrichia|Erysipelotrichales|Erysipelotrichaceae|Turicibacter|sanguinis|
CACGTAGGTGATCTGCCCATCAGACGGGGACAACGATTGGAAACGATCGCTAATACCGGATAGGACGAAAGTTTAAAGGTGCTTCTGGCACCGCTGATGGATGAGCCTGCGGCGCATTAGCTAGTTGGTAGGGTAAAGGCCTACCAAGGCGACGATGCGTAGCCGACCTGAGAGGGTGAACGGCCACACTGGGACTGAGACACGGCCCAG
>MG|1|V2|R|34|98.1|Firmicutes|Erysipelotrichia|Erysipelotrichales|Erysipelotrichaceae|Turicibacter|sanguinis|
CTGGGCCGTGTCTCAGTCCCAGTGTGGCCGTTCACCCTCTCAGGTCGGCTACGCATCGTCGCCTTGGTAGGCCTTTACCCTACCAACTAGCTAATGCGCCGCAGGCTCATCCATCAGCGGTGCCAGAAGCACCTTTAAACTTTCGTCCTATCCGGTATTAGCGATCGTTTCCAATCGTTGTCCCCCGTCTGATGGGCAGATCACCTACGTG
>MG|1|V2|F|15|97.62|Firmicutes|Erysipelotrichia|Erysipelotrichales|Erysipelotrichaceae|Turicibacter|sanguinis|
CACGTAGGTCATCTGCCCATCAGACGGGGACAACGATTGGAAACGATCGCTAATACCGGATAGGACGAAAGTTTAAAGGTGCTCCTGGCACCGCTGATGGATGAGCCTGCGGCGCATTAGCTAGTTGGTAGGGTAACGGCCTACCAAGGCGACGATGCGTAGCCGACCTGAGAGGGTGAACGGCCACACTGGGACTGAGACACGGCCCAG
>MG|1|V2|R|47|97.62|Firmicutes|Erysipelotrichia|Erysipelotrichales|Erysipelotrichaceae|Turicibacter|sanguinis|
CTGGGCCGTGTCTCAGTCCCAGTGTGGCCGTTCACCCTCTCAGGTCGGCTACGCATCGTCGCCTTGGTAGGCCGTTACCCTACCAACTAGCTAATGCGCCGCAGGCTCATCCATCAGCGGTGCCAGGAGCACCTTTAAACTTTCGTCCTATCCGGTATTAGCGATCGTTTCCAATCGTTGTCCCCGTCTGATGGGCAGATGACCTACGTG
>MG|1|V2|R|401|98.57|Firmicutes|Erysipelotrichia|Erysipelotrichales|Erysipelotrichaceae|Turicibacter|sanguinis|
CTGGGCCGTGTCTCAGTCCCAGTGTGGCCGTTCACCCTCTCAGGTCGGCTACGCATCGTCGCCTTGGTAGGCCTTTACCCTACCAACTAGCTAATGCGCCGCAGGCTCATCCATCAGCGGTGCCAGAAGCACCTTTAAACTTTCGTCCTATCCGGTATTAGCGATCGTTTCCAATCGTTGTCCCCGTCTGATGGGCAGATCACCTACGTG
>MG|1|V2|R|10|99.58|Firmicutes|Negativicutes|Selenomonadales|Acidaminococcaceae|Phascolarctobacterium|sp.|
CTGGGCCGTGTCTCAGTCCCAATGTGGCCGTTCATCCTCTCAGACCGGCTACTGATCATCGCCTTGGTTGTCCGTTACACTACCAACTAGCTAATCAGACGCAGGCCCATCCTTTAGCGATAGCTTACACGTAGAGGCCATCTTTCACGCTCCCCTCATGCGATAGGAGCGTCACATCCGGTATTAGCATCCCTTTCGGAATGTTGTCCCCGTCTAAAGGGCAGGTTGCCTACGCG
>MG|1|V2|R|33|99.15|Firmicutes|Negativicutes|Selenomonadales|Acidaminococcaceae|Phascolarctobacterium|sp.|
CTGGGCCGTGTCTCAGTCCCAATGTGGCCGTTCATCCTCTCAGACCGGCTACTGATCATCGCCTTGGTTGTCCGTTACACTACCAACTAGCTAATCAGACGCAGGCCCATCCTTTAGCGATAGCTTACACGTAGAGGCCATCTTTCACGCTCCCGTCATGCGATAGGAGCGTCACATCCGGTATTAGCATCCCTTTCGGAATGTTGTCCCCGTCTAAAGGGCAGGTTGCCTACGCG
>MG|1|V2|R|10|99.15|Firmicutes|Negativicutes|Selenomonadales|Acidaminococcaceae|Phascolarctobacterium|sp.|
CTGGGCCGTGTCTCAGTCCCAATGTGGCCGTTCATCCTCTCAGACCGGCTACTGATCATCGCCTTGGTTGTCCGTTACACTACCAACTAGCTAATCAGACGCAGGCCCATCCTTTAGCGATAGCTTACATGTAGAGGCCATCTTTTACGCTCCCGTCATGCGATAGGAGCGTCACATCCGGTATTAGCATCCCTTTCGGAATGTTGTCCCCGTCTAAAGGGCAGGTTGCCTACGCG
>MG|1|V2|F|15|99.15|Firmicutes|Negativicutes|Selenomonadales|Acidaminococcaceae|Phascolarctobacterium|sp.|
CGCGTAGGCAACCTGCCCTTTAGACGGGGACAACATTCCGAAAGGGATGCTAATACCGGATGTGACGCTCCTATCGCATGACGGGAGCGTGAAAGATGGCCTCTACATGTAGCTATCGCTAAAGGATGGGCCTGCGTCTGATTAGCTAGTTGGTAGTGTAACGGACAACCAAGGCGATGATCAGTAGCCGGTCTGAGAGGATGAACGGCCACATTGGGACTGAGACACGGCCCAG
>MG|1|V2|R|54|99.58|Firmicutes|Negativicutes|Selenomonadales|Acidaminococcaceae|Phascolarctobacterium|sp.|
CTGGGCCGTGTCTCAGTCCCAATGTGGCCGTTCATCCTCTCAGACCGGCTACTGATCATCGCCTTGGTTGTCCGTTACACTACCAACTAGCTAATCAGACGCAGGCCCATCCTTTAGCGATAGCTTACATGTAGAGGCCATCTTTCACGCTCCCGTCATGCGATAGGAGCGTCACATCCGGTATTAGCATCCCTTTCGGAATGTTGTCCCCGTCTAAAGGGCAGGTTGCCTACGCG
>MG|1|V2|R|10|100.0|Firmicutes|Negativicutes|Selenomonadales|Acidaminococcaceae|Phascolarctobacterium|sp.|
CTGGGCCGTGTCTCAGTCCCAATGTGGCCGTTCATCCTCTCAGACCGGCTACTGATCATCGCCTTGGTTGTCCGTTACACTACCAACTAGCTAATCAGACGCAGGCCCATCCTTTAGCGATAGCTTACATGTAGAGGCCATCTTTCACGCTCCCCTCATGCGATAGGAGCGTCACATCCGGTATTAGCATCCCTTTCGGAATGTTGTCCCCGTCTAAAGGGCAGGTTGCCTACGCG
>MG|1|V2|R|12|98.62|Proteobacteria|Betaproteobacteria|Burkholderiales|Oxalobacteraceae|Oxalobacter|formigenes|
CTGGGCCGTGTCTCAGTCCCAGTGTGGCTGATCGTCCTCTCAGACCAGCTACTGATCATCGCCTTGGTAGGCCCTTACCCCACCAACTAGCTAATCAGCTATCGGCCACTCCAGGAGCGTGAGGCCCGTAGGTCCCCCACTTTCATCCTTGGATCGTATGCGGTATTAGCCAATCTTTCGACTGGTTGTCCCCCACTCCTGGGCACGTTCCGATATG
>MG|1|V2|R|44|99.54|Proteobacteria|Betaproteobacteria|Burkholderiales|Sutterellaceae|Parasutterella|secunda|
TTGGGCCGTGTCTCAGTCCCAATGTGGCTGGTCGTCCTCTCAGACCAGCTACTGATCGTCGCCTTGGTAGGCCTTTACCCCACCAACTAGCTAATCAGTCATCGGCCGCTCCAACTGCGCGAGGCCCGAAGGTCCCCCGCTTTCACCCGTAGGTCTTATGCGGTATTAGCTACTCTTTCGAGTAGTTATCCCCCACAACAGGACACGTTCCGATGTA
>MG|1|V2|R|15|99.08|Proteobacteria|Betaproteobacteria|Burkholderiales|Sutterellaceae|Parasutterella|secunda|
TTGGGCCGTGTCTCAGTCCCAATGTGGCTGGTCGTCCTCTCAGACCAGCTACTGATCGTCGCCTTGGTAGGCCTTTACCCCACCAACTAGCTAATCAGTCATCGGCCGCTCCAACTGCGCGAGGCCCGAAGGTCCCCCCGCTTTCACCCGTAGGTCTTATGCGGTATTAGCTACTCTTTCGAGTAGTTATCCCCCACAACAGGACACGTTCCGATGTA
>MG|1|V2|R|10|100.0|Proteobacteria|Betaproteobacteria|Burkholderiales|Sutterellaceae|Parasutterella|secunda|
TTGGGCCGTGTCTCAGTCCCAATGTGGCTGGTCGTCCTCTCAGACCAGCTACTGATCGTCGCCTTGGTAGGCCTTTACCCCACCAACTAGCTAATCAGTCATCGGCCGCTCCAACTGCGCGAGGCCCGAAGGTCCCCCGCTTTCACCCTTAGGTCTTATGCGGTATTAGCTACTCTTTCGAGTAGTTATCCCCCACAACAGGACACGTTCCGATGTA
>MG|1|V2|R|17|99.54|Proteobacteria|Betaproteobacteria|Burkholderiales|Sutterellaceae|Parasutterella|secunda|
TTGGGCCGTGTCTCAGTCCCAATGTGGCTGGTCGTCCTCTCAGACCAGCTACTGATCGTCGCCTTGGTAGGCCTTTACCCCACCAACTAGCTAATCAGTCATCGGCCGCTCCAACTGCGCGAGGCCCGAAGGTCCCCCGCTTTCACCCTTAGGCTTATGCGGTATTAGCTACTCTTTCGAGTAGTTATCCCCCACAACAGGACACGTTCCGATGTA
>MG|1|V2|R|50|99.08|Proteobacteria|Betaproteobacteria|Burkholderiales|Sutterellaceae|Parasutterella|secunda|
TTGGGCCGTGTCTCAGTCCCAATGTGGCTGGTCGTCCTCTCAGACCAGCTACTGATCGTCGCCTTGGTAGGCCTTTACCCCACCAACTAGCTAATCAGTCATCGGCCGCTCCAACTGCGCGAGGCCCGAAGGTCCCCCGCTTTCACCCGTAGGTCTTATGCGGTATTAGCTACTCTTTCGAGTAGTTATCCCCCACAAAAGGACACGTTCCGATGTA
>MG|1|V2|R|20|98.17|Proteobacteria|Betaproteobacteria|Burkholderiales|Sutterellaceae|Parasutterella|secunda|
TTGGGCCGTGTCTCAGTCCCAATGTGGCTGGTCGTCCTCTCAGACCAGCTACTGATCGTCGCCTTGGTAGGCCTTTACCCCACCAACTAGCTAATCAGTCATCGGCCGCTCCAACTGCGCGAGGCCCGAAGGTCCCCCCGCTTTCACCCGCAGGTCTTATGCGGTATTAGCTACTCTTTCGAGTAGTTATCCCCCACAAAAGGACACGTTCCGATGTA
>MG|1|V2|R|29|98.62|Proteobacteria|Betaproteobacteria|Burkholderiales|Sutterellaceae|Parasutterella|secunda|
TTGGGCCGTGTCTCAGTCCCAATGTGGCTGGTCGTCCTCTCAGACCAGCTACTGATCGTCGCCTTGGTAGGCCTTTACCCCACCAACTAGCTAATCAGTCATCGGCCGCTCCAACTGCGCGAGGCCCGAAGGTCCCCCGCTTTCACCCGCAGGTCTTATGCGGTATTAGCTACTCTTTCGAGTAGTTATCCCCCACAAAAGGACACGTTCCGATGTA
>MG|1|V2|R|10|98.17|Proteobacteria|Betaproteobacteria|Burkholderiales|Sutterellaceae|Parasutterella|secunda|
TTGGGCCGTGTCTCAGTCCCAATGTGGCTGGTCGTCCTCTCAGACCAGCTACTGATCGTCGCCTTGGTAGGCCTTTACCCCACCAACTAGCTAATCAGTCATCGGCCGCTCCAACTGCGCGAGGCCCGAAGGTCCCCCCCGCTTTCACCCGTAGGTCTTATGCGGTATTAGCTACTCTTTCGAGTAGTTATCCCCCACAAAAGGACACGTTCCGATGTA
>MG|1|V2|R|14|98.62|Proteobacteria|Betaproteobacteria|Burkholderiales|Sutterellaceae|Parasutterella|secunda|
TTGGGCCGTGTCTCAGTCCCAATGTGGCTGGTCGTCCTCTCAGACCAGCTACTGATCGTCGCCTTGGTAGGCCTTTACCCCACCAACTAGCTAATCAGTCATCGGCCGCTCCAACTGCGCGAGGCCCGAAGGTCCCCCCGCTTTCACCCGTAGGTCTTATGCGGTATTAGCTACTCTTTCGAGTAGTTATCCCCCACAAAAGGACACGTTCCGATGTA
>MG|1|V2|R|10|98.17|Proteobacteria|Betaproteobacteria|Burkholderiales|Sutterellaceae|Parasutterella|secunda|
TTGGGCCGTGTCTCAGTCCCAATGTGGCTGGTCGTCCTCTCAGACCAGCTACTGATCGTCGCCTTGGTAGGCCTTTACCCCACCAACTAGCTAATCAGTCATCGGCCGCTCCAACTGCGCGAGGCCCGAAGGTCCCCCCGCTTTCACCCGTAGGTCTTATGCGGTATTAGCTACTCTTTCGAGTAGTTATCCCCCCACAAAAGGACACGTTCCGATGTA
>MG|1|V2|R|10|98.62|Proteobacteria|Betaproteobacteria|Burkholderiales|Sutterellaceae|Parasutterella|secunda|
TTGGGCCGTGTCTCAGTCCCAATGTGGCTGGTCGTCCTCTCAGACCAGCTACTGATCGTCGCCTTGGTAGGCCTTTACCCCACCAACTAGCTAATCAGTCATCGGCCGCTCCAACTGCGCGAGGCCCAAAGGTCCCCCGCTTTCACCCGTAGGTCTTATGCGGTATTAGCTACTCTTTCGAGTAGTTATCCCCCACAAAAGGACACGTTCCGATGTA
>MG|1|V2|R|21|100.0|Proteobacteria|Betaproteobacteria|Burkholderiales|Sutterellaceae|Sutterella|sp.|
CTGGACCGTGTCTCAGTTCCAGTGTGGCTGGTCGTCCTCTCAGACCAGCTACTGATCGTCGCCTTGGTGGGCCTTTACCCCGCCAACCAGCTAATCAGTCATCGGCCGCTCCGTTCGCGCCAGGCCTTGCGGTCCCCGGCTTTCACCCTCAGGTCTTATGCGGTATTAGCCACCCTTTCGGGTGGTTGTCCCCCACAAACGGACACGTTCCGATGTAT
>MG|1|V2|R|16|99.56|Proteobacteria|Deltaproteobacteria|Desulfovibrionales|Desulfovibrionaceae|Desulfovibrio|D168|
TTGGACCGTGTTTCAGTTCCAATGTGGCCGATCATCCTCTCAAATCGGCTACCCATCGTCGCCTTGGTGGGCCGTTACCCCGCCAACCAGCTAATGGGACGCGGACTCATCTCTGCACGAAAGCATATTCAGAGGCCCTCTTTCCTCAAACAGTTTTGCTTGAGCGTATTCGGTATTAGCAGCCGTTTCCAGCTGTTATTCCCAATGCAGAGGCAGATTATCCACGCG
>MG|1|V2|R|139|99.56|Proteobacteria|Deltaproteobacteria|Desulfovibrionales|Desulfovibrionaceae|Desulfovibrio|D168|
TTGGACCGTGTTTCAGTTCCAATGTGGCCGATCATCCTCTCAAATCGGCTACCCATCGTCGCCTTGGTGGGCCGTTACCCCGCCAACTAGCTAATGGGACGCGGACTCATCTCTGCACGAAAGCATATTCAGAGGCCCTCTTTCCTCAAACAGTTCTGCTTGAGCGTATTCGGTATTAGCAGCCGTTTCCAGCTGTTATTCCCAATGCAGAGGCAGATTATCCACGCG
>MG|1|V2|R|62|99.56|Proteobacteria|Deltaproteobacteria|Desulfovibrionales|Desulfovibrionaceae|Desulfovibrio|D168|
TTGGACCGTGTTTCAGTTCCAATGTGGCCGATCATCCTCTCAAATCGGCTACCCATCGTCGCCTTGGTGGGCCGTTACCCCGCCAACTAGCTAATGGGACGCGGACTCATCTCTGCACGAAAGCATATTCAGAGGCCCTCTTTCCTCAAACAGTATTGCTTGAGCGTATTCGGTATTAGCAGCCGTTTCCAGCTGTTATTCCCAATGCAGAGGCAGATTATCCACGCG
>MG|1|V2|R|19|99.12|Proteobacteria|Deltaproteobacteria|Desulfovibrionales|Desulfovibrionaceae|Desulfovibrio|D168|
TTGGACCGTGTTTCAGTTCCAATGTGGCCGATCATCCTCTCAAATCGGCTACCCATCGTCGCCTTGGTGGGCCGTTACCCCGCCAACAAGCTAATGGGACGCGGACTCATCTCTGCACGAAAGCATATTCAGAGGCCCTCTTTCCTCAAACAGTTCTGCTTGAGCGTATTCGGTATTAGCAGCCGTTTCCAGCTGTTATTCCCAATGCAGAGGCAGATTATCCACGCG
>MG|1|V2|R|10|99.13|Proteobacteria|Deltaproteobacteria|Desulfovibrionales|Desulfovibrionaceae|Desulfovibrio|D168|
TTGGACCGTGTTTCAGTTCCAATGTGGGCCGATCATCCTCTCAAATCGGCTACCCATCGTCGCCTTGGTGGGCCGTTACCCCGCCAACTAGCTAATGGGACGCGGACTCATCTCTGCACGAAAGCATATTCAGAGGCCCTCTTTCCTCAAACAGTTCTGCTTGAGCGTATTCGGTATTAGCAGCCGTTTCCAGCTGTTATTCCCAATGCAGAGGCAGATTATCCACGCG
>MG|1|V2|R|66|100.0|Proteobacteria|Deltaproteobacteria|Desulfovibrionales|Desulfovibrionaceae|Desulfovibrio|D168|
TTGGACCGTGTTTCAGTTCCAATGTGGCCGATCATCCTCTCAAATCGGCTACCCATCGTCGCCTTGGTGGGCCGTTACCCCGCCAACTAGCTAATGGGACGCGGACTCATCTCTGCACGAAAGCATATTCAGAGGCCCTCTTTCCTCAAACAGTTTTGCTTGAGCGTATTCGGTATTAGCAGCCGTTTCCAGCTGTTATTCCCAATGCAGAGGCAGATTATCCACGCG
>MG|1|V2|R|10|99.12|Proteobacteria|Deltaproteobacteria|Desulfovibrionales|Desulfovibrionaceae|Desulfovibrio|D168|
TTGGACCGTGTTTCAGTTCCAATGTGGCCGATCATCCTCTCAAATCGGCTACCCATCGTCGCCTTGGTGGGCCGTTACCCCGCCAACTAGCTAATGGGACGCGGACTCATCTCTGCACGAAGCATATTCAGAGGCCCTCTTTCCTCAAACAGTTCTGCTTGAGCGTATTCGGTATTAGCAGCCGTTTCCAGCTGTTATTCCCAATGCAGAGGCAGATTATCCACGCG
>MG|1|V2|R|21|99.12|Proteobacteria|Deltaproteobacteria|Desulfovibrionales|Desulfovibrionaceae|Desulfovibrio|D168|
TTGGACCGTGTTTCAGTTCCAATGTGGCCGATCATCCTCTCAAATCGGCTACCCATCGTCGCCTTGGTGGGCCGTTACCCCGCCAACCAGCTAATGGGACGCGGACTCATCTCTGCACGAAAGCATATTCAGAGGCCCTCTTTCCTCAAACAGTTCTGCTTGAGCGTATTCGGTATTAGCAGCCGTTTCCAGCTGTTATTCCCAATGCAGAGGCAGATTATCCACGCG
>MG|1|V2|R|28|99.12|Proteobacteria|Deltaproteobacteria|Desulfovibrionales|Desulfovibrionaceae|Desulfovibrio|D168|
TTGGACCGTGTTTCAGTTCCAATGTGGCCGATCATCCTCTCAATCGGCTACCCATCGTCGCCTTGGTGGGCCGTTACCCCGCCAACTAGCTAATGGGACGCGGACTCATCTCTGCACGAAAGCATATTCAGAGGCCCTCTTTCCTCAAACAGTTCTGCTTGAGCGTATTCGGTATTAGCAGCCGTTTCCAGCTGTTATTCCCAATGCAGAGGCAGATTATCCACGCG
>MG|1|V2|R|10|97.38|Proteobacteria|Deltaproteobacteria|Desulfovibrionales|Desulfovibrionaceae|Desulfovibrio|piger|
CTGGACCGTGTTTCAGTTCCAGTGTGGCCGATCATCCTCTCAGATCGGCTACCCATCGTTGCCTTGGTGGGCCGTTACCCCGCCAACTAGCTAATGGGACGCGGACTCATCTCTATGCGATAGCTTGCAAGCAGAGGCCATCTTTCCTCATAAAGTCATCTATGAGCGTATTCGGTATTAGCAGTCGTTTCCAACTGTTATCCCCATCATAGAGGCAGATTATCCACGCG
>MG|1|V2|F|17|99.01|Proteobacteria|Epsilonproteobacteria|Campylobacterales|Helicobacteraceae|Helicobacter|Helicobacter anseris / Helicobacter canadensis|
TGCATAGGTTATGTGCCCCTTAGTCTGGGATAGCCACTGGAAACGGTGATTAATACTAGATACTCCCTACGGGGGAAAGTTTTTCGCTAAGGGATCAGCCTATGTCCTATCAGCTTGTTGGTGAGGTAATGGCTCACCAAGGCTATGACGGGTATCCGGCCTGAGAGGGTGATCGGACACACTGGAACTGAGACACGGTCCAG
