# Supplementary material for: A comparative analysis of microbial profile of Guinea fowl and chicken using metagenomic approach
Source: PLoS One. 2018 Mar 1;13(3):e0191029. doi: 10.1371/journal.pone.0191029 (PMC5832216; doi:10.1371/journal.pone.0191029)
Supplement: S1 File — 16SrRNA sequencing data revealing Intestinal microbial profile of the chicken gastrointestinal tract. (ZIP) [file pone.0191029.s002.zip › exports/S003_GF_2_SAMPLE_v1_V2_reads_family.fasta]

>MG|1|V2|F|11|94.5|Bacteroidetes|Bacteroidia|Bacteroidales|Bacteroidaceae|Bacteroides|plebeius|
CGCGTATCCAACCTTCCGTTTACTCGGGTATAGCCTTTCGAAAGAAAGATTAATCCCCGATAGTATGGTAAGATTGCATGAAAATACCATTAAAGATTCATCGGTAAACGATGGGGATGCGTTCCATTAGGTAGTAGGCGGGGTAACGGCCCACCTAGCCAACGATGGATAGGGGTTCTGAGAGGAAGGTTCCCCACATTGGAACTGAGACACGGTCCAA
>MG|1|V2|F|24|85.0|Bacteroidetes|Bacteroidia|Bacteroidales|Bacteroidaceae|Bacteroides|barnesiae|
CGCGTATCCGACCTTCCCCTGTCCCGGGTATAGCCTTCCGAAAGGAAGATTAATCCCCGATGGTGTCAAGGGTCTGCATGGAACCTTGACTAAAGCTTTGCCGGACAGGGATGGGGGTGCGTCCCATTAGGTTGTTGGCGGGGTAACGGCCCACCAAGCCAACGATGGGTAGGGGTTCTGAGAGGAAGGCCCCCCACATTGGAACTGAGACACGGTCCAA
>MG|1|V2|F|14|84.16|Bacteroidetes|Bacteroidia|Bacteroidales|Bacteroidaceae|Bacteroides|coprophilus|
CGCGTATCCTACCTTCCCCTGTCTCGGGTATAGCCTTCCGAAAGGGAGATTAATCCCCGATGGCGTCAAGAAGCCGCATGGCATCCTGACTAAAGCGTAAGCGGACAGGGCTGGGGGTGCGTCCCATTAGGTAGTTGGCGGGGTAACGGCCCACCAAGCCAACGATGGGTAGGGGTTCTGAGAGGAAGGCCCCCCACATTGGAACTGAGACACGGTCCAA
>MG|1|V2|F|14|85.27|Bacteroidetes|Bacteroidia|Bacteroidales|Bacteroidaceae|Bacteroides|plebeius|
CGCGTATCCAACCTTCCCATTACTCCGGCATAGTCTTGCGAAAGTGAGGTTAATTCGGGATGGTATCTTATAAACGGATGTTGGTAGGATTAAAGGTTAATTCCGGTAATGGATGGGGATGCGTTCCATTAGGTTGTAGGCGGGGTAACGGCCCACCTAGCCATCGATGGATAGGGGTTCTGAGAGGAAGGTCCCCCACATTGGAACTGAGACACGGTCCAA
>MG|1|V2|R|12|84.07|Bacteroidetes|Bacteroidia|Bacteroidales|Bacteroidaceae|Bacteroides|coprophilus|
TTGGGCCGTGTCTCAGTCCCAATGTGGGGGACTCCCCTCTCAGGGCCCCTACCGATCGTCGCCACGGTGGGCCGTTGCCCCGCCGTCCAGCTAATCGGACGCATCCCCATCCCTTTCCGAACATAAGTCCTTTCGTCGTGCTCTGATGCCGTCACACGACCGCATCCCGCATTAATCCGCATTTCTACGGGCTGTGCCGGGGAAAGGGGCAGGTTGGATACGCGG
>MG|1|V2|F|36|84.09|Bacteroidetes|Bacteroidia|Bacteroidales|Bacteroidaceae|Bacteroides|coprophilus|
CGCGTATCCTACCTTCCCCTGTCTCGGGTATAGCCTTCCGAAAGGGAGATTAATCCCCGATGGCGTCAAGAGGCCGCATGGCATCCTGACTAAAGCTTTTGCGGACAGGGCTGGGGGTGCGTCCCATTAGGTAGTTGGCGGGGTAACGGCCCACCAAGCCAACGATGGGTAGGGGTTCTGAGAGGAAGGCCCCCCACATTGGAACTGAGACACGGTCCAA
>MG|1|V2|F|26|85.45|Bacteroidetes|Bacteroidia|Bacteroidales|Bacteroidaceae|Bacteroides|barnesiae|
CGCGTATCCGACCTTCCCCTGTCCCGGGTATAGCCTTCCGAAAGGAAGATTAATCCCCGATGGTGTCAAGGGTCTGCATGGAATCTTGACTAAAGGCTTTTACGGACAGGGATGGGGGTGCGTCCCATTAGGTTGTTGGCGGGGTAACGGCCCACCAAGCCTACGATGGGTAGGGGTTCTGAGAGGAAGGCCCCCCACATTGGAACTGAGACACGGTCCAAA
>MG|1|V2|F|19|85.27|Bacteroidetes|Bacteroidia|Bacteroidales|Bacteroidaceae|Bacteroides|coprophilus|
CGCGTATCCAACCTGCCCCTTTCCCCGGCACAGCCCGTAGAAATGCGGATTAATGCCGGATGCGGTCGTGCGACGGCATCAGAGCTCGACGAAAGGCTTCGGCCGGAAAGGGATGGGGATGCGTCCGATTAGCTTGACGGCGGGGTGACGGCCCACCGTGGCGACGATCGGTAGGGGCCCTGAGAGGGGAATCCCCCACATTGGGACTGAGACACGGCCCAA
>MG|1|V2|R|41|88.24|Bacteroidetes|Bacteroidia|Bacteroidales|Bacteroidaceae|Bacteroides|uniformis|
TTGGACCGTGTCTCAGTTCCAATGTGGGGGACCTTCCTCTCAGAACCCCTACCCATCGTAGCCTTGGTGGGCCTTTACCCCGCCAACAAGCTAATGGGACGCATCCCCATCCTTCACCGATTAATCTTTACTGCGGAAACCATGCGGGAACCGCAGGCCATCGGGCATTAATCTTTCTTTCGAAAGGCTGTTCCCGAGTCAAGGCCAGGTTGGATACGTG
>MG|1|V2|F|56|85.59|Bacteroidetes|Bacteroidia|Bacteroidales|Bacteroidaceae|Bacteroides|barnesiae|
CGCGTATCCGACCTTCCCCTGTCCCGGGTATAGCCTTCCGAAAGGAAGATTAATCCCCGATGGTGTCAAGGGTCTGCATGGAATCTTGACTAAAGGTTGTTACGGACAGGGATGGGGGTGCGTCCCATTAGGTTGTTGGCGGGGTAACGGCCCACCAAGCCAACGATGGGTAGGGGTTCTGAGAGGAAGGCCCCCCACATTGGAACTGAGACACGGTCCAAA
>MG|1|V2|F|17|78.85|Bacteroidetes|Bacteroidia|Bacteroidales|Bacteroidaceae|Bacteroides|salanitronis|
CGCGTATCCTACCTTCCCCCCCGCCCGGGTCCAGCCCTGCGAAAGCAGGATTAATCCCCGGCGGTGTCCCGTTGCCGCATGACGGCGGGACTGAAGGGCCTTCACGGTCCGGCGGGGGACGGGGATGCGTCCCATTAGCTAGACGGCGGGGTAACGGCCCACCGTGGCTCCGATGGGTAGGGGTTCTGAGAGGAAGGCCCCCCACACTGGGACTGAGACACGGCCCAGA
>MG|1|V2|F|11|91.93|Bacteroidetes|Bacteroidia|Bacteroidales|Bacteroidaceae|Bacteroides|uniformis|
CACGTATCCAACCTGGCCTTCACTCGGGAATAGCCTTTCGAAAGAAAGATTAATGCCCGATGGCATATATGTTCCGCATGGTTCATATATTAAAGATTCATCGGTGAAGGATGGGGATGCGTCCCATTAGCTTGTTGGCGGGGTAACGGCCCACCAAGGCGACGATGGGTAGGGGTTCTGAGAGGAAGGTCCCCCACATTGGAACTGAGACACGGTCCAA
>MG|1|V2|R|25|85.59|Bacteroidetes|Bacteroidia|Bacteroidales|Bacteroidaceae|Bacteroides|barnesiae|
TTGGACCGTGTCTCAGTTCCAATGTGGGGGGCCTTCCTCTCAGAACCCCTACCCATCGTTGGCTTGGTGGGCCGTTACCCCGCCAACAACCTAATGGGACGCACCCCCATCCCTGTCCGTAACAACCTTTAGTCAAGATTCCATGCAGACCCTTGACACCATCGGGGATTAATCTTCCTTTCGGAAGGCTATACCCGGGACAGGGGAAGGTCGGATACGCGT
>MG|1|V2|F|20|81.94|Bacteroidetes|Bacteroidia|Bacteroidales|Bacteroidaceae|Bacteroides|coprophilus|
CGCGTATCCAACCTGCCCCCTTCCCCGGCACAGCCCCCCGAAAGGGGGATTAATGCGGGATGCGGCCGCGCGACGGCATCAGGTCGCGGCGAAAGGCTCTGGCCGGAAGGGGATGGGGATGCGTCCGATTAGCTAGACGGCGGGGCAACGGCCCACCGTGGCGACGATCGGTAGGGGCCCTGAGAGGGGAATCCCCCACATTGGGACTGAGACACGGCCCAA
>MG|1|V2|F|45|90.54|Bacteroidetes|Bacteroidia|Bacteroidales|Bacteroidaceae|Bacteroides|uniformis|
CACGTATCCAACCTGGCCTTCACTCGGGAACAGCCTTTCGAAAGAAAGATTAATGCCCGATGGCATAAAGGTTCCGCATGGCACCTTTATTAAAGATTCATCGGTGAAGGATGGGGATGCGTCCCATTAGCTTGTTGGCGGGGCAACGGCCCACCAAGGCTACGATGGGTAGGGGTTCTGAGAGGAAGGTCCCCCACATTGGAACTGAGACACGGTCCAAA
>MG|1|V2|R|26|83.11|Bacteroidetes|Bacteroidia|Bacteroidales|Bacteroidaceae|Bacteroides|salanitronis|
CTGGACCGTGTCTCAGTTCCAGTGTGGGGGACCTTCCTCTCAGAACCCCTATCCATCGTAGCCTTGGTGGGCCGTTGCCCCGCCAACCAGCTAATGGAACGCACCCCCCTCCGCCACCGGCCAAGGCCTTTCGTCAGGCTCCCATGCAGCACCCTGACGGCATCGCGGATTAATCTCCCTTTCGGAAGCCTATCCCCGTGTGGCGGGCAGGTCGGATACGCG
>MG|1|V2|R|12|85.39|Bacteroidetes|Bacteroidia|Bacteroidales|Bacteroidaceae|Bacteroides|barnesiae|
TTGGACCGTGTCTCAGTTCCAATGTGGGGGGCCTTCCTCTCAGAACCCCTACCCATCGTAGGCTTGGTGGGCCGTTACCCCGCCAACAACCTAATGGGACGCACCCCCATCCCTGTCCGTAAAAGCCTTTAGTCAAGATTCCATGCAGACCCTTGACACCATCGGGGATTAATCTTCCTTTCGGAAGGCTATACCCGGGACAGGGGAAGGTCGGATACGCG
>MG|1|V2|F|12|83.19|Bacteroidetes|Bacteroidia|Bacteroidales|Bacteroidaceae|Bacteroides|salanitronis|
CGCGTATCCAACCTCCCCCCCGCCCGGGCACAGCCTTCCGAAAGGAAGATTAATGCGCGGCGTCCTGTGAACCCCGCATGGGGTTTTCAGGGAAGGAGCAATCCGGCGGGGCGACGGGGATGCGTTCCATTAGCTTGTTGGCGGGGCAACGGCCCACCAAGGCTACGATGGATAGGGGTTCTGAGAGGAAGGCCCCCCACATTGGGACTGAGACACGGCCCAA
>MG|1|V2|F|10|83.63|Bacteroidetes|Bacteroidia|Bacteroidales|Bacteroidaceae|Bacteroides|salanitronis|
CGCGTATCCGACCTGCCCGCCACACGGGGATAGGCTTCCGAAAGGGAGATTAATCCGCGATGCCGTCAGGGTGCTGCATGGGAGCCTGACGAAAGGCCTTGGCCGGTGGCGGAGGGGGGTGCGTTCCATTAGCTGGTTGGCGGGGCAACGGCCCACCAAGGCTACGATGGATAGGGGTTCTGAGAGGAAGGTCCCCCACATTGGAACTGAGACACGGTCCAA
>MG|1|V2|F|12|85.27|Bacteroidetes|Bacteroidia|Bacteroidales|Bacteroidaceae|Bacteroides|plebeius|
CGCGTATCCAACCTTCCCATTACTCCGGCATAGTCTTGCGAAAGTGAGGTTAATTCGGGATGGTATCTTATAAACGGATGTTGGTAGGATTAAAGGTTGATTCCGGTAATGGATGGGGATGCGTTCCATTAGGTCGTAGGCGGGGTAACGGCCCACCTAGCCATCGATGGATAGGGGTTCTGAGAGGAAGGTCCCCCACATTGGAACTGAGACACGGTCCAA
>MG|1|V2|R|10|88.02|Bacteroidetes|Bacteroidia|Bacteroidales|Bacteroidaceae|Bacteroides|heparinolyticus|
TTGGACCGTGTCTCAGTTCCAATGTGGGGGACCTTCCTCTCAGAACCCCTATCCATCGTAGGCTTGGTGGGCCGTTACCCCTCCAACTACCTAATGGAACGCATCCCCATCCGGCACCGCTGGCCTTTAGCGGTAATTCCATGCGGAATCACCGCAACATCCGGGATTAATCTTCCTTTCGGAAGGCTATACCGGGGTGCCGGGCAGGTTGGATACGCG
>MG|1|V2|F|71|83.11|Bacteroidetes|Bacteroidia|Bacteroidales|Bacteroidaceae|Bacteroides|salanitronis|
CGCGTATCCGACCTGCCCGCCACACGGGGATAGGCTTCCGAAAGGGAGATTAATCCGCGATGCCGTCAGGGTGCTGCATGGGAGCCTGACGAAAGGCCTTGGCCGGTGGCGGAGGGGGGTGCGTTCCATTAGCTGGTTGGCGGGGCAACGGCCCACCAAGGCTACGATGGATAGGGGTTCTGAGAGGAAGGTCCCCCACACTGGAACTGAGACACGGTCCAGA
>MG|1|V2|F|78|79.65|Bacteroidetes|Bacteroidia|Bacteroidales|Bacteroidaceae|Bacteroides|salanitronis|
CGCGTATCCTACCTTCCCCCCGCCCGGGTCCAGCCCTGCGAAAGCAGGATTAATCCCCGGCGGTGTCCCGTTGCCGCATGACGGCGGGACTGAAGGGCCTTTCGGTCCGGCGGGGGACGGGGATGCGTCCCATTAGCTAGACGGCGGGGTAACGGCCCACCGTGGCTCCGATGGGTAGGGGTTCTGAGAGGAAGGCCCCCCACACTGGGACTGAGACACGGCCCAGA
>MG|1|V2|R|11|84.4|Bacteroidetes|Bacteroidia|Bacteroidales|Bacteroidaceae|Bacteroides|uniformis|
TTGGACCGTGTCTCAGTTCCAATGTGGGGGGCCTTCCTCTCAGAACCCCTACCCATCGTTGGCTTGGTGGGCCGTTACCCCGCCAACTACCTAATGGGACGCACCCCCAGCCCTGTCCGCGAACGCTTTAGTCAGGATGCCATGCGGCCTCTTGACGCCATCGGGGATTAATCTCCCTTTCGGAAGGCTATACCCGAGACAGGGGAAGGTAGGATACGCG
>MG|1|V2|R|11|83.11|Bacteroidetes|Bacteroidia|Bacteroidales|Bacteroidaceae|Bacteroides|salanitronis|
CTGGACCGTGTCTCAGTTCCAGTGTGGGGGACCTTCCTCTCAGAACCCCTATCCATCGTAGCCTTGGTGGGCCGTTGCCCCGCCAACCAGCTAATGGAACGCACCCCCCTCCGCCACCGGCCAAGGCCTTTCGTCAGGCTCCCATGCAGCACCCTGACGGCATCGCGGATTAATCTCCCTTTCGGAAGCTATCCCCGTGTGGCGGGCAGGTCGGATACGCG
>MG|1|V2|F|13|86.49|Bacteroidetes|Bacteroidia|Bacteroidales|Bacteroidaceae|Bacteroides|helcogenes|
CACGTATCCAACCTGCCCCGCACTCCCGGACAGCCTTTCGAAAGAAAGATTAATACGGGATGGCGCGCCTTGGGCGCATGCCTTTGGCGCTAAAGATCCTTCGGTGCGGGATGGGGATGCGTTCCATTAGCTTGTTGGCGGGGTAACGGCCCACCAAGGCTTCGATGGATAGGGGTTCTGAGAGGAAGGTCCCCCACATTGGAACTGAGACACGGTCCAA
>MG|1|V2|F|18|91.52|Bacteroidetes|Bacteroidia|Bacteroidales|Bacteroidaceae|Bacteroides|uniformis|
CACGTATCCAACCTGGCCTTCACTCGGGAATAGCCTTTCGAAAGAAAGATTAATGCCCGATGGCATATGAGTTCCGCATGGTTCTTATATTAAAGATTCATCGGTGAAGGATGGGGATGCGTCCCATTAGCTTGTTGGCGGGGTAACGGCCCACCAAGGCAACGATGGGTAGGGGTTCTGAGAGGAAGGTCCCCCACATTGGAACTGAGACACGGTCCAAA
>MG|1|V2|F|12|78.85|Bacteroidetes|Bacteroidia|Bacteroidales|Bacteroidaceae|Bacteroides|salanitronis|
CGCGTATCCTACCTTCCCCCCCGCCCGGGTCCAGCCCTGCGAAAGCAGGATTAATCCCCGGCGGTGTCCCGTTGCCGCATGACGGCGGGACTGAAGGGCCTTTCGGTCCGGCGGGGGACGGGGATGCGTCCCATTAGCTAGACGGCGGGGTAACGGCCCACCGTGGCTCCGATGGGTAGGGGTTCTGAGAGGAAGGCCCCCCACCACTGGGACTGAGACACGGCCCAGA
>MG|1|V2|R|17|84.4|Bacteroidetes|Bacteroidia|Bacteroidales|Bacteroidaceae|Bacteroides|uniformis|
TTGGACCGTGTCTCAGTTCCAATGTGGGGGGCCTTCCTCTCAGAACCCCTACCCATCGTTGGCTTGGTGGGCCGTTACCCCGCCAACTACCTAATGGGACGCACCCCCAGCCCTGTCCGCAAACGCTTTAGTCAGGATGCCATGCGGCCTCTTGACGCCATCGGGGATTAATCTCCCTTTCGGAAGGCTATACCCGAGACAGGGGAAGGTAGGATACGCG
>MG|1|V2|F|48|84.4|Bacteroidetes|Bacteroidia|Bacteroidales|Bacteroidaceae|Bacteroides|uniformis|
CGCGTATCCTACCTTCCCCTGTCTCGGGTATAGCCTTCCGAAAGGGAGATTAATCCCCGATGGCGTCAAGAGGCCGCATGGCATCCTGACTAAAGCGTAAGCGGACAGGGCTGGGGGTGCGTCCCATTAGGTAGTTGGCGGGGTAACGGCCCACCAAGCCTTCGATGGGTAGGGGTTCTGAGAGGAAGGCCCCCCACATTGGAACTGAGACACGGTCCAA
>MG|1|V2|F|74|79.2|Bacteroidetes|Bacteroidia|Bacteroidales|Bacteroidaceae|Bacteroides|salanitronis|
CGCGTATCCTACCTTCCCCCCCGCCCGGGTCCAGCCCTGCGAAAGCAGGATTAATCCCCGGCGGTGTCCCGTTGCCGCATGACGGCGGGACTGAAGGGCCTTTCGGTCCGGCGGGGGACGGGGATGCGTCCCATTAGCTAGACGGCGGGGTAACGGCCCACCGTGGCTCCGATGGGTAGGGGTTCTGAGAGGAAGGCCCCCCACACTGGGACTGAGACACGGCCCAGA
>MG|1|V2|F|11|87.44|Bacteroidetes|Bacteroidia|Bacteroidales|Bacteroidaceae|Bacteroides|plebeius|
CGCGTATCCAACCTTCCCTCCACCCGGGGATAGCCTTCCGAAAGGAAGATTAATACCCGATGAGATGCGAAATTCGCATGTTTTTCGCATGAAAGGTTTACCAGTAGAGGATGGGGATGCGTTCCATTAGGCAGCAGGCGGGGTAACGGCCCACCTGGCCTACGATGGATAGGGGTTCTGAGAGGAAGGTCCCCCACATTGGAACTGAGACACGGTCCAA
>MG|1|V2|F|20|91.96|Bacteroidetes|Bacteroidia|Bacteroidales|Bacteroidaceae|Bacteroides|uniformis|
CACGTATCCAACCTGGCCTTCACTCGGGAATAGCCTTTCGAAAGAAAGATTAATGCCCGATGGCATATATGTTCCGCATGGTTCATATATTAAAGATTCATCGGTGAAGGATGGGGATGCGTCCCATTAGCTTGTTGGCGGGGTAACGGCCCACCAAGGCAACGATGGGTAGGGGTTCTGAGAGGAAGGTCCCCCACATTGGAACTGAGACACGGTCCAAA
>MG|1|V2|F|10|85.32|Bacteroidetes|Bacteroidia|Bacteroidales|Bacteroidaceae|Bacteroides|uniformis|
CGCGTATCCTACCTTCCCCTGTCTCGGGTATAGCCTTCCGAAAGGAAGATTAATCCCCGATGGCGTCAAGAGGCCGCATGGCATCCTGACTAAAGCTTTAGCGGACAGGGCTGGGGGTGCGTCCCATTAGGTTGTTGGCGGGGTAACGGCCCACCAAGCCTACGATGGGTAGGGGTTCTGAGAGGAAGGCCCCCCACATTGGAACTGAGACACGGTCCAA
>MG|1|V2|F|16|88.39|Bacteroidetes|Bacteroidia|Bacteroidales|Bacteroidaceae|Bacteroides|plebeius|
CGCGTATCCAACCTGCCCCGTACACGGGGATAGCCTTCCGAAAGGGAGATTAATACCCGATGATGTCAGGAGTTCGCATGTAAACCTGACTAAAGTTATTACGGTACGGGAGGGGGGTGCGTTCCATTAGGTAGTAGGCGGGGTAACGGCCCACCTAGCCGACGATGGATAGGGGTTCTGAGAGGAAGGTCCCCCACATTGGAACTGAGACACGGTCCAAA
>MG|1|V2|F|34|79.3|Bacteroidetes|Bacteroidia|Bacteroidales|Bacteroidaceae|Bacteroides|salanitronis|
CGCGTATCCTACCTTCCCCCCGCCCGGGTCCAGCCCTGCGAAAGCAGGATTAATCCCCGGCGGTGTCCCGTTGCCGCATGACGGCGGGACTGAAGGGCCTTCACGGTCCGGCGGGGGACGGGGATGCGTCCCATTAGCTAGACGGCGGGGTAACGGCCCACCGTGGCTCCGATGGGTAGGGGTTCTGAGAGGAAGGCCCCCCACACTGGGACTGAGACACGGCCCAGA
>MG|1|V2|R|12|84.09|Bacteroidetes|Bacteroidia|Bacteroidales|Bacteroidaceae|Bacteroides|coprophilus|
TTGGACCGTGTCTCAGTTCCAATGTGGGGGGCCTTCCTCTCAGAACCCCTACCCATCGTTGGCTTGGTGGGCCGTTACCCCGCCAACTACCTAATGGGACGCACCCCCAGCCCTGTCCGCAAAAGCTTTAGTCAGGATGCCATGCGGCCTCTTGACGCCATCGGGGATTAATCTCCCTTTCGGAAGGCTATACCCGAGACAGGGGAAGGTAGGATACGCG
>MG|1|V2|F|40|91.48|Bacteroidetes|Bacteroidia|Bacteroidales|Bacteroidaceae|Bacteroides|uniformis|
CACGTATCCAACCTGGCCTTGACTCGGGAATAGCCTTTCGAAAGAAAGATTAATGCCCGATGGCATATGAGTTCCGCATGGTTCTTATATTAAAGATTCATCGGTGAAGGATGGGGATGCGTCCCATTAGCTTGTTGGCGGGGTAACGGCCCACCAAGGCAACGATGGGTAGGGGTTCTGAGAGGAAGGTCCCCCACATTGGAACTGAGACACGGTCCAA
>MG|1|V2|F|35|84.07|Bacteroidetes|Bacteroidia|Bacteroidales|Bacteroidaceae|Bacteroides|coprophilus|
CGCGTATCCAACCTGCCCCTTTCCCCGGCACAGCCCGTAGAAATGCGGATTAATGCCGGATGCAGTCGCGCGACGGCCTCGGAACGCGACGAAAGGCTCCGGCCGGAAAGGGATGGGGATGCGTCCGATTAGCTTGACGGCGGGGCAACGGCCCACCGTGGCGACGATCGGTAGGGGCCCTGAGAGGGGAATCCCCCACATTGGGACTGAGACACGGCCCAAA
>MG|1|V2|F|10|86.82|Bacteroidetes|Bacteroidia|Bacteroidales|Bacteroidaceae|Bacteroides|uniformis|
CACGTATCCAACCTGCCCCGCACTCCCGGACAGCCTTTCGAAAGAAAGATTAATACGGGATGGCGCACGTCGGCCGCATGGCCTTCGCGCTAAAGGACTCCGGTGCGGGATGGGGATGCGTTCCATTAGCTTGTTGGCGGGGTAACGGCCCACCAAGGCTTCGATGGATAGGGGTTCTGAGAGGAAGGTCCCCCACATTGGAACTGAGACACGGTCCAA
>MG|1|V2|R|10|84.44|Bacteroidetes|Bacteroidia|Bacteroidales|Bacteroidaceae|Bacteroides|coprophilus|
TTGGGCCGTGTCTCAGTCCCAATGTGGGGGATTCCCCTCTCAGGGCCCCTACCGATCGTCGCCACGGTGGGCCGTCGCCCCGCCGTCAAGCTAATCGGACGCATCCCCATCCCTTTCCGGCAGAAACCTTTCGTCGCGTTCCGAGGCCGTCGCGCGACTGCATCCGGCATTAATCCGCATTTCTACGGGCTGTGCCGGGGAAAGGGGCAGGTTGGATACGCG
>MG|1|V2|F|32|82.1|Bacteroidetes|Bacteroidia|Bacteroidales|Bacteroidaceae|Bacteroides|salanitronis|
CGCGTATCCGACCTGCCCGCCACACGGGGATAGGCTTCCGAAAGGGAGATTAATCCGCGATGCCGTCAGGGTGCTGCATGGGAGCCTGACGAAAGGCCTTGGCCGGTGGCGGAGGGGGGGGTGCGTTCCATTAGCTGGTTGGCGGGGCAACGGCCCACCAAGGCTACGATGGATAGGGGTTCTGAGAGGAAGGTCCCCCACACTGGAACTGAGACACGGTCCAG
>MG|1|V2|F|15|82.74|Bacteroidetes|Bacteroidia|Bacteroidales|Bacteroidaceae|Bacteroides|coprophilus|
CGCGTATCCAACCTGCCCCTGTCCCCGGCACAGCCCTCCGAAAGGGGGATTAATGCGGGATGCGGCCGCGCGACGGCATCAGGTCGCGGCGAAAGGGCTTCGGCTCGGACAGGGATGGGGATGCGTCCGATTAGCTTGACGGCGGGGCGACGGCCCACCGTGGCGACGATCGGTAGGGGCCCTGAGAGGGGAATCCCCCACATTGGGACTGAGACACGGCCCAA
>MG|1|V2|F|51|83.71|Bacteroidetes|Bacteroidia|Bacteroidales|Bacteroidaceae|Bacteroides|barnesiae|
CGCGTATCCTACCTTCCCCTGTCTCGGGTATAGCCTTCCGAAAGGGAGATTAATCCCCGATGGCGTCAAGAGGCCGCATGGCATCCTGACTAAAGCGTAAGCGGACAGGGCTGGGGGTGCGTCCCATTAGGTAGTTGGCGGGGTAACGGCCCACCAAGCCAACGATGGGTAGGGGTTCTGAGAGGAAGGCCCCCCACATTGGAACTGAGACACGGTCCAAA
>MG|1|V2|R|16|85.27|Bacteroidetes|Bacteroidia|Bacteroidales|Bacteroidaceae|Bacteroides|coprophilus|
TTGGGCCGTGTCTCAGTCCCAATGTGGGGGGCTCCCCTCTCAGGGCCCCTACCGATCGTCGCCACGGTGGGCCTTCACCCCGCCGTCAAGCTAATCGGACGCATCCCCATCCCTTTCCGGAAAATACCTTTCGTCGCGCTCTGATGCCGTCACGCGACCGCATCCGGCATTAATCCGCATTTCTACGGGCTGTGCCGGGGAAAGGGGCAGGTTGGATACGCG
>MG|1|V2|F|10|83.56|Bacteroidetes|Bacteroidia|Bacteroidales|Bacteroidaceae|Bacteroides|coprophilus|
CGCGTATCCAACCTGCCCCTTTCCCCGGCACAGCCCGTAGAAATGCGGATTAATGCCGGATGCAGTCGCGCGACGGCCTCGGAACGCGACGAAAGGCTCCGGCCGGAAAGGGATGGGGATGCGTCCGATTAGCTTGACGGCGGGGCGACGGCCCACCGTGGCGACGATCGGTAGGGGCCCTGAGAGGGGAATCCCCCACATTGGGACTGAGACACGGCCCAA
>MG|1|V2|R|14|84.4|Bacteroidetes|Bacteroidia|Bacteroidales|Bacteroidaceae|Bacteroides|uniformis|
TTGGACCGTGTCTCAGTTCCAATGTGGGGGGCCTTCCTCTCAGAACCCCTACCCATCGAAGGCTTGGTGGGCCGTTACCCCGCCAACTACCTAATGGGACGCACCCCCAGCCCTGTCCGCTTACGCTTTAGTCAGGATGCCATGCGGCCTCTTGACGCCATCGGGGATTAATCTCCCTTTCGGAAGGCTATACCCGAGACAGGGGAAGGTAGGATACGCG
>MG|1|V2|F|10|85.33|Bacteroidetes|Bacteroidia|Bacteroidales|Bacteroidaceae|Bacteroides|coprophilus|
CGCGTATCCAACCTGCCCCTTTCCCCGGCACAGCCCGTAGAAATGCGGATTAATGCCGGATGCGGTCGCGTGACGGCATCAGAGCGCGACGAAAGGTATTTTCCGGAAAGGGATGGGGATGCGTCCGATTAGCTTGACGGCGGGGTGAAGGCCCACCGTGGCGACGATCGGTAGGGGCCCTGAGAGGGGAGCCCCCCCACATTGGGACTGAGACACGGCCCAA
>MG|1|V2|F|27|87.5|Bacteroidetes|Bacteroidia|Bacteroidales|Bacteroidaceae|Bacteroides|plebeius|
CGCGTATCCAACCTTCCCTCCACCCGGGGATAGCCTTCCGAAAGGAAGATTAATACCCGATGAGATGCGAAATGCGCATGTTTTTCGCATGAAAGGTTTACCGGTAGAGGATGGGGATGCGTTCCATTAGGCAGCAGGCGGGGTAACGGCCCACCTGGCCTACGATGGATAGGGGTTCTGAGAGGAAGGTCCCCCACATTGGAACTGAGACACGGTCCAAA
>MG|1|V2|F|26|88.02|Bacteroidetes|Bacteroidia|Bacteroidales|Bacteroidaceae|Bacteroides|heparinolyticus|
CGCGTATCCAACCTGCCCGGCACCCCGGTATAGCCTTCCGAAAGGAAGATTAATCCCGGATGTTGCGGTGATTCCGCATGGAATTACCGCTAAAGGCCAGCGGTGCCGGATGGGGATGCGTTCCATTAGGTAGTTGGAGGGGTAACGGCCCACCAAGCCTACGATGGATAGGGGTTCTGAGAGGAAGGTCCCCCACATTGGAACTGAGACACGGTCCAA
>MG|1|V2|R|18|82.74|Bacteroidetes|Bacteroidia|Bacteroidales|Bacteroidaceae|Bacteroides|salanitronis|
CTGGACCGTGTCTCAGTTCCAGTGTGGGGGACCTTCCTCTCAGAACCCCTATCCATCGTAGCCTTGGTGGGCCGTTGCCCCGCCAACCAGCTAATGGAACGCACCCCCCCTCCGCCACCGGCCAAGGCCTTTCGTCAGGCTCCCATGCAGCACCCTGACGGCATCGCGGATTAATCTCCCTTTCGGAAGCTATCCCCGTGTGGCGGGCAGGTCGGATACGCGG
>MG|1|V2|R|30|83.64|Bacteroidetes|Bacteroidia|Bacteroidales|Bacteroidaceae|Bacteroides|barnesiae|
TTGGACCGTGTCTCAGTTCCAATGTGGGGGGCCTTCCTCTCAGAACCCCTACCCATCGTTGGCTTGGTGGGCCGTTACCCCGCCAACTACCTAATGGGACGCACCCCCAGCCCTGTCCGCTTACGCTTTAGTCAGGATGCCATGCGGCCTCTTGACGCCATCGGGGATTAATCTCCCTTTCGGAAGGCTATACCCGAGACAGGGGAAGGTAGGATACGCG
>MG|1|V2|R|13|79.3|Bacteroidetes|Bacteroidia|Bacteroidales|Bacteroidaceae|Bacteroides|salanitronis|
CTGGGCCGTGTCTCAGTCCCAGTGTGGGGGGCCTTCCTCTCAGAACCCCTACCCATCGGAGCCACGGTGGGCCGTTACCCCGCCGTCTAGCTAATGGGACGCATCCCCGTCCCCCGCCGGACCGTGAAGGCCCTTCAGTCCCGCCGTCATGCGGCAACGGGACACCGCCGGGGATTAATCCTGCTTTCGCAGGGCTGGACCCGGGCGGGGGGAAGGTAGGATACGCG
>MG|1|V2|F|85|88.29|Bacteroidetes|Bacteroidia|Bacteroidales|Bacteroidaceae|Bacteroides|uniformis|
CACGTATCCAACCTGGCCTTGACTCGGGAACAGCCTTTCGAAAGAAAGATTAATGCCCGATGGCCTGCGGTTCCCGCATGGTTTCCGCAGTAAAGATTAATCGGTGAAGGATGGGGATGCGTCCCATTAGCTTGTTGGCGGGGTAAAGGCCCACCAAGGCTACGATGGGTAGGGGTTCTGAGAGGAAGGTCCCCCACATTGGAACTGAGACACGGTCCAAA
>MG|1|V2|R|18|79.2|Bacteroidetes|Bacteroidia|Bacteroidales|Bacteroidaceae|Bacteroides|salanitronis|
CTGGGCCGTGTCTCAGTCCCAGTGTGGGGGGCCTTCCTCTCAGAACCCCTACCCATCGGAGCCACGGTGGGCCGTTACCCCGCCGTCTAGCTAATGGGACGCATCCCCGTCCCCCGCCGGACCGAAAGGCCCTTCAGTCCCGCCGTCATGCGGCAACGGGACACCGCCGGGGATTAATCCTGCTTTCGCAGGGCTGGACCCGGGCGGGGGGGAAGGTAGGATACGCG
>MG|1|V2|F|21|86.82|Bacteroidetes|Bacteroidia|Bacteroidales|Bacteroidaceae|Bacteroides|graminisolvens|
CACGTATCCAACCTGCCCCGCACTCTTGGATAGCCTTTCGAAAGAAAGATTAATACAGGATGGCGCGCGGGATCCGCATGGGTCCTTCGCTAAAGAATTTCGGTGCGGGATGGGGATGCGTTCCATTAGCTTGTTGGCGGGGCAACGGCCCACCAAGGCAACGATGGATAGGGGTTCTGAGAGGAAGGTCCCCCACATTGGAACTGAGACACGGTCCAA
>MG|1|V2|F|27|84.47|Bacteroidetes|Bacteroidia|Bacteroidales|Bacteroidaceae|Bacteroides|uniformis|
CGCGTATCCTACCTTCCCCTGTCTCGGGTATAGCCTTCCGAAAGGGAGATTAATCCCCGATGGCGTCAAGAGGCCGCATGGCATCCTGACTAAAGCGTTCGCGGACAGGGCTGGGGGTGCGTCCCATTAGGTAGTTGGCGGGGTAACGGCCCACCAAGCCAACGATGGGTAGGGGTTCTGAGAGGAAGGCCCCCCACATTGGAACTGAGACACGGTCCAAA
>MG|1|V2|F|13|85.71|Bacteroidetes|Bacteroidia|Bacteroidales|Bacteroidaceae|Bacteroides|coprophilus|
CGCGTATCCAACCTGCCCCTTTCCCCGGCACAGCCCGTAGAAATGCGGATTAATGCCGGATGCGGTCGTGCGACGGCATCAGAGCTCGACGAAAGGCTTCGGCCGGAAAGGGATGGGGATGCGTCCGATTAGCTTGACGGCGGGGTAACGGCCCACCGTGGCGACGATCGGTAGGGGCCCTGAGAGGGGAATCCCCCACATTGGGACTGAGACACGGCCCAA
>MG|1|V2|F|52|84.47|Bacteroidetes|Bacteroidia|Bacteroidales|Bacteroidaceae|Bacteroides|uniformis|
CGCGTATCCTACCTTCCCCTGTCTCGGGTATAGCCTTCCGAAAGGGAGATTAATCCCCGATGGCGTCAAGAGGCCGCATGGCATCCTGACTAAAGCGTTTGCGGACAGGGCTGGGGGTGCGTCCCATTAGGTAGTTGGCGGGGTAACGGCCCACCAAGCCAACGATGGGTAGGGGTTCTGAGAGGAAGGCCCCCCACATTGGAACTGAGACACGGTCCAAA
>MG|1|V2|F|22|84.07|Bacteroidetes|Bacteroidia|Bacteroidales|Bacteroidaceae|Bacteroides|coprophilus|
CGCGTATCCAACCTGCCCCTTTCCCCGGCACAGCCCGTAGAAATGCGGATTAATGCGGGATGCGGTCGTGTGACGGCATCAGAGCACGACGAAAGGACTTATGTTCGGAAAGGGATGGGGATGCGTCCGATTAGCTGGACGGCGGGGCAACGGCCCACCGTGGCGACGATCGGTAGGGGCCCTGAGAGGGGAGTCCCCCACATTGGGACTGAGACACGGCCCAA
>MG|1|V2|F|17|85.33|Bacteroidetes|Bacteroidia|Bacteroidales|Bacteroidaceae|Bacteroides|plebeius|
CGCGTATCCAACCTTCCCATTACTCCGGCATAGTCTTGCGAAAGTGAGGTTAATTCGGGATGGTATCTTATAAACGGATGTTGGTAGGATTAAAGGTTGATTCCGGTAATGGATGGGGATGCGTTCCATTAGGTTGTAGGCGGGGTAACGGCCCACCTAGCCATCGATGGATAGGGGTTCTGAGAGGAAGGTCCCCCACATTGGAACTGAGACACGGTCCAAA
>MG|1|V2|R|19|83.63|Bacteroidetes|Bacteroidia|Bacteroidales|Bacteroidaceae|Bacteroides|coprophilus|
TTGGGCCGTGTCTCAGTCCCAATGTGGGGGATTCCCCTCTCAGGGCCCCTACCGATCGTCGCCACGGTGGGCCGTTGCCCCGCCGTCCAGCTAATCGGACGCATCCCCATCCCTTTCCGAACATAAGTCCTTTCGTCGTGCTCTGATGCCGTCACACGACCGCATCCCGCATTAATCCGCATTTCTACGGGCTGTGCCGGGGAAAGGGGCAGGTTGGATACGCG
>MG|1|V2|F|24|85.27|Bacteroidetes|Bacteroidia|Bacteroidales|Bacteroidaceae|Bacteroides|coprophilus|
CGCGTATCCAACCTGCCCCTTTCCCCGGCACAGCCCGTAGAAATGCGGATTAATGCCGGATGCGGTCGTGCGACGGCATCAGAGCTCGACGAAAGGCTTCGACCGGAAAGGGATGGGGATGCGTCCGATTAGCTTGACGGCGGGGTGACGGCCCACCGTGGCGACGATCGGTAGGGGCCCTGAGAGGGGAATCCCCCACATTGGGACTGAGACACGGCCCAA
>MG|1|V2|F|11|91.48|Bacteroidetes|Bacteroidia|Bacteroidales|Bacteroidaceae|Bacteroides|uniformis|
CACGTATCCAACCTGGCCTTCACTCGGGAATAGCCTTTCGAAAGAAAGATTAATGCCCGATGGCATATGAGTTCCGCATGGTTCTTATATTAAAGATTCATCGGTGAAGGATGGGGATGCGTCCCATTAGCTTGTTGGCGGGGTAACGGCCCACCAAGGCGACGATGGGTAGGGGTTCTGAGAGGAAGGTCCCCCACATTGGAACTGAGACACGGTCCAA
>MG|1|V2|F|10|91.93|Bacteroidetes|Bacteroidia|Bacteroidales|Bacteroidaceae|Bacteroides|fragilis|
CACGTATCCAACCTGGCCTTGACTCGGGGATAGCCTTTCGAAAGAAAGATTAATACCCGATGGCATGGTTTTCCCGCATGGGGAATCCATTAAAGATTAATCGGTGAAGGATGGGGATGCGTTCCATTAGCTTGTTGGCGGGGTAACGGCCCACCAAGGCTACGATGGATAGGGGTTCTGAGAGGAAGGTCCCCCACATTGGAACTGAGACACGGTCCAAA
>MG|1|V2|F|12|85.78|Bacteroidetes|Bacteroidia|Bacteroidales|Bacteroidaceae|Bacteroides|uniformis|
CGCGTATCCTACCTTCCCCTGTCTCGGGTATAGCCTTCCGAAAGGAAGATTAATCCCCGATGGCGTCAAGAAGCCGCATGGCATCCTGACTAAAGCGTTTGCGGACAGGGCTGGGGGTGCGTCCCATTAGGTAGTTGGCGGGGTAACGGCCCACCAAGCCTTCGATGGGTAGGGGTTCTGAGAGGAAGGCCCCCCACATTGGAACTGAGACACGGTCCAA
>MG|1|V2|R|21|90.5|Bacteroidetes|Bacteroidia|Bacteroidales|Bacteroidaceae|Bacteroides|uniformis|
TTGGACCGTGTCTCAGTTCCAATGTGGGGGACCTTCCTCTCAGAACCCCTACCCATCGTAGCCTTGGTGGGCCGTTGCCCCGCCAACAAGCTAATGGGACGCATCCCCATCCTTCACCGATGAATCTTTAATAAAGGTGCCATGCGGAACCTTTATGCCATCGGGCATTAATCTTTCTTTCGAAAGGCTGTTCCCGAGTGAAGGCCAGGTTGGATACGTG
>MG|1|V2|F|17|84.93|Bacteroidetes|Bacteroidia|Bacteroidales|Bacteroidaceae|Bacteroides|uniformis|
CGCGTATCCTACCTTCCCCTGTCTCGGGTATAGCCTTCCGAAAGGGAGATTAATCCCCGATGGCGTCAAGAAGCCGCATGGCATCCTGACTAAAGCGTAAGCGGACAGGGCTGGGGGTGCGTCCCATTAGGTTGTTGGCGGGGTAACGGCCCACCAAGCCTTCGATGGGTAGGGGTTCTGAGAGGAAGGCCCCCCACATTGGAACTGAGACACGGTCCAAA
>MG|1|V2|F|12|79.3|Bacteroidetes|Bacteroidia|Bacteroidales|Bacteroidaceae|Bacteroides|salanitronis|
CGCGTATCCTACCTTCCCCCCGCCCGGGTCCAGCCCTGCGAAAGCAGGATTAATCCCCGGCGGTGTCCCGTTGCCGCATGACGGCGGGACTGAAGGGCCTTTCGGTCCGGCGGGGGACGGGGATGCGTCCCATTAGCTAGACGGCGGGGTAACGGCCCACCGTGGCTCCGATGGGTAGGGGTTCTGAGAGGAAGGCCCCCCACCACTGGGACTGAGACACGGCCCAGA
>MG|1|V2|F|13|94.55|Bacteroidetes|Bacteroidia|Bacteroidales|Bacteroidaceae|Bacteroides|plebeius|
CGCGTATCCAACCTTCCGTTTACTCGGGTATAGCCTTTCGAAAGAAAGATTAATCCCCGATAGTATGGTAATATTGCATGAAAATACCATTAAAGATTAATCGGTAAACGATGGGGATGCGTTCCATTAGGTAGTAGGCGGGGTAACGGCCCACCTAGCCGACGATGGATAGGGGTTCTGAGAGGAAGGTCCCCCACATTGGAACTGAGACACGGTCCAA
>MG|1|V2|F|13|85.2|Bacteroidetes|Bacteroidia|Bacteroidales|Bacteroidaceae|Bacteroides|sp.|
CACGTATCCGACCTGCCCTTTACAAGGGGATAGTCCTGCGAAAGCGGGTTTAATACCCTATGTGGCCTTGATGTTGCATGATATTGAGGTTAAAGGAGGAATCCGGTAAAGGATGGGGATGCGTTCCATTAGGTAGTAGGCGGGGTAACGGCCCACCTAGCCAACGATGGATAGGGGTTCTGAGAGGAAGGTCCCCCACATTGGAACTGAGACACGGTCCAA
>MG|1|V2|R|33|79.65|Bacteroidetes|Bacteroidia|Bacteroidales|Bacteroidaceae|Bacteroides|salanitronis|
CTGGGCCGTGTCTCAGTCCCAGTGTGGGGGGCCTTCCTCTCAGAACCCCTACCCATCGGAGCCACGGTGGGCCGTTACCCCGCCGTCTAGCTAATGGGACGCATCCCCGTCCCCCGCCGGACCGAAAGGCCCTTCAGTCCCGCCGTCATGCGGCAACGGGACACCGCCGGGGATTAATCCTGCTTTCGCAGGGCTGGACCCGGGCGGGGGGAAGGTAGGATACGCG
>MG|1|V2|F|17|82.3|Bacteroidetes|Bacteroidia|Bacteroidales|Bacteroidaceae|Bacteroides|coprophilus|
CGCGTATCCAACCTGCCCCTTTCCCCGGCACAGCCCGTAGAAATGCGGATTAATGCGGGATGCGGTCGTGTGACGGCATCAGAGCACGACGAAAGGACGAGAGTTCGGAAAGGGATGGGGATGCGTCCGATTAGCTGGACGGCGGGGCAACGGCCCACCGTGGCGACGATCGGTAGGGGCCCTGAGAGGGGAATCCCCCACATTGGGACTGAGACACGGCCCAA
>MG|1|V2|F|20|84.93|Bacteroidetes|Bacteroidia|Bacteroidales|Bacteroidaceae|Bacteroides|barnesiae|
CGCGTATCCGACCTTCCCCTGTCCCGGGTATAGCCTTCCGAAAGGAAGATTAATCCCCGATGGTGTCAAGGGTCTGCATGGAACCTTGACTAAAGGCTTTGCCGGACAGGGATGGGGGTGCGTCCCATTAGGTTGTTGGCGGGGTAACGGCCCACCAAGCCTACGATGGGTAGGGGTTCTGAGAGGAAGGCCCCCCACATTGGAACTGAGACACGGTCCAA
>MG|1|V2|F|15|94.95|Bacteroidetes|Bacteroidia|Bacteroidales|Bacteroidaceae|Bacteroides|plebeius|
CGCGTATCCAACCTTCCGTTTACTCGGGTATAGCCTTTCGAAAGAAAGATTAATCCCCGATAGTATGGTAAGATTGCATGAAAATACCATTAAAGATTCATCGGTAAACGATGGGGATGCGTTCCATTAGGTAGTAGGCGGGGTAACGGCCCACCTAGCCAACGATGGATAGGGGTTCTGAGAGGAAGGTCCCCCACATTGGAACTGAGACACGGTCCAA
>MG|1|V2|F|12|85.2|Bacteroidetes|Bacteroidia|Bacteroidales|Bacteroidaceae|Bacteroides|sp.|
CACGTATCCGACCTGCCCTTTACAAGGGGATAGTCCTGCGAAAGCGGGTTTAATACCCTATGTGGCCTTGATGTTGCATGATATTGAGGTTAAAGGAGCAATCCGGTAAAGGATGGGGATGCGTTCCATTAGGTAGTAGGCGGGGTAACGGCCCACCTAGCCTACGATGGATAGGGGTTCTGAGAGGAAGGTCCCCCACATTGGAACTGAGACACGGTCCAA
>MG|1|V2|R|14|94.98|Bacteroidetes|Bacteroidia|Bacteroidales|Bacteroidaceae|Bacteroides|sp.|
TTGGTCCGTGTCTCAGTACCAATGTGGGGGGTTAACCTCTCAGTCCCCCTATGTATCGTCGCCTTGGTGAGCCGTTACCTCACCAACTAGCTAATACAACGCATGCCCATCCATAACCACCGCAGCTTTCAACCCCAAGTGATGCCACTCGGAATGTTATGGGGTATTAGTACCAATTTCTCAGTGTTATCCCCCTGTTATGGGTAGGTTGCATACGCG
>MG|1|V2|F|25|85.32|Bacteroidetes|Bacteroidia|Bacteroidales|Bacteroidaceae|Bacteroides|uniformis|
CGCGTATCCTACCTTCCCCTGTCTCGGGTATAGCCTTCCGAAAGGGAGATTAATCCCCGATGGCGTCAAGAGGCCGCATGGCATCCTGACTAAAGCGTTTGCGGACAGGGCTGGGGGTGCGTCCCATTAGGTAGTTGGCGGGGTAACGGCCCACCAAGCCTTCGATGGGTAGGGGTTCTGAGAGGAAGGCCCCCCACATTGGAACTGAGACACGGTCCAA
>MG|1|V2|F|61|83.7|Bacteroidetes|Bacteroidia|Bacteroidales|Bacteroidaceae|Bacteroides|coprophilus|
CGCGTATCCAACCTGCCCCTTTCCCCGGCACAGCCCGTAGAAATGCGGATTAATGCGGGATGCGGTCGTGTGACGGCATCAGAGCACGACGAAAGGACTTATGTTCGGAAAGGGATGGGGATGCGTCCGATTAGCTGGACGGCGGGGCAACGGCCCACCGTGGCGACGATCGGTAGGGGCCCTGAGAGGGGAATCCCCCACATTGGGACTGAGACACGGCCCAAA
>MG|1|V2|R|15|91.48|Bacteroidetes|Bacteroidia|Bacteroidales|Bacteroidaceae|Bacteroides|uniformis|
TTGGACCGTGTCTCAGTTCCAATGTGGGGGACCTTCCTCTCAGAACCCCTACCCATCGTTGCCTTGGTGGGCCGTTACCCCGCCAACAAGCTAATGGGACGCATCCCCATCCTTCACCGATGAATCTTTAATATAAGAACCATGCGGAACTCATATGCCATCGGGCATTAATCTTTCTTTCGAAAGGCTATTCCCGAGTCAAGGCCAGGTTGGATACGTG
>MG|1|V2|F|10|83.94|Bacteroidetes|Bacteroidia|Bacteroidales|Bacteroidaceae|Bacteroides|uniformis|
CGCGTATCCTACCTTCCCCTGTCTCGGGTATAGCCTTCCGAAAGGGAGATTAATCCCCGATGGCGTCAAGAGGCCGCATGGCATCCTGACTAAAGCGTAAGCGGACAGGGCTGGGGGTGCGTCCCATTAGGTTGTTGGCGGGGTAACGGCCCACCAAGCCAACGATGGGTAGGGGTTCTGAGAGGAAGGCCCCCCACATTGGAACTGAGACACGGTCCAA
>MG|1|V2|F|33|85.33|Bacteroidetes|Bacteroidia|Bacteroidales|Bacteroidaceae|Bacteroides|coprophilus|
CGCGTATCCAACCTGCCCCTTTCCCCGGCACAGCCCGTAGAAATGCGGATTAATGCCGGATGCGGTCGCGTGACGGCATCAGAGCGCGACGAAAGGTATTTTCCGGAAAGGGATGGGGATGCGTCCGATTAGCTTGACGGCGGGGTGAAGGCCCACCGTGGCGACGATCGGTAGGGGCCCTGAGAGGGGAGCCCCCCACATTGGGACTGAGACACGGCCCAAA
>MG|1|V2|F|25|85.39|Bacteroidetes|Bacteroidia|Bacteroidales|Bacteroidaceae|Bacteroides|barnesiae|
CGCGTATCCGACCTTCCCCTGTCCCGGGTATAGCCTTCCGAAAGGAAGATTAATCCCCGATGGTGTCAAGGGTCTGCATGGAACCTTGACTAAAGCTTTGCCGGACAGGGATGGGGGTGCGTCCCATTAGGTTGTTGGCGGGGTAACGGCCCACCAAGCCTACGATGGGTAGGGGTTCTGAGAGGAAGGCCCCCCACATTGGAACTGAGACACGGTCCAAA
>MG|1|V2|F|17|91.48|Bacteroidetes|Bacteroidia|Bacteroidales|Bacteroidaceae|Bacteroides|plebeius|
CGCGTATCCAACCTTCCCTTTACCCGGGGATAGCCTTTCGAAAGAAAGATTAATACCCGATGGTTTCGGGGTTCCGCATGAGACCCTGAATAAAGATTTATCAGTAAAGGATGGGGATGCGTTCCATTAGGTAGTAGGCGGGGTAACGGCCCACCTAGCCGACGATGGATAGGGGTTCTGAGAGGAAGGTCCCCCACATTGGAACTGAGACACGGTCCAAA
>MG|1|V2|F|10|85.45|Bacteroidetes|Bacteroidia|Bacteroidales|Bacteroidaceae|Bacteroides|barnesiae|
CGCGTATCCGACCTTCCCCTGTCCCGGGTATAGCCTTCCGAAAGGAAGATTAATCCCCGATGGTGTCAAGGGTCTGCATGGAACCTTGACTAAAGCTTTGCCGGACAGGGATGGGGGTGCGTCCCATTAGGTTGTTGGCGGGGTAACGGCCCACCAAGCCGACGATGGGTAGGGGTTCTGAGAGGAAGGCCCCCCACATTGGAACTGAGACACGGTCCAA
>MG|1|V2|F|19|85.27|Bacteroidetes|Bacteroidia|Bacteroidales|Bacteroidaceae|Bacteroides|sp.|
CACGTATCCGACCTGCCCTTTACAAGGGGATAGTCCTGCGAAAGCGGGTTTAATACCCTATGTGGCCTTGATGTTGCATGATATTGAGGTTAAAGGAGTAATCCGGTAAAGGATGGGGATGCGTTCCATTAGGTAGTAGGCGGGGTAACGGCCCACCTAGCCAACGATGGATAGGGGTTCTGAGAGGAAGGTCCCCCACATTGGAACTGAGACACGGTCCAAA
>MG|1|V2|F|20|85.97|Bacteroidetes|Bacteroidia|Bacteroidales|Porphyromonadaceae|Coprobacter|fastidiosus|
CACGTATGCAATCTACCTGTAACAAAGGGATAACCCGGAGAAATTCGGACTAATACCTTATGATATCAAAAAGTTGCATGAAGTTTTGATTAAAGATTTATCGGTTACAGATGAGCATGCGGATCATTAGCTAGTTGGTAGGGTAACGGCCTACCAAGGCGACGATGAATAGGGGTTCTGAGAGGAAGGTCCCCCCACACTGGTACTGAGACACGGACCAG
>MG|1|V2|F|12|94.22|Bacteroidetes|Bacteroidia|Bacteroidales|Porphyromonadaceae|Parabacteroides|merdae|
CGCGTATGCAACCTGTCCTACAGAGGGGGATAGCCCGGCGAAAGTCGGATTAATACCCCATGAAACAGGGGTTCCGCATGGAAATATTTGTTAAAGGATTTATCCGCTGTAGGTTGGGCATGCGTTCCATTAGGCAGTTGGCGGGGTAACGGCCCACCAAACCGACGATGGATAGGGGTTCTGAGAGGAAGGTCCCCCACATTGGTACTGAGACACGGACCAA
>MG|1|V2|R|47|86.36|Bacteroidetes|Bacteroidia|Bacteroidales|Porphyromonadaceae|Coprobacter|fastidiosus|
CTGGTCCGTGTCTCAGTACCAGTGTGGGGGACCTTCCTCTCAGAACCCCTATTCATCGTCGCCTTGGTAGGCCGTTACCCTACCAACTAGCTAATGATCCGCATGCTCATCTGTAACCGATAAATCTTTAATCAAAACTTCATGCAACTTTTTGATATCATAAGGTATTAGTCCGAATTTCTCCGGGTTATCCCTTTGTTACAGGTAGATTGCATACGTG
>MG|1|V2|R|21|92.38|Bacteroidetes|Bacteroidia|Bacteroidales|Porphyromonadaceae|Parabacteroides|merdae|
TTGGTCCGTGTCTCAGTACCAATGTGGGGGACCTTCCTCTCAGAACCCCTATCCATCGTCGGTTTGGTGGGCCGTTACCCCGCCAACTGCCTAATGGAACGCATGCCTATCCATCAGCGGATCGCTCCTTTAACAAATATCCCCATGCGGGGCCCCTGTTTCATGGGGCATTAATCCATCTTTCGATGGGCTGTGCCCCTCTGATGGGCAAGTTGCATACGCG
>MG|1|V2|F|16|92.92|Bacteroidetes|Bacteroidia|Bacteroidales|Porphyromonadaceae|Parabacteroides|merdae|
CGCGTATGCAACCTACCCTACAGAGGGGGATAGCCCGGCGAAAGTCGGATTAATACCGCGTAAAACAGGGGATCCGCATGGATATATTTGTTAAAGGAGCGATCCGCTGTAGGATGGGCATGCGTTCCATTAGGCAGTTGGCGGGGTAACGGCCCACCAAACCGACGATGGATAGGGGTTCTGAGAGGAAGGTCCCCCACATTGGTACTGAGACACGGACCAAA
>MG|1|V2|F|13|87.44|Bacteroidetes|Bacteroidia|Bacteroidales|Porphyromonadaceae|Parabacteroides|merdae|
CGCGTATGCAACCTACCCATCAGACGGGGACAGGCCATCGAAAGATGGATTAATACCCGATGGAACAGGGACACCACATGGTGATATTTGTTAAAAGGAGCGATCCGCTGATGGATGGGCATGCGTTCCATTAGGCAGTTGGCAGGGTAACGGCCTACCAAACCGACGATGGATAGGGGTTCTGAGAGGAAGGTCCCCCACACTGGTACTGAGACACGGACCAG
>MG|1|V2|R|24|92.83|Bacteroidetes|Bacteroidia|Bacteroidales|Porphyromonadaceae|Parabacteroides|merdae|
TTGGTCCGTGTCTCAGTACCAATGTGGGGGACCTTCCTCTCAGAACCCCTATCCATCGTCGGTTTGGTGGGCCGTTACCCCGCCAACTGCCTAATGGAACGCATGCCTATCCATCAGCGGATCGCTCCTTTAACAAATATCCCCATGCGGGACCCCTGTTTCATGGGGCATTAATCCATCTTTCGATGGGCTGTGCCCCTCTGATGGGCAAGTTGCATACGCG
>MG|1|V2|F|20|82.96|Bacteroidetes|Bacteroidia|Bacteroidales|Porphyromonadaceae|Parabacteroides|merdae|
CGCGTATGCAACTTGCCGTCCGGACGGGGATAGCCCATCGAAAGATGGATTAATACCCGATGGCACAGGGACCCCGCATGGGGGTATTGGTTAAAAGGAGCGATCCGCCGGACGATAGGCATGCGTCCCATTAGCTTGTTGGCGGGGCAACGGCCCACCAAGGCTACGATGGGTAGGGGTTCTGAGAGGAAGGTCCCCCACACTGGTACTGAGACACGGACCAG
>MG|1|V2|F|43|92.41|Bacteroidetes|Bacteroidia|Bacteroidales|Porphyromonadaceae|Parabacteroides|merdae|
CGCGTATGCAACTTGCCCATCAGAGGGGCACAGCCCATCGAAAGATGGATTAATGCCCCATGAAACAGGGGCCCCGCATGGGGATATTTGTTAAAGGAGGGATCCGCTGATGGATAGGCATGCGTTCCATTAGGCAGTTGGCGGGGTAACGGCCCACCAAACCGACGATGGATAGGGGTTCTGAGAGGAAGGTCCCCCACATTGGTACTGAGACACGGACCAAA
>MG|1|V2|R|18|92.38|Bacteroidetes|Bacteroidia|Bacteroidales|Porphyromonadaceae|Parabacteroides|merdae|
TTGGTCCGTGTCTCAGTACCAATGTGGGGGACCTTCCTCTCAGAACCCCTATCCATCGTCGGTTTGGTGGGCCGTTACCCCGCCAACTGCCTAATGGAACGCATGCCTATCCATCAGCGGATCCCTCCTTTAACAAATATCCCCATGCGGGGCCCCTGTTTCATGGGGCATTAATCCATCTTTCGATGGGCTGTGCCCCTCTGATGGGCAAGTTGCATACGCG
>MG|1|V2|R|60|78.03|Bacteroidetes|Bacteroidia|Bacteroidales|Porphyromonadaceae|Parabacteroides|distasonis|
TTGGCCCGTGTCTCAGTGCCAATGTGGGGGACCTTCCTCTCAGAACCCCTACGCATCGTCGCCTTGGTGGGCCGTTGCCCCGCCAACTAGCTAATGCGCCGCATGGCCATCTGTCACCTCCGTGGATTTCCCCGCGTCCCCATGCAGGAACCCGGGTGTATGCGGTTTTAGTCGCGGTTTCCCGCGGTTATCCCCCGGTGACAGGCAGGTCCCATACGTG
>MG|1|V2|F|20|91.93|Bacteroidetes|Bacteroidia|Bacteroidales|Porphyromonadaceae|Parabacteroides|merdae|
CGCGTATGCAACTTGCCCATCAGAGAGGCACAGCCCATCGAAAGATGGATTAATGCCTCATGAAACAGGGGCCCCGCATGGGGATATTTGTTAAAGGAGTGATCCGCTGATGGATAGGCATGCGTTCCATTAGGCAGTTGGCGGGGTAACGGCCCACCAAACCGACGATGGATAGGGGTTCTGAGAGGAAGGTCCCCCACATTGGTACTGAGACACGGACCAA
>MG|1|V2|R|113|78.48|Bacteroidetes|Bacteroidia|Bacteroidales|Porphyromonadaceae|Parabacteroides|distasonis|
TTGGCCCGTGTCTCAGTGCCAATGTGGGGGACCTTCCTCTCAGAACCCCTACGCATCGTCGCCTTGGTGGGCCGTTGCCCCGCCAACTAGCTAATGCGCCGCATGGCCATCTGTCACCTCCGTGGATTTCCCCGGATCCCCATGCAGGAACCCGGGTGTATGCGGTTTTAGTCGCGGTTTCCCGCGGTTATCCCCCGGTGACAGGCAGGTCCCATACGTG
>MG|1|V2|F|13|79.46|Bacteroidetes|Bacteroidia|Bacteroidales|Porphyromonadaceae|Parabacteroides|distasonis|
CGCGTATGCAACCTGCCCCCCGCAGGGGGACAACACCGGGAAACCGGTGCTAATACCGCATGTAACCGACGGCCGCATGGCCGTCGGTGGAAAGCTACGGCGGCGGGGGATGGGCATGCGAGGCATTAGGCAGTTGGCGGGGTAACGGCCCACCAAACCGACGATGCCTAGGGGTTCTGAGAGGAAGGCCCCCCACACTGGCACTGAGACACGGGCCAG
>MG|1|V2|F|31|94.25|Bacteroidetes|Bacteroidia|Bacteroidales|Porphyromonadaceae|Parabacteroides|merdae|
CGCGTATGCAACCTGGCCTACAGAGGGGGATAGCCCGGCGAAAGTCGGATTAATACCCCATGAAACAGGGGTCCCGCATGGGAATATTTGTTAAAGGAGCGATCCGCTGTAGGATGGGCATGCGTTCCATTAGGCAGTTGGCGGGGTAACGGCCCACCAAACCGGCGATGGATAGGGGTTCTGAGAGGAAGGTCCCCCACATTGGTACTGAGACACGGACCAAA
>MG|1|V2|F|56|92.86|Bacteroidetes|Bacteroidia|Bacteroidales|Porphyromonadaceae|Parabacteroides|merdae|
CGCGTATGCAACTTGCCCATCAGAGGGGCACAGCCCATCGAAAGATGGATTAATGCCCCATGAAACAGGGGCCCCGCATGGGGATATTTGTTAAAGGAGTGATCCGCTGATGGATAGGCATGCGTTCCATTAGGCAGTTGGCGGGGTAACGGCCCACCAAACCGACGATGGATAGGGGTTCTGAGAGGAAGGTCCCCCACATTGGTACTGAGACACGGACCAAA
>MG|1|V2|F|66|86.36|Bacteroidetes|Bacteroidia|Bacteroidales|Porphyromonadaceae|Coprobacter|fastidiosus|
CACGTATGCAATCTACCTGTAACAAAGGGATAACCCGGAGAAATTCGGACTAATACCTTATGATATCAAAAAGTTGCATGAAGTTTTGATTAAAGATTTATCGGTTACAGATGAGCATGCGGATCATTAGCTAGTTGGTAGGGTAACGGCCTACCAAGGCGACGATGAATAGGGGTTCTGAGAGGAAGGTCCCCCACACTGGTACTGAGACACGGACCAG
>MG|1|V2|F|15|82.51|Bacteroidetes|Bacteroidia|Bacteroidales|Porphyromonadaceae|Parabacteroides|distasonis|
CGCGTATGCAACTTGCCGTCCGGACGGGGATAGCCCATCGAAAGATGGATTAATACCCGATGGCACAGGGACCCCGCATGGGGGTATTGGTTAAAGGGAGCGATCCGCCGGACGATAGGCATGCGTCCCATTAGCTTGTTGGCGGGGCAACGGCCCACCAAGGCTACGATGGGTAGGGGTTCTGAGAGGAAGGTCCCCCACACTGGTACTGAGACACGGACCAG
>MG|1|V2|F|12|77.68|Bacteroidetes|Bacteroidia|Bacteroidales|Porphyromonadaceae|Parabacteroides|distasonis|
CACGTATGGGACCTGCCTGTCACCGGGGGATAACCGCGGGAAACCGCGACTAAAACCGCATACACCCGGGTTCCTGCATGGGGATCCGGGGAAATCCACGGAGGTGACAGATGGCCATGCGGCGCATTAGCTAGTTGGCGGGGCAACGGCCCACCAAGGCGACGATGCGTAGGGGTTCTGAGAGGAAGGTCCCCCCACATTGGCACTGAGACACGGGCCAA
>MG|1|V2|F|45|91.93|Bacteroidetes|Bacteroidia|Bacteroidales|Porphyromonadaceae|Parabacteroides|merdae|
CGCGTATGCAACTTGCCCATCAGAGGGGGATAGCCCATCGAAAGATGGATTAATACCGCGTAAAACAGGGACCCCGCCTGGGGTTATTTGTTAAAGGATTTCGATCGCTGATGGATAGGCATGCGTTCCATTAGGCAGTTGGCGGGGTAACGGCCCACCAAACCGACGATGGATAGGGGTTCTGAGAGGAAGGTCCCCCACACTGGTACTGAGACACGGACCAG
>MG|1|V2|R|15|91.93|Bacteroidetes|Bacteroidia|Bacteroidales|Porphyromonadaceae|Parabacteroides|merdae|
CTGGTCCGTGTCTCAGTACCAGTGTGGGGGACCTTCCTCTCAGAACCCCTATCCATCGTCGGTTTGGTGGGCCGTTACCCCGCCAACTGCCTAATGGAACGCATGCCTATCCATCAGCGATCGAAATCCTTTAACAAATAACCCCAGGCGGGGTCCCTGTTTTACGCGGTATTAATCCATCTTTCGATGGGCTATCCCCCTCTGATGGGCAAGTTGCATACGCG
>MG|1|V2|R|29|92.83|Bacteroidetes|Bacteroidia|Bacteroidales|Porphyromonadaceae|Parabacteroides|merdae|
TTGGTCCGTGTCTCAGTACCAATGTGGGGGACCTTCCTCTCAGAACCCCTATCCATCGTCGGTTTGGTGGGCCGTTACCCCGCCAACTGCCTAATGGAACGCATGCCTATCCATCAGCGGATCACTCCTTTAACAAATATCCCCATGCGGGGCCCCTGTTTCATGGGGCATTAATCCATCTTTCGATGGGCTGTGCCCCTCTGATGGGCAAGTTGCATACGCG
>MG|1|V2|R|12|95.93|Bacteroidetes|Bacteroidia|Bacteroidales|Porphyromonadaceae|Parabacteroides|johnsonii|
TTGGTCCGTGTCTCAGTACCAATGTGGGGGACCTTCCTCTCAGAACCCCTATCCATCGTCGGTTTGGTGGGCCGTTACCCCGCCAACTGCCTAATGGAACGCATGCCTATCTATCAGCGATGAATCTTTAACAAATATTCCCATGCGGGACCCCTGTTTTATGGAGCATTAATTCATCTTTCGATGAGCTATTCTCCTCTGATAGGTAAGTTGCATACGCG
>MG|1|V2|F|13|92.89|Bacteroidetes|Bacteroidia|Bacteroidales|Porphyromonadaceae|Parabacteroides|merdae|
CGCGTATGCAACCTACCCTACAGAGTGGGATAGCCCGGCGAAAGTCGGATTAATACCGCGTAAAACAGGGGATCCGCATGGGTATATTTGTTAAAGGAGCGATCCGCTGTAGGATGGGCATGCGTTCCATTAGGCAGTTGGCGGGGTAACGGCCCACCAAACCGACGATGGATAGGGGTTCTGAGAGGAAGGTCCCCCACATTGGTACTGAGACACGGACCAA
>MG|1|V2|F|72|92.86|Bacteroidetes|Bacteroidia|Bacteroidales|Porphyromonadaceae|Parabacteroides|merdae|
CGCGTATGCAACTTGCCCATCAGAGGGGCACAGCCCATCGAAAGATGGATTAATGCCCCATGAAACAGGGGTCCCGCATGGGGATATTTGTTAAAGGAGCGATCCGCTGATGGATAGGCATGCGTTCCATTAGGCAGTTGGCGGGGTAACGGCCCACCAAACCGACGATGGATAGGGGTTCTGAGAGGAAGGTCCCCCACATTGGTACTGAGACACGGACCAAA
>MG|1|V2|F|58|92.41|Bacteroidetes|Bacteroidia|Bacteroidales|Porphyromonadaceae|Parabacteroides|merdae|
CGCGTATGCAACTTGCCCATCAGAGGGGCACAGCCCATCGAAAGATGGATTAATGCCCCATGAAACAGGGACCCCGCATGGGGATATTTGTTAAAGGAGTGATCCGCTGATGGATAGGCATGCGTTCCATTAGGCAGTTGGCGGGGTAACGGCCCACCAAACCGACGATGGATAGGGGTTCTGAGAGGAAGGTCCCCCACATTGGTACTGAGACACGGACCAAA
>MG|1|V2|R|12|82.96|Bacteroidetes|Bacteroidia|Bacteroidales|Porphyromonadaceae|Parabacteroides|merdae|
CTGGTCCGTGTCTCAGTACCAGTGTGGGGGACCTTCCTCTCAGAACCCCTACCCATCGTAGCCTTGGTGGGCCGTTGCCCCGCCAACAAGCTAATGGGACGCATGCCTATCGTCCGGCGGATCGCTCCTTTTAACCAATACCCCCATGCGGGGTCCCTGTGCCATCGGGTATTAATCCATCTTTCGATGGGCTATCCCCGTCCGGACGGCAAGTTGCATACGCG
>MG|1|V2|F|11|91.48|Bacteroidetes|Bacteroidia|Bacteroidales|Porphyromonadaceae|Parabacteroides|merdae|
CGCGTATGCAACTTGCCCATCAGAGGGGGATAGCCCATCGAAAGATGGATTAATACCGCGTAAAACAGGGACCCCGCCTGGGGTTATTTGTTAAAGGATTTCGATCGCTGATGGATAGGCATGCGTTCCATTAGGCAGTTGGCGGGGTAACGGCCCACCAAACCGACGATGGATAGGGGTTCTGAGAGGAAGGCCCCCACACTGGTACTGAGACACGGACCAG
>MG|1|V2|F|25|92.38|Bacteroidetes|Bacteroidia|Bacteroidales|Porphyromonadaceae|Parabacteroides|merdae|
CGCGTATGCAACTTGCCCATCAGAGGGGCACAGCCCATCGAAAGATGGATTAATGCCCCATGAAACAGGGGCCCCGCATGGGGATATTTGTTAAAGGAGCGATCCGCTGATGGATAGGCATGCGTTCCATTAGGCAGTTGGCGGGGTAACGGCCCACCAAACCGACGATGGATAGGGGTTCTGAGAGGAAGGTCCCCCACATTGGTACTGAGACACGGACCAA
>MG|1|V2|R|20|92.38|Bacteroidetes|Bacteroidia|Bacteroidales|Porphyromonadaceae|Parabacteroides|merdae|
TTGGTCCGTGTCTCAGTACCAATGTGGGGGACCTTCCTCTCAGAACCCCTATCCATCGTCGGTTTGGTGGGCCGTTACCCCGCCAACTGCCTAATGGAACGCATGCCTATCCATCAGCGGATCACTCCTTTAACAAATATCCCCATGCGGGGTCCCTGTTTCATGGGGCATTAATCCATCTTTCGATGGGCTGTGCCCCTCTGATGGGCAAGTTGCATACGCG
>MG|1|V2|F|12|80.0|Bacteroidetes|Bacteroidia|Bacteroidales|Porphyromonadaceae|Parabacteroides|distasonis|
CGCGTATGCAACCTGCCCCCCGCAGGGGGACAACACCGGGAAACCGGTGCTAATACCGCATAGGAGCTGGGGCCGCATGGTCCTTGCTGGAAAGCGTTTGCGGCGGGGGATGGGCATGCGTGCCATTAGGAAGTTGGCGGGGTAGCGGCCCACCAATCCGACGATGGCTAGGGGTTCTGAGAGGAAGGCCCCCCACACTGGCACTGAGACACGGGCCAG
>MG|1|V2|F|21|95.93|Bacteroidetes|Bacteroidia|Bacteroidales|Porphyromonadaceae|Parabacteroides|johnsonii|
CGCGTATGCAACTTACCTATCAGAGGAGAATAGCTCATCGAAAGATGAATTAATGCTCCATAAAACAGGGGTCCCGCATGGGAATATTTGTTAAAGATTCATCGCTGATAGATAGGCATGCGTTCCATTAGGCAGTTGGCGGGGTAACGGCCCACCAAACCGACGATGGATAGGGGTTCTGAGAGGAAGGTCCCCCACATTGGTACTGAGACACGGACCAA
>MG|1|V2|F|11|86.16|Bacteroidetes|Bacteroidia|Bacteroidales|Prevotellaceae|Prevotella|copri|
CGCGTATCCGACCTGCCGCATAAAGGGGAATAGGCTTGCGAAAGTAAGATTAATGCCCCGTGTGGTCCAGATGATGCATGTTGTTTGGATTAGAGGCGTGAGCCGTTATGCGATGGGGATGCGTCCGATTAGCTTGTTGGCGGGGTAACGGCCCACCAAGGCGACGATCGGTAGGGGTTCTGAGAGGAAGGTCCCCCACATTGGAACTGAGACACGGTCCAAA
>MG|1|V2|F|27|86.16|Bacteroidetes|Bacteroidia|Bacteroidales|Prevotellaceae|Prevotella|copri|
CGCGTATCCAACCTGCCCATGGCTGGGGGATAACCTTGCGAAAGCAAGCCTAATACCCCATGGCCTCCCTCTGGGGCATCCCGGAGGGAGTAAAGGATTCCCGGCCATGGATGGGGATGCGTCCGATTAGCTTGCCGGTGGGGTCACGGCCCACCGGGGCGACGATCGGTAGGGGTTCTGAGAGGAAGGTCCCCCACACTGGAACTGAGACACGGTCCAG
>MG|1|V2|F|27|85.4|Bacteroidetes|Bacteroidia|Bacteroidales|Prevotellaceae|Prevotella|oulorum|
CGCGTATCCGACCTGCCGCATAAAGGGGAATAGGCTTGCGAAAGTAAGATTAATGCCCCGTGTGGTCCAGATGATGCATGTTGTTTGGATTAGAGGCTTGAGCCGTTATGCGATGGGGATGCGTCCGATTAGCTGGTTGGCGGGGTAACGGCCCACCAAGGCGACGATCGGTAGGGGTTCTGAGAGGAAGGTCCCCCACATTGGAACTGAGACACGGTCCAAA
>MG|1|V2|F|24|85.14|Bacteroidetes|Bacteroidia|Bacteroidales|Prevotellaceae|Prevotella|copri|
CGCGTATCCAACCTGCCCATGGCTGGGGGATAACCTTGCGAAAGCAAGCCTAATACCCCATGGTCTCCTTCCGGGGCATCCCGGCGGGAGTAAAGGAGCGATCTGGCGATGGATGGGGATGCGTCCGATTAGCTTGCCGGTGGGGTGACGGCCCACCGGGGCGACGATCGGTAGGGGTTCTGAGAGGAAGGTCCCCCACACTGGAACTGAGACACGGTCCAG
>MG|1|V2|R|31|80.89|Bacteroidetes|Bacteroidia|Bacteroidales|Prevotellaceae|Prevotella|stercorea|
TTGGACCGTGTCTCAGTTCCAATGTGGGGGACCTCCCTCTCGGGACCCCTACCGATCGTCGCCTCGGTGGGCCGTTACCCCGCCGACTAGCTAATCGGGCGCATGCCCATCCTTGCCCGGGTCGCCCCTTTCCCGCGCAGGCCATGCGGCCCGTGCGGCGCATCCGGTATTAGCCCGCCTTTCGGCGGGTTGTCCCGGTGGCAAGGGCAGGTCGCATACGTG
>MG|1|V2|F|25|85.45|Bacteroidetes|Bacteroidia|Bacteroidales|Prevotellaceae|Prevotella|sp.|
CGCGTATCCGACCTGCCGCACACTCCGGGATAGCCTTGCGAAAGCAAGTTTAATACCGGATGCCGTCGAGATGCCGCATGGTGTCATGACGAAAGGTTGATTCCGGTGTGCGATGGGGATGCGTCCCATTAGCTGGTTGGCGGGGTAACGGCCCACCAAGGCGACGATGGGTAGGGGTTCTGAGAGGAAGGTCCCCCACATTGGAACTGAGACACGGTCCAA
>MG|1|V2|F|11|80.89|Bacteroidetes|Bacteroidia|Bacteroidales|Prevotellaceae|Prevotella|stercorea|
CACGTATGCGACCTGCCCTTGCCACCGGGACAACCCGCCGAAAGGCGGGCTAATACCGGATGCGCCGCGGAGGCCTCATGGCCTGTGCGGGAAAGGGGCGACCCGGGCAAGGATGGGCATGCGCCCGATTAGCTAGTCGGCGGGGTAACGGCCCACCGAGGCGACGATCGGTAGGGGTCCCGAGAGGGAGGTCCCCCACATTGGAACTGAGACACGGTCCAAA
>MG|1|V2|F|11|76.79|Bacteroidetes|Bacteroidia|Bacteroidales|Prevotellaceae|Prevotella|genomosp.|
CGCGTATGCAACCTGCCCCCCGCAGGGGGACAACACCGGGAAACCGGTGCTAATACCGCATAGGAGCGGGGGCCGCATGGCCCCTGCCGGAAAGCGTTTGCGGCGGGGGATGGGCATGCGTGCCATTAGGAAGTTGGCGGGGTAGCGGCCCACCAATCCTTCGATGGCTAGGGGTTCTGAGAGGAAGGCCCCCCACACTGGCACTGAGACACGGGCCAG
>MG|1|V2|R|16|86.16|Bacteroidetes|Bacteroidia|Bacteroidales|Prevotellaceae|Prevotella|copri|
CTGGACCGTGTCTCAGTTCCAGTGTGGGGGACCTTCCTCTCAGAACCCCTACCGATCGTCGCCCCGGTGGGCCGTGACCCCACCGGCAAGCTAATCGGACGCATCCCCATCCATGGCCGGGAATCCTTTACTCCCTCCGGGATGCCCCAGAGGGAGGCCATGGGGTATTAGGCTTGCTTTCGCAAGGTTATCCCCCAGCCATGGGCAGGTTGGATACGCG
>MG|1|V2|F|19|80.62|Bacteroidetes|Bacteroidia|Bacteroidales|Prevotellaceae|Prevotella|stercorea|
CACGTATGCGACCTGCCCTTGCCACCGGGACAACCCGCCGAAAGGCGGGCTAATACCGGATGCGCCGCACGGGCCGCATGGCCTGCGCGGGAAAGGGGCGACCCGGGCAAGGATGGGCATGCGCCCGATTAGCTAGTCGGCGGGGTAACGGCCCACCGAGGCGACGATCGGTAGGGGTCCCGAGAGGGAGGTCCCCCCACATTGGAACTGAGACACGGTCCAAA
>MG|1|V2|F|13|81.53|Bacteroidetes|Bacteroidia|Bacteroidales|Prevotellaceae|Prevotella|melaninogenica|
CGCGTATCCAACCTTCCCCTTGCCGCGGGCCAGCCCACCGAAAGGTGGATTAATCCCGCATGAGGCGCAGTGACGGCATCAGAGCCGCGCCAAAGGTATTCTCCGGCAAGGGATGGGGATGCGTCCGATTAGCTTGGCGGCGGGGCAACGGCCCACCGCGGCGACGATCGGTAGGGGTCCTGAGAGGGAGGCCCCCCACACTGGGACTGAGACACGGCCCAG
>MG|1|V2|F|12|88.11|Bacteroidetes|Bacteroidia|Bacteroidales|Prevotellaceae|Paraprevotella|xylaniphila|
CGCGTATCCGACCTGCCCTTTACCGCGGGATAGCCTTGCGAAAGTAAGATTAATACCGCATGCATTCCATGTTTCGCATGGGATATGGAAGAAAGGTATTTATACCGGTAAAGGATGGGGGTGCGTCCCATTAGCTGGTTGGCGGGGTAACGGCCCACCAAGGCGACGATGGGTAGGGGTTCTGAGAGGAAGGTCCCCCACATTGGAACTGAGACACGGTCCAA
>MG|1|V2|F|76|80.97|Bacteroidetes|Bacteroidia|Bacteroidales|Prevotellaceae|Prevotella|stercorea|
CACGTATGCGACCTGCCCTTGCCACCGGGACAACCCGCCGAAAGGCGGGCTAATACCGGATGCGCCGCACGGGCCGCATGGCCTGCGCGGGAAAGGGGCGACCCGGGCAAGGATGGGCATGCGCCCGATTAGCTAGTCGGCGGGGTAACGGCCCACCGAGGCGACGATCGGTAGGGGTCCCGAGAGGGAGGTCCCCCACATTGGAACTGAGACACGGTCCAAA
>MG|1|V2|R|12|88.11|Bacteroidetes|Bacteroidia|Bacteroidales|Prevotellaceae|Paraprevotella|xylaniphila|
TTGGACCGTGTCTCAGTTCCAATGTGGGGGACCTTCCTCTCAGAACCCCTACCCATCGTCGCCTTGGTGGGCCGTTACCCCGCCAACCAGCTAATGGGACGCACCCCCATCCTTTACCGGTATAAATACCTTTCTTCCATATCCCATGCGAAACATGGAATGCATGCGGTATTAATCTTACTTTCGCAAGGCTATCCCGCGGTAAAGGGCAGGTCGGATACGCG
>MG|1|V2|R|17|85.33|Bacteroidetes|Bacteroidia|Bacteroidales|Prevotellaceae|Prevotella|oulorum|
TTGGACCGTGTCTCAGTTCCAATGTGGGGGACCTTCCTCTCAGAACCCCTACCGATCGTCGCCTTGGTGGGCCGTTACCCCGCCAACCAGCTAATCGGACGCATCCCCATCGCATAACGGCTCAAGCCTCTAATCCAAACAACATGCATCATCTGGACCACACGGGGCATTAATCTTACTTTCGCAAGCCTATTCCCCTTTATGCGGCAGGTCGGATACGCG
>MG|1|V2|R|13|85.14|Bacteroidetes|Bacteroidia|Bacteroidales|Prevotellaceae|Prevotella|copri|
CTGGACCGTGTCTCAGTTCCAGTGTGGGGGACCTTCCTCTCAGAACCCCTACCGATCGTCGCCCCGGTGGGCCGTCACCCCACCGGCAAGCTAATCGGACGCATCCCCATCCATCGCCAGATCGCTCCTTTACTCCCGCCGGGATGCCCCGGAAGGAGACCATGGGGTATTAGGCTTGCTTTCGCAAGGTTATCCCCCAGCCATGGGCAGGTTGGATACGCG
>MG|1|V2|F|14|80.53|Bacteroidetes|Bacteroidia|Bacteroidales|Prevotellaceae|Prevotella|stercorea|
CACGTATGCGACCTGCCCTTGCCACCGGGACAACCCGCCGAAAGGCGGGCTAATACCGGATGCGCCGCACGGGCCGCATGGCCTGCGCGGGGAAAGGGGCGACCCGGGCAAGGATGGGCATGCGCCCGATTAGCTAGTCGGCGGGGTAACGGCCCACCGAGGCGACGATCGGTAGGGGTCCCGAGAGGGAGGTCCCCCCACATTGGAACTGAGACACGGTCCAA
>MG|1|V2|F|11|79.55|Bacteroidetes|Cytophagia|Cytophagales|Cyclobacteriaceae|Aquiflexum|sp.|
CGCGTATGCGACCTGCCCCCCGCAGGGGGATAACCGGGAGAAATCCCGACTAATACCCCATATTCCCTGGGGCTGCATGGCTCTGGGGCGAAAGGGCTACCGGCGGGGGATGGGCATGCGTGGCATTAGGAAGTTGGCGGGGCAACGGCCCACCAATCCATCGATGCCTAGGGGTTCTGAGAGGAAGGTCCCCCACACTGGCACTGAGACACGGGCCAG
>MG|1|V2|F|10|81.08|Bacteroidetes|Cytophagia|Cytophagales|Cytophagaceae|Anditalea|andensis|
CACGTATGGGACCTGCCTGTCACCGGGGGATAACCGCGGGAAACCGCGACTAAAACCGCATACACCCGCAGCCCTGCATGGGGTTGTGGGGAAATCCACGGAGGTGACAGATGGCCATGCGGCGCATTAGCTAGTTGGCGGGGCAACGGCCCACCAAGGCGACGATGCGTAGGGGTTCTGAGAGGAAGGTCCCCCACATTGGCACTGAGACACGGGCCAA
>MG|1|V2|R|54|80.63|Bacteroidetes|Cytophagia|Cytophagales|Cytophagaceae|Anditalea|andensis|
TTGGCCCGTGTCTCAGTGCCAATGTGGGGGACCTTCCTCTCAGAACCCCTACGCATCGTCGCCTTGGTGGGCCGTTGCCCCGCCAACTAGCTAATGCGCCGCATGGCCATCTGTCACCTCCGTGGATTTCCCCGCAACCCCATGCAGGGCTGCGGGTGTATGCGGTTTTAGTCGCGGTTTCCCGCGGTTATCCCCCGGTGACAGGCAGGTCCCATACGTG
>MG|1|V2|R|153|81.08|Bacteroidetes|Cytophagia|Cytophagales|Cytophagaceae|Anditalea|andensis|
TTGGCCCGTGTCTCAGTGCCAATGTGGGGGACCTTCCTCTCAGAACCCCTACGCATCGTCGCCTTGGTGGGCCGTTGCCCCGCCAACTAGCTAATGCGCCGCATGGCCATCTGTCACCTCCGTGGATTTCCCCACAACCCCATGCAGGGCTGCGGGTGTATGCGGTTTTAGTCGCGGTTTCCCGCGGTTATCCCCCGGTGACAGGCAGGTCCCATACGTGT
>MG|1|V2|F|22|81.14|Firmicutes|Bacilli|Bacillales|Alicyclobacillaceae|Alicyclobacillus|tolerans|
CACGTGGATAATCTACCTGACAGACAGGAATAGCACATGGAAACATGTGATAATGCCCGATACGATGCCAGTTGCAGAGGTGACAGGCAGGAAAGCTCCTACGGGAGCGCTGACAGATGAGTCCGCGGCCCATTAGCTAGTTGGCAGGGTAAAGGCCTACCAAGGCGACGATGGGTAGCCGGCCTGAGAGGGTGGACGGCCACATTGGGACTGAGACACGGCCCAG
>MG|1|V2|R|72|81.14|Firmicutes|Bacilli|Bacillales|Alicyclobacillaceae|Alicyclobacillus|tolerans|
CTGGGCCGTGTCTCAGTCCCAATGTGGCCGTCCACCCTCTCAGGCCGGCTACCCATCGTCGCCTTGGTAGGCCTTTACCCTGCCAACTAGCTAATGGGCCGCGGACTCATCTGTCAGCGCTCCCGTAGGAGCTTTCCTGCCTGTCACCTCTGCAACTGGCATCGTATCGGGCATTATCACATGTTTCCATGTGCTATTCCTGTCTGTCAGGTAGATTATCCACGTG
>MG|1|V2|F|99|82.68|Firmicutes|Bacilli|Bacillales|Bacillaceae|Bacillus|alkalitelluris|
CACGTAGGTAACCTACCTTTCAGTTTGGGATAACCGAGGGAAACCTTGGCTAATACCGGATATGTGTAGAGAAGGCATCTTCTTTACATAAAAGGGGCTCCAAAGCCTCGCTGATAGATGGGCCTGCGGCGCATTAGCTAGTTGGTGAGATAACAGCCACCAAGGCAAGGATGCGTAGCCGACCTGAGAGGGTGATCGGCCACATTGGGACTGAGACACGGCCCAG
>MG|1|V2|F|13|82.76|Firmicutes|Bacilli|Bacillales|Bacillaceae|Pontibacillus|sp.|
CACGTAGGTAACCTACCTTCAGTTTGGGATAACCGAGGGAAACCTTGGCTAATACCGGATATGTGTAGAGAAGGCATCTTCTTTACATAAAAGGGGCTCCAAAGCCTCGCTGATAGATGGGCCTGCGGCGCATTAGCTAGTTGGTGAGATAACAGCCCACCAAGGCAAGGATGCGTAGCCGACCTGAGAGGGTGATCGGCCACATTGGGACTGAGACACGGCCCAG
>MG|1|V2|R|16|81.9|Firmicutes|Bacilli|Bacillales|Bacillaceae|Bacillus|pseudomycoides|
CTGGACCGTGTCTCAGTTCCAATGTGGCCGGTCATCCTCTCAGATCGGCTACGCATCCTCGCCTTGGTGGCTGTTATCTCACCAACTAGCTAATGCGCCGCAGGTCCATCTTAAAGCGAGGCCGAAGCCCCTTTCAAGCCTCCGAGATGCCTCGAAAGCTCATATCCGGTATTAGCCAAAGTTTCCTCTGGGTATCCCAAACTAAAAGGCAGGTTACCTACGTG
>MG|1|V2|F|110|82.68|Firmicutes|Bacilli|Bacillales|Bacillaceae|Bacillus|alkalitelluris|
CACGTAGGTAACCTACCTTTCAGTTTGGGATAACCGAGGGAAACCTTGGCTAATACCGGATATGTGTAGAGAAGGCATCTTCTTTACATAAAAGGGGCTCCAAAGCCTCGCTGATAGATGGGCCTGCGGCGCATTAGCTAGTTGGTGAGATAACAGCCCACCAAGGCAAGGATGCGTAGCCGACCTGAGAGGGTGATCGGCCACATTGGGACTGAGACACGGCCCAG
>MG|1|V2|R|74|82.68|Firmicutes|Bacilli|Bacillales|Bacillaceae|Bacillus|alkalitelluris|
CTGGGCCGTGTCTCAGTCCCAATGTGGCCGATCACCCTCTCAGGTCGGCTACGCATCCTTGCCTTGGTGGGCTGTTATCTCACCAACTAGCTAATGCGCCGCAGGCCCATCTATCAGCGAGGCTTTGGAGCCCCTTTTATGTAAAGAAGATGCCTTCTCTACACATATCCGGTATTAGCCAAGGTTTCCCTCGGTTATCCCAAACTGAAAGGTAGGTTACCTACGTG
>MG|1|V2|F|15|81.9|Firmicutes|Bacilli|Bacillales|Bacillaceae|Bacillus|pseudomycoides|
CACGTAGGTAACCTGCCTTTTAGTTTGGGATACCCAGAGGAAACTTTGGCTAATACCGGATATGAGCTTTCGAGGCATCTCGGAGGCTTGAAAGGGGCTTCGGCCTCGCTTTAAGATGGACCTGCGGCGCATTAGCTAGTTGGTGAGATAACAGCCCACCAAGGCGAGGATGCGTAGCCGATCTGAGAGGATGACCGGCCACATTGGAACTGAGACACGGTCCAG
>MG|1|V2|R|41|82.68|Firmicutes|Bacilli|Bacillales|Bacillaceae|Bacillus|alkalitelluris|
CTGGGCCGTGTCTCAGTCCCAATGTGGCCGATCACCCTCTCAGGTCGGCTACGCATCCTTGCCTTGGTGGCTGTTATCTCACCAACTAGCTAATGCGCCGCAGGCCCATCTATCAGCGAGGCTTTGGAGCCCCTTTTATGTAAAGAAGATGCCTTCTCTACACATATCCGGTATTAGCCAAGGTTTCCCTCGGTTATCCCAAACTGAAAGGTAGGTTACCTACGTG
>MG|1|V2|R|11|81.9|Firmicutes|Bacilli|Bacillales|Bacillaceae|Bacillus|pseudomycoides|
CTGGACCGTGTCTCAGTTCCAATGTGGCCGGTCATCCTCTCAGATCGGCTACGCATCCTCGCCTTGGTGGGCTGTTATCTCACCAACTAGCTAATGCGCCGCAGGTCCATCTTAAAGCGAGGCCGAAGCCCCTTTCAAGCCTCCGAGATGCCTCGAAAGCTCATATCCGGTATTAGCCAAAGTTTCCTCTGGGTATCCCAAACTAAAAGGCAGGTTACCTACGTG
>MG|1|V2|R|75|80.18|Firmicutes|Bacilli|Bacillales|Paenibacillaceae|Paenibacillus|anaericanus|
TTGGACCGTGTCTCAGTTCCAATGTGGCCGTTCACCCTCTTAGGCCGGCTATGCATCATCGCCTTGGTGAGCCGTTACCTCACCAACAAGCTAATGCAACATAAGCCCATCTATTCGCGTTTCAAACCTTTAATCATTTCCCGATGCCGGAAAATGACCTATCCGGTATTAGCATACGTTTCCATATGTTATCCCAGACGTTATAGGCAGGTTGCTTATGTA
>MG|1|V2|F|16|80.18|Firmicutes|Bacilli|Bacillales|Paenibacillaceae|Paenibacillus|anaericanus|
TACATAAGCAACCTGCCTATAACGTCTGGGATAACATATGGAAACGTATGCTAATACCGGATAGGTCATTTTCCGGCATCGGGAAATGATTAAAGGTTTGAAACGCGAATAGATGGGCTTATGTTGCATTAGCTTGTTGGTGAGGTAACGGCTCACCAAGGCGATGATGCATAGCCGGCCTAAGAGGGTGAACGGCCACATTGGAACTGAGACACGGTCCAA
>MG|1|V2|R|33|80.8|Firmicutes|Bacilli|Lactobacillales|Streptococcaceae|Streptococcus|hongkongensis|
TTGGACCGTATCTCAGTTCCAATGTGTCCGATCAGCCTCTCAGCTCGGATATGCATCGTTGCCTTGGTGGGCCATTACCTCACCAACTAGCTAATACACCGCAAGCCCATCCCAAAGCGAAGCCGAAGCTCCTTTTAGCGAAAGAGGTTATCCTCTATCGAATCATCCGGTATTAGCTATCGTTTCCAATAGTTGTCCCAGACTAAGGGGTAGGTTACCCACGTG
>MG|1|V2|F|22|80.8|Firmicutes|Bacilli|Lactobacillales|Streptococcaceae|Streptococcus|hongkongensis|
CACGTGGGTAACCTACCCCTTAGTCTGGGACAACTATTGGAAACGATAGCTAATACCGGATGATTCGATAGAGGATAACCTCTTTCGCTAAAAGGAGCTTCGGCTTCGCTTTGGGATGGGCTTGCGGTGTATTAGCTAGTTGGTGAGGTAATGGCCCACCAAGGCAACGATGCATATCCGAGCTGAGAGGCTGATCGGACACATTGGAACTGAGATACGGTCCAAA
>MG|1|V2|R|15|93.69|Firmicutes|Clostridia|Clostridiales|Clostridiaceae|Clostridium|sp.|
CTGGGCCGTGTCTCAGTCCCAATGTGGCCGGCCAACCTCTCAGTCCGGCTACTGATCGTCGCCTTGGTGGGCCGTTACCCCACCAACTAGCTAATCAGACGCGAGGCCATCTCAGAGCGATAAATCTTTGGCACATCGGCCATGCAGCCATTGTGCATCATGCGGTATTAGCAGCCCTTTCGGGCTGTTATTCCCCACTCCAAGGCAGGTTCCTCACGCG
>MG|1|V2|R|40|95.48|Firmicutes|Clostridia|Clostridiales|Clostridiaceae|Clostridium|sp.|
CTGGGCCGTGTCTCAGTCCCAATGTGGCCGGCCAACCTCTCAGTCCGGCTACTGATCGTCGCCTTGGTGGGCCGTTACCCCACCAACTAGCTAATCAGACGCGAGGCCATCTCAGAGCGATAAATCTTTGGCAGCCAGGACCATGCGATCCAGCTGCATCATGCGGTATTAGCACAGCTTTCGTTGTGTTATTCCCCACTCCAAGGCAGGTTCCTCACGCG
>MG|1|V2|F|19|88.64|Firmicutes|Clostridia|Clostridiales|Clostridiaceae|Clostridium|sp.|
CACGTGAGCAACCTGCCTTTAAGAGGGGGATAGCACCTGGAAACGGGTGGTAATACCGCATAAGACCACAACGCCGCATGGCGAAGGGGTCAAAGGAGAAATCCGCTTAAAGATGGGCTCGCGTCCGATTAGATAGTTGGCGGGGTAGAGGCCCACCAAGTCGACGATCGGTAGCCGGACTGAGAGGTTGAACGGCCACATTGGGACTGAGACACGGCCCAG
>MG|1|V2|F|20|96.83|Firmicutes|Clostridia|Clostridiales|Clostridiaceae|Clostridium|sp.|
CGCGTGAGGAACCTGCCTTGGAGTGGGGAATAACAGACCGAAAGGCCTGCTAATACCGCATGATGCAGCTGGGTCGCATGGCCCTGGCTGCCAAAGATTTATCGCTCTGAGATGGCCTCGCGTCTGATTAGCTAGTAGGCGGGGTAACGGCCCACCTAGGCGACGATCAGTAGCCGGACTGAGAGGTTGACCGGCCACATTGGGACTGAGACACGGCCCAG
>MG|1|V2|R|39|92.0|Firmicutes|Clostridia|Clostridiales|Clostridiaceae|Clostridium|sp.|
CTGGGCCGTATCTCAGTCCCAATGTGGCCGTTCAACCTCTCAGTCCGGCTACTGATCGTCGACTTGGTAAGCCGTTACCCCACCAACTATCTAATCAGACGCGAGCCCATCTTTCAGCGGATTGCTCCTTTGGTCGCTAAACCATGTGGTCCTACGATCTTATGCGGTATTAGCGTTCGTTTCCAAACGTTATCCCCCCTCTGAAAGGCAGGTTGCTCACGCG
>MG|1|V2|F|10|88.64|Firmicutes|Clostridia|Clostridiales|Clostridiaceae|Clostridium|sp.|
CACGTGAGCAACCTGCCTTTAAGAGGGGGATAGCACCTGGAAACGGGTGGTAATACCGCATAAGACCACAACGCCGCATGGCGAAGGGGTCAAAGGAGGAATCCGCTTAAAGATGGGCTCGCGTCCGATTAGATAGTTGGCGGGGTAGAGGCCCACCAAGTCGACGATCGGTAGCCGGACTGAGAGGTTGAACGGCCACATTGGGACTGAGACACGGCCCAG
>MG|1|V2|R|12|88.69|Firmicutes|Clostridia|Clostridiales|Clostridiaceae|Clostridium|sp.|
CTGGGCCGTGTCTCAGTCCCAATGTGGCCGTTCAACCTCTCAGTCCGGCTACCGATCGTCGACTTGGTGGGCCTCTACCCCGCCAACTATCTAATCGGACGCGAGCCCATCTTTAAGCGGATTTCTCCTTTGACCCCTTCGCCATGCGGCAATGTGGTCTTATGCGGTATTACCACCCGTTTCCAGGTGCTATCCCCCCTCTTAAAGGCAGGTTGCTCACGTGA
>MG|1|V2|F|15|91.89|Firmicutes|Clostridia|Clostridiales|Clostridiaceae|Clostridium|islandicum|
CACGTGAGCAACCTGCCTTTCAGAGGGGGATAACGTTTGGAAACGAACGCTAATACCGCATAACGTATACGGATGGCATCGTCTGTATACCAAAGGAGGAATCCGCTGAAAGATGGGCTCGCGTCCGATTAGCTAGATGGTGAGGTAACGGCCCACCATGGCGACGATCGGTAGCCGGACTGAGAGGTTGACCGGCCACATTGGGACTGAGACACGGCCCAG
>MG|1|V2|F|39|92.44|Firmicutes|Clostridia|Clostridiales|Clostridiaceae|Clostridium|sp.|
CGCGTGAGCAACCTGCCTTTCAGAGGGGGATAACGTTTGGAAACGAACGCTAATACCGCATAAGATCGTAGGACCACATGGTTTAGCGACCAAAGGAGCAATCCGCTGAAAGATGGGCTCGCGTCTGATTAGATAGTTGGTGGGGTAACGGCTTACCAAGTCGACGATCAGTAGCCGGACTGAGAGGTTGAACGGCCACATTGGGACTGAGATACGGCCCAGA
>MG|1|V2|F|52|96.38|Firmicutes|Clostridia|Clostridiales|Clostridiaceae|Clostridium|sp.|
CGCGTGAGGAACCTGCCTTGGAGTGGGGAATAACAGACCGAAAGGCCTGCTAATACCGCATGATGCAGCTGGGTCGCATGGCCCTGGCTGCCAAAGATTTATCGCTCTGAGATGGCCTCGCGTCTGATTAGCTAGTAGGCGGGGTAACGGCCCACCTAGGCGACGATCAGTAGCCGGACTGAGAGGTTGGCCGGCCACATTGGGACTGAGACACGGCCCAG
>MG|1|V2|F|12|94.12|Firmicutes|Clostridia|Clostridiales|Clostridiaceae|Clostridium|sp.|
CGCGTGAGGAACCTGCCTTGGAGTGGGGAATAACACAACGAAAGCTGTGCTAATACCGCATGATGTATTTGGATCGCATGGTCTGGATACCAAAGATTTATCGCTCTGAGATGGCCTCGCGTCTGATTAGCTAGTTGGTGGGGCAACGGCCCACCAAGGCGACGATCAGTAGCCGGACTGAGAGGTTGGCCGGCCACATTGGGACTGAGACACGGCCCAG
>MG|1|V2|R|45|94.12|Firmicutes|Clostridia|Clostridiales|Clostridiaceae|Clostridium|sp.|
CTGGGCCGTGTCTCAGTCCCAATGTGGCCGGCCAACCTCTCAGTCCGGCTACTGATCGTCGCCTTGGTGGGCCGTTGCCCCACCAACTAGCTAATCAGACGCGAGGCCATCTCAGAGCGATAAATCTTTGGTATCCAGACCATGCGATCCAAATACATCATGCGGTATTAGCACAGCTTTCGTTGTGTTATTCCCCACTCCAAGGCAGGTTCCTCACGCG
>MG|1|V2|R|16|89.09|Firmicutes|Clostridia|Clostridiales|Clostridiaceae|Clostridium|sp.|
CTGGGCCGTGTCTCAGTCCCAATGTGGCCGTTCAACCTCTCAGTCCGGCTACCGATCGTCGACTTGGTGGGCCTCTACCCCGCCAACTATCTAATCGGACGCGAGCCCATCTTTAAGCGGATTTCTCCTTTGACCCCTTCGCCATGCGGCAATGTGGTCTTATGCGGTATTACCACCCGTTTCCAGGTGCTATCCCCCTCTTAAAGGCAGGTTGCTCACGTG
>MG|1|V2|R|69|92.41|Firmicutes|Clostridia|Clostridiales|Clostridiaceae|Clostridium|sp.|
CTGGGCCGTATCTCAGTCCCAATGTGGCCGTTCAACCTCTCAGTCCGGCTACTGATCGTCGACTTGGTAAGCCGTTACCCCACCAACTATCTAATCAGACGCGAGCCCATCTTTCAGCGGATTGCTCCTTTGGTCGCTAAACCATGTGGTCCTACGATCTTATGCGGTATTAGCGTTCGTTTCCAAACGTTATCCCCCTCTGAAAGGCAGGTTGCTCACGCG
>MG|1|V2|R|17|88.24|Firmicutes|Clostridia|Clostridiales|Clostridiaceae|Clostridium|sp.|
CTGGGCCGTGTCTCAGTCCCAATGTGGCCGTTCAACCTCTCAGTCCGGCTACCGATCGTCGACTTGGTGGGCCTCTACCCCGCCAACTATCTAATCGGACGCGAGCCCATCTTTAAGCGGATTTCTCCTTTGACCCCTTCGCCATGCGGCGTTGTGGTCTTATGCGGTATTACCACCCGTTTCCAGGTGCTATCCCCCCTCTTAAAGGCAGGTTGCTCACGTGA
>MG|1|V2|R|10|88.29|Firmicutes|Clostridia|Clostridiales|Clostridiaceae|Clostridium|sp.|
CTGGGCCGTGTCTCAGTCCCAATGTGGCCGTTCAACCTCTCAGTCCGGCTACCGATCGTCGACTTGGTGGGCCTCTACCCCGCCAACTATCTAATCGGACGCGAGCCCATCTTTAAGCGGATTTCTCCTTTGACCCCTTCGTCATGCGGCGTTGTGGTCTTATGCGGTATTACCACCCGTTTCCAGGTGCTATCCCCCTCTTAAAGGCAGGTTGCTCACGTG
>MG|1|V2|R|17|94.12|Firmicutes|Clostridia|Clostridiales|Clostridiaceae|Clostridium|sp.|
CTGGGCCGTGTCTCAGTCCCAATGTGGCCGGCCAACCTCTCAGTCCGGCTACTGATCGTCGCCTTGGTGGGCCGTTACCTCACCAACTAGCTAATCAGACGCGAGGCCATCTAAGAGCGATAAATCTTTGGCAGACAGACCATGCAGCCCATCTGCATCATGCGGTATTAGCAACCCTTTCGGGCTGTTATTCCCCACTCCTAGGCAGGTTCCTCACGCG
>MG|1|V2|F|15|95.48|Firmicutes|Clostridia|Clostridiales|Clostridiaceae|Clostridium|sp.|
CGCGTGAGGAACCTGCCTTGGAGTGGGGAATAACACAACGAAAGCTGTGCTAATACCGCATGATGCAGCTGGATCGCATGGTCCTGGCTGCCAAAGATTTATCGCTCTGAGATGGCCTCGCGTCTGATTAGCTAGTTGGTGGGGTAACGGCCCACCAAGGCGACGATCAGTAGCCGGACTGAGAGGTTGGCCGGCCACATTGGGACTGAGACACGGCCCAG
>MG|1|V2|R|10|91.89|Firmicutes|Clostridia|Clostridiales|Clostridiaceae|Clostridium|islandicum|
CTGGGCCGTGTCTCAGTCCCAATGTGGCCGGTCAACCTCTCAGTCCGGCTACCGATCGTCGCCATGGTGGGCCGTTACCTCACCATCTAGCTAATCGGACGCGAGCCCATCTTTCAGCGGATTCCTCCTTTGGTATACAGACGATGCCATCCGTATACGTTATGCGGTATTAGCGTTCGTTTCCAAACGTTATCCCCCTCTGAAAGGCAGGTTGCTCACGTG
>MG|1|V2|F|10|89.09|Firmicutes|Clostridia|Clostridiales|Clostridiaceae|Clostridium|sp.|
CACGTGAGCAACCTGCCTTTAAGAGGGGGATAGCACCTGGAAACGGGTGGTAATACCGCATAAGACCACATTGCCGCATGGCGAAGGGGTCAAAGGAGAAATCCGCTTAAAGATGGGCTCGCGTCCGATTAGATAGTTGGCGGGGTAGAGGCCCACCAAGTCGACGATCGGTAGCCGGACTGAGAGGTTGAACGGCCACATTGGGACTGAGACACGGCCCAG
>MG|1|V2|R|98|95.91|Firmicutes|Clostridia|Clostridiales|Lachnospiraceae|[Ruminococcus]|gnavus|
TTGGGCCGTGTCTCAGTCCCAATGTGGCCGGTCACCCTCTCAGGTCGGCTACTGATCGTCGCTTTGGTGGGCCTCTACCCCGCCAACTGGCTAATCAGACGCGGATCCATCCCATACCACCGGAGTTTTTCACACCGTATCATGCGATACTGTGCGCTTATGCGGTATTAGCAGTCATTTCTAACTGTTATCCCCCTGTATGGGGCAGGTTATCCACGCGG
>MG|1|V2|R|12|93.12|Firmicutes|Clostridia|Clostridiales|Lachnospiraceae|Lachnoclostridium|aminophilum|
TTGGGCCGTGTCTCAGTCCCAATGTGGCCGTTCACCCTCTCAGGCCGGCTACTGATCGTCGCTTTGGTGGGCCGTTACCCCGCCAACTGGCTAATCAGACGCGGGACCATCCTGTACCACCGGAGTTTTTCACACTGTCCCATGCAGGACCGTGCGCTTATGCGGTATTAGCACCTATTTCTAAGTGTTATCCCCCGGTACAGGGCAGGTTTCCCACGCG
>MG|1|V2|R|11|91.24|Firmicutes|Clostridia|Clostridiales|Lachnospiraceae|Oribacterium|sp.|
TTGGGCCGTGTCTCAGTCCCAATGTGGCCGTTCAACCTCTCAGTCCGGCTACTGATCGTCGTCTTGGTAGGCCGTTACCCTGCCAACTAACTAATCAGACGCGGGTCCATCTCATCGCGATAAATCTTTTCCCTCAGTATCATGCGATACCGTGGGCTTATGCGGTATTAGCAGTGATTTCTCTCTGTTATCCCCCTCGATGAGGCAGGTTACCCACGCG
>MG|1|V2|R|13|95.48|Firmicutes|Clostridia|Clostridiales|Lachnospiraceae|[Ruminococcus]|gnavus|
TTGGGCCGTGTCTCAGTCCCAATGTGGCCGGTCACCCTCTCAGGTCGGCTACTGATCGTCGCTTTGGTGGGCCTCTACCCCGCCAACTGGCTAATCAGACGCGGATCCATCCCATACCACCGGAGTTTTTCACACCGTATCATGCGATACTGTGCGCTTATGCGGTATTAGCAGTCATTTCTAACTGTTATCCCCCCTGTATGGGGCAGGTTATCCACGCG
>MG|1|V2|R|21|88.69|Firmicutes|Clostridia|Clostridiales|Lachnospiraceae|[Ruminococcus]|gnavus|
TTGGGCCGTGTCTCAGTCCCAATGTGGCCGTCCAACCTCTCAGTCCGGCTACAGATCGTCGTCTTGGTGGTCCGTTACACCGCCAACTAACTAATCTGACGCGGGCCCATCCCATAGCATTAAAACTTTTCACACAGCGCCATGCGGCTCCGTGCGCTTATGCGGTATTAGCGGCCGTTTCCAGCCGTTATCCCCCTCTATGGGGCAGGTTCGCCCACGCGT
>MG|1|V2|R|14|91.47|Firmicutes|Clostridia|Clostridiales|Lachnospiraceae|Lachnoclostridium|clostridioforme|
TTGGGCCGTGTCTCAGTCCCAATGTGGCCGTCCACCCTCTCAGGCCGGCTACTGATCGTCGGTTTGGTGGGCCTCTACCCCGCCAACTGCCTAATCAGACGCGGGTCCATCTCACACCACCGGAGTTTTTCACACATGGTCATGCGACCTCGTGCGCTTATGCGGTTTTAGCAGATATTTCTATCTGTTATCCCCCAGTGTGAGGCAGGTTACCCACGCG
>MG|1|V2|R|14|95.91|Firmicutes|Clostridia|Clostridiales|Lachnospiraceae|Lachnoclostridium|bolteae|
TTGGGCCGTGTCTCAGTCCCAATGTGGCCGGTCACCCTCTCAGGTCGGCTACTGATCGTCGCTTTGGTGGGCCTCTACCCCGCCAACTGGCTAATCAGACGCGGATCCATCCCATACCACCGGAGTTTTTCACACTGTATCATGCGATACTGTGCGCTTATGCGGTATTAGCAGTCATTTCTAACTGTTATCCCCCTGTATGGGGCAGGTTATCCACGCG
>MG|1|V2|R|22|91.24|Firmicutes|Clostridia|Clostridiales|Lachnospiraceae|Oribacterium|sp.|
TTGGGCCGTGTCTCAGTCCCAATGTGGCCGTTCAACCTCTCAGTCCGGCTACTGATCGTCGTCTTGGTAGGCCGTTACCCTGCCAACTAACTAATCAGACGCGGGTCCATCTCATCGCGATAAATCTTTTCCCTCAGGACCATGCGGTCCCGTGGGCTTATGCGGTATTAGCAGTGATTTCTCTCTGTTATCCCCCTCGATGAGGCAGGTTACCCACGCG
>MG|1|V2|R|10|85.52|Firmicutes|Clostridia|Clostridiales|Lachnospiraceae|[Ruminococcus]|gnavus|
CTGGACCGTTTCTCAGTTCCAATGTGGCCGATCACCCTCTGAGGTCGGCTACCCATCGTCGACTTGGTGGGCCGTTACCCCGCCAACTATCTAATGGGACGCGAGCCCATCCATATCCGATAAATCTTTTACCGCAACGAGATGCCTCGTCGTGGTCTTATGCGGTATTAGCACAATTTTCACTGTGTTATTCCCCAGATATGGGCAGGTTGCTCACGTG
>MG|1|V2|R|13|95.48|Firmicutes|Clostridia|Clostridiales|Lachnospiraceae|Lachnoclostridium|bolteae|
TTGGGCCGTGTCTCAGTCCCAATGTGGCCGGTCACCCTCTCAGGTCGGCTACTGATCGTCGCTTTGGTGGGCCTCTACCCCGCCAACTGGCTAATCAGACGCGGATCCATCCCATACCACCGGAGTTTTTCACACTGTATCATGCGATACTGTGCGCTTATGCGGTATTAGCAGTCATTTCTAACTGTTATCCCCCCTGTATGGGGCAGGTTATCCACGCG
>MG|1|V2|R|11|97.27|Firmicutes|Clostridia|Clostridiales|Lachnospiraceae|Blautia / [Ruminococcus]|gnavus|
TTGGGCCGTGTCTCAGTCCCAATGTGGCCGGTCACCCTCTCAGGTCGGCTACTGATCGTCGGCTTGGTAGGCCGTTACCCCACCAACTACCTAATCAGACGCGGGTCCATCTCATACCACCGGAGTTTTTCACACAAGAGCATGCGCTCCCGTGCGCTTATGCGGTATTAGCAGTCATTTCTAACTGTTATCCCCCTGTATGAGGCAGGTTACCCACGCG
>MG|1|V2|F|16|93.12|Firmicutes|Clostridia|Clostridiales|Lachnospiraceae|Lachnoclostridium|aminophilum|
CGCGTGGGAAACCTGCCCTGTACCGGGGGATAACACTTAGAAATAGGTGCTAATACCGCATAAGCGCACGGTCCTGCATGGGACAGTGTGAAAAACTCCGGTGGTACAGGATGGTCCCGCGTCTGATTAGCCAGTTGGCGGGGTAACGGCCCACCAAAGCGACGATCAGTAGCCGGCCTGAGAGGGTGAACGGCCACATTGGGACTGAGACACGGCCCAA
>MG|1|V2|R|13|94.09|Firmicutes|Clostridia|Clostridiales|Lachnospiraceae|Blautia|producta|
TTGGGCCGTGTCTCAGTCCCAATGTGGCCGTCCACCCTCTCAGGCCGGCTACTGATCGTCGCTTTGGTGGGCCGTTACCCCGCCAACTGGCTAATCAGACGCGGGCCCATCCTGTACCACCGGAGTTTTTCACACCGTACCATGCGGTACTGTGCGCTCATGCGGTATTAGCAGCCATTTCTAGCTGTTATCCCCCCTGTACAGGGCAGGTTACCCACGCG
>MG|1|V2|F|17|95.91|Firmicutes|Clostridia|Clostridiales|Lachnospiraceae|Lachnoclostridium|bolteae|
CGCGTGGATAACCTGCCCCATACAGGGGGATAACAGTTAGAAATGACTGCTAATACCGCATAAGCGCACAGTATCGCATGATACAGTGTGAAAAACTCCGGTGGTATGGGATGGATCCGCGTCTGATTAGCCAGTTGGCGGGGTAGAGGCCCACCAAAGCGACGATCAGTAGCCGACCTGAGAGGGTGACCGGCCACATTGGGACTGAGACACGGCCCAA
>MG|1|V2|F|17|91.24|Firmicutes|Clostridia|Clostridiales|Lachnospiraceae|Oribacterium|sp.|
CGCGTGGGTAACCTGCCTCATCGAGGGGGATAACAGAGAGAAATCACTGCTAATACCGCATAAGCCCACGGGACCGCATGGTCCTGAGGGAAAAGATTTATCGCGATGAGATGGACCCGCGTCTGATTAGTTAGTTGGCAGGGTAACGGCCTACCAAGACGACGATCAGTAGCCGGACTGAGAGGTTGAACGGCCACATTGGGACTGAGACACGGCCCAAA
>MG|1|V2|R|10|87.78|Firmicutes|Clostridia|Clostridiales|Lachnospiraceae|Oribacterium|sp.|
TTGGGCCGTGTCTCAGTCCCAATGTGGCCGTTCAACCTCTCAGTCCGGCTACCGATCGTAGCTTTGGTGGGCCGTTACCCCGCCAACAGGCTAATCGGACGCGGGCCCATCCTGTCGCGATAAATCTTTTCACCCTGTGCCATGCGGCACCGTGTGCTTATGCGGTATTAGCGGTGATTTCTCTCCGTTATCCCCCCTCGACAGGGCGGGTTGCCCACGTG
>MG|1|V2|F|40|95.93|Firmicutes|Clostridia|Clostridiales|Lachnospiraceae|[Ruminococcus]|gnavus|
CGCGTGGATAACCTGCCCCATACAGGGGGATAACAGTTAGAAATGACTGCTAATACCGCATAAGCGCACAGTATCGCATGATACGGTGTGAAAAACTCCGGTGGTATGGGATGGATCCGCGTCTGATTAGCCAGTTGGCGGGGTAGAGGCCCACCAAAGCGACGATCAGTAGCCGACCTGAGAGGGTGACCGGCCACATTGGGACTGAGACACGGCCCAAA
>MG|1|V2|R|11|88.58|Firmicutes|Clostridia|Clostridiales|Lachnospiraceae|[Ruminococcus]|gnavus|
TTGGGCCGTGTCTCAGTCCCAATGTGGCCGTCCAACCTCTCAGTCCGGCTACAGATCGTCGTCTTGGTGGTCCGTTACACCGCCAACTAACTAATCTGACGCGGGCCCATCCCATAGCATTAAAACTTTTCACACAGGGCCATGCGGCTCCGTGCGCTTATGCGGTATTAGCGGCCGTTTCCAGCCGTTATCCCCCTCTATGGGGCAGGTTGCCCACGCG
>MG|1|V2|R|15|91.28|Firmicutes|Clostridia|Clostridiales|Lachnospiraceae|Oribacterium|sp.|
TTGGGCCGTGTCTCAGTCCCAATGTGGCCGTTCAACCTCTCAGTCCGGCTACTGATCGTCGTCTTGGTAGGCCGTTACCCTGCCAACTAACTAATCAGACGCGGGTCCATCTCATCGCGATAAATCTTTTCCCCCTGGACCATGCGGTCCTGTGGGCTTATGCGGTATTAGCAGTGATTTCTCTCTGTTATCCCCCTCGATGAGGCAGGTTACCCACGCG
>MG|1|V2|R|10|88.58|Firmicutes|Clostridia|Clostridiales|Lachnospiraceae|[Ruminococcus]|gnavus|
TTGGGCCGTGTCTCAGTCCCAATGTGGCCGTCCAACCTCTCAGTCCGGCTACAGATCGTCGTCTTGGTGGTCCGTTACACCGCCAACTAACTAATCTGACGCGGGCCCATCCCATAGCATTAAAACTTTTCACACAAAGCCATGCGGCTCCGTGCGCTTATGCGGTATTAGCGGCCGTTTCCAGCCGTTATCCCCCTCTATGGGGCAGGTTGCCCACGCG
>MG|1|V2|F|13|97.27|Firmicutes|Clostridia|Clostridiales|Lachnospiraceae|Blautia / [Ruminococcus]|gnavus|
CGCGTGGGTAACCTGCCTCATACAGGGGGATAACAGTTAGAAATGACTGCTAATACCGCATAAGCGCACGGGAGCGCATGCTCTTGTGTGAAAAACTCCGGTGGTATGAGATGGACCCGCGTCTGATTAGGTAGTTGGTGGGGTAACGGCCTACCAAGCCGACGATCAGTAGCCGACCTGAGAGGGTGACCGGCCACATTGGGACTGAGACACGGCCCAA
>MG|1|V2|R|10|92.34|Firmicutes|Clostridia|Clostridiales|Lachnospiraceae|[Ruminococcus]|gnavus|
TTGGGCCGTGTCTCAGTCCCAATGTGGCCGGTCACCCTCTCAGGTCGGCTACTGATCGTCGGTTTGGTAGGCCGTTACCCCACCAACTGCCTAATCAGACGCGGGCCCATCCCATACCGTCTCGGCTTTTCACACAAAATCATGCGATCTCGTGCGCTTATGCGGTATTAGCAGTCATTTCTAACTGTTATCCCCCCTGTATGGGGCAGGTTACCCACGCG
>MG|1|V2|R|12|89.14|Firmicutes|Clostridia|Clostridiales|Lachnospiraceae|Blautia|coccoides|
TTGGGCCGTGTCTCAGTCCCAATGTGGCCGTTCAACCTCTCAGTCCGGCTACTGATCGTCGCCTTGGTGGTCCGTTACACCGCCAACTAGCTAATCAGACGCGGGTCCATCTCATCGCGATAAATCTTTTCACACTGCGCCATGCGGCACTGTATGCTTATGCGGTATTAGCAGTCATTTCTAACTGTTATCCCCCTCGATGAGGCAGGTTACCCACGCG
>MG|1|V2|F|10|92.27|Firmicutes|Clostridia|Clostridiales|Oscillospiraceae|Oscillibacter|sp.|
CGCGTGAGGAACCTGCCTTGGAGAGGGGGACAACAGCTGGAAACGGCTGCTAATACCGCATGACGCGTTTGGGGGGCATCCCCTGAACGCCAAAGATTTATCGCTCTGAGATGGCCTCGCGTCTGATTAGCTAGTTGGTGAGGTAACGGCCCACCAAGGCGACGATCAGTAGCCGGACTGAGAGGTTGAACGGCCACATTGGGACTGAGATACGGCCCAG
>MG|1|V2|F|14|87.89|Firmicutes|Clostridia|Clostridiales|Oscillospiraceae|Oscillibacter|sp.|
TGCGTGAGCAACCTGCCTTTCAGAGGGGGACAACAGCTGGAAACGGCTGCTAATACCGCATAACGTACTTTGCAGGCATCTGCGAAGTACCAAAGGAGCAATCCGCTGAAAGATGGGCTCACGTCTGATTAGCTGGATGGCGGGGTAACGGCCCACCATGGCGACGATCAGTAGCCGGTCTGAGAGGATGAACGGCCACATTGGGACTGAGATACGGCCCAG
>MG|1|V2|R|19|87.89|Firmicutes|Clostridia|Clostridiales|Oscillospiraceae|Oscillibacter|sp.|
CTGGGCCGTATCTCAGTCCCAATGTGGCCGTTCATCCTCTCAGACCGGCTACTGATCGTCGCCATGGTGGGCCGTTACCCCGCCATCCAGCTAATCAGACGTGAGCCCATCTTTCAGCGGATTGCTCCTTTGGTACTTCGCAGATGCCTGCAAAGTACGTTATGCGGTATTAGCAGCCGTTTCCAGCTGTTGTCCCCCTCTGAAAGGCAGGTTGCTCACGCA
>MG|1|V2|R|27|93.67|Firmicutes|Clostridia|Clostridiales|Oscillospiraceae|Oscillibacter|sp.|
CTGGGCCGTATCTCAGTCCCAATGTGGCCGGCCAACCTCTCAGTCCGGCTACTGATCGTCGACTTGGTGGGCCGTTACCCCGCCAACTATCTAATCAGACGCGAGGCCATCTTCCAGCGATATAATCTTTGACATACACAAGATGCCTTGCGTATGTGTCATGCGGTATTAGCAGTCGTTTCCAACTGTTGTCCCCCTCTGGAAGGCAGGTTCCTCACGCG
>MG|1|V2|F|18|91.89|Firmicutes|Clostridia|Clostridiales|Oscillospiraceae|Oscillibacter|ruminantium|
CGCGTGAGGAACCTGCCTTCCAGAGGGGGACAACAGTTGGAAACGACTGCTAATACCGCATAACGCATGACCGGGGCATCCCGGACATGCCAAAGATTTATCGCTGGAAGATGGCCTCGCGTCTGATTAGCTAGTTGGTAGGGTAACGGCCTACCAAGGCGACGATCAGTAGCCGGACTGAGAGGTTGGCCGGCCACATTGGGACTGAGATACGGCCCAG
>MG|1|V2|R|57|91.89|Firmicutes|Clostridia|Clostridiales|Oscillospiraceae|Oscillibacter|ruminantium|
CTGGGCCGTATCTCAGTCCCAATGTGGCCGGCCAACCTCTCAGTCCGGCTACTGATCGTCGCCTTGGTAGGCCGTTACCCTACCAACTAGCTAATCAGACGCGAGGCCATCTTCCAGCGATAAATCTTTGGCATGTCCGGGATGCCCCGGTCATGCGTTATGCGGTATTAGCAGTCGTTTCCAACTGTTGTCCCCCTCTGGAAGGCAGGTTCCTCACGCG
>MG|1|V2|F|11|93.24|Firmicutes|Clostridia|Clostridiales|Oscillospiraceae|Oscillibacter|ruminantium|
CGCGTGAGGAACCTGCCTCTCAGAGGGGGACAACAGTTGGAAACGACTGCTAATACCGCATGACGCATGACCGGGGCATCCCGGACATGCCAAAGATTTATCGCTGAGAGATGGCCTCGCGTCTGATTAGCTAGTTGGTGAGGTAACGGCCCACCAAGGCGACGATCAGTAGCCGGACTGAGAGGTTGACCGGCCACATTGGGACTGAGATACGGCCCAG
>MG|1|V2|R|22|93.24|Firmicutes|Clostridia|Clostridiales|Oscillospiraceae|Oscillibacter|ruminantium|
CTGGGCCGTATCTCAGTCCCAATGTGGCCGGTCAACCTCTCAGTCCGGCTACTGATCGTCGCCTTGGTGGGCCGTTACCTCACCAACTAGCTAATCAGACGCGAGGCCATCTCTCAGCGATAAATCTTTGGCATGTCCGGGATGCCCCGGTCATGCGTCATGCGGTATTAGCAGTCGTTTCCAACTGTTGTCCCCCTCTGAGAGGCAGGTTCCTCACGCG
>MG|1|V2|R|11|91.82|Firmicutes|Clostridia|Clostridiales|Oscillospiraceae|Oscillibacter|valericigenes|
CTGGGCCGTATCTCAGTCCCAATGTGGCCGTTCAACCTCTCAGTCCGGCTACTGATCGTCGCCTTGGTGGGCCGTTACCTCACCAACTAGCTAATCAGACGCGAGGCCATCTCAGAGCGATAAATCTTTGGCGTTCAAGGGATGCCCCTCAAACGCATCATGCGGTATTAGCAGCCGTTTCCAGCTGTTGTCCCCCTCTCCAAGGCAGGTTCCTCACGCG
>MG|1|V2|F|10|91.44|Firmicutes|Clostridia|Clostridiales|Oscillospiraceae|Oscillibacter|ruminantium|
CGCGTGAGGAACCTGCCTTCCAGAGGGGGACAACAGTTGGAAACGACTGCTAATACCGCATGACGCATGACCGGGGCATCCCGGACATGCCAAAGATTTATCGCTGGAAGATGGCCTCGCGTCCCATTAGCTAGTTGGCGGGGTAACGGCCCACCAAGGCGACGATGGGTAGCCGGACTGAGAGGTTGACCGGCCACATTGGGACTGAGATACGGCCCAG
>MG|1|V2|R|11|95.43|Firmicutes|Clostridia|Clostridiales|Ruminococcaceae|Faecalibacterium|prausnitzii|
TTGGGCCGTGTCTCAGTCCCAATGTGGCCGTCCACCCTCTCAGGCCGGCTACTGATCGTCGCCTTGGTGGGCCGTTACCCCGCCAACTAGCTAATCAGACGCGGGTCCATCTCATACCGTCTCGGCTTTTCACACTGTGTCATGCGACACCGTGCGCTTATGCGGTATTAGCAGTCATTTCTAACTGTTATCCCCCTGTATGAGGCAGGTTACCCACGCG
>MG|1|V2|R|29|88.69|Firmicutes|Clostridia|Clostridiales|Ruminococcaceae|Ruminiclostridium|methylpentosum|
CTGGGCCGTGTCTCAGTCCCAATGTGGCCGTTCAACCTCTCAGTCCGGCTACCGATCGTCGGCTTGGTGGGCTGTTATCTCACCAACTACCTATCGGCCGCGAGCCCATCTCTCAGCGATAAAATCTTTGATGAAAGAACGATGCCGTTCTCTCATGTTATGCGGTATTAGCGTTCGTTTCCAAACGTTATTCCACTCTGAAAGGCAGGTTACTCACGTG
>MG|1|V2|R|21|94.09|Firmicutes|Clostridia|Clostridiales|Ruminococcaceae|Faecalibacterium|prausnitzii|
CTGGGCCGTGTCTCAGTCCCAATGTGGCCGTTCAACCTCTCAGTCCGGCTACCAATCGTCGGCATGGTGGGCCGTTACCTCACCATCTACCTAATTGGACGCGAGGCCATCCTGAAGCGAATTTCTCCTTTTCCCTCTGTACCATGCGGTACCGTGGGCTTATGCGGTATTAGCAGTCGTTTCCAACTGTTGTCCCCCACTCCAGGGCAGGTTCCTCACGTG
>MG|1|V2|R|24|90.54|Firmicutes|Clostridia|Clostridiales|Ruminococcaceae|Ruminococcus|flavefaciens|
CTGGGCCGTATCTCAGTCCCAATGTGGCCGTTCAACCTCTCAGTCCGGCTACTGATCGTCGACTTGGTAGGCCGTTACCCCACCAACTATCTAATCAGACGCGAGCCCATCTTTCAGCGGATTGCTCCTTTGATACAAGGGCGATGCCGCCCCCTGCATGTTATGCGGTATTAGCGGCCGTTTCCAGCCGTTGTCCCCCTCTGAAAGGCAGGTTGCTCACGTG
>MG|1|V2|R|20|90.58|Firmicutes|Clostridia|Clostridiales|Ruminococcaceae|Ruminococcus|flavefaciens|
CTGGGCCGTGTCTCAGTCCCAATGTGGCCGTTCAACCTCTCAGTCCGGCTATGGATCGTCGACTTGGTGGGCCGTTACCCCGCCAACTATCTAATCCAACGCGAGCCCATCTTTCAGCGATAAATCTTTGGCAAAAAAGTGATGCCACTCTCTTGCGTTATGCGGTATTACCGTCCGTTTCCAGACGCTATTCCCCTCTGAAAGGCAGGTTGCTCACGCG
>MG|1|V2|R|15|96.33|Firmicutes|Clostridia|Clostridiales|Ruminococcaceae|Faecalibacterium|prausnitzii|
CTGGGCCGTATCTCAGTCCCAATGTGGCCGTTCAACCTCTCAGTCCGGCTACTGATCGTCGACTTGGTATGCCGTTACCACACCAACTATCTAATCAGACATAAGCCCATCTATCAGCGGATTGCTCCTTTCCCTTTTGAATCATGCGATTCTCAAGGCATATGCGGTATTAGCAGTCATTTCTAACTGTTGTTCCCCTCTGATAGGCAGGTTGCTTATGCA
>MG|1|V2|F|19|90.54|Firmicutes|Clostridia|Clostridiales|Ruminococcaceae|Ruminococcus|flavefaciens|
CACGTGAGCAACCTGCCTTTCAGAGGGGGACAACGGCTGGAAACGGCCGCTAATACCGCATAACATGCAGGGGGCGGCATCGCCCTTGTATCAAAGGAGCAATCCGCTGAAAGATGGGCTCGCGTCTGATTAGATAGTTGGTGGGGTAACGGCCTACCAAGTCGACGATCAGTAGCCGGACTGAGAGGTTGAACGGCCACATTGGGACTGAGATACGGCCCAG
>MG|1|V2|R|16|89.59|Firmicutes|Clostridia|Clostridiales|Ruminococcaceae|Ruminiclostridium|methylpentosum|
CTGGGCCGTGTCTCAGTCCCAATGTGGCCGTTCAACCTCTCAGTCCGGCTACCGATCGTCGGCTTGGTGGGCTGTTATCTCACCAACTACCTAATCGGCCGCGAGCCCATCTCTCAGCGATAAAATCTTTGATGAAAAAACGATGCCGTTCTTTCATGTTATGCGGTATTAGCGTTCGTTTCCAAACGTTATTCCACTCTGAAAGGCAGGTTACTCACGTG
>MG|1|V2|R|13|94.55|Firmicutes|Clostridia|Clostridiales|Ruminococcaceae|Faecalibacterium|prausnitzii|
CTGGGCCGTGTCTCAGTCCCAATGTGGCCGATCAACCTCTCAGTCCGGCTATGGATCGTCGACTTGGTAGGCCGTTACCCCACCAACTATCTAATCCAACGCGAGCCCATCCTTCAGCACCTCAGTTTTGGTACAAAGATCATGCGGTCTCTGTACGTTATGCGGTATTACCGTCCGTTTCCAGACGCTATCCCCCTCTGAAGGGCAGGTTGCTCACGCG
>MG|1|V2|R|40|94.09|Firmicutes|Clostridia|Clostridiales|Ruminococcaceae|Faecalibacterium|prausnitzii|
TTGGGCCGTGTCTCAGTCCCAATGTGGCCGGTCACCCTCTCAGGTCGGCTACTGATCGTCGCCTTGGTGGGCCGTTACCTCACCAACTAGCTAATCAGACGCGGATCCATCTCATACCGTCTCGGCTTTTCACACAGGAACATGCGTTCCCGTGCGCTTATGCGGTATTAGCAGTCATTTCTAACTGTTATCCCCCCTGTATGAGGCAGGTTATCCACGCG
>MG|1|V2|R|39|94.52|Firmicutes|Clostridia|Clostridiales|Ruminococcaceae|Faecalibacterium|prausnitzii|
TTGGGCCGTGTCTCAGTCCCAATGTGGCCGGTCACCCTCTCAGGTCGGCTACTGATCGTCGCCTTGGTGGGCCGTTACCTCACCAACTAGCTAATCAGACGCGGATCCATCTCATACCGTCTCGGCTTTTCACACAGGAACATGCGTTCCCGTGCGCTTATGCGGTATTAGCAGTCATTTCTAACTGTTATCCCCCTGTATGAGGCAGGTTATCCACGCG
>MG|1|V2|R|14|90.58|Firmicutes|Clostridia|Clostridiales|Ruminococcaceae|Ruminococcus|flavefaciens|
CTGGGCCGTATCTCAGTCCCAATGTGGCCGTTCAACCTCTCAGTCCGGCTACTGATCGTCGACTTGGTAGGCCGTTACCCCACCAACTATCTAATCAGACGCGAGCCCATCTTTCAGCGGATTGCTCCTTTGATACAAGGGCGATGCCGCCCCCCTGCATGTTATGCGGTATTAGCGGCCGTTTCCAGCCGTTGTCCCCCTCTGAAAGGCAGGTTGCTCACGTG
>MG|1|V2|F|14|94.09|Firmicutes|Clostridia|Clostridiales|Ruminococcaceae|Faecalibacterium|prausnitzii|
CACGTGAGGAACCTGCCCTGGAGTGGGGGACAACAGTTGGAAACGACTGCTAATACCGCATAAGCCCACGGTACCGCATGGTACAGAGGGAAAAGGAGAAATTCGCTTCAGGATGGCCTCGCGTCCAATTAGGTAGATGGTGAGGTAACGGCCCACCATGCCGACGATTGGTAGCCGGACTGAGAGGTTGAACGGCCACATTGGGACTGAGACACGGCCCAG
>MG|1|V2|R|55|87.44|Firmicutes|Clostridia|Clostridiales|Ruminococcaceae|Faecalibacterium|prausnitzii|
CTGGGCCGTGTCTCAGTCCCAATGTGGCCGTTCAACCTCTCAGTCCGGCTACCGATCGTCGGCTTGGTGGGCTGTTATCTCACCAACTACCTAATCGGCCGCGAGCCCATCTCTCAGCGATAAAATCTTTGATAGTCTCCGGATGCCCGGAAACTATGTTATGCGGTATTAGCGTTCGTTTCCAAACGTTATTCCACTCTGAAAGGCAGGTTACTCACGTG
>MG|1|V2|F|26|94.52|Firmicutes|Clostridia|Clostridiales|Ruminococcaceae|Faecalibacterium|prausnitzii|
CGCGTGGATAACCTGCCTCATACAGGGGGATAACAGTTAGAAATGACTGCTAATACCGCATAAGCGCACGGGAACGCATGTTCCTGTGTGAAAAGCCGAGACGGTATGAGATGGATCCGCGTCTGATTAGCTAGTTGGTGAGGTAACGGCCCACCAAGGCGACGATCAGTAGCCGACCTGAGAGGGTGACCGGCCACATTGGGACTGAGACACGGCCCAA
>MG|1|V2|R|38|86.88|Firmicutes|Clostridia|Clostridiales|Ruminococcaceae|Hydrogenoanaerobacterium|sp.|
CTGGGCCGTGTCTCAGTCCCAATGTGGCCGTTCAACCTCTCAGTCCGGCTACCGATCGTCGGCTTGGTGGGCTGTTATCCCGCCAACTACCTAATCGGACGCGAGCCCATCTTCGAGCGATAAAATCTTTGACAGAAAGGGGATGTCCCCTCTCTGTGTTATGCGGTATTAGCGGCCGTTTCCGGCCGTTATTCCCCTCTCGAAGGCAGGTTGCTCACGTG
>MG|1|V2|R|11|96.4|Firmicutes|Clostridia|Clostridiales|Ruminococcaceae|Faecalibacterium|prausnitzii|
TTGGGCCGTGTCTCAGTCCCAATGTGGCCGATCACCCTCTCAGGTCGGCTACTGATCGTCGCCTTGGTGGGCTGTTATCTCACCAACTAGCTAATCAGATGCGGGCCCATCTCATACCGGATTTCTCCTTTTCTTACCGAAGGATGCCCTTCGGTAATGACATGCGGTATTAGTCACGTTTTCACATGATTATCCCTCTGTATGAGGCAGGTTGCCCACACG
>MG|1|V2|R|18|88.29|Firmicutes|Clostridia|Clostridiales|Ruminococcaceae|Subdoligranulum|sp.|
CTGGGCCGTGTCTCAGTCCCAATGTGGCCGTTCAACCTCTCAGTCCGGCTACCAATCGTCGCCATGGTGAGCCATTACCTCACCATCTAGCTAATTGGACGCGAGCTCATCTCTCAGCGATATAATCTTTGGTATCAGTGCGATGCCGCACCGGTACGTTATGCGGTATTAGCAGTCGTTTCCAACTGTTGTCCCCCTCTGAAAGGCAGATTGCTCACGCG
>MG|1|V2|R|15|90.13|Firmicutes|Clostridia|Clostridiales|Ruminococcaceae|Ruminococcus|flavefaciens|
CTGGGCCGTGTCTCAGTCCCAATGTGGCCGTTCAACCTCTCAGTCCGGCTATGGATCGTCGACTTGGTGGGCCGTTACCCCGCCAACTATCTAATCCAACGCGAGCCCATCTTTCAGCGATAAATCTTTGGCAAAAAAGTGATGCCACTCTCTTGCATTATGCGGTATTACCGTCCGTTTCCAGACGCTATTCCCCTCTGAAAGGCAGGTTGCTCACGCGA
>MG|1|V2|F|104|89.14|Firmicutes|Clostridia|Clostridiales|Ruminococcaceae|Ruminiclostridium|methylpentosum|
CACGTGAGTAACCTGCCTTTCAGAGTGGAATAACGTTTGGAAACGAACGCTAATACCGCATAACATGAGAGAACGGCATCGTTCTTTCATCAAAGATTTTATCGCTGAGAGATGGGCTCGCGGCCGATTAGGTAGTTGGTGAGATAACAGCCCACCAAGCCGACGATCGGTAGCCGGACTGAGAGGTTGAACGGCCACATTGGGACTGAGACACGGCCCAG
>MG|1|V2|F|16|93.18|Firmicutes|Clostridia|Clostridiales|Ruminococcaceae|Faecalibacterium|prausnitzii|
CACGTGAGGAACCTGCCCTTGAGTGGGGGACAACAGTTGGAAACGACTGCTAATACCGCATAAGCCCACAGAGCCGCATGGCTCAGGGGGAAAAGGAGCAATTCGCTTAAGGATGGACTCGCGTCCAATTAGGTAGATGGTGAGGTAACGGCCCACCATGCCGACGATTGGTAGCCGGACTGAGAGGTTGAACGGCCACATTGGGACTGAGACACGGCCCAG
>MG|1|V2|F|30|94.55|Firmicutes|Clostridia|Clostridiales|Ruminococcaceae|Faecalibacterium|prausnitzii|
CGCGTGAGCAACCTGCCCTTCAGAGGGGGATAGCGTCTGGAAACGGACGGTAATACCGCATAACGTACAGAGACCGCATGATCTTTGTACCAAAACTGAGGTGCTGAAGGATGGGCTCGCGTTGGATTAGATAGTTGGTGGGGTAACGGCCTACCAAGTCGACGATCCATAGCCGGACTGAGAGGTTGATCGGCCACATTGGGACTGAGACACGGCCCAG
>MG|1|V2|F|21|90.13|Firmicutes|Clostridia|Clostridiales|Ruminococcaceae|Ruminococcus|flavefaciens|
CGCGTGAGCAACCTGCCTTTCAGAGGGGAATAGCGTCTGGAAACGGACGGTAATACCGCATAATGCAAGAGAGTGGCATCACTTTTTTGCCAAAGATTTATCGCTGAAAGATGGGCTCGCGTTGGATTAGATAGTTGGCGGGGTAACGGCCCACCAAGTCGACGATCCATAGCCGGACTGAGAGGTTGAACGGCCACATTGGGACTGAGACACGGCCCAG
>MG|1|V2|R|16|98.18|Firmicutes|Clostridia|Clostridiales|Ruminococcaceae|Roseburia / Ruminococcus / [Ruminococcus]|sp.|
TTGGGCCGTGTCTCAGTCCCAATGTGGCCGGTCACCCTCTCAGGTCGGCTACTGATCGTCGCCTTGGTAGGCCGTTACCCTGCCAACTAGCTAATCAGACGCGGGTCCATCTCATACCACCGGAGTTTTTACCTCTGCACCATGCGGTGCTGGGGTCTTATGCGGTATTAGCAGTCATTTCTAACTGTTATCCCCCTGTATGAGGCAGGTTACCCACGCG
>MG|1|V2|F|15|86.88|Firmicutes|Clostridia|Clostridiales|Ruminococcaceae|Hydrogenoanaerobacterium|sp.|
CACGTGAGCAACCTGCCTTCGAGAGGGGAATAACGGCCGGAAACGGCCGCTAATACCGCATAACACAGAGAGGGGACATCCCCTTTCTGTCAAAGATTTTATCGCTCGAAGATGGGCTCGCGTCCGATTAGGTAGTTGGCGGGATAACAGCCCACCAAGCCGACGATCGGTAGCCGGACTGAGAGGTTGAACGGCCACATTGGGACTGAGACACGGCCCAG
>MG|1|V2|R|11|89.59|Firmicutes|Clostridia|Clostridiales|Ruminococcaceae|Anaerotruncus|sp.|
CTGGGCCGTATCTCAGTCCCAATGTGGCCGTTCATCCTCTCAGACCGGCTACTGATCGTCGCCATGGTGGGCCGTTACCCCGCCATCTAGCTAATCAGACGTGAGCCCATCTTTCAGCGGATTGCTCCTTTGATACCAAGGCGATGCCGCCCCGGTATATTATGCGGTATTAGCAGCCGTTTCCAGCTGTTGTCCCCCTCTGAAAGGCAGGTTGCTCACGCA
>MG|1|V2|R|199|89.14|Firmicutes|Clostridia|Clostridiales|Ruminococcaceae|Ruminiclostridium|methylpentosum|
CTGGGCCGTGTCTCAGTCCCAATGTGGCCGTTCAACCTCTCAGTCCGGCTACCGATCGTCGGCTTGGTGGGCTGTTATCTCACCAACTACCTAATCGGCCGCGAGCCCATCTCTCAGCGATAAAATCTTTGATGAAAGAACGATGCCGTTCTCTCATGTTATGCGGTATTAGCGTTCGTTTCCAAACGTTATTCCACTCTGAAAGGCAGGTTACTCACGTG
>MG|1|V2|F|12|75.78|Firmicutes|Clostridia|Clostridiales|Ruminococcaceae|Ruminiclostridium|stercorarium|
CGCGTATGCAACCTGCCCCCCGCAGGGGGACAACACCGGGAAACCGGTGCTAATACCGCATAGGAGCTGGGGCCGCATGGTCCTTGCTGGAAAGCGTTTGCGGCGGGGGATGGGCATGCGTGCCATTAGGAAGTTGGCGGGGTAGCGGCCCACCAATCCGACGATGGCTAGGGGTTCTGAGAGGAAGGCCCCCCCACACTGGCACTGAGACACGGGCCAG
>MG|1|V2|R|23|93.18|Firmicutes|Clostridia|Clostridiales|Ruminococcaceae|Faecalibacterium|prausnitzii|
CTGGGCCGTGTCTCAGTCCCAATGTGGCCGTTCAACCTCTCAGTCCGGCTACCAATCGTCGGCATGGTGGGCCGTTACCTCACCATCTACCTAATTGGACGCGAGTCCATCCTTAAGCGAATTGCTCCTTTTCCCCCTGAGCCATGCGGCTCTGTGGGCTTATGCGGTATTAGCAGTCGTTTCCAACTGTTGTCCCCCACTCAAGGGCAGGTTCCTCACGTG
>MG|1|V2|F|19|90.58|Firmicutes|Clostridia|Clostridiales|Ruminococcaceae|Ruminococcus|flavefaciens|
CGCGTGAGCAACCTGCCTTTCAGAGGGGAATAGCGTCTGGAAACGGACGGTAATACCGCATAACGCAAGAGAGTGGCATCACTTTTTTGCCAAAGATTTATCGCTGAAAGATGGGCTCGCGTTGGATTAGATAGTTGGCGGGGTAACGGCCCACCAAGTCGACGATCCATAGCCGGACTGAGAGGTTGAACGGCCACATTGGGACTGAGACACGGCCCAG
>MG|1|V2|R|14|93.64|Firmicutes|Clostridia|Clostridiales|Ruminococcaceae|Faecalibacterium|prausnitzii|
CTGGGCCGTATCTCAGTCCCAATGTGGCCGTTCAACCTCTCAGTCCGGCTACTGATCGTCGACTTGGTGGGCCGTTACCCCGCCAACTATCTAATCAGACGCGAGGCCATCTTTCAGCGATAAATCTTTGATGTACAGACCATGCGACCCGTACATGTCATGCGGTATTAGCAGTCGTTTCCAACTGTTGTCCCCCTCTGAAAGGCAGGTTCCTCACGCG
>MG|1|V2|R|56|89.14|Firmicutes|Clostridia|Clostridiales|Ruminococcaceae|Ruminiclostridium|methylpentosum|
CTGGGCCGTGTCTCAGTCCCAATGTGGCCGTTCAACCTCTCAGTCCGGCTACCGATCGTCGGCTTGGTGGGCTGTTATCTCACCAACTACCTAATCGGCCGCGAGCCCATCTCTCAGCGATAAAATCTTTGATGAAAGAACGATGCCGTTCTTTCATGTTATGCGGTATTAGCGTTCGTTTCCAAACGTTATTCCACTCTGAAAGGCAGGTTACTCACGTG
>MG|1|V2|F|11|86.28|Firmicutes|Clostridia|Clostridiales|Ruminococcaceae|Faecalibacterium|prausnitzii|
CGCGTGAGGAACCTGCCTCAAACAGGGGGATAACACTTGGAAACAGGTGCTAATACCGCATAAGACCACAGGATCGCATGGTCCAGGGGTCAAAGCTCCGGCGGTTTGAGATGGCCTCGCGTCCCATTAGGTAGTTGGTGAGGCAACGGCTCACCAAGCCGACGATGGGTAGCCGAGCTGAGAGGCTGATCGGCCACACTGGGACTGAGACACGGCCCAG
>MG|1|V2|F|21|87.44|Firmicutes|Clostridia|Clostridiales|Ruminococcaceae|Faecalibacterium|prausnitzii|
CACGTGAGTAACCTGCCTTTCAGAGTGGAATAACGTTTGGAAACGAACGCTAATACCGCATAACATAGTTTCCGGGCATCCGGAGACTATCAAAGATTTTATCGCTGAGAGATGGGCTCGCGGCCGATTAGGTAGTTGGTGAGATAACAGCCCACCAAGCCGACGATCGGTAGCCGGACTGAGAGGTTGAACGGCCACATTGGGACTGAGACACGGCCCAG
>MG|1|V2|F|30|89.14|Firmicutes|Clostridia|Clostridiales|Ruminococcaceae|Ruminiclostridium|methylpentosum|
CACGTGAGTAACCTGCCTTTCAGAGTGGAATAACGTTTGGAAACGAACGCTAATACCGCATAACATGAAAGAACGGCATCGTTCTTTCATCAAAGATTTTATCGCTGAGAGATGGGCTCGCGGCCGATTAGGTAGTTGGTGAGATAACAGCCCACCAAGCCGACGATCGGTAGCCGGACTGAGAGGTTGAACGGCCACATTGGGACTGAGACACGGCCCAG
>MG|1|V2|R|29|95.48|Firmicutes|Clostridia|Clostridiales|unclassified Clostridiales|Pseudoflavonifractor|capillosus|
CTGGGCCGTGTCTCAGTCCCAATGTGGCCGGCCAACCTCTCAGTCCGGCTACTGATCGTCGCCTTGGTGGGCCGTTACCCCGCCAACCAGCTAATCAGACGCGAGGCCATCTCAGAGCGATAAATCTTTGGCAGCCAGAGTCATGCGACCCAGCTGCATCATGCGGTATTAGCACAGCTTTCGTTGTGTTATTCCCCACTCCGAGGCAGGTTCCTCACGCG
>MG|1|V2|F|11|95.93|Firmicutes|Clostridia|Clostridiales|unclassified Clostridiales|Pseudoflavonifractor|capillosus|
CGCGTGAGGAACCTGCCTCGGAGTGGGGAATAACACAACGAAAGCTGTGCTAATACCGCATGATGCAGCTGGGTCGCATGACTCTGGCTGCCAAAGATTTATCGCTCTGAGATGGCCTCGCGTCTGATTAGCTAGTTGGCGGGGTAACGGCCCACCAAGGCGACGATCAGTAGCCGGACTGAGAGGTTGGCCGGCCACATTGGGACTGAGACACGGCCCAG
>MG|1|V2|F|22|95.48|Firmicutes|Clostridia|Clostridiales|unclassified Clostridiales|Pseudoflavonifractor|capillosus|
CGCGTGAGGAACCTGCCTCGGAGTGGGGAATAACACAACGAAAGCTGTGCTAATACCGCATGATGCAGCTGGGTCGCATGACTCTGGCTGCCAAAGATTTATCGCTCTGAGATGGCCTCGCGTCTGATTAGCTGGTTGGCGGGGTAACGGCCCACCAAGGCGACGATCAGTAGCCGGACTGAGAGGTTGGCCGGCCACATTGGGACTGAGACACGGCCCAG
>MG|1|V2|R|22|95.93|Firmicutes|Clostridia|Clostridiales|unclassified Clostridiales|Pseudoflavonifractor|capillosus|
CTGGGCCGTGTCTCAGTCCCAATGTGGCCGGCCAACCTCTCAGTCCGGCTACTGATCGTCGCCTTGGTGGGCCGTTACCCCGCCAACTAGCTAATCAGACGCGAGGCCATCTCAGAGCGATAAATCTTTGGCAGCCAGAGTCATGCGACCCAGCTGCATCATGCGGTATTAGCACAGCTTTCGTTGTGTTATTCCCCACTCCGAGGCAGGTTCCTCACGCG
>MG|1|V2|R|51|78.92|Firmicutes|Clostridia|Thermoanaerobacterales|Thermoanaerobacterales Family IV. Incertae Sedis|Mahella|australiensis|
CTGGGCCGTGTTTCAGTCCCAATGTGGCCGATCAGCCTCTCAGCTCGGCTACCCATCGTCGCCTTGGTGGGCTGTTATCTCACCAACTAGCTAATGGGATATGAGCCCATCCCTGTCCGATAAAATCTTTTACCGCAGCACCATGCGATGCCGTGGTCTTATACCGTATTAGCACCTATTTCTAAGTGTTATCCCGTTGACAGGGGCAGGTTGCTCATACA
>MG|1|V2|F|18|78.92|Firmicutes|Clostridia|Thermoanaerobacterales|Thermoanaerobacterales Family IV. Incertae Sedis|Mahella|australiensis|
TGTATGAGCAACCTGCCCCTGTCAACGGGATAACACTTAGAAATAGGTGCTAATACGGTATAAGACCACGGCATCGCATGGTGCTGCGGTAAAAGATTTTATCGGACAGGGATGGGCTCATATCCCATTAGCTAGTTGGTGAGATAACAGCCCACCAAGGCGACGATGGGTAGCCGAGCTGAGAGGCTGATCGGCCACATTGGGACTGAAACACGGCCCAG
>MG|1|V2|F|16|91.19|Firmicutes|Erysipelotrichi|Erysipelotrichales|Erysipelotrichaceae|Bulleidia|p-1630-c5|
TACATAAGCAACCTGCCCACGGAGACCGGGATAATCTCTGGAAACGGGGACTAAAACCGGATAGGCAGTAATGAGGCATCTCAATACTGTTAAAGGTGAGAGACACTGGTGGATGGGCTTATGGCGCATTAGCTGGTTGGTGAGGTAACGGCCCACCAAGGCGATGATGCGTAGCCGGCCTGAGAGGGTGAACGGCCACATTGGGACTGAGACACGGCCCAG
>MG|1|V2|R|35|91.23|Firmicutes|Erysipelotrichi|Erysipelotrichales|Erysipelotrichaceae|Bulleidia|p-1630-c5|
CTGGGCCGTGTCTCAGTCCCAATGTGGCCGTTCACCCTCTCAGGCCGGCTACGCATCATCGCCTTGGTGGGCCGTTACCTCACCAACCAGCTAATGCGCCATAAGCCCATCCACCAGTGTCTCTCACCTTTAACAGTATTGAGATGCCTCATTACTGCCTATCCGGTTTTAGTCCCCGTTTCCAGAGATTATCCCGGTCTCCGTGGGCAGGTTGCTTATGTAT
>MG|1|V2|R|11|91.63|Firmicutes|Erysipelotrichi|Erysipelotrichales|Erysipelotrichaceae|Bulleidia|p-1630-c5|
CTGGGCCGTGTCTCAGTCCCAATGTGGCCGTTCACCCTCTCAGGCCGGCTACGCATCATCGCCTTGGTGGGCCGTTACCTCACCAACTAGCTAATGCGCCATAAGCCCATCCACCAGTGTCTCTCACCTTTAACAGTATTGAGATGCCTCATTACTGCCTATCCGGTTTTAGTCCCCGTTTCCAGAGATTATCCCGGTCTCCGTGGGCAGGTTGCTTATGTA
>MG|1|V2|R|34|96.2|Firmicutes|Negativicutes|Selenomonadales|Acidaminococcaceae|Phascolarctobacterium|sp.|
CTGGGCCGTGTCTCAGTCCCAATGTGGCCGTTCATCCTCTCAGACCGGCTACTGATCATCGCCTTGGTTGTCCGTTACACTACCAACTAGCTAATCAGACGCAGGCCCATCCTTTAGCGATAGCTTACTTGTAGAGGCCATCTTTCACGGCACCGTCATGCGATGACGCCGTCACATCCGGTATTAGCATCCCTTTCGGAATGTTGTCCCCGTCTAAAGGGCAGGTTGCCTACGCG
>MG|1|V2|R|134|94.49|Firmicutes|Negativicutes|Selenomonadales|Acidaminococcaceae|Phascolarctobacterium|faecium|
CTGGGCCGTGTCTCAGTCCCAATGTGGCCGTTCATCCTCTCAGACCGGCTACTGATCATCGCCTTGGTTGTCCGTTACACTACCAACTAGCTAATCAGACGCAGGCCCATCCTTTAGCGATAGCTTACTTGTAGAGGCCATCTTTCACAACAATGCCATGCGGCATAATTGTCACATCCGGTATTAGCATCCCTTTCGGAATGTTGTCCCCGTCTAAAGGGCAGGTTGCCTACGCG
>MG|1|V2|F|11|95.8|Firmicutes|Negativicutes|Selenomonadales|Acidaminococcaceae|Phascolarctobacterium|sp.|
CGCGTAGGCAACCTACCCTTTAGACGGGGACAACATTCCGAAAGGGATGCTAATACCGGATGTGACAGCGTCATCGCATGACGGTGCTGTGAAAGATGGCCTCTACATGTAGCTATCGCTAAAGGATGGGCCTGCGTCTGATTAGCTAGTTGGTAGTGTAACGGACAACCAAGGCGATGATCAGTAGCCGGTCTGAGAGGATGAACGGCCACATTGGGACTGAGACACGGCCCAG
>MG|1|V2|R|36|96.22|Firmicutes|Negativicutes|Selenomonadales|Acidaminococcaceae|Phascolarctobacterium|sp.|
CTGGGCCGTGTCTCAGTCCCAATGTGGCCGTTCATCCTCTCAGACCGGCTACTGATCATCGCCTTGGTTGTCCGTTACACTACCAACTAGCTAATCAGACGCAGGCCCATCCTTTAGCGATAGCTTACATGTAGAGGCCATCTTTCACAGCACCGTCATGCGATGACGCTGTCACATCCGGTATTAGCATCCCTTTCGGAATGTTGTCCCCGTCTAAAGGGTAGGTTGCCTACGCG
>MG|1|V2|R|20|96.62|Firmicutes|Negativicutes|Selenomonadales|Acidaminococcaceae|Phascolarctobacterium|sp.|
CTGGGCCGTGTCTCAGTCCCAATGTGGCCGTTCATCCTCTCAGACCGGCTACTGATCATCGCCTTGGTTGTCCGTTACACTACCAACTAGCTAATCAGACGCAGGCCCATCCTTTAGCGATAGCTTACATGTAGAGGCCATCTTTCACGGCACCGTCATGCGATGACGCCGTCACATCCGGTATTAGCATCCCTTTCGGAATGTTGTCCCCGTCTAAAGGGCAGGTTGCCTACGCG
>MG|1|V2|R|11|82.18|Proteobacteria|Alphaproteobacteria|Rhizobiales|Beijerinckiaceae|Camelimonas|lactis|
CTGGGCCGTGTCTCAGTCCCAGTCTGGCTGATCATCCTCTCAGACCAGCTACACATCATCGACTTGGTAGGCCATTACCCCACCAACAATCTAATATGACGCAGGCCGCTCCTTCAGCGCATAAAGCTTTAATCCGAAGACCGTATGCGGTATTAGAACACCTTTCGGTGTCTTATCCCTCACTGCAGGGTGCGTTCCTACGCG
>MG|1|V2|F|10|86.63|Proteobacteria|Alphaproteobacteria|Rhizobiales|Hyphomicrobiaceae|Maritalea|mobilis|
CGCGTGGGAAACTGCCCATTACTGGGGAATAACGTTTGGAAACGAACGCTAATACCGCATACGCCGGAAACGGGAAAGATTTATCGGTGATGGATGTGCCCGCGTTGGATTAGCTTGTTGGTGGGGTAATGGCCTACCAAGGCAATGATCCATAGCTGGTCTGAGAGGACGATCAGCCACGTTGGAACTGAGACACGGTCCAAA
>MG|1|V2|R|10|86.63|Proteobacteria|Alphaproteobacteria|Rhizobiales|Hyphomicrobiaceae|Maritalea|mobilis|
TTGGACCGTGTCTCAGTTCCAACGTGGCTGATCGTCCTCTCAGACCAGCTATGGATCATTGCCTTGGTAGGCCATTACCCCACCAACAAGCTAATCCAACGCGGGCACATCCATCACCGATAAATCTTTCCCGTTTCCGGCGTATGCGGTATTAGCGTTCGTTTCCAAACGTTATTCCCCAGTAATGGGCAGTTTCCCACGCG
>MG|1|V2|R|11|87.13|Proteobacteria|Alphaproteobacteria|Rhizobiales|Hyphomicrobiaceae|Maritalea|mobilis|
TTGGACCGTGTCTCAGTTCCAACGTGGCTGATCGTCCTCTCAGACCAGCTATGGATCATTGCCTTGGTAGGCCATTACCCCACCAACAAGCTAATCCAACGCGGGCACATCCATCACCGATAAATCTTTCCCCTTGCGGGCGTATGCGGTATTAGCGTTCGTTTCCAAACGTTATTCCCCAGTAATGGGCAGTTTCCCACGCG
>MG|1|V2|R|16|84.85|Proteobacteria|Alphaproteobacteria|Rhodobacterales|Rhodobacteraceae|Pannonibacter|sp.|
CTGGGCCGTGTCTCAGTCCCAGTGTGGCTGATCATCCTCTCGGACCAGCTACTGATCATCGCCTTGGTAAGCTATTGCCTCACCAACTAGCTAATCAGACGCGAGCCCCTCCTCGGGCGGATTCCTCCTTTTGCTCCTCAGCCTACGGGGTATTAGCAGCCGTTTCCAGCTGTTGTTCCCCTCCCAAGGGTAGGTTCTTACGCG
>MG|1|V2|R|13|79.38|Proteobacteria|Betaproteobacteria|Burkholderiales|Oxalobacteraceae|Collimonas|fungivorans|
CTGGGCCGTGTCTCAGTCCCAGTCTGGATGATCATCCTCTCAAACCATCTAACGATCGTCGACTTGGTGAGCCTTTACCTCACCAACTATCTAATCGTACGCAGGCCATTCCCAAACCGCCCGAAAGCTTTAATCCGTAGATCACATGCGGTATTAGCTAATCTTTCGACTAGTTATCCCTCAGTTTGGGGTATGTTCCCACGCG
>MG|1|V2|F|39|94.95|Proteobacteria|Betaproteobacteria|Burkholderiales|Sutterellaceae|Sutterella|stercoricanis|
TACATCGGAACGTGTCCTGTTGTGGGGGACAACCGGTCGAAAGACCGGCTAATACCGCATAAGCCTGAGGGTGAAAGCGGGGGATCGCAAGACCTCGCGCAATTGGAGCGGCCGATGCCCGATTAGCTAGTTGGTGGGGTAAAAGCTTACCAAGGCGACGATCGGTAGCTGGTCTGAGAGGACGACCAGCCACACTGGGACTGAGACACGGCCCAG
>MG|1|V2|F|22|94.95|Proteobacteria|Betaproteobacteria|Burkholderiales|Sutterellaceae|Sutterella|stercoricanis|
TACATCGGAACGTGTCCTGTTGTGGGGGACAACCGGTCGAAAGACCGGCTAATACCGCATAAGCCTGAGGGTGAAAGCGGGGGATCGCAAGACCTCGCGCAATTGGAGCGGCCGATGCCCGATTAGCTAGTTGGTGGGGTAAGAGCTTACCAAGGCGACGATCGGTAGCTGGTCTGAGAGGACGACCAGCCACACTGGGACTGAGACACGGCCCAG
>MG|1|V2|F|23|93.98|Proteobacteria|Betaproteobacteria|Burkholderiales|Sutterellaceae|Sutterella|wadsworthensis|
CACATCGGAACGTGTCCTTTTGTGGGGGATAACTGTCCGAAAGGACAGCTAATACCGCATAAGACCTGAGGGTGAAAGCAGGGGATCGCAAGACCTTGCGCGAGAGGAGCGGCCGATGGCCGATTAGCTGGTTGGGGAGGTAAAGGCTCACCAAGGCGACGATCGGTAGCTGGTCTGAGAGGACGACCAGCCACACTGGGACTGAGACACGGCCCAG
>MG|1|V2|R|12|93.98|Proteobacteria|Betaproteobacteria|Burkholderiales|Sutterellaceae|Sutterella|wadsworthensis|
CTGGGCCGTGTCTCAGTCCCAGTGTGGCTGGTCGTCCTCTCAGACCAGCTACCGATCGTCGCCTTGGTGAGCCTTTACCTCCCCAACCAGCTAATCGGCCATCGGCCGCTCCTCTCGCGCAAGGTCTTGCGATCCCCTGCTTTCACCCTCAGGTCTTATGCGGTATTAGCTGTCCTTTCGGACAGTTATCCCCCACAAAAGGACACGTTCCGATGTG
>MG|1|V2|R|17|94.95|Proteobacteria|Betaproteobacteria|Burkholderiales|Sutterellaceae|Sutterella|stercoricanis|
CTGGGCCGTGTCTCAGTCCCAGTGTGGCTGGTCGTCCTCTCAGACCAGCTACCGATCGTCGCCTTGGTAAGCTTTTACCCCACCAACTAGCTAATCGGGCATCGGCCGCTCCAATTGCGCGAGGTCTTGCGATCCCCCGCTTTCACCCTCAGGCTTATGCGGTATTAGCCGGTCTTTCGACCGGTTGTCCCCCACAACAGGACACGTTCCGATGTA
>MG|1|V2|F|13|95.41|Proteobacteria|Betaproteobacteria|Burkholderiales|Sutterellaceae|Sutterella|stercoricanis|
TACATCGGAACGTGTCCTGTTGTGGGGGACAACCGGTCGAAAGACCGGCTAATACCGCATAAGACCTGAGGGTGAAAGCGGGGGATCGCAAGACCTCGCGCAATTGGAGCGGCCGATGCCCGATTAGCTAGTTGGTGGGGTAAAAGCTTACCAAGGCGACGATCGGTAGCTGGTCTGAGAGGACGACCAGCCACACTGGGACTGAGACACGGCCCAG
>MG|1|V2|R|13|94.74|Proteobacteria|Deltaproteobacteria|Desulfovibrionales|Desulfovibrionaceae|Desulfovibrio|piger|
CTGGACCGTGTTTCAGTTCCAGTGTGGCCGATCATCCTCTCAGATCGGCTACCCATCGTTGCCTTGGTGGGCCGTTACCCCGCCAACCAGCTAATGGGACGCGGACTCATCTCTATGCGACAGCTTACAGGCAGAGGCCGTCTTTCCTCATAAAGTTATTTATGAGCGTATTCGGTATTAGCAGTCGTTTCCAACTGTTATCCCCATCATAGAGGCAGATTATCCACGCG
>MG|1|V2|R|57|96.1|Proteobacteria|Deltaproteobacteria|Desulfovibrionales|Desulfovibrionaceae|Desulfovibrio|piger|
CTGGACCGTGTTTCAGTTCCAGTGTGGCCGATCATCCTCTCAGATCGGCTACCCATCGTTGCCTTGGTAGGCCATTACCCCACCAACTAGCTAATGGGACGCGGACTCATCTCTATGCGATAGCTTGCAAGCAGAGGCCATCCTTTCCTCATAGGTTAATATGAGCGTATCCGGTATTAGCAGTCGTTTCCAACTGTTATCCCCGTCATAGAGGCAGATTATCCACGTG
>MG|1|V2|R|16|84.72|Proteobacteria|Deltaproteobacteria|Desulfovibrionales|Desulfovibrionaceae|Desulfocurvus|vexinensis|
TTGGACCGTGTTCCAGTTCCAATGTGGCTGATCATCCTCTTAGACCAGCTACCCATCGTCGCCTTGGTGGGCCTTTACCTCACCAACTAGCTAATGGGACGCGGACTCATCGAAAAGCGGAAGCATATGCAGAGGCCCCCTTTCCTTCATACGATATATACGAAGCTCATGCGGTATTAGCAGCCGTTTCCAGCTGTTATTCCTCACTTCCCGGTAGATTATCCACGTG
>MG|1|V2|R|13|94.76|Proteobacteria|Deltaproteobacteria|Desulfovibrionales|Desulfovibrionaceae|Desulfovibrio|piger|
CTGGACCGTGTTTCAGTTCCAGTGTGGCCGATCATCCTCTCAGATCGGCTACCCATCGTTGCCTTGGTGGGCCGTTACCCCGCCAACCAGCTAATGGGACGCGGACTCATCTCTATGCGACAGCTTACAGGTAGAGGCCGTCTTTCCTCATAAAGTCATCTATGAGCGTATTCGGTATTAGCAGTCGTTTCCAACTGTTATCCCCATCATAGAGGCAGATTATCCACGCG
>MG|1|V2|R|11|94.32|Proteobacteria|Deltaproteobacteria|Desulfovibrionales|Desulfovibrionaceae|Desulfovibrio|piger|
CTGGACCGTGTTTCAGTTCCAGTGTGGCCGATCATCCTCTCAGATCGGCTACCCATCGTTGCCTTGGTGGGCCGTTACCCCGCCAACCAGCTAATGGGACGCGGACTCATCTCTATGCGACAGCTTACAGGTAGAGGCCGTCTTTCCTCATAAAGTCATCTATGAGTGTATTCGGTATTAGCAGTCGTTTCCAACTGTTATCCCCATCATAGAGGCAGATTATCCACGCG
>MG|1|V2|F|13|85.34|Proteobacteria|Deltaproteobacteria|Desulfovibrionales|Desulfovibrionaceae|Desulfovibrio|alkalitolerans|
CACGTGGATAATCTACCGGGAAGTGAGGAATAACAGCTGGAAACGGCTGCTAATACCGCATGAGCTTCATATCTATCTTATGAAGGAAAGGGGGCCTCTGCATATGCTTCCGCTTTTCGATGAGTCCGCGTCCCATTAGCTAGTTGGTGAGGTAATGGCCCACCAAGGCAACGATGGGTAGCTGGTCTAAGAGGATGATCAGTCACATTGGAACTGGAACACGGTCCAAA
>MG|1|V2|R|17|96.05|Proteobacteria|Deltaproteobacteria|Desulfovibrionales|Desulfovibrionaceae|Desulfovibrio|D168|
TTGGACCGTGTTTCAGTTCCAATGTGGCCGATCATCCTCTCAAATCGGCTACCCATCGTCGCCTTGGTGGGCCGTTACCCCGCCAACTAGCTAATGGGACGCGGACTCATCTCTGTACGAAAGCATATGCAGAGGCCTTCTTTCCTCAAAAAGTTCTTCTTGAGCGTATTCGGTATTAGCAACCGTTTCCAGCTGTTATTCCCAATACAGAGGTAGATTATCCACGCG
>MG|1|V2|F|19|96.12|Proteobacteria|Deltaproteobacteria|Desulfovibrionales|Desulfovibrionaceae|Desulfovibrio|piger|
CACGTGGATAATCTGCCTCTATGACGGGGATAACAGTTGGAAACGACTGCTAATACCGGATACGCTCATATTAACCTATGAGGAAAGGATGGCCTCTGCTTGCAAGCTATCGCATAGAGATGAGTCCGCGTCCCATTAGCTAGTTGGTGGGGTAATGGCCTACCAAGGCAACGATGGGTAGCCGATCTGAGAGGATGATCGGCCACACTGGAACTGAAACACGGTCCAGA
>MG|1|V2|R|17|94.3|Proteobacteria|Deltaproteobacteria|Desulfovibrionales|Desulfovibrionaceae|Desulfovibrio|piger|
CTGGACCGTGTTTCAGTTCCAGTGTGGCCGATCATCCTCTCAGATCGGCTACCCATCGTTGCCTTGGTGGGCCGTTACCCCGCCAACCAGCTAATGGGACGCGGACTCATCTCTATGCGACAGCTTACAGGTAGAGGCCGTCTTTCCTCATAAAGTTATTTATGAGCGTATTCGGTATTAGCAGTCGTTTCCAACTGTTATCCCCATCATAGAGGCAGATTATCCACGCG
>MG|1|V2|R|40|85.34|Proteobacteria|Deltaproteobacteria|Desulfovibrionales|Desulfovibrionaceae|Desulfovibrio|alkalitolerans|
TTGGACCGTGTTCCAGTTCCAATGTGACTGATCATCCTCTTAGACCAGCTACCCATCGTTGCCTTGGTGGGCCATTACCTCACCAACTAGCTAATGGGACGCGGACTCATCGAAAAGCGGAAGCATATGCAGAGGCCCCCTTTCCTTCATAAGATAGATATGAAGCTCATGCGGTATTAGCAGCCGTTTCCAGCTGTTATTCCTCACTTCCCGGTAGATTATCCACGTG
>MG|1|V2|F|46|95.07|Proteobacteria|Gammaproteobacteria|Aeromonadales|Succinivibrionaceae|Anaerobiospirillum|sp.|
TGCCTGGGAATCTGCCTGATAGTGGGGGACAACAGTTGGAAACGACTGCTAATACCGCATGCTCCCGTAAGGGGAAAGTCGCAAGACGCTATCAGATGAGCCCAGGTGGGATTAGCTAGTAGGTGAGGTAAAGGCTCACCTAGGCGACGATCTCTAGCTGGTCTGAGAGGATGATCAGCCACATTGGGACTGAGACACGGCCCAG
>MG|1|V2|F|35|95.07|Proteobacteria|Gammaproteobacteria|Aeromonadales|Succinivibrionaceae|Anaerobiospirillum|sp.|
TGCCTGGGAATCTGCCTGATAGTGGGGGACAACAGTTGGAAACGACTGCTAATACCGCATGCTCCCGTAAGGGGAAAGTCGTAAGACGCTATCAGATGAGCCCAGGTGGGATTAGCTAGTAGGTGAGGTAAAGGCTCACCTAGGCGACGATCTCTAGCTGGTCTGAGAGGATGATCAGCCACATTGGGACTGAGACACGGCCCAG
>MG|1|V2|F|14|90.29|Proteobacteria|Gammaproteobacteria|Aeromonadales|Succinivibrionaceae|Anaerobiospirillum|sp.|
GACCTAGGAAACTGCCTAGTAGTGGGGGATAACAGCTGGAAACGGCTGCTAATACCGCATATCTCCTGAGGGGGGAAAGACGCAAGTCGCTATTAGATGTGCCTAGGAGGGATTAGCTAGTAGGTGAGGTAAAGGCTCACCTAGGCGACGATCTCTAGCTGGTTTGAGAGAATGATCAGCCACATTGGGACTGAGACACGGCCCAG
>MG|1|V2|F|32|94.61|Proteobacteria|Gammaproteobacteria|Aeromonadales|Succinivibrionaceae|Anaerobiospirillum|sp.|
TGCCTGGGAATCTGCCTGATAGTGGGGGGACAACAGTTGGAAACGACTGCTAATACCGCATGCTCCCGAAAGGGGAAAGTCGCAAGACGCTATCAGATGAGCCCAGGTGGGATTAGCTAGTAGGTGAGGTAAAGGCTCACCTAGGCGACGATCTCTAGCTGGTCTGAGAGGATGATCAGCCACATTGGGACTGAGACACGGCCCAG
>MG|1|V2|F|188|95.07|Proteobacteria|Gammaproteobacteria|Aeromonadales|Succinivibrionaceae|Anaerobiospirillum|sp.|
TGCCTGGGAATCTGCCTGATAGTGGGGGACAACAGTTGGAAACGACTGCTAATACCGCATGCTCCCGAAAGGGGAAAGTCGCAAGACGCTATCAGATGAGCCCAGGTGGGATTAGCTAGTAGGTGAGGTAAAGGCTCACCTAGGCGACGATCTCTAGCTGGTCTGAGAGGATGATCAGCCACATTGGGACTGAGACACGGCCCAG
>MG|1|V2|F|32|95.07|Proteobacteria|Gammaproteobacteria|Aeromonadales|Succinivibrionaceae|Anaerobiospirillum|sp.|
TGCCTGGGAATCTGCCTGATAGTGGGGGACAACAGTTGGAAACGACTGCTAATACCGCATGCTCCCGAAAGGGGAAAGTCGTAAGACGCTATCAGATGAGCCCAGGTGGGATTAGCTAGTAGGTGAGGTAAAGGCTCACCTAGGCGACGATCTCTAGCTGGTCTGAGAGGATGATCAGCCACATTGGGACTGAGACACGGCCCAG
>MG|1|V2|F|16|95.52|Proteobacteria|Gammaproteobacteria|Aeromonadales|Succinivibrionaceae|Anaerobiospirillum|succiniciproducens|
TGCCTGGGAATCTGCCTGATAGTGGGGGACAACAGTTGGAAACGACTGCTAATACCGCATACTCCCTTCGGGGGAAAGTCGCAAGATGCTATCAGATGAGCCCAGGTGGGATTAGCTAGTAGGTGAGGTAAAGGCTCACCTAGGCGACGATCTCTAGCTGGTCTGAGAGGATGATCAGCACATTGGGACTGAGACACGGCCCAG
>MG|1|V2|F|31|90.73|Proteobacteria|Gammaproteobacteria|Aeromonadales|Succinivibrionaceae|Anaerobiospirillum|sp.|
GACCTAGGAAACTGCCTAGTAGTGGGGGATAACAGCTGGAAACGGCTGCTAATACCGCATATCTCCTGAGGGGGAAAGACGCAAGTCGCTATTAGATGTGCCTAGGAGGGATTAGCTAGTAGGTGAGGTAAAGGCTCACCTAGGCGACGATCTCTAGCTGGTTTGAGAGAATGATCAGCCACATTGGGACTGAGACACGGCCCAG
>MG|1|V2|F|11|94.58|Proteobacteria|Gammaproteobacteria|Aeromonadales|Succinivibrionaceae|Anaerobiospirillum|sp.|
TGCCTGGGAATCTGCCTGATAGTGGGGGACAACAGTTGGAAACGACTGCTAATACCGCATGCTCCCGTAAGGGGAAAGTCGCAAGACGCTATCAGATGAGCCCAGGTGGGATTAGCTAGTAGGCGAGGTAAAGGCTCACCTAGGCGACGATCTCTAGCTGGTCTGAGAGGATGATCAGCCACATTGGGACTGAGACACGGCCCAG
>MG|1|V2|R|41|86.89|Proteobacteria|Gammaproteobacteria|Aeromonadales|Succinivibrionaceae|Succinatimonas|hippei|
CCGGGCCGTGTCTCAGTCCCGATGTGGCCGGTCATCCTCTCAGACCGGCTATGGATCGTCGCCAGGGTGGGCCGTTACCCCGCCCTCAAGCTAATCCAGTCCGGGCACATCCTGCAGCGGAAGGTTGCCCTCCCTTTCCCCCTCGGGGTTTATGCGGTATCAGCGCCCGTTTCCAGACGTTGTCCCCCTCTGCAGGGCAGCTTCCCGGACC
>MG|1|V2|F|10|95.54|Proteobacteria|Gammaproteobacteria|Aeromonadales|Succinivibrionaceae|Anaerobiospirillum|succiniciproducens|
TGCCTGGGAATCTGCCTGATAGTGGGGGACAACAGTTGGAAACGACTGCTAATACCGCATACTCCCTTCGGGGGGAAAGTCGCAAGATGCTATCAGATGAGCCCAGGTGGGATTAGCTAGTAGGTGAGGTAAAGGCTCACCTAGGCGACGATCTCTAGCTGGTCTGAGAGGATGATCAGCCACATTGGGACTGAGACACGGCCCAG
>MG|1|V2|F|35|96.02|Proteobacteria|Gammaproteobacteria|Aeromonadales|Succinivibrionaceae|Anaerobiospirillum|succiniciproducens|
TGCCTGGGAATCTGCCTGATAGTGGGGGACAACAGTTGGAAACGACTGCTAATACCGCATACTCCCTTCGGGGGAAAGTCGCAAGATGCTATCAGATGAGCCCAGGTGGGATTAGCTAGTAGGTGAGGTAAAGGCTCACCTAGGCGACGATCTCTAGCTGGTCTGAGAGGATGATCAGCCACATTGGGACTGAGACACGGCCCAG
>MG|1|V2|R|35|90.34|Proteobacteria|Gammaproteobacteria|Aeromonadales|Succinivibrionaceae|Succinatimonas|hippei|
CCGGGCCGTGTCTCAGTCCCGATGTGGCCGGTCATCCTCTCAGACCGGCTAGAGATCGTCGCCTTGGTGCGCCTTTACCACACCAACTAGCTAATCCCATCTGGGCACATCCAATAGCGGATTTTACTCCTTTCCCCCTCAGGGTATATGCGGTATTAGCAACCGTTTCCAGTTGTTGTCCCCCTCTATTGGGCAGTTTCCCAGACC
>MG|1|V2|F|19|94.09|Proteobacteria|Gammaproteobacteria|Aeromonadales|Succinivibrionaceae|Anaerobiospirillum|sp.|
TGCCTGGGAATCTGCCTGATAGTGGGGGACAACAGTTGGAAACGACTGCTAATACCGCATGCTCCCGAAAGGGGAAAGTCGCAAGACGCTATCAGATGAGCCCAGGTGGGATTAGCTAGTAGGTGAGGTAAAGGCTCACCTAGCGACGATCTCTAGCTGGTCTGAGAGGATGATCAGCACATTGGGACTGAGACACGGCCCAG
>MG|1|V2|F|34|94.58|Proteobacteria|Gammaproteobacteria|Aeromonadales|Succinivibrionaceae|Anaerobiospirillum|sp.|
TGCCTGGGAATCTGCCTGATAGTGGGGGACAACAGTTGGAAACGACTGCTAATACCGCATGCTCCCGAAAGGGGAAAGTCGCAAGACGCTATCAGATGAGCCCAGGTGGGATTAGCTAGTAGGTGAGGTAAAGGCTCACCTAGGCGACGATCTCTAGCTGGTCTGAGAGGATGATCAGCACATTGGGACTGAGACACGGCCCAG
>MG|1|V2|F|21|90.24|Proteobacteria|Gammaproteobacteria|Aeromonadales|Succinivibrionaceae|Anaerobiospirillum|sp.|
GACCTAGGAAACTGCCTAGTAGTGGGGGATAACAGCTGGAAACGGCTGCTAATACCGCATATCTCCTGAGGGGGAAAGACGCAAGTCGCTATTAGATGTGCCTAGGAGGGATTAGCTAGTAGGTGAGGTAAAGGCTCACCTAGGCGACGATCTCTAGCTGGTTTGAGAGAATGATCAGCACATTGGGACTGAGACACGGCCCAG
>MG|1|V2|R|12|79.0|Proteobacteria|Gammaproteobacteria|Cardiobacteriales|Cardiobacteriaceae|Cardiobacterium|sp.|
ATGGGCCGTGTCTCAGTCCCATTGTGGCTGATCATCCTCTCAAACCAGCTACTGATCGTCGCCTTGGTGGTCCATTACACCGCCAACTAGCTAATCAGATGCAGGCTCATCCTAGAGCACCGGAGTTTTCAAGATTAGTATTTCAACTAAGCTCATATGGGGTATTAGCAGAAGTTTCCCTCTGTTGTCCCCCCTCTCTAGGGCAGATTTCCTACATA
>MG|1|V2|R|11|79.26|Proteobacteria|Gammaproteobacteria|Cardiobacteriales|Cardiobacteriaceae|Cardiobacterium|sp.|
ATGGGCCGTGTCTCAGTCCCATTGTGGCTGATCATCCTCTCAAACCAGCTACTGATCGTCGCCTTGGTAGTCCATTACACCACCAACTAGCTAATCAGATGCAGACTCATCCCTGAGCACCGGAGTTTTCAAGAATACCATTCCAGGTACGCTCATATGGGGTATTAGCGGTCGTTTCCAACCGTTATCCCCCGCTCAAGGGCAGATTCTCTACATT
>MG|1|V2|R|49|79.26|Proteobacteria|Gammaproteobacteria|Cardiobacteriales|Cardiobacteriaceae|Cardiobacterium|sp.|
ATGGGCCGTGTCTCAGTCCCATTGTGGCTGATCATCCTCTCAAACCAGCTACTGATCGTCGCCTTGGTGGTCCATTACACCGCCAACTAGCTAATCAGATGCAGGCTCATCCTAGAGCACCGGAGTTTTCAAGATTAGTATTTCAACTAAGCTCATATGGGGTATTAGCAGAAGTTTCCCTCTGTTGTCCCCCTCTCTAGGGCAGATTTCCTACATA
>MG|1|V2|R|55|79.17|Proteobacteria|Gammaproteobacteria|Cardiobacteriales|Cardiobacteriaceae|Cardiobacterium|sp.|
ATGGGCCGTGTCTCAGTCCCATTGTGGCTGATCATCCTCTCAAACCAGCTACTGATCATCGCCTTGGTAGTCCATTACACCACCAACAAGCTAATCAGGTGCAGGCTCATCTTAGGGCGCCGGAACTTTCAAGATTGGTATTTCAACCAAGCTCATATGGGGTATTAGCAGAAGTTTCCCTCTGTTGTCCCCCACCCTAAGGCAGATTTCCTACATA
>MG|1|V2|F|25|79.26|Proteobacteria|Gammaproteobacteria|Cardiobacteriales|Cardiobacteriaceae|Cardiobacterium|sp.|
TATGTAGGAAATCTGCCCTAGAGAGGGGGACAACAGAGGGAAACTTCTGCTAATACCCCATATGAGCTTAGTTGAAATACTAATCTTGAAAACTCCGGTGCTCTAGGATGAGCCTGCATCTGATTAGCTAGTTGGCGGTGTAATGGACCACCAAGGCGACGATCAGTAGCTGGTTTGAGAGGATGATCAGCCACAATGGGACTGAGACACGGCCCAT
>MG|1|V2|F|18|79.17|Proteobacteria|Gammaproteobacteria|Cardiobacteriales|Cardiobacteriaceae|Cardiobacterium|sp.|
TATGTAGGAAATCTGCCTTAGGGTGGGGGACAACAGAGGGAAACTTCTGCTAATACCCCATATGAGCTTGGTTGAAATACCAATCTTGAAAGTTCCGGCGCCCTAAGATGAGCCTGCACCTGATTAGCTTGTTGGTGGTGTAATGGACTACCAAGGCGATGATCAGTAGCTGGTTTGAGAGGATGATCAGCCACAATGGGACTGAGACACGGCCCAT
>MG|1|V2|R|67|99.54|Proteobacteria|Gammaproteobacteria|Enterobacteriales|Enterobacteriaceae|Mangrovibacter / Raoultella|Mangrovibacter plantisponsor / Raoultella planticola|
CTGGACCGTGTCTCAGTTCCAGTGTGGCTGGTCATCCTCTCAGACCAGCTAGGGATCGTCGCCTTGGTGAGCCGTTACCCCACCAACAAGCTAATCCCATCTGGGCACATCCGATGGCAAGAGGCCCGAAGGTCCCCCTCTTTGGTCTTGCGACGTTATGCGGTATTAGCTACCGTTTCCAGTAGTTATCCCCCTCCATCAGGCAGTTTCCCAGACA
>MG|1|V2|F|96|100.0|Proteobacteria|Gammaproteobacteria|Enterobacteriales|Enterobacteriaceae|Enterobacter / Escherichia / Escherichia/Shigella / Eschericia/Shigella|Enterobacter hormaechei / Escherichia fergusonii / Escherichia vulneris / Escherichia/Shigella coli / Escherichia/Shigella coli/sonnei / Eschericia/Shigella coli/dysenteriae / Eschericia/Shigella coli/flexneri|
TGTCTGGGAAACTGCCTGATGGAGGGGGATAACTACTGGAAACGGTAGCTAATACCGCATAACGTCGCAAGACCAAAGAGGGGGACCTTCGGGCCTCTTGCCATCGGATGTGCCCAGATGGGATTAGCTAGTAGGTGGGGTAACGGCTCACCTAGGCGACGATCCCTAGCTGGTCTGAGAGGATGACCAGCCACACTGGAACTGAGACACGGTCCAG
>MG|1|V2|F|14|80.49|Spirochaetes|Spirochaetes|Spirochaetales|Spirochaetaceae|Treponema|socranskii|
CACGTAGGTGACCTGCCCCTGGAACCGGAATAGCCGGTAGAAATACCGGGTAATGCCGGATACGCCCGGAGGACTGTGGTTCTCCGGGGAGACGGGCTACGGCCCGGACCGGGGATGGGCCTGCGGCCCATTAGCTAGTCGGCGGGGTAAGAGCCCACCGAGGCGACGATGGGTATCCGGCCTGAGAGGGTGGACGGACACATTGGGACTGAGATACGGCCCAG
>MG|1|V2|F|16|84.65|Spirochaetes|Spirochaetia|Spirochaetales|Spirochaetaceae|Spirochaeta|sp.|
CACGTGGATGACCTGCCCTGCAGTCGGGAATAGCCCATGGAAACATGAGGTAATACCGGATGAGACGGCGCGTTTGGAGACGCGCCGGGAAAGGCCCTGCGGGGCCGCTGCGGGATGGGTCCGCGGCCCATTAGCTAGTCGGCGGGGTAAAGGCCCACCGAGGCGACGATGGGTAGCCGGCCTGAGAGGGTGGACGGCCACATTGGAATTGAGAACGGTCCAG
>MG|1|V2|F|11|83.84|Spirochaetes|Spirochaetia|Spirochaetales|Spirochaetaceae|Spirochaeta|sp.|
CACGTGGGTAATCTGCCCCCGGCACGGGAATAGCACATGGAAACATGTGGTAATACCGGATACGACGGCTGTTACACAGGTAGCGGCCGGGAAAGGCGCCACGGCGCCGGCCGGGGATGAGCCCGCGGCCCATTAGCTAGTAGGCGGGGTAAGGGCCCACCTAGGCGACGATGGGTAGCCGGCCTGAGAGGGTGGACGGCCACATTGGAATTGAGAACGGTCCAG
>MG|1|V2|F|14|84.58|Spirochaetes|Spirochaetia|Spirochaetales|Spirochaetaceae|Spirochaeta|sp.|
CACGTGGGTAATCTGCCCCGGGGACGGGAATAGCACATGGAAACATGTGGTAATGCCGGATACGACGGCCTGCACAGAGGTGCGGGCCGGGAAAGGCGCTACGGCGCCGCCCCGGGATGAGCCCGCGGCCCATTAGCTTGTAGGCGGGGTAAGGGCCCACCTAGGCGACGATGGGTAGCCGGCCTGAGAGGGTGGACGGCCACATTGGAATTGAGAACGGTCCAG
>MG|1|V2|R|10|85.02|Spirochaetes|Spirochaetia|Spirochaetales|Spirochaetaceae|Sphaerochaeta|coccoides|
CTGGGCCGTGTCTCAGTCCCAATGTGGCCGTCCACCCTCTCAGGCCGGCTACCCATCGTCGCCTTGGTGGGCCTTTACCCCGCCAACAAGCTAATGGGCCGCGGACTCATCCCCCGGCGCGCCCGTGGGCGCTTTCCTCCAGAGGCCCTGTGGCCTCCAGGTCGTATCCGGCATTATCACATGTTTCCATGTGCTATTCCCGTCCAGGGGGCAGATTATCCACGTG
>MG|1|V2|F|10|84.58|Spirochaetes|Spirochaetia|Spirochaetales|Spirochaetaceae|Spirochaeta|sp.|
CACGTGGGTAATCTGCCCCGGGGACGGGAATAGCACATGGAAACATGTGGTAATGCCGGATACGACGGCCTGCACAGAGGTGCGGGCCGGGAAAGGCGCTACGGCGCCGCCCCGGGATGAGCCCGCGGCCCATTAGCTAGTAGGCGGGGTAAGGGCCCACCTAGGCGACGATGGGTAGCCGGCCTGAGAGGGTGGACGGCCACATTGGAATTGAGAACGGTCCAG
>MG|1|V2|F|15|83.04|Spirochaetes|Spirochaetia|Spirochaetales|Spirochaetaceae|Sphaerochaeta|coccoides|
CACGTGGATAATCTGCCCCCCAGATTGGGATAGCACATGGAAACATGTGATAATACCGGATACGATGTTTCACACACAGGTGTGGAGCAGGAAAGCTCCTACGGGAGCGCTGGGGGATGAGTCCGCGGCCCATTAGCTTGTTGGCGGGGTAAAGGCCCACCAAGGCGACGATGGGTAGCCGGCCTGAGAGGGTGGACGGCCACATTGGGACTGAGACACGGCCCAG
>MG|1|V2|F|15|83.26|Spirochaetes|Spirochaetia|Spirochaetales|Spirochaetaceae|Sphaerochaeta|sp.|
CACGTGGATGACCTGCCCTGCTGTCTGGAATAGCCTGTGGAAACACGGGGTAATGCCGGATGAGACGGCCTGCGTGGTGGCAGGCCGGGAAAGGCCCTGAGGGGCCGCAGCGGGATGGGTCCGCGGCCCATTAGCTAGTCGGCGGGGTAAAGGCCCACCGAGGCGACGATGGGTAGCCGGCCTGAGAGGGTGGACGGCCACATTGGAATTGAGAACGGTCCAG
>MG|1|V2|F|11|84.58|Spirochaetes|Spirochaetia|Spirochaetales|Spirochaetaceae|Spirochaeta|sp.|
CACGTGGGTAATCTGCCCCGGGGACGGGAATAGCACATGGAAACATGTGGTAATACCGGATACGACGGCCTGCACAGAGGTGCGGGCCGGGAAAGGCGCTACGGCGCCGCCCCGGGATGAGCCTGCGGCCCATTAGCTAGTAGGCGGGGTAAGGGCCCACCTAGGCGACGATGGGTAGCCGGCCTGAGAGGGTGGACGGCCACATTGGAATTGAGAACGGTCCAG
>MG|1|V2|F|51|85.02|Spirochaetes|Spirochaetia|Spirochaetales|Spirochaetaceae|Spirochaeta|sp.|
CACGTGGGTAATCTGCCCCGGGGACGGGAATAGCACATGGAAACATGTGGTAATACCGGATACGACGGCCTGCACAGAGGTGCGGGCCGGGAAAGGCGCTACGGCGCCGCCCCGGGATGAGCCCGCGGCCCATTAGCTAGTAGGCGGGGTAAGGGCCCACCTAGGCGACGATGGGTAGCCGGCCTGAGAGGGTGGACGGCCACATTGGAATTGAGAACGGTCCAG
>MG|1|V2|F|18|82.74|Spirochaetes|Spirochaetia|Spirochaetales|Spirochaetaceae|Sphaerochaeta|coccoides|
CACGTGGATGAACTGCCCCGCAGACGGGAATAGCACATGGAAACATGTGATAATGCCGGATACGACGCATGGCATGGCGGCCATGCGGGAAAGGCCCTCCGGGGCCGCTGCGGGATGTGTCCGCGGCCCATTAGCTAGTAGGCGGGGTAAAGGCCCACCTAGGCGACGATGGGTAGCCGGCCTGAGAGGGTGGACGGCCACATTGGGATTGAGAACGGCCCAG
>MG|1|V2|R|14|82.68|Spirochaetes|Spirochaetia|Spirochaetales|Spirochaetaceae|Sphaerochaeta|coccoides|
CTGGGCCGTGTCTCAGTCCCAATGTGGCCGTCCACCCTCTCAGGCCGGCTACCCATCGTCGCCTTGGTGGGCCTTTACCCCGCCAACAAGCTAATGGGCCGCGGACTCATCCCCCAGCGCTCCCGTAGGAGCTTTCCTGCTCCACACCTGTGTGTGAAACATCGTATCCGGTATTATCACATGTTTCCATGTGCTATCCCAATCTGGGGGGGCAGATTATCCACGTG
>MG|1|V2|F|29|87.25|Synergistetes|Synergistia|Synergistales|Synergistaceae|Cloacibacillus|porcorum|
CGCGTGAGGACCTGTCTCCGGCAGGGGGACAACATTTGGAAACGGATGCTAATACCGCATAAGCCGAGAGGTGAAAGGAGCAATCCGGCAGGAGAGGGACTCGCGTTCTATCAGCTGGTAGGCGGGGTAAAGGCCCACCTAGGCGAAGACGGATAGCCGGACTGAGAGGTCGACCGGCCACACTGGAACTGAGACACGGTCCAG
>MG|1|V2|F|16|86.83|Synergistetes|Synergistia|Synergistales|Synergistaceae|Cloacibacillus|porcorum|
CGCGTGAGGACCTGTCTCCGGCAGGGGGGACAACATTTGGAAACGGATGCTAATACCGCATAAGCCGAGAGGTGAAAGGAGCAATCCGGCAGGAGAGGGACTCGCGTTCTATCAGCTGGTAGGCGGGGTAAAGGCCCACCTAGGCGAAGACGGATAGCCGGACTGAGAGGTCGACCGGCCACACTGGAACTGAGACACGGTCCAG
>MG|1|V2|F|10|87.32|Synergistetes|Synergistia|Synergistales|Synergistaceae|Cloacibacillus|porcorum|
CGCGTGAGGACCTGTCTCCGGCAGGGGGGACAACATTTGGAAACGGATGCTAATACCGCATAAGCCGAGAGGTGAAAGGAGCAATCCGGCAGGAGAGGGACTCGCGTTCTATCAGCTAGTAGGCGGGGTAAAGGCCCACCTAGGCGAAGACGGATAGCCGGACTGAGAGGTCGACCGGCCACACTGGAACTGAGACACGGTCCAG
>MG|1|V2|F|180|87.75|Synergistetes|Synergistia|Synergistales|Synergistaceae|Cloacibacillus|porcorum|
CGCGTGAGGACCTGTCTCCGGCAGGGGGACAACATTTGGAAACGGATGCTAATACCGCATAAGCCGAGAGGTGAAAGGAGCAATCCGGCAGGAGAGGGACTCGCGTTCTATCAGCTAGTAGGCGGGGTAAAGGCCCACCTAGGCGAAGACGGATAGCCGGACTGAGAGGTCGACCGGCCACACTGGAACTGAGACACGGTCCAG
>MG|1|V2|F|10|86.83|Synergistetes|Synergistia|Synergistales|Synergistaceae|Cloacibacillus|porcorum|
CGCGTGAGGACCTGTCTCCGGCAGGGGGACGAACATTTGGAAACGGATGCTAATACCGCATAAGCCGAGAGGTGAAAGGAGCAATCCGGCAGGAGAGGGACTCGCGTTCTATCAGCTAGTAGGCGGGGTAAAAGCCCACCTAGGCGAAGACGGATAGCCGGACTGAGAGGTCGACCGGCCACACTGGAACTGAGACACGGTCCAG
>MG|1|V2|F|12|86.89|Synergistetes|Synergistia|Synergistales|Synergistaceae|Cloacibacillus|porcorum|
CGCGTGAGGACCTGTCTCCGGCAGGGGGGACGAACATTTGGAAACGGATGCTAATACCGCATAAGCCGAGAGGTGAAAGGAGCAATCCGGCAGGAGAGGGACTCGCGTTCTATCAGCTAGTAGGCGGGGTAAAGGCCCACCTAGGCGAAGACGGATAGCCGGACTGAGAGGTCGACCGGCCACACTGGAACTGAGACACGGTCCAG
>MG|1|V2|F|209|87.32|Synergistetes|Synergistia|Synergistales|Synergistaceae|Cloacibacillus|porcorum|
CGCGTGAGGACCTGTCTCCGGCAGGGGGACGAACATTTGGAAACGGATGCTAATACCGCATAAGCCGAGAGGTGAAAGGAGCAATCCGGCAGGAGAGGGACTCGCGTTCTATCAGCTAGTAGGCGGGGTAAAGGCCCACCTAGGCGAAGACGGATAGCCGGACTGAGAGGTCGACCGGCCACACTGGAACTGAGACACGGTCCAG
>MG|1|V2|R|48|87.75|Synergistetes|Synergistia|Synergistales|Synergistaceae|Cloacibacillus|porcorum|
CTGGACCGTGTCTCAGTTCCAGTGTGGCCGGTCGACCTCTCAGTCCGGCTATCCGTCTTCGCCTAGGTGGGCCTTTACCCCGCCTACTAGCTGATAGAACGCGAGTCCCTCTCCTGCCGGATTGCTCCTTTCACCTCTCGGCTTATGCGGTATTAGCATCCGTTTCCAAATGTTGTCCCCCTGCCGGAGACAGGTCCTCACGCG
>MG|1|V2|F|10|80.62|Tenericutes|Mollicutes|Anaeroplasmatales|Anaeroplasmataceae|Asteroleplasma|anaerobium|
CACGTTGGGAACCTGCCCCCCGGACCGGAATACCGGGCGGAAACGCCCGCTAATGCCGGATGTCGCCCGTCCCCGCAGGGGGGGCGCGGTGAAAGGCGGCGCCAGCCGCGCCGGGGGGATGGCCCTGCGTCGCATCAGCTAGTTGGCGGGGCAATGGCCCACCAAGGCCGGGATGCGTAGCCGAGCTGAGAGGCTGAACGGCCACATTGGGACTGAGACACGGCCCAG
