# Supplementary material for: A comparative analysis of microbial profile of Guinea fowl and chicken using metagenomic approach
Source: PLoS One. 2018 Mar 1;13(3):e0191029. doi: 10.1371/journal.pone.0191029 (PMC5832216; doi:10.1371/journal.pone.0191029)
Supplement: S1 File — 16SrRNA sequencing data revealing Intestinal microbial profile of the chicken gastrointestinal tract. (ZIP) [file pone.0191029.s002.zip › exports/S003_GF_2_SAMPLE_v1_V3_reads_family.fasta]

>MG|2|V3|F|21|93.08|Actinobacteria|Actinobacteria|Actinomycetales|Dermacoccaceae|Dermacoccus|sp.|
CCTACGGGAGGCAGCAGTGGGGAATATTGCACAATGGGCGAAAGCCTGATGCAGCGACGCCGCGTGAGGGAAGACGGCCTTCGGGTTGTAAACCTCTGTCATTCGGGACGAAGAAGATGACGGTACCGAAGAAGGAAGCTCCGGCTAACTACGTGC
>MG|2|V3|R|13|93.08|Actinobacteria|Actinobacteria|Actinomycetales|Dermacoccaceae|Dermacoccus|sp.|
GCACGTAGTTAGCCGGAGCTTCCTTCTTCGGTACCGTCATCTTCTTCGTCCCGAATGACAGAGGTTTACAACCCGAAGGCCGTCTTCCCTCACGCGGCGTCGCTGCATCAGGCTTTCGCCCATTGTGCAATATTCCCCACTGCTGCCTCCCGTAGG
>MG|2|V3|R|21|88.61|Actinobacteria|Actinobacteria|Actinomycetales|Geodermatophilaceae|Modestobacter|multiseptatus|
GCACGTAGTAAGCCGATGCTTCCTCAGTAGGTACCGTCCGTTCTCTTCCCCACTGACAAAGGTTTACAATCCGAAGACCTTCATCCCTCACGCGGCGTCGCTGCGTCAGGCTTTCGCCCATTGCGCAAGATTCCTCACTGCTGCCTCCCGTAGG
>MG|2|V3|F|57|88.61|Actinobacteria|Actinobacteria|Actinomycetales|Geodermatophilaceae|Modestobacter|multiseptatus|
CCTACGGGAGGCAGCAGTGAGGAATCTTGCGCAATGGGCGAAAGCCTGACGCAGCGACGCCGCGTGAGGGATGAAGGTCTTCGGATTGTAAACCTTTGTCAGTGGGGAAGAGAACGGACGGTACCTACTGAGGAAGCATCGGCTTACTACGTGC
>MG|2|V3|F|15|88.61|Actinobacteria|Actinobacteria|Actinomycetales|Nocardioidaceae|Propionicimonas|sp.|
CCTACGGGAGGCAGCAGTAGGGAATTTTGCGCAATGGGCGAAAGCCTGACGCAGCAACGCCGCGTGTGTGATGAAGCCCTTCGGGGTGTAAAACACTGTCAGTAGGGACGAATTTTGACGGTACCTACAGAGGAAGCACCGGCTAACTCCGTGC
>MG|2|V3|R|16|95.65|Actinobacteria|Actinobacteria|Coriobacteriales|Coriobacteriaceae|Olsenella|sp.|
GCACGTAGTTAGCCGGGGCTTCTTCTGCAGGTACCGTCAGGTTGCCCCCTCGTCCCCTGCTGAAAGCGGTTTACGACCCGAAGGCCTTCGTCCCGCACGCGGCGTCGCTGCGTCAGGCTTTCGCCCATTGCGCAAGATTCCCCACTGCTGCCTCCCGTAGG
>MG|2|V3|F|432|96.27|Actinobacteria|Actinobacteria|Coriobacteriales|Coriobacteriaceae|Olsenella|sp.|
CCTACGGGAGGCAGCAGTGGGGAATCTTGCGCAATGGGCGAAAGCCTGACGCAGCGACGCCGCGTGCGGGACGAAGGCCTTCGGGTCGTAAACCGCTTTCAGCAGGGACGAGGGGGCAACCTGACGGTACCTGCAGAAGAAGCCCCGGCTAACTACGTGCC
>MG|2|V3|F|26|95.65|Actinobacteria|Actinobacteria|Coriobacteriales|Coriobacteriaceae|Olsenella|sp.|
CCTACGGGAGGCAGCAGTGGGGAATCTTGCGCAATGGGCGAAAGCCTGACGCAGCGACGCCGCGTGGCGGGACGAAGGCCTTCGGGTCGTAAACCGCTTTCAGCAGGGACGAGGGGGCAACCTGACGGTACCTGCAGAAGAAGCCCCGGCTAACTACGTGC
>MG|2|V3|F|43|95.62|Actinobacteria|Actinobacteria|Coriobacteriales|Coriobacteriaceae|Olsenella|sp.|
CCTACGGGAGGCAGCAGTGGGGAATCTTGCGCAATGGGCGAAGCCTGACGCAGCGACGCCGCGTGCGGGACGAAGGCCTTCGGGTCGTAAACCGCTTTCAGCAGGGACGAGGGGGCAACCTGACGGTACCTGCAGAAGAAGCCCCGGCTAACTACGTGC
>MG|2|V3|F|21|88.96|Actinobacteria|Actinobacteria|Coriobacteriales|Coriobacteriaceae|Eggerthella|sp.|
CCTACGGGAGGCAGCAGTAGGGAATTTTGCGCAATGGGGGAAACCCTGACGCAGCAACGCCGCGTGTGTGATGAAGCCCTTCGGGGTGTAAAACACTGTCAGTAGGGACGAATTTTGACGGTACCTACAGAGGAAGCACCGGCTAACTCCGTGC
>MG|2|V3|R|17|95.62|Actinobacteria|Actinobacteria|Coriobacteriales|Coriobacteriaceae|Olsenella|sp.|
GCACGTAGTTAGCCGGGGCTTCTTCTGCAGGTACCGTCAGGTTGCCCCCTCGTCCCTGCTGAAAGCGGTTTACGACCCGAAGGCCTTCGTCCCGCACGCGGCGTCGCTGCGTCAGGCTTCGCCCATTGCGCAAGATTCCCCACTGCTGCCTCCCGTAGG
>MG|2|V3|R|14|96.75|Actinobacteria|Actinobacteria|Coriobacteriales|Coriobacteriaceae|Collinsella|tanakaei|
GCACGTAGTTAGCCGGGGCTTCTTCTGCAGGTACCGTCATCCTCGTCCCTGCTGAAAGCGGTTTACGACCCGAAGGCCTCCTTCCCGCACGCGGCGTCGCTGCGTCAGGGTTGCCCCCATTGCGCAAGATTCCCCACTGCTGCCTCCCGTAGG
>MG|2|V3|F|37|95.65|Actinobacteria|Actinobacteria|Coriobacteriales|Coriobacteriaceae|Olsenella|sp.|
CCTACGGGAGGCAGCAGTGGGGAATCTTGCGCAATGGGCGAAAGCCTGACGCAGCGACGCCGCGTGCGGGACGAAGGCCTTCGGGTCGTAAACCGCTTTCAGCAGGGGACGAGGGGGCAACCTGACGGTACCTGCAGAAGAAGCCCCGGCTAACTACGTGC
>MG|2|V3|R|16|95.65|Actinobacteria|Actinobacteria|Coriobacteriales|Coriobacteriaceae|Olsenella|sp.|
GCACGTAGTTAGCCGGGGCTTCTTCTGCAGGTACCGTCAGGTTGCCCCCCTCGTCCCTGCTGAAAGCGGTTTACGACCCGAAGGCCTTCGTCCCGCACGCGGCGTCGCTGCGTCAGGCTTTCGCCCATTGCGCAAGATTCCCCACTGCTGCCTCCCGTAGG
>MG|2|V3|F|25|95.06|Actinobacteria|Actinobacteria|Coriobacteriales|Coriobacteriaceae|Olsenella|sp.|
CCTACGGGAGGCAGCAGTGGGGAATCTTGCGCAATGGGCGAAAGCCTGACGCAGCGACGCCGCGTGCGGGACGAAGGCCTTCGGGTCGTAAACCGCTTTCAGCAGGGACGAGGGGGGGCAACCTGACGGTACCTGCAGAAGAAGCCCCGGCTAACTACGTGC
>MG|2|V3|F|12|97.52|Actinobacteria|Actinobacteria|Coriobacteriales|Coriobacteriaceae|Atopobium / Olsenella|sp.|
CCTACGGGAGGCAGCAGTGGGGGAATCTTGCGCAATGGGCGAAAGCCTGACGCAGCGACGCCGCGTGCGGGACGAAGGCCTTCGGGTCGTAAACCGCTTTCAGCAGGGACGAGGCCGCGAGGTGACGGTACCTGCAGAAGAAGCCCCGGCTAACTACGTGC
>MG|2|V3|F|18|96.27|Actinobacteria|Actinobacteria|Coriobacteriales|Coriobacteriaceae|Olsenella|sp.|
CCTACGGGAGGCAGCAGTGGGGAATCTTGCGCAATGGGCGAAAGCCTGACGCAGCGACGCCGCGTGCGGGACGAAGGCCTTCGGGTCGTAAACCGCTTTCAGCAGGGACGAGGGGGAAACCTGACGGTACCTGCAGAAGAAGCCCCGGCTAACTACGTGCC
>MG|2|V3|F|15|97.52|Actinobacteria|Actinobacteria|Coriobacteriales|Coriobacteriaceae|Atopobium / Olsenella|sp.|
CCTACGGGAGGCAGCAGTGGGGAATCTTGCGCAATGGGCGAAAGCCTGACGCAGCGACGCCGCGTGCGGGACGAAGGCCTTCGGGTCGTAAACCGCTTCAGCAGGGACGAGGCCGCGAGGTGACGGTACCTGCAGAAGAAGCCCCGGCTAACTACGTGCC
>MG|2|V3|F|651|98.12|Actinobacteria|Actinobacteria|Coriobacteriales|Coriobacteriaceae|Atopobium / Olsenella|sp.|
CCTACGGGAGGCAGCAGTGGGGAATCTTGCGCAATGGGCGAAAGCCTGACGCAGCGACGCCGCGTGCGGGACGAAGGCCTTCGGGTCGTAAACCGCTTTCAGCAGGGACGAGGCCGCGAGGTGACGGTACCTGCAGAAGAAGCCCCGGCTAACTACGTGC
>MG|2|V3|R|34|96.89|Actinobacteria|Actinobacteria|Coriobacteriales|Coriobacteriaceae|Olsenella|sp.|
GCACGTAGTTAGCCGGGGCTTCTTCTGCAGGTACCGTCACCCGAAGGCCTCGTCCCTGCTGAAAGCGGTTTACGACCCGAAGGCCTTCGTCCCGCACGCGGCGTCGCTGCGTCAGGCTTCCGCCCATTGCGCAAGATTCCCCACTGCTGCCTCCCGTAGG
>MG|2|V3|F|36|95.65|Actinobacteria|Actinobacteria|Coriobacteriales|Coriobacteriaceae|Olsenella|sp.|
CCTACGGGAGGCAGCAGTGGGGAATCTTGCGCAATGGGCGAAAGCCTGACGCAGCGACGCCGCGTGCGGGACGAAGGCCTTCGGGTCGTAAACCGCTTTCAGCAGGGACGAGGGGGGCAACCTGACGGTACCTGCAGAAGAAGCCCCGGCTAACTACGTGC
>MG|2|V3|R|15|98.05|Actinobacteria|Actinobacteria|Coriobacteriales|Coriobacteriaceae|Collinsella / Coriobacterium|tanakaei|
GCACGTAGTTAGCCGGGGCTTCTTCTGCAGGTACAGTCTTTTCTCGTCCCTGCTGAAAGCGGTTTACGACCCGAAGGCCTCCGTCCCGCACGCGGCGTCGCTGCGTCAGGGTTGCCCCCATTGCGCAAGATTCCCCACTGCTGCCTCCCGTAGG
>MG|2|V3|F|11|96.73|Actinobacteria|Actinobacteria|Coriobacteriales|Coriobacteriaceae|Enorma|massiliensis|
CCTACGGGAGGCAGCAGTGGGGAATCTTGCGCAATGGGGGCAACCCTGACGCAGCGACGCCGCGTGCGGGACGGAGGCCTTCGGGTCGTGAACCGCTTTCGGCAGGGACGAGGATGACGGTACCTGCAGAAGAAGCCCCGGCTAACTACGTGC
>MG|2|V3|F|14|97.4|Actinobacteria|Actinobacteria|Coriobacteriales|Coriobacteriaceae|Collinsella / Coriobacterium|tanakaei|
CCTACGGGAGGCAGCAGTGGGGAATCTTGCGCAATGGGGGCAACCCTGACGCAGCGACGCCGCGTGCGGGATGGAGGCCTTCGGGTCGTAAACCGCTTTCAGCAGGGACGAGAAGAGACGGTACCTGCAGAAGAAGCCCCGGCTAACTACGTGC
>MG|2|V3|R|163|96.25|Actinobacteria|Actinobacteria|Coriobacteriales|Coriobacteriaceae|Olsenella|sp.|
GCACGTAGTTAGCCGGGGCTTCTTCTGCAGGTACCGTCAGGTTGCCCCCTCGTCCCTGCTGAAAGCGGTTTACGACCCGAAGGCCTTCGTCCCGCACGCGGCGTCGCTGCGTCAGGCTTTCGCCCATTGCGCAAGATTCCCCACTGCTGCCTCCCGTAGG
>MG|2|V3|R|15|95.06|Actinobacteria|Actinobacteria|Coriobacteriales|Coriobacteriaceae|Olsenella|sp.|
GCACGTAGTTAGCCGGGGCTTCTTCTGCAGGTACCGTCAGGTTGCCCCCCCTCGTCCCTGCTGAAAGCGGTTTACGACCCGAAGGCCTTCGTCCCGCACGCGGCGTCGCTGCGTCAGGCTTTCGCCCATTGCGCAAGATTCCCCACTGCTGCCTCCCGTAGG
>MG|2|V3|F|14|96.75|Actinobacteria|Actinobacteria|Coriobacteriales|Coriobacteriaceae|Collinsella|tanakaei|
CCTACGGGAGGCAGCAGTGGGGAATCTTGCGCAATGGGGGCAACCCTGACGCAGCGACGCCGCGTGCGGGAAGGAGGCCTTCGGGTCGTAAACCGCTTTCAGCAGGGACGAGGATGACGGTACCTGCAGAAGAAGCCCCGGCTAACTACGTGC
>MG|2|V3|F|14|98.05|Actinobacteria|Actinobacteria|Coriobacteriales|Coriobacteriaceae|Collinsella / Coriobacterium|tanakaei|
CCTACGGGAGGCAGCAGTGGGGAATCTTGCGCAATGGGGGCAACCCTGACGCAGCGACGCCGCGTGCGGGATGGAGGCCTTCGGGTCGTAAACCGCTTTCAGCAGGGACGAGACAAGACTGTACCTGCAGAAGAAGCCCCGGCTAACTACGTGC
>MG|2|V3|F|11|95.06|Actinobacteria|Actinobacteria|Coriobacteriales|Coriobacteriaceae|Olsenella|sp.|
CCTACGGGAGGCAGCAGTGGGGAATCTTGCGCAATGGGCGAAAGCCTGACGCAGCGACGCCGCGTGGCGGGACGAAGGCCTTCGGGTCGTAAACCGCTTTCAGCAGGGGACGAGGGGGCAACCTGACGGTACCTGCAGAAGAAGCCCCGGCTAACTACGTGC
>MG|2|V3|R|238|98.12|Actinobacteria|Actinobacteria|Coriobacteriales|Coriobacteriaceae|Atopobium / Olsenella|sp.|
GCACGTAGTTAGCCGGGGCTTCTTCTGCAGGTACCGTCACCTCGCGGCCTCGTCCCTGCTGAAAGCGGTTTACGACCCGAAGGCCTTCGTCCCGCACGCGGCGTCGCTGCGTCAGGCTTTCGCCCATTGCGCAAGATTCCCCACTGCTGCCTCCCGTAGG
>MG|2|V3|F|12|97.5|Actinobacteria|Actinobacteria|Coriobacteriales|Coriobacteriaceae|Atopobium / Olsenella|sp.|
CCTACGGGAGGCAGCAGTGGGGAATCTTGCGCAATGGGCGAAAGCCTGACGCAGCGACGCCGCGTGCGGGACGAAGGCCTTCGGGTCGTAAACCGCTTTCAGCAGGGACGAGGCGCGAGGTGACGGTACCTGCAGAAGAAGCCCCGGCTAACTACGTGC
>MG|2|V3|F|12|98.7|Actinobacteria|Actinobacteria|Coriobacteriales|Coriobacteriaceae|Collinsella / Coriobacterium|tanakaei|
CCTACGGGAGGCAGCAGTGGGGAATCTTGCGCAATGGGGGCAACCCTGACGCAGCGACGCCGCGTGCGGGATGGAGGCCTTCGGGTCGTAAACCGCTTTCAGCAGGGACGAGACAAGACGGTACCTGCAGAAGAAGCCCCGGCTAACTACGTGC
>MG|2|V3|F|74|96.89|Actinobacteria|Actinobacteria|Coriobacteriales|Coriobacteriaceae|Olsenella|sp.|
CCTACGGGAGGCAGCAGTGGGGAATCTTGCGCAATGGGCGGAAGCCTGACGCAGCGACGCCGCGTGCGGGACGAAGGCCTTCGGGTCGTAAACCGCTTTCAGCAGGGACGAGGCCTTCGGGTGACGGTACCTGCAGAAGAAGCCCCGGCTAACTACGTGC
>MG|2|V3|F|55|98.05|Actinobacteria|Actinobacteria|Coriobacteriales|Coriobacteriaceae|Collinsella / Coriobacterium|tanakaei|
CCTACGGGAGGCAGCAGTGGGGAATCTTGCGCAATGGGGGCAACCCTGACGCAGCGACGCCGCGTGCGGGACGGAGGCCTTCGGGTCGTAAACCGCTTTCAGCAGGGACGAGAAAAGACTGTACCTGCAGAAGAAGCCCCGGCTAACTACGTGC
>MG|2|V3|F|10|97.42|Actinobacteria|Coriobacteriia|Coriobacteriales|Coriobacteriaceae|Collinsella / Enorma|aerofaciens|
CCTACGGGAGGCAGCAGTGGGGAATCTTGCGCAATGGGGGGGAACCCTGACGCAGCGACGCCGCGTGCGGGATGGAGGCCTTCGGGTCGTGAACCGCTTTCAGCAGGGACGAGTCAAGACGGTACCTGCAGAAGAAGCCCCGGCTAACTACGTGC
>MG|2|V3|R|10|98.05|Actinobacteria|Coriobacteriia|Coriobacteriales|Coriobacteriaceae|Collinsella / Coriobacterium|aerofaciens|
GCACGTAGTTAGCCGGGGCTTCTTCTGCAGGTACAGTCTTGACTCGTCCCTGCTGAAAGCGGTTTACGACCCGAAGGCCTCCATCCCGCACGCGGCGTCGCTGCGTCAGGGTTGCCCCCATTGCGCAAGATTCCCCACTGCTGCCTCCCGTAGG
>MG|2|V3|F|15|97.4|Actinobacteria|Coriobacteriia|Coriobacteriales|Coriobacteriaceae|Collinsella / Coriobacterium|aerofaciens|
CCTACGGGAGGCAGCAGTGGGGAATCTTGCGCAATGGGGGCAACCCTGACGCAGCGACGCCGCGTGCGGGACGGAGGCCTTCGGGTCGTAAACCGCTTTCAGCAGGGACGAGGAAAGACTGTACCTGCAGAAGAAGCCCCGGCTAACTACGTGC
>MG|2|V3|F|94|98.7|Actinobacteria|Coriobacteriia|Coriobacteriales|Coriobacteriaceae|Collinsella / Coriobacterium|aerofaciens|
CCTACGGGAGGCAGCAGTGGGGAATCTTGCGCAATGGGGGCAACCCTGACGCAGCGACGCCGCGTGCGGGACGGAGGCCTTCGGGTCGTAAACCGCTTTCAGCAGGGACGAGTCAAGACTGTACCTGCAGAAGAAGCCCCGGCTAACTACGTGC
>MG|2|V3|F|27|98.05|Actinobacteria|Coriobacteriia|Coriobacteriales|Coriobacteriaceae|Collinsella / Enorma|aerofaciens|
CCTACGGGAGGCAGCAGTGGGGAATCTTGCGCAATGGGGGGAACCCTGACGCAGCGACGCCGCGTGCGGGATGGAGGCCTTCGGGTCGTGAACCGCTTTCAGCAGGGACGAGTCAAGACGGTACCTGCAGAAGAAGCCCCGGCTAACTACGTGC
>MG|2|V3|R|34|98.7|Actinobacteria|Coriobacteriia|Coriobacteriales|Coriobacteriaceae|Collinsella / Coriobacterium|aerofaciens|
GCACGTAGTTAGCCGGGGCTTCTTCTGCAGGTACAGTCTTGACTCGTCCCTGCTGAAAGCGGTTTACGACCCGAAGGCCTCCGTCCCGCACGCGGCGTCGCTGCGTCAGGGTTGCCCCCATTGCGCAAGATTCCCCACTGCTGCCTCCCGTAGG
>MG|2|V3|F|15|90.86|Bacteroidetes|Bacteroidia|Bacteroidales|Bacteroidaceae|Bacteroides|coprophilus|
CCTACGGGAGGCAGCAGTGAGGAATATTGGTCAATGGGCGAGAGCCTGAACCAGCCAAGTGGCGTGGAGGACGACGGCCCTACGGGTTGTAAACTCCTTTTTGGAGGGGAATAAAGTGGCCCACGCGTGGGCTTTTTGCATGTACCCTCCGAATAAGCATCGGCTAACTCCGTGC
>MG|2|V3|R|56|94.83|Bacteroidetes|Bacteroidia|Bacteroidales|Bacteroidaceae|Bacteroides|plebeius|
GCACGGAGTTAGCCGATGCTTATTCATAAGGTACATGCAAACTCCCACGCGTGGGAGGTTTTATTCCCTTATAAAAGAAGTTTACAACCCATAGGGCCGTCGTCCTTCACGCTACTTGGCTGGTTCAGCCTCTCGGCCATTGACCAATATTCCTCACTGCTGCCTCCCGTAGGA
>MG|2|V3|F|10|95.38|Bacteroidetes|Bacteroidia|Bacteroidales|Bacteroidaceae|Bacteroides|ovatus|
CCTACGGGAGGCAGCAGTGAGGAATATTGGTCAATGGCCGAGAGGCTGAACCAGCCAAGTAGCGTGAGGGATGACTGCCCTATGGGTTGTAAACCTCTTTTATAAGGGAATAAAGTGAGCCACGTGTGGTTTTTGTATGTACCTTATGAATAAGCATCGGCTAACTCCGTGC
>MG|2|V3|F|47|92.0|Bacteroidetes|Bacteroidia|Bacteroidales|Bacteroidaceae|Bacteroides|helcogenes|
CCTACGGGAGGCAGCAGTGAGGAATATTGGTCAATGGCCGGGAGGCTGAACCAGCCAAGTAGCGTGAGGGATGACGGCCCTACGGGTTGTAAACCTCTTTTATAAGGGAATAAAGGAGACCACGTGTGGTTTTTTTGCATGTACCTTATGAATAAGCATCGGCTAACTCCGTGC
>MG|2|V3|F|112|92.53|Bacteroidetes|Bacteroidia|Bacteroidales|Bacteroidaceae|Bacteroides|coprophilus|
CCTACGGGAGGCAGCAGTGAGGAATATTGGTCAATGGGCGCGAGCCTGAACCAGCCAAGTAGCGTGGAGGAAGACGGCCCTACGGGTTGTAAACTCCTTTTGTACGGGAATAACGGCGTCCACGTGTGGATGTGTGCATGTACCGTACGAATAAGCATCGGCTAACTCCGTGC
>MG|2|V3|F|10|87.43|Bacteroidetes|Bacteroidia|Bacteroidales|Bacteroidaceae|Bacteroides|coprophilus|
CCTACGGGAGGCAGCAGTGAGGAATATTGGTCAATGGGCGTGAGCCTGAACCAGCCAAGCCGCGTGAAGGCAGACGGACCGAAGGTTTGTAAACTTCTTTTGTTCGGGAGTAAAGGCGCCGGTTGTGCGGCGTTTGCAAGTACCGAAGAAAAAGCATCGGCTAACTCCGTGC
>MG|2|V3|R|29|92.57|Bacteroidetes|Bacteroidia|Bacteroidales|Bacteroidaceae|Bacteroides|barnesiae|
GCACGGAGTTAGCCGATGCTTATTCATAAGGTACTTGCAAAACATCTACACGTAGATGCCTTTACCCCCCTTATAAAAGGAGTTTACAACCCGTAGGGCAGTCATCCTCCACGCTACTTGGCTGGTTCAGCCTCTCGGCCATTGACCAATATTCCTCACTGCTGCCTCCCGTAGG
>MG|2|V3|F|38|95.38|Bacteroidetes|Bacteroidia|Bacteroidales|Bacteroidaceae|Bacteroides|plebeius|
CCTACGGGAGGCAGCAGTGAGGAATATTGGTCAATGGCCGGGAGGCTGAACCAGCCAAGTAGCGTGAAGGACGACGGCCCTATGGGTTGTAAACTTCTTTTATAAGGGAATAAAACCTCCCACGCGTGGGAGCTTGTATGTACCTTATGAATAAGCATCGGCTAACTCCGTGC
>MG|2|V3|F|26|89.71|Bacteroidetes|Bacteroidia|Bacteroidales|Bacteroidaceae|Bacteroides|coprophilus|
CCTACGGGAGGCAGCAGTGAGGAATATTGGTCAATGGGCGGAAGCCTGAACCAGCCAAGTAGCGTGGAGGACGACGGCCCTACGGGTTGTAAACTCCTTTTTTCGAGGGAATAACGGCGCCACGCGTGGGCGATTGCATGTACCTCGCGAATAAGCATCGGCTAACTCCGTGC
>MG|2|V3|F|20|90.8|Bacteroidetes|Bacteroidia|Bacteroidales|Bacteroidaceae|Bacteroides|barnesiae|
CCTACGGGAGGCAGCAGTGAGGAATATTGGTCAATGGCCGCAGGGCTGAACCAGCCAAGTAGCGTGGAGGATGACGGCCCTACGGGTTGTAAACTCCTTTTATAAGGGGGTAAAGGCATCTACGTGTAGATGTTTGCAAGTACCTTATGAATAAGCATCGGCTAACTCCGTGC
>MG|2|V3|F|194|91.95|Bacteroidetes|Bacteroidia|Bacteroidales|Bacteroidaceae|Bacteroides|barnesiae|
CCTACGGGAGGCAGCAGTGAGGAATATTGGTCAATGGCCGAGAGGCTGAACCAGCCAAGTAGCGTGGAGGATGACTCGCCCTACGGGTTGTAAACTCCTTTTATAAGGGGGTAAAGGCATCTACGTGTAGATGTTTGCAAGTACCTTATGAATAAGCATCGGCTAACTCCGTGC
>MG|2|V3|F|14|95.95|Bacteroidetes|Bacteroidia|Bacteroidales|Bacteroidaceae|Bacteroides|faecis|
CCTACGGGAGGCAGCAGTGAGGAATATTGGTCAATGGACGAGAGTCTGAACCAGCCAAGTAGCGTGAAGGATGACTGCCCTACGGGTTGTAAACTTCTTTTATAAGGGAATAAAGTGATCCACGTGTGGGTTATTGCATGTACCTTATGAATAAGCATCGGCTAACTCCGTGC
>MG|2|V3|F|18|93.71|Bacteroidetes|Bacteroidia|Bacteroidales|Bacteroidaceae|Bacteroides|barnesiae|
CCTACGGGAGGCAGCAGTGAGGAATATTGGTCAATGGCCGCGAGGCTGAACCAGCCAAGTAGCGTGAAGGATGACTGCCCTATGGGTTGTAAACTTCTTTTTATAAGGGAATAAAGTGTTGTACGTGTACGATATTGCATGTACCTTATGAATAAGCATCGGCTAACTCCGTGC
>MG|2|V3|F|27|93.64|Bacteroidetes|Bacteroidia|Bacteroidales|Bacteroidaceae|Bacteroides|ovatus|
CCTACGGGAGGCAGCAGTGAGGAATATTGGTCAATGGCCGTAAGGCTGAACCAGCCAAGTAGCGTGAGGGATGACTGCCCTATGGTTGTAAACCTCTTTTATAAGGGAATAAAGTGAGCCACGTGTGGTTTTTTGTATGTACCTTATGAATAAGCATCGGCTAACTCCGTGC
>MG|2|V3|F|259|91.95|Bacteroidetes|Bacteroidia|Bacteroidales|Bacteroidaceae|Bacteroides|barnesiae|
CCTACGGGAGGCAGCAGTGAGGAATATTGGTCAATGGCCGAGAGGCTGAACCAGCCAAGTAGCGTGGAGGATGACTGCCCTACGGGTTGTAAACTCCTTTTATAAGGGGGGTAAAGGCGTCTACGTGTAGATGTTTGCAAGTACCTTATGAATAAGCATCGGCTAACTCCGTGC
>MG|2|V3|R|55|89.71|Bacteroidetes|Bacteroidia|Bacteroidales|Bacteroidaceae|Bacteroides|coprophilus|
GCACGGAGTTAGCCGATGCTTATTCGTGCGGTACGTGCAGAGGGGCACACGTGCCCCCTGTTATTCCCGCAAAAAAGGAGTTTACAACCCGTAGGGCCGTCATCCTCACGCTACTTGGCTGGTTCAGCCCTGCGGCCATTGACCAATATTCCTCACTGCTGCCTCCCGTAGG
>MG|2|V3|F|47|95.98|Bacteroidetes|Bacteroidia|Bacteroidales|Bacteroidaceae|Bacteroides|ovatus|
CCTACGGGAGGCAGCAGTGAGGAATATTGGTCAATGGACGAGAGTCTGAACCAGCCAAGTAGCGTGAAGGATGACTGCCCTATGGGTTGTAAACTTCTTTTTATATGGGAATAAAAAAGTCCACGTGTGGATTCTTGTATGTACCATATGAATAAGCATCGGCTAATTCCGTGC
>MG|2|V3|F|37|92.61|Bacteroidetes|Bacteroidia|Bacteroidales|Bacteroidaceae|Bacteroides|caccae|
CCTACGGGAGGCAGCAGTGAGGAATATTGGTCAATGGGCGCGAGCCTGAACCAGCCAAGTAGCGTGAAGGATGACTGCCCTATGGGTTGTAAACTTCTTTTATAAGGGGGATAAAGGGTCCCACGCGTGGGACGTTGCATGTACCTTATGAATAAGCATCGGCTAACTCCGTGC
>MG|2|V3|F|485|93.14|Bacteroidetes|Bacteroidia|Bacteroidales|Bacteroidaceae|Bacteroides|caccae|
CCTACGGGAGGCAGCAGTGAGGAATATTGGTCAATGGGCGCGAGCCTGAACCAGCCAAGTAGCGTGAAGGATGACTGCCCTATGGGTTGTAAACTTCTTTTATAAGGGGATAAAGGGTCCCACGCGTGGGACGTTGCATGTACCTTATGAATAAGCATCGGCTAACTCCGTGC
>MG|2|V3|F|624|91.91|Bacteroidetes|Bacteroidia|Bacteroidales|Bacteroidaceae|Bacteroides|barnesiae|
CCTACGGGAGGCAGCAGTGAGGAATATTGGTCAATGGCCGGGAGGCTGAACCAGCCAAGTAGCGTGAGGATGACTGCCCTACGGGTTGTAAACTCCTTTTATAAGGGGGTAAAGGCATCTACGTGTAGATGTTTGCAAGTACCTTATGAATAAGCATCGGCTAACTCCGTGC
>MG|2|V3|R|27|91.43|Bacteroidetes|Bacteroidia|Bacteroidales|Bacteroidaceae|Bacteroides|coprophilus|
GCACGGAGTTAGCCGATGCTTATTCAGAGGGTACATGCAATGGCCCACGCGTGGGCCACTTTATTCCCCGCTAAAAGAAGTTTACAACCCGTAGGGCCGTCATCCTCCACGCTACTTGGCTGGTTCAGGCCTGCGCCCATTGACCAATATTCCTCACTGCTGCCTCCCGTAGGA
>MG|2|V3|R|13|90.75|Bacteroidetes|Bacteroidia|Bacteroidales|Bacteroidaceae|Bacteroides|barnesiae|
GCACGGAGTTAGCCGATGCTTATTCATAAGGTACTTGCAAACATCTACACGTAGATGCCTTTACCCCCTTATAAAAGGAGTTTACAACCCGTAGGCGAGTCATCCTCACGCTACTTGGCTGGTTCAGCCTCCCGGCCATTGACCAATATTCCTCACTGCTGCCTCCCGTAGG
>MG|2|V3|F|42|90.17|Bacteroidetes|Bacteroidia|Bacteroidales|Bacteroidaceae|Bacteroides|barnesiae|
CCTACGGGAGGCAGCAGTGAGGAATATTGGTCAATGGCCGTAAGGCTGAACCAGCCAAGTAGCGTGGAGGATGACTCGCCTACGGGTTGTAAACTCCTTTTATAAGGGGGTAAAGGCATCTACGTGTAGATGTTTGCAAGTACCTTATGAATAAGCATCGGCTAACTCCGTGC
>MG|2|V3|F|18|91.95|Bacteroidetes|Bacteroidia|Bacteroidales|Bacteroidaceae|Bacteroides|barnesiae|
CCTACGGGGAGGCAGCAGTGAGGAATATTGGTCAATGGCCGAGAGGCTGAACCAGCCAAGTAGCGTGAGGATGACTGCCCTACGGGTTGTAAACTCCTTTTATAAGGGGGTAAAGGCATCTACGTGTAGATGTTTGCAAGTACCTTATGAATAAGCATCGGCTAACTCCGTGC
>MG|2|V3|R|97|92.0|Bacteroidetes|Bacteroidia|Bacteroidales|Bacteroidaceae|Bacteroides|barnesiae|
GCACGGAGTTAGCCGATGCTTATTCATAAGGTACTTGCAAACATCTACACGTAGATGCCTTTACCCCCTTATAAAAGGAGTTTACAACCCGTAGGGCGAGTCATCCTCCACGCTACTTGGCTGGTTCAGCCTCTCGGCCATTGACCAATATTCCTCACTGCTGCCTCCCGTAGGA
>MG|2|V3|F|10|92.49|Bacteroidetes|Bacteroidia|Bacteroidales|Bacteroidaceae|Bacteroides|barnesiae|
CCTACGGGAGGCAGCAGTGAGGAATATTGGTCAATGGCCGAGAGGCTGAACCAGCCAAGTAGCGTGAAGGATGACGGCCCTATGGGTTGTAAACTTCTTTTATAAGGGGGTAAAGGCATCTACGTGTAGATGTTTGCAAGTACCTTATGAATAAGCATCGGCTAACTCCGTGC
>MG|2|V3|F|13|91.91|Bacteroidetes|Bacteroidia|Bacteroidales|Bacteroidaceae|Bacteroides|barnesiae|
CCTACGGGAGGCAGCAGTGAGGAATATTGGTCAATGGCCGAGAGGCTGAACCAGCCAAGTAGCGTGGAGGATGACTGCCCTACGGTTGTAAACTCCTTTTATAAGGGGGTAAAGGCATCTACGTGTAGATGTTTGCAAGTACCTTATGAATAAGCATCGGCTAACTCCGTGCA
>MG|2|V3|F|108|93.06|Bacteroidetes|Bacteroidia|Bacteroidales|Bacteroidaceae|Bacteroides|salyersiae|
CCTACGGGAGGCAGCAGTGAGGAATATTGGTCAATGGCCGGAAGGCTGAACCAGCCAAGTCGCGTGAAGGAAGACGGCCCTACGGGTTGTAAACTTCTTTTATAAGGGAATAAAGTGTGCCACGTGTGGCATTTTGTATGTACCTTATGAATAAGCATCGGCTAACTCCGTGC
>MG|2|V3|F|849|93.06|Bacteroidetes|Bacteroidia|Bacteroidales|Bacteroidaceae|Bacteroides|pyogenes|
CCTACGGGAGGCAGCAGTGAGGAATATTGGTCAATGGCCGGGAGGCTGAACCAGCCAAGTAGCGTGAAGGATGACGGCCCTACGGGTTGTAAACTTCTTTTATGCGGGATTAACGTGAGGTACGTGTACCTTATTGCAGGTACCGCATGAATAAGCATCGGCTAACTCCGTGC
>MG|2|V3|F|17|86.21|Bacteroidetes|Bacteroidia|Bacteroidales|Bacteroidaceae|Bacteroides|sp.|
CCTACGGGAGGCAGCAGTGAGGAATATTGGTCAATGGGCGGGAGCCTGAACCAGCCAAGCCGCGTGAGGGAAGAATGTCCTATGGATTGTAAACCTCTTTTGCACGGGGGTAAAGGGGATGTCGTGACATCCGTTGCAAGTACCGTGCGAATAAGGACCGGCTAACTCCGTGC
>MG|2|V3|F|44|91.33|Bacteroidetes|Bacteroidia|Bacteroidales|Bacteroidaceae|Bacteroides|salanitronis|
CCTACGGGAGGCAGCAGTGAGGAATATTGGTCAATGGCCGTAAGGCTGAACCAGCCAAGTAGCGTGGAGGATGACTGCCCTACGGGTTGTAAACTCCTTTTATAAGGGGGTAAAGGCGCCTACGTGTAGGCGTTTGCAAGTACCTTATGAATAAGCATCGGCTAACTCCGTGC
>MG|2|V3|F|11|94.22|Bacteroidetes|Bacteroidia|Bacteroidales|Bacteroidaceae|Anaerorhabdus|furcosa|
CCTACGGGAGGCAGCAGTAGGGAATTTTCGGCAATGGGCGAAAGCCTGACCGAGCAACGCCGCGTGAGCGAAGACGGCCTTCGGGTTGTAAAGCTCTGTTGTAAAGGAAGAACGGTATAGATAGAATCAATACATGACGGTACTTTACCAGAAAGCCACGGCTAACTACGTGC
>MG|2|V3|F|12|91.95|Bacteroidetes|Bacteroidia|Bacteroidales|Bacteroidaceae|Bacteroides|barnesiae|
CCTACGGGAGGCAGCAGTGAGGAATATTGGTCAATGGCCGAGAGGCTGAACCAGCCAAGTAGCGTGAGGATGACTGCCCTACGGGTTGTAAACTCCTTTTTATAAGGGGGTAAAGGCATCTACGTGTAGATGTTTGCAAGTACCTTATGAATAAGCATCGGCTAACTCCGTGC
>MG|2|V3|R|12|93.68|Bacteroidetes|Bacteroidia|Bacteroidales|Bacteroidaceae|Bacteroides|ovatus|
GCACGGAGTTAGCCGATGCTTATTCATAAGGTACATACAAAAAACCACACGTGGCTCACTTTATTCCCTTATAAAAAGAGGTTTACAACCCATAGGGCAGTCATCCCTCACGCTACTTGGCTGGTTCAGCCTTACGGCCATTGACCAATATTCCTCACTGCTGCCTCCCGTAGG
>MG|2|V3|F|59|91.91|Bacteroidetes|Bacteroidia|Bacteroidales|Bacteroidaceae|Bacteroides|coprophilus|
CCTACGGGAGGCAGCAGTGAGGAATATTGGTCAATGGCCGCAAGGCTGAACCAGCCAAGTAGCGTGGAGGATGACGGCCCTACGGGTTGTAAACTCCTTTTATAGAGGAATAAAGAGGCGTACGTGTACGCCGTTGCATGTACTTTATGAATAAGCATCGGCTAACTCCGTGC
>MG|2|V3|F|51|91.95|Bacteroidetes|Bacteroidia|Bacteroidales|Bacteroidaceae|Bacteroides|nordii|
TCCTACGGGAGGCAGCAGTGAGGAATATTGGTCAATGGGCGGTAGCCTGAACCAGCCAAGTAGCGTGAGGGATGACGGCCCTACGGGTTGTAAACCTCTTTTGCAAGGGAATAAAGTGCGCCACGTGTGGCGCTTTGCATGTACCTTGCGAATAAGCATCGGCTAACTCCGTGC
>MG|2|V3|F|1988|92.53|Bacteroidetes|Bacteroidia|Bacteroidales|Bacteroidaceae|Bacteroides|barnesiae|
CCTACGGGAGGCAGCAGTGAGGAATATTGGTCAATGGCCGAGAGGCTGAACCAGCCAAGTAGCGTGAGGATGACTGCCCTACGGGTTGTAAACTCCTTTTATAAGGGGGTAAAGGCATCTACGTGTAGATGTTTGCAAGTACCTTATGAATAAGCATCGGCTAACTCCGTGCC
>MG|2|V3|F|15|89.71|Bacteroidetes|Bacteroidia|Bacteroidales|Bacteroidaceae|Bacteroides|coprophilus|
CCTACGGGAGGCAGCAGTGAGGAATATTGGTCAATGGCCGCAGGGCTGAACCAGCCAAGTAGCGTGGAGGATGACGGCCCTACGGGTTGTAAACTCCTTTTTGCGGGAATAACAGGGGCACGTGTGCCCCTCTGCACGTACCGCACGAATAAGCATCGGCTAACTCCGTGC
>MG|2|V3|F|30|89.71|Bacteroidetes|Bacteroidia|Bacteroidales|Bacteroidaceae|Bacteroides|coprophilus|
CCTACGGGAGGCAGCAGTGAGGAATATTGGTCAATGGCCGCAGGGCTGAACCAGCCAAGTAGCGTGGAGGATGACGGCCCTACGGGTTGTAAACTCCTTTTTTGCGGGAATAACAGGGGCACGTGTGCCCCTCTGCACGTACCGCACGAATAAGCATCGGCTAACTCCGTGC
>MG|2|V3|F|141|94.25|Bacteroidetes|Bacteroidia|Bacteroidales|Bacteroidaceae|Bacteroides|barnesiae|
CCTACGGGAGGCAGCAGTGAGGAATATTGGTCAATGGCCGCGAGGCTGAACCAGCCAAGTAGCGTGAAGGATGACTGCCCTATGGGTTGTAAACTTCTTTTATAAGGGAATAAAGTGTTGTACGTGTACGATATTGCATGTACCTTATGAATAAGCATCGGCTAACTCCGTGC
>MG|2|V3|R|56|93.75|Bacteroidetes|Bacteroidia|Bacteroidales|Bacteroidaceae|Bacteroides|coprophilus|
GCACGGAGTTAGCCGATGCTTATTCATAAGGTACATGCACAACGTCACACGTGACGCCCGTTATTCCCTTATAAAAGAAGTTTACAACCCGTAGGGCCGTCATCCTTCACGCTACTTGGCTGGTTCAGCCTCTCGGCCATTGACCAATATTCCTCACTGCTGCCTCCCGTAGGA
>MG|2|V3|R|13|90.86|Bacteroidetes|Bacteroidia|Bacteroidales|Bacteroidaceae|Bacteroides|coprophilus|
GCACGGAGTTAGCCGATGCTTATTCAGAGGGTACATGCAATGGCCCACCCGTGGGCCACTTTATTCCCCGCTAAAAAGAAGTTTACAACCCGTAGGGCCGTCATCCTCCACGCTACTTGGCTGGTTCAGGCCTGCGCCCATTGACCAATATTCCTCACTGCTGCCTCCCGTAGG
>MG|2|V3|F|21|92.49|Bacteroidetes|Bacteroidia|Bacteroidales|Bacteroidaceae|Bacteroides|barnesiae|
CCTACGGGAGGCAGCAGTGAGGAATATTGGTCAATGGCCGGGAGGCTGAACCAGCCAAGTAGCGTGAAGGATGACGGCCCTACGGGTTGTAAACTTCTTTTATAAGGGGGTAAAGGCATCTACGTGTAGATGTTTGCAAGTACCTTATGAATAAGCATCGGCTAACTCCGTGC
>MG|2|V3|F|16|93.1|Bacteroidetes|Bacteroidia|Bacteroidales|Bacteroidaceae|Bacteroides|pyogenes|
TCCTACGGGAGGCAGCAGTGAGGAATATTGGTCAATGGCCGGGAGGCTGAACCAGCCAAGTAGCGTGAAGGATGACGGCCCTACGGGTTGTAAACTTCTTTTATGCGGGATTAACGTGAGGTACGTGTACCTTATTGCAGGTACCGCATGAATAAGCATCGGCTAACTCCGTGC
>MG|2|V3|R|45|90.17|Bacteroidetes|Bacteroidia|Bacteroidales|Bacteroidaceae|Bacteroides|helcogenes|
GCACGGAGTTAGCCGATGCTTATTCAGGAAGTACATGCAAAACGCCACACGTGGCGCGCTTTATTCCTTCCTAAAAGAGGTTTACAACCGTAGGGCAGTCATCCCTCACGCTACTTGGCTGGTTCAGGCCATCGCCCATTGACCAATATTCCTCACTGCTGCCTCCCGTAGG
>MG|2|V3|R|39|93.1|Bacteroidetes|Bacteroidia|Bacteroidales|Bacteroidaceae|Bacteroides|salyersiae|
GCACGGAGTTAGCCGATGCTTATTCATAAGGTACATACAAAATGCCACACGTGGCACACTTTATTCCCTTATAAAAGAAGTTTACAACCCGTAGGGCCGTCTTCCTTCACGCGACTTGGCTGGTTCAGCCTTCCGGCCATTGACCAATATTCCTCACTGCTGCCTCCCGTAGGA
>MG|2|V3|F|107|92.53|Bacteroidetes|Bacteroidia|Bacteroidales|Bacteroidaceae|Bacteroides|zoogleoformans|
CCTACGGGAGGCAGCAGTGAGGAATATTGGTCAATGGGCGCAAGCCTGAACCAGCCAAGTAGCGTGAGGGATGACGGCCCTACGGGTTGTAAACCTCTTTTATAAGGGAATAAAGGAGACCACGCGTGGTTTTTTGCACGTACCTTATGAATAAGCATCGGCTAACTCCGTGC
>MG|2|V3|R|20|92.57|Bacteroidetes|Bacteroidia|Bacteroidales|Bacteroidaceae|Bacteroides|heparinolyticus|
GCACGGAGTTAGCCGATGCTTATTCATAAGGTACATACAAACCGGTACGCGTACCGGACTTTATTCCCTTATAAAAGAGGTTTACAACCCATAGGGCAGTCATCCCTCACGCCTACTTGGCTGGTTCAGCCTTACGGCCATTGACCAATATTCCTCACTGCTGCCTCCCGTAGG
>MG|2|V3|R|17|92.53|Bacteroidetes|Bacteroidia|Bacteroidales|Bacteroidaceae|Bacteroides|barnesiae|
GCACGGAGTTAGCCGATGCTTATTCATAAGGTACTTGCAAACATCTACACGTAGATGCCTTTACCCCCTTATAAAAGAAGTTTACAACCCGTAGGGCCGTCATCCTTCACGCTACTTGGCTGGTTCAGCCTCCCGGCCATTGACCAATATTCCTCACTGCTGCCTCCCGTAGGA
>MG|2|V3|F|57|93.06|Bacteroidetes|Bacteroidia|Bacteroidales|Bacteroidaceae|Bacteroides|barnesiae|
CCTACGGGAGGCAGCAGTGAGGAATATTGGTCAATGGCCGAGAGGCTGAACCAGCCAAGTAGCGTGAAGGATGACGGCCCTACGGGTTGTAAACTTCTTTTATAAGGGGGTAAAGGCATCTACGTGTAGATGTTTGCAAGTACCTTATGAATAAGCATCGGCTAACTCCGTGC
>MG|2|V3|R|69|95.98|Bacteroidetes|Bacteroidia|Bacteroidales|Bacteroidaceae|Bacteroides|plebeius|
GCACGGAGTTAGCCGATGCTTATTCATAAGGTACATACAAGCTCCCACGCGTGGGAGGTTTTATTCCCTTATAAAAGAAGTTTACAACCCATAGGGCCGTCGTCCTTCACGCTACTTGGCTGGTTCAGCCTCTCGGCCATTGACCAATATTCCTCACTGCTGCCTCCCGTAGGA
>MG|2|V3|F|17|92.53|Bacteroidetes|Bacteroidia|Bacteroidales|Bacteroidaceae|Bacteroides|heparinolyticus|
CCTACGGGAGGCAGCAGTGAGGAATATTGGTCAATGGCCGTAAGGCTGAACCAGCCAAGTAGCGTGAGGGATGACTGCCCTATGGGTTGTAAACCTCTTTTATAAGGGAATAAAGTCCGGTACGCGTACCGGTTTGTATGTACCTTATGAATAGCATCGGCTAACTCCGTGC
>MG|2|V3|R|42|92.53|Bacteroidetes|Bacteroidia|Bacteroidales|Bacteroidaceae|Bacteroides|helcogenes|
GCACGGAGTTAGCCGATGCTTATTCATAAGGTACATGCAAAAAACCACACGTGGTCTCCTTTATTCCCTTATAAAAGAGGTTTACAACCCGTAGGGCCGTCATCCCTCACGCTACTTGGCTGGTTCAGCCTCCCGGCCATTGACCAATATTCCTCACTGCTGCCTCCCGTAGG
>MG|2|V3|R|346|91.95|Bacteroidetes|Bacteroidia|Bacteroidales|Bacteroidaceae|Bacteroides|barnesiae|
GCACGGAGTTAGCCGATGCTTATTCATAAGGTACTTGCAAACATCTACACGTAGATGCCTTTACCCCCTTATAAAAGGAGTTTACAACCCGTAGGGCAGTCATCCTCCACGCTACTTGGCTGGTTCAGCCTCCCGGCCATTGACCAATATTCCTCACTGCTGCCTCCCGTAGGA
>MG|2|V3|F|26|95.38|Bacteroidetes|Bacteroidia|Bacteroidales|Bacteroidaceae|Bacteroides|faecis|
CCTACGGGAGGCAGCAGTGAGGAATATTGGTCAATGGACGAGAGTCTGAACCAGCCAAGTAGCGTGAAGGATGACTGCCCTACGGTTGTAAACTTCTTTTATAAGGGAATAAAGTGATCCACGTGTGGGTTATTGCATGTACCTTATGAATAAGCATCGGCTAACTCCGTGC
>MG|2|V3|F|21|93.1|Bacteroidetes|Bacteroidia|Bacteroidales|Bacteroidaceae|Bacteroides|helcogenes|
CCTACGGGAGGCAGCAGTGAGGAATATTGGTCAATGGGCGCGAGCCTGAACCAGCCAAGTAGCGTGAAGGATGACTGCCCTATGGTTGTAAACTTCTTTTATAAGGGGATAAAGGGTCCCACGCGTGGACGTTGCATGTACCTTATGAATAAGCATCGGCTAACTCCGTGC
>MG|2|V3|R|119|84.57|Bacteroidetes|Bacteroidia|Bacteroidales|Bacteroidaceae|Bacteroides|sp.|
GCACGGAGTTAGCCGGTCCTTATTCGCACGGTACTTGCAACGGATGTCACGACATCCCCTTTACCCCCGTGCAAAAGAGGTTTACAATCCATAGGACATTCTTCCCTCACGCGGCTTGGCTGGTTCAGGCTCCCGCCCATTGACCAATATCCCTCACTGCTGCCTCCCGTAGGA
>MG|2|V3|R|13|95.98|Bacteroidetes|Bacteroidia|Bacteroidales|Bacteroidaceae|Bacteroides|ovatus|
GCACGGAATTAGCCGATGCTTATTCATATGGTACATACAAGAATCCACACGTGGACTTTTTTTATTCCCATATAAAAGAAGTTTACAACCCATAGGGCAGTCATCCTTCACGCTACTTGGCTGGTTCAGACTCTCGTCCATTGACCAATATTCCTCACTGCTGCCTCCCGTAGG
>MG|2|V3|R|14|92.53|Bacteroidetes|Bacteroidia|Bacteroidales|Bacteroidaceae|Bacteroides|barnesiae|
GCACGGAGTTAGCCGATGCTTATTCATAAGGTACTTGCAAAACATCTACACGTAGATGCCTTTACCCCCTTATAAAAGGAGTTTACAACCCGTAGGGCAGTCATCCTCCACGCTACTTGGCTGGTTCAGCCTCCCGGCCATTGACCAATATTCCTCACTGCTGCCTCCCGTAGG
>MG|2|V3|F|490|94.25|Bacteroidetes|Bacteroidia|Bacteroidales|Bacteroidaceae|Bacteroides|coprocola|
CCTACGGGAGGCAGCAGTGAGGAATATTGGTCAATGGCCGGGAGGCTGAACCAGCCAAGTAGCGTGAAGGAAGAAGGTCCTACGGGTTGTAAACTTCTTTTATACGGGAATAAAGTCGCCTACGTGTAGGCGTTTGCATGTACCGTATGAATAAGCATCGGCTAACTCCGTGCC
>MG|2|V3|F|17|88.57|Bacteroidetes|Bacteroidia|Bacteroidales|Bacteroidaceae|Bacteroides|sp.|
CCTACGGGAGGCAGCAGTGAGGAATATTGGTCAATGGACGGAAGTCTGAACCAGCCAAGTCGCGTGAAGGAAGACGGCCCTTAGGGTTGTAAACTTCTTTTTACTTGTGAGTAAAGTGTCCTACGTGTAGGATATTGCAATTAACAAGAGAATAAGCATCGGCTAATTCCGTGC
>MG|2|V3|F|14|90.8|Bacteroidetes|Bacteroidia|Bacteroidales|Bacteroidaceae|Bacteroides|uniformis|
CCTACGGGAGGCAGCAGTGAGGGATATTGGTCAATGGCCGGAAGGCTGAACCAGCCAAGTAGCGTGGAGGATGACTGCCCTACGGGTTGTAAACTCCTTTTTATGCGGGAATAAAGTCAGGCACGTGTGCCCGTTTGCATGTACCGCATGAATAAGCATCGGCTAACTCCGTGC
>MG|2|V3|R|10|89.71|Bacteroidetes|Bacteroidia|Bacteroidales|Bacteroidaceae|Bacteroides|acidifaciens|
GCACGGAGTTAGCCGATCCTTTTTCTTATGATACTTGCAATACACCACACGTGGCGCATGTTACTCTCATATAAAAAGAAGTTTAAAAACCCATAGGGCTGTAATCCTTCACGCTACTTGGCTGGTTCAGACTCTCATCCATTGACCAATATTCCTCACTGCTGCCTCCCGTAGG
>MG|2|V3|R|31|92.49|Bacteroidetes|Bacteroidia|Bacteroidales|Bacteroidaceae|Bacteroides|coprophilus|
GCACGGAGTTAGCCGATGCTTATTCGTACGGTACATGCACACGACCACACGTGGACGCCGTTATTCCCGTACAAAAGGAGTTTACAACCCGTAGGGCCGTCTTCCTCCACGCTACTTGGCTGGTTCAGGCTCGCGCCCATTGACCAATATTCCTCACTGCTGCCTCCCGTAGG
>MG|2|V3|F|14|88.44|Bacteroidetes|Bacteroidia|Bacteroidales|Bacteroidaceae|Bacteroides|sp.|
CCTACGGGAGGCAGCAGTGAGGAATATTGGTCAATGGACGGAAGTCTGAACCAGCCAAGTCGCGTGAAGGAAGACGGCCCTTAGGGTTGTAACTTCTTTTACTTGTGAGTAAAGTGTCCTACGTGTAGGATATTGCAATTAACAAGAGAATAAGCATCGGCTAATTCCGTGC
>MG|2|V3|F|25|93.64|Bacteroidetes|Bacteroidia|Bacteroidales|Bacteroidaceae|Bacteroides|barnesiae|
CCTACGGGAGGCAGCAGTGAGGAATATTGGTCAATGGCCGAGAGGCTGAACCAGCCAAGTAGCGTGGAGGATGACTGCCCTACGGGTTGTAAACTCCTTTTATAAGGGAATAAAGTCCGGTACGCGTACCGGTTTGTATGTACCTTATGAATAAGCATCGGCTAACTCCGTGC
>MG|2|V3|F|19|94.25|Bacteroidetes|Bacteroidia|Bacteroidales|Bacteroidaceae|Bacteroides|plebeius|
CCTACGGGAGGCAGCAGTGAGGAATATTGGTCAATGGCCGAGAGGCTGAACCAGCCAAGTAGCGTGAAGGACGACGGCCCTATGGGTTGTAAACTTCTTTTTATAAGGGAATAAAACCTCCCACGCGTGGGAGTTTGCATGTACCTTATGAATAAGCATCGGCTAACTCCGTGC
>MG|2|V3|F|32|90.75|Bacteroidetes|Bacteroidia|Bacteroidales|Bacteroidaceae|Bacteroides|barnesiae|
CCTACGGGAGGCAGCAGTGAGGAATATTGGTCAATGGCCGGGAGGCTGAACCAGCCAAGTAGCGTGAGGATGACTCGCCTACGGGTTGTAAACTCCTTTTATAAGGGGGTAAAGGCATCTACGTGTAGATGTTTGCAAGTACCTTATGAATAAGCATCGGCTAACTCCGTGC
>MG|2|V3|F|30|92.0|Bacteroidetes|Bacteroidia|Bacteroidales|Bacteroidaceae|Bacteroides|barnesiae|
CCTACGGGAGGCAGCAGTGAGGAATATTGGTCAATGGCCGGGAGGCTGAACCAGCCAAGTAGCGTGGAGGATGACTGCCCTACGGGTTGTAAACTCCTTTTATAAGGGGGGTAAAGGCATCTACGTGTAGATGTTTTGCAAGTACCTTATGAATAAGCATCGGCTAACTCCGTGC
>MG|2|V3|F|20|92.53|Bacteroidetes|Bacteroidia|Bacteroidales|Bacteroidaceae|Bacteroides|pyogenes|
CCTACGGGGAGGCAGCAGTGAGGAATATTGGTCAATGGCCGGGAGGCTGAACCAGCCAAGTAGCGTGAAGGATGACGGCCCTACGGGTTGTAAACTTCTTTTATGCGGGATTAACGTGAGGTACGTGTACCTTATTGCAGGTACCGCATGAATAAGCATCGGCTAACTCCGTGC
>MG|2|V3|F|31|86.86|Bacteroidetes|Bacteroidia|Bacteroidales|Bacteroidaceae|Bacteroides|coprophilus|
CCTACGGGAGGCAGCAGTGAGGAATATTGGTCAATGGGCGTGAGCCTGAACCAGCCAAGCCGCGTGAAGGCAGACGGACCGAAGGTTTGTAAACTTCTTTTGTTCGGGAGTAAAGGCGCCGGTTGTGCGGCGTTTGCAAGTACCGAAAGAAAAAAGCATCGGCTAACTCCGTGC
>MG|2|V3|F|113|93.71|Bacteroidetes|Bacteroidia|Bacteroidales|Bacteroidaceae|Bacteroides|coprophilus|
CCTACGGGAGGCAGCAGTGAGGAATATTGGTCAATGGGCGAGAGCCTGAACCAGCCAAGTAGCGTGAAGGATGTCGGCCCTACGGGTTGTGAACTTCTTTTATAAGGGAATAACTTCCGCCACGCGTGGCGGATTGCATGTACCTTATGAATAAGCATCGGCTAACTCCGTGC
>MG|2|V3|F|10|95.43|Bacteroidetes|Bacteroidia|Bacteroidales|Bacteroidaceae|Bacteroides|coprophilus|
CCTACGGGAGGCAGCAGTGAGGAATATTGGTCAATGGGCGAGAGCCTGAACCAGCCAAGTAGCGTGCAGGAAGACGGCCCTATGGGTTGTAAACTGCTTTTGTGCGGGAATAAAGCGGGTCACGTGTGGCCCTTTGCATGTACCGTACGAATAAGCATCGGCTAACTCCGTGC
>MG|2|V3|F|1010|91.91|Bacteroidetes|Bacteroidia|Bacteroidales|Bacteroidaceae|Bacteroides|nordii|
CCTACGGGAGGCAGCAGTGAGGAATATTGGTCAATGGGCGGTAGCCTGAACCAGCCAAGTAGCGTGAGGGATGACGGCCCTACGGGTTGTAAACCTCTTTTGCAAGGGAATAAAGTGCGCCACGTGTGGCGCTTTGCATGTACCTTGCGAATAAGCATCGGCTAACTCCGTGC
>MG|2|V3|R|14|95.98|Bacteroidetes|Bacteroidia|Bacteroidales|Bacteroidaceae|Bacteroides|ovatus|
GCACGGAATTAGCCGATGCTTATTCATATGGTACATACAAGAATCCACACGTGGACTTTTTTATTCCCATATAAAAAGAAGTTTACAACCCATAGGGCAGTCATCCTTCACGCTACTTGGCTGGTTCAGACTCTCGTCCATTGACCAATATTCCTCACTGCTGCCTCCCGTAGG
>MG|2|V3|F|17|98.28|Bacteroidetes|Bacteroidia|Bacteroidales|Bacteroidaceae|Alistipes / Bacteroides|sp.|
CCTACGGGAGGCAGCAGTGAGGAATATTGGTCAATGGACGCAAGTCTGAACCAGCCATGCCGCGTGCAGGAAGACGGCTCTATGAGTTGTAAACTGCTTTTTGTACGAGGGTAAACTCGGATACGTGTATCCGACTGAAAGTATCGTACGAATAAGGATCGGCTAACTCCGTGC
>MG|2|V3|R|85|95.38|Bacteroidetes|Bacteroidia|Bacteroidales|Bacteroidaceae|Bacteroides|ovatus|
GCACGGAGTTAGCCGATGCTTATTCATAAGGTACATACAAAAAACCACACGTGGCTCACTTTATTCCCTTATAAAAGAGGTTTACAACCCATAGGGCAGTCATCCCTCACGCTACTTGGCTGGTTCAGCCTCTCGGCCATTGACCAATATTCCTCACTGCTGCCTCCCGTAGG
>MG|2|V3|R|13|92.61|Bacteroidetes|Bacteroidia|Bacteroidales|Bacteroidaceae|Bacteroides|coprophilus|
GCACGGAGTTAGCCGATGCTTATTCATAAGGTACATGCAGTCCGCCACGCGTGGCGGAAGTTATTCCCTTATAAAAAGAAGTTCACAACCCGTAGGGCCGACATCCTTCACGCTACTTGGCTGGTTCAGGCTCTCGCCCATTGACCAATATTCCTCACTGCTGCCTCCCGTAGG
>MG|2|V3|R|87|96.55|Bacteroidetes|Bacteroidia|Bacteroidales|Bacteroidaceae|Bacteroides|plebeius|
GCACGGAGTTAGCCGATGCTTATTCATAAGGTACATACAAGCTCCCACGCGTGGGAGGTTTTATTCCCTTATAAAAGAAGTTTACAACCCATAGGGCCGTCATCCTTCACGCTACTTGGCTGGTTCAGCCTCTCGGCCATTGACCAATATTCCTCACTGCTGCCTCCCGTAGGA
>MG|2|V3|F|18|91.33|Bacteroidetes|Bacteroidia|Bacteroidales|Bacteroidaceae|Bacteroides|barnesiae|
CCTACGGGAGGCAGCAGTGAGGAATATTGGTCAATGGCCGAGAGGCTGAACCAGCCAAGTAGCGTGAGGATGACTCGCCTACGGGTTGTAAACTCCTTTTATAAGGGGGTAAAGGCGTCTACGTGTAGATGTTTGCAAGTACCTTATGAATAAGCATCGGCTAACTCCGTGC
>MG|2|V3|F|10|93.64|Bacteroidetes|Bacteroidia|Bacteroidales|Bacteroidaceae|Bacteroides|heparinolyticus|
CCTACGGGAGGCAGCAGTGAGGAATATTGGTCAATGGCCGTAAGGCTGAACCAGCCAAGTAGCGTGAGGGATGACTGCCCTATGGGTTGTAAACCTCTTTTATAAGGGAATAAAGTCGGTACGCGTACCGGTTTGTATGTACCTTATGAATAAGCATCGGCTAACTCCGTGC
>MG|2|V3|F|10|91.95|Bacteroidetes|Bacteroidia|Bacteroidales|Bacteroidaceae|Bacteroides|barnesiae|
CCTACGGGAGGCAGCAGTGAGGAATATTGGTCAATGGCCGAGAGGCTGAACCAGCCAAGTAGCGTGGAGGGATGACTGCCCTACGGGTTGTAAACTCCTTTTATAAGGGGGTAAAGGCATCTACGTGTAGATGTTTGCAAGTACCTTATGAATAAGCATCGGCTAACTCCGTGC
>MG|2|V3|F|11|91.91|Bacteroidetes|Bacteroidia|Bacteroidales|Bacteroidaceae|Bacteroides|barnesiae|
CCTACGGGAGGCAGCAGTGAGGAATATTGGTCAATGGCCGAGAGGCTGAACCAGCCAAGTAGCGTGGAGGATGACTGCCCTACGGGTTGTAAACTCCTTTTATAAGGGGGTAAAGGCATCTACGTGTAGATGTTTGCAAGTACCTTATGAATAAGCATCGGCTAACTACGTGC
>MG|2|V3|R|53|94.25|Bacteroidetes|Bacteroidia|Bacteroidales|Bacteroidaceae|Bacteroides|barnesiae|
GCACGGAGTTAGCCGATGCTTATTCATAAGGTACATGCAATATCGTACACGTACAACACTTTATTCCCTTATAAAAGAAGTTTACAACCCATAGGGCAGTCATCCTTCACGCTACTTGGCTGGTTCAGCCTCGCGGCCATTGACCAATATTCCTCACTGCTGCCTCCCGTAGG
>MG|2|V3|F|254|90.75|Bacteroidetes|Bacteroidia|Bacteroidales|Bacteroidaceae|Bacteroides|sp.|
CCTACGGGAGGCAGCAGTGAGGAATATTGGTCAATGGCCGGAAGGCTGAACCAGCCAAGTAGCGTGGAGGACGACGGCCCTACGGGTTGTAAACTCCTTTTATAGAGGAATAAAGTCACGCACGTGTGCGTGTTTGCACGTACTTTATGAATAAGCATCGGCTAACTCCGTGC
>MG|2|V3|F|14|93.06|Bacteroidetes|Bacteroidia|Bacteroidales|Bacteroidaceae|Bacteroides|coprophilus|
CCTACGGGAGGCAGCAGTGAGGAATATTGGTCAATGGCCGTAAGGCTGAACCAGCCAAGTAGCGTGAGGATGACGGCCCTACGGGTTGTAAACTCCTTTTATAGAGGAATAAAGTTGCGTATGTATACGCATTTGCATGTACTTTATGAATAAGCATCGGCTAACTCCGTGC
>MG|2|V3|F|18|94.29|Bacteroidetes|Bacteroidia|Bacteroidales|Bacteroidaceae|Bacteroides|coprophilus|
CCTACGGGAGGCAGCAGTGAGGAATATTGGTCAATGGCCGAGAGGCTGAACCAGCCAAGTAGCGTGAAGGATGACGGCCCTACGGGTTGTAAACTTCTTTTATAAGGGAATAACGGGCGCTACGTGTAGCGCTGTGCATGTACCTTATGAATAAGCATCGGCTAACTCCGTGC
>MG|2|V3|F|17|91.95|Bacteroidetes|Bacteroidia|Bacteroidales|Bacteroidaceae|Bacteroides|barnesiae|
CCTACGGGAGGCAGCAGTGAGGAATATTGGTCAATGGCCGAGAGGCTGAACCAGCCAAGTAGCGTGGAGGATGACTGCCCTACGGGTTGTAAACTCCTTTTTATAAGGGGGTAAAGGCATCTACGTGTAGATGTTTGCAAGTACCTTATGAATAAGCATCGGCTAACTCCGTGC
>MG|2|V3|F|97|93.68|Bacteroidetes|Bacteroidia|Bacteroidales|Bacteroidaceae|Bacteroides|helcogenes|
CCTACGGGAGGCAGCAGTGAGGAATATTGGTCAATGGGCGCGAGCCTGAACCAGCCAAGTAGCGTGAAGGATGACTGCCCTATGGGTTGTAAACTTCTTTTATAAGGGGATAAAGGGTCCCACGCGTGGACGTTGCATGTACCTTATGAATAAGCATCGGCTAACTCCGTGC
>MG|2|V3|F|12|95.43|Bacteroidetes|Bacteroidia|Bacteroidales|Bacteroidaceae|Bacteroides|ovatus|
CCTACGGGAGGCAGCAGTGAGGAATATTGGTCAATGGACGAGAGTCTGAACCAGCCAAGTAGCGTGAAGGATGACTGCCCTATGGGTTGTAAACTTCTTTTTATATGGGAATAAAAAAAGTCCACGTGTGGATTCTTGTATGTACCATATGAATAAGCATCGGCTAATTCCGTGC
>MG|2|V3|F|86|92.53|Bacteroidetes|Bacteroidia|Bacteroidales|Bacteroidaceae|Bacteroides|pyogenes|
CCTACGGGAGGCAGCAGTGAGGAATATTGGTCAATGGCCGGGAGGCTGAACCAGCCAAGTAGCGTGAAGGATGACGGCCCTACGGGTTGTAAACTTCTTTTTATGCGGGATTAACGTGAGGTACGTGTACCTTATTGCAGGTACCGCATGAATAAGCATCGGCTAACTCCGTGC
>MG|2|V3|F|10|89.14|Bacteroidetes|Bacteroidia|Bacteroidales|Bacteroidaceae|Bacteroides|coprophilus|
CCTACGGGAGGCAGCAGTGAGGAATATTGGTCAATGGCCGCAGGGCTGAACCAGCCAAGTAGCGTGGAGGATGACGGCCCTACGGGTTGTAAACTCCTTTTTTGCGGGAATAACAGGGGGCACGTGTGCCCCTCTGCACGTACCGCACGAATAAGCATCGGCTAACTACGTGC
>MG|2|V3|F|78|93.68|Bacteroidetes|Bacteroidia|Bacteroidales|Bacteroidaceae|Bacteroides|ovatus|
CCTACGGGAGGCAGCAGTGAGGAATATTGGTCAATGGCCGTAAGGCTGAACCAGCCAAGTAGCGTGAGGGATGACTGCCCTATGGGTTGTAAACCTCTTTTATAAGGGAATAAAGTGAGCCACGTGTGGTTTTTTTGTATGTACCTTATGAATAAGCATCGGCTAACTCCGTGC
>MG|2|V3|R|136|92.0|Bacteroidetes|Bacteroidia|Bacteroidales|Bacteroidaceae|Bacteroides|barnesiae|
GCACGGAGTTAGCCGATGCTTATTCATAAGGTACTTGCAAACATCTACACGTAGACGCCTTTACCCCCTTATAAAAGGAGTTTACAACCCGTAGGGCGAGTCATCCTCACGCTACTTGGCTGGTTCAGCCTCTCGGCCATTGACCAATATTCCTCACTGCTGCCTCCCGTAGGA
>MG|2|V3|F|21|89.08|Bacteroidetes|Bacteroidia|Bacteroidales|Bacteroidaceae|Bacteroides|sp.|
TCCTACGGGAGGCAGCAGTGAGGAATATTGGTCAATGGACGGAAGTCTGAACCAGCCAAGTCGCGTGAAGGAAGACGGCCCTTAGGGTTGTAAACTTCTTTTACTTGTGAGTAAAGTGTCCTACGTGTAGGATATTGCAATTAACAAGAGAATAAGCATCGGCTAATTCCGTGC
>MG|2|V3|F|44|88.57|Bacteroidetes|Bacteroidia|Bacteroidales|Bacteroidaceae|Bacteroides|coprophilus|
CCTACGGGAGGCAGCAGTGAGGAATATTGGTCAATGGGCGGAAGCCTGAACCAGCCAAGTAGCGTGGACGAGGAAGGCCCTACGGGTCGTAAAGTCCTTTTGCGCGGGAATAAAGAGCGCCACGCGTGGCGCGTTGCATGTACCGCGCGAATAAGCATCGGCTAACTCCGTGC
>MG|2|V3|R|22|91.43|Bacteroidetes|Bacteroidia|Bacteroidales|Bacteroidaceae|Bacteroides|barnesiae|
GCACGGAGTTAGCCGATGCTTATTCATAAGGTACTTGCAAACATCTACACGTAGACGCCTTTACCCCCTTATAAAAGGAGTTTACAACCCGTAGGGCGAGTCATCCTCCACGCTACTTGGCTGGTTCAGCCTCCCGGCCATTGACCAATATTCCTCACTGCTGCCTCCCGTAGGA
>MG|2|V3|F|21|90.91|Bacteroidetes|Bacteroidia|Bacteroidales|Bacteroidaceae|Bacteroides|coprophilus|
TCCTACGGGAGGCAGCAGTGAGGAATATTGGTCAATGGGCGCAGGCCTGAACCAGCCAAGTAGCGTGGAGGATGACGGCCCTACGGGTTGTAAACTTCTTTTAGCGGGGAATAAAGTGGCCCACGGGTGGGCCATTGCATGTACCCTCTGAATAAGCATCGGCTAACTCCGTGC
>MG|2|V3|R|13|91.33|Bacteroidetes|Bacteroidia|Bacteroidales|Bacteroidaceae|Bacteroides|uniformis|
GCACGGAGTTAGCCGATGCTTATTCATGCGGTACATGCAAACAGGCACACGTGTCTGACTTTATTCCCGCATAAAAGGAGTTTACAACCCGTAGGGCAGTCATCCTCCACGCTACTTGGCTGGTTCAGCCTTCCGGCCATTGACCAATATCCCTCACTGCTGCCTCCCGTAGG
>MG|2|V3|R|111|92.05|Bacteroidetes|Bacteroidia|Bacteroidales|Bacteroidaceae|Bacteroides|coprophilus|
GCACGGAGTTAGCCGATGCTTATTCGCAAGGTACATGCAAAGCGCCACGCGTGGCGCACTTTATTCCCTTGCAAAAGAGGTTTACAACCCGTAGGGCCGTCATCCCTCACGCTACTTGGCTGGTTCAGGCTACCGCCCATTGACCAATATTCCTCACTGCTGCCTCCCGTAGGA
>MG|2|V3|F|95|84.48|Bacteroidetes|Bacteroidia|Bacteroidales|Bacteroidaceae|Bacteroides|sp.|
CCTACGGGAGGCAGCAGTGAGGGGATATTGGTCAATGGGCGGGAGCCTGAACCAGCCAAGCCGCGTGAGGGAAGAATGTCCTATGGATTGTAAACCTCTTTTGCACGGGGGTAAAGGGGATGTCGTGACATCCGTTGCAAGTACCGTGCGAATAAGGACCGGCTAACTCCGTGC
>MG|2|V3|R|12|95.95|Bacteroidetes|Bacteroidia|Bacteroidales|Bacteroidaceae|Bacteroides|ovatus|
GCACGGAATTAGCCGATGCTTATTCATATGGTACATACAAGAATCCACACGTGGACTTTTTTATTCCCATATAAAAGAAGTTTACAACCCATAGGCAGTCATCCTTCACGCTACTTGGCTGGTTCAGACTCTCGTCCATTGACCAATATTCCTCACTGCTGCCTCCCGTAGG
>MG|2|V3|F|80|92.49|Bacteroidetes|Bacteroidia|Bacteroidales|Bacteroidaceae|Bacteroides|coprophilus|
CCTACGGGAGGCAGCAGTGAGGAATATTGGTCAATGGGCGTGAGCCTGAACCAGCCAAGTAGCGTGGAGGAAGACGGCCCTACGGGTTGTAAACTCCTTTTGTACGGGAATAACGGCGTCCACGTGTGGTCGTGTGCATGTACCGTACGAATAAGCATCGGCTAACTCCGTGC
>MG|2|V3|F|15|84.0|Bacteroidetes|Bacteroidia|Bacteroidales|Bacteroidaceae|Bacteroides|sp.|
CCTACGGGGAGGCAGCAGTGAGGGATATTGGTCAATGGGCGGGAGCCTGAACCAGCCAAGCCGCGTGAGGGAAGAATGTCCTATGGATTGTAAACCTCTTTTGCACGGGGGTAAAGGGGATGTCGTGACATCCGTTGCAAGTACCGTGCGAATAAGGACCGGCTAACTCCGTGC
>MG|2|V3|R|166|94.83|Bacteroidetes|Bacteroidia|Bacteroidales|Bacteroidaceae|Bacteroides|finegoldii|
GCACGGAGTTAGCCGATGCTTATTCATACGGTACATGCAGACACCCACACGTGGATGATGTTATTCCCGTATAAAAGAAGTTTACAACCCATAGGGCAGTCATCCTTCACGCTACTTGGCTGGTTCAGGCTCTCGCCCATTGACCAATATTCCTCACTGCTGCCTCCCGTAGGA
>MG|2|V3|F|32|93.1|Bacteroidetes|Bacteroidia|Bacteroidales|Bacteroidaceae|Bacteroides|barnesiae|
CCTACGGGAGGCAGCAGTGAGGAATATTGGTCAATGGCCGCGAGGCTGAACCAGCCAAGTAGCGTGAAGGATGACTCGCCTATGGGTTGTAAACTTCTTTTATAAGGGAATAAAGTGTTGTACGTGTACGATATTGCATGTACCTTATGAATAAGCATCGGCTAACTCCGTGC
>MG|2|V3|R|23|91.38|Bacteroidetes|Bacteroidia|Bacteroidales|Bacteroidaceae|Bacteroides|coprophilus|
GCACGGAGTTAGCCGATGCTTATTCATAAAGTACATGCAACGGCGTACACGTACGCCTCTTTATTCCTCTATAAAAGGAGTTTACAACCCGTAGGGCCGTCTTCCTCCACGCTACTTGGCTGGTTCAGCCTTGCGGCCATTGACCAATATTCCTCACTGCTGCCTCCCGTAGGA
>MG|2|V3|R|17|95.38|Bacteroidetes|Bacteroidia|Bacteroidales|Bacteroidaceae|Bacteroides|faecis|
GCACGGAGTTAGCCGATGCTTATTCATAAGGTACATGCAATAACCCACACGTGGATCACTTTATTCCCTTATAAAAGAAGTTTACAACCGTAGGGCAGTCATCCTTCACGCTACTTGGCTGGTTCAGACTCTCGTCCATTGACCAATATTCCTCACTGCTGCCTCCCGTAGG
>MG|2|V3|F|10|91.91|Bacteroidetes|Bacteroidia|Bacteroidales|Bacteroidaceae|Bacteroides|barnesiae|
CCTACGGGAGGCAGCAGTGGGGAATATTGGTCAATGGCCGAGAGGCTGAACCAGCCAAGTAGCGTGAGGATGACTGCCCTACGGGTTGTAAACTCCTTTTATAAGGGGGTAAAGGCGTCTACGTGTAGATGTTTGCAAGTACCTTATGAATAAGCATCGGCTAACTCCGTGC
>MG|2|V3|F|61|94.83|Bacteroidetes|Bacteroidia|Bacteroidales|Bacteroidaceae|Bacteroides|ovatus|
CCTACGGGAGGCAGCAGTGAGGAATATTGGTCAATGGCCGAGAGGCTGAACCAGCCAAGTAGCGTGAGGGATGACTGCCCTATGGGTTGTAAACCTCTTTTATAAGGGAATAAAGTGAGCCACGTGTGGTTTTTTTGTATGTACCTTATGAATAAGCATCGGCTAACTCCGTGC
>MG|2|V3|F|36|90.8|Bacteroidetes|Bacteroidia|Bacteroidales|Bacteroidaceae|Bacteroides|barnesiae|
CCTACGGGAGGCAGCAGTGAGGAATATTGGTCAATGGCCGTAAGGCTGAACCAGCCAAGTAGCGTGGAGGATGACTCGCCCTACGGGTTGTAAACTCCTTTTATAAGGGGGTAAAGGCATCTACGTGTAGATGTTTGCAAGTACCTTATGAATAAGCATCGGCTAACTCCGTGC
>MG|2|V3|R|12|91.91|Bacteroidetes|Bacteroidia|Bacteroidales|Bacteroidaceae|Bacteroides|coprophilus|
GCACGGAGTTAGCCGATGCTTATTCATAAGGTACTTGCAAACGCCTACACGTAGGCGCCTTTACCCCCTTATAAAAGGAGTTTACAACCCGTAGGGCAGTCATCCTCACGCTACTTGGCTGGTTCAGCCTCTCGGCCATTGACCAATATTCCTCACTGCTGCCTCCCGTAGG
>MG|2|V3|R|35|93.71|Bacteroidetes|Bacteroidia|Bacteroidales|Bacteroidaceae|Bacteroides|uniformis|
GCACGGAGTTAGCCGATGCTTATTCATACGGTACATGCAGAGCGGCACACGTGCCGCGTGTTATTCCCGTATAAAAGAAGTTTACAACCCATAGGGCAGTCATCCTTCACGCTACTTGGCTGGTTCAGGCTCTCGCCCATTGACCAATATTCCTCACTGCTGCCTCCCGTAGGA
>MG|2|V3|R|21|90.86|Bacteroidetes|Bacteroidia|Bacteroidales|Bacteroidaceae|Bacteroides|barnesiae|
GCACGGAGTTAGCCGATGCTTATTCATAAGGTACTTGCAAACATCTACACGTAGATGCCTTTACCCCCTTATAAAAGGAGTTTACAACCCGTAGGGCGAGTCATCCTCCACGCTACTTGGCTGGTTCAGCCTTACGGCCATTGACCAATATTCCTCACTGCTGCCTCCCGTAGGA
>MG|2|V3|F|20|91.48|Bacteroidetes|Bacteroidia|Bacteroidales|Bacteroidaceae|Bacteroides|coprophilus|
CCTACGGGAGGCAGCAGTGAGGAATATTGGTCAATGGGCGGTAGCCTGAACCAGCCAAGTAGCGTGAGGGATGACGGCCCTACGGGTTGTAAACCTCTTTTTGCAAGGGAATAAAGTGCGCCACGCGTGGCGCTTTGCATGTACCTTGCGAATAAGCATCGGCTAACTCCGTGC
>MG|2|V3|F|2149|89.77|Bacteroidetes|Bacteroidia|Bacteroidales|Bacteroidaceae|Bacteroides|coprophilus|
CCTACGGGAGGCAGCAGTGAGGAATATTGGTCAATGGCCGCAGGGCTGAACCAGCCAAGTAGCGTGGAGGATGACGGCCCTACGGGTTGTAAACTCCTTTTTTGCGGGAATAACAGGGGGCACGTGTGCCCCTCTGCACGTACCGCACGAATAAGCATCGGCTAACTCCGTGCC
>MG|2|V3|F|208|96.53|Bacteroidetes|Bacteroidia|Bacteroidales|Bacteroidaceae|Bacteroides|plebeius|
CCTACGGGAGGCAGCAGTGAGGAATATTGGTCAATGGCCGAGAGGCTGAACCAGCCAAGTAGCGTGAAGGATGACGGCCCTATGGGTTGTAAACTTCTTTTATAAGGGAATAAAACCTCCCACGCGTGGGAGCTTGTATGTACCTTATGAATAAGCATCGGCTAACTCCGTGC
>MG|2|V3|F|13|93.64|Bacteroidetes|Bacteroidia|Bacteroidales|Bacteroidaceae|Bacteroides|ovatus|
CCTACGGGAGGCAGCAGTGAGGAATATTGGTCAATGGCCGTAAGGCTGAACCAGCCAAGTAGCGTGAGGGATGACTGCCTATGGGTTGTAAACCTCTTTTATAAGGGAATAAAGTGAGCCACGTGTGGTTTTTTGTATGTACCTTATGAATAAGCATCGGCTAACTCCGTGC
>MG|2|V3|F|13|91.95|Bacteroidetes|Bacteroidia|Bacteroidales|Bacteroidaceae|Bacteroides|barnesiae|
CCTACGGGAGGCAGCAGTGAGGAATATTGGTCAATGGGCGGAAGCCTGAACCAGCCAAGTAGCGTGGAGGATGACTCGCCCTACGGGTTGTAAACTCCTTTTATAAGGGGGTAAAGGCATCTACGTGTAGATGTTTGCAAGTACCTTATGAATAAGCATCGGCTAACTCCGTGC
>MG|2|V3|R|54|92.0|Bacteroidetes|Bacteroidia|Bacteroidales|Bacteroidaceae|Bacteroides|barnesiae|
GCACGGAGTTAGCCGATGCTTATTCATAAGGTACTTGCAAACATCTACACGTAGATGCCTTTACCCCCTTATAAAAGGAGTTTACAACCCGTAGGGCGAGTCATCCTCACGCTACTTGGCTGGTTCAGCCTCTCGGCCATTGACCAATATTCCTCACTGCTGCCTCCCGTAGGA
>MG|2|V3|F|11|91.43|Bacteroidetes|Bacteroidia|Bacteroidales|Bacteroidaceae|Bacteroides|barnesiae|
CCTACGGGAGGCAGCAGTGAGGAATATTGGTCAATGGCCGAGAGGCTGAACCAGCCAAGTAGCGTGGAGGATGACTGCCCTACGGGTTGTAAAACTCCTTTTATAAGGGGGGTAAAGGCATCTACGTGTAGATGTTTGCAAGTACCTTATGAATAAGCATCGGCTAACTCCGTGC
>MG|2|V3|R|123|94.83|Bacteroidetes|Bacteroidia|Bacteroidales|Bacteroidaceae|Bacteroides|coprophilus|
GCACGGAGTTAGCCGATGCTTATTCATAAGGTACATACAAACCGGTACGCGTACCGGACTTTATTCCCTTATAAAAGAAGTTTACAACCCGTAGGGCCGTCATCCTTCACGCTACTTGGCTGGTTCAGCCTCTCGGCCATTGACCAATATTCCTCACTGCTGCCTCCCGTAGGA
>MG|2|V3|R|61|89.66|Bacteroidetes|Bacteroidia|Bacteroidales|Bacteroidaceae|Bacteroides|barnesiae|
GCACGGAGTTAGCCGATGCTTATTCATAAGGTACTTGCAAACATCTACACGTAGATGCCTTTACCCCCTTATAAAAGGAGTTTACAACCGTAGGCGAGTCATCCTCCACGCTACTTGGCTGGTTCAGCCTTACGGCCATTGACCAATATTCCTCACTGCTGCCTCCCGTAGGA
>MG|2|V3|R|823|92.53|Bacteroidetes|Bacteroidia|Bacteroidales|Bacteroidaceae|Bacteroides|barnesiae|
GCACGGAGTTAGCCGATGCTTATTCATAAGGTACTTGCAAACATCTACACGTAGATGCCTTTACCCCCTTATAAAAGGAGTTTACAACCCGTAGGGCAGTCATCCTCACGCTACTTGGCTGGTTCAGCCTCTCGGCCATTGACCAATATTCCTCACTGCTGCCTCCCGTAGGA
>MG|2|V3|R|48|92.53|Bacteroidetes|Bacteroidia|Bacteroidales|Bacteroidaceae|Bacteroides|pyogenes|
GCACGGAGTTAGCCGATGCTTATTCATGCGGTACCTGCAATAAGGTACACGTACCTCACGTTAATCCCGCATAAAAAGAAGTTTACAACCCGTAGGGCCGTCATCCTTCACGCTACTTGGCTGGTTCAGCCTCCCGGCCATTGACCAATATTCCTCACTGCTGCCTCCCGTAGG
>MG|2|V3|F|257|94.22|Bacteroidetes|Bacteroidia|Bacteroidales|Bacteroidaceae|Bacteroides|ovatus|
CCTACGGGAGGCAGCAGTGAGGAATATTGGTCAATGGCCGTAAGGCTGAACCAGCCAAGTAGCGTGAGGGATGACTGCCCTATGGGTTGTAAACCTCTTTTATAAGGGAATAAAGTGAGCCACGTGTGGTTTTTTGTATGTACCTTATGAATAAGCATCGGCTAACTCCGTGC
>MG|2|V3|F|301|93.71|Bacteroidetes|Bacteroidia|Bacteroidales|Bacteroidaceae|Bacteroides|coprophilus|
CCTACGGGAGGCAGCAGTGAGGAATATTGGTCAATGGCCGAGAGGCTGAACCAGCCAAGTAGCGTGAAGGATGACGGCCCTACGGGTTGTAAACTTCTTTTATAAGGGAATAACGGCCGCTACGCGTAGCGGTATGCATGTACCTTATGAATAAGCATCGGCTAACTCCGTGC
>MG|2|V3|R|107|90.8|Bacteroidetes|Bacteroidia|Bacteroidales|Bacteroidaceae|Bacteroides|sp.|
GCACGGAGTTAGCCGATGCTTATTCATAAAGTACGTGCAAACACGCACACGTGCGTGACTTTATTCCTCTATAAAAGGAGTTTACAACCCGTAGGGCCGTCGTCCTCCACGCTACTTGGCTGGTTCAGCCTTCCGGCCATTGACCAATATTCCTCACTGCTGCCTCCCGTAGGA
>MG|2|V3|F|109|93.64|Bacteroidetes|Bacteroidia|Bacteroidales|Bacteroidaceae|Bacteroides|coprocola|
CCTACGGGAGGCAGCAGTGAGGAATATTGGTCAATGGCCGCGAGGCTGAACCAGCCAAGTAGCGTGAAGGAAGAAGGTCCTACGGGCTGTAAACTTCTTTTATACGGGAATAAAGTCGCCTACGTGTAGGCGTTTGCATGTACCGTATGAATAAGCATCGGCTAACTCCGTGC
>MG|2|V3|R|54|91.95|Bacteroidetes|Bacteroidia|Bacteroidales|Bacteroidaceae|Bacteroides|coprophilus|
GCACGGAGTTAGCCGATGCTTATTCGTACGGTACATGCACGCACCCACACGTGGACGCCGTTATTCCCGTACAAAAGGAGTTTACAACCCGTAGGGCCGTCTTCCTCCACGCTACTTGGCTGGTTCAGGCTCGCGCCCATTGACCAATATTCCTCACTGCTGCCTCCCGTAGG
>MG|2|V3|R|44|91.91|Bacteroidetes|Bacteroidia|Bacteroidales|Bacteroidaceae|Bacteroides|barnesiae|
GCACGGAGTTAGCCGATGCTTATTCATAAGGTACTTGCAAACATCTACACGTAGACGCCTTTACCCCCTTATAAAAGGAGTTTACAACCCGTAGGGCAGTCATCCTCCACGCTACTTGGCTGGTTCAGCCTCCCGGCCATTGACCAATATTCCTCACTGCTGCCTCCCGTAGG
>MG|2|V3|F|16|90.8|Bacteroidetes|Bacteroidia|Bacteroidales|Bacteroidaceae|Bacteroides|barnesiae|
CCTACGGGAGGCAGCAGTGAGGAATATTGGTCAATGGCCGGGAGGCTGAACCAGCCAAGTAGCGTGGAGGATGACTCGCCCTACGGTTGTAAACTCCTTTTATAAGGGGGTAAAGGCATCTACGTGTAGATGTTTGCAAGTACCTTATGAATAAGCATCGGCTAACTCCGTGC
>MG|2|V3|F|14|95.98|Bacteroidetes|Bacteroidia|Bacteroidales|Bacteroidaceae|Bacteroides|plebeius|
CCTACGGGAGGCAGCAGTGAGGAATATTGGTCAATGGCCGAGAGGCTGAACCAGCCAAGTAGCGTGAAGGATGACGGCCCTATGGGTTGTTAAACTTCTTTTATAAGGGAATAAAACCTCCCACGCGTGGGAGCTTGTATGTACCTTATGAATAAGCATCGGCTAACTCCGTGC
>MG|2|V3|F|10|91.91|Bacteroidetes|Bacteroidia|Bacteroidales|Bacteroidaceae|Bacteroides|barnesiae|
CCTACGGGAGGCAGCAGTGAGGAATATTGGTCAATGGCCGAGAGGCTGAACCAGCCAAGTAGCGTGGAGGATGGCTGCCCTACGGGTTGTAAACTCCTTTTATAAGGGGGTAAAGGCATCTACGTGTAGATGTTTGCAAGTACCTTATGAATAAGCATCGGCTAACTCCGTGC
>MG|2|V3|F|44|93.06|Bacteroidetes|Bacteroidia|Bacteroidales|Bacteroidaceae|Bacteroides|barnesiae|
CCTACGGGAGGCAGCAGTGAGGAATATTGGTCAATGGGCGAGAGCCTGAACCAGCCAAGTAGCGTGAAGGATGAAGGTTCTATGGATTGTAAACTTCTTTTATAAGGGAATAACGGGCGCTACGTGTAGCGTTTTGCATGTACCTTATGAATAAGCATCGGCTAACTCCGTGC
>MG|2|V3|R|36|94.86|Bacteroidetes|Bacteroidia|Bacteroidales|Bacteroidaceae|Bacteroides|ovatus|
GCACGGAGTTAGCCGATGCTTATTCATAAGGTACATACAAAAAAACCACACGTGGCTCACTTTATTCCCTTATAAAAGAGGTTTACAACCCATAGGGCAGTCATCCCTCACGCTACTTGGCTGGTTCAGCCTCTCGGCCATTGACCAATATTCCTCACTGCTGCCTCCCGTAGGA
>MG|2|V3|R|44|92.53|Bacteroidetes|Bacteroidia|Bacteroidales|Bacteroidaceae|Bacteroides|coprophilus|
GCACGGAGTTAGCCGATGCTTATTCGTACGGTACATGCACACATCCACACGTGGACGCCGTTATTCCCGTACAAAAGGAGTTTACAACCCGTAGGGCCGTCTTCCTCCACGCTACTTGGCTGGTTCAGGCTCGCGCCCATTGACCAATATTCCTCACTGCTGCCTCCCGTAGG
>MG|2|V3|R|11|93.06|Bacteroidetes|Bacteroidia|Bacteroidales|Bacteroidaceae|Bacteroides|barnesiae|
GCACGGAGTTAGCCGATGCTTATTCATAAGGTACATGCAAAACGCTACACGTAGCGCCCGTTATTCCCTTATAAAAGAAGTTTACAATCCATAGAACCTTCATCCTTCACGCTACTTGGCTGGTTCAGGCTCTCGCCCATTGACCAATATTCCTCACTGCTGCCTCCCGTAGG
>MG|2|V3|R|21|94.25|Bacteroidetes|Bacteroidia|Bacteroidales|Bacteroidaceae|Bacteroides|finegoldii|
GCACGGAGTTAGCCGATGCTTATTCATACGGTACATGCAGACACCCACACGTGGATGATGTTATTCCCGTATAAAAAGAAGTTTACAACCCATAGGGCAGTCATCCTTCACGCTACTTGGCTGGTTCAGGCTCTCGCCCATTGACCAATATTCCTCACTGCTGCCTCCCGTAGG
>MG|2|V3|F|69|95.95|Bacteroidetes|Bacteroidia|Bacteroidales|Bacteroidaceae|Bacteroides|ovatus|
CCTACGGGAGGCAGCAGTGAGGAATATTGGTCAATGGACGAGAGTCTGAACCAGCCAAGTAGCGTGAAGGATGACTGCCCTATGGTTGTAAACTTCTTTTATATGGGAATAAAAAAGTCCACGTGTGGATTCTTGTATGTACCATATGAATAAGCATCGGCTAATTCCGTGC
>MG|2|V3|F|27|93.64|Bacteroidetes|Bacteroidia|Bacteroidales|Bacteroidaceae|Bacteroides|barnesiae|
CCTACGGGAGGCAGCAGTGAGGAATATTGGTCAATGGCCGAGAGGCTGAACCAGCCAAGTAGCGTGAGGATGACTGCCCTACGGGTTGTAAACTCCTTTTATAAGGGAATAAAGTCCGGTACGCGTACCGGTTTGTATGTACCTTATGAATAAGCATCGGCTAACTCCGTGC
>MG|2|V3|R|25|92.0|Bacteroidetes|Bacteroidia|Bacteroidales|Bacteroidaceae|Bacteroides|barnesiae|
GCACGGAGTTAGCCGATGCTTATTCATAAGGTACTTGCAAACATCTACACGTAGATGCCTTTACCCCCCTTATAAAAGGAGTTTACAACCCGTAGGGCAGTCATCCTCACGCTACTTGGCTGGTTCAGCCTCTCGGCCATTGACCAATATTCCTCACTGCTGCCTCCCGTAGGA
>MG|2|V3|F|14|94.22|Bacteroidetes|Bacteroidia|Bacteroidales|Bacteroidaceae|Bacteroides|ovatus|
CCTACGGGAGGCAGCAGTGAGGAATATTGGTCAATGGCCGTAAGGCTGAACCAGCCAAGTAGCGTGAGGGATGACTGCCCTATGGGTTGTAAACCTCTTTTATAAGGGAATAAAGTGAGCCACGTGTGGTTTTTGTATGTACCTTATGAATAAGCATCGGCTAACTCCGTGC
>MG|2|V3|F|11|90.75|Bacteroidetes|Bacteroidia|Bacteroidales|Bacteroidaceae|Bacteroides|barnesiae|
CCTACGGGAGGCAGCAGTGAGGAATATTGGTCAATGGCCGTAAGGCTGAACCAGCCAAGTAGCGTGGAGGATGACGGCCCTACGGGTTGTAAACTCCTTTTATAAGGGGGTAAAGGCATCTACGTGTAGATGTTTGCAAGTACCTTATGAATAAGCATCGGCTAACTCCGTGC
>MG|2|V3|R|13|91.38|Bacteroidetes|Bacteroidia|Bacteroidales|Bacteroidaceae|Bacteroides|barnesiae|
GCACGGAGTTAGCCGATGCTTATTCATAAGGTACTTGCAAACATCTACACGTAGATGCCTTTACCCCCTTATAAAAGGAGTTTACAACCCGTAGGCGAGTCATCCTCCACGCTACTTGGCTGGTTCAGCCTCTCGGCCATTGACCAATATTCCTCACTGCTGCCTCCCGTAGGA
>MG|2|V3|F|17|93.18|Bacteroidetes|Bacteroidia|Bacteroidales|Bacteroidaceae|Bacteroides|coprophilus|
CCTACGGGAGGCAGCAGTGAGGAATATTGGTCAATGGGCGAGAGCCTGAACCAGCCAAGTAGCGTGAAGGATGTCGGCCCTACGGGTTGTGAACTTCTTTTTATAAGGGAATAACTTCCGCCACGCGTGGCGGATTGCATGTACCTTATGAATAAGCATCGGCTAACTCCGTGC
>MG|2|V3|F|1141|93.1|Bacteroidetes|Bacteroidia|Bacteroidales|Bacteroidaceae|Bacteroides|heparinolyticus|
CCTACGGGAGGCAGCAGTGAGGAATATTGGTCAATGGCCGTAAGGCTGAACCAGCCAAGTAGCGTGAGGGATGACTGCCCTATGGGTTGTAAACCTCTTTTATAAGGGAATAAAGTCCGGTACGCGTACCGGTTTGTATGTACCTTATGAATAAGCATCGGCTAACTCCGTGC
>MG|2|V3|F|15|94.8|Bacteroidetes|Bacteroidia|Bacteroidales|Bacteroidaceae|Bacteroides|ovatus|
CCTACGGGAGGCAGCAGTGAGGAATATTGGTCAATGGACGAGAGTCTGAACCAGCCAAGTAGCGTGAAGGACGACTGCCTATGGTTGTAAACTTCTTTTATATGGGAATAAAAAAGTCCACGTGTGGATTCTTGTATGTACCATATGAATAAGCATCGGCTAATTCCGTGC
>MG|2|V3|F|10|90.17|Bacteroidetes|Bacteroidia|Bacteroidales|Bacteroidaceae|Bacteroides|sp.|
CCTACGGGAGGCAGCAGTGAGGAATATTGGTCAATGGCCGGAAGGCTGAACCAGCCAAGTAGCGTGGAGGACGACGGCCCTACGGGTTGTAAACTCCTTTTATAGAGGAATAAAGTCACGCACGTGTGCGTGTTGCACGTACTTTATGAATAAGCATCGGCTAACTCCGTGC
>MG|2|V3|F|29|90.23|Bacteroidetes|Bacteroidia|Bacteroidales|Bacteroidaceae|Bacteroides|barnesiae|
CCTACGGGAGGCAGCAGTGAGGAATATTGGTCAATGGCCGTAAGGCTGAACCAGCCAAGTAGCGTGAGGATGACTCGCCCTACGGTTGTAAACTCCTTTTATAAGGGGGTAAAGGCATCTACGTGTAGATGTTTGCAAGTACCTTATGAATAAGCATCGGCTAACTCCGTGC
>MG|2|V3|F|87|91.33|Bacteroidetes|Bacteroidia|Bacteroidales|Bacteroidaceae|Bacteroides|uniformis|
CCTACGGGAGGCAGCAGTGAGGGATATTGGTCAATGGCCGGAAGGCTGAACCAGCCAAGTAGCGTGGAGGATGACTGCCCTACGGGTTGTAAACTCCTTTTATGCGGGAATAAAGTCAGGCACGTGTGCCCGTTTGCATGTACCGCATGAATAAGCATCGGCTAACTCCGTGC
>MG|2|V3|R|22|90.29|Bacteroidetes|Bacteroidia|Bacteroidales|Bacteroidaceae|Bacteroides|coprophilus|
GCACGGAGTTAGCCGATGCTTATTCATAAGGTACATGCAGGGCATTACGCGTAATGCCGGTTATTCCCTTATAAAAGAGGTTTACAACCCGTAGGGCAGTCTTCCCTCACGCTACTTGGCTGGTTCAGCCTCTCGGCCATTGACCAATATTCCTCACTGCTGCCTCCCGTAGG
>MG|2|V3|F|21|92.53|Bacteroidetes|Bacteroidia|Bacteroidales|Bacteroidaceae|Bacteroides|barnesiae|
TCCTACGGGAGGCAGCAGTGAGGAATATTGGTCAATGGCCGAGAGGCTGAACCAGCCAAGTAGCGTGGAGGATGACTGCCCTACGGGTTGTAAACTCCTTTTATAAGGGGGTAAAGGCGTCTACGTGTAGATGTTTGCAAGTACCTTATGAATAAGCATCGGCTAACTCCGTGC
>MG|2|V3|R|24|92.0|Bacteroidetes|Bacteroidia|Bacteroidales|Bacteroidaceae|Bacteroides|zoogleoformans|
GCACGGAGTTAGCCGATGCTTATTCATAAGGTACGTGCAAAAAAACCACGCGTGGTCTCCTTTATTCCCTTATAAAAGAGGTTTACAACCCGTAGGGCCGTCATCCCTCACGCTACTTGGCTGGTTCAGGCTTGCGCCCATTGACCAATATTCCTCACTGCTGCCTCCCGTAGG
>MG|2|V3|F|32|90.23|Bacteroidetes|Bacteroidia|Bacteroidales|Bacteroidaceae|Bacteroides|sp.|
CCTACGGGAGGCAGCAGTGAGGAATATTGGTCAATGGCCGGAAGGCTGAACCAGCCAAGTAGCGTGAGGGACGACGGCCCTACGGGTTGTAAACCTCTTTTTATGCGCGGATAACGTGCCCCACGCGTGGGGTATTGCATGTAGCGCATGAATAAGCATCGGCTAACTCCGTGC
>MG|2|V3|F|11|91.95|Bacteroidetes|Bacteroidia|Bacteroidales|Bacteroidaceae|Bacteroides|barnesiae|
CCTACGGGAGGCAGCAGTGAGGAATATTGGTCAATGGCCGTAAGGCTGAACCAGCCAAGTAGCGTGAAGGATGACGGCCCTACGGGTTGTAAACTTCTTTTTATAAGGGAATAACGGTCATTACGTGTAGTGATATGCATGTACCTTATGAATAAGCATCGGCTAACTCCGTGC
>MG|2|V3|F|20|91.91|Bacteroidetes|Bacteroidia|Bacteroidales|Bacteroidaceae|Bacteroides|nordii|
CCTACGGGAGGCAGCAGTGAGGAATATTGGTCAATGGGCGGAAGCCTGAACCAGCCAAGTAGCGTGAGGGATGACGGCCCTACGGGTTGTAAACCTCTTTTGCAAGGGAATAAAGTGCGCCACGTGTGGCGCTTTGCATGTACCTTGCGAATAAGCATCGGCTAACTCCGTGC
>MG|2|V3|F|69|92.49|Bacteroidetes|Bacteroidia|Bacteroidales|Bacteroidaceae|Bacteroides|coprophilus|
CCTACGGGAGGCAGCAGTGAGGAATATTGGTCAATGGGCGCGAGCCTGAACCAGCCAAGTAGCGTGGAGGAAGACGGCCCTACGGGTTGTAAACTCCTTTTGTACGGGAATAACGGCGTCCACGTGTGGTCGTGTGCATGTACCGTACGAATAAGCATCGGCTAACTCCGTGC
>MG|2|V3|R|259|91.95|Bacteroidetes|Bacteroidia|Bacteroidales|Bacteroidaceae|Bacteroides|barnesiae|
GCACGGAGTTAGCCGATGCTTATTCATAAGGTACTTGCAAACATCTACACGTAGATGCCTTTACCCCCTTATAAAAGGAGTTTACAACCCGTAGGGCAGTCATCCTCACGCTACTTGGCTGGTTCAGCCTCCCGGCCATTGACCAATATTCCTCACTGCTGCCTCCCGTAGGA
>MG|2|V3|R|17|91.43|Bacteroidetes|Bacteroidia|Bacteroidales|Bacteroidaceae|Bacteroides|barnesiae|
GCACGGAGTTAGCCGATGCTTATTCATAAGGTACTTGCAAACATCTACACGTAGACGCCTTTACCCCCCTTATAAAAAGGAGTTTACAACCCGTAGGGCAGTCATCCTCCACGCTACTTGGCTGGTTCAGCCTCTCGGCCATTGACCAATATTCCTCACTGCTGCCTCCCGTAGG
>MG|2|V3|R|28|91.43|Bacteroidetes|Bacteroidia|Bacteroidales|Bacteroidaceae|Bacteroides|barnesiae|
GCACGGAGTTAGCCGATGCTTATTCATAAGGTACTTGCAAACATCTACACGTAGACGCCTTTACCCCCTTATAAAAGGAGTTTACAACCCGTAGGGCGAGTCATCCTCACGCTACTTGGCTGGTTCAGCCTCCCGGCCATTGACCAATATTCCTCACTGCTGCCTCCCGTAGGA
>MG|2|V3|F|27|88.64|Bacteroidetes|Bacteroidia|Bacteroidales|Bacteroidaceae|Bacteroides|coprophilus|
CCTACGGGAGGCAGCAGTGAGGAATATTGGTCAATGGCCGGGAGGCTGAACCAGCCAAGTAGCGTGAAGGATGACGGCCCTACGGGTTGTAAACTTCTTTTGCGGGAGGATAACCGGCGCCACGTGTGGCGTCCTGCAGGTATCCCGCGAATAAGCATCGGCTAACTCCGTGC
>MG|2|V3|F|14|92.57|Bacteroidetes|Bacteroidia|Bacteroidales|Bacteroidaceae|Bacteroides|clarus|
CCTACGGGAGGCAGCAGTGAGGAATATTGGTCAATGGCCGAGAGGCTGAACCAGCCAAGTAGCGTGAGGGATGACGGCCCTACGGGTTGTAAACCTCTTTTATAAGGGAATAAAGGAGACCACGTGTGGTTTTTTTGCATGTACCTTATGAATAAGCATCGGCTAACTCCGTGC
>MG|2|V3|F|16|94.83|Bacteroidetes|Bacteroidia|Bacteroidales|Bacteroidaceae|Bacteroides|heparinolyticus|
CCTACGGGAGGCAGCAGTGAGGAATATTGGTCAATGGGCGGAAGCCTGAACCAGCCAAGTAGCGTGAGGGATGACTGCCCTATGGGTTGTAAACCTCTTTTATAAGGGAATAAAGTCCGGTACGCGTACCGGTTTGTATGTACCTTATGAATAAGCATCGGCTAACTCCGTGC
>MG|2|V3|F|19|95.38|Bacteroidetes|Bacteroidia|Bacteroidales|Bacteroidaceae|Bacteroides|graminisolvens|
CCTACGGGAGGCAGCAGTGAGGAATATTGGTCAATGGACGAGAGTCTGAACCAGCCAAGTAGCGTGAAGGATGACTGCCCTATGGTTGTAAACTTCTTTTATAAGGGAATAAAGTCAGGTACGCGTACCTGTTTGCATGTACCTTATGAATAAGCATCGGCTAACTCCGTGC
>MG|2|V3|F|31|92.57|Bacteroidetes|Bacteroidia|Bacteroidales|Bacteroidaceae|Bacteroides|heparinolyticus|
CCTACGGGAGGCAGCAGTGAGGAATATTGGTCAATGGCCGTAAGGCTGAACCAGCCAAGTAGGCGTGAGGGATGACTGCCCTATGGGTTGTAAACCTCTTTTATAAGGGAATAAAGTCCGGTACGCGTACCGGTTTGTATGTACCTTATGAATAAGCATCGGCTAACTCCGTGC
>MG|2|V3|F|11|92.44|Bacteroidetes|Bacteroidia|Bacteroidales|Bacteroidaceae|Bacteroides|barnesiae|
CTACGGGAGGCAGCAGTGAGGAATATTGGTCAATGGCCGAGAGGCTGAACCAGCCAAGTAGCGTGAGGATGACTGCCCTACGGGTTGTAAACTCCTTTTATAAGGGGGTAAAGGCATCTACGTGTAGATGTTTGCAAGTACCTTATGAATAAGCATCGGCTAACTCCGTGC
>MG|2|V3|R|787|89.08|Bacteroidetes|Bacteroidia|Bacteroidales|Bacteroidaceae|Bacteroides|sp.|
GCACGGAATTAGCCGATGCTTATTCTCTTGTTAATTGCAATATCCTACACGTAGGACACTTTACTCACAAGTAAAAGAAGTTTACAACCCTAAGGGCCGTCTTCCTTCACGCGACTTGGCTGGTTCAGACTTCCGTCCATTGACCAATATTCCTCACTGCTGCCTCCCGTAGGA
>MG|2|V3|R|21|92.57|Bacteroidetes|Bacteroidia|Bacteroidales|Bacteroidaceae|Bacteroides|caccae|
GCACGGAGTTAGCCGATGCTTATTCATAAGGTACATGCAACGTCCCACGCGTGGGACCCTTTATCCCCTTATAAAAGAAGTTTACAACCATAGGGCAGTCATCCTTCACGCTACTTGGCTGGTTCAGGCTCGCGCCCATTGACCAATATTCCTCACTGCTGCCTCCCGTAGG
>MG|2|V3|F|41|93.64|Bacteroidetes|Bacteroidia|Bacteroidales|Bacteroidaceae|Bacteroides|coprocola|
CCTACGGGAGGCAGCAGTGAGGAATATTGGTCAATGGCCGGGAGGCTGAACCAGCCAAGTAGCGTGAAGGAAGAAGGTCCTACGGGTTGTAAACTTCTTTTATACGGGAATAAAGTCGCCTACGTGTAGCGTTTGCATGTACCGTATGAATAAGCATCGGCTAACTCCGTGC
>MG|2|V3|F|128|94.25|Bacteroidetes|Bacteroidia|Bacteroidales|Bacteroidaceae|Bacteroides|helcogenes|
CCTACGGGAGGCAGCAGTGAGGAATATTGGTCAATGGGCGCGAGCCTGAACCAGCCAAGTAGCGTGAAGGATGACTGCCCTATGGGTTGTAAACTTCTTTTATAAGGGGATAAAGGGTCCCACGTGTGGGATGTTGCATGTACCTTATGAATAAGCATCGGCTAACTCCGTGC
>MG|2|V3|F|12|91.95|Bacteroidetes|Bacteroidia|Bacteroidales|Bacteroidaceae|Bacteroides|coprophilus|
CCTACGGGAGGCAGCAGTGAGGAATATTGGTCAATGGGCGAGAGCCTGAACCAGCCAAGTAGCGTGGAGGATGACGGCCCTACGGGTTGTAAACTCCTTTTTTGCGGGAATAACAGGGGGCACGTGTGCCCCTCTGCACGTACCGCACGAATAAGCATCGGCTAACTCCGTGC
>MG|2|V3|F|113|92.49|Bacteroidetes|Bacteroidia|Bacteroidales|Bacteroidaceae|Bacteroides|barnesiae|
CCTACGGGAGGCAGCAGTGAGGAATATTGGTCAATGGCCGTAAGGCTGAACCAGCCAAGTAGCGTGAAGGATGACGGCCCTACGGGTTGTAAACTTCTTTTATAAGGGAATAACGGTCATTACGTGTAGTGATATGCATGTACCTTATGAATAAGCATCGGCTAACTCCGTGC
>MG|2|V3|R|58|96.55|Bacteroidetes|Bacteroidia|Bacteroidales|Bacteroidaceae|Bacteroides|plebeius|
GCACGGAGTTAGCCGATGCTTATTCATAAGGTACATACAAGCTCCCACCCGTGGGAGGTTTTATTCCCTTATAAAAGAAGTTTACAACCCATAGGGCCGTCATCCTTCACGCTACTTGGCTGGTTCAGCCTCTCGGCCATTGACCAATATTCCTCACTGCTGCCTCCCGTAGGA
>MG|2|V3|R|14|89.2|Bacteroidetes|Bacteroidia|Bacteroidales|Bacteroidaceae|Bacteroides|coprophilus|
GCACGGAGTTAGCCGATGCTTATTCGTGCGGTACGTGCAGAGGGGCACACGTGCCCCCTGTTATTCCCGCAAAAAAAGGAGTTTACAACCCGTAGGGCCGTCATCCTCACGCTACTTGGCTGGTTCAGCCCTGCGGCCATTGACCAATATTCCTCACTGCTGCCTCCCGTAGG
>MG|2|V3|F|28|92.61|Bacteroidetes|Bacteroidia|Bacteroidales|Bacteroidaceae|Bacteroides|coprophilus|
CCTACGGGAGGCAGCAGTGAGGAATATTGGTCAATGGGCGAGAGCCTGAACCAGCCAAGTAGCGTGAAGGATGTCGGCCCTACGGGTTGTGAACTTCTTTTTATAAGGGAATAACTTCCGCCACGCGTGGCGGACTGCATGTACCTTATGAATAAGCATCGGCTAACTCCGTGC
>MG|2|V3|F|51|91.38|Bacteroidetes|Bacteroidia|Bacteroidales|Bacteroidaceae|Bacteroides|coprophilus|
CCTACGGGAGGCAGCAGTGAGGAATATTGGTCAATGGGCGAGAGCCTGAACCAGCCAAGTGGCGTGGAGGACGACGGCCCTACGGGTTGTAAACTCCTTTTTGGAGGGGAATAAAGTGGCCCACGCGTGGGCTTTTGCATGTACCCTCCGAATAAGCATCGGCTAACTCCGTGC
>MG|2|V3|F|39|92.57|Bacteroidetes|Bacteroidia|Bacteroidales|Bacteroidaceae|Bacteroides|barnesiae|
CCTACGGGAGGCAGCAGTGAGGAATATTGGTCAATGGCCGAGAGGCTGAACCAGCCAAGTAGCGTGGAGGATGACTGCCCTACGGGTTGTAAACTCCTTTTATAAGGGGGGTAAAGGCATCTACGTGTAGATGTTTTGCAAGTACCTTATGAATAAGCATCGGCTAACTCCGTGC
>MG|2|V3|F|201|90.75|Bacteroidetes|Bacteroidia|Bacteroidales|Bacteroidaceae|Bacteroides|sp.|
CCTACGGGAGGCAGCAGTGAGGAATATTGGTCAATGGCCGGAAGGCTGAACCAGCCAAGTAGCGTGAGGGACGACGGCCCTACGGGTTGTAAACCTCTTTTATGCGCGGATAACGTGCCCCACGCGTGGGGTATTGCATGTAGCGCATGAATAAGCATCGGCTAACTCCGTGC
>MG|2|V3|F|10|91.38|Bacteroidetes|Bacteroidia|Bacteroidales|Bacteroidaceae|Bacteroides|coprophilus|
CCTACGGGAGGCAGCAGTGAGGAATATTGGTCAATGGGCGGAAGCCTGAACCAGCCAAGTAGCGTGAGGGACGACGGCCCTATGGGTTGTAAACCTCTTTTGTGCGGGGACAAAGCGGCCTACGGGTAGGCCTTTGCGGGTACCGCACGAATAAGCATCGGCTAACTCCGTGC
>MG|2|V3|F|10|90.75|Bacteroidetes|Bacteroidia|Bacteroidales|Bacteroidaceae|Bacteroides|coprophilus|
CCTACGGGAGGCAGCAGTGAGGAATATTGGTCAATGGGCGGAAGCCTGAACCAGCCAAGTGGCGTGGAGGACGACGGCCCTACGGGTTGTAAACTCCTTTTGGAGGGGAATAAAGTGGCCCACGCGTGGGCTTTTGCATGTACCCTCCGAATAAGCATCGGCTAACTCCGTGC
>MG|2|V3|R|50|90.8|Bacteroidetes|Bacteroidia|Bacteroidales|Bacteroidaceae|Bacteroides|coprophilus|
GCACGGAGTTAGCCGATGCTTATTCATAAAGTACATGCAAACGCGCAACACGTGCGCGACTTTATTCCTCTATAAAAGGAGTTTACAACCCGTAGGGCCGTCTTCCTCCACGCTACTTGGCTGGTTCAGCCTTGCGGCCATTGACCAATATTCCTCACTGCTGCCTCCCGTAGG
>MG|2|V3|F|17|92.61|Bacteroidetes|Bacteroidia|Bacteroidales|Bacteroidaceae|Bacteroides|caccae|
CCTACGGGAGGCAGCAGTGAGGAATATTGGTCAATGGGGCGCGAGCCTGAACCAGCCAAGTAGCGTGAAGGATGACTGCCCTATGGGTTGTAAACTTCTTTTATAAGGGGATAAAGGGTCCCACGCGTGGGACGTTGCATGTACCTTATGAATAAGCATCGGCTAACTCCGTGC
>MG|2|V3|F|29|95.95|Bacteroidetes|Bacteroidia|Bacteroidales|Bacteroidaceae|Bacteroides|ovatus|
CCTACGGGAGGCAGCAGTGAGGAATATTGGTCAATGGACGAGAGTCTGAACCAGCCAAGTAGCGTGAAGGATGACTGCCTATGGGTTGTAAACTTCTTTTATATGGGAATAAAAAAGTCCACGTGTGGATTCTTGTATGTACCATATGAATAAGCATCGGCTAATTCCGTGC
>MG|2|V3|R|12|93.06|Bacteroidetes|Bacteroidia|Bacteroidales|Bacteroidaceae|Bacteroides|plebeius|
GCACGGAGTTAGCCGATGCTTATTCATAAGGTACTTGCAAACATCTACACGTAGATGCCTTTACCCCCTTATAAAAGAAGTTTACAATCCGTAGGACCTTCATCCTTCACGCTACTTGGCTGGTTCAGACTCTCGTCCATTGACCAATATTCCTCACTGCTGCCTCCCGTAGG
>MG|2|V3|F|43|92.53|Bacteroidetes|Bacteroidia|Bacteroidales|Bacteroidaceae|Bacteroides|barnesiae|
TCCTACGGGAGGCAGCAGTGAGGAATATTGGTCAATGGCCGAGAGGCTGAACCAGCCAAGTAGCGTGGAGGATGACTGCCCTACGGGTTGTAAACTCCTTTTATAAGGGGGTAAAGGCATCTACGTGTAGATGTTTGCAAGTACCTTATGAATAAGCATCGGCTAACTCCGTGC
>MG|2|V3|R|53|93.75|Bacteroidetes|Bacteroidia|Bacteroidales|Bacteroidaceae|Bacteroides|coprophilus|
GCACGGAGTTAGCCGATGCTTATTCATAAGGTACATGCAATCCGCCACGCGTGGCGGAAGTTATTCCCTTATAAAAGAAGTTCACAACCCGTAGGGCCGACATCCTTCACGCTACTTGGCTGGTTCAGGCTCTCGCCCATTGACCAATATTCCTCACTGCTGCCTCCCGTAGGA
>MG|2|V3|R|12|86.86|Bacteroidetes|Bacteroidia|Bacteroidales|Bacteroidaceae|Bacteroides|coprophilus|
GCACGGAGTTAGCCGATGCTTTTTTCTTTCGGTACTTGCAAACGCCGCACAACCGGCGCCTTTACTCCCGAACAAAAGAAGTTTACAAACCTTCGGTCCGTCTGCCTTCACGCGGCTTGGCTGGTTCAGGCTCACGCCCATTGACCAATATTCCTCACTGCTGCCTCCCGTAGG
>MG|2|V3|F|48|89.71|Bacteroidetes|Bacteroidia|Bacteroidales|Bacteroidaceae|Bacteroides|coprophilus|
CCTACGGGAGGCAGCAGTGAGGAATATTGGTCAATGGCCGCAGGGGCTGAACCAGCCAAGTAGCGTGGAGGATGACGGCCCTACGGGTTGTAAACTCCTTTTTTGCGGGAATAACAGGGGGCACGTGTGCCCCTCTGCACGTACCGCACGAATAAGCATCGGCTAACTCCGTGC
>MG|2|V3|R|14|92.05|Bacteroidetes|Bacteroidia|Bacteroidales|Bacteroidaceae|Bacteroides|heparinolyticus|
GCACGGAGTTAGCCGATGCTTATTCATAAGGTACATACAAAACCGGTACGCGTACCGGACTTTATTCCCTTATAAAAAGAGGTTTACAACCCATAGGGCAGTCATCCCTCACGCTACTTGGCTGGTTCAGCCTTACGGCCATTGACCAATATTCCTCACTGCTGCCTCCCGTAGG
>MG|2|V3|F|18|93.18|Bacteroidetes|Bacteroidia|Bacteroidales|Bacteroidaceae|Bacteroides|coprophilus|
CCTACGGGAGGCAGCAGTGAGGAATATTGGTCAATGGCCGAGAGGCTGAACCAGCCAAGTAGCGTGAAGGATGACGGCCCTACGGGTTGTAAACTTCTTTTTATAAGGGAATAACGGCCGCTACGCGTAGCGGTATGCATGTACCTTATGAATAAGCATCGGCTAACTCCGTGC
>MG|2|V3|F|1360|92.53|Bacteroidetes|Bacteroidia|Bacteroidales|Bacteroidaceae|Bacteroides|barnesiae|
CCTACGGGAGGCAGCAGTGAGGAATATTGGTCAATGGCCGAGAGGCTGAACCAGCCAAGTAGCGTGGAGGATGACTGCCCTACGGGTTGTAAACTCCTTTTATAAGGGGGTAAAGGCGTCTACGTGTAGATGTTTGCAAGTACCTTATGAATAAGCATCGGCTAACTCCGTGCC
>MG|2|V3|F|1215|92.49|Bacteroidetes|Bacteroidia|Bacteroidales|Bacteroidaceae|Bacteroides|barnesiae|
CCTACGGGAGGCAGCAGTGAGGAATATTGGTCAATGGCCGAGAGGCTGAACCAGCCAAGTAGCGTGAGGATGACTGCCCTACGGGTTGTAAACTCCTTTTATAAGGGGGTAAAGGCGTCTACGTGTAGATGTTTGCAAGTACCTTATGAATAAGCATCGGCTAACTCCGTGC
>MG|2|V3|F|14|95.4|Bacteroidetes|Bacteroidia|Bacteroidales|Bacteroidaceae|Bacteroides|coprophilus|
CCTACGGGAGGCAGCAGTGAGGAATATTGGTCAATGGGCGAGAGCCTGAACCAGCCAAGTAGCGTGCAGGAAGACGGCCCTATGGGTTGTAAACTGCTTTTGTGCGGGAATAAAGGGGGTCACGTGTGGCCCTTTGCATGTACCGTACGAATAAGCATCGGCTAACTCCGTGC
>MG|2|V3|F|531|90.86|Bacteroidetes|Bacteroidia|Bacteroidales|Bacteroidaceae|Bacteroides|coprophilus|
CCTACGGGAGGCAGCAGTGAGGAATATTGGTCAATGGGCGCAGGCCTGAACCAGCCAAGTAGCGTGGAGGATGACGGCCCTACGGGTTGTAAACTTCTTTTAGCGGGGAATAAAGTGGCCCACGGGTGGGCCATTGCATGTACCCTCTGAATAAGCATCGGCTAACTCCGTGC
>MG|2|V3|F|15|95.4|Bacteroidetes|Bacteroidia|Bacteroidales|Bacteroidaceae|Bacteroides|coprophilus|
CCTACGGGAGGCAGCAGTGAGGAATATTGGTCAATGGCCGAGAGGCTGAACCAGCCAAGTAGCGTGAAGGATGACGGCCCTACGGGTTGTAAACTTCTTTTATAAGGGAATAAAGTGTTGTACGTGTACGATATTGCATGTACCTTATGAATAAGCATCGGCTAACTCCGTGC
>MG|2|V3|R|26|91.33|Bacteroidetes|Bacteroidia|Bacteroidales|Bacteroidaceae|Bacteroides|salanitronis|
GCACGGAGTTAGCCGATGCTTATTCATAAGGTACTTGCAAACGCCTACACGTAGGCGCCTTTACCCCCTTATAAAAGGAGTTTACAACCCGTAGGGCAGTCATCCTCCACGCTACTTGGCTGGTTCAGCCTTACGGCCATTGACCAATATTCCTCACTGCTGCCTCCCGTAGG
>MG|2|V3|F|11|91.91|Bacteroidetes|Bacteroidia|Bacteroidales|Bacteroidaceae|Bacteroides|barnesiae|
CCTACGGGAGGCAGCAGTGAGGAATATTGGTCAATGGCCGAGAGGCTGAACCAGCCAAGTAGCGTGGAGGATGACTGCCCTACGGGTTGTAAACTCCTTTATAAGGGGGTAAAGGCATCTACGTGTAGATGTTTGCAAGTACCTTATGAATAAGCATCGGCTAACTCCGTGC
>MG|2|V3|F|40|92.61|Bacteroidetes|Bacteroidia|Bacteroidales|Bacteroidaceae|Bacteroides|caccae|
CCTACGGGAGGCAGCAGTGAGGAATATTGGTCAATGGGCGCGAGCCTGAACCAGCCAAGTAGCGTGAAGGATGACTGCCCTATGGGTTGTAAACTTCTTTTTATAAGGGGATAAAGGGTCCCACGCGTGGGACGTTGCATGTACCTTATGAATAAGCATCGGCTAACTCCGTGC
>MG|2|V3|F|10|93.06|Bacteroidetes|Bacteroidia|Bacteroidales|Bacteroidaceae|Bacteroides|plebeius|
CCTACGGGAGGCAGCAGTGAGGAATATTGGTCAATGGACGAGAGTCTGAACCAGCCAAGTAGCGTGAAGGATGAAGGTCCTACGGATTGTAAACTTCTTTTATAAGGGGGTAAAGGCGTCTACGTGTAGATGTTTGCAAGTACCTTATGAATAAGCATCGGCTAACTCCGTGC
>MG|2|V3|F|59|92.57|Bacteroidetes|Bacteroidia|Bacteroidales|Bacteroidaceae|Bacteroides|barnesiae|
CCTACGGGAGGCAGCAGTGAGGAATATTGGTCAATGGCCGAGAGGCTGAACCAGCCAAGTAGCGTGGAGGATGACTGCCCTACGGGTTGTAAACTCCTTTTTATAAGGGGGTAAAGGCATCTACGTGTAGATGTTTTGCAAGTACCTTATGAATAAGCATCGGCTAACTCCGTGC
>MG|2|V3|F|21|94.22|Bacteroidetes|Bacteroidia|Bacteroidales|Bacteroidaceae|Bacteroides|coprophilus|
CCTACGGGAGGCAGCAGTGAGGAATATTGGTCAATGGCCGGGAGGCTGAACCAGCCAAGTAGCGTGAAGGATGACGGCCCTACGGGTTGTAAACTTCTTTTATAAGGGAATAAAGTCCGGTACGCGTACCGGTTTGTATGTACCTTATGAATAAGCATCGGCTAACTCCGTGC
>MG|2|V3|F|39|93.06|Bacteroidetes|Bacteroidia|Bacteroidales|Bacteroidaceae|Bacteroides|coprophilus|
CCTACGGGAGGCAGCAGTGAGGAATATTGGTCAATGGGCGTGAGCCTGAACCAGCCAAGTAGCGTGGAGGAAGACGGCCCTACGGGTTGTAAACTCCTTTTGTACGGGAATAACGGCGTCCACGTGTGGGCGTGTGCATGTACCGTACGAATAAGCATCGGCTAACTCCGTGC
>MG|2|V3|R|22|94.25|Bacteroidetes|Bacteroidia|Bacteroidales|Bacteroidaceae|Bacteroides|coprophilus|
GCACGGAGTTAGCCGATGCTTATTCATAAGGTACATACAAACCGGTACGCGTACCGGACTTTATTCCCTTGTAAAAGAAGTTTACAACCCGTAGGGCCGTCATCCTTCACGCTACTTGGCTGGTTCAGCCTCTCGGCCATTGACCAATATTCCTCACTGCTGCCTCCCGTAGGA
>MG|2|V3|F|21|93.14|Bacteroidetes|Bacteroidia|Bacteroidales|Bacteroidaceae|Bacteroides|barnesiae|
CCTACGGGAGGCAGCAGTGAGGAATATTGGTCAATGGCCGCGAGGCTGAACCAGCCAAGTAGCGTGAAGGAAGACTGCCCTATGGGTTGTAAACTTCTTTTTATAAGGGAATAAAGTGTTGTACGTGTACGATATTGCATGTACCTTATGAATAAGCATCGGCTAACTCCGTGC
>MG|2|V3|F|103|95.95|Bacteroidetes|Bacteroidia|Bacteroidales|Bacteroidaceae|Bacteroides|graminisolvens|
CCTACGGGAGGCAGCAGTGAGGAATATTGGTCAATGGACGAGAGTCTGAACCAGCCAAGTAGCGTGAAGGATGACTGCCCTATGGGTTGTAAACTTCTTTTATAAGGGAATAAAGTCAGGTACGCGTACCTGTTTGCATGTACCTTATGAATAAGCATCGGCTAACTCCGTGC
>MG|2|V3|F|41|91.38|Bacteroidetes|Bacteroidia|Bacteroidales|Bacteroidaceae|Bacteroides|salanitronis|
CCTACGGGAGGCAGCAGTGAGGAATATTGGTCAATGGCCGGGAGGCTGAACCAGCCAAGTAGCGTGGAGGATGACTGCCCTACGGGTTGTAAACTCCTTTTATAAGGGGGGTAAAGGCGCCTACGTGTAGGCGTTTGCAAGTACCTTATGAATAAGCATCGGCTAACTCCGTGC
>MG|2|V3|R|19|92.0|Bacteroidetes|Bacteroidia|Bacteroidales|Bacteroidaceae|Bacteroides|barnesiae|
GCACGGAGTTAGCCGATGCTTATTCATAAGGTACTTGCAAAACATCTACACGTAGATGCCTTTACCCCCTTATAAAAAGGAGTTTACAACCCGTAGGGCAGTCATCCTCCACGCTACTTGGCTGGTTCAGCCTCCCGGCCATTGACCAATATTCCTCACTGCTGCCTCCCGTAGG
>MG|2|V3|F|13|92.0|Bacteroidetes|Bacteroidia|Bacteroidales|Bacteroidaceae|Bacteroides|heparinolyticus|
CCTACGGGAGGCAGCAGTGAGGAATATTGGTCAATGGCCGTAAGGCTGAACCAGCCAAGTAGGCGTGAGGGATGACTGCCCTATGGTTGTAAACCTCTTTTATAAGGGAATAAAGTCCGGTACGCGTACCGGTTTGTATGTACCTTATGAATAAGCATCGGCTAACTCCGTGC
>MG|2|V3|F|137|89.14|Bacteroidetes|Bacteroidia|Bacteroidales|Bacteroidaceae|Bacteroides|coprophilus|
CCTACGGGAGGCAGCAGTGAGGAATATTGGTCAATGGGCGGAAGCCTGAACCAGCCAAGTAGCGTGGACGATGAAGGCCCTACGGGTCGTAAAGTCCTTTTGCGCGGGAATAAAGAGCGCCACGCGTGGCGCGTTGCATGTACCGCGCGAATAAGCATCGGCTAACTCCGTGC
>MG|2|V3|F|15|91.38|Bacteroidetes|Bacteroidia|Bacteroidales|Bacteroidaceae|Bacteroides|barnesiae|
CCTACGGGGAGGCAGCAGTGAGGAATATTGGTCAATGGCCGGGAGGCTGAACCAGCCAAGTAGCGTGAGGATGACTGCCCTACGGGTTGTAAACTCCTTTTATAAGGGGGTAAAGGCATCTACGTGTAGATGTTTGCAAGTACCTTATGAATAAGCATCGGCTAACTCCGTGC
>MG|2|V3|F|14|89.02|Bacteroidetes|Bacteroidia|Bacteroidales|Bacteroidaceae|Bacteroides|barnesiae|
CCTACGGGAGGCAGCAGTGAGGGATATTGGTCAATGGCCGGAAGGCTGAACCAGCCAAGTAGCGTGGAGGATGACTCGCCTACGGTTGTAAACTCCTTTTATAAGGGGGTAAAGGCATCTACGTGTAGATGTTTGCAAGTACCTTATGAATAAGCATCGGCTAACTCCGTGC
>MG|2|V3|R|11|91.91|Bacteroidetes|Bacteroidia|Bacteroidales|Bacteroidaceae|Bacteroides|barnesiae|
GCACGGAGTTAGCCGATGCTATTCATAAGGTACTTGCAAACATCTACACGTAGATGCCTTTACCCCCTTATAAAAGGAGTTTACAACCCGTAGGGCAGTCATCCTCCACGCTACTTGGCTGGTTCAGCCTCTCGGCCATTGACCAATATTCCTCACTGCTGCCTCCCGTAGG
>MG|2|V3|R|47|89.6|Bacteroidetes|Bacteroidia|Bacteroidales|Bacteroidaceae|Bacteroides|barnesiae|
GCACGGAGTTAGCCGATGCTTATTCATAAGGTACTTGCAAACATCTACACGTAGATGCCTTTACCCCCTTATAAAAGGAGTTTACAACCGTAGGCGAGTCATCCTCACGCTACTTGGCTGGTTCAGCCTTACGGCCATTGACCAATATTCCTCACTGCTGCCTCCCGTAGG
>MG|2|V3|F|96|98.84|Bacteroidetes|Bacteroidia|Bacteroidales|Bacteroidaceae|Alistipes / Bacteroides|sp.|
CCTACGGGAGGCAGCAGTGAGGAATATTGGTCAATGGACGCAAGTCTGAACCAGCCATGCCGCGTGCAGGAAGACGGCTCTATGAGTTGTAAACTGCTTTTGTACGAGGGTAAACTCGGATACGTGTATCCGACTGAAAGTATCGTACGAATAAGGATCGGCTAACTCCGTGC
>MG|2|V3|F|55|92.05|Bacteroidetes|Bacteroidia|Bacteroidales|Bacteroidaceae|Bacteroides|barnesiae|
CCTACGGGAGGCAGCAGTGAGGAATATTGGTCAATGGCCGAGAGGCTGAACCAGCCAAGTAGCGTGGAGGATGACTGCCCTACGGGTTGTAAACTCCTTTTTATAAGGGGGGTAAAGGCATCTACGTGTAGATGTTTTGCAAGTACCTTATGAATAAGCATCGGCTAACTCCGTGC
>MG|2|V3|F|49|91.33|Bacteroidetes|Bacteroidia|Bacteroidales|Bacteroidaceae|Bacteroides|coprophilus|
CCTACGGGAGGCAGCAGTGAGGAATATTGGTCAATGGCCGCAAGGCTGAACCAGCCAAGTAGCGTGGAGGAAGACGGCCCTACGGGTTGTAAACTCCTTTTATAGAGGAATAAAGAGGCGTACGTGTACGCCGTTGCATGTACTTTATGAATAAGCATCGGCTAACTCCGTGC
>MG|2|V3|F|18|92.53|Bacteroidetes|Bacteroidia|Bacteroidales|Bacteroidaceae|Bacteroides|coprocola|
CCTACGGGAGGCAGCAGTGAGGAATATTGGTCAATGGGCGAGAGCCTGAACCAGCCAAGTAGCGTGAAGGATGAAGGTTCTATGGATTGTAAACTTCTTTTTATAAGGGAATAACGGACACTACGTGTAGTGTTGTGCATGTACCTTATGAATAAGCATCGGCTAACTCCGTGC
>MG|2|V3|F|2172|92.49|Bacteroidetes|Bacteroidia|Bacteroidales|Bacteroidaceae|Bacteroides|barnesiae|
CCTACGGGAGGCAGCAGTGAGGAATATTGGTCAATGGCCGAGAGGCTGAACCAGCCAAGTAGCGTGGAGGATGACTGCCCTACGGGTTGTAAACTCCTTTTATAAGGGGGTAAAGGCATCTACGTGTAGATGTTTGCAAGTACCTTATGAATAAGCATCGGCTAACTCCGTGC
>MG|2|V3|F|95|91.95|Bacteroidetes|Bacteroidia|Bacteroidales|Bacteroidaceae|Bacteroides|barnesiae|
CCTACGGGAGGCAGCAGTGAGGAATATTGGTCAATGGCCGCAAGGCTGAACCAGCCAAGTAGCGTGGAGGATGACGGCCCTACGGGTTGTAAACTCCTTTTATAGAGGAATAAAGTTGCGTATGTATACGCTTTTGTATGTACTTTATGAATAAGCATCGGCTAACTCCGTGC
>MG|2|V3|F|40|91.48|Bacteroidetes|Bacteroidia|Bacteroidales|Bacteroidaceae|Bacteroides|barnesiae|
CCTACGGGAGGCAGCAGTGAGGAATATTGGTCAATGGCCGGGAGGCTGAACCAGCCAAGTAGCGTGGAGGATGACTGCCCTACGGGTTGTAAACTCCTTTTTATAAGGGGGGTAAAGGCATCTACGTGTAGATGTTTTGCAAGTACCTTATGAATAAGCATCGGCTAACTCCGTGC
>MG|2|V3|R|54|91.91|Bacteroidetes|Bacteroidia|Bacteroidales|Bacteroidaceae|Bacteroides|uniformis|
GCACGGAGTTAGCCGATGCTTATTCATGCGGTACATGCAAACGGGCACACGTGCCCGACTTTATTCCCGCATAAAAGGAGTTTACAACCCGTAGGGCAGTCATCCTCCACGCTACTTGGCTGGTTCAGCCTTCCGGCCATTGACCAATATCCCTCACTGCTGCCTCCCGTAGG
>MG|2|V3|F|26|90.8|Bacteroidetes|Bacteroidia|Bacteroidales|Bacteroidaceae|Bacteroides|coprophilus|
CCTACGGGAGGCAGCAGTGAGGAATATTGGTCAATGGCCGGGGAGGCTGAACCAGCCAAGTAGCGTGAGGATGACTGCCCTACGGGTTGTAAACTCCTTTTATAAGGGGGTAAAGGCGCCTACGTGTAGGCGTTTGCAAGTACCTTATGAATAAGCATCGGCTAACTCCGTGC
>MG|2|V3|R|78|91.33|Bacteroidetes|Bacteroidia|Bacteroidales|Bacteroidaceae|Bacteroides|barnesiae|
GCACGGAGTTAGCCGATGCTTATTCATAAGGTACTTGCAAACATCTACACGTAGATGCCTTTACCCCCTTATAAAAGGAGTTTACAACCCGTAGGGCAGTCATCCTCCACGCTACTTGGCTGGTTCAGCCTTACGGCCATTGACCAATATTCCTCACTGCTGCCTCCCGTAGG
>MG|2|V3|R|54|92.57|Bacteroidetes|Bacteroidia|Bacteroidales|Bacteroidaceae|Bacteroides|zoogleoformans|
GCACGGAGTTAGCCGATGCTTATTCATAAGGTACGTGCAAAAAACCACGCGTGGTCTCCTTTATTCCCTTATAAAAGAGGTTTACAACCCGTAGGGCCGTCATCCCTCACGCTACTTGGCTGGTTCAGGCTTGCGCCCATTGACCAATATTCCTCACTGCTGCCTCCCGTAGGA
>MG|2|V3|R|26|89.71|Bacteroidetes|Bacteroidia|Bacteroidales|Bacteroidaceae|Bacteroides|coprophilus|
GCACGGAGTTAGCCGATGCTTATTCGTGCGGTACGTGCAGAGGGGCACACGTGCCCCCTGTTATTCCCGCAAAAAAGGAGTTTACAACCCGTAGGGCCGTCATCCTCCACGCTACTTGGCTGGTTCAGCCCCTGCGGCCATTGACCAATATTCCTCACTGCTGCCTCCCGTAGG
>MG|2|V3|R|16|93.68|Bacteroidetes|Bacteroidia|Bacteroidales|Bacteroidaceae|Bacteroides|ovatus|
GCACGGAGTTAGCCGATGCTTATTCATAAGGTACATACAAAAAACCACACGTGGCTCACTTTATTCCCTTATAAAAGAGGTTTACAACCATAGGGCAGTCATCCCTCACGCTACTTGGCTGGTTCAGCCTTACGGCCATTGACCAATATTCCTCACTGCTGCCTCCCGTAGGA
>MG|2|V3|R|26|92.61|Bacteroidetes|Bacteroidia|Bacteroidales|Bacteroidaceae|Bacteroides|coprophilus|
GCACGGAGTTAGCCGATGCTTATTCATAAGGTACATGCAATCCGCCACACGTGGCGGAAGTTATTCCCTTATAAAAAGAAGTTCACAACCCGTAGGGCCGACATCCTTCACGCTACTTGGCTGGTTCAGGCTCTCGCCCATTGACCAATATTCCTCACTGCTGCCTCCCGTAGG
>MG|2|V3|R|860|89.77|Bacteroidetes|Bacteroidia|Bacteroidales|Bacteroidaceae|Bacteroides|coprophilus|
GCACGGAGTTAGCCGATGCTTATTCGTGCGGTACGTGCAGAGGGGCACACGTGCCCCCTGTTATTCCCGCAAAAAAGGAGTTTACAACCCGTAGGGCCGTCATCCTCCACGCTACTTGGCTGGTTCAGCCCTGCGGCCATTGACCAATATTCCTCACTGCTGCCTCCCGTAGGA
>MG|2|V3|F|13|91.33|Bacteroidetes|Bacteroidia|Bacteroidales|Bacteroidaceae|Bacteroides|barnesiae|
CCTACGGGAGGCAGCAGTGAGGAATATTGGTCAATGGCCGGGAGGCTGAACCAGCCAAGTAGCGTGGAGGATGACTGCCCTACGGGTTGTAAACTCCTTTTATAAGGGGGTAAAGGCATCTACGTGTAGATGTTTGCAAGTACCTTATGAATAGCATCGGCTAACTCCGTGC
>MG|2|V3|F|31|91.91|Bacteroidetes|Bacteroidia|Bacteroidales|Bacteroidaceae|Bacteroides|barnesiae|
CCTACGGGAGGCAGCAGTGAGGAATATTGGTCAATGGCCGAGAGGCTGAACCAGCCAAGTAGCGTGAGGATGACTGCCCTACGGTTGTAAACTCCTTTTATAAGGGGGTAAAGGCATCTACGTGTAGATGTTTGCAAGTACCTTATGAATAAGCATCGGCTAACTCCGTGC
>MG|2|V3|F|20|91.38|Bacteroidetes|Bacteroidia|Bacteroidales|Bacteroidaceae|Bacteroides|barnesiae|
CCTACGGGAGGCAGCAGTGAGGAATATTGGTCAATGGCCGAGAGGCTGAACCAGCCAAGTAGCGTGGAGGATGACTGCCCTACGGGTTGTAAACTCCTTTTATAAGGGGGGTAAAGGCATCTACGTGTAGATGTTTGCAAGTACCTTATGAATAGCATCGGCTAACTCCGTGC
>MG|2|V3|F|36|92.53|Bacteroidetes|Bacteroidia|Bacteroidales|Bacteroidaceae|Bacteroides|heparinolyticus|
CCTACGGGAGGCAGCAGTGAGGAATATTGGTCAATGGCCGTAAGGCTGAACCAGCCAAGTAGCGTGAGGGATGACTGCCCTATGGGTTGTAAACCTCTTTTATAAGGGAATAAAGTCCGGTACGCGTACCGGTTGTATGTACCTTATGAATAAGCATCGGCTAACTCCGTGC
>MG|2|V3|F|11|91.95|Bacteroidetes|Bacteroidia|Bacteroidales|Bacteroidaceae|Bacteroides|coprophilus|
CCTACGGGAGGCAGCAGTGAGGAATATTGGTCAATGGGCGAGAGCCTGAACCAGCCAAGTGGCGTGGAGGACGACGGCCCTACGGGTTGTAAACTCCTTTTGGAGGGGGAATAAAGTGGCCCACGCGTGGGCTTTTGCATGTACCCTCCGAATAAGCATCGGCTAACTCCGTGC
>MG|2|V3|F|10|91.38|Bacteroidetes|Bacteroidia|Bacteroidales|Bacteroidaceae|Bacteroides|coprophilus|
CCTACGGGAGGCAGCAGTGAGGAATATTGGTCAATGGGCGCGAGCCTGAACCAGCCAAGTAGCGTGGAGGATGACGGCCCTACGGGTTGTAAACTCCTTTTTTGCGGGAATAACAGGGGGCACGTGTGCCCCTCTGCACGTACCGCACGAATAAGCATCGGCTAACTCCGTGC
>MG|2|V3|F|17|90.34|Bacteroidetes|Bacteroidia|Bacteroidales|Bacteroidaceae|Bacteroides|coprophilus|
CCTACGGGAGGCAGCAGTGAGGAATATTGGTCAATGGGCGAGAGCCTGAACCAGCCAAGTAGCGTGAAGGATGACGGCCCTACGGGTTGTAAACTTCTTTTGCGGGAGGATAACCGGCGCCACGTGTGGCGTCCTGCAGGTATCCCGCGAATAAGCATCGGCTAACTCCGTGC
>MG|2|V3|F|16|91.43|Bacteroidetes|Bacteroidia|Bacteroidales|Bacteroidaceae|Bacteroides|barnesiae|
TCCTACGGGAGGCAGCAGTGAGGAATATTGGTCAATGGCCGGGAGGCTGAACCAGCCAAGTAGCGTGGAGGATGACTCGCCCTACGGGTTGTAAACTCCTTTTATAAGGGGGTAAAGGCATCTACGTGTAGATGTTTGCAAGTACCTTATGAATAAGCATCGGCTAACTCCGTGC
>MG|2|V3|F|237|95.38|Bacteroidetes|Bacteroidia|Bacteroidales|Bacteroidaceae|Bacteroides|ovatus|
CCTACGGGAGGCAGCAGTGAGGAATATTGGTCAATGGCCGAGAGGCTGAACCAGCCAAGTAGCGTGAGGGATGACTGCCCTATGGGTTGTAAACCTCTTTTATAAGGGAATAAAGTGAGCCACGTGTGGTTTTTTGTATGTACCTTATGAATAAGCATCGGCTAACTCCGTGC
>MG|2|V3|F|14|90.29|Bacteroidetes|Bacteroidia|Bacteroidales|Bacteroidaceae|Bacteroides|sp.|
CCTACGGGAGGCAGCAGTGAGGAATATTGGTCAATGGGCGATGGCCTGAACCAGCCAAGTAGCGTGAGGGATGACTGCCCTACGGGTTGTAAACCTCTTTTTAGGAAGGAATAAAGCGCGCCACGTGTGGCGTTTTGCATGTACTTCCTGAATAAGCATCGGCTAACTCCGTGC
>MG|2|V3|F|11|89.14|Bacteroidetes|Bacteroidia|Bacteroidales|Bacteroidaceae|Bacteroides|coprophilus|
CCTACGGGAGGCAGCAGTGAGGAATATTGGTCAATGGCCGCAGGGCTGAACCAGCCAAGTAGCGTGGAGGATGACGGCCCTACGGGTTGTAACTCCTTTTTTGCGGGAATAACAGGGGGCACGTGTGCCCCTCTGCACGTACCGCACGAATAAGCATCGGCTAACTCCGTGC
>MG|2|V3|F|16|90.86|Bacteroidetes|Bacteroidia|Bacteroidales|Bacteroidaceae|Bacteroides|coprophilus|
CCTACGGGAGGCAGCAGTGAGGAATATTGGTCAATGGGCGCAGGCCTGAACCAGCCAAGTAGCGTGGAGGATGACGGCCCTACGGGTTGTAAACTTCTTTTTAGCGGGGAATAAAGTGGCCCACGGGTGGGCCATTGCATGTACCCTCTGAATAAGCATCGGCTAACTCCGTGC
>MG|2|V3|F|30|92.57|Bacteroidetes|Bacteroidia|Bacteroidales|Bacteroidaceae|Bacteroides|coprophilus|
CCTACGGGAGGCAGCAGTGAGGAATATTGGTCAATGGCCGTAAGGCTGAACCAGCCAAGTAGCGTGAAGGATGACGGCCCTACGGGTTGTAAACTTCTTTTATAAGGGAATAACGGGCGTCACGTGTGACGTTGTGCATGTACCTTATGAATAAGCATCGGCTAACTCCGTGC
>MG|2|V3|F|10|91.95|Bacteroidetes|Bacteroidia|Bacteroidales|Bacteroidaceae|Bacteroides|nordii|
CCTACGGGAGGCAGCAGTGAGGAATATTGGTCAATGGGCGGTAGCCTGAACCAGCCAAGTAGCGTGAGGGATGACGGCCCTACGGGTTGTAAACCTCTTTTGCAAGGGGAATAAAGTGCGCCACGTGTGGCGCTTTGCATGTACCTTGCGAATAAGCATCGGCTAACTCCGTGC
>MG|2|V3|R|32|95.95|Bacteroidetes|Bacteroidia|Bacteroidales|Bacteroidaceae|Bacteroides|ovatus|
GCACGGAATTAGCCGATGCTTATTCATATGGTACATACAAGAATCCACACGTGGACTTTTTTATTCCCATATAAAAGAAGTTTACAACCATAGGGCAGTCATCCTTCACGCTACTTGGCTGGTTCAGACTCTCGTCCATTGACCAATATTCCTCACTGCTGCCTCCCGTAGG
>MG|2|V3|F|29|95.98|Bacteroidetes|Bacteroidia|Bacteroidales|Bacteroidaceae|Bacteroides|plebeius|
CCTACGGGAGGCAGCAGTGAGGAATATTGGTCAATGGCCGAGAGGCTGAACCAGCCAAGTAGCGTGAAGGATGACGGCCCTATGGGTTGTAAACTTCTTTTTATAAGGGAATAAAACCTCCCACGCGTGGGAGCTTGTATGTACCTTATGAATAAGCATCGGCTAACTCCGTGC
>MG|2|V3|F|12|88.51|Bacteroidetes|Bacteroidia|Bacteroidales|Bacteroidaceae|Bacteroides|sp.|
CCTACGGGAGGCAGCAGTGAGGAATATTGGTCAATGGACGGAAGTCTGAACCAGCCAAGTCGCGTGAAGGAAGACGGCCCTTAGGGTTGTAAACTTCTTTTACTTGTGAGTAAAGTGTCCTACGTGTAGGATATTGCAATTAACAAGAGAATAGCATCGGCTAATTCCGTGCC
>MG|2|V3|F|90|90.86|Bacteroidetes|Bacteroidia|Bacteroidales|Bacteroidaceae|Bacteroides|barnesiae|
CCTACGGGAGGCAGCAGTGAGGAATATTGGTCAATGGCCGTAAGGCTGAACCAGCCAAGTAGCGTGGAGGATGACTGCCCTACGGGTTGTAAACTCCTTTTATAAGGGGGGTAAAGGCATCTACGTGTAGATGTTTGCAAGTACCTTATGAATAAGCATCGGCTAACTCCGTGCC
>MG|2|V3|R|16|89.66|Bacteroidetes|Bacteroidia|Bacteroidales|Bacteroidaceae|Bacteroides|sp.|
GCACGGAGTTAGCCGATGCTTATTCTCTTGTTAATTGCAATATCCTACACGTAGGACACTTTACTCACAAGTAAAAGAAGTTTACAACCCTAAGGGCCGTCTTCCTTCACGCGACTTGGCTGGTTCAGACTTCCGTCCATTGACCAATATTCCTCACTGCTGCCTCCCGTAGGA
>MG|2|V3|R|14|87.86|Bacteroidetes|Bacteroidia|Bacteroidales|Bacteroidaceae|Bacteroides|nordii|
GCACGGAGTTAGCCGACGCTTATTCGCAAGGTACCCGCAAAGCCCCACGCGTGGGGCCCTTTGTTCCCCTGCAAAAGGAGTTTACGACCCGTAGGGCCTTCATCCTCCACGCCACTTGGCTGGTTCAGGCTTCCGCCCATTGACCAATATTCCTCACTGCTGCCTCCCGTAGG
>MG|2|V3|F|118|92.57|Bacteroidetes|Bacteroidia|Bacteroidales|Bacteroidaceae|Bacteroides|heparinolyticus|
CCTACGGGAGGCAGCAGTGAGGAATATTGGTCAATGGCCGTAAGGCTGAACCAGCCAAGTAGCGTGAGGGATGACTGCCCTATGGGTTGTAAACCTCTTTTTATAAGGGAATAAAGTCCGGTACGCGTACCGGTTTGTATGTACCTTATGAATAAGCATCGGCTAACTCCGTGC
>MG|2|V3|F|26|87.86|Bacteroidetes|Bacteroidia|Bacteroidales|Bacteroidaceae|Bacteroides|nordii|
CCTACGGGAGGCAGCAGTGAGGAATATTGGTCAATGGGCGGAAGCCTGAACCAGCCAAGTGGCGTGGAGGATGAAGGCCCTACGGGTCGTAAACTCCTTTTGCAGGGGAACAAAGGGCCCCACGCGTGGGGCTTTGCGGGTACCTTGCGAATAAGCGTCGGCTAACTCCGTGC
>MG|2|V3|F|12|92.57|Bacteroidetes|Bacteroidia|Bacteroidales|Bacteroidaceae|Bacteroides|heparinolyticus|
CCTACGGGAGGCAGCAGTGAGGAATATTGGTCAATGGCCGTAAGGCTGAAACCAGCCAAGTAGCGTGAGGGATGACTGCCCTATGGGTTGTAAACCTCTTTTATAAGGGAATAAAGTCCGGTACGCGTACCGGTTTGTATGTACCTTATGAATAAGCATCGGCTAACTCCGTGC
>MG|2|V3|R|25|91.95|Bacteroidetes|Bacteroidia|Bacteroidales|Bacteroidaceae|Bacteroides|coprophilus|
GCACGGAGTTAGCCGATGCTTATTCATAAAGTACATGCAACGGCGTACACGTACGCCTCTTTATTCCTCTATAAAAGGAGTTTACAACCCGTAGGGCCGTCATCCTCCACGCTACTTGGCTGGTTCAGCCTTGCGGCCATTGACCAATATTCCTCACTGCTGCCTCCCGTAGGA
>MG|2|V3|R|14|91.38|Bacteroidetes|Bacteroidia|Bacteroidales|Bacteroidaceae|Bacteroides|uniformis|
GCACGGAGTTAGCCGATGCTTATTCATGCGGTACATGCAAACGGGCACACGTGCCCGACTTTATTCCCGCATAAAAAGGAGTTTACAACCCGTAGGGCAGTCATCCTCCACGCTACTTGGCTGGTTCAGCCTTCCGGCCATTGACCAATATCCCTCACTGCTGCCTCCCGTAGG
>MG|2|V3|F|197|91.38|Bacteroidetes|Bacteroidia|Bacteroidales|Bacteroidaceae|Bacteroides|barnesiae|
CCTACGGGAGGCAGCAGTGAGGAATATTGGTCAATGGCCGGGAGGCTGAACCAGCCAAGTAGCGTGAGGATGACTCGCCCTACGGGTTGTAAACTCCTTTTATAAGGGGGTAAAGGCATCTACGTGTAGATGTTTGCAAGTACCTTATGAATAAGCATCGGCTAACTCCGTGC
>MG|2|V3|F|76|91.38|Bacteroidetes|Bacteroidia|Bacteroidales|Bacteroidaceae|Bacteroides|barnesiae|
CCTACGGGAGGCAGCAGTGAGGAATATTGGTCAATGGCCGGGAGGCTGAACCAGCCAAGTAGCGTGAGGATGACTCGCCCTACGGGTTGTAAACTCCTTTTATAAGGGGGTAAAGGCGTCTACGTGTAGATGTTTGCAAGTACCTTATGAATAAGCATCGGCTAACTCCGTGC
>MG|2|V3|F|10|94.83|Bacteroidetes|Bacteroidia|Bacteroidales|Bacteroidaceae|Bacteroides|ovatus|
CCTACGGGAGGCAGCAGTGAGGAATATTGGTCAATGGCCGAGAGGCTGAACCAGCCAAGTAGCGTGAGGGATGACTGCCCTATGGGTTGTAAACCTCTTTTTATAAGGGAATAAAGTGAGCCACGTGTGGTTTTTTGTATGTACCTTATGAATAAGCATCGGCTAACTCCGTGC
>MG|2|V3|R|19|90.8|Bacteroidetes|Bacteroidia|Bacteroidales|Bacteroidaceae|Bacteroides|barnesiae|
GCACGGAGTTAGCCGATGCTTATTCATAAGGTACTTGCAAACATCTACACGTAGATGCCTTTACCCCCTTATAAAAGGAGTTTACAACCCGTAGGCGAGTCATCCTCCACGCTACTTGGCTGGTTCAGCCTCCCGGCCATTGACCAATATTCCTCACTGCTGCCTCCCGTAGGA
>MG|2|V3|R|53|89.71|Bacteroidetes|Bacteroidia|Bacteroidales|Bacteroidaceae|Bacteroides|coprophilus|
GCACGGAGTTAGCCGATGCTTATTCGTGCGGTACGTGCAGAGGGGCACACGTGCCCCCTGTTATTCCCGCAAAAAGGAGTTTACAACCCGTAGGGCCGTCATCCTCCACGCTACTTGGCTGGTTCAGCCCTGCGGCCATTGACCAATATTCCTCACTGCTGCCTCCCGTAGG
>MG|2|V3|R|23|93.1|Bacteroidetes|Bacteroidia|Bacteroidales|Bacteroidaceae|Bacteroides|barnesiae|
GCACGGAGTTAGCCGATGCTTATTCATAAGGTACTTGCAAAACATCTACACGTAGATGCCTTTACCCCCTTATAAAAGGAGTTTACAACCCGTAGGGCAGTCATCCTCCACGCTACTTGGCTGGTTCAGCCTCTCGGCCATTGACCAATATTCCTCACTGCTGCCTCCCGTAGG
>MG|2|V3|F|42|90.75|Bacteroidetes|Bacteroidia|Bacteroidales|Bacteroidaceae|Bacteroides|barnesiae|
CCTACGGGAGGCAGCAGTGAGGAATATTGGTCAATGGCCGGGAGGCTGAACCAGCCAAGTAGCGTGGAGGATGACTCGCCTACGGGTTGTAAACTCCTTTTATAAGGGGGTAAAGGCATCTACGTGTAGATGTTTGCAAGTACCTTATGAATAAGCATCGGCTAACTCCGTGC
>MG|2|V3|F|13|90.91|Bacteroidetes|Bacteroidia|Bacteroidales|Bacteroidaceae|Bacteroides|barnesiae|
CCTACGGGAGGCAGCAGTGAGGAATATTGGTCAATGGCCGTAAGGCTGAACCAGCCAAGTAGCGTGGAGGATGACTGCCCTACGGGTTGTAAACTCCTTTTTATAAGGGGGGTAAAGGCATCTACGTGTAGATGTTTTGCAAGTACCTTATGAATAAGCATCGGCTAACTCCGTGC
>MG|2|V3|R|18|92.49|Bacteroidetes|Bacteroidia|Bacteroidales|Bacteroidaceae|Bacteroides|barnesiae|
GCACGGAGTTAGCCGATGCTTATTCATAAGGTACTTGCAACATCTACACGTAGATGCCTTTACCCCCTTATAAAAGGAGTTTACAACCCGTAGGGCAGTCATCCTCCACGCTACTTGGCTGGTTCAGCCTCTCGGCCATTGACCAATATTCCTCACTGCTGCCTCCCGTAGG
>MG|2|V3|F|20|93.06|Bacteroidetes|Bacteroidia|Bacteroidales|Bacteroidaceae|Bacteroides|plebeius|
CCTACGGGAGGCAGCAGTGAGGAATATTGGTCAATGGACGAGAGTCTGAACCAGCCAAGTAGCGTGAAGGATGAAGGTCCTACGGATTGTAAACTTCTTTTATAAGGGGGTAAAGGCATCTACGTGTAGATGTTTGCAAGTACCTTATGAATAAGCATCGGCTAACTCCGTGC
>MG|2|V3|F|10|92.05|Bacteroidetes|Bacteroidia|Bacteroidales|Bacteroidaceae|Bacteroides|barnesiae|
CCTACGGGAGGCAGCAGTGAGGAATATTGGTCAATGGCCGAGAGGCTGAACCAGCCAAGTAGCGTGGAGGATGACTGCCCTACGGGTTGTAAACTCCTTTTTATAAGGGGGGTAAAGGCGTCTACGTGTAGATGTTTTGCAAGTACCTTATGAATAAGCATCGGCTAACTCCGTGC
>MG|2|V3|F|14|91.91|Bacteroidetes|Bacteroidia|Bacteroidales|Bacteroidaceae|Bacteroides|barnesiae|
CCTACGGGAGGCAGCAGTGAGGAATATTGGTCAATGGCCGGGAGGCTGAACCAGCCAAGTAGCGTGGAGGATGACTGCCCTACGGGTTGTAAACTCCTTTTATAAGGGGGTAAAGGCATCTACGTGTAGATGTTGCAAGTACCTTATGAATAAGCATCGGCTAACTCCGTGC
>MG|2|V3|F|12|91.95|Bacteroidetes|Bacteroidia|Bacteroidales|Bacteroidaceae|Bacteroides|heparinolyticus|
CCTACGGGAGGCAGCAGTGAGGAATATTGGTCAATGGCCGTAAGGCTGAACCAGCCAAGTAGCGTGAGGGATGACTGCCTATGGTTGTAAACCTCTTTTATAAGGGAATAAAGTCCGGTACGCGTACCGGTTTGTATGTACCTTATGAATAAGCATCGGCTAACTCCGTGC
>MG|2|V3|F|11|91.38|Bacteroidetes|Bacteroidia|Bacteroidales|Bacteroidaceae|Bacteroides|barnesiae|
CCTACGGGAGGCAGCAGTGAGGAATATTGGTCAATGGCCGAGAGGCTGAACCAGCCAAGTAGCGTGAGGATGACTCGCCCTACGGGTTGTAAACTCCTTTTATAAGGGGGTAAAGGCGTCTACGTGTAGGCGTTTGCAAGTACCTTATGAATAAGCATCGGCTAACTCCGTGC
>MG|2|V3|F|11|90.86|Bacteroidetes|Bacteroidia|Bacteroidales|Bacteroidaceae|Bacteroides|barnesiae|
CCTACGGGAGGCAGCAGTGAGGAATATTGGTCAATGGCCGGGAGGCTGAACCAGCCAAGTAGCGTGGAGGATGACTGCCCTACGGGTTGTAAACTCCTTTTTATAAGGGGGGTAAAGGCATCTACGTGTAGATGTTTGCAAGTACCTTATGAATAAGCATCGGCTAACTCCGTGC
>MG|2|V3|F|307|87.5|Bacteroidetes|Bacteroidia|Bacteroidales|Bacteroidaceae|Bacteroides|coprophilus|
CCTACGGGAGGCAGCAGTGAGGAATATTGGTCAATGGGCGTGAGCCTGAACCAGCCAAGCCGCGTGAAGGCAGACGGACCGAAGGTTTGTAAACTTCTTTTGTTCGGGAGTAAAGGCGCCGGTTGTGCGGCGTTTGCAAGTACCGAAAGAAAAAGCATCGGCTAACTCCGTGCC
>MG|2|V3|F|62|91.33|Bacteroidetes|Bacteroidia|Bacteroidales|Bacteroidaceae|Bacteroides|salanitronis|
CCTACGGGAGGCAGCAGTGAGGAATATTGGTCAATGGCCGGGAGGCTGAACCAGCCAAGTAGCGTGAAGGATGACCGCCCTACGGGTTGTAAACTTCTTTTATACGGGAATAACATCCGCCACGTGTGGCGGCCTGCATGTACCGTATGAATAAGCATCGGCTAACTCCGTGC
>MG|2|V3|F|76|93.1|Bacteroidetes|Bacteroidia|Bacteroidales|Bacteroidaceae|Bacteroides|barnesiae|
CCTACGGGAGGCAGCAGTGAGGAATATTGGTCAATGGCCGAGAGGCTGAACCAGCCAAGTAGCGTGGAGGATGACTGCCCTACGGGTTGTAAACTCCTTTTATAAGGGGGTAAAGGCATCTACGTGTAGATGTTTTGCAAGTACCTTATGAATAAGCATCGGCTAACTCCGTGC
>MG|2|V3|F|31|89.6|Bacteroidetes|Bacteroidia|Bacteroidales|Bacteroidaceae|Bacteroides|sp.|
CCTACGGGAGGCAGCAGTGAGGAATATTGGTCAATGGACGGAAGTCTGAACCAGCCAAGTCGCGTGAAGGAAGACGGCCCTTAGGGTTGTAAACTTCTTTTACTTGTGAGTAAAGTGTCCTACGTGTAGGATATTGCAATTAACAAGAGAATAAGCATCGGCTAACTCCGTGC
>MG|2|V3|R|121|91.38|Bacteroidetes|Bacteroidia|Bacteroidales|Bacteroidaceae|Bacteroides|barnesiae|
GCACGGAGTTAGCCGATGCTTATTCATAAGGTACTTGCAAACATCTACACGTAGATGCCTTTACCCCCCTTATAAAAGGAGTTTACAACCCGTAGGGCAGTCATCCTCCACGCTACTTGGCTGGTTCAGCCTCCCGGCCATTGACCAATATTCCTCACTGCTGCCTCCCGTAGG
>MG|2|V3|R|51|89.2|Bacteroidetes|Bacteroidia|Bacteroidales|Bacteroidaceae|Bacteroides|coprophilus|
GCACGGAGTTAGCCGATGCTTATTCGCGCGGTACATGCAACGCGCCACGCGTGGCGCTCTTTATTCCCGCGCAAAAGGACTTTACGACCCGTAGGGCCTTCATCGTCCACGCTACTTGGCTGGTTCAGGCTTCCGCCCATTGACCAATATTCCTCACTGCTGCCTCCCGTAGGA
>MG|2|V3|R|107|90.8|Bacteroidetes|Bacteroidia|Bacteroidales|Bacteroidaceae|Bacteroides|acidifaciens|
GCACGGAGTTAGCCGATCCTTTTTCTTATGATACTTGCAATACACCACACGTGGCGCATGTTACTCTCATATAAAAGAAGTTTAAAACCCATAGGGCTGTAATCCTTCACGCTACTTGGCTGGTTCAGACTCTCATCCATTGACCAATATTCCTCACTGCTGCCTCCCGTAGGA
>MG|2|V3|F|11|88.44|Bacteroidetes|Bacteroidia|Bacteroidales|Bacteroidaceae|Bacteroides|sp.|
CCTACGGGAGGCAGCAGTGAGGAATATTGGTCAATGGCCGAGAGGCTGAACCAGCCAAGTAGCGTGAAGGATGACGGCCCTACGGGTTGTAAACTTCTTTTACTTGTGAGTAAAGTGTCCTACGTGTAGGATATTGCAATTAACAAGAGAATAAGCATCGGCTAATTCCGTGC
>MG|2|V3|F|37|90.29|Bacteroidetes|Bacteroidia|Bacteroidales|Bacteroidaceae|Bacteroides|coprophilus|
CCTACGGGAGGCAGCAGTGAGGAATATTGGTCAATGGCCGAGAGGCTGAACCAGCCAAGTAGCGTGAGGGAAGACTGCCCTACGGGTTGTAAACCTCTTTTATAAGGGAATAACCGGCATTACGCGTAATGCCCTGCATGTACCTTATGAATAAGCATCGGCTAACTCCGTGC
>MG|2|V3|F|41|90.17|Bacteroidetes|Bacteroidia|Bacteroidales|Bacteroidaceae|Bacteroides|barnesiae|
CCTACGGGAGGCAGCAGTGAGGAATATTGGTCAATGGCCGTAAGGCTGAACCAGCCAAGTAGCGTGAGGATGACTCGCCTACGGGTTGTAAACTCCTTTTATAAGGGGGTAAAGGCATCTACGTGTAGATGTTTGCAAGTACCTTATGAATAAGCATCGGCTAACTCCGTGC
>MG|2|V3|R|86|93.1|Bacteroidetes|Bacteroidia|Bacteroidales|Bacteroidaceae|Bacteroides|coprophilus|
GCACGGAGTTAGCCGATGCTTATTCATAAAGTACATGCAAATGCGTATACATACGCAACTTTATTCCTCTATAAAAGGAGTTTACAACCCGTAGGGCCGTCATCCTCCACGCTACTTGGCTGGTTCAGCCTTACGGCCATTGACCAATATTCCTCACTGCTGCCTCCCGTAGGA
>MG|2|V3|R|348|93.1|Bacteroidetes|Bacteroidia|Bacteroidales|Bacteroidaceae|Bacteroides|pyogenes|
GCACGGAGTTAGCCGATGCTTATTCATGCGGTACCTGCAATAAGGTACACGTACCTCACGTTAATCCCGCATAAAAGAAGTTTACAACCCGTAGGGCCGTCATCCTTCACGCTACTTGGCTGGTTCAGCCTCCCGGCCATTGACCAATATTCCTCACTGCTGCCTCCCGTAGGA
>MG|2|V3|F|10|89.66|Bacteroidetes|Bacteroidia|Bacteroidales|Bacteroidaceae|Bacteroides|coprophilus|
CCTACGGGAGGCAGCAGTGAGGAATATTGGTCAATGGCCGTAAGGCTGAACCAGCCAAGTAGCGTGGAGGATGACGGCCCTACGGGTTGTAAACTCCTTTTTTGCGGGAATAACAGGGGGCACGTGTGCCCCTCTGCACGTACCGCACGAATAAGCATCGGCTAACTCCGTGC
>MG|2|V3|F|10|91.91|Bacteroidetes|Bacteroidia|Bacteroidales|Bacteroidaceae|Bacteroides|barnesiae|
CCTACGGGAGGCAGCAGTGAGGAATATTGGTCAATGGCCGAGAGGCTGAACCAGCCAAGTAGCGTGAGGATGACTGCCCTACGGTTGTAAACTCCTTTTATAAGGGGGTAAAGGCGTCTACGTGTAGATGTTTGCAAGTACCTTATGAATAAGCATCGGCTAACTCCGTGC
>MG|2|V3|R|36|84.48|Bacteroidetes|Bacteroidia|Bacteroidales|Bacteroidaceae|Bacteroides|sp.|
GCACGGAGTTAGCCGGTCCTTATTCGCACGGTACTTGCAACGGATGTCACGACATCCCCTTTACCCCCGTGCAAAAGAGGTTTACAATCCATAGGACATTCTTCCCTCACGCGGCTTGGCTGGTTCAGGCTCCCGCCCATTGACCAATATCCCCTCACTGCTGCCTCCCGTAGG
>MG|2|V3|F|144|90.8|Bacteroidetes|Bacteroidia|Bacteroidales|Bacteroidaceae|Bacteroides|coprophilus|
CCTACGGGAGGCAGCAGTGAGGAATATTGGTCAATGGCCGCAAGGCTGAACCAGCCAAGTAGCGTGGAGGAAGACGGCCCTACGGGTTGTAAACTCCTTTTATAGAGGAATAAAGTCGCGCACGTGTTGCGCGTTTGCATGTACTTTATGAATAAGCATCGGCTAACTCCGTGC
>MG|2|V3|F|19|91.33|Bacteroidetes|Bacteroidia|Bacteroidales|Bacteroidaceae|Bacteroides|coprophilus|
CCTACGGGAGGCAGCAGTGAGGAATATTGGTCAATGGCCGGGAGGCTGAACCAGCCAAGTAGCGTGAGGATGACTGCCCTACGGGTTGTAAACTCCTTTTATAAGGGGGTAAAGGCGCCTACGTGTAGGCGTTTGCAAGTACCTTATGAATAAGCATCGGCTAACTCCGTGC
>MG|2|V3|R|21|93.68|Bacteroidetes|Bacteroidia|Bacteroidales|Bacteroidaceae|Bacteroides|salyersiae|
GCACGGAGTTAGCCGATGCTTATTCATAAGGTACATACAAAATGCCACACGTGGCAAACTTTATTCCCTTATAAAAGAAGTTTACAACCCGTAGGGCCGTCATCCTTCACGCGACTTGGCTGGTTCAGCCTTCCGGCCATTGACCAATATTCCTCACTGCTGCCTCCCGTAGGA
>MG|2|V3|F|11|91.91|Bacteroidetes|Bacteroidia|Bacteroidales|Bacteroidaceae|Bacteroides|barnesiae|
CCTACGGGAGGCAGCAGTGAGGAATATTGGTCAATGGCCGAGAGGCTGAACCAGCCAAGTAGCGTGAGGGATGACTGCCCTATGGGTTGTAAACCTCTTTTATAAGGGGGTAAAGGCGTCTACGTGTAGATGTTTGCAAGTACCTTATGAATAAGCATCGGCTAACTCCGTGC
>MG|2|V3|F|18|93.64|Bacteroidetes|Bacteroidia|Bacteroidales|Bacteroidaceae|Bacteroides|salyersiae|
CCTACGGGAGGCAGCAGTGAGGAATATTGGTCAATGGCCGGAAGGCTGAACCAGCCAAGTCGCGTGAAGGATGACGGCCCTACGGGTTGTAAACTTCTTTTATAAGGGAATAAAGTGTGCCACGTGTGGCATTTTGTATGTACCTTATGAATAAGCATCGGCTAACTCCGTGC
>MG|2|V3|F|88|90.17|Bacteroidetes|Bacteroidia|Bacteroidales|Bacteroidaceae|Bacteroides|helcogenes|
CCTACGGGAGGCAGCAGTGAGGAATATTGGTCAATGGGCGATGGCCTGAACCAGCCAAGTAGCGTGAGGGATGACTGCCCTACGGTTGTAAACCTCTTTTAGGAAGGAATAAAGCGCGCCACGTGTGGCGTTTTGCATGTACTTCCTGAATAAGCATCGGCTAACTCCGTGC
>MG|2|V3|F|22|90.23|Bacteroidetes|Bacteroidia|Bacteroidales|Bacteroidaceae|Bacteroides|barnesiae|
CCTACGGGAGGCAGCAGTGAGGAATATTGGTCAATGGCCGTAAGGCTGAACCAGCCAAGTAGCGTGGAGGATGACTCGCCCTACGGTTGTAAACTCCTTTTATAAGGGGGTAAAGGCATCTACGTGTAGATGTTTGCAAGTACCTTATGAATAAGCATCGGCTAACTCCGTGC
>MG|2|V3|F|152|86.78|Bacteroidetes|Bacteroidia|Bacteroidales|Bacteroidaceae|Bacteroides|coprophilus|
CCTACGGGAGGCAGCAGTGAGGAATATTGGTCAATGGCCGAAGGGCTGAACCAGCCAAGCCGCGTGGAGGAAGACGGCCCTATGGGTTGTAAACTCCTTTGGTGCGGGAGCAAAGAGGCCACGTGTGGCCTGTTGAGAGTACCGCAAGAACAAGCATCGGCTAACTCCGTGC
>MG|2|V3|F|136|91.95|Bacteroidetes|Bacteroidia|Bacteroidales|Bacteroidaceae|Bacteroides|barnesiae|
CCTACGGGAGGCAGCAGTGAGGAATATTGGTCAATGGCCGAGAGGCTGAACCAGCCAAGTAGCGTGGAGGATGACTCGCCCTACGGGTTGTAAACTCCTTTTATAAGGGGGTAAAGGCGTCTACGTGTAGATGTTTGCAAGTACCTTATGAATAAGCATCGGCTAACTCCGTGC
>MG|2|V3|R|22|92.05|Bacteroidetes|Bacteroidia|Bacteroidales|Bacteroidaceae|Bacteroides|barnesiae|
GCACGGAGTTAGCCGATGCTTATTCATAAGGTACTTGCAAAACATCTACACGTAGATGCCTTTACCCCCCTTATAAAAAGGAGTTTACAACCCGTAGGGCAGTCATCCTCCACGCTACTTGGCTGGTTCAGCCTCTCGGCCATTGACCAATATTCCTCACTGCTGCCTCCCGTAGG
>MG|2|V3|F|29|93.18|Bacteroidetes|Bacteroidia|Bacteroidales|Bacteroidaceae|Bacteroides|coprophilus|
TCCTACGGGAGGCAGCAGTGAGGAATATTGGTCAATGGGCGAGAGCCTGAACCAGCCAAGTAGCGTGAAGGATGTCGGCCCTACGGGTTGTGAACTTCTTTTATAAGGGAATAACTTCCGCCACGTGTGGCGGATTGCATGTACCTTATGAATAAGCATCGGCTAACTCCGTGC
>MG|2|V3|R|127|93.68|Bacteroidetes|Bacteroidia|Bacteroidales|Bacteroidaceae|Bacteroides|barnesiae|
GCACGGAGTTAGCCGATGCTTATTCATAAGGTACATGCATATCACTACACGTAATGACCGTTATTCCCTTATAAAAGAAGTTTACAACCCGTAGGGCCGTCATCCTTCACGCTACTTGGCTGGTTCAGCCTCTCGGCCATTGACCAATATTCCTCACTGCTGCCTCCCGTAGGA
>MG|2|V3|F|11|90.86|Bacteroidetes|Bacteroidia|Bacteroidales|Bacteroidaceae|Bacteroides|barnesiae|
CCTACGGGGAGGCAGCAGTGAGGAATATTGGTCAATGGCCGGGAGGCTGAACCAGCCAAGTAGCGTGGAGGATGACTCGCCCTACGGGTTGTAAACTCCTTTTATAAGGGGGTAAAGGCATCTACGTGTAGATGTTTGCAAGTACCTTATGAATAAGCATCGGCTAACTCCGTGC
>MG|2|V3|F|289|90.75|Bacteroidetes|Bacteroidia|Bacteroidales|Bacteroidaceae|Bacteroides|acidifaciens|
CCTACGGGAGGCAGCAGTGAGGAATATTGGTCAATGGATGAGAGTCTGAACCAGCCAAGTAGCGTGAAGGATTACAGCCCTATGGGTTTTAAACTTCTTTTATATGAGAGTAACATGCGCCACGTGTGGTGTATTGCAAGTATCATAAGAAAAAGGATCGGCTAACTCCGTGC
>MG|2|V3|R|47|93.71|Bacteroidetes|Bacteroidia|Bacteroidales|Bacteroidaceae|Bacteroides|helcogenes|
GCACGGAGTTAGCCGATGCTTATTCATAAGGTACATGCAACGTCCACGCGTGGGACCCTTTATCCCCTTATAAAAGAAGTTTACAACCCATAGGGCAGTCATCCTTCACGCTACTTGGCTGGTTCAGGCTCGCGCCCATTGACCAATATTCCTCACTGCTGCCTCCCGTAGGA
>MG|2|V3|F|15|90.23|Bacteroidetes|Bacteroidia|Bacteroidales|Bacteroidaceae|Bacteroides|acidifaciens|
CCTACGGGAGGCAGCAGTGAGGAATATTGGTCAATGGATGAGAGTCTGAACCAGCCAAGTAGCGTGAAGGATTACAGCCCTATGGGTTTTAAACTTCTTTTATATGAGAGTAACATGCGCCACGTGTGGTGTATTGCAAGTATCATAAGAAAAAAGGATCGGCTAACTCCGTGC
>MG|2|V3|F|31|92.49|Bacteroidetes|Bacteroidia|Bacteroidales|Bacteroidaceae|Bacteroides|barnesiae|
CCTACGGGAGGCAGCAGTGAGGAATATTGGTCAATGGCCGAGAGGCTGAACCAGCCAAGTAGCGTGGAGGATGACTGCCCTACGGGTTGTAAACTCCTTTTATAAGGGGGTAAAGGCGTCTACGTGTAGACGTTTGCAAGTACCTTATGAATAAGCATCGGCTAACTCCGTGC
>MG|2|V3|F|618|91.95|Bacteroidetes|Bacteroidia|Bacteroidales|Bacteroidaceae|Bacteroides|barnesiae|
CCTACGGGAGGCAGCAGTGAGGAATATTGGTCAATGGCCGAGAGGCTGAACCAGCCAAGTAGCGTGGAGGATGACTGCCCTACGGGTTGTAAACTCCTTTTATAAGGGGGGTAAAGGCATCTACGTGTAGATGTTTGCAAGTACCTTATGAATAAGCATCGGCTAACTCCGTGC
>MG|2|V3|F|13|91.43|Bacteroidetes|Bacteroidia|Bacteroidales|Bacteroidaceae|Bacteroides|barnesiae|
CCTACGGGAGGCAGCAGTGAGGAATATTGGTCAATGGCCGTAAGGCTGAACCAGCCAAGTAGCGTGGAGGATGACTGCCCTACGGGTTGTAAACTCCTTTTTATAAGGGGGTAAAGGCATCTACGTGTAGATGTTTTGCAAGTACCTTATGAATAAGCATCGGCTAACTCCGTGC
>MG|2|V3|R|10|88.44|Bacteroidetes|Bacteroidia|Bacteroidales|Bacteroidaceae|Bacteroides|sp.|
GCACGGAATTAGCCGATGCTTATTCTCTTGTTAATTGCAATATCCTACACGTAGGACACTTTACTCACAAGTAAAGAAGTTTACAACCCTAAGGGCCGTCTTCCTTCACGCGACTTGGCTGGTTCAGACTTCCGTCCATTGACCAATATTCCTCACTGCTGCCTCCCGTAGG
>MG|2|V3|R|97|93.68|Bacteroidetes|Bacteroidia|Bacteroidales|Bacteroidaceae|Bacteroides|barnesiae|
GCACGGAGTTAGCCGATGCTTATTCATAAGGTACATGCAATATCGTACACGTACAACACTTTATTCCCTTATAAAAGAAGTTTACAACCCATAGGGCAGTCTTCCTTCACGCTACTTGGCTGGTTCAGCCTCGCGGCCATTGACCAATATTCCTCACTGCTGCCTCCCGTAGGT
>MG|2|V3|F|12|93.64|Bacteroidetes|Bacteroidia|Bacteroidales|Bacteroidaceae|Bacteroides|pyogenes|
CCTACGGGAGGCAGCAGTGAGGAATATTGGTCAATGGGCGGAAGCCTGAACCAGCCAAGTAGCGTGAAGGATGACGGCCCTACGGGTTGTAAACTTCTTTTATGCGGGATTAACGTGAGGTACGTGTACCTTATTGCAGGTACCGCATGAATAAGCATCGGCTAACTCCGTGC
>MG|2|V3|F|13|92.49|Bacteroidetes|Bacteroidia|Bacteroidales|Bacteroidaceae|Bacteroides|salanitronis|
CCTACGGGAGGCAGCAGTGAGGAATATTGGTCAATGGCCGAGAGGCTGAACCAGCCAAGTAGCGTGGAGGATGACTGCCCTACGGGTTGTAAACTCCTTTTATAAGGGGGTAAAGGCGCCTACGTGTAGGCGTTTGCAAGTACCTTATGAATAAGCATCGGCTAACTCCGTGC
>MG|2|V3|F|19|93.06|Bacteroidetes|Bacteroidia|Bacteroidales|Bacteroidaceae|Bacteroides|barnesiae|
CCTACGGGAGGCAGCAGTGAGGAATATTGGTCAATGGCCGAGAGGCTGAACCAGCCAAGTAGCGTGAAGGATGACGGCCCTACGGGTTGTAAACTTCTTTTATAAGGGGGTAAAGGCGTCTACGTGTAGATGTTTGCAAGTACCTTATGAATAAGCATCGGCTAACTCCGTGC
>MG|2|V3|F|51|91.91|Bacteroidetes|Bacteroidia|Bacteroidales|Bacteroidaceae|Bacteroides|salanitronis|
CCTACGGGAGGCAGCAGTGAGGAATATTGGTCAATGGCCGGGAGGCTGAACCAGCCAAGTAGCGTGGAGGATGACTGCCCTACGGGTTGTAAACTCCTTTTATAAGGGGGTAAAGGCGCCTACGTGTAGGCGTTTGCAAGTACCTTATGAATAAGCATCGGCTAACTCCGTGC
>MG|2|V3|F|110|89.71|Bacteroidetes|Bacteroidia|Bacteroidales|Bacteroidaceae|Bacteroides|coprophilus|
CCTACGGGAGGCAGCAGTGAGGAATATTGGTCAATGGCCGCAGGGCTGAACCAGCCAAGTAGCGTGAGGATGACGGCCCTACGGGTTGTAAACTCCTTTTTTGCGGGAATAACAGGGGGCACGTGTGCCCCTCTGCACGTACCGCACGAATAAGCATCGGCTAACTCCGTGC
>MG|2|V3|R|29|93.64|Bacteroidetes|Bacteroidia|Bacteroidales|Bacteroidaceae|Bacteroides|coprophilus|
GCACGGAGTTAGCCGATGCTTATTCATAAGGTACATACAAACCGGTACGCGTACCGGACTTTATTCCCTTATAAAAGAAGTTTACAACCCGTAGGGCCGTCATCCTTCACGCTACTTGGCTGGTTCAGCCTTACGGCCATTGACCAATATTCCTCACTGCTGCCTCCCGTAGG
>MG|2|V3|R|29|93.06|Bacteroidetes|Bacteroidia|Bacteroidales|Bacteroidaceae|Bacteroides|coprocola|
GCACGGAGTTAGCCGATGCTTATTCATAAGGTACATGCACAACACTACACGTAGTGTCCGTTATTCCCTTATAAAAGAAGTTTACAATCCATAGAACCTTCATCCTTCACGCTACTTGGCTGGTTCAGGCTCTCGCCCATTGACCAATATTCCTCACTGCTGCCTCCCGTAGG
>MG|2|V3|F|23|94.25|Bacteroidetes|Bacteroidia|Bacteroidales|Bacteroidaceae|Bacteroides|coprophilus|
CCTACGGGAGGCAGCAGTGAGGAATATTGGTCAATGGCCGAGAGGCTGAACCAGCCAAGTAGCGTGAAGGATGACGGCCCTACGGGTTGTAAACTTCTTTTTATAAGGGAATAAAGTCCGGTACGCGTACCGGTTTGTATGTACCTTATGAATAAGCATCGGCTAACTCCGTGC
>MG|2|V3|R|51|92.0|Bacteroidetes|Bacteroidia|Bacteroidales|Bacteroidaceae|Bacteroides|barnesiae|
GCACGGAGTTAGCCGATGCTTATTCATAAAGTACATACAAAAGCGTATACATACGCAACTTTATTCCTCTATAAAAGGAGTTTACAACCCGTAGGGCCGTCATCCTCCACGCTACTTGGCTGGTTCAGCCTTGCGGCCATTGACCAATATTCCTCACTGCTGCCTCCCGTAGGA
>MG|2|V3|R|10|93.68|Bacteroidetes|Bacteroidia|Bacteroidales|Bacteroidaceae|Bacteroides|ovatus|
GCACGGAGTTAGCCGATGCTTATTCATAAGGTACATACAAAAAACCACACGTGGCTCACTTTATTCCCTTATAAAAGAGGTTTACAACCCATAGGGCAGTCATCCCTCACGCCTACTTGGCTGGTTCAGCCTTACGGCCATTGACCAATATTCCTCACTGCTGCCTCCCGTAGG
>MG|2|V3|F|34|90.8|Bacteroidetes|Bacteroidia|Bacteroidales|Bacteroidaceae|Bacteroides|barnesiae|
CCTACGGGAGGCAGCAGTGAGGAATATTGGTCAATGGCCGTAAGGCTGAACCAGCCAAGTAGCGTGAGGATGACTCGCCCTACGGGTTGTAAACTCCTTTTATAAGGGGGTAAAGGCATCTACGTGTAGATGTTTGCAAGTACCTTATGAATAAGCATCGGCTAACTCCGTGC
>MG|2|V3|F|82|93.68|Bacteroidetes|Bacteroidia|Bacteroidales|Bacteroidaceae|Bacteroides|uniformis|
CCTACGGGAGGCAGCAGTGAGGAATATTGGTCAATGGGCGAGAGCCTGAACCAGCCAAGTAGCGTGAAGGATGACTGCCCTATGGGTTGTAAACTTCTTTTATACGGGAATAACACGCGGCACGTGTGCCGCTCTGCATGTACCGTATGAATAAGCATCGGCTAACTCCGTGC
>MG|2|V3|R|67|91.43|Bacteroidetes|Bacteroidia|Bacteroidales|Bacteroidaceae|Bacteroides|barnesiae|
GCACGGAGTTAGCCGATGCTTATTCATAAGGTACTTGCAAACATCTACACGTAGATGCCTTTACCCCCTTATAAAAGGAGTTTACAACCCGTAGGGCGAGTCATCCTCACGCTACTTGGCTGGTTCAGCCTCCCGGCCATTGACCAATATTCCTCACTGCTGCCTCCCGTAGGA
>MG|2|V3|F|10|90.75|Bacteroidetes|Bacteroidia|Bacteroidales|Bacteroidaceae|Bacteroides|coprophilus|
CCTACGGGAGGCAGCAGTGAGGAATATTGGTCAATGGCCGAGAGGCTGAACCAGCCAAGTAGCGTGAGGATGACTGCCCTACGGGTTGTAAACTCCTTTTGCGCGGGGATAAAGGGGGCCACGTGTGGCCCTTTGCAGGTACCGCGCGAATAAGCATCGGCTAACTCCGTGC
>MG|2|V3|R|41|92.49|Bacteroidetes|Bacteroidia|Bacteroidales|Bacteroidaceae|Bacteroides|coprophilus|
GCACGGAGTTAGCCGATGCTTATTCGTACGGTACATGCACACGACCACACGTGGACGCCGTTATTCCCGTACAAAAGGAGTTTACAACCCGTAGGGCCGTCTTCCTCCACGCTACTTGGCTGGTTCAGGCTCACGCCCATTGACCAATATTCCTCACTGCTGCCTCCCGTAGG
>MG|2|V3|R|103|96.53|Bacteroidetes|Bacteroidia|Bacteroidales|Bacteroidaceae|Bacteroides|ovatus|
GCACGGAATTAGCCGATGCTTATTCATATGGTACATACAAGAATCCACACGTGGACTTTTTTATTCCCATATAAAAGAAGTTTACAACCCATAGGGCAGTCATCCTTCACGCTACTTGGCTGGTTCAGACTCTCGTCCATTGACCAATATTCCTCACTGCTGCCTCCCGTAGG
>MG|2|V3|R|11|91.38|Bacteroidetes|Bacteroidia|Bacteroidales|Bacteroidaceae|Bacteroides|barnesiae|
GCACGGAGTTAGCCGATGCTTATTCATAAGGTACTTGCAAACGCCTACACGTAGACGCCTTTACCCCCCTTATAAAAGGAGTTTACAACCCGTAGGGCAGTCATCCTCCACGCTACTTGGCTGGTTCAGCCTCTCGGCCATTGACCAATATTCCTCACTGCTGCCTCCCGTAGG
>MG|2|V3|R|23|93.06|Bacteroidetes|Bacteroidia|Bacteroidales|Bacteroidaceae|Bacteroides|coprophilus|
GCACGGAGTTAGCCGATGCTTATTCGTACGGTACATGCACACGCCCACACGTGGACGCCGTTATTCCCGTACAAAAGGAGTTTACAACCCGTAGGGCCGTCTTCCTCCACGCTACTTGGCTGGTTCAGGCTCACGCCCATTGACCAATATTCCTCACTGCTGCCTCCCGTAGG
>MG|2|V3|F|19|89.71|Bacteroidetes|Bacteroidia|Bacteroidales|Bacteroidaceae|Bacteroides|acidifaciens|
CCTACGGGAGGCAGCAGTGAGGAATATTGGTCAATGGATGAGAGTCTGAACCAGCCAAGTAGCGTGAAGGATTACAGCCCTATGGGTTTTTAAACTTCTTTTTATATGAGAGTAACATGCGCCACGTGTGGTGTATTGCAAGTATCATAAGAAAAAGGATCGGCTAACTCCGTGC
>MG|2|V3|F|211|93.06|Bacteroidetes|Bacteroidia|Bacteroidales|Bacteroidaceae|Bacteroides|coprophilus|
CCTACGGGAGGCAGCAGTGAGGAATATTGGTCAATGGCCGTAAGGCTGAACCAGCCAAGTAGCGTGGAGGATGACGGCCCTACGGGTTGTAAACTCCTTTTATAGAGGAATAAAGTTGCGTATGTATACGCATTTGCATGTACTTTATGAATAAGCATCGGCTAACTCCGTGC
>MG|2|V3|R|34|91.95|Bacteroidetes|Bacteroidia|Bacteroidales|Bacteroidaceae|Bacteroides|barnesiae|
GCACGGAGTTAGCCGATGCTTATTCATAAGGTACTTGCAAACGCCTACACGTAGACGCCTTTACCCCCTTATAAAAGGAGTTTACAACCCGTAGGGCAGTCATCCTCACGCTACTTGGCTGGTTCAGCCTCTCGGCCATTGACCAATATTCCTCACTGCTGCCTCCCGTAGGA
>MG|2|V3|R|14|88.64|Bacteroidetes|Bacteroidia|Bacteroidales|Bacteroidaceae|Bacteroides|coprophilus|
GCACGGAGTTAGCCGATGCTTATTCGCGGGATACCTGCAGGACGCCACACGTGGCGCCGGTTATCCTCCCGCAAAAGAAGTTTACAACCCGTAGGGCCGTCATCCTTCACGCTACTTGGCTGGTTCAGCCTCCCGGCCATTGACCAATATTCCTCACTGCTGCCTCCCGTAGG
>MG|2|V3|R|36|95.98|Bacteroidetes|Bacteroidia|Bacteroidales|Bacteroidaceae|Bacteroides|graminisolvens|
GCACGGAGTTAGCCGATGCTTATTCATAAGGTACATGCAAACAGGTACGCGTACCTGACTTTATTCCCTTATAAAAGAAGTTTACAACCCATAGGGCAGTCATCCTTCACGCTACTTGGCTGGTTCAGACTCTCGTCCATTGACCAATATTCCTCACTGCTGCCTCCCGTAGGA
>MG|2|V3|R|26|91.53|Bacteroidetes|Bacteroidia|Bacteroidales|Bacteroidaceae|Bacteroides|coprophilus|
GCACGGAGTTAGCCGATGCTTATTCGCAAGGTACATGCAAAGCGCCACACGTGGCGCACTTTATTCCCTTGCAAAAAGAGGTTTACAACCCGTAGGGCCGTCATCCCTCACGCTACTTGGCTGGTTCAGGCTACCGCCCATTGACCAATATTCCTCACTGCTGCCTCCCGTAGG
>MG|2|V3|F|35|92.49|Bacteroidetes|Bacteroidia|Bacteroidales|Bacteroidaceae|Bacteroides|barnesiae|
CCTACGGGAGGCAGCAGTGAGGAATATTGGTCAATGGCCGAGAGGCTGAACCAGCCAAGTAGCGTGAGGATGACTGCCCTACGGGTTGTAAACTCCTTTTATAAGGGGGTAAAGGCGTCTACGTGTAGACGTTTGCAAGTACCTTATGAATAAGCATCGGCTAACTCCGTGC
>MG|2|V3|F|14|93.18|Bacteroidetes|Bacteroidia|Bacteroidales|Bacteroidaceae|Bacteroides|coprophilus|
TCCTACGGGAGGCAGCAGTGAGGAATATTGGTCAATGGGCGAGAGCCTGAACCAGCCAAGTAGCGTGAAGGATGTCGGCCCTACGGGTTGTGAACTTCTTTTATAAGGGAATAACTTCCGCCACGCGTGGCGGACTGCATGTACCTTATGAATAAGCATCGGCTAACTCCGTGC
>MG|2|V3|R|213|90.91|Bacteroidetes|Bacteroidia|Bacteroidales|Bacteroidaceae|Bacteroides|coprophilus|
GCACGGAGTTAGCCGATGCTTATTCAGAGGGTACATGCAATGGCCCACCCGTGGGCCACTTTATTCCCCGCTAAAAGAAGTTTACAACCCGTAGGGCCGTCATCCTCCACGCTACTTGGCTGGTTCAGGCCTGCGCCCATTGACCAATATTCCTCACTGCTGCCTCCCGTAGGA
>MG|2|V3|F|59|91.91|Bacteroidetes|Bacteroidia|Bacteroidales|Bacteroidaceae|Bacteroides|barnesiae|
CCTACGGGAGGCAGCAGTGAGGAATATTGGTCAATGGCCGGGAGGCTGAACCAGCCAAGTAGCGTGAGGATGACTGCCCTACGGGTTGTAAACTCCTTTTATAAGGGGGTAAAGGCGTCTACGTGTAGATGTTTGCAAGTACCTTATGAATAAGCATCGGCTAACTCCGTGC
>MG|2|V3|R|16|91.38|Bacteroidetes|Bacteroidia|Bacteroidales|Bacteroidaceae|Bacteroides|salanitronis|
GCACGGAGTTAGCCGATGCTTATTCATAAGGTACTTGCAAACGCCTACACGTAGGCGCCTTTACCCCCCTTATAAAAGGAGTTTACAACCCGTAGGGCAGTCATCCTCCACGCTACTTGGCTGGTTCAGCCTCCCGGCCATTGACCAATATTCCTCACTGCTGCCTCCCGTAGG
>MG|2|V3|F|44|94.22|Bacteroidetes|Bacteroidia|Bacteroidales|Bacteroidaceae|Bacteroides|coprophilus|
CCTACGGGAGGCAGCAGTGAGGAATATTGGTCAATGGCCGAGAGGCTGAACCAGCCAAGTAGCGTGAAGGATGACGGCCCTACGGGTTGTAAACTTCTTTTACAAGGGAATAAAGTCCGGTACGCGTACCGGTTTGTATGTACCTTATGAATAAGCATCGGCTAACTCCGTGC
>MG|2|V3|F|14|88.44|Bacteroidetes|Bacteroidia|Bacteroidales|Bacteroidaceae|Bacteroides|sp.|
CCTACGGGAGGCAGCAGTGAGGAATATTGGTCAATGGACGGAAGTCTGAACCAGCCAAGTCGCGTGAAGGAAGACGGCCCTTAGGGTTGTAAACTTCTTTTACTTGTGAGTAAGTGTCCTACGTGTAGGATATTGCAATTAACAAGAGAATAAGCATCGGCTAATTCCGTGC
>MG|2|V3|F|12|90.8|Bacteroidetes|Bacteroidia|Bacteroidales|Bacteroidaceae|Bacteroides|barnesiae|
CCTACGGGAGGCAGCAGTGAGGAATATTGGTCAATGGCCGGGAGGCTGAACCAGCCAAGTAGCGTGAGGATGACTCGCCCTACGGTTGTAAACTCCTTTTATAAGGGGGTAAAGGCATCTACGTGTAGATGTTTGCAAGTACCTTATGAATAAGCATCGGCTAACTCCGTGC
>MG|2|V3|R|200|93.18|Bacteroidetes|Bacteroidia|Bacteroidales|Bacteroidaceae|Bacteroides|coprophilus|
GCACGGAGTTAGCCGATGCTTATTCATAAGGTACATGCAATCCGCCACACGTGGCGGAAGTTATTCCCTTATAAAAGAAGTTCACAACCCGTAGGGCCGACATCCTTCACGCTACTTGGCTGGTTCAGGCTCTCGCCCATTGACCAATATTCCTCACTGCTGCCTCCCGTAGGA
>MG|2|V3|R|31|92.0|Bacteroidetes|Bacteroidia|Bacteroidales|Bacteroidaceae|Bacteroides|barnesiae|
GCACGGAGTTAGCCGATGCTTATTCATAAGGTACTTGCAAACATCTACACGTAGACGCCTTTACCCCCTTATAAAAGGAGTTTACAACCCGTAGGGCAGTCATCCTCACGCTACTTGGCTGGTTCAGCCTCCCGGCCATTGACCAATATTCCTCACTGCTGCCTCCCGTAGGAG
>MG|2|V3|R|98|92.0|Bacteroidetes|Bacteroidia|Bacteroidales|Bacteroidaceae|Bacteroides|barnesiae|
GCACGGAGTTAGCCGATGCTTATTCATAAGGTACTTGCAAACATCTACACGTAGACGCCTTTACCCCCCTTATAAAAGGAGTTTACAACCCGTAGGGCAGTCATCCTCCACGCTACTTGGCTGGTTCAGCCTCTCGGCCATTGACCAATATTCCTCACTGCTGCCTCCCGTAGGA
>MG|2|V3|R|457|93.14|Bacteroidetes|Bacteroidia|Bacteroidales|Bacteroidaceae|Bacteroides|heparinolyticus|
GCACGGAGTTAGCCGATGCTTATTCATAAGGTACATACAAACCGGTACGCGTACCGGACTTTATTCCCTTATAAAAGAGGTTTACAACCCATAGGGCAGTCATCCCTCACGCTACTTGGCTGGTTCAGCCTTACGGCCATTGACCAATATTCCTCACTGCTGCCTCCCGTAGGA
>MG|2|V3|F|215|92.53|Bacteroidetes|Bacteroidia|Bacteroidales|Bacteroidaceae|Bacteroides|heparinolyticus|
CCTACGGGAGGCAGCAGTGAGGAATATTGGTCAATGGCCGTAAGGCTGAACCAGCCAAGTAGCGTGAGGGATGACTGCCCTATGGTTGTAAACCTCTTTTATAAGGGAATAAAGTCCGGTACGCGTACCGGTTTGTATGTACCTTATGAATAAGCATCGGCTAACTCCGTGC
>MG|2|V3|F|17|93.1|Bacteroidetes|Bacteroidia|Bacteroidales|Bacteroidaceae|Bacteroides|coprocola|
CCTACGGGAGGCAGCAGTGAGGAATATTGGTCAATGGCCGCGAGGCTGAACCAGCCAAGTAGCGTGAAGGAAGAAGGTCCTACGGGCTGTAAACTTCTTTTTATACGGGAATAAAGTCGCCTACGTGTAGGCGTTTGCATGTACCGTATGAATAAGCATCGGCTAACTCCGTGC
>MG|2|V3|R|65|86.78|Bacteroidetes|Bacteroidia|Bacteroidales|Bacteroidaceae|Bacteroides|coprophilus|
GCACGGAGTTAGCCGATGCTTGTTCTTGCGGTACTCTCAACAGGCCACACGTGGCCTCTTTGCTCCCGCACCAAAGGAGTTTACAACCCATAGGGCCGTCTTCCTCCACGCGGCTTGGCTGGTTCAGCCCTTCGGCCATTGACCAATATTCCTCACTGCTGCCTCCCGTAGG
>MG|2|V3|F|28|91.95|Bacteroidetes|Bacteroidia|Bacteroidales|Bacteroidaceae|Bacteroides|barnesiae|
TCCTACGGGAGGCAGCAGTGAGGAATATTGGTCAATGGCCGGGAGGCTGAACCAGCCAAGTAGCGTGAGGATGACTGCCCTACGGGTTGTAAACTCCTTTTATAAGGGGGTAAAGGCATCTACGTGTAGATGTTTGCAAGTACCTTATGAATAAGCATCGGCTAACTCCGTGC
>MG|2|V3|F|22|95.4|Bacteroidetes|Bacteroidia|Bacteroidales|Bacteroidaceae|Bacteroides|ovatus|
CCTACGGGAGGCAGCAGTGAGGAATATTGGTCAATGGACGAGAGTCTGAACCAGCCAAGTAGCGTGAAGGACGACTGCCCTATGGGTTGTAAACTTCTTTTTATATGGGAATAAAAAAGTCCACGTGTGGATTCTTGTATGTACCATATGAATAAGCATCGGCTAATTCCGTGC
>MG|2|V3|R|54|94.29|Bacteroidetes|Bacteroidia|Bacteroidales|Bacteroidaceae|Bacteroides|helcogenes|
GCACGGAGTTAGCCGATGCTTATTCATAAGGTACATGCAACATCCCACACGTGGGACCCTTTATCCCCTTATAAAAGAAGTTTACAACCCATAGGGCAGTCATCCTTCACGCTACTTGGCTGGTTCAGGCTCGCGCCCATTGACCAATATTCCTCACTGCTGCCTCCCGTAGGA
>MG|2|V3|R|70|92.0|Bacteroidetes|Bacteroidia|Bacteroidales|Bacteroidaceae|Bacteroides|barnesiae|
GCACGGAGTTAGCCGATGCTTATTCATAAGGTACTTGCAAACATCTACACGTAGACGCCTTTACCCCCTTATAAAAGGAGTTTACAACCCGTAGGGCGAGTCATCCTCCACGCTACTTGGCTGGTTCAGCCTCTCGGCCATTGACCAATATTCCTCACTGCTGCCTCCCGTAGGA
>MG|2|V3|F|15|84.57|Bacteroidetes|Bacteroidia|Bacteroidales|Bacteroidaceae|Bacteroides|sp.|
CCTACGGGAGGCAGCAGTGAGGGATATTGGTCAATGGGCGGGAGCCTGAACCAGCCAAGCCGCGTGAGGGAAGAATGTCCTATGGATTGTAAACCTCTTTTGCACGGGGGGTAAAGGGGATGTCGTGACATCCGTTGCAAGTACCGTGCGAATAAGGACCGGCTAACTCCGTGC
>MG|2|V3|F|10|93.71|Bacteroidetes|Bacteroidia|Bacteroidales|Bacteroidaceae|Bacteroides|plebeius|
CCTACGGGAGGCAGCAGTGAGGAATATTGGTCAATGGACGAGAGTCTGAACCAGCCAAGTAGCGTGAAGGATGAAGGTCCTACGGATTGTAAACTTCTTTTATAAGGGAATAACGGGCGCTACGTGTAGCGCTGTGCATGTACCTTATGAATAAGCATCGGCTAACTCCGTGC
>MG|2|V3|F|17|91.91|Bacteroidetes|Bacteroidia|Bacteroidales|Bacteroidaceae|Bacteroides|barnesiae|
CCTACGGGAGGCAGCAGTGAGGAATATTGGTCAATGGCCGAGAGGCTGAACCAGCCAAGTAGCGTGAGGGATGACTGCCCTATGGGTTGTAAACCTCTTTTATAAGGGGGTAAAGGCATCTACGTGTAGATGTTTGCAAGTACCTTATGAATAAGCATCGGCTAACTCCGTGC
>MG|2|V3|F|16|93.68|Bacteroidetes|Bacteroidia|Bacteroidales|Bacteroidaceae|Bacteroides|barnesiae|
CCTACGGGAGGCAGCAGTGAGGAATATTGGTCAATGGCCGCGAGGCTGAACCAGCCAAGTAGCGTGAAGGATGACTGCCCTATGGTTGTAAACTTCTTTTATAAGGGAATAAAGTGTTGTACGTGTACGATATTGCATGTACCTTATGAATAAGCATCGGCTAACTCCGTGC
>MG|2|V3|F|18|91.33|Bacteroidetes|Bacteroidia|Bacteroidales|Bacteroidaceae|Bacteroides|barnesiae|
CCTACGGGAGGCAGCAGTGAGGAATATTGGTCAATGGCCGTAAGGCTGAACCAGCCAAGTAGCGTGGAGGATGACTGCCCTACGGGTTGTAAACTCCTTTTATAAGGGGGTAAAGGCGTCTACGTGTAGATGTTTGCAAGTACCTTATGAATAAGCATCGGCTAACTCCGTGC
>MG|2|V3|F|12|92.05|Bacteroidetes|Bacteroidia|Bacteroidales|Bacteroidaceae|Bacteroides|coprophilus|
TCCTACGGGAGGCAGCAGTGAGGAATATTGGTCAATGGGCGGTAGCCTGAACCAGCCAAGTAGCGTGAGGGATGACGGCCCTACGGGTTGTAAACCTCTTTTGCAAGGGAATAAAGTGCGCCACGCGTGGCGCTTTGCATGTACCTTGCGAATAAGCATCGGCTAACTCCGTGC
>MG|2|V3|R|564|92.53|Bacteroidetes|Bacteroidia|Bacteroidales|Bacteroidaceae|Bacteroides|barnesiae|
GCACGGAGTTAGCCGATGCTTATTCATAAGGTACTTGCAAACATCTACACGTAGACGCCTTTACCCCCTTATAAAAGGAGTTTACAACCCGTAGGGCAGTCATCCTCCACGCTACTTGGCTGGTTCAGCCTCTCGGCCATTGACCAATATTCCTCACTGCTGCCTCCCGTAGGA
>MG|2|V3|F|36|89.2|Bacteroidetes|Bacteroidia|Bacteroidales|Bacteroidaceae|Bacteroides|coprophilus|
CCTACGGGAGGCAGCAGTGAGGAATATTGGTCAATGGCCGCAGGGCTGAACCAGCCAAGTAGCGTGGAGGATGACGGCCCTACGGGTTGTAAACTCCTTTTTTGCGGGAATAACAGGGGGCACGTGTGCCCCCTCTGCACGTACCGCACGAATAAGCATCGGCTAACTCCGTGC
>MG|2|V3|F|155|89.71|Bacteroidetes|Bacteroidia|Bacteroidales|Bacteroidaceae|Bacteroides|coprophilus|
CCTACGGGAGGCAGCAGTGAGGAATATTGGTCAATGGCCGCAGGGCTGAACCAGCCAAGTAGCGTGGAGGATGACGGCCCTACGGGTTGTAAACTCCTTTTTGCGGGAATAACAGGGGGCACGTGTGCCCCTCTGCACGTACCGCACGAATAAGCATCGGCTAACTCCGTGC
>MG|2|V3|F|120|91.91|Bacteroidetes|Bacteroidia|Bacteroidales|Bacteroidaceae|Bacteroides|uniformis|
CCTACGGGAGGCAGCAGTGAGGGATATTGGTCAATGGCCGGAAGGCTGAACCAGCCAAGTAGCGTGGAGGATGACTGCCCTACGGGTTGTAAACTCCTTTTATGCGGGAATAAAGTCGGGCACGTGTGCCCGTTTGCATGTACCGCATGAATAAGCATCGGCTAACTCCGTGC
>MG|2|V3|R|10|95.38|Bacteroidetes|Bacteroidia|Bacteroidales|Bacteroidaceae|Bacteroides|graminisolvens|
GCACGGAGTTAGCCGATGCTTATTCATAAGGTACATGCAAACAGGTACGCGTACCTGACTTTATTCCCTTATAAAAGAAGTTTACAACCATAGGGCAGTCATCCTTCACGCTACTTGGCTGGTTCAGACTCTCGTCCATTGACCAATATTCCTCACTGCTGCCTCCCGTAGG
>MG|2|V3|F|10|84.0|Bacteroidetes|Bacteroidia|Bacteroidales|Bacteroidaceae|Bacteroides|sp.|
CCTACGGGGAGGCAGCAGTGAGGGGATATTGGTCAATGGGCGGGAGCCTGAACCAGCCAAGCCGCGTGAGGGAAGAATGTCCTATGGATTGTAAACCTCTTTTGCACGGGGGTAAAGGGGATGTCGTGACATCCGTTGCAAGTACCGTGCGAATAAGGACCGGCTAACTCCGTGC
>MG|2|V3|F|38|91.95|Bacteroidetes|Bacteroidia|Bacteroidales|Bacteroidaceae|Bacteroides|barnesiae|
CCTACGGGAGGCAGCAGTGAGGAATATTGGTCAATGGCCGAGAGGCTGAACCAGCCAAGTAGCGTGAGGATGACTGCCCTACGGGTTGTAAACTCCTTTTATAAGGGGGGTAAAGGCATCTACGTGTAGATGTTTGCAAGTACCTTATGAATAAGCATCGGCTAACTCCGTGC
>MG|2|V3|R|281|91.95|Bacteroidetes|Bacteroidia|Bacteroidales|Bacteroidaceae|Bacteroides|coprophilus|
GCACGGAGTTAGCCGATGCTTATTCGGAGGGTACATGCAAAAGCCCACGCGTGGGCCACTTTATTCCCCTCCAAAAGGAGTTTACAACCCGTAGGGCCGTCGTCCTCCACGCCACTTGGCTGGTTCAGGCTCTCGCCCATTGACCAATATTCCTCACTGCTGCCTCCCGTAGGA
>MG|2|V3|F|100|95.38|Bacteroidetes|Bacteroidia|Bacteroidales|Bacteroidaceae|Bacteroides|ovatus|
CCTACGGGAGGCAGCAGTGAGGAATATTGGTCAATGGACGAGAGTCTGAACCAGCCAAGTAGCGTGAAGGATGACTGCCTATGGTTGTAAACTTCTTTTATATGGGAATAAAAAAGTCCACGTGTGGATTCTTGTATGTACCATATGAATAAGCATCGGCTAATTCCGTGC
>MG|2|V3|F|12|92.53|Bacteroidetes|Bacteroidia|Bacteroidales|Bacteroidaceae|Bacteroides|heparinolyticus|
CCTACGGGAGGCAGCAGTGAGGAATATTGGTCAATGGCCGTAAGGCTGAACCAGCCAAGTAGCGTGAGGGATGACTGCCCTATGGGTTGTAAACCTCTTTTATAAGGGAATAAAGTCCGGTACGCGTACGGTTTGTATGTACCTTATGAATAAGCATCGGCTAACTCCGTGC
>MG|2|V3|F|45|91.33|Bacteroidetes|Bacteroidia|Bacteroidales|Bacteroidaceae|Bacteroides|uniformis|
CCTACGGGAGGCAGCAGTGAGGGATATTGGTCAATGGCCGGAAGGCTGAACCAGCCAAGTAGCGTGGAGGATGACTGCCCTACGGGTTGTAAACTCCTTTTATGCGGGAATAAAGTCAGACACGTGTGCCTGTTTGCATGTACCGCATGAATAAGCATCGGCTAACTCCGTGC
>MG|2|V3|F|46|92.0|Bacteroidetes|Bacteroidia|Bacteroidales|Bacteroidaceae|Bacteroides|barnesiae|
CCTACGGGAGGCAGCAGTGAGGAATATTGGTCAATGGCCGGGAGGCTGAACCAGCCAAGTAGCGTGGAGGATGACTGCCCTACGGGTTGTAAACTCCTTTTTATAAGGGGGTAAAGGCATCTACGTGTAGATGTTTTGCAAGTACCTTATGAATAAGCATCGGCTAACTCCGTGC
>MG|2|V3|F|17|88.44|Bacteroidetes|Bacteroidia|Bacteroidales|Bacteroidaceae|Bacteroides|sp.|
CCTACGGGAGGCAGCAGTGAGGAATATTGGTCAATGGGCGGAAGTCTGAACCAGCCAAGTCGCGTGAAGGAAGACGGCCCTTAGGGTTGTAAACTTCTTTTACTTGTGAGTAAAGTGTCCTACGTGTAGGATATTGCAATTAACAAGAGAATAAGCATCGGCTAATTCCGTGC
>MG|2|V3|F|21|90.8|Bacteroidetes|Bacteroidia|Bacteroidales|Bacteroidaceae|Bacteroides|coprophilus|
CCTACGGGAGGCAGCAGTGAGGAATATTGGTCAATGGCCGAGAGGCTGAACCAGCCAAGTAGCGTGGAGGATGACGGCCCTACGGGTTGTAAACTCCTTTTTTGCGGGAATAACAGGGGGCACGTGTGCCCCTCTGCACGTACCGCACGAATAAGCATCGGCTAACTCCGTGC
>MG|2|V3|F|338|92.0|Bacteroidetes|Bacteroidia|Bacteroidales|Bacteroidaceae|Bacteroides|coprophilus|
CCTACGGGAGGCAGCAGTGAGGAATATTGGTCAATGGGCGGTAGCCTGAACCAGCCAAGTAGCGTGAGGGATGACGGCCCTACGGGTTGTAAACCTCTTTTGCAAGGGAATAAAGTGCGCCACGCGTGGCGCTTTGCATGTACCTTGCGAATAAGCATCGGCTAACTCCGTGC
>MG|2|V3|F|68|91.95|Bacteroidetes|Bacteroidia|Bacteroidales|Bacteroidaceae|Bacteroides|barnesiae|
CCTACGGGAGGCAGCAGTGAGGAATATTGGTCAATGGCCGAGAGGCTGAACCAGCCAAGTAGCGTGGAGGATGACTGCCCTACGGGTTGTAAACTCCTTTTTATAAGGGGGTAAAGGCGTCTACGTGTAGATGTTTGCAAGTACCTTATGAATAAGCATCGGCTAACTCCGTGC
>MG|2|V3|F|440|93.14|Bacteroidetes|Bacteroidia|Bacteroidales|Bacteroidaceae|Bacteroides|coprophilus|
CCTACGGGAGGCAGCAGTGAGGAATATTGGTCAATGGGCGAGAGCCTGAACCAGCCAAGTAGCGTGAAGGATGTCGGCCCTACGGGTTGTGAACTTCTTTTATAAGGGAATAACTTCCGCCACGTGTGGCGGATTGCATGTACCTTATGAATAAGCATCGGCTAACTCCGTGC
>MG|2|V3|R|78|92.53|Bacteroidetes|Bacteroidia|Bacteroidales|Bacteroidaceae|Bacteroides|heparinolyticus|
GCACGGAGTTAGCCGATGCTTATTCATAAGGTACATACAAACCGGTACGCGTACCGGACTTTATTCCCTTATAAAAGAGGTTTACAACCATAGGGCAGTCATCCCTCACGCTACTTGGCTGGTTCAGCCTTACGGCCATTGACCAATATTCCTCACTGCTGCCTCCCGTAGGT
>MG|2|V3|R|11|92.57|Bacteroidetes|Bacteroidia|Bacteroidales|Bacteroidaceae|Bacteroides|heparinolyticus|
GCACGGAGTTAGCCGATGCTTATTCATAAGGTACATACAAACCGGTACGCGTACCGGACTTTATTCCCTTATAAAAGAGGTTTACAACCCGTAGGGCCTTCGTCCCTCACGCTACTTGGCTGGTTCAGGCTTCCGCCCATTGACCAATATTCCTCACTGCTGCCTCCCGTAGGA
>MG|2|V3|F|29|88.51|Bacteroidetes|Bacteroidia|Bacteroidales|Bacteroidaceae|Bacteroides|sp.|
CCTACGGGAGGCAGCAGTGAGGAATATTGGTCAATGGACGGAAGTCTGAACCAGCCAAGTCGCGTGAAGGAAGACGGCCCTTAGGGTTGTAAACTTCTTTACTTGTGAGTAAAGTGTCCTACGTGTAGGATATTGCAATTAACAAGAGAATAAGCATCGGCTAATTCCGTGCC
>MG|2|V3|F|18|91.33|Bacteroidetes|Bacteroidia|Bacteroidales|Bacteroidaceae|Bacteroides|barnesiae|
CCTACGGGAGGCAGCAGTGAGGAATATTGGTCAATGGCCGAGAGGCTGAACCAGCCAAGTAGCGTGAGGATGACTCGCCTACGGGTTGTAAACTCCTTTTATAAGGGGGTAAAGGCATCTACGTGTAGATGTTTGCAAGTACCTTATGAATAAGCATCGGCTAACTCCGTGC
>MG|2|V3|F|12|91.95|Bacteroidetes|Bacteroidia|Bacteroidales|Bacteroidaceae|Bacteroides|barnesiae|
CCTACGGGAGGCAGCAGTGAGGAATATTGGTCAATGGCCGAGAGGCTGAACCAGCCAAGTAGCGTGGAGGGATGACTGCCCTACGGGTTGTAAACTCCTTTTATAAGGGGGTAAAGGCGTCTACGTGTAGATGTTTGCAAGTACCTTATGAATAAGCATCGGCTAACTCCGTGC
>MG|2|V3|F|102|93.06|Bacteroidetes|Bacteroidia|Bacteroidales|Bacteroidaceae|Bacteroides|coprocola|
CCTACGGGAGGCAGCAGTGAGGAATATTGGTCAATGGGCGAGAGCCTGAACCAGCCAAGTAGCGTGAAGGATGAAGGTTCTATGGATTGTAAACTTCTTTTATAAGGGAATAACGGACACTACGTGTAGTGTTGTGCATGTACCTTATGAATAAGCATCGGCTAACTCCGTGC
>MG|2|V3|F|78|93.64|Bacteroidetes|Bacteroidia|Bacteroidales|Bacteroidaceae|Bacteroides|coprophilus|
CCTACGGGAGGCAGCAGTGAGGAATATTGGTCAATGGCCGTAAGGCTGAACCAGCCAAGTAGCGTGAAGGATGACGGCCCTACGGGTTGTAAACTTCTTTTATAAGGGAATAAAGTCCGGTACGCGTACCGGTTTGTATGTACCTTATGAATAAGCATCGGCTAACTCCGTGC
>MG|2|V3|R|11|91.91|Bacteroidetes|Bacteroidia|Bacteroidales|Bacteroidaceae|Bacteroides|barnesiae|
GCACGGAGTTAGCCGATGCTTATTCATAAGGTACTTGCAAACATCTACACGTAGATGCCTTTACCCCCTTATAAAAGAGGTTTACAACCCATAGGGCAGTCATCCCTCACGCTACTTGGCTGGTTCAGCCTCTCGGCCATTGACCAATATTCCTCACTGCTGCCTCCCGTAGG
>MG|2|V3|R|12|92.61|Bacteroidetes|Bacteroidia|Bacteroidales|Bacteroidaceae|Bacteroides|heparinolyticus|
GCACGGAGTTAGCCGATGCTTATTCATAAGGTACATACAAACCGGTACGCGTACCGGACTTTATTCCCTTATAAAAGAGGTTTACAACCCATAGGGCAGTCATCCCTCACGCTACTTGGCTGGTTTCAGCCTTACGGCCATTGACCAATATTCCTCACTGCTGCCTCCCGTAGGA
>MG|2|V3|F|144|89.27|Bacteroidetes|Bacteroidia|Bacteroidales|Bacteroidaceae|Bacteroides|coprophilus|
CCTACGGGAGGCAGCAGTGAGGAATATTGGTCAATGGCCGCAGGGCTGAACCAGCCAAGTAGCGTGGAGGATGACGGCCCTACGGGTTGTAAACTCCTTTTTTTGCGGGAATAACAGGGGGCACGTGTGCCCCTCTGCACGTACCGCACGAATAAGCATCGGCTAACTCCGTGCC
>MG|2|V3|F|35|91.33|Bacteroidetes|Bacteroidia|Bacteroidales|Bacteroidaceae|Bacteroides|barnesiae|
CCTACGGGAGGCAGCAGTGAGGAATATTGGTCAATGGCCGGGAGGCTGAACCAGCCAAGTAGCGTGAGGATGACTGCCCTACGGTTGTAAACTCCTTTTATAAGGGGGTAAAGGCATCTACGTGTAGATGTTTGCAAGTACCTTATGAATAAGCATCGGCTAACTCCGTGC
>MG|2|V3|F|15|93.64|Bacteroidetes|Bacteroidia|Bacteroidales|Bacteroidaceae|Bacteroides|barnesiae|
CCTACGGGAGGCAGCAGTGAGGAATATTGGTCAATGGCCGGGAGGCTGAACCAGCCAAGTAGCGTGAAGGATGACAGCCCTACGGGTTGTAAACTTCTTTTATAAGGGAATAAAGTCCGGTACGCGTACCGGTTTGTATGTACCTTATGAATAAGCATCGGCTAACTCCGTGC
>MG|2|V3|R|39|92.53|Bacteroidetes|Bacteroidia|Bacteroidales|Bacteroidaceae|Bacteroides|barnesiae|
GCACGGAGTTAGCCGATGCTTATTCATAAGGTACATGCATATCACTACACGTAATGACCGTTATTCCCTTATAAAAGAAGTTTACAACCCGTAGGGCCGTCATCCTTCACGCTACTTGGCTGGTTCAGCCTTACGGCCATTGACCAATATTCCTCACTGCTGCCTCCCGTAGGA
>MG|2|V3|F|18|91.91|Bacteroidetes|Bacteroidia|Bacteroidales|Bacteroidaceae|Bacteroides|barnesiae|
CCTACGGGAGGCAGCAGTGAGGAATATTGGTCAATGGCCGAGAGGCTGAACCAGCCAAGTAGCGTGGAGGATGACTGCCCTACGGGTTGTAAACTCCTTTTATAAGGGGGTAAAGGCGTCTACGTGTAGATGTTTGCAAGTACCTTATGAATAGCATCGGCTAACTCCGTGC
>MG|2|V3|R|29|92.53|Bacteroidetes|Bacteroidia|Bacteroidales|Bacteroidaceae|Bacteroides|heparinolyticus|
GCACGGAGTTAGCCGATGCTTATTCATAAGGTACATACAACCGGTACGCGTACCGGACTTTATTCCCTTATAAAAGAGGTTTACAACCCATAGGGCAGTCATCCCTCACGCTACTTGGCTGGTTCAGCCTTACGGCCATTGACCAATATTCCTCACTGCTGCCTCCCGTAGG
>MG|2|V3|F|10|92.57|Bacteroidetes|Bacteroidia|Bacteroidales|Bacteroidaceae|Bacteroides|caccae|
CCTACGGGAGGCAGCAGTGAGGAATATTGGTCAATGGGCGCGAGCCTGAACCAGCCAAGTAGCGTGAAGGATGACTGCCCTATGGGTTGTAAACTTCTTTTATAAGGGGATAAAGGGTCCCACGCGTGGGACGTTGCATGTACCTTATGAATAGCATCGGCTAACTCCGTGC
>MG|2|V3|F|24|93.64|Bacteroidetes|Bacteroidia|Bacteroidales|Bacteroidaceae|Bacteroides|barnesiae|
CCTACGGGAGGCAGCAGTGAGGAATATTGGTCAATGGGCGCGAGCCTGAACCAGCCAAGTAGCGTGAAGGATGACTGCCCTATGGGTTGTAAACTTCTTTTATAAGGGGGTAAAGGCATCTACGTGTAGATGTTTGCAAGTACCTTATGAATAAGCATCGGCTAACTCCGTGC
>MG|2|V3|R|23|92.57|Bacteroidetes|Bacteroidia|Bacteroidales|Bacteroidaceae|Bacteroides|barnesiae|
GCACGGAGTTAGCCGATGCTTATTCATAAGGTACTTGCAAAACATCTACACGTAGATGCCTTTACCCCCTTATAAAAAGGAGTTTACAACCCGTAGGGCAGTCATCCTCCACGCTACTTGGCTGGTTCAGCCTCTCGGCCATTGACCAATATTCCTCACTGCTGCCTCCCGTAGG
>MG|2|V3|R|14|92.0|Bacteroidetes|Bacteroidia|Bacteroidales|Bacteroidaceae|Bacteroides|barnesiae|
GCACGGAGTTAGCCGATGCTTATTCATAAGGTACTTGCAAACATCTACACGTAGACGCCTTTACCCCCCTTATAAAAGGAGTTTACAACCCGTAGGGCAGTCATCCTCACGCTACTTGGCTGGTTCAGCCTCTCGGCCATTGACCAATATTCCTCACTGCTGCCTCCCGTAGGA
>MG|2|V3|F|13|93.1|Bacteroidetes|Bacteroidia|Bacteroidales|Bacteroidaceae|Bacteroides|heparinolyticus|
CCTACGGGAGGCAGCAGTGAGGAATATTGGTCAATGGCCGTAAGGCTGAACCAGCCAAGTAGCGTGAGGGATGACTGCCCTATGGGTTGTAAACCTCTTTTATAAGGGAATAAAGTCCGGTACGCGTACCGGTTTGTATGTACCTTATGAATAAGTATCGGCTAACTCCGTGC
>MG|2|V3|R|26|95.95|Bacteroidetes|Bacteroidia|Bacteroidales|Bacteroidaceae|Bacteroides|ovatus|
GCACGGAATTAGCCGATGCTTATTCATATGGTACATACAAGAATCCACACGTGGACTTTTTTATTCCCATATAAAAGAAGTTTACAACCCATAGGGCAGTCGTCCTTCACGCTACTTGGCTGGTTCAGACTCTCGTCCATTGACCAATATTCCTCACTGCTGCCTCCCGTAGG
>MG|2|V3|F|38|94.22|Bacteroidetes|Bacteroidia|Bacteroidales|Bacteroidaceae|Bacteroides|coprocola|
CCTACGGGAGGCAGCAGTGAGGAATATTGGTCAATGGCCGCGAGGCTGAACCAGCCAAGTAGCGTGAAGGAAGAAGGTCCTACGGGTTGTAAACTTCTTTTATACGGGAATAAAGTCGCCTACGTGTAGGCGTTTGCATGTACCGTATGAATAAGCATCGGCTAACTCCGTGC
>MG|2|V3|F|10|91.38|Bacteroidetes|Bacteroidia|Bacteroidales|Bacteroidaceae|Bacteroides|barnesiae|
CCTACGGGAGGCAGCAGTGAGGAATATTGGTCAATGGCCGGGAGGCTGAACCAGCCAAGTAGCGTGAGGATGACTGCCCTACGGGTTGTAAACTCCTTTTATAAGGGGGGTAAAGGCATCTACGTGTAGATGTTTGCAAGTACCTTATGAATAAGCATCGGCTAACTCCGTGC
>MG|2|V3|R|12|92.53|Bacteroidetes|Bacteroidia|Bacteroidales|Bacteroidaceae|Bacteroides|barnesiae|
GCACGGAGTTAGCCGATGCTTATTCATAAGGTACTTGCAAACGTCTACACGTAGACGCCTTTACCCCCTTATAAAAGGAGTTTACAACCCGTAGGGCAGTCATCCTCACGCTACTTGGCTGGTTCAGCCTCTCGGCCATTGACCAATATTCCTCACTGCTGCCTCCCGTAGGA
>MG|2|V3|F|40|93.1|Bacteroidetes|Bacteroidia|Bacteroidales|Bacteroidaceae|Bacteroides|clarus|
CCTACGGGAGGCAGCAGTGAGGAATATTGGTCAATGGCCGAGAGGCTGAACCAGCCAAGTAGCGTGAGGGATGACGGCCCTACGGGTTGTAAACCTCTTTTATAAGGGAATAAAGGAGACCACGTGTGGTTTTTTGCATGTACCTTATGAATAAGCATCGGCTAACTCCGTGC
>MG|2|V3|F|70|92.53|Bacteroidetes|Bacteroidia|Bacteroidales|Bacteroidaceae|Bacteroides|barnesiae|
TCCTACGGGAGGCAGCAGTGAGGAATATTGGTCAATGGCCGAGAGGCTGAACCAGCCAAGTAGCGTGAGGATGACTGCCCTACGGGTTGTAAACTCCTTTTATAAGGGGGTAAAGGCGTCTACGTGTAGATGTTTGCAAGTACCTTATGAATAAGCATCGGCTAACTCCGTGC
>MG|2|V3|R|19|91.91|Bacteroidetes|Bacteroidia|Bacteroidales|Bacteroidaceae|Bacteroides|barnesiae|
GCACGGAGTTAGCCGATGCTTATTCATAAGGTACTTGCAAACATCTACACGTAGATGCCTTTACCCCCTTATAAAAGGAGTTTACAACCGTAGGGCAGTCATCCTCACGCTACTTGGCTGGTTCAGCCTCTCGGCCATTGACCAATATTCCTCACTGCTGCCTCCCGTAGG
>MG|2|V3|F|12|92.0|Bacteroidetes|Bacteroidia|Bacteroidales|Bacteroidaceae|Bacteroides|barnesiae|
TCCTACGGGAGGCAGCAGTGAGGAATATTGGTCAATGGCCGAGAGGCTGAACCAGCCAAGTAGCGTGAGGATGACTCGCCCTACGGGTTGTAAACTCCTTTTATAAGGGGGTAAAGGCGTCTACGTGTAGATGTTTGCAAGTACCTTATGAATAAGCATCGGCTAACTCCGTGC
>MG|2|V3|F|108|92.53|Bacteroidetes|Bacteroidia|Bacteroidales|Bacteroidaceae|Bacteroides|helcogenes|
CCTACGGGAGGCAGCAGTGAGGAATATTGGTCAATGGCCGGGAGGCTGAACCAGCCAAGTAGCGTGAGGGATGACGGCCCTACGGGTTGTAAACCTCTTTTATAAGGGAATAAAGGAGACCACGTGTGGTTTTTTGCATGTACCTTATGAATAAGCATCGGCTAACTCCGTGC
>MG|2|V3|F|38|91.91|Bacteroidetes|Bacteroidia|Bacteroidales|Bacteroidaceae|Bacteroides|coprophilus|
CCTACGGGAGGCAGCAGTGAGGAATATTGGTCAATGGGCGAGAGCCTGAACCAGCCAAGTGGCGTGGAGGACGACGGCCCTACGGGTTGTAAACTCCTTTTGGAGGGGAATAAAGTGGCCACGCGTGGGCTTTTGCATGTACCCTCCGAATAAGCATCGGCTAACTCCGTGC
>MG|2|V3|R|49|93.64|Bacteroidetes|Bacteroidia|Bacteroidales|Bacteroidaceae|Bacteroides|coprocola|
GCACGGAGTTAGCCGATGCTTATTCATACGGTACATGCAAACGCCTACACGTAGGCGACTTTATTCCCGTATAAAAGAAGTTTACAGCCCGTAGGACCTTCTTCCTTCACGCTACTTGGCTGGTTCAGCCTCGCGGCCATTGACCAATATTCCTCACTGCTGCCTCCCGTAGG
>MG|2|V3|F|12|94.22|Bacteroidetes|Bacteroidia|Bacteroidales|Bacteroidaceae|Bacteroides|fluxus|
CCTACGGGAGGCAGCAGTGAGGAATATTGGTCAATGGACGAGAGTCTGAACCAGCCAAGTAGCGTGAAGGATGAAGGTCCTACGGATTGTAAACTTCTTTTATAAGGGAATAAAGTCCGGTACGCGTACCGGTTTGTATGTACCTTATGAATAAGCATCGGCTAACTCCGTGC
>MG|2|V3|R|13|89.2|Bacteroidetes|Bacteroidia|Bacteroidales|Bacteroidaceae|Bacteroides|coprophilus|
GCACGGAGTTAGCCGATGCTTATTCGCGGGATACCTGCAGGACGCCACACGTGGCGCCGGTTATCCTCCCGCAAAAGAAGTTTACAACCCGTAGGGCCGTCATCCTTCACGCTACTTGGCTGGTTCAGCCTCTCGGCCATTGACCAATATTCCTCACTGCTGCCTCCCGTAGG
>MG|2|V3|F|13|93.68|Bacteroidetes|Bacteroidia|Bacteroidales|Bacteroidaceae|Bacteroides|coprophilus|
CCTACGGGAGGCAGCAGTGAGGAATATTGGTCAATGGGCGAGAGCCTGAACCAGCCAAGTAGCGTGCAGGAAGACGGCCCTATGGGTTGTAAACTGCTTTTGTGCGGGAATAAAGGGGGTCACGTGTGGCCCTTTGCAGGTACCGCGCGAATAAGCATCGGCTAACTCCGTGC
>MG|2|V3|F|82|91.53|Bacteroidetes|Bacteroidia|Bacteroidales|Bacteroidaceae|Bacteroides|coprophilus|
CCTACGGGAGGCAGCAGTGAGGAATATTGGTCAATGGGCGGTAGCCTGAACCAGCCAAGTAGCGTGAGGGATGACGGCCCTACGGGTTGTAAACCTCTTTTTGCAAGGGAATAAAGTGCGCCACGTGTGGCGCTTTGCATGTACCTTGCGAATAAGCATCGGCTAACTCCGTGC
>MG|2|V3|F|153|93.14|Bacteroidetes|Bacteroidia|Bacteroidales|Bacteroidaceae|Bacteroides|coprophilus|
CCTACGGGAGGCAGCAGTGAGGAATATTGGTCAATGGGCGAGAGCCTGAACCAGCCAAGTAGCGTGAAGGATGTCGGCCCTACGGGTTGTGAACTTCTTTTATAAGGGAATAACTTCCGCCACGCGTGGCGGACTGCATGTACCTTATGAATAAGCATCGGCTAACTCCGTGC
>MG|2|V3|F|11|95.38|Bacteroidetes|Bacteroidia|Bacteroidales|Bacteroidaceae|Bacteroides|coprophilus|
CCTACGGGAGGCAGCAGTGAGGAATATTGGTCAATGGCCGAGAGGCTGAACCAGCCAAGTAGCGTGAAGGATGACGGCCCTACGGGTTGTAAACTTCTTTTATAAGGGAATAAAGTCCGGTACGCGTACGGTTTGTATGTACCTTATGAATAAGCATCGGCTAACTCCGTGC
>MG|2|V3|F|31|91.38|Bacteroidetes|Bacteroidia|Bacteroidales|Bacteroidaceae|Bacteroides|barnesiae|
CCTACGGGAGGCAGCAGTGAGGAATATTGGTCAATGGCCGAGAGGCTGAACCAGCCAAGTAGCGTGGAGGATGACTGCCCTACGGGTTGTAAACTCCTTTTATAAGGGGGGTAAAGGCGTCTACGTGTAGGCGTTTGCAAGTACCTTATGAATAAGCATCGGCTAACTCCGTGC
>MG|2|V3|R|115|93.75|Bacteroidetes|Bacteroidia|Bacteroidales|Bacteroidaceae|Bacteroides|coprophilus|
GCACGGAGTTAGCCGATGCTTATTCATAAGGTACATGCATACCGCTACGCGTAGCGGCCGTTATTCCCTTATAAAAGAAGTTTACAACCCGTAGGGCCGTCATCCTTCACGCTACTTGGCTGGTTCAGCCTCTCGGCCATTGACCAATATTCCTCACTGCTGCCTCCCGTAGGA
>MG|2|V3|R|20|91.91|Bacteroidetes|Bacteroidia|Bacteroidales|Bacteroidaceae|Bacteroides|coprophilus|
GCACGGAGTTAGCCGATGCTTATTCGGAGGGTACATGCAAAAGCCCACGCGTGGCCACTTTATTCCCCTCCAAAAGGAGTTTACAACCCGTAGGGCCGTCGTCCTCCACGCCACTTGGCTGGTTCAGGCTCTCGCCCATTGACCAATATTCCTCACTGCTGCCTCCCGTAGG
>MG|2|V3|F|28|91.38|Bacteroidetes|Bacteroidia|Bacteroidales|Bacteroidaceae|Bacteroides|coprophilus|
CCTACGGGGAGGCAGCAGTGAGGAATATTGGTCAATGGGCGAGAGCCTGAACCAGCCAAGTGGCGTGGAGGACGACGGCCCTACGGGTTGTAAACTCCTTTTGGAGGGGAATAAAGTGGCCCACGCGTGGGCTTTTGCATGTACCCTCCGAATAAGCATCGGCTAACTCCGTGC
>MG|2|V3|R|15|88.57|Bacteroidetes|Bacteroidia|Bacteroidales|Bacteroidaceae|Bacteroides|coprophilus|
GCACGGAGTTAGCCGATGCTTATTCGCGCGGTACATGCAACGCGCCACGCGTGGCGCTCTTTATTCCCGCGCAAAAGGACTTTACGACCCGTAGGGCCTTCCTCGTCCACGCTACTTGGCTGGTTCAGGCTTCCGCCCATTGACCAATATTCCTCACTGCTGCCTCCCGTAGG
>MG|2|V3|F|58|92.57|Bacteroidetes|Bacteroidia|Bacteroidales|Bacteroidaceae|Bacteroides|caccae|
CCTACGGGAGGCAGCAGTGAGGAATATTGGTCAATGGGCGCGAGCCTGAACCAGCCAAGTAGCGTGAAGGATGACTGCCCTATGGTTGTAAACTTCTTTTATAAGGGGATAAAGGGTCCCACGCGTGGGACGTTGCATGTACCTTATGAATAAGCATCGGCTAACTCCGTGC
>MG|2|V3|F|43|92.05|Bacteroidetes|Bacteroidia|Bacteroidales|Bacteroidaceae|Bacteroides|heparinolyticus|
CCTACGGGAGGCAGCAGTGAGGAATATTGGTCAATGGCCGTAAGGCTGAACCAGCCAAGTAGCGTGAGGGATGACTGCCCTATGGGTTGTAAACCTCTTTTTATAAGGGAATAAAGTCCGGTACGCGTACCGGTTTTGTATGTACCTTATGAATAAGCATCGGCTAACTCCGTGC
>MG|2|V3|F|31|95.98|Bacteroidetes|Bacteroidia|Bacteroidales|Bacteroidaceae|Bacteroides|ovatus|
CCTACGGGAGGCAGCAGTGAGGAATATTGGTCAATGGACGAGAGTCTGAACCAGCCAAGTAGCGTGAAGGATGACTGCCCTATGGGTTGTAAACTTCTTTTATATGGGAATAAAAAAAGTCCACGTGTGGATTCTTGTATGTACCATATGAATAAGCATCGGCTAATTCCGTGC
>MG|2|V3|F|2007|89.08|Bacteroidetes|Bacteroidia|Bacteroidales|Bacteroidaceae|Bacteroides|sp.|
CCTACGGGAGGCAGCAGTGAGGAATATTGGTCAATGGACGGAAGTCTGAACCAGCCAAGTCGCGTGAAGGAAGACGGCCCTTAGGGTTGTAAACTTCTTTTACTTGTGAGTAAAGTGTCCTACGTGTAGGATATTGCAATTAACAAGAGAATAAGCATCGGCTAATTCCGTGCC
>MG|2|V3|F|39|91.38|Bacteroidetes|Bacteroidia|Bacteroidales|Bacteroidaceae|Bacteroides|uniformis|
CCTACGGGAGGCAGCAGTGAGGGATATTGGTCAATGGCCGGAAGGCTGAACCAGCCAAGTAGCGTGGAGGATGACTGCCCTACGGGTTGTAAACTCCTTTTTATGCGGGAATAAAGTCGGGCACGTGTGCCCGTTTGCATGTACCGCATGAATAAGCATCGGCTAACTCCGTGC
>MG|2|V3|F|18|75.14|Bacteroidetes|Bacteroidia|Bacteroidales|Bacteroidaceae|Bacteroides|plebeius|
CCTACGGGAGGCAGCAGTGAGGGATATTGGACAATGGAAGGAATTCTGATCCAGCCATGCCGCGTGCAGGCGAACCGCCCTACGGGCGATGAACTGCTTTTGACGGGGAGCAATAAGCGCCATGCGTGGCGCGACGAGAGTACCCGTGGAATAAGCATCGGCTAACTCCGTGC
>MG|2|V3|F|21|90.8|Bacteroidetes|Bacteroidia|Bacteroidales|Bacteroidaceae|Bacteroides|salanitronis|
CCTACGGGAGGCAGCAGTGAGGAATATTGGTCAATGGCCGTAAGGCTGAACCAGCCAAGTAGCGTGGAGGATGACTGCCCTACGGGTTGTAAACTCCTTTTATAAGGGGGGTAAAGGCGCCTACGTGTAGGCGTTTGCAAGTACCTTATGAATAAGCATCGGCTAACTCCGTGC
>MG|2|V3|R|14|93.06|Bacteroidetes|Bacteroidia|Bacteroidales|Bacteroidaceae|Bacteroides|barnesiae|
GCACGGAGTTAGCCGATGCTTATTCATAAGGTACTTGCAAACATCTACACGTAGACGCCTTTACCCCCTTATAAAAGAAGTTTACAACCCGTAGGGCCGTCATCCTTCACGCTACTTGGCTGGTTCAGCCTCTCGGCCATTGACCAATATTCCTCACTGCTGCCTCCCGTAGG
>MG|2|V3|R|16|91.48|Bacteroidetes|Bacteroidia|Bacteroidales|Bacteroidaceae|Bacteroides|barnesiae|
GCACGGAGTTAGCCGATGCTTATTCATAAGGTACTTGCAAAACATCTACACGTAGATGCCTTTACCCCCCTTATAAAAAGGAGTTTACAACCCGTAGGGCAGTCATCCTCCACGCTACTTGGCTGGTTCAGCCTCCCGGCCATTGACCAATATTCCTCACTGCTGCCTCCCGTAGG
>MG|2|V3|F|156|96.53|Bacteroidetes|Bacteroidia|Bacteroidales|Bacteroidaceae|Bacteroides|plebeius|
CCTACGGGAGGCAGCAGTGAGGAATATTGGTCAATGGCCGAGAGGCTGAACCAGCCAAGTAGCGTGAAGGATGACGGCCCTATGGGTTGTAAACTTCTTTTATAAGGGAATAAAACCTCCCACGGGTGGGAGCTTGTATGTACCTTATGAATAAGCATCGGCTAACTCCGTGC
>MG|2|V3|F|25|93.68|Bacteroidetes|Bacteroidia|Bacteroidales|Bacteroidaceae|Bacteroides|ovatus|
CCTACGGGAGGCAGCAGTGAGGAATATTGGTCAATGGCCGTAAGGCTGAACCAGCCAAGTAGCGTGAGGGATGACTGCCCTATGGGTTGTAAACCTCTTTTTATAAGGGAATAAAGTGAGCCACGTGTGGTTTTTTGTATGTACCTTATGAATAAGCATCGGCTAACTCCGTGC
>MG|2|V3|F|10|92.49|Bacteroidetes|Bacteroidia|Bacteroidales|Bacteroidaceae|Bacteroides|barnesiae|
CCTACGGGAGGCAGCAGTGAGGAATATTGGTCAATGGCCGAGAGGCTGAACCAGCCAAGTAGCGTGAGGATGACTGCCCTACGGGTTGTAAACTCCTTTTATAAGGGGTAAAGGCATCTACGTGTAGATGTTTGCAAGTACCTTATGAATAAGCATCGGCTAACTCCGTGC
>MG|2|V3|R|54|98.84|Bacteroidetes|Bacteroidia|Bacteroidales|Bacteroidaceae|Alistipes / Bacteroides|sp.|
GCACGGAGTTAGCCGATCCTTATTCGTACGATACTTTCAGTCGGATACACGTATCCGAGTTTACCCTCGTACAAAAGCAGTTTACAACTCATAGAGCCGTCTTCCTGCACGCGGCATGGCTGGTTCAGACTTGCGTCCATTGACCAATATTCCTCACTGCTGCCTCCCGTAGG
>MG|2|V3|F|315|91.38|Bacteroidetes|Bacteroidia|Bacteroidales|Bacteroidaceae|Bacteroides|barnesiae|
CCTACGGGAGGCAGCAGTGAGGAATATTGGTCAATGGCCGGGAGGCTGAACCAGCCAAGTAGCGTGGAGGATGACTCGCCCTACGGGTTGTAAACTCCTTTTATAAGGGGGTAAAGGCATCTACGTGTAGATGTTTGCAAGTACCTTATGAATAAGCATCGGCTAACTCCGTGC
>MG|2|V3|F|440|93.06|Bacteroidetes|Bacteroidia|Bacteroidales|Bacteroidaceae|Bacteroides|barnesiae|
CCTACGGGAGGCAGCAGTGAGGAATATTGGTCAATGGCCGAGAGGCTGAACCAGCCAAGTAGCGTGAGGGATGACTGCCCTATGGGTTGTAAACCTCTTTTATAAGGGAATAAAGTCCGGTACGCGTACCGGTTTGTATGTACCTTATGAATAAGCATCGGCTAACTCCGTGC
>MG|2|V3|R|413|91.95|Bacteroidetes|Bacteroidia|Bacteroidales|Bacteroidaceae|Bacteroides|nordii|
GCACGGAGTTAGCCGATGCTTATTCGCAAGGTACATGCAAAGCGCCACACGTGGCGCACTTTATTCCCTTGCAAAAGAGGTTTACAACCCGTAGGGCCGTCATCCCTCACGCTACTTGGCTGGTTCAGGCTACCGCCCATTGACCAATATTCCTCACTGCTGCCTCCCGTAGGA
>MG|2|V3|F|10|90.75|Bacteroidetes|Bacteroidia|Bacteroidales|Bacteroidaceae|Bacteroides|acidifaciens|
CCTACGGGAGGCAGCAGTGAGGAATATTGGTCAATGGATGAGAGTCTGAACCAGCCAAGTAGCGTGAAGGATTACAGCCCTATGGGTTTTAAACTTCTTTTATATGAGAGTAACATGCGCCACGTGTGGTGTATTGCAAGTATCATAAGAAAAGGATCGGCTAACTCCGTGC
>MG|2|V3|F|13|90.8|Bacteroidetes|Bacteroidia|Bacteroidales|Bacteroidaceae|Bacteroides|sp.|
CCTACGGGAGGCAGCAGTGAGGAATATTGGTCAATGGGCGATGGCCTGAACCAGCCAAGTAGCGTGAGGGATGACTGCCCTACGGGTTGTAAACCTCTTTTAGGAAGGAATAAAGGACGCCACGTGTGGCGTTTTGCATGTACTTCCTGAATAAGCATCGGCTAACTCCGTGC
>MG|2|V3|R|10|92.61|Bacteroidetes|Bacteroidia|Bacteroidales|Bacteroidaceae|Bacteroides|coprophilus|
GCACGGAGTTAGCCGATGCTTATTCATAAGGTACATGCACAACGTCACACGTGACGCCCGTTATTCCCTTATAAAAGAAGTTTACAACCCGTAGGGCCGTCATCCTTCACGCTACTTGGCTGGTTCAGCCTTACGGCCATTGACCAATATTCCTCACTGCTGCCTCCCGTAGGA
>MG|2|V3|F|16|93.18|Bacteroidetes|Bacteroidia|Bacteroidales|Bacteroidaceae|Bacteroides|coprophilus|
CCTACGGGAGGCAGCAGTGAGGAATATTGGTCAATGGCCGAGAGGCTGAACCAGCCAAGTAGCGTGAAGGATGACGGCCCTACGGGTTGTAAACTTCTTTTTATAAGGGAATAACGGGCGTCACGTGTGACGTTGTGCATGTACCTTATGAATAAGCATCGGCTAACTCCGTGC
>MG|2|V3|R|13|91.91|Bacteroidetes|Bacteroidia|Bacteroidales|Bacteroidaceae|Bacteroides|uniformis|
GCACGGAGTTAGCCGATGCTTATTCATGCGGTACATGCAAACTGGCACACGTGCCCGACTTTATTCCCGCATAAAAGGAGTTTACAACCCGTAGGGCAGTCATCCTCCACGCTACTTGGCTGGTTCAGCCTTCCGGCCATTGACCAATATCCCTCACTGCTGCCTCCCGTAGG
>MG|2|V3|F|18|94.22|Bacteroidetes|Bacteroidia|Bacteroidales|Bacteroidaceae|Bacteroides|salanitronis|
CCTACGGGAGGCAGCAGTGAGGAATATTGGTCAATGGCCGAGAGGCTGAACCAGCCAAGTAGCGTGGAGGATGACTGCCCTACGGGTTGTAAACTCCTTTTATAAGGGGATAAAGGGTCCCACGCGTGGGACGTTGCATGTACCTTATGAATAAGCATCGGCTAACTCCGTGC
>MG|2|V3|F|17|93.06|Bacteroidetes|Bacteroidia|Bacteroidales|Bacteroidaceae|Bacteroides|barnesiae|
CCTACGGGAGGCAGCAGTGAGGAATATTGGTCAATGGGCGAGAGCCTGAACCAGCCAAGTAGCGTGAAGGATGTCGGCCCTACGGGTTGTGAACTTCTTTTATAAGGGGGTAAAGGCATCTACGTGTAGATGTTTGCAAGTACCTTATGAATAAGCATCGGCTAACTCCGTGC
>MG|2|V3|F|21|89.71|Bacteroidetes|Bacteroidia|Bacteroidales|Bacteroidaceae|Bacteroides|coprophilus|
CCTACGGGAGGCAGCAGTGAGGAATATTGGTCAATGGGCGGAAGCCTGAACCAGCCAAGTAGCGTGGAGGACGACGGCCCTACGGGTTGTAAACTCCTTTTTTCGAGGGAATAACGGCGCCCACGCGTGGGCGATTGCATGTACCTCGCGAATAAGCATCGGCTAACTCCGTGC
>MG|2|V3|F|10|93.06|Bacteroidetes|Bacteroidia|Bacteroidales|Bacteroidaceae|Bacteroides|barnesiae|
CCTACGGGAGGCAGCAGTGAGGAATATTGGTCAATGGCCGAGAGGCTGAACCAGCCAAGTAGCGTGAGGGATGACTGCCCTATGGGTTGTAAACCTCTTTTATAAGGGAATAAAGTCCGGTACGCGTACGGTTTGTATGTACCTTATGAATAAGCATCGGCTAACTCCGTGC
>MG|2|V3|R|12|91.91|Bacteroidetes|Bacteroidia|Bacteroidales|Bacteroidaceae|Bacteroides|barnesiae|
GCACGGAGTTAGCCGATGCTATTCATAAGGTACTTGCAAACATCTACACGTAGACGCCTTTACCCCCTTATAAAAGGAGTTTACAACCCGTAGGGCAGTCATCCTCCACGCTACTTGGCTGGTTCAGCCTCTCGGCCATTGACCAATATTCCTCACTGCTGCCTCCCGTAGG
>MG|2|V3|F|28|89.2|Bacteroidetes|Bacteroidia|Bacteroidales|Bacteroidaceae|Bacteroides|coprophilus|
CCTACGGGAGGCAGCAGTGAGGAATATTGGTCAATGGCCGAGAGGCTGAACCAGCCAAGTAGCGTGAAGGATGACGGCCCTACGGGTTGTAAACTTCTTTTGCGGGAGGATAACCGGCGCCACGTGTGGCGTCCTGCAGGTATCCCGCGAATAAGCATCGGCTAACTCCGTGC
>MG|2|V3|F|35|91.38|Bacteroidetes|Bacteroidia|Bacteroidales|Bacteroidaceae|Bacteroides|barnesiae|
CCTACGGGAGGCAGCAGTGAGGAATATTGGTCAATGGCCGGGAGGCTGAACCAGCCAAGTAGCGTGGAGGATGACTCGCCCTACGGGTTGTAAACTCCTTTTATAAGGGGGTAAAGGCGTCTACGTGTAGATGTTTGCAAGTACCTTATGAATAAGCATCGGCTAACTCCGTGC
>MG|2|V3|F|309|91.38|Bacteroidetes|Bacteroidia|Bacteroidales|Bacteroidaceae|Bacteroides|barnesiae|
CCTACGGGAGGCAGCAGTGAGGAATATTGGTCAATGGCCGGGAGGCTGAACCAGCCAAGTAGCGTGGAGGATGACTGCCCTACGGGTTGTAAACTCCTTTTATAAGGGGGGTAAAGGCATCTACGTGTAGATGTTTGCAAGTACCTTATGAATAAGCATCGGCTAACTCCGTGC
>MG|2|V3|F|22|91.43|Bacteroidetes|Bacteroidia|Bacteroidales|Bacteroidaceae|Bacteroides|barnesiae|
CCTACGGGAGGCAGCAGTGAGGAATATTGGTCAATGGCCGAGAGGCTGAACCAGCCAAGTAGCGTGGAGGATGACTGCCCTACGGGTTGTAAACTCCTTTTTATAAGGGGGGTAAAGGCATCTACGTGTAGATGTTTGCAAGTACCTTATGAATAAGCATCGGCTAACTCCGTGC
>MG|2|V3|F|10|91.38|Bacteroidetes|Bacteroidia|Bacteroidales|Bacteroidaceae|Bacteroides|coprophilus|
CCTACGGGAGGCAGCAGTGAGGAATATTGGTCAATGGGCGAGAGCCTGAACCAGCCAAGTGGCGTGGAGGACGACGGCCCTACGGGTTGTAAAACTCCTTTTGGAGGGGAATAAAGTGGCCCACGCGTGGGCTTTTGCATGTACCCTCCGAATAAGCATCGGCTAACTCCGTGC
>MG|2|V3|R|12|95.4|Bacteroidetes|Bacteroidia|Bacteroidales|Bacteroidaceae|Bacteroides|plebeius|
GCACGGAGTTAGCCGATGCTTATTCATAAGGTACATACAAGCTCCCACGCGTGGGAGGTTTTATTCCCTTATAAAAGAAGTTTACAACCCATAGGGCCGTCGTCCTTCACGCTACTTGGCTGGTTCAGCCTCCCGGCCATTGACCAATATTCCTCACTGCTGCCTCCCGTAGGA
>MG|2|V3|F|41|91.43|Bacteroidetes|Bacteroidia|Bacteroidales|Bacteroidaceae|Bacteroides|barnesiae|
CCTACGGGAGGCAGCAGTGAGGAATATTGGTCAATGGCCGAGAGGCTGAACCAGCCAAGTAGCGTGGAGGATGACTGCCCTACGGGTTGTAAACTCCTTTTTATAAGGGGGGTAAAGGCGTCTACGTGTAGATGTTTGCAAGTACCTTATGAATAAGCATCGGCTAACTCCGTGC
>MG|2|V3|R|39|95.38|Bacteroidetes|Bacteroidia|Bacteroidales|Bacteroidaceae|Bacteroides|ovatus|
GCACGGAATTAGCCGATGCTTATTCATATGGTACATACAAGAATCCACACGTGGACTTTTTTATTCCCATATAAAAGAAGTTTACAACCATAGGCAGTCATCCTTCACGCTACTTGGCTGGTTCAGACTCTCGTCCATTGACCAATATTCCTCACTGCTGCCTCCCGTAGG
>MG|2|V3|F|30|92.49|Bacteroidetes|Bacteroidia|Bacteroidales|Bacteroidaceae|Bacteroides|barnesiae|
CCTACGGGAGGCAGCAGTGAGGAATATTGGTCAATGGCCGAGAGGCTGAACCAGCCAAGTAGCGTGGAGGATGACTGCCCTACGGGTTGTAAACTCCTTTTATAAGGGGGTAAAGGCATCTACGTGTAGATGTTGCAAGTACCTTATGAATAAGCATCGGCTAACTCCGTGC
>MG|2|V3|R|10|93.14|Bacteroidetes|Bacteroidia|Bacteroidales|Bacteroidaceae|Bacteroides|barnesiae|
GCACGGAGTTAGCCGATGCTTATTCATAAGGTACATGCAATATCGTACACGTACAACACTTTATTCCCTTATAAAAAGAAGTTTACAACCCATAGGGCAGTCTTCCTTCACGCTACTTGGCTGGTTCAGCCTCGCGGCCATTGACCAATATTCCTCACTGCTGCCTCCCGTAGG
>MG|2|V3|F|71|92.61|Bacteroidetes|Bacteroidia|Bacteroidales|Bacteroidaceae|Bacteroides|coprophilus|
CCTACGGGAGGCAGCAGTGAGGAATATTGGTCAATGGGCGAGAGCCTGAACCAGCCAAGTAGCGTGAAGGATGTCGGCCCTACGGGTTGTGAACTTCTTTTTATAAGGGAATAACTTCCGCCACGTGTGGCGGATTGCATGTACCTTATGAATAAGCATCGGCTAACTCCGTGC
>MG|2|V3|F|25|91.91|Bacteroidetes|Bacteroidia|Bacteroidales|Bacteroidaceae|Bacteroides|barnesiae|
CCTACGGGAGGCAGCAGTGAGGAATATTGGTCAATGGCCGAGAGGCTGAACCAGCCAAGTAGCGTGGAGGATGACTGCCCTACGGGTTGTAAACTCCTTTTATAAGGGGGTAAAGGCATCTACGTGTAGATGTTTGCAAGTACCTTATGAATAGCATCGGCTAACTCCGTGC
>MG|2|V3|F|11|92.49|Bacteroidetes|Bacteroidia|Bacteroidales|Bacteroidaceae|Bacteroides|barnesiae|
CCTACGGGAGGCAGCAGTGAGGAATATTGGTCAATGGCCGAGAGGCTGAACCAGCCAAGTAGCGTGGAGGATGACTGCCCTACGGGTTGTAAACTCCTTTTATAAGGGGGTAAGGCATCTACGTGTAGATGTTTGCAAGTACCTTATGAATAAGCATCGGCTAACTCCGTGC
>MG|2|V3|R|16|90.17|Bacteroidetes|Bacteroidia|Bacteroidales|Bacteroidaceae|Bacteroides|barnesiae|
GCACGGAGTTAGCCGATGCTTATTCATAAGGTACTTGCAAACATCTACACGTAGATGCCTTTACCCCCTTATAAAAGGAGTTTACAACCCGTAGGCGAGTCATCCTCCACGCTACTTGGCTGGTTCAGCCTTACGGCCATTGACCAATATTCCTCACTGCTGCCTCCCGTAGG
>MG|2|V3|F|53|92.0|Bacteroidetes|Bacteroidia|Bacteroidales|Bacteroidaceae|Bacteroides|zoogleoformans|
CCTACGGGAGGCAGCAGTGAGGAATATTGGTCAATGGGCGCAAGCCTGAACCAGCCAAGTAGCGTGAGGGATGACGGCCCTACGGGTTGTAAACCTCTTTTATAAGGGAATAAAGGAGACCACGCGTGGTTTTTTTGCACGTACCTTATGAATAAGCATCGGCTAACTCCGTGC
>MG|2|V3|R|17|86.93|Bacteroidetes|Bacteroidia|Bacteroidales|Bacteroidaceae|Bacteroides|coprophilus|
GCACGGAGTTAGCCGATGCTTTTTCTTTCGGTACTTGCAAACGCCGCACAACCGGCGCCTTTACTCCCGAACAAAAGAAGTTTACAAACCTTCGGTCCGTCTGCCTTCACGCGGCTTGGCTGGTTCAGGCTCACGCCCATTGACCAATATTCCTCACTGCTGCCTCCCCGTAGG
>MG|2|V3|F|13|92.09|Bacteroidetes|Bacteroidia|Bacteroidales|Bacteroidaceae|Bacteroides|caccae|
CCTACGGGAGGCAGCAGTGAGGAATATTGGTCAATGGGCGCGAGCCTGAACCAGCCAAGTAGCGTGAAGGATGACTGCCCTATGGGTTGTAAACTTCTTTTTATAAGGGGGATAAAGGGTCCCACGCGTGGGACGTTGCATGTACCTTATGAATAAGCATCGGCTAACTCCGTGC
>MG|2|V3|F|17|92.09|Bacteroidetes|Bacteroidia|Bacteroidales|Bacteroidaceae|Bacteroides|coprophilus|
CCTACGGGAGGCAGCAGTGAGGAATATTGGTCAATGGGCGGTAGCCTGAACCAGCCAAGTAGCGTGAGGGATGACGGCCCTACGGGTTGTAAACCTCTTTTTGCAAGGGAATAAAGTGCGCCACGTGTGGCGCTTTTGCATGTACCTTGCGAATAAGCATCGGCTAACTCCGTGC
>MG|2|V3|F|13|91.95|Bacteroidetes|Bacteroidia|Bacteroidales|Bacteroidaceae|Bacteroides|barnesiae|
TCCTACGGGAGGCAGCAGTGAGGAATATTGGTCAATGGCCGGGAGGCTGAACCAGCCAAGTAGCGTGGAGGATGACTGCCCTACGGGTTGTAAACTCCTTTTATAAGGGGGTAAAGGCATCTACGTGTAGATGTTTGCAAGTACCTTATGAATAAGCATCGGCTAACTCCGTGC
>MG|2|V3|R|12|90.23|Bacteroidetes|Bacteroidia|Bacteroidales|Bacteroidaceae|Bacteroides|acidifaciens|
GCACGGAGTTAGCCGATCCTTTTTTCTTATGATACTTGCAATACACCACACGTGGCGCATGTTACTCTCATATAAAAGAAGTTTAAAACCCATAGGGCTGTAATCCTTCACGCTACTTGGCTGGTTCAGACTCTCATCCATTGACCAATATTCCTCACTGCTGCCTCCCGTAGG
>MG|2|V3|F|21|93.64|Bacteroidetes|Bacteroidia|Bacteroidales|Bacteroidaceae|Bacteroides|barnesiae|
CCTACGGGAGGCAGCAGTGAGGAATATTGGTCAATGGCCGAGAGGCTGAACCAGCCAAGTAGCGTGAAGGATGACGGCCCTACGGGTTGTAAACTTCTTTTATAAGGGAATAACGGTCATTACGTGTAGTGATGTGCATGTACCTTATGAATAAGCATCGGCTAACTCCGTGC
>MG|2|V3|F|28|89.2|Bacteroidetes|Bacteroidia|Bacteroidales|Bacteroidaceae|Bacteroides|coprophilus|
CCTACGGGAGGCAGCAGTGAGGAATATTGGTCAATGGCCGCAGGGCTGAACCAGCCAAGTAGCGTGAGGATGACGGCCCTACGGGTTGTAAACTCCTTTTTTTGCGGGAATAACAGGGGGCACGTGTGCCCCTCTGCACGTACCGCACGAATAAGCATCGGCTAACTCCGTGC
>MG|2|V3|R|257|92.0|Bacteroidetes|Bacteroidia|Bacteroidales|Bacteroidaceae|Bacteroides|barnesiae|
GCACGGAGTTAGCCGATGCTTATTCATAAGGTACTTGCAAACATCTACACGTAGATGCCTTTACCCCCCTTATAAAAGGAGTTTACAACCCGTAGGGCAGTCATCCTCCACGCTACTTGGCTGGTTCAGCCTCTCGGCCATTGACCAATATTCCTCACTGCTGCCTCCCGTAGGA
>MG|2|V3|F|257|94.8|Bacteroidetes|Bacteroidia|Bacteroidales|Bacteroidaceae|Bacteroides|coprophilus|
CCTACGGGAGGCAGCAGTGAGGAATATTGGTCAATGGCCGAGAGGCTGAACCAGCCAAGTAGCGTGAAGGATGACGGCCCTACGGGTTGTAAACTTCTTTTATAAGGGAATAAAGTCCGGTACGCGTACCGGTTTGTATGTACCTTATGAATAAGCATCGGCTAACTCCGTGC
>MG|2|V3|R|197|93.18|Bacteroidetes|Bacteroidia|Bacteroidales|Bacteroidaceae|Bacteroides|caccae|
GCACGGAGTTAGCCGATGCTTATTCATAAGGTACATGCAACGTCCCACGCGTGGGACCCTTTATCCCCTTATAAAAGAAGTTTACAACCCATAGGGCAGTCATCCTTCACGCTACTTGGCTGGTTCAGGCTCGCGCCCATTGACCAATATTCCTCACTGCTGCCTCCCGTAGGA
>MG|2|V3|F|413|94.8|Bacteroidetes|Bacteroidia|Bacteroidales|Bacteroidaceae|Bacteroides|finegoldii|
CCTACGGGAGGCAGCAGTGAGGAATATTGGTCAATGGGCGAGAGCCTGAACCAGCCAAGTAGCGTGAAGGATGACTGCCCTATGGGTTGTAAACTTCTTTTATACGGGAATAACATCATCCACGTGTGGGTGTCTGCATGTACCGTATGAATAAGCATCGGCTAACTCCGTGC
>MG|2|V3|R|59|89.33|Bacteroidetes|Bacteroidia|Bacteroidales|Bacteroidaceae|Bacteroides|coprophilus|
GCACGGAGTTAGCCGATGCTTATTCGTGCGGTACGTGCAGAGGGGCACACGTGCCCCCTGTTATTCCCGCAAAAAAAGGAGTTTACAACCCGTAGGGCCGTCATCCTCCACGCTACTTGGCTGGTTCAGCCCTGCGGCCATTGACCAATATTCCTCACTGCTGCCTCCCGTAGGAG
>MG|2|V3|R|40|91.95|Bacteroidetes|Bacteroidia|Bacteroidales|Bacteroidaceae|Bacteroides|barnesiae|
GCACGGAGTTAGCCGATGCTTATTCATAAGGTACTTGCAAACGCCTACACGTAGACGCCTTTACCCCCTTATAAAAGGAGTTTACAACCCGTAGGGCAGTCATCCTCCACGCTACTTGGCTGGTTCAGCCTCTCGGCCATTGACCAATATTCCTCACTGCTGCCTCCCGTAGGA
>MG|2|V3|F|222|96.53|Bacteroidetes|Bacteroidia|Bacteroidales|Bacteroidaceae|Bacteroides|ovatus|
CCTACGGGAGGCAGCAGTGAGGAATATTGGTCAATGGACGAGAGTCTGAACCAGCCAAGTAGCGTGAAGGATGACTGCCCTATGGGTTGTAAACTTCTTTTATATGGGAATAAAAAAGTCCACGTGTGGATTCTTGTATGTACCATATGAATAAGCATCGGCTAATTCCGTGC
>MG|2|V3|F|14|93.14|Bacteroidetes|Bacteroidia|Bacteroidales|Bacteroidaceae|Bacteroides|heparinolyticus|
TCCTACGGGAGGCAGCAGTGAGGAATATTGGTCAATGGCCGTAAGGCTGAACCAGCCAAGTAGCGTGAGGGATGACTGCCCTATGGGTTGTAAACCTCTTTTATAAGGGAATAAAGTCCGGTACGCGTACCGGTTTGTATGTACCTTATGAATAAGCATCGGCTAACTCCGTGC
>MG|2|V3|F|39|94.29|Bacteroidetes|Bacteroidia|Bacteroidales|Bacteroidaceae|Bacteroides|ovatus|
CCTACGGGAGGCAGCAGTGAGGAATATTGGTCAATGGACGAGAGTCTGAACCAGCCAAGTAGCGTGAAGGACGACTGCTCCTGATGGTTGTAAACTTCTTTTATATGGGAATAAAAAAGTCCACGTGTGGATTCTTGTATGTACCATATGAATAAGCATCGGCTAATTCCGTGC
>MG|2|V3|F|664|91.95|Bacteroidetes|Bacteroidia|Bacteroidales|Bacteroidaceae|Bacteroides|coprophilus|
CCTACGGGAGGCAGCAGTGAGGAATATTGGTCAATGGGCGAGAGCCTGAACCAGCCAAGTGGCGTGGAGGACGACGGCCCTACGGGTTGTAAACTCCTTTTGGAGGGGAATAAAGTGGCCCACGCGTGGGCTTTTGCATGTACCCTCCGAATAAGCATCGGCTAACTCCGTGCC
>MG|2|V3|F|43|91.91|Bacteroidetes|Bacteroidia|Bacteroidales|Bacteroidaceae|Bacteroides|coprophilus|
CCTACGGGAGGCAGCAGTGAGGAATATTGGTCAATGGGCGTGAGCCTGAACCAGCCAAGTAGCGTGGAGGAAGACGGCCCTACGGGTTGTAAACTCCTTTTGTACGGGAATAACAGCGTCCACGTGTGGGCGTGTGCATGTATCGTACGAATAAGCATCGGCTAACTCCGTGC
>MG|2|V3|F|17|91.38|Bacteroidetes|Bacteroidia|Bacteroidales|Bacteroidaceae|Bacteroides|barnesiae|
CCTACGGGAGGCAGCAGTGAGGAATATTGGTCAATGGCCGAGAGGCTGAACCAGCCAAGTAGCGTGGAGGATGACTCGCCCTACGGGTTGTAAACTCCTTTTATAAGGGGGTAAAGGCGTCTACGTGTAGGCGTTTGCAAGTACCTTATGAATAAGCATCGGCTAACTCCGTGC
>MG|2|V3|F|46|93.64|Bacteroidetes|Bacteroidia|Bacteroidales|Bacteroidaceae|Bacteroides|salyersiae|
CCTACGGGAGGCAGCAGTGAGGAATATTGGTCAATGGCCGGAAGGCTGAACCAGCCAAGTCGCGTGAAGGATGACGGCCCTACGGGTTGTAAACTTCTTTTATAAGGGAATAAAGTTTGCCACGTGTGGCATTTTGTATGTACCTTATGAATAAGCATCGGCTAACTCCGTGC
>MG|2|V3|F|24|89.08|Bacteroidetes|Bacteroidia|Bacteroidales|Bacteroidaceae|Bacteroides|sp.|
CCTACGGGAGGCAGCAGTGAGGAATATTGGTCAATGGGCGATGGCCTGAACCAGCCAAGTAGCGTGAGGGATGACTCGCCTACGGTTGTAAACCTCTTTTAGGAAGGAATAAAGGACGCCACGTGTGGCGTTTTGCATGTACTTCCTGAATAAGCATCGGCTAACTCCGTGC
>MG|2|V3|F|10|91.43|Bacteroidetes|Bacteroidia|Bacteroidales|Bacteroidaceae|Bacteroides|helcogenes|
CCTACGGGAGGCAGCAGTGAGGAATATTGGTCAATGGCCGTAAGGCTGAACCAGCCAAGTAGCGTGAGGGATGACTGCCCTATGGGTTGTAAACCTCTTTTATAAGGGAATAACGGGCGCTACGTGTAGCGCTGTGCATGTACCTTATGAATAAGCATCGGCTAACTCCGTGC
>MG|2|V3|F|116|92.53|Bacteroidetes|Bacteroidia|Bacteroidales|Bacteroidaceae|Bacteroides|barnesiae|
TCCTACGGGAGGCAGCAGTGAGGAATATTGGTCAATGGCCGAGAGGCTGAACCAGCCAAGTAGCGTGAGGATGACTGCCCTACGGGTTGTAAACTCCTTTTATAAGGGGGTAAAGGCATCTACGTGTAGATGTTTGCAAGTACCTTATGAATAAGCATCGGCTAACTCCGTGC
>MG|2|V3|F|12|92.53|Bacteroidetes|Bacteroidia|Bacteroidales|Bacteroidaceae|Bacteroides|pyogenes|
CCTACGGGAGGCAGCAGTGAGGAATATTGGTCAATGGCCGGGAGGGCTGAACCAGCCAAGTAGCGTGAAGGATGACGGCCCTACGGGTTGTAAACTTCTTTTATGCGGGATTAACGTGAGGTACGTGTACCTTATTGCAGGTACCGCATGAATAAGCATCGGCTAACTCCGTGC
>MG|2|V3|F|247|84.48|Bacteroidetes|Bacteroidia|Bacteroidales|Bacteroidaceae|Bacteroides|sp.|
CCTACGGGAGGCAGCAGTGAGGGATATTGGTCAATGGGCGGGAGCCTGAACCAGCCAAGCCGCGTGAGGGAAGAATGTCCTATGGATTGTAAACCTCTTTTGCACGGGGGTAAAGGGGATGTCGTGACATCCGTTGCAAGTACCGTGCGAATAAGGACCGGCTAACTCCGTGC
>MG|2|V3|F|26|93.1|Bacteroidetes|Bacteroidia|Bacteroidales|Bacteroidaceae|Bacteroides|barnesiae|
CCTACGGGAGGCAGCAGTGAGGAATATTGGTCAATGGCCGAGAGGCTGAACCAGCCAAGTAGCGTGAAGGATGACGGCCCTACGGGTTGTAAACTTCTTTTTATAAGGGAATAACGGTCATTACGTGTAGTGATATGCATGTACCTTATGAATAAGCATCGGCTAACTCCGTGC
>MG|2|V3|F|34|92.53|Bacteroidetes|Bacteroidia|Bacteroidales|Bacteroidaceae|Bacteroides|barnesiae|
CCTACGGGAGGCAGCAGTGAGGAATATTGGTCAATGGCCGGGAGGCTGAACCAGCCAAGTAGCGTGGAGGATGACTGCCCTACGGGTTGTAAACTCCTTTTATAAGGGGGTAAAGGCATCTACGTGTAGATGTTTTGCAAGTACCTTATGAATAAGCATCGGCTAACTCCGTGC
>MG|2|V3|R|13|92.53|Bacteroidetes|Bacteroidia|Bacteroidales|Bacteroidaceae|Bacteroides|barnesiae|
GCACGGAGTTAGCCGATGCTTATTCATAAGGTACTTGCAAACATCTACACGTAGATGCCTTTACCCCCTTATAAAAGAAGTTTACAACCCGTAGGGCTGTCATCCTTCACGCTACTTGGCTGGTTCAGCCTCCCGGCCATTGACCAATATTCCTCACTGCTGCCTCCCGTAGGA
>MG|2|V3|F|30|93.14|Bacteroidetes|Bacteroidia|Bacteroidales|Bacteroidaceae|Bacteroides|ovatus|
CCTACGGGAGGCAGCAGTGAGGAATATTGGTCAATGGCCGTAAGGCTGAACCAGCCAAGTAGCGTGAGGGATGACTGCCCTATGGGTTGTAAACCTCTTTTTATAAGGGAATAAAGTGAGCCACGTGTGGTTTTTTTGTATGTACCTTATGAATAAGCATCGGCTAACTCCGTGC
>MG|2|V3|F|55|91.38|Bacteroidetes|Bacteroidia|Bacteroidales|Bacteroidaceae|Bacteroides|coprophilus|
CCTACGGGAGGCAGCAGTGAGGAATATTGGTCAATGGGCGCAGGCCTGAACCAGCCAAGTAGCGTGGAGGATGACGGCCCTACGGGTTGTAAACTTCTTTTAGCGGGGAATAAAGTGGCCCACGCGTGGGCCATTGCATGTACCCTCTGAATAAGCATCGGCTAACTCCGTGC
>MG|2|V3|F|14|94.25|Bacteroidetes|Bacteroidia|Bacteroidales|Bacteroidaceae|Bacteroides|barnesiae|
CCTACGGGAGGCAGCAGTGAGGAATATTGGTCAATGGCCGGGAGGCTGAACCAGCCAAGTAGCGTGAAGGATGACAGCCCTACGGGTTGTAAACTTCTTTTATAAGGGAATAAAGTGTTGTACGTGTACGATATTGCATGTACCTTATGAATAAGCATCGGCTAACTCCGTGC
>MG|2|V3|R|41|91.33|Bacteroidetes|Bacteroidia|Bacteroidales|Bacteroidaceae|Bacteroides|uniformis|
GCACGGAGTTAGCCGATGCTTATTCATGCGGTACATGCAAACGGGCACACGTGCCTGACTTTATTCCCGCATAAAAGGAGTTTACAACCCGTAGGGCAGTCATCCTCCACGCTACTTGGCTGGTTCAGCCTTCCGGCCATTGACCAATATCCCTCACTGCTGCCTCCCGTAGG
>MG|2|V3|R|42|92.57|Bacteroidetes|Bacteroidia|Bacteroidales|Bacteroidaceae|Bacteroides|heparinolyticus|
GCACGGAGTTAGCCGATGCTTATTCATAAGGTACATACAAACCGGTACGCGTACCGGACTTTATTCCCTTATAAAAAGAGGTTTACAACCCATAGGGCAGTCATCCCTCACGCTACTTGGCTGGTTCAGCCTTACGGCCATTGACCAATATTCCTCACTGCTGCCTCCCGTAGG
>MG|2|V3|F|12|86.93|Bacteroidetes|Bacteroidia|Bacteroidales|Bacteroidaceae|Bacteroides|coprophilus|
CCTACGGGAGGCAGCAGTGAGGAATATTGGTCAATGGGCGTGAGCCTGAACCAGCCAAGCCGCGTGAAGGCAGACGGACCGAAGGTTTGTAAACTTCTTTTGTTCGGGAGTAAAGGCGCCGGTTGTGCGGCGTTTGCAAGTACCGAAAGAAAAAGCATCGGCTAAACTCCGTGC
>MG|2|V3|F|26|92.57|Bacteroidetes|Bacteroidia|Bacteroidales|Bacteroidaceae|Bacteroides|heparinolyticus|
CCTACGGGAGGCAGCAGTGAGGAATATTGGTCAATGGCCGTAAGGGCTGAACCAGCCAAGTAGCGTGAGGGATGACTGCCCTATGGGTTGTAAACCTCTTTTATAAGGGAATAAAGTCCGGTACGCGTACCGGTTTGTATGTACCTTATGAATAAGCATCGGCTAACTCCGTGC
>MG|2|V3|R|13|91.91|Bacteroidetes|Bacteroidia|Bacteroidales|Bacteroidaceae|Bacteroides|coprophilus|
GCACGGAGTTAGCCGATGCTTATTCGTACGATACATGCACACGCCCACACGTGGACGCTGTTATTCCCGTACAAAAGGAGTTTACAACCCGTAGGGCCGTCTTCCTCCACGCTACTTGGCTGGTTCAGGCTCACGCCCATTGACCAATATTCCTCACTGCTGCCTCCCGTAGG
>MG|2|V3|F|13|91.91|Bacteroidetes|Bacteroidia|Bacteroidales|Bacteroidaceae|Bacteroides|barnesiae|
CCTACGGGAGGCAGCAGTGAGGAATATTGGTCAATGGCCGAGAGGCTGAACCAGCCAAGTAGCGTGGAGGATGACTGCCTACGGGTTGTAAACTCCTTTTATAAGGGGGTAAAGGCATCTACGTGTAGATGTTTGCAAGTACCTTATGAATAAGCATCGGCTAACTCCGTGC
>MG|2|V3|F|158|89.6|Bacteroidetes|Bacteroidia|Bacteroidales|Bacteroidaceae|Bacteroides|barnesiae|
CCTACGGGAGGCAGCAGTGAGGAATATTGGTCAATGGCCGTAAGGCTGAACCAGCCAAGTAGCGTGGAGGATGACTCGCCTACGGTTGTAAACTCCTTTTATAAGGGGGTAAAGGCATCTACGTGTAGATGTTTGCAAGTACCTTATGAATAAGCATCGGCTAACTCCGTGC
>MG|2|V3|R|13|94.29|Bacteroidetes|Bacteroidia|Bacteroidales|Bacteroidaceae|Bacteroides|ovatus|
GCACGGAATTAGCCGATGCTTATTCATATGGTACATACAAGAATCCACACGTGGACTTTTTTATTCCCATATAAAAGAAGTTTACAACCATCAGGAGCAGTCGTCCTTCACGCTACTTGGCTGGTTCAGACTCTCGTCCATTGACCAATATTCCTCACTGCTGCCTCCCGTAGG
>MG|2|V3|F|854|91.91|Bacteroidetes|Bacteroidia|Bacteroidales|Bacteroidaceae|Bacteroides|barnesiae|
CCTACGGGAGGCAGCAGTGAGGAATATTGGTCAATGGCCGGGAGGCTGAACCAGCCAAGTAGCGTGGAGGATGACTGCCCTACGGGTTGTAAACTCCTTTTATAAGGGGGTAAAGGCATCTACGTGTAGATGTTTGCAAGTACCTTATGAATAAGCATCGGCTAACTCCGTGC
>MG|2|V3|F|28|94.22|Bacteroidetes|Bacteroidia|Bacteroidales|Bacteroidaceae|Bacteroides|finegoldii|
CCTACGGGAGGCAGCAGTGAGGAATATTGGTCAATGGGCGAGAGCCTGAACCAGCCAAGTAGCGTGAAGGATGACTGCCCTATGGGTTGTAAACTTCTTTTATACGGGAATAACATCATCACGTGTGGGTGTCTGCATGTACCGTATGAATAAGCATCGGCTAACTCCGTGC
>MG|2|V3|F|11|92.53|Bacteroidetes|Bacteroidia|Bacteroidales|Bacteroidaceae|Bacteroides|heparinolyticus|
CCTACGGGAGGCAGCAGTGAGGAATATTGGTCAATGGGCGGAAGCCTGAACCAGCCAAGTAGCGTGAGGGACGAAGGCCCTACGGGTTGTAAACCTCTTTTATAAGGGAATAAAGTCCGGTACGCGTACCGGTTTGTATGTACCTTATGAATAAGCATCGGCTAACTCCGTGC
>MG|2|V3|F|19|95.4|Bacteroidetes|Bacteroidia|Bacteroidales|Bacteroidaceae|Bacteroides|plebeius|
CCTACGGGAGGCAGCAGTGAGGAATATTGGTCAATGGCCGAGAGGCTGAACCAGCCAAGTAGCGTGAAGGACGACGGCCCTATGGGTTGTAAACTTCTTTTTATAAGGGAATAAAACCTCCCACGCGTGGGAGCTTGTATGTACCTTATGAATAAGCATCGGCTAACTCCGTGC
>MG|2|V3|F|46|91.91|Bacteroidetes|Bacteroidia|Bacteroidales|Bacteroidaceae|Bacteroides|uniformis|
CCTACGGGAGGCAGCAGTGAGGGATATTGGTCAATGGCCGGAAGGCTGAACCAGCCAAGTAGCGTGGAGGATGACTGCCCTACGGGTTGTAAACTCCTTTTATGCGGGAATAAAGTCGGGCACGTGTGCCAGTTTGCATGTACCGCATGAATAAGCATCGGCTAACTCCGTGC
>MG|2|V3|F|123|89.6|Bacteroidetes|Bacteroidia|Bacteroidales|Bacteroidaceae|Bacteroides|barnesiae|
CCTACGGGAGGCAGCAGTGAGGAATATTGGTCAATGGCCGTAAGGCTGAACCAGCCAAGTAGCGTGAGGATGACTCGCCTACGGTTGTAAACTCCTTTTATAAGGGGGTAAAGGCATCTACGTGTAGATGTTTGCAAGTACCTTATGAATAAGCATCGGCTAACTCCGTGC
>MG|2|V3|R|31|91.33|Bacteroidetes|Bacteroidia|Bacteroidales|Bacteroidaceae|Bacteroides|salanitronis|
GCACGGAGTTAGCCGATGCTTATTCATACGGTACATGCAGGCCGCCACACGTGGCGGATGTTATTCCCGTATAAAAGAAGTTTACAACCCGTAGGGCGGTCATCCTTCACGCTACTTGGCTGGTTCAGCCTCCCGGCCATTGACCAATATTCCTCACTGCTGCCTCCCGTAGG
>MG|2|V3|F|11|92.49|Bacteroidetes|Bacteroidia|Bacteroidales|Bacteroidaceae|Bacteroides|barnesiae|
CCTACGGGAGGCAGCAGTGAGGAATATTGGTCAATGGGCGGAAGCCTGAACCAGCCAAGTAGCGTGGAGGATGACTGCCCTACGGGTTGTAAACTCCTTTTATAAGGGGGTAAAGGCATCTACGTGTAGATGTTTGCAAGTACCTTATGAATAAGCATCGGCTAACTCCGTGC
>MG|2|V3|R|12|91.95|Bacteroidetes|Bacteroidia|Bacteroidales|Bacteroidaceae|Bacteroides|nordii|
GCACGGAGTTAGCCGATGCTTATTCGCAAGGTACATGCAAAGCGCCACACGTGGCGCACTTTATTCCCTTGCAAAAGAGGTTTACAACCCGTAGGGCCGTCATCCCTCACGCTACTTGGCTGGTTCAGGCTTCCGCCCATTGACCAATATTCCTCACTGCTGCCTCCCGTAGGA
>MG|2|V3|F|13|93.1|Bacteroidetes|Bacteroidia|Bacteroidales|Bacteroidaceae|Bacteroides|salyersiae|
TCCTACGGGAGGCAGCAGTGAGGAATATTGGTCAATGGCCGGAAGGCTGAACCAGCCAAGTCGCGTGAAGGAAGACGGCCCTACGGGTTGTAAACTTCTTTTATAAGGGAATAAAGTGTGCCACGTGTGGCATTTTGTATGTACCTTATGAATAAGCATCGGCTAACTCCGTGC
>MG|2|V3|F|13|93.18|Bacteroidetes|Bacteroidia|Bacteroidales|Bacteroidaceae|Bacteroides|caccae|
TCCTACGGGAGGCAGCAGTGAGGAATATTGGTCAATGGGCGCGAGCCTGAACCAGCCAAGTAGCGTGAAGGATGACTGCCCTATGGGTTGTAAACTTCTTTTATAAGGGGATAAAGGGTCCCACGCGTGGGACGTTGCATGTACCTTATGAATAAGCATCGGCTAACTCCGTGC
>MG|2|V3|F|14|95.98|Bacteroidetes|Bacteroidia|Bacteroidales|Bacteroidaceae|Bacteroides|plebeius|
CCTACGGGAGGCAGCAGTGAGGAATATTGGTCAATGGCCGAGAGGCTGAACCAGCCAAGTAGCGTGAAGGATGACGGCCCTATGGGTTGTAAACTTCTTTTTATAAGGGAATAAAACCTCCCACGGGTGGGAGCTTGTATGTACCTTATGAATAAGCATCGGCTAACTCCGTGC
>MG|2|V3|F|63|91.91|Bacteroidetes|Bacteroidia|Bacteroidales|Bacteroidaceae|Bacteroides|barnesiae|
CCTACGGGAGGCAGCAGTGAGGAATATTGGTCAATGGCCGAGAGGCTGAACCAGCCAAGTAGCGTGAGGATGACTGCCCTACGGGTTGTAAACTCCTTTTATAAGGGGGTAAAGGCGTCTACGTGTAGGCGTTTGCAAGTACCTTATGAATAAGCATCGGCTAACTCCGTGC
>MG|2|V3|F|13|92.49|Bacteroidetes|Bacteroidia|Bacteroidales|Bacteroidaceae|Bacteroides|barnesiae|
CCTACGGGAGGCAGCAGTGAGGAATATTGGTCAATGGCCGGGAGGCTGAACCAGCCAAGTAGCGTGAAGGATGACAGCCCTACGGGTTGTAAACTTCTTTTATAAGGGGGTAAAGGCGTCTACGTGTAGATGTTTGCAAGTACCTTATGAATAAGCATCGGCTAACTCCGTGC
>MG|2|V3|R|132|87.43|Bacteroidetes|Bacteroidia|Bacteroidales|Bacteroidaceae|Bacteroides|coprophilus|
GCACGGAGTTAGCCGATGCTTTTTCTTTCGGTACTTGCAAACGCCGCACAACCGGCGCCTTTACTCCCGAACAAAAGAAGTTTACAAACCTTCGGTCCGTCTGCCTTCACGCGGCTTGGCTGGTTCAGGCTCACGCCCATTGACCAATATTCCTCACTGCTGCCTCCCGTAGG
>MG|2|V3|F|25|84.57|Bacteroidetes|Bacteroidia|Bacteroidales|Bacteroidaceae|Bacteroides|sp.|
CCTACGGGAGGCAGCAGTGAGGGGATATTGGTCAATGGGCGGGAGCCTGAACCAGCCAAGCCGCGTGAGGGAAGAATGTCCTATGGATTGTAAACCTCTTTTGCACGGGGGGTAAAGGGGATGTCGTGACATCCGTTGCAAGTACCGTGCGAATAAGGACCGGCTAACTCCGTGC
>MG|2|V3|F|17|92.53|Bacteroidetes|Bacteroidia|Bacteroidales|Bacteroidaceae|Bacteroides|coprophilus|
CCTACGGGAGGCAGCAGTGAGGAATATTGGTCAATGGGCGTGAGCCTGAACCAGCCAAGTAGCGTGGAGGAAGACGGCCCTACGGGTTGTAAACTCCTTTTGTACGGGAATAACGGCGTCCACGTGTGGATGTGTGCATGTACCGTACGAATAAGCATCGGCTAACTCCGTGC
>MG|2|V3|F|11|90.8|Bacteroidetes|Bacteroidia|Bacteroidales|Bacteroidaceae|Bacteroides|barnesiae|
CCTACGGGAGGCAGCAGTGAGGAATATTGGTCAATGGCCGGGAGGCTGAACCAGCCAAGTAGCGTGGAGGATGACTGCCCTACGGGTTGTAAACTCCTTTTATAAGGGGGGTAAAGGCATCTACGTGTAGATGTTTGCAAGTACCTTATGAATAGCATCGGCTAACTCCGTGC
>MG|2|V3|R|10|86.21|Bacteroidetes|Bacteroidia|Bacteroidales|Bacteroidaceae|Bacteroides|sp.|
GCACGGAGTTAGCCGGTCCTTATTCGCACGGTACTTGCAACGGATGTCACGACATCCCCTTTACCCCCGTGCAAAAGAGGTTTACAATCCATAGGACATTCTTCCCTCACGCGGCTTGGCTGGTTCAGGCTCCCGCCCATTGACCAATATTCCTCACTGCTGCCTCCCGTAGG
>MG|2|V3|R|108|90.8|Bacteroidetes|Bacteroidia|Bacteroidales|Bacteroidaceae|Bacteroides|sp.|
GCACGGAGTTAGCCGATGCTTATTCATGCGCTACATGCAATACCCCACGCGTGGGGCACGTTATCCGCGCATAAAAGAGGTTTACAACCCGTAGGGCCGTCGTCCCTCACGCTACTTGGCTGGTTCAGCCTTCCGGCCATTGACCAATATTCCTCACTGCTGCCTCCCGTAGGA
>MG|2|V3|F|44|95.95|Bacteroidetes|Bacteroidia|Bacteroidales|Bacteroidaceae|Bacteroides|ovatus|
CCTACGGGAGGCAGCAGTGAGGAATATTGGTCAATGGACGAGAGTCTGAACCAGCCAAGTAGCGTGAAGGACGACTGCCCTATGGGTTGTAAACTTCTTTTATATGGGAATAAAAAAGTCCACGTGTGGATTCTTGTATGTACCATATGAATAAGCATCGGCTAATTCCGTGC
>MG|2|V3|R|28|90.75|Bacteroidetes|Bacteroidia|Bacteroidales|Bacteroidaceae|Bacteroides|helcogenes|
GCACGGAGTTAGCCGATGCTTATTCAGGAAGTACATGCAAAACGCCACACGTGGCGCGCTTTATTCCTTCCTAAAAGAGGTTTACAACCCGTAGGGCAGTCATCCCTCACGCTACTTGGCTGGTTCAGGCCATCGCCCATTGACCAATATTCCTCACTGCTGCCTCCCGTAGG
>MG|2|V3|F|13|93.68|Bacteroidetes|Bacteroidia|Bacteroidales|Bacteroidaceae|Bacteroides|coprocola|
CCTACGGGAGGCAGCAGTGAGGAATATTGGTCAATGGCCGGGAGGCTGAACCAGCCAAGTAGCGTGAAGGAAGAAGGTCCTACGGGTTGTTAAACTTCTTTTATACGGGAATAAAGTCGCCTACGTGTAGGCGTTTGCATGTACCGTATGAATAAGCATCGGCTAACTCCGTGC
>MG|2|V3|F|74|91.91|Bacteroidetes|Bacteroidia|Bacteroidales|Bacteroidaceae|Bacteroides|barnesiae|
CCTACGGGAGGCAGCAGTGAGGAATATTGGTCAATGGCCGAGAGGCTGAACCAGCCAAGTAGCGTGGAGGATGACTGCCCTACGGGTTGTAAACTCCTTTTATAAGGGGGTAAAGGCGTCTACGTGTAGGCGTTTGCAAGTACCTTATGAATAAGCATCGGCTAACTCCGTGC
>MG|2|V3|F|13|94.83|Bacteroidetes|Bacteroidia|Bacteroidales|Bacteroidaceae|Bacteroides|heparinolyticus|
CCTACGGGAGGCAGCAGTGAGGAATATTGGTCAATGGGCGCGAGCCTGAACCAGCCAAGTAGCGTGAAGGATGACTGCCCTATGGGTTGTAAACTTCTTTTATAAGGGAATAAAGTCCGGTACGCGTACCGGTTTGTATGTACCTTATGAATAAGCATCGGCTAACTCCGTGC
>MG|2|V3|R|22|90.8|Bacteroidetes|Bacteroidia|Bacteroidales|Bacteroidaceae|Bacteroides|barnesiae|
GCACGGAGTTAGCCGATGCTTATTCATAAGGTACTTGCAAACATCTACACGTAGATGCCTTTACCCCCCTTATAAAAGGAGTTTACAACCCGTAGGGCAGTCATCCTCCACGCTACTTGGCTGGTTCAGCCTTACGGCCATTGACCAATATTCCTCACTGCTGCCTCCCGTAGG
>MG|2|V3|F|27|92.49|Bacteroidetes|Bacteroidia|Bacteroidales|Bacteroidaceae|Bacteroides|barnesiae|
CCTACGGGAGGCAGCAGTGAGGAATATTGGTCAATGGCCGGGAGGCTGAACCAGCCAAGTAGCGTGAAGGATGACAGCCCTACGGGTTGTAAACTTCTTTTATAAGGGGGTAAAGGCATCTACGTGTAGATGTTTGCAAGTACCTTATGAATAAGCATCGGCTAACTCCGTGC
>MG|2|V3|F|14|93.68|Bacteroidetes|Bacteroidia|Bacteroidales|Bacteroidaceae|Bacteroides|ovatus|
CCTACGGGAGGCAGCAGTGAGGAATATTGGTCAATGGCCGTAAGGCTGAACCAGCCAAGTAGGCGTGAGGGATGACTGCCCTATGGGTTGTAAACCTCTTTTATAAGGGAATAAAGTGAGCCACGTGTGGTTTTTTGTATGTACCTTATGAATAAGCATCGGCTAACTCCGTGC
>MG|2|V3|R|17|91.38|Bacteroidetes|Bacteroidia|Bacteroidales|Bacteroidaceae|Bacteroides|coprophilus|
GCACGGAGTTAGCCGATGCTTATTCGGAGGGTACATGCAAAAGCCCACGCGTGGGCCACTTTATTCCCCTCCAAAAAGGAGTTTACAACCCGTAGGGCCGTCGTCCTCCACGCCACTTGGCTGGTTCAGGCTCTCGCCCATTGACCAATATTCCTCACTGCTGCCTCCCGTAGG
>MG|2|V3|F|138|91.95|Bacteroidetes|Bacteroidia|Bacteroidales|Bacteroidaceae|Bacteroides|barnesiae|
CCTACGGGAGGCAGCAGTGAGGAATATTGGTCAATGGCCGAGAGGCTGAACCAGCCAAGTAGCGTGAGGATGACTCGCCCTACGGGTTGTAAACTCCTTTTATAAGGGGGTAAAGGCATCTACGTGTAGATGTTTGCAAGTACCTTATGAATAAGCATCGGCTAACTCCGTGC
>MG|2|V3|F|63|94.25|Bacteroidetes|Bacteroidia|Bacteroidales|Bacteroidaceae|Bacteroides|finegoldii|
CCTACGGGAGGCAGCAGTGAGGAATATTGGTCAATGGGCGAGAGCCTGAACCAGCCAAGTAGCGTGAAGGATGACTGCCCTATGGGTTGTAAACTTCTTTTTATACGGGAATAACATCATCCACGTGTGGGTGTCTGCATGTACCGTATGAATAAGCATCGGCTAACTCCGTGC
>MG|2|V3|R|25|91.95|Bacteroidetes|Bacteroidia|Bacteroidales|Bacteroidaceae|Bacteroides|barnesiae|
GCACGGAGTTAGCCGATGCTTATTCATAAGGTACTTGCAAACATCTACACGTAGACGCCTTTACCCCCTTATAAAAAGGAGTTTACAACCCGTAGGGCAGTCATCCTCCACGCTACTTGGCTGGTTCAGCCTCTCGGCCATTGACCAATATTCCTCACTGCTGCCTCCCGTAGG
>MG|2|V3|R|30|91.91|Bacteroidetes|Bacteroidia|Bacteroidales|Bacteroidaceae|Bacteroides|salanitronis|
GCACGGAGTTAGCCGATGCTTATTCATAAGGTACTTGCAAACGCCTACACGTAGGCGCCTTTACCCCCTTATAAAAGGAGTTTACAACCCGTAGGGCAGTCATCCTCCACGCTACTTGGCTGGTTCAGCCTCCCGGCCATTGACCAATATTCCTCACTGCTGCCTCCCGTAGG
>MG|2|V3|F|15|92.57|Bacteroidetes|Bacteroidia|Bacteroidales|Bacteroidaceae|Bacteroides|heparinolyticus|
CCTACGGGAGGCAGCAGTGAGGAATATTGGTCAATGGCCGTAAGGCTGAACCAGCCAAGTAGCGTGAGGGATGACTGCCCTATGGGTTGTAAACCTCTTTTATAAGGGAATAAAGTGTTGTACGTGTACGATATTGCATGTACCTTATGAATAAGCATCGGCTAACTCCGTGC
>MG|2|V3|F|201|93.68|Bacteroidetes|Bacteroidia|Bacteroidales|Bacteroidaceae|Bacteroides|barnesiae|
CCTACGGGAGGCAGCAGTGAGGAATATTGGTCAATGGCCGCGAGGCTGAACCAGCCAAGTAGCGTGAAGGAAGACTGCCCTATGGGTTGTAAACTTCTTTTATAAGGGAATAAAGTGTTGTACGTGTACGATATTGCATGTACCTTATGAATAAGCATCGGCTAACTCCGTGC
>MG|2|V3|R|153|93.1|Bacteroidetes|Bacteroidia|Bacteroidales|Bacteroidaceae|Bacteroides|barnesiae|
GCACGGAGTTAGCCGATGCTTATTCATAAGGTACATACAAACCGGTACGCGTACCGGACTTTATTCCCTTATAAAAGAGGTTTACAACCCATAGGGCAGTCATCCCTCACGCTACTTGGCTGGTTCAGCCTCTCGGCCATTGACCAATATTCCTCACTGCTGCCTCCCGTAGGA
>MG|2|V3|F|10|91.48|Bacteroidetes|Bacteroidia|Bacteroidales|Bacteroidaceae|Bacteroides|zoogleoformans|
CCTACGGGAGGCAGCAGTGAGGAATATTGGTCAATGGGCGCAAGCCTGAACCAGCCAAGTAGCGTGAGGGATGACGGCCCTACGGGTTGTAAACCTCTTTTTATAAGGGAATAAAGGAGACCACGCGTGGTTTTTTTGCACGTACCTTATGAATAAGCATCGGCTAACTCCGTGC
>MG|2|V3|F|149|93.71|Bacteroidetes|Bacteroidia|Bacteroidales|Bacteroidaceae|Bacteroides|coprophilus|
CCTACGGGAGGCAGCAGTGAGGAATATTGGTCAATGGCCGAGAGGCTGAACCAGCCAAGTAGCGTGAAGGATGACGGCCCTACGGGTTGTAAACTTCTTTTATAAGGGAATAACGGGCGTCACGTGTGACGTTGTGCATGTACCTTATGAATAAGCATCGGCTAACTCCGTGC
>MG|2|V3|F|13|91.91|Bacteroidetes|Bacteroidia|Bacteroidales|Bacteroidaceae|Bacteroides|coprophilus|
CCTACGGGAGGCAGCAGTGAGGAATATTGGTCAATGGCCGCAAGGCTGAACCAGCCAAGTAGCGTGAGGATGACGGCCCTACGGGTTGTAAACTCCTTTTATAGAGGAATAAAGAGGCGTACGTGTACGCCGTTGCATGTACTTTATGAATAAGCATCGGCTAACTCCGTGC
>MG|2|V3|R|11|84.57|Bacteroidetes|Bacteroidia|Bacteroidales|Bacteroidaceae|Bacteroides|sp.|
GCACGGAGTTAGCCGGTCCTTATTCGCACGGTACTTGCAACGGATGTCACGACATCCCCTTTACCCCCCGTGCAAAAGAGGTTTACAATCCATAGGACATTCTTCCCTCACGCGGCTTGGCTGGTTCAGGCTCCCGCCCATTGACCAATATCCCTCACTGCTGCCTCCCGTAGG
>MG|2|V3|F|10|92.49|Bacteroidetes|Bacteroidia|Bacteroidales|Bacteroidaceae|Bacteroides|barnesiae|
CCTACGGGAGGCAGCAGTGAGGAATATTGGTCAATGGCCGAGAGGCTGAACCAGCCAAGTAGCGTGGAGGATGACTGCCCTACGGGTTGTAAACTCCTTTTATAAGGGGGTAAAGGCGTCTACGTGTAGATGTTGCAAGTACCTTATGAATAAGCATCGGCTAACTCCGTGC
>MG|2|V3|F|327|91.95|Bacteroidetes|Bacteroidia|Bacteroidales|Bacteroidaceae|Bacteroides|barnesiae|
CCTACGGGAGGCAGCAGTGAGGAATATTGGTCAATGGCCGAGAGGCTGAACCAGCCAAGTAGCGTGAGGATGACTCGCCCTACGGGTTGTAAACTCCTTTTATAAGGGGGTAAAGGCGTCTACGTGTAGATGTTTGCAAGTACCTTATGAATAAGCATCGGCTAACTCCGTGC
>MG|2|V3|F|37|91.95|Bacteroidetes|Bacteroidia|Bacteroidales|Bacteroidaceae|Bacteroides|barnesiae|
CCTACGGGAGGCAGCAGTGAGGAATATTGGTCAATGGCCGAGAGGCTGAACCAGCCAAGTAGCGTGAGGATGACTGCCCTACGGGTTGTAAACTCCTTTTATAAGGGGGGTAAAGGCGTCTACGTGTAGATGTTTGCAAGTACCTTATGAATAAGCATCGGCTAACTCCGTGC
>MG|2|V3|R|111|94.25|Bacteroidetes|Bacteroidia|Bacteroidales|Bacteroidaceae|Bacteroides|ovatus|
GCACGGAGTTAGCCGATGCTTATTCATAAGGTACATACAAAAAACCACACGTGGCTCACTTTATTCCCTTATAAAAGAGGTTTACAACCCATAGGGCAGTCATCCCTCACGCTACTTGGCTGGTTCAGCCTTACGGCCATTGACCAATATTCCTCACTGCTGCCTCCCGTAGGA
>MG|2|V3|R|517|92.53|Bacteroidetes|Bacteroidia|Bacteroidales|Bacteroidaceae|Bacteroides|barnesiae|
GCACGGAGTTAGCCGATGCTTATTCATAAGGTACTTGCAAACATCTACACGTAGACGCCTTTACCCCCTTATAAAAGGAGTTTACAACCCGTAGGGCAGTCATCCTCACGCTACTTGGCTGGTTCAGCCTCTCGGCCATTGACCAATATTCCTCACTGCTGCCTCCCGTAGGA
>MG|2|V3|R|12|93.14|Bacteroidetes|Bacteroidia|Bacteroidales|Bacteroidaceae|Bacteroides|ovatus|
GCACGGAGTTAGCCGATGCTTATTCATAAGGTACATACAAAAAAACCACACGTGGCTCACTTTATTCCCTTATAAAAAGAGGTTTACAACCCATAGGGCAGTCATCCCTCACGCTACTTGGCTGGTTCAGCCTTACGGCCATTGACCAATATTCCTCACTGCTGCCTCCCGTAGG
>MG|2|V3|F|14|91.43|Bacteroidetes|Bacteroidia|Bacteroidales|Bacteroidaceae|Bacteroides|coprophilus|
CCTACGGGAGGCAGCAGTGAGGAATATTGGTCAATGGGCGCGAGCCTGAACCAGCCAAGTAGCGTGGAGGAAGACGGCCCTACGGGTTGTAAACTCCTTTTTGTACGGGAATAACGGCGTCCACGTGTGGGTGCGTGCATGTACCGTACGAATAAGCATCGGCTAACTCCGTGC
>MG|2|V3|F|109|91.95|Bacteroidetes|Bacteroidia|Bacteroidales|Bacteroidaceae|Bacteroides|coprophilus|
CCTACGGGAGGCAGCAGTGAGGAATATTGGTCAATGGGCGCGAGCCTGAACCAGCCAAGTAGCGTGGAGGAAGACGGCCCTACGGGTTGTAAACTCCTTTTGTACGGGAATAACGGCGTCCACGTGTGGGTGCGTGCATGTACCGTACGAATAAGCATCGGCTAACTCCGTGC
>MG|2|V3|F|18|94.83|Bacteroidetes|Bacteroidia|Bacteroidales|Bacteroidaceae|Bacteroides|ovatus|
CCTACGGGAGGCAGCAGTGAGGAATATTGGTCAATGGACGAGAGTCTGAACCAGCCAAGTAGCGTGAAGGACGACTGCTCCTATGGTTGTAAACTTCTTTTATATGGGAATAAAAAAGTCCACGTGTGGATTCTTGTATGTACCATATGAATAAGCATCGGCTAATTCCGTGC
>MG|2|V3|R|890|92.57|Bacteroidetes|Bacteroidia|Bacteroidales|Bacteroidaceae|Bacteroides|barnesiae|
GCACGGAGTTAGCCGATGCTTATTCATAAGGTACTTGCAAACATCTACACGTAGATGCCTTTACCCCCTTATAAAAGGAGTTTACAACCCGTAGGGCAGTCATCCTCCACGCTACTTGGCTGGTTCAGCCTCTCGGCCATTGACCAATATTCCTCACTGCTGCCTCCCGTAGGAG
>MG|2|V3|F|333|93.64|Bacteroidetes|Bacteroidia|Bacteroidales|Bacteroidaceae|Bacteroides|barnesiae|
CCTACGGGAGGCAGCAGTGAGGAATATTGGTCAATGGCCGAGAGGCTGAACCAGCCAAGTAGCGTGAAGGATGACGGCCCTACGGGTTGTAAACTTCTTTTATAAGGGAATAACGGTCATTACGTGTAGTGATATGCATGTACCTTATGAATAAGCATCGGCTAACTCCGTGC
>MG|2|V3|F|33|91.91|Bacteroidetes|Bacteroidia|Bacteroidales|Bacteroidaceae|Bacteroides|coprophilus|
CCTACGGGAGGCAGCAGTGAGGAATATTGGTCAATGGCCGAGAGGCTGAACCAGCCAAGTAGCGTGAGGATGACTGCCCTACGGGTTGTAAACTCCTTTTATAAGGGGGTAAAGGCGCCTACGTGTAGGCGTTTGCAAGTACCTTATGAATAAGCATCGGCTAACTCCGTGC
>MG|2|V3|R|127|91.43|Bacteroidetes|Bacteroidia|Bacteroidales|Bacteroidaceae|Bacteroides|barnesiae|
GCACGGAGTTAGCCGATGCTTATTCATAAGGTACTTGCAAACATCTACACGTAGATGCCTTTACCCCCTTATAAAAGGAGTTTACAACCCGTAGGGCGAGTCATCCTCCACGCTACTTGGCTGGTTCAGCCTCCCGGCCATTGACCAATATTCCTCACTGCTGCCTCCCGTAGGA
>MG|2|V3|R|73|93.18|Bacteroidetes|Bacteroidia|Bacteroidales|Bacteroidaceae|Bacteroides|coprophilus|
GCACGGAGTTAGCCGATGCTTATTCATAAGGTACATGCAGTCCGCCACGCGTGGCGGAAGTTATTCCCTTATAAAAGAAGTTCACAACCCGTAGGGCCGACATCCTTCACGCTACTTGGCTGGTTCAGGCTCTCGCCCATTGACCAATATTCCTCACTGCTGCCTCCCGTAGGA
>MG|2|V3|R|16|93.1|Bacteroidetes|Bacteroidia|Bacteroidales|Bacteroidaceae|Bacteroides|clarus|
GCACGGAGTTAGCCGATGCTTATTCATAAGGTACATGCAAAAAACCACACGTGGTCTCCTTTATTCCCTTATAAAAGAGGTTTACAACCCGTAGGGCCGTCATCCCTCACGCTACTTGGCTGGTTCAGCCTCTCGGCCATTGACCAATATTCCTCACTGCTGCCTCCCGTAGG
>MG|2|V3|F|17|92.49|Bacteroidetes|Bacteroidia|Bacteroidales|Bacteroidaceae|Bacteroides|barnesiae|
CCTACGGGAGGCAGCAGTGAGGAATATTGGTCAATGGCCGGGAGGCTGAACCAGCCAAGTAGCGTGAAGGATGACGGCCCTACGGGTTGTAAACTTCTTTTATAAGGGGGTAAAGGCGTCTACGTGTAGATGTTTGCAAGTACCTTATGAATAAGCATCGGCTAACTCCGTGC
>MG|2|V3|R|187|94.25|Bacteroidetes|Bacteroidia|Bacteroidales|Bacteroidaceae|Bacteroides|coprocola|
GCACGGAGTTAGCCGATGCTTATTCATACGGTACATGCAAACGCCTACACGTAGGCGACTTTATTCCCGTATAAAAGAAGTTTACAACCCGTAGGACCTTCTTCCTTCACGCTACTTGGCTGGTTCAGCCTCCCGGCCATTGACCAATATTCCTCACTGCTGCCTCCCGTAGGA
>MG|2|V3|F|14|90.17|Bacteroidetes|Bacteroidia|Bacteroidales|Bacteroidaceae|Bacteroides|barnesiae|
CCTACGGGAGGCAGCAGTGAGGAATATTGGTCAATGGCCGGGAGGCTGAACCAGCCAAGTAGCGTGGAGGATGACTCGCCTACGGTTGTAAACTCCTTTTATAAGGGGGTAAAGGCATCTACGTGTAGATGTTTGCAAGTACCTTATGAATAAGCATCGGCTAACTCCGTGC
>MG|2|V3|R|21|94.22|Bacteroidetes|Bacteroidia|Bacteroidales|Bacteroidaceae|Bacteroides|finegoldii|
GCACGGAGTTAGCCGATGCTTATTCATACGGTACATGCAGACACCCACACGTGATGATGTTATTCCCGTATAAAAGAAGTTTACAACCCATAGGGCAGTCATCCTTCACGCTACTTGGCTGGTTCAGGCTCTCGCCCATTGACCAATATTCCTCACTGCTGCCTCCCGTAGG
>MG|2|V3|F|30|91.33|Bacteroidetes|Bacteroidia|Bacteroidales|Bacteroidaceae|Bacteroides|barnesiae|
CCTACGGGAGGCAGCAGTGAGGAATATTGGTCAATGGCCGAGAGGCTGAACCAGCCAAGTAGCGTGGAGGATGACTCGCCTACGGGTTGTAAACTCCTTTTATAAGGGGGTAAAGGCATCTACGTGTAGATGTTTGCAAGTACCTTATGAATAAGCATCGGCTAACTCCGTGC
>MG|2|V3|R|23|93.1|Bacteroidetes|Bacteroidia|Bacteroidales|Bacteroidaceae|Bacteroides|barnesiae|
GCACGGAGTTAGCCGATGCTTATTCATAAGGTACTTGCAAACATCTACACGTAGATGCCTTTACCCCCTTATAAAAGAAGTTTACAACCCGTAGGGCCGTCATCCTTCACGCTACTTGGCTGGTTCAGCCTCTCGGCCATTGACCAATATTCCTCACTGCTGCCTCCCGTAGGA
>MG|2|V3|F|25|91.38|Bacteroidetes|Bacteroidia|Bacteroidales|Bacteroidaceae|Bacteroides|barnesiae|
CCTACGGGAGGCAGCAGTGAGGAATATTGGTCAATGGCCGGGAGGCTGAACCAGCCAAGTAGCGTGGAGGATGACTGCCCTACGGGTTGTAAACTCCTTTTATAAGGGGGGTAAAGGCGTCTACGTGTAGATGTTTGCAAGTACCTTATGAATAAGCATCGGCTAACTCCGTGC
>MG|2|V3|F|34|92.53|Bacteroidetes|Bacteroidia|Bacteroidales|Bacteroidaceae|Bacteroides|barnesiae|
CCTACGGGAGGCAGCAGTGAGGAATATTGGTCAATGGCCGAGAGGCTGAACCAGCCAAGTAGCGTGAGGGATGACTGCCCTATGGGTTGTAAACCTCTTTTTATAAGGGAATAAAGTCCGGTACGCGTACCGGTTTGTATGTACCTTATGAATAAGCATCGGCTAACTCCGTGC
>MG|2|V3|F|45|86.93|Bacteroidetes|Bacteroidia|Bacteroidales|Bacteroidaceae|Bacteroides|coprophilus|
CCTACGGGGAGGCAGCAGTGAGGAATATTGGTCAATGGGCGTGAGCCTGAACCAGCCAAGCCGCGTGAAGGCAGACGGACCGAAGGTTTGTAAACTTCTTTTGTTCGGGAGTAAAGGCGCCGGTTGTGCGGCGTTTGCAAGTACCGAAAGAAAAAGCATCGGCTAACTCCGTGC
>MG|2|V3|F|13|93.68|Bacteroidetes|Bacteroidia|Bacteroidales|Bacteroidaceae|Bacteroides|helcogenes|
CCTACGGGAGGCAGCAGTGAGGAATATTGGTCAATGGGCGCGAGCCTGAACCAGCCAAGTAGCGTGAAGGATGACTGCCCTATGGTTGTAAACTTCTTTTATAAGGGGATAAAGGGTCCCACGTGTGGGATGTTGCATGTACCTTATGAATAAGCATCGGCTAACTCCGTGC
>MG|2|V3|F|190|91.33|Bacteroidetes|Bacteroidia|Bacteroidales|Bacteroidaceae|Bacteroides|barnesiae|
CCTACGGGAGGCAGCAGTGAGGAATATTGGTCAATGGCCGTAAGGCTGAACCAGCCAAGTAGCGTGGAGGATGACTGCCCTACGGGTTGTAAACTCCTTTTATAAGGGGGTAAAGGCATCTACGTGTAGATGTTTGCAAGTACCTTATGAATAAGCATCGGCTAACTCCGTGC
>MG|2|V3|F|116|91.91|Bacteroidetes|Bacteroidia|Bacteroidales|Bacteroidaceae|Bacteroides|barnesiae|
CCTACGGGAGGCAGCAGTGAGGAATATTGGTCAATGGCCGGGAGGCTGAACCAGCCAAGTAGCGTGGAGGATGACTGCCCTACGGGTTGTAAACTCCTTTTATAAGGGGGTAAAGGCGTCTACGTGTAGATGTTTGCAAGTACCTTATGAATAAGCATCGGCTAACTCCGTGC
>MG|2|V3|F|16|94.22|Bacteroidetes|Bacteroidia|Bacteroidales|Bacteroidaceae|Bacteroides|ovatus|
CCTACGGGAGGCAGCAGTGAGGAATATTGGTCAATGGACGAGAGTCTGAACCAGCCAAGTAGCGTGAAGGACGACTGCCTGATGGTTGTAAACTTCTTTTATATGGGAATAAAAAAGTCCACGTGTGGATTCTTGTATGTACCATATGAATAAGCATCGGCTAATTCCGTGC
>MG|2|V3|F|16|94.29|Bacteroidetes|Bacteroidia|Bacteroidales|Bacteroidaceae|Bacteroides|ovatus|
CCTACGGGAGGCAGCAGTGAGGAATATTGGTCAATGGCCGAGAGGCTGAACCAGCCAAGTAGCGTGAGGGATGACTGCCCTATGGGTTGTAAACCTCTTTTTATAAGGGAATAAAGTGAGCCACGTGTGGTTTTTTTGTATGTACCTTATGAATAAGCATCGGCTAACTCCGTGC
>MG|2|V3|F|10|91.95|Bacteroidetes|Bacteroidia|Bacteroidales|Bacteroidaceae|Bacteroides|barnesiae|
CCTACGGGAGGCAGCAGTGAGGAATATTGGTCAATGGCCGTAAGGCTGAACCAGCCAAGTAGCGTGGAGGATGACTGCCCTACGGGTTGTAAACTCCTTTTATAAGGGGGTAAAGGCATCTACGTGTAGATGTTTTGCAAGTACCTTATGAATAAGCATCGGCTAACTCCGTGC
>MG|2|V3|F|11|90.96|Bacteroidetes|Bacteroidia|Bacteroidales|Bacteroidaceae|Bacteroides|coprophilus|
CCTACGGGAGGCAGCAGTGAGGAATATTGGTCAATGGGCGGAAGCCTGAACCAGCCAAGTAGCGTGGAGGACGACGGCCCTACGGGTTGTAAACTCCTTTTTGCATGGGAATAAAGTGCGCCACTTGTGGCGTTTTGCATGTACCTTGCGAATAAGCATCGGCTAACTCCGTGC
>MG|2|V3|F|146|94.8|Bacteroidetes|Bacteroidia|Bacteroidales|Bacteroidaceae|Bacteroides|plebeius|
CCTACGGGAGGCAGCAGTGAGGAATATTGGTCAATGGCCGAGAGGCTGAACCAGCCAAGTAGCGTGAAGGACGACGGCCCTATGGGTTGTAAACTTCTTTTATAAGGGAATAAAACCTCCCACGCGTGGGAGTTTGCATGTACCTTATGAATAAGCATCGGCTAACTCCGTGC
>MG|2|V3|R|20|92.61|Bacteroidetes|Bacteroidia|Bacteroidales|Bacteroidaceae|Bacteroides|caccae|
GCACGGAGTTAGCCGATGCTTATTCATAAGGTACATGCAACGTCCCACGCGTGGGACCCTTTATCCCCCTTATAAAAGAAGTTTACAACCCATAGGGCAGTCATCCTTCACGCTACTTGGCTGGTTCAGGCTCGCGCCCATTGACCAATATTCCTCACTGCTGCCTCCCGTAGG
>MG|2|V3|F|11|92.53|Bacteroidetes|Bacteroidia|Bacteroidales|Bacteroidaceae|Bacteroides|barnesiae|
CCTACGGGAGGCAGCAGTGAGGAATATTGGTCAATGGCCGAGAGGCTGAACCAGCCAAGTAGGCGTGAGGGATGACTGCCCTATGGGTTGTAAACCTCTTTTATAAGGGAATAAAGTCCGGTACGCGTACCGGTTTGTATGTACCTTATGAATAAGCATCGGCTAACTCCGTGC
>MG|2|V3|F|18|89.77|Bacteroidetes|Bacteroidia|Bacteroidales|Bacteroidaceae|Bacteroides|coprophilus|
TCCTACGGGAGGCAGCAGTGAGGAATATTGGTCAATGGCCGCAGGGCTGAACCAGCCAAGTAGCGTGGAGGATGACGGCCCTACGGGTTGTAAACTCCTTTTTTGCGGGAATAACAGGGGGCACGTGTGCCCCTCTGCACGTACCGCACGAATAAGCATCGGCTAACTCCGTGC
>MG|2|V3|F|149|95.95|Bacteroidetes|Bacteroidia|Bacteroidales|Bacteroidaceae|Bacteroides|plebeius|
CCTACGGGAGGCAGCAGTGAGGAATATTGGTCAATGGCCGAGAGGCTGAACCAGCCAAGTAGCGTGAAGGACGACGGCCCTATGGGTTGTAAACTTCTTTTATAAGGGAATAAAACCTCCCACGCGTGGGAGCTTGTATGTACCTTATGAATAAGCATCGGCTAACTCCGTGC
>MG|2|V3|R|25|93.68|Bacteroidetes|Bacteroidia|Bacteroidales|Bacteroidaceae|Bacteroides|ovatus|
GCACGGAGTTAGCCGATGCTTATTCATAAGGTACATACAAAAAAACCACACGTGGCTCACTTTATTCCCTTATAAAAGAGGTTTACAACCCATAGGGCAGTCATCCCTCACGCTACTTGGCTGGTTCAGCCTTACGGCCATTGACCAATATTCCTCACTGCTGCCTCCCGTAGG
>MG|2|V3|F|12|89.6|Bacteroidetes|Bacteroidia|Bacteroidales|Bacteroidaceae|Bacteroides|barnesiae|
CCTACGGGAGGCAGCAGTGAGGAATATTGGTCAATGGCCGTAAGGCTGAACCAGCCAAGTAGCGTGAGGATGACTCGCCTACGGTTGTAAACTCCTTTTATAAGGGGGTAAAGGCGTCTACGTGTAGATGTTTGCAAGTACCTTATGAATAAGCATCGGCTAACTCCGTGC
>MG|2|V3|F|61|90.75|Bacteroidetes|Bacteroidia|Bacteroidales|Bacteroidaceae|Bacteroides|helcogenes|
CCTACGGGAGGCAGCAGTGAGGAATATTGGTCAATGGGCGATGGCCTGAACCAGCCAAGTAGCGTGAGGGATGACTGCCCTACGGGTTGTAAACCTCTTTTAGGAAGGAATAAAGCGCGCCACGTGTGGCGTTTTGCATGTACTTCCTGAATAAGCATCGGCTAACTCCGTGC
>MG|2|V3|F|61|91.91|Bacteroidetes|Bacteroidia|Bacteroidales|Porphyromonadaceae|Parabacteroides|distasonis|
CCTACGGGAGGCAGCAGTGAGGAATATTGGTCAATGGGCGGGAGCCTGAACCAGCCAAGTCGCGTGAGGGACGAAGGCCCTACGGGTCGTAAACCTCTTTTATAAGGGAATAAAGCGCGGCACGCGTGCCGCCTGGCATGTACCTTATGAATAAGCATCGGCTAACTCCGTGC
>MG|2|V3|R|20|95.38|Bacteroidetes|Bacteroidia|Bacteroidales|Porphyromonadaceae|Parabacteroides|distasonis|
GCACGGAGTTAGCCGATGCTTATTCATAAGGTACATACAAAATCCCACACGTGGGAAACTTTATTCCCTTATAAAAGAGGTTTACGACCCGTAGGGCCTTCATCCCTCACGCGACTTGGCTGGTTCAGGCTATCGCCCATTGACCAATATTCCTCACTGCTGCCTCCCGTAGG
>MG|2|V3|F|1209|88.57|Bacteroidetes|Bacteroidia|Bacteroidales|Porphyromonadaceae|Candidatus Vestibaculum|Vestibaculum|
CCTACGGGAGGCAGCAGTGAGGAATATTGGTCAATGGCCGGAAGGCTGAACCAGCCAAGTCGCGTGGAGGAAGAAGGATCTATGGTTTGTAAACTTCTTTTGTGCGGGGGTAAAGGGCGGTATGTATACCGCATTGAAAGTACCGCACGAATAAGCATCGGCTAACTCCGTGC
>MG|2|V3|F|619|83.62|Bacteroidetes|Bacteroidia|Bacteroidales|Porphyromonadaceae|Barnesiella|intestinihominis|
CCTACGGGAGGCAGCAGTGAGGAATATTGGTCAATGGCCGTAAGGCTGAACCAGCCAAGCCGCGTGAGGGAGGAAGGCCCTACGGGTTGTAAACCTCTTTGGTGCGGGAGCAAGGAGGGGCTCGGGAGCCCCGGTGAGAGTACCGCAAGAACAAGCATCGGCTAACTCCGTGC
>MG|2|V3|F|420|84.18|Bacteroidetes|Bacteroidia|Bacteroidales|Porphyromonadaceae|Barnesiella|intestinihominis|
CCTACGGGAGGCAGCAGTGAGGAATATTGGTCAATGGCCGTAAGGCTGAACCAGCCAAGCCGCGTGAGGGAGGAAGGCCCTACGGGTTGTAAACCTCTTTGGTGCGGGAGCAAGGAGGGGCTCGGGAGCCCGGTGAGAGTACCGCAAGAACAAGCATCGGCTAACTCCGTGCC
>MG|2|V3|F|12|93.06|Bacteroidetes|Bacteroidia|Bacteroidales|Porphyromonadaceae|Parabacteroides|distasonis|
CCTACGGGAGGCAGCAGTGAGGAATATTGGTCAATGGCCGAGAGGCTGAACCAGCCAAGTAGCGTGAAGGATGACGGCCCTACGGGTTGTAAACTTCTTTTATGCGGGATTAACGTGAGGTACGTGTACCTTATTGCAGGTACCGCATGAATAAGCATCGGCTAACTCCGTGC
>MG|2|V3|R|11|83.43|Bacteroidetes|Bacteroidia|Bacteroidales|Porphyromonadaceae|Coprobacter|fastidiosus|
GCACGGAGTTAGCCGATGCTTTTTCTCCGGGTACCCTCACGACGCCAGCCCGTGGCGCCCGTTGTCCCCCGGCAAAAGAGGTTTACAACCTTGACGGCCTCCTTCCCTCACGCGACTTGGCTGGTTCAGGCTTCCGCCCATTGACCAATATCCCCTCACTGCTGCCTCCCGTAGG
>MG|2|V3|F|347|87.43|Bacteroidetes|Bacteroidia|Bacteroidales|Porphyromonadaceae|Coprobacter|fastidiosus|
CCTACGGGAGGCAGCAGTGAGGAATATTGGTCAATGGGCGGAAGCCTGAACCAGCCAAGTCGCGTGAGGGAAGGAGGCCCTACGGGTTGTAAACCTCTTTTGCCGGGGGACAACGGGCGCCACGTGATGGCGTCGTGAGGGTACCCGGAGAAAAAGCATCGGCTAACTCCGTGCC
>MG|2|V3|R|24|93.68|Bacteroidetes|Bacteroidia|Bacteroidales|Porphyromonadaceae|Parabacteroides|merdae|
GCACGGAGTTAGCCGATGCTTATTCGTACGGTACTTGCAATAAAGGACACGTCCTTCACTTTACCCCCGTACAAAAGAAGTTTACAAACCATAGATCCTTCTTCCTTCACGCGACTTGGCTGGTTCAGCCTCCCGGCCATTGACCAATATTCCTCACTGCTGCCTCCCGTAGGA
>MG|2|V3|F|49|86.86|Bacteroidetes|Bacteroidia|Bacteroidales|Porphyromonadaceae|Coprobacter|fastidiosus|
CCTACGGGAGGCAGCAGTGAGGAATATTGGTCAATGGGCGGAAGCCTGAACCAGCCAAGTCGCGTGGAGGACGTAGGCCCTACGGGTCGTGAACTCCTTTTTGCCGGGGGGTAACGGGCGGCGCGCGCCGCCGCCGTGCAAGTACCCGGCGAATAAGCATCGGCTAACTCCGTGC
>MG|2|V3|F|13|93.18|Bacteroidetes|Bacteroidia|Bacteroidales|Porphyromonadaceae|Porphyromonas|endodontalis|
CCTACGGGAGGCAGCAGTGAGGAATATTGGTCAATGGGCGAGAGCCTGAACCAGCCAAGTAGCGTGAAGGATGACTGCCCTATGGGTTGTAAACTTCTTTTTATACGGGAATAACAAGCGGCACGTGTGCCGCTCTGCATGTACCGTATGAATAAGCATCGGCTAACTCCGTGC
>MG|2|V3|F|163|82.18|Bacteroidetes|Bacteroidia|Bacteroidales|Porphyromonadaceae|Tannerella|sp.|
CCTACGGGAGGCAGCAGTGAGGAATATTGGTCAATGGCCGAGAGGCTGAACCAGCCAAGTGGCGTGGGGGAAGTAGCTCCTTCGGAGTGTGAACCCCTTTTGCCCTGGGGCAACGCCCGCCACGTGTGGCGGGGTGAGAGTACAGGGCGAATAAGCATCGGCTAACTCCGTGC
>MG|2|V3|F|10|88.64|Bacteroidetes|Bacteroidia|Bacteroidales|Porphyromonadaceae|Candidatus Vestibaculum|Vestibaculum|
CCTACGGGAGGCAGCAGTGAGGAATATTGGTCAATGGCCGGAAGGCTGAACCAGCCAAGTCGCGTGGAGGAAGAAGGATCTATGGTTTGTAAACTTCTTTTTGTGCGGGGGGTAAAGGTCGGTACGTGTACCGATTTGCAAGTACCGCACGAATAAGCATCGGCTAACTCCGTGC
>MG|2|V3|F|17|86.36|Bacteroidetes|Bacteroidia|Bacteroidales|Porphyromonadaceae|Candidatus Vestibaculum|Vestibaculum|
CCTACGGGAGGCAGCAGTGAGGAATATTGGTCAATGGGCGGGAGCCTGAACCAGCCAAGCCGCGTGAAGGACGACAGATCTATGGTTCGTAAACTTCTTTGGCGCGGGAGCAAAGTGCCCATTCGGTGGGCCGATGAGCGTACCGCGAGAACAAGCATCGGCTAACTCCGTGC
>MG|2|V3|R|21|91.91|Bacteroidetes|Bacteroidia|Bacteroidales|Porphyromonadaceae|Odoribacter|splanchnicus|
GCACGGAGTTAGCCGATGCTTATTCGCAAAGTACTGGCATCGGGCTACACGTAGCCCTTATTCTTCCCTTGCAAAAGAGGTTTACAACCCATAGGGCAGTCTTCCCTCACGCGACTTGGCTGGTTCAGCCTTCCGGCCATTGACCAATATTCCTCACTGCTGCCTCCCGTAGG
>MG|2|V3|R|116|95.98|Bacteroidetes|Bacteroidia|Bacteroidales|Porphyromonadaceae|Barnesiella|intestinihominis|
GCACGGAGTTAGCCGATGCTTTTTCTTCGGATACTTGCAACGCGCCACCCGTGGCGCTCTTTACTCTCCGACAAAAGAGGTTTACAACCCGTAGGGCCGTCTTCCCTCACGCGACTTGGCTGGTTCAGTCTGCCGACCATTGACCAATATTCCTCACTGCTGCCTCCCGTAGGA
>MG|2|V3|R|85|91.38|Bacteroidetes|Bacteroidia|Bacteroidales|Porphyromonadaceae|Parabacteroides|merdae|
GCACGGAGTTAGCCGATGCTTATTCGTACGGTACTTGCAATAAGGGACACGTCCCTCATTTTACCCCCGTACAAAAGAAGTTTACAAACCATAGATCCTTCTTCCTTCACGCGACTTGGCTGGTTCAGCCTTCCGGCCATTGACCAATATTCCTCACTGCTGCCTCCCGTAGGA
>MG|2|V3|F|16|90.17|Bacteroidetes|Bacteroidia|Bacteroidales|Porphyromonadaceae|Odoribacter|splanchnicus|
CCTACGGGAGGCAGCAGTGAGGAATATTGGTCAATGGGCGAGAGCCTGAACCAGCCAAGTCGCGTGAGGGATGACTGCCCTATGGTTGTAAACCTCTTTTGCAAGGGAAGAATAAGCCTTACGAGTAGGGCGATGCCTGTACCTTGCGAATAAGCATCGGCTAACTCCGTGC
>MG|2|V3|F|12|87.36|Bacteroidetes|Bacteroidia|Bacteroidales|Porphyromonadaceae|Coprobacter|fastidiosus|
CCTACGGGAGGCAGCAGTGAGGAATATTGGTCAATGGGCGGAAGCCTGAACCAGCCAAGTCGCGTGGAGGACGTAGGCCCTACGGGTCGTGAACTCCTTTTTGCCGGGGGGTAACCGGCGGCACGTGTGCCGCCCTGCAAGTACCCGGCGAATAAGCATCGGCTAACTCCGTGC
>MG|2|V3|R|12|91.33|Bacteroidetes|Bacteroidia|Bacteroidales|Porphyromonadaceae|Parabacteroides|johnsonii|
GCACGGAGTTAGCCGATGCTTATTCGTACGGTACTTGCAATAAGGGACACGTCCCTCATTTTACCCCCGTACAAAAGAAGTTTACAAACCATAGATCCTTCATCCTTCACGCGACTTGGCTGGTTCAGCCTTCCGGCCATTGACCAATATTCCTCACTGCTGCCTCCCGTAGG
>MG|2|V3|F|18|86.29|Bacteroidetes|Bacteroidia|Bacteroidales|Porphyromonadaceae|Barnesiella|viscericola|
CCTACGGGAGGCAGCAGTGAGGAATATTGGTCAATGGCCGAAGGGCTGAACCAGCCAAGCCGCGTGAGGAAGACGGCCCTATGGGTTGTAAACTCCTTTGGTGCGGGAGCAAAGAGGCCACGCGTGGCCTGTTGAGAGTACCGCAAGAACAAGCATCGGCTAACTCCGTGC
>MG|2|V3|F|12|95.38|Bacteroidetes|Bacteroidia|Bacteroidales|Porphyromonadaceae|Parabacteroides|distasonis|
CCTACGGGAGGCAGCAGTGAGGAATATTGGTCAATGGCCGAGAGGCTGAACCAGCCAAGTAGCGTGAGGGATGACTGCCCTATGGGTTGTAAACCTCTTTTATAAGGGAATAAAGTGCGGCACGTGTGTTTTTGTATGTACCTTATGAATAAGCATCGGCTAACTCCGTGC
>MG|2|V3|F|160|88.57|Bacteroidetes|Bacteroidia|Bacteroidales|Porphyromonadaceae|Candidatus Vestibaculum|Vestibaculum|
CCTACGGGAGGCAGCAGTGAGGAATATTGGTCAATGGCCGGAAGGCTGAACCAGCCAAGTCGCGTGGAGGAAGAAGGATCTATGGTTTGTAAACTTCTTTTGTGCGGGGGTAAAGGTCGGTACGCGTACCGATTTGCAAGTACCGCACGAATAAGCATCGGCTAACTCCGTGCA
>MG|2|V3|F|75|87.36|Bacteroidetes|Bacteroidia|Bacteroidales|Porphyromonadaceae|Tannerella|sp.|
CCTACGGGAGGCAGCAGTGAGGAATATTGGTCAATGGGCGCAAGCCTGAACCAGCCAAGTCGCGTGGAGGACGTAGGCCCTACGGGTCGTGAACTCCTTTTGCCGGGGGGGTAACCGGCGGCACGTGTGCCGCCCTGCAAGTACCCGGCGAATAAGCATCGGCTAACTCCGTGC
>MG|2|V3|R|25|92.49|Bacteroidetes|Bacteroidia|Bacteroidales|Porphyromonadaceae|Parabacteroides|distasonis|
GCACGGAGTTAGCCGATGCTTATTCATAAGGTACATGCAAGGCGGCACGCGTGCCGCGCTTTATTCCCTTATAAAAGAGGTTTACGACCCGTAGGGCCTTCGTCCCTCACGCGACTTGGCTGGTTCAGGCTCCCGCCCATTGACCAATATTCCTCACTGCTGCCTCCCGTAGG
>MG|2|V3|F|94|88.57|Bacteroidetes|Bacteroidia|Bacteroidales|Porphyromonadaceae|Candidatus Vestibaculum|Vestibaculum|
CCTACGGGAGGCAGCAGTGAGGAATATTGGTCAATGGCCGGGAGGCTGAACCAGCCAAGTCGCGTGGAGGAAGAAGGATCTATGGTTTGTAAACTTCTTTTGTGCGGGGGTAAAGGACAATACGCGTATTGTTTTGCAAGTACCGCACGAATAAGCATCGGCTAACTCCGTGC
>MG|2|V3|F|40|91.33|Bacteroidetes|Bacteroidia|Bacteroidales|Porphyromonadaceae|Odoribacter|splanchnicus|
CCTACGGGAGGCAGCAGTGAGGAATATTGGTCAATGGGCGAGAGCCTGAACCAGCCAAGTCGCGTGAGGGATGACTGCCCTATGGGTTGTAAACCTCTTTTGCAAGGGAAGAATAAGCCTTACGTGTAGGGCGATGCCTGTACCTTGCGAATAAGCATCGGCTAACTCCGTGC
>MG|2|V3|R|10|90.29|Bacteroidetes|Bacteroidia|Bacteroidales|Porphyromonadaceae|Coprobacter|fastidiosus|
GCACGGAGTTAGCCGATGCTTATTCGCGGGGTACGTGCACGGCGCCACCCGTGGCGCCCGTTATTCCCCCCGAAAAAGGAGTTTACAACCCGTAGGGCCTTCGTCCTCCACGCTACTTGGCTGGTTCAGGCTTCCGCCCATTGACCAATATTCCTCACTGCTGCCTCCCGTAGGA
>MG|2|V3|F|80|90.23|Bacteroidetes|Bacteroidia|Bacteroidales|Porphyromonadaceae|Coprobacter|fastidiosus|
CCTACGGGAGGCAGCAGTGAGGAATATTGGTCAATGGGCGGAAGCCTGAACCAGCCAAGTAGCGTGGAGGACGACGGCCCTACGGGTTGTAAACTCCTTTTTCGAGGGAATAACGGCGCCACGCGTGGGCGATTGCATGTACCTCGCGAATAAGCATCGGCTAACTCCGTGC
>MG|2|V3|F|59|95.38|Bacteroidetes|Bacteroidia|Bacteroidales|Porphyromonadaceae|Parabacteroides|distasonis|
CCTACGGGAGGCAGCAGTGAGGAATATTGGTCAATGGGCGATAGCCTGAACCAGCCAAGTCGCGTGAGGGATGAAGGCCCTACGGGTCGTAAACCTCTTTTATAAGGGAATAAAGTTTCCCACGTGTGGGATTTTGTATGTACCTTATGAATAAGCATCGGCTAACTCCGTGC
>MG|2|V3|R|53|90.8|Bacteroidetes|Bacteroidia|Bacteroidales|Porphyromonadaceae|Coprobacter|fastidiosus|
GCACGGAGTTAGCCGATGCTTATTCGCGGGGTACGTGCACGGCGCCACGCGTGGCGCCCGTTATTCCCCCGAAAAAGGAGTTTACAACCCGTAGGGCCTTCGTCCTCCACGCTACTTGGCTGGTTCAGGCTTCCGCCCATTGACCAATATTCCTCACTGCTGCCTCCCGTAGGA
>MG|2|V3|R|20|91.33|Bacteroidetes|Bacteroidia|Bacteroidales|Porphyromonadaceae|Parabacteroides|merdae|
GCACGGAGTTAGCCGATGCTTATTCGTACGGTACTTGCAATAAGGGACACGTCCCTCTCTTTACCCCCGTACAAAAGAAGTTTACAAACCATAGATCCTTCTTCCTTCACGCGACTTGGCTGGTTCAGCCTTCCGGCCATTGACCAATATTCCTCACTGCTGCCTCCCGTAGG
>MG|2|V3|F|17|88.44|Bacteroidetes|Bacteroidia|Bacteroidales|Porphyromonadaceae|Coprobacter|fastidiosus|
CCTACGGGAGGCAGCAGTGAGGAATATTGGTCAATGGGCGGAAGCCTGAACCAGCCAAGTCGCGTGAAGGAAGACGGCCCTTAGGGTTGTAAACTTCTTTTACTTGTGAGTAAAGTGTCCTACGTGTAGGATATTGCAATTAACAAGAGAATAAGCATCGGCTAATTCCGTGC
>MG|2|V3|R|75|83.91|Bacteroidetes|Bacteroidia|Bacteroidales|Porphyromonadaceae|Coprobacter|fastidiosus|
GCACGGAGTTAGCCGATGCTTTTTCTCCGGGTACCCTCACGACGCCAGCCCGTGGCGCCCGTTGTCCCCCGGCAAAAGAGGTTTACAACCTTGACGGCCTCCTTCCCTCACGCGACTTGGCTGGTTCAGGCTTCCGCCCATTGACCAATATCCCTCACTGCTGCCTCCCGTAGG
>MG|2|V3|F|52|92.53|Bacteroidetes|Bacteroidia|Bacteroidales|Porphyromonadaceae|Porphyromonas|gulae|
CCTACGGGAGGCAGCAGTGAGGAATATTGGTCAATGGGCGAGAGCCTGAACCAGCCAAGTAGCGTGAAGGATGAAGGTTCTATGGATTGTAAACTTCTTTTTATAAGGGAATAACGGGCGCTACGTGTAGCGCTGTGCATGTACCTTATGAATAAGCATCGGCTAACTCCGTGC
>MG|2|V3|R|19|90.75|Bacteroidetes|Bacteroidia|Bacteroidales|Porphyromonadaceae|Coprobacter|fastidiosus|
GCACGGAGTTAGCCGATGCTTATTCGCGGGGTACGTGCACGGCGCCACCCGTGGCGCCCGTTATTCCCCCGAAAAAGGAGTTTACAACCCGTAGGGCCTTCGTCCTCCACGCTACTTGGCTGGTTCAGGCTTCCGCCCATTGACCAATATTCCTCACTGCTGCCTCCCGTAGG
>MG|2|V3|F|129|91.33|Bacteroidetes|Bacteroidia|Bacteroidales|Porphyromonadaceae|Odoribacter|splanchnicus|
CCTACGGGAGGCAGCAGTGAGGAATATTGGTCAATGGGCGAGAGCCTGAACCAGCCAAGTCGCGTGAGGGAAGACTGCCCTATGGGTTGTAAACCTCTTTTGCAAGGGAAGAATAAGCCTTACGTGTAAGGCGATGCCTGTACCTTGCGAATAAGCATCGGCTAACTCCGTGC
>MG|2|V3|F|55|89.2|Bacteroidetes|Bacteroidia|Bacteroidales|Porphyromonadaceae|Barnesiella|intestinihominis|
CCTACGGGAGGCAGCAGTGAGGAATATTGGTCAATGGGCGAGAGCCTGAACCAGCCAAGTCGCGTGAGGGAAGACGGCCCTAAGGGTTGTAAACCTCTTTTAGATGAGAGTAAAGGTACCTACGCGTAGGTATTTGCAAGTATCATCAGAATAAGCATCGGCTAATTCCGTGC
>MG|2|V3|R|96|89.77|Bacteroidetes|Bacteroidia|Bacteroidales|Porphyromonadaceae|Coprobacter|fastidiosus|
GCACGGAGTTAGCCGATGCTTATTCGCGAGGTACATGCAATCGCCCACGCGTGGGCGCCGTTATTCCCTCGAAAAAGGAGTTTACAACCCGTAGGGCCGTCGTCCTCCACGCTACTTGGCTGGTTCAGGCTTCCGCCCATTGACCAATATTCCTCACTGCTGCCTCCCGTAGGA
>MG|2|V3|R|73|87.01|Bacteroidetes|Bacteroidia|Bacteroidales|Porphyromonadaceae|Coprobacter|fastidiosus|
GCACGGAGTTAGCCGATGCTTATTCGCCGGGTACTTGCACGGCGGCGGCGCGCGCCGCCCGTTACCCCCCCGGCAAAAGGAGTTCACGACCCGTAGGGCCTACGTCCTCCACGCGACTTGGCTGGTTCAGGCTTCCGCCCATTGACCAATATTCCTCACTGCTGCCTCCCGTAGGAG
>MG|2|V3|R|20|86.86|Bacteroidetes|Bacteroidia|Bacteroidales|Porphyromonadaceae|Coprobacter|fastidiosus|
GCACGGAGTTAGCCGATGCTTTTTCTCCGGGTACCCTCACGACGCCAGCTCGTGGCGCCCGTTGTCCCCCGGCAAAAGAGGTTTACAACCCGTAGGGCCTCCTTCCCTCACGCGACTTGGCTGGTTCAGGCTTCCGCCCATTGACCAATATTCCTCACTGCTGCCTCCCGTAGGA
>MG|2|V3|R|32|83.52|Bacteroidetes|Bacteroidia|Bacteroidales|Porphyromonadaceae|Parabacteroides|distasonis|
GCACGGAGTTAGCCGGTCCTTATTCGCACGGTACTTGCAACGGATGTCACGACATCCCCTTTACCCCCGTGCAAAAGAGGTTTACAATCCATAGGACATTCTTCCCTCACGCGGCTTGGCTGGTTCAGCTCCCGCCCATTGACCAATATCCCTCACTGCTGCCTCCCGTAGG
>MG|2|V3|F|11|85.31|Bacteroidetes|Bacteroidia|Bacteroidales|Porphyromonadaceae|Candidatus Vestibaculum|Vestibaculum|
CCTACGGGAGGCAGCAGTGAGGAATATTGGTCAATGGGCGGGAGCCTGAACCAGCCAAGCCGCGTGAAGGACGACAGATCTATGGTTCGTAAACTTCTTGGCGCGGGAGCAAAGTGGCCCATTCGGTGGGCCGATGAGCGTACCGCGAGAACAAGCATCGGCTAACTCCGTGC
>MG|2|V3|R|14|91.38|Bacteroidetes|Bacteroidia|Bacteroidales|Porphyromonadaceae|Odoribacter|splanchnicus|
GCACGGAGTTAGCCGATGCTTATTCGCAAGGTACAGGCATCGCCCTACACGTAAGGCTTATTCTTCCCTTGCAAAAGAGGTTTACAACCCATAGGGCAGTCATCCCTCACGCGACTTGGCTGGTTCAGGCTCTCGCCCATTGACCAATATTCCTCACTGCTGCCTCCCGTAGGA
>MG|2|V3|F|27|89.14|Bacteroidetes|Bacteroidia|Bacteroidales|Porphyromonadaceae|Candidatus Vestibaculum|Vestibaculum|
CCTACGGGAGGCAGCAGTGAGGAATATTGGTCAATGGCCGGAAGGCTGAACCAGCCAAGTCGCGTGGAGGAAGAAGGATCTATGGTTTGTAAACTTCTTTTGTGCGGGGGGTAAAGGTCGGTACGCGTACCGATTGCAAGTACCGCACGAATAAGCATCGGCTAACTCCGTGC
>MG|2|V3|F|60|92.49|Bacteroidetes|Bacteroidia|Bacteroidales|Porphyromonadaceae|Parabacteroides|distasonis|
CCTACGGGAGGCAGCAGTGAGGAATATTGGTCAATGGGCGGGAGCCTGAACCAGCCAAGTCGCGTGAGGGATGAAGGCCCTACGGGTCGTAAACCTCTTTTATAAGGGAATAAAGCGCGGCACGCGTGCCGCCTGGCATGTACCTTATGAATAAGCATCGGCTAACTCCGTGC
>MG|2|V3|R|66|87.43|Bacteroidetes|Bacteroidia|Bacteroidales|Porphyromonadaceae|Coprobacter|fastidiosus|
GCACGGAGTTAGCCGATGCTTATTCGCCGGGTACTTGCACGGCGGCGGCGCGCGCCGCCCGTTACCCCCCGGCAAAAGGAGTTCACGACCCGTAGGGCCTACGTCCTCCACGCGACTTGGCTGGTTCAGGCTTCCGCCCATTGACCAATATTCCTCACTGCTGCCTCCCGTAGGA
>MG|2|V3|R|16|87.36|Bacteroidetes|Bacteroidia|Bacteroidales|Porphyromonadaceae|Coprobacter|fastidiosus|
GCACGGAGTTAGCCGATGCTTATTCGCCGGGTACTTGCAGGGCGGCACACGTGCCGCCGGTTACCCCCCCGGCAAAAGGAGTTCACGACCCGTAGGGCCTACGTCCTCCACGCGACTTGGCTGGTTCAGGCTTCCGCCCATTGACCAATATTCCTCACTGCTGCCTCCCGTAGG
>MG|2|V3|F|18|88.57|Bacteroidetes|Bacteroidia|Bacteroidales|Porphyromonadaceae|Candidatus Vestibaculum|Vestibaculum|
CCTACGGGAGGCAGCAGTGAGGAATATTGGTCAATGGCCGGGAGGCTGAACCAGCCAAGTCGCGTGGAGGAAGAAGGATCTATGGTTTGTAAACTTCTTTTGTGCGGGGGGTAAAGGACAATACGCGTATTGTTTTGCAAGTACCGCACGAATAAGCATCGGCTAACTCCGTGC
>MG|2|V3|F|56|96.53|Bacteroidetes|Bacteroidia|Bacteroidales|Porphyromonadaceae|Barnesiella|intestinihominis|
CCTACGGGAGGCAGCAGTGAGGAATATTGGTCAATGGTCGGCAGACTGAACCAGCCAAGTCGCGTGAAGGAAGACGGCCCTACGGGTTGTAAACTTCTTTTGTCGGAGAGTAAAGGACACTACGTGTAGTGTTTTGCAAGTATCCGAAGAAAAAGCATCGGCTAACTCCGTGC
>MG|2|V3|R|16|89.14|Bacteroidetes|Bacteroidia|Bacteroidales|Porphyromonadaceae|Parabacteroides|distasonis|
GCACGGAGTTAGCCGATGCTTATTCGTGCGGTACGTGCAGAGGGGCACACGTGCCCCCCTGTTATTCCCGCAAAAAGGAGTTTACAACCCGTAGGGCCGTCATCCTCCACGCTACTTGGCTGGTTCAGCCCTGCGGCCATTGACCAATATTCCTCACTGCTGCCTCCCGTAGG
>MG|2|V3|F|330|93.06|Bacteroidetes|Bacteroidia|Bacteroidales|Porphyromonadaceae|Porphyromonas|gulae|
CCTACGGGAGGCAGCAGTGAGGAATATTGGTCAATGGGCGAGAGCCTGAACCAGCCAAGTAGCGTGAAGGATGAAGGTTCTATGGATTGTAAACTTCTTTTATAAGGGAATAACGGGCGCTACGTGTAGCGCTGTGCATGTACCTTATGAATAAGCATCGGCTAACTCCGTGC
>MG|2|V3|R|60|89.14|Bacteroidetes|Bacteroidia|Bacteroidales|Porphyromonadaceae|Parabacteroides|distasonis|
GCACGGAGTTAGCCGATGCTTATTCGTGCGGTACGTGCAGAGGGGCACACGTGCCCCCCTGTTATTCCCGCAAAAAAGGAGTTTACAACCCGTAGGGCCGTCATCCTCCACGCTACTTGGCTGGTTCAGCCCTGCGGCCATTGACCAATATTCCTCACTGCTGCCTCCCGTAGG
>MG|2|V3|F|31|92.49|Bacteroidetes|Bacteroidia|Bacteroidales|Porphyromonadaceae|Parabacteroides|distasonis|
CCTACGGGAGGCAGCAGTGAGGAATATTGGTCAATGGGCGGGAGCCTGAACCAGCCAAGTCGCGTGAGGGACGAAGGCCCTACGGGTCGTAAACCTCTTTTATAAGGGAATAAAGCGCGGCACGCGTGCCGTCTCGCATGTACCTTATGAATAAGCATCGGCTAACTCCGTGC
>MG|2|V3|R|14|88.64|Bacteroidetes|Bacteroidia|Bacteroidales|Porphyromonadaceae|Candidatus Vestibaculum|Vestibaculum|
GCACGGAGTTAGCCGATGCTTATTCGTGCGGTACTTGCAAATCGGTACGCGTACCGACCTTTACCCCCCGCACAAAAGAAGTTTACAAACCATAGATCCTTCTTCCTCCACGCGACTTGGCTGGTTCAGCCTTCCGGCCATTGACCAATATTCCTCACTGCTGCCTCCCGTAGGA
>MG|2|V3|R|15|90.75|Bacteroidetes|Bacteroidia|Bacteroidales|Porphyromonadaceae|Odoribacter|splanchnicus|
GCACGGAGTTAGCCGATGCTTATTCGCAAGGTACAGGCATCGCCTTACACGTAAGGCTTATTCTTCCCTTGCAAAAGAGGTTTACAACCCATAGGGCAGTCATCCCTCACGCGACTTGGCTGGTTCAGGCTCTCGCCCATTGACCAATATTCCTCACTGCTGCCTCCCGTAGG
>MG|2|V3|F|169|83.62|Bacteroidetes|Bacteroidia|Bacteroidales|Porphyromonadaceae|Barnesiella|intestinihominis|
CCTACGGGAGGCAGCAGTGAGGAATATTGGTCAATGGCCGTAAGGCTGAACCAGCCAAGCCGCGTGAGGGAGGAAGGCCCTACGGGTTGTAAACCTCTTTGGTGCGGGAGCAAGGAGGGGCTCGCGAGCCCCGGTGAGAGTACCGCAAGAACAAGCATCGGCTAACTCCGTGC
>MG|2|V3|R|30|85.63|Bacteroidetes|Bacteroidia|Bacteroidales|Porphyromonadaceae|Butyricimonas|sp.|
GCACGGAGTTAGCCGATGCTTATTCGGCGGGTACCGGCAACGTCGCATCACGTGCGACGGTTTCGCCCCCGCCAAAAGAGGTTCACGGGTCATGGACCCTCCTTCCCTCACGCGACTTGGCTGGTTCAGTCTCTCGACCATTGACCAATATTCCTCACTGCTGCCTCCCGTAGG
>MG|2|V3|R|148|86.29|Bacteroidetes|Bacteroidia|Bacteroidales|Porphyromonadaceae|Barnesiella|viscericola|
GCACGGAGTTAGCCGATGCTTGTTCTTGCGGTACTCTCAACTGGCCACGCGTGGCCTCTTTGCTCCCGCACCAAAGGAGTTTACAACCCGTAGGGCCGTCTTCCTCCACGCGGCTTGGCTGGTTCAGCCCTTCGGCCATTGACCAATATTCCTCACTGCTGCCTCCCGTAGG
>MG|2|V3|R|12|87.86|Bacteroidetes|Bacteroidia|Bacteroidales|Porphyromonadaceae|Tannerella|sp.|
GCACGGAGTTAGCCGATGCTTATTCGCCGGGTACTTGCAGGGCGGCACACGTGCCGCCGGTTACCCCCCGGCAAAAGGAGTTCACGACCCGTAGGGCCTACGTCCTCCACGCGACTTGGCTGGTTCAGGCTTGCGCCCATTGACCAATATTCCTCACTGCTGCCTCCCGTAGG
>MG|2|V3|R|69|88.64|Bacteroidetes|Bacteroidia|Bacteroidales|Porphyromonadaceae|Candidatus Vestibaculum|Vestibaculum|
GCACGGAGTTAGCCGATGCTTATTCGTGCGGTACTTGCAAATCGGTACGCGTACCGACCTTTACCCCCGCACAAAAGAAGTTTACAAACCATAGATCCTTCTTCCTCCACGCGACTTGGCTGGTTCAGCCTTCCGGCCATTGACCAATATTCCTCACTGCTGCCTCCCGTAGGA
>MG|2|V3|R|24|86.36|Bacteroidetes|Bacteroidia|Bacteroidales|Porphyromonadaceae|Coprobacter|fastidiosus|
GCACGGAGTTAGCCGATGCTTTTTCTCCGGGTACCCTCACGGCACCATCCCGTGGCGCCCGTTGTCCCCCCGGCAAAAGAGGTTTACAACCCGTAGGGCCTCCTTCCCTCACGCGACTTGGCTGGTTCAGGCTTCCGCCCATTGACCAATATTCCTCACTGCTGCCTCCCGTAGGA
>MG|2|V3|F|12|91.38|Bacteroidetes|Bacteroidia|Bacteroidales|Porphyromonadaceae|Parabacteroides|merdae|
CCTACGGGAGGCAGCAGTGAGGAATATTGGTCAATGGCCGGAAGGCTGAACCAGCCAAGTCGCGTGAAGGAAGAAGGATCTATGGTTTGTAAACTTCTTTTGTACGGGGGGTAAAGAGAGGGACGTGTCCCTTATTGCAAGTACCGTACGAATAAGCATCGGCTAACTCCGTGC
>MG|2|V3|F|21|85.63|Bacteroidetes|Bacteroidia|Bacteroidales|Porphyromonadaceae|Butyricimonas|sp.|
CCTACGGGAGGCAGCAGTGAGGAATATTGGTCAATGGCCGGGAGGCTGAACCAGCCAAGTCGCGTGAGGGAAGGAGGGTCCATGACCCGTGAACCTCTTTTGGCGGGGGCGAAACCGTCGCACGTGATGCGACGTTGCCGGTACCCGCCGAATAAGCATCGGCTAACTCCGTGC
>MG|2|V3|F|35|82.18|Bacteroidetes|Bacteroidia|Bacteroidales|Porphyromonadaceae|Coprobacter|fastidiosus|
CCTACGGGAGGCAGCAGTGAGGGATATTGGTCAATGGGCGGAAGCCTGAACCAGCCAAGTCGCGTGTGGGAAGAAGGTGCCAAGCATTGTAAACCACTTTTGCCGGGGGACAACGGGCTCCACGCGATGGGGTTTTGAGGGTACCCGGAGAAAAAGCATCGGCTAACTCCGTGC
>MG|2|V3|F|199|92.49|Bacteroidetes|Bacteroidia|Bacteroidales|Porphyromonadaceae|Parabacteroides|distasonis|
CCTACGGGAGGCAGCAGTGAGGAATATTGGTCAATGGCCGCGAGGCTGAACCAGCCAAGTAGCGTGAAGGATGACGGCCCTACGGGTTGTAAACTTCTTTTATGCGGGATTAACGTGAGGTACGTGTACCTTCTTGCAGGTACCGCATGAATAAGCATCGGCTAACTCCGTGC
>MG|2|V3|F|185|86.86|Bacteroidetes|Bacteroidia|Bacteroidales|Porphyromonadaceae|Coprobacter|fastidiosus|
CCTACGGGAGGCAGCAGTGAGGAATATTGGTCAATGGGCGGAAGCCTGAACCAGCCAAGTCGCGTGGAGGACGTAGGCCCTACGGGTCGTGAACTCCTTTTGCCGGGGGGGTAACGGGCGGCGCGCGCCGCCGCCGTGCAAGTACCCGGCGAATAAGCATCGGCTAACTCCGTGC
>MG|2|V3|R|28|90.23|Bacteroidetes|Bacteroidia|Bacteroidales|Porphyromonadaceae|Coprobacter|fastidiosus|
GCACGGAGTTAGCCGATGCTTATTCGCGAGGTACATGCAATCGCCCACGCGTGGCGCCGTTATTCCCTCGAAAAAGGAGTTTACAACCCGTAGGGCCGTCGTCCTCCACGCTACTTGGCTGGTTCAGGCTTCCGCCCATTGACCAATATTCCTCACTGCTGCCTCCCGTAGG
>MG|2|V3|R|11|88.07|Bacteroidetes|Bacteroidia|Bacteroidales|Porphyromonadaceae|Candidatus Vestibaculum|Vestibaculum|
GCACGGAGTTAGCCGATGCTTATTCGTGCGGTACTTTCAATGCGGTATACATACCGCCCTTTACCCCCGCACAAAAAGAAGTTTACAAACCATAGATCCTTCTTCCTCCACGCGACTTGGCTGGTTCAGCCTTCCGGCCATTGACCAATATTCCTCACTGCTGCCTCCCGTAGG
>MG|2|V3|R|29|89.2|Bacteroidetes|Bacteroidia|Bacteroidales|Porphyromonadaceae|Barnesiella|intestinihominis|
GCACGGAATTAGCCGATGCTTATTCTGATGATACTTGCAAATACCTACGCGTAGGTACCTTTACTCTCATCTAAAAGAGGTTTACAACCCTTAGGGCCGTCTTCCCTCACGCGACTTGGCTGGTTCAGGCTCTCGCCCATTGACCAATATTCCTCACTGCTGCCTCCCGTAGG
>MG|2|V3|F|89|88.64|Bacteroidetes|Bacteroidia|Bacteroidales|Porphyromonadaceae|Parabacteroides|distasonis|
CCTACGGGAGGCAGCAGTGAGGAATATTGGTCAATGGCCGCAGGGCTGAACCAGCCAAGTAGCGTGGAGGATGACGGCCCTACGGGTTGTAAACTCCTTTTTTGCGGGAATAACAGGGGGGGCACGTGTGCCCCTCTGCACGTACCGCACGAATAAGCATCGGCTAACTCCGTGC
>MG|2|V3|F|41|91.38|Bacteroidetes|Bacteroidia|Bacteroidales|Porphyromonadaceae|Parabacteroides|merdae|
CCTACGGGAGGCAGCAGTGAGGAATATTGGTCAATGGCCGGAAGGCTGAACCAGCCAAGTCGCGTGAAGGAAGAAGGATCTATGGTTTGTAAACTTCTTTTGTACGGGGGGTAAAATGAGGGACGTGTCCCTTATTGCAAGTACCGTACGAATAAGCATCGGCTAACTCCGTGC
>MG|2|V3|R|26|83.62|Bacteroidetes|Bacteroidia|Bacteroidales|Porphyromonadaceae|Barnesiella|intestinihominis|
GCACGGAGTTAGCCGATGCTTGTTCTTGCGGTACTCTCACCGGGGCTCCCGAGCCCCTCCTGCTCCCGCACCAAAGAGGTTTACAACCCGTAGGGCCTTCCTCCCTCACGCGGCTTGGCTGGTTCAGCCTTACGGCCATTGACCAATATTCCTCACTGCTGCCTCCCGTAGG
>MG|2|V3|R|21|96.55|Bacteroidetes|Bacteroidia|Bacteroidales|Porphyromonadaceae|Barnesiella|intestinihominis|
GCACGGAGTTAGCCGATGCTTTTTCTTCGGATACTTGCAAAACACTACACGTAGTGTCCTTTACTCTCCGACAAAAGAAGTTTACAACCCGTAGGGCCGTCTTCCTTCACGCGACTTGGCTGGTTCAGTCTGCCGACCATTGACCAATATTCCTCACTGCTGCCTCCCGTAGGA
>MG|2|V3|F|11|86.93|Bacteroidetes|Bacteroidia|Bacteroidales|Porphyromonadaceae|Barnesiella|intestinihominis|
TCCTACGGGAGGCAGCAGTGAGGAATATTGGTCAATGGGCGGAAGCCTGAACCAGCCAAGTCGCGTGAGGGAAGGAGGCCCTACGGGTTGTAAACCTCTTTTGCCGGGGGGACAACGGGCGCCACGTGATGGCGTCGTGAGGGTACCCGGAGAAAAAGCATCGGCTAACTCCGTGC
>MG|2|V3|F|13|86.29|Bacteroidetes|Bacteroidia|Bacteroidales|Porphyromonadaceae|Coprobacter|fastidiosus|
CCTACGGGAGGCAGCAGTGAGGAATATTGGTCAATGGGCGGAAGCCTGAACCAGCCAAGTCGCGTGAGGGAAGGAGGCCCTACGGGTTGTAAACCTCTTTTGCCGGGGGACAACGGGGCGCCACGGGATGGTGCCGTGAGGGTACCCGGAGAAAAAGCATCGGCTAACTCCGTGC
>MG|2|V3|F|107|83.52|Bacteroidetes|Bacteroidia|Bacteroidales|Porphyromonadaceae|Parabacteroides|distasonis|
CCTACGGGAGGCAGCAGTGAGGGATATTGGTCAATGGGCGGGAGCTGAACCAGCCAAGCCGCGTGAGGGAAGAATGTCCTATGGATTGTAAACCTCTTTTGCACGGGGGTAAAGGGGATGTCGTGACATCCGTTGCAAGTACCGTGCGAATAAGGACCGGCTAACTCCGTGC
>MG|2|V3|F|319|86.78|Bacteroidetes|Bacteroidia|Bacteroidales|Porphyromonadaceae|Coprobacter|fastidiosus|
CCTACGGGAGGCAGCAGTGAGGAATATTGGTCAATGGGCGGAAGCCTGAACCAGCCAAGTCGCGTGAGGGAAGGAGGCCCTACGGGTTGTAAACCTCTTTTGCCGGGGGACAACGGGCGCCACGAGATGGCGTCGTGAGGGTACCCGGAGAAAAAGCATCGGCTAACTCCGTGC
>MG|2|V3|R|233|93.1|Bacteroidetes|Bacteroidia|Bacteroidales|Porphyromonadaceae|Porphyromonas|sp.|
GCACGGAGTTAGCCGATGCTTATTCATAAGGTACATGCACAGCGCTACACGTAGCGCCCGTTATTCCCTTATAAAAGAAGTTTACAATCCATAGAACCTTCTTCCTTCACGCTACTTGGCTGGTTCAGGCTCTCGCCCATTGACCAATATTCCTCACTGCTGCCTCCCGTAGGA
>MG|2|V3|F|113|91.33|Bacteroidetes|Bacteroidia|Bacteroidales|Porphyromonadaceae|Odoribacter|splanchnicus|
CCTACGGGAGGCAGCAGTGAGGAATATTGGTCAATGGGCGAGAGCCTGAACCAGCCAAGTCGCGTGAGGGATGACTGCCCTATGGGTTGTAAACCTCTTTTGCAAGGGAAGAATAAGCTTTACGTGTAAGGCGATGCCTGTACCTTGCGAATAAGCATCGGCTAACTCCGTGC
>MG|2|V3|F|14|88.07|Bacteroidetes|Bacteroidia|Bacteroidales|Porphyromonadaceae|Candidatus Vestibaculum|Vestibaculum|
TCCTACGGGAGGCAGCAGTGAGGAATATTGGTCAATGGCCGGAAGGCTGAACCAGCCAAGTCGCGTGGAGGAAGAAGGATCTATGGTTTGTAAACTTCTTTTGTGCGGGGGTAAAGGTCGGTATGTATACCGCATTGAAAGTACCGCACGAATAAGCATCGGCTAACTCCGTGC
>MG|2|V3|F|16|88.07|Bacteroidetes|Bacteroidia|Bacteroidales|Porphyromonadaceae|Candidatus Vestibaculum|Vestibaculum|
CCTACGGGAGGCAGCAGTGAGGAATATTGGTCAATGGCCGGAAGGCTGAACCAGCCAAGTCGCGTGGAGGAAGAAGGATCTATGGTTTGTAAACTTCTTTTTGTGCGGGGGTAAAGGGCGGTATGTATACCGCATTGAAAGTACCGCACGAATAAGCATCGGCTAACTCCGTGC
>MG|2|V3|F|12|90.86|Bacteroidetes|Bacteroidia|Bacteroidales|Porphyromonadaceae|Odoribacter|splanchnicus|
CCTACGGGAGGCAGCAGTGAGGAATATTGGTCAATGGCCGTAAGGCTGAACCAGCCAAGTAGCGTGAGGGATGACTGCCCTATGGGTTGTAAACCTCTTTTATAAGGGGGTAAAGGCGTCTACGTGTAGATGTTTGCAAGTACCTTATGAATAAGCATCGGCTAACTCCGTGC
>MG|2|V3|F|54|81.71|Bacteroidetes|Bacteroidia|Bacteroidales|Porphyromonadaceae|Tannerella|sp.|
CCTACGGGAGGCAGCAGTGAGGAATATTGGTCAATGGCCGAGAGGCTGAACCAGCCAAGTGGCGTGGGGGGAAGTAGCTCCTTCGGAGTGTGAACCCCTTTTGCCCTGGGGCAACGCCCGCCACGTGTGGCGGGGTGAGAGTACAGGGCGAATAAGCATCGGCTAACTCCGTGC
>MG|2|V3|F|127|89.14|Bacteroidetes|Bacteroidia|Bacteroidales|Porphyromonadaceae|Candidatus Vestibaculum|Vestibaculum|
CCTACGGGAGGCAGCAGTGAGGAATATTGGTCAATGGCCGGAAGGCTGAACCAGCCAAGTCGCGTGGAGGAAGAAGGATCTATGGTTTGTAAACTTCTTTTGTGCGGGGGGTAAAGGTCGGTACGTGTACCGATTTGCAAGTACCGCACGAATAAGCATCGGCTAACTCCGTGC
>MG|2|V3|F|18|83.43|Bacteroidetes|Bacteroidia|Bacteroidales|Porphyromonadaceae|Coprobacter|fastidiosus|
CCTACGGGAGGCAGCAGTGAGGGATATTGGTCAATGGGCGGAAGCCTGAACCAGCCAAGTCGCGTGAGGGAAGGAGGCCGTCAAGGTTGTAAACCTCTTTTGCCGGGGGACAACGGGCGCCACGGGCTGGCGTCGTGAGGGTACCCGGAGAAAAAAGCATCGGCTAACTCCGTGC
>MG|2|V3|R|14|91.43|Bacteroidetes|Bacteroidia|Bacteroidales|Porphyromonadaceae|Barnesiella|viscericola|
GCACGGAGTTAGCCGATGCTTTTTCTTTGGGTACTTGCAAACAACCACGCGTGGCTGACTTTAATCCCCAACAAAAGAAGTTTACAACCCGTAGGGCCGTCTTCCTTCACGCGACTTGGCTGGTTCAGGCTTCCGCCCATTGACCAATATTCCTCACTGCTGCCTCCCGTAGGA
>MG|2|V3|F|14|90.8|Bacteroidetes|Bacteroidia|Bacteroidales|Porphyromonadaceae|Parabacteroides|distasonis|
CCTACGGGAGGCAGCAGTGAGGAATATTGGTCAATGGCCGAGAGGCTGAACCAGCCAAGTAGCGTGAGGATGACTGCCCTACGGGTTGTAAACTCCTTTTTTGCGGGAATAACAGGGGGCACGTGTGCCCCTCTGCACGTACCGCACGAATAAGCATCGGCTAACTCCGTGC
>MG|2|V3|F|10|89.66|Bacteroidetes|Bacteroidia|Bacteroidales|Porphyromonadaceae|Porphyromonas|pogonae|
CCTACGGGAGGCAGCAGTGAGGAATATTGGTCAATGGCCGAGAGGCTGAACCAGCCAAGTAGCGTGAAGGATGACGGCCCTACGGGTTGTAAACTTCTTTTGCGGGAGGATAACCGGCGCCACGTGTGGTGTCCTGCAGGTATCCCGCGAATAAGCATCGGCTAACTCCGTGC
>MG|2|V3|F|17|83.15|Bacteroidetes|Bacteroidia|Bacteroidales|Porphyromonadaceae|Parabacteroides|distasonis|
CCTACGGGAGGCAGCAGTGAGGGATATTGGTCAATGGGCGGGAGCTGAACCAGCCAAGCCGCGTGAGGGAAGAATGTCCTATGGATTGTAAACCTCTTTTGTCACGGGGGGTAAAGGGGATGTCGTGACATCCGTTGCAAGTACCGTGCGAATAAGGACCGGCTAACTCCGTGC
>MG|2|V3|R|132|86.93|Bacteroidetes|Bacteroidia|Bacteroidales|Porphyromonadaceae|Barnesiella|intestinihominis|
GCACGGAGTTAGCCGATGCTTTTTCTCCGGGTACCCTCACGACGCCATCACGTGGCGCCCGTTGTCCCCCCGGCAAAAGAGGTTTACAACCCGTAGGGCCTCCTTCCCTCACGCGACTTGGCTGGTTCAGGCTTCCGCCCATTGACCAATATTCCTCACTGCTGCCTCCCGTAGGA
>MG|2|V3|F|44|87.86|Bacteroidetes|Bacteroidia|Bacteroidales|Porphyromonadaceae|Tannerella|sp.|
CCTACGGGAGGCAGCAGTGAGGAATATTGGTCAATGGGCGCAAGCCTGAACCAGCCAAGTCGCGTGGAGGACGTAGGCCCTACGGGTCGTGAACTCCTTTTGCCGGGGGGTAACCGGCGGCACGTGTGCCGCCCTGCAAGTACCCGGCGAATAAGCATCGGCTAACTCCGTGC
>MG|2|V3|R|15|90.86|Bacteroidetes|Bacteroidia|Bacteroidales|Porphyromonadaceae|Odoribacter|splanchnicus|
GCACGGAGTTAGCCGATGCTTATTCATAAGGTACTTGCAAACATCTACACGTAGATGCCTTTACCCCCTTATAAAAGAGGTTTACAACCCATAGGGCAGTCATCCCTCACGCTACTTGGCTGGTTCAGCCTTACGGCCATTGACCAATATTCCTCACTGCTGCCTCCCGTAGG
>MG|2|V3|R|12|84.09|Bacteroidetes|Bacteroidia|Bacteroidales|Porphyromonadaceae|Barnesiella|intestinihominis|
GCACGGAGTTAGCCGATGCTTGTTCTTGCGGTACTCTCGACGGGCTCCCGAGCCCCTCCTTGCTCCCGCACCAAAGAGGTTTACAACCCGTAGGGCCTTCCTCCCTCACGCGGCTTGGCTGGTTCAGCCTTACGGCCATTGACCAATATTCCTCACTGCTGCCTCCCGTAGG
>MG|2|V3|F|76|93.64|Bacteroidetes|Bacteroidia|Bacteroidales|Porphyromonadaceae|Parabacteroides|merdae|
CCTACGGGAGGCAGCAGTGAGGAATATTGGTCAATGGCCGGGAGGCTGAACCAGCCAAGTCGCGTGAAGGAAGAAGGATCTATGGTTTGTAAACTTCTTTTGTACGGGGGTAAAGTGAAGGACGTGTCCTTTATTGCAAGTACCGTACGAATAAGCATCGGCTAACTCCGTGC
>MG|2|V3|R|12|90.8|Bacteroidetes|Bacteroidia|Bacteroidales|Porphyromonadaceae|Parabacteroides|johnsonii|
GCACGGAGTTAGCCGATGCTTATTCGTACGGTACTTGCAATAAGGGACGCGTCCCTCATTTTACCCCCCGTACAAAAGAAGTTTACAAACCATAGATCCTTCATCCTTCACGCGACTTGGCTGGTTCAGCCTTCCGGCCATTGACCAATATTCCTCACTGCTGCCTCCCGTAGG
>MG|2|V3|R|186|86.36|Bacteroidetes|Bacteroidia|Bacteroidales|Porphyromonadaceae|Barnesiella|viscericola|
GCACGGAGTTAGCCGATGCTTGTTCTTGCGGTACTCTCAACAGGCCACGCGTGGCCTCTTTGCTCCCGCACCAAAGGAGTTTACAACCCATAGGGCCGTCTTCCTCCACGCGGCTTGGCTGGTTCAGCCCTTCGGCCATTGACCAATATTCCTCACTGCTGCCTCCCGTAGGA
>MG|2|V3|F|37|86.29|Bacteroidetes|Bacteroidia|Bacteroidales|Porphyromonadaceae|Coprobacter|fastidiosus|
CCTACGGGAGGCAGCAGTGAGGAATATTGGTCAATGGGCGGAAGCCTGAACCAGCCAAGTCGCGTGAGGGAAGGAGGCCCTACGGGTTGTAAACCTCTTTTGCCGGGGGGACAACGGGCGCCACGGGATGGTGCCGTGAGGGTACCCGGAGAAAAAGCATCGGCTAACTCCGTGC
>MG|2|V3|F|157|94.22|Bacteroidetes|Bacteroidia|Bacteroidales|Porphyromonadaceae|Parabacteroides|merdae|
CCTACGGGAGGCAGCAGTGAGGAATATTGGTCAATGGCCGAGAGGCTGAACCAGCCAAGTCGCGTGAAGGAAGAAGGATCTATGGTTTGTAAACTTCTTTTGTACGGGGGTAAAGTGAAGGACGTGTCCTTTATTGCAAGTACCGTACGAATAAGCATCGGCTAACTCCGTGC
>MG|2|V3|F|11|93.64|Bacteroidetes|Bacteroidia|Bacteroidales|Porphyromonadaceae|Parabacteroides|distasonis|
CCTACGGGAGGCAGCAGTGAGGAATATTGGTCAATGGGCGATAGCCTGAACCAGCCAAGTCGCGTGAGGGATGAAGGCCCTACGGGTCGTAAACCTCTTTTATAAGGGAATAAAGTCCGGTACGCGTACCGGTTTGTATGTACCTTATGAATAAGCATCGGCTAACTCCGTGC
>MG|2|V3|R|14|90.29|Bacteroidetes|Bacteroidia|Bacteroidales|Porphyromonadaceae|Proteiniphilum|acetatigenes|
GCACGGAGTTAGCCGATGCTTATTCGCAAGGTACGTGCAAAAGGCCACGCGTGGCCTCCTTTATTCCCCTGCAAAAGGAGTTTACAACCCGTAGGGCCGTCATCCTCCACGCTACTTGGCTGGTTCAGCCTTACGGCCATTGACCAATATTCCTCACTGCTGCCTCCCGTAGGA
>MG|2|V3|R|12|90.75|Bacteroidetes|Bacteroidia|Bacteroidales|Porphyromonadaceae|Parabacteroides|merdae|
GCACGGAGTTAGCCGATGCTTATTCGTACGGTACTTGCAATAAGGGACGCGTCCCTCATTTTACCCCCGTACAAAAGAAGTTTACAAACCATAGATCCTTCTTCCTTCACGCGACTTGGCTGGTTCAGCCTTCCGGCCATTGACCAATATTCCTCACTGCTGCCTCCCGTAGG
>MG|2|V3|R|22|90.75|Bacteroidetes|Bacteroidia|Bacteroidales|Porphyromonadaceae|Parabacteroides|johnsonii|
GCACGGAGTTAGCCGATGCTTATTCGTACGGTACTTGCAATAAGGGACGCGTCCCTCATTTTACCCCCGTACAAAAGAAGTTTACAAACCATAGATCCTTCATCCTTCACGCGACTTGGCTGGTTCAGCCTTCCGGCCATTGACCAATATTCCTCACTGCTGCCTCCCGTAGG
>MG|2|V3|R|15|92.53|Bacteroidetes|Bacteroidia|Bacteroidales|Porphyromonadaceae|Porphyromonas|gulae|
GCACGGAGTTAGCCGATGCTTATTCATAAGGTACATGCACAGCGCTACACGTAGCGCCCGTTATTCCCTTATAAAAAGAAGTTTACAATCCATAGAACCTTCATCCTTCACGCTACTTGGCTGGTTCAGGCTCTCGCCCATTGACCAATATTCCTCACTGCTGCCTCCCGTAGG
>MG|2|V3|F|28|88.57|Bacteroidetes|Bacteroidia|Bacteroidales|Porphyromonadaceae|Candidatus Vestibaculum|Vestibaculum|
CCTACGGGAGGCAGCAGTGAGGAATATTGGTCAATGGCCGGAAGGCTGAACCAGCCAAGTCGCGTGGAGGAAGAAGGATCTATGGTTTGTAAACTTCTTTTGTGCGGGGGGTAAAGGTCGGTACGCGTACCGATTTGCAAGTACCGCACGAATAAGCATCGGCTAACTCCGTGC
>MG|2|V3|R|84|92.53|Bacteroidetes|Bacteroidia|Bacteroidales|Porphyromonadaceae|Parabacteroides|distasonis|
GCACGGAGTTAGCCGATGCTTATTCATGCGGTACCTGCAAGAAGGTACACGTACCTCACGTTAATCCCGCATAAAAGAAGTTTACAACCCGTAGGGCCGTCATCCTTCACGCTACTTGGCTGGTTCAGCCTCGCGGCCATTGACCAATATTCCTCACTGCTGCCTCCCGTAGGA
>MG|2|V3|F|10|84.18|Bacteroidetes|Bacteroidia|Bacteroidales|Porphyromonadaceae|Porphyromonas|pogonae|
CCTACGGGAGGCAGCAGTGAGGAATATTGGTCAATGGGCGGAAGCCTGAACCAGCCAAGTCGCGTGAGGGAAGGAGGCCGTCAAGGTTGTAAACCTCTTTTGCCGGGGGGACAACGGGCGCCACGGGCTGGCGTCGTGAGGGTACCCGGAGAAAAAGCATCGGCTAACTCCGTGC
>MG|2|V3|R|121|91.38|Bacteroidetes|Bacteroidia|Bacteroidales|Porphyromonadaceae|Odoribacter|splanchnicus|
GCACGGAGTTAGCCGATGCTTATTCGCAAAGTACTGGCATCGGGCTACACGTAACCCTTATTCTTCCCTTGCAAAAGAGGTTTACAACCCATAGGGCAGTCTTCCCTCACGCGACTTGGCTGGTTCAGCCTTCCGGCCATTGACCAATATTCCTCACTGCTGCCTCCCGTAGGA
>MG|2|V3|R|136|91.95|Bacteroidetes|Bacteroidia|Bacteroidales|Porphyromonadaceae|Parabacteroides|johnsonii|
GCACGGAGTTAGCCGATGCTTATTCTTACGGTACTTGCAATATGGGACACGTCCCACACTTTACCCCCGTAGAAAAGAAGTTTACAAACCATAGATCCGTCTTCCTTCACGCGACTTGGCTGGTTCAGCCTAACGGCCATTGACCAATATTCCTCACTGCTGCCTCCCGTAGGA
>MG|2|V3|F|330|91.91|Bacteroidetes|Bacteroidia|Bacteroidales|Porphyromonadaceae|Parabacteroides|johnsonii|
CCTACGGGAGGCAGCAGTGAGGAATATTGGTCAATGGCCGTTAGGCTGAACCAGCCAAGTCGCGTGAAGGAAGACGGATCTATGGTTTGTAAACTTCTTTTCTACGGGGGTAAAGTGTGGGACGTGTCCCATATTGCAAGTACCGTAAGAATAAGCATCGGCTAACTCCGTGC
>MG|2|V3|F|26|94.83|Bacteroidetes|Bacteroidia|Bacteroidales|Porphyromonadaceae|Parabacteroides|distasonis|
CCTACGGGAGGCAGCAGTGAGGAATATTGGTCAATGGGCGATAGCCTGAACCAGCCAAGTCGCGTGAGGGATGAAGGCCCTACGGGTCGTAAACCTCTTTTATAAGGGAATAAAGTTCGCCACGTGTGGTGTTTTTGTATGTACCTTATGAATAAGCATCGGCTAACTCCGTGC
>MG|2|V3|R|13|83.62|Bacteroidetes|Bacteroidia|Bacteroidales|Porphyromonadaceae|Parabacteroides|distasonis|
GCACGGAGTTAGCCGGTCCTTATTCGCACGGTACTTGCAACGGATGTCACGACATCCCCTTTACCCCCGTGACAAAAGAGGTTTACAATCCATAGGACATTCTTCCCTCACGCGGCTTGGCTGGTTCAGCTCCCGCCCATTGACCAATATCCCTCACTGCTGCCTCCCGTAGG
>MG|2|V3|F|16|86.29|Bacteroidetes|Bacteroidia|Bacteroidales|Porphyromonadaceae|Barnesiella|intestinihominis|
CCTACGGGAGGCAGCAGTGAGGAATATTGGTCAATGGGCGGAAGCCTGAACCAGCCAAGTCGCGTGAGGGAAGGAGGCCCTACGGGTTGTAAACCTCTTTTGCCGGGGGGACAACGGGCGCCACGAGCTGGCGTCGTGAGGGTACCCGGAGAAAAAGCATCGGCTAACTCCGTGC
>MG|2|V3|F|227|91.33|Bacteroidetes|Bacteroidia|Bacteroidales|Porphyromonadaceae|Parabacteroides|merdae|
CCTACGGGAGGCAGCAGTGAGGAATATTGGTCAATGGCCGGAAGGCTGAACCAGCCAAGTCGCGTGAAGGAAGAAGGATCTATGGTTTGTAAACTTCTTTTGTACGGGGGTAAAATGAGGGACGTGTCCCTTATTGCAAGTACCGTACGAATAAGCATCGGCTAACTCCGTGC
>MG|2|V3|F|573|88.0|Bacteroidetes|Bacteroidia|Bacteroidales|Porphyromonadaceae|Candidatus Vestibaculum|Vestibaculum|
CCTACGGGAGGCAGCAGTGAGGAATATTGGTCAATGGCCGGAAGGCTGAACCAGCCAAGTCGCGTGGAGGAAGAAGGATCTATGGTTTGTAAACTTCTTTTGTGCGGGGGTAAAGGTCGGTATGTATACCGCATTGAAAGTACCGCACGAATAAGCATCGGCTAACTCCGTGC
>MG|2|V3|F|413|84.27|Bacteroidetes|Bacteroidia|Bacteroidales|Porphyromonadaceae|Barnesiella|intestinihominis|
CCTACGGGAGGCAGCAGTGAGGAATATTGGTCAATGGCCGTAAGGCTGAACCAGCCAAGCCGCGTGAGGGAGGAAGGCCCTACGGGTTGTAAACCTCTTTGGTGCGGGAGCAAGGAGGGGCTCGTGAGCCCCGGTGAGAGTACCGCAAGAACAAGCATCGGCTAACTCCGTGCC
>MG|2|V3|R|19|88.7|Bacteroidetes|Bacteroidia|Bacteroidales|Porphyromonadaceae|Parabacteroides|distasonis|
GCACGGAGTTAGCCGATGCTTATTCGTGCGGTACGTGCAGAGGGGCACACGTGCCCCCCTGTTATTCCCGCAAAAAAAGGAGTTTACAACCCGTAGGGCCGTCATCCTCCACGCTACTTGGCTGGTTCAGCCCTGCGGCCATTGACCAATATTCCTCACTGCTGCCTCCCGTAGGA
>MG|2|V3|R|16|89.14|Bacteroidetes|Bacteroidia|Bacteroidales|Porphyromonadaceae|Candidatus Vestibaculum|Vestibaculum|
GCACGGAGTTAGCCGATGCTTATTCGTGCGGTACTTGCAATCGGTACGCGTACCGACCTTTACCCCCGCACAAAAGAAGTTTACAAACCATAGATCCTTCTTCCTCCACGCGACTTGGCTGGTTCAGCCTTCCGGCCATTGACCAATATTCCTCACTGCTGCCTCCCGTAGG
>MG|2|V3|R|145|87.43|Bacteroidetes|Bacteroidia|Bacteroidales|Porphyromonadaceae|Coprobacter|fastidiosus|
GCACGGAGTTAGCCGATGCTTTTTCTCCGGGTACCCTCACGACGCCATCACGTGGCGCCCGTTGTCCCCCGGCAAAAGAGGTTTACAACCCGTAGGGCCTCCTTCCCTCACGCGACTTGGCTGGTTCAGGCTTCCGCCCATTGACCAATATTCCTCACTGCTGCCTCCCGTAGGA
>MG|2|V3|R|21|86.86|Bacteroidetes|Bacteroidia|Bacteroidales|Porphyromonadaceae|Coprobacter|fastidiosus|
GCACGGAGTTAGCCGATGCTTATTCGCCGGGTACTTGCACGGCGGCGGCGCGCGCCGCCCGTTACCCCCCGGCAAAAAGGAGTTCACGACCCGTAGGGCCTACGTCCTCCACGCGACTTGGCTGGTTCAGGCTTCCGCCCATTGACCAATATTCCTCACTGCTGCCTCCCGTAGG
>MG|2|V3|R|11|83.8|Bacteroidetes|Bacteroidia|Bacteroidales|Porphyromonadaceae|Butyricimonas|virosa|
GCACGGAGTTAGCCGATGCTTTTTTGCAGGGTACTCTCATCGGATCAGCTCGTGACCCTTATTGCTCCCCTGCCAAAGAAGTTGACGGTCCATAGGACCTTCTCCCTTCACGCGGCATGGCTGGTTCAGGCTTCCGCCCATTGACCAATATTCCTCACTGCTGCCTCCCCGTAGGA
>MG|2|V3|R|24|93.06|Bacteroidetes|Bacteroidia|Bacteroidales|Porphyromonadaceae|Parabacteroides|merdae|
GCACGGAGTTAGCCGATGCTTATTCGTACGGTACTTGCAATAAAGGACGCGTCCTTCACTTTACCCCCGTACAAAAGAAGTTTACAAACCATAGATCCTTCTTCCTTCACGCGACTTGGCTGGTTCAGCCTCCCGGCCATTGACCAATATTCCTCACTGCTGCCTCCCGTAGG
>MG|2|V3|F|15|88.14|Bacteroidetes|Bacteroidia|Bacteroidales|Porphyromonadaceae|Parabacteroides|distasonis|
CCTACGGGAGGCAGCAGTGAGGAATATTGGTCAATGGCCGCAGGGCTGAACCAGCCAAGTAGCGTGGAGGATGACGGCCCTACGGGTTGTAAACTCCTTTTTTTGCGGGAATAACAGGGGGGGCACGTGTGCCCCTCTGCACGTACCGCACGAATAAGCATCGGCTAACTCCGTGC
>MG|2|V3|F|50|93.06|Bacteroidetes|Bacteroidia|Bacteroidales|Porphyromonadaceae|Parabacteroides|merdae|
CCTACGGGAGGCAGCAGTGAGGAATATTGGTCAATGGCCGGGAGGCTGAACCAGCCAAGTCGCGTGAAGGAAGAAGGATCTATGGTTTGTAAACTTCTTTTGTACGGGGGTAAAGTGAAGGACGCGTCCTTTATTGCAAGTACCGTACGAATAAGCATCGGCTAACTCCGTGC
>MG|2|V3|R|258|89.2|Bacteroidetes|Bacteroidia|Bacteroidales|Porphyromonadaceae|Candidatus Vestibaculum|Vestibaculum|
GCACGGAGTTAGCCGATGCTTATTCGTGCGGTACTTGCAAATCGGTACACGTACCGACCTTTACCCCCGCACAAAAGAAGTTTACAAACCATAGATCCTTCTTCCTCCACGCGACTTGGCTGGTTCAGCCTTCCGGCCATTGACCAATATTCCTCACTGCTGCCTCCCGTAGGA
>MG|2|V3|F|156|90.75|Bacteroidetes|Bacteroidia|Bacteroidales|Porphyromonadaceae|Odoribacter|splanchnicus|
CCTACGGGAGGCAGCAGTGAGGAATATTGGTCAATGGGCGAGAGCCTGAACCAGCCAAGTCGCGTGAGGGATGACTGCCCTATGGGTTGTAAACCTCTTTTGCAAGGGAAGAATAAGCCTTACGAGTAGGGCGATGCCTGTACCTTGCGAATAAGCATCGGCTAACTCCGTGC
>MG|2|V3|R|13|95.43|Bacteroidetes|Bacteroidia|Bacteroidales|Porphyromonadaceae|Barnesiella|intestinihominis|
GCACGGAGTTAGCCGATGCTTTTTCTTCGGATACTTGCAACGCGCCACGCGTGACGCTCTTTACTCTCCGACAAAAGAGGTTTACAACCCGTAGGGCCGTCTTCCCTCACGCGACTTGGCTGGTTCAGTCTGCCGACCATTGACCAATATTCCTCACTGCTGCCTCCCGTAGG
>MG|2|V3|F|11|90.86|Bacteroidetes|Bacteroidia|Bacteroidales|Porphyromonadaceae|Odoribacter|splanchnicus|
CCTACGGGAGGCAGCAGTGAGGAATATTGGTCAATGGCCGTAAGGCTGAACCAGCCAAGTAGCGTGAGGGATGACTGCCCTATGGGTTGTAAACCTCTTTTATAAGGGGGGTAAAGGCATCTACGTGTAGATGTTTGCAAGTACCTTATGAATAAGCATCGGCTAACTCCGTGC
>MG|2|V3|F|72|92.49|Bacteroidetes|Bacteroidia|Bacteroidales|Porphyromonadaceae|Parabacteroides|distasonis|
CCTACGGGAGGCAGCAGTGAGGAATATTGGTCAATGGGCGGGAGCCTGAACCAGCCAAGTCGCGTGAGGGAGGAAGGCCCTACGGGTCGTAAACCTCTTTTATAAGGGAATAAAGCGCGGCACGCGTGCCGCCTTGCATGTACCTTATGAATAAGCATCGGCTAACTCCGTGC
>MG|2|V3|F|95|92.49|Bacteroidetes|Bacteroidia|Bacteroidales|Porphyromonadaceae|Parabacteroides|distasonis|
CCTACGGGAGGCAGCAGTGAGGAATATTGGTCAATGGGCGGGAGCCTGAACCAGCCAAGTCGCGTGAGGGACGAAGGCCCTACGGGTCGTAAACCTCTTTTATAAGGGAATAAAGCGCGGCACGCGTGCCGCCTTGCATGTACCTTATGAATAAGCATCGGCTAACTCCGTGC
>MG|2|V3|F|69|88.64|Bacteroidetes|Bacteroidia|Bacteroidales|Porphyromonadaceae|Parabacteroides|distasonis|
CCTACGGGAGGCAGCAGTGAGGAATATTGGTCAATGGCCGCAGGGCTGAACCAGCCAAGTAGCGTGGAGGATGACGGCCCTACGGGTTGTAAACTCCTTTTTTTGCGGGAATAACAGGGGGGCACGTGTGCCCCTCTGCACGTACCGCACGAATAAGCATCGGCTAACTCCGTGC
>MG|2|V3|F|14|87.36|Bacteroidetes|Bacteroidia|Bacteroidales|Porphyromonadaceae|Tannerella|sp.|
CCTACGGGAGGCAGCAGTGAGGAATATTGGTCAATGGGCGCAAGCCTGAACCAGCCAAGTCGCGTGGAGGACGTAGGCCCTACGGGTCGTGAACTCCTTTTTGCCGGGGGGTAACCGGCGGCACGTGTGCCGCCCTGCAAGTACCCGGCGAATAAGCATCGGCTAACTCCGTGC
>MG|2|V3|R|24|87.36|Bacteroidetes|Bacteroidia|Bacteroidales|Porphyromonadaceae|Tannerella|sp.|
GCACGGAGTTAGCCGATGCTTATTCGCCGGGTACTTGCAGGGCGGCACACGTGCCGCCGGTTACCCCCCCGGCAAAAGGAGTTCACGACCCGTAGGGCCTACGTCCTCCACGCGACTTGGCTGGTTCAGGCTTGCGCCCATTGACCAATATTCCTCACTGCTGCCTCCCGTAGG
>MG|2|V3|F|13|90.8|Bacteroidetes|Bacteroidia|Bacteroidales|Porphyromonadaceae|Odoribacter|splanchnicus|
CCTACGGGAGGCAGCAGTGAGGAATATTGGTCAATGGCCGGAAGGCTGAACCAGCCAAGTCGCGTGAGGGAAGACTGCCCTATGGGTTGTAAACCTCTTTTTGCAAGGGAAGAATAAGGGTTACGTGTAGCCCGATGCCAGTACTTTGCGAATAAGCATCGGCTAACTCCGTGC
>MG|2|V3|F|51|85.06|Bacteroidetes|Bacteroidia|Bacteroidales|Porphyromonadaceae|Butyricimonas|sp.|
CCTACGGGAGGCAGCAGTGAGGAATATTGGTCAATGGTCGAGAGACTGAACCAGCCAAGTCGCGTGAGGGAAGGAGGGTCCATGACCCGTGAACCTCTTTTGGCGGGGGCGAAACCGTCGCACGGGATGCGACGTTGCCGGTACCCGCCGAATAAGCATCGGCTAACTCCGTGC
>MG|2|V3|F|16|86.29|Bacteroidetes|Bacteroidia|Bacteroidales|Porphyromonadaceae|Coprobacter|fastidiosus|
CCTACGGGAGGCAGCAGTGAGGAATATTGGTCAATGGGCGGAAGCCTGAACCAGCCAAGTCGCGTGAGGGAAGGAGGCCCTACGGGTTGTAAACCTCTTTTGCCGGGGGACAACGGGCGCCACGAGATGGCGTCGTGAGGGTACCCGGAGAAAAAAGCATCGGCTAACTCCGTGC
>MG|2|V3|F|10|93.64|Bacteroidetes|Bacteroidia|Bacteroidales|Porphyromonadaceae|Parabacteroides|distasonis|
CCTACGGGAGGCAGCAGTGAGGAATATTGGTCAATGGCCGAGAGGCTGAACCAGCCAAGTAGCGTGGAGGATGACTGCCCTACGGGTTGTAAACTCCTTTTATGCGGGAATAAAGTCGGGCACGTGTGCCCGTTTGCATGTACCGCATGAATAAGCATCGGCTAACTCCGTGC
>MG|2|V3|F|25|91.91|Bacteroidetes|Bacteroidia|Bacteroidales|Porphyromonadaceae|Parabacteroides|johnsonii|
CCTACGGGAGGCAGCAGTGAGGAATATTGGTCAATGGCCGGAAGGCTGAACCAGCCAAGTCGCGTGAAGGATGAAGGATCTATGGTTTGTAAACTTCTTTTGTACGGGGGTAAAGTGAGGGACGTGTCCCTTATTGCAAGTACCGTACGAATAAGCATCGGCTAACTCCGTGC
>MG|2|V3|F|127|94.24|Bacteroidetes|Bacteroidia|Bacteroidales|Porphyromonadaceae|Barnesiella|viscericola|
CCTACGGGAGGCAGCAGTGAGGAATATTGGTCAATGGTCGGCAGACTGAACCAGCCAAGTCGCGTGAAGGAAGACGGCCCTAAGGGTTGTAAACTTCTTTTGTCGGAGAGTAAAGGTCTTCACGAGTGGAGATTTGCAAGTATCCGAAGAAAAAGCATCGGCTAACTCCGTGCCAGCAGCCGCGGTAATA
>MG|2|V3|F|62|90.17|Bacteroidetes|Bacteroidia|Bacteroidales|Porphyromonadaceae|Coprobacter|fastidiosus|
CCTACGGGAGGCAGCAGTGAGGAATATTGGTCAATGGGCGGAAGCCTGAACCAGCCAAGTAGCGTGGAGGACGAAGGCCCTACGGGTTGTAAACTCCTTTTTCGGGGGAATAACGGGTGCCACGCGTGGCGCCGTGCACGTACCCCGCGAATAAGCATCGGCTAACTCCGTGC
>MG|2|V3|R|12|93.06|Bacteroidetes|Bacteroidia|Bacteroidales|Porphyromonadaceae|Parabacteroides|distasonis|
GCACGGAGTTAGCCGATGCTTATTCATGCGGTACCTGCAATAAGGTACACGTACCTCACGTTAATCCCGCATAAAAGAAGTTTACAACCCGTAGGGCCGTCATCCTTCACGCTACTTGGCTGGTTCAGCCTCTCGGCCATTGACCAATATTCCTCACTGCTGCCTCCCGTAGG
>MG|2|V3|R|14|87.86|Bacteroidetes|Bacteroidia|Bacteroidales|Porphyromonadaceae|Coprobacter|fastidiosus|
GCACGGAGTTAGCCGATGCTTATTCGCCGGGTACTTGCAGGGCGGCACACGTGCCGCCGGTTACCCCCCGGCAAAAGGAGTTCACGACCCGTAGGGCCTACGTCCTCCACGCGACTTGGCTGGTTCAGGCTTCCGCCCATTGACCAATATTCCTCACTGCTGCCTCCCGTAGG
>MG|2|V3|F|12|90.8|Bacteroidetes|Bacteroidia|Bacteroidales|Porphyromonadaceae|Butyricimonas|synergistica|
CCTACGGGAGGCAGCAGTGAGGAATATTGGTCAATGGCCGGAAGGCTGAACCAGCCAAGTCGCGTGAGGGAAGACTGCCCTATGGTTGTAAACCTCTTTTGCAAGGGAAGAATAAGGGTTACGTGTAGCCCGATGCCAGTACTTTGCGAATAAGCATCGGCTAACTCCGTGC
>MG|2|V3|R|10|94.83|Bacteroidetes|Bacteroidia|Bacteroidales|Porphyromonadaceae|Parabacteroides|distasonis|
GCACGGAGTTAGCCGATGCTTATTCATAAGGTACATACAAAAACACCACACGTGGCGAACTTTATTCCCTTATAAAAGAGGTTTACGACCCGTAGGGCCTTCATCCCTCACGCGACTTGGCTGGTTCAGGCTATCGCCCATTGACCAATATTCCTCACTGCTGCCTCCCGTAGG
>MG|2|V3|F|39|89.14|Bacteroidetes|Bacteroidia|Bacteroidales|Porphyromonadaceae|Candidatus Vestibaculum|Vestibaculum|
CCTACGGGAGGCAGCAGTGAGGAATATTGGTCAATGGCCGGAAGGCTGAACCAGCCAAGTCGCGTGGAGGAAGAAGGATCTATGGTTTGTAAACTTCTTTTGTGCGGGGGTAAAGGTCGGTACGCGTACCGATTGCAAGTACCGCACGAATAAGCATCGGCTAACTCCGTGC
>MG|2|V3|F|40|93.71|Bacteroidetes|Bacteroidia|Bacteroidales|Porphyromonadaceae|Barnesiella|viscericola|
CCTACGGGAGGCAGCAGTGAGGAATATTGGTCAATGGTCGGCAGACTGAACCAGCCAAGTCGCGTGAAGGAAGACGGCCCTACGGGTTGTAAACTTCTTTTGTCGGAGAGTAAAGGTCTTCACGAGTGGAGATTTGCAAGTATCCGAAGAAAAAAGCATCGGCTAACTCCGTGC
>MG|2|V3|F|32|90.75|Bacteroidetes|Bacteroidia|Bacteroidales|Porphyromonadaceae|Parabacteroides|merdae|
CCTACGGGAGGCAGCAGTGAGGAATATTGGTCAATGGCCGGAAGGCTGAACCAGCCAAGTCGCGTGAAGGAAGAAGGATCTATGGTTTGTAAACTTCTTTTGTACGGGGGTAAAATGAGGGACGCGTCCCTTATTGCAAGTACCGTACGAATAAGCATCGGCTAACTCCGTGC
>MG|2|V3|F|622|89.14|Bacteroidetes|Bacteroidia|Bacteroidales|Porphyromonadaceae|Candidatus Vestibaculum|Vestibaculum|
CCTACGGGAGGCAGCAGTGAGGAATATTGGTCAATGGCCGGAAGGCTGAACCAGCCAAGTCGCGTGGAGGAAGAAGGATCTATGGTTTGTAAACTTCTTTTGTGCGGGGGTAAAGGTCGGTACGTGTACCGATTTGCAAGTACCGCACGAATAAGCATCGGCTAACTCCGTGC
>MG|2|V3|F|237|89.66|Bacteroidetes|Bacteroidia|Bacteroidales|Porphyromonadaceae|Porphyromonas|pogonae|
CCTACGGGAGGCAGCAGTGAGGAATATTGGTCAATGGGCGGAAGCCTGAACCAGCCAAGTAGCGTGAAGGATGACGGCCCTACGGGTTGTAAACTTCTTTTGCGGGAGGATAACCGGCGCCACGTGTGGTGTCCTGCAGGTATCCCGCGAATAAGCATCGGCTAACTCCGTGC
>MG|2|V3|F|34|95.43|Bacteroidetes|Bacteroidia|Bacteroidales|Porphyromonadaceae|Barnesiella|intestinihominis|
CCTACGGGAGGCAGCAGTGAGGAATATTGGTCAATGGTCGGCAGACTGAACCAGCCAAGTCGCGTGAGGGAAGACGGCCCTACGGGTTGTAAACCTCTTTTGTCGGAGAGTAAAGAGCGTCACGCGTGGCGCGTTGCAAGTATCCGAAGAAAAAGCATCGGCTAACTCCGTGC
>MG|2|V3|F|76|90.75|Bacteroidetes|Bacteroidia|Bacteroidales|Porphyromonadaceae|Coprobacter|fastidiosus|
CCTACGGGAGGCAGCAGTGAGGAATATTGGTCAATGGGCGGAAGCCTGAACCAGCCAAGTAGCGTGGAGGACGAAGGCCCTACGGGTTGTAAACTCCTTTTTCGGGGGAATAACGGGCGCCACGGGTGGCGCCGTGCACGTACCCCGCGAATAAGCATCGGCTAACTCCGTGCT
>MG|2|V3|R|61|94.29|Bacteroidetes|Bacteroidia|Bacteroidales|Porphyromonadaceae|Barnesiella|viscericola|
GCACGGAGTTAGCCGATGCTTTTTCTTCGGATACTTGCAAATCTCCACTCGTGAAGACCTTTACTCTCCGACAAAAGAAGTTTACAACCCGTAGGGCCGTCTTCCTTCACGCGACTTGGCTGGTTCAGTCTGCCGACCATTGACCAATATTCCTCACTGCTGCCTCCCGTAGGA
>MG|2|V3|F|11|89.71|Bacteroidetes|Bacteroidia|Bacteroidales|Porphyromonadaceae|Candidatus Vestibaculum|Vestibaculum|
CCTACGGGAGGCAGCAGTGAGGAATATTGGTCAATGGCCGAGAGGCTGAACCAGCCAAGTCGCGTGGAGGAAGAAGGATCTATGGTTTGTAAACTTCTTTTGTGCGGGGGTAAAGGGCGGTATGTATACCGCATTGAAAGTACCGCACGAATAAGCATCGGCTAACTCCGTGC
>MG|2|V3|F|64|90.75|Bacteroidetes|Bacteroidia|Bacteroidales|Porphyromonadaceae|Parabacteroides|merdae|
CCTACGGGAGGCAGCAGTGAGGAATATTGGTCAATGGCCGGAAGGCTGAACCAGCCAAGTCGCGTGAAGGAAGAAGGATCTATGGTTTGTAAACTTCTTTTGTACGGGGGTAAAGAGAGGGACGCGTCCCTTATTGCAAGTACCGTACGAATAAGCATCGGCTAACTCCGTGC
>MG|2|V3|F|10|88.07|Bacteroidetes|Bacteroidia|Bacteroidales|Porphyromonadaceae|Candidatus Vestibaculum|Vestibaculum|
CCTACGGGGAGGCAGCAGTGAGGAATATTGGTCAATGGCCGGAAGGCTGAACCAGCCAAGTCGCGTGGAGGAAGAAGGATCTATGGTTTGTAAACTTCTTTTGTGCGGGGGTAAAGGGCGGTATGTATACCGCATTGAAAGTACCGCACGAATAAGCATCGGCTAACTCCGTGC
>MG|2|V3|R|11|92.49|Bacteroidetes|Bacteroidia|Bacteroidales|Porphyromonadaceae|Parabacteroides|distasonis|
GCACGGAGTTAGCCGATGCTTATTCATAAGGTACATGCGAGACGGCACGCGTGCCGCGCTTTATTCCCTTATAAAAGAGGTTTACGACCCGTAGGGCCTTCGTCCCTCACGCGACTTGGCTGGTTCAGGCTCCCGCCCATTGACCAATATTCCTCACTGCTGCCTCCCGTAGG
>MG|2|V3|R|30|90.8|Bacteroidetes|Bacteroidia|Bacteroidales|Porphyromonadaceae|Coprobacter|fastidiosus|
GCACGGAGTTAGCCGATGCTTATTCGCGGGGTACGTGCACGGCGCCACGCGTGGCGCCCGTTATTCCCCCGAAAAAGGAGTTTACAACCCGTAGGGCCTTCATCCTCCACGCTACTTGGCTGGTTCAGGCTTCCGCCCATTGACCAATATTCCTCACTGCTGCCTCCCGTAGGA
>MG|2|V3|F|13|90.8|Bacteroidetes|Bacteroidia|Bacteroidales|Porphyromonadaceae|Butyricimonas|synergistica|
CCTACGGGAGGCAGCAGTGAGGAATATTGGTCAATGGCCGGAAGGCTGAACCAGCCAAGTCGCGTGAGGGAAGACTGCCTATGGGTTGTAAACCTCTTTTGCAAGGGAAGAATAAGGGTTACGTGTAGCCCGATGCCAGTACTTTGCGAATAAGCATCGGCTAACTCCGTGC
>MG|2|V3|F|10|92.53|Bacteroidetes|Bacteroidia|Bacteroidales|Porphyromonadaceae|Porphyromonas|gulae|
CCTACGGGAGGCAGCAGTGAGGAATATTGGTCAATGGGCGAGAGCCTGAACCAGCCAAGTAGCGTGAAGGATGAAGGTTCTATGGATTGTAAACTTCTTTTTATAAGGGAATAACGGGCGCTACGTGTAGTGTTGTGCATGTACCTTATGAATAAGCATCGGCTAACTCCGTGC
>MG|2|V3|R|59|90.86|Bacteroidetes|Bacteroidia|Bacteroidales|Porphyromonadaceae|Odoribacter|splanchnicus|
GCACGGAGTTAGCCGATGCTTATTCGCAAGGTACAGGCATCGCCCTACTCGTAAGGCTTATTCTTCCCTTGCAAAAGAGGTTTACAACCCATAGGGCAGTCATCCCTCACGCGACTTGGCTGGTTCAGGCTCTCGCCCATTGACCAATATTCCTCACTGCTGCCTCCCGTAGGAG
>MG|2|V3|F|38|88.64|Bacteroidetes|Bacteroidia|Bacteroidales|Porphyromonadaceae|Parabacteroides|distasonis|
CCTACGGGAGGCAGCAGTGAGGAATATTGGTCAATGGCCGCAGGGCTGAACCAGCCAAGTAGCGTGGAGGATGACGGCCCTACGGGTTGTAAACTCCTTTTTGCGGGAATAACAGGGGGGGCACGTGTGCCCCTCTGCACGTACCGCACGAATAAGCATCGGCTAACTCCGTGC
>MG|2|V3|R|11|95.43|Bacteroidetes|Bacteroidia|Bacteroidales|Porphyromonadaceae|Barnesiella|intestinihominis|
GCACGGAGTTAGCCGATGCTTTTTTCTTCGGATACTTGCAACGCGCCACCCGTGGCGCTCTTTACTCTCCGACAAAAGAGGTTTACAACCCGTAGGGCCGTCTTCCCTCACGCGACTTGGCTGGTTCAGTCTGCCGACCATTGACCAATATTCCTCACTGCTGCCTCCCGTAGGA
>MG|2|V3|F|21|95.38|Bacteroidetes|Bacteroidia|Bacteroidales|Porphyromonadaceae|Barnesiella|intestinihominis|
CCTACGGGAGGCAGCAGTGAGGAATATTGGTCAATGGTCGACAGACTGAACCAGCCAAGTCGCGTGAGGGAAGACGGCCCTACGGGTTGTAAACCTCTTTTGTCGGAGAGTAAAGAGCGCCACGGGTGGCGCGTTGCAAGTATCCGAAGAAAAAGCATCGGCTAACTCCGTGC
>MG|2|V3|F|15|87.36|Bacteroidetes|Bacteroidia|Bacteroidales|Porphyromonadaceae|Coprobacter|fastidiosus|
CCTACGGGAGGCAGCAGTGAGGAATATTGGTCAATGGGCGGAAGCCTGAACCAGCCAAGTCGCGTGAGGGAAGGAGGCCCTACGGGTTGTAAACCTCTTTTGCCGGGGGACAACGGGCGCCACGTGATGGCGTCGTGAGGGTACCCGGAGAAAAGCATCGGCTAACTCCGTGC
>MG|2|V3|F|26|82.95|Bacteroidetes|Bacteroidia|Bacteroidales|Porphyromonadaceae|Barnesiella|intestinihominis|
CCTACGGGAGGCAGCAGTGAGGGGATATTGGTCAATGGGCGGAAGCCTGAACCAGCCAAGTCGCGTGAGGGAAGGAGGCCGTCAAGGTTGTAAACCTCTTTTGCCGGGGGGACAACGGGCGCCACGGGCTGGCGTCGTGAGGGTACCCGGAGAAAAAGCATCGGCTAACTCCGTGC
>MG|2|V3|F|11|90.8|Bacteroidetes|Bacteroidia|Bacteroidales|Porphyromonadaceae|Parabacteroides|johnsonii|
CCTACGGGAGGCAGCAGTGAGGAATATTGGTCAATGGCCGGAAGGCTGAACCAGCCAAGTCGCGTGAAGGATGAAGGATCTATGGTTTGTAAACTTCTTTTGTACGGGGGGTAAAATGAGGGACGCGTCCCTTATTGCAAGTACCGTACGAATAAGCATCGGCTAACTCCGTGC
>MG|2|V3|F|24|84.09|Bacteroidetes|Bacteroidia|Bacteroidales|Porphyromonadaceae|Barnesiella|intestinihominis|
CCTACGGGAGGCAGCAGTGAGGAATATTGGTCAATGGCCGTAAGGCTGAACCAGCCAAGCCGCGTGAGGGAGGAAGGCCCTACGGGTTGTAAACCTCTTTGGTGCGGGAGCAAGGAGGGGCTCGGGAGCCCGTCGAGAGTACCGCAAGAACAAGCATCGGCTAACTCCGTGC
>MG|2|V3|R|471|88.64|Bacteroidetes|Bacteroidia|Bacteroidales|Porphyromonadaceae|Candidatus Vestibaculum|Vestibaculum|
GCACGGAGTTAGCCGATGCTTATTCGTGCGGTACTTTCAATGCGGTATACATACCGCCCTTTACCCCCGCACAAAAGAAGTTTACAAACCATAGATCCTTCTTCCTCCACGCGACTTGGCTGGTTCAGCCTTCCGGCCATTGACCAATATTCCTCACTGCTGCCTCCCGTAGGA
>MG|2|V3|R|44|91.95|Bacteroidetes|Bacteroidia|Bacteroidales|Porphyromonadaceae|Odoribacter|splanchnicus|
GCACGGAGTTAGCCGATGCTTATTCGCAAGGTACAGGCATCGCCCTACACGTAAGGCTTATTCTTCCCTTGCAAAAGAGGTTTACAACCCATAGGGCAGTCTTCCCTCACGCGACTTGGCTGGTTCAGGCTCTCGCCCATTGACCAATATTCCTCACTGCTGCCTCCCGTAGGA
>MG|2|V3|F|25|91.95|Bacteroidetes|Bacteroidia|Bacteroidales|Porphyromonadaceae|Parabacteroides|distasonis|
CCTACGGGAGGCAGCAGTGAGGAATATTGGTCAATGGCCGCGAGGCTGAACCAGCCAAGTAGCGTGAAGGATGACGGCCCTACGGGTTGTAAACTTCTTTTTATGCGGGATTAACGTGAGGTACGTGTACCTTCTTGCAGGTACCGCATGAATAAGCATCGGCTAACTCCGTGC
>MG|2|V3|F|44|94.29|Bacteroidetes|Bacteroidia|Bacteroidales|Porphyromonadaceae|Parabacteroides|distasonis|
CCTACGGGAGGCAGCAGTGAGGAATATTGGTCAATGGGCGATAGCCTGAACCAGCCAAGTCGCGTGAGGGATGAAGGCCCTACGGGTCGTAAACCTCTTTTTATAAGGGAATAAAGTTCGCCACGTGTGGTGTTTTTGTATGTACCTTATGAATAAGCATCGGCTAACTCCGTGC
>MG|2|V3|F|406|86.36|Bacteroidetes|Bacteroidia|Bacteroidales|Porphyromonadaceae|Barnesiella|viscericola|
CCTACGGGAGGCAGCAGTGAGGAATATTGGTCAATGGCCGAAGGGCTGAACCAGCCAAGCCGCGTGGAGGAAGACGGCCCTATGGGTTGTAAACTCCTTTGGTGCGGGAGCAAAGAGGCCACGCGTGGCCTGTTGAGAGTACCGCAAGAACAAGCATCGGCTAACTCCGTGCC
>MG|2|V3|F|43|95.98|Bacteroidetes|Bacteroidia|Bacteroidales|Porphyromonadaceae|Parabacteroides|merdae|
CCTACGGGAGGCAGCAGTGAGGAATATTGGTCAATGGCCGAGAGGCTGAACCAGCCAAGTCGCGTGAAGGAAGAAGGATCTATGGTTTGTAAACTTCTTTTATACGGGAATAAAGTGAGTCACGTGTGATTTTTTGTATGTACCGTATGAATAAGCATCGGCTAACTCCGTGC
>MG|2|V3|F|19|91.33|Bacteroidetes|Bacteroidia|Bacteroidales|Porphyromonadaceae|Parabacteroides|merdae|
CCTACGGGAGGCAGCAGTGAGGAATATTGGTCAATGGCCGGAAGGCTGAACCAGCCAAGTCGCGTGAAGGAAGAAGGATCTATGGTTTGTAAACTTCTTTTGTACGGGGGTAAAGTGAGGGACGCGTCCCTTATTGCAAGTACCGTACGAATAAGCATCGGCTAACTCCGTGC
>MG|2|V3|R|31|91.38|Bacteroidetes|Bacteroidia|Bacteroidales|Porphyromonadaceae|Odoribacter|splanchnicus|
GCACGGAGTTAGCCGATGCTTATTCGCAAGGTACAGGCATCGCCCTACTCGTAAGGCTTATTCTTCCCTTGCAAAAGAGGTTTACAACCCATAGGGCAGTCTTCCCTCACGCGACTTGGCTGGTTCAGGCTCTCGCCCATTGACCAATATTCCTCACTGCTGCCTCCCGTAGGA
>MG|2|V3|R|26|91.38|Bacteroidetes|Bacteroidia|Bacteroidales|Porphyromonadaceae|Parabacteroides|merdae|
GCACGGAGTTAGCCGATGCTTATTCGTACGGTACTTGCAATAAGGGACACGTCCCTCATTTTACCCCCCGTACAAAAGAAGTTTACAAACCATAGATCCTTCTTCCTTCACGCGACTTGGCTGGTTCAGCCTTCCGGCCATTGACCAATATTCCTCACTGCTGCCTCCCGTAGG
>MG|2|V3|F|10|84.0|Bacteroidetes|Bacteroidia|Bacteroidales|Porphyromonadaceae|Barnesiella|intestinihominis|
CCTACGGGAGGCAGCAGTGAGGGATATTGGTCAATGGGCGGAAGCCTGAACCAGCCAAGTCGCGTGAGGGAAGGAGGCCGTCAAGGTTGTAAACCTCTTTTGCCGGGGGGACAACGGGCGCCACGTGCTGGCGTCGTGAGGGTACCCGGAGAAAAAGCATCGGCTAACTCCGTGC
>MG|2|V3|R|172|84.09|Bacteroidetes|Bacteroidia|Bacteroidales|Porphyromonadaceae|Barnesiella|intestinihominis|
GCACGGAGTTAGCCGATGCTTGTTCTTGCGGTACTCTCACCGGGCTCCCGAGCCCCTCCTTGCTCCCGCACCAAAGAGGTTTACAACCCGTAGGGCCTTCCTCCCTCACGCGGCTTGGCTGGTTCAGCCTTACGGCCATTGACCAATATTCCTCACTGCTGCCTCCCGTAGG
>MG|2|V3|F|15|88.07|Bacteroidetes|Bacteroidia|Bacteroidales|Porphyromonadaceae|Candidatus Vestibaculum|Vestibaculum|
CCTACGGGAGGCAGCAGTGAGGAATATTGGTCAATGGCCGGAAGGCTGAACCAGCCAAGTCGCGTGGAGGAAGAAGGATCTATGGTTTGTAAACTTCTTTTTGTGCGGGGGGTAAAGGGCGGTATGTATACCGCATTGAAAGTACCGCACGAATAAGCATCGGCTAACTCCGTGC
>MG|2|V3|F|10|84.09|Bacteroidetes|Bacteroidia|Bacteroidales|Porphyromonadaceae|Tannerella|sp.|
CCTACGGGGAGGCAGCAGTGAGGAATATTGGTCAATGGGCGGAAGCCTGAACCAGCCATGCCGCGTGAAGGAAAAAGGCCCTATGGGCTGTCAACTTCTTTGGCAGGGGAGCAATAAGGTCCACGAGCTGGACCGATGAGAGTACCCTGCAAAAAAGCATCGGCTAACTCCGTGCC
>MG|2|V3|R|44|88.64|Bacteroidetes|Bacteroidia|Bacteroidales|Porphyromonadaceae|Candidatus Vestibaculum|Vestibaculum|
GCACGGAGTTAGCCGATGCTTATTCGTGCGGTACTTGCAAAACAATACGCGTATTGTCCTTTACCCCCGCACAAAAGAAGTTTACAAACCATAGATCCTTCTTCCTCCACGCGACTTGGCTGGTTCAGCCTCCCGGCCATTGACCAATATTCCTCACTGCTGCCTCCCGTAGGA
>MG|2|V3|F|19|90.29|Bacteroidetes|Bacteroidia|Bacteroidales|Porphyromonadaceae|Odoribacter|laneus|
CCTACGGGAGGCAGCAGTGAGGAATATTGGTCAATGGGCGAGAGCCTGAACCAGCCAAGTCGCGTGAGGGATGACTGCCCTATGGGTTGTAAACCTCTTTTTGCAAGGGAAGAATAAGCCTTACGAGTAGGGCGATGCCTGTACCTTGCGAATAAGCATCGGCTAACTCCGTGC
>MG|2|V3|F|76|91.33|Bacteroidetes|Bacteroidia|Bacteroidales|Porphyromonadaceae|Parabacteroides|merdae|
CCTACGGGAGGCAGCAGTGAGGAATATTGGTCAATGGCCGGAAGGCTGAACCAGCCAAGTCGCGTGAAGGAAGAAGGATCTATGGTTTGTAAACTTCTTTTGTACGGGGGTAAAGAGAGGGACGTGTCCCTTATTGCAAGTACCGTACGAATAAGCATCGGCTAACTCCGTGC
>MG|2|V3|F|10|84.09|Bacteroidetes|Bacteroidia|Bacteroidales|Porphyromonadaceae|Barnesiella|intestinihominis|
CCTACGGGAGGCAGCAGTGAGGAATATTGGTCAATGGCCGTAAGGCTGAACCAGCCAAGCCGCGTGAGGGAGGAAGGCCCTACGGGTTGTAAACCTCTTTGGTGCGGGAGCAAGGAGGGGCTCGGGAGCCCGTGAGAGTACCGCAAGAACAAGCATCGGCTAACTCCGTGC
>MG|2|V3|F|12|82.58|Bacteroidetes|Bacteroidia|Bacteroidales|Porphyromonadaceae|Parabacteroides|distasonis|
CCTACGGGAGGCAGCAGTGAGGGATATTGGTCAATGGGCGGGAGCTGAACCAGCCAAGCCGCGTGAGGGAAGAATGTCCTATGGATTGTAAACCTCTTTTTGCACGGGGGGTAAAGGGGATGTCGTGACATCCGTTGCAAGTACCGTGCGAATAAGGACCGGCTAACTCCGTGC
>MG|2|V3|F|20|90.23|Bacteroidetes|Bacteroidia|Bacteroidales|Porphyromonadaceae|Coprobacter|fastidiosus|
CCTACGGGAGGCAGCAGTGAGGAATATTGGTCAATGGGCGGAAGCCTGAACCAGCCAAGTAGCGTGGAGGACGAAGGCCCTACGGGTTGTAAACTCCTTTTTTCGGGGGAATAACGGGCGCCACGCGTGGCGCCGTGCACGTACCCCGCGAATAAGCATCGGCTAACTCCGTGC
>MG|2|V3|F|13|86.86|Bacteroidetes|Bacteroidia|Bacteroidales|Porphyromonadaceae|Barnesiella|viscericola|
CCTACGGGAGGCAGCAGTGAGGGATATTGGTCAATGGACGGAAGTCTGAACCAGCCAAGTCGCGTGAAGGAAGACGGCCCTTAGGGTTGTAAACTTCTTTTACTTGTGAGTAAAGTGTCCTACGTGTAGGATATTGCAATTAACAAGAGAATAAGCATCGGCTAATTCCGTGC
>MG|2|V3|R|77|83.71|Bacteroidetes|Bacteroidia|Bacteroidales|Porphyromonadaceae|Barnesiella|intestinihominis|
GCACGGAGTTAGCCGATGCTTGTTCTTGCGGTACTCTCACCGGGGCTCGCGAGCCCCTCCTTGCTCCCGCACCAAAGAGGTTTACAACCCGTAGGGCCTTCCTCCCTCACGCGGCTTGGCTGGTTCAGCCTTACGGCCATTGACCAATATTCCTCACTGCTGCCTCCCGTAGGA
>MG|2|V3|F|13|90.29|Bacteroidetes|Bacteroidia|Bacteroidales|Porphyromonadaceae|Odoribacter|splanchnicus|
CCTACGGGAGGCAGCAGTGAGGAATATTGGTCAATGGCCGTAAGGCTGAACCAGCCAAGTAGCGTGAGGGATGACTGCCTATGGGTTGTAAACCTCTTTTATAAGGGGGTAAAGGCATCTACGTGTAGATGTTTGCAAGTACCTTATGAATAAGCATCGGCTAACTCCGTGC
>MG|2|V3|F|20|90.23|Bacteroidetes|Bacteroidia|Bacteroidales|Porphyromonadaceae|Coprobacter|fastidiosus|
CCTACGGGAGGCAGCAGTGAGGAATATTGGTCAATGGGCGGAAGCCTGAACCAGCCAAGTAGCGTGGAGGATGAAGGCCCTACGGGTTGTAAACTCCTTTTTCGGGGGGAATAACGGGCGCCACGCGTGGCGCCGTGCACGTACCCCGCGAATAAGCATCGGCTAACTCCGTGC
>MG|2|V3|R|15|90.17|Bacteroidetes|Bacteroidia|Bacteroidales|Porphyromonadaceae|Coprobacter|fastidiosus|
GCACGGAGTTAGCCGATGCTTATTCGCGGGGTACGTGCACGGCGCCACGCGTGGCACCCGTTATTCCCCCGAAAAAGGAGTTTACAACCCGTAGGGCCTTCGTCCTCCACGCTACTTGGCTGGTTCAGGCTTCCGCCCATTGACCAATATTCCTCACTGCTGCCTCCCGTAGG
>MG|2|V3|R|36|91.95|Bacteroidetes|Bacteroidia|Bacteroidales|Porphyromonadaceae|Parabacteroides|distasonis|
GCACGGAGTTAGCCGATGCTTATTCATAAGGTACATGCCAGGCGGCACGCGTGCCGCGCTTTATTCCCTTATAAAAGAGGTTTACGACCCGTAGGGCCTTCGTCCCTCACGCGACTTGGCTGGTTCAGGCTCCCGCCCATTGACCAATATTCCTCACTGCTGCCTCCCGTAGGA
>MG|2|V3|R|17|81.71|Bacteroidetes|Bacteroidia|Bacteroidales|Porphyromonadaceae|Tannerella|sp.|
GCACGGAGTTAGCCGATGCTTATTCGCCCTGTACTCTCACCCCGCCACACGTGGCGGGCGTTGCCCCAGGGCAAAAGGGGTTCACACTCCGAAGGAGCTACTTCCCCCCACGCCACTTGGCTGGTTCAGCCTCTCGGCCATTGACCAATATTCCTCACTGCTGCCTCCCGTAGG
>MG|2|V3|R|10|83.05|Bacteroidetes|Bacteroidia|Bacteroidales|Porphyromonadaceae|Barnesiella|intestinihominis|
GCACGGAGTTAGCCGATGCTTTTTCTCCGGGTACCCTCACGACGCCAGCCCGTGGCGCCCGTTGTCCCCCCGGCAAAAGAGGTTTACAACCTTGACGGCCTCCTTCCCTCACGCGACTTGGCTGGTTCAGGCTTCCGCCCATTGACCAATATCCCCTCACTGCTGCCTCCCGTAGGA
>MG|2|V3|F|14|94.25|Bacteroidetes|Bacteroidia|Bacteroidales|Porphyromonadaceae|Parabacteroides|merdae|
CCTACGGGAGGCAGCAGTGAGGAATATTGGTCAATGGCCGAGAGGCTGAACCAGCCAAGTCGCGTGAAGGAAGAAGGATCTATGGTTTGTAAACTTCTTTTGTACGGGGGGTAAAGTGAAGGACGTGTCCTTTATTGCAAGTACCGTACGAATAAGCATCGGCTAACTCCGTGC
>MG|2|V3|F|40|86.78|Bacteroidetes|Bacteroidia|Bacteroidales|Porphyromonadaceae|Coprobacter|fastidiosus|
CCTACGGGAGGCAGCAGTGAGGAATATTGGTCAATGGGCGGAAGCCTGAACCAGCCAAGTCGCGTGAGGGAAGGAGGCCCTACGGGTTGTAAACCTCTTTTGCCGGGGGACAACGGGCGCCACGGGATGGCGTCGTGAGGGTACCCGGAGAAAAAGCATCGGCTAACTCCGTGC
>MG|2|V3|F|34|92.53|Bacteroidetes|Bacteroidia|Bacteroidales|Porphyromonadaceae|Porphyromonas|sp.|
CCTACGGGAGGCAGCAGTGAGGAATATTGGTCAATGGGCGAGAGCCTGAACCAGCCAAGTAGCGTGAAGGAAGAAGGTTCTATGGATTGTAAACTTCTTTTTATAAGGGAATAACGGGCGCTACGTGTAGCGCTGTGCATGTACCTTATGAATAAGCATCGGCTAACTCCGTGC
>MG|2|V3|F|276|95.95|Bacteroidetes|Bacteroidia|Bacteroidales|Porphyromonadaceae|Barnesiella|intestinihominis|
CCTACGGGAGGCAGCAGTGAGGAATATTGGTCAATGGTCGGCAGACTGAACCAGCCAAGTCGCGTGAGGGAAGACGGCCCTACGGGTTGTAAACCTCTTTTGTCGGAGAGTAAAGAGCGCCACGGGTGGCGCGTTGCAAGTATCCGAAGAAAAAGCATCGGCTAACTCCGTGC
>MG|2|V3|R|10|86.44|Bacteroidetes|Bacteroidia|Bacteroidales|Porphyromonadaceae|Candidatus Vestibaculum|Vestibaculum|
GCACGGAGTTAGCCGATGCTTGTTCTCGCGGTACGCTCATCGGCCCACCGAATGGGCCACTTTGCTCCCGCGCCAAAAGAAGTTTACGAACCATAGATCTGTCGTCCTTCACGCGGCTTGGCTGGTTCAGGCTCCCGCCCATTGACCAATATTCCTCACTGCTGCCTCCCGTAGG
>MG|2|V3|F|16|86.29|Bacteroidetes|Bacteroidia|Bacteroidales|Porphyromonadaceae|Barnesiella|viscericola|
CCTACGGGAGGCAGCAGTGAGGAATATTGGTCAATGGCCGAAGGGCTGAACCAGCCAAGCCGCGTGAGGAAGACGGCCCTACGGGTTGTAAACTCCTTTGGTGCGGGAGCAAAGAGGCCACGCGTGGCCAGTTGAGAGTACCGCAAGAACAAGCATCGGCTAACTCCGTGC
>MG|2|V3|F|331|86.86|Bacteroidetes|Bacteroidia|Bacteroidales|Porphyromonadaceae|Barnesiella|intestinihominis|
CCTACGGGAGGCAGCAGTGAGGAATATTGGTCAATGGGCGGAAGCCTGAACCAGCCAAGTCGCGTGAGGGAAGGAGGCCCTACGGGTTGTAAACCTCTTTTGCCGGGGGGACAACGGGCGCCACGTGATGGCGTCGTGAGGGTACCCGGAGAAAAAGCATCGGCTAACTCCGTGC
>MG|2|V3|F|25|83.71|Bacteroidetes|Bacteroidia|Bacteroidales|Porphyromonadaceae|Butyricimonas|virosa|
CCTACGGGGAGGCAGCAGTGAGGAATATTGGTCAATGGGCGGAAGCCTGAACCAGCCATGCCGCGTGAAGGGAGAAGGTCCTATGGACCGTCAACTTCTTTGGCAGGGGAGCAATAAGGGTCACGAGCTGATCCGATGAGAGTACCCTGCAAAAAAGCATCGGCTAACTCCGTGC
>MG|2|V3|F|11|85.14|Bacteroidetes|Bacteroidia|Bacteroidales|Porphyromonadaceae|Tannerella|sp.|
CCTACGGGAGGCAGCAGTGAGGAATATTGGTCAATGGGCGGAAGCCTGAACCAGCCAAGTCGCGTGAGGGAAGGCGGCACTAAGTGTTGTAAACCTCTTTTCCCGGGGGACAACGGGCTCCACGCGTGGGGTCGTGAGGGTACCCGGGGAATAAGCATCGGCTAACTCCGTGC
>MG|2|V3|R|10|93.06|Bacteroidetes|Bacteroidia|Bacteroidales|Porphyromonadaceae|Porphyromonas|gulae|
GCACGGAGTTAGCCGATGCTTATTCATAAGGTACATGCACAACACTACACGTAGCGCCCGTTATTCCCTTATAAAAGAAGTTTACAATCCATAGAACCTTCATCCTTCACGCTACTTGGCTGGTTCAGGCTCTCGCCCATTGACCAATATTCCTCACTGCTGCCTCCCGTAGG
>MG|2|V3|F|26|95.4|Bacteroidetes|Bacteroidia|Bacteroidales|Porphyromonadaceae|Barnesiella|intestinihominis|
CCTACGGGAGGCAGCAGTGAGGAATATTGGTCAATGGTCGGCAGACTGAACCAGCCAAGTCGCGTGAGGGAAGACGGCCCTACGGGTTGTAAACCTCTTTTGTCGGAGAGTAAAGAGCGCCACGGGTGGCGCGTTGCAAGTATCCGAAGAAAAAAGCATCGGCTAACTCCGTGC
>MG|2|V3|F|65|91.91|Bacteroidetes|Bacteroidia|Bacteroidales|Porphyromonadaceae|Odoribacter|splanchnicus|
CCTACGGGAGGCAGCAGTGAGGAATATTGGTCAATGGGCGAGAGCCTGAACCAGCCAAGTCGCGTGAGGGAAGACTGCCCTATGGGTTGTAAACCTCTTTTGCAAGGGAAGAATAAGCCTTACGTGTAGGGCGATGCCTGTACCTTGCGAATAAGCATCGGCTAACTCCGTGC
>MG|2|V3|F|21|87.86|Bacteroidetes|Bacteroidia|Bacteroidales|Porphyromonadaceae|Coprobacter|fastidiosus|
CCTACGGGAGGCAGCAGTGAGGAATATTGGTCAATGGGCGGAAGCCTGAACCAGCCAAGTCGCGTGGAGGACGTAGGCCCTACGGGTCGTGAACTCCTTTTGCCGGGGGGTAACCGGCGGCACGTGTGCCGCCCTGCAAGTACCCGGCGAATAAGCATCGGCTAACTCCGTGC
>MG|2|V3|F|32|91.43|Bacteroidetes|Bacteroidia|Bacteroidales|Porphyromonadaceae|Barnesiella|viscericola|
CCTACGGGAGGCAGCAGTGAGGAATATTGGTCAATGGGCGGAAGCCTGAACCAGCCAAGTCGCGTGAAGGAAGACGGCCCTACGGGTTGTAAACTTCTTTTGTTGGGGATTAAAGTCAGCCACGCGTGGTTGTTTGCAAGTACCCAAAGAAAAAGCATCGGCTAACTCCGTGCC
>MG|2|V3|F|13|95.98|Bacteroidetes|Bacteroidia|Bacteroidales|Porphyromonadaceae|Barnesiella|intestinihominis|
TCCTACGGGAGGCAGCAGTGAGGAATATTGGTCAATGGTCGGCAGACTGAACCAGCCAAGTCGCGTGAGGGAAGACGGCCCTACGGGTTGTAAACCTCTTTTGTCGGAGAGTAAAGAGCGCCACGGGTGGCGCGTTGCAAGTATCCGAAGAAAAAGCATCGGCTAACTCCGTGC
>MG|2|V3|F|10|88.57|Bacteroidetes|Bacteroidia|Bacteroidales|Porphyromonadaceae|Porphyromonas|uenonis|
CCTACGGGAGGCAGCAGTGAGGAATATTGGTCAATGGGCGAGAGCCTGAACCAGCCAAGTCGCGTGAAGGAAGACGGCCCTTAGGGTTGTAAACTTCTTTTACTTGTGAGTAAAGTGTCCTACGTGTAGGATATTGCAATTAACAAGAGAATAAGCATCGGCTAATTCCGTGC
>MG|2|V3|F|11|84.18|Bacteroidetes|Bacteroidia|Bacteroidales|Porphyromonadaceae|Barnesiella|intestinihominis|
CCTACGGGAGGCAGCAGTGAGGAATATTGGTCAATGGCCGTAAGGCTGAACCAGCCAAGCCGCGTGAGGGAGGAAGGCCCTACGGGTTGTAAACCTCTTTGGTGCGGGAGCAGGAGGGGCTCGTGAGCCCCGGTGAGAGTACCGCAAGAACAAGCATCGGCTAACTCCGTGC
>MG|2|V3|F|15|84.48|Bacteroidetes|Bacteroidia|Bacteroidales|Porphyromonadaceae|Coprobacter|fastidiosus|
CCTACGGGAGGCAGCAGTGAGGGATATTGGTCAATGGGCGGAAGCCTGAACCAGCCAAGTCGCGTGAGGGAAGGAGGCCGTCAAGGTTGTAAACCTCTTTTGCCGGGGGACAACGGGCGCCACGTGCTGGCGTCGTGAGGGTACCCGGAGAAAAAGCATCGGCTAACTCCGTGC
>MG|2|V3|F|135|94.25|Bacteroidetes|Bacteroidia|Bacteroidales|Porphyromonadaceae|Barnesiella|viscericola|
CCTACGGGAGGCAGCAGTGAGGAATATTGGTCAATGGTCGGCAGACTGAACCAGCCAAGTCGCGTGAAGGAAGACGGCCCTACGGGTTGTAAACTTCTTTTGTCGGAGAGTAAAGGTCTTCACGAGTGGAGATTTGCAAGTATCCGAAGAAAAAGCATCGGCTAACTCCGTGC
>MG|2|V3|F|39|88.0|Bacteroidetes|Bacteroidia|Bacteroidales|Porphyromonadaceae|Candidatus Vestibaculum|Vestibaculum|
CCTACGGGAGGCAGCAGTGAGGAATATTGGTCAATGGCCGGAAGGCTGAACCAGCCAAGTCGCGTGGAGGAAGAAGGATCTATGGTTTGTAAACTTCTTTTGTGCGGGGGGTAAAGGTCGGTATGTATACCGCATTGAAAGTACCGCACGAATAAGCATCGGCTAACTCCGTGC
>MG|2|V3|F|25|85.8|Bacteroidetes|Bacteroidia|Bacteroidales|Porphyromonadaceae|Barnesiella|intestinihominis|
CCTACGGGAGGCAGCAGTGAGGAATATTGGTCAATGGGCGGAAGCCTGAACCAGCCAAGTCGCGTGAGGGAAGGAGGCCCTACGGGTTGTAAACCTCTTTTGCCGGGGGGACAACGGGCGCCACGAGATGGCGTCGTGAGGGTACCCGGAGAAAAAAGCATCGGCTAACTCCGTGC
>MG|2|V3|F|15|93.06|Bacteroidetes|Bacteroidia|Bacteroidales|Porphyromonadaceae|Parabacteroides|distasonis|
CCTACGGGAGGCAGCAGTGAGGAATATTGGTCAATGGGCGGGAGCCTGAACCAGCCAAGTCGCGTGAGGGACGAAGGCCCTACGGGTCGTAAACCTCTTTTATAAGGGAATAAAGCGCGGCACGTGTGCCGCCTTGCATGTACCTTATGAATAAGCATCGGCTAACTCCGTGC
>MG|2|V3|R|15|95.4|Bacteroidetes|Bacteroidia|Bacteroidales|Porphyromonadaceae|Barnesiella|intestinihominis|
GCACGGAGTTAGCCGATGCTTTTTCTTCGGATACTTGCAACGCGCCACCCGTGGCGCTCTTTACTCTCCGACAAAAGAGGTTTACAACCCGTAGGGCCGTCTTCCCTCACGCGACTTGGCTGGTTCAGTCTGTCGACCATTGACCAATATTCCTCACTGCTGCCTCCCGTAGGA
>MG|2|V3|F|111|89.71|Bacteroidetes|Bacteroidia|Bacteroidales|Porphyromonadaceae|Candidatus Vestibaculum|Vestibaculum|
CCTACGGGAGGCAGCAGTGAGGAATATTGGTCAATGGCCGGAAGGCTGAACCAGCCAAGTCGCGTGGAGGAAGAAGGATCTATGGTTTGTAAACTTCTTTTGTGCGGGGGTAAAGGTCGGTACGTGTACCGATTGCAAGTACCGCACGAATAAGCATCGGCTAACTCCGTGC
>MG|2|V3|F|183|83.91|Bacteroidetes|Bacteroidia|Bacteroidales|Porphyromonadaceae|Coprobacter|fastidiosus|
CCTACGGGAGGCAGCAGTGAGGGATATTGGTCAATGGGCGGAAGCCTGAACCAGCCAAGTCGCGTGAGGGAAGGAGGCCGTCAAGGTTGTAAACCTCTTTTGCCGGGGGACAACGGGCGCCACGGGCTGGCGTCGTGAGGGTACCCGGAGAAAAAGCATCGGCTAACTCCGTGC
>MG|2|V3|R|16|83.43|Bacteroidetes|Bacteroidia|Bacteroidales|Porphyromonadaceae|Barnesiella|intestinihominis|
GCACGGAGTTAGCCGATGCTTTTTCTCCGGGTACCCTCACGACGCCAGCCCGTGGCGCCCGTTGTCCCCCCGGCAAAAGAGGTTTACAACCTTGACGGCCTCCTTCCCTCACGCGACTTGGCTGGTTCAGGCTTCCGCCCATTGACCAATATCCCTCACTGCTGCCTCCCGTAGG
>MG|2|V3|F|64|90.23|Bacteroidetes|Bacteroidia|Bacteroidales|Porphyromonadaceae|Proteiniphilum|acetatigenes|
CCTACGGGAGGCAGCAGTGAGGAATATTGGTCAATGGCCGTAAGGCTGAACCAGCCAAGTAGCGTGGAGGATGACGGCCCTACGGGTTGTAAACTCCTTTTGCAGGGGAATAAAGGAGGCCACGCGTGGCCTTTTGCACGTACCTTGCGAATAAGCATCGGCTAACTCCGTGC
>MG|2|V3|R|42|93.71|Bacteroidetes|Bacteroidia|Bacteroidales|Porphyromonadaceae|Porphyromonas|endodontalis|
GCACGGAGTTAGCCGATGCTTATTCATACGGTACATGCAGAGCGGCACACGTGCCGCTTGTTATTCCCGTATAAAAGAAGTTTACAACCCATAGGGCAGTCATCCTTCACGCTACTTGGCTGGTTCAGGCTCTCGCCCATTGACCAATATTCCTCACTGCTGCCTCCCGTAGG
>MG|2|V3|F|18|90.8|Bacteroidetes|Bacteroidia|Bacteroidales|Porphyromonadaceae|Parabacteroides|distasonis|
CCTACGGGAGGCAGCAGTGAGGAATATTGGTCAATGGCCGAGAGGCTGAACCAGCCAAGTAGCGTGGAGGATGACTGCCCTACGGGTTGTAAACTCCTTTTTTGCGGGAATAACAGGGGGCACGTGTGCCCCTCTGCACGTACCGCACGAATAAGCATCGGCTAACTCCGTGC
>MG|2|V3|F|541|93.06|Bacteroidetes|Bacteroidia|Bacteroidales|Porphyromonadaceae|Porphyromonas|sp.|
CCTACGGGAGGCAGCAGTGAGGAATATTGGTCAATGGGCGAGAGCCTGAACCAGCCAAGTAGCGTGAAGGAAGAAGGTTCTATGGATTGTAAACTTCTTTTATAAGGGAATAACGGGCGCTACGTGTAGCGCTGTGCATGTACCTTATGAATAAGCATCGGCTAACTCCGTGC
>MG|2|V3|F|18|86.52|Bacteroidetes|Bacteroidia|Bacteroidales|Porphyromonadaceae|Candidatus Vestibaculum|Vestibaculum|
CCTACGGGAGGCAGCAGTGAGGAATATTGGTCAATGGGCGGGAGCCTGAACCAGCCAAGCCGCGTGAAGGACGACAGATCTATGGTTCGTAAACTTCTTTTGGCGCGGGAGCAAAGTGGCCCATTCGGTGGGCCGATGAGCGTACCGCGAGAACAAGCATCGGCTAACTCCGTGCC
>MG|2|V3|F|13|83.62|Bacteroidetes|Bacteroidia|Bacteroidales|Porphyromonadaceae|Barnesiella|intestinihominis|
CCTACGGGAGGCAGCAGTGAGGAATATTGGTCAATGGCCGTAAGGCTGAACCAGCCAAGCCGCGTGAGGGAGGAAGGCCCTACGGGTTGTAAACCTCTTTGGTGCGGGAGCAGGAGGGGCTCGCGAGCCCCGGTGAGAGTACCGCAAGAACAAGCATCGGCTAACTCCGTGC
>MG|2|V3|F|139|90.75|Bacteroidetes|Bacteroidia|Bacteroidales|Porphyromonadaceae|Coprobacter|fastidiosus|
CCTACGGGAGGCAGCAGTGAGGAATATTGGTCAATGGGCGGAAGCCTGAACCAGCCAAGTAGCGTGGAGGACGAAGGCCCTACGGGTTGTAAACTCCTTTTTCGGGGGAATAACGGGCGCCACGCGTGGCGCCGTGCACGTACCCCGCGAATAAGCATCGGCTAACTCCGTGC
>MG|2|V3|F|11|93.64|Bacteroidetes|Bacteroidia|Bacteroidales|Porphyromonadaceae|Parabacteroides|johnsonii|
CCTACGGGAGGCAGCAGTGAGGAATATTGGTCAATGGCCGAGAGGCTGAACCAGCCAAGTCGCGTGAAGGAAGAAGGATCTATGGTTTGTAAACTTCTTTTGTACGGGGGTAAAGTGTGGAACGTGTTCCATATTGCAAGTACCGTACGAATAAGCATCGGCTAACTCCGTGC
>MG|2|V3|R|10|88.64|Bacteroidetes|Bacteroidia|Bacteroidales|Porphyromonadaceae|Parabacteroides|distasonis|
GCACGGAGTTAGCCGATGCTTATTCGTGCGGTACGTGCAGAGGGGCACACGTGCCCCCCCTGTTATTCCCGCAAAAAGGAGTTTACAACCCGTAGGGCCGTCATCCTCCACGCTACTTGGCTGGTTCAGCCCTGCGGCCATTGACCAATATTCCTCACTGCTGCCTCCCGTAGG
>MG|2|V3|F|15|84.48|Bacteroidetes|Bacteroidia|Bacteroidales|Porphyromonadaceae|Coprobacter|fastidiosus|
CCTACGGGAGGCAGCAGTGAGGAATATTGGTCAATGGGCGGAAGCCTGAACCAGCCAAGTCGCGTGAGGGAAGGAGGCCGTCAAGGTTGTAAACCTCTTTTGCCGGGGGACAACGGGCGCCACGGGCTGGCGTCGTGAGGGTACCCGGAGAAAAAGCATCGGCTAACTCCGTGC
>MG|2|V3|R|103|89.66|Bacteroidetes|Bacteroidia|Bacteroidales|Porphyromonadaceae|Porphyromonas|pogonae|
GCACGGAGTTAGCCGATGCTTATTCGCGGGATACCTGCAGGACACCACACGTGGCGCCGGTTATCCTCCCGCAAAAGAAGTTTACAACCCGTAGGGCCGTCATCCTTCACGCTACTTGGCTGGTTCAGGCTTCCGCCCATTGACCAATATTCCTCACTGCTGCCTCCCGTAGG
>MG|2|V3|R|51|89.2|Bacteroidetes|Bacteroidia|Bacteroidales|Porphyromonadaceae|Candidatus Vestibaculum|Vestibaculum|
GCACGGAGTTAGCCGATGCTTATTCGTGCGGTACTTGCAAATCGGTACACGTACCGACCTTTACCCCCCGCACAAAAGAAGTTTACAAACCATAGATCCTTCTTCCTCCACGCGACTTGGCTGGTTCAGCCTTCCGGCCATTGACCAATATTCCTCACTGCTGCCTCCCGTAGGA
>MG|2|V3|R|24|92.53|Bacteroidetes|Bacteroidia|Bacteroidales|Porphyromonadaceae|Porphyromonas|sp.|
GCACGGAGTTAGCCGATGCTTATTCATAAGGTACATGCACAGCGCTACACGTAGCGCCCGTTATTCCCTTATAAAAAGAAGTTTACAATCCATAGAACCTTCTTCCTTCACGCTACTTGGCTGGTTCAGGCTCTCGCCCATTGACCAATATTCCTCACTGCTGCCTCCCGTAGG
>MG|2|V3|F|10|89.71|Bacteroidetes|Bacteroidia|Bacteroidales|Porphyromonadaceae|Coprobacter|fastidiosus|
CCTACGGGAGGCAGCAGTGAGGAATATTGGTCAATGGGCGGAAGCCTGAACCAGCCAAGTAGCGTGGAGGATGAAGGCCCTACGGGTTGTAAACTCCTTTTTTCGGGGGGAATAACGGGCGCCACGCGTGGCGCCGTGCACGTACCCCGCGAATAAGCATCGGCTAACTCCGTGC
>MG|2|V3|F|64|92.49|Bacteroidetes|Bacteroidia|Bacteroidales|Porphyromonadaceae|Parabacteroides|distasonis|
CCTACGGGAGGCAGCAGTGAGGAATATTGGTCAATGGGCGGGAGCCTGAACCAGCCAAGTCGCGTGAGGGAGGAAGGCCCTACGGGTCGTAAACCTCTTTTATAAGGGAATAAAGCGCGGCACGCGTGCCGTCTCGCATGTACCTTATGAATAAGCATCGGCTAACTCCGTGC
>MG|2|V3|F|15|90.75|Bacteroidetes|Bacteroidia|Bacteroidales|Porphyromonadaceae|Odoribacter|splanchnicus|
CCTACGGGAGGCAGCAGTGAGGAATATTGGTCAATGGGCGAGAGCCTGAACCAGCCAAGTCGCGTGAGGGATGACTGCCCTATGGGTTGTAAACCTCTTTTGCAAGGGAAGAATAAGCCTTACGTGTAAGGCGATGCCTGTACCTTGCGAATAAGCATCGGCTAACTCCGTGC
>MG|2|V3|F|17|90.75|Bacteroidetes|Bacteroidia|Bacteroidales|Porphyromonadaceae|Coprobacter|fastidiosus|
CCTACGGGAGGCAGCAGTGAGGAATATTGGTCAATGGGCGGAAGCCTGAACCAGCCAAGTAGCGTGGAGGACGAAGGCCCTACGGGTTGTAAACTCCTTTTCGGGGGAATAACGGGCGCCACGCGTGGCGCCGTGCACGTACCCCGCGAATAAGCATCGGCTAACTCCGTGC
>MG|2|V3|F|41|83.43|Bacteroidetes|Bacteroidia|Bacteroidales|Porphyromonadaceae|Barnesiella|intestinihominis|
CCTACGGGAGGCAGCAGTGAGGGATATTGGTCAATGGGCGGAAGCCTGAACCAGCCAAGTCGCGTGAGGGAAGGAGGCCGTCAAGGTTGTAAACCTCTTTTGCCGGGGGGACAACGGGCGCCACGGGCTGGCGTCGTGAGGGTACCCGGAGAAAAAGCATCGGCTAACTCCGTGC
>MG|2|V3|F|80|86.78|Bacteroidetes|Bacteroidia|Bacteroidales|Porphyromonadaceae|Coprobacter|fastidiosus|
CCTACGGGAGGCAGCAGTGAGGAATATTGGTCAATGGGCGGAAGCCTGAACCAGCCAAGTCGCGTGAGGGAAGGAGGCCCTACGGGTTGTAAACCTCTTTTGCCGGGGGACAACGGGCGCCACGGGATGGTGCCGTGAGGGTACCCGGAGAAAAAGCATCGGCTAACTCCGTGC
>MG|2|V3|F|11|91.91|Bacteroidetes|Bacteroidia|Bacteroidales|Porphyromonadaceae|Parabacteroides|distasonis|
CCTACGGGAGGCAGCAGTGAGGAATATTGGTCAATGGGCGGGAGCCTGAACCAGCCAAGTCGCGTGAGAGATGAAGGCCCTACGGGTCGTAAACCTCTTTTATAAGGGAATAAAGCGCGGCACGCGTGCCGCCTGGCATGTACCTTATGAATAAGCATCGGCTAACTCCGTGC
>MG|2|V3|F|37|89.14|Bacteroidetes|Bacteroidia|Bacteroidales|Porphyromonadaceae|Parabacteroides|distasonis|
CCTACGGGAGGCAGCAGTGAGGAATATTGGTCAATGGCCGCAGGGCTGAACCAGCCAAGTAGCGTGGAGGATGACGGCCCTACGGGTTGTAAACTCCTTTTTGCGGGAATAACAGGGGGGCACGTGTGCCCCTCTGCACGTACCGCACGAATAAGCATCGGCTAACTCCGTGC
>MG|2|V3|F|14|82.66|Bacteroidetes|Bacteroidia|Bacteroidales|Porphyromonadaceae|Tannerella|sp.|
CCTACGGGAGGCAGCAGTGAGGAATATTGGTCAATGGCCGAGAGGCTGAACCAGCCAAGTGGCGTGGGGGAAGTAGCTCCTTCGGAGTGTGAACCCCTTTTGCCTGGGGCAACGCCCGCCACGTGTGGCGGGGTGAGAGTACAGGGCGAATAAGCATCGGCTAACTCCGTGC
>MG|2|V3|F|11|86.36|Bacteroidetes|Bacteroidia|Bacteroidales|Porphyromonadaceae|Barnesiella|intestinihominis|
TCCTACGGGAGGCAGCAGTGAGGAATATTGGTCAATGGGCGGAAGCCTGAACCAGCCAAGTCGCGTGAGGGAAGGAGGCCCTACGGGTTGTAAACCTCTTTTGCCGGGGGGACAACGGGCGCCACGAGATGGCGTCGTGAGGGTACCCGGAGAAAAAGCATCGGCTAACTCCGTGC
>MG|2|V3|R|51|91.38|Bacteroidetes|Bacteroidia|Bacteroidales|Porphyromonadaceae|Odoribacter|splanchnicus|
GCACGGAGTTAGCCGATGCTTATTCGCAAGGTACAGGCATCGCCTTACACGTAAGGCTTATTCTTCCCTTGCAAAAGAGGTTTACAACCCATAGGGCAGTCTTCCCTCACGCGACTTGGCTGGTTCAGGCTCTCGCCCATTGACCAATATTCCTCACTGCTGCCTCCCGTAGGA
>MG|2|V3|F|10|91.95|Bacteroidetes|Bacteroidia|Bacteroidales|Porphyromonadaceae|Parabacteroides|johnsonii|
TCCTACGGGAGGCAGCAGTGAGGAATATTGGTCAATGGCCGTTAGGCTGAACCAGCCAAGTCGCGTGAAGGAAGACGGATCTATGGTTTGTAAACTTCTTTTCTACGGGGGTAAAGTGTGGGACGTGTCCCATATTGCAAGTACCGTAAGAATAAGCATCGGCTAACTCCGTGC
>MG|2|V3|R|16|83.05|Bacteroidetes|Bacteroidia|Bacteroidales|Porphyromonadaceae|Parabacteroides|distasonis|
GCACGGAGTTAGCCGGTCCTTATTCGCACGGTACTTGCAACGGATGTCACGACATCCCCTTTACCCCCCGTGCAAAAGAGGTTTACAATCCATAGGACATTCTTCCCTCACGCGGCTTGGCTGGTTCAGCTCCCGCCCATTGACCAATATCCCTCACTGCTGCCTCCCGTAGG
>MG|2|V3|F|10|93.71|Bacteroidetes|Bacteroidia|Bacteroidales|Porphyromonadaceae|Barnesiella|viscericola|
TCCTACGGGAGGCAGCAGTGAGGAATATTGGTCAATGGTCGGCAGACTGAACCAGCCAAGTCGCGTGAAGGAAGACGGCCCTAAGGGTTGTAAACTTCTTTTGTCGGAGAGTAAAGGTCTTCACGAGTGGAGATTTGCAAGTATCCGAAGAAAAAGCATCGGCTAACTCCGTGC
>MG|2|V3|F|22|83.43|Bacteroidetes|Bacteroidia|Bacteroidales|Porphyromonadaceae|Coprobacter|fastidiosus|
CCTACGGGAGGCAGCAGTGAGGGGATATTGGTCAATGGGCGGAAGCCTGAACCAGCCAAGTCGCGTGAGGGAAGGAGGCCGTCAAGGTTGTAAACCTCTTTTGCCGGGGGACAACGGGCGCCACGGGCTGGCGTCGTGAGGGTACCCGGAGAAAAAGCATCGGCTAACTCCGTGC
>MG|2|V3|F|1450|85.88|Bacteroidetes|Bacteroidia|Bacteroidales|Porphyromonadaceae|Candidatus Vestibaculum|Vestibaculum|
CCTACGGGAGGCAGCAGTGAGGAATATTGGTCAATGGGCGGGAGCCTGAACCAGCCAAGCCGCGTGAAGGACGACAGATCTATGGTTCGTAAACTTCTTTGGCGCGGGAGCAAAGTGGCCCATTCGGTGGGCCGATGAGCGTACCGCGAGAACAAGCATCGGCTAACTCCGTGC
>MG|2|V3|R|27|90.75|Bacteroidetes|Bacteroidia|Bacteroidales|Porphyromonadaceae|Parabacteroides|merdae|
GCACGGAGTTAGCCGATGCTTATTCGTACGGTACTTGCAATAAGGGACGCGTCCCTCTCTTTACCCCCGTACAAAAGAAGTTTACAAACCATAGATCCTTCTTCCTTCACGCGACTTGGCTGGTTCAGCCTTCCGGCCATTGACCAATATTCCTCACTGCTGCCTCCCGTAGG
>MG|2|V3|F|12|96.55|Bacteroidetes|Bacteroidia|Bacteroidales|Porphyromonadaceae|Barnesiella|viscericola|
CCTACGGGAGGCAGCAGTGAGGAATATTGGTCAATGGTCGGCAGACTGAACCAGCCAAGTCGCGTGAAGGAAGACGGCCCTACGGGTTGTAAACTTCTTTTGTCGGAGAGTAAAGGGCACTACGTGTAGTGTTTTGCAAGTATCCGAAGAAAAAAGCATCGGCTAACTCCGTGC
>MG|2|V3|R|12|82.18|Bacteroidetes|Bacteroidia|Bacteroidales|Porphyromonadaceae|Coprobacter|fastidiosus|
GCACGGAGTTAGCCGATGCTTTTTCTCCGGGTACCCTCAAAACCCCATCGCGTGGAGCCCGTTGTCCCCCGGCAAAAGTGGTTTACAATGCTTGGCACCTTCTTCCCACACGCGACTTGGCTGGTTCAGGCTTCCGCCCATTGACCAATATCCCTCACTGCTGCCTCCCGTAGG
>MG|2|V3|R|18|92.53|Bacteroidetes|Bacteroidia|Bacteroidales|Porphyromonadaceae|Parabacteroides|distasonis|
GCACGGAGTTAGCCGATGCTTATTCATAAGGTACATGCCAGGCGGCACGCGTGCCGCGCTTTATTCCCTTATAAAAGAGGTTTACGACCCGTAGGGCCTTCATCCCTCACGCGACTTGGCTGGTTCAGGCTCCCGCCCATTGACCAATATTCCTCACTGCTGCCTCCCGTAGGA
>MG|2|V3|F|37|83.62|Bacteroidetes|Bacteroidia|Bacteroidales|Porphyromonadaceae|Barnesiella|intestinihominis|
CCTACGGGAGGCAGCAGTGAGGAATATTGGTCAATGGCCGTAAGGCTGAACCAGCCAAGCCGCGTGAGGGAGGAAGGCCCTACGGGTTGTAAACCTCTTTGGTGCGGGAGCAAGGAGGGGCTCGGGAGCCCGGTCGAGAGTACCGCAAGAACAAGCATCGGCTAACTCCGTGC
>MG|2|V3|F|321|91.33|Bacteroidetes|Bacteroidia|Bacteroidales|Porphyromonadaceae|Odoribacter|splanchnicus|
CCTACGGGAGGCAGCAGTGAGGAATATTGGTCAATGGCCGGAAGGCTGAACCAGCCAAGTCGCGTGAGGGAAGACTGCCCTATGGGTTGTAAACCTCTTTTGCAAGGGAAGAATAAGGGTTACGTGTAGCCCGATGCCAGTACTTTGCGAATAAGCATCGGCTAACTCCGTGC
>MG|2|V3|F|19|83.05|Bacteroidetes|Bacteroidia|Bacteroidales|Porphyromonadaceae|Parabacteroides|distasonis|
CCTACGGGAGGCAGCAGTGAGGGATATTGGTCAATGGGCGGGAGCTGAACCAGCCAAGCCGCGTGAGGGAAGAATGTCCTATGGATTGTAAACCTCTTTTTGCACGGGGGTAAAGGGGATGTCGTGACATCCGTTGCAAGTACCGTGCGAATAAGGACCGGCTAACTCCGTGC
>MG|2|V3|R|21|92.0|Bacteroidetes|Bacteroidia|Bacteroidales|Porphyromonadaceae|Parabacteroides|johnsonii|
GCACGGAGTTAGCCGATGCTTATTCTTACGGTACTTGCAATATGGGACACGTCCCACACTTTACCCCCCGTAGAAAAGAAGTTTACAAACCATAGATCCGTCTTCCTTCACGCGACTTGGCTGGTTCAGCCTAACGGCCATTGACCAATATTCCTCACTGCTGCCTCCCGTAGGA
>MG|2|V3|F|30|86.78|Bacteroidetes|Bacteroidia|Bacteroidales|Porphyromonadaceae|Coprobacter|fastidiosus|
CCTACGGGAGGCAGCAGTGAGGAATATTGGTCAATGGGCGGAAGCCTGAACCAGCCAAGTCGCGTGAGGGAAGGAGGCCCTACGGGTTGTAAACCTCTTTTGCCGGGGGACAACGGGCGCCACGAGCTGGCGTCGTGAGGGTACCCGGAGAAAAAGCATCGGCTAACTCCGTGC
>MG|2|V3|F|15|88.0|Bacteroidetes|Bacteroidia|Bacteroidales|Porphyromonadaceae|Candidatus Vestibaculum|Vestibaculum|
CCTACGGGAGGCAGCAGTGAGGAATATTGGTCAATGGCCGGAAGGCTGAACCAGCCAAGTCGCGTGGAGGAAGAAGGATCTATGGTTTGTAAACTTCTTTTGTGCGGGGGTAAAGGACAATACGCGTATTGTTTTGCAAGTACCGCACGAATAAGCATCGGCTAACTCCGTGC
>MG|2|V3|F|18|91.91|Bacteroidetes|Bacteroidia|Bacteroidales|Porphyromonadaceae|Parabacteroides|distasonis|
CCTACGGGAGGCAGCAGTGAGGAATATTGGTCAATGGGCGGGAGCCTGAACCAGCCAAGTCGCGTGAGGGACGAAGGCCCTACGGGTCGTAAACCTCTTTTATAAGGGAATAAAGCGCGGCACGCGTGCCGCTGGCATGTACCTTATGAATAAGCATCGGCTAACTCCGTGC
>MG|2|V3|R|16|85.14|Bacteroidetes|Bacteroidia|Bacteroidales|Porphyromonadaceae|Butyricimonas|sp.|
GCACGGAGTTAGCCGATGCTTATTCGGCGGGTACCGGCAACGTCGCATCCCGTGCGACGGTTTCGCCCCCGCCAAAAGAGGTTCACGGGTCATGGACCCTCCTTCCCTCACGCGACTTGGCTGGTTCAGTCTCTCGACCATTGACCAATATTCCTCACTGCTGCCTCCCGTAGGA
>MG|2|V3|R|276|83.71|Bacteroidetes|Bacteroidia|Bacteroidales|Porphyromonadaceae|Barnesiella|intestinihominis|
GCACGGAGTTAGCCGATGCTTGTTCTTGCGGTACTCTCACCGGGGCTCCCGAGCCCCTCCTTGCTCCCGCACCAAAGAGGTTTACAACCCGTAGGGCCTTCCTCCCTCACGCGGCTTGGCTGGTTCAGCCTTACGGCCATTGACCAATATTCCTCACTGCTGCCTCCCGTAGGA
>MG|2|V3|F|20|95.38|Bacteroidetes|Bacteroidia|Bacteroidales|Porphyromonadaceae|Parabacteroides|distasonis|
CCTACGGGAGGCAGCAGTGAGGAATATTGGTCAATGGGCGATAGCCTGAACCAGCCAAGTCGCGTGAGGGATGAAGGCCCTACGGGTCGTAAACCTCTTTTATAAGGGAATAAAGTGTGGGACGTGTCCCATTTTGTATGTACCTTATGAATAAGCATCGGCTAACTCCGTGC
>MG|2|V3|R|13|95.98|Bacteroidetes|Bacteroidia|Bacteroidales|Porphyromonadaceae|Parabacteroides|merdae|
GCACGGAGTTAGCCGATGCTTATTCATACGGTACATACAAAAAATCACACGTGACTCACTTTATTCCCGTATAAAAGAAGTTTACAAACCATAGATCCTTCTTCCTTCACGCGACTTGGCTGGTTCAGCCTCTCGGCCATTGACCAATATTCCTCACTGCTGCCTCCCGTAGG
>MG|2|V3|R|24|92.49|Bacteroidetes|Bacteroidia|Bacteroidales|Porphyromonadaceae|Parabacteroides|distasonis|
GCACGGAGTTAGCCGATGCTTATTCATAAGGTACATGCGAGACGGCACGCGTGCCGCGCTTTATTCCCTTATAAAAGAGGTTTACGACCCGTAGGGCCTTCCTCCCTCACGCGACTTGGCTGGTTCAGGCTCCCGCCCATTGACCAATATTCCTCACTGCTGCCTCCCGTAGG
>MG|2|V3|F|25|89.2|Bacteroidetes|Bacteroidia|Bacteroidales|Porphyromonadaceae|Candidatus Vestibaculum|Vestibaculum|
TCCTACGGGAGGCAGCAGTGAGGAATATTGGTCAATGGCCGGAAGGCTGAACCAGCCAAGTCGCGTGGAGGAAGAAGGATCTATGGTTTGTAAACTTCTTTTGTGCGGGGGTAAAGGTCGGTACGTGTACCGATTTGCAAGTACCGCACGAATAAGCATCGGCTAACTCCGTGC
>MG|2|V3|R|137|93.14|Bacteroidetes|Bacteroidia|Bacteroidales|Porphyromonadaceae|Porphyromonas|gulae|
GCACGGAGTTAGCCGATGCTTATTCATAAGGTACATGCACAGCGCTACACGTAGCGCCCGTTATTCCCTTATAAAAGAAGTTTACAATCCATAGAACCTTCATCCTTCACGCTACTTGGCTGGTTCAGGCTCTCGCCCATTGACCAATATTCCTCACTGCTGCCTCCCGTAGGAG
>MG|2|V3|F|211|86.29|Bacteroidetes|Bacteroidia|Bacteroidales|Porphyromonadaceae|Barnesiella|intestinihominis|
CCTACGGGAGGCAGCAGTGAGGAATATTGGTCAATGGGCGGAAGCCTGAACCAGCCAAGTCGCGTGAGGGAAGGAGGCCCTACGGGTTGTAAACCTCTTTTGCCGGGGGGACAACGGGCGCCACGAGATGGCGTCGTGAGGGTACCCGGAGAAAAAGCATCGGCTAACTCCGTGC
>MG|2|V3|F|28|83.62|Bacteroidetes|Bacteroidia|Bacteroidales|Porphyromonadaceae|Parabacteroides|distasonis|
CCTACGGGAGGCAGCAGTGAGGGATATTGGTCAATGGGCGGGAGCTGAACCAGCCAAGCCGCGTGAGGGAAGAATGTCCTATGGATTGTAAACCTCTTTTGTCACGGGGGTAAAGGGGATGTCGTGACATCCGTTGCAAGTACCGTGCGAATAAGGACCGGCTAACTCCGTGC
>MG|2|V3|F|67|90.75|Bacteroidetes|Bacteroidia|Bacteroidales|Porphyromonadaceae|Parabacteroides|johnsonii|
CCTACGGGAGGCAGCAGTGAGGAATATTGGTCAATGGCCGGAAGGCTGAACCAGCCAAGTCGCGTGAAGGATGAAGGATCTATGGTTTGTAAACTTCTTTTGTACGGGGGTAAAATGAGGGACGCGTCCCTTATTGCAAGTACCGTACGAATAAGCATCGGCTAACTCCGTGC
>MG|2|V3|R|66|94.25|Bacteroidetes|Bacteroidia|Bacteroidales|Porphyromonadaceae|Parabacteroides|merdae|
GCACGGAGTTAGCCGATGCTTATTCGTACGGTACTTGCAATAAAGGACACGTCCTTCACTTTACCCCCGTACAAAAGAAGTTTACAAACCATAGATCCTTCTTCCTTCACGCGACTTGGCTGGTTCAGCCTCTCGGCCATTGACCAATATTCCTCACTGCTGCCTCCCGTAGGA
>MG|2|V3|F|45|93.64|Bacteroidetes|Bacteroidia|Bacteroidales|Porphyromonadaceae|Parabacteroides|merdae|
CCTACGGGAGGCAGCAGTGAGGAATATTGGTCAATGGCCGAGAGGCTGAACCAGCCAAGTCGCGTGAAGGAAGAAGGGTCTATGGTTTGTAAACTTCTTTTGTACGGGGGTAAAGTGAAGGACGTGTCCTTTATTGCAAGTACCGTACGAATAAGCATCGGCTAACTCCGTGC
>MG|2|V3|R|136|86.86|Bacteroidetes|Bacteroidia|Bacteroidales|Porphyromonadaceae|Coprobacter|fastidiosus|
GCACGGAGTTAGCCGATGCTTTTTCTCCGGGTACCCTCACGACGCCATCTCGTGGCGCCCGTTGTCCCCCGGCAAAAGAGGTTTACAACCCGTAGGGCCTCCTTCCCTCACGCGACTTGGCTGGTTCAGGCTTCCGCCCATTGACCAATATTCCTCACTGCTGCCTCCCGTAGGA
>MG|2|V3|F|11|90.23|Bacteroidetes|Bacteroidia|Bacteroidales|Porphyromonadaceae|Coprobacter|fastidiosus|
CCTACGGGAGGCAGCAGTGAGGAATATTGGTCAATGGGCGGAAGCCTGAACCAGCCAAGTAGCGTGGAGGACGAAGGCCCTACGGGTTGTAAACTCCTTTTTCGGGGGGAATAACGGGCGCCACGCGTGGCGCCGTGCACGTACCCCGCGAATAAGCATCGGCTAACTCCGTGC
>MG|2|V3|R|18|86.86|Bacteroidetes|Bacteroidia|Bacteroidales|Porphyromonadaceae|Coprobacter|fastidiosus|
GCACGGAGTTAGCCGATGCTTTTTCTCCGGGTACCCTCACGACGCCATCCCGTGGCGCCCGTTGTCCCCCGGCAAAAGAGGTTTACAACCCGTAGGGCCTCCTTCCCTCACGCGACTTGGCTGGTTCAGGCTTCCGCCCATTGACCAATATTCCTCACTGCTGCCTCCCGTAGGA
>MG|2|V3|F|83|93.71|Bacteroidetes|Bacteroidia|Bacteroidales|Porphyromonadaceae|Porphyromonas|endodontalis|
CCTACGGGAGGCAGCAGTGAGGAATATTGGTCAATGGGCGAGAGCCTGAACCAGCCAAGTAGCGTGAAGGATGACTGCCCTATGGGTTGTAAACTTCTTTTATACGGGAATAACAAGCGGCACGTGTGCCGCTCTGCATGTACCGTATGAATAAGCATCGGCTAACTCCGTGC
>MG|2|V3|R|13|93.71|Bacteroidetes|Bacteroidia|Bacteroidales|Porphyromonadaceae|Barnesiella|viscericola|
GCACGGAGTTAGCCGATGCTTTTTTCTTCGGATACTTGCAAATCTCCACTCGTGAAGACCTTTACTCTCCGACAAAAGAAGTTTACAACCCGTAGGGCCGTCTTCCTTCACGCGACTTGGCTGGTTCAGTCTGCCGACCATTGACCAATATTCCTCACTGCTGCCTCCCGTAGG
>MG|2|V3|F|134|89.14|Bacteroidetes|Bacteroidia|Bacteroidales|Porphyromonadaceae|Parabacteroides|distasonis|
CCTACGGGAGGCAGCAGTGAGGAATATTGGTCAATGGCCGCAGGGCTGAACCAGCCAAGTAGCGTGGAGGATGACGGCCCTACGGGTTGTAAACTCCTTTTTTGCGGGAATAACAGGGGGGCACGTGTGCCCCTCTGCACGTACCGCACGAATAAGCATCGGCTAACTCCGTGC
>MG|2|V3|F|171|87.43|Bacteroidetes|Bacteroidia|Bacteroidales|Porphyromonadaceae|Coprobacter|fastidiosus|
CCTACGGGAGGCAGCAGTGAGGAATATTGGTCAATGGGCGGAAGCCTGAACCAGCCAAGTCGCGTGGAGGACGTAGGCCCTACGGGTCGTGAACTCCTTTTGCCGGGGGGTAACGGGCGGCGCGCGCCGCCGCCGTGCAAGTACCCGGCGAATAAGCATCGGCTAACTCCGTGCC
>MG|2|V3|F|91|91.33|Bacteroidetes|Bacteroidia|Bacteroidales|Porphyromonadaceae|Odoribacter|splanchnicus|
CCTACGGGAGGCAGCAGTGAGGAATATTGGTCAATGGGCGAGAGCCTGAACCAGCCAAGTCGCGTGAGGGAAGACTGCCCTATGGGTTGTAAACCTCTTTTGCAAGGGAAGAATAAGCCTTACGAGTAGGGCGATGCCTGTACCTTGCGAATAAGCATCGGCTAACTCCGTGC
>MG|2|V3|R|19|95.4|Bacteroidetes|Bacteroidia|Bacteroidales|Porphyromonadaceae|Parabacteroides|merdae|
GCACGGAGTTAGCCGATGCTTATTCATACGGTACATACAAAAAGTCACACGTGACTCACTTTATTCCCGTATAAAAGAAGTTTACAAACCATAGATCCTTCTTCCTTCACGCGACTTGGCTGGTTCAGCCTCTCGGCCATTGACCAATATTCCTCACTGCTGCCTCCCGTAGG
>MG|2|V3|F|17|86.86|Bacteroidetes|Bacteroidia|Bacteroidales|Porphyromonadaceae|Coprobacter|fastidiosus|
CCTACGGGAGGCAGCAGTGAGGAATATTGGTCAATGGGCGGAAGCCTGAACCAGCCAAGTCGCGTGAGGGAAGGAGGCCCTACGGGTTGTAAACCTCTTTTGCCGGGGGACAACGGGCGCCACGTGATGGCGTCGTGAGGGTACCCGGAGAAAAAAGCATCGGCTAACTCCGTGC
>MG|2|V3|R|144|84.18|Bacteroidetes|Bacteroidia|Bacteroidales|Porphyromonadaceae|Barnesiella|intestinihominis|
GCACGGAGTTAGCCGATGCTTGTTCTTGCGGTACTCTCACCGGGGCTCACGAGCCCCTCCTTGCTCCCGCACCAAAGAGGTTTACAACCCGTAGGGCCTTCCTCCCTCACGCGGCTTGGCTGGTTCAGCCTTACGGCCATTGACCAATATTCCTCACTGCTGCCTCCCGTAGG
>MG|2|V3|R|57|93.71|Bacteroidetes|Bacteroidia|Bacteroidales|Porphyromonadaceae|Barnesiella|viscericola|
GCACGGAGTTAGCCGATGCTTTTTCTTCGGATACTTGCAAATCTCCACTCGTGAAGACCTTTACTCTCCGACAAAAGAAGTTTACAACCCTTAGGGCCGTCTTCCTTCACGCGACTTGGCTGGTTCAGTCTGCCGACCATTGACCAATATTCCTCACTGCTGCCTCCCGTAGGA
>MG|2|V3|F|131|88.57|Bacteroidetes|Bacteroidia|Bacteroidales|Porphyromonadaceae|Candidatus Vestibaculum|Vestibaculum|
CCTACGGGAGGCAGCAGTGAGGAATATTGGTCAATGGCCGGAAGGCTGAACCAGCCAAGTCGCGTGGAGGAAGAAGGATCTATGGTTTGTAAACTTCTTTTGTGCGGGGGGTAAAGGGCGGTATGTATACCGCATTGAAAGTACCGCACGAATAAGCATCGGCTAACTCCGTGC
>MG|2|V3|F|12|95.98|Bacteroidetes|Bacteroidia|Bacteroidales|Porphyromonadaceae|Barnesiella|intestinihominis|
CCTACGGGAGGCAGCAGTGAGGAATATTGGTCAATGGTCGGCAGACTGAACCAGCCAAGTCGCGTGAAGGAAGACGGCCCTACGGGTTGTAAACTTCTTTTGTCGGAGAGTAAAGGACACTACGTGTAGTGTTTTGCAAGTATCCGAAGAAAAAAGCATCGGCTAACTCCGTGC
>MG|2|V3|R|31|86.78|Bacteroidetes|Bacteroidia|Bacteroidales|Porphyromonadaceae|Coprobacter|fastidiosus|
GCACGGAGTTAGCCGATGCTTTTTCTCCGGGTACCCTCACGGCACCATCCCGTGGCGCCCGTTGTCCCCCGGCAAAAGAGGTTTACAACCCGTAGGGCCTCCTTCCCTCACGCGACTTGGCTGGTTCAGGCTTCCGCCCATTGACCAATATTCCTCACTGCTGCCTCCCGTAGG
>MG|2|V3|F|77|90.75|Bacteroidetes|Bacteroidia|Bacteroidales|Porphyromonadaceae|Coprobacter|fastidiosus|
CCTACGGGAGGCAGCAGTGAGGAATATTGGTCAATGGGCGGAAGCCTGAACCAGCCAAGTAGCGTGGAGGATGAAGGCCCTACGGGTTGTAAACTCCTTTTTCGGGGGAATAACGGGCGCCACGCGTGGCGCCGTGCACGTACCCCGCGAATAAGCATCGGCTAACTCCGTGC
>MG|2|V3|F|51|87.43|Bacteroidetes|Bacteroidia|Bacteroidales|Porphyromonadaceae|Coprobacter|fastidiosus|
CCTACGGGAGGCAGCAGTGAGGAATATTGGTCAATGGGCGGAAGCCTGAACCAGCCAAGTCGCGTGGAGGACGTAGGCCCTACGGGTCGTGAACTCCTTTTGCCGGGGGGGTAACCGGCGGCACGTGTGCCGCCCTGCAAGTACCCGGCGAATAAGCATCGGCTAACTCCGTGCC
>MG|2|V3|F|13|90.8|Bacteroidetes|Bacteroidia|Bacteroidales|Porphyromonadaceae|Parabacteroides|merdae|
CCTACGGGAGGCAGCAGTGAGGAATATTGGTCAATGGCCGGAAGGCTGAACCAGCCAAGTCGCGTGAAGGAAGAAGGATCTATGGTTTGTAAACTTCTTTTGTACGGGGGGTAAAATGAGGGACGCGTCCCTTATTGCAAGTACCGTACGAATAAGCATCGGCTAACTCCGTGC
>MG|2|V3|F|20|94.8|Bacteroidetes|Bacteroidia|Bacteroidales|Porphyromonadaceae|Parabacteroides|distasonis|
CCTACGGGAGGCAGCAGTGAGGAATATTGGTCAATGGGCGATAGCCTGAACCAGCCAAGTCGCGTGAGGGATGAAGGCCCTATGGGTCGTAAACCTCTTTTATAAGGGAATAAAGTTCGCCACGTGTGGTGTTTTGTATGTACCTTATGAATAAGCATCGGCTAACTCCGTGC
>MG|2|V3|F|11|93.1|Bacteroidetes|Bacteroidia|Bacteroidales|Porphyromonadaceae|Porphyromonas|sp.|
TCCTACGGGAGGCAGCAGTGAGGAATATTGGTCAATGGGCGAGAGCCTGAACCAGCCAAGTAGCGTGAAGGAAGAAGGTTCTATGGATTGTAAACTTCTTTTATAAGGGAATAACGGGCGCTACGTGTAGCGCTGTGCATGTACCTTATGAATAAGCATCGGCTAACTCCGTGC
>MG|2|V3|R|13|86.29|Bacteroidetes|Bacteroidia|Bacteroidales|Porphyromonadaceae|Barnesiella|viscericola|
GCACGGAGTTAGCCGATGCTTGTTCTTGCGGTACTCTCAACAGGCCACGCGTGGCCTCTTTGCTCCCGCACCAAAGGAGTTTACAACCCATAGGGCCGTCTTCCTCACGCGGCTTGGCTGGTTCAGCCCTTCGGCCATTGACCAATATTCCTCACTGCTGCCTCCCGTAGG
>MG|2|V3|F|396|86.29|Bacteroidetes|Bacteroidia|Bacteroidales|Porphyromonadaceae|Barnesiella|viscericola|
CCTACGGGAGGCAGCAGTGAGGAATATTGGTCAATGGCCGAAGGGCTGAACCAGCCAAGCCGCGTGGAGGAAGACGGCCCTACGGGTTGTAAACTCCTTTGGTGCGGGAGCAAAGAGGCCACGCGTGGCCAGTTGAGAGTACCGCAAGAACAAGCATCGGCTAACTCCGTGC
>MG|2|V3|F|35|83.05|Bacteroidetes|Bacteroidia|Bacteroidales|Porphyromonadaceae|Parabacteroides|distasonis|
CCTACGGGAGGCAGCAGTGAGGGATATTGGTCAATGGGCGGGAGCTGAACCAGCCAAGCCGCGTGAGGGAAGAATGTCCTATGGATTGTAAACCTCTTTTGCACGGGGGGTAAAGGGGATGTCGTGACATCCGTTGCAAGTACCGTGCGAATAAGGACCGGCTAACTCCGTGC
>MG|2|V3|F|15|90.23|Bacteroidetes|Bacteroidia|Bacteroidales|Porphyromonadaceae|Coprobacter|fastidiosus|
CCTACGGGAGGCAGCAGTGAGGAATATTGGTCAATGGGCGGAAGCCTGAACCAGCCAAGTAGCGTGGAGGACGAAGGCCCTACGGGTTGTAAACTCCTTTTTCGGGGGGAATAACGGGCGCCACGGGTGGCGCCGTGCACGTACCCCGCGAATAAGCATCGGCTAACTCCGTGC
>MG|2|V3|F|27|91.95|Bacteroidetes|Bacteroidia|Bacteroidales|Porphyromonadaceae|Parabacteroides|johnsonii|
CCTACGGGAGGCAGCAGTGAGGAATATTGGTCAATGGCCGTTAGGCTGAACCAGCCAAGTCGCGTGAAGGAAGACGGATCTATGGTTTGTAAACTTCTTTTCTACGGGGGGTAAAGTGTGGGACGTGTCCCATATTGCAAGTACCGTAAGAATAAGCATCGGCTAACTCCGTGC
>MG|2|V3|R|28|88.07|Bacteroidetes|Bacteroidia|Bacteroidales|Porphyromonadaceae|Candidatus Vestibaculum|Vestibaculum|
GCACGGAGTTAGCCGATGCTTATTCGTGCGGTACTTTCAATGCGGTATACATACCGACCTTTACCCCCCGCACAAAAGAAGTTTACAAACCATAGATCCTTCTTCCTCCACGCGACTTGGCTGGTTCAGCCTTCCGGCCATTGACCAATATTCCTCACTGCTGCCTCCCGTAGGA
>MG|2|V3|R|16|93.68|Bacteroidetes|Bacteroidia|Bacteroidales|Porphyromonadaceae|Parabacteroides|merdae|
GCACGGAGTTAGCCGATGCTTATTCGTACGGTACTTGCAATAAAGGACACGTCCTTCACTTTACCCCCGTACAAAAGAAGTTTACAAACCATAGACCCTTCTTCCTTCACGCGACTTGGCTGGTTCAGCCTCTCGGCCATTGACCAATATTCCTCACTGCTGCCTCCCGTAGGA
>MG|2|V3|F|12|83.15|Bacteroidetes|Bacteroidia|Bacteroidales|Porphyromonadaceae|Barnesiella|intestinihominis|
CCTACGGGAGGCAGCAGTGAGGAATATTGGTCAATGGCCGTAAGGCTGAACCAGCCAAGCCGCGTGAGGGAGGAAGGCCCTACGGGTTGTAAACCTCTTTGGGTGCGGGAGCAAGGAGGGGCTCGGGAGCCCCGGTGAGAGTACCGCAAGAACAAGCATCGGCTAACTCCGTGC
>MG|2|V3|F|76|83.62|Bacteroidetes|Bacteroidia|Bacteroidales|Porphyromonadaceae|Barnesiella|intestinihominis|
CCTACGGGAGGCAGCAGTGAGGAATATTGGTCAATGGCCGTAAGGCTGAACCAGCCAAGCCGCGTGAGGGAGGAAGGCCCTACGGGTTGTAAACCTCTTTGGTGCGGGAGCAGGAGGGGCTCGGGAGCCCCGGTGAGAGTACCGCAAGAACAAGCATCGGCTAACTCCGTGCA
>MG|2|V3|R|16|86.36|Bacteroidetes|Bacteroidia|Bacteroidales|Porphyromonadaceae|Barnesiella|intestinihominis|
GCACGGAGTTAGCCGATGCTTTTTTCTCCGGGTACCCTCACGACGCCATCACGTGGCGCCCGTTGTCCCCCCGGCAAAAGAGGTTTACAACCCGTAGGGCCTCCTTCCCTCACGCGACTTGGCTGGTTCAGGCTTCCGCCCATTGACCAATATTCCTCACTGCTGCCTCCCGTAGG
>MG|2|V3|R|50|88.64|Bacteroidetes|Bacteroidia|Bacteroidales|Porphyromonadaceae|Candidatus Vestibaculum|Vestibaculum|
GCACGGAGTTAGCCGATGCTTATTCGTGCGGTACTTTCAATGCGGTATACATACCGCCCTTTACCCCCCGCACAAAAGAAGTTTACAAACCATAGATCCTTCTTCCTCCACGCGACTTGGCTGGTTCAGCCTTCCGGCCATTGACCAATATTCCTCACTGCTGCCTCCCGTAGGA
>MG|2|V3|F|65|91.91|Bacteroidetes|Bacteroidia|Bacteroidales|Porphyromonadaceae|Odoribacter|splanchnicus|
CCTACGGGAGGCAGCAGTGAGGAATATTGGTCAATGGCCGGAAGGCTGAACCAGCCAAGTCGCGTGAGGGAAGACTGCCCTATGGGTTGTAAACCTCTTTTGCAAGGGAAGAATAAGGGCTACGTGTAGCCCGATGCCAGTACTTTGCGAATAAGCATCGGCTAACTCCGTGC
>MG|2|V3|R|50|89.71|Bacteroidetes|Bacteroidia|Bacteroidales|Porphyromonadaceae|Candidatus Vestibaculum|Vestibaculum|
GCACGGAGTTAGCCGATGCTTATTCGTGCGGTACTTGCAATCGGTACACGTACCGACCTTTACCCCCGCACAAAAGAAGTTTACAAACCATAGATCCTTCTTCCTCCACGCGACTTGGCTGGTTCAGCCTTCCGGCCATTGACCAATATTCCTCACTGCTGCCTCCCGTAGG
>MG|2|V3|F|19|90.8|Bacteroidetes|Bacteroidia|Bacteroidales|Porphyromonadaceae|Parabacteroides|merdae|
CCTACGGGAGGCAGCAGTGAGGAATATTGGTCAATGGCCGGAAGGCTGAACCAGCCAAGTCGCGTGAAGGAAGAAGGATCTATGGTTTGTAAACTTCTTTTGTACGGGGGGTAAAGAGAGGGACGCGTCCCTTATTGCAAGTACCGTACGAATAAGCATCGGCTAACTCCGTGC
>MG|2|V3|R|71|82.18|Bacteroidetes|Bacteroidia|Bacteroidales|Porphyromonadaceae|Tannerella|sp.|
GCACGGAGTTAGCCGATGCTTATTCGCCCTGTACTCTCACCCCGCCACACGTGGCGGGCGTTGCCCCAGGGCAAAAGGGGTTCACACTCCGAAGGAGCTACTTCCCCCACGCCACTTGGCTGGTTCAGCCTCTCGGCCATTGACCAATATTCCTCACTGCTGCCTCCCGTAGG
>MG|2|V3|F|35|88.64|Bacteroidetes|Bacteroidia|Bacteroidales|Porphyromonadaceae|Candidatus Vestibaculum|Vestibaculum|
TCCTACGGGAGGCAGCAGTGAGGAATATTGGTCAATGGCCGGAAGGCTGAACCAGCCAAGTCGCGTGGAGGAAGAAGGATCTATGGTTTGTAAACTTCTTTTGTGCGGGGGTAAAGGGCGGTATGTATACCGCATTGAAAGTACCGCACGAATAAGCATCGGCTAACTCCGTGC
>MG|2|V3|F|47|95.4|Bacteroidetes|Bacteroidia|Bacteroidales|Porphyromonadaceae|Parabacteroides|merdae|
CCTACGGGAGGCAGCAGTGAGGAATATTGGTCAATGGCCGAGAGGCTGAACCAGCCAAGTCGCGTGAAGGAAGAAGGATCTATGGTTTGTAAACTTCTTTTATACGGGAATAAAGTGAGTCACGTGTGACTTTTTGTATGTACCGTATGAATAAGCATCGGCTAACTCCGTGC
>MG|2|V3|R|10|89.14|Bacteroidetes|Bacteroidia|Bacteroidales|Porphyromonadaceae|Candidatus Vestibaculum|Vestibaculum|
GCACGGAGTTAGCCGATGCTTATTCGTGCGGTACTTGCAATCGGTACGCGTACCGACCTTTACCCCCCGCACAAAAGAAGTTTACAAACCATAGATCCTTCTTCCTCCACGCGACTTGGCTGGTTCAGCCTTCCGGCCATTGACCAATATTCCTCACTGCTGCCTCCCGTAGG
>MG|2|V3|R|78|86.36|Bacteroidetes|Bacteroidia|Bacteroidales|Porphyromonadaceae|Barnesiella|intestinihominis|
GCACGGAGTTAGCCGATGCTTTTTCTCCGGGTACCCTCACGACGCCATCTCGTGGCGCCCGTTGTCCCCCCGGCAAAAGAGGTTTACAACCCGTAGGGCCTCCTTCCCTCACGCGACTTGGCTGGTTCAGGCTTCCGCCCATTGACCAATATTCCTCACTGCTGCCTCCCGTAGGA
>MG|2|V3|F|26|93.06|Bacteroidetes|Bacteroidia|Bacteroidales|Porphyromonadaceae|Porphyromonas|gulae|
CCTACGGGAGGCAGCAGTGAGGAATATTGGTCAATGGGCGAGAGCCTGAACCAGCCAAGTAGCGTGAAGGATGAAGGTTCTATGGATTGTAAACTTCTTTTATAAGGGAATAACGGGCGCTACGTGTAGTGTTGTGCATGTACCTTATGAATAAGCATCGGCTAACTCCGTGC
>MG|2|V3|R|602|86.03|Bacteroidetes|Bacteroidia|Bacteroidales|Porphyromonadaceae|Candidatus Vestibaculum|Vestibaculum|
GCACGGAGTTAGCCGATGCTTGTTCTCGCGGTACGCTCATCGGCCCACCGAATGGGCCACTTTGCTCCCGCGCCAAAGAAGTTTACGAACCATAGATCTGTCGTCCTTCACGCGGCTTGGCTGGTTCAGGCTCCCGCCCATTGACCAATATTCCTCACTGCTGCCTCCCGTAGGAG
>MG|2|V3|F|23|89.71|Bacteroidetes|Bacteroidia|Bacteroidales|Porphyromonadaceae|Candidatus Vestibaculum|Vestibaculum|
CCTACGGGAGGCAGCAGTGAGGAATATTGGTCAATGGCCGGAAGGCTGAACCAGCCAAGTCGCGTGGAGGAAGAAGGATCTATGGTTTGTAAACTTCTTTTGTGCGGGGGGTAAAGGTCGGTACGTGTACCGATTGCAAGTACCGCACGAATAAGCATCGGCTAACTCCGTGC
>MG|2|V3|F|14|86.78|Bacteroidetes|Bacteroidia|Bacteroidales|Porphyromonadaceae|Coprobacter|fastidiosus|
CCTACGGGAGGCAGCAGTGAGGAATATTGGTCAATGGGCGGAAGCCTGAACCAGCCAAGTCGCGTGAGGGAAGGAGGCCCTACGGGTTGTAAACCTCTTTTGCCGGGGGACAACGGGCGCCACGAGATGGCGTCGTGAGGGTACCCGGAGAAAAGCATCGGCTAACTCCGTGC
>MG|2|V3|R|13|91.95|Bacteroidetes|Bacteroidia|Bacteroidales|Porphyromonadaceae|Parabacteroides|distasonis|
GCACGGAGTTAGCCGATGCTTATTCATGCGGTACCTGCAAGAAGGTACACGTACCTCACGTTAATCCCGCATAAAAAGAAGTTTACAACCCGTAGGGCCGTCATCCTTCACGCTACTTGGCTGGTTCAGCCTCGCGGCCATTGACCAATATTCCTCACTGCTGCCTCCCGTAGG
>MG|2|V3|R|252|88.07|Bacteroidetes|Bacteroidia|Bacteroidales|Porphyromonadaceae|Candidatus Vestibaculum|Vestibaculum|
GCACGGAGTTAGCCGATGCTTATTCGTGCGGTACTTTCAATGCGGTATACATACCGACCTTTACCCCCGCACAAAAGAAGTTTACAAACCATAGATCCTTCTTCCTCCACGCGACTTGGCTGGTTCAGCCTTCCGGCCATTGACCAATATTCCTCACTGCTGCCTCCCGTAGGA
>MG|2|V3|F|34|91.33|Bacteroidetes|Bacteroidia|Bacteroidales|Porphyromonadaceae|Parabacteroides|johnsonii|
CCTACGGGAGGCAGCAGTGAGGAATATTGGTCAATGGCCGGAAGGCTGAACCAGCCAAGTCGCGTGAAGGATGAAGGATCTATGGTTTGTAAACTTCTTTTGTACGGGGGTAAAATGAGGGACGTGTCCCTTATTGCAAGTACCGTACGAATAAGCATCGGCTAACTCCGTGC
>MG|2|V3|R|27|91.33|Bacteroidetes|Bacteroidia|Bacteroidales|Porphyromonadaceae|Odoribacter|splanchnicus|
GCACGGAGTTAGCCGATGCTTATTCGCAAGGTACAGGCATCGCCTTACACGTAAAGCTTATTCTTCCCTTGCAAAAGAGGTTTACAACCCATAGGGCAGTCATCCCTCACGCGACTTGGCTGGTTCAGGCTCTCGCCCATTGACCAATATTCCTCACTGCTGCCTCCCGTAGG
>MG|2|V3|R|12|91.38|Bacteroidetes|Bacteroidia|Bacteroidales|Porphyromonadaceae|Parabacteroides|merdae|
GCACGGAGTTAGCCGATGCTTATTCGTACGGTACTTGCAATAAGGGACGCGTCCCTCACTTTACCCCCGTACAAAAGAAGTTTACAAACCATAGATCCTTCTTCCTTCACGCGACTTGGCTGGTTCAGCCTTCCGGCCATTGACCAATATTCCTCACTGCTGCCTCCCGTAGGA
>MG|2|V3|F|28|90.86|Bacteroidetes|Bacteroidia|Bacteroidales|Porphyromonadaceae|Odoribacter|splanchnicus|
CCTACGGGAGGCAGCAGTGAGGAATATTGGTCAATGGCCGTAAGGCTGAACCAGCCAAGTAGCGTGAGGGATGACTGCCCTATGGGTTGTAAACCTCTTTTATAAGGGGGTAAAGGCATCTACGTGTAGATGTTTGCAAGTACCTTATGAATAAGCATCGGCTAACTCCGTGC
>MG|2|V3|R|20|94.29|Bacteroidetes|Bacteroidia|Bacteroidales|Porphyromonadaceae|Parabacteroides|distasonis|
GCACGGAGTTAGCCGATGCTTATTCATAAGGTACATACAAAAACACCACACGTGGCGAACTTTATTCCCTTATAAAAAGAGGTTTACGACCCGTAGGGCCTTCATCCCTCACGCGACTTGGCTGGTTCAGGCTATCGCCCATTGACCAATATTCCTCACTGCTGCCTCCCGTAGG
>MG|2|V3|F|27|93.06|Bacteroidetes|Bacteroidia|Bacteroidales|Porphyromonadaceae|Parabacteroides|merdae|
CCTACGGGAGGCAGCAGTGAGGAATATTGGTCAATGGCCGAGAGGCTGAACCAGCCAAGTCGCGTGAAGGAAGAAGGATCTATGGTTTGTAAACTTCTTTTGTACGGGGGTAAAGTGAGGGACGTGTCCCTTATTGCAAGTACCGTACGAATAAGCATCGGCTAACTCCGTGC
>MG|2|V3|F|66|85.63|Bacteroidetes|Bacteroidia|Bacteroidales|Porphyromonadaceae|Butyricimonas|sp.|
CCTACGGGAGGCAGCAGTGAGGAATATTGGTCAATGGTCGAGAGACTGAACCAGCCAAGTCGCGTGAGGGAAGGAGGGTCCATGACCCGTGAACCTCTTTTGGCGGGGGCGAAACCGTCGCACGTGATGCGACGTTGCCGGTACCCGCCGAATAAGCATCGGCTAACTCCGTGC
>MG|2|V3|R|25|92.53|Bacteroidetes|Bacteroidia|Bacteroidales|Porphyromonadaceae|Parabacteroides|distasonis|
GCACGGAGTTAGCCGATGCTTATTCATAAGGTACATGCAAGGCGGCACGCGTGCCGCGCTTTATTCCCTTATAAAAGAGGTTTACGACCCGTAGGGCCTTCCTCCCTCACGCGACTTGGCTGGTTCAGGCTCCCGCCCATTGACCAATATTCCTCACTGCTGCCTCCCGTAGGA
>MG|2|V3|F|18|93.06|Bacteroidetes|Bacteroidia|Bacteroidales|Porphyromonadaceae|Parabacteroides|distasonis|
CCTACGGGAGGCAGCAGTGAGGAATATTGGTCAATGGCCGTAAGGCTGAACCAGCCAAGTAGCGTGAGGGATGACTGCCTATGGTTGTAAACCTCTTTTATAAGGGAATAAAGTGAGCCACGTGTGGTTTTTTGTATGTACCTTATGAATAAGCATCGGCTAACTCCGTGC
>MG|2|V3|F|173|89.71|Bacteroidetes|Bacteroidia|Bacteroidales|Porphyromonadaceae|Coprobacter|fastidiosus|
CCTACGGGAGGCAGCAGTGAGGAATATTGGTCAATGGGCGGAAGCCTGAACCAGCCAAGTAGCGTGGAGGACGACGGCCCTACGGGTTGTAAACTCCTTTTTCGAGGGAATAACGGCGCCCACGCGTGGGCGATTGCATGTACCTCGCGAATAAGCATCGGCTAACTCCGTGC
>MG|2|V3|F|14|86.86|Bacteroidetes|Bacteroidia|Bacteroidales|Porphyromonadaceae|Barnesiella|viscericola|
CCTACGGGAGGCAGCAGTGGGGAATATTGGTCAATGGACGGAAGTCTGAACCAGCCAAGTCGCGTGAAGGAAGACGGCCCTTAGGGTTGTAAACTTCTTTTACTTGTGAGTAAAGTGTCCTACGTGTAGGATATTGCAATTAACAAGAGAATAAGCATCGGCTAATTCCGTGC
>MG|2|V3|F|28|86.36|Bacteroidetes|Bacteroidia|Bacteroidales|Porphyromonadaceae|Barnesiella|intestinihominis|
CCTACGGGAGGCAGCAGTGAGGAATATTGGTCAATGGGCGGAAGCCTGAACCAGCCAAGTCGCGTGAGGGAAGGAGGCCCTACGGGTTGTAAACCTCTTTTGCCGGGGGGACAACGGGCGCCACGTGATGGCGTCGTGAGGGTACCCGGAGAAAAAAGCATCGGCTAACTCCGTGC
>MG|2|V3|F|10|82.95|Bacteroidetes|Bacteroidia|Bacteroidales|Porphyromonadaceae|Porphyromonas|endodontalis|
CCTACGGGAGGCAGCAGTGAGGAATATTGGTCAATGGGCGGAAGCCTGAACCAGCCATGCCGCGTGAAGGAATAAGGTCCTATGGACTGTCAACTTCTTTGGCAGGGGAGCAATAAGGCCCGCGAGACGGGCCGATGAGAGTACCCTGCAAAAAAGCATCGGCTAACTCCGTGC
>MG|2|V3|R|27|88.64|Bacteroidetes|Bacteroidia|Bacteroidales|Porphyromonadaceae|Parabacteroides|distasonis|
GCACGGAGTTAGCCGATGCTTATTCGTGCGGTACGTGCAGAGGGGCACACGTGCCCCCCCTGTTATTCCCGCAAAAAAGGAGTTTACAACCCGTAGGGCCGTCATCCTCCACGCTACTTGGCTGGTTCAGCCCTGCGGCCATTGACCAATATTCCTCACTGCTGCCTCCCGTAGG
>MG|2|V3|F|25|93.14|Bacteroidetes|Bacteroidia|Bacteroidales|Porphyromonadaceae|Barnesiella|viscericola|
CCTACGGGAGGCAGCAGTGAGGAATATTGGTCAATGGTCGGCAGACTGAACCAGCCAAGTCGCGTGAAGGAAGACGGCCCTAAGGGTTGTAAACTTCTTTTGTCGGAGAGTAAAGGTCTTCACGAGTGGAGATTTGCAAGTATCCGAAGAAAAAAGCATCGGCTAACTCCGTGC
>MG|2|V3|R|14|88.07|Bacteroidetes|Bacteroidia|Bacteroidales|Prevotellaceae|Prevotella|sp.|
GCACGGAGTTAGCCGATGCTTATTCGCGCGGTACCTGCAAAGGGCCACACGTGGCCCCCCTTTATCCCCGCGCAAAAGGGGTTTACGACCCGTAGGGCCTTCGTCCCCCCACGCTACTTGGCTGGTTCAGGCTTCCGCCCATTGACCAATATCCCTCACTGCTGCCCCCCCGTAGG
>MG|2|V3|F|35|88.64|Bacteroidetes|Bacteroidia|Bacteroidales|Prevotellaceae|Prevotella|sp.|
CCTACGGGGAGGCAGCAGTGAGGGGATATTGGTCAATGGGCGGAAGCCTGAACCAGCCAAGTAGCGTGGGGGACGAAGGCCCTACGGGTCGTAAACCCCTTTTGCGCGGGGATAAAGGGGGGCCACGTGTGGCCCTTTGCAGGTACCGCGCGAATAAGCATCGGCTAACTCCGTGC
>MG|2|V3|R|19|89.71|Bacteroidetes|Bacteroidia|Bacteroidales|Prevotellaceae|Prevotella|dentasini|
GCACGGAATTAGCCGATGCTTATTCGCGCGGTACATGCAACGCGCCACGCGTGGCGCTCTTTATTCCCGCGCAAAAAGGACTTTACGACCCGTAGGGCCTTCGTCGTCCACGCTACTTGGCTGGTTCAGGCTTCCGCCCATTGACCAATATTCCTCACTGCTGCCTCCCGTAGG
>MG|2|V3|F|15|90.91|Bacteroidetes|Bacteroidia|Bacteroidales|Prevotellaceae|Prevotella|sp.|
CCTACGGGAGGCAGCAGTGAGGAATATTGGTCAATGGGCGGAAGCCTGAACCAGCCAAGTAGCGTGAGGGACGACGGCCCTATGGGTTGTAAACCTCTTTTTGTGCGGGGGACAAAGCGGCCTACGGGTAGGCCTTTGCGGGTACCGCACGAATAAGGACCGGCTAATTCCGTGC
>MG|2|V3|F|27|94.22|Bacteroidetes|Bacteroidia|Bacteroidales|Prevotellaceae|Prevotella|dentasini|
CCTACGGGAGGCAGCAGTGAGGAATATTGGTCAATGGGCGGAAGCCTGAACCAGCCAAGTAGCGTGCGGGACGACGGCCCTATGGGTTGTAAACCGCTTTTTCACGGGGATAAAGTGCGCCACGCGTGGCGCTTTGCAGGTACCGTGCGAATAAGGACCGGCTAATTCCGTGC
>MG|2|V3|F|10|94.25|Bacteroidetes|Bacteroidia|Bacteroidales|Prevotellaceae|Paraprevotella|clara|
CCTACGGGAGGCAGCAGTGAGGAATATTGGTCAATGGGCGATAGCCTGAACCAGCCAAGTCGCGTGAGGGATGAAGGCCCTACGGGTCGTAAACCTCTTTTTATAAGGGAATAAAGTTCGCCACGTGTGGTGTTTTGTATGTACCTTATGAATAAGCATCGGCTAACTCCGTGC
>MG|2|V3|F|10|91.91|Bacteroidetes|Bacteroidia|Bacteroidales|Prevotellaceae|Prevotella|multiformis|
CCTACGGGAGGCAGCAGTGAGGAATATTGGTCAATGGGCGGAAGCCTGAACCAGCCAAGTAGCGTGAGGGACGAAGGCCCTACGGGTTGTAAACCTCTTTTATGCGGGGATAAAGTGGGGGACGGGTCCCCTATTGCAGGTACCGCGCGAATAAGCATCGGCTAACTCCGTGC
>MG|2|V3|F|256|92.57|Bacteroidetes|Bacteroidia|Bacteroidales|Prevotellaceae|Prevotella|copri|
CCTACGGGAGGCAGCAGTGAGGAATATTGGTCAATGGGCGGAAGCCTGAACCAGCCAAGTAGCGTGAGGGACGACGGCCCTACGGGTTGTAAACCTCTTTTTGCGCGGGGACAAAGTTCGCCATGCGTGGCGTTTTGCGGGTACCGCGCGAATAAGGACCGGCTAATTCCGTGC
>MG|2|V3|R|269|91.48|Bacteroidetes|Bacteroidia|Bacteroidales|Prevotellaceae|Prevotella|dentasini|
GCACGGAATTAGCCGGTCCTTGTTCTTGCGGTACTTGCAATAACGCAACGCGTGCGCCACTTTACTCCCGCACCAAAGCAGTTTACAACCCTAAGGGCCGTCCTCCTGCACGCTACTTGGCTGGTTCAGGCTTCCGCCCATTGACCAATATTCCTCACTGCTGCCTCCCGTAGGA
>MG|2|V3|F|11|76.84|Bacteroidetes|Bacteroidia|Bacteroidales|Prevotellaceae|Prevotella|stercorea|
CCTACGGGAGGCAGCAGTGAGGGATATTGGACAATGGAAGGAATTCTGATCCAGCCATGCCGCGTGCGGGCGTGCGCCCTACGGGGCGTTGAACCGCTTTTGGCGGGGGGGCAATAGGCGCCATGCGTGGCGCTTTGAGAGTACCCGCCGAATAAGCATCGGCTAACTCCGTGC
>MG|2|V3|F|11|95.4|Bacteroidetes|Bacteroidia|Bacteroidales|Prevotellaceae|Prevotella|multiformis|
TCCTACGGGAGGCAGCAGTGAGGAATATTGGTCAATGGGCGGAAGCCTGAACCAGCCAAGTAGCGTGAGGGACGAAGGCCCTACGGGTTGTAAACCTCTTTTATGCGGGGATAAAGTGCGGGACGCGTCCCGTATTGCAGGTACCGCATGAATAAGGACCGGCTAATTCCGTGC
>MG|2|V3|R|10|87.64|Bacteroidetes|Bacteroidia|Bacteroidales|Prevotellaceae|Prevotella|sp.|
GCACGGAGTTAGCCGATGCTTATTCGCGCGGTACCTGCAAAGGGCCACACGTGGCCCCCCTTTATCCCCCGCGCAAAAGGGGTTTACGACCCGTAGGGCCTTCGTCCCCCCACGCTACTTGGCTGGTTCAGGCTTCCGCCCATTGACCAATATCCCCTCACTGCTGCCTCCCCGTAGG
>MG|2|V3|F|12|95.4|Bacteroidetes|Bacteroidia|Bacteroidales|Prevotellaceae|Prevotella|multiformis|
TCCTACGGGAGGCAGCAGTGAGGAATATTGGTCAATGGGCGGAAGCCTGAACCAGCCAAGTAGCGTGAGGGACGAAGGCCCTACGGGTTGTAAACCTCTTTTATGCGGGGATAAAGTGGGGGACGGGTCCCTTATTGCAGGTACCGCATGAATAAGGACCGGCTAATTCCGTGC
>MG|2|V3|F|327|93.06|Bacteroidetes|Bacteroidia|Bacteroidales|Prevotellaceae|Prevotella|sp.|
CCTACGGGAGGCAGCAGTGAGGAATATTGGTCAATGGGCGGAAGCCTGAACCAGCCAAGTAGCGTGAGGGATGAAGGCCCTACGGGTTGTAAACCTCTTTTGTGCGGGGACAAAGTGGGCCACGTGTGGCCTTTTGCGTGTACCGCACGAATAAGGACCGGCTAATTCCGTGC
>MG|2|V3|R|388|92.09|Bacteroidetes|Bacteroidia|Bacteroidales|Prevotellaceae|Prevotella|sp.|
GCACGGAATTAGCCGGTCCTTATTCGTGCGGTACACGCAAAACGGGACACGTCCCGCACTTTGTTCCCGCACAAAAGGGGTTTACAACCCGTAGGGCCTTCGTCCCCCCACGCTACTTGGCTGGTTCAGGCTTACGCCCATTGACCAATATTCCTCACTGCTGCCTCCCGTAGGAG
>MG|2|V3|R|12|92.53|Bacteroidetes|Bacteroidia|Bacteroidales|Prevotellaceae|Prevotella|sp.|
GCACGGAATTAGCCGGTCCTTATTCGTGCGGTACACGCAAAAGGCCACACGTGGCCCACTTTGTCCCCGCACAAAAAGAGGTTTACAACCCGTAGGGCCTTCATCCCTCACGCTACTTGGCTGGTTCAGGCTTCCGCCCATTGACCAATATTCCTCACTGCTGCCTCCCGTAGG
>MG|2|V3|F|41|91.91|Bacteroidetes|Bacteroidia|Bacteroidales|Prevotellaceae|Prevotella|stercorea|
CCTACGGGAGGCAGCAGTGAGGAATATTGGTCAATGGGCGCGAGCCTGAACCAGCCAAGTAGCGTGAGGATGACTGCCCTACGGTTGTAAACTCCTTTTGCAGGGGGATAAAGTGTGCCACGCGTGGCATATTGCAGGTACCCTGCGAATAAGCATCGGCTAACTCCGTGC
>MG|2|V3|F|12|92.53|Bacteroidetes|Bacteroidia|Bacteroidales|Prevotellaceae|Prevotella|sp.|
CCTACGGGGAGGCAGCAGTGAGGAATATTGGTCAATGGGCGGAAGCCTGAACCAGCCAAGTAGCGTGAGGGATGAAGGCCCTACGGGTTGTAAACCTCTTTTGTGCGGGGACAAAGTGGGCCACGTGTGGCCTTTTGCGTGTACCGCACGAATAAGGACCGGCTAATTCCGTGC
>MG|2|V3|R|37|88.7|Bacteroidetes|Bacteroidia|Bacteroidales|Prevotellaceae|Prevotella|sp.|
GCACGGAGTTAGCCGATGCTTATTCGCGCGGTACCTGCAAAGGGCCACACGTGGCCCCCCCTTTATCCCCGCGCAAAAAGGGGTTTACGACCCGTAGGGCCTTCGTCCCCCACGCTACTTGGCTGGTTCAGGCTTCCGCCCATTGACCAATATCCCTCACTGCTGCCTCCCGTAGG
>MG|2|V3|F|15|91.43|Bacteroidetes|Bacteroidia|Bacteroidales|Prevotellaceae|Prevotella|nigrescens|
TCCTACGGGAGGCAGCAGTGAGGAATATTGGTCAATGGGCGGAAGCCTGAACCAGCCAAGTAGCGTGCAGGATGAAGGCCCTTAGGGTTGTAAACTGCTTTGGTGCGGGAGTAAAGTGGCGCACGTGTTGCGCTATTGCAAGTACCGCAAGAACAAGGACCGGCTAATTCCGTGC
>MG|2|V3|R|25|87.71|Bacteroidetes|Bacteroidia|Bacteroidales|Prevotellaceae|Prevotella|sp.|
GCACGGAGTTAGCCGATGCTTATTCGCGCGGTACCTGCAAAGGGCCACACGTGGCCCCCCCTTTATCCCCGCGCAAAAAGGGGTTTACGACCCGTAGGGCCTTCGTCCCCCCCACGCTACTTGGCTGGTTCAGGCTTCCGCCCATTGACCAATATCCCTCACTGCTGCCTCCCGTAGG
>MG|2|V3|R|24|93.18|Bacteroidetes|Bacteroidia|Bacteroidales|Prevotellaceae|Prevotella|multiformis|
GCACGGAATTAGCCGGTCCTTATTCATGCGGTACCTGCAATAGGGGACCCGTCCCCCCCACTTTATCCCCGCATAAAAAGAGGTTTACAACCCGTAGGGCCTTCGTCCCTCACGCTACTTGGCTGGTTCAGGCTTCCGCCCATTGACCAATATTCCTCACTGCTGCCTCCCGTAGG
>MG|2|V3|F|45|91.38|Bacteroidetes|Bacteroidia|Bacteroidales|Prevotellaceae|Prevotella|denticola|
CCTACGGGAGGCAGCAGTGAGGAATATTGGTCAATGGGCGGAAGCCTGAACCAGCCAAGTAGCGTGGGGGGAAGAAGGCCCTACGGGTTGTAAACCCCTTTTGTGCGGGAACAAAGTGCGGGACGTGTCCCGTTTTGCGTGTACCGCACGAATAAGGACCGGCTAATTCCGTGC
>MG|2|V3|R|11|93.1|Bacteroidetes|Bacteroidia|Bacteroidales|Prevotellaceae|Prevotella|sp.|
GCACGGAATTAGCCGATGCTTATTCATGCGGTACCCGCAAACGCCCACGCGTGGGCGGCTTTGTCCCCGCATAAAAGGAGTTTACAACCAACTAGGGCCGTCATCCTCCACGCTACTTGGCTGGTTCAGGCTTCCGCCCATTGACCAATATTCCTCACTGCTGCCTCCCGTAGG
>MG|2|V3|R|14|94.25|Bacteroidetes|Bacteroidia|Bacteroidales|Prevotellaceae|Prevotella|denticola|
GCACGGAATTAGCCGGTCCTTATTCATGCGGTACCTGCAATAGGGGGACACGTCCCCCACTTTATCCCCGCATAAAAGAGGTTTACAACCCGTAGGGCCTTCGTCCCTCACGCTACTTGGCTGGTTCAGGCTTCCGCCCATTGACCAATATTCCTCACTGCTGCCTCCCGTAGG
>MG|2|V3|F|269|95.95|Bacteroidetes|Bacteroidia|Bacteroidales|Prevotellaceae|Paraprevotella|clara|
CCTACGGGAGGCAGCAGTGAGGAATATTGGTCAATGGCCGAGAGGCTGAACCAGCCAAGTAGCGTGAAGGATGACGGCCCTACGGGTTGTAAACTTCTTTTATAAGGGAATAAAGTGCATCACGCGTGGTGTTTTGTATGTACCTTATGAATAAGCATCGGCTAACTCCGTGC
>MG|2|V3|F|10|91.43|Bacteroidetes|Bacteroidia|Bacteroidales|Prevotellaceae|Prevotella|sp.|
CCTACGGGAGGCAGCAGTGGGGAATATTGGTCAATGGGCGGAAGCCTGAACCAGCCAAGTAGCGTGGAGGACGACGGCCCTAGTTGGTTGTAAACTCCTTTTATGCGGGGGACAAAGCCGCCCACGCGTGGGCGTTTGCGGGTACCGCATGAATAAGCATCGGCTAATTCCGTGC
>MG|2|V3|R|21|91.95|Bacteroidetes|Bacteroidia|Bacteroidales|Prevotellaceae|Prevotella|sp.|
GCACGGAATTAGCCGGTCCTTATTCGTGCGGTACACGCAAAACGGGACACGTCCCGCACTTTGTTCCCGCACAAAAGGGGTTTACAACCCGTAGGGCCTTCGTCCCCCACGCTACTTGGCTGGTTCAGGCTTCCGCCCATTGACCAATATTCCTCACTGCTGCCTCCCGTAGG
>MG|2|V3|F|10|89.2|Bacteroidetes|Bacteroidia|Bacteroidales|Prevotellaceae|Prevotella|copri|
TCCTACGGGAGGCAGCAGTGAGGAATATTGGTCAATGGGCGGAAGCCTGAACCAGCCAAGTAGCGTGGACGAGGAAGGCCCTACGGGTCGTAAAGTCCTTTTGCGCGGGAATAAAGAGCGCCACGCGTGGCGCGTTGCATGTACCGCGCGAATAAGCATCGGCTAATTCCGTGC
>MG|2|V3|F|26|92.53|Bacteroidetes|Bacteroidia|Bacteroidales|Prevotellaceae|Prevotella|dentasini|
CCTACGGGAGGCAGCAGTGAGGAATATTGGTCAATGGGCGCAAGCCTGAACCAGCCAAGTAGCGTGAGGGACGAAGGCCCTACGGGTTGTAAACCTCTTTTTATGCGGGGACAAAGTGTGCCACGCGTGGCATATTGCGGGTACCGCATGAATAAGGACCGGCTAATTCCGTGC
>MG|2|V3|F|14|89.71|Bacteroidetes|Bacteroidia|Bacteroidales|Prevotellaceae|Prevotella|copri|
CCTACGGGAGGCAGCAGTGAGGAATATTGGTCAATGGGCGCGAGCCTGAACCAGCCAAGTAGCGTGGAGGACGAATGCCCTACGGGTTGTAAACTCCTTTTTGGCGGAGGATAAAGATTGCCACGTGTGGCAAGCTGCAGGTATCCGCCGAATAAGGGCCGGCTAATTCCGTGC
>MG|2|V3|R|15|90.75|Bacteroidetes|Bacteroidia|Bacteroidales|Prevotellaceae|Prevotella|sp.|
GCACGGAATTAGCCGATGCTTATTCGCGCGGTACCTGCAAAGGGCCACACGTGGCCCCCTTTATCCCCGCGCAAAAGGGGTTTACGACCCGTAGGGCCTTCGTCCCCCACGCTACTTGGCTGGTTCAGGCTTCCGCCCATTGACCAATATCCCTCACTGCTGCCTCCCGTAGG
>MG|2|V3|R|91|88.7|Bacteroidetes|Bacteroidia|Bacteroidales|Prevotellaceae|Prevotella|sp.|
GCACGGAGTTAGCCGATGCTTATTCGCGCGGTACCTGCAAAGGGCCACACGTGGCCCCCCTTTATCCCCGCGCAAAAGGGGTTTACGACCCGTAGGGCCTTCGTCCCCCCACGCTACTTGGCTGGTTCAGGCTTCCGCCCATTGACCAATATCCCCTCACTGCTGCCTCCCGTAGGA
>MG|2|V3|F|26|95.4|Bacteroidetes|Bacteroidia|Bacteroidales|Prevotellaceae|Prevotella|buccalis|
CCTACGGGAGGCAGCAGTGAGGAATATTGGTCAATGGGCGATAGCCTGAACCAGCCAAGTAGCGTGCAGGAAGACGGCCCTATGGGTTGTAAACTGCTTTTTGTGCGGGAATAAAGTGCGCGACGTGTCGTGTATTGCATGTACCGCGTGAATAAGGACCGGCTAATTCCGTGC
>MG|2|V3|F|12|94.22|Bacteroidetes|Bacteroidia|Bacteroidales|Prevotellaceae|Prevotella|denticola|
CCTACGGGAGGCAGCAGTGAGGGATATTGGTCAATGGGCGGAAGCCTGAACCAGCCAAGTAGCGTGAGGGACGAAGGCCCTACGGGTTGTAAACCTCTTTTATGCGGGGATAAAGTGGGGGACGTGTCCCCTATTGCAGGTACCGCATGAATAAGGACCGGCTAATTCCGTGC
>MG|2|V3|F|25|89.2|Bacteroidetes|Bacteroidia|Bacteroidales|Prevotellaceae|Prevotella|sp.|
CCTACGGGAGGCAGCAGTGAGGGATATTGGTCAATGGGCGGAAGCCTGAACCAGCCAAGTAGCGTGGGGGACGAAGGCCCTACGGGTCGTAAACCCCTTTTTGCGCGGGGATAAAGGGGGGCCACGTGTGGCCCTTTGCAGGTACCGCGCGAATAAGCATCGGCTAACTCCGTGC
>MG|2|V3|R|22|94.22|Bacteroidetes|Bacteroidia|Bacteroidales|Prevotellaceae|Prevotella|dentalis|
GCACGGAATTAGCCGGTCCTTATTCGCACGGTACCTGCAAAGCGCCACGCGTGGCGCACTTTATCCCCGTGAAAAAGCGGTTTACAACCCATAGGGCCGTCATCCCGCACGCTACTTGGCTGGTTCAGGCTTCCGCCCATTGACCAATATTCCTCACTGCTGCCTCCCGTAGG
>MG|2|V3|F|13|93.06|Bacteroidetes|Bacteroidia|Bacteroidales|Prevotellaceae|Prevotella|denticola|
CCTACGGGAGGCAGCAGTGAGGAATATTGGTCAATGGGCGCAAGCCTGAACCAGCCAAGTAGCGTGAGGGACGAAGGCCCTACGGGTTGTAAACCTCTTTTATGCGGGGACAAAGTGTGGGACGTGTCCCATATTGCGGGTACCGCATGAATAAGGACCGGCTAATTCCGTGC
>MG|2|V3|R|15|93.75|Bacteroidetes|Bacteroidia|Bacteroidales|Prevotellaceae|Prevotella|buccae|
GCACGGAATTAGCCGGTCCTTATTCTTGCGGTACATGCAAAAACACCACACGTGGCGCATTTTATTCCCGCATAAAAAGCAGTTTACAACCCTGAAGGCCGTCATCCTGCACGCTACTTGGCTGGTTCAGGCTTCCGCCCATTGACCAATATTCCTCACTGCTGCCTCCCGTAGG
>MG|2|V3|R|250|89.71|Bacteroidetes|Bacteroidia|Bacteroidales|Prevotellaceae|Prevotella|sp.|
GCACGGAGTTAGCCGATGCTTATTCGCGCGGTACCTGCAAAGGGCCACACGTGGCCCCCTTTATCCCCGCGCAAAAGGGGTTTACGACCCGTAGGGCCTTCGTCCCCCCACGCTACTTGGCTGGTTCAGGCTTCCGCCCATTGACCAATATCCCTCACTGCTGCCTCCCGTAGGA
>MG|2|V3|F|25|89.2|Bacteroidetes|Bacteroidia|Bacteroidales|Prevotellaceae|Prevotella|sp.|
CCTACGGGAGGCAGCAGTGAGGGATATTGGTCAATGGGCGGAAGCCTGAACCAGCCAAGTAGCGTGGGGGACGAAAGGCCCTACGGGTCGTAAACCCCTTTTTGCGCGGGGATAAAGGGGGCCACGTGTGGCCCTTTGCAGGTACCGCGCGAATAAGCATCGGCTAACTCCGTGC
>MG|2|V3|F|26|88.64|Bacteroidetes|Bacteroidia|Bacteroidales|Prevotellaceae|Prevotella|copri|
CCTACGGGGAGGCAGCAGTGAGGAATATTGGTCAATGGGCGGAAGCCTGAACCAGCCAAGTAGCGTGGACGAGGAAGGCCCTACGGGTCGTAAAGTCCTTTTGCGCGGGAATAAAGAGCGCCACGCGTGGCGCGTTGCATGTACCGCGCGAATAAGCATCGGCTAATTCCGTGC
>MG|2|V3|R|100|96.55|Bacteroidetes|Bacteroidia|Bacteroidales|Prevotellaceae|Prevotella|buccalis|
GCACGGAATTAGCCGGTCCTTATTCACGCGGTACATGCAATGCACGACACGTCGCGCACTTTATTCCCGCACAAAAGCAGTTTACAACCCATAGGGCCGTCTTCCTGCACGCTACTTGGCTGGTTCAGGCTATCGCCCATTGACCAATATTCCTCACTGCTGCCTCCCGTAGGA
>MG|2|V3|F|44|95.38|Bacteroidetes|Bacteroidia|Bacteroidales|Prevotellaceae|Paraprevotella|clara|
CCTACGGGAGGCAGCAGTGAGGAATATTGGTCAATGGCCGGGAGGCTGAACCAGCCAAGTAGCGTGAAGGATGACGGCCCTACGGGTTGTAAACTTCTTTTATAAGGGAATAAAGTGCATCACGCGTGGTGTTTTGTATGTACCTTATGAATAAGCATCGGCTAACTCCGTGC
>MG|2|V3|F|12|91.95|Bacteroidetes|Bacteroidia|Bacteroidales|Prevotellaceae|Prevotella|stercorea|
CCTACGGGAGGCAGCAGTGAGGAATATTGGTCAATGGGCGCGAGCCTGAACCAGCCAAGTAGCGTGGAGGATGACTGCCCTACGGTTGTAAACTCCTTTTGCAGGGGGGATAAAGTGTGCCACGTGTGGCATATTGCAGGTACCCTGCGAATAAGCATCGGCTAACTCCGTGC
>MG|2|V3|F|12|91.33|Bacteroidetes|Bacteroidia|Bacteroidales|Prevotellaceae|Prevotella|sp.|
CCTACGGGAGGCAGCAGTGAGGAATATTGGTCAATGGGCGGAAGCCTGAACCAGCCAAGTAGCGTGAGGGACGAAGGCCCTACGGGTTGTAAACCCCTTTTGCGCGGGGATAAAGGGGGCCACGTGTGGCCCTTTGCAGGTACCGCGCGAATAAGCATCGGCTAACTCCGTGC
>MG|2|V3|F|14|94.22|Bacteroidetes|Bacteroidia|Bacteroidales|Prevotellaceae|Prevotella|multiformis|
CCTACGGGAGGCAGCAGTGAGGGATATTGGTCAATGGGCGGAAGCCTGAACCAGCCAAGTAGCGTGAGGGACGAAGGCCCTACGGGTTGTAAACCTCTTTTATGCGGGGATAAAGTGGGGGACGGGTCCCCTATTGCAGGTACCGCATGAATAAGGACCGGCTAATTCCGTGC
>MG|2|V3|R|19|92.57|Bacteroidetes|Bacteroidia|Bacteroidales|Prevotellaceae|Prevotella|copri|
GCACGGAATTAGCCGGTCCTTATTCGCGCGGTACCCGCAAAACGCCACGCATGGCGAACTTTGTCCCCGCGCAAAAAAGAGGTTTACAACCCGTAGGGCCGTCGTCCCTCACGCTACTTGGCTGGTTCAGGCTTCCGCCCATTGACCAATATTCCTCACTGCTGCCTCCCGTAGG
>MG|2|V3|F|614|89.14|Bacteroidetes|Bacteroidia|Bacteroidales|Prevotellaceae|Prevotella|copri|
CCTACGGGAGGCAGCAGTGAGGAATATTGGTCAATGGGCGGAAGCCTGAACCAGCCAAGTAGCGTGGACGAGGAAGGCCCTACGGGTCGTAAAGTCCTTTTGCGCGGGAATAAAGAGCGCCACGCGTGGCGCGTTGCATGTACCGCGCGAATAAGCATCGGCTAATTCCGTGC
>MG|2|V3|R|32|90.8|Bacteroidetes|Bacteroidia|Bacteroidales|Prevotellaceae|Prevotella|copri|
GCACGGAATTAGCCGGTCCTTATTCGCGCGGTACCCGCAAAGCCCCAACTCGTGGAGCCCTTTGTCCCCGCGCAAAAGAGGTTTACAACCCATAGGGCCGTCGTCCCTCACGCTACTTGGCTGGTTCAGGCTTCCGCCCATTGACCAATATTCCTCACTGCTGCCTCCCGTAGG
>MG|2|V3|F|139|89.08|Bacteroidetes|Bacteroidia|Bacteroidales|Prevotellaceae|Prevotella|sp.|
CCTACGGGGGGGCAGCAGTGAGGGATATTGGTCAATGGGCGGAAGCCTGAACCAGCCAAGTAGCGTGGGGGACGAAGGCCCTACGGGTCGTAAACCCCTTTTGCGCGGGGATAAAGGGGGCCACGTGTGGCCCTTTGCAGGTACCGCGCGAATAAGCATCGGCTAACTCCGTGC
>MG|2|V3|R|13|94.22|Bacteroidetes|Bacteroidia|Bacteroidales|Prevotellaceae|Prevotella|loescheii|
GCACGGAATTAGCCGATGCTTATTCATGCGGTACCTGCAATAGCCCACACGTGGGCCACTTTATCCCCGCATAAAAGAAGTTTACAACCCTAAGGGCCGTCGTCCTTCACGCTACTTGGCTGGTTCAGGCTTGCGCCCATTGACCAATATTCCTCACTGCTGCCTCCCGTAGG
>MG|2|V3|F|129|95.38|Bacteroidetes|Bacteroidia|Bacteroidales|Prevotellaceae|Paraprevotella|clara|
CCTACGGGAGGCAGCAGTGAGGAATATTGGTCAATGGCCGGGAGGCTGAACCAGCCAAGTAGCGTGAAGGATGACGGCCCTACGGGTTGTAAACTTCTTTTATAAGGGAATAAAGGACGCCACGCGTGGTGTTTTGCATGTACCTTATGAATAAGCATCGGCTAACTCCGTGC
>MG|2|V3|R|21|88.07|Bacteroidetes|Bacteroidia|Bacteroidales|Prevotellaceae|Prevotella|sp.|
GCACGGAGTTAGCCGATGCTTATTCGCGCGGTACCTGCAAAGGGCCACACGTGGCCCCCTTTATCCCCGCGCAAAAGGGGTTTACGACCCGTAGGGCCTTCGTCCCCCCACGCTACTTGGCTGGTTCAGGCTTCCGCCCATTGACCAATATCCCCTCACTGCTGCCCCCCCGTAGG
>MG|2|V3|F|58|94.22|Bacteroidetes|Bacteroidia|Bacteroidales|Prevotellaceae|Prevotella|dentalis|
CCTACGGGAGGCAGCAGTGAGGAATATTGGTCAATGGGCGGAAGCCTGAACCAGCCAAGTAGCGTGCGGGATGACGGCCCTATGGGTTGTAAACCGCTTTTTCACGGGGATAAAGTGCGCCACGCGTGGCGCTTTGCAGGTACCGTGCGAATAAGGACCGGCTAATTCCGTGC
>MG|2|V3|F|10|90.91|Bacteroidetes|Bacteroidia|Bacteroidales|Prevotellaceae|Prevotella|dentasini|
CCTACGGGGAGGCAGCAGTGAGGAATATTGGTCAATGGGCGGAAGCCTGAACCAGCCAAGTAGCGTGCAGGAGGACGGCCCTTAGGGTTGTAAACTGCTTTGGTGCGGGAGTAAAGTGGCGCACGCGTTGCGTTATTGCAAGTACCGCAAGAACAAGGACCGGCTAATTCCGTGC
>MG|2|V3|F|22|94.83|Bacteroidetes|Bacteroidia|Bacteroidales|Prevotellaceae|Paraprevotella|clara|
CCTACGGGAGGCAGCAGTGAGGAATATTGGTCAATGGCCGGGAGGCTGAACCAGCCAAGTAGCGTGAAGGATGACGGCCCTACGGGTTGTAAACTTCTTTTATAAGGGAATAAAGGACGCCACGCGTGGTGTTTTTGCATGTACCTTATGAATAAGCATCGGCTAACTCCGTGC
>MG|2|V3|R|303|91.43|Bacteroidetes|Bacteroidia|Bacteroidales|Prevotellaceae|Prevotella|nigrescens|
GCACGGAATTAGCCGGTCCTTGTTCTTGCGGTACTTGCAATAGCGCAACACGTGCGCCACTTTACTCCCGCACCAAAGCAGTTTACAACCCTAAGGGCCTTCATCCTGCACGCTACTTGGCTGGTTCAGGCTTCCGCCCATTGACCAATATTCCTCACTGCTGCCTCCCGTAGGA
>MG|2|V3|R|11|93.71|Bacteroidetes|Bacteroidia|Bacteroidales|Prevotellaceae|Prevotella|multiformis|
GCACGGAATTAGCCGGTCCTTATTCATGCGGTACCTGCAATAGGGGACCCGTCCCCCCACTTTATCCCCGCATAAAAAGAGGTTTACAACCCGTAGGGCCTTCGTCCCTCACGCTACTTGGCTGGTTCAGGCTTCCGCCCATTGACCAATATTCCTCACTGCTGCCTCCCGTAGG
>MG|2|V3|R|94|92.57|Bacteroidetes|Bacteroidia|Bacteroidales|Prevotellaceae|Prevotella|sp.|
GCACGGAATTAGCCGGTCCTTATTCGTGCGGTACCCGCAAAGGCCTACCCGTAGGCCCCTTTGTCCCCGCACAAAAGAGGTTTACAACCCATAGGGCCGTCGTCCCTCACGCTACTTGGCTGGTTCAGGCTTCCGCCCATTGACCAATATTCCTCACTGCTGCCTCCCGTAGG
>MG|2|V3|F|10|94.25|Bacteroidetes|Bacteroidia|Bacteroidales|Prevotellaceae|Prevotella|multiformis|
CCTACGGGAGGCAGCAGTGAGGAATATTGGTCAATGGGCGGAAGCCTGAACCAGCCAAGTAGCGTGAGGGACGAAGGCCCTACGGGTTGTAAACCTCTTTTATGCGGGGATAAAGTGGGGGACGGGTCCCCTATTGCGAGGTACCGCATGAATAAGGACCGGCTAATTCCGTGC
>MG|2|V3|F|33|90.75|Bacteroidetes|Bacteroidia|Bacteroidales|Prevotellaceae|Prevotella|sp.|
CCTACGGGAGGCAGCAGTGAGGGATATTGGTCAATGGGCGGAAGCCTGAACCAGCCAAGTAGCGTGGGGGACGAAGGCCCTACGGGTCGTAAACCCCTTTTGCGCGGGGATAAAGGGGGCCACGTGTGGCCCTTTGCAGGTACCGCGCGAATAAGCATCGGCTAATTCCGTGC
>MG|2|V3|R|12|91.38|Bacteroidetes|Bacteroidia|Bacteroidales|Prevotellaceae|Prevotella|copri|
GCACGGAGTTAGCCGATGCTTATTCGCGCGGTACCCGCAAAACGCCACGCATGGCGAACTTTGTCCCCGCGCAAAAGAGGTTTACAACCCGTAGGGCCGTCGTCCCTCACGCTACTTGGCTGGTTCAGGCTTCCGCCCATTGACCAATATTCCTCACTGCTGCCTCCCGTAGGA
>MG|2|V3|F|11|91.33|Bacteroidetes|Bacteroidia|Bacteroidales|Prevotellaceae|Prevotella|copri|
CCTACGGGAGGCAGCAGTGAGGAATATTGGTCAATGGGCGCAAGCCTGAACCAGCCAAGTAGCGTGAGGGACGAAGGCCCTACGGGTTGTAAACCTCTTTTGTGCGGGGACAAAGTTCGCGACGTGTCGCGTTTTGCGGGTACCGCACGAATAAGCATCGGCTAACTCCGTGC
>MG|2|V3|F|16|88.7|Bacteroidetes|Bacteroidia|Bacteroidales|Prevotellaceae|Prevotella|copri|
CCTACGGGGAGGCAGCAGTGAGGAATATTGGTCAATGGGGCGGAAGCCTGAACCAGCCAAGTAGCGTGGACGATGAAGGCCCTACGGGTCGTAAAGTCCTTTTGCGCGGGAATAAAGAGCGCCACGCGTGGCGCGTTGCATGTACCGCGCGAATAAGCATCGGCTAATTCCGTGC
>MG|2|V3|R|33|82.39|Bacteroidetes|Bacteroidia|Bacteroidales|Prevotellaceae|Prevotella|copri|
GCACGGAGTTAGCCGATGCTTATTCGCCTGGTACTCTCACCCCGCCACGCGTGGCGGGCGTTGCCCCCCAGGCAAAAGGGGTTCACACTCCCAAGGAGCTACTTCCCCCACGCCACTTGGCTGGTTCAGCCTCTCGGCCATTGACCAATATTCCTCACTGCTGCCTCCCGTAGGA
>MG|2|V3|R|62|92.49|Bacteroidetes|Bacteroidia|Bacteroidales|Prevotellaceae|Prevotella|stercorea|
GCACGGAGTTAGCCGATGCTTATTCGCAGGGTACCTGCAATATGCCACGCGTGGCACACTTTATCCCCCTGCAAAAGGAGTTTACAACCCGTAGGGCAGTCATCCTCCACGCTACTTGGCTGGTTCAGGCTCGCGCCCATTGACCAATATTCCTCACTGCTGCCTCCCGTAGG
>MG|2|V3|F|54|81.82|Bacteroidetes|Bacteroidia|Bacteroidales|Prevotellaceae|Prevotella|copri|
CCTACGGGAGGCAGCAGTGAGGAATATTGGTCAATGGCCGAGAGGCTGAACCAGCCAAGTGGCGTGGGGGGAAGTAGCTCCTTGGGAGTGTGAACCCCTTTTGCCTGGGGGGCAACGCCCGCCACGCGTGGCGGGGTGAGAGTACCAGGCGAATAAGCATCGGCTAACTCCGTGC
>MG|2|V3|F|20|91.95|Bacteroidetes|Bacteroidia|Bacteroidales|Prevotellaceae|Prevotella|copri|
CCTACGGGAGGCAGCAGTGAGGAATATTGGTCAATGGGCGGAAGCCTGAACCAGCCAAGTAGCGTGGGGGACGAAGGCCCTACGGGTTGTAAACCCCTTTTTGTGCGGGAACAAAGTGCGCCACGTGTGGCGTTTTGCGTGTACCGCACGAATAAGGACCGGCTAATTCCGTGC
>MG|2|V3|F|11|95.4|Bacteroidetes|Bacteroidia|Bacteroidales|Prevotellaceae|Prevotella|multiformis|
CCTACGGGAGGCAGCAGTGAGGAATATTGGTCAATGGGCGGAAGCCTGAACCAGCCAAGTAGCGTGAGGGACGAAGGCCCTACGGGTTGTAAACCTCTTTTTATGCGGGGATAAAGTGGGGGACGCGTCCCTTATTGCAGGTACCGCATGAATAAGGACCGGCTAATTCCGTGC
>MG|2|V3|F|117|92.53|Bacteroidetes|Bacteroidia|Bacteroidales|Prevotellaceae|Prevotella|sp.|
CCTACGGGAGGCAGCAGTGGGGAATATTGGTCAATGGGCGGAAGCCTGAACCAGCCAAGTAGCGTGGAGGATGACGGCCCTAGTTGGTTGTAAACTCCTTTTATGCGGGGACAAAGCCGCCCACGCGTGGGCGTTTGCGGGTACCGCATGAATAAGCATCGGCTAATTCCGTGC
>MG|2|V3|R|12|89.2|Bacteroidetes|Bacteroidia|Bacteroidales|Prevotellaceae|Prevotella|genomosp.|
GCACGGAATTAGCCGGCCCTTATTCGGCGGATACCTGCAGCTTGCCACACGTGGCAATCTTTATCCTCCGCCAAAAAGGAGTTTACAACCCGTAGGGCATTCATCCTCCACGCTACTTGGCTGGTTCAGGCTCGCGCCCATTGACCAATATTCCTCACTGCTGCCTCCCGTAGG
>MG|2|V3|F|10|91.43|Bacteroidetes|Bacteroidia|Bacteroidales|Prevotellaceae|Prevotella|sp.|
CCTACGGGAGGCAGCAGTGGGGAATATTGGTCAATGGGCGTAAGCCTGAACCAGCCAAGTAGCGTGGGGGGACGAAGGCCCTACGGGTTGTAAACCCCTTTTGTGCGGGAACAAAGTGCGGGACGTGTCCCGTTTTGCGTGTACCGCACGAATAAGGACCGGCTAATTCCGTGC
>MG|2|V3|R|136|89.66|Bacteroidetes|Bacteroidia|Bacteroidales|Prevotellaceae|Prevotella|dentasini|
GCACGGAATTAGCCGATGCTTATTCGCGCGGTACATGCAACGCGCCACGCGTGGCGCTCTTTATTCCCGCGCAAAAGGACTTTACGACCCGTAGGGCCTTCGTCGTCCACGCTACTTGGCTGGTTCAGGCTTCCGCCCATTGACCAATATTCCTCACTGCTGCCTCCCGTAGGA
>MG|2|V3|F|68|93.1|Bacteroidetes|Bacteroidia|Bacteroidales|Prevotellaceae|Prevotella|denticola|
CCTACGGGAGGCAGCAGTGAGGAATATTGGTCAATGGGCGGAAGCCTGAACCAGCCAAGTAGCGTGAGGGACGAAGGCCCTACGGGTTGTAAACCTCTTTTTATGCGGGGACAAAGTGTGGGACGTGTCCCATATTGCGGGTACCGCATGAATAAGGACCGGCTAATTCCGTGC
>MG|2|V3|F|13|92.05|Bacteroidetes|Bacteroidia|Bacteroidales|Prevotellaceae|Prevotella|copri|
CCTACGGGAGGCAGCAGTGAGGAATATTGGTCAATGGGCGGAAGCCTGAACCAGCCAAGTAGCGTGAGGGACGACGGCCCTACGGGTTGTAAACCTCTTTTTGCGCGGGGACAAAGTTCGCCATGCGTGGCGTTTTTGCGGGTACCGCGCGAATAAGGACCGGCTAATTCCGTGC
>MG|2|V3|F|174|91.95|Bacteroidetes|Bacteroidia|Bacteroidales|Prevotellaceae|Prevotella|copri|
CCTACGGGAGGCAGCAGTGAGGAATATTGGTCAATGGGCGTAAGCCTGAACCAGCCAAGTAGCGTGGGGGACGAAGGCCCTACGGGTTGTAAACCCCTTTTGTGCGGGAACAAAGTGCGCCACGTGTGGCGTTTTGCGTGTACCGCACGAATAAGGACCGGCTAATTCCGTGCC
>MG|2|V3|F|20|93.14|Bacteroidetes|Bacteroidia|Bacteroidales|Prevotellaceae|Prevotella|copri|
CCTACGGGAGGCAGCAGTGAGGAATATTGGTCAATGGGCGAGAGCCTGAACCAGCCAAGTAGCGTGCAGGAAGACGGCCCTATGGGTTGTAAACTGCTTTTGTGCGGGAATAAAGGGGGGGTCACGTGTGGCCCTTTGTATGTACCGTACGAATAAGGACCGGCTAATTCCGTGC
>MG|2|V3|R|13|92.53|Bacteroidetes|Bacteroidia|Bacteroidales|Prevotellaceae|Prevotella|sp.|
GCACGGAATTAGCCGATGCTTATTCATGCGGTACCCGCAAACGCCCACGCGTGGGCGACTTTGTCCCCGCATAAAAGGAGTTTACAACCAACTAGGGCCGTCGTCCTCCACGCTACTTGGCTGGTTCAGGCTTCCGCCCATTGACCAATATTCCCCACTGCTGCCTCCCGTAGG
>MG|2|V3|R|125|94.83|Bacteroidetes|Bacteroidia|Bacteroidales|Prevotellaceae|Prevotella|sp.|
GCACGGAATTAGCCGGTCCTTATTCTTGCGGTACATGCAAAACACCACACGTGGCGCACTTTATTCCCGCATAAAAGCAGTTTACAACCCTGAAGGCCGTCGTCCTGCACGCTACTTGGCTGGTTCAGGCTTCCGCCCATTGACCAATATTCCTCACTGCTGCCTCCCGTAGGA
>MG|2|V3|F|10|93.64|Bacteroidetes|Bacteroidia|Bacteroidales|Prevotellaceae|Prevotella|denticola|
CCTACGGGAGGCAGCAGTGAGGAATATTGGTCAATGGGCGGAAGCCTGAACCAGCCAAGTAGCGTGAGGGACGAAGGCCCTACGGGTTGTAACCTCTTTTATGCGGGGACAAAGTGTGGGACGTGTCCCATATTGCGGGTACCGCATGAATAAGGACCGGCTAATTCCGTGC
>MG|2|V3|R|27|92.53|Bacteroidetes|Bacteroidia|Bacteroidales|Prevotellaceae|Prevotella|stercorea|
GCACGGAGTTAGCCGATGCTTATTCGCAGGGTACCTGCAATATGCCACGCGTGGCACACTTTATCCCCCTGCAAAAGGAGTTTACAACCCGTAGGGCAGTCATCCTCACGCTACTTGGCTGGTTCAGGCTCGCGCCCATTGACCAATATTCCTCACTGCTGCCTCCCGTAGGA
>MG|2|V3|R|18|92.0|Bacteroidetes|Bacteroidia|Bacteroidales|Prevotellaceae|Prevotella|sp.|
GCACGGAATTAGCCGATGCTTATTCATGCGGTACCCGCAAACGCCCACCCGTGGGCGGCTTTGTCCCCGCATAAAAGGAGTTTACAACCAACTAGGGCCGTCGTCCTCCACGCTACTTGGCTGGTTCAGGCTTCCGCCCATTGACCAATATTCCCCACTGCTGCCTCCCGTAGGA
>MG|2|V3|R|194|76.7|Bacteroidetes|Bacteroidia|Bacteroidales|Prevotellaceae|Prevotella|stercorea|
GCACGGAGTTAGCCGATGCTTATTCGGCGGGTACTCTCAAAGCGCCACGCATGGCGCTAATTGCCCCCCGCCAAAAGCGGTTCAACGCCCGTAGGGCGCACGCCCGCACGCGGCATGGCTGGATCAGAATTCCTTCCATTGTCCAATATCCCTCACTGCTGCCTCCCGTAGG
>MG|2|V3|R|19|92.0|Bacteroidetes|Bacteroidia|Bacteroidales|Prevotellaceae|Prevotella|copri|
GCACGGAATTAGCCGGTCCTTATTCGCGCGGTACCCGCAAAACGCCACTCGTGGCGTACTTTGTCCCCGCGCAAAAAGAGGTTTACAACCCGTAGGGCCGTCGTCCCTCACGCTACTTGGCTGGTTCAGGCTTACGCCCATTGACCAATATTCCTCACTGCTGCCTCCCGTAGG
>MG|2|V3|F|366|94.22|Bacteroidetes|Bacteroidia|Bacteroidales|Prevotellaceae|Prevotella|multiformis|
CCTACGGGAGGCAGCAGTGAGGAATATTGGTCAATGGGCGGAAGCCTGAACCAGCCAAGTAGCGTGAGGGACGAAGGCCCTACGGGTTGTAAACCTCTTTTATGTGGGGATAAAGTGGGGGACGGGTCCCCTATTGCAGGTACCGCATGAATAAGGACCGGCTAATTCCGTGC
>MG|2|V3|F|33|90.4|Bacteroidetes|Bacteroidia|Bacteroidales|Prevotellaceae|Prevotella|copri|
CCTACGGGAGGCAGCAGTGAGGAATATTGGTCAATGGGCGGAAGCCTGAACCAGCCAAGTAGCGTGAAGGACGACGGCCCTACGGGTTGTAAACTTCTTTTTGCGGGAGGATAATCGGCGCCACGTGTGGCGTCCTGCAGGTATCCCGCGAATAAGCATCGGCTAACTCCGTGC
>MG|2|V3|F|16|93.68|Bacteroidetes|Bacteroidia|Bacteroidales|Prevotellaceae|Prevotella|sp.|
CCTACGGGAGGCAGCAGTGAGGAATATTGGTCAATGGGCGGAAGCCTGAACCAGCCAAGTAGCGTGGAGGATGACGGCCCTAGTTGGTTGTAAACTCCTTTTATGCGGGGACAAAGGCGCCCACGCGTGGGCGTTTGCGGGTACCGCATGAATAAGCATCGGCTAATTCCGTGC
>MG|2|V3|F|36|91.95|Bacteroidetes|Bacteroidia|Bacteroidales|Prevotellaceae|Prevotella|sp.|
CCTACGGGAGGCAGCAGTGGGGAATATTGGTCAATGGGCGGAAGCCTGAACCAGCCAAGTAGCGTGGAGGACGACGGCCCTAGTTGGTTGTAAACTCCTTTTATGCGGGGACAAAGCCGCCCACGGGTGGGCGTTTGCGGGTACCGCATGAATAAGCATCGGCTAATTCCGTGC
>MG|2|V3|R|26|94.83|Bacteroidetes|Bacteroidia|Bacteroidales|Prevotellaceae|Prevotella|multiformis|
GCACGGAATTAGCCGGTCCTTATTCATGCGGTACCTGCAATACGGGACGCGTCCCGCACTTTATCCCCGCATAAAAAGAGGTTTACAACCCGTAGGGCCTTCGTCCCTCACGCTACTTGGCTGGTTCAGGCTTCCGCCCATTGACCAATATTCCTCACTGCTGCCTCCCGTAGG
>MG|2|V3|R|73|89.14|Bacteroidetes|Bacteroidia|Bacteroidales|Prevotellaceae|Prevotella|sp.|
GCACGGAGTTAGCCGATGCTTATTCGCGCGGTACCTGCAAAGGGCCACACGTGGCCCCCCTTTATCCCCGCGCAAAAGGGGTTTACGACCCGTAGGGCCTTCGTCCCCCCACGCTACTTGGCTGGTTCAGGCTTCCGCCCATTGACCAATATCCCTCACTGCTGCCTCCCGTAGG
>MG|2|V3|R|151|94.83|Bacteroidetes|Bacteroidia|Bacteroidales|Prevotellaceae|Prevotella|copri|
GCACGGAATTAGCCGGTCCTTATTCGTACGGTACATGCAAAGGGCCACACGTGACCCGCTTTATTCCCGCACAAAAGCAGTTTACAACCCATAGGGCCGTCTTCCTGCACGCTACTTGGCTGGTTCAGGCTCTCGCCCATTGACCAATATTCCTCACTGCTGCCTCCCGTAGGA
>MG|2|V3|F|39|96.53|Bacteroidetes|Bacteroidia|Bacteroidales|Prevotellaceae|Prevotella|buccalis|
CCTACGGGAGGCAGCAGTGAGGAATATTGGTCAATGGGCGATAGCCTGAACCAGCCAAGTAGCGTGCAGGACGACGGCCCTATGGGTTGTAAACTGCTTTTGTGCGGGAATAAAGTGCGCGACGTGTCGTGCATTGCATGTACCGCGTGAATAAGGACCGGCTAATTCCGTGC
>MG|2|V3|F|18|89.14|Bacteroidetes|Bacteroidia|Bacteroidales|Prevotellaceae|Prevotella|copri|
CCTACGGGAGGCAGCAGTGAGGGATATTGGTCAATGGGCGGAAGCCTGAACCAGCCAAGTAGCGTGGACGATGAAGGCCCTACGGGTCGTAAAGTCCTTTTGCGCGGGAATAAAGAGCGCCACGCGTGGCGCGTTGCATGTACCGCGCGAATAAGCATCGGCTAATTCCGTGC
>MG|2|V3|F|11|91.91|Bacteroidetes|Bacteroidia|Bacteroidales|Prevotellaceae|Prevotella|denticola|
CCTACGGGAGGCAGCAGTGAGGAATATTGGTCAATGGGCGGAAGCCTGAACCAGCCAAGTAGCGTGAGGGACGAAGGCCCTACGGGTTGTAAACCTCTTTTATGCGGGGATAAAGTGGGGGACGTGTCCCCTATTGCAGGTACCGCGCGAATAAGCATCGGCTAACTCCGTGC
>MG|2|V3|F|124|93.06|Bacteroidetes|Bacteroidia|Bacteroidales|Prevotellaceae|Prevotella|stercorea|
CCTACGGGAGGCAGCAGTGAGGAATATTGGTCAATGGGCGCGAGCCTGAACCAGCCAAGTAGCGTGGAGGATGACTGCCCTACGGGTTGTAAACTCCTTTTGCAGGGGGATAAAGTGTGCCACGTGTGGCATATTGCAGGTACCCTGCGAATAAGCATCGGCTAACTCCGTGC
>MG|2|V3|F|379|94.22|Bacteroidetes|Bacteroidia|Bacteroidales|Prevotellaceae|Prevotella|denticola|
CCTACGGGAGGCAGCAGTGAGGAATATTGGTCAATGGGCGGAAGCCTGAACCAGCCAAGTAGCGTGAGGGAGGAAGGCCCTACGGGTTGTAAACCTCTTTTATGCGGGGACAAAGTGTGGGACGTGTCCCATATTGCGGGTACCGCATGAATAAGGACCGGCTAATTCCGTGC
>MG|2|V3|F|11|92.57|Bacteroidetes|Bacteroidia|Bacteroidales|Prevotellaceae|Prevotella|copri|
CCTACGGGAGGCAGCAGTGAGGAATATTGGTCAATGGGCGTAAGCCTGAACCAGCCAAGTAGCGTGAGGGACGACGGCCCTACGGGTTGTAAACCTCTTTTTGCGCGGGGACAAAGTTCGCCACGAGTGGCGTTTTGCGGGTACCGCGCGAATAAGGACCGGCTAATTCCGTGC
>MG|2|V3|F|10|92.53|Bacteroidetes|Bacteroidia|Bacteroidales|Prevotellaceae|Prevotella|dentasini|
CCTACGGGAGGCAGCAGTGAGGAATATTGGTCAATGGGCGCAAGCCTGAACCAGCCAAGTAGCGTGAGGGACGAAGGCCCTTACGGGTTGTAAACCTCTTTTATGCGGGGACAAAGTGTGCCACGCGTGGCATATTGCGGGTACCGCATGAATAAGGACCGGCTAATTCCGTGC
>MG|2|V3|F|35|92.05|Bacteroidetes|Bacteroidia|Bacteroidales|Prevotellaceae|Prevotella|sp.|
TCCTACGGGAGGCAGCAGTGAGGAATATTGGTCAATGGGCGTAAGCCTGAACCAGCCAAGTAGCGTGGGGGGACGAAGGCCCTACGGGTTGTAAACCCCTTTTGTGCGGGAACAAAGTGCGGGACGTGTCCCGTTTTGCGTGTACCGCACGAATAAGGACCGGCTAATTCCGTGC
>MG|2|V3|R|19|96.53|Bacteroidetes|Bacteroidia|Bacteroidales|Prevotellaceae|Prevotella|buccalis|
GCACGGAATTAGCCGGTCCTTATTCACGCGGTACATGCAATGCACGACACGTCGCGCACTTTATTCCCGCACAAAAGCAGTTTACAACCCATAGGGCCGTCGTCCTGCACGCTACTTGGCTGGTTCAGGCTATCGCCCATTGACCAATATTCCTCACTGCTGCCTCCCGTAGG
>MG|2|V3|R|117|92.0|Bacteroidetes|Bacteroidia|Bacteroidales|Prevotellaceae|Prevotella|copri|
GCACGGAATTAGCCGGTCCTTATTCGTGCGGTACACGCAAAACGCCACACGTGGCGCACTTTGTTCCCGCACAAAAGGGGTTTACAACCCGTAGGGCCTTCGTCCCCCCACGCTACTTGGCTGGTTCAGGCTTCCGCCCATTGACCAATATTCCTCACTGCTGCCTCCCGTAGGA
>MG|2|V3|F|10|90.86|Bacteroidetes|Bacteroidia|Bacteroidales|Prevotellaceae|Prevotella|nigrescens|
CCTACGGGGAGGCAGCAGTGAGGAATATTGGTCAATGGGCGGAAGCCTGAACCAGCCAAGTAGCGTGCAGGATGAAGGCCCTTAGGGTTGTAAACTGCTTTGGTGCGGGAGTAAAGTGGCGCACGTGTTGCGCTATTGCAAGTACCGCAAGAACAAGGACCGGCTAATTCCGTGC
>MG|2|V3|F|38|88.44|Bacteroidetes|Bacteroidia|Bacteroidales|Prevotellaceae|Prevotella|sp.|
CCTACGGGAGGCAGCAGTGAGGAATATTGGTCAATGGCCGAGAGGCTGAACCAGCCAAGTAGCGTGGGGGACGAAGGCCCTACGGGTCGTAAACCCCTTTTGCGCGGGGATAAAGGGGGCCACGTGTGGCCCTTTGCAGGTACCGCGCGAATAAGCATCGGCTAACTCCGTGC
>MG|2|V3|F|29|76.67|Bacteroidetes|Bacteroidia|Bacteroidales|Prevotellaceae|Prevotella|stercorea|
CCTACGGGAGGCAGCAGTGAGGGATATTGGACAATGGAAGGAATTCTGATCCAGCCATGCCGCGTGCGGGCGTGCGCCCTACGGGCGTTGAACCGCTTTTTGGCGGGGGGGCAATAGGCGCCATGCGTGGCGCTTTGAGAGTACCCGCCGAATAAGCATCGGCTAACTCCGTGC
>MG|2|V3|F|25|92.53|Bacteroidetes|Bacteroidia|Bacteroidales|Prevotellaceae|Prevotella|sp.|
CCTACGGGAGGCAGCAGTGGGGAATATTGGTCAATGGGCGGAAGCCTGAACCAGCCAAGTAGCGTGGAGGACGACGGCCCTAGTTGGTTGTAAACTCCTTTTATGCGGGGACAAAGTCGCCCACGCGTGGGCGTTTGCGGGTACCGCATGAATAAGCATCGGCTAATTCCGTGC
>MG|2|V3|R|10|90.23|Bacteroidetes|Bacteroidia|Bacteroidales|Prevotellaceae|Prevotella|sp.|
GCACGGAGTTAGCCGATGCTTATTCGCGCGGTACCTGCAAAGGGCCACACGTGGCCCCCTTTATCCCCGCGCAAAAGGGGTTTACGACCCGTAGGGCCTTTCGTCCCCCACGCTACTTGGCTGGTTCAGGCTTCCGCCCATTGACCAATATTCCTCACTGCTGCCTCCCGTAGG
>MG|2|V3|R|113|89.77|Bacteroidetes|Bacteroidia|Bacteroidales|Prevotellaceae|Prevotella|copri|
GCACGGAATTAGCCGATGCTTATTCGCGCGGTACATGCAACGCGCCACGCGTGGCGCTCTTTATTCCCGCGCAAAAAGGACTTTACGACCCGTAGGGCCTTCATCGTCCACGCTACTTGGCTGGTTCAGGCTTCCGCCCATTGACCAATATTCCTCACTGCTGCCTCCCGTAGG
>MG|2|V3|F|14|90.34|Bacteroidetes|Bacteroidia|Bacteroidales|Prevotellaceae|Prevotella|copri|
CCTACGGGAGGCAGCAGTGAGGAATATTGGTCAATGGGCGGAAGCCTGAACCAGCCAAGTAGCGTGAGGGACGACGGCCCTATGGGTTGTAAACCTCTTTTTGCGCGGGGACAAAGGGCTCCACGAGTTGGGGCTTTGCGGGTACCGCGCGAATAAGGACCGGCTAATTCCGTGC
>MG|2|V3|F|16|89.2|Bacteroidetes|Bacteroidia|Bacteroidales|Prevotellaceae|Prevotella|copri|
CCTACGGGAGGCAGCAGTGAGGAATATTGGTCAATGGGCGGAAGCCTGAACCAGCCAAGTAGCGTGGACGAGGAAGGCCCTACGGGTCGTAAAGTCCTTTTTGCGCGGGAATAAAGAGCGCCACGCGTGGCGCGTTGCATGTACCGCGCGAATAAGCATCGGCTAATTCCGTGC
>MG|2|V3|F|22|88.7|Bacteroidetes|Bacteroidia|Bacteroidales|Prevotellaceae|Prevotella|genomosp.|
CCTACGGGGAGGCAGCAGTGAGGAATATTGGTCAATGGGCGCGAGCCTGAACCAGCCAAGTAGCGTGGAGGATGAATGCCCTACGGGTTGTAAACTCCTTTTGGCGGAGGATAAAGATTGCCACGTGTGGCAAGCTGCAGGTATCCGCCGAATAAGGGCCGGCTAATTCCGTGC
>MG|2|V3|F|12|94.29|Bacteroidetes|Bacteroidia|Bacteroidales|Prevotellaceae|Prevotella|copri|
TCCTACGGGGAGGCAGCAGTGAGGAATATTGGTCAATGGGCGAGAGCCTGAACCAGCCAAGTAGCGTGCAGGAAGACGGCCCTATGGGTTGTAAACTGCTTTTGTGCGGGAATAAAGGGGGTCACGTGTGGCCCTTTGCATGTACCGTACGAATAAGGACCGGCTAATTCCGTGC
>MG|2|V3|R|445|92.57|Bacteroidetes|Bacteroidia|Bacteroidales|Prevotellaceae|Prevotella|sp.|
GCACGGAATTAGCCGGTCCTTATTCGTGCGGTACACGCAAAACGGGACACGTCCCGCACTTTGTTCCCGCACAAAAGGGGTTTACAACCCGTAGGGCCTTCGTCCCCCACGCTACTTGGCTGGTTCAGGCTTACGCCCATTGACCAATATTCCTCACTGCTGCCTCCCGTAGGA
>MG|2|V3|R|26|81.36|Bacteroidetes|Bacteroidia|Bacteroidales|Prevotellaceae|Prevotella|copri|
GCACGGAGTTAGCCGATGCTTATTCGCCTGGTACTCTCACCCCGCCACCCGTGGCGGGCGTTGCCCCCCAGGCAAAAGGGGTTCACACTCCCAAGGAGCTACTTCCCCCCACGCCACTTGGCTGGTTCAGCCTCCCGGCCATTGACCAATATTCCTCACTGCTGCCTCCCGTAGGA
>MG|2|V3|F|14|89.02|Bacteroidetes|Bacteroidia|Bacteroidales|Prevotellaceae|Prevotella|sp.|
CCTACGGGAGGCAGCAGTGAGGAATATTGGTCAATGGCCGGGAGGCTGAACCAGCCAAGTAGCGTGGGGGACGAAGGCCCTACGGGTCGTAAACCCCTTTTGCGCGGGGATAAAGGGGGCCACGTGTGGCCCTTTGCAGGTACCGCGCGAATAAGCATCGGCTAACTCCGTGC
>MG|2|V3|F|10|95.48|Bacteroidetes|Bacteroidia|Bacteroidales|Prevotellaceae|Prevotella|oralis|
CCTACGGGAGGCAGCAGTGAGGAATATTGGTCAATGGGCGTAAGCCTGAACCAGCCAAGTAGCGTGCAGGATGACGGCCCTATGGGTTGTAAACTGCTTTTTTAAGCGGGGATAAAGTCAGGGACGTGTCCCTGTTTTTGCAGGTACCGCTTGAATAAGGACCGGCTAATTCCGTGC
>MG|2|V3|F|67|88.07|Bacteroidetes|Bacteroidia|Bacteroidales|Prevotellaceae|Prevotella|sp.|
CCTACGGGGGGGCAGCAGTGAGGGGATATTGGTCAATGGGCGGAAGCCTGAACCAGCCAAGTAGCGTGGGGGGACGAAGGCCCTACGGGTCGTAAACCCCTTTTGCGCGGGGATAAAGGGGGCCACGTGTGGCCCTTTGCAGGTACCGCGCGAATAAGCATCGGCTAACTCCGTGC
>MG|2|V3|R|60|89.66|Bacteroidetes|Bacteroidia|Bacteroidales|Prevotellaceae|Prevotella|sp.|
GCACGGAGTTAGCCGATGCTTATTCGCGCGGTACCTGCAAAGGGCCACACGTGGCCCCCTTTATCCCCGCGCAAAAGGGGTTTACGACCCGTAGGGCCTTTCGTCCCCCACGCTACTTGGCTGGTTCAGGCTTCCGCCCATTGACCAATATCCCTCACTGCTGCCTCCCGTAGG
>MG|2|V3|F|23|95.95|Bacteroidetes|Bacteroidia|Bacteroidales|Prevotellaceae|Prevotella|buccalis|
CCTACGGGAGGCAGCAGTGAGGAATATTGGTCAATGGGCGGAAGCCTGAACCAGCCAAGTAGCGTGCAGGAAGACGGCCCTATGGGTTGTAAACTGCTTTTGTGCGGGAATAAAGTGCGCGACGTGTCGTGCATTGCATGTACCGCGTGAATAAGGACCGGCTAATTCCGTGC
>MG|2|V3|F|13|92.61|Bacteroidetes|Bacteroidia|Bacteroidales|Prevotellaceae|Prevotella|multiformis|
CCTACGGGAGGCAGCAGTGAGGAATATTGGTCAATGGGCGGAAGCCTGAACCAGCCAAGTAGCGTGAGGGACGAAGGCCCTACGGGTTGTAAACCTCTTTTTATGTGGGGATAAAGTGGGGGGGACGGGTCCCCTATTGCAGGTACCGCATGAATAAGGACCGGCTAATTCCGTGC
>MG|2|V3|F|621|91.38|Bacteroidetes|Bacteroidia|Bacteroidales|Prevotellaceae|Prevotella|nigrescens|
CCTACGGGAGGCAGCAGTGAGGAATATTGGTCAATGGGCGGAAGCCTGAACCAGCCAAGTAGCGTGCAGGATGAAGGCCCTTAGGGTTGTAAACTGCTTTGGTGCGGGAGTAAAGTGGCGCACGTGTTGCGCTATTGCAAGTACCGCAAGAACAAGGACCGGCTAATTCCGTGC
>MG|2|V3|F|10|91.95|Bacteroidetes|Bacteroidia|Bacteroidales|Prevotellaceae|Prevotella|copri|
CCTACGGGAGGCAGCAGTGAGGAATATTGGTCAATGGGCGTAAGCCTGAACCAGCCAAGTAGCGTGAGGGACGACGGCCCTACGGGTTGTAAACCTCTTTTGCGCGGGGGACAAAGTACGCCACGAGTGGCGTTTTGCGGGTACCGCGCGAATAAGGACCGGCTAATTCCGTGC
>MG|2|V3|F|15|90.8|Bacteroidetes|Bacteroidia|Bacteroidales|Prevotellaceae|Prevotella|sp.|
CCTACGGGAGGCAGCAGTGAGGAATATTGGTCAATGGGCGTAAGCCTGAACCAGCCAAGTAGCGTGGGGGACGAAGGCCCTACGGGTTGTAAACCCCTTTTGTGCGGGAACAAAGTGCGGGACGTGTCCCGTTTTGCGTGTACCGCACGAATAAGCATCGGCTAACTCCGTGC
>MG|2|V3|F|12|88.7|Bacteroidetes|Bacteroidia|Bacteroidales|Prevotellaceae|Prevotella|sp.|
CCTACGGGAGGCAGCAGTGAGGGATATTGGTCAATGGGCGGAAGCCTGAACCAGCCAAGTAGCGTGGGGGGACGAAGGCCCTACGGGTCGTAAACCCCTTTTTGCGCGGGGATAAAGGGGGGCCACGTGTGGCCCTTTGCAGGTACCGCGCGAATAAGCATCGGCTAACTCCGTGC
>MG|2|V3|R|167|94.83|Bacteroidetes|Bacteroidia|Bacteroidales|Prevotellaceae|Prevotella|denticola|
GCACGGAATTAGCCGGTCCTTATTCATGCGGTACCTGCAATAGGGGACACGTCCCCCACTTTATCCCCGCATAAAAGAGGTTTACAACCCGTAGGGCCTTCATCCCTCACGCTACTTGGCTGGTTCAGGCTTCCGCCCATTGACCAATATTCCTCACTGCTGCCTCCCGTAGGA
>MG|2|V3|F|11|93.64|Bacteroidetes|Bacteroidia|Bacteroidales|Prevotellaceae|Prevotella|stercorea|
CCTACGGGAGGCAGCAGTGAGGAATATTGGTCAATGGCCGAGAGGCTGAACCAGCCAAGTAGCGTGAGGGACGAAGGCCCTACGGGTTGTAAACCTCTTTTATGCGGGGACAAAGTGTGGGACGTGTCCCATATTGCGGGTACCGCATGAATAAGGACCGGCTAATTCCGTGC
>MG|2|V3|F|41|92.53|Bacteroidetes|Bacteroidia|Bacteroidales|Prevotellaceae|Prevotella|stercorea|
CCTACGGGAGGCAGCAGTGAGGAATATTGGTCAATGGGCGCGAGCCTGAACCAGCCAAGTAGCGTGGAGGATGACTGCCCTACGGGTTGTAAACTCCTTTTGCAGGGGGGATAAAGTGTGCCACGTGTGGCATATTGCAGGTACCCTGCGAATAAGCATCGGCTAACTCCGTGC
>MG|2|V3|F|11|93.68|Bacteroidetes|Bacteroidia|Bacteroidales|Prevotellaceae|Prevotella|sp.|
CCTACGGGAGGCAGCAGTGAGGAATATTGGTCAATGGGCGGAAGCCTGAACCAGCCAAGTAGCGTGCAGGACGACGGCCTTCAGGGTTGTAAACTGCTTTTATGCGGGAATAAAAATGCGCCACGTGTGGTGTTTTGCATGTACCGCAAGAATAAGGACCGGCTAATTCCGTGC
>MG|2|V3|R|27|93.75|Bacteroidetes|Bacteroidia|Bacteroidales|Prevotellaceae|Prevotella|sp.|
GCACGGAATTAGCCGGTCCTTATTCTTGCGGTACATGCAAAAACACCACACGTGGCGCATTTTATTCCCGCATAAAAAGCAGTTTACAACCCTGAAGGCCGTCGTCCTGCACGCTACTTGGCTGGTTCAGGCTTCCGCCCATTGACCAATATTCCTCACTGCTGCCTCCCGTAGG
>MG|2|V3|F|65|94.25|Bacteroidetes|Bacteroidia|Bacteroidales|Prevotellaceae|Prevotella|multiformis|
CCTACGGGAGGCAGCAGTGAGGAATATTGGTCAATGGGCGGAAGCCTGAACCAGCCAAGTAGCGTGAGGGACGAAGGCCCTACGGGTTGTAAACCTCTTTTTATGCGGGGATAAAGTGGGGGACGGGTCCCCTATTGCAGGTACCGCATGAATAAGGACCGGCTAATTCCGTGC
>MG|2|V3|R|19|89.71|Bacteroidetes|Bacteroidia|Bacteroidales|Prevotellaceae|Prevotella|copri|
GCACGGAATTAGCCGGCCCTTATTCGGCGGATACCTGCAGCTTGCCACACGTGGCAATCTTTATCCTCCGCCAAAAGGAGTTTACAACCCGTAGGGCATTCGTCCTCCACGCTACTTGGCTGGTTCAGGCTCGCGCCCATTGACCAATATTCCTCACTGCTGCCTCCCGTAGG
>MG|2|V3|R|276|89.89|Bacteroidetes|Bacteroidia|Bacteroidales|Prevotellaceae|Prevotella|baroniae|
GCACGGAGTTAGCCGATGCTTATTCGCGGGATACCTGCAGGACGCCACACGTGGCGCCGGTTATCCTCCCGCAAAAGAAGTTTACAACCCGTAGGGCCGTCGTCCTTCACGCTACTTGGCTGGTTCAGGCTTCCGCCCATTGACCAATATTCCTCACTGCTGCCTCCCGTAGGA
>MG|2|V3|F|88|91.43|Bacteroidetes|Bacteroidia|Bacteroidales|Prevotellaceae|Prevotella|Prevotella|
CCTACGGGAGGCAGCAGTGAGGAATATTGGTCAATGGGCGGAAGCCTGAACCAGCCAAGTAGCGTGAGGGATGACGGCCCTATGGGTTGTAAACCTCTTTTGCGCGGGGACAAAGGGCTCCACGTGTTGGGGCTTTGCGGGTACCGCGCGAATAAGGACCGGCTAATTCCGTGC
>MG|2|V3|F|14|89.6|Bacteroidetes|Bacteroidia|Bacteroidales|Prevotellaceae|Prevotella|sp.|
CCTACGGGAGGCAGCAGTGGGGGATATTGGTCAATGGGCGGAAGCCTGAACCAGCCAAGTAGCGTGGGGGACGAAGGCCCTACGGGTCGTAAACCCCTTTTGCGCGGGGATAAAGGGGGCCACGTGTGGCCCTTTGCAGGTACCGCGCGAATAAGCATCGGCTAACTCCGTGC
>MG|2|V3|F|484|95.38|Bacteroidetes|Bacteroidia|Bacteroidales|Prevotellaceae|Prevotella|multiformis|
CCTACGGGAGGCAGCAGTGAGGAATATTGGTCAATGGGCGGAAGCCTGAACCAGCCAAGTAGCGTGAGGGACGAAGGCCCTACGGGTTGTAAACCTCTTTTATGCGGGGATAAAGTGCGGGACGCGTCCCGTATTGCAGGTACCGCATGAATAAGGACCGGCTAATTCCGTGC
>MG|2|V3|F|222|91.91|Bacteroidetes|Bacteroidia|Bacteroidales|Prevotellaceae|Prevotella|copri|
CCTACGGGAGGCAGCAGTGAGGAATATTGGTCAATGGGCGGAAGCCTGAACCAGCCAAGTAGCGTGGGGGAGGAAGGCCCTACGGGTTGTAAACCCCTTTTGTGCGGGAACAAAGTGCGCCACGTGTGGCGTTTTGCGTGTACCGCACGAATAAGGACCGGCTAATTCCGTGCT
>MG|2|V3|F|19|91.43|Bacteroidetes|Bacteroidia|Bacteroidales|Prevotellaceae|Prevotella|copri|
CCTACGGGGAGGCAGCAGTGAGGAATATTGGTCAATGGGCGGAAGCCTGAACCAGCCAAGTAGCGTGAGGGACGACGGCCCTATGGGTTGTAAACCTCTTTTGCGCGGGGACAAAGTGCTCCACGTGTTGGGGCTTTGCGGGTACCGCGCGAATAAGGACCGGCTAATTCCGTGC
>MG|2|V3|F|44|92.57|Bacteroidetes|Bacteroidia|Bacteroidales|Prevotellaceae|Prevotella|stercorea|
CCTACGGGAGGCAGCAGTGAGGAATATTGGTCAATGGGCGCGAGCCTGAACCAGCCAAGTAGCGTGCAGGAAGACGGCCCTATGGGTTGTAAACTGCTTTTTGCAGGAGGATAATATGTCCCACGTGTGGGATATTGCAGGTATCCTGCGAATAAGGACCGGCTAATTCCGTGCC
>MG|2|V3|F|35|91.43|Bacteroidetes|Bacteroidia|Bacteroidales|Prevotellaceae|Prevotella|sp.|
CCTACGGGAGGCAGCAGTGAGGAATATTGGTCAATGGGCGGAAGCCTGAACCAGCCAAGTAGCGTGGGGGGACGAAGGCCCTACGGGTTGTAAACCCCTTTTGTGCGGGAACAAAGTGCGGGACGTGTCCCGTTTTGCGTGTACCGCACGAATAAGGACCGGCTAATTCCGTGC
>MG|2|V3|F|20|89.89|Bacteroidetes|Bacteroidia|Bacteroidales|Prevotellaceae|Prevotella|baroniae|
TCCTACGGGAGGCAGCAGTGAGGAATATTGGTCAATGGGCGGAAGCCTGAACCAGCCAAGTAGCGTGAAGGATGACGGCCCTACGGGTTGTAAACTTCTTTTGCGGGAGGATAACCGGCGCCACGTGTGGCGTCCTGCAGGTATCCCGCGAATAAGCATCGGCTAACTCCGTGC
>MG|2|V3|F|46|94.25|Bacteroidetes|Bacteroidia|Bacteroidales|Prevotellaceae|Prevotella|denticola|
CCTACGGGAGGCAGCAGTGAGGAATATTGGTCAATGGGCGGAAGCCTGAACCAGCCAAGTAGCGTGAGGGACGAAGGCCCTACGGGTTGTAAACCTCTTTTTATGCGGGGATAAAGTGGGGGACGTGTCCCCTATTGCAGGTACCGCATGAATAAGGACCGGCTAATTCCGTGC
>MG|2|V3|F|11|92.57|Bacteroidetes|Bacteroidia|Bacteroidales|Prevotellaceae|Prevotella|sp.|
CCTACGGGAGGCAGCAGTGGGGGAATATTGGTCAATGGGCGGAAGCCTGAACCAGCCAAGTAGCGTGGAGGATGACGGCCCTAGTTGGTTGTAAACTCCTTTTATGCGGGGACAAAGGCGCCCACGCGTGGGCGTTTGCGGGTACCGCATGAATAAGCATCGGCTAATTCCGTGC
>MG|2|V3|R|23|89.83|Bacteroidetes|Bacteroidia|Bacteroidales|Prevotellaceae|Prevotella|baroniae|
GCACGGAGTTAGCCGATGCTTATTCGCGGGATACCTGCAGGACACCACACGTGGCGCCGGTTATCCTCCCGCAAAAAGAAGTTTACAACCCGTAGGGCCGTCATCCTTCACGCTACTTGGCTGGTTCAGGCTTCCGCCCATTGACCAATATTCCTCACTGCTGCCTCCCGTAGG
>MG|2|V3|R|123|92.0|Bacteroidetes|Bacteroidia|Bacteroidales|Prevotellaceae|Prevotella|sp.|
GCACGGAATTAGCCGATGCTTATTCATGCGGTACCCGCAAACGCCCACGCGTGGGCGGCTTTGTCCCCGCATAAAAGGAGTTTACAACCAACTAGGGCCGTCGTCCTCCACGCTACTTGGCTGGTTCAGGCTTCCGCCCATTGACCAATATTCCCCACTGCTGCCTCCCGTAGGA
>MG|2|V3|F|38|95.98|Bacteroidetes|Bacteroidia|Bacteroidales|Prevotellaceae|Prevotella|buccalis|
CCTACGGGAGGCAGCAGTGAGGAATATTGGTCAATGGGCGACAGCCTGAACCAGCCAAGTAGCGTGCAGGAAGACGGCCCTATGGGTTGTAAACTGCTTTTTGTGCGGGAATAAAGTGCGCGACGTGTCGTGCATTGCATGTACCGCGTGAATAAGGACCGGCTAATTCCGTGC
>MG|2|V3|F|23|94.8|Bacteroidetes|Bacteroidia|Bacteroidales|Prevotellaceae|Paraprevotella|clara|
CCTACGGGAGGCAGCAGTGAGGAATATTGGTCAATGGGCGATAGCCTGAACCAGCCAAGTCGCGTGAGGGATGAAGGCCCTACGGGTCGTAAACCTCTTTTATAAGGGAATAAAGTTCGCCACGAGTGGTGTTTTGTATGTACCTTATGAATAAGCATCGGCTAACTCCGTGC
>MG|2|V3|F|13|92.49|Bacteroidetes|Bacteroidia|Bacteroidales|Prevotellaceae|Prevotella|denticola|
CCTACGGGAGGCAGCAGTGAGGAATATTGGTCAATGGGCGGAAGCCTGAACCAGCCAAGTAGCGTGAGGGATGAAGGCCCTACGGGTTGTAAACCTCTTTTGTGCGGGGACAAAGTGTGGGACGTGTCCCATATTGCGGGTACCGCACGAATAAGGACCGGCTAATTCCGTGC
>MG|2|V3|R|11|89.14|Bacteroidetes|Bacteroidia|Bacteroidales|Prevotellaceae|Prevotella|stercorea|
GCACGGAATTAGCCGGCCCTTATTCGGCGGATACCTGCAACGTGCCACGCGTGGCACTCTTTATCCTCCGCCAAAAAGGAGTTTACAACCCGTAGGGCATTCATCCTCCACGCTACTTGGCTGGTTCAGGCTCGCGCCCATTGACCAATATTCCTCACTGCTGCCTCCCGTAGG
>MG|2|V3|F|57|92.57|Bacteroidetes|Bacteroidia|Bacteroidales|Prevotellaceae|Prevotella|copri|
CCTACGGGAGGCAGCAGTGAGGAATATTGGTCAATGGGCGGAAGCCTGAACCAGCCAAGTAGCGTGAGGGACGACGGCCCTACGGGTTGTAAACCTCTTTTTTGCGCGGGGACAAAGTTCGCCATGCGTGGCGTTTTGCGGGTACCGCGCGAATAAGGACCGGCTAATTCCGTGC
>MG|2|V3|F|13|93.68|Bacteroidetes|Bacteroidia|Bacteroidales|Prevotellaceae|Prevotella|denticola|
CCTACGGGGAGGCAGCAGTGAGGAATATTGGTCAATGGGCGGAAGCCTGAACCAGCCAAGTAGCGTGAGGGAGGAAGGCCCTACGGGTTGTAAACCTCTTTTATGCGGGGACAAAGTGTGGGACGTGTCCCATATTGCGGGTACCGCATGAATAAGGACCGGCTAATTCCGTGC
>MG|2|V3|F|224|89.6|Bacteroidetes|Bacteroidia|Bacteroidales|Prevotellaceae|Prevotella|sp.|
CCTACGGGGGGCAGCAGTGAGGGATATTGGTCAATGGGCGGAAGCCTGAACCAGCCAAGTAGCGTGGGGGACGAAGGCCCTACGGGTCGTAAACCCCTTTTGCGCGGGGATAAAGGGGGCCACGTGTGGCCCTTTGCAGGTACCGCGCGAATAAGCATCGGCTAACTCCGTGC
>MG|2|V3|R|16|94.22|Bacteroidetes|Bacteroidia|Bacteroidales|Prevotellaceae|Prevotella|dentasini|
GCACGGAATTAGCCGGTCCTTATTCGCACGGTACCTGCAAAGCGCCACGCGTGGCGCACTTTATCCCCGTGAAAAAGCGGTTTACAACCCATAGGGCCGTCGTCCCGCACGCTACTTGGCTGGTTCAGGCTTCCGCCCATTGACCAATATTCCTCACTGCTGCCTCCCGTAGG
>MG|2|V3|R|10|89.77|Bacteroidetes|Bacteroidia|Bacteroidales|Prevotellaceae|Prevotella|sp.|
GCACGGAGTTAGCCGATGCTTATTCGCGCGGTACCTGCAAAGGGCCACACGTGGCCCCCTTTATCCCCGCGCAAAAGGGGTTTACGACCCGTAGGGCCTTCGTCCCCCCACGCTACTTGGCTGGTTCAGGCTTCCGCCCATTGACCAATATTCCTCACTGCTGCCTCCCCGTAGGA
>MG|2|V3|F|53|93.64|Bacteroidetes|Bacteroidia|Bacteroidales|Prevotellaceae|Paraprevotella|clara|
CCTACGGGAGGCAGCAGTGAGGAATATTGGTCAATGGCCGGAAGGCTGAACCAGCCAAGTCGCGTGAAGGACGACGGCCCTACGGGTTGTAAACTTCTTTTATAAGGGAATAAAGTGTGCCACGTGTGGCATTTTGTATGTACCTTATGAATAAGCATCGGCTAACTCCGTGC
>MG|2|V3|R|15|92.57|Bacteroidetes|Bacteroidia|Bacteroidales|Prevotellaceae|Prevotella|copri|
GCACGGAATTAGCCGGTCCTTATTCGCGCGGTACCCGCAAAACGCCACGCATGGCGAACTTTGTCCCCGCGCAAAAGAGGTTTACAACCCGTAGGGCCGTCGTCCCTCACGCTACTTGGCTGGTTCAGGCTTCCGCCCATTGACCAATATTCCTCCACTGCTGCCTCCCGTAGGA
>MG|2|V3|F|36|93.64|Bacteroidetes|Bacteroidia|Bacteroidales|Prevotellaceae|Prevotella|copri|
CCTACGGGAGGCAGCAGTGAGGAATATTGGTCAATGGGCGGAAGCCTGAACCAGCCAAGTAGCGTGAGGGACGAAGGCCCTACGGGTTGTAAACCTCTTTTGTGCGGGGACAAAGTTCGCGACGTGTCGCGTTTTGCGGGTACCGCACGAATAAGGACCGGCTAATTCCGTGC
>MG|2|V3|F|33|96.57|Bacteroidetes|Bacteroidia|Bacteroidales|Prevotellaceae|Prevotella|oralis|
CCTACGGGAGGCAGCAGTGAGGAATATTGGTCAATGGGCGTAAGCCTGAACCAGCCAAGTAGCGTGCAGGATGACGGCCCTATGGGTTGTAAACTGCTTTTTAAGCGGGGATAAAGTCAGGGACGTGTCCCTGTTTTGCAGGTACCGCTTGAATAAGGACCGGCTAATTCCGTGC
>MG|2|V3|F|717|89.83|Bacteroidetes|Bacteroidia|Bacteroidales|Prevotellaceae|Prevotella|baroniae|
CCTACGGGAGGCAGCAGTGAGGAATATTGGTCAATGGGCGGAAGCCTGAACCAGCCAAGTAGCGTGAAGGACGACGGCCCTACGGGTTGTAAACTTCTTTTGCGGGAGGATAACCGGCGCCACGTGTGGCGTCCTGCAGGTATCCCGCGAATAAGCATCGGCTAACTCCGTGC
>MG|2|V3|F|10|89.6|Bacteroidetes|Bacteroidia|Bacteroidales|Prevotellaceae|Prevotella|sp.|
CCTACGGGAGGCGGCAGTGAGGGATATTGGTCAATGGGCGGAAGCCTGAACCAGCCAAGTAGCGTGGGGGACGAAGGCCCTACGGGTCGTAAACCCCTTTTGCGCGGGGATAAAGGGGGCCACGTGTGGCCCTTTGCAGGTACCGCGCGAATAAGCATCGGCTAACTCCGTGC
>MG|2|V3|F|80|82.29|Bacteroidetes|Bacteroidia|Bacteroidales|Prevotellaceae|Prevotella|copri|
CCTACGGGAGGCAGCAGTGAGGAATATTGGTCAATGGCCGAGAGGCTGAACCAGCCAAGTGGCGTGGGGGAAGTAGCTCCTTGGGAGTGTGAACCCCTTTTGCCTGGGGGGCAACGCCCGCCACGCGTGGCGGGGTGAGAGTACCAGGCGAATAAGCATCGGCTAACTCCGTGC
>MG|2|V3|F|54|93.64|Bacteroidetes|Bacteroidia|Bacteroidales|Prevotellaceae|Paraprevotella|clara|
CCTACGGGAGGCAGCAGTGAGGAATATTGGTCAATGGCCGGAAGGCTGAACCAGCCAAGTCGCGTGAAGGAAGACGGCCCTACGGGTTGTAAACTTCTTTTATAAGGGAATAAAGTTTGCCACGTGTGGCATTTTGTATGTACCTTATGAATAAGCATCGGCTAACTCCGTGC
>MG|2|V3|F|95|91.38|Bacteroidetes|Bacteroidia|Bacteroidales|Prevotellaceae|Prevotella|copri|
CCTACGGGAGGCAGCAGTGAGGAATATTGGTCAATGGGCGTAAGCCTGAACCAGCCAAGTAGCGTGGGGGGACGAAGGCCCTACGGGTTGTAAACCCCTTTTGTGCGGGAACAAAGTGCGCCACGTGTGGCGTTTTGCGTGTACCGCACGAATAAGGACCGGCTAATTCCGTGC
>MG|2|V3|R|12|91.43|Bacteroidetes|Bacteroidia|Bacteroidales|Prevotellaceae|Prevotella|stercorea|
GCACGGAATTAGCCGGTCCTTATTCGTGCGGTACCCGCAATATGGGACACGTCCCACACTTTGTCCCCGCACAAAAAGAGGTTTACAACCCGTAGGGCCTTCATCCCTCACGCTACTTGGCTGGTTCAGGCCTCCGCCCATTGACCAATATTCCTCACTGCTGCCTCCCGTAGG
>MG|2|V3|R|25|93.1|Bacteroidetes|Bacteroidia|Bacteroidales|Prevotellaceae|Prevotella|stercorea|
GCACGGAATTAGCCGGTCCTTATTCACGCGGTACCTGCAAGCCGCCACACGTGGCGGAAGTTATCCCCGCGCAAAAGCAGTTTACAACCCATAGGGCCGTCGTCCTGCACGCTACTTGGCTGGTTCAGGCTCGCGCCCCATTGACCAATATTCCTCACTGCTGCCTCCCGTAGG
>MG|2|V3|F|24|90.23|Bacteroidetes|Bacteroidia|Bacteroidales|Prevotellaceae|Prevotella|sp.|
CCTACGGGAGGCAGCAGTGAGGGATATTGGTCAATGGGCGGAAGCCTGAACCAGCCAAGTAGCGTGGGGGACGAAGGCCCTACGGGTCGTAAACCCCTTTTGCGCGGGGATAAAGGGGCCACGTGTGGCCCTTTGCAGGTACCGCGCGAATAAGCATCGGCTAACTCCGTGCC
>MG|2|V3|F|63|93.68|Bacteroidetes|Bacteroidia|Bacteroidales|Prevotellaceae|Prevotella|denticola|
CCTACGGGAGGCAGCAGTGAGGAATATTGGTCAATGGGCGGAAGCCTGAACCAGCCAAGTAGCGTGGGGGGATGAAGGCCCTATGGGTTGTAAACCCCTTTTGTGCGGGGACAAAGTGAGGGACGCGTCCCTTATTGCGGGTACCGCACGAATAAGGACCGGCTAATTCCGTGC
>MG|2|V3|F|18|95.98|Bacteroidetes|Bacteroidia|Bacteroidales|Prevotellaceae|Paraprevotella|clara|
TCCTACGGGAGGCAGCAGTGAGGAATATTGGTCAATGGCCGGGAGGCTGAACCAGCCAAGTAGCGTGAAGGATGACAGCCCTACGGGTTGTAAACTTCTTTTATAAGGGAATAAAGTGCGCCACGCGTGGTGTTTTGTATGTACCTTATGAATAAGCATCGGCTAACTCCGTGC
>MG|2|V3|R|221|94.25|Bacteroidetes|Bacteroidia|Bacteroidales|Prevotellaceae|Prevotella|denticola|
GCACGGAATTAGCCGGTCCTTATTCGTGCGGTACCCGCAATAAGGGACGCGTCCCTCACTTTGTCCCCGCACAAAAGGGGTTTACAACCCATAGGGCCTTCATCCCCCACGCTACTTGGCTGGTTCAGGCTTCCGCCCATTGACCAATATTCCTCACTGCTGCCTCCCGTAGGA
>MG|2|V3|R|266|94.83|Bacteroidetes|Bacteroidia|Bacteroidales|Prevotellaceae|Prevotella|copri|
GCACGGAATTAGCCGGTCCTTATTCGTACGGTACATGCAAAGGGCCACACGTGACCCCCTTTATTCCCGCACAAAAGCAGTTTACAACCCATAGGGCCGTCTTCCTGCACGCTACTTGGCTGGTTCAGGCTCTCGCCCATTGACCAATATTCCTCACTGCTGCCTCCCGTAGGA
>MG|2|V3|F|163|89.14|Bacteroidetes|Bacteroidia|Bacteroidales|Prevotellaceae|Prevotella|sp.|
CCTACGGGGAGGCAGCAGTGAGGGGATATTGGTCAATGGGCGGAAGCCTGAACCAGCCAAGTAGCGTGGGGGACGAAGGCCCTACGGGTCGTAAACCCCTTTTGCGCGGGGATAAAGGGGGCCACGTGTGGCCCTTTGCAGGTACCGCGCGAATAAGCATCGGCTAACTCCGTGC
>MG|2|V3|F|162|89.83|Bacteroidetes|Bacteroidia|Bacteroidales|Prevotellaceae|Prevotella|copri|
CCTACGGGAGGCAGCAGTGAGGAATATTGGTCAATGGGCGGAAGCCTGAACCAGCCAAGTAGCGTGAAGGACGACGGCCCTACGGGTTGTAAACTTCTTTTGCGGGAGGATAATCGGCGCCACGTGTGGCGTCCTGCAGGTATCCCGCGAATAAGCATCGGCTAACTCCGTGC
>MG|2|V3|F|11|88.57|Bacteroidetes|Bacteroidia|Bacteroidales|Prevotellaceae|Prevotella|copri|
CCTACGGGAGGCAGCAGTGAGGAATATTGGTCAATGGGCGGAAGCCTGAACCAGCCAAGTAGCGTGGGCGATGAAGGCCCTACGGGTCGTAAAGCCCTTTTTGCGGGGGGATTAAAGTGCGCCACGCGTGGCGCTTTGCAGGTACCCCGCGAATAAGCATCGGCTAATTCCGTGC
>MG|2|V3|F|11|90.12|Bacteroidetes|Bacteroidia|Bacteroidales|Prevotellaceae|Prevotella|sp.|
CTACGGGAGGCAGCAGTGAGGGATATTGGTCAATGGGCGGAAGCCTGAACCAGCCAAGTAGCGTGGGGGACGAAGGCCCTACGGGTCGTAAACCCCTTTTGCGCGGGGATAAAGGGGGCCACGTGTGGCCCTTTGCAGGTACCGCGCGAATAAGCATCGGCTAACTCCGTGC
>MG|2|V3|R|403|91.95|Bacteroidetes|Bacteroidia|Bacteroidales|Prevotellaceae|Prevotella|sp.|
GCACGGAATTAGCCGGTCCTTATTCGTGCGGTACCCGCAAAGGCCTACCCGTAGGCCGCTTTGTCCCCGCACAAAAGAGGTTTACAACCCATAGGGCCGTCGTCCCTCACGCTACTTGGCTGGTTCAGGCTTCCGCCCATTGACCAATATTCCTCACTGCTGCCTCCCGTAGGC
>MG|2|V3|F|10|90.8|Bacteroidetes|Bacteroidia|Bacteroidales|Prevotellaceae|Prevotella|buccae|
CCTACGGGAGGCAGCAGTGAGGGATATTGGTCAATGGGCGGAAGCCTGAACCAGCCAAGTAGCGTGCAGGATGAAGGCCCTTAGGGTTGTAAACTGCTTTGGTGCGGGAGTAAAGTGGCGCACGCGTTGCGTTATTGCAAGTACCGCAAGAACAAGGACCGGCTAATTCCGTGC
>MG|2|V3|F|35|90.23|Bacteroidetes|Bacteroidia|Bacteroidales|Prevotellaceae|Prevotella|sp.|
CCTACGGGAGGCAGCAGTGAGGAATATTGGTCAATGGGCGGAAGCCTGAACCAGCCAAGTAGCGTGGGGGACGAAGGCCCTACGGGTCGTAAACCCCTTTTGCGCGGGGATAAAGGGGGGCCACGTGTGGCCCTTTGCAGGTACCGCGCGAATAAGCATCGGCTAACTCCGTGC
>MG|2|V3|R|12|95.38|Bacteroidetes|Bacteroidia|Bacteroidales|Prevotellaceae|Prevotella|multiformis|
GCACGGAATTAGCCGGTCCTTATTCGCGCGGTACCTGCAATGAGGGACGCGTCCCCCACTTTATCCCCGCGCAAAAGCAGTTTACAACCCGTAGGGCCGTCGTCCTGCACGCTACTTGGCTGGTTCAGGCTTACGCCCATTGACCAATATTCCTCACTGCTGCCTCCCGTAGG
>MG|2|V3|R|10|93.06|Bacteroidetes|Bacteroidia|Bacteroidales|Prevotellaceae|Prevotella|denticola|
GCACGGAGTTAGCCGATGCTTATTCATGCGGTACCTGCAATAGGGGACACGTCCCCCACTTTATCCCCGCATAAAAGAGGTTTACAACCCGTAGGGCCTTCGTCCCTCACGCTACTTGGCTGGTTCAGGCTTCCGCCCATTGACCAATATTCCTCACTGCTGCCTCCCGTAGG
>MG|2|V3|F|14|91.91|Bacteroidetes|Bacteroidia|Bacteroidales|Prevotellaceae|Prevotella|denticola|
CCTACGGGAGGCAGCAGTGAGGAATATTGGTCAATGGGCGGAGGCCTGAACCAGCCAAGTAGCGTGAGGGACGAAGGCCCTACGGGTTGTAAACCTCTTTTGTGCGGGGACAAAGTGTGGGACGTGTCCCATATTGCGGGTACCGCACGAATAAGGACCGGCTAATTCCGTGC
>MG|2|V3|F|167|95.95|Bacteroidetes|Bacteroidia|Bacteroidales|Prevotellaceae|Paraprevotella|clara|
CCTACGGGAGGCAGCAGTGAGGAATATTGGTCAATGGCCGGGAGGCTGAACCAGCCAAGTAGCGTGAAGGATGACGGCCCTACGGGTTGTAAACTTCTTTTATAAGGGAATAAAGTGCACCACGCGTGGTGTTTTGTATGTACCTTATGAATAAGCATCGGCTAACTCCGTGC
>MG|2|V3|F|14|92.49|Bacteroidetes|Bacteroidia|Bacteroidales|Prevotellaceae|Prevotella|sp.|
CCTACGGGAGGCAGCAGTGAGGAATATTGGTCAATGGGCGGAAGCCTGAACCAGCCAAGTAGCGTGAGGGACGAAGGCCCTACGGGTTGTAAACCTCTTTTATGCGGGGATAAAGGGGGCCACGTGTGGCCCTTTGCAGGTACCGCGCGAATAAGCATCGGCTAACTCCGTGC
>MG|2|V3|F|25|93.71|Bacteroidetes|Bacteroidia|Bacteroidales|Prevotellaceae|Prevotella|denticola|
CCTACGGGAGGCAGCAGTGAGGAATATTGGTCAATGGGCGGAAGCCTGAACCAGCCAAGTAGCGTGAGGGATGAAGGCCCTACGGGTTGTAAACCTCTTTTATGCGGGGGATAAAGTGGGGGGACGTGTCCCCTATTGCAGGTACCGCATGAATAAGGACCGGCTAATTCCGTGC
>MG|2|V3|R|316|94.83|Bacteroidetes|Bacteroidia|Bacteroidales|Prevotellaceae|Prevotella|denticola|
GCACGGAATTAGCCGGTCCTTATTCATGCGGTACCTGCAATAGGGGACACGTCCCCCACTTTATCCCCGCATAAAAGAGGTTTACAACCCGTAGGGCCTTCGTCCCTCACGCTACTTGGCTGGTTCAGGCTTCCGCCCATTGACCAATATTCCTCACTGCTGCCTCCCGTAGGA
>MG|2|V3|R|17|90.17|Bacteroidetes|Bacteroidia|Bacteroidales|Prevotellaceae|Prevotella|sp.|
GCACGGAGTTAGCCGATGCTTATTCGCGCGGTACCTGCAAAGGGCCACACGTGGCCCCTTTATCCCCGCGCAAAAGGGGTTTACGACCCGTAGGGCCTTCGTCCCCCACGCTACTTGGCTGGTTCAGGCTTCCGCCCATTGACCAATATCCCTCACTGCTGCCTCCCGTAGG
>MG|2|V3|R|177|89.71|Bacteroidetes|Bacteroidia|Bacteroidales|Prevotellaceae|Prevotella|sp.|
GCACGGAGTTAGCCGATGCTTATTCGCGCGGTACCTGCAAAGGGCCACACGTGGCCCCCTTTATCCCCGCGCAAAAAGGGGTTTACGACCCGTAGGGCCTTCGTCCCCCACGCTACTTGGCTGGTTCAGGCTTCCGCCCATTGACCAATATCCCTCACTGCTGCCTCCCGTAGG
>MG|2|V3|R|13|91.48|Bacteroidetes|Bacteroidia|Bacteroidales|Prevotellaceae|Prevotella|copri|
GCACGGAATTAGCCGGTCCTTATTCGCGCGGTACCCGCAAAGCCCCAACACGTGGAGCACTTTGTCCCCGCGCAAAAAGAGGTTTACAACCCATAGGGCCGTCGTCCCTCACGCTACTTGGCTGGTTCAGGCTTCCGCCCATTGACCAATATTCCTCACTGCTGCCTCCCGTAGG
>MG|2|V3|R|12|87.93|Bacteroidetes|Bacteroidia|Bacteroidales|Prevotellaceae|Prevotella|sp.|
GCACGGAGTTAGCCGATGCTTATTCGCGCGGTACCTGCAAAGGGCCACACGTGGCCCCCTTTATCCCCGCGCAAAAGGGGTTTACGACCCGTAGGGCCTTCGTCCCCCCACGCTACTTGGCTGGTTCAGCCTCTCGGCCATTGACCAATATTCCTCACTGCTGCCTCCCGTAGG
>MG|2|V3|R|12|94.29|Bacteroidetes|Bacteroidia|Bacteroidales|Prevotellaceae|Prevotella|copri|
GCACGGAATTAGCCGGTCCTTATTCGTACGGTACATGCAAAGGGCCACACGTGACCCGCTTTATTCCCGCACAAAAGCAGTTTACAACCCATAGGGCCGTCTTCCTGCACGCTACTTGGCTGGTTCAGGCTCTCGCCCATTGACCAATATTCCTCACTGCTGCCTCCCCGTAGGA
>MG|2|V3|F|67|89.14|Bacteroidetes|Bacteroidia|Bacteroidales|Prevotellaceae|Prevotella|sp.|
CCTACGGGGAGGCAGCAGTGAGGGATATTGGTCAATGGGCGGAAGCCTGAACCAGCCAAGTAGCGTGGGGGACGAAGGCCCTACGGGTCGTAAACCCCTTTTGCGCGGGGATAAAGGGGGGCCACGTGTGGCCCTTTGCAGGTACCGCGCGAATAAGCATCGGCTAACTCCGTGC
>MG|2|V3|F|11|91.48|Bacteroidetes|Bacteroidia|Bacteroidales|Prevotellaceae|Prevotella|sp.|
CCTACGGGAGGCAGCAGTGAGGAATATTGGTCAATGGGCGTAAGCCTGAACCAGCCAAGTAGCGTGGGGGGACGAAGGCCCTACGGGTTGTAAACCCCTTTTTGTGCGGGAACAAAGTGCGGGACGTGTCCCGTTTTGCGTGTACCGCACGAATAAGGACCGGCTAATTCCGTGC
>MG|2|V3|F|260|89.2|Bacteroidetes|Bacteroidia|Bacteroidales|Prevotellaceae|Prevotella|genomosp.|
CCTACGGGAGGCAGCAGTGAGGAATATTGGTCAATGGGCGCGAGCCTGAACCAGCCAAGTAGCGTGGAGGATGAATGCCCTACGGGTTGTAAACTCCTTTTGGCGGAGGATAAAGATTGCCACGTGTGGCAAGCTGCAGGTATCCGCCGAATAAGGGCCGGCTAATTCCGTGC
>MG|2|V3|F|24|93.06|Bacteroidetes|Bacteroidia|Bacteroidales|Prevotellaceae|Prevotella|denticola|
CCTACGGGAGGCAGCAGTGAGGAATATTGGTCAATGGGCGGAAGCCTGAACCAGCCAAGTAGCGTGAGGGACGAAGGCCCTACGGGTTGTAAACCTCTTTTATGCGGGGACAAAGTGTGGGACGTGTCCCATATTGCGGGTACCGCACGAATAAGGACCGGCTAATTCCGTGC
>MG|2|V3|F|22|92.53|Bacteroidetes|Bacteroidia|Bacteroidales|Prevotellaceae|Prevotella|stercorea|
CCTACGGGAGGCAGCAGTGAGGAATATTGGTCAATGGGGCGCGAGCCTGAACCAGCCAAGTAGCGTGCAGGAGGACGGCCCTATGGGTTGTAAACTGCTTTTGCGCGGGGATAACTTCCGCCACGTGTGGCGGCTTGCAGGTACCGCGTGAATAAGGACCGGCTAATTCCGTGC
>MG|2|V3|R|31|93.68|Bacteroidetes|Bacteroidia|Bacteroidales|Prevotellaceae|Paraprevotella|clara|
GCACGGAGTTAGCCGATGCTTATTCATAAGGTACATACAAAATGCCACACGTGGCAAACTTTATTCCCTTATAAAAGAAGTTTACAACCCGTAGGGCCGTCTTCCTTCACGCGACTTGGCTGGTTCAGCCTTCCGGCCATTGACCAATATTCCTCACTGCTGCCTCCCGTAGGA
>MG|2|V3|F|19|88.57|Bacteroidetes|Bacteroidia|Bacteroidales|Prevotellaceae|Prevotella|dentasini|
CCTACGGGAGGCAGCAGTGAGGAATATTGGTCAATGGGCGGAAGCCTGAACCAGCCAAGTAGCGTGGGCGATGAAGGCCCTACGGGTCGTAAAGCCCTTTTTGCGGGGGATTAAAGTGCGCCACGCGTGGCGCTTTGCAGGTACCCCGCGAATAAGCATCGGCTAATTCCGTGC
>MG|2|V3|F|13|91.43|Bacteroidetes|Bacteroidia|Bacteroidales|Prevotellaceae|Paraprevotella|clara|
CCTACGGGAGGCAGCAGTGAGGAATATTGGTCAATGGGCGGAAGCCTGAACCAGCCAAGTAGCGTGAAGGAAGAAGGCCCTACGGGTTGTAAACTTCTTTTAAGAGGGAATAACAGGTGCCACGTGTGGTGCTTTGCATGTACCTTTTTGAATAAGCATCGGCTAACTCCGTGC
>MG|2|V3|F|26|90.17|Bacteroidetes|Bacteroidia|Bacteroidales|Prevotellaceae|Prevotella|sp.|
CCTACGGGAGGCAGCAGTGAGGGATATTGGTCAATGGGCGGAAGCCTGAACCAGCCAAGTAGCGTGGGGACGAAGGCCCTACGGGTCGTAAACCCCTTTTGCGCGGGGATAAAGGGGGCCACGTGTGGCCCTTTGCAGGTACCGCGCGAATAAGCATCGGCTAACTCCGTGC
>MG|2|V3|F|31|96.55|Bacteroidetes|Bacteroidia|Bacteroidales|Prevotellaceae|Prevotella|oralis|
CCTACGGGAGGCAGCAGTGAGGAATATTGGTCAATGGGCGTAAGCCTGAACCAGCCAAGTAGCGTGCAGGATGACGGCCCTATGGGTTGTAAACTGCTTTTTAAGCGGGGATAAAGTCAGGGACGTGTCCCTGTTTGCAGGTACCGCTTGAATAAGGACCGGCTAATTCCGTGC
>MG|2|V3|F|25|89.77|Bacteroidetes|Bacteroidia|Bacteroidales|Prevotellaceae|Prevotella|copri|
TCCTACGGGAGGCAGCAGTGAGGAATATTGGTCAATGGGCGGAAGCCTGAACCAGCCAAGTAGCGTGGACGATGAAGGCCCTACGGGTCGTAAAGTCCTTTTGCGCGGGAATAAAGAGCGCCACGCGTGGCGCGTTGCATGTACCGCGCGAATAAGCATCGGCTAATTCCGTGC
>MG|2|V3|R|28|94.32|Bacteroidetes|Bacteroidia|Bacteroidales|Prevotellaceae|Prevotella|multiformis|
GCACGGAATTAGCCGGTCCTTATTCATGCGGTACCTGCAATAGGGGACCCGTCCCCCCACTTTATCCCCGCATAAAAGAGGTTTACAACCCGTAGGGCCTTCGTCCCTCACGCTACTTGGCTGGTTCAGGCTTCCGCCCATTGACCAATATTCCTCACTGCTGCCTCCCGTAGGAG
>MG|2|V3|R|10|92.53|Bacteroidetes|Bacteroidia|Bacteroidales|Prevotellaceae|Prevotella|stercorea|
GCACGGAATTAGCCGGTCCTTATTCACGCGGTACCTGCAAGCCGCCACACGTGGCGGAAGTTATCCCCGCGCAAAAGCAGTTTACAACCCATAGGGCCGTCCTCCTGCACGCTACTTGGCTGGTTCAGGCTCGCGCCCCATTGACCAATATTCCTCACTGCTGCCTCCCGTAGG
>MG|2|V3|R|809|89.89|Bacteroidetes|Bacteroidia|Bacteroidales|Prevotellaceae|Prevotella|baroniae|
GCACGGAGTTAGCCGATGCTTATTCGCGGGATACCTGCAGGACGCCACACGTGGCGCCGGTTATCCTCCCGCAAAAGAAGTTTACAACCCGTAGGGCCGTCATCCTTCACGCTACTTGGCTGGTTCAGGCTTCCGCCCATTGACCAATATTCCTCACTGCTGCCTCCCGTAGGA
>MG|2|V3|F|488|89.66|Bacteroidetes|Bacteroidia|Bacteroidales|Prevotellaceae|Prevotella|sp.|
CCTACGGGAGGCAGCAGTGAGGGGATATTGGTCAATGGGCGGAAGCCTGAACCAGCCAAGTAGCGTGGGGGACGAAGGCCCTACGGGTCGTAAACCCCTTTTGCGCGGGGATAAAGGGGGCCACGTGTGGCCCTTTGCAGGTACCGCGCGAATAAGCATCGGCTAACTCCGTGC
>MG|2|V3|F|10|91.91|Bacteroidetes|Bacteroidia|Bacteroidales|Prevotellaceae|Prevotella|copri|
CCTACGGGAGGCAGCAGTGAGGGATATTGGTCAATGGGCGGAAGCCTGAACCAGCCAAGTAGCGTGGGGGACGAAGGCCCTACGGGTTGTAAACCCCTTTTGTGCGGGAACAAAGTGCGCCACGTGTGGCGTTTTGCGTGTACCGCACGAATAAGGACCGGCTAATTCCGTGC
>MG|2|V3|F|17|89.14|Bacteroidetes|Bacteroidia|Bacteroidales|Prevotellaceae|Prevotella|sp.|
CCTACGGGAGGCAGCAGTGAGGGATATTGGTCAATGGGCGGAAGCCTGAACCAGCCAAGTAGCGTGGGGGGACGAAAGGCCCTACGGGTCGTAAACCCCTTTTGCGCGGGGATAAAGGGGGCCACGTGTGGCCCTTTGCAGGTACCGCGCGAATAAGCATCGGCTAACTCCGTGC
>MG|2|V3|F|485|89.71|Bacteroidetes|Bacteroidia|Bacteroidales|Prevotellaceae|Prevotella|sp.|
CCTACGGGAGGCAGCAGTGAGGGATATTGGTCAATGGGCGGAAGCCTGAACCAGCCAAGTAGCGTGGGGGACGAAGGCCCTACGGGTCGTAAACCCCTTTTTGCGCGGGGATAAAGGGGGCCACGTGTGGCCCTTTGCAGGTACCGCGCGAATAAGCATCGGCTAACTCCGTGC
>MG|2|V3|F|14|92.0|Bacteroidetes|Bacteroidia|Bacteroidales|Prevotellaceae|Prevotella|sp.|
CCTACGGGAGGCAGCAGTGGGGAATATTGGTCAATGGGCGGAAGCCTGAACCAGCCAAGTAGCGTGGAGGATGACGGCCCTAGTTGGTTGTAAACTCCTTTTTATGCGGGGACAAAGCCGCCCACGCGTGGGCGTTTGCGGGTACCGCATGAATAAGCATCGGCTAATTCCGTGC
>MG|2|V3|R|11|94.25|Bacteroidetes|Bacteroidia|Bacteroidales|Prevotellaceae|Prevotella|multiformis|
GCACGGAATTAGCCGGTCCTTATTCATGCGGTACCTGCAATAGGGGGACCCGTCCCCCACTTTATCCCCGCATAAAAGAGGTTTACAACCCGTAGGGCCTTCGTCCCTCACGCTACTTGGCTGGTTCAGGCTTCCGCCCATTGACCAATATTCCTCACTGCTGCCTCCCGTAGG
>MG|2|V3|F|10|91.38|Bacteroidetes|Bacteroidia|Bacteroidales|Prevotellaceae|Prevotella|denticola|
CCTACGGGAGGCAGCAGTGAGGAATATTGGTCAATGGGCGGAAGCCTGAACCAGCCAAGTAGCGTGGGGGAAGAAGGCCCTACGGGTTGTAAACCCCTTTTTGTGCGGGAACAAAGTGCGGGACGTGTCCCGTTTTGCGTGTACCGCACGAATAAGGACCGGCTAATTCCGTGC
>MG|2|V3|F|26|88.57|Bacteroidetes|Bacteroidia|Bacteroidales|Prevotellaceae|Prevotella|sp.|
CCTACGGGGGGGCAGCAGTGAGGGGATATTGGTCAATGGGCGGAAGCCTGAACCAGCCAAGTAGCGTGGGGGACGAAGGCCCTACGGGTCGTAAACCCCTTTTGCGCGGGGATAAAGGGGGCCACGTGTGGCCCTTTGCAGGTACCGCGCGAATAAGCATCGGCTAACTCCGTGC
>MG|2|V3|F|59|92.49|Bacteroidetes|Bacteroidia|Bacteroidales|Prevotellaceae|Prevotella|stercorea|
CCTACGGGAGGCAGCAGTGAGGAATATTGGTCAATGGGCGCGAGCCTGAACCAGCCAAGTAGCGTGAGGATGACTGCCCTACGGGTTGTAAACTCCTTTTGCAGGGGGATAAAGTGTGCCACGCGTGGCATATTGCAGGTACCCTGCGAATAAGCATCGGCTAACTCCGTGC
>MG|2|V3|F|62|91.43|Bacteroidetes|Bacteroidia|Bacteroidales|Prevotellaceae|Prevotella|sp.|
CCTACGGGGAGGCAGCAGTGAGGAATATTGGTCAATGGGCGGAAGCCTGAACCAGCCAAGTAGCGTGAGGGACGACGGCCCTATGGGTTGTAAACCTCTTTTGTGCGGGGACAAAGCGGCCTACGGGTAGGCCTTTGCGGGTACCGCACGAATAAGGACCGGCTAATTCCGTGC
>MG|2|V3|F|326|88.14|Bacteroidetes|Bacteroidia|Bacteroidales|Prevotellaceae|Prevotella|sp.|
CCTACGGGGAGGCAGCAGTGAGGGGATATTGGTCAATGGGCGGAAGCCTGAACCAGCCAAGTAGCGTGGGGGGACGAAGGCCCTACGGGTCGTAAACCCCTTTTGCGCGGGGATAAAGGGGGGCCACGTGTGGCCCTTTGCAGGTACCGCGCGAATAAGCATCGGCTAACTCCGTGC
>MG|2|V3|R|14|89.14|Bacteroidetes|Bacteroidia|Bacteroidales|Prevotellaceae|Prevotella|sp.|
GCACGGAGTTAGCCGATGCTTATTCGCGCGGTACCTGCAAAGGGCCACACGTGGCCCCCCTTTATCCCCCGCGCAAAAGGGGTTTACGACCCGTAGGGCCTTCGTCCCCCACGCTACTTGGCTGGTTCAGGCTTCCGCCCATTGACCAATATCCCTCACTGCTGCCTCCCGTAGG
>MG|2|V3|F|12|95.4|Bacteroidetes|Bacteroidia|Bacteroidales|Prevotellaceae|Paraprevotella|clara|
CCTACGGGAGGCAGCAGTGAGGAATATTGGTCAATGGCCGGGAGGCTGAACCAGCCAAGTAGCGTGAAGGATGACGGCCCTACGGGTTGTAAACTTCTTTTATAAGGGAATAAAGTGCACCACGCGTGGTGTTTTTGTATGTACCTTATGAATAAGCATCGGCTAACTCCGTGC
>MG|2|V3|R|51|94.29|Bacteroidetes|Bacteroidia|Bacteroidales|Prevotellaceae|Prevotella|denticola|
GCACGGAATTAGCCGGTCCTTATTCATGCGGTACCTGCAATAGGGGACACGTCCCCCCACTTTATCCCCGCATAAAAGAGGTTTACAACCCGTAGGGCCTTCATCCCTCACGCTACTTGGCTGGTTCAGGCTTCCGCCCATTGACCAATATTCCTCACTGCTGCCTCCCGTAGGA
>MG|2|V3|F|397|89.14|Bacteroidetes|Bacteroidia|Bacteroidales|Prevotellaceae|Prevotella|sp.|
CCTACGGGGAGGCAGCAGTGAGGGATATTGGTCAATGGGCGGAAGCCTGAACCAGCCAAGTAGCGTGGGGGGACGAAGGCCCTACGGGTCGTAAACCCCTTTTGCGCGGGGATAAAGGGGGCCACGTGTGGCCCTTTGCAGGTACCGCGCGAATAAGCATCGGCTAACTCCGTGC
>MG|2|V3|F|14|94.83|Bacteroidetes|Bacteroidia|Bacteroidales|Prevotellaceae|Paraprevotella|clara|
CCTACGGGAGGCAGCAGTGAGGAATATTGGTCAATGGCCGAGAGGCTGAACCAGCCAAGTAGCGTGAAGGATGACGGCCCTACGGGTTGTAAACTTCTTTTATAAGGGAATAAAGGATGCCACGCGTGGTGTTTTTGCATGTACCTTATGAATAAGCATCGGCTAACTCCGTGC
>MG|2|V3|F|13|95.98|Bacteroidetes|Bacteroidia|Bacteroidales|Prevotellaceae|Prevotella|buccalis|
CCTACGGGGAGGCAGCAGTGAGGAATATTGGTCAATGGGCGACAGCCTGAACCAGCCAAGTAGCGTGCAGGAAGACGGCCCTATGGGTTGTAAACTGCTTTTGTGCGGGAATAAAGTGCGCGACGTGTCGTGCATTGCATGTACCGCGTGAATAAGGACCGGCTAATTCCGTGC
>MG|2|V3|R|26|92.53|Bacteroidetes|Bacteroidia|Bacteroidales|Prevotellaceae|Prevotella|copri|
GCACGGAATTAGCCGGTCCTTATTCGTGCGGTACCCGCAAAACGCGACACGTCGCGAACTTTGTCCCCGCACAAAAAGAGGTTTACAACCCGTAGGGCCTTCGTCCCTCACGCTACTTGGCTGGTTCAGGCTTGCGCCCATTGACCAATATTCCTCACTGCTGCCTCCCGTAGG
>MG|2|V3|R|49|95.38|Bacteroidetes|Bacteroidia|Bacteroidales|Prevotellaceae|Prevotella|multiformis|
GCACGGAATTAGCCGGTCCTTATTCATGCGGTACCTGCAATAGGGGACGCGTCCCCCACTTTATCCCCGCATAAAAGAGGTTTACAACCCGTAGGGCCTTCGTCCCTCACGCTACTTGGCTGGTTCAGGCTTCCGCCCATTGACCAATATTCCTCACTGCTGCCTCCCGTAGG
>MG|2|V3|R|123|93.1|Bacteroidetes|Bacteroidia|Bacteroidales|Prevotellaceae|Prevotella|sp.|
GCACGGAATTAGCCGGTCCTTATTCGTGCGGTACACGCAAAAGGCCACACGTGGCCCACTTTGTCCCCGCACAAAAGAGGTTTACAACCCGTAGGGCCTTCATCCCTCACGCTACTTGGCTGGTTCAGGCTTCCGCCCATTGACCAATATTCCTCACTGCTGCCTCCCGTAGGA
>MG|2|V3|R|14|88.57|Bacteroidetes|Bacteroidia|Bacteroidales|Prevotellaceae|Prevotella|sp.|
GCACGGAGTTAGCCGATGCTTATTCGCGCGGTACCTGCAAAGGGCCACACGTGGCCCCCTTTATCCCCGCGCAAAAGGGGTTTACGACCCGTAGGGCCTTCGTCCCCCACGCTACTTGGCTGGTTCAGGCTTCCGCCCATTGACCAATATCCCCTCACTGCTGCCCCCCCGTAGG
>MG|2|V3|F|121|93.14|Bacteroidetes|Bacteroidia|Bacteroidales|Prevotellaceae|Prevotella|stercorea|
CCTACGGGAGGCAGCAGTGAGGAATATTGGTCAATGGGCGCGAGCCTGAACCAGCCAAGTAGCGTGCAGGACGACGGCCCTATGGGTTGTAAACTGCTTTTTGCGCGGGGATAACTTCCGCCACGTGTGGCGGCTTGCAGGTACCGCGTGAATAAGGACCGGCTAATTCCGTGC
>MG|2|V3|R|43|90.4|Bacteroidetes|Bacteroidia|Bacteroidales|Prevotellaceae|Prevotella|baroniae|
GCACGGAGTTAGCCGATGCTTATTCGCGGGATACCTGCAGGACGCCACACGTGGCGCCGGTTATCCTCCCGCAAAAAGAAGTTTACAACCCGTAGGGCCGTCGTCCTTCACGCTACTTGGCTGGTTCAGGCTTCCGCCCATTGACCAATATTCCTCACTGCTGCCTCCCGTAGG
>MG|2|V3|F|10|89.66|Bacteroidetes|Bacteroidia|Bacteroidales|Prevotellaceae|Prevotella|sp.|
CCTACGGGAGGCAGCAGTGAGGGATATTGGTCAATGGGCGGAAGCCTGAACCAGCCAAGTAGCGTGGGGGACGAAGGCCCTACGGGTCGTAAACCCCTTTTGCGCGGGGATAAAGGGGGCCACGTGTGGCCCTTTGCAGGTACCCGCGCGAATAAGCATCGGCTAACTCCGTGC
>MG|2|V3|F|267|94.22|Bacteroidetes|Bacteroidia|Bacteroidales|Prevotellaceae|Prevotella|dentalis|
CCTACGGGAGGCAGCAGTGAGGAATATTGGTCAATGGGCGGAAGCCTGAACCAGCCAAGTAGCGTGCAGGATGACGGCCTTCAGGGTTGTAAACTGCTTTTATGCGGGAATAAAATGCGCCACGTGTGGTGTTTTGCATGTACCGCAAGAATAAGGACCGGCTAATTCCGTGC
>MG|2|V3|R|14|92.57|Bacteroidetes|Bacteroidia|Bacteroidales|Prevotellaceae|Prevotella|stercorea|
GCACGGAATTAGCCGGTCCTTATTCACGCGGTACCTGCAAGCCGCCACACGTGGCGGAAGTTATCCCCGCGCAAAAAGCAGTTTACAACCCATAGGGCCGTCCTCCTGCACGCTACTTGGCTGGTTCAGGCTCGCGCCCATTGACCAATATTCCTCACTGCTGCCTCCCGTAGG
>MG|2|V3|F|14|88.14|Bacteroidetes|Bacteroidia|Bacteroidales|Prevotellaceae|Prevotella|baroniae|
CCTACGGGAGGCAGCAGTGAGGAATATTGGTCAATGGCCGTAAGGCTGAACCAGCCAAGTAGCGTGAAGGATGACGGCCCTACGGGTTGTAAACTTCTTTTGCGGGAGGATAACCGGCGCCACGTGTGGCGTCCTGCAGGTATCCCGCGAATAAGCATCGGCTAACTCCGTGC
>MG|2|V3|F|349|94.8|Bacteroidetes|Bacteroidia|Bacteroidales|Prevotellaceae|Prevotella|sp.|
CCTACGGGAGGCAGCAGTGAGGAATATTGGTCAATGGGCGGAAGCCTGAACCAGCCAAGTAGCGTGCAGGACGACGGCCTTCAGGGTTGTAAACTGCTTTTATGCGGGAATAAAGTGCGCCACGTGTGGTGTTTTGCATGTACCGCAAGAATAAGGACCGGCTAATTCCGTGC
>MG|2|V3|F|586|96.53|Bacteroidetes|Bacteroidia|Bacteroidales|Prevotellaceae|Prevotella|buccalis|
CCTACGGGAGGCAGCAGTGAGGAATATTGGTCAATGGGCGACAGCCTGAACCAGCCAAGTAGCGTGCAGGAAGACGGCCCTATGGGTTGTAAACTGCTTTTGTGCGGGAATAAAGTGCGCGACGTGTCGTGCATTGCATGTACCGCGTGAATAAGGACCGGCTAATTCCGTGC
>MG|2|V3|F|99|93.64|Bacteroidetes|Bacteroidia|Bacteroidales|Prevotellaceae|Prevotella|stercorea|
CCTACGGGAGGCAGCAGTGAGGAATATTGGTCAATGGGCGCGAGCCTGAACCAGCCAAGTAGCGTGCAGGAGGACGGCCCTATGGGTTGTAAACTGCTTTTGCGCGGGGATAATGTCCGCCACGTGTGGCGGCTTGCAGGTACCGCGTGAATAAGGACCGGCTAATTCCGTGC
>MG|2|V3|F|15|91.43|Bacteroidetes|Bacteroidia|Bacteroidales|Prevotellaceae|Prevotella|sp.|
CCTACGGGAGGCAGCAGTGAGGAATATTGGTCAATGGGCGGAAGCCTGAACCAGCCAAGTAGCGTGAGGGACGACGGCCCTATGGGTTGTAAACCTCTTTTGTGCGGGGGACAAAGCGGCCTACGGGTAGGCCTTTGCGGGTACCGCACGAATAAGGACCGGCTAATTCCGTGC
>MG|2|V3|F|58|91.91|Bacteroidetes|Bacteroidia|Bacteroidales|Prevotellaceae|Prevotella|stercorea|
CCTACGGGAGGCAGCAGTGAGGAATATTGGTCAATGGGCGCGAGCCTGAACCAGCCAAGTAGCGTGGAGGATGACTGCCCTACGGTTGTAAACTCCTTTTGCAGGGGGATAAAGTGTGCCACGCGTGGCATATTGCAGGTACCCTGCGAATAAGCATCGGCTAACTCCGTGC
>MG|2|V3|F|17|90.4|Bacteroidetes|Bacteroidia|Bacteroidales|Prevotellaceae|Prevotella|baroniae|
CCTACGGGAGGCAGCAGTGAGGAATATTGGTCAATGGGCGGAAGCCTGAACCAGCCAAGTAGCGTGAAGGACGACGGCCCTACGGGTTGTAAACTTCTTTTTTGCGGGAGGATAACCGGCGCCACGTGTGGCGTCCTGCAGGTATCCCGCGAATAAGCATCGGCTAACTCCGTGC
>MG|2|V3|F|13|88.64|Bacteroidetes|Bacteroidia|Bacteroidales|Prevotellaceae|Prevotella|sp.|
CCTACGGGGAGGCAGCAGTGAGGGGATATTGGTCAATGGGCGGAAGCCTGAACCAGCCGAAGTAGCGTGGGGGACGAAGGCCCTACGGGTCGTAAACCCCTTTTGCGCGGGGATAAAGGGGGCCACGTGTGGCCCTTTGCAGGTACCGCGCGAATAAGCATCGGCTAACTCCGTGC
>MG|2|V3|R|10|95.4|Bacteroidetes|Bacteroidia|Bacteroidales|Prevotellaceae|Paraprevotella|clara|
GCACGGAGTTAGCCGATGCTTATTCATAAGGTACATACAAAAACACCACGCGTGATGCACTTTATTCCCTTATAAAAGAAGTTTACAACCCGTAGGGCCGTCATCCTTCACGCTACTTGGCTGGTTCAGCCTCTCGGCCATTGACCAATATTCCTCACTGCTGCCTCCCGTAGG
>MG|2|V3|R|54|92.49|Bacteroidetes|Bacteroidia|Bacteroidales|Prevotellaceae|Prevotella|denticola|
GCACGGAATTAGCCGGTCCTTATTCGTGCGGTACCCGCAATATGGGACACGTCCCACACTTTGTCCCCGCACAAAAGAGGTTTACAACCCGTAGGGCCTTCCTCCCTCACGCTACTTGGCTGGTTCAGGCCTCCGCCCATTGACCAATATTCCTCACTGCTGCCTCCCGTAGG
>MG|2|V3|F|105|91.91|Bacteroidetes|Bacteroidia|Bacteroidales|Prevotellaceae|Prevotella|denticola|
CCTACGGGAGGCAGCAGTGAGGAATATTGGTCAATGGGCGGAAGCCTGAACCAGCCAAGTAGCGTGGGGGAAGAAGGCCCTACGGGTTGTAAACCCCTTTTGTGCGGGAACAAAGTGCGGGACGTGTCCCGTTTTGCGTGTACCGCACGAATAAGGACCGGCTAATTCCGTGC
>MG|2|V3|F|15|89.33|Bacteroidetes|Bacteroidia|Bacteroidales|Prevotellaceae|Prevotella|baroniae|
CCTACGGGGAGGCAGCAGTGAGGAATATTGGTCAATGGGCGGAAGCCTGAACCAGCCAAGTAGCGTGAAGGATGACGGCCCTACGGGTTGTAAACTTCTTTTGCGGGAGGATAACCGGCGCCACGTGTGGCGTCCTGCAGGTATCCCGCGAATAAGCATCGGCTAACTCCGTGC
>MG|2|V3|R|14|96.57|Bacteroidetes|Bacteroidia|Bacteroidales|Prevotellaceae|Prevotella|oralis|
GCACGGAATTAGCCGGTCCTTATTCAAGCGGTACCTGCAAAACAGGGACACGTCCCTGACTTTATCCCCGCTTAAAAAGCAGTTTACAACCCATAGGGCCGTCATCCTGCACGCTACTTGGCTGGTTCAGGCTTACGCCCATTGACCAATATTCCTCACTGCTGCCTCCCGTAGG
>MG|2|V3|F|12|92.53|Bacteroidetes|Bacteroidia|Bacteroidales|Prevotellaceae|Prevotella|sp.|
CCTACGGGAGGCAGCAGTGAGGAATATTGGTCAATGGGCGGAAGCCTGAACCAGCCAAGTAGCGTGGAGGACGACGGCCCTAGTTGGTTGTAAACTCCTTTTATGCGGGGACAAAGCCGCCCACGGGTGGGCGTTTGCGGGTACCGCATGAATAAGCATCGGCTAATTCCGTGC
>MG|2|V3|F|17|89.6|Bacteroidetes|Bacteroidia|Bacteroidales|Prevotellaceae|Prevotella|sp.|
CCTACGGGAGGCAGCAGTGAGGAATATTGGTCAATGGGCGAGAGCCTGAACCAGCCAAGTAGCGTGGGGGACGAAGGCCCTACGGGTCGTAAACCCCTTTTGCGCGGGGATAAAGGGGGCCACGTGTGGCCCTTTGCAGGTACCGCGCGAATAAGCATCGGCTAACTCCGTGC
>MG|2|V3|F|14|88.64|Bacteroidetes|Bacteroidia|Bacteroidales|Prevotellaceae|Prevotella|copri|
CCTACGGGAGGCAGCAGTGAGGAATATTGGTCAATGGGCGGAAGCCTGAACCAGCCAAGTAGCGTGGGCGATGAAGGCCCTACGGGTCGTAAAGCCCTTTTTGCGGGGGGGATTAAAGTGCGCCACGCGTGGCGCTTTGCAGGTACCCCGCGAATAAGCATCGGCTAATTCCGTGC
>MG|2|V3|R|15|92.53|Bacteroidetes|Bacteroidia|Bacteroidales|Prevotellaceae|Prevotella|dentasini|
GCACGGAATTAGCCGGTCCTTATTCATGCGGTACCCGCAATATGCCACGCGTGGCACACTTTGTCCCCGCATAAAAAGAGGTTTACAACCCGTAGGGCCTTCGTCCCTCACGCTACTTGGCTGGTTCAGGCTTGCGCCCATTGACCAATATTCCTCACTGCTGCCTCCCGTAGG
>MG|2|V3|F|251|94.22|Bacteroidetes|Bacteroidia|Bacteroidales|Prevotellaceae|Prevotella|denticola|
CCTACGGGAGGCAGCAGTGAGGAATATTGGTCAATGGGCGGAAGCCTGAACCAGCCAAGTAGCGTGGGGGATGAAGGCCCTACGGGTTGTAAACCCCTTTTGTGCGGGGACAAAGTGAGGGACGCGTCCCTTATTGCGGGTACCGCACGAATAAGGACCGGCTAATTCCGTGCT
>MG|2|V3|F|61|92.53|Bacteroidetes|Bacteroidia|Bacteroidales|Prevotellaceae|Prevotella|buccae|
CCTACGGGAGGCAGCAGTGAGGAATATTGGTCAATGGGCGCAAGCCTGAACCAGCCAAGTAGCGTGAGGGATGAAGGCCCTACGGGTTGTAAACCTCTTTTATGCGGGGACAAAGTGTGCCACGCGTGGCATATTGCGGGTACCGCATGAATAAGGACCGGCTAATTCCGTGC
>MG|2|V3|F|11|89.08|Bacteroidetes|Bacteroidia|Bacteroidales|Prevotellaceae|Prevotella|dentasini|
CCTACGGGGAGGCAGCAGTGAGGAATATTGGTCAATGGGCGGAAGCCTGAACCAGCCAAGTAGCGTGGACGACGAAGGCCCTACGGGTCGTAAAGTCCTTTTGCGCGGGAATAAAGAGCGCCACGCGTGGCGCGTTGCATGTACCGCGCGAATAAGCATCGGCTAATTCCGTGC
>MG|2|V3|R|19|94.86|Bacteroidetes|Bacteroidia|Bacteroidales|Prevotellaceae|Paraprevotella|clara|
GCACGGAGTTAGCCGATGCTTATTCATAAGGTACATACAAAAACACCACGCGTGGCGCACTTTATTCCCTTATAAAAAGAAGTTTACAACCCGTAGGGCTGTCATCCTTCACGCTACTTGGCTGGTTCAGCCTCCCGGCCATTGACCAATATTCCTCACTGCTGCCTCCCGTAGG
>MG|2|V3|F|178|82.18|Bacteroidetes|Bacteroidia|Bacteroidales|Prevotellaceae|Prevotella|copri|
CCTACGGGAGGCAGCAGTGAGGAATATTGGTCAATGGCCGAGAGGCTGAACCAGCCAAGTGGCGTGGGGGAAGTAGCTCCTTGGGAGTGTGAACCCCTTTTGCCTGGGGGCAACGCCCGCCACGCGTGGCGGGGTGAGAGTACCAGGCGAATAAGCATCGGCTAACTCCGTGC
>MG|2|V3|F|11|93.1|Bacteroidetes|Bacteroidia|Bacteroidales|Prevotellaceae|Prevotella|sp.|
CCTACGGGAGGCAGCAGTGGGGAATATTGGTCAATGGGCGGAAGCCTGAACCAGCCAAGTAGCGTGGAGGACGACGGCCCTAGTTGGTTGTAAACTCCTTTTATGCGGGGACAAAGGCGCCCACGTGTGGGCGTTTGCGGGTACCGCATGAATAAGCATCGGCTAATTCCGTGC
>MG|2|V3|F|83|94.25|Bacteroidetes|Bacteroidia|Bacteroidales|Prevotellaceae|Prevotella|copri|
CCTACGGGGAGGCAGCAGTGAGGAATATTGGTCAATGGGCGAGAGCCTGAACCAGCCAAGTAGCGTGCAGGAAGACGGCCCTATGGGTTGTAAACTGCTTTTGTGCGGGAATAAAGGGGGTCACGTGTGGCCCTTTGCATGTACCGTACGAATAAGGACCGGCTAATTCCGTGC
>MG|2|V3|F|15|91.38|Bacteroidetes|Bacteroidia|Bacteroidales|Prevotellaceae|Prevotella|nigrescens|
CCTACGGGAGGCAGCAGTGAGGAATATTGGTCAATGGGCGGAAGCCTGAACCAGCCAAGTAGCGTGCAGGATGAAGGCCTTAGGGTTGTAAACTGCTTTGGTGCGGGAGTAAAGTGGCGCACGTGTTGCGCTATTGCAAGTACCGCAAGAACAAGGACCGGCTAATTCCGTGC
>MG|2|V3|F|16|94.25|Bacteroidetes|Bacteroidia|Bacteroidales|Prevotellaceae|Prevotella|denticola|
CCTACGGGAGGCAGCAGTGAGGAATATTGGTCAATGGGCGGAAGCCTGAACCAGCCAAGTAGCGTGAGGGACGAAGGCCCTACGGGTTGTAAACCTCTTTTATGCGGGGATAAAGTGGGGGACGTGTCCCCCTATTGCAGGTACCGCATGAATAAGGACCGGCTAATTCCGTGC
>MG|2|V3|R|14|89.14|Bacteroidetes|Bacteroidia|Bacteroidales|Prevotellaceae|Prevotella|copri|
GCACGGAATTAGCCGGCCCTTATTCGGCGGATACCTGCAGCTTGCCACACGTGGCAATCTTTATCCTCCGCCAAAAGGAGTTTACAACCCGTAGGGCATTCATCCTCACGCTACTTGGCTGGTTCAGGCTCGCGCCCATTGACCAATATTCCTCACTGCTGCCTCCCGTAGG
>MG|2|V3|R|17|91.43|Bacteroidetes|Bacteroidia|Bacteroidales|Prevotellaceae|Prevotella|denticola|
GCACGGAATTAGCCGGTCCTTATTCGTGCGGTACACGCAAAACGGGACACGTCCCGCACTTTGTTCCCGCACAAAAGGGGTTTACAACCCGTAGGGCCTTCTTCCCCCCACGCTACTTGGCTGGTTCAGGCTTCCGCCCATTGACCAATATTCCTCACTGCTGCCTCCCGTAGGA
>MG|2|V3|F|47|89.71|Bacteroidetes|Bacteroidia|Bacteroidales|Prevotellaceae|Prevotella|dentasini|
CCTACGGGAGGCAGCAGTGAGGAATATTGGTCAATGGGCGGAAGCCTGAACCAGCCAAGTAGCGTGGACGACGAAGGCCCTACGGGTCGTAAAGTCCTTTTTGCGCGGGAATAAAGAGCGCCACGCGTGGCGCGTTGCATGTACCGCGCGAATAAGCATCGGCTAATTCCGTGC
>MG|2|V3|F|91|89.71|Bacteroidetes|Bacteroidia|Bacteroidales|Prevotellaceae|Prevotella|sp.|
CCTACGGGAGGCAGCAGTGAGGAATATTGGTCAATGGGCGGAAGCCTGAACCAGCCAAGTAGCGTGGGGGGACGAAGGCCCTACGGGTCGTAAACCCCTTTTGCGCGGGGATAAAGGGGGGCCACGTGTGGCCCTTTGCAGGTACCGCGCGAATAAGCATCGGCTAACTCCGTGC
>MG|2|V3|R|134|90.4|Bacteroidetes|Bacteroidia|Bacteroidales|Prevotellaceae|Prevotella|baroniae|
GCACGGAGTTAGCCGATGCTTATTCGCGGGATACCTGCAGGACGCCACACGTGGCGCCGGTTATCCTCCCGCAAAAAGAAGTTTACAACCCGTAGGGCCGTCATCCTTCACGCTACTTGGCTGGTTCAGGCTTCCGCCCATTGACCAATATTCCTCACTGCTGCCTCCCGTAGGG
>MG|2|V3|F|14|90.23|Bacteroidetes|Bacteroidia|Bacteroidales|Prevotellaceae|Prevotella|sp.|
CCTACGGGAGGCAGCAGTGAGGGATATTGGTCAATGGGCGGAAGCCTGAACCAGCCAAGTAGCGTGGGGGGACGAAGGCCCTACGGGTCGTAAACCCCTTTTGCGCGGGGATAAAGGGGGCCACGTGTGGCCCTTTGCAGGTACCGCGCGAATAAGCATCGGCTAATTCCGTGC
>MG|2|V3|F|30|88.07|Bacteroidetes|Bacteroidia|Bacteroidales|Prevotellaceae|Prevotella|sp.|
CCTACGGGGGGGCAGCAGTGAGGGATATTGGTCAATGGGCGGAAGCCTGAACCAGCCAAGTAGCGTGGGGGGACGAAGGCCCTACGGGTCGTAAACCCCTTTTGCGCGGGGATAAAGGGGGGCCACGTGTGGCCCTTTGCAGGTACCGCGCGAATAAGCATCGGCTAACTCCGTGC
>MG|2|V3|R|105|76.97|Bacteroidetes|Bacteroidia|Bacteroidales|Prevotellaceae|Prevotella|stercorea|
GCACGGAGTTAGCCGATGCTTATTCGGCGGGTACTCTCAAAGCGCCACGCATGGCGCCTATTGCCCCCCCGCCAAAAGCGGTTCAACGCCCGTAGGGCGCACGCCCGCACGCGGCATGGCTGGATCAGAATTCCTTCCATTGTCCAATATCCCTCACTGCTGCCTCCCGTAGGG
>MG|2|V3|R|70|89.2|Bacteroidetes|Bacteroidia|Bacteroidales|Prevotellaceae|Prevotella|stercorea|
GCACGGAATTAGCCGGCCCTTATTCGGCGGATACCTGCAACGTGCCACGCGTGGCACTCTTTATCCTCCGCCAAAAGGAGTTTACAACCCGTAGGGCATTCATCCTCCACGCTACTTGGCTGGTTCAGGCTCGCGCCCATTGACCAATATTCCTCACTGCTGCCTCCCGTAGGA
>MG|2|V3|R|150|94.25|Bacteroidetes|Bacteroidia|Bacteroidales|Prevotellaceae|Prevotella|multiformis|
GCACGGAATTAGCCGGTCCTTATTCATGCGGTACCTGCAATAGGGGACCCGTCCCCCACTTTATCCCCACATAAAAGAGGTTTACAACCCGTAGGGCCTTCGTCCCTCACGCTACTTGGCTGGTTCAGGCTTCCGCCCATTGACCAATATTCCTCACTGCTGCCTCCCGTAGGA
>MG|2|V3|R|209|95.98|Bacteroidetes|Bacteroidia|Bacteroidales|Prevotellaceae|Paraprevotella|clara|
GCACGGAGTTAGCCGATGCTTATTCATAAGGTACATACAAAACACCACGCGTGGCGCACTTTATTCCCTTATAAAAGAAGTTTACAACCCGTAGGGCTGTCATCCTTCACGCTACTTGGCTGGTTCAGCCTCCCGGCCATTGACCAATATTCCTCACTGCTGCCTCCCGTAGGA
>MG|2|V3|F|13|93.22|Bacteroidetes|Bacteroidia|Bacteroidales|Prevotellaceae|Prevotella|copri|
CCTACGGGAGGCAGCAGTGAGGAATATTGGTCAATGGGCGAGAGCCTGAACCAGCCAAGTAGCGTGCAGGAAGACGGCCCTATGGGTTGTAAACTGCTTTTTGTGCGGGAATAAAGGGGGGGTCACGTGTGGCCCTTTTGCATGTACCGTACGAATAAGGACCGGCTAATTCCGTGC
>MG|2|V3|R|106|95.95|Bacteroidetes|Bacteroidia|Bacteroidales|Prevotellaceae|Prevotella|buccalis|
GCACGGAATTAGCCGGTCCTTATTCACGCGGTACATGCAATACACGACACGTCGCGCACTTTATTCCCGCACAAAAGCAGTTTACAACCCATAGGGCCGTCTTCCTGCACGCTACTTGGCTGGTTCAGGCTATCGCCCATTGACCAATATTCCTCACTGCTGCCTCCCGTAGG
>MG|2|V3|F|78|76.84|Bacteroidetes|Bacteroidia|Bacteroidales|Prevotellaceae|Prevotella|stercorea|
CCTACGGGAGGCAGCAGTGAGGGATATTGGACAATGGAAGGAATTCTGATCCAGCCATGCCGCGTGCGGGGCGTGCGCCCTACGGGCGTTGAACCGCTTTTGGCGGGGGGGCAATTAGCGCCATGCGTGGCGCTTTGAGAGTACCCGCCGAATAAGCATCGGCTAACTCCGTGC
>MG|2|V3|F|11|89.66|Bacteroidetes|Bacteroidia|Bacteroidales|Prevotellaceae|Prevotella|sp.|
CCTACGGGAGGCAGCAGTGAGGGAGTATTGGTCAATGGGCGGAAGCCTGAACCAGCCAAGTAGCGTGGGGGACGAAGGCCCTACGGGTCGTAAACCCCTTTTGCGCGGGGATAAAGGGGGCCACGTGTGGCCCTTTGCAGGTACCGCGCGAATAAGCATCGGCTAACTCCGTGC
>MG|2|V3|F|314|89.6|Bacteroidetes|Bacteroidia|Bacteroidales|Prevotellaceae|Prevotella|dentasini|
CCTACGGGAGGCAGCAGTGAGGAATATTGGTCAATGGGCGGAAGCCTGAACCAGCCAAGTAGCGTGGACGACGAAGGCCCTACGGGTCGTAAAGTCCTTTTGCGCGGGAATAAAGAGCGCCACGCGTGGCGCGTTGCATGTACCGCGCGAATAAGCATCGGCTAATTCCGTGC
>MG|2|V3|R|539|91.43|Bacteroidetes|Bacteroidia|Bacteroidales|Prevotellaceae|Prevotella|buccae|
GCACGGAATTAGCCGGTCCTTGTTCTTGCGGTACTTGCAATAACGCAACGCGTGCGCCACTTTACTCCCGCACCAAAGCAGTTTACAACCCTAAGGGCCTTCATCCTGCACGCTACTTGGCTGGTTCAGGCTTCCGCCCATTGACCAATATTCCTCACTGCTGCCTCCCGTAGGA
>MG|2|V3|R|12|94.32|Bacteroidetes|Bacteroidia|Bacteroidales|Prevotellaceae|Prevotella|sp.|
GCACGGAATTAGCCGGTCCTTATTCTTGCGGTACATGCAAAAACACCACACGTGGCGCACTTTATTCCCGCATAAAAAGCAGTTTACAACCCTGAAGGCCGTCGTCCTGCACGCTACTTGGCTGGTTCAGGCTTCCGCCCATTGACCAATATTCCTCACTGCTGCCTCCCGTAGG
>MG|2|V3|F|28|93.1|Bacteroidetes|Bacteroidia|Bacteroidales|Prevotellaceae|Prevotella|sp.|
CCTACGGGAGGCAGCAGTGAGGAATATTGGTCAATGGGCGGAAGCCTGAACCAGCCAAGTAGCGTGGAGGATGACGGCCCTAGTTGGTTGTAAACTCCTTTTATGCGGGGACAAAGCCGCCCACGCGTGGGCGTTTGCGGGTACCGCATGAATAAGCATCGGCTAATTCCGTGC
>MG|2|V3|R|59|94.29|Bacteroidetes|Bacteroidia|Bacteroidales|Prevotellaceae|Prevotella|denticola|
GCACGGAATTAGCCGGTCCTTATTCATGCGGTACCTGCAATAGGGGACACGTCCCCCCACTTTATCCCCGCATAAAAGAGGTTTACAACCCGTAGGGCCTTCGTCCCTCACGCTACTTGGCTGGTTCAGGCTTCCGCCCATTGACCAATATTCCTCACTGCTGCCTCCCGTAGGA
>MG|2|V3|F|16|93.1|Bacteroidetes|Bacteroidia|Bacteroidales|Prevotellaceae|Prevotella|stercorea|
CCTACGGGAGGCAGCAGTGAGGAATATTGGTCAATGGGCGCGAGCCTGAACCAGCCAAGTAGCGTGCAGGACGACGGCCCTATGGGTTGTAAACTGCTTTTGCGCGGGGGATAACTTCCGCCACGTGTGGCGGCTTGCAGGTACCGCGTGAATAAGGACCGGCTAATTCCGTGC
>MG|2|V3|F|48|91.48|Bacteroidetes|Bacteroidia|Bacteroidales|Prevotellaceae|Prevotella|copri|
CCTACGGGAGGCAGCAGTGAGGAATATTGGTCAATGGGCGGAAGCCTGAACCAGCCAAGTAGCGTGAGGGACGACGGCCCTATGGGTTGTAAACCTCTTTTTGCGCGGGGACAAAGTGCTCCACGTGTTGGGGCTTTGCGGGTACCGCGCGAATAAGGACCGGCTAATTCCGTGC
>MG|2|V3|F|12|93.64|Bacteroidetes|Bacteroidia|Bacteroidales|Prevotellaceae|Prevotella|denticola|
CCTACGGGAGGCAGCAGTGAGGAATATTGGTCAATGGGCGGAAGCCTGAACCAGCCAAGTAGCGTGGGGGATGAAGGCCCTATGGGTTGTAACCCCTTTTGTGCGGGGACAAAGTGAGGGACGCGTCCCTTATTGCGGGTACCGCACGAATAAGGACCGGCTAATTCCGTGC
>MG|2|V3|R|13|88.7|Bacteroidetes|Bacteroidia|Bacteroidales|Prevotellaceae|Prevotella|copri|
GCACGGAATTAGCCGATGCTTATTCGCGCGGTACATGCAACGCGCCACGCGTGGCGCTCTTTATTCCCGCGCAAAAGGACTTTACGACCCGTAGGGCCTTCCTCGTCCACGCTACTTGGCTGGTTCAGGCTTCCGCCCATTGACCAATATTCCTCACTGCTGCCTCCCCGTAGGA
>MG|2|V3|F|23|92.53|Bacteroidetes|Bacteroidia|Bacteroidales|Prevotellaceae|Prevotella|copri|
CCTACGGGAGGCAGCAGTGAGGAATATTGGTCAATGGGCGGAAGCCTGAACCAGCCAAGTAGCGTGAGGGACGACGGCCCTACGGGTTGTAAACCTCTTTTGCGCGGGGACAAAGTTCGCCATGCGTGGCGTTTTTGCGGGTACCGCGCGAATAAGGACCGGCTAATTCCGTGC
>MG|2|V3|F|11|92.49|Bacteroidetes|Bacteroidia|Bacteroidales|Prevotellaceae|Prevotella|copri|
CCTACGGGAGGCAGCAGTGGGGAATATTGGTCAATGGGCGGAAGCCTGAACCAGCCAAGTAGCGTGAGGGACGACGGCCCTACGGGTTGTAAACCTCTTTTGCGCGGGGACAAAGTTCGCCATGCGTGGCGTTTTGCGGGTACCGCGCGAATAAGGACCGGCTAATTCCGTGC
>MG|2|V3|F|458|94.8|Bacteroidetes|Bacteroidia|Bacteroidales|Prevotellaceae|Prevotella|denticola|
CCTACGGGAGGCAGCAGTGAGGAATATTGGTCAATGGGCGGAAGCCTGAACCAGCCAAGTAGCGTGAGGGATGAAGGCCCTACGGGTTGTAAACCTCTTTTATGCGGGGATAAAGTGGGGGACGTGTCCCCTATTGCAGGTACCGCATGAATAAGGACCGGCTAATTCCGTGC
>MG|2|V3|F|225|92.0|Bacteroidetes|Bacteroidia|Bacteroidales|Prevotellaceae|Prevotella|copri|
CCTACGGGAGGCAGCAGTGAGGAATATTGGTCAATGGGCGGAAGCCTGAACCAGCCAAGTAGCGTGAGGGACGACGGCCCTATGGGTTGTAAACCTCTTTTGCGCGGGGACAAAGTGCTCCACGTGTTGGGGCTTTGCGGGTACCGCGCGAATAAGGACCGGCTAATTCCGTGCC
>MG|2|V3|F|22|94.29|Bacteroidetes|Bacteroidia|Bacteroidales|Prevotellaceae|Prevotella|buccae|
CCTACGGGAGGCAGCAGTGAGGAATATTGGTCAATGGGCGGAAGCCTGAACCAGCCAAGTAGCGTGCAGGATGACGGCCTTCAGGGTTGTAAACTGCTTTTATGCGGGAATAAAATGCGCCACGTGTGGTGTTTTTGCATGTACCGCAAGAATAAGGACCGGCTAATTCCGTGC
>MG|2|V3|F|273|95.98|Bacteroidetes|Bacteroidia|Bacteroidales|Prevotellaceae|Prevotella|buccalis|
CCTACGGGAGGCAGCAGTGAGGAATATTGGTCAATGGGCGATAGCCTGAACCAGCCAAGTAGCGTGCAGGAAGACGGCCCTATGGGTTGTAAACTGCTTTTGTGCGGGAATAAAGTGCGCGACGTGTCGTGTATTGCATGTACCGCGTGAATAAGGACCGGCTAATTCCGTGCC
>MG|2|V3|R|16|91.48|Bacteroidetes|Bacteroidia|Bacteroidales|Prevotellaceae|Prevotella|sp.|
GCACGGAATTAGCCGGTCCTTATTCGTGCGGTACACGCAAAACGGGACACGTCCCGCACTTTGTTCCCGCACAAAAGGGGTTTACAACCCGTAGGGCCTTCGTCCCCCCACGCTACTTGGCTGGTTCAGGCTTACGCCCCATTGACCAATATTCCTCACTGCTGCCTCCCGTAGG
>MG|2|V3|F|13|94.8|Bacteroidetes|Bacteroidia|Bacteroidales|Prevotellaceae|Prevotella|sp.|
CCTACGGGAGGCAGCAGTGAGGAATATTGGTCAATGGGCGGAAGCCTGAACCAGCCAAGTAGCGTGCAGGAAGACGGCCCTATGGGTTGTAAACTGCTTTTGTGCGGGAATAAAGGGGGTCACGTGTGGCCCTTTGCATGTACCGTACGAATAAGGACCGGCTAATTCCGTGC
>MG|2|V3|F|13|94.8|Bacteroidetes|Bacteroidia|Bacteroidales|Prevotellaceae|Prevotella|denticola|
CCTACGGGAGGCAGCAGTGAGGAATATTGGTCAATGGGCGGAAGCCTGAACCAGCCAAGTAGCGTGAGGGATGAAGGCCCTACGGGTTGTAAACCTCTTTTATGCGGGGATAAAGTGGGGGACGGGTCCCCTATTGCAGGTACCGCATGAATAAGGACCGGCTAATTCCGTGC
>MG|2|V3|F|21|93.18|Bacteroidetes|Bacteroidia|Bacteroidales|Prevotellaceae|Prevotella|copri|
CCTACGGGAGGCAGCAGTGAGGAATATTGGTCAATGGGCGAGAGCCTGAACCAGCCAAGTAGCGTGCAGGAAGACGGCCCTATGGGTTGTAAACTGCTTTTTGTGCGGGAATAAAGGGGGGGTCACGTGTGGCCCTTTGCATGTACCGTACGAATAAGGACCGGCTAATTCCGTGC
>MG|2|V3|F|15|96.53|Bacteroidetes|Bacteroidia|Bacteroidales|Prevotellaceae|Paraprevotella|clara|
CCTACGGGAGGCAGCAGTGAGGAATATTGGTCAATGGCCGGGAGGCTGAACCAGCCAAGTAGCGTGAAGGATGACGGCCCTACGGGTTGTAAACTTCTTTTATAAGGGAATAAAGTGCGCCACGCGTGGTGTTTTGTATGTACCTTATGAATAAGCATCGGCTAACTCCGTGC
>MG|2|V3|R|12|94.8|Bacteroidetes|Bacteroidia|Bacteroidales|Prevotellaceae|Paraprevotella|clara|
GCACGGAGTTAGCCGATGCTTATTCATAAGGTACATGCAAAACACCACGCGTGGCATCCTTTATTCCCTTATAAAAGAAGTTTACAACCCGTAGGGCCGTCATCCTTCACGCTACTTGGCTGGTTCAGCCTCCCGGCCATTGACCAATATTCCTCACTGCTGCCTCCCGTAGG
>MG|2|V3|R|19|94.25|Bacteroidetes|Bacteroidia|Bacteroidales|Prevotellaceae|Prevotella|denticola|
GCACGGAATTAGCCGGTCCTTATTCATGCGGTACCTGCAATAGGGGACACGTCCCCCACTTTATCCCCGCATAAAAAGAGGTTTACAACCCGTAGGGCCTTCGTCCCTCACGCTACTTGGCTGGTTCAGGCTTCCGCCCATTGACCAATATTCCTCACTGCTGCCTCCCGTAGG
>MG|2|V3|F|12|94.22|Bacteroidetes|Bacteroidia|Bacteroidales|Prevotellaceae|Prevotella|loescheii|
CCTACGGGAGGCAGCAGTGAGGAATATTGGTCAATGGGCGCAAGCCTGAACCAGCCAAGTAGCGTGAAGGAGGACGGCCCTTAGGGTTGTAAACTTCTTTTATGCGGGGATAAAGTGGCCCACGTGTGGGCTATTGCAGGTACCGCATGAATAAGCATCGGCTAATTCCGTGC
>MG|2|V3|F|153|95.38|Bacteroidetes|Bacteroidia|Bacteroidales|Prevotellaceae|Paraprevotella|clara|
CCTACGGGAGGCAGCAGTGAGGAATATTGGTCAATGGCCGAGAGGCTGAACCAGCCAAGTAGCGTGAAGGATGACGGCCCTACGGGTTGTAAACTTCTTTTATAAGGGAATAAAGTGCATCACGCGTGATGTTTTGTATGTACCTTATGAATAAGCATCGGCTAACTCCGTGC
>MG|2|V3|R|429|93.64|Bacteroidetes|Bacteroidia|Bacteroidales|Prevotellaceae|Prevotella|stercorea|
GCACGGAATTAGCCGGTCCTTATTCACGCGGTACCTGCAAGCCGCCACACGTGGCGGAAGTTATCCCCGCGCAAAAGCAGTTTACAACCCATAGGGCCGTCGTCCTGCACGCTACTTGGCTGGTTCAGGCTCGCGCCCATTGACCAATATTCCTCACTGCTGCCTCCCGTAGG
>MG|2|V3|R|34|89.77|Bacteroidetes|Bacteroidia|Bacteroidales|Prevotellaceae|Prevotella|sp.|
GCACGGAGTTAGCCGATGCTTATTCGCGCGGTACCTGCAAAGGGCCACACGTGGCCCCCCTTTATCCCCGCGCAAAAGGGGTTTACGACCCGTAGGGCCTTCGTCCCCCCACGCTACTTGGCTGGTTCAGGCTTCCGCCCATTGACCAATATTCCTCACTGCTGCCTCCCGTAGGA
>MG|2|V3|F|11|92.53|Bacteroidetes|Bacteroidia|Bacteroidales|Prevotellaceae|Prevotella|copri|
CCTACGGGAGGCAGCAGTGAGGGAATATTGGTCAATGGGCGGAAGCCTGAACCAGCCAAGTAGCGTGAGGGACGACGGCCCTACGGGTTGTAAACCTCTTTTGCGCGGGGACAAAGTTCGCCATGCGTGGCGTTTTGCGGGTACCGCGCGAATAAGGACCGGCTAATTCCGTGC
>MG|2|V3|R|24|89.2|Bacteroidetes|Bacteroidia|Bacteroidales|Prevotellaceae|Prevotella|sp.|
GCACGGAGTTAGCCGATGCTTATTCGCGCGGTACCTGCAAAGGGCCACACGTGGCCCCCCTTTATCCCCGCGCAAAAGGGGTTTACGACCCGTAGGGCCTTCGTCCCCCACGCTACTTGGCTGGTTCAGGCTTCCGCCCATTGACCAATATCCCCTCACTGCTGCCTCCCGTAGGA
>MG|2|V3|F|36|93.1|Bacteroidetes|Bacteroidia|Bacteroidales|Prevotellaceae|Prevotella|denticola|
CCTACGGGAGGCAGCAGTGAGGAATATTGGTCAATGGGCGGAAGCCTGAACCAGCCAAGTAGCGTGAGGGACGAAGGCCCTACGGGTTGTAAACCTCTTTTATGCGGGGGACAAAGTGTGGGACGTGTCCCATATTGCGGGTACCGCATGAATAAGGACCGGCTAATTCCGTGC
>MG|2|V3|R|196|89.71|Bacteroidetes|Bacteroidia|Bacteroidales|Prevotellaceae|Prevotella|sp.|
GCACGGAGTTAGCCGATGCTTATTCGCGCGGTACCTGCAAAGGGCCACACGTGGCCCCCTTTATCCCCGCGCAAAAGGGGTTTACGACCCGTAGGGCCTTCGTCCCCCACGCTACTTGGCTGGTTCAGGCTTCCGCCCATTGACCAATATCCCTCACTGCTGCCTCCCCGTAGGA
>MG|2|V3|F|16|89.02|Bacteroidetes|Bacteroidia|Bacteroidales|Prevotellaceae|Prevotella|sp.|
CCTACGGGAGGCAGCAGTGAGGAATATTGGTCAATGGCCGTAAGGCTGAACCAGCCAAGTAGCGTGGGGGACGAAGGCCCTACGGGTCGTAAACCCCTTTTGCGCGGGGATAAAGGGGGCCACGTGTGGCCCTTTGCAGGTACCGCGCGAATAAGCATCGGCTAACTCCGTGC
>MG|2|V3|F|36|89.14|Bacteroidetes|Bacteroidia|Bacteroidales|Prevotellaceae|Prevotella|copri|
CCTACGGGAGGCAGCAGTGAGGAATATTGGTCAATGGGCGCGAGCCTGAACCAGCCAAGTAGCGTGAGGATGAATGCCCTACGGGTTGTAAACTCCTTTTGGCGGAGGATAAAGATTGCCACGTGTGGCAAGCTGCAGGTATCCGCCGAATAAGGGCCGGCTAATTCCGTGC
>MG|2|V3|F|35|92.0|Bacteroidetes|Bacteroidia|Bacteroidales|Prevotellaceae|Prevotella|copri|
CCTACGGGAGGCAGCAGTGAGGAATATTGGTCAATGGGCGTAAGCCTGAACCAGCCAAGTAGCGTGAGGGACGACGGCCCTACGGGTTGTAAACCTCTTTTTGCGCGGGGACAAAGTACGCCACGAGTGGCGTTTTGCGGGTACCGCGCGAATAAGGACCGGCTAATTCCGTGC
>MG|2|V3|F|15|92.0|Bacteroidetes|Bacteroidia|Bacteroidales|Prevotellaceae|Prevotella|copri|
CCTACGGGAGGCAGCAGTGAGGAATATTGGTCAATGGGCGTAAGCCTGAACCAGCCAAGTAGCGTGAGGGACGACGGCCCTACGGGTTGTAAACCTCTTTTTTGCGCGGGGACAAAGTACGCCACGAGTGGCGTTTTGCGGGTACCGCGCGAATAAGGACCGGCTAATTCCGTGC
>MG|2|V3|F|32|90.86|Bacteroidetes|Bacteroidia|Bacteroidales|Prevotellaceae|Prevotella|copri|
CCTACGGGAGGCAGCAGTGAGGAATATTGGTCAATGGGCGGAAGCCTGAACCAGCCAAGTAGCGTGGACGATGAAGGCCCTACGGGTCGTAAAGTCCTTTTGCGCGGGAATAAAGAGCGCCACGCGTGGCGCGTTGCATGTACCGCGCGAATAAGGACCGGCTAATTCCGTGC
>MG|2|V3|F|50|76.54|Bacteroidetes|Bacteroidia|Bacteroidales|Prevotellaceae|Prevotella|stercorea|
CCTACGGGAGGCAGCAGTGAGGGATATTGGACAATGGAAGGAATTCTGATCCAGCCATGCCGCGTGCGGGCGTGCGCCCTACGGGCGTTGAACCGCTTTTTGGCGGGGGGGCAATTAGCGCCATGCGTGGCGCTTTGAGAGTACCCGCCGAATAAGCATCGGCTAACTCCGTGC
>MG|2|V3|F|17|92.53|Bacteroidetes|Bacteroidia|Bacteroidales|Prevotellaceae|Prevotella|copri|
CCTACGGGAGGCAGCAGTGAGGAATATTGGTCAATGGGCGCAAGCCTGAACCAGCCAAGTAGCGTGAGGGACGAAGGCCCTACGGGTTGTAAACCTCTTTTGTGCGGGGGACAAAGTTCGCGACGTGTCGCGTTTTGCGGGTACCGCACGAATAAGGACCGGCTAATTCCGTGC
>MG|2|V3|F|28|91.33|Bacteroidetes|Bacteroidia|Bacteroidales|Prevotellaceae|Prevotella|copri|
CCTACGGGAGGCAGCAGTGAGGAATATTGGTCAATGGGCGCAAGCCTGAACCAGCCAAGTAGCGTGGGGGAGGAAGGCCCTACGGGTTGTAAACCCCTTTTGTGCGGGAACAAAGTGCGCCACGTGTGGCGTTTTGCGTGTACCGCACGAATAAGGACCGGCTAATTCCGTGC
>MG|2|V3|F|12|88.14|Bacteroidetes|Bacteroidia|Bacteroidales|Prevotellaceae|Prevotella|sp.|
CCTACGGGGAGGCAGCAGTGGAGGGGATATTGGTCAATGGGCGGAAGCCTGAACCAGCCGAAGTAGCGTGGGGGACGAAGGCCCTACGGGTCGTAAACCCCTTTTGCGCGGGGATAAAGGGGGCCACGTGTGGCCCTTTGCAGGTACCGCGCGAATAAGCATCGGCTAACTCCGTGC
>MG|2|V3|F|294|88.64|Bacteroidetes|Bacteroidia|Bacteroidales|Prevotellaceae|Prevotella|sp.|
CCTACGGGGAGGCAGCAGTGAGGGGATATTGGTCAATGGGCGGAAGCCTGAACCAGCCAAGTAGCGTGGGGGGACGAAGGCCCTACGGGTCGTAAACCCCTTTTGCGCGGGGATAAAGGGGGCCACGTGTGGCCCTTTGCAGGTACCGCGCGAATAAGCATCGGCTAACTCCGTGC
>MG|2|V3|F|47|95.38|Bacteroidetes|Bacteroidia|Bacteroidales|Prevotellaceae|Prevotella|sp.|
CCTACGGGAGGCAGCAGTGAGGAATATTGGTCAATGGGCGTAAGCCTGAACCAGCCAAGTAGCGTGCAGGACGACGGCCCTACGGGTTGTAAACTGCTTTTGCGCGGGGATAAAGTGGGGGACGTGTCCCTCATTGCAGGTACCGCGCGAATAAGGACCGGCTAATTCCGTGC
>MG|2|V3|R|114|94.8|Bacteroidetes|Bacteroidia|Bacteroidales|Prevotellaceae|Paraprevotella|clara|
GCACGGAGTTAGCCGATGCTTATTCATAAGGTACATACAAAACACCACACGTGGCGAACTTTATTCCCTTATAAAAGAGGTTTACGACCCGTAGGGCCTTCATCCCTCACGCGACTTGGCTGGTTCAGGCTATCGCCCATTGACCAATATTCCTCACTGCTGCCTCCCGTAGG
>MG|2|V3|F|42|94.29|Bacteroidetes|Bacteroidia|Bacteroidales|Prevotellaceae|Prevotella|sp.|
CCTACGGGAGGCAGCAGTGAGGAATATTGGTCAATGGGCGGAAGCCTGAACCAGCCAAGTAGCGTGCAGGACGACGGCCTTCAGGGTTGTAAACTGCTTTTATGCGGGAATAAAATGCGCCACGTGTGGTGTTTTTGCATGTACCGCAAGAATAAGGACCGGCTAATTCCGTGC
>MG|2|V3|F|61|93.06|Bacteroidetes|Bacteroidia|Bacteroidales|Prevotellaceae|Prevotella|copri|
CCTACGGGAGGCAGCAGTGAGGAATATTGGTCAATGGGCGTAAGCCTGAACCAGCCAAGTAGCGTGAGGGACGACGGCCCTACGGGTTGTAAACCTCTTTTGCGCGGGGACAAAGTTCGCCACGAGTGGCGTTTTGCGGGTACCGCGCGAATAAGGACCGGCTAATTCCGTGC
>MG|2|V3|R|38|93.14|Bacteroidetes|Bacteroidia|Bacteroidales|Prevotellaceae|Prevotella|stercorea|
GCACGGAATTAGCCGGTCCTTATTCACGCGGTACCTGCAAGCCGCCACACGTGGCGGAAGTTATCCCCGCGCAAAAAGCAGTTTACAACCCATAGGGCCGTCGTCCTGCACGCTACTTGGCTGGTTCAGGCTCGCGCCCATTGACCAATATTCCTCACTGCTGCCTCCCGTAGG
>MG|2|V3|F|41|93.68|Bacteroidetes|Bacteroidia|Bacteroidales|Prevotellaceae|Prevotella|copri|
CCTACGGGAGGCAGCAGTGAGGAATATTGGTCAATGGGCGAGAGCCTGAACCAGCCAAGTAGCGTGCAGGAAGACGGCCCTATGGGTTGTAAACTGCTTTTGTGCGGGAATAAAGGGGGGTCACGTGTGGCCCTTTGTATGTACCGTACGAATAAGGACCGGCTAATTCCGTGC
>MG|2|V3|F|13|81.14|Bacteroidetes|Bacteroidia|Bacteroidales|Prevotellaceae|Prevotella|copri|
CCTACGGGAGGCAGCAGTGAGGAATATTGGTCAATGGCCGGGAGGCTGAACCAGCCAAGTGGCGTGGGGGAAGTAGCTCCTTGGGAGTGTGAACCCCTTTTTGCCTGGGGGCAACGCCCGCCACGGGTGGCGGGGTGAGAGTACCAGGCGAATAAGCATCGGCTAACTCCGTGC
>MG|2|V3|F|19|94.25|Bacteroidetes|Bacteroidia|Bacteroidales|Prevotellaceae|Prevotella|multiformis|
CCTACGGGAGGCAGCAGTGAGGAATATTGGTCAATGGGCGGAAGCCTGAACCAGCCAAGTAGCGTGAGGGACGAAGGCCCTACGGGTTGTAAACCTCTTTTATGCGGGGATAAAGTGGGGGACGGGTCCCCCTATTGCAGGTACCGCATGAATAAGGACCGGCTAATTCCGTGC
>MG|2|V3|F|12|93.68|Bacteroidetes|Bacteroidia|Bacteroidales|Prevotellaceae|Prevotella|sp.|
CCTACGGGAGGCAGCAGTGAGGAATATTGGTCAATGGGCGGAAGCCTGAACCAGCCAAGTAGCGTGCAGGACGACGGCCTTCAGGGTTGTAAAACTGCTTTTATGCGGGAATAAAATGCGCCACGTGTGGTGTTTTGCATGTACCGCAAGAATAAGGACCGGCTAATTCCGTGC
>MG|2|V3|F|10|90.96|Bacteroidetes|Bacteroidia|Bacteroidales|Prevotellaceae|Prevotella|sp.|
CCTACGGGAGGCAGCAGTGAGGAATATTGGTCAATGGGCGTAAGCCTGAACCAGCCAAGTAGCGTGGGGGGGGACGAAGGCCCTACGGGTTGTAAACCCCTTTTGTGCGGGAACAAAGTGCGGGACGTGTCCCGTTTTGCGTGTACCGCACGAATAAGGACCGGCTAATTCCGTGC
>MG|2|V3|R|91|91.95|Bacteroidetes|Bacteroidia|Bacteroidales|Prevotellaceae|Prevotella|copri|
GCACGGAATTAGCCGGTCCTTATTCGCGCGGTACCCGCAAAGCCCCAACACGTGGAGCACTTTGTCCCCGCGCAAAAGAGGTTTACAACCCATAGGGCCGTCGTCCCTCACGCTACTTGGCTGGTTCAGGCTTCCGCCCATTGACCAATATTCCTCACTGCTGCCTCCCGTAGG
>MG|2|V3|F|74|93.1|Bacteroidetes|Bacteroidia|Bacteroidales|Prevotellaceae|Prevotella|sp.|
CCTACGGGAGGCAGCAGTGGGGAATATTGGTCAATGGGCGGAAGCCTGAACCAGCCAAGTAGCGTGGAGGATGACGGCCCTAGTTGGTTGTAAACTCCTTTTATGCGGGGACAAAGGCGCCCACGCGTGGGCGTTTGCGGGTACCGCATGAATAAGCATCGGCTAATTCCGTGC
>MG|2|V3|R|566|89.77|Bacteroidetes|Bacteroidia|Bacteroidales|Prevotellaceae|Prevotella|copri|
GCACGGAATTAGCCGATGCTTATTCGCGCGGTACATGCAACGCGCCACGCGTGGCGCTCTTTATTCCCGCGCAAAAGGACTTTACGACCCGTAGGGCCTTCATCGTCCACGCTACTTGGCTGGTTCAGGCTTCCGCCCATTGACCAATATTCCTCACTGCTGCCTCCCGTAGGA
>MG|2|V3|F|13|93.64|Bacteroidetes|Bacteroidia|Bacteroidales|Prevotellaceae|Prevotella|dentasini|
CCTACGGGAGGCAGCAGTGAGGAATATTGGTCAATGGGCGGAAGCCTGAACCAGCCAAGTAGCGTGCAGGAGGACGGCCCTATGGGTTGTAAACTGCTTTTGCGCGGGGATAACTTCCGCCACGTGTGGCGGCTTGCAGGTACCGCGTGAATAAGGACCGGCTAATTCCGTGC
>MG|2|V3|R|14|88.44|Bacteroidetes|Bacteroidia|Bacteroidales|Prevotellaceae|Prevotella|sp.|
GCACGGAGTTAGCCGATGCTTATTCGCGCGGTACCTGCAAAGGGCCACACGTGGCCCCCTTTATCCCCGCGCAAAAGGGGTTTACGACCCGTAGGGCCTTCGTCCCCCACGCTACTTGGCTGGTTCAGCCTCTCGGCCATTGACCAATATTCCTCACTGCTGCCTCCCGTAGG
>MG|2|V3|R|20|93.68|Bacteroidetes|Bacteroidia|Bacteroidales|Prevotellaceae|Prevotella|copri|
GCACGGAATTAGCCGGTCCTTATTCGTACGGTACATACAAAGGGCCACACGTGACCCCCCTTTATTCCCGCACAAAAGCAGTTTACAACCCATAGGGCCGTCTTCCTGCACGCTACTTGGCTGGTTCAGGCTCTCGCCCATTGACCAATATTCCTCACTGCTGCCTCCCGTAGG
>MG|2|V3|F|16|92.0|Bacteroidetes|Bacteroidia|Bacteroidales|Prevotellaceae|Prevotella|copri|
CCTACGGGGAGGCAGCAGTGGAGGAATATTGGTCAATGGGCGGAAGCCTGAACCAGCCAAGTAGCGTGAGGGACGACGGCCCTACGGGTTGTAAACCTCTTTTGCGCGGGGACAAAGTTCGCCATGCGTGGCGTTTTGCGGGTACCGCGCGAATAAGGACCGGCTAATTCCGTGC
>MG|2|V3|R|30|92.53|Bacteroidetes|Bacteroidia|Bacteroidales|Prevotellaceae|Prevotella|stercorea|
GCACGGAATTAGCCGGTCCTTATTCGCAGGATACCTGCAATATCCCACACGTGGGACATATTATCCTCCTGCAAAAAGCAGTTTACAACCCATAGGGCCGTCTTCCTGCACGCTACTTGGCTGGTTCAGGCTCGCGCCCATTGACCAATATTCCTCACTGCTGCCTCCCGTAGG
>MG|2|V3|F|14|95.98|Bacteroidetes|Bacteroidia|Bacteroidales|Prevotellaceae|Paraprevotella|clara|
TCCTACGGGAGGCAGCAGTGAGGAATATTGGTCAATGGCCGAGAGGCTGAACCAGCCAAGTAGCGTGAAGGATGACGGCCCTACGGGTTGTAAACTTCTTTTATAAGGGAATAAAGTGCATCACGCGTGGTGTTTTGTATGTACCTTATGAATAAGCATCGGCTAACTCCGTGC
>MG|2|V3|R|10|95.38|Bacteroidetes|Bacteroidia|Bacteroidales|Prevotellaceae|Prevotella|denticola|
GCACGGAATTAGCCGGTCCTTATTCGCGCGGTACCTGCAATGAGGGACACGTCCCTCACTTTATCCCCGCGCAAAAGCAGTTTACAACCCGTAGGGCCGTCGTCCTGCACGCTACTTGGCTGGTTCAGGCTTACGCCCATTGACCAATATTCCTCACTGCTGCCTCCCGTAGG
>MG|2|V3|F|14|88.57|Bacteroidetes|Bacteroidia|Bacteroidales|Prevotellaceae|Prevotella|sp.|
CCTACGGGGGGGCAGCAGTGAGGGATATTGGTCAATGGGCGGAAGCCTGAACCAGCCAAGTAGCGTGGGGGACGAAGGCCCTACGGGTCGTAAACCCCTTTTGCGCGGGGATAAAGGGGGGCCACGTGTGGCCCTTTGCAGGTACCGCGCGAATAAGCATCGGCTAACTCCGTGC
>MG|2|V3|R|228|89.2|Bacteroidetes|Bacteroidia|Bacteroidales|Prevotellaceae|Prevotella|copri|
GCACGGAATTAGCCGATGCTTATTCGCGCGGTACATGCAACGCGCCACGCGTGGCGCTCTTTATTCCCGCGCAAAAGGACTTTACGACCCGTAGGGCCTTCCTCGTCCACGCTACTTGGCTGGTTCAGGCTTCCGCCCATTGACCAATATTCCTCACTGCTGCCTCCCGTAGGA
>MG|2|V3|F|164|89.14|Bacteroidetes|Bacteroidia|Bacteroidales|Prevotellaceae|Prevotella|stercorea|
CCTACGGGAGGCAGCAGTGAGGAATATTGGTCAATGGGCGCGAGCCTGAACCAGCCAAGTAGCGTGGAGGATGAATGCCCTACGGGTTGTAAACTCCTTTTGGCGGAGGATAAAGAGTGCCACGCGTGGCACGTTGCAGGTATCCGCCGAATAAGGGCCGGCTAATTCCGTGC
>MG|2|V3|F|47|89.2|Bacteroidetes|Bacteroidia|Bacteroidales|Prevotellaceae|Prevotella|copri|
CCTACGGGGAGGCAGCAGTGAGGAATATTGGTCAATGGGCGGAAGCCTGAACCAGCCAAGTAGCGTGGACGATGAAGGCCCTACGGGTCGTAAAGTCCTTTTGCGCGGGAATAAAGAGCGCCACGCGTGGCGCGTTGCATGTACCGCGCGAATAAGCATCGGCTAATTCCGTGC
>MG|2|V3|F|16|88.44|Bacteroidetes|Bacteroidia|Bacteroidales|Prevotellaceae|Prevotella|copri|
CCTACGGGAGGCAGCAGTGAGGAATATTGGTCAATGGGCGGAAGCCTGAACCAGCCAAGTAGCGTGGGCGATGAAGGCCCTACGGGTCGTAAAGCCCTTTTGCGGGGGATTAAAGTGCGCCACGCGTGGCGCTTTGCAGGTACCCCGCGAATAAGCATCGGCTAACTCCGTGC
>MG|2|V3|F|20|91.38|Bacteroidetes|Bacteroidia|Bacteroidales|Prevotellaceae|Prevotella|buccae|
CCTACGGGAGGCAGCAGTGAGGAATATTGGTCAATGGGCGGAAGCCTGAACCAGCCAAGTAGCGTGCAGGATGAAGGCCTTAGGGTTGTAAACTGCTTTGGTGCGGGAGTAAAGTGGCGCACGCGTTGCGTTATTGCAAGTACCGCAAGAACAAGGACCGGCTAATTCCGTGC
>MG|2|V3|R|16|89.66|Bacteroidetes|Bacteroidia|Bacteroidales|Prevotellaceae|Prevotella|sp.|
GCACGGAGTTAGCCGATGCTTATTCGCGCGGTACCTGCAAAGGGCCACACGTGGCCCCCTTTATCCCCGCGCAAAAGGGGTTTACGACCCGTAGGGCCTTCGTCCCCCACGCTACTTCGGCTGGTTCAGGCTTCCGCCCATTGACCAATATCCCTCACTGCTGCCTCCCGTAGG
>MG|2|V3|R|17|76.97|Bacteroidetes|Bacteroidia|Bacteroidales|Prevotellaceae|Prevotella|stercorea|
GCACGGAGTTAGCCGATGCTTATTCGGCGGGTACTCTCAAAGCGCCACGCATGGCGCTAATTGCCCCCCGCCAAAAAGCGGTTCAACGCCCGTAGGGCGCACGCCCGCACGCGGCATGGCTGGATCAGAATTCCTTCCATTGTCCAATATCCCTCACTGCTGCCTCCCGTAGG
>MG|2|V3|F|24|89.14|Bacteroidetes|Bacteroidia|Bacteroidales|Prevotellaceae|Prevotella|stercorea|
CCTACGGGAGGCAGCAGTGAGGAATATTGGTCAATGGGCGCGAGCCTGAACCAGCCAAGTAGCGTGGAGGATGAATGCCCTACGGGTTGTAAACTCCTTTTTGGCGGAGGATAAAGAGTGCCACGCGTGGCACGTTGCAGGTATCCGCCGAATAAGGGCCGGCTAATTCCGTGC
>MG|2|V3|F|288|91.95|Bacteroidetes|Bacteroidia|Bacteroidales|Prevotellaceae|Prevotella|copri|
CCTACGGGAGGCAGCAGTGAGGAATATTGGTCAATGGGCGGAAGCCTGAACCAGCCAAGTAGCGTGGGGGGACGAAGGCCCTACGGGTTGTAAACCCCTTTTGTGCGGGAACAAAGTGCGCCACGTGTGGCGTTTTGCGTGTACCGCACGAATAAGGACCGGCTAATTCCGTGC
>MG|2|V3|F|36|94.22|Bacteroidetes|Bacteroidia|Bacteroidales|Prevotellaceae|Prevotella|dentasini|
CCTACGGGAGGCAGCAGTGAGGAATATTGGTCAATGGGCGGAAGCCTGAACCAGCCAAGTAGCGTGCAGGACGACGGCCCTATGGGTTGTAAACTGCTTTTGCGCGGGGATAACTTCCGCCACGTGTGGCGGCTTGCAGGTACCGCGTGAATAAGGACCGGCTAATTCCGTGC
>MG|2|V3|R|12|89.02|Bacteroidetes|Bacteroidia|Bacteroidales|Prevotellaceae|Prevotella|dentasini|
GCACGGAGTTAGCCGATGCTTATTCGCGCGGTACATGCAACGCGCCACGCGTGGCGCTCTTTATTCCCGCGCAAAAGGACTTTACGACCCGTAGGGCCTTCGTCGTCCACGCTACTTGGCTGGTTCAGGCTTCCGCCCATTGACCAATATTCCTCACTGCTGCCTCCCGTAGG
>MG|2|V3|F|1068|93.64|Bacteroidetes|Bacteroidia|Bacteroidales|Prevotellaceae|Prevotella|stercorea|
CCTACGGGAGGCAGCAGTGAGGAATATTGGTCAATGGGCGCGAGCCTGAACCAGCCAAGTAGCGTGCAGGACGACGGCCCTATGGGTTGTAAACTGCTTTTGCGCGGGGATAACTTCCGCCACGTGTGGCGGCTTGCAGGTACCGCGTGAATAAGGACCGGCTAATTCCGTGC
>MG|2|V3|F|16|93.64|Bacteroidetes|Bacteroidia|Bacteroidales|Prevotellaceae|Prevotella|dentasini|
CCTACGGGAGGCAGCAGTGAGGAATATTGGTCAATGGGCGGAAGCCTGAACCAGCCAAGTAGCGTGAGGGACGAAGGCCCTACGGGTTGTAAACCTCTTTTATGCGGGGACAAAGTGTGCCACGCGTGGCATATTGCGGGTACCGCATGAATAAGGACCGGCTAATTCCGTGC
>MG|2|V3|F|781|94.83|Bacteroidetes|Bacteroidia|Bacteroidales|Prevotellaceae|Prevotella|denticola|
CCTACGGGAGGCAGCAGTGAGGAATATTGGTCAATGGGCGGAAGCCTGAACCAGCCAAGTAGCGTGAGGGACGAAGGCCCTACGGGTTGTAAACCTCTTTTATGCGGGGATAAAGTGGGGGACGTGTCCCCTATTGCAGGTACCGCATGAATAAGGACCGGCTAATTCCGTGCC
>MG|2|V3|R|38|89.27|Bacteroidetes|Bacteroidia|Bacteroidales|Prevotellaceae|Prevotella|copri|
GCACGGAATTAGCCGATGCTTATTCGCGCGGTACATGCAACGCGCCACGCGTGGCGCTCTTTATTCCCGCGCAAAAGGACTTTACGACCCGTAGGGCCTTCATCGTCCACGCTACTTGGCTGGTTCAGGCTTCCGCCCCATTGACCAATATTCCTCACTGCTGCCTCCCGTAGGA
>MG|2|V3|F|490|95.98|Bacteroidetes|Bacteroidia|Bacteroidales|Prevotellaceae|Paraprevotella|clara|
CCTACGGGAGGCAGCAGTGAGGAATATTGGTCAATGGCCGGGAGGCTGAACCAGCCAAGTAGCGTGAAGGATGACAGCCCTACGGGTTGTAAACTTCTTTTATAAGGGAATAAAGTGCGCCACGCGTGGTGTTTTGTATGTACCTTATGAATAAGCATCGGCTAACTCCGTGCC
>MG|2|V3|F|33|89.83|Bacteroidetes|Bacteroidia|Bacteroidales|Prevotellaceae|Prevotella|copri|
CCTACGGGAGGCAGCAGTGAGGAATATTGGTCAATGGGCGGAAGCCTGAACCAGCCAAGTAGCGTGGACGATGAAGGCCCTACGGGTCGTAAAGTCCTTTTTTGCGCGGGAATAAAGAGCGCCACGCGTGGCGCGTTGCATGTACCGCGCGAATAAGCATCGGCTAATTCCGTGC
>MG|2|V3|F|358|95.38|Bacteroidetes|Bacteroidia|Bacteroidales|Prevotellaceae|Prevotella|multiformis|
CCTACGGGAGGCAGCAGTGAGGAATATTGGTCAATGGGCGGAAGCCTGAACCAGCCAAGTAGCGTGAGGGACGAAGGCCCTACGGGTTGTAAACCTCTTTTATGCGGGGATAAAGTGGGGGACGGGTCCCTTATTGCAGGTACCGCATGAATAAGGACCGGCTAATTCCGTGC
>MG|2|V3|R|17|95.4|Bacteroidetes|Bacteroidia|Bacteroidales|Prevotellaceae|Paraprevotella|clara|
GCACGGAGTTAGCCGATGCTTATTCATAAGGTACATGCAAAACACCACGCGTGGCGCCCTTTATTCCCTTATAAAAGAAGTTTACAACCCGTAGGGCCGTCATCCTTCACGCTACTTGGCTGGTTCAGCCTCCCGGCCATTGACCAATATTCCTCACTGCTGCCTCCCGTAGGA
>MG|2|V3|F|10|89.66|Bacteroidetes|Bacteroidia|Bacteroidales|Prevotellaceae|Prevotella|sp.|
CCTACGGGAGGCAGCAGTGAGGGATATTGGTCAATGGGCGGAAGCCTGAACCAGCCAAGTAGCGTGGGGGACGAAGGCCCTACGGGTCGTAAACCCCTTTTGCGCGGGGATAAAGGGGGCCAGCGTGTGGCCCTTTGCAGGTACCGCGCGAATAAGCATCGGCTAACTCCGTGC
>MG|2|V3|F|3825|90.23|Bacteroidetes|Bacteroidia|Bacteroidales|Prevotellaceae|Prevotella|sp.|
CCTACGGGAGGCAGCAGTGAGGGATATTGGTCAATGGGCGGAAGCCTGAACCAGCCAAGTAGCGTGGGGGACGAAGGCCCTACGGGTCGTAAACCCCTTTTGCGCGGGGATAAAGGGGGCCACGTGTGGCCCTTTGCAGGTACCGCGCGAATAAGCATCGGCTAACTCCGTGCC
>MG|2|V3|R|25|76.54|Bacteroidetes|Bacteroidia|Bacteroidales|Prevotellaceae|Prevotella|stercorea|
GCACGGAGTTAGCCGATGCTTATTCGGCGGGTACTCTCAAAGCGCCACGCATGGCGCTAATTGCCCCCCCGCCAAAAAGCGGTTCAACGCCCGTAGGGCGCACGCCCGCACGCGGCATGGCTGGATCAGAATTCCTTCCATTGTCCAATATCCCTCACTGCTGCCTCCCGTAGG
>MG|2|V3|F|28|94.83|Bacteroidetes|Bacteroidia|Bacteroidales|Prevotellaceae|Prevotella|denticola|
TCCTACGGGAGGCAGCAGTGAGGAATATTGGTCAATGGGCGGAAGCCTGAACCAGCCAAGTAGCGTGAGGGACGAAGGCCCTACGGGTTGTAAACCTCTTTTATGCGGGGATAAAGTGGGGGACGTGTCCCCTATTGCAGGTACCGCATGAATAAGGACCGGCTAATTCCGTGC
>MG|2|V3|F|45|91.38|Bacteroidetes|Bacteroidia|Bacteroidales|Prevotellaceae|Prevotella|copri|
CCTACGGGAGGCAGCAGTGAGGAATATTGGTCAATGGGCGGAAGCCTGAACCAGCCAAGTAGCGTGGGGGGAGGAAGGCCCTACGGGTTGTAAACCCCTTTTGTGCGGGAACAAAGTGCGCCACGTGTGGCGTTTTGCGTGTACCGCACGAATAAGGACCGGCTAATTCCGTGC
>MG|2|V3|F|393|94.8|Bacteroidetes|Bacteroidia|Bacteroidales|Prevotellaceae|Prevotella|copri|
CCTACGGGAGGCAGCAGTGAGGAATATTGGTCAATGGGCGAGAGCCTGAACCAGCCAAGTAGCGTGCAGGAAGACGGCCCTATGGGTTGTAAACTGCTTTTGTGCGGGAATAAAGCGGGTCACGTGTGGCCCTTTGCATGTACCGTACGAATAAGGACCGGCTAATTCCGTGC
>MG|2|V3|R|36|94.22|Bacteroidetes|Bacteroidia|Bacteroidales|Prevotellaceae|Prevotella|stercorea|
GCACGGAATTAGCCGGTCCTTATTCACGCGGTACCTGCAAGCCGCCACACGTGGCGGACATTATCCCCGCGCAAAAGCAGTTTACAACCCATAGGGCCGTCGTCCTGCACGCTACTTGGCTGGTTCAGGCTCGCGCCCATTGACCAATATTCCTCACTGCTGCCTCCCGTAGG
>MG|2|V3|R|135|76.97|Bacteroidetes|Bacteroidia|Bacteroidales|Prevotellaceae|Prevotella|stercorea|
GCACGGAGTTAGCCGATGCTTATTCGGCGGGTACTCTCAAAGCGCCACGCATGGCGCTAATTGCCCCCCCGCCAAAAGCGGTTCAACGCCCGTAGGGCGCACGCCCGCACGCGGCATGGCTGGATCAGAATTCCTTCCATTGTCCAATATCCCTCACTGCTGCCTCCCGTAGGA
>MG|2|V3|F|16|94.86|Bacteroidetes|Bacteroidia|Bacteroidales|Prevotellaceae|Prevotella|sp.|
CCTACGGGAGGCAGCAGTGAGGAATATTGGTCAATGGGCGGAAGCCTGAACCAGCCAAGTAGCGTGCAGGACGACGGCCTTCAGGGTTGTAAACTGCTTTTATGCGGGAATAAAGTGCGCCACGTGTGGTGTTTTTGCATGTACCGCAAGAATAAGGACCGGCTAATTCCGTGC
>MG|2|V3|F|10|88.7|Bacteroidetes|Bacteroidia|Bacteroidales|Prevotellaceae|Prevotella|copri|
CCTACGGGAGGCAGCAGTGAGGAATATTGGTCAATGGGCGGAAGCCTGAACCAGCCAAGTAGCGTGGGCGATGAAGGCCCTACGGGTCGTAAAGCCCTTTTTGCGGGGGGGATTAAAGTGCGCCACGCGTGGCGCTTTTGCAGGTACCCCGCGAATAAGCATCGGCTAATTCCGTGC
>MG|2|V3|F|24|87.64|Bacteroidetes|Bacteroidia|Bacteroidales|Prevotellaceae|Prevotella|sp.|
CCTACGGGGAGGCAGCAGTGAGGGGATATTGGTCAATGGGGCGGAAGCCTGAACCAGCCAAGTAGCGTGGGGGGACGAAGGCCCTACGGGTCGTAAACCCCTTTTGCGCGGGGATAAAGGGGGGCCACGTGTGGCCCTTTGCAGGTACCGCGCGAATAAGCATCGGCTAACTCCGTGC
>MG|2|V3|R|555|93.71|Bacteroidetes|Bacteroidia|Bacteroidales|Prevotellaceae|Prevotella|denticola|
GCACGGAATTAGCCGGTCCTTATTCATGCGGTACCCGCAATATGGGACACGTCCCACACTTTGTCCCCGCATAAAAGAGGTTTACAACCCGTAGGGCCTTCGTCCCTCACGCTACTTGGCTGGTTCAGGCTTCCGCCCATTGACCAATATTCCTCACTGCTGCCTCCCGTAGGAG
>MG|2|V3|F|65|92.53|Bacteroidetes|Bacteroidia|Bacteroidales|Prevotellaceae|Prevotella|copri|
CCTACGGGAGGCAGCAGTGAGGAATATTGGTCAATGGGCGCAAGCCTGAACCAGCCAAGTAGCGTGAGGGACGAAGGCCCTACGGGTTGTAAACCTCTTTTTGTGCGGGGACAAAGTTCGCGACGTGTCGCGTTTTGCGGGTACCGCACGAATAAGGACCGGCTAATTCCGTGC
>MG|2|V3|F|54|94.83|Bacteroidetes|Bacteroidia|Bacteroidales|Prevotellaceae|Prevotella|multiformis|
TCCTACGGGAGGCAGCAGTGAGGAATATTGGTCAATGGGCGGAAGCCTGAACCAGCCAAGTAGCGTGAGGGACGAAGGCCCTACGGGTTGTAAACCTCTTTTATGCGGGGATAAAGTGGGGGACGGGTCCCCTATTGCAGGTACCGCATGAATAAGGACCGGCTAATTCCGTGC
>MG|2|V3|F|15|91.91|Bacteroidetes|Bacteroidia|Bacteroidales|Prevotellaceae|Paraprevotella|clara|
CCTACGGGAGGCAGCAGTGAGGAATATTGGTCAATGGGCGGTAGCCTGAACCAGCCAAGTAGCGTGAGGGATGACGGCCCTACGGGTTGTAAACCTCTTTTGCAAGGGAATAAAGTGCGCCACGTGTGGCGCTTTGCATGTACCTTGCGAATAAGCATCGGCTAATTCCGTGC
>MG|2|V3|R|60|89.08|Bacteroidetes|Bacteroidia|Bacteroidales|Prevotellaceae|Prevotella|copri|
GCACGGAATTAGCCGATGCTTATTCGCGGGGTACCTGCAAAGCGCCACGCGTGGCGCACTTTAATCCCCCGCAAAAGGGCTTTACGACCCGTAGGGCCTTCATCGCCCACGCTACTTGGCTGGTTCAGGCTTCCGCCCATTGACCAATATTCCTCACTGCTGCCTCCCGTAGGA
>MG|2|V3|F|53|76.97|Bacteroidetes|Bacteroidia|Bacteroidales|Prevotellaceae|Prevotella|stercorea|
CCTACGGGAGGCAGCAGTGAGGGATATTGGACAATGGAAGGAATTCTGATCCAGCCATGCCGCGTGCGGGGCGTGCGCCCTACGGGCGTTGAACCGCTTTTGGCGGGGGGGCAATAGGCGCCATGCGTGGCGCTTTGAGAGTACCCGCCGAATAAGCATCGGCTAACTCCGTGC
>MG|2|V3|F|12|76.54|Bacteroidetes|Bacteroidia|Bacteroidales|Prevotellaceae|Prevotella|stercorea|
CCTACGGGAGGCAGCAGTGAGGGATATTGGACAATGGAAGGAATTCTGATCCAGCCATGCCGCGTGCGGGGCGTGCGCCCTACGGGCGTTGAACCGCTTTTTGGCGGGGGGGCAATTAGCGCCATGCGTGGCGCTTTGAGAGTACCCGCCGAATAAGCATCGGCTAACTCCGTGC
>MG|2|V3|F|10|91.53|Bacteroidetes|Bacteroidia|Bacteroidales|Prevotellaceae|Prevotella|sp.|
TCCTACGGGAGGCAGCAGTGAGGAATATTGGTCAATGGGCGTAAGCCTGAACCAGCCAAGTAGCGTGGGGGGGACGAAGGCCCTACGGGTTGTAAACCCCTTTTGTGCGGGAACAAAGTGCGGGACGTGTCCCGTTTTGCGTGTACCGCACGAATAAGGACCGGCTAATTCCGTGC
>MG|2|V3|F|10|88.2|Bacteroidetes|Bacteroidia|Bacteroidales|Prevotellaceae|Prevotella|sp.|
CCTACGGGAGGCAGCAGTGAGGGATATTGGTCAATGGGCGGAAGCCTGAACCAGCCAAGTAGCGTGGGGGGACGAAGGCCCTACGGGTCGTAAACCCCTTTTTGCGCGGGGGATAAAGGGGGGCCACGTGTGGCCCTTTGCAGGTACCGCGCGAATAAGCATCGGCTAACTCCGTGC
>MG|2|V3|F|16|91.43|Bacteroidetes|Bacteroidia|Bacteroidales|Prevotellaceae|Prevotella|stercorea|
CCTACGGGGAGGCAGCAGTGAGGAATATTGGTCAATGGGCGGAGGCCTGAACCAGCCAAGTAGCGTGAGGGATGAAGGCCCTACGGGTTGTAAACCTCTTTTGTGCGGGGACAAAGTGTGGGACGTGTCCCATATTGCGGGTACCGCACGAATAAGGACCGGCTAATTCCGTGC
>MG|2|V3|F|2008|90.77|Bacteroidetes|Bacteroidia|Bacteroidales|Prevotellaceae|Prevotella|baroniae|
CCTACGGGAGGCAGCAGTGAGGAATATTGGTCAATGGGCGGAAGCCTGAACCAGCCAAGTAGCGTGAAGGATGACGGCCCTACGGGTTGTAAACTTCTTTTGCGGGAGGATAACCGGCGCCACGTGTGGCGTCCTGCAGGTATCCCGCGAATAAGCATCGGCTAACTCCGTGCCAGCAGCCGCGGTAATACAGCAGCCGCGGTAATA
>MG|2|V3|R|18|92.53|Bacteroidetes|Bacteroidia|Bacteroidales|Prevotellaceae|Prevotella|sp.|
GCACGGAATTAGCCGATGCTTATTCATGCGGTACCCGCAAACGCCCACGCGTGGGCGGCTTTGTCCCCGCATAAAAGGAGTTTACAACCAACTAGGGCCGTCGTCCTCCACGCTACTTGGCTGGTTCAGGCTTCCGCCCATTGACCAATATTCCTCACTGCTGCCTCCCGTAGG
>MG|2|V3|F|11|92.53|Bacteroidetes|Bacteroidia|Bacteroidales|Prevotellaceae|Prevotella|stercorea|
CCTACGGGAGGCAGCAGTGAGGAATATTGGTCAATGGGCGCGAGCCTGAACCAGCCAAGTAGCGTGAGGATGACTGCCCTACGGGTTGTAAACTCCTTTTGCAGGGGGGATAAAGTGTGCCACGTGTGGCATATTGCAGGTACCCTGCGAATAAGCATCGGCTAACTCCGTGC
>MG|2|V3|F|13|94.29|Bacteroidetes|Bacteroidia|Bacteroidales|Prevotellaceae|Prevotella|multiformis|
CCTACGGGAGGCAGCAGTGAGGAATATTGGTCAATGGGCGGAAGCCTGAACCAGCCAAGTAGCGTGAGGGACGAAGGCCCTACGGGTTGTAAACCTCTTTTTATGCGGGGATAAAGTGGGGGGACGGGTCCCTTATTGCAGGTACCGCATGAATAAGGACCGGCTAATTCCGTGC
>MG|2|V3|R|11|93.06|Bacteroidetes|Bacteroidia|Bacteroidales|Prevotellaceae|Prevotella|stercorea|
GCACGGAGTTAGCCGATGCTTATTCGCAGGGTACCTGCAATATGCCACACGTGGCACACTTTATCCCCCTGCAAAAGGAGTTTACAACCCGTAGGGCAGTCATCCTCACGCTACTTGGCTGGTTCAGGCTCGCGCCCATTGACCAATATTCCTCACTGCTGCCTCCCGTAGG
>MG|2|V3|F|15|95.95|Bacteroidetes|Bacteroidia|Bacteroidales|Prevotellaceae|Paraprevotella|clara|
CCTACGGGAGGCAGCAGTGAGGAATATTGGTCAATGGCCGAGAGGCTGAACCAGCCAAGTAGCGTGAAGGATGACGGCCCTACGGGTTGTAAACTTCTTTTATAAGGGAATAAAGGGCGCCACGCGTGGTGTTTTGCATGTACCTTATGAATAAGCATCGGCTAACTCCGTGC
>MG|2|V3|F|18|94.22|Bacteroidetes|Bacteroidia|Bacteroidales|Prevotellaceae|Prevotella|denticola|
CCTACGGGAGGCAGCAGTGAGGAATATTGGTCAATGGGCGGAAGCCTGAACCAGCCAAGTAGCGTGAGGGACGAAGGCCCTACGGGTTGTAAACCTCTTTTATGCGGGGACAAAGTGTGGGACGTGTCCCATATTGCAGGTACCGCATGAATAAGGACCGGCTAATTCCGTGC
>MG|2|V3|R|22|93.68|Bacteroidetes|Bacteroidia|Bacteroidales|Prevotellaceae|Paraprevotella|clara|
GCACGGAGTTAGCCGATGCTTATTCATAAGGTACATACAAAATGCCACACGTGGCACACTTTATTCCCTTATAAAAGAAGTTTACAACCCGTAGGGCCGTCGTCCTTCACGCGACTTGGCTGGTTCAGCCTTCCGGCCATTGACCAATATTCCTCACTGCTGCCTCCCGTAGGA
>MG|2|V3|F|32|93.71|Bacteroidetes|Bacteroidia|Bacteroidales|Prevotellaceae|Prevotella|multiformis|
CCTACGGGAGGCAGCAGTGAGGAATATTGGTCAATGGGCGGAAGCCTGAACCAGCCAAGTAGCGTGAGGGACGAAGGCCCTACGGGTTGTAAACCTCTTTTTATGCGGGGATAAAGTGGGGGGACGGGTCCCCTATTGCAGGTACCGCATGAATAAGGACCGGCTAATTCCGTGC
>MG|2|V3|F|23|91.43|Bacteroidetes|Bacteroidia|Bacteroidales|Prevotellaceae|Prevotella|copri|
CCTACGGGAGGCAGCAGTGAGGAATATTGGTCAATGGGCGGAAGCCTGAACCAGCCAAGTAGCGTGGAGGATGACGGCCCTACGGGTTGTAAACTCCTTTTTTGCGGGAATAACAGGGGGCACGTGTGCCCCTCTGCACGTACCGCACGAATAAGCATCGGCTAACTCCGTGCC
>MG|2|V3|F|21|92.53|Bacteroidetes|Bacteroidia|Bacteroidales|Prevotellaceae|Prevotella|copri|
CCTACGGGAGGCAGCAGTGAGGAATATTGGTCAATGGGCGGAAGCCTGAACCAGCCAAGTAGCGTGAGGGACGACGGCCCTACGGGTTGTAAACCTCTTTTGCGCGGGGGACAAAGTTCGCCATGCGTGGCGTTTTGCGGGTACCGCGCGAATAAGGACCGGCTAATTCCGTGC
>MG|2|V3|F|12|92.53|Bacteroidetes|Bacteroidia|Bacteroidales|Prevotellaceae|Prevotella|stercorea|
CCTACGGGGAGGCAGCAGTGAGGAATATTGGTCAATGGGCGCGAGCCTGAACCAGCCAAGTAGCGTGCAGGAGGACGGCCCTATGGGTTGTAAACTGCTTTTGCGCGGGGATAACTTCCGCCACGTGTGGCGGCTTGCAGGTACCGCGTGAATAAGGACCGGCTAATTCCGTGC
>MG|2|V3|R|204|92.53|Bacteroidetes|Bacteroidia|Bacteroidales|Prevotellaceae|Prevotella|copri|
GCACGGAATTAGCCGGTCCTTATTCGTGCGGTACACGCAAAACGCCACACGTGGCGCACTTTGTTCCCGCACAAAAGGGGTTTACAACCCGTAGGGCCTTCGTCCCCCACGCTACTTGGCTGGTTCAGGCTTCCGCCCATTGACCAATATTCCTCACTGCTGCCTCCCGTAGGA
>MG|2|V3|R|286|93.06|Bacteroidetes|Bacteroidia|Bacteroidales|Prevotellaceae|Prevotella|copri|
GCACGGAATTAGCCGGTCCTTATTCGTGCGGTACCCGCAAAACGCGACACGTCGCGAACTTTGTCCCCGCACAAAAGAGGTTTACAACCCGTAGGGCCTTCGTCCCTCACGCTACTTGGCTGGTTCAGGCTTGCGCCCATTGACCAATATTCCTCACTGCTGCCTCCCGTAGG
>MG|2|V3|F|34|94.25|Bacteroidetes|Bacteroidia|Bacteroidales|Prevotellaceae|Prevotella|copri|
CCTACGGGGAGGCAGCAGTGAGGAATATTGGTCAATGGGCGAGAGCCTGAACCAGCCAAGTAGCGTGCAGGAAGACGGCCCTATGGGTTGTAAACTGCTTTTGTGCGGGAATAAAGCGGGTCACGTGTGGCCCTTTGCATGTACCGTACGAATAAGGACCGGCTAATTCCGTGC
>MG|2|V3|R|23|91.38|Bacteroidetes|Bacteroidia|Bacteroidales|Prevotellaceae|Prevotella|copri|
GCACGGAATTAGCCGGTCCTTATTCGTGCGGTACACGCAAAACGCCACACGTGGCGCACTTTGTTCCCGCACAAAAGGGGTTTACAACCCGTAGGGCCTTCCTCCCCCCACGCTACTTGGCTGGTTCAGGCTTCCGCCCATTGACCAATATTCCTCACTGCTGCCTCCCGTAGG
>MG|2|V3|F|134|90.4|Bacteroidetes|Bacteroidia|Bacteroidales|Prevotellaceae|Prevotella|baroniae|
CCTACGGGAGGCAGCAGTGAGGAATATTGGTCAATGGGCGGAAGCCTGAACCAGCCAAGTAGCGTGAAGGACGACGGCCCTACGGGTTGTAAACTTCTTTTTGCGGGAGGATAACCGGCGCCACGTGTGGCGTCCTGCAGGTATCCCGCGAATAAGCATCGGCTAACTCCGTGC
>MG|2|V3|F|233|91.95|Bacteroidetes|Bacteroidia|Bacteroidales|Prevotellaceae|Prevotella|stercorea|
CCTACGGGAGGCAGCAGTGAGGAATATTGGTCAATGGGCGGAGGCCTGAACCAGCCAAGTAGCGTGAGGGATGAAGGCCCTACGGGTTGTAAACCTCTTTTGTGCGGGGACAAAGTGTGGGACGTGTCCCATATTGCGGGTACCGCACGAATAAGGACCGGCTAATTCCGTGC
>MG|2|V3|F|35|93.68|Bacteroidetes|Bacteroidia|Bacteroidales|Prevotellaceae|Prevotella|denticola|
CCTACGGGGAGGCAGCAGTGAGGAATATTGGTCAATGGGCGGAAGCCTGAACCAGCCAAGTAGCGTGGGGGATGAAGGCCCTACGGGTTGTAAACCCCTTTTGTGCGGGGACAAAGTGAGGGACGCGTCCCTTATTGCGGGTACCGCACGAATAAGGACCGGCTAATTCCGTGC
>MG|2|V3|F|10|76.7|Bacteroidetes|Bacteroidia|Bacteroidales|Prevotellaceae|Prevotella|stercorea|
CCTACGGGAGGCAGCAGTGAGGGATATTGGACAATGGAAGGAATTCTGATCCAGCCATGCCGCGTGCGGGGCGTGCGCCCTACGGGCGTTGAACCGCTTTTGGCGGGGGGCAATTAGCGCCATGCGTGGCGCTTTGAGAGTACCCGCCGAATAAGCATCGGCTAACTCCGTGC
>MG|2|V3|F|180|91.43|Bacteroidetes|Bacteroidia|Bacteroidales|Prevotellaceae|Prevotella|sp.|
CCTACGGGAGGCAGCAGTGAGGAATATTGGTCAATGGGCGGAAGCCTGAACCAGCCAAGTAGCGTGAGGGACGACGGCCCTATGGGTTGTAAACCTCTTTTTGTGCGGGGACAAAGCGGCCTACGGGTAGGCCTTTGCGGGTACCGCACGAATAAGGACCGGCTAATTCCGTGC
>MG|2|V3|F|45|92.05|Bacteroidetes|Bacteroidia|Bacteroidales|Prevotellaceae|Prevotella|sp.|
CCTACGGGAGGCAGCAGTGAGGAATATTGGTCAATGGGCGGAAGCCTGAACCAGCCAAGTAGCGTGAGGGACGACGGCCCTATGGGTTGTAAACCTCTTTTTGTGCGGGGACAAAGGGGCCTACGGGTAGGCCTTTGCGGGTACCGCACGAATAAGGACCGGCTAATTCCGTGC
>MG|2|V3|F|603|94.83|Bacteroidetes|Bacteroidia|Bacteroidales|Prevotellaceae|Prevotella|copri|
CCTACGGGAGGCAGCAGTGAGGAATATTGGTCAATGGGCGAGAGCCTGAACCAGCCAAGTAGCGTGCAGGAAGACGGCCCTATGGGTTGTAAACTGCTTTTGTGCGGGAATAAAGGGGGTCACGTGTGGCCCTTTGCATGTACCGTACGAATAAGGACCGGCTAATTCCGTGCC
>MG|2|V3|F|12|96.55|Bacteroidetes|Bacteroidia|Bacteroidales|Prevotellaceae|Prevotella|oralis|
CCTACGGGAGGCAGCAGTGAGGAATATTGGTCAATGGGCGTAAGCCTGAACCAGCCAAGTAGCGTGCAGGATGACGGCCCTATGGGTTGTAAACTGCTTTTAAGCGGGGGATAAAGTCAGGGACGTGTCCCTGTTTGCAGGTACCGCTTGAATAAGGACCGGCTAATTCCGTGC
>MG|2|V3|R|10|92.0|Bacteroidetes|Bacteroidia|Bacteroidales|Prevotellaceae|Prevotella|sp.|
GCACGGAATTAGCCGGTCCTTATTCGTGCGGTACACGCAAAACGGGACACGTCCCGCACTTTGTTCCCGCACAAAAAGGGGTTTACAACCCGTAGGGCCTTCGTCCCCCACGCTACTTGGCTGGTTCAGGCTTACGCCCATTGACCAATATTCCTCACTGCTGCCTCCCGTAGG
>MG|2|V3|R|154|93.06|Bacteroidetes|Bacteroidia|Bacteroidales|Prevotellaceae|Prevotella|stercorea|
GCACGGAATTAGCCGGTCCTTATTCACGCGGTACCTGCAAGCCGCCACACGTGGCGGAAGTTATCCCCGCGCAAAAGCAGTTTACAACCCATAGGGCCGTCCTCCTGCACGCTACTTGGCTGGTTCAGGCTCGCGCCCATTGACCAATATTCCTCACTGCTGCCTCCCGTAGGG
>MG|2|V3|F|44|94.8|Bacteroidetes|Bacteroidia|Bacteroidales|Prevotellaceae|Paraprevotella|clara|
CCTACGGGAGGCAGCAGTGAGGAATATTGGTCAATGGCCGGGAGGCTGAACCAGCCAAGTAGCGTGAAGGATGACGGCCCTACGGGTTGTAAACTTCTTTTATAAGGGAATAAAGGATGCCACGCGTGGTGTTTTGCATGTACCTTATGAATAAGCATCGGCTAACTCCGTGC
>MG|2|V3|F|16|93.06|Bacteroidetes|Bacteroidia|Bacteroidales|Prevotellaceae|Prevotella|copri|
CCTACGGGAGGCAGCAGTGAGGAATATTGGTCAATGGGCGGAAGCCTGAACCAGCCAAGTAGCGTGAGGGACGACGGCCCTACGGGTTGTAAACCTCTTTTGCGCGGGGACAAAGTACGCCACGAGTGGCGTTTTGCGGGTACCGCGCGAATAAGGACCGGCTAATTCCGTGC
>MG|2|V3|R|77|91.95|Bacteroidetes|Bacteroidia|Bacteroidales|Prevotellaceae|Prevotella|copri|
GCACGGAATTAGCCGGTCCTTATTCGTGCGGTACACGCAAAACGCCACACGTGGCGCACTTTGTTCCCGCACAAAAGGGGTTTACAACCCGTAGGGCCTTCCTCCCCCACGCTACTTGGCTGGTTCAGGCTTCCGCCCATTGACCAATATTCCTCACTGCTGCCTCCCGTAGGA
>MG|2|V3|R|130|95.98|Bacteroidetes|Bacteroidia|Bacteroidales|Prevotellaceae|Prevotella|multiformis|
GCACGGAATTAGCCGGTCCTTATTCATGCGGTACCTGCAATAAGGGACGCGTCCCCCACTTTATCCCCGCATAAAAGAGGTTTACAACCCGTAGGGCCTTCGTCCCTCACGCTACTTGGCTGGTTCAGGCTTCCGCCCATTGACCAATATTCCTCACTGCTGCCTCCCGTAGGA
>MG|2|V3|F|30|93.1|Bacteroidetes|Bacteroidia|Bacteroidales|Prevotellaceae|Prevotella|stercorea|
CCTACGGGGAGGCAGCAGTGAGGAATATTGGTCAATGGGCGCGAGCCTGAACCAGCCAAGTAGCGTGCAGGACGACGGCCCTATGGGTTGTAAACTGCTTTTGCGCGGGGATAACTTCCGCCACGTGTGGCGGCTTGCAGGTACCGCGTGAATAAGGACCGGCTAATTCCGTGC
>MG|2|V3|R|28|91.43|Bacteroidetes|Bacteroidia|Bacteroidales|Prevotellaceae|Prevotella|sp.|
GCACGGAATTAGCCGGTCCTTATTCGTGCGGTACCCGCAAAGGCCTACCCGTAGGCCGCTTTGTCCCCGCACAAAAGAGGTTTACAACCCATAGGGCCGTCGTCCCTCACGCTACTTGGCTGGTTCAGGCTTCCGCCCATTGACCAATATTCCTCACTGCTGCCTCCCCGTAGG
>MG|2|V3|R|50|94.22|Bacteroidetes|Bacteroidia|Bacteroidales|Prevotellaceae|Prevotella|denticola|
GCACGGAATTAGCCGGTCCTTATTCGTGCGGTACCCGCAATAAGGGACGCGTCCCTCACTTTGTCCCCGCACAAAAGGGGTTTACAACCCGTAGGGCCTTCCTCCCCCACGCTACTTGGCTGGTTCAGGCTTCCGCCCATTGACCAATATTCCTCACTGCTGCCTCCCGTAGG
>MG|2|V3|F|10|89.89|Bacteroidetes|Bacteroidia|Bacteroidales|Prevotellaceae|Prevotella|baroniae|
TCCTACGGGAGGCAGCAGTGAGGAATATTGGTCAATGGGCGGAAGCCTGAACCAGCCAAGTAGCGTGAAGGACGACGGCCCTACGGGTTGTAAACTTCTTTTGCGGGAGGATAACCGGCGCCACGTGTGGCGTCCTGCAGGTATCCCGCGAATAAGCATCGGCTAACTCCGTGC
>MG|2|V3|F|10|93.14|Bacteroidetes|Bacteroidia|Bacteroidales|Prevotellaceae|Prevotella|stercorea|
CCTACGGGAGGCAGCAGTGAGGAATATTGGTCAATGGGCGCGAGCCTGAACCAGCCAAGTAGCGTGCAGGAGGACGGCCCTATGGGTTGTAAACTGCTTTTTGCGCGGGGATAATGTCCGCCACGTGTGGCGGCTTGCAGGTACCGCGTGAATAAGGACCGGCTAATTCCGTGC
>MG|2|V3|F|12|94.83|Bacteroidetes|Bacteroidia|Bacteroidales|Prevotellaceae|Prevotella|multiformis|
CCTACGGGAGGCAGCAGTGAGGAATATTGGTCAATGGGCGGAAGCCTGAACCAGCCAAGTAGCGTGAGGGACGAAGGCCCTACGGGATTGTAAACCTCTTTTATGCGGGGATAAAGTGCGGGACGCGTCCCGTATTGCAGGTACCGCATGAATAAGGACCGGCTAATTCCGTGC
>MG|2|V3|R|10|91.38|Bacteroidetes|Bacteroidia|Bacteroidales|Prevotellaceae|Prevotella|sp.|
GCACGGAGTTAGCCGATGCTTATTCGCGCGGTACCTGCAAAGGGCCACACGTGGCCCCCTTTATCCCCGCGCAAAAGAGGTTTACAACCCGTAGGGCCTTCGTCCCTCACGCTACTTGGCTGGTTCAGGCTTCCGCCCATTGACCAATATTCCTCACTGCTGCCTCCCGTAGGA
>MG|2|V3|R|1562|90.23|Bacteroidetes|Bacteroidia|Bacteroidales|Prevotellaceae|Prevotella|sp.|
GCACGGAGTTAGCCGATGCTTATTCGCGCGGTACCTGCAAAGGGCCACACGTGGCCCCCTTTATCCCCGCGCAAAAGGGGTTTACGACCCGTAGGGCCTTCGTCCCCCACGCTACTTGGCTGGTTCAGGCTTCCGCCCATTGACCAATATCCCTCACTGCTGCCTCCCGTAGGA
>MG|2|V3|F|35|95.38|Bacteroidetes|Bacteroidia|Bacteroidales|Prevotellaceae|Prevotella|denticola|
CCTACGGGAGGCAGCAGTGAGGAATATTGGTCAATGGGCGTAAGCCTGAACCAGCCAAGTAGCGTGCAGGACGACGGCCCTACGGGTTGTAAACTGCTTTTGCGCGGGGATAAAGTGAGGGACGTGTCCCTCATTGCAGGTACCGCGCGAATAAGGACCGGCTAATTCCGTGC
>MG|2|V3|F|17|93.71|Bacteroidetes|Bacteroidia|Bacteroidales|Prevotellaceae|Prevotella|denticola|
CCTACGGGAGGCAGCAGTGAGGAATATTGGTCAATGGGCGGAAGCCTGAACCAGCCAAGTAGCGTGAGGGACGAAGGCCCTACGGGTTGTAAACCTCTTTTTATGCGGGGATAAAGTGGGGGGACGTGTCCCCTATTGCAGGTACCGCATGAATAAGGACCGGCTAATTCCGTGC
>MG|2|V3|F|15|90.86|Bacteroidetes|Bacteroidia|Bacteroidales|Prevotellaceae|Prevotella|buccae|
CCTACGGGAGGCAGCAGTGAGGAATATTGGTCAATGGGCGCAGGCCTGAACCAGCCAAGTAGCGTGGAGGATGACGGCCCTACGGGTTGTAAACTTCTTTTAGCGGGGAATAAAGTGGCCCACGCGTGGGCCATTGCATGTACCCGCTGAATAAGCATCGGCTAACTCCGTGC
>MG|2|V3|F|21|89.6|Bacteroidetes|Bacteroidia|Bacteroidales|Prevotellaceae|Prevotella|sp.|
CCTACGGGAGGCAGCAGTGAGGAATATTGGTCAATGGGCGCGAGCCTGAACCAGCCAAGTAGCGTGGGGGACGAAGGCCCTACGGGTCGTAAACCCCTTTTGCGCGGGGATAAAGGGGGCCACGTGTGGCCCTTTGCAGGTACCGCGCGAATAAGCATCGGCTAACTCCGTGC
>MG|2|V3|F|151|88.64|Bacteroidetes|Bacteroidia|Bacteroidales|Prevotellaceae|Prevotella|sp.|
CCTACGGGGAGGCAGCAGTGAGGGATATTGGTCAATGGGCGGAAGCCTGAACCAGCCAAGTAGCGTGGGGGGACGAAGGCCCTACGGGTCGTAAACCCCTTTTGCGCGGGGATAAAGGGGGGCCACGTGTGGCCCTTTGCAGGTACCGCGCGAATAAGCATCGGCTAACTCCGTGC
>MG|2|V3|F|575|93.06|Bacteroidetes|Bacteroidia|Bacteroidales|Prevotellaceae|Prevotella|stercorea|
CCTACGGGAGGCAGCAGTGAGGAATATTGGTCAATGGGCGCGAGCCTGAACCAGCCAAGTAGCGTGCAGGAAGACGGCCCTATGGGTTGTAAACTGCTTTTGCAGGAGGATAATATGTCCCACGTGTGGGATATTGCAGGTATCCTGCGAATAAGGACCGGCTAATTCCGTGC
>MG|2|V3|F|16|91.38|Bacteroidetes|Bacteroidia|Bacteroidales|Prevotellaceae|Prevotella|sp.|
CCTACGGGAGGCAGCAGTGAGGGATATTGGTCAATGGGCGGAAGCCTGAACCAGCCAAGTAGCGTGGGGGGACGAAGGCCCTACGGGTCGTAAACCCCTTTTGCGCGGGGATAAAGGGGGCCACGTGTGGCCCTTTGCAGGTACCGCGCGAATAAGGACCGGCTAATTCCGTGC
>MG|2|V3|F|14|96.55|Bacteroidetes|Bacteroidia|Bacteroidales|Prevotellaceae|Prevotella|buccalis|
CCTACGGGGAGGCAGCAGTGAGGAATATTGGTCAATGGGCGAGAGCCTGAACCAGCCAAGTAGCGTGCAGGAAGACGGCCCTATGGGTTGTAAACTGCTTTTGTGCGGGAATAAAGTGCGCGACGTGTCGTGCATTGCATGTACCGCGTGAATAAGGACCGGCTAATTCCGTGC
>MG|2|V3|F|27|94.32|Bacteroidetes|Bacteroidia|Bacteroidales|Prevotellaceae|Prevotella|sp.|
CCTACGGGAGGCAGCAGTGAGGAATATTGGTCAATGGGCGGAAGCCTGAACCAGCCAAGTAGCGTGCAGGACGACGGCCTTCAGGGTTGTAAACTGCTTTTTATGCGGGAATAAAGTGCGCCACGTGTGGTGTTTTTGCATGTACCGCAAGAATAAGGACCGGCTAATTCCGTGC
>MG|2|V3|F|11|93.68|Bacteroidetes|Bacteroidia|Bacteroidales|Prevotellaceae|Prevotella|denticola|
CCTACGGGAGGCAGCAGTGAGGAATATTGGTCAATGGGCGGAAGCCTGAACCAGCCGAAGTAGCGTGGGGGAGGAAGGCCCTACGGGTTGTAAACCCCTTTTGTGCGGGGACAAAGTGAGGGACGCGTCCCTTATTGCGGGTACCGCACGAATAAGGACCGGCTAATTCCGTGC
>MG|2|V3|F|17|92.0|Bacteroidetes|Bacteroidia|Bacteroidales|Prevotellaceae|Prevotella|copri|
TCCTACGGGAGGCAGCAGTGAGGAATATTGGTCAATGGGCGGAAGCCTGAACCAGCCAAGTAGCGTGGGGGGACGAAGGCCCTACGGGTTGTAAACCCCTTTTGTGCGGGAACAAAGTGCGCCACGTGTGGCGTTTTGCGTGTACCGCACGAATAAGGACCGGCTAATTCCGTGC
>MG|2|V3|R|103|94.22|Bacteroidetes|Bacteroidia|Bacteroidales|Prevotellaceae|Prevotella|denticola|
GCACGGAATTAGCCGGTCCTTATTCGTGCGGTACCCGCAATAAGGGACGCGTCCCTCACTTTGTCCCCGCACAAAAGGGGTTTACAACCCGTAGGGCCTTCATCCCCCACGCTACTTGGCTGGTTCAGGCTTCCGCCCATTGACCAATATTCCTCACTGCTGCCTCCCGTAGG
>MG|2|V3|F|15|88.64|Bacteroidetes|Bacteroidia|Bacteroidales|Prevotellaceae|Prevotella|sp.|
CCTACGGGAGGCAGCAGTGAGGGGATATTGGTCAATGGGGCGGAAGCCTGAACCAGCCAAGTAGCGTGGGGGGACGAAGGCCCTACGGGTCGTAAACCCCTTTTGCGCGGGGATAAAGGGGGCCACGTGTGGCCCTTTGCAGGTACCGCGCGAATAAGCATCGGCTAACTCCGTGC
>MG|2|V3|F|14|89.66|Bacteroidetes|Bacteroidia|Bacteroidales|Prevotellaceae|Prevotella|nigrescens|
CCTACGGGAGGCAGCAGTGAGGAATATTGGTCAATGGCCGCAGGGCTGAACCAGCCAAGTAGCGTGGAGGATGACGGCCCTACGGGTTGTAAACTCCTTTTTTGCGGGAATAACAGGGGGCACGTGTGCCCCTCTGCACGTACCGCACGAATAAGCATCGGCTAATTCCGTGC
>MG|2|V3|R|11|95.4|Bacteroidetes|Bacteroidia|Bacteroidales|Prevotellaceae|Paraprevotella|clara|
GCACGGAGTTAGCCGATGCTTATTCATAAGGTACATACAAAACACCACGCGTGATGCACTTTATTCCCTTATAAAAGAAGTTTACAACCCGTAGGGCCGTCATCCTTCACGCTACTTGGCTGGTTCAGCCTCCCGGCCATTGACCAATATTCCTCACTGCTGCCTCCCGTAGGA
>MG|2|V3|F|24|92.49|Bacteroidetes|Bacteroidia|Bacteroidales|Prevotellaceae|Prevotella|stercorea|
CCTACGGGAGGCAGCAGTGAGGAATATTGGTCAATGGGCGCGAGCCTGAACCAGCCAAGTAGCGTGAGGATGACTGCCCTACGGTTGTAAACTCCTTTTGCAGGGGGATAAAGTGTGCCACGTGTGGCATATTGCAGGTACCCTGCGAATAAGCATCGGCTAACTCCGTGC
>MG|2|V3|F|11|94.83|Bacteroidetes|Bacteroidia|Bacteroidales|Prevotellaceae|Prevotella|multiformis|
CCTACGGGAGGCAGCAGTGAGGAATATTGGTCAATGGGCGGAAGCCTGAACCAGCCAAGTAGCGTGAGGGACGAAGGCCCTACGGGTTGTAAACCTCTTTTTATGCGGGGATAAAGTGGGGGACGGGTCCCTTATTGCAGGTACCGCATGAATAAGGACCGGCTAATTCCGTGC
>MG|2|V3|R|25|93.71|Bacteroidetes|Bacteroidia|Bacteroidales|Prevotellaceae|Prevotella|copri|
GCACGGAATTAGCCGGTCCTTATTCGTACGGTACATACAAAGGGCCACACGTGACCCCCTTTATTCCCGCACAAAAGCAGTTTACAACCCATAGGGCCGTCTTCCTGCACGCTACTTGGCTGGTTCAGGCTCTCGCCCATTGACCAATATTCCTCACTGCTGCCTCCCCGTAGGA
>MG|2|V3|F|134|81.14|Bacteroidetes|Bacteroidia|Bacteroidales|Prevotellaceae|Prevotella|copri|
CCTACGGGAGGCAGCAGTGAGGAATATTGGTCAATGGCCGGGAGGCTGAACCAGCCAAGTGGCGTGGGGGGAAGTAGCTCCTTGGGAGTGTGAACCCCTTTTGCCTGGGGGCAACGCCCGCCACGGGTGGCGGGGTGAGAGTACCAGGCGAATAAGCATCGGCTAACTCCGTGC
>MG|2|V3|F|10|94.8|Bacteroidetes|Bacteroidia|Bacteroidales|Prevotellaceae|Prevotella|multiformis|
CCTACGGGAGGCAGCAGTGAGGAATATTGGTCAATGGGCGGAAGCCTGAACCAGCCAAGTAGCGTGAGGGACGAAGGCCCTACGGGTTGTAAACCTCTTTTATGCGGGGATAAGTGGGGGACGGGTCCCTTATTGCAGGTACCGCATGAATAAGGACCGGCTAATTCCGTGC
>MG|2|V3|F|14|89.6|Bacteroidetes|Bacteroidia|Bacteroidales|Prevotellaceae|Prevotella|sp.|
CCTACGGGAGGCAGCAGTGAGGAATATTGGTCAATGGCCGGAAGGCTGAACCAGCCAAGTAGCGTGGGGGACGAAGGCCCTACGGGTCGTAAACCCCTTTTGCGCGGGGATAAAGGGGGCCACGTGTGGCCCTTTGCAGGTACCGCGCGAATAAGCATCGGCTAACTCCGTGC
>MG|2|V3|F|14|89.71|Bacteroidetes|Bacteroidia|Bacteroidales|Prevotellaceae|Prevotella|sp.|
CCTACGGGAGGCAGCAGTGAGGGATATTGGTCAATGGGCGGAAGCCTGAACCAGCCAAGTAGCGTGGGGGACGAAGGCCCTACGGGTCGTAAACCCCTTTTTTGCGCGGGGATAAAGGGGGCCACGTGTGGCCCTTTGCAGGTACCGCGCGAATAAGCATCGGCTAACTCCGTGC
>MG|2|V3|F|15|91.43|Bacteroidetes|Bacteroidia|Bacteroidales|Prevotellaceae|Prevotella|sp.|
CCTACGGGAGGCAGCAGTGGGGGAATATTGGTCAATGGGCGGAAGCCTGAACCAGCCAAGTAGCGTGGAGGACGACGGCCCTAGTTGGTTGTAAACTCCTTTTATGCGGGGACAAAGCCGCCCACGCGTGGGCGTTTGCGGGTACCGCATGAATAAGCATCGGCTAATTCCGTGC
>MG|2|V3|R|84|77.4|Bacteroidetes|Bacteroidia|Bacteroidales|Prevotellaceae|Prevotella|stercorea|
GCACGGAGTTAGCCGATGCTTATTCGGCGGGTACTCTCAAAGCGCCACGCATGGCGCCTATTGCCCCCCGCCAAAAGCGGTTCAACGCCCGTAGGGCGCACGCCCGCACGCGGCATGGCTGGATCAGAATTCCTTCCATTGTCCAATATCCCTCACTGCTGCCTCCCGTAGG
>MG|2|V3|F|17|93.68|Bacteroidetes|Bacteroidia|Bacteroidales|Prevotellaceae|Prevotella|denticola|
CCTACGGGAGGCAGCAGTGAGGAATATTGGTCAATGGGCGGAAGCCTGAACCAGCCAAGTAGCGTGAGGGAGGAAGGCCCTACGGGTTGTAAACCTCTTTTATGCGGGGGACAAAGTGTGGGACGTGTCCCATATTGCGGGTACCGCATGAATAAGGACCGGCTAATTCCGTGC
>MG|2|V3|F|15|90.86|Bacteroidetes|Bacteroidia|Bacteroidales|Prevotellaceae|Prevotella|nigrescens|
CCTACGGGGAGGCAGCAGTGAGGAATATTGGTCAATGGGCGGAAGCCTGAACCAGCCAAGTAGCGTGCAGGAGGACGGCCCTTAGGGTTGTAAACTGCTTTGGTGCGGGAGTAAAGTGGCGCACGTGTTGCGCTATTGCAAGTACCGCAAGAACAAGGACCGGCTAATTCCGTGC
>MG|2|V3|R|11|96.53|Bacteroidetes|Bacteroidia|Bacteroidales|Prevotellaceae|Prevotella|buccalis|
GCACGGAATTAGCCGGTCCTTATTCACGCGGTACATGCAATACACGACACGTCGCGCACTTTATTCCCGCACAAAAGCAGTTTACAACCCATAGGGCCGTCATCCTGCACGCTACTTGGCTGGTTCAGGCTATCGCCCATTGACCAATATTCCTCACTGCTGCCTCCCGTAGG
>MG|2|V3|F|14|91.38|Bacteroidetes|Bacteroidia|Bacteroidales|Prevotellaceae|Prevotella|sp.|
CCTACGGGAGGCAGCAGTGAGGGATATTGGTCAATGGGCGGAAGCCTGAACCAGCCAAGTAGCGTGAGGGACGACGGCCCTATGGGTTGTAAACCTCTTTTGTGCGGGGACAAAGCGGCCTACGGGTAGGCCTTTGCGGGTACCGCACGAATAAGGACCGGCTAATTCCGTGC
>MG|2|V3|R|23|93.64|Bacteroidetes|Bacteroidia|Bacteroidales|Prevotellaceae|Prevotella|stercorea|
GCACGGAATTAGCCGGTCCTTATTCACGCGGTACCTGCAAGCCGCCACACGTGGCGGACATTATCCCCGCGCAAAAGCAGTTTACAACCCATAGGGCCGTCCTCCTGCACGCTACTTGGCTGGTTCAGGCTCGCGCCCATTGACCAATATTCCTCACTGCTGCCTCCCGTAGG
>MG|2|V3|R|19|92.0|Bacteroidetes|Bacteroidia|Bacteroidales|Prevotellaceae|Prevotella|stercorea|
GCACGGAGTTAGCCGATGCTTATTCGCAGGGTACCTGCAATATGCCACGCGTGGCACACTTTATCCCCCCTGCAAAAGGAGTTTACAACCCGTAGGGCAGTCATCCTCCACGCTACTTGGCTGGTTCAGGCTCGCGCCCATTGACCAATATTCCTCACTGCTGCCTCCCGTAGGA
>MG|2|V3|R|13|96.55|Bacteroidetes|Bacteroidia|Bacteroidales|Prevotellaceae|Prevotella|oralis|
GCACGGAATTAGCCGGTCCTTATTCAAGCGGTACCTGCAAACAGGGACACGTCCCTGACTTTATCCCCGCTTAAAAAGCAGTTTACAACCCATAGGGCCGTCATCCTGCACGCTACTTGGCTGGTTCAGGCTTACGCCCATTGACCAATATTCCTCACTGCTGCCTCCCGTAGG
>MG|2|V3|F|11|94.22|Bacteroidetes|Bacteroidia|Bacteroidales|Prevotellaceae|Prevotella|sp.|
CCTACGGGAGGCAGCAGTGAGGAATATTGGTCAATGGGCGGAAGCCTGAACCAGCCAAGTAGCGTGCAGGAAGACGGCCCTATGGGTTGTAAACTGCTTTTGTGCGGGAATAAAGGGGGTCACGTGTGGCCCTTTGTATGTACCGTACGAATAAGGACCGGCTAATTCCGTGC
>MG|2|V3|F|18|89.14|Bacteroidetes|Bacteroidia|Bacteroidales|Prevotellaceae|Prevotella|stercorea|
CCTACGGGAGGCAGCAGTGAGGAATATTGGTCAATGGGCGCGAGCCTGAACCAGCCAAGTAGCGTGAGGATGAATGCCCTACGGGTTGTAAACTCCTTTTGGCGGAGGATAAAGAGTGCCACGCGTGGCACGTTGCAGGTATCCGCCGAATAAGGGCCGGCTAATTCCGTGC
>MG|2|V3|R|11|93.75|Bacteroidetes|Bacteroidia|Bacteroidales|Prevotellaceae|Prevotella|denticola|
GCACGGAATTAGCCGGTCCTTATTCATGCGGTACCTGCAATAGGGGACACGTCCCCCCACTTTATCCCCCGCATAAAAGAGGTTTACAACCCGTAGGGCCTTCATCCCTCACGCTACTTGGCTGGTTCAGGCTTCCGCCCATTGACCAATATTCCTCACTGCTGCCTCCCGTAGGA
>MG|2|V3|R|39|89.66|Bacteroidetes|Bacteroidia|Bacteroidales|Prevotellaceae|Prevotella|sp.|
GCACGGAGTTAGCCGATGCTTATTCGCGCGGTACCTGCAAAGGGCCACACGTGGCCCCCTTTATCCCCCGCGCAAAAGGGGTTTACGACCCGTAGGGCCTTCGTCCCCCACGCTACTTGGCTGGTTCAGGCTTCCGCCCATTGACCAATATCCCTCACTGCTGCCTCCCGTAGG
>MG|2|V3|F|13|86.78|Bacteroidetes|Bacteroidia|Bacteroidales|Prevotellaceae|Prevotella|stercorea|
CCTACGGGAGGCAGCAGTGAGGAATATTGGTCAATGGCCGAAGGGCTGAACCAGCCAAGCCGCGTGAGGAAGACGGCCCTATGGGTTGTAAACTCCTTTGGTGCGGGAGCAAAGAGGCCACGTGTGGCCTGTTGAGAGTACCGCAAGAACAAGCATCGGCTAACTCCGTGC
>MG|2|V3|F|278|76.97|Bacteroidetes|Bacteroidia|Bacteroidales|Prevotellaceae|Prevotella|stercorea|
CCTACGGGAGGCAGCAGTGAGGGATATTGGACAATGGAAGGAATTCTGATCCAGCCATGCCGCGTGCGGGCGTGCGCCCTACGGGCGTTGAACCGCTTTTGGCGGGGGGGCAATAGGCGCCATGCGTGGCGCTTTGAGAGTACCCGCCGAATAAGCATCGGCTAACTCCGTGC
>MG|2|V3|F|15|92.0|Bacteroidetes|Bacteroidia|Bacteroidales|Prevotellaceae|Prevotella|copri|
CCTACGGGAGGCAGCAGTGAGGAATATTGGTCAATGGGCGCAAGCCTGAACCAGCCAAGTAGCGTGAGGGACGAAGGCCCTACGGGTTGTAAACCTCTTTTTGTGCGGGGGACAAAGTTCGCGACGTGTCGCGTTTTGCGGGTACCGCACGAATAAGGACCGGCTAATTCCGTGC
>MG|2|V3|F|16|91.91|Bacteroidetes|Bacteroidia|Bacteroidales|Prevotellaceae|Prevotella|denticola|
CCTACGGGAGGCAGCAGTGAGGAATATTGGTCAATGGGCGGAAGCCTGAACCAGCCAAGTAGCGTGAGGGACGAAGGCCCTACGGGTTGTAAACCCCTTTTGTGCGGGAACAAAGTGCGGGACGTGTCCCGTTTTGCGTGTACCGCACGAATAAGGACCGGCTAATTCCGTGC
>MG|2|V3|F|14|95.98|Bacteroidetes|Bacteroidia|Bacteroidales|Prevotellaceae|Prevotella|multiformis|
TCCTACGGGAGGCAGCAGTGAGGAATATTGGTCAATGGGCGGAAGCCTGAACCAGCCAAGTAGCGTGAGGGACGAAGGCCCTACGGGTTGTAAACCTCTTTTATGCGGGGATAAAGTGGGGGACGCGTCCCTTATTGCAGGTACCGCATGAATAAGGACCGGCTAATTCCGTGC
>MG|2|V3|F|11|93.71|Bacteroidetes|Bacteroidia|Bacteroidales|Prevotellaceae|Prevotella|multiformis|
CCTACGGGAGGCAGCAGTGAGGAATATTGGTCAATGGGCGGAAGCCTGAACCAGCCAAGTAGCGTGAGGGACGAAGGCCCTACGGGTTGTAAACCTCTTTTATGCGGGGATAAAGTGGGGGGGACGGGTCCCCTATTGCAGGTACCGCATGAATAAGGACCGGCTAATTCCGTGC
>MG|2|V3|R|33|88.57|Bacteroidetes|Bacteroidia|Bacteroidales|Prevotellaceae|Prevotella|sp.|
GCACGGAGTTAGCCGATGCTTATTCGCGCGGTACCTGCAAAGGGCCACACGTGGCCCCCTTTATCCCCGCGCAAAAGGGGTTTACGACCCGTAGGGCCTTCGTCCCCCCACGCTACTTGGCTGGTTCAGGCTTCCGCCCATTGACCAATATCCCTCACTGCTGCCCCCCCGTAGG
>MG|2|V3|R|70|89.83|Bacteroidetes|Bacteroidia|Bacteroidales|Prevotellaceae|Prevotella|copri|
GCACGGAGTTAGCCGATGCTTATTCGCGGGATACCTGCAGGACGCCACACGTGGCGCCGATTATCCTCCCGCAAAAGAAGTTTACAACCCGTAGGGCCGTCGTCCTTCACGCTACTTGGCTGGTTCAGGCTTCCGCCCATTGACCAATATTCCTCACTGCTGCCTCCCGTAGG
>MG|2|V3|F|138|94.22|Bacteroidetes|Bacteroidia|Bacteroidales|Prevotellaceae|Prevotella|stercorea|
CCTACGGGAGGCAGCAGTGAGGAATATTGGTCAATGGGCGCGAGCCTGAACCAGCCAAGTAGCGTGCAGGACGACGGCCCTATGGGTTGTAAACTGCTTTTGCGCGGGGATAATGTCCGCCACGTGTGGCGGCTTGCAGGTACCGCGTGAATAAGGACCGGCTAATTCCGTGC
>MG|2|V3|F|20|90.4|Bacteroidetes|Bacteroidia|Bacteroidales|Prevotellaceae|Prevotella|baroniae|
CCTACGGGAGGCAGCAGTGAGGAATATTGGTCAATGGGCGGAAGCCTGAACCAGCCAAGTAGCGTGAAGGATGACGGCCCTACGGGTTGTAAACTTCTTTTGCGGGAGGATAACCGGCGCCACGTGTGGCGTCCTGCAGGTATCCCGCGAATAAGCATCGGCTAATTCCGTGC
>MG|2|V3|F|26|94.25|Bacteroidetes|Bacteroidia|Bacteroidales|Prevotellaceae|Prevotella|denticola|
CCTACGGGAGGCAGCAGTGAGGAATATTGGTCAATGGGCGGAAGCCTGAACCAGCCAAGTAGCGTGAGGGATGAAGGCCCTACGGGTTGTAAACCTCTTTTTATGCGGGGATAAAGTGGGGGACGTGTCCCCTATTGCAGGTACCGCATGAATAAGGACCGGCTAATTCCGTGC
>MG|2|V3|F|18|91.43|Bacteroidetes|Bacteroidia|Bacteroidales|Prevotellaceae|Prevotella|buccae|
CCTACGGGAGGCAGCAGTGAGGAATATTGGTCAATGGGCGGAAGCCTGAACCAGCCAAGTAGCGTGCAGGATGAAGGCCCTTAGGGTTGTAAACTGCTTTTGGTGCGGGAGTAAAGTGGCGCACGCGTTGCGTTATTGCAAGTACCGCAAGAACAAGGACCGGCTAATTCCGTGC
>MG|2|V3|F|18|88.64|Bacteroidetes|Bacteroidia|Bacteroidales|Prevotellaceae|Prevotella|sp.|
CCTACGGGAGGCAGCAGTGAGGGATATTGGTCAATGGGCGGAAGCCTGAACCAGCCAAGTAGCGTGGGGGGACGAAGGCCCTACGGGTCGTAAACCCCTTTTGCGCGGGGGATAAAGGGGGGCCACGTGTGGCCCTTTGCAGGTACCGCGCGAATAAGCATCGGCTAACTCCGTGC
>MG|2|V3|F|12|92.49|Bacteroidetes|Bacteroidia|Bacteroidales|Prevotellaceae|Prevotella|stercorea|
CCTACGGGAGGCAGCAGTGAGGAATATTGGTCAATGGGCGGAAGCCTGAACCAGCCAAGTAGCGTGCAGGAAGACGGCCCTATGGGTTGTAAACTGCTTTTGCAGGAGGATAATATGTCCCACGTGTGGGATATTGCAGGTATCCTGCGAATAAGGACCGGCTAATTCCGTGC
>MG|2|V3|R|116|89.6|Bacteroidetes|Bacteroidia|Bacteroidales|Prevotellaceae|Prevotella|sp.|
GCACGGAGTTAGCCGATGCTTATTCGCGCGGTACCTGCAAAGGGCCACACGTGGCCCCCTTTATCCCCGCGCAAAAGGGGTTTACGACCCGTAGGGCCTTCGTCCCCCACGCTACTTGGCTGGTTCAGGCTTCCGCCCATTGACCAATATCCCTCACTGCTGCCCCCCGTAGG
>MG|2|V3|F|1362|93.68|Bacteroidetes|Bacteroidia|Bacteroidales|Prevotellaceae|Prevotella|denticola|
CCTACGGGAGGCAGCAGTGAGGAATATTGGTCAATGGGCGGAAGCCTGAACCAGCCAAGTAGCGTGAGGGACGAAGGCCCTACGGGTTGTAAACCTCTTTTATGCGGGGACAAAGTGTGGGACGTGTCCCATATTGCGGGTACCGCATGAATAAGGACCGGCTAATTCCGTGCC
>MG|2|V3|F|13|94.22|Bacteroidetes|Bacteroidia|Bacteroidales|Prevotellaceae|Prevotella|multiformis|
CCTACGGGAGGCAGCAGTGAGGAATATTGGTCAATGGGCGGAAGCCTGAACCAGCCAAGTAGCGTGAGGGACGAAGGCCCTACGGGTTGTAAACCTCTTTTATGCGGGGATAAAGTGGGGGACGGGTCCCCTATTGCAGGTACCGCATGAATAAGGACCGGCTAACTCCGTGC
>MG|2|V3|R|82|88.64|Bacteroidetes|Bacteroidia|Bacteroidales|Prevotellaceae|Prevotella|sp.|
GCACGGAGTTAGCCGATGCTTATTCGCGCGGTACCTGCAAAGGGCCACACGTGGCCCCCCTTTATCCCCGCGCAAAAGGGGTTTACGACCCGTAGGGCCTTCGTCCCCCCACGCTACTTGGCTGGTTCAGGCTTCCGCCCATTGACCAATATCCCTCACTGCTGCCTCCCCGTAGG
>MG|2|V3|F|342|91.95|Bacteroidetes|Bacteroidia|Bacteroidales|Prevotellaceae|Prevotella|sp.|
CCTACGGGAGGCAGCAGTGGGGAATATTGGTCAATGGGCGGAAGCCTGAACCAGCCAAGTAGCGTGGAGGACGACGGCCCTAGTTGGTTGTAAACTCCTTTTATGCGGGGACAAAGCCGCCCACGCGTGGGCGTTTGCGGGTACCGCATGAATAAGCATCGGCTAATTCCGTGC
>MG|2|V3|F|68|94.83|Bacteroidetes|Bacteroidia|Bacteroidales|Prevotellaceae|Prevotella|multiformis|
CCTACGGGAGGCAGCAGTGAGGAATATTGGTCAATGGGCGGAAGCCTGAACCAGCCAAGTAGCGTGAGGGACGAAGGCCCTACGGGTTGTAAACCTCTTTTTATGCGGGGATAAAGTGCGGGACGCGTCCCGTATTGCAGGTACCGCATGAATAAGGACCGGCTAATTCCGTGC
>MG|2|V3|R|34|94.29|Bacteroidetes|Bacteroidia|Bacteroidales|Prevotellaceae|Prevotella|copri|
GCACGGAATTAGCCGGTCCTTATTCGTACGGTACATGCAAAGGGCCACACGTGACCCCCTTTATTCCCGCACAAAAGCAGTTTACAACCCATAGGGCCGTCTTCCTGCACGCTACTTGGCTGGTTCAGGCTCTCGCCCATTGACCAATATTCCTCACTGCTGCCTCCCCGTAGGA
>MG|2|V3|F|21|89.6|Bacteroidetes|Bacteroidia|Bacteroidales|Prevotellaceae|Prevotella|sp.|
CCTACGGGAGGCAGCAGTGAGGGATATTGGTCAATGGGCGGAAGCCTGAACCAGCCAAGTAGCGTGGGGGACGAAGGCCCTACGGGTCGTAAACCCCTTTTGCGCGGGGATAAGGGGGCCACGTGTGGCCCTTTGCAGGTACCGCGCGAATAAGCATCGGCTAACTCCGTGC
>MG|2|V3|F|26|89.27|Bacteroidetes|Bacteroidia|Bacteroidales|Prevotellaceae|Prevotella|baroniae|
CCTACGGGAGGCAGCAGTGAGGGATATTGGTCAATGGGCGGAAGCCTGAACCAGCCAAGTAGCGTGAAGGATGACGGCCCTACGGGTTGTAAACTTCTTTTGCGGGAGGATAACCGGCGCCACGTGTGGCGTCCTGCAGGTATCCCGCGAATAAGCATCGGCTAACTCCGTGC
>MG|2|V3|F|26|93.1|Bacteroidetes|Bacteroidia|Bacteroidales|Prevotellaceae|Prevotella|maculosa|
CCTACGGGAGGCAGCAGTGAGGAATATTGGTCAATGGCCGGGAGGCTGAACCAGCCAAGTAGCGTGAAGGATGACGGCCCTACGGGTTGTAAACTTCTTTTATGCGGGATTAACGTGAGGTACGTGTACCTTATTGCAGGTACCGCATGAATAAGGACCGGCTAATTCCGTGC
>MG|2|V3|R|514|93.1|Bacteroidetes|Bacteroidia|Bacteroidales|Prevotellaceae|Prevotella|copri|
GCACGGAATTAGCCGGTCCTTATTCGCGCGGTACCCGCAAAACGCCACGCATGGCGAACTTTGTCCCCGCGCAAAAGAGGTTTACAACCCGTAGGGCCGTCGTCCCTCACGCTACTTGGCTGGTTCAGGCTTCCGCCCATTGACCAATATTCCTCACTGCTGCCTCCCGTAGGA
>MG|2|V3|F|45|93.71|Bacteroidetes|Bacteroidia|Bacteroidales|Prevotellaceae|Prevotella|copri|
CCTACGGGAGGCAGCAGTGAGGAATATTGGTCAATGGGCGAGAGCCTGAACCAGCCAAGTAGCGTGCAGGAAGACGGCCCTATGGGTTGTAAACTGCTTTTGTGCGGGAATAAAGGGGGGGTCACGTGTGGCCCTTTGCATGTACCGTACGAATAAGGACCGGCTAATTCCGTGC
>MG|2|V3|R|11|94.29|Bacteroidetes|Bacteroidia|Bacteroidales|Prevotellaceae|Prevotella|buccae|
GCACGGAATTAGCCGGTCCTTATTCTTGCGGTACATGCAAAAACACCACACGTGGCGCATTTTATTCCCGCATAAAAGCAGTTTACAACCCTGAAGGCCGTCATCCTGCACGCTACTTGGCTGGTTCAGGCTTCCGCCCATTGACCAATATTCCTCACTGCTGCCTCCCGTAGG
>MG|2|V3|R|10|87.57|Bacteroidetes|Bacteroidia|Bacteroidales|Prevotellaceae|Prevotella|sp.|
GCACGGAGTTAGCCGATGCTTATTCGCGCGGTACCTGCAAAGGGCCACACGTGGCCCCCCTTTATCCCCGCGCAAAAGGGGTTTACGACCCGTAGGGCCTTCGTCCCCCCACGCTACTTGGCTGGTTCAGGCTTCCGCCCATTGACCAATATCCCCTCACTGCTGCCCCCCCGTAGG
>MG|2|V3|R|14|89.14|Bacteroidetes|Bacteroidia|Bacteroidales|Prevotellaceae|Prevotella|sp.|
GCACGGAGTTAGCCGATGCTTATTCGCGCGGTACCTGCAAAGGGCCACACGTGGCCCCCTTTATCCCCGCGCAAAAAGGGGTTTACGACCCGTAGGGCCTTCGTCCCCCACGCTACTTGGCTGGTTCAGGCTTCCGCCCATTGACCAATATCCCTCACTGCTGCCCCCCGTAGG
>MG|2|V3|R|219|89.14|Bacteroidetes|Bacteroidia|Bacteroidales|Prevotellaceae|Prevotella|sp.|
GCACGGAGTTAGCCGATGCTTATTCGCGCGGTACCTGCAAAGGGCCACACGTGGCCCCCTTTATCCCCGCGCAAAAGGGGTTTACGACCCGTAGGGCCTTCGTCCCCCCACGCTACTTGGCTGGTTCAGGCTTCCGCCCATTGACCAATATCCCCTCACTGCTGCCTCCCGTAGG
>MG|2|V3|R|10|93.14|Bacteroidetes|Bacteroidia|Bacteroidales|Prevotellaceae|Prevotella|copri|
GCACGGAATTAGCCGGTCCTTATTCGTACGGTACATACAAAGGGCCACACGTGACCCCCCCTTTATTCCCGCACAAAAGCAGTTTACAACCCATAGGGCCGTCTTCCTGCACGCTACTTGGCTGGTTCAGGCTCTCGCCCATTGACCAATATTCCTCACTGCTGCCTCCCGTAGG
>MG|2|V3|F|25|94.22|Bacteroidetes|Bacteroidia|Bacteroidales|Prevotellaceae|Prevotella|loescheii|
CCTACGGGAGGCAGCAGTGAGGAATATTGGTCAATGGGCGCAAGCCTGAACCAGCCAAGTAGCGTGAAGGACGACGGCCCTTAGGGTTGTAAACTTCTTTTATGCGGGGATAAAGTGGCCCACGTGTGGGCTATTGCAGGTACCGCATGAATAAGCATCGGCTAATTCCGTGC
>MG|2|V3|F|88|88.57|Bacteroidetes|Bacteroidia|Bacteroidales|Prevotellaceae|Prevotella|sp.|
CCTACGGGGGGGCAGCAGTGAGGGATATTGGTCAATGGGCGGAAGCCTGAACCAGCCAAGTAGCGTGGGGGGACGAAGGCCCTACGGGTCGTAAACCCCTTTTGCGCGGGGATAAAGGGGGCCACGTGTGGCCCTTTGCAGGTACCGCGCGAATAAGCATCGGCTAACTCCGTGC
>MG|2|V3|F|22|89.6|Bacteroidetes|Bacteroidia|Bacteroidales|Prevotellaceae|Prevotella|sp.|
CCTACGGGAGGCAGCAGTGAGGGATATTGGTCAATGGGCGGAAGCCTGAACCAGCCAAGTAGCGTGGGGGACGAAGGCCCTACGGGTCGTAAACCCCTTTGCGCGGGGATAAAGGGGGCCACGTGTGGCCCTTTGCAGGTACCGCGCGAATAAGCATCGGCTAACTCCGTGC
>MG|2|V3|R|17|93.71|Bacteroidetes|Bacteroidia|Bacteroidales|Prevotellaceae|Prevotella|denticola|
GCACGGAATTAGCCGGTCCTTATTCGTGCGGTACCCGCAATAAGGGACGCGTCCCTCACTTTGTCCCCGCACAAAAGGGGTTTACAACCCGTAGGGCCTTCATCCCCCACGCTACTTGGCTGGTTCAGGCTTCCGCCCATTGACCAATATTCCTCACTGCTGCCTCCCCGTAGGA
>MG|2|V3|F|155|89.02|Bacteroidetes|Bacteroidia|Bacteroidales|Prevotellaceae|Prevotella|copri|
CCTACGGGAGGCAGCAGTGAGGAATATTGGTCAATGGGCGGAAGCCTGAACCAGCCAAGTAGCGTGGGCGATGAAGGCCCTACGGGTCGTAAAGCCCTTTTGCGGGGGATTAAAGTGCGCCACGCGTGGCGCTTTGCAGGTACCCCGCGAATAAGCATCGGCTAATTCCGTGC
>MG|2|V3|F|17|89.2|Bacteroidetes|Bacteroidia|Bacteroidales|Prevotellaceae|Prevotella|copri|
CCTACGGGAGGCAGCAGTGAGGAATATTGGTCAATGGGCGGAAGCCTGAACCAGCCAAGTAGCGTGGACGATGAAGGCCCTACGGGTCGTAAAGTCCTTTTTGCGCGGGAATAAAGAGCGCCACGCGTGGCGCGTTGCATGTACCGCGCGAATAAGCATCGGCTAACTCCGTGC
>MG|2|V3|F|1505|89.71|Bacteroidetes|Bacteroidia|Bacteroidales|Prevotellaceae|Prevotella|copri|
CCTACGGGAGGCAGCAGTGAGGAATATTGGTCAATGGGCGGAAGCCTGAACCAGCCAAGTAGCGTGGACGATGAAGGCCCTACGGGTCGTAAAGTCCTTTTGCGCGGGAATAAAGAGCGCCACGCGTGGCGCGTTGCATGTACCGCGCGAATAAGCATCGGCTAATTCCGTGCT
>MG|2|V3|R|11|88.7|Bacteroidetes|Bacteroidia|Bacteroidales|Prevotellaceae|Prevotella|genomosp.|
GCACGGAATTAGCCGGCCCTTATTCGGCGGATACCTGCAGCTTGCCACACGTGGCAATCTTTATCCTCCGCCAAAAGGAGTTTACAACCCGTAGGGCATTCATCCTCCACGCTACTTGGCTGGTTCAGGCTCGCGCCCATTGACCAATATTCCTCACTGCTGCCTCCCCGTAGG
>MG|2|V3|R|31|93.71|Bacteroidetes|Bacteroidia|Bacteroidales|Prevotellaceae|Prevotella|denticola|
GCACGGAATTAGCCGGTCCTTATTCGTGCGGTACCCGCAATAAGGGACGCGTCCCTCACTTTGTCCCCGCACAAAAGGGGTTTACAACCCATAGGGCCTTCATCCCCCCACGCTACTTGGCTGGTTCAGGCTTCCGCCCATTGACCAATATTCCTCACTGCTGCCTCCCGTAGGA
>MG|2|V3|R|105|89.27|Bacteroidetes|Bacteroidia|Bacteroidales|Prevotellaceae|Prevotella|genomosp.|
GCACGGAATTAGCCGGCCCTTATTCGGCGGATACCTGCAGCTTGCCACACGTGGCAATCTTTATCCTCCGCCAAAAGGAGTTTACAACCCGTAGGGCATTCATCCTCCACGCTACTTGGCTGGTTCAGGCTCGCGCCCATTGACCAATATTCCTCACTGCTGCCTCCCGTAGGA
>MG|2|V3|F|29|91.48|Bacteroidetes|Bacteroidia|Bacteroidales|Prevotellaceae|Prevotella|sp.|
CCTACGGGAGGCAGCAGTGAGGAATATTGGTCAATGGGCGTAAGCCTGAACCAGCCAAGTAGCGTGGGGGGGACGAAGGCCCTACGGGTTGTAAACCCCTTTTGTGCGGGAACAAAGTGCGGGACGTGTCCCGTTTTGCGTGTACCGCACGAATAAGGACCGGCTAATTCCGTGC
>MG|2|V3|F|681|89.71|Bacteroidetes|Bacteroidia|Bacteroidales|Prevotellaceae|Prevotella|sp.|
CCTACGGGAGGCAGCAGTGAGGGATATTGGTCAATGGGCGGAAGCCTGAACCAGCCAAGTAGCGTGGGGGGACGAAGGCCCTACGGGTCGTAAACCCCTTTTGCGCGGGGATAAAGGGGGCCACGTGTGGCCCTTTGCAGGTACCGCGCGAATAAGCATCGGCTAACTCCGTGCC
>MG|2|V3|R|22|92.49|Bacteroidetes|Bacteroidia|Bacteroidales|Prevotellaceae|Prevotella|stercorea|
GCACGGAGTTAGCCGATGCTTATTCGCAGGGTACCTGCAATATGCCACACGTGGCACACTTTATCCCCCTGCAAAAGGAGTTTACAACCGTAGGGCAGTCATCCTCCACGCTACTTGGCTGGTTCAGGCTCGCGCCCATTGACCAATATTCCTCACTGCTGCCTCCCGTAGG
>MG|2|V3|R|26|92.53|Bacteroidetes|Bacteroidia|Bacteroidales|Prevotellaceae|Prevotella|buccae|
GCACGGAATTAGCCGGTCCTTATTCATGCGGTACCCGCAATATGCCACGCGTGGCACACTTTGTCCCCGCATAAAAGAGGTTTACAACCCGTAGGGCCTTCATCCCTCACGCTACTTGGCTGGTTCAGGCTTGCGCCCATTGACCAATATTCCTCACTGCTGCCTCCCGTAGG
>MG|2|V3|F|10|92.53|Bacteroidetes|Bacteroidia|Bacteroidales|Prevotellaceae|Prevotella|copri|
CCTACGGGAGGCAGCAGTGAGGAATATTGGTCAATGGGCGGAAGCCTGAACCAGCCAAGTAGCGTGAGGGGACGACGGCCCTACGGGTTGTAAACCTCTTTTGCGCGGGGACAAAGTTCGCCATGCGTGGCGTTTTGCGGGTACCGCGCGAATAAGGACCGGCTAATTCCGTGC
>MG|2|V3|F|119|89.71|Bacteroidetes|Bacteroidia|Bacteroidales|Prevotellaceae|Prevotella|sp.|
CCTACGGGAGGCAGCAGTGAGGGATATTGGTCAATGGGCGGAAGCCTGAACCAGCCAAGTAGCGTGGGGGACGAAAGGCCCTACGGGTCGTAAACCCCTTTTGCGCGGGGATAAAGGGGGCCACGTGTGGCCCTTTGCAGGTACCGCGCGAATAAGCATCGGCTAACTCCGTGCC
>MG|2|V3|R|12|93.64|Bacteroidetes|Bacteroidia|Bacteroidales|Prevotellaceae|Prevotella|copri|
GCACGGAATTAGCCGGTCCTTATTCGTGCGGTACCCGCAAAACGCGACACGTCGCGAACTTTGTCCCCGCACAAAAGAGGTTTACAACCCGTAGGGCCTTCGTCCCTCACGCTACTTGGCTGGTTCAGGCTTCCGCCCATTGACCAATATTCCTCACTGCTGCCTCCCGTAGG
>MG|2|V3|F|11|93.68|Bacteroidetes|Bacteroidia|Bacteroidales|Prevotellaceae|Prevotella|multiformis|
CCTACGGGAGGCAGCAGTGAGGAATATTGGTCAATGGGCGGAAGCCTGAACCAGCCAAGTAGCGTGAGGGACGAAGGCCCTACGGGTTGTAAACCTCTTTTTATGTGGGGATAAAGTGGGGGACGGGTCCCCTATTGCAGGTACCGCATGAATAAGGACCGGCTAATTCCGTGC
>MG|2|V3|F|11|89.08|Bacteroidetes|Bacteroidia|Bacteroidales|Prevotellaceae|Prevotella|sp.|
CCTACGGGGGGCAGCAGTGAGGGATATTGGTCAATGGGCGGAAGCCTGAACCAGCCAAGTAGCGTGGGGGACGAAGGCCCTACGGGTCGTAAACCCCTTTTGCGCGGGGGATAAAGGGGGCCACGTGTGGCCCTTTGCAGGTACCGCGCGAATAAGCATCGGCTAACTCCGTGC
>MG|2|V3|R|62|89.66|Bacteroidetes|Bacteroidia|Bacteroidales|Prevotellaceae|Prevotella|sp.|
GCACGGAGTTAGCCGATGCTTATTCGCGCGGTACCTGCAAAGGGCCACACGTGGCCCCCCTTTATCCCCGCGCAAAAGGGGTTTACGACCCGTAGGGCCTTCGTCCCCCACGCTACTTGGCTGGTTCAGGCTTCCGCCCATTGACCAATATCCCTCACTGCTGCCTCCCGTAGG
>MG|2|V3|R|59|93.06|Bacteroidetes|Bacteroidia|Bacteroidales|Prevotellaceae|Prevotella|dentasini|
GCACGGAATTAGCCGGTCCTTATTCATGCGGTACCCGCAATATGCCACGCGTGGCACACTTTGTCCCCGCATAAAAGAGGTTTACAACCCGTAGGGCCTTCGTCCCTCACGCTACTTGGCTGGTTCAGGCTTGCGCCCATTGACCAATATTCCTCACTGCTGCCTCCCGTAGG
>MG|2|V3|R|92|92.0|Bacteroidetes|Bacteroidia|Bacteroidales|Prevotellaceae|Prevotella|stercorea|
GCACGGAATTAGCCGGTCCTTATTCGTGCGGTACCCGCAATATGGGACACGTCCCACACTTTGTCCCCGCACAAAAGAGGTTTACAACCCGTAGGGCCTTCATCCCTCACGCTACTTGGCTGGTTCAGGCCTCCGCCCATTGACCAATATTCCTCACTGCTGCCTCCCGTAGGA
>MG|2|V3|R|11|91.53|Bacteroidetes|Bacteroidia|Bacteroidales|Prevotellaceae|Prevotella|sp.|
GCACGGAATTAGCCGGTCCTTATTCGTGCGGTACACGCAAAACGGGACACGTCCCGCACTTTGTTCCCGCACAAAAGGGGTTTACAACCCGTAGGGCCTTCGTCCCCCCCACGCTACTTGGCTGGTTCAGGCTTACGCCCATTGACCAATATTCCTCACTGCTGCCTCCCGTAGGA
>MG|2|V3|F|110|90.8|Bacteroidetes|Bacteroidia|Bacteroidales|Prevotellaceae|Prevotella|copri|
CCTACGGGAGGCAGCAGTGAGGAATATTGGTCAATGGGCGGAAGCCTGAACCAGCCAAGTAGCGTGAGGGACGACGGCCCTATGGGTTGTAAACCTCTTTTGCGCGGGGACAAAGGGCTCCACGAGTTGGGGCTTTGCGGGTACCGCGCGAATAAGGACCGGCTAATTCCGTGC
>MG|2|V3|F|11|94.25|Bacteroidetes|Bacteroidia|Bacteroidales|Prevotellaceae|Prevotella|sp.|
CCTACGGGAGGCAGCAGTGAGGAATATTGGTCAATGGGCGGAAGCCTGAACCAGCCAAGTAGCGTGCAGGACGACGGCCTTCAGGGTTGTAAACTGCTTTTTATGCGGGAATAAAGTGCGCCACGTGTGGTGTTTTGCATGTACCGCAAGAATAAGGACCGGCTAATTCCGTGC
>MG|2|V3|F|272|92.49|Bacteroidetes|Bacteroidia|Bacteroidales|Prevotellaceae|Prevotella|copri|
CCTACGGGAGGCAGCAGTGAGGAATATTGGTCAATGGGCGTAAGCCTGAACCAGCCAAGTAGCGTGAGGGACGACGGCCCTACGGGTTGTAAACCTCTTTTGCGCGGGGACAAAGTACGCCACGAGTGGCGTTTTGCGGGTACCGCGCGAATAAGGACCGGCTAATTCCGTGC
>MG|2|V3|R|15|91.91|Bacteroidetes|Bacteroidia|Bacteroidales|Prevotellaceae|Prevotella|sp.|
GCACGGAATTAGCCGGTCCTTATTCGCGCGGTACCTGCAAAGGGCCACACGTGGCCCCCTTTATCCCCGCGCAAAAGGGGTTTACGACCCGTAGGGCCTTCGTCCCCCACGCTACTTGGCTGGTTCAGGCTTCCGCCCATTGACCAATATCCCTCACTGCTGCCTCCCGTAGG
>MG|2|V3|F|11|78.53|Bacteroidetes|Bacteroidia|Bacteroidales|Prevotellaceae|Prevotella|stercorea|
CCTACGGGAGGCAGCAGTGAGGGATATTGGACAATGGGAGGAATCCTGATCCAGCCATGCCGCGTGCAGGCGACGGCCCTACGGGCCTTAAACTGCTTTTGCCGGGGGGCAACTGCGCGCACGTGTTGCGCGCGTGAGAGTACCCGGCGAATAAGCATCGGCTAACTCCGTGC
>MG|2|V3|F|91|89.6|Bacteroidetes|Bacteroidia|Bacteroidales|Prevotellaceae|Prevotella|copri|
CCTACGGGAGGCAGCAGTGAGGAATATTGGTCAATGGCCGGAAGGCTGAACCAGCCAAGTAGCGTGAGGGACGACGGCCCTACGGGTTGTAAACCTCTTTTATGCGCGGATAACGAGCCCCACGTGTGGGGTGTTGAATGTAGCGCATGAATAAGCATCGGCTAACTCCGTGC
>MG|2|V3|R|23|76.97|Bacteroidetes|Bacteroidia|Bacteroidales|Prevotellaceae|Prevotella|stercorea|
GCACGGAGTTAGCCGATGCTTATTCGGCGGGTACTCTCAAAGCGCCACGCATGGCGCCTATTGCCCCCCCGCCAAAAGCGGTTCAACGCCCGTAGGGCGCACGCCCCGCACGCGGCATGGCTGGATCAGAATTCCTTCCATTGTCCAATATCCCTCACTGCTGCCTCCCGTAGGT
>MG|2|V3|F|15|90.17|Bacteroidetes|Bacteroidia|Bacteroidales|Prevotellaceae|Prevotella|sp.|
CCTACGGGAGGCAGCAGTGAGGGATATTGGTCAATGGGCGGAAGCCTGAACCAGCCAAGTAGCGTGGGGGACGAGGGCCCTACGGGTCGTAAACCCCTTTTGCGCGGGGATAAAGGGGGCCACGTGTGGCCCTTTGCAGGTACCGCGCGAATAAGCATCGGCTAACTCCGTGC
>MG|2|V3|F|10|94.22|Bacteroidetes|Bacteroidia|Bacteroidales|Prevotellaceae|Paraprevotella|clara|
CCTACGGGAGGCAGCAGTGAGGAATATTGGTCAATGGGCGGAAGCCTGAACCAGCCAAGTAGCGTGAGGGACGAAGGCCCTACGGGTTGTAAACCTCTTTTATAAGGGAATAAAGTGAGCCACGTGTGGTTTTTTGTATGTACCTTATGAATAAGCATCGGCTAACTCCGTGC
>MG|2|V3|F|16|93.18|Bacteroidetes|Bacteroidia|Bacteroidales|Prevotellaceae|Prevotella|denticola|
CCTACGGGAGGCAGCAGTGAGGAATATTGGTCAATGGGCGGAAGCCTGAACCAGCCAAGTAGCGTGAGGGATGAAGGCCCTACGGGTTGTAAACCTCTTTTTATGCGGGGATAAAGTGGGGGGGACGTGTCCCCTATTGCAGGTACCGCATGAATAAGGACCGGCTAATTCCGTGC
>MG|2|V3|F|1044|92.57|Bacteroidetes|Bacteroidia|Bacteroidales|Prevotellaceae|Prevotella|sp.|
CCTACGGGAGGCAGCAGTGAGGAATATTGGTCAATGGGCGTAAGCCTGAACCAGCCAAGTAGCGTGGGGGACGAAGGCCCTACGGGTTGTAAACCCCTTTTGTGCGGGAACAAAGTGCGGGACGTGTCCCGTTTTGCGTGTACCGCACGAATAAGGACCGGCTAATTCCGTGCC
>MG|2|V3|R|25|95.4|Bacteroidetes|Bacteroidia|Bacteroidales|Prevotellaceae|Paraprevotella|clara|
GCACGGAGTTAGCCGATGCTTATTCATAAGGTACATACAAAAACACCACGCGTGGCGCACTTTATTCCCTTATAAAAGAAGTTTACAACCCGTAGGGCTGTCATCCTTCACGCTACTTGGCTGGTTCAGCCTCCCGGCCATTGACCAATATTCCTCACTGCTGCCTCCCGTAGG
>MG|2|V3|F|19|94.83|Bacteroidetes|Bacteroidia|Bacteroidales|Prevotellaceae|Prevotella|sp.|
CCTACGGGAGGCAGCAGTGAGGAATATTGGTCAATGGGCGTAAGCCTGAACCAGCCAAGTAGCGTGCAGGACGACGGCCCTACGGGTTGTAAACTGCTTTTGCGCGGGGATAAAGTGGGGGGACGTGTCCCTCATTGCAGGTACCGCGCGAATAAGGACCGGCTAATTCCGTGC
>MG|2|V3|F|23|87.57|Bacteroidetes|Bacteroidia|Bacteroidales|Prevotellaceae|Prevotella|sp.|
CCTACGGGGGGGCAGCAGTGAGGGGATATTGGTCAATGGGCGGAAGCCTGAACCAGCCAAGTAGCGTGGGGGGACGAAGGCCCTACGGGTCGTAAACCCCTTTTGCGCGGGGATAAAGGGGGGCCACGTGTGGCCCTTTGCAGGTACCGCGCGAATAAGCATCGGCTAACTCCGTGC
>MG|2|V3|R|29|95.38|Bacteroidetes|Bacteroidia|Bacteroidales|Prevotellaceae|Prevotella|sp.|
GCACGGAATTAGCCGGTCCTTATTCGCGCGGTACCTGCAATGAGGGACACGTCCCCCACTTTATCCCCGCGCAAAAGCAGTTTACAACCCGTAGGGCCGTCGTCCTGCACGCTACTTGGCTGGTTCAGGCTTACGCCCATTGACCAATATTCCTCACTGCTGCCTCCCGTAGG
>MG|2|V3|R|22|93.71|Bacteroidetes|Bacteroidia|Bacteroidales|Prevotellaceae|Prevotella|copri|
GCACGGAATTAGCCGGTCCTTATTCGTACGGTACATGCAAAGGGCCACACGTGACCCCCCCTTTATTCCCGCACAAAAGCAGTTTACAACCCATAGGGCCGTCTTCCTGCACGCTACTTGGCTGGTTCAGGCTCTCGCCCATTGACCAATATTCCTCACTGCTGCCTCCCGTAGG
>MG|2|V3|F|24|92.57|Bacteroidetes|Bacteroidia|Bacteroidales|Prevotellaceae|Prevotella|stercorea|
CCTACGGGAGGCAGCAGTGAGGAATATTGGTCAATGGGCGCGAGCCTGAACCAGCCAAGTAGCGTGCAGGAGGACGGCCCTATGGGTTGTAAACTGCTTTTTGCGCGGGGATAACTTCCGCCACGTGTGGCGGCTTGCAGGTACCGCGTGAATAAGGACCGGCTAATTCCGTGC
>MG|2|V3|R|143|88.2|Bacteroidetes|Bacteroidia|Bacteroidales|Prevotellaceae|Prevotella|sp.|
GCACGGAGTTAGCCGATGCTTATTCGCGCGGTACCTGCAAAGGGCCACACGTGGCCCCCCTTTATCCCCGCGCAAAAGGGGTTTACGACCCGTAGGGCCTTCGTCCCCCCACGCTACTTGGCTGGTTCAGGCTTCCGCCCATTGACCAATATCCCCTCACTGCTGCCTCCCCGTAGGA
>MG|2|V3|R|16|91.95|Bacteroidetes|Bacteroidia|Bacteroidales|Prevotellaceae|Prevotella|copri|
GCACGGAATTAGCCGGTCCTTATTCGTGCGGTACACGCAAAACGCCACACGTGGCGCACTTTGTTCCCGCACAAAAAGGGGTTTACAACCCGTAGGGCCTTCGTCCCCCACGCTACTTGGCTGGTTCAGGCTTCCGCCCATTGACCAATATTCCTCACTGCTGCCTCCCGTAGG
>MG|2|V3|F|18|89.08|Bacteroidetes|Bacteroidia|Bacteroidales|Prevotellaceae|Prevotella|copri|
CCTACGGGAGGCAGCAGTGAGGAATATTGGTCAATGGCCGGAAGGCTGAACCAGCCAAGTAGCGTGAGGGACGACGGCCCTACGGGTTGTAAACCTCTTTTTATGCGCGGATAACGAGCCCCACGTGTGGGGTGTTGAATGTAGCGCATGAATAAGCATCGGCTAACTCCGTGC
>MG|2|V3|F|185|90.23|Bacteroidetes|Bacteroidia|Bacteroidales|Prevotellaceae|Prevotella|sp.|
CCTACGGGAGGCAGCAGTGAGGAATATTGGTCAATGGGCGGAAGCCTGAACCAGCCAAGTAGCGTGGGGGGACGAAGGCCCTACGGGTCGTAAACCCCTTTTGCGCGGGGATAAAGGGGGCCACGTGTGGCCCTTTGCAGGTACCGCGCGAATAAGCATCGGCTAACTCCGTGC
>MG|2|V3|R|49|89.08|Bacteroidetes|Bacteroidia|Bacteroidales|Prevotellaceae|Prevotella|sp.|
GCACGGAGTTAGCCGATGCTTATTCGCGCGGTACCTGCAAAGGGCCACACGTGGCCCCCTTTATCCCCGCGCAAAAGGGGTTTACGACCCGTAGGGCCTTCGTCCCCCACGCTACTTGGCTGGTTCAGGCTTCCGCCCATTGACCAATATCCCTCACTGCTGCCCCCCCGTAGG
>MG|2|V3|F|11|93.68|Bacteroidetes|Bacteroidia|Bacteroidales|Prevotellaceae|Prevotella|denticola|
[truncated: 527,355 more chars]
