# Supplementary material for: A comparative analysis of microbial profile of Guinea fowl and chicken using metagenomic approach
Source: PLoS One. 2018 Mar 1;13(3):e0191029. doi: 10.1371/journal.pone.0191029 (PMC5832216; doi:10.1371/journal.pone.0191029)
Supplement: S1 File — 16SrRNA sequencing data revealing Intestinal microbial profile of the chicken gastrointestinal tract. (ZIP) [file pone.0191029.s002.zip › exports/S003_GF_2_SAMPLE_v1_V4_reads_genus_species.fasta]

>MG|3|V4|F|29|100.0|Actinobacteria|Actinobacteria|Bifidobacteriales|Bifidobacteriaceae|Aeriscardovia|aeriphila|
CGTAGGGTCCAAGCGCTGTCCGGAATTATTGGGCGTAAAGGGCTCGTAGGCGGCCTGTCGCGTCTGGTGTGAAAGCCCGTGGCTTAACTGCGGGTCTGCGCTGGATACGGGCGGGCTAGAGTGCGGTAGGGGAGAATGGAATTCCCGGTGTAACGGCGGAATGTGTAGATATCGGGAAGAACACCAATGGCGAAGGCAGTTCTCTGGGCCGTGACTGACGCTGAGGAGCGAAAGCGTGGGGAGCGA
>MG|3|V4|R|18|100.0|Actinobacteria|Actinobacteria|Bifidobacteriales|Bifidobacteriaceae|Aeriscardovia|aeriphila|
TCGCTCCCCACGCTTTCGCTCCTCAGCGTCAGTCACGGCCCAGAGAACTGCCTTCGCCATTGGTGTTCTTCCCGATATCTACACATTCCGCCGTTACACCGGGAATTCCATTCTCCCCTACCGCACTCTAGCCCGCCCGTATCCAGCGCAGACCCGCAGTTAAGCCACGGGCTTTCACACCAGACGCGACAGGCCGCCTACGAGCCCTTTACGCCCAATAATTCCGGACAGCGCTTGGACCCTACG
>MG|3|V4|R|11|99.19|Bacteroidetes|Bacteroidia|Bacteroidales|Bacteroidaceae|Bacteroides|barnesiae|
TTGATACCCACACTTTCGAGCCTCAACGTCAGTTGCAGCTTAGCAGGCTGCCTTCGCAATCGGGGTTCTTCGTGATATCTAAGCATTTCACCGCTACACCACGAATTCCGCCTGCCTCAACTGCACTCAAGCCGACCAGTTTCAACTGCAGTGCTACGGTTGAGCCGCACCATTTCACAGCTGACTTAAACGGCCGTCTACGCTCCCTTTAAACCCAATAAATCCGGATAACGCTCGCATCCTCCG
>MG|3|V4|F|24|99.19|Bacteroidetes|Bacteroidia|Bacteroidales|Bacteroidaceae|Bacteroides|barnesiae|
CGGAGGATGCGAGCGTTATCCGGATTTATTGGGTTTAAAGGGAGCGTAGACGGCCGTTTAAGTCAGCTGTGAAATGGTGCGGCTCAACCGTAGCACTGCAGTTGAAACTGGTCGGCTTGAGTGCAGTTGAGGCAGGCGGAATTCGTGGTGTAGCGGTGAAATGCTTAGATATCACGAAGAACCCCGATTGCGAAGGCAGCCTGCTAAGCTGCAACTGACGTTGAGGCTCGAAAGTGTGGGTATCAA
>MG|3|V4|R|52|100.0|Bacteroidetes|Bacteroidia|Bacteroidales|Bacteroidaceae|Bacteroides|plebeius|
TTGATACCCACACTTTCGAGCATGAACGTCAGTTACGGCTTAGTGTGCTGCCTTCGCAATCGGAGTTCTTCGTGATATCTAAGCATTTCACCGCTACACCACGAATTCCGCACACCTCAACCGCACTCAAGGACGCCAGTATCAACTGCAATTTTAAGGTTGAGCCCCAAACTTTCACAGCTGACTTAACGACCCGTCTGCGCTCCCTTTAAACCCAATAAATCCGGATAACGCTCGCATCCTCCG
>MG|3|V4|F|128|100.0|Bacteroidetes|Bacteroidia|Bacteroidales|Bacteroidaceae|Bacteroides|plebeius|
CGGAGGATGCGAGCGTTATCCGGATTTATTGGGTTTAAAGGGAGCGCAGACGGGTCGTTAAGTCAGCTGTGAAAGTTTGGGGCTCAACCTTAAAATTGCAGTTGATACTGGCGTCCTTGAGTGCGGTTGAGGTGTGCGGAATTCGTGGTGTAGCGGTGAAATGCTTAGATATCACGAAGAACTCCGATTGCGAAGGCAGCACACTAAGCCGTAACTGACGTTCATGCTCGAAAGTGTGGGTATCAAA
>MG|3|V4|F|85|100.0|Bacteroidetes|Bacteroidia|Bacteroidales|Bacteroidaceae|Bacteroides|salanitronis|
CGGAGGATGCGAGCGTTATCCGGATTTATTGGGTTTAAAGGGAGCGTAGACGGGATGTCAAGTCAGCTGTGAAAGTTTGCGGCTCAACCGTAAAATTGCAGTTGAAACTGGCTTTCTTGAGTGCGTTCGAGGCAGGCGGAATTCGTGGTGTAGCGGTGAAATGCATAGATATCACGAAGAACCCCGATTGCGAAGGCAGCCTGCTAGGCCGCAACTGACGTTGATGCTCGAAAGTGCGGGTATCAA
>MG|3|V4|R|42|100.0|Bacteroidetes|Bacteroidia|Bacteroidales|Bacteroidaceae|Bacteroides|salanitronis|
TTGATACCCGCACTTTCGAGCATCAACGTCAGTTGCGGCCTAGCAGGCTGCCTTCGCAATCGGGGTTCTTCGTGATATCTATGCATTTCACCGCTACACCACGAATTCCGCCTGCCTCGAACGCACTCAAGAAAGCCAGTTTCAACTGCAATTTTACGGTTGAGCCGCAAACTTTCACAGCTGACTTGACATCCCGTCTACGCTCCCTTTAAACCCAATAAATCCGGATAACGCTCGCATCCTCCG
>MG|3|V4|R|10|97.56|Bacteroidetes|Bacteroidia|Bacteroidales|Bacteroidaceae|Bacteroides|salanitronis|
TTGATACCCGCACTTTCGAGCTTCAACGTCAGTTGCGGCCTAGCAGGCTGCCTTCGCAATCGGGGTTCTTCGTGATATCTATGCATTTCACCGCTACACCACGAATTCCGCCTGCCTCGAACGCACTCAAGAACGCCAGTTTCAACTGCAGTTCTACGGTTAAGCCGCAGACTTTCACAGCTGACTTGACATCCCGTCTACGCTCCCTTTAAACCCAATAAATCCGGATAACGCTCGCATCCTCCG
>MG|3|V4|R|49|97.15|Bacteroidetes|Bacteroidia|Bacteroidales|Bacteroidaceae|Bacteroides|salanitronis|
TTGATACCCGCACTTTCGAGCTTCAACGTCAGTAGCGGCCTGGCAGGCTGCCTTCGCAATCGGGGTTCTTCGTGATATCTATGCATTTCACCGCTACACCACGAATTCCGCCTGCCTCGAACGCACTCAAGAACGCCAGTTTCAACTGCAGTTCTACGGTTGAGCCGCAGACTTTCACAGCTGACTTGACATCCCGTCTACGCTCCCTTTAAACCCAATAAATCCGGATAACGCTCGCATCCTCCG
>MG|3|V4|F|21|98.39|Bacteroidetes|Bacteroidia|Bacteroidales|Bacteroidaceae|Bacteroides|salanitronis|
CGGAGGATGCGAGCGTTATCCGGATTTATTGGGTTTAAAGGGAGCGTAGACGGGATGTCAAGTCAGCTGTGAAAGTTTGCGGCTCAACCGTAAAACTGCAGTTGAAACTGGCGTTCTTGAGTGCGTTCGAGGCAGGCGGAATTCGTGGTGTAGCGGTGAAATGCATAGATATCACGAAGAACCCCGATTGCGAAGGCAGCCTGCTAGGCCGCAACTGACGTTGAAGCTCGAAAAGTGCGGGTATCAAA
>MG|3|V4|F|10|98.37|Bacteroidetes|Bacteroidia|Bacteroidales|Bacteroidaceae|Bacteroides|salanitronis|
CGGAGGATGCGGGCGTTATCCGGATTTATTGGGTTTAAAGGGAGCGTAGACGGGATGTCAAGTCAGCTGTGAAAGTTTGCGGCTCAACCGTAAAACTGCAGTTGAAACTGGCGTTCTTGAGTGCGTTCGAGGCAGGCGGAATTCGTGGTGTAGCGGTGAAATGCATAGATATCACGAAGAACCCCGATTGCGAAGGCAGCCTGCTAGGCCGCAACTGACGTTGAAGCTCGAAAGTGCGGGTATCAA
>MG|3|V4|R|35|97.15|Bacteroidetes|Bacteroidia|Bacteroidales|Bacteroidaceae|Bacteroides|salanitronis|
TTGATACCCGCACTTTCGAGCTTCAACGTCAGTTGCGGCCTAGCAGGCTGCCTTCGCAATCGGGGTTCTTCGTGATATCTATGCATTTCACCGCTACACCACGAATTCCGCCTGCCTCGAACGCACTCAAGAACGCCAGTTTCAACTGCAGTTCCGCGGTTGAGCCGCAAGCTTTCACAGCTGACTTGACATCCCGTCTACGCTCCCTTTAAACCCAATAAATCCGGATAACGCTCGCATCCTCCG
>MG|3|V4|F|44|97.57|Bacteroidetes|Bacteroidia|Bacteroidales|Bacteroidaceae|Bacteroides|salanitronis|
CGGAGGATGCGAGCGTTATCCGGATTTATTGGGTTTAAAGGGAGCGTAGACGGGATGTCAAGTCAGCTGTGAAAGTTTGCGGCTCAACCGTAGAACTGCAGTTGAAACTGGCGTTCTTGAGTGCGTTCGAGGCAGGCGGAATTCGTGGTGTAGCGGTGAAATGCATAGATATCACGAAGAACCCCGATTGCGAAGGCAGCCTGCCAGGCCGCTACTGACGTTGAAGCTCGAAAGTGCGGGTATCAAA
>MG|3|V4|F|695|98.79|Bacteroidetes|Bacteroidia|Bacteroidales|Bacteroidaceae|Bacteroides|salanitronis|
CGGAGGATGCGAGCGTTATCCGGATTTATTGGGTTTAAAGGGAGCGTAGACGGGATGTCAAGTCAGCTGTGAAAGTTTGCGGCTCAACCGTAAAACTGCAGTTGAAACTGGCGTTCTTGAGTGCGTTCGAGGCAGGCGGAATTCGTGGTGTAGCGGTGAAATGCATAGATATCACGAAGAACCCCGATTGCGAAGGCAGCCTGCTAGGCCGCAACTGACGTTGAAGCTCGAAAGTGCGGGTATCAAA
>MG|3|V4|R|11|98.38|Bacteroidetes|Bacteroidia|Bacteroidales|Bacteroidaceae|Bacteroides|salanitronis|
TTGATACCCGCACTTTCGAGCTTCAACGTCAGTTGCGGCCTAGCAGGCTGCCTTCGCAATCGGGGGTTCTTCGTGATATCTATGCATTTCACCGCTACACCACGAATTCCGCCTGCCTCGAACGCACTCAAGAACGCCAGTTTCAACTGCAGTTTTACGGTTGAGCCGCAAACTTTCACAGCTGACTTGACATCCCGTCTACGCTCCCTTTAAACCCAATAAATCCGGATAACGCTCGCATCCTCCG
>MG|3|V4|F|76|97.17|Bacteroidetes|Bacteroidia|Bacteroidales|Bacteroidaceae|Bacteroides|salanitronis|
CGGAGGATGCGAGCGTTATCCGGATTTATTGGGTTTAAAGGGAGCGTAGACGGGATGTCAAGTCAGCTGTGAAAGCTTGCGGCTCAACCGCGGAACTGCAGTTGAAACTGGCGTTCTTGAGTGCGTTCGAGGCAGGCGGAATTCGTGGTGTAGCGGTGAAATGCATAGATATCACGAAGAACCCCGATTGCGAAGGCAGCCTGCTAGGCCGCAACTGACGTTGAAGCTCGAAAGTGCGGGTATCAAA
>MG|3|V4|F|10|97.56|Bacteroidetes|Bacteroidia|Bacteroidales|Bacteroidaceae|Bacteroides|salanitronis|
CGGAGGATGCGAGCGTTATCCGGATTTATTGGGTTTAAGGGAGCGTAGACGGGATGTCAAGTCAGCTGTGAAAGTTTGCGGCTCAACCGTAGAATTGCAGTTGAAACTGGCGTTCTTGAGTGCGTTCGAGGCAGGCGGAATTCGTGGTGTAGCGGTGAAATGCATAGATATCACGAAGAACCCCGATTGCGAAGGCAGCCTGCCAGGCCGCTACTGACGTTGAAGCTCGAAAGTGCGGGTATCAA
>MG|3|V4|F|12|97.15|Bacteroidetes|Bacteroidia|Bacteroidales|Bacteroidaceae|Bacteroides|salanitronis|
CGGAGGATGCGAGCGTTATCCGGATTTATTGGGTTTAAAGGGAGCGTAGACGGGATGTCAAGTCAGCTGTGAAAGTCTGCGGCTTAACCGTAGAACTGCAGTTGAAACTGGCGTTCTTGAGTGCGTTCGAGGCAGGCGGAATTCGTGGTGTAGCGGTGAAATGCATAGATATCACGAAGAACCCCGATTGCGAAGGCAGCCTGCCAGGCCGCAACTGACGTTGAAGCTCGAAAGTGCGGGTATCAA
>MG|3|V4|R|11|97.15|Bacteroidetes|Bacteroidia|Bacteroidales|Bacteroidaceae|Bacteroides|salanitronis|
TTGATACCCGCACTTTCGAGCTTCAACGTCAGTAGCGGCCTGGCAGGCTGCCTTCGCAATCGGGGTTCTTCGTGATATCTATGCATTTCACCGCTACACCACGAATTCCGCCTGCCTCGAACGCACTCAAGAACGCCAGTTTCAACTGCAGTTCTACGGTTAAGCCGCAAACTTTCACAGCTGACTTGACATCCCGTCTACGCTCCCTTTAAACCCAATAAATCCGGATAACGCTCGCATCCTCCG
>MG|3|V4|F|14|98.38|Bacteroidetes|Bacteroidia|Bacteroidales|Bacteroidaceae|Bacteroides|salanitronis|
CGGAGGATGCGAGCGTTATCCGGATTTATTGGGTTTAAAGGGAGCGTAGACGGGATGTCAAGTCAGCTGATGAAAGTTTGCGGCTCAACCGTAAAACTGCAGTTGAAACTGGCGTTCTTGAGTGCGTTCGAGGCAGGCGGAATTCGTGGTGTAGCGGTGAAATGCATAGATATCACGAAGAACCCCGATTGCGAAGGCAGCCTGCTAGGCCGCAACTGACGTTGAAGCTCGAAAGTGCGGGTATCAA
>MG|3|V4|F|13|97.97|Bacteroidetes|Bacteroidia|Bacteroidales|Bacteroidaceae|Bacteroides|salanitronis|
CGGAGGATGCGAGCGTTATCCGGATTTATTGGGTTTAAAGGGAGCGTAGACGGGATGTCAAGTCAGCTGTGAAAGTTTGCGGCTCAACCGTAAAACTGCAGTTGAAACTGGCGTTCTTGAGTGCGTTCGAGGCAGGCGGAATTCGTGGTGTAGCGGTGAAATGCATAGATATCACGAAGAACCCCGATTGCGAAGGCAGCCTGCCAGGCCGCTACTGACGTTGAAGCTCGAAAGTGCGGGTATCAA
>MG|3|V4|R|109|97.97|Bacteroidetes|Bacteroidia|Bacteroidales|Bacteroidaceae|Bacteroides|salanitronis|
TTGATACCCGCACTTTCGAGCTTCAACGTCAGTAGCGGCCTGGCAGGCTGCCTTCGCAATCGGGGTTCTTCGTGATATCTATGCATTTCACCGCTACACCACGAATTCCGCCTGCCTCGAACGCACTCAAGAACGCCAGTTTCAACTGCAATTCTACGGTTGAGCCGCAAACTTTCACAGCTGACTTGACATCCCGTCTACGCTCCCTTTAAACCCAATAAATCCGGATAACGCTCGCATCCTCCG
>MG|3|V4|F|132|97.56|Bacteroidetes|Bacteroidia|Bacteroidales|Bacteroidaceae|Bacteroides|salanitronis|
CGGAGGATGCGAGCGTTATCCGGATTTATTGGGTTTAAAGGGAGCGTAGACGGGATGTCAAGTCAGCTGTGAAAGTCTGCGGCTCAACCGTAGAATTGCAGTTGAAACTGGCGTTCTTGAGTGCGTTCGAGGCAGGCGGAATTCGTGGTGTAGCGGTGAAATGCATAGATATCACGAAGAACCCCGATTGCGAAGGCAGCCTGCCAGGCCGCTACTGACGTTGAAGCTCGAAAGTGCGGGTATCAA
>MG|3|V4|F|28|98.77|Bacteroidetes|Bacteroidia|Bacteroidales|Bacteroidaceae|Bacteroides|salanitronis|
CAGAGGATGCGAGCGTTATCCGGATTTATTGGGTTTAAAGGGAGCGTAGACGGGATGTCAAGTCAGCTGTGAAAGTTTGCGGCTCAACCGTAAAACTGCAGTTGAAACTGGCGTTCTTGAGTGCGTTCGAGGCAGGCGGAATTCGTGGTGTAGCGGTGAAATGCATAGATATCACGAAGAACCCCGATTGCGAAGGCAGCCTGCTAGGCCGCAACTGACGTTGAAGCTCGAAAGTGCGGGTATCAA
>MG|3|V4|F|16|98.38|Bacteroidetes|Bacteroidia|Bacteroidales|Bacteroidaceae|Bacteroides|salanitronis|
CGGAGGATGCGAGCGTTATCCGGATTTATTGGGTTTAAAGGGAGCGTAGACGGGATGTCAAGTCAGCTGTGAAAGTTTGCGGCTCAACCGTAAAACTGCAGTTGAAACTGGCGTTCTTGAGTGCGTTCGAGGCAGGCGGAATTCGTGGTGTAGCGGTGAAAATGCATAGATATCACGAAGAACCCCGATTGCGAAGGCAGCCTGCTAGGCCGCAACTGACGTTGAAGCTCGAAAGTGCGGGTATCAA
>MG|3|V4|F|13|98.39|Bacteroidetes|Bacteroidia|Bacteroidales|Bacteroidaceae|Bacteroides|salanitronis|
CGGAGGATGCGAGCGTTATCCGGATTTATTGGGTTTAAAGGGAGCGTAGACGGGATGTCAAGTCAGCTGTGAAAGTTTGCGGCTCAACCGTAAAACTGCAGTTGAAACTGGCGTTCTTGAGTGCGTTCGAGGCAGGCGGAATTCGTGGTGTAGCGGTGAAATGCATAGATATCACGAAAGAACCCCGATTGCGAAGGCAGCCTGCTAGGCCGCAACTGACGTTGAAGCTCGAAAGTGCGGGTATCAAA
>MG|3|V4|F|13|98.37|Bacteroidetes|Bacteroidia|Bacteroidales|Bacteroidaceae|Bacteroides|salanitronis|
CGGAGGATGCGAGCGTTATCCGGATTTATTGGGTTTAAAGGGAGCGTAGACGGGATGTCAAGTCAGCTGTGAAAGTTTGCGGCTCAACCGTAAACTGCAGTTGAAACTGGCGTTCTTGAGTGCGTTCGAGGCAGGCGGAATTCGTGGTGTAGCGGTGAAATGCATAGATATCACGAAGAACCCCGATTGCGAAGGCAGCCTGCTAGGCCGCAACTGACGTTGAAGCTCGAAAGTGCGGGTATCAA
>MG|3|V4|F|19|98.37|Bacteroidetes|Bacteroidia|Bacteroidales|Bacteroidaceae|Bacteroides|salanitronis|
CGGAGGATGCGAGCGTTATCCGGATTTATTGGGTTTAAAGGGAGCGTAGACGGGATGTCAAGTCAGCTGTGAAAGTTTGCGGCTCAACCGTAAAACTGCAGTTGAAACTGGCGTTCTTGAGTGCGTTCGAGGCAGGTGGAATTCGTGGTGTAGCGGTGAAATGCATAGATATCACGAAGAACCCCGATTGCGAAGGCAGCCTGCTAGGCCGCAACTGACGTTGAAGCTCGAAAGTGCGGGTATCAA
>MG|3|V4|F|18|98.38|Bacteroidetes|Bacteroidia|Bacteroidales|Bacteroidaceae|Bacteroides|salanitronis|
CGGAGGATGCGAGCGTTATCCGGATTTATTGGGTTTAAAGGGAGCGTAGACGGGATGTCAAGTCAGCTGTGAAAGTTTGCAGGCTCAACCGTAAAACTGCAGTTGAAACTGGCGTTCTTGAGTGCGTTCGAGGCAGGCGGAATTCGTGGTGTAGCGGTGAAATGCATAGATATCACGAAGAACCCCGATTGCGAAGGCAGCCTGCTAGGCCGCAACTGACGTTGAAGCTCGAAAGTGCGGGTATCAA
>MG|3|V4|F|24|97.15|Bacteroidetes|Bacteroidia|Bacteroidales|Bacteroidaceae|Bacteroides|salanitronis|
CGGAGGATGCGAGCGTTATCCGGATTTATTGGGTTTAAAGGGAGCGTAGACGGGATGTCAAGTCAGCTGTGAAAGTTTGCGGCTTAACCGTAGAACTGCAGTTGAAACTGGCGTTCTTGAGTGCGTTCGAGGCAGGCGGAATTCGTGGTGTAGCGGTGAAATGCATAGATATCACGAAGAACCCCGATTGCGAAGGCAGCCTGCCAGGCCGCTACTGACGTTGAAGCTCGAAAGTGCGGGTATCAA
>MG|3|V4|R|57|97.56|Bacteroidetes|Bacteroidia|Bacteroidales|Bacteroidaceae|Bacteroides|salanitronis|
TTGATACCCGCACTTTCGAGCTTCAACGTCAGTAGCGGCCTGGCAGGCTGCCTTCGCAATCGGGGTTCTTCGTGATATCTATGCATTTCACCGCTACACCACGAATTCCGCCTGCCTCGAACGCACTCAAGAACGCCAGTTTCAACTGCAATTCTACGGTTGAGCCGCAGACTTTCACAGCTGACTTGACATCCCGTCTACGCTCCCTTTAAACCCAATAAATCCGGATAACGCTCGCATCCTCCG
>MG|3|V4|F|98|97.15|Bacteroidetes|Bacteroidia|Bacteroidales|Bacteroidaceae|Bacteroides|salanitronis|
CGGAGGATGCGAGCGTTATCCGGATTTATTGGGTTTAAAGGGAGCGTAGACGGGATGTCAAGTCAGCTGTGAAAGTCTGCGGCTCAACCGTAGAACTGCAGTTGAAACTGGCGTTCTTGAGTGCGTTCGAGGCAGGCGGAATTCGTGGTGTAGCGGTGAAATGCATAGATATCACGAAGAACCCCGATTGCGAAGGCAGCCTGCCAGGCCGCTACTGACGTTGAAGCTCGAAAGTGCGGGTATCAA
>MG|3|V4|F|286|97.98|Bacteroidetes|Bacteroidia|Bacteroidales|Bacteroidaceae|Bacteroides|salanitronis|
CGGAGGATGCGAGCGTTATCCGGATTTATTGGGTTTAAAGGGAGCGTAGACGGGATGTCAAGTCAGCTGTGAAAGTTTGCGGCTCAACCGTAGAATTGCAGTTGAAACTGGCGTTCTTGAGTGCGTTCGAGGCAGGCGGAATTCGTGGTGTAGCGGTGAAATGCATAGATATCACGAAGAACCCCGATTGCGAAGGCAGCCTGCCAGGCCGCTACTGACGTTGAAGCTCGAAAGTGCGGGTATCAAA
>MG|3|V4|F|17|98.39|Bacteroidetes|Bacteroidia|Bacteroidales|Bacteroidaceae|Bacteroides|salanitronis|
CGGAGGATGCGAGCGTTATCCGGATTTATTGGGTTTAAAGGGAGCGTAGACGGGATGTCAAGTCAGCTGTGAAAGTTTGCGGCTCAACCGTAAAACTGCAGTTGAAACTGGCGTTCTTGAGTGCGTTCGAGGCAGGCGGAATTCGTGGTGTAGCGGTGAAATGCATAGATATCACGAAGAACCCCCGATTGCGAAGGCAGCCTGCTAGGCCGCAACTGACGTTGAAGCTCGAAAGTGCGGGTATCAAA
>MG|3|V4|F|12|98.37|Bacteroidetes|Bacteroidia|Bacteroidales|Bacteroidaceae|Bacteroides|salanitronis|
CGGAGGATGCGAGCGTTATCCGGATTTATTGGGTTTAAAGGGAGCGTAGACGGGATGTCAAGTCAGCTGTGAAAGTTTGCGGCTCAACCGTAAAACTGCAGTTGAACTGGCGTTCTTGAGTGCGTTCGAGGCAGGCGGAATTCGTGGTGTAGCGGTGAAATGCATAGATATCACGAAGAACCCCGATTGCGAAGGCAGCCTGCTAGGCCGCAACTGACGTTGAAGCTCGAAAGTGCGGGTATCAA
>MG|3|V4|F|11|97.95|Bacteroidetes|Bacteroidia|Bacteroidales|Bacteroidaceae|Bacteroides|salanitronis|
CAGAGGATGCGAGCGTTATCCGGATTTATTGGGTTTAAAGGGAGCGTAGACGGGATGTCAAGTCAGCTGTGAAAGTTTGCGGCTCAACCGTAGAATTGCAGTTGAAACTGGCGTTCTTGAGTGCGTTCGAGGCAGGCGGAATTCGTGGTGTAGCGGTGAAATGCATAGATATCACGAAGAACCCCGATTGCGAAGGCAGCCTGCCAGGCCGCTACTGACGTTGAAGCTCGAAAGTGCGGGTATCAA
>MG|3|V4|R|319|98.78|Bacteroidetes|Bacteroidia|Bacteroidales|Bacteroidaceae|Bacteroides|salanitronis|
TTGATACCCGCACTTTCGAGCTTCAACGTCAGTTGCGGCCTAGCAGGCTGCCTTCGCAATCGGGGTTCTTCGTGATATCTATGCATTTCACCGCTACACCACGAATTCCGCCTGCCTCGAACGCACTCAAGAACGCCAGTTTCAACTGCAGTTTTACGGTTGAGCCGCAAACTTTCACAGCTGACTTGACATCCCGTCTACGCTCCCTTTAAACCCAATAAATCCGGATAACGCTCGCATCCTCCG
>MG|3|V4|R|10|97.15|Bacteroidetes|Bacteroidia|Bacteroidales|Porphyromonadaceae|Barnesiella|viscericola|
TCGATACCCACGCTTTCGTGCTTCAGCGTCCGTTGCACCCTAGTAGGCTGCCTTCGCAATCGGGGTTCTGCGTGATATCTATGCATTTCACCGCTACACCACGCATTCCGCCTACCTCTTGTGCACGCTAGCTCGACAGTTTCAACGGCAGCTCCCGGGTTAAGCCCGGGCATTTCACCGCTGACTTGTCATGCCGCCTACGCACCCTTTAAACCCAATAAATCCGGATAACGCTCGCATCCTCCG
>MG|3|V4|F|10|97.15|Bacteroidetes|Bacteroidia|Bacteroidales|Porphyromonadaceae|Barnesiella|viscericola|
CGGAGGATGCGAGCGTTATCCGGATTTATTGGGTTTAAAGGGTGCGTAGGCGGCATGACAAGTCAGCGGTGAAATGCCCGGGCTTAACCCGGGAGCTGCCGTTGAAACTGTCGAGCTAGCGTGCACAAGAGGTAGGCGGAATGCGTGGTGTAGCGGTGAAATGCATAGATATCACGCAGAACCCCGATTGCGAAGGCAGCCTACTAGGGTGCAACGGACGCTGAAGCACGAAAGCGTGGGTATCGA
>MG|3|V4|F|89|97.56|Bacteroidetes|Bacteroidia|Bacteroidales|Rikenellaceae|Alistipes|shahii|
CGGAGGATCCAAGCGTTATCCGGATTTATTGGGTTTAAAGGGTGCGTAGGCGGTTAGATAAGTTAGAGGTGAAATTCCGGTGCTTAACACCGGCGCTGCCTCTAATACTGTTTGACTAGAGAGTAGTTGCGGTAGGCGGAATGTATGGTGTAGCGGTGAAATGCTTAGAGATCATACAGAACACCGATTGCGAAGGCAGCTTACCAAGCTATATCTGACGTTGAGGCACGAAAGCGTGGGGAGCAA
>MG|3|V4|R|29|97.56|Bacteroidetes|Bacteroidia|Bacteroidales|Rikenellaceae|Alistipes|shahii|
TTGCTCCCCACGCTTTCGTGCCTCAACGTCAGATATAGCTTGGTAAGCTGCCTTCGCAATCGGTGTTCTGTATGATCTCTAAGCATTTCACCGCTACACCATACATTCCGCCTACCGCAACTACTCTCTAGTCAAACAGTATTAGAGGCAGCGCCGGTGTTAAGCACCGGAATTTCACCTCTAACTTATCTAACCGCCTACGCACCCTTTAAACCCAATAAATCCGGATAACGCTTGGATCCTCCG
>MG|3|V4|F|12|99.6|Firmicutes|Bacilli|Lactobacillales|Lactobacillaceae|Lactobacillus|aviarius|
CGTAGGTGGCAAGCGTTGTCCGGATTTATTGGGCGTAAAGGGAACGCAGGCGGTTTTTTTAAGTCTGATGTGAAAGCCTTCGGCTTAACCGGAGATGTGCATTGGAAACTGGAAGACTTGAGTGCAGAAGAGGAGAGTGGAACTCCATGTGTAGCGGTGAAATGCGTAGATATATGGAAGAACACCAGTGGCGAAAGCGGCTCTCTGGTCTGTAACTGACGCTGAGGTTCGAAAGCATGGGTAGCGA
>MG|3|V4|R|10|99.6|Firmicutes|Bacilli|Lactobacillales|Lactobacillaceae|Lactobacillus|aviarius|
TCGCTACCCATGCTTTCGAACCTCAGCGTCAGTTACAGACCAGAGAGCCGCTTTCGCCACTGGTGTTCTTCCATATATCTACGCATTTCACCGCTACACATGGAGTTCCACTCTCCTCTTCTGCACTCAAGTCTTCCAGTTTCCAATGCACATCTCCGGTTAAGCCGAAGGCTTTCACATCAGACTTAAAAAAACCGCCTGCGTTCCCTTTACGCCCAATAAATCCGGACAACGCTTGCCACCTACG
>MG|3|V4|F|17|99.19|Firmicutes|Bacilli|Lactobacillales|Lactobacillaceae|Lactobacillus|aviarius|
CGTAGGTGGCAAGCGTTGTCCGGATTTATTGGGCGTAAAGGGAACGCAGGCGGTTTTTTAAGTCTGATGTGAAAGCCTTCGGCTTAACCGGAGATGTGCATTGGAAACTGGAAGACTTGAGTGCAGAAGAGGAGAGTGGAACTCCATGTGTAGCGGTGAAATGCGTAGATATATGGAAGAACACCAGTGGCGAAAGCGGCTCTCTGGTCTGTAACTGACGCTGAGGTTCGAAAGCATGGGTAGCGA
>MG|3|V4|F|239|99.59|Firmicutes|Bacilli|Lactobacillales|Lactobacillaceae|Lactobacillus|ingluviei|
CGTAGGTGGCAAGCGTTATCCGGATTTATTGGGCGTAAAGCGAGCGCAGGCGGTTTTCTAAGTCTGATGTGAAAGCCTTCGGCTTAACCGAAGAAGTGCATCGGAAACTGGATGACTTGAGTGCAGAAGAGGGCAGTGGAACTCCATGTGTAGCGGTGGAATGCGTAGATATATGGAAGAACACCAGTGGCGAAGGCGGCTGCCTGGTCTGCAACTGACGCTGAGGCTCGAAAGCATGGGTAGCGA
>MG|3|V4|R|13|100.0|Firmicutes|Bacilli|Lactobacillales|Lactobacillaceae|Lactobacillus|ingluviei|
TCGCTACCCATGCTTTCGAGCCTCAGCGTCAGTTACAGACCAGGCAGCCGCCTTCGCCACTGGTGTTCTTCCATATATCTACGCATTCCACCGCTACACATGGAGTTCCACTGCCCTCTTCTGCACTCAAGTCATCCAGTTTCCGATGCACTTCTTCGGTTAAGCCGAAGGCTTTCACATCAGACTTAGAAAACCGCCTGCGCTCGCTTTACGCCCAATAAATCCGGATAACGCTTGCCACCTACG
>MG|3|V4|F|10|99.57|Firmicutes|Bacilli|Lactobacillales|Lactobacillaceae|Lactobacillus|ingluviei|
CGGAGGATGCGAGCGTTATCCGGATTTATTGGGCGTAAAGCGAGCGCAGGCGGTTTTCTAAGTCTGATGTGAAAGCCTTCGGCTTAACCGAAGAAGTGCATCGGAAACTGGATGACTTGAGTGCAGAAGAGGGCAGTGGAACTCCATGTGTAGCGGTGGAATGCGTAGATATATGGAAGAACACCAGTGGCGAAGGCGGCTGCCTGGTCTGCAACTGACGCTGAGGCTCGAAAGCATGGGTAGCGA
>MG|3|V4|F|16|99.19|Firmicutes|Bacilli|Lactobacillales|Lactobacillaceae|Lactobacillus|ingluviei|
CGTAGGTGGCAAGCGTTATCCGGATTATTGGGCGTAAAGCGAGCGCAGGCGGTTTTCTAAGTCTGATGTGAAAGCCTTCGGCTTAACCGAAGAAGTGCATCGGAAACTGGATGACTTGAGTGCAGAAGAGGGCAGTGGAACTCCATGTGTAGCGGTGGAATGCGTAGATATATGGAAGAACACCAGTGGCGAAGGCGGCTGCCTGGTCTGCAACTGACGCTGAGGCTCGAAAGCATGGGTAGCGA
>MG|3|V4|F|18|99.19|Firmicutes|Bacilli|Lactobacillales|Lactobacillaceae|Lactobacillus|ingluviei|
CGTAGGTGGCAAGCGTTGTCCGGATTTATTGGGCGTAAAGCGAGCGCAGGCGGTTTTCTAAGTCTGATGTGAAAGCCTTCGGCTTAACCGAAGAAGTGCATCGGAAACTGGATGACTTGAGTGCAGAAGAGGGCAGTGGAACTCCATGTGTAGCGGTGGAATGCGTAGATATATGGAAGAACACCAGTGGCGAAGGCGGCTGCCTGGTCTGCAACTGACGCTGAGGCTCGAAAGCATGGGTAGCGA
>MG|3|V4|R|103|99.59|Firmicutes|Bacilli|Lactobacillales|Lactobacillaceae|Lactobacillus|ingluviei|
TCGCTACCCATGCTTTCGAGCCTCAGCGTCAGTTGCAGACCAGGCAGCCGCCTTCGCCACTGGTGTTCTTCCATATATCTACGCATTCCACCGCTACACATGGAGTTCCACTGCCCTCTTCTGCACTCAAGTCATCCAGTTTCCGATGCACTTCTTCGGTTAAGCCGAAGGCTTTCACATCAGACTTAGAAAACCGCCTGCGCTCGCTTTACGCCCAATAAATCCGGATAACGCTTGCCACCTACG
>MG|3|V4|F|16|100.0|Firmicutes|Bacilli|Lactobacillales|Lactobacillaceae|Lactobacillus|ingluviei|
CGTAGGTGGCAAGCGTTATCCGGATTTATTGGGCGTAAAGCGAGCGCAGGCGGTTTTCTAAGTCTGATGTGAAAGCCTTCGGCTTAACCGAAGAAGTGCATCGGAAACTGGATGACTTGAGTGCAGAAGAGGGCAGTGGAACTCCATGTGTAGCGGTGGAATGCGTAGATATATGGAAGAACACCAGTGGCGAAGGCGGCTGCCTGGTCTGTAACTGACGCTGAGGCTCGAAAGCATGGGTAGCGA
>MG|3|V4|F|11|99.19|Firmicutes|Bacilli|Lactobacillales|Lactobacillaceae|Lactobacillus|kitasatonis|
CGTAGGTGGCAAGCGTTGTCCGGATTTATTGGGCGTAAAGCGAGCGCAGGCGGAAAAAAATAAGTCTGATGTGAAAGCCCTCGGCTTAACCGAGGAACTGCATCGGAAACTGTTTTTCTTGAGTGCAGAAGAGGAGAGTGGAACTCCATGTGTAGCGGTGGAATGCGTAGATATATGGAAGAACACCAGTGGCGAAGGCGGCTCTCTGGTCTGCAACTGACGCTGAGGCTCGAAAGCATGGGTAGCGA
>MG|3|V4|F|12|99.6|Firmicutes|Bacilli|Lactobacillales|Lactobacillaceae|Lactobacillus|kitasatonis|
CGTAGGTGGCAAGCGTTGTCCGGATTTATTGGGCGTAAAGCGAGCGCAGGACGGAAAAATAAGTCTGATGTGAAAGCCCTCGGCTTAACCGAGGAACTGCATCGGAAACTGTTTTTCTTGAGTGCAGAAGAGGAGAGTGGAACTCCATGTGTAGCGGTGGAATGCGTAGATATATGGAAGAACACCAGTGGCGAAGGCGGCTCTCTGGTCTGCAACTGACGCTGAGGCTCGAAAGCATGGGTAGCGA
>MG|3|V4|F|87|99.6|Firmicutes|Bacilli|Lactobacillales|Lactobacillaceae|Lactobacillus|kitasatonis|
CGTAGGTGGCAAGCGTTGTCCGGATTTATTGGGCGTAAAGCGAGCGCAGGCGGAAAAAATAAGTCTGATGTGAAAGCCCTCGGCTTAACCGAGGAACTGCATCGGAAACTGTTTTTCTTGAGTGCAGAAGAGGAGAGTGGAACTCCATGTGTAGCGGTGGAATGCGTAGATATATGGAAGAACACCAGTGGCGAAGGCGGCTCTCTGGTCTGCAACTGACGCTGAGGCTCGAAAGCATGGGTAGCGA
>MG|3|V4|F|125|100.0|Firmicutes|Bacilli|Lactobacillales|Lactobacillaceae|Lactobacillus|kitasatonis|
CGTAGGTGGCAAGCGTTGTCCGGATTTATTGGGCGTAAAGCGAGCGCAGGCGGAAAAATAAGTCTGATGTGAAAGCCCTCGGCTTAACCGAGGAACTGCATCGGAAACTGTTTTTCTTGAGTGCAGAAGAGGAGAGTGGAACTCCATGTGTAGCGGTGGAATGCGTAGATATATGGAAGAACACCAGTGGCGAAGGCGGCTCTCTGGTCTGCAACTGACGCTGAGGCTCGAAAGCATGGGTAGCGA
>MG|3|V4|F|35|99.6|Firmicutes|Bacilli|Lactobacillales|Lactobacillaceae|Lactobacillus|kitasatonis|
CGTAGGTGGCAAGCGTTGTCCGGATTTATTGGGCGTAAAGCGAGCGCAGGCGGAAAAATAAGTCTGATGTGAAAGCCCTCGGCTTAACCGAGGAACTGCATCGGAAACTGTTTTTTCTTGAGTGCAGAAGAGGAGAGTGGAACTCCATGTGTAGCGGTGGAATGCGTAGATATATGGAAGAACACCAGTGGCGAAGGCGGCTCTCTGGTCTGCAACTGACGCTGAGGCTCGAAAGCATGGGTAGCGA
>MG|3|V4|F|72|99.19|Firmicutes|Bacilli|Lactobacillales|Lactobacillaceae|Lactobacillus|kitasatonis|
CGTAGGTGGCAAGCGTTGTCCGGATTTATTGGGCGTAAAGCGAGCGCAGGCGGAAAAATAAGTCTGATGTGAAAGCCCTCGGCTTAACCGAGGAACTGCATCGGAAACTGTTTTTTTCTTGAGTGCAGAAGAGGAGAGTGGAACTCCATGTGTAGCGGTGGAATGCGTAGATATATGGAAGAACACCAGTGGCGAAGGCGGCTCTCTGGTCTGCAACTGACGCTGAGGCTCGAAAGCATGGGTAGCGA
>MG|3|V4|R|33|99.19|Firmicutes|Bacilli|Lactobacillales|Lactobacillaceae|Lactobacillus|kitasatonis|
TCGCTACCCATGCTTTCGAGCCTCAGCGTCAGTTGCAGACCAGAGAGCCGCCTTCGCCACTGGTGTTCTTCCATATATCTACGCATTCCACCGCTACACATGGAGTTCCACTCTCCTCTTCTGCACTCAAGAAAAAAACAGTTTCCGATGCAGTTCCTCGGTTAAGCCGAGGGCTTTCACATCAGACTTATTTTTCCGCCTGCGCTCGCTTTACGCCCAATAAATCCGGACAACGCTTGCCACCTACG
>MG|3|V4|F|12|99.19|Firmicutes|Bacilli|Lactobacillales|Lactobacillaceae|Lactobacillus|kitasatonis|
CGTAGGTGGCAAGCGTTGTCCGGATTTATTGGGCGTAAAAGCGAGCGCAGGCGGAAAAAATAAGTCTGATGTGAAAGCCCTCGGCTTAACCGAGGAACTGCATCGGAAACTGTTTTTCTTGAGTGCAGAAGAGGAGAGTGGAACTCCATGTGTAGCGGTGGAATGCGTAGATATATGGAAGAACACCAGTGGCGAAGGCGGCTCTCTGGTCTGCAACTGACGCTGAGGCTCGAAAGCATGGGTAGCGA
>MG|3|V4|R|56|100.0|Firmicutes|Bacilli|Lactobacillales|Lactobacillaceae|Lactobacillus|kitasatonis|
TCGCTACCCATGCTTTCGAGCCTCAGCGTCAGTTGCAGACCAGAGAGCCGCCTTCGCCACTGGTGTTCTTCCATATATCTACGCATTCCACCGCTACACATGGAGTTCCACTCTCCTCTTCTGCACTCAAGAAAAACAGTTTCCGATGCAGTTCCTCGGTTAAGCCGAGGGCTTTCACATCAGACTTATTTTTCCGCCTGCGCTCGCTTTACGCCCAATAAATCCGGACAACGCTTGCCACCTACG
>MG|3|V4|R|30|99.6|Firmicutes|Bacilli|Lactobacillales|Lactobacillaceae|Lactobacillus|kitasatonis|
TCGCTACCCATGCTTTCGAGCCTCAGCGTCAGTTGCAGACCAGAGAGCCGCCTTCGCCACTGGTGTTCTTCCATATATCTACGCATTCCACCGCTACACATGGAGTTCCACTCTCCTCTTCTGCACTCAAGAAAAACAGTTTCCGATGCAGTTCCTCGGTTAAGCCGAGGGCTTTCACATCAGACTTATTTTTTCCGCCTGCGCTCGCTTTACGCCCAATAAATCCGGACAACGCTTGCCACCTACG
>MG|3|V4|F|17|99.19|Firmicutes|Bacilli|Lactobacillales|Lactobacillaceae|Lactobacillus|kitasatonis|
CGTAGGTGGCAAGCGTTGTCCGGATTTATTGGGCGTAAAGCGAGCGCAGGCGGAAAAAATAAGTCTGATGTGAAAGCCCTCGGCTTAACCGAGGAACTGCATCGGAAACTGTTTTTTCTTGAGTGCAGAAGAGGAGAGTGGAACTCCATGTGTAGCGGTGGAATGCGTAGATATATGGAAGAACACCAGTGGCGAAGGCGGCTCTCTGGTCTGCAACTGACGCTGAGGCTCGAAAGCATGGGTAGCGA
>MG|3|V4|R|15|99.6|Firmicutes|Bacilli|Lactobacillales|Lactobacillaceae|Lactobacillus|kitasatonis|
TCGCTACCCATGCTTTCGAGCCTCAGCGTCAGTTGCAGACCAGAGAGCCGCCTTCGCCACTGGTGTTCTTCCATATATCTACGCATTCCACCGCTACACATGGAGTTCCACTCTCCTCTTCTGCACTCAAGAAAAAACAGTTTCCGATGCAGTTCCTCGGTTAAGCCGAGGGCTTTCACATCAGACTTATTTTTCCGCCTGCGCTCGCTTTACGCCCAATAAATCCGGACAACGCTTGCCACCTACG
>MG|3|V4|F|14|100.0|Firmicutes|Bacilli|Lactobacillales|Lactobacillaceae|Lactobacillus|pontis|
CGTAGGTGGCAAGCGTTATCCGGATTTATTGGGCGTAAAGCGAGCGCAGGCGGTTACTTAAGTCTGATGTGAAAGCCTTCGGCTTAACCGAAGAAGTGCATCGGAAACTGGGTGACTTGAGTGCAGAAGAGGACAGTGGAACTCCATGTGTAGCGGTGGAATGCGTAGATATATGGAAGAACACCAGTGGCGAAGGCGGCTGTCTGGTCTGCAACTGACGCTGAGGCTCGAAAGCATGGGTAGCGA
>MG|3|V4|F|361|100.0|Firmicutes|Bacilli|Lactobacillales|Lactobacillaceae|Lactobacillus|salivarius|
CGTAGGTGGCAAGCGTTGTCCGGATTTATTGGGCGTAAAGGGAACGCAGGCGGTCTTTTAAGTCTGATGTGAAAGCCTTCGGCTTAACCGGAGTAGTGCATTGGAAACTGGAAGACTTGAGTGCAGAAGAGGAGAGTGGAACTCCATGTGTAGCGGTGAAATGCGTAGATATATGGAAGAACACCAGTGGCGAAAGCGGCTCTCTGGTCTGTAACTGACGCTGAGGTTCGAAAGCGTGGGTAGCAA
>MG|3|V4|F|19|99.6|Firmicutes|Bacilli|Lactobacillales|Lactobacillaceae|Lactobacillus|salivarius|
CGTAGGTGGCAAGCGTTGTCCGGATTTATTGGGCGTAAAGGGAACGCAGGCGGTCTTTTTAAGTCTGATGTGAAAGCCTTCGGCTTAACCGGAGTAGTGCATTGGAAACTGGAAGACTTGAGTGCAGAAGAGGAGAGTGGAACTCCATGTGTAGCGGTGAAATGCGTAGATATATGGAAGAACACCAGTGGCGAAAGCGGCTCTCTGGTCTGTAACTGACGCTGAGGTTCGAAAGCGTGGGTAGCAA
>MG|3|V4|F|14|99.19|Firmicutes|Bacilli|Lactobacillales|Lactobacillaceae|Lactobacillus|salivarius|
CGTAGGTGGCAAGCGTTGTCCGGATTTATTGGGCGTAAAGGGAACGCAGGCGGTTTTTTTAAGTCTGATGTGAAAGCCTTCGGCTTAACCGGAGTAGTGCATTGGAAACTGGAAGACTTGAGTGCAGAAGAGGAGAGTGGAACTCCATGTGTAGCGGTGAAATGCGTAGATATATGGAAGAACACCAGTGGCGAAAGCGGCTCTCTGGTCTGTAACTGACGCTGAGGTTCGAAAGCGTGGGTAGCAA
>MG|3|V4|F|16|99.59|Firmicutes|Bacilli|Lactobacillales|Lactobacillaceae|Lactobacillus|salivarius|
CGTAGGTGGCAAGCGTTGTCCGGATTTATTGGGCGTAAAGGGAACGCAGGCGGTCTTTTAAGTCTGATGTGAAAGCCTTCGGCTTAACCGGAGTAGTGCATTGGAAACTGGAAGACTTGAGTGCAGAAGAGGAGAGTGGAACTCCATGTGTAGCGGTGAAATGCGTAGATATATGGAAGAACACCAGTGGCGAAGCGGCTCTCTGGTCTGTAACTGACGCTGAGGTTCGAAAGCGTGGGTAGCAA
>MG|3|V4|F|22|99.59|Firmicutes|Bacilli|Lactobacillales|Lactobacillaceae|Lactobacillus|salivarius|
CGTAGGTGGCAAGCGTTGTCCGGATTTATTGGGCGTAAAGGGAACGCAGGCGGTTTTTTAAGTCTGATGTGAAAGCCTTCGGCTTAACCGGAGTAGTGCATTGGAAACTGGAAGACTTGAGTGCAGAAGAGGAGAGTGGAACTCCATGTGTAGCGGTGAAATGCGTAGATATATGGAAGAACACCAGTGGCGAAAGCGGCTCTCTGGTCTGTAACTGACGCTGAGGTTCGAAAGCGTGGGTAGCAA
>MG|3|V4|R|11|99.6|Firmicutes|Bacilli|Lactobacillales|Lactobacillaceae|Lactobacillus|salivarius|
TTGCTACCCACGCTTTCGAACCTCAGCGTCAGTTACAGACCAGAGAGCCGCTTTCGCCACTGGTGTTCTTCCATATATCTACGCATTTCACCGCTACACATGGAGTTCCACTCTCCTCTTCTGCACTCAAGTCTTCCAGTTTCCAATGCACTACTCCGGTTAAGCCGAAGGCTTTCACATCAGACTTAAAAAGACCGCCTGCGTTCCCTTTACGCCCAATAAATCCGGACAACGCTTGCCACCTACG
>MG|3|V4|R|122|100.0|Firmicutes|Bacilli|Lactobacillales|Lactobacillaceae|Lactobacillus|salivarius|
TTGCTACCCACGCTTTCGAACCTCAGCGTCAGTTACAGACCAGAGAGCCGCTTTCGCCACTGGTGTTCTTCCATATATCTACGCATTTCACCGCTACACATGGAGTTCCACTCTCCTCTTCTGCACTCAAGTCTTCCAGTTTCCAATGCACTACTCCGGTTAAGCCGAAGGCTTTCACATCAGACTTAAAAGACCGCCTGCGTTCCCTTTACGCCCAATAAATCCGGACAACGCTTGCCACCTACG
>MG|3|V4|R|12|99.59|Firmicutes|Bacilli|Lactobacillales|Lactobacillaceae|Lactobacillus|salivarius|
TTGCTACCCACGCTTTCGAACCTCAGCGTCAGTTACAGACCAGAGAGCCGCTTCGCCACTGGTGTTCTTCCATATATCTACGCATTTCACCGCTACACATGGAGTTCCACTCTCCTCTTCTGCACTCAAGTCTTCCAGTTTCCAATGCACTACTCCGGTTAAGCCGAAGGCTTTCACATCAGACTTAAAAGACCGCCTGCGTTCCCTTTACGCCCAATAAATCCGGACAACGCTTGCCACCTACG
>MG|3|V4|F|10|99.59|Firmicutes|Bacilli|Lactobacillales|Lactobacillaceae|Lactobacillus|salivarius|
CGTAGGTGGCAAGCGTTGTCCGGGTTTATTGGGCGTAAAGGGAACGCAGGCGGTCTTTTAAGTCTGATGTGAAAGCCTTCGGCTTAACCGGAGTAGTGCATTGGAAACTGGAAGACTTGAGTGCAGAAGAGGAGAGTGGAACTCCATGTGTAGCGGTGAAATGCGTAGATATATGGAAGAACACCAGTGGCGAAAGCGGCTCTCTGGTCTGTAACTGACGCTGAGGTTCGAAAGCGTGGGTAGCAA
>MG|3|V4|F|85|99.59|Firmicutes|Bacilli|Lactobacillales|Lactobacillaceae|Lactobacillus|Lactobacillus antri / Lactobacillus frumenti / Lactobacillus oris / Lactobacillus panis / Lactobacillus reuteri|
CGTAGGTGGCAAGCGTTATCCGGATTTATTGGGCGTAAAGCGAGCGCAGGCGGTTGCTTAGGTCTGATGTGAAAGCCTTCGGCTTAACCGAAGAAGGGCATCGGAAACCGGGCGACTTGAGTGCAGAAGAGGACAGTGGAACTCCATGTGTAGCGGTGGAATGCGTAGATATATGGAAGAACACCAGTGGCGAAGGCGGCTGTCTGGTCTGCAACTGACGCTGAGGCTCGAAAGCATGGGTAGCGA
>MG|3|V4|F|321|100.0|Firmicutes|Bacilli|Lactobacillales|Lactobacillaceae|Lactobacillus|Lactobacillus antri / Lactobacillus frumenti / Lactobacillus oris / Lactobacillus panis / Lactobacillus reuteri|
CGTAGGTGGCAAGCGTTATCCGGATTTATTGGGCGTAAAGCGAGCGCAGGCGGTTGCTTAGGTCTGATGTGAAAGCCTTCGGCTTAACCGAAGAAGTGCATCGGAAACCGGGCGACTTGAGTGCAGAAGAGGACAGTGGAACTCCATGTGTAGCGGTGGAATGCGTAGATATATGGAAGAACACCAGTGGCGAAGGCGGCTGTCTGGTCTGCAACTGACGCTGAGGCTCGAAAGCATGGGTAGCGA
>MG|3|V4|R|109|100.0|Firmicutes|Bacilli|Lactobacillales|Lactobacillaceae|Lactobacillus|Lactobacillus acidophilus / Lactobacillus crispatus / Lactobacillus gallinarum|
TCGCTACCCATGCTTTCGAGCCTCAGCGTCAGTTGCAGACCAGAGAGCCGCCTTCGCCACTGGTGTTCTTCCATATATCTACGCATTCCACCGCTACACATGGAGTTCCACTCTCCTCTTCTGCACTCAAGAAAAACAGTTTCCGATGCAGTTCCTCGGTTAAGCCGAGGGCTTTCACATCAGACTTATTCTTCCGCCTGCGCTCGCTTTACGCCCAATAAATCCGGACAACGCTTGCCACCTACG
>MG|3|V4|F|32|98.8|Firmicutes|Bacilli|Lactobacillales|Lactobacillaceae|Lactobacillus|kitasatonis|
CGTAGGTGGCAAGCGTTGTCCGGATTTATTGGGCGTAAAGCGAGCGCAGGCGGAAAAAATAAGTCTGATGTGAAAGCCCTCGGCTTAACCGAGGAACTGCATCGGAAACTGTTTTTTTCTTGAGTGCAGAAGAGGAGAGTGGAACTCCATGTGTAGCGGTGGAATGCGTAGATATATGGAAGAACACCAGTGGCGAAGGCGGCTCTCTGGTCTGCAACTGACGCTGAGGCTCGAAAGCATGGGTAGCGA
>MG|3|V4|F|27|98.8|Firmicutes|Bacilli|Lactobacillales|Lactobacillaceae|Lactobacillus|crispatus|
CGTAGGTGGCAAGCGTTGTCCGGATTTATTGGGCGTAAAGCGAGCGCAGGCGGAAGAATAAGTCTGATGTGAAAGCCCTCGGCTTAACCGAGGAACTGCATCGGAAACTGTTTTTTTTCTTGAGTGCAGAAGAGGAGAGTGGAACTCCATGTGTAGCGGTGGAATGCGTAGATATATGGAAGAACACCAGTGGCGAAGGCGGCTCTCTGGTCTGCAACTGACGCTGAGGCTCGAAAGCATGGGTAGCGA
>MG|3|V4|R|145|100.0|Firmicutes|Bacilli|Lactobacillales|Lactobacillaceae|Lactobacillus|Lactobacillus antri / Lactobacillus frumenti / Lactobacillus oris / Lactobacillus panis / Lactobacillus reuteri|
TCGCTACCCATGCTTTCGAGCCTCAGCGTCAGTTGCAGACCAGACAGCCGCCTTCGCCACTGGTGTTCTTCCATATATCTACGCATTCCACCGCTACACATGGAGTTCCACTGTCCTCTTCTGCACTCAAGTCGCCCGGTTTCCGATGCACTTCTTCGGTTAAGCCGAAGGCTTTCACATCAGACCTAAGCAACCGCCTGCGCTCGCTTTACGCCCAATAAATCCGGATAACGCTTGCCACCTACG
>MG|3|V4|F|12|99.59|Firmicutes|Bacilli|Lactobacillales|Lactobacillaceae|Lactobacillus|Lactobacillus antri / Lactobacillus frumenti / Lactobacillus oris / Lactobacillus panis / Lactobacillus reuteri|
CGTAGGTGGCAAGCGTTATCCGGATTTATTGGGCGTAAAGCGAGCGCAGGCGGTTGCTTAGGTCTGATGTGAAAGCCTTCGGCTTAACCGAAGAAGTGCATCGGAAACCGGGCGACTTGAGTGCAGAAGAGGACAGTGGAACTCCATGTGTAGCGGTGGAATGCGTAGATATATGGAAGAACACCAGTGGCGAAGGCGGCTCTCTGGTCTGCAACTGACGCTGAGGCTCGAAAGCATGGGTAGCGA
>MG|3|V4|F|310|100.0|Firmicutes|Bacilli|Lactobacillales|Lactobacillaceae|Lactobacillus|Lactobacillus acidophilus / Lactobacillus crispatus / Lactobacillus gallinarum|
CGTAGGTGGCAAGCGTTGTCCGGATTTATTGGGCGTAAAGCGAGCGCAGGCGGAAGAATAAGTCTGATGTGAAAGCCCTCGGCTTAACCGAGGAACTGCATCGGAAACTGTTTTTCTTGAGTGCAGAAGAGGAGAGTGGAACTCCATGTGTAGCGGTGGAATGCGTAGATATATGGAAGAACACCAGTGGCGAAGGCGGCTCTCTGGTCTGCAACTGACGCTGAGGCTCGAAAGCATGGGTAGCGA
>MG|3|V4|R|25|99.6|Firmicutes|Bacilli|Lactobacillales|Lactobacillaceae|Lactobacillus|Lactobacillus acidophilus / Lactobacillus crispatus / Lactobacillus gallinarum|
TCGCTACCCATGCTTTCGAGCCTCAGCGTCAGTTGCAGACCAGAGAGCCGCCTTCGCCACTGGTGTTCTTCCATATATCTACGCATTCCACCGCTACACATGGAGTTCCACTCTCCTCTTCTGCACTCAAGAAAAAACAGTTTCCGATGCAGTTCCTCGGTTAAGCCGAGGGCTTTCACATCAGACTTATTCTTCCGCCTGCGCTCGCTTTACGCCCAATAAATCCGGACAACGCTTGCCACCTACG
>MG|3|V4|F|19|99.59|Firmicutes|Bacilli|Lactobacillales|Lactobacillaceae|Lactobacillus|Lactobacillus antri / Lactobacillus frumenti / Lactobacillus oris / Lactobacillus panis / Lactobacillus reuteri|
CGTAGGTGGCAAGCGTTGTCCGGATTTATTGGGCGTAAAGCGAGCGCAGGCGGTTGCTTAGGTCTGATGTGAAAGCCTTCGGCTTAACCGAAGAAGTGCATCGGAAACCGGGCGACTTGAGTGCAGAAGAGGACAGTGGAACTCCATGTGTAGCGGTGGAATGCGTAGATATATGGAAGAACACCAGTGGCGAAGGCGGCTGTCTGGTCTGCAACTGACGCTGAGGCTCGAAAGCATGGGTAGCGA
>MG|3|V4|F|17|99.19|Firmicutes|Bacilli|Lactobacillales|Lactobacillaceae|Lactobacillus|Lactobacillus gasseri / Lactobacillus hominis / Lactobacillus taiwanensis|
CGTAGGTGGCAAGCGTTGTCCGGATTTATTGGGGCGTAAAGCGAGTGCAGGCGGTTCAATAAGTCTGATGTGAAAGCCTTCGGCTCAACCGGAGAATTGCATCAGAAACTGTTGAACTTGAGTGCAGAAGAGGAGAGTGGAACTCCATGTGTAGCGGTGGAATGCGTAGATATATGGAAGAACACCAGTGGCGAAGGCGGCTCTCTGGTCTGTAACTGACGCTGAGGCTCGAAAGCATGGGTAGCGA
>MG|3|V4|F|158|99.19|Firmicutes|Bacilli|Lactobacillales|Lactobacillaceae|Lactobacillus|Lactobacillus acidophilus / Lactobacillus crispatus / Lactobacillus gallinarum|
CGTAGGTGGCAAGCGTTGTCCGGATTTATTGGGCGTAAAGCGAGCGCAGGCGGAAGAATAAGTCTGATGTGAAAGCCCTCGGCTTAACCGAGGAACTGCATCGGAAACTGTTTTTTTCTTGAGTGCAGAAGAGGAGAGTGGAACTCCATGTGTAGCGGTGGAATGCGTAGATATATGGAAGAACACCAGTGGCGAAGGCGGCTCTCTGGTCTGCAACTGACGCTGAGGCTCGAAAGCATGGGTAGCGA
>MG|3|V4|R|29|99.59|Firmicutes|Bacilli|Lactobacillales|Lactobacillaceae|Lactobacillus|Lactobacillus antri / Lactobacillus frumenti / Lactobacillus oris / Lactobacillus panis / Lactobacillus reuteri|
TCGCTACCCATGCTTTCGAGCCTCAGCGTCAGTTGCAGACCAGACAGCCGCCTTCGCCACTGGTGTTCTTCCATATATCTACGCATTCCACCGCTACACATGGAGTTCCACTGTCCTCTTCTGCACTCAAGTCGCCCGGTTTCCGATGCCCTTCTTCGGTTAAGCCGAAGGCTTTCACATCAGACCTAAGCAACCGCCTGCGCTCGCTTTACGCCCAATAAATCCGGATAACGCTTGCCACCTACG
>MG|3|V4|F|165|99.59|Firmicutes|Bacilli|Lactobacillales|Lactobacillaceae|Lactobacillus|Lactobacillus gasseri / Lactobacillus hominis / Lactobacillus taiwanensis|
CGTAGGTGGCAAGCGTTGTCCGGATTTATTGGGCGTAAAGCGAGTGCAGGCGGTTCAATAAGTCTGATGTGAAAGCCTTCGGCTCAACCGGAGAATTGCATCAGAAACTGTTGAACTTGAGTGCAGAAGAGGAGAGTGGAACTCCATGTGTAGCGGTGGAATGCGTAGATATATGGAAGAACACCAGTGGCGAAGGCGGCTCTCTGGTCTGTAACTGACGCTGAGGCTCGAAAGCATGGGTAGCGA
>MG|3|V4|F|12|98.8|Firmicutes|Bacilli|Lactobacillales|Lactobacillaceae|Lactobacillus|kitasatonis|
CGTAGGTGGCAAGCGTTGTCCGGATTTATTGGGCGTAAAGCGAGCGCAGGCGGAAAAATAAGTCTGATGTGAAAGCCCTCGGCTTAACCGAGGAACTGCATCGGAAACTGTTTTTTTTCTTGAGTGCAGAAGAGGAGAGTGGAACTCCATGTGTAGCGGTGGAATGCGTAGATATATGGAAGAACACCAGTGGCGAAGGCGGCTCTCTGGTCTGCAACTGACGCTGAGGCTCGAAAGCATGGGTAGCGA
>MG|3|V4|R|49|99.19|Firmicutes|Bacilli|Lactobacillales|Lactobacillaceae|Lactobacillus|Lactobacillus acidophilus / Lactobacillus crispatus / Lactobacillus gallinarum|
TCGCTACCCATGCTTTCGAGCCTCAGCGTCAGTTGCAGACCAGAGAGCCGCCTTCGCCACTGGTGTTCTTCCATATATCTACGCATTCCACCGCTACACATGGAGTTCCACTCTCCTCTTCTGCACTCAAGAAAAAAACAGTTTCCGATGCAGTTCCTCGGTTAAGCCGAGGGCTTTCACATCAGACTTATTCTTCCGCCTGCGCTCGCTTTACGCCCAATAAATCCGGACAACGCTTGCCACCTACG
>MG|3|V4|R|57|100.0|Firmicutes|Bacilli|Lactobacillales|Lactobacillaceae|Lactobacillus|Lactobacillus gasseri / Lactobacillus hominis / Lactobacillus taiwanensis|
TCGCTACCCATGCTTTCGAGCCTCAGCGTCAGTTGCAGACCAGAGAGCCGCCTTCGCCACTGGTGTTCTTCCATATATCTACGCATTCCACCGCTACACATGGAGTTCCACTCTCCTCTTCTGCACTCAAGTTCAACAGTTTCTGATGCAATTCTCCGGTTGAGCCGAAGGCTTTCACATCAGACTTATTGAACCGCCTGCACTCGCTTTACGCCCAATAAATCCGGACAACGCTTGCCACCTACG
>MG|3|V4|F|108|100.0|Firmicutes|Bacilli|Lactobacillales|Lactobacillaceae|Lactobacillus|Lactobacillus gasseri / Lactobacillus hominis / Lactobacillus taiwanensis|
CGTAGGTGGCAAGCGTTGTCCGGATTTATTGGGCGTAAAGCGAGTGCAGGCGGTTCAATAAGTCTGATGTGAAAGCCTTCGGCTCAACCGGAGAATTGCATCAGAAACTGTTGAACTTGAGTGCAGAAGAGGAGAGTGGAACTCCATGTGTAGCGGTGGAATGCGTAGATATATGGAAGAACACCAGTGGCGAAGGCGGCTCTCTGGTCTGCAACTGACGCTGAGGCTCGAAAGCATGGGTAGCGA
>MG|3|V4|F|10|99.6|Firmicutes|Bacilli|Lactobacillales|Lactobacillaceae|Lactobacillus|Lactobacillus acidophilus / Lactobacillus crispatus / Lactobacillus gallinarum|
CGTAGGTGGCAAGCGTTGTCCGGATTTATTGGGCGTAAAAGCGAGCGCAGGCGGAAGAATAAGTCTGATGTGAAAGCCCTCGGCTTAACCGAGGAACTGCATCGGAAACTGTTTTTCTTGAGTGCAGAAGAGGAGAGTGGAACTCCATGTGTAGCGGTGGAATGCGTAGATATATGGAAGAACACCAGTGGCGAAGGCGGCTCTCTGGTCTGCAACTGACGCTGAGGCTCGAAAGCATGGGTAGCGA
>MG|3|V4|R|13|99.59|Firmicutes|Bacilli|Lactobacillales|Lactobacillaceae|Lactobacillus|Lactobacillus antri / Lactobacillus frumenti / Lactobacillus oris / Lactobacillus panis / Lactobacillus reuteri|
TCGCTACCCATGCTTTCGAGCCTCAGCGTCAGTTGCAGACCAGACAGCCGCCTTCGCCACTGGTGTTCTTCCATATATCTACGCATTCCACCGCTACACATGGAGTTCCACTGTCCTCTTCTGCACTCAAGTCGCCCGGTTTCCGATGCACTTCTTCGGTTAAGCCGAAGGCTTTCACATCAGACCTAAGCAACCGCCTGCGCTCGCTTTACGCCCAATAAATCCGGACAACGCTTGCCACCTACG
>MG|3|V4|F|10|99.59|Firmicutes|Bacilli|Lactobacillales|Lactobacillaceae|Lactobacillus|Lactobacillus animalis / Lactobacillus apodemi / Lactobacillus murinus / Lactobacillus salivarius|
CGTAGGTGGCAAGCGTTATCCGGATTTATTGGGCGTAAAGGGAACGCAGGCGGTCTTTTAAGTCTGATGTGAAAGCCTTCGGCTTAACCGGAGTAGTGCATTGGAAACTGGAAGACTTGAGTGCAGAAGAGGAGAGTGGAACTCCATGTGTAGCGGTGAAATGCGTAGATATATGGAAGAACACCAGTGGCGAAAGCGGCTCTCTGGTCTGTAACTGACGCTGAGGTTCGAAAGCGTGGGTAGCAA
>MG|3|V4|F|109|99.59|Firmicutes|Bacilli|Lactobacillales|Lactobacillaceae|Lactobacillus|Lactobacillus acidophilus / Lactobacillus crispatus / Lactobacillus gallinarum|
CGTAGGTGGCAAGCGTTGTCCGGATTTATTGGGCGTAAAGCGAGCGCAGGCGGAAGAATAAGTCTGATGTGAAAGCCTCGGCTTAACCGAGGAACTGCATCGGAAACTGTTTTTCTTGAGTGCAGAAGAGGAGAGTGGAACTCCATGTGTAGCGGTGGAATGCGTAGATATATGGAAGAACACCAGTGGCGAAGGCGGCTCTCTGGTCTGCAACTGACGCTGAGGCTCGAAAGCATGGGTAGCGA
>MG|3|V4|F|24|100.0|Firmicutes|Bacilli|Lactobacillales|Lactobacillaceae|Lactobacillus|Lactobacillus agilis / Lactobacillus sp.|
CGTAGGTGGCAAGCGTTGTCCGGATTTATTGGGCGTAAAGGGAACGCAGGCGGTCCTTTAAGTCTGATGTGAAAGCCTTCGGCTTAACCGAAGAATTGCATTGGAAACTGGAGGACTTGAGTGCAGAAGAGGAGAGTGGAACTCCATGTGTAGCGGTGAAATGCGTAGATATATGGAAGAACACCAGTGGCGAAAGCGGCTCTCTGGTCTGTAACTGACGCTGAGGTTCGAAAGTGTGGGTAGCAA
>MG|3|V4|R|23|98.8|Firmicutes|Bacilli|Lactobacillales|Lactobacillaceae|Lactobacillus|kitasatonis|
TCGCTACCCATGCTTTCGAGCCTCAGCGTCAGTTGCAGACCAGAGAGCCGCCTTCGCCACTGGTGTTCTTCCATATATCTACGCATTCCACCGCTACACATGGAGTTCCACTCTCCTCTTCTGCACTCAAGAAAAAAACAGTTTCCGATGCAGTTCCTCGGTTAAGCCGAGGGCTTTCACATCAGACTTATTTTTTCCGCCTGCGCTCGCTTTACGCCCAATAAATCCGGACAACGCTTGCCACCTACG
>MG|3|V4|R|68|99.59|Firmicutes|Bacilli|Lactobacillales|Lactobacillaceae|Lactobacillus|Lactobacillus gasseri / Lactobacillus hominis / Lactobacillus taiwanensis|
TCGCTACCCATGCTTTCGAGCCTCAGCGTCAGTTACAGACCAGAGAGCCGCCTTCGCCACTGGTGTTCTTCCATATATCTACGCATTCCACCGCTACACATGGAGTTCCACTCTCCTCTTCTGCACTCAAGTTCAACAGTTTCTGATGCAATTCTCCGGTTGAGCCGAAGGCTTTCACATCAGACTTATTGAACCGCCTGCACTCGCTTTACGCCCAATAAATCCGGACAACGCTTGCCACCTACG
>MG|3|V4|R|50|99.59|Firmicutes|Bacilli|Lactobacillales|Lactobacillaceae|Lactobacillus|Lactobacillus acidophilus / Lactobacillus crispatus / Lactobacillus gallinarum|
TCGCTACCCATGCTTTCGAGCCTCAGCGTCAGTTGCAGACCAGAGAGCCGCCTTCGCCACTGGTGTTCTTCCATATATCTACGCATTCCACCGCTACACATGGAGTTCCACTCTCCTCTTCTGCACTCAAGAAAAACAGTTTCCGATGCAGTTCCTCGGTTAAGCCGAGGCTTTCACATCAGACTTATTCTTCCGCCTGCGCTCGCTTTACGCCCAATAAATCCGGACAACGCTTGCCACCTACG
>MG|3|V4|F|15|98.4|Firmicutes|Bacilli|Lactobacillales|Lactobacillaceae|Lactobacillus|kitasatonis|
CGTAGGTGGCAAGCGTTGTCCGGATTTATTGGGCGTAAAGCGAGCGCAGGCGGAAAAAATAAGTCTGATGTGAAAGCCCTCGGCTTAACCGAGGAACTGCATCGGAAACTGTTTTTTTTCTTGAGTGCAGAAGAGGAGAGTGGAACTCCATGTGTAGCGGTGGAATGCGTAGATATATGGAAGAACACCAGTGGCGAAGGCGGCTCTCTGGTCTGCAACTGACGCTGAGGCTCGAAAGCATGGGTAGCGA
>MG|3|V4|F|76|99.6|Firmicutes|Bacilli|Lactobacillales|Lactobacillaceae|Lactobacillus|Lactobacillus acidophilus / Lactobacillus crispatus / Lactobacillus gallinarum|
CGTAGGTGGCAAGCGTTGTCCGGATTTATTGGGCGTAAAGCGAGCGCAGGCGGAAGAATAAGTCTGATGTGAAAGCCCTCGGCTTAACCGAGGAACTGCATCGGAAACTGTTTTTTCTTGAGTGCAGAAGAGGAGAGTGGAACTCCATGTGTAGCGGTGGAATGCGTAGATATATGGAAGAACACCAGTGGCGAAGGCGGCTCTCTGGTCTGCAACTGACGCTGAGGCTCGAAAGCATGGGTAGCGA
>MG|3|V4|F|110|100.0|Firmicutes|Bacilli|Lactobacillales|Streptococcaceae|Streptococcus|Streptococcus alactolyticus / Streptococcus gallolyticus / Streptococcus pasteurianus|
CGTAGGTCCCGAGCGTTGTCCGGATTTATTGGGCGTAAAGCGAGCGCAGGCGGTTTAATAAGTCTGAAGTTAAAGGCAGTGGCTTAACCATTGTTCGCTTTGGAAACTGTTAAACTTGAGTGCAGAAGGGGAGAGTGGAATTCCATGTGTAGCGGTGAAATGCGTAGATATATGGAGGAACACCGGTGGCGAAAGCGGCTCTCTGGTCTGTAACTGACGCTGAGGCTCGAAAGCGTGGGGAGCAA
>MG|3|V4|R|39|100.0|Firmicutes|Bacilli|Lactobacillales|Streptococcaceae|Streptococcus|Streptococcus alactolyticus / Streptococcus gallolyticus / Streptococcus pasteurianus|
TTGCTCCCCACGCTTTCGAGCCTCAGCGTCAGTTACAGACCAGAGAGCCGCTTTCGCCACCGGTGTTCCTCCATATATCTACGCATTTCACCGCTACACATGGAATTCCACTCTCCCCTTCTGCACTCAAGTTTAACAGTTTCCAAAGCGAACAATGGTTAAGCCACTGCCTTTAACTTCAGACTTATTAAACCGCCTGCGCTCGCTTTACGCCCAATAAATCCGGACAACGCTCGGGACCTACGT
>MG|3|V4|F|30|100.0|Firmicutes|Clostridia|Clostridiales|Clostridiaceae|Clostridium|disporicum|
CGTAGGTGGCGAGCGTTGTCCGGATTTACTGGGCGTAAAGGGAGCGTAGGCGGACTTTTAAGTGAGATGTGAAATACCCGGGCTCAACTTGGGTGCTGCATTTCAAACTGGAAGTCTAGAGTGCAGGAGAGGAGAATGGAATTCCTAGTGTAGCGGTGAAATGCGTAGAGATTAGGAAGAACACCAGTGGCGAAGGCGATTCTCTGGACTGTAACTGACGCTGAGGCTCGAAAGCGTGGGGAGCAA
>MG|3|V4|R|15|100.0|Firmicutes|Clostridia|Clostridiales|Clostridiaceae|Clostridium|disporicum|
TTGCTCCCCACGCTTTCGAGCCTCAGCGTCAGTTACAGTCCAGAGAATCGCCTTCGCCACTGGTGTTCTTCCTAATCTCTACGCATTTCACCGCTACACTAGGAATTCCATTCTCCTCTCCTGCACTCTAGACTTCCAGTTTGAAATGCAGCACCCAAGTTGAGCCCGGGTATTTCACATCTCACTTAAAAGTCCGCCTACGCTCCCTTTACGCCCAGTAAATCCGGACAACGCTCGCCACCTACG
>MG|3|V4|F|69|100.0|Firmicutes|Clostridia|Clostridiales|Clostridiaceae|Clostridium|sp.|
CGTAGGTGGCAAGCGTTATCCGGATTTACTGGGTGTAAAGGGCGTGTAGGCGGGATTGCAAGTCAGATGTGAAAACCACGGGCTCAACCTGTGGCCTGCATTTGAAACTGTAGTTCTTGAGTACTGGAGAGGCAGACGGAATTCCTAGTGTAGCGGTGAAATGCGTAGATATTAGGAGGAACACCAGTGGCGAAGGCGGTCTGCTGGACAGCAACTGACGCTGAGGCGCGAAAGCGTGGGGAGCAA
>MG|3|V4|F|27|99.59|Firmicutes|Clostridia|Clostridiales|Clostridiaceae|Clostridium|sp.|
CGTAGGTGGCAAGCGTTATCCGGATTTACTGGGTGTAAAGGGCGTGTAGGCGGGACTGCAAGTCAGATGTGAAAACCACGGGCTCAACCTGTGGCCTGCATTTGAAACTGTAGTTCTTGAGTACTGGAGAGGCAGACGGAATTCCTAGTGTAGCGGTGAAATGCGTAGATATTAGGAGGAACACCAGTGGCGAAGGCGGTCTGCTGGACAGCAACTGACGCTGAGGCGCGAAAGCGTGGGGAGCAA
>MG|3|V4|F|97|99.59|Firmicutes|Clostridia|Clostridiales|Clostridiaceae|Clostridium|sp.|
CGTAGGTGGCAAGCGTTATCCGGATTTACTGGGTGTAAAGGGCGTGTAGGCGGGATTGCAAGTCAGATGTGAAAACCACGGGCTCAACCTGTGGCCTGCATTTGAAACTGCAGTTCTTGAGTACTGGAGAGGCAGACGGAATTCCTAGTGTAGCGGTGAAATGCGTAGATATTAGGAGGAACACCAGTGGCGAAGGCGGTCTGCTGGACAGCAACTGACGCTGAGGCGCGAAAGCGTGGGGAGCAA
>MG|3|V4|R|27|99.19|Firmicutes|Clostridia|Clostridiales|Clostridiaceae|Clostridium|sp.|
TTGCTCCCCACGCTTTCGCGCCTCAGCGTCAGTTGCTGTCCAGCAGACCGCCTTCGCCACTGGTGTTCCTCCTAATATCTACGCATTTCACCGCTACACTAGGAATTCCGTCTGCCTCTCCAGTACTCAAGAACGACAGTTTCAAATGCAGGCCACAGGTTGAGCCCGTGGTTTTCACATCTGACTTGCCATCCCGCCTACACGCCCTTTACACCCAGTAAATCCGGATAACGCTTGCCACCTACG
>MG|3|V4|R|31|99.19|Firmicutes|Clostridia|Clostridiales|Clostridiaceae|Clostridium|sp.|
TTGCTCCCCACGCTTTCGCGCCTCAGCGTCAGTTGCTGTCCAGCAGACCGCCTTCGCCACTGGTGTTCCTCCTAATATCTACGCATTTCACCGCTACACTAGGAATTCCGTCTGCCTCTCCAGTACTCAAGAACTACAGTTTCAAATGCAGGCCAGAGGTTGAGCCCCTGGTTTTCACATCTGACTTGCAATCCCGCCTACACGCCCTTTACACCCAGTAAATCCGGATAACGCTTGCCACCTACG
>MG|3|V4|F|68|99.19|Firmicutes|Clostridia|Clostridiales|Clostridiaceae|Clostridium|sp.|
CGTAGGTGGCAAGCGTTATCCGGATTTACTGGGTGTAAAGGGCGTGTAGGCGGGATGGCAAGTCAGATGTGAAAACCACGGGCTCAACCTGTGGCCTGCATTTGAAACTGTCGTTCTTGAGTACTGGAGAGGCAGACGGAATTCCTAGTGTAGCGGTGAAATGCGTAGATATTAGGAGGAACACCAGTGGCGAAGGCGGTCTGCTGGACAGCAACTGACGCTGAGGCGCGAAAGCGTGGGGAGCAA
>MG|3|V4|R|37|99.59|Firmicutes|Clostridia|Clostridiales|Clostridiaceae|Clostridium|sp.|
TTGCTCCCCACGCTTTCGCGCCTCAGCGTCAGTTGCTGTCCAGCAGACCGCCTTCGCCACTGGTGTTCCTCCTAATATCTACGCATTTCACCGCTACACTAGGAATTCCGTCTGCCTCTCCAGTACTCAAGAACTGCAGTTTCAAATGCAGGCCACAGGTTGAGCCCGTGGTTTTCACATCTGACTTGCAATCCCGCCTACACGCCCTTTACACCCAGTAAATCCGGATAACGCTTGCCACCTACG
>MG|3|V4|R|31|100.0|Firmicutes|Clostridia|Clostridiales|Clostridiaceae|Clostridium|sp.|
TTGCTCCCCACGCTTTCGCGCCTCAGCGTCAGTTGCTGTCCAGCAGACCGCCTTCGCCACTGGTGTTCCTCCTAATATCTACGCATTTCACCGCTACACTAGGAATTCCGTCTGCCTCTCCAGTACTCAAGAACTACAGTTTCAAATGCAGGCCACAGGTTGAGCCCGTGGTTTTCACATCTGACTTGCAATCCCGCCTACACGCCCTTTACACCCAGTAAATCCGGATAACGCTTGCCACCTACG
>MG|3|V4|R|17|99.59|Firmicutes|Clostridia|Clostridiales|Clostridiaceae|Clostridium|sp.|
TTGCTCCCCACGCTTTCGCGCCTCAGCGTCAGTTGCTGTCCAGCAGACCGCCTTCGCCACTGGTGTTCCTCCTAATATCTACGCATTTCACCGCTACACTAGGAATTCCGTCTGCCTCTCCAGTACTCAAGAACTACAGTTTCAAATGCAGGCCACAGGTTGAGCCCGTGGTTTTCACATCTGACTTGCAGTCCCGCCTACACGCCCTTTACACCCAGTAAATCCGGATAACGCTTGCCACCTACG
>MG|3|V4|F|69|99.19|Firmicutes|Clostridia|Clostridiales|Clostridiaceae|Clostridium|sp.|
CGTAGGTGGCAAGCGTTATCCGGATTTACTGGGTGTAAAGGGCGTGTAGGCGGGATTGCAAGTCAGATGTGAAAACCAGGGGCTCAACCTCTGGCCTGCATTTGAAACTGTAGTTCTTGAGTACTGGAGAGGCAGACGGAATTCCTAGTGTAGCGGTGAAATGCGTAGATATTAGGAGGAACACCAGTGGCGAAGGCGGTCTGCTGGACAGCAACTGACGCTGAGGCGCGAAAGCGTGGGGAGCAA
>MG|3|V4|R|26|97.56|Firmicutes|Clostridia|Clostridiales|Clostridiaceae|Clostridium|sp.|
TTGCTCCCCACGCTTTCGAGCCTCAACGTCAGTTACTGTCCAGCAGGCCGCCTTCGCCACTGGTGTTCCTCCTAATATCTACGCATTTCACCGCTACACTAGGAATTCCGCCTGCCTCTCCAGCACTCCAGCAAAACAGTTTCCAAAGCAGTCCCGCGGTTGAGCCCCGGGCTTTCACTTCAGACTTGCTTCGCCGTCTACGCTCCCTTTACACCCAGTAAATCCGGATAACGCTTGCCCCCTACG
>MG|3|V4|F|15|97.56|Firmicutes|Clostridia|Clostridiales|Clostridiaceae|Clostridium|sp.|
CGTAGGGAGCGAGCGTTATCCGGATTTACTGGGTGTAAAGGGCGTGTAGGCGGGACCGCAAGTCAGATGTGAAAACTATGGGCTCAACCCATAGCCTGCATTTGAAACTGTGGTTCTTGAGTGCTGGAGAGGCAATCGGAATTCCGTGTGTAGCGGTGAAATGCGTAGATATACGGAGGAACACCAGTGGCGAAGGCGGATTGCTGGACAGTAACTGACGCTGAGGCGCGAAAGCGTGGGGAGCAA
>MG|3|V4|F|94|98.37|Firmicutes|Clostridia|Clostridiales|Clostridiaceae|Clostridium|sp.|
CGTAGGTGGCAAGCGTTATCCGGATTTACTGGGTGTAAAGGGCGTGTAGGCGGGATGGCAAGTCAGATGTGAAAACTATGGGCTCAACCCATAGCCTGCATTTGAAACTGTCGTTCTTGAGTGCTGGAGAGGCAATCGGAATTCCGTGTGTAGCGGTGAAATGCGTAGATATACGGAGGAACACCAGTGGCGAAGGCGGATTGCTGGACAGTAACTGACGCTGAGGCGCGAAAGCGTGGGGAGCAA
>MG|3|V4|F|125|97.17|Firmicutes|Clostridia|Clostridiales|Clostridiaceae|Clostridium|sp.|
CGTAGGTGGCAAGCGTTATCCGGATTTACTGGGTGTAAAGGGCGTGTAGGCGGGCTGGCAAGTCAGATGTGAAAACCATGGGCTCAACCCATGGCCTGCATTTGAAACTGTTGGTCTTGAGTGCTGGAGAGGCAATCGGAATTCCGTGTGTAGCGGTGAAATGCGTAGATATACGGAGGAACACCAGTGGCGAAGGCGGATTGCTGGACAGTAACTGACGCTGAGGCGCGAAAGCGTGGGGAGCAA
>MG|3|V4|F|30|97.98|Firmicutes|Clostridia|Clostridiales|Clostridiaceae|Clostridium|sp.|
CGTAGGGGGGCTAGCGTTATCCGGAATTACTGGGCGTAAAGGGTGCGTAGGTGGTTTCTTAAGTCAGAGGTGAAAGGCTACAGGCTCAACCGTAGTAAGCCTTTGAAACTGGGAAACTTGAGTGCAGGAGAGGAGAGTGGAATTCCTAGTGTAGCGGTGAAATGCGTAGATATTAGGAGGAACACCAGTTGCGAAGGCGGCTCTCTGGACTGTAACTGACACTGAGGCACGAAAGCGTGGGGAGCAA
>MG|3|V4|F|10|97.15|Firmicutes|Clostridia|Clostridiales|Clostridiaceae|Clostridium|sp.|
CGTAGGTGGCAAGCGTTATCCGGATTTACTGGGTGTAAAGGGCGTGTAGGCGGGACTGCAAGTCAGGCGTGAAAACCATGGGCTCAACCCATGGCCTGCGTTTGAAACTGTAGTTCTTGAGTACTGGAGAGGCAGACGGAATTCCTAGTGTAGCGGTGAAATGCGTAGATATTAGGAGGAACACCAGTGGCGAAGGCGGTCTGCTGGACAGCAACTGACGCTGAGGCGCGAAAGCGTGGGGAGCAA
>MG|3|V4|R|13|97.98|Firmicutes|Clostridia|Clostridiales|Clostridiaceae|Clostridium|sp.|
TTGCTCCCCACGCTTTCGTGCCTCAGTGTCAGTTACAGTCCAGAGAGCCGCCTTCGCAACTGGTGTTCCTCCTAATATCTACGCATTTCACCGCTACACTAGGAATTCCACTCTCCTCTCCTGCACTCAAGTTTCCCAGTTTCAAAGGCTTACTACGGTTGAGCCTGTAGCCTTTCACCTCTGACTTAAGAAACCACCTACGCACCCTTTACGCCCAGTAATTCCGGATAACGCTAGCCCCCCTACG
>MG|3|V4|F|14|97.56|Firmicutes|Clostridia|Clostridiales|Clostridiaceae|Clostridium|sp.|
CGTAGGTGGCAAGCGTTATCCGGATTTACTGGGTGTAAAGGGCGTGTAGGCGGGATGGCAAGTCAGATGTGAAACCCATGGGCTCAACCCATGGCCTGCATTTGAAACTGTCGTTCTTGAGTACTGGAGAGGCAGACGGAATTCCTAGTGTAGCGGTGAAATGCGTAGATATTAGGAGGAACACCAGTGGCGAAGGCGGTCTGCTGGACAGCAACTGACGCTGAGGCGCGAAAGCGTGGGGAGCAA
>MG|3|V4|F|14|98.78|Firmicutes|Clostridia|Clostridiales|Clostridiaceae|Clostridium|sp.|
CGTAGGGGGCAAGCGTTATCCGGATTTACTGGGTGTAAAGGGAGCGTAGACGGCGAAGCAAGTCCGAAGTGAAAACCCGGGGCTCAACCCCGGGACTGCTTTGGAAACTGTTTTGCTAGAGTGCTGGAGAGGTAAGTGGAATTCCTAGTGTAGCGGTGAAATGCGTAGATATTAGGAGGAACACCAGTGGCGAAGGCGGCTTACTGGACAGTAACTGACGTTGAGGCTCGAAAGCGTGGGGAGCAA
>MG|3|V4|R|43|98.37|Firmicutes|Clostridia|Clostridiales|Clostridiaceae|Clostridium|sp.|
TTGCTCCCCACGCTTTCGTGCCTCAGTGTCAGTTACAGTCCAGAGAGCCGCCTTCGCAACTGGTGTTCCTCCTAATATCTACGCATTTCACCGCTACACTAGGAATTCCACTCTCCTCTCCTGCACTCAAGTTTCCCAGTTTCAAAGGCTTACTACGGTTGAGCCGTAGCCTTTCACCTCTGACTTAAGAAACCACCTACGCACCCTTTACGCCCAGTAATTCCGGATAACGCTAGCCCCCCTACG
>MG|3|V4|F|103|98.37|Firmicutes|Clostridia|Clostridiales|Clostridiaceae|Clostridium|sp.|
CGTAGGGGGGCTAGCGTTATCCGGAATTACTGGGCGTAAAGGGTGCGTAGGTGGTTTCTTAAGTCAGAGGTGAAAGGCTACGGCTCAACCGTAGTAAGCCTTTGAAACTGGGAAACTTGAGTGCAGGAGAGGAGAGTGGAATTCCTAGTGTAGCGGTGAAATGCGTAGATATTAGGAGGAACACCAGTTGCGAAGGCGGCTCTCTGGACTGTAACTGACACTGAGGCACGAAAGCGTGGGGAGCAA
>MG|3|V4|R|19|97.56|Firmicutes|Clostridia|Clostridiales|Clostridiaceae|Clostridium|sp.|
TTGCTCCCCACGCTTTCGCGCCTCAGCGTCAGTTACTGTCCAGCAATCCGCCTTCGCCACTGGTGTTCCTCCGTATATCTACGCATTTCACCGCTACACACGGAATTCCGATTGCCTCTCCAGCACTCAAGAACTACAGTTTCAAATGCAGGCCATGGGTTGAGCCCATGGTTTTCACATCTGACTTGCAGTCCCGCCTACACGCCCTTTACACCCAGTAAATCCGGATAACGCTCGCTCCCTACG
>MG|3|V4|F|226|98.78|Firmicutes|Clostridia|Clostridiales|Clostridiaceae|Clostridium|sp.|
CGTAGGGGGCTAGCGTTATCCGGAATTACTGGGCGTAAAGGGTGCGTAGGTGGTTTCTTAAGTCAGAGGTGAAAGGCTACGGCTCAACCGTAGTAAGCCTTTGAAACTGGGAAACTTGAGTGCAGGAGAGGAGAGTGGAATTCCTAGTGTAGCGGTGAAATGCGTAGATATTAGGAGGAACACCAGTTGCGAAGGCGGCTCTCTGGACTGTAACTGACACTGAGGCACGAAAGCGTGGGGAGCAA
>MG|3|V4|F|40|97.56|Firmicutes|Clostridia|Clostridiales|Clostridiaceae|Clostridium|sp.|
CGTAGGGAGCGAGCGTTATCCGGATTTACTGGGTGTAAAGGGCGTGTAGGCGGGACTGCAAGTCAGATGTGAAAACCATGGGCTCAACCCATGGCCTGCATTTGAAACTGTAGTTCTTGAGTGCTGGAGAGGCAATCGGAATTCCGTGTGTAGCGGTGAAATGCGTAGATATACGGAGGAACACCAGTGGCGAAGGCGGATTGCTGGACAGTAACTGACGCTGAGGCGCGAAAGCGTGGGGAGCAA
>MG|3|V4|F|50|97.56|Firmicutes|Clostridia|Clostridiales|Clostridiaceae|Clostridium|sp.|
CGTAGGGGGCAAGCGTTATCCGGATTTACTGGGTGTAAAGGGAGCGTAGACGGCGAAGCAAGTCTGAAGTGAAAGCCCGGGGCTCAACCGCGGGACTGCTTTGGAAACTGTTTTGCTGGAGTGCTGGAGAGGCAGGCGGAATTCCTAGTGTAGCGGTGAAATGCGTAGATATTAGGAGGAACACCAGTGGCGAAGGCGGCCTGCTGGACAGTAACTGACGTTGAGGCTCGAAAGCGTGGGGAGCAA
>MG|3|V4|F|14|97.97|Firmicutes|Clostridia|Clostridiales|Clostridiaceae|Clostridium|sp.|
CGTAGGTGGCAAGCGTTATCCGGATTTACTGGGTGTAAAGGGCGTGTAGGCGGGATGGCAAGTCAGATGTGAAAACCATGGGCTCAACCCATGGCCTGCATTTGAAACTGTCGTTCTTGAGTACTGGAGAGGCAGACGGAATTCCTAGTGTAGCGGTGAAATGCGTAGATATTAGGAGGAACACCAGTGGCGAAGGCGGTCTGCTGGACAGCAACTGACGCTGAGGCGCGAAAGCGTGGGGAGCAA
>MG|3|V4|R|62|97.17|Firmicutes|Clostridia|Clostridiales|Clostridiaceae|Clostridium|sp.|
TTGCTCCCCACGCTTTCGCGCCTCAGCGTCAGTTACTGTCCAGCAATCCGCCTTCGCCACTGGTGTTCCTCCGTATATCTACGCATTTCACCGCTACACACGGAATTCCGATTGCCTCTCCAGCACTCAAGACCAACAGTTTCAAATGCAGGCCATGGGTTGAGCCCATGGTTTTCACATCTGACTTGCCAGCCCGCCTACACGCCCTTTACACCCAGTAAATCCGGATAACGCTTGCCACCTACG
>MG|3|V4|R|11|98.37|Firmicutes|Clostridia|Clostridiales|Clostridiaceae|Clostridium|sp.|
TTGCTCCCCACGCTTTCGTGCCTCAGTGTCAGTTACAGTCCAGAGAGCCGCCTTCGCAACTGGTGTTCCTCCTAATATCTACGCATTTCACCGCTACACTAGGAATTCCACTCTCCTCTCCTGCACTCAAGTTTCCTAGTTTCAAAGGCTTACTACGGTTGAGCCGTAGCCTTTCACCTCTGACTTAAGAAACCACCTACGCACCCTTTACGCCCAGTAATTCCGGATAACGCTAGCCCCCTACG
>MG|3|V4|R|85|98.78|Firmicutes|Clostridia|Clostridiales|Clostridiaceae|Clostridium|sp.|
TTGCTCCCCACGCTTTCGTGCCTCAGTGTCAGTTACAGTCCAGAGAGCCGCCTTCGCAACTGGTGTTCCTCCTAATATCTACGCATTTCACCGCTACACTAGGAATTCCACTCTCCTCTCCTGCACTCAAGTTTCCCAGTTTCAAAGGCTTACTACGGTTGAGCCGTAGCCTTTCACCTCTGACTTAAGAAACCACCTACGCACCCTTTACGCCCAGTAATTCCGGATAACGCTAGCCCCCTACG
>MG|3|V4|F|12|98.37|Firmicutes|Clostridia|Clostridiales|Clostridiaceae|Clostridium|sp.|
CGTAGGGGGCTAGCGTTATCCGGAATTACTGGGCGTAAAGGGTGCGTAGGTGGTTTCTTAAGTCAGAGGTGAAAGGCTACGGCTCAACCGTAGTAAGCCTTTGAAACTAGGAAACTTGAGTGCAGGAGAGGAGAGTGGAATTCCTAGTGTAGCGGTGAAATGCGTAGATATTAGGAGGAACACCAGTTGCGAAGGCGGCTCTCTGGACTGTAACTGACACTGAGGCACGAAAGCGTGGGGAGCAA
>MG|3|V4|F|22|100.0|Firmicutes|Clostridia|Clostridiales|Clostridiaceae|Clostridium|Clostridium ruminantium / Clostridium sp.|
CGTAGGGGGCTAGCGTTATCCGGAATTACTGGGCGTAAAGGGTGCGTAGGTGGTTTCTTAAGTCAGAGGTGAAAGGCTACGGCTCAACCGTAGTAAGCCTTTGAAACTGAGAAACTTGAGTGCAGGAGAGGAGAGTAGAATTCCTAGTGTAGCGGTGAAATGCGTAGATATTAGGAGGAATACCAGTTGCGAAGGCGGCTCTCTGGACTGTAACTGACACTGAGGCACGAAAGCGTGGGGAGCAA
>MG|3|V4|R|38|98.37|Firmicutes|Clostridia|Clostridiales|Clostridiaceae|Clostridium|sp.|
TTGCTCCCCACGCTTTCGCGCCTCAGCGTCAGTTACTGTCCAGCAATCCGCCTTCGCCACTGGTGTTCCTCCGTATATCTACGCATTTCACCGCTACACACGGAATTCCGATTGCCTCTCCAGCACTCAAGAACGACAGTTTCAAATGCAGGCTATGGGTTGAGCCCATAGTTTTCACATCTGACTTGCCATCCCGCCTACACGCCCTTTACACCCAGTAAATCCGGATAACGCTTGCCACCTACG
>MG|3|V4|F|11|97.15|Firmicutes|Clostridia|Clostridiales|Eubacteriaceae|Eubacterium|desmolans|
CGTAGGGAGCAAGCGTTATCCGGATTTACTGGGTGTAAAGGGCGCGCAGGCGGGCTGGCAAGTTGGGAGTGAAATGCCGGGGCTTAACCCCGGAACTGCTTTCAAAACTGCTGGTCTTGAGTGATGGAGAGGCAGGCGGAATTCCGTGTGTAGCGGTGAAATGCGTAGATATACGGAGGAACACCAGTGGCGAAGGCGGCCTGCTGGACATTAACTGACGCTGAGGCGCGAAAGCGTGGGGAGCAA
>MG|3|V4|F|12|97.15|Firmicutes|Clostridia|Clostridiales|Oscillospiraceae|Oscillibacter|ruminantium|
CGTAGGTGGCGAGCGTTGTCCGGATTTACTGGGTGTAAAGGGCGTGTAGCCGGGCTGACAAGTCAGATGTGAAATCTGGAGGCTCAACCTCCAAACTGCATTTGAAACTGCCAGTCTTGAGTATCGGAGAGGTAATCGGAATTCCTTGTGTAGCGGTGAAATGCGTAGATATAAGGAAGAACACCAGTGGCGAAGGCGGATTACTGGACGACAACTGACGGTGAGGCGCGAAAGCGTGGGGAGCAA
>MG|3|V4|R|29|99.18|Firmicutes|Clostridia|Clostridiales|Ruminococcaceae|Ruminococcus|sp.|
TTGCTCCCCACGCTTTCGAGCCTCAACGTCAGTTACTGTCCAGTAAGCCGCCTTCGCCACTGGTGTTCCTCCTAATATCTACGCATTTCACCGCTACACTAGGAATTCCACTTACCTCTCCAGCACTCTAGATAAACAGTTTCCAAAGCAGTCCCGGGGTTGAGCCCCGGGCTTTCACTCCAGACTTGCCTATCCGTCTACGCTCCCTTTACACCCAGTAAATCCGGATAACGCTTGCACCATACG
>MG|3|V4|F|58|99.18|Firmicutes|Clostridia|Clostridiales|Ruminococcaceae|Ruminococcus|sp.|
CGTATGGTGCAAGCGTTATCCGGATTTACTGGGTGTAAAGGGAGCGTAGACGGATAGGCAAGTCTGGAGTGAAAGCCCGGGGCTCAACCCCGGGACTGCTTTGGAAACTGTTTATCTAGAGTGCTGGAGAGGTAAGTGGAATTCCTAGTGTAGCGGTGAAATGCGTAGATATTAGGAGGAACACCAGTGGCGAAGGCGGCTTACTGGACAGTAACTGACGTTGAGGCTCGAAAGCGTGGGGAGCAA
>MG|3|V4|F|35|98.78|Firmicutes|Clostridia|Clostridiales|Ruminococcaceae|Ruminococcus|sp.|
CGTATGGTGCAAGCGTTATCCGGATTTACTGGGTGTAAAGGGAGCGTAGACGGATAGGCAAGTCTGAAGTGAAAGCCCGGGGCTCAACCCCGGGACTGCTTTGGAAACTGTTTATCTAGAGTGCTGGAGAGGTAAGTGGAATTCCTAGTGTAGCGGTGAAATGCGTAGATATTAGGAGGAACACCAGTGGCGAAGGCGGCTTACTGGACAGTAACTGACGTTGAGGCTCGAAAGCGTGGGGAGCAAA
>MG|3|V4|R|14|98.78|Firmicutes|Clostridia|Clostridiales|Ruminococcaceae|Ruminococcus|sp.|
TTGCTCCCCACGCTTTCGAGCCTCAACGTCAGTTACTGTCCAGTAAGCCGCCTTCGCCACTGGTGTTCCTCCTAATATCTACGCATTTCACCGCTACACTAGGAATTCCACTTACCTCTCCAGCACTCTAGATAAACAGTTTCCAAAGCAGTCCCGGGGTTGAGCCCCGGGCTTTCACTTCAGACTTGCCTATCCGTCTACGCTCCCTTTACACCCAGTAAATCCGGATAACGCTTGCACCATACG
>MG|3|V4|F|33|100.0|Firmicutes|Clostridia|Clostridiales|unclassified Clostridiales|Pseudoflavonifractor|capillosus|
CGTAGGTGGCAAGCGTTATCCGGATTTACTGGGTGTAAAGGGCGTGTAGGCGGGACTGCAAGTCAGGTGTGAAAACCACGGGCTCAACCTGTGGCCTGCATTTGAAACTGTAGTTCTTGAGTGCTGGAGAGGCAATCGGAATTCCGTGTGTAGCGGTGAAATGCGTAGATATACGGAGGAACACCAGTGGCGAAGGCGGATTGCTGGACAGTAACTGACGCTGAGGCGCGAAAGCGTGGGGAGCAA
>MG|3|V4|R|16|100.0|Firmicutes|Clostridia|Clostridiales|unclassified Clostridiales|Pseudoflavonifractor|capillosus|
TTGCTCCCCACGCTTTCGCGCCTCAGCGTCAGTTACTGTCCAGCAATCCGCCTTCGCCACTGGTGTTCCTCCGTATATCTACGCATTTCACCGCTACACACGGAATTCCGATTGCCTCTCCAGCACTCAAGAACTACAGTTTCAAATGCAGGCCACAGGTTGAGCCCGTGGTTTTCACACCTGACTTGCAGTCCCGCCTACACGCCCTTTACACCCAGTAAATCCGGATAACGCTTGCCACCTACG
>MG|3|V4|R|39|100.0|Firmicutes|Erysipelotrichia|Erysipelotrichales|Erysipelotrichaceae|Turicibacter|sanguinis|
TTGCTCCCCACGCTTTCGCGCCTCAGTGTCAGTTACAGACCAGGAAGCCGCCTTCGCCACTGGTGTTCCTCCATATCTCTACGCATTTCACCGCTACACATGGAATTCCACTTCCCTCTTCTGCACTCAAGTTGACCAGTTTCCAATGACCCTCCACGGTTAAGCCGTGGGCTTTCACATCAGACTTAATCAACCACCTGCGCGCTCTTTACGCCCAATAATTCCGGATAACGCTCGCCACCTACG
>MG|3|V4|F|11|99.19|Firmicutes|Erysipelotrichia|Erysipelotrichales|Erysipelotrichaceae|Turicibacter|sanguinis|
CGTAGGTGGCGAGCGTTATCCGGAATTATTGGGCGTAAAGAGCGCGCAGGTGGTTGATTAAGTCTGATGTGAAAGCCCACGGCTTAACCGTGGAGGGTCATTGGAAACTGGTCGACTTGAGTGCAGAAGAGGGAAGTGGAATTCCATGTGTAGCGGTGAAATGCGTAGAGATATGGAGGAACACCAGTGGCGAAGGCGGCTTCCTGGTCTGTAACTGACACTGAGGCGCGAAAAGCGTGGGGAGCAA
>MG|3|V4|F|17|99.59|Firmicutes|Erysipelotrichia|Erysipelotrichales|Erysipelotrichaceae|Turicibacter|sanguinis|
CATAGGTGGCGAGCGTTATCCGGAATTATTGGGCGTAAAGAGCGCGCAGGTGGTTGATTAAGTCTGATGTGAAAGCCCACGGCTTAACCGTGGAGGGTCATTGGAAACTGGTCGACTTGAGTGCAGAAGAGGGAAGTGGAATTCCATGTGTAGCGGTGAAATGCGTAGAGATATGGAGGAACACCAGTGGCGAAGGCGGCTTCCTGGTCTGTAACTGACACTGAGGCGCGAAAGCGTGGGGAGCAA
>MG|3|V4|F|80|100.0|Firmicutes|Erysipelotrichia|Erysipelotrichales|Erysipelotrichaceae|Turicibacter|sanguinis|
CGTAGGTGGCGAGCGTTATCCGGAATTATTGGGCGTAAAGAGCGCGCAGGTGGTTGATTAAGTCTGATGTGAAAGCCCACGGCTTAACCGTGGAGGGTCATTGGAAACTGGTCAACTTGAGTGCAGAAGAGGGAAGTGGAATTCCATGTGTAGCGGTGAAATGCGTAGAGATATGGAGGAACACCAGTGGCGAAGGCGGCTTCCTGGTCTGTAACTGACACTGAGGCGCGAAAGCGTGGGGAGCAA
>MG|3|V4|R|237|99.59|Firmicutes|Erysipelotrichia|Erysipelotrichales|Erysipelotrichaceae|Turicibacter|sanguinis|
TTGCTCCCCACGCTTTCGCGCCTCAGTGTCAGTTACAGACCAGGAAGCCGCCTTCGCCACTGGTGTTCCTCCATATCTCTACGCATTTCACCGCTACACATGGAATTCCACTTCCCTCTTCTGCACTCAAGTCGACCAGTTTCCAATGACCCTCCACGGTTAAGCCGTGGGCTTTCACATCAGACTTAATCAACCACCTGCGCGCTCTTTACGCCCAATAATTCCGGATAACGCTCGCCACCTACG
>MG|3|V4|F|17|99.19|Firmicutes|Erysipelotrichia|Erysipelotrichales|Erysipelotrichaceae|Turicibacter|sanguinis|
CGTAGGTGGCAAGCGTTATCCGGAATTATTGGGCGTAAAGAGCGCGCAGGTGGTTGATTAAGTCTGATGTGAAAGCCCACGGCTTAACCGTGGAGGGTCATTGGAAACTGGTCGACTTGAGTGCAGAAGAGGGAAGTGGAATTCCATGTGTAGCGGTGAAATGCGTAGAGATATGGAGGAACACCAGTGGCGAAGGCGGCTTCCTGGTCTGTAACTGACACTGAGGCGCGAAAGCGTGGGGAGCAA
>MG|3|V4|F|633|99.6|Firmicutes|Erysipelotrichia|Erysipelotrichales|Erysipelotrichaceae|Turicibacter|sanguinis|
CGTAGGTGGCGAGCGTTATCCGGAATTATTGGGCGTAAAGAGCGCGCAGGTGGTTGATTAAGTCTGATGTGAAAGCCCACGGCTTAACCGTGGAGGGTCATTGGAAACTGGTCGACTTGAGTGCAGAAGAGGGAAGTGGAATTCCATGTGTAGCGGTGAAATGCGTAGAGATATGGAGGAACACCAGTGGCGAAGGCGGCTTCCTGGTCTGTAACTGACACTGAGGCGCGAAAGCGTGGGGAGCAAA
>MG|3|V4|F|16|99.19|Firmicutes|Erysipelotrichia|Erysipelotrichales|Erysipelotrichaceae|Turicibacter|sanguinis|
CGTAGGTGGCGAGCGTTATCCGGAATTATTGGGCGTAAAGAGCGCGCAGGTGGTTGATTAAGTCTGATGTGAAAGCCCACGGCTTAACCGTGGAGGGTCATTGGAAACTGGTCGACTTGAGTGCAGAAGAGGGAAGTGGAATTCCATGTGTAGCGGTGAAATGCGTAGAGATATGGAGGAACACCAGTGGCGAAGGCGGCTTCCTGGTCTGTAACTGACACTGAGGCGCGAAGCGTGGGGAGCAA
>MG|3|V4|F|17|99.59|Firmicutes|Erysipelotrichia|Erysipelotrichales|Erysipelotrichaceae|Turicibacter|sanguinis|
CGTAGGTGGCGAGCGTTATCCGGAATTATTGGGCGTAAAGAGCGCGCAGGTGGTTGATTAAGTCTGATGTGAAAGCCCACGGCTTAACCGTGGAGGGTCATTGGAAACTGGTCAACTTGAGTGCAGAAGAGGGAAGTGGAATTCCATGTGTAGCGGTGAAATGCGTAGAGATATGGAGGAACACCAGTGGCGAAGGCGGCTTCCTGGTCTGTAACTGACACTGAGGCGCGAAGCGTGGGGAGCAA
>MG|3|V4|F|10|99.59|Proteobacteria|Betaproteobacteria|Burkholderiales|Oxalobacteraceae|Oxalobacter|formigenes|
CGTAGGGTGCGAGCGTTAATCGGAATTACTGGGCGTAAAGCGTGCGCAGGCGGTTGTGTAAGACAGATGTGAAATGCCCGGGCTTAACCTGGGAATTGCATTTGTGACTGCACGGCTAGAGTGTGTCAGAGGGGGGTAGAATTCCACGTGTAGCAGTGAAATGCGTAGATATGTGGAGGAATACCGATGGCGAAGGCAGCCCCCTGGGATAACACTGACGCTCATGCACGAAAGCGTGGGGAGCAA
>MG|3|V4|F|38|99.59|Proteobacteria|Betaproteobacteria|Burkholderiales|Sutterellaceae|Parasutterella|secunda|
CGTAGGGTGCGAGCGTTAATCGGAATTACTGGGCGTAAAGCGTGCGCAGGCGGTTGGGTAAGACAGGTGTGAAATCCCCGAGCTTAACTTGGGAACTGCACTTGTGACTGCTTAACTAGAGTATGTCAGAGGGAGGTGGAATTCCAAGTGTAGCAGTGAAATGCGTAGATATTTGGAAGAACACCGATGGCGAAGGCAGCCTCCTGGGATAATACTGACGCTCATGCACGAAAGCGTGGGGAGCAA
>MG|3|V4|F|19|99.19|Proteobacteria|Betaproteobacteria|Burkholderiales|Sutterellaceae|Parasutterella|secunda|
CGTAGGGTGCGAGCGTTAATCGGAATTACTGGGCGTAAAGCGTGCGCAGGCGGTTGGGTAAGACAGGTGTGAAATCCCCGAGCTTAACTTGGGAACTGCACTTGTGACTGCCTAACTAGAGTATGTCAGAGGGAGGTGGAATTCCAAGTGTAGCAGTGAAATGCGTAGATATTTGGAAGAACACCGATGGCGAAGGCAGCCTCCTGGGATAATACTGACGCTCATGCACGAAAGCGTGGGGAGCAA
>MG|3|V4|F|12|99.59|Proteobacteria|Betaproteobacteria|Burkholderiales|Sutterellaceae|Parasutterella|secunda|
CGTAGGGTGCGAGCGTTAATCGGAATTACTGGGCGTAAAGCGTGCGCAGGCGGTTGGGTAAGACAGGTGTGAAATCCCCGAGCTTAACTTGGGAACTGCACTTGTGACTGCTCAACTAGAGTATGTCAGAGGGAGGTGGAATTCCAAGTGTAGCAGTGAAATGCGTAGATATTGGAAGAACACCGATGGCGAAGGCAGCCTCCTGGGATAATACTGACGCTCATGCACGAAAGCGTGGGGAGCAA
>MG|3|V4|R|26|100.0|Proteobacteria|Betaproteobacteria|Burkholderiales|Sutterellaceae|Parasutterella|secunda|
TTGCTCCCCACGCTTTCGTGCATGAGCGTCAGTATTATCCCAGGAGGCTGCCTTCGCCATCGGTGTTCTTCCAAATATCTACGCATTTCACTGCTACACTTGGAATTCCACCTCCCTCTGACATACTCTAGTTGAGCAGTCACAAGTGCAGTTCCCAAGTTAAGCTCGGGGATTTCACACCTGTCTTACCCAACCGCCTGCGCACGCTTTACGCCCAGTAATTCCGATTAACGCTCGCACCCTACG
>MG|3|V4|R|10|99.19|Proteobacteria|Betaproteobacteria|Burkholderiales|Sutterellaceae|Parasutterella|secunda|
TTGCTCCCCACGCTTTCGTGCATGAGCGTCAGTATTATCCCAGGAGGCTGCCTTCGCCATCGGTGTTCTTCCAAATATCTACGCATTTCACTGCTACACTTGGAATTCCACCTCCCTCTGACATACTCTAGTTAGGCAGTCACAAGTGCAGTTCCCAAGTTAAGCTCGGGGATTTCACACCTGTCTTACCCAACCGCCTGCGCACGCTTTACGCCCAGTAATTCCGATTAACGCTCGCACCCTACG
>MG|3|V4|R|13|99.59|Proteobacteria|Betaproteobacteria|Burkholderiales|Sutterellaceae|Parasutterella|secunda|
TTGCTCCCCACGCTTTCGTGCATGAGCGTCAGTATTATCCCAGGAGGCTGCCTTCGCCATCGGTGTTCTTCCAAATATCTACGCATTTCACTGCTACACTTGGAATTCCACCTCCCTCTGACATACTCTAGTTAAGCAGTCACAAGTGCAGTTCCCAAGTTAAGCTCGGGGATTTCACACCTGTCTTACCCAACCGCCTGCGCACGCTTTACGCCCAGTAATTCCGATTAACGCTCGCACCCTACG
>MG|3|V4|F|35|99.19|Proteobacteria|Betaproteobacteria|Burkholderiales|Sutterellaceae|Parasutterella|secunda|
CGTAGGGTGCGAGCGTTAATCGGAATTACTGGGCGTAAAGCGTGCGCAGGCGGTTGGGTAAGACAGGTGTGAAATCCCCGAGCTTAACTTGGGAACAGCACTTGTGACTGCTCGACTAGAGTATGTCAGAGGGAGGTGGAATTCCAAGTGTAGCAGTGAAATGCGTAGATATTTGGAAGAACACCGATGGCGAAGGCAGCCTCCTGGGATAATACTGACGCTCATGCACGAAAGCGTGGGGAGCAA
>MG|3|V4|F|14|99.19|Proteobacteria|Betaproteobacteria|Burkholderiales|Sutterellaceae|Parasutterella|secunda|
CGTAGGGTGCGAGCGTTAATCGGAATTACTGGGCGTAAAGCGTGCGCAGGCGGTTGGATAAGACAGGTGTGAAATCCCCGAGCTTAACTTGGGAACTGCACTTGTGACTGTTCAACTAGAGTATGTCAGAGGGAGGTGGAATTCCAAGTGTAGCAGTGAAATGCGTAGATATTTGGAAGAACACCGATGGCGAAGGCAGCCTCCTGGGATAATACTGACGCTCATGCACGAAAGCGTGGGGAGCAA
>MG|3|V4|R|16|99.19|Proteobacteria|Betaproteobacteria|Burkholderiales|Sutterellaceae|Parasutterella|secunda|
TTGCTCCCCACGCTTTCGTGCATGAGCGTCAGTATTATCCCAGGAGGCTGCCTTCGCCATCGGTGTTCTTCCAAATATCTACGCATTTCACTGCTACACTTGGAATTCCACCTCCCTCTGACATACTCTAGTCGAGCAGTCACAAGTGCTGTTCCCAAGTTAAGCTCGGGGATTTCACACCTGTCTTACCCAACCGCCTGCGCACGCTTTACGCCCAGTAATTCCGATTAACGCTCGCACCCTACG
>MG|3|V4|F|11|99.19|Proteobacteria|Betaproteobacteria|Burkholderiales|Sutterellaceae|Parasutterella|secunda|
CGTAGGGTGCGAGCGTTAATCGGAATTACTGGGCGTAAAGCGTGCGCAGGCGGTTGGGTAAGACAGGTGTGAAATCCCCGAGCTTAACTTGGGAACTGCACTTGTGACTGCTTAACTAGAGTATGTCAGAGGGAGGTGGAATTCCAAGTGTAGCAGTGAAATGCGTAGATATTGGAAGAACACCGATGGCGAAGGCAGCCTCCTGGGATAATACTGACGCTCATGCACGAAAGCGTGGGGAGCAA
>MG|3|V4|F|64|100.0|Proteobacteria|Betaproteobacteria|Burkholderiales|Sutterellaceae|Parasutterella|secunda|
CGTAGGGTGCGAGCGTTAATCGGAATTACTGGGCGTAAAGCGTGCGCAGGCGGTTGGGTAAGACAGGTGTGAAATCCCCGAGCTTAACTTGGGAACTGCACTTGTGACTGCTCAACTAGAGTATGTCAGAGGGAGGTGGAATTCCAAGTGTAGCAGTGAAATGCGTAGATATTTGGAAGAACACCGATGGCGAAGGCAGCCTCCTGGGATAATACTGACGCTCATGCACGAAAGCGTGGGGAGCAA
>MG|3|V4|R|12|99.19|Proteobacteria|Betaproteobacteria|Burkholderiales|Sutterellaceae|Parasutterella|secunda|
TTGCTCCCCACGCTTTCGTGCATGAGCGTCAGTATTATCCCAGGAGGCTGCCTTCGCCATCGGTGTTCTTCCAAATATCTACGCATTTCACTGCTACACTTGGAATTCCACCTCCCTCTGACATACTCTAGTTGAACAGTCACAAGTGCAGTTCCCAAGTTAAGCTCGGGGATTTCACACCTGTCTTATCCAACCGCCTGCGCACGCTTTACGCCCAGTAATTCCGATTAACGCTCGCACCCTACG
>MG|3|V4|F|10|98.37|Proteobacteria|Betaproteobacteria|Burkholderiales|Sutterellaceae|Parasutterella|secunda|
CGTAGGGTGCGAGCGTTAATCGGAATTACTGGGCGTAAAGCGTGCGCAGGCGGTTGGATAAGACAGGTGTGAAATCCCCGAGCTTAACTTGGGAACTGCACTTGTGACTGTTCGACTAGAGTATGTCAGAGGGAGGTGGAATTCCAAGTGTAGCAGTGAAATGCGTAGATATTGGAAGAACACCGATGGCGAAGGCAGCCTCCTGGGATAATACTGACGCTCATGCACGAAAGCGTGGGGAGCAA
>MG|3|V4|F|60|98.78|Proteobacteria|Betaproteobacteria|Burkholderiales|Sutterellaceae|Parasutterella|secunda|
CGTAGGGTGCGAGCGTTAATCGGAATTACTGGGCGTAAAGCGTGCGCAGGCGGTTGGATAAGACAGGTGTGAAATCCCCGAGCTTAACTTGGGAACTGCACTTGTGACTGTTCGACTAGAGTATGTCAGAGGGAGGTGGAATTCCAAGTGTAGCAGTGAAATGCGTAGATATTTGGAAGAACACCGATGGCGAAGGCAGCCTCCTGGGATAATACTGACGCTCATGCACGAAAGCGTGGGGAGCAA
>MG|3|V4|F|11|98.37|Proteobacteria|Betaproteobacteria|Burkholderiales|Sutterellaceae|Parasutterella|secunda|
CGTAGGGTGCGAGCGTTAATCGGAATTACTGGGCGTAAAGCGTGCGCAGGCGGTTGGGTAAGACAGATGTGAAATCCCCGAGCTTAACTTGGGAACTGCATTTGTGACTGCCTAACTAGAGTATGTCAGAGGGAGGTGGAATTCCAAGTGTAGCAGTGAAATGCGTAGATATTTGGAAGAACACCGATGGCGAAGGCAGCCTCCTGGGATAATACTGACGCTCATGCACGAAAGCGTGGGGAGCAA
>MG|3|V4|R|22|98.78|Proteobacteria|Betaproteobacteria|Burkholderiales|Sutterellaceae|Parasutterella|secunda|
TTGCTCCCCACGCTTTCGTGCATGAGCGTCAGTATTATCCCAGGAGGCTGCCTTCGCCATCGGTGTTCTTCCAAATATCTACGCATTTCACTGCTACACTTGGAATTCCACCTCCCTCTGACATACTCTAGTCGAACAGTCACAAGTGCAGTTCCCAAGTTAAGCTCGGGGATTTCACACCTGTCTTATCCAACCGCCTGCGCACGCTTTACGCCCAGTAATTCCGATTAACGCTCGCACCCTACG
>MG|3|V4|F|12|98.78|Proteobacteria|Betaproteobacteria|Burkholderiales|Sutterellaceae|Parasutterella|secunda|
CGTAGGGTGCGAGCGTTAATCGGAATTACTGGGCGTAAAGCGTGCGCAGGCGGTTGGGTAAGACAGGTGTGAAATCCCCGAGCTTAACTTGGGAACAGCACTTGTGACTGCTTGACTAGAGTATGTCAGAGGGAGGTGGAATTCCAAGTGTAGCAGTGAAATGCGTAGATATTTGGAAGAACACCGATGGCGAAGGCAGCCTCCTGGGATAATACTGACGCTCATGCACGAAAGCGTGGGGAGCAA
>MG|3|V4|R|13|99.19|Proteobacteria|Betaproteobacteria|Burkholderiales|Sutterellaceae|Sutterella|sp.|
TTGCTCCCCACGCTTTCGTGCATGAGCGTCAGTTTTGCCCCAGGGGGCTGCCTTCGCCATCGGTGTTCTTCCAAATATCTACGCATTTCACTGCTACACTTGGAATTCCACCCCCCTCTGACATACTCTAGTCGGACAGTCACAAATGCAGTTCCCAGGTTAAGCCCGGGGATTTCACATCTGTCTTACCCAACCGCCTGCGCACGCTTTACGCCCAGTAATTCCGATTAACGCTTGCACCCTACG
>MG|3|V4|F|23|99.19|Proteobacteria|Betaproteobacteria|Burkholderiales|Sutterellaceae|Sutterella|sp.|
CGTAGGGTGCGAGCGTTAATCGGAATTACTGGGCGTAAAGCGTGCGCAGGCGGTTGGGTAAGACAGATGTGAAATCCCCGGGCTTAACCTGGGAACTGCATTTGTGACTGTCCGACTGGAGTATGTCAGAGGGGGGTGGAATTCCAAGTGTAGCAGTGAAATGCGTAGATATTTGGAAGAACACCGATGGCGAAGGCAGCCCCCTGGGGCAAAACTGACGCTCATGCACGAAAGCGTGGGGAGCAA
>MG|3|V4|R|10|99.19|Proteobacteria|Betaproteobacteria|Burkholderiales|Sutterellaceae|Sutterella|sp.|
TTGCTCCCCACGCTTTCGTGCATGAGCGTCAGTTTTGCCCCAGGGGGCTGCCTTCGCCATCGGTGTTCTTCCAAATATCTACGCATTTCACTGCTACACTTGGAATTCCACCCCCCTCTGACATACTCCAGTCGGACAGTCACAAATGCAGTTCCCAGGTTAAGCCCGGGGATTTCACATCTGTCTTACCCAACCGCCTGCGCACGCTTTACGCCCAGTAATTCCGATTAACGCTCGCACCCTACG
>MG|3|V4|F|30|99.19|Proteobacteria|Betaproteobacteria|Burkholderiales|Sutterellaceae|Sutterella|sp.|
CGTAGGGTGCAAGCGTTAATCGGAATTACTGGGCGTAAAGCGTGCGCAGGCGGTTGGGTAAGACAGATGTGAAATCCCCGGGCTTAACCTGGGAACTGCATTTGTGACTGTCCGACTAGAGTATGTCAGAGGGGGGTGGAATTCCAAGTGTAGCAGTGAAATGCGTAGATATTTGGAAGAACACCGATGGCGAAGGCAGCCCCCTGGGGCAAAACTGACGCTCATGCACGAAAGCGTGGGGAGCAA
>MG|3|V4|F|14|97.97|Proteobacteria|Betaproteobacteria|Burkholderiales|Sutterellaceae|Sutterella|parvirubra|
CGTAGGGTGCAAGCGTTAATCGGAATTACTGGGCGTAAAGCGTGCGCAGGCGGTTCCGTAAGATAGATGTGAAATCCCCGGGCTCAACCTGGGAATTGCATTTATGACTGCGGGACTGGAGTTTGTCAGAGGGGGGTGGAATTCCAAGTGTAGCAGTGAAATGCGTAGATATTTGGAAGAACACCGATGGCGAAGGCAGCCCCCTGGGACATGACTGACGCTCATGCACGAAAGCGTGGGGAGCAA
>MG|3|V4|F|50|100.0|Proteobacteria|Deltaproteobacteria|Desulfovibrionales|Desulfovibrionaceae|Desulfovibrio|D168|
CAGAGGGTGCAAGCGTTAATCGGAATTACTGGGCGTAAAGCGCACGTAGGTCGTTGTGTAAGTCAGAGGTGTAATCCCACGGCTTAACCGTGGAACTGCCTTTGATACTGCTCAACTTGAATTCGGGAGAGGATAGCGGAACTCCATGTGGAGCAGTGAAATGCGTAGATATATGGAAGAACATCAGTGGCGAAGGCGGCTATCTGGACCGATATTGACGCTGAGGTGCGAAAGCGTGGGTAGCAA
>MG|3|V4|F|18|99.59|Proteobacteria|Deltaproteobacteria|Desulfovibrionales|Desulfovibrionaceae|Desulfovibrio|D168|
CGGAGGGTGCAAGCGTTAATCGGAATTACTGGGCGTAAAGCGCACGTAGGTCGTTGTGTAAGTCAGAGGTGTAATCCCACGGCTTAACCGTGGAACTGCCTTTGATACTGCTCAACTTGAATTCGGGAGAGGATAGCGGAACTCCATGTGGAGCAGTGAATGCGTAGATATATGGAAGAACATCAGTGGCGAAGGCGGCTATCTGGACCGATATTGACGCTGAGGTGCGAAAGCGTGGGTAGCAA
>MG|3|V4|R|11|99.59|Proteobacteria|Deltaproteobacteria|Desulfovibrionales|Desulfovibrionaceae|Desulfovibrio|D168|
TTGCTCCCCACGCTTTCGCACCTCAGCGTCAATATCGGTCCAGATAGCCGCCTTCGCCACTGATGTTCTTCCATATATCTACGCATTTCACTGCTCCACATGGAGTTCCGCTATCCTCTCCCGAATTCAAGTTGAGCAGTATCAAAGGCAGTTCCACGGTTAAGCCGTGGGATTACACCTCTGACTTACACAACGACCTACGTGCGCTTTACGCCCAGTAATTCCGATTAACGCTTGCACCCTCCG
>MG|3|V4|F|829|100.0|Proteobacteria|Deltaproteobacteria|Desulfovibrionales|Desulfovibrionaceae|Desulfovibrio|D168|
CGGAGGGTGCAAGCGTTAATCGGAATTACTGGGCGTAAAGCGCACGTAGGTCGTTGTGTAAGTCAGAGGTGTAATCCCACGGCTTAACCGTGGAACTGCCTTTGATACTGCTCAACTTGAATTCGGGAGAGGATAGCGGAACTCCATGTGGAGCAGTGAAATGCGTAGATATATGGAAGAACATCAGTGGCGAAGGCGGCTATCTGGACCGATATTGACGCTGAGGTGCGAAAGCGTGGGTAGCAAA
>MG|3|V4|R|306|100.0|Proteobacteria|Deltaproteobacteria|Desulfovibrionales|Desulfovibrionaceae|Desulfovibrio|D168|
TTGCTACCCACGCTTTCGCACCTCAGCGTCAATATCGGTCCAGATAGCCGCCTTCGCCACTGATGTTCTTCCATATATCTACGCATTTCACTGCTCCACATGGAGTTCCGCTATCCTCTCCCGAATTCAAGTTGAGCAGTATCAAAGGCAGTTCCACGGTTAAGCCGTGGGATTACACCTCTGACTTACACAACGACCTACGTGCGCTTTACGCCCAGTAATTCCGATTAACGCTTGCACCCTCCG
>MG|3|V4|R|23|100.0|Proteobacteria|Deltaproteobacteria|Desulfovibrionales|Desulfovibrionaceae|Desulfovibrio|D168|
TTGCTACCCACGCTTTCGCACCTCAGCGTCAATATCGGTCCAGATAGCCGCCTTCGCCACTGATGTTCTTCCATATATCTACGCATTTCACTGCTCCACATGGAGTTCCGCTATCCTCTCCCGAATTCAAGTTGAGCAGTATCAAAGGCAGTTCCACGGTTAAGCCGTGGGATTACACCTCTGACTTACACAACGACCTACGTGCGCTTTACGCCCAGTAATTCCGATTAACGCTTGCACCCTCTG
>MG|3|V4|F|23|99.59|Proteobacteria|Deltaproteobacteria|Desulfovibrionales|Desulfovibrionaceae|Desulfovibrio|D168|
CGGAGGGTGCAAGCGTTAATCGGAATTACTGGGCGTAAAGCGCACGTAGGTCGTTGTGTAAGTCAGAGGTGTAATCCCACGGCTTAACCGTGGAACTGCCTTTGATACTGCTCAACTTGAATTCGGGAGAGGATAGCGGAACTCCATGTGGAGCAGTGAAATGCGTAGATATATGGAAGAACATCAGTGGCGAAGGCGGCTATCTGGACCGATATTGACGCTGAGGTGCGAAAGCGTGGGGAGCAA
>MG|3|V4|F|10|100.0|Proteobacteria|Deltaproteobacteria|Desulfovibrionales|Desulfovibrionaceae|Desulfovibrio|D168|
CGAGGGTGCAAGCGTTAATCGGAATTACTGGGCGTAAAGCGCACGTAGGTCGTTGTGTAAGTCAGAGGTGTAATCCCACGGCTTAACCGTGGAACTGCCTTTGATACTGCTCAACTTGAATTCGGGAGAGGATAGCGGAACTCCATGTGGAGCAGTGAAATGCGTAGATATATGGAAGAACATCAGTGGCGAAGGCGGCTATCTGGACCGATATTGACGCTGAGGTGCGAAAGCGTGGGTAGCAA
>MG|3|V4|F|14|99.59|Proteobacteria|Deltaproteobacteria|Desulfovibrionales|Desulfovibrionaceae|Desulfovibrio|D168|
CGGAGGGTGCAAGCGTTAATCGGAATTACTGGGCGTAAAGCGCACGTAGGTCGTTGTGTAAGTCAGAGGTGTAATCCCACGGCTTAACCGTGGAACTGCCTTGATACTGCTCAACTTGAATTCGGGAGAGGATAGCGGAACTCCATGTGGAGCAGTGAAATGCGTAGATATATGGAAGAACATCAGTGGCGAAGGCGGCTATCTGGACCGATATTGACGCTGAGGTGCGAAAGCGTGGGTAGCAA
>MG|3|V4|F|14|99.59|Proteobacteria|Gammaproteobacteria|Aeromonadales|Succinivibrionaceae|Succinatimonas|hippei|
CGGAGGGTGCGAGCGTTAATCGGAATAACTGGGCGTAAAGGGCACGCAGGCGGGCTGATAAGTAAGGTGTGAAATACCGGGGCTCAACCCCGGGGCTGCATTTTAAACTGTCAGTCTAGAGTATTGCAGAGGGAGACGGAATTCCGGGTGTAGCGGTGAAATGCGTAGATATCCGGAAGAACACCGGAGGCGAAGGCGGTCTTCTGGGCAAATACTGACGCTCAGGTGCGAAAGCGTGGGGAGCAA
>MG|3|V4|F|19|99.19|Proteobacteria|Gammaproteobacteria|Aeromonadales|Succinivibrionaceae|Succinatimonas|hippei|
CGGAGGGTGCGAGCGTTAATCGGAATAACTGGGCGTAAAGGGCACGCAGGCGGGCTGATAAGTAAGGTGTGAAATACCGGGGCTCAACCCCGGGGCGGCATTTTAAACTGTCAGTCTAGAGTATTGCAGAGGGAGACGGAATTCCGGGTGTAGCGGTGAAATGCGTAGATATCCGGAAGAACACCGGAGGCGAAGGCGGTCTTCTGGGCAAATACTGACGCTCAGGTGCGAAAGCGTGGGGAGCAA
>MG|3|V4|F|10|100.0|Proteobacteria|Gammaproteobacteria|Aeromonadales|Succinivibrionaceae|Succinatimonas|hippei|
CGGAGGGTGCGAGCGTTAATCGGAATAACTGGGCGTAAAGGGCACGCAGGCGGGCTGATAAGTAAGGTGTGAAATACCGGGGCTCAACCTCGGGGCTGCATTTTAAACTGTCAGTCTAGAGTATTGCAGAGGGAGACGGAATTCCGGGTGTAGCGGTGAAATGCGTAGATATCCGGAAGAACACCGGAGGCGAAGGCGGTCTTCTGGGCAAATACTGACGCTCAGGTGCGAAAGCGTGGGGAGCAA
