# Supplementary material for: A comparative analysis of microbial profile of Guinea fowl and chicken using metagenomic approach
Source: PLoS One. 2018 Mar 1;13(3):e0191029. doi: 10.1371/journal.pone.0191029 (PMC5832216; doi:10.1371/journal.pone.0191029)
Supplement: S1 File — 16SrRNA sequencing data revealing Intestinal microbial profile of the chicken gastrointestinal tract. (ZIP) [file pone.0191029.s002.zip › exports/S003_GF_2_SAMPLE_v1_V4_reads_family.fasta]

>MG|3|V4|F|39|95.93|Actinobacteria|Actinobacteria|Coriobacteriales|Coriobacteriaceae|Olsenella|sp.|
CGTAGGGGGCGAGCGTTATCCGGATTCATTGGGCGTAAAGCGCTCGTAGGCGGTCCGTTAGGTCGGGAGTCAAATCCGGGGGCTCAACCCCCCGCCCGCTCCCGATACCGGCGGACTTGAGTTTGGTAGGGGAAGGCGGAATTCCAAGTGTAGCGGTGGAATGCGCAGATATTTGGAAGAACACCGGTGGCGAAGGCGGCCTTCTGGGCCACAACTGACGCTGAGGAGCGAAAGCTAGGGGAGCGA
>MG|3|V4|F|57|95.93|Actinobacteria|Actinobacteria|Coriobacteriales|Coriobacteriaceae|Olsenella|sp.|
CGTAGGGGGCGAGCGTTATCCGGATTCATTGGGCGTAAAGCGCTCGTAGGCGGTCCGTTAGGTCGGGAGTCAAATCCGGGGGCTCAACCCCCGCACGCTCCCGATACCGGCGGACTTGAGTTTGGTAGGGGAAGGCGGAATTCCAAGTGTAGCGGTGGAATGCGCAGATATTTGGAAGAACACCGGTGGCGAAGGCGGCCTTCTGGGCCACAACTGACGCTGAGGAGCGAAAGCTAGGGGAGCGAA
>MG|3|V4|F|16|95.51|Actinobacteria|Actinobacteria|Coriobacteriales|Coriobacteriaceae|Olsenella|sp.|
CGTAGGGGGCGAGCGTTATCCGGATTCATTGGGCGTAAAGCGCTCGTAGGCGGTCCGTTAGGTCGGGAGTCAATCCGGGGGCTCAACCCCCGCACGCTCCCGATACCGGCGGACTTGAGTTTGGTAGGGGAAGGCGGAATTCCAAGTGTAGCGGTGGAATGCGCAGATATTTGGAAGAACACCGGTGGCGAAGGCGGCCTTCTGGGCCACAACTGACGCTGAGGAGCGAAAGCTAGGGGAGCGA
>MG|3|V4|F|22|95.93|Actinobacteria|Actinobacteria|Coriobacteriales|Coriobacteriaceae|Olsenella|sp.|
CGTAGGGGGGCGAGCGTTATCCGGATTCATTGGGCGTAAAGCGCTCGTAGGCGGTCCGTTAGGTCGGGAGTCAAATCCGGGGGCTCAACCCCCGCCCGCTCCCGATACCGGCGGACTTGAGTTTGGTAGGGGAAGGCGGAATTCCAAGTGTAGCGGTGGAATGCGCAGATATTTGGAAGAACACCGGTGGCGAAGGCGGCCTTCTGGGCCACAACTGACGCTGAGGAGCGAAAGCTAGGGGAGCGA
>MG|3|V4|F|17|95.92|Actinobacteria|Actinobacteria|Coriobacteriales|Coriobacteriaceae|Olsenella|sp.|
CGTAGGGGGCGAGCGTTATCCGGATTCATTGGGCGTAAAGCGCTCGTAGGCGGTCCGTTAGGTCGGGAGTCAATCCGGGGGCTCAACCCCCGCCCGCTCCCGATACCGGCGGACTTGAGTTTGGTAGGGGAAGGCGGAATTCCAAGTGTAGCGGTGGAATGCGCAGATATTTGGAAGAACACCGGTGGCGAAGGCGGCCTTCTGGGCCACAACTGACGCTGAGGAGCGAAAGCTAGGGGAGCGA
>MG|3|V4|R|12|95.93|Actinobacteria|Actinobacteria|Coriobacteriales|Coriobacteriaceae|Olsenella|sp.|
TCGCTCCCCTAGCTTTCGCTCCTCAGCGTCAGTTGTGGCCCAGAAGGCCGCCTTCGCCACCGGTGTTCTTCCAAATATCTGCGCATTCCACCGCTACACTTGGAATTCCGCCTTCCCCTACCAAACTCAAGTCCGCCGGTATCGGGAGCGGGCGGGGGGTTGAGCCCCCGGATTTGACTCCCGACCTAACGGACCGCCTACGAGCGCTTTACGCCCAATGAATCCGGATAACGCTCGCCCCCTACG
>MG|3|V4|R|30|95.92|Actinobacteria|Actinobacteria|Coriobacteriales|Coriobacteriaceae|Olsenella|sp.|
TCGCTCCCCTAGCTTTCGCTCCTCAGCGTCAGTTGTGGCCCAGAAGGCCGCCTTCGCCACCGGTGTTCTTCCAAATATCTGCGCATTCCACCGCTACACTTGGAATTCCGCCTTCCCCTACCAAACTCAAGTCCGCCGGTATCGGGAGCGTGCGGGGGTTGAGCCCCCGGATTTGACTCCCGACCTAACGGACCGCCTACGAGCGCTTTACGCCCAATGAATCCGGATAACGCTCGCCCCCTACG
>MG|3|V4|F|16|95.53|Actinobacteria|Actinobacteria|Coriobacteriales|Coriobacteriaceae|Olsenella|sp.|
CGTAGGGGGGCGAGCGTTATCCGGATTCATTGGGCGTAAAGCGCTCGTAGGCGGTCCGTTAGGTCGGGAGTCAAATCCGGGGGCTCAACCCCCGCACGCTCCCGATACCGGCGGACTTGAGTTTGGTAGGGGAAGGCGGAATTCCAAGTGTAGCGGTGGAATGCGCAGATATTTGGAAGAACACCGGTGGCGAAGGCGGCCTTCTGGGCCACAACTGACGCTGAGGAGCGAAAGCTAGGGGAGCGA
>MG|3|V4|R|39|96.33|Actinobacteria|Actinobacteria|Coriobacteriales|Coriobacteriaceae|Olsenella|sp.|
TCGCTCCCCTAGCTTTCGCTCCTCAGCGTCAGTTGTGGCCCAGAAGGCCGCCTTCGCCACCGGTGTTCTTCCAAATATCTGCGCATTCCACCGCTACACTTGGAATTCCGCCTTCCCCTACCAAACTCAAGTCCGCCGGTATCGGGAGCGGGCGGGGGTTGAGCCCCCGGATTTGACTCCCGACCTAACGGACCGCCTACGAGCGCTTTACGCCCAATGAATCCGGATAACGCTCGCCCCCTACG
>MG|3|V4|F|12|95.55|Actinobacteria|Actinobacteria|Coriobacteriales|Coriobacteriaceae|Olsenella|sp.|
CGTAGGGGGGCGAGCGTTATCCGGATTCATTGGGCGTAAAGCGCTCGTAGGCGGTCCGTTAGGTCGGGAGTCAAATCCGGGGGCTCAACCCCCCGCCCGCTCCCGATACCGGCGGACTTGAGTTTGGTAGGGGAAGGCGGAATTCCAAGTGTAGCGGTGGAATGCGCAGATATTTGGAAGAACACCGGTGGCGAAGGCGGCCTTCTGGGCCACAACTGACGCTGAGGAGCGAAAGCTAGGGGAGCGA
>MG|3|V4|F|13|95.53|Actinobacteria|Actinobacteria|Coriobacteriales|Coriobacteriaceae|Olsenella|sp.|
CGTAGGGGGCGAGCGTTATCCGGATTCATTGGGCGTAAAGCGCTCGTAGGCGGTCCGTTAGGTCGGGAGTCAAATCCGGGGGCTCAACCCCCCGCACGCTCCCGATACCGGCGGACTTGAGTTTGGTAGGGGAAGGCGGAATTCCAAGTGTAGCGGTGGAATGCGCAGATATTTGGAAGAACACCGGTGGCGAAGGCGGCCTTCTGGGCCACAACTGACGCTGAGGAGCGAAAGCTAGGGGAGCGA
>MG|3|V4|F|107|96.33|Actinobacteria|Actinobacteria|Coriobacteriales|Coriobacteriaceae|Olsenella|sp.|
CGTAGGGGGCGAGCGTTATCCGGATTCATTGGGCGTAAAGCGCTCGTAGGCGGTCCGTTAGGTCGGGAGTCAAATCCGGGGGCTCAACCCCCGCCCGCTCCCGATACCGGCGGACTTGAGTTTGGTAGGGGAAGGCGGAATTCCAAGTGTAGCGGTGGAATGCGCAGATATTTGGAAGAACACCGGTGGCGAAGGCGGCCTTCTGGGCCACAACTGACGCTGAGGAGCGAAAGCTAGGGGAGCGA
>MG|3|V4|F|86|94.31|Bacteroidetes|Bacteroidia|Bacteroidales|Bacteroidaceae|Bacteroides|eggerthii|
CGGAGGATGCGAGCGTTATCCGGATTTATTGGGTTTAAAGGGAGCGTAGACGGGCGTTTAAGTCAGTTGTGAAAGTTCGCGGCTCAACCGCGAAATTGCAGTTGATACTGGGCGCCTTGAGTGCGGCAGAGGCAGGCGGAATTCGTGGTGTAGCGGTGAAATGCTTAGATATCACGAAGAACCCCGATTGCGAAGGCAGCTTGCTGGACCGTAACTGACGTTGATGCTCGAAAGTGCGGGTATCAA
>MG|3|V4|F|11|83.33|Bacteroidetes|Bacteroidia|Bacteroidales|Bacteroidaceae|Bacteroides|salanitronis|
CGGAGGATGCGGGCGTTATCCGGATTCATTGGGCTTAAAGGGAGCGCAGACGGGCGTTCAAGTCGGCCGTGAAATGCCGGGGCTCAACCCCCCGGAGCTGCGGTCGAAACTGGGCGTCTTGAGTGCGGCCGGGGCGCGCGGAACTCGTGGTGTAGCGGTGAAATGCATAGATATCACGAAGAACTCCGATCGCGAAGGCAGCGCGCCAGACCGCAACTGACGTTGAGGCTCGAAGGTGCGGGTATCGA
>MG|3|V4|F|10|84.21|Bacteroidetes|Bacteroidia|Bacteroidales|Bacteroidaceae|Bacteroides|plebeius|
ACGGAGGATGCGGGCGTTATCCGGATTCATTGGGCTTAAAGGGAGCGCAGACGGGCGTTCAAGTCGGCCGTGAAATGCCGGGGCTCAACCCCGGAGCTGCGGTCGAAACTGGGCGTCTTGAGTGCGGCCGGGGCGCGCGGAACTCGTGGTGTAGCGGTGAAATGCATAGATATCACGAAGAACTCCGATCGCGAAGGCAGCGCGCCAGACCGCAACTGACGTTGAGGCTCGAAGGTGCGGGTATCGA
>MG|3|V4|R|10|87.45|Bacteroidetes|Bacteroidia|Bacteroidales|Bacteroidaceae|Bacteroides|barnesiae|
TTGATACCCGCACTTTCGAGCCTCAGCGTCAGTTGTAACCCAGCAGACTGCCTTCGCAATCGGAGTTCTTCGTGATATCTAAGCATTTCACCGCTACACCACGAATTCCATCTGCCTTGAATACACTCAAGGCGGCCAGTATCAACGGCGGGGGATGGTTGAGCCACCCAATTTGACCGCTGACTTAACCGCCGGCCTACGCTCCCTTTAAACCCAATAAATCCGGATAACGCTCGCATCCTCCG
>MG|3|V4|R|211|96.75|Bacteroidetes|Bacteroidia|Bacteroidales|Bacteroidaceae|Bacteroides|salanitronis|
TTGATACCCGCACTTTCGAGCTTCAACGTCAGTAGCGGCCTGGCAGGCTGCCTTCGCAATCGGGGTTCTTCGTGATATCTATGCATTTCACCGCTACACCACGAATTCCGCCTGCCTCGAACGCACTCAAGAACGCCAGTTTCAACTGCAGTTCTACGGTTAAGCCGCAGACTTTCACAGCTGACTTGACATCCCGTCTACGCTCCCTTTAAACCCAATAAATCCGGATAACGCTCGCATCCTCCG
>MG|3|V4|R|12|83.33|Bacteroidetes|Bacteroidia|Bacteroidales|Bacteroidaceae|Bacteroides|plebeius|
TCGATACCCGCACCTTCGAGCCTCAACGTCAGTTGCGGTCTGGCGCGCTGCCTTCGCGATCGGAGTTCTTCGTGATATCTATGCATTCACCGCTACACCACGAGTTCCGCGCGCCCCGGCCGCACTCAAGACGCCCAGTTTCGACCGCAGCTCCGGGGTTGAGCCCCGGCATTTCACGGCCGACTTGAACGCCCGTCTGCGCTCCCTTTAAGCCCAATGAATCCGGATAACGCCCGCATCCTCCG
>MG|3|V4|F|10|83.47|Bacteroidetes|Bacteroidia|Bacteroidales|Bacteroidaceae|Bacteroides|plebeius|
CGGAGGATGCGGGCGTTATCCGGATTCATTGGGCTTAAAGGGAGCGCAGACGGGCGTTCAAGTCGGCCGTGAAATGCCGGGGCTCAACCCCGGAGCTGCGGTCGAAAACTGGGCGTCTTGAGTGCGGCCGGGGGCGCGCGGAACTCGTGGTGTAGCGGTGAAATGCATAGATATCACGAAGAACTCCGATCGCGAAGGCAGCGCGCCAGACCGCAACTGACGTTGAGGCTCGAAGGTGCGGGTATCGA
>MG|3|V4|F|10|84.21|Bacteroidetes|Bacteroidia|Bacteroidales|Bacteroidaceae|Bacteroides|barnesiae|
CGGAGGATGCAGGGCGTTATCCGGAATCATTGGGCTTAAAGGGAGCGTAGAACGGACCCTTAAGTCAGCCGTCAAAAGCCGGGGCTCAACCCCGGTCCGCGGTTGAAACTGGGAGTCTTGAGTGCGGTCGCGGCGCGCGGAATTCGTGGTGTAGCGGTGAAATGCATAGATATCACGAAGAACCCCGATTGCGAAGGCAGCGCGCCAGTCCGCAACTGACGTTGAGGCTCGAAGGTGCGGGTATCGA
>MG|3|V4|R|10|96.34|Bacteroidetes|Bacteroidia|Bacteroidales|Bacteroidaceae|Bacteroides|salanitronis|
TTGATACCCGCACTTTCGAGCTTCAACGTCAGTAGCGGCCTGGCAGGCTGCCTTCGCAATCGGGGTTCTTCGTGATATCTATGCATTTCACCGCTACACCACGAATTCCGCCTGCCTCGAACGCACTCAAGAACGCCAGTTTCAACTGCAGTTCTACGGTTAAGCCGCAGACTTTCACAGCTGACTTGACATCCCGTCTACGCTCCCTTAAACCCAATAAATCCGGATAACGCTCGCATCCTCCG
>MG|3|V4|R|98|91.46|Bacteroidetes|Bacteroidia|Bacteroidales|Bacteroidaceae|Bacteroides|salanitronis|
TTGATACCCGCGCTTTCGAGCATCAACGTCAGTGGCGGCCCAGGAAGCTGCCTTCGCAATCGGAGTTCTTCGTGATATCTAAGCATTTCACCGCTACACCACGAATTCCGCTTCCCTCTGCCGCACTCAAGAACGCCAGTTTCAACTGCAATTCCAAGGTTGAGCCCCGAACTTTCACAACTGACTTAACGTCCCGTCTACGCTCCCTTTAAACCCAATAAATCCGGATAACGCTCGCATCCTCCG
>MG|3|V4|R|16|95.53|Bacteroidetes|Bacteroidia|Bacteroidales|Bacteroidaceae|Bacteroides|salanitronis|
TTGATACCCGCACTTTCGAGCATCAACGTCAGTTGCGGTCCGGCAAGCTGCTTTCGCGATCGGAGTTCTTCGTGATATCTAAGCATTTCACCGCTACACCACGAATTCCGCCTGCCTCTGCCGCACTCAAGAAAGCCAGTTTCAACTGCAATTTTACGGTTGAGCCGCAAACTTTCACAGCTGACTTGACATCCCGTCTACGCTCCCTTTAAACCCAATAAATCCGGATAACGCTCGCATCCTCCG
>MG|3|V4|F|10|90.69|Bacteroidetes|Bacteroidia|Bacteroidales|Bacteroidaceae|Bacteroides|uniformis|
CGGAGGATGCGAGCGTTATCCGGATTTATTGGGTTTAAAGGGAGCGCAGGCGGGCGTTTAAGTCAGTTGTGAAATACCCCGGCTCAACCGGGGGGATTGCAGTTGATACTGGACGTCTTGAGTGCGGCAGAGGCAGGCGGAATTCGTGGTGTAGCGGTGAAATGCTTAGATATCACGAAGAACTCCGATTGCGAAGGCAGCTTGCTGGGCCGTTACTGACGCTGAGGCTCGAAAGTGCGGGTATCAA
>MG|3|V4|R|16|88.21|Bacteroidetes|Bacteroidia|Bacteroidales|Bacteroidaceae|Bacteroides|ovatus|
TTGATACCCACGCTTTCGAGCTTCAATGTCAGTCGCGGCTTGGTGGACTGCCTGCGCAATCGGAGTTCTTCGTGATATCTAAGCATTTCACCGCTACACCACGAATTCCATCCACCGCAAACGCACTCAAGACTGCCAGTTTCAACTGCAGGCCGACGGTTGAGCCGCCGGATTTCACAACTGACTTAACAGCCCATCTACGCTCCCTTTAAACCCAATAAATCCGGATAACGCTCGCATCCTCCG
>MG|3|V4|R|22|92.31|Bacteroidetes|Bacteroidia|Bacteroidales|Bacteroidaceae|Bacteroides|salanitronis|
TTGATACCCGCACTTTCGAGCCTCAACGTCAGTTACGGTCCGGCAGGCTGCCTTCGCGATCGGAGTTCTTCGTGATATCTAAGCATTTCACCGCTACACCACGAATTCCGCCTGCCCTTGCCGCACTCAAGAGCGCCAGTTTCAACTGCGGTTCTACGGTTGAGCCGCAGACTTTCACAGCTGACTTGACACCCCGTCTACGCTCCCTTTAAACCCAATAAATCCGGATAACGCTCGCATCCTCCG
>MG|3|V4|F|56|84.9|Bacteroidetes|Bacteroidia|Bacteroidales|Bacteroidaceae|Bacteroides|barnesiae|
CGGAGGATGCGAGCGTTATCCGGATTCATTGGGCTTAAAGGGAGCGCAGACGGGCGTTCAAGTCGGCCGTGAAATGCCGGGGCTCAACCCCGGAGCTGCGGTCGAAACTGGGCGTCTTGAGTGCGGCCGGGGCGCGCGGAACTCGTGGTGTAGCGGTGAAATGCATAGATATCACGAAGAACTCCGATCGCGAAGGCAGCGCGCCAGACCGCAACTGACGTTGAGGCTCGAAGGTGCGGGTATCGA
>MG|3|V4|F|23|87.45|Bacteroidetes|Bacteroidia|Bacteroidales|Bacteroidaceae|Bacteroides|salanitronis|
CGGAGGATGCGGGGCGTTATCCGGATTTATTGGGTTTAAAGGGAGCGCAGACGGCCCGTCAAGTCAGCCGTGAAAGTGCGGGGCTCAACCCCGTGTTGCGGTTGAAACTGGCGGGCTTGAGTGCGGTCGGGGCAGGCGGAATTCGTGGTGTAGCGGTGAAATGCATAGATATCACGAGGAACTCCGAGAGCGAAGGCAGCCTGCCGGTCCGCAACTGACGTTCATGCTCGAAGGTGCGGGTATCAA
>MG|3|V4|F|50|90.24|Bacteroidetes|Bacteroidia|Bacteroidales|Bacteroidaceae|Bacteroides|heparinolyticus|
CGGAGGATGCGAGCGTTATCCGGATTTATTGGGTTTAAAGGGAGCGTAGACGGGCCGTTAAGTCAGTTGTGAAAGTTCGGGGCTCAACCTTGGAATTGCAGTTGAAACTGGCGGTCTTGAGTGGGGTATAGGAAGGCGGAATTCGTGGTGTAGCGGTGAAATGCTTAGATATCACGAAGAACTCCGATTGCGAAGGCAGCTTTCCGGGCCCTTACTGACGTTGATGCTCGAAAGCGCGGGTATCAA
>MG|3|V4|F|46|92.28|Bacteroidetes|Bacteroidia|Bacteroidales|Bacteroidaceae|Bacteroides|denticanum|
CGGAGGATGCGAGCGTTATCCGGATTTATTGGGTTTAAAGGGAGCGCAGGCGGGATGTCAAGTCAGCTGTGAAAGTTCGGGGCTCAACCTTGGAATTGCAGTTGAAACTGGCGTCCTTGAGTGCGGTACGGGCAGGCGGAATTCGTGGTGTAGCGGTGAAATGCTTAGATATCACGAAGAACTCCGATCGCGAAGGCAGCTTGCCGGGCCGTAACTGACGCTGAGGCTCGAAAGTGCGGGTATCAA
>MG|3|V4|F|27|84.15|Bacteroidetes|Bacteroidia|Bacteroidales|Bacteroidaceae|Bacteroides|plebeius|
CGGAGGATGCGGGCGTTATCCGGATTCATTGGGCTTAAAGGGAGCGCAGACGGGGCGTTCAAGTCGGCCGTGAAATGCCGGGGCTCAACCCCGGAGCTGCGGTCGAAACTGGGCGTCTTGAGTGCGGCCGGGGCGCGCGGAACTCGTGGTGTAGCGGTGAAATGCATAGATATCACGAAGAACTCCGATCGCGAAGGCAGCGCGCCAGACCGCAACTGACGTTGAGGCTCGAAGGTGCGGGTATCGA
>MG|3|V4|R|17|83.81|Bacteroidetes|Bacteroidia|Bacteroidales|Bacteroidaceae|Bacteroides|plebeius|
TCGATACCCGCACCTTCGAGCCTCAACGTCAGTTGCGGTCTGGCGCGCTGCCTTCGCGATCGGAGTTCTTCGTGATATCTATGCATTTCACCGCTACACCACGAGTTCCGCGCGCCCCCGGCCGCACTCAAGACGCCCAGTTTCGACCGCAGCTCCGGGGTTGAGCCCCGGCATTTCACGGCCGACTTGAACGCCCGTCTGCGCTCCCTTTAAGCCCAATGAATCCGGATAACGCCCGCATCCTCCG
>MG|3|V4|R|149|84.49|Bacteroidetes|Bacteroidia|Bacteroidales|Bacteroidaceae|Bacteroides|barnesiae|
TCGATACCCGCACCTTCGAGCCTCAACGTCAGTTGCGGACTGGCGCGCTGCCTTCGCAATCGGGGTTCTTCGTGATATCTATGCATTTCACCGCTACACCACGAATTCCGCGCGCCGCGACCGCACTCAAGACTCCCAGTTTCAACCGCGGACCGGGGTTGAGCCCCGGCTTTTGACGGCTGACTTAAGGGTCCGTCTACGCTCCCTTTAAGCCCAATGATTCCGGATAACGCCTGCATCCTCCG
>MG|3|V4|R|20|91.87|Bacteroidetes|Bacteroidia|Bacteroidales|Bacteroidaceae|Bacteroides|eggerthii|
TTGATACCCGCACTTTCGAGCCTCAGCGTCAGTAACGGCCCAGCAAGCTGCCTTCGCAATCGGAGTTCTTCGTGATATCTAAGCATTTCACCGCTACACCACGAATTCCGCCTGCCTCTGCCGCACTCAAGGCGTCCAGTATCAACTGCAGTTTCCCGGTTGAGCCGGGGAATTTCACAACTGACTTAAACGCCCGCCTGCGCTCCCTTTAAACCCAATAAATCCGGATAACGCTCGCATCCTCCG
>MG|3|V4|F|391|87.8|Bacteroidetes|Bacteroidia|Bacteroidales|Bacteroidaceae|Bacteroides|salanitronis|
CGGAGGATGCGGGCGTTATCCGGATTTATTGGGTTTAAAGGGAGCGCAGACGGCCCGTCAAGTCAGCCGTGAAAGTGCGGGGCTCAACCCCGTGTTGCGGTTGAAACTGGCGGGCTTGAGTGCGGTCGGGGCAGGCGGAATTCGTGGTGTAGCGGTGAAATGCATAGATATCACGAGGAACTCCGAGAGCGAAGGCAGCCTGCCGGTCCGCAACTGACGTTCATGCTCGAAGGTGCGGGTATCAA
>MG|3|V4|F|17|91.06|Bacteroidetes|Bacteroidia|Bacteroidales|Bacteroidaceae|Bacteroides|uniformis|
CGGAGGATGCGAGCGTTATCCGGATTTATTGGGTTTAAAGGGAGCGCAGGCGGGCGTTTAAGTCAGTTGTGAAATACCCCGGCTCAACCGGGGGATTGCAGTTGATACTGGACGTCTTGAGTGCGGCAGAGGCAGGCGGAATTCGTGGTGTAGCGGTGAAATGCTTAGATATCACGAAGAACTCCGATTGCGAAGGCAGCTTGCTGGGCCGTTACTGACGCTGAGGCTCGAAAGTGCGGGTATCAA
>MG|3|V4|F|10|87.15|Bacteroidetes|Bacteroidia|Bacteroidales|Bacteroidaceae|Bacteroides|coprophilus|
CGGAGGATGCGAGCGTTATCCGGATTTATTGGGTTTAAAGGGAGCGTAGGCGGGCTTGTAAGTCAGCTGTGAAATGTCCGGGCTCAACCTGGGAATTGCAGTTGAGACTGCTGGTCTTGAGTATGGTGAGGGACGGTGGAATTCGTGGTGTAGCGGTGAAATGCTTAGATATCACGAAGAACTCCGATCGCGAAGGCATCCGTCCGTGCCATGACTGACGCTGAGGCTCGAAAGTGTGGGTATCAA
>MG|3|V4|F|25|90.28|Bacteroidetes|Bacteroidia|Bacteroidales|Bacteroidaceae|Bacteroides|sp.|
CGGAGGATCCAAGCGTTATCCGGATTTATTGGGTTTAAAGGGTGCGTAGGCGGCAGATTAAGTTAGAGGTGAAATCCCGTAGCTTAACTACGGAACTGCCTCTGATACTGATTTGCTAGCGAGTGGATGCTGTAGGCGGAATGTGTGGTGTAGCGGTGAAATGCGTAGATATCACACAGAACACCGATTGCGAAGGCAGCTTACAAATCCATATCGGACGCTGAGGCACGAAAGCGTGGGGAGCAA
>MG|3|V4|F|35|84.9|Bacteroidetes|Bacteroidia|Bacteroidales|Bacteroidaceae|Bacteroides|coprophilus|
CGGAGGATGCAGGCGTTATCCGGAATCATTGGGCTTAAAGGGAGCGTAGACGGACTCTTAAGTCAGCCGTCAAAAGCCGGGGCTCAACCCCGGTCCGCGGTTGAAACTGGGAGTCTTGAGTGCGGTCGCGGCGCGCGGAATTCGTGGTGTAGCGGTGAAATGCATAGATATCACGAAGAACCCCGATTGCGAAGGCAGCGCGCCAGTCCGCAACTGACGTTGAGGCTCGAAGGTGCGGGTATCGA
>MG|3|V4|R|20|90.69|Bacteroidetes|Bacteroidia|Bacteroidales|Bacteroidaceae|Bacteroides|uniformis|
TTGATACCCGCACTTTCGAGCCTCAGCGTCAGTAACGGCCCAGCAAGCTGCCTTCGCAATCGGAGTTCTTCGTGATATCTAAGCATTTCACCGCTACACCACGAATTCCGCCTGCCTCTGCCGCACTCAAGACGTCCAGTATCAACTGCAGTCCCCCCGGTTGAGCCGGGGTATTTCACAACTGACTTAAACGTCCGCCTGCGCTCCCTTTAAACCCAATAAATCCGGATAACGCTCGCATCCTCCG
>MG|3|V4|R|18|93.12|Bacteroidetes|Bacteroidia|Bacteroidales|Bacteroidaceae|Bacteroides|salanitronis|
TTGATACCCGCACTTTCGAGCCTCAACGTCAGTTACGGTCCGGCAGGCTGCCTTCGCGATCGGAGTTCTTCGTGATATCTAAGCATTTCACCGCTACACCACGAATTCCGCCTGCCCTTGCCGCACTCAAGAACGCCAGTTTCAACTGCGGTTCTACGGTTGAGCCGCAGACTTTCACAGCTGACTTGACATCCCGTCTACGCTCCCTTTAAACCCAATAAATCCGGATAACGCTCGCATCCTCCG
>MG|3|V4|F|114|91.09|Bacteroidetes|Bacteroidia|Bacteroidales|Bacteroidaceae|Bacteroides|barnesiae|
CGGAGGATGCGAGCGTTATCCGGATTTATTGGGTTTAAAGGGAGCGCAGGCGGGCTGTTAAGTCAGCTGTGAAATCCCGCGGCTCAACCGTGGGACTGCAGTTGATACTGGCGGCCTTGAGTGCGGCAGAGGCAGGCGGAATTCGTGGTGTAGCGGTGAAATGCTTAGATATCACGAAGAACCCCGATTGCGAAGGCAGCCTGCTGGGCCGTTACTGACGCTGAGGCTCGAAAGTGCGGGTATCAA
>MG|3|V4|F|15|83.4|Bacteroidetes|Bacteroidia|Bacteroidales|Bacteroidaceae|Bacteroides|plebeius|
CGGAGGATGCGGGCGTATCCGGATTCATTGGGCTTAAAGGGAGCGCAGACGGGCGTTCAAGTCGGCCGTGAAATGCCGGGGCTCAACCCCGGAGCTGCGGTCGAAAACTGGGCGTCTTGAGTGCGGCCGGGGCGCGCGGAACTCGTGGTGTAGCGGTGAAATGCATAGATATCACGAAGAACTCCGATCGCGAAGGCAGCGCGCCAGACCGCAACTGACGTTGAGGCTCGAAGGTGCGGGTATCGA
>MG|3|V4|F|242|91.46|Bacteroidetes|Bacteroidia|Bacteroidales|Bacteroidaceae|Bacteroides|salanitronis|
CGGAGGATGCGAGCGTTATCCGGATTTATTGGGTTTAAAGGGAGCGTAGACGGGACGTTAAGTCAGTTGTGAAAGTTCGGGGCTCAACCTTGGAATTGCAGTTGAAACTGGCGTTCTTGAGTGCGGCAGAGGGAAGCGGAATTCGTGGTGTAGCGGTGAAATGCTTAGATATCACGAAGAACTCCGATTGCGAAGGCAGCTTCCTGGGCCGCCACTGACGTTGATGCTCGAAAGCGCGGGTATCAA
>MG|3|V4|F|12|83.33|Bacteroidetes|Bacteroidia|Bacteroidales|Bacteroidaceae|Bacteroides|plebeius|
CGGAGGATGCAGGCGTTATCCGGAATCATTGGGCTTAAAGGGAGCGCAGACGGGCGTTCAAGTCGGCCGTGAAATGCCGGGGCTCAACCCCGGAGCTGCGGTCGAAACTGGGCGTCTTGAGTGCGGCCGGGGCGCGCGGAACTCGTGGTGTAGCGGTGAAATGCATAGATATCACGAAGAACTCCGATCGCGAAGGCAGCGCGCCAGACCGCAACTGACGTTGAGGCTCGAAGGTGCGGGTATCGA
>MG|3|V4|F|37|90.24|Bacteroidetes|Bacteroidia|Bacteroidales|Bacteroidaceae|Bacteroides|sartorii|
CGGAGGATGCGAGCGTTATCCGGATTTATTGGGTTTAAAGGGAGCGTAGATGGGCTGTTAAGTCAGTTGTGAAAGTCAGCGGCTCAACCGTTGAACTGCAATTGAAACTGGTAGCCTTGAGTGCGTTTGCGGTGGATGGAATTCGTGGTGTAGCGGTGAAATGCTTAGATATCACGAAGAACTCCGATTGCGAAGGCAGTCCACCAAGCCGCAACTGACATTGAAGCTCGAAAGCGTGGGTATCAA
>MG|3|V4|R|25|95.12|Bacteroidetes|Bacteroidia|Bacteroidales|Bacteroidaceae|Bacteroides|salanitronis|
TTGATACCCGCACTTTCGAGCTTCAACGTCAGTTACGGTCCAGCAGGCTGCCTTCGCAATCGGAGTTCTTCGTGATATCTAAGCATTTCACCGCTACACCACGAATTCCGCCTGCCTCTGCCGCACTCAAGAACGCCAGTTTCAACTGCAATTCTACGGTTGAGCCGCAGACTTTCACAGCTGACTTGACATCCCGTCTACGCTCCCTTTAAACCCAATAAATCCGGATAACGCTCGCATCCTCCG
>MG|3|V4|F|29|88.21|Bacteroidetes|Bacteroidia|Bacteroidales|Bacteroidaceae|Bacteroides|ovatus|
CGGAGGATGCGAGCGTTATCCGGATTTATTGGGTTTAAAGGGAGCGTAGATGGGCTGTTAAGTCAGTTGTGAAATCCGGCGGCTCAACCGTCGGCCTGCAGTTGAAACTGGCAGTCTTGAGTGCGTTTGCGGTGGATGGAATTCGTGGTGTAGCGGTGAAATGCTTAGATATCACGAAGAACTCCGATTGCGCAGGCAGTCCACCAAGCCGCGACTGACATTGAAGCTCGAAAGCGTGGGTATCAA
>MG|3|V4|R|15|84.9|Bacteroidetes|Bacteroidia|Bacteroidales|Bacteroidaceae|Bacteroides|barnesiae|
TCGATACCCGCACCTTCGAGCCTCAACGTCAGTTGCGGTCTGGCGCGCTGCCTTCGCGATCGGAGTTCTTCGTGATATCTATGCATTTCACCGCTACACCACGAGTTCCGCGCGCCCCGGCCGCACTCAAGACGCCCAGTTTCGACCGCAGCTCCGGGGTTGAGCCCCGGCATTTCACGGCCGACTTGAACGCCCGTCTGCGCTCCCTTTAAGCCCAATGAATCCGGATAACGCTCGCATCCTCCG
>MG|3|V4|F|18|83.81|Bacteroidetes|Bacteroidia|Bacteroidales|Bacteroidaceae|Bacteroides|plebeius|
CGGAGGATGCGGGCGTTTATCCGGATTCATTGGGCTTAAAGGGAGCGCAGACGGGCGTTCAAGTCGGCCGTGAAATGCCGGGGCTCAACCCCGGAGCTGCGGTCGAAACTGGGCGTCTTGAGTGCGGCCGGGGCGCGCGGAACTCGTGGTGTAGCGGTGAAATGCATAGATATCACGAAGAACTCCGATCGCGAAGGCAGCGCGCCAGACCGCAACTGACGTTGAGGCTCGAAGGTGCGGGTATCGA
>MG|3|V4|F|29|85.66|Bacteroidetes|Bacteroidia|Bacteroidales|Bacteroidaceae|Bacteroides|barnesiae|
CGGAGGATGCGAGCGTTATCCGGATTTATTGGGTTTAAAGGGAGCGCAGACGGGCGTTCAAGTCGGCCGTGAAATGCCGGGGCTCAACCCCGGAGCTGCGGTCGAAACTGGGCGTCTTGAGTGCGGCCGGGGCGCGCGGAACTCGTGGTGTAGCGGTGAAATGCATAGATATCACGAAGAACTCCGATCGCGAAGGCAGCGCGCCAGACCGCAACTGACGTTGAGGCTCGAAGGTGCGGGTATCGA
>MG|3|V4|F|1510|84.15|Bacteroidetes|Bacteroidia|Bacteroidales|Bacteroidaceae|Bacteroides|plebeius|
CGGAGGATGCGGGCGTTATCCGGATTCATTGGGCTTAAAGGGAGCGCAGACGGGCGTTCAAGTCGGCCGTGAAATGCCGGGGCTCAACCCCGGAGCTGCGGTCGAAACTGGGCGTCTTGAGTGCGGCCGGGGCGCGCGGAACTCGTGGTGTAGCGGTGAAATGCATAGATATCACGAAGAACTCCGATCGCGAAGGCAGCGCGCCAGACCGCAACTGACGTTGAGGCTCGAAGGTGCGGGTATCGAA
>MG|3|V4|F|23|91.39|Bacteroidetes|Bacteroidia|Bacteroidales|Bacteroidaceae|Bacteroides|coprophilus|
CGGAGGATGCAGGCGTTATCCGGATTTATTGGGTTTAAAGGGAGCGCAGACGGCATGTCAAGTCAGCTGTGAAAGTTCGGGGCTCAACCTTGGAATTGCAGTTGAAACTGGTGTGCTTGAGTTCGGTCGAGGCAGGCGGAATTCGTGGTGTAGCGGTGAAATGCTTAGATATCACGAAGAACCCCGATTGCGAAGGCAGCCTGCCAGGCCTGGACTGACGTTGAGGCTCGAAGGTGCGGGTATCGA
>MG|3|V4|F|31|83.76|Bacteroidetes|Bacteroidia|Bacteroidales|Bacteroidaceae|Bacteroides|plebeius|
CGGAAGGTCCGGGCGTTATCCGGATTCATTGGGCTTAAAGGGAGCGCAGACGGGCGTTCAAGTCGGCCGTGAAATGCCGGGGCTCAACCCCGGAGCTGCGGTCGAAACTGGGCGTCTTGAGTGCGGCCGGGGCGCGCGGAACTCGTGGTGTAGCGGTGAAATGCATAGATATCACGAAGAACTCCGATCGCGAAGGCAGCGCGCCAGACCGCAACTGACGTTGAGGCTCGAAGGTGCGGGTATCGA
>MG|3|V4|R|10|90.65|Bacteroidetes|Bacteroidia|Bacteroidales|Bacteroidaceae|Bacteroides|eggerthii|
TTGATACCCGCACTTTCGAGCCTCAGCGTCAGTAACGGCCCAGCAAGCTGCCTTCGCAATCGGAGTTCTTCGTGATATCTAAGCATTTCACCGCTACACCACGAATTCCGCCTGCCTCTGCCGCACTCAAGGCGTCCAGTATCAACTGCAGTCCCCCGGTTGAGCCGGGGTATTTCACAACTGACTTAAACGCCCGCCTGCGCTCCCTTTAAACCCAATAAATCCGGATAACGCTCGCATCCTCCG
>MG|3|V4|F|28|95.53|Bacteroidetes|Bacteroidia|Bacteroidales|Bacteroidaceae|Bacteroides|salanitronis|
CGGAGGATGCGAGCGTTATCCGGATTTATTGGGTTTAAAGGGAGCGTAGACGGGATGTCAAGTCAGCTGTGAAAGTTTGCGGCTCAACCGTAAAATTGCAGTTGAAACTGGCTTTCTTGAGTGCGGCAGAGGCAGGCGGAATTCGTGGTGTAGCGGTGAAATGCTTAGATATCACGAAGAACTCCGATCGCGAAAGCAGCTTGCCGGACCGCAACTGACGTTGATGCTCGAAAGTGCGGGTATCAA
>MG|3|V4|F|17|87.7|Bacteroidetes|Bacteroidia|Bacteroidales|Bacteroidaceae|Bacteroides|salanitronis|
CAGAGGATGCGGGCGTTATCCGGATTTATTGGGTTTAAAGGGAGCGCAGACGGCCCGTCAAGTCAGCCGTGAAAGTGCGGGGCTCAACCCCGTGTTGCGGTTGAAACTGGCGGGCTTGAGTGCGGTCGGGGCAGGCGGAATTCGTGGTGTAGCGGTGAAATGCATAGATATCACGAGGAACTCCGAGAGCGAAGGCAGCCTGCCGGTCCGCAACTGACGTTCATGCTCGAAGGTGCGGGTATCAA
>MG|3|V4|F|66|88.21|Bacteroidetes|Bacteroidia|Bacteroidales|Bacteroidaceae|Bacteroides|salanitronis|
CGGAGGATGCGAGCGTTATCCGGATTTATTGGGTTTAAAGGGAGCGCAGACGGCCCGTCAAGTCAGCCGTGAAAGTGCGGGGCTCAACCCCGTGTTGCGGTTGAAACTGGCGGGCTTGAGTGCGGTCGGGGCAGGCGGAATTCGTGGTGTAGCGGTGAAATGCATAGATATCACGAGGAACTCCGAGAGCGAAGGCAGCCTGCCGGTCCGCAACTGACGTTCATGCTCGAAGGTGCGGGTATCAA
>MG|3|V4|F|11|88.21|Bacteroidetes|Bacteroidia|Bacteroidales|Bacteroidaceae|Bacteroides|ovatus|
CGGAGGATGCGAGCGTTATCCGGATTTATTGGGTTTAAAGGGAGCGTAGATGGGCTGTTAAGTCAGTTGTGAAATCCGGCGGCTCAACCGTCGGTCTGCAGTTGAAACTGGCAGTCTTGAGTGCGTTTGCGGTGGATGGAATTCGTGGTGTAGCGGTGAAATGCTTAGATATCACGAAGAACTCCGATTGCGCAGGCAGTCCACCAAGCCGCGACTGACATTGAAGCTCGAAAGCGTGGGTATCAA
>MG|3|V4|F|21|91.09|Bacteroidetes|Bacteroidia|Bacteroidales|Bacteroidaceae|Bacteroides|uniformis|
CGGAGGATGCGAGCGTTATCCGGATTTATTGGGTTTAAAGGGAGCGCAGGCGGACGTTTAAGTCAGTTGTGAAATGTCCCGGCTCAACCGGGGGGACTGCAGTTGATACTGGACGTCTTGAGTGCGGCAGAGGCAGGCGGAATTCGTGGTGTAGCGGTGAAATGCTTAGATATCACGAAGAACTCCGATTGCGAAGGCAGCTTGCTGGGCCGTTACTGACGCTGAGGCTCGAAAGTGCGGGTATCAA
>MG|3|V4|F|53|84.15|Bacteroidetes|Bacteroidia|Bacteroidales|Bacteroidaceae|Bacteroides|plebeius|
CGGAGGATGCGGGCGTTATCCGGATTCATTGGGCTTAAAGGGAGCGCAGACGGGCGTTCAAGTCGGCCGTGAAATGCCGGGGCTCAACCCCGGAGCTGCGGTCGAACTGGGCGTCTTGAGTGCGGCCGGGGCGCGCGGAACTCGTGGTGTAGCGGTGAAATGCATAGATATCACGAAGAACTCCGATCGCGAAGGCAGCGCGCCAGACCGCAACTGACGTTGAGGCTCGAAGGTGCGGGTATCGA
>MG|3|V4|F|11|93.03|Bacteroidetes|Bacteroidia|Bacteroidales|Bacteroidaceae|Bacteroides|uniformis|
CAGAGGATGCGAGCGTTATCCGGATTTATTGGGTTTAAAGGGAGCGCAGGCGGACGCTTAAGTCAGTTGTGAAATCCCGCGGCTCAACCGTGGAATTGCAGTTGATACTGGGTGTCTTGAGTGCGGCAGAGGCATGCGGAATTCGTGGTGTAGCGGTGAAATGCTTAGATATCACGAAGAACTCCGATTGCGAAGGCAGCATGCTGGGCCGTTACTGACGCTGAGGCTCGAAAGTGCGGGTATCAA
>MG|3|V4|F|24|96.34|Bacteroidetes|Bacteroidia|Bacteroidales|Bacteroidaceae|Bacteroides|salanitronis|
CGGAGGATGCGAGCGTTATCCGGATTTATTGGGTTTAAGGGAGCGTAGACGGGATGTCAAGTCAGCTGTGAAAGTCTGCGGCTTAACCGTAGAACTGCAGTTGAAACTGGCGTTCTTGAGTGCGTTCGAGGCAGGCGGAATTCGTGGTGTAGCGGTGAAATGCATAGATATCACGAAGAACCCCGATTGCGAAGGCAGCCTGCCAGGCCGCTACTGACGTTGAAGCTCGAAAGTGCGGGTATCAA
>MG|3|V4|R|17|83.81|Bacteroidetes|Bacteroidia|Bacteroidales|Bacteroidaceae|Bacteroides|plebeius|
TCGATACCCGCACCTTCGAGCCTCAACGTCAGTTGCGGTCTGGCGCGCTGCCTTCGCGATCGGAGTTCTTCGTGATATCTATGCATTTCACCGCTACACCACGAGTTCCGCGCGCCCCGGCCGCACTCAAGACGCCCAGTTTCGACCGCAGCTCCGGGGTTGAGCCCCGGCATTTCACGGCCGACTTGAACGCCCGTCTGCGCTCCCTTTAAGCCCCAATGAATCCGGATAACGCCCGCATCCTCCG
>MG|3|V4|R|16|93.5|Bacteroidetes|Bacteroidia|Bacteroidales|Bacteroidaceae|Bacteroides|helcogenes|
TTGATACCCGCACTTTCGAGCATCAACGTCAGTTACGGTCCGGCAGGCTGCCTTCGCGATCGGAGTTCTTCGTGATATCTAAGCATTTCACCGCTACACCACGAATTCCGCCTGCCCGTGCCGCACTCAAGGGACCCAGTTTCAACTGCAATTTTACGGTTGAGCCGCAAACTTTCACAACTGACTTGAACCCCCGTCTACGCTCCCTTTAAACCCAATAAATCCGGATAACGCTCGCATCCTCCG
>MG|3|V4|F|13|85.25|Bacteroidetes|Bacteroidia|Bacteroidales|Bacteroidaceae|Bacteroides|barnesiae|
CGGAGGATGCGAGCGTTATCCGGATTTATTGGGCTTAAAGGGAGCGCAGACGGGCGTTCAAGTCGGCCGTGAAATGCCGGGGCTCAACCCCGGAGCTGCGGTCGAAACTGGGCGTCTTGAGTGCGGCCGGGGCGCGCGGAACTCGTGGTGTAGCGGTGAAATGCATAGATATCACGAAGAACTCCGATCGCGAAGGCAGCGCGCCAGACCGCAACTGACGTTGAGGCTCGAAGGTGCGGGTATCGA
>MG|3|V4|F|28|92.28|Bacteroidetes|Bacteroidia|Bacteroidales|Bacteroidaceae|Bacteroides|coprophilus|
CGGAGGATGCGAGCGTTATCCGGATTTATTGGGTTTAAAGGGAGCGCAGGCGGGTTGTCAAGTCAGCTGTGAAAGTTCGTGGCTCAACCATGGAATTGCAGTTGAAACTGGCGATCTTGAGTGCGGCAGAGGCAGGCGGAATTCGTGGTGTAGCGGTGAAATGCTTAGATATCACGAAGAACTCCGATTGCGAAGGCAGCCTGCTGGACCGCGACTGACGCTGAGGCTCGAAAGTGCGGGTATCAA
>MG|3|V4|F|211|93.09|Bacteroidetes|Bacteroidia|Bacteroidales|Bacteroidaceae|Bacteroides|uniformis|
CGGAGGATGCGAGCGTTATCCGGATTTATTGGGTTTAAAGGGAGCGCAGGCGGACGCTTAAGTCAGTTGTGAAATCCCGCGGCTCAACCGTGGAATTGCAGTTGATACTGGGTGTCTTGAGTGCGGCAGAGGCATGCGGAATTCGTGGTGTAGCGGTGAAATGCTTAGATATCACGAAGAACTCCGATTGCGAAGGCAGCATGCTGGGCCGTTACTGACGCTGAGGCTCGAAAGTGCGGGTATCAA
>MG|3|V4|F|81|91.9|Bacteroidetes|Bacteroidia|Bacteroidales|Bacteroidaceae|Bacteroides|uniformis|
CGGAGGATGCGAGCGTTATCCGGATTTATTGGGTTTAAAGGGAGCGCAGGCGGGCGATTAAGTCAGTTGTGAAATGCCACGGCTCAACCGTGGACTTGCAGTTGATACTGGTTGCCTTGAGTGCGGCAGAGGCAGGCGGAATTCGTGGTGTAGCGGTGAAATGCTTAGATATCACGAAGAACTCCGATTGCGAAGGCAGCTTGCTGGACCGTTACTGACGCTGAGGCTCGAAAGTGCGGGTATCAAA
>MG|3|V4|F|40|91.87|Bacteroidetes|Bacteroidia|Bacteroidales|Bacteroidaceae|Bacteroides|eggerthii|
CGGAGGATGCGAGCGTTATCCGGATTTATTGGGTTTAAAGGGAGCGCAGGCGGGCGTTTAAGTCAGTTGTGAAATTCCCCGGCTCAACCGGGAAACTGCAGTTGATACTGGACGCCTTGAGTGCGGCAGAGGCAGGCGGAATTCGTGGTGTAGCGGTGAAATGCTTAGATATCACGAAGAACTCCGATTGCGAAGGCAGCTTGCTGGGCCGTTACTGACGCTGAGGCTCGAAAGTGCGGGTATCAA
>MG|3|V4|F|41|92.68|Bacteroidetes|Bacteroidia|Bacteroidales|Bacteroidaceae|Bacteroides|coprophilus|
CGGAGGATGCGAGCGTTATCCGGATTTATTGGGTTTAAAGGGAGCGCAGACGGCCCCTTAAGTCAGCTGTGAAAGTTTGCGGCTCAACCGTAAAATTGCAGTTGAAACTGTGGGGCTTGAGTACGGTCGCGGCATGCGGAATTCGTGGTGTAGCGGTGAAATGCATAGATATCACGAAGAACCCCGATTGCGAAGGCAGCATGCCAGCCCGCCACTGACGTTGAGGCTCGAAGGTGCGGGTATCAA
>MG|3|V4|F|14|92.68|Bacteroidetes|Bacteroidia|Bacteroidales|Bacteroidaceae|Bacteroides|coprophilus|
CGGAGGATGCGAGCGTTATCCGGATTTATTGGGTTTAAAGGGAGCGCAGACGGGCGATTAAGTCAGTTGTGAAAGTTTGGGGCTCAACCTTAAAATTGCAGTTGAAACTGGTCGTCTTGAGTGTGGTGAAGGCAGGCGGAATTCGTGGTGTAGCGGTGAAATGCTTAGATATCACGAAGAACCCCGATTGCGAAGGCAGCTTGCTGTCCCACAACTGACGTTGAGGCTCGAAAGTGCGGGTATCAA
>MG|3|V4|F|79|94.72|Bacteroidetes|Bacteroidia|Bacteroidales|Bacteroidaceae|Bacteroides|eggerthii|
CGGAGGATGCGAGCGTTATCCGGATTTATTGGGTTTAAAGGGAGCGTAGACGGGCGTTTAAGTCAGTTGTGAAAGTTCGCGGCTCAACCGTGAAATTGCAGTTGATACTGGGCGCCTTGAGTGCGGCAGAGGCAGGCGGAATTCGTGGTGTAGCGGTGAAATGCTTAGATATCACGAAGAACCCCGATTGCGAAGGCAGCTTGCTGGACCGTAACTGACGTTGATGCTCGAAAGTGCGGGTATCAA
>MG|3|V4|F|47|90.69|Bacteroidetes|Bacteroidia|Bacteroidales|Bacteroidaceae|Bacteroides|uniformis|
CGGAGGATGCGAGCGTTATCCGGATTTATTGGGTTTAAAGGGAGCGCAGGCGGACGTTTAAGTCAGTTGTGAAATACCCCGGCTCAACCGGGGGGACTGCAGTTGATACTGGACGTCTTGAGTGCGGCAGAGGCAGGCGGAATTCGTGGTGTAGCGGTGAAATGCTTAGATATCACGAAGAACTCCGATTGCGAAGGCAGCTTGCTGGGCCGTTACTGACGCTGAGGCTCGAAAGTGCGGGTATCAA
>MG|3|V4|R|25|92.68|Bacteroidetes|Bacteroidia|Bacteroidales|Bacteroidaceae|Bacteroides|coprophilus|
TTGATACCCGCACCTTCGAGCCTCAACGTCAGTGGCGGGCTGGCATGCTGCCTTCGCAATCGGGGTTCTTCGTGATATCTATGCATTTCACCGCTACACCACGAATTCCGCATGCCGCGACCGTACTCAAGCCCCACAGTTTCAACTGCAATTTTACGGTTGAGCCGCAAACTTTCACAGCTGACTTAAGGGGCCGTCTGCGCTCCCTTTAAACCCAATAAATCCGGATAACGCTCGCATCCTCCG
>MG|3|V4|F|44|92.71|Bacteroidetes|Bacteroidia|Bacteroidales|Bacteroidaceae|Bacteroides|uniformis|
CGGAGGATGCGAGCGTTATCCGGATTTATTGGGTTTAAAGGGAGCGCAGGCGGACTTTTAAGTCAGTTGTGAAATCCCGCGGCTCAACCGTGGAATTGCAGTTGATACTGGAAGTCTTGAGTGCGGCAGAGGCAGGCGGAATTCGTGGTGTAGCGGTGAAATGCTTAGATATCACGAAGAACCCCGATTGCGAAGGCAGCCTGCTGGACCGTAACTGACGCTGAGGCTCGAAAGTGCGGGTATCAAA
>MG|3|V4|F|101|91.09|Bacteroidetes|Bacteroidia|Bacteroidales|Bacteroidaceae|Bacteroides|uniformis|
CGGAGGATGCGAGCGTTATCCGGATTTATTGGGTTTAAAGGGAGCGCAGGCGGACGTTTAAGTCAGTTGTGAAATACCCCGGCTCAACCGGGGGACTGCAGTTGATACTGGACGTCTTGAGTGCGGCAGAGGCAGGCGGAATTCGTGGTGTAGCGGTGAAATGCTTAGATATCACGAAGAACTCCGATTGCGAAGGCAGCTTGCTGGGCCGTTACTGACGCTGAGGCTCGAAAGTGCGGGTATCAAA
>MG|3|V4|R|27|91.09|Bacteroidetes|Bacteroidia|Bacteroidales|Bacteroidaceae|Bacteroides|uniformis|
TTGATACCCGCACTTTCGAGCCTCAGCGTCAGTAACGGCCCAGCAAGCTGCCTTCGCAATCGGAGTTCTTCGTGATATCTAAGCATTTCACCGCTACACCACGAATTCCGCCTGCCTCTGCCGCACTCAAGACGTCCAGTATCAACTGCAGTCCCCCCGGTTGAGCCGGGACATTTCACAACTGACTTAAACATCCGCCTGCGCTCCCTTTAAACCCAATAAATCCGGATAACGCTCGCATCCTCCG
>MG|3|V4|F|19|87.45|Bacteroidetes|Bacteroidia|Bacteroidales|Bacteroidaceae|Bacteroides|barnesiae|
CGGAGGATGCGAGCGTTATCCGGATTTATTGGGTTTAAAGGGAGCGTAGGCCGGCGGTTAAGTCAGCGGTCAAATTGGGTGGCTCAACCATCCCCCGCCGTTGATACTGGCCGCCTTGAGTGTATTCAAGGCAGATGGAATTCGTGGTGTAGCGGTGAAATGCTTAGATATCACGAAGAACTCCGATTGCGAAGGCAGTCTGCTGGGTTACAACTGACGCTGAGGCTCGAAAGTGCGGGTATCAA
>MG|3|V4|R|12|92.28|Bacteroidetes|Bacteroidia|Bacteroidales|Bacteroidaceae|Bacteroides|coprophilus|
TTGATACCCGCACTTTCGAGCCTCAGCGTCAGTCGCGGTCCAGCAGGCTGCCTTCGCAATCGGAGTTCTTCGTGATATCTAAGCATTTCACCGCTACACCACGAATTCCGCCTGCCTCTGCCGCACTCAAGATCGCCAGTTTCAACTGCAATTCCATGGTTGAGCCACGAACTTTCACAGCTGACTTGACAACCCGCCTGCGCTCCCTTTAAACCCAATAAATCCGGATAACGCTCGCATCCTCCG
>MG|3|V4|F|10|90.24|Bacteroidetes|Bacteroidia|Bacteroidales|Bacteroidaceae|Bacteroides|sartorii|
CGGAGGATGCGAGCGTTATCCGGATTTATTGGGTTTAAAGGGAGCGTAGATGGGCTGTTAAGTCAGTTGTGAAAGTCAGCGGCTCAACCGTTGAACTGCAATTGAAACTGGGAGCCTTGAGTGCGTTTGCGGTGGATGGAATTCGTGGTGTAGCGGTGAAATGCTTAGATATCACGAAGAACTCCGATTGCGAAGGCAGTCCACCAAGCCGCAACTGACATTGAAGCTCGAAAGCGTGGGTATCAA
>MG|3|V4|F|23|88.35|Bacteroidetes|Bacteroidia|Bacteroidales|Bacteroidaceae|Bacteroides|coprophilus|
CGGAGGATGCGAGCGTTATCCGGATTTATTGGGTTTAAAGGGAGCGTAGACGGGGGGTCTAAGTCAGCTGTGAAAGTTCGGGGCTCAACCTTGGAATTGCAGTTGAAACTGTTCCCCTTGTGTTCAGTCGCGGTATGCGGAATTCGTGGTGTAGCGGTGAAATGCATAGATATCACGAAGAACCCCGATTGCGAAAGCAGCATGCCAGAGTGCAACAGACGTTGAAGCTCGAAAGTGTGGGTATCAA
>MG|3|V4|F|424|84.49|Bacteroidetes|Bacteroidia|Bacteroidales|Bacteroidaceae|Bacteroides|barnesiae|
CGGAGGATGCAGGCGTTATCCGGAATCATTGGGCTTAAAGGGAGCGTAGACGGACCCTTAAGTCAGCCGTCAAAAGCCGGGGCTCAACCCCGGTCCGCGGTTGAAACTGGGAGTCTTGAGTGCGGTCGCGGCGCGCGGAATTCGTGGTGTAGCGGTGAAATGCATAGATATCACGAAGAACCCCGATTGCGAAGGCAGCGCGCCAGTCCGCAACTGACGTTGAGGCTCGAAGGTGCGGGTATCGAA
>MG|3|V4|R|17|84.15|Bacteroidetes|Bacteroidia|Bacteroidales|Bacteroidaceae|Bacteroides|plebeius|
TCGATACCCGCACCTTCGAGCCTCAACGTCAGTTGCGGTCTGGCGCGCTGCCTTCGCGATCGGAGTTCTTCGTGATATCTATGCATTTCACCGCTACACCACGAGTTCCGCGCGCCCCGGCCGCACTCAAGACGCCCAGTTCGACCGCAGCTCCGGGGTTGAGCCCCGGCATTTCACGGCCGACTTGAACGCCCGTCTGCGCTCCCTTTAAGCCCAATGAATCCGGATAACGCCCGCATCCTCCG
>MG|3|V4|R|14|90.24|Bacteroidetes|Bacteroidia|Bacteroidales|Bacteroidaceae|Bacteroides|sartorii|
TTGATACCCACGCTTTCGAGCTTCAATGTCAGTTGCGGCTTGGTGGACTGCCTTCGCAATCGGAGTTCTTCGTGATATCTAAGCATTTCACCGCTACACCACGAATTCCATCCACCGCAAACGCACTCAAGGCTACCAGTTTCAATTGCAGTTCAACGGTTGAGCCGCTGACTTTCACAACTGACTTAACAGCCCATCTACGCTCCCTTTAAACCCAATAAATCCGGATAACGCTCGCATCCTCCG
>MG|3|V4|F|24|83.33|Bacteroidetes|Bacteroidia|Bacteroidales|Bacteroidaceae|Bacteroides|plebeius|
CGGAGGATGCGGGCGTTATCCGGATTCATTGGGCTTAAAGGGAGCGCAGACGGGCGTTCAAGTCGGCCGTGAAATGCCGGGGCTCAACCCCGGAGCTGCGGTCGAAACTGGGCGTCTTGAGTGCGGCCGGGGCGCGCGGAACTCGTGGTGTAGCGGTGAATGCATAGATATCACGAAGAACTCCGATCGCGAAGGCAGCGCGCCAGACCGCAACTGACGTTGAGGCTCGAAGGTGCGGGTATCGA
>MG|3|V4|F|24|84.27|Bacteroidetes|Bacteroidia|Bacteroidales|Bacteroidaceae|Bacteroides|plebeius|
CGGAGGATGCGGGCGTTATCCGGATTCATTGGGCTTAAAGGGAGCGCAGACGGGCGTTCAAGTCGGCCGTGAAATGCCGGGGCTCAACCCCGGAGCTGCGGTCGAAACTGGGCGTCTTGAGTGCGGCCGGGGCGCGCGGAACTCGTGGTGTAGCGGTGAAATGCATAGATATCACGAAGAACTCCGATCGCGAAGGCAGCGCGCCAGACCGCAACTGACGTTGAGGCTCGAAGGTGCGGGTATCAA
>MG|3|V4|F|11|89.88|Bacteroidetes|Bacteroidia|Bacteroidales|Bacteroidaceae|Bacteroides|heparinolyticus|
CGGAGGATGCGAGCGTTATCCGGATTTATTGGGTTTAAAGGGAGCGTAGACGGGCCGTTAAGTCAGTTGTGAAAGTTCGGGGCTCAACCTTGGAATTGCAGTTGAAACTGGCGGTCTTGAGTGGGGTATAGGAAGGCGGAATTCGTGGTGTAGCGGTGAAATGCTTAGATATCACGAAGAACTCCGATTGCGAAGGCAGCTTTTCCGGGCCCTTACTGACGTTGATGCTCGAAAGCGCGGGTATCAA
>MG|3|V4|R|63|91.46|Bacteroidetes|Bacteroidia|Bacteroidales|Bacteroidaceae|Bacteroides|uniformis|
TTGATACCCGCACTTTCGAGCCTCAGCGTCAGTAACGGCCCAGCAAGCTGCCTTCGCAATCGGAGTTCTTCGTGATATCTAAGCATTTCACCGCTACACCACGAATTCCGCCTGCCTCTGCCGCACTCAAGACGTCCAGTATCAACTGCAGTCCCCCGGTTGAGCCGGGACATTTCACAACTGACTTAAACATCCGCCTGCGCTCCCTTTAAACCCAATAAATCCGGATAACGCTCGCATCCTCCG
>MG|3|V4|F|25|88.66|Bacteroidetes|Bacteroidia|Bacteroidales|Bacteroidaceae|Bacteroides|acidifaciens|
CGGAGGATGCGAGCGTTATCCGGATTTATTGGGTTTAAAGGGAGCGCAGGCGGGCCGTTGAGTCAGTTGTGAAAGTCCCGGGCTCAACCCGGGAATTGCAGTTGATACTGGCGGCCTTGAGTCGGGCAGAGGCAGGCGGAATTCGTGGTGTAGCGGTGAAATGCTTAGATATCACGAGGAACCCCGATTGCGAAGGCAGCCTGCCGGGCCTGAACTGACGCTGAGGCTCGAAAGTGCGGGTATCAA
>MG|3|V4|F|175|91.5|Bacteroidetes|Bacteroidia|Bacteroidales|Bacteroidaceae|Bacteroides|uniformis|
CGGAGGATGCGAGCGTTATCCGGATTTATTGGGTTTAAAGGGAGCGCAGGCGGATGTTTAAGTCAGTTGTGAAATGTCCCGGCTCAACCGGGGGACTGCAGTTGATACTGGACGTCTTGAGTGCGGCAGAGGCAGGCGGAATTCGTGGTGTAGCGGTGAAATGCTTAGATATCACGAAGAACTCCGATTGCGAAGGCAGCTTGCTGGGCCGTTACTGACGCTGAGGCTCGAAAGTGCGGGTATCAAA
>MG|3|V4|R|39|94.31|Bacteroidetes|Bacteroidia|Bacteroidales|Bacteroidaceae|Bacteroides|eggerthii|
TTGATACCCGCACTTTCGAGCATCAACGTCAGTTACGGTCCAGCAAGCTGCCTTCGCAATCGGGGTTCTTCGTGATATCTAAGCATTTCACCGCTACACCACGAATTCCGCCTGCCTCTGCCGCACTCAAGGCGCCCAGTATCAACTGCAATTTCGCGGTTGAGCCGCGAACTTTCACAACTGACTTAAACGCCCGTCTACGCTCCCTTTAAACCCAATAAATCCGGATAACGCTCGCATCCTCCG
>MG|3|V4|F|103|92.68|Bacteroidetes|Bacteroidia|Bacteroidales|Bacteroidaceae|Bacteroides|uniformis|
CGGAGGATGCGAGCGTTATCCGGATTTATTGGGTTTAAAGGGAGCGCAGGCGGACGCTTAAGTCAGTTGTGAAATCCCGCGGCTCAACCGTGGAATTGCAGTTGATACTGGGCGTCTTGAGTGCGGCAGAGGCATGCGGAATTCGTGGTGTAGCGGTGAAATGCTTAGATATCACGAAGAACTCCGATTGCGAAGGCAGCATGCTGGGCCGTTACTGACGCTGAGGCTCGAAAGTGCGGGTATCAA
>MG|3|V4|R|21|90.57|Bacteroidetes|Bacteroidia|Bacteroidales|Bacteroidaceae|Bacteroides|salanitronis|
TCGATACCCGCGCTTTCGAGCATCAGCGTCAGTCGCGGCCCAGCGTGCTGCCTTCGCAATCGGGGTTCTTCGTGATATCTATGCATTTCACCGCTACACCACGAATTCCGCACGCCTCTAACGCACTCAAGAAGCCCAGTTTCAACTGCAAGGACGCGGTTGAGCCGCGACATTTCACAACTGACTTGAGCTCCCGCCTACGCTCCCTTTAAACCCAATAAATCCGGATAACGCTCGCATCCTCCG
>MG|3|V4|R|19|88.35|Bacteroidetes|Bacteroidia|Bacteroidales|Bacteroidaceae|Bacteroides|coprophilus|
TTGATACCCACACTTTCGAGCTTCAACGTCTGTTGCACTCTGGCATGCTGCTTTCGCAATCGGGGTTCTTCGTGATATCTATGCATTTCACCGCTACACCACGAATTCCGCATACCGCGACTGAACACAAGGGGAACAGTTTCAACTGCAATTCCAAGGTTGAGCCCCGAACTTTCACAGCTGACTTAGACCCCCCGTCTACGCTCCCTTTAAACCCAATAAATCCGGATAACGCTCGCATCCTCCG
>MG|3|V4|F|52|84.55|Bacteroidetes|Bacteroidia|Bacteroidales|Bacteroidaceae|Bacteroides|barnesiae|
CGGAGGATGCAGGGCGTTATCCGGAATCATTGGGCTTAAAGGGAGCGTAGACGGACCCTTAAGTCAGCCGTCAAAAGCCGGGGCTCAACCCCGGTCCGCGGTTGAAACTGGGAGTCTTGAGTGCGGTCGCGGCGCGCGGAATTCGTGGTGTAGCGGTGAAATGCATAGATATCACGAAGAACCCCGATTGCGAAGGCAGCGCGCCAGTCCGCAACTGACGTTGAGGCTCGAAGGTGCGGGTATCGA
>MG|3|V4|F|86|91.09|Bacteroidetes|Bacteroidia|Bacteroidales|Bacteroidaceae|Bacteroides|uniformis|
CGGAGGATGCGAGCGTTATCCGGATTTATTGGGTTTAAAGGGAGCGCAGGCGGATGTTTAAGTCAGTTGTGAAATGTCCCGGCTCAACCGGGGGGACTGCAGTTGATACTGGACGTCTTGAGTGCGGCAGAGGCAGGCGGAATTCGTGGTGTAGCGGTGAAATGCTTAGATATCACGAAGAACTCCGATTGCGAAGGCAGCTTGCTGGGCCGTTACTGACGCTGAGGCTCGAAAGTGCGGGTATCAA
>MG|3|V4|F|169|88.76|Bacteroidetes|Bacteroidia|Bacteroidales|Bacteroidaceae|Bacteroides|barnesiae|
CGGAGGATGCGAGCGTTATCCGGATTTATTGGGTTTAAAGGGAGCGTAGACGGGGGTCTAAGTCAGCTGTGAAAGTTCGGGGCTCAACCTTGGAATTGCAGTTGAAACTGTTCCCCTTGTGTTCAGTCGCGGTATGCGGAATTCGTGGTGTAGCGGTGAAATGCATAGATATCACGAAGAACCCCGATTGCGAAAGCAGCATGCCAGAGTGCAACAGACGTTGAAGCTCGAAAGTGTGGGTATCAAA
>MG|3|V4|F|46|92.31|Bacteroidetes|Bacteroidia|Bacteroidales|Bacteroidaceae|Bacteroides|salanitronis|
CGGAGGATGCGAGCGTTATCCGGATTTATTGGGTTTAAAGGGAGCGTAGACGGGGTGTCAAGTCAGCTGTGAAAGTCTGCGGCTCAACCGTAGAACCGCAGTTGAAACTGGCGCTCTTGAGTGCGGCAAGGGCAGGCGGAATTCGTGGTGTAGCGGTGAAATGCTTAGATATCACGAAGAACTCCGATCGCGAAGGCAGCCTGCCGGACCGTAACTGACGTTGAGGCTCGAAAGTGCGGGTATCAA
>MG|3|V4|R|29|91.87|Bacteroidetes|Bacteroidia|Bacteroidales|Bacteroidaceae|Bacteroides|uniformis|
TTGATACCCGCACTTTCGAGCCTCAGCGTCAGTAACGGTCCAGCAAGCTGCCTTCGCAATCGGAGTTCTTCGTGATATCTAAGCATTTCACCGCTACACCACGAATTCCGCCTGCCTCTGCCGCACTCAAGGCAACCAGTATCAACTGCAAGTCCACGGTTGAGCCGTGGCATTTCACAACTGACTTAATCGCCCGCCTGCGCTCCCTTTAAACCCAATAAATCCGGATAACGCTCGCATCCTCCG
>MG|3|V4|R|28|84.84|Bacteroidetes|Bacteroidia|Bacteroidales|Bacteroidaceae|Bacteroides|salanitronis|
TCGATACCCGCACCTTCGAGCATCAACGTCAGCGCCGGGCTGGCAGGCTGCCTTCGCGATCGGAGTTCTTCGTGATATCTAAGCATTTCACCGCTACACCACGAATTCCGCCTGCCCCGGCCGGGCTCAAGAAGGGCAGTTTCGACCGCTAGCCGGGGTTGAGCCCCGGAATTTTACGGCCGACTTGTCCTCCCGTCTACGCTCCCTTCAAGCCCAATAAATCCGGATAACGCCCGCATCCTCCG
>MG|3|V4|R|28|83.81|Bacteroidetes|Bacteroidia|Bacteroidales|Bacteroidaceae|Bacteroides|plebeius|
TCGATACCCGCACCTTCGAGCCTCAACGTCAGTTGCGGTCTGGCGCGCTGCCTTCGCGATCGGAGTTCTTCGTGATATCTATGCATTTCACCGCTACACCACGAGTTCCGCGCGCCCCGGCCGCACTCAAGACGCCCAGTTTTCGACCGCAGCTCCGGGGTTGAGCCCCGGCATTTCACGGCCGACTTGAACGCCCGTCTGCGCTCCCTTTAAGCCCAATGAATCCGGATAACGCCCGCATCCTCCG
>MG|3|V4|F|14|96.34|Bacteroidetes|Bacteroidia|Bacteroidales|Bacteroidaceae|Bacteroides|salanitronis|
CGGAGGATGCGAGCGTTATCCGGATTATTGGGTTTAAAGGGAGCGTAGACGGGATGTCAAGTCAGCTGTGAAAGTCTGCGGCTTAACCGTAGAACTGCAGTTGAAACTGGCGTTCTTGAGTGCGTTCGAGGCAGGCGGAATTCGTGGTGTAGCGGTGAAATGCATAGATATCACGAAGAACCCCGATTGCGAAGGCAGCCTGCCAGGCCGCTACTGACGTTGAAGCTCGAAAGTGCGGGTATCAA
>MG|3|V4|F|14|93.5|Bacteroidetes|Bacteroidia|Bacteroidales|Bacteroidaceae|Bacteroides|salanitronis|
CGGAGGATGCGAGCGTTATCCGGATTTATTGGGTTTAAAGGGAGCGTAGACGGGGTGTCAAGTCAGCTGTGAAAGTTCTCGGCTCAACCGTGGAATTGCAGTTGAAACTGGCGCTCTTGAGTGCGGTAAGGGCAGGCGGAATTCGTGGTGTAGCGGTGAAATGCTTAGATATCACGAAGAACTCCGATCGCGAAGGCAGCCTGCCGGGCCGCAACTGACGTTGATGCTCGAAAGTGCGGGTATCAA
>MG|3|V4|F|52|90.57|Bacteroidetes|Bacteroidia|Bacteroidales|Bacteroidaceae|Bacteroides|salanitronis|
CGGAGGATGCGAGCGTTATCCGGATTTATTGGGTTTAAAGGGAGCGTAGGCGGGAGCTCAAGTCAGTTGTGAAATGTCGCGGCTCAACCGCGTCCTTGCAGTTGAAACTGGGCTTCTTGAGTGCGTTAGAGGCGTGCGGAATTCGTGGTGTAGCGGTGAAATGCATAGATATCACGAAGAACCCCGATTGCGAAGGCAGCACGCTGGGCCGCGACTGACGCTGATGCTCGAAAGCGCGGGTATCGA
>MG|3|V4|F|34|90.65|Bacteroidetes|Bacteroidia|Bacteroidales|Bacteroidaceae|Bacteroides|eggerthii|
CGGAGGATGCGAGCGTTATCCGGATTTATTGGGTTTAAAGGGAGCGCAGGCGGGCGTTTAAGTCAGTTGTGAAATACCCCGGCTCAACCGGGGGACTGCAGTTGATACTGGACGCCTTGAGTGCGGCAGAGGCAGGCGGAATTCGTGGTGTAGCGGTGAAATGCTTAGATATCACGAAGAACTCCGATTGCGAAGGCAGCTTGCTGGGCCGTTACTGACGCTGAGGCTCGAAAGTGCGGGTATCAA
>MG|3|V4|F|32|87.4|Bacteroidetes|Bacteroidia|Bacteroidales|Bacteroidaceae|Bacteroides|salanitronis|
CGGAGGATGCGGGCGTATCCGGATTTATTGGGTTTAAAGGGAGCGCAGACGGCCCGTCAAGTCAGCCGTGAAAGTGCGGGGCTCAACCCCGTGTTGCGGTTGAAACTGGCGGGCTTGAGTGCGGTCGGGGCAGGCGGAATTCGTGGTGTAGCGGTGAAATGCATAGATATCACGAGGAACTCCGAGAGCGAAGGCAGCCTGCCGGTCCGCAACTGACGTTCATGCTCGAAGGTGCGGGTATCAA
>MG|3|V4|R|15|95.12|Bacteroidetes|Bacteroidia|Bacteroidales|Bacteroidaceae|Bacteroides|salanitronis|
TTGATACCCGCACTTTCGAGCATCAACGTCAGTTGCGGTCCGGCAAGCTGCTTTCGCGATCGGAGTTCTTCGTGATATCTAAGCATTTCACCGCTACACCACGAATTCCGCCTGCCTCTGCCGCACTCAAGAAAGCCAGTTTCAACTGCAATTTTACGGTTGAGCCGCAAACTTTCACAGCTGACTTGACTTCCCGTCTACGCTCCCTTTAAACCCAATAAATCCGGATAACGCTCGCATCCTCCG
>MG|3|V4|R|65|88.71|Bacteroidetes|Bacteroidia|Bacteroidales|Bacteroidaceae|Bacteroides|barnesiae|
TTGATACCCACACTTTCGAGCTTCAACGTCTGTTGCACTCTGGCATGCTGCTTTCGCAATCGGGGTTCTTCGTGATATCTATGCATTTCACCGCTACACCACGAATTCCGCATACCGCGACTGAACACAAGGGGAACAGTTTCAACTGCAATTCCAAGGTTGAGCCCCGAACTTTCACAGCTGACTTAGACCCCCGTCTACGCTCCCTTTAAACCCAATAAATCCGGATAACGCTCGCATCCTCCG
>MG|3|V4|R|30|91.8|Bacteroidetes|Bacteroidia|Bacteroidales|Bacteroidaceae|Bacteroides|salanitronis|
TCGATACCCGCACCTTCGAGCCTCAACGTCAGTCCAGGCCTGGCAGGCTGCCTTCGCAATCGGGGTTCTTCGTGATATCTAAGCATTTCACCGCTACACCACGAATTCCGCCTGCCTCGACCGAACTCAAGCACGCCAGTTTCAACTGCAATTCCAAGGTTGAGCCCCGAACTTTCACAGCTGACTTGACATGCCGTCTGCGCTCCCTTTAAACCCAATAAATCCGGATAACGCCTGCATCCTCCG
>MG|3|V4|F|16|88.57|Bacteroidetes|Bacteroidia|Bacteroidales|Bacteroidaceae|Bacteroides|barnesiae|
CGGAGGATGCAGGCGTTATCCGGATTTATTGGGTTTAAAGGGAGCGCAGACGGGCCTTTAAGTCAGCTGTAAAATCGCGCGGCTCAACCGCGTGCAGCAGTTGAAACTGGAGGCCTTGAGTGCGGTCGCGGCAGGCGGAACTCGTGGTGTAGCGGTGAAATGCATAGATATCACGAAGAACCCCGATTGCGAAGGCAGCCTGCCAGTCCGTTACTGACGTTGAGGCTCGAAGGTGCGGGTATCGA
>MG|3|V4|F|45|91.46|Bacteroidetes|Bacteroidia|Bacteroidales|Bacteroidaceae|Bacteroides|uniformis|
CGGAGGATGCGAGCGTTATCCGGATTTATTGGGTTTAAAGGGAGCGCAGGCGGACGTTTAAGTCAGTTGTGAAATGTCCCGGCTCAACCGGGGGACTGCAGTTGATACTGGACGTCTTGAGTGCGGCAGAGGCAGGCGGAATTCGTGGTGTAGCGGTGAAATGCTTAGATATCACGAAGAACTCCGATTGCGAAGGCAGCTTGCTGGGCCGTTACTGACGCTGAGGCTCGAAAGTGCGGGTATCAA
>MG|3|V4|F|60|83.81|Bacteroidetes|Bacteroidia|Bacteroidales|Bacteroidaceae|Bacteroides|plebeius|
CGGAGGATGCGGGCGTTATCCGGATTCATTGGGCTTAAAGGGAGCGCAGACGGGCGTTCAAGTCGGCCGTGAAATGCCGGGGCTCAACCCCCGGAGCTGCGGTCGAAACTGGGCGTCTTGAGTGCGGCCGGGGCGCGCGGAACTCGTGGTGTAGCGGTGAAATGCATAGATATCACGAAGAACTCCGATCGCGAAGGCAGCGCGCCAGACCGCAACTGACGTTGAGGCTCGAAGGTGCGGGTATCGA
>MG|3|V4|R|13|87.4|Bacteroidetes|Bacteroidia|Bacteroidales|Bacteroidaceae|Bacteroides|salanitronis|
TTGATACCCGCACCTTCGAGCATGAACGTCAGTTGCGGACCGGCAGGCTGCCTTCGCTCTCGGAGTTCCTCGTGATATCTATGCATTTCACCGCTACACCACGAATTCCGCCTGCCCCGACCGCACTCAAGCCCGCCAGTTTCAACCGCAACACGGGGTTGAGCCCCGCACTTTCACGGCTGACTTGACGGGCCGTCTGCGCTCCCTTTAAACCCAATAAATCCGGATACGCCCGCATCCTCCG
>MG|3|V4|F|170|83.74|Bacteroidetes|Bacteroidia|Bacteroidales|Bacteroidaceae|Bacteroides|plebeius|
CGGAGGATGCGGGCGTATCCGGATTCATTGGGCTTAAAGGGAGCGCAGACGGGCGTTCAAGTCGGCCGTGAAATGCCGGGGCTCAACCCCGGAGCTGCGGTCGAAACTGGGCGTCTTGAGTGCGGCCGGGGCGCGCGGAACTCGTGGTGTAGCGGTGAAATGCATAGATATCACGAAGAACTCCGATCGCGAAGGCAGCGCGCCAGACCGCAACTGACGTTGAGGCTCGAAGGTGCGGGTATCGAA
>MG|3|V4|F|63|83.81|Bacteroidetes|Bacteroidia|Bacteroidales|Bacteroidaceae|Bacteroides|plebeius|
CGGAGGATGCGGGCGTTATCCGGATTCATTGGGCTTAAAGGGAGCGCAGACGGGCGTTCAAGTCGGCCGTGAAATGCCGGGGCTCAACCCCGGAGCTGCGGTCGAAAACTGGGCGTCTTGAGTGCGGCCGGGGCGCGCGGAACTCGTGGTGTAGCGGTGAAATGCATAGATATCACGAAGAACTCCGATCGCGAAGGCAGCGCGCCAGACCGCAACTGACGTTGAGGCTCGAAGGTGCGGGTATCGA
>MG|3|V4|F|50|95.12|Bacteroidetes|Bacteroidia|Bacteroidales|Bacteroidaceae|Bacteroides|salanitronis|
CGGAGGATGCGAGCGTTATCCGGATTTATTGGGTTTAAAGGGAGCGTAGACGGGAAGTCAAGTCAGCTGTGAAAGTTTGCGGCTCAACCGTAAAATTGCAGTTGAAACTGGCTTTCTTGAGTGCGGCAGAGGCAGGCGGAATTCGTGGTGTAGCGGTGAAATGCTTAGATATCACGAAGAACTCCGATCGCGAAAGCAGCTTGCCGGACCGCAACTGACGTTGATGCTCGAAAGTGCGGGTATCAA
>MG|3|V4|R|14|90.28|Bacteroidetes|Bacteroidia|Bacteroidales|Bacteroidaceae|Bacteroides|sp.|
TTGCTCCCCACGCTTTCGTGCCTCAGCGTCCGATATGGATTTGTAAGCTGCCTTCGCAATCGGTGTTCTGTGTGATATCTACGCATTTCACCGCTACACCACACATTCCGCCTACAGCATCCACTCGCTAGCAAATCAGTATCAGAGGCAGTTCCGTAGTTAAGCTACGGGATTTCACCTCTAACTTAATCTGCCGCCTACGCACCCTTTAAACCCAATAAATCCGGATAACGCTTGGATCCTCCG
>MG|3|V4|F|67|83.81|Bacteroidetes|Bacteroidia|Bacteroidales|Bacteroidaceae|Bacteroides|plebeius|
CGGAGGATGCGGGCGTTATCCGGATTCATTGGGGCTTAAAGGGAGCGCAGACGGGCGTTCAAGTCGGCCGTGAAATGCCGGGGCTCAACCCCGGAGCTGCGGTCGAAACTGGGCGTCTTGAGTGCGGCCGGGGCGCGCGGAACTCGTGGTGTAGCGGTGAAATGCATAGATATCACGAAGAACTCCGATCGCGAAGGCAGCGCGCCAGACCGCAACTGACGTTGAGGCTCGAAGGTGCGGGTATCGA
>MG|3|V4|R|14|92.68|Bacteroidetes|Bacteroidia|Bacteroidales|Bacteroidaceae|Bacteroides|uniformis|
TTGATACCCGCACTTTCGAGCCTCAGCGTCAGTTACGGTCCAGCAGGCTGCCTTCGCAATCGGGGTTCTTCGTGATATCTAAGCATTTCACCGCTACACCACGAATTCCGCCTGCCTCTGCCGCACTCAAGACTTCCAGTATCAACTGCAATTCCACGGTTGAGCCGCGGGATTTCACAACTGACTTAAAAGTCCGCCTGCGCTCCCTTTAAACCCAATAAATCCGGATAACGCTCGCATCCTCCG
>MG|3|V4|R|29|91.06|Bacteroidetes|Bacteroidia|Bacteroidales|Bacteroidaceae|Bacteroides|uniformis|
TTGATACCCGCACTTTCGAGCCTCAGCGTCAGTAACGGCCCAGCAAGCTGCCTTCGCAATCGGAGTTCTTCGTGATATCTAAGCATTTCACCGCTACACCACGAATTCCGCCTGCCTCTGCCGCACTCAAGACGTCCAGTATCAACTGCAGTCCCCCGGTTGAGCCGGGGTATTTCACAACTGACTTAAACGTCCGCCTGCGCTCCCTTTAAACCCAATAAATCCGGATAACGCTCGCATCCTCCG
>MG|3|V4|R|42|84.02|Bacteroidetes|Bacteroidia|Bacteroidales|Bacteroidaceae|Bacteroides|plebeius|
TCGATACCCGCACCTTCGAGCCTCAACGTCAGTTGCGGTCTGGCGCGCTGCCTTCGCGATCGGAGTTCTTCGTGATATCTATGCATTTCACCGCTACACCACGAGTTCCGCGCGCCCCGGCCGCACTCAAGACGCCCAGTTTCGACCGCAGCTCCGGGGTTGAGCCCCGGCATTTCACGGCCGACTTGAACGCCCGTCTGCGCTCCCTTTAAGCCCAATGAATCCGGATAACGCCCGCATCCTCTG
>MG|3|V4|F|15|87.04|Bacteroidetes|Bacteroidia|Bacteroidales|Bacteroidaceae|Bacteroides|barnesiae|
CGGAGGATGCGAGCGTTATCCGGATTCATTGGGTTTAAAGGGTGCGTAGGCGGCCTTTCAAGTCAGCTGTGAAATACCAGGGCCCAACCTTGGGGCTGCAGTTGAAACTGTCGGGCTTGAGTGCAGACGGGGCAGGCGGAATTCGTGGTGTAGCGGTGAAATGCATAGATATCACGAAGAACTCCGATCGCGCAGGCAGCTTGCCAGGCTTGCACTGACGCTGAGGCACGAAAGTGCGGGTATCAA
>MG|3|V4|F|15|84.08|Bacteroidetes|Bacteroidia|Bacteroidales|Bacteroidaceae|Bacteroides|barnesiae|
CGGAGGATGCAGGCGTTATCCGGAATCATTGGGCTTAAAGGGAGCGTAGACGGACCCTTAAGTCAGCCGTCAAAAGCCGGGGCTTAACCCCGGTCCGCGGTTGAAACTGGGAGTCTTGAGTGCGGTCGCGGCGCGCGGAATTCGTGGTGTAGCGGTGAAATGCATAGATATCACGAAGAACCCCGATTGCGAAGGCAGCGCGCCAGTCCGCAACTGACGTTGAGGCTCGAAGGTGCGGGTATCGA
>MG|3|V4|R|22|84.55|Bacteroidetes|Bacteroidia|Bacteroidales|Bacteroidaceae|Bacteroides|barnesiae|
TCGATACCCGCACCTTCGAGCCTCAACGTCAGTTGCGGACTGGCGCGCTGCCTTCGCAATCGGGGTTCTTCGTGATATCTATGCATTTCACCGCTACACCACGAATTCCGCGCGCCGCGACCGCACTCAAGACTCCCAGTTTCAACCGCGGACCGGGGTTGAGCCCCGGCTTTTGACGGCTGACTTAAGGGTCCGTCTACGCTCCCTTTAAGCCCAATGATTCCGGATAACGCCCTGCATCCTCCG
>MG|3|V4|F|76|84.02|Bacteroidetes|Bacteroidia|Bacteroidales|Bacteroidaceae|Bacteroides|plebeius|
CAGAGGATGCGGGCGTTATCCGGATTCATTGGGCTTAAAGGGAGCGCAGACGGGCGTTCAAGTCGGCCGTGAAATGCCGGGGCTCAACCCCGGAGCTGCGGTCGAAACTGGGCGTCTTGAGTGCGGCCGGGGCGCGCGGAACTCGTGGTGTAGCGGTGAAATGCATAGATATCACGAAGAACTCCGATCGCGAAGGCAGCGCGCCAGACCGCAACTGACGTTGAGGCTCGAAGGTGCGGGTATCGAA
>MG|3|V4|F|11|93.52|Bacteroidetes|Bacteroidia|Bacteroidales|Bacteroidaceae|Bacteroides|helcogenes|
CGGAGGATGCGAGCGTTATCCGGATTTATTGGGTTTAAAGGGAGCGTAGACGGGGGGTTCAAGTCAGTTGTGAAAGTTTGCGGCTCAACCGTAAAATTGCAGTTGAAACTGGGTCCCTTGAGTGCGGCACGGGCAGGCGGAATTCGTGGTGTAGCGGTGAAATGCTTAGATATCACGAAGAACTCCGATCGCGAAGGCAGCCTGCCGGACCGTAACTGACGTTGATGCTCGAAAGTGCGGGTATCAA
>MG|3|V4|F|14|91.06|Bacteroidetes|Bacteroidia|Bacteroidales|Bacteroidaceae|Bacteroides|uniformis|
CGGAGGATGCGAGCGTTATCCGGATTTATTGGGTTTAAAGGGAGCGCAGGCGGATGTTTAAGTCAGTTGTGAAATACCCCGGCTCAACCGGGGGACTGCAGTTGATACTGGACGTCTTGAGTGCGGCAGAGGCAGGCGGAATTCGTGGTGTAGCGGTGAAATGCTTAGATATCACGAAGAACTCCGATTGCGAAGGCAGCTTGCTGGGCCGTTACTGACGCTGAGGCTCGAAAGTGCGGGTATCAA
>MG|3|V4|R|59|83.74|Bacteroidetes|Bacteroidia|Bacteroidales|Bacteroidaceae|Bacteroides|plebeius|
TCGATACCCGCACCTTCGAGCCTCAACGTCAGTTGCGGTCTGGCGCGCTGCCTTCGCGATCGGAGTTCTTCGTGATATCTATGCATTTCACCGCTACACCACGAGTTCCGCGCGCCCCGGCCGCACTCAAGACGCCCAGTTTCGACCGCAGCTCCGGGGTTGAGCCCCGGCATTTCACGGCCGACTTGAACGCCCGTCTGCGCTCCCTTTAAGCCCAATGAATCCGGATACGCCCGCATCCTCCG
>MG|3|V4|R|10|92.68|Bacteroidetes|Bacteroidia|Bacteroidales|Bacteroidaceae|Bacteroides|coprophilus|
TTGATACCCGCACTTTCGAGCCTCAACGTCAGTTGTGGGACAGCAAGCTGCCTTCGCAATCGGGGTTCTTCGTGATATCTAAGCATTTCACCGCTACACCACGAATTCCGCCTGCCTTCACCACACTCAAGACGACCAGTTTCAACTGCAATTTTAAGGTTGAGCCCCAAACTTTCACAACTGACTTAATCGCCCGTCTGCGCTCCCTTTAAACCCAATAAATCCGGATAACGCTCGCATCCTCCG
>MG|3|V4|F|29|96.72|Bacteroidetes|Bacteroidia|Bacteroidales|Bacteroidaceae|Bacteroides|salanitronis|
CAGAGGATGCGAGCGTTATCCGGATTTATTGGGTTTAAAGGGAGCGTAGACGGGATGTCAAGTCAGCTGTGAAAGTCTGCGGCTTAACCGTAGAACTGCAGTTGAAACTGGCGTTCTTGAGTGCGTTCGAGGCAGGCGGAATTCGTGGTGTAGCGGTGAAATGCATAGATATCACGAAGAACCCCGATTGCGAAGGCAGCCTGCCAGGCCGCTACTGACGTTGAAGCTCGAAAGTGCGGGTATCAA
>MG|3|V4|F|118|95.53|Bacteroidetes|Bacteroidia|Bacteroidales|Bacteroidaceae|Bacteroides|eggerthii|
CGGAGGATGCGAGCGTTATCCGGATTTATTGGGTTTAAAGGGAGCGTAGACGGGTCCTTAAGTCAGTTGTGAAAGTTTGCGGCTCAACCGTAAAATTGCAGTTGATACTGGGGACCTTGAGTGCGGCAGAGGCAGGCGGAATTCGTGGTGTAGCGGTGAAATGCTTAGATATCACGAAGAACTCCGATTGCGAAGGCAGCTTGCTGGACCGTAACTGACGTTGATGCTCGAAAGTGCGGGTATCAA
>MG|3|V4|R|23|83.81|Bacteroidetes|Bacteroidia|Bacteroidales|Bacteroidaceae|Bacteroides|plebeius|
TCGATACCCGCACCTTCGAGCCTCAACGTCAGTTGCGGTCTGGCGCGCTGCCTTCGCGATCGGAGTTCTTCGTGATATCTATGCATTTCACCGCTACACCACGAGTTCCGCGCGCCCCGGCCGCACTCAAGACGCCCAGTTTCGACCGCAGCTCCGGGGGTTGAGCCCCGGCATTTCACGGCCGACTTGAACGCCCGTCTGCGCTCCCTTTAAGCCCAATGAATCCGGATAACGCCCGCATCCTCCG
>MG|3|V4|R|14|84.15|Bacteroidetes|Bacteroidia|Bacteroidales|Bacteroidaceae|Bacteroides|plebeius|
TCGATACCCGCACCTTCGAGCCTCAACGTCAGTTGCGGTCTGGCGCGCTGCCTTCGCGATCGGAGTTCTTCGTGATATCTATGCATTTCACCGCTACACCACGAGTTCCGCGCGCCCCGGCCGCACTCAAGACGCCCAGTTTCGACCGCAGCTCCGGGGTTGAGCCCCGGCATTTCACGGCCGACTTGAACGCCCCGTCTGCGCTCCCTTTAAGCCCAATGAATCCGGATAACGCCCGCATCCTCCG
>MG|3|V4|F|60|94.31|Bacteroidetes|Bacteroidia|Bacteroidales|Bacteroidaceae|Bacteroides|coprocola|
CGGAGGATGCGAGCGTTATCCGGATTTATTGGGTTTAAAGGGAGCGCAGACGGGCGATTAAGTCAGTTGTGAAAGTTCGCGGCTCAACCGTGAAATTGCAGTTGAAACTGGTTGCCTTGAGTGCGGCAGAGGCAGGCGGAATTCGTGGTGTAGCGGTGAAATGCTTAGATATCACGAAGAACTCCGATTGCGAAGGCAGCTTGCTGGACCGTAACTGACGTTGAGGCTCGAAAGTGTGGGTATCAA
>MG|3|V4|F|10|90.24|Bacteroidetes|Bacteroidia|Bacteroidales|Bacteroidaceae|Bacteroides|ovatus|
CGGAGGATGCGAGCGTTATCCGGATTTATTGGGTTTAAAGGGAGCGTAGATGGGCTGTTAAGTCAGTTGTGAAAGTCAGCGGCTCAACCGTTGAACTGCAATTGAAACTGGCAGTCTTGAGTGCGTTTGCGGTGGATGGAATTCGTGGTGTAGCGGTGAAATGCTTAGATATCACGAAGAACTCCGATTGCGAAGGCAGTCCACCAAGCCGCAACTGACATTGAAGCTCGAAAGCGTGGGTATCAA
>MG|3|V4|R|45|95.53|Bacteroidetes|Bacteroidia|Bacteroidales|Bacteroidaceae|Bacteroides|eggerthii|
TTGATACCCGCACTTTCGAGCATCAACGTCAGTTACGGTCCAGCAAGCTGCCTTCGCAATCGGAGTTCTTCGTGATATCTAAGCATTTCACCGCTACACCACGAATTCCGCCTGCCTCTGCCGCACTCAAGGTCCCCAGTATCAACTGCAATTTTACGGTTGAGCCGCAAACTTTCACAACTGACTTAAGGACCCGTCTACGCTCCCTTTAAACCCAATAAATCCGGATAACGCTCGCATCCTCCG
>MG|3|V4|F|12|92.68|Bacteroidetes|Bacteroidia|Bacteroidales|Bacteroidaceae|Bacteroides|coprophilus|
CGGAGGATGCGAGCGTTATCCGGATTTATTGGGTTTAAAGGGAGCGCAGACGGCCCCTTAAGTCAGCTGTGAAAGTTTGCGGCTCAACCGTAAAATTGCAGTTGAAACTGTGGGGCTTGAGTACGGTCGCGGCATGCGGAATTCGTGGTGTAGCGGTGAAATGCATAGATATCACGAAGAACCCCGATTGCGAAGGCAGCATGCCAGTCCGCCACTGACGTTGAGGCTCGAAGGTGCGGGTATCAA
>MG|3|V4|F|41|93.5|Bacteroidetes|Bacteroidia|Bacteroidales|Bacteroidaceae|Bacteroides|helcogenes|
CGGAGGATGCGAGCGTTATCCGGATTTATTGGGTTTAAAGGGAGCGTAGACGGGGGTTCAAGTCAGTTGTGAAAGTTTGCGGCTCAACCGTAAAATTGCAGTTGAAACTGGGTCCCTTGAGTGCGGCACGGGCAGGCGGAATTCGTGGTGTAGCGGTGAAATGCTTAGATATCACGAAGAACTCCGATCGCGAAGGCAGCCTGCCGGACCGTAACTGACGTTGATGCTCGAAAGTGCGGGTATCAA
>MG|3|V4|R|13|92.28|Bacteroidetes|Bacteroidia|Bacteroidales|Bacteroidaceae|Bacteroides|denticanum|
TTGATACCCGCACTTTCGAGCCTCAGCGTCAGTTACGGCCCGGCAAGCTGCCTTCGCGATCGGAGTTCTTCGTGATATCTAAGCATTTCACCGCTACACCACGAATTCCGCCTGCCCGTACCGCACTCAAGGACGCCAGTTTCAACTGCAATTCCAAGGTTGAGCCCCGAACTTTCACAGCTGACTTGACATCCCGCCTGCGCTCCCTTTAAACCCAATAAATCCGGATAACGCTCGCATCCTCCG
>MG|3|V4|F|526|96.75|Bacteroidetes|Bacteroidia|Bacteroidales|Bacteroidaceae|Bacteroides|salanitronis|
CGGAGGATGCGAGCGTTATCCGGATTTATTGGGTTTAAAGGGAGCGTAGACGGGATGTCAAGTCAGCTGTGAAAGTCTGCGGCTTAACCGTAGAACTGCAGTTGAAACTGGCGTTCTTGAGTGCGTTCGAGGCAGGCGGAATTCGTGGTGTAGCGGTGAAATGCATAGATATCACGAAGAACCCCGATTGCGAAGGCAGCCTGCCAGGCCGCTACTGACGTTGAAGCTCGAAAGTGCGGGTATCAA
>MG|3|V4|F|12|84.15|Bacteroidetes|Bacteroidia|Bacteroidales|Bacteroidaceae|Bacteroides|plebeius|
CGGAGGATGCGGGCGTTATCCGGATTCATTGGGCTTAAAGGGAGCGCAGACGGGCGTTCAAGTCGGCCGTGAATGCCGGGGCTCAACCCCGGAGCTGCGGTCGAAACTGGGCGTCTTGAGTGCGGCCGGGGCGCGCGGAACTCGTGGTGTAGCGGTGAAATGCATAGATATCACGAAGAACTCCGATCGCGAAGGCAGCGCGCCAGACCGCAACTGACGTTGAGGCTCGAAGGTGCGGGTATCGA
>MG|3|V4|R|627|84.21|Bacteroidetes|Bacteroidia|Bacteroidales|Bacteroidaceae|Bacteroides|plebeius|
TCGATACCCGCACCTTCGAGCCTCAACGTCAGTTGCGGTCTGGCGCGCTGCCTTCGCGATCGGAGTTCTTCGTGATATCTATGCATTTCACCGCTACACCACGAGTTCCGCGCGCCCCGGCCGCACTCAAGACGCCCAGTTTCGACCGCAGCTCCGGGGTTGAGCCCCGGCATTTCACGGCCGACTTGAACGCCCGTCTGCGCTCCCTTTAAGCCCAATGAATCCGGATAACGCCCGCATCCTCCGT
>MG|3|V4|F|52|95.12|Bacteroidetes|Bacteroidia|Bacteroidales|Bacteroidaceae|Bacteroides|salanitronis|
CGGAGGATGCGAGCGTTATCCGGATTTATTGGGTTTAAAGGGAGCGTAGACGGGATGTCAAGTCAGCTGTGAAAGTCTGCGGCTCAACCGTAGAATTGCAGTTGAAACTGGCGTTCTTGAGTGCGGCAGAGGCAGGCGGAATTCGTGGTGTAGCGGTGAAATGCTTAGATATCACGAAGAACTCCGATTGCGAAGGCAGCCTGCTGGACCGTAACTGACGTTGAAGCTCGAAAGTGCGGGTATCAA
>MG|3|V4|F|24|94.12|Bacteroidetes|Bacteroidia|Bacteroidales|Bacteroidaceae|Bacteroides|galacturonicus|
CGTAGGGGGGCAAGCGTTATCCGGATTTACTGGGTGTAAAGGGAGCGTAGGCGGTCTGACAAGTCAGAGGTGAAAGCCCGGGGCTCAACTCCGGGACTGCCTTTGAAACTGCCGGACTAGATTGCAGGAGAGGCAAGTGGAATTCCTAGTGTAGCGGTGAAATGCGTAGATATTAGGAGGAACACCAGTGGCGAAGGCGGCTTGCTGGACTGTAAATGACGCTGAGGCTCGAAAGCGTGGGGAGCAA
>MG|3|V4|F|17|89.39|Bacteroidetes|Bacteroidia|Bacteroidales|Bacteroidaceae|Bacteroides|barnesiae|
CGGAGGATGCGAGCGTTATCCGGATTTATTGGGTTTAAAGGGAGCGCAGACGGGCCTTTAAGTCAGCTGTAAAATCGCGCGGCTCAACCGCGTGCAGCAGTTGAAACTGGAGGCCTTGAGTGCGGTCGCGGCAGGCGGAACTCGTGGTGTAGCGGTGAAATGCATAGATATCACGAAGAACCCCGATTGCGAAGGCAGCCTGCCAGTCCGTGACTGACGTTGAGGCTCGAAGGTGCGGGTATCGA
>MG|3|V4|F|91|91.8|Bacteroidetes|Bacteroidia|Bacteroidales|Bacteroidaceae|Bacteroides|salanitronis|
CGGAGGATGCAGGCGTTATCCGGATTTATTGGGTTTAAAGGGAGCGCAGACGGCATGTCAAGTCAGCTGTGAAAGTTCGGGGCTCAACCTTGGAATTGCAGTTGAAACTGGCGTGCTTGAGTTCGGTCGAGGCAGGCGGAATTCGTGGTGTAGCGGTGAAATGCTTAGATATCACGAAGAACCCCGATTGCGAAGGCAGCCTGCCAGGCCTGGACTGACGTTGAGGCTCGAAGGTGCGGGTATCGA
>MG|3|V4|F|13|96.36|Bacteroidetes|Bacteroidia|Bacteroidales|Bacteroidaceae|Bacteroides|salanitronis|
CGGAGGATGCGAGCGTTATCCGGATTTATTGGGTTTAAAGGGAGCGTAGACGGGATGTCAAGTCAGCTGTGAAAGTCTGCGGCTTAACCGTAGAACTGCAGTTGAAACTGGCGTTCTTGAGTGCGTTCGAGGCAGGCGGAATTCGTGGTGTAGCGGTGAAATGCATAGATATCACGAAGAACCCCCGATTGCGAAGGCAGCCTGCCAGGCCGCTACTGACGTTGAAGCTCGAAAGTGCGGGTATCAA
>MG|3|V4|F|15|84.36|Bacteroidetes|Bacteroidia|Bacteroidales|Bacteroidaceae|Bacteroides|barnesiae|
CAGAGGATGCAGGCGTTATCCGGAATCATTGGGCTTAAAGGGAGCGTAGACGGACCCTTAAGTCAGCCGTCAAAAGCCGGGGCTCAACCCCGGTCCGCGGTTGAAACTGGGAGTCTTGAGTGCGGTCGCGGCGCGCGGAATTCGTGGTGTAGCGGTGAAATGCATAGATATCACGAAGAACCCCGATTGCGAAGGCAGCGCGCCAGTCCGCAACTGACGTTGAGGCTCGAAGGTGCGGGTATCGA
>MG|3|V4|R|23|94.31|Bacteroidetes|Bacteroidia|Bacteroidales|Bacteroidaceae|Bacteroides|coprocola|
TTGATACCCACACTTTCGAGCCTCAACGTCAGTTACGGTCCAGCAAGCTGCCTTCGCAATCGGAGTTCTTCGTGATATCTAAGCATTTCACCGCTACACCACGAATTCCGCCTGCCTCTGCCGCACTCAAGGCAACCAGTTTCAACTGCAATTTCACGGTTGAGCCGCGAACTTTCACAACTGACTTAATCGCCCGTCTGCGCTCCCTTTAAACCCAATAAATCCGGATAACGCTCGCATCCTCCG
>MG|3|V4|R|167|87.8|Bacteroidetes|Bacteroidia|Bacteroidales|Bacteroidaceae|Bacteroides|salanitronis|
TTGATACCCGCACCTTCGAGCATGAACGTCAGTTGCGGACCGGCAGGCTGCCTTCGCTCTCGGAGTTCCTCGTGATATCTATGCATTTCACCGCTACACCACGAATTCCGCCTGCCCCGACCGCACTCAAGCCCGCCAGTTTCAACCGCAACACGGGGTTGAGCCCCGCACTTTCACGGCTGACTTGACGGGCCGTCTGCGCTCCCTTTAAACCCAATAAATCCGGATAACGCCCGCATCCTCCG
>MG|3|V4|R|29|90.24|Bacteroidetes|Bacteroidia|Bacteroidales|Bacteroidaceae|Bacteroides|heparinolyticus|
TTGATACCCGCGCTTTCGAGCATCAACGTCAGTAAGGGCCCGGAAAGCTGCCTTCGCAATCGGAGTTCTTCGTGATATCTAAGCATTTCACCGCTACACCACGAATTCCGCCTTCCTATACCCCACTCAAGACCGCCAGTTTCAACTGCAATTCCAAGGTTGAGCCCCGAACTTTCACAACTGACTTAACGGCCCGTCTACGCTCCCTTTAAACCCAATAAATCCGGATAACGCTCGCATCCTCCG
>MG|3|V4|F|36|93.12|Bacteroidetes|Bacteroidia|Bacteroidales|Bacteroidaceae|Bacteroides|salanitronis|
CGGAGGATGCGAGCGTTATCCGGATTTATTGGGTTTAAAGGGAGCGTAGACGGGATGTCAAGTCAGCTGTGAAAGTCTGCGGCTCAACCGTAGAACCGCAGTTGAAACTGGCGTTCTTGAGTGCGGCAAGGGCAGGCGGAATTCGTGGTGTAGCGGTGAAATGCTTAGATATCACGAAGAACTCCGATCGCGAAGGCAGCCTGCCGGACCGTAACTGACGTTGAGGCTCGAAAGTGCGGGTATCAA
>MG|3|V4|R|40|88.57|Bacteroidetes|Bacteroidia|Bacteroidales|Bacteroidaceae|Bacteroides|barnesiae|
TCGATACCCGCACCTTCGAGCCTCAACGTCAGTCACGGACTGGCAGGCTGCCTTCGCAATCGGGGTTCTTCGTGATATCTATGCATTTCACCGCTACACCACGAGTTCCGCCTGCCGCGACCGCACTCAAGGCCTCCAGTTTCAACTGCTGCACGCGGTTGAGCCGCGCGATTTTACAGCTGACTTAAAGGCCCGTCTGCGCTCCCTTTAAACCCAATAAATCCGGATAACGCCTGCATCCTCCG
>MG|3|V4|R|15|88.66|Bacteroidetes|Bacteroidia|Bacteroidales|Bacteroidaceae|Bacteroides|acidifaciens|
TTGATACCCGCACTTTCGAGCCTCAGCGTCAGTTCAGGCCCGGCAGGCTGCCTTCGCAATCGGGGTTCCTCGTGATATCTAAGCATTTCACCGCTACACCACGAATTCCGCCTGCCTCTGCCCGACTCAAGGCCGCCAGTATCAACTGCAATTCCCGGGTTGAGCCCGGGACTTTCACAACTGACTCAACGGCCCGCCTGCGCTCCCTTTAAACCCAATAAATCCGGATAACGCTCGCATCCTCCG
>MG|3|V4|F|18|94.72|Bacteroidetes|Bacteroidia|Bacteroidales|Bacteroidaceae|Bacteroides|salanitronis|
CGGAGGATGCGAGCGTTATCCGGATTTATTGGGTTTAAAGGGAGCGTAGACGGGATGTCAAGTCAGCTGTGAAAGTCTGCGGCTCAACCGTAGAATTGCAGTTGAAACTGGCGTTCTTGAGTGCGGCAGAGGCAGGCGGAATTCGTGGTGTAGCGGTGAAATGCTTAGATATCACGAAGAACTCCGATTGCGAAGGCAGCCTGCCGGACCGTAACTGACGTTGAAGCTCGAAAGTGCGGGTATCAA
>MG|3|V4|R|42|91.09|Bacteroidetes|Bacteroidia|Bacteroidales|Bacteroidaceae|Bacteroides|barnesiae|
TTGATACCCGCACTTTCGAGCCTCAGCGTCAGTAACGGCCCAGCAGGCTGCCTTCGCAATCGGGGTTCTTCGTGATATCTAAGCATTTCACCGCTACACCACGAATTCCGCCTGCCTCTGCCGCACTCAAGGCCGCCAGTATCAACTGCAGTCCCACGGTTGAGCCGCGGGATTTCACAGCTGACTTAACAGCCCGCCTGCGCTCCCTTTAAACCCAATAAATCCGGATAACGCTCGCATCCTCCG
>MG|3|V4|F|10|83.13|Bacteroidetes|Bacteroidia|Bacteroidales|Bacteroidaceae|Bacteroides|plebeius|
CGGAGGATGCGGGCGTTATCCGGATTCATTGGGCTTAAAGGGAGCGCAGACGGGCGTTCAAGTCGGCCGTGAAATGCCGGGGCTCAACCCCCCGGAGCTGCGGTCGAAAACTGGGCGTCTTGAGTGCGGCCGGGGCGCGCGGAACTCGTGGTGTAGCGGTGAAATGCATAGATATCACGAAGAACTCCGATCGCGAAGGCAGCGCGCCAGACCGCAACTGACGTTGAGGCTCGAAGGTGCGGGTATCGA
>MG|3|V4|F|60|84.84|Bacteroidetes|Bacteroidia|Bacteroidales|Bacteroidaceae|Bacteroides|salanitronis|
CGGAGGATGCGGGCGTTATCCGGATTTATTGGGCTTGAAGGGAGCGTAGACGGGAGGACAAGTCGGCCGTAAAATTCCGGGGCTCAACCCCGGCTAGCGGTCGAAACTGCCCTTCTTGAGCCCGGCCGGGGCAGGCGGAATTCGTGGTGTAGCGGTGAAATGCTTAGATATCACGAAGAACTCCGATCGCGAAGGCAGCCTGCCAGCCCGGCGCTGACGTTGATGCTCGAAGGTGCGGGTATCGA
>MG|3|V4|R|26|91.46|Bacteroidetes|Bacteroidia|Bacteroidales|Bacteroidaceae|Bacteroides|uniformis|
TTGATACCCGCACTTTCGAGCCTCAGCGTCAGTAACGGCCCAGCAAGCTGCCTTCGCAATCGGAGTTCTTCGTGATATCTAAGCATTTCACCGCTACACCACGAATTCCGCCTGCCTCTGCCGCACTCAAGACGTCCAGTATCAACTGCAGTCCCCCGGTTGAGCCGGGACATTTCACAACTGACTTAAACGTCCGCCTGCGCTCCCTTTAAACCCAATAAATCCGGATAACGCTCGCATCCTCCG
>MG|3|V4|F|44|92.71|Bacteroidetes|Bacteroidia|Bacteroidales|Bacteroidaceae|Bacteroides|salanitronis|
CGGAGGATGCGAGCGTTATCCGGATTTATTGGGTTTAAAGGGAGCGTAGACGGGGTGTCAAGTCAGCTGTGAAAGTCTGCGGCTCAACCGTAGAACTGCAGTTGAAACTGGCACTCTTGAGTGCGGCAAGGGCAGGCGGAATTCGTGGTGTAGCGGTGAAATGCTTAGATATCACGAAGAACTCCGATCGCGAAGGCAGCCTGCCGGACCGTAACTGACGTTGAAGCTCGAAAGTGCGGGTATCAA
>MG|3|V4|R|11|91.09|Bacteroidetes|Bacteroidia|Bacteroidales|Bacteroidaceae|Bacteroides|uniformis|
TTGATACCCGCACTTTCGAGCCTCAGCGTCAGTAACGGCCCAGCAAGCTGCCTTCGCAATCGGAGTTCTTCGTGATATCTAAGCATTTCACCGCTACACCACGAATTCCGCCTGCCTCTGCCGCACTCAAGACGTCCAGTATCAACTGCAGTCCCCCCGGTTGAGCCGGGACATTTCACAACTGACTTAAACGTCCGCCTGCGCTCCCTTTAAACCCAATAAATCCGGATAACGCTCGCATCCTCCG
>MG|3|V4|R|22|88.21|Bacteroidetes|Bacteroidia|Bacteroidales|Bacteroidaceae|Bacteroides|salanitronis|
TTGATACCCGCACCTTCGAGCATGAACGTCAGTTGCGGACCGGCAGGCTGCCTTCGCTCTCGGAGTTCCTCGTGATATCTATGCATTTCACCGCTACACCACGAATTCCGCCTGCCCCGACCGCACTCAAGCCCGCCAGTTTCAACCGCAACACGGGGTTGAGCCCCGCACTTTCACGGCTGACTTGACGGGCCGTCTGCGCTCCCTTTAAACCCAATAAATCCGGATAACGCTCGCATCCTCCG
>MG|3|V4|R|29|94.72|Bacteroidetes|Bacteroidia|Bacteroidales|Bacteroidaceae|Bacteroides|eggerthii|
TTGATACCCGCACTTTCGAGCATCAACGTCAGTTACGGTCCAGCAAGCTGCCTTCGCAATCGGGGTTCTTCGTGATATCTAAGCATTTCACCGCTACACCACGAATTCCGCCTGCCTCTGCCGCACTCAAGGCGCCCAGTATCAACTGCAATTTCACGGTTGAGCCGCGAACTTTCACAACTGACTTAAACGCCCGTCTACGCTCCCTTTAAACCCAATAAATCCGGATAACGCTCGCATCCTCCG
>MG|3|V4|F|86|88.57|Bacteroidetes|Bacteroidia|Bacteroidales|Bacteroidaceae|Bacteroides|barnesiae|
CGGAGGATGCAGGCGTTATCCGGATTTATTGGGTTTAAAGGGAGCGCAGACGGGCCTTTAAGTCAGCTGTAAAATCGCGCGGCTCAACCGCGTGCAGCAGTTGAAACTGGAGGCCTTGAGTGCGGTCGCGGCAGGCGGAACTCGTGGTGTAGCGGTGAAATGCATAGATATCACGAAGAACCCCGATTGCGAAGGCAGCCTGCCAGTCCGTGACTGACGTTGAGGCTCGAAGGTGCGGGTATCGA
>MG|3|V4|R|38|92.68|Bacteroidetes|Bacteroidia|Bacteroidales|Bacteroidaceae|Bacteroides|uniformis|
TTGATACCCGCACTTTCGAGCCTCAGCGTCAGTAACGGCCCAGCATGCTGCCTTCGCAATCGGAGTTCTTCGTGATATCTAAGCATTTCACCGCTACACCACGAATTCCGCATGCCTCTGCCGCACTCAAGACGCCCAGTATCAACTGCAATTCCACGGTTGAGCCGCGGGATTTCACAACTGACTTAAGCGTCCGCCTGCGCTCCCTTTAAACCCAATAAATCCGGATAACGCTCGCATCCTCCG
>MG|3|V4|R|22|92.71|Bacteroidetes|Bacteroidia|Bacteroidales|Bacteroidaceae|Bacteroides|salanitronis|
TTGATACCCGCACTTTCGAGCTTCAACGTCAGTTACGGTCCGGCAGGCTGCCTTCGCGATCGGAGTTCTTCGTGATATCTAAGCATTTCACCGCTACACCACGAATTCCGCCTGCCCTTGCCGCACTCAAGAGTGCCAGTTTCAACTGCAGTTCTACGGTTGAGCCGCAGACTTTCACAGCTGACTTGACACCCCGTCTACGCTCCCTTTAAACCCAATAAATCCGGATAACGCTCGCATCCTCCG
>MG|3|V4|F|12|83.74|Bacteroidetes|Bacteroidia|Bacteroidales|Bacteroidaceae|Bacteroides|plebeius|
CGGAGGATGCAGGCGTTATCCGGATTCATTGGGCTTAAAGGGAGCGCAGACGGGCGTTCAAGTCGGCCGTGAAATGCCGGGGCTCAACCCCGGAGCTGCGGTCGAAACTGGGCGTCTTGAGTGCGGCCGGGGCGCGCGGAACTCGTGGTGTAGCGGTGAAATGCATAGATATCACGAAGAACTCCGATCGCGAAGGCAGCGCGCCAGACCGCAACTGACGTTGAGGCTCGAAGGTGCGGGTATCGA
>MG|3|V4|F|52|83.81|Bacteroidetes|Bacteroidia|Bacteroidales|Bacteroidaceae|Bacteroides|plebeius|
CGGAGGATGCGGGCGTTATCCGGATTCATTGGGCTTAAAGGGAGCGCAGACGGGCGTTCAAGTCGGCCGTGAAATGCCGGGGCTCAACCCCGGAGCTGCGGTCGAAACTGGGCGTCTTGAGTGCGGCCGGGGGCGCGCGGAACTCGTGGTGTAGCGGTGAAATGCATAGATATCACGAAGAACTCCGATCGCGAAGGCAGCGCGCCAGACCGCAACTGACGTTGAGGCTCGAAGGTGCGGGTATCGA
>MG|3|V4|F|11|96.34|Bacteroidetes|Bacteroidia|Bacteroidales|Bacteroidaceae|Bacteroides|salanitronis|
CGGGGGATGCGAGCGTTATCCGGATTTATTGGGTTTAAAGGGAGCGTAGACGGGATGTCAAGTCAGCTGTGAAAGTCTGCGGCTTAACCGTAGAACTGCAGTTGAAACTGGCGTTCTTGAGTGCGTTCGAGGCAGGCGGAATTCGTGGTGTAGCGGTGAAATGCATAGATATCACGAAGAACCCCGATTGCGAAGGCAGCCTGCCAGGCCGCTACTGACGTTGAAGCTCGAAAGTGCGGGTATCAA
>MG|3|V4|F|32|83.47|Bacteroidetes|Bacteroidia|Bacteroidales|Bacteroidaceae|Bacteroides|plebeius|
CGGAGGATGCGGGCGTTATCCGGATTCATTGGGCTTAAAGGGAGCGCAGACGGGCGTTCAAGTCGGCCGTGAAATGCCGGGGCTCAACCCCCGGAGCTGCGGTCGAAAACTGGGCGTCTTGAGTGCGGCCGGGGCGCGCGGAACTCGTGGTGTAGCGGTGAAATGCATAGATATCACGAAGAACTCCGATCGCGAAGGCAGCGCGCCAGACCGCAACTGACGTTGAGGCTCGAAGGTGCGGGTATCGA
>MG|3|V4|R|100|93.12|Bacteroidetes|Bacteroidia|Bacteroidales|Bacteroidaceae|Bacteroides|uniformis|
TTGATACCCGCACTTTCGAGCCTCAGCGTCAGTAACGGCCCAGCATGCTGCCTTCGCAATCGGAGTTCTTCGTGATATCTAAGCATTTCACCGCTACACCACGAATTCCGCATGCCTCTGCCGCACTCAAGACACCCAGTATCAACTGCAATTCCACGGTTGAGCCGCGGGATTTCACAACTGACTTAAGCGTCCGCCTGCGCTCCCTTTAAACCCAATAAATCCGGATAACGCTCGCATCCTCCGT
>MG|3|V4|R|47|84.68|Bacteroidetes|Bacteroidia|Bacteroidales|Porphyromonadaceae|Parabacteroides|distasonis|
TTGATCCCCGCACTTTCGTGCATCAGCGTCAGTTCCTGCCTCGTGAGATGCCTTCGCAATCGGTGTTCTGTGTGATATCTATGCATTTCACCGCTACACCACACATTCCTCCCACGGCGACAGTACTCCAGCCCCGCAGTATCAACGGCACGGCACGGGTTGAGCCCGTGAATTTCACCGCTGACTTACGAGACCGCCTACGCACCCTTTAAACCCAATGAATCCGGATAACGCTCGCATCCTCCG
>MG|3|V4|R|17|84.8|Bacteroidetes|Bacteroidia|Bacteroidales|Porphyromonadaceae|Barnesiella|viscericola|
TCGATCCCCACGCTTTCGTGCATCAGCGTCGATGCGGACTTCGCCAGGTGCCTCCGCAATCGGCGTTCTGCGTGATATCTATGCATTTCACCGCTACACCACGCATTCCCCCGACGGCAGTCCGATCCCAGCACCGCAGTTTCGACGGCAACCCCCCGGGTTGAGCCCGGGTATTTCACCGCCGACTTGCGGCGCCGCCTACGCACCCTTTAAACCCAATGAATCCGGATAACGCTCGCATCCCCCG
>MG|3|V4|F|61|85.54|Bacteroidetes|Bacteroidia|Bacteroidales|Porphyromonadaceae|Barnesiella|viscericola|
CGGAGGATGCGAGCGTTATCCGGATTCATTGGGTTTAAAGGGTGCGTAGGCGGCGCCGCAAGTCGGCGGTGAAATACCCGGGCTCAACCCGGGGGTTGCCGTCGAAACTGCGGTGCTGGGATCGGACTGCCGTCGGGGGAATGCGTGGTGTAGCGGTGAAATGCATAGATATCACGCAGAACGCCGATTGCGGAGGCACCTGGCGAAGTCCGCATCGACGCTGATGCACGAAAGCGTGGGGATCGA
>MG|3|V4|F|93|85.37|Bacteroidetes|Bacteroidia|Bacteroidales|Porphyromonadaceae|Barnesiella|viscericola|
CGGGGGGATGCGAGCGTTATCCGGATTCATTGGGTTTAAAGGGTGCGTAGGCGGCGCCGCAAGTCGGCGGTGAAATACCCGGGCTCAACCCGGGGGGTTGCCGTCGAAACTGCGGTGCTGGGATCGGACTGCGTCGGGGGAATGCGTGGTGTAGCGGTGAAATGCATAGATATCACGCAGAACGCCGATTGCGGAGGCACCTGGCGAAGTCCGCATCGACGCTGATGCACGAAAGCGTGGGGATCGA
>MG|3|V4|F|11|83.33|Bacteroidetes|Bacteroidia|Bacteroidales|Porphyromonadaceae|Parabacteroides|distasonis|
CGGAGGATGCGAGCGTTATCCGGATTTATTGGGGTTTAAAGGGTGCGCAGGCGGCGTGGCAAGCCGGCGGTAAAACTGCGGGGCTCAACCCCGTATAGCCGTCGGGACTGCCGTGCTAGAGACGGCGGGAGGCATGCGGAATGCGCGGTGTAGCGGTGAAATGCATAGATATCGCGCAGAACGCCGATTGCGGAGGCAGCGTGCCGTCGCCGGTCTGACGCTGAGGCACGAAAGCGTGGGGATCGA
>MG|3|V4|F|10|83.33|Bacteroidetes|Bacteroidia|Bacteroidales|Porphyromonadaceae|Parabacteroides|distasonis|
CGGAGGATGCGAGCGTTATCCGGATTTATTGGGTTTAAAGGGGTGCGCAGGCGGCGTGGCAAGCCGGCGGTAAAACTGCGGGGCTCAACCCCGTATAGCCGTCGGGACTGCCGTGCTAGAGACGGCGGGAGGCATGCGGAATGCGCGGTGTAGCGGTGAAATGCATAGATATCGCGCAGAACGCCGATTGCGGAGGCAGCGTGCCGTCGCCGGTCTGACGCTGAGGCACGAAAGCGTGGGGATCGA
>MG|3|V4|R|29|85.31|Bacteroidetes|Bacteroidia|Bacteroidales|Porphyromonadaceae|Barnesiella|viscericola|
TCGATCCCCACGCTTTCGTGCATCAGCGTCGATGCGGACTTCGCCAGGTGCCTCCGCAATCGGCGTTCTGCGTGATATCTATGCATTTCACCGCTACACCACGCATTCCCCCCGACGGCAGTCCGATCCCAGCACCGCAGTTTCGACGGCAACCCCCGGGTTGAGCCCGGGTATTTCACCGCCGACTTGCGGCGCCGCCTACGCACCCTTTAAACCCAATGAATCCGGATAACGCTCGCATCCCCCCG
>MG|3|V4|R|13|90.28|Bacteroidetes|Bacteroidia|Bacteroidales|Porphyromonadaceae|Macellibacteroides|fermentans|
TCGATCCCCACGCTTTCGTGCTTCAGCGTCAGTTGTAGCCCAGTATGCTGCCTTCGCAATCGGAGTTCTGCGTGATATCTATGCATTTCACCGCTACACCACGCATTCCGCATACCTCTTTTACACTCAAGGTTTATAGTTTCAACGGCAGTTTCACGGTTAAGCCGTGAGATTTCACCGCTGACTTTCAATCCCGCCTACGCACCCTTTAAACCCAATAAATCCGGATAACGCTCGCATCCTCCG
>MG|3|V4|F|124|84.08|Bacteroidetes|Bacteroidia|Bacteroidales|Porphyromonadaceae|Parabacteroides|distasonis|
CGGGGGGATGCGAGCGTTATCCGGATTCATTGGGTTTAAAGGGTGCGTAGGCTGCCTGTTAAGTCAGCGGTGAAATGGGCCGGCCCAACCGGCCAGCTGCCGTTGATACTGACGGGCTGGAATGTCGTTGCCGCAGGAGGAATGTGTGGTGTAGCGGTGAAATGCATAGATATCACACAGAACACCGATTGCGAAGGCATCTTGCGAAACGACGATTGACGCTGAGGCACGAAAGTGCGGGGATCAA
>MG|3|V4|R|10|85.2|Bacteroidetes|Bacteroidia|Bacteroidales|Porphyromonadaceae|Parabacteroides|distasonis|
TTGATCCCCGCACTTTCGTGCATCAGCGTCAGTACCTGCCTCGTGAGATGCCTTCGCAATCGGTGTTCTGTGTGATATCTATGCATTTCACCGCTACACCACACATTCCTCCCACGGCGACAGTACTCCAGCCCCGCAGTATCAACGGCACGGCACGGGTTGAGCCCGTGAATTTCACCGCTGACTTACGAGACCGCCTACGCACCCTTTAAACCCAATAAATCCGGATAACGCTCGCATCCTCCG
>MG|3|V4|F|10|90.32|Bacteroidetes|Bacteroidia|Bacteroidales|Porphyromonadaceae|Tannerella|sp.|
CAGAAGATGCGAGCGTTATCCGGATTTATTGGGTTTAAAGGGTGCGTAGGCGGGATTGAAAGTCAGCGGTGAAATCTCACGGCTTAACCGTGAAACTGCCGTTGAAACTATAAACCTTGAGTGTAAAAGAGGTATGCGGAATGCGTGGTGTAGCGGTGAAATGCATAGATATCACGCAGAACTCCGATTGCGAAGGCAGCATACTGGGCTACAACTGACGCTGAAGCACGAAAGCGTGGGGATCGA
>MG|3|V4|F|68|82.19|Bacteroidetes|Bacteroidia|Bacteroidales|Porphyromonadaceae|Barnesiella|viscericola|
CGGGGGGATGCGAGCGTTATCCGGATTCATTGGGTTTAAAGGGCGCGCAGGCGGCCTGTCAAGTCGGCGGTGAAATCCGCGGGCCCAACCCGCGATGTGCCGTTGATACTGTCAGGCTGGGATACGTGCGCCGTGGGGGGGAATGCGTGGTGTAGCGGTGAAATGCATAGATATCACGCAGAACGCCGATTGCGGAGGCACCTCACGAGCACGGGATCGACGCTGAGGCGCGAAAGCGTGGGGATCGA
>MG|3|V4|F|51|78.05|Bacteroidetes|Bacteroidia|Bacteroidales|Porphyromonadaceae|Parabacteroides|distasonis|
CGGAGGATGCGGGCGTTATCCGGAATCATTGGGCTTAAAGGGTGCGCAGGCGGCCCGGTAAGCCGGCGGTAAAAATGCGGGGCTCAACCCCGCCGAGCCGTCGGTACTGCGGGGCTGGCGTTGCGGCGGCGCATGCGGAACGCGTCATGTAGCGGTGAAATGCATAGATATGACGCAGAACGCCGATCGCGGAGGCAGCATGCGAGCCGCATACGGACGCTGAGGCACGAAGGCGCGGGTATCGA
>MG|3|V4|F|16|84.68|Bacteroidetes|Bacteroidia|Bacteroidales|Porphyromonadaceae|Parabacteroides|distasonis|
CGGAGGATGCGAGCGTTATCCGGATTCATTGGGTTTAAAGGGTGCGTAGGCGGTCTCGTAAGTCAGCGGTGAAATTCACGGGCTCAACCCGTGCCGTGCCGTTGATACTGCGGGGCTGGAGTACTGTCGCCGTGGGAGGAATGTGTGGTGTAGCGGTGAAATGCATAGATATCACACAGAACACCGATTGCGAAGGCATCTCACGAAGCCGCGATTGACGCTGATGCACGAAAGTGCGGGGATCAA
>MG|3|V4|F|147|84.74|Bacteroidetes|Bacteroidia|Bacteroidales|Porphyromonadaceae|Parabacteroides|distasonis|
CGGAGGATGCGAGCGTTATCCGGATTCATTGGGTTTAAAGGGTGCGTAGGCGGTCTCGTAAGTCAGCGGTGAAATTCACGGGCTCAACCCGTGCCGTGCCGTTGATACTGCGGGGCTGGAGTACTGTCGCCGTGGGAGGAATGTGTGGTGTAGCGGTGAAATGCATAGATATCACACAGAACACCGATTGCGAAGGCATCTCACGAGGCAGGAACTGACGCTGATGCACGAAAGTGCGGGGATCAAA
>MG|3|V4|F|19|85.08|Bacteroidetes|Bacteroidia|Bacteroidales|Porphyromonadaceae|Barnesiella|intestinihominis|
CGGAGGATGCGAGCGTTATCCGGATTCATTGGGTTTAAAGGGTGCGTAGGCGGGGCTTCAAGTCGGCGGTGAAAGACCGTGGCTCAACCACGGGGCTGCCGTCGAAACTGTCGCCCTTGAGCGCGCGAGGGGCAGGCGGAATGCGCCGTGTAGCGGTGAAATGCATAGATATGGCGCAGAACTCCGATCGCGAAGGCAGCCTGCCGGCGCGCGTCTGACGCTGAGGCACGAAAGCGTGGGTATCGA
>MG|3|V4|F|90|89.75|Bacteroidetes|Bacteroidia|Bacteroidales|Porphyromonadaceae|Parabacteroides|distasonis|
CGGAGGATGCGAGCGTTATCCGGATTCATTGGGTTTAAAGGGTGCGTAGGTGGCCCGTTAAGTCAGCGGTGAAACCCTGTCGCTCAACGATAGGCGTGCCGTTGAAACTGGTGGGCTTGAGTGTGTATGGGGCGGGCGGAACGCGTGGTGTAGCGGTGAAATGCATAGATATCACGCGGAACCCCGATCGCGAAGGCAGCCCGCCAATCCACTACTGACACTGAGGCACGAGAGCGTGGGGATCGA
>MG|3|V4|F|86|83.81|Bacteroidetes|Bacteroidia|Bacteroidales|Porphyromonadaceae|Barnesiella|viscericola|
CGGGGGATGCAAGCGTTATCCGGATTTATTGGGTTTAAAGGGTGCGTAGGCGGCTCGACAAGTCAGCGGTGAAATACCGGGGCTCAACCCCGGGGCTGCCGTAGAAACTGCCGGGCTGGGATTCGACTGCCGTGTGAGGAATGTGTGGTGTAGCGGTGAAATGCATAGATATCACACAGAACACCGATTGCGAAGGCATCACACGAAGTCGCGATTGACGCTGAGGCACGAAAGTGTGGGGATCGA
>MG|3|V4|F|29|85.71|Bacteroidetes|Bacteroidia|Bacteroidales|Porphyromonadaceae|Barnesiella|viscericola|
CGGGGGGATGCGAGCGTTATCCGGATTCATTGGGTTTAAAGGGTGCGTAGGCGGCGCCGCAAGTCGGCGGTGAAATACCCGGGCTCAACCCGGGGGTTGCCGTCGAAACTGCGGTGCTGGGATCGGACTGCGTCGGGGGAATGCGTGGTGTAGCGGTGAAATGCATAGATATCACGCAGAACGCCGATTGCGGAGGCACCTGGCGAAGTCCGCATCGACGCTGATGCACGAAAGCGTGGGGATCGA
>MG|3|V4|F|10|90.44|Bacteroidetes|Bacteroidia|Bacteroidales|Porphyromonadaceae|Tannerella|sp.|
ACGGAAGATGCGAGCGTTATCCGGATTTATTGGGTTTAAAGGGTGCGTAGGCGGGATTGAAAGTCAGCGGTGAAATCTCACGGCTTAACCGTGAAACTGCCGTTGAAACTATAAACCTTGAGTGTAAAAGAGGTATGCGGAATGCGTGGTGTAGCGGTGAAATGCATAGATATCACGCAGAACTCCGATTGCGAAGGCAGCATACTGGGCTACAACTGACGCTGAAGCACGAAAGCGTGGGGATCGA
>MG|3|V4|F|18|84.86|Bacteroidetes|Bacteroidia|Bacteroidales|Porphyromonadaceae|Parabacteroides|distasonis|
CGGAGGATGCGAGCGTTATCCGGATTCATTGGGTTTAAAGGGTGCGTAGGCGGTCTCGTAAGTCAGCGGTGAAATTCACGGGCTCAACCCGTGCCGTGCCGTTGATACTGCGGGGGCTGGAGTACTGTCGCCGTGGGAGGAATGTGTGGTGTAGCGGTGAAATGCATAGATATCACACAGAACACCGATTGCGAAGGCATCTCACGAGGCAGGTACTGACGCTGATGCACGAAAGTGCGGGGATCAA
>MG|3|V4|R|13|88.26|Bacteroidetes|Bacteroidia|Bacteroidales|Porphyromonadaceae|Parabacteroides|distasonis|
TTGATACCCACGCTTTCGTGCTTCAGCGTCCGTAAAGGTCCAGCAAGCTGCCTTCGCAATCGGGGTTCTGCGTGATATCTATGCATTTCACCGCTACACCACGCATTCCGCCTGCCTCTGCCTCACGCAAGACCGGCAGTTTCAACGGCAGCCCTATCGTTAAGCGACAGTCTTTCACCGCTGACTTACCAGTCAGCCTACGCACCCTTTAAACCCAATAAATCCGGATAACGCTCGCATCCTCCG
>MG|3|V4|R|17|90.65|Bacteroidetes|Bacteroidia|Bacteroidales|Porphyromonadaceae|Tannerella|sp.|
TTGATACCCACGCTTTCGTGCTTCAGCGTCTGTTGCGCCCTGGTATGCTGCCTTCGCTATCGGAGTTCTGCGTAATATCTATGCATTTCACCGCTACACCACGCATTCCGCATACCTCGTCCGTACTCTAGCCCGCCAGTTTCAACGGCAATTTCATCGTTGAGCGACAACCTTTCACCGCTGACTTAACAGGCCGCCTACGCACCCTTTAAACCCAATAAATCCGGATAACGCTCGCATCCTCCG
>MG|3|V4|F|15|83.87|Bacteroidetes|Bacteroidia|Bacteroidales|Porphyromonadaceae|Parabacteroides|distasonis|
CGGAGGATGCGAGCGTTATCCGGATTCATTGGGTTTAAAGGGGTGCGTAGGCGGTCATGTAAGTCAGCGGTGAAATTCACGGGCTCAACCCGTGCCGTGCCGTTGATACTGCGTGGCTGGAATACGGTTGCCGTGGGAGGAATGTGTGGTGTAGCGGTGAAATGCATAGATATCACACAGAACACCGATTGCGAAGGCATCTCACGAAGCCGCGATTGACGCTGATGCACGAAAGTGCGGGGATCAA
>MG|3|V4|F|38|84.8|Bacteroidetes|Bacteroidia|Bacteroidales|Porphyromonadaceae|Barnesiella|viscericola|
CGGGGGATGCGAGCGTTATCCGGATTCATTGGGTTTAAAGGGTGCGTAGGCGGCGCCGCAAGTCGGCGGTGAAATACCCGGGCTCAACCCGGGGGGTTGCCGTCGAAACTGCGGTGCTGGGATCGGACTGCCGTCGGGGGAATGCGTGGTGTAGCGGTGAAATGCATAGATATCACGCAGAACGCCGATTGCGGAGGCACCTGGCGAAGTCCGCATCGACGCTGATGCACGAAAGCGTGGGGATCGA
>MG|3|V4|R|24|84.74|Bacteroidetes|Bacteroidia|Bacteroidales|Porphyromonadaceae|Barnesiella|viscericola|
TCGATCCCCACGCTTTCGTGCCTCAGCGTCAGTAGCGCGTTCGCCGGATGCCTTCGCAATCGGTGTTCTGTGTGATATCTATGCATTTCACCGCTACACCACACATTCCTCCGGCGGCACGCGCACTCCAGCACCGCAGTTTCGACGGCAGCCCCGGCGTTGAGCGCCGGTATTTCACCGCCGACTTGCAGCACAGCCTGCGCACCCTTTAAACCCAATGAATCCGGATAACGCTCGCATCCCCCG
>MG|3|V4|R|54|84.08|Bacteroidetes|Bacteroidia|Bacteroidales|Porphyromonadaceae|Parabacteroides|distasonis|
TTGATCCCCGCACTTTCGTGCCTCAGCGTCAATCGTCGTTTCGCAAGATGCCTTCGCAATCGGTGTTCTGTGTGATATCTATGCATTTCACCGCTACACCACACATTCCTCCTGCGGCAACGACATTCCAGCCCGTCAGTATCAACGGCAGCTGGCCGGTTGGGCCGGCCCATTTCACCGCTGACTTAACAGGCAGCCTACGCACCCTTTAAACCCAATGAATCCGGATAACGCTCGCATCCCCCCG
>MG|3|V4|F|31|84.49|Bacteroidetes|Bacteroidia|Bacteroidales|Porphyromonadaceae|Parabacteroides|distasonis|
CGGAGGATGCGAGCGTTATCCGGATTTATTGGGTTTAAAGGGTGCGCAGGCGGCGTAGCAAGCCGGCGGTAAAACTGCGGGGCTCAACCCCGTATAGCCGTCGGGACTGCTGTGCTTGAGACGGCGGGAGGCATGCGGAATGCGCGGTGTAGCGGTGAAATGCATAGATATCGCGCAGAACGCCGATTGCGGAGGCAGCGTGCCGTCGCCGATCTGACGCTGAGGCACGAAAGCGTGGGGATCGA
>MG|3|V4|F|11|83.81|Bacteroidetes|Bacteroidia|Bacteroidales|Porphyromonadaceae|Parabacteroides|distasonis|
CGGGGGATGCGAGCGTTATCCGGATTCATTGGGTTTAAAGGGTGCGTAGGCTGCCTGTTAAGTCAGCGGTGAAATGGGCCGGCCCAACCGGCCAGCTGCCGTTGATACTGACGGGCTGGAATGTCGTTGCCGCAGGAGGAATGTGTGGTGTAGCGGTGAAATGCATAGATATCACACAGAACACCGATTGCGAAGGCATCTTGCGAAACGACGATTGACGCTGAGGCACGAAAGTGCGGGGATCGAA
>MG|3|V4|R|25|85.54|Bacteroidetes|Bacteroidia|Bacteroidales|Porphyromonadaceae|Barnesiella|viscericola|
TCGATCCCCACGCTTTCGTGCATCAGCGTCGATGCGGACTTCGCCAGGTGCCTCCGCAATCGGCGTTCTGCGTGATATCTATGCATTTCACCGCTACACCACGCATTCCCCCGACGGCAGTCCGATCCCAGCACCGCAGTTTCGACGGCAACCCCCGGGTTGAGCCCGGGTATTTCACCGCCGACTTGCGGCGCCGCCTACGCACCCTTTAAACCCAATGAATCCGGATAACGCTCGCATCCTCCG
>MG|3|V4|R|27|84.34|Bacteroidetes|Bacteroidia|Bacteroidales|Porphyromonadaceae|Parabacteroides|distasonis|
TTGATCCCCGCACTTTCGTGCCTCAGCGTCAATCGTCGTTTCGCAAGATGCCTTCGCAATCGGTGTTCTGTGTGATATCTATGCATTTCACCGCTACACCACACATTCCTCCTGCGGCAACGACATTCCAGCCCGTCAGTATCAACGGCAGCTGGCCGGTTGGGCCGGCCCATTTCACCGCTGACTTAACAGGCAGCCTACGCACCCTTTAAACCCAATGAATCCGGATAACGCTCGCATCCTCCG
>MG|3|V4|R|12|83.95|Bacteroidetes|Bacteroidia|Bacteroidales|Porphyromonadaceae|Parabacteroides|distasonis|
TTGATCCCCGCACTTTCGTGCATCAGCGTCAATCGCGGCTTCGTGAGATGCCTTCGCAATCGGTGTTCTGTGTGATATCTATGCATTTCACCGCTACACCACACATTCCTCCCACGGCAACCGTATTCCAGCCACGCAGTATCAACGGCACGGCACGGGTTGAGCCCGTGAATTTCACCGCTGACTTACATGACCGCCTACGCACCCTTTAAACCCAATGAATCCGGATAACGCTCGCATCCCCCG
>MG|3|V4|F|64|85.43|Bacteroidetes|Bacteroidia|Bacteroidales|Porphyromonadaceae|Barnesiella|viscericola|
CGGAGGATGCGAGCGTTATCCGGATTTATTGGGTTTAAAGGGTGCGCAGGCGGCCCGTTCAAGTCGGCGGTGAAACATCGGGGCTCAACCCCGCGCAGCCGTCGAAACTGAGGGGCTTGCGTCCGGCGGAGGCATGCGGAATGCGTCGTGTAGCGGTGAAATGCATAGATATGACGCAGAACTCCGATTGCGAAGGCAGCATGCCGCGCCGGCACGGACGCTGAGGCACGAAAGCGTGGGGATCGA
>MG|3|V4|F|21|88.62|Bacteroidetes|Bacteroidia|Bacteroidales|Porphyromonadaceae|Odoribacter|laneus|
CGGAGGATGCGAGCGTTATCCGGATTTATTGGGTTTAAAGGGTGCGTAGGCGGCGTGTTAAGTTAGTGGTGAAATGCCGGGGCTCCACTCCGGTCGGCCATTAAAACTGGCATGCTTGAGGGCAGACGAGGCAGGCGGAACAAGTTAAGTAGCGGTGAAATGCATAGATATAACTTAGAACTCCGATAGCGAAGGCAGCTTGCCAGGCTGCGCCTGACGCTGAAGCACGAGAGCGTGGGTAGCGA
>MG|3|V4|F|15|84.55|Bacteroidetes|Bacteroidia|Bacteroidales|Porphyromonadaceae|Parabacteroides|distasonis|
CGGGGGGATGCGAGCGTTATCCGGATTCATTGGGTTTAAAGGGTGCGTAGGCGGTCTCGTAAGTCAGCGGTGAAATTCACGGGCTCAACCCGTGCCGTGCCGTTGATACTGCGGGGCTGGAGTACTGTCGCCGTGGGAGGAATGTGTGGTGTAGCGGTGAAATGCATAGATATCACACAGAACACCGATTGCGAAGGCATCTCACGAGGCAGGTACTGACGCTGATGCACGAAAGTGCGGGGATCAA
>MG|3|V4|F|25|86.64|Bacteroidetes|Bacteroidia|Bacteroidales|Porphyromonadaceae|Odoribacter|splanchnicus|
CGGAGGATGCGAGCGTTATCCGGATTTATTGGGTTTAAAGGGTGCGTAGGCGGTTGCGTAAGTTAGTGGTAAAATGCCAGGGCTTCACCTTGGCCTGCCATTAAAACTGCGCGGCTTGAGTACAGACGAGGCAGGCGGAACAAGTCAAGTAGCGGTGAAATGCATAGATATGACTTAGAACTCCGATAGCGAAGGCAGCTTGCCAGGCTGGGACTGACGCTGAAGCACGAGAGCGCGGGTAGCGA
>MG|3|V4|R|32|85.43|Bacteroidetes|Bacteroidia|Bacteroidales|Porphyromonadaceae|Barnesiella|viscericola|
TCGATCCCCACGCTTTCGTGCCTCAGCGTCCGTGCCGGCGCGGCATGCTGCCTTCGCAATCGGAGTTCTGCGTCATATCTATGCATTTCACCGCTACACGACGCATTCCGCATGCCTCCGCCGGACGCAAGCCCCTCAGTTTCGACGGCTGCGCGGGGTTGAGCCCCGATGTTTCACCGCCGACTTGAACGGGCCGCCTGCGCACCCTTTAAACCCAATAAATCCGGATAACGCTCGCATCCTCCG
>MG|3|V4|R|323|84.27|Bacteroidetes|Bacteroidia|Bacteroidales|Porphyromonadaceae|Parabacteroides|distasonis|
TTGATCCCCGCACTTTCGTGCATCAGCGTCAATCGCGGCTTCGTGAGATGCCTTCGCAATCGGTGTTCTGTGTGATATCTATGCATTTCACCGCTACACCACACATTCCTCCCACGGCAACCGTATTCCAGCCACGCAGTATCAACGGCACGGCACGGGTTGAGCCCGTGAATTTCACCGCTGACTTACATGACCGCCTACGCACCCTTTAAACCCAATGAATCCGGATAACGCTCGCATCCTCCGT
>MG|3|V4|F|28|80.72|Bacteroidetes|Bacteroidia|Bacteroidales|Porphyromonadaceae|Barnesiella|viscericola|
CGGGGGATGCGAGCGTTATCCGGAATCATTGGGTTTAAAGGGTGCGTAGGCTGTTCCGCAAGCGGGCGGTGAAATCCCCGGGCTCAACCCGGTGTTTGCCGTCCGGACTGCGGTTCTGGGATGCGGTGGCCGCGGCGGGAATGCGTGGTGTAGCGGTGAAATGCATAGATATCACGCAGAACGCCGATTGCGGAGGCACGTCGCGACGCCGTAATCGACGCTGATGCACGAAAGCGTGGGGATCGA
>MG|3|V4|F|22|83.83|Bacteroidetes|Bacteroidia|Bacteroidales|Porphyromonadaceae|Parabacteroides|distasonis|
CGGAGGATGCGAGCGTTATCCGGATTCATTGGGTTTAAAGGGTGCGTAGGCGGTCATGTAAGTCAGCGGTGAAATTCACGGGCTCAACCCGTGCCGTGCCGTTGATACTGCGTGGCTGGAATACGGTTGCCGTGGGAGGAATGTGTGGTGTAGCGGTGAAATGCATAGATATCACACAGAACACCGATTGCGAAGGCATCTCACGAAGCCGCGATTGACGCTGATGCACGAAAGTGCGGGATCAA
>MG|3|V4|F|69|84.55|Bacteroidetes|Bacteroidia|Bacteroidales|Porphyromonadaceae|Porphyromonas|pogonae|
CGGAGGATGCGAGCGTTATCCGGATTCATTGGGTTTAAAGGGTGCGTAGGCGGCTTGGTAAGTCAGCGGTGAAATGTACGGGCTTAACCTGTAACTTGCCGTTGATACTGCCGCGCTGGAATACGGTTGCCGTGGGAGGAATGTGTGGTGTAGCGGTGAAATGCATAGATATCACACAGAACACCGATTGCGAAGGCATCTCACGAAACCGCGATTGACGCTGATGCACGAAAGTGCGGGGATCAA
>MG|3|V4|R|22|83.53|Bacteroidetes|Bacteroidia|Bacteroidales|Porphyromonadaceae|Parabacteroides|distasonis|
TTGATCCCGCACTTTCGTGCCTCAGCGTCAATCGTCGTTTCGCAAGATGCCTTCGCAATCGGTGTTCTGTGTGATATCTATGCATTTCACCGCTACACCACACATTCCTCCTGCGGCAACGACATTCCAGCCCGTCAGTATCAACGGCAGCTGGCCGGTTGGGCCGGCCCATTTCACCGCTGACTTAACAGGCAGCCTACGCACCCTTTAAACCCAATGAATCCGGATAACGCTCGCATCCCCCG
>MG|3|V4|F|12|82.19|Bacteroidetes|Bacteroidia|Bacteroidales|Porphyromonadaceae|Barnesiella|viscericola|
CGGGGGGATGCGAGCGTTATCCGGATTCATTGGGTTTAAAGGGCGCGCAGGCGGCCTGTCAAGTCGGCGGTGAAATCCGCGGGCCCAACCCGCGATGTGCCGTTGATACTGTCAGGCTGGGATACGTGCGCCGTGGGGGGGGAATGCGTGGTGTAGCGGTGAAATGCATAGATATCACGCAGAACGCCGATTGCGGAGGCACCTCACGAGCACGGGATCGACGCTGAGGCGCGAAAGCGTGGGGATCGA
>MG|3|V4|F|17|83.33|Bacteroidetes|Bacteroidia|Bacteroidales|Porphyromonadaceae|Parabacteroides|distasonis|
CGGAGGATGCGAGCGTTATCCGGATTTATTGGGTTTAAAGGGTGCGCAGGCGGCGTGGCAAGCCGGCGGTAAAACTGCGGGGCTCAACCCCCGTATAGCCGTCGGGACTGCCGTGCTAGAGACGGCGGGAGGCATGCGGAATGCGCGGTGTAGCGGTGAAATGCATAGATATCGCGCAGAACGCCGATTGCGGAGGCAGCGTGCCGTCGCCGGTCTGACGCTGAGGCACGAAAGCGTGGGGATCGA
>MG|3|V4|F|641|83.94|Bacteroidetes|Bacteroidia|Bacteroidales|Porphyromonadaceae|Parabacteroides|distasonis|
CGGGGGATGCGAGCGTTATCCGGATTCATTGGGTTTAAAGGGTGCGTAGGCTGCCTGTTAAGTCAGCGGTGAAATGGGCCGGCCCAACCGGCCAGCTGCCGTTGATACTGACGGGCTGGAATGTCGTTGCCGCAGGAGGAATGTGTGGTGTAGCGGTGAAATGCATAGATATCACACAGAACACCGATTGCGAAGGCATCTTGCGAAACGACGATTGACGCTGAGGCACGAAAGTGCGGGGATCAA
>MG|3|V4|F|27|85.43|Bacteroidetes|Bacteroidia|Bacteroidales|Porphyromonadaceae|Parabacteroides|distasonis|
CGGAGGATGCGAGCGTTATCCGGATTATTGGGTTTAAAGGGTGCGCAGGCGGCCCTTTCAAGTCGGCGGTGAAACATCGGGGCTCAACCCCGCGCAGCCGTCGAAACTGAGGGGCTTGCGTCCGGCGGAGGCATGCGGAATGCGTCGTGTAGCGGTGAAATGCATAGATATGACGCAGAACTCCGATTGCGAAGGCAGCATGCCGCGCCGGCACGGACGCTGAGGCACGAAAGCGTGGGGATCGAA
>MG|3|V4|F|10|91.06|Bacteroidetes|Bacteroidia|Bacteroidales|Porphyromonadaceae|Tannerella|sp.|
CGGAGGATGCGAGCGTTATCCGGATTTATTGGGTTTAAAGGGTGCGTAGGCGGCCTGTTAAGTCAGCGGTGAAAGGTTGTCGCTCAACGATAAAATTGCCGTTGAAACTGGCGGGCTAGAGTACGGACGAGGTATGCGGAATGCGTGGTGTAGCGGTGAAATGCATAGATATTACGCAGAACTCCGATAGCGAAGGCAGCATACCAGGGCGCAACAGACGCTGAAGCACGAAAGCGTGGGTATCAA
>MG|3|V4|F|15|84.9|Bacteroidetes|Bacteroidia|Bacteroidales|Porphyromonadaceae|Barnesiella|viscericola|
CGGGGGGATGCGAGCGTTATCCGGATTCATTGGGTTTAAAGGGTGCGCAGGCTGTGCTGCAAGTCGGCGGTGAAATACCGGCGCTCAACGCCGGGGCTGCCGTCGAAACTGCGGTGCTGGAGTGCGCGTGCCGCCGGAGGAATGTGTGGTGTAGCGGTGAAATGCATAGATATCACACAGAACACCGATTGCGAAGGCATCCGGCGAACGCGCTACTGACGCTGAGGCACGAAAGCGTGGGGATCGA
>MG|3|V4|R|199|85.14|Bacteroidetes|Bacteroidia|Bacteroidales|Porphyromonadaceae|Barnesiella|viscericola|
TCGATCCCCACGCTTTCGTGCATCAGCGTCGATGCGGACTTCGCCAGGTGCCTCCGCAATCGGCGTTCTGCGTGATATCTATGCATTTCACCGCTACACCACGCATTCCCCCGACGGCAGTCCGATCCCAGCACCGCAGTTTCGACGGCAACCCCCGGGTTGAGCCCGGGTATTTCACCGCCGACTTGCGGCGCCGCCTACGCACCCTTTAAACCCAATGAATCCGGATAACGCTCGCATCCCCCG
>MG|3|V4|F|47|80.32|Bacteroidetes|Bacteroidia|Bacteroidales|Porphyromonadaceae|Barnesiella|viscericola|
CGGGGGATGCGAGCGTTATCCGGAATCATTGGGTTTAAAGGGTGCGTAGGCTGTTCCGCAAGCGGGCGGTGAAATCCCCGGGCTCAACCCGGTGTTTGCCGTCCGGACTGCGGTTCTGGGATTCGGTGGCCGCGGCGGGAATGCGTGGTGTAGCGGTGAAATGCATAGATATCACGCAGAACGCCGATTGCGGAGGCACGTCGCGACGCCGCTATCGACGCTGATGCACGAAAGCGTGGGGATCGA
>MG|3|V4|F|66|83.53|Bacteroidetes|Bacteroidia|Bacteroidales|Porphyromonadaceae|Parabacteroides|distasonis|
CGGGGGATGCGAGCGTTATCCGGATTCATTGGGTTTAAAGGGTGCGTAGGCTGCCTGTTAAGTCAGCGGTGAAATGGGCCGGCCCAACCGGCCAGCTGCCGTTGATACTGACGGGCTGGAATGTCGTTGCCGCAGGAGGAATGTGTGGTGTAGCGGTGAAATGCATAGATATCACACAGAACACCGATTGCGAAGGCATCTTGCGAAACGACGATTGACGCTGAGGCACGAAAGTGCGGGATCAA
>MG|3|V4|F|12|81.67|Bacteroidetes|Bacteroidia|Bacteroidales|Porphyromonadaceae|Barnesiella|viscericola|
CGGGGGATGCGAGCGTTATCCGGATTCATTGGGTTTAAAGGGCGCGCAGGCGCCTGTCAAGTCGGCGGTGAAATCCGCGGGCCCAACCCGCGATGTGCCGTTGATACTGTCAGGCTGGGATACGTGCGCCGTGGGGGGAATGCGTGGTGTAGCGGTGAAATGCATAGATATCACGCAGAACGCCGATTGCGGAGGCACCTCACGAGCACGGGATCGACGCTGAGGCGCGAAAGCGTGGGGATCGA
>MG|3|V4|R|89|82.07|Bacteroidetes|Bacteroidia|Bacteroidales|Porphyromonadaceae|Barnesiella|viscericola|
TCGATCCCCACGCTTTCGCGCCTCAGCGTCGATCCCGTGCTCGTGAGGTGCCTCCGCAATCGGCGTTCTGCGTGATATCTATGCATTTCACCGCTACACCACGCATTCCCCCCCACGGCGCACGTATCCCAGCCTGACAGTATCAACGGCACATCGCGGGTTGGGCCCGCGGATTTCACCGCCGACTTGACAGGCCGCCTGCGCGCCCTTTAAACCCAATGAATCCGGATAACGCTCGCATCCCCCG
>MG|3|V4|F|10|90.04|Bacteroidetes|Bacteroidia|Bacteroidales|Porphyromonadaceae|Tannerella|sp.|
CGGAAGATGCGAGCGTTATCCGGATTTATTGGGGTTTAAAGGGTGCGTAGGCGGGATTGAAAGTCAGCGGTGAAATCTCACGGCTTAACCGTGAAACTGCCGTTGAAACTATAAACCTTGAGTGTAAAAGAGGTATGCGGAATGCGTGGTGTAGCGGTGAAATGCATAGATATCACGCAGAACTCCGATTGCGAAGGCAGCATACTGGGCTACAACTGACGCTGAAGCACGAAAGCGTGGGGATCGA
>MG|3|V4|R|11|85.2|Bacteroidetes|Bacteroidia|Bacteroidales|Porphyromonadaceae|Barnesiella|viscericola|
TCGATCCCCACGCTTTCGTGCATCAGCGTCGATGCGGACTTCGCCAGGTGCCTCCGCAATCGGCGTTCTGCGTGATATCTATGCATTTCACCGCTACACCACGCATTCCCCCCGACGCAGTCCGATCCCAGCACCGCAGTTTCGACGGCAACCCCCCGGGTTGAGCCCGGGTATTTCACCGCCGACTTGCGGCGCCGCCTACGCACCCTTTAAACCCAATGAATCCGGATAACGCTCGCATCCCCCG
>MG|3|V4|R|269|83.94|Bacteroidetes|Bacteroidia|Bacteroidales|Porphyromonadaceae|Parabacteroides|distasonis|
TTGATCCCCGCACTTTCGTGCCTCAGCGTCAATCGTCGTTTCGCAAGATGCCTTCGCAATCGGTGTTCTGTGTGATATCTATGCATTTCACCGCTACACCACACATTCCTCCTGCGGCAACGACATTCCAGCCCGTCAGTATCAACGGCAGCTGGCCGGTTGGGCCGGCCCATTTCACCGCTGACTTAACAGGCAGCCTACGCACCCTTTAAACCCAATGAATCCGGATAACGCTCGCATCCCCCG
>MG|3|V4|F|19|88.66|Bacteroidetes|Bacteroidia|Bacteroidales|Porphyromonadaceae|Parabacteroides|distasonis|
CGGAGGATGCGAGCGTTATCCGGATTTATTGGGTTTAAAGGGTGCGTAGGCGGACTGATAAGTCAGCGGTGAAACCCTGTCGCTTAACGATAGGCAGTGCCGTTGAAACTGCCGGTCTTGCGTGAGGTAGAGGCAGGCGGAATGCGTGGTGTAGCGGTGAAATGCATAGATATCACGCAGAACCCCGATTGCGAAGGCAGCTTGCTGGACCTTTACGGACGCTGAAGCACGAAAGCGTGGGTATCAA
>MG|3|V4|F|32|85.2|Bacteroidetes|Bacteroidia|Bacteroidales|Porphyromonadaceae|Parabacteroides|distasonis|
CGGAGGATGCGAGCGTTATCCGGATTTATTGGGTTTAAAGGGTGCGTAGGCGGTCTCGTAAGTCAGCGGTGAAATTCACGGGCTCAACCCGTGCCGTGCCGTTGATACTGCGGGGCTGGAGTACTGTCGCCGTGGGAGGAATGTGTGGTGTAGCGGTGAAATGCATAGATATCACACAGAACACCGATTGCGAAGGCATCTCACGAGGCAGGTACTGACGCTGATGCACGAAAGTGCGGGGATCAA
>MG|3|V4|R|46|84.74|Bacteroidetes|Bacteroidia|Bacteroidales|Porphyromonadaceae|Barnesiella|viscericola|
TCGATCCCACGCTTTCGTGCATCAGCGTCGATGCGGACTTCGCCAGGTGCCTCCGCAATCGGCGTTCTGCGTGATATCTATGCATTTCACCGCTACACCACGCATTCCCCCGACGGCAGTCCGATCCCAGCACCGCAGTTTCGACGGCAACCCCCGGGTTGAGCCCGGGTATTTCACCGCCGACTTGCGGCGCCGCCTACGCACCCTTTAAACCCAATGAATCCGGATAACGCTCGCATCCCCCG
>MG|3|V4|R|49|84.96|Bacteroidetes|Bacteroidia|Bacteroidales|Porphyromonadaceae|Barnesiella|viscericola|
TCGATCCCCACGCTTTCGTGCATCAGCGTCGATGCGGACTTCGCCAGGTGCCTCCGCAATCGGCGTTCTGCGTGATATCTATGCATTTCACCGCTACACCACGCATTCCCCCCGACGGCAGTCCGATCCCAGCACCGCAGTTTCGACGGCAACCCCCCGGGTTGAGCCCGGGTATTTCACCGCCGACTTGCGGCGCCGCCTACGCACCCTTTAAACCCAATGAATCCGGATAACGCTCGCATCCCCCCG
>MG|3|V4|F|18|84.62|Bacteroidetes|Bacteroidia|Bacteroidales|Porphyromonadaceae|Porphyromonas|pogonae|
CGGAGGATGCGAGCGTTATCCGGATTCATTGGGTTTAAAGGGTGCGTAGGCGGTCTCGTAAGTCAGCGGTGAAATTCACGGGCTCAACCCGTGCCGTGCCGTTGATACTGCGGGCTGGAGTACTGTCGCCGTGGGAGGAATGTGTGGTGTAGCGGTGAAATGCATAGATATCACACAGAACACCGATTGCGAAGGCATCTCACGAGGCAGGTACTGACGCTGATGCACGAAAGTGCGGGGATCAA
>MG|3|V4|F|10|85.6|Bacteroidetes|Bacteroidia|Bacteroidales|Porphyromonadaceae|Barnesiella|viscericola|
CGGAGGATGCGAGCGTTATCCGGATTTATTGGGTTTAAAGGGTGCGTAGGCGGCGCCGCAAGTCGGCGGTGAAATACCCGGGCTCAACCCGGGGGGTTGCCGTCGAAACTGCGGTGCTGGGATCGGACTGCCGTCGGGGGAATGCGTGGTGTAGCGGTGAAATGCATAGATATCACGCAGAACGCCGATTGCGGAGGCACCTGGCGAAGTCCGCATCGACGCTGATGCACGAAAGCGTGGGGATCGA
>MG|3|V4|R|65|85.31|Bacteroidetes|Bacteroidia|Bacteroidales|Porphyromonadaceae|Barnesiella|viscericola|
TCGATCCCCACGCTTTCGTGCATCAGCGTCGATGCGGACTTCGCCAGGTGCCTCCGCAATCGGCGTTCTGCGTGATATCTATGCATTTCACCGCTACACCACGCATTCCCCCGACGGCAGTCCGATCCCAGCACCGCAGTTTCGACGGCAACCCCCGGGTTGAGCCCGGGTATTTCACCGCCGACTTGCGGCGCCGCCTACGCACCCTTTAAACCCAATGAATCCGGATAACGCTCGCATCCCCCCG
>MG|3|V4|F|13|84.62|Bacteroidetes|Bacteroidia|Bacteroidales|Porphyromonadaceae|Barnesiella|viscericola|
CGGGGGGATGCGAGCGTTATCCGGATTCATTGGGTTTAAAGGGGTGCGTAGGCGGCGCCGCAAGTCGGCGGTGAAATACCCGGGCTCAACCCGGGGGGTTGCCGTCGAAACTGCGGTGCTGGGATCGGACTGCCGTCGGGGGAATGCGTGGTGTAGCGGTGAAATGCATAGATATCACGCAGAACGCCGATTGCGGAGGCACCTGGCGAAGTCCGCATCGACGCTGATGCACGAAAGCGTGGGGATCGA
>MG|3|V4|F|12|83.53|Bacteroidetes|Bacteroidia|Bacteroidales|Porphyromonadaceae|Parabacteroides|distasonis|
CGGGGGATGCGAGCGTTATCCGGATTCATTGGGTTTAAAGGGTGCGTAGGCTGCCTGTTAAGTCAGCGGTGAATGGGCCGGCCCAACCGGCCAGCTGCCGTTGATACTGACGGGCTGGAATGTCGTTGCCGCAGGAGGAATGTGTGGTGTAGCGGTGAAATGCATAGATATCACACAGAACACCGATTGCGAAGGCATCTTGCGAAACGACGATTGACGCTGAGGCACGAAAGTGCGGGGATCAA
>MG|3|V4|F|50|85.14|Bacteroidetes|Bacteroidia|Bacteroidales|Porphyromonadaceae|Barnesiella|viscericola|
CGGGGGATGCGAGCGTTATCCGGATTCATTGGGTTTAAAGGGTGCGTAGGCGGCGCCGCAAGTCGGCGGTGAAATACCCGGGCTCAACCCGGGGGTTGCCGTCGAAACTGCGGTGCTGGGATCGGACTGCCGTCGGGGGGAATGCGTGGTGTAGCGGTGAAATGCATAGATATCACGCAGAACGCCGATTGCGGAGGCACCTGGCGAAGTCCGCATCGACGCTGATGCACGAAAGCGTGGGGATCGA
>MG|3|V4|R|18|84.62|Bacteroidetes|Bacteroidia|Bacteroidales|Porphyromonadaceae|Porphyromonas|pogonae|
TTGATCCCGCACTTTCGTGCATCAGCGTCAGTACCTGCCTCGTGAGATGCCTTCGCAATCGGTGTTCTGTGTGATATCTATGCATTTCACCGCTACACCACACATTCCTCCCACGGCGACAGTACTCCAGCCCCGCAGTATCAACGGCACGGCACGGGTTGAGCCCGTGAATTTCACCGCTGACTTACGAGACCGCCTACGCACCCTTTAAACCCAATGAATCCGGATAACGCTCGCATCCTCCG
>MG|3|V4|F|10|88.21|Bacteroidetes|Bacteroidia|Bacteroidales|Porphyromonadaceae|Odoribacter|laneus|
CGGAGGATGCGAGCGTTATCCGGATTTATTGGGTTTAAAGGGTGCGTAGGCGGCGTGTTAAGTTAGTGGTGAAATGCCGGGGCTCCACTCCGGCCTGCCATTAAAACTGGCATGCTTGAGGGCAGACGAGGCAGGCGGAACAAGTTAAGTAGCGGTGAAATGCATAGATATAACTTAGAACTCCGATAGCGAAGGCAGCTTGCCAGGCTGCGCCTGACGCTGAAGCACGAGAGCGTGGGTAGCGA
>MG|3|V4|F|14|77.64|Bacteroidetes|Bacteroidia|Bacteroidales|Porphyromonadaceae|Parabacteroides|distasonis|
CGGAGGATGCGGGCGTATCCGGAATCATTGGGCTTAAAGGGTGCGCAGGCGGCCCGGTAAGCCGGCGGTAAAAATGCGGGGCTCAACCCCGCCGAGCCGTCGGTACTGCGGGGCTGGCGTTGCGGCGGCGCATGCGGAACGCGTCATGTAGCGGTGAAATGCATAGATATGACGCAGAACGCCGATCGCGGAGGCAGCATGCGAGTCGCATACGGACGCTGAGGCACGAAGGCGCGGGTATCGA
>MG|3|V4|R|27|85.89|Bacteroidetes|Bacteroidia|Bacteroidales|Porphyromonadaceae|Porphyromonas|pogonae|
TTGATACCCACGCTTTCGTGCCTCAGTGTCAGTCCTGCCCTAGTAGGCCGCCTTCGCCAACGGGGTTCTGCGTGATATCTATGCATTTCACCGCTACACCACGCATTCCGCCTACTCCGTCCAGTCTCTAGCCATGCCAGTTCCAATGGCACGGTCACGGTTGAGCCGCGACTTTTCACCACTGGCTTGACAAGCCACCTACGCACCCTTTAAACCCAATGAATCCGGATAACGCTCGCATCCTCCG
>MG|3|V4|F|15|83.61|Bacteroidetes|Bacteroidia|Bacteroidales|Porphyromonadaceae|Parabacteroides|distasonis|
CGGGGGATGCGAGCGTTATCCGGATTCATTGGGTTTAAAGGGTGCGTAGGCTGCGGGTTAAGTCAGCGGTGAAATACCGTCGCTCAACGACGGGGCTGCCGTTGATACTGGTCCGCTGGAGAGGGGCTGCCGCCGGAGGAATGTGTGGTGTAGCGGTGAAATGCATAGATATCACACAGAACACCGATTGCGAAGGCATCTGGCGAAGCCTGTCTGACGCTGAGGCACGAAAGCGTGGGGATCGA
>MG|3|V4|F|101|84.96|Bacteroidetes|Bacteroidia|Bacteroidales|Porphyromonadaceae|Barnesiella|viscericola|
CGGGGGGATGCGAGCGTTATCCGGATTCATTGGGTTTAAAGGGTGCGTAGGCGGCGCCGCAAGTCGGCGGTGAAATACCCGGGCTCAACCCGGGGGGTTGCCGTCGAAACTGCGGTGCTGGGATCGGACTGCCGTCGGGGGGAATGCGTGGTGTAGCGGTGAAATGCATAGATATCACGCAGAACGCCGATTGCGGAGGCACCTGGCGAAGTCCGCATCGACGCTGATGCACGAAAGCGTGGGGATCGA
>MG|3|V4|R|13|85.08|Bacteroidetes|Bacteroidia|Bacteroidales|Porphyromonadaceae|Barnesiella|intestinihominis|
TCGATACCCACGCTTTCGTGCCTCAGCGTCAGACGCGCGCCGGCAGGCTGCCTTCGCGATCGGAGTTCTGCGCCATATCTATGCATTTCACCGCTACACGGCGCATTCCGCCTGCCCCTCGCGCGCTCAAGGGCGACAGTTTCGACGGCAGCCCCGTGGTTGAGCCACGGTCTTTCACCGCCGACTTGAAGCCCCGCCTACGCACCCTTTAAACCCAATGAATCCGGATAACGCTCGCATCCTCCG
>MG|3|V4|F|112|85.83|Bacteroidetes|Bacteroidia|Bacteroidales|Porphyromonadaceae|Parabacteroides|distasonis|
CGGAGGATGCGAGCGTTATCCGGATTTATTGGGTTTAAAGGGTGCGCAGGCGGCCCTTTCAAGTCGGCGGTGAAACATCGGGGCTCAACCCCGCGCAGCCGTCGAAACTGAGGGGCTTGCGTCCGGCGGAGGCATGCGGAATGCGTCGTGTAGCGGTGAAATGCATAGATATGACGCAGAACTCCGATTGCGAAGGCAGCATGCCGCGCCGGCACGGACGCTGAGGCACGAAAGCGTGGGGATCGA
>MG|3|V4|F|39|82.19|Bacteroidetes|Bacteroidia|Bacteroidales|Porphyromonadaceae|Barnesiella|viscericola|
CGGAGGATGCGAGCGTTATCCGGATTTATTGGGTTTAAAGGGTGCGTAGGCGGCACGGCAAGTCAGTGGTGAAATGTCCGTACTCAATATGGGGAGTGCCATAGAAACTGCCGTACTGGAATTTGGGCGACGCCGGCGGAATGTGTAGTGTAGCGGTGAAATGCATAGATATTACACAGAACACCGATAGAGAAGTCAGCTGGCGAGGGCGCGATTGACGCTGAGGCACGAGAGTGTGGGGATCGA
>MG|3|V4|F|28|84.21|Bacteroidetes|Bacteroidia|Bacteroidales|Porphyromonadaceae|Parabacteroides|distasonis|
CAGAGGATGCGAGCGTTATCCGGATTCATTGGGTTTAAAGGGTGCGTAGGCGGTCATGTAAGTCAGCGGTGAAATTCACGGGCTCAACCCGTGCCGTGCCGTTGATACTGCGTGGCTGGAATACGGTTGCCGTGGGAGGAATGTGTGGTGTAGCGGTGAAATGCATAGATATCACACAGAACACCGATTGCGAAGGCATCTCACGAAGCCGCGATTGACGCTGATGCACGAAAGTGCGGGGATCAA
>MG|3|V4|F|230|82.07|Bacteroidetes|Bacteroidia|Bacteroidales|Porphyromonadaceae|Barnesiella|viscericola|
CGGGGGATGCGAGCGTTATCCGGATTCATTGGGTTTAAAGGGCGCGCAGGCGGCCTGTCAAGTCGGCGGTGAAATCCGCGGGCCCAACCCGCGATGTGCCGTTGATACTGTCAGGCTGGGATACGTGCGCCGTGGGGGGGAATGCGTGGTGTAGCGGTGAAATGCATAGATATCACGCAGAACGCCGATTGCGGAGGCACCTCACGAGCACGGGATCGACGCTGAGGCGCGAAAGCGTGGGGATCGA
>MG|3|V4|F|168|84.96|Bacteroidetes|Bacteroidia|Bacteroidales|Porphyromonadaceae|Barnesiella|viscericola|
CGGGGGGATGCGAGCGTTATCCGGATTCATTGGGTTTAAAGGGTGCGTAGGCGGCGCCGCAAGTCGGCGGTGAAATACCCGGGCTCAACCCGGGGGGTTGCCGTCGAAACTGCGGTGCTGGGATCGGACTGCCGTCGGGGGAATGCGTGGTGTAGCGGTGAAATGCATAGATATCACGCAGAACGCCGATTGCGGAGGCACCTGGCGAAGTCCGCATCGACGCTGATGCACGAAAGCGTGGGGATCGA
>MG|3|V4|R|15|83.67|Bacteroidetes|Bacteroidia|Bacteroidales|Porphyromonadaceae|Parabacteroides|distasonis|
TCGATCCCCACGCTTTCGTGCCTCAGCGTCAGACCGGCGACGGCACGCTGCCTCCGCAATCGGCGTTCTGCGCGATATCTATGCATTTCACCGCTACACCGCGCATTCCGCATGCCTCCCGCCGTCTCAAGCACAGCAGTCCCGACGGCTATACGGGGTTGAGCCCCGCAGTTTTACCGCCGGCTTGCCACGCCGCCTGCGCACCCTTTAAACCCAATAAATCCGGATAACGCTCGCATCCTCCG
>MG|3|V4|R|66|84.96|Bacteroidetes|Bacteroidia|Bacteroidales|Porphyromonadaceae|Barnesiella|viscericola|
TCGATCCCCACGCTTTCGTGCATCAGCGTCGATGCGGACTTCGCCAGGTGCCTCCGCAATCGGCGTTCTGCGTGATATCTATGCATTTCACCGCTACACCACGCATTCCCCCGACGGCAGTCCGATCCCAGCACCGCAGTTTCGACGGCAACCCCCCGGGTTGAGCCCGGGTATTTCACCGCCGACTTGCGGCGCCGCCTACGCACCCTTTAAACCCAATGAATCCGGATAACGCTCGCATCCCCCCG
>MG|3|V4|R|131|90.44|Bacteroidetes|Bacteroidia|Bacteroidales|Porphyromonadaceae|Tannerella|sp.|
TCGATCCCCACGCTTTCGTGCTTCAGCGTCAGTTGTAGCCCAGTATGCTGCCTTCGCAATCGGAGTTCTGCGTGATATCTATGCATTTCACCGCTACACCACGCATTCCGCATACCTCTTTTACACTCAAGGTTTATAGTTTCAACGGCAGTTTCACGGTTAAGCCGTGAGATTTCACCGCTGACTTTCAATCCCGCCTACGCACCCTTTAAACCCAATAAATCCGGATAACGCTCGCATCTTCCGT
>MG|3|V4|F|61|84.74|Bacteroidetes|Bacteroidia|Bacteroidales|Porphyromonadaceae|Barnesiella|viscericola|
CGGGGGATGCGAGCGTTATCCGGATTCATTGGGTTTAAAGGGTGCGCAGGCTGTGCTGCAAGTCGGCGGTGAAATACCGGCGCTCAACGCCGGGGCTGCCGTCGAAACTGCGGTGCTGGAGTGCGCGTGCCGCCGGAGGAATGTGTGGTGTAGCGGTGAAATGCATAGATATCACACAGAACACCGATTGCGAAGGCATCCGGCGAACGCGCTACTGACGCTGAGGCACGAAAGCGTGGGGATCGA
>MG|3|V4|F|100|83.61|Bacteroidetes|Bacteroidia|Bacteroidales|Porphyromonadaceae|Parabacteroides|distasonis|
CGGGGGATGCGAGCGTTATCCGGATTCATTGGGTTTAAAGGGTGCGTAGGCTGCGGGTTAAGTCAGCGGTGAAATACCGTCGCTCAACGACGGGGCTGCCGTTGATACTGGTCCGCTGGAGAGGGGCTGCCGCCGGAGGAATGTGTGGTGTAGCGGTGAAATGCATAGATATCACACAGAACACCGATTGCGAAGGCATCTGGCGAAGCCCTGTCTGACGCTGAGGCACGAAAGCGTGGGGATCGA
>MG|3|V4|R|12|85.54|Bacteroidetes|Bacteroidia|Bacteroidales|Porphyromonadaceae|Barnesiella|viscericola|
TCGATCCCCACGCTTTCGTGCATCAGCGTCGATGCGGACTTCGCCAGGTGCCTCCGCAATCGGCGTTCTGCGTGATATCTATGCATTTCACCGCTACACCACGCATTCCCCCGACGCAGTCCGATCCCAGCACCGCAGTTTCGACGGCAACCCCCGGGTTGAGCCCGGGTATTTCACCGCCGACTTGCGGCGCCGCCTACGCACCCTTTAAACCCAATGAATCCGGATAACGCTCGCATCCCCCG
>MG|3|V4|F|56|91.39|Bacteroidetes|Bacteroidia|Bacteroidales|Porphyromonadaceae|Parabacteroides|distasonis|
CGGAGGATGCGAGCGTTATCCGGATTTATTGGGTTTAAAGGGTGCGTAGGTGGCCCCGTCAGTCAGTGGTGAAAGTCCGTGGCTCAACCATGGAATCGCCATTGAAACCACGGGGCTTGAGTATGATTGAGGTAGGCGGAACGCGTGGTGTAGCGGTGAAATGCATAGATATCACGCAGAACCCCGATTGCGAAGGCAGCTTACCAAGCCATGACTGACACTGAGGCACGAAAGCGTGGGTATCGA
>MG|3|V4|F|12|83.95|Bacteroidetes|Bacteroidia|Bacteroidales|Porphyromonadaceae|Barnesiella|viscericola|
CGGGGGGATGCAAGCGTTATCCGGATTTATTGGGTTTAAAGGGTGCGTAGGCGGCTCGACAAGTCAGCGGTGAAATACCGGGGCTCAACCCCGGGGCTGCCGTAGAAACTGCCGGGCTGGGATTCGACTGCCGTGTGAGGAATGTGTGGTGTAGCGGTGAAATGCATAGATATCACACAGAACACCGATTGCGAAGGCATCACACGAAGTCGCGATTGACGCTGAGGCACGAAAGTGTGGGGATCGA
>MG|3|V4|F|15|81.75|Bacteroidetes|Bacteroidia|Bacteroidales|Porphyromonadaceae|Barnesiella|viscericola|
CGGGGGATGCGAGCGTTATCCGGATTCATTGGGTTTAAAGGGCGCGCAGGCGGCCTGTCAAGTCGGCGGTGAAATCCGCGGGCCCAACCCGCGATGTGCCGTTGATACTGTCAGGCTGGGGATACGTGCGCCGTGGGGGGGAATGCGTGGTGTAGCGGTGAAATGCATAGATATCACGCAGAACGCCGATTGCGGAGGCACCTCACGAGCACGGGATCGACGCTGAGGCGCGAAAGCGTGGGGATCGA
>MG|3|V4|F|11|84.32|Bacteroidetes|Bacteroidia|Bacteroidales|Porphyromonadaceae|Parabacteroides|distasonis|
CGGAGGATGCGAGCGTTATCCGGATTCATTGGGTTTAAAGGGTGCGTAGGCGGTCTCGTAAGTCAGCGGTGAAATTCACGGGCTCAACCCGTGCCGTGCCGTTGATACTGCGGGGCTGGAGTACTGTCGCCGTGGGAGGAATGTGTGGTGTAGCGGTGAAATGCATAGATATCACACAGAACACCGATTGCGAAGGCATCTCACGAGGCAGGAACTGACGCTGATGCACGAAAGTGCGGGATCAA
>MG|3|V4|R|22|85.14|Bacteroidetes|Bacteroidia|Bacteroidales|Porphyromonadaceae|Barnesiella|viscericola|
TCGATCCCCACGCTTTCGTGCATCAGCGTCGATGCGGACTTCGCCAGGTGCCTCCGCAATCGGCGTTCTGCGTGATATCTATGCATTTCACCGCTACACCACGCATTCCCCCCGACGGCAGTCCGATCCCAGCACCGCAGTTTCGACGGCAACCCCCGGGTTGAGCCCGGGTATTTCACCGCCGACTTGCGGCGCCGCCTACGCACCCTTTAAACCCAATGAATCCGGATAACGCTCGCATCCCCCG
>MG|3|V4|F|24|83.95|Bacteroidetes|Bacteroidia|Bacteroidales|Porphyromonadaceae|Parabacteroides|distasonis|
CGGGGGATGCGAGCGTTATCCGGATTCATTGGGTTTAAAGGGTGCGTAGGCGGTCATGTAAGTCAGCGGTGAAATTCACGGGCTCAACCCGTGCCGTGCCGTTGATACTGCGTGGCTGGAATACGGTTGCCGTGGGAGGAATGTGTGGTGTAGCGGTGAAATGCATAGATATCACACAGAACACCGATTGCGAAGGCATCTCACGAAGCCGCGATTGACGCTGATGCACGAAAGTGCGGGGATCAA
>MG|3|V4|F|18|83.87|Bacteroidetes|Bacteroidia|Bacteroidales|Porphyromonadaceae|Parabacteroides|distasonis|
CGGAGGATGCGAGCGTTATCCGGATTCATTGGGGTTTAAAGGGTGCGTAGGCGGTCATGTAAGTCAGCGGTGAAATTCACGGGCTCAACCCGTGCCGTGCCGTTGATACTGCGTGGCTGGAATACGGTTGCCGTGGGAGGAATGTGTGGTGTAGCGGTGAAATGCATAGATATCACACAGAACACCGATTGCGAAGGCATCTCACGAAGCCGCGATTGACGCTGATGCACGAAAGTGCGGGGATCAA
>MG|3|V4|F|14|83.54|Bacteroidetes|Bacteroidia|Bacteroidales|Porphyromonadaceae|Parabacteroides|distasonis|
CAGAGGATGCGAGCGTTATCCGGATTTATTGGGTTTAAAGGGTGCGCAGGCGGCGTGGCAAGCCGGCGGTAAAACTGCGGGGCTCAACCCCGTATAGCCGTCGGGACTGCCGTGCTAGAGACGGCGGGAGGCATGCGGAATGCGCGGTGTAGCGGTGAAATGCATAGATATCGCGCAGAACGCCGATTGCGGAGGCAGCGTGCCGTCGCCGGTCTGACGCTGAGGCACGAAAGCGTGGGGATCGA
>MG|3|V4|F|58|85.2|Bacteroidetes|Bacteroidia|Bacteroidales|Porphyromonadaceae|Barnesiella|viscericola|
CGGGGGATGCGAGCGTTATCCGGATTCATTGGGTTTAAAGGGTGCGTAGGCGGCGCCGCAAGTCGGCGGTGAAATACCCGGGCTCAACCCGGGGGGTTGCCGTCGAAACTGCGGTGCTGGGATCGGACTGCGTCGGGGGAATGCGTGGTGTAGCGGTGAAATGCATAGATATCACGCAGAACGCCGATTGCGGAGGCACCTGGCGAAGTCCGCATCGACGCTGATGCACGAAAGCGTGGGGATCGA
>MG|3|V4|R|12|85.71|Bacteroidetes|Bacteroidia|Bacteroidales|Porphyromonadaceae|Barnesiella|viscericola|
TCGATCCCCACGCTTTCGTGCATCAGCGTCGATGCGGACTTCGCCAGGTGCCTCCGCAATCGGCGTTCTGCGTGATATCTATGCATTTCACCGCTACACCACGCATTCCCCCGACGCAGTCCGATCCCAGCACCGCAGTTTCGACGGCAACCCCCGGGTTGAGCCCGGGTATTTCACCGCCGACTTGCGGCGCCGCCTACGCACCCTTTAAACCCAATGAATCCGGATAACGCTCGCATCCCCCCG
>MG|3|V4|F|10|84.34|Bacteroidetes|Bacteroidia|Bacteroidales|Porphyromonadaceae|Parabacteroides|distasonis|
CGGAGGATGCGAGCGTTATCCGGATTCATTGGGTTTAAAGGGGTGCGTAGGCGGTCTCGTAAGTCAGCGGTGAAATTCACGGGCTCAACCCGTGCCGTGCCGTTGATACTGCGGGGCTGGAGTACTGTCGCCGTGGGAGGAATGTGTGGTGTAGCGGTGAAATGCATAGATATCACACAGAACACCGATTGCGAAGGCATCTCACGAGGCAGGGACTGACGCTGATGCACGAAAGTGCGGGGATCAA
>MG|3|V4|R|10|83.0|Bacteroidetes|Bacteroidia|Bacteroidales|Porphyromonadaceae|Parabacteroides|distasonis|
TCGATCCCCACGCTTTCGTGCCTCAGCGTCAGACCGGCGACGGCACGCTGCCTCCGCAATCGGCGTTCTGCGCGATATCTATGCATTTCACCGCTACACCGCGCATTCCGCATGCCTCCCGCCGTCTCTAGCACGGCAGTCCCGACGGCTATACGGGGTTGAGCCCCGCAGTTTTACCGCCGGCTTGCCACGCCGCCTGCGCACCCCTTTAAACCCCAATAAATCCGGATAACGCTCGCATCCTCCG
>MG|3|V4|F|115|88.66|Bacteroidetes|Bacteroidia|Bacteroidales|Porphyromonadaceae|Parabacteroides|distasonis|
CGGAGGATGCGAGCGTTATCCGGATTTATTGGGTTTAAAGGGTGCGTAGGCGGACTGATAAGTCAGCGGTGAAACCCTGTCGCTTAACGATAGGCGTGCCGTTGAAACTGCCGGTCTTGCGTGAGGTAGAGGCAGGCGGAATGCGTGGTGTAGCGGTGAAATGCATAGATATCACGCAGAACCCCGATTGCGAAGGCAGCTTGCTGGACCTTTACGGACGCTGAAGCACGAAAGCGTGGGTATCAAA
>MG|3|V4|F|14|80.89|Bacteroidetes|Bacteroidia|Bacteroidales|Porphyromonadaceae|Parabacteroides|distasonis|
CGGAGGATGCGAGCGTTATCCGGAATCATTGGGTTTAAAGGGTGCGTAGGCGGGCAGGCAAGTCCGCGGTGAAACACCGGGGCTAAACCCCGGGGCTGCCGTGGAAACTGCGGGCCTGGAATGGGGTCGCTGCGGGAGGAATGTGCGGTGTAGCGGTGAAATGCATAGATATCGCACAGAACGCCGATTGCGAAGGCATCTCGCAAGGCCCCGATTGACGCTGAGGCACGAAAGCGCGGGGATCAA
>MG|3|V4|F|12|84.34|Bacteroidetes|Bacteroidia|Bacteroidales|Porphyromonadaceae|Parabacteroides|distasonis|
CGGAGGATGCGAGCGTTATCCGGATTCATTGGGTTTAAAGGGTGCGTAGGCTGCCTGTTAAGTCAGCGGTGAAATGGGCCGGCCAACCGGCCAGCTGCCGTTGATACTGACGGGCTGGAATGTCGTTGCCGCAGGAGGAATGTGTGGTGTAGCGGTGAAATGCATAGATATCACACAGAACACCGATTGCGAAGGCATCTTGCGAAACGACGATTGACGCTGAGGCACGAAAGTGCGGGGATCAA
>MG|3|V4|F|42|80.97|Bacteroidetes|Bacteroidia|Bacteroidales|Porphyromonadaceae|Parabacteroides|distasonis|
CGGAGGATGCGAGCGTTATCCGGAATCATTGGGTTTAAAGGGTGCGTAGGCGGGCAGGCAAGTCCGCGGTGAAACACCGGGGCTAAACCCCGGGGCTGCCGTGGAAACTGCGGGCCTGGAATGGGGTCGCTGCGGGAGGAATGTGCGGTGTAGCGGTGAAATGCATAGATATCGCACAGAACGCCGATTGCGAAGGCATCTCGCAAGTCCCCTATTGACGCTGAGGCACGAAAGCGCGGGGATCAA
>MG|3|V4|F|18|84.62|Bacteroidetes|Bacteroidia|Bacteroidales|Porphyromonadaceae|Barnesiella|viscericola|
CGGAGGATGCGAGCGTTATCCGGATTTATTGGGTTTAAAGGGTGCGTAGGCGGCTCGACAAGTCAGCGGTGAAATACCGGGGCTCAACCCCGGGGCTGCCGTAGAAACTGCCGGGCTGGGATTCGACTGCCGTGTGAGGAATGTGTGGTGTAGCGGTGAAATGCATAGATATCACACAGAACACCGATTGCGAAGGCATCACACGAAGTCGCGATTGACGCTGAGGCACGAAAGTGTGGGGATCGA
>MG|3|V4|F|149|80.57|Bacteroidetes|Bacteroidia|Bacteroidales|Porphyromonadaceae|Parabacteroides|distasonis|
CGGAGGATGCGGGCGTTATCCGGAATCATTGGGCTTAAAGGGTGCGCAGGCGGCCCTTCAAGCCGGCGGTCAAAGACCGGGGCTCAACCCCGGTTCGCCGCCGGGACTGAGGGGCTGGCGTTGTCGCGGTGCATGCGGAACGCGTCATGTAGCGGTGAAATGCATAGATATGACGCAGAACGCCGATCGCGGAGGCAGCATGCAAGCGGCATACGGACGCTGAGGCACGAAAGCGCGGGGATCGAA
>MG|3|V4|F|47|85.37|Bacteroidetes|Bacteroidia|Bacteroidales|Porphyromonadaceae|Barnesiella|viscericola|
CGGGGGGATGCGAGCGTTATCCGGATTCATTGGGTTTAAAGGGTGCGTAGGCGGCGCCGCAAGTCGGCGGTGAAATACCCGGGCTCAACCCGGGGGGTTGCCGTCGAAACTGCGGTGCTGGGATCGGACTGCGTCGGGGGGAATGCGTGGTGTAGCGGTGAAATGCATAGATATCACGCAGAACGCCGATTGCGGAGGCACCTGGCGAAGTCCGCATCGACGCTGATGCACGAAAGCGTGGGGATCGA
>MG|3|V4|F|533|85.14|Bacteroidetes|Bacteroidia|Bacteroidales|Porphyromonadaceae|Barnesiella|viscericola|
CGGGGGATGCGAGCGTTATCCGGATTCATTGGGTTTAAAGGGTGCGTAGGCGGCGCCGCAAGTCGGCGGTGAAATACCCGGGCTCAACCCGGGGGTTGCCGTCGAAACTGCGGTGCTGGGATCGGACTGCCGTCGGGGGAATGCGTGGTGTAGCGGTGAAATGCATAGATATCACGCAGAACGCCGATTGCGGAGGCACCTGGCGAAGTCCGCATCGACGCTGATGCACGAAAGCGTGGGGATCGA
>MG|3|V4|F|44|84.46|Bacteroidetes|Bacteroidia|Bacteroidales|Porphyromonadaceae|Parabacteroides|distasonis|
CGGAGGATGCGAGCGTTATCCGGATTCATTGGGTTTAAAGGGGTGCGTAGGCGGTCTCGTAAGTCAGCGGTGAAATTCACGGGCTCAACCCGTGCCGTGCCGTTGATACTGCGGGGCTGGAGTACTGTCGCCGTGGGAGGAATGTGTGGTGTAGCGGTGAAATGCATAGATATCACACAGAACACCGATTGCGAAGGCATCTCACGAGGCAGGTACTGACGCTGATGCACGAAAGTGCGGGGATCAA
>MG|3|V4|F|387|84.68|Bacteroidetes|Bacteroidia|Bacteroidales|Porphyromonadaceae|Parabacteroides|distasonis|
CGGAGGATGCGAGCGTTATCCGGATTCATTGGGTTTAAAGGGTGCGTAGGCGGTCTCGTAAGTCAGCGGTGAAATTCACGGGCTCAACCCGTGCCGTGCCGTTGATACTGCGGGGCTGGAGTACTGTCGCCGTGGGAGGAATGTGTGGTGTAGCGGTGAAATGCATAGATATCACACAGAACACCGATTGCGAAGGCATCTCACGAGGCAGGGACTGACGCTGATGCACGAAAGTGCGGGGATCAA
>MG|3|V4|F|99|84.74|Bacteroidetes|Bacteroidia|Bacteroidales|Porphyromonadaceae|Barnesiella|viscericola|
CGGGGGATGCGAGCGTTATCCGGATTCATTGGGTTTAAAGGGTGCGTAGGCGGCGCCGCAAGTCGGCGGTGAAATACCCGGGCTCAACCCGGGGGTTGCCGTCGAAACTGCGGTGCTGGGATCGGACTGCCGTCGGGGGAATGCGTGGTGTAGCGGTGAAATGCATAGATATCACGCAGAACGCCGATTGCGGAGGCACCTGGCGAAGTCCGCATCGACGCTGATGCACGAAAGCGTGGGATCGA
>MG|3|V4|F|10|84.8|Bacteroidetes|Bacteroidia|Bacteroidales|Porphyromonadaceae|Parabacteroides|distasonis|
CGGAGGATGCGAGCGTTATCCGGATTCATTGGGTTTAAAGGGTGCGTAGGCGGTCATGTAAGTCAGCGGTGAAATTCACGGGCTCAACCCGTGCCGTGCCGTTGATACTGCGGGGCTGGAGTACTGTCGCCGTGGGAGGAATGTGTGGTGTAGCGGTGAAATGCATAGATATCACACAGAACACCGATTGCGAAGGCATCTCACGAGGCAGGTACTGACGCTGATGCACGAAAGTGCGGGGATCAA
>MG|3|V4|R|18|85.37|Bacteroidetes|Bacteroidia|Bacteroidales|Porphyromonadaceae|Barnesiella|viscericola|
TCGATCCCCACGCTTTCGTGCATCAGCGTCGATGCGGACTTCGCCAGGTGCCTCCGCAATCGGCGTTCTGCGTGATATCTATGCATTTCACCGCTACACCACGCATTCCCCCCGACGCAGTCCGATCCCAGCACCGCAGTTTCGACGGCAACCCCCCGGGTTGAGCCCGGGTATTTCACCGCCGACTTGCGGCGCCGCCTACGCACCCTTTAAACCCAATGAATCCGGATAACGCTCGCATCCCCCCG
>MG|3|V4|F|16|84.08|Bacteroidetes|Bacteroidia|Bacteroidales|Porphyromonadaceae|Parabacteroides|distasonis|
CGGGGGGATGCGAGCGTTATCCGGATTCATTGGGTTTAAAGGGTGCGTAGGCTGCCTGTTAAGTCAGCGGTGAAATGGGCCGGCCAACCGGCCAGCTGCCGTTGATACTGACGGGCTGGAATGTCGTTGCCGCAGGAGGAATGTGTGGTGTAGCGGTGAAATGCATAGATATCACACAGAACACCGATTGCGAAGGCATCTTGCGAAACGACGATTGACGCTGAGGCACGAAAGTGCGGGGATCAA
>MG|3|V4|F|63|96.27|Bacteroidetes|Bacteroidia|Bacteroidales|Porphyromonadaceae|Parabacteroides|sp.|
CGGAGGATGCGAGCGTTATCCGGATTTATTGGGTTTAAAGGGTGCGTAGGTGGTCTTTTAAGTCAGCGGTGAAAGTTTGTGGCTCAACCATAAAATTGCCATTGAAACTGGGAGACTTGAGTATGTTTGAGGTAGGCGGAATGCGTGGTGTAGCGGTGAAATGCATAGATATCACGCAGAACTCCGATTGCGAAGGCAGCTTGCCAAGCCATAACTGACACTGAAGCACGAAAGCGTGGGTATCAA
>MG|3|V4|R|41|87.85|Bacteroidetes|Bacteroidia|Bacteroidales|Porphyromonadaceae|Parabacteroides|distasonis|
TTGATACCCACGCTTTCGTGCTTCAGCGTCCGTAAAGGTCCAGCAAGCTGCCTTCGCAATCGGGGTTCTGCGTGATATCTATGCATTTCACCGCTACACCACGCATTCCGCCTGCCTCTGCCTCACGCAAGACCGGCAGTTTCAACGGCAGCCCTATCGTTAAGCGACAGTCTTTCACCGCTGACTTACCGGTCAGCCTACGCACCCTTTAAACCCAATAAATCCGGATAACGCTCGCATCCTCCG
>MG|3|V4|F|19|82.47|Bacteroidetes|Bacteroidia|Bacteroidales|Porphyromonadaceae|Barnesiella|viscericola|
CGGAGGATGCGAGCGTTATCCGGATTCATTGGGTTTAAAGGGCGCGCAGGCGGCCTGTCAAGTCGGCGGTGAAATCCGCGGGCCCAACCCGCGATGTGCCGTTGATACTGTCAGGCTGGGATACGTGCGCCGTGGGGGGAATGCGTGGTGTAGCGGTGAAATGCATAGATATCACGCAGAACGCCGATTGCGGAGGCACCTCACGAGCACGGGATCGACGCTGAGGCGCGAAAGCGTGGGGATCGA
>MG|3|V4|F|58|83.81|Bacteroidetes|Bacteroidia|Bacteroidales|Porphyromonadaceae|Parabacteroides|distasonis|
CGGAGGATGCGAGCGTTATCCGGACTTATTGGGTTTAAAGGGTGCGCAGGCGGCCCTTCAAGCCGGCGGTAAAATGTCGGGGCTCAACCCCGGCCGGCCGTCGGGACTGCGGGGCTGGAGACGGCGGGAGGCACGCGGAATGCGCGGTGTAGCGGTGAAATGCATAGATATCGCGCAGAACTCCGATTGCGAAGGCAGCGTGCCGCCGCCGATCTGACGCTGAGGCACGAAAGCGTGGGGATCGA
>MG|3|V4|F|12|81.53|Bacteroidetes|Bacteroidia|Bacteroidales|Porphyromonadaceae|Barnesiella|viscericola|
CGGAGGATGCGAGCGTTATCCGGATTTATTGGGTTTAAAGGGTGCGCAGGCGGCCCGGTAAGCCGGCGGTAAAAATGCGGGGCTCAACCCCGCCGAGCCGTCGGTACTGCCGGGCTGGCGTTGCGGCGGCGCATGCGGAACGCGTCATGTAGCGGTGAAATGCATAGATATGACGCAGAACGCCGATCGCGGAGGCAGCATGCGAGTCGCATACGGACGCTGAGGCACGAAGGCGCGGGTATCGA
>MG|3|V4|F|45|90.28|Bacteroidetes|Bacteroidia|Bacteroidales|Porphyromonadaceae|Macellibacteroides|fermentans|
CGGAGGATGCGAGCGTTATCCGGATTTATTGGGTTTAAAGGGTGCGTAGGCGGGATTGAAAGTCAGCGGTGAAATCTCACGGCTTAACCGTGAAACTGCCGTTGAAACTATAAACCTTGAGTGTAAAAGAGGTATGCGGAATGCGTGGTGTAGCGGTGAAATGCATAGATATCACGCAGAACTCCGATTGCGAAGGCAGCATACTGGGCTACAACTGACGCTGAAGCACGAAAGCGTGGGGATCGA
>MG|3|V4|F|12|90.98|Bacteroidetes|Bacteroidia|Bacteroidales|Porphyromonadaceae|Tannerella|sp.|
CAGAGGATGCGAGCGTTATCCGGATTTATTGGGTTTAAAGGGTGCGTAGGCGGCCTGTTAAGTCAGCGGTGAAAGGTTGTCGCTCAACGATGAAATTGCCGTTGAAACTGGCGGGCTAGAGTACGGACGAGGTATGCGGAATGCGTGGTGTAGCGGTGAAATGCATAGATATCACGCAGAACTCCGATAGCGAAGGCAGCATACCAGGGCGCAACAGACGCTGAAGCACGAAAGCGTGGGTATCAA
>MG|3|V4|R|55|88.62|Bacteroidetes|Bacteroidia|Bacteroidales|Porphyromonadaceae|Parabacteroides|distasonis|
TTGATACCCACGCTTTCGTGCTTCAGCGTCCGTAAAGGTCCAGCAAGCTGCCTTCGCAATCGGGGTTCTGCGTGATATCTATGCATTTCACCGCTACACCACGCATTCCGCCTGCCTCTACCTCACGCAAGACCGGCAGTTTCAACGGCACGCCTATCGTTAAGCGACAGGGTTTCACCGCTGACTTATCAGTCCGCCTACGCACCCTTTAAACCCAATAAATCCGGATAACGCTCGCATCCTCCG
>MG|3|V4|F|19|82.0|Bacteroidetes|Bacteroidia|Bacteroidales|Porphyromonadaceae|Barnesiella|intestinihominis|
CGGGGGATGCGAGCGTTATCCGGATTCATTGGGTTTAAAGGGCGCGCAGGCGGCCTGTCAAGTCGGCGGTGAAATCCGCGGGCCCAACCCGCGATGTGCCGTTGATACTGTCAGGCTGGGGATACGTGCGCCGTGGGGGGAATGCGTGGTGTAGCGGTGAAATGCATAGATATCACGCAGAACGCCGATTGCGGAGGCACCTCACGAGCACGGGATCGACGCTGAGGCGCGAAAGCGTGGGGATCGA
>MG|3|V4|R|18|85.43|Bacteroidetes|Bacteroidia|Bacteroidales|Porphyromonadaceae|Barnesiella|viscericola|
TCGATCCCCACGCTTTCGTGCCTCAGCGTCCGTGCCGGCGCGGCATGCTGCCTTCGCAATCGGAGTTCTGCGTCATATCTATGCATTTCACCGCTACACGACGCATTCCGCATGCCTCCGCCGGACGCAAGCCCATCAGTTTCGACGGCTGCGCGGGGTTGAGCCCCGATGTTTCACCGCCGACTTGAACGGGCCGCCTGCGCACCCTTTAAACCCAATAAATCCGGATAACGCTCGCATCCTCCG
>MG|3|V4|F|14|91.5|Bacteroidetes|Bacteroidia|Bacteroidales|Porphyromonadaceae|Porphyromonas|pogonae|
CGGAGGATGCGAGCGTTATCCGGATTTATTGGGTTTAAAGGGTGCGTAGGTGGCTTTTTAAGTCAGTGGTGAAAGTTCTCTGCTCAACGGGGGAATTGCCATTGAAACTGGAGAGCTTGAGTGTGAATGAGGCAGGCGGAATGCGTGGTGTAGCGGTGAAATGCATAGAGATCACGCAGAACCCCGATTGCGAAGGCAGCTTGCTAAGCCATAACTGACACTGAAGCACGAAAGCGTGGGTATCAA
>MG|3|V4|R|21|84.46|Bacteroidetes|Bacteroidia|Bacteroidales|Porphyromonadaceae|Parabacteroides|distasonis|
TTGATCCCCGCACTTTCGTGCATCAGCGTCAGTACCTGCCTCGTGAGATGCCTTCGCAATCGGTGTTCTGTGTGATATCTATGCATTTCACCGCTACACCACACATTCCTCCCACGGCGACAGTACTCCAGCCCCGCAGTATCAACGGCACGGCACGGGTTGAGCCCGTGAATTTCACCGCTGACTTACGAGACCGCCTACGCACCCCTTTAAACCCAATGAATCCGGATAACGCTCGCATCCTCCG
>MG|3|V4|R|21|83.81|Bacteroidetes|Bacteroidia|Bacteroidales|Porphyromonadaceae|Parabacteroides|distasonis|
TCGATCCCCACGCTTTCGTGCCTCAGCGTCAGATCGGCGGCGGCACGCTGCCTTCGCAATCGGAGTTCTGCGCGATATCTATGCATTTCACCGCTACACCGCGCATTCCGCGTGCCTCCCGCCGTCTCCAGCCCCGCAGTCCCGACGGCCGGCCGGGGTTGAGCCCCGACATTTTACCGCCGGCTTGAAGGGCCGCCTGCGCACCCTTTAAACCCAATAAGTCCGGATAACGCTCGCATCCTCCG
>MG|3|V4|R|113|83.67|Bacteroidetes|Bacteroidia|Bacteroidales|Porphyromonadaceae|Parabacteroides|distasonis|
TCGATCCCCACGCTTTCGTGCCTCAGCGTCAGACCGGCGACGGCACGCTGCCTCCGCAATCGGCGTTCTGCGCGATATCTATGCATTTCACCGCTACACCGCGCATTCCGCATGCCTCCCGCCGTCTCTAGCACGGCAGTCCCGACGGCTATACGGGGTTGAGCCCCGCAGTTTTACCGCCGGCTTGCCACGCCGCCTGCGCACCCTTTAAACCCAATAAATCCGGATAACGCTCGCATCCTCCG
>MG|3|V4|R|19|78.05|Bacteroidetes|Bacteroidia|Bacteroidales|Porphyromonadaceae|Parabacteroides|distasonis|
TCGATACCCGCGCCTTCGTGCCTCAGCGTCCGTATGCGACTCGCATGCTGCCTCCGCGATCGGCGTTCTGCGTCATATCTATGCATTTCACCGCTACATGACGCGTTCCGCATGCGCCGCCGCAACGCCAGCCCCGCAGTACCGACGGCTCGGCGGGGTTGAGCCCCGCATTTTTACCGCCGGCTTACCGGGCCGCCTGCGCACCCTTTAAGCCCAATGATTCCGGATAACGCCCGCATCCTCCG
>MG|3|V4|R|22|83.87|Bacteroidetes|Bacteroidia|Bacteroidales|Porphyromonadaceae|Parabacteroides|distasonis|
TTGATCCCCCGCACTTTCGTGCATCAGCGTCAATCGCGGCTTCGTGAGATGCCTTCGCAATCGGTGTTCTGTGTGATATCTATGCATTTCACCGCTACACCACACATTCCTCCCACGGCAACCGTATTCCAGCCACGCAGTATCAACGGCACGGCACGGGTTGAGCCCGTGAATTTCACCGCTGACTTACATGACCGCCTACGCACCCTTTAAACCCAATGAATCCGGATAACGCTCGCATCCTCCG
>MG|3|V4|F|10|89.8|Bacteroidetes|Bacteroidia|Bacteroidales|Porphyromonadaceae|Tannerella|sp.|
CGGGGGATGCGAGCGTTATCCGGATTCATTGGGTTTAAAGGGTGCGTAGGCGGGATTGAAAGTCAGCGGTGAAATCTCACGGCTTAACCGTGAAACTGCCGTTGAAACTATAAACCTTGAGTGTAAAAGAGGTATGCGGAATGCGTGGTGTAGCGGTGAAATGCATAGATATCACGCAGAACTCCGATTGCGAAGGCAGCATACTGGGCTACAACTGACGCTGAAGCACGAAAGCGTGGGGATCGA
>MG|3|V4|F|19|81.89|Bacteroidetes|Bacteroidia|Bacteroidales|Porphyromonadaceae|Barnesiella|viscericola|
CGGGGGGATGCGAGCGTTATCCGGATTTATTGGGTTTAAAGGGTGCGTAGGCGGCACGGCAAGTCAGTGGTGAAATGTCCGTACTCAATATGGGGAGTGCCATAGAAACTGCCGTACTGGAATTTGGGCGACGCCGGCGGAATGTGTAGTGTAGCGGTGAAATGCATAGATATTACACAGAACACCGATAGAGAAGTCAGCTGGCGAGGGCGCGATTGACGCTGAGGCACGAGAGTGTGGGGATCGA
>MG|3|V4|F|10|80.41|Bacteroidetes|Bacteroidia|Bacteroidales|Porphyromonadaceae|Parabacteroides|distasonis|
CAGAGGATGCGGGCGTTATCCGGAATCATTGGGCTTAAAGGGTGCGCAGGCGGCCCTTCAAGCCGGCGGTCAAAGACCGGGGCTCAACCCCGGTTCGCCGCCGGGACTGAGGGGCTGGCGTTGTCGCGGTGCATGCGGAACGCGTCATGTAGCGGTGAAATGCATAGATATGACGCAGAACGCCGATCGCGGAGGCAGCATGCAAGCGGCATACGGACGCTGAGGCACGAAAGCGCGGGGATCGA
>MG|3|V4|F|14|84.49|Bacteroidetes|Bacteroidia|Bacteroidales|Porphyromonadaceae|Parabacteroides|distasonis|
CGGAGGATGCGAGCGTTATCCGGATTTATTGGGTTTAAAGGGTGCGCAGGCGGCGTTGCAAGCCGGCGGTAAAACTGCGGGGCTCAACCCCGTATAGCCGTCGGGACTGCTGTGCTAGAGACGGCGGGAGGCATGCGGAATGCGCGGTGTAGCGGTGAAATGCATAGATATCGCGCAGAACGCCGATTGCGGAGGCAGCGTGCCGTCGCCGGTCTGACGCTGAGGCACGAAAGCGTGGGGATCGA
>MG|3|V4|F|16|85.2|Bacteroidetes|Bacteroidia|Bacteroidales|Porphyromonadaceae|Barnesiella|viscericola|
CGGGGGATGCGAGCGTTATCCGGATTCATTGGGTTTAAAGGGTGCGTAGGCGGCGCCGCAAGTCGGCGGTGAAATACCCGGGCTCAACCCGGGGGGTTGCCGTCGAAACTGCGGTGCTGGGATCGGACTGCGTCGGGGGGAATGCGTGGTGTAGCGGTGAAATGCATAGATATCACGCAGAACGCCGATTGCGGAGGCACCTGGCGAAGTCCGCATCGACGCTGATGCACGAAAGCGTGGGGATCGA
>MG|3|V4|F|86|90.65|Bacteroidetes|Bacteroidia|Bacteroidales|Porphyromonadaceae|Tannerella|sp.|
CGGAGGATGCGAGCGTTATCCGGATTTATTGGGTTTAAAGGGTGCGTAGGCGGCCTGTTAAGTCAGCGGTGAAAGGTTGTCGCTCAACGATGAAAATGCCGTTGAAACTGGCGGGCTAGAGTACGGACGAGGTATGCGGAATGCGTGGTGTAGCGGTGAAATGCATAGATATCACGCAGAACTCCGATAGCGAAGGCAGCATACCAGGGCGCAACAGACGCTGAAGCACGAAAGCGTGGGTATCAA
>MG|3|V4|R|13|82.19|Bacteroidetes|Bacteroidia|Bacteroidales|Porphyromonadaceae|Barnesiella|viscericola|
TCGATCCCCACACTCTCGTGCCTCAGCGTCAATCGCGCCCTCGCCAGCTGACTTCTCTATCGGTGTTCTGTGTAATATCTATGCATTTCACCGCTACACTACACATTCCGCCGGCGTCGCCCAAATTCCAGTACGGCAGTTTCTATGGCACTCCCCATATTGAGTACGGACATTTCACCACTGACTTGCCGTGCCGCCTACGCACCCTTTAAACCCAATAAATCCGGATAACGCTCGCATCCTCCG
>MG|3|V4|F|14|85.08|Bacteroidetes|Bacteroidia|Bacteroidales|Porphyromonadaceae|Parabacteroides|distasonis|
CGGAGGATGCGAGCGTTATCCGGATTTATTGGGTTTAAAGGGTGCGTAGGCGGTCTCGTAAGTCAGCGGTGAAATTCACGGGCTCAACCCGTGCCGTGCCGTTGATACTGCGGGGCTGGAGTACTGTCGCCGTGGGAGGAATGTGTGGTGTAGCGGTGAAATGCATAGATATCACACAGAACACCGATTGCGAAGGCATCTCACGAGGCAGGGACTGACGCTGATGCACGAAAGTGCGGGGATCAA
>MG|3|V4|R|169|84.68|Bacteroidetes|Bacteroidia|Bacteroidales|Porphyromonadaceae|Parabacteroides|distasonis|
TTGATCCCCGCACTTTCGTGCATCAGCGTCAGTCCCTGCCTCGTGAGATGCCTTCGCAATCGGTGTTCTGTGTGATATCTATGCATTTCACCGCTACACCACACATTCCTCCCACGGCGACAGTACTCCAGCCCCGCAGTATCAACGGCACGGCACGGGTTGAGCCCGTGAATTTCACCGCTGACTTACGAGACCGCCTACGCACCCTTTAAACCCAATGAATCCGGATAACGCTCGCATCCTCCG
>MG|3|V4|R|86|81.85|Bacteroidetes|Bacteroidia|Bacteroidales|Porphyromonadaceae|Barnesiella|viscericola|
TCGATCCCCACACTCTCGTGCCTCAGCGTCAATCGCGCCCTCGCCAGCTGACTTCTCTATCGGTGTTCTGTGTAATATCTATGCATTTCACCGCTACACTACACATTCCGCCGGCGTCGCCCAAATTCCAGTACGGCAGTTTCTATGGCACTCCCCATATTGAGTACGGACATTTCACCACTGACTTGCCGTGCCGCCTACGCACCCTTTAAACCCAATAAATCCGGATAACGCTCGCATCCCCCGT
>MG|3|V4|R|16|81.93|Bacteroidetes|Bacteroidia|Bacteroidales|Porphyromonadaceae|Barnesiella|viscericola|
TCGATCCCCACGCTTTCGTGCCTCAGCGTCGATCACGGCCTCGCCAGATGCCTCCGCAATCGGTGTTCTGTGCGATATCTATGCATTTCACCGCTACACCGCACATTCCTCCGGCGGCGACCGTATCCCAGCCCCCCAGTATCATCGGCAGCCCCGGCGTTGAGCGCCGGTATTTCACCGCTGACTTGAAGAACCGCCTGCGCACCCTTTAAACCCAATGAATCCGGATAACGCTCGCATCCCCCG
>MG|3|V4|R|19|91.39|Bacteroidetes|Bacteroidia|Bacteroidales|Porphyromonadaceae|Parabacteroides|distasonis|
TCGATACCCACGCTTTCGTGCCTCAGTGTCAGTCATGGCTTGGTAAGCTGCCTTCGCAATCGGGGTTCTGCGTGATATCTATGCATTTCACCGCTACACCACGCGTTCCGCCTACCTCAATCATACTCAAGCCCCGTGGTTTCAATGGCGATTCCATGGTTGAGCCACGGACTTTCACCACTGACTGACGGGGCCACCTACGCACCCTTTAAACCCAATAAATCCGGATAACGCTCGCATCCTCCG
>MG|3|V4|F|22|77.64|Bacteroidetes|Bacteroidia|Bacteroidales|Porphyromonadaceae|Parabacteroides|distasonis|
CGGAGGATGCGGGCGTATCCGGAATCATTGGGCTTAAAGGGTGCGCAGGCGGCCCGGTAAGCCGGCGGTAAAAATGCGGGGCTCAACCCCGCCGAGCCGTCGGTACTGCGGGGCTGGCGTTGCGGCGGCGCATGCGGAACGCGTCATGTAGCGGTGAAATGCATAGATATGACGCAGAACGCCGATCGCGGAGGCAGCATGCGAGCCGCATACGGACGCTGAGGCACGAAGGCGCGGGTATCGAA
>MG|3|V4|F|48|80.88|Bacteroidetes|Bacteroidia|Bacteroidales|Porphyromonadaceae|Barnesiella|intestinihominis|
CGGGGGATGCGAGCGTTATCCGGAATCATTGGGTTTAAAGGGTGCGTAGGCTGTTCCGCAAGCGGGCGGTGAAATCCCCGGGCTCAACCCGGTGTTTGCCGTCCGGACTGCGGTTCTGGGATACGGTGGCCGCGGCGGGAATGCGTGGTGTAGCGGTGAAATGCATAGATATCACGCAGAACGCCGATTGCGGAGGCACGTCGCGACGCCGTGATCGACGCTGATGCACGAAAGCGTGGGGATCGA
>MG|3|V4|F|24|83.67|Bacteroidetes|Bacteroidia|Bacteroidales|Porphyromonadaceae|Parabacteroides|distasonis|
CGGAGGATGCGAGCGTTATCCGGATTTATTGGGTTTAAAGGGTGCGCAGGCGGCGTGGCAAGCCGGCGGTAAAACTGCGGGGCTCAACCCCGTATAGCCGTCGGGACTGCTGTGCTTGAGACGGCGGGAGGCATGCGGAATGCGCGGTGTAGCGGTGAAATGCATAGATATCGCGCAGAACGCCGATTGCGGAGGCAGCGTGCCGTCGCCGGTCTGACGCTGAGGCACGAAAGCGTGGGGATCGA
>MG|3|V4|F|22|83.4|Bacteroidetes|Bacteroidia|Bacteroidales|Porphyromonadaceae|Parabacteroides|distasonis|
CGGAGGATGCAAGCGTTATCCGGACTTATTGGGTTTAAAGGGTGCGCAGGCGGCCCTTCAAGCCGGCGGTAAAATGTCGGGGCTCAACCCCGGCCGGCCGTCGGGACTGCGGGGCTGGAGACGGCGGGAGGCACGCGGAATGCGCGGTGTAGCGGTGAAATGCATAGATATCGCGCAGAACTCCGATTGCGAAGGCAGCGTGCCGCCGCCGATCTGACGCTGAGGCACGAAAGCGTGGGGATCGA
>MG|3|V4|F|14|83.74|Bacteroidetes|Bacteroidia|Bacteroidales|Porphyromonadaceae|Parabacteroides|distasonis|
CGGAGGATGCGAGCGTTATCCGGATTTATTGGGTTTAAAGGGTGCGCAGGCGGCGTGGCAAGCCGGCGGTAAAAACTGCGGGGCTCAACCCCGTATAGCCGTCGGGACTGCCGTGCTAGAGACGGCGGGAGGCATGCGGAATGCGCGGTGTAGCGGTGAAATGCATAGATATCGCGCAGAACGCCGATTGCGGAGGCAGCGTGCCGTCGCCGGTCTGACGCTGAGGCACGAAAGCGTGGGGATCGA
>MG|3|V4|R|10|88.62|Bacteroidetes|Bacteroidia|Bacteroidales|Porphyromonadaceae|Odoribacter|laneus|
TCGCTACCCACGCTCTCGTGCTTCAGCGTCAGGCGCAGCCTGGCAAGCTGCCTTCGCTATCGGAGTTCTAAGTTATATCTATGCATTTCACCGCTACTTAACTTGTTCCGCCTGCCTCGTCTGCCCTCAAGCATGCCAGTTTTAATGGCCGACCGGAGTGGAGCCCCGGCATTTCACCACTAACTTAACACGCCGCCTACGCACCCTTTAAACCCAATAAATCCGGATAACGCTCGCATCCTCCG
>MG|3|V4|F|28|85.94|Bacteroidetes|Bacteroidia|Bacteroidales|Porphyromonadaceae|Barnesiella|viscericola|
CGGAGGATGCGAGCGTTATCCGGATTTATTGGGTTTAAAGGGTGCGTAGGCGGCGCCGCAAGTCGGCGGTGAAATACCCGGGCTCAACCCGGGGGTTGCCGTCGAAACTGCGGTGCTGGGATCGGACTGCCGTCGGGGGAATGCGTGGTGTAGCGGTGAAATGCATAGATATCACGCAGAACGCCGATTGCGGAGGCACCTGGCGAAGTCCGCATCGACGCTGATGCACGAAAGCGTGGGGATCGA
>MG|3|V4|R|166|91.06|Bacteroidetes|Bacteroidia|Bacteroidales|Porphyromonadaceae|Tannerella|sp.|
TTGATACCCACGCTTTCGTGCTTCAGCGTCTGTTGCGCCCTGGTATGCTGCCTTCGCTATCGGAGTTCTGCGTGATATCTATGCATTTCACCGCTACACCACGCATTCCGCATACCTCGTCCGTACTCTAGCCCGCCAGTTTCAACGGCAATTTCATCGTTGAGCGACAACCTTTCACCGCTGACTTAACAGGCCGCCTACGCACCCTTTAAACCCAATAAATCCGGATAACGCTCGCATCCTCCG
>MG|3|V4|F|10|83.27|Bacteroidetes|Bacteroidia|Bacteroidales|Porphyromonadaceae|Parabacteroides|distasonis|
CGGAGGATGCGAGCGTTATCCGGATTATTGGGTTTAAAGGGTGCGCAGGCGGCGTGGCAAGCCGGCGGTAAAACTGCGGGGCTCAACCCCGTATAGCCGTCGGGACTGCCGTGCTAGAGACGGCGGGAGGCATGCGGAATGCGCGGTGTAGCGGTGAAATGCATAGATATCGCGCAGAACGCCGATTGCGGAGGCAGCGTGCCGTCGCCGGTCTGACGCTGAGGCACGAAAGCGTGGGGATCGA
>MG|3|V4|F|11|83.79|Bacteroidetes|Bacteroidia|Bacteroidales|Porphyromonadaceae|Parabacteroides|distasonis|
CGGAGGATGCGAGCGTTATCCGGATTCATTGGGGTTTTAAAGGGGTGCGTAGGCGGTCTCGTAAGTCAGCGGTGAAATTCACGGGCTCAACCCGTGCCGTGCCGTTGATACTGCGGGGCTGGAGTACTGTCGCCGTGGGAGGAATGTGTGGTGTAGCGGTGAAATGCATAGATATCACACAGAACACCGATTGCGAAGGCATCTCACGAGGCAGGTACTGACGCTGATGCACGAAAGTGCGGGGATCAA
>MG|3|V4|R|15|86.64|Bacteroidetes|Bacteroidia|Bacteroidales|Porphyromonadaceae|Odoribacter|splanchnicus|
TCGCTACCCGCGCTCTCGTGCTTCAGCGTCAGTCCCAGCCTGGCAAGCTGCCTTCGCTATCGGAGTTCTAAGTCATATCTATGCATTTCACCGCTACTTGACTTGTTCCGCCTGCCTCGTCTGTACTCAAGCCGCGCAGTTTTAATGGCAGGCCAAGGTGAAGCCCTGGCATTTTACCACTAACTTACGCAACCGCCTACGCACCCTTTAAACCCAATAAATCCGGATAACGCTCGCATCCTCCG
>MG|3|V4|R|36|90.65|Bacteroidetes|Bacteroidia|Bacteroidales|Porphyromonadaceae|Tannerella|sp.|
TTGATACCCACGCTTTCGTGCTTCAGCGTCTGTTGCGCCCTGGTATGCTGCCTTCGCTATCGGAGTTCTGCGTGATATCTATGCATTTCACCGCTACACCACGCATTCCGCATACCTCGTCCGTACTCTAGCCCGCCAGTTTCAACGGCATTTTCATCGTTGAGCGACAACCTTTCACCGCTGACTTAACAGGCCGCCTACGCACCCTTTAAACCCAATAAATCCGGATAACGCTCGCATCCTCCG
>MG|3|V4|F|10|80.24|Bacteroidetes|Bacteroidia|Bacteroidales|Porphyromonadaceae|Parabacteroides|distasonis|
CGGAGGATGCGGGCGTTTATCCGGAATCATTGGGCTTAAAGGGTGCGCAGGCGGCCCTTCAAGCCGGCGGTCAAAGACCGGGGCTCAACCCCGGTTCGCCGCCGGGACTGAGGGGCTGGCGTTGTCGCGGTGCATGCGGAACGCGTCATGTAGCGGTGAAATGCATAGATATGACGCAGAACGCCGATCGCGGAGGCAGCATGCAAGCGGCATACGGACGCTGAGGCACGAAAGCGCGGGGATCGA
>MG|3|V4|F|259|81.78|Bacteroidetes|Bacteroidia|Bacteroidales|Porphyromonadaceae|Barnesiella|viscericola|
CGGGGGATGCGAGCGTTATCCGGATTTATTGGGTTTAAAGGGTGCGTAGGCGGCACGGCAAGTCAGTGGTGAAATGTCCGTACTCAATATGGGGAGTGCCATAGAAACTGCCGTACTGGAATTTGGGCGACGCCGGCGGAATGTGTAGTGTAGCGGTGAAATGCATAGATATTACACAGAACACCGATAGAGAAGTCAGCTGGCGAGGGCGCGATTGACGCTGAGGCACGAGAGTGTGGGGATCGA
>MG|3|V4|F|21|84.08|Bacteroidetes|Bacteroidia|Bacteroidales|Porphyromonadaceae|Parabacteroides|distasonis|
CAGGGGATGCGAGCGTTATCCGGATTCATTGGGTTTAAAGGGTGCGTAGGCTGCCTGTTAAGTCAGCGGTGAAATGGGCCGGCCCAACCGGCCAGCTGCCGTTGATACTGACGGGCTGGAATGTCGTTGCCGCAGGAGGAATGTGTGGTGTAGCGGTGAAATGCATAGATATCACACAGAACACCGATTGCGAAGGCATCTTGCGAAACGACGATTGACGCTGAGGCACGAAAGTGCGGGGATCAA
>MG|3|V4|R|24|84.55|Bacteroidetes|Bacteroidia|Bacteroidales|Porphyromonadaceae|Porphyromonas|pogonae|
TTGATCCCCGCACTTTCGTGCATCAGCGTCAATCGCGGTTTCGTGAGATGCCTTCGCAATCGGTGTTCTGTGTGATATCTATGCATTTCACCGCTACACCACACATTCCTCCCACGGCAACCGTATTCCAGCGCGGCAGTATCAACGGCAAGTTACAGGTTAAGCCCGTACATTTCACCGCTGACTTACCAAGCCGCCTACGCACCCTTTAAACCCAATGAATCCGGATAACGCTCGCATCCTCCG
>MG|3|V4|R|13|85.2|Bacteroidetes|Bacteroidia|Bacteroidales|Porphyromonadaceae|Barnesiella|viscericola|
TCGATCCCCACGCTTTCGTGCATCAGCGTCGATGCGGACTTCGCCAGGTGCCTCCGCAATCGGCGTTCTGCGTGATATCTATGCATTTCACCGCTACACCACGCATTCCCCCGACGCAGTCCGATCCCAGCACCGCAGTTTCGACGGCAACCCCCCGGGTTGAGCCCGGGTATTTCACCGCCGACTTGCGGCGCCGCCTACGCACCCTTTAAACCCAATGAATCCGGATAACGCTCGCATCCCCCG
>MG|3|V4|F|17|83.0|Bacteroidetes|Bacteroidia|Bacteroidales|Porphyromonadaceae|Parabacteroides|distasonis|
CGGAGGATGCGAGCGTTATCCGGATTTATTGGGGTTTAAAGGGGTGCGCAGGCGGCGTGGCAAGCCGGCGGTAAAACTGCGGGGCTCAACCCCGTATAGCCGTCGGGACTGCCGTGCTAGAGACGGCGGGAGGCATGCGGAATGCGCGGTGTAGCGGTGAAATGCATAGATATCGCGCAGAACGCCGATTGCGGAGGCAGCGTGCCGTCGCCGGTCTGACGCTGAGGCACGAAAGCGTGGGGATCGA
>MG|3|V4|F|27|90.65|Bacteroidetes|Bacteroidia|Bacteroidales|Porphyromonadaceae|Tannerella|sp.|
CGGAGGATGCGAGCGTTATCCGGATTTATTGGGTTTAAAGGGTGCGTAGGCGGCCTGTTAAGTCAGCGGTGAAAGGTTGTCGCTCAACGATGAAATTGCCGTTGAAACTGGCGGGCTAGAGTACGGACGAGGTATGCGGAATGCGTGGTGTAGCGGTGAAATGCATAGATATTACGCAGAACTCCGATAGCGAAGGCAGCATACCAGGGCGCAACAGACGCTGAAGCACGAAAGCGTGGGTATCAA
>MG|3|V4|R|41|85.37|Bacteroidetes|Bacteroidia|Bacteroidales|Porphyromonadaceae|Barnesiella|viscericola|
TCGATCCCCACGCTTTCGTGCATCAGCGTCGATGCGGACTTCGCCAGGTGCCTCCGCAATCGGCGTTCTGCGTGATATCTATGCATTTCACCGCTACACCACGCATTCCCCCGACGCAGTCCGATCCCAGCACCGCAGTTTCGACGGCAACCCCCCGGGTTGAGCCCGGGTATTTCACCGCCGACTTGCGGCGCCGCCTACGCACCCTTTAAACCCAATGAATCCGGATAACGCTCGCATCCCCCCG
>MG|3|V4|F|18|85.2|Bacteroidetes|Bacteroidia|Bacteroidales|Porphyromonadaceae|Barnesiella|viscericola|
CGGAGGATGCGAGCGTTATCCGGATTCATTGGGTTTAAAGGGTGCGTAGGCGGCGCCGCAAGTCGGCGGTGAAATACCCGGGCTCAACCCGGGGGGTTGCCGTCGAAACTGCGGTGCTGGGATCGGACTGCCGTCGGGGGAATGCGTGGTGTAGCGGTGAAATGCATAGATATCACGCAGAACGCCGATTGCGGAGGCACCTGGCGAAGTCCGCATCGACGCTGATGCACGAAAGCGTGGGGATCGA
>MG|3|V4|R|108|82.07|Bacteroidetes|Bacteroidia|Bacteroidales|Porphyromonadaceae|Barnesiella|viscericola|
TCGATCCCCACGCTTTCGCGCCTCAGCGTCGATCCCGTGCTCGTGAGGTGCCTCCGCAATCGGCGTTCTGCGTGATATCTATGCATTTCACCGCTACACCACGCATTCCCCCCACGGCGCACGTATCCCAGCCTGACAGTATCAACGGCACATCGCGGGTTGGGCCCGCGGATTTCACCGCCGACTTGACAGGCCGCCTGCGCGCCCTTTAAACCCAATGAATCCGGATAACGCTCGCATCCCCCG
>MG|3|V4|R|22|78.05|Bacteroidetes|Bacteroidia|Bacteroidales|Porphyromonadaceae|Parabacteroides|distasonis|
TCGATACCCGCGCCTTCGTGCCTCAGCGTCCGTATGCGGCTCGCATGCTGCCTCCGCGATCGGCGTTCTGCGTCATATCTATGCATTTCACCGCTACATGACGCGTTCCGCATGCGCCGCCGCAACGCCAGCCCCGCAGTACCGACGGCTCGGCGGGGTTGAGCCCCGCATTTTTACCGCCGGCTTACCGGGCCGCCTGCGCACCCTTTAAGCCCAATGATTCCGGATAACGCCCGCATCCTCCG
>MG|3|V4|F|43|80.48|Bacteroidetes|Bacteroidia|Bacteroidales|Porphyromonadaceae|Barnesiella|intestinihominis|
CGGGGGATGCGAGCGTTATCCGGAATCATTGGGTTTAAAGGGTGCGTAGGCTGTTCCGCAAGCGGGCGGTGAAATCCCCGGGCTCAACCCGGTGTTTGCCGTCCGGACTGCGGTTCTGGGATTCGGTGGCCGCGGCGGGAATGCGTGGTGTAGCGGTGAAATGCATAGATATCACGCAGAACGCCGATTGCGGAGGCACGTCGCGACGCCGTGATCGACGCTGATGCACGAAAGCGTGGGGATCGA
>MG|3|V4|F|20|82.19|Bacteroidetes|Bacteroidia|Bacteroidales|Porphyromonadaceae|Barnesiella|viscericola|
CGGGGGGATGCGAGCGTTATCCGGATTCATTGGGTTTAAAGGGCGCGCAGGCGGCCTGTCAAGTCGGCGGTGAAATCCGCGGGCCCAACCCGCGATGTGCCGTTGATACTGTCAGGCTGGGATACGTGCGCCGTGGGGGGAATGCGTGGTGTAGCGGTGAAATGCATAGATATCACGCAGAACGCCGATTGCGGAGGCACCTCACGAGCACGGGATCGACGCTGAGGCGCGAAAGCGTGGGGATCGA
>MG|3|V4|R|36|96.27|Bacteroidetes|Bacteroidia|Bacteroidales|Porphyromonadaceae|Parabacteroides|sp.|
TTGATACCCACGCTTTCGTGCTTCAGTGTCAGTTATGGCTTGGCAAGCTGCCTTCGCAATCGGAGTTCTGCGTGATATCTATGCATTTCACCGCTACACCACGCATTCCGCCTACCTCAAACATACTCAAGTCTCCCAGTTTCAATGGCAATTTTATGGTTGAGCCACAAACTTTCACCGCTGACTTAAAAGACCACCTACGCACCCTTTAAACCCAATAAATCCGGATAACGCTCGCATCCTCCGA
>MG|3|V4|R|41|83.61|Bacteroidetes|Bacteroidia|Bacteroidales|Porphyromonadaceae|Parabacteroides|distasonis|
TCGATCCCCACGCTTTCGTGCCTCAGCGTCAGACAGGGCTTCGCCAGATGCCTTCGCAATCGGTGTTCTGTGTGATATCTATGCATTTCACCGCTACACCACACATTCCTCCGGCGGCAGCCCCTCTCCAGCGGACCAGTATCAACGGCAGCCCCGTCGTTGAGCGACGGTATTTCACCGCTGACTTAACCCGCAGCCTACGCACCCTTTAAACCCAATGAATCCGGATAACGCTCGCATCCCCCG
>MG|3|V4|F|10|82.19|Bacteroidetes|Bacteroidia|Bacteroidales|Porphyromonadaceae|Barnesiella|viscericola|
CAGGGGATGCGAGCGTTATCCGGATTCATTGGGTTTAAAGGGCGCGCAGGCGGCCTGTCAAGTCGGCGGTGAAATCCGCGGGCCCAACCCGCGATGTGCCGTTGATACTGTCAGGCTGGGATACGTGCGCCGTGGGGGGGAATGCGTGGTGTAGCGGTGAAATGCATAGATATCACGCAGAACGCCGATTGCGGAGGCACCTCACGAGCACGGGATCGACGCTGAGGCGCGAAAGCGTGGGGATCGA
>MG|3|V4|R|16|86.29|Bacteroidetes|Bacteroidia|Bacteroidales|Porphyromonadaceae|Barnesiella|intestinihominis|
TCGATACCCACGCTTTCGTGCCTCAGCGTCAGACGCGCCCCGGCAGGCTGCCTTCGCGATCGGAGTTCTGCGCCATATCTATGCATTTCACCGCTACACGGCGCATTCCGCCTGCCCCTTGCGCGCTCAAGGACGCCAGTTTCGGCGGCAGCCCCGTGGTTGAGCCACGGTCTTTCACCGCCGACTTGGCACCCCGCCTACGCACCCTTTAAACCCAATGAATCCGGATAACGCTCGCATCCTCCG
>MG|3|V4|R|31|89.75|Bacteroidetes|Bacteroidia|Bacteroidales|Porphyromonadaceae|Parabacteroides|distasonis|
TCGATCCCCACGCTCTCGTGCCTCAGTGTCAGTAGTGGATTGGCGGGCTGCCTTCGCGATCGGGGTTCCGCGTGATATCTATGCATTTCACCGCTACACCACGCGTTCCGCCCGCCCCATACACACTCAAGCCCACCAGTTTCAACGGCACGCCTATCGTTGAGCGACAGGGTTTCACCGCTGACTTAACGGGCCACCTACGCACCCTTTAAACCCAATGAATCCGGATAACGCTCGCATCCTCCG
>MG|3|V4|R|361|84.8|Bacteroidetes|Bacteroidia|Bacteroidales|Porphyromonadaceae|Parabacteroides|distasonis|
TTGATCCCCGCACTTTCGTGCATCAGCGTCAGTACCTGCCTCGTGAGATGCCTTCGCAATCGGTGTTCTGTGTGATATCTATGCATTTCACCGCTACACCACACATTCCTCCCACGGCGACAGTACTCCAGCCCCGCAGTATCAACGGCACGGCACGGGTTGAGCCCGTGAATTTCACCGCTGACTTACGAGACCGCCTACGCACCCTTTAAACCCAATGAATCCGGATAACGCTCGCATCCTCCG
>MG|3|V4|F|12|84.32|Bacteroidetes|Bacteroidia|Bacteroidales|Porphyromonadaceae|Parabacteroides|distasonis|
CGGAGGATGCGAGCGTTATCCGGATTCATTGGGTTTAAAGGGTGCGTAGGCGGTCTCGTAAGTCAGCGGTGAAATTCACGGGCTCAACCCGTGCCGTGCCGTTGATACTGCGGGGCTGGAGTACTGTCGCCGTGGGAGGAATGTGTGGTGTAGCGGTGAAATGCATAGATATCACACAGAACACCGATTGCGAAGGCATCTCACGAGGCAGGGACTGACGCTGATGCACGAAAGTGCGGGATCAA
>MG|3|V4|F|11|81.93|Bacteroidetes|Bacteroidia|Bacteroidales|Porphyromonadaceae|Barnesiella|viscericola|
CGGGGGATGCGAGCGTTATCCGGATTCATTGGGTTTAAAGGGTGCGCAGGCGGTTCCTCAAGTCAGCGGTGAAATACCGGCGCTCAACGCCGGGGCTGCCGATGATACTGGGGGGCTGGGATACGGTCGCCGCCGGAGGAATGTGCGGTGTAGCGGTGAAATGCATAGATATCGCACAGAACACCGATTGCGGAGGCATCTGGCGAGGCCGTGATCGACGCTGAGGCACGAAAGCGTGGGGATCGA
>MG|3|V4|F|23|83.53|Bacteroidetes|Bacteroidia|Bacteroidales|Porphyromonadaceae|Parabacteroides|distasonis|
CGGGGGATGCGAGCGTTATCCGGATTCATTGGGTTTAAAGGGTGCGTAGGCTGCCTGTTAAGTCAGCGGTGAATGGGCCGGCCAACCGGCCAGCTGCCGTTGATACTGACGGGCTGGAATGTCGTTGCCGCAGGAGGAATGTGTGGTGTAGCGGTGAAATGCATAGATATCACACAGAACACCGATTGCGAAGGCATCTTGCGAAACGACGATTGACGCTGAGGCACGAAAGTGCGGGGATCAA
>MG|3|V4|R|44|85.83|Bacteroidetes|Bacteroidia|Bacteroidales|Porphyromonadaceae|Parabacteroides|distasonis|
TCGATCCCCACGCTTTCGTGCCTCAGCGTCCGTGCCGGCGCGGCATGCTGCCTTCGCAATCGGAGTTCTGCGTCATATCTATGCATTTCACCGCTACACGACGCATTCCGCATGCCTCCGCCGGACGCAAGCCCCTCAGTTTCGACGGCTGCGCGGGGTTGAGCCCCGATGTTTCACCGCCGACTTGAAAGGGCCGCCTGCGCACCCTTTAAACCCAATAAATCCGGATAACGCTCGCATCCTCCG
>MG|3|V4|R|12|83.95|Bacteroidetes|Bacteroidia|Bacteroidales|Porphyromonadaceae|Barnesiella|viscericola|
TCGATCCCCACACTTTCGTGCCTCAGCGTCAATCGCGACTTCGTGTGATGCCTTCGCAATCGGTGTTCTGTGTGATATCTATGCATTTCACCGCTACACCACACATTCCTCACACGGCAGTCGAATCCCAGCCCGGCAGTTTCTACGGCAGCCCCGGGGTTGAGCCCCGGTATTTCACCGCTGACTTGTCGAGCCGCCTACGCACCCTTTAAACCCAATAAATCCGGATAACGCTTGCATCCCCCCG
>MG|3|V4|R|12|85.37|Bacteroidetes|Bacteroidia|Bacteroidales|Porphyromonadaceae|Parabacteroides|distasonis|
TCGATCCCCACGCTTTCGTGCCTCAGCGTCAGTGGCGGCACGGCACGCTGCCTCCGCAATCGGCGTTCTGCGCGATATCTATGCATTTCACCGCTACACCGCGCATTCCGCATGCCTCCTCCGCACTCCAGCCCAACAGTCCCGACGGCCGGCCGGGGTTGAGCCCCGACATTTTACCGCCGGCTTGACAGGCCGCCTGCGCACCCTTTAAACCCAATAAATCCGGATAACGCTCGCATCCTCCG
>MG|3|V4|F|116|83.94|Bacteroidetes|Bacteroidia|Bacteroidales|Porphyromonadaceae|Parabacteroides|distasonis|
CGGGGGATGCGAGCGTTATCCGGATTCATTGGGTTTAAAGGGTGCGTAGGCTGCCTGTTAAGTCAGCGGTGAAATGGGCCGGCCAACCGGCCAGCTGCCGTTGATACTGACGGGCTGGAATGTCGTTGCCGCAGGAGGAATGTGTGGTGTAGCGGTGAAATGCATAGATATCACACAGAACACCGATTGCGAAGGCATCTTGCGAAACGACGATTGACGCTGAGGCACGAAAGTGCGGGGATCAA
>MG|3|V4|R|10|83.53|Bacteroidetes|Bacteroidia|Bacteroidales|Porphyromonadaceae|Parabacteroides|distasonis|
TTGATCCCCGCACTTTCGTGCCTCAGCGTCAATCGTCGTTTCGCAAGATGCCTTCGCAATCGGTGTTCTGTGTGATATCTATGCATTTCACCGCTACACCACACATTCCTCCTGCGGCAACGACATTCCAGCCCGTCAGTATCAACGGCAGCTGGCCGGTTGGCCGGCCCATTCACCGCTGACTTAACAGGCAGCCTACGCACCCTTTAAACCCAATGAATCCGGATAACGCTCGCATCCCCCG
>MG|3|V4|F|945|84.86|Bacteroidetes|Bacteroidia|Bacteroidales|Porphyromonadaceae|Parabacteroides|distasonis|
CGGAGGATGCGAGCGTTATCCGGATTCATTGGGTTTAAAGGGTGCGTAGGCGGTCTCGTAAGTCAGCGGTGAAATTCACGGGCTCAACCCGTGCCGTGCCGTTGATACTGCGGGGCTGGAGTACTGTCGCCGTGGGAGGAATGTGTGGTGTAGCGGTGAAATGCATAGATATCACACAGAACACCGATTGCGAAGGCATCTCACGAGGCAGGTACTGACGCTGATGCACGAAAGTGCGGGGATCAAA
>MG|3|V4|R|21|84.68|Bacteroidetes|Bacteroidia|Bacteroidales|Porphyromonadaceae|Parabacteroides|distasonis|
TTGATCCCCGCACTTTCGTGCATCAGCGTCAGTACCTGCCTCGTGAGATGCCTTCGCAATCGGTGTTCTGTGTGATATCTATGCATTTCACCGCTACACCACACATTCCTCCCACGGCGACAGTACTCCAGCCCCGCAGTATCAACGGCACGGCACGGGTTGAGCCCGTGAATTTCACCGCTGACTTACGAGACCGCCTACGCACCCTTTAAACCCAATGAATCCGGATAACGCTCGCATCCTCTG
>MG|3|V4|F|10|81.48|Bacteroidetes|Bacteroidia|Bacteroidales|Porphyromonadaceae|Barnesiella|intestinihominis|
CGGGGGGATGCGAGCGTTATCCGGATTTATTGGGTTTAAAGGGTGCGTAGGCGGCACGGCAAGTCAGTGGTGAAATGTCCGTACTCAATATGGGGGAGTGCCATAGAAACTGCCGTACTGGAATTTGGGCGACGCCGGCGGAATGTGTAGTGTAGCGGTGAAATGCATAGATATTACACAGAACACCGATAGAGAAGTCAGCTGGCGAGGGCGCGATTGACGCTGAGGCACGAGAGTGTGGGGATCGA
>MG|3|V4|R|15|80.48|Bacteroidetes|Bacteroidia|Bacteroidales|Porphyromonadaceae|Barnesiella|intestinihominis|
TCGATCCCCACGCTTTCGTGCATCAGCGTCGATCACGGCGTCGCGACGTGCCTCCGCAATCGGCGTTCTGCGTGATATCTATGCATTTCACCGCTACACCACGCATTCCCGCCGCGGCCACCGAATCCCAGAACCGCAGTCCGGACGGCAAACACCGGGTTGAGCCCGGGGATTTCACCGCCCGCTTGCGGAACAGCCTACGCACCCTTTAAACCCAATGATTCCGGATAACGCTCGCATCCCCCG
>MG|3|V4|F|64|84.34|Bacteroidetes|Bacteroidia|Bacteroidales|Porphyromonadaceae|Parabacteroides|distasonis|
CGGAGGATGCGAGCGTTATCCGGATTCATTGGGTTTAAAGGGTGCGTAGGCTGCCTGTTAAGTCAGCGGTGAAATGGGCCGGCCCAACCGGCCAGCTGCCGTTGATACTGACGGGCTGGAATGTCGTTGCCGCAGGAGGAATGTGTGGTGTAGCGGTGAAATGCATAGATATCACACAGAACACCGATTGCGAAGGCATCTTGCGAAACGACGATTGACGCTGAGGCACGAAAGTGCGGGGATCAA
>MG|3|V4|F|157|85.31|Bacteroidetes|Bacteroidia|Bacteroidales|Porphyromonadaceae|Barnesiella|viscericola|
CGGGGGGATGCGAGCGTTATCCGGATTCATTGGGTTTAAAGGGTGCGTAGGCGGCGCCGCAAGTCGGCGGTGAAATACCCGGGCTCAACCCGGGGGTTGCCGTCGAAACTGCGGTGCTGGGATCGGACTGCCGTCGGGGGAATGCGTGGTGTAGCGGTGAAATGCATAGATATCACGCAGAACGCCGATTGCGGAGGCACCTGGCGAAGTCCGCATCGACGCTGATGCACGAAAGCGTGGGGATCGA
>MG|3|V4|R|13|80.88|Bacteroidetes|Bacteroidia|Bacteroidales|Porphyromonadaceae|Barnesiella|intestinihominis|
TCGATCCCCACGCTTTCGTGCATCAGCGTCGATCACGGCGTCGCGACGTGCCTCCGCAATCGGCGTTCTGCGTGATATCTATGCATTTCACCGCTACACCACGCATTCCCGCCGCGGCCACCGTATCCCAGAACCGCAGTCCGGACGGCAAACACCGGGTTGAGCCCGGGGATTTCACCGCCCGCTTGCGGAACAGCCTACGCACCCTTTAAACCCAATGATTCCGGATAACGCTCGCATCCCCCG
>MG|3|V4|R|12|85.94|Bacteroidetes|Bacteroidia|Bacteroidales|Porphyromonadaceae|Barnesiella|viscericola|
TCGATCCCCACGCTTTCGTGCATCAGCGTCGATGCGGACTTCGCCAGGTGCCTCCGCAATCGGCGTTCTGCGTGATATCTATGCATTTCACCGCTACACCACGCATTCCCCCGACGGCAGTCCGATCCCAGCACCGCAGTTTCGACGGCAACCCCCGGGTTGAGCCCGGGTATTTCACCGCCGACTTGCGGCGCCGCCTACGCACCCTTTAAACCCAATAAATCCGGATAACGCTCGCATCCTCCG
>MG|3|V4|F|18|85.6|Bacteroidetes|Bacteroidia|Bacteroidales|Porphyromonadaceae|Barnesiella|viscericola|
CGGAGGATGCGAGCGTTATCCGGATTCATTGGGTTTAAAGGGTGCGTAGGCGGCGCCGCAAGTCGGCGGTGAAATACCCGGGCTCAACCCGGGGGGTTGCCGTCGAAACTGCGGTGCTGGGATCGGACTGCGTCGGGGGAATGCGTGGTGTAGCGGTGAAATGCATAGATATCACGCAGAACGCCGATTGCGGAGGCACCTGGCGAAGTCCGCATCGACGCTGATGCACGAAAGCGTGGGGATCGA
>MG|3|V4|F|11|84.13|Bacteroidetes|Bacteroidia|Bacteroidales|Porphyromonadaceae|Parabacteroides|distasonis|
CGGAGGATGCGAGCGTTATCCGGATTCATTGGGGTTTAAAGGGGTGCGTAGGCGGTCTCGTAAGTCAGCGGTGAAATTCACGGGCTCAACCCGTGCCGTGCCGTTGATACTGCGGGGCTGGAGTACTGTCGCCGTGGGAGGAATGTGTGGTGTAGCGGTGAAATGCATAGATATCACACAGAACACCGATTGCGAAGGCATCTCACGAGGCAGGTACTGACGCTGATGCACGAAAGTGCGGGGATCAA
>MG|3|V4|R|41|83.94|Bacteroidetes|Bacteroidia|Bacteroidales|Porphyromonadaceae|Parabacteroides|distasonis|
TTGATCCCCGCACTTTCGTGCCTCAGCGTCAATCGTCGTTTCGCAAGATGCCTTCGCAATCGGTGTTCTGTGTGATATCTATGCATTTCACCGCTACACCACACATTCCTCCTGCGGCAACGACATTCCAGCCCGTCAGTATCAACGGCAGCTGGCCGGTTGGCCGGCCCATTTCACCGCTGACTTAACAGGCAGCCTACGCACCCTTTAAACCCAATGAATCCGGATAACGCTCGCATCCCCCG
>MG|3|V4|F|18|88.26|Bacteroidetes|Bacteroidia|Bacteroidales|Porphyromonadaceae|Parabacteroides|distasonis|
CGGAGGATGCGAGCGTTATCCGGATTTATTGGGTTTAAAGGGTGCGTAGGCTGACTGGTAAGTCAGCGGTGAAAGACTGTCGCTTAACGATAGGGCTGCCGTTGAAACTGCCGGTCTTGCGTGAGGCAGAGGCAGGCGGAATGCGTGGTGTAGCGGTGAAATGCATAGATATCACGCAGAACCCCGATTGCGAAGGCAGCTTGCTGGACCTTTACGGACGCTGAAGCACGAAAGCGTGGGTATCAA
>MG|3|V4|R|21|82.07|Bacteroidetes|Bacteroidia|Bacteroidales|Porphyromonadaceae|Barnesiella|viscericola|
TCGATCCCCACGCTTTCGCGCCTCAGCGTCGATCCCGTGCTCGTGAGGTGCCTCCGCAATCGGCGTTCTGCGTGATATCTATGCATTTCACCGCTACACCACGCATTCCCCCCCCACGGCGCACGTATCCCAGCCTGACAGTATCAACGGCACATCGCGGGTTGGGCCCGCGGATTTCACCGCCGACTTGACAGGCCGCCTGCGCGCCCTTTAAACCCAATGAATCCGGATAACGCTCGCATCCCCCG
>MG|3|V4|F|716|84.21|Bacteroidetes|Bacteroidia|Bacteroidales|Porphyromonadaceae|Parabacteroides|distasonis|
CGGAGGATGCGAGCGTTATCCGGATTCATTGGGTTTAAAGGGTGCGTAGGCGGTCATGTAAGTCAGCGGTGAAATTCACGGGCTCAACCCGTGCCGTGCCGTTGATACTGCGTGGCTGGAATACGGTTGCCGTGGGAGGAATGTGTGGTGTAGCGGTGAAATGCATAGATATCACACAGAACACCGATTGCGAAGGCATCTCACGAAGCCGCGATTGACGCTGATGCACGAAAGTGCGGGGATCAA
>MG|3|V4|F|14|84.43|Bacteroidetes|Bacteroidia|Bacteroidales|Porphyromonadaceae|Parabacteroides|distasonis|
CGGGGGATGCGAGCGTTATCCGGATTCATTGGGTTTAAAGGGTGCGTAGGCGGTCTCGTAAGTCAGCGGTGAAATTCACGGGCTCAACCCGTGCCGTGCCGTTGATACTGCGGGGCTGGAGTACTGTCGCCGTGGGAGGAATGTGTGGTGTAGCGGTGAAATGCATAGATATCACACAGAACACCGATTGCGAAGGCATCTCACGAGGCAGGGACTGACGCTGATGCACGAAAGTGCGGGGATCAA
>MG|3|V4|F|307|82.07|Bacteroidetes|Bacteroidia|Bacteroidales|Porphyromonadaceae|Barnesiella|viscericola|
CGGGGGATGCGAGCGTTATCCGGATTCATTGGGTTTAAAGGGCGCGCAGGCGGCCTGTCAAGTCGGCGGTGAAATCCGCGGGCCCAACCCGCGATGTGCCGTTGATACTGTCAGGCTGGGATACGTGCGCCGTGGGGGGAATGCGTGGTGTAGCGGTGAAATGCATAGATATCACGCAGAACGCCGATTGCGGAGGCACCTCACGAGCACGGGATCGACGCTGAGGCGCGAAAGCGTGGGGATCGA
>MG|3|V4|R|10|84.49|Bacteroidetes|Bacteroidia|Bacteroidales|Porphyromonadaceae|Parabacteroides|distasonis|
TCGATCCCCACGCTTTCGTGCCTCAGCGTCAGATCGGCGACGGCACGCTGCCTCCGCAATCGGCGTTCTGCGCGATATCTATGCATTTCACCGCTACACCGCGCATTCCGCATGCCTCCCGCCGTCTCAAGCACAGCAGTCCCGACGGCTATACGGGGTTGAGCCCCGCAGTTTTACCGCCGGCTTGCTACGCCGCCTGCGCACCCTTTAAACCCAATAAATCCGGATAACGCTCGCATCCTCCG
>MG|3|V4|F|44|84.62|Bacteroidetes|Bacteroidia|Bacteroidales|Porphyromonadaceae|Porphyromonas|pogonae|
CGGAGGATGCGAGCGTTATCCGGATTCATTGGGTTTAAAGGGTGCGTAGGCGGTCTCGTAAGTCAGCGGTGAAATTCACGGGCTCAACCCGTGCCGTGCCGTTGATACTGCGGGGCTGGAGTACTGTCGCCGTGGGAGGAATGTGTGGTGTAGCGGTGAAATGCATAGATATCACACAGAACACCGATTGCGAAGGCATCTCACGAGGCAGGTACTGACGCTGATGCACGAAAGTGCGGGATCAA
>MG|3|V4|F|53|85.89|Bacteroidetes|Bacteroidia|Bacteroidales|Porphyromonadaceae|Porphyromonas|pogonae|
CGGAGGATGCGAGCGTTATCCGGATTCATTGGGTTTAAAGGGTGCGTAGGTGGCTTGTCAAGCCAGTGGTGAAAAGTCGCGGCTCAACCGTGACCGTGCCATTGGAACTGGCATGGCTAGAGACTGGACGGAGTAGGCGGAATGCGTGGTGTAGCGGTGAAATGCATAGATATCACGCAGAACCCCGTTGGCGAAGGCGGCCTACTAGGGCAGGACTGACACTGAGGCACGAAAGCGTGGGTATCAA
>MG|3|V4|F|34|81.93|Bacteroidetes|Bacteroidia|Bacteroidales|Porphyromonadaceae|Barnesiella|viscericola|
CGGGGGATGCGAGCGTTATCCGGATTCATTGGGTTTAAAGGGTGCGCAGGCGGTTCTTCAAGTCAGCGGTGAAATACCGGCGCTCAACGCCGGGGCTGCCGATGATACTGGGGGGCTGGGATACGGTCGCCGCCGGAGGAATGTGCGGTGTAGCGGTGAAATGCATAGATATCGCACAGAACACCGATTGCGGAGGCATCTGGCGAGGCCGTGATCGACGCTGAGGCACGAAAGCGTGGGGATCGA
>MG|3|V4|F|36|84.52|Bacteroidetes|Bacteroidia|Bacteroidales|Porphyromonadaceae|Parabacteroides|distasonis|
CGGGGGATGCGAGCGTTATCCGGATTCATTGGGTTTAAAGGGTGCGTAGGCGGTCTCGTAAGTCAGCGGTGAAATTCACGGGCTCAACCCGTGCCGTGCCGTTGATACTGCGGGGCTGGAGTACTGTCGCCGTGGGAGGAATGTGTGGTGTAGCGGTGAAATGCATAGATATCACACAGAACACCGATTGCGAAGGCATCTCACGAGGCAGGTACTGACGCTGATGCACGAAAGTGCGGGGATCAA
>MG|3|V4|F|427|91.09|Bacteroidetes|Bacteroidia|Bacteroidales|Porphyromonadaceae|Tannerella|sp.|
CGGAGGATGCGAGCGTTATCCGGATTTATTGGGTTTAAAGGGTGCGTAGGCGGCCTGTTAAGTCAGCGGTGAAAGGTTGTCGCTCAACGATGAAATTGCCGTTGAAACTGGCGGGCTAGAGTACGGACGAGGTATGCGGAATGCGTGGTGTAGCGGTGAAATGCATAGATATCACGCAGAACTCCGATAGCGAAGGCAGCATACCAGGGCGCAACAGACGCTGAAGCACGAAAGCGTGGGTATCAAA
>MG|3|V4|F|15|90.57|Bacteroidetes|Bacteroidia|Bacteroidales|Porphyromonadaceae|Parabacteroides|distasonis|
CGGAGGATGCGAGCGTTATCCGGATTTATTGGGTTTAAAGGGTGCGTAGGTGGCCCCGTCAGTCAGTGGTGAAAGTCCGTGGCTCAACCATGGAATCGCCATTGAAACCACGGGGCTTGAGTATGATTGAGGTAGGCGGAACGCGTGGTGTAGCGGTGAAATGCATAGATATCACGCAGAACCCCGATTGCGAAGGCAGCTTACCAACATGACTGACACTGAGGCACGAAAGCGTGGGTATCGA
>MG|3|V4|R|30|82.19|Bacteroidetes|Bacteroidia|Bacteroidales|Porphyromonadaceae|Barnesiella|viscericola|
TCGATCCCCACGCTTTCGCGCCTCAGCGTCGATCCCGTGCTCGTGAGGTGCCTCCGCAATCGGCGTTCTGCGTGATATCTATGCATTTCACCGCTACACCACGCATTCCCCCCCACGGCGCACGTATCCCAGCCTGACAGTATCAACGGCACATCGCGGGTTGGGCCCGCGGATTTCACCGCCGACTTGACAGGCCGCCTGCGCGCCCTTTAAACCCAATGAATCCGGATAACGCTCGCATCCCCCCG
>MG|3|V4|R|35|83.81|Bacteroidetes|Bacteroidia|Bacteroidales|Porphyromonadaceae|Barnesiella|viscericola|
TCGATCCCCACACTTTCGTGCCTCAGCGTCAATCGCGACTTCGTGTGATGCCTTCGCAATCGGTGTTCTGTGTGATATCTATGCATTTCACCGCTACACCACACATTCCTCACACGGCAGTCGAATCCCAGCCCGGCAGTTTCTACGGCAGCCCCGGGGTTGAGCCCCGGTATTTCACCGCTGACTTGTCGAGCCGCCTACGCACCCTTTAAACCCAATAAATCCGGATAACGCTTGCATCCCCCG
>MG|3|V4|R|13|90.57|Bacteroidetes|Bacteroidia|Bacteroidales|Porphyromonadaceae|Parabacteroides|distasonis|
TCGATACCCACGCTTTCGTGCCTCAGTGTCAGTCATGTTGGTAAGCTGCCTTCGCAATCGGGGTTCTGCGTGATATCTATGCATTTCACCGCTACACCACGCGTTCCGCCTACCTCAATCATACTCAAGCCCCGTGGTTTCAATGGCGATTCCATGGTTGAGCCACGGACTTTCACCACTGACTGACGGGGCCACCTACGCACCCTTTAAACCCAATAAATCCGGATAACGCTCGCATCCTCCG
>MG|3|V4|F|85|87.85|Bacteroidetes|Bacteroidia|Bacteroidales|Porphyromonadaceae|Parabacteroides|distasonis|
CGGAGGATGCGAGCGTTATCCGGATTTATTGGGTTTAAAGGGTGCGTAGGCTGACCGGTAAGTCAGCGGTGAAAGACTGTCGCTTAACGATAGGGCTGCCGTTGAAACTGCCGGTCTTGCGTGAGGCAGAGGCAGGCGGAATGCGTGGTGTAGCGGTGAAATGCATAGATATCACGCAGAACCCCGATTGCGAAGGCAGCTTGCTGGACCTTTACGGACGCTGAAGCACGAAAGCGTGGGTATCAA
>MG|3|V4|F|11|90.69|Bacteroidetes|Bacteroidia|Bacteroidales|Porphyromonadaceae|Tannerella|sp.|
CGGAGGATGCGAGCGTTATCCGGATTTATTGGGTTTAAAGGGGTGCGTAGGCGGCCTGTTAAGTCAGCGGTGAAAGGTTGTCGCTCAACGATGAAATTGCCGTTGAAACTGGCGGGCTAGAGTACGGACGAGGTATGCGGAATGCGTGGTGTAGCGGTGAAATGCATAGATATCACGCAGAACTCCGATAGCGAAGGCAGCATACCAGGGCGCAACAGACGCTGAAGCACGAAAGCGTGGGTATCAA
>MG|3|V4|F|48|83.87|Bacteroidetes|Bacteroidia|Bacteroidales|Porphyromonadaceae|Parabacteroides|distasonis|
CGGAGGATGCGAGCGTTATCCGGATTCATTGGGTTTAAAGGGTGCGTAGGCGGTCATGTAAGTCAGCGGTGAAATTCACGGGCTCAACCCGTGCCGTGCCGTTGATACTGCGTGGCTGGAATACGGTTGCCGTGGGAGGAATGTGTGGTGTAGCGGTGAAATGCATAGATATCACACAGAACACCGATTGCGAAGGCATCTCACGAAGCCGCGATTGACGCTGATGCACGAAAGTGCGGGGGATCAA
>MG|3|V4|F|47|78.05|Bacteroidetes|Bacteroidia|Bacteroidales|Porphyromonadaceae|Parabacteroides|distasonis|
CGGAGGATGCGGGCGTTATCCGGAATCATTGGGCTTAAAGGGTGCGCAGGCGGCCCGGTAAGCCGGCGGTAAAAATGCGGGGCTCAACCCCGCCGAGCCGTCGGTACTGCGGGGCTGGCGTTGCGGCGGCGCATGCGGAACGCGTCATGTAGCGGTGAAATGCATAGATATGACGCAGAACGCCGATCGCGGAGGCAGCATGCGAGTCGCATACGGACGCTGAGGCACGAAGGCGCGGGTATCGA
>MG|3|V4|F|12|91.09|Bacteroidetes|Bacteroidia|Bacteroidales|Porphyromonadaceae|Tannerella|sp.|
CGGAGGATGCGAGCGTTATCCGGATTTATTGGGTTTAAAGGGGTGCGTAGGCGGCCTGTTAAGTCAGCGGTGAAAGGTTGTCGCTCAACGATAAAATTGCCGTTGAAACTGGCGGGCTAGAGTACGGACGAGGTATGCGGAATGCGTGGTGTAGCGGTGAAATGCATAGATATCACGCAGAACTCCGATAGCGAAGGCAGCATACCAGGGCGCAACAGACGCTGAAGCACGAAAGCGTGGGTATCAA
>MG|3|V4|F|12|81.78|Bacteroidetes|Bacteroidia|Bacteroidales|Porphyromonadaceae|Barnesiella|viscericola|
CGGAGGATGCGAGCGTTATCCGGATTCATTGGGTTTAAAGGGTGCGTAGGCGGCACGGCAAGTCAGTGGTGAAATGTCCGTACTCAATATGGGGAGTGCCATAGAAACTGCCGTACTGGAATTTGGGCGACGCCGGCGGAATGTGTAGTGTAGCGGTGAAATGCATAGATATTACACAGAACACCGATAGAGAAGTCAGCTGGCGAGGGCGCGATTGACGCTGAGGCACGAGAGTGTGGGGATCGA
>MG|3|V4|R|13|80.97|Bacteroidetes|Bacteroidia|Bacteroidales|Porphyromonadaceae|Parabacteroides|distasonis|
TTGATCCCCGCGCTTTCGTGCCTCAGCGTCAATAGGGGACTTGCGAGATGCCTTCGCAATCGGCGTTCTGTGCGATATCTATGCATTTCACCGCTACACCGCACATTCCTCCCGCAGCGACCCCATTCCAGGCCCGCAGTTTCCACGGCAGCCCCGGGGTTTAGCCCCGGTGTTTCACCGCGGACTTGCCTGCCCGCCTACGCACCCTTTAAACCCAATGATTCCGGATAACGCTCGCATCCTCCG
>MG|3|V4|F|18|90.24|Bacteroidetes|Bacteroidia|Bacteroidales|Porphyromonadaceae|Parabacteroides|distasonis|
CGGAGGATGCGAGCGTTATCCGGATTTATTGGGTTTAAAGGGTGCGTAGGTGGTCTGTTAAGTCAGCGGTGAAAGACTCCCGCTCAACGGGAGAGATGCCATTGAAACTGGCGGACTTGAGTACGGTTGAGGCAGGCGGAATGCGTGGTGTAGCGGTGAAATGCATAGATATCACGCAGAACCCCGATTGCGAAGGCAGCTTGCCAAGCCGGAACTGACACTGAAGCACGAAAGCGTGGGTATCAA
>MG|3|V4|F|19|90.65|Bacteroidetes|Bacteroidia|Bacteroidales|Porphyromonadaceae|Parabacteroides|distasonis|
CGGAGGATGCGAGCGTTATCCGGATTTATTGGGTTTAAAGGGTGCGTAGGTGGTCTGTTAAGTCAGCGGTGAAAGACTCCCGCTCAACGGGAGAGATGCCATTGAAACTGGCGGACTTGAGTACGGTTGAGGCAGGCGGAATGCGTGGTGTAGCGGTGAAATGCATAGATATCACGCAGAACCCCGATTGCGAAGGCAGCTTGCCAAGCCGGGACTGACACTGAAGCACGAAAGCGTGGGTATCAA
>MG|3|V4|F|19|84.8|Bacteroidetes|Bacteroidia|Bacteroidales|Porphyromonadaceae|Barnesiella|viscericola|
CGGGGGATGCGAGCGTTATCCGGATTCATTGGGTTTAAAGGGTGCGTAGGCGGCGCCGCAAGTCGGCGGTGAAATACCCGGGCTCAACCCGGGGGGTTGCCGTCGAAACTGCGGTGCTGGGATCGGACTGCCGTCGGGGGGAATGCGTGGTGTAGCGGTGAAATGCATAGATATCACGCAGAACGCCGATTGCGGAGGCACCTGGCGAAGTCCGCATCGACGCTGATGCACGAAAGCGTGGGGATCGA
>MG|3|V4|R|12|81.38|Bacteroidetes|Bacteroidia|Bacteroidales|Porphyromonadaceae|Barnesiella|viscericola|
TCGATCCCCACACTCTCGTGCCTCAGCGTCAATCGCGCCCTCGCCAGCTGACTTCTCTATCGGTGTTCTGTGTAATATCTATGCATTTCACCGCTACACTACACATTCCGCCGGCGTCGCCCAAATTCCAGTACGGCAGTTTCTATGGCACTCCCCATATTGAGTACGGACATTTCACCACTGACTTGCCGTGCCGCCTACGCACCCTTAAACCCAATAAATCCGGATAACGCTCGCATCCCCCG
>MG|3|V4|F|13|84.68|Bacteroidetes|Bacteroidia|Bacteroidales|Porphyromonadaceae|Parabacteroides|distasonis|
CAGAGGATGCGAGCGTTATCCGGATTCATTGGGTTTAAAGGGTGCGTAGGCGGTCTCGTAAGTCAGCGGTGAAATTCACGGGCTCAACCCGTGCCGTGCCGTTGATACTGCGGGGCTGGAGTACTGTCGCCGTGGGAGGAATGTGTGGTGTAGCGGTGAAATGCATAGATATCACACAGAACACCGATTGCGAAGGCATCTCACGAGGCAGGGACTGACGCTGATGCACGAAAGTGCGGGGATCAA
>MG|3|V4|F|10|89.36|Bacteroidetes|Bacteroidia|Bacteroidales|Porphyromonadaceae|Parabacteroides|distasonis|
CGGGGGATGCGAGCGTTATCCGGATTCATTGGGTTTAAAGGGTGCGTAGGTGGCCCGTTAAGTCAGCGGTGAAACCCTGTCGCTCAACGATAGGCGTGCCGTTGAAACTGGTGGGCTTGAGTGTGTATGGGGCGGGCGGAACGCGTGGTGTAGCGGTGAAATGCATAGATATCACGCGGAACCCCGATCGCGAAGGCAGCCCGCCAATCCACTACTGACACTGAGGCACGAGAGCGTGGGGATCGA
>MG|3|V4|F|44|90.98|Bacteroidetes|Bacteroidia|Bacteroidales|Porphyromonadaceae|Parabacteroides|distasonis|
CGGAGGATGCGAGCGTTATCCGGATTTATTGGGTTTAAAGGGTGCGTAGGTGGCCCCGTCAGTCAGTGGTGAAAGTCCGTGGCTCAACCATGGAATCGCCATTGAAACCACGGGGCTTGAGTATGATTGAGGTAGGCGGAACGCGTGGTGTAGCGGTGAAATGCATAGATATCACGCAGAACCCCGATTGCGAAGGCAGCTTACCAACCATGACTGACACTGAGGCACGAAAGCGTGGGTATCGA
>MG|3|V4|F|59|85.31|Bacteroidetes|Bacteroidia|Bacteroidales|Porphyromonadaceae|Barnesiella|viscericola|
CGGGGGGATGCGAGCGTTATCCGGATTCATTGGGTTTAAAGGGTGCGTAGGCGGCGCCGCAAGTCGGCGGTGAAATACCCGGGCTCAACCCGGGGGTTGCCGTCGAAACTGCGGTGCTGGGATCGGACTGCCGTCGGGGGGAATGCGTGGTGTAGCGGTGAAATGCATAGATATCACGCAGAACGCCGATTGCGGAGGCACCTGGCGAAGTCCGCATCGACGCTGATGCACGAAAGCGTGGGGATCGA
>MG|3|V4|R|10|90.65|Bacteroidetes|Bacteroidia|Bacteroidales|Porphyromonadaceae|Parabacteroides|distasonis|
TTGATACCCACGCTTTCGTGCTTCAGTGTCAGTCCCGGCTTGGCAAGCTGCCTTCGCAATCGGGGTTCTGCGTGATATCTATGCATTTCACCGCTACACCACGCATTCCGCCTGCCTCAACCGTACTCAAGTCCGCCAGTTTCAATGGCATCTCTCCCGTTGAGCGGGAGTCTTTCACCGCTGACTTAACAGACCACCTACGCACCCTTTAAACCCAATAAATCCGGATAACGCTCGCATCCTCCG
>MG|3|V4|F|21|85.31|Bacteroidetes|Bacteroidia|Bacteroidales|Porphyromonadaceae|Barnesiella|viscericola|
CAGGGGATGCGAGCGTTATCCGGATTCATTGGGTTTAAAGGGTGCGTAGGCGGCGCCGCAAGTCGGCGGTGAAATACCCGGGCTCAACCCGGGGGTTGCCGTCGAAACTGCGGTGCTGGGATCGGACTGCCGTCGGGGGAATGCGTGGTGTAGCGGTGAAATGCATAGATATCACGCAGAACGCCGATTGCGGAGGCACCTGGCGAAGTCCGCATCGACGCTGATGCACGAAAGCGTGGGGATCGA
>MG|3|V4|F|44|86.29|Bacteroidetes|Bacteroidia|Bacteroidales|Porphyromonadaceae|Barnesiella|intestinihominis|
CGGAGGATGCGAGCGTTATCCGGATTCATTGGGTTTAAAGGGTGCGTAGGCGGGGTGCCAAGTCGGCGGTGAAAGACCGTGGCTCAACCACGGGGCTGCCGCCGAAACTGGCGTCCTTGAGCGCGCAAGGGGCAGGCGGAATGCGCCGTGTAGCGGTGAAATGCATAGATATGGCGCAGAACTCCGATCGCGAAGGCAGCCTGCCGGGGCGCGTCTGACGCTGAGGCACGAAAGCGTGGGTATCGA
>MG|3|V4|R|25|80.16|Bacteroidetes|Bacteroidia|Bacteroidales|Porphyromonadaceae|Parabacteroides|distasonis|
TCGATCCCCGCGCTTTCGTGCCTCAGCGTCCGTATGCCGCTTGCATGCTGCCTCCGCGATCGGCGTTCTGCGTCATATCTATGCATTTCACCGCTACATGACGCGTTCCGCATGCACCGCGACAACGCCAGCCCCTCAGTCCCGGCGGCGAACCGGGGTTGAGCCCCGGTCTTTGACCGCCGGCTTGAAGGGCCGCCTGCGCACCCTTTAAGCCCAATGATTCCGGATACGCCCGCATCCTCCG
>MG|3|V4|F|34|80.24|Bacteroidetes|Bacteroidia|Bacteroidales|Porphyromonadaceae|Parabacteroides|distasonis|
CGGAGGATGCGGGGCGTTATCCGGAATCATTGGGCTTAAAGGGTGCGCAGGCGGCCCTTCAAGCCGGCGGTCAAAGACCGGGGCTCAACCCCGGTTCGCCGCCGGGACTGAGGGGCTGGCGTTGTCGCGGTGCATGCGGAACGCGTCATGTAGCGGTGAAATGCATAGATATGACGCAGAACGCCGATCGCGGAGGCAGCATGCAAGCGGCATACGGACGCTGAGGCACGAAAGCGCGGGGATCGA
>MG|3|V4|F|25|83.75|Bacteroidetes|Bacteroidia|Bacteroidales|Porphyromonadaceae|Parabacteroides|distasonis|
CGGGGGGATGCGAGCGTTATCCGGATTCATTGGGTTTAAAGGGTGCGTAGGCTGCGGGTTAAGTCAGCGGTGAAATACCGTCGCTCAACGACGGGGCTGCCGTTGATACTGGTCCGCTGGAGAGGGGCTGCCGCCGGAGGAATGTGTGGTGTAGCGGTGAAATGCATAGATATCACACAGAACACCGATTGCGAAGGCATCTGGCGAAGCCCTGTCTGACGCTGAGGCACGAAAGCGTGGGGATCGA
>MG|3|V4|F|17|82.47|Bacteroidetes|Bacteroidia|Bacteroidales|Porphyromonadaceae|Barnesiella|viscericola|
CGGAGGATGCGAGCGTTATCCGGATTCATTGGGTTTAAAGGGCGCGCAGGCGGCCTGTCAAGTCGGCGGTGAAATCCGCGGGCCCAACCCGCGATGTGCCGTTGATACTGTCAGGCTGGGATACGTGCGCCGTGGGGGGGAATGCGTGGTGTAGCGGTGAAATGCATAGATATCACGCAGAACGCCGATTGCGGAGGCACCTCACGAGCACGGGATCGACGCTGAGGCGCGAAAGCGTGGGGATCGA
>MG|3|V4|F|29|84.68|Bacteroidetes|Bacteroidia|Bacteroidales|Porphyromonadaceae|Parabacteroides|distasonis|
CAGAGGATGCGAGCGTTATCCGGATTCATTGGGTTTAAAGGGTGCGTAGGCGGTCTCGTAAGTCAGCGGTGAAATTCACGGGCTCAACCCGTGCCGTGCCGTTGATACTGCGGGGCTGGAGTACTGTCGCCGTGGGAGGAATGTGTGGTGTAGCGGTGAAATGCATAGATATCACACAGAACACCGATTGCGAAGGCATCTCACGAGGCAGGTACTGACGCTGATGCACGAAAGTGCGGGGATCAA
>MG|3|V4|R|14|90.98|Bacteroidetes|Bacteroidia|Bacteroidales|Porphyromonadaceae|Parabacteroides|distasonis|
TCGATACCCACGCTTTCGTGCCTCAGTGTCAGTCATGGTTGGTAAGCTGCCTTCGCAATCGGGGTTCTGCGTGATATCTATGCATTTCACCGCTACACCACGCGTTCCGCCTACCTCAATCATACTCAAGCCCCGTGGTTTCAATGGCGATTCCATGGTTGAGCCACGGACTTTCACCACTGACTGACGGGGCCACCTACGCACCCTTTAAACCCAATAAATCCGGATAACGCTCGCATCCTCCG
>MG|3|V4|R|12|84.21|Bacteroidetes|Bacteroidia|Bacteroidales|Porphyromonadaceae|Parabacteroides|distasonis|
TTGATCCCCGCACTTTCGTGCATCAGCGTCAATCGCGGCTTCGTGAGATGCCTTCGCAATCGGTGTTCTGTGTGATATCTATGCATTTCACCGCTACACCACACATTCCTCCCACGGCAACCGTATTCCAGCCACGCAGTATCAACGGCACGGCACGGGTTGAGCCCGTGAATTTCACCGCTGACTTACATGACCGCCTACGCACCCTTTAAACCCAATGAATCCGGATAACGCTCGCATCCTCTG
>MG|3|V4|F|10|90.69|Bacteroidetes|Bacteroidia|Bacteroidales|Porphyromonadaceae|Tannerella|sp.|
CGGAGGATGCGAGCGTTATCCGGATTTATTGGGGTTTAAAGGGTGCGTAGGCGGCCTGTTAAGTCAGCGGTGAAAGGTTGTCGCTCAACGATGAAATTGCCGTTGAAACTGGCGGGCTAGAGTACGGACGAGGTATGCGGAATGCGTGGTGTAGCGGTGAAATGCATAGATATCACGCAGAACTCCGATAGCGAAGGCAGCATACCAGGGCGCAACAGACGCTGAAGCACGAAAGCGTGGGTATCAA
>MG|3|V4|R|19|80.32|Bacteroidetes|Bacteroidia|Bacteroidales|Porphyromonadaceae|Barnesiella|viscericola|
TCGATCCCCACGCTTTCGTGCATCAGCGTCGATAGCGGCGTCGCGACGTGCCTCCGCAATCGGCGTTCTGCGTGATATCTATGCATTTCACCGCTACACCACGCATTCCCGCCGCGGCCACCGAATCCCAGAACCGCAGTCCGGACGGCAAACACCGGGTTGAGCCCGGGGATTTCACCGCCCGCTTGCGGAACAGCCTACGCACCCTTTAAACCCAATGATTCCGGATAACGCTCGCATCCCCCG
>MG|3|V4|R|56|80.57|Bacteroidetes|Bacteroidia|Bacteroidales|Porphyromonadaceae|Parabacteroides|distasonis|
TCGATCCCCGCGCTTTCGTGCCTCAGCGTCCGTATGCCGCTTGCATGCTGCCTCCGCGATCGGCGTTCTGCGTCATATCTATGCATTTCACCGCTACATGACGCGTTCCGCATGCACCGCGACAACGCCAGCCCCTCAGTCCCGGCGGCGAACCGGGGTTGAGCCCCGGTCTTTGACCGCCGGCTTGAAGGGCCGCCTGCGCACCCTTTAAGCCCAATGATTCCGGATAACGCCCGCATCCTCCG
>MG|3|V4|R|119|91.46|Bacteroidetes|Bacteroidia|Bacteroidales|Porphyromonadaceae|Tannerella|sp.|
TTGATACCCACGCTTTCGTGCTTCAGCGTCTGTTGCGCCCTGGTATGCTGCCTTCGCTATCGGAGTTCTGCGTGATATCTATGCATTTCACCGCTACACCACGCATTCCGCATACCTCGTCCGTACTCTAGCCCGCCAGTTTCAACGGCAATTTTATCGTTGAGCGACAACCTTTCACCGCTGACTTAACAGGCCGCCTACGCACCCTTTAAACCCAATAAATCCGGATAACGCTCGCATCCTCCG
>MG|3|V4|F|327|83.67|Bacteroidetes|Bacteroidia|Bacteroidales|Porphyromonadaceae|Parabacteroides|distasonis|
CGGAGGATGCGAGCGTTATCCGGATTTATTGGGTTTAAAGGGTGCGCAGGCGGCGTGGCAAGCCGGCGGTAAAACTGCGGGGCTCAACCCCGTATAGCCGTCGGGACTGCCGTGCTAGAGACGGCGGGAGGCATGCGGAATGCGCGGTGTAGCGGTGAAATGCATAGATATCGCGCAGAACGCCGATTGCGGAGGCAGCGTGCCGTCGCCGGTCTGACGCTGAGGCACGAAAGCGTGGGGATCGA
>MG|3|V4|F|13|83.4|Bacteroidetes|Bacteroidia|Bacteroidales|Porphyromonadaceae|Parabacteroides|distasonis|
CGGAGGATGCGAGCGTTATCCGGATTCATTGGGTTTAAAGGGTGCGTAGGCGGTGGCGTAAGTCAGCGGTGAAATTCACGGGCTCAACCCGTGCCGTGCCGTTGATACTGCGTGGCTGGAATACGGTTGCCGTGGGAGGAATGTGTGGTGTAGCGGTGAAATGCATAGATATCACACAGAACACCGATTGCGAAGGCATCTCACGAAGCCGCGATTGACGCTGATGCACGAAAGTGCGGGGATCAA
>MG|3|V4|F|266|90.44|Bacteroidetes|Bacteroidia|Bacteroidales|Porphyromonadaceae|Tannerella|sp.|
CGGAAGATGCGAGCGTTATCCGGATTTATTGGGTTTAAAGGGTGCGTAGGCGGGATTGAAAGTCAGCGGTGAAATCTCACGGCTTAACCGTGAAACTGCCGTTGAAACTATAAACCTTGAGTGTAAAAGAGGTATGCGGAATGCGTGGTGTAGCGGTGAAATGCATAGATATCACGCAGAACTCCGATTGCGAAGGCAGCATACTGGGCTACAACTGACGCTGAAGCACGAAAGCGTGGGGATCGAA
>MG|3|V4|F|12|90.69|Bacteroidetes|Bacteroidia|Bacteroidales|Porphyromonadaceae|Tannerella|sp.|
CGGAGGATGCGAGCGTTATCCGGATTCATTGGGTTTAAAGGGTGCGTAGGCGGCCTGTTAAGTCAGCGGTGAAAGGTTGTCGCTCAACGATGAAATTGCCGTTGAAACTGGCGGGCTAGAGTACGGACGAGGTATGCGGAATGCGTGGTGTAGCGGTGAAATGCATAGATATCACGCAGAACTCCGATAGCGAAGGCAGCATACCAGGGCGCAACAGACGCTGAAGCACGAAAGCGTGGGTATCAAA
>MG|3|V4|F|44|85.43|Bacteroidetes|Bacteroidia|Bacteroidales|Porphyromonadaceae|Barnesiella|viscericola|
CGGAGGATGCGAGCGTTATCCGGATTTATTGGGTTTAAAGGGTGCGCAGGCGGCCCGTTCAAGTCGGCGGTGAAACATCGGGGCTCAACCCCGCGCAGCCGTCGAAACTGATGGGCTTGCGTCCGGCGGAGGCATGCGGAATGCGTCGTGTAGCGGTGAAATGCATAGATATGACGCAGAACTCCGATTGCGAAGGCAGCATGCCGCGCCGGCACGGACGCTGAGGCACGAAAGCGTGGGGATCGA
>MG|3|V4|F|24|81.38|Bacteroidetes|Bacteroidia|Bacteroidales|Porphyromonadaceae|Barnesiella|viscericola|
CGGGGGATGCGAGCGTTATCCGGATTTATTGGGTTTAAGGGTGCGTAGGCGGCACGGCAAGTCAGTGGTGAAATGTCCGTACTCAATATGGGGAGTGCCATAGAAACTGCCGTACTGGAATTTGGGCGACGCCGGCGGAATGTGTAGTGTAGCGGTGAAATGCATAGATATTACACAGAACACCGATAGAGAAGTCAGCTGGCGAGGGCGCGATTGACGCTGAGGCACGAGAGTGTGGGGATCGA
>MG|3|V4|F|62|80.16|Bacteroidetes|Bacteroidia|Bacteroidales|Porphyromonadaceae|Parabacteroides|distasonis|
CGGAGGATGCGGGCGTATCCGGAATCATTGGGCTTAAAGGGTGCGCAGGCGGCCCTTCAAGCCGGCGGTCAAAGACCGGGGCTCAACCCCGGTTCGCCGCCGGGACTGAGGGGCTGGCGTTGTCGCGGTGCATGCGGAACGCGTCATGTAGCGGTGAAATGCATAGATATGACGCAGAACGCCGATCGCGGAGGCAGCATGCAAGCGGCATACGGACGCTGAGGCACGAAAGCGCGGGGATCGA
>MG|3|V4|F|48|85.54|Bacteroidetes|Bacteroidia|Bacteroidales|Porphyromonadaceae|Barnesiella|viscericola|
CGGGGGATGCGAGCGTTATCCGGATTCATTGGGTTTAAAGGGTGCGTAGGCGGCGCCGCAAGTCGGCGGTGAAATACCCGGGCTCAACCCGGGGGTTGCCGTCGAAACTGCGGTGCTGGGATCGGACTGCGTCGGGGGAATGCGTGGTGTAGCGGTGAAATGCATAGATATCACGCAGAACGCCGATTGCGGAGGCACCTGGCGAAGTCCGCATCGACGCTGATGCACGAAAGCGTGGGGATCGA
>MG|3|V4|F|12|84.21|Bacteroidetes|Bacteroidia|Bacteroidales|Porphyromonadaceae|Parabacteroides|distasonis|
CGGAGGATGCGAGCGTTATCCGGATTCATTGGGTTTAAAGGGTGCGTAGGCGGTCTCGTAAGTCAGCGGTGAAATTCACGGGCTCAACCCGTGCCGTGCCGTTGATACTGCGTGGCTGGAATACGGTTGCCGTGGGAGGAATGTGTGGTGTAGCGGTGAAATGCATAGATATCACACAGAACACCGATTGCGAAGGCATCTCACGAAGCCGCGATTGACGCTGATGCACGAAAGTGCGGGGATCAA
>MG|3|V4|F|19|85.37|Bacteroidetes|Bacteroidia|Bacteroidales|Porphyromonadaceae|Parabacteroides|distasonis|
CGGAGGATGCGAGCGTTATCCGGATTTATTGGGTTTAAAGGGTGCGCAGGCGGCCTGTCAAGCCGGCGGTAAAATGTCGGGGCTCAACCCCGGCCGGCCGTCGGGACTGTTGGGCTGGAGTGCGGAGGAGGCATGCGGAATGCGCGGTGTAGCGGTGAAATGCATAGATATCGCGCAGAACGCCGATTGCGGAGGCAGCGTGCCGTGCCGCCACTGACGCTGAGGCACGAAAGCGTGGGGATCGA
>MG|3|V4|F|299|91.46|Bacteroidetes|Bacteroidia|Bacteroidales|Porphyromonadaceae|Tannerella|sp.|
CGGAGGATGCGAGCGTTATCCGGATTTATTGGGTTTAAAGGGTGCGTAGGCGGCCTGTTAAGTCAGCGGTGAAAGGTTGTCGCTCAACGATAAAATTGCCGTTGAAACTGGCGGGCTAGAGTACGGACGAGGTATGCGGAATGCGTGGTGTAGCGGTGAAATGCATAGATATCACGCAGAACTCCGATAGCGAAGGCAGCATACCAGGGCGCAACAGACGCTGAAGCACGAAAGCGTGGGTATCAA
>MG|3|V4|F|39|82.07|Bacteroidetes|Bacteroidia|Bacteroidales|Porphyromonadaceae|Barnesiella|viscericola|
CGGGGGATGCGAGCGTTATCCGGATTCATTGGGTTTAAAGGGCGCGCAGGCGGCCTGTCAAGTCGGCGGTGAAATCCGCGGGCCCAACCCGCGATGTGCCGTTGATACTGTCAGGCTGGGATACGTGCGCCGTGGGGGGGGAATGCGTGGTGTAGCGGTGAAATGCATAGATATCACGCAGAACGCCGATTGCGGAGGCACCTCACGAGCACGGGATCGACGCTGAGGCGCGAAAGCGTGGGGATCGA
>MG|3|V4|F|17|90.25|Bacteroidetes|Bacteroidia|Bacteroidales|Prevotellaceae|Prevotella|stercorea|
CGGAGGATGCGAGCGTTATCCGGATTTATTGGGTTTAAAGGGAGCGCAGGCCGGCTTTTAAGCGTGCCGTGAAATGCCGTGGCTCAACCATGGCACTGCGGCGCGAACTGGGGGCCTTGAGTGCGCGGAAGGCAGGCGGAATTCGTGGTGTAGCGGTGAAATGCTTAGATATCACGAAGAACCCCGATTGCGAAGGCAGCCTGCCGCAGCGCAACTGACGCTGAGGCTCGAAAGCGCGGGTATCGA
>MG|3|V4|F|39|89.84|Bacteroidetes|Bacteroidia|Bacteroidales|Prevotellaceae|Prevotella|copri|
CGGAAGGTCCGGGCGTTATCCGGATTCATTGGGTTTAAAGGGAGCGCAGGCCGCCTATTAAGCGTGCCGTGAAATGCCGTGGCTCAACCATGGCACTGCGGCGCGAACTGGTGGGCTTGAGTGCGCGGAAGGCAGGCGGAATTCGTGGTGTAGCGGTGAAATGCATAGATATCACGAAGAACCCCGATTGCGAAGGCAGCCTGCCGCAGCGCAACTGACGCTGAGGCTCGAAAGCGCGGGTATCGA
>MG|3|V4|R|18|89.84|Bacteroidetes|Bacteroidia|Bacteroidales|Prevotellaceae|Prevotella|copri|
TCGATACCCGCGCTTTCGAGCCTCAGCGTCAGTTGCGCTGCGGCAGGCTGCCTTCGCAATCGGGGTTCTTCGTGATATCTATGCATTTCACCGCTACACCACGAATTCCGCCTGCCTTCCGCGCACTCAAGCCCACCAGTTCGCGCCGCAGTGCCATGGTTGAGCCACGGCATTTCACGGCACGCTTAATAGGCGGCCTGCGCTCCCTTTAAACCCAATGAATCCGGATAACGCCCGGACCTTCCG
>MG|3|V4|F|108|86.56|Bacteroidetes|Bacteroidia|Bacteroidales|Prevotellaceae|Prevotella|copri|
CGGAAGGCCCGAGCGTTATCCGGATTTATTGGGTTTAAAGGGAGCGTAGGCGGGAGATCAAGTCAGCTGTGAAACTGCGCCGCTCAACGGCGCCGAGCAGTTGAAACTGGTTTCCTTGAGTCCGCAAGAGGCGCGTGGAATTCGTGGTGTAGCGGTGAAATGCATAGATATCACGAAGAACTCCGATTGCGAAGGCAGCGCGCTGGGGCGTCACTGACGCTGAAGCTCGAAGGTGCGGGTATCGA
>MG|3|V4|F|53|93.42|Bacteroidetes|Bacteroidia|Bacteroidales|Prevotellaceae|Paraprevotella|clara|
CGGAAGATGCGGGCGTTATCCGGATTTATTGGGTTTAAAGGGAGCGTAGGCGGGCCTTTAAGCCGGCGGTCAAATGCCAGGGCTCAACCTTGGCATGCCGTCGGAACTGTTGGCCTTGAGTCTGCACAGGGCACATGGAACTCGTGGTGTAGCGGTGAAATGCTTAGATATCACGAAGAACCCCGATCGCGAAGGCATTGTGCCGGGGCAGTACTGACGCTGAGGCTCGAAAGTGCGGGTATCGAA
>MG|3|V4|F|19|88.16|Bacteroidetes|Bacteroidia|Bacteroidales|Prevotellaceae|Paraprevotella|clara|
CGGAAGATGCGGGCGTTATCCGGATTTATTGGGTTTAAAGGGAGCGTAGGCGGCCCTTCAAGTCAGCGGTGAAATTTCGCGGCCCAACCGCGCGTAGCCGTTGAAACTGGTGGGCTTGAGTCCGCACAGGGCAGGTGGAATTCGTGGTGTAGCGGTGAAATGCATAGATATCACGAAGAACCCCGTCGGCGAAGGCGTCCTGCCGGGGCGCGACTGACGCTGAGGCTCGAAGGTGCGGGTATCGA
>MG|3|V4|R|19|89.52|Bacteroidetes|Bacteroidia|Bacteroidales|Prevotellaceae|Prevotella|sp.|
TTGATACCCGCACCTTCGAGCCTCAGCGTCAGTTGCGCTCCGGACAGCTGCCTTCGCAATCGGAGTTCTTTGTGATATCTAAGCATTTCACCGCTACACCACAAATTCCACCATCCTCGCGCGCACTCAAGAAAACCAGTATCAACTGCACGACAACCGTTGAGCGGCTGCTTTTCACAACTGACTTGATCTCCCGCCTACGCTCCCTTTAAACCCAATAAATCCGGATAACGCCCGGACCTTCCG
>MG|3|V4|F|10|90.32|Bacteroidetes|Bacteroidia|Bacteroidales|Prevotellaceae|Prevotella|sp.|
CGGAAGGTCCGGGCGTTATCCGGATTCATTGGGTTTAAAGGGAGCGCAGGCCGCCTGTTAAGCGTGCCGTGAAATGTGCCGGCTCAACCGGGGCACTGCGGCGCGAACTGGCGGGCTTGAGTGCGCGGAAGGCGGGCGGAATTCGTGGTGTAGCGGTGAAATGCTTAGATATCACGAGGAACTCCGATTGCGAAGGCAGCCCGCCGCAGCGCAACTGACGCTGAGGCTCGAAAGCGCGGGTATCGA
>MG|3|V4|R|57|88.66|Bacteroidetes|Bacteroidia|Bacteroidales|Prevotellaceae|Alloprevotella|rava|
TCGATACCCGCGCTTTCGAGCCTCAGCGTCAGTTGCACTCCGGGCATATGCCTTCGCGATCGGAGTTCTTCATGATATCTAAGCATTTCACCGCTACACCATGAATTCCAACACCCCTGCGTGCACTCAAGAAAACCGGTTCCGACCGCAGTGACCTGGTTGAGCCAGGACATTTCACGGCCGGCCTAATCTCCCGCCTGCGCTCCCTTTAAACCCAATGATTCCGGATAACGCCCGGACCTTCCG
>MG|3|V4|R|33|85.94|Bacteroidetes|Bacteroidia|Bacteroidales|Prevotellaceae|Paraprevotella|clara|
TTGATACCCACACTTTCGAGCCTCAGCGTCAGTCATGGCACGGACGGATGCCTTCGCGATCGGAGTTCTTCGTGATATCTAAGCATTTCACCGCTACACCACGAATTCCACCGTCCCTCACCATACTCAAGACCAGCAGTCTCAACTGCAATTCCCAGGTTGAGCCCGGACATTTCACAGCTGACTTACAAGCCCGCCTACGCTCCCTTTAAACCCAATAATTCCGGATAACGCCCGGACCTTCCG
>MG|3|V4|F|93|87.76|Bacteroidetes|Bacteroidia|Bacteroidales|Prevotellaceae|Prevotella|sp.|
CGGAGGATCCGAGCGTTATCCGGATTTATTGGGTTTAAAGGGTGCGTAGGCCGGCTGTTAAGTCAGCGGTGAAACGTCGTTGCTCAACAATGACCGTGCCGTTGAAACTGTCAGTCTTGAGTGCATCCAGTGCATGCGGAATTCGTGGTGTAGCGGTGAAATGCTTAGATATCACGAAGAACTCCGATCGCGAAGGCAGCATGCAGGGGTGCCACTGACGCTGAAGCACGAAAGCGTGGTTATCAA
>MG|3|V4|R|41|94.31|Bacteroidetes|Bacteroidia|Bacteroidales|Prevotellaceae|Prevotella|sp.|
TTGATACCCACACTTTCGAGCATCAGCGTCAGTTACGCTCCAGCAAGCTGCCTTCGCAATCGGGGTTCTTCGTGATATCTAAGCATTTCACCGCTACACCACGAATTCCGCCTGCCTCTGCCGCACTCAAGAAAACCAGTTTCAACTGCAATTCCAAGGTTGAGCCCCGAACTTTCACAGCTGACTTAATCTCCCGCCTACGCTCCCTTTAAACCCAATAAATCCGGATAACGCTCGCATCCTCCG
>MG|3|V4|F|40|89.52|Bacteroidetes|Bacteroidia|Bacteroidales|Prevotellaceae|Prevotella|sp.|
CGGAAGGTCCGGGCGTTATCCGGATTTATTGGGTTTAAAGGGAGCGTAGGCGGGAGATCAAGTCAGTTGTGAAAAGCAGCCGCTCAACGGTTGTCGTGCAGTTGATACTGGTTTTCTTGAGTGCGCGCGAGGATGGTGGAATTTGTGGTGTAGCGGTGAAATGCTTAGATATCACAAAGAACTCCGATTGCGAAGGCAGCTGTCCGGAGCGCAACTGACGCTGAGGCTCGAAGGTGCGGGTATCAA
>MG|3|V4|F|16|86.72|Bacteroidetes|Bacteroidia|Bacteroidales|Prevotellaceae|Prevotella|copri|
CGGAGGATGCGAGCGTTATCCGGATTTATTGGGTTTAAAGGGAGCGTAGGCGGGAGATCAAGTCAGCTGTGAAACTGCGCCGCTCAACGGCGCCGAGCAGTTGAAACTGGTTTCCTTGAGTCCGCAAGAGGCGCGTGGAATTCGTGGTGTAGCGGTGAAATGCATAGATATCACGAAGAACTCCGATTGCGAAGGCAGCGCGCTGGGGCGTCACTGACGCTGAAGCTCGAAGGTGCGGGTATCGA
>MG|3|V4|R|13|87.95|Bacteroidetes|Bacteroidia|Bacteroidales|Prevotellaceae|Prevotella|buccae|
TCGATACCCACGCCTTCGAGCTTCAGCGTCAGTGCGGCGCTGGCAGGCTGCCTTCGCAATCGGGGTTCCTCGTGATATCTAAGCATTTCACCGCTACACCACGAATTCCGCCTGCCTCGGGCCCACTCAAGCGCGACAGTTCGCGCCGCGGTGCCATGGTTGAGCCACGGCATTTCACGGCACGCTTGACGCGCGGCCTACGCTCCCTTTAAACCCAATGAATCCGGATAACGCCCGGACCTTCCG
>MG|3|V4|F|86|87.8|Bacteroidetes|Bacteroidia|Bacteroidales|Prevotellaceae|Prevotella|sp.|
CGGAAGGTCCGGGCGTTATCCGGATTCATTGGGTTTAAAGGGAGCGTAGGCCGCGCGTCAAGCGTGCCGTGAAATGCCGTGGCTCAACCATGGCACCGCGGCGCGAACTGTCGCGCTTGAGTGGCTCGAGGCAGGCGGAATTCGTGGTGTAGCGGTGAAATGCTTAGATATCACGAGGAACCCCGATTGCGAAGGCAGCCTGCCAGCGCCGCACTGACGCTGAAGCTCGAAGGCGTGGGTATCGA
>MG|3|V4|F|108|88.66|Bacteroidetes|Bacteroidia|Bacteroidales|Prevotellaceae|Alloprevotella|rava|
CGGAAGGTCCGGGCGTTATCCGGAATCATTGGGTTTAAAGGGAGCGCAGGCGGGAGATTAGGCCGGCCGTGAAATGTCCTGGCTCAACCAGGTCACTGCGGTCGGAACCGGTTTTCTTGAGTGCACGCAGGGGTGTTGGAATTCATGGTGTAGCGGTGAAATGCTTAGATATCATGAAGAACTCCGATCGCGAAGGCATATGCCCGGAGTGCAACTGACGCTGAGGCTCGAAAGCGCGGGTATCGA
>MG|3|V4|R|46|89.92|Bacteroidetes|Bacteroidia|Bacteroidales|Prevotellaceae|Prevotella|sp.|
TCGATACCCGCGCTTTCGAGCCTCAGCGTCAGTTGCGCTGCGGCGGGCTGCCTTCGCAATCGGAGTTCCTCGTGATATCTAAGCATTTCACCGCTACACCACGAATTCCGCCCGCCTTCCGCGCACTCAAGCCCGCCAGTTCGCGCCGCAGTGCCCCGGTTGAGCCGGCACATTTCACGGCACGCTTAACAGGCGGCCTGCGCTCCCTTTAAACCCAATGAATCCGGATAACGCCAGGACCTTCCG
>MG|3|V4|R|13|88.16|Bacteroidetes|Bacteroidia|Bacteroidales|Prevotellaceae|Paraprevotella|clara|
TCGATACCCGCACCTTCGAGCCTCAGCGTCAGTCGCGCCCCGGCAGGACGCCTTCGCCGACGGGGTTCTTCGTGATATCTATGCATTTCACCGCTACACCACGAATTCCACCTGCCCTGTGCGGACTCAAGCCCACCAGTTTCAACGGCTACGCGCGGTTGGGCCGCGAAATTTCACCGCTGACTTGAAGGGCCGCCTACGCTCCCTTTAAACCCAATAAATCCGGATAACGCCCGCATCTTCCG
>MG|3|V4|R|38|88.31|Bacteroidetes|Bacteroidia|Bacteroidales|Prevotellaceae|Prevotella|copri|
TCGATACCCGCGCCTTCGAGCATCAGCGTCAGTCCACCGCTGGCAGGCTGCCTTCGCAATCGGGGTTCCTCGTGATATCTAAGCATTTCACCGCTACACCACGAATTCCGCCTGCCTCGCGGGAACTCAAGCCATCCAGTTCGCGCCGCACTGACCGGGTTGAGCCCGGACATTTCACGGCACGCTTGAAAGGCCGCCTACGCTCCCTTTAAACCCAATGATTCCGGATAACGCCCGGACCTTCCG
>MG|3|V4|F|87|90.73|Bacteroidetes|Bacteroidia|Bacteroidales|Prevotellaceae|Prevotella|Prevotella|
CGGAAGGTCCGGGCGTTATCCGGATTCATTGGGTTTAAAGGGAGCGTAGGCCGGCCCTTAAGCGTGCCGTGAAATGCCGTGGCTCAACCATGGCACTGCGGCGCGAACTGGGGGGTCTTGAGTGCGCGGAAGGCAGGCGGAATTCGTGGTGTAGCGGTGAAATGCTTAGATATCACGAAGAACCCCGATTGCGAAGGCAGCCTGCCGCAGCGCAACTGACGCTGATGCTCGAAAGCGCGGGTATCGA
>MG|3|V4|F|27|86.64|Bacteroidetes|Bacteroidia|Bacteroidales|Prevotellaceae|Prevotella|sp.|
CGGAAGGTCCGGGCGTTATCCGGAATCATTGGGTTTAAAGGGAGCGTAGGCGGCTTGCCAAGCGTGCCGTGAAAGGCCCGGGCTCAACCCGGGCAGTGCGGCGCGAACTGGCTTGCTTGAGATTCCGCGAGGCAGGCGGAATTCGTGGTGTAGCGGTGAAATGCTTAGATATCACGAGGAACCCCGATTGCGAAGGCAGCCTGCCAGCGGTGGTCTGACGCTGATGCTCGAAGGCGCGGGTATCGA
>MG|3|V4|F|43|87.45|Bacteroidetes|Bacteroidia|Bacteroidales|Prevotellaceae|Prevotella|sp.|
CGGAAGGTCCGGGCGTTATCCGGATTCATTGGGTTTAAAGGGAGCGTAGGCCGCGCGTCAAGCGTGCCGTGAAATGCCGTGGCTCAACCATGGCACCGCGGCGCGAACTGTCGCGCTTGAGTGGGCTCGAGGCAGGCGGAATTCGTGGTGTAGCGGTGAAATGCTTAGATATCACCGAGGAACCCCGATTGCGAAGGCAGCCTGCCAGCGCCGCACTGACGCTGAAGCTCGAAGGCGTGGGTATCGA
>MG|3|V4|F|326|90.69|Bacteroidetes|Bacteroidia|Bacteroidales|Prevotellaceae|Prevotella|Prevotella|
CGGAAGGTCCGGGCGTTATCCGGATTCATTGGGTTTAAAGGGAGCGTAGGCCGGCCCTTAAGCGTGCCGTGAAATGCCGTGGCTCAACCATGGCACTGCGGCGCGAACTGGGGGTCTTGAGTGCGCGGAAGGCAGGCGGAATTCGTGGTGTAGCGGTGAAATGCTTAGATATCACGAAGAACCCCGATTGCGAAGGCAGCCTGCCGCAGCGCAACTGACGCTGATGCTCGAAAGCGCGGGTATCGA
>MG|3|V4|R|22|93.42|Bacteroidetes|Bacteroidia|Bacteroidales|Prevotellaceae|Paraprevotella|clara|
TCGATACCCGCACTTTCGAGCCTCAGCGTCAGTACTGCCCCGGCACAATGCCTTCGCGATCGGGGTTCTTCGTGATATCTAAGCATTTCACCGCTACACCACGAGTTCCATGTGCCCTGTGCAGACTCAAGGCCAACAGTTCCGACGGCATGCCAAGGTTGAGCCCTGGCATTTGACCGCCGGCTTAAAGGCCCGCCTACGCTCCCTTTAAACCCAATAAATCCGGATAACGCCCGCATCTTCCG
>MG|3|V4|F|15|93.47|Bacteroidetes|Bacteroidia|Bacteroidales|Prevotellaceae|Paraprevotella|clara|
CGGAAGATGCGGGCGTTATCCGGATTTATTGGGTTTAAAGGGAGCGTAGGCGGCCCTGTAAGTCAGCGGTGAAATGGCGCGGCTCAACCGCGTCCTGCCGTTGAAACTGCGGGGCTTGAGTCTGCACAGGGCACATGGAACTCGTGGTGTAGCGGTGAAATGCTTAGATATCACGAAGAACCCCGATCGCGAAGGCATTGTGCCGGGGCAGCACTGACGCTGAGGCTCGAAAGTGCGGGTATCAA
>MG|3|V4|F|17|90.28|Bacteroidetes|Bacteroidia|Bacteroidales|Prevotellaceae|Prevotella|Prevotella|
CGGAAGGTCCGGGCGTATCCGGATTCATTGGGTTTAAAGGGAGCGTAGGCCGGCCCTTAAGCGTGCCGTGAAATGCCGTGGCTCAACCATGGCACTGCGGCGCGAACTGGGGGTCTTGAGTGCGCGGAAGGCAGGCGGAATTCGTGGTGTAGCGGTGAAATGCTTAGATATCACGAAGAACCCCGATTGCGAAGGCAGCCTGCCGCAGCGCAACTGACGCTGATGCTCGAAAGCGCGGGTATCGA
>MG|3|V4|F|71|93.83|Bacteroidetes|Bacteroidia|Bacteroidales|Prevotellaceae|Paraprevotella|clara|
CGGAAGATGCGGGCGTTATCCGGATTTATTGGGTTTAAAGGGAGCGTAGGCGGGCCTTTAAGCCGGCGGTCAAATGTCAGGGCTCAACCTTGGCATGCCGTCGGAACTGTTGGCCTTGAGTCTGCACAGGGCACATGGAACTCGTGGTGTAGCGGTGAAATGCTTAGATATCACGAAGAACCCCGATCGCGAAGGCATTGTGCCGGGGCAGTACTGACGCTGAGGCTCGAAAGTGCGGGTATCGA
>MG|3|V4|F|11|93.42|Bacteroidetes|Bacteroidia|Bacteroidales|Prevotellaceae|Paraprevotella|clara|
CGGAAGATGCGGGCGTATCCGGATTTATTGGGTTTAAAGGGAGCGTAGGCGGGCCTTTAAGCCGGCGGTCAAATGTCAGGGCTCAACCTTGGCATGCCGTCGGAACTGTTGGCCTTGAGTCTGCACAGGGCACATGGAACTCGTGGTGTAGCGGTGAAATGCTTAGATATCACGAAGAACCCCGATCGCGAAGGCATTGTGCCGGGGCAGGACTGACGCTGAGGCTCGAAAGTGCGGGTATCGA
>MG|3|V4|F|80|94.33|Bacteroidetes|Bacteroidia|Bacteroidales|Prevotellaceae|Prevotella|sp.|
CGGAGGATGCGAGCGTTATCCGGATTTATTGGGTTTAAAGGGAGCGTAGGCGGGAGATTAAGTCAGCTGTGAAAGTTCGGGGCTCAACCTTGGAATTGCAGTTGAAACTGGTTTTCTTGAGTGCGGCAGAGGCAGGCGGAATTCGTGGTGTAGCGGTGAAATGCTTAGATATCACGAAGAACCCCGATTGCGAAGGCAGCTTGCTGGAGCGTAACTGACGCTGATGCTCGAAAGTGTGGGTATCAAA
>MG|3|V4|F|91|88.31|Bacteroidetes|Bacteroidia|Bacteroidales|Prevotellaceae|Prevotella|copri|
CGGAAGGTCCGGGCGTTATCCGGAATCATTGGGTTTAAAGGGAGCGTAGGCGGCCTTTCAAGCGTGCCGTGAAATGTCCGGGCTCAACCCGGTCAGTGCGGCGCGAACTGGATGGCTTGAGTTCCCGCGAGGCAGGCGGAATTCGTGGTGTAGCGGTGAAATGCTTAGATATCACGAGGAACCCCGATTGCGAAGGCAGCCTGCCAGCGGTGGACTGACGCTGATGCTCGAAGGCGCGGGTATCGA
>MG|3|V4|F|14|90.61|Bacteroidetes|Bacteroidia|Bacteroidales|Prevotellaceae|Prevotella|Prevotella|
CAGAAGGTCCGGGCGTTATCCGGATTCATTGGGTTTAAAGGGAGCGTAGGCCGGCCCTTAAGCGTGCCGTGAAATGCCGTGGCTCAACCATGGCACTGCGGCGCGAACTGGGGGTCTTGAGTGCGCGGAAGGCAGGCGGAATTCGTGGTGTAGCGGTGAAATGCTTAGATATCACGAAGAACCCCGATTGCGAAGGCAGCCTGCCGCAGCGCAACTGACGCTGATGCTCGAAAGCGCGGGTATCGA
>MG|3|V4|F|23|90.64|Bacteroidetes|Bacteroidia|Bacteroidales|Prevotellaceae|Prevotella|stercorea|
CGGAGGATGCGAGCGTTATCCGGATTTATTGGGTTTAAAGGGAGCGTAGGCCGTCTCAAAAGCGTGTTGTGAAATGTCCGGGCTCAACCGGGGCCGTGCAGCGCGAACTGTGAGACTTGAGTGTGCGGAAGGTATGCGGAATTCGTGGTGTAGCGGTGAAATGCATAGATATCACGAAGAACTCCGATTGCGAAGGCAGCATGCCGCAGCATTACTGACGCTGATGCTCGAAGGTGCGGGTATCGA
>MG|3|V4|F|13|87.5|Bacteroidetes|Bacteroidia|Bacteroidales|Prevotellaceae|Prevotella|sp.|
CGGAGGATGCGAGCGTTATCCGGATTTATTGGGTTTAAAGGGAGCGTAGGCCGGCTTGTAAGTCAGTTGTGAAAACCGCGGGCTCAACCTGCGGCGTGCAATTGAAACTGCAGGCCTTGAGTGCGCGCAGGGATGCTGGAATTCGTGGTGTAGCGGTGAAATGCTTAGATATCACGAAGAACTCCGATCGCGAAGGCAGGTGTCCGGCGCGCCACTGACGCTGAGGCTCGAAGGTGCGGGTATCAA
>MG|3|V4|R|46|90.69|Bacteroidetes|Bacteroidia|Bacteroidales|Prevotellaceae|Prevotella|buccae|
TCGATACCCGCGCTTTCGAGCCTCAGCGTCAGTTGCGCTGCGGCGGGCTGCCTTCGCAATCGGGGTTCTTCGTGATATCTAAGCATTTCACCGCTACACCACGAATTCCGCCCGCCTTCCGCGCACTCAAGCCCTCCAGTTCGCGCCGCAGTGCCATGGTTGAGCCACGGCATTTCACGGCACGCTTAAAAGGCGGCCTGCGCTCCCTTTAAACCCAATGAATCCGGATAACGCCCGGACCTTCCG
>MG|3|V4|F|15|89.52|Bacteroidetes|Bacteroidia|Bacteroidales|Prevotellaceae|Prevotella|Prevotella|
CGGAAGGTCCGGGCGTTATCCGGATTCATTGGGTTTAAAGGGAGCGCAGGCCGGCCCTTAAGCGTGCCGTGAAATGCCGTGGCTCAACCATGGCACTGCGGGCGCGAACTGGGGGCCTTGAGTGCGCGGAAGGCAGGCGGAATTCGTGGTGTAGCGGTGAAATGCTTAGATATCACGAAGAACCCCGATTGCGAAGGCAGCCTGCCGCAGCGCAACTGACGCTGAGGCTCGAAAGCGCGGGTATCGA
>MG|3|V4|F|15|88.57|Bacteroidetes|Bacteroidia|Bacteroidales|Prevotellaceae|Paraprevotella|clara|
CGGAAGATGCGGGCGTTATCCGGATTTATTGGGTTTAAAGGGAGCGTAGGCGGCCCTTCAAGTCAGCGGTGAAATTTCGCGGCCCAACCGCGCGTAGCCGTTGAAACTGGAGGGCTTGAGTCCGCACAGGGCAGGTGGAATTCGTGGTGTAGCGGTGAAATGCATAGATATCACGAAGAACCCCGTCGGCGAAGGCGTCCTGCCGGGGCGCGACTGACGCTGAGGCTCGAAGGTGCGGGTATCGA
>MG|3|V4|F|50|82.92|Bacteroidetes|Bacteroidia|Bacteroidales|Prevotellaceae|Prevotella|buccae|
CGGGGGATGCGGGCGTTATCCGGAATCATTGGGCTTGAAGGGAGCGCAGGCGGGCCGGCAGGCCGGCGGTGAAAAAGGCGGGCTCAACCCGTCCCGTGCCGTCGGAACCTCCGTGCCTTGAGTGCGCCGGGGGCAGGCGGAACTCGTGGTGTAGCGGTGAAATGCTTAGATATCACGAAGAACCCCGTTCGCGAAGGCGGCCTGCCACGGCGCTACTGACGCTGAGGCTCGAAAGCGTGGGTATCGA
>MG|3|V4|F|13|89.11|Bacteroidetes|Bacteroidia|Bacteroidales|Prevotellaceae|Prevotella|sp.|
CGGAAGGTCCGGGCGTTATCCGGAATCATTGGGTTTAAAGGGAGCGTAGGCCGCATGTCAAGCGTGCTGTGAAATCCCGGGGCTCAACCCCGGAAGCGCAGCGCGAACTGGCGTGCTTGAGTTGCATCGAGGCAGGCGGAATTCGTGGTGTAGCGGTGAAATGCTTAGATATCACGAAGAACCCCGATTGCGAAGGCAGCCTGCCAGTTGCACACTGACGCTGATGCTCGAAGGCGCGGGTATCGA
>MG|3|V4|F|11|82.5|Bacteroidetes|Bacteroidia|Bacteroidales|Prevotellaceae|Prevotella|buccae|
CGGGGGATGCGGGCGTATCCGGAATCATTGGGCTTGAAGGGAGCGCAGGCGGGCCGGCAGGCCGGCGGTGAAAAAGGCGGGCTCAACCCGTCCCGTGCCGTCGGAACCTCCGTGCCTTGAGTGCGCCGGGGGCAGGCGGAACTCGTGGTGTAGCGGTGAAATGCTTAGATATCACGAAGAACCCCGTTCGCGAAGGCGGCCTGCCACGGCGCTACTGACGCTGAGGCTCGAAAGCGTGGGTATCGA
>MG|3|V4|F|84|87.8|Bacteroidetes|Bacteroidia|Bacteroidales|Prevotellaceae|Prevotella|sp.|
CGGAAGGTCCGGGCGTTATCCGGATTCATTGGGTTTAAAGGGAGCGTAGGCCGCGCGTCAAGCGTGCCGTGAAATGCCGTGGCTCAACCATGGCACCGCGGCGCGAACTGTCGCGCTTGAGTGGGCTCGAGGCAGGCGGAATTCGTGGTGTAGCGGTGAAATGCTTAGATATCACGAGGAACCCCGATTGCGAAGGCAGCCTGCCAGCGCCGCACTGACGCTGAAGCTCGAAGGCGTGGGTATCGA
>MG|3|V4|R|24|93.83|Bacteroidetes|Bacteroidia|Bacteroidales|Prevotellaceae|Paraprevotella|clara|
TCGATACCCGCACTTTCGAGCCTCAGCGTCAGTACTGCCCCGGCACAATGCCTTCGCGATCGGGGTTCTTCGTGATATCTAAGCATTTCACCGCTACACCACGAGTTCCATGTGCCCTGTGCAGACTCAAGGCCAACAGTTCCGACGGCATGCCAAGGTTGAGCCCTGACATTTGACCGCCGGCTTAAAGGCCCGCCTACGCTCCCTTTAAACCCAATAAATCCGGATAACGCCCGCATCTTCCG
>MG|3|V4|R|12|89.92|Bacteroidetes|Bacteroidia|Bacteroidales|Prevotellaceae|Prevotella|Prevotella|
TCGATACCCGCGCTTTCGAGCCTCAGCGTCAGTTGCGCTGCGGCAGGCTGCCTTCGCAATCGGGGTTCTTCGTGATATCTAAGCATTTCACCGCTACACCACGAATTCCGCCTGCCTTCCGCGCACTCAAGGCCCCCCAGTTCGCGCCGCAGTGCCATGGTTGAGCCACGGCATTTCACGGCACGCTTAAGGGCCGGCCTGCGCTCCCTTTAAACCCAATGAATCCGGATAACGCCCGGACCTTCCG
>MG|3|V4|R|46|87.1|Bacteroidetes|Bacteroidia|Bacteroidales|Prevotellaceae|Prevotella|sp.|
TTGATACCCGCACCTTCGAGCCTCAGCGTCAGTGGCGCGCCGGACACCTGCCTTCGCGATCGGAGTTCTTCGTGATATCTAAGCATTTCACCGCTACACCACGAATTCCAGCATCCCTGCGCGCACTCAAGGCCTGCAGTTTCAATTGCACGCCGCAGGTTGAGCCCGCGGTTTTCACAACTGACTTACAAGCCGGCCTACGCTCCCTTTAAACCCAATAATTCCGGATAACGCCCGGACCTTCCG
>MG|3|V4|F|14|90.28|Bacteroidetes|Bacteroidia|Bacteroidales|Prevotellaceae|Prevotella|buccae|
CGGAAGGTCCGGGCGTATCCGGATTCATTGGGTTTAAAGGGAGCGCAGGCCGCCTTTTAAGCGTGCCGTGAAATGCCGTGGCTCAACCATGGCACTGCGGCGCGAACTGGAGGGCTTGAGTGCGCGGAAGGCGGGCGGAATTCGTGGTGTAGCGGTGAAATGCTTAGATATCACGAAGAACCCCGATTGCGAAGGCAGCCCGCCGCAGCGCAACTGACGCTGAGGCTCGAAAGCGCGGGTATCGA
>MG|3|V4|R|22|82.92|Bacteroidetes|Bacteroidia|Bacteroidales|Prevotellaceae|Prevotella|buccae|
TCGATACCCACGCTTTCGAGCCTCAGCGTCAGTAGCGCCGTGGCAGGCCGCCTTCGCGAACGGGGTTCTTCGTGATATCTAAGCATTTCACCGCTACACCACGAGTTCCGCCTGCCCCCGGCGCACTCAAGGCACGGAGGTTCCGACGGCACGGGACGGGTTGAGCCCGCCTTTTTCACCGCCGGCCTGCCGGCCCGCCTGCGCTCCCTTCAAGCCCAATGATTCCGGATAACGCCCGCATCCCCCG
>MG|3|V4|F|253|91.09|Bacteroidetes|Bacteroidia|Bacteroidales|Prevotellaceae|Prevotella|stercorea|
CGGAAGGTCCGGGCGTTATCCGGATTTATTGGGTTTAAAGGGAGCGTAGGCCGTCTCAAAAGCGTGTTGTGAAATGTCCGGGCTCAACCGGGGCCGTGCAGCGCGAACTGTGAGACTTGAGTGTGCGGAAGGTATGCGGAATTCGTGGTGTAGCGGTGAAATGCATAGATATCACGAAGAACTCCGATTGCGAAGGCAGCATGCCGCAGCATTACTGACGCTGATGCTCGAAGGTGCGGGTATCGA
>MG|3|V4|R|37|87.76|Bacteroidetes|Bacteroidia|Bacteroidales|Prevotellaceae|Prevotella|sp.|
TTGATAACCACGCTTTCGTGCTTCAGCGTCAGTGGCACCCCTGCATGCTGCCTTCGCGATCGGAGTTCTTCGTGATATCTAAGCATTTCACCGCTACACCACGAATTCCGCATGCACTGGATGCACTCAAGACTGACAGTTTCAACGGCACGGTCATTGTTGAGCAACGACGTTTCACCGCTGACTTAACAGCCGGCCTACGCACCCTTTAAACCCAATAAATCCGGATAACGCTCGGATCCTCCG
>MG|3|V4|R|29|89.88|Bacteroidetes|Bacteroidia|Bacteroidales|Prevotellaceae|Prevotella|Prevotella|
TCGATACCCGCGCTTTCGAGCCTCAGCGTCAGTTGCGCTGCGGCAGGCTGCCTTCGCAATCGGGGTTCTTCGTGATATCTAAGCATTTCACCGCTACACCACGAATTCCGCCTGCCTTCCGCGCACTCAAGGCCCCCAGTTCGCGCCGCAGTGCCATGGTTGAGCCACGGCATTTCACGGCACGCTTAAGGGCCGGCCTGCGCTCCCTTTAAACCCAATGAATCCGGATAACGCCCGGACCTTCCG
>MG|3|V4|F|109|89.96|Bacteroidetes|Bacteroidia|Bacteroidales|Prevotellaceae|Prevotella|sp.|
CGGAAGGTCCTGGCGTTATCCGGATTCATTGGGTTTAAAGGGAGCGCAGGCCGCCTGTTAAGCGTGCCGTGAAATGTGCCGGCTCAACCGGGGCACTGCGGCGCGAACTGGCGGGCTTGAGTGCGCGGAAGGCGGGCGGAATTCGTGGTGTAGCGGTGAAATGCTTAGATATCACGAGGAACTCCGATTGCGAAGGCAGCCCGCCGCAGCGCAACTGACGCTGAGGCTCGAAAGCGCGGGTATCGAA
>MG|3|V4|F|12|93.83|Bacteroidetes|Bacteroidia|Bacteroidales|Prevotellaceae|Paraprevotella|clara|
CGGAGGATGCGAGCGTTATCCGGATTTATTGGGTTTAAAGGGAGCGTAGGCGGGCCTTTAAGCCGGCGGTCAAATGTCAGGGCTCAACCTTGGCATGCCGTCGGAACTGTTGGCCTTGAGTCTGCACAGGGCACATGGAACTCGTGGTGTAGCGGTGAAATGCTTAGATATCACGAAGAACCCCGATCGCGAAGGCATTGTGCCGGGGCAGGACTGACGCTGAGGCTCGAAAGTGCGGGTATCGA
>MG|3|V4|F|25|89.07|Bacteroidetes|Bacteroidia|Bacteroidales|Prevotellaceae|Prevotella|sp.|
CGGAAGGTCCGGGCGTTATCCGGATTTATTGGGTTTAAAGGGAGCGTAGGCCGCCTGTCAAGCGTGCCGTGAAATGCCGGGGCTCAACTCCGGGAGTGCGGCGCGAACTGGCGGGCTTGAGTGCGTTCGAGGCGCGCGGAATTCGTGGTGTAGCGGTGAAATGCTTAGATATCACGAGGAACCCCGATTGCGAAGGCAGCGCGCCGGGCCGCCACTGACGCTGAAGCTCGAAGGCGCGGGTATCGA
>MG|3|V4|F|12|90.21|Bacteroidetes|Bacteroidia|Bacteroidales|Prevotellaceae|Prevotella|Prevotella|
CGGAGGATGCGAGCGTTATCCGGATTCATTGGGTTTAAAGGGAGCGTAGGCCGGCCCTTAAGCGTGCCGTGAAATGCCGTGGCTCAACCATGGCACTGCGGCGCGAACTGGGGGTCTTGAGTGCGCGGAAGGCAGGCGGAATTCGTGGTGTAGCGGTGAAATGCTTAGATATCACGAAGAACCCCGATTGCGAAGGCAGCCTGCCGCAGCGCAACTGACGCTGATGCTCGAAAGCGCGGGTATCGA
>MG|3|V4|F|35|90.36|Bacteroidetes|Bacteroidia|Bacteroidales|Prevotellaceae|Prevotella|stercorea|
CGGAAGGTCCGGGCGTTATCCGGATTTATTGGGTTTAAAGGGAGCGCAGGCCGGCTTTTAAGCGTGCCGTGAAATGCCGTGGCTCAACCATGGCACTGCGGGCGCGAACTGGGGGCCTTGAGTGCGCGGAAGGCAGGCGGAATTCGTGGTGTAGCGGTGAAATGCTTAGATATCACGAAGAACCCCGATTGCGAAGGCAGCCTGCCGCAGCGCAACTGACGCTGAGGCTCGAAAGCGCGGGTATCGA
>MG|3|V4|F|101|90.69|Bacteroidetes|Bacteroidia|Bacteroidales|Prevotellaceae|Prevotella|buccae|
CGGAAGGTCCGGGCGTTATCCGGATTCATTGGGTTTAAAGGGAGCGCAGGCCGCCTTTTAAGCGTGCCGTGAAATGCCGTGGCTCAACCATGGCACTGCGGCGCGAACTGGAGGGCTTGAGTGCGCGGAAGGCGGGCGGAATTCGTGGTGTAGCGGTGAAATGCTTAGATATCACGAAGAACCCCGATTGCGAAGGCAGCCCGCCGCAGCGCAACTGACGCTGAGGCTCGAAAGCGCGGGTATCGA
>MG|3|V4|F|35|86.85|Bacteroidetes|Bacteroidia|Bacteroidales|Prevotellaceae|Prevotella|sp.|
CGGAAGGTCCGGGCGTTATCCGGATTTATTGGGTTTAAAGGGAGCGTAGGCGGGACGCCAAGTCAGCTGTGAAATGCCATGGCTCAACCATGGAGCTGCAGTTGAAACTGGCGTTCTTGAGTTGTCGCAGGGGCGGTGGAACTCGTGGTGTAGCGGTGAAATGCTTAGATATCACGAAGAACTCCGATCGCGAAGGCAGCCGCCCGGTGGCCGACTGACGCTGAGGCTCGAAGGTGCGGGTATCAA
>MG|3|V4|F|12|90.69|Bacteroidetes|Bacteroidia|Bacteroidales|Prevotellaceae|Prevotella|stercorea|
CGGAAGGTCCGGGCGTATCCGGATTTATTGGGTTTAAAGGGAGCGTAGGCCGTCTCAAAAGCGTGTTGTGAAATGTCCGGGCTCAACCGGGGCCGTGCAGCGCGAACTGTGAGACTTGAGTGTGCGGAAGGTATGCGGAATTCGTGGTGTAGCGGTGAAATGCATAGATATCACGAAGAACTCCGATTGCGAAGGCAGCATGCCGCAGCATTACTGACGCTGATGCTCGAAGGTGCGGGTATCGA
>MG|3|V4|F|15|87.76|Bacteroidetes|Bacteroidia|Bacteroidales|Prevotellaceae|Prevotella|sp.|
CGGAGGATGCGAGCGTTATCCGGATTTATTGGGTTTAAAGGGTGCGTAGGCCGGCTGTTAAGTCAGCGGTGAAACGTCGTTGCTCAACAATGACCGTGCCGTTGAAACTGTCAGTCTTGAGTGCATCCAGTGCATGCGGAATTCGTGGTGTAGCGGTGAAATGCTTAGATATCACGAAGAACTCCGATCGCGAAGGCAGCATGCAGGGGTGCCACTGACGCTGAAGCACGAAAGCGTGGTTATCAA
>MG|3|V4|F|17|89.92|Bacteroidetes|Bacteroidia|Bacteroidales|Prevotellaceae|Prevotella|Prevotella|
CGGAAGGTCCGGGCGTTATCCGGATTCATTGGGTTTAAAGGGAGCGCAGGCCGGCCCTTAAGCGTGCCGTGAAATGCCGTGGCTCAACCATGGCACTGCGGCGCGAACTGGGGGGCCTTGAGTGCGCGGAAGGCAGGCGGAATTCGTGGTGTAGCGGTGAAATGCTTAGATATCACGAAGAACCCCGATTGCGAAGGCAGCCTGCCGCAGCGCAACTGACGCTGAGGCTCGAAAGCGCGGGTATCGA
>MG|3|V4|F|23|89.47|Bacteroidetes|Bacteroidia|Bacteroidales|Prevotellaceae|Prevotella|buccae|
CGGAAGGTCCGGGCGTTATCCGGATTCATTGGGTTTAAAGGGAGCGCAGGCCGCCTATTAAGCGTGCCGTGAAATGCCGCGGCTCAACCGTGGCACTGCGGCGCGAACTGGTGGGCTTGGGTGCGCGGAAGGCAGGCGGAATTCGTGGTGTAGCGGTGAAATGCTTAGATATCACGAGGAACCCCGATTGCGAAGGCAGCCTGCCGCAGCGCGACCGACGCTGAGGCTCGAAAGCGCGGGTATCGA
>MG|3|V4|F|90|86.0|Bacteroidetes|Bacteroidia|Bacteroidales|Prevotellaceae|Paraprevotella|clara|
CGGAAGGTCCGGGCGTTATCCGGAATTATTGGGTTTAAAGGGAGCGTAGGCGGGCTTGTAAGTCAGCTGTGAAATGTCCGGGCTCAACCTGGGAATTGCAGTTGAGACTGCTGGTCTTGAGTATGGTGAGGGACGGTGGAATTCGTGGTGTAGCGGTGAAATGCTTAGATATCACGAAGAACTCCGATCGCGAAGGCATCCGTCCGTGCCATGACTGACGCTGAGGCTCGAAAGTGTGGGTATCAAA
>MG|3|V4|F|74|89.88|Bacteroidetes|Bacteroidia|Bacteroidales|Prevotellaceae|Prevotella|Prevotella|
CGGAAGGTCCGGGCGTTATCCGGATTCATTGGGTTTAAAGGGAGCGCAGGCCGGCCCTTAAGCGTGCCGTGAAATGCCGTGGCTCAACCATGGCACTGCGGCGCGAACTGGGGGCCTTGAGTGCGCGGAAGGCAGGCGGAATTCGTGGTGTAGCGGTGAAATGCTTAGATATCACGAAGAACCCCGATTGCGAAGGCAGCCTGCCGCAGCGCAACTGACGCTGAGGCTCGAAAGCGCGGGTATCGA
>MG|3|V4|R|22|93.83|Bacteroidetes|Bacteroidia|Bacteroidales|Prevotellaceae|Paraprevotella|clara|
TCGATACCCGCACTTTCGAGCCTCAGCGTCAGTCCTGCCCCGGCACAATGCCTTCGCGATCGGGGTTCTTCGTGATATCTAAGCATTTCACCGCTACACCACGAGTTCCATGTGCCCTGTGCAGACTCAAGGCCAACAGTTCCGACGGCATGCCAAGGTTGAGCCCTGACATTTGACCGCCGGCTTAAAGGCCCGCCTACGCTCCCTTTAAACCCAATAAATCCGGATAACGCCCGCATCTTCCG
>MG|3|V4|F|16|90.69|Bacteroidetes|Bacteroidia|Bacteroidales|Prevotellaceae|Prevotella|Prevotella|
CGGAAGGTCCGGGCGTTATCCGGATTCATTGGGTTTAAAGGGAGCGTAGGCCGGCCCTTAAGCGTGCCGTGAAATGCCGTGGCTCAACCATGGCACTGGCGGCGCGAACTGGGGGTCTTGAGTGCGCGGAAGGCAGGCGGAATTCGTGGTGTAGCGGTGAAATGCTTAGATATCACGAAGAACCCCGATTGCGAAGGCAGCCTGCCGCAGCGCAACTGACGCTGATGCTCGAAAGCGCGGGTATCGA
>MG|3|V4|F|19|93.83|Bacteroidetes|Bacteroidia|Bacteroidales|Prevotellaceae|Paraprevotella|clara|
CGGAAGATGCGGGCGTTATCCGGATTTATTGGGTTTAAAGGGAGCGTAGGCGGGCCTTTAAGCCGGCGGTCAAATGTCAGGGCTCAACCTTGGCATGCCGTCGGAACTGTTGGCCTTGAGTCTGCACAGGGCACATGGAACTCGTGGTGTAGCGGTGAAATGCTTAGATATCACGAAGAACCCCGATCGCGAAGGCATTGTGCCGGGGCAGAACTGACGCTGAGGCTCGAAAGTGCGGGTATCGA
>MG|3|V4|F|33|90.36|Bacteroidetes|Bacteroidia|Bacteroidales|Prevotellaceae|Prevotella|stercorea|
CGGAAGGTCCGGGCGTTATCCGGATTTATTGGGTTTAAAGGGAGCGCAGGCCGGCTTTTAAGCGTGCCGTGAAATGCCGTGGCTCAACCATGGCACTGCGGCGCGAACTGGGGGGCCTTGAGTGCGCGGAAGGCAGGCGGAATTCGTGGTGTAGCGGTGAAATGCTTAGATATCACGAAGAACCCCGATTGCGAAGGCAGCCTGCCGCAGCGCAACTGACGCTGAGGCTCGAAAGCGCGGGTATCGA
>MG|3|V4|F|14|89.16|Bacteroidetes|Bacteroidia|Bacteroidales|Prevotellaceae|Prevotella|sp.|
CGGAAGGTCCGGGCGTTATCCGGATTTATTGGGTTTAAAGGGAGCGTAGGCGGGAGATCAAGTCAGTTGTGAAAAAGCAGCCGCTCAACGGTTGTCGTGCAGTTGATACTGGTTTTCTTGAGTGCGCGCGAGGATGGTGGAATTTGTGGTGTAGCGGTGAAATGCTTAGATATCACAAAGAACTCCGATTGCGAAGGCAGCTGTCCGGAGCGCAACTGACGCTGAGGCTCGAAGGTGCGGGTATCAA
>MG|3|V4|R|84|91.09|Bacteroidetes|Bacteroidia|Bacteroidales|Prevotellaceae|Prevotella|stercorea|
TCGATACCCGCACCTTCGAGCATCAGCGTCAGTAATGCTGCGGCATGCTGCCTTCGCAATCGGAGTTCTTCGTGATATCTATGCATTTCACCGCTACACCACGAATTCCGCATACCTTCCGCACACTCAAGTCTCACAGTTCGCGCTGCACGGCCCCGGTTGAGCCCGGACATTTCACAACACGCTTTTGAGACGGCCTACGCTCCCTTTAAACCCAATAAATCCGGATAACGCCCGGACCTTCCG
>MG|3|V4|F|11|93.83|Bacteroidetes|Bacteroidia|Bacteroidales|Prevotellaceae|Paraprevotella|clara|
CGGAGGATGCGAGCGTTATCCGGATTTATTGGGTTTAAAGGGAGCGTAGGCGGGCCTTTAAGCCGGCGGTCAAATGTCAGGGCTCAACCTTGGCATGCCGTCGGAACTGTTGGCCTTGAGTCTGCACAGGGCACATGGAACTCGTGGTGTAGCGGTGAAATGCTTAGATATCACGAAGAACCCCGATCGCGAAGGCATTGTGCCGGGGCAGTACTGACGCTGAGGCTCGAAAGTGCGGGTATCGA
>MG|3|V4|F|17|89.07|Bacteroidetes|Bacteroidia|Bacteroidales|Prevotellaceae|Prevotella|buccae|
CGGAAGGTCCGGGCGTTATCCGGATTCATTGGGTTTAAAGGGAGCGCAGGCCGCCTATTAAGCGTGCCGTGAAATGCCGTGGCTCAACCATGGCACTGCGGCGCGAACTGGTGGGCTTGGGTGCGCGGAAGGCAGGCGGAATTCGTGGTGTAGCGGTGAAATGCTTAGATATCACGAAGAACCCCGATTGCGAAGGCAGCCTGCCGCAGCGCTACCGACGCTGAGGCTCGAAAGCGCGGGTATCGA
>MG|3|V4|R|13|90.69|Bacteroidetes|Bacteroidia|Bacteroidales|Prevotellaceae|Prevotella|Prevotella|
TCGATACCCGCGCTTTCGAGCATCAGCGTCAGTTGCGCTGCGGCAGGCTGCCTTCGCAATCGGGGTTCTTCGTGATATCTAAGCATTTCACCGCTACACCACGAATTCCGCCTGCCTTCCGCGCACTCAAGACCCCCAGTTCGCGCCGCCAGTGCCATGGTTGAGCCACGGCATTTCACGGCACGCTTAAGGGCCGGCCTACGCTCCCTTTAAACCCAATGAATCCGGATAACGCCCGGACCTTCCG
>MG|3|V4|F|19|90.64|Bacteroidetes|Bacteroidia|Bacteroidales|Prevotellaceae|Prevotella|Prevotella|
CGGAGGATGCGAGCGTTATCCGGATTTATTGGGTTTAAAGGGAGCGTAGGCCGGCCCTTAAGCGTGCCGTGAAATGCCGTGGCTCAACCATGGCACTGCGGCGCGAACTGGGGGTCTTGAGTGCGCGGAAGGCAGGCGGAATTCGTGGTGTAGCGGTGAAATGCTTAGATATCACGAAGAACCCCGATTGCGAAGGCAGCCTGCCGCAGCGCAACTGACGCTGATGCTCGAAAGCGCGGGTATCGA
>MG|3|V4|R|51|90.73|Bacteroidetes|Bacteroidia|Bacteroidales|Prevotellaceae|Prevotella|stercorea|
TCGATACCCGCGCTTTCGAGCCTCAGCGTCAGTTGCGCTGCGGCAGGCTGCCTTCGCAATCGGGGTTCTTCGTGATATCTAAGCATTTCACCGCTACACCACGAATTCCGCCTGCCTTCCGCGCACTCAAGGCCCCCAGTTCGCGCCGCAGTGCCATGGTTGAGCCACGGCATTTCACGGCACGCTTAAAAGCCGGCCTGCGCTCCCTTTAAACCCAATAAATCCGGATAACGCCCGGACCTTCCG
>MG|3|V4|F|29|88.16|Bacteroidetes|Bacteroidia|Bacteroidales|Prevotellaceae|Paraprevotella|clara|
CGGAAGATGCGGGCGTTATCCGGATTTATTGGGTTTAAAGGGAGCGTAGGCGGCCCTTCAAGTCAGCGGTGAAATTTCGCGGCCCAACCGCGCGTAGCCGTTGAAACTGGGGGGCTTGAGTCCGCACAGGGCAGGTGGAATTCGTGGTGTAGCGGTGAAATGCATAGATATCACGAAGAACCCCGTCGGCGAAGGCGTCCTGCCGGGGCGCGACTGACGCTGAGGCTCGAAGGTGCGGGTATCGA
>MG|3|V4|R|17|89.07|Bacteroidetes|Bacteroidia|Bacteroidales|Prevotellaceae|Prevotella|sp.|
TCGATACCCGCGCCTTCGAGCTTCAGCGTCAGTGGCGGCCCGGCGCGCTGCCTTCGCAATCGGGGTTCCTCGTGATATCTAAGCATTTCACCGCTACACCACGAATTCCGCGCGCCTCGAACGCACTCAAGCCCGCCAGTTCGCGCCGCACTCCCGGAGTTGAGCCCCGGCATTTCACGGCACGCTTGACAGGCGGCCTACGCTCCCTTTAAACCCAATAAATCCGGATAACGCCCGGACCTTCCG
>MG|3|V4|F|24|87.4|Bacteroidetes|Bacteroidia|Bacteroidales|Prevotellaceae|Paraprevotella|clara|
CGGAAGATGCGAGCGTTATCCGGATTTATTGGGTTTAAAGGGAGCGTAGGCCGGCGGTTAAGTCAGCGGTCAAATTGGGTGGCTCAACCATCCCCCCGCCGTTGATACTGGCCGCCTTGAGTGTATTCAAGGCAGATGGAATTCGTGGTGTAGCGGTGAAATGCTTAGATATCACGAAGAACTCCGATTGCGAAGGCAGTCTGCTGGGTTACAACTGACGCTGAGGCTCGAAAGTGCGGGTATCAA
>MG|3|V4|R|20|87.8|Bacteroidetes|Bacteroidia|Bacteroidales|Prevotellaceae|Prevotella|sp.|
TCGATACCCACGCCTTCGAGCTTCAGCGTCAGTGCGGCGCTGGCAGGCTGCCTTCGCAATCGGGGTTCCTCGTGATATCTAAGCATTTCACCGCTACACCACGAATTCCGCCTGCCTCGAGCCACTCAAGCGCGACAGTTCGCGCCGCGGTGCCATGGTTGAGCCACGGCATTTCACGGCACGCTTGACGCGCGGCCTACGCTCCCTTTAAACCCAATGAATCCGGATAACGCCCGGACCTTCCG
>MG|3|V4|F|22|90.69|Bacteroidetes|Bacteroidia|Bacteroidales|Prevotellaceae|Prevotella|Prevotella|
CGGAAGGTCCGGGCGTTATCCGGATTCATTGGGTTTAAAGGGAGCGTAGGCCGGCCCTTAAGCGTGCCGTGAAATGCCGTGGCTCAACCATGGCACTGCGGCGCGAACTGGGGGCCTTGAGTGCGCGGAAGGCAGGCGGAATTCGTGGTGTAGCGGTGAAATGCTTAGATATCACGAAGAACCCCGATTGCGAAGGCAGCCTGCCGCAGCGCAACTGACGCTGATGCTCGAAAGCGCGGGTATCGA
>MG|3|V4|R|10|89.47|Bacteroidetes|Bacteroidia|Bacteroidales|Prevotellaceae|Prevotella|buccae|
TCGATACCCGCGCTTTCGAGCCTCAGCGTCGGTCGCGCTGCGGCAGGCTGCCTTCGCAATCGGGGTTCCTCGTGATATCTAAGCATTTCACCGCTACACCACGAATTCCGCCTGCCTTCCGCGCACCCAAGCCCACCAGTTCGCGCCGCAGTGCCACGGTTGAGCCGCGGCATTTCACGGCACGCTTAATAGGCGGCCTGCGCTCCCTTTAAACCCAATGAATCCGGATAACGCCCGGACCTTCCG
>MG|3|V4|R|15|87.4|Bacteroidetes|Bacteroidia|Bacteroidales|Prevotellaceae|Paraprevotella|clara|
TTGATACCCGCACTTTCGAGCCTCAGCGTCAGTTGTAACCCAGCAGACTGCCTTCGCAATCGGAGTTCTTCGTGATATCTAAGCATTTCACCGCTACACCACGAATTCCATCTGCCTTGAATACACTCAAGGCGGCCAGTATCAACGGCGGGGGGATGGTTGAGCCACCCAATTTGACCGCTGACTTAACCGCCGGCCTACGCTCCCTTTAAACCCAATAAATCCGGATAACGCTCGCATCTTCCG
>MG|3|V4|F|159|90.73|Bacteroidetes|Bacteroidia|Bacteroidales|Prevotellaceae|Prevotella|stercorea|
CGGAAGGTCCGGGCGTTATCCGGATTTATTGGGTTTAAAGGGAGCGCAGGCCGGCTTTTAAGCGTGCCGTGAAATGCCGTGGCTCAACCATGGCACTGCGGCGCGAACTGGGGGCCTTGAGTGCGCGGAAGGCAGGCGGAATTCGTGGTGTAGCGGTGAAATGCTTAGATATCACGAAGAACCCCGATTGCGAAGGCAGCCTGCCGCAGCGCAACTGACGCTGAGGCTCGAAAGCGCGGGTATCGA
>MG|3|V4|F|45|87.95|Bacteroidetes|Bacteroidia|Bacteroidales|Prevotellaceae|Prevotella|buccae|
CGGAAGGTCCGGGCGTTATCCGGATTCATTGGGTTTAAAGGGAGCGTAGGCCGCGCGTCAAGCGTGCCGTGAAATGCCGTGGCTCAACCATGGCACCGCGGCGCGAACTGTCGCGCTTGAGTGGGCCCGAGGCAGGCGGAATTCGTGGTGTAGCGGTGAAATGCTTAGATATCACGAGGAACCCCGATTGCGAAGGCAGCCTGCCAGCGCCGCACTGACGCTGAAGCTCGAAGGCGTGGGTATCGA
>MG|3|V4|R|11|90.0|Bacteroidetes|Bacteroidia|Bacteroidales|Prevotellaceae|Prevotella|stercorea|
TCGATACCCGCGCTTTCGAGCCTCAGCGTCAGTTGCGCTGCGGCAGGCTGCCTTCGCAATCGGGGTTCTTCGTGATATCTAAGCATTTCACCGCTACACCACGAATTCCGCCTGCCTTCCGCGCACTCAAGGCCCCCCAGTTCGCGCCCGCAGTGCCATGGTTGAGCCACGGCATTTCACGGCACGCTTAAAAGCCGGCCTGCGCTCCCTTTAAACCCAATAAATCCGGATAACGCCCGGACCTTCCG
>MG|3|V4|F|35|89.88|Bacteroidetes|Bacteroidia|Bacteroidales|Prevotellaceae|Prevotella|buccae|
CGGAAGGTCCGGGCGTTATCCGGATTCATTGGGTTTAAAGGGAGCGCAGGCCGCCTATTAAGCGTGCCGTGAAATGCCGCGGCTCAACCGTGGCACTGCGGCGCGAACTGGTGGGCTTGGGTGCGCGGAAGGCAGGCGGAATTCGTGGTGTAGCGGTGAAATGCTTAGATATCACGAAGAACCCCGATTGCGAAGGCAGCCTGCCGCAGCGCGACCGACGCTGAGGCTCGAAAGCGCGGGTATCGA
>MG|3|V4|R|36|90.73|Bacteroidetes|Bacteroidia|Bacteroidales|Prevotellaceae|Prevotella|Prevotella|
TCGATACCCGCGCTTTCGAGCATCAGCGTCAGTTGCGCTGCGGCAGGCTGCCTTCGCAATCGGGGTTCTTCGTGATATCTAAGCATTTCACCGCTACACCACGAATTCCGCCTGCCTTCCGCGCACTCAAGACCCCCCAGTTCGCGCCGCAGTGCCATGGTTGAGCCACGGCATTTCACGGCACGCTTAAGGGCCGGCCTACGCTCCCTTTAAACCCAATGAATCCGGATAACGCCCGGACCTTCCG
>MG|3|V4|F|19|87.8|Bacteroidetes|Bacteroidia|Bacteroidales|Prevotellaceae|Paraprevotella|clara|
CGGAAGATGCGGGCGTTATCCGGATTTATTGGGTTTAAAGGGAGCGTAGGCGGCCCTTCAAGTCAGCGGTGAAATTTCGCGGCCCAACCGCGCGTAGCCGTTGAAACTGGGGGGGCTTGAGTCCGCACAGGGCAGGTGGAATTCGTGGTGTAGCGGTGAAATGCATAGATATCACGAAGAACCCCGTCGGCGAAGGCGTCCTGCCGGGGCGCGACTGACGCTGAGGCTCGAAGGTGCGGGTATCGA
>MG|3|V4|R|11|86.64|Bacteroidetes|Bacteroidia|Bacteroidales|Prevotellaceae|Prevotella|sp.|
TCGATACCCGCGCCTTCGAGCATCAGCGTCAGACCACCGCTGGCAGGCTGCCTTCGCAATCGGGGTTCCTCGTGATATCTAAGCATTTCACCGCTACACCACGAATTCCGCCTGCCTCGCGGAATCTCAAGCAAGCCAGTTCGCGCCGCACTGCCCGGGTTGAGCCCGGGCCTTTCACGGCACGCTTGGCAAGCCGCCTACGCTCCCTTTAAACCCAATGATTCCGGATAACGCCCGGACCTTCCG
>MG|3|V4|R|15|87.45|Bacteroidetes|Bacteroidia|Bacteroidales|Prevotellaceae|Prevotella|sp.|
TCGATACCCACGCCTTCGAGCTTCAGCGTCAGTGCGGCGCTGGCAGGCTGCCTTCGCAATCGGGGTTCCTCGGTGATATCTAAGCATTTCACCGCTACACCACGAATTCCGCCTGCCTCGAGCCCACTCAAGCGCGACAGTTCGCGCCGCGGTGCCATGGTTGAGCCACGGCATTTCACGGCACGCTTGACGCGCGGCCTACGCTCCCTTTAAACCCAATGAATCCGGATAACGCCCGGACCTTCCG
>MG|3|V4|F|10|87.9|Bacteroidetes|Bacteroidia|Bacteroidales|Prevotellaceae|Prevotella|copri|
CGGAAGGTCCGGGCGTATCCGGAATCATTGGGTTTAAAGGGAGCGTAGGCGGCCTTTCAAGCGTGCCGTGAAATGTCCGGGCTCAACCCGGTCAGTGCGGCGCGAACTGGATGGCTTGAGTTCCCGCGAGGCAGGCGGAATTCGTGGTGTAGCGGTGAAATGCTTAGATATCACGAGGAACCCCGATTGCGAAGGCAGCCTGCCAGCGGTGGACTGACGCTGATGCTCGAAGGCGCGGGTATCGA
>MG|3|V4|F|88|93.83|Bacteroidetes|Bacteroidia|Bacteroidales|Prevotellaceae|Paraprevotella|clara|
CGGAAGATGCGGGCGTTATCCGGATTTATTGGGTTTAAAGGGAGCGTAGGCGGGCCTTTAAGCCGGCGGTCAAATGTCAGGGCTCAACCTTGGCATGCCGTCGGAACTGTTGGCCTTGAGTCTGCACAGGGCACATGGAACTCGTGGTGTAGCGGTGAAATGCTTAGATATCACGAAGAACCCCGATCGCGAAGGCATTGTGCCGGGGCAGGACTGACGCTGAGGCTCGAAAGTGCGGGTATCGA
>MG|3|V4|R|24|87.8|Bacteroidetes|Bacteroidia|Bacteroidales|Prevotellaceae|Prevotella|sp.|
TCGATACCCACGCCTTCGAGCTTCAGCGTCAGTGCGGCGCTGGCAGGCTGCCTTCGCAATCGGGGTTCCTCGTGATATCTAAGCATTTCACCGCTACACCACGAATTCCGCCTGCCTCGAGCCCACTCAAGCGCGACAGTTCGCGCCGCGGTGCCATGGTTGAGCCACGGCATTTCACGGCACGCTTGACGCGCGGCCTACGCTCCCTTTAAACCCAATGAATCCGGATAACGCCCGGACCTTCCG
>MG|3|V4|R|11|88.16|Bacteroidetes|Bacteroidia|Bacteroidales|Prevotellaceae|Paraprevotella|clara|
TCGATACCCGCACCTTCGAGCCTCAGCGTCAGTCGCGCCCCGGCAGGACGCCTTCGCCGACGGGGTTCTTCGTGATATCTATGCATTTCACCGCTACACCACGAATTCCACCTGCCCTGTGCGGACTCAAGCCCCCCAGTTTCAACGGCTACGCGCGGTTGGGCCGCGAAATTTCACCGCTGACTTGAAGGGCCGCCTACGCTCCCTTTAAACCCAATAAATCCGGATAACGCCCGCATCTTCCG
>MG|3|V4|F|20|88.26|Bacteroidetes|Bacteroidia|Bacteroidales|Prevotellaceae|Alloprevotella|rava|
CGGAAGGTCCGGGCGTATCCGGAATCATTGGGTTTAAAGGGAGCGCAGGCGGGAGATTAGGCCGGCCGTGAAATGTCCTGGCTCAACCAGGTCACTGCGGTCGGAACCGGTTTTCTTGAGTGCACGCAGGGGTGTTGGAATTCATGGTGTAGCGGTGAAATGCTTAGATATCATGAAGAACTCCGATCGCGAAGGCATATGCCCGGAGTGCAACTGACGCTGAGGCTCGAAAGCGCGGGTATCGA
>MG|3|V4|R|147|90.69|Bacteroidetes|Bacteroidia|Bacteroidales|Prevotellaceae|Prevotella|Prevotella|
TCGATACCCGCGCTTTCGAGCATCAGCGTCAGTTGCGCTGCGGCAGGCTGCCTTCGCAATCGGGGTTCTTCGTGATATCTAAGCATTTCACCGCTACACCACGAATTCCGCCTGCCTTCCGCGCACTCAAGACCCCCAGTTCGCGCCGCAGTGCCATGGTTGAGCCACGGCATTTCACGGCACGCTTAAGGGCCGGCCTACGCTCCCTTTAAACCCAATGAATCCGGATAACGCCCGGACCTTCCG
>MG|3|V4|F|10|93.0|Bacteroidetes|Bacteroidia|Bacteroidales|Prevotellaceae|Paraprevotella|clara|
CGGAAGATGCGGGCGTATCCGGATTTATTGGGTTTAAAGGGAGCGTAGGCGGGCCTTTAAGCCGGCGGTCAAATGCCAGGGCTCAACCTTGGCATGCCGTCGGAACTGTTGGCCTTGAGTCTGCACAGGGCACATGGAACTCGTGGTGTAGCGGTGAAATGCTTAGATATCACGAAGAACCCCGATCGCGAAGGCATTGTGCCGGGGCAGTACTGACGCTGAGGCTCGAAAGTGCGGGTATCGA
>MG|3|V4|R|11|87.9|Bacteroidetes|Bacteroidia|Bacteroidales|Prevotellaceae|Prevotella|copri|
TCGATACCCGCGCCTTCGAGCATCAGCGTCAGTCCACCGCTGGCAGGCTGCCTTCGCAATCGGGGTTCCTCGTGATATCTAAGCATTTCACCGCTACACCACGAATTCCGCCTGCCTCGCGGGAACTCAAGCCATCCAGTTCGCGCCGCACTGACCGGGTTGAGCCCGGACATTTCACGGCACGCTTGAAAGGCCGCCTACGCTCCCTTTAAACCCAATGATTCCGGATACGCCCGGACCTTCCG
>MG|3|V4|R|37|87.76|Bacteroidetes|Bacteroidia|Bacteroidales|Prevotellaceae|Paraprevotella|clara|
TTGATACCCGCACTTTCGAGCCTCAGCGTCAGTTGTAACCCAGCAGACTGCCTTCGCAATCGGAGTTCTTCGTGATATCTAAGCATTTCACCGCTACACCACGAATTCCATCTGCCTTGAATACACTCAAGGCGGCCAGTATCAACGGCGGGGGATGGTTGAGCCACCCAATTTGACCGCTGACTTAACCGCCGGCCTACGCTCCCTTTAAACCCAATAAATCCGGATAACGCTCGCATCTTCCG
>MG|3|V4|F|101|87.15|Bacteroidetes|Bacteroidia|Bacteroidales|Prevotellaceae|Prevotella|sp.|
CGGAAGGTCCGGGCGTTATCCGGAATTATTGGGTTTAAAGGGAGCGTAGGCCGGCTTGTAAGTCAGTTGTGAAAACCGCGGGCTCAACCTGCGGCGTGCAATTGAAACTGCAGGCCTTGAGTGCGCGCAGGGATGCTGGAATTCGTGGTGTAGCGGTGAAATGCTTAGATATCACGAAGAACTCCGATCGCGAAGGCAGGTGTCCGGCGCGCCACTGACGCTGAGGCTCGAAGGTGCGGGTATCAAA
>MG|3|V4|F|122|87.76|Bacteroidetes|Bacteroidia|Bacteroidales|Prevotellaceae|Paraprevotella|clara|
CGGAAGATGCGAGCGTTATCCGGATTTATTGGGTTTAAAGGGAGCGTAGGCCGGCGGTTAAGTCAGCGGTCAAATTGGGTGGCTCAACCATCCCCCGCCGTTGATACTGGCCGCCTTGAGTGTATTCAAGGCAGATGGAATTCGTGGTGTAGCGGTGAAATGCTTAGATATCACGAAGAACTCCGATTGCGAAGGCAGTCTGCTGGGTTACAACTGACGCTGAGGCTCGAAAGTGCGGGTATCAA
>MG|3|V4|R|16|89.88|Bacteroidetes|Bacteroidia|Bacteroidales|Prevotellaceae|Prevotella|buccae|
TCGATACCCGCGCTTTCGAGCCTCAGCGTCGGTCGCGCTGCGGCAGGCTGCCTTCGCAATCGGGGTTCTTCGTGATATCTAAGCATTTCACCGCTACACCACGAATTCCGCCTGCCTTCCGCGCACCCAAGCCCACCAGTTCGCGCCGCAGTGCCACGGTTGAGCCGCGGCATTTCACGGCACGCTTAATAGGCGGCCTGCGCTCCCTTTAAACCCAATGAATCCGGATAACGCCCGGACCTTCCG
>MG|3|V4|F|11|91.02|Bacteroidetes|Bacteroidia|Bacteroidales|Prevotellaceae|Prevotella|stercorea|
CAGAAGGTCCGGGCGTTATCCGGATTTATTGGGTTTAAAGGGAGCGTAGGCCGTCTCAAAAGCGTGTTGTGAAATGTCCGGGCTCAACCGGGGCCGTGCAGCGCGAACTGTGAGACTTGAGTGTGCGGAAGGTATGCGGAATTCGTGGTGTAGCGGTGAAATGCATAGATATCACGAAGAACTCCGATTGCGAAGGCAGCATGCCGCAGCATTACTGACGCTGATGCTCGAAGGTGCGGGTATCGA
>MG|3|V4|R|29|86.56|Bacteroidetes|Bacteroidia|Bacteroidales|Prevotellaceae|Prevotella|copri|
TCGATACCCGCACCTTCGAGCTTCAGCGTCAGTGACGCCCCAGCGCGCTGCCTTCGCAATCGGAGTTCTTCGTGATATCTATGCATTTCACCGCTACACCACGAATTCCACGCGCCTCTTGCGGACTCAAGGAAACCAGTTTCAACTGCTCGGCGCCGTTGAGCGGCGCAGTTTCACAGCTGACTTGATCTCCCGCCTACGCTCCCTTTAAACCCAATAAATCCGGATAACGCTCGGGCCTTCCG
>MG|3|V4|F|22|96.76|Bacteroidetes|Bacteroidia|Bacteroidales|Rikenellaceae|Alistipes|onderdonkii|
CGGAGGATCCAAGCGTTATCCGGATTTATTGGGTTTAAAGGGTGCGTAGGCGGTTTGATAAGTTAGAGGTGAAAGCTCGGGGCTTAACTCCGAGACTGCCTCTAATACTGTTGAGCTAGAGAGTAGTTGCGGTAGGCGGAATGTATGGTGTAGCGGTGAAATGCGTAGAGATCATACAGAACACCGATTGCGAAGGCAGCTTACCAAACTATATCTGACGTTGAGGCACGAAAGCGTGGGGAGCAA
>MG|3|V4|F|12|98.78|Bacteroidetes|Bacteroidia|Bacteroidales|Rikenellaceae|Alistipes / Bacteroides|onderdonkii|
CGGAGGATCCAAGCGTTATCCGGATTTATTGGGTTTAAAGGGTGCGTAGGCGGTTTGATAAGTTAGAGGTGAAATCCCGGGGCTTAACTCCGGCACTGCCTCTAATACTGTTGGACTAGAGAGTAGTTGCGGTAGGCGGAATGTATGGTGTAGCGGTGAAATGCTTAGAGATCATACAGAACACCGATTGCGAAGGCAGCTTACCAAACTATATCTGACGTTGAGGCACGAAAGCGTGGGGAGCAA
>MG|3|V4|F|12|96.75|Bacteroidetes|Bacteroidia|Bacteroidales|Rikenellaceae|Alistipes|shahii|
CGGAGGATGCGAGCGTTATCCGGATTTATTGGGTTTAAAGGGTGCGTAGGCGGTTAGATAAGTTAGAGGTGAAATTCCGGTGCTTAACACCGGCGCTGCCTCTAATACTGTTTGACTAGAGAGTAGTTGCGGTAGGCGGAATGTATGGTGTAGCGGTGAAATGCTTAGAGATCATACAGAACACCGATTGCGAAGGCAGCTTACCAAGCTATATCTGACGTTGAGGCACGAAAGCGTGGGGAGCAA
>MG|3|V4|F|389|84.9|Bacteroidetes|Cytophagia|Cytophagales|Cytophagaceae|Pontibacter|lucknowensis|
CGGAGGATGCAAGCGTTATCCGGATTTATTGGGTTTAAAGGGTGCGTAGGCTGTCCGACAAGTCAGCGGTGAAAGCCCGGCGCTTAACGCCGGAACTGCCGTTGATACTGCCGGGCTGGAATGCGGATGCCGTGGGAGGAATGAGTGGTGTAGCGGTGAAATGCATAGATATCACTCAGAACACCGATTGCGAAGGCATCTCACGAATCCGCCATTGACGCTGAGGCACGAAAGCGTGGGGAGCAA
>MG|3|V4|F|10|85.36|Bacteroidetes|Cytophagia|Cytophagales|Cytophagaceae|Pontibacter|sp.|
CGGGGGACGCAAGCGTTATCCGGATTCATTGGGTTTAAAGGGTGCGCAGGCGGAACTTTAAGTCAGCGGTGAAACCCCCGGGCTCAACCTGGGGCCTGCCGTTGAAACTGGGGATCTGGAGTACGGTCGCCGCCGGAGGAATGTGCGGTGTAGCGGTGAAATGCATAGATATCGCACAGAACACCGATTGCGGAGGCATCTGGCGAGGCCGAAACTGACGCTGAGGCACGAAAGCGTGGGGATCGA
>MG|3|V4|F|23|84.49|Bacteroidetes|Cytophagia|Cytophagales|Cytophagaceae|Pontibacter|lucknowensis|
CGGAGGATGCAAGCGTTATCCGGATTTATTGGGTTTAAAGGGTGCGTAGGCTGTCCGACAAGTCAGCGGTGAAAGCCCGGCGCCTAACGCCGGAACTGCCGTTGATACTGCCGGGCTGGAATGCGGATGCCGTGGGAGGAATGAGTGGTGTAGCGGTGAAATGCATAGATATCACTCAGAACACCGATTGCGAAGGCATCTCACGAATCCGCCATTGACGCTGAGGCACGAAAGCGTGGGGAGCAA
>MG|3|V4|F|16|84.77|Bacteroidetes|Cytophagia|Cytophagales|Cytophagaceae|Pontibacter|lucknowensis|
CAGAGGATGCAAGCGTTATCCGGATTTATTGGGTTTAAAGGGTGCGTAGGCTGTCCGACAAGTCAGCGGTGAAAGCCCGGCGCTTAACGCCGGAACTGCCGTTGATACTGCCGGGCTGGAATGCGGATGCCGTGGGAGGAATGAGTGGTGTAGCGGTGAAATGCATAGATATCACTCAGAACACCGATTGCGAAGGCATCTCACGAATCCGCCATTGACGCTGAGGCACGAAAGCGTGGGGAGCAA
>MG|3|V4|R|31|86.61|Bacteroidetes|Cytophagia|Cytophagales|Cytophagaceae|Persicitalea|jodogahamensis|
TCGATCCCCACGCTTTCGTGCCTCAGCGTCAGTTACGGCCTCGCCAGATGCCTCCGCAATCGGTGTTCTGTGCGATATCTATGCATTTCACCGCTACACCGCACATTCCTCCGGCGGCGGCCGTACTCCAGACTGCCAGTTCCAACGGCAGGCCCCGCGTTGAGCGCGGGGGGTTTCACCGCTGGCTTGACTGTCCGCCTGCGCACCCTTTAAACCCAATGAATCCGGATAACGCTCGCGTCCCCCG
>MG|3|V4|F|10|83.74|Bacteroidetes|Cytophagia|Cytophagales|Cytophagaceae|Pontibacter|sp.|
CGGGGGATGCGAGCGTTATCCGGATTCATTGGGTTTAAAGGGTGCGTAGGCTGTCCGACAAGTCAGCGGTGAAAGCCCGGCGCTTAACGCCGGAACTGCCGTTGATACTGCCGGGCTGGAATGCGGATGCCGTGGGAGGAATGAGTGGTGTAGCGGTGAAATGCATAGATATCACTCAGAACACCGATTGCGAAGGCATCTCACGAATCCGCCATTGACGCTGAGGCACGAAAGCGTGGGGAGCAA
>MG|3|V4|F|15|86.59|Bacteroidetes|Cytophagia|Cytophagales|Cytophagaceae|Persicitalea|jodogahamensis|
CGGAGGATGCGAGCGTTATCCGGATTCATTGGGTTTAAAGGGTGCGCAGGCGGACAGTCAAGCCAGCGGTGAAACCCCCGCGCTCAACGCGGGGCCTGCCGTTGGAACTGGCAGTCTGGAGTACGGCCGCCGCCGGAGGAATGTGCGGTGTAGCGGTGAAATGCATAGATATCGCACAGAACACCGATTGCGGAGGCATCTGGCGAGGCCGTAACTGACGCTGAGGCACGAAAGCGTGGGGATCGA
>MG|3|V4|F|101|78.97|Bacteroidetes|Cytophagia|Cytophagales|Cytophagaceae|Flexibacter|sp.|
CGGAGGATCCGAGCGTTATCCGGATTCATTGGGTTTAAAGGGTGCGCAGGCGGGACGCTAAGTCCGCGGTGAAAGGTTCCGGCCCAACCGGGACACTGCCATGGATACTGGCGACCTAGATCGAGGACGGCGCGGGCGGAACATGTCAAGTAGCGGTGAAATGCGTAGATATGACATGGAACGCCGATCGGGAAGCCGGCCCGCGAGACCTCCGATGACGCTGAGGCACGAAAGCGTGGGGATCAA
>MG|3|V4|F|20|84.55|Bacteroidetes|Cytophagia|Cytophagales|Cytophagaceae|Pontibacter|lucknowensis|
CGGAGGATGCAAGCGTTATCCGGATTTATTGGGTTTAAAGGGTGCGTAGGCTGTCCGACAAGTCAGCGGTGAAAGCCCGGCGCTTAACGCCGGAACTGCCGTTGATACTGCCGGGCTGGAATGCGGATGCCGTGGGAGGAATGAGTGGTGTAGCGGTGAAATGCATAGATATCACTCAGAACACCGATTGCGAAGGCATCTCACGAATCCGCCATTGACGCTGAGGCACGAAAAGCGTGGGGAGCAA
>MG|3|V4|F|12|84.21|Bacteroidetes|Cytophagia|Cytophagales|Cytophagaceae|Persicitalea|jodogahamensis|
CGGGGGATGCGAGCGTTATCCGGATTCATTGGGTTTAAAGGGTGCGCAGGCGGTCATGCAAGTCAGCGGTGAAACCCCCGCGCTCAACGCGGGGCTTGCCGTTGATACTGCGAGGCTGGAGTACGGGCGCCGCCGGAGGAATGTGCGGTGTAGCGGTGAAATGCATAGATATCGCACAGAACACCGATTGCGGAGGCATCTGGCGAGCCCGTCACTGACGCTGAGGCACGAAAGCGTGGGGATCGA
>MG|3|V4|F|109|86.55|Bacteroidetes|Cytophagia|Cytophagales|Cytophagaceae|Persicitalea|jodogahamensis|
CGGGGGACGCGAGCGTTATCCGGATTCATTGGGTTTAAAGGGTGCGCAGGCGGACAGTCAAGCCAGCGGTGAAACCCCCGCGCTCAACGCGGGGCCTGCCGTTGGAACTGGCAGTCTGGAGTACGGCCGCCGCCGGAGGAATGTGCGGTGTAGCGGTGAAATGCATAGATATCGCACAGAACACCGATTGCGGAGGCATCTGGCGAGGCCGTAACTGACGCTGAGGCACGAAAGCGTGGGGATCGA
>MG|3|V4|F|20|84.15|Bacteroidetes|Cytophagia|Cytophagales|Cytophagaceae|Pontibacter|sp.|
CGGAGGATGCGAGCGTTATCCGGATTCATTGGGTTTAAAGGGTGCGTAGGCTGTCCGACAAGTCAGCGGTGAAAGCCCGGCGCTTAACGCCGGAACTGCCGTTGATACTGCCGGGCTGGAATGCGGATGCCGTGGGAGGAATGAGTGGTGTAGCGGTGAAATGCATAGATATCACTCAGAACACCGATTGCGAAGGCATCTCACGAATCCGCCATTGACGCTGAGGCACGAAAGCGTGGGGAGCAA
>MG|3|V4|R|60|86.55|Bacteroidetes|Cytophagia|Cytophagales|Cytophagaceae|Persicitalea|jodogahamensis|
TCGATCCCCACGCTTTCGTGCCTCAGCGTCAGTTACGGCCTCGCCAGATGCCTCCGCAATCGGTGTTCTGTGCGATATCTATGCATTTCACCGCTACACCGCACATTCCTCCGGCGGCGGCCGTACTCCAGACTGCCAGTTCCAACGGCAGGCCCCGCGTTGAGCGCGGGGGTTTCACCGCTGGCTTGACTGTCCGCCTGCGCACCCTTTAAACCCAATGAATCCGGATAACGCTCGCGTCCCCCGT
>MG|3|V4|R|38|78.97|Bacteroidetes|Cytophagia|Cytophagales|Cytophagaceae|Flexibacter|sp.|
TTGATCCCCACGCTTTCGTGCCTCAGCGTCATCGGAGGTCTCGCGGGCCGGCTTCCCGATCGGCGTTCCATGTCATATCTACGCATTTCACCGCTACTTGACATGTTCCGCCCGCGCCGTCCTCGATCTAGGTCGCCAGTATCCATGGCAGTGTCCCGGTTGGGCCGGAACCTTTCACCGCGGACTTAGCGTCCCGCCTGCGCACCCTTTAAACCCAATGAATCCGGATAACGCTCGGATCCTCCG
>MG|3|V4|F|41|86.61|Bacteroidetes|Cytophagia|Cytophagales|Cytophagaceae|Persicitalea|jodogahamensis|
CGGGGGACGCGAGCGTTATCCGGATTCATTGGGTTTAAAGGGTGCGCAGGCGGACAGTCAAGCCAGCGGTGAAACCCCCCGCGCTCAACGCGGGGCCTGCCGTTGGAACTGGCAGTCTGGAGTACGGCCGCCGCCGGAGGAATGTGCGGTGTAGCGGTGAAATGCATAGATATCGCACAGAACACCGATTGCGGAGGCATCTGGCGAGGCCGTAACTGACGCTGAGGCACGAAAGCGTGGGGATCGA
>MG|3|V4|F|14|84.49|Bacteroidetes|Cytophagia|Cytophagales|Cytophagaceae|Pontibacter|lucknowensis|
CGGAGGATGCAAGCGTTATCCGGATTATTGGGTTTAAAGGGTGCGTAGGCTGTCCGACAAGTCAGCGGTGAAAGCCCGGCGCTTAACGCCGGAACTGCCGTTGATACTGCCGGGCTGGAATGCGGATGCCGTGGGAGGAATGAGTGGTGTAGCGGTGAAATGCATAGATATCACTCAGAACACCGATTGCGAAGGCATCTCACGAATCCGCCATTGACGCTGAGGCACGAAAGCGTGGGGAGCAA
>MG|3|V4|F|17|86.19|Bacteroidetes|Cytophagia|Cytophagales|Cytophagaceae|Persicitalea|jodogahamensis|
ACGGGGGACGCGAGCGTTATCCGGATTCATTGGGGTTTAAAGGGTGCGCAGGCGGACAGTCAAGCCAGCGGTGAAACCCCCGCGCTCAACGCGGGGCCTGCCGTTGGAACTGGCAGTCTGGAGTACGGCCGCCGCCGGAGGAATGTGCGGTGTAGCGGTGAAATGCATAGATATCGCACAGAACACCGATTGCGGAGGCATCTGGCGAGGCCGTAACTGACGCTGAGGCACGAAAGCGTGGGGATCGA
>MG|3|V4|F|18|81.85|Bacteroidetes|Cytophagia|Cytophagales|Cytophagaceae|Persicitalea|jodogahamensis|
CGGAGGGTCCGGGCGTTATCCGGAATCATTGGGCTTAAAGGGTGCGCAGGCGGGGCGAGAAGTCAGCGGTGAAAGACAGCGGCTCAACCGTTGCCGTGCCGTTGAAACCGTCGCCCTTGAGATCGGACGAGGGGGGGCGGAATGTGCGGTGTAGCGGTGAAATGCATAGATATCGCACAGAACGCCGATTGCGGAGGCAGCCCCCCCAGGCCGCGTCTGACGCTGAGGCACGAAGGCGTGGGGATCGA
>MG|3|V4|R|10|84.49|Bacteroidetes|Cytophagia|Cytophagales|Cytophagaceae|Pontibacter|lucknowensis|
TTGCTCCCCACGCTTTCGTGCCTCAGCGTCAATGGCGGATTCGTGAGATGCCTTCGCAATCGGTGTTCTGAGTGATATCTATGCATTTCACCGCTACACCACTCATTCCTCCCACGGCATCCGCATTCCAGCCCGGCAGTATCAACGGCAGTTCCGGCGTTAGGCGCCGGGCTTTCACCGCTGACTTGTCGGACAGCCTACGCACCCTTTAAACCCAATAAATCCGGATAACGCTTGCATCCTCCG
>MG|3|V4|R|160|84.9|Bacteroidetes|Cytophagia|Cytophagales|Cytophagaceae|Pontibacter|lucknowensis|
TTGCTCCCCACGCTTTCGTGCCTCAGCGTCAATGGCGGATTCGTGAGATGCCTTCGCAATCGGTGTTCTGAGTGATATCTATGCATTTCACCGCTACACCACTCATTCCTCCCACGGCATCCGCATTCCAGCCCGGCAGTATCAACGGCAGTTCCGGCGTTAAGCGCCGGGCTTTCACCGCTGACTTGTCGGACAGCCTACGCACCCTTTAAACCCAATAAATCCGGATAACGCTTGCATCCTCCG
>MG|3|V4|F|18|81.53|Bacteroidetes|Cytophagia|Cytophagales|Cytophagaceae|Persicitalea|jodogahamensis|
CGGAGGGTCCGGGCGTTATCCGGAATCATTGGGCTTAAAGGGTGCGCAGGCGGGGCGAGAAGTCAGCGGTGAAAGACAGCGGCTCAACCGTTGCCGTGCCGTTGAAACCGTCGCCCTTGAGATCGGACGAGGGGGGGGCGGAATGTGCGGTGTAGCGGTGAAATGCATAGATATCGCACAGAACGCCGATTGCGGAGGCAGCCCCCCCAGGCCGCGTCTGACGCTGAGGCACGAAGGCGTGGGGATCGA
>MG|3|V4|F|14|85.36|Bacteroidetes|Cytophagia|Cytophagales|Cytophagaceae|Pontibacter|sp.|
CGGGGGACGCAAGCGTTATCCGGATTCATTGGGTTTAAAGGGTGCGCAGGCGGAACCTTAAGTCAGCGGTGAAACCCCCGGGCTCAACCTGGGGCCTGCCGTTGAAACTGGGGATCTGGAGTACGGTCGCCGCCGGAGGAATGTGCGGTGTAGCGGTGAAATGCATAGATATCGCACAGAACACCGATTGCGGAGGCATCTGGCGAGGCCGAAACTGACGCTGAGGCACGAAAGCGTGGGGATCGA
>MG|3|V4|F|19|82.19|Bacteroidetes|Cytophagia|Cytophagales|Cytophagaceae|Persicitalea|jodogahamensis|
CGGAGGGTCCGGGCGTTATCCGGAATCATTGGGCTTAAAGGGTGCGCAGGCGGGGCGAGAAGTCAGCGGTGAAAGACAGCGGCTCAACCGTTGCCGTGCCGTTGAAACCGTCGCCCTTGAGATCGGACGAGGGGGGCGGAATGTGCGGTGTAGCGGTGAAATGCATAGATATCGCACAGAACGCCGATTGCGGAGGCAGCCCCCCCAGGCCGCGTCTGACGCTGAGGCACGAAGGCGTGGGGATCGA
>MG|3|V4|F|11|84.27|Bacteroidetes|Cytophagia|Cytophagales|Cytophagaceae|Persicitalea|jodogahamensis|
CGGGGGATGCGAGCGTTATCCGGATTCATTGGGTTTAAAGGGTGCGCAGGCGGTCATGCAAGTCAGCGGTGAAACCCCCCGCGCTCAACGCGGGGCTTGCCGTTGATACTGCGAGGCTGGAGTACGGGCGCCGCCGGAGGAATGTGCGGTGTAGCGGTGAAATGCATAGATATCGCACAGAACACCGATTGCGGAGGCATCTGGCGAGCCCGTCACTGACGCTGAGGCACGAAAGCGTGGGGATCGA
>MG|3|V4|F|13|83.95|Bacteroidetes|Cytophagia|Cytophagales|Cytophagaceae|Cytophaga|sp.|
CGGAGGATGCGAGCGTTATCCGGATTCATTGGGTTTAAAGGGTGCGTAGGCGGTCTCGTAAGTCAGCGGTGAAATTCACGGGCTCAACCCGTGCCGTGCCGTTGATACTGCGTGACTGGAATACGGTTGCCGTGGGAGGAATGTGTAATGTAGCGGTGAAATGCATAGATATTACACAGAACACCGATTGCGAAGGCATCTCACGAAACCGCGATTGACGCTGATGCACGAAAGTGCGGGGATCAA
>MG|3|V4|R|10|82.19|Bacteroidetes|Cytophagia|Cytophagales|Cytophagaceae|Persicitalea|jodogahamensis|
TCGATCCCCACGCCTTCGTGCCTCAGCGTCAGACGCGGCCTGGGGGGGCTGCCTCCGCAATCGGCGTTCTGTGCGATATCTATGCATTTCACCGCTACACCGCACATTCCGCCCCCCTCGTCCGATCTCAAGGGCGACGGTTTCAACGGCACGGCAACGGTTGAGCCGCTGTCTTTCACCGCTGACTTCTCGCCCCGCCTGCGCACCCTTTAAGCCCAATGATTCCGGATAACGCCCGGACCCTCCG
>MG|3|V4|R|10|84.55|Bacteroidetes|Cytophagia|Cytophagales|Cytophagaceae|Pontibacter|lucknowensis|
TTGCTCCCCACGCTTTTCGTGCCTCAGCGTCAATGGCGGATTCGTGAGATGCCTTCGCAATCGGTGTTCTGAGTGATATCTATGCATTTCACCGCTACACCACTCATTCCTCCCACGGCATCCGCATTCCAGCCCGGCAGTATCAACGGCAGTTCCGGCGTTAAGCGCCGGGCTTTCACCGCTGACTTGTCGGACAGCCTACGCACCCTTTAAACCCAATAAATCCGGATAACGCTTGCATCCTCCG
>MG|3|V4|F|41|86.55|Bacteroidetes|Cytophagia|Cytophagales|Cytophagaceae|Persicitalea|jodogahamensis|
ACGGGGGACGCGAGCGTTATCCGGATTCATTGGGTTTAAAGGGTGCGCAGGCGGACAGTCAAGCCAGCGGTGAAACCCCCGCGCTCAACGCGGGGCCTGCCGTTGGAACTGGCAGTCTGGAGTACGGCCGCCGCCGGAGGAATGTGCGGTGTAGCGGTGAAATGCATAGATATCGCACAGAACACCGATTGCGGAGGCATCTGGCGAGGCCGTAACTGACGCTGAGGCACGAAAGCGTGGGGATCGA
>MG|3|V4|F|10|77.87|Bacteroidetes|Flavobacteriia|Flavobacteriales|Cryomorphaceae|Cryomorpha|ignava|
CGGAGGATGCGGGCGTTATCCGGAATCATTGGGCTTAAAGGGTGCGCAGGCGGCCCGGTAAGCCGGCGGTAAAAAATGCGGGGCTCAACCCCGCCGAGCCGTCGGTACTGCGGGGCTGGCGTTGCGGCGGCGCATGCGGAACGCGTCATGTAGCGGTGAAATGCATAGATATGACGCAGAACGCCGATCGCGGAGGCAGCATGCGAGCCGCATACGGACGCTGAGGCACGAAGGCGCGGGTATCGA
>MG|3|V4|F|53|77.78|Bacteroidetes|Flavobacteriia|Flavobacteriales|Cryomorphaceae|Cryomorpha|ignava|
CGGAGGATGCGGGCGTATCCGGAATCATTGGGCTTAAAGGGTGCGCAGGCGGCCCGGTAAGCCGGCGGTAAAAATGCGGGGCTCAACCCCGCCGAGCCGTCGGTACTGCCGGGCTGGCGTTGCGGCGGCGCATGCGGAACGCGTCATGTAGCGGTGAAATGCATAGATATGACGCAGAACGCCGATCGCGGAGGCAGCATGCGAGTCGCATACGGACGCTGAGGCACGAAGGCGCGGGTATCGA
>MG|3|V4|F|10|78.01|Bacteroidetes|Flavobacteriia|Flavobacteriales|Cryomorphaceae|Cryomorpha|ignava|
CAGAGGATGCGGGCGTTATCCGGAATCATTGGGCTTAAAGGGTGCGCAGGCGGCCCGGTAAGCCGGCGGTAAAAATGCGGGGCTCAACCCCGCCGAGCCGTCGGTACTGCCGGGCTGGCGTTGCGGCGGCGCATGCGGAACGCGTCATGTAGCGGTGAAATGCATAGATATGACGCAGAACGCCGATCGCGGAGGCAGCATGCGAGTCGCATACGGACGCTGAGGCACGAAGGCGCGGGTATCGA
>MG|3|V4|F|10|77.87|Bacteroidetes|Flavobacteriia|Flavobacteriales|Cryomorphaceae|Cryomorpha|ignava|
CGGAGGATGCGGGGCGTTATCCGGAATCATTGGGCTTAAAGGGTGCGCAGGCGGCCCGGTAAGCCGGCGGTAAAAATGCGGGGCTCAACCCCGCCGAGCCGTCGGTACTGCCGGGCTGGCGTTGCGGCGGCGCATGCGGAACGCGTCATGTAGCGGTGAAATGCATAGATATGACGCAGAACGCCGATCGCGGAGGCAGCATGCGAGTCGCATACGGACGCTGAGGCACGAAGGCGCGGGTATCGA
>MG|3|V4|F|17|78.28|Bacteroidetes|Flavobacteriia|Flavobacteriales|Cryomorphaceae|Cryomorpha|ignava|
CGGAGGATGCGGGCGTTATCCGGAATCATTGGGCTTAAAGGGTGCGCAGGCGGCCCGGTAAGCCGGCGGTAAAAAATGCGGGGCTCAACCCCGCCGAGCCGTCGGTACTGCCGGGCTGGCGTTGCGGCGGCGCATGCGGAACGCGTCATGTAGCGGTGAAATGCATAGATATGACGCAGAACGCCGATCGCGGAGGCAGCATGCGAGTCGCATACGGACGCTGAGGCACGAAGGCGCGGGTATCGA
>MG|3|V4|R|13|77.78|Bacteroidetes|Flavobacteriia|Flavobacteriales|Cryomorphaceae|Cryomorpha|ignava|
TCGATACCCGCGCCTTCGTGCCTCAGCGTCCGTATGCGACTCGCATGCTGCCTCCGCGATCGGCGTTCTGCGTCATATCTATGCATTTCACCGCTACATGACGCGTTCCGCATGCGCCGCCGCAACGCCAGCCCGGCAGTACCGACGGCTCGGCGGGGTTGAGCCCCGCATTTTTACCGCCGGCTTACCGGGCCGCCTGCGCACCCTTTAAGCCCAATGATTCCGGATACGCCCGCATCCTCCG
>MG|3|V4|F|159|78.0|Bacteroidetes|Flavobacteriia|Flavobacteriales|Cryomorphaceae|Cryomorpha|ignava|
CGGAGGATGCGGGCGTTATCCGGAATCATTGGGCTTAAAGGGTGCGCAGGCGGCCCGGTAAGCCGGCGGTAAAAATGCGGGGCTCAACCCCGCCGAGCCGTCGGTACTGCCGGGCTGGCGTTGCGGCGGCGCATGCGGAACGCGTCATGTAGCGGTGAAATGCATAGATATGACGCAGAACGCCGATCGCGGAGGCAGCATGCGAGTCGCATACGGACGCTGAGGCACGAAGGCGCGGGTATCGAA
>MG|3|V4|R|49|78.19|Bacteroidetes|Flavobacteriia|Flavobacteriales|Cryomorphaceae|Cryomorpha|ignava|
TCGATACCCGCGCCTTCGTGCCTCAGCGTCCGTATGCGACTCGCATGCTGCCTCCGCGATCGGCGTTCTGCGTCATATCTATGCATTTCACCGCTACATGACGCGTTCCGCATGCGCCGCCGCAACGCCAGCCCGGCAGTACCGACGGCTCGGCGGGGTTGAGCCCCGCATTTTTACCGCCGGCTTACCGGGCCGCCTGCGCACCCTTTAAGCCCAATGATTCCGGATAACGCCCGCATCCTCCG
>MG|3|V4|F|13|77.24|Bacteroidetes|Flavobacteriia|Flavobacteriales|Cryomorphaceae|Cryomorpha|ignava|
CGGAGGATGCGGGGCGTTATCCGGAATCATTGGGGCTTAAAGGGGTGCGCAGGCGGCCCGGTAAGCCGGCGGTAAAAATGCGGGGCTCAACCCCGCCGAGCCGTCGGTACTGCCGGGCTGGCGTTGCGGCGGCGCATGCGGAACGCGTCATGTAGCGGTGAAATGCATAGATATGACGCAGAACGCCGATCGCGGAGGCAGCATGCGAGTCGCATACGGACGCTGAGGCACGAAGGCGCGGGTATCGA
>MG|3|V4|R|179|85.77|Bacteroidetes|Flavobacteriia|Flavobacteriales|Flavobacteriaceae|Flavobacterium|sp.|
TTGATCCCCGCACTTTCGTGCATCAGCGTCAATCGCGGCTTCGTGAGATGCCTTCGCAATCGGTGTTCTGTGTAATATCTATGCATTTCACCGCTACATTACACATTCCTCCCACGGCAACCGTATTCCAGCGAAACAGTATCAACGGCACGGCACGGGTTAGGCCCGTGAATTTCACCGCTGACTTACCTCGCCGCCTACGCACCCTTTAAACCCAATAAATCCGGATAACGCTCGCATCCTCCG
>MG|3|V4|R|23|85.37|Bacteroidetes|Flavobacteriia|Flavobacteriales|Flavobacteriaceae|Flavobacterium|sp.|
TTGATCCCCGCACTTTCGTGCATCAGCGTCAATCGCGGCTTCGTGAGATGCCTTCGCAATCGGTGTTCTGTGTAATATCTATGCATTTCACCGCTACATTACACATTCCTCCCACGGCAACCGTATTCCAGCGAAACAGTATCAACGGCACGGCACGGGTTAGGCCCGTGAATTTCACCGCTGACTTACCTCGCCGCCTACGCACCCTTTAAACCCAATGAATCCGGATAACGCTCGCATCCTCCG
>MG|3|V4|F|23|85.43|Bacteroidetes|Flavobacteriia|Flavobacteriales|Flavobacteriaceae|Flavobacterium|sp.|
CGGAGGATGCGAGCGTTATCCGGATTTATTGGGTTTAAAGGGTGCGTAGGCGGCGAGGTAAGTCAGCGGTGAAATTCACGGGCCTAACCCGTGCCGTGCCGTTGATACTGTTTCGCTGGAATACGGTTGCCGTGGGAGGAATGTGTAATGTAGCGGTGAAATGCATAGATATTACACAGAACACCGATTGCGAAGGCATCTCACGAAGCCGCGATTGACGCTGATGCACGAAAGTGCGGGGGATCAA
>MG|3|V4|F|12|85.77|Bacteroidetes|Flavobacteriia|Flavobacteriales|Flavobacteriaceae|Flavobacterium|sp.|
CGGAGGATGCGAGCGTTATCCGGATTTATTGGGTTTAAAGGGTGCGTAGGCGGCGAGGTAAGTCAGCGGTGAAATTCACGGGCCTAACCCGTGCCGTGCCGTTGATACTGTTCGCTGGAATACGGTTGCCGTGGGAGGAATGTGTAATGTAGCGGTGAAATGCATAGATATTACACAGAACACCGATTGCGAAGGCATCTCACGAAGCCGCGATTGACGCTGATGCACGAAAGTGCGGGGATCAA
>MG|3|V4|F|487|85.77|Bacteroidetes|Flavobacteriia|Flavobacteriales|Flavobacteriaceae|Flavobacterium|sp.|
CGGAGGATGCGAGCGTTATCCGGATTTATTGGGTTTAAAGGGTGCGTAGGCGGCGAGGTAAGTCAGCGGTGAAATTCACGGGCCTAACCCGTGCCGTGCCGTTGATACTGTTTCGCTGGAATACGGTTGCCGTGGGAGGAATGTGTAATGTAGCGGTGAAATGCATAGATATTACACAGAACACCGATTGCGAAGGCATCTCACGAAGCCGCGATTGACGCTGATGCACGAAAGTGCGGGGATCAA
>MG|3|V4|F|11|85.02|Bacteroidetes|Flavobacteriia|Flavobacteriales|Flavobacteriaceae|Flavobacterium|sp.|
CGGGGGATGCGAGCGTTATCCGGATTCATTGGGTTTAAAGGGTGCGTAGGCGGCGTGGTAAGTCAGCGGTGAAATGTACGGGCTCAACCTGTAACGTGCCGTTGATACTGCCGTGCTGGAGTACTGTTGCCGTGGGAGGAATGTGTAGTGTAGCGGTGAAATGCATAGATATTACACAGAACACCGATTGCGAAGGCATCTCACGAAGCAGGGACTGACGCTGATGCACGAAAGTGCGGGGATCAA
>MG|3|V4|F|21|85.08|Bacteroidetes|Flavobacteriia|Flavobacteriales|Flavobacteriaceae|Flavobacterium|sp.|
CGGAGGATGCGAGCGTTATCCGGATTTATTGGGTTTAAAGGGTGCGTAGGCGGTGGCGTAAGTCAGCGGTGAAATTCACGGGCTCAACCCGTGCCGTGCCGTTGATACTGCGTGACTGGAATACGGTTGCCGTGGGAGGAATGTGTAATGTAGCGGTGAAATGCATAGATATTACACAGAACACCGATTGCGAAGGCATCTCACGAAACCGCGATTGACGCTGATGCACGAAAGTGCGGGGATCAA
>MG|3|V4|F|17|85.48|Bacteroidetes|Flavobacteriia|Flavobacteriales|Flavobacteriaceae|Flavobacterium|sp.|
CGGAGGATGCGAGCGTTATCCGGATTTATTGGGTTTAAAGGGTGCGTAGGCGGTGGCGTAAGTCAGCGGTGAAATTCACGGGCTCAACCCGTGCCGTGCCGTTGATACTGCGTGACTGGAATACGGTTGCCGTGGGAGGAATGTGTAATGTAGCGGTGAAATGCATAGATATTACACAGAACACCGATTGCGAAGGCATCTCACGAAGCCGCGATTGACGCTGATGCACGAAAGTGCGGGGATCAA
>MG|3|V4|F|22|85.66|Bacteroidetes|Flavobacteriia|Flavobacteriales|Flavobacteriaceae|Flavobacterium|sp.|
CAGAGGATGCGAGCGTTATCCGGATTTATTGGGTTTAAAGGGTGCGTAGGCGGCGAGGTAAGTCAGCGGTGAAATTCACGGGCCTAACCCGTGCCGTGCCGTTGATACTGTTTCGCTGGAATACGGTTGCCGTGGGAGGAATGTGTAATGTAGCGGTGAAATGCATAGATATTACACAGAACACCGATTGCGAAGGCATCTCACGAAGCCGCGATTGACGCTGATGCACGAAAGTGCGGGGATCAA
>MG|3|V4|F|68|84.43|Bacteroidetes|Flavobacteriia|Flavobacteriales|Flavobacteriaceae|Wautersiella|sp.|
CGGAGGATGCAAGCGTTATCCGGATTTATTGGGTTTAAAGGGTGCGTAGGCTGTCCGACAAGTCAGGGGTGAAAGCCCGGCGCCTAACGCCGGAACTGCCCTTGATACTGCCGGGCTGGAATGCGGATGCCGTGGGAGGAATGAGTGGTGTAGCGGTGAAATGCATAGATATCACTCAGAACACCGATTGCGAAGGCATCTCACGAATCCGCCATTGACGCTGAGGCACGAAAGCGTGGGGAGCAA
>MG|3|V4|F|11|85.02|Bacteroidetes|Flavobacteriia|Flavobacteriales|Flavobacteriaceae|Flavobacterium|sp.|
CGGAGGATGCGAGCGTTATCCGGATTCATTGGGTTTAAAGGGTGCGTAGGCGGCGTGGTAAGTCAGCGGTGAAATGTACGGGCTCAACCTGTAACGTGCCGTTGATACTGCCGTGCTGGAATACGGTTGCCGTGGGAGGAATGTGTAGTGTAGCGGTGAAATGCATAGATATTACACAGAACACCGATTGCGAAGGCATCTCACGAAACCGCGATTGACGCTGATGCACGAAAGTGCGGGGATCAA
>MG|3|V4|R|18|85.48|Bacteroidetes|Flavobacteriia|Flavobacteriales|Flavobacteriaceae|Flavobacterium|sp.|
TTGATCCCCGCACTTTCGTGCATCAGCGTCAATCGCGGCTTCGTGAGATGCCTTCGCAATCGGTGTTCTGTGTAATATCTATGCATTTCACCGCTACATTACACATTCCTCCCACGGCAACCGTATTCCAGCTACGCAGTATCAACGGCACGGCACGGGTTGAGCCCGTGAATTTCACCGCTGACTTACGCCGCCGCCTACGCACCCTTTAAACCCAATGAATCCGGATAACGCTCGCATCCTCCG
>MG|3|V4|F|10|85.37|Bacteroidetes|Flavobacteriia|Flavobacteriales|Flavobacteriaceae|Flavobacterium|sp.|
CGGAGGATGCGAGCGTTATCCGGATTTATTGGGTTTAAAGGGTGCGTAGGCGGCGAGGTAAGTCAGCGGTGAAATTCACGGGCCTAACCCGTGCCGTGCCGTTGATACTGTTTCGCTGGAATACGGTTGCCGTGGGAGGAATGTGTAATGTAGCGGTGAAATGCATAGATATTACACAGAACACCGATTGCGAAGGCATCTCACGAAACCGCGATTGACGCTGATGCACGAAAGTGCGGGGATCAA
>MG|3|V4|R|28|84.43|Bacteroidetes|Flavobacteriia|Flavobacteriales|Flavobacteriaceae|Wautersiella|sp.|
TTGCTCCCCACGCTTTCGTGCCTCAGCGTCAATGGCGGATTCGTGAGATGCCTTCGCAATCGGTGTTCTGAGTGATATCTATGCATTTCACCGCTACACCACTCATTCCTCCCACGGCATCCGCATTCCAGCCCGGCAGTATCAAGGGCAGTTCCGGCGTTAGGCGCCGGGCTTTCACCCCTGACTTGTCGGACAGCCTACGCACCCTTTAAACCCAATAAATCCGGATAACGCTTGCATCCTCCG
>MG|3|V4|R|16|85.48|Bacteroidetes|Flavobacteriia|Flavobacteriales|Flavobacteriaceae|Flavobacterium|sp.|
TTGATCCCCGCACTTTCGTGCATCAGCGTCAATCGCGGCTTCGTGAGATGCCTTCGCAATCGGTGTTCTGTGTGATATCTATGCATTTCACCGCTACACCACACATTCCTCCCACGGCAACCGTATTCCAGCCACGCAGTATCAACGGCACGGCACGGGTTGAGCCCGTGAATTTCACCGCTGACTTACATGACCGCCTACGCACCCTTTAAACCCAATAAATCCGGATAACGCTCGCATCCTCCG
>MG|3|V4|F|29|85.48|Bacteroidetes|Flavobacteriia|Flavobacteriales|Flavobacteriaceae|Flavobacterium|sp.|
CGGAGGATGCGAGCGTTATCCGGATTTATTGGGTTTAAAGGGTGCGTAGGCGGTCATGTAAGTCAGCGGTGAAATTCACGGGCTCAACCCGTGCCGTGCCGTTGATACTGCGTGGCTGGAATACGGTTGCCGTGGGAGGAATGTGTGGTGTAGCGGTGAAATGCATAGATATCACACAGAACACCGATTGCGAAGGCATCTCACGAAGCCGCGATTGACGCTGATGCACGAAAGTGCGGGGATCAA
>MG|3|V4|R|10|85.08|Bacteroidetes|Flavobacteriia|Flavobacteriales|Flavobacteriaceae|Flavobacterium|sp.|
TTGATCCCCGCACTTTCGTGCATCAGCGTCAATCGCGGTTTCGTGAGATGCCTTCGCAATCGGTGTTCTGTGTAATATCTATGCATTTCACCGCTACATTACACATTCCTCCCACGGCAACCGTATTCCAGTCACGCAGTATCAACGGCACGGCACGGGTTGAGCCCGTGAATTTCACCGCTGACTTACGCCACCGCCTACGCACCCTTTAAACCCAATAAATCCGGATAACGCTCGCATCCTCCG
>MG|3|V4|F|33|85.37|Bacteroidetes|Flavobacteriia|Flavobacteriales|Flavobacteriaceae|Flavobacterium|sp.|
CGGAGGATGCGAGCGTTATCCGGATTCATTGGGTTTAAAGGGTGCGTAGGCGGCGAGGTAAGTCAGCGGTGAAATTCACGGGCCTAACCCGTGCCGTGCCGTTGATACTGTTTCGCTGGAATACGGTTGCCGTGGGAGGAATGTGTAATGTAGCGGTGAAATGCATAGATATTACACAGAACACCGATTGCGAAGGCATCTCACGAAGCCGCGATTGACGCTGATGCACGAAAGTGCGGGGATCAA
>MG|3|V4|F|50|85.48|Bacteroidetes|Flavobacteriia|Flavobacteriales|Flavobacteriaceae|Flavobacterium|sp.|
CGGAGGATGCGAGCGTTATCCGGATTCATTGGGTTTAAAGGGTGCGTAGGCGGCGGCGTAAGTCAGCGGTGAAATTCACGGGCTCAACCCGTGCCGTGCCGTTGATACTGCGTAGCTGGAATACGGTTGCCGTGGGAGGAATGTGTAATGTAGCGGTGAAATGCATAGATATTACACAGAACACCGATTGCGAAGGCATCTCACGAAGCCGCGATTGACGCTGATGCACGAAAGTGCGGGGATCAA
>MG|3|V4|R|10|85.43|Bacteroidetes|Flavobacteriia|Flavobacteriales|Flavobacteriaceae|Flavobacterium|sp.|
TTGATCCCCCGCACTTTCGTGCATCAGCGTCAATCGCGGCTTCGTGAGATGCCTTCGCAATCGGTGTTCTGTGTAATATCTATGCATTTCACCGCTACATTACACATTCCTCCCACGGCAACCGTATTCCAGCGAAACAGTATCAACGGCACGGCACGGGTTAGGCCCGTGAATTTCACCGCTGACTTACCTCGCCGCCTACGCACCCTTTAAACCCAATAAATCCGGATAACGCTCGCATCCTCCG
>MG|3|V4|F|14|81.53|Bacteroidetes|Sphingobacteriia|Sphingobacteriales|Sphingobacteriaceae|Mucilaginibacter|gynuensis|
CGGGGGATGCGAGCGTTATCCGGATTTATTGGGTTTAAAGGGTGCGTAGGCGGCTATTCAAGTCAGTGGTGAAATGCCCGTACTAAATATGGGAAGTGCCATAGAAACTGAGTGGCTGGAATGTGAACGACGACGGCGGAATGTGTAGTGTAGCGGTGAAATGCATAGATATTACACAGAACACCGATAGAGAAGTCAGCCGTCGAGATCACGATTGACGCTGAGGCACGAGAGTGTGGGGATCGA
>MG|3|V4|R|16|84.62|Bacteroidetes|Sphingobacteriia|Sphingobacteriales|Sphingobacteriaceae|Mucilaginibacter|herbaticus|
TTGATCCCCGCACTTTCGTGCCTCAGCGTCAATCGTCGTTTCGCAAGATGCCTTCGCAATCGGTGTTCTGTGTGATATCTATGCATTTCACCGCTACACCACACATTCCTCCTGCGGCAACGACATTCCAGCCCGTCAGTATCAACGGCAGCTGGCCGGTTGGGCCGGCCCATTTCACCGCTGACTTAACAGGCAGCCTACGCACCCTTTAAACCCAATAAATCCGGATAACGCTCGCATCCTCCG
>MG|3|V4|F|23|84.62|Bacteroidetes|Sphingobacteriia|Sphingobacteriales|Sphingobacteriaceae|Mucilaginibacter|herbaticus|
CGGAGGATGCGAGCGTTATCCGGATTTATTGGGTTTAAAGGGTGCGTAGGCTGCCTGTTAAGTCAGCGGTGAAATGGGCCGGCCCAACCGGCCAGCTGCCGTTGATACTGACGGGCTGGAATGTCGTTGCCGCAGGAGGAATGTGTGGTGTAGCGGTGAAATGCATAGATATCACACAGAACACCGATTGCGAAGGCATCTTGCGAAACGACGATTGACGCTGAGGCACGAAAGTGCGGGGATCAA
>MG|3|V4|F|12|88.93|Firmicutes|Clostridia|Clostridiales|Clostridiaceae|Clostridium|sp.|
CGTAGGGAGCGAGCGTTATCCGGATTTATTGGGTGTAAAGGGTGCGTAGACGGGAAATTAAGTTAGTTGTGAAATCCCTCGGCTCAACTGAGGAACTGCAACTAAAACTGATATTCTTGAGTGCTGGAGAGGAAAGTGGAATTCCTAGTGTAGCGGTGAAATGCGTAGATATTAGGAGGAACACCAGTGGCGAAGGCGACTTTCTGGACAGTAACTGACGTTGAGGCACGAAAGTGTGGGGAGCAA
>MG|3|V4|F|20|91.46|Firmicutes|Clostridia|Clostridiales|Clostridiaceae|Clostridium|sp.|
CGTAGGTGACAAGCGTTGTCCGGATTTACTGGGTGTAAAGGGCGCGTAGGCGGACCGGCAAGTCAGGAGTGAAATACCGGGGCTCAACCCCGGGGCTGCTTTTGAAACTGTCGGCCTTGAGTATCGGAGAGGAAAGCGGAATTCCCAGTGTAGCGGTGAAATGCGTAGATATTGGGAGGAACACCAGTGGCGAAGGCGGCTTTCTGGACGACAACTGACGCTGAGGCGCGAAAGTGTGGGGAGCAA
>MG|3|V4|R|11|93.09|Firmicutes|Clostridia|Clostridiales|Clostridiaceae|Clostridium|sp.|
TTGCTCCCCACGCTTTCGCGCCTCAGCGTCAGTTGCTGTCCAGTTGACCGCCTTCGCCACTGGTGTTCCTCCTAATATCTACGCATTTCACCGCTACACTAGGAATTCCGTCAACCTCTCCAGTACTCAAGAAACACAGTTTCAAATGCAGCTCAGGGGTTAAGCCCCTGCATTTCACATCTGACTTGCGCTCCCGCCTACACGCCCTTTACACCCAGTAAATCCGGACAACGCTTGCCACCTACG
>MG|3|V4|F|52|93.52|Firmicutes|Clostridia|Clostridiales|Clostridiaceae|Clostridium|sp.|
CGTAGGGGGCAAGCGTTATCCGGATTTACTGGGTGTAAAGGGAGCGTAGGCGGTCTGACAAGTCAGAGGTGAAAGCCCGGGGCTCAACTCCGGGACTGCCTTTGAAACTGCCGGACTAGATTGCAGGAGAGGCAAGTGGAATTCCTAGTGTAGCGGTGAAATGCGTAGATATTAGGAGGAACACCAGTGGCGAAGGCGGCTTGCTGGACTGTAAATGACGCTGAGGCTCGAAAGCGTGGGGAGCAA
>MG|3|V4|F|23|86.64|Firmicutes|Clostridia|Clostridiales|Clostridiaceae|Clostridium|sp.|
CGTAGGGAGCGAGCGTTATCCGGATTTATTGGGTGTAAAGGGTGCGTAGATGGATATGCAAGTTGGTTGTGAAATACCTCGGCTTAACTGAGGAACTGCAACCAAAACTGTAAATCTTGAGTACTGGAGGGGAAAGCGGAATTCCTAGTGTAGCGGTGAAATGCGTAGATATTAGGAAGAACACCGGTGGCGAAGGCGGCTTTCTGGACAGAAACTGACATTGAGGCACGAAAGTGTGGGGAGCAA
>MG|3|V4|F|12|88.16|Firmicutes|Clostridia|Clostridiales|Clostridiaceae|Clostridium|sp.|
CGTAGGGAGCAAGCGTTATCCGGATTTATTGGGTGTAAAGGGTGCGTAGACGGGAGAGCAAGTTGGTTGTGAAATCCCTCGGCTTAACTGAGGAACTGCAACCAAAACTACTATTCTTGAGTGCTGGAGAGGAAAGTGGAATTCCTAGTGTAGCGGTGAAATGCGTAGATATTAGGAGGAACACCAGTGGCGAAGGCGACTTTCTGGACAGTAACTGACGTTGAGGCACGAAAGTGTGGGGAGCAA
>MG|3|V4|F|41|90.69|Firmicutes|Clostridia|Clostridiales|Clostridiaceae|Clostridium|sp.|
CGTAGGTGGCAAGCGTTGTCCGGAATTACTGGGTGTAAAGGGTGCGTAGGCGGGGATGCAAGTCAGATGTGAAATCTATCGGCTTAACTGGTAAACTGCATTTGAAACTGCATTTCTTGAGTGGTGGAGAGGTAAGCGGAATTCCTAGTGTAGCGGTGAAATGCGTAGATATTAGGAGGAACACCAGTGGCGAAGGCGGCTTACTGGACACTAACTGACGCTGAGGCACGAAAGCATGGGGAGCAA
>MG|3|V4|F|30|85.77|Firmicutes|Clostridia|Clostridiales|Clostridiaceae|Clostridium|sp.|
CGGAGGATGCGAGCGTTATCCGGATTTATTGGGTTTAAAGGGTGCGTAGGCTGTCCGTTAAGTCAGCGGTGAAATAATGGGGCTTAACCCCGTGGCTGCCGTTGATACTGGCGGGCTGGGATACGGATGCCGTGGGAGGAATGTGTGGTGTAGCGGTGAAATGCATAGATATCACACAGAACACCGATTGCGAAGGCATCTCACGAAACCGGGATCGACGCTGAAGCACGAAAGTGTGGGGATCAA
>MG|3|V4|F|12|95.93|Firmicutes|Clostridia|Clostridiales|Clostridiaceae|Clostridium|sp.|
CGTAGGGAGCGAGCGTTGTCCGGAATTACTGGGTGTAAAGGGTGCGTAGGCGGCTCTGCAAGTCAGAAGTGAAATCCATGGGCTTAACCCATGAACTGCTTTTGAAACTGTAGAGCTTGAGTGAAGTAGAGGTAGGCGGAATTCCCGGTGTAGCGGTGAAATGCGTAGAGATCGGGAGGAACACCAGTGGCGAAGGCGGCCTACTGGGCTTTAACTGACGCTGAGGCACGAAAGCATGGGTAGCAA
>MG|3|V4|R|22|93.55|Firmicutes|Clostridia|Clostridiales|Clostridiaceae|Clostridium|sp.|
TTGCTCCCCACGCTTTCGAGCCTCAGCGTCATTTACAGTCCAGCAAGCCGCCTTCGCCACTGGTGTTCCTCCTAATATCTACGCATTTCACCGCTACACTAGGAATTCCACTTGCCTCTCCTGCAATCTAGTCCGGCAGTTTCAAAGGCAGTCCCGGAGTTGAGCCCCGGGCTTTCACCTCTGACTTGTCAGACCGCCTACGCTCCCTTTACACCCAGTAAATCCGGATAACGCTTGCCCCCTACGT
>MG|3|V4|F|26|96.36|Firmicutes|Clostridia|Clostridiales|Clostridiaceae|Clostridium|sp.|
CGTATGGAGCAAGCGTTATCCGGATTTACTGGGTGTAAAGGGAGCGTAGGCGGCGGGGCAAGTCTGATGTGAAAACCCGGGGCTCAACCCCGGGACTGCATTGGAAACTGTCCTGCTAGAGTGTCGGAGGGGTAAGTGGAATTCCTAGTGTAGCGGTGAAATGCGTAGATATTAGGAGGAACACCGGTGGCGAAGGCGGCTTACTGGACGACAACTGACGCTGAGGCTCGAAAGCGTGGGGAGCAA
>MG|3|V4|F|17|95.14|Firmicutes|Clostridia|Clostridiales|Clostridiaceae|Clostridium|sp.|
CGTAGGGAGCAAGCGTTGTCCGGATTTACTGGGTGTAAAGGGTGCGTAGGCGGTTTGGTAAGTCAGAAGTGAAATCCATGGGCTTAACCCATGAACTGCTTTTGAAACTATCGAACTTGAGTGAAGTAGAGGTAGGCGGAATTCCCGGTGTAGCGGTGAAATGCGTAGAGATCGGGAGGAACACCAGTGGCGAAGGCGGCCTACTGGGCTTTAACTGACGCTGAGGCACGAAAGCATGGGTAGCAA
>MG|3|V4|F|19|96.34|Firmicutes|Clostridia|Clostridiales|Clostridiaceae|Clostridium|sp.|
CGTAGGTGGCAAGCGTTATCCGGATTTATTGGGTGTAAAGGGCGTGTAGGCGGGATTGCAAGTCAGATGTGAAAACCATGGGCTCAACTCATGGCCTGCATTTGAAACTGTAGTTCTTGAGTGTCGGAGAGGCAATCGGAATTCCGTGTGTAGCGGTGAAATGCGTAGATATACGGAGGAACACCAGTGGCGAAGGCGGATTGCTGGACGATAACTGACGCTGAGGCGCGAAAGCGTGGGGAGCAA
>MG|3|V4|F|14|88.16|Firmicutes|Clostridia|Clostridiales|Clostridiaceae|Clostridium|sp.|
CGTAGGGAGCAAGCGTTGTCCGGATTTATTGGGTGTAAAGGGTGCGTAGACGGGAGAGCAAGTTAGTTGTGAAATCCCTCGGCTTAACTGAGGAACTGCAACTAAAACTACTATTCTTGAGTGCTGGAGAGGAAAGTGGAATTCCTAGTGTAGCGGTGAAATGCGTAGATATTAGGAGGAACACCAGTGGCGAAGGCGACTTTCTGGACAGTTACTGACGTTGAGGCACGAAAGTGTGGGGAGCAA
>MG|3|V4|F|36|96.36|Firmicutes|Clostridia|Clostridiales|Clostridiaceae|Clostridium|sp.|
CGTAGGGAGCAAGCGTTATCCGGATTTACTGGGTGTAAAGGGCGTGTAGGCGGGCTGGCAAGTCAGATGTGAAAACCATGGGCTCAACCCATGGCCTGCATTTGAAACTGTTGGTCTTGAGTGCTGGAGAGGCAATCGGAATTCCGTGTGTAGCGGTGAAATGCGTAGATATACGGAGGAACACCAGTGGCGAAGGCGGATTGCTGGACAGTAACTGACGCTGAGGCGCGAAAGCGTGGGGAGCAA
>MG|3|V4|F|32|95.95|Firmicutes|Clostridia|Clostridiales|Clostridiaceae|Clostridium|sp.|
CGTAGGGGGGCAAGCGTTATCCGGATTTACTGGGTGTAAAGGGAGCGTAGACGGTGAAGCAAGTCTGGAGTGAAAACCCGGGGCTTAACCCCGGGATTGCTTTGGAAACTGTTTAACTGGAGTGCAGGAGAGGTAAGCGGAATTCCTGGTGTAGCGGTGAAATGCGTAGATATCAGGAGGAACACCAGTGGCGAAGGCGGCTTACTGGACTGTAACTGACGTTGAGGCTCGAAAGCGTGGGGAGCAA
>MG|3|V4|R|12|92.68|Firmicutes|Clostridia|Clostridiales|Clostridiaceae|Clostridium|sp.|
TTGCTCCCCACGCTTTCGCGCCTCACCGTCAGTTGCTGTCCAGCAGACCGCCTTCGCCACTGGTGTTCCTCCTAATATCTACGCATTTCACCGCTACACTAGGAATTCCGTCTGCCTCTCCAGTACTCAAGAAACACAGTTTCAAATGCAATTTATGGGTTGAGCCCATAGATTTCACATCTGACTTATATTCCCGGCTGCACGCCCTTTACACCCAGTAAATCCGGACAACGCTTGCCACCTACG
>MG|3|V4|F|20|89.84|Firmicutes|Clostridia|Clostridiales|Clostridiaceae|Clostridium|sp.|
CGTAGGGAGCAAGCGTTATCCGGATTTATTGGGTGTAAAGGGTGCGTAGACGGGAAGTCAAGTTAGTTGTGAAATCCCTCGGCTCAACTGAGGAACTGCAACTAAAACTAACTTTCTTGAGTGCTGGAGAGGAAAGTGGAATTCCTAGTGTAGCGGTGAAATGCGTAGATATTAGGAGGAACACCAGTGGCGAAGGCGACTTTCTGGACAGTAACTGACGTTGAGGCACGAAAGTGTGGGGAGCAA
>MG|3|V4|F|10|87.76|Firmicutes|Clostridia|Clostridiales|Clostridiaceae|Clostridium|sp.|
CGTAGGGAGCAAGCGTTATCCGGATTTATTGGGTGTAAAGGGTGCGTAGACGGGATATTAAGTTAGTTGTGAAATCCCTCGGCTTAACTGAGGAACTGCAACTAAAACTGGTATTCTTGAGTGTTGGAGAGGAAAGTGGAATTCCTAGTGTAGCGGTGAAATGCGTAGATATTAGGAGGAACACCGGTGGCGAAGGCGACTTTCTGGACAATAACTGACGTTGAGGCACGAAAGTGTGGGGAGCAA
>MG|3|V4|R|16|90.69|Firmicutes|Clostridia|Clostridiales|Clostridiaceae|Clostridium|sp.|
TTGCTCCCCATGCTTTCGTGCCTCAGCGTCAGTTAGTGTCCAGTAAGCCGCCTTCGCCACTGGTGTTCCTCCTAATATCTACGCATTTCACCGCTACACTAGGAATTCCGCTTACCTCTCCACCACTCAAGAAATGCAGTTTCAAATGCAGTTTACCAGTTAAGCCGATAGATTTCACATCTGACTTGCATCCCCGCCTACGCACCCTTTACACCCAGTAATTCCGGACAACGCTTGCCACCTACG
>MG|3|V4|F|12|95.95|Firmicutes|Clostridia|Clostridiales|Clostridiaceae|Clostridium|sp.|
CGTAGGGGGGCAAGCGTTATCCGGATTTACTGGGTGTAAAGGGAGCGTAGGCGGCCATGCAAGTCAGAAGTGAAAGCCCGGGGCCCAACCGCGGGACTGCTTTTGAAACTGTAAGGCTTGATTGCCGGAGAGGTAAGCGGAATTCCTAGTGTAGCGGTGAAATGCGTAGATATTAGGAGGAACACCAGTGGCGAAGGCGGCTTACTGGACGGCGAATGACGCTGAGGCTCGAAAGCGTGGGGAGCAA
>MG|3|V4|F|10|89.11|Firmicutes|Clostridia|Clostridiales|Clostridiaceae|Clostridium|sp.|
CGTAGGGAGCGAGCGTTATCCGGATTTATTGGGTGTAAAGGGTGCGTAGACGGGTTAGCAAGTTAGTTGTGAAATCCCTCGGCTCAACTGAGGAACTGCAACTAAAACTGTTAATCTTGAGTGCAGGAGAGGAAAGCGGAATTCCTAGTGTAGCGGTGAAATGCGTAGATATTAGGAGGAACACCAGTGGCGAAGGCGGCTTTCTGGACTGTAACTGACGTTGAGGCACGAAAGTGTGGGGAGCAA
>MG|3|V4|F|24|93.09|Firmicutes|Clostridia|Clostridiales|Clostridiaceae|Clostridium|sp.|
CGTAGGTGGCAAGCGTTGTCCGGATTTACTGGGTGTAAAGGGCGTGTAGGCGGGAGCGCAAGTCAGATGTGAAATGCAGGGGCTTAACCCCTGAGCTGCATTTGAAACTGTGTTTCTTGAGTACTGGAGAGGTTGACGGAATTCCTAGTGTAGCGGTGAAATGCGTAGATATTAGGAGGAACACCAGTGGCGAAGGCGGTCAACTGGACAGCAACTGACGCTGAGGCGCGAAAGCGTGGGGAGCAA
>MG|3|V4|F|13|90.98|Firmicutes|Clostridia|Clostridiales|Clostridiaceae|Clostridium|sp.|
CGTAGGGAGCAAGCGTTATCCGGATTTATTGGGTGTAAAGGGTGCGTAGACGGGAAATTAAGTTAGTTGTGAAATCCCTCGGCTCAACTGAGGAACTGCAACTAAAACTGGTTTTCTTGAGTGCAGGAGAGGAAAGTGGAATTCCTAGTGTAGCGGTGAAATGCGTAGATATTAGGAGGAACACCAGTGGCGAAGGCGACTTTCTGGACTGTAACTGACGTTGAGGCACGAAAGCGTGGGGAGCAA
>MG|3|V4|F|20|92.68|Firmicutes|Clostridia|Clostridiales|Clostridiaceae|Clostridium|sp.|
CGTAGGTGGCAAGCGTTGTCCGGATTTACTGGGTGTAAAGGGCGTGCAGCCGGGAATATAAGTCAGATGTGAAATCTATGGGCTCAACCCATAAATTGCATTTGAAACTGTGTTTCTTGAGTACTGGAGAGGCAGACGGAATTCCTAGTGTAGCGGTGAAATGCGTAGATATTAGGAGGAACACCAGTGGCGAAGGCGGTCTGCTGGACAGCAACTGACGGTGAGGCGCGAAAGCGTGGGGAGCAA
>MG|3|V4|F|17|96.34|Firmicutes|Clostridia|Clostridiales|Clostridiaceae|Clostridium|sp.|
CGTAGGGGGCAAGCGTTATCCGGATTTACTGGGTGTAAAGGGAGCGTAGGCGGCCATGCAAGTCAGAAGTGAAAGCCCGGGGCCCAACCGCGGGACTGCTTTTGAAACTGTAAGGCTTGATTGCCGGAGAGGTAAGCGGAATTCCTAGTGTAGCGGTGAAATGCGTAGATATTAGGAGGAACACCAGTGGCGAAGGCGGCTTACTGGACGGCGAATGACGCTGAGGCTCGAAAGCGTGGGGAGCAA
>MG|3|V4|R|12|96.34|Firmicutes|Clostridia|Clostridiales|Clostridiaceae|Clostridium|sp.|
TTGCTCCCCACGCTTTCGAGCCTCAGCGTCATTCGCCGTCCAGTAAGCCGCCTTCGCCACTGGTGTTCCTCCTAATATCTACGCATTTCACCGCTACACTAGGAATTCCGCTTACCTCTCCGGCAATCAAGCCTTACAGTTTCAAAAGCAGTCCCGCGGTTGGGCCCCGGGCTTTCACTTCTGACTTGCATGGCCGCCTACGCTCCCTTTACACCCAGTAAATCCGGATAACGCTTGCCCCCTACG
>MG|3|V4|F|10|96.34|Firmicutes|Clostridia|Clostridiales|Clostridiaceae|Clostridium|sp.|
CGTAGGGAGCGAGCGTTGTCCGGAATTACTGGGTGTAAAGGGTGCGTAGGCGGCTTTGCAAGTCAGAAGTGAAATCCATGGGCTTAACCCATGAACTGCTTTTGAAACTGTAGAGCTTGAGTGAAGTAGAGGTAGGCGGAATTCCCGGTGTAGCGGTGAAATGCGTAGAGATCGGGAGGAACACCAGTGGCGAAGGCGGCCTACTGGGCTTTAACTGACGCTGAGGCACGAAAGCATGGGTAGCAA
>MG|3|V4|F|74|96.34|Firmicutes|Clostridia|Clostridiales|Clostridiaceae|Clostridium|sp.|
CGTAGGGGGCAAGCGTTATCCGGATTTACTGGGTGTAAAGGGAGCGTAGACGGTGAAGCAAGTCTGGAGTGAAAACCCGGGGCTTAACCCCGGGATTGCTTTGGAAACTGTTTAACTGGAGTGCAGGAGAGGTAAGCGGAATTCCTGGTGTAGCGGTGAAATGCGTAGATATCAGGAGGAACACCAGTGGCGAAGGCGGCTTACTGGACTGTAACTGACGTTGAGGCTCGAAAGCGTGGGGAGCAA
>MG|3|V4|F|11|96.34|Firmicutes|Clostridia|Clostridiales|Clostridiaceae|Clostridium|sp.|
CGTAGGGAGCGAGCGTTATCCGGATTTACTGGGTGTAAAGGGCGTGTAGGCGGGACAGCAAGTCAGATGTGAAAACCATGGGCTCAACTCATGGCCTGCATTTGAAACTGTGGTTCTTGAGTGCTGGAGAGGCAATCGGAATTCCGTGTGTAGCGGTGAAATGCGTAGATATACGGAGGAACACCAGTGGCGAAGGCGGATTGCTGGACAGTAACTGACGCTGAGGCGCGAAAGCGTGGGGAGCAA
>MG|3|V4|R|31|96.34|Firmicutes|Clostridia|Clostridiales|Clostridiaceae|Clostridium|sp.|
TTGCTCCCCACGCTTTCGAGCCTCAACGTCAGTTACAGTCCAGTAAGCCGCCTTCGCCACTGGTGTTCCTCCTGATATCTACGCATTTCACCGCTACACCAGGAATTCCGCTTACCTCTCCTGCACTCCAGTTAAACAGTTTCCAAAGCAATCCCGGGGTTAAGCCCCGGGTTTTCACTCCAGACTTGCTTCACCGTCTACGCTCCCTTTACACCCAGTAAATCCGGATAACGCTTGCCCCCTACG
>MG|3|V4|F|18|92.34|Firmicutes|Clostridia|Clostridiales|Clostridiaceae|Clostridium|sp.|
CGTAGGTGGCAAGCGTTGTCCGGATTTACTGGGTGTAAAGGGCGTGCAGCCGGGAGCATAAGTCAGATGTGAAATCTATGGGCTCAACCCATAAATTGCATTTGAAACTGTGTTTCTTGAGTACTGGAGAGGCAGACGGAATTCCTAGTGTAGCGGTGAAATGCGTAGATATTAGGAGGAACACCAGTGGCGAAGGCGGTCTGCTGGACAGCAACTGACGGTGAGGCGCGAAAGCGTGGGGAGCAA
>MG|3|V4|R|14|95.95|Firmicutes|Clostridia|Clostridiales|Clostridiaceae|Clostridium|sp.|
TTGCTCCCCACGCTTTCGAGCCTCAACGTCAGTTACAGTCCAGTAAGCCGCCTTCGCCACTGGTGTTCCTCCTGATATCTACGCATTTCACCGCTACACCAGGAATTCCGCTTACCTCTCCTGCACTCCAGTTAAACAGTTTCCAAAGCAATCCCGGGGTTAAGCCCCGGGTTTTCACTCCAGACTTGCTTCACCGTCTACGCTCCCTTTACACCCAGTAAATCCGGATAACGCTTGCCCCCCTACG
>MG|3|V4|F|21|84.62|Firmicutes|Clostridia|Clostridiales|Eubacteriaceae|Eubacterium|sp.|
CGGAGGATGCAAGCGTTATCCGGATTTATTGGGTTTAAAGGGTGCGTAGGCTGTCCGACAAGTCAGGGGTGAAAGGCCGGTGCTTAACGCCGGGAATGCCCTTGATACTGCCGGGCTGGAATGCGGATGCCGTGGGAGGAATGAGTAGTGTAGCGGTGAAATGCATAGATATTACTCAGAACACCGATTGCGAAGGCATCTCACGAATCCGCTATTGACGCTGAGGCACGAAAGCGTGGGGAGCGA
>MG|3|V4|F|105|96.75|Firmicutes|Clostridia|Clostridiales|Eubacteriaceae|Eubacterium|ramulus|
CGTATGGAGCAAGCGTTATCCGGATTTACTGGGTGTAAAGGGAGCGTAGGCGGTGCTATAAGTCTGATGTGAAAGCCCGGGGCTCAACCGCGGGACTGCATTGGAAACTGTAGGACTGGAGTGTCGGAGGGGTAAGTGGAATTCCTAGTGTAGCGGTGAAATGCGTAGATATTAGGAGGAACACCGGTGGCGAAGGCGGCTTACTGGACGACAACTGACGCTGAGGCTCGAAAGCGTGGGGAGCAA
>MG|3|V4|R|43|94.33|Firmicutes|Clostridia|Clostridiales|Eubacteriaceae|Eubacterium|coprostanoligenes|
TTGCTCCCCACACTTTCGAGCCTCAGCGTCAGTTAAAGCCCAGTTGGCCGCCTTCGCCACCGGTGTTCCTCCGAATATCTACGCATTTCACCGCTACACTCGGAATTCCGCCAACCTCTACTTCACTCAAGAAAACCAGTTTCAACTGCAGTCTACAAGTTAAGCCCGTAGTTTTCACAGCTGACTTGGCTCCCCGCCTGCGCTCCCTTTACACCCAGTGATTCCGGATAACGCTCGCCACCTACG
>MG|3|V4|R|57|96.75|Firmicutes|Clostridia|Clostridiales|Eubacteriaceae|Eubacterium|ramulus|
TTGCTCCCCACGCTTTCGAGCCTCAGCGTCAGTTGTCGTCCAGTAAGCCGCCTTCGCCACCGGTGTTCCTCCTAATATCTACGCATTTCACCGCTACACTAGGAATTCCACTTACCCCTCCGACACTCCAGTCCTACAGTTTCCAATGCAGTCCCGCGGTTGAGCCCCGGGCTTTCACATCAGACTTATAGCACCGCCTACGCTCCCTTTACACCCAGTAAATCCGGATAACGCTTGCTCCATACG
>MG|3|V4|R|13|83.94|Firmicutes|Clostridia|Clostridiales|Eubacteriaceae|Eubacterium|sp.|
TTGATCCCGCACTTTCGTGCATCAGCGTCAATCGCGGTTTCGTGAGATGCCTTCGCAATCGGTGTTCTGTGTAATATCTATGCATTTCACCGCTACATTACACATTCCTCCCACGGCAACCGTATTCCAGTCACGCAGTATCAACGGCACGGCACGGGTTGAGCCCGTGAATTTCACCGCTGACTTACGCCACCGCCTACGCACCCTTTAAACCCAATGAATCCGGATAACGCTCGCATCCTCCG
>MG|3|V4|R|158|85.04|Firmicutes|Clostridia|Clostridiales|Eubacteriaceae|Eubacterium|sp.|
TTGATCCCCGCACTTTCGTGCATCAGCGTCAGTCCCTGCTTCGTGAGATGCCTTCGCAATCGGTGTTCTGTGTAATATCTATGCATTTCACCGCTACACTACACATTCCTCCCACGGCAACAGTACTCCAGCACGGCAGTATCAACGGCACGTTACAGGTTGAGCCCGTACATTTCACCGCTGACTTACCACGCCGCCTACGCACCCTTTAAACCCAATGAATCCGGATAACGCTCGCATCCTCCGT
>MG|3|V4|F|22|84.06|Firmicutes|Clostridia|Clostridiales|Eubacteriaceae|Eubacterium|sp.|
CGGAGGATGCGAGCGTTATCCGGATTCATTGGGTTTAAAGGGTGCGTAGGCGGTGGCGTAAGTCAGCGGTGAAATTCACGGGCTCAACCCGTGCCGTGCCGTTGATACTGCGTGACTGGAATACGGTTGCCGTGGGAGGAATGTGTAATGTAGCGGTGAAATGCATAGATATTACACAGAACACCGATTGCGAAGGCATCTCACGAAGCCGCGATTGACGCTGATGCACGAAAGTGCGGGGGATCAA
>MG|3|V4|F|24|93.93|Firmicutes|Clostridia|Clostridiales|Eubacteriaceae|Eubacterium|coprostanoligenes|
CGTAGGTGGCGAGCGTTATCCGGAATCACTGGGTGTAAAGGGAGCGCAGGCGGGGAGCCAAGTCAGCTGTGAAAACTACGGGCTTAACTTGTAGACTGCAGTTGAAACTGGTTTTCTTGAGTGAAGTAGAGGTTGGCGGAATTCCGAGTGTAGCGGTGAAATGCGTAGATATTCGGAGGAACACCGGTGGCGAAGGCGGCCAACTGGGCTTAACTGACGCTGAGGCTCGAAAGTGTGGGGAGCAA
>MG|3|V4|F|81|94.33|Firmicutes|Clostridia|Clostridiales|Eubacteriaceae|Eubacterium|coprostanoligenes|
CGTAGGTGGCGAGCGTTATCCGGAATCACTGGGTGTAAAGGGAGCGCAGGCGGGGAGCCAAGTCAGCTGTGAAAACTACGGGCTTAACTTGTAGACTGCAGTTGAAACTGGTTTTCTTGAGTGAAGTAGAGGTTGGCGGAATTCCGAGTGTAGCGGTGAAATGCGTAGATATTCGGAGGAACACCGGTGGCGAAGGCGGCCAACTGGGCTTTAACTGACGCTGAGGCTCGAAAGTGTGGGGAGCAA
>MG|3|V4|F|17|84.8|Firmicutes|Clostridia|Clostridiales|Eubacteriaceae|Eubacterium|sp.|
CGGGGGATGCGAGCGTTATCCGGATTTATTGGGTTTAAAGGGTGCGTAGGCGGGCAAGTAAGTCAGCGGTGAAAGACCCGCGCTCAACGCGGGGGCTGCCATTGATACTGCTGGCCTAGGATGCGGATGCCGTGGGAGGAATGTGTGGTGTAGCGGTGAAATGCATAGATATCACACAGAACACCGATTGCGAAGGCATCTCACGAAGCCGCGATCGACGCTGAGGCACGAAAGTGTGGGGATCGA
>MG|3|V4|F|13|91.9|Firmicutes|Clostridia|Clostridiales|Eubacteriaceae|Eubacterium|coprostanoligenes|
CGTAGGTGGCAAGCGTTGTCCGGAATTACTGGGGTGTAAAGGGAGCGCAGGCGGGAGATCAAGTCGGCTGTGAAAACTACAGGCTTAACTTGTAGACTGCGGTCGAAACTGGTTTTCTTGAGTGAAGTAGAGGCAGGCGGAATTCCGAGTGTAGCGGTGAAATGCGTAGATATTCGGAGGAACACCGGTGGCGAAGGCGGCCTGCTGGGCTTTAACTGACGCTGAGGCTCGAAAGTGTGGGGAGCAA
>MG|3|V4|R|206|83.6|Firmicutes|Clostridia|Clostridiales|Eubacteriaceae|Eubacterium|sp.|
TTGATCCCCGCACTTTCGTGCATCAGCGTCAATCGCGGTTTCGTGAGATGCCTTCGCAATCGGTGTTCTGTGTAATATCTATGCATTTCACCGCTACATTACACATTCCTCCCACGGCAACCGTATTCCAGTCACGCAGTATCAACGGCACGGCACGGGTTGAGCCCGTGAATTTCACCGCTGACTTACGCCACCGCCTACGCACCCTTTAAACCCAATGAATCCGGATAACGCTCGCATCCTCCGA
>MG|3|V4|R|27|85.02|Firmicutes|Clostridia|Clostridiales|Eubacteriaceae|Eubacterium|sp.|
TTGCTCCCCACGCTTTCGTGCCTCAGCGTCAATGGCGGATTCGTGAGATGCCTTCGCAATCGGTGTTCTGAGTGATATCTATGCATTTCACCGCTACACCACTCATTCCTCCCACGGCATCCGCATTCCAGCCCGGCAGTATCAACGGCAGTTCCGGCGTTAAGCGCCGGGCTTTCACCGCTGACTTGTCGGACAGCCTACGCACCCTTTAAACCCAATAAATCCGGATAACGCTCGCATCCTCCG
>MG|3|V4|R|14|83.87|Firmicutes|Clostridia|Clostridiales|Eubacteriaceae|Eubacterium|sp.|
TTGATCCCCGCACTTTCGTGCATCAGCGTCAATCGCGGCTTCGTGAGATGCCTTCGCAATCGGTGTTCTGTGTAATATCTATGCATTTCACCGCTACATTACACATTCCTCCCACGGCAACCGTATTCCAGTCACGCAGTATCAACGGCACGGCACGGGTTGAGCCCGTGAATTTCACCGCTGACTTACGCCACCGCCTACGCACCCTTTAAACCCAATGAATCCGGATAACGCTCGCATCCTCTG
>MG|3|V4|F|10|93.95|Firmicutes|Clostridia|Clostridiales|Eubacteriaceae|Eubacterium|coprostanoligenes|
CGTAGGTGGCGAGCGTTATCCGGAATCACTGGGTGTAAAGGGAGCGCAGGCGGGGAGCCAAGTCAGCTGTGAAAAACTACGGGCTTAACTTGTAGACTGCAGTTGAAACTGGTTTTCTTGAGTGAAGTAGAGGTTGGCGGAATTCCGAGTGTAGCGGTGAAATGCGTAGATATTCGGAGGAACACCGGTGGCGAAGGCGGCCAACTGGGCTTTAACTGACGCTGAGGCTCGAAAGTGTGGGGAGCAA
>MG|3|V4|F|23|83.47|Firmicutes|Clostridia|Clostridiales|Eubacteriaceae|Eubacterium|sp.|
CAGAGGATGCGAGCGTTATCCGGATTCATTGGGTTTAAAGGGTGCGTAGGCGGTGGCGTAAGTCAGCGGTGAAATTCACGGGCTCAACCCGTGCCGTGCCGTTGATACTGCGTGACTGGAATACGGTTGCCGTGGGAGGAATGTGTAATGTAGCGGTGAAATGCATAGATATTACACAGAACACCGATTGCGAAGGCATCTCACGAAACCGCGATTGACGCTGATGCACGAAAGTGCGGGGATCAA
>MG|3|V4|F|51|85.02|Firmicutes|Clostridia|Clostridiales|Eubacteriaceae|Eubacterium|sp.|
CGGAGGATGCGAGCGTTATCCGGATTTATTGGGTTTAAAGGGTGCGTAGGCTGTCCGACAAGTCAGCGGTGAAAGCCCGGCGCTTAACGCCGGAACTGCCGTTGATACTGCCGGGCTGGAATGCGGATGCCGTGGGAGGAATGAGTGGTGTAGCGGTGAAATGCATAGATATCACTCAGAACACCGATTGCGAAGGCATCTCACGAATCCGCCATTGACGCTGAGGCACGAAAGCGTGGGGAGCAA
>MG|3|V4|F|60|84.46|Firmicutes|Clostridia|Clostridiales|Eubacteriaceae|Eubacterium|sp.|
CGGGGGATGCAAGCGTTATCCGGATTTATTGGGTTTAAAGGGTGCGTAGGCGGAGAGATAAGTCAGCGGTGAAATACCCGTGCTCAACACGGGGGCTGCCATTGATACTGTTTTTCTAGGATACGGATGCCGTGGGAGGAATGTGTGGTGTAGCGGTGAAATGCATAGATATCACACAGAACACCGATTGCGAAGGCATCTCACGAAGCCGAAATCGACGCTGAGGCACGAAAGTGTGGGGATCGA
>MG|3|V4|F|24|83.94|Firmicutes|Clostridia|Clostridiales|Eubacteriaceae|Eubacterium|sp.|
CGGAGGATGCGAGCGTTATCCGGATTCATTGGGTTTAAAGGGTGCGTAGGCGGTGGCGTAAGTCAGCGGTGAAATTCACGGGCTCAACCCGTGCCGTGCCGTTGATACTGCGTGACTGGAATACGGTTGCCGTGGGAGGAATGTGTAATGTAGCGGTGAAATGCATAGATATTACACAGAACACCGATTGCGAAGGCATCTCACGAAACCGCGATTGACGCTGATGCACGAAAGTGCGGGATCAA
>MG|3|V4|F|10|84.62|Firmicutes|Clostridia|Clostridiales|Eubacteriaceae|Eubacterium|sp.|
CGGGGGATGCGAGCGTTATCCGGATTTATTGGGTTTAAAGGGTGCGTAGGCTGTCCGACAAGTCAGCGGTGAAAGCCCGGCGCTTAACGCCGGAACTGCCGTTGATACTGCCGGGCTGGAATGCGGATGCCGTGGGAGGAATGAGTGGTGTAGCGGTGAAATGCATAGATATCACTCAGAACACCGATTGCGAAGGCATCTCACGAATCCGCCATTGACGCTGAGGCACGAAAGCGTGGGGAGCAA
>MG|3|V4|F|17|83.27|Firmicutes|Clostridia|Clostridiales|Eubacteriaceae|Eubacterium|sp.|
CGGAGGATGCGAGCGTTATCCGGATTCATTGGGGTTTAAAGGGTGCGTAGGCGGTGGCGTAAGTCAGCGGTGAAATTCACGGGCTCAACCCGTGCCGTGCCGTTGATACTGCGTGACTGGAATACGGTTGCCGTGGGAGGAATGTGTAATGTAGCGGTGAAATGCATAGATATTACACAGAACACCGATTGCGAAGGCATCTCACGAAACCGCGATTGACGCTGATGCACGAAAGTGCGGGGATCAA
>MG|3|V4|F|186|92.28|Firmicutes|Clostridia|Clostridiales|Eubacteriaceae|Eubacterium|coprostanoligenes|
CGTAGGTGGCAAGCGTTGTCCGGAATTACTGGGTGTAAAGGGAGCGCAGGCGGGAGATCAAGTCGGCTGTGAAAACTACAGGCTTAACTTGTAGACTGCGGTCGAAACTGGTTTTCTTGAGTGAAGTAGAGGCAGGCGGAATTCCGAGTGTAGCGGTGAAATGCGTAGATATTCGGAGGAACACCGGTGGCGAAGGCGGCCTGCTGGGCTTTAACTGACGCTGAGGCTCGAAAGTGTGGGGAGCAA
>MG|3|V4|F|12|96.34|Firmicutes|Clostridia|Clostridiales|Eubacteriaceae|Eubacterium|ramulus|
CGTATGGAGCAAGCGTTATCCGGATTTACTGGGTGTAAAGGGAGCGTAGGCGGTGCTATAAGTCTGATGTGAAAGCCCGGGGCTCAACCGCGGGACTGCATTGGAAACTGTAGGACTGGAGTGTCGGAGGGGTAAGCGGAATTCCTAGTGTAGCGGTGAAATGCGTAGATATTAGGAGGAACACCGGTGGCGAAGGCGGCTTACTGGACGACAACTGACGCTGAGGCTCGAAAGCGTGGGGAGCAA
>MG|3|V4|F|10|83.6|Firmicutes|Clostridia|Clostridiales|Eubacteriaceae|Eubacterium|sp.|
CGGGGGATGCGAGCGTTATCCGGATTCATTGGGTTTAAAGGGTGCGTAGGCGGTGGCGTAAGTCAGCGGTGAAATTCACGGGCTCAACCCGTGCCGTGCCGTTGATACTGCGTGACTGGAATACGGTTGCCGTGGGAGGAATGTGTAATGTAGCGGTGAAATGCATAGATATTACACAGAACACCGATTGCGAAGGCATCTCACGAAGCCGCGATTGACGCTGATGCACGAAAGTGCGGGGATCAA
>MG|3|V4|F|20|91.9|Firmicutes|Clostridia|Clostridiales|Eubacteriaceae|Eubacterium|coprostanoligenes|
CGTAGGTGGCAAGCGTTGTCCGGAATTACTGGGTGTAAAGGGAGCGCAGGCGGGAGATCAAGTCGGCTGTGAAAAACTACAGGCTTAACTTGTAGACTGCGGTCGAAACTGGTTTTCTTGAGTGAAGTAGAGGCAGGCGGAATTCCGAGTGTAGCGGTGAAATGCGTAGATATTCGGAGGAACACCGGTGGCGAAGGCGGCCTGCTGGGCTTTAACTGACGCTGAGGCTCGAAAGTGTGGGGAGCAA
>MG|3|V4|F|23|84.34|Firmicutes|Clostridia|Clostridiales|Eubacteriaceae|Eubacterium|sp.|
CGGAGGATGCGAGCGTTATCCGGATTCATTGGGTTTAAAGGGTGCGTAGGCGGTGGCGTAAGTCAGCGGTGAAATTCACGGGCTCAACCCGTGCCGTGCCGTTGATACTGCGTGACTGGAATACGGTTGCCGTGGGAGGAATGTGTAATGTAGCGGTGAAATGCATAGATATTACACAGAACACCGATTGCGAAGGCATCTCACGAAGCCGCGATTGACGCTGATGCACGAAAGTGCGGGATCAA
>MG|3|V4|F|497|83.6|Firmicutes|Clostridia|Clostridiales|Eubacteriaceae|Eubacterium|sp.|
CGGAGGATGCGAGCGTTATCCGGATTCATTGGGTTTAAAGGGTGCGTAGGCGGTGGCGTAAGTCAGCGGTGAAATTCACGGGCTCAACCCGTGCCGTGCCGTTGATACTGCGTGACTGGAATACGGTTGCCGTGGGAGGAATGTGTAATGTAGCGGTGAAATGCATAGATATTACACAGAACACCGATTGCGAAGGCATCTCACGAAACCGCGATTGACGCTGATGCACGAAAGTGCGGGGATCAA
>MG|3|V4|F|17|83.2|Firmicutes|Clostridia|Clostridiales|Eubacteriaceae|Eubacterium|sp.|
CGGGGGATGCGAGCGTTATCCGGATTCATTGGGTTTAAAGGGTGCGTAGGCGGTGGCGTAAGTCAGCGGTGAAATTCACGGGCTCAACCCGTGCCGTGCCGTTGATACTGCGTGACTGGAATACGGTTGCCGTGGGAGGAATGTGTAATGTAGCGGTGAAATGCATAGATATTACACAGAACACCGATTGCGAAGGCATCTCACGAAACCGCGATTGACGCTGATGCACGAAAGTGCGGGGATCAA
>MG|3|V4|R|10|84.62|Firmicutes|Clostridia|Clostridiales|Eubacteriaceae|Eubacterium|sp.|
TCGCTCCCCACGCTTTCGTGCCTCAGCGTCAATAGCGGATTCGTGAGATGCCTTCGCAATCGGTGTTCTGAGTAATATCTATGCATTTCACCGCTACACTACTCATTCCTCCCACGGCATCCGCATTCCAGCCCGGCAGTATCAAGGGCATTCCCGGCGTTAAGCACCGGCCTTTCACCCCTGACTTGTCGGACAGCCTACGCACCCTTTAAACCCAATAAATCCGGATAACGCTTGCATCCTCCG
>MG|3|V4|F|19|83.87|Firmicutes|Clostridia|Clostridiales|Eubacteriaceae|Eubacterium|sp.|
CAGAGGATGCGAGCGTTATCCGGATTCATTGGGTTTAAAGGGTGCGTAGGCGGTGGCGTAAGTCAGCGGTGAAATTCACGGGCTCAACCCGTGCCGTGCCGTTGATACTGCGTGACTGGAATACGGTTGCCGTGGGAGGAATGTGTAATGTAGCGGTGAAATGCATAGATATTACACAGAACACCGATTGCGAAGGCATCTCACGAAGCCGCGATTGACGCTGATGCACGAAAGTGCGGGGATCAA
>MG|3|V4|R|26|84.46|Firmicutes|Clostridia|Clostridiales|Eubacteriaceae|Eubacterium|sp.|
TCGATCCCCACACTTTCGTGCCTCAGCGTCGATTTCGGCTTCGTGAGATGCCTTCGCAATCGGTGTTCTGTGTGATATCTATGCATTTCACCGCTACACCACACATTCCTCCCACGGCATCCGTATCCTAGAAAAACAGTATCAATGGCAGCCCCCGTGTTGAGCACGGGTATTTCACCGCTGACTTATCTCTCCGCCTACGCACCCTTTAAACCCAATAAATCCGGATAACGCTTGCATCCCCCG
>MG|3|V4|F|387|84.98|Firmicutes|Clostridia|Clostridiales|Eubacteriaceae|Eubacterium|sp.|
CGGAGGATGCGAGCGTTATCCGGATTCATTGGGTTTAAAGGGTGCGTAGGCGGCGTGGTAAGTCAGCGGTGAAATGTACGGGCTCAACCTGTAACGTGCCGTTGATACTGCCGTGCTGGAGTACTGTTGCCGTGGGAGGAATGTGTAGTGTAGCGGTGAAATGCATAGATATTACACAGAACACCGATTGCGAAGGCATCTCACGAAGCAGGGACTGACGCTGATGCACGAAAGTGCGGGGATCAA
>MG|3|V4|R|10|84.34|Firmicutes|Clostridia|Clostridiales|Eubacteriaceae|Eubacterium|sp.|
TTGATCCCGCACTTTCGTGCATCAGCGTCAATCGCGGCTTCGTGAGATGCCTTCGCAATCGGTGTTCTGTGTAATATCTATGCATTTCACCGCTACATTACACATTCCTCCCACGGCAACCGTATTCCAGTCACGCAGTATCAACGGCACGGCACGGGTTGAGCCCGTGAATTTCACCGCTGACTTACGCCACCGCCTACGCACCCTTTAAACCCAATGAATCCGGATAACGCTCGCATCCTCCG
>MG|3|V4|R|59|92.28|Firmicutes|Clostridia|Clostridiales|Eubacteriaceae|Eubacterium|coprostanoligenes|
TTGCTCCCCACACTTTCGAGCCTCAGCGTCAGTTAAAGCCCAGCAGGCCGCCTTCGCCACCGGTGTTCCTCCGAATATCTACGCATTTCACCGCTACACTCGGAATTCCGCCTGCCTCTACTTCACTCAAGAAAACCAGTTTCGACCGCAGTCTACAAGTTAAGCCTGTAGTTTTCACAGCCGACTTGATCTCCCGCCTGCGCTCCCTTTACACCCAGTAATTCCGGACAACGCTTGCCACCTACG
>MG|3|V4|R|12|83.47|Firmicutes|Clostridia|Clostridiales|Eubacteriaceae|Eubacterium|sp.|
TTGATCCCCGCACTTTCGTGCATCAGCGTCAATCGCGGTTTCGTGAGATGCCTTCGCAATCGGTGTTCTGTGTAATATCTATGCATTTCACCGCTACATTACACATTCCTCCCACGGCAACCGTATTCCAGTCACGCAGTATCAACGGCACGGCACGGGTTGAGCCCGTGAATTTCACCGCTGACTTACGCCACCGCCTACGCACCCTTTAAACCCAATGAATCCGGATAACGCTCGCATCCTCTG
>MG|3|V4|F|36|83.67|Firmicutes|Clostridia|Clostridiales|Eubacteriaceae|Eubacterium|sp.|
CGGAGGATGCGAGCGTTATCCGGATTCATTGGGTTTAAAGGGTGCGTAGGCGGTGGCGTAAGTCAGCGGTGAAATTCACGGGCTCAACCCGTGCCGTGCCGTTGATACTGCGTGACTGGAATACGGTTGCCGTGGGAGGAATGTGTAATGTAGCGGTGAAATGCATAGATATTACACAGAACACCGATTGCGAAGGCATCTCACGAAACCGCGATTGACGCTGATGCACGAAAGTGCGGGGGATCAA
>MG|3|V4|F|13|84.13|Firmicutes|Clostridia|Clostridiales|Eubacteriaceae|Eubacterium|sp.|
CGGGGGATGCAAGCGTTATCCGGATTTATTGGGTTTAAAGGGTGCGTAGGCGGAGAGATAAGTCAGCGGTGAAATACCCGTGCTCAACACGGGGGCTGCCATTGATACTGTTTTTTCTAGGATACGGATGCCGTGGGAGGAATGTGTGGTGTAGCGGTGAAATGCATAGATATCACACAGAACACCGATTGCGAAGGCATCTCACGAAGCCGAAATCGACGCTGAGGCACGAAAGTGTGGGGATCGA
>MG|3|V4|F|14|84.86|Firmicutes|Clostridia|Clostridiales|Eubacteriaceae|Eubacterium|sp.|
CAGAGGATGCGAGCGTTATCCGGATTCATTGGGTTTAAAGGGTGCGTAGGCGGCGTGGTAAGTCAGCGGTGAAATGTACGGGCTCAACCTGTAACGTGCCGTTGATACTGCCGTGCTGGAGTACTGTTGCCGTGGGAGGAATGTGTAGTGTAGCGGTGAAATGCATAGATATTACACAGAACACCGATTGCGAAGGCATCTCACGAAGCAGGGACTGACGCTGATGCACGAAAGTGCGGGGATCAA
>MG|3|V4|R|18|83.67|Firmicutes|Clostridia|Clostridiales|Eubacteriaceae|Eubacterium|sp.|
TTGATCCCCCGCACTTTCGTGCATCAGCGTCAATCGCGGTTTCGTGAGATGCCTTCGCAATCGGTGTTCTGTGTAATATCTATGCATTTCACCGCTACATTACACATTCCTCCCACGGCAACCGTATTCCAGTCACGCAGTATCAACGGCACGGCACGGGTTGAGCCCGTGAATTTCACCGCTGACTTACGCCACCGCCTACGCACCCTTTAAACCCAATGAATCCGGATAACGCTCGCATCCTCCG
>MG|3|V4|F|28|85.38|Firmicutes|Clostridia|Clostridiales|Eubacteriaceae|Eubacterium|sp.|
CGGAGGATGCGAGCGTTATCCGGATTTATTGGGTTTAAAGGGTGCGTAGGCGGCGTGGTAAGTCAGCGGTGAAATGTACGGGCTCAACCTGTAACGTGCCGTTGATACTGCCGTGCTGGAGTACTGTTGCCGTGGGAGGAATGTGTAGTGTAGCGGTGAAATGCATAGATATTACACAGAACACCGATTGCGAAGGCATCTCACGAAGCAGGGACTGACGCTGATGCACGAAAGTGCGGGGATCAA
>MG|3|V4|R|159|84.0|Firmicutes|Clostridia|Clostridiales|Eubacteriaceae|Eubacterium|sp.|
TTGATCCCCGCACTTTCGTGCATCAGCGTCAATCGCGGCTTCGTGAGATGCCTTCGCAATCGGTGTTCTGTGTAATATCTATGCATTTCACCGCTACATTACACATTCCTCCCACGGCAACCGTATTCCAGTCACGCAGTATCAACGGCACGGCACGGGTTGAGCCCGTGAATTTCACCGCTGACTTACGCCACCGCCTACGCACCCTTTAAACCCAATGAATCCGGATAACGCTCGCATCCTCCG
>MG|3|V4|F|21|86.53|Firmicutes|Clostridia|Clostridiales|Gracilibacteraceae|Gracilibacter|thermotolerans|
CGTAGGGGGCGAGCGTTGTCCGGAATGACTGGGCGTAAAGGGCGCGTAGGCGGCTGTGTAAGTCTGGAGTGAAAGTCCTGCTTTTAAGGTGGGAATTGCTTTGGAGACTGCATGGCTTGAGTGCGGAAGAGGCAAGTGGAATTCCCAGTGTAGCGGTGAAATGCGTAGAGATTGGGAAGAACACCAGTGGCGAAGGCGACTTGCTGGGCCGTAACTGACGCTGAGGCGCGAAAGCGTGGGGAGCGA
>MG|3|V4|R|54|95.56|Firmicutes|Clostridia|Clostridiales|Lachnospiraceae|[Ruminococcus]|gnavus|
TTGCTCCCCACGCTTTCGAGCCTCAACGTCAGTTACTGTCCAGCAAGCCGCCTTCGCCACTGGTGTTCCTCCTAATATCTACGCATTTCACCGCTACACTAGGAATTCCGCTTGCCTCTCCAGCACTCCAGCCTAACAGTTTCCAAAGCAGCTCCCGGGTTGAGCCCGGGTATTTCACTTCAGACTTGCTATGCCGTCTACGCTCCCTTTACACCCAGTAAATCCGGATAACGCTTGCCCCCTACG
>MG|3|V4|F|119|95.56|Firmicutes|Clostridia|Clostridiales|Lachnospiraceae|[Ruminococcus]|gnavus|
CGTAGGGGGCAAGCGTTATCCGGATTTACTGGGTGTAAAGGGAGCGTAGACGGCATAGCAAGTCTGAAGTGAAATACCCGGGCTCAACCCGGGAGCTGCTTTGGAAACTGTTAGGCTGGAGTGCTGGAGAGGCAAGCGGAATTCCTAGTGTAGCGGTGAAATGCGTAGATATTAGGAGGAACACCAGTGGCGAAGGCGGCTTGCTGGACAGTAACTGACGTTGAGGCTCGAAAGCGTGGGGAGCAA
>MG|3|V4|F|12|96.2|Firmicutes|Clostridia|Clostridiales|Lachnospiraceae|[Ruminococcus]|torques|
CGTAGGGGGCAAGCGTTATCCGGATTTACTGGGTGTAAAGGGAGCGTAGACGGAACGGCAAGTCTGAAGTGAAAGCCCGGGGCTCAACCCCGGGACTGCTTTGGAAACTGTTGATCTGGAGTGCTGGAGAGGCAAGTGGAATTCCTAGTGTAGCGGTGAAATGCGTAGATATTAGGAGGAACACCAGTGGCGAAGGCGGCTTGCTGGACAGTAACTGACGTTGAGGCTCGAAAGCGTGGGGAGCAA
>MG|3|V4|R|10|92.31|Firmicutes|Clostridia|Clostridiales|Lachnospiraceae|Tyzzerella|propionicum|
TCGCTCCCCACGCTTTCGTGCCTCAGCGTCAGTTTCCAGTCCAGAAAGCCGCCTTCGCCACTGGTGTTCTTCCTAATATCTACGCATTTCACCGCTACACTAGGAATTCCGCTTTCCTCTCCTGTACTCTAGCTCAACAGTTTAAAATGCAATCCCACAGTTAAGCCGTGGGCTTTCACATCTTACTTGCCGTGCCGCCTACTCACCCTTTACACCCAGTAATTCCGGATAACGCTTGCCCCCTACG
>MG|3|V4|F|96|97.15|Firmicutes|Clostridia|Clostridiales|Lachnospiraceae|Blautia / Clostridium|producta|
CGTAGGGGGCAAGCGTTATCCGGATTTACTGGGTGTAAAGGGAGCGTAGACGGCAAAGCAAGTCTGAAGTGAAAGCCCGGGGCTTAACCTCGGGACTGCTTTGGAAACTGTTTAGCTAGAGTGCCGGAGAGGTAAGCGGAATTCCTAGTGTAGCGGTGAAATGCGTAGATATTAGGAGGAACACCAGTGGCGAAGGCGGCTTACTGGACGGTAACTGACGTTGAGGCTCGAAAGCGTGGGGAGCAA
>MG|3|V4|F|15|92.34|Firmicutes|Clostridia|Clostridiales|Lachnospiraceae|Blautia|producta|
CGTAGGGGGGCAAGCGTTATCCGGATTTACTGGGTGTAAAGGGAGCGTAGACGGATGAGGAAGTCTGAAGTGAAAGGTAGGGGCTCAACCCCTGAACTGCTTTGGAAACTCTTCATCTAGAGTACCGGAGGGGCAGGCGGAATTCCTGGTGTAGCGGTGAAATGCATAGATATCAGGAAGAACACCGGTGGCGAAGGCGGCCTGCTGGACGGTAACTGACGTTGAGGCTCGAAAGCGTGGGGAGCAA
>MG|3|V4|R|11|95.2|Firmicutes|Clostridia|Clostridiales|Lachnospiraceae|[Ruminococcus]|gnavus|
TTGCTCCCCACGCTTTCGAGCCTCAACGTCAGTTACTGTCCAGCAAGCCGCCTTCGCCACTGGTGTTCCTCCTAATATCTACGCATTTCACCGCTACACTAGGAATTCCGCTTGCCTCTCCAGCACTCCAGCCTAACAGTTTCCAAAGCAGCTCCCGGGTTGAGCCCGGGTATTTCACTTCAGACTTGCTATGCCGTCTACGCTCCCTTTACACCCAGTAAATCCGGATAACGCTTGCCCCCCTACGT
>MG|3|V4|F|16|88.62|Firmicutes|Clostridia|Clostridiales|Lachnospiraceae|Blautia|producta|
CGTAGGGAGCAAGCGTTATCCGGATTTATTGGGTGTAAAGGGTGCGTAGACGGGAGAGCAAGTTGGTTGTGAAATCCCTCGGCTTAACTGAGGAACTGCAACCAAAACTATTCTTCTTGAGTGCTGGAGAGGAAAGTGGAATTCCTAGTGTAGCGGTGAAATGCGTAGATATTAGGAGGAACACCAGTGGCGAAGGCGACTTTCTGGACAGTAACTGACGTTGAGGCACGAAAGTGTGGGGAGCAA
>MG|3|V4|F|13|91.13|Firmicutes|Clostridia|Clostridiales|Lachnospiraceae|[Ruminococcus]|gnavus|
CGTAGGGGGGCAAGCGTTATCCGGATTTACTGGGTGTAAAGGGAGCGTAGACGGAATAGCAAGTCTGAAGTGAAATCATAGGGCTCAACCCTGTGCTTGCTTTGGAAACTGTTGATCTGGAGTACCGGAGGGGCAGGCGGAATTCCTGGTGTAGCGGTGAAATGCGTAGATATCAGGAAGAACACCGGTGGCGAAGGCGGCCTGCTGGACGGCAACTGACGTTGAGGCTCGAAAGCGTGGGGAGCAA
>MG|3|V4|R|38|97.15|Firmicutes|Clostridia|Clostridiales|Lachnospiraceae|Blautia / Clostridium|producta|
TTGCTCCCCACGCTTTCGAGCCTCAACGTCAGTTACCGTCCAGTAAGCCGCCTTCGCCACTGGTGTTCCTCCTAATATCTACGCATTTCACCGCTACACTAGGAATTCCGCTTACCTCTCCGGCACTCTAGCTAAACAGTTTCCAAAGCAGTCCCGAGGTTAAGCCCCGGGCTTTCACTTCAGACTTGCTTTGCCGTCTACGCTCCCTTTACACCCAGTAAATCCGGATAACGCTTGCCCCCTACG
>MG|3|V4|F|10|86.18|Firmicutes|Clostridia|Clostridiales|Lachnospiraceae|Anaerostipes|sp.|
CGTAGGAGGCAAGCGTTATCCGGAATGACTGGGCGTAAAGGGTGCGTAGGTGGTTTGGCAAGTTGGTAGCGTAATCCCGGGGCTTAACTTCGGTGCTACTACCAAAACTGCTGGGCTTGAGTGCAGGAGGGGTGAATGGAATTCCTAGTGTAGCGGTGGAATGCGTAGATATTAGGAAGAACACCAGCGGCGAAGGCGATTCACTGGACTGTAACTGACACTGAGGCACGAAAGCGTGGGGAGCAA
>MG|3|V4|F|37|93.12|Firmicutes|Clostridia|Clostridiales|Lachnospiraceae|Blautia|glucerasea|
CGTAGGGGGCAAGCGTTATCCGGATTTACTGGGTGTAAAGGGAGCGTAGACGGTGAAGCAAGTCTGAAGTGAAAATAAGGGGCTCAACCCCTTACCTGCTTTGGAAACTGTTTGACTGGAGTACCGGAGGGGTAAGCGGAATTCCTGGTGTAGCGGTGAAATGCGTAGATATCAGGAAGAACACCGGTGGCGAAGGCGGCTTACTGGACGGTAACTGACGTTGAGGCTCGAAAGCGTGGGGAGCAA
>MG|3|V4|R|27|96.76|Firmicutes|Clostridia|Clostridiales|Lachnospiraceae|Blautia|producta|
TTGCTCCCCACGCTTTCGAGCCTCAACGTCAGTTACCGTCCAGTAAGCCGCCTTCGCCACTGGTGTTCCTCCTAATATCTACGCATTTCACCGCTACACTAGGAATTCCGCTTACCTCTCCGGCACTCTAGCTAAACAGTTTCCAAAGCAGTCCCGAGGTTAAGCCCCGGGCTTTCACTTCAGACTTGCTTTGCCGTCTACGCTCCCTTTACACCCAGTAAATCCGGATAACGCTTGCCCCCCTACG
>MG|3|V4|R|16|93.12|Firmicutes|Clostridia|Clostridiales|Lachnospiraceae|Blautia|glucerasea|
TTGCTCCCCACGCTTTCGAGCCTCAACGTCAGTTACCGTCCAGTAAGCCGCCTTCGCCACCGGTGTTCTTCCTGATATCTACGCATTTCACCGCTACACCAGGAATTCCGCTTACCCCTCCGGTACTCCAGTCAAACAGTTTCCAAAGCAGGTAAGGGGTTGAGCCCCTTATTTTCACTTCAGACTTGCTTCACCGTCTACGCTCCCTTTACACCCAGTAAATCCGGATAACGCTTGCCCCCTACG
>MG|3|V4|F|32|92.71|Firmicutes|Clostridia|Clostridiales|Lachnospiraceae|Blautia|producta|
CGTAGGGGGCAAGCGTTATCCGGATTTACTGGGTGTAAAGGGAGCGTAGACGGATGAGGAAGTCTGAAGTGAAAGGTAGGGGCTCAACCCCTGAACTGCTTTGGAAACTCTTCATCTAGAGTACCGGAGGGGCAGGCGGAATTCCTGGTGTAGCGGTGAAATGCATAGATATCAGGAAGAACACCGGTGGCGAAGGCGGCCTGCTGGACGGTAACTGACGTTGAGGCTCGAAAGCGTGGGGAGCAA
>MG|3|V4|F|40|96.76|Firmicutes|Clostridia|Clostridiales|Lachnospiraceae|Blautia|producta|
CGTAGGGGGGCAAGCGTTATCCGGATTTACTGGGTGTAAAGGGAGCGTAGACGGCAAAGCAAGTCTGAAGTGAAAGCCCGGGGCTTAACCTCGGGACTGCTTTGGAAACTGTTTAGCTAGAGTGCCGGAGAGGTAAGCGGAATTCCTAGTGTAGCGGTGAAATGCGTAGATATTAGGAGGAACACCAGTGGCGAAGGCGGCTTACTGGACGGTAACTGACGTTGAGGCTCGAAAGCGTGGGGAGCAA
>MG|3|V4|F|40|95.2|Firmicutes|Clostridia|Clostridiales|Lachnospiraceae|[Ruminococcus]|gnavus|
CGTAGGGGGGCAAGCGTTATCCGGATTTACTGGGTGTAAAGGGAGCGTAGACGGCATAGCAAGTCTGAAGTGAAATACCCGGGCTCAACCCGGGAGCTGCTTTGGAAACTGTTAGGCTGGAGTGCTGGAGAGGCAAGCGGAATTCCTAGTGTAGCGGTGAAATGCGTAGATATTAGGAGGAACACCAGTGGCGAAGGCGGCTTGCTGGACAGTAACTGACGTTGAGGCTCGAAAGCGTGGGGAGCAAA
>MG|3|V4|F|13|95.93|Firmicutes|Clostridia|Clostridiales|Lachnospiraceae|Lachnoclostridium|algidixylanolyticum|
CGTAGGGGGCAAGCGTTATCCGGATTTACTGGGTGTAAAGGGAGCGTAGACGGCTGTGCAAGTCTGGAGTGAAAACCCGGGGCTCAACCCCGGGATTGCTTTGGAAACTGTGTAGCTGGAGTACCGGAGAGGCAAGTGGAATTCCTAGTGTAGCGGTGAAATGCGTAGATATTAGGAGGAACACCAGTGGCGAAGGCGGCTTGCTGGACGGTAACTGACGTTGAGGCTCGAAAGCGTGGGGAGCAA
>MG|3|V4|R|26|91.5|Firmicutes|Clostridia|Clostridiales|Lachnospiraceae|[Ruminococcus]|gnavus|
TTGCTCCCCACGCTTTCGAGCCTCAACGTCAGTTGCCGTCCAGCAGGCCGCCTTCGCCACCGGTGTTCTTCCTGATATCTACGCATTTCACCGCTACACCAGGAATTCCGCCTGCCCCTCCGGTACTCCAGATCAACAGTTTCCAAAGCAAGCACAGGGTTGAGCCCTATGATTTCACTTCAGACTTGCTATTCCGTCTACGCTCCCTTTACACCCAGTAAATCCGGATAACGCTTGCCCCCTACG
>MG|3|V4|F|15|87.87|Firmicutes|Clostridia|Clostridiales|Lachnospiraceae|Coprococcus|eutactus|
CGTAGGAGGCAAGCGTTATCCGGAATGACTGGGCGTAAAGGGTGCGTAGGTGGTTTAGCAAGTTGGCAGCGTAATTCCGGGGCTCAACCCCGGCGCTACTGCCAAAACTGTTGAACTTGAGTGCAGGAGGGGTAAGTGGAATTCCTAGTGTAGCGGTGGAATGCGTAGATATTAGGAGGAACATCGGTGGCGAAGGCGACTTACTGGACTGTAACTGACACTGAGGCACGAAAGCGTGGGGAGCAA
>MG|3|V4|F|80|91.5|Firmicutes|Clostridia|Clostridiales|Lachnospiraceae|[Ruminococcus]|gnavus|
CGTAGGGGGCAAGCGTTATCCGGATTTACTGGGTGTAAAGGGAGCGTAGACGGAATAGCAAGTCTGAAGTGAAATCATAGGGCTCAACCCTGTGCTTGCTTTGGAAACTGTTGATCTGGAGTACCGGAGGGGCAGGCGGAATTCCTGGTGTAGCGGTGAAATGCGTAGATATCAGGAAGAACACCGGTGGCGAAGGCGGCCTGCTGGACGGCAACTGACGTTGAGGCTCGAAAGCGTGGGGAGCAA
>MG|3|V4|F|18|92.74|Firmicutes|Clostridia|Clostridiales|Lachnospiraceae|Blautia|glucerasea|
CGTAGGGGGGCAAGCGTTATCCGGATTTACTGGGTGTAAAGGGAGCGTAGACGGTGAAGCAAGTCTGAAGTGAAAATAAGGGGCTCAACCCCTTACCTGCTTTGGAAACTGTTTGACTGGAGTACCGGAGGGGTAAGCGGAATTCCTGGTGTAGCGGTGAAATGCGTAGATATCAGGAAGAACACCGGTGGCGAAGGCGGCTTACTGGACGGTAACTGACGTTGAGGCTCGAAAGCGTGGGGAGCAA
>MG|3|V4|R|13|92.71|Firmicutes|Clostridia|Clostridiales|Lachnospiraceae|Blautia|producta|
TTGCTCCCCACGCTTTCGAGCCTCAACGTCAGTTACCGTCCAGCAGGCCGCCTTCGCCACCGGTGTTCTTCCTGATATCTATGCATTTCACCGCTACACCAGGAATTCCGCCTGCCCCTCCGGTACTCTAGATGAAGAGTTTCCAAAGCAGTTCAGGGGTTGAGCCCCTACCTTTCACTTCAGACTTCCTCATCCGTCTACGCTCCCTTTACACCCAGTAAATCCGGATAACGCTTGCCCCCTACG
>MG|3|V4|F|21|95.12|Firmicutes|Clostridia|Clostridiales|Lachnospiraceae|[Ruminococcus]|gnavus|
CGTAGGGGGCAAGCGTTATCCGGATTTACTGGGTGTAAAGGGAGCGTAGGCGGCAGAGCAAGCCAGAAGTGAAAGCCCGGGGCTTAACCGCGGGACTGCTTTTGGAACTGCTTAGCTAGAGTGCCGGAGAGGTAAGTGGAATTCCTAGTGTAGCGGTGAAATGCGTAGATATTAGGAGGAACACCAGTGGCGAAGGCGGCTTACTGGACGGTAACTGACGCTGAGGCTCGAAAGCGTGGGGAGCAA
>MG|3|V4|F|11|96.62|Firmicutes|Clostridia|Clostridiales|Lachnospiraceae|[Ruminococcus]|torques|
CGTAGGGGGCAAGCGTTATCCGGATTTACTGGGTGTAAAGGGAGCGTAGACGGAACGGCAAGTCTGAAGTGAAAGCCCGGGGCTCAACCCCGGGACTGCTTTGGAAACTGTTGATCTAGAGTGCTGGAGAGGCAAGTGGAATTCCTAGTGTAGCGGTGAAATGCGTAGATATTAGGAGGAACACCAGTGGCGAAGGCGGCTTGCTGGACAGTAACTGACGTTGAGGCTCGAAAGCGTGGGGAGCAA
>MG|3|V4|F|25|92.31|Firmicutes|Clostridia|Clostridiales|Lachnospiraceae|Tyzzerella|propionicum|
CGTAGGGGGCAAGCGTTATCCGGAATTACTGGGTGTAAAGGGTGAGTAGGCGGCACGGCAAGTAAGATGTGAAAGCCCACGGCTTAACTGTGGGATTGCATTTTAAACTGTTGAGCTAGAGTACAGGAGAGGAAAGCGGAATTCCTAGTGTAGCGGTGAAATGCGTAGATATTAGGAAGAACACCAGTGGCGAAGGCGGCTTTCTGGACTGGAAACTGACGCTGAGGCACGAAAGCGTGGGGAGCGA
>MG|3|V4|F|10|91.5|Firmicutes|Clostridia|Clostridiales|Lachnospiraceae|Blautia|producta|
CGTAGGGGGCAAGCGTTATCCGGATTTACTGGGTGTAAAGGGAGCGTAGACGGATGAGGAAGTCTGAAGTGAAAGGTGGGGGCTCAACCCCCAAACTGCTTTGGAAACTCTTCATCTAGAGTACCGGAGGGGCAGGCGGAATTCCTGGTGTAGCGGTGAAATGCATAGATATCAGGAAGAACACCGGTGGCGAAGGCGGCCTGCTGGACGGTAACTGACGTTGAGGCTCGAAAGCGTGGGGAGCAA
>MG|3|V4|R|15|94.76|Firmicutes|Clostridia|Clostridiales|Oscillospiraceae|Oscillibacter|sp.|
TTGCTCCCCACGCTTTCGCGCCTCACCGTCAGTTGCCGTCCAGTCATCCGCCTTCGCCACTGGTGTTCTTCCTTATATCTACGCATTTCACCGCTACACAAGGAATTCCGATGACCTCTCCGGTACTCAAGACCAGCAGTTTCAAACGCAGTTCCAGGGTTGAGCCCTGGGATTTCACGCCTGACTTGCCAGCCCGGCTGCACGCCCTTTACACCCAGTAAATCCGGACAACGCTTGCCACCTACG
>MG|3|V4|F|15|94.72|Firmicutes|Clostridia|Clostridiales|Oscillospiraceae|Oscillibacter|ruminantium|
CGTAGGTGGCAAGCGTTGTCCGGATTTACTGGGTGTAAAGGGCGTGCAGCCGGGCTGATAAGTCAGATGTGAAATCTGGAGGCTCAACCTCCAAACTGCATTTGAAACTGTCGGTCTTGAGTATCGGAGAGGTAACCGGAATTCCTAGTGTAGCGGTGAAATGCGTAGATATTAGGAAGAACACCAGTGGCGAAGGCGGGTTACTGGACGACAACTGACGGTGAGGCGCGAAAGCGTGGGGAGCAA
>MG|3|V4|R|11|95.93|Firmicutes|Clostridia|Clostridiales|Oscillospiraceae|Oscillibacter|ruminantium|
TTGCTCCCCACGCTTTCGCGCCTCACCGTCAGTTGCCGTCCAGTTATCCGCCTTCGCCACTGGTGTTCTTCCTTATATCTACGCATTTCACCGCTACACAAGGAATTCCGATAACCTCTCCGGTACTCAAGACCAGCAGTTTCAAATGCAGTTTGGAGGTTGAGCCTCCAGATTTCACATCTGACTTACCAGCCCGGCTGCACGCCCTTTACACCCAGTAAATCCGGACAACGCTTGCCACCTACG
>MG|3|V4|F|29|95.93|Firmicutes|Clostridia|Clostridiales|Oscillospiraceae|Oscillibacter|ruminantium|
CGTAGGTGGCAAGCGTTGTCCGGATTTACTGGGTGTAAAGGGCGTGCAGCCGGGCTGGTAAGTCAGATGTGAAATCTGGAGGCTCAACCTCCAAACTGCATTTGAAACTGCTGGTCTTGAGTACCGGAGAGGTTATCGGAATTCCTTGTGTAGCGGTGAAATGCGTAGATATAAGGAAGAACACCAGTGGCGAAGGCGGATAACTGGACGGCAACTGACGGTGAGGCGCGAAAGCGTGGGGAGCAA
>MG|3|V4|F|40|94.76|Firmicutes|Clostridia|Clostridiales|Oscillospiraceae|Oscillibacter|sp.|
CGTAGGTGGCAAGCGTTGTCCGGATTTACTGGGTGTAAAGGGCGTGCAGCCGGGCTGGCAAGTCAGGCGTGAAATCCCAGGGCTCAACCCTGGAACTGCGTTTGAAACTGCTGGTCTTGAGTACCGGAGAGGTCATCGGAATTCCTTGTGTAGCGGTGAAATGCGTAGATATAAGGAAGAACACCAGTGGCGAAGGCGGATGACTGGACGGCAACTGACGGTGAGGCGCGAAAGCGTGGGGAGCAA
>MG|3|V4|F|12|91.87|Firmicutes|Clostridia|Clostridiales|Peptococcaceae|Desulfosporosinus|meridiei|
CGTAGGTGGCAAGCGTTATCCGGATTTACTGGGTGTAAAGGGCGAGTAGGCGGGCCGGCAAGTCAGATGTGAAATGTGGGGGCTTAACTCCCAAGCTGCATTTGAAACTGTTGGTCTTGAGTGATGGAGAGGCAGGCGGAATTCCCGGTGTAGCGGTGGAATGCGTAGATATCGGGAGGAACACCAGTGGCGAAGGCGGCCTGCTGGACATTAACTGACGCTGAGGAGCGAAAGCGTGGGGAGCAA
>MG|3|V4|F|12|93.06|Firmicutes|Clostridia|Clostridiales|Ruminococcaceae|Ruminiclostridium|aldrichii|
CGTAGGTGGCAAGCGTTGTCCGGATTTACTGGGTGTAAAGGGCGTGTAGACGGGTGAGCAAGTCAGATGTGAAATACCGCAGCTTAACTGCGGGGCTGCATTTGAAACTGCTTATCTTGAGTGCGGGAGAGGAAAGCGGAATTCCTAGTGTAGCGGTGAAATGCGTAGATATTAGGAGGAACACCAGTGGCGAAGGCGGCTTTCTGGACCGTAACTGACGTTGAGGCGCGAAAGCGTGGGTAGCAA
>MG|3|V4|F|10|91.77|Firmicutes|Clostridia|Clostridiales|Ruminococcaceae|Candidatus Soleaferrea|Soleaferrea|
CATAGGTGGCAAGCGTTGTCCGGAATTACTGGGTGTAAAGGGAGCGTAGGCGGGGAGACAAGTTGAATGTTTAAACTATCGGCTCAACTGATAGTCGCGTTCAAAACTATCACTCTTGAGTGCAGTAGAGGTAGGCGGAATTCCTAGTGTAGCGGTGAAATGCGTAGATATTAGGAGGAACACCAGTGGCGAAGGCGGCCTACTGGGCTGTAACTGACGCTGAGGCTCGAAAGCGTGGGTAGCAA
>MG|3|V4|F|116|93.55|Firmicutes|Clostridia|Clostridiales|Ruminococcaceae|Oscillospira|guilliermondii|
CGTAGGTGGCAAGCGTTGTCCGGATTTACTGGGTGTAAAGGGCGTGCAGCCGGGCTGGTAAGTCAGATGTGAAATGCGTGGGCTCAACCCACGAACTGCATTTGAAACTGCGAGTCTTGAGTACCGGAGAGGTTATCGGAATTCCTTGTGTAGCGGTGAAATGCGTAGATATAAGGAAGAACACCAGTGGCGAAGGCGGATAACTGGACGGCAACTGACGGTGAGGCGCGAAAGCGTGGGGAGCAA
>MG|3|V4|F|84|94.72|Firmicutes|Clostridia|Clostridiales|Ruminococcaceae|Oscillospira|guilliermondii|
CGTAGGTGGCAAGCGTTGTCCGGATTTACTGGGTGTAAAGGGCGTGCAGCCGGGTCTGCAAGTCAGATGTGAAATCCGTGGGCTCAACCCGCGAACTGCATTTGAAACTGTGGATCTTGAGTACCGGAGAGGTTATCGGAATTCCTTGTGTAGCGGTGAAATGCGTAGATATAAGGAAGAACACCAGTGGCGAAGGCGGATAACTGGACGGCAACTGACGGTGAGGCGCGAAAGCGTGGGGAGCAA
>MG|3|V4|F|10|92.31|Firmicutes|Clostridia|Clostridiales|Ruminococcaceae|Sporobacter|termitidis|
CGTAGGTGGCGAGCGTTGTCCGGATTTACTGGGTGTAAAGGGCGCGCAGGCGGGAGAGCAAGTCAGATGTGAAATCTATGGGCTTAACCCATAAACTGCATTTGAAACTGTTTTTCTTGAGTGATGGAGAGGCAAGCGGAATTCCTAGTGTAGCGGTGAAATGCGTAGATATTAGGAGGAACACCAGTGGCGAAGGCGGCTTGCTGGACATTAACTGACGCTGAGGCGCGAAAGCGTGGGAGCAA
>MG|3|V4|R|95|92.71|Firmicutes|Clostridia|Clostridiales|Ruminococcaceae|Sporobacter|termitidis|
TTGCTCCCCACGCTTTCGCGCCTCAGCGTCAGTTAATGTCCAGCAAGCCGCCTTCGCCACTGGTGTTCCTCCTAATATCTACGCATTTCACCGCTACACTAGGAATTCCGCTTGCCTCTCCATCACTCAAGAAAAACAGTTTCAAATGCAGTTTATGGGTTAAGCCCATAGATTTCACATCTGACTTGCTCTCCCGCCTGCGCGCCCTTTACACCCAGTAAATCCGGACAACGCTCGCCACCTACG
>MG|3|V4|F|13|92.28|Firmicutes|Clostridia|Clostridiales|Ruminococcaceae|Ruminococcus|albus|
CGTAGGGAGCGAGCGTTGTCCGGATTTACTGGGTGTAAAGGGCGCGTAGGCGGGGAAGCAAGTCAGGTGTGAAATCTATGGGCTCAACCCATAAACTGCACTTGAAACTGTTTTTCTTGAGTGATGGAGAGGCAAGCGGAATTCCTAGTGTAGCGGTGAAATGCGTAGATATTAGGAGGAACACCAGTGGCGAAGGCGGCTTGCTGGACATTAACTGACGCTGAGGCGCGAAAGCGTGGGGAGCAA
>MG|3|V4|F|15|93.5|Firmicutes|Clostridia|Clostridiales|Ruminococcaceae|Ruminococcus|lactaris|
CGTAGGGGGCAAGCGTTATCCGGATTTACTGGGTGTAAAGGGAGCGTAGACGGAGCGGCAAGTCCGAAGTGAAACCCCGGGGCTCAACCCCGGGCATGCTTTGGAAACTGTTGATCTGGAGTACCGGAGGGGTAAGCGGAATTCCCGGTGTAGCGGTGAAATGCGTAGATATCGGGAAGAACACCGGCGGCGAAGGCGGCTTACTGGACGGTAACTGACGTTGAGGCTCGAAAGCGTGGGGAGCAA
>MG|3|V4|F|18|92.71|Firmicutes|Clostridia|Clostridiales|Ruminococcaceae|Papillibacter|cinnamivorans|
CGTAGGTTGCAAGCGTTGTCCGGATTTACTGGGTGTAAAGGGCGTGTAGGCGGAGCTGCAAGTCAGATGTGAAATCCCGGGGCTCAACCCCGGAACTGCATTTGAAACTGTAGCCCTTGAGTATCGGAGAGGCAAGCGGAATTCCTAGTGTAGCGGTGAAATGCGTAGATATTAGGAGGAACACCAGTGGCGAAGGCGGCTTGCTGGACGACAACTGACGCTGAGGCGCGAAAGCGTGGGGAGCAA
>MG|3|V4|F|13|93.5|Firmicutes|Clostridia|Clostridiales|Ruminococcaceae|Ruminococcus|flavefaciens|
CGTAGGGAGCAAGCGTTGTCCGGAATTACTGGGTGTAAAGGGAGCGTAGGCGGGAAGGCAAGTTGGATGTGAAAACTGTGGGCTCAACCTACAGACTGCATTCAAAACTGTTTTTCTTGAGTGAAGTAGAGGCAAGCGGAATTCCTAGTGTAGCGGTGAAATGCGTAGATATTAGGAGGAACACCAGTGGCGAAGGCGGCTTGCTGGGCTTTTACTGACGCTGAGGCTCGAAAGTGTGGGGAGCAA
>MG|3|V4|F|22|92.34|Firmicutes|Clostridia|Clostridiales|Ruminococcaceae|Ruminiclostridium|methylpentosum|
CGTAGGGAGCAAGCGTTGTCCGGAATTACTGGGTGTAAAGGGAGCGTAGGCGGGAAAGCAAGTTGGAAGTGAAAGACTGAGGCTTAACCTCGGAACTGCTTTCAAAACTGTTTTTTCTTGAGTGAAGTAGAGGCAGGCGGAATTCCTAGTGTAGCGGTGAAATGCGTAGATATTAGGAGGAACACCAGTGGCGAAGGCGGCCTGCTGGGCTTTAACTGACGCTGAGGCTCGAAAGCGTGGGTAGCAA
>MG|3|V4|F|34|93.55|Firmicutes|Clostridia|Clostridiales|Ruminococcaceae|Oscillospira|guilliermondii|
CGTAGGTGGCAAGCGTTGTCCGGATTTACTGGGTGTAAAGGGCGTGCAGCCGGGCTGGCAAGTCAGGCGTGAAATCCGTGGGCTTAACCCACGAACTGCGTTTGAAACTGCTGGTCTTGAGTACCGGAGAGGTCATCGGAATTCCTTGTGTAGCGGTGAAATGCGTAGATATAAGGAAGAACACCAGTGGCGAAGGCGGATGACTGGACGGCAACTGACGGTGAGGCGCGAAAGCGTGGGGAGCAA
>MG|3|V4|R|15|95.53|Firmicutes|Clostridia|Clostridiales|Ruminococcaceae|Ruminococcus|sp.|
TTGCTCCCCACGCTTTCGAGCCTCAACGTCAGTTACCGTCCAGTAAGCCGCCTTCGCCACTGGTGTTCCTCCTAATATCTACGCATTTCACCGCTACACTAGGAATTCCGCTTACCTCTCCGGTACTCCAGCCTTACAGTTTCCAAAGCAGTTCCGCGGTTGAGCCGCGGGCTTTCACTTCAGACTTGCAATGCCGTCTACGCTCCCTTTACACCCAGTAAATCCGGATAACGCTCGCCCCCTACG
>MG|3|V4|R|11|94.35|Firmicutes|Clostridia|Clostridiales|Ruminococcaceae|Oscillospira|guilliermondii|
TTGCTCCCCACGCTTTCGCGCCTCACCGTCAGTTGCCGTCCAGTTATCCGCCTTCGCCACTGGTGTTCTTCCTTATATCTACGCATTTCACCGCTACACAAGGAATTCCGATAACCTCTCCGGTACTCAAGACCAGCAGTTTCAAATGCAGTTCGTGGGTTAAGCCCACGGATTTCACATCTGACTTACCAGCCCGGCTGCACGCCCTTTACACCCAGTAAATCCGGACAACGCTTGCCACCTACG
>MG|3|V4|F|25|93.9|Firmicutes|Clostridia|Clostridiales|Ruminococcaceae|Papillibacter|cinnamivorans|
CGTAGGGAGCGAGCGTTGTCCGGATTTACTGGGTGTAAAGGGCGTGTAGGCGGGATTGCAAGTCAGATGTGAAATTCCGGGGCTCAACCCCGGAACTGCATTTGAAACTGTAGTTCTTGAGTACTGGAGAGGCAGGCGGAATTCCTAGTGTAGCGGTGAAATGCGTAGATATTAGGAGGAACACCAGTGGCGAAGGCGGCCTGCTGGACAGCAACTGACGCTGAGGCGCGAAAGCGTGGGGAGCAA
>MG|3|V4|R|21|89.84|Firmicutes|Clostridia|Clostridiales|Ruminococcaceae|Ruminococcus|flavefaciens|
TTGCTCCCCACACTTTCGAGCCTCAGCGTCAGTTAGAGCCCAGCAAGCCGCCTTCGCCACTGGTGTTCCTCCGAATATCTACGCATTTCACCGCTACACTCGGAATTCCGCTTGCCTCTACTCCACTCAAGAACTACAGTTTTGGATGCAGCTCCGCAGTTAAGCTGCGGTATTTCACATCCAACTTGCAGTCCCGCCTGCGCTCCCTTTACACCCAGTAATTCCGGATAACGCTTGCATCCTACG
>MG|3|V4|F|10|93.93|Firmicutes|Clostridia|Clostridiales|Ruminococcaceae|Ruminiclostridium|viride|
CGTAGGTGGCAAGCGTTATCCGGATTTACTGGGTGTAAAGGGCGAGTAGGCGGGATTGCAAGTCAGATGTGAAAACTATGGGCTCAACCCATAGACTGCATTTGAAACTGTAGTTCTTGAGTGATGGAGAGGCAGGCGGAATTCCCGGTGTAGCGGTGGAATGCGTAGATATCGGGAGGAACACCAGTGGCGAAGGCGGCCTGCTGGACATTAACTGACGCTGAGGCGCGAAAGCGTGGGGAGCAA
>MG|3|V4|F|38|91.97|Firmicutes|Clostridia|Clostridiales|Ruminococcaceae|Ruminiclostridium|methylpentosum|
CGTAGGGAGCAAGCGTTGTCCGGAATTACTGGGTGTAAAGGGAGCGTAGGCGGGAAAGCAAGTTGGAAGTGAAAGACTGAGGCTTAACCTCGGAACTGCTTTCAAAACTGTTTTTTTCTTGAGTGAAGTAGAGGCAGGCGGAATTCCTAGTGTAGCGGTGAAATGCGTAGATATTAGGAGGAACACCAGTGGCGAAGGCGGCCTGCTGGGCTTTAACTGACGCTGAGGCTCGAAAGCGTGGGTAGCAA
>MG|3|V4|F|12|93.88|Firmicutes|Clostridia|Clostridiales|Ruminococcaceae|Candidatus Soleaferrea|Soleaferrea|
CGTAGGGAGCGAGCGTTGTCCGGAATTACTGGGTGTAAAGGGAGCGTAGGCGGGGACGCAAGTTGGATGTGAAATCTACCGGCTCAACTGGTAGCTGCATTCAAAACTGCGACTCTTGAGTGGAGTAGAGGCAGGCGGAATTCCTAGTGTAGCGGTGAAATGCGTAGATATTAGGAGGAACACCAGTGGCGAAGGCGGCCTGCTGGGCTTTTACTGACGCTGAGGCTCGAAAGTGTGGGGAGCAA
>MG|3|V4|F|28|91.43|Firmicutes|Clostridia|Clostridiales|Ruminococcaceae|Candidatus Soleaferrea|Soleaferrea|
CGTAGGTGGCAAGCGTTGTCCGGAATTACTGGGTGTAAAGGGAGCGTAGGCGGGGAGACAAGTTGAATGTTTAAACTATCGGCTCAACTGATAGTCGCGTTCAAAACTATCACTCTTGAGTGCAGTAGAGGTAGGCGGAATTCCTAGTGTAGCGGTGAATGCGTAGATATTAGGAGGAACACCAGTGGCGAAGGCGGCCTACTGGGCTGTAACTGACGCTGAGGCTCGAAAGCGTGGGTAGCAA
>MG|3|V4|F|83|89.84|Firmicutes|Clostridia|Clostridiales|Ruminococcaceae|Ruminococcus|flavefaciens|
CGTAGGATGCAAGCGTTATCCGGAATTACTGGGTGTAAAGGGAGCGCAGGCGGGACTGCAAGTTGGATGTGAAATACCGCAGCTTAACTGCGGAGCTGCATCCAAAACTGTAGTTCTTGAGTGGAGTAGAGGCAAGCGGAATTCCGAGTGTAGCGGTGAAATGCGTAGATATTCGGAGGAACACCAGTGGCGAAGGCGGCTTGCTGGGCTCTAACTGACGCTGAGGCTCGAAAGTGTGGGGAGCAA
>MG|3|V4|F|20|93.9|Firmicutes|Clostridia|Clostridiales|Ruminococcaceae|Ruminococcus|flavefaciens|
CGTAGGGAGCGAGCGTTGTCCGGAATTACTGGGTGTAAAGGGAGCGTAGGCGGGAAGGCAAGTTGGATGTGAAAACTGTGGGCTCAACCTACAGACTGCATTCAAAACTGTTTTTCTTGAGTGAAGTAGAGGCAAGCGGAATTCCTAGTGTAGCGGTGAAATGCGTAGATATTAGGAGGAACACCAGTGGCGAAGGCGGCTTGCTGGGCTTTTACTGACGCTGAGGCTCGAAAGTGTGGGGAGCAA
>MG|3|V4|F|23|91.46|Firmicutes|Clostridia|Clostridiales|Ruminococcaceae|Candidatus Soleaferrea|Soleaferrea|
CGTAGGTGGCAAGCGTTGTCCGGAATTACTGGGTGTAAAGGGAGCGTAGGCGGGGAGACAAGTTGAATGTTTAAACTATCGGCTCAACTGATAGTCGCGTTCAAAAACTATCACTCTTGAGTGCAGTAGAGGTAGGCGGAATTCCTAGTGTAGCGGTGAAATGCGTAGATATTAGGAGGAACACCAGTGGCGAAGGCGGCCTACTGGGCTGTAACTGACGCTGAGGCTCGAAAGCGTGGGTAGCAA
>MG|3|V4|R|11|92.34|Firmicutes|Clostridia|Clostridiales|Ruminococcaceae|Sporobacter|termitidis|
TTGCTCCCCACGCTTTCGCGCCTCAGCGTCAGTTAATGTCCAGCAAGCCGCCTTCGCCACTGGTGTTCCTCCTAATATCTACGCATTTCACCGCTACACTAGGAATTCCGCTTGCCTCTCCATCACTCAAGAAAAAACAGTTTCAAATGCAGTTTATGGGTTAAGCCCATAGATTTCACATCTGACTTGCTCTCCCGCCTGCGCGCCCTTTACACCCAGTAAATCCGGACAACGCTCGCCACCTACG
>MG|3|V4|R|60|95.53|Firmicutes|Clostridia|Clostridiales|Ruminococcaceae|Oscillospira|guilliermondii|
TTGCTCCCCACGCTTTCGCGCCTCACCGTCAGTTGCCGTCCAGTTATCCGCCTTCGCCACTGGTGTTCTTCCTTATATCTACGCATTTCACCGCTACACAAGGAATTCCGATAACCTCTCCGGTACTCAAGATCCGCAGTTTCAAATGCAGTTCGCGGGTTAAGCCCACGGATTTCACATCTGACTTGCAGACCCGGCTGCACGCCCTTTACACCCAGTAAATCCGGACAACGCTTGCCACCTACG
>MG|3|V4|F|12|94.72|Firmicutes|Clostridia|Clostridiales|Ruminococcaceae|Hydrogenoanaerobacterium|saccharovorans|
CGTAGGGAGCGAGCGTTGTCCGGAATTACTGGGTGTAAAGGGAGCGTAGGCGGGATCGCAAGTTGGATGTGAAATCTACCGGCTCAACTGGTAATTGCATTCAAAACTGCGGTTCTTGAGTGGAGTAGAGGCAGGCGGAATTCCTAGTGTAGCGGTGAAATGCGTAGATATTAGGAGGAACACCAGTGGCGAAGGCGGCCTGCTGGGCTTTTACTGACGCTGAGGCTCGAAAGTGTGGGGAGCAA
>MG|3|V4|F|143|88.66|Firmicutes|Clostridia|Clostridiales|Ruminococcaceae|Ruminiclostridium|thermocellum|
CGTAGGGAGCAAGCGTTGTCCGGATTTATTGGGTGTAAAGGGTGCGTAGACGGGGAAGCAAGTTAGTTGTGAAATCCCTCGGCTTAACTGAGGAACTGCAACTAAAACTACTACTCTTGAGTGCTGGAGAGGAAAGTGGAATTCCTAGTGTAGCGGTGAAATGCGTAGATATTAGGAGGAACACCAGTGGCGAAGGCGACTTTCTGGACAGTAACTGACGTTGAGGCACGAAAGTGTGGGGAGCAA
>MG|3|V4|R|65|88.66|Firmicutes|Clostridia|Clostridiales|Ruminococcaceae|Ruminiclostridium|thermocellum|
TTGCTCCCCACACTTTCGTGCCTCAACGTCAGTTACTGTCCAGAAAGTCGCCTTCGCCACTGGTGTTCCTCCTAATATCTACGCATTTCACCGCTACACTAGGAATTCCACTTTCCTCTCCAGCACTCAAGAGTAGTAGTTTTAGTTGCAGTTCCTCAGTTAAGCCGAGGGATTTCACAACTAACTTGCTTCCCCGTCTACGCACCCTTTACACCCAATAAATCCGGACAACGCTTGCTCCCTACG
>MG|3|V4|F|11|92.28|Firmicutes|Clostridia|Clostridiales|Ruminococcaceae|Ruminococcus|lactaris|
CGTAGGGGGCAAGCGTTATCCGGATTTACTGGGTGTAAAGGGAGCGTAGACGGAGCGGAAAGTCCGAAGTGAAACCCCGGGGCTCAACCCCGGGCATGCTTTGGAAACTTTCGATCTGGAGTACCGGAGGGGTAAGCGGAATTCCCTGTGTAGCGGTGAAATGCGTAGATATAGGGAAGAACACCGGCGGCGAAGGCGGCTTACTGGACGGTAACTGACGTTGAGGCTCGAAAGCGTGGGGAGCAA
>MG|3|V4|R|27|93.5|Firmicutes|Clostridia|Clostridiales|Ruminococcaceae|Papillibacter|cinnamivorans|
TTGCTCCCCACGCTTTCGCGCCTCAGCGTCAGTTGCTGTCCAGCAGGCCGCCTTCGCCACTGGTGTTCCTCCTAATATCTACGCATTTCACCGCTACACTAGGAATTCCGCCTGCCTCTCCAGTACTCAAGAACTACAGTTTCAAATGCAGTTCCGGGGTTGAGCCCCGGAATTTCACATCTGACTTGTAATCCCGCCTACACGCCCTTTACACCCAGTAAATCCGGACAACGCTCGCTCCCTACG
>MG|3|V4|F|13|92.24|Firmicutes|Clostridia|Clostridiales|Ruminococcaceae|Candidatus Soleaferrea|Soleaferrea|
CGTAGGTGGCAAGCGTTGTCCGGAATTACTGGGTGTAAAGGGAGCGTAGGCGGGGAGACAAGTTGAATGTTTAAACTATCGGCTCAACTGATAGTCGCGTTCAAAACTATCACTCTTGAGTGCAGTAGAGGTAGGCGGAATTCCTAGTGTAGCGGTGAAATGCGTAGATATTAGGAGGAACACCAGTGGCGAAGGCGGCCTACTGGGCTGTAACTGACGCTGAGGCTCGAAAGCGTGGGGAGCAA
>MG|3|V4|F|36|92.34|Firmicutes|Clostridia|Clostridiales|Ruminococcaceae|Sporobacter|termitidis|
CGTAGGTGGCGAGCGTTGTCCGGATTTACTGGGTGTAAAGGGCGCGCAGGCGGGAGAGCAAGTCAGATGTGAAATCTATGGGCTTAACCCATAAACTGCATTTGAAACTGTTTTTTCTTGAGTGATGGAGAGGCAAGCGGAATTCCTAGTGTAGCGGTGAAATGCGTAGATATTAGGAGGAACACCAGTGGCGAAGGCGGCTTGCTGGACATTAACTGACGCTGAGGCGCGAAAGCGTGGGGAGCAA
>MG|3|V4|F|63|93.5|Firmicutes|Clostridia|Clostridiales|Ruminococcaceae|Papillibacter|cinnamivorans|
CGTAGGGAGCGAGCGTTGTCCGGATTTACTGGGTGTAAAGGGCGTGTAGGCGGGATTACAAGTCAGATGTGAAATTCCGGGGCTCAACCCCGGAACTGCATTTGAAACTGTAGTTCTTGAGTACTGGAGAGGCAGGCGGAATTCCTAGTGTAGCGGTGAAATGCGTAGATATTAGGAGGAACACCAGTGGCGAAGGCGGCCTGCTGGACAGCAACTGACGCTGAGGCGCGAAAGCGTGGGGAGCAA
>MG|3|V4|R|61|93.55|Firmicutes|Clostridia|Clostridiales|Ruminococcaceae|Oscillospira|guilliermondii|
TTGCTCCCCACGCTTTCGCGCCTCACCGTCAGTTGCCGTCCAGTTATCCGCCTTCGCCACTGGTGTTCTTCCTTATATCTACGCATTTCACCGCTACACAAGGAATTCCGATAACCTCTCCGGTACTCAAGACTCGCAGTTTCAAATGCAGTTCGTGGGTTGAGCCCACGCATTTCACATCTGACTTACCAGCCCGGCTGCACGCCCTTTACACCCAGTAAATCCGGACAACGCTTGCCACCTACG
>MG|3|V4|F|44|91.97|Firmicutes|Clostridia|Clostridiales|Ruminococcaceae|Sporobacter|termitidis|
CGTAGGTGGCGAGCGTTGTCCGGATTTACTGGGTGTAAAGGGCGCGCAGGCGGGAGAGCAAGTCAGATGTGAAATCTATGGGCTTAACCCATAAACTGCATTTGAAACTGTTTTTTTCTTGAGTGATGGAGAGGCAAGCGGAATTCCTAGTGTAGCGGTGAAATGCGTAGATATTAGGAGGAACACCAGTGGCGAAGGCGGCTTGCTGGACATTAACTGACGCTGAGGCGCGAAAGCGTGGGGAGCAA
>MG|3|V4|R|42|92.71|Firmicutes|Clostridia|Clostridiales|Ruminococcaceae|Ruminiclostridium|methylpentosum|
TTGCTACCCACGCTTTCGAGCCTCAGCGTCAGTTAAAGCCCAGCAGGCCGCCTTCGCCACTGGTGTTCCTCCTAATATCTACGCATTTCACCGCTACACTAGGAATTCCGCCTGCCTCTACTTCACTCAAGAAAAACAGTTTTGAAAGCAGTTCCGAGGTTAAGCCTCAGTCTTTCACTTCCAACTTGCTTTCCCGCCTACGCTCCCTTTACACCCAGTAATTCCGGACAACGCTTGCTCCCTACG
>MG|3|V4|F|105|90.32|Firmicutes|Clostridia|Clostridiales|Ruminococcaceae|Saccharofermentans|acetigenes|
CGTAGGGGGCAAGCGTTGTCCGGAATGACTGGGCGTAAAGGGTGTGTAGGCGGTTAGGTAAGTTAGATGTGTAATACCCAGGGCTTAACTCGGGTGCTGCATCTAAAACTGCCTGACTTGAGTGCTGGAGAGGATAGTGGAATTCCTAGTGTAGCGGTGGAATGCGTAGATATTAGGAGGAACATCAGTGGCGAAGGCGACTATCTGGACAGTAACTGACGCTGAGGCACGAAAGCGTGGGGAGCAAA
>MG|3|V4|F|37|89.92|Firmicutes|Clostridia|Clostridiales|Ruminococcaceae|Saccharofermentans|acetigenes|
CGTAGGGGGGCAAGCGTTGTCCGGAATGACTGGGCGTAAAGGGTGTGTAGGCGGTTAGGTAAGTTAGATGTGTAATACCCAGGGCTTAACTCGGGTGCTGCATCTAAAACTGCCTGACTTGAGTGCTGGAGAGGATAGTGGAATTCCTAGTGTAGCGGTGGAATGCGTAGATATTAGGAGGAACATCAGTGGCGAAGGCGACTATCTGGACAGTAACTGACGCTGAGGCACGAAAGCGTGGGGAGCAA
>MG|3|V4|F|11|89.84|Firmicutes|Clostridia|Clostridiales|Ruminococcaceae|Papillibacter|cinnamivorans|
CGTAGGTGGCAAGCGTTGTCCGGAATGACTGGGCGTAAAGGGAGCGTAGGCGGCGCGACAAGTTAGGAGTGAAATGCCGGGGCTTAACCCCGGAACTGCTTTTAAAACTGCCGTGCTTGAGTGATGGAGAGGAAAGCGGAATTCCTAGTGTAGCGGTGGAATGCGTAGATATTAGGAGGAACACCAGAGGCGAAGGCGGCTTTCTGGACATTAACTGACGCTGAGGCTCGAAAGCGTGGGGAGCAA
>MG|3|V4|R|50|90.28|Firmicutes|Clostridia|Clostridiales|Ruminococcaceae|Saccharofermentans|acetigenes|
TTGCTCCCCACGCTTTCGTGCCTCAGCGTCAGTTACTGTCCAGATAGTCGCCTTCGCCACTGATGTTCCTCCTAATATCTACGCATTCCACCGCTACACTAGGAATTCCACTATCCTCTCCAGCACTCAAGTCAGGCAGTTTTAGATGCAGCACCCGAGTTAAGCCCTGGGTATTACACATCTAACTTACCTAACCGCCTACACACCCTTTACGCCCAGTCATTCCGGACAACGCTTGCCCCCTACG
>MG|3|V4|F|24|91.13|Firmicutes|Clostridia|Clostridiales|Ruminococcaceae|Candidatus Soleaferrea|Soleaferrea|
CGTAGGTGGCAAGCGTTGTCCGGAATTACTGGGTGTAAAAGGGAGCGTAGGCGGGGAGACAAGTTGAATGTTTAAAACTATCGGCTCAACTGATAGTCGCGTTCAAAAACTATCACTCTTGAGTGCAGTAGAGGTAGGCGGAATTCCTAGTGTAGCGGTGAAATGCGTAGATATTAGGAGGAACACCAGTGGCGAAGGCGGCCTACTGGGCTGTAACTGACGCTGAGGCTCGAAAGCGTGGGTAGCAA
>MG|3|V4|F|12|93.9|Firmicutes|Clostridia|Clostridiales|Ruminococcaceae|Oscillospira|guilliermondii|
CGTAGGTGGCAAGCGTTGTCCGGATTTACTGGGTGTAAAGGGCGTGCAGCCGGGCTGGTAAGTCAGATGTGAAATCCGTGGGCTCAACCCGCGAACTGCATTTGAAACTGCTGGTCTTGAGTACCGGAGAGGTTATCGGAATTCCTTGTGTAGCGGTGAAATGCGTAGATATAAGGAAGAACACCAGTGGCGAAGGCGGATAACTGGACGGCAACTGACGGTGAGGCGCGAAAGCGTGGGAGCAA
>MG|3|V4|R|21|91.97|Firmicutes|Clostridia|Clostridiales|Ruminococcaceae|Sporobacter|termitidis|
TTGCTCCCCACGCTTTCGCGCCTCAGCGTCAGTTAATGTCCAGCAAGCCGCCTTCGCCACTGGTGTTCCTCCTAATATCTACGCATTTCACCGCTACACTAGGAATTCCGCTTGCCTCTCCATCACTCAAGAAAAAAACAGTTTCAAATGCAGTTTATGGGTTAAGCCCATAGATTTCACATCTGACTTGCTCTCCCGCCTGCGCGCCCTTTACACCCAGTAAATCCGGACAACGCTCGCCACCTACG
>MG|3|V4|F|11|89.88|Firmicutes|Clostridia|Clostridiales|Ruminococcaceae|Saccharofermentans|acetigenes|
CGTAGGGGGCAAGCGTTGTCCGGAATGACTGGGCGTAAAGGGTGTGTAGGCGGTTAGGTAAGTTAGATGTGTAATACCCAGGGCTTAACTCGGGTGCTGCATCTAAAACTGCCTGACTTGAGTGCTGGAGAGGATAGTGGAATTCTTAGTGTAGCGGTGGAATGCGTAGATATTAGGAGGAACATCAGTGGCGAAGGCGACTATCTGGACAGTAACTGACGCTGAGGCACGAAAGCGTGGGGAGCAA
>MG|3|V4|F|32|95.53|Firmicutes|Clostridia|Clostridiales|Ruminococcaceae|Ruminococcus|sp.|
CGTAGGGGGCGAGCGTTATCCGGATTTACTGGGTGTAAAGGGAGCGTAGACGGCATTGCAAGTCTGAAGTGAAAGCCCGCGGCTCAACCGCGGAACTGCTTTGGAAACTGTAAGGCTGGAGTACCGGAGAGGTAAGCGGAATTCCTAGTGTAGCGGTGAAATGCGTAGATATTAGGAGGAACACCAGTGGCGAAGGCGGCTTACTGGACGGTAACTGACGTTGAGGCTCGAAAGCGTGGGGAGCAA
>MG|3|V4|R|36|94.72|Firmicutes|Clostridia|Clostridiales|Ruminococcaceae|Oscillospira|guilliermondii|
TTGCTCCCCACGCTTTCGCGCCTCACCGTCAGTTGCCGTCCAGTTATCCGCCTTCGCCACTGGTGTTCTTCCTTATATCTACGCATTTCACCGCTACACAAGGAATTCCGATAACCTCTCCGGTACTCAAGATCCACAGTTTCAAATGCAGTTCGCGGGTTGAGCCCACGGATTTCACATCTGACTTGCAGACCCGGCTGCACGCCCTTTACACCCAGTAAATCCGGACAACGCTTGCCACCTACG
>MG|3|V4|F|20|92.34|Firmicutes|Clostridia|Clostridiales|Ruminococcaceae|Sporobacter|termitidis|
CGTAGGTGGCGAGCGTTGTCCGGATTTACTGGGTGTAAAGGGGCGCGCAGGCGGGAGAGCAAGTCAGATGTGAAATCTATGGGCTTAACCCATAAACTGCATTTGAAACTGTTTTTCTTGAGTGATGGAGAGGCAAGCGGAATTCCTAGTGTAGCGGTGAAATGCGTAGATATTAGGAGGAACACCAGTGGCGAAGGCGGCTTGCTGGACATTAACTGACGCTGAGGCGCGAAAGCGTGGGGAGCAA
>MG|3|V4|R|20|91.97|Firmicutes|Clostridia|Clostridiales|Ruminococcaceae|Ruminiclostridium|methylpentosum|
TTGCTACCCACGCTTTCGAGCCTCAGCGTCAGTTAAAGCCCAGCAGGCCGCCTTCGCCACTGGTGTTCCTCCTAATATCTACGCATTTCACCGCTACACTAGGAATTCCGCCTGCCTCTACTTCACTCAAGAAAAAAACAGTTTTGAAAGCAGTTCCGAGGTTAAGCCTCAGTCTTTCACTTCCAACTTGCTTTCCCGCCTACGCTCCCTTTACACCCAGTAATTCCGGACAACGCTTGCTCCCTACG
>MG|3|V4|R|14|91.46|Firmicutes|Clostridia|Clostridiales|Ruminococcaceae|Candidatus Soleaferrea|Soleaferrea|
TTGCTACCCACGCTTTCGAGCCTCAGCGTCAGTTACAGCCCAGTAGGCCGCCTTCGCCACTGGTGTTCCTCCTAATATCTACGCATTTCACCGCTACACTAGGAATTCCGCCTACCTCTACTGCACTCAAGAGTGATAGTTTTTGAACGCGACTATCAGTTGAGCCGATAGTTTAAACATTCAACTTGTCTCCCCGCCTACGCTCCCTTTACACCCAGTAATTCCGGACAACGCTTGCCACCTACG
>MG|3|V4|F|13|91.87|Firmicutes|Clostridia|Clostridiales|Ruminococcaceae|Anaerofilum|agile|
CGTAGGTGGCAAGCGTTGTCCGGAATTACTGGGTGTAAAGGGAGCGCAGGCGGGTTTGCAAGTTGGATGTTTAATGGAGGGGCTCAACCCCTTCTCGCATTCAAAACTGCAGATCTTGAGTGGTGCAGAGGCAGGCGGAATTCCCGGTGTAGCGGTGGAATGCGTAGATATCGGGAGGAACACCAGTGGCGAAGGCGGCCTGCTGGGCACTAACTGACGCTGAGGCTCGAAAGCATGGGTAGCAA
>MG|3|V4|R|224|91.84|Firmicutes|Clostridia|Clostridiales|Ruminococcaceae|Candidatus Soleaferrea|Soleaferrea|
TTGCTACCCACGCTTTCGAGCCTCAGCGTCAGTTACAGCCCAGTAGGCCGCCTTCGCCACTGGTGTTCCTCCTAATATCTACGCATTTCACCGCTACACTAGGAATTCCGCCTACCTCTACTGCACTCAAGAGTGATAGTTTTGAACGCGACTATCAGTTGAGCCGATAGTTTAAACATTCAACTTGTCTCCCCGCCTACGCTCCCTTTACACCCAGTAATTCCGGACAACGCTTGCCACCTACG
>MG|3|V4|R|10|93.5|Firmicutes|Clostridia|Clostridiales|Ruminococcaceae|Ruminococcus|lactaris|
TTGCTCCCCACGCTTTCGAGCCTCAACGTCAGTTACCGTCCAGTAAGCCGCCTTCGCCGCCGGTGTTCTTCCCGATATCTACGCATTTCACCGCTACACCGGGAATTCCGCTTACCCCTCCGGTACTCCAGATCAACAGTTTCCAAAGCATGCCCGGGGTTGAGCCCCGGGGTTTCACTTCGGACTTGCCGCTCCGTCTACGCTCCCTTTACACCCAGTAAATCCGGATAACGCTTGCCCCCTACG
>MG|3|V4|F|14|92.34|Firmicutes|Clostridia|Clostridiales|Ruminococcaceae|Ruminiclostridium|methylpentosum|
CGTAGGGAGCAAGCGTTGTCCGGAATTACTGGGTGTAAAGGGAGCGTAGGCGGGAAAGCAAGTTGGAAGTGAAAGACTGAGGCTTAACCTCGGAACTGCTTTCAAAAACTGTTTTTCTTGAGTGAAGTAGAGGCAGGCGGAATTCCTAGTGTAGCGGTGAAATGCGTAGATATTAGGAGGAACACCAGTGGCGAAGGCGGCCTGCTGGGCTTTAACTGACGCTGAGGCTCGAAAGCGTGGGTAGCAA
>MG|3|V4|F|14|88.31|Firmicutes|Clostridia|Clostridiales|Ruminococcaceae|Ruminiclostridium|thermocellum|
CGTAGGGAGCAAGCGTTGTCCGGATTTATTGGGTGTAAAGGGTGCGTAGACGGGGAAGCAAGTTAGTTGTGAAATCCCTCGGCTTAACTGAGGAACTGCAACTAAAAACTACTACTCTTGAGTGCTGGAGAGGAAAGTGGAATTCCTAGTGTAGCGGTGAAATGCGTAGATATTAGGAGGAACACCAGTGGCGAAGGCGACTTTCTGGACAGTAACTGACGTTGAGGCACGAAAGTGTGGGGAGCAA
>MG|3|V4|R|15|94.31|Firmicutes|Clostridia|Clostridiales|Ruminococcaceae|Hydrogenoanaerobacterium|saccharovorans|
TTGCTCCCCACACTTTCGAGCCTCAGCGTCAGTAAAAGCCCAGCAGGCCGCCTTCGCCACTGGTGTTCCTCCTAATATCTACGCATTTCACCGCTACACTAGGAATTCCGCCTGCCTCTACTCCACTCAAGAACCGCAGTTTTGAATGCAATTACCAGTTGAGCCGGTAGATTTCACATCCAACTTGCGGTCCCGCCTACGCTCCCTTTACACCCAGTAATTCCGGACAACGCTCGCTCCCTACG
>MG|3|V4|F|243|94.31|Firmicutes|Clostridia|Clostridiales|Ruminococcaceae|Oscillospira|guilliermondii|
CGTAGGTGGCAAGCGTTGTCCGGATTTACTGGGTGTAAAGGGCGTGCAGCCGGGCTGGTAAGTCAGATGTGAAATCCGTGGGCTCAACCCGCGAACTGCATTTGAAACTGCTGGTCTTGAGTACCGGAGAGGTTATCGGAATTCCTTGTGTAGCGGTGAAATGCGTAGATATAAGGAAGAACACCAGTGGCGAAGGCGGATAACTGGACGGCAACTGACGGTGAGGCGCGAAAGCGTGGGGAGCAA
>MG|3|V4|F|38|94.31|Firmicutes|Clostridia|Clostridiales|Ruminococcaceae|Hydrogenoanaerobacterium|saccharovorans|
CGTAGGGAGCGAGCGTTGTCCGGAATTACTGGGTGTAAAGGGAGCGTAGGCGGGACCGCAAGTTGGATGTGAAATCTACCGGCTCAACTGGTAATTGCATTCAAAACTGCGGTTCTTGAGTGGAGTAGAGGCAGGCGGAATTCCTAGTGTAGCGGTGAAATGCGTAGATATTAGGAGGAACACCAGTGGCGAAGGCGGCCTGCTGGGCTTTTACTGACGCTGAGGCTCGAAAGTGTGGGGAGCAA
>MG|3|V4|F|22|93.15|Firmicutes|Clostridia|Clostridiales|Ruminococcaceae|Ruminiclostridium|thermocellum|
CGTAGGTGGCGAGCGTTATCCGGATTTACTGGGTGTAAAGGGCGCGTAGGCGGGATAGCAAGTCAGATGTGAAATCCGTGGGCTCAACCCACGAACTGCATTTGAAACTGTTATTCTTGAGTGATGGAGAGGCAAGCGGAATTCCTAGTGTAGCGGTGAAATGCGTAGATATTAGGAGGAACACCAGTGGCGAAGGCGGCTTGCTGGACATTAACTGACGCTGAGGCGCGAAAGCGTGGGGAGCAA
>MG|3|V4|F|109|92.71|Firmicutes|Clostridia|Clostridiales|Ruminococcaceae|Ruminiclostridium|methylpentosum|
CGTAGGGAGCAAGCGTTGTCCGGAATTACTGGGTGTAAAGGGAGCGTAGGCGGGAAAGCAAGTTGGAAGTGAAAGACTGAGGCTTAACCTCGGAACTGCTTTCAAAACTGTTTTTCTTGAGTGAAGTAGAGGCAGGCGGAATTCCTAGTGTAGCGGTGAAATGCGTAGATATTAGGAGGAACACCAGTGGCGAAGGCGGCCTGCTGGGCTTTAACTGACGCTGAGGCTCGAAAGCGTGGGTAGCAA
>MG|3|V4|F|17|94.35|Firmicutes|Clostridia|Clostridiales|Ruminococcaceae|Oscillospira|guilliermondii|
CGTAGGTGGCAAGCGTTGTCCGGATTTACTGGGTGTAAAGGGCGTGCAGCCGGGCTGGTAAGTCAGATGTGAAATCCGTGGGCTTAACCCACGAACTGCATTTGAAACTGCTGGTCTTGAGTACCGGAGAGGTTATCGGAATTCCTTGTGTAGCGGTGAAATGCGTAGATATAAGGAAGAACACCAGTGGCGAAGGCGGATAACTGGACGGCAACTGACGGTGAGGCGCGAAAGCGTGGGGAGCAA
>MG|3|V4|F|574|91.84|Firmicutes|Clostridia|Clostridiales|Ruminococcaceae|Candidatus Soleaferrea|Soleaferrea|
CGTAGGTGGCAAGCGTTGTCCGGAATTACTGGGTGTAAAGGGAGCGTAGGCGGGGAGACAAGTTGAATGTTTAAACTATCGGCTCAACTGATAGTCGCGTTCAAAACTATCACTCTTGAGTGCAGTAGAGGTAGGCGGAATTCCTAGTGTAGCGGTGAAATGCGTAGATATTAGGAGGAACACCAGTGGCGAAGGCGGCCTACTGGGCTGTAACTGACGCTGAGGCTCGAAAGCGTGGGTAGCAA
>MG|3|V4|F|16|92.28|Firmicutes|Clostridia|Clostridiales|Ruminococcaceae|Papillibacter|cinnamivorans|
CGTAGGTGGCAAGCGTTGTCCGGATTTACTGGGTGTAAAGGGCGAGTAGGCGGTTTTGCAAGTCTGATGTGAAATACCGGAGCTCAACTCCGGGGCTGCATTAGAAACTGTAGGACTTGAGTGATGGAGAGGCAGGCGGAATTCCCGGTGTAGCGGTGGAATGCGTAGATATCGGGAGGAACACCAGTGGCGAAGGCGGCCTGCTGGACATTAACTGACGCTGAGGAGCGAAAGCGTGGGGAGCAA
>MG|3|V4|F|16|94.72|Firmicutes|Clostridia|Clostridiales|Ruminococcaceae|Oscillospira|guilliermondii|
CGTAGGTGGCAAGCGTTGTCCGGATTTACTGGGTGTAAAGGGCGTGCAGCCGGGCTGGTAAGTCAGATGTGAAATCCGTGGGCTCAACCCACGAACTGCATTTGAAACTGCTGGTCTTGAGTACCGGAGAGGTTATCGGAATTCCTTGTGTAGCGGTGAAATGCGTAGATATAAGGAAGAACACCAGTGGCGAAGGCGGATAACTGGACGGCAACTGACGGTGAGGCGCGAAAGCGTGGGGAGCAA
>MG|3|V4|R|97|94.31|Firmicutes|Clostridia|Clostridiales|Ruminococcaceae|Oscillospira|guilliermondii|
TTGCTCCCCACGCTTTCGCGCCTCACCGTCAGTTGCCGTCCAGTTATCCGCCTTCGCCACTGGTGTTCTTCCTTATATCTACGCATTTCACCGCTACACAAGGAATTCCGATAACCTCTCCGGTACTCAAGACCAGCAGTTTCAAATGCAGTTCGCGGGTTGAGCCCACGGATTTCACATCTGACTTACCAGCCCGGCTGCACGCCCTTTACACCCAGTAAATCCGGACAACGCTTGCCACCTACG
>MG|3|V4|F|111|95.55|Firmicutes|Clostridia|Clostridiales|Ruminococcaceae|Oscillospira|guilliermondii|
CGTAGGTGGCAAGCGTTGTCCGGATTTACTGGGTGTAAAGGGCGTGCAGCCGGGTCTGCAAGTCAGATGTGAAATCCGTGGGCTTAACCCGCGAACTGCATTTGAAACTGCGGATCTTGAGTACCGGAGAGGTTATCGGAATTCCTTGTGTAGCGGTGAAATGCGTAGATATAAGGAAGAACACCAGTGGCGAAGGCGGATAACTGGACGGCAACTGACGGTGAGGCGCGAAAGCGTGGGGAGCAAA
>MG|3|V4|F|13|89.92|Firmicutes|Clostridia|Clostridiales|Ruminococcaceae|Saccharofermentans|acetigenes|
CGTAGGGGGCAAGCGTTGTCCGGAATGACTGGGCGTAAAGGGTGTGTAGGCGGTTAGGTAAGTTAGATGTGTAATACCCAGGGCTTAACTCGGGTGCTGCATCTAAAAACTGCCTGACTTGAGTGCTGGAGAGGATAGTGGAATTCCTAGTGTAGCGGTGGAATGCGTAGATATTAGGAGGAACATCAGTGGCGAAGGCGACTATCTGGACAGTAACTGACGCTGAGGCACGAAAGCGTGGGGAGCAA
>MG|3|V4|F|220|92.71|Firmicutes|Clostridia|Clostridiales|Ruminococcaceae|Sporobacter|termitidis|
CGTAGGTGGCGAGCGTTGTCCGGATTTACTGGGTGTAAAGGGCGCGCAGGCGGGAGAGCAAGTCAGATGTGAAATCTATGGGCTTAACCCATAAACTGCATTTGAAACTGTTTTTCTTGAGTGATGGAGAGGCAAGCGGAATTCCTAGTGTAGCGGTGAAATGCGTAGATATTAGGAGGAACACCAGTGGCGAAGGCGGCTTGCTGGACATTAACTGACGCTGAGGCGCGAAAGCGTGGGGAGCAA
>MG|3|V4|R|10|93.9|Firmicutes|Clostridia|Clostridiales|Ruminococcaceae|Papillibacter|cinnamivorans|
TTGCTCCCCACGCTTTCGCGCCTCAGCGTCAGTTGCTGTCCAGCAGGCCGCCTTCGCCACTGGTGTTCCTCCTAATATCTACGCATTTCACCGCTACACTAGGAATTCCGCCTGCCTCTCCAGTACTCAAGAACTACAGTTTCAAATGCAGTTCCGGGGTTGAGCCCCGGAATTTCACATCTGACTTGCAATCCCGCCTACACGCCCTTTACACCCAGTAAATCCGGACAACGCTCGCTCCCTACG
>MG|3|V4|F|13|96.75|Firmicutes|Clostridia|Clostridiales|unclassified Clostridiales|Pseudoflavonifractor|capillosus|
CGTAGGGAGCGAGCGTTATCCGGATTTACTGGGTGTAAAGGGCGTGTAGGCGGGACTGCAAGTCAGGCGTGAAAACCATGGGCTCAACCCATGGCCTGCGTTTGAAACTGTAGTTCTTGAGTGCTGGAGAGGCAATCGGAATTCCGTGTGTAGCGGTGAAATGCGTAGATATACGGAGGAACACCAGTGGCGAAGGCGGATTGCTGGACAGTAACTGACGCTGAGGCGCGAAAGCGTGGGGAGCAA
>MG|3|V4|F|12|95.53|Firmicutes|Clostridia|Clostridiales|unclassified Clostridiales|Pseudoflavonifractor|capillosus|
CGTAGGTGGCGAGCGTTATCCGGATTTACTGGGTGTAAAGGGCGTGTAGGCGGGAGTGCAAGTCAGGCGTGAAAACCACGGGCTCAACCTGTGGCCTGCGTTTGAAACTGTACTTCTTGAGTGATGGAGAGGCAGGCGGAATTCCGTGTGTAGCGGTGAAATGCGTAGATATACGGAGGAACACCAGTGGCGAAGGCGGCCTGCTGGACATTAACTGACGCTGAGGCGCGAAAGCGTGGGGAGCAA
>MG|3|V4|R|20|96.75|Firmicutes|Clostridia|Clostridiales|unclassified Clostridiales|Pseudoflavonifractor|capillosus|
TTGCTCCCCACGCTTTCGCGCCTCAGCGTCAGTTACTGTCCAGCAATCCGCCTTCGCCACTGGTGTTCCTCCGTATATCTACGCATTTCACCGCTACACACGGAATTCCGATTGCCTCTCCAGCACTCAAGAACGACAGTTTCAAACGCAGGCCATGGGTTGAGCCCATGGTTTTCACGCCTGACTTGCCATCCCGCCTACACGCCCTTTACACCCAGTAAATCCGGATAACGCTTGCCACCTACG
>MG|3|V4|F|41|96.75|Firmicutes|Clostridia|Clostridiales|unclassified Clostridiales|Pseudoflavonifractor|capillosus|
CGTAGGTGGCAAGCGTTATCCGGATTTACTGGGTGTAAAGGGCGTGTAGGCGGGATGGCAAGTCAGGCGTGAAAACCATGGGCTCAACCCATGGCCTGCGTTTGAAACTGTCGTTCTTGAGTGCTGGAGAGGCAATCGGAATTCCGTGTGTAGCGGTGAAATGCGTAGATATACGGAGGAACACCAGTGGCGAAGGCGGATTGCTGGACAGTAACTGACGCTGAGGCGCGAAAGCGTGGGGAGCAA
>MG|3|V4|F|15|95.53|Firmicutes|Clostridia|Clostridiales|unclassified Clostridiales|Pseudoflavonifractor|capillosus|
CGTAGGTGGCGAGCGTTATCCGGATTTACTGGGTGTAAAGGGCGTGTAGGCGGGATGGCAAGTCAGGCGTGAAAACCATGGGCTCAACCCATGGCCTGCGTTTGAAACTGTCGTTCTTGAGTGCTGGAGAGGCAAGCGGAATTCCGTGTGTAGCGGTGAAATGCGTAGATATACGGAGGAACACCAGTGGCGAAGGCGGCTTGCTGGACAGTAACTGACGCTGAGGCGCGAAAGCGTGGGGAGCAA
>MG|3|V4|F|14|95.53|Proteobacteria|Betaproteobacteria|Burkholderiales|Sutterellaceae|Parasutterella|secunda|
CGTAGGGTGCGAGCGTTAATCGGAATTACTGGGCGTAAAGCGTGCGCAGGCGGCTTTGTAAGACAGATGTGAAATCCCTGAGCTTAACTTAGGAACTGCATTTGTGACTGCAAGGCTAGAGTATGTCAGAGGGAGGTGGAATTCCAAGTGTAGCAGTGAAATGCGTAGATATTTGGAAGAACACCGATGGCGAAGGCAGCCTCCTGGGATAATACTGACGCTCATGCACGAAAGCGTGGGGAGCAA
>MG|3|V4|R|31|95.12|Proteobacteria|Betaproteobacteria|Burkholderiales|Sutterellaceae|Sutterella|parvirubra|
TTGCTCCCCACGCTTTCGTGCATGAGCGTCAGTCTTGGCCCAGGAGGCTGCCTTCGCCATCGGTGTTCTTCCAAATATCTACGCATTTCACTGCTACACTTGGAATTCCACCTCCCTCTGCCAAACTCTAGTCCCGCAGTCACAAATGCAATTCCCAGGTTAAGCCCGGGGATTTCACATCTGTCTTACGAAACCGCCTGCGCACGCTTTACGCCCAGTAATTCCGATTAACGCTTGCACCCTACG
>MG|3|V4|F|10|96.34|Proteobacteria|Betaproteobacteria|Burkholderiales|Sutterellaceae|Sutterella|wadsworthensis|
CGTAGGGTGCAAGCGTTAATCGGAATTACTGGGCGTAAAGCGTGCGCAGGCGGTTCCGTAAGATGGATGTGAAATCCCCGGGCTCAACCTGGGAACTGCATACATGACTGCGGGACTTGAGTTTGTCAGAGGGGGGTGGAATTCCAAGTGTAGCAGTGAAATGCGTAGATATTTGGAAGAACACCGATGGCGAAGGCAGCCCCCTGGGACATGACTGACGCTCATGCACGAAAGCGTGGGGAGCAA
>MG|3|V4|F|77|95.12|Proteobacteria|Betaproteobacteria|Burkholderiales|Sutterellaceae|Sutterella|parvirubra|
CGTAGGGTGCAAGCGTTAATCGGAATTACTGGGCGTAAAGCGTGCGCAGGCGGTTTCGTAAGACAGATGTGAAATCCCCGGGCTTAACCTGGGAATTGCATTTGTGACTGCGGGACTAGAGTTTGGCAGAGGGAGGTGGAATTCCAAGTGTAGCAGTGAAATGCGTAGATATTTGGAAGAACACCGATGGCGAAGGCAGCCTCCTGGGCCAAGACTGACGCTCATGCACGAAAGCGTGGGGAGCAA
>MG|3|V4|R|11|95.53|Proteobacteria|Betaproteobacteria|Burkholderiales|Sutterellaceae|Parasutterella|secunda|
TTGCTCCCCACGCTTTCGTGCATGAGCGTCAGTATTATCCCAGGAGGCTGCCTTCGCCATCGGTGTTCTTCCAAATATCTACGCATTTCACTGCTACACTTGGAATTCCACCTCCCTCTGACATACTCTAGCCTTGCAGTCACAAATGCAGTTCCTAAGTTAAGCTCAGGGATTTCACATCTGTCTTACAAAGCCGCCTGCGCACGCTTTACGCCCAGTAATTCCGATTAACGCTCGCACCCTACG
>MG|3|V4|F|33|97.15|Proteobacteria|Deltaproteobacteria|Desulfovibrionales|Desulfovibrionaceae|Brachyspira / Desulfovibrio|sp.|
CGGAGGGTGCAAGCGTTAATCGGAATCACTGGGCGTAAAGCGCACGTAGGCTGTTGCGTAAGTCAGGGGTGAAAGCCCACGGCTCAACCGTGGAACTGCCCTTGATACTGCGTGACTGGAATCCGGGAGAGGGTGGCGGAATTCCTGGTGTAGGAGTGAAATCCGTAGATATCAGGAGGAACATCAGTGGCGAAGGCGGCCACCTGGACCGGTATTGACGCTGAGGTGCGAAAGCGTGGGGAGCAA
>MG|3|V4|F|276|97.98|Proteobacteria|Deltaproteobacteria|Desulfovibrionales|Desulfovibrionaceae|Brachyspira / Desulfovibrio|sp.|
CGGAGGGTGCAAGCGTTAATCGGAATCACTGGGCGTAAAGCGCACGTAGGCTGTCGTGTAAGTCAGGGGTGAAAGCCCACGGCTCAACCGTGGAATTGCCCTTGATACTGCATGACTGGAATCCGGGAGAGGGTGGCGGAATTCCAGGTGTAGGAGTGAAATCCGTAGATATCTGGAGGAACATCAGTGGCGAAGGCGGCCACCTGGACCGGTATTGACGCTGAGGTGCGAAAGCGTGGGGAGCAAA
>MG|3|V4|F|35|88.66|Proteobacteria|Deltaproteobacteria|Desulfovibrionales|Desulfovibrionaceae|Desulfovibrio|D168|
CGGAGGGTGCAAGCGTTAATCGGAATTACTGGGCGTAAAGCGCGTGTAGGCTGTATGGCAAGTTGGGGGTGAAATCCCACGGCTCAACCGTGGAACTGCCTTCAAAACTACCAAACTGGAGTGCGAGAGAGGATAGCGGAATTCCAGGTGTAGGAGTGAAATCCGTAGATATCTGGAAGAACATCAGTGGCGAAGGCGGCTATCTGGCTCGTAACTGACGCTGAGATGCGAAAGCGTGGGTAGCAA
>MG|3|V4|F|41|97.56|Proteobacteria|Deltaproteobacteria|Desulfovibrionales|Desulfovibrionaceae|Brachyspira / Desulfovibrio|sp.|
CGGAGGGTGCAAGCGTTAATCGGAATCACTGGGCGTAAAGCGCACGTAGGCTGTTGCGTAAGTCAGGGGTGAAATCCCACGGCTCAACCGTGGAACTGCCCTTGATACTGCGTGACTAGAATCCGGGAGAGGGTGGCGGAATTCCTGGTGTAGGAGTGAAATCCGTAGATATCAGGAGGAACATCAGTGGCGAAGGCGGCCACCTGGACCGGTATTGACGCTGAGGTGCGAAAGCGTGGGGAGCAA
>MG|3|V4|F|49|89.07|Proteobacteria|Deltaproteobacteria|Desulfovibrionales|Desulfovibrionaceae|Desulfovibrio|D168|
CGGAGGGTGCAAGCGTTAATCGGAATTACTGGGCGTAAAGCGCGTGTAGGCTGTATGGCAAGTTGGAGGTGAAATCCCACGGCTCAACCGTGGAACTGCCTTCAAAACTACCAAACTGGAGTGCGAGAGAGGATAGCGGAATTCCAGGTGTAGGAGTGAAATCCGTAGATATCTGGAAGAACATCAGTGGCGAAGGCGGCTATCTGGCTCGTAACTGACGCTGAGATGCGAAAGCGTGGGTAGCAA
>MG|3|V4|R|11|97.15|Proteobacteria|Deltaproteobacteria|Desulfovibrionales|Desulfovibrionaceae|Brachyspira / Desulfovibrio|sp.|
TTGCTCCCCACGCTTTCGCACCTCAGCGTCAATACCGGTCCAGGTGGCCGCCTTCGCCACTGATGTTCCTCCTGATATCTACGGATTTCACTCCTACACCAGGAATTCCGCCACCCTCTCCCGGATTCCAGTCACGCAGTATCAAGGGCAGTTCCACGGTTGAGCCGTGGGCTTTCACCCCTGACTTACGCAACAGCCTACGTGCGCTTTACGCCCAGTGATTCCGATTAACGCTTGCACCCTCCG
>MG|3|V4|F|14|97.95|Proteobacteria|Deltaproteobacteria|Desulfovibrionales|Desulfovibrionaceae|Brachyspira / Desulfovibrio|sp.|
CAGAGGGTGCAAGCGTTAATCGGAATCACTGGGCGTAAAGCGCACGTAGGCTGTCGTGTAAGTCAGGGGTGAAAGCCCACGGCTCAACCGTGGAATTGCCCTTGATACTGCATGACTGGAATCCGGGAGAGGGTGGCGGAATTCCAGGTGTAGGAGTGAAATCCGTAGATATCTGGAGGAACATCAGTGGCGAAGGCGGCCACCTGGACCGGTATTGACGCTGAGGTGCGAAAGCGTGGGGAGCAA
>MG|3|V4|F|15|88.66|Proteobacteria|Deltaproteobacteria|Desulfovibrionales|Desulfovibrionaceae|Desulfovibrio|D168|
CGGAGGGTGCAAGCGTTAATCGGAATTACTGGGCGTAAAGCGCGTGTAGGCTGTACGGCAAGTTGGAGGTGAAATCCCACGGCTCAACCGTGGAACTGCCTTCAAAACTACCGAACTGGAGTGCGAGAGAGGATAGCGGAATTCCAGGTGTAGGAGTGAAATCCGTAGATATCTGGAAGAACATCAGTGGCGAAGGCGGCTATCTGGCTCGTAACTGACGCTGAGATGCGAAAGCGTGGGTAGCAA
>MG|3|V4|R|16|89.07|Proteobacteria|Deltaproteobacteria|Desulfovibrionales|Desulfovibrionaceae|Desulfovibrio|D168|
TTGCTACCCACGCTTTCGCATCTCAGCGTCAGTTACGAGCCAGATAGCCGCCTTCGCCACTGATGTTCTTCCAGATATCTACGGATTTCACTCCTACACCTGGAATTCCGCTATCCTCTCTCGCACTCCAGTTTGGTAGTTTTGAAGGCAGTTCCACGGTTGAGCCGTGGGATTTCACCTCCAACTTGCCATACAGCCTACACGCGCTTTACGCCCAGTAATTCCGATTAACGCTTGCACCCTCCG
>MG|3|V4|R|31|95.12|Proteobacteria|Deltaproteobacteria|Desulfovibrionales|Desulfovibrionaceae|Desulfovibrio|D168|
TTGCTCCCCACGCTTTCGCACCTCAGCGTCAATACCGGTCCAGATAGCCGCCTTCGCCACTGGTGTTCTTCCATATATCTACGCATTTCACTGCTCCACATGGAATTCCGCTATCCTCTCCCGGATCCAAGTTATGCAGTATCAAAGGCAGTTCCACAGTTAAGCTGTGGGATTACACCTCTGACTTACATAACAACCTACGTGCGCTTTACGCCCAGTAATTCCGATTAACGCTTGCACCCTCCG
>MG|3|V4|R|16|88.66|Proteobacteria|Deltaproteobacteria|Desulfovibrionales|Desulfovibrionaceae|Desulfovibrio|D168|
TTGCTACCCACGCTTTCGCATCTCAGCGTCAGTTACGAGCCAGATAGCCGCCTTCGCCACTGATGTTCTTCCAGATATCTACGGATTTCACTCCTACACCTGGAATTCCGCTATCCTCTCTCGCACTCCAGTTTGGTAGTTTTGAAGGCAGTTCCACGGTTGAGCCGTGGGATTTCACCCCCAACTTGCCATACAGCCTACACGCGCTTTACGCCCAGTAATTCCGATTAACGCTTGCACCCTCCG
>MG|3|V4|F|86|95.12|Proteobacteria|Deltaproteobacteria|Desulfovibrionales|Desulfovibrionaceae|Desulfovibrio|D168|
CGGAGGGTGCAAGCGTTAATCGGAATTACTGGGCGTAAAGCGCACGTAGGTTGTTATGTAAGTCAGAGGTGTAATCCCACAGCTTAACTGTGGAACTGCCTTTGATACTGCATAACTTGGATCCGGGAGAGGATAGCGGAATTCCATGTGGAGCAGTGAAATGCGTAGATATATGGAAGAACACCAGTGGCGAAGGCGGCTATCTGGACCGGTATTGACGCTGAGGTGCGAAAGCGTGGGGAGCAA
>MG|3|V4|R|12|97.56|Proteobacteria|Deltaproteobacteria|Desulfovibrionales|Desulfovibrionaceae|Brachyspira / Desulfovibrio|sp.|
TTGCTCCCCACGCTTTCGCACCTCAGCGTCAATACCGGTCCAGGTGGCCGCCTTCGCCACTGATGTTCCTCCTGATATCTACGGATTTCACTCCTACACCAGGAATTCCGCCACCCTCTCCCGGATTCTAGTCACGCAGTATCAAGGGCAGTTCCACGGTTGAGCCGTGGGATTTCACCCCTGACTTACGCAACAGCCTACGTGCGCTTTACGCCCAGTGATTCCGATTAACGCTTGCACCCTCCG
>MG|3|V4|R|120|97.97|Proteobacteria|Deltaproteobacteria|Desulfovibrionales|Desulfovibrionaceae|Brachyspira / Desulfovibrio|sp.|
TTGCTCCCCACGCTTTCGCACCTCAGCGTCAATACCGGTCCAGGTGGCCGCCTTCGCCACTGATGTTCCTCCAGATATCTACGGATTTCACTCCTACACCTGGAATTCCGCCACCCTCTCCCGGATTCCAGTCATGCAGTATCAAGGGCAATTCCACGGTTGAGCCGTGGGCTTTCACCCCTGACTTACACGACAGCCTACGTGCGCTTTACGCCCAGTGATTCCGATTAACGCTTGCACCCTCCG
>MG|3|V4|F|22|89.56|Proteobacteria|Gammaproteobacteria|Aeromonadales|Succinivibrionaceae|Anaerobiospirillum|sp.|
CGGAGGGCGCAAACGTTAATCGGAATAACTGGGCGTAAAGGGCATGTAGGCGGATGAGCAAGTAAGATGTGAAACTCCCGGGCTCAACCTGGGAACTGCATTTTAAACTACTGATCTAGAGTATCGCAGAGGAAAGTAGAATTCCAAGTGTAGCGGTGGAATGCGTAGATATTTGGAAGAATACCAGTGGCGAAGGCGGCTTTCTGGGCGAATACTGACGCTGAGGTGCGAAAGCGAAGGGAGCAAA
>MG|3|V4|R|22|89.47|Proteobacteria|Gammaproteobacteria|Aeromonadales|Succinivibrionaceae|Anaerobiospirillum|sp.|
TTGCTCCCTTCGCTTTCGCACCTCAGCGTCAGTATTCGCCCAGAAAGCCGCCTTCGCCACTGGTATTCTTCCAAATATCTACGCATTCCACCGCTACACTTGGAATTCTACTTTCCTCTGCGATACTCTAGATAAGTAGTTTAAAATGCAGTTCCCAGGTTGAGCCCAGGAGTTTCACATCTTACTTGCTCATCCGCCTACATGCCCTTTACGCCCAGTTATTCCGATTAACGTTTGCACCCTCCG
>MG|3|V4|R|29|89.43|Proteobacteria|Gammaproteobacteria|Aeromonadales|Succinivibrionaceae|Anaerobiospirillum|sp.|
TTGCTCCCTTCGCTTTCGCACCTCAGCGTCAGTATTCGCCCAGAAAGCCGCCTTCGCCACTGGTATTCTTCCAAATATCTACGCATTCCACCGCTACACTTGGAATTCTACTTTCCTCTGCGATACTCTAGATAAGTAGTTTAAAATGCAGTTCCCAGGTTGAGCCCAGGAGTTTCACATCTTACTTGCTTATCCGCCTACATGCCCTTTACGCCCAGTTATTCCGATTAACGTTTGCACCCTCCG
>MG|3|V4|F|52|89.47|Proteobacteria|Gammaproteobacteria|Aeromonadales|Succinivibrionaceae|Anaerobiospirillum|sp.|
CGGAGGGTGCAAACGTTAATCGGAATAACTGGGCGTAAAGGGCATGTAGGCGGATGAGCAAGTAAGATGTGAAACTCCTGGGCTCAACCTGGGAACTGCATTTTAAACTACTTATCTAGAGTATCGCAGAGGAAAGTAGAATTCCAAGTGTAGCGGTGGAATGCGTAGATATTTGGAAGAATACCAGTGGCGAAGGCGGCTTTCTGGGCGAATACTGACGCTGAGGTGCGAAAGCGAAGGGAGCAA
>MG|3|V4|F|12|89.88|Proteobacteria|Gammaproteobacteria|Aeromonadales|Succinivibrionaceae|Anaerobiospirillum|sp.|
CGGAGGGTGCAAACGTTAATCGGAATAACTGGGCGTAAAGGGCATGTAGGCGGATGAGCAAGTAAGATGTGAAACTCCTGGGCTCAACCTGGGAACTGCATTTTAAACTACTTATCTAGAGTATCGCAGAGGGAAGTAGAATTCCAAGTGTAGCGGTGGAATGCGTAGATATTTGGAAGAATACCAGTGGCGAAGGCGGCTTTCTGGGCGAATACTGACGCTGAGGTGCGAAAGCGAAGGGAGCAA
>MG|3|V4|F|22|90.73|Proteobacteria|Gammaproteobacteria|Aeromonadales|Succinivibrionaceae|Anaerobiospirillum|thomasii|
CGGAGGGTGCAAGCGTTAATCGGAATAACTGGGCGTAAAGGGCATGTAGGTGGTTTATTAAGAGGAGTGTGAAATCCACGGGCTCAACCCGTGAACTGCACTTCTAACTGGTAGGCTAGAGTATTGCAGAGGGAGATGGAATTCCAGGTGTAGCGGTGAAATGCGTAGAGATCTGGAAGAACACCAGAGGCGAAGGCGGTCTCCTGGGCAGATACTGACACTGAGGTGCGAAAGCGTGGGGAGCAA
>MG|3|V4|R|16|89.52|Proteobacteria|Gammaproteobacteria|Aeromonadales|Succinivibrionaceae|Anaerobiospirillum|sp.|
TTGCTCCCTTCGCTTTCGCACCTCAGCGTCAGTATTCGCCCAGAAAGCCGCCTTCGCCACTGGTATTCTTCCAAATATCTACGCATTCCACCGCTACACTTGGAATTCTACTTTCCTCTGCGATACTCTAGATCAGTAGTTTAAAATGCAGTTCCCAGGTTGAGCCCGGGAGTTTCACATCTTACTTGCTCATCCGCCTACATGCCCTTTACGCCCAGTTATTCCGATTAACGTTTGCGCCCTCCG
>MG|3|V4|F|56|89.43|Proteobacteria|Gammaproteobacteria|Aeromonadales|Succinivibrionaceae|Anaerobiospirillum|sp.|
CGGAGGGTGCAAACGTTAATCGGAATAACTGGGCGTAAAGGGCATGTAGGCGGATAAGCAAGTAAGATGTGAAACTCCTGGGCTCAACCTGGGAACTGCATTTTAAACTACTTATCTAGAGTATCGCAGAGGAAAGTAGAATTCCAAGTGTAGCGGTGGAATGCGTAGATATTTGGAAGAATACCAGTGGCGAAGGCGGCTTTCTGGGCGAATACTGACGCTGAGGTGCGAAAGCGAAGGGAGCAA
>MG|3|V4|R|24|100.0|Proteobacteria|Gammaproteobacteria|Enterobacteriales|Enterobacteriaceae|Escherichia / Escherichia/Shigella / Eschericia/Shigella|Escherichia fergusonii / Escherichia vulneris / Escherichia/Shigella coli / Escherichia/Shigella coli/sonnei / Eschericia/Shigella coli/flexneri|
TTGCTCCCCACGCTTTCGCACCTGAGCGTCAGTCTTCGTCCAGGGGGCCGCCTTCGCCACCGGTATTCCTCCAGATCTCTACGCATTTCACCGCTACACCTGGAATTCTACCCCCCTCTACGAGACTCAAGCTTGCCAGTATCAGATGCAGTTCCCAGGTTGAGCCCGGGGATTTCACATCTGACTTAACAAACCGCCTGCGTGCGCTTTACGCCCAGTAATTCCGATTAACGCTTGCACCCTCCG
>MG|3|V4|F|14|99.19|Proteobacteria|Gammaproteobacteria|Enterobacteriales|Enterobacteriaceae|Escherichia / Escherichia/Shigella / Eschericia/Shigella|Escherichia fergusonii / Escherichia vulneris / Escherichia/Shigella coli / Escherichia/Shigella coli/sonnei / Eschericia/Shigella coli/flexneri|
CGGAGGGTGCAAGCGTTAATCGGAATTACTGGGCGTAAAGCGCACGCAGGCGGTTTGTTAAGTCAGATGTGAAATCCCCGGGCTCAACCTGGGAACTGCATCTGATACTGGCAAGCTTGAGTCTCGTAGAGGGGGGGGTAGAATTCCAGGTGTAGCGGTGAAATGCGTAGAGATCTGGAGGAATACCGGTGGCGAAGGCGGCCCCCTGGACGAAGACTGACGCTCAGGTGCGAAAGCGTGGGGAGCAA
>MG|3|V4|F|23|99.6|Proteobacteria|Gammaproteobacteria|Enterobacteriales|Enterobacteriaceae|Escherichia / Escherichia/Shigella / Eschericia/Shigella|Escherichia fergusonii / Escherichia vulneris / Escherichia/Shigella coli / Escherichia/Shigella coli/sonnei / Eschericia/Shigella coli/flexneri|
CGGAGGGTGCAAGCGTTAATCGGAATTACTGGGCGTAAAGCGCACGCAGGCGGTTTGTTAAGTCAGATGTGAAATCCCCGGGCTCAACCTGGGAACTGCATCTGATACTGGCAAGCTTGAGTCTCGTAGAGGGGGGGTAGAATTCCAGGTGTAGCGGTGAAATGCGTAGAGATCTGGAGGAATACCGGTGGCGAAGGCGGCCCCCTGGACGAAGACTGACGCTCAGGTGCGAAAGCGTGGGGAGCAA
>MG|3|V4|F|79|100.0|Proteobacteria|Gammaproteobacteria|Enterobacteriales|Enterobacteriaceae|Escherichia / Escherichia/Shigella / Eschericia/Shigella|Escherichia fergusonii / Escherichia vulneris / Escherichia/Shigella coli / Escherichia/Shigella coli/sonnei / Eschericia/Shigella coli/flexneri|
CGGAGGGTGCAAGCGTTAATCGGAATTACTGGGCGTAAAGCGCACGCAGGCGGTTTGTTAAGTCAGATGTGAAATCCCCGGGCTCAACCTGGGAACTGCATCTGATACTGGCAAGCTTGAGTCTCGTAGAGGGGGGTAGAATTCCAGGTGTAGCGGTGAAATGCGTAGAGATCTGGAGGAATACCGGTGGCGAAGGCGGCCCCCTGGACGAAGACTGACGCTCAGGTGCGAAAGCGTGGGGAGCAA
>MG|3|V4|F|40|80.88|Proteobacteria|Gammaproteobacteria|Pasteurellales|Pasteurellaceae|Pasteurella|bettyae|
CGGAGGGCGCGAGCGTTAATCGGAATAACTGGGCGTAAAGGGCATGCAGGCGGTTCCGTAAGAGTGACGTGAAAAACGCGGGCTCAACCTGCGCCGTGCGTTACTGACTGCGGGACTTAGGGTACCGGAGAGGGGAACGGAATTCCTGGTGTAGCGGTGAAATGCGTAGAGATCAGGAAGAACACCGGAGGCGAAGGCGGTTCCCTTGCCGGATACCGACGCTCATATGCGAAAGCGTGGGGAGCAA
>MG|3|V4|R|13|80.88|Proteobacteria|Gammaproteobacteria|Pasteurellales|Pasteurellaceae|Pasteurella|bettyae|
TTGCTCCCCACGCTTTCGCATATGAGCGTCGGTATCCGGCAAGGGAACCGCCTTCGCCTCCGGTGTTCTTCCTGATCTCTACGCATTTCACCGCTACACCAGGAATTCCGTTCCCCTCTCCGGTACCCTAAGTCCCGCAGTCAGTAACGCACGGCGCAGGTTGAGCCCGCGTTTTTCACGTCACTCTTACGGAACCGCCTGCATGCCCTTTACGCCCAGTTATTCCGATTAACGCTCGCGCCCTCCG
>MG|3|V4|F|12|80.56|Proteobacteria|Gammaproteobacteria|Pasteurellales|Pasteurellaceae|Pasteurella|bettyae|
CGGAGGGCGCGAGCGTTAATCGGAATAACTGGGCGTAAAGGGCATGCAGGCGGTTCCGTAAGAGTGACGTGAAAAAACGCGGGCTCAACCTGCGCCGTGCGTTACTGACTGCGGGACTTAGGGTACCGGAGAGGGGAACGGAATTCCTGGTGTAGCGGTGAAATGCGTAGAGATCAGGAAGAACACCGGAGGCGAAGGCGGTTCCCTTGCCGGATACCGACGCTCATATGCGAAAGCGTGGGGAGCAA
>MG|3|V4|F|33|89.07|Spirochaetes|Spirochaetia|Spirochaetales|Spirochaetaceae|Spirochaeta|sp.|
CGTAGGGGGCGAGCGTTGTTCGGAATTATTGGGCGTAAAGGGCGCGCAGGCGGATGATCAAGTCTGATGTAAAAGTGCTGGGCTCAACCCAGTGATGCGTTGGAAACTGGTGATCTTGAGTACAGGAGGGGATATTGGAATTCCAGGTGTAGGGGTGAAATCTGTAGATATCTGGAAGAACACCGGTGGCGAAGGCGAATATCTGGCCATGTACTGACGCTGAGGCGCGAAGGTGCGGGGAGCAA
>MG|3|V4|F|69|89.47|Spirochaetes|Spirochaetia|Spirochaetales|Spirochaetaceae|Spirochaeta|sp.|
CGTAGGGGGCGAGCGTTGTTCGGAATCATTGGGCGTAAAGGGCGCGCAGGCGGCCAGGCAAGTCTGATGTAAAAGTGCGGGGCTCAACCCCGTGATGCGTTGGAAACTGTCGGGCTTGAGTACAGGAGGGGATGTCGGAATTCCAGGTGTAGGGGTGAAATCTGTAGATATCTGGAAGAACACCGGTGGCGAAGGCGGACATCTGGCCATGTACTGACGCTGAGGCGCGAAGGTGCGGGGAGCAA
>MG|3|V4|F|11|87.15|Spirochaetes|Spirochaetia|Spirochaetales|Spirochaetaceae|Sphaerochaeta|coccoides|
CGTAGGGGGGCGAGCGTTGTTCGGAATCATTGGGCGTAAAGGGTGCGCAGGCGGCCAGGAAAGTCCGGTGTGAAAGTTCGGGGCTCAACCCCGTGCTGCGCTGGAAACTTCCAGGCTGGAGTACAGAAGGGGTCGTCGGAATTCCAGGTGTAGGGGTGAAATCTGTAGATATCTGGAAGAACACCGGTGGCGAAGGCGGACGGCTGGTCATGTACTGACGCTGAGGCACGAAGGTGCGGGGAGCGA
>MG|3|V4|F|43|88.21|Spirochaetes|Spirochaetia|Spirochaetales|Spirochaetaceae|Sphaerochaeta|coccoides|
CGTAGGGGGCGAGCGTTGTTCGGAATTATTGGGCGTAAAGGGCGCGCAGGCGGATGTGCAAGTCTGATGTAAAAGTGCGGTGCTCAACACCGTGATGCGTTGGAAACTGCAGATCTAGAGTACAGCAGGGGATGTTGGAATTCCAGGTGTAGGGGTGAAATCTGTAGATATCTGGAAGAACACCGGTGGCGAAGGCGAACATCTGGGCATGTACTGACGCTGAGGCGCGAAGGTGCGGGGAGCAA
>MG|3|V4|R|25|89.47|Spirochaetes|Spirochaetia|Spirochaetales|Spirochaetaceae|Spirochaeta|sp.|
TTGCTCCCCGCACCTTCGCGCCTCAGCGTCAGTACATGGCCAGATGTCCGCCTTCGCCACCGGTGTTCTTCCAGATATCTACAGATTTCACCCCTACACCTGGAATTCCGACATCCCCTCCTGTACTCAAGCCCGACAGTTTCCAACGCATCACGGGGTTGAGCCCCGCACTTTTACATCAGACTTGCCTGGCCGCCTGCGCGCCCTTTACGCCCAATGATTCCGAACAACGCTCGCCCCCTACG
>MG|3|V4|R|20|88.21|Spirochaetes|Spirochaetia|Spirochaetales|Spirochaetaceae|Sphaerochaeta|coccoides|
TTGCTCCCCGCACCTTCGCGCCTCAGCGTCAGTACATGCCCAGATGTTCGCCTTCGCCACCGGTGTTCTTCCAGATATCTACAGATTTCACCCCTACACCTGGAATTCCAACATCCCCTGCTGTACTCTAGATCTGCAGTTTCCAACGCATCACGGTGTTGAGCACCGCACTTTTACATCAGACTTGCACATCCGCCTGCGCGCCCTTTACGCCCAATAATTCCGAACAACGCTCGCCCCCTACG
>MG|3|V4|F|32|90.76|Spirochaetes|Spirochaetia|Spirochaetales|Spirochaetaceae|Sphaerochaeta|sp.|
CGTAGGGGGCGAGCGTTGTTCGGAATCATTGGGCGTAAAGGGCGCGCAGGCGGCCAGGCAAGTCCGGTGTGAAAGTGCGGGGCTCAACCCCGTGAGGCGCTGGAAACTGTCGGGCTGGAGTACAGGAGGGGATGTCGGAATTCCAGGTGTAGGGGTGAAATCTGTAGATATCTGGAAGAACACCGGTGGCGAAGGCGGACATCTGGCCATGTACTGACGCTGAGGCGCGAAGGTGCGGGGAGCAAA
>MG|3|V4|F|13|87.5|Spirochaetes|Spirochaetia|Spirochaetales|Spirochaetaceae|Sphaerochaeta|coccoides|
CGTAGGGGGCGAGCGTTGTTCGGAATCATTGGGCGTAAAGGGTGCGCAGGCGGCCAGGAAAGTCCGGTGTGAAAGTTCGGGGCTCAACCCCGTGCTGCGCTGGAAACTTCCAGGCTGGAGTACAGAAGGGGTCGTCGGAATTCCAGGTGTAGGGGTGAAATCTGTAGATATCTGGAAGAACACCGGTGGCGAAGGCGGACGGCTGGTCATGTACTGACGCTGAGGCACGAAGGTGCGGGGAGCGA
>MG|3|V4|R|10|87.5|Spirochaetes|Spirochaetia|Spirochaetales|Spirochaetaceae|Sphaerochaeta|coccoides|
TCGCTCCCCGCACCTTCGTGCCTCAGCGTCAGTACATGACCAGCCGTCCGCCTTCGCCACCGGTGTTCTTCCAGATATCTACAGATTTCACCCCTACACCTGGAATTCCGACGACCCCTTCTGTACTCCAGCCTGGAAGTTTCCAGCGCAGCACGGGGTTGAGCCCCGAACTTTCACACCGGACTTTCCTGGCCGCCTGCGCACCCTTTACGCCCAATGATTCCGAACAACGCTCGCCCCCTACG
>MG|3|V4|R|13|89.07|Spirochaetes|Spirochaetia|Spirochaetales|Spirochaetaceae|Spirochaeta|sp.|
TTGCTCCCCGCACCTTCGCGCCTCAGCGTCAGTACATGGCCAGATATTCGCCTTCGCCACCGGTGTTCTTCCAGATATCTACAGATTTCACCCCTACACCTGGAATTCCAATATCCCCTCCTGTACTCAAGATCACCAGTTTCCAACGCATCACTGGGTTGAGCCCAGCACTTTTACATCAGACTTGATCATCCGCCTGCGCGCCCTTTACGCCCAATAATTCCGAACAACGCTCGCCCCCTACG
