# Supplementary material for: A comparative analysis of microbial profile of Guinea fowl and chicken using metagenomic approach
Source: PLoS One. 2018 Mar 1;13(3):e0191029. doi: 10.1371/journal.pone.0191029 (PMC5832216; doi:10.1371/journal.pone.0191029)
Supplement: S1 File — 16SrRNA sequencing data revealing Intestinal microbial profile of the chicken gastrointestinal tract. (ZIP) [file pone.0191029.s002.zip › exports/S004_GF_16S_2_v1_by_primer.txt]

Primer	Phylum	Class	Order	Family	Genus	Species	% ID	Count	DB counters	F:R %	% of total reads	% of valid reads	% of mapped reads	% of mapped reads per primer
V2	Bacteroidetes	Bacteroidia	Bacteroidales	Bacteroidaceae	(family level ID only)			26	0 : 26		0	0	0.04	29.21
V2	Bacteroidetes	Bacteroidia	Bacteroidales	Prevotellaceae	(family level ID only)			16	0 : 16		0	0	0.02	17.98
V2	Firmicutes	Erysipelotrichia	Erysipelotrichales	Erysipelotrichaceae	Turicibacter	(genus level ID only)		27	0 : 27		0	0	0.04	30.34
V2	Synergistetes	Synergistia	Synergistales	Synergistaceae	(family level ID only)			20	0 : 20		0	0	0.03	22.47
V3	Actinobacteria	Actinobacteria	Coriobacteriales	Coriobacteriaceae	(family level ID only)			314	0 : 314		0.02	0.06	0.47	0.64
V3	Actinobacteria	Actinobacteria	Coriobacteriales	Coriobacteriaceae	(slash calls)			211	0 : 211		0.01	0.04	0.31	0.43
V3	Actinobacteria	Actinobacteria	Coriobacteriales	Coriobacteriaceae	Atopobium	(genus level ID only)		20	0 : 20		0	0	0.03	0.04
V3	Actinobacteria	Actinobacteria	Coriobacteriales	Coriobacteriaceae	Atopobium	sp.	99.38 - 99.38	12	0 : 12	0 : 100	0	0	0.02	0.02
V3	Actinobacteria	Actinobacteria	Coriobacteriales	Coriobacteriaceae	Collinsella	(genus level ID only)		11	0 : 11		0	0	0.02	0.02
V3	Actinobacteria	Coriobacteriia	Coriobacteriales	Coriobacteriaceae	(slash calls)			14	0 : 14		0	0	0.02	0.03
V3	Bacteroidetes	Bacteroidia	Bacteroidales	Bacteroidaceae	(family level ID only)			3761	0 : 3761		0.21	0.68	5.61	7.65
V3	Bacteroidetes	Bacteroidia	Bacteroidales	Porphyromonadaceae	(family level ID only)			2606	0 : 2606		0.15	0.47	3.89	5.3
V3	Bacteroidetes	Bacteroidia	Bacteroidales	Prevotellaceae	(family level ID only)			11762	0 : 11762		0.67	2.14	17.55	23.93
V3	Bacteroidetes	Bacteroidia	Bacteroidales	Prevotellaceae	Prevotella	(genus level ID only)		56	0 : 56		0	0.01	0.08	0.11
V3	Bacteroidetes	Flavobacteriia	Flavobacteriales	Flavobacteriaceae	(family level ID only)			4795	0 : 4795		0.27	0.87	7.15	9.75
V3	Bacteroidetes	Sphingobacteriia	Sphingobacteriales	Saprospiraceae	(family level ID only)			399	0 : 399		0.02	0.07	0.6	0.81
V3	Cyanobacteria	Nostocophycideae	Nostocales	Nostocaceae	(family level ID only)			30	0 : 30		0	0.01	0.04	0.06
V3	Firmicutes	Bacilli	Lactobacillales	Lactobacillaceae	(slash calls)			50	0 : 50		0	0.01	0.07	0.1
V3	Firmicutes	Bacilli	Lactobacillales	Lactobacillaceae	Lactobacillus	(genus level ID only)		492	0 : 492		0.03	0.09	0.73	1
V3	Firmicutes	Bacilli	Lactobacillales	Lactobacillaceae	Lactobacillus	(slash calls)		541	541 : 0		0.03	0.1	0.81	1.1
V3	Firmicutes	Bacilli	Lactobacillales	Lactobacillaceae	Lactobacillus	panis	99.44 - 100	83	83 : 0	0 : 100	0	0.02	0.12	0.17
V3	Firmicutes	Bacilli	Lactobacillales	Lactobacillaceae	Lactobacillus	pontis	99.44 - 100	45	45 : 0	0 : 100	0	0.01	0.07	0.09
V3	Firmicutes	Bacilli	Lactobacillales	Lactobacillaceae	Lactobacillus	salivarius	99.44 - 99.44	18	18 : 0	100 : 0	0	0	0.03	0.04
V3	Firmicutes	Bacilli	Lactobacillales	Lactobacillaceae	Lactobacillus	secaliphilus	99.44 - 100	92	92 : 0	0 : 100	0.01	0.02	0.14	0.19
V3	Firmicutes	Bacilli	Lactobacillales	Lactobacillaceae	Lactobacillus	vaginalis	99.44 - 100	156	156 : 0	14.1 : 85.9	0.01	0.03	0.23	0.32
V3	Firmicutes	Bacilli	Lactobacillales	Streptococcaceae	Streptococcus	(genus level ID only)		14	0 : 14		0	0	0.02	0.03
V3	Firmicutes	Bacilli	Lactobacillales	Streptococcaceae	Streptococcus	infantarius	99.44 - 100	55	55 : 0	0 : 100	0	0.01	0.08	0.11
V3	Firmicutes	Clostridia	Clostridiales	Clostridiaceae	(family level ID only)			3942	0 : 3942		0.22	0.72	5.88	8.02
V3	Firmicutes	Clostridia	Clostridiales	Clostridiaceae	(slash calls)			450	250 : 200		0.03	0.08	0.67	0.92
V3	Firmicutes	Clostridia	Clostridiales	Clostridiaceae	Clostridium	(genus level ID only)		153	0 : 153		0.01	0.03	0.23	0.31
V3	Firmicutes	Clostridia	Clostridiales	Clostridiaceae	Clostridium	(slash calls)		394	394 : 0		0.02	0.07	0.59	0.8
V3	Firmicutes	Clostridia	Clostridiales	Eubacteriaceae	(family level ID only)			5570	0 : 5570		0.32	1.01	8.31	11.33
V3	Firmicutes	Clostridia	Clostridiales	Lachnospiraceae	(family level ID only)			638	0 : 638		0.04	0.12	0.95	1.3
V3	Firmicutes	Clostridia	Clostridiales	Lachnospiraceae	(slash calls)			1544	358 : 1186		0.09	0.28	2.3	3.14
V3	Firmicutes	Clostridia	Clostridiales	Lachnospiraceae	Lachnoclostridium	(genus level ID only)		20	0 : 20		0	0	0.03	0.04
V3	Firmicutes	Clostridia	Clostridiales	Lachnospiraceae	Moryella	indoligenes	99.35 - 99.35	195	195 : 0	0 : 100	0.01	0.04	0.29	0.4
V3	Firmicutes	Clostridia	Clostridiales	Lachnospiraceae	Roseburia	(genus level ID only)		658	0 : 658		0.04	0.12	0.98	1.34
V3	Firmicutes	Clostridia	Clostridiales	Lachnospiraceae	Roseburia	faecis	99.35 - 99.35	62	62 : 0	27.42 : 72.58	0	0.01	0.09	0.13
V3	Firmicutes	Clostridia	Clostridiales	Lachnospiraceae	[Ruminococcus]	(genus level ID only)		210	0 : 210		0.01	0.04	0.31	0.43
V3	Firmicutes	Clostridia	Clostridiales	Lachnospiraceae	[Ruminococcus]	gnavus	99.35 - 99.35	350	0 : 350	0 : 100	0.02	0.06	0.52	0.71
V3	Firmicutes	Clostridia	Clostridiales	Peptococcaceae	(family level ID only)			25	0 : 25		0	0	0.04	0.05
V3	Firmicutes	Clostridia	Clostridiales	Peptostreptococcaceae	(family level ID only)			42	0 : 42		0	0.01	0.06	0.09
V3	Firmicutes	Clostridia	Clostridiales	Peptostreptococcaceae	(slash calls)			1473	850 : 623		0.08	0.27	2.2	3
V3	Firmicutes	Clostridia	Clostridiales	Ruminococcaceae	(family level ID only)			1429	0 : 1429		0.08	0.26	2.13	2.91
V3	Firmicutes	Clostridia	Clostridiales	Ruminococcaceae	(slash calls)			44	0 : 44		0	0.01	0.07	0.09
V3	Firmicutes	Clostridia	Clostridiales	Ruminococcaceae	Ruminococcus	faecis	99.35 - 99.35	10	10 : 0	0 : 100	0	0	0.01	0.02
V3	Firmicutes	Clostridia	Clostridiales	Ruminococcaceae	Ruminococcus	gauvreauii	100 - 100	10	10 : 0	0 : 100	0	0	0.01	0.02
V3	Firmicutes	Clostridia	Clostridiales	Ruminococcaceae	Subdoligranulum	variabile	99.35 - 99.35	12	12 : 0	0 : 100	0	0	0.02	0.02
V3	Firmicutes	Clostridia	Clostridiales	Veillonellaceae	Megamonas	(genus level ID only)		166	0 : 166		0.01	0.03	0.25	0.34
V3	Firmicutes	Clostridia	Clostridiales	Veillonellaceae	Megamonas	hypermegale	99.44 - 100	110	0 : 110	0 : 100	0.01	0.02	0.16	0.22
V3	Firmicutes	Clostridia	Clostridiales	unclassified Clostridiales	(family level ID only)			39	39 : 0		0	0.01	0.06	0.08
V3	Firmicutes	Erysipelotrichi	Erysipelotrichales	Erysipelotrichaceae	(family level ID only)			666	0 : 666		0.04	0.12	0.99	1.35
V3	Firmicutes	Erysipelotrichia	Erysipelotrichales	Erysipelotrichaceae	(family level ID only)			34	0 : 34		0	0.01	0.05	0.07
V3	Firmicutes	Erysipelotrichia	Erysipelotrichales	Erysipelotrichaceae	Turicibacter	(genus level ID only)		374	0 : 374		0.02	0.07	0.56	0.76
V3	Firmicutes	Negativicutes	Selenomonadales	Acidaminococcaceae	(family level ID only)			1439	0 : 1439		0.08	0.26	2.15	2.93
V3	Firmicutes	Negativicutes	Selenomonadales	Acidaminococcaceae	Phascolarctobacterium	(genus level ID only)		26	0 : 26		0	0	0.04	0.05
V3	Firmicutes	Negativicutes	Selenomonadales	Acidaminococcaceae	Phascolarctobacterium	sp.	99.44 - 100	120	0 : 120	10.83 : 89.17	0.01	0.02	0.18	0.24
V3	Firmicutes	Negativicutes	Selenomonadales	Veillonellaceae	(family level ID only)			354	0 : 354		0.02	0.06	0.53	0.72
V3	Proteobacteria	Alphaproteobacteria	Caulobacterales	Caulobacteraceae	(family level ID only)			13	0 : 13		0	0	0.02	0.03
V3	Proteobacteria	Betaproteobacteria	Burkholderiales	Sutterellaceae	(family level ID only)			59	0 : 59		0	0.01	0.09	0.12
V3	Proteobacteria	Betaproteobacteria	Burkholderiales	Sutterellaceae	Parasutterella	(genus level ID only)		136	0 : 136		0.01	0.02	0.2	0.28
V3	Proteobacteria	Betaproteobacteria	Burkholderiales	Sutterellaceae	Parasutterella	secunda	99.44 - 100	49	49 : 0	0 : 100	0	0.01	0.07	0.1
V3	Proteobacteria	Deltaproteobacteria	Desulfovibrionales	Desulfovibrionaceae	(family level ID only)			24	0 : 24		0	0	0.04	0.05
V3	Proteobacteria	Deltaproteobacteria	Desulfovibrionales	Desulfovibrionaceae	Desulfovibrio	(genus level ID only)		132	0 : 132		0.01	0.02	0.2	0.27
V3	Proteobacteria	Deltaproteobacteria	Desulfovibrionales	Desulfovibrionaceae	Desulfovibrio	D168	99.44 - 100	504	0 : 504	0 : 100	0.03	0.09	0.75	1.03
V3	Proteobacteria	Epsilonproteobacteria	Campylobacterales	Helicobacteraceae	Helicobacter	(slash calls)		15	15 : 0		0	0	0.02	0.03
V3	Proteobacteria	Gammaproteobacteria	Aeromonadales	Succinivibrionaceae	(family level ID only)			332	0 : 332		0.02	0.06	0.5	0.68
V3	Proteobacteria	Gammaproteobacteria	Aeromonadales	Succinivibrionaceae	Anaerobiospirillum	(genus level ID only)		446	0 : 446		0.03	0.08	0.67	0.91
V3	Proteobacteria	Gammaproteobacteria	Enterobacteriales	Enterobacteriaceae	(slash calls)			13	13 : 0		0	0	0.02	0.03
V3	Spirochaetes	Spirochaetia	Spirochaetales	Brachyspiraceae	(family level ID only)			107	0 : 107		0.01	0.02	0.16	0.22
V3	Spirochaetes	Spirochaetia	Spirochaetales	Spirochaetaceae	(family level ID only)			553	0 : 553		0.03	0.1	0.83	1.12
V3	Synergistetes	Synergistia	Synergistales	Synergistaceae	(family level ID only)			363	0 : 363		0.02	0.07	0.54	0.74
V3	Synergistetes	Synergistia	Synergistales	Synergistaceae	Cloacibacillus	(genus level ID only)		316	0 : 316		0.02	0.06	0.47	0.64
V4	Actinobacteria	Actinobacteria	Coriobacteriales	Coriobacteriaceae	(family level ID only)			12	0 : 12		0	0	0.02	8.76
V4	Bacteroidetes	Bacteroidia	Bacteroidales	Bacteroidaceae	(family level ID only)			50	0 : 50		0	0.01	0.07	36.5
V4	Bacteroidetes	Bacteroidia	Bacteroidales	Bacteroidaceae	Bacteroides	(genus level ID only)		14	0 : 14		0	0	0.02	10.22
V4	Bacteroidetes	Bacteroidia	Bacteroidales	Porphyromonadaceae	(family level ID only)			48	17 : 31		0	0.01	0.07	35.04
V4	Firmicutes	Erysipelotrichia	Erysipelotrichales	Erysipelotrichaceae	Turicibacter	sanguinis	99.19 - 99.19	13	13 : 0	0 : 100	0	0	0.02	9.49
V67	Actinobacteria	Actinobacteria	Coriobacteriales	Coriobacteriaceae	Olsenella	(genus level ID only)		62	0 : 62		0	0.01	0.09	1.53
V67	Actinobacteria	Actinobacteria	Coriobacteriales	Coriobacteriaceae	Olsenella	profusa	99.08 - 99.55	182	182 : 0	5.49 : 94.51	0.01	0.03	0.27	4.48
V67	Bacteroidetes	Bacteroidia	Bacteroidales	Bacteroidaceae	(family level ID only)			1562	0 : 1562		0.09	0.28	2.33	38.48
V67	Bacteroidetes	Bacteroidia	Bacteroidales	Porphyromonadaceae	(family level ID only)			137	0 : 137		0.01	0.02	0.2	3.38
V67	Bacteroidetes	Bacteroidia	Bacteroidales	Prevotellaceae	(family level ID only)			927	0 : 927		0.05	0.17	1.38	22.84
V67	Bacteroidetes	Bacteroidia	Bacteroidales	[Paraprevotellaceae]	(family level ID only)			62	0 : 62		0	0.01	0.09	1.53
V67	Firmicutes	Bacilli	Lactobacillales	Lactobacillaceae	Lactobacillus	(genus level ID only)		10	0 : 10		0	0	0.01	0.25
V67	Firmicutes	Bacilli	Lactobacillales	Lactobacillaceae	Lactobacillus	(slash calls)		124	124 : 0		0.01	0.02	0.19	3.05
V67	Firmicutes	Bacilli	Lactobacillales	Lactobacillaceae	Lactobacillus	kitasatonis	99.55 - 99.55	10	10 : 0	100 : 0	0	0	0.01	0.25
V67	Firmicutes	Bacilli	Lactobacillales	Lactobacillaceae	Lactobacillus	salivarius	100 - 100	11	11 : 0	100 : 0	0	0	0.02	0.27
V67	Firmicutes	Clostridia	Clostridiales	Clostridiaceae	(family level ID only)			356	0 : 356		0.02	0.06	0.53	8.77
V67	Firmicutes	Clostridia	Clostridiales	Eubacteriaceae	(family level ID only)			32	0 : 32		0	0.01	0.05	0.79
V67	Firmicutes	Clostridia	Clostridiales	Lachnospiraceae	(family level ID only)			134	0 : 134		0.01	0.02	0.2	3.3
V67	Firmicutes	Erysipelotrichia	Erysipelotrichales	Erysipelotrichaceae	Turicibacter	(genus level ID only)		45	0 : 45		0	0.01	0.07	1.11
V67	Firmicutes	Erysipelotrichia	Erysipelotrichales	Erysipelotrichaceae	Turicibacter	sanguinis	99.12 - 99.12	42	42 : 0	0 : 100	0	0.01	0.06	1.03
V67	Spirochaetes	Spirochaetia	Spirochaetales	Spirochaetaceae	(family level ID only)			363	0 : 363		0.02	0.07	0.54	8.94
V8	Actinobacteria	Actinobacteria	Coriobacteriales	Coriobacteriaceae	Olsenella	(genus level ID only)		27	0 : 27		0	0	0.04	100
V9	Proteobacteria	Alphaproteobacteria	Rhodospirillales	Rhodospirillaceae	(family level ID only)			531	0 : 531		0.03	0.1	0.79	3.92
V9	Proteobacteria	Betaproteobacteria	Burkholderiales	Oxalobacteraceae	(slash calls)			174	0 : 174		0.01	0.03	0.26	1.28
V9	Proteobacteria	Betaproteobacteria	Burkholderiales	Oxalobacteraceae	Herbaspirillum	(slash calls)		170	170 : 0		0.01	0.03	0.25	1.25
V9	Proteobacteria	Betaproteobacteria	Burkholderiales	Oxalobacteraceae	Oxalobacter	(genus level ID only)		1326	0 : 1326		0.08	0.24	1.98	9.78
V9	Proteobacteria	Betaproteobacteria	Burkholderiales	Oxalobacteraceae	Oxalobacter	formigenes	99.41 - 99.42	636	0 : 636	92.3 : 7.7	0.04	0.12	0.95	4.69
V9	Proteobacteria	Deltaproteobacteria	Desulfovibrionales	Desulfovibrionaceae	(family level ID only)			1416	0 : 1416		0.08	0.26	2.11	10.45
V9	Proteobacteria	Gammaproteobacteria	Enterobacteriales	Enterobacteriaceae	(family level ID only)			1129	0 : 1129		0.06	0.21	1.68	8.33
V9	Proteobacteria	Gammaproteobacteria	Enterobacteriales	Enterobacteriaceae	(slash calls)			7918	1421 : 6497		0.45	1.44	11.81	58.41
V9	Proteobacteria	Gammaproteobacteria	Enterobacteriales	Enterobacteriaceae	Candidatus Hamiltonella	(genus level ID only)		14	0 : 14		0	0	0.02	0.1
V9	Proteobacteria	Gammaproteobacteria	Enterobacteriales	Enterobacteriaceae	Cronobacter	(genus level ID only)		16	16 : 0		0	0	0.02	0.12
V9	Proteobacteria	Gammaproteobacteria	Enterobacteriales	Enterobacteriaceae	Cronobacter	turicensis	100 - 100	17	17 : 0	0 : 100	0	0	0.03	0.13
V9	Proteobacteria	Gammaproteobacteria	Enterobacteriales	Enterobacteriaceae	Escherichia	(genus level ID only)		69	0 : 69		0	0.01	0.1	0.51
V9	Proteobacteria	Gammaproteobacteria	Enterobacteriales	Enterobacteriaceae	Escherichia	coli	99.42 - 99.42	116	0 : 116	0 : 100	0.01	0.02	0.17	0.86
V9	Proteobacteria	Gammaproteobacteria	Enterobacteriales	Enterobacteriaceae	Salmonella	(genus level ID only)		10	0 : 10		0	0	0.01	0.07
V9	Proteobacteria	Gammaproteobacteria	Pasteurellales	Pasteurellaceae	(slash calls)			14	0 : 14		0	0	0.02	0.1
