# Supplementary material for: A comparative analysis of microbial profile of Guinea fowl and chicken using metagenomic approach
Source: PLoS One. 2018 Mar 1;13(3):e0191029. doi: 10.1371/journal.pone.0191029 (PMC5832216; doi:10.1371/journal.pone.0191029)
Supplement: S1 File — 16SrRNA sequencing data revealing Intestinal microbial profile of the chicken gastrointestinal tract. (ZIP) [file pone.0191029.s002.zip › exports/S003_GF_2_SAMPLE_v1_V67_reads_family.fasta]

>MG|4|V67|F|11|85.51|Actinobacteria|Actinobacteria|Actinomycetales|Micromonosporaceae|Pilimelia|anulata|
GGCTTAATTCGATGCAACGCGAAGAACCTTACCTAGGCTTGACATGGTTTGGAATCCAGAGTGAAAGCTTTGGAGCCCTTCGGGGCCGGACCACAGGTGCTGCATGGCTGTCGTCAGCTCGTGTCGTGAGATGTTCGGTTAAGTCCGGCAACGAGCGCAACCCCTCCCTCCAGTTGCCATCGGGTGATGCCGGGGACTCTGGAGGCACTGCCGCCGCAAGGCGCGA
>MG|4|V67|F|10|86.67|Actinobacteria|Actinobacteria|Coriobacteriales|Coriobacteriaceae|Slackia|heliotrinireducens|
GGCTTAATTCGAAGCAACGCGAAGAACCTTACCAGGGCTTGACATCTAGGTGAAGCGGCGGAAACGCCGTGGCCGAGAGGAGCCTAGACAGGTGGTGCATGGCTGTCGTCAGCTCGTGCTGTGAAGTGTGAGATTAAGTTCTTCAACGAGCGCAACCCCTGCTGCCTGTTGCCAACACGTAATGGTGGGGACTCTGGCAGGACCGCCGGTGACAAATCGGA
>MG|4|V67|F|10|90.54|Actinobacteria|Actinobacteria|Coriobacteriales|Coriobacteriaceae|Olsenella|profusa|
GGTTTAATTCGAAGCAACGCGAAGAACCTTACCAGGTCTTGACATCTAGTGCAATCTGTAGAGATACGGAGTTCCCTTCGGGGACGCTAAGACAGGTGGTGCATGGCTGTCGTCAGCTCGTGTCGTGAGATGTTGGGTTAAGTCCCGCAACGAGCGCAACCCCCGTCGCATGTTGCCAGCGGTTCGGCCGGGCACCCATGCGAGACCGCCGGCGTCAAGCCGGA
>MG|4|V67|F|11|88.69|Actinobacteria|Actinobacteria|Coriobacteriales|Coriobacteriaceae|Olsenella|umbonata|
GGTTTAATTCGAAGCAACGCGAAGAACCTTACCAAATCTTGACATCCCGATGACTGGGGCGTAATGGCCCTTTCCCTTCGGGGCATTGGAGACAGGTGGTGCATGGTTGTCGTCAGCTCGTGTCGTGAGATGTTGGGTTAAGTCCCGCAACGAGCGCAACCCTCGTCGCATGTTGCCAGCGGTTCGGCCGGGCACCCATGCGAGACCGCCGGCGTCAAGCCGGA
>MG|4|V67|F|13|87.67|Actinobacteria|Actinobacteria|Coriobacteriales|Coriobacteriaceae|Olsenella|sp.|
GGCTTAATTCGATGCAACGCGAAGAACCTTACCTAGGCTTGACATGGTTTGGAATCCAGAGTGAAAGCTTTGGAGCCCTTCGGGGCCGGACCACAGGTGCTGCATGGCTGTCGTCAGCTCGTGTCGTGAGATGTTGGGTTAAGTCCCGCAACGAGCGCAACCCTCGTCGCATGTTGCCAGCGGTTCGGCCGGGCACCCATGCGAGACCGCCGGCGTCAAGCCGGA
>MG|4|V67|F|36|90.99|Actinobacteria|Actinobacteria|Coriobacteriales|Coriobacteriaceae|Olsenella|profusa|
GGTTTAATTCGAAGCAACGCGAAGAACCTTACCAGGTCTTGACATCTAGTGCAATCTGTAGAGATACGGAGTTCCCTTCGGGGACGCTAAGACAGGTGGTGCATGGCTGTCGTCAGCTCGTGTCGTGAGATGTTGGGTTAAGTCCCGCAACGAGCGCAACCCTCGTCGCATGTTGCCAGCGGTTCGGCCGGGCACCCATGCGAGACCGCCGGCGTCAAGCCGGA
>MG|4|V67|R|16|90.99|Actinobacteria|Actinobacteria|Coriobacteriales|Coriobacteriaceae|Olsenella|profusa|
TCCGGCTTGACGCCGGCGGTCTCGCATGGGTGCCCGGCCGAACCGCTGGCAACATGCGACGAGGGTTGCGCTCGTTGCGGGACTTAACCCAACATCTCACGACACGAGCTGACGACAGCCATGCACCACCTGTCTTAGCGTCCCCGAAGGGAACTCCGTATCTCTACAGATTGCACTAGATGTCAAGACCTGGTAAGGTTCTTCGCGTTGCTTCGAATTAAACC
>MG|4|V67|F|14|88.79|Actinobacteria|Actinobacteria|Coriobacteriales|Coriobacteriaceae|Olsenella|uli|
GGTTTAATTCGAAGCAACGCGAAGAACCTTACCAGGTCTTGACATCCAGTGCAAACCTAAGAGATTAGGTGTTCCCTTCGGGGACGCTGAGACAGGTGGTGCATGGCTGTCGTCAGCTCGTGTCGTGAGATGTTGGGTTAAGTCCCGCAACGAGCGCAACCCCCCGTCGCATGTTGCCAGCGGTTCGGCCGGGCACCCATGCGAGACCGCCGGCGTCAAGCCGGA
>MG|4|V67|F|11|92.82|Actinobacteria|Actinobacteria|Coriobacteriales|Coriobacteriaceae|Atopobium|sp.|
GGCTTAATTCGAAGCAACGCGAAGAACCTTACCAGGGCTTGACATCTAGGTGAAGCGGCGGAAACGCCGTGGCCGAGAGGAGCCTAGACAGGTGGTGCATGGCTGTCGTCAGCTCGTGTCGTGAGATGTTGGGTTAAGTCCCGCAACGAGCGCAACCCTTATGGCCAGTAGCCAGCAGGTAAAGCTGGGAACTCTGGCGAGACAGCCGGGGATAACCCGGA
>MG|4|V67|R|10|89.64|Actinobacteria|Actinobacteria|Coriobacteriales|Coriobacteriaceae|Olsenella|profusa|
TCCGGCTTGACGCCGGCGGTCTCGCATGGGTGCCCGGCCGAACCGCTGGCAACATGCGACGAGGGTTGCGCTCGTTGCGGGACTTAACCCAACATCTCACGACACGAGCTGACGACAGCCATGCACCACCTGTCTTAGCGTCCCCGAAGGGAACTTTGTATCTCTACAAATGGCACTAGATGTCAAGACCTGGTAAGGTTCTTCGCGTTGCTTCGAATTAAACC
>MG|4|V67|R|10|94.52|Actinobacteria|Actinobacteria|Coriobacteriales|Coriobacteriaceae|Slackia|piriformis|
TCCGGCTTGACGCCGGCAGTCCCCCGCGAGTCCCCAACTGAATGCTGGCAACACGGGGCAGGGGTTGCGCTCGTTGCGGGACTTAACCCAACATCTCACGACACGAGCTGACGACAGCCATGCACCACCTGTCACCGCTCCTTCCGGCCACGCGGTCTCCCGCGCTTCACGGTGGTGTCAAGCCCTGGTAAGGTTCTTCGCGTTGCTTCGAATTAAGCC
>MG|4|V67|F|19|94.52|Actinobacteria|Actinobacteria|Coriobacteriales|Coriobacteriaceae|Slackia|piriformis|
GGCTTAATTCGAAGCAACGCGAAGAACCTTACCAGGGCTTGACACCACCGTGAAGCGCGGGAGACCGCGTGGCCGGAAGGAGCGGTGACAGGTGGTGCATGGCTGTCGTCAGCTCGTGTCGTGAGATGTTGGGTTAAGTCCCGCAACGAGCGCAACCCCTGCCCCGTGTTGCCAGCATTCAGTTGGGGACTCGCGGGGGACTGCCGGCGTCAAGCCGGA
>MG|4|V67|F|39|89.64|Actinobacteria|Actinobacteria|Coriobacteriales|Coriobacteriaceae|Olsenella|profusa|
GGTTTAATTCGAAGCAACGCGAAGAACCTTACCAGGTCTTGACATCTAGTGCCATTTGTAGAGATACAAAGTTCCCTTCGGGGACGCTAAGACAGGTGGTGCATGGCTGTCGTCAGCTCGTGTCGTGAGATGTTGGGTTAAGTCCCGCAACGAGCGCAACCCTCGTCGCATGTTGCCAGCGGTTCGGCCGGGCACCCATGCGAGACCGCCGGCGTCAAGCCGGA
>MG|4|V67|F|19|91.22|Actinobacteria|Coriobacteriia|Coriobacteriales|Coriobacteriaceae|Atopobium|rimae|
GGCTTAATTCGAAGCAACGCGAAGAACCTTACCAGGGCTTGACATCTAGGTGAAGCGGCGGAAACGCCGTGGCCGAGAGGAGCCTAGACAGGTGGTGCATGGCTGTCGTCAGCTCGTGTCGTGAGATGTTGGGTTAAGTCCCGCAACGAGCGCAACCCCTATCTTCAGTAGCCAGCGGTTCGGCCGGGCACTCTGGAGAGACTGCCAGGGATAACCTGGA
>MG|4|V67|R|10|90.29|Actinobacteria|Coriobacteriia|Coriobacteriales|Coriobacteriaceae|Atopobium|rimae|
TCCAGGTTATCCCTGGCAGTCTCCTTAGAGTGCCCAGCTTTACCTGCTGGCTACTAAGCATAAGGGTTGCGCTCGTTGCGGGACTTAACCCAACATCTCACGACACGAGCTGACGACAGCCATGCACCACCTGTCTAGGCTCCTCTCGGCCACGGCGTTTCCGCCGCTTCACCTAGATGTCAAGCCCTGGTAAGGTTCTTCGCGTTGCTTCGAATTAAGCC
>MG|4|V67|F|25|90.29|Actinobacteria|Coriobacteriia|Coriobacteriales|Coriobacteriaceae|Atopobium|rimae|
GGCTTAATTCGAAGCAACGCGAAGAACCTTACCAGGGCTTGACATCTAGGTGAAGCGGCGGAAACGCCGTGGCCGAGAGGAGCCTAGACAGGTGGTGCATGGCTGTCGTCAGCTCGTGTCGTGAGATGTTGGGTTAAGTCCCGCAACGAGCGCAACCCTTATGCTTAGTAGCCAGCAGGTAAAGCTGGGCACTCTAAGGAGACTGCCAGGGATAACCTGGA
>MG|4|V67|F|20|86.64|Bacteroidetes|Bacteroidia|Bacteroidales|Bacteroidaceae|Bacteroides|salanitronis|
GGTTTAATTCGATGATACGCGAGGAACCTTACCCGGGCTCGAACGGCGTCCGGATGCCGCGGAGACGCGGCAGTCTACGGACGGGCGCCGAGGTGCTGCATGGTTGTCGTCAGCTCGTGCCGTGAGGTGTCGGCTTAAGTGCCATAACGAGCGCAACCCTTGCTGACAGTTGCCATCAGGTAAAGCTGGGGACTCTGTCGGGACTGCCACCGTAAGGTGTGA
>MG|4|V67|F|24|88.39|Bacteroidetes|Bacteroidia|Bacteroidales|Bacteroidaceae|Bacteroides|sp.|
GGTTTAATTCGATGATACGCGAGGAACCTTACCCGGGCTTGAACTGCGGCTGACGTAGGCGGAAACGCTTATTTCCTTCGGGACAGTCGCGGAGGTGCTGCATGGTTGTCGTCAGCTCGTGCCGTGAGGTGTCGGCTTAAGTGCCATAACGAGCGCAACCCTCATGGCCAGTTGCCATCGGATAATGCCGGGGACTCTGGCCAGACTGCGTCGTAAGATGCGA
>MG|4|V67|F|28|94.2|Bacteroidetes|Bacteroidia|Bacteroidales|Bacteroidaceae|Bacteroides|salanitronis|
GGTTTAATTCGATGATACGCGAGGAACCTTACCCGGGCTTGAACTGTGCCTGAATGTGGCGGAAACGTCACAGCCAGCAATGGCAGGCATGGAGGTGCTGCATGGTTGTCGTCAGCTCGTGCCGTGAGGTGTCGGCTTAAGTGCCATAACGAGCGCAACCCCTTCCGCCGGTTGCCATCAGGTGATGCTGGGGACTCCGGCGGTACTGCCGCCGCAAGGTGCGA
>MG|4|V67|F|49|91.07|Bacteroidetes|Bacteroidia|Bacteroidales|Bacteroidaceae|Bacteroides|salanitronis|
GGTTTAATTCGATGATACGCGAGGAACCTTACCCGGGCTTGAACTGCGTCCGCGGGCGCCGGAAACGGCGCCGCCAGCGATGGCGGGCGCGGAGGTGCTGCATGGTTGTCGTCAGCTCGTGCCGTGAGGTGTCGGCTTAAGTGCCATAACGAGCGCAACCCCTTCCGCCGGTTGCCATCAGGTGATGCTGGGGACTCCGGCGGTACTGCCGCCGCAAGGTGCGA
>MG|4|V67|R|14|91.96|Bacteroidetes|Bacteroidia|Bacteroidales|Bacteroidaceae|Bacteroides|salanitronis|
TCGCATCTTACGATGGCAGTACGGCCAGAGTCCCCAGCACCACCTGATGGCAACTGGCCGAAGGGGTTGCGCTCGTTATGGCACTTAAGCCGACACCTCACGGCACGAGCTGACGACAACCATGCAGCACCTCCATGCCTGCCATTGCTGGCTCCAGAGTTTCCTTTGGATTCAGGCACAGTTCAAGCCCGGGTAAGGTTCCTCGCGTATCATCGAATTAAACC
>MG|4|V67|R|11|90.38|Bacteroidetes|Bacteroidia|Bacteroidales|Bacteroidaceae|Bacteroides|salanitronis|
TCGCGCCTTGCGGCGGCAGTGCCTCCAGAGTCCCCGGCATCACCCGATGGCAACTGGAGGGAGGGGTTGCGCTCGTTATGGCACTTAAGCCGACACCTCACGGCACGAGCTGACGACAACCATGCAGCACCTCCGCGCCCGCCATCGCTGGCGGCGCCGTTTCCGGCGCCCGCGGACGCAGTTCAAGCCCGGGTAAGGTTCCTCGCGTATCATCGAATTAAAACC
>MG|4|V67|R|11|90.18|Bacteroidetes|Bacteroidia|Bacteroidales|Bacteroidaceae|Bacteroides|salanitronis|
TCGCATCTTACGACGGCAGTCTCTCCAGAGTCCCCGGCATCACCCGATGGCAACTGGAGGGAGGGGTTGCGCTCGTTATGGCACTTAAGCCGACACCTCACGGCACGAGCTGACGACAACCATGCAGCACCTCCGCGCCCGCCATCGCTGGCGGCGCCGTTTCCGGCGCCCGCGGACGCAGTTCAAGCCCGGGTAAGGTTCCTCGCGTATCATCGAATTAAACC
>MG|4|V67|F|15|89.55|Bacteroidetes|Bacteroidia|Bacteroidales|Bacteroidaceae|Bacteroides|salanitronis|
GGTTTAATTCGATGATACGCGAGGAACCTTACCCGGGCTTGAAATGTGCCTGACGGGCTCCGAAAGGGGCCTTCCGCAAGGCAGGCATGTAGGTGCTGCATGGTTGTCGTCAGCTCGTGCCGTGAGGTGTCGGCTTAAGTGCCATAACGAGCGCAACCCCTCCCTCCAGTTGCCATCGGGTAAAGCCGGGGACTCTGGAGGCACTGCCATCGCAAGATGTGA
>MG|4|V67|F|89|89.29|Bacteroidetes|Bacteroidia|Bacteroidales|Bacteroidaceae|Bacteroides|sp.|
GGTTTAATTCGATGATACGCGAGGAACCTTACCCGGGCTTGAACTGCGCAGGACGCATTTGGAAACAGATGTTCCTTCGGGGCCTGCGTGGAGGTGCTGCATGGTTGTCGTCAGCTCGTGCCGTGAGGTGTCGGCTCAAGTGCCATAACGAGCGCAACCCTCATTTCCAGTTGCCATCGGGTAATGCCGGGGACTCTGGAGAGACTGCCGTCGTAAGATGCGA
>MG|4|V67|F|16|91.56|Bacteroidetes|Bacteroidia|Bacteroidales|Bacteroidaceae|Bacteroides|salanitronis|
GGTTTAATTCGATGATACGCGAGGAACCTTACCCGGGGCTTGAACTGTGCCTGAATCCAGAGGAAACTCTGGAGCCAGCAATGGCAGGCATGGAGGTGCTGCATGGTTGTCGTCAGCTCGTGCCGTGAGGTGTCGGCTTAAGTGCCATAACGAGCGCAACCCCTTCGGCCAGTTGCCATCAGGTGGTGCTGGGGACTCTGGCCGTACTGCCATCGTAAGATGCGA
>MG|4|V67|R|11|89.05|Bacteroidetes|Bacteroidia|Bacteroidales|Bacteroidaceae|Bacteroides|uniformis|
TCTCGGCTTGCGCCGGCAGTCTCGATTGAGTCCTCAGCTTTGCCTGTTAGTAACTATCGATAAGGGTTGCGCTCGTTATGGCACTTAAGCCGACACCTCACGGCACGAGCTGACGACAACCATGCAGCACCTCCGCGCCCGCCATCGCTGGCGGCGCCGTTTCCGGCGCCCGCGGACGCAGTTCAAGCCCGGGTAAGGTTCCTCGCGTATCATCGAATTAAACC
>MG|4|V67|R|31|92.41|Bacteroidetes|Bacteroidia|Bacteroidales|Bacteroidaceae|Bacteroides|salanitronis|
TCGCATCTTACGATGGCAGTCCCGCCAGAGTCCACAGCTTTGCCTGTTTGTAACTGGCGGCAAGGGTTGCGCTCGTTATGGCACTTAAGCCGACACCTCACGGCACGAGCTGACGACAACCATGCAGCACCTCCACGGATGTGATTGCTCACTTGTGTGTTTCCACACAATGCATCCGCAGTTCAAGCCCGGGTAAGGTTCCTCGCGTATCATCGAATTAAACC
>MG|4|V67|F|21|83.81|Bacteroidetes|Bacteroidia|Bacteroidales|Bacteroidaceae|Bacteroides|salanitronis|
GGTTTAATTCGATGATACGCGAGGAACCTTACCCGGGCTCGAACGGCGTCCGGATGCCGCGGAGACGCGGCAGTCTCACGACGGTCGCCGAGGTGCTGCATGGTTGTCGTCAGCTCGTGCCGTGAGGTGTAGGCTCAAGTGCCATAACGAGCGCAACCCCCCGCCGCGTGTTGCCAACGGTTTGATGCCGGGGACTCTCGCGGGACTGCCGCCGCAAGGTGGA
>MG|4|V67|F|18|88.39|Bacteroidetes|Bacteroidia|Bacteroidales|Bacteroidaceae|Bacteroides|sp.|
GGTTTAATTCGATGATACGCGAGGAACCTTACCCGGGCTTGAACTGCGGCTGGCGTAGGCGGAAACGCTTATTTCCTTCGGGACAGTCGCGGAGGTGCTGCATGGTTGTCGTCAGCTCGTGCCGTGAGGTGTCGGCTTAAGTGCCATAACGAGCGCAACCCTCATGGCCAGTTGCCATCGGGCAATGCCGGGGACTCTGGCCAGACTGCCGTCGTAAGATGCGA
>MG|4|V67|F|10|92.04|Bacteroidetes|Bacteroidia|Bacteroidales|Bacteroidaceae|Bacteroides|salanitronis|
GGTTTAATTCGATGATACGCGAGGAACCTTACCCGGGCTTGAACTGTGCCTGAATGTGGCGGAAACGTCACAGCCAGCAATGGCAGGCATGGAGGTGCTGCATGGTTGTCGTCAGCTCGTGCCGTGAGGTGTCGGCTTAAGTGCCATAACGAGCGCAACCCTCATTTCCAGTTGCCATCGGGTAATGCCGGGGACTCTGGAGAGACTGCCGTCGTAAGATGCGA
>MG|4|V67|F|11|92.38|Bacteroidetes|Bacteroidia|Bacteroidales|Bacteroidaceae|Bacteroides|salanitronis|
GGTTTAATTCGATGATACGCGAGGAACCTTACCCGGGCTTGAAATGTGCCTGAAGCGGTCCGAAAGGCCCGCGCCGCAAGGCAGGCATGTAGGTGCTGCATGGTTGTCGTCAGCTCGTGCCGTGAGGTGTCGGCTTAAGTGCCATAACGAGCGCAACCCCTTCGGCCAGTTGCCATCAGGTGGTGCTGGGGACTCTGGCCGTACTGCCATCGTAAGATGCGA
>MG|4|V67|F|13|88.02|Bacteroidetes|Bacteroidia|Bacteroidales|Bacteroidaceae|Bacteroides|salanitronis|
GGTTTAATTCGATGATACGCGAGGAACCTTACCCGGGCTCGAACGGCGCCGGAATATGCAAGAGATTGCATAGTCTACGGACTGGCGTCGAGGTGCTGCATGGTTGTCGTCAGCTCGTGCCGTGAGGTGTCGGCTCAAGTGCCATAACGAGCGCAACCCTTGCTGACAGTTGCCATCAGGTGATGCTGGGGACTCTGTCGGGACTGCCACCGTAAGGTGTGA
>MG|4|V67|F|94|88.05|Bacteroidetes|Bacteroidia|Bacteroidales|Bacteroidaceae|Bacteroides|salanitronis|
GGTTTAATTCGATGATACGCGAGGAACCTTACCCGGGCTTGAACTGCGGACGTATCGTGCGGAAACGTGCGAGCCAGCAATGGCGTCCGTGGAGGTGCTGCATGGTTGTCGTCAGCTCGTGCCGTGAGGTGTCGGCTCAAGTGCCATAACGAGCGCAACCCCTGCCTTCAGTTGCCATCGGGTAATGCCGGGCACTCTGTAGGGACTGCCGTCGCAAGATGCGA
>MG|4|V67|R|133|90.05|Bacteroidetes|Bacteroidia|Bacteroidales|Bacteroidaceae|Bacteroides|salanitronis|
TCGCGCCTTGCGGCGGCAGTGCCTCCAGAGTCCCCGGCATCACCCGATGGCAACTGGAGGGAGGGGTTGCGCTCGTTATGGCACTTAAGCCGACACCTCACGGCACGAGCTGACGACAACCATGCAGCACCTCCGCGCCCGCCATCGCTGGCGGCGCCGTTTCCGGCGCCCCGCGGACGCAGTTCAAGCCCGGGTAAGGTTCCTCGCGTATCATCGAATTAAACC
>MG|4|V67|F|15|89.91|Bacteroidetes|Bacteroidia|Bacteroidales|Bacteroidaceae|Bacteroides|plebeius|
GGTTTAATTCGATGATACGCGAGGAACCTTACCCGGGCTCGAACGGTGCAGGAATCGGCCAGAGATGGCCGAGCTCTTCGGAGCCTGTATCGAGGTGCTGCATGGTTGTCGTCAGCTCGTGCCGTGAGGTGTCGGCTTAAGTGCCATAACGAGCGCAACCCTCGCCGCCAGTTACTAACAGTTAAAGCTGAGGACTCTGGCGGGACTGCCATCGTAAGATGTGA
>MG|4|V67|F|11|92.48|Bacteroidetes|Bacteroidia|Bacteroidales|Bacteroidaceae|Bacteroides|salanitronis|
GGTTTAATTCGATGATACGCGAGGAACCTTACCCGGGCTTGAACTGTGCCTGAATCCGGAGGAACTCCGGAGCCAGCAATGGCAGGCATGGAGGTGCTGCATGGTTGTCGTCAGCTCGTGCCGTGAGGTGTCGGCTTAAGTGCCATAACGAGCGCAACCCCTTCGGCCAGTTGCCATCAGGTGGTGCTGGGGACTCTGGCCGTACTGCCATCGTAAGATGCGA
>MG|4|V67|F|10|88.52|Bacteroidetes|Bacteroidia|Bacteroidales|Bacteroidaceae|Bacteroides|salanitronis|
GGTTTAATTCGATGATACGCGAGGAACCTTACCCGGGCTCGAACGGCGCCGGAATATGCAAGAGATTGCATAGTCTACGGACTGGCGTCGAGGTGCTGCATGGTTGTCGTCAGCTCGTGCCGTGAGGTGTCGGCTTAAGTGCCATAACGAGCGCAACCCCTCCCTCCAGTTGCCATCGGGTGATGCCGGGGACTCTGGAGGCACTGCCGCCGCAAGGCGCGA
>MG|4|V67|F|29|89.24|Bacteroidetes|Bacteroidia|Bacteroidales|Bacteroidaceae|Bacteroides|salanitronis|
GGTTTAATTCGATGATACGCGAGGAACCTTACCCGGGCTCGAACGGCGTCCGGATGCCGCGGAGACGCGGCAGTCTACGGACGGGCGCCGAGGTGCTGCATGGTTGTCGTCAGCTCGTGCCGTGAGGTGTCGGCTTAAGTGCCATAACGAGCGCAACCCCTTCGGCCAGTTGCCATCAGGTGGTGCTGGGGACTCTGGCCGTACTGCCATCGTAAGATGCGA
>MG|4|V67|F|154|89.33|Bacteroidetes|Bacteroidia|Bacteroidales|Bacteroidaceae|Bacteroides|sp.|
GGTTTAATTCGATGATACGCGAGGAACCTTACCCGGGCTTGAACTGCGCAGGACGCATTTGGAAACAGATGTTCCCTTCGGGGCCTGCGTGGAGGTGCTGCATGGTTGTCGTCAGCTCGTGCCGTGAGGTGTCGGCTCAAGTGCCATAACGAGCGCAACCCTCATTTCCAGTTGCCATCGGGTAGTGCCGGGGACTCTGGAGAGACTGCCGTCGTAAGATGCGAG
>MG|4|V67|F|10|93.67|Bacteroidetes|Bacteroidia|Bacteroidales|Bacteroidaceae|Bacteroides|salanitronis|
GGTTTAATTCGATGATACGCGAGGAACCTTACCCGGGCTTGAACTGTGCCTGAATGTGGCGGAAACGTCACAGCCAGCAATGGCAGGCATGGAGGTGCTGCATGGTTGTCGTCAGCTCGTGCCGTGAGGTGTCGGCTTAAGTGCCATAACGAGCGCAACCCTTTCTGCCAGTTACTAACAGGTTGAGCTGAGGACTCTGGCGGTACTGCCATCGTAAGATGTGA
>MG|4|V67|F|40|89.33|Bacteroidetes|Bacteroidia|Bacteroidales|Bacteroidaceae|Bacteroides|sp.|
GGTTTAATTCGATGATACGCGAGGAACCTTACCCGGGCTTGAACTGCGCAGGACGCATTTGGAAACAGATGTTCCCTTCGGGGCCTGCGTGGAGGTGCTGCATGGTTGTCGTCAGCTCGTGCCGTGAGGTGTCGGCTTAAGTGCCATAACGAGCGCAACCCCTTCGGCCAGTTGCCATCAGGTGGTGCTGGGGACTCTGGCCGTACTGCCATCGTAAGATGCGA
>MG|4|V67|F|56|88.11|Bacteroidetes|Bacteroidia|Bacteroidales|Bacteroidaceae|Bacteroides|rodentium|
GGTTTAATTCGATGATACGCGAGGAACCTTACCCGGGCTTGAACTGTGCCTGAATCCAGAGGAAACTCTGGAGCCAGCAATGGCAGGCATGGAGGTGCTGCATGGTTGTCGTCAGCTCGTGCCGTGAGGTGTCGGCTTAAGTGCCATAACGAGCGCAACCCTTGCTGACAGTTGCCATCAGGTGATGCTGGGGACTCTGTCGGGACTGCCACCGTAAGGTGTGA
>MG|4|V67|F|10|89.78|Bacteroidetes|Bacteroidia|Bacteroidales|Bacteroidaceae|Bacteroides|sp.|
GGTTTAATTCGATGATACGCGAGGAACCTTACCCGGGCTTGAACTGCGCAGGACGCATTTGGAAACAGATGTTCCCTTCGGGGTCTGCGTGGAGGTGCTGCATGGTTGTCGTCAGCTCGTGCCGTGAGGTGTCGGCTCAAGTGCCATAACGAGCGCAACCCTCATTTCCAGTTGCCATCGGGTAATGCCGGGGACTCTGGAGAGACTGCCGTCGTAAGATGCGA
>MG|4|V67|F|11|90.95|Bacteroidetes|Bacteroidia|Bacteroidales|Bacteroidaceae|Bacteroides|salanitronis|
GGTTTAATTCGATGATACGCGAGGAACCTTACCCGGGCTTGAACTGCGGATGAATGACGTGGAAACATGTCAGTGAGCAATCACATCCGCGGAGGTGCTGCATGGTTGTCGTCAGCTCGTGCCGTGAGGTGTCGGCTTAAGTGCCATAACGAGCGCAACCCCTCCCTCCAGTTGCCATCGGGTGATGCCGGGGACTCTGGAGGCACTGCCGCCGCAAGGCGCGA
>MG|4|V67|R|12|90.18|Bacteroidetes|Bacteroidia|Bacteroidales|Bacteroidaceae|Bacteroides|sp.|
TCGCATCTTACGACGGCAGTCTGGCCAGAGTCCCCGGCATTATCCGATGGCAACTGGCCATGAGGGTTGCGCTCGTTATGGCACTTAAGCCGACACCTCACGGCACGAGCTGACGACAACCATGCAGCACCTCCACGCAGGCCCCGAAGGGAACATCTGTTTCCAAATGCGTCCTGCGCAGTTCAAGCCCGGGTAAGGTTCCTCGCGTATCATCGAATTAAACC
>MG|4|V67|R|14|92.86|Bacteroidetes|Bacteroidia|Bacteroidales|Bacteroidaceae|Bacteroides|salanitronis|
TCGCATCTTACGATGGCAGTACCGCCAGAGTCCCCAGCATTGCCTGATGGCAACTGGCGGAAGGGGTTGCGCTCGTTATGGCACTTAAGCCGACACCTCACGGCACGAGCTGACGACAACCATGCAGCACCTCCATGCCTGCCATTGCTGGCTCCAGAGTTTCCTTTGGATTCAGGCACAGTTCAAGCCCGGGTAAGGTTCCTCGCGTATCATCGAATTAAACC
>MG|4|V67|F|10|88.44|Bacteroidetes|Bacteroidia|Bacteroidales|Bacteroidaceae|Bacteroides|salanitronis|
GGTTTAATTCGATGATACGCGAGGAACCTTACCCGGGCTTGAAAGTTAGCGACGGGGCCGGAAACGGCCCTTCCAGCGATGGCGCGAAACTAGGTGCTGCATGGTTGTCGTCAGCTCGTGCCGTGAGGTGTCGGCTTAAGTGCCATAACGAGCGCAACCCCTTCGGCCAGTTGCCATCAGGTGGTGCTGGGGACTCTGGCCGTACTGCCATCGTAAGATGCGA
>MG|4|V67|F|49|91.93|Bacteroidetes|Bacteroidia|Bacteroidales|Bacteroidaceae|Bacteroides|salanitronis|
GGTTTAATTCGATGATACGCGAGGAACCTTACCCGGGCTTGAAATGTGCCTGACGGGCTCCGAAAGGGGCCTTCCGCAAGGCAGGCATGTAGGTGCTGCATGGTTGTCGTCAGCTCGTGCCGTGAGGTGTCGGCTTAAGTGCCATAACGAGCGCAACCCCTTCGGCCAGTTGCCATCAGGTGGTGCTGGGGACTCTGGCCGTACTGCCATCGTAAGATGCGA
>MG|4|V67|F|23|90.5|Bacteroidetes|Bacteroidia|Bacteroidales|Bacteroidaceae|Bacteroides|salanitronis|
GGTTTAATTCGATGATACGCGAGGAACCTTACCCGGGCTTGAACTGCGTCCGCGGGCGCCGGAAACGGCGCCGCCAGCGATGGCGGGCGCGGAGGTGCTGCATGGTTGTCGTCAGCTCGTGCCGTGAGGTGTCGGCTTAAGTGCCATAACGAGCGCAACCCTTTCTGCCAGTTACTAACAGGTTGAGCTGAGGACTCTGGCGGTACTGCCATCGTAAGATGTGA
>MG|4|V67|R|21|96.4|Bacteroidetes|Bacteroidia|Bacteroidales|Bacteroidaceae|Bacteroides|salanitronis|
TCGCATCTTACGATGGCAGTACCGGCAGAGTACCCAGCATCACCTGATGGCAACTGCCGGAAGGGGTTGCGCTCGTTATGGCACTTAAGCCGACACCTCACGGCACGAGCTGACGACAACCATGCAGCACCTCCGCGCCTGCCTTGCGGCTGCACCGTTTCCGGCACATTCAGGCGCAGTTCAAGCCGGGTAAGGTTCCTCGCGTATCATCGAATTAAACC
>MG|4|V67|F|17|87.68|Bacteroidetes|Bacteroidia|Bacteroidales|Bacteroidaceae|Bacteroides|barnesiae|
GGTTTAATTCGATGATACGCGAGGAACCTTACCCGGGCTCGAACGCCATTCCGACGAGCTGGAAACAGCGAGGCCCGCAAGGGGGGATGGCGAGGTGCTGCATGGTTGTCGTCAGCTCGTGCCGTGAGGTGTCGGCTTAAGTGCCATAACGAGCGCAACCCCTTCCGCCGGTTGCCATCAGGTGATGCTGGGGACTCCGGCGGTACTGCCGCCGCAAGGTGCGA
>MG|4|V67|R|14|87.84|Bacteroidetes|Bacteroidia|Bacteroidales|Bacteroidaceae|Bacteroides|massiliensis|
TCGCAGCTTACGCTGGCAGTCCCGACAGAGTCCTCAACGCTACTTGTTAGTAACTGTCGGCAAGGGTTGCGCTCGTTATGGCACTTAAGCCGACACCTCACGGCACGAGCTGACGACAACCATGCAGCACCTCCATGCCTGCCATTGCTGGCTCCAGAGTTTCCTCTGGATTCAGGCACAGTTCAAGCCCGGGTAAGGTTCCTCGCGTATCATCGAATTAAACC
>MG|4|V67|F|24|89.4|Bacteroidetes|Bacteroidia|Bacteroidales|Bacteroidaceae|Bacteroides|salanitronis|
GGTTTAATTCGATGATACGCGAGGAACCTTACCCGGGCTTGAAATGTGCCTGACGGGCTCCGAAAGGGGCCTTCCGCAAGGCAGGCATGTAGGTGCTGCATGGTTGTCGTCAGCTCGTGCCGTGAGGTGTCGGCTTAAGTGCCATAACGAGCGCAACCCTTGCTGACAGTTGCCATCAGGTAAAGCTGGGGACTCTGTCGGGACTGCCACCGTAAGGTGTGA
>MG|4|V67|R|45|90.05|Bacteroidetes|Bacteroidia|Bacteroidales|Bacteroidaceae|Bacteroides|salanitronis|
TCGCGCCTTGCGGCGGCAGTGCCTCCAGAGTCCCCGGCATCACCCGATGGCAACTGGAGGGAGGGGTTGCGCTCGTTATGGCACTTAAGCCGACACCTCACGGCACGAGCTGACGACAACCATGCAGCACCTCCGCGCCCCGCCATCGCTGGCGGCGCCGTTTCCGGCGCCCGCGGACGCAGTTCAAGCCCGGGTAAGGTTCCTCGCGTATCATCGAATTAAACC
>MG|4|V67|F|16|89.45|Bacteroidetes|Bacteroidia|Bacteroidales|Bacteroidaceae|Bacteroides|salanitronis|
GGTTTAATTCGATGATACGCGAGGAACCTTACCCGGGCTTGAACTGTGCCTGACTGCCTCAGAGATGGGGCTTCCAGCAATGGCAGGCATGGAGGTGCTGCATGGTTGTCGTCAGCTCGTGCCGTGAGGTGTCGGCTTAAGTGCCATAACGAGCGCAACCCTTGCTGACAGTTGCCATCAGGTGATGCTGGGGACTCTGTCGGGACTGCCACCGTAAGGTGTGA
>MG|4|V67|F|10|84.69|Bacteroidetes|Bacteroidia|Bacteroidales|Bacteroidaceae|Bacteroides|salanitronis|
GGTTTAATTCGATGATACGCGAGGAACCTTACCCGGGCTCGAACGGCGTCCGGATGCGCGGAGACGCGGCAGTCTCACGACGGTCGCCGAGGTGCTGCATGGTTGTCGTCAGCTCGTGCCGTGAGGTGTAGGCTCAAGTGCCATAACGAGCGCAACCCCCGCCGCGTGTTGCCAACGGTTTGATGCCGGGGACTCTCGCGGGACTGCCGCCGCAAGGTGGA
>MG|4|V67|F|15|91.4|Bacteroidetes|Bacteroidia|Bacteroidales|Bacteroidaceae|Bacteroides|salanitronis|
GGTTTAATTCGATGATACGCGAGGAACCTTACCCGGGCTTGAACTGCGGATGCATTGTCTGGAAACAGGCAAGTGGGCAACCACATCCGTGGAGGTGCTGCATGGTTGTCGTCAGCTCGTGCCGTGAGGTGTCGGCTTAAGTGCCATAACGAGCGCAACCCCGATTGCCAGTTGCCAGCGGATAATGCCGGGCACTCTGGCGAGACTGCCGTCGTAAGATGTGA
>MG|4|V67|F|15|92.41|Bacteroidetes|Bacteroidia|Bacteroidales|Bacteroidaceae|Bacteroides|salanitronis|
GGTTTAATTCGATGATACGCGAGGAACCTTACCCGGGCTTGAACTGTGCCTGAATCCAAAGGAAACTCTGGAGCCAGCAATGGCAGGCATGGAGGTGCTGCATGGTTGTCGTCAGCTCGTGCCGTGAGGTGTCGGCTTAAGTGCCATAACGAGCGCAACCCCTTCCGCCAGTTGCCATCAGGCGAAGCTGGGGACTCTGGCGGTACTGCCATCGTAAGATGCGA
>MG|4|V67|F|18|86.67|Bacteroidetes|Bacteroidia|Bacteroidales|Bacteroidaceae|Bacteroides|salanitronis|
GGTTTAATTCGATGATACGCGAGGAACCTTACCCGGGCTCAAACGTTGGGGGAATGCATATGAAAGTATGCAGCCAGCAATGGTCGCCAACGAGGTGCTGCATGGTTGTCGTCAGCTCGTGCCGTGAGGTGTCGGCTTAAGTGCCATAACGAGCGCAACCCCTTCGGCCAGTTGCCATCAGGTGGTGCTGGGGACTCTGGCCGTACTGCCATCGTAAGATGCGA
>MG|4|V67|F|3619|90.48|Bacteroidetes|Bacteroidia|Bacteroidales|Bacteroidaceae|Bacteroides|salanitronis|
GGTTTAATTCGATGATACGCGAGGAACCTTACCCGGGCTTGAACTGCGTCCGCGGGCGCCGGAAACGGCGCCGCCAGCGATGGCGGGCGCGGAGGTGCTGCATGGTTGTCGTCAGCTCGTGCCGTGAGGTGTCGGCTTAAGTGCCATAACGAGCGCAACCCCTCCCTCCAGTTGCCATCGGGTGATGCCGGGGACTCTGGAGGCACTGCCGCCGCAAGGCGCGAG
>MG|4|V67|F|16|86.73|Bacteroidetes|Bacteroidia|Bacteroidales|Bacteroidaceae|Bacteroides|uniformis|
GGTTTAATTCGATGATACGCGAGGAACCTTACCCGGGCTTGAACTGTGCCTGAATCCAAAGGAAACTTTGGAGCCAGCAATGGCAGGCATGGAGGTGCTGCATGGTTGTCGTCAGCTCGTGCCGTGAGGTGTCGGCTTAAGTGCCATAACGAGCGCAACCCTTGCTGACAGTTGCCATCAGGTAAAGCTGGGGACTCTGTCGGGACTGCCACCGTAAGGTGTGA
>MG|4|V67|F|21|88.94|Bacteroidetes|Bacteroidia|Bacteroidales|Bacteroidaceae|Bacteroides|salanitronis|
GGTTTAATTCGATGATACGCGAGGAACCTTACCCGGGCTTGAACTGCGTCCGCGGGCGCCGGAAACGGCGCCGCCAGCGATGGCGGGCGCGGAGGTGCTGCATGGTTGTCGTCAGCTCGTGCCGTGAGGTGTCGGCTTAAGTGCCATAACGAGCGCAACCCTCATTTCCAGTTGCCATCGGGTAATGCCGGGGACTCTGGAGAGACTGCCGTCGTAAGATGCGA
>MG|4|V67|F|10|89.5|Bacteroidetes|Bacteroidia|Bacteroidales|Bacteroidaceae|Bacteroides|salanitronis|
GGTTTAATTCGATGATACGCGAGGAACCTTACCCGGGGCTTGAACTGCGTCCGCGGGCGCCGGAAACGGCGCCGCCAGCGATGGCGGGCGCGGAGGTGCTGCATGGTTGTCGTCAGCTCGTGCCGTGAGGTGTCGGCTTAAGTGCCATAACGAGCGCAACCCTTGCTGACAGTTGCCATCAGGTAAAGCTGGGGACTCTGTCGGGACTGCCACCGTAAGGTGTGA
>MG|4|V67|F|10|89.91|Bacteroidetes|Bacteroidia|Bacteroidales|Bacteroidaceae|Bacteroides|salanitronis|
GGTTTAATTCGATGATACGCGAGGAACCTTACCCGGCTTGAACTGCGTCCGCGGGCGCCGGAAACGGCGCCGCCAGCGATGGCGGGCGCGGAGGTGCTGCATGGTTGTCGTCAGCTCGTGCCGTGAGGTGTCGGCTTAAGTGCCATAACGAGCGCAACCCTTGCTGACAGTTGCCATCAGGTGATGCTGGGGACTCTGTCGGGACTGCCACCGTAAGGTGTGA
>MG|4|V67|F|33|86.06|Bacteroidetes|Bacteroidia|Bacteroidales|Bacteroidaceae|Bacteroides|salanitronis|
GGTTTAATTCGATGATACGCGAGGAACCTTACCCGGGCTCGAACGCGTCCGGATGCCGCGGAGACGCGGCAGTCTACGGACGGGCGCCGAGGTGCTGCATGGTTGTCGTCAGCTCGTGCCGTGAGGTGTCGGCTCAAGTGCCATAACGAGCGCAACCCCTGTCGCCAGTTGCCAACGGGTAATGCCGGGGACTCTGGCGAGACTGCGCCGCAAGGTGCGAA
>MG|4|V67|F|390|86.1|Bacteroidetes|Bacteroidia|Bacteroidales|Bacteroidaceae|Bacteroides|salanitronis|
GGTTTAATTCGATGATACGCGAGGAACCTTACCCGGGCTCGAACGGCGCCGGAATATGCAAGAGATTGCATAGTCTACGGACTGGCGTCGAGGTGCTGCATGGTTGTCGTCAGCTCGTGCCGTGAGGTGTCGGCTCAAGTGCCATAACGAGCGCAACCCCTGCGGACAGTTGCCATCAAGTTAGGTTGGGGACTCTGTCCGGACTGCCGCCGCAAGGTGCGA
>MG|4|V67|R|11|90.38|Bacteroidetes|Bacteroidia|Bacteroidales|Bacteroidaceae|Bacteroides|salanitronis|
TCGCGCCTTGCGGCGGCAGTGCCTCCAGAGTCCCCGGCATCACCCGATGGCAACTGGAGGGAGGGGTTGCGCTCGTTATGGCACTTAAGCCGACACCTCACGGCACGAGCTGACGACAACCATGCAGCACCTCCCCGGCCGCCTTGCGGCTGCGCCCTTTCGGACGCATTCGGCCGGGGTTCGAGCCCGGGTAAGGTTCCTCGCGTATCATCGAATTAAACC
>MG|4|V67|F|22|92.83|Bacteroidetes|Bacteroidia|Bacteroidales|Bacteroidaceae|Bacteroides|salanitronis|
GGTTTAATTCGATGATACGCGAGGAACCTTACCCGGGCTTGAAATGTGCCTGACGGGCTCCGAAAGGGGCCTTCCGCAAGGCAGGCATGTAGGTGCTGCATGGTTGTCGTCAGCTCGTGCCGTGAGGTGTCGGCTTAAGTGCCATAACGAGCGCAACCCCTTCCGCCAGTTGCCATCAGGCGATGCTGGGGACTCTGGCGGTACTGCCATCGTAAGATGCGA
>MG|4|V67|F|48|89.29|Bacteroidetes|Bacteroidia|Bacteroidales|Bacteroidaceae|Bacteroides|sp.|
GGTTTAATTCGATGATACGCGAGGAACCTTACCCGGGCTTGAACTGCGACTGACTTACCTGGAAACAGGTATTTCCTTCGGGACAGTCGTGGAGGTGCTGCATGGTTGTCGTCAGCTCGTGCCGTGAGGTGTCGGCTCAAGTGCCATAACGAGCGCAACCCTCATTTCCAGTTGCCATCGGGTAATGCCGGGGACTCTGGAGAGACTGCGTCGTAAGATGCGA
>MG|4|V67|F|17|91.9|Bacteroidetes|Bacteroidia|Bacteroidales|Bacteroidaceae|Bacteroides|salanitronis|
GGTTTAATTCGATGATACGCGAGGAACCTTACCCGGGCTTGAACTGCGTCCGCGGGCGCCGGAAACGGCGCCGCCAGCGATGGCGGGCGCGGAGGTGCTGCATGGTTGTCGTCAGCTCGTGCCGTGAGGTGTCGGCTTAAGTGCCATAACGAGCGCAACCCCTTCCGCCAGTTGCCATCGGGCAATGCCGGGGACTCTGGCGGTACTGCCGCCGCAAGGTGTGA
>MG|4|V67|R|13|93.3|Bacteroidetes|Bacteroidia|Bacteroidales|Bacteroidaceae|Bacteroides|salanitronis|
TCGCATCTTACGATGGCAGTACCGCCAGAGTCCCCAGCATTGCCTGATGGCAACTGGCGGAAGGGGTTGCGCTCGTTATGGCACTTAAGCCGACACCTCACGGCACGAGCTGACGACAACCATGCAGCACCTCCATGCCTGCCATTGCTGGCTCCGGAGTTTCCTCTGGATTCAGGCACAGTTCAAGCCCGGGTAAGGTTCCTCGCGTATCATCGAATTAAACC
>MG|4|V67|F|10|87.39|Bacteroidetes|Bacteroidia|Bacteroidales|Bacteroidaceae|Bacteroides|massiliensis|
GGTTTAATTCGATGATACGCGAGGAACCTTACCCGGGCTTGAACTGTGCCTGAATCCAAAGGAAACTCTGGAGCCAGCAATGGCAGGCATGGAGGTGCTGCATGGTTGTCGTCAGCTCGTGCCGTGAGGTGTCGGCTTAAGTGCCATAACGAGCGCAACCCTTGCCGACAGTTACTAACAAGTAGCGTTGAGGACTCTGTCGGGACTGCCAGCGTAAGCTGCGA
>MG|4|V67|R|10|93.3|Bacteroidetes|Bacteroidia|Bacteroidales|Bacteroidaceae|Bacteroides|salanitronis|
TCGCATCTTACGATGGCAGTACCGCCAGAGTCCCCAGCATCGCCTGATGGCAACTGGCGGAAGGGGTTGCGCTCGTTATGGCACTTAAGCCGACACCTCACGGCACGAGCTGACGACAACCATGCAGCACCTCCGCGCCCGCCATCGCTGGCGGCGCCGTTTCCGGCGCCCGCGGACGCAGTTCAAGCCCGGGTAAGGTTCCTCGCGTATCATCGAATTAAACC
>MG|4|V67|F|10|86.67|Bacteroidetes|Bacteroidia|Bacteroidales|Bacteroidaceae|Bacteroides|salanitronis|
GGTTTAATTCGATGATACGCGAGGAACCTTACCCGGGCTTGAACTGTGCCTGAATCCAGAGGAAACTCTGGAGCCAGCAATGGCAGGCATGGAGGTGCTGCATGGTTGTCGTCAGCTCGTGCCGTGAGGTGTCGGCTTAAGTGCCATAACGAGCGCAACCCCTTCGGCCAGTTGCCATCGGGTGATGCCGGGGACTCTGGAGGCACTGCCGCCGCAAGGCGCGA
>MG|4|V67|F|102|90.05|Bacteroidetes|Bacteroidia|Bacteroidales|Bacteroidaceae|Bacteroides|salanitronis|
GGTTTAATTCGATGATACGCGAGGAACCTTACCCGGGCTTGAACTGCGTCCGCGGGCGCCGGAAACGGCGCCGCCAGCGATGGCGGGGCGCGGAGGTGCTGCATGGTTGTCGTCAGCTCGTGCCGTGAGGTGTCGGCTTAAGTGCCATAACGAGCGCAACCCCTCCCTCCAGTTGCCATCGGGTGATGCCGGGGACTCTGGAGGCACTGCCGCCGCAAGGCGCGA
>MG|4|V67|F|16|90.87|Bacteroidetes|Bacteroidia|Bacteroidales|Bacteroidaceae|Bacteroides|salanitronis|
GGTTTAATTCGATGATACGCGAGGAACCTTACCCGGGCTCGAACCCCGGCCGAATGCGTCCGAAAGGGCGCAGCCGCAAGGCGGCCGGGGAGGTGCTGCATGGTTGTCGTCAGCTCGTGCCGTGAGGTGTCGGCTTAAGTGCCATAACGAGCGCAACCCCTCCCTCCAGTTGCCATCGGGTTATGCCGGGGACTCTGGAGGCACTGCCGCCGCAAGGCGCGA
>MG|4|V67|F|78|90.05|Bacteroidetes|Bacteroidia|Bacteroidales|Bacteroidaceae|Bacteroides|salanitronis|
GGTTTAATTCGATGATACGCGAGGAACCTTACCCGGGCTTGAACTGCGTCCGCGGGCGCGGAAACGGCGCCGCCAGCGATGGCGGGCGCGGAGGTGCTGCATGGTTGTCGTCAGCTCGTGCCGTGAGGTGTCGGCTTAAGTGCCATAACGAGCGCAACCCCTCCCTCCAGTTGCCATCGGGTGATGCCGGGGACTCTGGAGGCACTGCCGCCGCAAGGCGCGA
>MG|4|V67|F|10|90.37|Bacteroidetes|Bacteroidia|Bacteroidales|Bacteroidaceae|Bacteroides|salanitronis|
GGTTTAATTCGATGATACGCGAGGAACCTTACCCGGGCTTGAACTGCGTCCGCGGGCGCCGGAAACGGCGCCGCCAGCGATGGCGGGCGCGGAGGTGCTGCATGGTTGTCGTCAGCTCGTGCCGTGAGGTGTCGGCTTAAGTGCCATAACGAGCGCAACCCTTGCCGACAGTTACCATCAGGTTATGCTGGGGACTCTGTCGGGACTGCCACCGCAAGGTGAGA
>MG|4|V67|R|29|91.96|Bacteroidetes|Bacteroidia|Bacteroidales|Bacteroidaceae|Bacteroides|salanitronis|
TCGCATCTTACGATGGCAGTACGGCCAGAGTCCCCAGCACCACCTGATGGCAACTGGCCGAAGGGGTTGCGCTCGTTATGGCACTTAAGCCGACACCTCACGGCACGAGCTGACGACAACCATGCAGCACCTCCATGCCTGCCATTGCTGGCTCCAAAGTTTCCTCTGGATTCAGGCACAGTTCAAGCCCGGGTAAGGTTCCTCGCGTATCATCGAATTAAACC
>MG|4|V67|F|10|85.32|Bacteroidetes|Bacteroidia|Bacteroidales|Bacteroidaceae|Bacteroides|sp.|
GGTTTAATTCGATGATACGCGAGGAACCTTACCCGGGCTCGAACGGCGTCCGGATGCCGCGGAGACGCGGCAGTCTACGGACGGGCGCCGAGGTGCTGCATGGTTGTCGTCAGCTCGTGCCGTGAGGTGTCGGCTCAAGTGCCATAACGAGCGCAACCCTTATCGATAGTTACTAACAGGCAAAGCTGAGGACTCAATCGAGACTGCCGGCGCAAGCCGAGA
>MG|4|V67|F|10|84.21|Bacteroidetes|Bacteroidia|Bacteroidales|Bacteroidaceae|Bacteroides|salanitronis|
GGTTTAATTCGATGATACGCGAGGAACCTTACCCGGGCTCGAACGGCGTCCGGATGCCGCGGAGACGCGGCAGTCTCATGACGGTCGCCGAGGTGCTGCATGGTTGTCGTCAGCTCGTGCCGTGAGGTGTAGGCTCAAGTGCCATAACGAGCGCAACCCCCGCCGCGTGTTGCCAACGGTTTGATGCCGGGGACTCTCGCGGACTGCCGCCGCAAGGTGGA
>MG|4|V67|F|11|89.69|Bacteroidetes|Bacteroidia|Bacteroidales|Bacteroidaceae|Bacteroides|salanitronis|
GGTTTAATTCGATGATACGCGAGGAACCTTACCCGGGCTTGAAATGTGCCTGACGGGCTCCGAAAGGGGCCTTCCGCAAGGCAGGCATGTAGGTGCTGCATGGTTGTCGTCAGCTCGTGCCGTGAGGTGTCGGCTTAAGTGCCATAACGAGCGCAACCCCTCCCTCCAGTTGCCATCGGGTAAAGCCGGGGACTCTGGAGGCACTGCCATCGCAAGATGCGA
>MG|4|V67|R|11|95.54|Bacteroidetes|Bacteroidia|Bacteroidales|Bacteroidaceae|Bacteroides|salanitronis|
TCGCATCTTACGATGGCAGTACCGCCAGAGTCCCCAGCATCGCCTGATGGCAACTGGCGGAAGGGGTTGCGCTCGTTATGGCACTTAAGCCGACACCTCACGGCACGAGCTGACGACAACCATGCAGCACCTCCACGGATGTGATTGCTCACTGGTGCGTTTCCGCATCATGCATCCGCAGTTCAAGCCCGGGTAAGGTTCCTCGCGTATCATCGAATTAAACC
>MG|4|V67|F|106|90.05|Bacteroidetes|Bacteroidia|Bacteroidales|Bacteroidaceae|Bacteroides|salanitronis|
GGTTTAATTCGATGATACGCGAGGAACCTTACCCGGGCTTGAACTGCGTCCGCGGGCGCCGGAAACGGCGCCGCCAGCGATGGCGGGCGCGGAGGTGCTGCATGGTTGTCGTCAGCTCGTGCCGTGAGGTGTCGGCTTAAGTGCCATAACGAGCGCAACCCCTCCCTCCAGTTGCCATCGGGTGATGCCGGGGGACTCTGGAGGCACTGCCGCCGCAAGGCGCGA
>MG|4|V67|R|13|96.38|Bacteroidetes|Bacteroidia|Bacteroidales|Bacteroidaceae|Bacteroides|salanitronis|
TCACATCTTACGATGGCAGTACCGCCAGAGTCCCCAGCATTGCCTGATGGCAACTGGCGGAAGGGGTTGCGCTCGTTATGGCACTTAAGCCGACACCTCACGGCACGAGCTGACGACAACCATGCAGCACCTCCATGCCTGCCATTGCTGGCTGTGACGTTTCCGCCACATTCAGGCACAGTTCAAGCCCGGGTAAGGTTCCTCGCGTATCATCGAATTAAACC
>MG|4|V67|F|47|89.82|Bacteroidetes|Bacteroidia|Bacteroidales|Bacteroidaceae|Bacteroides|gallinarum|
GGTTTAATTCGATGATACGCGAGGAACCTTACCCGGGCTTGAATTGCAGCGGACAGTCCTGGAGACGGGATTTCCCTTCGGGGCCGCTGTGAAGGTGCTGCATGGTTGTCGTCAGCTCGTGCCGTGAGGTGTCGGCTCAAGTGCCATAACGAGCGCAACCCTTTCCGCCAGTTGCCATCAGGTGATGCTGGGGACTCTGGCGGGACTGCCGTCGCAAGATGTGA
>MG|4|V67|F|11|90.37|Bacteroidetes|Bacteroidia|Bacteroidales|Bacteroidaceae|Bacteroides|salanitronis|
GGTTTAATTCGATGATACGCGAGGAACCTTACCCGGGCTTGAACTGCGTCCGCGGGCGCCGGAAACGGCGCCGCCAGCGATGGCGGGCGCGGAGGTGCTGCATGGTTGTCGTCAGCTCGTGCCGTGAGGTGTCGGCTTAAGTGCCATAACGAGCGCAACCCCTCCCTCCAGTTGCCATCGGGTGATGCCGGGGACTCTGTCGGGACTGCCACCGTAAGGTGTGA
>MG|4|V67|F|13|90.18|Bacteroidetes|Bacteroidia|Bacteroidales|Bacteroidaceae|Bacteroides|fragilis|
GGTTTAATTCGATGATACGCGAGGAACCTTACCCGGGCTTGAACTGCGGATGAATGACGTGGAAACATGTCAGTGAGCAATCACATCCGCGGAGGTGCTGCATGGTTGTCGTCAGCTCGTGCCGTGAGGTGTCGGCTTAAGTGCCATAACGAGCGCAACCCTTGCCTGCAGTTGCCAACAGGTAACGCTGTGGACTCTGCGGGGACTGCCATCGTAAGGTGTGA
>MG|4|V67|F|13|90.34|Bacteroidetes|Bacteroidia|Bacteroidales|Bacteroidaceae|Bacteroides|salanitronis|
GGCTTAATTCGATGATACGCGAGGAACCTTACCCGGGCTTGAACTGCGTCCGCGGGCGCCGGAAACGGCGCCGCCAGCGATGGCGGGCGCGGAGGTGCTGCATGGTTGTCGTCAGCTCGTGCCGTGAGGTGTCGGCTTAAGTGCCATAACGAGCGCAACCCCTCCCTCCAGTTGCCATCGGGTGATGCCGGGGACTCTGGAGGCACTGCCGCCGCAAGGCGCGA
>MG|4|V67|R|35|91.96|Bacteroidetes|Bacteroidia|Bacteroidales|Bacteroidaceae|Bacteroides|salanitronis|
TCGCATCTTACGATGGCAGTACGGCCAGAGTCCCCAGCACCACCTGATGGCAACTGGCCGAAGGGGTTGCGCTCGTTATGGCACTTAAGCCGACACCTCACGGCACGAGCTGACGACAACCATGCAGCACCTCCATGCCTGCCATTGCTGGCTCCAAAGTTTCCTTTGGATTCAGGCACAGTTCAAGCCCGGGTAAGGTTCCTCGCGTATCATCGAATTAAACC
>MG|4|V67|R|17|89.29|Bacteroidetes|Bacteroidia|Bacteroidales|Bacteroidaceae|Bacteroides|salanitronis|
TCGCACCTTGCGGCGGCAGTGCCTCCAGAGTCCCCGGCATCACCCGATGGCAACTGGAGGGAGGGGTTGCGCTCGTTATGGCACTTAAGCCGACACCTCACGGCACGAGCTGACGACAACCATGCAGCACCTCCGCGCCCGCCATCGCTGGCGGCGCCGTTTCCGGCGCCCGCGGACGCAGTTCAAGCCCGGGTAAGGTTCCTCGCGTATCATCGAATTAAACC
>MG|4|V67|R|15|92.83|Bacteroidetes|Bacteroidia|Bacteroidales|Bacteroidaceae|Bacteroides|salanitronis|
TCGCATCTTACGATGGCAGTACCGCCAGAGTCCCCAGCATTGCCTGATGGCAACTGGCGGAAGGGGTTGCGCTCGTTATGGCACTTAAGCCGACACCTCACGGCACGAGCTGACGACAACCATGCAGCACCTACATGCCTGCCTTGCGGAAGGCCCCTTTCGGAGCCCGTCAGGCACATTTCAAGCCCGGGTAAGGTTCCTCGCGTATCATCGAATTAAACC
>MG|4|V67|F|14|90.0|Bacteroidetes|Bacteroidia|Bacteroidales|Bacteroidaceae|Bacteroides|salanitronis|
GGTTTAATTCGATGATACGCGAGGAACCTTACCCGGGCTCGAACCCCGGCCGAATGCGTCCGAAAGGGGCGCAGCCGCAAGGCGGCCGGGGGAGGTGCTGCATGGTTGTCGTCAGCTCGTGCCGTGAGGTGTCGGCTTAAGTGCCATAACGAGCGCAACCCCTCCCTCCAGTTGCCATCGGGTTATGCCGGGGACTCTGGAGGCACTGCCGCCGCAAGGCGTGA
>MG|4|V67|F|24|90.62|Bacteroidetes|Bacteroidia|Bacteroidales|Bacteroidaceae|Bacteroides|salanitronis|
GGTTTAATTCGATGATACGCGAGGAACCTTACCCGGGCTTGAACTGTGCCTGAATCCAGAGGAAACTCTGGAGCCAGCAATGGCAGGCATGGAGGTGCTGCATGGTTGTCGTCAGCTCGTGCCGTGAGGTGTCGGCTTAAGTGCCATAACGAGCGCAACCCCTTCCGCCGGTTGCCATCAGGTGATGCTGGGGACTCCGGCGGTACTGCCGCCGCAAGGTGCGA
>MG|4|V67|F|10|86.84|Bacteroidetes|Bacteroidia|Bacteroidales|Bacteroidaceae|Bacteroides|salanitronis|
GGTTTAATTCGATGATACGCGAGGAACCTTACCCGGGCTCGAACGCCGGAGCTCAGGCCCTGAAAGGGGCCGCCCCGCGAGGGGGATCCGGCGAGGTGCTGCATGGTTGTCGTCAGCTCGTGCCGTGAGGTGTCGGCTTAAGTGCCATAACGAGCGCAACCCCTTCGGCCAGTTGCCATCAGGTGGTGCTGGGGACTCTGGCCGTACTGCCATCGTAAGATGCGA
>MG|4|V67|F|37|93.3|Bacteroidetes|Bacteroidia|Bacteroidales|Bacteroidaceae|Bacteroides|salanitronis|
GGTTTAATTCGATGATACGCGAGGAACCTTACCCGGGCTTGAACTGCGTCCGCGGGCGCCGGAAACGGCGCCGCCAGCGATGGCGGGCGCGGAGGTGCTGCATGGTTGTCGTCAGCTCGTGCCGTGAGGTGTCGGCTTAAGTGCCATAACGAGCGCAACCCCTTCCGCCAGTTGCCATCAGGCGATGCTGGGGACTCTGGCGGTACTGCCATCGTAAGATGCGA
>MG|4|V67|F|35|93.75|Bacteroidetes|Bacteroidia|Bacteroidales|Bacteroidaceae|Bacteroides|salanitronis|
GGTTTAATTCGATGATACGCGAGGAACCTTACCCGGGCTTGAACTGTGCCTGAATCCGGAGGAAACTCCGGAGCCAGCAATGGCAGGCATGGAGGTGCTGCATGGTTGTCGTCAGCTCGTGCCGTGAGGTGTCGGCTTAAGTGCCATAACGAGCGCAACCCCTTCCGCCAGTTGCCATCAGGCAATGCTGGGGACTCTGGCGGTACTGCCATCGTAAGATGCGA
>MG|4|V67|F|15|85.78|Bacteroidetes|Bacteroidia|Bacteroidales|Bacteroidaceae|Bacteroides|salanitronis|
GGTTTAATTCGATGATACGCGAGGAACCTTACCCGGGCTCGAACGGCGTCCGGATGCCGCGGAGACGCGGCAGTCTACGGACGGGCGCCGAGGTGCTGCATGGTTGTCGTCAGCTCGTGCCGTGAGGTGTCGGCTCAAGTGCCATAACGAGCGCAACCCTCATTTCCAGTTGCCATCGGGTTATGCCGGGGACTCTGGAGAGACTGCCGTCGTAAGATGCGA
>MG|4|V67|F|11|92.0|Bacteroidetes|Bacteroidia|Bacteroidales|Bacteroidaceae|Bacteroides|salanitronis|
GGTTTAATTCGATGATACGCGAGGAACCTTACCCGGGCTTGAACTGTGCCTGAATCCAGAGGAAACTCCGGAGCCAGCAATGGCAGGCATGGAGGTGCTGCATGGTTGTCGTCAGCTCGTGCCGTGAGGTGTCGGCTTAAGTGCCATAACGAGCGCAACCCCTTCGGCCAGTTGCCATCAGGTGGTGCTGGGGGACTCTGGCCGTACTGCCATCGTAAGATGCGA
>MG|4|V67|F|20|89.62|Bacteroidetes|Bacteroidia|Bacteroidales|Bacteroidaceae|Bacteroides|salanitronis|
GGTTTAATTCGATGATACGCGAGGAACCTTACCCGGGCTTGAACTGCGTCCGCGGGGCGCCGGAAAACGGCGCCGCCAGCGATGGCGGGCGCGGAGGTGCTGCATGGTTGTCGTCAGCTCGTGCCGTGAGGTGTCGGCTTAAGTGCCATAACGAGCGCAACCCCTCCCTCCAGTTGCCATCGGGTGATGCCGGGGACTCTGGAGGCACTGCCGCCGCAAGGCGCGA
>MG|4|V67|F|11|88.5|Bacteroidetes|Bacteroidia|Bacteroidales|Bacteroidaceae|Bacteroides|salanitronis|
GGTTTAATTCGATGATACGCGAGGAACCTTACCCGGGCTCGAACGCCATTCCGACGAGCTGGAAACAGCGAGGCCCGCAAGGGGGGGATGGCGAGGTGCTGCATGGTTGTCGTCAGCTCGTGCCGTGAGGTGTCGGCTTAAGTGCCATAACGAGCGCAACCCCTTCGGCCAGTTGCCATCAGGTGGTGCTGGGGACTCTGGCCGTACTGCCATCGTAAGATGCGA
>MG|4|V67|F|17|89.69|Bacteroidetes|Bacteroidia|Bacteroidales|Bacteroidaceae|Bacteroides|salanitronis|
GGTTTAATTCGATGATACGCGAGGAACCTTACCCGGGCTCGAACGGCGTCCGGATGCCGCGGAGACGCGGCAGTCTACGGACGGGCGCCGAGGTGCTGCATGGTTGTCGTCAGCTCGTGCCGTGAGGTGTCGGCTCAAGTGCCATAACGAGCGCAACCCCTTCCGCCAGTTGCCATCAGGCAATGCTGGGGACTCTGGCGGTACTGCCATCGTAAGATGCGA
>MG|4|V67|F|10|86.96|Bacteroidetes|Bacteroidia|Bacteroidales|Bacteroidaceae|Bacteroides|salanitronis|
GGTTTAATTCGATGATACGCGAGGAACCTTACCCGGGCTCGAACCTGGAAGGGCGCCCTTTGGAGACAGAGGGTTTCCGCAAGGACTTTCCAGGAGGTGCTGCATGGTTGTCGTCAGCTCGTGCCGTGAGGTGTCGGCTTAAGTGCCATAACGAGCGCAACCCCTTCCGCCAGTTGCCATCAGGCAATGCTGGGGACTCTGGCGGTACTGCCATCGTAAGATGCGA
>MG|4|V67|F|144|90.87|Bacteroidetes|Bacteroidia|Bacteroidales|Bacteroidaceae|Bacteroides|salanitronis|
GGTTTAATTCGATGATACGCGAGGAACCTTACCCGGGCTCGAACCCCGGCCGAATGCGTCCGAAAGGGCGCAGCCGCAAGGCGGCCGGGGAGGTGCTGCATGGTTGTCGTCAGCTCGTGCCGTGAGGTGTCGGCTTAAGTGCCATAACGAGCGCAACCCCTCCCTCCAGTTGCCATCGGGTTATGCCGGGGACTCTGGAGGCACTGCCGCCGCAAGGCGTGA
>MG|4|V67|F|11|94.76|Bacteroidetes|Bacteroidia|Bacteroidales|Bacteroidaceae|Bacteroides|salanitronis|
GGTTTAATTCGATGATACGCGAGGAACCTTACCCGGGCTTGAACTGTGCCTGAATGTGGCGGAAACGTCACAGCCAGCAATGGCAGGCATGGAGGTGCTGCATGGTTGTCGTCAGCTCGTGCCGTGAGGTGTCGGCTTAAGTGCCATAACGAGCGCAACCCCTTCCGCCAGTTGCCATCGGGTGATGCCGGGGACTCTGGAGGCACTGCCGCCGCAAGGCGCGA
>MG|4|V67|R|12|87.61|Bacteroidetes|Bacteroidia|Bacteroidales|Bacteroidaceae|Bacteroides|rodentium|
TCACACCTTACGGTGGCAGTCCCGACAGAGTCCCCAGCATCACCTGATGGCAACTGTCAGCAAGGGTTGCGCTCGTTATGGCACTTAAGCCGACACCTCACGGCACGAGCTGACGACAACCATGCAGCACCTCCATGCCTGCCATTGCTGGCTCCAAAGTTTCCTTTGGATTCAGGCACAGTTCAAGCCCGGGTAAGGTTCCTCGCGTATCATCGAATTAAACC
>MG|4|V67|R|224|92.86|Bacteroidetes|Bacteroidia|Bacteroidales|Bacteroidaceae|Bacteroides|salanitronis|
TCGCATCTTACGATGGCAGTACCGCCAGAGTCCCCAGCATTGCCTGATGGCAACTGGCGGAAGGGGTTGCGCTCGTTATGGCACTTAAGCCGACACCTCACGGCACGAGCTGACGACAACCATGCAGCACCTCCATGCCTGCCATTGCTGGCTCCAAAGTTTCCTTTGGATTCAGGCACAGTTCAAGCCCGGGTAAGGTTCCTCGCGTATCATCGAATTAAACC
>MG|4|V67|F|25|88.39|Bacteroidetes|Bacteroidia|Bacteroidales|Bacteroidaceae|Bacteroides|sp.|
GGTTTAATTCGATGATACGCGAGGAACCTTACCCGGGCTTGAACTGCGGCTGACGTAGGCGGAAACGCTTATTTCCTTCGGGACAGCCGCGGAGGTGCTGCATGGTTGTCGTCAGCTCGTGCCGTGAGGTGTCGGCTTAAGTGCCATAACGAGCGCAACCCTCATGGCCAGTTGCCATCGGATAATGCCGGGGACTCTGGCCAGACTGCGTCGTAAGATGCGA
>MG|4|V67|R|34|87.26|Bacteroidetes|Bacteroidia|Bacteroidales|Bacteroidaceae|Bacteroides|salanitronis|
TCGCGCCTTGCGGCGGCAGTCCCGCCGGAGTCCCCAGCTTTACCTGCTGGCAACCGGCGGCAGGGGTTGCGCTCGTTATGGCACTTGAGCCGACACCTCACGGCACGAGCTGACGACAACCATGCAGCACCTACCAGGCGGCCGTCGCCGGCTGCGCGGTCTCCCGCGCATTCCCCCCTGGTTTCAAGCCCGGGTAAGGTTCCTCGCGTATCATCGAATTAAACCC
>MG|4|V67|F|14|86.28|Bacteroidetes|Bacteroidia|Bacteroidales|Bacteroidaceae|Bacteroides|uniformis|
GGTTTAATTCGATGATACGCGAGGAACCTTACCCGGGCTCGAACGCCGGAGCTCAGGCCCTGAAAGGGGCCGCCCCGCGAGGGGGATCCGGCGAGGTGCTGCATGGTTGTCGTCAGCTCGTGCCGTGAGGTGTCGGCTTAAGTGCCATAACGAGCGCAACCCTTGCTGACAGTTGCCATCAGGTGATGCTGGGGACTCTGTCGGGACTGCCACCGTAAGGTGTGA
>MG|4|V67|F|12|90.83|Bacteroidetes|Bacteroidia|Bacteroidales|Bacteroidaceae|Bacteroides|salanitronis|
GGTTTAATTCGATGATACGCGAGGAACCTTACCCGGGCTTGAACTGCGTCCGCGGGCGCCGGAAACGGCGCCGCCAGCGATGGCGGGCGCGGAGGTGCTGCATGGTTGTCGTCAGCTCGTGCCGTGAGGTGTCGGCTTAAGTGCCATAACGAGCGCAACCCCTCCCGCCAGTTGCCATCAGGTAATGCTGGGCACTCTGGGGGCACTGCCACCGCAAGGTGTGA
>MG|4|V67|F|15|88.89|Bacteroidetes|Bacteroidia|Bacteroidales|Bacteroidaceae|Bacteroides|salanitronis|
GGTTTAATTCGATGATACGCGAGGAACCTTACCCGGGCTTGAACTGCGTCCGCGGGCGCCGGAAACGGCGCCGCCAGCGATGGCGGGCGCGGAGGTGCTGCATGGTTGTCGTCAGCTCGTGCCGTGAGGTGTCGGCTTAAGTGCCATAACGAGCGCAACCCTCATGGCCAGTTGCCATCGGATAATGCCGGGGACTCTGGCCAGACTGCCGTCGTAAGATGCGA
>MG|4|V67|F|20|86.06|Bacteroidetes|Bacteroidia|Bacteroidales|Bacteroidaceae|Bacteroides|salanitronis|
GGTTTAATTCGATGATACGCGAGGAACCTTACCCGGGCTCGAACGGCGTCCGGATGCCGCGGAGACGCGGCAGTCTCATGACGGTCGCCGAGGTGCTGCATGGTTGTCGTCAGCTCGTGCCGTGAGGTGTAGGCTCAAGTGCCATAACGAGCGCAACCCCTCCCTCCAGTTGCCATCGGGTGATGCCGGGGACTCTGGAGGCACTGCCGCCGCAAGGCGCGA
>MG|4|V67|F|13|89.87|Bacteroidetes|Bacteroidia|Bacteroidales|Bacteroidaceae|Bacteroides|sp.|
GGTTTAATTCGATGATACGCGAGGAACCTTACCCGGGCTTGAACTGTGCCGGACGTATCCGGAAACGGATATTCCCTTCGGGGCCGGCATGGAGGTGCTGCATGGTTGTCGTCAGCTCGTGCCGTGAGGTGTCGGCTTAAGTGCCATAACGAGCGCAACCCCTTCCGCCAGTTGCCATCAGGCAATGCTGGGGACTCTGGCGGTACTGCCATCGTAAGATGCGA
>MG|4|V67|F|19|91.07|Bacteroidetes|Bacteroidia|Bacteroidales|Bacteroidaceae|Bacteroides|salanitronis|
GGTTTAATTCGATGATACGCGAGGAACCTTACCCGGGCTTGAACTGTGCCTGAATCCAGAGGAAACTCCGGAGCCAGCAATGGCAGGCATGGAGGTGCTGCATGGTTGTCGTCAGCTCGTGCCGTGAGGTGTCGGCTTAAGTGCCATAACGAGCGCAACCCCTTCCGCCGGTTGCCATCAGGTGATGCTGGGGACTCCGGCGGTACTGCCGCCGCAAGGTGCGA
>MG|4|V67|F|10|89.45|Bacteroidetes|Bacteroidia|Bacteroidales|Bacteroidaceae|Bacteroides|sp.|
GGTTTAATTCGATGATACGCGAGGAACCTTACCCGGGCTCGAAGTGCGGCGGGATGATATGGAGACATGTCAGTCCTTCGGGACCGCCGCATAGGTGCTGCATGGTTGTCGTCAGCTCGTGCCGTGAGGTGTCGGCTTAAGTGCCATAACGAGCGCAACCCTTATCGATAGTTACTAACAGGCAAAGCTGAGGACTCAATCGAGACTGCCGGCGCAAGCCGAGA
>MG|4|V67|F|18|89.29|Bacteroidetes|Bacteroidia|Bacteroidales|Bacteroidaceae|Bacteroides|salanitronis|
GGTTTAATTCGATGATACGCGAGGAACCTTACCCGGGCTTGAACTGCGTCCGCGGGCGCCGGAAACGGCGCCGCCAGCGATGGCGGGCGCGGAGGTGCTGCATGGTTGTCGTCAGCTCGTGCCGTGAGGTGTCGGCTTAAGTGCCATAACGAGCGCAACCCTTGCCTGCAGTTGCCAACAGGTAACGCTGTGGACTCTGCGGGGACTGCCATCGTAAGATGCGA
>MG|4|V67|F|59|86.6|Bacteroidetes|Bacteroidia|Bacteroidales|Bacteroidaceae|Bacteroides|salanitronis|
GGTTTAATTCGATGATACGCGAGGAACCTTACCCGGGCTCGAACGGCGTCCGGATGCCGCGGAGACGCGGCAGTCTACGGACGGGCGCCGAGGTGCTGCATGGTTGTCGTCAGCTCGTGCCGTGAGGTGTCGGCTCAAGTGCCATAACGAGCGCAACCCCTCCCTCCAGTTGCCATCGGGTGATGCCGGGGACTCTGGAGGCACTGCCGCCGCAAGGCGCGA
>MG|4|V67|F|21|86.49|Bacteroidetes|Bacteroidia|Bacteroidales|Bacteroidaceae|Bacteroides|acidifaciens|
GGTTTAATTCGATGATACGCGAGGAACCTTACCCGGGCTCGAACGCCATTCCGACGAGCTGGAAACAGCGAGGCCCGCAAGGGGGGATGGCGAGGTGCTGCATGGTTGTCGTCAGCTCGTGCCGTGAGGTGTCGGCTTAAGTGCCATAACGAGCGCAACCCTTGCTGACAGTTGCCATCAGGTGATGCTGGGGACTCTGTCGGGACTGCCACCGTAAGGTGTGA
>MG|4|V67|F|11|92.66|Bacteroidetes|Bacteroidia|Bacteroidales|Bacteroidaceae|Bacteroides|salanitronis|
GGTTTAATTCGATGATACGCGAGGAACCTTACCCGGGCTTGAACTGTGCCTGAATCCAAAGGAAACTTTGGAGCCAGCAATGGCAGGCATGGAGGTGCTGCATGGTTGTCGTCAGCTCGTGCCGTGAGGTGTCGGCTTAAGTGCCATAACGAGCGCAACCCCTTCCGCCAGTTGCCATCAGGCAATGCTGGGGACTCTGGCGGTACTGCCATCGTAAGGTGTGA
>MG|4|V67|R|23|88.89|Bacteroidetes|Bacteroidia|Bacteroidales|Bacteroidaceae|Bacteroides|salanitronis|
TCGCATCTTACGATGGCAGTACCGCCAGAGTCCCCAGCATTGCCTGATGGCAACTGGCGGAAGGGGTTGCGCTCGTTATGGCACTTAAGCCGACACCTCACGGCACGAGCTGACGACAACCATGCAGCACCTCGATACAGGCTCCGAAGAGCTCGGCCATCTCTGGCCGATTCCTGCACCGTTCGAGCCCGGGTAAGGTTCCTCGCGTATCATCGAATTAAACC
>MG|4|V67|F|118|92.34|Bacteroidetes|Bacteroidia|Bacteroidales|Bacteroidaceae|Bacteroides|salanitronis|
GGTTTAATTCGATGATACGCGAGGAACCTTACCCGGGCTTGAAATGTGCCTGAATCGGTCCGAAAGGCCCGCGCCGCAAGGCAGGCATGTAGGTGCTGCATGGTTGTCGTCAGCTCGTGCCGTGAGGTGTCGGCTTAAGTGCCATAACGAGCGCAACCCCTTCCGCCAGTTGCCATCGGGCAATGCCGGGGACTCTGGCGGTACTGCCGCCGCAAGGTGTGA
>MG|4|V67|F|28|91.86|Bacteroidetes|Bacteroidia|Bacteroidales|Bacteroidaceae|Bacteroides|barnesiae|
GGTTTAATTCGATGATACGCGAGGAACCTTACCCGGGATTGAACGCAGTCTGACGGGGGTGGAAACACCCTTTCTAGCAATAGCAGATTGCGAGGTGCTGCATGGTTGTCGTCAGCTCGTGCCGTGAGGTGTCGGCTTAAGTGCCATAACGAGCGCAACCCCTTCCGCCAGTTGCCATCAGGCAATGCTGGGGACTCTGGCGGTACTGCCATCGTAAGATGCGA
>MG|4|V67|F|114|92.86|Bacteroidetes|Bacteroidia|Bacteroidales|Bacteroidaceae|Bacteroides|salanitronis|
GGTTTAATTCGATGATACGCGAGGAACCTTACCCGGGCTTGAACTGTGCCTGAATCCAAAGGAAACTTTGGAGCCAGCAATGGCAGGCATGGAGGTGCTGCATGGTTGTCGTCAGCTCGTGCCGTGAGGTGTCGGCTTAAGTGCCATAACGAGCGCAACCCCTTCCGCCAGTTGCCATCAGGCGATGCTGGGGACTCTGGCGGTACTGCCATCGTAAGATGCGA
>MG|4|V67|F|90|91.56|Bacteroidetes|Bacteroidia|Bacteroidales|Bacteroidaceae|Bacteroides|salanitronis|
GGTTTAATTCGATGATACGCGAGGAACCTTACCCGGGCTTGAACTGTGCCTGAATCCAGAGGAAAACTCTGGAGCCAGCAATGGCAGGCATGGAGGTGCTGCATGGTTGTCGTCAGCTCGTGCCGTGAGGTGTCGGCTTAAGTGCCATAACGAGCGCAACCCCTTCGGCCAGTTGCCATCAGGTGGTGCTGGGGACTCTGGCCGTACTGCCATCGTAAGATGCGA
>MG|4|V67|F|13|92.66|Bacteroidetes|Bacteroidia|Bacteroidales|Bacteroidaceae|Bacteroides|salanitronis|
GGTTTAATTCGATGATACGCGAGGAACCTTACCCGGGCTTGAACTGTGCCTGAATCCGGAGGAAACTCCGGAGCCAGCAATGGCAGGCATGGAGGTGCTGCATGGTTGTCGTCAGCTCGTGCCGTGAGGTGTCGGCTTAAGTGCCATAACGAGCGCAACCCCTTCGGCCAGTTGCCATCAGGTGGTGCTGGGGACTCTGGCCGTACTGCCATCGTAAGGTGTGA
>MG|4|V67|F|16|83.81|Bacteroidetes|Bacteroidia|Bacteroidales|Bacteroidaceae|Bacteroides|salanitronis|
GGTTTAATTCGATGATACGCGAGGAACCTTACCCGGGGCTCGAACGGCGTCCGGATGCCGCGGAGACGCGGCAGTCTCATGACGGTCGCCGAGGTGCTGCATGGTTGTCGTCAGCTCGTGCCGTGAGGTGTAGGCTCAAGTGCCATAACGAGCGCAACCCCCGCCGCGTGTTGCCAACGGTTTGATGCCGGGGACTCTCGCGGGACTGCCGCCGCAAGGTGGA
>MG|4|V67|F|314|90.05|Bacteroidetes|Bacteroidia|Bacteroidales|Bacteroidaceae|Bacteroides|salanitronis|
GGTTTAATTCGATGATACGCGAGGAACCTTACCCGGGCTTGAACTGCGTCCGCGGGGCGCCGGAAACGGCGCCGCCAGCGATGGCGGGCGCGGAGGTGCTGCATGGTTGTCGTCAGCTCGTGCCGTGAGGTGTCGGCTTAAGTGCCATAACGAGCGCAACCCCTCCCTCCAGTTGCCATCGGGTGATGCCGGGGACTCTGGAGGCACTGCCGCCGCAAGGCGCGA
>MG|4|V67|R|71|91.87|Bacteroidetes|Bacteroidia|Bacteroidales|Bacteroidaceae|Bacteroides|salanitronis|
TCACACCTTGCGGCGGCAGTACCGCCAGAGTCCCCGGCATTGCCCGATGGCAACTGGCGGAAGGGGTTGCGCTCGTTATGGCACTTAAGCCGACACCTCACGGCACGAGCTGACGACAACCATGCAGCACCTACATGCCTGCCTTGCGGCGCGGGCCTTTCGGACCGCTTCAGGCACATTTCAAGCCCGGGTAAGGTTCCTCGCGTATCATCGAATTAAACC
>MG|4|V67|F|12|91.86|Bacteroidetes|Bacteroidia|Bacteroidales|Bacteroidaceae|Bacteroides|fragilis|
GGTTTAATTCGATGATACGCGAGGAACCTTACCCGGGCTTGAACTGCAGCGGAATGGCGTGGAAACATGTCAGCGAGCAATCGCCGCTGTGGAGGTGCTGCATGGTTGTCGTCAGCTCGTGCCGTGAGGTGTCGGCTTAAGTGCCATAACGAGCGCAACCCTTACCGATAGTTGCCATCAGGTAACGCTGGGGACTCTATCGGGACTGCCGTCGTAAGATGCGA
>MG|4|V67|F|16|87.04|Bacteroidetes|Bacteroidia|Bacteroidales|Bacteroidaceae|Bacteroides|salanitronis|
GGTTTAATTCGATGATACGCGAGGAACCTTACCCGGGCTCGAACGGCGTCCGGATGCCGCGGAGACGCGGCAGTCTCATGACGGTCGCCGAGGTGCTGCATGGTTGTCGTCAGCTCGTGCCGTGAGGTGTCGGCTTAAGTGCCATAACGAGCGCAACCCTTGCTGACAGTTGCCATCAGGTGATGCTGGGGACTCTGTCGGGACTGCCACCGTAAGGTGTGA
>MG|4|V67|F|35|91.74|Bacteroidetes|Bacteroidia|Bacteroidales|Bacteroidaceae|Bacteroides|salanitronis|
GGTTTAATTCGATGATACGCGAGGAACCTTACCCGGGCTTGAACTGTGCCTGAATCCAGAGGAAACTCTGGAGCCAGCAATGGCAGGCATGGAGGTGCTGCATGGTTGTCGTCAGCTCGTGCCGTGAGGTGTCGGCTTAAGTGCCATAACGAGCGCAACCCCTTCGGCCAGTTGCCATCAGGTGGTGCTGGGGACTCTGGCCGTACTGCCATCGTAAGGTGTGA
>MG|4|V67|R|23|86.6|Bacteroidetes|Bacteroidia|Bacteroidales|Bacteroidaceae|Bacteroides|salanitronis|
TCGCGCCTTGCGGCGGCAGTGCCTCCAGAGTCCCCGGCATCACCCGATGGCAACTGGAGGGAGGGGTTGCGCTCGTTATGGCACTTGAGCCGACACCTCACGGCACGAGCTGACGACAACCATGCAGCACCTCGGCGCCCGTCCGTAGACTGCCGCGTCTCCGCGGCATCCGGACGCCGTTCGAGCCCGGGTAAGGTTCCTCGCGTATCATCGAATTAAACC
>MG|4|V67|F|156|96.86|Bacteroidetes|Bacteroidia|Bacteroidales|Bacteroidaceae|Bacteroides|salanitronis|
GGTTTAATTCGATGATACGCGAGGAACCTTACCCGGGCTTGAACTGCGCCTGAATGTGCCGGAAACGGTGCAGCCGCAAGGCAGGCGCGGAGGTGCTGCATGGTTGTCGTCAGCTCGTGCCGTGAGGTGTCGGCTTAAGTGCCATAACGAGCGCAACCCCTTCCGGCAGTTGCCATCAGGTGATGCTGGGTACTCTGCCGGTACTGCCATCGTAAGATGCGAG
>MG|4|V67|F|125|92.41|Bacteroidetes|Bacteroidia|Bacteroidales|Bacteroidaceae|Bacteroides|salanitronis|
GGTTTAATTCGATGATACGCGAGGAACCTTACCCGGGCTTGAACTGCGTCCGCGGGCGCCGGAAACGGCGCCGCCAGCGATGGCGGGCGCGGAGGTGCTGCATGGTTGTCGTCAGCTCGTGCCGTGAGGTGTCGGCTTAAGTGCCATAACGAGCGCAACCCCTTCGGCCAGTTGCCATCAGGTGGTGCTGGGGACTCTGGCCGTACTGCCATCGTAAGATGCGA
>MG|4|V67|F|11|89.29|Bacteroidetes|Bacteroidia|Bacteroidales|Bacteroidaceae|Bacteroides|sp.|
GGTTTAATTCGATGATACGCGAGGAACCTTACCCGGGCTTGAACTGCGCAGGACGCATTTGGAAACAGATGTTCCTTCGGGCCTGCGTGGAGGTGCTGCATGGTTGTCGTCAGCTCGTGCCGTGAGGTGTCGGCTCAAGTGCCATAACGAGCGCAACCCTCATTTCCAGTTGCCATCGGGTAATGCCGGGGACTCTGGAGAGACTGCCGTCGTAAGATGCGA
>MG|4|V67|R|13|87.56|Bacteroidetes|Bacteroidia|Bacteroidales|Bacteroidaceae|Bacteroides|ovatus|
TCACACCTTACGGTGGCAGTCCCGACAGAGTCCCCAGCATCACCTGATGGCAACTGTCAGCAAGGGTTGCGCTCGTTATGGCACTTAAGCCGACACCTCACGGCACGAGCTGACGACAACCATGCAGCACCTCTGATTTGCCATTGCTGGAATACCTGTTTCCAGGTACGTCAAACCACGTTCAATCCCGGGTAAGGTTCCTCGCGTATCATCGAATTAAACC
>MG|4|V67|F|10|89.78|Bacteroidetes|Bacteroidia|Bacteroidales|Bacteroidaceae|Bacteroides|salanitronis|
GGTTTAATTCGATGATACGCGAGGAACCTTACCCGGGCTTGAACTGTGCCGGACGCACCTGGAAACAGGTGTTCCCTTCGGGGCTGGCATGGAGGTGCTGCATGGTTGTCGTCAGCTCGTGCCGTGAGGTGTCGGCTTAAGTGCCATAACGAGCGCAACCCCTTCGGCCAGTTGCCATCAGGTGGTGCTGGGGACTCTGGCCGTACTGCCATCGTAAGATGCGA
>MG|4|V67|R|23|86.94|Bacteroidetes|Bacteroidia|Bacteroidales|Bacteroidaceae|Bacteroides|gallinarum|
TCGCACCTTGCGGCGGCAGTCCGGGCAGAGTCCCCAGCATCACCTGATGGCAACTGCCCGCAGGGGTTGCGCTCGTTATGGCACTTAAGCCGACACCTCACGGCACGAGCTGACGACAACCATGCAGCACCTCCGCGCAGGCCCCGGAGGGAACACCTGTTTCCAAGTGCGCCCTGCGCAGTTCAAGCCCGGGTAAGGTTCCTCGCGTATCATCGAATTAAACC
>MG|4|V67|F|10|90.43|Bacteroidetes|Bacteroidia|Bacteroidales|Bacteroidaceae|Bacteroides|salanitronis|
GGTTTAATTCGATGATACGCGAGGAACCTTACCCGGGCTCGAACCCCGGCCGAACTGCGTCCGAAAGGGCGCAGCCGCAAGGCGGCCGGGGAGGTGCTGCATGGTTGTCGTCAGCTCGTGCCGTGAGGTGTCGGCTTAAGTGCCATAACGAGCGCAACCCCTCCCTCCAGTTGCCATCGGGTTATGCCGGGGACTCTGGAGGCACTGCCGCCGCAAGGCGTGA
>MG|4|V67|R|10|90.95|Bacteroidetes|Bacteroidia|Bacteroidales|Bacteroidaceae|Bacteroides|barnesiae|
TCGCATCTTACGATGGCAGTACGGCCAGAGTCCCCAGCACCACCTGATGGCAACTGGCCGAAGGGGTTGCGCTCGTTATGGCACTTAAGCCGACACCTCACGGCACGAGCTGACGACAACCATGCAGCACCTCGCAATCTGCTATTGCTAGAAAGGGTGTTTCCACCCCCGTCAGACTGCGTTCAATCCCGGGTAAGGTTCCTCGCGTATCATCGAATTAAACC
>MG|4|V67|R|16|91.24|Bacteroidetes|Bacteroidia|Bacteroidales|Bacteroidaceae|Bacteroides|salanitronis|
TCACACCTTACGGTGGCAGTCCCGACAGAGTCCCCAGCATCACCTGATGGCAACCGGCGGAAGGGGTTGCGCTCGTTATGGCACTTAAGCCGACACCTCACGGCACGAGCTGACGACAACCATGCAGCACCTACATGCCTGCCTTGCGGAAGGCCCCTTTCGGAGCCCGTCAGGCACATTTCAAGCCCGGGTAAGGTTCCTCGCGTATCATCGAATTAAACC
>MG|4|V67|F|14|93.21|Bacteroidetes|Bacteroidia|Bacteroidales|Bacteroidaceae|Bacteroides|salanitronis|
GGTTTAATTCGATGATACGCGAGGAACCTTACCCGGGCTTGAACTGTGCCTGAATGTGGCGGAAACGTCACAGCCAGCAATGGCAGGCATGGAGGTGCTGCATGGTTGTCGTCAGCTCGTGCCGTGAGGTGTCGGCTTAAGTGCCATAACGAGCGCAACCCCTCCCTCCAGTTGCCATCGGGTAAAGCCGGGGACTCTGGAGGCACTGCCATCGCAAGATGTGA
>MG|4|V67|F|70|93.58|Bacteroidetes|Bacteroidia|Bacteroidales|Bacteroidaceae|Bacteroides|salanitronis|
GGTTTAATTCGATGATACGCGAGGAACCTTACCCGGGCTTGAACTGTGCCTGAATGTGGCGGAAACGTCACAGCCAGCAATGGCAGGCATGGAGGTGCTGCATGGTTGTCGTCAGCTCGTGCCGTGAGGTGTCGGCTTAAGTGCCATAACGAGCGCAACCCTTGCTGACAGTTGCCATCAGGTGATGCTGGGGACTCTGTCGGGACTGCCACCGTAAGGTGTGA
>MG|4|V67|R|15|87.26|Bacteroidetes|Bacteroidia|Bacteroidales|Bacteroidaceae|Bacteroides|salanitronis|
TCGCGCCTTGCGGCGGCAGTCCCGCCGGAGTCCCCAGCTTCACCTGCTGGCAACCGGCGGCAGGGGTTGCGCTCGTTATGGCACTTGAGCCGACACCTCACGGCACGAGCTGACGACAACCATGCAGCACCTACCAGGCGGCCGTCGCCGGCTGCGCGGTCTCCCGCGCATTCCCCCCTGGTTTCAAGCCCGGGTAAGGTTCCTCGCGTATCATCGAATTAAACC
>MG|4|V67|F|15|89.59|Bacteroidetes|Bacteroidia|Bacteroidales|Bacteroidaceae|Bacteroides|salanitronis|
GGTTTAATTCGATGATACGCGAGGAACCTTACCCGGGCTTGAACTGCGTCCGCGGGCGCCGGAAACGGCGCCGCCAGCGATGGCGGGCGCGGAGGTGCTGCATGGTTGTCGTCAGCTCGTGCCGTGAGGTGTCGGCTTAAGTGCCATAACGAGCGCAACCCTTACCGATAGTTGCCATCAGGTAACGCTGGGGACTCTATCGGGACTGCCGTCGTAAGATGTGA
>MG|4|V67|F|10|87.2|Bacteroidetes|Bacteroidia|Bacteroidales|Bacteroidaceae|Bacteroides|salanitronis|
GGTTTAATTCGATGATACGCGAGGAACCTTACCCGGGCTTGAACTGCGTCCGCGGGCGCCGGAAACGGCGCCGCCAGCGATGGCGGGCGCGGAGGTGCTGCATGGTTGTCGTCAGCTCGTGCCGTGAGGTGTCGGCTCAAGTGCCATAACGAGCGCAACCCCCGCGTCCAGTTGCCAGCGAGTGAAGTCGGGGACTCTGGACGGACTGCCGGCGCAAGCCGCGA
>MG|4|V67|F|10|89.73|Bacteroidetes|Bacteroidia|Bacteroidales|Bacteroidaceae|Bacteroides|salanitronis|
GGTTTAATTCGATGATACGCGAGGAACCTTACCCGGGCTTGAAAATGTGCCTGACGGGCTCCGAAAAGGGGCCTTCCGCAAGGCAGGCATGTAGGTGCTGCATGGTTGTCGTCAGCTCGTGCCGTGAGGTGTCGGCTTAAGTGCCATAACGAGCGCAACCCCTTCCGCCGGTTGCCATCAGGTGATGCTGGGGACTCCGGCGGTACTGCCGCCGCAAGGTGCGA
>MG|4|V67|R|53|89.29|Bacteroidetes|Bacteroidia|Bacteroidales|Bacteroidaceae|Bacteroides|sp.|
TCGCATCTTACGACGGCAGTCTCTCCAGAGTCCCCGGCACTACCCGATGGCAACTGGAAATGAGGGTTGCGCTCGTTATGGCACTTGAGCCGACACCTCACGGCACGAGCTGACGACAACCATGCAGCACCTCCACGCAGGCCCCGAAGGGAACATCTGTTTCCAAATGCGTCCTGCGCAGTTCAAGCCCGGGTAAGGTTCCTCGCGTATCATCGAATTAAACC
>MG|4|V67|F|11|88.39|Bacteroidetes|Bacteroidia|Bacteroidales|Bacteroidaceae|Bacteroides|salanitronis|
GGTTTAATTCGATGATACGCGAGGAACCTTACCCGGGCTTGAACTGTGCCTGAATCCAGAGGAAACTCCGGAGCCAGCAATGGCAGGCATGGAGGTGCTGCATGGTTGTCGTCAGCTCGTGCCGTGAGGTGTCGGCTCAAGTGCCATAACGAGCGCAACCCCTGTCGCCAGTTGCCAACGGGTAATGCCGGGGACTCTGGCGAGACTGCCGCCGCAAGGTGCGA
>MG|4|V67|F|11|91.86|Bacteroidetes|Bacteroidia|Bacteroidales|Bacteroidaceae|Bacteroides|barnesiae|
GGTTTAATTCGATGATACGCGAGGAACCTTACCCGGGATTGAACGCAGTCTGACGGGGGTGGAAACACCCTTTCTAGCAATAGCGGATTGCGAGGTGCTGCATGGTTGTCGTCAGCTCGTGCCGTGAGGTGTCGGCTTAAGTGCCATAACGAGCGCAACCCCTTCCGCCAGTTGCCATCAGGCAATGCTGGGGACTCTGGCGGTACTGCCATCGTAAGATGCGA
>MG|4|V67|F|14|92.2|Bacteroidetes|Bacteroidia|Bacteroidales|Bacteroidaceae|Bacteroides|salanitronis|
GGTTTAATTCGATGATACGCGAGGAACCTTACCCGGGCTTGAACTGTGCCTGAATCCAGAGGAAACTCCGGAGCCAGCAATGGCAGGCATGGAGGTGCTGCATGGTTGTCGTCAGCTCGTGCCGTGAGGTGTCGGCTTAAGTGCCATAACGAGCGCAACCCCTTCGGCCAGTTGCCATCAGGTGGTGCTGGGGACTCTGGCCGTACTGCCATCGTAAGGTGTGA
>MG|4|V67|F|35|90.27|Bacteroidetes|Bacteroidia|Bacteroidales|Bacteroidaceae|Bacteroides|salanitronis|
GGTTTAATTCGATGATACGCGAGGAACCTTACCCGGGCTTGAACTGTGCCTGAATGTGGCGGAAACGTCACAGCCAGCAATGGCAGGCATGGAGGTGCTGCATGGTTGTCGTCAGCTCGTGCCGTGAGGTGTCGGCTTAAGTGCCATAACGAGCGCAACCCTTGCCGACAGTTACTAACAAGTAGCGTTGAGGACTCTGTCGGGACTGCCAGCGTAAGCTGCGA
>MG|4|V67|F|32|91.52|Bacteroidetes|Bacteroidia|Bacteroidales|Bacteroidaceae|Bacteroides|fragilis|
GGTTTAATTCGATGATACGCGAGGAACCTTACCCGGGCTTGAACTGCAGCGGAATGGCGTGGAAACATGTCAGCGAGCAATCGCCGCTGTGGAGGTGCTGCATGGTTGTCGTCAGCTCGTGCCGTGAGGTGTCGGCTTAAGTGCCATAACGAGCGCAACCCTTACCGATAGTTGCCATCAGGTAACGCTGGGGACTCTATCGGGACTGCGTCGTAAGATGTGA
>MG|4|V67|F|10|89.14|Bacteroidetes|Bacteroidia|Bacteroidales|Bacteroidaceae|Bacteroides|barnesiae|
GGTTTAATTCGATGATACGCGAGGAACCTTACCCGGGTTTGAACGCAGTCTGACCGCCGATGAAAGTCGGTTTCTAGCAATAGCGGATTGCGAGGTGCTGCATGGTTGTCGTCAGCTCGTGCCGTGAGGTGTCGGCTTAAGTGCCATAACGAGCGCAACCCCTTCGGCCAGTTGCCATCAGGTGGTGCTGGGGACTCTGGCCGTACTGCCATCGTAAGATGCGA
>MG|4|V67|F|164|89.73|Bacteroidetes|Bacteroidia|Bacteroidales|Bacteroidaceae|Bacteroides|sp.|
GGTTTAATTCGATGATACGCGAGGAACCTTACCCGGGCTTGAACTGCGACTGACTTACCTGGAAACAGGTATTTCCTTCGGGACAGTCGTGGAGGTGCTGCATGGTTGTCGTCAGCTCGTGCCGTGAGGTGTCGGCTCAAGTGCCATAACGAGCGCAACCCTCATTTCCAGTTGCCATCGGGTAATGCCGGGGACTCTGGAGAGACTGCCGTCGTAAGATGCGA
>MG|4|V67|R|10|89.15|Bacteroidetes|Bacteroidia|Bacteroidales|Bacteroidaceae|Bacteroides|salanitronis|
TCACTCCTTGCGGAGGCAGTGTCCGCAGAGTGCCCGGCATCACCCGATGGCAACTACGGAGAGGGGTTGCGCTCGTTATGGCACTTAAGCCGACACCTCACGGCACGAGCTGACGACAACCATGCAGCACCTCCGCGCCCGCCATCGCTGGCGGCGCCGTTTCCGGCGCCCGCGGACGCAGTTCAAGCCCGGGTAAGGTTCCTCGCGTATCATCGAATTAAACC
>MG|4|V67|F|29|90.18|Bacteroidetes|Bacteroidia|Bacteroidales|Bacteroidaceae|Bacteroides|salanitronis|
GGTTTAATTCGATGATACGCGAGGAACCTTACCCGGGCTTGAACTGCGTCCGCGGGCGCCGGAAACGGCGCCGCCAGCGATGGCGGGCGCGGAGGTGCTGCATGGTTGTCGTCAGCTCGTGCCGTGAGGTGTCGGCTTAAGTGCCATAACGAGCGCAACCCCTCCCTCCAGTTGCCATCGGGTGATGCCGGGGACTCTGGAGAGACTGCCGTCGTAAGATGCGA
>MG|4|V67|R|65|92.41|Bacteroidetes|Bacteroidia|Bacteroidales|Bacteroidaceae|Bacteroides|salanitronis|
TCGCATCTTACGATGGCAGTACGGCCAGAGTCCCCAGCACCACCTGATGGCAACTGGCCGAAGGGGTTGCGCTCGTTATGGCACTTAAGCCGACACCTCACGGCACGAGCTGACGACAACCATGCAGCACCTCCGCGCCCGCCATCGCTGGCGGCGCCGTTTCCGGCGCCCGCGGACGCAGTTCAAGCCCGGGTAAGGTTCCTCGCGTATCATCGAATTAAACC
>MG|4|V67|R|12|90.05|Bacteroidetes|Bacteroidia|Bacteroidales|Bacteroidaceae|Bacteroides|salanitronis|
TCGCGCCTTGCGGCGGCAGTGCCTCCAGAGTCCCCGGCATCACCCGATGGCAACTGGAGGGAGGGGGTTGCGCTCGTTATGGCACTTAAGCCGACACCTCACGGCACGAGCTGACGACAACCATGCAGCACCTCCGCGCCCGCCATCGCTGGCGGCGCCGTTTCCGGCGCCCGCGGACGCAGTTCAAGCCCGGGTAAGGTTCCTCGCGTATCATCGAATTAAACC
>MG|4|V67|F|12|90.54|Bacteroidetes|Bacteroidia|Bacteroidales|Bacteroidaceae|Bacteroides|barnesiae|
GGTTTAATTCGATGATACGCGAGGAACCTTACCCGGGATTGAACGCAGTCTGACGGGGGGTGGAAACACCCTTTCTAGCAATAGCAGATTGCGAGGTGCTGCATGGTTGTCGTCAGCTCGTGCCGTGAGGTGTCGGCTTAAGTGCCATAACGAGCGCAACCCCTTCGGCCAGTTGCCATCAGGTGGTGCTGGGGACTCTGGCCGTACTGCCATCGTAAGATGCGA
>MG|4|V67|F|10|85.65|Bacteroidetes|Bacteroidia|Bacteroidales|Bacteroidaceae|Bacteroides|salanitronis|
GGTTTAATTCGATGATACGCGAGGAACCTTACCCGGGCTCGAACGGCGTCCGGATGCCGCGGAGACGCGGCAGTCTCATGACGGTCGCCGAGGTGCTGCATGGTTGTCGTCAGCTCGTGCCGTGAGGTGTAGGCTCAAGTGCCATAACGAGCGCAACCCTTGCTGACAGTTGCCATCAGGTAAAGCTGGGGACTCTGTCGGGACTGCCACCGTAAGGTGTGA
>MG|4|V67|F|18|87.02|Bacteroidetes|Bacteroidia|Bacteroidales|Bacteroidaceae|Bacteroides|salanitronis|
GGTTTAATTCGATGATACGCGAGGAACCTTACCCGGGCTCGAACGGCGCCGGAATATGCAAGAGATTGCATAGTCTACGGACTGGCGTCGAGGTGCTGCATGGTTGTCGTCAGCTCGTGCCGTGAGGTGTCGGCTCAAGTGCCATAACGAGCGCAACCCCTGCGGACAGTTGCCATCAAGTTAGGTTGGGGACTCTGTCCGGACTGCGCCGCAAGGTGCGA
>MG|4|V67|F|12|89.62|Bacteroidetes|Bacteroidia|Bacteroidales|Bacteroidaceae|Bacteroides|salanitronis|
GGTTTAATTCGATGATACGCGAGGAACCTTACCCGGGCTTGAACTGCGTCCGCGGGGCGCCGGAAACGGGCGCCGCCAGCGATGGCGGGCGCGGAGGTGCTGCATGGTTGTCGTCAGCTCGTGCCGTGAGGTGTCGGCTTAAGTGCCATAACGAGCGCAACCCCTCCCTCCAGTTGCCATCGGGTGATGCCGGGGACTCTGGAGGCACTGCCGCCGCAAGGCGCGA
>MG|4|V67|F|25|88.89|Bacteroidetes|Bacteroidia|Bacteroidales|Bacteroidaceae|Bacteroides|salanitronis|
GGTTTAATTCGATGATACGCGAGGAACCTTACCCGGGCTCGAACGGTGCAGGAATCGGCCAGAGATGGCCGAGCTCTTCGGAGCCTGTATCGAGGTGCTGCATGGTTGTCGTCAGCTCGTGCCGTGAGGTGTCGGCTTAAGTGCCATAACGAGCGCAACCCCTTCCGCCAGTTGCCATCAGGCGATGCTGGGGACTCTGGCGGTACTGCCATCGTAAGATGCGA
>MG|4|V67|F|14|88.39|Bacteroidetes|Bacteroidia|Bacteroidales|Bacteroidaceae|Bacteroides|clarus|
GGTTTAATTCGATGATACGCGAGGAACCTTACCCGGGCTTGAACTGCGGCTGACGTAGGCGGAAACGCTTATTTCCTTCGGGACAGTCGCGGAGGTGCTGCATGGTTGTCGTCAGCTCGTGCCGTGAGGTGTCGGCTTAAGTGCCATAACGAGCGCAACCCTTGCTGACAGTTGCCATCAGGTGATGCTGGGGACTCTGTCGGGACTGCCACCGTAAGGTGTGA
>MG|4|V67|F|15|92.41|Bacteroidetes|Bacteroidia|Bacteroidales|Bacteroidaceae|Bacteroides|salanitronis|
GGTTTAATTCGATGATACGCGAGGAACCTTACCCGGGCTTGAACTGCGTCCGCGGGCGCCGGAAACGGCGCCGCCAGCGATGGCGGGCGCGGAGGTGCTGCATGGTTGTCGTCAGCTCGTGCCGTGAGGTGTCGGCTTAAGTGCCATAACGAGCGCAACCCCTCCCTCCAGTTGCCATCAGGCAATGCTGGGGACTCTGGCGGTACTGCCATCGTAAGATGCGA
>MG|4|V67|R|11|90.95|Bacteroidetes|Bacteroidia|Bacteroidales|Bacteroidaceae|Bacteroides|salanitronis|
TCACGCCTTGCGGCGGCAGTGCCTCCAGAGTCCCCGGCATAACCCGATGGCAACTGGAGGGAGGGGTTGCGCTCGTTATGGCACTTAAGCCGACACCTCACGGCACGAGCTGACGACAACCATGCAGCACCTCCGCGCCCGCCATCGCTGGCGGCGCCGTTTCCGGCGCCCGCGGACGCAGTTCAAGCCCGGGTAAGGTTCCTCGCGTATCATCGAATTAAACC
>MG|4|V67|F|10|91.71|Bacteroidetes|Bacteroidia|Bacteroidales|Bacteroidaceae|Bacteroides|salanitronis|
GGTTTAATTCGATGATACGCGAGGAACCTTACCCGGGCTTGAAATGTGCCTGACGGGCTCCGAAAGGGGCCTTCCGCAAGGCAGGCATGTAGGTGCTGCATGGTTGTCGTCAGCTCGTGCCGTGAGGTGTCGGCTTAAGTGCCATAACGAGCGCAACCCCTTCCGCCGGTTGCCATCAGGTGATGCTGGGGACTCCGGCGGTACTGCCACCGTAAGGTGTGA
>MG|4|V67|R|13|89.91|Bacteroidetes|Bacteroidia|Bacteroidales|Bacteroidaceae|Bacteroides|salanitronis|
TCACACCTTACGGTGGCAGTCCCGACAGAGTCCCCAGCTTCACCTGATGGCAACTGTCAGCAAGGGTTGCGCTCGTTATGGCACTTAAGCCGACACCTCACGGCACGAGCTGACGACAACCATGCAGCACCTCCGCGCCCGCCATCGCTGGCGGCGCCGTTTCCGGCGCCCGCGGACGCAGTTCAAGCCCGGGTAAGGTTCCTCGCGTATCATCGAATTAAACC
>MG|4|V67|F|13|92.44|Bacteroidetes|Bacteroidia|Bacteroidales|Bacteroidaceae|Bacteroides|salanitronis|
GGTTTAATTCGATGATACGCGAGGAACCTTACCCGGGGCTTGAACTGTGCCTGAATCCGGAGGAAACTCCGGAGCCAGCAATGGCAGGCATGGAGGTGCTGCATGGTTGTCGTCAGCTCGTGCCGTGAGGTGTCGGCTTAAGTGCCATAACGAGCGCAACCCCTTCGGCCAGTTGCCATCAGGTGGTGCTGGGGACTCTGGCCGTACTGCCATCGTAAGATGCGA
>MG|4|V67|F|34|86.06|Bacteroidetes|Bacteroidia|Bacteroidales|Bacteroidaceae|Bacteroides|salanitronis|
GGTTTAATTCGATGATACGCGAGGAACCTTACCCGGGCTCGAACGGCGGCCGGATGGGACGGAGACGTCCCAGTCTACGGACGGCCGCCGAGGTGCTGCATGGTTGTCGTCAGCTCGTGCCGTGAGGTGTCGGCTCAAGTGCCATAACGAGCGCAACCCCTGCCGCCAGTTGCCATCGCGTAGTGGCGGGCACTCTGGCGGGACTGCGCCGCAAGGTGCGA
>MG|4|V67|R|26|88.11|Bacteroidetes|Bacteroidia|Bacteroidales|Bacteroidaceae|Bacteroides|rodentium|
TCACACCTTACGGTGGCAGTCCCGACAGAGTCCCCAGCATCACCTGATGGCAACTGTCAGCAAGGGTTGCGCTCGTTATGGCACTTAAGCCGACACCTCACGGCACGAGCTGACGACAACCATGCAGCACCTCCATGCCTGCCATTGCTGGCTCCAGAGTTTCCTCTGGATTCAGGCACAGTTCAAGCCCGGGTAAGGTTCCTCGCGTATCATCGAATTAAACC
>MG|4|V67|F|37|89.14|Bacteroidetes|Bacteroidia|Bacteroidales|Bacteroidaceae|Bacteroides|eggerthii|
GGTTTAATTCGATGATACGCGAGGAACCTTACCCGGGCTCGAAGTGCGGCGGGATGATATGGAGACATGTCAGTCCTTCGGGACCGCCGCATAGGTGCTGCATGGTTGTCGTCAGCTCGTGCCGTGAGGTGTCGGCTTAAGTGCCATAACGAGCGCAACCCTTGCCGACAGTTACTAACAAGTAGCGTTGAGGACTCTGTCGGGACTGCCAGCGTAAGCTGCGA
>MG|4|V67|F|11|90.0|Bacteroidetes|Bacteroidia|Bacteroidales|Bacteroidaceae|Bacteroides|salanitronis|
GGTTTAATTCGATGATACGCGAGGAACCTTACCCGGGCTCGAACTGCGTCCGCGGGCGCCGGAAACGGCGCCGCCAGCGATGGCGGGCGCGGAGGTGCTGCATGGTTGTCGTCAGCTCGTGCCGTGAGGTGTCGGCTTAAGTGCCATAACGAGCGCAACCCCTCCCTCCAGTTGCCATCGGGTGATGCCGGGGACTCTGGAGGCACTGCCGCCGCAAGGCGCGA
>MG|4|V67|F|11|91.39|Bacteroidetes|Bacteroidia|Bacteroidales|Bacteroidaceae|Bacteroides|salanitronis|
GGTTTAATTCGATGATACGCGAGGAACCTTACCCGGGCTTGAAATGTGCCTGACGGGCTCCGAAAGGGGCCTTCCGCAAGGCAGGCATGTAGGTGCTGCATGGTTGTCGTCAGCTCGTGCCGTGAGGTGTCGGCTTAAGTGCCATAACGAGCGCAACCCCTTCCGCCAGTTGCCATCGGGCAATGCCGGGGACTCTGGCGGTACTGCCGCCGCAAGGTGTGA
>MG|4|V67|F|25|90.74|Bacteroidetes|Bacteroidia|Bacteroidales|Bacteroidaceae|Bacteroides|salanitronis|
GGTTTAATTCGATGATACGCGAGGAACCTTACCCGGGCTCGAACGGCTGCGGAATGTGCCGGAGACGGCACAGCCTCAGGGCTGCAGTCGAGGTGCTGCATGGTTGTCGTCAGCTCGTGCCGTGAGGTGTCGGCTCAAGTGCCATAACGAGCGCAACCCCTGCCTCCAGTTGCCATCAGGTTAAGCTGGGGACTCTGGAGGGACTGCCACCGCAAGGTGAGA
>MG|4|V67|F|16|90.62|Bacteroidetes|Bacteroidia|Bacteroidales|Bacteroidaceae|Bacteroides|salanitronis|
GGTTTAATTCGATGATACGCGAGGAACCTTACCCGGGCTTGAACTGTGCCTGAATCCAAAGGAAACTTTGGAGCCAGCAATGGCAGGCATGGAGGTGCTGCATGGTTGTCGTCAGCTCGTGCCGTGAGGTGTCGGCTTAAGTGCCATAACGAGCGCAACCCCTTCCGCCGGTTGCCATCAGGTGATGCTGGGGACTCCGGCGGTACTGCCGCCGCAAGGTGCGA
>MG|4|V67|F|59|86.94|Bacteroidetes|Bacteroidia|Bacteroidales|Bacteroidaceae|Bacteroides|gallinarum|
GGTTTAATTCGATGATACGCGAGGAACCTTACCCGGGCTTGAACTGCGCAGGGCGCACTTGGAAACAGGTGTTCCCTCCGGGGCCTGCGCGGAGGTGCTGCATGGTTGTCGTCAGCTCGTGCCGTGAGGTGTCGGCTTAAGTGCCATAACGAGCGCAACCCCTGCGGGCAGTTGCCATCAGGTGATGCTGGGGACTCTGCCCGGACTGCCGCCGCAAGGTGCGA
>MG|4|V67|F|60|90.05|Bacteroidetes|Bacteroidia|Bacteroidales|Bacteroidaceae|Bacteroides|salanitronis|
GGTTTAATTCGATGATACGCGAGGAACCTTACCCGGGGCTTGAACTGCGTCCGCGGGCGCCGGAAACGGCGCCGCCAGCGATGGCGGGCGCGGAGGTGCTGCATGGTTGTCGTCAGCTCGTGCCGTGAGGTGTCGGCTTAAGTGCCATAACGAGCGCAACCCCTCCCTCCAGTTGCCATCGGGTGATGCCGGGGACTCTGGAGGCACTGCCGCCGCAAGGCGCGA
>MG|4|V67|F|11|90.48|Bacteroidetes|Bacteroidia|Bacteroidales|Bacteroidaceae|Bacteroides|salanitronis|
GGTTTAATTCGATGATACGCGAGGAACCTTACCCGGGCTTGAACTGCGTCCGCGGGCGCCGGAAACGGCGCGCCAGCGATGGCGGGCGCGGAGGTGCTGCATGGTTGTCGTCAGCTCGTGCCGTGAGGTGTCGGCTTAAGTGCCATAACGAGCGCAACCCCTCCCTCCAGTTGCCATCGGGTGATGCCGGGGACTCTGGAGGCACTGCCGCCGCAAGGCGCGA
>MG|4|V67|R|14|88.18|Bacteroidetes|Bacteroidia|Bacteroidales|Bacteroidaceae|Bacteroides|uniformis|
TCGCACCTTACGGCGGCAGTCTCTATAGAGTCCCCAACTTTACTCGATGGTAACTATAGATGAGGGTTGCGCTCGTTATGGCACTTAAGCCGACACCTCACGGCACGAGCTGACGACAACCATGCAGCACCTCGATGCAGGCTCCGAAGAGCATTCCCATCTCTGGAAACTCCCTGCACCGTTCGAGCCCGGGTAAGGTTCCTCGCGTATCATCGAATTAAACC
>MG|4|V67|F|64|91.96|Bacteroidetes|Bacteroidia|Bacteroidales|Bacteroidaceae|Bacteroides|salanitronis|
GGTTTAATTCGATGATACGCGAGGAACCTTACCCGGGCTTGAACTGTGCCTGAATCCAGAGGAAACTTTGGAGCCAGCAATGGCAGGCATGGAGGTGCTGCATGGTTGTCGTCAGCTCGTGCCGTGAGGTGTCGGCTTAAGTGCCATAACGAGCGCAACCCCTTCGGCCAGTTGCCATCAGGTGGTGCTGGGGACTCTGGCCGTACTGCCATCGTAAGATGCGA
>MG|4|V67|F|46|87.1|Bacteroidetes|Bacteroidia|Bacteroidales|Bacteroidaceae|Bacteroides|salanitronis|
GGTTTAATTCGATGATACGCGAGGAACCTTACCCGGGCTCGAACGGCGTCCGGATGCCGCGGAGACGCGGCAGTCTACGGACGGGCGCCGAGGTGCTGCATGGTTGTCGTCAGCTCGTGCCGTGAGGTGTCGGCTTAAGTGCCATAACGAGCGCAACCCTTGCTGACAGTTGCCATCAGGTGATGCTGGGGACTCTGTCGGGACTGCCACCGTAAGGTGTGA
>MG|4|V67|F|32|96.38|Bacteroidetes|Bacteroidia|Bacteroidales|Bacteroidaceae|Bacteroides|salanitronis|
GGTTTAATTCGATGATACGCGAGGAACCTTACCCGGGCTTGAACTGTGCCTGAATGTGGCGGAAACGTCACAGCCAGCAATGGCAGGCATGGAGGTGCTGCATGGTTGTCGTCAGCTCGTGCCGTGAGGTGTCGGCTTAAGTGCCATAACGAGCGCAACCCCTTCCGCCAGTTGCCATCAGGCAATGCTGGGGACTCTGGCGGTACTGCCATCGTAAGATGTGA
>MG|4|V67|F|12|88.32|Bacteroidetes|Bacteroidia|Bacteroidales|Bacteroidaceae|Bacteroides|paurosaccharolyticus|
GGTTTAATTCGATGATACGCGAGGAACCTTACCCGGGCTTGAACTGTGCCTGAATCCAGAGGAAACTCTGGAGCCAGCAATGGCAGGCATGGAGGTGCTGCATGGTTGTCGTCAGCTCGTGCCGTGAGGTGTCGGCTTAAGTGCCATAACGAGCGCAACCCTTATCGATAGTTACTAACAGGCAAAGCTGAGGACTCAATCGAGACTGCCGGCGCAAGCCGAGA
>MG|4|V67|R|10|93.12|Bacteroidetes|Bacteroidia|Bacteroidales|Bacteroidaceae|Bacteroides|salanitronis|
TCACACCTTACGGTGGCAGTCCCGACAGAGTCCCCAGCTTTACCTGATGGCAACTGTCAGCAAGGGTTGCGCTCGTTATGGCACTTAAGCCGACACCTCACGGCACGAGCTGACGACAACCATGCAGCACCTCCATGCCTGCCATTGCTGGCTGTGACGTTTCCGCCACATTCAGGCACAGTTCAAGCCCGGGTAAGGTTCCTCGCGTATCATCGAATTAAACC
>MG|4|V67|F|799|92.41|Bacteroidetes|Bacteroidia|Bacteroidales|Bacteroidaceae|Bacteroides|salanitronis|
GGTTTAATTCGATGATACGCGAGGAACCTTACCCGGGCTTGAACTGTGCCTGAATCCAGAGGAAACTCCGGAGCCAGCAATGGCAGGCATGGAGGTGCTGCATGGTTGTCGTCAGCTCGTGCCGTGAGGTGTCGGCTTAAGTGCCATAACGAGCGCAACCCCTTCGGCCAGTTGCCATCAGGTGGTGCTGGGGACTCTGGCCGTACTGCCATCGTAAGATGCGA
>MG|4|V67|F|73|87.26|Bacteroidetes|Bacteroidia|Bacteroidales|Bacteroidaceae|Bacteroides|salanitronis|
GGTTTAATTCGATGATACGCGAGGAACCTTACCCGGGCTTGAAACCAGGGGGGAATGCGCGGGAGACCGCGCAGCCGGCGACGGCCGCCTGGTAGGTGCTGCATGGTTGTCGTCAGCTCGTGCCGTGAGGTGTCGGCTCAAGTGCCATAACGAGCGCAACCCCTGCCGCCGGTTGCCAGCAGGTAAAGCTGGGGACTCCGGCGGGACTGCCGCCGCAAGGCGCGA
>MG|4|V67|F|13|84.21|Bacteroidetes|Bacteroidia|Bacteroidales|Bacteroidaceae|Bacteroides|salanitronis|
GGGTTTAATTCGATGATACGCGAGGAACCTTACCCGGGCTCGAACGGCGTCCGGATGCCGCGGAGACGCGGCAGTCTCACGACGGTCGCCGAGGTGCTGCATGGTTGTCGTCAGCTCGTGCCGTGAGGTGTAGGCTCAAGTGCCATAACGAGCGCAACCCCCGCCGCGTGTTGCCAACGGTTTGATGCCGGGGACTCTCGCGGGACTGCCGCCGCAAGGTGGA
>MG|4|V67|F|45|91.03|Bacteroidetes|Bacteroidia|Bacteroidales|Bacteroidaceae|Bacteroides|ovatus|
GGTTTAATTCGATGATACGCGAGGAACCTTACCCGGGCTTAAATTATGCATGAATGATTTGGAGACAGGTCAGCCGCAAGGCATGTATGAAGGTGCTGCATGGTTGTCGTCAGCTCGTGCCGTGAGGTGTCGGCTTAAGTGCCATAACGAGCGCAACCCTTTCTGCCAGTTACTAACAGGTTGAGCTGAGGACTCTGGCGGTACTGCCATCGTAAGATGTGA
>MG|4|V67|R|163|90.5|Bacteroidetes|Bacteroidia|Bacteroidales|Bacteroidaceae|Bacteroides|fragilis|
TCGCATCTTACGATGGCAGTCCCCGCAGAGTCCACAGCGTTACCTGTTGGCAACTGCAGGCAAGGGTTGCGCTCGTTATGGCACTTAAGCCGACACCTCACGGCACGAGCTGACGACAACCATGCAGCACCTCCGCGGATGTGATTGCTCACTGACATGTTTCCACGTCATTCATCCGCAGTTCAAGCCCGGGTAAGGTTCCTCGCGTATCATCGAATTAAACC
>MG|4|V67|R|21|83.81|Bacteroidetes|Bacteroidia|Bacteroidales|Bacteroidaceae|Bacteroides|salanitronis|
TCCACCTTGCGGCGGCAGTCCCGCGAGAGTCCCCGGCATCAAACCGTTGGCAACACGCGGCGGGGGTTGCGCTCGTTATGGCACTTGAGCCTACACCTCACGGCACGAGCTGACGACAACCATGCAGCACCTCGGCGACCGTCGTGAGACTGCCGCGTCTCCGCGGCATCCGGACGCCGTTCGAGCCCGGGTAAGGTTCCCTCGCGTATCATCGAATTAAACC
>MG|4|V67|F|13|84.21|Bacteroidetes|Bacteroidia|Bacteroidales|Bacteroidaceae|Bacteroides|salanitronis|
GGTTTAATTCGATGATACGCGAGGAACCTTACCCGGGCTCGAACGCGTCCGGATGCCGCGGAGACGCGGCAGTCTCATGACGGTCGCCGAGGTGCTGCATGGTTGTCGTCAGCTCGTGCCGTGAGGTGTAGGCTCAAGTGCCATAACGAGCGCAACCCCCGCCGCGTGTTGCCAACGGTTTGATGCCGGGGACTCTCGCGGGACTGCCGCCGCAAGGTGGA
>MG|4|V67|F|11|89.78|Bacteroidetes|Bacteroidia|Bacteroidales|Bacteroidaceae|Bacteroides|salanitronis|
GGTTTAATTCGATGATACGCGAGGAACCTTACCCGGGATTGAACGCGGCGGGACGTACCTGGAAACAGGTATTCCAGCAATGGCCGGCCGCGAGGTGCTGCATGGTTGTCGTCAGCTCGTGCCGTGAGGTGTCGGCTTAAGTGCCATAACGAGCGCAACCCCTTCGGCCAGTTGCCATCAGGTGGTGCTGGGGACTCTGGCCGTACTGCCATCGTAAGATGCGA
>MG|4|V67|F|22|88.39|Bacteroidetes|Bacteroidia|Bacteroidales|Bacteroidaceae|Bacteroides|salanitronis|
GGTTTAATTCGATGATACGCGAGGAACCTTACCCGGGCTTGAACTGCGTCCGCGGGCGCCGGAAACGGCGCCGCCAGCGATGGCGGGCGCGGAGGTGCTGCATGGTTGTCGTCAGCTCGTGCCGTGAGGTGTCGGCTCAAGTGCCATAACGAGCGCAACCCCTGTCGCCAGTTGCCAACGGGTAATGCCGGGGACTCTGGCGAGACTGCCGCCGCAAGGTGCGA
>MG|4|V67|F|46|93.3|Bacteroidetes|Bacteroidia|Bacteroidales|Bacteroidaceae|Bacteroides|salanitronis|
GGTTTAATTCGATGATACGCGAGGAACCTTACCCGGGCTTGAACTGTGCCTGAATCCAGAGGAAACTCCGGAGCCAGCAATGGCAGGCATGGAGGTGCTGCATGGTTGTCGTCAGCTCGTGCCGTGAGGTGTCGGCTTAAGTGCCATAACGAGCGCAACCCCTTCCGCCAGTTGCCATCAGGCAATGCTGGGGACTCTGGCGGTACTGCCATCGTAAGATGCGA
>MG|4|V67|F|11|90.95|Bacteroidetes|Bacteroidia|Bacteroidales|Bacteroidaceae|Bacteroides|barnesiae|
GGTTTAATTCGATGATACGCGAGGAACCTTACCCGGGATTGAACGCAGTCTGACAGGGGTGGAAACACCCTTTCTAGCAATAGCAGATTGCGAGGTGCTGCATGGTTGTCGTCAGCTCGTGCCGTGAGGTGTCGGCTTAAGTGCCATAACGAGCGCAACCCCTTCGGCCAGTTGCCATCAGGTGGTGCTGGGGACTCTGGCCGTACTGCCATCGTAAGATGCGA
>MG|4|V67|R|14|85.24|Bacteroidetes|Bacteroidia|Bacteroidales|Bacteroidaceae|Bacteroides|acidifaciens|
TCGCACCTTGCGGTGGCAGTCCCTCCTGAGTCCCCGGCTTTACCCGCTGGCAACAGAAGGCAAGGGTTGCGCTCGTTATGGCACTTGAGCCGACACCTCACGGCACGAGCTGACGACAACCATGCAGCACCTCGATACCTGTCTTGCGACTATACAGTCTCCTATATATTCAGGCACCGTTCGAGCCCGGGTAAGGTTCCTCGCGTATCATCGAATTAAACC
>MG|4|V67|F|18|87.89|Bacteroidetes|Bacteroidia|Bacteroidales|Bacteroidaceae|Bacteroides|salanitronis|
GGTTTAATTCGATGATACGCGAGGAACCTTACCCGGGCTCGAACGGCGTCCGGATGCCGCGGAGACGCGGCAGTCTACGGACGGGCGCCGAGGTGCTGCATGGTTGTCGTCAGCTCGTGCCGTGAGGTGTCGGCTTAAGTGCCATAACGAGCGCAACCCCTTCCGCCGGTTGCCATCAGGTGATGCTGGGGACTCCGGCGGTACTGCCGCCGCAAGGTGCGA
>MG|4|V67|R|34|94.2|Bacteroidetes|Bacteroidia|Bacteroidales|Bacteroidaceae|Bacteroides|salanitronis|
TCGCATCTTACGATGGCAGTACGGCCAGAGTCCCCAGCACCACCTGATGGCAACTGGCCGAAGGGGTTGCGCTCGTTATGGCACTTAAGCCGACACCTCACGGCACGAGCTGACGACAACCATGCAGCACCTCCACGGATGTGATTGCTCACTGGTGCGTTTCCGCATCATTCATCCGCAGTTCAAGCCCGGGTAAGGTTCCTCGCGTATCATCGAATTAAACC
>MG|4|V67|F|11|89.73|Bacteroidetes|Bacteroidia|Bacteroidales|Bacteroidaceae|Bacteroides|salanitronis|
GGTTTAATTCGATGATACGCGAGGAACCTTACCCGGGCTTGAACTGCGTCCGCGGGCGCCGGAAACGGCGCCGCCAGCGATGGCGGGCGCGGAGGTGCTGCATGGTTGTCGTCAGCTCGTGCCGTGAGGTGTCGGCTTAAGTGCCATAACGAGCGCAACCCCTCCCTCCAGTTGCCATCGGGTGATGCCGGGGACTCTGGAGAGACTGCGTCGTAAGATGCGA
>MG|4|V67|F|17|92.41|Bacteroidetes|Bacteroidia|Bacteroidales|Bacteroidaceae|Bacteroides|salanitronis|
GGTTTAATTCGATGATACGCGAGGAACCTTACCCGGGCTTGAACTGTGCCTGACTGCCTCAGAGATGGGGCTTCCAGCAATGGCAGGCATGGAGGTGCTGCATGGTTGTCGTCAGCTCGTGCCGTGAGGTGTCGGCTTAAGTGCCATAACGAGCGCAACCCCTTCCGCCAGTTGCCATCAGGCAATGCTGGGGACTCTGGCGGTACTGCCATCGTAAGATGCGA
>MG|4|V67|R|19|90.43|Bacteroidetes|Bacteroidia|Bacteroidales|Bacteroidaceae|Bacteroides|salanitronis|
TCACGCCTTGCGGCGGCAGTGCCTCCAGAGTCCCCGGCATAACCCGATGGCAACTGGAGGGAGGGGTTGCGCTCGTTATGGCACTTAAGCCGACACCTCACGGCACGAGCTGACGACAACCATGCAGCACCTCCCCCGGCCGCCTTGCGGCTGCGCCCTTTCGGACGCATTCGGCCGGGGTTCGAGCCCGGGTAAGGTTCCTCGCGTATCATCGAATTAAACC
>MG|4|V67|R|11|89.14|Bacteroidetes|Bacteroidia|Bacteroidales|Bacteroidaceae|Bacteroides|eggerthii|
TCGCAGCTTACGCTGGCAGTCCCGACAGAGTCCTCAACGCTACTTGTTAGTAACTGTCGGCAAGGGTTGCGCTCGTTATGGCACTTAAGCCGACACCTCACGGCACGAGCTGACGACAACCATGCAGCACCTATGCGGCGGTCCCGAAGGACTGACATGTCTCCATATCATCCCGCCGCACTTCGAGCCCGGGTAAGGTTCCTCGCGTATCATCGAATTAAACC
>MG|4|V67|F|11|84.29|Bacteroidetes|Bacteroidia|Bacteroidales|Bacteroidaceae|Bacteroides|salanitronis|
GGTTTAATTCGATGATACGCGAGGAACCTTACCCGGGCTCGAACGGCGTCCGGGATGCCGCGGAGACGCGGCAGTCTCATGACGGTCGCCGAGGTGCTGCATGGTTGTCGTCAGCTCGTGCCGTGAGGTGTAGGCTCAAGTGCCATAACGAGCGCAACCCCCGCCGCGTGTTGCCAACGGTTTGATGCCGGGGACTCTCGCGGGACTGCCGCCGCAAGGTGGA
>MG|4|V67|F|33|89.91|Bacteroidetes|Bacteroidia|Bacteroidales|Bacteroidaceae|Bacteroides|salanitronis|
GGTTTAATTCGATGATACGCGAGGAACCTTACCCGGGCTTGAACTGCGTCCGCGGGCGCCGGAAACGGCGCCGCCAGCGATGGCGGGCGCGGAGGTGCTGCATGGTTGTCGTCAGCTCGTGCCGTGAGGTGTCGGCTTAAGTGCCATAACGAGCGCAACCCTTGCTGACAGTTGCCATCAGGTAAAGCTGGGGACTCTGTCGGGACTGCCACCGTAAGGTGTGA
>MG|4|V67|F|15|90.35|Bacteroidetes|Bacteroidia|Bacteroidales|Bacteroidaceae|Bacteroides|plebeius|
GGTTTAATTCGATGATACGCGAGGAACCTTACCCGGGCTCGAACGGTGCAGGAATCGGTCAGAGATGGCCGAGCTCTTCGGAGCCTGTATCGAGGTGCTGCATGGTTGTCGTCAGCTCGTGCCGTGAGGTGTCGGCTTAAGTGCCATAACGAGCGCAACCCTCGCCGCCAGTTACTAACAGTTAAAGCTGAGGACTCTGGCGGGACTGCCATCGTAAGATGTGA
>MG|4|V67|F|50|87.08|Bacteroidetes|Bacteroidia|Bacteroidales|Bacteroidaceae|Bacteroides|salanitronis|
GGTTTAATTCGATGATACGCGAGGAACCTTACCCGGGCTCGAACGGCGTCCGGATGCCGCGGAGACGCGGCAGTCTACGGACGGGCGCCGAGGTGCTGCATGGTTGTCGTCAGCTCGTGCCGTGAGGTGTCGGCTTAAGTGCCATAACGAGCGCAACCCCTCCCTCCAGTTGCCATCGGGTGATGCCGGGGACTCTGGAGGCACTGCCGCCGCAAGGCGCGA
>MG|4|V67|F|23|90.95|Bacteroidetes|Bacteroidia|Bacteroidales|Bacteroidaceae|Bacteroides|salanitronis|
GGTTTAATTCGATGATACGCGAGGAACCTTACCCGGGCTTGAACTGCGTCCGCGGGCGCCGGAAACGGCGCCGCCAGCGATGGCGGGCGCGGAGGTGCTGCATGGTTGTCGTCAGCTCGTGCCGTGAGGTGTCGGCTTAAGTGCCATAACGAGCGCAACCCCTCCCTCCAGTTGCCATCGGGTTATGCCGGGGACTCTGGAGGCACTGCCGCCGCAAGGCGTGA
>MG|4|V67|F|14|89.62|Bacteroidetes|Bacteroidia|Bacteroidales|Bacteroidaceae|Bacteroides|salanitronis|
GGTTTAATTCGATGATACGCGAGGAACCTTACCCGGGGCTTGAACTGCGTCCGCGGGGCGCCGGAAACGGCGCCGCCAGCGATGGCGGGCGCGGAGGTGCTGCATGGTTGTCGTCAGCTCGTGCCGTGAGGTGTCGGCTTAAGTGCCATAACGAGCGCAACCCCTCCCTCCAGTTGCCATCGGGTGATGCCGGGGACTCTGGAGGCACTGCCGCCGCAAGGCGCGA
>MG|4|V67|F|22|84.21|Bacteroidetes|Bacteroidia|Bacteroidales|Bacteroidaceae|Bacteroides|salanitronis|
GGTTTAATTCGATGATACGCGAGGAACCTTACCCGGGCTCGAACGGCGTCCGGATGCCGCGGAGACGCGGCAGTCTCATGACGGTCGCGAGGTGCTGCATGGTTGTCGTCAGCTCGTGCCGTGAGGTGTAGGCTCAAGTGCCATAACGAGCGCAACCCCCGCCGCGTGTTGCCAACGGTTTGATGCCGGGGACTCTCGCGGGACTGCCGCCGCAAGGTGGA
>MG|4|V67|R|52|94.2|Bacteroidetes|Bacteroidia|Bacteroidales|Bacteroidaceae|Bacteroides|salanitronis|
TCGCATCTTACGATGGCAGTACGGCCAGAGTCCCCAGCACCACCTGATGGCAACTGGCCGAAGGGGTTGCGCTCGTTATGGCACTTAAGCCGACACCTCACGGCACGAGCTGACGACAACCATGCAGCACCTCCATGCCTGCCATTGCTGGCTGTAACGTTTCCACTACATTCAGGCACAGTTCAAGCCCGGGTAAGGTTCCTCGCGTATCATCGAATTAAACC
>MG|4|V67|F|11|95.98|Bacteroidetes|Bacteroidia|Bacteroidales|Bacteroidaceae|Bacteroides|salanitronis|
GGTTTAATTCGATGATACGCGAGGAACCTTACCCGGGCTTGAACTGTGCCTGAATGTGGCGGAAACGTCACAGCCAGCAATGGCAGGCATGGAGGTGCTGCATGGTTGTCGTCAGCTCGTGCCGTGAGGTGTCGGCTTAAGTGCCATAACGAGCGCAACCCCTTCCGCCAGTTGCCATCAGGTGGTGCTGGGGACTCTGGCCGTACTGCCATCGTAAGATGCGA
>MG|4|V67|F|18|95.54|Bacteroidetes|Bacteroidia|Bacteroidales|Bacteroidaceae|Bacteroides|salanitronis|
GGTTTAATTCGATGATACGCGAGGAACCTTACCCGGGCTTGAACTGCGGATGCATGATGCGGAAACGCACCAGTGAGCAATCACATCCGTGGAGGTGCTGCATGGTTGTCGTCAGCTCGTGCCGTGAGGTGTCGGCTTAAGTGCCATAACGAGCGCAACCCCTTCCGCCAGTTGCCATCAGGCAATGCTGGGGACTCTGGCGGTACTGCCATCGTAAGATGCGA
>MG|4|V67|F|25|88.18|Bacteroidetes|Bacteroidia|Bacteroidales|Bacteroidaceae|Bacteroides|uniformis|
GGTTTAATTCGATGATACGCGAGGAACCTTACCCGGGCTCGAACGGTGCAGGGAGTTTCCAGAGATGGGAATGCTCTTCGGAGCCTGCATCGAGGTGCTGCATGGTTGTCGTCAGCTCGTGCCGTGAGGTGTCGGCTTAAGTGCCATAACGAGCGCAACCCTCATCTATAGTTACCATCGAGTAAAGTTGGGGACTCTATAGAGACTGCCGCCGTAAGGTGCGA
>MG|4|V67|R|26|92.86|Bacteroidetes|Bacteroidia|Bacteroidales|Bacteroidaceae|Bacteroides|salanitronis|
TCGCATCTTACGATGGCAGTACCGCCAGAGTCCCCAGCATTGCCTGATGGCAACTGGCGGAAGGGGTTGCGCTCGTTATGGCACTTAAGCCGACACCTCACGGCACGAGCTGACGACAACCATGCAGCACCTCCATGCCTGCCATTGCTGGCTCCAGAGTTTCCTCTGGATTCAGGCACAGTTCAAGCCCGGGTAAGGTTCCTCGCGTATCATCGAATTAAACC
>MG|4|V67|F|15|88.84|Bacteroidetes|Bacteroidia|Bacteroidales|Bacteroidaceae|Bacteroides|salanitronis|
GGTTTAATTCGATGATACGCGAGGAACCTTACCCGGGCTTGAACTGCGTCCGCGGGCGCCGGAAACGGCGCCGCCAGCGATGGCGGGCGCGGAGGTGCTGCATGGTTGTCGTCAGCTCGTGCCGTGAGGTGTCGGCTTAAGTGCCATAACGAGCGCAACCCCTGTCGCCAGTTGCCAACGGGTAATGCCGGGGACTCTGGCGAGACTGCCGCCGCAAGGTGCGA
>MG|4|V67|R|18|92.86|Bacteroidetes|Bacteroidia|Bacteroidales|Bacteroidaceae|Bacteroides|salanitronis|
TCGCATCTTACGATGGCAGTCCCGCCAGAGTCCACAGCTTCACCTGTTTGTAACTGGCGGCAAGGGTTGCGCTCGTTATGGCACTTAAGCCGACACCTCACGGCACGAGCTGACGACAACCATGCAGCACCTCCACGGATGTGATTGCTCACTTGTGTGTTTCCACACAATGCATCCGCAGTTCAAGCCCGGGTAAGGTTCCTCGCGTATCATCGAATTAAACC
>MG|4|V67|F|21|91.56|Bacteroidetes|Bacteroidia|Bacteroidales|Bacteroidaceae|Bacteroides|salanitronis|
GGTTTAATTCGATGATACGCGAGGAACCTTACCCGGGCTTGAACTGTGCCTGAATCCAGAGGAAACTCTGGAGCCAGCAATGGCAGGCATGGAGGTGCTGCATGGTTGTCGTCAGCTCGTGCCGTGAGGTGTCGGCTTAAGTGCCATAACGAGCGCAACCCCCTTCGGCCAGTTGCCATCAGGTGGTGCTGGGGACTCTGGCCGTACTGCCATCGTAAGATGCGA
>MG|4|V67|R|19|89.29|Bacteroidetes|Bacteroidia|Bacteroidales|Bacteroidaceae|Bacteroides|sp.|
TCGCATCTTACGACGCAGTCTCTCCAGAGTCCCCGGCATTACCCGATGGCAACTGGAAATGAGGGTTGCGCTCGTTATGGCACTTGAGCCGACACCTCACGGCACGAGCTGACGACAACCATGCAGCACCTCCACGACTGTCCCGAAGGAAATACCTGTTTCCAGGTAAGTCAGTCGCAGTTCAAGCCCGGGTAAGGTTCCTCGCGTATCATCGAATTAAACCC
>MG|4|V67|R|10|93.75|Bacteroidetes|Bacteroidia|Bacteroidales|Bacteroidaceae|Bacteroides|salanitronis|
TCGCATCTTACGATGGCAGTACCGCCAGAGTCCCCAGCATTGCCTGATGGCAACTGGCGGAAGGGGTTGCGCTCGTTATGGCACTTAAGCCGACACCTCACGGCACGAGCTGACGACAACCATGCAGCACCTCCATGCCTGCCATTGCTGGCTCCGGAGTTTCCTCCGGATTCAGGCACAGTTCAAGCCCGGGTAAGGTTCCTCGCGTATCATCGAATTAAACC
>MG|4|V67|F|13|90.18|Bacteroidetes|Bacteroidia|Bacteroidales|Bacteroidaceae|Bacteroides|salanitronis|
GGTTTAATTCGATGATACGCGAGGAACCTTACCCGGGCTTGAAAATGTGCCTGACGGGCTCCGAAAGGGGCCTTCCGCAAGGCAGGCATGTAGGTGCTGCATGGTTGTCGTCAGCTCGTGCCGTGAGGTGTCGGCTTAAGTGCCATAACGAGCGCAACCCCTTCCGCCGGTTGCCATCAGGTGATGCTGGGGACTCCGGCGGTACTGCCGCCGCAAGGTGCGA
>MG|4|V67|F|149|91.96|Bacteroidetes|Bacteroidia|Bacteroidales|Bacteroidaceae|Bacteroides|fragilis|
GGTTTAATTCGATGATACGCGAGGAACCTTACCCGGGCTTGAACTGCAGCGGAATGGCGTGGAAACATGTCAGCGAGCAATCGCCGCTGTGGAGGTGCTGCATGGTTGTCGTCAGCTCGTGCCGTGAGGTGTCGGCTTAAGTGCCATAACGAGCGCAACCCTTACCGATAGTTGCCATCAGGTAACGCTGGGGACTCTATCGGGACTGCCGTCGTAAGATGTGA
>MG|4|V67|F|16|87.04|Bacteroidetes|Bacteroidia|Bacteroidales|Bacteroidaceae|Bacteroides|salanitronis|
GGTTTAATTCGATGATACGCGAGGAACCTTACCCGGGCTCGAACGGTGCATGAATATGGAGGAGACTTCATAGTCGCAAGACATGCATCGAGGTGCTGCATGGTTGTCGTCAGCTCGTGCCGTGAGGTGTCGGCTTAAGTGCCATAACGAGCGCAACCCTTGCCGTCAGTTACCATCAAGTAGAGTTGGGGACTCTGGCGGGACTGCCACCGCAAGGTGTGA
>MG|4|V67|F|12|84.29|Bacteroidetes|Bacteroidia|Bacteroidales|Bacteroidaceae|Bacteroides|salanitronis|
GGTTTAATTCGATGATACGCGAGGAACCTTACCCGGGCTCGAACGGCGTCCGGATGCCGCGGAGACGCGGGCAGTCTCATGACGGTCGCCGAGGTGCTGCATGGTTGTCGTCAGCTCGTGCCGTGAGGTGTAGGCTCAAGTGCCATAACGAGCGCAACCCCCGCCGCGTGTTGCCAACGGTTTGATGCCGGGGACTCTCGCGGGACTGCCGCCGCAAGGTGGA
>MG|4|V67|F|17|92.38|Bacteroidetes|Bacteroidia|Bacteroidales|Bacteroidaceae|Bacteroides|salanitronis|
GGTTTAATTCGATGATACGCGAGGAACCTTACCCGGGCTTGAAATGTGCCTGACGGGCTCCGAAAGGGGCCTTCCGCAAGGCAGGCATGTAGGTGCTGCATGGTTGTCGTCAGCTCGTGCCGTGAGGTGTCGGCTTAAGTGCCATAACGAGCGCAACCCCTTCCGCCGGTTGCCATCAGGTGATGCTGGGGACTCCGGCGGTACTGCCATCGTAAGATGCGA
>MG|4|V67|F|10|89.62|Bacteroidetes|Bacteroidia|Bacteroidales|Bacteroidaceae|Bacteroides|salanitronis|
GGTTTAATTCGATGATACGCGAGGAACCTTACCCGGGCTTGAACTGCGTCCGCGGGCGCCGGAAACGGCGCCGCCAGCGATGGCGGGCGCGGAGGTGCTGCATGGTTGTCGTCAGCTCGTGCCGTGAGGTGTCGGCTTAAGTGCCATAACGAGCGCAACCCCCTCCCTCCAGTTGCCATCGGGTGATGCCGGGGGACTCTGGAGGCACTGCCGCCGCAAGGCGCGA
>MG|4|V67|F|113|88.5|Bacteroidetes|Bacteroidia|Bacteroidales|Bacteroidaceae|Bacteroides|sp.|
GGTTTAATTCGATGATACGCGAGGAACCTTACCCGGGCTTGAACTGTGCCGGACGGTGGAGGAAACTCCATTTCCCTTCGGGGCTGGCATGGAGGTGCTGCATGGTTGTCGTCAGCTCGTGCCGTGAGGTGTCGGCTTAAGTGCCATAACGAGCGCAACCCTCATTGCCAGTTGCCATCGGGTAGAGCCGGGCACTCTGGCGAGACTGCGTCGTAAGATGCGA
>MG|4|V67|R|95|92.86|Bacteroidetes|Bacteroidia|Bacteroidales|Bacteroidaceae|Bacteroides|salanitronis|
TCGCATCTTACGATGGCAGTACCGCCAGAGTCCCCAGCATCGCCTGATGGCAACTGGCGGAAGGGGTTGCGCTCGTTATGGCACTTAAGCCGACACCTCACGGCACGAGCTGACGACAACCATGCAGCACCTCCATGCCTGCCATTGCTGGCTCCAGAGTTTCCTTTGGATTCAGGCACAGTTCAAGCCCGGGTAAGGTTCCTCGCGTATCATCGAATTAAACC
>MG|4|V67|F|11|90.43|Bacteroidetes|Bacteroidia|Bacteroidales|Bacteroidaceae|Bacteroides|salanitronis|
GGTTTAATTCGATGATACGCGAGGAACCTTACCCGGGCTTGAAATGTGCCTGACGGGCTCCGAAAGGGGCCTTCCGCAAGGCAGGCATGTAGGTGCTGCATGGTTGTCGTCAGCTCGTGCCGTGAGGTGTCGGCTTAAGTGCCATAACGAGCGCAACCCCTTCCGCCGGTTGCCATCGGGTGATGCCGGGGACTCTGGAGGCACTGCCGCCGCAAGGCGCGA
>MG|4|V67|R|14|90.5|Bacteroidetes|Bacteroidia|Bacteroidales|Bacteroidaceae|Bacteroides|salanitronis|
TCACATCTTACGATGGCAGTACCGCCAGAGTCCTCAGCTCAACCTGTTAGTAACTGGCAGAAAGGGTTGCGCTCGTTATGGCACTTAAGCCGACACCTCACGGCACGAGCTGACGACAACCATGCAGCACCTCCGCGCCCGCCATCGCTGGCGGCGCCGTTTCCGGCGCCCGCGGACGCAGTTCAAGCCCGGGTAAGGTTCCTCGCGTATCATCGAATTAAACC
>MG|4|V67|F|11|86.78|Bacteroidetes|Bacteroidia|Bacteroidales|Bacteroidaceae|Bacteroides|plebeius|
GGTTTAATTCGATGATACGCGAGGAACCTTACCCGGGCTCGAACGGTGCAGGAATCGGCCAGAGATGGCCGAGCTCTTCGGAGCCTGTATCGAGGTGCTGCATGGTTGTCGTCAGCTCGTGCCGTGAGGTGTCGGCTTAAGTGCCATAACGAGCGCAACCCTCGCCGACAGTTACTAGCAAGTAAAGTTGAGGACTCTGTCGGGACTGCCAGCGTAAGCTGTGA
>MG|4|V67|F|14|89.33|Bacteroidetes|Bacteroidia|Bacteroidales|Bacteroidaceae|Bacteroides|salanitronis|
GGTTTAATTCGATGATACGCGAGGAACCTTACCCGGGCTTGAACTGTGCCTGAATGTGGCGGAAACGTCACAGCCAGCAATGGCAGGCATGGAGGTGCTGCATGGTTGTCGTCAGCTCGTGCCGTGAGGTGTCGGCTTAAGTGCCATAACGAGCGCAACCCTCTCCCGCGTTTGCCATCGGTTCGGCCGGGAACGCCGCGGGTACTGCCGCCGCAAGGTGCGA
>MG|4|V67|F|28|87.84|Bacteroidetes|Bacteroidia|Bacteroidales|Bacteroidaceae|Bacteroides|massiliensis|
GGTTTAATTCGATGATACGCGAGGAACCTTACCCGGGCTTGAACTGTGCCTGAATCCAGAGGAAACTCTGGAGCCAGCAATGGCAGGCATGGAGGTGCTGCATGGTTGTCGTCAGCTCGTGCCGTGAGGTGTCGGCTTAAGTGCCATAACGAGCGCAACCCTTGCCGACAGTTACTAACAAGTAGCGTTGAGGACTCTGTCGGGACTGCCAGCGTAAGCTGCGA
>MG|4|V67|R|43|88.05|Bacteroidetes|Bacteroidia|Bacteroidales|Bacteroidaceae|Bacteroides|salanitronis|
TCGCATCTTGCGACGGCAGTCCCTACAGAGTGCCCGGCATTACCCGATGGCAACTGAAGGCAGGGGTTGCGCTCGTTATGGCACTTGAGCCGACACCTCACGGCACGAGCTGACGACAACCATGCAGCACCTCCACGGACGCCATTGCTGGCTCGCACGTTTCCGCACGATACGTCCGCAGTTCAAGCCCGGGTAAGGTTCCTCGCGTATCATCGAATTAAACC
>MG|4|V67|F|25|88.5|Bacteroidetes|Bacteroidia|Bacteroidales|Bacteroidaceae|Bacteroides|salanitronis|
GGTTTAATTCGATGATACGCGAGGAACCTTACCCGGGCTCGAACGCCATTCCGACGAGCTGGAAACAGCGAGGCCCGCAAGGGGGGATGGCGAGGTGCTGCATGGTTGTCGTCAGCTCGTGCCGTGAGGTGTCGGCTTAAGTGCCATAACGAGCGCAACCCCTTCGGCCAGTTGCCATCAGGTGGTGCTGGGGACTCTGGCCGTACTGCCATCGTAAGATGCGA
>MG|4|V67|F|16|90.05|Bacteroidetes|Bacteroidia|Bacteroidales|Bacteroidaceae|Bacteroides|salanitronis|
GGTTTAATTCGATGATACGCGAGGAACCTTACCCGGGCTTGAACTGCGTCCGCGGGCGCCGGAAACGGCGCCGCCAGCGATGGCGGGCGCGGAGGTGCTGCATGGTTGTCGTCAGCTCGTGCCGTGAGGTGTCGGCTTAAGTGCCATAACGAGCGCAACCCCTCCCCTCCAGTTGCCATCGGGTGATGCCGGGGACTCTGGAGGCACTGCCGCCGCAAGGCGCGA
>MG|4|V67|R|146|86.1|Bacteroidetes|Bacteroidia|Bacteroidales|Bacteroidaceae|Bacteroides|salanitronis|
TCGCACCTTGCGGCGGCAGTCCGGACAGAGTCCCCAACCTAACTTGATGGCAACTGTCCGCAGGGGTTGCGCTCGTTATGGCACTTGAGCCGACACCTCACGGCACGAGCTGACGACAACCATGCAGCACCTCGACGCCAGTCCGTAGACTATGCAATCTCTTGCATATTCCGGCGCCGTTCGAGCCCGGGTAAGGTTCCTCGCGTATCATCGAATTAAACC
>MG|4|V67|R|14|87.22|Bacteroidetes|Bacteroidia|Bacteroidales|Bacteroidaceae|Bacteroides|uniformis|
TCACACCTTACGGTGGCAGTCCCGACAGAGTCCCCAGCTTTACCTGATGGCAACTGTCAGCAAGGGTTGCGCTCGTTATGGCACTTAAGCCGACACCTCACGGCACGAGCTGACGACAACCATGCAGCACCTCCATGCCTGCCATTGCTGGCTCCAGAGTTTCCTCTGGATTCAGGCACAGTTCAAGCCCGGGTAAGGTTCCTCGCGTATCATCGAATTAAACC
>MG|4|V67|F|17|83.81|Bacteroidetes|Bacteroidia|Bacteroidales|Bacteroidaceae|Bacteroides|salanitronis|
GGTTTAATTCGATGATACGACGAGGAACCTTACCCGGGCTCGAACGGCGTCCGGATGCCGCGGAGACGCGGCAGTCTCATGACGGTCGCCGAGGTGCTGCATGGTTGTCGTCAGCTCGTGCCGTGAGGTGTAGGCTCAAGTGCCATAACGAGCGCAACCCCCGCCGCGTGTTGCCAACGGTTTGATGCCGGGGACTCTCGCGGGACTGCCGCCGCAAGGTGGA
>MG|4|V67|R|15|88.5|Bacteroidetes|Bacteroidia|Bacteroidales|Bacteroidaceae|Bacteroides|salanitronis|
TCGCATCTTACGACGGCAGTCTCTCCAGAGTCCCCGGCATTACCCGATGGCAACTGGAAATGAGGGTTGCGCTCGTTATGGCACTTGAGCCGACACCTCACGGCACGAGCTGACGACAACCATGCAGCACCTCCGCGCCCGCCATCGCTGGCGGCGCCGTTTCCGGCGCCCGCGGACGCAGTTCAAGCCCGGGTAAGGTTCCTCGCGTATCATCGAATTAAACC
>MG|4|V67|R|46|88.5|Bacteroidetes|Bacteroidia|Bacteroidales|Bacteroidaceae|Bacteroides|sp.|
TCGCATCTTACGACGCAGTCTCGCCAGAGTGCCCGGCTCTACCCGATGGCAACTGGCAATGAGGGTTGCGCTCGTTATGGCACTTAAGCCGACACCTCACGGCACGAGCTGACGACAACCATGCAGCACCTCCATGCCAGCCCCGAAGGGAAATGGAGTTTCCTCCACCGTCCGGCACAGTTCAAGCCCGGGTAAGGTTCCTCGCGTATCATCGAATTAAACC
>MG|4|V67|R|511|96.43|Bacteroidetes|Bacteroidia|Bacteroidales|Bacteroidaceae|Bacteroides|salanitronis|
TCGCATCTTACGATGGCAGTACCGCCAGAGTCCCCAGCATTGCCTGATGGCAACTGGCGGAAGGGGTTGCGCTCGTTATGGCACTTAAGCCGACACCTCACGGCACGAGCTGACGACAACCATGCAGCACCTCCATGCCTGCCATTGCTGGCTGTGACGTTTCCGCCACATTCAGGCACAGTTCAAGCCCGGGTAAGGTTCCTCGCGTATCATCGAATTAAACC
>MG|4|V67|F|562|92.89|Bacteroidetes|Bacteroidia|Bacteroidales|Bacteroidaceae|Bacteroides|salanitronis|
GGTTTAATTCGATGATACGCGAGGAACCTTACCCGGGCTTGAACTGTGCCTGAATCCAAAGGAAACTTTGGAGCCAGCAATGGCAGGCATGGAGGTGCTGCATGGTTGTCGTCAGCTCGTGCCGTGAGGTGTCGGCTTAAGTGCCATAACGAGCGCAACCCCTTCCGCCAGTTGCCATCAGGCAATGCTGGGGACTCTGGCGGTACTGCCATCGTAAGATGCGAG
>MG|4|V67|F|14|84.29|Bacteroidetes|Bacteroidia|Bacteroidales|Bacteroidaceae|Bacteroides|salanitronis|
GGTTTAATTCGATGATACGCGAGGAACCTTACCCGGGCTCGAACGGCGTCCGGATGCCGCGGAGACGCGGCAGTCTACGGACGGGCGCCGAGGTGCTGCATGGTTGTCGTCAGCTCGTGCCGTGAGGTGTAGGCTCAAGTGCCATAACGAGCGCAACCCCCGCCGCGTGTTGCCAACGGTTTGATGCCGGGGACTCTCGCGGGACTGCCGCCGCAAGGTGGA
>MG|4|V67|F|18|92.38|Bacteroidetes|Bacteroidia|Bacteroidales|Bacteroidaceae|Bacteroides|salanitronis|
GGTTTTAATTCGATGATACGCGAGGAACCTTACCCGGGCTTGAACTGTGCCTGAATCCAGAGGAAACTCCGGAGCCAGCAATGGCAGGCATGGAGGTGCTGCATGGTTGTCGTCAGCTCGTGCCGTGAGGTGTCGGCTTAAGTGCCATAACGAGCGCAACCCCTTCGGCCAGTTGCCATCAGGTGGTGCTGGGGACTCTGGCCGTACTGCCATCGTAAGATGCGAG
>MG|4|V67|F|12|95.19|Bacteroidetes|Bacteroidia|Bacteroidales|Bacteroidaceae|Bacteroides|salanitronis|
GGTTTAATTCGATGATACGCGAGGAACCTTACCCGGGCTTGAACTGCGCCTGAATGTGCCGGAAACGGTGCAGCCGCAAGGCAGGCGCGGAGGTGCTGCATGGTTGTCGTCAGCTCGTGCCGTGAGGTGTCGGCTTAAGTGCCATAACGAGCGCAACCCCTCCCTCCAGTTGCCATCGGGTGATGCCGGGGACTCTGGAGGCACTGCCGCCGCAAGGCGCGA
>MG|4|V67|F|11|93.12|Bacteroidetes|Bacteroidia|Bacteroidales|Bacteroidaceae|Bacteroides|salanitronis|
GGTTTAATTCGATGATACGCGAGGAACCTTACCCGGGCTTGAACTGTGCCTGAATGTGGCGGAAACGTCACAGCCAGCAATGGCAGGCATGGAGGTGCTGCATGGTTGTCGTCAGCTCGTGCCGTGAGGTGTCGGCTTAAGTGCCATAACGAGCGCAACCCTTGCTGACAGTTGCCATCAGGTGAAGCTGGGGACTCTGTCGGGACTGCCACCGTAAGGTGTGA
>MG|4|V67|F|30|91.24|Bacteroidetes|Bacteroidia|Bacteroidales|Bacteroidaceae|Bacteroides|salanitronis|
GGTTTAATTCGATGATACGCGAGGAACCTTACCCGGGCTTGAAATGTGCCTGACGGGCTCCGAAAGGGGCCTTCCGCAAGGCAGGCATGTAGGTGCTGCATGGTTGTCGTCAGCTCGTGCCGTGAGGTGTCGGCTTAAGTGCCATAACGAGCGCAACCCCTTCCGCCGGTTGCCATCAGGTGATGCTGGGGACTCTGTCGGGACTGCCACCGTAAGGTGTGA
>MG|4|V67|F|10|86.49|Bacteroidetes|Bacteroidia|Bacteroidales|Bacteroidaceae|Bacteroides|salanitronis|
GGTTTAATTCGATGATACGCGAGGAACCTTACCCGGGCTTGAAATGTGCCTGACGGGCTCCGAAAGGGGCCTTCCGCAAGGCAGGCATGTAGGTGCTGCATGGTTGTCGTCAGCTCGTGCCGTGAGGTGTCGGCTTAAGTGCCATAACGAGCGCAACCCCTCTCCACGTTTGCCATCGGTTCGGCCGGGAACTCCGTGGACACTGCCATCGCAAGATGTGA
>MG|4|V67|R|13|91.83|Bacteroidetes|Bacteroidia|Bacteroidales|Bacteroidaceae|Bacteroides|salanitronis|
TCACACCTTGCGGCGGCAGTACCGCCAGAGTCCCCGGCATTGCCCGATGGCAACTGGCGGAAGGGGTTGCGCTCGTTATGGCACTTAAGCCGACACCTCACGGCACGAGCTGACGACAACCATGCAGCACCTACATGCCTGCCTTGCGGCGCGGCCCTTTCGGACCGCTTCAGGCACATTTCAAGCCCGGGTAAGGTTCCTCGCGTATCATCGAATTAAACC
>MG|4|V67|F|21|92.86|Bacteroidetes|Bacteroidia|Bacteroidales|Bacteroidaceae|Bacteroides|salanitronis|
GGTTTAATTCGATGATACGCGAGGAACCTTACCCGGGCTTGAACTGTGCCTGAATCCAAAGGAAACTCTGGAGCCAGCAATGGCAGGCATGGAGGTGCTGCATGGTTGTCGTCAGCTCGTGCCGTGAGGTGTCGGCTTAAGTGCCATAACGAGCGCAACCCCTTCCGCCAGTTGCCATCAGGCAATGCTGGGGACTCTGGCGGTACTGCCATCGTAAGATGCGA
>MG|4|V67|R|56|92.86|Bacteroidetes|Bacteroidia|Bacteroidales|Bacteroidaceae|Bacteroides|salanitronis|
TCGCATCTTACGATGGCAGTACCGCCAGAGTCCCCAGCATCGCCTGATGGCAACTGGCGGAAGGGGTTGCGCTCGTTATGGCACTTAAGCCGACACCTCACGGCACGAGCTGACGACAACCATGCAGCACCTCCATGCCTGCCATTGCTGGCTCCAAAGTTTCCTTTGGATTCAGGCACAGTTCAAGCCCGGGTAAGGTTCCTCGCGTATCATCGAATTAAACC
>MG|4|V67|F|174|84.21|Bacteroidetes|Bacteroidia|Bacteroidales|Bacteroidaceae|Bacteroides|salanitronis|
GGTTTAATTCGATGATACGCGAGGAACCTTACCCGGGCTCGAACGGCGTCCGGATGCCGCGGAGACGCGGCAGTCTCACGACGGTCGCCGAGGTGCTGCATGGTTGTCGTCAGCTCGTGCCGTGAGGTGTAGGCTCAAGTGCCATAACGAGCGCAACCCCCGCCGCGTGTTGCCAACGGTTTGATGCCGGGGACTCTCGCGGGACTGCCGCCGCAAGGTGGA
>MG|4|V67|F|11|87.85|Bacteroidetes|Bacteroidia|Bacteroidales|Bacteroidaceae|Bacteroides|salanitronis|
GGTTTAATTCGATGATACGCGAGGAACCTTACCCGGGCTTGAACTGCGTCCGCGGGCGCCGGAAACGGCGCCGCCAGCGATGGCGGGCGCGGAGGTGCTGCATGGTTGTCGTCAGCTCGTGCCGTGAGGTGTCGGCTTAAGTGCCATAACGAGCGCAACCCTTGCGCGCGGTTGCCATCGGTTGAAAGCCGGGCACTCCGCGCGGACTGCCTCCGCAAGGAGCGA
>MG|4|V67|R|10|87.04|Bacteroidetes|Bacteroidia|Bacteroidales|Bacteroidaceae|Bacteroides|salanitronis|
TCACACCTTACGGTGGCAGTCCCGACAGAGTCCCCAGCATCACCTGATGGCAACTGTCAGCAAGGGTTGCGCTCGTTATGGCACTTAAGCCGACACCTCACGGCACGAGCTGACGACAACCATGCAGCACCTCGGCGACCGTCATGAGACTGCCGCGTCTCCGCGGCATCCGGACGCCGTTCGAGCCCGGGTAAGGTTCCTCGCGTATCATCGAATTAAACC
>MG|4|V67|F|1312|90.62|Bacteroidetes|Bacteroidia|Bacteroidales|Bacteroidaceae|Bacteroides|salanitronis|
GGTTTAATTCGATGATACGCGAGGAACCTTACCCGGGCTTGAAATGTGCCTGACGGGCTCCGAAAGGGGCCTTCCGCAAGGCAGGCATGTAGGTGCTGCATGGTTGTCGTCAGCTCGTGCCGTGAGGTGTCGGCTTAAGTGCCATAACGAGCGCAACCCCTTCCGCCGGTTGCCATCAGGTGATGCTGGGGACTCCGGCGGTACTGCCGCCGCAAGGTGCGAG
>MG|4|V67|F|52|86.16|Bacteroidetes|Bacteroidia|Bacteroidales|Bacteroidaceae|Bacteroides|salanitronis|
GGTTTAATTCGATGATACGCGAGGAACCTTACCCGGGCTCGAACGGCTCCGGAATGTCTCAGAGATGGGGCAGTCTACGGACTGGAGCCGAGGTGCTGCATGGTTGTCGTCAGCTCGTGCCGTGAGGTGTCGGCTCAAGTGCCATAACGAGCGCAACCCCTGCGTCCAGTTGCCATCAGGTCATGCTGGGGACTCTGGACGGACTGCCGCCGCAAGGTGCGA
>MG|4|V67|R|25|90.05|Bacteroidetes|Bacteroidia|Bacteroidales|Bacteroidaceae|Bacteroides|salanitronis|
TCGCGCCTTGCGGCGGCAGTGCCTCCAGAGTCCCCGGCATCACCCGATGGCAACTGGAGGGAGGGGTTGCGCTCGTTATGGCACTTAAGCCGACACCTCACGGCACGAGCTGACGACAACCATGCAGCACCTCCGCGCCCGCCATCGCTGGCGGCGCCGTTTCCGCGCCCGCGGACGCAGTTCAAGCCCGGGTAAGGTTCCTCGCGTATCATCGAATTAAACC
>MG|4|V67|R|12|90.99|Bacteroidetes|Bacteroidia|Bacteroidales|Bacteroidaceae|Bacteroides|salanitronis|
TCACATCTTACGACGGCAGTCCCGACAGAGTCCCCAGCATCGCCTGATGGCAACTGTCGGTAAGGGTTGCGCTCGTTATGGCACTTAAGCCGACACCTCACGGCACGAGCTGACGACAACCATGCAGCACCTCCACGGATGTGATTGCTCACTGACCTGTTTCCAGACCATCCATCCGCAGTTCAAGCCCGGGTAAGGTTCCTCGCGTATCATCGAATTAAACC
>MG|4|V67|F|69|88.94|Bacteroidetes|Bacteroidia|Bacteroidales|Bacteroidaceae|Bacteroides|sp.|
GGTTTAATTCGATGATACGCGAGGAACCTTACCCGGGCTTGAACTGTGCCGGACGGTGGAGGAAACTCCATTTCCCTTCGGGGCTGGCATGGAGGTGCTGCATGGTTGTCGTCAGCTCGTGCCGTGAGGTGTCGGCTTAAGTGCCATAACGAGCGCAACCCTCATTGCCAGTTGCCATCGGGTAGAGCCGGGCACTCTGGCGAGACTGCCGTCGTAAGATGCGA
>MG|4|V67|F|11|90.37|Bacteroidetes|Bacteroidia|Bacteroidales|Bacteroidaceae|Bacteroides|salanitronis|
GGTTTAATTCGATGATACGCGAGGAACCTTACCCGGGCTTGAACTGTGCCTGAATCCAGAGGAAACTCCGGAGCCAGCAATGGCAGGCATGGAGGTGCTGCATGGTTGTCGTCAGCTCGTGCCGTGAGGTGTCGGCTTAAGTGCCATAACGAGCGCAACCCTTGCTGACAGTTGCCATCAGGTAATGCTGGGGACTCTGTCGGGACTGCCACCGTAAGGTGTGA
>MG|4|V67|F|10|89.29|Bacteroidetes|Bacteroidia|Bacteroidales|Bacteroidaceae|Bacteroides|stercoris|
GGTTTAATTCGATGATACGCGAGGAACCTTACCCGGGCTTGAACTGCGACTGACTCATCCGGAAACGGATGTTTCCTTCGGGACAGTCGTGGAGGTGCTGCATGGTTGTCGTCAGCTCGTGCCGTGAGGTGTCGGCTTAAGTGCCATAACGAGCGCAACCCTTGCTGACAGTTGCCATCAGGTGATGCTGGGGACTCTGTCGGGACTGCCACCGTAAGGTGTGA
>MG|4|V67|R|16|89.62|Bacteroidetes|Bacteroidia|Bacteroidales|Bacteroidaceae|Bacteroides|salanitronis|
TCGCGCCTTGCGGCGGCAGTGCCTCCAGAGTCCCCGGCATCACCCGATGGCAACTGGAGGGAGGGGTTGCGCTCGTTATGGCACTTAAGCCGACACCTCACGGCACGAGCTGACGACAACCATGCAGCACCTCCGCGCCCCGCCATCGCTGGCGGCGCCGTTTCCGGCGCCCCGCGGACGCAGTTCAAGCCCGGGTAAGGTTCCTCGCGTATCATCGAATTAAACC
>MG|4|V67|F|20|88.99|Bacteroidetes|Bacteroidia|Bacteroidales|Bacteroidaceae|Bacteroides|sp.|
GGTTTAATTCGATGATACGCGAGGAACCTTACCCGGGCTTGAACTGTGCCGGACGTATCCGGAAACGGATATTCCCTTCGGGGCCGGCATGGAGGTGCTGCATGGTTGTCGTCAGCTCGTGCCGTGAGGTGTCGGCTTAAGTGCCATAACGAGCGCAACCCCTTCGGCCAGTTGCCATCAGGTGGTGCTGGGGACTCTGGCCGTACTGCCATCGTAAGATGCGA
>MG|4|V67|F|13|91.96|Bacteroidetes|Bacteroidia|Bacteroidales|Bacteroidaceae|Bacteroides|salanitronis|
GGTTTAATTCGATGATACGCGAGGAACCTTACCCGGCTTGAACTGTGCCTGAATCCAGAGGAAACTCCGGAGCCAGCAATGGCAGGCATGGAGGTGCTGCATGGTTGTCGTCAGCTCGTGCCGTGAGGTGTCGGCTTAAGTGCCATAACGAGCGCAACCCCTTCGGCCAGTTGCCATCAGGTGGTGCTGGGGACTCTGGCCGTACTGCCATCGTAAGATGCGA
>MG|4|V67|R|11|94.2|Bacteroidetes|Bacteroidia|Bacteroidales|Bacteroidaceae|Bacteroides|salanitronis|
TCGCACCTTGCGGCGGCAGTACCGCCGGAGTCCCCAGCATCACCTGATGGCAACCGGCGGAAGGGGTTGCGCTCGTTATGGCACTTAAGCCGACACCTCACGGCACGAGCTGACGACAACCATGCAGCACCTCCATGCCTGCCATTGCTGGCTGTGACGTTTCCGCCACATTCAGGCACAGTTCAAGCCCGGGTAAGGTTCCTCGCGTATCATCGAATTAAACC
>MG|4|V67|F|11|87.0|Bacteroidetes|Bacteroidia|Bacteroidales|Bacteroidaceae|Bacteroides|salanitronis|
GGTTTAATTCGATGATACGCGAGGAACCTTACCCGGGCTCGAACGGCGTCCGGATGCCGCGGAGACGCGGCAGTCTACGGACGGGCGCCGAGGTGCTGCATGGTTGTCGTCAGCTCGTGCCGTGAGGTGTCGGCTTAAGTGCCATAACGAGCGCAACCCCTCCCTCCAGTTGCCATCGGGTAAAGCCGGGGACTCTGGAGGCACTGCCATCGCAAGATGCGA
>MG|4|V67|F|14|84.21|Bacteroidetes|Bacteroidia|Bacteroidales|Bacteroidaceae|Bacteroides|salanitronis|
GGTTTAATTCGATGATACGCGAGGAACCTTACCCGGGCTCGAACGGCGTCCGGATGCCGCGGAGACGCGGCAGTCTCATGACGGTCGCCGAGGTGCTGCATGGTTGTCGTCAGCTCGTGCCGTGAGGTGTAGGCTCAAGTGCCATAACGAGCGCAACCCCCGCCGCGTGTTGCCAACGGTTTGATGCCGGGGACTCTCGCGGGACTGCCGCCGCAAGGTGTGA
>MG|4|V67|F|11|95.83|Bacteroidetes|Bacteroidia|Bacteroidales|Bacteroidaceae|Bacteroides|plebeius|
GGTTTAATTCGATGATACGCGAGGAACCTTACCCGGGCTTAAATTGCAAAGGAATTGCGTGGAAACATGCAAGTCTTCGGACCTTTGTGAAGGTGCTGCATGGTTGTCGTCAGCTCGTGCCGTGAGGTGTCGGCTTAAGTGCCATAACGAGCGCAACCCTTGCCGACAGTTACTAACAAGTAGCGTTGAGGACTCTGTCGGGACTGCCAGCGTAAGCTGCGA
>MG|4|V67|R|38|93.81|Bacteroidetes|Bacteroidia|Bacteroidales|Bacteroidaceae|Bacteroides|salanitronis|
TCGCGCCTTGCGGCGGCAGTGCCTCCAGAGTCCCCGGCATCACCCGATGGCAACTGGAGGGAGGGGTTGCGCTCGTTATGGCACTTAAGCCGACACCTCACGGCACGAGCTGACGACAACCATGCAGCACCTCCATGCCTGCCATTGCTGGCTGTGACGTTTCCGCCACATTCAGGCACAGTTCAAGCCCGGGTAAGGTTCCTCGCGTATCATCGAATTAAACC
>MG|4|V67|F|12|86.4|Bacteroidetes|Bacteroidia|Bacteroidales|Bacteroidaceae|Bacteroides|salanitronis|
GGTTTAATTCGATGATACGCGAGGAACCTTACCCGGGCTCGAACGCCGGAGCTCAGGCCCTGAAAGGGGCCGCCCCGCGAGGGGGATCCGGCGAGGTGCTGCATGGTTGTCGTCAGCTCGTGCCGTGAGGTGTCGGCTCAAGTGCCATAACGAGCGCAACCCCTTCGGCCAGTTGCCATCAGGTGGTGCTGGGGACTCTGGCCGTACTGCCATCGTAAGATGCGA
>MG|4|V67|F|13|88.0|Bacteroidetes|Bacteroidia|Bacteroidales|Bacteroidaceae|Bacteroides|salanitronis|
GGTTTAATTCGATGATACGCGAGGAACCTTACCCGGGCTTGAACTGCGTCCGCGGGCGCCGGAAACGGCGCCGCCAGCGATGGCGGGCGCGGAGGTGCTGCATGGTTGTCGTCAGCTCGTGCCGTGAGGTGTCGGCTTAAGTGCCATAACGAGCGCAACCCTCATTGCCAGTTGCCATCGGGTAGAGCCGGGCACTCTGGCGAGACTGCGTCGTAAGATGCGA
>MG|4|V67|R|11|86.85|Bacteroidetes|Bacteroidia|Bacteroidales|Bacteroidaceae|Bacteroides|salanitronis|
TCGCGCCTTGCGGCGGCAGTCCCGCCGGAGTCCCCAGCTTTACCTGCTGGCAACCGGCGGCAGGGGTTGCGCTCGTTATGGCACTTGAGCCGACACCTCACGGCACGAGCTGACGACAACCATGCAGCACCTACCAGGCGGCCGTCGCCGGCTGCGCGGTCTCCCGCGCATTCCCCCCTGGTTTCAAGCCCGGGTAAGGTTCCCTCGCGTATCATCGAATTAAACC
>MG|4|V67|F|19|90.83|Bacteroidetes|Bacteroidia|Bacteroidales|Bacteroidaceae|Bacteroides|salanitronis|
GGTTTAATTCGATGATACGCGAGGAACCTTACCCGGGCTTGAACTGTGCCTGAATCCAGAGGAAACTCTGGAGCCAGCAATGGCAGGCATGGAGGTGCTGCATGGTTGTCGTCAGCTCGTGCCGTGAGGTGTCGGCTTAAGTGCCATAACGAGCGCAACCCCTTCGGCCAGTTGCCATCAGGTGGTGCTGGGGACTCTGTCGGGACTGCCACCGTAAGGTGTGA
>MG|4|V67|F|12|89.43|Bacteroidetes|Bacteroidia|Bacteroidales|Bacteroidaceae|Bacteroides|sp.|
GGTTTAATTCGATGATACGCGAGGAACCTTACCCGGGCTTGAACTGTGCCTGACAGATTCGGAAACGGATATTCCCTTCGGGGCAGGCATGGAGGTGCTGCATGGTTGTCGTCAGCTCGTGCCGTGAGGTGTCGGCTTAAGTGCCATAACGAGCGCAACCCCTTCGGCCAGTTGCCATCAGGTGGTGCTGGGGACTCTGGCCGTACTGCCATCGTAAGATGCGA
>MG|4|V67|F|13|89.78|Bacteroidetes|Bacteroidia|Bacteroidales|Bacteroidaceae|Bacteroides|uniformis|
GGTTTAATTCGATGATACGCGAGGAACCTTACCCGGGCTCGAACGGTGCAGGAATCGGTCAGAGATGGCCGAGCTCTTCGGAGCCTGTATCGAGGTGCTGCATGGTTGTCGTCAGCTCGTGCCGTGAGGTGTCGGCTTAAGTGCCATAACGAGCGCAACCCTTACCGATAGTTGCCATCAGGTAACGCTGGGGACTCTATCGGGACTGCCGTCGTAAGATGTGA
>MG|4|V67|F|10|89.67|Bacteroidetes|Bacteroidia|Bacteroidales|Bacteroidaceae|Bacteroides|chinchillae|
GGTTTAATTCGATGATACGCGAGGAACCTTACCCGGGCTTGAACTGTGCCTGAATGTGGCGGAAACGTCACAGCCAGCAATGGCAGGCATGGAGGTGCTGCATGGTTGTCGTCAGCTCGTGCCGTGAGGTGTCGGCTTAAGTGCCATAACGAGCGCAACCCTTATCGATAGTTACTAACAGGCAAAGCTGAGGACTCAATCGAGACTGCCGGCGCAAGCCGAGA
>MG|4|V67|R|11|86.06|Bacteroidetes|Bacteroidia|Bacteroidales|Bacteroidaceae|Bacteroides|salanitronis|
TCGCACCTTGCGGCGCAGTCCCGCCAGAGTGCCCGCCACTACGCGATGGCAACTGGCGGCAGGGGTTGCGCTCGTTATGGCACTTGAGCCGACACCTCACGGCACGAGCTGACGACAACCATGCAGCACCTCGGCGGCCGTCCGTAGACTGGGACGTCTCCGTCCCATCCGGCCGCCGTTCGAGCCCGGGTAAGGTTCCTCGCGTATCATCGAATTAAACC
>MG|4|V67|F|18|88.5|Bacteroidetes|Bacteroidia|Bacteroidales|Bacteroidaceae|Bacteroides|sp.|
GGTTTAATTCGATGATACGCGAGGAACCTTACCCGGCTTGAACTGTGCCGGACGGTGGAGGAAACTCCATTTCCCTTCGGGGCTGGCATGGAGGTGCTGCATGGTTGTCGTCAGCTCGTGCCGTGAGGTGTCGGCTTAAGTGCCATAACGAGCGCAACCCTCATTGCCAGTTGCCATCGGGTAGAGCCGGGCACTCTGGCGAGACTGCCGTCGTAAGATGCGA
>MG|4|V67|F|28|86.64|Bacteroidetes|Bacteroidia|Bacteroidales|Bacteroidaceae|Bacteroides|salanitronis|
GGTTTAATTCGATGATACGCGAGGAACCTTACCCGGGCTCGAACGGCGTCCGGATGCCGCGGAGACGCGGCAGTCTACGGACGGGCGCCGAGGTGCTGCATGGTTGTCGTCAGCTCGTGCCGTGAGGTGTCGGCTCAAGTGCCATAACGAGCGCAACCCTTGCTGACAGTTGCCATCAGGTGATGCTGGGGACTCTGTCGGGACTGCCACCGTAAGGTGTGA
>MG|4|V67|R|62|90.87|Bacteroidetes|Bacteroidia|Bacteroidales|Bacteroidaceae|Bacteroides|salanitronis|
TCACGCCTTGCGGCGGCAGTGCCTCCAGAGTCCCCGGCATAACCCGATGGCAACTGGAGGGAGGGGTTGCGCTCGTTATGGCACTTAAGCCGACACCTCACGGCACGAGCTGACGACAACCATGCAGCACCTCCCCGGCCGCCTTGCGGCTGCGCCCTTTCGGACGCATTCGGCCGGGGTTCGAGCCCGGGTAAGGTTCCTCGCGTATCATCGAATTAAACC
>MG|4|V67|F|15|90.0|Bacteroidetes|Bacteroidia|Bacteroidales|Bacteroidaceae|Bacteroides|salanitronis|
GGTTTAATTCGATGATACGCGAGGAACCTTACCCGGGCTTGAACTGCGTCCGCGGGCGCCGGAAACGGCGCCGCCAGCGATGGCGGGCGCGGAGGTGCTGCATGGTTGTCGTCAGCTCGTGCCGTGAGGTGTCGGCTTAAGTGCCATAACGAGCGCAACCCTCCCTCCAGTTGCCATCGGGTGATGCCGGGGACTCTGGAGGCACTGCCGCCGCAAGGCGCGA
>MG|4|V67|F|71|92.44|Bacteroidetes|Bacteroidia|Bacteroidales|Bacteroidaceae|Bacteroides|salanitronis|
GGTTTAATTCGATGATACGCGAGGAACCTTACCCGGGCTTGAACTGCGGATGCATTGTGTGGAAACACACAAGTGAGCAATCACATCCGTGGAGGTGCTGCATGGTTGTCGTCAGCTCGTGCCGTGAGGTGTCGGCTTAAGTGCCATAACGAGCGCAACCCTTGCCGCCAGTTACAAACAGGCAAAGCTGTGGACTCTGGCGGGACTGCCATCGTAAGATGCGAG
>MG|4|V67|R|49|90.05|Bacteroidetes|Bacteroidia|Bacteroidales|Bacteroidaceae|Bacteroides|salanitronis|
TCGCGCCTTGCGGCGGCAGTGCCTCCAGAGTCCCCCGGCATCACCCGATGGCAACTGGAGGGAGGGGTTGCGCTCGTTATGGCACTTAAGCCGACACCTCACGGCACGAGCTGACGACAACCATGCAGCACCTCCGCGCCCGCCATCGCTGGCGGCGCCGTTTCCGGCGCCCGCGGACGCAGTTCAAGCCCGGGTAAGGTTCCTCGCGTATCATCGAATTAAACC
>MG|4|V67|R|30|93.58|Bacteroidetes|Bacteroidia|Bacteroidales|Bacteroidaceae|Bacteroides|salanitronis|
TCACACCTTACGGTGGCAGTCCCGACAGAGTCCCCAGCATCACCTGATGGCAACTGTCAGCAAGGGTTGCGCTCGTTATGGCACTTAAGCCGACACCTCACGGCACGAGCTGACGACAACCATGCAGCACCTCCATGCCTGCCATTGCTGGCTGTGACGTTTCCGCCACATTCAGGCACAGTTCAAGCCCGGGTAAGGTTCCTCGCGTATCATCGAATTAAACC
>MG|4|V67|R|21|91.93|Bacteroidetes|Bacteroidia|Bacteroidales|Bacteroidaceae|Bacteroides|salanitronis|
TCGCATCTTACGATGGCAGTACGGCCAGAGTCCCCAGCACCACCTGATGGCAACTGGCCGAAGGGGTTGCGCTCGTTATGGCACTTAAGCCGACACCTCACGGCACGAGCTGACGACAACCATGCAGCACCTACATGCCTGCCTTGCGGAAGGCCCCTTTCGGAGCCCGTCAGGCACATTTCAAGCCCGGGTAAGGTTCCTCGCGTATCATCGAATTAAACC
>MG|4|V67|F|11|89.73|Bacteroidetes|Bacteroidia|Bacteroidales|Bacteroidaceae|Bacteroides|salanitronis|
GGTTTAATTCGATGATACGCGAGGAACCTTACCCGGGCTTGAACTGTGCCTGAATCCAGAGGAAACTCTGGAGCCAGCAATGGCAGGCATGGAGGTGCTGCATGGTTGTCGTCAGCTCGTGCCGTGAGGTGTCGGCTTAAGTGCCATAACGAGCGCAACCCCTCCCTCCAGTTGCCATCGGGTAAAGCCGGGGACTCTGGAGGCACTGCCATCGCAAGATGCGA
>MG|4|V67|R|424|89.73|Bacteroidetes|Bacteroidia|Bacteroidales|Bacteroidaceae|Bacteroides|sp.|
TCGCATCTTACGACGGCAGTCTCTCCAGAGTCCCCGGCATTACCCGATGGCAACTGGAAATGAGGGTTGCGCTCGTTATGGCACTTGAGCCGACACCTCACGGCACGAGCTGACGACAACCATGCAGCACCTCCACGCAGGCCCCGAAGGGAACATCTGTTTCCAAATGCGTCCTGCGCAGTTCAAGCCCGGGTAAGGTTCCTCGCGTATCATCGAATTAAACC
>MG|4|V67|R|10|88.39|Bacteroidetes|Bacteroidia|Bacteroidales|Bacteroidaceae|Bacteroides|salanitronis|
TCGCACCTTGCGGCGGCAGTCTCGCCAGAGTCCCCGGCATTACCCGTTGGCAACTGGCGACAGGGGTTGCGCTCGTTATGGCACTTGAGCCGACACCTCACGGCACGAGCTGACGACAACCATGCAGCACCTCCGCGCCCGCCATCGCTGGCGGCGCCGTTTCCGGCGCCCGCGGACGCAGTTCAAGCCCGGGTAAGGTTCCTCGCGTATCATCGAATTAAACC
>MG|4|V67|F|17|91.96|Bacteroidetes|Bacteroidia|Bacteroidales|Bacteroidaceae|Bacteroides|salanitronis|
GGTTTAATTCGATGATACGCGAGGAACCTTACCCGGGCTTGAACTGCGGATGCATGGCGGGGAAACCCGCCAGTGAGCAATCACATCCGTGGAGGTGCTGCATGGTTGTCGTCAGCTCGTGCCGTGAGGTGTCGGCTTAAGTGCCATAACGAGCGCAACCCTTTTCCACAGTTGCCATCAGCTAGGCTGGGGACTCAGTGGATACTGCCATCGTAAGATGCGA
>MG|4|V67|F|11|91.96|Bacteroidetes|Bacteroidia|Bacteroidales|Bacteroidaceae|Bacteroides|salanitronis|
GGTTTAATTCGATGATACGCGAGGAACCTTACCCGGGCTTGAACTGCGGATGCATTGTGTGGAAACACACAAGTGAGCAATCACATCCGTGGAGGTGCTGCATGGTTGTCGTCAGCTCGTGCCGTGAGGTGTCGGCTTAAGTGCCATAACGAGCGCAACCCTTGCTGCCAGTTACAAACAGGCAAAGCTGTGGACTCTGGCGGGACTGCCATCGTAAGATGCGA
>MG|4|V67|F|23|91.96|Bacteroidetes|Bacteroidia|Bacteroidales|Bacteroidaceae|Bacteroides|uniformis|
GGTTTAATTCGATGATACGCGAGGAACCTTACCCGGGCTTGAACTGCAGCGGAATGGTTTGGAAACAGATCAGCGAGCAATCGCCGCTGTGGAGGTGCTGCATGGTTGTCGTCAGCTCGTGCCGTGAGGTGTCGGCTTAAGTGCCATAACGAGCGCAACCCTTACCGATAGTTGCCATCAGGTAACGCTGGGGACTCTATCGGGACTGCCGTCGTAAGATGTGA
>MG|4|V67|F|12|90.18|Bacteroidetes|Bacteroidia|Bacteroidales|Bacteroidaceae|Bacteroides|salanitronis|
GGTTTAATTCGATGATACGCGAGGAACCTTACCCGGGCTTGAACTGTGCCTGACTGCCTCAGAGATGGGGCTTCCAGCAATGGCAGGCATGGAGGTGCTGCATGGTTGTCGTCAGCTCGTGCCGTGAGGTGTCGGCTTAAGTGCCATAACGAGCGCAACCCCTTCCGCCGGTTGCCATCAGGTGATGCTGGGGACTCCGGCGGTACTGCCGCCGCAAGGTGCGA
>MG|4|V67|R|14|90.05|Bacteroidetes|Bacteroidia|Bacteroidales|Bacteroidaceae|Bacteroides|salanitronis|
TCGCGCCTTGCGGCGGCAGTGCCTCCAGAGTCCCCGGCATCACCCGATGGCAACTGGAGGGAGGGGTTGCGCTCGTTATGGCACTTAAGCCGACACCTCACGGCACGAGCTGACGACAACCATGCAGCACCTCCGCGCCCGCCATCGCTGGCGGCGCCGTTTCCGGCGCCCGCGGACGCAGTTCAAGCCCCGGGTAAGGTTCCTCGCGTATCATCGAATTAAACC
>MG|4|V67|F|14|94.14|Bacteroidetes|Bacteroidia|Bacteroidales|Bacteroidaceae|Bacteroides|plebeius|
GGTTTAATTCGATGATACGCGAGGAACCTTACCCGGGCTTAAATTGCAAAGGAATTGCGTGGAAACATGCAAGTCTTCGGACCTTTGTGAAGGTGCTGCATGGTTGTCGTCAGCTCGTGCCGTGAGGTGTCGGCTTAAGTGCCATAACGAGCGCAACCCTTGCTGACAGTTGCCATCAGGTGATGCTGGGGACTCTGTCGGGACTGCCACCGTAAGGTGTGA
>MG|4|V67|F|41|92.83|Bacteroidetes|Bacteroidia|Bacteroidales|Bacteroidaceae|Bacteroides|salanitronis|
GGTTTAATTCGATGATACGCGAGGAACCTTACCCGGGCTTGAAATGTGCCTGACGGGCTCCGAAAGGGGCCTTCCGCAAGGCAGGCATGTAGGTGCTGCATGGTTGTCGTCAGCTCGTGCCGTGAGGTGTCGGCTTAAGTGCCATAACGAGCGCAACCCCTTCCGCCAGTTGCCATCAGGCAATGCTGGGGACTCTGGCGGTACTGCCATCGTAAGATGCGA
>MG|4|V67|R|62|89.73|Bacteroidetes|Bacteroidia|Bacteroidales|Bacteroidaceae|Bacteroides|sp.|
TCGCATCTTACGACGGCAGTCTCTCCAGAGTCCCCGGCATTACCCGATGGCAACTGGAAATGAGGGTTGCGCTCGTTATGGCACTTGAGCCGACACCTCACGGCACGAGCTGACGACAACCATGCAGCACCTCCACGACTGTCCCGAAGGAAATACCTGTTTCCAGGTAAGTCAGTCGCAGTTCAAGCCCGGGTAAGGTTCCTCGCGTATCATCGAATTAAACC
>MG|4|V67|F|16|85.78|Bacteroidetes|Bacteroidia|Bacteroidales|Bacteroidaceae|Bacteroides|sp.|
GGTTTAATTCGATGATACGCGAGGAACCTTACCCGGGCTCGAACGGCGTCCGGATGCCGCGGAGACGCGGCAGTCTACGGACGGGCGCCGAGGTGCTGCATGGTTGTCGTCAGCTCGTGCCGTGAGGTGTCGGCTTAAGTGCCATAACGAGCGCAACCCTTATCGATAGTTACTAACAGGCAAAGCTGAGGACTCAATCGAGACTGCCGGCGCAAGCCGAGA
>MG|4|V67|F|11|90.27|Bacteroidetes|Bacteroidia|Bacteroidales|Bacteroidaceae|Bacteroides|salanitronis|
GGTTTAATTCGATGATACGCGAGGAACCTTACCCGGGCTCGAACGCAGTGTGAATGTGTCAGAGATGATACAGTCCTTCGGGACATGCTGCGAGGTGCTGCATGGTTGTCGTCAGCTCGTGCCGTGAGGTGTCGGCTTAAGTGCCATAACGAGCGCAACCCCTTCCGCCAGTTGCCATCAGGCAATGCTGGGGACTCTGGCGGTACTGCCATCGTAAGATGCGA
>MG|4|V67|R|12|87.68|Bacteroidetes|Bacteroidia|Bacteroidales|Bacteroidaceae|Bacteroides|salanitronis|
TCGCGGCTTGCGCCGGCAGTCCGTCCAGAGTCCCCGACTTCACTCGCTGGCAACTGGACGCGGGGGTTGCGCTCGTTATGGCACTTAAGCCGACACCTCACGGCACGAGCTGACGACAACCATGCAGCACCTCCGCGCCCGCCATCGCTGGCGGCGCCGTTTCCGGCGCCCGCGGACGCAGTTCAAGCCCGGGTAAGGTTCCTCGCGTATCATCGAATTAAACC
>MG|4|V67|F|15|93.58|Bacteroidetes|Bacteroidia|Bacteroidales|Bacteroidaceae|Bacteroides|salanitronis|
GGTTTAATTCGATGATACGCGAGGAACCTTACCCGGGCTTGAACTGTGCCTGAATGTGGCGGAAACGTCACAGCCAGCAATGGCAGGCATGGAGGTGCTGCATGGTTGTCGTCAGCTCGTGCCGTGAGGTGTCGGCTTAAGTGCCATAACGAGCGCAACCCTTGCTGACAGTTGCCATCAGGTAATGCTGGGGACTCTGTCGGGACTGCCACCGTAAGGTGTGA
>MG|4|V67|R|36|83.81|Bacteroidetes|Bacteroidia|Bacteroidales|Bacteroidaceae|Bacteroides|salanitronis|
TCCACCTTGCGGCGGCAGTCCCGCGAGAGTCCCCGGCATCAAACCGTTGGCAACACGCGGCGGGGGGTTGCGCTCGTTATGGCACTTGAGCCTACACCTCACGGCACGAGCTGACGACAACCATGCAGCACCTCGGCGACCGTCATGAGACTGCCGCGTCTCCGCGGCATCCGGACGCCGTTCGAGCCCGGGTAAGGTTCCTCGCGTATCATCGAATTAAACC
>MG|4|V67|F|15|92.76|Bacteroidetes|Bacteroidia|Bacteroidales|Bacteroidaceae|Bacteroides|salanitronis|
GGTTTAATTCGATGATACGCGAGGAACCTTACCCGGGCTTGAACTGTGCCTGAATCCGGAGGAAACTCCGGAGCCAGCAATGGCAGGCATGGAGGTGCTGCATGGTTGTCGTCAGCTCGTGCCGTGAGGTGTCGGCTTAAGTGCCATAACGAGCGCAACCCCTTCGGCCAGTTGCCATCAGGTGGTGCTGGGGACTCTGGCCGTACTGCCATCGTAAGATGTGA
>MG|4|V67|F|31|90.37|Bacteroidetes|Bacteroidia|Bacteroidales|Bacteroidaceae|Bacteroides|salanitronis|
GGTTTAATTCGATGATACGCGAGGAACCTTACCCGGGCTTGAACTGCGTCCGCGGGCGCCGGAAACGGCGCCGCCAGCGATGGCGGGCGCGGAGGTGCTGCATGGTTGTCGTCAGCTCGTGCCGTGAGGTGTCGGCTTAAGTGCCATAACGAGCGCAACCCTTGCTGACAGTTGCCATCAGGTAATGCTGGGGACTCTGTCGGGACTGCCACCGTAAGGTGTGA
>MG|4|V67|F|27|90.13|Bacteroidetes|Bacteroidia|Bacteroidales|Bacteroidaceae|Bacteroides|salanitronis|
GGTTTAATTCGATGATACGCGAGGAACCTTACCCGGGCTCGAACGGCGTCCGGATGCCGCGGAGACGCGGCAGTCTACGGACGGGCGCCGAGGTGCTGCATGGTTGTCGTCAGCTCGTGCCGTGAGGTGTCGGCTTAAGTGCCATAACGAGCGCAACCCCTTCCGCCAGTTGCCATCAGGCAATGCTGGGGACTCTGGCGGTACTGCCATCGTAAGATGCGA
>MG|4|V67|F|11|91.87|Bacteroidetes|Bacteroidia|Bacteroidales|Bacteroidaceae|Bacteroides|salanitronis|
GGTTTAATTCGATGATACGCGAGGAACCTTACCCGGGCTTGAAATGTGCCTGACGGGCTCCGAAAGGGGCCTTCCGCAAGGCAGGCATGTAGGTGCTGCATGGTTGTCGTCAGCTCGTGCCGTGAGGTGTCGGCTTAAGTGCCATAACGAGCGCAACCCCTTCCGCCGGTTGCCATCAGGTGATGCTGGGGACTCCGGCGGTACTGCCGCCGCAAGGCGCGA
>MG|4|V67|R|27|91.93|Bacteroidetes|Bacteroidia|Bacteroidales|Bacteroidaceae|Bacteroides|ovatus|
TCACATCTTACGATGGCAGTACCGCCAGAGTCCTCAGCATTGCCTGTTAGTAACTGGCAGAAAGGGTTGCGCTCGTTATGGCACTTAAGCCGACACCTCACGGCACGAGCTGACGACAACCATGCAGCACCTTCATACATGCCTTGCGGCTGACCTGTCTCCAGATCATTCATGCATAATTTAAGCCCGGGTAAGGTTCCTCGCGTATCATCGAATTAAACC
>MG|4|V67|F|60|87.26|Bacteroidetes|Bacteroidia|Bacteroidales|Bacteroidaceae|Bacteroides|salanitronis|
GGTTTAATTCGATGATACGCGAGGAACCTTACCCGGGCTTGAAACCAGGGGGAATGCGCGGGAGACCGCGCAGCCGGCGACGGCCGCCTGGTAGGTGCTGCATGGTTGTCGTCAGCTCGTGCCGTGAGGTGTCGGCTCAAGTGCCATAACGAGCGCAACCCCTGCCGCCGGTTGCCAGCAGGTAAAGCTGGGGACTCCGGCGGGACTGCCGCCGCAAGGCGCGA
>MG|4|V67|F|11|90.0|Bacteroidetes|Bacteroidia|Bacteroidales|Bacteroidaceae|Bacteroides|salanitronis|
GGTTTAATTCGATGATACGCGAGGAACCTTACCCGGGCTTGAACTGCGTCCGCGGGCGCCGGAAACGGCGCCGCCAGCGATGGCGGGCGCGGAGGTGCTGCATGGTTGTCGTCAGCTCGTGCCGTGAGGTGTCGGCTTAAGTGCCATAACGAGCGCAGCCCCTCCCTCCAGTTGCCATCGGGTGATGCCGGGGACTCTGGAGGCACTGCCGCCGCAAGGCGCGA
>MG|4|V67|F|15|92.0|Bacteroidetes|Bacteroidia|Bacteroidales|Bacteroidaceae|Bacteroides|salanitronis|
GGTTTAATTCGATGATACGCGAGGAACCTTACCCGGGCTTGAACTGCGTCCGCGGGGCGCCGGAAACGGCGCCGCCAGCGATGGCGGGCGCGGAGGTGCTGCATGGTTGTCGTCAGCTCGTGCCGTGAGGTGTCGGCTTAAGTGCCATAACGAGCGCAACCCCTTCGGCCAGTTGCCATCAGGTGGTGCTGGGGACTCTGGCCGTACTGCCATCGTAAGATGCGA
>MG|4|V67|F|623|84.21|Bacteroidetes|Bacteroidia|Bacteroidales|Bacteroidaceae|Bacteroides|salanitronis|
GGTTTAATTCGATGATACGCGAGGAACCTTACCCGGGCTCGAACGGCGTCCGGATGCCGCGGAGACGCGGCAGTCTCATGACGGTCGCCGAGGTGCTGCATGGTTGTCGTCAGCTCGTGCCGTGAGGTGTAGGCTCAAGTGCCATAACGAGCGCAACCCCCGCCGCGTGTTGCCAACGGTTTGATGCCGGGGACTCTCGCGGGACTGCCGCCGCAAGGTGGA
>MG|4|V67|F|23|90.22|Bacteroidetes|Bacteroidia|Bacteroidales|Bacteroidaceae|Bacteroides|sp.|
GGTTTAATTCGATGATACGCGAGGAACCTTACCCGGGCTTGAACTGCGCAGGACGCATTTGGAAACAGATGTTCCCTTCGGGGCCTGCGTGGAGGTGCTGCATGGTTGTCGTCAGCTCGTGCCGTGAGGTGTCGGCTTAAGTGCCATAACGAGCGCAACCCCTTCCGCCAGTTGCCATCAGGCAATGCTGGGGACTCTGGCGGTACTGCCATCGTAAGATGCGA
>MG|4|V67|R|42|92.41|Bacteroidetes|Bacteroidia|Bacteroidales|Bacteroidaceae|Bacteroides|salanitronis|
TCGCATCTTACGATGGCAGTACGGCCAGAGTCCCCAGCACCACCTGATGGCAACTGGCCGAAGGGGTTGCGCTCGTTATGGCACTTAAGCCGACACCTCACGGCACGAGCTGACGACAACCATGCAGCACCTCCATGCCTGCCATTGCTGGCTCCAGAGTTTCCTCCGGATTCAGGCACAGTTCAAGCCCGGGTAAGGTTCCTCGCGTATCATCGAATTAAACC
>MG|4|V67|R|30|88.94|Bacteroidetes|Bacteroidia|Bacteroidales|Bacteroidaceae|Bacteroides|sp.|
TCGCATCTTACGACGGCAGTCTCGCCAGAGTGCCCGGCTCTACCCGATGGCAACTGGCAATGAGGGTTGCGCTCGTTATGGCACTTAAGCCGACACCTCACGGCACGAGCTGACGACAACCATGCAGCACCTCCATGCCAGCCCCGAAGGGAAATGGAGTTTCCTCCACCGTCCGGCACAGTTCAAGCCCGGGTAAGGTTCCTCGCGTATCATCGAATTAAACC
>MG|4|V67|R|38|88.84|Bacteroidetes|Bacteroidia|Bacteroidales|Bacteroidaceae|Bacteroides|sp.|
TCGCATCTTACGACGGCAGTCTGGCCAGAGTCCCCGGCATTGCCCGATGGCAACTGGCCATGAGGGTTGCGCTCGTTATGGCACTTAAGCCGACACCTCACGGCACGAGCTGACGACAACCATGCAGCACCTCCGCGACTGTCCCGAAGGAAATAAGCGTTTCCGCCTACGTCAGCCGCAGTTCAAGCCCGGGTAAGGTTCCTCGCGTATCATCGAATTAAACC
>MG|4|V67|F|12|83.81|Bacteroidetes|Bacteroidia|Bacteroidales|Bacteroidaceae|Bacteroides|salanitronis|
GGTTTAATTCGATGATACGGCGAGGAACCTTACCCGGGCTCGAACGGCGTCCGGATGCCGCGGAGACGCGGCAGTCTCATGACGGTCGCCGAGGTGCTGCATGGTTGTCGTCAGCTCGTGCCGTGAGGTGTAGGCTCAAGTGCCATAACGAGCGCAACCCCCGCCGCGTGTTGCCAACGGTTTGATGCCGGGGACTCTCGCGGGACTGCCGCCGCAAGGTGGA
>MG|4|V67|F|10|87.56|Bacteroidetes|Bacteroidia|Bacteroidales|Bacteroidaceae|Bacteroides|salanitronis|
GGTTTAATTCGATGATACGCGAGGAACCTTACCCGGGCTCAAACGTTGGGGGAATGCATATGAAAGTATGCAGCCAGCAATGGTCGCCAACGAGGTGCTGCATGGTTGTCGTCAGCTCGTGCCGTGAGGTGTCGGCTTAAGTGCCATAACGAGCGCAACCCCTTCCGCCAGTTGCCATCAGGCAATGCTGGGGACTCTGGCGGTACTGCCATCGTAAGATGCGA
>MG|4|V67|F|11|86.85|Bacteroidetes|Bacteroidia|Bacteroidales|Bacteroidaceae|Bacteroides|salanitronis|
GGTTTAATTCGATGATACGCGAGGGAACCTTACCCGGGCTTGAAACCAGGGGGAATGCGCGGGAGACCGCGCAGCCGGCGACGGCCGCCTGGTAGGTGCTGCATGGTTGTCGTCAGCTCGTGCCGTGAGGTGTCGGCTCAAGTGCCATAACGAGCGCAACCCCTGCCGCCGGTTGCCAGCAGGTAAAGCTGGGGACTCCGGCGGGACTGCCGCCGCAAGGCGCGA
>MG|4|V67|R|11|92.86|Bacteroidetes|Bacteroidia|Bacteroidales|Bacteroidaceae|Bacteroides|barnesiae|
TCGCACCTTGCGGCGGCAGTACCGCCGGAGTCCCCAGCATCACCTGATGGCAACCGGCGGAAGGGGTTGCGCTCGTTATGGCACTTAAGCCGACACCTCACGGCACGAGCTGACGACAACCATGCAGCACCTCGCAATCTGCTATTGCTAGAAAGGGTGTTTCCACCCCCGTCAGACTGCGTTCAATCCCGGGTAAGGTTCCTCGCGTATCATCGAATTAAACC
>MG|4|V67|F|62|93.81|Bacteroidetes|Bacteroidia|Bacteroidales|Bacteroidaceae|Bacteroides|salanitronis|
GGTTTAATTCGATGATACGCGAGGAACCTTACCCGGGCTTGAACTGTGCCTGAATGTGGCGGAAACGTCACAGCCAGCAATGGCAGGCATGGAGGTGCTGCATGGTTGTCGTCAGCTCGTGCCGTGAGGTGTCGGCTTAAGTGCCATAACGAGCGCAACCCCTCCCTCCAGTTGCCATCGGGTGATGCCGGGGACTCTGGAGGCACTGCCGCCGCAAGGCGCGA
>MG|4|V67|R|10|89.33|Bacteroidetes|Bacteroidia|Bacteroidales|Bacteroidaceae|Bacteroides|sp.|
TCGCATCTTACGATGGCAGTACGGCCAGAGTCCCCAGCACCACCTGATGGCAACTGGCCGAAGGGGTTGCGCTCGTTATGGCACTTAAGCCGACACCTCACGGCACGAGCTGACGACAACCATGCAGCACCTCCACGCAGGCCCCGAAGGGAACATCTGTTTCCAAATGCGTCCTGCGCAGTTCAAGCCCGGGTAAGGTTCCTCGCGTATCATCGAATTAAACC
>MG|4|V67|F|11|88.39|Bacteroidetes|Bacteroidia|Bacteroidales|Bacteroidaceae|Bacteroides|sp.|
GGTTTAATTCGATGATACGCGAGGAACCTTACCCGGGCTTGAACTGCGGCTGACGTAGGCGGAAACGCTTATTTCCTTCGGGACAGTCGCGGAGGTGCTGCATGGTTGTCGTCAGCTCGTGCCGTGAGGTGTCGGCTTAAGTGCCATAACGAGCGCAACCCTCATGGCCAGTTGCCATCGGGCAATGCCGGGGACTCTGGCCAGACTGCGTCGTAAGATGCGA
>MG|4|V67|F|28|89.52|Bacteroidetes|Bacteroidia|Bacteroidales|Bacteroidaceae|Bacteroides|salanitronis|
GGTTTAATTCGATGATACGCGAGGAACCTTACCCGGGCTTGAACTGTGCCTGACTGCCTCAGAGATGGGGCTTCCAGCAATGGCAGGCATGGAGGTGCTGCATGGTTGTCGTCAGCTCGTGCCGTGAGGTGTCGGCTTAAGTGCCATAACGAGCGCAACCCCTCCCTCCAGTTGCCATCGGGTGATGCCGGGGACTCTGGAGGCACTGCCGCCGCAAGGCGCGA
>MG|4|V67|F|11|87.56|Bacteroidetes|Bacteroidia|Bacteroidales|Bacteroidaceae|Bacteroides|salanitronis|
GGTTTAATTCGATGATACGCGAGGAACCTTACCCGGGCTCGAACGGCGGCCGGATGGGACGGAGACGTCCCAGTCTACGGACGGCCGCCGAGGTGCTGCATGGTTGTCGTCAGCTCGTGCCGTGAGGTGTCGGCTTAAGTGCCATAACGAGCGCAACCCTTGCTGACAGTTGCCATCAGGTGATGCTGGGGACTCTGTCGGGACTGCCACCGTAAGGTGTGA
>MG|4|V67|F|15|86.11|Bacteroidetes|Bacteroidia|Bacteroidales|Bacteroidaceae|Bacteroides|salanitronis|
GGTTTAATTCGATGATACGCGAGGAACCTTACCCGGGCTCGAACGGCGTCCGGATGCCGCGGAGACGCGGCAGTCTCATGACGGTCGCCGAGGTGCTGCATGGTTGTCGTCAGCTCGTGCCGTGAGGTGTAGGCTCAAGTGCCATAACGAGCGCAACCCTTGCTGACAGTTGCCATCAGGTGATGCTGGGGACTCTGTCGGGACTGCCACCGTAAGGTGTGA
>MG|4|V67|F|13|87.61|Bacteroidetes|Bacteroidia|Bacteroidales|Bacteroidaceae|Bacteroides|uniformis|
GGTTTAATTCGATGATACGCGAGGAACCTTACCCGGGCTTGAACTGCGTCCGCGGGCGCCGGAAACGGCGCCGCCAGCGATGGCGGGCGCGGAGGTGCTGCATGGTTGTCGTCAGCTCGTGCCGTGAGGTGTCGGCTTAAGTGCCATAACGAGCGCAACCCTTGCCGATAGTTACTAGCAAGTAGCGTTGAGGACTCTATCGGGACTGCCAGCGTAAGCTGTGA
>MG|4|V67|F|43|96.4|Bacteroidetes|Bacteroidia|Bacteroidales|Bacteroidaceae|Bacteroides|salanitronis|
GGTTTAATTCGATGATACGCGAGGAACCTTACCCGGCTTGAACTGCGCCTGAATGTGCCGGAAACGGTGCAGCCGCAAGGCAGGCGCGGAGGTGCTGCATGGTTGTCGTCAGCTCGTGCCGTGAGGTGTCGGCTTAAGTGCCATAACGAGCGCAACCCCTTCCGGCAGTTGCCATCAGGTGATGCTGGGTACTCTGCCGGTACTGCCATCGTAAGATGCGA
>MG|4|V67|F|29|88.5|Bacteroidetes|Bacteroidia|Bacteroidales|Bacteroidaceae|Bacteroides|salanitronis|
GGTTTAATTCGATGATACGCGAGGAACCTTACCCGGGCTTGAACTGCGTCCGCGGGCGCCGGAAACGGCGCCGCCAGCGATGGCGGGCGCGGAGGTGCTGCATGGTTGTCGTCAGCTCGTGCCGTGAGGTGTCGGCTCAAGTGCCATAACGAGCGCAACCCTCATTTCCAGTTGCCATCGGGTAATGCCGGGGACTCTGGAGAGACTGCCGTCGTAAGATGCGA
>MG|4|V67|F|15|90.37|Bacteroidetes|Bacteroidia|Bacteroidales|Bacteroidaceae|Bacteroides|salanitronis|
GGTTTAATTCGATGATACGCGAGGAACCTTACCCGGGCTTGAACTGCGTCCGCGGGCGCCGGAAACGGCGCCGCCAGCGATGGCGGGCGCGGAGGTGCTGCATGGTTGTCGTCAGCTCGTGCCGTGAGGTGTCGGCTTAAGTGCCATAACGAGCGCAACCCCTCCCGCCAGTTGCCATCAGGTAAAGCTGGGCACTCTGGGGGCACTGCCACCGCAAGGTGTGA
>MG|4|V67|F|23|90.18|Bacteroidetes|Bacteroidia|Bacteroidales|Bacteroidaceae|Bacteroides|salanitronis|
GGTTTAATTCGATGATACGCGAGGAACCTTACCCGGGCTTGAACTGCGTCCGCGGGCGCCGGAAACGGCGCCGCCAGCGATGGCGGGCGCGGAGGTGCTGCATGGTTGTCGTCAGCTCGTGCCGTGAGGTGTCGGCTTAAGTGCCATAACGAGCGCAACCCCTCCCTCCAGTTGCCATCGGGTGAAGCCGGGGACTCTGGAGGCACTGCCATCGCAAGATGCGA
>MG|4|V67|F|14|87.28|Bacteroidetes|Bacteroidia|Bacteroidales|Bacteroidaceae|Bacteroides|plebeius|
GGTTTAATTCGATGATACGCGAGGAACCTTACCCGGGCTCGAACGGTGCAGGAATCGGTCAGAGATGGCCGAGCTCTTCGGAGCCTGTATCGAGGTGCTGCATGGTTGTCGTCAGCTCGTGCCGTGAGGTGTCGGCTTAAGTGCCATAACGAGCGCAACCCTCGCCGACAGTTACTAGCAAGTAAAGTTGAGGACTCTGTCGGGACTGCCAGCGTAAGCTGTGA
>MG|4|V67|R|562|90.58|Bacteroidetes|Bacteroidia|Bacteroidales|Bacteroidaceae|Bacteroides|salanitronis|
TCGCACCTTGCGGCGGCAGTACCGCCGGAGTCCCCAGCATCACCTGATGGCAACCGGCGGAAGGGGTTGCGCTCGTTATGGCACTTAAGCCGACACCTCACGGCACGAGCTGACGACAACCATGCAGCACCTACATGCCTGCCTTGCGGAAGGCCCCTTTCGGAGCCCGTCAGGCACATTTCAAGCCCGGGTAAGGTTCCTCGCGTATCATCGAATTAAACCC
>MG|4|V67|F|23|87.02|Bacteroidetes|Bacteroidia|Bacteroidales|Bacteroidaceae|Bacteroides|salanitronis|
GGTTTAATTCGATGATACGCGAGGAACCTTACCCGGGCTCGAACGGCGTCCGGATGCCGCGGAGACGCGGCAGTCTCATGACGGTCGCCGAGGTGCTGCATGGTTGTCGTCAGCTCGTGCCGTGAGGTGTCGGCTTAAGTGCCATAACGAGCGCAACCCCTCCCTCCAGTTGCCATCGGGTGATGCCGGGGACTCTGGAGGCACTGCCGCCGCAAGGCGCGA
>MG|4|V67|R|10|92.86|Bacteroidetes|Bacteroidia|Bacteroidales|Bacteroidaceae|Bacteroides|salanitronis|
TCGCATCTTACGATGGCAGTACCGCCAGAGTCCCCAGCATCGCCTGATGGCAACTGGCGGAAGGGGTTGCGCTCGTTATGGCACTTAAGCCGACACCTCACGGCACGAGCTGACGACAACCATGCAGCACCTCCATGCCTGCCATTGCTGGCTCCAGAGTTTCCTCTGGATTCAGGCACAGTTCAAGCCCGGGTAAGGTTCCTCGCGTATCATCGAATTAAACC
>MG|4|V67|R|55|91.96|Bacteroidetes|Bacteroidia|Bacteroidales|Bacteroidaceae|Bacteroides|fragilis|
TCACATCTTACGACGGCAGTCCCGATAGAGTCCCCAGCGTTACCTGATGGCAACTATCGGTAAGGGTTGCGCTCGTTATGGCACTTAAGCCGACACCTCACGGCACGAGCTGACGACAACCATGCAGCACCTCCACAGCGGCGATTGCTCGCTGACATGTTTCCACGCCATTCCGCTGCAGTTCAAGCCCGGGTAAGGTTCCTCGCGTATCATCGAATTAAACC
>MG|4|V67|R|12|87.26|Bacteroidetes|Bacteroidia|Bacteroidales|Bacteroidaceae|Bacteroides|salanitronis|
TCGCGCCTTGCGGCGGCAGTCCCGCCGGAGTCCCCAGCTTCACCTGCTGGCAACCGGCGGCAGGGGTTGCGCTCGTTATGGCACTTGAGCCGACACCTCACGGCACGAGCTGACGACAACCATGCAGCACCTACCAGGCGGCCGTCGCCGGCTGCGCGGTCTCCCGCGCATTCCCCCTGGTTTCAAGCCCGGGTAAGGTTCCTCGCGTATCATCGAATTAAACC
>MG|4|V67|F|23|86.12|Bacteroidetes|Bacteroidia|Bacteroidales|Bacteroidaceae|Bacteroides|salanitronis|
GGTTTAATTCGATGATACGCGAGGAACCTTACCCGGGCTCGAACGGCGTCCGGATGCCGCGGAGACGCGGCAGTCTACGGACGGGCGCCGAGGTGCTGCATGGTTGTCGTCAGCTCGTGCCGTGAGGTGTCGGCTCAAGTGCCATAACGAGCGCAACCCCTGTCGCCAGTTGCCAACGGGTAATGCCGGGGACTCTGGAGGCACTGCCGCCGCAAGGCGCGA
>MG|4|V67|F|11|90.48|Bacteroidetes|Bacteroidia|Bacteroidales|Bacteroidaceae|Bacteroides|salanitronis|
GGTTTAATTCGATGATACGCGAGGAACCTTACCCGGGCTTGAACTGCGTCCGCGGGCGCCGGAAACGGCGCCGCCAGCGATGGCGGGCGCGGAGGTGCTGCATGGTTGTCGTCAGCTCGTGCCGTGAGGTGTCGGCTTAAGTGCCATAACGAGCGCAACCCCTCCCTCCAGTTGCCATCGGGTGATGCCGGGGACTCTGGAGGCACTGCCGCCGCAAGGCGTGA
>MG|4|V67|R|13|91.74|Bacteroidetes|Bacteroidia|Bacteroidales|Bacteroidaceae|Bacteroides|salanitronis|
TCACACCTTACGATGGCAGTACGGCCAGAGTCCCCAGCACCACCTGATGGCAACTGGCCGAAGGGGTTGCGCTCGTTATGGCACTTAAGCCGACACCTCACGGCACGAGCTGACGACAACCATGCAGCACCTCCATGCCTGCCATTGCTGGCTCCAGAGTTTCCTCTGGATTCAGGCACAGTTCAAGCCCGGGTAAGGTTCCTCGCGTATCATCGAATTAAACC
>MG|4|V67|R|21|87.0|Bacteroidetes|Bacteroidia|Bacteroidales|Bacteroidaceae|Bacteroides|salanitronis|
TCACATCTTGCGATGGCAGTGTCCACGGAGTTCCCGGCCGAACCGATGGCAAACGTGGAGAGGGGTTGCGCTCGTTATGGCACTTAAGCCGACACCTCACGGCACGAGCTGACGACAACCATGCAGCACCTCCGCGCCCGCCATCGCTGGCGGCGCCGTTTCCGGCGCCCGCGGACGCAGTTCAAGCCCGGGTAAGGTTCCTCGCGTATCATCGAATTAAACC
>MG|4|V67|F|15|90.62|Bacteroidetes|Bacteroidia|Bacteroidales|Bacteroidaceae|Bacteroides|fragilis|
GGTTTAATTCGATGATACGCGAGGAACCTTACCCGGGCTTGAACTGCGGATGAATGACGTGGAAACATGTCAGTGAGCAATCACATCCGCGGAGGTGCTGCATGGTTGTCGTCAGCTCGTGCCGTGAGGTGTCGGCTTAAGTGCCATAACGAGCGCAACCCTTGCCTGCAGTTGCCAACAGGTAACGCTGTGGACTCTGCGGGGACTGCCATCGTAAGATGTGA
>MG|4|V67|R|26|89.95|Bacteroidetes|Bacteroidia|Bacteroidales|Bacteroidaceae|Bacteroides|salanitronis|
TCGCGCCTTGCGGCGGCAGTGCCTCCAGAGTCCCCGGCATCACCCGATGGCAACTGGAGGGAGGGGTTGCGCTCGTTATGGCACTTAAGCCGACACCTCACGGCACGAGCTGACGACAACCATGCAGCACCTACATGCCTGCCTTGCGGAAGGCCCCTTTCGGAGCCCGTCAGGCACATTTCAAGCCCGGGTAAGGTTCCTCGCGTATCATCGAATTAAACC
>MG|4|V67|F|15|87.67|Bacteroidetes|Bacteroidia|Bacteroidales|Bacteroidaceae|Bacteroides|uniformis|
GGTTTAATTCGATGATACGCGAGGAACCTTACCCGGGCTTGAACTGTGCCTGAATCCAGAGGAAACTCTGGAGCCAGCAATGGCAGGCATGGAGGTGCTGCATGGTTGTCGTCAGCTCGTGCCGTGAGGTGTCGGCTTAAGTGCCATAACGAGCGCAACCCTTGCTGACAGTTGCCATCAGGTAATGCTGGGGACTCTGTCGGGACTGCCACCGTAAGGTGTGA
>MG|4|V67|F|25|92.76|Bacteroidetes|Bacteroidia|Bacteroidales|Bacteroidaceae|Bacteroides|salanitronis|
GGTTTAATTCGATGATACGCGAGGAACCTTACCCGGGCTTGAACTGTGCCTGAATCCAAAGGAAACTTTGGAGCCAGCAATGGCAGGCATGGAGGTGCTGCATGGTTGTCGTCAGCTCGTGCCGTGAGGTGTCGGCTTAAGTGCCATAACGAGCGCAACCCCTTCCGCCAGTTGCCATCAGGCAATGCTGGGGACTCTGGCGGTACTGCCATCGTAAGATGTGA
>MG|4|V67|F|16|89.73|Bacteroidetes|Bacteroidia|Bacteroidales|Bacteroidaceae|Bacteroides|sp.|
GGTTTAATTCGATGATACGCGAGGAACCTTACCCGGGCTTGAACTGCGCAGGACGCATTTGGAAACAGATGTTCCCTTCGGGCCTGCGTGGAGGTGCTGCATGGTTGTCGTCAGCTCGTGCCGTGAGGTGTCGGCTCAAGTGCCATAACGAGCGCAACCCTCATTTCCAGTTGCCATCGGGTAATGCCGGGGACTCTGGAGAGACTGCCGTCGTAAGATGCGA
>MG|4|V67|R|14|90.05|Bacteroidetes|Bacteroidia|Bacteroidales|Bacteroidaceae|Bacteroides|salanitronis|
TCACATCTTGCGATGGCAGTGCCTCCAGAGTCCCCGGCTTTACCCGATGGCAACTGGAGGGAGGGGTTGCGCTCGTTATGGCACTTAAGCCGACACCTCACGGCACGAGCTGACGACAACCATGCAGCACCTCCGCGCCCGCCATCGCTGGCGGCGCCGTTTCCGGCGCCCGCGGACGCAGTTCAAGCCCGGGTAAGGTTCCTCGCGTATCATCGAATTAAACC
>MG|4|V67|R|15|90.62|Bacteroidetes|Bacteroidia|Bacteroidales|Bacteroidaceae|Bacteroides|salanitronis|
TCGCACCTTGCGGCGGCAGTACCGCCGGAGTCCCCAGCATCACCTGATGGCAACCGGCGGAAGGGGTTGCGCTCGTTATGGCACTTAAGCCGACACCTCACGGCACGAGCTGACGACAACCATGCAGCACCTCCATGCCTGCCATTGCTGGCTCCAGAGTTTCCTCTGGATTCAGGCACAGTTCAAGCCCGGGTAAGGTTCCTCGCGTATCATCGAATTAAACC
>MG|4|V67|F|18|86.55|Bacteroidetes|Bacteroidia|Bacteroidales|Bacteroidaceae|Bacteroides|salanitronis|
GGTTTAATTCGATGATACGCGAGGAACCTTACCCGGGCTCGAACGGCGTCCGGATGCCGCGGAGACGCGGCAGTCTACGGACGGGCGCCGAGGTGCTGCATGGTTGTCGTCAGCTCGTGCCGTGAGGTGTCGGCTCAAGTGCCATAACGAGCGCAACCCCTGTCGCCAGTTGCCAACGGGTAATGCCGGGGACTCTGGCGAGACTGCCGTCGTAAGATGCGA
>MG|4|V67|F|10|90.48|Bacteroidetes|Bacteroidia|Bacteroidales|Bacteroidaceae|Bacteroides|salanitronis|
GGTTTAATTCGATGATACGCGAGGAACCTTACCCGGGCTTGAACTGCGTCCGCGGGCGCCGGAAACGGCGCCGCCAGCGATGGCGGGCGCGGAGGTGCTGCATGGTTGTCGTCAGCTCGTGCCGTGAGGTGTCGGCTTAAGTGCCATAACGAGCGCAACCCCTCCCTCCAGTTGCCATCGGTGATGCCGGGGACTCTGGAGGCACTGCCGCCGCAAGGCGCGA
>MG|4|V67|F|30|90.48|Bacteroidetes|Bacteroidia|Bacteroidales|Bacteroidaceae|Bacteroides|salanitronis|
GGTTTAATTCGATGATACGCGAGGAACCTTACCCGGGCTTGAACTGTGCCTGAATCCAGAGGAAACTCCGGAGCCAGCAATGGCAGGCATGGAGGTGCTGCATGGTTGTCGTCAGCTCGTGCCGTGAGGTGTCGGCTTAAGTGCCATAACGAGCGCAACCCCTCCCTCCAGTTGCCATCGGGTGATGCCGGGGACTCTGGAGGCACTGCCGCCGCAAGGCGCGA
>MG|4|V67|R|12|90.48|Bacteroidetes|Bacteroidia|Bacteroidales|Bacteroidaceae|Bacteroides|salanitronis|
TCGCGCCTTGCGGCGGCAGTGCCTCCAGAGTCCCCGGCATCACCCGATGGCAACTGGAGGGAGGGGTTGCGCTCGTTATGGCACTTAAGCCGACACCTCACGGCACGAGCTGACGACAACCATGCAGCACCTCCATGCCTGCCATTGCTGGCTCCGGAGTTTCCTCTGGATTCAGGCACAGTTCAAGCCCGGGTAAGGTTCCTCGCGTATCATCGAATTAAACC
>MG|4|V67|F|23|87.56|Bacteroidetes|Bacteroidia|Bacteroidales|Bacteroidaceae|Bacteroides|ovatus|
GGTTTAATTCGATGATACGCGAGGAACCTTACCCGGGATTGAACGTGGTTTGACGTACCTGGAAACAGGTATTCCAGCAATGGCAAATCAGAGGTGCTGCATGGTTGTCGTCAGCTCGTGCCGTGAGGTGTCGGCTTAAGTGCCATAACGAGCGCAACCCTTGCTGACAGTTGCCATCAGGTGATGCTGGGGACTCTGTCGGGACTGCCACCGTAAGGTGTGA
>MG|4|V67|F|22|89.15|Bacteroidetes|Bacteroidia|Bacteroidales|Bacteroidaceae|Bacteroides|salanitronis|
GGTTTAATTCGATGATACGCGAGGAACCTTACCCGGGCTTGAACTGCGTCCGCGGGCGCCGGAAACGGCGCCGCCAGCGATGGCGGGCGCGGAGGTGCTGCATGGTTGTCGTCAGCTCGTGCCGTGAGGTGTCGGCTTAAGTGCCATAACGAGCGCAACCCCTCTCCGTAGTTGCCATCGGGTGATGCCGGGCACTCTGCGGACACTGCCTCCGCAAGGAGTGA
>MG|4|V67|F|36|90.05|Bacteroidetes|Bacteroidia|Bacteroidales|Bacteroidaceae|Bacteroides|salanitronis|
GGTTTAATTCGATGATACGCGAGGAACCTTACCCGGGCTTGAACTGCGTCCGCGGGCGCCGGAAAACGGCGCCGCCAGCGATGGCGGGCGCGGAGGTGCTGCATGGTTGTCGTCAGCTCGTGCCGTGAGGTGTCGGCTTAAGTGCCATAACGAGCGCAACCCCTCCCTCCAGTTGCCATCGGGTGATGCCGGGGACTCTGGAGGCACTGCCGCCGCAAGGCGCGA
>MG|4|V67|F|37|89.52|Bacteroidetes|Bacteroidia|Bacteroidales|Bacteroidaceae|Bacteroides|salanitronis|
GGTTTAATTCGATGATACGCGAGGAACCTTACCCGGCTTGAACTGCGTCCGCGGGCGCGGAAACGGCGCCGCCAGCGATGGCGGGCGCGGAGGTGCTGCATGGTTGTCGTCAGCTCGTGCCGTGAGGTGTCGGCTTAAGTGCCATAACGAGCGCAACCCCTCCCTCCAGTTGCCATCGGGTGATGCCGGGGACTCTGGAGGCACTGCCGCCGCAAGGCGCGAG
>MG|4|V67|F|79|93.33|Bacteroidetes|Bacteroidia|Bacteroidales|Bacteroidaceae|Bacteroides|salanitronis|
GGTTTAATTCGATGATACGCGAGGAACCTTACCCGGGCTTGAACTGCGTCCGCGGGCGCCGGAAACGGCGCCGCCAGCGATGGCGGGCGCGGAGGTGCTGCATGGTTGTCGTCAGCTCGTGCCGTGAGGTGTCGGCTTAAGTGCCATAACGAGCGCAACCCCTTCCGCCAGTTGCCATCAGGCAATGCTGGGGACTCTGGCGGTACTGCCATCGTAAGATGCGAG
>MG|4|V67|F|11|85.97|Bacteroidetes|Bacteroidia|Bacteroidales|Bacteroidaceae|Bacteroides|salanitronis|
GGTTTTAATTCGATGATACGCGAGGAACCTTACCCGGGCTCGAACGGCGCCGGAATATGCAAGAGATTGCATAGTCTACGGACTGGCGTCGAGGTGCTGCATGGTTGTCGTCAGCTCGTGCCGTGAGGTGTCGGCTCAAGTGCCATAACGAGCGCAACCCCTGCGGACAGTTGCCATCAAGTTAGGTTGGGGACTCTGTCCGGACTGCCGCCGCAAGGTGCGA
>MG|4|V67|F|47|89.62|Bacteroidetes|Bacteroidia|Bacteroidales|Bacteroidaceae|Bacteroides|salanitronis|
GGTTTAATTCGATGATACGCGAGGAACCTTACCCGGGCTTGAACTGCGTCCGCGGGGCGCCGGAAACGGCGCCGCCAGCGATGGCGGGGCGCGGAGGTGCTGCATGGTTGTCGTCAGCTCGTGCCGTGAGGTGTCGGCTTAAGTGCCATAACGAGCGCAACCCCTCCCTCCAGTTGCCATCGGGTGATGCCGGGGACTCTGGAGGCACTGCCGCCGCAAGGCGCGA
>MG|4|V67|F|15|88.53|Bacteroidetes|Bacteroidia|Bacteroidales|Bacteroidaceae|Bacteroides|uniformis|
GGTTTAATTCGATGATACGCGAGGAACCTTACCCGGGCTTGAACTGCGTCCGCGGGCGCCGGAAACGGCGCCGCCAGCGATGGCGGGCGCGGAGGTGCTGCATGGTTGTCGTCAGCTCGTGCCGTGAGGTGTCGGCTTAAGTGCCATAACGAGCGCAACCCTTGCCGTTAGTTACTAACAGGAGAGCTGAGGACTCTAACGGGACTGCCAGCGTAAGCTGCGA
>MG|4|V67|F|20|88.5|Bacteroidetes|Bacteroidia|Bacteroidales|Bacteroidaceae|Bacteroides|salanitronis|
GGTTTAATTCGATGATACGCGAGGAACCTTACCCGGGATTGAACGTGGTTTGACGTACCTGGAAACAGGTATTCCAGCAATGGCAAATCAGAGGTGCTGCATGGTTGTCGTCAGCTCGTGCCGTGAGGTGTCGGCTTAAGTGCCATAACGAGCGCAACCCCTTCGGCCAGTTGCCATCAGGTGGTGCTGGGGACTCTGGCCGTACTGCCATCGTAAGATGCGA
>MG|4|V67|F|1095|89.73|Bacteroidetes|Bacteroidia|Bacteroidales|Bacteroidaceae|Bacteroides|sp.|
GGTTTAATTCGATGATACGCGAGGAACCTTACCCGGGCTTGAACTGCGCAGGACGCATTTGGAAACAGATGTTCCCTTCGGGGCCTGCGTGGAGGTGCTGCATGGTTGTCGTCAGCTCGTGCCGTGAGGTGTCGGCTCAAGTGCCATAACGAGCGCAACCCTCATTTCCAGTTGCCATCGGGTAATGCCGGGGACTCTGGAGAGACTGCCGTCGTAAGATGCGA
>MG|4|V67|R|67|96.85|Bacteroidetes|Bacteroidia|Bacteroidales|Bacteroidaceae|Bacteroides|salanitronis|
TCGCATCTTACGATGGCAGTACCGGCAGAGTACCCAGCATCACCTGATGGCAACTGCCGGAAGGGGTTGCGCTCGTTATGGCACTTAAGCCGACACCTCACGGCACGAGCTGACGACAACCATGCAGCACCTCCGCGCCTGCCTTGCGGCTGCACCGTTTCCGGCACATTCAGGCGCAGTTCAAGCCCGGGTAAGGTTCCTCGCGTATCATCGAATTAAACC
>MG|4|V67|F|34|89.91|Bacteroidetes|Bacteroidia|Bacteroidales|Bacteroidaceae|Bacteroides|salanitronis|
GGTTTAATTCGATGATACGCGAGGAACCTTACCCGGGCTTGAACTGCGTCCGCGGGCGCCGGAAACGGCGCCGCCAGCGATGGCGGGCGCGGAGGTGCTGCATGGTTGTCGTCAGCTCGTGCCGTGAGGTGTCGGCTTAAGTGCCATAACGAGCGCAACCCTTGCTGACAGTTGCCATCAGGTGAAGCTGGGGACTCTGTCGGGACTGCCACCGTAAGGTGTGA
>MG|4|V67|R|15|91.52|Bacteroidetes|Bacteroidia|Bacteroidales|Bacteroidaceae|Bacteroides|salanitronis|
TCGCATCTTACGATGGCAGTACGGCCAGAGTCCCCAGCACCACCTGATGGCAACTGGCCGAAGGGGTTGCGCTCGTTATGGCACTTAAGCCGACACCTCACGGCACGAGCTGACGACAACCATGCAGCACCTCCATGCCTGCCATTGCTGGAAGCCCCATCTCTGAGGCAGTCAGGCACAGTTCAAGCCCGGGTAAGGTTCCTCGCGTATCATCGAATTAAACC
>MG|4|V67|R|42|91.56|Bacteroidetes|Bacteroidia|Bacteroidales|Bacteroidaceae|Bacteroides|salanitronis|
TCGCATCTTACGATGGCAGTACGGCCAGAGTCCCCAGCACCACCTGATGGCAACTGGCCGAAGGGGTTGCGCTCGTTATGGCACTTAAGCCGACACCTCACGGCACGAGCTGACGACAACCATGCAGCACCTCCATGCCTGCCATTGCTGGCTCCAGAGTTTTCCTCTGGATTCAGGCACAGTTCAAGCCCGGGTAAGGTTCCTCGCGTATCATCGAATTAAACC
>MG|4|V67|R|10|89.69|Bacteroidetes|Bacteroidia|Bacteroidales|Bacteroidaceae|Bacteroides|salanitronis|
TCGCATCTTACGATGGCAGTACCGCCAGAGTCCCCAGCATTGCCTGATGGCAACTGGCGGAAGGGGTTGCGCTCGTTATGGCACTTGAGCCGACACCTCACGGCACGAGCTGACGACAACCATGCAGCACCTCGGCGCCCGTCCGTAGACTGCCGCGTCTCCGCGGCATCCGGACGCCGTTCGAGCCCGGGTAAGGTTCCTCGCGTATCATCGAATTAAACC
>MG|4|V67|F|18|91.07|Bacteroidetes|Bacteroidia|Bacteroidales|Bacteroidaceae|Bacteroides|coprophilus|
GGTTTAATTCGATGATACGCGAGGAACCTTACCCGGGCTTGAACTGCAGCGGAATGGCGTGGAAACATGTCAGCGAGCAATCGCCGCTGTGGAGGTGCTGCATGGTTGTCGTCAGCTCGTGCCGTGAGGTGTCGGCTTAAGTGCCATAACGAGCGCAACCCCTTCGGCCAGTTGCCATCAGGTGGTGCTGGGGACTCTGGCCGTACTGCCATCGTAAGATGCGA
>MG|4|V67|F|21|89.33|Bacteroidetes|Bacteroidia|Bacteroidales|Bacteroidaceae|Bacteroides|sp.|
GGTTTAATTCGATGATACGCGAGGAACCTTACCCGGGCTTGAACTGCGCAGGACGCATTTGGAAAACAGATGTTCCCTTCGGGGCCTGCGTGGAGGTGCTGCATGGTTGTCGTCAGCTCGTGCCGTGAGGTGTCGGCTCAAGTGCCATAACGAGCGCAACCCTCATTTCCAGTTGCCATCGGGTAATGCCGGGGACTCTGGAGAGACTGCCGTCGTAAGATGCGA
>MG|4|V67|F|17|91.0|Bacteroidetes|Bacteroidia|Bacteroidales|Bacteroidaceae|Bacteroides|salanitronis|
GGTTTAATTCGATGATACGCGAGGAACCTTACCCGGGCTTGAACTGTGCCTGAATGTGGCGGAAACGTCACAGCCAGCAATGGCAGGCATGGAGGTGCTGCATGGTTGTCGTCAGCTCGTGCCGTGAGGTGTCGGCTTAAGTGCCATAACGAGCGCAACCCCCGCGTCCAGTTGCCAGCGAGTGAAGTCGGGGACTCTGGACGGACTGCCGGCGCAAGCCGCGA
>MG|4|V67|F|17|94.95|Bacteroidetes|Bacteroidia|Bacteroidales|Bacteroidaceae|Bacteroides|salanitronis|
GGTTTAATTCGATGATACGCGAGGAACCTTACCCGGGCTTGAACTGTGCCTGAATGTGGCGGAAACGTCACAGCCAGCAATGGCAGGCATGGAGGTGCTGCATGGTTGTCGTCAGCTCGTGCCGTGAGGTGTCGGCTTAAGTGCCATAACGAGCGCAACCCCTTCCGCCAGTTGCCATCAGGCAATGCTGGGGACTCTGTCGGGACTGCCACCGTAAGGTGTGA
>MG|4|V67|R|537|91.96|Bacteroidetes|Bacteroidia|Bacteroidales|Bacteroidaceae|Bacteroides|salanitronis|
TCGCATCTTACGATGGCAGTACGGCCAGAGTCCCCAGCACCACCTGATGGCAACTGGCCGAAGGGGTTGCGCTCGTTATGGCACTTAAGCCGACACCTCACGGCACGAGCTGACGACAACCATGCAGCACCTCCATGCCTGCCATTGCTGGCTCCAGAGTTTCCTCTGGATTCAGGCACAGTTCAAGCCCGGGTAAGGTTCCTCGCGTATCATCGAATTAAACCC
>MG|4|V67|F|103|92.41|Bacteroidetes|Bacteroidia|Bacteroidales|Bacteroidaceae|Bacteroides|salanitronis|
GGTTTAATTCGATGATACGCGAGGAACCTTACCCGGGCTTGAACTGTGCCTGAATCCGGAGGAAACTCTGGAGCCAGCAATGGCAGGCATGGAGGTGCTGCATGGTTGTCGTCAGCTCGTGCCGTGAGGTGTCGGCTTAAGTGCCATAACGAGCGCAACCCCTTCGGCCAGTTGCCATCAGGTGGTGCTGGGGACTCTGGCCGTACTGCCATCGTAAGATGCGA
>MG|4|V67|F|10|87.56|Bacteroidetes|Bacteroidia|Bacteroidales|Bacteroidaceae|Bacteroides|salanitronis|
GGTTTAATTCGATGATACGCGAGGAACCTTACCCGGGCTCGAACGGCGTCCGGATGCCGCGGAGACGCGGCAGTCTACGGACGGGCGCCGAGGTGCTGCATGGTTGTCGTCAGCTCGTGCCGTGAGGTGTCGGCTTAAGTGCCATAACGAGCGCAACCCCTCCCTCCAGTTGCCATCGGGTTATGCCGGGGACTCTGGAGGCACTGCCGCCGCAAGGCGTGA
>MG|4|V67|F|26|91.96|Bacteroidetes|Bacteroidia|Bacteroidales|Bacteroidaceae|Bacteroides|salanitronis|
GGTTTAATTCGATGATACGCGAGGAACCTTACCCGGGCTTGAACTGTGCCTGAATCCAAAGGAAACTCTGGAGCCAGCAATGGCAGGCATGGAGGTGCTGCATGGTTGTCGTCAGCTCGTGCCGTGAGGTGTCGGCTTAAGTGCCATAACGAGCGCAACCCCTTCGGCCAGTTGCCATCAGGTGGTGCTGGGGACTCTGGCCGTACTGCCATCGTAAGATGCGA
>MG|4|V67|F|12|89.29|Bacteroidetes|Bacteroidia|Bacteroidales|Bacteroidaceae|Bacteroides|salanitronis|
GGTTTAATTCGATGATACGCGAGGAACCTTACCCGGGCTTGAACTGCGTCCGCGGGCGCCGGAAACGGCGCCGCCAGCGATGGCGGGCGCGGAGGTGCTGCATGGTTGTCGTCAGCTCGTGCCGTGAGGTGTCGGCTTAAGTGCCATAACGAGCGCAACCCCTCCCTCCAGTTGCCATCGGGTGATGCCGGGGACTCTGGCGAGACTGCCGCCGCAAGGTGCGA
>MG|4|V67|F|14|91.28|Bacteroidetes|Bacteroidia|Bacteroidales|Bacteroidaceae|Bacteroides|coprophilus|
GGTTTAATTCGATGATACGCGAGGAACCTTACCCGGGCTTGAACTGCAGCGGAATGGCGTGGAAACATGTCAGCGAGCAATCGCCGCTGTGGAGGTGCTGCATGGTTGTCGTCAGCTCGTGCCGTGAGGTGTCGGCTTAAGTGCCATAACGAGCGCAACCCTTGCTGACAGTTGCCATCAGGTAAAGCTGGGGACTCTGTCGGGACTGCCACCGTAAGGTGTGA
>MG|4|V67|R|82|96.43|Bacteroidetes|Bacteroidia|Bacteroidales|Bacteroidaceae|Bacteroides|salanitronis|
TCGCATCTTACGATGGCAGTACCGCCAGAGTCCCCAGCATCGCCTGATGGCAACTGGCGGAAGGGGTTGCGCTCGTTATGGCACTTAAGCCGACACCTCACGGCACGAGCTGACGACAACCATGCAGCACCTCCATGCCTGCCATTGCTGGCTGTGACGTTTCCGCCACATTCAGGCACAGTTCAAGCCCGGGTAAGGTTCCTCGCGTATCATCGAATTAAACC
>MG|4|V67|F|10|86.18|Bacteroidetes|Bacteroidia|Bacteroidales|Bacteroidaceae|Bacteroides|salanitronis|
GGTTTAATTCGATGATACGCGAGGAACCTTACCCGGGCTCGAACGGCGTCCGGATGCCGCGGAGACGCGGCAGTCTACGGACGGGCGCCGAGGTGCTGCATGGTTGTCGTCAGCTCGTGCCGTGAGGTGTCGGCTCAAGTGCCATAACGAGCGCAACCCTTGCTGACAGTTGCCATCAGGTAAAGCTGGGGACTCTGTCGGGACTGCCACCGTAAGGTGTGA
>MG|4|V67|R|26|87.26|Bacteroidetes|Bacteroidia|Bacteroidales|Bacteroidaceae|Bacteroides|salanitronis|
TCGCGCCTTGCGGCGGCAGTCCCGCCGGAGTCCCCAGCTTTACCTGCTGGCAACCGGCGGCAGGGGTTGCGCTCGTTATGGCACTTGAGCCGACACCTCACGGCACGAGCTGACGACAACCATGCAGCACCTACCAGGCGGCCGTCGCCGGCTGCGCGGTCTCCCGCGCATTCCCCCTGGTTTCAAGCCCGGGTAAGGTTCCTCGCGTATCATCGAATTAAACC
>MG|4|V67|F|12|89.2|Bacteroidetes|Bacteroidia|Bacteroidales|Bacteroidaceae|Bacteroides|salanitronis|
GGTTTAATTCGATGATACGCGAGGAACCTTACCCGGGCTTGAACTGCGTCCGCGGGGCGCCGGAAAACGGCGCCGCCAGCGATGGCGGGGCGCGGAGGTGCTGCATGGTTGTCGTCAGCTCGTGCCGTGAGGTGTCGGCTTAAGTGCCATAACGAGCGCAACCCCTCCCTCCAGTTGCCATCGGGTGATGCCGGGGACTCTGGAGGCACTGCCGCCGCAAGGCGCGA
>MG|4|V67|F|14|90.99|Bacteroidetes|Bacteroidia|Bacteroidales|Bacteroidaceae|Bacteroides|salanitronis|
GGTTTAATTCGATGATACGCGAGGAACCTTACCCGGGCTTAAATTATGCATGAATGATCTGGAGACAGGTCAGCCGCAAGGCATGTATGAAGGTGCTGCATGGTTGTCGTCAGCTCGTGCCGTGAGGTGTCGGCTTAAGTGCCATAACGAGCGCAACCCCTTCGGCCAGTTGCCATCAGGTGGTGCTGGGGACTCTGGCCGTACTGCCATCGTAAGATGCGA
>MG|4|V67|F|11|88.44|Bacteroidetes|Bacteroidia|Bacteroidales|Bacteroidaceae|Bacteroides|salanitronis|
GGTTTAATTCGATGATACGCGAGGAACCTTACCCGGGCTTGAACTGCGTCCGCGGGCGCCGGAAACGGCGCCGCCAGCGATGGCGGGCGCGGAGGTGCTGCATGGTTGTCGTCAGCTCGTGCCGTGAGGTGTCGGCTTAAGTGCCATAACGAGCGCAACCCTCATTGCCAGTTGCCATCGGGTAGAGCCGGGCACTCTGGCGAGACTGCCGTCGTAAGATGCGA
>MG|4|V67|F|366|90.5|Bacteroidetes|Bacteroidia|Bacteroidales|Bacteroidaceae|Bacteroides|fragilis|
GGTTTAATTCGATGATACGCGAGGAACCTTACCCGGGCTTGAACTGCGGATGAATGACGTGGAAACATGTCAGTGAGCAATCACATCCGCGGAGGTGCTGCATGGTTGTCGTCAGCTCGTGCCGTGAGGTGTCGGCTTAAGTGCCATAACGAGCGCAACCCTTGCCTGCAGTTGCCAACAGGTAACGCTGTGGACTCTGCGGGGACTGCCATCGTAAGATGCGA
>MG|4|V67|F|19|91.56|Bacteroidetes|Bacteroidia|Bacteroidales|Bacteroidaceae|Bacteroides|salanitronis|
GGTTTAATTCGATGATACGCGAGGAACCTTACCCGGGCTTGAACTGTGCCTGAATCCAGAGGAAACTCTGGAGCCAGCAATGGCAGGCATGGAGGTGCTGCATGGTTGTCGTCAGCTCGTGCCGTGAGGTGTCGGCTTAAGTGCCATAACGAGCGCAACCCCTTCGGCCAGTTGCCATCAGGTGGTGCTGGGGGACTCTGGCCGTACTGCCATCGTAAGATGCGA
>MG|4|V67|R|31|89.29|Bacteroidetes|Bacteroidia|Bacteroidales|Bacteroidaceae|Bacteroides|sp.|
TCGCATCTTACGACGGCAGTCTCTCCAGAGTCCCCGGCATTACCCGATGGCAACTGGAAATGAGGGTTGCGCTCGTTATGGCACTTGAGCCGACACCTCACGGCACGAGCTGACGACAACCATGCAGCACCTCCACGCAGGCCCCGAAGGAACATCTGTTTCCAAATGCGTCCTGCGCAGTTCAAGCCCGGGTAAGGTTCCTCGCGTATCATCGAATTAAACC
>MG|4|V67|F|19|87.05|Bacteroidetes|Bacteroidia|Bacteroidales|Bacteroidaceae|Bacteroides|massiliensis|
GGTTTAATTCGATGATACGCGAGGAACCTTACCCGGGCTTGAACTGTGCCTGAATCCAAAGGAAACTTTGGAGCCAGCAATGGCAGGCATGGAGGTGCTGCATGGTTGTCGTCAGCTCGTGCCGTGAGGTGTCGGCTTAAGTGCCATAACGAGCGCAACCCTTGCCGACAGTTACTAACAAGTAGCGTTGAGGACTCTGTCGGGACTGCCAGCGTAAGCTGCGA
>MG|4|V67|F|34|90.43|Bacteroidetes|Bacteroidia|Bacteroidales|Bacteroidaceae|Bacteroides|salanitronis|
GGTTTAATTCGATGATACGCGAGGAACCTTACCCGGGCTCGAACCCCGGCCGAATGCGTCCGAAAGGGCGCAGCCGCAAGGCGGCCGGGGGAGGTGCTGCATGGTTGTCGTCAGCTCGTGCCGTGAGGTGTCGGCTTAAGTGCCATAACGAGCGCAACCCCTCCCTCCAGTTGCCATCGGGTTATGCCGGGGACTCTGGAGGCACTGCCGCCGCAAGGCGTGA
>MG|4|V67|F|74|88.94|Bacteroidetes|Bacteroidia|Bacteroidales|Bacteroidaceae|Bacteroides|salanitronis|
GGTTTAATTCGATGATACGCGAGGAACCTTACCCGGGCTCGAACGGTGCAGGAATCGGCCAGAGATGGCCGAGCTCTTCGGAGCCTGTATCGAGGTGCTGCATGGTTGTCGTCAGCTCGTGCCGTGAGGTGTCGGCTTAAGTGCCATAACGAGCGCAACCCCTTCCGCCAGTTGCCATCAGGCAATGCTGGGGACTCTGGCGGTACTGCCATCGTAAGATGCGAG
>MG|4|V67|F|20|87.61|Bacteroidetes|Bacteroidia|Bacteroidales|Bacteroidaceae|Bacteroides|rodentium|
GGTTTAATTCGATGATACGCGAGGAACCTTACCCGGGCTTGAACTGTGCCTGAATCCAAAGGAAACTTTGGAGCCAGCAATGGCAGGCATGGAGGTGCTGCATGGTTGTCGTCAGCTCGTGCCGTGAGGTGTCGGCTTAAGTGCCATAACGAGCGCAACCCTTGCTGACAGTTGCCATCAGGTGATGCTGGGGACTCTGTCGGGACTGCCACCGTAAGGTGTGA
>MG|4|V67|F|12|86.64|Bacteroidetes|Bacteroidia|Bacteroidales|Bacteroidaceae|Bacteroides|salanitronis|
GGTTTAATTCGATGATACGCGAGGAACCTTACCCGGGCTCGAACGGCGTCCGGATGCCGCGGAGACGCGGCAGTCTACGGACGGGCGCCGAGGTGCTGCATGGTTGTCGTCAGCTCGTGCCGTGAGGTGTCGGCTTAAGTGCCATAACGAGCGCAACCCTTGCTGACAGTTGCCATCAGGTGAAGCTGGGGACTCTGTCGGGACTGCCACCGTAAGGTGTGA
>MG|4|V67|F|39|89.05|Bacteroidetes|Bacteroidia|Bacteroidales|Bacteroidaceae|Bacteroides|uniformis|
GGTTTAATTCGATGATACGCGAGGAACCTTACCCGGGCTTGAACTGCGTCCGCGGGCGCCGGAAACGGCGCCGCCAGCGATGGCGGGCGCGGAGGTGCTGCATGGTTGTCGTCAGCTCGTGCCGTGAGGTGTCGGCTTAAGTGCCATAACGAGCGCAACCCTTATCGATAGTTACTAACAGGCAAAGCTGAGGACTCAATCGAGACTGCCGGCGCAAGCCGAGA
>MG|4|V67|R|10|86.49|Bacteroidetes|Bacteroidia|Bacteroidales|Bacteroidaceae|Bacteroides|salanitronis|
TCGCACCTTGCGGTGGCAGTCCCTCCAGAGTCCCCGGCAGTTCCCGCTGGCAACTGGAGGCAGGGGTTGCGCTCGTTATGGCACTTGAGCCGACACCTCACGGCACGAGCTGACGACAACCATGCAGCACCTCGGTACTTGTCTTGCGACTATGCAGTCTCCTGCATATTCATGCACCGTTCGAGCCCGGGTAAGGTTCCTCGCGTATCATCGAATTAAACC
>MG|4|V67|F|13|90.83|Bacteroidetes|Bacteroidia|Bacteroidales|Bacteroidaceae|Bacteroides|salanitronis|
GGTTTAATTCGATGATACGCGAGGAACCTTACCCGGGCTTGAACTGCGTCCGCGGGCGCCGGAAACGGCGCCGCCAGCGATGGCGGGCGCGGAGGTGCTGCATGGTTGTCGTCAGCTCGTGCCGTGAGGTGTCGGCTTAAGTGCCATAACGAGCGCAACCCCTCCCTCCAGTTGCCATCGGGTGATGCTGGGGACTCTGTCGGGACTGCCACCGTAAGGTGTGA
>MG|4|V67|R|29|88.84|Bacteroidetes|Bacteroidia|Bacteroidales|Bacteroidaceae|Bacteroides|sp.|
TCGCATCTTACGACGGCAGTCTGGCCAGAGTCCCCGGCATTATCCGATGGCAACTGGCCATGAGGGTTGCGCTCGTTATGGCACTTAAGCCGACACCTCACGGCACGAGCTGACGACAACCATGCAGCACCTCCGCGGCTGTCCCGAAGGAAATAAGCGTTTCCGCCTACGTCAGCCGCAGTTCAAGCCCGGGTAAGGTTCCTCGCGTATCATCGAATTAAACC
>MG|4|V67|F|26|88.79|Bacteroidetes|Bacteroidia|Bacteroidales|Bacteroidaceae|Bacteroides|salanitronis|
GGTTTAATTCGATGATACGCGAGGAACCTTACCCGGGCTCGAACGGCGTCCGGATGCCGCGGAGACGCGGCAGTCTACGGACGGGCGCCGAGGTGCTGCATGGTTGTCGTCAGCTCGTGCCGTGAGGTGTCGGCTCAAGTGCCATAACGAGCGCAACCCCTTCGGCCAGTTGCCATCAGGTGGTGCTGGGGACTCTGGCCGTACTGCCATCGTAAGATGCGA
>MG|4|V67|F|19|90.99|Bacteroidetes|Bacteroidia|Bacteroidales|Bacteroidaceae|Bacteroides|salanitronis|
GGTTTAATTCGATGATACGCGAGGAACCTTACCCGGGCTTGAACTGCGGATGGATGGTCTGGAAACAGGTCAGTGAGCAATCACATCCGTGGAGGTGCTGCATGGTTGTCGTCAGCTCGTGCCGTGAGGTGTCGGCTTAAGTGCCATAACGAGCGCAACCCTTACCGACAGTTGCCATCAGGCGATGCTGGGGACTCTGTCGGGACTGCCGTCGTAAGATGTGA
>MG|4|V67|R|10|88.94|Bacteroidetes|Bacteroidia|Bacteroidales|Bacteroidaceae|Bacteroides|salanitronis|
TCGCATCTTACGACGGCAGTCTCTCCAGAGTCCCCGGCATTACCCGATGGCAACTGGAAATGAGGGTTGCGCTCGTTATGGCACTTAAGCCGACACCTCACGGCACGAGCTGACGACAACCATGCAGCACCTCCGCGCCCGCCATCGCTGGCGGCGCCGTTTCCGGCGCCCGCGGACGCAGTTCAAGCCCGGGTAAGGTTCCTCGCGTATCATCGAATTAAACC
>MG|4|V67|F|14|87.5|Bacteroidetes|Bacteroidia|Bacteroidales|Bacteroidaceae|Bacteroides|salanitronis|
GGTTTAATTCGATGATACGCGAGGAACCTTACCCGGGCTCGAACGGTGCATGAATATGGAGGAGACTTCATAGTCGCAAGACATGTATCGAGGTGCTGCATGGTTGTCGTCAGCTCGTGCCGTGAGGTGTCGGCTTAAGTGCCATAACGAGCGCAACCCTTGCCGTCAGTTACCATCAAGTAATGTTGGGGACTCTGGCGGGACTGCCACCGCAAGGTGTGA
>MG|4|V67|F|110|88.84|Bacteroidetes|Bacteroidia|Bacteroidales|Bacteroidaceae|Bacteroides|sp.|
GGTTTAATTCGATGATACGCGAGGAACCTTACCCGGGCTTGAACTGCGGCTGACGTAGGCGGAAACGCTTATTTCCTTCGGGACAGCCGCGGAGGTGCTGCATGGTTGTCGTCAGCTCGTGCCGTGAGGTGTCGGCTTAAGTGCCATAACGAGCGCAACCCTCATGGCCAGTTGCCATCGGATAATGCCGGGGACTCTGGCCAGACTGCCGTCGTAAGATGCGA
>MG|4|V67|F|17|92.31|Bacteroidetes|Bacteroidia|Bacteroidales|Bacteroidaceae|Bacteroides|salanitronis|
GGTTTAATTCGATGATACGCGAGGAACCTTACCCGGGCTTGAACTGTGCCTGAATCCAGAGGAAACTCCGGAGCCAGCAATGGCAGGCATGGAGGTGCTGCATGGTTGTCGTCAGCTCGTGCCGTGAGGTGTCGGCTTAAGTGCCATAACGAGCGCAACCCCTTCGGCCAGTTGCCATCAGGTGGTGCTGGGGACTCTGGCCGTACTGCCATCGTAAGATGTGA
>MG|4|V67|F|101|86.06|Bacteroidetes|Bacteroidia|Bacteroidales|Bacteroidaceae|Bacteroides|salanitronis|
GGTTTAATTCGATGATACGCGAGGAACCTTACCCGGGCTCGAACGGCGTCCGGATGCCGCGGAGACGCGGCAGTCTACGGACGGGCGCCGAGGTGCTGCATGGTTGTCGTCAGCTCGTGCCGTGAGGTGTCGGCTCAAGTGCCATAACGAGCGCAACCCCTGTCGCCAGTTGCCAACGGGTAATGCCGGGGACTCTGGCGAGACTGCGCCGCAAGGTGCGA
>MG|4|V67|R|49|95.54|Bacteroidetes|Bacteroidia|Bacteroidales|Bacteroidaceae|Bacteroides|salanitronis|
TCGCATCTTACGATGGCAGTACGGCCAGAGTCCCCAGCACCACCTGATGGCAACTGGCCGAAGGGGTTGCGCTCGTTATGGCACTTAAGCCGACACCTCACGGCACGAGCTGACGACAACCATGCAGCACCTCCATGCCTGCCATTGCTGGCTGTGACGTTTCCGCCACATTCAGGCACAGTTCAAGCCCGGGTAAGGTTCCTCGCGTATCATCGAATTAAACC
>MG|4|V67|F|487|92.86|Bacteroidetes|Bacteroidia|Bacteroidales|Bacteroidaceae|Bacteroides|salanitronis|
GGTTTAATTCGATGATACGCGAGGAACCTTACCCGGGCTTGAACTGTGCCTGAATCCGGAGGAAACTCCGGAGCCAGCAATGGCAGGCATGGAGGTGCTGCATGGTTGTCGTCAGCTCGTGCCGTGAGGTGTCGGCTTAAGTGCCATAACGAGCGCAACCCCTTCGGCCAGTTGCCATCAGGTGGTGCTGGGGACTCTGGCCGTACTGCCATCGTAAGATGCGA
>MG|4|V67|F|10|86.78|Bacteroidetes|Bacteroidia|Bacteroidales|Bacteroidaceae|Bacteroides|uniformis|
GGTTTAATTCGATGATACGCGAGGAACCTTACCCGGGCTTGAACTGTGCCTGAATCCAAAGGAAACTCTGGAGCCAGCAATGGCAGGCATGGAGGTGCTGCATGGTTGTCGTCAGCTCGTGCCGTGAGGTGTCGGCTTAAGTGCCATAACGAGCGCAACCCTTGCTGACAGTTGCCATCAGGTAAAGCTGGGGACTCTGTCGGGACTGCCACCGTAAGGTGTGA
>MG|4|V67|F|26|87.44|Bacteroidetes|Bacteroidia|Bacteroidales|Bacteroidaceae|Bacteroides|salanitronis|
GGTTTAATTCGATGATACGCGAGGAACCTTACCCGGGCTCGAACGGCGTCCGGATGCCGCGGAGACGCGGCAGTCTACGGACGGGCGCCGAGGTGCTGCATGGTTGTCGTCAGCTCGTGCCGTGAGGTGTCGGCTCAAGTGCCATAACGAGCGCAACCCCTTCCGCCGGTTGCCATCAGGTGATGCTGGGGACTCCGGCGGTACTGCCGCCGCAAGGTGCGA
>MG|4|V67|F|17|90.05|Bacteroidetes|Bacteroidia|Bacteroidales|Bacteroidaceae|Bacteroides|salanitronis|
GGTTTAATTCGATGATACGCGAGGAACCTTACCCGGGCTTGAACTGCGTCCGCGGGCGCCGGAAACGGGCGCCGCCAGCGATGGCGGGCGCGGAGGTGCTGCATGGTTGTCGTCAGCTCGTGCCGTGAGGTGTCGGCTTAAGTGCCATAACGAGCGCAACCCCTCCCTCCAGTTGCCATCGGGTGATGCCGGGGACTCTGGAGGCACTGCCGCCGCAAGGCGCGA
>MG|4|V67|F|56|92.86|Bacteroidetes|Bacteroidia|Bacteroidales|Bacteroidaceae|Bacteroides|salanitronis|
GGTTTAATTCGATGATACGCGAGGAACCTTACCCGGGCTTGAACTGTGCCTGAATCCAGAGGAAACTCTGGAGCCAGCAATGGCAGGCATGGAGGTGCTGCATGGTTGTCGTCAGCTCGTGCCGTGAGGTGTCGGCTTAAGTGCCATAACGAGCGCAACCCCTTCCGCCAGTTGCCATCAGGCAATGCTGGGGACTCTGGCGGTACTGCCATCGTAAGATGCGA
>MG|4|V67|R|12|89.33|Bacteroidetes|Bacteroidia|Bacteroidales|Bacteroidaceae|Bacteroides|sp.|
TCGCATCTTACGACGGCAGTCTCTCCAGAGTCCCCGGCATTACCCGATGGCAACTGGAAATGAGGGTTGCGCTCGTTATGGCACTTGAGCCGACACCTCACGGCACGAGCTGACGACAACCATGCAGCACCTCCACGCAGGCCCCGAAGGGAACATCTGTTTTCCAAATGCGTCCTGCGCAGTTCAAGCCCGGGTAAGGTTCCTCGCGTATCATCGAATTAAACC
>MG|4|V67|F|10|90.37|Bacteroidetes|Bacteroidia|Bacteroidales|Bacteroidaceae|Bacteroides|salanitronis|
GGTTTAATTCGATGATACGCGAGGAACCTTACCCGGGCTTGAACTGCGGATGAATGACGTGGAAACATGTCAGTGAGCAATCACATCCGCGGAGGTGCTGCATGGTTGTCGTCAGCTCGTGCCGTGAGGTGTCGGCTTAAGTGCCATAACGAGCGCAACCCTTGCTGACAGTTGCCATCAGGTAAAGCTGGGGACTCTGTCGGGACTGCCACCGTAAGGTGTGA
>MG|4|V67|R|14|90.37|Bacteroidetes|Bacteroidia|Bacteroidales|Bacteroidaceae|Bacteroides|salanitronis|
TCACACCTTACGGTGGCAGTCCCGACAGAGTCCCCAGCATTACCTGATGGCAACTGTCAGCAAGGGTTGCGCTCGTTATGGCACTTAAGCCGACACCTCACGGCACGAGCTGACGACAACCATGCAGCACCTCCGCGCCCGCCATCGCTGGCGGCGCCGTTTCCGGCGCCCGCGGACGCAGTTCAAGCCCGGGTAAGGTTCCTCGCGTATCATCGAATTAAACC
>MG|4|V67|F|24|87.0|Bacteroidetes|Bacteroidia|Bacteroidales|Bacteroidaceae|Bacteroides|salanitronis|
GGTTTAATTCGATGATACGCGAGGAACCTTACCCGGGCTTGAACTGCGTCCGCGGGCGCCGGAAACGGCGCCGCCAGCGATGGCGGGCGCGGAGGTGCTGCATGGTTGTCGTCAGCTCGTGCCGTGAGGTGTCGGCTTAAGTGCCATAACGAGCGCAACCCCTCTCCACGTTTGCCATCGGTTCGGCCGGGAACTCCGTGGACACTGCCATCGCAAGATGTGA
>MG|4|V67|F|23|90.38|Bacteroidetes|Bacteroidia|Bacteroidales|Bacteroidaceae|Bacteroides|salanitronis|
GGTTTTAATTCGATGATACGCGAGGAACCTTACCCGGGCTTGAACTGCGTCCGCGGGCGCCGGAAACGGCGCCGCCAGCGATGGCGGGCGCGGAGGTGCTGCATGGTTGTCGTCAGCTCGTGCCGTGAGGTGTCGGCTTAAGTGCCATAACGAGCGCAACCCCTCCCTCCAGTTGCCATCGGGTGATGCCGGGGACTCTGGAGGCACTGCCGCCGCAAGGCGCGA
>MG|4|V67|F|29|88.64|Bacteroidetes|Bacteroidia|Bacteroidales|Bacteroidaceae|Bacteroides|uniformis|
GGTTTAATTCGATGATACGCGAGGAACCTTACCCGGGCTCGAACGGTGCAGGAAGTATCCAGAGATGGGAATGCTCTTCGGAGCCTGCATCGAGGTGCTGCATGGTTGTCGTCAGCTCGTGCCGTGAGGTGTCGGCTTAAGTGCCATAACGAGCGCAACCCTCATCTATAGTTACCATCGAGTAATGTTGGGGACTCTATAGAGACTGCCGCCGTAAGGTGCGA
>MG|4|V67|F|13|86.85|Bacteroidetes|Bacteroidia|Bacteroidales|Bacteroidaceae|Bacteroides|salanitronis|
GGTTTAATTCGATGATACGCGAGGGAACCTTACCCGGGCTTGAAACCAGGGGGGAATGCGCGGGAGACCGCGCAGCCGGCGACGGCCGCCTGGTAGGTGCTGCATGGTTGTCGTCAGCTCGTGCCGTGAGGTGTCGGCTCAAGTGCCATAACGAGCGCAACCCCTGCCGCCGGTTGCCAGCAGGTAAAGCTGGGGACTCCGGCGGGACTGCCGCCGCAAGGCGCGA
>MG|4|V67|F|12|86.73|Bacteroidetes|Bacteroidia|Bacteroidales|Bacteroidaceae|Bacteroides|plebeius|
GGTTTAATTCGATGATACGCGAGGAACCTTACCCGGGCTCGAACGGTGCAGGAATCGGCCAGAGATGGCCGAGCTCTTCGGAGCCTGTATCGAGGTGCTGCATGGTTGTCGTCAGCTCGTGCCGTGAGGTGTCGGCTTAAGTGCCATAACGAGCGCAACCCTCGCCGACAGTTACTAGCAAGTGATGTTGAGGACTCTGTCGGGACTGCCAGCGTAAGCTGTGA
>MG|4|V67|F|24|86.09|Bacteroidetes|Bacteroidia|Bacteroidales|Bacteroidaceae|Bacteroides|salanitronis|
GGTTTAATTCGATGATACGCGAGGAACCTTACCCGGGCTCGAACCTGGAAGGGCGCCCTTTGGAGACAGAGGGTTTCCGCAAGGACTTTCCAGGAGGTGCTGCATGGTTGTCGTCAGCTCGTGCCGTGAGGTGTCGGCTTAAGTGCCATAACGAGCGCAACCCCTTCGGCCAGTTGCCATCAGGTGGTGCTGGGGACTCTGGCCGTACTGCCATCGTAAGATGCGA
>MG|4|V67|F|15|85.45|Bacteroidetes|Bacteroidia|Bacteroidales|Bacteroidaceae|Bacteroides|barnesiae|
GGTTTAATTCGATGATACGCGAGGAACCTTACCCGGGCTCGAACCTGGAAGGGCGCCCTTTGGAGACAGAGGGTTTCCGCAAGGACTTTCCAGGAGGTGCTGCATGGTTGTCGTCAGCTCGTGCCGTGAGGTGTCGGCTTAAGTGCCATAACGAGCGCAACCCCTTCCGCCGGTTGCCATCAGGTGATGCTGGGGACTCCGGCGGTACTGCCGCCGCAAGGTGCGA
>MG|4|V67|R|21|89.86|Bacteroidetes|Bacteroidia|Bacteroidales|Bacteroidaceae|Bacteroides|salanitronis|
TCACACCTTACGGTGGCAGTCCCGACAGAGTCCCCAGCATCACCTGATGGCAACTGTCAGCAAGGGTTGCGCTCGTTATGGCACTTAAGCCGACACCTCACGGCACGAGCTGACGACAACCATGCAGCACCTACATGCCTGCCTTGCGGAAGGCCCCTTTCGGAGCCCGTCAGGCACATTTCAAGCCCGGGTAAGGTTCCTCGCGTATCATCGAATTAAACC
>MG|4|V67|F|45|88.29|Bacteroidetes|Bacteroidia|Bacteroidales|Bacteroidaceae|Bacteroides|gallinarum|
GGTTTAATTCGATGATACGCGAGGAACCTTACCCGGGCTCGAAGTGCGGCGGGATGATATGGAGACATGTCAGTCCTTCGGGACCGCCGCATAGGTGCTGCATGGTTGTCGTCAGCTCGTGCCGTGAGGTGTCGGCTTAAGTGCCATAACGAGCGCAACCCCTTCGGCCAGTTGCCATCAGGTGGTGCTGGGGACTCTGGCCGTACTGCCATCGTAAGATGCGA
>MG|4|V67|F|118|88.84|Bacteroidetes|Bacteroidia|Bacteroidales|Bacteroidaceae|Bacteroides|sp.|
GGTTTAATTCGATGATACGCGAGGAACCTTACCCGGGCTTGAACTGCGGCTGACGTAGGCGGAAACGCTTATTTCCTTCGGGACAGTCGCGGAGGTGCTGCATGGTTGTCGTCAGCTCGTGCCGTGAGGTGTCGGCTTAAGTGCCATAACGAGCGCAACCCTCATGGCCAGTTGCCATCGGGCAATGCCGGGGACTCTGGCCAGACTGCCGTCGTAAGATGCGA
>MG|4|V67|F|10|91.28|Bacteroidetes|Bacteroidia|Bacteroidales|Bacteroidaceae|Bacteroides|salanitronis|
GGTTTAATTCGATGATACGCGAGGAACCTTACCCGGGCTTGAACTGCGTCCGCGGGCGCCGGAAACGGCGCCGCCAGCGATGGCGGGCGCGGAGGTGCTGCATGGTTGTCGTCAGCTCGTGCCGTGAGGTGTCGGCTTAAGTGCCATAACGAGCGCAACCCCTCCCTCCAGTTGCCATCAGGTGATGCTGGGGACTCTGTCGGGACTGCCACCGTAAGGTGTGA
>MG|4|V67|R|27|89.91|Bacteroidetes|Bacteroidia|Bacteroidales|Bacteroidaceae|Bacteroides|salanitronis|
TCACACCTTACGGTGGCAGTCCCGACAGAGTCCCCAGCTTTACCTGATGGCAACTGTCAGCAAGGGTTGCGCTCGTTATGGCACTTAAGCCGACACCTCACGGCACGAGCTGACGACAACCATGCAGCACCTCCGCGCCCGCCATCGCTGGCGGCGCCGTTTCCGGCGCCCGCGGACGCAGTTCAAGCCCGGGTAAGGTTCCTCGCGTATCATCGAATTAAACC
>MG|4|V67|F|12|88.99|Bacteroidetes|Bacteroidia|Bacteroidales|Bacteroidaceae|Bacteroides|uniformis|
GGTTTAATTCGATGATACGCGAGGAACCTTACCCGGGCTTAAATTATGCATGAATGATCTGGAGACAGGTCAGCCGCAAGGCATGTATGAAGGTGCTGCATGGTTGTCGTCAGCTCGTGCCGTGAGGTGTCGGCTTAAGTGCCATAACGAGCGCAACCCCTCCCTCCAGTTGCCATCGGGTGATGCCGGGGACTCTGGAGGCACTGCCGCCGCAAGGCGCGA
>MG|4|V67|R|18|90.18|Bacteroidetes|Bacteroidia|Bacteroidales|Bacteroidaceae|Bacteroides|salanitronis|
TCGCACCTTGCGGCGGCAGTACCGCCGGAGTCCCCAGCATCACCTGATGGCAACCGGCGGAAGGGGTTGCGCTCGTTATGGCACTTAAGCCGACACCTCACGGCACGAGCTGACGACAACCATGCAGCACCTACATGCCTGCCTTGCGGAAGGCCCCCTTTCGGAGCCCGTCAGGCACATTTCAAGCCCGGGTAAGGTTCCTCGCGTATCATCGAATTAAACC
>MG|4|V67|F|33|91.36|Bacteroidetes|Bacteroidia|Bacteroidales|Bacteroidaceae|Bacteroides|ovatus|
GGTTTAATTCGATGATACGCGAGGAACCTTACCCGGGCTTAAATTATGCATGAATGATCTGGAGACAGGTCAGCCGCAAGGCATGTATGAAGGTGCTGCATGGTTGTCGTCAGCTCGTGCCGTGAGGTGTCGGCTTAAGTGCCATAACGAGCGCAACCCTTTCTGCCAGTTACTAACAGGTTGAGCTGAGGACTCTGGCGGTACTGCCATCGTAAGATGCGA
>MG|4|V67|R|147|91.48|Bacteroidetes|Bacteroidia|Bacteroidales|Bacteroidaceae|Bacteroides|ovatus|
TCACATCTTACGATGGCAGTACCGCCAGAGTCCTCAGCTCAACCTGTTAGTAACTGGCAGAAAGGGTTGCGCTCGTTATGGCACTTAAGCCGACACCTCACGGCACGAGCTGACGACAACCATGCAGCACCTTCATACATGCCTTGCGGCTGACCTGTCTCCAGATCATTCATGCATAATTTAAGCCCGGGTAAGGTTCCTCGCGTATCATCGAATTAAACC
>MG|4|V67|F|10|84.76|Bacteroidetes|Bacteroidia|Bacteroidales|Bacteroidaceae|Bacteroides|salanitronis|
GGTTTAATTCGATGATACGCGAGGAACCTTACCCGGGCTCGAACGGCGTCCGGATGCCGCGGAGACGCGGCAGTCTACGGACGGGCGCCGAGGTGCTGCATGGTTGTCGTCAGCTCGTGCCGTGAGGTGTCGGCTCAAGTGCCATAACGAGCGCAACCCCCGCCGCGTGTTGCCAACGGTTTGATGCCGGGGACTCTCGCGGGACTGCCGCCGCAAGGTGGA
>MG|4|V67|F|52|89.86|Bacteroidetes|Bacteroidia|Bacteroidales|Bacteroidaceae|Bacteroides|salanitronis|
GGTTTAATTCGATGATACGCGAGGAACCTTACCCGGGCTTGAAATGTGCCTGACGGGCTCCGAAAGGGGCCTTCCGCAAGGCAGGCATGTAGGTGCTGCATGGTTGTCGTCAGCTCGTGCCGTGAGGTGTCGGCTTAAGTGCCATAACGAGCGCAACCCTTGCTGACAGTTGCCATCAGGTGATGCTGGGGACTCTGTCGGGACTGCCACCGTAAGGTGTGA
>MG|4|V67|F|14|92.86|Bacteroidetes|Bacteroidia|Bacteroidales|Bacteroidaceae|Bacteroides|salanitronis|
GGTTTAATTCGATGATACGCGAGGAACCTTACCCGGGCTTGAACTGTGCCTGAATCCAGAGGAAACTTTGGAGCCAGCAATGGCAGGCATGGAGGTGCTGCATGGTTGTCGTCAGCTCGTGCCGTGAGGTGTCGGCTTAAGTGCCATAACGAGCGCAACCCCTTCCGCCAGTTGCCATCAGGCAATGCTGGGGACTCTGGCGGTACTGCCATCGTAAGATGCGA
>MG|4|V67|F|147|91.87|Bacteroidetes|Bacteroidia|Bacteroidales|Bacteroidaceae|Bacteroides|salanitronis|
GGTTTAATTCGATGATACGCGAGGAACCTTACCCGGGCTTGAAATGTGCCTGAAGCGGTCCGAAAGGCCCGCGCCGCAAGGCAGGCATGTAGGTGCTGCATGGTTGTCGTCAGCTCGTGCCGTGAGGTGTCGGCTTAAGTGCCATAACGAGCGCAACCCCTTCCGCCAGTTGCCATCGGGCAATGCCGGGGACTCTGGCGGTACTGCCGCCGCAAGGTGTGA
>MG|4|V67|F|10|96.86|Bacteroidetes|Bacteroidia|Bacteroidales|Bacteroidaceae|Bacteroides|salanitronis|
GGTTTAATTCGATGATACGCGAGGAACCTTACCCGGGCTTGAACTGCGCCTGAATGTGCCGGAAACGGTGCAGCCGCAAGGCAGGCGCGGAGGTGCTGCATGGTTGTCGTCAGCTCGTGCCGTGAGGTGTCGGCTTAAGTGCCATAACGAGCGCAACCCCTTCGGCCAGTTGCCATCAGGTGGTGCTGGGGACTCTGGCCGTACTGCCATCGTAAGATGCGAG
>MG|4|V67|R|23|87.08|Bacteroidetes|Bacteroidia|Bacteroidales|Bacteroidaceae|Bacteroides|salanitronis|
TCGCGCCTTGCGGCGGCAGTGCCTCCAGAGTCCCCGGCATCACCCGATGGCAACTGGAGGGAGGGGTTGCGCTCGTTATGGCACTTAAGCCGACACCTCACGGCACGAGCTGACGACAACCATGCAGCACCTCGGCGCCCGTCCGTAGACTGCCGCGTCTCCGCGGCATCCGGACGCCGTTCGAGCCCGGGTAAGGTTCCTCGCGTATCATCGAATTAAACC
>MG|4|V67|F|17|89.38|Bacteroidetes|Bacteroidia|Bacteroidales|Bacteroidaceae|Bacteroides|gallinarum|
GGTTTAATTCGATGATACGCGAGGAACCTTACCCGGGCTTGAATTGCAGCGGGCAGTCCTGGAGACGGGATTTCCCTTCGGGGCCGCTGTGAAGGTGCTGCATGGTTGTCGTCAGCTCGTGCCGTGAGGTGTCGGCTCAAGTGCCATAACGAGCGCAACCCTTTCCGCCAGTTGCCATCAGGTGATGCTGGGGACTCTGGCGGGACTGCCGTCGCAAGATGTGA
>MG|4|V67|F|14|90.83|Bacteroidetes|Bacteroidia|Bacteroidales|Bacteroidaceae|Bacteroides|salanitronis|
GGTTTAATTCGATGATACGCGAGGAACCTTACCCGGGCTTGAACTGTGCCTGAATCCGGAGGAAACTCCGGAGCCAGCAATGGCAGGCATGGAGGTGCTGCATGGTTGTCGTCAGCTCGTGCCGTGAGGTGTCGGCTTAAGTGCCATAACGAGCGCAACCCTTGCTGACAGTTGCCATCAGGTGATGCTGGGGACTCTGTCGGGACTGCCACCGTAAGGTGTGA
>MG|4|V67|F|36|91.86|Bacteroidetes|Bacteroidia|Bacteroidales|Bacteroidaceae|Bacteroides|salanitronis|
GGTTTAATTCGATGATACGCGAGGAACCTTACCCGGGCTTGAACTGTGCCTGAATCCAGAGGAAACTCTGGAGCCAGCAATGGCAGGCATGGAGGTGCTGCATGGTTGTCGTCAGCTCGTGCCGTGAGGTGTCGGCTTAAGTGCCATAACGAGCGCAACCCCTTCGGCCAGTTGCCATCAGGTGGTGCTGGGGACTCTGGCCGTACTGCCATCGTAAGATGTGA
>MG|4|V67|R|18|87.1|Bacteroidetes|Bacteroidia|Bacteroidales|Bacteroidaceae|Bacteroides|salanitronis|
TCACACCTTACGGTGGCAGTCCCGACAGAGTCCCCAGCATCACCTGATGGCAACTGTCAGCAAGGGTTGCGCTCGTTATGGCACTTAAGCCGACACCTCACGGCACGAGCTGACGACAACCATGCAGCACCTCGGCGCCCGTCCGTAGACTGCCGCGTCTCCGCGGCATCCGGACGCCGTTCGAGCCCGGGTAAGGTTCCTCGCGTATCATCGAATTAAACC
>MG|4|V67|F|11|91.74|Bacteroidetes|Bacteroidia|Bacteroidales|Bacteroidaceae|Bacteroides|salanitronis|
GGTTTAATTCGATGATACGCGAGGAACCTTACCCGGGCTTGAACTGTGCCTGAATCCAGAGGAAACTCCGGAGCCAGCAATGGCAGGCATGGAGGTGCTGCATGGTTGTCGTCAGCTCGTGCCGTGAGGTGTCGGCTTAAGTGCCATAACGAGCGCAACCCCTTCGGCCAGTTGCCATCAGGTGATGCTGGGGACTCTGTCGGGACTGCCACCGTAAGGTGTGA
>MG|4|V67|F|11|94.98|Bacteroidetes|Bacteroidia|Bacteroidales|Bacteroidaceae|Bacteroides|plebeius|
GGTTTAATTCGATGATACGCGAGGAACCTTACCCGGGCTTAAATTGCAAAGGAATTGCGTGGAAACATGCAAGTCTTCGGACCTTTGTGAAGGTGCTGCATGGTTGTCGTCAGCTCGTGCCGTGAGGTGTCGGCTTAAGTGCCATAACGAGCGCAACCCCTTCCGCCAGTTGCCATCAGGCAATGCTGGGGACTCTGGCGGTACTGCCATCGTAAGATGCGA
>MG|4|V67|F|357|91.48|Bacteroidetes|Bacteroidia|Bacteroidales|Bacteroidaceae|Bacteroides|ovatus|
GGTTTAATTCGATGATACGCGAGGAACCTTACCCGGGCTTAAATTATGCATGAATGATCTGGAGACAGGTCAGCCGCAAGGCATGTATGAAGGTGCTGCATGGTTGTCGTCAGCTCGTGCCGTGAGGTGTCGGCTTAAGTGCCATAACGAGCGCAACCCTTTCTGCCAGTTACTAACAGGTTGAGCTGAGGACTCTGGCGGTACTGCCATCGTAAGATGTGA
>MG|4|V67|F|13|88.29|Bacteroidetes|Bacteroidia|Bacteroidales|Bacteroidaceae|Bacteroides|salanitronis|
GGTTTAATTCGATGATACGCGAGGAACCTTACCCGGGCTCGAACGGCGTCCGGATGCCGCGGAGACGCGGCAGTCTCATGACGGTCGCCGAGGTGCTGCATGGTTGTCGTCAGCTCGTGCCGTGAGGTGTAGGCTCAAGTGCCATAACGAGCGCAACCCCTTCGGCCAGTTGCCATCAGGTGGTGCTGGGGACTCTGGCCGTACTGCCATCGTAAGATGCGA
>MG|4|V67|F|10|91.96|Bacteroidetes|Bacteroidia|Bacteroidales|Bacteroidaceae|Bacteroides|salanitronis|
GGTTTAATTCGATGATACGCGAGGAACCTTACCCGGGCTTGAACTGTGCCTGAATGTGGCGGAAACGTCACAGCCAGCAATGGCAGGCATGGAGGTGCTGCATGGTTGTCGTCAGCTCGTGCCGTGAGGTGTCGGCTTAAGTGCCATAACGAGCGCAACCCCTGTCGCCAGTTGCCAACGGGTAATGCCGGGGACTCTGGCGAGACTGCCGCCGCAAGGTGCGA
>MG|4|V67|F|20|91.83|Bacteroidetes|Bacteroidia|Bacteroidales|Bacteroidaceae|Bacteroides|salanitronis|
GGTTTAATTCGATGATACGCGAGGAACCTTACCCGGGCTTGAAATGTGCCTGAAGCGGTCCGAAAGGGCCGCGCCGCAAGGCAGGCATGTAGGTGCTGCATGGTTGTCGTCAGCTCGTGCCGTGAGGTGTCGGCTTAAGTGCCATAACGAGCGCAACCCCTTCCGCCAGTTGCCATCGGGCAATGCCGGGGACTCTGGCGGTACTGCCGCCGCAAGGTGTGA
>MG|4|V67|F|17|86.1|Bacteroidetes|Bacteroidia|Bacteroidales|Bacteroidaceae|Bacteroides|acidifaciens|
GGTTTAATTCGATGATACGCGAGGAACCTTACCCGGGCTCGAACCTGGAAGGGCGCCCTTTGGAGACAGAGGGTTTCCGCAAGGACTTTCCAGGAGGTGCTGCATGGTTGTCGTCAGCTCGTGCCGTGAGGTGTCGGCTTAAGTGCCATAACGAGCGCAACCCTTGCTGACAGTTGCCATCAGGTGATGCTGGGGACTCTGTCGGGACTGCCACCGTAAGGTGTGA
>MG|4|V67|F|19|87.22|Bacteroidetes|Bacteroidia|Bacteroidales|Bacteroidaceae|Bacteroides|uniformis|
GGTTTAATTCGATGATACGCGAGGAACCTTACCCGGGCTTGAACTGTGCCTGAATCCAGAGGAAACTCTGGAGCCAGCAATGGCAGGCATGGAGGTGCTGCATGGTTGTCGTCAGCTCGTGCCGTGAGGTGTCGGCTTAAGTGCCATAACGAGCGCAACCCTTGCTGACAGTTGCCATCAGGTAAAGCTGGGGACTCTGTCGGGACTGCCACCGTAAGGTGTGA
>MG|4|V67|F|15|88.05|Bacteroidetes|Bacteroidia|Bacteroidales|Bacteroidaceae|Bacteroides|uniformis|
GGTTTAATTCGATGATACGCGAGGAACCTTACCCGGGCTTGAACTGCGTCCGCGGGCGCCGGAAACGGCGCCGCCAGCGATGGCGGGCGCGGAGGTGCTGCATGGTTGTCGTCAGCTCGTGCCGTGAGGTGTCGGCTTAAGTGCCATAACGAGCGCAACCCTTGCCGATAGTTACTAACAAGTAGCGTTGAGGACTCTATCGGGACTGCCAGCGTAAGCTGTGA
>MG|4|V67|F|94|83.81|Bacteroidetes|Bacteroidia|Bacteroidales|Bacteroidaceae|Bacteroides|salanitronis|
GGTTTAATTCGATGATACGCGAGGAACCTTACCCGGGCTCGAACGGCGTCCGGATGCCGCGGAGACGCGGCAGTCTCATGACGGTCGCCGAGGTGCTGCATGGTTGTCGTCAGCTCGTGCCGTGAGGTGTAGGCTCAAGTGCCATAACGAGCGCAACCCCCCGCCGCGTGTTGCCAACGGTTTGATGCCGGGGACTCTCGCGGGACTGCCGCCGCAAGGTGGA
>MG|4|V67|F|27|90.05|Bacteroidetes|Bacteroidia|Bacteroidales|Bacteroidaceae|Bacteroides|salanitronis|
GGTTTAATTCGATGATACGCGAGGAACCTTACCCGGGCTTGAACTGCGTCCGCGGGCGCCGGAAACGGCGCCGCCAGCGATGGCGGGCGCGGAGGTGCTGCATGGTTGTCGTCAGCTCGTGCCGTGAGGTGTCGGCTTAAGTGCCATAACGAGCGCAACCCCCTCCCTCCAGTTGCCATCGGGTGATGCCGGGGACTCTGGAGGCACTGCCGCCGCAAGGCGCGA
>MG|4|V67|R|12|86.16|Bacteroidetes|Bacteroidia|Bacteroidales|Bacteroidaceae|Bacteroides|salanitronis|
TCGCACCTTGCGGCGGCAGTCCGTCCAGAGTCCCCAGCATGACCTGATGGCAACTGGACGCAGGGGTTGCGCTCGTTATGGCACTTGAGCCGACACCTCACGGCACGAGCTGACGACAACCATGCAGCACCTCGGCTCCAGTCCGTAGACTGCCCCATCTCTGAGACATTCCGGAGCCGTTCGAGCCCGGGTAAGGTTCCTCGCGTATCATCGAATTAAACC
>MG|4|V67|F|11|86.05|Bacteroidetes|Bacteroidia|Bacteroidales|Bacteroidaceae|Bacteroides|barnesiae|
GGTTTAATTCGATGATACGCGAGGAACCTTACCCGGGCTCAAACGTTGGGGGAATGCATATGAAAGTATGCAGCCAGCAATGGTCGCCAACGAGGTGCTGCATGGTTGTCGTCAGCTCGTGCCGTGAGGTGTCGGCTTAAGTGCCATAACGAGCGCAACCCCTTCCGCCGGTTGCCATCAGGTGATGCTGGGGACTCCGGCGGTACTGCCGCCGCAAGGTGCGA
>MG|4|V67|F|15|94.14|Bacteroidetes|Bacteroidia|Bacteroidales|Bacteroidaceae|Bacteroides|barnesiae|
GGTTTAATTCGATGATACGCGAGGAACCTTACCCGGGCTTGAACTGCACCCGAATTTACCGGAGACGGTAAAGCCGCAAGGCGGGTGTGGAGGTGCTGCATGGTTGTCGTCAGCTCGTGCCGTGAGGTGTCGGCTTAAGTGCCATAACGAGCGCAACCCTTGCTGACAGTTGCCATCAGGTGATGCTGGGGACTCTGTCGGGACTGCCACCGTAAGGTGTGA
>MG|4|V67|F|10|90.05|Bacteroidetes|Bacteroidia|Bacteroidales|Bacteroidaceae|Bacteroides|salanitronis|
GGTTTAATTCGATGATACGCGAGGAACCTTACCCGGGCTTGAACTGCGTCCGCGGGCGCCGGAAACGGCGCCGCCAGCGATGGCGGGCGCGGAGGTGCTGCATGGGTTGTCGTCAGCTCGTGCCGTGAGGTGTCGGCTTAAGTGCCATAACGAGCGCAACCCCTCCCTCCAGTTGCCATCGGGTGATGCCGGGGACTCTGGAGGCACTGCCGCCGCAAGGCGCGA
>MG|4|V67|F|14|90.67|Bacteroidetes|Bacteroidia|Bacteroidales|Bacteroidaceae|Bacteroides|salanitronis|
GGTTTAATTCGATGATACGCGAGGAACCTTACCCGGGATTGAACGCGGCGGGACGTACCTGGAAACAGGTATTCCAGCAATGGCCGGCCGCGAGGTGCTGCATGGTTGTCGTCAGCTCGTGCCGTGAGGTGTCGGCTTAAGTGCCATAACGAGCGCAACCCCTTCCGCCAGTTGCCATCAGGCAATGCTGGGGACTCTGGCGGTACTGCCATCGTAAGATGCGA
>MG|4|V67|F|16|90.43|Bacteroidetes|Bacteroidia|Bacteroidales|Bacteroidaceae|Bacteroides|salanitronis|
GGTTTAATTCGATGATACGCGAGGAACCTTACCCGGGCTCGAACCCCGGCCGAATGCGTCCGAAAGGGGCGCAGCCGCAAGGCGGCCGGGGAGGTGCTGCATGGTTGTCGTCAGCTCGTGCCGTGAGGTGTCGGCTTAAGTGCCATAACGAGCGCAACCCCTCCCTCCAGTTGCCATCGGGTTATGCCGGGGACTCTGGAGGCACTGCCGCCGCAAGGCGTGA
>MG|4|V67|R|65|88.84|Bacteroidetes|Bacteroidia|Bacteroidales|Bacteroidaceae|Bacteroides|sp.|
TCGCATCTTACGACGGCAGTCTGGCCAGAGTCCCCGGCATTATCCGATGGCAACTGGCCATGAGGGTTGCGCTCGTTATGGCACTTAAGCCGACACCTCACGGCACGAGCTGACGACAACCATGCAGCACCTCCGCGACTGTCCCGAAGGAAATAAGCGTTTCCGCCTACGTCAGCCGCAGTTCAAGCCCGGGTAAGGTTCCTCGCGTATCATCGAATTAAACC
>MG|4|V67|F|45|93.12|Bacteroidetes|Bacteroidia|Bacteroidales|Bacteroidaceae|Bacteroides|salanitronis|
GGTTTAATTCGATGATACGCGAGGAACCTTACCCGGGCTTGAACTGTGCCTGAATGTGGCGGAAACGTCACAGCCAGCAATGGCAGGCATGGAGGTGCTGCATGGTTGTCGTCAGCTCGTGCCGTGAGGTGTCGGCTTAAGTGCCATAACGAGCGCAACCCTTGCTGACAGTTGCCATCAGGTAAAGCTGGGGACTCTGTCGGGACTGCCACCGTAAGGTGTGA
>MG|4|V67|F|11|90.43|Bacteroidetes|Bacteroidia|Bacteroidales|Bacteroidaceae|Bacteroides|salanitronis|
GGTTTAATTCGATGATACGCGAGGAACCTTACCCGGGCTTGAAATGTGCCTGAAGCGGTCCGAAAGGCCCGCGCCGCAAGGCAGGCATGTAGGTGCTGCATGGTTGTCGTCAGCTCGTGCCGTGAGGTGTCGGCTTAAGTGCCATAACGAGCGCAACCCCTCCCTCCAGTTGCCATCGGGTGATGCCGGGGACTCTGGAGGCACTGCCGCCGCAAGGCGCGA
>MG|4|V67|F|70|89.95|Bacteroidetes|Bacteroidia|Bacteroidales|Bacteroidaceae|Bacteroides|salanitronis|
GGTTTAATTCGATGATACGCGAGGAACCTTACCCGGGCTTGAAATGTGCCTGACGGGCTCCGAAAGGGGCCTTCCGCAAGGCAGGCATGTAGGTGCTGCATGGTTGTCGTCAGCTCGTGCCGTGAGGTGTCGGCTTAAGTGCCATAACGAGCGCAACCCCTCCCTCCAGTTGCCATCGGGTGATGCCGGGGACTCTGGAGGCACTGCCGCCGCAAGGCGCGA
>MG|4|V67|F|11|90.31|Bacteroidetes|Bacteroidia|Bacteroidales|Bacteroidaceae|Bacteroides|sp.|
GGTTTAATTCGATGATACGCGAGGAACCTTACCCGGGCTTGAACTGTGCCTGACAGATTCGGAAACGGATATTCCCTTCGGGGCAGGCATGGAGGTGCTGCATGGTTGTCGTCAGCTCGTGCCGTGAGGTGTCGGCTTAAGTGCCATAACGAGCGCAACCCCTTCCGCCAGTTGCCATCAGGCAATGCTGGGGACTCTGGCGGTACTGCCATCGTAAGATGCGA
>MG|4|V67|R|24|89.52|Bacteroidetes|Bacteroidia|Bacteroidales|Bacteroidaceae|Bacteroides|salanitronis|
TCGCGCCTTGCGGCGGCAGTGCCTCCAGAGTCCCCGGCATCACCCGATGGCAACTGGAGGGAGGGGTTGCGCTCGTTATGGCACTTAAGCCGACACCTCACGGCACGAGCTGACGACAACCATGCAGCACCTCCGCGCCCGCCATCGCTGGCGGCGCCGTTTCCGCGCCCGCGGACGCAGTTCAAGCCGGGTAAGGTTCCTCGCGTATCATCGAATTAAACC
>MG|4|V67|F|24|92.41|Bacteroidetes|Bacteroidia|Bacteroidales|Bacteroidaceae|Bacteroides|salanitronis|
GGTTTAATTCGATGATACGCGAGGAACCTTACCCGGGCTTGAACTGCGTCCGCGGGCGCCGGAAACGGCGCCGCCAGCGATGGCGGGCGCGGAGGTGCTGCATGGTTGTCGTCAGCTCGTGCCGTGAGGTGTCGGCTTAAGTGCCATAACGAGCGCAACCCCTTCCGGCAGTTGCCATCAGGTGATGCTGGGTACTCTGCCGGTACTGCCATCGTAAGATGCGA
>MG|4|V67|F|20|91.89|Bacteroidetes|Bacteroidia|Bacteroidales|Bacteroidaceae|Bacteroides|uniformis|
GGTTTAATTCGATGATACGCGAGGAACCTTACCCGGGCTTAAATTATGCATGAATGATCTGGAGACAGGTCAGCCGCAAGGCATGTATGAAGGTGCTGCATGGTTGTCGTCAGCTCGTGCCGTGAGGTGTCGGCTTAAGTGCCATAACGAGCGCAACCCTTGCTGACAGTTGCCATCAGGTGATGCTGGGGACTCTGTCGGGACTGCCACCGTAAGGTGTGA
>MG|4|V67|F|19|90.95|Bacteroidetes|Bacteroidia|Bacteroidales|Bacteroidaceae|Bacteroides|salanitronis|
GGTTTAATTCGATGATACGCGAGGAACCTTACCCGGGCTTGAACTGTGCCTGAATCCGGAGGAAACTCCGGAGCCAGCAATGGCAGGCATGGAGGTGCTGCATGGTTGTCGTCAGCTCGTGCCGTGAGGTGTCGGCTTAAGTGCCATAACGAGCGCAACCCCTCCCTCCAGTTGCCATCGGGTGATGCCGGGGACTCTGGAGGCACTGCCGCCGCAAGGCGCGA
>MG|4|V67|F|37|92.86|Bacteroidetes|Bacteroidia|Bacteroidales|Bacteroidaceae|Bacteroides|salanitronis|
GGTTTAATTCGATGATACGCGAGGAACCTTACCCGGGCTTGAACTGCGGATGCATTGTGTGGAAACACACAAGTGAGCAATCACATCCGTGGAGGTGCTGCATGGTTGTCGTCAGCTCGTGCCGTGAGGTGTCGGCTTAAGTGCCATAACGAGCGCAACCCTTGCCGCCAGTTACAAACAGGTGAAGCTGTGGACTCTGGCGGGACTGCCATCGTAAGATGCGA
>MG|4|V67|R|73|89.91|Bacteroidetes|Bacteroidia|Bacteroidales|Bacteroidaceae|Bacteroides|salanitronis|
TCACACCTTGCGGTGGCAGTGCCCCCAGAGTGCCCAGCATTACCTGATGGCAACTGGCGGGAGGGGTTGCGCTCGTTATGGCACTTAAGCCGACACCTCACGGCACGAGCTGACGACAACCATGCAGCACCTCCATGCCTGCCATTGCTGGAAGCCCCATCTCTGAGGCAGTCAGGCACAGTTCAAGCCCGGGTAAGGTTCCTCGCGTATCATCGAATTAAACC
>MG|4|V67|F|20|92.86|Bacteroidetes|Bacteroidia|Bacteroidales|Bacteroidaceae|Bacteroides|salanitronis|
GGTTTAATTCGATGATACGCGAGGAACCTTACCCGGGCTTGAACTGTGCCTGAATCCAAAGGAAACTTTGAGCCAGCAATGGCAGGCATGGAGGTGCTGCATGGTTGTCGTCAGCTCGTGCCGTGAGGTGTCGGCTTAAGTGCCATAACGAGCGCAACCCCTTCCGCCAGTTGCCATCAGGCAATGCTGGGGACTCTGGCGGTACTGCCATCGTAAGATGCGA
>MG|4|V67|F|12|86.12|Bacteroidetes|Bacteroidia|Bacteroidales|Bacteroidaceae|Bacteroides|salanitronis|
GGTTTAATTCGATGATACGCGAGGAACCTTACCCGGGCTCGAACGGCGTCCGGATGCCGCGGAGACGCGGCAGTCTACGGACGGGCGCCGAGGTGCTGCATGGTTGTCGTCAGCTCGTGCCGTGAGGTGTCGGCTCAAGTGCCATAACGAGCGCAACCCCTGTCGCCAGTTGCCAACGGGTAATGCCGGGGACTCTGGCGAGACTGCCGCCGCAAGGTGGA
>MG|4|V67|F|145|89.78|Bacteroidetes|Bacteroidia|Bacteroidales|Bacteroidaceae|Bacteroides|salanitronis|
GGTTTAATTCGATGATACGCGAGGAACCTTACCCGGGCTTGAACTGCGTCCGCGGGCGCCGGAAACGGCGCCGCCAGCGATGGCGGGCGCGGAGGTGCTGCATGGTTGTCGTCAGCTCGTGCCGTGAGGTGTCGGCTTAAGTGCCATAACGAGCGCAACCCTTGCTGACAGTTGCCATCAGGTGATGCTGGGGACTCTGTCGGGACTGCCACCGTAAGGTGTGAG
>MG|4|V67|F|55|90.05|Bacteroidetes|Bacteroidia|Bacteroidales|Bacteroidaceae|Bacteroides|salanitronis|
GGTTTAATTCGATGATACGCGAGGAACCTTACCCGGGCTTGAACTGCGTCCGCGGGCGCCGGAAACGGCGCCGCCAGCGATGGCGGGCGCGGAGGTGCTGCATGGTTGTCGTCAGCTCGTGCCGTGAGGTGTCGGCTTAAGTGCCATAACGAGCGCAACCCCTCCCTCCAGTTGCCATCGGGTAAAGCCGGGGACTCTGGAGGCACTGCCATCGCAAGATGTGA
>MG|4|V67|F|13|91.52|Bacteroidetes|Bacteroidia|Bacteroidales|Bacteroidaceae|Bacteroides|salanitronis|
GGTTTAATTCGATGATACGCGAGGAACCTTACCCGGGCTTGAACTGTGCCTGAATGTGGCGGAAACGTCACAGCCAGCAATGGCAGGCATGGAGGTGCTGCATGGTTGTCGTCAGCTCGTGCCGTGAGGTGTCGGCTCAAGTGCCATAACGAGCGCAACCCCTGTCGCCAGTTGCCAACGGGTAATGCCGGGGACTCTGGCGAGACTGCCGCCGCAAGGTGCGA
>MG|4|V67|F|21|85.99|Bacteroidetes|Bacteroidia|Bacteroidales|Bacteroidaceae|Bacteroides|salanitronis|
GGTTTAATTCGATGATACGCGAGGAACCTTACCCGGGCTCGAACGGCGGCCGGATGGGACGGAGACGTCCCAGTCTACGGACGGCCGCGAGGTGCTGCATGGTTGTCGTCAGCTCGTGCCGTGAGGTGTCGGCTCAAGTGCCATAACGAGCGCAACCCCTGCCGCCAGTTGCCATCGCGTAGTGGCGGGCACTCTGGCGGGACTGCGCCGCAAGGTGCGA
>MG|4|V67|F|13|93.3|Bacteroidetes|Bacteroidia|Bacteroidales|Bacteroidaceae|Bacteroides|salanitronis|
GGTTTAATTCGATGATACGCGAGGAACCTTACCCGGGCTTGAACTGTGCCTGAATCCAGAGGAAACTCCGGAGCCAGCAATGGCAGGCATGGAGGTGCTGCATGGTTGTCGTCAGCTCGTGCCGTGAGGTGTCGGCTTAAGTGCCATAACGAGCGCAACCCCTTCCGCCAGTTGCCATCAGGCGATGCTGGGGACTCTGGCGGTACTGCCATCGTAAGATGCGA
>MG|4|V67|F|10|90.05|Bacteroidetes|Bacteroidia|Bacteroidales|Bacteroidaceae|Bacteroides|salanitronis|
GGTTTAATTCGATGATACGCGAGGAACCTTACCCGGGCTTGAACTGTGCCTGAATCCAGAGGAAACTCCGGAGCCAGCAATGGCAGGCATGGAGGTGCTGCATGGTTGTCGTCAGCTCGTGCCGTGAGGTGTCGGCTTAAGTGCCATAACGAGCGCAACCCCTCCCTCCAGTTGCCATCGGGTAAAGCCGGGGACTCTGGAGGCACTGCCATCGCAAGATGTGA
>MG|4|V67|F|12|96.38|Bacteroidetes|Bacteroidia|Bacteroidales|Bacteroidaceae|Bacteroides|salanitronis|
GGTTTAATTCGATGATACGCGAGGAACCTTACCCGGGCTTGAACTGTGCCTGAATGTGGCGGAAACGTCACAGCCAGCAATGGCAGGCATGGAGGTGCTGCATGGTTGTCGTCAGCTCGTGCCGTGAGGTGTCGGCTTAAGTGCCATAACGAGCGCAACCCCTTCCGCCAGTTGCCATCAGGCGATGCTGGGGACTCTGGCGGTACTGCCATCGTAAGATGTGA
>MG|4|V67|R|209|92.86|Bacteroidetes|Bacteroidia|Bacteroidales|Bacteroidaceae|Bacteroides|salanitronis|
TCGCATCTTACGATGGCAGTACGGCCAGAGTCCCCAGCACCACCTGATGGCAACTGGCCGAAGGGGTTGCGCTCGTTATGGCACTTAAGCCGACACCTCACGGCACGAGCTGACGACAACCATGCAGCACCTCCATGCCTGCCATTGCTGGCTCCGGAGTTTCCTCCGGATTCAGGCACAGTTCAAGCCCGGGTAAGGTTCCTCGCGTATCATCGAATTAAACC
>MG|4|V67|F|22|87.22|Bacteroidetes|Bacteroidia|Bacteroidales|Bacteroidaceae|Bacteroides|barnesiae|
GGTTTAATTCGATGATACGCGAGGAACCTTACCCGGGCTCGAACGGTGCAGGAATCGGCCAGAGATGGCCGAGCTCTTCGGAGCCTGTATCGAGGTGCTGCATGGTTGTCGTCAGCTCGTGCCGTGAGGTGTCGGCTTAAGTGCCATAACGAGCGCAACCCTTTCTGCCAGTTACTAACAGGTTGAGCTGAGGACTCTGGCGGTACTGCCATCGTAAGATGTGA
>MG|4|V67|F|29|87.26|Bacteroidetes|Bacteroidia|Bacteroidales|Bacteroidaceae|Bacteroides|salanitronis|
GGTTTAATTCGATGATACGCGAGGAACCTTACCCGGGCTTGAAACCAGGGGGGAATGCGCGGGAGACCGCGCAGCCGGCGACGGCCGCCTGGTAGGTGCTGCATGGTTGTCGTCAGCTCGTGCCGTGAGGTGTCGGCTCAAGTGCCATAACGAGCGCAACCCCTGCCGCCGGTTGCCAGCAGGTGAAGCTGGGGACTCCGGCGGGACTGCCGCCGCAAGGCGCGA
>MG|4|V67|F|14|91.74|Bacteroidetes|Bacteroidia|Bacteroidales|Bacteroidaceae|Bacteroides|coprophilus|
GGTTTAATTCGATGATACGCGAGGAACCTTACCCGGGCTTGAACTGCAGCGGAATGGCGTGGAAACATGTCAGCGAGCAATCGCCGCTGTGGAGGTGCTGCATGGTTGTCGTCAGCTCGTGCCGTGAGGTGTCGGCTTAAGTGCCATAACGAGCGCAACCCTTGCTGACAGTTGCCATCAGGTGATGCTGGGGACTCTGTCGGGACTGCCACCGTAAGGTGTGA
>MG|4|V67|R|16|91.36|Bacteroidetes|Bacteroidia|Bacteroidales|Bacteroidaceae|Bacteroides|ovatus|
TCGCATCTTACGATGGCAGTACCGCCAGAGTCCTCAGCTCAACCTGTTAGTAACTGGCAGAAAGGGTTGCGCTCGTTATGGCACTTAAGCCGACACCTCACGGCACGAGCTGACGACAACCATGCAGCACCTTCATACATGCCTTGCGGCTGACCTGTCTCCAGATCATTCATGCATAATTTAAGCCCGGGTAAGGTTCCTCGCGTATCATCGAATTAAACC
>MG|4|V67|F|10|89.69|Bacteroidetes|Bacteroidia|Bacteroidales|Bacteroidaceae|Bacteroides|salanitronis|
GGTTTAATTCGATGATACGCGAGGAACCTTACCCGGGCTCGAACGGCGGCCGGATGGGACGGAGACGTCCCAGTCTACGGACGGCCGCCGAGGTGCTGCATGGTTGTCGTCAGCTCGTGCCGTGAGGTGTCGGCTTAAGTGCCATAACGAGCGCAACCCCTTCGGCCAGTTGCCATCAGGTGGTGCTGGGGACTCTGGCCGTACTGCCATCGTAAGATGCGA
>MG|4|V67|F|22|90.38|Bacteroidetes|Bacteroidia|Bacteroidales|Bacteroidaceae|Bacteroides|salanitronis|
GGTTTAATTCGATGATACGCGAGGAACCTTACCCGGGCTCGAACCCCGGCCGAATGCGTCCGAAAGGGCGCAGCCGCAAGGCGGCCGGGGAGGTGCTGCATGGTTGTCGTCAGCTCGTGCCGTGAGGTGTCGGCTTAAGTGCCATAACGAGCGCAACCCCTCCCTCCAGTTGCCATCGGGTGATGCCGGGGACTCTGGAGGCACTGCCGCCGCAAGGCGCGA
>MG|4|V67|R|25|90.0|Bacteroidetes|Bacteroidia|Bacteroidales|Bacteroidaceae|Bacteroides|salanitronis|
TCGCGCCTTGCGGCGGCAGTGCCTCCAGAGTCCCCGGCATCACCCGATGGCAACTGGAGGGAGGGGTTGCGCTCGTTATGGCACTTAAGCCGACACCTCACGGCACGAGCTGACGACAACCATGCAGCACCTCCGCGCCCGCCATCGCTGGCGGCGCCGTTTCCGGCGCCCGCGGACGCAGTTCAAGCCGGGTAAGGTTCCTCGCGTATCATCGAATTAAACC
>MG|4|V67|R|10|89.82|Bacteroidetes|Bacteroidia|Bacteroidales|Bacteroidaceae|Bacteroides|gallinarum|
TCACATCTTGCGACGGCAGTCCCGCCAGAGTCCCCAGCATCACCTGATGGCAACTGGCGGAAAGGGTTGCGCTCGTTATGGCACTTGAGCCGACACCTCACGGCACGAGCTGACGACAACCATGCAGCACCTTCACAGCGGCCCCGAAGGGAAATCCCGTCTCCAGGACTGTCCGCTGCAATTCAAGCCCGGGTAAGGTTCCTCGCGTATCATCGAATTAAACC
>MG|4|V67|F|1371|96.44|Bacteroidetes|Bacteroidia|Bacteroidales|Bacteroidaceae|Bacteroides|salanitronis|
GGTTTAATTCGATGATACGCGAGGAACCTTACCCGGGCTTGAACTGTGCCTGAATGTGGCGGAAACGTCACAGCCAGCAATGGCAGGCATGGAGGTGCTGCATGGTTGTCGTCAGCTCGTGCCGTGAGGTGTCGGCTTAAGTGCCATAACGAGCGCAACCCCTTCCGCCAGTTGCCATCAGGCAATGCTGGGGACTCTGGCGGTACTGCCATCGTAAGATGCGAG
>MG|4|V67|F|105|95.54|Bacteroidetes|Bacteroidia|Bacteroidales|Bacteroidaceae|Bacteroides|salanitronis|
GGTTTAATTCGATGATACGCGAGGAACCTTACCCGGGCTTGAACTGTGCCTGAATGTGGCGGAAACGTCACAGCCAGCAATGGCAGGCATGGAGGTGCTGCATGGTTGTCGTCAGCTCGTGCCGTGAGGTGTCGGCTTAAGTGCCATAACGAGCGCAACCCCTTCGGCCAGTTGCCATCAGGTGGTGCTGGGGACTCTGGCCGTACTGCCATCGTAAGATGCGA
>MG|4|V67|F|30|87.68|Bacteroidetes|Bacteroidia|Bacteroidales|Bacteroidaceae|Bacteroides|salanitronis|
GGTTTAATTCGATGATACGCGAGGAACCTTACCCGGGCTTGAACTGCGTCCGCGGGCGCCGGAAACGGCGCCGCCAGCGATGGCGGGCGCGGAGGTGCTGCATGGTTGTCGTCAGCTCGTGCCGTGAGGTGTCGGCTTAAGTGCCATAACGAGCGCAACCCCCGCGTCCAGTTGCCAGCGAGTGAAGTCGGGGACTCTGGACGGACTGCCGGCGCAAGCCGCGA
>MG|4|V67|F|12|92.31|Bacteroidetes|Bacteroidia|Bacteroidales|Bacteroidaceae|Bacteroides|uniformis|
GGTTTAATTCGATGATACGCGAGGAACCTTACCCGGGCTTGAACTGCGGAGGAATGGTGTGGAAACATGCCAGCCAGCAATGGTCTCCGTGGAGGTGCTGCATGGTTGTCGTCAGCTCGTGCCGTGAGGTGTCGGCTTAAGTGCCATAACGAGCGCAACCCTTATCGACAGTTGCCATCAGGTGATGCTGGGGACTCAGTCGAGACTGCCGTCGTAAGATGCGA
>MG|4|V67|R|16|90.27|Bacteroidetes|Bacteroidia|Bacteroidales|Bacteroidaceae|Bacteroides|salanitronis|
TCGCAGCTTACGCTGGCAGTCCCGACAGAGTCCTCAACGCTACTTGTTAGTAACTGTCGGCAAGGGTTGCGCTCGTTATGGCACTTAAGCCGACACCTCACGGCACGAGCTGACGACAACCATGCAGCACCTCCATGCCTGCCATTGCTGGCTGTGACGTTTCCGCCACATTCAGGCACAGTTCAAGCCCGGGTAAGGTTCCTCGCGTATCATCGAATTAAACC
>MG|4|V67|F|57|90.0|Bacteroidetes|Bacteroidia|Bacteroidales|Bacteroidaceae|Bacteroides|salanitronis|
GGTTTAATTCGATGATACGCGAGGAACCTTACCCGGCTTGAACTGCGTCCGCGGGCGCCGGAAACGGCGCCGCCAGCGATGGCGGGCGCGGAGGTGCTGCATGGTTGTCGTCAGCTCGTGCCGTGAGGTGTCGGCTTAAGTGCCATAACGAGCGCAACCCCTCCCTCCAGTTGCCATCGGGTGATGCCGGGGACTCTGGAGGCACTGCCGCCGCAAGGCGCGA
>MG|4|V67|F|24|90.18|Bacteroidetes|Bacteroidia|Bacteroidales|Bacteroidaceae|Bacteroides|salanitronis|
GGTTTAATTCGATGATACGCGAGGAACCTTACCCGGGCTTGAACTGCGTCCGCGGGCGCCGGAAACGGCGCCGCCAGCGATGGCGGGCGCGGAGGTGCTGCATGGTTGTCGTCAGCTCGTGCCGTGAGGTGTCGGCTTAAGTGCCATAACGAGCGCAACCCCTCCCTCCAGTTGCCATCGGGTAAAGCCGGGGACTCTGGAGGCACTGCCATCGCAAGATGCGA
>MG|4|V67|R|62|84.21|Bacteroidetes|Bacteroidia|Bacteroidales|Bacteroidaceae|Bacteroides|salanitronis|
TCCACCTTGCGGCGGCAGTCCCGCGAGAGTCCCCGGCATCAAACCGTTGGCAACACGCGGCGGGGGTTGCGCTCGTTATGGCACTTGAGCCTACACCTCACGGCACGAGCTGACGACAACCATGCAGCACCTCGGCGACCGTCGTGAGACTGCCGCGTCTCCGCGGCATCCGGACGCCGTTCGAGCCCGGGTAAGGTTCCTCGCGTATCATCGAATTAAACCC
>MG|4|V67|F|45|90.95|Bacteroidetes|Bacteroidia|Bacteroidales|Bacteroidaceae|Bacteroides|barnesiae|
GGTTTAATTCGATGATACGCGAGGAACCTTACCCGGGATTGAACGCAGTCTGACGGGGGTGGAAACACCCTTTCTAGCAATAGCAGATTGCGAGGTGCTGCATGGTTGTCGTCAGCTCGTGCCGTGAGGTGTCGGCTTAAGTGCCATAACGAGCGCAACCCCTTCGGCCAGTTGCCATCAGGTGGTGCTGGGGACTCTGGCCGTACTGCCATCGTAAGATGCGA
>MG|4|V67|R|222|84.21|Bacteroidetes|Bacteroidia|Bacteroidales|Bacteroidaceae|Bacteroides|salanitronis|
TCCACCTTGCGGCGGCAGTCCCGCGAGAGTCCCCGGCATCAAACCGTTGGCAACACGCGGCGGGGGTTGCGCTCGTTATGGCACTTGAGCCTACACCTCACGGCACGAGCTGACGACAACCATGCAGCACCTCGGCGACCGTCATGAGACTGCCGCGTCTCCGCGGCATCCGGACGCCGTTCGAGCCCGGGTAAGGTTCCTCGCGTATCATCGAATTAAACC
>MG|4|V67|R|1487|90.52|Bacteroidetes|Bacteroidia|Bacteroidales|Bacteroidaceae|Bacteroides|salanitronis|
TCGCGCCTTGCGGCGGCAGTGCCTCCAGAGTCCCCGGCATCACCCGATGGCAACTGGAGGGAGGGGTTGCGCTCGTTATGGCACTTAAGCCGACACCTCACGGCACGAGCTGACGACAACCATGCAGCACCTCCGCGCCCGCCATCGCTGGCGGCGCCGTTTCCGGCGCCCGCGGACGCAGTTCAAGCCCGGGTAAGGTTCCTCGCGTATCATCGAATTAAACCA
>MG|4|V67|F|11|85.65|Bacteroidetes|Bacteroidia|Bacteroidales|Bacteroidaceae|Bacteroides|salanitronis|
GGTTTAATTCGATGATACGCGAGGAACCTTACCCGGGCTCGAACGGCGTCCGGATGCCGCGGAGACGCGGCAGTCTACGGACGGGCGCCGAGGTGCTGCATGGTTGTCGTCAGCTCGTGCCGTGAGGTGTCGGCTCAAGTGCCATAACGAGCGCAACCCCTGTCGCCAGTTGCCAACGGGGTAATGCCGGGGACTCTGGCGAGACTGCGCCGCAAGGTGCGA
>MG|4|V67|F|77|91.93|Bacteroidetes|Bacteroidia|Bacteroidales|Bacteroidaceae|Bacteroides|ovatus|
GGTTTAATTCGATGATACGCGAGGAACCTTACCCGGGCTTAAATTATGCATGAATGATCTGGAGACAGGTCAGCCGCAAGGCATGTATGAAGGTGCTGCATGGTTGTCGTCAGCTCGTGCCGTGAGGTGTCGGCTTAAGTGCCATAACGAGCGCAACCCTTTCTGCCAGTTACTAACAGGCAATGCTGAGGACTCTGGCGGTACTGCCATCGTAAGATGTGA
>MG|4|V67|F|27|92.89|Bacteroidetes|Bacteroidia|Bacteroidales|Bacteroidaceae|Bacteroides|salanitronis|
GGTTTAATTCGATGATACGCGAGGAACCTTACCCGGGCTTGAACTGTGCCTGAATCCAGAGGAAACTCTGGAGCCAGCAATGGCAGGCATGGAGGTGCTGCATGGTTGTCGTCAGCTCGTGCCGTGAGGTGTCGGCTTAAGTGCCATAACGAGCGCAACCCCTTCCGCCAGTTGCCATCAGGCGATGCTGGGGACTCTGGCGGTACTGCCATCGTAAGATGCGAG
>MG|4|V67|F|20|86.22|Bacteroidetes|Bacteroidia|Bacteroidales|Bacteroidaceae|Bacteroides|salanitronis|
GGTTTAATTCGATGATACGCGAGGAACCTTACCCGGGCTTGAACTGCGTCCGCGGGCGCCGGAAACGGCGCCGCCAGCGATGGCGGGCGCGGAGGTGCTGCATGGTTGTCGTCAGCTCGTGCCGTGAGGTGTCGGCTTAAGTGCCATAACGAGCGCAACCCTCTCCCGCGTTTGCCATCGGTTCGGCCGGGAACGCCGCGGGTACTGCCGCCGCAAGGTGCGA
>MG|4|V67|R|14|90.74|Bacteroidetes|Bacteroidia|Bacteroidales|Bacteroidaceae|Bacteroides|salanitronis|
TCTCACCTTGCGGTGGCAGTCCCTCCAGAGTCCCCAGCTTAACCTGATGGCAACTGGAGGCAGGGGTTGCGCTCGTTATGGCACTTGAGCCGACACCTCACGGCACGAGCTGACGACAACCATGCAGCACCTCGACTGCAGCCCTGAGGCTGTGCCGTCTCCGGCACATTCCGCAGCCGTTCGAGCCCGGGTAAGGTTCCTCGCGTATCATCGAATTAAACC
>MG|4|V67|F|10|91.93|Bacteroidetes|Bacteroidia|Bacteroidales|Bacteroidaceae|Bacteroides|salanitronis|
GGTTTAATTCGATGATACGCGAGGAACCTTACCCGGGCTTGAAATGTGCCTGACGGGCTCCGAAAGGGGCCTTCCGCAAGGCAGGCATGTAGGTGCTGCATGGTTGTCGTCAGCTCGTGCCGTGAGGTGTCGGCTTAAGTGCCATAACGAGCGCAACCCCTTCCGCCGGTTGCCATCAGGTGGTGCTGGGGACTCTGGCCGTACTGCCATCGTAAGATGCGA
>MG|4|V67|F|137|94.2|Bacteroidetes|Bacteroidia|Bacteroidales|Bacteroidaceae|Bacteroides|salanitronis|
GGTTTAATTCGATGATACGCGAGGAACCTTACCCGGGCTTGAACTGTGCCTGAATGTAGTGGAAACGTTACAGCCAGCAATGGCAGGCATGGAGGTGCTGCATGGTTGTCGTCAGCTCGTGCCGTGAGGTGTCGGCTTAAGTGCCATAACGAGCGCAACCCCTTCGGCCAGTTGCCATCAGGTGGTGCTGGGGACTCTGGCCGTACTGCCATCGTAAGATGCGA
>MG|4|V67|F|11|83.73|Bacteroidetes|Bacteroidia|Bacteroidales|Bacteroidaceae|Bacteroides|salanitronis|
GGTTTAATTCGATGATACGCGAGGAACTTACCCGGGCTCGAACGGCGTCCGGATGCCGCGGAGACGCGGCAGTCTCATGACGGTCGCCGAGGTGCTGCATGGTTGTCGTCAGCTCGTGCCGTGAGGTGTAGGCTCAAGTGCCATAACGAGCGCAACCCCCGCCGCGTGTTGCCAACGGTTTGATGCCGGGGACTCTCGCGGGACTGCCGCCGCAAGGTGGA
>MG|4|V67|R|24|93.3|Bacteroidetes|Bacteroidia|Bacteroidales|Bacteroidaceae|Bacteroides|salanitronis|
TCGCATCTTACGATGGCAGTACCGCCAGAGTCCCCAGCATTGCCTGATGGCAACTGGCGGAAGGGGTTGCGCTCGTTATGGCACTTAAGCCGACACCTCACGGCACGAGCTGACGACAACCATGCAGCACCTCCGCGCCCGCCATCGCTGGCGGCGCCGTTTCCGGCGCCCGCGGACGCAGTTCAAGCCCGGGTAAGGTTCCTCGCGTATCATCGAATTAAACC
>MG|4|V67|F|19|87.28|Bacteroidetes|Bacteroidia|Bacteroidales|Bacteroidaceae|Bacteroides|plebeius|
GGTTTAATTCGATGATACGCGAGGAACCTTACCCGGGCTCGAACGGTGCAGGAATCGGTCAGAGATGGCCGAGCTCTTCGGAGCCTGTATCGAGGTGCTGCATGGTTGTCGTCAGCTCGTGCCGTGAGGTGTCGGCTTAAGTGCCATAACGAGCGCAACCCTTTCTGCCAGTTACTAACAGGTTGAGCTGAGGACTCTGGCGGTACTGCCATCGTAAGATGTGA
>MG|4|V67|R|61|90.37|Bacteroidetes|Bacteroidia|Bacteroidales|Bacteroidaceae|Bacteroides|salanitronis|
TCACACCTTACGGTGGCAGTCCCGACAGAGTCCCCAGCATCACCTGATGGCAACTGTCAGCAAGGGTTGCGCTCGTTATGGCACTTAAGCCGACACCTCACGGCACGAGCTGACGACAACCATGCAGCACCTCCGCGCCCGCCATCGCTGGCGGCGCCGTTTCCGGCGCCCGCGGACGCAGTTCAAGCCCGGGTAAGGTTCCTCGCGTATCATCGAATTAAACC
>MG|4|V67|R|18|90.05|Bacteroidetes|Bacteroidia|Bacteroidales|Bacteroidaceae|Bacteroides|salanitronis|
TCGCGCCTTGCGGCGGCAGTGCCTCCAGAGTCCCCGGCATCACCCGATGGCAACTGGAGGGAGGGGTTGCGCTCGTTATGGCACTTAAGCCGACACCTCACGGCACGAGCTGACGACAACCATGCAGCACCTCCGCGCCCGCCATCGCTGGCGGCGCCGTTTTCCGGCGCCCGCGGACGCAGTTCAAGCCCGGGTAAGGTTCCTCGCGTATCATCGAATTAAACC
>MG|4|V67|R|321|92.41|Bacteroidetes|Bacteroidia|Bacteroidales|Bacteroidaceae|Bacteroides|salanitronis|
TCGCATCTTACGATGGCAGTACGGCCAGAGTCCCCAGCACCACCTGATGGCAACTGGCCGAAGGGGTTGCGCTCGTTATGGCACTTAAGCCGACACCTCACGGCACGAGCTGACGACAACCATGCAGCACCTCCATGCCTGCCATTGCTGGCTCCGGAGTTTCCTCTGGATTCAGGCACAGTTCAAGCCCGGGTAAGGTTCCTCGCGTATCATCGAATTAAACC
>MG|4|V67|F|23|96.33|Bacteroidetes|Bacteroidia|Bacteroidales|Bacteroidaceae|Bacteroides|salanitronis|
GGTTTAATTCGATGATACGCGAGGAACCTTACCCGGGCTTGAACTGTGCCTGAATGTGGCGGAAACGTCACAGCCAGCAATGGCAGGCATGGAGGTGCTGCATGGTTGTCGTCAGCTCGTGCCGTGAGGTGTCGGCTTAAGTGCCATAACGAGCGCAACCCCTTCCGCCAGTTGCCATCAGGCAATGCTGGGGACTCTGGCGGTACTGCCATCGTAAGGTGTGA
>MG|4|V67|F|45|95.54|Bacteroidetes|Bacteroidia|Bacteroidales|Bacteroidaceae|Bacteroides|salanitronis|
GGTTTAATTCGATGATACGCGAGGAACCTTACCCGGGCTTGAACTGCGGATGCATGATGCGGAAACGCACCAGTGAGCAATCACATCCGTGGAGGTGCTGCATGGTTGTCGTCAGCTCGTGCCGTGAGGTGTCGGCTTAAGTGCCATAACGAGCGCAACCCCTTCCGCCAGTTGCCATCAGGCGATGCTGGGGACTCTGGCGGTACTGCCATCGTAAGATGCGA
>MG|4|V67|F|16|90.83|Bacteroidetes|Bacteroidia|Bacteroidales|Bacteroidaceae|Bacteroides|salanitronis|
GGTTTAATTCGATGATACGCGAGGAACCTTACCCGGGCTTGAACTGCGGATGAATGACGTGGAAACATGTCAGTGAGCAATCACATCCGCGGAGGTGCTGCATGGTTGTCGTCAGCTCGTGCCGTGAGGTGTCGGCTTAAGTGCCATAACGAGCGCAACCCTTGCTGACAGTTGCCATCAGGTGATGCTGGGGACTCTGTCGGGACTGCCACCGTAAGGTGTGA
>MG|4|V67|R|23|91.07|Bacteroidetes|Bacteroidia|Bacteroidales|Bacteroidaceae|Bacteroides|salanitronis|
TCGCACCTTGCGGCGGCAGTACCGCCGGAGTCCCCAGCATCACCTGATGGCAACCGGCGGAAGGGGTTGCGCTCGTTATGGCACTTAAGCCGACACCTCACGGCACGAGCTGACGACAACCATGCAGCACCTCCGCGCCCGCCATCGCTGGCGGCGCCGTTTCCGGCGCCCGCGGACGCAGTTCAAGCCCGGGTAAGGTTCCTCGCGTATCATCGAATTAAACC
>MG|4|V67|F|161|88.84|Bacteroidetes|Bacteroidia|Bacteroidales|Bacteroidaceae|Bacteroides|sp.|
GGTTTAATTCGATGATACGCGAGGAACCTTACCCGGGCTTGAACTGCGGCTGACGTAGGCGGAAACGCTTATTTCCTTCGGGACAGTCGCGGAGGTGCTGCATGGTTGTCGTCAGCTCGTGCCGTGAGGTGTCGGCTTAAGTGCCATAACGAGCGCAACCCTCATGGCCAGTTGCCATCGGATAATGCCGGGGACTCTGGCCAGACTGCCGTCGTAAGATGCGA
>MG|4|V67|F|28|91.96|Bacteroidetes|Bacteroidia|Bacteroidales|Bacteroidaceae|Bacteroides|uniformis|
GGTTTAATTCGATGATACGCGAGGAACCTTACCCGGGCTTGAACTGCAGCGGAATGGTTTGGAAACAGATCAGCGAGCAATCGCCGCTGTGGAGGTGCTGCATGGTTGTCGTCAGCTCGTGCCGTGAGGTGTCGGCTTAAGTGCCATAACGAGCGCAACCCTTACCGATAGTTGCCATCAGGTGACGCTGGGGACTCTATCGGGACTGCCGTCGTAAGATGTGA
>MG|4|V67|R|20|88.29|Bacteroidetes|Bacteroidia|Bacteroidales|Bacteroidaceae|Bacteroides|gallinarum|
TCGCATCTTACGATGGCAGTACGGCCAGAGTCCCCAGCACCACCTGATGGCAACTGGCCGAAGGGGTTGCGCTCGTTATGGCACTTAAGCCGACACCTCACGGCACGAGCTGACGACAACCATGCAGCACCTATGCGGCGGTCCCGAAGGACTGACATGTCTCCATATCATCCCGCCGCACTTCGAGCCCGGGTAAGGTTCCTCGCGTATCATCGAATTAAACC
>MG|4|V67|R|41|92.34|Bacteroidetes|Bacteroidia|Bacteroidales|Bacteroidaceae|Bacteroides|salanitronis|
TCACACCTTGCGGCGGCAGTACCGCCAGAGTCCCCGGCATTGCCCGATGGCAACTGGCGGAAGGGGTTGCGCTCGTTATGGCACTTAAGCCGACACCTCACGGCACGAGCTGACGACAACCATGCAGCACCTACATGCCTGCCTTGCGGCGCGGGCCTTTCGGACCGATTCAGGCACATTTCAAGCCCGGGTAAGGTTCCTCGCGTATCATCGAATTAAACC
>MG|4|V67|F|58|90.18|Bacteroidetes|Bacteroidia|Bacteroidales|Bacteroidaceae|Bacteroides|salanitronis|
GGTTTAATTCGATGATACGCGAGGAACCTTACCCGGGCTTGAAATGTGCCTGACGGGCTCCGAAAGGGGGCCTTCCGCAAGGCAGGCATGTAGGTGCTGCATGGTTGTCGTCAGCTCGTGCCGTGAGGTGTCGGCTTAAGTGCCATAACGAGCGCAACCCCTTCCGCCGGTTGCCATCAGGTGATGCTGGGGACTCCGGCGGTACTGCCGCCGCAAGGTGCGA
>MG|4|V67|F|245|96.43|Bacteroidetes|Bacteroidia|Bacteroidales|Bacteroidaceae|Bacteroides|salanitronis|
GGTTTAATTCGATGATACGCGAGGAACCTTACCCGGGCTTGAACTGTGCCTGAATGTGGCGGAAACGTCACAGCCAGCAATGGCAGGCATGGAGGTGCTGCATGGTTGTCGTCAGCTCGTGCCGTGAGGTGTCGGCTTAAGTGCCATAACGAGCGCAACCCCTTCCGCCAGTTGCCATCAGGCGATGCTGGGGACTCTGGCGGTACTGCCATCGTAAGATGCGA
>MG|4|V67|F|12|89.73|Bacteroidetes|Bacteroidia|Bacteroidales|Bacteroidaceae|Bacteroides|sp.|
GGTTTAATTCGATGATACGCGAGGAACCTTACCCGGGCTTGAACTGCGCAGGACGCATTTGGAAACAGATGTTCCCTTCGGGGCCTGCGTGGAGGTGCTGCATGGTTGTCGTCAGCTCGTGCCGTGAGGTGTCGGCTTAAGTGCCATAACGAGCGCAACCCTCATGGCCAGTTGCCATCGGATAATGCCGGGGACTCTGGCCAGACTGCGTCGTAAGATGCGA
>MG|4|V67|F|159|89.33|Bacteroidetes|Bacteroidia|Bacteroidales|Bacteroidaceae|Bacteroides|salanitronis|
GGTTTAATTCGATGATACGCGAGGAACCTTACCCGGGCTTGAACTGTGCCTGACTGCCTCAGAGATGGGGCTTCCAGCAATGGCAGGCATGGAGGTGCTGCATGGTTGTCGTCAGCTCGTGCCGTGAGGTGTCGGCTTAAGTGCCATAACGAGCGCAACCCCTCCCGCCAGTTGCCATCAGGTAATGCTGGGCACTCTGGGGGCACTGCCACCGCAAGGTGTGAG
>MG|4|V67|F|39|90.18|Bacteroidetes|Bacteroidia|Bacteroidales|Bacteroidaceae|Bacteroides|sp.|
GGTTTAATTCGATGATACGCGAGGAACCTTACCCGGGCTTGAACTGCGCAGGACGCATTTGGAAACAGATGTTCCCTTCGGGGCCTGCGTGGAGGTGCTGCATGGTTGTCGTCAGCTCGTGCCGTGAGGTGTCGGCTTAAGTGCCATAACGAGCGCAACCCTCATGGCCAGTTGCCATCGGATAATGCCGGGGACTCTGGCCAGACTGCCGTCGTAAGATGCGA
>MG|4|V67|R|17|91.03|Bacteroidetes|Bacteroidia|Bacteroidales|Bacteroidaceae|Bacteroides|ovatus|
TCACATCTTACGATGGCAGTACCGCCAGAGTCCTCAGCTCAACCTGTTAGTAACTGGCAGAAAGGGTTGCGCTCGTTATGGCACTTAAGCCGACACCTCACGGCACGAGCTGACGACAACCATGCAGCACCTTCATACATGCCTTGCGGCTGACCTGTCTCCAAATCATTCATGCATAATTTAAGCCCGGGTAAGGTTCCTCGCGTATCATCGAATTAAACC
>MG|4|V67|F|16|87.22|Bacteroidetes|Bacteroidia|Bacteroidales|Bacteroidaceae|Bacteroides|salanitronis|
GGTTTAATTCGATGATACGCGAGGAACCTTACCCGGGCTCGAACGCCGGAGCTCAGGGTCCGAGAGGGCCCGCCCCGCGAGGGGGATCCGGCGAGGTGCTGCATGGTTGTCGTCAGCTCGTGCCGTGAGGTGTCGGCTTAAGTGCCATAACGAGCGCAACCCCTTCGGCCAGTTGCCATCAGGTGGTGCTGGGGACTCTGGCCGTACTGCCATCGTAAGATGCGA
>MG|4|V67|F|14|89.4|Bacteroidetes|Bacteroidia|Bacteroidales|Bacteroidaceae|Bacteroides|salanitronis|
GGTTTAATTCGATGATACGCGAGGAACCTTACCCGGGCTTGAAATGTGCCTGACGGGCTCCGAAAGGGGCCTTCCGCAAGGCAGGCATGTAGGTGCTGCATGGTTGTCGTCAGCTCGTGCCGTGAGGTGTCGGCTTAAGTGCCATAACGAGCGCAACCCTTGCTGACAGTTGCCATCAGGTGAAGCTGGGGACTCTGTCGGGACTGCCACCGTAAGGTGTGA
>MG|4|V67|F|11|89.15|Bacteroidetes|Bacteroidia|Bacteroidales|Bacteroidaceae|Bacteroides|salanitronis|
GGTTTAATTCGATGATACGCGAGGAACCTTACCCGGGCTTGAACTGCGTCCGCGGGCGCCGGAAACGGCGCCGCCAGCGATGGCGGGCGCGGAGGTGCTGCATGGTTGTCGTCAGCTCGTGCCGTGAGGTGTCGGCTTAAGTGCCATAACGAGCGCAACCCCTCTCCGTAGTTGCCATCGGGTTAAGCCGGGCACTCTGCGGACACTGCCTCCGCAAGGAGTGA
>MG|4|V67|F|10|86.04|Bacteroidetes|Bacteroidia|Bacteroidales|Bacteroidaceae|Bacteroides|acidifaciens|
GGTTTAATTCGATGATACGCGAGGAACCTTACCCGGGCTCGAACGCCATTCCGACGAGCTGGAAACAGCGAGGCCCGCAAGGGGGGATGGCGAGGTGCTGCATGGTTGTCGTCAGCTCGTGCCGTGAGGTGTCGGCTTAAGTGCCATAACGAGCGCAACCCTTGCTGACAGTTGCCATCAGGTGAAGCTGGGGACTCTGTCGGGACTGCCACCGTAAGGTGTGA
>MG|4|V67|F|43|89.29|Bacteroidetes|Bacteroidia|Bacteroidales|Bacteroidaceae|Bacteroides|salanitronis|
GGTTTAATTCGATGATACGCGAGGAACCTTACCCGGGCTTGAACTGCGTCCGCGGGCGCCGGAAACGGCGCCGCCAGCGATGGCGGGCGCGGAGGTGCTGCATGGTTGTCGTCAGCTCGTGCCGTGAGGTGTCGGCTTAAGTGCCATAACGAGCGCAACCCCTCCCTCCAGTTGCCATCGGGTGATGCCGGGGACTCTGGAGGCACTGCCGCCGCAAGGTGCGA
>MG|4|V67|R|19|89.24|Bacteroidetes|Bacteroidia|Bacteroidales|Bacteroidaceae|Bacteroides|salanitronis|
TCGCATCTTACGATGGCAGTACGGCCAGAGTCCCCAGCACCACCTGATGGCAACTGGCCGAAGGGGTTGCGCTCGTTATGGCACTTAAGCCGACACCTCACGGCACGAGCTGACGACAACCATGCAGCACCTCGGCGCCCGTCCGTAGACTGCCGCGTCTCCGCGGCATCCGGACGCCGTTCGAGCCCGGGTAAGGTTCCTCGCGTATCATCGAATTAAACC
>MG|4|V67|F|16|85.71|Bacteroidetes|Bacteroidia|Bacteroidales|Bacteroidaceae|Bacteroides|salanitronis|
GGTTTAATTCGATGATACGCGAGGAACCTTACCCGGGCTCGAACGGCGCCGGAATATGCAAGAGATTGCATAGTCTACGGACTGGCGTCGAGGTGCTGCATGGTTGTCGTCAGCTCGTGCCGTGAGGTGTCGGCTCAAGTGCCATAACGAGCGCAACCCCCTGCGGACAGTTGCCATCAAGTTAGGTTGGGGACTCTGTCCGGACTGCCGCCGCAAGGTGCGA
>MG|4|V67|F|31|83.81|Bacteroidetes|Bacteroidia|Bacteroidales|Bacteroidaceae|Bacteroides|salanitronis|
GGTTTAATTCGATGATACGCGAGGGAACCTTACCCGGGCTCGAACGGCGTCCGGATGCCGCGGAGACGCGGCAGTCTCACGACGGTCGCCGAGGTGCTGCATGGTTGTCGTCAGCTCGTGCCGTGAGGTGTAGGCTCAAGTGCCATAACGAGCGCAACCCCCGCCGCGTGTTGCCAACGGTTTGATGCCGGGGACTCTCGCGGGACTGCCGCCGCAAGGTGGA
>MG|4|V67|F|54|91.96|Bacteroidetes|Bacteroidia|Bacteroidales|Bacteroidaceae|Bacteroides|salanitronis|
GGTTTAATTCGATGATACGCGAGGAACCTTACCCGGGCTTGAACTGTGCCTGAATCCAAAGGAAACTTTGGAGCCAGCAATGGCAGGCATGGAGGTGCTGCATGGTTGTCGTCAGCTCGTGCCGTGAGGTGTCGGCTTAAGTGCCATAACGAGCGCAACCCCTTCGGCCAGTTGCCATCAGGTGGTGCTGGGGACTCTGGCCGTACTGCCATCGTAAGATGCGA
>MG|4|V67|F|16|87.39|Bacteroidetes|Bacteroidia|Bacteroidales|Bacteroidaceae|Bacteroides|massiliensis|
GGTTTAATTCGATGATACGCGAGGAACCTTACCCGGGCTTGAACTGTGCCTGAATCCAGAGGAAACTCCGGAGCCAGCAATGGCAGGCATGGAGGTGCTGCATGGTTGTCGTCAGCTCGTGCCGTGAGGTGTCGGCTTAAGTGCCATAACGAGCGCAACCCTTGCCGACAGTTACTAACAAGTAGCGTTGAGGACTCTGTCGGGACTGCCAGCGTAAGCTGCGA
>MG|4|V67|F|25|87.26|Bacteroidetes|Bacteroidia|Bacteroidales|Bacteroidaceae|Bacteroides|salanitronis|
GGTTTAATTCGATGATACGCGAGGAACCTTACCCGGGCTTGAAACCAGGGGGAATGCGCGGGAGACCGCGCAGCCGGCGACGGCCGCCTGGTAGGTGCTGCATGGTTGTCGTCAGCTCGTGCCGTGAGGTGTCGGCTCAAGTGCCATAACGAGCGCAACCCCTGCCGCCGGTTGCCAGCAGGTGAAGCTGGGGACTCCGGCGGGACTGCCGCCGCAAGGCGCGA
>MG|4|V67|R|13|84.21|Bacteroidetes|Bacteroidia|Bacteroidales|Bacteroidaceae|Bacteroides|salanitronis|
TCCACCTTGCGGCGGCAGTCCCGCGAGAGTCCCCGGCATCAAACCGTTGGCAACACGCGGCGGGGGTTGCGCTCGTTATGGCACTTGAGCCTACACCTCACGGCACGAGCTGACGACAACCATGCAGCACCTCGCGACCGTCATGAGACTGCCGCGTCTCCGCGGCATCCGGACGCCGTTCGAGCCCGGGTAAGGTTCCTCGCGTATCATCGAATTAAACC
>MG|4|V67|F|12|90.22|Bacteroidetes|Bacteroidia|Bacteroidales|Bacteroidaceae|Bacteroides|salanitronis|
GGTTTAATTCGATGATACGCGAGGAACCTTACCCGGGCTTGAACTGCGGCTGACGTAGGCGGAAACGCTTATTTCCTTCGGGACAGTCGCGGAGGTGCTGCATGGTTGTCGTCAGCTCGTGCCGTGAGGTGTCGGCTTAAGTGCCATAACGAGCGCAACCCCTTCGGCCAGTTGCCATCAGGTGGTGCTGGGGACTCTGGCCGTACTGCCATCGTAAGATGCGA
>MG|4|V67|F|178|92.86|Bacteroidetes|Bacteroidia|Bacteroidales|Bacteroidaceae|Bacteroides|salanitronis|
GGTTTAATTCGATGATACGCGAGGAACCTTACCCGGGCTTGAACTGTGCCTGAATCCAAAGGAAACTCTGGAGCCAGCAATGGCAGGCATGGAGGTGCTGCATGGTTGTCGTCAGCTCGTGCCGTGAGGTGTCGGCTTAAGTGCCATAACGAGCGCAACCCCTTCCGCCAGTTGCCATCAGGCGATGCTGGGGACTCTGGCGGTACTGCCATCGTAAGATGCGA
>MG|4|V67|F|20|88.89|Bacteroidetes|Bacteroidia|Bacteroidales|Bacteroidaceae|Bacteroides|sp.|
GGTTTAATTCGATGATACGCGAGGAACCTTACCCGGGCTTGAACTGCGCAGGACGCATTTGGAAACAGATGTTCCCTTCGGGGCCTGCGTGGAGGTGCTGCATGGTTGTCGTCAGCTCGTGCCGTGAGGTGTCGGCTCAAGTGCCATAACGAGCGCAACCCCTTCGGCCAGTTGCCATCAGGTGGTGCTGGGGACTCTGGCCGTACTGCCATCGTAAGATGCGA
>MG|4|V67|F|12|90.0|Bacteroidetes|Bacteroidia|Bacteroidales|Bacteroidaceae|Bacteroides|salanitronis|
GGTTTAATTCGATGATACGCGAGGAACCTTACCCGGGCTTGAACTGCGTCCGCGGGCGCCGGAAACGGCGCCGCCAGCGATGGCGGGCGCGGAGGTGCTGCATGGTTGTCGTCAGCTCGTGCCGTGAGGTGTCGGCTTAAGTGCATAACGAGCGCAACCCCTCCCTCCAGTTGCCATCGGGTGATGCCGGGGACTCTGGAGGCACTGCCGCCGCAAGGCGCGA
>MG|4|V67|R|10|93.75|Bacteroidetes|Bacteroidia|Bacteroidales|Bacteroidaceae|Bacteroides|salanitronis|
TCGCATCTTACGATGGCAGTACCGCCAGAGTCCCCAGCATTGCCTGATGGCAACTGGCGGAAGGGGTTGCGCTCGTTATGGCACTTAAGCCGACACCTCACGGCACGAGCTGACGACAACCATGCAGCACCTCCGCGGATGTGATTGCTCACTGACATGTTTCCACGTCATTCATCCGCAGTTCAAGCCCGGGTAAGGTTCCTCGCGTATCATCGAATTAAACC
>MG|4|V67|R|10|88.89|Bacteroidetes|Bacteroidia|Bacteroidales|Bacteroidaceae|Bacteroides|salanitronis|
TCGCATCTTACGATGGCAGTACCGCCAGAGTCCCCAGCATCGCCTGATGGCAACTGGCGGAAGGGGTTGCGCTCGTTATGGCACTTAAGCCGACACCTCACGGCACGAGCTGACGACAACCATGCAGCACCTCGATACAGGCTCCGAAGAGCTCGGCCATCTCTGGCCGATTCCTGCACCGTTCGAGCCCGGGTAAGGTTCCTCGCGTATCATCGAATTAAACC
>MG|4|V67|F|12|90.18|Bacteroidetes|Bacteroidia|Bacteroidales|Bacteroidaceae|Bacteroides|salanitronis|
GGTTTAATTCGATGATACGCGAGGAACCTTACCCGGGGCTTGAAATGTGCCTGACGGGCTCCGAAAGGGGCCTTCCGCAAGGCAGGCATGTAGGTGCTGCATGGTTGTCGTCAGCTCGTGCCGTGAGGTGTCGGCTTAAGTGCCATAACGAGCGCAACCCCTTCCGCCGGTTGCCATCAGGTGATGCTGGGGACTCCGGCGGTACTGCCGCCGCAAGGTGCGA
>MG|4|V67|R|46|86.06|Bacteroidetes|Bacteroidia|Bacteroidales|Bacteroidaceae|Bacteroides|salanitronis|
TCGCACCTTGCGGCGCAGTCTCGCCAGAGTCCCCGGCATTACCCGTTGGCAACTGGCGACAGGGGTTGCGCTCGTTATGGCACTTGAGCCGACACCTCACGGCACGAGCTGACGACAACCATGCAGCACCTCGGCGCCCGTCCGTAGACTGCCGCGTCTCCGCGGCATCCGGACGCCGTTCGAGCCCGGGTAAGGTTCCTCGCGTATCATCGAATTAAACC
>MG|4|V67|F|112|94.2|Bacteroidetes|Bacteroidia|Bacteroidales|Bacteroidaceae|Bacteroides|salanitronis|
GGTTTAATTCGATGATACGCGAGGAACCTTACCCGGGCTTGAACTGCGGATGAATGATGCGGAAACGCACCAGTGAGCAATCACATCCGTGGAGGTGCTGCATGGTTGTCGTCAGCTCGTGCCGTGAGGTGTCGGCTTAAGTGCCATAACGAGCGCAACCCCTTCGGCCAGTTGCCATCAGGTGGTGCTGGGGACTCTGGCCGTACTGCCATCGTAAGATGCGA
>MG|4|V67|F|27|91.52|Bacteroidetes|Bacteroidia|Bacteroidales|Bacteroidaceae|Bacteroides|salanitronis|
GGTTTAATTCGATGATACGCGAGGAACCTTACCCGGGCTTGAACTGTGCCTGACTGCCTCAGAGATGGGGCTTCCAGCAATGGCAGGCATGGAGGTGCTGCATGGTTGTCGTCAGCTCGTGCCGTGAGGTGTCGGCTTAAGTGCCATAACGAGCGCAACCCCTTCGGCCAGTTGCCATCAGGTGGTGCTGGGGACTCTGGCCGTACTGCCATCGTAAGATGCGA
>MG|4|V67|F|28|90.37|Bacteroidetes|Bacteroidia|Bacteroidales|Bacteroidaceae|Bacteroides|salanitronis|
GGTTTAATTCGATGATACGCGAGGAACCTTACCCGGGCTTGAACTGTGCCTGAATCCAGAGGAAACTCCGGAGCCAGCAATGGCAGGCATGGAGGTGCTGCATGGTTGTCGTCAGCTCGTGCCGTGAGGTGTCGGCTTAAGTGCCATAACGAGCGCAACCCTTGCTGACAGTTGCCATCAGGTGATGCTGGGGACTCTGTCGGGACTGCCACCGTAAGGTGTGA
>MG|4|V67|F|16|88.44|Bacteroidetes|Bacteroidia|Bacteroidales|Bacteroidaceae|Bacteroides|eggerthii|
GGTTTAATTCGATGATACGCGAGGAACCTTACCCGGGCTCGAAGTGCGGCGGGATGATATGGAGACATGTCAGTCCTTCGGGACCGCCGCATAGGTGCTGCATGGTTGTCGTCAGCTCGTGCCGTGAGGTGTCGGCTTAAGTGCCATAACGAGCGCAACCCTTGCTGACAGTTGCCATCAGGTAATGCTGGGGACTCTGTCGGGACTGCCACCGTAAGGTGTGA
>MG|4|V67|F|23|85.24|Bacteroidetes|Bacteroidia|Bacteroidales|Bacteroidaceae|Bacteroides|acidifaciens|
GGTTTAATTCGATGATACGCGAGGAACCTTACCCGGGCTCGAACGGTGCCTGAATATATAGGAGACTGTATAGTCGCAAGACAGGTATCGAGGTGCTGCATGGTTGTCGTCAGCTCGTGCCGTGAGGTGTCGGCTCAAGTGCCATAACGAGCGCAACCCTTGCCTTCTGTTGCCAGCGGGTAAAGCCGGGGACTCAGGAGGGACTGCCACCGCAAGGTGCGA
>MG|4|V67|F|10|89.14|Bacteroidetes|Bacteroidia|Bacteroidales|Bacteroidaceae|Bacteroides|salanitronis|
GGTTTAATTCGATGATACGCGAGGAACCTTACCCGGGCTTGAACTGCGTCCGCGGGCGCCGGAAACGGCGCCGCCAGCGATGGCGGGCGCGGAGGTGCTGCATGGTTGTCGTCAGCTCGTGCCGTGAGGTGTCGGCTTAAGTGCCATAACGAGCGCAACCCTCGCCGCCAGTTACTAACAGTTAAAGCTGAGGACTCTGGCGGGACTGCCATCGTAAGATGTGA
>MG|4|V67|F|13|96.0|Bacteroidetes|Bacteroidia|Bacteroidales|Bacteroidaceae|Bacteroides|salanitronis|
GGTTTAATTCGATGATACGCGAGGAACCTTACCCGGGCTTGAACTGTGCCTGAATGTGGCGGAAACGTCACAGCCAGCAATGGCAGGCATGGAGGTGCTGCATGGTTGTCGTCAGCTCGTGCCGTGAGGTGTCGGCTTAAGTGCCATAACGAGCGCAACCCCCTTCCGCCAGTTGCCATCAGGCAATGCTGGGGACTCTGGCGGTACTGCCATCGTAAGATGCGA
>MG|4|V67|F|13|91.87|Bacteroidetes|Bacteroidia|Bacteroidales|Bacteroidaceae|Bacteroides|salanitronis|
GGTTTAATTCGATGATACGCGAGGAACCTTACCCGGGCTTGAAATGTGCCTGACGGGCTCCGAAAGGGGCCTTCCGCAAGGCAGGCATGTAGGTGCTGCATGGTTGTCGTCAGCTCGTGCCGTGAGGTGTCGGCTTAAGTGCCATAACGAGCGCAACCCCTTCCGCCGGTTGCCATCAGGTGATGCTGGGGACTCCGGCGGTACTGCCGCCGCAAGGTGTGA
>MG|4|V67|F|12|88.18|Bacteroidetes|Bacteroidia|Bacteroidales|Porphyromonadaceae|Parabacteroides|distasonis|
GGTTTAATTCGATGATACGCGAGGAACCTTACCCGGGATTGAACGCGGCGGGACGTACCTGGAAACAGGTATTCCAGCAATGGCCGGCCGCGAGGTGCTGCATGGTTGTCGTCAGCTCGTGCCGTGAGGTGTCGGCTTAAGTGCCATAACGAGCGCAACCCTTGCCGATAGTTACTAACAGGCAAAGCTGAGGACTCAATCGAGACTGCCGGCGCAAGCCGAGA
>MG|4|V67|F|10|95.54|Bacteroidetes|Bacteroidia|Bacteroidales|Porphyromonadaceae|Barnesiella|viscericola|
GGTTTAATTCGATGATACGCGAGGAACCTTACCCGGGCTCAAACGCAGGAGGAATAACAGTGAAAGCTGTTAGCCAGCAATGGTCGCCTGCGAGGTGCTGCATGGTTGTCGTCAGCTCGTGCCGTGAGGTGTCGGCTTAAGTGCCATAACGAGCGCAACCCCTATTGACAGTTACTAACGGGTAAAGCCGAGGACTCTGTCGAGACTGCCGGCGCAAGCCGCGA
>MG|4|V67|F|29|93.36|Bacteroidetes|Bacteroidia|Bacteroidales|Porphyromonadaceae|Parabacteroides|distasonis|
GGTTTAATTCGATGATACGCGAGGAACCTTACCCGGGATTGAACGCAGTCTGACGGGGGGTGGAAACACCCTTTCTAGCAATAGCAGATTGCGAGGTGCTGCATGGTTGTCGTCAGCTCGTGCCGTGAGGTGTCGGCTTAAGTGCCATAACGAGCGCAACCCTTGCCGACAGTTACTAACAAGTTATGTTGAGGACTCTGTCGGGACTGCCAGCGTAAGCTGCGA
>MG|4|V67|F|10|86.55|Bacteroidetes|Bacteroidia|Bacteroidales|Porphyromonadaceae|Tannerella|sp.|
GGTTTAATTCGATGATACGCGAGGAACCTTACCCGGGCTTGAAATGTGCCTGACGGGCTCCGAAAGGGGCCTTCCGCAAGGCAGGCATGTAGGTGCTGCATGGTTGTCGTCAGCTCGTGCCGTGAGGTGTCGGCTTAAGTGCCATAACGAGCGCAACCCCCATCCACGGTTGCCAACGGGTCAAGCCGGGGACTCCGTGGAGACTGCCGGCGCAAGCTGCGA
>MG|4|V67|F|10|90.95|Bacteroidetes|Bacteroidia|Bacteroidales|Porphyromonadaceae|Parabacteroides|distasonis|
GGTTTAATTCGATGATACGCGAGGAACCTTACCCGGGATTGAACGCAGTCTGACGGGGGTGGAAACACCCTTTCTAGCAATAGCGGATTGCGAGGTGCTGCATGGTTGTCGTCAGCTCGTGCCGTGAGGTGTCGGCTTAAGTGCCATAACGAGCGCAACCCCTCCCTCCAGTTGCCATCGGGTGATGCCGGGGACTCTGGAGGCACTGCCGCCGCAAGGCGCGA
>MG|4|V67|R|16|90.5|Bacteroidetes|Bacteroidia|Bacteroidales|Porphyromonadaceae|Barnesiella|viscericola|
TCTCGGCTTGCGCCGGCAGTCTCGATTGAGTCCTCAGCTTGCCTGTTAGTAACTATCGATAAGGGTTGCGCTCGTTATGGCACTTAAGCCGACACCTCACGGCACGAGCTGACGACAACCATGCAGCACCTCGTTGGCGACCATTGCTGGCTGCATACTTTCATATGCATTCCCCCAACGTTTGAGCCCGGGTAAGGTTCCTCGCGTATCATCGAATTAAACC
>MG|4|V67|F|13|87.78|Bacteroidetes|Bacteroidia|Bacteroidales|Porphyromonadaceae|Porphyromonas|catoniae|
GGTTTAATTCGATGATACGCGAGGAACCTTACCCGGGCTTGAACTGTGCCGGACGGGGGCGGAAACGTCCCTTCCCCTCGGGGCCGGCATGGAGGTGCTGCATGGTTGTCGTCAGCTCGTGCCGTGAGGTGTCGGCTCAAGTGCCATAACGAGCGCAACCCCCGTTTCCAGTTGCCATCAGGTGATGCTGGGGACTCTGGAGAGACTGCCGTCGCAAGATGCGA
>MG|4|V67|R|11|88.79|Bacteroidetes|Bacteroidia|Bacteroidales|Porphyromonadaceae|Butyricimonas|virosa|
TCTCACCTTACGGCGGCAGTCCCGACAGAGTGCCCGGCTATAACCGATGGCAACTGACGGCAGGGGTTGCGCTCGTTATGGGACTTGACCCGACACCTCACGGCACGAGCTGACGACAACCATGCAGCACCTTGAAAAATGTCCCGAAGGAAATGCCGCTTTCACGGCACGCCATTTCCCATTTAAACCCGGGTAAGGTTCCTCGCGTATCATCGAATTAAACC
>MG|4|V67|F|15|89.05|Bacteroidetes|Bacteroidia|Bacteroidales|Porphyromonadaceae|Parabacteroides|distasonis|
GGTTTAATTCGATGATACGCGAGGAACCTTACCCGGGTTTGAACGCAGTCTGACCGCCGATGAAAGTCGGTTTCTAGCAATAGCGGATTGCGAGGTGCTGCATGGTTGTCGTCAGCTCGTGCCGTGAGGTGTCGGCTTAAGTGCCATAACGAGCGCAACCCCTCCCTCCAGTTGCCATCGGGTGATGCCGGGGACTCTGGAGGCACTGCCGCCGCAAGGCGCGA
>MG|4|V67|F|19|91.78|Bacteroidetes|Bacteroidia|Bacteroidales|Porphyromonadaceae|Parabacteroides|distasonis|
GGTTTAATTCGATGATACGCGAGGAACCTTACCCGGGATTGAACGCAGTCTGACGGGGGTGGAAACATCCTTTCTAGCAATAGCGGATTGCGAGGTGCTGCATGGTTGTCGTCAGCTCGTGCCGTGAGGTGTCGGCTTAAGTGCCATAACGAGCGCAACCCTTGCTGACAGTTGCCATCAGGTGATGCTGGGGACTCTGTCGGGACTGCCACCGTAAGGTGTGA
>MG|4|V67|R|106|88.79|Bacteroidetes|Bacteroidia|Bacteroidales|Porphyromonadaceae|Parabacteroides|distasonis|
TCACAGCTTACGCTGGCAGTCCCGATAGAGTCCTCAACGCTACTTGTTAGTAACTATCGGCAAGGGTTGCGCTCGTTATGGCACTTAAGCCGACACCTCACGGCACGAGCTGACGACAACCATGCAGCACCTCGCGGCCGGCCATTGCTGGAATACCTGTTTCCAGGTACGTCCCGCCGCGTTCAATCCCGGGTAAGGTTCCTCGCGTATCATCGAATTAAACCA
>MG|4|V67|R|15|88.13|Bacteroidetes|Bacteroidia|Bacteroidales|Porphyromonadaceae|Parabacteroides|distasonis|
TCACACCTTACGGTGGCAGTCCCGACAGAGTCCCCAGCATCACCTGATGGCAACTGTCAGCAAGGGTTGCGCTCGTTATGGCACTTAAGCCGACACCTCACGGCACGAGCTGACGACAACCATGCAGCACCTCGCGGCCGGCCATTGCTGGAATACCTGTTTCCAGGTACGTCCCGCCGCGTTCAATCCCGGGTAAGGTTCCTCGCGTATCATCGAATTAAACC
>MG|4|V67|F|66|92.92|Bacteroidetes|Bacteroidia|Bacteroidales|Porphyromonadaceae|Parabacteroides|distasonis|
GGTTTAATTCGATGATACGCGAGGAACCTTACCCGGGATTGAACGCAGTCTGACGGGGGGTGGAAACACCCTTTCTAGCAATAGCGGATTGCGAGGTGCTGCATGGTTGTCGTCAGCTCGTGCCGTGAGGTGTCGGCTTAAGTGCCATAACGAGCGCAACCCTTGCCGACAGTTACTAACAAGTAGCGTTGAGGACTCTGTCGGGACTGCCAGCGTAAGCTGCGA
>MG|4|V67|F|777|90.05|Bacteroidetes|Bacteroidia|Bacteroidales|Porphyromonadaceae|Barnesiella|viscericola|
GGTTTAATTCGATGATACGCGAGGAACCTTACCCGGGCTCAAACGTTGGGGGAATGCATATGAAAGTATGCAGCCAGCAATGGTCGCCAACGAGGTGCTGCATGGTTGTCGTCAGCTCGTGCCGTGAGGTGTCGGCTTAAGTGCCATAACGAGCGCAACCCTTATCGATAGTTACTAACAGGCAAAGCTGAGGACTCAATCGAGACTGCCGGCGCAAGCCGAGA
>MG|4|V67|F|18|92.76|Bacteroidetes|Bacteroidia|Bacteroidales|Porphyromonadaceae|Parabacteroides|distasonis|
GGTTTAATTCGATGATACGCGAGGAACCTTACCCGGGATTGAACGCAGTCTGACGGGGGTGGAAACACCCTTTCTAGCAATAGCAGATTGCGAGGTGCTGCATGGTTGTCGTCAGCTCGTGCCGTGAGGTGTCGGCTTAAGTGCCATAACGAGCGCAACCCTTGCCGATAGTTACTAACAAGTAGCGTTGAGGACTCTATCGGGACTGCCAGCGTAAGCTGTGA
>MG|4|V67|F|11|91.52|Bacteroidetes|Bacteroidia|Bacteroidales|Porphyromonadaceae|Parabacteroides|distasonis|
GGTTTAATTCGATGATACGCGAGGAACCTTACCCGGGTTTGAACGCAGTCTGACCGCCGATGAAAGTCGGTTTCTAGCAATAGCGGATTGCGAGGTGCTGCATGGTTGTCGTCAGCTCGTGCCGTGAGGTGTCGGCTTAAGTGCCATAACGAGCGCAACCCTTGCCGTTAGTTACTAACAAGTAGCGTTGAGGACTCTGTCGGGACTGCCAGCGTAAGCTGCGA
>MG|4|V67|F|17|88.57|Bacteroidetes|Bacteroidia|Bacteroidales|Porphyromonadaceae|Barnesiella|viscericola|
GGTTTAATTCGATGATACGCGAGGAACCTTACCCGGGCTCAAACGTTGGGGGAATGCATATGAAAGTATGCAGCCAGCAATGGTCGCCAACGAGGTGCTGCATGGTTGTCGTCAGCTCGTGCCGTGAGGTGTCGGCTTAAGTGCCATAACGAGCGCAACCCTTGCTGACAGTTGCCATCAGGTAAAGCTGGGGACTCTGTCGGGACTGCCACCGTAAGGTGTGA
>MG|4|V67|F|73|93.81|Bacteroidetes|Bacteroidia|Bacteroidales|Porphyromonadaceae|Parabacteroides|distasonis|
GGTTTAATTCGATGATACGCGAGGAACCTTACCCGGGATTGAACGCAGTCTGACGGGGGGTGGAAACACCCTTTCTAGCAATAGCAGATTGCGAGGTGCTGCATGGTTGTCGTCAGCTCGTGCCGTGAGGTGTCGGCTTAAGTGCCATAACGAGCGCAACCCTTGCCGACAGTTACTAACAAGTAAAGTTGAGGACTCTGTCGGGACTGCCAGCGTAAGCTGCGA
>MG|4|V67|R|24|92.95|Bacteroidetes|Bacteroidia|Bacteroidales|Porphyromonadaceae|Parabacteroides|distasonis|
TCGCAGCTTACGCTGGCAGTCCCGACAGAGTCCTCAACGCTACTTGTTAGTAACTGTCGGCAAGGGTTGCGCTCGTTATGGCACTTAAGCCGACACCTCACGGCACGAGCTGACGACAACCATGCAGCACCTCGCAATCTGCTATTGCTAGAAAAGGGTGTTTCCACCCCCCGTCAGACTGCGTTCAATCCCGGGTAAGGTTCCTCGCGTATCATCGAATTAAACC
>MG|4|V67|R|22|84.62|Bacteroidetes|Bacteroidia|Bacteroidales|Porphyromonadaceae|Barnesiella|intestinihominis|
TCTCCGCTTGCGCGGGCAGTCCCCACTGAGTCCCCGCCGCTACGCGCTGGCAACTGTGGGTAGGGGTTGCGCTCGTTGCAGGACTTGACCTAACACCTCACGGCACGAGCTGACGACAACCATGCAGCACCTCGCAGGCGGCTGTTTCCAGCTGCGGGCTTTCACCCGCATTCCCCCCTGCGTTCAAGCCCGGGTAAGGTTCCTCGCGTATCATCGAATTAAACCC
>MG|4|V67|F|25|92.79|Bacteroidetes|Bacteroidia|Bacteroidales|Porphyromonadaceae|Parabacteroides|distasonis|
GGTTTAATTCGATGATACGCGAGGAACCTTACCCGGGATTGAACGCAGTCTGACGGGGGTGGAAACACCCTTTCTAGCAATAGCAGATTGCGAGGTGCTGCATGGTTGTCGTCAGCTCGTGCCGTGAGGTGTCGGCTTAAGTGCCATAACGAGCGCAACCCTTGCCGACAGTTACTAACAAGTAGCGTTGAGGACTCTATCGGGACTGCCAGCGTAAGCTGTGA
>MG|4|V67|F|917|93.33|Bacteroidetes|Bacteroidia|Bacteroidales|Porphyromonadaceae|Parabacteroides|distasonis|
GGTTTAATTCGATGATACGCGAGGAACCTTACCCGGGATTGAACGCAGTCTGACGGGGGTGGAAACACCCTTTCTAGCAATAGCAGATTGCGAGGTGCTGCATGGTTGTCGTCAGCTCGTGCCGTGAGGTGTCGGCTTAAGTGCCATAACGAGCGCAACCCTTGCCGACAGTTACTAACAAGTAGCGTTGAGGACTCTGTCGGGACTGCCAGCGTAAGCTGCGA
>MG|4|V67|F|168|92.48|Bacteroidetes|Bacteroidia|Bacteroidales|Porphyromonadaceae|Parabacteroides|distasonis|
GGTTTAATTCGATGATACGCGAGGAACCTTACCCGGGATTGAACGCAGTCTGACGGGGGGTGGAAACATCCTTTCTAGCAATAGCGGATTGCGAGGTGCTGCATGGTTGTCGTCAGCTCGTGCCGTGAGGTGTCGGCTTAAGTGCCATAACGAGCGCAACCCTTGCCGACAGTTACTAACAAGTAGCGTTGAGGACTCTGTCGGGACTGCCAGCGTAAGCTGCGA
>MG|4|V67|R|14|84.65|Bacteroidetes|Bacteroidia|Bacteroidales|Porphyromonadaceae|Barnesiella|viscericola|
TCGCGGCTTGCGCCGGCAGTCCGTCCAGAGTCCCCGGCTTGACCCGCTGGCAACTGGACGCGGGGGTTGCGCTCGTTATGGCACTTGAGCCGACACCTCACGGCACGAGCTGACGACAACCATGCAGCACCTCGCCGGATCCCCCCTCGCGGGGCAAGGCCTTTCAGCCTCTGAGCTCCGGCGTTCGAGCCCGGGTAAGGTTCCTCGCGTATCATCGAATTAAACC
>MG|4|V67|R|29|94.2|Bacteroidetes|Bacteroidia|Bacteroidales|Porphyromonadaceae|Barnesiella|intestinihominis|
TCGCGGCTTGCGCCGGCAGTCTCGACAGAGTCCTCGGCTTTGCCCGTTAGTAACTGTCAATAGGGGTTGCGCTCGTTATGGCACTTAAGCCGACACCTCACGGCACGAGCTGACGACAACCATGCAGCACCTCGCAGGCGGCTATTGCTAGCTGCACACTTTCATATGCATTCCCCCTGCGTTTGAGCCCGGGTAAGGTTCCTCGCGTATCATCGAATTAAACC
>MG|4|V67|R|12|93.33|Bacteroidetes|Bacteroidia|Bacteroidales|Porphyromonadaceae|Parabacteroides|distasonis|
TCGCAGCTTACGCTGGCAGTCCCGACAGAGTCCTCAACGCTACTTGTTAGTAACTGTCGGCAAGGGTTGCGCTCGTTATGGCACTTAAGCCGACACCTCACGGCACGAGCTGACGACAACCATGCAGCACCTCGCAATCCGCTATTGCTAGAAAGGGTGTTTCCACCCCTGTCAGACTGCGTTCAATCCCGGGTAAGGTTCCTCGCGTATCATCGAATTAAACC
>MG|4|V67|F|40|94.2|Bacteroidetes|Bacteroidia|Bacteroidales|Porphyromonadaceae|Barnesiella|intestinihominis|
GGTTTAATTCGATGATACGCGAGGAACCTTACCCGGGCTCAAACGCAGGGGGAATGCATATGAAAGTGTGCAGCTAGCAATAGCCGCCTGCGAGGTGCTGCATGGTTGTCGTCAGCTCGTGCCGTGAGGTGTCGGCTTAAGTGCCATAACGAGCGCAACCCCTATTGACAGTTACTAACGGGCAAAGCCGAGGACTCTGTCGAGACTGCCGGCGCAAGCCGCGA
>MG|4|V67|F|182|93.33|Bacteroidetes|Bacteroidia|Bacteroidales|Porphyromonadaceae|Parabacteroides|distasonis|
GGTTTAATTCGATGATACGCGAGGAACCTTACCCGGGATTGAACGCAGTCTGACAGGGGTGGAAACACCCTTTCTAGCAATAGCAGATTGCGAGGTGCTGCATGGTTGTCGTCAGCTCGTGCCGTGAGGTGTCGGCTTAAGTGCCATAACGAGCGCAACCCTTGCCGACAGTTACTAACAAGTAGCGTTGAGGACTCTGTCGGGACTGCCAGCGTAAGCTGCGA
>MG|4|V67|R|12|92.24|Bacteroidetes|Bacteroidia|Bacteroidales|Porphyromonadaceae|Parabacteroides|distasonis|
TCACACCTTACGGTGGCAGTCCCGACAGAGTCCCCAGCTTTACCTGATGGCAACTGTCAGCAAGGGTTGCGCTCGTTATGGCACTTAAGCCGACACCTCACGGCACGAGCTGACGACAACCATGCAGCACCTCGCAATCTGCTATTGCTAGAAAGGGTGTTTCCACCCCCGTCAGACTGCGTTCAATCCCGGGTAAGGTTCCTCGCGTATCATCGAATTAAACC
>MG|4|V67|R|13|93.36|Bacteroidetes|Bacteroidia|Bacteroidales|Porphyromonadaceae|Parabacteroides|distasonis|
TCGCAGCTTACGCTGGCAGTCCCGACAGAGTCCTCAACTTTACTTGCTAGTAACTGTCGGCAAGGGTTGCGCTCGTTATGGCACTTAAGCCGACACCTCACGGCACGAGCTGACGACAACCATGCAGCACCTCGCAATCTGCTATTGCTAGAAAGGGTGTTTCCACCCCCCGTCAGACTGCGTTCAATCCCGGGTAAGGTTCCTCGCGTATCATCGAATTAAACC
>MG|4|V67|R|74|88.39|Bacteroidetes|Bacteroidia|Bacteroidales|Porphyromonadaceae|Parabacteroides|distasonis|
TCACAGCTTACGCTGGCAGTCCCGACAGAGTCCTCAACTTTACTTGCTAGTAACTGTCGGCGAGGGTTGCGCTCGTTATGGCACTTAAGCCGACACCTCACGGCACGAGCTGACGACAACCATGCAGCACCTCTGATTTGCCATTGCTGGAATACCTGTTTCCAGGTACGTCAAACCACGTTCAATCCCGGGTAAGGTTCCTCGCGTATCATCGAATTAAACC
>MG|4|V67|R|13|93.81|Bacteroidetes|Bacteroidia|Bacteroidales|Porphyromonadaceae|Parabacteroides|distasonis|
TCGCAGCTTACGCTGGCAGTCCCGACAGAGTCCTCAACTTTACTTGTTAGTAACTGTCGGCAAGGGTTGCGCTCGTTATGGCACTTAAGCCGACACCTCACGGCACGAGCTGACGACAACCATGCAGCACCTCGCAATCCGCTATTGCTAGAAAGGGTGTTTCCACCCCCCGTCAGACTGCGTTCAATCCCGGGTAAGGTTCCTCGCGTATCATCGAATTAAACC
>MG|4|V67|F|28|87.74|Bacteroidetes|Bacteroidia|Bacteroidales|Porphyromonadaceae|Porphyromonas|catoniae|
GGTTTAATTCGATGATACGCGAGGAACCTTACCCGGGCTTGAAATGCGGCGGACGGGCGGGTGAAAGCCCGCTTCCCCTCGGGGCCGCCGCGTAGGTGCTGCATGGTTGTCGTCAGCTCGTGCCGTGAGGTGTCGGCTCAAGTGCCATAACGAGCGCAACCCCCGCCGCCGGTTGCCAGCAGGTCATGCTGGGGACTCCGTCGGGACTGCCCCCGCAAGGGGCGA
>MG|4|V67|F|38|90.95|Bacteroidetes|Bacteroidia|Bacteroidales|Porphyromonadaceae|Parabacteroides|distasonis|
GGTTTAATTCGATGATACGCGAGGAACCTTACCCGGGTTTGAACGCAGTCCGACCGCCGATGAAAGTCGGCTTCTAGCAATAGCGGATTGCGAGGTGCTGCATGGTTGTCGTCAGCTCGTGCCGTGAGGTGTCGGCTTAAGTGCCATAACGAGCGCAACCCTTGCCGTTAGTTACTAACAAGTAGCGTTGAGGACTCTAGCGGGACTGCCAGCGTAAGCTGTGA
>MG|4|V67|R|35|94.22|Bacteroidetes|Bacteroidia|Bacteroidales|Porphyromonadaceae|Parabacteroides|distasonis|
TCGCAGCTTACGCTGGCAGTCCCGACAGAGTCCTCAACTTTACTTGTTAGTAACTGTCGGCAAGGGTTGCGCTCGTTATGGCACTTAAGCCGACACCTCACGGCACGAGCTGACGACAACCATGCAGCACCTCGCAATCTGCTATTGCTAGAAAGGGTGTTTCCACCCCCGTCAGACTGCGTTCAATCCCGGGTAAGGTTCCTCGCGTATCATCGAATTAAACC
>MG|4|V67|F|37|89.38|Bacteroidetes|Bacteroidia|Bacteroidales|Porphyromonadaceae|Parabacteroides|distasonis|
GGTTTAATTCGATGATACGCGAGGAACCTTACCCGGGATTGAACGCGGCGGGACGTACCTGGAAACAGGTATTCCAGCAATGGCCGGCCGCGAGGTGCTGCATGGTTGTCGTCAGCTCGTGCCGTGAGGTGTCGGCTTAAGTGCCATAACGAGCGCAACCCTTGCCGACAGTTACTAACAAGTAGCGTTGAGGACTCTGTCGGGACTGCCAGCGTAAGCTGCGA
>MG|4|V67|F|87|87.67|Bacteroidetes|Bacteroidia|Bacteroidales|Porphyromonadaceae|Parabacteroides|distasonis|
GGTTTAATTCGATGATACGCGAGGAACCTTACCCGGGCTCGAACGGTGCAGGAATCGGTCAGAGATGGCCGAGCTCTTCGGAGCCTGTATCGAGGTGCTGCATGGTTGTCGTCAGCTCGTGCCGTGAGGTGTCGGCTTAAGTGCCATAACGAGCGCAACCCTTGCCGACAGTTACTAACAAGTAGCGTTGAGGACTCTGTCGGGACTGCCAGCGTAAGCTGCGA
>MG|4|V67|F|36|95.56|Bacteroidetes|Bacteroidia|Bacteroidales|Porphyromonadaceae|Barnesiella|viscericola|
GGTTTAATTCGATGATACGCGAGGAACCTTACCCGGGCTCAAACGCAGGGGGAATATCGGAGAAATCCGATAGCCGGCAACGGCCGCCTGCGAGGTGCTGCATGGTTGTCGTCAGCTCGTGCCGTGAGGTGTCGGCTTAAGTGCCATAACGAGCGCAACCCCTATCGACAGTTACTAACGGGCCAAGCCGAGGACTCTGTCGAGACTGCCGGCGCAAGCCGCGA
>MG|4|V67|R|14|88.29|Bacteroidetes|Bacteroidia|Bacteroidales|Porphyromonadaceae|Parabacteroides|distasonis|
TCACAGCTTACGCTGGCAGTCCCGATAGAGTCCTCAACGCTACTTGTTAGTAACTATCGGCAAGGGTTGCGCTCGTTATGGCACTTAAGCCGACACCTCACGGCACGAGCTGACGACAACCATGCAGCACCTCTCGGCCGGCCATTGCTGGAATACCTGTTTCCAGGTACGTCCCGCCGCGTTCAATCCCGGGTAAGGTTCCTCGCGTATCATCGAATTAAACC
>MG|4|V67|R|84|92.31|Bacteroidetes|Bacteroidia|Bacteroidales|Porphyromonadaceae|Parabacteroides|distasonis|
TCACAGCTTACGCTGGCAGTCCCGCTAGAGTCCTCAACTTTACTTGTTAGTAACTAACGGCAAGGGTTGCGCTCGTTATGGCACTTAAGCCGACACCTCACGGCACGAGCTGACGACAACCATGCAGCACCTCGCAATCCGCTATTGCTAGAAACCGACTTTCATCGGCGGTCAGACTGCGTTCAAACCCGGGTAAGGTTCCTCGCGTATCATCGAATTAAACC
>MG|4|V67|R|74|88.29|Bacteroidetes|Bacteroidia|Bacteroidales|Porphyromonadaceae|Parabacteroides|distasonis|
TCACAGCTTACGCTGGCAGTCCCGATAGAGTCCTCAACGCTACTTGCTAGTAACTATCGGCAAGGGTTGCGCTCGTTATGGCACTTAAGCCGACACCTCACGGCACGAGCTGACGACAACCATGCAGCACCTCGCGGCCGGCCATTGCTGGAATACCTGTTTCCAGGTACGTCCCGCCGCGTTCAATCCCGGGTAAGGTTCCTCGCGTATCATCGAATTAAACC
>MG|4|V67|F|10|88.57|Bacteroidetes|Bacteroidia|Bacteroidales|Porphyromonadaceae|Barnesiella|viscericola|
GGTTTAATTCGATGATACGCGAGGAACCTTACCCGGGCTCAAACGTTGGGGGAATGCATATGAAAGTATGCAGCCAGCAATGGTCGCCAACGAGGTGCTGCATGGTTGTCGTCAGCTCGTGCCGTGAGGTGTCGGCTTAAGTGCCATAACGAGCGCAACCCTTGCTGACAGTTGCCATCAGGTGAAGCTGGGGACTCTGTCGGGACTGCCACCGTAAGGTGTGA
>MG|4|V67|F|19|95.11|Bacteroidetes|Bacteroidia|Bacteroidales|Porphyromonadaceae|Barnesiella|viscericola|
GGTTTAATTCGATGATACGCGAGGAACCTTACCCGGGCTCAAACGCAGGGGGAATATCGGAGAAATCCGATAGCCGGCAACGGCCGCCTGCGAGGTGCTGCATGGTTGTCGTCAGCTCGTGCCGTGAGGTGTCGGCTTAAGTGCCATAACGAGCGCAACCCCTATCGACAGTTACTAACGGGCCATGCCGAGGACTCTGTCGAGACTGCCGGCGCAAGCCGCGA
>MG|4|V67|F|12|85.46|Bacteroidetes|Bacteroidia|Bacteroidales|Porphyromonadaceae|Porphyromonas|sp.|
GGTTTAATTCGATGATACGCGAGGAACCTTACCCGGGCTCGAACCTGGAAGGGCGCCCTTTGGAGACAGAGGGTTTCCGCAAGGACTTTCCAGGAGGTGCTGCATGGTTGTCGTCAGCTCGTGCCGTGAGGTGTCGGCTTAAGTGCCATAACGAGCGCAACCCTTATCGATAGTTACTAACAGGCAAAGCTGAGGACTCAATCGAGACTGCCGGCGCAAGCCGAGA
>MG|4|V67|R|10|92.24|Bacteroidetes|Bacteroidia|Bacteroidales|Porphyromonadaceae|Parabacteroides|distasonis|
TCACACCTTACGGTGGCAGTCCCGACAGAGTCCCCAGCATCACCTGATGGCAACTGTCAGCAAGGGTTGCGCTCGTTATGGCACTTAAGCCGACACCTCACGGCACGAGCTGACGACAACCATGCAGCACCTCGCAATCCGCTATTGCTAGAAAGGGTGTTTCCACCCCCGTCAGACTGCGTTCAATCCCGGGTAAGGTTCCTCGCGTATCATCGAATTAAACC
>MG|4|V67|F|42|90.5|Bacteroidetes|Bacteroidia|Bacteroidales|Porphyromonadaceae|Barnesiella|viscericola|
GGTTTAATTCGATGATACGCGAGGAACCTTACCCGGGCTCAAACGTTGGGGGAATGCATATGAAAGTATGCAGCCAGCAATGGTCGCCAACGAGGTGCTGCATGGTTGTCGTCAGCTCGTGCCGTGAGGTGTCGGCTTAAGTGCCATAACGAGCGCAACCCTTATCGATAGTTACTAACAGGCAAGCTGAGGACTCAATCGAGACTGCCGGCGCAAGCCGAGA
>MG|4|V67|R|23|88.05|Bacteroidetes|Bacteroidia|Bacteroidales|Porphyromonadaceae|Parabacteroides|distasonis|
TCGCAGCTTACGCTGGCAGTCCCGACAGAGTCCTCAACGCTACTTGTTAGTAACTGTCGGCAAGGGTTGCGCTCGTTATGGCACTTAAGCCGACACCTCACGGCACGAGCTGACGACAACCATGCAGCACCTCCGCGCCCGCCATCGCTGGCGGCGCCGTTTCCGGCGCCCGCGGACGCAGTTCAAGCCCGGGTAAGGTTCCTCGCGTATCATCGAATTAAACC
>MG|4|V67|F|11|92.89|Bacteroidetes|Bacteroidia|Bacteroidales|Porphyromonadaceae|Parabacteroides|distasonis|
GGTTTAATTCGATGATACGCGAGGAACCTTACCCGGGATTGAACGCAGTCTGACGGGGGTGGAAACATCCTTTCTAGCAATAGCAGATTGCGAGGTGCTGCATGGTTGTCGTCAGCTCGTGCCGTGAGGTGTCGGCTTAAGTGCCATAACGAGCGCAACCCTTGCCGACAGTTACTAACAAGTAGCGTTGAGGACTCTGTCGGGACTGCCAGCGTAAGCTGCGA
>MG|4|V67|R|17|93.78|Bacteroidetes|Bacteroidia|Bacteroidales|Porphyromonadaceae|Parabacteroides|distasonis|
TCGCAGCTTACGCTGGCAGTCCCGACAGAGTCCTCAACTTTACTTGCTAGTAACTGTCGGCAAGGGTTGCGCTCGTTATGGCACTTAAGCCGACACCTCACGGCACGAGCTGACGACAACCATGCAGCACCTCGCAATCTGCTATTGCTAGAAAGGGTGTTTCCACCCCCGTCAGACTGCGTTCAATCCCGGGTAAGGTTCCTCGCGTATCATCGAATTAAACC
>MG|4|V67|F|35|88.84|Bacteroidetes|Bacteroidia|Bacteroidales|Porphyromonadaceae|Parabacteroides|distasonis|
GGTTTAATTCGATGATACGCGAGGAACCTTACCCGGGATTGAACGTGGTTTGACGTACCTGGAAACAGGTATTCCAGCAATGGCAAATCACGAGGTGCTGCATGGTTGTCGTCAGCTCGTGCCGTGAGGTGTCGGCTTAAGTGCCATAACGAGCGCAACCCTCGCCGACAGTTACTAGCAAGTAAAGTTGAGGACTCTGTCGGGACTGCCAGCGTAAGCTGTGA
>MG|4|V67|F|12|86.88|Bacteroidetes|Bacteroidia|Bacteroidales|Porphyromonadaceae|Parabacteroides|distasonis|
GGTTTAATTCGATGATACGCGAGGAACCTTACCCGGGCTCGAACGCCATTCCGACGAGCTGGAAACAGCGAGGCCCGCAAGGGGGGGATGGCGAGGTGCTGCATGGTTGTCGTCAGCTCGTGCCGTGAGGTGTCGGCTTAAGTGCCATAACGAGCGCAACCCTTGCTGACAGTTGCCATCAGGTAAAGCTGGGGACTCTGTCGGGACTGCCACCGTAAGGTGTGA
>MG|4|V67|F|13|94.12|Bacteroidetes|Bacteroidia|Bacteroidales|Porphyromonadaceae|Parabacteroides|distasonis|
GGTTTAATTCGATGATACGCGAGGAACCTTACCCGGGATTGAACGCAGTCTGACGGGGGTGGAAACACCCTTTCTAGCAATAGCGGATTGCGAGGTGCTGCATGGTTGTCGTCAGCTCGTGCCGTGAGGTGTCGGCTTAAGTGCCATAACGAGCGCAACCCTTGCCGTTAGTTACTAACAAGTAAAGTTGAGGACTCTAGCGGGACTGCCAGCGTAAGCTGTGA
>MG|4|V67|F|14|88.94|Bacteroidetes|Bacteroidia|Bacteroidales|Porphyromonadaceae|Parabacteroides|distasonis|
GGTTTAATTCGATGATACGCGAGGAACCTTACCCGGGCTTGAACTGCGTCCGCGGGCGCCGGAAACGGCGCCGCCAGCGATGGCGGGCGCGGAGGTGCTGCATGGTTGTCGTCAGCTCGTGCCGTGAGGTGTCGGCTTAAGTGCCATAACGAGCGCAACCCTTGCCGACAGTTACTAACAAGTAAAGTTGAGGACTCTGTCGGGACTGCCAGCGTAAGCTGCGA
>MG|4|V67|F|71|94.22|Bacteroidetes|Bacteroidia|Bacteroidales|Porphyromonadaceae|Parabacteroides|distasonis|
GGTTTAATTCGATGATACGCGAGGAACCTTACCCGGGATTGAACGCAGTCTGACGGGGGTGGAAACACCCTTTCTAGCAATAGCGGATTGCGAGGTGCTGCATGGTTGTCGTCAGCTCGTGCCGTGAGGTGTCGGCTTAAGTGCCATAACGAGCGCAACCCTTGCCGACAGTTACTAACAAGTAAAGTTGAGGACTCTGTCGGGACTGCCAGCGTAAGCTGCGA
>MG|4|V67|F|32|88.13|Bacteroidetes|Bacteroidia|Bacteroidales|Porphyromonadaceae|Parabacteroides|distasonis|
GGTTTAATTCGATGATACGCGAGGAACCTTACCCGGGATTGAACGCGGCGGGACGTACCTGGAAACAGGTATTCCAGCAATGGCCGGCCGCGAGGTGCTGCATGGTTGTCGTCAGCTCGTGCCGTGAGGTGTCGGCTTAAGTGCCATAACGAGCGCAACCCTTGCTGACAGTTGCCATCAGGTGATGCTGGGGACTCTGTCGGGACTGCCACCGTAAGGTGTGA
>MG|4|V67|F|10|91.96|Bacteroidetes|Bacteroidia|Bacteroidales|Porphyromonadaceae|Parabacteroides|distasonis|
GGTTTAATTCGATGATACGCGAGGAACCTTACCCGGGATTGAACGCAGTCTGACGGGGGTGGAAACACCCTTTCTAGCAATAGCAGATTGCGAGGTGCTGCATGGTTGTCGTCAGCTCGTGCCGTGAGGTGTCGGCTTAAGTGCCATAACGAGCGCAACCCTTGCCTGCAGTTGCCAACAGGTAACGCTGTGGACTCTGCGGGGACTGCCATCGTAAGATGCGA
>MG|4|V67|R|16|95.56|Bacteroidetes|Bacteroidia|Bacteroidales|Porphyromonadaceae|Barnesiella|viscericola|
TCGCGGCTTGCGCCGGCAGTCTCGACAGAGTCCTCGGCTTGGCCCGTTAGTAACTGTCGATAGGGGTTGCGCTCGTTATGGCACTTAAGCCGACACCTCACGGCACGAGCTGACGACAACCATGCAGCACCTCGCAGGCGGCCGTTGCCGGCTATCGGATTTCTCCGATATTCCCCCTGCGTTTGAGCCCGGGTAAGGTTCCTCGCGTATCATCGAATTAAACC
>MG|4|V67|F|15|92.95|Bacteroidetes|Bacteroidia|Bacteroidales|Porphyromonadaceae|Parabacteroides|distasonis|
GGTTTAATTCGATGATACGCGAGGAACCTTACCCGGGATTGAACGCAGTCTGACGGGGGGTGGAAACATCCTTTTCTAGCAATAGCGGATTGCGAGGTGCTGCATGGTTGTCGTCAGCTCGTGCCGTGAGGTGTCGGCTTAAGTGCCATAACGAGCGCAACCCTTGCCGACAGTTACTAACAAGTAGCGTTGAGGACTCTGTCGGGACTGCCAGCGTAAGCTGCGA
>MG|4|V67|F|17|92.24|Bacteroidetes|Bacteroidia|Bacteroidales|Porphyromonadaceae|Parabacteroides|distasonis|
GGTTTAATTCGATGATACGCGAGGAACCTTACCCGGGATTGAACGCAGTCTGACAGGGGTGGAAACACCCTTTCTAGCAATAGCAGATTGCGAGGTGCTGCATGGTTGTCGTCAGCTCGTGCCGTGAGGTGTCGGCTTAAGTGCCATAACGAGCGCAACCCTTGCTGACAGTTGCCATCAGGTGATGCTGGGGACTCTGTCGGGACTGCCACCGTAAGGTGTGA
>MG|4|V67|R|26|88.1|Bacteroidetes|Bacteroidia|Bacteroidales|Porphyromonadaceae|Porphyromonas|catoniae|
TCGCCCCTTGCGGGGGCAGTCCCGACGGAGTCCCCAGCATGACCTGCTGGCAACCGGCGGCGGGGGTTGCGCTCGTTATGGCACTTGAGCCGACACCTCACGGCACGAGCTGACGACAACCATGCAGCACCTACGCGGCGGCCCCGAGGGGAAGCGGGCTTTCACCCGCCGTCCGCCGCATTTCAAGCCCGGGTAAGGTTCCTCGCGTATCATCGAATTAAACCC
>MG|4|V67|R|11|86.61|Bacteroidetes|Bacteroidia|Bacteroidales|Porphyromonadaceae|Barnesiella|intestinihominis|
TCGCGCCTTGCGGCGGCAGTGCCTCCAGAGTCCCCGGCATCACCCGATGGCAACTGGAGGGAGGGGTTGCGCTCGTTATGGCACTTAAGCCGACACCTCACGGCACGAGCTGACGACAACCATGCAGCACCTCGTTGGCGACCATTGCTGGCTGCATACTTTCATATGCATTCCCCCAACGTTTGAGCCCGGGTAAGGTTCCTCGCGTATCATCGAATTAAACC
>MG|4|V67|F|274|92.89|Bacteroidetes|Bacteroidia|Bacteroidales|Porphyromonadaceae|Parabacteroides|distasonis|
GGTTTAATTCGATGATACGCGAGGAACCTTACCCGGGATTGAACGCAGTCTGACGGGGGTGGAAACATCCTTTCTAGCAATAGCGGATTGCGAGGTGCTGCATGGTTGTCGTCAGCTCGTGCCGTGAGGTGTCGGCTTAAGTGCCATAACGAGCGCAACCCTTGCCGACAGTTACTAACAAGTAGCGTTGAGGACTCTGTCGGGACTGCCAGCGTAAGCTGCGA
>MG|4|V67|F|18|88.44|Bacteroidetes|Bacteroidia|Bacteroidales|Porphyromonadaceae|Coprobacter|fastidiosus|
GGTTTAATTCGATGATACGCGAGGAACCTTACCCGGGCTCAAACGTTGGGGGAATGCATATGAAAGTATGCAGCCAGCAATGGTCGCCAACGAGGTGCTGCATGGTTGTCGTCAGCTCGTGCCGTGAGGTGTCGGCTTAAGTGCCATAACGAGCGCAACCCTTGCCGACAGTTACTAACAAGTAGCGTTGAGGACTCTGTCGGGACTGCCAGCGTAAGCTGCGA
>MG|4|V67|R|36|87.22|Bacteroidetes|Bacteroidia|Bacteroidales|Porphyromonadaceae|Parabacteroides|distasonis|
TCGCAGCTTACGCTGGCAGTCCCGACAGAGTCCTCAACGCTACTTGTTAGTAACTGTCGGCAAGGGTTGCGCTCGTTATGGCACTTAAGCCGACACCTCACGGCACGAGCTGACGACAACCATGCAGCACCTCGATACAGGCTCCGAAGAGCTCGGCCATCTCTGGCCGATTCCTGCACCGTTCGAGCCCGGGTAAGGTTCCTCGCGTATCATCGAATTAAACC
>MG|4|V67|F|11|88.05|Bacteroidetes|Bacteroidia|Bacteroidales|Porphyromonadaceae|Coprobacter|fastidiosus|
GGTTTAATTCGATGATACGCGAGGAACCTTACCCGGGCTCAAACGTTGGGGGGAATGCATATGAAAGTATGCAGCCAGCAATGGTCGCCAACGAGGTGCTGCATGGTTGTCGTCAGCTCGTGCCGTGAGGTGTCGGCTTAAGTGCCATAACGAGCGCAACCCTTGCCGACAGTTACTAACAAGTAGCGTTGAGGACTCTGTCGGGACTGCCAGCGTAAGCTGCGA
>MG|4|V67|F|95|84.09|Bacteroidetes|Bacteroidia|Bacteroidales|Porphyromonadaceae|Candidatus Vestibaculum|Vestibaculum|
GGTTTAATTCGATGATACGCGAGGAACCTTACCCGGGCTCGAACGCCGGAGCTCAGAGGCTGAAAGGCCTTGCCCCGCGAGGGGGATCCGGCGAGGTGCTGCATGGTTGTCGTCAGCTCGTGCCGTGAGGTGTCGGCTCAAGTGCCATAACGAGCGCAACCCCCGCGTCCAGTTGCCAGCGAGTGAAGTCGGGGACTCTGGACGGACTGCCGGCGCAAGCCGCGA
>MG|4|V67|R|10|87.89|Bacteroidetes|Bacteroidia|Bacteroidales|Porphyromonadaceae|Parabacteroides|gordonii|
TCGCAGCTTACGCTGGCAGTCCCGTTAGAGTCCTCAGCTCTCCTGTTAGTAACTAACGGCAAGGGTTGCGCTCGTTATGGCACTTAAGCCGACACCTCACGGCACGAGCTGACGACAACCATGCAGCACCTCTTGGCGGCTATTGCTAGAATACAACTTTCATTGTACGTCCACCAACGTTCTATCCCGGGTAAGGTTCCTCGCGTATCATCGAATTAAACC
>MG|4|V67|R|30|88.5|Bacteroidetes|Bacteroidia|Bacteroidales|Porphyromonadaceae|Parabacteroides|merdae|
TCACAGCTTACGCTGGCAGTCCCGACAGAGTCCTCAACTTCACTTGCTAGTAACTGTCGGCGAGGGTTGCGCTCGTTATGGCACTTAAGCCGACACCTCACGGCACGAGCTGACGACAACCATGCAGCACCTCTGATTTGCCATTGCTGGAATACCTGTTTCCAGGTACGTCAAACCACGTTCAATCCCGGGTAAGGTTCCTCGCGTATCATCGAATTAAACC
>MG|4|V67|F|23|88.79|Bacteroidetes|Bacteroidia|Bacteroidales|Porphyromonadaceae|Tannerella|sp.|
GGTTTAATTCGATGATACGCGAGGAACCTTACCCGGGCTTGAAATGTGCCTGACGGGCTCCGAAAGGGGCCTTCCGCAAGGCAGGCATGTAGGTGCTGCATGGTTGTCGTCAGCTCGTGCCGTGAGGTGTCGGCTTAAGTGCCATAACGAGCGCAACCCTTGCCGACAGTTACTAACAAGTAGCGTTGAGGACTCTGTCGGGACTGCCAGCGTAAGCTGCGA
>MG|4|V67|F|15|87.56|Bacteroidetes|Bacteroidia|Bacteroidales|Porphyromonadaceae|Paludibacter|propionicigenes|
GGTTTAATTCGATGATACGCGAGGAACCTTACCCGGGATTGAACGTGGTTTGACGTACCTGGAAACAGGTATTCCAGCAATGGCAAATCAGAGGTGCTGCATGGTTGTCGTCAGCTCGTGCCGTGAGGTGTCGGCTTAAGTGCCATAACGAGCGCAACCCTTGCTGACAGTTGCCATCAGGTAAAGCTGGGGACTCTGTCGGGACTGCCACCGTAAGGTGTGA
>MG|4|V67|R|329|90.05|Bacteroidetes|Bacteroidia|Bacteroidales|Porphyromonadaceae|Barnesiella|viscericola|
TCTCGGCTTGCGCCGGCAGTCTCGATTGAGTCCTCAGCTTTGCCTGTTAGTAACTATCGATAAGGGTTGCGCTCGTTATGGCACTTAAGCCGACACCTCACGGCACGAGCTGACGACAACCATGCAGCACCTCGTTGGCGACCATTGCTGGCTGCATACTTTCATATGCATTCCCCCAACGTTTGAGCCCGGGTAAGGTTCCTCGCGTATCATCGAATTAAACC
>MG|4|V67|F|11|94.12|Bacteroidetes|Bacteroidia|Bacteroidales|Porphyromonadaceae|Parabacteroides|distasonis|
GGTTTAATTCGATGATACGCGAGGAACCTTACCCGGGATTGAACGCAGTCTGACGGGGGTGGAAACACCCTTTCTAGCAATAGCAGATTGCGAGGTGCTGCATGGTTGTCGTCAGCTCGTGCCGTGAGGTGTCGGCTTAAGTGCCATAACGAGCGCAACCCTTGCCGTTAGTTACTAACAAGTAAAGTTGAGGACTCTAGCGGGACTGCCAGCGTAAGCTGTGA
>MG|4|V67|R|24|85.0|Bacteroidetes|Bacteroidia|Bacteroidales|Porphyromonadaceae|Barnesiella|intestinihominis|
TCTCCGCTTGCGCGGGCAGTCCCCACTGAGTCCCCGCCGCTACGCGCTGGCAACTGTGGGTAGGGGTTGCGCTCGTTGCAGGACTTGACCTAACACCTCACGGCACGAGCTGACGACAACCATGCAGCACCTCGCAGGCGGCTGTTTCCAGCTGCGGGCTTTCACCCGCATTCCCCCTGCGTTCAAGCCCGGGTAAGGTTCCTCGCGTATCATCGAATTAAACCC
>MG|4|V67|F|16|91.82|Bacteroidetes|Bacteroidia|Bacteroidales|Porphyromonadaceae|Parabacteroides|distasonis|
GGTTTAATTCGATGATACGCGAGGAACCTTACCCGGGATTGAACGCAGTCTGACGGGGGGTGGAAACACCCTTTCTAGCAATAGCAGATTGCGAGGTGCTGCATGGTTGTCGTCAGCTCGTGCCGTGAGGTGTCGGCTTAAGTGCCATAACGAGCGCAACCCTTGCTGACAGTTGCCATCAGGTAAAGCTGGGGACTCTGTCGGGACTGCCACCGTAAGGTGTGA
>MG|4|V67|R|69|92.48|Bacteroidetes|Bacteroidia|Bacteroidales|Porphyromonadaceae|Parabacteroides|distasonis|
TCGCAGCTTACGCTGGCAGTCCCGACAGAGTCCTCAACGCTACTTGTTAGTAACTGTCGGCAAGGGTTGCGCTCGTTATGGCACTTAAGCCGACACCTCACGGCACGAGCTGACGACAACCATGCAGCACCTCGCAATCCGCTATTGCTAGAAAGGATGTTTCCACCCCCCGTCAGACTGCGTTCAATCCCGGGTAAGGTTCCTCGCGTATCATCGAATTAAACC
>MG|4|V67|R|25|94.22|Bacteroidetes|Bacteroidia|Bacteroidales|Porphyromonadaceae|Parabacteroides|distasonis|
TCGCAGCTTACGCTGGCAGTCCCGACAGAGTCCTCAACTTTACTTGTTAGTAACTGTCGGCAAGGGTTGCGCTCGTTATGGCACTTAAGCCGACACCTCACGGCACGAGCTGACGACAACCATGCAGCACCTCGCAATCCGCTATTGCTAGAAAGGGTGTTTCCACCCCCGTCAGACTGCGTTCAATCCCGGGTAAGGTTCCTCGCGTATCATCGAATTAAACC
>MG|4|V67|F|15|90.62|Bacteroidetes|Bacteroidia|Bacteroidales|Porphyromonadaceae|Parabacteroides|merdae|
GGTTTAATTCGATGATACGCGAGGAACCTTACCCGGGATTGAACGGTAGCGGACGTACGTGGAAACATGTATTCTAGCAATAGCCGCTATCGAGGTGCTGCATGGTTGTCGTCAGCTCGTGCCGTGAGGTGTCGGCTTAAGTGCCATAACGAGCGCAACCCTCATCGTCAGTTACTAACAGGTAAAGCTGAGGACTCTGGCGAGACTGCAGCGTAAGCTGCGA
>MG|4|V67|F|21|89.33|Bacteroidetes|Bacteroidia|Bacteroidales|Porphyromonadaceae|Parabacteroides|distasonis|
GGTTTAATTCGATGATACGCGAGGAACCTTACCCGGGATTGAACGCGGCGGGACGTACCTGGAAACAGGTATTCCAGCAATGGCCGGCCGCGAGGTGCTGCATGGTTGTCGTCAGCTCGTGCCGTGAGGTGTCGGCTTAAGTGCCATAACGAGCGCAACCCTTGCCGATAGTTACTAACAAGTAGCGTTGAGGACTCTGTCGGGACTGCCAGCGTAAGCTGCGA
>MG|4|V67|F|23|86.4|Bacteroidetes|Bacteroidia|Bacteroidales|Porphyromonadaceae|Barnesiella|viscericola|
GGTTTAATTCGATGATACGCGAGGGACCTTACCCGGGCTCGAACGCCATGGCGACATTCCTGAAAGGGGATGGCCCGCAAGGGGCCATGGCGAGGTGCTGCATGGTTGTCGTCAGCTCGTGCCGTGAGGTGTCGGCTTAAGTGCCATAACGAGCGCAACCCCCATCCACGGTTGCCAACGGGTCAAGCCGGGGACTCCGTGGAGACTGCCGGCGCAAGCTGCGA
>MG|4|V67|R|40|93.78|Bacteroidetes|Bacteroidia|Bacteroidales|Porphyromonadaceae|Parabacteroides|distasonis|
TCGCAGCTTACGCTGGCAGTCCCGACAGAGTCCTCAACATAACTTGTTAGTAACTGTCGGCAAGGGTTGCGCTCGTTATGGCACTTAAGCCGACACCTCACGGCACGAGCTGACGACAACCATGCAGCACCTCGCAATCTGCTATTGCTAGAAAGGGTGTTTCCACCCCTGTCAGACTGCGTTCAATCCCGGGTAAGGTTCCTCGCGTATCATCGAATTAAACC
>MG|4|V67|R|15|87.67|Bacteroidetes|Bacteroidia|Bacteroidales|Porphyromonadaceae|Tannerella|sp.|
TCGCATCTTACGACGGCAGTCTATCCAGAGTCCCCGGCATCGCCCGATGGCAACTGGATATCAGGGTTGCGCTCGTTATGGCACTTAAGCCGACACCTCACGGCACGAGCTGACGACAACCATGCAGCACCTACATGCCTGCCATTGCTGGAAGGCGGCTTTCGCCGCCCGTCAGGCACATTTCAAGCCCGGGTAAGGTTCCTCGCGTATCATCGAATTAAACC
>MG|4|V67|F|282|88.74|Bacteroidetes|Bacteroidia|Bacteroidales|Porphyromonadaceae|Parabacteroides|distasonis|
GGTTTAATTCGATGATACGCGAGGAACCTTACCCGGGATTGAACGCGGCGGGACGTACCTGGAAACAGGTATTCCAGCAATGGCCGGCCGCGAGGTGCTGCATGGTTGTCGTCAGCTCGTGCCGTGAGGTGTCGGCTTAAGTGCCATAACGAGCGCAACCCTTGCCGATAGTTACTAACAAGTAGCGTTGAGGACTCTATCGGGACTGCCAGCGTAAGCTGTGA
>MG|4|V67|F|20|92.69|Bacteroidetes|Bacteroidia|Bacteroidales|Porphyromonadaceae|Parabacteroides|merdae|
GGTTTAATTCGATGATACGCGAGGAACCTTACCCGGGATTGAACGCAGTCTGACGGGGGTGGAAACACCCTTTCTAGCAATAGCAGATTGCGAGGTGCTGCATGGTTGTCGTCAGCTCGTGCCGTGAGGTGTCGGCTTAAGTGCCATAACGAGCGCAACCCTTATCGATAGTTACTAACAGGCAAAGCTGAGGACTCAATCGAGACTGCCGGCGCAAGCCGAGA
>MG|4|V67|R|12|84.28|Bacteroidetes|Bacteroidia|Bacteroidales|Porphyromonadaceae|Barnesiella|viscericola|
TCGCGGCTTGCGCCGGCAGTCCGTCCAGAGTCCCCGGCTTGACCCGCTGGCAACTGGACGCGGGGGGTTGCGCTCGTTATGGCACTTGAGCCGACACCTCACGGCACGAGCTGACGACAACCATGCAGCACCTCGCCGGATCCCCCCTCGCGGGGCAAGGCCTTTCAGCCTCTGAGCTCCGGCGTTCGAGCCCGGGTAAGGTTCCTCGCGTATCATCGAATTAAACC
>MG|4|V67|F|83|89.59|Bacteroidetes|Bacteroidia|Bacteroidales|Porphyromonadaceae|Barnesiella|viscericola|
GGTTTAATTCGATGATACGCGAGGAACCTTACCCGGCTCAAACGTTGGGGGAATGCATATGAAAGTATGCAGCCAGCAATGGTCGCCAACGAGGTGCTGCATGGTTGTCGTCAGCTCGTGCCGTGAGGTGTCGGCTTAAGTGCCATAACGAGCGCAACCCTTATCGATAGTTACTAACAGGCAAAGCTGAGGACTCAATCGAGACTGCCGGCGCAAGCCGAGA
>MG|4|V67|F|24|88.34|Bacteroidetes|Bacteroidia|Bacteroidales|Porphyromonadaceae|Parabacteroides|gordonii|
GGTTTAATTCGATGATACGCGAGGAACCTTACCCGGGATAGAACGTTGGTGGACGTACAATGAAAGTTGTATTCTAGCAATAGCCGCCAACGAGGTGCTGCATGGTTGTCGTCAGCTCGTGCCGTGAGGTGTCGGCTTAAGTGCCATAACGAGCGCAACCCTTGCCGTTAGTTACTAACAGGAGAGCTGAGGACTCTAACGGGACTGCCAGCGTAAGCTGCGA
>MG|4|V67|F|196|88.29|Bacteroidetes|Bacteroidia|Bacteroidales|Porphyromonadaceae|Parabacteroides|distasonis|
GGTTTAATTCGATGATACGCGAGGAACCTTACCCGGGATTGAACGCGGCGGGACGTACCTGGAAACAGGTATTCCAGCAATGGCCGGCCGCGAGGTGCTGCATGGTTGTCGTCAGCTCGTGCCGTGAGGTGTCGGCTTAAGTGCCATAACGAGCGCAACCCTTGCCGATAGTTACTAGCAAGTAGCGTTGAGGACTCTATCGGGACTGCCAGCGTAAGCTGTGA
>MG|4|V67|R|10|92.92|Bacteroidetes|Bacteroidia|Bacteroidales|Porphyromonadaceae|Parabacteroides|distasonis|
TCGCAGCTTACGCTGGCAGTCCCGACAGAGTCCTCAACGCTACTTGTTAGTAACTGTCGGCAAGGGTTGCGCTCGTTATGGCACTTAAGCCGACACCTCACGGCACGAGCTGACGACAACCCATGCAGCACCTCGCAATCTGCTATTGCTAGAAAGGGTGTTTCCACCCCCGTCAGACTGCGTTCAATCCCGGGTAAGGTTCCTCGCGTATCATCGAATTAAACC
>MG|4|V67|F|12|86.78|Bacteroidetes|Bacteroidia|Bacteroidales|Porphyromonadaceae|Parabacteroides|distasonis|
GGTTTAATTCGATGATACGCGAGGAACCTTACCCGGGCTCGAACGGTGCAGGAATCGGCCAGAGATGGCCGAGCTCTTCGGAGCCTGTATCGAGGTGCTGCATGGTTGTCGTCAGCTCGTGCCGTGAGGTGTCGGCTTAAGTGCCATAACGAGCGCAACCCTTGCTGACAGTTACTAACAAGTAGCGTTGAGGACTCTGTCGGGACTGCCAGCGTAAGCTGCGA
>MG|4|V67|R|13|89.38|Bacteroidetes|Bacteroidia|Bacteroidales|Porphyromonadaceae|Parabacteroides|distasonis|
TCGCAGCTTACGCTGGCAGTCCCGACAGAGTCCTCAACGCTACTTGTTAGTAACTGTCGGCAAGGGTTGCGCTCGTTATGGCACTTAAGCCGACACCTCACGGCACGAGCTGACGACAACCATGCAGCACCTCGCGGCCGGCCATTGCTGGAATACCTGTTTCCAGGTACGTCCCGCCGCGTTCAATCCCGGGTAAGGTTCCTCGCGTATCATCGAATTAAACC
>MG|4|V67|F|10|88.89|Bacteroidetes|Bacteroidia|Bacteroidales|Porphyromonadaceae|Parabacteroides|distasonis|
GGTTTAATTCGATGATACGCGAGGAACCTTACCCGGGATTGAACGCGGCGGGACGTACCTGGAAACAGGTATTCCAGCAATGGCCGGCCGCGAGGTGCTGCATGGTTGTCGTCAGCTCGTGCCGTGAGGTGTCGGCTTAAGTGCCATAACGAGCGCAACCCTTGCCGATAGTTACTAACAAGTAGCGTTGAGGACTCTATCGGGACTGCCAGCGTAAGCTGCGA
>MG|4|V67|F|10|90.37|Bacteroidetes|Bacteroidia|Bacteroidales|Porphyromonadaceae|Parabacteroides|merdae|
GGTTTAATTCGATGATACGCGAGGAACCTTACCCGGGATTGAACGCAGTCTGACGGGGGTGGAAACACCCTTTCTAGCAATAGCAGATTGCGAGGTGCTGCATGGTTGTCGTCAGCTCGTGCCGTGAGGTGTCGGCTTAAGTGCCATAACGAGCGCAACCCTCATTTCCAGTTGCCATCGGGTAATGCCGGGGACTCTGGAGAGACTGCCGTCGTAAGATGCGA
>MG|4|V67|R|15|83.78|Bacteroidetes|Bacteroidia|Bacteroidales|Porphyromonadaceae|Candidatus Vestibaculum|Vestibaculum|
TCGCGGCTTGCGCCGGCAGTCCGTCCAGAGTCCCCGACTTCACTCGCTGGCAACTGGACGCGGGGGGTTGCGCTCGTTATGGCACTTGAGCCGACACCTCACGGCACGAGCTGACGACAACCATGCAGCACCTCGCCGGATCCCCCCTCGCGGGGCAAGGCCTTTCAGCCTCTGAGCTCCGGCGTTCGAGCCCGGGTAAGGTTCCTCGCGTATCATCGAATTAAACC
>MG|4|V67|F|31|83.71|Bacteroidetes|Bacteroidia|Bacteroidales|Porphyromonadaceae|Candidatus Vestibaculum|Vestibaculum|
GGTTTAATTCGATGATACGCGAGGAACCTTACCCGGGCTCGAACGCCGGAGCTCAGAGGCTGAAAGGCCTTGCCCCGCGAGGGGGATCCGGCGAGGTGCTGCATGGTTGTCGTCAGCTCGTGCCGTGAGGTGTCGGCTCAAGTGCCATAACGAGCGCAACCCCCCGCGTCCAGTTGCCAGCGAGTGAAGTCGGGGACTCTGGACGGACTGCCGGCGCAAGCCGCGA
>MG|4|V67|F|54|87.67|Bacteroidetes|Bacteroidia|Bacteroidales|Porphyromonadaceae|Tannerella|sp.|
GGTTTAATTCGATGATACGCGAGGAACCTTACCCGGGCTTGAAATGTGCCTGACGGGCGGCGAAAGCCGCCTTCCAGCAATGGCAGGCATGTAGGTGCTGCATGGTTGTCGTCAGCTCGTGCCGTGAGGTGTCGGCTTAAGTGCCATAACGAGCGCAACCCTGATATCCAGTTGCCATCGGGCGATGCCGGGGACTCTGGATAGACTGCCGTCGTAAGATGCGA
>MG|4|V67|F|94|84.16|Bacteroidetes|Bacteroidia|Bacteroidales|Porphyromonadaceae|Candidatus Vestibaculum|Vestibaculum|
GGTTTAATTCGATGATACGCGAGGAACCTTACCCGGGCTCGAACGCCGGAGCTCAGAGGCTGAAAGGCCTTGCCCCGCGAGGGGGGATCCGGCGAGGTGCTGCATGGTTGTCGTCAGCTCGTGCCGTGAGGTGTCGGCTCAAGTGCCATAACGAGCGCAACCCCCGCGTCCAGTTGCCAGCGAGTGAAGTCGGGGACTCTGGACGGACTGCCGGCGCAAGCCGCGA
>MG|4|V67|F|17|88.18|Bacteroidetes|Bacteroidia|Bacteroidales|Porphyromonadaceae|Parabacteroides|distasonis|
GGTTTAATTCGATGATACGCGAGGAACCTTACCCGGGATTGAACGCGGCGGGACGTACCTGGAAACAGGTATTCCAGCAATGGCCGGCCGCGAGGTGCTGCATGGTTGTCGTCAGCTCGTGCCGTGAGGTGTCGGCTTAAGTGCCATAACGAGCGCAACCCTTGCTGACAGTTGCCATCAGGTAAAGCTGGGGACTCTGTCGGGACTGCCACCGTAAGGTGTGA
>MG|4|V67|F|42|88.5|Bacteroidetes|Bacteroidia|Bacteroidales|Porphyromonadaceae|Parabacteroides|merdae|
GGTTTAATTCGATGATACGCGAGGAACCTTACCCGGGATTGAACGTGGTTTGACGTACCTGGAAACAGGTATTCCAGCAATGGCAAATCACGAGGTGCTGCATGGTTGTCGTCAGCTCGTGCCGTGAGGTGTCGGCTTAAGTGCCATAACGAGCGCAACCCTCGCCGACAGTTACTAGCAAGTGATGTTGAGGACTCTGTCGGGACTGCCAGCGTAAGCTGTGA
>MG|4|V67|F|11|94.52|Bacteroidetes|Bacteroidia|Bacteroidales|Porphyromonadaceae|Parabacteroides|distasonis|
GGTTTAATTCGATGATACGCGAGGAACCTTACCCGGGATTGAACGCAGTCTGACGGGGGTGGAAACACCCTTTCTAGCAATAGCAGATTGCGAGGTGCTGCATGGTTGTCGTCAGCTCGTGCCGTGAGGTGTCGGCTTAAGTGCCATAACGAGCGCAACCCTTGCCGACAGTTACTAACAGTTAAAGCTGAGGACTCTGGCGGGACTGCCATCGTAAGATGTGA
>MG|4|V67|F|12|87.95|Bacteroidetes|Bacteroidia|Bacteroidales|Porphyromonadaceae|Parabacteroides|distasonis|
GGTTTAATTCGATGATACGCGAGGAACCTTACCCGGGATTGAACGTGGTTTGACGTACCTGGAAACAGGTATTCCAGCAATGGCAAACCAGAGGTGCTGCATGGTTGTCGTCAGCTCGTGCCGTGAGGTGTCGGCTTAAGTGCCATAACGAGCGCAACCCTCGCCGACAGTTACTAGCAAGTAAAGTTGAGGACTCTGTCGGGACTGCCAGCGTAAGCTGTGA
>MG|4|V67|F|56|89.64|Bacteroidetes|Bacteroidia|Bacteroidales|Porphyromonadaceae|Barnesiella|viscericola|
GGTTTAATTCGATGATACGCGAGGAACCTTACCCGGGCTCAAACGTTGGGGGGAATGCATATGAAAGTATGCAGCCAGCAATGGTCGCCAACGAGGTGCTGCATGGTTGTCGTCAGCTCGTGCCGTGAGGTGTCGGCTTAAGTGCCATAACGAGCGCAACCCTTATCGATAGTTACTAACAGGCAAAGCTGAGGACTCAATCGAGACTGCCGGCGCAAGCCGAGAA
>MG|4|V67|R|73|82.89|Bacteroidetes|Bacteroidia|Bacteroidales|Porphyromonadaceae|Barnesiella|intestinihominis|
TCGCGGCTTGCGCCGGCAGTCCGTCCAGAGTCCCCGACTTCACTCGCTGGCAACTGGACGCGGGGGGTTGCGCTCGTTATGGCACTTGAGCCGACACCTCACGGCACGAGCTGACGACAACCATGCAGCACCTCGCCGGATCCCCCTCGCGGGGCGGCCCCTTTCAGGGCCTGAGCTCCGGCGTTCGAGCCCGGGTAAGGTTCCTCGCGTATCATCGAATTAAACC
>MG|4|V67|F|30|86.61|Bacteroidetes|Bacteroidia|Bacteroidales|Porphyromonadaceae|Barnesiella|intestinihominis|
GGTTTAATTCGATGATACGCGAGGAACCTTACCCGGGCTCAAACGTTGGGGGAATGCATATGAAAGTATGCAGCCAGCAATGGTCGCCAACGAGGTGCTGCATGGTTGTCGTCAGCTCGTGCCGTGAGGTGTCGGCTTAAGTGCCATAACGAGCGCAACCCCTCCCTCCAGTTGCCATCGGGTGATGCCGGGGACTCTGGAGGCACTGCCGCCGCAAGGCGCGA
>MG|4|V67|F|15|88.11|Bacteroidetes|Bacteroidia|Bacteroidales|Porphyromonadaceae|Parabacteroides|distasonis|
GGTTTAATTCGATGATACGCGAGGAACCTTACCCGGGCTCGAACGCCATTCCGACGAGCTGGAAACAGCGAGGCCCGCAAGGGGGGGATGGCGAGGTGCTGCATGGTTGTCGTCAGCTCGTGCCGTGAGGTGTCGGCTTAAGTGCCATAACGAGCGCAACCCTTGCCGACAGTTACTAACAAGTAGCGTTGAGGACTCTGTCGGGACTGCCAGCGTAAGCTGCGA
>MG|4|V67|F|10|87.89|Bacteroidetes|Bacteroidia|Bacteroidales|Porphyromonadaceae|Parabacteroides|gordonii|
GGTTTAATTCGATGATACGCGAGGAACCTTACCCGGGATAGAACGTTGGTGGACGTACAATGAAAGTTGTATTCTAGCAATAGCCGCCAAGAGGTGCTGCATGGTTGTCGTCAGCTCGTGCCGTGAGGTGTCGGCTTAAGTGCCATAACGAGCGCAACCCTTGCCGTTAGTTACTAACAGGAGAGCTGAGGACTCTAACGGGACTGCCAGCGTAAGCTGCGA
>MG|4|V67|R|10|88.55|Bacteroidetes|Bacteroidia|Bacteroidales|Porphyromonadaceae|Parabacteroides|distasonis|
TCGCAGCTTACGCTGGCAGTCCCGACAGAGTCCTCAACGCTACTTGTTAGTAACTGTCGGCAAGGGTTGCGCTCGTTATGGCACTTAAGCCGACACCTCACGGCACGAGCTGACGACAACCATGCAGCACCTCTGATTTGCCATTGCTGGAATACCTGTTTCCAGGTACGTCAAACCACGTTCAATCCCGGGTAAGGTTCCTCGCGTATCATCGAATTAAACC
>MG|4|V67|F|37|93.81|Bacteroidetes|Bacteroidia|Bacteroidales|Porphyromonadaceae|Parabacteroides|distasonis|
GGTTTAATTCGATGATACGCGAGGAACCTTACCCGGGATTGAACGCAGTCTGACGGGGGGTGGAAACACCCTTTCTAGCAATAGCGGATTGCGAGGTGCTGCATGGTTGTCGTCAGCTCGTGCCGTGAGGTGTCGGCTTAAGTGCCATAACGAGCGCAACCCTTGCCGACAGTTACTAACAAGTAAAGTTGAGGACTCTGTCGGGACTGCCAGCGTAAGCTGCGA
>MG|4|V67|F|73|84.58|Bacteroidetes|Bacteroidia|Bacteroidales|Porphyromonadaceae|Barnesiella|viscericola|
GGTTTAATTCGATGATACGCGAGGAACCTTACCCGGGCTCGAACGCCGGAGCTCAGAGGCTGAAAGGCCTTGCCCCGCGAGGGGGATCCGGCGAGGTGCTGCATGGTTGTCGTCAGCTCGTGCCGTGAGGTGTCGGCTCAAGTGCCATAACGAGCGCAACCCCCGCGTCCAGTTGCCAGCGGGTCAAGCCGGGGACTCTGGACGGACTGCCGGCGCAAGCCGCGA
>MG|4|V67|R|10|88.57|Bacteroidetes|Bacteroidia|Bacteroidales|Porphyromonadaceae|Barnesiella|viscericola|
TCACACCTTACGGTGGCAGTCCCGACAGAGTCCCCAGCTTTACCTGATGGCAACTGTCAGCAAGGGTTGCGCTCGTTATGGCACTTAAGCCGACACCTCACGGCACGAGCTGACGACAACCATGCAGCACCTCGTTGGCGACCATTGCTGGCTGCATACTTTCATATGCATTCCCCCAACGTTTGAGCCCGGGTAAGGTTCCTCGCGTATCATCGAATTAAACC
>MG|4|V67|R|14|89.33|Bacteroidetes|Bacteroidia|Bacteroidales|Porphyromonadaceae|Parabacteroides|distasonis|
TCGCAGCTTACGCTGGCAGTCCCGACAGAGTCCTCAACGCTACTTGTTAGTAACTATCGGCAAGGGTTGCGCTCGTTATGGCACTTAAGCCGACACCTCACGGCACGAGCTGACGACAACCATGCAGCACCTCGCGGCCGGCCATTGCTGGAATACCTGTTTCCAGGTACGTCCCGCCGCGTTCAATCCCGGGTAAGGTTCCTCGCGTATCATCGAATTAAACC
>MG|4|V67|F|30|84.07|Bacteroidetes|Bacteroidia|Bacteroidales|Porphyromonadaceae|Tannerella|forsythia|
GGTTTAATTCGATGATACGCGAGGAACCTTACCCGGGCTCGAACGGTGAGCGAACACTTCAGAGATGGAGTGGTCCTTCGGGACGCTTATCGAGGTGCTGCATGGTTGTCGTCAGCTCGTGCCGTGAGGTGTCGGCTTAAGTGCCATAACGAGCGCAACCCTTGCCGACAGTTACTAACAAGTAGCGTTGAGGACTCTGTCGGGACTGCCAGCGTAAGCTGCGA
>MG|4|V67|F|15|88.84|Bacteroidetes|Bacteroidia|Bacteroidales|Porphyromonadaceae|Parabacteroides|distasonis|
GGTTTAATTCGATGATACGCGAGGAACCTTACCCGGGATTGAACGTGGTTTGACGTACCTGGAAACAGGTATTCCAGCAATGGCAAATCAGAGGTGCTGCATGGTTGTCGTCAGCTCGTGCCGTGAGGTGTCGGCTTAAGTGCCATAACGAGCGCAACCCTCGCCGACAGTTACTAACAAGTAAAGTTGAGGACTCTGTCGGGACTGCCAGCGTAAGCTGTGA
>MG|4|V67|R|108|92.89|Bacteroidetes|Bacteroidia|Bacteroidales|Porphyromonadaceae|Parabacteroides|distasonis|
TCGCAGCTTACGCTGGCAGTCCCGACAGAGTCCTCAACGCTACTTGTTAGTAACTGTCGGCAAGGGTTGCGCTCGTTATGGCACTTAAGCCGACACCTCACGGCACGAGCTGACGACAACCATGCAGCACCTCGCAATCCGCTATTGCTAGAAAGGATGTTTCCACCCCCGTCAGACTGCGTTCAATCCCGGGTAAGGTTCCTCGCGTATCATCGAATTAAACC
>MG|4|V67|F|23|85.78|Bacteroidetes|Bacteroidia|Bacteroidales|Porphyromonadaceae|Parabacteroides|merdae|
GGTTTAATTCGATGATACGCGAGGAACCTTACCCGGGATTGAACGTGGTTTGACGTACCTGGAAACAGGTATTCCAGCAATGGCAAATCAGAGGTGCTGCATGGTTGTCGTCAGCTCGTGCCGTGAGGTGTCGGCTTAAGTGCCATAACGAGCGCAACCCCTCCCTCCAGTTGCCATCGGGTGATGCCGGGGACTCTGGAGGCACTGCCGCCGCAAGGCGCGA
>MG|4|V67|F|11|87.22|Bacteroidetes|Bacteroidia|Bacteroidales|Porphyromonadaceae|Parabacteroides|distasonis|
GGTTTAATTCGATGATACGCGAGGAACCTTACCCGGGCTCGAACGGTGCAGGAATCGGTCAGAGATGGCCGAGCTCTTCGGAGCCTGTATCGAGGTGCTGCATGGTTGTCGTCAGCTCGTGCCGTGAGGTGTCGGCTTAAGTGCCATAACGAGCGCAACCCTTGCTGACAGTTACTAACAAGTAGCGTTGAGGACTCTGTCGGGACTGCCAGCGTAAGCTGCGA
>MG|4|V67|F|21|88.74|Bacteroidetes|Bacteroidia|Bacteroidales|Porphyromonadaceae|Butyricimonas|virosa|
GGTTTAATTCGATGATACGCGAGGAACCTTACCCGGGTTTAAATGGGAAATGGCGTGCCGTGAAAGCGGTATTTCCTTCGGGACATTTTTCAAGGTGCTGCATGGTTGTCGTCAGCTCGTGCCGTGAGGTGTCGGGTCAAGTCCCATAACGAGCGCAACCCCTGCCGTCAGTTGCCATCGGTGAAAGCCGGGCACTCTGTCGGGACTGCCGCCGTAAGGTGAGA
>MG|4|V67|F|15|86.78|Bacteroidetes|Bacteroidia|Bacteroidales|Porphyromonadaceae|Parabacteroides|distasonis|
GGTTTAATTCGATGATACGCGAGGAACCTTACCCGGGCTCGAACGGTGCAGGAATCGGCCAGAGATGGCCGAGCTCTTCGGAGCCTGTATCGAGGTGCTGCATGGTTGTCGTCAGCTCGTGCCGTGAGGTGTCGGCTTAAGTGCCATAACGAGCGCAACCCTTGCCGACAGTTACTAACAAGTAGCGTTGAGGACTCTGTCGGGACTGCAGCGTAAGCTGCGA
>MG|4|V67|F|38|84.65|Bacteroidetes|Bacteroidia|Bacteroidales|Porphyromonadaceae|Barnesiella|viscericola|
GGTTTAATTCGATGATACGCGAGGAACCTTACCCGGGCTCGAACGCCGGAGCTCAGAGGCTGAAAGGCCTTGCCCCGCGAGGGGGGATCCGGCGAGGTGCTGCATGGTTGTCGTCAGCTCGTGCCGTGAGGTGTCGGCTCAAGTGCCATAACGAGCGCAACCCCCGCGTCCAGTTGCCAGCGGGTCAAGCCGGGGACTCTGGACGGACTGCCGGCGCAAGCCGCGA
>MG|4|V67|F|11|88.29|Bacteroidetes|Bacteroidia|Bacteroidales|Porphyromonadaceae|Butyricimonas|virosa|
GGTTTAATTCGATGATACGCGAGGAACCTTACCCGGGTTTAAATGGGAAATGGCGTACTGTGAAAGCGGTATTTCCTTCGGGACATTTTTCAAGGTGCTGCATGGTTGTCGTCAGCTCGTGCCGTGAGGTGTCGGGTCAAGTCCCATAACGAGCGCAACCCCTGCCGTCAGTTGCCATCGGTTATAGCCGGGCACTCTGTCGGGACTGCCGCCGTAAGGTGAGA
>MG|4|V67|R|22|93.81|Bacteroidetes|Bacteroidia|Bacteroidales|Porphyromonadaceae|Parabacteroides|distasonis|
TCGCAGCTTACGCTGGCAGTCCCGACAGAGTCCTCAACTTTACTTGTTAGTAACTGTCGGCAAGGGTTGCGCTCGTTATGGCACTTAAGCCGACACCTCACGGCACGAGCTGACGACAACCATGCAGCACCTCGCAATCTGCTATTGCTAGAAAGGGTGTTTCCACCCCCCGTCAGACTGCGTTCAATCCCGGGTAAGGTTCCTCGCGTATCATCGAATTAAACC
>MG|4|V67|F|36|84.28|Bacteroidetes|Bacteroidia|Bacteroidales|Porphyromonadaceae|Barnesiella|viscericola|
GGTTTAATTCGATGATACGCGAGGAACCTTACCCGGGCTCGAACGCCGGAGCTCAGAGGCTGAAAGGCCTTGCCCCGCGAGGGGGGATCCGGCGAGGTGCTGCATGGTTGTCGTCAGCTCGTGCCGTGAGGTGTCGGCTCAAGTGCCATAACGAGCGCAACCCCCCGCGTCCAGTTGCCAGCGGGTCAAGCCGGGGACTCTGGACGGACTGCCGGCGCAAGCCGCGA
>MG|4|V67|F|13|86.84|Bacteroidetes|Bacteroidia|Bacteroidales|Porphyromonadaceae|Parabacteroides|distasonis|
GGTTTAATTCGATGATACGCGAGGAACCTTACCCGGGCTCGAACGGCGTCCGGATGCCGCGGAGACGCGGCAGTCTCATGACGGTCGCCGAGGTGCTGCATGGTTGTCGTCAGCTCGTGCCGTGAGGTGTCGGCTTAAGTGCCATAACGAGCGCAACCCTTGCCGACAGTTACTAACAAGTAGCGTTGAGGACTCTGTCGGGACTGCCAGCGTAAGCTGCGA
>MG|4|V67|F|20|88.29|Bacteroidetes|Bacteroidia|Bacteroidales|Porphyromonadaceae|Parabacteroides|distasonis|
GGTTTAATTCGATGATACGCGAGGAACCTTACCCGGGATTGAACGCGGCGGGACGTACCTGGAAACAGGTATTCCAGCAATGGCCGGCCGAGAGGTGCTGCATGGTTGTCGTCAGCTCGTGCCGTGAGGTGTCGGCTTAAGTGCCATAACGAGCGCAACCCTTGCCGATAGTTACTAACAAGTAGCGTTGAGGACTCTATCGGGACTGCCAGCGTAAGCTGTGA
>MG|4|V67|F|49|84.55|Bacteroidetes|Bacteroidia|Bacteroidales|Porphyromonadaceae|Barnesiella|intestinihominis|
GGTTTAATTCGATGATACGCGAGGAACCTTACCCGGGCTTGAACGCAGGGGGGATGCGGGTGAAAGCCCGCAGCTGGAAACAGCCGCCTGCGAGGTGCTGCATGGTTGTCGTCAGCTCGTGCCGTGAGGTGTTAGGTCAAGTCCTGCAACGAGCGCAACCCCTACCCACAGTTGCCAGCGCGTAGCGGCGGGGACTCAGTGGGGACTGCCCGCGCAAGCGGAGAG
>MG|4|V67|R|10|92.79|Bacteroidetes|Bacteroidia|Bacteroidales|Porphyromonadaceae|Parabacteroides|distasonis|
TCACAGCTTACGCTGGCAGTCCCGATAGAGTCCTCAACGCTACTTGTTAGTAACTGTCGGCAAGGGTTGCGCTCGTTATGGCACTTAAGCCGACACCTCACGGCACGAGCTGACGACAACCATGCAGCACCTCGCAATCTGCTATTGCTAGAAAGGGTGTTTCCACCCCCGTCAGACTGCGTTCAATCCCGGGTAAGGTTCCTCGCGTATCATCGAATTAAACC
>MG|4|V67|F|11|88.55|Bacteroidetes|Bacteroidia|Bacteroidales|Porphyromonadaceae|Parabacteroides|distasonis|
GGTTTAATTCGATGATACGCGAGGAACCTTACCCGGGATTGAACGTGGTTTGACGTACCTGGAAACAGGTATTCCAGCAATGGCAAATCAGAGGTGCTGCATGGTTGTCGTCAGCTCGTGCCGTGAGGTGTCGGCTTAAGTGCCATAACGAGCGCAACCCTCGCCGACAGTTACTAGCAAGTAAAGTTGAGGACTCTGTCGGGACTGCCAGCGTAAGCTGCGA
>MG|4|V67|F|11|86.84|Bacteroidetes|Bacteroidia|Bacteroidales|Porphyromonadaceae|Parabacteroides|distasonis|
GGTTTAATTCGATGATACGCGAGGAACCTTACCCGGGCTCGAACGGCGTCCGGATGCCGCGGAGACGCGGCAGTCTACGGACGGGCGCCGAGGTGCTGCATGGTTGTCGTCAGCTCGTGCCGTGAGGTGTCGGCTCAAGTGCCATAACGAGCGCAACCCTTGCCGACAGTTACTAACAAGTAGCGTTGAGGACTCTGTCGGGACTGCCAGCGTAAGCTGCGA
>MG|4|V67|F|16|90.18|Bacteroidetes|Bacteroidia|Bacteroidales|Porphyromonadaceae|Parabacteroides|distasonis|
GGTTTAATTCGATGATACGCGAGGAACCTTACCCGGGTTTGAACGCGGGTGGACAGCCGAGGAAACTCGGTCTCTAGCAATAGCCGCTTGCGAGGTGCTGCATGGTTGTCGTCAGCTCGTGCCGTGAGGTGTCGGCTTAAGTGCCATAACGAGCGCAACCCCCATCGCCAGTTACTAACAGTTAAAGCTGAGGACTCTGGCGAGACTGCCAGCGTAAGTTGCGA
>MG|4|V67|F|11|88.55|Bacteroidetes|Bacteroidia|Bacteroidales|Porphyromonadaceae|Parabacteroides|distasonis|
GGTTTAATTCGATGATACGCGAGGAACCTTACCCGGGCTCGAACGCCATTCCGACGAGCTGGAAACAGCGAGGCCCGCAAGGGGGGATGGCGAGGTGCTGCATGGTTGTCGTCAGCTCGTGCCGTGAGGTGTCGGCTTAAGTGCCATAACGAGCGCAACCCTTGCCGACAGTTACTAACAAGTAGCGTTGAGGACTCTGTCGGGACTGCCAGCGTAAGCTGCGAG
>MG|4|V67|R|14|84.07|Bacteroidetes|Bacteroidia|Bacteroidales|Porphyromonadaceae|Tannerella|forsythia|
TCGCAGCTTACGCTGGCAGTCCCGACAGAGTCCTCAACGCTACTTGTTAGTAACTGTCGGCAAGGGTTGCGCTCGTTATGGCACTTAAGCCGACACCTCACGGCACGAGCTGACGACAACCATGCAGCACCTCGATAAGCGTCCCGAAGGACCACTCCATCTCTGAAGTGTTCGCTCACCGTTCGAGCCCGGGTAAGGTTCCTCGCGTATCATCGAATTAAACC
>MG|4|V67|F|64|88.5|Bacteroidetes|Bacteroidia|Bacteroidales|Porphyromonadaceae|Parabacteroides|merdae|
GGTTTAATTCGATGATACGCGAGGAACCTTACCCGGGATTGAACGTGGTTTGACGTACCTGGAAACAGGTATTCCAGCAATGGCAAATCAGAGGTGCTGCATGGTTGTCGTCAGCTCGTGCCGTGAGGTGTCGGCTTAAGTGCCATAACGAGCGCAACCCTCGCCGACAGTTACTAGCAAGTGAAGTTGAGGACTCTGTCGGGACTGCCAGCGTAAGCTGTGA
>MG|4|V67|F|12|91.78|Bacteroidetes|Bacteroidia|Bacteroidales|Porphyromonadaceae|Parabacteroides|distasonis|
GGTTTAATTCGATGATACGCGAGGAACCTTACCCGGGATTGAACGCAGTCTGACGGGGGTGGAAACACCCTTTCTAGCAATAGCAGATTGCGAGGTGCTGCATGGTTGTCGTCAGCTCGTGCCGTGAGGTGTCGGCTTAAGTGCCATAACGAGCGCAACCCTTGCTGACAGTTGCCATCAGGTAATGCTGGGGACTCTGTCGGGACTGCCACCGTAAGGTGTGA
>MG|4|V67|F|408|92.92|Bacteroidetes|Bacteroidia|Bacteroidales|Porphyromonadaceae|Parabacteroides|distasonis|
GGTTTAATTCGATGATACGCGAGGAACCTTACCCGGGATTGAACGCAGTCTGACGGGGGGTGGAAACACCCTTTCTAGCAATAGCAGATTGCGAGGTGCTGCATGGTTGTCGTCAGCTCGTGCCGTGAGGTGTCGGCTTAAGTGCCATAACGAGCGCAACCCTTGCCGACAGTTACTAACAAGTAGCGTTGAGGACTCTGTCGGGACTGCCAGCGTAAGCTGCGA
>MG|4|V67|F|95|93.78|Bacteroidetes|Bacteroidia|Bacteroidales|Porphyromonadaceae|Parabacteroides|distasonis|
GGTTTAATTCGATGATACGCGAGGAACCTTACCCGGGATTGAACGCAGTCTGACAGGGGTGGAAACACCCTTTCTAGCAATAGCAGATTGCGAGGTGCTGCATGGTTGTCGTCAGCTCGTGCCGTGAGGTGTCGGCTTAAGTGCCATAACGAGCGCAACCCTTGCCGACAGTTACTAACAAGTTATGTTGAGGACTCTGTCGGGACTGCCAGCGTAAGCTGCGA
>MG|4|V67|F|18|95.09|Bacteroidetes|Bacteroidia|Bacteroidales|Porphyromonadaceae|Barnesiella|viscericola|
GGTTTAATTCGATGATACGCGAGGAACCTTACCCGGGCTCAAACGCAGGAGGAATAACAGTGAAAGCTGTTAGCCAGCAATGGCCACCTGCGAGGTGCTGCATGGTTGTCGTCAGCTCGTGCCGTGAGGTGTCGGCTTAAGTGCCATAACGAGCGCAACCCCTATTGACAGTTACTAACGGGTCAAGCCGAGGACTCTGTCGAGACTGCCGGCGCAAGCCGCGA
>MG|4|V67|F|13|90.41|Bacteroidetes|Bacteroidia|Bacteroidales|Porphyromonadaceae|Parabacteroides|distasonis|
GGTTTAATTCGATGATACGCGAGGAACCTTACCCGGGTTTGAACGCAGTCTGACCGCCGATGAAAGTCGGTTTCTAGCAATAGCGGATTGCGAGGTGCTGCATGGTTGTCGTCAGCTCGTGCCGTGAGGTGTCGGCTTAAGTGCCATAACGAGCGCAACCCTTGCTGACAGTTGCCATCAGGTAAAGCTGGGGACTCTGTCGGGACTGCCACCGTAAGGTGTGA
>MG|4|V67|F|12|92.51|Bacteroidetes|Bacteroidia|Bacteroidales|Porphyromonadaceae|Parabacteroides|distasonis|
GGTTTAATTCGATGATACGCGAGGAACCTTACCCGGGATTGAACGCAGTCTGACGGGGGGTGGAAACACCCTTTTCTAGCAATAGCAGATTGCGAGGTGCTGCATGGTTGTCGTCAGCTCGTGCCGTGAGGTGTCGGCTTAAGTGCCATAACGAGCGCAACCCTTGCCGACAGTTACTAACAAGTAGCGTTGAGGACTCTGTCGGGACTGCAGCGTAAGCTGCGA
>MG|4|V67|F|10|86.43|Bacteroidetes|Bacteroidia|Bacteroidales|Porphyromonadaceae|Parabacteroides|distasonis|
GGTTTAATTCGATGATACGCGAGGAACCTTACCCGGCTCGAACGCCATTCCGACGAGCTGGAAACAGCGAGGCCCGCAAGGGGGGGATGGCGAGGTGCTGCATGGTTGTCGTCAGCTCGTGCCGTGAGGTGTCGGCTTAAGTGCCATAACGAGCGCAACCCTTGCTGACAGTTGCCATCAGGTAAAGCTGGGGACTCTGTCGGGACTGCCACCGTAAGGTGTGA
>MG|4|V67|F|14|92.89|Bacteroidetes|Bacteroidia|Bacteroidales|Porphyromonadaceae|Parabacteroides|distasonis|
GGTTTAATTCGATGATACGCGAGGAACCTTACCCGGGATTGAACGCAGTCTGACGGGGGTGGAAACACCCTTTCTAGCAATAGCAGATTGCGAGGTGCTGCATGGTTGTCGTCAGCTCGTGCCGTGAGGTGTCGGCTTAAGTGCCATAACGAGCGCAACCCTTGCCGACAGTTACTAACAAGTAGCGTTGAGACTCTGTCGGGACTGCCAGCGTAAGCTGCGA
>MG|4|V67|F|12|92.41|Bacteroidetes|Bacteroidia|Bacteroidales|Porphyromonadaceae|Parabacteroides|distasonis|
GGTTTAATTCGATGATACGCGAGGAACCTTACCCGGGTTTGAACGCAGTCTGACCGCCGATGAAAGTCGGTTTCTAGCAATAGCGGATTGCGAGGTGCTGCATGGTTGTCGTCAGCTCGTGCCGTGAGGTGTCGGCTTAAGTGCCATAACGAGCGCAACCCTTGCCGTTAGTTACTAACAAGTAAAGTTGAGGACTCTGTCGGGACTGCCAGCGTAAGCTGCGA
>MG|4|V67|R|18|84.55|Bacteroidetes|Bacteroidia|Bacteroidales|Porphyromonadaceae|Barnesiella|intestinihominis|
TCTCCGCTTGCGCGGGCAGTCCCCACTGAGTCCCCGCCGCTACGCGCTGGCAACTGTGGGTAGGGGTTGCGCTCGTTGCAGGACTTGACCTAACACCTCACGGCACGAGCTGACGACAACCATGCAGCACCTCGCAGGCGGCTGTTTCCAGCTGCGGGCTTTCACCCGCATCCCCCCTGCGTTCAAGCCCGGGTAAGGTTCCTCGCGTATCATCGAATTAAACC
>MG|4|V67|F|180|82.89|Bacteroidetes|Bacteroidia|Bacteroidales|Porphyromonadaceae|Barnesiella|intestinihominis|
GGTTTAATTCGATGATACGCGAGGAACCTTACCCGGGCTCGAACGCCGGAGCTCAGGCCCTGAAAGGGGCCGCCCCGCGAGGGGGATCCGGCGAGGTGCTGCATGGTTGTCGTCAGCTCGTGCCGTGAGGTGTCGGCTCAAGTGCCATAACGAGCGCAACCCCCCGCGTCCAGTTGCCAGCGAGTGAAGTCGGGGACTCTGGACGGACTGCCGGCGCAAGCCGCGA
>MG|4|V67|R|10|86.78|Bacteroidetes|Bacteroidia|Bacteroidales|Porphyromonadaceae|Parabacteroides|distasonis|
TCGCAGCTTACGCTGGCAGTCCCGACAGAGTCCTCAACGCTACTTGTTAGTAACTGTCAGCAAGGGTTGCGCTCGTTATGGCACTTAAGCCGACACCTCACGGCACGAGCTGACGACAACCATGCAGCACCTCGATACAGGCTCCGAAGAGCTCGGCCATCTCTGGCCGATTCCTGCACCGTTCGAGCCCGGGTAAGGTTCCTCGCGTATCATCGAATTAAACC
>MG|4|V67|F|10|93.78|Bacteroidetes|Bacteroidia|Bacteroidales|Porphyromonadaceae|Parabacteroides|distasonis|
GGTTTAATTCGATGATACGCGAGGAACCTTACCCGGGATTGAACGCAGTCTGACGGGGGTGGAAACACCCTTTCTAGCAATAGCAGATTGCGAGGTGCTGCATGGTTGTCGTCAGCTCGTGCCGTGAGGTGTCGGCTTAAGTGCCATAACGAGCGCAACCCTTGCCGACAGTTACTAACAAGTAAAGTTGAGACTCTGTCGGGACTGCCAGCGTAAGCTGCGA
>MG|4|V67|F|12|87.72|Bacteroidetes|Bacteroidia|Bacteroidales|Porphyromonadaceae|Parabacteroides|distasonis|
GGTTTAATTCGATGATACGCGAGGAACCTTACCCGGGCTCGAACGGTGCAGGAAGTATCCAGAGATGGTTATGCTCTTCGGAGTCTGCATCGAGGTGCTGCATGGTTGTCGTCAGCTCGTGCCGTGAGGTGTCGGCTTAAGTGCCATAACGAGCGCAACCCTTGCCGACAGTTACTAACAAGTAGCGTTGAGGACTCTGTCGGGACTGCCAGCGTAAGCTGCGA
>MG|4|V67|R|18|92.24|Bacteroidetes|Bacteroidia|Bacteroidales|Porphyromonadaceae|Parabacteroides|distasonis|
TCACACCTTACGGTGGCAGTCCCGACAGAGTCCCCAGCATCACCTGATGGCAACTGTCAGCAAGGGTTGCGCTCGTTATGGCACTTAAGCCGACACCTCACGGCACGAGCTGACGACAACCATGCAGCACCTCGCAATCTGCTATTGCTAGAAAGGGTGTTTCCACCCCCGTCAGACTGCGTTCAATCCCGGGTAAGGTTCCTCGCGTATCATCGAATTAAACC
>MG|4|V67|F|10|84.55|Bacteroidetes|Bacteroidia|Bacteroidales|Porphyromonadaceae|Candidatus Vestibaculum|Vestibaculum|
GGTTTAATTCGATGATACGCGAGGAACCTTACCCGGGCTCGAACGCCATTCCGACGAGCTGGAAACAGCGAGGCCCGCAAGGGGGGATGGCGAGGTGCTGCATGGTTGTCGTCAGCTCGTGCCGTGAGGTGTCGGCTTAAGTGCCATAACGAGCGCAACCCCCGCGTCCAGTTGCCAGCGAGTGAAGTCGGGGACTCTGGACGGACTGCCGGCGCAAGCCGCGA
>MG|4|V67|R|30|87.67|Bacteroidetes|Bacteroidia|Bacteroidales|Porphyromonadaceae|Parabacteroides|distasonis|
TCGCAGCTTACGCTGGCAGTCCCGACAGAGTCCTCAACGCTACTTGTTAGTAACTGTCGGCAAGGGTTGCGCTCGTTATGGCACTTAAGCCGACACCTCACGGCACGAGCTGACGACAACCATGCAGCACCTCGATACAGGCTCCGAAGAGCTCGGCCATCTCTGACCGATTCCTGCACCGTTCGAGCCCGGGTAAGGTTCCTCGCGTATCATCGAATTAAACC
>MG|4|V67|R|10|87.74|Bacteroidetes|Bacteroidia|Bacteroidales|Porphyromonadaceae|Porphyromonas|catoniae|
TCGCCCCTTGCGGGGGCAGTCCCGACGGAGTCCCCAGCATGACCTGCTGGCAACCGGCGGCGGGGGTTGCGCTCGTTATGGCACTTGAGCCGACACCTCACGGCACGAGCTGACGACAACCATGCAGCACCTACGCGGCGGCCCCGAGGGGAAGCGGGCTTTCACCCGCCCGTCCGCCGCATTTCAAGCCCGGGTAAGGTTCCTCGCGTATCATCGAATTAAACC
>MG|4|V67|R|15|88.74|Bacteroidetes|Bacteroidia|Bacteroidales|Porphyromonadaceae|Butyricimonas|virosa|
TCTCACCTTACGGCGGCAGTCCCGACAGAGTGCCCGGCTTTCACCGATGGCAACTGACGGCAGGGGTTGCGCTCGTTATGGGACTTGACCCGACACCTCACGGCACGAGCTGACGACAACCATGCAGCACCTTGAAAAATGTCCCGAAGGAAATACCGCTTTCACGGCACGCCATTTCCCATTTAAACCCGGGTAAGGTTCCTCGCGTATCATCGAATTAAACC
>MG|4|V67|F|16|87.68|Bacteroidetes|Bacteroidia|Bacteroidales|Porphyromonadaceae|Porphyromonas|catoniae|
GGTTTAATTCGATGATACGCGAGGAACCTTACCCGGGCTTGAAATGCGGCGGACGGCGGGTGAAAGCCCGCTTCCCCTCGGGGCCGCCGCGTAGGTGCTGCATGGTTGTCGTCAGCTCGTGCCGTGAGGTGTCGGCTCAAGTGCCATAACGAGCGCAACCCCCCGCCGCCGGTTGCCAGCAGGTCATGCTGGGGACTCCGTCGGGACTGCCCCCGCAAGGGGCGA
>MG|4|V67|F|15|85.0|Bacteroidetes|Bacteroidia|Bacteroidales|Porphyromonadaceae|Barnesiella|viscericola|
GGTTTAATTCGATGATACGCGAGGAACCTTACCCGGGCTTGAACGCAGGGGGGATACGGGTGAAAGCCCGTAGCCGGAAACGGCCGCCTGCGAGGTGCTGCATGGTTGTCGTCAGCTCGTGCCGTGAGGTGTTAGGTCAAGTCCTGCAACGAGCGCAACCCCTACCCACAGTTGCCAGCGCGTGAAGGCGGGGACTCAGTGGGGACTGCCCGCGCAAGCGGAGA
>MG|4|V67|R|31|89.59|Bacteroidetes|Bacteroidia|Bacteroidales|Porphyromonadaceae|Barnesiella|viscericola|
TCTCGGCTTGCGCCGCAGTCTCGATTGAGTCCTCAGCTTTGCCTGTTAGTAACTATCGATAAGGGTTGCGCTCGTTATGGCACTTAAGCCGACACCTCACGGCACGAGCTGACGACAACCATGCAGCACCTCGTTGGCGACCATTGCTGGCTGCATACTTTCATATGCATTCCCCCAACGTTTGAGCCCGGGTAAGGTTCCTCGCGTATCATCGAATTAAACC
>MG|4|V67|F|11|92.24|Bacteroidetes|Bacteroidia|Bacteroidales|Porphyromonadaceae|Parabacteroides|distasonis|
GGTTTAATTCGATGATACGCGAGGAACCTTACCCGGGATTGAACGCAGTCTGACGGGGGTGGAAACACCCTTTCTAGCAATAGCAGATTGCGAGGTGCTGCATGGTTGTCGTCAGCTCGTGCCGTGAGGTGTCGGCTTAAGTGCCATAACGAGCGCAACCCTTGCCGACAGTTACCATCAGGTTATGCTGGGGACTCTGTCGGGACTGCCACCGCAAGGTGAGA
>MG|4|V67|R|16|93.78|Bacteroidetes|Bacteroidia|Bacteroidales|Porphyromonadaceae|Parabacteroides|distasonis|
TCGCAGCTTACGCTGGCAGTCCCGACAGAGTCCTCAACATAACTTGTTAGTAACTGTCGGCAAGGGTTGCGCTCGTTATGGCACTTAAGCCGACACCTCACGGCACGAGCTGACGACAACCATGCAGCACCTCGCAATCTGCTATTGCTAGAAAGGGTGTTTCCACCCCCGTCAGACTGCGTTCAATCCCGGGTAAGGTTCCTCGCGTATCATCGAATTAAACC
>MG|4|V67|F|31|93.78|Bacteroidetes|Bacteroidia|Bacteroidales|Porphyromonadaceae|Parabacteroides|distasonis|
GGTTTAATTCGATGATACGCGAGGAACCTTACCCGGGATTGAACGCAGTCTGACGGGGGTGGAAACACCCTTTCTAGCAATAGCAGATTGCGAGGTGCTGCATGGTTGTCGTCAGCTCGTGCCGTGAGGTGTCGGCTTAAGTGCCATAACGAGCGCAACCCTTGCCGACAGTTACTAACAAGTTATGTTGAGGACTCTGTCGGGACTGCCAGCGTAAGCTGCGA
>MG|4|V67|F|16|91.07|Bacteroidetes|Bacteroidia|Bacteroidales|Porphyromonadaceae|Parabacteroides|distasonis|
GGTTTAATTCGATGATACGCGAGGAACCTTACCCGGGATAGAACGCAGGGGGACGGATGTGGAAACATATCTTCCAGCAATGGTCGCCTGCGAGGTGCTGCATGGTTGTCGTCAGCTCGTGCCGTGAGGTGTCGGCTTAAGTGCCATAACGAGCGCAACCCTTGCCGTTAGTTACTAACAGGAGAGCTGAGGACTCTAACGGGACTGCCAGCGTAAGCTGCGA
>MG|4|V67|F|36|88.69|Bacteroidetes|Bacteroidia|Bacteroidales|Porphyromonadaceae|Parabacteroides|sp.|
GGTTTAATTCGATGATACGCGAGGAACCTTACCCGGGATAGAACGGTGGTGGACGTGTTTGGAAACAGACATTCTAGCAATAGCCACCACGGAGGTGCTGCATGGTTGTCGTCAGCTCGTGCCGTGAGGTGTCGGCTTAAGTGCCATAACGAGCGCAACCCTTGCCGTTAGTTACTAACAGGAGAGCTGAGGACTCTAACGGGACTGCCAGCGTAAGCTGCGA
>MG|4|V67|R|15|88.84|Bacteroidetes|Bacteroidia|Bacteroidales|Porphyromonadaceae|Parabacteroides|distasonis|
TCACAGCTTACGCTGGCAGTCCCGACAGAGTCCTCAACTTTACTTGCTAGTAACTGTCGGCGAGGGTTGCGCTCGTTATGGCACTTAAGCCGACACCTCACGGCACGAGCTGACGACAACCATGCAGCACCTCGTGATTTGCCATTGCTGGAATACCTGTTTCCAGGTACGTCAAACCACGTTCAATCCCGGGTAAGGTTCCTCGCGTATCATCGAATTAAACC
>MG|4|V67|F|19|88.55|Bacteroidetes|Bacteroidia|Bacteroidales|Porphyromonadaceae|Parabacteroides|distasonis|
GGTTTAATTCGATGATACGCGAGGAACCTTACCCGGGATTGAACGTGGTTTGACGTACCTGGAAACAGGTATTCCAGCAATGGCAAATCAGAGGTGCTGCATGGTTGTCGTCAGCTCGTGCCGTGAGGTGTCGGCTTAAGTGCCATAACGAGCGCAACCCTTGCCGACAGTTACTAACAAGTAGCGTTGAGGACTCTGTCGGGACTGCCAGCGTAAGCTGCGA
>MG|4|V67|R|35|84.16|Bacteroidetes|Bacteroidia|Bacteroidales|Porphyromonadaceae|Candidatus Vestibaculum|Vestibaculum|
TCGCGGCTTGCGCCGGCAGTCCGTCCAGAGTCCCCGACTTCACTCGCTGGCAACTGGACGCGGGGGTTGCGCTCGTTATGGCACTTGAGCCGACACCTCACGGCACGAGCTGACGACAACCATGCAGCACCTCGCCGGATCCCCCCTCGCGGGGCAAGGCCTTTCAGCCTCTGAGCTCCGGCGTTCGAGCCCGGGTAAGGTTCCTCGCGTATCATCGAATTAAACC
>MG|4|V67|F|26|93.36|Bacteroidetes|Bacteroidia|Bacteroidales|Porphyromonadaceae|Parabacteroides|distasonis|
GGTTTAATTCGATGATACGCGAGGAACCTTACCCGGGATTGAACGCAGTCTGACGGGGGGTGGAAACACCCTTTCTAGCAATAGCAGATTGCGAGGTGCTGCATGGTTGTCGTCAGCTCGTGCCGTGAGGTGTCGGCTTAAGTGCCATAACGAGCGCAACCCTTGCCGACAGTTACTAGCAAGTAAAGTTGAGGACTCTGTCGGGACTGCCAGCGTAAGCTGCGA
>MG|4|V67|F|17|85.84|Bacteroidetes|Bacteroidia|Bacteroidales|Porphyromonadaceae|Parabacteroides|distasonis|
GGTTTAATTCGATGATACGCGAGGAACCTTACCCGGGCTCGAACCTGGAAGGGCGCCCTTTGGAGACAGAGGGTTTCCGCAAGGACTTTCCAGGAGGTGCTGCATGGTTGTCGTCAGCTCGTGCCGTGAGGTGTCGGCTTAAGTGCCATAACGAGCGCAACCCTTGCCGACAGTTACTAACAAGTAGCGTTGAGGACTCTGTCGGGACTGCCAGCGTAAGCTGCGA
>MG|4|V67|F|14|88.24|Bacteroidetes|Bacteroidia|Bacteroidales|Porphyromonadaceae|Porphyromonas|catoniae|
GGTTTAATTCGATGATACGCGAGGAACCTTACCCGGGCTTGAACTGTGCCGGACGGGGGCGGAAACGTCCCTTCCCTCCGGGGCCGGCATGGAGGTGCTGCATGGTTGTCGTCAGCTCGTGCCGTGAGGTGTCGGCTCAAGTGCCATAACGAGCGCAACCCCCGTTTCCAGTTGCCATCAGGTAATGCTGGGGACTCTGGAGAGACTGCCGTCGCAAGATGCGA
>MG|4|V67|F|41|85.0|Bacteroidetes|Bacteroidia|Bacteroidales|Porphyromonadaceae|Barnesiella|intestinihominis|
GGTTTAATTCGATGATACGCGAGGAACCTTACCCGGGCTTGAACGCAGGGGGAATGCGGGTGAAAGCCCGCAGCTGGAAACAGCCGCCTGCGAGGTGCTGCATGGTTGTCGTCAGCTCGTGCCGTGAGGTGTTAGGTCAAGTCCTGCAACGAGCGCAACCCCTACCCACAGTTGCCAGCGCGTAGCGGCGGGGACTCAGTGGGGACTGCCCGCGCAAGCGGAGA
>MG|4|V67|F|64|92.89|Bacteroidetes|Bacteroidia|Bacteroidales|Porphyromonadaceae|Parabacteroides|distasonis|
GGTTTAATTCGATGATACGCGAGGAACCTTACCCGGGATTGAACGCAGTCTGACGGGGGTGGAAACACCCTTTCTAGCAATAGCAGATTGCGAGGTGCTGCATGGTTGTCGTCAGCTCGTGCCGTGAGGTGTCGGCTTAAGTGCCATAACGAGCGCAACCCTTGCCGACAGTTACTAACAAGTAGCGTTGAGGACTCTGTCGGGACTGCAGCGTAAGCTGCGA
>MG|4|V67|F|66|92.24|Bacteroidetes|Bacteroidia|Bacteroidales|Porphyromonadaceae|Parabacteroides|distasonis|
GGTTTAATTCGATGATACGCGAGGAACCTTACCCGGGATTGAACGCAGTCTGACGGGGGTGGAAACACCCTTTCTAGCAATAGCAGATTGCGAGGTGCTGCATGGTTGTCGTCAGCTCGTGCCGTGAGGTGTCGGCTTAAGTGCCATAACGAGCGCAACCCTTGCTGACAGTTGCCATCAGGTGATGCTGGGGACTCTGTCGGGACTGCCACCGTAAGGTGTGA
>MG|4|V67|F|75|91.96|Bacteroidetes|Bacteroidia|Bacteroidales|Porphyromonadaceae|Parabacteroides|distasonis|
GGTTTAATTCGATGATACGCGAGGAACCTTACCCGGGATAGAACGCAGGGGGACGGATGTGGAAACATATCTTCCAGCAATGGCCGCTTGCGAGGTGCTGCATGGTTGTCGTCAGCTCGTGCCGTGAGGTGTCGGCTTAAGTGCCATAACGAGCGCAACCCTTGCCGTTAGTTACTAACAGGAGAGCTGAGGACTCTAACGGGACTGCCAGCGTAAGCTGCGA
>MG|4|V67|F|142|88.39|Bacteroidetes|Bacteroidia|Bacteroidales|Porphyromonadaceae|Parabacteroides|distasonis|
GGTTTAATTCGATGATACGCGAGGAACCTTACCCGGGATTGAACGTGGTTTGACGTACCTGGAAACAGGTATTCCAGCAATGGCAAATCAGAGGTGCTGCATGGTTGTCGTCAGCTCGTGCCGTGAGGTGTCGGCTTAAGTGCCATAACGAGCGCAACCCTCGCCGACAGTTACTAGCAAGTAAAGTTGAGGACTCTGTCGGGACTGCCAGCGTAAGCTGTGA
>MG|4|V67|F|11|88.34|Bacteroidetes|Bacteroidia|Bacteroidales|Porphyromonadaceae|Tannerella|sp.|
GGTTTAATTCGATGATACGCGAGGAACCTTACCCGGGCTTGAACTGTGCCTGACTGCCTCAGAGATGGGGCTTCCAGCAATGGCAGGCATGGAGGTGCTGCATGGTTGTCGTCAGCTCGTGCCGTGAGGTGTCGGCTTAAGTGCCATAACGAGCGCAACCCTTGCCGACAGTTACTAACAAGTAGCGTTGAGGACTCTGTCGGGACTGCCAGCGTAAGCTGCGA
>MG|4|V67|F|12|91.78|Bacteroidetes|Bacteroidia|Bacteroidales|Porphyromonadaceae|Parabacteroides|distasonis|
GGTTTAATTCGATGATACGCGAGGAACCTTACCCGGGATTGAACGCAGTCTGACGGGGGTGGAAACACCCTTTCTAGCAATAGCAGATTGCGAGGTGCTGCATGGTTGTCGTCAGCTCGTGCCGTGAGGTGTCGGCTTAAGTGCCATAACGAGCGCAACCCTTGCTGACAGTTGCCATCAGGTGAAGCTGGGGACTCTGTCGGGACTGCCACCGTAAGGTGTGA
>MG|4|V67|F|40|84.21|Bacteroidetes|Bacteroidia|Bacteroidales|Porphyromonadaceae|Barnesiella|viscericola|
GGTTTAATTCGATGATACGCGAGGAACCTTACCCGGGCTCGAACGCCGGAGCTCAGAGGCTGAAAGGCCTTGCCCCGCGAGGGGGATCCGGCGAGGTGCTGCATGGTTGTCGTCAGCTCGTGCCGTGAGGTGTCGGCTCAAGTGCCATAACGAGCGCAACCCCCCGCGTCCAGTTGCCAGCGGGTCAAGCCGGGGACTCTGGACGGACTGCCGGCGCAAGCCGCGA
>MG|4|V67|F|11|87.32|Bacteroidetes|Bacteroidia|Bacteroidales|Porphyromonadaceae|Porphyromonas|catoniae|
GGTTTAATTCGATGATACGCGAGGAACCTTACCCGGGCTTGAAAATGCGGCGGACGGGCGGGTGAAAGCCCGCTTCCCCTCGGGGCCGCCGCGTAGGTGCTGCATGGTTGTCGTCAGCTCGTGCCGTGAGGTGTCGGCTCAAGTGCCATAACGAGCGCAACCCCCGCCGCCGGTTGCCAGCAGGTCATGCTGGGGACTCCGTCGGGACTGCCCCCGCAAGGGGCGA
>MG|4|V67|F|34|84.62|Bacteroidetes|Bacteroidia|Bacteroidales|Porphyromonadaceae|Barnesiella|intestinihominis|
GGTTTAATTCGATGATACGCGAGGAACCTTACCCGGGCTTGAACGCAGGGGGGAATGCGGGTGAAAGCCCGCAGCTGGAAACAGCCGCCTGCGAGGTGCTGCATGGTTGTCGTCAGCTCGTGCCGTGAGGTGTTAGGTCAAGTCCTGCAACGAGCGCAACCCCTACCCACAGTTGCCAGCGCGTAGCGGCGGGGACTCAGTGGGGACTGCCCGCGCAAGCGGAGA
>MG|4|V67|F|55|89.59|Bacteroidetes|Bacteroidia|Bacteroidales|Porphyromonadaceae|Barnesiella|viscericola|
GGTTTAATTCGATGATACGCGAGGAACCTTACCCGGGCTCAAACGTTGGGGGAATGCATATGAAAGTATGCAGCCAGCAATGGTCGCCAACGAGGTGCTGCATGGTTGTCGTCAGCTCGTGCCGTGAGGTGTCGGCTTAAGTGCCATAACGAGCGCAACCCTTATCGATAGTTACTAACAGGCAAAGCTGAGGACTCAATCGAGACTGCGGCGCAAGCCGAGA
>MG|4|V67|F|16|87.22|Bacteroidetes|Bacteroidia|Bacteroidales|Porphyromonadaceae|Parabacteroides|distasonis|
GGTTTAATTCGATGATACGCGAGGAACCTTACCCGGGCTCGAACGGTGCAGGAATCGGTCAGAGATGGCCGAGCTCTTCGGAGCCTGTATCGAGGTGCTGCATGGTTGTCGTCAGCTCGTGCCGTGAGGTGTCGGCTTAAGTGCCATAACGAGCGCAACCCTTGCCGACAGTTACTAACAAGTAGCGTTGAGGACTCTGTCGGGACTGCAGCGTAAGCTGCGA
>MG|4|V67|F|59|92.95|Bacteroidetes|Bacteroidia|Bacteroidales|Porphyromonadaceae|Parabacteroides|distasonis|
GGTTTAATTCGATGATACGCGAGGAACCTTACCCGGGATTGAACGCAGTCTGACGGGGGGTGGAAACACCCTTTTCTAGCAATAGCAGATTGCGAGGTGCTGCATGGTTGTCGTCAGCTCGTGCCGTGAGGTGTCGGCTTAAGTGCCATAACGAGCGCAACCCTTGCCGACAGTTACTAACAAGTAGCGTTGAGGACTCTGTCGGGACTGCCAGCGTAAGCTGCGA
>MG|4|V67|F|29|88.1|Bacteroidetes|Bacteroidia|Bacteroidales|Porphyromonadaceae|Barnesiella|viscericola|
GGTTTAATTCGATGATACGCGAGGAACCTTACCCGGGCTCAAACGTTGGGGGAATGCATATGAAAGTATGCAGCCAGCAATGGTCGCCAACGAGGTGCTGCATGGTTGTCGTCAGCTCGTGCCGTGAGGTGTCGGCTTAAGTGCCATAACGAGCGCAACCCTTGCTGACAGTTGCCATCAGGTGATGCTGGGGACTCTGTCGGGACTGCCACCGTAAGGTGTGA
>MG|4|V67|R|12|88.69|Bacteroidetes|Bacteroidia|Bacteroidales|Porphyromonadaceae|Parabacteroides|sp.|
TCGCAGCTTACGCTGGCAGTCCCGTTAGAGTCCTCAGCTCTCCTGTTAGTAACTAACGGCAAGGGTTGCGCTCGTTATGGCACTTAAGCCGACACCTCACGGCACGAGCTGACGACAACCATGCAGCACCTCCGTGGTGGCTATTGCTAGAATGTCTGTTTCCAAACACGTCCACCACCGTTCTATCCCGGGTAAGGTTCCTCGCGTATCATCGAATTAAACC
>MG|4|V67|R|44|84.09|Bacteroidetes|Bacteroidia|Bacteroidales|Porphyromonadaceae|Candidatus Vestibaculum|Vestibaculum|
TCGCGGCTTGCGCCGGCAGTCCGTCCAGAGTCCCCGACTTCACTCGCTGGCAACTGGACGCGGGGGTTGCGCTCGTTATGGCACTTGAGCCGACACCTCACGGCACGAGCTGACGACAACCATGCAGCACCTCGCCGGATCCCCCTCGCGGGGCAAGGCCTTTCAGCCTCTGAGCTCCGGCGTTCGAGCCCGGGTAAGGTTCCTCGCGTATCATCGAATTAAACC
>MG|4|V67|F|14|88.89|Bacteroidetes|Bacteroidia|Bacteroidales|Porphyromonadaceae|Coprobacter|fastidiosus|
GGTTTAATTCGATGATACGCGAGGAACCTTACCCGGGCTCAAACGTTGGGGGAATGCATATGAAAGTATGCAGCCAGCAATGGTCGCCAACGAGGTGCTGCATGGTTGTCGTCAGCTCGTGCCGTGAGGTGTCGGCTTAAGTGCCATAACGAGCGCAACCCTTATCGATAGTTACTAACAAGTAGCGTTGAGGACTCTGTCGGGACTGCCAGCGTAAGCTGCGA
>MG|4|V67|F|14|90.62|Bacteroidetes|Bacteroidia|Bacteroidales|Porphyromonadaceae|Parabacteroides|merdae|
GGTTTAATTCGATGATACGCGAGGAACCTTACCCGGGATTGAACGGTAGCGGACGTACATGGAAACATGTATTCTAGCAATAGCCGCTATCGAGGTGCTGCATGGTTGTCGTCAGCTCGTGCCGTGAGGTGTCGGCTTAAGTGCCATAACGAGCGCAACCCTCATCGTCAGTTACTAACAGGTAAAGCTGAGGACTCTGGCGAGACTGCCAGCGTAAGCTGCGA
>MG|4|V67|R|29|92.92|Bacteroidetes|Bacteroidia|Bacteroidales|Porphyromonadaceae|Parabacteroides|distasonis|
TCGCAGCTTACGCTGGCAGTCCCGACAGAGTCCTCAACGCTACTTGTTAGTAACTGTCGGCAAGGGTTGCGCTCGTTATGGCACTTAAGCCGACACCTCACGGCACGAGCTGACGACAACCATGCAGCACCTCGCAATCCGCTATTGCTAGAAAGGGTGTTTCCACCCCCCGTCAGACTGCGTTCAATCCCGGGTAAGGTTCCTCGCGTATCATCGAATTAAACC
>MG|4|V67|F|20|90.62|Bacteroidetes|Bacteroidia|Bacteroidales|Porphyromonadaceae|Parabacteroides|distasonis|
GGTTTAATTCGATGATACGCGAGGAACCTTACCCGGGTTTGAACGCGGGTGGACAGCCGAGGAAACTCGGTCTCTAGCAATAGCCGCTTGCGAGGTGCTGCATGGTTGTCGTCAGCTCGTGCCGTGAGGTGTCGGCTTAAGTGCCATAACGAGCGCAACCCCCATCGCCAGTTACTAACAGTTAAAGCTGAGGACTCTGGCGAGACTGCCAGCGTAAGCTGCGA
>MG|4|V67|F|75|87.22|Bacteroidetes|Bacteroidia|Bacteroidales|Porphyromonadaceae|Parabacteroides|distasonis|
GGTTTAATTCGATGATACGCGAGGAACCTTACCCGGGCTCGAACGGTGCAGGAATCGGCCAGAGATGGCCGAGCTCTTCGGAGCCTGTATCGAGGTGCTGCATGGTTGTCGTCAGCTCGTGCCGTGAGGTGTCGGCTTAAGTGCCATAACGAGCGCAACCCTTGCCGACAGTTACTAACAAGTAGCGTTGAGGACTCTGTCGGGACTGCCAGCGTAAGCTGCGA
>MG|4|V67|F|11|87.28|Bacteroidetes|Bacteroidia|Bacteroidales|Porphyromonadaceae|Parabacteroides|distasonis|
GGTTTAATTCGATGATACGCGAGGAACCTTACCCGGGCTCGAACGGCGTCCGGATGCCGCGGAGACGCGGCAGTCTACGGACGGGCGCCGAGGTGCTGCATGGTTGTCGTCAGCTCGTGCCGTGAGGTGTCGGCTTAAGTGCCATAACGAGCGCAACCCTTGCCGACAGTTACTAACAAGTAGCGTTGAGGACTCTGTCGGGACTGCCAGCGTAAGCTGCGA
>MG|4|V67|R|13|83.71|Bacteroidetes|Bacteroidia|Bacteroidales|Porphyromonadaceae|Candidatus Vestibaculum|Vestibaculum|
TCGCGGCTTGCGCCGGCAGTCCGTCCAGAGTCCCCGACTTCACTCGCTGGCAACTGGACGCGGGGGGTTGCGCTCGTTATGGCACTTGAGCCGACACCTCACGGCACGAGCTGACGACAACCATGCAGCACCTCGCCGGATCCCCCTCGCGGGGCAAGGCCTTTCAGCCTCTGAGCTCCGGCGTTCGAGCCCGGGTAAGGTTCCTCGCGTATCATCGAATTAAACC
>MG|4|V67|F|18|88.79|Bacteroidetes|Bacteroidia|Bacteroidales|Porphyromonadaceae|Butyricimonas|virosa|
GGTTTAATTCGATGATACGCGAGGAACCTTACCCGGGTTTAAATGGGAAATGGCGTGCCGTGAAAGCGGCATTTCCTTCGGGACATTTTTCAAGGTGCTGCATGGTTGTCGTCAGCTCGTGCCGTGAGGTGTCGGGTCAAGTCCCATAACGAGCGCAACCCCTGCCGTCAGTTGCCATCGGTTATAGCCGGGCACTCTGTCGGGACTGCCGCCGTAAGGTGAGA
>MG|4|V67|F|15|87.27|Bacteroidetes|Bacteroidia|Bacteroidales|Porphyromonadaceae|Parabacteroides|distasonis|
GGTTTAATTCGATGATACGCGAGGAACCTTACCCGGGCTCGAACGCCATTCCGACGAGCTGGAAACAGCGAGGCCCGCAAGGGGGGATGGCGAGGTGCTGCATGGTTGTCGTCAGCTCGTGCCGTGAGGTGTCGGCTTAAGTGCCATAACGAGCGCAACCCTTGCTGACAGTTGCCATCAGGTAAAGCTGGGGACTCTGTCGGGACTGCCACCGTAAGGTGTGA
>MG|4|V67|F|16|88.11|Bacteroidetes|Bacteroidia|Bacteroidales|Porphyromonadaceae|Parabacteroides|distasonis|
GGTTTAATTCGATGATACGCGAGGAACCTTACCCGGGATTGAACGTGGTTTGACGTACCTGGAAACAGGTATTCCAGCAATGGCAAATCAGAGGTGCTGCATGGTTGTCGTCAGCTCGTGCCGTGAGGTGTCGGCTTAAGTGCCATAACGAGCGCAACCCTCGCCGACAGTTACTAACAAGTAGCGTTGAGGACTCTGTCGGGACTGCCAGCGTAAGCTGCGA
>MG|4|V67|R|17|86.4|Bacteroidetes|Bacteroidia|Bacteroidales|Porphyromonadaceae|Barnesiella|viscericola|
TCGCAGCTTGCGCCGGCAGTCTCCACGGAGTCCCCGGCTTGACCCGTTGGCAACCGTGGATGGGGGTTGCGCTCGTTATGGCACTTAAGCCGACACCTCACGGCACGAGCTGACGACAACCATGCAGCACCTCGCCATGGCCCCTTGCGGGCCATCCCCTTTCAGGAATGTCGCCATGGCGTTCGAGCCCGGGTAAGGTCCCTCGCGTATCATCGAATTAAACCC
>MG|4|V67|R|10|82.53|Bacteroidetes|Bacteroidia|Bacteroidales|Porphyromonadaceae|Barnesiella|intestinihominis|
TCGCGGCTTGCGCCGGCAGTCCGTCCAGAGTCCCCGACTTCACTCGCTGGCAACTGGACGCGGGGGGTTGCGCTCGTTATGGCACTTGAGCCGACACCTCACGGCACGAGCTGACGACAACCATGCAGCACCTCGCCGGATCCCCCCTCGCGGGGCGGCCCCTTTCAGGGCCTGAGCTCCGGCGTTCGAGCCCGGGTAAGGTTCCTCGCGTATCATCGAATTAAACC
>MG|4|V67|F|129|91.07|Bacteroidetes|Bacteroidia|Bacteroidales|Porphyromonadaceae|Parabacteroides|distasonis|
GGTTTAATTCGATGATACGCGAGGAACCTTACCCGGGATAGAACGCAGGGGGACGTAAGTGGAAACACTTATTCTAGTAATAGCTGCCTGCGAGGTGCTGCATGGTTGTCGTCAGCTCGTGCCGTGAGGTGTCGGCTTAAGTGCCATAACGAGCGCAACCCTTGCCGTTAGTTACTAACAGGAGAGCTGAGGACTCTAACGGGACTGCCAGCGTAAGCTGCGA
>MG|4|V67|F|12|85.33|Bacteroidetes|Bacteroidia|Bacteroidales|Porphyromonadaceae|Barnesiella|intestinihominis|
GGTTTAATTCGATGATACGCGAGGAACCTTACCCGGGCTCGAACGCCGGAGCTCAGGGTCCGAGAGGGCCCGCCCCGCGAGGGGGATCCGGCGAGGTGCTGCATGGTTGTCGTCAGCTCGTGCCGTGAGGTGTCGGCTTAAGTGCCATAACGAGCGCAACCCTTATCGATAGTTACTAACAGGCAAAGCTGAGGACTCAATCGAGACTGCCGGCGCAAGCCGAGA
>MG|4|V67|R|14|90.95|Bacteroidetes|Bacteroidia|Bacteroidales|Porphyromonadaceae|Parabacteroides|distasonis|
TCACAGCTTACGCTGGCAGTCCCGCTAGAGTCCTCAACGCTACTTGTTAGTAACTAACGGCAAGGGTTGCGCTCGTTATGGCACTTAAGCCGACACCTCACGGCACGAGCTGACGACAACCATGCAGCACCTCGCAATCCGCTATTGCTAGAAGCCGACTTTCATCGGCGGTCGGACTGCGTTCAAACCCGGGTAAGGTTCCTCGCGTATCATCGAATTAAACC
>MG|4|V67|F|25|91.56|Bacteroidetes|Bacteroidia|Bacteroidales|Porphyromonadaceae|Parabacteroides|distasonis|
GGTTTAATTCGATGATACGCGAGGAACCTTACCCGGGTTTGAACGCAGTCTGACCGCCGATGAAAGTCGGTTTCTAGCAATAGCGGATTGCGAGGTGCTGCATGGTTGTCGTCAGCTCGTGCCGTGAGGTGTCGGCTTAAGTGCCATAACGAGCGCAACCCTTGCCGACAGTTACTAACAAGTAGCGTTGAGGACTCTGTCGGGACTGCCAGCGTAAGCTGCGA
>MG|4|V67|R|11|87.28|Bacteroidetes|Bacteroidia|Bacteroidales|Porphyromonadaceae|Parabacteroides|distasonis|
TCGCAGCTTACGCTGGCAGTCCCGACAGAGTCCTCAACGCTACTTGTTAGTAACTGTCGGCAAGGGTTGCGCTCGTTATGGCACTTAAGCCGACACCTCACGGCACGAGCTGACGACAACCATGCAGCACCTCGGCGCCCGTCCGTAGACTGCCGCGTCTCCGCGGCATCCGGACGCCGTTCGAGCCCGGGTAAGGTTCCTCGCGTATCATCGAATTAAACC
>MG|4|V67|F|25|92.24|Bacteroidetes|Bacteroidia|Bacteroidales|Porphyromonadaceae|Parabacteroides|distasonis|
GGTTTAATTCGATGATACGCGAGGAACCTTACCCGGGATTGAACGCAGTCTGACGGGGGTGGAAACACCCTTTCTAGCAATAGCAGATTGCGAGGTGCTGCATGGTTGTCGTCAGCTCGTGCCGTGAGGTGTCGGCTTAAGTGCCATAACGAGCGCAACCCTTGCTGACAGTTGCCATCAGGTAAAGCTGGGGACTCTGTCGGGACTGCCACCGTAAGGTGTGA
>MG|4|V67|R|84|84.16|Bacteroidetes|Bacteroidia|Bacteroidales|Porphyromonadaceae|Barnesiella|intestinihominis|
TCTCCGCTTGCGCGGGCAGTCCCCACTGAGTCCCCGCCGCTACGCGCTGGCAACTGTGGGTAGGGGTTGCGCTCGTTGCAGGACTTGACCTAACACCTCACGGCACGAGCTGACGACAACCATGCAGCACCTCGCAGGCGGCTGTTTCCAGCTGCGGGCTTTCACCCGCATCCCCCCCTGCGTTCAAGCCCGGGTAAGGTTCCTCGCGTATCATCGAATTAAACCC
>MG|4|V67|F|10|87.84|Bacteroidetes|Bacteroidia|Bacteroidales|Porphyromonadaceae|Parabacteroides|distasonis|
GGTTTAATTCGATGATACGCGAGGAACCTTACCCGGGATTGAACGCGGCGGGACGTACCTGGAAACAGGTATTCCAGCAATGGCCGGCCGAGAGGTGCTGCATGGTTGTCGTCAGCTCGTGCCGTGAGGTGTCGGCTTAAGTGCCATAACGAGCGCAACCCTTGCCGATAGTTACTAGCAAGTAGCGTTGAGGACTCTATCGGGACTGCCAGCGTAAGCTGTGA
>MG|4|V67|F|10|95.09|Bacteroidetes|Bacteroidia|Bacteroidales|Porphyromonadaceae|Barnesiella|viscericola|
GGTTTAATTCGATGATACGCGAGGAACCTTACCCGGGCTCAAACGCAGAGGGAATATATATGAAAGTATATAGCCAGCAATGGTCGTCTGCGAGGTGCTGCATGGTTGTCGTCAGCTCGTGCCGTGAGGTGTCGGCTTAAGTGCCATAACGAGCGCAACCCCTATCGACAGTTACTAACGGGCAAAGCCGAGGACTCTGTCGAGACTGCCGGCGCAAGCCGCGA
>MG|4|V67|R|80|93.33|Bacteroidetes|Bacteroidia|Bacteroidales|Porphyromonadaceae|Parabacteroides|distasonis|
TCGCAGCTTACGCTGGCAGTCCCGACAGAGTCCTCAACGCTACTTGTTAGTAACTGTCGGCAAGGGTTGCGCTCGTTATGGCACTTAAGCCGACACCTCACGGCACGAGCTGACGACAACCATGCAGCACCTCGCAATCCGCTATTGCTAGAAAGGGTGTTTCCACCCCCGTCAGACTGCGTTCAATCCCGGGTAAGGTTCCTCGCGTATCATCGAATTAAACC
>MG|4|V67|F|41|93.78|Bacteroidetes|Bacteroidia|Bacteroidales|Porphyromonadaceae|Parabacteroides|distasonis|
GGTTTAATTCGATGATACGCGAGGAACCTTACCCGGGATTGAACGCAGTCTGACGGGGGTGGAAACACCCTTTCTAGCAATAGCAGATTGCGAGGTGCTGCATGGTTGTCGTCAGCTCGTGCCGTGAGGTGTCGGCTTAAGTGCCATAACGAGCGCAACCCTTGCCGACAGTTACTAGCAAGTAAAGTTGAGGACTCTGTCGGGACTGCCAGCGTAAGCTGCGA
>MG|4|V67|F|17|88.79|Bacteroidetes|Bacteroidia|Bacteroidales|Porphyromonadaceae|Butyricimonas|virosa|
GGTTTAATTCGATGATACGCGAGGAACCTTACCCGGGTTTAAATGGGAAATGGCGTGCCGGGAAACCGGTATTTCCTTCGGGACATTTTTCAAGGTGCTGCATGGTTGTCGTCAGCTCGTGCCGTGAGGTGTCGGGTCAAGTCCCATAACGAGCGCAACCCCTGCCGTCAGTTGCCATCGGTGAAAGCCGGGCACTCTGTCGGGACTGCCGCCGTAAGGTGAGA
>MG|4|V67|F|14|95.09|Bacteroidetes|Bacteroidia|Bacteroidales|Porphyromonadaceae|Barnesiella|viscericola|
GGTTTAATTCGATGATACGCGAGGAACCTTACCCGGGCTCAAACGCAGGAGGAATAACAGTGAAAGCTGTTAGCCAGCAATGGCCGCCTGCGAGGTGCTGCATGGTTGTCGTCAGCTCGTGCCGTGAGGTGTCGGCTTAAGTGCCATAACGAGCGCAACCCCTATTGACAGTTACTAACGGGTAAAGCCGAGGACTCTGTCGAGACTGCCGGCGCAAGCCGCGA
>MG|4|V67|F|14|88.94|Bacteroidetes|Bacteroidia|Bacteroidales|Porphyromonadaceae|Parabacteroides|merdae|
GGTTTAATTCGATGATACGCGAGGAACCTTACCCGGGATTGAACGTGGTTTGACGTACCTGGAAACAGGTATTCCAGCAATGGCAAATCACGAGGTGCTGCATGGTTGTCGTCAGCTCGTGCCGTGAGGTGTCGGCTTAAGTGCCATAACGAGCGCAACCCTCGCCGACAGTTACTAGCAAGTGAAGTTGAGGACTCTGTCGGGACTGCCAGCGTAAGCTGTGA
>MG|4|V67|F|213|92.31|Bacteroidetes|Bacteroidia|Bacteroidales|Porphyromonadaceae|Parabacteroides|distasonis|
GGTTTAATTCGATGATACGCGAGGAACCTTACCCGGGTTTGAACGCAGTCTGACCGCCGATGAAAGTCGGTTTCTAGCAATAGCGGATTGCGAGGTGCTGCATGGTTGTCGTCAGCTCGTGCCGTGAGGTGTCGGCTTAAGTGCCATAACGAGCGCAACCCTTGCCGTTAGTTACTAACAAGTAAAGTTGAGGACTCTAGCGGGACTGCCAGCGTAAGCTGTGA
>MG|4|V67|F|93|91.07|Bacteroidetes|Bacteroidia|Bacteroidales|Porphyromonadaceae|Parabacteroides|merdae|
GGTTTAATTCGATGATACGCGAGGAACCTTACCCGGGATTGAACGGTAGCGGACGTACGTGGAAACATGTATTCTAGCAATAGCCGCTATCGAGGTGCTGCATGGTTGTCGTCAGCTCGTGCCGTGAGGTGTCGGCTTAAGTGCCATAACGAGCGCAACCCTCATCGTCAGTTACTAACAGGTAAAGCTGAGGACTCTGGCGAGACTGCCAGCGTAAGCTGCGA
>MG|4|V67|F|113|94.22|Bacteroidetes|Bacteroidia|Bacteroidales|Porphyromonadaceae|Parabacteroides|distasonis|
GGTTTAATTCGATGATACGCGAGGAACCTTACCCGGGATTGAACGCAGTCTGACGGGGGTGGAAACACCCTTTCTAGCAATAGCAGATTGCGAGGTGCTGCATGGTTGTCGTCAGCTCGTGCCGTGAGGTGTCGGCTTAAGTGCCATAACGAGCGCAACCCTTGCCGACAGTTACTAACAAGTAAAGTTGAGGACTCTGTCGGGACTGCCAGCGTAAGCTGCGA
>MG|4|V67|F|15|93.75|Bacteroidetes|Bacteroidia|Bacteroidales|Porphyromonadaceae|Parabacteroides|distasonis|
GGTTTAATTCGATGATACGCGAGGAACCTTACCCGGGATTGAACGCAGTCTGACGGGGGTGGAAACACCCTTTCTAGCAATAGCAGATTGCGAGGTGCTGCATGGTTGTCGTCAGCTCGTGCCGTGAGGTGTCGGCTTAAGTGCCATAACGAGCGCAACCCTTGCCGTTAGTTACTAACAGGAGAGCTGAGGACTCTAACGGGACTGCCAGCGTAAGCTGCGA
>MG|4|V67|R|51|91.07|Bacteroidetes|Bacteroidia|Bacteroidales|Porphyromonadaceae|Parabacteroides|distasonis|
TCGCAGCTTACGCTGGCAGTCCCGTTAGAGTCCTCAGCTCTCCTGTTAGTAACTAACGGCAAGGGTTGCGCTCGTTATGGCACTTAAGCCGACACCTCACGGCACGAGCTGACGACAACCATGCAGCACCTCGCAGGCAGCTATTACTAGAATAAGTGTTTCCACTTACGTCCCCCTGCGTTCTATCCCGGGTAAGGTTCCTCGCGTATCATCGAATTAAACC
>MG|4|V67|R|31|84.58|Bacteroidetes|Bacteroidia|Bacteroidales|Porphyromonadaceae|Barnesiella|viscericola|
TCGCGGCTTGCGCCGGCAGTCCGTCCAGAGTCCCCGGCTTGACCCGCTGGCAACTGGACGCGGGGGTTGCGCTCGTTATGGCACTTGAGCCGACACCTCACGGCACGAGCTGACGACAACCATGCAGCACCTCGCCGGATCCCCCTCGCGGGGCAAGGCCTTTCAGCCTCTGAGCTCCGGCGTTCGAGCCCGGGTAAGGTTCCTCGCGTATCATCGAATTAAACC
>MG|4|V67|R|21|92.89|Bacteroidetes|Bacteroidia|Bacteroidales|Porphyromonadaceae|Parabacteroides|distasonis|
TCGCAGCTTACGCTGCAGTCCCGACAGAGTCCTCAACGCTACTTGTTAGTAACTGTCGGCAAGGGTTGCGCTCGTTATGGCACTTAAGCCGACACCTCACGGCACGAGCTGACGACAACCATGCAGCACCTCGCAATCTGCTATTGCTAGAAAGGGTGTTTCCACCCCCGTCAGACTGCGTTCAATCCCGGGTAAGGTTCCTCGCGTATCATCGAATTAAACC
>MG|4|V67|F|11|92.92|Bacteroidetes|Bacteroidia|Bacteroidales|Porphyromonadaceae|Parabacteroides|distasonis|
GGTTTAATTCGATGATACGCGAGGAACCTTACCCGGGATTGAACGCAGTCTGACGGGGGTGGAAACACCCTTTCTAGCAATAGCAGATTGCGAGGTGCTGCATGGGTTGTCGTCAGCTCGTGCCGTGAGGTGTCGGCTTAAGTGCCATAACGAGCGCAACCCTTGCCGACAGTTACTAACAAGTAGCGTTGAGGACTCTGTCGGGACTGCCAGCGTAAGCTGCGA
>MG|4|V67|F|106|84.16|Bacteroidetes|Bacteroidia|Bacteroidales|Porphyromonadaceae|Barnesiella|intestinihominis|
GGTTTAATTCGATGATACGCGAGGAACCTTACCCGGGCTTGAACGCAGGGGGGGATGCGGGTGAAAGCCCGCAGCTGGAAACAGCCGCCTGCGAGGTGCTGCATGGTTGTCGTCAGCTCGTGCCGTGAGGTGTTAGGTCAAGTCCTGCAACGAGCGCAACCCCTACCCACAGTTGCCAGCGCGTAGCGGCGGGGACTCAGTGGGGACTGCCCGCGCAAGCGGAGA
>MG|4|V67|F|78|88.05|Bacteroidetes|Bacteroidia|Bacteroidales|Porphyromonadaceae|Parabacteroides|distasonis|
GGTTTAATTCGATGATACGCGAGGAACCTTACCCGGGCTTGAACTGCGTCCGCGGGCGCCGGAAACGGCGCCGCCAGCGATGGCGGGCGCGGAGGTGCTGCATGGTTGTCGTCAGCTCGTGCCGTGAGGTGTCGGCTTAAGTGCCATAACGAGCGCAACCCTTGCCGACAGTTACTAACAAGTAGCGTTGAGGACTCTGTCGGGACTGCCAGCGTAAGCTGCGA
>MG|4|V67|R|35|91.07|Bacteroidetes|Bacteroidia|Bacteroidales|Porphyromonadaceae|Parabacteroides|merdae|
TCGCAGCTTACGCTGGCAGTCTCGCCAGAGTCCTCAGCTTTACCTGTTAGTAACTGACGATGAGGGTTGCGCTCGTTATGGCACTTAAGCCGACACCTCACGGCACGAGCTGACGACAACCATGCAGCACCTCGATAGCGGCTATTGCTAGAATACATGTTTCCACGTACGTCCGCTACCGTTCAATCCCGGGTAAGGTTCCTCGCGTATCATCGAATTAAACC
>MG|4|V67|F|14|87.61|Bacteroidetes|Bacteroidia|Bacteroidales|Porphyromonadaceae|Parabacteroides|distasonis|
GGTTTAATTCGATGATACGCGAGGAACCTTACCCGGGCTCGAACGGTGCAGGAATCGGTCAGAGATGGCCGAGCTCTTCGGAGCCTGTATCGAGGTGCTGCATGGTTGTCGTCAGCTCGTGCCGTGAGGTGTCGGCTTAAGTGCCATAACGAGCGCAACCCTTGCCGACAGTTACTAACAAGTAAAGTTGAGGACTCTGTCGGGACTGCCAGCGTAAGCTGCGA
>MG|4|V67|F|20|90.41|Bacteroidetes|Bacteroidia|Bacteroidales|Porphyromonadaceae|Parabacteroides|distasonis|
GGTTTAATTCGATGATACGCGAGGAACCTTACCCGGGTTTGAACGCAGTCTGACCGCCGATGAAAGTCGGTTTCTAGCAATAGCGGATTGCGAGGTGCTGCATGGTTGTCGTCAGCTCGTGCCGTGAGGTGTCGGCTTAAGTGCCATAACGAGCGCAACCCTTGCTGACAGTTGCCATCAGGTGATGCTGGGGACTCTGTCGGGACTGCCACCGTAAGGTGTGA
>MG|4|V67|F|16|92.24|Bacteroidetes|Bacteroidia|Bacteroidales|Porphyromonadaceae|Parabacteroides|distasonis|
GGTTTAATTCGATGATACGCGAGGAACCTTACCCGGGATTGAACGCAGTCTGACGGGGGTGGAAACACCCTTTCTAGCAATAGCGGATTGCGAGGTGCTGCATGGTTGTCGTCAGCTCGTGCCGTGAGGTGTCGGCTTAAGTGCCATAACGAGCGCAACCCTTGCTGACAGTTGCCATCAGGTGATGCTGGGGACTCTGTCGGGACTGCCACCGTAAGGTGTGA
>MG|4|V67|R|23|89.59|Bacteroidetes|Bacteroidia|Bacteroidales|Porphyromonadaceae|Barnesiella|viscericola|
TCTCGGCTTGCGCCGGCAGTCTCGATTGAGTCCTCAGCTTTGCCTGTTAGTAACTATCGATAAGGGTTGCGCTCGTTATGGCACTTAAGCCGACACCTCACGGCACGAGCTGACGACAACCATGCAGCACCTCGTTGGCGACCATTGCTGGCTGCATACTTTCATATGCATTCCCCCAACGTTTGAGCCGGGTAAGGTTCCTCGCGTATCATCGAATTAAACC
>MG|4|V67|F|16|93.78|Bacteroidetes|Bacteroidia|Bacteroidales|Porphyromonadaceae|Parabacteroides|distasonis|
GGTTTAATTCGATGATACGCGAGGAACCTTACCCGGGATTGAACGCAGTCTGACGGGGGTGGAAACACCCTTTCTAGCAATAGCGGATTGCGAGGTGCTGCATGGTTGTCGTCAGCTCGTGCCGTGAGGTGTCGGCTTAAGTGCCATAACGAGCGCAACCCTTGCCGACAGTTACTAGCAAGTAAAGTTGAGGACTCTGTCGGGACTGCCAGCGTAAGCTGCGA
>MG|4|V67|R|17|88.5|Bacteroidetes|Bacteroidia|Bacteroidales|Porphyromonadaceae|Parabacteroides|merdae|
TCACAGCTTACGCTGGCAGTCCCGACAGAGTCCTCAACATCACTTGCTAGTAACTGTCGGCGAGGGTTGCGCTCGTTATGGCACTTAAGCCGACACCTCACGGCACGAGCTGACGACAACCATGCAGCACCTCGTGATTTGCCATTGCTGGAATACCTGTTTCCAGGTACGTCAAACCACGTTCAATCCCGGGTAAGGTTCCTCGCGTATCATCGAATTAAACC
>MG|4|V67|F|60|83.78|Bacteroidetes|Bacteroidia|Bacteroidales|Porphyromonadaceae|Candidatus Vestibaculum|Vestibaculum|
GGTTTAATTCGATGATACGCGAGGAACCTTACCCGGGCTCGAACGCCGGAGCTCAGAGGCTGAAAGGCCTTGCCCCGCGAGGGGGGATCCGGCGAGGTGCTGCATGGTTGTCGTCAGCTCGTGCCGTGAGGTGTCGGCTCAAGTGCCATAACGAGCGCAACCCCCCGCGTCCAGTTGCCAGCGAGTGAAGTCGGGGACTCTGGACGGACTGCCGGCGCAAGCCGCGA
>MG|4|V67|R|72|88.05|Bacteroidetes|Bacteroidia|Bacteroidales|Porphyromonadaceae|Parabacteroides|merdae|
TCACAGCTTACGCTGGCAGTCCCGACAGAGTCCTCAACATCACTTGCTAGTAACTGTCGGCGAGGGTTGCGCTCGTTATGGCACTTAAGCCGACACCTCACGGCACGAGCTGACGACAACCATGCAGCACCTCTGATTTGCCATTGCTGGAATACCTGTTTCCAGGTACGTCAAACCACGTTCAATCCCGGGTAAGGTTCCTCGCGTATCATCGAATTAAACC
>MG|4|V67|F|18|91.82|Bacteroidetes|Bacteroidia|Bacteroidales|Porphyromonadaceae|Parabacteroides|distasonis|
GGTTTAATTCGATGATACGCGAGGAACCTTACCCGGGATTGAACGCAGTCTGACGGGGGGTGGAAACACCCTTTCTAGCAATAGCAGATTGCGAGGTGCTGCATGGTTGTCGTCAGCTCGTGCCGTGAGGTGTCGGCTTAAGTGCCATAACGAGCGCAACCCTTGCTGACAGTTGCCATCAGGTGATGCTGGGGACTCTGTCGGGACTGCCACCGTAAGGTGTGA
>MG|4|V67|R|38|89.64|Bacteroidetes|Bacteroidia|Bacteroidales|Porphyromonadaceae|Barnesiella|viscericola|
TCTCGGCTTGCGCCGGCAGTCTCGATTGAGTCCTCAGCTTTGCCTGTTAGTAACTATCGATAAGGGTTGCGCTCGTTATGGCACTTAAGCCGACACCTCACGGCACGAGCTGACGACAACCATGCAGCACCTCGTTGGCGACCATTGCTGGCTGCATACTTTCATATGCATTCCCCCCAACGTTTGAGCCCGGGTAAGGTTCCTCGCGTATCATCGAATTAAACC
>MG|4|V67|R|171|92.92|Bacteroidetes|Bacteroidia|Bacteroidales|Porphyromonadaceae|Parabacteroides|distasonis|
TCGCAGCTTACGCTGGCAGTCCCGACAGAGTCCTCAACGCTACTTGTTAGTAACTGTCGGCAAGGGTTGCGCTCGTTATGGCACTTAAGCCGACACCTCACGGCACGAGCTGACGACAACCATGCAGCACCTCGCAATCTGCTATTGCTAGAAAGGGTGTTTCCACCCCCCGTCAGACTGCGTTCAATCCCGGGTAAGGTTCCTCGCGTATCATCGAATTAAACC
>MG|4|V67|F|10|94.22|Bacteroidetes|Bacteroidia|Bacteroidales|Porphyromonadaceae|Parabacteroides|distasonis|
GGTTTAATTCGATGATACGCGAGGAACCTTACCCGGGATTGAACGCAGTCTGACAGGGGTGGAAACACCCTTTCTAGCAATAGCAGATTGCGAGGTGCTGCATGGTTGTCGTCAGCTCGTGCCGTGAGGTGTCGGCTTAAGTGCCATAACGAGCGCAACCCTTGCCGACAGTTACTAACAAGTAAAGTTGAGGACTCTGTCGGGACTGCCAGCGTAAGCTGCGA
>MG|4|V67|F|65|88.1|Bacteroidetes|Bacteroidia|Bacteroidales|Porphyromonadaceae|Porphyromonas|catoniae|
GGTTTAATTCGATGATACGCGAGGAACCTTACCCGGGCTTGAAATGCGGCGGACGGCGGGTGAAAGCCCGCTTCCCCTCGGGGCCGCCGCGTAGGTGCTGCATGGTTGTCGTCAGCTCGTGCCGTGAGGTGTCGGCTCAAGTGCCATAACGAGCGCAACCCCCGCCGCCGGTTGCCAGCAGGTCATGCTGGGGACTCCGTCGGGACTGCCCCCGCAAGGGGCGA
>MG|4|V67|F|170|88.05|Bacteroidetes|Bacteroidia|Bacteroidales|Porphyromonadaceae|Parabacteroides|merdae|
GGTTTAATTCGATGATACGCGAGGAACCTTACCCGGGATTGAACGTGGTTTGACGTACCTGGAAACAGGTATTCCAGCAATGGCAAATCAGAGGTGCTGCATGGTTGTCGTCAGCTCGTGCCGTGAGGTGTCGGCTTAAGTGCCATAACGAGCGCAACCCTCGCCGACAGTTACTAGCAAGTGATGTTGAGGACTCTGTCGGGACTGCCAGCGTAAGCTGTGA
>MG|4|V67|F|11|90.95|Bacteroidetes|Bacteroidia|Bacteroidales|Porphyromonadaceae|Parabacteroides|distasonis|
GGTTTAATTCGATGATACGCGAGGAACCTTACCCGGGATTGAACGCAGTCTGACAGGGGTGGAAACACCCTTTCTAGCAATAGCAGATTGCGAGGTGCTGCATGGTTGTCGTCAGCTCGTGCCGTGAGGTGTCGGCTTAAGTGCCATAACGAGCGCAACCCCTCCCTCCAGTTGCCATCGGGTGATGCCGGGGACTCTGGAGGCACTGCCGCCGCAAGGCGCGA
>MG|4|V67|R|63|93.33|Bacteroidetes|Bacteroidia|Bacteroidales|Porphyromonadaceae|Parabacteroides|distasonis|
TCGCAGCTTACGCTGGCAGTCCCGACAGAGTCCTCAACGCTACTTGTTAGTAACTGTCGGCAAGGGTTGCGCTCGTTATGGCACTTAAGCCGACACCTCACGGCACGAGCTGACGACAACCATGCAGCACCTCGCAATCTGCTATTGCTAGAAAGGGTGTTTCCACCCCTGTCAGACTGCGTTCAATCCCGGGTAAGGTTCCTCGCGTATCATCGAATTAAACC
>MG|4|V67|F|12|93.24|Bacteroidetes|Bacteroidia|Bacteroidales|Porphyromonadaceae|Parabacteroides|distasonis|
GGTTTAATTCGATGATACGCGAGGAACCTTACCCGGGATTGAACGCAGTCTGACGGGGGTGGAAACACCCTTTCTAGCAATAGCAGATTGCGAGGTGCTGCATGGTTGTCGTCAGCTCGTGCCGTGAGGTGTCGGCTTAAGTGCCATAACGAGCGCAACCCTTGCCGACAGTTACTAACAAGTAGCGTTGAGGACTCTGTCGGGACTGCCAGCGTAAGCTGTGA
>MG|4|V67|R|26|91.96|Bacteroidetes|Bacteroidia|Bacteroidales|Porphyromonadaceae|Parabacteroides|distasonis|
TCGCAGCTTACGCTGGCAGTCCCGTTAGAGTCCTCAGCTCTCCTGTTAGTAACTAACGGCAAGGGTTGCGCTCGTTATGGCACTTAAGCCGACACCTCACGGCACGAGCTGACGACAACCATGCAGCACCTCGCAAGCGGCCATTGCTGGAAGATATGTTTCCACATCCGTCCCCCTGCGTTCTATCCCGGGTAAGGTTCCTCGCGTATCATCGAATTAAACC
>MG|4|V67|F|10|91.56|Bacteroidetes|Bacteroidia|Bacteroidales|Porphyromonadaceae|Parabacteroides|distasonis|
GGTTTAATTCGATGATACGCGAGGAACCTTACCCGGGATAGAACGCAGGGGGACGGATGTGGAAACATATCTTCCAGCAATGGCCGCTTGCGAGGTGCTGCATGGTTGTCGTCAGCTCGTGCCGTGAGGTGTCGGCTTAAGTGCCATAACGAGCGCAACCCTTGCCGACAGTTACTAACAAGTAGCGTTGAGGACTCTGTCGGGACTGCCAGCGTAAGCTGCGA
>MG|4|V67|F|12|90.52|Bacteroidetes|Bacteroidia|Bacteroidales|Porphyromonadaceae|Parabacteroides|distasonis|
GGTTTAATTCGATGATACGCGAGGAACCTTACCCGGGATTGAACGCAGTCTGACGGGGGTGGAAACACCCTTTCTAGCAATAGCAGATTGCGAGGTGCTGCATGGTTGTCGTCAGCTCGTGCCGTGAGGTGTCGGCTTAAGTGCCATAACGAGCGCAACCCCTCCCTCCAGTTGCCATCGGGTAAAGCCGGGGACTCTGGAGGCACTGCCATCGCAAGATGTGA
>MG|4|V67|F|189|93.33|Bacteroidetes|Bacteroidia|Bacteroidales|Porphyromonadaceae|Parabacteroides|distasonis|
GGTTTAATTCGATGATACGCGAGGAACCTTACCCGGGATTGAACGCAGTCTGACGGGGGTGGAAACACCCTTTCTAGCAATAGCGGATTGCGAGGTGCTGCATGGTTGTCGTCAGCTCGTGCCGTGAGGTGTCGGCTTAAGTGCCATAACGAGCGCAACCCTTGCCGACAGTTACTAACAAGTAGCGTTGAGGACTCTGTCGGGACTGCCAGCGTAAGCTGCGA
>MG|4|V67|F|42|90.95|Bacteroidetes|Bacteroidia|Bacteroidales|Porphyromonadaceae|Parabacteroides|distasonis|
GGTTTAATTCGATGATACGCGAGGAACCTTACCCGGGATTGAACGCAGTCTGACGGGGGTGGAAACACCCTTTCTAGCAATAGCAGATTGCGAGGTGCTGCATGGTTGTCGTCAGCTCGTGCCGTGAGGTGTCGGCTTAAGTGCCATAACGAGCGCAACCCCTCCCTCCAGTTGCCATCGGGTGATGCCGGGGACTCTGGAGGCACTGCCGCCGCAAGGCGCGA
>MG|4|V67|R|357|93.33|Bacteroidetes|Bacteroidia|Bacteroidales|Porphyromonadaceae|Parabacteroides|distasonis|
TCGCAGCTTACGCTGGCAGTCCCGACAGAGTCCTCAACGCTACTTGTTAGTAACTGTCGGCAAGGGTTGCGCTCGTTATGGCACTTAAGCCGACACCTCACGGCACGAGCTGACGACAACCATGCAGCACCTCGCAATCTGCTATTGCTAGAAAGGGTGTTTCCACCCCCGTCAGACTGCGTTCAATCCCGGGTAAGGTTCCTCGCGTATCATCGAATTAAACC
>MG|4|V67|F|32|82.53|Bacteroidetes|Bacteroidia|Bacteroidales|Porphyromonadaceae|Barnesiella|intestinihominis|
GGTTTAATTCGATGATACGCGAGGAACCTTACCCGGGCTCGAACGCCGGAGCTCAGGCCCTGAAAGGGGCCGCCCCGCGAGGGGGGATCCGGCGAGGTGCTGCATGGTTGTCGTCAGCTCGTGCCGTGAGGTGTCGGCTCAAGTGCCATAACGAGCGCAACCCCCCGCGTCCAGTTGCCAGCGAGTGAAGTCGGGGACTCTGGACGGACTGCCGGCGCAAGCCGCGA
>MG|4|V67|F|21|93.33|Bacteroidetes|Bacteroidia|Bacteroidales|Porphyromonadaceae|Parabacteroides|distasonis|
GGTTTAATTCGATGATACGCGAGGAACCTTACCCGGGATTGAACGCAGTCTGACAGGGGTGGAAACACCCTTTCTAGCAATAGCGGATTGCGAGGTGCTGCATGGTTGTCGTCAGCTCGTGCCGTGAGGTGTCGGCTTAAGTGCCATAACGAGCGCAACCCTTGCCGACAGTTACTAACAAGTAGCGTTGAGGACTCTGTCGGGACTGCCAGCGTAAGCTGCGA
>MG|4|V67|F|40|92.48|Bacteroidetes|Bacteroidia|Bacteroidales|Porphyromonadaceae|Parabacteroides|distasonis|
GGTTTAATTCGATGATACGCGAGGAACCTTACCCGGGATTGAACGCAGTCTGACGGGGGGTGGAAACACCCTTTCTAGCAATAGCAGATTGCGAGGTGCTGCATGGTTGTCGTCAGCTCGTGCCGTGAGGTGTCGGCTTAAGTGCCATAACGAGCGCAACCCTTGCCGACAGTTACTAACAAGTAGCGTTGAGGACTCTGTCGGGACTGCAGCGTAAGCTGCGA
>MG|4|V67|F|32|89.45|Bacteroidetes|Bacteroidia|Bacteroidales|Prevotellaceae|Prevotella|ruminicola|
GGTTTAATTCGATGATACGCGAGGAACCTTACCCGGGCTCGAACGGTGAGCGAACACTTCAGAGATGGAGTGGTCCTTCGGGACGCTTATCGAGGTGCTGCATGGTTGTCGTCAGCTCGTGCCGTGAGGTGTCGGCTTAAGTGCCATAACGAGCGCAACCCCTTCGGCCAGTTGCCATCAGGTGGTGCTGGGGACTCTGGCCGTACTGCCATCGTAAGATGCGA
>MG|4|V67|F|56|90.57|Bacteroidetes|Bacteroidia|Bacteroidales|Prevotellaceae|Prevotella|shahii|
GGTTTAATTCGATGATACGCGAGGAACCTTACCCGGGCTTGAACTGTGCCGGACGATGGTGGAAACATCATTTCCCTTCGGGGCTGGCATGGAGGTGCTGCATGGTTGTCGTCAGCTCGTGCCGTGAGGTGTCGGCTCAAGTGCCATAACGAGCGCAACCCTCATTTCCAGTTGCCATCGGGTGATGCCGGGCACTCTGGAGAGACTGCCGTCGTAAGATGCGA
>MG|4|V67|R|10|86.88|Bacteroidetes|Bacteroidia|Bacteroidales|Prevotellaceae|Prevotella|sp.|
TCGCACCTTGCGGTGGCAGTCCCTCCAGAGTCCCCATCTCTAAATGCTGGCAACTGAAGGCAGGGGTTGCGCTCGTTATGGCACTTGAGCCGACACCTCACGGCACGAGCTGACGACAACCATGCAGCACCTCGCGGATGTCCGTAGACTGCACCGTCTCTGGTGCATTCATCCGCCGTTCGAGCCCGGGTAAGGTTCCTCGCGTATCATCGAATTAAACC
>MG|4|V67|F|179|85.84|Bacteroidetes|Bacteroidia|Bacteroidales|Prevotellaceae|Prevotella|loescheii|
GGTTTAATTCGATGATACGCGAGGAACCTTACCCGGGCTCGAACGGCGTCCGGATGCCGCGGAGACGCGGCAGTCTACGGACGGGCGCCGAGGTGCTGCATGGTTGTCGTCAGCTCGTGCCGTGAGGTGTCGGCTCAAGTGCCATAACGAGCGCAACCCCTGTCGCCAGTTGCCAACGGGGTAATGCCGGGGACTCTGGCGAGACTGCCGCCGCAAGGTGCGAG
>MG|4|V67|R|23|90.57|Bacteroidetes|Bacteroidia|Bacteroidales|Prevotellaceae|Prevotella|sp.|
TCACATCTTACGACGGCAGTCTCTCCAGAGTCCCCGGCATCACCCGATGGCAACTGGAAATGAGGGTTGCGCTCGTTATGGCACTTGAGCCGACACCTCACGGCACGAGCTGACGACAACCATGCAGCACCTCCATGCCGGCCCCGAAGGGAATATCCGTTTCCGGATACGTCCGGCACAGTTCAAGCCCGGGTAAGGTTCCTCGCGTATCATCGAATTAAACC
>MG|4|V67|R|16|89.33|Bacteroidetes|Bacteroidia|Bacteroidales|Prevotellaceae|Prevotella|sp.|
TCGCGCCTTGCGGCGGCAGTGCCTCCAGAGTCCCCGGCATCACCCGATGGCAACTGGAGGGAGGGGTTGCGCTCGTTATGGCACTTAAGCCGACACCTCACGGCACGAGCTGACGACAACCATGCAGCACCTATGCGGCAGTCCCGAAGGACTGACATGTCTCCATATCATCCCGCCGCACTTCGAGCCCGGGTAAGGTTCCTCGCGTATCATCGAATTAAACC
>MG|4|V67|F|35|94.27|Bacteroidetes|Bacteroidia|Bacteroidales|Prevotellaceae|Prevotella|buccae|
GGTTTAATTCGATGATACGCGAGGAACCTTACCCGGGCTTGAATTGCGGATGAATGACCCAGAGATGGTGAAGTCCTTCGGGACATCCGTGAAGGTGCTGCATGGTTGTCGTCAGCTCGTGCCGTGAGGTGTCGGCTCAAGTGCCATAACGAGCGCAACCCCCTCCCGCAGTTGCCATCGGGTTAAGCCGGGCACTCTGCGGGCACTGCCGCCGCAAGGTGCGA
>MG|4|V67|F|11|91.56|Bacteroidetes|Bacteroidia|Bacteroidales|Prevotellaceae|Prevotella|copri|
GGTTTAATTCGATGATACGCGAGGAACCTTACCCGGGTTTGAACGCGGGTGGACCGGCCAGGAAACTGGCCTTCTAGCAATAGCCGCCCGCGAGGTGCTGCATGGTTGTCGTCAGCTCGTGCCGTGAGGTGTCGGCTTAAGTGCCATAACGAGCGCAACCCCCATCGCCAGTTACTAACAGGTAAAGCTGAGGACTCTGGCGAGACTGCCAGCGTAAGCTGCGA
>MG|4|V67|R|50|89.52|Bacteroidetes|Bacteroidia|Bacteroidales|Prevotellaceae|Prevotella|sp.|
TCGCATCTTACGACGCAGTCTCTCCAGAGTCCCCGGCATCACCCGATGGCAACTGGAAATGGGGGTTGCGCTCGTTATGGCACTTGAGCCGACACCTCACGGCACGAGCTGACGACAACCATGCAGCACCTCCACGACTGTCCCGAAGGAAACATCCGTTTCCGGATGAGTCAGTCGCAGTTCAAGCCCGGGTAAGGTTCCTCGCGTATCATCGAATTAAACC
>MG|4|V67|F|13|85.22|Bacteroidetes|Bacteroidia|Bacteroidales|Prevotellaceae|Prevotella|nigrescens|
GGTTTAATTCGATGATACGCGAGGAACCTTACCCGGGCTCGAACGCCGGAGCTCAGGCCCTGAAAGGGGCCGCCCCGCGAGGGGGATCCGGCGAGGTGCTGCATGGTTGTCGTCAGCTCGTGCCGTGAGGTGTCGGCTCAAGTGCCATAACGAGCGCAACCCCTCCCTCCAGTTGCCATCGGGTGATGCCGGGGACTCTGGAGGCACTGCCGCCGCAAGGCGCGA
>MG|4|V67|F|14|88.69|Bacteroidetes|Bacteroidia|Bacteroidales|Prevotellaceae|Prevotella|sp.|
GGTTTAATTCGATGATACGCGAGGAACCTTACCCGGGCTCGAAGTGCGGCGGGATGATATGGAGACATGTCAGTCCTTCGGGACCGCCGCATAGGTGCTGCATGGTTGTCGTCAGCTCGTGCCGTGAGGTGTCGGCTCAAGTGCCATAACGAGCGCAACCCTCATTTCCAGTTGCCATCGGGTAATGCCGGGGACTCTGGAGAGACTGCCGTCGTAAGATGCGA
>MG|4|V67|F|21|90.52|Bacteroidetes|Bacteroidia|Bacteroidales|Prevotellaceae|Prevotella|sp.|
GGTTTAATTCGATGATACGCGAGGAACCTTACCCGGGCTTGAACTGCGCAGGACGCATTTGGAAACAGATGTTCCCTTCGGGGCCTGCGTGGAGGTGCTGCATGGTTGTCGTCAGCTCGTGCCGTGAGGTGTCGGCTCAAGTGCCATAACGAGCGCAACCCTCATTTCCAGTTGCCATCGGGTGATGCCGGGGACTCTGGAGAGACTGCGTCGTAAGATGCGA
>MG|4|V67|R|35|89.77|Bacteroidetes|Bacteroidia|Bacteroidales|Prevotellaceae|Prevotella|stercorea|
TCGCATCTTACGACGGCAGTCTCTCCAGAGTCCCCGGCATCACCCGATGGCAACTGGAAATGAGGGTTGCGCTCGTTATGGCACTTGAGCCGACACCTCACGGCACGAGCTGACGACAACCATGCAGCACCTCCACGCAGGCCCCGAAGGGAACATCTGTTTCCAAATGCGTCCTGCGCAGTTCAAGCCCGGGTAAGGTTCCTCGCGTATCATCGAATTAAACC
>MG|4|V67|R|14|92.79|Bacteroidetes|Bacteroidia|Bacteroidales|Prevotellaceae|Prevotella|dentalis|
TCGCACCTTGCGGCGGCAGTGCCCGCAGAGTGCCCGCCACGACGCGATGGCAACTGCGGGAGGGGGGTTGCGCTCGTTATGGCACTTGAGCCGACACCTCACGGCACGAGCTGACGACAACCATGCAGCACCTCCGCGGACGCCCCGAAGGGCTTCACCATCTCTGGATCATCCGTCCGCAGTTCAAGCCCGGGTAAGGTTCCTCGCGTATCATCGAATTAAACC
>MG|4|V67|F|15|88.21|Bacteroidetes|Bacteroidia|Bacteroidales|Prevotellaceae|Prevotella|sp.|
GGTTTAATTCGATGATACGCGAGGAACCTTACCCGGGCTCGAACGGTGCAGGAAGTATCCAGAGATGGTTATGCTCTTCGGAGTCTGCATCGAGGTGCTGCATGGTTGTCGTCAGCTCGTGCCGTGAGGTGTCGGCTTAAGTGCCATAACGAGCGCAACCCTTGCTGACAGTTGCCATCAGGTGAAGCTGGGGACTCTGTCGGGACTGCCACCGTAAGGTGTGA
>MG|4|V67|F|19|92.79|Bacteroidetes|Bacteroidia|Bacteroidales|Prevotellaceae|Prevotella|dentalis|
GGTTTAATTCGATGATACGCGAGGAACCTTACCCGGGCTTGAACTGCGGACGGATGATCCAGAGATGGTGAAGCCCTTCGGGGCGTCCGCGGAGGTGCTGCATGGTTGTCGTCAGCTCGTGCCGTGAGGTGTCGGCTCAAGTGCCATAACGAGCGCAACCCCCCTCCCGCAGTTGCCATCGCGTCGTGGCGGGCACTCTGCGGGCACTGCCGCCGCAAGGTGCGA
>MG|4|V67|R|12|89.78|Bacteroidetes|Bacteroidia|Bacteroidales|Prevotellaceae|Prevotella|sp.|
TCGCGCCTTGCGGCGGCAGTGCCTCCAGAGTCCCCGGCATCACCCGATGGCAACTGGAGGGAGGGGTTGCGCTCGTTATGGCACTTAAGCCGACACCTCACGGCACGAGCTGACGACAACCATGCAGCACCTCCGCGACTGTCCCGAAGGAAATAAGCGTTTCCGCCTACGTCAGCCGCAGTTCAAGCCCGGGTAAGGTTCCTCGCGTATCATCGAATTAAACC
>MG|4|V67|R|22|89.82|Bacteroidetes|Bacteroidia|Bacteroidales|Prevotellaceae|Prevotella|sp.|
TCGCGCCTTGCGGCGGCAGTGCCTCCAGAGTCCCCGGCATCACCCGATGGCAACTGGAGGGAGGGGTTGCGCTCGTTATGGCACTTGAGCCGACACCTCACGGCACGAGCTGACGACAACCATGCAGCACCTCCACGCAGGCCCCGAAGGGAACATCTGTTTCCAAATGCGTCCTGCGCAGTTCAAGCCCGGGTAAGGTTCCTCGCGTATCATCGAATTAAACC
>MG|4|V67|F|14|88.34|Bacteroidetes|Bacteroidia|Bacteroidales|Prevotellaceae|Prevotella|brevis|
GGTTTAATTCGATGATACGCGAGGAACCTTACCCGGGCTCGAACGGCTGGCGAACGACCCAGAGATGGGGGAGGCCCTTCGGGGGCGCCAGTCGAGGTGCTGCATGGTTGTCGTCAGCTCGTGTCGTGAGATGTTGGCTCAAGTGCCATAACGAGCGCAACCCTTGCCGGCAGTTGCCATCAGGTTAAGCTGGGGACTCTGCCGGGACTGCCACCGCAAGGTGAGA
>MG|4|V67|F|17|90.27|Bacteroidetes|Bacteroidia|Bacteroidales|Prevotellaceae|Paraprevotella|clara|
GGTTTAATTCGATGATACGCGAGGAACCTTACCCGGGCTTGAATTGCAGGTGCATGGGGTGGAGACATCCCTTTCCTTCGGGACTCCTGTGAAGGTGCTGCATGGTTGTCGTCAGCTCGTGCCGTGAGGTGTCGGCTTAAGTGCCATAACGAGCGCAACCCCTTCGGCCAGTTGCCATCAGGTGGTGCTGGGGACTCTGGCCGTACTGCCATCGTAAGATGCGA
>MG|4|V67|F|75|85.84|Bacteroidetes|Bacteroidia|Bacteroidales|Prevotellaceae|Prevotella|loescheii|
GGTTTAATTCGATGATACGCGAGGAACCTTACCCGGGCTCGAACGGCGTCCGGATGCCGCGGAGACGCGGCAGTCTACGGACGGGCGCCGAGGTGCTGCATGGTTGTCGTCAGCTCGTGCCGTGAGGTGTCGGCTCAAGTGCCATAACGAGCGCAACCCCTGTCGCCAGTTGCCAACGGGTAATGCCGGGGGACTCTGGCGAGACTGCCGCCGCAAGGTGCGAG
>MG|4|V67|F|16|85.84|Bacteroidetes|Bacteroidia|Bacteroidales|Prevotellaceae|Prevotella|stercorea|
GGTTTAATTCGATGATACGCGAGGAACCTTACCCGGGCTCGAACGGTGCAGGAATCGGTCAGAGATGGCCGAGCTCTTCGGAGCCTGTATCGAGGTGCTGCATGGTTGTCGTCAGCTCGTGCCGTGAGGTGTCGGCTTAAGTGCCATAACGAGCGCAACCCCCGCGTCCAGTTGCCAGCGAGTGAAGTCGGGGACTCTGGACGGACTGCCGGCGCAAGCCGCGA
>MG|4|V67|F|10|89.5|Bacteroidetes|Bacteroidia|Bacteroidales|Prevotellaceae|Prevotella|copri|
GGTTTAATTCGATGATACGCGAGGAACCTTACCCGGGTTTGAACGCGGGTGGACCGGCCAGGAAACTGGCCTTCTAGCAATAGCCGCCCGCGAGGTGCTGCATGGTTGTCGTCAGCTCGTGCCGTGAGGTGTCGGCTTAAGTGCCATAACGAGCGCAACCCTTGCTGACAGTTGCCATCAGGTGATGCTGGGGACTCTGTCGGGACTGCCACCGTAAGGTGTGA
>MG|4|V67|F|34|91.04|Bacteroidetes|Bacteroidia|Bacteroidales|Prevotellaceae|Prevotella|shahii|
GGTTTAATTCGATGATACGCGAGGAACCTTACCCGGGCTTGAACTGTGCCGGACGTATCCGGAAACGGATATTCCCTTCGGGGCCGGCATGGAGGTGCTGCATGGTTGTCGTCAGCTCGTGCCGTGAGGTGTCGGCTCAAGTGCCATAACGAGCGCAACCCTCATTTCCAGTTGCCATCGGGTAATGCCGGGGACTCTGGAGAGACTGCCGTCGTAAGATGCGA
>MG|4|V67|F|20|89.78|Bacteroidetes|Bacteroidia|Bacteroidales|Prevotellaceae|Prevotella|stercorea|
GGTTTAATTCGATGATACGCGAGGAACCTTACCCGGGCTCGAACGGTATGCGAACACGGCAGAGATGTTGTGGTCCTTCGGGACGCATATCGAGGTGCTGCATGGTTGTCGTCAGCTCGTGCCGTGAGGTGTCGGCTTAAGTGCCATAACGAGCGCAACCCTTGCTGACAGTTGCCATCAGGTAAAGCTGGGGGACTCTGTCGGGACTGCCACCGTAAGGTGTGA
>MG|4|V67|F|22|89.08|Bacteroidetes|Bacteroidia|Bacteroidales|Prevotellaceae|Prevotella|sp.|
GGTTTAATTCGATGATACGCGAGGAACCTTACCCGGGCTTGAACTCGGCGGGAAGGAGGCGGAGACGCCGACGCCCCCTCGGGGGGCCCGCCGGGAGGTGCTGCATGGTTGTCGTCAGCTCGTGCCGTGAGGTGTCGGCTTAAGTGCCATAACGAGCGCAACCCCCCTCCACGGTTGCCATCGGGTGACGCTGGGCACTCCGTGGACACTGCCGCCGCAAGGTGCGA
>MG|4|V67|F|10|88.5|Bacteroidetes|Bacteroidia|Bacteroidales|Prevotellaceae|Prevotella|shahii|
GGTTTAATTCGATGATACGCGAGGAACCTTACCCGGGCTTGAACTGTGCCGGACGTATCCGGAAACGGATATTCCCTTCGGGGCCGGCATGGAGGTGCTGCATGGTTGTCGTCAGCTCGTGCCGTGAGGTGTCGGCTCAAGTGCCATAACGAGCGCAACCCTTGCTGACAGTTGCCATCAGGTGATGCTGGGGACTCTGTCGGGACTGCCACCGTAAGGTGTGA
>MG|4|V67|F|10|84.82|Bacteroidetes|Bacteroidia|Bacteroidales|Prevotellaceae|Prevotella|shahii|
GGTTTAATTCGATGATACGCGAGGAACCTTACCCGGGCTCGAACCTGGAAGGGCGCCCTTTGGAGACAGGGGGGTTTCCGCAAGGACTTTCCAGGAGGTGCTGCATGGTTGTCGTCAGCTCGTGCCGTGAGGTGTCGGCTTAAGTGCCATAACGAGCGCAACCCCTCCCTCCAGTTGCCATCGGGTGATGCCGGGGACTCTGGAGGCACTGCCGCCGCAAGGCGCGA
>MG|4|V67|F|36|84.4|Bacteroidetes|Bacteroidia|Bacteroidales|Prevotellaceae|Prevotella|fusca|
GGTTTAATTCGATGATACGCGAGGAACCTTACCCGGGCTCGAACGGTATGCGAACACGGCAGAGATGTTGTGGTCCTTCGGGACGCATATCGAGGTGCTGCATGGTTGTCGTCAGCTCGTGCCGTGAGGTGTCGGCTTAAGTGCCATAACGAGCGCAACCCTTGCCGACAGTTACTAACAAGTAGCGTTGAGGACTCTGTCGGGACTGCCAGCGTAAGCTGCGA
>MG|4|V67|F|260|89.33|Bacteroidetes|Bacteroidia|Bacteroidales|Prevotellaceae|Prevotella|sp.|
GGTTTAATTCGATGATACGCGAGGAACCTTACCCGGGCTCGAAGTGCGGCGGGATGATATGGAGACATGTCAGTCCTTCGGGACCGCCGCATAGGTGCTGCATGGTTGTCGTCAGCTCGTGCCGTGAGGTGTCGGCTTAAGTGCCATAACGAGCGCAACCCCTCCCTCCAGTTGCCATCGGGTGAAGCCGGGGACTCTGGAGGCACTGCCATCGCAAGATGCGA
>MG|4|V67|R|25|88.5|Bacteroidetes|Bacteroidia|Bacteroidales|Prevotellaceae|Prevotella|copri|
TCACACCTTACGGTGGCAGTCCCGACAGAGTCCCCAGCATCACCTGATGGCAACTGTCAGCAAGGGTTGCGCTCGTTATGGCACTTAAGCCGACACCTCACGGCACGAGCTGACGACAACCATGCAGCACCTATGCGGCGGTCCCGAAGGACTGACATGTCTCCATATCATCCCGCCGCACTTCGAGCCCGGGTAAGGTTCCTCGCGTATCATCGAATTAAACC
>MG|4|V67|R|184|88.89|Bacteroidetes|Bacteroidia|Bacteroidales|Prevotellaceae|Prevotella|loescheii|
TCGCATCTTGCGATGGCAGTGCCTCCAGAGTCCCCGGCTTTACCCGATGGCAACTGGAGGGAGGGGTTGCGCTCGTTATGGCACTTAAGCCGACACCTCACGGCACGAGCTGACGACAACCATGCAGCACCTATGCGGCGGTCCCGAAGGACTGACATGTCTCCATATCATCCCGCCGCACTTCGAGCCCGGGTAAGGTTCCTCGCGTATCATCGAATTAAACC
>MG|4|V67|F|12|90.45|Bacteroidetes|Bacteroidia|Bacteroidales|Prevotellaceae|Prevotella|stercorea|
GGTTTAATTCGATGATACGCGAGGAACCTTACCCGGGCTCGAACGGTGAGCGAACACTTCAGAGATGGAGTGGTCCTTCGGGACGCTTATCGAGGTGCTGCATGGTTGTCGTCAGCTCGTGCCGTGAGGTGTCGGCTTAAGTGCCATAACGAGCGCAACCCCTCCCTCCAGTTGCCATCGGGTAAAGCCGGGGACTCTGGAGGCACTGCCATCGCAAGATGTGA
>MG|4|V67|R|20|85.71|Bacteroidetes|Bacteroidia|Bacteroidales|Prevotellaceae|Prevotella|sp.|
TCGCATCTTGCGATGGCAGTGCCGCCGGAGTCCCCGGCATTACCCGATGGTAACCGGCGGTAGGGGTTGCGCTCGTTATGGCACTTGAGCCGACACCTCACGGCACGAGCTGACGACAACCATGCAGCACCTACATCCGCCCCCGAAGGAGGAAACCGTCTCCGGTCTCCGCGGCGGACATTTCAAGCCCGGGTAAGGTTCCTCGCGTATCATCGAATTAAACC
>MG|4|V67|F|85|84.51|Bacteroidetes|Bacteroidia|Bacteroidales|Prevotellaceae|Prevotella|sp.|
GGTTTAATTCGATGATACGCGAGGAACCTTACCCGGGCTCGAACGCCATTCCGACGAGCTGGAAACAGCGAGGCCCGCAAGGGGGGGATGGCGAGGTGCTGCATGGTTGTCGTCAGCTCGTGCCGTGAGGTGTCGGCTTAAGTGCCATAACGAGCGCAACCCCCATCCACGGTTGCCAACGGGTCAAGCCGGGGACTCCGTGGAGACTGCCGGCGCAAGCTGCGA
>MG|4|V67|R|22|85.33|Bacteroidetes|Bacteroidia|Bacteroidales|Prevotellaceae|Prevotella|dentasini|
TCGCACCTTGCGGCGGCAGTCCCGCCAGAGTGCCCGCCTCCACGCGATGGCAACTGGCGGCAGGGGTTGCGCTCGTTATGGCACTTGAGCCGACACCTCACGGCACGAGCTGACGACAACCATGCAGCACCTCGGCGGCCGTCCGTAGACTGGGACGTCTCCGTCCCATCCGGCCGCCGTTCGAGCCCGGGTAAGGTTCCTCGCGTATCATCGAATTAAACC
>MG|4|V67|R|152|90.57|Bacteroidetes|Bacteroidia|Bacteroidales|Prevotellaceae|Prevotella|shahii|
TCGCATCTTACGACGGCAGTCTCTCCAGAGTCCCCGGCATAACCCGATGGCAACTGGAAATGAGGGTTGCGCTCGTTATGGCACTTGAGCCGACACCTCACGGCACGAGCTGACGACAACCATGCAGCACCTCCATGCCGGCCCCGAAGGGAATATCCGTTTCCGGATACGTCCGGCACAGTTCAAGCCCGGGTAAGGTTCCTCGCGTATCATCGAATTAAACC
>MG|4|V67|F|20|89.3|Bacteroidetes|Bacteroidia|Bacteroidales|Prevotellaceae|Prevotella|stercorea|
GGTTTAATTCGATGATACGCGAGGAACCTTACCCGGGCTTGAACTGCGCAGGACGCATTTGGAAACAGATGTTCCCTTCGGGGCCTGCGTGGAGGTGCTGCATGGTTGTCGTCAGCTCGTGCCGTGAGGTGTCGGCTCAAGTGCCATAACGAGCGCAACCCTCATTTCCAGTTGCCATCGGGTGATGCCGGGGACTTTGGAGAGACTGCCGTCGTAAGATGCGA
>MG|4|V67|R|22|88.24|Bacteroidetes|Bacteroidia|Bacteroidales|Prevotellaceae|Prevotella|sp.|
TCGCATCTTACGATGGCAGTACCGCCAGAGTCCCCAGCATTGCCTGATGGCAACTGGCGGAAGGGGTTGCGCTCGTTATGGCACTTAAGCCGACACCTCACGGCACGAGCTGACGACAACCATGCAGCACCTATGCGGCGGTCCCGAAGGACTGACATGTCTCCATATCATCCCGCCGCACTTCGAGCCCGGGTAAGGTTCCTCGCGTATCATCGAATTAAACC
>MG|4|V67|F|18|90.13|Bacteroidetes|Bacteroidia|Bacteroidales|Prevotellaceae|Prevotella|copri|
GGTTTAATTCGATGATACGCGAGGAACCTTACCCGGGCTTGAACTGCGCAGGACGCATTTGGAAACAGATGTTCCCTTCGGGGCCTGCGTGGAGGTGCTGCATGGTTGTCGTCAGCTCGTGCCGTGAGGTGTCGGCTTAAGTGCCATAACGAGCGCAACCCTTGCTGACAGTTGCCATCAGGTAAAGCTGGGGACTCTGTCGGGACTGCCACCGTAAGGTGTGA
>MG|4|V67|F|11|89.04|Bacteroidetes|Bacteroidia|Bacteroidales|Prevotellaceae|Paraprevotella|xylaniphila|
GGTTTAATTCGATGATACGCGAGGAACCTTACCCGGGCTCGAACGCGGGCTGCATGGACTGGAGACAGTCCTTTCCCTTCGGGGACTGCCTGCGAGGTGCTGCATGGTTGTCGTCAGCTCGTGCCGTGAGGTGTCGGCTCAAGTGCCATAACGAGCGCAACCCCTTTCCACGGTTGCCATCGCGTGATGGCGGGCACTCCGTGGATACTGCCGCCGCAAGGTGCGA
>MG|4|V67|F|36|83.19|Bacteroidetes|Bacteroidia|Bacteroidales|Prevotellaceae|Prevotella|stercorea|
GGTTTAATTCGATGATACGCGAGGAACCTTACCCGGGCTCGAACGCCGGAGCTCAGGGTCCGAGAGGGCCCGCCCCGCGAGGGGGGATCCGGCGAGGTGCTGCATGGTTGTCGTCAGCTCGTGCCGTGAGGTGTCGGCTTAAGTGCCATAACGAGCGCAACCCCCCGCGTCCAGTTGCCAGCGAGTGAAGTCGGGGACTCTGGACGGACTGCCGGCGCAAGCCGCGAG
>MG|4|V67|F|13|88.74|Bacteroidetes|Bacteroidia|Bacteroidales|Prevotellaceae|Prevotella|brevis|
GGTTTAATTCGATGATACGCGAGGAACCTTACCCGGGCTCGAACGGCTGGCGAACGACCCAGAGATGGGGAGGCCCTTCGGGGGCGCCAGTCGAGGTGCTGCATGGTTGTCGTCAGCTCGTGTCGTGAGATGTTGGCTCAAGTGCCATAACGAGCGCAACCCTTGCCGGCAGTTGCCATCAGGTTAAGCTGGGGACTCTGCCGGGACTGCCACCGCAAGGTGAGA
>MG|4|V67|R|87|95.09|Bacteroidetes|Bacteroidia|Bacteroidales|Prevotellaceae|Paraprevotella|clara|
TCGCATCTTACGATGGCAGTATCCACAGAGTGCCCAGCTCTACCTGATGGCAACTGAGGAAAAGGGTTGCGCTCGTTATGGCACTTAAGCCGACACCTCACGGCACGAGCTGACGACAACCATGCAGCACCTTCACAGGAGTCCCGAAGGAAAGAATGATCTCTCACTCATGCACCTGCAATTCAAGCCCGGGTAAGGTTCCTCGCGTATCATCGAATTAAACC
>MG|4|V67|F|13|90.57|Bacteroidetes|Bacteroidia|Bacteroidales|Prevotellaceae|Prevotella|shahii|
GGTTTAATTCGATGATACGCGAGGAACCTTACCCGGGCTTGAACTGTGCCTGACAGATTCGGAAACGGATATTCCCTTCGGGGCAGGCATGGAGGTGCTGCATGGTTGTCGTCAGCTCGTGCCGTGAGGTGTCGGCTTAAGTGCCATAACGAGCGCAACCCTTACTGCCAGTTGCCATCGGGTAATGCCGGGCACTCTGGTAGGACTGCCGTCGTAAGATGCGA
>MG|4|V67|F|20|89.3|Bacteroidetes|Bacteroidia|Bacteroidales|Prevotellaceae|Alloprevotella|rava|
GGTTTAATTCGATGATACGCGAGGAACCTTACCCGGGCTTGAACTCAGGAGGAAGTCGGCGGAGACGCCTTCGCCCCCTCGGGGGCCTCCTGGGAGGTGCTGCATGGTTGTCGTCAGCTCGTGCCGTGAGGTGTCGGCTTAAGTGCCATAACGAGCGCAACCCCCCTCCACGGTTGCCATCGGGTGACGCTGGGCACTCCGTGGACACTGCCGCCGCAAGGTGCGA
>MG|4|V67|F|40|91.96|Bacteroidetes|Bacteroidia|Bacteroidales|Prevotellaceae|Prevotella|sp.|
GGTTTAATTCGATGATACGCGAGGAACCTTACCCGGGCTTGAACTGCGGAGGAATCATCCGGAAACGGGTGAGCCAGCAATGGTCTCCGTGGAGGTGCTGCATGGTTGTCGTCAGCTCGTGCCGTGAGGTGTCGGCTTAAGTGCCATAACGAGCGCAACCCTTATCGACAGTTGCCATCAGGTTATGCTGGGGACTCAGTCGAGACTGCCGTCGTAAGATGCGA
>MG|4|V67|F|18|86.88|Bacteroidetes|Bacteroidia|Bacteroidales|Prevotellaceae|Prevotella|sp.|
GGTTTAATTCGATGATACGCGAGGAACCTTACCCGGGCTCGAACGGCGGATGAATGCACCAGAGACGGTGCAGTCTACGGACATCCGCGAGGTGCTGCATGGTTGTCGTCAGCTCGTGCCGTGAGGTGTCGGCTCAAGTGCCATAACGAGCGCAACCCCTGCCTTCAGTTGCCAGCATTTAGAGATGGGGACTCTGGAGGGACTGCCACCGCAAGGTGCGA
>MG|4|V67|F|14|86.88|Bacteroidetes|Bacteroidia|Bacteroidales|Prevotellaceae|Prevotella|stercorea|
GGTTTAATTCGATGATACGCGAGGAACCTTACCCGGGCTCGAACGGCACGCGGACCCGCCGGAGACGGCGGGGGCCCTCCGGGGGCGCGTGCCGAGGTGCTGCATGGTTGTCGTCAGCTCGTGCCGTGAGGTGTCGGCTTAAGTGCCATAACGAGCGCAACCCTTGTCCGCAGTTGCCAGCGCGAGAGGCGGGGACTCTGCGGAGACTGCCACCGTAAGGTGCGA
>MG|4|V67|F|136|85.78|Bacteroidetes|Bacteroidia|Bacteroidales|Prevotellaceae|Prevotella|sp.|
GGTTTAATTCGATGATACGCGAGGAACCTTACCCGGGCTCGAACGGCGCCGGAATACATCAGAGATGGTGTAGTCTTCGGACCGGCGTCGAGGTGCTGCATGGTTGTCGTCAGCTCGTGCCGTGAGGTGTCGGCTCAAGTGCCATAACGAGCGCAACCCCTGCGGACAGTTGCCATCAAGTAAAGTTGGGGACTCTGTCCGGACTGCCGCCGCAAGGTGCGA
>MG|4|V67|F|11|84.14|Bacteroidetes|Bacteroidia|Bacteroidales|Prevotellaceae|Prevotella|sp.|
GGTTTAATTCGATGATACGCGAGGAACCTTACCCGGGCTCGAACGCCATTCCGACGAGCTGGAAACAGCGAGGCCCGCAAGGGGGGGATGGCGAGGTGCTGCATGGTTGTCGTCAGCTCGTGCCGTGAGGTGTCGGCTTAAGTGCCATAACGAGCGCAACCCCCATCCACGGTTGCCAACGGGTCAAGCCGGGGGACTCCGTGGAGACTGCCGGCGCAAGCTGCGA
>MG|4|V67|F|41|92.0|Bacteroidetes|Bacteroidia|Bacteroidales|Prevotellaceae|Prevotella|baroniae|
GGTTTAATTCGATGATACGCGAGGAACCTTACCCGGGCTTGAATTGCGGACGAACGAGGCGGAGACGCCGAGGCCCTTCGGGGCGTCCGTGAAGGTGCTGCATGGTTGTCGTCAGCTCGTGCCGTGAGGTGTCGGCTCAAGTGCCATAACGAGCGCAACCCCCTCCCGCAGTTGCCATCGGGTTAAGCCGGGCACTCTGCGGGCACTGCCTCCGCAAGGTGCGA
>MG|4|V67|F|23|90.52|Bacteroidetes|Bacteroidia|Bacteroidales|Prevotellaceae|Prevotella|shahii|
GGTTTAATTCGATGATACGCGAGGAACCTTACCCGGGCTTGAACTGTGCCTGACTCATCCGGAAACGGATGTTCCCTTCGGGGCAGGCATGGAGGTGCTGCATGGTTGTCGTCAGCTCGTGCCGTGAGGTGTCGGCTCAAGTGCCATAACGAGCGCAACCCCTGCTTCCAGTTGCCATCGGGTGATGCCGGGCACTCTGGAGGGACTGCCTTCGTAAGATGCGA
>MG|4|V67|R|13|90.52|Bacteroidetes|Bacteroidia|Bacteroidales|Prevotellaceae|Prevotella|shahii|
TCGCATCTTACGAAGGCAGTCCCTCCAGAGTGCCCGGCATCACCCGATGGCAACTGGAAGCAGGGGTTGCGCTCGTTATGGCACTTGAGCCGACACCTCACGGCACGAGCTGACGACAACCATGCAGCACCTCCATGCCTGCCCCGAAGGGAACATCCGTTTCCGGATGAGTCAGGCACAGTTCAAGCCCGGGTAAGGTTCCTCGCGTATCATCGAATTAAACCC
>MG|4|V67|R|10|88.13|Bacteroidetes|Bacteroidia|Bacteroidales|Prevotellaceae|Prevotella|copri|
TCGCAGCTTACGCTGGCAGTCCCGACAGAGTCCTCAACGCTACTTGTTAGTAACTGTCGGCAAGGGTTGCGCTCGTTATGGCACTTGAGCCGACACCTCACGGCACGAGCTGACGACAACCATGCAGCACCTCCACGCAGGCCCCGAAGGGAACATCTGTTTCCAAATGCGTCCTGCGCAGTTCAAGCCCGGGTAAGGTTCCTCGCGTATCATCGAATTAAACC
>MG|4|V67|R|106|88.64|Bacteroidetes|Bacteroidia|Bacteroidales|Prevotellaceae|Prevotella|buccae|
TCACATCTTGCGATGGCAGTGTCCACGGAGTTCCCGGCCGAACCGATGGCAAACGTGGAGAGGGGTTGCGCTCGTTATGGCACTTAAGCCGACACCTCACGGCACGAGCTGACGACAACCATGCAGCACCTCGCAGCATGTCCCGAAGGACTGTATCATCTCTGACACATTCACACTGCGTTCGAGCCCGGGTAAGGTTCCTCGCGTATCATCGAATTAAACC
>MG|4|V67|F|59|85.33|Bacteroidetes|Bacteroidia|Bacteroidales|Prevotellaceae|Prevotella|dentasini|
GGTTTAATTCGATGATACGCGAGGAACCTTACCCGGGCTCGAACGGCGGCCGGATGGGACGGAGACGTCCCAGTCTACGGACGGCCGCCGAGGTGCTGCATGGTTGTCGTCAGCTCGTGCCGTGAGGTGTCGGCTCAAGTGCCATAACGAGCGCAACCCCTGCCGCCAGTTGCCATCGCGTGGAGGCGGGCACTCTGGCGGGACTGCCGCCGCAAGGTGCGA
>MG|4|V67|R|18|91.04|Bacteroidetes|Bacteroidia|Bacteroidales|Prevotellaceae|Prevotella|shahii|
TCGCATCTTACGACGGCAGTCTCTCCAGAGTCCCCGGCATTACCCGATGGCAACTGGAAATGAGGGTTGCGCTCGTTATGGCACTTGAGCCGACACCTCACGGCACGAGCTGACGACAACCATGCAGCACCTCCATGCCGGCCCCGAAGGGAATATCCGTTTCCGGATACGTCCGGCACAGTTCAAGCCCGGGTAAGGTTCCTCGCGTATCATCGAATTAAACC
>MG|4|V67|R|17|86.04|Bacteroidetes|Bacteroidia|Bacteroidales|Prevotellaceae|Prevotella|loescheii|
TCGCACCTTGCGGCGGCAGTCTCGCCAGAGTCCCCGGCATTACCCGTTGGCAACTGGCGACAGGGGTTGCGCTCGTTATGGCACTTGAGCCGACACCTCACGGCACGAGCTGACGACAACCATGCAGCACCTCGGCGCCCGTCCGTAGACTGCCGCGTCTCCGCGGCATCCGGACGCCGTTCGAGCCCGGGTAAGGTTCCTCGCGTATCATCGAATTAAAACC
>MG|4|V67|R|12|85.84|Bacteroidetes|Bacteroidia|Bacteroidales|Prevotellaceae|Prevotella|loescheii|
TCGCACCTTGCGGCGGCAGTCTCGCCAGAGTCCCCGGCATTACCCCGTTGGCAACTGGCGACAGGGGGTTGCGCTCGTTATGGCACTTGAGCCGACACCTCACGGCACGAGCTGACGACAACCATGCAGCACCTCGGCGCCCGTCCGTAGACTGCCGCGTCTCCGCGGCATCCGGACGCCGTTCGAGCCCGGGTAAGGTTCCTCGCGTATCATCGAATTAAACC
>MG|4|V67|F|18|87.78|Bacteroidetes|Bacteroidia|Bacteroidales|Prevotellaceae|Prevotella|aff.|
GGTTTAATTCGATGATACGCGAGGAACCTTACCCGGGCTCGAACGGTGCAGGAAGTATCCAGAGATGGTTATGCTCTTCGGAGTCTGCATCGAGGTGCTGCATGGTTGTCGTCAGCTCGTGCCGTGAGGTGTCGGCTTAAGTGCCATAACGAGCGCAACCCCTTCCGCCAGTTGCCATCAGGCAATGCTGGGGACTCTGGCGGTACTGCCATCGTAAGATGCGA
>MG|4|V67|F|69|90.18|Bacteroidetes|Bacteroidia|Bacteroidales|Prevotellaceae|Prevotella|stercorea|
GGTTTAATTCGATGATACGCGAGGAACCTTACCCGGGCTCGAACGGTGAGCGAACACTTCAGAGATGGAGTGGTCCTTCGGGACGCTTATCGAGGTGCTGCATGGTTGTCGTCAGCTCGTGCCGTGAGGTGTCGGCTTAAGTGCCATAACGAGCGCAACCCTTGCTGACAGTTGCCATCAGGTAAAGCTGGGGACTCTGTCGGGACTGCCACCGTAAGGTGTGA
>MG|4|V67|F|34|90.31|Bacteroidetes|Bacteroidia|Bacteroidales|Prevotellaceae|Prevotella|ruminicola|
GGTTTAATTCGATGATACGCGAGGAACCTTACCCGGGCTCGAACGGTGAGCGAACACTTCAGAGATGGAGTGGTCCTTCGGGGACGCTTATCGAGGTGCTGCATGGTTGTCGTCAGCTCGTGCCGTGAGGTGTCGGCTTAAGTGCCATAACGAGCGCAACCCTTGCTGACAGTTGCCATCAGGTGATGCTGGGGACTCTGTCGGGACTGCCACCGTAAGGTGTGAG
>MG|4|V67|F|32|85.96|Bacteroidetes|Bacteroidia|Bacteroidales|Prevotellaceae|Paraprevotella|xylaniphila|
GGTTTAATTCGATGATACGCGAGGAACCTTACCCGGGCTCGAACGCCGGAGCTCAGGGTCCGAGAGGGCCCGCCCCGCGAGGGGGATCCGGCGAGGTGCTGCATGGTTGTCGTCAGCTCGTGCCGTGAGGTGTCGGCTTAAGTGCCATAACGAGCGCAACCCCTCCCTCCAGTTGCCATCGGGTGATGCCGGGGACTCTGGAGGCACTGCCGCCGCAAGGCGCGA
>MG|4|V67|F|33|88.24|Bacteroidetes|Bacteroidia|Bacteroidales|Prevotellaceae|Prevotella|sp.|
GGTTTAATTCGATGATACGCGAGGAACCTTACCCGGGCTCGAAGTGCGGCGGGATGATATGGAGACATGTCAGTCCTTCGGGACCGCCGCATAGGTGCTGCATGGTTGTCGTCAGCTCGTGCCGTGAGGTGTCGGCTTAAGTGCCATAACGAGCGCAACCCCTTCCGCCAGTTGCCATCAGGCAATGCTGGGGACTCTGGCGGTACTGCCATCGTAAGATGCGA
>MG|4|V67|F|28|89.33|Bacteroidetes|Bacteroidia|Bacteroidales|Prevotellaceae|Prevotella|sp.|
GGTTTAATTCGATGATACGCGAGGAACCTTACCCGGGCTCGAAGTGCGGCGGGATGATATGGAGACATGTCAGTCCTTCGGGACTGCCGCATAGGTGCTGCATGGTTGTCGTCAGCTCGTGCCGTGAGGTGTCGGCTTAAGTGCCATAACGAGCGCAACCCCTCCCTCCAGTTGCCATCGGGTGATGCCGGGGACTCTGGAGGCACTGCCGCCGCAAGGCGCGA
>MG|4|V67|F|190|89.67|Bacteroidetes|Bacteroidia|Bacteroidales|Prevotellaceae|Prevotella|stercorea|
GGTTTAATTCGATGATACGCGAGGAACCTTACCCGGGCTTGAACTGTGCCTGACAGATTCGGAAACGGATATTCCCTTCGGGGCAGGCATGGAGGTGCTGCATGGTTGTCGTCAGCTCGTGCCGTGAGGTGTCGGCTTAAGTGCCATAACGAGCGCAACCCTTACTGCCAGTTGCCATCGGGTAATGCCGGGCACTCTGGTAGGACTGCCGTCGTAAGATGTGA
>MG|4|V67|R|11|88.44|Bacteroidetes|Bacteroidia|Bacteroidales|Prevotellaceae|Prevotella|genomosp.|
TCGCCCCTTGCGGGGGCAGTCCCCACGGAGTGCCCGGCATCACCCGATGGCAACCGTAGGCGAGGGTTGCGCTCGTTATGGCACTTAAGCCGACACCTCACGGCACGAGCTGACGACAACCATGCAGCACCTTCCGGCAGACCCCGAAGGGACATCCCCCGTCTCCGGAGACTTCCTGCCGAATTCAAACCCGGGTAAGGTTCCTCGCGTATCATCGAATTAAACC
>MG|4|V67|R|21|86.36|Bacteroidetes|Bacteroidia|Bacteroidales|Prevotellaceae|Prevotella|shahii|
TCGCGCCTTGCGGCGGCAGTGCCTCCAGAGTCCCCGGCATCACCCGATGGCAACTGGAGGGAGGGGTTGCGCTCGTTATGGCACTTAAGCCGACACCTCACGGCACGAGCTGACGACAACCATGCAGCACCTCCATGCCTGCCATTGCTGGCTCCAGAGTTTCCTCTGGATTCAGGCACAGTTCAAGCCCGGGTAAGGTTCCTCGCGTATCATCGAATTAAACC
>MG|4|V67|R|17|91.59|Bacteroidetes|Bacteroidia|Bacteroidales|Prevotellaceae|Prevotella|baroniae|
TCGCACCTTGCGGAGGCAGTGCCCGCAGAGTGCCCGGCTTAACCCGATGGCAACTGCGGGAGGGGGTTGCGCTCGTTATGGCACTTGAGCCGACACCTCACGGCACGAGCTGACGACAACCATGCAGCACCTTCACGGACGCCCCGAAGGGCCTCGGCGTCTCCGCCCTCGTTCGTCCGCAATTCAAGCCCGGGTAAGGTTCCTCGCGTATCATCGAATTAAACCC
>MG|4|V67|F|17|89.87|Bacteroidetes|Bacteroidia|Bacteroidales|Prevotellaceae|Prevotella|loescheii|
GGTTTAATTCGATGATACGCGAGGAACCTTACCCGGGCTTGAACTGCGCAGGACGCATTTGGAAACAGATGTTCCCTTCGGGGCCTGCGTGGAGGTGCTGCATGGTTGTCGTCAGCTCGTGCCGTGAGGTGTCGGCTCAAGTGCCATAACGAGCGCAACCCCTGTCGCCAGTTGCCAACGGGTAATGCCGGGGACTCTGGCGAGACTGCCGCCGCAAGGTGCGAG
>MG|4|V67|R|21|83.19|Bacteroidetes|Bacteroidia|Bacteroidales|Prevotellaceae|Prevotella|stercorea|
TCGCGGCTTGCGCCGGCAGTCCGTCCAGAGTCCCCGACTTCACTCGCTGGCAACTGGACGCGGGGGGTTGCGCTCGTTATGGCACTTAAGCCGACACCTCACGGCACGAGCTGACGACAACCATGCAGCACCTCGCCGGATCCCCCCTCGCGGGGCGGGCCCTCTCGGACCCTGAGCTCCGGCGTTCGAGCCCGGGTAAGGTTCCTCGCGTATCATCGAATTAAACC
>MG|4|V67|R|13|84.4|Bacteroidetes|Bacteroidia|Bacteroidales|Prevotellaceae|Prevotella|fusca|
TCGCAGCTTACGCTGGCAGTCCCGACAGAGTCCTCAACGCTACTTGTTAGTAACTGTCGGCAAGGGTTGCGCTCGTTATGGCACTTAAGCCGACACCTCACGGCACGAGCTGACGACAACCATGCAGCACCTCGATATGCGTCCCGAAGGACCACAACATCTCTGCCGTGTTCGCATACCGTTCGAGCCCGGGTAAGGTTCCTCGCGTATCATCGAATTAAACC
>MG|4|V67|F|22|89.38|Bacteroidetes|Bacteroidia|Bacteroidales|Prevotellaceae|Prevotella|stercorea|
GGTTTAATTCGATGATACGCGAGGAACCTTACCCGGGGCTCGAACGGTATGCGAACACGGCAGAGATGTTGTGGTCCTTCGGGGACGCATATCGAGGTGCTGCATGGTTGTCGTCAGCTCGTGCCGTGAGGTGTCGGCTTAAGTGCCATAACGAGCGCAACCCTTGCTGACAGTTGCCATCAGGTAAAGCTGGGGACTCTGTCGGGACTGCCACCGTAAGGTGTGA
>MG|4|V67|R|21|90.62|Bacteroidetes|Bacteroidia|Bacteroidales|Prevotellaceae|Prevotella|copri|
TCGCAGCTTACGCTGGCAGTCTCGCCAGAGTCCTCAGCTTTAACTGTTAGTAACTGGCGATGGGGGTTGCGCTCGTTATGGCACTTAAGCCGACACCTCACGGCACGAGCTGACGACAACCATGCAGCACCTCGCGGGCGGCTATTGCTAGAGACCGAGTTTCCTCGGCTGTCCACCCGCGTTCAAACCCGGGTAAGGTTCCTCGCGTATCATCGAATTAAACC
>MG|4|V67|F|194|90.18|Bacteroidetes|Bacteroidia|Bacteroidales|Prevotellaceae|Prevotella|stercorea|
GGTTTAATTCGATGATACGCGAGGAACCTTACCCGGGCTCGAACGGTATGCGAACACGGCAGAGATGTTGTGGTCCTTCGGGACGCATATCGAGGTGCTGCATGGTTGTCGTCAGCTCGTGCCGTGAGGTGTCGGCTTAAGTGCCATAACGAGCGCAACCCTTGCTGACAGTTGCCATCAGGTGATGCTGGGGACTCTGTCGGGACTGCCACCGTAAGGTGTGA
>MG|4|V67|F|16|86.22|Bacteroidetes|Bacteroidia|Bacteroidales|Prevotellaceae|Prevotella|sp.|
GGTTTAATTCGATGATACGCGAGGAACCTTACCCGGGCTCGAACGGTGCAGGAAGTATCCAGAGATGGTTATGCTCTTCGGAGTCTGCATCGAGGTGCTGCATGGTTGTCGTCAGCTCGTGCCGTGAGGTGTCGGCTTAAGTGCCATAACGAGCGCAACCCTCATCTATAGTTACCATCGAGTAAAGTTGGGGATCTATAGAGACTGCCGCCGTAAGGTGCGA
>MG|4|V67|F|16|93.21|Bacteroidetes|Bacteroidia|Bacteroidales|Prevotellaceae|Prevotella|dentalis|
GGTTTAATTCGATGATACGCGAGGAACCTTACCCGGGCTTGAACTGCGGACGGATGATCCAGAGATGGTGAAGCCCTTCGGGGCGTCCGCGGAGGTGCTGCATGGTTGTCGTCAGCTCGTGCCGTGAGGTGTCGGCTCAAGTGCCATAACGAGCGCAACCCCTCCCGCAGTTGCCATCGCGTCGTGGCGGGCACTCTGCGGGCACTGCCGCCGCAAGGTGCGA
>MG|4|V67|R|18|90.52|Bacteroidetes|Bacteroidia|Bacteroidales|Prevotellaceae|Prevotella|sp.|
TCGCATCTTACGACGCAGTCTCTCCAGAGTCCCCGGCATCACCCGATGGCAACTGGAAATGAGGGTTGCGCTCGTTATGGCACTTGAGCCGACACCTCACGGCACGAGCTGACGACAACCATGCAGCACCTCCACGCAGGCCCCGAAGGGAACATCTGTTTCCAAATGCGTCCTGCGCAGTTCAAGCCCGGGTAAGGTTCCTCGCGTATCATCGAATTAAACC
>MG|4|V67|F|76|91.11|Bacteroidetes|Bacteroidia|Bacteroidales|Prevotellaceae|Prevotella|copri|
GGTTTAATTCGATGATACGCGAGGAACCTTACCCGGGTTTGAACGCGGGTGGACCGGCCAGGAAACTGGCCTTCTAGCAATAGCCGCCCGCGAGGTGCTGCATGGTTGTCGTCAGCTCGTGCCGTGAGGTGTCGGCTTAAGTGCCATAACGAGCGCAACCCCCATCGCCAGTTACTAACAGTTAAAGCTGAGGACTCTGGCGAGACTGCCAGCGTAAGCTGCGA
>MG|4|V67|R|32|92.42|Bacteroidetes|Bacteroidia|Bacteroidales|Prevotellaceae|Paraprevotella|clara|
TCACGCCTTGCGGCGGCAGTATCCTCGGAGTGCCCAGCATTACCTGATGGCAACCGGGGAAAAGGGTTGCGCTCGTTATGGCACTTAAGCCGACACCTCACGGCACGAGCTGACGACAACCATGCAGCACCTTCACAGCAGCCCCGAAGGGAAGGAACATCTCTGCTCCATGCAGCTGCAATTCAAGCCCGGGTAAGGTTCCTCGCGTATCATCGAATTAAACC
>MG|4|V67|F|38|85.65|Bacteroidetes|Bacteroidia|Bacteroidales|Prevotellaceae|Prevotella|nigrescens|
GGTTTAATTCGATGATACGCGAGGAACCTTACCCGGGCTTGAAATGTCCGCCGCGGAGACCGGAGACGGTTTCCTCCTTCGGGGGGCGGATGTAGGTGCTGCATGGTTGTCGTCAGCTCGTGCCGTGAGGTGTCGGCTCAAGTGCCATAACGAGCGCAACCCCTACCGCCGGTTACCATCGGGTAATGCCGGGGACTCCGGCGGCACTGCCATCGCAAGATGCGA
>MG|4|V67|F|28|88.74|Bacteroidetes|Bacteroidia|Bacteroidales|Prevotellaceae|Prevotella|copri|
GGTTTAATTCGATGATACGCGAGGAACCTTACCCGGGCTTGAACTCAGGAGGAAGTCGGCGGAGACGCCTTCGCCCCTTCGGGGGGTCTCCTGGGAGGTGCTGCATGGTTGTCGTCAGCTCGTGCCGTGAGGTGTCGGCTTAAGTGCCATAACGAGCGCAACCCCCCTCCACGGTTGCCATCGGGTGACGCCGGGCACTCCGTGGACACTGCCGCCGCAAGGTGCGA
>MG|4|V67|F|327|84.96|Bacteroidetes|Bacteroidia|Bacteroidales|Prevotellaceae|Prevotella|sp.|
GGTTTAATTCGATGATACGCGAGGAACCTTACCCGGGCTCGAACGCCATTCCGACGAGCTGGAAACAGCGAGGCCCGCAAGGGGGGATGGCGAGGTGCTGCATGGTTGTCGTCAGCTCGTGCCGTGAGGTGTCGGCTTAAGTGCCATAACGAGCGCAACCCCCATCCACGGTTGCCAACGGGTCAAGCCGGGGACTCCGTGGAGACTGCCGGCGCAAGCTGCGAG
>MG|4|V67|R|11|90.09|Bacteroidetes|Bacteroidia|Bacteroidales|Prevotellaceae|Prevotella|shahii|
TCGCATCTTACGACGGCAGTCTCTCCAGAGTCCCCGGCATCACCCGATGGCAACTGGAAATGAGGGTTGCGCTCGTTATGGCACTTGAGCCGACACCTCACGGCACGAGCTGACGACAACCATGCAGCACCTCCATGCCGACCCCGAAGGGAATATCCGTTTCCGGATACGTCCGGCACAGTTCAAGCCCGGGTAAGGTTCCTCGCGTATCATCGAATTAAACC
>MG|4|V67|F|53|90.09|Bacteroidetes|Bacteroidia|Bacteroidales|Prevotellaceae|Prevotella|loescheii|
GGTTTAATTCGATGATACGCGAGGAACCTTACCCGGGCTTGAACTGCGCAGGACACATTCGGAAACGGATGTTCCCTTCGGGGCCTGCGTGGAGGTGCTGCATGGTTGTCGTCAGCTCGTGCCGTGAGGTGTCGGCTCAAGTGCCATAACGAGCGCAACCCTTATTTCCAGTTGCCATCGGGTAATGCCGGGGACTCTGGAGAGACTGCCGTCGTAAGATGTGA
>MG|4|V67|R|16|85.71|Bacteroidetes|Bacteroidia|Bacteroidales|Prevotellaceae|Prevotella|sp.|
TCGCAGCTTGCGCCGGCAGTCTCCACGGAGTCCCCGGCTTGACCCGTTGGCAACCGTGGATGGGGGTTGCGCTCGTTATGGCACTTAAGCCGACACCTCACGGCACGAGCTGACGACAACCATGCAGCACCTCCGCGCCCGCCATCGCTGGCGGCGCCGTTTCCGGCGCCCGCGGACGCAGTTCAAGCCCGGGTAAGGTTCCTCGCGTATCATCGAATTAAACC
>MG|4|V67|F|23|89.62|Bacteroidetes|Bacteroidia|Bacteroidales|Prevotellaceae|Prevotella|shahii|
GGTTTAATTCGATGATACGCGAGGAACCTTACCCGGGCTTGAACTGTGCCGGACGATGGTGGAAACATCATTTCCCTTCGGGGCCGGCATGGAGGTGCTGCATGGTTGTCGTCAGCTCGTGCCGTGAGGTGTCGGCTCAAGTGCCATAACGAGCGCAACCCTCATTTCCAGTTGCCATCGGGTGATGCCGGGGACTCTGGAGAGACTGCCGTCGTAAGATGCGA
>MG|4|V67|R|15|85.65|Bacteroidetes|Bacteroidia|Bacteroidales|Prevotellaceae|Prevotella|nigrescens|
TCGCATCTTGCGATGGCAGTGCCGCCGGAGTCCCCGGCATTACCCGATGGTAACCGGCGGTAGGGGTTGCGCTCGTTATGGCACTTGAGCCGACACCTCACGGCACGAGCTGACGACAACCATGCAGCACCTACATCCGCCCCCCGAAGGAGGAAACCGTCTCCGGTCTCCGCGGCGGACATTTCAAGCCCGGGTAAGGTTCCTCGCGTATCATCGAATTAAACC
>MG|4|V67|F|36|89.43|Bacteroidetes|Bacteroidia|Bacteroidales|Prevotellaceae|Prevotella|copri|
GGTTTAATTCGATGATACGCGAGGAACCTTACCCGGGCTCGAACGGTGCAGGAAGTATCCAGAGATGGTTATGCTCTTCGGAGTCTGCATCGAGGTGCTGCATGGTTGTCGTCAGCTCGTGCCGTGAGGTGTCGGCTTAAGTGCCATAACGAGCGCAACCCCTCCCTCCAGTTGCCATCGGGTGATGCCGGGGACTCTGGAGGCACTGCCGCCGCAAGGCGCGA
>MG|4|V67|F|30|85.27|Bacteroidetes|Bacteroidia|Bacteroidales|Prevotellaceae|Prevotella|shahii|
GGTTTAATTCGATGATACGCGAGGAACCTTACCCGGGCTCGAACCTGGAAGGGCGCCCTTTGGAGACAGAGGGTTTCCGCAAGGACTTTCCAGGAGGTGCTGCATGGTTGTCGTCAGCTCGTGCCGTGAGGTGTCGGCTTAAGTGCCATAACGAGCGCAACCCCTCCCTCCAGTTGCCATCGGGTGATGCCGGGGACTCTGGAGGCACTGCCGCCGCAAGGCGCGA
>MG|4|V67|F|10|86.16|Bacteroidetes|Bacteroidia|Bacteroidales|Prevotellaceae|Prevotella|sp.|
GGTTTAATTCGATGATACGCGAGGAACCTTACCCGGGCTCGAACGGCGTCCGGATGCCGCGGAGACGCGGCAGTCTACGGACGGGCGCCGAGGTGCTGCATGGTTGTCGTCAGCTCGTGCCGTGAGGTGTCGGCTCAAGTGCCATAACGAGCGCAACCCCTGTCGCCAGTTGCCAACGGGTGATGCCGGGGACTCTGGAGGCACTGCCGCCGCAAGGCGCGA
>MG|4|V67|F|12|91.04|Bacteroidetes|Bacteroidia|Bacteroidales|Prevotellaceae|Prevotella|shahii|
GGTTTAATTCGATGATACGCGAGGAACCTTACCCGGGCTTGAACTGTGCCGGACGTATCCGGAAACGGATATTCCCTTCGGGGCTGGCATGGAGGTGCTGCATGGTTGTCGTCAGCTCGTGCCGTGAGGTGTCGGCTCAAGTGCCATAACGAGCGCAACCCTCATTTCCAGTTGCCATCGGGTTATGCCGGGGACTCTGGAGAGACTGCCGTCGTAAGATGCGA
>MG|4|V67|R|24|90.95|Bacteroidetes|Bacteroidia|Bacteroidales|Prevotellaceae|Prevotella|stercorea|
TCGCGCCTTGCGGCGGCAGTGCCTCCAGAGTCCCCGGCATCACCCGATGGCAACTGGAGGGAGGGGTTGCGCTCGTTATGGCACTTAAGCCGACACCTCACGGCACGAGCTGACGACAACCATGCAGCACCTCGATATGCGTCCCGAAGGACCACAACATCTCTGCCGTGTTCGCATACCGTTCGAGCCCGGGTAAGGTTCCTCGCGTATCATCGAATTAAACC
>MG|4|V67|R|51|85.07|Bacteroidetes|Bacteroidia|Bacteroidales|Prevotellaceae|Prevotella|paludivivens|
TCGCACCTTGCGGTGGCAGTCCCTCCAGAGTCCCCATCTCTAAATGCTGGCAACTGAAGGCAGGGGTTGCGCTCGTTATGGCACTTGAGCCGACACCTCACGGCACGAGCTGACGACAACCATGCAGCACCTCGGCGAATGTCCGTAGACTGCACCGTCTCTGGTGCATTCATCCGCCGTTCGAGCCCGGGTAAGGTTCCTCGCGTATCATCGAATTAAACC
>MG|4|V67|F|72|89.57|Bacteroidetes|Bacteroidia|Bacteroidales|Prevotellaceae|Prevotella|shahii|
GGTTTAATTCGATGATACGCGAGGAACCTTACCCGGGCTTGAACTGTGCCGGACGCACCTGGAAACAGGTGTTCCCTTCGGGGCTGGCATGGAGGTGCTGCATGGTTGTCGTCAGCTCGTGCCGTGAGGTGTCGGCTTAAGTGCCATAACGAGCGCAACCCTTATTTCCAGTTGCCATCAGGTGATGCTGGGGACTCTGGAGAGACTGCGTCGTAAGATGCGA
>MG|4|V67|R|13|84.83|Bacteroidetes|Bacteroidia|Bacteroidales|Prevotellaceae|Prevotella|maculosa|
TCGCAGCTTGCGCCGGCAGTCTCCACGGAGTCCCCGGCTTGACCCGTTGGCAACCGTGGATGGGGGTTGCGCTCGTTATGGCACTTAAGCCGACACCTCACGGCACGAGCTGACGACAACCATGCAGCACCTCGCCATCCCCCCTTGCGGGCCTCGCTGTTCCAGCTCGTCGGAATGGCGTTCGAGCCCGGGTAAGGTTCCTCGCGTATCATCGAATTAAACC
>MG|4|V67|F|16|89.08|Bacteroidetes|Bacteroidia|Bacteroidales|Prevotellaceae|Prevotella|sp.|
GGTTTAATTCGATGATACGCGAGGAACCTTACCCGGGCTTGAACTCGGCGGGAAGGAGGCGGAGACGCCGACGCCCCCCTCGGGGGCCCGCCGGGAGGTGCTGCATGGTTGTCGTCAGCTCGTGCCGTGAGGTGTCGGCTTAAGTGCCATAACGAGCGCAACCCCCCTCCACGGTTGCCATCGGGTGACGCTGGGCACTCCGTGGACACTGCCGCCGCAAGGTGCGA
>MG|4|V67|F|10|84.51|Bacteroidetes|Bacteroidia|Bacteroidales|Prevotellaceae|Prevotella|timonensis|
GGTTTAATTCGATGATACGCGAGGAACCTTACCCGGGCTCGAACGGTATGCGAACACGGCAGAGATGTTGTGGTCCTTCGGGACGCATATCGAGGTGCTGCATGGTTGTCGTCAGCTCGTGCCGTGAGGTGTCGGCTTAAGTGCCATAACGAGCGCAACCCTTGCCGATAGTTACTAACAAGTAGCGTTGAGGACTCTATCGGGACTGCCAGCGTAAGCTGTGA
>MG|4|V67|F|24|86.32|Bacteroidetes|Bacteroidia|Bacteroidales|Prevotellaceae|Prevotella|genomosp.|
GGTTTAATTCGATGATACGCGAGGAACCTTACCCGGGCTCGAACGGCGTCCGGATGCCGCGGAGACGCGGCAGTCTACGGACGGGCGCCGAGGTGCTGCATGGTTGTCGTCAGCTCGTGCCGTGAGGTGTCGGCTCAAGTGCCATAACGAGCGCAACCCCTGTCGCCAGTTGCCAACGGGTAATGCCGGGGACTCTGGAGAGACTGCCGTCGTAAGATGCGA
>MG|4|V67|F|11|87.56|Bacteroidetes|Bacteroidia|Bacteroidales|Prevotellaceae|Prevotella|dentasini|
GGTTTAATTCGATGATACGCGAGGAACCTTACCCGGGCTCGAACGGCGGCCGGATGGGACGGAGACGTCCCAGTCTACGGACGGCCGCCGAGGTGCTGCATGGTTGTCGTCAGCTCGTGCCGTGAGGTGTCGGCTTAAGTGCCATAACGAGCGCAACCCCTCCCTCCAGTTGCCATCGGGTGATGCCGGGGACTCTGGAGGCACTGCCGCCGCAAGGCGCGA
>MG|4|V67|R|42|89.62|Bacteroidetes|Bacteroidia|Bacteroidales|Prevotellaceae|Prevotella|shahii|
TCGCATCTTACGACGGCAGTCTCTCCAGAGTCCCCAGCATCACCTGATGGCAACTGGAAATAAGGGTTGCGCTCGTTATGGCACTTAAGCCGACACCTCACGGCACGAGCTGACGACAACCATGCAGCACCTCCATGCCAGCCCCGAAGGGAACACCTGTTTCCAGGTGCGTCCGGCACAGTTCAAGCCCGGGTAAGGTTCCTCGCGTATCATCGAATTAAACC
>MG|4|V67|R|32|92.38|Bacteroidetes|Bacteroidia|Bacteroidales|Prevotellaceae|Prevotella|dentalis|
TCGCACCTTGCGGCGGCAGTGCCCGCAGAGTGCCCGCCACGACGCGATGGCAACTGCGGGAGGGGGTTGCGCTCGTTATGGCACTTGAGCCGACACCTCACGGCACGAGCTGACGACAACCATGCAGCACCTCCGCGGACGCCCCCGAAGGGCTTCACCATCTCTGGATCATCCGTCCGCAGTTCAAGCCCGGGTAAGGTTCCTCGCGTATCATCGAATTAAACC
>MG|4|V67|R|79|90.18|Bacteroidetes|Bacteroidia|Bacteroidales|Prevotellaceae|Prevotella|stercorea|
TCACACCTTACGGTGGCAGTCCCGACAGAGTCCCCAGCATCACCTGATGGCAACTGTCAGCAAGGGTTGCGCTCGTTATGGCACTTAAGCCGACACCTCACGGCACGAGCTGACGACAACCATGCAGCACCTCGATATGCGTCCCGAAGGACCACAACATCTCTGCCGTGTTCGCATACCGTTCGAGCCCGGGTAAGGTTCCTCGCGTATCATCGAATTAAACC
>MG|4|V67|F|19|90.09|Bacteroidetes|Bacteroidia|Bacteroidales|Prevotellaceae|Paraprevotella|xylaniphila|
GGTTTAATTCGATGATACGCGAGGAACCTTACCCGGGCTTGAATTGCAGGTGCATGGGGTGGAGACATCCCTTTCCTTCGGGACTCCTGTGAAGGTGCTGCATGGTTGTCGTCAGCTCGTGCCGTGAGGTGTCGGCTTAAGTGCCATAACGAGCGCAACCCTTGCTGACAGTTGCCATCAGGTGATGCTGGGGACTCTGTCGGGACTGCCACCGTAAGGTGTGA
>MG|4|V67|R|39|87.11|Bacteroidetes|Bacteroidia|Bacteroidales|Prevotellaceae|Prevotella|sp.|
TCGCACCTTACGGCGGCAGTCTCTATAGAGTCCCCAACATTACTCGATGGTAACTATAGATGAGGGTTGCGCTCGTTATGGCACTTAAGCCGACACCTCACGGCACGAGCTGACGACAACCATGCAGCACCTCGATGCAGACTCCGAAGAGCATAACCATCTCTGGATACTTCCTGCACCGTTCGAGCCCGGGTAAGGTTCCTCGCGTATCATCGAATTAAACC
>MG|4|V67|F|15|89.24|Bacteroidetes|Bacteroidia|Bacteroidales|Prevotellaceae|Prevotella|sp.|
GGTTTAATTCGATGATACGCGAGGAACCTTACCCGGGCTCGAACGGCCGTTGAACGACCCAGAGATGGGGAGGCCCCTTCGGGGGCGGCGGTCGAGGTGCTGCATGGTTGTCGTCAGCTCGTGTCGTGAGATGTTGGCTTAAGTGCCATAACGAGCGCAACCCCTTTCGACAGTTACCAACAGGTTAGGCTGGGGACTCTGTCGATACTGCCACCGCAAGGTGAGA
>MG|4|V67|F|112|85.07|Bacteroidetes|Bacteroidia|Bacteroidales|Prevotellaceae|Prevotella|paludivivens|
GGTTTAATTCGATGATACGCGAGGAACCTTACCCGGGCTCGAACGGCGGATGAATGCACCAGAGACGGTGCAGTCTACGGACATTCGCCGAGGTGCTGCATGGTTGTCGTCAGCTCGTGCCGTGAGGTGTCGGCTCAAGTGCCATAACGAGCGCAACCCCTGCCTTCAGTTGCCAGCATTTAGAGATGGGGACTCTGGAGGGACTGCCACCGCAAGGTGCGA
>MG|4|V67|R|28|85.71|Bacteroidetes|Bacteroidia|Bacteroidales|Prevotellaceae|Prevotella|loescheii|
TCGCACCTTGCGGCGGCAGTCTCGCCAGAGTCCCCGGCATTACCCGTTGGCAACTGGCGACAGGGGTTGCGCTCGTTATGGCACTTGAGCCGACACCTCACGGCACGAGCTGACGACAACCATGCAGCACCTCGGCGCCCCGTCCGTAGACTGCCGCGTCTCCGCGGCATCCGGACGCCGTTCGAGCCCGGGTAAGGTTCCTCGCGTATCATCGAATTAAACC
>MG|4|V67|F|27|85.78|Bacteroidetes|Bacteroidia|Bacteroidales|Prevotellaceae|Prevotella|loescheii|
GGTTTAATTCGATGATACGCGAGGAACCTTACCCGGGCTCGAACGGCGTCCGGATGCCGCGGAGACGCGGCAGTCTACGGACGGGCGCCGAGGTGCTGCATGGTTGTCGTCAGCTCGTGCCGTGAGGTGTCGGCTCAAGTGCCATAACGAGCGCAACCCCTGTCGCCAGTTGCCAACGGGTAATGCCGGGGACTCTGCGAGACTGCCGCCGCAAGGTGCGA
>MG|4|V67|F|14|90.61|Bacteroidetes|Bacteroidia|Bacteroidales|Prevotellaceae|Prevotella|shahii|
GGTTTAATTCGATGATACGCGAGGAACCTTACCCGGGCTTGAACTGCGCAGGACACATTCGGAAACGGATGTTCCCTTCGGGGCCTGCGTGGAGGTGCTGCATGGTTGTCGTCAGCTCGTGCCGTGAGGTGTCGGCTCAAGTGCCATAACGAGCGCAACCCTTATTTCCAGTTGCCATCGGGTAATGCCGGGGACTCTGGAGAGACTGCCGTCGTAAGATGCGA
>MG|4|V67|R|12|87.67|Bacteroidetes|Bacteroidia|Bacteroidales|Prevotellaceae|Prevotella|copri|
TCGCACCTTGCGGCGGCAGTACCGCCGGAGTCCCCAGCATCACCTGATGGCAACCGGCGGAAGGGGTTGCGCTCGTTATGGCACTTAAGCCGACACCTCACGGCACGAGCTGACGACAACCATGCAGCACCTCGATACAGGCTCCGAAGAGCTCGGCCATCTCTGGCCGATTCCTGCACCGTTCGAGCCCGGGTAAGGTTCCTCGCGTATCATCGAATTAAACC
>MG|4|V67|F|59|86.16|Bacteroidetes|Bacteroidia|Bacteroidales|Prevotellaceae|Prevotella|loescheii|
GGTTTAATTCGATGATACGCGAGGAACCTTACCCGGGCTCGAACGCGTCCGGATGCCGCGGAGACGCGGCAGTCTACGGACGGGCGCCGAGGTGCTGCATGGTTGTCGTCAGCTCGTGCCGTGAGGTGTCGGCTCAAGTGCCATAACGAGCGCAACCCCTGTCGCCAGTTGCCAACGGGTAATGCCGGGGACTCTGGCGAGACTGCCGCCGCAAGGTGCGA
>MG|4|V67|F|11|89.62|Bacteroidetes|Bacteroidia|Bacteroidales|Prevotellaceae|Prevotella|loescheii|
GGTTTAATTCGATGATACGCGAGGAACCTTACCCGGGCTTGAACTGCGCAGGACGCATTTGGAAACAGATGTTCCCTTCGGGGCCTGCGTGGAGGTGCTGCATGGTTGTCGTCAGCTCGTGCCGTGAGGTGTCGGCTCAAGTGCCATAACGAGCGCAACCCTTATTTCCAGTTGCCATCGGGTAATGCCGGGGACTCTGGAGAGACTGCCGTCGTAAGATGTGA
>MG|4|V67|F|54|89.77|Bacteroidetes|Bacteroidia|Bacteroidales|Prevotellaceae|Prevotella|stercorea|
GGTTTAATTCGATGATACGCGAGGAACCTTACCCGGGCTTGAACTGCGCAGGACGCATTTGGAAACAGATGTTCCCTTCGGGGCCTGCGTGGAGGTGCTGCATGGTTGTCGTCAGCTCGTGCCGTGAGGTGTCGGCTCAAGTGCCATAACGAGCGCAACCCTCATTTCCAGTTGCCATCGGGTGATGCCGGGGACTCTGGAGAGACTGCCGTCGTAAGATGCGA
>MG|4|V67|F|13|92.44|Bacteroidetes|Bacteroidia|Bacteroidales|Prevotellaceae|Prevotella|baroniae|
GGTTTAATTCGATGATACGCGAGGAACCTTACCCGGGCTTGAACTGCGGACGGATGATCCAGAGATGGTGAAGCCCTTCGGGGCGTCCGCGGAGGTGCTGCATGGTTGTCGTCAGCTCGTGCCGTGAGGTGTCGGCTCAAGTGCCATAACGAGCGCAACCCCTCCCTCCAGTTGCCATCGGGTGATGCCGGGGACTCTGGAGGCACTGCCGCCGCAAGGCGCGAG
>MG|4|V67|F|15|88.5|Bacteroidetes|Bacteroidia|Bacteroidales|Prevotellaceae|Prevotella|copri|
GGTTTAATTCGATGATACGCGAGGAACCTTACCCGGGCTCGAAGTGCGGCGGGATGATATGGAGACATGTCAGTCCTTCGGGACCGCCGCATAGGTGCTGCATGGTTGTCGTCAGCTCGTGCCGTGAGGTGTCGGCTTAAGTGCCATAACGAGCGCAACCCTTGCTGACAGTTGCCATCAGGTGAAGCTGGGGACTCTGTCGGGACTGCCACCGTAAGGTGTGA
>MG|4|V67|F|29|85.71|Bacteroidetes|Bacteroidia|Bacteroidales|Prevotellaceae|Prevotella|sp.|
GGTTTAATTCGATGATACGCGAGGAACCTTACCCGGGCTTGAACTGCGTCCGCGGGCGCCGGAAACGGCGCCGCCAGCGATGGCGGGCGCGGAGGTGCTGCATGGTTGTCGTCAGCTCGTGCCGTGAGGTGTCGGCTTAAGTGCCATAACGAGCGCAACCCCCATCCACGGTTGCCAACGGGTCAAGCCGGGGACTCCGTGGAGACTGCCGGCGCAAGCTGCGA
>MG|4|V67|F|72|84.51|Bacteroidetes|Bacteroidia|Bacteroidales|Prevotellaceae|Prevotella|sp.|
GGTTTAATTCGATGATACGCGAGGAACCTTACCCGGGCTCGAACGCCATTCCGACGAGCTGGAAACAGCGAGGCCCGCAAGGGGGGATGGCGAGGTGCTGCATGGTTGTCGTCAGCTCGTGCCGTGAGGTGTCGGCTTAAGTGCCATAACGAGCGCAACCCCCCATCCACGGTTGCCAACGGGTCAAGCCGGGGACTCCGTGGAGACTGCCGGCGCAAGCTGCGA
>MG|4|V67|F|68|90.27|Bacteroidetes|Bacteroidia|Bacteroidales|Prevotellaceae|Prevotella|loescheii|
GGTTTAATTCGATGATACGCGAGGAACCTTACCCGGGCTTGAACTGCGCAGGACGCATTTGGAAACAGGTGTTCCCTTCGGGGCCTGCGCGGAGGTGCTGCATGGTTGTCGTCAGCTCGTGCCGTGAGGTGTCGGCTCAAGTGCCATAACGAGCGCAACCCCCGTTTCCAGTTGCCATCGGGTCATGCCGGGGACTCTGGAGAGACTGCCGTCGCAAGATGCGA
>MG|4|V67|F|65|86.22|Bacteroidetes|Bacteroidia|Bacteroidales|Prevotellaceae|Prevotella|loescheii|
GGTTTAATTCGATGATACGCGAGGAACCTTACCCGGGCTCGAACGGCGTCCGGATGCCGCGGAGACGCGGCAGTCTACGGACGGGCGCCGAGGTGCTGCATGGTTGTCGTCAGCTCGTGCCGTGAGGTGTCGGCTCAAGTGCCATAACGAGCGCAACCCCCTGTCGCCAGTTGCCAACGGGTAATGCCGGGGACTCTGGCGAGACTGCCGCCGCAAGGTGCGA
>MG|4|V67|R|16|90.27|Bacteroidetes|Bacteroidia|Bacteroidales|Prevotellaceae|Prevotella|ruminicola|
TCACACCTTACGGTGGCAGTCCCGACAGAGTCCCCAGCATCACCTGATGGCAACTGTCAGCAAGGGTTGCGCTCGTTATGGCACTTAAGCCGACACCTCACGGCACGAGCTGACGACAACCATGCAGCACCTCGATAAGCGTCCCCGAAGGACCACTCCATCTCTGAAGTGTTCGCTCACCGTTCGAGCCCGGGTAAGGTTCCTCGCGTATCATCGAATTAAACC
>MG|4|V67|R|11|89.62|Bacteroidetes|Bacteroidia|Bacteroidales|Prevotellaceae|Prevotella|stercorea|
TCGCATCTTACGATGGCAGTACCGCCAGAGTCCCCAGCATTGCCTGATGGCAACTGGCGGAAGGGGTTGCGCTCGTTATGGCACTTAAGCCGACACCTCACGGCACGAGCTGACGACAACCATGCAGCACCTCGATATGCGTCCCGAAGGACCACAACATCTCTGCCGTGTTCGCATACCGTTCGAGCCCGGGTAAGGTTCCTCGCGTATCATCGAATTAAACC
>MG|4|V67|F|1482|86.22|Bacteroidetes|Bacteroidia|Bacteroidales|Prevotellaceae|Prevotella|loescheii|
GGTTTAATTCGATGATACGCGAGGAACCTTACCCGGGCTCGAACGGCGTCCGGATGCCGCGGAGACGCGGCAGTCTACGGACGGGCGCCGAGGTGCTGCATGGTTGTCGTCAGCTCGTGCCGTGAGGTGTCGGCTCAAGTGCCATAACGAGCGCAACCCCTGTCGCCAGTTGCCAACGGGTAATGCCGGGGACTCTGGCGAGACTGCCGCCGCAAGGTGCGAG
>MG|4|V67|R|647|90.18|Bacteroidetes|Bacteroidia|Bacteroidales|Prevotellaceae|Prevotella|stercorea|
TCACACCTTACGGTGGCAGTCCCGACAGAGTCCCCAGCTTTACCTGATGGCAACTGTCAGCAAGGGTTGCGCTCGTTATGGCACTTAAGCCGACACCTCACGGCACGAGCTGACGACAACCATGCAGCACCTCGATATGCGTCCCGAAGGACCACAACATCTCTGCCGTGTTCGCATACCGTTCGAGCCCGGGTAAGGTTCCTCGCGTATCATCGAATTAAACC
>MG|4|V67|F|68|85.71|Bacteroidetes|Bacteroidia|Bacteroidales|Prevotellaceae|Prevotella|loescheii|
GGTTTAATTCGATGATACGCGAGGAACCTTACCCGGGCTCGAACGGCGTCCGGATGCCGCGGAGACGCGGCAGTCTACGGACGGGGCGCCGAGGTGCTGCATGGTTGTCGTCAGCTCGTGCCGTGAGGTGTCGGCTCAAGTGCCATAACGAGCGCAACCCCTGTCGCCAGTTGCCAACGGGTAATGCCGGGGACTCTGGCGAGACTGCCGCCGCAAGGTGCGA
>MG|4|V67|F|33|82.67|Bacteroidetes|Bacteroidia|Bacteroidales|Prevotellaceae|Prevotella|stercorea|
GGTTTAATTCGATGATACGCGAGGAACCTTACCCGGGCTCGAACGCCGGAGCTCAGGCCCTGAAAGGGGCCGCCCCGCGAGGGGGGATCCGGCGAGGTGCTGCATGGTTGTCGTCAGCTCGTGCCGTGAGGTGTCGGCTCAAGTGCCATAACGAGCGCAACCCCCGCGTCCAGTTGCCAGCGAGTGAAGTCGGGGACTCTGGACGGACTGCCGGCGCAAGCCGCGA
>MG|4|V67|R|17|86.16|Bacteroidetes|Bacteroidia|Bacteroidales|Prevotellaceae|Prevotella|loescheii|
TCGCACCTTGCGGCGGCAGTCTCGCCAGAGTCCCCGGCATTACCCGTTGGCAACTGGCGACAGGGGTTGCGCTCGTTATGGCACTTGAGCCGACACCTCACGGCACGAGCTGACGACAACCATGCAGCACCTCGGCGCCCGTCCGTAGACTGCCGCGTCTCCGCGGCATCCGGACGCGTTCGAGCCCGGGTAAGGTTCCTCGCGTATCATCGAATTAAACC
>MG|4|V67|R|38|84.89|Bacteroidetes|Bacteroidia|Bacteroidales|Prevotellaceae|Prevotella|sp.|
TCGCAGCTTGCGCCGGCAGTCTCCACGGAGTCCCCGGCCTGACCCGTTGGCAACCGTGGATGGGGGTTGCGCTCGTTATGGCACTTAAGCCGACACCTCACGGCACGAGCTGACGACAACCATGCAGCACCTCGCCATCCCCCCTTGCGGGCCTCGCTGTTTCCAGCTCGTCGGAATGGCGTTCGAGCCCGGGTAAGGTTCCTCGCGTATCATCGAATTAAACC
>MG|4|V67|R|13|90.09|Bacteroidetes|Bacteroidia|Bacteroidales|Prevotellaceae|Prevotella|loescheii|
TCACATCTTACGACGGCAGTCTCTCCAGAGTCCCCGGCATAACCCGATGGCAACTGGAAATGAGGGTTGCGCTCGTTATGGCACTTGAGCCGACACCTCACGGCACGAGCTGACGACAACCATGCAGCACCTCCATGCCAGCCCCGAAGGGAATATCCGTTTCCGGATACGTCCGGCACAGTTCAAGCCCGGGTAAGGTTCCTCGCGTATCATCGAATTAAACC
>MG|4|V67|F|33|91.59|Bacteroidetes|Bacteroidia|Bacteroidales|Prevotellaceae|Prevotella|baroniae|
GGTTTAATTCGATGATACGCGAGGAACCTTACCCGGGCTTGAATTGCGGACGAACGAGGGCGGAGACGCCGAGGCCCTTCGGGGCGTCCGTGAAGGTGCTGCATGGTTGTCGTCAGCTCGTGCCGTGAGGTGTCGGCTCAAGTGCCATAACGAGCGCAACCCCCTCCCGCAGTTGCCATCGGGTTAAGCCGGGCACTCTGCGGGCACTGCCTCCGCAAGGTGCGA
>MG|4|V67|F|19|88.18|Bacteroidetes|Bacteroidia|Bacteroidales|Prevotellaceae|Prevotella|buccae|
GGTTTAATTCGATGATACGCGAGGAACCTTACCCGGCTCGAACGCAGTGTGAATGTGTCAGAGATGATACAGTCCTTCGGGACATGCTGCGAGGTGCTGCATGGTTGTCGTCAGCTCGTGCCGTGAGGTGTCGGCTTAAGTGCCATAACGAGCGCAACCCCTCTCCACGTTTGCCATCGGTTCGGCCGGGAACTCCGTGGACACTGCCATCGCAAGATGTGA
>MG|4|V67|R|12|88.44|Bacteroidetes|Bacteroidia|Bacteroidales|Prevotellaceae|Prevotella|copri|
TCACATCTTGCGATGGCAGTGTCCACGGAGTTCCCGGCCGAACCGATGGCAAACGTGGAGAGGGGTTGCGCTCGTTATGGCACTTAAGCCGACACCTCACGGCACGAGCTGACGACAACCATGCAGCACCTCGCAATCTGCTATTGCTAGAAAGGGTGTTTCCACCCCCGTCAGACTGCGTTCAATCCCGGGTAAGGTTCCTCGCGTATCATCGAATTAAACC
>MG|4|V67|F|16|89.5|Bacteroidetes|Bacteroidia|Bacteroidales|Prevotellaceae|Prevotella|sp.|
GGTTTAATTCGATGATACGCGAGGAACCTTACCCGGGCTCGAAGTGCGGCGGGATGATATGGAGACATGTCAGTCCTTCGGGACCGCCGCATAGGTGCTGCATGGTTGTCGTCAGCTCGTGCCGTGAGGTGTCGGCTTAAGTGCCATAACGAGCGCAACCCCTCCCTCCAGTTGCCATCGGGTGAAGCCGGGGACTCTGGAGGCACTGCCATCGCAAGATGTGA
>MG|4|V67|F|28|89.1|Bacteroidetes|Bacteroidia|Bacteroidales|Prevotellaceae|Prevotella|shahii|
GGTTTAATTCGATGATACGCGAGGAACCTTACCCGGGCTTGAACTGTGCCGGACGATGGAGGAAACTTCATTTCCCTTCGGGGCTGGCATGGAGGTGCTGCATGGTTGTCGTCAGCTCGTGCCGTGAGGTGTCGGCTTAAGTGCCATAACGAGCGCAACCCTCATTGCCAGTTGCCATCGGGTAGAGCCGGGCACTCTGGCGAGACTGCGTCGTAAGATGCGA
>MG|4|V67|F|20|85.59|Bacteroidetes|Bacteroidia|Bacteroidales|Prevotellaceae|Prevotella|genomosp.|
GGTTTAATTCGATGATACGCGAGGAACCTTACCCGGGCTCGAACGGCGTCCGGATGCCGCGGAGACGCGGCAGTCTCATGACGGTCGCCGAGGTGCTGCATGGTTGTCGTCAGCTCGTGCCGTGAGGTGTAGGCTCAAGTGCCATAACGAGCGCAACCCCTGTCGCCAGTTGCCAACGGGTAATGCCGGGGACTCTGGCGAGACTGCCGCCGCAAGGTGCGA
>MG|4|V67|F|11|84.14|Bacteroidetes|Bacteroidia|Bacteroidales|Prevotellaceae|Prevotella|sp.|
GGTTTAATTCGATGATACGCGAGGAACCTTACCCGGGCTCGAACGCCATTCCGACGAGCTGGAAACAGCGAGGCCCGCAAGGGGGGGATGGCGAGGTGCTGCATGGTTGTCGTCAGCTCGTGCCGTGAGGTGTCGGCTTAAGTGCCATAACGAGCGCAACCCCCCATCCACGGTTGCCAACGGGTCAGGCCGGGGACTCCGTGGAGACTGCCGGCGCAAGCTGCGA
>MG|4|V67|R|38|87.78|Bacteroidetes|Bacteroidia|Bacteroidales|Prevotellaceae|Prevotella|sp.|
TCGCACCTTGCGGTGGCAGTCCCTCCAGAGTCCCCATCTCTACATGCTGGCAACTGGAGGCAGGGGTTGCGCTCGTTATGGCACTTGAGCCGACACCTCACGGCACGAGCTGACGACAACCATGCAGCACCTCGACAGATGTCCGTAGACTGCACCATCTCTGGTGCATTCACCTGCCGTTCGAGCCCGGGTAAGGTTCCTCGCGTATCATCGAATTAAACCC
>MG|4|V67|F|18|87.33|Bacteroidetes|Bacteroidia|Bacteroidales|Prevotellaceae|Prevotella|sp.|
GGTTTAATTCGATGATACGCGAGGAACCTTACCCGGGCTCGAACGGCAGGTGAATGCACCAGAGATGGTGCAGTCTACGGACACCTGTCGAGGTGCTGCATGGTTGTCGTCAGCTCGTGCCGTGAGGTGTCGGCTCAAGTGCCATAACGAGCGCAACCCCTGCCTCCAGTTGCCAGCATGTAGAGATGGGGACTCTGGAGGGACTGCCACCGCAAGGTGCGA
>MG|4|V67|R|12|88.5|Bacteroidetes|Bacteroidia|Bacteroidales|Prevotellaceae|Prevotella|copri|
TCACACCTTACGGTGGCAGTCCCGACAGAGTCCCCAGCTTTACCTGATGGCAACTGTCAGCAAGGGTTGCGCTCGTTATGGCACTTAAGCCGACACCTCACGGCACGAGCTGACGACAACCATGCAGCACCTATGCGGCGGTCCCGAAGGACTGACATGTCTCCATATCATCCCGCCGCACTTCGAGCCCGGGTAAGGTTCCTCGCGTATCATCGAATTAAACC
>MG|4|V67|F|36|87.05|Bacteroidetes|Bacteroidia|Bacteroidales|Prevotellaceae|Prevotella|sp.|
GGTTTAATTCGATGATACGCGAGGAACCTTACCCGGGCTCGAACGGCAGATGGATATGCAAGAGATTGTATAGTCTACGGACATCTGTCGAGGTGCTGCATGGTTGTCGTCAGCTCGTGCCGTGAGGTGTCGGCTTAAGTGCCATAACGAGCGCAACCCTTGCCTTCAGTTGCCAGCGGGTAACGCCGGGGACTCTGGAGGGACTGCCACCGCAAGGTGCGA
>MG|4|V67|F|24|86.61|Bacteroidetes|Bacteroidia|Bacteroidales|Prevotellaceae|Prevotella|timonensis|
GGTTTAATTCGATGATACGCGAGGAACCTTACCCGGGCTCGAACGGTGCAGGAAGTATCCAGAGATGGTTATGCTCTTCGGAGTCTGCATCGAGGTGCTGCATGGTTGTCGTCAGCTCGTGCCGTGAGGTGTCGGCTTAAGTGCCATAACGAGCGCAACCCTCATCTATAGTTACCATCGAGTGATGTTGGGGACTCTATAGAGACTGCGCCGTAAGGTGCGA
>MG|4|V67|R|19|88.16|Bacteroidetes|Bacteroidia|Bacteroidales|Prevotellaceae|Paraprevotella|xylaniphila|
TCGCACCTTGCGGCGGCAGTATCCACGGAGTGCCCGCCATCACGCGATGGCAACCGTGGAAAGGGGTTGCGCTCGTTATGGCACTTGAGCCGACACCTCACGGCACGAGCTGACGACAACCATGCAGCACCTCGCGGGCGGTCCCCGAAGGGAAAGGACTGTCTCCAGTCCATGCAGCCCGCGTTCGAGCCCGGGTAAGGTTCCTCGCGTATCATCGAATTAAACC
>MG|4|V67|F|13|89.69|Bacteroidetes|Bacteroidia|Bacteroidales|Prevotellaceae|Prevotella|sp.|
GGTTTAATTCGATGATACGCGAGGAACCTTACCCGGGCTCGAACGGCCGTTGAACGACCCAGAGATGGGGAGGCCCCTTCGGGGGCGGCGGTCGAGGTGCTGCATGGTTGTCGTCAGCTCGTGTCGTGAGATGTTGGCTTAAGTGCCATAACGAGCGCAACCCCTTTCGACAGTTACCAACAGGTGATGCTGGGGACTCTGTCGATACTGCCACCGCAAGGTGAGA
>MG|4|V67|F|12|88.89|Bacteroidetes|Bacteroidia|Bacteroidales|Prevotellaceae|Alloprevotella|rava|
GGTTTAATTCGATGATACGCGAGGAACCTTACCCGGGCTTGAACTCAGGAGGAAGTCGGCGGAGACGCCTTCGCCCCCTCGGGGGGCCTCCTGGGAGGTGCTGCATGGTTGTCGTCAGCTCGTGCCGTGAGGTGTCGGCTTAAGTGCCATAACGAGCGCAACCCCCCTCCACGGTTGCCATCGGGTGACGCTGGGCACTCCGTGGACACTGCCGCCGCAAGGTGCGA
>MG|4|V67|R|14|84.44|Bacteroidetes|Bacteroidia|Bacteroidales|Prevotellaceae|Prevotella|sp.|
TCGCAGCTTGCGCCGGCAGTCTCCACGGAGTCCCCGGCTTGACCCGTTGGCAACCGTGGATGGGGGTTGCGCTCGTTATGGCACTTAAGCCGACACCTCACGGCACGAGCTGACGACAACCATGCAGCACCTCGCCATCCCCCCTTGCGGGCCTCGCTGTTTCCAGCTCGTCGGAATGGCGTTCGAGCCGGGTAAGGTTCCTCGCGTATCATCGAATTAAACC
>MG|4|V67|F|17|90.09|Bacteroidetes|Bacteroidia|Bacteroidales|Prevotellaceae|Prevotella|loescheii|
GGTTTAATTCGATGATACGCGAGGAACCTTACCCGGGCTTGAACTGTGCCGGACGTATCCGGAAACGGATATTCCCTTCGGGGCTGGCATGGAGGTGCTGCATGGTTGTCGTCAGCTCGTGCCGTGAGGTGTCGGCTCAAGTGCCATAACGAGCGCAACCCTCATTTCCAGTTGCCATCGGGTTATGCCGGGGACTCTGGAGAGACTGCCGTCGTAAGATGTGA
>MG|4|V67|F|15|86.43|Bacteroidetes|Bacteroidia|Bacteroidales|Prevotellaceae|Prevotella|disiens|
GGTTTAATTCGATGATACGCGAGGAACCTTACCCGGGCTCGAACGGTATGCGAACACGGCAGAGATGTTGTGGTCCTTCGGGACGCATATCGAGGTGCTGCATGGTTGTCGTCAGCTCGTGCCGTGAGGTGTCGGCTTAAGTGCCATAACGAGCGCAACCCTTGCCGTTAGTTACTAACAGGAGAGCTGAGGACTCTAACGGGACTGCCAGCGTAAGCTGCGA
>MG|4|V67|R|11|91.56|Bacteroidetes|Bacteroidia|Bacteroidales|Prevotellaceae|Prevotella|dentalis|
TCACACCTTGCGGCGGCAGTGCCCGCAGAGTGCCCGGCATCACCCGATGGCAACTGCGGGAGGGGGTTGCGCTCGTTATGGCACTTGAGCCGACACCTCACGGCACGAGCTGACGACAACCATGCAGCACCTCCGCAGAGGCCCCGAAGGGCTGGGGAATCTCTCCCACATTCCTCTGCAGTTCAAGCCCGGGTAAGGTTCCTCGCGTATCATCGAATTAAACC
>MG|4|V67|F|13|87.78|Bacteroidetes|Bacteroidia|Bacteroidales|Prevotellaceae|Prevotella|copri|
GGTTTAATTCGATGATACGCGAGGAACCTTACCCGGGATTGAACGCGGCGGGACGTACCTGGAAACAGGTATTCCAGCAATGGCCGGCCGCGAGGTGCTGCATGGTTGTCGTCAGCTCGTGCCGTGAGGTGTCGGCTTAAGTGCCATAACGAGCGCAACCCCTCCCTCCAGTTGCCATCGGGTGATGCCGGGGACTCTGGAGGCACTGCCGCCGCAAGGCGCGA
>MG|4|V67|F|30|86.36|Bacteroidetes|Bacteroidia|Bacteroidales|Prevotellaceae|Prevotella|shahii|
GGTTTAATTCGATGATACGCGAGGAACCTTACCCGGGCTTGAACTGTGCCTGAATCCAAAGGAAACTTTGGAGCCAGCAATGGCAGGCATGGAGGTGCTGCATGGTTGTCGTCAGCTCGTGCCGTGAGGTGTCGGCTTAAGTGCCATAACGAGCGCAACCCCTCCCTCCAGTTGCCATCGGGTGATGCCGGGGACTCTGGAGGCACTGCCGCCGCAAGGCGCGA
>MG|4|V67|F|14|91.0|Bacteroidetes|Bacteroidia|Bacteroidales|Prevotellaceae|Prevotella|shahii|
GGTTTAATTCGATGATACGCGAGGAACCTTACCCGGGCTTGAACTGTGCCGGACGTATCCGGAAACGGATATTCCCTTCGGGGCTGGCATGGAGGTGCTGCATGGTTGTCGTCAGCTCGTGCCGTGAGGTGTCGGCTCAAGTGCCATAACGAGCGCAACCCTCATTTCCAGTTGCCATCGGGTTATGCCGGGGACTCTGGAGAGACTGCGTCGTAAGATGCGA
>MG|4|V67|F|11|87.73|Bacteroidetes|Bacteroidia|Bacteroidales|Prevotellaceae|Prevotella|sp.|
GGTTTAATTCGATGATACGCGAGGAACCTTACCCGGGCTTGAACTGCGCAGGACGCATTTGGAAACAGATGTTCCCTTCGGGGCCTGCGTGGAGGTGCTGCATGGTTGTCGTCAGCTCGTGCCGTGAGGTGTCGGCTCAAGTGCCATAACGAGCGCAACCCCCGCGTCCAGTTGCCAGCGAGTGAAGTCGGGGACTCTGGACGGACTGCCGGCGCAAGCCGCGA
>MG|4|V67|F|10|84.96|Bacteroidetes|Bacteroidia|Bacteroidales|Prevotellaceae|Prevotella|stercorea|
GGTTTAATTCGATGATACGCGAGGAACCTTACCCGGGCTCGAACGGTGCAGGAATCGGCCAGAGATGGCCGAGCTCTTCGGAGCCTGTATCGAGGTGCTGCATGGTTGTCGTCAGCTCGTGCCGTGAGGTGTCGGCTCAAGTGCCATAACGAGCGCAACCCCCGCGTCCAGTTGCCAGCGAGTGAAGTCGGGGACTCTGGACGGACTGCCGGCGCAAGCCGCGA
>MG|4|V67|F|17|89.87|Bacteroidetes|Bacteroidia|Bacteroidales|Prevotellaceae|Prevotella|loescheii|
GGTTTAATTCGATGATACGCGAGGAACCTTACCCGGGCTTGAACTGCGCAGGACGCATTTGGAAACAGGTGTTCCCTTCGGGGCCTGCGCGGAGGTGCTGCATGGTTGTCGTCAGCTCGTGCCGTGAGGTGTCGGCTCAAGTGCCATAACGAGCGCAACCCCCCGTTTCCAGTTGCCATCGGGTCATGCCGGGGACTCTGGAGAGACTGCCGTCGCAAGATGCGA
>MG|4|V67|R|47|86.67|Bacteroidetes|Bacteroidia|Bacteroidales|Prevotellaceae|Prevotella|sp.|
TCGCACCTTACGGCGGCAGTCTCTATAGAGTCCCCAACTTTACTCGATGGTAACTATAGATGAGGGTTGCGCTCGTTATGGCACTTAAGCCGACACCTCACGGCACGAGCTGACGACAACCATGCAGCACCTCGATGCAGACTCCGAAGAGCATAACCATCTCTGGATACTTCCTGCACCGTTCGAGCCCGGGTAAGGTTCCTCGCGTATCATCGAATTAAACC
>MG|4|V67|F|11|89.19|Bacteroidetes|Bacteroidia|Bacteroidales|Prevotellaceae|Prevotella|sp.|
GGTTTAATTCGATGATACGCGAGGAACCTTACCCGGGCTCGAACGGCTGGCGAACGACCCAGAGATGGGGAGGCCCTTCGGGGCGCCAGTCGAGGTGCTGCATGGTTGTCGTCAGCTCGTGTCGTGAGATGTTGGCTCAAGTGCCATAACGAGCGCAACCCTTGCCGGCAGTTGCCATCAGGTTATGCTGGGGACTCTGCCGGGACTGCCACCGCAAGGTGAGA
>MG|4|V67|F|10|86.28|Bacteroidetes|Bacteroidia|Bacteroidales|Prevotellaceae|Prevotella|genomosp.|
GGTTTAATTCGATGATACGCGAGGAACCTTACCCGGGCTCGAACGGCGTCCGGATGCCGCGGAGACGCGGCAGTCTACGGACGGGCGCCGAGGTGCTGCATGGTTGTCGTCAGCTCGTGCCGTGAGGTGTCGGCTCAAGTGCCATAACGAGCGCAACCCCTGTCGCCAGTTGCCAACGGGTAATGCCGGGGACTCTGGCGAGACTGCCACCGTAAGGTGTGA
>MG|4|V67|F|49|89.57|Bacteroidetes|Bacteroidia|Bacteroidales|Prevotellaceae|Prevotella|loescheii|
GGTTTAATTCGATGATACGCGAGGAACCTTACCCGGGCTTGAACTGCGCAGGACTCATTCGGAAACGGATGTTCCCTTCGGGGCCTGCGTGGAGGTGCTGCATGGTTGTCGTCAGCTCGTGCCGTGAGGTGTCGGCTCAAGTGCCATAACGAGCGCAACCCTTATTTCCAGTTGCCATCGGGTAATGCCGGGGACTCTGGAGAGACTGCCGTCGTAAGATGTGA
>MG|4|V67|F|11|91.0|Bacteroidetes|Bacteroidia|Bacteroidales|Prevotellaceae|Prevotella|shahii|
GGTTTAATTCGATGATACGCGAGGAACCTTACCCGGGCTTGAACTGTGCCGGACGTATCCGGAAACGGATATTCCCTTCGGGGCCGGCATGGAGGTGCTGCATGGTTGTCGTCAGCTCGTGCCGTGAGGTGTCGGCTCAAGTGCCATAACGAGCGCAACCCTCATTTCCAGTTGCCATCGGGTAATGCCGGGGACTCTGGAGAGACTGCGTCGTAAGATGCGA
>MG|4|V67|R|84|89.67|Bacteroidetes|Bacteroidia|Bacteroidales|Prevotellaceae|Prevotella|stercorea|
TCACATCTTACGACGGCAGTCCTACCAGAGTGCCCGGCATTACCCGATGGCAACTGGCAGTAAGGGTTGCGCTCGTTATGGCACTTAAGCCGACACCTCACGGCACGAGCTGACGACAACCATGCAGCACCTCCATGCCTGCCCCGAAGGGAATATCCGTTTCCGAATCTGTCAGGCACAGTTCAAGCCCGGGTAAGGTTCCTCGCGTATCATCGAATTAAACC
>MG|4|V67|R|10|86.28|Bacteroidetes|Bacteroidia|Bacteroidales|Prevotellaceae|Prevotella|sp.|
TCGCATCTTGCGATGGCAGTGCCGCCGGAGTCCCCGGCATTACCCGATGGTAACCGGCGGTAGGGGTTGCGCTCGTTATGGCACTTGAGCCGACACCTCACGGCACGAGCTGACGACAACCATGCAGCACCTACATCCGCCCCCCGAAGGAGGAGACCGTCTCCGGCCCCCGCGGCGGACATTTCAAGCCCGGGTAAGGTTCCTCGCGTATCATCGAATTAAACC
>MG|4|V67|F|91|92.42|Bacteroidetes|Bacteroidia|Bacteroidales|Prevotellaceae|Paraprevotella|clara|
GGTTTAATTCGATGATACGCGAGGAACCTTACCCGGGCTTGAATTGCAGCTGCATGGAGCAGAGATGTTCCTTCCCTTCGGGGCTGCTGTGAAGGTGCTGCATGGTTGTCGTCAGCTCGTGCCGTGAGGTGTCGGCTTAAGTGCCATAACGAGCGCAACCCTTTTCCCCGGTTGCCATCAGGTAATGCTGGGCACTCCGAGGATACTGCCGCCGCAAGGCGTGA
>MG|4|V67|F|25|90.27|Bacteroidetes|Bacteroidia|Bacteroidales|Prevotellaceae|Prevotella|copri|
GGTTTAATTCGATGATACGCGAGGAACCTTACCCGGGCTTGAACTGCGCAGGACGCATTTGGAAACAGATGTTCCCTTCGGGGCCTGCGTGGAGGTGCTGCATGGTTGTCGTCAGCTCGTGCCGTGAGGTGTCGGCTTAAGTGCCATAACGAGCGCAACCCTTGCTGACAGTTGCCATCAGGTGATGCTGGGGACTCTGTCGGGACTGCCACCGTAAGGTGTGA
>MG|4|V67|F|12|90.57|Bacteroidetes|Bacteroidia|Bacteroidales|Prevotellaceae|Prevotella|stercorea|
GGTTTAATTCGATGATACGCGAGGAACCTTACCCGGGCTCGAACGGTATGCGAACACGGCAGAGATGTTGTGGTCCTTCGGGACGCATATCGAGGTGCTGCATGGTTGTCGTCAGCTCGTGCCGTGAGGTGTCGGCTCAAGTGCCATAACGAGCGCAACCCTCATTTCCAGTTGCCATCGGGTAATGCCGGGGACTCTGGAGAGACTGCCGTCGTAAGATGCGA
>MG|4|V67|R|36|83.56|Bacteroidetes|Bacteroidia|Bacteroidales|Prevotellaceae|Prevotella|stercorea|
TCGCGGCTTGCGCCGGCAGTCCGTCCAGAGTCCCCGACTTCACTCGCTGGCAACTGGACGCGGGGGGTTGCGCTCGTTATGGCACTTAAGCCGACACCTCACGGCACGAGCTGACGACAACCATGCAGCACCTCGCCGGATCCCCCTCGCGGGGCGGGCCCTCTCGGACCCTGAGCTCCGGCGTTCGAGCCCGGGTAAGGTTCCTCGCGTATCATCGAATTAAACC
>MG|4|V67|R|22|89.57|Bacteroidetes|Bacteroidia|Bacteroidales|Prevotellaceae|Prevotella|loescheii|
TCACATCTTACGACGGCAGTCTCTCCAGAGTCCCCGGCATTACCCGATGGCAACTGGAAATAAGGGTTGCGCTCGTTATGGCACTTGAGCCGACACCTCACGGCACGAGCTGACGACAACCATGCAGCACCTCCACGCAGGCCCCGAAGGGAACATCCGTTTCCGAATGAGTCCTGCGCAGTTCAAGCCCGGGTAAGGTTCCTCGCGTATCATCGAATTAAACC
>MG|4|V67|F|13|90.58|Bacteroidetes|Bacteroidia|Bacteroidales|Prevotellaceae|Prevotella|shahii|
GGTTTAATTCGATGATACGCGAGGAACCTTACCCGGGCTTGAACTGTGCCGGACGTATCCGGAAACGGATATTCCCTTCGGGGCCGGCATGGAGGTGCTGCATGGTTGTCGTCAGCTCGTGCCGTGAGGTGTCGGCTCAAGTGCCATAACGAGCGCAACCCCTGTCGCCAGTTGCCAACGGGTAATGCCGGGGACTCTGGCGAGACTGCCGCCGCAAGGTGCGA
>MG|4|V67|F|291|83.93|Bacteroidetes|Bacteroidia|Bacteroidales|Prevotellaceae|Prevotella|stercorea|
GGTTTAATTCGATGATACGCGAGGAACCTTACCCGGGCTCGAACGCCGGAGCTCAGGGTCCGAGAGGGCCCGCCCCGCGAGGGGGATCCGGCGAGGTGCTGCATGGTTGTCGTCAGCTCGTGCCGTGAGGTGTCGGCTTAAGTGCCATAACGAGCGCAACCCCCGCGTCCAGTTGCCAGCGAGTGAAGTCGGGGACTCTGGACGGACTGCCGGCGCAAGCCGCGA
>MG|4|V67|F|54|90.57|Bacteroidetes|Bacteroidia|Bacteroidales|Prevotellaceae|Prevotella|loescheii|
GGTTTAATTCGATGATACGCGAGGAACCTTACCCGGGCTTGAACTGTGCCGGACGTATCCGGAAACGGATATTCCCTTCGGGGCCGGCATGGAGGTGCTGCATGGTTGTCGTCAGCTCGTGCCGTGAGGTGTCGGCTCAAGTGCCATAACGAGCGCAACCCTCATTTCCAGTTGCCATCGGGTTATGCCGGGGACTCTGGAGAGACTGCCGTCGTAAGATGTGA
>MG|4|V67|R|10|84.55|Bacteroidetes|Bacteroidia|Bacteroidales|Prevotellaceae|Prevotella|stercorea|
TCGCAGCTTGCGCCGGCAGTCCCCACAGAGTCCCCGGCTTTACCCGTTGGCAACTGTGGGCGGGGGTTGCGCTCGTTATGGCACTTGAGCCGACACCTCACGGCACGAGCTGACGACAACCATGCAGCACCTCGCCATGCCCCCTCGCGGGAAACCGCCTTTCAGCGGCCGCGGCATGGCGTTCGAGCCCGGGTAAGGTTCCTCGCGTATCATCGAATTAAACC
>MG|4|V67|R|16|89.72|Bacteroidetes|Bacteroidia|Bacteroidales|Prevotellaceae|Prevotella|stercorea|
TCGCATCTTACGACGGCAGTCTCTCCAGAGTGCCCGGCATCACCCGATGGCAACTGGAAATGAGGGTTGCGCTCGTTATGGCACTTGAGCCGACACCTCACGGCACGAGCTGACGACAACCATGCAGCACCTCCATGCCGGCCCCGAAGGGAAGACCCGTTTCCGGGTCCGTCCGGCACAGTTCAAGCCCGGGTAAGGTTCCTCGCGTATCATCGAATTAAACC
>MG|4|V67|R|18|90.52|Bacteroidetes|Bacteroidia|Bacteroidales|Prevotellaceae|Prevotella|shahii|
TCGCATCTTACGACGCAGTCTCGCCAGAGTGCCCGGCTCTACCCGATGGCAACTGGCAATGAGGGTTGCGCTCGTTATGGCACTTAAGCCGACACCTCACGGCACGAGCTGACGACAACCATGCAGCACCTCCATGCCAGCCCCGAAGGGAACATCCGTTTCCGGATGCGTCCGGCACAGTTCAAGCCCGGGTAAGGTTCCTCGCGTATCATCGAATTAAACC
>MG|4|V67|F|15|85.02|Bacteroidetes|Bacteroidia|Bacteroidales|Prevotellaceae|Prevotella|loescheii|
GGTTTAATTCGATGATACGCGAGGAACCTTACCCGGGCTCGAACGGCGTCCGGATGCCGCGGAGACGCGGCAGTCTACGGACGGGCGCCGAGGTGCTGCATGGTTGTCGTCAGCTCGTGCCGTGAGGTGTCGGCTCAAGTGCCATAACGAGCCGCAACCCCTGTCGCCAGTTGCCAACGGGGTAATGCCGGGGGACTCTGGCGAGACTGCCGCCGCAAGGTGCGA
>MG|4|V67|F|11|90.52|Bacteroidetes|Bacteroidia|Bacteroidales|Prevotellaceae|Prevotella|loescheii|
GGTTTAATTCGATGATACGCGAGGAACCTTACCCGGGCTTGAACTGCGCAGGACGCATTTGGAAACAGATGTTCCCTTCGGGGCCTGCGTGGAGGTGCTGCATGGTTGTCGTCAGCTCGTGCCGTGAGGTGTCGGCTCAAGTGCCATAACGAGCGCAACCCTCATTTCCAGTTGCCATCGGGTTATGCCGGGGACTCTGGAGAGACTGCGTCGTAAGATGCGA
>MG|4|V67|R|31|90.57|Bacteroidetes|Bacteroidia|Bacteroidales|Prevotellaceae|Prevotella|shahii|
TCGCATCTTACGACGGCAGTCTCTCCAGAGTCCCCGGCATCACCCGATGGCAACTGGAAATGAGGGTTGCGCTCGTTATGGCACTTGAGCCGACACCTCACGGCACGAGCTGACGACAACCATGCAGCACCTCCATGCCGGCCCCGAAGGGAATATCCGTTTCCGGATACGTCCGGCACAGTTCAAGCCCGGGTAAGGTTCCTCGCGTATCATCGAATTAAACC
>MG|4|V67|F|19|87.56|Bacteroidetes|Bacteroidia|Bacteroidales|Prevotellaceae|Prevotella|stercorea|
GGTTTAATTCGATGATACGCGAGGAACCTTACCCGGGCTCGAACGGTGCAGGAATCGGTCAGAGATGGCCGAGCTCTTCGGAGCCTGTATCGAGGTGCTGCATGGTTGTCGTCAGCTCGTGCCGTGAGGTGTCGGCTTAAGTGCCATAACGAGCGCAACCCCTCCCTCCAGTTGCCATCGGGTAAAGCCGGGGACTCTGGAGGCACTGCCATCGCAAGATGTGA
>MG|4|V67|F|52|88.21|Bacteroidetes|Bacteroidia|Bacteroidales|Prevotellaceae|Paraprevotella|xylaniphila|
GGTTTAATTCGATGATACGCGAGGAACCTTACCCGGGCTCGAACGCGGGCTGCATGGACTGGAGACAGTCCTTTCCCTTCGGGGACCGCCCGCGAGGTGCTGCATGGTTGTCGTCAGCTCGTGCCGTGAGGTGTCGGCTCAAGTGCCATAACGAGCGCAACCCCTTTCCACGGTTGCCATCGCGTGATGGCGGGCACTCCGTGGATACTGCCGCCGCAAGGTGCGAG
>MG|4|V67|F|21|90.05|Bacteroidetes|Bacteroidia|Bacteroidales|Prevotellaceae|Prevotella|shahii|
GGTTTAATTCGATGATACGCGAGGAACCTTACCCGGGCTTGAACTGTGCCGGACGATGGTGGAAACATCATTTCCCTTCGGGGCCGGCATGGAGGTGCTGCATGGTTGTCGTCAGCTCGTGCCGTGAGGTGTCGGCTCAAGTGCCATAACGAGCGCAACCCTCATTTCCAGTTGCCATCGGGTGATGCCGGGCACTCTGGAGAGACTGCGTCGTAAGATGCGA
>MG|4|V67|F|36|87.67|Bacteroidetes|Bacteroidia|Bacteroidales|Prevotellaceae|Prevotella|copri|
GGTTTAATTCGATGATACGCGAGGAACCTTACCCGGGCTCGAACGGTGCAGGAATCGGCCAGAGATGGCCGAGCTCTTCGGAGCCTGTATCGAGGTGCTGCATGGTTGTCGTCAGCTCGTGCCGTGAGGTGTCGGCTTAAGTGCCATAACGAGCGCAACCCCTTCCGCCGGTTGCCATCAGGTGATGCTGGGGACTCCGGCGGTACTGCCGCCGCAAGGTGCGA
>MG|4|V67|F|23|83.94|Bacteroidetes|Bacteroidia|Bacteroidales|Prevotellaceae|Prevotella|sp.|
GGTTTAATTCGATGATACGCGAGGAACCTTACCCGGGCTCGAACGGCGTCCGGATGCCGCGGAGACGCGGCAGTCTACGGACGGGCGCCGAGGTGCTGCATGGTTGTCGTCAGCTCGTGCCGTGAGGTGTCGGCTCAAGTGCCATAACGAGCGCAACCCCCGCGTCCAGTTGCCAGCGAGTGAAGTCGGGGACTCTGGACGGACTGCCGGCGCAAGCCGCGA
>MG|4|V67|R|18|89.57|Bacteroidetes|Bacteroidia|Bacteroidales|Prevotellaceae|Prevotella|loescheii|
TCGCATCTTACGACGCAGTCTCTCCAGAGTCCCCGGCACTACCCGATGGCAACTGGAAATGAGGGTTGCGCTCGTTATGGCACTTGAGCCGACACCTCACGGCACGAGCTGACGACAACCATGCAGCACCTCCACGCAGGCCCCGAAGGGAACATCTGTTTCCAAATGCGTCCTGCGCAGTTCAAGCCCGGGTAAGGTTCCTCGCGTATCATCGAATTAAACC
>MG|4|V67|F|79|85.78|Bacteroidetes|Bacteroidia|Bacteroidales|Prevotellaceae|Prevotella|loescheii|
GGTTTAATTCGATGATACGCGAGGAACCTTACCCGGGCTCGAACGGCGTCCGGATGCCGCGGAGACGCGGCAGTCTACGGACGGGCGCCGAGGTGCTGCATGGTTGTCGTCAGCTCGTGCCGTGAGGTGTCGGCTCAAGTGCCATAACGAGCCGCAACCCCTGTCGCCAGTTGCCAACGGGTAATGCCGGGGACTCTGGCGAGACTGCCGCCGCAAGGTGCGA
>MG|4|V67|R|16|89.78|Bacteroidetes|Bacteroidia|Bacteroidales|Prevotellaceae|Prevotella|stercorea|
TCACACCTTACGGTGGCAGTCCCGACAGAGTCCCCAGCTTTACCTGATGGCAACTGTCAGCAAGGGTTGCGCTCGTTATGGCACTTAAGCCGACACCTCACGGCACGAGCTGACGACAACCATGCAGCACCTCGATATGCGTCCCGAAGGACCACAACATCTCTGCCGTGTTCGCATACCGTTCGAGCCCCGGGTAAGGTTCCTCGCGTATCATCGAATTAAACC
>MG|4|V67|F|298|88.6|Bacteroidetes|Bacteroidia|Bacteroidales|Prevotellaceae|Prevotella|stercorea|
GGTTTAATTCGATGATACGCGAGGAACCTTACCCGGGCTTGAATTCGGCAGGAAGACTTCAGAGACGGAGTTGTCCCTTCGGGGTCTGCCGGAAGGTGCTGCATGGTTGTCGTCAGCTCGTGCCGTGAGGTGTCGGCTCAAGTGCCATAACGAGCGCAACCCTTGCGCGCGGTTGCCATCGGTTGAAAGCCGGGCACTCCGCGCGGACTGCCTCCGCAAGGAGCGAAG
>MG|4|V67|R|98|94.06|Bacteroidetes|Bacteroidia|Bacteroidales|Prevotellaceae|Paraprevotella|xylaniphila|
TCACTCCTTGCGGAGGCAGTGTCCGCAGAGTGCCCGGCATCACCCGATGGCAACTACGGAGAGGGGTTGCGCTCGTTATGGCACTTAAGCCGACACCTCACGGCACGAGCTGACGACAACCATGCAGCACCTTCACAGGAGTCCCGAAGGAAAGGGATGTCTCCACCCCATGCACCTGCAATTCAAGCCCGGGTAAGGTTCCTCGCGTATCATCGAATTAAACC
>MG|4|V67|F|10|88.89|Bacteroidetes|Bacteroidia|Bacteroidales|Prevotellaceae|Prevotella|copri|
GGTTTAATTCGATGATACGCGAGGAACCTTACCCGGGTTTGAACGCGGGTGGACCGGCCAGGAAACTGGCCTTCTAGCAATAGCCGCCCGCGAGGTGCTGCATGGTTGTCGTCAGCTCGTGCCGTGAGGTGTCGGCTTAAGTGCCATAACGAGCGCAACCCCTTCGGCCAGTTGCCATCAGGTGGTGCTGGGGACTCTGGCCGTACTGCCATCGTAAGATGCGA
>MG|4|V67|F|12|88.84|Bacteroidetes|Bacteroidia|Bacteroidales|Prevotellaceae|Prevotella|stercorea|
GGTTTAATTCGATGATACGCGAGGAACCTTACCCGGGCTCGAACGGTGCAGGAATCGGTCAGAGATGGCCGAGCTCTTCGGAGCCTGTATCGAGGTGCTGCATGGTTGTCGTCAGCTCGTGCCGTGAGGTGTCGGCTTAAGTGCCATAACGAGCGCAACCCTTACTGCCAGTTGCCATCGGGTAATGCCGGGCACTCTGGTAGGACTGCCGTCGTAAGATGTGA
>MG|4|V67|F|10|91.19|Bacteroidetes|Bacteroidia|Bacteroidales|Prevotellaceae|Prevotella|baroniae|
GGTTTAATTCGATGATGACGCGAGGAACCTTACCCGGGCTTGAATTGCGGACGAACGAGGGCGGAGACGCCGAGGCCCTTCGGGGCGTCCGTGAAGGTGCTGCATGGTTGTCGTCAGCTCGTGCCGTGAGGTGTCGGCTCAAGTGCCATAACGAGCGCAACCCCCTCCCGCAGTTGCCATCGGGTTAAGCCGGGCACTCTGCGGGCACTGCCTCCGCAAGGTGCGA
>MG|4|V67|R|39|91.11|Bacteroidetes|Bacteroidia|Bacteroidales|Prevotellaceae|Prevotella|copri|
TCGCAGCTTACGCTGGCAGTCTCGCCAGAGTCCTCAGCTTTAACTGTTAGTAACTGGCGATGGGGGTTGCGCTCGTTATGGCACTTAAGCCGACACCTCACGGCACGAGCTGACGACAACCATGCAGCACCTCGCGGGCGGCTATTGCTAGAAGGCCAGTTTCCTGGCCGGTCCACCCGCGTTCAAACCCGGGTAAGGTTCCTCGCGTATCATCGAATTAAACC
>MG|4|V67|F|21|90.27|Bacteroidetes|Bacteroidia|Bacteroidales|Prevotellaceae|Prevotella|sp.|
GGTTTAATTCGATGATACGCGAGGAACCTTACCCGGGCTTGAACTGCGCAGGACGCATTTGGAAACAGATGTTCCCTTCGGGGCCTGCGTGGAGGTGCTGCATGGTTGTCGTCAGCTCGTGCCGTGAGGTGTCGGCTTAAGTGCCATAACGAGCGCAACCCCTCCCTCCAGTTGCCATCGGGTGATGCCGGGGACTCTGGAGGCACTGCCGCCGCAAGGCGCGA
>MG|4|V67|R|19|89.57|Bacteroidetes|Bacteroidia|Bacteroidales|Prevotellaceae|Prevotella|shahii|
TCGCATCTTACGACGCAGTCTCTCCAGAGTCCCCAGCATCACCTGATGGCAACTGGAAATAAGGGTTGCGCTCGTTATGGCACTTAAGCCGACACCTCACGGCACGAGCTGACGACAACCATGCAGCACCTCCATGCCAGCCCCGAAGGGAACACCTGTTTCCAGGTGCGTCCGGCACAGTTCAAGCCCGGGTAAGGTTCCTCGCGTATCATCGAATTAAACC
>MG|4|V67|F|22|88.7|Bacteroidetes|Bacteroidia|Bacteroidales|Prevotellaceae|Prevotella|sp.|
GGTTTAATTCGATGATACGCGAGGAACCTTACCCGGGCTTGAACTCGGCGGGAAGGAGGCGGAGACGCCGACGCCCCCCCTCGGGGGCCCGCCGGGAGGTGCTGCATGGTTGTCGTCAGCTCGTGCCGTGAGGTGTCGGCTTAAGTGCCATAACGAGCGCAACCCCCCTCCACGGTTGCCATCGGGTGACGCTGGGCACTCCGTGGACACTGCCGCCGCAAGGTGCGA
>MG|4|V67|R|53|87.05|Bacteroidetes|Bacteroidia|Bacteroidales|Prevotellaceae|Prevotella|sp.|
TCGCACCTTGCGGTGGCAGTCCCTCCAGAGTCCCCGGCTTTACCCGCTGGCAACTGAAGGCAAGGGTTGCGCTCGTTATGGCACTTAAGCCGACACCTCACGGCACGAGCTGACGACAACCATGCAGCACCTCGACAGATGTCCGTAGACTATACAATCTCTTGCATATCCATCTGCCGTTCGAGCCCGGGTAAGGTTCCTCGCGTATCATCGAATTAAACC
>MG|4|V67|F|32|89.69|Bacteroidetes|Bacteroidia|Bacteroidales|Prevotellaceae|Prevotella|stercorea|
GGTTTTAATTCGATGATACGCGAGGAACCTTACCCGGGCTCGAACGGTATGCGAACACGGCAGAGATGTTGTGGTCCTTCGGGGACGCATATCGAGGTGCTGCATGGTTGTCGTCAGCTCGTGCCGTGAGGTGTCGGCTTAAGTGCCATAACGAGCGCAACCCTTGCTGACAGTTGCCATCAGGTAAAGCTGGGGACTCTGTCGGGACTGCCACCGTAAGGTGTGA
>MG|4|V67|F|12|88.64|Bacteroidetes|Bacteroidia|Bacteroidales|Prevotellaceae|Prevotella|stercorea|
GGTTTAATTCGATGATACGCGAGGAACCTTACCCGGGCTCGAACGGTGAGCGAACACTTCAGAGATGGAGTGGTCCTTCGGGACGCTTATCGAGGTGCTGCATGGTTGTCGTCAGCTCGTGCCGTGAGGTGTCGGCTTAAGTGCCATAACGAGCGCAACCCCCGCGTCCAGTTGCCAGCGAGTGAAGTCGGGGACTCTGGACGGACTGCCGGCGCAAGCCGCGA
>MG|4|V67|R|15|90.95|Bacteroidetes|Bacteroidia|Bacteroidales|Prevotellaceae|Prevotella|stercorea|
TCGCGCCTTGCGGCGGCAGTGCCTCCAGAGTCCCCGGCATCACCCGATGGCAACTGGAGGGAGGGGTTGCGCTCGTTATGGCACTTAAGCCGACACCTCACGGCACGAGCTGACGACAACCATGCAGCACCTCGATAAGCGTCCCGAAGGACCACTCCATCTCTGAAGTGTTCGCTCACCGTTCGAGCCCGGGTAAGGTTCCTCGCGTATCATCGAATTAAACC
>MG|4|V67|F|11|90.27|Bacteroidetes|Bacteroidia|Bacteroidales|Prevotellaceae|Prevotella|denticola|
GGTTTAATTCGATGATACGCGAGGAACCTTACCCGGGCTCGAACGCAGTGTGAATGTGTCAGAGATGATACAGTCCTTCGGGACATGCTGCGAGGTGCTGCATGGTTGTCGTCAGCTCGTGCCGTGAGGTGTCGGCTTAAGTGCCATAACGAGCGCAACCCCTCCCTCCAGTTGCCATCGGGTGATGCCGGGGACTCTGGAGGCACTGCCGCCGCAAGGCGCGA
>MG|4|V67|F|28|86.4|Bacteroidetes|Bacteroidia|Bacteroidales|Prevotellaceae|Prevotella|sp.|
GGTTTAATTCGATGATACGCGAGGAACCTTACCCGGGCTTGAAATGTCCGCCGCGGAGACCGGAGACGGTCTCCTCCTTCGGGGGGCGGATGTAGGTGCTGCATGGTTGTCGTCAGCTCGTGCCGTGAGGTGTCGGCTCAAGTGCCATAACGAGCGCAACCCCTACCGCCGGTTACCATCGGGTAATGCCGGGGACTCCGGCGGCACTGCCATCGCAAGATGCGA
>MG|4|V67|R|10|88.55|Bacteroidetes|Bacteroidia|Bacteroidales|Prevotellaceae|Prevotella|sp.|
TCACATCTTGCGATGGCAGTGTCCACGGAGTTCCCGGCCGAACCGATGGCAAACGTGGAGAGGGGTTGCGCTCGTTATGGCACTTAAGCCGACACCTCACGGCACGAGCTGACGACAACCATGCAGCACCTCGATACAGGCTCCGAAGAGCTCGGCCATCTCTGACCGATTCCTGCACCGTTCGAGCCCGGGTAAGGTTCCTCGCGTATCATCGAATTAAACC
>MG|4|V67|F|27|89.82|Bacteroidetes|Bacteroidia|Bacteroidales|Prevotellaceae|Prevotella|copri|
GGTTTAATTCGATGATACGCGAGGAACCTTACCCGGGCTTGAACTGCGCAGGACGCATTTGGAAACAGATGTTCCCTTCGGGGCCTGCGTGGAGGTGCTGCATGGTTGTCGTCAGCTCGTGCCGTGAGGTGTCGGCTCAAGTGCCATAACGAGCGCAACCCTTGCTGACAGTTGCCATCAGGTGATGCTGGGGACTCTGTCGGGACTGCCACCGTAAGGTGTGA
>MG|4|V67|F|18|86.38|Bacteroidetes|Bacteroidia|Bacteroidales|Prevotellaceae|Alloprevotella|rava|
GGTTTAATTCGATGATACGCGAGGAACCTTACCCGGGCTCGAACGGTGCAGGAATCGGCCAGAGATGGCCGAGCTCTTCGGAGCCTGTATCGAGGTGCTGCATGGTTGTCGTCAGCTCGTGCCGTGAGGTGTCGGCTTAAGTGCCATAACGAGCGCAACCCTCTCCCGCGTTTGCCATCGGTTCGGCCGGGAACGCCGCGGGTACTGCCGCCGCAAGGTGCGA
>MG|4|V67|F|21|90.62|Bacteroidetes|Bacteroidia|Bacteroidales|Prevotellaceae|Prevotella|stercorea|
GGTTTAATTCGATGATACGCGAGGAACCTTACCCGGGCTCGAACGGTGAGCGAACACTTCAGAGATGGAGTGGTCCTTCGGGACGCTTATCGAGGTGCTGCATGGTTGTCGTCAGCTCGTGCCGTGAGGTGTCGGCTTAAGTGCCATAACGAGCGCAACCCTTGCTGACAGTTGCCATCAGGTAATGCTGGGGACTCTGTCGGGACTGCCACCGTAAGGTGTGA
>MG|4|V67|F|11|90.58|Bacteroidetes|Bacteroidia|Bacteroidales|Prevotellaceae|Prevotella|ruminicola|
GGTTTTAATTCGATGATACGCGAGGAACCTTACCCGGGCTCGAACGGTGAGCGAACACTTCAGAGATGGAGTGGTCCTTCGGGACGCTTATCGAGGTGCTGCATGGTTGTCGTCAGCTCGTGCCGTGAGGTGTCGGCTTAAGTGCCATAACGAGCGCAACCCTTGCTGACAGTTGCCATCAGGTGATGCTGGGGACTCTGTCGGGACTGCCACCGTAAGGTGTGA
>MG|4|V67|F|11|90.09|Bacteroidetes|Bacteroidia|Bacteroidales|Prevotellaceae|Prevotella|shahii|
GGTTTAATTCGATGATACGCGAGGAACCTTACCCGGGCTTGAACTGTGCCGGACGTATCCGGAAACGGATATTCCTTCGGGGCCGGCATGGAGGTGCTGCATGGTTGTCGTCAGCTCGTGCCGTGAGGTGTCGGCTCAAGTGCCATAACGAGCGCAACCCTCATTTCCAGTTGCCATCGGGTTATGCCGGGGACTCTGGAGAGACTGCCGTCGTAAGATGCGA
>MG|4|V67|F|12|85.33|Bacteroidetes|Bacteroidia|Bacteroidales|Prevotellaceae|Prevotella|loescheii|
GGTTTAATTCGATGATACGCGAGGAACCTTACCCGGGCTCGAACGGCGTCCGGATGCCGCGGAGACGCGGCAGTCTACGGACGGGGCGCCGAGGTGCTGCATGGTTGTCGTCAGCTCGTGCCGTGAGGTGTCGGCTCAAGTGCCATAACGAGCGCAACCCCTGTCGCCAGTTGCCAACGGGTAATGCCGGGGACTCTGGCGAGACTGCGCCGCAAGGTGCGAG
>MG|4|V67|F|10|89.5|Bacteroidetes|Bacteroidia|Bacteroidales|Prevotellaceae|Prevotella|copri|
GGTTTAATTCGATGATACGCGAGGAACCTTACCCGGGTTTGAACGCGGGTGGACCGGCCAGGAAACTGGCCTTCTAGCAATAGCCGCCCGCGAGGTGCTGCATGGTTGTCGTCAGCTCGTGCCGTGAGGTGTCGGCTTAAGTGCCATAACGAGCGCAACCCTTGCTGACAGTTGCCATCAGGTAAAGCTGGGGACTCTGTCGGGACTGCCACCGTAAGGTGTGA
>MG|4|V67|R|15|90.57|Bacteroidetes|Bacteroidia|Bacteroidales|Prevotellaceae|Prevotella|loescheii|
TCACATCTTACGACGGCAGTCTCTCCAGAGTCCCCGGCATAACCCGATGGCAACTGGAAATGAGGGTTGCGCTCGTTATGGCACTTGAGCCGACACCTCACGGCACGAGCTGACGACAACCATGCAGCACCTCCATGCCGGCCCCGAAGGGAATATCCGTTTCCGGATACGTCCGGCACAGTTCAAGCCCGGGTAAGGTTCCTCGCGTATCATCGAATTAAACC
>MG|4|V67|F|16|88.13|Bacteroidetes|Bacteroidia|Bacteroidales|Prevotellaceae|Prevotella|copri|
GGTTTAATTCGATGATACGCGAGGAACCTTACCCGGGCTTGAACTGCGCAGGACGCATTTGGAAACAGATGTTCCCTTCGGGGCCTGCGTGGAGGTGCTGCATGGTTGTCGTCAGCTCGTGCCGTGAGGTGTCGGCTCAAGTGCCATAACGAGCGCAACCCTTGCCGACAGTTACTAACAAGTAGCGTTGAGGACTCTGTCGGGACTGCCAGCGTAAGCTGCGA
>MG|4|V67|R|43|90.52|Bacteroidetes|Bacteroidia|Bacteroidales|Prevotellaceae|Prevotella|loescheii|
TCGCATCTTACGACGCAGTCTCTCCAGAGTCCCCGGCATAACCCGATGGCAACTGGAAATGAGGGTTGCGCTCGTTATGGCACTTGAGCCGACACCTCACGGCACGAGCTGACGACAACCATGCAGCACCTCCATGCCGGCCCCGAAGGGAATATCCGTTTCCGGATACGTCCGGCACAGTTCAAGCCCGGGTAAGGTTCCTCGCGTATCATCGAATTAAACC
>MG|4|V67|R|24|90.57|Bacteroidetes|Bacteroidia|Bacteroidales|Prevotellaceae|Prevotella|shahii|
TCGCATCTTACGACGGCAGTCTCTCCAGAGTGCCCGGCATCACCCGATGGCAACTGGAAATGAGGGTTGCGCTCGTTATGGCACTTGAGCCGACACCTCACGGCACGAGCTGACGACAACCATGCAGCACCTCCATGCCAGCCCCGAAGGGAAATGATGTTTCCACCATCGTCCGGCACAGTTCAAGCCCGGGTAAGGTTCCTCGCGTATCATCGAATTAAACC
>MG|4|V67|F|12|87.17|Bacteroidetes|Bacteroidia|Bacteroidales|Prevotellaceae|Prevotella|ruminicola|
GGTTTAATTCGATGATACGCGAGGAACCTTACCCGGGCTCGAACGGTATGCGAACACGGCAGAGATGTTGTGGTCCTTCGGGACGCATATCGAGGTGCTGCATGGTTGTCGTCAGCTCGTGCCGTGAGGTGTCGGCTTAAGTGCCATAACGAGCGCAACCCTTTCTGCCAGTTACTAACAGGTTGAGCTGAGGACTCTGGCGGTACTGCCATCGTAAGATGTGA
>MG|4|V67|F|11|87.33|Bacteroidetes|Bacteroidia|Bacteroidales|Prevotellaceae|Prevotella|stercorea|
GGTTTAATTCGATGATACGCGAGGAACCTTACCCGGGCTCGAACGGTATGCGAACACGGCAGAGATGTTGTGGTCCTTCGGGACGCATATCGAGGTGCTGCATGGTTGTCGTCAGCTCGTGCCGTGAGGTGTCGGCTTAAGTGCCATAACGAGCGCAACCCTCTCCCGCGTTTGCCATCGGTTCGGCCGGGAACGCCGCGGGTACTGCCGCCGCAAGGTGCGA
>MG|4|V67|F|13|89.59|Bacteroidetes|Bacteroidia|Bacteroidales|Prevotellaceae|Prevotella|ruminicola|
GGTTTAATTCGATGATACGCGAGGAACCTTACCCGGGCTCGAACGGTGAGCGAACACTTCAGAGATGGAGTGGTCCTTCGGGACGCTTATCGAGGTGCTGCATGGTTGTCGTCAGCTCGTGCCGTGAGGTGTCGGCTTAAGTGCCATAACGAGCGCAACCCCTTCCGCCGGTTGCCATCAGGTGATGCTGGGGACTCCGGCGGTACTGCCGCCGCAAGGTGCGA
>MG|4|V67|R|26|87.67|Bacteroidetes|Bacteroidia|Bacteroidales|Prevotellaceae|Prevotella|stercorea|
TCGCACCTTACGGTGGCAGTCTCCGCAGAGTCCCCGCCTCTCGCGCTGGCAACTGCGGACAAGGGTTGCGCTCGTTATGGCACTTAAGCCGACACCTCACGGCACGAGCTGACGACAACCATGCAGCACCTCGGCACGCGCCCCGGAGGGCCCCGCCGTCTCCGGCGGGTCCGCGTGCCGTTCGAGCCCGGGTAAGGTTCCTCGCGTATCATCGAATTAAACC
>MG|4|V67|R|120|88.6|Bacteroidetes|Bacteroidia|Bacteroidales|Prevotellaceae|Prevotella|stercorea|
TCGCTCCTTGCGGAGGCAGTCCGCGCGGAGTGCCCGGCTTTCAACCGATGGCAACCGCGCGCAAGGGTTGCGCTCGTTATGGCACTTGAGCCGACACCTCACGGCACGAGCTGACGACAACCATGCAGCACCTTCCGGCAGACCCCGAAGGGACAACTCCGTCTCTGAAGTCTTCCTGCCGAATTCAAGCCCGGGTAAGGTTCCTCGCGTATCATCGAATTAAACC
>MG|4|V67|F|19|90.52|Bacteroidetes|Bacteroidia|Bacteroidales|Prevotellaceae|Prevotella|shahii|
GGTTTAATTCGATGATACGCGAGGAACCTTACCCGGGCTTGAACTGTGCCGGACGTATCCGGAAACGGATATTCCCTTCGGGGCCGGCATGGAGGTGCTGCATGGTTGTCGTCAGCTCGTGCCGTGAGGTGTCGGCTCAAGTGCCATAACGAGCGCAACCCTCATTTCCAGTTGCCATCGGGTGATGCCGGGGACTCTGGAGAGACTGCGTCGTAAGATGTGA
>MG|4|V67|F|13|88.94|Bacteroidetes|Bacteroidia|Bacteroidales|Prevotellaceae|Prevotella|dentasini|
GGTTTAATTCGATGATACGCGAGGAACCTTACCCGGGCTCGAAGTGCGGCGGGATGATATGGAGACATGTCAGTCCTTCGGGACCGCCGCATAGGTGCTGCATGGTTGTCGTCAGCTCGTGCCGTGAGGTGTCGGCTTAAGTGCCATAACGAGCGCAACCCCTCCCTCCAGTTGCCATCGGGTAAAGCCGGGGACTCTGGAGGCACTGCCGCCGCAAGGCGCGA
>MG|4|V67|F|13|88.7|Bacteroidetes|Bacteroidia|Bacteroidales|Prevotellaceae|Prevotella|sp.|
GGTTTAATTCGATGATACGCGAGGAACCTTACCCGGGCTTGAACTCGGCGGGAAGGAGGCGGAGACGCCGACGCCCCCCTCGGGGGGCCCGCCGGGAGGTGCTGCATGGTTGTCGTCAGCTCGTGCCGTGAGGTGTCGGCTTAAGTGCCATAACGAGCGCAACCCCCCTCCACGGTTGCCATCGGGTGACGCTGGGCACTCCGTGGACACTGCCGCCGCAAGGTGCGA
>MG|4|V67|R|10|90.45|Bacteroidetes|Bacteroidia|Bacteroidales|Prevotellaceae|Prevotella|stercorea|
TCACATCTTGCGATGGCAGTGCCTCCAGAGTCCCCGGCTTTACCCGATGGCAACTGGAGGGAGGGGTTGCGCTCGTTATGGCACTTAAGCCGACACCTCACGGCACGAGCTGACGACAACCATGCAGCACCTCGATATGCGTCCCGAAGGACCACAACATCTCTGCCGTGTTCGCATACCGTTCGAGCCCGGGTAAGGTTCCTCGCGTATCATCGAATTAAACC
>MG|4|V67|F|40|84.44|Bacteroidetes|Bacteroidia|Bacteroidales|Prevotellaceae|Prevotella|sp.|
GGTTTAATTCGATGATACGCGAGGAACCTTACCCGGCTCGAACGCCATTCCGACGAGCTGGAAACAGCGAGGCCCGCAAGGGGGGATGGCGAGGTGCTGCATGGTTGTCGTCAGCTCGTGCCGTGAGGTGTCGGCTTAAGTGCCATAACGAGCGCAACCCCCATCCACGGTTGCCAACGGGTCAAGCCGGGGACTCCGTGGAGACTGCCGGCGCAAGCTGCGA
>MG|4|V67|F|10|90.18|Bacteroidetes|Bacteroidia|Bacteroidales|Prevotellaceae|Prevotella|stercorea|
GGTTTAATTCGATGATACGCGAGGAACCTTACCCGGGCTCGAACGGTATGCGAACACGGCAGAGATGTTGTGGTCCTTCGGGACGCATATCGAGGTGCTGCATGGTTGTCGTCAGCTCGTGCCGTGAGGTGTCGGCTTAAGTGCCATAACGAGCGCAACCCTTGCTGACAGTTGCCATCAGGTAAGCTGGGGACTCTGTCGGGACTGCCACCGTAAGGTGTGA
>MG|4|V67|F|48|91.98|Bacteroidetes|Bacteroidia|Bacteroidales|Prevotellaceae|Paraprevotella|clara|
GGTTTAATTCGATGATACGCGAGGAACCTTACCCGGGCTTGAATTGCAGCTGCATGGAGCAGAGATGTTCCTTCCCTTCGGGGCTGCTGTGAAGGTGCTGCATGGTTGTCGTCAGCTCGTGCCGTGAGGTGTCGGCTTAAGTGCCATAACGAGCGCAACCCTTTTCCCCCGGTTGCCATCAGGTAATGCTGGGCACTCCGAGGATACTGCCGCCGCAAGGCGTGA
>MG|4|V67|R|15|90.41|Bacteroidetes|Bacteroidia|Bacteroidales|Prevotellaceae|Prevotella|stercorea|
TCGCACCTTACGGTGGCAGTCCCGACAGAGTCCCCAGCTTTACCTGATGGCAACTGTCAGCAAGGGTTGCGCTCGTTATGGCACTTAAGCCGACACCTCACGGCACGAGCTGACGACAACCATGCAGCACCTCGATATGCGTCCCGAAGGACCACAACATCTCTGCCGTGTTCGCATACCGTTCGAGCCCGGGTAAGGTTCCTCGCGTATCATCGAATTAAACC
>MG|4|V67|F|13|88.99|Bacteroidetes|Bacteroidia|Bacteroidales|Prevotellaceae|Prevotella|stercorea|
GGTTTAATTCGATGATACGCGAGGAACCTTACCCGGGCTCGAACGGTATGCGAACACGGCAGAGATGTTGTGGTCCTTCGGGACGCATATCGAGGTGCTGCATGGTTGTCGTCAGCTCGTGCCGTGAGGTGTCGGCTTAAGTGCCATAACGAGCGCAACCCCCATCCACGGTTGCCAACGGGTCAAGCCGGGGACTCCGTGGAGACTGCCGGCGCAAGCTGCGA
>MG|4|V67|R|13|88.13|Bacteroidetes|Bacteroidia|Bacteroidales|Prevotellaceae|Prevotella|melaninogenica|
TCGCATCTTACGATGGCAGTACGGCCAGAGTCCCCAGCACCACCTGATGGCAACTGGCCGAAGGGGTTGCGCTCGTTATGGCACTTAAGCCGACACCTCACGGCACGAGCTGACGACAACCATGCAGCACCTCGATATGCGTCCCGAAGGACCACAACATCTCTGCCGTGTTCGCATACCGTTCGAGCCCGGGTAAGGTTCCTCGCGTATCATCGAATTAAACC
>MG|4|V67|F|43|86.32|Bacteroidetes|Bacteroidia|Bacteroidales|Prevotellaceae|Prevotella|genomosp.|
GGTTTAATTCGATGATACGCGAGGAACCTTACCCGGGCTCGAACGGCGTCCGGATGCCGCGGAGACGCGGCAGTCTACGGACGGGCGCCGAGGTGCTGCATGGTTGTCGTCAGCTCGTGCCGTGAGGTGTCGGCTCAAGTGCCATAACGAGCGCAACCCTCATTTCCAGTTGCCATCGGGTAATGCCGGGGACTCTGGAGAGACTGCCGTCGTAAGATGCGA
>MG|4|V67|R|47|86.73|Bacteroidetes|Bacteroidia|Bacteroidales|Prevotellaceae|Prevotella|copri|
TCACATCTTGCGATGGCAGTACGGACAGAGTCCCCAACTTGACTTGATGGCAACTGACCGATGGGGTTGCGCTCGTTATGGCACTTAAGCCGACATCTCACGACACGAGCTGACGACAACCATGCAGCACCTTCATCCGCGTCCCGAAGGAAAGACCAATCTCTTGGTCCGACACGGACAATTTAAGACCGGGTAAGGTTCCTCGCGTATCATCGAATTAAACC
>MG|4|V67|F|87|92.38|Bacteroidetes|Bacteroidia|Bacteroidales|Prevotellaceae|Prevotella|dentalis|
GGTTTAATTCGATGATACGCGAGGAACCTTACCCGGGCTTGAACTGCGGACGGATGATCCAGAGATGGTGAAGCCCTTCGGGGGCGTCCGCGGAGGTGCTGCATGGTTGTCGTCAGCTCGTGCCGTGAGGTGTCGGCTCAAGTGCCATAACGAGCGCAACCCCCTCCCGCAGTTGCCATCGCGTCGTGGCGGGCACTCTGCGGGCACTGCCGCCGCAAGGTGCGA
>MG|4|V67|F|15|88.21|Bacteroidetes|Bacteroidia|Bacteroidales|Prevotellaceae|Prevotella|shahii|
GGTTTAATTCGATGATACGCGAGGAACCTTACCCGGGCTTGAACTGTGCCGGACGATGGAGGAAACTCCATTTCCCTTCGGGGCTGGCATGGAGGTGCTGCATGGTTGTCGTCAGCTCGTGCCGTGAGGTGTCGGCTTAAGTGCCATAACGAGCGCAACCCTCATTGCCAGTTGCCATCGGATAGAGCCGGGCACTCTGGCGAGACTGCGTCGTAAGATGCGA
>MG|4|V67|F|57|83.56|Bacteroidetes|Bacteroidia|Bacteroidales|Prevotellaceae|Prevotella|stercorea|
GGTTTAATTCGATGATACGCGAGGAACCTTACCCGGGCTCGAACGCCGGAGCTCAGGGTCCGAGAGGGCCCGCCCCGCGAGGGGGGATCCGGCGAGGTGCTGCATGGTTGTCGTCAGCTCGTGCCGTGAGGTGTCGGCTTAAGTGCCATAACGAGCGCAACCCCCGCGTCCAGTTGCCAGCGAGTGAAGTCGGGGACTCTGGACGGACTGCCGGCGCAAGCCGCGA
>MG|4|V67|R|135|88.69|Bacteroidetes|Bacteroidia|Bacteroidales|Prevotellaceae|Prevotella|denticola|
TCACATCTTGCGATGGCAGTGTCCACGGAGTTCCCGGCCGAACCGATGGCAAACGTGGAGAGGGGTTGCGCTCGTTATGGCACTTAAGCCGACACCTCACGGCACGAGCTGACGACAACCATGCAGCACCTCGCAGCATGTCCCGAAGGACTGTACCATCTCTGATACATTCACACTGCGTTCGAGCCCGGGTAAGGTTCCTCGCGTATCATCGAATTAAACC
>MG|4|V67|F|18|92.89|Bacteroidetes|Bacteroidia|Bacteroidales|Prevotellaceae|Paraprevotella|clara|
GGTTTAATTCGATGATACGCGAGGAACCTTACCCGGGCTTGAATTGCAGGTGCATGAGTGAGAGATCATTCTTTCCTTCGGGACTCCTGTGAAGGTGCTGCATGGTTGTCGTCAGCTCGTGCCGTGAGGTGTCGGCTTAAGTGCCATAACGAGCGCAACCCCTTCGGCCAGTTGCCATCAGGTGGTGCTGGGGACTCTGGCCGTACTGCCATCGTAAGATGCGA
>MG|4|V67|R|18|90.09|Bacteroidetes|Bacteroidia|Bacteroidales|Prevotellaceae|Prevotella|loescheii|
TCACATCTTACGACGGCAGTCTCTCCAGAGTCCCCGGCATTACCCGATGGCAACTGGAAATAAGGGTTGCGCTCGTTATGGCACTTGAGCCGACACCTCACGGCACGAGCTGACGACAACCATGCAGCACCTCCACGCAGGCCCCGAAGGGAACATCCGTTTCCGAATGTGTCCTGCGCAGTTCAAGCCCGGGTAAGGTTCCTCGCGTATCATCGAATTAAACC
>MG|4|V67|F|163|86.73|Bacteroidetes|Bacteroidia|Bacteroidales|Prevotellaceae|Prevotella|copri|
GGTTTAATTCGATGATACGCGAGGAACCTTACCCGGTCTTAAATTGTCCGTGTCGGACCAAGAGATTGGTCTTTCCTTCGGGACGCGGATGAAGGTGCTGCATGGTTGTCGTCAGCTCGTGTCGTGAGATGTCGGCTTAAGTGCCATAACGAGCGCAACCCCATCGGTCAGTTGCCATCAAGTCAAGTTGGGGACTCTGTCCGTACTGCCATCGCAAGATGTGA
>MG|4|V67|F|32|90.52|Bacteroidetes|Bacteroidia|Bacteroidales|Prevotellaceae|Prevotella|shahii|
GGTTTAATTCGATGATACGCGAGGAACCTTACCCGGGCTTGAACTGTGCCGGACGCATCCGGAAACGGATGTTCCCTTCGGGGCTGGCATGGAGGTGCTGCATGGTTGTCGTCAGCTCGTGCCGTGAGGTGTCGGCTTAAGTGCCATAACGAGCGCAACCCTCATTGCCAGTTGCCATCGGGTAGAGCCGGGCACTCTGGCGAGACTGCGTCGTAAGATGCGA
>MG|4|V67|F|12|88.94|Bacteroidetes|Bacteroidia|Bacteroidales|Prevotellaceae|Prevotella|copri|
GGTTTAATTCGATGATACGCGAGGAACCTTACCCGGGCTCGAAGTGCGGCGGGATGATATGGAGACATGTCAGTCCTTCGGGACCGCCGCATAGGTGCTGCATGGTTGTCGTCAGCTCGTGCCGTGAGGTGTCGGCTTAAGTGCCATAACGAGCGCAACCCCTCCCTCCAGTTGCCATCGGGTAAAGCTGGGGACTCTGTCGGGACTGCCACCGTAAGGTGTGA
>MG|4|V67|F|12|84.55|Bacteroidetes|Bacteroidia|Bacteroidales|Prevotellaceae|Prevotella|stercorea|
GGTTTAATTCGATGATACGCGAGGAACCTTACCCGGGCTCGAACGCCATGCCGCGGCCGCTGAAAGGCGGTTTCCCGCGAGGGGGCATGGCGAGGTGCTGCATGGTTGTCGTCAGCTCGTGCCGTGAGGTGTCGGCTCAAGTGCCATAACGAGCGCAACCCCCGCCCACAGTTGCCAACGGGTAAAGCCGGGGACTCTGTGGGGACTGCCGGCGCAAGCTGCGA
>MG|4|V67|F|10|91.04|Bacteroidetes|Bacteroidia|Bacteroidales|Prevotellaceae|Prevotella|shahii|
GGTTTAATTCGATGATACGCGAGGAACCTTACCCGGGCTTGAACTGTGCCGGACGTATCCGGAAACGGATATTCCCTTCGGGGCCGGCATGGAGGTGCTGCATGGTTGTCGTCAGCTCGTGCCGTGAGGTGTCGGCTCAAGTGCCATAACGAGCGCAACCCTCATTTCCAGTTGCCATCGGGTGATGCCGGGCACTCTGGAGAGACTGCCGTCGTAAGATGCGA
>MG|4|V67|F|37|87.27|Bacteroidetes|Bacteroidia|Bacteroidales|Prevotellaceae|Prevotella|stercorea|
GGTTTAATTCGATGATACGCGAGGAACCTTACCCGGGCTCGAACGGCACGCGGACCCGCCGGAGACGGCGGGGCCCTCCGGGGGCGCGTGCCGAGGTGCTGCATGGTTGTCGTCAGCTCGTGCCGTGAGGTGTCGGCTTAAGTGCCATAACGAGCGCAACCCTTGTCCGCAGTTGCCAGCGCGAGAGGCGGGGACTCTGCGGAGACTGCCACCGTAAGGTGCGA
>MG|4|V67|F|16|89.08|Bacteroidetes|Bacteroidia|Bacteroidales|Prevotellaceae|Prevotella|copri|
GGTTTAATTCGATGATACGCGAGGAACCTTACCCGGGCTTGAACTCGGGAGGAAGTCGGCGGAGACGCCTTCGCCCCTTCGGGGGCCTCCTGGGAGGTGCTGCATGGTTGTCGTCAGCTCGTGCCGTGAGGTGTCGGCTTAAGTGCCATAACGAGCGCAACCCCCCTCCACGGTTGCCATCGGGTGACGCCGGGCACTCCGTGGACACTGCCGCCGCAAGGTGCGA
>MG|4|V67|F|17|87.45|Bacteroidetes|Bacteroidia|Bacteroidales|Prevotellaceae|Prevotella|falsenii|
GGTTTAATTCGATGATACGCGAGGAACCTTACCCGGGCTTGAACTGTGCCTGACTGCCTCAGAGATGGGGGCTTCCAGCAATGGCAGGCATGGAGGTGCTGCATGGTTGTCGTCAGCTCGTGCCGTGAGGTGTCGGCTTAAGTGCCATAACGAGCGCAACCCCTCCCGCCAGTTGCCATCAGGTAAAGCTGGGCACTCTGGGGGCACTGCCACCGCAAGGTGTGA
>MG|4|V67|F|13|90.71|Bacteroidetes|Bacteroidia|Bacteroidales|Prevotellaceae|Prevotella|copri|
GGTTTAATTCGATGATACGCGAGGAACCTTACCCGGGTTTGAACGCGGGTGGACCGGCCAGGAAACTGGCCCTCTAGCAATAGCCGCCCGCGAGGTGCTGCATGGTTGTCGTCAGCTCGTGCCGTGAGGTGTCGGCTTAAGTGCCATAACGAGCGCAACCCCCATCGCCAGTTACTAACAGTTAAAGCTGAGGACTCTGGCGAGACTGCCAGCGTAAGCTGCGA
>MG|4|V67|R|11|92.0|Bacteroidetes|Bacteroidia|Bacteroidales|Prevotellaceae|Prevotella|baroniae|
TCGCACCTTGCGGAGGCAGTGCCCGCAGAGTGCCCGGCTTAACCCGATGGCAACTGCGGGAGGGGGTTGCGCTCGTTATGGCACTTGAGCCGACACCTCACGGCACGAGCTGACGACAACCATGCAGCACCTTCACGGACGCCCCGAAGGGCCTCGGCGTCTCCGCCTCGTTCGTCCGCAATTCAAGCCCGGGTAAGGTTCCTCGCGTATCATCGAATTAAACC
>MG|4|V67|F|30|89.82|Bacteroidetes|Bacteroidia|Bacteroidales|Prevotellaceae|Prevotella|sp.|
GGTTTAATTCGATGATACGCGAGGAACCTTACCCGGGCTTGAACTGCGCAGGACGCATTTGGAAACAGATGTTCCCTTCGGGGCCTGCGTGGAGGTGCTGCATGGTTGTCGTCAGCTCGTGCCGTGAGGTGTCGGCTCAAGTGCCATAACGAGCGCAACCCCTCCCTCCAGTTGCCATCGGGTGATGCCGGGGACTCTGGAGGCACTGCCGCCGCAAGGCGCGA
>MG|4|V67|F|106|89.82|Bacteroidetes|Bacteroidia|Bacteroidales|Prevotellaceae|Prevotella|sp.|
GGTTTAATTCGATGATACGCGAGGAACCTTACCCGGGCTCGAAGTGCGGCGGGATGATATGGAGACATGTCAGTCCTTCGGGACCGCCGCATAGGTGCTGCATGGTTGTCGTCAGCTCGTGCCGTGAGGTGTCGGCTTAAGTGCCATAACGAGCGCAACCCCTCCCTCCAGTTGCCATCGGGTGATGCCGGGGACTCTGGAGGCACTGCCGCCGCAAGGCGCGAG
>MG|4|V67|F|11|88.39|Bacteroidetes|Bacteroidia|Bacteroidales|Prevotellaceae|Prevotella|copri|
GGTTTAATTCGATGATACGCGAGGAACCTTACCCGGGCTTGAACTGCGCAGGACGCATTTGGAAACAGATGTTCCCTTCGGGGCCTGCGTGGAGGTGCTGCATGGTTGTCGTCAGCTCGTGCCGTGAGGTGTCGGCTCAAGTGCCATAACGAGCGCAACCCCTTCCGCCGGTTGCCATCAGGTGATGCTGGGGACTCCGGCGGTACTGCCGCCGCAAGGTGCGA
>MG|4|V67|F|24|90.52|Bacteroidetes|Bacteroidia|Bacteroidales|Prevotellaceae|Prevotella|shahii|
GGTTTAATTCGATGATACGCGAGGAACCTTACCCGGGCTTGAACTGTGCCGGACGTATCCGGAAACGGATATTCCCTTCGGGGCCGGCATGGAGGTGCTGCATGGTTGTCGTCAGCTCGTGCCGTGAGGTGTCGGCTCAAGTGCCATAACGAGCGCAACCCTCATTTCCAGTTGCCATCGGGTGATGCCGGGGACTCTGGAGAGACTGCGTCGTAAGATGCGA
>MG|4|V67|R|61|87.05|Bacteroidetes|Bacteroidia|Bacteroidales|Prevotellaceae|Prevotella|timonensis|
TCGCACCTTACGGCGGCAGTCTCTATAGAGTCCCCAACATCACTCGATGGTAACTATAGATGAGGGTTGCGCTCGTTATGGCACTTAAGCCGACACCTCACGGCACGAGCTGACGACAACCATGCAGCACCTCGATGCAGACTCCGAAGAGCATAACCATCTCTGGATACTTCCTGCACCGTTCGAGCCCGGGTAAGGTTCCTCGCGTATCATCGAATTAAACC
>MG|4|V67|R|12|83.94|Bacteroidetes|Bacteroidia|Bacteroidales|Prevotellaceae|Prevotella|sp.|
TCGCGGCTTGCGCCGGCAGTCCGTCCAGAGTCCCCGACTTCACTCGCTGGCAACTGGACGCGGGGGTTGCGCTCGTTATGGCACTTGAGCCGACACCTCACGGCACGAGCTGACGACAACCATGCAGCACCTCGGCGCCCGTCCGTAGACTGCCGCGTCTCCGCGGCATCCGGACGCCGTTCGAGCCCGGGTAAGGTTCCTCGCGTATCATCGAATTAAACC
>MG|4|V67|F|12|92.69|Bacteroidetes|Bacteroidia|Bacteroidales|Prevotellaceae|Paraprevotella|clara|
GGTTTAATTCGATGATACGCGAGGAACCTTACCCGGGCTTGAATTGCAGGTGCATGAGTGAGAGATCATTCTTTCCTTCGGGACTCCTGTGAAGGTGCTGCATGGTTGTCGTCAGCTCGTGCCGTGAGGTGTCGGCTTAAGTGCCATAACGAGCGCAACCCTTGCTGACAGTTGCCATCAGGTAAAGCTGGGGACTCTGTCGGGACTGCCACCGTAAGGTGTGA
>MG|4|V67|F|12|89.13|Bacteroidetes|Bacteroidia|Bacteroidales|Prevotellaceae|Prevotella|copri|
GGTTTAATTCGATGATACGCGAGGAACCTTACCCGGGCTTGAACTCAGGAGGAAGTCGGCGGAGACGCCTTCGCCCCCTCGGGGGCCTCCTGGGAGGTGCTGCATGGTTGTCGTCAGCTCGTGCCGTGAGGTGTCGGCTTAAGTGCCATAACGAGCGCAACCCCCCTCCACGGTTGCCATCGGGTGACGCCGGGCACTCCGTGGACACTGCCGCCGCAAGGTGCGA
>MG|4|V67|R|17|85.84|Bacteroidetes|Bacteroidia|Bacteroidales|Prevotellaceae|Prevotella|dentasini|
TCGCGCCTTGCGGCGGCAGTGCCTCCAGAGTCCCCGGCATCACCCGATGGCAACTGGAGGGAGGGGTTGCGCTCGTTATGGCACTTAAGCCGACACCTCACGGCACGAGCTGACGACAACCATGCAGCACCTCGCCATCCCCCCTTGCGGGCCTCGCTGTTTCCAGCTCGTCGGAATGGCGTTCGAGCCCGGGTAAGGTTCCTCGCGTATCATCGAATTAAACC
>MG|4|V67|F|140|88.26|Bacteroidetes|Bacteroidia|Bacteroidales|Prevotellaceae|Prevotella|denticola|
GGTTTAATTCGATGATACGCGAGGAACCTTACCCGGGCTCGAACGGTGCAGGAATCGGTCAGAGATGGCCGAGCTCTTCGGAGCCTGTATCGAGGTGCTGCATGGTTGTCGTCAGCTCGTGCCGTGAGGTGTCGGCTTAAGTGCCATAACGAGCGCAACCCCTCCCTCCAGTTGCCATCGGGTGATGCCGGGGACTCTGGAGGCACTGCCGCCGCAAGGCGCGA
>MG|4|V67|R|11|84.91|Bacteroidetes|Bacteroidia|Bacteroidales|Prevotellaceae|Prevotella|sp.|
TCACATCTTGCGATGGCAGTGTCCACGGAGTTCCCGGCCGAACCGATGGCAAACGCGGGAGAGGGTTGCGCTCGTTATGGCACTTAAGCCGACACCTCACGGCACGAGCTGACGACAACCATGCAGCACCTCCTGGAAAGTCCTTGCGGAAACCCTCTGTCTCCAAAGGGCGCCCTTCCAGGTTCGAGCCCGGGTAAGGTTCCTCGCGTATCATCGAATTAAACC
>MG|4|V67|F|10|93.64|Bacteroidetes|Bacteroidia|Bacteroidales|Prevotellaceae|Paraprevotella|xylaniphila|
GGTTTAATTCGATGATACGCGAGGAACCTTACCCGGGGCTTGAATTGCAGGTGCATGGGGTGGAGACATCCCTTTCCTTCGGGACTCCTGTGAAGGTGCTGCATGGTTGTCGTCAGCTCGTGCCGTGAGGTGTCGGCTTAAGTGCCATAACGAGCGCAACCCCTCTCCGTAGTTGCCATCGGGTGATGCCGGGCACTCTGCGGACACTGCCTCCGCAAGGAGTGA
>MG|4|V67|R|18|85.78|Bacteroidetes|Bacteroidia|Bacteroidales|Prevotellaceae|Prevotella|loescheii|
TCGCACCTTGCGGCGGCAGTCTCGCCAGAGTCCCCGGCATTACCCGTTGGCAACTCGGCGACAGGGGTTGCGCTCGTTATGGCACTTGAGCCGACACCTCACGGCACGAGCTGACGACAACCATGCAGCACCTCGGCGCCCGTCCGTAGACTGCCGCGTCTCCGCGGCATCCGGACGCCGTTCGAGCCCGGGTAAGGTTCCTCGCGTATCATCGAATTAAACC
>MG|4|V67|F|61|85.4|Bacteroidetes|Bacteroidia|Bacteroidales|Prevotellaceae|Prevotella|loescheii|
GGTTTAATTCGATGATACGCGAGGAACCTTACCCGGGCTCGAACGGCGTCCGGATGCCGCGGAGACGCGGCAGTCTACGGACGGGCGCCGAGGTGCTGCATGGTTGTCGTCAGCTCGTGCCGTGAGGTGTCGGCTCAAGTGCCATAACGAGCCGCAACCCCTGTCGCCAGTTGCCAACGGGGTAATGCCGGGGACTCTGGCGAGACTGCCGCCGCAAGGTGCGA
>MG|4|V67|F|12|88.16|Bacteroidetes|Bacteroidia|Bacteroidales|Prevotellaceae|Prevotella|copri|
GGTTTAATTCGATGATACGCGAGGAACCTTACCCGGGCTTGAACTGCGTCCGCGGGCGCCGGAAACGGCGCCGCCAGCGATGGCGGGCGCGGAGGTGCTGCATGGTTGTCGTCAGCTCGTGCCGTGAGGTGTCGGCTTAAGTGCCATAACGAGCGCAACCCCCATCGCCAGTTACTAACAGTTAAAGCTGAGGACTCTGGCGAGACTGCCAGCGTAAGCTGCGA
>MG|4|V67|F|24|93.18|Bacteroidetes|Bacteroidia|Bacteroidales|Prevotellaceae|Paraprevotella|xylaniphila|
GGTTTAATTCGATGATACGCGAGGAACCTTACCCGGGCTTGAATTGCAGGTGCATGGGGGTGGAGACATCCCTTTCCTTCGGGACTCCTGTGAAGGTGCTGCATGGTTGTCGTCAGCTCGTGCCGTGAGGTGTCGGCTTAAGTGCCATAACGAGCGCAACCCCTCTCCGTAGTTGCCATCGGGTTAAGCCGGGCACTCTGCGGACACTGCCTCCGCAAGGAGTGA
>MG|4|V67|F|14|89.73|Bacteroidetes|Bacteroidia|Bacteroidales|Prevotellaceae|Prevotella|stercorea|
GGTTTAATTCGATGATACGCGAGGAACCTTACCCGGGCTCGAACGGTATGCGAACACGGCAGAGATGGAGTGGTCCTTCGGGACGCTTATCGAGGTGCTGCATGGTTGTCGTCAGCTCGTGCCGTGAGGTGTCGGCTTAAGTGCCATAACGAGCGCAACCCTTGCTGACAGTTGCCATCAGGTGATGCTGGGGACTCTGTCGGGACTGCCACCGTAAGGTGTGA
>MG|4|V67|R|36|95.02|Bacteroidetes|Bacteroidia|Bacteroidales|Prevotellaceae|Paraprevotella|clara|
TCACATCTTACGATGGCAGTATCCACAGAGTGCCCAGCTCTACCTGATGGCAACTGAGGAAAAGGGTTGCGCTCGTTATGGCACTTAAGCCGACACCTCACGGCACGAGCTGACGACAACCATGCAGCACCTTCACAGGAGTCCCGAAGGAAAGAATGATCTCTCACTCATGCACCTGCAATTCAAGCCCGGGTAAGGTTCCTCGCGTATCATCGAATTAAACC
>MG|4|V67|R|12|86.1|Bacteroidetes|Bacteroidia|Bacteroidales|Prevotellaceae|Prevotella|sp.|
TCGCATCTTGCGATGGCAGTGCCGCCGGAGTCCCCGGCATTACCCGATGGTAACCGGCGGTAGGGGTTGCGCTCGTTATGGCACTTGAGCCGACACCTCACGGCACGAGCTGACGACAACCATGCAGCACCTACATCCGCCCCCGAAGGAGGAGACCGTCTCCGGTCTCCGCGGCGGACATTTCAAGCCCGGGTAAGGTTCCTCGCGTATCATCGAATTAAACC
>MG|4|V67|F|12|87.61|Bacteroidetes|Bacteroidia|Bacteroidales|Prevotellaceae|Prevotella|shahii|
GGTTTAATTCGATGATACGCGAGGAACCTTACCCGGGCTTGAACTGTGCCGGACGGGGGCGGAAACGCCCCTTCCCCTCGGGGCCGGCATGGAGGTGCTGCATGGTTGTCGTCAGCTCGTGCCGTGAGGTGTCGGCTCAAGTGCCATAACGAGCGCAACCCCCGTTTCCAGTTGCCATCAGGTAAGGCTGGGGACTCTGGAGAGACTGCCGTCGCAAGATGCGA
>MG|4|V67|F|10|85.4|Bacteroidetes|Bacteroidia|Bacteroidales|Prevotellaceae|Prevotella|loescheii|
GGTTTAATTCGATGATACGCGAGGGAACCTTACCCGGGCTCGAACGGCGTCCGGATGCCGCGGAGACGCGGCAGTCTACGGACGGGCGCCGAGGTGCTGCATGGTTGTCGTCAGCTCGTGCCGTGAGGTGTCGGCTCAAGTGCCATAACGAGCCGCAACCCCTGTCGCCAGTTGCCAACGGGTAATGCCGGGGACTCTGGCGAGACTGCCGCCGCAAGGTGCGA
>MG|4|V67|F|123|95.02|Bacteroidetes|Bacteroidia|Bacteroidales|Prevotellaceae|Paraprevotella|clara|
GGTTTAATTCGATGATACGCGAGGAACCTTACCCGGGCTTGAATTGCAGGTGCATGAGTGAGAGATCATTCTTTCCTTCGGGACTCCTGTGAAGGTGCTGCATGGTTGTCGTCAGCTCGTGCCGTGAGGTGTCGGCTTAAGTGCCATAACGAGCGCAACCCTTTTCCTCAGTTGCCATCAGGTTAGGCTGGGCACTCTGTGGATACTGCCATCGTAAGATGTGA
>MG|4|V67|R|23|90.18|Bacteroidetes|Bacteroidia|Bacteroidales|Prevotellaceae|Prevotella|stercorea|
TCACACCTTACGGTGGCAGTCCCGACAGAGTCCCCAGCTTTACCTGATGGCAACTGTCAGCAAGGGTTGCGCTCGTTATGGCACTTAAGCCGACACCTCACGGCACGAGCTGACGACAACCATGCAGCACCTCGATAAGCGTCCCGAAGGACCACTCCATCTCTGAAGTGTTCGCTCACCGTTCGAGCCCGGGTAAGGTTCCTCGCGTATCATCGAATTAAACC
>MG|4|V67|R|113|90.05|Bacteroidetes|Bacteroidia|Bacteroidales|Prevotellaceae|Prevotella|loescheii|
TCGCATCTTACGACGCAGTCTCTCCAGAGTCCCCGGCATTACCCGATGGCAACTGGAAATGAGGGTTGCGCTCGTTATGGCACTTGAGCCGACACCTCACGGCACGAGCTGACGACAACCATGCAGCACCTCCACGCAGGCCCCGAAGGGAACATCTGTTTCCAAATGCGTCCTGCGCAGTTCAAGCCCGGGTAAGGTTCCTCGCGTATCATCGAATTAAACC
>MG|4|V67|F|49|88.5|Bacteroidetes|Bacteroidia|Bacteroidales|Prevotellaceae|Prevotella|copri|
GGTTTAATTCGATGATACGCGAGGAACCTTACCCGGGCTCGAAGTGCGGCGGGATGATATGGAGACATGTCAGTCCTTCGGGACCGCCGCATAGGTGCTGCATGGTTGTCGTCAGCTCGTGCCGTGAGGTGTCGGCTTAAGTGCCATAACGAGCGCAACCCTTGCTGACAGTTGCCATCAGGTGATGCTGGGGACTCTGTCGGGACTGCCACCGTAAGGTGTGA
>MG|4|V67|F|21|90.09|Bacteroidetes|Bacteroidia|Bacteroidales|Prevotellaceae|Prevotella|shahii|
GGTTTAATTCGATGATACGCGAGGAACCTTACCCGGGCTTGAACTGTGCCGGACGTATCCGGAAACGGATATTCCCTTCGGGGTCGGCATGGAGGTGCTGCATGGTTGTCGTCAGCTCGTGCCGTGAGGTGTCGGCTCAAGTGCCATAACGAGCGCAACCCTCATTTCCAGTTGCCATCGGGTGATGCCGGGGACTCTGGAGAGACTGCCGTCGTAAGATGCGA
>MG|4|V67|R|86|85.78|Bacteroidetes|Bacteroidia|Bacteroidales|Prevotellaceae|Prevotella|loescheii|
TCGCACCTTGCGGCGGCAGTCTCGCCAGAGTCCCCGGCATTACCCCGTTGGCAACTGGCGACAGGGGTTGCGCTCGTTATGGCACTTGAGCCGACACCTCACGGCACGAGCTGACGACAACCATGCAGCACCTCGGCGCCCGTCCGTAGACTGCCGCGTCTCCGCGGCATCCGGACGCCGTTCGAGCCCGGGTAAGGTTCCTCGCGTATCATCGAATTAAACCC
>MG|4|V67|F|69|90.09|Bacteroidetes|Bacteroidia|Bacteroidales|Prevotellaceae|Prevotella|stercorea|
GGTTTTAATTCGATGATACGCGAGGAACCTTACCCGGGCTCGAACGGTATGCGAACACGGCAGAGATGTTGTGGTCCTTCGGGACGCATATCGAGGTGCTGCATGGTTGTCGTCAGCTCGTGCCGTGAGGTGTCGGCTTAAGTGCCATAACGAGCGCAACCCTTGCTGACAGTTGCCATCAGGTAAAGCTGGGGACTCTGTCGGGACTGCCACCGTAAGGTGTGA
>MG|4|V67|R|610|86.16|Bacteroidetes|Bacteroidia|Bacteroidales|Prevotellaceae|Prevotella|loescheii|
TCGCACCTTGCGGCGGCAGTCTCGCCAGAGTCCCCGGCATTACCCGTTGGCAACTGGCGACAGGGGTTGCGCTCGTTATGGCACTTGAGCCGACACCTCACGGCACGAGCTGACGACAACCATGCAGCACCTCGGCGCCCGTCCGTAGACTGCCGCGTCTCCGCGGCATCCGGACGCCGTTCGAGCCCGGGTAAGGTTCCTCGCGTATCATCGAATTAAACC
>MG|4|V67|F|16|95.09|Bacteroidetes|Bacteroidia|Bacteroidales|Prevotellaceae|Paraprevotella|clara|
GGTTTAATTCGATGATACGCGAGGAACCTTACCCGGGCTTGAATTGCAGGTGCATGAGTGAGAGATCATTCTTTCCTTCGGGACTCCTGTGAAGGTGCTGCATGGTTGTCGTCAGCTCGTGCCGTGAGGTGTCGGCTTAAGTGCCATAACGAGCGCAACCCTTTTCCTCAGTTGCCATCAGGTTAGGCTGGGCACTCTGTGGATACTGCCATCGTAAGATGCGA
>MG|4|V67|F|70|87.78|Bacteroidetes|Bacteroidia|Bacteroidales|Prevotellaceae|Prevotella|sp.|
GGTTTAATTCGATGATACGCGAGGAACCTTACCCGGGCTCGAACGGCAGGTGAATGCACCAGAGATGGTGCAGTCTACGGACATCTGTCGAGGTGCTGCATGGTTGTCGTCAGCTCGTGCCGTGAGGTGTCGGCTCAAGTGCCATAACGAGCGCAACCCCTGCCTCCAGTTGCCAGCATGTAGAGATGGGGACTCTGGAGGGACTGCCACCGCAAGGTGCGA
>MG|4|V67|F|11|87.22|Bacteroidetes|Bacteroidia|Bacteroidales|Prevotellaceae|Prevotella|copri|
GGTTTAATTCGATGATACGCGAGGAACCTTACCCGGGCTCGAACGGTGCAGGAATCGGCCAGAGATGGCCGAGCTCTTCGGAGCCTGTATCGAGGTGCTGCATGGTTGTCGTCAGCTCGTGCCGTGAGGTGTCGGCTTAAGTGCCATAACGAGCGCAACCCCTCCCTCCAGTTGCCATCGGGTAAAGCCGGGGACTCTGGAGGCACTGCCATCGCAAGATGCGA
>MG|4|V67|F|14|85.4|Bacteroidetes|Bacteroidia|Bacteroidales|Prevotellaceae|Prevotella|stercorea|
GGTTTAATTCGATGATACGCGAGGAACCTTACCCGGGCTCGAACGGTGCAGGAATCGGTCAGAGATGGCCGAGCTCTTCGGAGCCTGTATCGAGGTGCTGCATGGTTGTCGTCAGCTCGTGCCGTGAGGTGTCGGCTCAAGTGCCATAACGAGCGCAACCCCCGCGTCCAGTTGCCAGCGAGTGAAGTCGGGGACTCTGGACGGACTGCCGGCGCAAGCCGCGA
>MG|4|V67|F|10|91.59|Bacteroidetes|Bacteroidia|Bacteroidales|Prevotellaceae|Paraprevotella|clara|
GGTTTAATTCGATGATACGCGAGGAACCTTACCCGGGCTTGAATTGCAGGTGCATGGGGTGGAGACATCCCTTTCCTTCGGGACTCCTGTGAAGGTGCTGCATGGTTGTCGTCAGCTCGTGCCGTGAGGTGTCGGCTTAAGTGCCATAACGAGCGCAACCCCTTCCGCCAGTTGCCATCAGGCAATGCTGGGGACTCTGGCGGTACTGCCATCGTAAGATGCGA
>MG|4|V67|F|29|91.56|Bacteroidetes|Bacteroidia|Bacteroidales|Prevotellaceae|Prevotella|dentalis|
GGTTTAATTCGATGATACGCGAGGAACCTTACCCGGGCTTGAACTGCAGAGGAATGTGGGAGAGATTCCCCAGCCCTTCGGGGCCTCTGCGGAGGTGCTGCATGGTTGTCGTCAGCTCGTGCCGTGAGGTGTCGGCTCAAGTGCCATAACGAGCGCAACCCCCTCCCGCAGTTGCCATCGGGTGATGCCGGGCACTCTGCGGGCACTGCCGCCGCAAGGTGTGA
>MG|4|V67|F|15|90.67|Bacteroidetes|Bacteroidia|Bacteroidales|Prevotellaceae|Prevotella|ruminicola|
GGTTTAATTCGATGATACGCGAGGAACCTTACCCGGGCTCGAACGGTGAGCGAACACTTCAGAGATGGAGTGGTCCTTCGGGACGCTTATCGAGGTGCTGCATGGTTGTCGTCAGCTCGTGCCGTGAGGTGTCGGCTTAAGTGCCATAACGAGCGCAACCCTTGCTGACAGTTGCCATCAGGTGATGCTGGGACTCTGTCGGGACTGCCACCGTAAGGTGTGA
>MG|4|V67|F|24|89.15|Bacteroidetes|Bacteroidia|Bacteroidales|Prevotellaceae|Prevotella|genomosp.|
GGTTTAATTCGATGATACGCGAGGAACCTTACCCGGGCTTGAACTGCGCAGGACGCATTTGGAAACAGATGTTCTTCGGGGCCTGCGTGGAGGTGCTGCATGGTTGTCGTCAGCTCGTGCCGTGAGGTGTCGGCTCAAGTGCCATAACGAGCGCAACCCTCATTTCCAGTTGCCATCGGGTAATGCCGGGGACTCTGGAGAGACTGCCGTCGTAAGATGCGA
>MG|4|V67|R|14|89.38|Bacteroidetes|Bacteroidia|Bacteroidales|Prevotellaceae|Prevotella|stercorea|
TCACACCTTACGGTGGCAGTCCCGACAGAGTCCCCAGCTTTACCTGATGGCAACTGTCAGCAAGGGTTGCGCTCGTTATGGCACTTAAGCCGACACCTCACGGCACGAGCTGACGACAACCATGCAGCACCTCGATATGCGTCCCCGAAGGACCACAACATCTCTGCCGTGTTCGCATACCGTTCGAGCCCCGGGTAAGGTTCCTCGCGTATCATCGAATTAAACC
>MG|4|V67|F|10|91.04|Bacteroidetes|Bacteroidia|Bacteroidales|Prevotellaceae|Prevotella|stercorea|
GGTTTAATTCGATGATACGCGAGGAACCTTACCCGGGCTCGAACGGTATGCGAACACGGCAGAGATGTTGTGGTCCTTCGGGACGCATATCGAGGTGCTGCATGGTTGTCGTCAGCTCGTGCCGTGAGGTGTCGGCTTAAGTGCCATAACGAGCGCAACCCTCATTTCCAGTTGCCATCGGGTAATGCCGGGGACTCTGGAGAGACTGCCGTCGTAAGATGCGA
>MG|4|V67|F|19|86.22|Bacteroidetes|Bacteroidia|Bacteroidales|Prevotellaceae|Prevotella|sp.|
GGTTTAATTCGATGATACGCGAGGAACCTTACCCGGGCTCGAACGGTGCAGGAAGTATCCAGAGATGGTTATGCTCTTCGGAGTCTGCATCGAGGTGCTGCATGGTTGTCGTCAGCTCGTGCCGTGAGGTGTCGGCTTAAGTGCCATAACGAGCGCAACCCTCATCTATAGTTACCATCGAGTAAAGTTGGGGACTCTATAGAGACTGCGCCGTAAGGTGCGA
>MG|4|V67|F|12|85.78|Bacteroidetes|Bacteroidia|Bacteroidales|Prevotellaceae|Prevotella|loescheii|
GGTTTAATTCGATGATACGCGAGGAACCTTACCCGGGCTTGAACTGCGCCGGACTCACCCGGAAACGGGTGTTCCCTACGGGGCCGGCGCGGAGGTGCTGCATGGTTGTCGTCAGCTCGTGCCGTGAGGTGTCGGGTCAAGTCCCATAACGAGCGCAACCCTTGCCGCCAGTTGCCATCAGTTTGGCTGGGCACTCTGGCGGGACTGCCGCCGTAAGGTGCGA
>MG|4|V67|F|10|94.67|Bacteroidetes|Bacteroidia|Bacteroidales|Prevotellaceae|Paraprevotella|clara|
GGTTTAATTCGATGATACGCGAGGAACCTTACCCGGGCTTGAATTGCAGGTGCATGAGTGAGAGATCATTCTTTCCTTCGGGACTCCTGTGAAGGTGCTGCATGGTTGTCGTCAGCTCGTGCCGTGAGGTGTCGGCTTAAGTGCCATAACGAGCGCAACCCTTTTTCCTCAGTTGCCATCAGGTAGAGCTGGGCACTCTGTGGATACTGCCATCGTAAGATGCGA
>MG|4|V67|F|14|90.14|Bacteroidetes|Bacteroidia|Bacteroidales|Prevotellaceae|Prevotella|shahii|
GGTTTAATTCGATGATACGCGAGGAACCTTACCCGGGCTTGAACTGTGCCGGACGTATCCGGAAAACGGATATTCCCTTCGGGGCCGGCATGGAGGTGCTGCATGGTTGTCGTCAGCTCGTGCCGTGAGGTGTCGGCTCAAGTGCCATAACGAGCGCAACCCTCATTTCCAGTTGCCATCGGGTTATGCCGGGGACTCTGGAGAGACTGCCGTCGTAAGATGCGA
>MG|4|V67|R|12|86.88|Bacteroidetes|Bacteroidia|Bacteroidales|Prevotellaceae|Prevotella|stercorea|
TCGCACCTTACGGTGGCAGTCTCCGCAGAGTCCCCGCCTCTCGCGCTGGCAACTGCGGACAAGGGTTGCGCTCGTTATGGCACTTAAGCCGACACCTCACGGCACGAGCTGACGACAACCATGCAGCACCTCGGCACGCGCCCCCGGAGGGCCCCCGCCGTCTCCGGCGGGTCCGCGTGCCGTTCGAGCCCGGGTAAGGTTCCTCGCGTATCATCGAATTAAACC
>MG|4|V67|F|67|89.47|Bacteroidetes|Bacteroidia|Bacteroidales|Prevotellaceae|Prevotella|sp.|
GGTTTAATTCGATGATACGCGAGGAACCTTACCCGGGCTTGAACTCGGCGGGAAGGAGGCGGAGACGCCGACGCCCCCTCGGGGGCCCGCCGGGAGGTGCTGCATGGTTGTCGTCAGCTCGTGCCGTGAGGTGTCGGCTTAAGTGCCATAACGAGCGCAACCCCCCTCCACGGTTGCCATCGGGTGACGCTGGGCACTCCGTGGACACTGCCGCCGCAAGGTGCGA
>MG|4|V67|F|18|86.22|Bacteroidetes|Bacteroidia|Bacteroidales|Prevotellaceae|Prevotella|shahii|
GGTTTAATTCGATGATACGCGAGGAACCTTACCCGGGCTTGAACTGTGCCTGAATCCAGAGGAAACTCTGGAGCCAGCAATGGCAGGCATGGAGGTGCTGCATGGTTGTCGTCAGCTCGTGCCGTGAGGTGTCGGCTTAAGTGCCATAACGAGCGCAACCCCTCCCTCCAGTTGCCATCGGGTAAAGCCGGGGACTCTGGAGGCACTGCCATCGCAAGATGTGA
>MG|4|V67|F|13|85.4|Bacteroidetes|Bacteroidia|Bacteroidales|Prevotellaceae|Prevotella|stercorea|
GGTTTAATTCGATGATACGCGAGGAACCTTACCCGGGCTCGAACGGTGCAGGAATCGGCCAGAGATGGCCGAGCTCTTCGGAGCCTGTATCGAGGTGCTGCATGGTTGTCGTCAGCTCGTGCCGTGAGGTGTCGGCTTAAGTGCCATAACGAGCGCAACCCCCGCGTCCAGTTGCCAGCGAGTGAAGTCGGGGACTCTGGACGGACTGCCGGCGCAAGCCGCGA
>MG|4|V67|F|13|86.19|Bacteroidetes|Bacteroidia|Bacteroidales|Prevotellaceae|Prevotella|timonensis|
GGTTTAATTCGATGATACGCGAGGAACCTTACCCGGGCTCGAACGGTGAGCGAACACTTCAGAGATGGAGTGGTCCTTCGGGACGCTTATCGAGGTGCTGCATGGTTGTCGTCAGCTCGTGCCGTGAGGTGTCGGCTTAAGTGCCATAACGAGCGCAACCCTTATCGATAGTTACTAACAGGCAAAGCTGAGGACTCAATCGAGACTGCCGGCGCAAGCCGAGA
>MG|4|V67|R|14|88.34|Bacteroidetes|Bacteroidia|Bacteroidales|Prevotellaceae|Prevotella|stercorea|
TCGCATCTTACGACGGCAGTCTCTCCAGAGTCCCCGGCATCACCCGATGGCAACTGGAAATGGGGGGTTGCGCTCGTTATGGCACTTGAGCCGACACCTCACGGCACGAGCTGACGACAACCATGCAGCACCTCCACGACTGTCCCGAAGGAAACATCCGTTTCCGGATGAGTCAGTCGCAGTTCAAGCCCGGGTAAGGTTCCTCGCGTATCATCGAATTAAACC
>MG|4|V67|F|19|91.52|Bacteroidetes|Bacteroidia|Bacteroidales|Prevotellaceae|Prevotella|sp.|
GGTTTAATTCGATGATACGCGAGGAACCTTACCCGGGCTTGAACTGCGGAGGAATCATCCGGAAACGGGTGAGCCAGCAATGGTCTCCGTGGAGGTGCTGCATGGTTGTCGTCAGCTCGTGCCGTGAGGTGTCGGCTTAAGTGCCATAACGAGCGCAACCCTTATCGACAGTTGCCATCAGGTTATGCTGGGGACTCAGTCGAGACTGCGTCGTAAGATGCGA
>MG|4|V67|F|134|89.62|Bacteroidetes|Bacteroidia|Bacteroidales|Prevotellaceae|Prevotella|shahii|
GGTTTAATTCGATGATACGCGAGGAACCTTACCCGGGCTTGAACTGTGCCGGACGCACCTGGAAACAGGTGTTCCCTTCGGGGCTGGCATGGAGGTGCTGCATGGTTGTCGTCAGCTCGTGCCGTGAGGTGTCGGCTTAAGTGCCATAACGAGCGCAACCCTTATTTCCAGTTGCCATCAGGTGATGCTGGGGACTCTGGAGAGACTGCCGTCGTAAGATGCGA
>MG|4|V67|R|21|86.32|Bacteroidetes|Bacteroidia|Bacteroidales|Prevotellaceae|Prevotella|genomosp.|
TCGCATCTTACGACGGCAGTCTCTCCAGAGTCCCCGGCATTACCCGATGGCAACTGGAAATGAGGGTTGCGCTCGTTATGGCACTTGAGCCGACACCTCACGGCACGAGCTGACGACAACCATGCAGCACCTCGGCGCCCGTCCGTAGACTGCCGCGTCTCCGCGGCATCCGGACGCCGTTCGAGCCCGGGTAAGGTTCCTCGCGTATCATCGAATTAAACC
>MG|4|V67|R|89|95.02|Bacteroidetes|Bacteroidia|Bacteroidales|Prevotellaceae|Paraprevotella|clara|
TCACATCTTACGATGGCAGTATCCACAGAGTGCCCAGCCTAACCTGATGGCAACTGAGGAAAAGGGTTGCGCTCGTTATGGCACTTAAGCCGACACCTCACGGCACGAGCTGACGACAACCATGCAGCACCTTCACAGGAGTCCCGAAGGAAAGAATGATCTCTCACTCATGCACCTGCAATTCAAGCCCGGGTAAGGTTCCTCGCGTATCATCGAATTAAACC
>MG|4|V67|F|14|89.1|Bacteroidetes|Bacteroidia|Bacteroidales|Prevotellaceae|Prevotella|sp.|
GGTTTAATTCGATGATACGCGAGGAACCTTACCCGGGCTTGAACTGCGACTGACTCATCCGGAAACGGATGTTTCCTTCGGGACAGTCGTGGAGGTGCTGCATGGTTGTCGTCAGCTCGTGCCGTGAGGTGTCGGCTCAAGTGCCATAACGAGCGCAACCCCCCATTTCCAGTTGCCATCGGGTGATGCCGGGGACTCTGGAGAGACTGCGTCGTAAGATGCGA
>MG|4|V67|F|32|84.83|Bacteroidetes|Bacteroidia|Bacteroidales|Prevotellaceae|Prevotella|maculosa|
GGTTTAATTCGATGATACGCGAGGAACCTTACCCGGGCTCGAACGCCATTCCGACGAGCTGGAACAGCGAGGCCCGCAAGGGGGGATGGCGAGGTGCTGCATGGTTGTCGTCAGCTCGTGCCGTGAGGTGTCGGCTTAAGTGCCATAACGAGCGCAACCCCCATCCACGGTTGCCAACGGGTCAAGCCGGGGACTCCGTGGAGACTGCCGGCGCAAGCTGCGA
>MG|4|V67|F|13|86.28|Bacteroidetes|Bacteroidia|Bacteroidales|Prevotellaceae|Prevotella|loescheii|
GGTTTAATTCGATGATACGCGAGGAACCTTACCCGGGCTCGAAGTGCGGCGGGATGATATGGAGACATGTCAGTCCTTCGGGACCGCCGCATAGGTGCTGCATGGTTGTCGTCAGCTCGTGCCGTGAGGTGTCGGCTTAAGTGCCATAACGAGCGCAACCCTCTCCCGCGTTTGCCATCGGTTCGGCCGGGAACGCCGCGGGTACTGCCGCCGCAAGGTGCGA
>MG|4|V67|R|10|87.39|Bacteroidetes|Bacteroidia|Bacteroidales|Prevotellaceae|Prevotella|copri|
TCGCACCTTACGGTGGCAGTCTCCGCAGAGTCCCCGCCTCTCGCGCTGGCAACTGCGGACAAGGGTTGCGCTCGTTATGGCACTTAAGCCGACACCTCACGGCACGAGCTGACGACAACCATGCAGCACCTCGCACGCGCCCCCGGAGGGCCCCGCCGTCTCCGGCGGGTCCGCGTGCCGTTCGAGCCCGGGTAAGGTTCCTCGCGTATCATCGAATTAAACC
>MG|4|V67|F|11|90.71|Bacteroidetes|Bacteroidia|Bacteroidales|Prevotellaceae|Prevotella|copri|
GGTTTAATTCGATGATACGCGAGGAACCTTACCCGGGTTTGAACGCGGGTGGACCGGCCAGGAAACTGGCCCTCTAGCAATAGCCGCCCGCGAGGTGCTGCATGGTTGTCGTCAGCTCGTGCCGTGAGGTGTCGGCTTAAGTGCCATAACGAGCGCAACCCCCATCGCCAGTTACTAACAGGTAACGCTGAGGACTCTGGCGAGACTGCCAGCGTAAGCTGCGA
>MG|4|V67|F|68|87.67|Bacteroidetes|Bacteroidia|Bacteroidales|Prevotellaceae|Prevotella|stercorea|
GGTTTAATTCGATGATACGCGAGGAACCTTACCCGGGCTCGAACGGCACGCGGACCCGCCGGAGACGGCGGGGCCCTCCGGGGCGCGTGCCGAGGTGCTGCATGGTTGTCGTCAGCTCGTGCCGTGAGGTGTCGGCTTAAGTGCCATAACGAGCGCAACCCTTGTCCGCAGTTGCCAGCGCGAGAGGCGGGGACTCTGCGGAGACTGCCACCGTAAGGTGCGA
>MG|4|V67|F|104|86.9|Bacteroidetes|Bacteroidia|Bacteroidales|Prevotellaceae|Prevotella|sp.|
GGTTTAATTCGATGATACGCGAGGAACCTTACCCGGGCTCGAACGGTGCAGGAAGTATCCAGAGATGGTTATGCTCTTCGGAGTCTGCATCGAGGTGCTGCATGGTTGTCGTCAGCTCGTGCCGTGAGGTGTCGGCTTAAGTGCCATAACGAGCGCAACCCTCATCTATAGTTACCATCGAGTAATGTTGGGGACTCTATAGAGACTGCCGCCGTAAGGTGCGAG
>MG|4|V67|F|106|88.26|Bacteroidetes|Bacteroidia|Bacteroidales|Prevotellaceae|Prevotella|dentasini|
GGTTTAATTCGATGATACGCGAGGAACCTTACCCGGGCTCGAACGGTGCAGGAATCGGCCAGAGATGGCCGAGCTCTTCGGAGCCTGTATCGAGGTGCTGCATGGTTGTCGTCAGCTCGTGCCGTGAGGTGTCGGCTTAAGTGCCATAACGAGCGCAACCCCTCCCTCCAGTTGCCATCGGGTGATGCCGGGGACTCTGGAGGCACTGCCGCCGCAAGGCGCGA
>MG|4|V67|R|14|87.72|Bacteroidetes|Bacteroidia|Bacteroidales|Prevotellaceae|Prevotella|sp.|
TCACACCTTACGGTGGCAGTCCCGACAGAGTCCCCAGCATCACCTGATGGCAACTGTCAGCAAGGGTTGCGCTCGTTATGGCACTTAAGCCGACACCTCACGGCACGAGCTGACGACAACCATGCAGCACCTCGACAGATGTCCGTAGACTATACAATCTCTTGCATATCCATCTGCCGTTCGAGCCCGGGTAAGGTTCCTCGCGTATCATCGAATTAAACC
>MG|4|V67|R|19|90.62|Bacteroidetes|Bacteroidia|Bacteroidales|Prevotellaceae|Prevotella|stercorea|
TCACACCTTACGGTGGCAGTCCCGACAGAGTCCCCAGCATTACCTGATGGCAACTGTCAGCAAGGGTTGCGCTCGTTATGGCACTTAAGCCGACACCTCACGGCACGAGCTGACGACAACCATGCAGCACCTCGATATGCGTCCCGAAGGACCACAACATCTCTGCCGTGTTCGCATACCGTTCGAGCCCGGGTAAGGTTCCTCGCGTATCATCGAATTAAACC
>MG|4|V67|F|12|89.38|Bacteroidetes|Bacteroidia|Bacteroidales|Prevotellaceae|Prevotella|loescheii|
GGTTTAATTCGATGATACGCGAGGAACCTTACCCGGGCTTGAACTGCGCAGGACGCATTTGGAAACAGATGTTCCCTTCGGGGCCTGCGTGGAGGTGCTGCATGGTTGTCGTCAGCTCGTGCCGTGAGGTGTCGGCTCAAGTGCCATAACGAGCGCAACCCTCATTTCCAGTTGCCATCGGGTAATGCCGGGGACTCTGGAGGCACTGCCGCCGCAAGGCGCGA
>MG|4|V67|R|12|85.33|Bacteroidetes|Bacteroidia|Bacteroidales|Prevotellaceae|Prevotella|sp.|
TCGCACCTTGCGGCGGCAGTCCGGACAGAGTCCCCAACTTTACTTGATGGCAACTGTCCGCAGGGGTTGCGCTCGTTATGGCACTTGAGCCGACACCTCACGGCACGAGCTGACGACAACCATGCAGCACCTCGACGCCGGTCCGAAGACTACACCATCTCTGATGTATTCCGGCGCCGTTCGAGCCGGGTAAGGTTCCTCGCGTATCATCGAATTAAACC
>MG|4|V67|F|22|87.33|Bacteroidetes|Bacteroidia|Bacteroidales|Prevotellaceae|Prevotella|copri|
GGTTTAATTCGATGATACGCGAGGAACCTTACCCGGGCTCGAACGGTGCAGGAATCGGCCAGAGATGGCCGAGCTCTTCGGAGCCTGTATCGAGGTGCTGCATGGTTGTCGTCAGCTCGTGCCGTGAGGTGTCGGCTTAAGTGCCATAACGAGCGCAACCCCTCCCTCCAGTTGCCATCGGGTAAAGCCGGGGACTCTGGAGGCACTGCCATCGCAAGATGTGA
>MG|4|V67|F|13|90.27|Bacteroidetes|Bacteroidia|Bacteroidales|Prevotellaceae|Prevotella|copri|
GGTTTAATTCGATGATACGCGAGGAACCTTACCCGGGCTTGAACTGCGCAGGACGCATTTGGAAACAGATGTTCCCTTCGGGGCCTGCGTGGAGGTGCTGCATGGTTGTCGTCAGCTCGTGCCGTGAGGTGTCGGCTTAAGTGCCATAACGAGCGCAACCCTTGCTGACAGTTGCCATCAGGTGAAGCTGGGGACTCTGTCGGGACTGCCACCGTAAGGTGTGA
>MG|4|V67|F|14|88.65|Bacteroidetes|Bacteroidia|Bacteroidales|Prevotellaceae|Prevotella|sp.|
GGTTTAATTCGATGATACGCGAGGAACCTTACCCGGGCTCGAACGGTGCAGGAAGTATCCAGAGATGGTTATGCTCTTCGGAGTCTGCATCGAGGTGCTGCATGGTTGTCGTCAGCTCGTGCCGTGAGGTGTCGGCTTAAGTGCCATAACGAGCGCAACCCTTGCTGACAGTTGCCATCAGGTAATGCTGGGGACTCTGTCGGGACTGCCACCGTAAGGTGTGA
>MG|4|V67|F|11|86.04|Bacteroidetes|Bacteroidia|Bacteroidales|Prevotellaceae|Prevotella|genomosp.|
GGTTTAATTCGATGATACGCGAGGAACCTTACCCGGGCTCGAACGGCGTCCGGATGCCGCGGAGACGCGGCAGTCTCATGACGGTCGCCGAGGTGCTGCATGGTTGTCGTCAGCTCGTGCCGTGAGGTGTCGGCTCAAGTGCCATAACGAGCGCAACCCCTGTCGCCAGTTGCCAACGGGTAATGCCGGGGACTCTGGCGAGACTGCCGCCGCAAGGTGCGA
>MG|4|V67|F|75|83.56|Bacteroidetes|Bacteroidia|Bacteroidales|Prevotellaceae|Prevotella|stercorea|
GGTTTAATTCGATGATACGCGAGGAACCTTACCCGGGCTCGAACGCCGGAGCTCAGGGTCCGAGAGGGCCCGCCCCGCGAGGGGGATCCGGCGAGGTGCTGCATGGTTGTCGTCAGCTCGTGCCGTGAGGTGTCGGCTTAAGTGCCATAACGAGCGCAACCCCCCGCGTCCAGTTGCCAGCGAGTGAAGTCGGGGACTCTGGACGGACTGCCGGCGCAAGCCGCGA
>MG|4|V67|F|10|88.69|Bacteroidetes|Bacteroidia|Bacteroidales|Prevotellaceae|Prevotella|brevis|
GGTTTAATTCGATGATACGCGAGGAACCTTACCCGGGCTCGAACGGCTGGCGAACGACCCAGAGATGGGGAGGCCCTTCGGGGCGCCAGTCGAGGTGCTGCATGGTTGTCGTCAGCTCGTGTCGTGAGATGTTGGCTCAAGTGCCATAACGAGCGCAACCCTTGCCGGCAGTTGCCATCAGGTTAAGCTGGGGACTCTGCCGGACTGCACCGCAAGGTGAGA
>MG|4|V67|F|14|87.33|Bacteroidetes|Bacteroidia|Bacteroidales|Prevotellaceae|Prevotella|sp.|
GGTTTAATTCGATGATACGCGAGGAACCTTACCCGGGCTCGAACGGCAGGTGAATGCACCAGAGATGGTGCAGTCTACGGACATCTGTCGAGGTGCTGCATGGTTGTCGTCAGCTCGTGCCGTGAGTGTCGGCTCAAGTGCCATAACGAGCGCAACCCCTGCCTCCAGTTGCCAGCATGTAGAGATGGGGACTCTGGAGGGACTGCCACCGCAAGGTGCGA
>MG|4|V67|R|25|90.09|Bacteroidetes|Bacteroidia|Bacteroidales|Prevotellaceae|Prevotella|loescheii|
TCACATCTTACGACGGCAGTCTCTCCAGAGTCCCCGGCATTACCCGATGGCAACTGGAAATGAGGGTTGCGCTCGTTATGGCACTTGAGCCGACACCTCACGGCACGAGCTGACGACAACCATGCAGCACCTCCACGCAGGCCCCGAAGGGAACATCTGTTTCCAAATGCGTCCTGCGCAGTTCAAGCCCGGGTAAGGTTCCTCGCGTATCATCGAATTAAACC
>MG|4|V67|F|11|90.23|Bacteroidetes|Bacteroidia|Bacteroidales|Prevotellaceae|Prevotella|stercorea|
GGTTTAATTCGATGATACGCGAGGAACCTTACCCGGGCTTGAACTGCGCAGGACGCATTTGGAAACAGATGTTCCCTTCGGGGCCTGCGTGGAGGTGCTGCATGGTTGTCGTCAGCTCGTGCCGTGAGGTGTCGGCTCAAGTGCCATAACGAGCGCAACCCTCATTTCCAGTTGCCATCGGGTGATGCCGGGCACTCTGGAGAGACTGCCGTCGTAAGATGCGA
>MG|4|V67|F|58|90.57|Bacteroidetes|Bacteroidia|Bacteroidales|Prevotellaceae|Prevotella|sp.|
GGTTTAATTCGATGATACGCGAGGAACCTTACCCGGGCTTGAACTGTGCCGGACGTATCCGGAAACGGATATTCCCTTCGGGGCCGGCATGGAGGTGCTGCATGGTTGTCGTCAGCTCGTGCCGTGAGGTGTCGGCTCAAGTGCCATAACGAGCGCAACCCTCATTTCCAGTTGCCATCGGGTGATGCCGGGGACTCTGGAGAGACTGCCGTCGTAAGATGTGA
>MG|4|V67|R|11|87.39|Bacteroidetes|Bacteroidia|Bacteroidales|Prevotellaceae|Prevotella|sp.|
TCGCATCTTACGATGGCAGTACGGCCAGAGTCCCCAGCACCACCTGATGGCAACTGGCCGAAGGGGTTGCGCTCGTTATGGCACTTAAGCCGACACCTCACGGCACGAGCTGACGACAACCATGCAGCACCTCGATGCAGACTCCGAAGAGCATAACCATCTCTGGATACTTCCTGCACCGTTCGAGCCCGGGTAAGGTTCCTCGCGTATCATCGAATTAAACC
>MG|4|V67|F|15|90.45|Bacteroidetes|Bacteroidia|Bacteroidales|Prevotellaceae|Prevotella|shahii|
GGTTTAATTCGATGATACGCGAGGAACCTTACCCGGGCTTGAACTGTGCCTGACAGATTCGGAAACGGATATTCCCTTCGGGGCAGGCATGGAGGTGCTGCATGGTTGTCGTCAGCTCGTGCCGTGAGGTGTCGGCTTAAGTGCCATAACGAGCGCAACCCCTCCCTCCAGTTGCCATCGGGTGATGCCGGGGACTCTGGAGGCACTGCCGCCGCAAGGCGCGA
>MG|4|V67|F|31|89.91|Bacteroidetes|Bacteroidia|Bacteroidales|Prevotellaceae|Prevotella|ruminicola|
GGTTTAATTCGATGATACGCGAGGAACCTTACCCGGGCTCGAACGGTGAGCGAACACTTCAGAGATGGAGTGGTCCTTCGGGACGCTTATCGAGGTGCTGCATGGTTGTCGTCAGCTCGTGCCGTGAGGTGTCGGCTTAAGTGCCATAACGAGCGCAACCCCTTCCGCCAGTTGCCATCAGGCAATGCTGGGGACTCTGGCGGTACTGCCATCGTAAGATGCGA
>MG|4|V67|R|12|86.22|Bacteroidetes|Bacteroidia|Bacteroidales|Prevotellaceae|Prevotella|sp.|
TCGCACCTTACGGCGCAGTCTCTATAGAGTCCCCAACTTTACTCGATGGTAACTATAGATGAGGGTTGCGCTCGTTATGGCACTTAAGCCGACACCTCACGGCACGAGCTGACGACAACCATGCAGCACCTCGATGCAGACTCCGAAGAGCATAACCATCTCTGGATACTTCCTGCACCGTTCGAGCCCGGGTAAGGTTCCTCGCGTATCATCGAATTAAACC
>MG|4|V67|F|21|89.78|Bacteroidetes|Bacteroidia|Bacteroidales|Prevotellaceae|Prevotella|sp.|
GGTTTAATTCGATGATACGCGAGGAACCTTACCCGGGCTTGAACTGCGGCTGACGTAGGCGGAAACGCTTATTTCCTTCGGGACAGTCGCGGAGGTGCTGCATGGTTGTCGTCAGCTCGTGCCGTGAGGTGTCGGCTTAAGTGCCATAACGAGCGCAACCCCTCCCTCCAGTTGCCATCGGGTGATGCCGGGGACTCTGGAGGCACTGCCGCCGCAAGGCGCGA
>MG|4|V67|R|61|93.61|Bacteroidetes|Bacteroidia|Bacteroidales|Prevotellaceae|Paraprevotella|xylaniphila|
TCACTCCTTGCGGAGGCAGTGTCCGCAGAGTGCCCGGCTTAACCCGATGGCAACTACGGAGAGGGGTTGCGCTCGTTATGGCACTTAAGCCGACACCTCACGGCACGAGCTGACGACAACCATGCAGCACCTTCACAGGAGTCCCGAAGGAAAGGGATGTCTCCACCCCATGCACCTGCAATTCAAGCCCGGGTAAGGTTCCTCGCGTATCATCGAATTAAACC
>MG|4|V67|F|14|87.11|Bacteroidetes|Bacteroidia|Bacteroidales|Prevotellaceae|Prevotella|sp.|
GGTTTAATTCGATGATACGCGAGGAACCTTACCCGGGCTTGAACTGCGTCCGCGGGCGCCGGAAACGGCGCCGCCAGCGATGGCGGGCGCGGAGGTGCTGCATGGTTGTCGTCAGCTCGTGCCGTGAGGTGTCGGCTCAAGTGCCATAACGAGCGCAACCCCCTCCCGCAGTTGCCATCGCGTCGTGGCGGGCACTCTGCGGGCACTGCCGCCGCAAGGTGCGA
>MG|4|V67|F|153|93.61|Bacteroidetes|Bacteroidia|Bacteroidales|Prevotellaceae|Paraprevotella|xylaniphila|
GGTTTAATTCGATGATACGCGAGGAACCTTACCCGGGCTTGAATTGCAGGTGCATGGGATGGAGACATCCCTTTCCTTCGGGACTCCTGTGAAGGTGCTGCATGGTTGTCGTCAGCTCGTGCCGTGAGGTGTCGGCTTAAGTGCCATAACGAGCGCAACCCCTCTCCGTAGTTGCCATCGGGTTAAGCCGGGCACTCTGCGGACACTGCCTCCGCAAGGAGTGA
>MG|4|V67|F|629|88.5|Bacteroidetes|Bacteroidia|Bacteroidales|Prevotellaceae|Prevotella|loescheii|
GGTTTAATTCGATGATACGCGAGGAACCTTACCCGGGCTCGAAGTGCGGCGGGATGATATGGAGACATGTCAGTCCTTCGGGACCGCCGCATAGGTGCTGCATGGTTGTCGTCAGCTCGTGCCGTGAGGTGTCGGCTTAAGTGCCATAACGAGCGCAACCCCTCCCTCCAGTTGCCATCGGGTAAAGCCGGGGACTCTGGAGGCACTGCCATCGCAAGATGTGAG
>MG|4|V67|F|27|85.15|Bacteroidetes|Bacteroidia|Bacteroidales|Prevotellaceae|Prevotella|sp.|
GGTTTAATTCGATGATACGCGAGGAACCTTACCCGGCTCGAACGGCGCCGGAATACATCAGAGATGGTGTAGTCTTCGGACCGGCGTCGAGGTGCTGCATGGTTGTCGTCAGCTCGTGCCGTGAGGTGTCGGCTCAAGTGCCATAACGAGCGCAACCCCTGCGGACAGTTGCCATCAAGTAAAGTTGGGGACTCTGTCCGGACTGCCGCCGCAAGGTGCGAG
>MG|4|V67|F|235|88.69|Bacteroidetes|Bacteroidia|Bacteroidales|Prevotellaceae|Prevotella|denticola|
GGTTTAATTCGATGATACGCGAGGAACCTTACCCGGGCTCGAACGCAGTGTGAATGTATCAGAGATGGTACAGTCCTTCGGGACATGCTGCGAGGTGCTGCATGGTTGTCGTCAGCTCGTGCCGTGAGGTGTCGGCTTAAGTGCCATAACGAGCGCAACCCCTCTCCACGTTTGCCATCGGTTCGGCCGGGAACTCCGTGGACACTGCCATCGCAAGATGTGA
>MG|4|V67|F|48|86.36|Bacteroidetes|Bacteroidia|Bacteroidales|Prevotellaceae|Prevotella|shahii|
GGTTTAATTCGATGATACGCGAGGAACCTTACCCGGGCTTGAACTGTGCCTGAATCCAGAGGAAACTCTGGAGCCAGCAATGGCAGGCATGGAGGTGCTGCATGGTTGTCGTCAGCTCGTGCCGTGAGGTGTCGGCTTAAGTGCCATAACGAGCGCAACCCCTCCCTCCAGTTGCCATCGGGTGATGCCGGGGACTCTGGAGGCACTGCCGCCGCAAGGCGCGA
>MG|4|V67|R|14|90.27|Bacteroidetes|Bacteroidia|Bacteroidales|Prevotellaceae|Prevotella|copri|
TCACACCTTACGGTGGCAGTCCCGACAGAGTCCCCAGCATCACCTGATGGCAACTGTCAGCAAGGGTTGCGCTCGTTATGGCACTTAAGCCGACACCTCACGGCACGAGCTGACGACAACCATGCAGCACCTCCACGCAGGCCCCGAAGGGAACATCTGTTTCCAAATGCGTCCTGCGCAGTTCAAGCCCGGGTAAGGTTCCTCGCGTATCATCGAATTAAACC
>MG|4|V67|F|371|83.04|Bacteroidetes|Bacteroidia|Bacteroidales|Prevotellaceae|Prevotella|stercorea|
GGTTTAATTCGATGATACGCGAGGAACCTTACCCGGGCTCGAACGCCGGAGCTCAGGCCCTGAAAGGGGCCGCCCCGCGAGGGGGATCCGGCGAGGTGCTGCATGGTTGTCGTCAGCTCGTGCCGTGAGGTGTCGGCTCAAGTGCCATAACGAGCGCAACCCCCGCGTCCAGTTGCCAGCGAGTGAAGTCGGGGACTCTGGACGGACTGCCGGCGCAAGCCGCGAG
>MG|4|V67|F|84|90.22|Bacteroidetes|Bacteroidia|Bacteroidales|Prevotellaceae|Prevotella|ruminicola|
GGTTTAATTCGATGATACGCGAGGAACCTTACCCGGGCTCGAACGGTGAGCGAACACTTCAGAGATGGAGTGGTCCTTCGGGACGCTTATCGAGGTGCTGCATGGTTGTCGTCAGCTCGTGCCGTGAGGTGTCGGCTTAAGTGCCATAACGAGCGCAACCCTTGCTGACAGTTGCCATCAGGTGAAGCTGGGGACTCTGTCGGGACTGCCACCGTAAGGTGTGA
>MG|4|V67|F|11|90.05|Bacteroidetes|Bacteroidia|Bacteroidales|Prevotellaceae|Prevotella|shahii|
GGTTTAATTCGATGATACGCGAGGAACCTTACCCGGGCTTGAACTGTGCCGGACGTATCCGGAAACGGATATTCCCTTCGGGGCCGGCATGGAGGTGCTGCATGGTTGTCGTCAGCTCGTGCCGTGAGGTGTCGGCTCAAGTGCCATAACGAGCGCAACCCCTCCCTCCAGTTGCCATCGGGTGATGCCGGGGACTCTGGAGGCACTGCCGCCGCAAGGCGCGA
>MG|4|V67|F|20|90.27|Bacteroidetes|Bacteroidia|Bacteroidales|Prevotellaceae|Prevotella|ruminicola|
GGTTTAATTCGATGATACGCGAGGAACCTTACCCGGGCTCGAACGGTGAGCGAACACTTCAGAGATGGAGTGGTCCTTCGGGACGCTTATCGAGGTGCTGCATGGGTTGTCGTCAGCTCGTGCCGTGAGGTGTCGGCTTAAGTGCCATAACGAGCGCAACCCTTGCTGACAGTTGCCATCAGGTGATGCTGGGGACTCTGTCGGGACTGCCACCGTAAGGTGTGA
>MG|4|V67|F|181|88.64|Bacteroidetes|Bacteroidia|Bacteroidales|Prevotellaceae|Prevotella|buccae|
GGTTTAATTCGATGATACGCGAGGAACCTTACCCGGGCTCGAACGCAGTGTGAATGTGTCAGAGATGATACAGTCCTTCGGGACATGCTGCGAGGTGCTGCATGGTTGTCGTCAGCTCGTGCCGTGAGGTGTCGGCTTAAGTGCCATAACGAGCGCAACCCCTCTCCACGTTTGCCATCGGTTCGGCCGGGAACTCCGTGGACACTGCCATCGCAAGATGTGA
>MG|4|V67|F|13|88.11|Bacteroidetes|Bacteroidia|Bacteroidales|Prevotellaceae|Prevotella|stercorea|
GGTTTAATTCGATGATACGCGAGGAACCTTACCCGGGCTCGAACGGTGCAGGAATCGGTCAGAGATGGCCGAGCTCTTCGGAGCCTGTATCGAGGTGCTGCATGGTTGTCGTCAGCTCGTGCCGTGAGGTGTCGGCTCAAGTGCCATAACGAGCGCAACCCTTGCGCGCGGTTGCCATCGGTTGAAAGCCGGGCACTCCGCGCGGACTGCCTCCGCAAGGAGCGA
>MG|4|V67|F|30|89.1|Bacteroidetes|Bacteroidia|Bacteroidales|Prevotellaceae|Prevotella|loescheii|
GGTTTAATTCGATGATACGCGAGGAACCTTACCCGGGCTTGAACTGCGCAGGATGCATTTGGAAACAGATGTTCCCTTCGGGGCCTGCGTGGAGGTGCTGCATGGTTGTCGTCAGCTCGTGCCGTGAGGTGTCGGCTCAAGTGCCATAACGAGCGCAACCCTTATTTCCAGTTGCCATCGGGTAATGCCGGGGACTCTGGAGAGACTGCCGTCGTAAGATGTGA
>MG|4|V67|F|16|89.57|Bacteroidetes|Bacteroidia|Bacteroidales|Prevotellaceae|Prevotella|loescheii|
GGTTTAATTCGATGATACGCGAGGAACCTTACCCGGGCTTGAACTGCGCAGGACGCATTTGGAAACAGATGTTCCCTTCGGGCCTGCGTGGAGGTGCTGCATGGTTGTCGTCAGCTCGTGCCGTGAGGTGTCGGCTCAAGTGCCATAACGAGCGCAACCCTCATTTCCAGTTGCCATCGGGTAATGCCGGGGACTCTGGAGAGACTGCGTCGTAAGATGCGA
>MG|4|V67|F|408|90.57|Bacteroidetes|Bacteroidia|Bacteroidales|Prevotellaceae|Prevotella|shahii|
GGTTTAATTCGATGATACGCGAGGAACCTTACCCGGGCTTGAACTGTGCCGGACGTATCCGGAAACGGATATTCCCTTCGGGGCCGGCATGGAGGTGCTGCATGGTTGTCGTCAGCTCGTGCCGTGAGGTGTCGGCTCAAGTGCCATAACGAGCGCAACCCTCATTTCCAGTTGCCATCGGGTTATGCCGGGGACTCTGGAGAGACTGCCGTCGTAAGATGCGAG
>MG|4|V67|R|22|84.14|Bacteroidetes|Bacteroidia|Bacteroidales|Prevotellaceae|Prevotella|sp.|
TCGCAGCTTGCGCCGGCAGTCTCCACGGAGTCCCCGGCTTGACCCGTTGGCAACCGTGGATGGGGGGTTGCGCTCGTTATGGCACTTAAGCCGACACCTCACGGCACGAGCTGACGACAACCATGCAGCACCTCGCCATCCCCCCCTTGCGGGCCTCGCTGTTTCCAGCTCGTCGGAATGGCGTTCGAGCCCGGGTAAGGTTCCTCGCGTATCATCGAATTAAACC
>MG|4|V67|F|40|88.6|Bacteroidetes|Bacteroidia|Bacteroidales|Prevotellaceae|Paraprevotella|xylaniphila|
GGTTTAATTCGATGATACGCGAGGAACCTTACCCGGGCTCGAACGCGGGCTGCATGGACTGGAGACAGTCCTTTCCCTTCGGGGACCGCCCGCGAGGTGCTGCATGGTTGTCGTCAGCTCGTGCCGTGAGGTGTCGGCTCAAGTGCCATAACGAGCGCAACCCCTTTCCACGGTTGCCATCGCGTGATGGCGGGCACTCCGTGGACACTGCCGCCGCAAGGTGCGA
>MG|4|V67|F|12|92.44|Bacteroidetes|Bacteroidia|Bacteroidales|Prevotellaceae|Prevotella|baroniae|
GGTTTAATTCGATGATACGCGAGGAACCTTACCCGGGCTTGAATTGCGGACGAACGAGGCGGAGACGCCGAGGCCCTTCGGGGCGTCCGTGAAGGTGCTGCATGGTTGTCGTCAGCTCGTGCCGTGAGGTGTCGGCTCAAGTGCCATAACGAGCGCAACCCCCCTCCCGCAGTTGCCATCGGGTTAAGCCGGGCACTCTGCGGGCACTGCCTCCGCAAGGTGCGA
>MG|4|V67|R|24|88.6|Bacteroidetes|Bacteroidia|Bacteroidales|Prevotellaceae|Prevotella|stercorea|
TCGCTCCTTGCGGAGGCAGTCCGCGCGGAGTGCCCGGCTTTCAACCGATGGCAACCGCGCGCAAGGGTTGCGCTCGTTATGGCACTTGAGCCGACACCTCACGGCACGAGCTGACGACAACCATGCAGCACCTTCCGGCAGACCCCCGAAGGGACAACTCCGTCTCTGAAGTCTTCCTGCCGAATTCAAGCCCGGGTAAGGTTCCTCGCGTATCATCGAATTAAACC
>MG|4|V67|F|40|85.84|Bacteroidetes|Bacteroidia|Bacteroidales|Prevotellaceae|Prevotella|dentasini|
GGTTTAATTCGATGATACGCGAGGAACCTTACCCGGGCTCGAACGCCATTCCGACGAGCTGGAAACAGCGAGGCCCGCAAGGGGGGATGGCGAGGTGCTGCATGGTTGTCGTCAGCTCGTGCCGTGAGGTGTCGGCTTAAGTGCCATAACGAGCGCAACCCCTCCCTCCAGTTGCCATCGGGTGATGCCGGGGACTCTGGAGGCACTGCCGCCGCAAGGCGCGA
>MG|4|V67|F|82|93.64|Bacteroidetes|Bacteroidia|Bacteroidales|Prevotellaceae|Paraprevotella|xylaniphila|
GGTTTAATTCGATGATACGCGAGGAACCTTACCCGGGCTTGAATTGCAGGTGCATGGGGGTGGAGACATCCCTTTCCTTCGGGACTCCTGTGAAGGTGCTGCATGGTTGTCGTCAGCTCGTGCCGTGAGGTGTCGGCTTAAGTGCCATAACGAGCGCAACCCCTCTCCGTAGTTGCCATCGGGTGATGCCGGGCACTCTGCGGACACTGCCTCCGCAAGGAGTGA
>MG|4|V67|R|21|88.65|Bacteroidetes|Bacteroidia|Bacteroidales|Prevotellaceae|Prevotella|sp.|
TCACACCTTACGGTGGCAGTCCCGACAGAGTCCCCAGCATCACCTGATGGCAACTGTCAGCAAGGGTTGCGCTCGTTATGGCACTTAAGCCGACACCTCACGGCACGAGCTGACGACAACCATGCAGCACCTCGATGCAGACTCCGAAGAGCATAACCATCTCTGGATACTTCCTGCACCGTTCGAGCCCGGGTAAGGTTCCTCGCGTATCATCGAATTAAACC
>MG|4|V67|F|13|85.65|Bacteroidetes|Bacteroidia|Bacteroidales|Prevotellaceae|Prevotella|nigrescens|
GGTTTAATTCGATGATACGCGAGGAACCTTACCCGGGCTCGAACGCCGGAGCTCAGGCCCTGAAAGGGGCCGCCCCGCGAGGGGGATCCGGCGAGGTGCTGCATGGTTGTCGTCAGCTCGTGCCGTGAGGTGTCGGCTTAAGTGCCATAACGAGCGCAACCCCTCCCTCCAGTTGCCATCGGGTGATGCCGGGGACTCTGGAGGCACTGCCGCCGCAAGGCGCGA
>MG|4|V67|F|11|90.22|Bacteroidetes|Bacteroidia|Bacteroidales|Prevotellaceae|Prevotella|copri|
GGTTTAATTCGATGATACGCGAGGAACCTTACCCGGGTTTGAACGCGGGTGGACAGCCGAGGAAACTCGGTCTCTAGCAATAGCCGCCCGCGAGGTGCTGCATGGTTGTCGTCAGCTCGTGCCGTGAGGTGTCGGCTTAAGTGCCATAACGAGCGCAACCCCCCATCGCCAGTTACTAACAGTTAAAGCTGAGGACTCTGGCGAGACTGCCAGCGTAAGCTGCGA
>MG|4|V67|F|40|90.52|Bacteroidetes|Bacteroidia|Bacteroidales|Prevotellaceae|Prevotella|shahii|
GGTTTAATTCGATGATACGCGAGGAACCTTACCCGGGCTTGAACTGTGCCGGACGATGGTGGAAACATCATTTCCCTTCGGGGCTGGCATGGAGGTGCTGCATGGTTGTCGTCAGCTCGTGCCGTGAGGTGTCGGCTCAAGTGCCATAACGAGCGCAACCCTCATTTCCAGTTGCCATCGGGTGATGCCGGGCACTCTGGAGAGACTGCGTCGTAAGATGCGA
>MG|4|V67|F|456|88.89|Bacteroidetes|Bacteroidia|Bacteroidales|Prevotellaceae|Prevotella|loescheii|
GGTTTAATTCGATGATACGCGAGGAACCTTACCCGGGCTCGAAGTGCGGCGGGATGATATGGAGACATGTCAGTCCTTCGGGACCGCCGCATAGGTGCTGCATGGTTGTCGTCAGCTCGTGCCGTGAGGTGTCGGCTTAAGTGCCATAACGAGCGCAACCCCTCCCTCCAGTTGCCATCGGGTAAAGCCGGGGACTCTGGAGGCACTGCCATCGCAAGATGCGA
>MG|4|V67|R|18|84.51|Bacteroidetes|Bacteroidia|Bacteroidales|Prevotellaceae|Prevotella|sp.|
TCGCAGCTTGCGCCGGCAGTCTCCACGGAGTCCCCGGCCTGACCCGTTGGCAACCGTGGATGGGGGTTGCGCTCGTTATGGCACTTAAGCCGACACCTCACGGCACGAGCTGACGACAACCATGCAGCACCTCGCCATCCCCCCCTTGCGGGCCTCGCTGTTTCCAGCTCGTCGGAATGGCGTTCGAGCCCGGGTAAGGTTCCTCGCGTATCATCGAATTAAACC
>MG|4|V67|R|15|95.24|Bacteroidetes|Bacteroidia|Bacteroidales|Prevotellaceae|Paraprevotella|clara|
TCGCGCCTTGCGGCGGCAGTGCCTCCAGAGTCCCCGGCATCACCCGATGGCAACTGGAGGGAGGGGTTGCGCTCGTTATGGCACTTAAGCCGACACCTCACGGCACGAGCTGACGACAACCATGCAGCACCTTCACAGGAGTCCCGAAGGAAAGAATGATCTCTCACTCATGCACCTGCAATTCAAGCCCGGGTAAGGTTCCTCGCGTATCATCGAATTAAACC
>MG|4|V67|F|144|89.18|Bacteroidetes|Bacteroidia|Bacteroidales|Prevotellaceae|Prevotella|sp.|
GGTTTAATTCGATGATACGCGAGGAACCTTACCCGGGCTCGAACGGTGCAGGAAGCCTTCAGAGATGGAGGCGCTCTTCGGAGCCTGTATCGAGGTGCTGCATGGTTGTCGTCAGCTCGTGCCGTGAGGTGTCGGCTTAAGTGCCATAACGAGCGCAACCCTTGCTGACAGTTGCCATCAGGTGATGCTGGGGACTCTGTCGGGACTGCCACCGTAAGGTGTGA
>MG|4|V67|F|146|87.05|Bacteroidetes|Bacteroidia|Bacteroidales|Prevotellaceae|Prevotella|timonensis|
GGTTTAATTCGATGATACGCGAGGAACCTTACCCGGGCTCGAACGGTGCAGGAAGTATCCAGAGATGGTTATGCTCTTCGGAGTCTGCATCGAGGTGCTGCATGGTTGTCGTCAGCTCGTGCCGTGAGGTGTCGGCTTAAGTGCCATAACGAGCGCAACCCTCATCTATAGTTACCATCGAGTGATGTTGGGGACTCTATAGAGACTGCCGCCGTAAGGTGCGA
>MG|4|V67|F|70|90.57|Bacteroidetes|Bacteroidia|Bacteroidales|Prevotellaceae|Prevotella|shahii|
GGTTTAATTCGATGATACGCGAGGAACCTTACCCGGGCTTGAACTGTGCCGGACGTATCCGGAAACGGATATTCCCTTCGGGGCCGGCATGGAGGTGCTGCATGGTTGTCGTCAGCTCGTGCCGTGAGGTGTCGGCTCAAGTGCCATAACGAGCGCAACCCTCATTTCCAGTTGCCATCGGGTGATGCCGGGGACTCTGGAGAGACTGCCGTCGTAAGATGCGA
>MG|4|V67|F|122|90.52|Bacteroidetes|Bacteroidia|Bacteroidales|Prevotellaceae|Prevotella|loescheii|
GGTTTAATTCGATGATACGCGAGGAACCTTACCCGGGCTTGAACTGTGCCGGACGTATCCGGAAACGGATATTCCCTTCGGGGCCGGCATGGAGGTGCTGCATGGTTGTCGTCAGCTCGTGCCGTGAGGTGTCGGCTCAAGTGCCATAACGAGCGCAACCCTCATTTCCAGTTGCCATCGGGTTATGCCGGGGACTCTGGAGAGACTGCGTCGTAAGATGCGA
>MG|4|V67|R|15|94.27|Bacteroidetes|Bacteroidia|Bacteroidales|Prevotellaceae|Prevotella|buccae|
TCGCACCTTGCGGCGGCAGTGCCCGCAGAGTGCCCGGCTTAACCCGATGGCAACTGCGGGAGGGGGTTGCGCTCGTTATGGCACTTGAGCCGACACCTCACGGCACGAGCTGACGACAACCATGCAGCACCTTCACGGATGTCCCGAAGGACTTCACCATCTCTGGGTCATTCATCCGCAATTCAAGCCCGGGTAAGGTTCCTCGCGTATCATCGAATTAAACC
>MG|4|V67|F|26|85.78|Bacteroidetes|Bacteroidia|Bacteroidales|Prevotellaceae|Prevotella|loescheii|
GGTTTAATTCGATGATACGCGAGGAACCTTACCCGGGCTCGAACGGCGTCCGGATGCCGCGGAGACGCGGCAGTCTACGGACGGGCGCCGAGGTGCTGCATGGTTGTCGTCAGCTCGTGCCGTGAGGTGTCGGCTCAAGTGCCATAACGAGCGCAACCCCTGTCGCCGAGTTGCCAACGGGTAATGCCGGGGACTCTGGCGAGACTGCCGCCGCAAGGTGCGA
>MG|4|V67|R|505|90.67|Bacteroidetes|Bacteroidia|Bacteroidales|Prevotellaceae|Prevotella|ruminicola|
TCACACCTTACGGTGGCAGTCCCGACAGAGTCCCCAGCATCACCTGATGGCAACTGTCAGCAAGGGTTGCGCTCGTTATGGCACTTAAGCCGACACCTCACGGCACGAGCTGACGACAACCATGCAGCACCTCGATAAGCGTCCCGAAGGACCACTCCATCTCTGAAGTGTTCGCTCACCGTTCGAGCCCGGGTAAGGTTCCTCGCGTATCATCGAATTAAACC
>MG|4|V67|R|13|82.67|Bacteroidetes|Bacteroidia|Bacteroidales|Prevotellaceae|Prevotella|stercorea|
TCGCGGCTTGCGCCGGCAGTCCGTCCAGAGTCCCCGACTTCACTCGCTGGCAACTGGACGCGGGGGTTGCGCTCGTTATGGCACTTGAGCCGACACCTCACGGCACGAGCTGACGACAACCATGCAGCACCTCGCCGGATCCCCCCTCGCGGGGCGGCCCCTTTCAGGGCCTGAGCTCCGGCGTTCGAGCCCGGGTAAGGTTCCTCGCGTATCATCGAATTAAACC
>MG|4|V67|R|36|90.22|Bacteroidetes|Bacteroidia|Bacteroidales|Prevotellaceae|Prevotella|ruminicola|
TCACACCTTACGGTGGCAGTCCCGACAGAGTCCCCAGCTTCACCTGATGGCAACTGTCAGCAAGGGTTGCGCTCGTTATGGCACTTAAGCCGACACCTCACGGCACGAGCTGACGACAACCATGCAGCACCTCGATAAGCGTCCCGAAGGACCACTCCATCTCTGAAGTGTTCGCTCACCGTTCGAGCCCGGGTAAGGTTCCTCGCGTATCATCGAATTAAACC
>MG|4|V67|R|19|89.45|Bacteroidetes|Bacteroidia|Bacteroidales|Prevotellaceae|Prevotella|ruminicola|
TCGCATCTTACGATGGCAGTACGGCCAGAGTCCCCAGCACCACCTGATGGCAACTGGCCGAAGGGGTTGCGCTCGTTATGGCACTTAAGCCGACACCTCACGGCACGAGCTGACGACAACCATGCAGCACCTCGATAAGCGTCCCGAAGGACCACTCCATCTCTGAAGTGTTCGCTCACCGTTCGAGCCCGGGTAAGGTTCCTCGCGTATCATCGAATTAAACC
>MG|4|V67|F|13|89.52|Bacteroidetes|Bacteroidia|Bacteroidales|Prevotellaceae|Prevotella|sp.|
GGTTTAATTCGATGATACGCGAGGAACCTTACCCGGGCTTGAATTCGGCAGGAAGACTTCAGAGACGGAGTTGTCCCTTCGGGGTCTGCCGGAAGGTGCTGCATGGTTGTCGTCAGCTCGTGCCGTGAGGTGTCGGCTTAAGTGCCATAACGAGCGCAACCCTTGCTGACAGTTGCCATCAGGTGATGCTGGGGACTCTGTCGGGACTGCCACCGTAAGGTGTGA
>MG|4|V67|F|11|89.59|Bacteroidetes|Bacteroidia|Bacteroidales|Prevotellaceae|Prevotella|shahii|
GGTTTAATTCGATGATACGCGAGGAACCTTACCCGGGCTTGAACTGTGCCGGACGCACCTGGAAACAGGTGTTCCCTTCGGGGCTGGCATGGAGGTGCTGCATGGTTGTCGTCAGCTCGTGCCGTGAGGTGTCGGCTTAAGTGCCATAACGAGCGCAACCCCTCCCTCCAGTTGCCATCGGGTGATGCCGGGGACTCTGGAGGCACTGCCGCCGCAAGGCGCGA
>MG|4|V67|R|17|85.78|Bacteroidetes|Bacteroidia|Bacteroidales|Prevotellaceae|Prevotella|loescheii|
TCGCACCTTGCGGCGGCAGTCTCGCAGAGTCCCCGGCATTACCCGTTGGCAACTGGCGACAGGGGTTGCGCTCGTTATGGCACTTGAGCCGACACCTCACGGCACGAGCTGACGACAACCATGCAGCACCTCGGCGCCCGTCCGTAGACTGCCGCGTCTCCGCGGCATCCGGACGCCGTTCGAGCCCGGGTAAGGTTCCTCGCGTATCATCGAATTAAACC
>MG|4|V67|F|17|88.26|Bacteroidetes|Bacteroidia|Bacteroidales|Prevotellaceae|Prevotella|shahii|
GGTTTAATTCGATGATACGCGAGGAACCTTACCCGGGCTTGAACTGTGCCGGACGATGGAGGAAACTCCATTTCCCTTCGGGGCTGGCATGGAGGTGCTGCATGGTTGTCGTCAGCTCGTGCCGTGAGGTGTCGGCTTAAGTGCCATAACGAGCGCAACCCTCATTGCCAGTTGCCATCGGATAGAGCCGGGCACTCTGGCGAGACTGCCGTCGTAAGATGCGA
>MG|4|V67|F|21|88.94|Bacteroidetes|Bacteroidia|Bacteroidales|Prevotellaceae|Prevotella|shahii|
GGTTTAATTCGATGATACGCGAGGAACCTTACCCGGGCTTGAACTGTGCCGGACGTATCCGGAAACGGATATTCCCTTCGGGGCCGGCATGGAGGTGCTGCATGGTTGTCGTCAGCTCGTGCCGTGAGGTGTCGGCTTAAGTGCCATAACGAGCGCAACCCTTGCTGACAGTTGCCATCAGGTGATGCTGGGGACTCTGTCGGGACTGCCACCGTAAGGTGTGA
>MG|4|V67|F|15|89.78|Bacteroidetes|Bacteroidia|Bacteroidales|Prevotellaceae|Prevotella|stercorea|
GGTTTAATTCGATGATACGCGAGGAACCTTACCCGGGCTCGAACGGTATGCGAACACGGCAGAGATGTTGTGGTCCTTCGGGACGCATATCGAGGTGCTGCATGGGTTGTCGTCAGCTCGTGCCGTGAGGTGTCGGCTTAAGTGCCATAACGAGCGCAACCCTTGCTGACAGTTGCCATCAGGTAAAGCTGGGGACTCTGTCGGGACTGCCACCGTAAGGTGTGA
>MG|4|V67|R|12|86.32|Bacteroidetes|Bacteroidia|Bacteroidales|Prevotellaceae|Prevotella|genomosp.|
TCGCATCTTACGACGGCAGTCTCTCCAGAGTCCCCGGCATTACCCGTTGGCAACTGGCGACAGGGGTTGCGCTCGTTATGGCACTTGAGCCGACACCTCACGGCACGAGCTGACGACAACCATGCAGCACCTCGGCGCCCGTCCGTAGACTGCCGCGTCTCCGCGGCATCCGGACGCCGTTCGAGCCCGGGTAAGGTTCCTCGCGTATCATCGAATTAAACC
>MG|4|V67|R|22|95.98|Bacteroidetes|Bacteroidia|Bacteroidales|Prevotellaceae|Paraprevotella|clara|
TCGCATCTTACGATGGCAGTATCCACAGAGTGCCCAGCATTACCTGATGGCAACTGAGGAAAAGGGTTGCGCTCGTTATGGCACTTAAGCCGACACCTCACGGCACGAGCTGACGACAACCATGCAGCACCTTCACAGGAGTCCCGAAGGAAAGAATGATCTCTCACTCATGCACCTGCAATTCAAGCCCGGGTAAGGTTCCTCGCGTATCATCGAATTAAACC
>MG|4|V67|F|14|94.22|Bacteroidetes|Bacteroidia|Bacteroidales|Prevotellaceae|Paraprevotella|clara|
GGTTTAATTCGATGATACGCGAGGAACCTTACCCGGGCTTGAATTGCAGGTGCATGAGTGAGAGATCATTCTTTCCTTCGGGACTCCTGTGAAGGTGCTGCATGGTTGTCGTCAGCTCGTGCCGTGAGGTGTCGGCTTAAGTGCCATAACGAGCGCAACCCCTTCCGCCAGTTGCCATCAGGCAATGCTGGGGACTCTGGCGGTACTGCCATCGTAAGATGCGA
>MG|4|V67|R|58|93.64|Bacteroidetes|Bacteroidia|Bacteroidales|Prevotellaceae|Paraprevotella|xylaniphila|
TCACTCCTTGCGGAGGCAGTGTCCGCAGAGTGCCCGGCTTAACCCGATGGCAACTACGGAGAGGGGTTGCGCTCGTTATGGCACTTAAGCCGACACCTCACGGCACGAGCTGACGACAACCATGCAGCACCTTCACAGGAGTCCCGAAGGAAAGGGATGTCTCCATCCCATGCACCTGCAATTCAAGCCCGGGTAAGGTTCCTCGCGTATCATCGAATTAAACCA
>MG|4|V67|R|31|85.78|Bacteroidetes|Bacteroidia|Bacteroidales|Prevotellaceae|Prevotella|loescheii|
TCGCACCTTGCGGCGGCAGTCTCGCCAGAGTCCCCGGCATTACCCGTTGGCAACTGGCGACAGGGGTTGCGGCTCGTTATGGCACTTGAGCCGACACCTCACGGCACGAGCTGACGACAACCATGCAGCACCTCGGCGCCCGTCCGTAGACTGCCGCGTCTCCGCGGCATCCGGACGCCGTTCGAGCCCGGGTAAGGTTCCTCGCGTATCATCGAATTAAACC
>MG|4|V67|F|10|87.21|Bacteroidetes|Bacteroidia|Bacteroidales|Prevotellaceae|Prevotella|sp.|
GGTTTAATTCGATGATACGCGAGGAACCTTACCCGGGCTCGAAGTGCGGCGGGATGATATGGAGACATGTCAGTCCTTCGGGACCGCCGCATAGGTGCTGCATGGTTGTCGTCAGCTCGTGCCGTGAGGTGTCGGCTCAAGTGCCATAACGAGCGCAACCCCCGCGTCCAGTTGCCAGCGAGTGAAGTCGGGGACTCTGGACGGACTGCCGGCGCAAGCCGCGA
>MG|4|V67|R|11|88.89|Bacteroidetes|Bacteroidia|Bacteroidales|Prevotellaceae|Alloprevotella|rava|
TCGCACCTTGCGGCGGCAGTGTCCACGGAGTGCCCAGCGTCACCCGATGGCAACCGTGGAGGGGGGTTGCGCTCGTTATGGCACTTAAGCCGACACCTCACGGCACGAGCTGACGACAACCATGCAGCACCTCCCAGGAGGCCCCCCGAGGGGGCGAAGGCGTCTCCGCCGACTTCCTCCTGAGTTCAAGCCCGGGTAAGGTTCCTCGCGTATCATCGAATTAAACC
>MG|4|V67|R|14|85.4|Bacteroidetes|Bacteroidia|Bacteroidales|Prevotellaceae|Prevotella|loescheii|
TCGCACCTTGCGGCGGCAGTCTCGCCAGAGTCCCCGGCATTACCCCGTTGGCAACTGGCGACAGGGGTTGCGCTCGTTATGGCACTTGAGCCGACACCTCACGGCACGAGCTGACGACAACCATGCAGCACCTCGGCGCCCGTCCGTAGACTGCCGCGTCTCCGCGGCATCCGGACGCCGTTCGAGCCCGGGTAAGGTTCCCTCGCGTATCATCGAATTAAACC
>MG|4|V67|F|14|87.56|Bacteroidetes|Bacteroidia|Bacteroidales|Prevotellaceae|Prevotella|stercorea|
GGTTTAATTCGATGATACGCGAGGAACCTTACCCGGGCTCGAACGGTGCAGGAATCGGCCAGAGATGGCCGAGCTCTTCGGAGCCTGTATCGAGGTGCTGCATGGTTGTCGTCAGCTCGTGCCGTGAGGTGTCGGCTCAAGTGCCATAACGAGCGCAACCCTCATTTCCAGTTGCCATCGGGTAATGCCGGGGACTCTGGAGAGACTGCCGTCGTAAGATGCGA
>MG|4|V67|R|10|88.16|Bacteroidetes|Bacteroidia|Bacteroidales|Prevotellaceae|Paraprevotella|xylaniphila|
TCGCACCTTGCGGCGGCAGTCTCCACGGAGTGCCCGCCATCACGCGATGGCAACCGTGGAAAGGGGTTGCGCTCGTTATGGCACTTGAGCCGACACCTCACGGCACGAGCTGACGACAACCATGCAGCACCTCGCGGGCGGTCCCCGAAGGGAAAGGACTGTCTCCAGTCCATGCAGCCCGCGTTCGAGCCCGGGTAAGGTTCCTCGCGTATCATCGAATTAAACC
>MG|4|V67|F|226|94.06|Bacteroidetes|Bacteroidia|Bacteroidales|Prevotellaceae|Paraprevotella|xylaniphila|
GGTTTAATTCGATGATACGCGAGGAACCTTACCCGGGCTTGAATTGCAGGTGCATGGGGTGGAGACATCCCTTTCCTTCGGGACTCCTGTGAAGGTGCTGCATGGTTGTCGTCAGCTCGTGCCGTGAGGTGTCGGCTTAAGTGCCATAACGAGCGCAACCCCTCTCCGTAGTTGCCATCGGGTGATGCCGGGCACTCTGCGGACACTGCCTCCGCAAGGAGTGA
>MG|4|V67|R|18|86.22|Bacteroidetes|Bacteroidia|Bacteroidales|Prevotellaceae|Prevotella|loescheii|
TCGCACCTTGCGGCGGCAGTCTCGCCAGAGTCCCCGGCATTACCCGTTGGCAACTGGCGACAGGGGGTTGCGCTCGTTATGGCACTTGAGCCGACACCTCACGGCACGAGCTGACGACAACCATGCAGCACCTCGGCGCCCGTCCGTAGACTGCCGCGTCTCCGCGGCATCCGGACGCCGTTCGAGCCCGGGTAAGGTTCCTCGCGTATCATCGAATTAAACC
>MG|4|V67|F|14|92.86|Bacteroidetes|Bacteroidia|Bacteroidales|Prevotellaceae|Paraprevotella|xylaniphila|
GGTTTAATTCGATGATACGCGAGGAACCTTACCCGGGCTTGAATTGCAGGTGCATGGGGTGGAGACATCCCTTTCCTTCGGGACTCCTGTGAAGGTGCTGCATGGTTGTCGTCAGCTCGTGCCGTGAGGTGTCGGCTTAAGTGCCATAACGAGCGCAACCCCTCCCTCCAGTTGCCATCGGGTGATGCCGGGGACTCTGGAGGCACTGCCGCCGCAAGGCGCGA
>MG|4|V67|F|39|88.5|Bacteroidetes|Bacteroidia|Bacteroidales|Prevotellaceae|Prevotella|copri|
GGTTTAATTCGATGATACGCGAGGAACCTTACCCGGGCTCGAAGTGCGGCGGGATGATATGGAGACATGTCAGTCCTTCGGGACCGCCGCATAGGTGCTGCATGGTTGTCGTCAGCTCGTGCCGTGAGGTGTCGGCTTAAGTGCCATAACGAGCGCAACCCTTGCTGACAGTTGCCATCAGGTAAAGCTGGGGACTCTGTCGGGACTGCCACCGTAAGGTGTGA
>MG|4|V67|F|308|90.05|Bacteroidetes|Bacteroidia|Bacteroidales|Prevotellaceae|Prevotella|loescheii|
GGTTTAATTCGATGATACGCGAGGAACCTTACCCGGGCTTGAACTGCGCAGGACGCATTTGGAAACAGATGTTCCCTTCGGGGCCTGCGTGGAGGTGCTGCATGGTTGTCGTCAGCTCGTGCCGTGAGGTGTCGGCTCAAGTGCCATAACGAGCGCAACCCTCATTTCCAGTTGCCATCGGGTAATGCCGGGGACTCTGGAGAGACTGCGTCGTAAGATGCGA
>MG|4|V67|F|11|89.67|Bacteroidetes|Bacteroidia|Bacteroidales|Prevotellaceae|Prevotella|stercorea|
GGTTTAATTCGATGATACGCGAGGAACCTTACCCGGGCTTGAACTGTGCCGGACGGACCCGGAAACGGGTCTTCCCTTCGGGGCCGGCATGGAGGTGCTGCATGGTTGTCGTCAGCTCGTGCCGTGAGGTGTCGGCTCAAGTGCCATAACGAGCGCAACCCTCATTTCCAGTTGCCATCGGGTGATGCCGGGCACTCTGGAGAGACTGCGTCGTAAGATGCGA
>MG|4|V67|F|103|85.78|Bacteroidetes|Bacteroidia|Bacteroidales|Prevotellaceae|Prevotella|loescheii|
GGTTTAATTCGATGATACGCGAGGGAACCTTACCCGGGCTCGAACGGCGTCCGGATGCCGCGGAGACGCGGCAGTCTACGGACGGGCGCCGAGGTGCTGCATGGTTGTCGTCAGCTCGTGCCGTGAGGTGTCGGCTCAAGTGCCATAACGAGCGCAACCCCTGTCGCCAGTTGCCAACGGGTAATGCCGGGGACTCTGGCGAGACTGCCGCCGCAAGGTGCGA
>MG|4|V67|F|60|95.02|Bacteroidetes|Bacteroidia|Bacteroidales|Prevotellaceae|Paraprevotella|clara|
GGTTTAATTCGATGATACGCGAGGAACCTTACCCGGGCTTGAATTGCAGGTGCATGAGTGAGAGATCATTCTTTCCTTCGGGACTCCTGTGAAGGTGCTGCATGGTTGTCGTCAGCTCGTGCCGTGAGGTGTCGGCTTAAGTGCCATAACGAGCGCAACCCTTTTCCTCAGTTGCCATCAGGTAGAGCTGGGCACTCTGTGGATACTGCCATCGTAAGATGTGA
>MG|4|V67|R|13|92.86|Bacteroidetes|Bacteroidia|Bacteroidales|Prevotellaceae|Paraprevotella|xylaniphila|
TCGCGCCTTGCGGCGGCAGTGCCTCCAGAGTCCCCGGCATCACCCGATGGCAACTGGAGGGAGGGGTTGCGCTCGTTATGGCACTTAAGCCGACACCTCACGGCACGAGCTGACGACAACCATGCAGCACCTTCACAGGAGTCCCGAAGGAAAGGGATGTCTCCACCCCATGCACCTGCAATTCAAGCCCGGGTAAGGTTCCTCGCGTATCATCGAATTAAACC
>MG|4|V67|R|57|89.78|Bacteroidetes|Bacteroidia|Bacteroidales|Prevotellaceae|Prevotella|sp.|
TCGCGCCTTGCGGCGGCAGTGCCTCCAGAGTCCCCGGCATCACCCGATGGCAACTGGAGGGAGGGGTTGCGCTCGTTATGGCACTTAAGCCGACACCTCACGGCACGAGCTGACGACAACCATGCAGCACCTATGCGGCGGTCCCGAAGGACTGACATGTCTCCATATCATCCCGCCGCACTTCGAGCCCGGGTAAGGTTCCTCGCGTATCATCGAATTAAACC
>MG|4|V67|R|15|86.36|Bacteroidetes|Bacteroidia|Bacteroidales|Prevotellaceae|Prevotella|shahii|
TCGCGCCTTGCGGCGGCAGTGCCTCCAGAGTCCCCGGCATCACCCGATGGCAACTGGAGGGAGGGGTTGCGCTCGTTATGGCACTTAAGCCGACACCTCACGGCACGAGCTGACGACAACCATGCAGCACCTCCATGCCTGCCATTGCTGGCTCCAAAGTTTCCTTTGGATTCAGGCACAGTTCAAGCCCGGGTAAGGTTCCTCGCGTATCATCGAATTAAACC
>MG|4|V67|F|14|85.78|Bacteroidetes|Bacteroidia|Bacteroidales|Prevotellaceae|Prevotella|dentasini|
GGTTTAATTCGATGATACGCGAGGAACCTTACCCGGGCTCGAACGGCGTCCGGATGCCGCGGAGACGCGGCAGTCTACGGACGGGCGCCGAGGTGCTGCATGGTTGTCGTCAGCTCGTGCCGTGAGGTGTCGGCTCAAGTGCCATAACGAGCGCAACCCCCTCCCGCAGTTGCCATCGCGTCGTGGCGGGCACTCTGCGGGCACTGCCGCCGCAAGGTGCGA
>MG|4|V67|F|189|95.09|Bacteroidetes|Bacteroidia|Bacteroidales|Prevotellaceae|Paraprevotella|clara|
GGTTTAATTCGATGATACGCGAGGAACCTTACCCGGGCTTGAATTGCAGGTGCATGAGTGAGAGATCATTCTTTCCTTCGGGACTCCTGTGAAGGTGCTGCATGGTTGTCGTCAGCTCGTGCCGTGAGGTGTCGGCTTAAGTGCCATAACGAGCGCAACCCTTTTCCTCAGTTGCCATCAGGTAGAGCTGGGCACTCTGTGGATACTGCCATCGTAAGATGCGA
>MG|4|V67|F|49|88.13|Bacteroidetes|Bacteroidia|Bacteroidales|Prevotellaceae|Prevotella|melaninogenica|
GGTTTAATTCGATGATACGCGAGGAACCTTACCCGGGCTCGAACGGTATGCGAACACGGCAGAGATGTTGTGGTCCTTCGGGACGCATATCGAGGTGCTGCATGGTTGTCGTCAGCTCGTGCCGTGAGGTGTCGGCTTAAGTGCCATAACGAGCGCAACCCCTTCGGCCAGTTGCCATCAGGTGGTGCTGGGGACTCTGGCCGTACTGCCATCGTAAGATGCGA
>MG|4|V67|F|45|90.62|Bacteroidetes|Bacteroidia|Bacteroidales|Prevotellaceae|Prevotella|copri|
GGTTTAATTCGATGATACGCGAGGAACCTTACCCGGGTTTGAACGCGGGTGGACAGCCGAGGAAACTCGGTCTCTAGCAATAGCCGCCCGCGAGGTGCTGCATGGTTGTCGTCAGCTCGTGCCGTGAGGTGTCGGCTTAAGTGCCATAACGAGCGCAACCCCCATCGCCAGTTACTAACAGTTAAAGCTGAGGACTCTGGCGAGACTGCCAGCGTAAGCTGCGA
>MG|4|V67|R|22|93.64|Bacteroidetes|Bacteroidia|Bacteroidales|Prevotellaceae|Paraprevotella|xylaniphila|
TCACTCCTTGCGGAGGCAGTGTCCGCAGAGTGCCCGGCATCACCCGATGGCAACTACGGAGAGGGGTTGCGCTCGTTATGGCACTTAAGCCGACACCTCACGGCACGAGCTGACGACAACCATGCAGCACCTTCACAGGAGTCCCGAAGGAAAGGGATGTCTCCACCCCCATGCACCTGCAATTCAAGCCCGGGTAAGGTTCCTCGCGTATCATCGAATTAAACC
>MG|4|V67|R|22|90.57|Bacteroidetes|Bacteroidia|Bacteroidales|Prevotellaceae|Prevotella|shahii|
TCGCATCTTACGACGGCAGTCTCGCCAGAGTGCCCGGCTCTACCCGATGGCAACTGGCAATGAGGGTTGCGCTCGTTATGGCACTTAAGCCGACACCTCACGGCACGAGCTGACGACAACCATGCAGCACCTCCATGCCAGCCCCGAAGGGAACATCCGTTTCCGGATGCGTCCGGCACAGTTCAAGCCCGGGTAAGGTTCCTCGCGTATCATCGAATTAAACC
>MG|4|V67|F|54|90.95|Bacteroidetes|Bacteroidia|Bacteroidales|Prevotellaceae|Prevotella|stercorea|
GGTTTAATTCGATGATACGCGAGGAACCTTACCCGGGCTCGAACGGTGAGCGAACACTTCAGAGATGGAGTGGTCCTTCGGGACGCTTATCGAGGTGCTGCATGGTTGTCGTCAGCTCGTGCCGTGAGGTGTCGGCTTAAGTGCCATAACGAGCGCAACCCCTCCCTCCAGTTGCCATCGGGTGATGCCGGGGACTCTGGAGGCACTGCCGCCGCAAGGCGCGA
>MG|4|V67|F|12|89.78|Bacteroidetes|Bacteroidia|Bacteroidales|Prevotellaceae|Prevotella|loescheii|
GGTTTAATTCGATGATACGCGAGGAACCTTACCCGGGCTCGAAGTGCGGCGGGATGATATGGAGACATGTCAGTCCTTCGGGACCGCCGCATAGGTGCTGCATGGTTGTCGTCAGCTCGTGCCGTGAGGTGTCGGCTTAAGTGCCATAACGAGCGCAACCCCTGTCGCCAGTTGCCAACGGGTAATGCCGGGGACTCTGGCGAGACTGCCGCCGCAAGGTGCGA
>MG|4|V67|R|23|90.09|Bacteroidetes|Bacteroidia|Bacteroidales|Prevotellaceae|Prevotella|stercorea|
TCACACCTTACGGTGGCAGTCCCGACAGAGTCCCCAGCTTTACCTGATGGCAACTGTCAGCAAGGGTTGCGCTCGTTATGGCACTTAAGCCGACACCTCACGGCACGAGCTGACGACAACCATGCAGCACCTCGATATGCGTCCCGAAGGACCACAACATCTCTGCCGTGTTCGCATACCGTTCGAGCCCGGGTAAGGTTCCTCGCGTATCATCGAATTAAAACC
>MG|4|V67|F|148|93.61|Bacteroidetes|Bacteroidia|Bacteroidales|Prevotellaceae|Paraprevotella|xylaniphila|
GGTTTAATTCGATGATACGCGAGGAACCTTACCCGGGCTTGAATTGCAGGTGCATGGGGTGGAGACATCCCTTTCCTTCGGGACTCCTGTGAAGGTGCTGCATGGTTGTCGTCAGCTCGTGCCGTGAGGTGTCGGCTTAAGTGCCATAACGAGCGCAACCCCTCTCCGTAGTTGCCATCGGGTTAAGCCGGGCACTCTGCGGACACTGCCTCCGCAAGGAGTGA
>MG|4|V67|F|10|88.74|Bacteroidetes|Bacteroidia|Bacteroidales|Prevotellaceae|Prevotella|sp.|
GGTTTAATTCGATGATACGCGAGGAACCTTACCCGGGCTCGAACGGTGCAGGAAGCCTTCAGAGATGGAGGCGCTCTTCGGAGCCTGTATCGAGGTGCTGCATGGTTGTCGTCAGCTCGTGCCGTGAGGTGTCGGCTTAAGTGCCATAACGAGCGCAACCCTTGCTGACAGTTGCCATCAGGTAAAGCTGGGGACTCTGTCGGGACTGCCACCGTAAGGTGTGA
>MG|4|V67|R|133|83.04|Bacteroidetes|Bacteroidia|Bacteroidales|Prevotellaceae|Prevotella|stercorea|
TCGCGGCTTGCGCCGGCAGTCCGTCCAGAGTCCCCGACTTCACTCGCTGGCAACTGGACGCGGGGGTTGCGCTCGTTATGGCACTTGAGCCGACACCTCACGGCACGAGCTGACGACAACCATGCAGCACCTCGCCGGATCCCCCTCGCGGGGCGGCCCCTTTCAGGGCCTGAGCTCCGGCGTTCGAGCCCGGGTAAGGTTCCTCGCGTATCATCGAATTAAACC
>MG|4|V67|F|14|95.15|Bacteroidetes|Bacteroidia|Bacteroidales|Prevotellaceae|Prevotella|sp.|
GGTTTAATTCGATGATACGCGAGGAACCTTACCCGGGCTTGAATTGCGGATGAATGACCCAGAGATGGTGAAGTCCTTCGGGACATCCGTGAAGGTGCTGCATGGTTGTCGTCAGCTCGTGCCGTGAGGTGTCGGCTCAAGTGCCATAACGAGCGCAACCCCCTCCCGCAGTTGCCATCGGGTCATGCCGGGCACTCTGCGGGCACTGCCGCCGCAAGGTGCGA
>MG|4|V67|F|14|82.67|Bacteroidetes|Bacteroidia|Bacteroidales|Prevotellaceae|Prevotella|stercorea|
GGTTTAATTCGATGATACGCGAGGAACCTTACCCGGGGCTCGAACGCCGGAGCTCAGGCCCTGAAAGGGGCCGCCCCGCGAGGGGGATCCGGCGAGGTGCTGCATGGTTGTCGTCAGCTCGTGCCGTGAGGTGTCGGCTCAAGTGCCATAACGAGCGCAACCCCCGCGTCCAGTTGCCAGCGAGTGAAGTCGGGGACTCTGGACGGACTGCCGGCGCAAGCCGCGA
>MG|4|V67|R|28|83.56|Bacteroidetes|Bacteroidia|Bacteroidales|Prevotellaceae|Prevotella|stercorea|
TCGCGGCTTGCGCCGGCAGTCCGTCCAGAGTCCCCGACTTCACTCGCTGGCAACTGGACGCGGGGGTTGCGCTCGTTATGGCACTTAAGCCGACACCTCACGGCACGAGCTGACGACAACCATGCAGCACCTCGCCGGATCCCCCCTCGCGGGGCGGGCCCTCTCGGACCCTGAGCTCCGGCGTTCGAGCCCGGGTAAGGTTCCTCGCGTATCATCGAATTAAACC
>MG|4|V67|F|12|87.34|Bacteroidetes|Bacteroidia|Bacteroidales|Prevotellaceae|Prevotella|falsenii|
GGTTTAATTCGATGATACGCGAGGAACCTTACCCGGGCTTGAACTGTGCCTGACTGCCTCAGAGATGGGGCTTCCAGCAATGGCAGGCATGGAGGTGCTGCATGGTTGTCGTCAGCTCGTGCCGTGAGGTGTCGGCTTAAGTGCCATAACGAGCGCAACCCCTCCCGCCAGTTGCCATCAGGTAAAGCTGGGCACTCTGGGGGGCACTGCCACCGCAAGGTGTGA
>MG|4|V67|F|24|92.69|Bacteroidetes|Bacteroidia|Bacteroidales|Prevotellaceae|Paraprevotella|clara|
GGTTTAATTCGATGATACGCGAGGAACCTTACCCGGGCTTGAATTGCAGGTGCATGAGTGAGAGATCATTCTTTCCTTCGGGACTCCTGTGAAGGTGCTGCATGGTTGTCGTCAGCTCGTGCCGTGAGGTGTCGGCTTAAGTGCCATAACGAGCGCAACCCTTGCTGACAGTTGCCATCAGGTGATGCTGGGGACTCTGTCGGGACTGCCACCGTAAGGTGTGA
>MG|4|V67|R|19|88.73|Bacteroidetes|Bacteroidia|Bacteroidales|Prevotellaceae|Prevotella|shahii|
TCGCATCTTACGACGGCAGTCTCGCCAGAGTGCCCGGCTCTACCCGATGGCAACTGGCAATGAGGGTTGCGCTCGTTATGGCACTTAAGCCGACACCTCACGGCACGAGCTGACGACAACCATGCAGCACCTCCATGCCAGCCCCGAAGGGAAATGGAGTTTCCTCCATCGTCCGGCACAGTTCAAGCCCGGGTAAGGTTCCTCGCGTATCATCGAATTAAACC
>MG|4|V67|R|19|87.05|Bacteroidetes|Bacteroidia|Bacteroidales|Prevotellaceae|Prevotella|sp.|
TCGCACCTTGCGGTGGCAGTCCCTCCAGAGTCCCCGGCGTTACCCGCTGGCAACTGAAGGCAAGGGTTGCGCTCGTTATGGCACTTAAGCCGACACCTCACGGCACGAGCTGACGACAACCATGCAGCACCTCGACAGATGTCCGTAGACTATACAATCTCTTGCATATCCATCTGCCGTTCGAGCCCGGGTAAGGTTCCTCGCGTATCATCGAATTAAACC
>MG|4|V67|F|10|85.78|Bacteroidetes|Bacteroidia|Bacteroidales|Prevotellaceae|Prevotella|sp.|
GGTTTAATTCGATGATACGCGAGGAACCTTACCCGGGCTTGAAACGGGGGCGGACCGCGCCTGAAAGGGCGCTTTCCTTCGGGACCGCCTCGTAGGTGCTGCATGGTTGTCGTCAGCTCGTGCCGTGAGGTGTCGGCTCAAGTGCCATAACGAGCGCAACCCCCGCCGCCGGTTGCCAGCGGGCTATGCCGGGGACTCCGTCGGGACTGCCCCCGCAAGGGGCGA
>MG|4|V67|F|14|88.58|Bacteroidetes|Bacteroidia|Bacteroidales|Prevotellaceae|Prevotella|copri|
GGTTTAATTCGATGATACGCGAGGAACCTTACCCGGGCTTGAACTGCGCAGGACGCATTTGGAAACAGATGTTCCCTTCGGGGCCTGCGTGGAGGTGCTGCATGGTTGTCGTCAGCTCGTGCCGTGAGGTGTCGGCTTAAGTGCCATAACGAGCGCAACCCTTGCCGACAGTTACTAACAAGTAGCGTTGAGGACTCTGTCGGGACTGCCAGCGTAAGCTGCGA
>MG|4|V67|F|10|87.68|Bacteroidetes|Bacteroidia|Bacteroidales|Prevotellaceae|Prevotella|copri|
GGTTTAATTCGATGATACGCGAGGAACCTTACCCGGGCTCGAAGTGCGGCGGGATGATATGGAGACATGTCAGTCCTTCGGGACCGCCGCATAGGTGCTGCATGGTTGTCGTCAGCTCGTGCCGTGAGGTGTCGGCTTAAGTGCCATAACGAGCGCAACCCCCATCCACGGTTGCCAACGGGTCAAGCCGGGGACTCCGTGGAGACTGCCGGCGCAAGCTGCGA
>MG|4|V67|R|14|89.1|Bacteroidetes|Bacteroidia|Bacteroidales|Prevotellaceae|Prevotella|loescheii|
TCACATCTTACGACGGCAGTCTCTCCAGAGTCCCCGGCATTACCCGATGGCAACTGGAAATAAGGGTTGCGCTCGTTATGGCACTTGAGCCGACACCTCACGGCACGAGCTGACGACAACCATGCAGCACCTCCACGCAGGCCCCGAAGGGAACATCTGTTTCCAAATGCATCCTGCGCAGTTCAAGCCCGGGTAAGGTTCCTCGCGTATCATCGAATTAAACC
>MG|4|V67|F|20|89.13|Bacteroidetes|Bacteroidia|Bacteroidales|Prevotellaceae|Prevotella|copri|
GGTTTAATTCGATGATACGCGAGGAACCTTACCCGGGCTTGAACTCAGGAGGAAGTCGGCGGAGACGCCTTCGCCCCTTCGGGGGTCTCCTGGGAGGTGCTGCATGGTTGTCGTCAGCTCGTGCCGTGAGGTGTCGGCTTAAGTGCCATAACGAGCGCAACCCCCCTCCACGGTTGCCATCGGGTGACGCCGGGCACTCCGTGGACACTGCCGCCGCAAGGTGCGA
>MG|4|V67|R|11|85.27|Bacteroidetes|Bacteroidia|Bacteroidales|Prevotellaceae|Prevotella|shahii|
TCGCGCCTTGCGGCGGCAGTGCCTCCAGAGTCCCCGGCATCACCCGATGGCAACTGGAGGGAGGGGTTGCGCTCGTTATGGCACTTAAGCCGACACCTCACGGCACGAGCTGACGACAACCATGCAGCACCTCCTGGAAAGTCCTTGCGGAAACCCTCTGTCTCCAAAGGGCGCCCTTCCAGGTTCGAGCCCGGGTAAGGTTCCTCGCGTATCATCGAATTAAACC
>MG|4|V67|F|35|86.04|Bacteroidetes|Bacteroidia|Bacteroidales|Prevotellaceae|Prevotella|loescheii|
GGTTTTAATTCGATGATACGCGAGGAACCTTACCCGGGCTCGAACGGCGTCCGGATGCCGCGGAGACGCGGCAGTCTACGGACGGGCGCCGAGGTGCTGCATGGTTGTCGTCAGCTCGTGCCGTGAGGTGTCGGCTCAAGTGCCATAACGAGCGCAACCCCTGTCGCCAGTTGCCAACGGGTAATGCCGGGGACTCTGGCGAGACTGCCGCCGCAAGGTGCGA
>MG|4|V67|R|35|88.26|Bacteroidetes|Bacteroidia|Bacteroidales|Prevotellaceae|Prevotella|dentasini|
TCGCGCCTTGCGGCGGCAGTGCCTCCAGAGTCCCCGGCATCACCCGATGGCAACTGGAGGGAGGGGTTGCGCTCGTTATGGCACTTAAGCCGACACCTCACGGCACGAGCTGACGACAACCATGCAGCACCTCGATACAGGCTCCGAAGAGCTCGGCCATCTCTGGCCGATTCCTGCACCGTTCGAGCCCGGGTAAGGTTCCTCGCGTATCATCGAATTAAACC
>MG|4|V67|F|68|90.95|Bacteroidetes|Bacteroidia|Bacteroidales|Prevotellaceae|Prevotella|stercorea|
GGTTTAATTCGATGATACGCGAGGAACCTTACCCGGGCTCGAACGGTATGCGAACACGGCAGAGATGTTGTGGTCCTTCGGGACGCATATCGAGGTGCTGCATGGTTGTCGTCAGCTCGTGCCGTGAGGTGTCGGCTTAAGTGCCATAACGAGCGCAACCCCTCCCTCCAGTTGCCATCGGGTGATGCCGGGGACTCTGGAGGCACTGCCGCCGCAAGGCGCGA
>MG|4|V67|R|31|88.68|Bacteroidetes|Bacteroidia|Bacteroidales|Prevotellaceae|Prevotella|shahii|
TCGCATCTTACGACGCAGTCTCGCCAGAGTGCCCGGCTCTACCCGATGGCAACTGGCAATGAGGGTTGCGCTCGTTATGGCACTTAAGCCGACACCTCACGGCACGAGCTGACGACAACCATGCAGCACCTCCATGCCAGCCCCGAAGGGAAATGGAGTTTCCTCCATCGTCCGGCACAGTTCAAGCCCGGGTAAGGTTCCTCGCGTATCATCGAATTAAACC
>MG|4|V67|F|10|85.78|Bacteroidetes|Bacteroidia|Bacteroidales|Prevotellaceae|Prevotella|loescheii|
GGTTTAATTCGATGATACGCGAGGAACCTTACCCGGGCTCGAACGCGTCCGGATGCCGCGGAGACGCGGCAGTCTACGGACGGGCGCCGAGGTGCTGCATGGTTGTCGTCAGCTCGTGCCGTGAGGTGTCGGCTCAAGTGCCATAACGAGCGCAACCCCTGTCGCCAGTTGCCAACGGGTAATGCCGGGGGACTCTGGCGAGACTGCCGCCGCAAGGTGCGA
>MG|4|V67|R|110|83.93|Bacteroidetes|Bacteroidia|Bacteroidales|Prevotellaceae|Prevotella|stercorea|
TCGCGGCTTGCGCCGGCAGTCCGTCCAGAGTCCCCGACTTCACTCGCTGGCAACTGGACGCGGGGGTTGCGCTCGTTATGGCACTTAAGCCGACACCTCACGGCACGAGCTGACGACAACCATGCAGCACCTCGCCGGATCCCCCTCGCGGGGCGGGCCCTCTCGGACCCTGAGCTCCGGCGTTCGAGCCCGGGTAAGGTTCCTCGCGTATCATCGAATTAAACCC
>MG|4|V67|F|13|88.11|Bacteroidetes|Bacteroidia|Bacteroidales|Prevotellaceae|Prevotella|sp.|
GGTTTAATTCGATGATACGCGAGGAACCTTACCCGGGCTCGAAGTGCGGCGGGATGATATGGAGACATGTCAGTCCTTCGGGACCGCCGCATAGGTGCTGCATGGTTGTCGTCAGCTCGTGCCGTGAGGTGTCGGCTTAAGTGCCATAACGAGCGCAACCCCTCTCCACGTTTGCCATCGGTTCGGCCGGGAACTCCGTGGACACTGCCATCGCAAGATGTGA
>MG|4|V67|F|10|85.38|Bacteroidetes|Bacteroidia|Bacteroidales|Prevotellaceae|Prevotella|sp.|
GGTTTAATTCGATGATACGCGAGGAACCTTACCCGGGCTCGAACGGCGTCCGGATGCCGCGGAGACGCGGCAGTCTACGGACGGGCGCCGAGGTGCTGCATGGTTGTCGTCAGCTCGTGCCGTGAGGTGTCGGCTCAAGTGCCATAACGAGCGCAACCCCCATCCACGGTTGCCAACGGGTCAAGCCGGGGACTCCGTGGAGACTGCCGGCGCAAGCTGCGA
>MG|4|V67|F|24|90.09|Bacteroidetes|Bacteroidia|Bacteroidales|Prevotellaceae|Prevotella|loescheii|
GGTTTAATTCGATGATACGCGAGGAACCTTACCCGGGCTTGAACTGCGCAGGACGCATTTGGAAACAGATGTTCCCTTCGGGGCCTGCGTGGAGGTGCTGCATGGTTGTCGTCAGCTCGTGCCGTGAGGTGTCGGCTCAAGTGCCATAACGAGCGCAACCCTCATTTCCAGTTGCCATCGGGTAATGCCGGGGACTCTGGAGAGACTGCCGTCGTAAGATGTGA
>MG|4|V67|R|12|86.38|Bacteroidetes|Bacteroidia|Bacteroidales|Prevotellaceae|Alloprevotella|rava|
TCGCACCTTGCGGCGGCAGTACCCGCGGCGTTCCCGGCCGAACCGATGGCAAACGCGGGAGAGGGTTGCGCTCGTTATGGCACTTAAGCCGACACCTCACGGCACGAGCTGACGACAACCATGCAGCACCTCGATACAGGCTCCGAAGAGCTCGGCCATCTCTGACCGATTCCTGCACCGTTCGAGCCCGGGTAAGGTTCCTCGCGTATCATCGAATTAAACCC
>MG|4|V67|F|18|88.21|Bacteroidetes|Bacteroidia|Bacteroidales|Prevotellaceae|Prevotella|sp.|
GGTTTAATTCGATGATACGCGAGGAACCTTACCCGGGCTCGAACGGTGCAGGAAGTATCCAGAGATGGTTATGCTCTTCGGAGTCTGCATCGAGGTGCTGCATGGTTGTCGTCAGCTCGTGCCGTGAGGTGTCGGCTTAAGTGCCATAACGAGCGCAACCCTTGCTGACAGTTGCCATCAGGTAAAGCTGGGGACTCTGTCGGGACTGCCACCGTAAGGTGTGA
>MG|4|V67|F|10|90.5|Bacteroidetes|Bacteroidia|Bacteroidales|Prevotellaceae|Prevotella|stercorea|
GGTTTAATTCGATGATACGCGAGGAACCTTACCCGGGCTCGAACGGTATGCGAACACGGCAGAGATGTTGTGGTCCTTCGGGACGCATATCGAGGTGCTGCATGGTTGTCGTCAGCTCGTGCCGTGAGGTGTCGGCTTAAGTGCCATAACGAGCGCAACCCCTGTCGCCAGTTGCCAACGGGTAATGCCGGGGACTCTGGCGAGACTGCCGCCGCAAGGTGCGA
>MG|4|V67|F|242|87.72|Bacteroidetes|Bacteroidia|Bacteroidales|Prevotellaceae|Prevotella|falsenii|
GGTTTAATTCGATGATACGCGAGGAACCTTACCCGGGCTTGAACTGTGCCTGACTGCCTCAGAGATGGGGCTTCCAGCAATGGCAGGCATGGAGGTGCTGCATGGTTGTCGTCAGCTCGTGCCGTGAGGTGTCGGCTTAAGTGCCATAACGAGCGCAACCCCTCCCGCCAGTTGCCATCAGGTAAAGCTGGGCACTCTGGGGGCACTGCCACCGCAAGGTGTGA
>MG|4|V67|R|10|90.52|Bacteroidetes|Bacteroidia|Bacteroidales|Prevotellaceae|Prevotella|shahii|
TCGCATCTTACGACGCAGTCTCTCCAGAGTCCCCGGCATCACCCGATGGCAACTGGAAATGAGGGTTGCGCTCGTTATGGCACTTGAGCCGACACCTCACGGCACGAGCTGACGACAACCATGCAGCACCTCCATGCCGGCCCCGAAGGGAATATCCGTTTCCGGATACGTCCGGCACAGTTCAAGCCCGGGTAAGGTTCCTCGCGTATCATCGAATTAAACC
>MG|4|V67|R|11|85.4|Bacteroidetes|Bacteroidia|Bacteroidales|Prevotellaceae|Prevotella|loescheii|
TCGCACCTTGCGGCGGCAGTCTCGCCAGAGTCCCCCGGCATTACCCCGTTGGCAACTGGCGACAGGGGTTGCGCTCGTTATGGCACTTGAGCCGACACCTCACGGCACGAGCTGACGACAACCATGCAGCACCTCGGCGCCCGTCCGTAGACTGCCGCGTCTCCGCGGCATCCGGACGCCGTTCGAGCCCGGGTAAGGTTCCTCGCGTATCATCGAATTAAACC
>MG|4|V67|F|11|89.91|Bacteroidetes|Bacteroidia|Bacteroidales|Prevotellaceae|Prevotella|sp.|
GGTTTAATTCGATGATACGCGAGGAACCTTACCCGGGCTTGAACTGCGCAGGACGCATTTGGAAACAGATGTTCCCTTCGGGGCCTGCGTGGAGGTGCTGCATGGTTGTCGTCAGCTCGTGCCGTGAGGTGTCGGCTTAAGTGCCATAACGAGCGCAACCCTTGCTGACAGTTGCCATCAGGTAATGCTGGGGACTCTGTCGGGACTGCCACCGTAAGGTGTGA
>MG|4|V67|F|46|90.57|Bacteroidetes|Bacteroidia|Bacteroidales|Prevotellaceae|Prevotella|shahii|
GGTTTAATTCGATGATACGCGAGGAACCTTACCCGGGCTTGAACTGTGCCGGACGCATCCGGAAACGGATGTTCCCTTCGGGGCTGGCATGGAGGTGCTGCATGGTTGTCGTCAGCTCGTGCCGTGAGGTGTCGGCTTAAGTGCCATAACGAGCGCAACCCTCATTGCCAGTTGCCATCGGGTAGAGCCGGGCACTCTGGCGAGACTGCCGTCGTAAGATGCGA
>MG|4|V67|F|14|84.85|Bacteroidetes|Bacteroidia|Bacteroidales|Prevotellaceae|Prevotella|copri|
GGTTTAATTCGATGATACGCGAGGAACCTTACCCGGGCTCGAACCTGGAAGGGCGCCCTTTGGAGACAGAGGGTTTCCGCAAGGACTTTCCAGGAGGTGCTGCATGGTTGTCGTCAGCTCGTGCCGTGAGGTGTCGGCTTAAGTGCCATAACGAGCGCAACCCTTGCTGACAGTTGCCATCAGGTAAAGCTGGGGACTCTGTCGGGACTGCCACCGTAAGGTGTGA
>MG|4|V67|F|12|88.64|Bacteroidetes|Bacteroidia|Bacteroidales|Prevotellaceae|Prevotella|stercorea|
GGTTTAATTCGATGATACGCGAGGAACCTTACCCGGGCTCGAACGGTATGCGAACACGGCAGAGATGTTGTGGTCCTTCGGGACGCATATCGAGGTGCTGCATGGTTGTCGTCAGCTCGTGCCGTGAGGTGTCGGCTTAAGTGCCATAACGAGCGCAACCCCCGCGTCCAGTTGCCAGCGAGTGAAGTCGGGGACTCTGGACGGACTGCCGGCGCAAGCCGCGA
>MG|4|V67|F|11|86.03|Bacteroidetes|Bacteroidia|Bacteroidales|Prevotellaceae|Prevotella|sp.|
[truncated: 432,164 more chars]
