# Supplementary material for: A comparative analysis of microbial profile of Guinea fowl and chicken using metagenomic approach
Source: PLoS One. 2018 Mar 1;13(3):e0191029. doi: 10.1371/journal.pone.0191029 (PMC5832216; doi:10.1371/journal.pone.0191029)
Supplement: S1 File — 16SrRNA sequencing data revealing Intestinal microbial profile of the chicken gastrointestinal tract. (ZIP) [file pone.0191029.s002.zip › exports/S003_GF_2_SAMPLE_v1_V8_reads_genus_species.fasta]

>MG|5|V8|F|11|99.61|Actinobacteria|Actinobacteria|Actinomycetales|Corynebacteriaceae|Corynebacterium|ammoniagenes|
CGTGAGATGTTGGGTTAAGTCCCGCAACGAGCGCAACCCTTGTCTTATGTTGCCAGCACGTGATGGTGGGGACTCATGAGAAACTGCCGGGGTTAACTCGGAGGAAGGTGGGGATGACGTCAAATCATCATGCCCCTTATGTCCAGGGCTTCACACATGCTACAATGGTCGATACAATGGGCAGCGACATCGTGAGGTGAAGCGAATCCCTGAAAGTCGGCCTTAGTTCGGATTGGGGTCTGCAACTCGACCCCA
>MG|5|V8|F|289|100.0|Actinobacteria|Actinobacteria|Bifidobacteriales|Bifidobacteriaceae|Aeriscardovia|aeriphila|
CGTGAGATGTTGGGTCAAGTCCCGCAACGAGCGCAACCCTCGCCCTGTGTTGCCAGCGCGTTATGGCGGGCACTCACGGGGGACCGCCGGGGTTAACCCGGAGGAGGGTGGGGATGACGTCAGGTCATCATGCCCCTTACGCCCAGGGCTACACGCATGCTACAATGGCCGGCACAGCGGGATGCGATGCGGTGACGCGGAGCGGATCCCTTAAAGCCGGTCTCAGTTCGGATCGGAGCCTGCAACTCGGCTCCG
>MG|5|V8|R|43|99.61|Actinobacteria|Actinobacteria|Bifidobacteriales|Bifidobacteriaceae|Aeriscardovia|aeriphila|
CGGAGCCGAGTTGCAGGCTCCGATCCGAACTGAGACCGGCTTTAAGGGATCCGCTCCGCGTCACCGCATCGCATCCCGCTGTGCCGGCCATTGTAGCATGCGTGTAGCCCTGGGCGTAAGGGGCATGATGACCTGACGTCATCCCCACCCTCCTCCGGGTTAACCCCGGCGGTCCCCCGTGAGTGCCCGCCATAACGCGCTGGCAACACAGGGCGAGGGTTGCGCTCGTTGCGGGACTTAACCCAACATCTCACG
>MG|5|V8|F|10|99.61|Actinobacteria|Actinobacteria|Bifidobacteriales|Bifidobacteriaceae|Aeriscardovia|aeriphila|
CGTGAGATGTTGGGTCAAGTCCCGCAACGAGCGCAACCCTCGCCCTGTGTTGCCAGCGCGTTATGGCGGGCACTCACGGGGGACCGCCGGGGTTAACCCGGAGGAGGGTGGGGATGACGTCAGGTCATCATGCCCTTACGCCCAGGGCTACACGCATGCTACAATGGCCGGCACAGCGGGATGCGATGCGGTGACGCGGAGCGGATCCCTTAAAGCCGGTCTCAGTTCGGATCGGAGCCTGCAACTCGGCTCCG
>MG|5|V8|F|75|99.61|Actinobacteria|Actinobacteria|Bifidobacteriales|Bifidobacteriaceae|Aeriscardovia|aeriphila|
CGTGAGATGTTGGGTTAAGTCCCGCAACGAGCGCAACCCTCGCCCTGTGTTGCCAGCGCGTTATGGCGGGCACTCACGGGGGACCGCCGGGGTTAACCCGGAGGAGGGTGGGGATGACGTCAGGTCATCATGCCCCTTACGCCCAGGGCTACACGCATGCTACAATGGCCGGCACAGCGGGATGCGATGCGGTGACGCGGAGCGGATCCCTTAAAGCCGGTCTCAGTTCGGATCGGAGCCTGCAACTCGGCTCCG
>MG|5|V8|R|192|100.0|Actinobacteria|Actinobacteria|Bifidobacteriales|Bifidobacteriaceae|Aeriscardovia|aeriphila|
CGGAGCCGAGTTGCAGGCTCCGATCCGAACTGAGACCGGCTTTAAGGGATCCGCTCCGCGTCACCGCATCGCATCCCGCTGTGCCGGCCATTGTAGCATGCGTGTAGCCCTGGGCGTAAGGGGCATGATGACCTGACGTCATCCCCACCCTCCTCCGGGTTAACCCCGGCGGTCCCCCGTGAGTGCCCGCCATAACGCGCTGGCAACACAGGGCGAGGGTTGCGCTCGTTGCGGGACTTGACCCAACATCTCACG
>MG|5|V8|F|27|99.61|Actinobacteria|Actinobacteria|Bifidobacteriales|Bifidobacteriaceae|Aeriscardovia|aeriphila|
CGTGAGATGTTGGGTCAAGTCCCGCAACGAGCGCAACCCTCGCCCTGTGTTGCCAGCGCGTTATGGCGGGCACTCACGGGGGGACCGCCGGGGTTAACCCGGAGGAGGGTGGGGATGACGTCAGGTCATCATGCCCCTTACGCCCAGGGCTACACGCATGCTACAATGGCCGGCACAGCGGGATGCGATGCGGTGACGCGGAGCGGATCCCTTAAAGCCGGTCTCAGTTCGGATCGGAGCCTGCAACTCGGCTCCG
>MG|5|V8|R|14|99.61|Actinobacteria|Actinobacteria|Bifidobacteriales|Bifidobacteriaceae|Aeriscardovia|aeriphila|
CGGAGCCGAGTTGCAGGCTCCGATCCGAACTGAGACCGGCTTTAAGGGATCCGCTCCGCGTCACCGCATCGCATCCCGCTGTGCCGGCCATTGTAGCATGCGTGTAGCCCTGGGCGTAAGGGGCATGATGACCTGACGTCATCCCCACCCTCCTCCGGGTTAACCCCGGCGGTCCCCCCGTGAGTGCCCGCCATAACGCGCTGGCAACACAGGGCGAGGGTTGCGCTCGTTGCGGGACTTGACCCAACATCTCACG
>MG|5|V8|R|10|100.0|Actinobacteria|Actinobacteria|Bifidobacteriales|Bifidobacteriaceae|Bifidobacterium|Bifidobacterium pullorum / Bifidobacterium saeculare|
CGCAGTCGAGTTGCAGACTGCGATCCGAACTGAGACCGGTTTTCAGGGATCCGCTCCATGTCGCCATGTCGCATCCCGTTGTACCGGCCATTGTAGCATGCGTGAAGCCCTGGACGTAAGGGGCATGATGATCTGACGTCATCCCCGCCTTCCTCCGGGTTAACCCCGGCGGTCCCCCGTGAGTTCCCGCCATGACGCGCTGGCAACACGGGGCGAGGGTTGCGCTCGTTGCGGGACTTAACCCAACATCTCACG
>MG|5|V8|R|49|99.21|Actinobacteria|Actinobacteria|Coriobacteriales|Coriobacteriaceae|Olsenella|profusa|
TGGAGGCGGGTTGCAGCCTCCAATCCGAACTGGGGCCGGCTTTGGGGATTCGCTCCCGCTCGCGCGGTGGCAGCCCATTGTGCCGGCCATTGTAGCACGTGTGCAGCCCAGGACATAAGGGGCATGATGACTTGACGTCATCCCCACCTTCCTCCGGCTTGACGCCGGCGGTCTCGCATGGGTGCCCGGCCGAACCGCTGGCAACATGCGACGAGGGTTGCGCTCGTTGCGGGACTTAACCCAACATCTCACG
>MG|5|V8|F|95|99.21|Actinobacteria|Actinobacteria|Coriobacteriales|Coriobacteriaceae|Olsenella|profusa|
CGTGAGATGTTGGGTTAAGTCCCGCAACGAGCGCAACCCTCGTCGCATGTTGCCAGCGGTTCGGCCGGGCACCCATGCGAGACCGCCGGCGTCAAGCCGGAGGAAGGTGGGGATGACGTCAAGTCATCATGCCCCTTATGTCCTGGGCTGCACACGTGCTACAATGGCCGGCACAATGGGCTGCCACCGCGCGAGCGGGAGCGAATCCCCAAAGCCGGCCCCAGTTCGGATTGGAGGCTGCAACCCGCCTCCA
>MG|5|V8|F|24|99.21|Actinobacteria|Actinobacteria|Coriobacteriales|Coriobacteriaceae|Olsenella|umbonata|
CGTGAGATGTTGGGTTAAGTCCCGCAACGAGCGCAACCCTCGTCGCATGTTGCCAGCGGTTCGGCCGGGCACCCATGCGAGACCGCCGGCGTCAAGCCGGAGGAAGGTGGGGATGACGTCAAGTCATCATGCCCCTTATGTCCTGGGCTGCACACGTGCTACAATGGCCGGCACAATGGGCTGCCACTGCGCGAGCAGGAGCGAATCCCCAAAGCCGGCCCCAGTTCGGATTGGAGGCTGCAACCCGCCTCCA
>MG|5|V8|F|533|98.81|Actinobacteria|Actinobacteria|Coriobacteriales|Coriobacteriaceae|Olsenella|profusa|
CGTGAGATGTTGGGTTAAGTCCCGCAACGAGCGCAACCCCCGTCGCATGTTGCCAGCGGTTCGGCCGGGCACCCATGCGAGACCGCCGGCGTCAAGCCGGAGGAAGGTGGGGATGACGTCAAGTCATCATGCCCCTTATGTCCTGGGCTGCACACGTGCTACAATGGCCGGCACAATGGGCTGCCACCGCGCGAGCGGGAGCGAATCCCCAAAGCCGGCCCCAGTTCGGATTGGAGGCTGCAACCCGCCTCCA
>MG|5|V8|R|14|98.42|Actinobacteria|Actinobacteria|Coriobacteriales|Coriobacteriaceae|Olsenella|umbonata|
TGGAGGCGGGTTGCAGCCTCCAATCCGAACTGGACCGGCTTTGGGGATTCGCTCCTGCTCGCGCAGTGGCAGCCCATTGTGCCGGCCATTGTAGCACGTGTGCAGCCCAGGACATAAGGGGCATGATGACTTGACGTCATCCCCACCTTCCTCCGGCTTGACGCCGGCGGTCTCGCATGGGTGCCCGGCCGAACCGCTGGCAACATGCGACGAGGGTTGCGCTCGTTGCGGGACTTAACCCAACATCTCACG
>MG|5|V8|R|15|97.63|Actinobacteria|Actinobacteria|Coriobacteriales|Coriobacteriaceae|Olsenella|profusa|
TGGAGGCGGGTTGCAGCCTCCAATCCGAACTGGGCCGGCTTTGGGGATTCGCTCCCGCTCGCGCGGTGGCAGCCCATTGTGCCGGCCATTGTAGCACGTGTGCAGCCCAGGACATAAGGGGCATGATGACTTGACGTCATCCCCACCTTCCTCCGGCTTGACGCCGGCGGTCTCGCATGGGTGCCCGGCCGAACCGCTGGCAACATGACGGGGGTTGCGCTCGTTGCGGGACTTAACCCAACATCTCACG
>MG|5|V8|R|13|97.95|Actinobacteria|Actinobacteria|Coriobacteriales|Coriobacteriaceae|Olsenella|umbonata|
TGTAGTCGAGTTGCAGACTACAATCCGAACTGGGACCGGCTTTGGGGATTCGCTCCTGCTCGCGCAGTGGCAGCCCATTGTGCCGGCCATTGTAGCACGTGTGCAGCCCAGGACATAAGGGGCATGATGACTTGACGTCATCCCCACCTTCCTCCGGCTTGACGCCGGCGGTCTCGCATGGGTGCCCGGCCGAACCGCTGGCAACATGCGACGAGGGTTGCGCTCGTTGCGGGACTTAACCCAACATCTCACG
>MG|5|V8|F|74|97.64|Actinobacteria|Actinobacteria|Coriobacteriales|Coriobacteriaceae|Olsenella|profusa|
CGTGAGATGTTGGGTTAAGTCCCGCAACGAGCGCAACCCCCCGTCATGTTGCCAGCGGTTCGGCCGGGCACCCATGCGAGACCGCCGGCGTCAAGCCGGAGGAAGGTGGGGATGACGTCAAGTCATCATGCCCCTTATGTCCTGGGCTGCACACGTGCTACAATGGCCGGCACAATGGGCTGCCACCGCGCGAGCGGGAGCGAATCCCCAAAGCCGGCCCCAGTTCGGATTGGAGGCTGCAACCCGCCTCCA
>MG|5|V8|F|16|98.8|Actinobacteria|Actinobacteria|Coriobacteriales|Coriobacteriaceae|Olsenella|umbonata|
CGTGAGATGTTGGGTTAAGTCCCGCAACGAGCGCAACCCTCGTCGCATGTTGCCAGCGGTTCGGCCGGGCACCCATGCGAGACCGCCGGCGTCAAGCCGGAGGAAGGTGGGGATGACGTCAAGTCATCATGCCCCTTATGTCCTGGGCTGCACACGTGCTACAATGGCCGGCACAATGGGCTGCCACTGCGCGAGCAGGAGCGAATCCCCAAAGCCGGTCCCAGTTCGGATTGGAGGCTGCAACCCGCCTGCG
>MG|5|V8|F|11|98.4|Actinobacteria|Actinobacteria|Coriobacteriales|Coriobacteriaceae|Olsenella|umbonata|
CGTGAGATGTTGGGTTAAGTCCCGCAACGAGCGCAACCCTCGTCGCATGTTGCCAGCGGTTCGGCCGGGCACCCATGCGAGACCGCCGGCGTCAAGCCGGAGGAAGGTGGGGATGACGTCAAGTCATCATGCCCCTTATGTCCTGGGCTGCACACGTGCTACAATGGCCGGCACAATGGGCTGCCACTGCGCGAGCAGGAGCGAATCCCCAAAGCCGGTCCCAGTTCGGATTGCAGGCTGCAACCCGCCTGCA
>MG|5|V8|F|54|98.42|Actinobacteria|Actinobacteria|Coriobacteriales|Coriobacteriaceae|Olsenella|profusa|
CGTGAGATGTTGGGTTAAGTCCCGCAACGAGCGCAACCCTCGTCGCATGTTGCCAGCGGTTCGGCCGGGCACCCATGCGAGACCGCCGGCGTCAAGCCGGAGGAAGGTGGGGATGACGTCAAGTCATCATGCCCCTTATGTCCTGGGCTGCACACGTGCTACAATGGCCGGCACAATGGGCTGCCACCGCGTGAGCGGGAGCGAATCCCCAAAGCCGGTCCCAGTTCGGATTGGAGGCTGCAACCCGCCTCCA
>MG|5|V8|F|1447|98.81|Actinobacteria|Actinobacteria|Coriobacteriales|Coriobacteriaceae|Olsenella|umbonata|
CGTGAGATGTTGGGTTAAGTCCCGCAACGAGCGCAACCCTCGTCGCATGTTGCCAGCGGTTCGGCCGGGCACCCATGCGAGACCGCCGGCGTCAAGCCGGAGGAAGGTGGGGATGACGTCAAGTCATCATGCCCCTTATGTCCTGGGCTGCACACGTGCTACAATGGCCGGCACAATGGGCTGCCACTGCGCGAGCAGGAGCGAATCCCCAAAGCCGGTCCCAGTTCGGATTGGAGGCTGCAACCCGCCTCCA
>MG|5|V8|F|26|97.64|Actinobacteria|Actinobacteria|Coriobacteriales|Coriobacteriaceae|Olsenella|profusa|
CGTGAGATGTTGGGTTAAGTCCCGCAACGAGCGCAACCCCCGTCATGTTGCCAGCGGTTCGGCCGGGCACCCATGCGAGACCGCCGGCGTCAAGCCGGAGGAAGGTGGGGATGACGTCAAGTCATCATGCCCCCTTATGTCCTGGGCTGCACACGTGCTACAATGGCCGGCACAATGGGCTGCCACCGCGCGAGCGGGAGCGAATCCCCAAAGCCGGCCCCAGTTCGGATTGGAGGCTGCAACCCGCCTCCA
>MG|5|V8|R|226|98.81|Actinobacteria|Actinobacteria|Coriobacteriales|Coriobacteriaceae|Olsenella|profusa|
TGGAGGCGGGTTGCAGCCTCCAATCCGAACTGGGGCCGGCTTTGGGGATTCGCTCCCGCTCGCGCGGTGGCAGCCCATTGTGCCGGCCATTGTAGCACGTGTGCAGCCCAGGACATAAGGGGCATGATGACTTGACGTCATCCCCACCTTCCTCCGGCTTGACGCCGGCGGTCTCGCATGGGTGCCCGGCCGAACCGCTGGCAACATGCGACGGGGGTTGCGCTCGTTGCGGGACTTAACCCAACATCTCACG
>MG|5|V8|R|170|98.43|Actinobacteria|Actinobacteria|Coriobacteriales|Coriobacteriaceae|Olsenella|profusa|
TGGAGGCGGGTTGCAGCCTCCAATCCGAACTGGGGCCGGCTTTGGGGATTCGCTCCCGCTCGCGCGGTGGCAGCCCATTGTGCCGGCCATTGTAGCACGTGTGCAGCCCAGGACATAAGGGGCATGATGACTTGACGTCATCCCCACCTTCCTCCGGCTTGACGCCGGCGGTCTCGCATGGGTGCCCGGCCGAACCGCTGGCAACATGCGACGGGGGGTTGCGCTCGTTGCGGGACTTAACCCAACATCTCACG
>MG|5|V8|F|33|97.95|Actinobacteria|Actinobacteria|Coriobacteriales|Coriobacteriaceae|Olsenella|umbonata|
CGTGAGATGTTGGGTTAAGTCCCGCAACGAGCGCAACCCTCGTCGCATGTTGCCAGCGGTTCGGCCGGGCACCCATGCGAGACCGCCGGCGTCAAGCCGGAGGAAGGTGGGGATGACGTCAAGTCATCATGCCCCTTATGTCCTGGGCTGCACACGTGCTACAATGGCCGGCACAATGGGCTGCCACTGCGCGAGCAGGAGCGAATCCCCAAAGCCGGTCCCAGTTCGGATTGTAGTCTGCAACTCGACTACA
>MG|5|V8|F|41|98.42|Actinobacteria|Actinobacteria|Coriobacteriales|Coriobacteriaceae|Olsenella|umbonata|
CGTGAGATGTTGGGTTAAGTCCCGCAACGAGCGCAACCCTCGTCGCATGTTGCCAGCGGTTCGGCCGGGCACCCATGCGAGACCGCCGGCGTCAAGCCGGAGGAAGGTGGGGATGACGTCAAGTCATCATGCCCCTTATGTCCTGGGCTGCACACGTGCTACAATGGCCGGCACAATGGGCTGCCACTGCGCGAGCAGGAGCGAATCCCCAAGCCGGTCCCAGTTCGGATTGGAGGCTGCAACCCGCCTCCA
>MG|5|V8|R|16|98.43|Actinobacteria|Actinobacteria|Coriobacteriales|Coriobacteriaceae|Olsenella|umbonata|
TGGAGGCGGGTTGCAGCCTCCAATCCGAACTGGGACCGGCTTTGGGGATTCGCTCCTGCTCGCGCAGTGGCAGCCCATTGTGCCGGCCATTGTAGCACGTGTGCAGCCCAGGACATAAGGGGCATGATGACTTGACGTCATCCCCACCTTCCTCCGGCTTGACGCCGGCGGTCTCGCATGGGTGCCCGGCCGAACCGCTGGCAACATGCGACGAGGGTTGCGCTCGTTGCGGGACTTAACCCCAACATCTCACG
>MG|5|V8|R|21|98.42|Actinobacteria|Actinobacteria|Coriobacteriales|Coriobacteriaceae|Olsenella|profusa|
TGGAGGCGGGTTGCAGCCTCCAATCCGAACTGGGACCGGCTTTGGGGATTCGCTCCCGCTCACGCGGTGGCAGCCCATTGTGCCGGCCATTGTAGCACGTGTGCAGCCCAGGACATAAGGGGCATGATGACTTGACGTCATCCCCACCTTCCTCCGGCTTGACGCCGGCGGTCTCGCATGGGTGCCCGGCCGAACCGCTGGCAACATGCGACGAGGGTTGCGCTCGTTGCGGGACTTAACCCAACATCTCACG
>MG|5|V8|R|136|98.02|Actinobacteria|Actinobacteria|Coriobacteriales|Coriobacteriaceae|Olsenella|profusa|
TGGAGGCGGGTTGCAGCCTCCAATCCGAACTGGGGCCGGCTTTGGGGATTCGCTCCCGCTCGCGCGGTGGCAGCCCATTGTGCCGGCCATTGTAGCACGTGTGCAGCCCAGGACATAAGGGGCATGATGACTTGACGTCATCCCCACCTTCCTCCGGCTTGACGCCGGCGGTCTCGCATGGGTGCCCGGCCGAACCGCTGGCAACATGACGGGGGTTGCGCTCGTTGCGGGACTTAACCCAACATCTCACG
>MG|5|V8|F|25|97.63|Actinobacteria|Actinobacteria|Coriobacteriales|Coriobacteriaceae|Olsenella|profusa|
CGTGAGATGTTGGGTTAAGTCCCGCAACGAGCGCAACCCCCGTCATGTTGCCAGCGGTTCGGCCGGGCACCCATGCGAGACCGCCGGCGTCAAGCCGGAGGAAGGTGGGGATGACGTCAAGTCATCATGCCCCTTATGTCCTGGGCTGCACACGTGCTACAATGGCCGGCACAATGGGCTGCCACCGCGCGAGCGGGAGCGAATCCCCAAGCCGGCCCCAGTTCGGATTGGAGGCTGCAACCCGCCTCCA
>MG|5|V8|F|27|98.43|Actinobacteria|Actinobacteria|Coriobacteriales|Coriobacteriaceae|Olsenella|umbonata|
CGTGAGATGTTGGGTTAAGTCCCGCAACGAGCGCAACCCTCGTCGCATGTTGCCAGCGGTTCGGCCGGGCACCCATGCGAGACCGCCGGCGTCAAGCCGGAGGAAGGTGGGGGATGACGTCAAGTCATCATGCCCCTTATGTCCTGGGCTGCACACGTGCTACAATGGCCGGCACAATGGGCTGCCACTGCGCGAGCAGGAGCGAATCCCCAAAGCCGGTCCCAGTTCGGATTGGAGGCTGCAACCCGCCTCCA
>MG|5|V8|R|52|97.64|Actinobacteria|Actinobacteria|Coriobacteriales|Coriobacteriaceae|Olsenella|profusa|
TGGAGGCGGGTTGCAGCCTCCAATCCGAACTGGGGCCGGCTTTGGGGATTCGCTCCCGCTCGCGCGGTGGCAGCCCATTGTGCCGGCCATTGTAGCACGTGTGCAGCCCAGGACATAAGGGGCATGATGACTTGACGTCATCCCCACCTTCCTCCGGCTTGACGCCGGCGGTCTCGCATGGGTGCCCGGCCGAACCGCTGGCAACATGACGGGGGGTTGCGCTCGTTGCGGGACTTAACCCAACATCTCACG
>MG|5|V8|F|28|97.63|Actinobacteria|Actinobacteria|Coriobacteriales|Coriobacteriaceae|Olsenella|profusa|
CGTGAGATGTTGGGTTAAGTCCCGCAACGAGCGCAACCCCCGTCATGTTGCCAGCGGTTCGGCCGGGCACCCATGCGAGACCGCCGGCGTCAAGCCGGAGGAAGGTGGGGATGACGTCAAGTCATCATGCCCCTTATGTCCTGGGCTGCACACGTGCTACAATGGCCGGCACAATGGGCTGCCACCGCGCGAGCGGGAGCGAATCCCCAAAGCCGGCCCAGTTCGGATTGGAGGCTGCAACCCGCCTCCA
>MG|5|V8|F|354|98.43|Actinobacteria|Actinobacteria|Coriobacteriales|Coriobacteriaceae|Olsenella|profusa|
CGTGAGATGTTGGGTTAAGTCCCGCAACGAGCGCAACCCCCCGTCGCATGTTGCCAGCGGTTCGGCCGGGCACCCATGCGAGACCGCCGGCGTCAAGCCGGAGGAAGGTGGGGATGACGTCAAGTCATCATGCCCCTTATGTCCTGGGCTGCACACGTGCTACAATGGCCGGCACAATGGGCTGCCACCGCGCGAGCGGGAGCGAATCCCCAAAGCCGGCCCCAGTTCGGATTGGAGGCTGCAACCCGCCTCCA
>MG|5|V8|F|25|98.0|Actinobacteria|Actinobacteria|Coriobacteriales|Coriobacteriaceae|Olsenella|umbonata|
CGTGAGATGTTGGGTTAAGTCCCGCAACGAGCGCAACCCTCGTCGCATGTTGCCAGCGGTTCGGCCGGGCACCCATGCGAGACCGCCGGCGTCAAGCCGGAGGAAGGTGGGGATGACGTCAAGTCATCATGCCCCTTATGTCCTGGGCTGCACACGTGCTACAATGGCCGGCACAATGGGCTGCCACTGCGCGAGCAGGAGCGAATCCCCAAAGCCGGTCCCAGTTCGGATCGCAGGCTGCAACCCGCCTGCG
>MG|5|V8|F|16|98.03|Actinobacteria|Actinobacteria|Coriobacteriales|Coriobacteriaceae|Olsenella|umbonata|
CGTGAGATGTTGGGTTAAGTCCCGCAACGAGCGCAACCCCCCGTCGCATGTTGCCAGCGGTTCGGCCGGGCACCCATGCGAGACCGCCGGCGTCAAGCCGGAGGAAGGTGGGGATGACGTCAAGTCATCATGCCCCTTATGTCCTGGGCTGCACACGTGCTACAATGGCCGGCACAATGGGCTGCCACTGCGCGAGCAGGAGCGAATCCCCAAAGCCGGTCCCAGTTCGGATTGGAGGCTGCAACCCGCCTCCA
>MG|5|V8|F|15|98.0|Actinobacteria|Actinobacteria|Coriobacteriales|Coriobacteriaceae|Olsenella|umbonata|
CGTGAGATGTTGGGTTAAGTCCCGCAACGAGCGCAACCCTCGTCGCATGTTGCCAGCGGTTCGGCCGGGCACCCATGCGAGACCGCCGGCGTCAAGCCGGAGGAAGGTGGGGATGACGTCAAGTCATCATGCCCCTTATGTCCTGGGCTGCACACGTGCTACAATGGCCGGCACAATGGGCTGCCACTGCGCGAGCAGGAGCGAATCCCCAAAGCCGGTCCCAGTTCGGATTGCAGGCTGAAACCCGCCTGTA
>MG|5|V8|R|24|98.42|Actinobacteria|Actinobacteria|Coriobacteriales|Coriobacteriaceae|Olsenella|profusa|
TGGAGGCGGGTTGCAGCCTCCAATCCGAACTGGGGCCGGCTTGGGGATTCGCTCCCGCTCGCGCGGTGGCAGCCCATTGTGCCGGCCATTGTAGCACGTGTGCAGCCCAGGACATAAGGGGCATGATGACTTGACGTCATCCCCACCTTCCTCCGGCTTGACGCCGGCGGTCTCGCATGGGTGCCCGGCCGAACCGCTGGCAACATGCGACGGGGGTTGCGCTCGTTGCGGGACTTAACCCAACATCTCACG
>MG|5|V8|R|706|98.81|Actinobacteria|Actinobacteria|Coriobacteriales|Coriobacteriaceae|Olsenella|umbonata|
TGGAGGCGGGTTGCAGCCTCCAATCCGAACTGGGACCGGCTTTGGGGATTCGCTCCTGCTCGCGCAGTGGCAGCCCATTGTGCCGGCCATTGTAGCACGTGTGCAGCCCAGGACATAAGGGGCATGATGACTTGACGTCATCCCCACCTTCCTCCGGCTTGACGCCGGCGGTCTCGCATGGGTGCCCGGCCGAACCGCTGGCAACATGCGACGAGGGTTGCGCTCGTTGCGGGACTTAACCCAACATCTCACG
>MG|5|V8|F|39|98.42|Actinobacteria|Actinobacteria|Coriobacteriales|Coriobacteriaceae|Olsenella|umbonata|
CGTGAGATGTTGGGTTAAGTCCCGCAACGAGCGCAACCCTCGTCGCATGTTGCCAGCGGTTCGGCCGGGCACCCATGCGAGACCGCCGGCGCAAGCCGGAGGAAGGTGGGGATGACGTCAAGTCATCATGCCCCTTATGTCCTGGGCTGCACACGTGCTACAATGGCCGGCACAATGGGCTGCCACTGCGCGAGCAGGAGCGAATCCCCAAAGCCGGTCCCAGTTCGGATTGGAGGCTGCAACCCGCCTCCA
>MG|5|V8|F|15|98.42|Actinobacteria|Actinobacteria|Coriobacteriales|Coriobacteriaceae|Olsenella|profusa|
CGTGAGATGTTGGGTTAAGTCCCGCAACGAGCGCAACCCCCGTCGCATGTTGCCAGCGGTTCGGCCGGGCACCCATGCGAGACCGCCGGCGTCAAGCCGGAGGAAGGTGGGGATGACGTCAAGTCATCATGCCCCTTATGTCCTGGGCTGCACACGTGCTACAATGGCCGGCACAATGGGCTGCCACCGCGCGAGCGGGAGCGAATCCCCAAAGCCGGCCCAGTTCGGATTGGAGGCTGCAACCCGCCTCCA
>MG|5|V8|F|18|98.43|Actinobacteria|Actinobacteria|Coriobacteriales|Coriobacteriaceae|Olsenella|umbonata|
CGTGAGATGTTGGGTTAAGTCCCGCAACGAGCGCAACCCTCGTCGCATGTTGCCAGCGGTTCGGCCGGGCACCCATGCGAGACCGCCGGCGTCAAGCCGGAGGAAGGTGGGGATGACGTCAAGTCATCATGCCCCTTACTGTCCTGGGCTGCACACGTGCTACAATGGCCGGCACAATGGGCTGCCACTGCGCGAGCAGGAGCGAATCCCCAAAGCCGGTCCCAGTTCGGATTGGAGGCTGCAACCCGCCTCCA
>MG|5|V8|F|26|98.43|Actinobacteria|Actinobacteria|Coriobacteriales|Coriobacteriaceae|Olsenella|umbonata|
CGTGAGATGTTGGGGTTAAGTCCCGCAACGAGCGCAACCCTCGTCGCATGTTGCCAGCGGTTCGGCCGGGCACCCATGCGAGACCGCCGGCGTCAAGCCGGAGGAAGGTGGGGATGACGTCAAGTCATCATGCCCCTTATGTCCTGGGCTGCACACGTGCTACAATGGCCGGCACAATGGGCTGCCACTGCGCGAGCAGGAGCGAATCCCCAAAGCCGGTCCCAGTTCGGATTGGAGGCTGCAACCCGCCTCCA
>MG|5|V8|R|24|98.42|Actinobacteria|Actinobacteria|Coriobacteriales|Coriobacteriaceae|Olsenella|umbonata|
TGGAGGCGGGTTGCAGCCTCCAATCCGAACTGGGACCGGCTTGGGGATTCGCTCCTGCTCGCGCAGTGGCAGCCCATTGTGCCGGCCATTGTAGCACGTGTGCAGCCCAGGACATAAGGGGCATGATGACTTGACGTCATCCCCACCTTCCTCCGGCTTGACGCCGGCGGTCTCGCATGGGTGCCCGGCCGAACCGCTGGCAACATGCGACGAGGGTTGCGCTCGTTGCGGGACTTAACCCAACATCTCACG
>MG|5|V8|F|14|97.63|Actinobacteria|Actinobacteria|Coriobacteriales|Coriobacteriaceae|Olsenella|umbonata|
CGTGAGATGTTGGGTTAAGTCCCGCAACGAGCGCAACCCCCGTCATGTTGCCAGCGGTTCGGCCGGGCACCCATGCGAGACCGCCGGCGTCAAGCCGGAGGAAGGTGGGGATGACGTCAAGTCATCATGCCCCTTATGTCCTGGGCTGCACACGTGCTACAATGGCCGGCACAATGGGCTGCCACTGCGCGAGCAGGAGCGAATCCCCAAAGCCGGTCCCAGTTCGGATTGGAGGCTGCAACCCGCCTCCA
>MG|5|V8|F|20|97.63|Actinobacteria|Actinobacteria|Coriobacteriales|Coriobacteriaceae|Olsenella|umbonata|
CGTGAGATGTTGGGTTAAGTCCCGCAACGAGCGCAACCCTCGTCGCATGTTGCCAGCGGTTCGGCCGGGCACCCATGCGAGACCGCCGGCGTCAAGCCGGAGGAAGGTGGGGATGACGTCAAGTCATCATGCCCCTTATGTCCTGGGCTGCACACGTGCTACAATGGCCGGCACAATGGGCTGCCACTGCGCGAGCAGGAGCGAATCCCCAAAGCCGGTCCCAGTTCGGATTGGAGTCTGCAACTCGACTCCA
>MG|5|V8|F|13|97.25|Actinobacteria|Actinobacteria|Coriobacteriales|Coriobacteriaceae|Olsenella|profusa|
CGTGAGATGTTGGGTTAAGTCCCGCAACGAGCGCAACCCCCCGTCATGTTGCCAGCGGTTCGGCCGGGCACCCATGCGAGACCGCCGGCGTCAAGCCGGAGGAAGGTGGGGATGACGTCAAGTCATCATGCCCCCTTATGTCCTGGGCTGCACACGTGCTACAATGGCCGGCACAATGGGCTGCCACCGCGCGAGCGGGAGCGAATCCCCAAAGCCGGCCCCAGTTCGGATTGGAGGCTGCAACCCGCCTCCA
>MG|5|V8|F|35|98.42|Actinobacteria|Actinobacteria|Coriobacteriales|Coriobacteriaceae|Olsenella|profusa|
CGTGAGATGTTGGGTTAAGTCCCGCAACGAGCGCAACCCCCGTCGCATGTTGCCAGCGGTTCGGCCGGGCACCCATGCGAGACCGCCGGCGTCAAGCCGGAGGAAGGTGGGGATGACGTCAAGTCATCATGCCCCTTATGTCCTGGGCTGCACACGTGCTACAATGGCCGGCACAATGGGCTGCCACCGCGCGAGCGGGAGCGAATCCCCAAGCCGGCCCCAGTTCGGATTGGAGGCTGCAACCCGCCTCCA
>MG|5|V8|F|13|97.63|Actinobacteria|Actinobacteria|Coriobacteriales|Coriobacteriaceae|Olsenella|profusa|
CGTGAGATGTTGGGTTAAGTCCCGCAACGAGCGCAACCCCCGTCATGTTGCCAGCGGTTCGGCCGGGCACCCATGCGAGACCGCCGGCGCAAGCCGGAGGAAGGTGGGGATGACGTCAAGTCATCATGCCCCTTATGTCCTGGGCTGCACACGTGCTACAATGGCCGGCACAATGGGCTGCCACCGCGCGAGCGGGAGCGAATCCCCAAAGCCGGCCCCAGTTCGGATTGGAGGCTGCAACCCGCCTCCA
>MG|5|V8|F|36|98.42|Actinobacteria|Actinobacteria|Coriobacteriales|Coriobacteriaceae|Olsenella|umbonata|
CGTGAGATGTTGGGTTAAGTCCCGCAACGAGCGCAACCCTCGTCGCATGTTGCCAGCGGTTCGGCCGGGCACCCATGCGAGACCGCCGGCGTCAAGCCGGAGGAAGGTGGGGATGACGTCAAGTCATCATGCCCCTTATGTCCTGGGCTGCACACGTGCTACAATGGCCGGCACAATGGGCTGCCACTGCGCGAGCAGGAGCGAATCCCCAAAGCCGGTCCAGTTCGGATTGGAGGCTGCAACCCGCCTCCA
>MG|5|V8|R|10|98.0|Actinobacteria|Actinobacteria|Coriobacteriales|Coriobacteriaceae|Olsenella|umbonata|
CGCAGGCGGGTTGCAGCCTGCGATCCGAACTGGGACCGGCTTTGGGGATTCGCTCCTGCTCGCGCAGTGGCAGCCCATTGTGCCGGCCATTGTAGCACGTGTGCAGCCCAGGACATAAGGGGCATGATGACTTGACGTCATCCCCACCTTCCTCCGGCTTGACGCCGGCGGTCTCGCATGGGTGCCCGGCCGAACCGCTGGCAACATGCGACGAGGGTTGCGCTCGTTGCGGGACTTAACCCAACATCTCACG
>MG|5|V8|R|11|97.64|Actinobacteria|Actinobacteria|Coriobacteriales|Coriobacteriaceae|Olsenella|profusa|
TGGAGGCGGGTTGCAGCCTCCAATCCGAACTGGGGCCGGCTTTGGGGATTCGCTCCCGCTCGCGCGGTGGCAGCCCATTGTGCCGGCCATTGTAGCACGTGTGCAGCCCAGGACATAAGGGGGCATGATGACTTGACGTCATCCCCACCTTCCTCCGGCTTGACGCCGGCGGTCTCGCATGGGTGCCCGGCCGAACCGCTGGCAACATGACGGGGGTTGCGCTCGTTGCGGGACTTAACCCAACATCTCACG
>MG|5|V8|F|15|98.42|Actinobacteria|Actinobacteria|Coriobacteriales|Coriobacteriaceae|Olsenella|umbonata|
CGTGAGATGTTGGGTTAAGTCCCGCAACGAGCGCAACCCCCGTCGCATGTTGCCAGCGGTTCGGCCGGGCACCCATGCGAGACCGCCGGCGTCAAGCCGGAGGAAGGTGGGGATGACGTCAAGTCATCATGCCCCTTATGTCCTGGGCTGCACACGTGCTACAATGGCCGGCACAATGGGCTGCCACTGCGCGAGCAGGAGCGAATCCCCAAAGCCGGTCCCAGTTCGGATTGGAGGCTGCAACCCGCCTCCA
>MG|5|V8|F|19|98.42|Actinobacteria|Actinobacteria|Coriobacteriales|Coriobacteriaceae|Olsenella|umbonata|
CGTGAGATGTTGGGTTAGTCCCGCAACGAGCGCAACCCTCGTCGCATGTTGCCAGCGGTTCGGCCGGGCACCCATGCGAGACCGCCGGCGTCAAGCCGGAGGAAGGTGGGGATGACGTCAAGTCATCATGCCCCTTATGTCCTGGGCTGCACACGTGCTACAATGGCCGGCACAATGGGCTGCCACTGCGCGAGCAGGAGCGAATCCCCAAAGCCGGTCCCAGTTCGGATTGGAGGCTGCAACCCGCCTCCA
>MG|5|V8|R|23|98.42|Actinobacteria|Actinobacteria|Coriobacteriales|Coriobacteriaceae|Olsenella|umbonata|
TGGAGGCGGGTTGCAGCCTCCAATCCGAACTGGGACCGGCTTTGGGGATTCGCTCCTGCTCGCGCAGTGGCAGCCCATTGTGCCGGCCATTGTAGCACGTGTGCAGCCCAGGACATAAGGGGCATGATGACTTGACGTCATCCCCACCTTCCTCCGGCTTGCGCCGGCGGTCTCGCATGGGTGCCCGGCCGAACCGCTGGCAACATGCGACGAGGGTTGCGCTCGTTGCGGGACTTAACCCAACATCTCACG
>MG|5|V8|F|249|98.02|Actinobacteria|Actinobacteria|Coriobacteriales|Coriobacteriaceae|Olsenella|profusa|
CGTGAGATGTTGGGTTAAGTCCCGCAACGAGCGCAACCCCCGTCATGTTGCCAGCGGTTCGGCCGGGCACCCATGCGAGACCGCCGGCGTCAAGCCGGAGGAAGGTGGGGATGACGTCAAGTCATCATGCCCCTTATGTCCTGGGCTGCACACGTGCTACAATGGCCGGCACAATGGGCTGCCACCGCGCGAGCGGGAGCGAATCCCCAAAGCCGGCCCCAGTTCGGATTGGAGGCTGCAACCCGCCTCCA
>MG|5|V8|F|17|98.43|Actinobacteria|Actinobacteria|Coriobacteriales|Coriobacteriaceae|Olsenella|umbonata|
CGTGAGATGTTGGGTTAAGTCCCGCAACGAGCGCAACCCTCGTCGCATGTTGCCAGCGGTTCGGCCGGGCACCCATGCGAGACCGCCGGCGTCAAGCCGGAGGAAGGTGGGGATGACGTCAAGTCATCATGCCCCTTATGTCCTGGGCTGCACACGTGCTACAATGGCCGGCACAATGGGCTGCCACTGCGCGAGCAGGAGCGAATCCCCCAAAGCCGGTCCCAGTTCGGATTGGAGGCTGCAACCCGCCTCCA
>MG|5|V8|F|28|99.22|Deferribacteres|Deferribacteres|Deferribacterales|Deferribacteraceae|Mucispirillum|schaedleri|
CGTGAGGTGTTGGGTTAAGTCCCGCAACGAGCGCAACCCCTATTTCCAGTTGCTAACGGGTTAAGCTGAGCACTCTGGAGAGACTGCCAGCGATAAGCTGGAGGAAGGTGGGGACGACGTCAAGTCATCATGGCCCTTATGTCCAGGGCTACACACGTGCTACAATGGCATAATCAGAGGGAAGCAACTCCGAGAGGATAAGCGAATCTCATAAAGTATGTCTCAGTTCAGATTGCAGTCTGCAACTCGACTGCA
>MG|5|V8|F|10|98.82|Deferribacteres|Deferribacteres|Deferribacterales|Deferribacteraceae|Mucispirillum|schaedleri|
CGTGAGGTGTTGGGTTAAGTCCCGCAACGAGCGCAACCCCTATTTCCAGTTGCTAACGGTTTAAGCTGAGCACTCTGGAGAGACTGCCAGCGATAAGCTGGAGGAAGGTGGGGACGACGTCAAGTCATCATGGCCCTTATGTCCAGGGCTACACACGTGCTACAATGGCATAATCAGAGGGAAGCAACTCCGAGAGGATAAGCGAATCTCATAAAGTATGTCTCAGTTCAGATTGCAGTCTGCAACTCGACTGCA
>MG|5|V8|R|100|100.0|Firmicutes|Bacilli|Lactobacillales|Enterococcaceae|Enterococcus|cecorum|
TGTAGGCGAGTTGCAGCCTACAATCCGAACTGAGAAGAGCTTTAAGAGATTGGCTTAGCCTCGCGGCTTTGCGACTCGTTGTACTCTCCATTGTAGCACGTGTGTAGCCCAGGTCATAAGGGGCATGATGATTTGACGTCATCCCCACCTTCCTCCGCATTGTCTGCGGCAGTCTCGCTAGAGTGCCCAACTGAATGATGGCAACTAACAATAAGGGTTGCGCTCGTTGCGGGACTTAACCCAACATCTCACG
>MG|5|V8|F|13|99.21|Firmicutes|Bacilli|Lactobacillales|Enterococcaceae|Enterococcus|cecorum|
CGTGAGATGTTGGGTTAAGTCCCGCAACGAGCGCAACCCTTATTGTTAGTTGCCATCATTCAGTTGGGCACTCTAGCGAGACTGCCGCAGACAATGCGGAGGAAGGTGGGGATGACGTCAAATCATCATGCCCCTTATGACCTGGGCTACACACGTGCTACAATGGAGAGTACAACGAGTCGCAAAGCCGCGAGGCTAAGCCAATCTCTTAAAGCCGTTCTCAGTTCGGATTGTAGGCTGCAACTCGCCTACA
>MG|5|V8|F|215|100.0|Firmicutes|Bacilli|Lactobacillales|Enterococcaceae|Enterococcus|cecorum|
CGTGAGATGTTGGGTTAAGTCCCGCAACGAGCGCAACCCTTATTGTTAGTTGCCATCATTCAGTTGGGCACTCTAGCGAGACTGCCGCAGACAATGCGGAGGAAGGTGGGGATGACGTCAAATCATCATGCCCCTTATGACCTGGGCTACACACGTGCTACAATGGAGAGTACAACGAGTCGCAAAGCCGCGAGGCTAAGCCAATCTCTTAAAGCTCTTCTCAGTTCGGATTGTAGGCTGCAACTCGCCTACA
>MG|5|V8|F|16|98.81|Firmicutes|Bacilli|Lactobacillales|Enterococcaceae|Vagococcus|sp.|
CGTGAGATGTTGGGTTAAGTCCCGCAACGAGCGCAACCCTTATTGTTAGTTGCCATCATTCAGTTGGGCACTCTAGCGAGACTGCCGGTAATAAACCGGAGGAAGGTGGGGATGACGTCAAATCATCATGCCCCTTATGACCTGGGCTACACACGTGCTACAATGGACGGTACAACGAGTCGCAAGACCGCGAGGTTTAGCTAATCTCTTAAAGCCGTTCTCAGTTCGGATTGTAGGCTGCAACTCGCCTACA
>MG|5|V8|F|13|98.02|Firmicutes|Bacilli|Lactobacillales|Enterococcaceae|Vagococcus|sp.|
CGTGAGATGTTGGGTTAAGTCCCGCAACGAGCGCAACCCTTATTGTTAGTTGCCATCATTCAGTTGGGCACTCTAGCGAGACTGCCGGTAATAAACCGGAGGAAGGTGGGGACGACGTCAAGTCATCATGCCCCTTATGACCTGGGCTACACACGTGCTACAATGGACGGTACAACGAGTCGCAAGACCGCGAGGTTTAGCTAATCTCTTAAAGCCGTTCTCAGTTCGGATTGTAGGCTGCAACTCGCCTACA
>MG|5|V8|F|15|99.2|Firmicutes|Bacilli|Lactobacillales|Lactobacillaceae|Lactobacillus|agilis|
CGTGAGATGTTGGGTTAAGTCCCGCAACGAGCGCAACCCTTGTTGTCAGTTGCCAGCATTAAGTTGGGCACTCTGGCGAGACTGCCGGTGACAAACCGGAGGAAGGTGGGGACGACGTCAAGTCATCATGCCCCTTATGACCTGGGCTACACACGTGCTACAATGGACGGTACAACGAGTCGCAAACTCGCGAGGGTAAGCTAATCTCTTAAAGCCGTTCTCAGTTCGGATTGTAGGCTGCAACTCGCCTACA
>MG|5|V8|F|93|99.21|Firmicutes|Bacilli|Lactobacillales|Lactobacillaceae|Lactobacillus|agilis|
CGTGAGATGTTGGGTTAAGTCCCGCAACGAGCGCAACCCTTGTTGTCAGTTGCCAGCATTAAGTTGGGCACTCTGGCGAGACTGCCGGTGACAAACCGGAGGAAGGTGGGGACGACGTCAAGTCATCATGCCCCTTATGACCTGGGCTACACACGTGCTACAATGGACGGTACAACGAGTCGCAAACTCGCGAGGGCAAGCTAATCTCTTAAAGCCGTTCTCAGTTCGGATTGTAGGCTGCAACTCGCCTACAT
>MG|5|V8|R|43|99.6|Firmicutes|Bacilli|Lactobacillales|Lactobacillaceae|Lactobacillus|agilis|
TGTAGGCGAGTTGCAGCCTACAATCCGAACTGAGAACGGCTTTAAGAGATTAGCTTGCCCTCGCGAGTTTGCGACTCGTTGTACCGTCCATTGTAGCACGTGTGTAGCCCAGGTCATAAGGGGCATGATGACTTGACGTCGTCCCCACCTTCCTCCGGTTTGTCACCGGCAGTCTCGCCAGAGTGCCCAACTTAATGCTGGCAACTGACAACAAGGGTTGCGCTCGTTGCGGGACTTAACCCAACATCTCACG
>MG|5|V8|F|12|99.6|Firmicutes|Bacilli|Lactobacillales|Lactobacillaceae|Lactobacillus|alvi|
CGTGAGATGTTGGGTTAAGTCCCGCAACGAGCGCAACCCTTGTTACTAGTTGCCAGCATTTAGTTGGGCACTCTAGTGAGACTGCCGGTGACAAACCGGAGGAAGGTGGGGACGACGTCAGATCATCATGCCCCTTATGACCTGGGCTACACACGTGCTACAATGGACGGTACAACGAGTTGCAAACTCGCGAGGGCAAGCTAATCTCTTAAAACCGTTCTCAGTTCGGACTGCAGTCTGCAACTCGACTGCA
>MG|5|V8|F|17|100.0|Firmicutes|Bacilli|Lactobacillales|Lactobacillaceae|Lactobacillus|aviarius|
CGTGAGATGTTGGGTTAAGTCCCGCAACGAGCGCAACCCTTGTTGTCAGTTGCCATCATTCAGTTGGGCACTCTGGCGAGACTGCCGGTGATAAACCGGAGGAAGGTGGGGATGACGTCAAGTCATCATGCCCCTTATGACCTGGGCTACACACGTGCTACAATGGACGATACAACGAGTCGCGAGACCGCGAGGTTAAGCTAATCTCTTAAAGTCGTTCTCAGTTCGGATTGCAGGCTGCAACTCGCCTGCA
>MG|5|V8|R|82|99.6|Firmicutes|Bacilli|Lactobacillales|Lactobacillaceae|Lactobacillus|aviarius|
TGCAGGCGAGTTGCAGCCTGCAATCCGAACTGAGAACGACTTTAAGAGATTAGCTTAACCTCGCGGTCTCGCGACTCGTTGTATCGTCCATTGTAGCACGTGTGTAGCCCAGGTCATAAGGGGCATGATGACTTGACGTCATCCCCACCTTCCTCCGGTTTGTCACCGGCAGTCTCGCCAGAGTGCCCAACTAAATGATGGCAACTGACAACAAGGGTTGCGCTCGTTGCGGGACTTAACCCAACATCTCACG
>MG|5|V8|R|17|99.21|Firmicutes|Bacilli|Lactobacillales|Lactobacillaceae|Lactobacillus|aviarius|
TGCAGGCGAGTTGCAGCCTGCAATCCGAACTGAGAACGACTTTAAGAGATTAGCTTAACCTCGCGGTCTCGCGACTCGTTGTATCGTCCATTGTAGCACGTGTGTAGCCCAGGTCATAAGGGGCATGATGACTTGACGTCATCCCCACCTTCCTCCGGTTTGTCACCGGCAGTCTCGCCAGAGTGCCCAACTAAATGATGGCAACTAACAACAAGGGTTGCGCTCGTTGCGGGACTTAACCCAACATCTCACG
>MG|5|V8|F|124|99.6|Firmicutes|Bacilli|Lactobacillales|Lactobacillaceae|Lactobacillus|aviarius|
CGTGAGATGTTGGGTTAAGTCCCGCAACGAGCGCAACCCTTGTTGTCAGTTGCCATCATTTAGTTGGGCACTCTGGCGAGACTGCCGGTGACAAACCGGAGGAAGGTGGGGATGACGTCAAGTCATCATGCCCCTTATGACCTGGGCTACACACGTGCTACAATGGACGATACAACGAGTCGCGAGACCGCGAGGTTAAGCTAATCTCTTAAAGTCGTTCTCAGTTCGGATTGCAGGCTGCAACTCGCCTGCA
>MG|5|V8|F|46|99.21|Firmicutes|Bacilli|Lactobacillales|Lactobacillaceae|Lactobacillus|aviarius|
CGTGAGATGTTGGGTTAAGTCCCGCAACGAGCGCAACCCTTGTTGTTAGTTGCCATCATTTAGTTGGGCACTCTGGCGAGACTGCCGGTGACAAACCGGAGGAAGGTGGGGATGACGTCAAGTCATCATGCCCCTTATGACCTGGGCTACACACGTGCTACAATGGACGATACAACGAGTCGCGAGACCGCGAGGTTAAGCTAATCTCTTAAAGTCGTTCTCAGTTCGGATTGCAGGCTGCAACTCGCCTGCA
>MG|5|V8|F|12|99.2|Firmicutes|Bacilli|Lactobacillales|Lactobacillaceae|Lactobacillus|aviarius|
CGTGAGATGTTGGGTTAAGTCCCGCAACGAGCGCAACCCTTGTTGTCAGTTGCCATCATTTAGTTGGGCACTCTGGCGAGACTGCCGGTGACAAACCGGAGGAAGGTGGGGATGACGTCAAGTCATCATGCCCCTTATGACCTGGGCTACACACGTGCTACAATGGACGATACAACGAGTCGCGAGACCGCGAGGTTAAGCTAATCTCTTAAAGTCGTTCTCAGTTCGGATTGTAGGCTGCAACTCGCCTACA
>MG|5|V8|F|53|100.0|Firmicutes|Bacilli|Lactobacillales|Lactobacillaceae|Lactobacillus|frumenti|
CGTGAGATGTTGGGTTAAGTCCCGCAACGAGCGCAACCCTTGTTACTAGTTGCCAGCATTCAGTTGGGCACTCTAGTGAGACTGCCGGTGACAAACCGGAGGAAGGTGGGGACGACGTCAGATCATCATGCCCCTTATGACCTGGGCTACACACGTGCTACAATGGACGGTACAACGAGTTGCGAACTCGCGAGGGCAAGCTAATCTCTTAAAGCCGTTCTCAGTTCGGACTGTAGGCTGCAACTCGCCTACA
>MG|5|V8|R|26|100.0|Firmicutes|Bacilli|Lactobacillales|Lactobacillaceae|Lactobacillus|frumenti|
TGTAGGCGAGTTGCAGCCTACAGTCCGAACTGAGAACGGCTTTAAGAGATTAGCTTGCCCTCGCGAGTTCGCAACTCGTTGTACCGTCCATTGTAGCACGTGTGTAGCCCAGGTCATAAGGGGCATGATGATCTGACGTCGTCCCCACCTTCCTCCGGTTTGTCACCGGCAGTCTCACTAGAGTGCCCAACTGAATGCTGGCAACTAGTAACAAGGGTTGCGCTCGTTGCGGGACTTAACCCAACATCTCACG
>MG|5|V8|F|11|99.6|Firmicutes|Bacilli|Lactobacillales|Lactobacillaceae|Lactobacillus|frumenti|
CGTGAGATGTTGGGTTAAGTCCCGCAACGAGCGCAACCCTTGTTACTAGTTGCCAGCATTCAGTTGGGCACTCTAGTGAGACTGCCGGTGACAAACCGGAGGAAGGTGGGGACGACGTCAGATCATCATGCCCCTTATGACCTGGGCTACACACGTGCTACAATGGACGGTACAACGAGTTGCGAACTCGCGAGGGCAAGCTAATCTCTTAAAGCCGTTCTCAGTTCGGATTGTAGGCTGCAACTCGCCTACA
>MG|5|V8|F|75|99.21|Firmicutes|Bacilli|Lactobacillales|Lactobacillaceae|Lactobacillus|ingluviei|
CGTGAGATGTTGGGTTAAGTCCCGCAACGAGCGCAACCCTTGTTACTAGTTGCCAGCATTTAGTTGGGCACTCTAGTGAGACTGCCGGTGACAAACCGGAGGAAGGTGGGGACGACGTCAGATCATCATGCCCCTTATGACCTGGGCTACACACGTGCTACAATGGACGGTACAACGAGTTGCGAACTCGCGAGGGCAAGCTAATCTCTTAAAACCGTTCTCAGTTCGGACTGCAGTCTGCAACTCGACTGCAT
>MG|5|V8|R|33|99.21|Firmicutes|Bacilli|Lactobacillales|Lactobacillaceae|Lactobacillus|ingluviei|
TGCAGTCGAGTTGCAGACTGCAGTCCGAACTGAGAACGGTTTTAAGAGATTAGCTTGCCCTCGCGAGTTCGCAACTCGTTGTACCGTCCATTGTAGCACGTGTGTAGCCCAGGTCATAAGGGGCATGATGATCTGACGTCGTCCCCACCTTCCTCCGGTTTGTCACCGGCAGTCTCACTAGAGTGCCCAACTAAATGCTGGCAACTAGTAACAAGGGTTGCGCTCGTTGCGGGACTTAACCCAACATCTCACG
>MG|5|V8|F|10|99.6|Firmicutes|Bacilli|Lactobacillales|Lactobacillaceae|Lactobacillus|pontis|
CGTGAGATGTTGGGTTAAGTCCCGCAACGAGCGCAACCCTTGTTACTAGTTGCCAGCATTCAGTTGGGCACTCTAGTGAGACTGCCGGTGACAAACCGGAGGAAGGTGGGGACGACGTCAGATCATCATGCCCCTTATGACCTGGGCTACACACGTGCTACAATGGTCGGTACAACGAGTCGCTAACCCGCGAGGGCAAGCTAATCTCTTAAAGCCGATCTCAGTTCGGACTGTAGGCTGCAACTCGCCTACA
>MG|5|V8|F|10|99.2|Firmicutes|Bacilli|Lactobacillales|Lactobacillaceae|Lactobacillus|salivarius|
CGTGAGATGTTGGGTTAAGTCCCGCAACGAGCGCAACCCTTGTTGTCAGTTGCCAGCATTAAGTTGGGCACTCTGGCGAGACTGCCGGTGACAAACCGGAGGAAGGTGGGGACGACGTCAAGTCATCATGCCCCTTATGACCTGGGCTACACACGTGCTACAATGGACGGTACAACGAGTCGCAAGACCGCGAGGTTTAGCTAATCTCTTAAAGCCGTTCTCAGTTCGGATTGCAGGCTGCAACCCGCCTGCA
>MG|5|V8|F|13|99.21|Firmicutes|Bacilli|Lactobacillales|Lactobacillaceae|Lactobacillus|salivarius|
CGTGAGATGTTGGGTTAAGTCCCGCAACGAGCGCAACCCTTGTTGTCAGTTGCCAGCATTAAGTTGGGGCACTCTGGCGAGACTGCCGGTGACAAACCGGAGGAAGGTGGGGACGACGTCAAGTCATCATGCCCCTTATGACCTGGGCTACACACGTGCTACAATGGACGGTACAACGAGTCGCGAGACCGCGAGGTTTAGCTAATCTCTTAAAGCCGTTCTCAGTTCGGATTGTAGGCTGCAACTCGCCTACA
>MG|5|V8|R|13|100.0|Firmicutes|Bacilli|Lactobacillales|Lactobacillaceae|Lactobacillus|salivarius|
TGCAGGCGAGTTGCAGCCTACAATCCGAACTGAGAACGGCTTTAAGAGATTAGCTAAACCTCGCGGTCTTGCGACTCGTTGTACCGTCCATTGTAGCACGTGTGTAGCCCAGGTCATAAGGGGCATGATGACTTGACGTCGTCCCCACCTTCCTCCGGTTTGTCACCGGCAGTCTCGCCAGAGTGCCCAACTTAATGCTGGCAACTGACAACAAGGGTTGCGCTCGTTGCGGGACTTAACCCAACATCTCACG
>MG|5|V8|F|68|99.6|Firmicutes|Bacilli|Lactobacillales|Lactobacillaceae|Lactobacillus|salivarius|
CGTGAGATGTTGGGTTAAGTCCCGCAACGAGCGCAACCCTTGTTGTCAGTTGCCAGCATTAAGTTGGGCACTCTGGCGAGACTGCCGGTGACAAACCGGAGGAAGGTGGGGACGACGTCAAGTCATCATGCCCCTTATGACCTGGGCTACACACGTGCTACAATGGACGGTACAACGAGTCGCAAGACCGCGAGGTTTAGCTAATCTCTTAAGCCGTTCTCAGTTCGGATTGTAGGCTGCAACTCGCCTACA
>MG|5|V8|R|27|99.6|Firmicutes|Bacilli|Lactobacillales|Lactobacillaceae|Lactobacillus|salivarius|
TGTAGGCGAGTTGCAGCCTACAATCCGAACTGAGAACGGCTTAAGAGATTAGCTAAACCTCGCGGTCTTGCGACTCGTTGTACCGTCCATTGTAGCACGTGTGTAGCCCAGGTCATAAGGGGCATGATGACTTGACGTCGTCCCCACCTTCCTCCGGTTTGTCACCGGCAGTCTCGCCAGAGTGCCCAACTTAATGCTGGCAACTGACAACAAGGGTTGCGCTCGTTGCGGGACTTAACCCAACATCTCACG
>MG|5|V8|F|22|99.21|Firmicutes|Bacilli|Lactobacillales|Lactobacillaceae|Lactobacillus|salivarius|
CGTGAGATGTTGGGTTAAGTCCCGCAACGAGCGCAACCCTTGTTGTCAGTTGCCAGCATTAAGTTGGGCACTCTGGCGAGACTGCCGGTGACAAACCGGAGGGAAGGTGGGGACGACGTCAAGTCATCATGCCCCTTATGACCTGGGCTACACACGTGCTACAATGGACGGTACAACGAGTCGCGAGACCGCGAGGTTTAGCTAATCTCTTAAAGCCGTTCTCAGTTCGGATTGTAGGCTGCAACTCGCCTACA
>MG|5|V8|F|10|99.2|Firmicutes|Bacilli|Lactobacillales|Lactobacillaceae|Lactobacillus|salivarius|
CGTGAGATGTTGGGTTAAGTCCCGCAACGAGCGCAACCCTTGTTGTCAGTTGCCAGCATTAAGTTGGGCACTCTGGCGAGACTGCCGGTGACAAACCGGAGGAAGGTGGGGACGACGTCAAGTCATCATGCCCCTTATGACCTGGGCTACACACGTGCTACAATGGACGGTACAACGAGTCGCGAGACCGCGAGGTTTAGCTAATCTCTTAAAGCCGTTCTCAGTTCGGATTGTAGGCTGCAACCCGCCTGCA
>MG|5|V8|F|67|99.61|Firmicutes|Bacilli|Lactobacillales|Lactobacillaceae|Lactobacillus|salivarius|
CGTGAGATGTTGGGTTAAGTCCCGCAACGAGCGCAACCCTTGTTGTCAGTTGCCAGCATTAAGTTGGGCACTCTGGCGAGACTGCCGGTGACAAACCGGAGGGAAGGTGGGGACGACGTCAAGTCATCATGCCCCTTATGACCTGGGCTACACACGTGCTACAATGGACGGTACAACGAGTCGCAAGACCGCGAGGTTTAGCTAATCTCTTAAAGCCGTTCTCAGTTCGGATTGTAGGCTGCAACTCGCCTACA
>MG|5|V8|R|594|99.6|Firmicutes|Bacilli|Lactobacillales|Lactobacillaceae|Lactobacillus|salivarius|
TGTAGGCGAGTTGCAGCCTACAATCCGAACTGAGAACGGCTTTAAGAGATTAGCTAAACCTCGCGGTCTCGCGACTCGTTGTACCGTCCATTGTAGCACGTGTGTAGCCCAGGTCATAAGGGGCATGATGACTTGACGTCGTCCCCACCTTCCTCCGGTTTGTCACCGGCAGTCTCGCCAGAGTGCCCAACTTAATGCTGGCAACTGACAACAAGGGTTGCGCTCGTTGCGGGACTTAACCCAACATCTCACG
>MG|5|V8|R|14|99.6|Firmicutes|Bacilli|Lactobacillales|Lactobacillaceae|Lactobacillus|salivarius|
TGTAGGCGAGTTGCAGCCTACAATCCGAACTGAGAACGGCTTTAAGAGATTAGCTAAACCTCGCGGTCTTGCGACTCGTTGTACCGTCCATTGTAGCACGTGTGTAGCCCAGGTCATAAGGGGCATGATGACTTGACGTCGTCCCACCTTCCTCCGGTTTGTCACCGGCAGTCTCGCCAGAGTGCCCAACTTAATGCTGGCAACTGACAACAAGGGTTGCGCTCGTTGCGGGACTTAACCCAACATCTCACG
>MG|5|V8|F|17|99.21|Firmicutes|Bacilli|Lactobacillales|Lactobacillaceae|Lactobacillus|salivarius|
CGTGAGATGTTGGGTTAAGTCCCGCAACGAGCGCAACCCTTGTTGTCAGTTGCCAGCATTAAGTTGGGCACTCTGGCGAGACTGCCGGTGACAAACCGGAGGAAGGTGGGGACGACGTCAAGTCATCATGCCCCTTATGACCTGGGCTACACACGTGCTACAATGGACGGTACAACGAGTCGCGAGACCGCGAGGTTAGCTAATCTCTTAAAGCCGTTCTCAGTTCGGATTGTAGGCTGCAACTCGCCTACA
>MG|5|V8|F|16|99.6|Firmicutes|Bacilli|Lactobacillales|Lactobacillaceae|Lactobacillus|salivarius|
CGTGAGATGTTGGGTTAAGTCCCGCAACGAGCGCAACCCTTGTTGTCAGTTGCCAGCATTAAGTTGGGCACTCTGGCGAGACTGCCGGTGACAAACCGGAGGAAGGTGGGGACGACGTCAAGTCATCATGCCCCTTATGACCTGGGCTACACACGTGCTACAATGGACGGTACAACGAGTCGCAAGACCGCGAGGTTTAGCTAATCTCTTAAAGCCGTTCTCAGTTCGGACTGTAGGCTGCAACTCGCCTACA
>MG|5|V8|F|12|99.61|Firmicutes|Bacilli|Lactobacillales|Lactobacillaceae|Lactobacillus|salivarius|
CGTGAGATGTTGGGTTAAGTCCCGCAACGAGCGCAACCCTTGTTGTCAGTTGCCAGCATTAAGTTGGGCACTCTGGGCGAGACTGCCGGTGACAAACCGGAGGAAGGTGGGGACGACGTCAAGTCATCATGCCCCTTATGACCTGGGCTACACACGTGCTACAATGGACGGTACAACGAGTCGCAAGACCGCGAGGTTTAGCTAATCTCTTAAAGCCGTTCTCAGTTCGGATTGTAGGCTGCAACTCGCCTACA
>MG|5|V8|R|10|99.21|Firmicutes|Bacilli|Lactobacillales|Lactobacillaceae|Lactobacillus|salivarius|
TGTAGGCGAGTTGCAGCCTACAATCCGAACTGAGAACGGCTTTAAGAGATTAGCTAAACCTCGCGGTCTCGCGACTCGTTGTACCGTCCATTGTAGCACGTGTGTAGCCCAGGTCATAAGGGGCATGATGACTTGACGTCGTCCCCACCTTCCTCCGGTTGTCACCGGCAGTCTCGCCAGAGTGCCCAACTTAATGCTGGCAACTGACAACAAGGGTTGCGCTCGTTGCGGGACTTAACCCAACATCTCACG
>MG|5|V8|F|19|99.61|Firmicutes|Bacilli|Lactobacillales|Lactobacillaceae|Lactobacillus|salivarius|
CGTGAGATGTTGGGTTAAGTCCCGCAACGAGCGCAACCCTTGTTGTCAGTTGCCAGCATTAAGTTGGGCACTCTGGCGAGACTGCCGGTGACGAAACCGGAGGAAGGTGGGGACGACGTCAAGTCATCATGCCCCTTATGACCTGGGCTACACACGTGCTACAATGGACGGTACAACGAGTCGCAAGACCGCGAGGTTTAGCTAATCTCTTAAAGCCGTTCTCAGTTCGGATTGTAGGCTGCAACTCGCCTACA
>MG|5|V8|R|10|99.6|Firmicutes|Bacilli|Lactobacillales|Lactobacillaceae|Lactobacillus|salivarius|
TGTAGGCGAGTTGCAGCCTACAATCCGAACTGAGAACGGCTTTAAGAGATTAGCTAAACCTCGCGGTCTTGCGACTCGTTGTACCGTCCATTGTAGCACGTGTGTAGCCCAGGTCATAAGGGGCATGATGACTTGACGTCGTCCCCACCTTCCTCCGGTTTGTCACCGCAGTCTCGCCAGAGTGCCCAACTTAATGCTGGCAACTGACAACAAGGGTTGCGCTCGTTGCGGGACTTAACCCAACATCTCACG
>MG|5|V8|F|11|99.21|Firmicutes|Bacilli|Lactobacillales|Lactobacillaceae|Lactobacillus|salivarius|
CGTGAGATGTTGGGTTAAGTCCCGCAACGAGCGCAACCCTTGTTGTCAGTTGCCAGCATTAAGTTGGGCACTCTGGCGAGACTGCCGGTGACGAAACCGGAGGAAGGTGGGGACGACGTCAAGTCATCATGCCCCTTATGACCTGGGCTACACACGTGCTACAATGGACGGTACAACGAGTCGCGAGACCGCGAGGTTTAGCTAATCTCTTAAAGCCGTTCTCAGTTCGGATTGTAGGCTGCAACTCGCCTACA
>MG|5|V8|F|55|99.6|Firmicutes|Bacilli|Lactobacillales|Lactobacillaceae|Lactobacillus|salivarius|
CGTGAGATGTTGGGTTAAGTCCCGCAACGAGCGCAACCCTTGTTGTCAGTTGCCAGCATTAAGTTGGGCACTCTGGCGAGACTGCCGGTGACAAACCGGAGGAAGGTGGGGACGACGTCAAGTCATCATGCCCCTTATGACCTGGGCTACACACGTGCTACAATGGACGGTACAACGAGTCGCAAGACGCGAGGTTTAGCTAATCTCTTAAAGCCGTTCTCAGTTCGGATTGTAGGCTGCAACTCGCCTACA
>MG|5|V8|R|11|99.21|Firmicutes|Bacilli|Lactobacillales|Lactobacillaceae|Lactobacillus|salivarius|
TGTAGGCGAGTTGCAGCCTACAATCCGAACTGAGAACGGCTTTAAGAGATTAGCTAAACCTCGCGTCTCGCGACTCGTTGTACCGTCCATTGTAGCACGTGTGTAGCCCAGGTCATAAGGGGCATGATGACTTGACGTCGTCCCCACCTTCCTCCGGTTTGTCACCGGCAGTCTCGCCAGAGTGCCCAACTTAATGCTGGCAACTGACAACAAGGGTTGCGCTCGTTGCGGGACTTAACCCAACATCTCACG
>MG|5|V8|R|14|99.21|Firmicutes|Bacilli|Lactobacillales|Lactobacillaceae|Lactobacillus|salivarius|
TGTAGGCGAGTTGCAGCCTACAATCCGAACTGAGAACGGCTTTAAGAGATTAGCTAACCTCGCGGTCTCGCGACTCGTTGTACCGTCCATTGTAGCACGTGTGTAGCCCAGGTCATAAGGGGCATGATGACTTGACGTCGTCCCCACCTTCCTCCGGTTTGTCACCGGCAGTCTCGCCAGAGTGCCCAACTTAATGCTGGCAACTGACAACAAGGGTTGCGCTCGTTGCGGGACTTAACCCAACATCTCACG
>MG|5|V8|F|20|99.61|Firmicutes|Bacilli|Lactobacillales|Lactobacillaceae|Lactobacillus|salivarius|
CGTGAGATGTTGGGTTAAGTCCCGCAACGAGCGCAACCCTTGTTGTCAGTTGCCAGCATTAAGTTGGGGCACTCTGGCGAGACTGCCGGTGACAAACCGGAGGAAGGTGGGGACGACGTCAAGTCATCATGCCCCTTATGACCTGGGCTACACACGTGCTACAATGGACGGTACAACGAGTCGCAAGACCGCGAGGTTTAGCTAATCTCTTAAAGCCGTTCTCAGTTCGGATTGTAGGCTGCAACTCGCCTACA
>MG|5|V8|F|21|99.21|Firmicutes|Bacilli|Lactobacillales|Lactobacillaceae|Lactobacillus|salivarius|
CGTGAGATGTTGGGTTAAGTCCCGCAACGAGCGCAACCCTTGTTGTCAGTTGCCAGCATTAAGTTGGGCACTCTGGCGAGACTGCCGGTGACAACCGGAGGAAGGTGGGGACGACGTCAAGTCATCATGCCCCTTATGACCTGGGCTACACACGTGCTACAATGGACGGTACAACGAGTCGCGAGACCGCGAGGTTTAGCTAATCTCTTAAAGCCGTTCTCAGTTCGGATTGTAGGCTGCAACTCGCCTACA
>MG|5|V8|R|12|99.21|Firmicutes|Bacilli|Lactobacillales|Lactobacillaceae|Lactobacillus|salivarius|
TGTAGGCGAGTTGCAGCCTACAATCCGAACTGAGAACGGCTTTAAGAGATTAGCTAAACCTCGCGGTCTCGCGACTCGTTGTACCGTCCATTGTAGCACGTGTGTAGCCCAGGTCATAAGGGGCATGATGACTTGACGTCGTCCCCACCTTCCCTCCGGTTTGTCACCGGCAGTCTCGCCAGAGTGCCCAACTTAATGCTGGCAACTGACAACAAGGGTTGCGCTCGTTGCGGGACTTAACCCAACATCTCACG
>MG|5|V8|F|16|99.21|Firmicutes|Bacilli|Lactobacillales|Lactobacillaceae|Lactobacillus|salivarius|
CGTGAGATGTTGGGTTAAGTCCCGCAACGAGCGCAACCCTTGTTGTCAGTTGCCAGCATTAAGTTGGGCACTCTGGCGAGACTGCCGGTGACAAACCGGAGGAAGGTGGGGACGACGTCAAGTCATCATGCCCCTTATGACCTGGGCTACACACGTGCTACAATGGACGGTACAACGAGTCGCGAGACCGCGAGGTTTTAGCTAATCTCTTAAAGCCGTTCTCAGTTCGGATTGTAGGCTGCAACTCGCCTACA
>MG|5|V8|F|12|99.61|Firmicutes|Bacilli|Lactobacillales|Lactobacillaceae|Lactobacillus|salivarius|
CGTGAGATGTTGGGTTAAGTCCCGCAACGAGCGCAACCCTTGTTGTCAGTTGCCAGCATTAAGTTGGGCACTCTGGCGAGACTGCCGGTGACAAACCGGAGGAAGGTGGGGACGGACGTCAAGTCATCATGCCCCTTATGACCTGGGCTACACACGTGCTACAATGGACGGTACAACGAGTCGCAAGACCGCGAGGTTTAGCTAATCTCTTAAAGCCGTTCTCAGTTCGGATTGTAGGCTGCAACTCGCCTACA
>MG|5|V8|F|20|99.21|Firmicutes|Bacilli|Lactobacillales|Lactobacillaceae|Lactobacillus|salivarius|
CGTGAGATGTTGGGTTAAGTCCCGCAACGAGCGCAACCCTTGTTGTCAGTTGCCAGCATTAAGTTGGGCACTCTGGCGAGACTGCCGGTGACAAACCGGAGGAAGGTGGGGACGACGTCAAGTCATCATGCCCCTTATGACCTGGGCTACACACGTGCTACAATGGACGGTACAACGAGTCGCAAGACCGCGAGGTTTAGCTAATCTCTTAAAGCCAATCTCAGTTCGGATTGTAGGCTGCAACTCGCCTACA
>MG|5|V8|F|27|99.61|Firmicutes|Bacilli|Lactobacillales|Lactobacillaceae|Lactobacillus|salivarius|
CGTGAGATGTTGGGTTAAGTCCCGCAACGAGCGCAACCCTTGTTGTCAGTTGCCAGCATTAAGTTGGGCACTCTGGCGAGACTGCCGGTGACAAACCGGAGGAAGGTGGGGACGACGTCAAGTCATCATGCCCCTTATGACCTGGGCTACACACGTGCTACAATGGACGGTACAACGAGTCGCAAGACCGCGAGGTTTTAGCTAATCTCTTAAAGCCGTTCTCAGTTCGGATTGTAGGCTGCAACTCGCCTACA
>MG|5|V8|F|21|99.21|Firmicutes|Bacilli|Lactobacillales|Lactobacillaceae|Lactobacillus|salivarius|
CGTGAGATGTTGGGTTAAGTCCCGCAACGAGCGCAACCCTTGTTGTCAGTTGCCAGCATTAAGTTGGGCACTCTGGCGAGACTGCCGGTGACAAACCGGAGGAAGGTGGGGACGACGTCAAGTCATCATGCCCCTTATGACCTGGGCTACACACGTGCTACAATGGACGGTACAACGAGTCGCGAGACCGCGAGGTTTAGCTAATCTCTTAAGCCGTTCTCAGTTCGGATTGTAGGCTGCAACTCGCCTACA
>MG|5|V8|F|14|99.6|Firmicutes|Bacilli|Lactobacillales|Lactobacillaceae|Lactobacillus|salivarius|
CGTGAGGTGTTGGGTTAAGTCCCGCAACGAGCGCAACCCTTGTTGTCAGTTGCCAGCATTAAGTTGGGCACTCTGGCGAGACTGCCGGTGACAAACCGGAGGAAGGTGGGGACGACGTCAAGTCATCATGCCCCTTATGACCTGGGCTACACACGTGCTACAATGGACGGTACAACGAGTCGCAAGACCGCGAGGTTTAGCTAATCTCTTAAAGCCGTTCTCAGTTCGGATTGTAGGCTGCAACTCGCCTACA
>MG|5|V8|F|11|99.61|Firmicutes|Bacilli|Lactobacillales|Lactobacillaceae|Lactobacillus|salivarius|
CGTGAGATGTTGGGTTAAGTCCCGCAACGAGCGCAACCCTTGTTGTCAGTTGCCAGCATTAAGTTGGGCACTCTGGCGAGACTGCCGGTGACAAACCGGAGGAAGGTGGGGGACGACGTCAAGTCATCATGCCCCTTATGACCTGGGCTACACACGTGCTACAATGGACGGTACAACGAGTCGCAAGACCGCGAGGTTTAGCTAATCTCTTAAAGCCGTTCTCAGTTCGGATTGTAGGCTGCAACTCGCCTACA
>MG|5|V8|F|11|99.22|Firmicutes|Bacilli|Lactobacillales|Lactobacillaceae|Lactobacillus|salivarius|
CGTGAGATGTTGGGTTAAGTCCCGCAACGAGCGCAACCCTTGTTGTCAGTTGCCAGCATTAAGTTGGGCACTCTGGCGAGACTGCCGGTGACAAACCGGAGGAAAGGTGGGGACGACGGTCAAGTCATCATGCCCCTTATGACCTGGGCTACACACGTGCTACAATGGACGGTACAACGAGTCGCAAGACCGCGAGGTTTAGCTAATCTCTTAAAGCCGTTCTCAGTTCGGATTGTAGGCTGCAACTCGCCTACA
>MG|5|V8|R|29|99.6|Firmicutes|Bacilli|Lactobacillales|Lactobacillaceae|Lactobacillus|salivarius|
TGTAGGCGAGTTGCAGCCTACAATCCGAACTGAGAACGACTTTAAGAGATTAGCTAAACCTCGCGGTCTTGCGACTCGTTGTACCGTCCATTGTAGCACGTGTGTAGCCCAGGTCATAAGGGGCATGATGACTTGACGTCGTCCCCACCTTCCTCCGGTTTGTCACCGGCAGTCTCGCCAGAGTGCCCAACTTAATGCTGGCAACTGACAACAAGGGTTGCGCTCGTTGCGGGACTTAACCCAACATCTCACG
>MG|5|V8|F|11|99.22|Firmicutes|Bacilli|Lactobacillales|Lactobacillaceae|Lactobacillus|salivarius|
CGTGAGATGTTGGGTTAAGTCCCGCAACGAGCGCAACCCTTGTTGTCAGTTGCCAGCATTAAGTTGGGCACTCTGGCGAGACTGCCGGTCGACAAACCGGAGGGAAGGTGGGGACGACGTCAAGTCATCATGCCCCTTATGACCTGGGCTACACACGTGCTACAATGGACGGTACAACGAGTCGCGAGACCGCGAGGTTTAGCTAATCTCTTAAAGCCGTTCTCAGTTCGGATTGTAGGCTGCAACTCGCCTACA
>MG|5|V8|R|25|99.61|Firmicutes|Bacilli|Lactobacillales|Lactobacillaceae|Lactobacillus|salivarius|
TGTAGGCGAGTTGCAGCCTACAATCCGAACTGAGAACGGCTTTAAGAGATTAGCTAAACCTCGCGGTCTTGCGACTCGTTGTACCGTCCATTGTAGCACGTGTGTAGCCCAGGTCATAAGGGGCATGATGACTTGACCGTCGTCCCCACCTTCCTCCGGTTTGTCACCGGCAGTCTCGCCAGAGTGCCCAACTTAATGCTGGCAACTGACAACAAGGGTTGCGCTCGTTGCGGGACTTAACCCAACATCTCACG
>MG|5|V8|F|13|99.6|Firmicutes|Bacilli|Lactobacillales|Lactobacillaceae|Lactobacillus|salivarius|
TGTGAAATGTTGGGTTAAGTCCCGCAACGAGCGCAACCCTTGTTGTCAGTTGCCAGCATTAAGTTGGGCACTCTGGCGAGACTGCCGGTGACAAACCGGAGGAAGGTGGGGACGACGTCAAGTCATCATGCCCCTTATGACCTGGGCTACACACGTGCTACAATGGACGGTACAACGAGTCGCAAGACCGCGAGGTTTAGCTAATCTCTTAAAGCCGTTCTCAGTTCGGATTGTAGGCTGCAACTCGCCTACA
>MG|5|V8|R|13|99.21|Firmicutes|Bacilli|Lactobacillales|Lactobacillaceae|Lactobacillus|salivarius|
TGTAGGCGAGTTGCAGCCTACAATCCGAACTGAGAACGGCTTTAAGAGATTAGCTAAACCTCGCGGTCTCGCGACTCGTTGTACCGTCCATTGTAGCACGTGTGTAGCCCAGGTCATAAGGGGCATGATGACTTGACCGTCGTCCCCACCTTCCTCCGGTTTGTCACCGGCAGTCTCGCCAGAGTGCCCAACTTAATGCTGGCAACTGACAACAAGGGTTGCGCTCGTTGCGGGACTTAACCCAACATCTCACG
>MG|5|V8|R|13|99.21|Firmicutes|Bacilli|Lactobacillales|Lactobacillaceae|Lactobacillus|salivarius|
TGTAGGCGAGTTGCAGCCTACAATCCGAACTGAGAACGGCTTTAAGAGATTAGCTAAAACCTCGCGGTCTCGCGACTCGTTGTACCGTCCATTGTAGCACGTGTGTAGCCCAGGTCATAAGGGGCATGATGACTTGACGTCGTCCCCACCTTCCTCCGGTTTGTCACCGGCAGTCTCGCCAGAGTGCCCAACTTAATGCTGGCAACTGACAACAAGGGTTGCGCTCGTTGCGGGACTTAACCCAACATCTCACG
>MG|5|V8|F|37|99.6|Firmicutes|Bacilli|Lactobacillales|Lactobacillaceae|Lactobacillus|salivarius|
CGTGAGATGTTGGGTTAAGTCCCGCAACGAGCGCAACCCTTGTTGTCAGTTGCCAGCATTAAGTTGGGCACTCTGGCGAGACTGCCGGTGACAAACCGGAGGAAGGTGGGGACGACGTCAAGTCATCATGCCCCTTATGACCTGGGCTACACACGTGCTACAATGGACGGTACAACGAGTCGCAAGACCGCGAGGTTAGCTAATCTCTTAAAGCCGTTCTCAGTTCGGATTGTAGGCTGCAACTCGCCTACA
>MG|5|V8|R|48|99.61|Firmicutes|Bacilli|Lactobacillales|Lactobacillaceae|Lactobacillus|salivarius|
TGTAGGCGAGTTGCAGCCTACAATCCGAACTGAGAACGGCTTTAAGAGATTAGCTAAACCTCGCGGTCTTGCGACTCGTTGTACCGTCCATTGTAGCACGTGTGTAGCCCAGGTCATAAGGGGCATGATGACTTGACGTCGTCCCCACCTTCCCTCCGGTTTGTCACCGGCAGTCTCGCCAGAGTGCCCAACTTAATGCTGGCAACTGACAACAAGGGTTGCGCTCGTTGCGGGACTTAACCCAACATCTCACG
>MG|5|V8|F|27|99.21|Firmicutes|Bacilli|Lactobacillales|Lactobacillaceae|Lactobacillus|salivarius|
CGTGAGATGTTGGGTTAAGTCCCGCAACGAGCGCAACCCTTGTTGTCAGTTGCCAGCATTAAGTTGGGCACTCTGGCGAGACTGCCGGTGACAAACCGGAGGAAGGTGGGGACGACGGTCAAGTCATCATGCCCCTTATGACCTGGGCTACACACGTGCTACAATGGACGGTACAACGAGTCGCGAGACCGCGAGGTTTAGCTAATCTCTTAAAGCCGTTCTCAGTTCGGATTGTAGGCTGCAACTCGCCTACA
>MG|5|V8|F|15|99.6|Firmicutes|Bacilli|Lactobacillales|Lactobacillaceae|Lactobacillus|salivarius|
CGTGAGATGTTGGGTTAAGTCCCGCAACGAGCGCAACCCTTGTTGTCAGTTGCCAGCATTAAGTTGGGCACTCTGGCGAGACTGCGGTGACAAACCGGAGGAAGGTGGGGACGACGTCAAGTCATCATGCCCCTTATGACCTGGGCTACACACGTGCTACAATGGACGGTACAACGAGTCGCAAGACCGCGAGGTTTAGCTAATCTCTTAAAGCCGTTCTCAGTTCGGATTGTAGGCTGCAACTCGCCTACA
>MG|5|V8|F|25|99.22|Firmicutes|Bacilli|Lactobacillales|Lactobacillaceae|Lactobacillus|salivarius|
CGTGAGATGTTGGGTTAAGTCCCGCAACGAGCGCAACCCTTGTTGTCAGTTGCCAGCATTAAGTTGGGCACTCTGGCGAGACTGCCGGTCGACAAACCGGAGGGAAGGTGGGGACGACGTCAAGTCATCATGCCCCTTATGACCTGGGCTACACACGTGCTACAATGGACGGTACAACGAGTCGCAAGACCGCGAGGTTTAGCTAATCTCTTAAAGCCGTTCTCAGTTCGGATTGTAGGCTGCAACTCGCCTACA
>MG|5|V8|F|13|99.6|Firmicutes|Bacilli|Lactobacillales|Lactobacillaceae|Lactobacillus|salivarius|
CGTGAGATGTTGGGTTAAGTCCCGCAACGAGCGCAACCCTTATTGTCAGTTGCCAGCATTAAGTTGGGCACTCTGGCGAGACTGCCGGTGACAAACCGGAGGAAGGTGGGGACGACGTCAAGTCATCATGCCCCTTATGACCTGGGCTACACACGTGCTACAATGGACGGTACAACGAGTCGCAAGACCGCGAGGTTTAGCTAATCTCTTAAAGCCGTTCTCAGTTCGGATTGTAGGCTGCAACTCGCCTACA
>MG|5|V8|F|10|99.6|Firmicutes|Bacilli|Lactobacillales|Lactobacillaceae|Lactobacillus|salivarius|
CGTGGGATGTTGGGTTAAGTCCCGCAACGAGCGCAACCCTTGTTGTCAGTTGCCAGCATTAAGTTGGGCACTCTGGCGAGACTGCCGGTGACAAACCGGAGGAAGGTGGGGACGACGTCAAGTCATCATGCCCCTTATGACCTGGGCTACACACGTGCTACAATGGACGGTACAACGAGTCGCAAGACCGCGAGGTTTAGCTAATCTCTTAAAGCCGTTCTCAGTTCGGATTGTAGGCTGCAACTCGCCTACA
>MG|5|V8|R|23|99.6|Firmicutes|Bacilli|Lactobacillales|Lactobacillaceae|Lactobacillus|salivarius|
TGTAGGCGAGTTGCAGCCTACAATCCGAACTGAGAACGGCTTTAAGAGATTAGCTAACCTCGCGGTCTTGCGACTCGTTGTACCGTCCATTGTAGCACGTGTGTAGCCCAGGTCATAAGGGGCATGATGACTTGACGTCGTCCCCACCTTCCTCCGGTTTGTCACCGGCAGTCTCGCCAGAGTGCCCAACTTAATGCTGGCAACTGACAACAAGGGTTGCGCTCGTTGCGGGACTTAACCCAACATCTCACG
>MG|5|V8|F|26|99.6|Firmicutes|Bacilli|Lactobacillales|Lactobacillaceae|Lactobacillus|salivarius|
CGTGAGATGTTGGGTTAAGTCCCGCAACGAGCGCAACCCTTGTTGTCAGTTGCCAGCATTAAGTTGGGCACTCTGGCGAGACTGCCGGTGACAAACCGGAGGAAGGTGGGACGACGTCAAGTCATCATGCCCCTTATGACCTGGGCTACACACGTGCTACAATGGACGGTACAACGAGTCGCAAGACCGCGAGGTTTAGCTAATCTCTTAAAGCCGTTCTCAGTTCGGATTGTAGGCTGCAACTCGCCTACA
>MG|5|V8|F|10|99.6|Firmicutes|Bacilli|Lactobacillales|Lactobacillaceae|Lactobacillus|salivarius|
CGTGAGATGTTGGGTTAAGTCCCGCAACGAGCGCAACCCTTGTTGTCAGTTGCCAGCATTAAGTTGGGCACTCTGGCGAGACTGCCGGTGACAAACCGGAGGAAGGTGGGGACGACGTCAAGTCATCATGCCCCTTATGACCTGGGCTACACACGTGCTACAATGGACGGTACAACGAGTCGCAAGACCGCGAGGTTTAGCTAATCTCTTAAAGCCGTTCTCAGCTCGGATTGTAGGCTGCAACTCGCCTACA
>MG|5|V8|F|82|99.6|Firmicutes|Bacilli|Lactobacillales|Lactobacillaceae|Lactobacillus|salivarius|
CGTGAGATGTTGGGTTAAGTCCCGCAACGAGCGCAACCCTTGTTGTCAGTTGCCAGCATTAAGTTGGGCACTCTGGCGAGACTGCCGGTGACAAACCGGAGGAAGGTGGGGACGACGTCAAGTCATCATGCCCCTTATGACCTGGGCTACACACGTGCTACAATGGACGGTACAACGAGTCGCAAGACCGCGAGGTTTAGCTAATCTCTTAAAGTCGTTCTCAGTTCGGATTGTAGGCTGCAACTCGCCTACA
>MG|5|V8|F|3419|100.0|Firmicutes|Bacilli|Lactobacillales|Lactobacillaceae|Lactobacillus|salivarius|
CGTGAGATGTTGGGTTAAGTCCCGCAACGAGCGCAACCCTTGTTGTCAGTTGCCAGCATTAAGTTGGGCACTCTGGCGAGACTGCCGGTGACAAACCGGAGGAAGGTGGGGACGACGTCAAGTCATCATGCCCCTTATGACCTGGGCTACACACGTGCTACAATGGACGGTACAACGAGTCGCAAGACCGCGAGGTTTAGCTAATCTCTTAAAGCCGTTCTCAGTTCGGATTGTAGGCTGCAACTCGCCTACAT
>MG|5|V8|R|13|99.21|Firmicutes|Bacilli|Lactobacillales|Lactobacillaceae|Lactobacillus|salivarius|
TGTAGGCGAGTTGCAGCCTACAATCCGAACTGAGAACGGCTTAAGAGATTAGCTAAACCTCGCGGTCTCGCGACTCGTTGTACCGTCCATTGTAGCACGTGTGTAGCCCAGGTCATAAGGGGCATGATGACTTGACGTCGTCCCCACCTTCCTCCGGTTTGTCACCGGCAGTCTCGCCAGAGTGCCCAACTTAATGCTGGCAACTGACAACAAGGGTTGCGCTCGTTGCGGGACTTAACCCAACATCTCACGG
>MG|5|V8|R|1614|100.0|Firmicutes|Bacilli|Lactobacillales|Lactobacillaceae|Lactobacillus|salivarius|
TGTAGGCGAGTTGCAGCCTACAATCCGAACTGAGAACGGCTTTAAGAGATTAGCTAAACCTCGCGGTCTTGCGACTCGTTGTACCGTCCATTGTAGCACGTGTGTAGCCCAGGTCATAAGGGGCATGATGACTTGACGTCGTCCCCACCTTCCTCCGGTTTGTCACCGGCAGTCTCGCCAGAGTGCCCAACTTAATGCTGGCAACTGACAACAAGGGTTGCGCTCGTTGCGGGACTTAACCCAACATCTCACG
>MG|5|V8|F|1290|99.6|Firmicutes|Bacilli|Lactobacillales|Lactobacillaceae|Lactobacillus|salivarius|
CGTGAGATGTTGGGTTAAGTCCCGCAACGAGCGCAACCCTTGTTGTCAGTTGCCAGCATTAAGTTGGGCACTCTGGCGAGACTGCCGGTGACAAACCGGAGGAAGGTGGGGACGACGTCAAGTCATCATGCCCCTTATGACCTGGGCTACACACGTGCTACAATGGACGGTACAACGAGTCGCGAGACCGCGAGGTTTAGCTAATCTCTTAAAGCCGTTCTCAGTTCGGATTGTAGGCTGCAACTCGCCTACAG
>MG|5|V8|F|58|99.6|Firmicutes|Bacilli|Lactobacillales|Lactobacillaceae|Lactobacillus|salivarius|
CGTGAGATGTTGGGTTAAGTCCCGCAACGAGCGCAACCCTTGTTGTCAGTTGCCAGCATTAAGTTGGGCACTCTGGCGAGACTGCCGGTGACAACCGGAGGAAGGTGGGGACGACGTCAAGTCATCATGCCCCTTATGACCTGGGCTACACACGTGCTACAATGGACGGTACAACGAGTCGCAAGACCGCGAGGTTTAGCTAATCTCTTAAAGCCGTTCTCAGTTCGGATTGTAGGCTGCAACTCGCCTACA
>MG|5|V8|R|29|99.6|Firmicutes|Bacilli|Lactobacillales|Lactobacillaceae|Lactobacillus|salivarius|
TGTAGGCGAGTTGCAGCCTACAATCCGAACTGAGAACGGCTTTAAGAGATTAGCTAAACCTCGCGGTCTTGCGACTCGTTGTACCGTCCATTGTAGCACGTGTGTAGCCCAGGTCATAAGGGGCATGATGACTTGACGTCGTCCCCACCTTCCTCCGGTTGTCACCGGCAGTCTCGCCAGAGTGCCCAACTTAATGCTGGCAACTGACAACAAGGGTTGCGCTCGTTGCGGGACTTAACCCAACATCTCACG
>MG|5|V8|F|25|99.2|Firmicutes|Bacilli|Lactobacillales|Lactobacillaceae|Lactobacillus|salivarius|
CGTGAGATGTTGGGTTAAGTCCCGCAACGAGCGCAACCCTTGTTGTCAGTTGCCAGCATTAAGTTGGGCACTCTGGCGAGACTGCCGGTGACAAACCGGAGGAAGGTGGGGACGACGTCAAGTCATCATGCCCCTTATGACCTGGGCTACACACGTGCTACAATGGACGGTACAACGAGTCGCAAGACCGCGAGGTTTAGCTAATCTCTTAAAGTCGTTCTCAGTTCGGATTGCAGGCTGCAACTCGCCTGCA
>MG|5|V8|R|11|99.61|Firmicutes|Bacilli|Lactobacillales|Lactobacillaceae|Lactobacillus|salivarius|
TGTAGGCGAGTTGCAGCCTACAATCCGAACTGAGAACGGCTTTAAGAGATTAGCTAAACCTCGCGGTCTTGCGACTCGTTGTACCGTCCATTGTAGCACGTGTGTAGCCCAGGTCATAAGGGGCATGATGACTTGACGTCGTCCCCACCTTCCTCCGGTTTGTCACCGGCAGTCTCGCCAGAGTGCCCCAACTTAATGCTGGCAACTGACAACAAGGGTTGCGCTCGTTGCGGGACTTAACCCAACATCTCACG
>MG|5|V8|R|22|99.6|Firmicutes|Bacilli|Lactobacillales|Lactobacillaceae|Lactobacillus|salivarius|
TGTAGGCGAGTTGCAGCCTACAATCCGAACTGAGAACGGCTTTAAGAGATTAGCTAAACCTCGCGGTCTTGCGACTCGTTGTACCGTCCATTGTAGCACGTGTGTAGCCCAGGTCATAAGGGCATGATGACTTGACGTCGTCCCCACCTTCCTCCGGTTTGTCACCGGCAGTCTCGCCAGAGTGCCCAACTTAATGCTGGCAACTGACAACAAGGGTTGCGCTCGTTGCGGGACTTAACCCAACATCTCACG
>MG|5|V8|R|11|99.61|Firmicutes|Bacilli|Lactobacillales|Lactobacillaceae|Lactobacillus|salivarius|
TGTAGGCGAGTTGCAGCCTACAATCCGAACTGAGAACGGCTTTAAGAGATTAGCTAAACCTCGCGGTCTTGCGACTCGTTGTACCGTCCATTGTAGCACGTGTGTAGCCCAGGTCATAAGGGGCATGATGACTTGACGTCCGTCCCCACCTTCCTCCGGTTTGTCACCGGCAGTCTCGCCAGAGTGCCCAACTTAATGCTGGCAACTGACAACAAGGGTTGCGCTCGTTGCGGGACTTAACCCAACATCTCACG
>MG|5|V8|R|14|99.22|Firmicutes|Bacilli|Lactobacillales|Lactobacillaceae|Lactobacillus|salivarius|
TGTAGGCGAGTTGCAGCCTACAATCCGAACTGAGAACGGCTTTAAGAGATTAGCTAAACCTCGCGGTCTTGCGACTCGTTGTACCGTCCATTGTAGCACGTGTGTAGCCCAGGTCATAAGGGGCATGATGACTTGACGTCGTCCCCACCTTCCCTCCGGTTTGTCGACCGGCAGTCTCGCCAGAGTGCCCAACTTAATGCTGGCAACTGACAACAAGGGTTGCGCTCGTTGCGGGACTTAACCCAACATCTCACG
>MG|5|V8|R|11|99.61|Firmicutes|Bacilli|Lactobacillales|Lactobacillaceae|Lactobacillus|salivarius|
TGTAGGCGAGTTGCAGCCTACAATCCGAACTGAGAACGGCTTTAAGAGATTAGCTAAACCTCGCGGTCTTGCGACTCGTTGTACCGTCCATTGTAGCACGTGTGTAGCCCAGGTCATAAGGGGCATGATGACTTGACGTCGTCCCCCACCTTCCTCCGGTTTGTCACCGGCAGTCTCGCCAGAGTGCCCAACTTAATGCTGGCAACTGACAACAAGGGTTGCGCTCGTTGCGGGACTTAACCCAACATCTCACG
>MG|5|V8|F|11|99.21|Firmicutes|Bacilli|Lactobacillales|Lactobacillaceae|Lactobacillus|salivarius|
CGTGAGATGTTGGGTTAAGTCCCGCAACGAGCGCAACCCTTGTTGTCAGTTGCCAGCATTAAGTTGGGCACTCTGGCGAGACTGCCGGTGACAAACCGGAGGAAGGTGGGGACGACGTCAAGTCATCATGCCCCTTATGACCTGGGCTACACACGTGCTACAATGGACGGTACAACGAGTCGCAAGACCGCGAGGTTTAGCTAATCTCTTAAAGCCGTTCTCAGTTCGGATTGTAGTCTGCAACTCGACTACA
>MG|5|V8|R|22|99.6|Firmicutes|Bacilli|Lactobacillales|Lactobacillaceae|Lactobacillus|salivarius|
TGTAGGCGAGTTGCAGCCTACAATCCGAACTGAGAACGGCTTTAAGAGATTAGCTAAACCTCGCGTCTTGCGACTCGTTGTACCGTCCATTGTAGCACGTGTGTAGCCCAGGTCATAAGGGGCATGATGACTTGACGTCGTCCCCACCTTCCTCCGGTTTGTCACCGGCAGTCTCGCCAGAGTGCCCAACTTAATGCTGGCAACTGACAACAAGGGTTGCGCTCGTTGCGGGACTTAACCCAACATCTCACG
>MG|5|V8|F|36|100.0|Firmicutes|Bacilli|Lactobacillales|Lactobacillaceae|Lactobacillus|salivarius|
CGTGAGATGTTGGGTTAAGTCCCGCAACGAGCGCAACCCTTGTTGTCAGTTGCCAGCATTAAGTTGGGCACTCTGGCGAGACTGCCGGTGACAAACCGGAGGAAGGTGGGGACGACGTCAAGTCATCATGCCCCTTATGACCTGGGCTACACACGTGCTACAATGGACGGTACAACGAGTCGCAAGACCGCGAGGTTTAGCTAATCTCTTAAAGCCGTTCTCAGTTCGGATTGTAGGCTGCAACTCGCCTGCA
>MG|5|V8|F|21|99.6|Firmicutes|Bacilli|Lactobacillales|Lactobacillaceae|Lactobacillus|salivarius|
CGTGAGATGTTGGGTTAAGTCCCGCAACGAGCGCAACCCTTGTTGTCAGTTGCCAGCATTAAGTTGGGCACTCTGGCGAGACTGCCGGTGACAAACCGGAGGAAGGTGGGGACGACGTCAAGTCATCATGCCCCTTATGACCTGGGCTACACACGTGCTACAATGGACGGTACAACGAGTCGCGAGACCGCGAGGTTTAGCTAATCTCTTAAAGCCGTTCTCAGTTCGGATTGTAGGCTGCAACTCGCCTGCA
>MG|5|V8|F|26|99.21|Firmicutes|Bacilli|Lactobacillales|Lactobacillaceae|Lactobacillus|salivarius|
CGTGAGATGTTGGGTTAAGTCCCGCAACGAGCGCAACCCTTGTTGTCAGTTGCCAGCATTAAGTTGGGCACTCTGGCGAGACTGCCGGTGACAAACCGGAGGAAGGTGGGGACGACGTCAAGTCATCATGCCCTTATGACCTGGGCTACACACGTGCTACAATGGACGGTACAACGAGTCGCGAGACCGCGAGGTTTAGCTAATCTCTTAAAGCCGTTCTCAGTTCGGATTGTAGGCTGCAACTCGCCTACA
>MG|5|V8|F|11|99.6|Firmicutes|Bacilli|Lactobacillales|Lactobacillaceae|Lactobacillus|salivarius|
CGTGAGATGTTGGGTTAAGTCCCGCAACGAGCGCAACCCTTGTTGTCAGTTGCCAGCATTAAGTTGGGCACTCTGGCGAGACTGCCGGTGACAAACCGGAGGAAGGTGGGGACGACGTCAAGTCATCATGCCCCTTATGACCTGGGCTACACACGTGCTACAATGGACGGTACAACGAGTCGCAGGACCGCGAGGTTTAGCTAATCTCTTAAAGCCGTTCTCAGTTCGGATTGTAGGCTGCAACTCGCCTACA
>MG|5|V8|F|10|99.61|Firmicutes|Bacilli|Lactobacillales|Lactobacillaceae|Lactobacillus|salivarius|
CGTGAGATGTTGGGTTAAGTCCCGCAACGAGCGCAACCCTTGTTGTCAGTTGCCAGCATTAAGTTGGGCACTCTGGCGAGACTGCCGGTGACAAACCGGAGGAAGGTGGGGACGACGTCAAGTCATCATGCCCCCTTATGACCTGGGCTACACACGTGCTACAATGGACGGTACAACGAGTCGCAAGACCGCGAGGTTTAGCTAATCTCTTAAAGCCGTTCTCAGTTCGGATTGTAGGCTGCAACTCGCCTACA
>MG|5|V8|F|13|99.6|Firmicutes|Bacilli|Lactobacillales|Lactobacillaceae|Lactobacillus|salivarius|
CGTGAGATGTTGGGTTAAGTCCCGCAACGAGCGCAACCCTTGTTGTCAGTTGCCAGCATTAAGTTGGGCACTCTGGCGAGACTGCCGGTGACAAACCGGAGGAAGGTGGGGACGACGTCAAGTCATCATGCCCCTTATGACCTGGGCTACACACGTGCTACAATGGACGGTACAACGAGTCGCAAGACCGCGAGGTTTAGCTAATCTCTTAAAGCCGTTCTCAGTTCGGATTGTAGGCTGCAACCCGCCTGCG
>MG|5|V8|F|10|99.21|Firmicutes|Bacilli|Lactobacillales|Lactobacillaceae|Lactobacillus|salivarius|
CGTGAGATGTTGGGTTAAGTCCCGCAACGAGCGCAACCCTTATTGTTAGTTGCCAGCATTAAGTTGGGCACTCTGGCGAGACTGCCGGTGACAAACCGGAGGAAGGTGGGGACGACGTCAAGTCATCATGCCCCTTATGACCTGGGCTACACACGTGCTACAATGGACGGTACAACGAGTCGCAAGACCGCGAGGTTTAGCTAATCTCTTAAAGCCGTTCTCAGTTCGGATTGTAGGCTGCAACTCGCCTACA
>MG|5|V8|F|61|99.61|Firmicutes|Bacilli|Lactobacillales|Lactobacillaceae|Lactobacillus|salivarius|
CGTGAGATGTTGGGTTAAGTCCCGCAACGAGCGCAACCCTTGTTGTCAGTTGCCAGCATTAAGTTGGGCACTCTGGCGAGACTGCCGGTGACAAACCGGAGGAAGGTGGGGACGACGGTCAAGTCATCATGCCCCTTATGACCTGGGCTACACACGTGCTACAATGGACGGTACAACGAGTCGCAAGACCGCGAGGTTTAGCTAATCTCTTAAAGCCGTTCTCAGTTCGGATTGTAGGCTGCAACTCGCCTACA
>MG|5|V8|F|43|99.6|Firmicutes|Bacilli|Lactobacillales|Lactobacillaceae|Lactobacillus|salivarius|
CGTGAGATGTTGGGTTAAGTCCCGCAACGAGCGCAACCCTTGTTGTCAGTTGCCAGCATTAAGTTGGGCACTCTGGCGAGACTGCCGGTGACAAACCGGAGGAAGGTGGGGACGACGTCAAGTCATCATGCCCTTATGACCTGGGCTACACACGTGCTACAATGGACGGTACAACGAGTCGCAAGACCGCGAGGTTTAGCTAATCTCTTAAAGCCGTTCTCAGTTCGGATTGTAGGCTGCAACTCGCCTACA
>MG|5|V8|F|66|99.6|Firmicutes|Bacilli|Lactobacillales|Lactobacillaceae|Lactobacillus|vaginalis|
CGTGAGATGTTGGGTTAAGTCCCGCAACGAGCGCAACCCTTGTTACTAGTTGCCAGCATTCAGTTGGGCACTCTAGTGAGACTGCCGGTGACAAACCGGAGGAAGGTGGGGACGACGTCAGATCATCATGCCCCTTATGACCTGGGCTACACACGTGCTACAATGGACGGTACAACGAGTTGCGAACTCGCGAGAGTAAGCTAATCTCTTAAAGCCGTTCTCAGTTCGGACTGTAGGCTGCAACTCGCCTACA
>MG|5|V8|R|35|99.6|Firmicutes|Bacilli|Lactobacillales|Lactobacillaceae|Lactobacillus|vaginalis|
TGTAGGCGAGTTGCAGCCTACAGTCCGAACTGAGAACGGCTTTAAGAGATTAGCTTACTCTCGCGAGTTCGCAACTCGTTGTACCGTCCATTGTAGCACGTGTGTAGCCCAGGTCATAAGGGGCATGATGATCTGACGTCGTCCCCACCTTCCTCCGGTTTGTCACCGGCAGTCTCACTAGAGTGCCCAACTGAATGCTGGCAACTAGTAACAAGGGTTGCGCTCGTTGCGGGACTTAACCCAACATCTCACG
>MG|5|V8|F|11|99.21|Firmicutes|Bacilli|Lactobacillales|Lactobacillaceae|Lactobacillus|vaginalis|
CGTGAGATGTTGGGTTAAGTCCCGCAACGAGCGCAACCCTTGTTACTAGTTGCCAGCATTCAGTTGGGCACTCTAGTGAGACTGCCGGTGACAAACCGGAGGAAGGTGGGGACGACGTCAGATCATCATGCCCCTTATGACCTGGGCTACACACGTGCTACAATGGACGGTACAACGAGTTGCGAACTCGCGAGAGTAAGCTAATCTCTTAAAGCCGTTCTCAGTTCGGATTGTAGGCTGCAACTCGCCTACA
>MG|5|V8|F|14|99.6|Firmicutes|Bacilli|Lactobacillales|Lactobacillaceae|Lactobacillus|Lactobacillus antri / Lactobacillus oris / Lactobacillus panis|
CGTGAGATGTTGGGTTAAGTCCCGCAACGAGCGCAACCCTTGTTACTAGTTGCCAGCATTCAGTTGGGCACTCTAGTGAGACTGCCGGTGACAAACCGGAGGAAGGTGGGGACGACGTCAGATCATCATGCCCCTTATGACCTGGGCTACACACGTGCTACAATGGCCGGTACAACGAGCAGCTAACCCGCGAGGGTGTGCAAATCTCTTAAAGCCGGTCTTAGTTCGGACTGCAGTCTGCAACTCGACTGCA
>MG|5|V8|F|29|98.81|Firmicutes|Bacilli|Lactobacillales|Lactobacillaceae|Lactobacillus|salivarius|
CGTGAGATGTTGGGTTAAGTCCCGCAACGAGCGCAACCCCTGTCGTTAGTTGCCAGCATTAAGTTGGGCACTCTGGCGAGACTGCCGGTGACAAACCGGAGGAAGGTGGGGACGACGTCAAGTCATCATGCCCCTTATGACCTGGGCTACACACGTGCTACAATGGACGGTACAACGAGTCGCAAGACCGCGAGGTTTAGCTAATCTCTTAAAGCCGTTCTCAGTTCGGATTGTAGGCTGCAACTCGCCTACA
>MG|5|V8|F|43|100.0|Firmicutes|Bacilli|Lactobacillales|Lactobacillaceae|Lactobacillus|Lactobacillus antri / Lactobacillus oris / Lactobacillus panis|
CGTGAGATGTTGGGTTAAGTCCCGCAACGAGCGCAACCCTTGTTACTAGTTGCCAGCATTCAGTTGGGCACTCTAGTGAGACTGCCGGTGACAAACCGGAGGAAGGTGGGGACGACGTCAGATCATCATGCCCCTTATGACCTGGGCTACACACGTGCTACAATGGCCGGTACAACGAGCAGCTAACCCGCGAGGGTGTGCAAATCTCTTAAAGCCGGTCTCAGTTCGGACTGCAGTCTGCAACTCGACTGCA
>MG|5|V8|F|10|98.8|Firmicutes|Bacilli|Lactobacillales|Lactobacillaceae|Lactobacillus|salivarius|
CGTGAGATGTTGGGTTAAGTCCCGCAACGAGCGCAACCCTTGTTGTCAGTTGCCAGCATTAAGTTGGGCACTCTGGCGAGACTGCCGGTGACAAACCGGAGGAAGGTGGGGACGACGTCAAGTCATCATGCCCCTTATGACCTGGGCTACACACGTGCTACAATGGACGGTACAACGAGTCGCAAGACCGCGAGGTTTAGCTAATCTCTTAAAGCCGTTCTCAGTTCGGATTGCAGGCTGAAACCCGCCTGTA
>MG|5|V8|R|13|98.81|Firmicutes|Bacilli|Lactobacillales|Lactobacillaceae|Lactobacillus|salivarius|
TGTAGGCGAGTTGCAGCCTACAATCCGAACTGAGAACGGCTTTAAGAGATTAGCTAAACCTCGCGGTCTTGCGACTCGTTGTACCGTCCATTGTAGCACGTGTGTAGCCCAGGTCATAAGGGGCATGATGACTTGACGTCGTCCCCACCTTCCTCCGGTTTGTCACCGGCAGTCTCGCCAGAGTGCCCAACTTAATGCTGGCAACTAACGACAGGGGTTGCGCTCGTTGCGGGACTTAACCCAACATCTCACG
>MG|5|V8|R|11|98.8|Firmicutes|Bacilli|Lactobacillales|Lactobacillaceae|Lactobacillus|aviarius|
TGTAGGCGAGTTGCAGCCTACAATCCGAACTGAGAACGGCTTTAAGAGATTAGCTTAACCTCGCGGTCTCGCGACTCGTTGTATCGTCCATTGTAGCACGTGTGTAGCCCAGGTCATAAGGGGCATGATGACTTGACGTCATCCCCACCTTCCTCCGGTTTGTCACCGGCAGTCTCGCCAGAGTGCCCAACTAAATGATGGCAACTGACAACAAGGGTTGCGCTCGTTGCGGGACTTAACCCAACATCTCACG
>MG|5|V8|F|20|98.8|Firmicutes|Bacilli|Lactobacillales|Lactobacillaceae|Lactobacillus|aviarius|
CGTGAGATGTTGGGTTAAGTCCCGCAACGAGCGCAACCCTTGTTGTCAGTTGCCATCATTTAGTTGGGCACTCTGGCGAGACTGCCGGTGACAAACCGGAGGAAGGTGGGGATGACGTCAAGTCATCATGCCCCTTATGACCTGGGCTACACACGTGCTACAATGGACGATACAACGAGTCGCGAGACCGCGAGGTTAAGCTAATCTCTTAAAGCCGTTCTCAGTTCGGATTGTAGGCTGCAACTCGCCTACA
>MG|5|V8|F|11|98.81|Firmicutes|Bacilli|Lactobacillales|Lactobacillaceae|Lactobacillus|salivarius|
CGTGAGATGTTGGGTTAAGTCCCGCAACGAGCGCAACCCCTGTCGTTAGTTGCCAGCATTAAGTTGGGCACTCTGGCGAGACTGCCGGTGACAAACCGGAGGAAGGTGGGGACGACGTCAAGTCATCATGCCCCTTATGACCTGGGCTACACACGTGCTACAATGGACGGTACAACGAGTCGCGAGACCGCGAGGTTTAGCTAATCTCTTAAAGCCGTTCTCAGTTCGGATTGTAGGCTGCAACTCGCCTACA
>MG|5|V8|F|13|97.98|Firmicutes|Bacilli|Lactobacillales|Lactobacillaceae|Lactobacillus|salivarius|
CGTGAGATGTTGGGTTAAGTCCCGCAACGAGCGCAACCCTTGTTGTCAGTTGCCAGCATTAAGTTGGGCACTCTGGCGAGACTGCCGGTGACAAACCGGAGGAAGGTGGGGACGACGTCAAGTCATCATGCCCCTTATGACCTGGGCTACACACGTGCTACAATGGACGGTACAACGAGTCGCAAGACCGCGAGGTTTAGCTAATCTCTTAAAACCGGTCTCAGTTCGGATTGCACTCTGCAACTCGAGTGCA
>MG|5|V8|F|14|99.6|Firmicutes|Bacilli|Lactobacillales|Lactobacillaceae|Lactobacillus|Lactobacillus antri / Lactobacillus oris / Lactobacillus panis|
CGTGAGATGTTGGGTTAAGTCCCGCAACGAGCGCAACCCTTGTTACTAGTTGCCAGCATTCAGTTGGGCACTCTAGTGAGACTGCCGGTGACAAACCGGAGGAAGGTGGGGACGACGTCAGATCATCATGCCCCTTATGACCTGGGCTACACACGTGCTACAATGGCCGGTACAACGAGCAGCTAACCCGTGAGGGTGTGCAAATCTCTTAAAGCCGGTCTCAGTTCGGACTGCAGTCTGCAACTCGACTGCA
>MG|5|V8|F|12|98.83|Firmicutes|Bacilli|Lactobacillales|Lactobacillaceae|Lactobacillus|salivarius|
CGTGAGATGTTGGGTTAAGTCCCGCAACGAGCGCAACCCTTGTTGTCAGTTGCCAGCATTAAGTTGGGCACTCTGGCGAGACTGCCGGTCGAGCAAACCGGAGGGAAGGTGGGGACGACGTCAAGTCATCATGCCCCTTATGACCTGGGCTACACACGTGCTACAATGGACGGTACAACGAGTCGCAAGACCGCGAGGTTTAGCTAATCTCTTAAAGCCGTTCTCAGTTCGGATTGTAGGCTGCAACTCGCCTACA
>MG|5|V8|R|24|100.0|Firmicutes|Bacilli|Lactobacillales|Lactobacillaceae|Lactobacillus|Lactobacillus antri / Lactobacillus oris / Lactobacillus panis|
TGCAGTCGAGTTGCAGACTGCAGTCCGAACTGAGACCGGCTTTAAGAGATTTGCACACCCTCGCGGGTTAGCTGCTCGTTGTACCGGCCATTGTAGCACGTGTGTAGCCCAGGTCATAAGGGGCATGATGATCTGACGTCGTCCCCACCTTCCTCCGGTTTGTCACCGGCAGTCTCACTAGAGTGCCCAACTGAATGCTGGCAACTAGTAACAAGGGTTGCGCTCGTTGCGGGACTTAACCCAACATCTCACGACACGAGCTGACGACA
>MG|5|V8|F|17|98.8|Firmicutes|Bacilli|Lactobacillales|Lactobacillaceae|Lactobacillus|salivarius|
CGTGAGATGTTGGGTTAAGTCCCGCAACGAGCGCAACCCTTGTTGTCAGTTGCCAGCATTAAGTTGGGCACTCTGGCGAGACTGCCGGTGACAAACCGGAGGAAGGTGGGGACGACGTCAAGTCATCATGCCCCTTATGACCTGGGCTACACACGTGCTACAATGGACGGTACAACGAGTCGCAAGACCGCGAGGTTTAGCTAATCTCTTAAAGCCGTTCTCAGTTCGGATCGCAGGCTGCAACCCGCCTGCG
>MG|5|V8|F|15|97.24|Firmicutes|Bacilli|Lactobacillales|Lactobacillaceae|Lactobacillus|agilis|
CGTGAGATGTTGGGTTAAGTCCCGCAACGAGCGCAACCCTTGTTGTCAGTTGCCAGCATTAAGTTGGGCACTCTGGCGAGACTGCCGGTGACAAACCGGAGGAAGGTGGGGACGACGTCAAGTCATCATGCCCCTTATGACCTGGGCTACACACGTGCTACAATGGACGGTACAACGAGTCGCAAGTCGGTGACGGCAAGCAAATCTCTTAAAGCCAATCTCAGTTCGGATTGTAGGCTGCAACTCGCCTACA
>MG|5|V8|F|13|98.79|Firmicutes|Bacilli|Lactobacillales|Lactobacillaceae|Lactobacillus|salivarius|
CGTGAGATGTTGGGTTAAGTCCCGCAACGAGCGCAACCCTTGTTGTCAGTTGCCAGCATTAAGTTGGGCACTCTGGCGAGACTGCCGGTGACAAACCGGAGGAAGGTGGGGACGACGTCAAGTCATCATGCCCCTTATGACCTGGGCTACACACGTGCTACAATGGACGGTACAACGAGTCGCAAGACCGCGAGGTTTAGCTAATCTCTTAAAGCCGTTCTCAGTTCGGATTGCACTCTGCAACTCGAGTGCA
>MG|5|V8|F|11|100.0|Firmicutes|Bacilli|Lactobacillales|Streptococcaceae|Lactococcus|Lactococcus lactis / Lactococcus taiwanensis|
CGTGAGATGTTGGGTTAAGTCCCGCAACGAGCGCAACCCCTATTGTTAGTTGCCATCATTAAGTTGGGCACTCTAACGAGACTGCCGGTGATAAACCGGAGGAAGGTGGGGATGACGTCAAATCATCATGCCCCTTATGACCTGGGCTACACACGTGCTACAATGGATGGTACAACGAGTCGCGAGACAGTGATGTTTAGCTAATCTCTTAAAACCATTCTCAGTTCGGATTGTAGGCTGCAACTCGCCTACA
>MG|5|V8|F|25|99.21|Firmicutes|Bacilli|Lactobacillales|Streptococcaceae|Streptococcus|alactolyticus|
CGTGAGATGTTGGGTTAAGTCCCGCAACGAGCGCAACCCTTATTGTTAGTTGCCATCATTCAGTTGGGCACTCTAGCGAGACTGCCGGTAATAAACCGGAGGAAGGTGGGGATGACGTCAAATCATCATGCCCCTTATGACCTGGGCTACACACGTGCTACAATGGTTGGTACAACGAGTCGCAAGTCGGTGACGGCAAGCAAATCTCTTAAAGCCGTTCTCAGTTCGGATTGTAGGCTGCAACTCGCCTACA
>MG|5|V8|R|11|99.21|Firmicutes|Bacilli|Lactobacillales|Streptococcaceae|Streptococcus|alactolyticus|
TGTAGGCGAGTTGCAGCCTACAATCCGAACTGAGATTGGCTTTAAGAGATTTGCTTGCCGTCACCGACTTGCGACTCGTTGTACCAACCATTGTAGCACGTGTGTAGCCCAGGTCATAAGGGGCATGATGATTTGACGTCATCCCCACCTTCCTCCGGTTTATTACCGGCAGTCTCGCTAGAGTGCCCAACTGAATGATGGCAACTGACAACAAGGGTTGCGCTCGTTGCGGGACTTAACCCAACATCTCACG
>MG|5|V8|R|13|100.0|Firmicutes|Bacilli|Lactobacillales|Streptococcaceae|Streptococcus|alactolyticus|
TGCAGGCGAGTTGCAGCCTACAATCCGAACTGAGATTGGCTTTAAGAGATTTGCTTGCCGTCACCGACTTGCGACTCGTTGTACCAACCATTGTAGCACGTGTGTAGCCCAGGTCATAAGGGGCATGATGATTTGACGTCATCCCCACCTTCCTCCGGTTTATTACCGGCAGTCTCGCTAGAGTGCCCAACTGAATGATGGCAACTAACAATAAGGGTTGCGCTCGTTGCGGGACTTAACCCAACATCTCACG
>MG|5|V8|F|31|99.6|Firmicutes|Bacilli|Lactobacillales|Streptococcaceae|Streptococcus|alactolyticus|
CGTGAGATGTTGGGTTAAGTCCCGCAACGAGCGCAACCCTTATTGTTAGTTGCCATCATTCAGTTGGGCACTCTAGCGAGACTGCCGGTAATAAACCGGAGGAAGGTGGGGATGACGTCAAATCATCATGCCCTTATGACCTGGGCTACACACGTGCTACAATGGTTGGTACAACGAGTCGCAAGTCGGTGACGGCAAGCAAATCTCTTAAAGCCAATCTCAGTTCGGATTGTAGGCTGCAACTCGCCTACA
>MG|5|V8|F|22|99.21|Firmicutes|Bacilli|Lactobacillales|Streptococcaceae|Streptococcus|alactolyticus|
CGTGAGATGTTGGGTTAAGTCCCGCAACGAGCGCAACCCTTGTTGTCAGTTGCCATCATTCAGTTGGGCACTCTAGCGAGACTGCCGGTAATAAACCGGAGGAAGGTGGGGATGACGTCAAATCATCATGCCCCTTATGACCTGGGCTACACACGTGCTACAATGGTTGGTACAACGAGTCGCAAGTCGGTGACGGCAAGCAAATCTCTTAAAGCCAATCTCAGTTCGGATTGTAGGCTGCAACTCGCCTACA
>MG|5|V8|R|17|99.6|Firmicutes|Bacilli|Lactobacillales|Streptococcaceae|Streptococcus|alactolyticus|
TGTAGGCGAGTTGCAGCCTACAATCCGAACTGAGATTGGCTTTAAGAGATTTGCTTGCCGTCACCGACTTGCGACTCGTTGTACCAACCATTGTAGCACGTGTGTAGCCCAGGTCATAAGGGCATGATGATTTGACGTCATCCCCACCTTCCTCCGGTTTATTACCGGCAGTCTCGCTAGAGTGCCCAACTGAATGATGGCAACTAACAATAAGGGTTGCGCTCGTTGCGGGACTTAACCCAACATCTCACG
>MG|5|V8|R|11|99.6|Firmicutes|Bacilli|Lactobacillales|Streptococcaceae|Streptococcus|alactolyticus|
TGTAGGCGAGTTGCAGCCTACAATCCGAACTGAGATTGGCTTTAAGAGATTGCTTGCCGTCACCGACTTGCGACTCGTTGTACCAACCATTGTAGCACGTGTGTAGCCCAGGTCATAAGGGGCATGATGATTTGACGTCATCCCCACCTTCCTCCGGTTTATTACCGGCAGTCTCGCTAGAGTGCCCAACTGAATGATGGCAACTAACAATAAGGGTTGCGCTCGTTGCGGGACTTAACCCAACATCTCACG
>MG|5|V8|F|17|100.0|Firmicutes|Bacilli|Lactobacillales|Streptococcaceae|Streptococcus|alactolyticus|
CGTGAGATGTTGGGTTAAGTCCCGCAACGAGCGCAACCCTTATTGTTAGTTGCCATCATTCAGTTGGGCACTCTAGCGAGACTGCCGGTAATAAACCGGAGGAAGGTGGGGATGACGTCAAATCATCATGCCCCTTATGACCTGGGCTACACACGTGCTACAATGGTTGGTACAACGAGTCGCAAGTCGGTGACGGCAAGCAAATCTCTTAAAGCCAATCTCAGTTCGGATTGTAGGCTGCAACTCGCCTGCA
>MG|5|V8|F|18|99.6|Firmicutes|Bacilli|Lactobacillales|Streptococcaceae|Streptococcus|alactolyticus|
CGTGAGATGTTGGGTTAAGTCCCGCAACGAGCGCAACCCTTATTGTTAGTTGCCATCATTCAGTTGGGCACTCTAGCGAGACTGCCGGTAATAAACCGGAGGAAGGTGGGGATGACGTCAAATCATCATGCCCCTTATGACCTGGGCTACACACGTGCTACAATGGTTGGTACAACGAGTCGCAAGTCGGTGACGGCAAGCAAATCTCTTAAGCCAATCTCAGTTCGGATTGTAGGCTGCAACTCGCCTACA
>MG|5|V8|F|19|99.6|Firmicutes|Bacilli|Lactobacillales|Streptococcaceae|Streptococcus|alactolyticus|
CGTGAGATGTTGGGTTAAGTCCCGCAACGAGCGCAACCCTTATTGTTAGTTGCCATCATTCAGTTGGGCACTCTAGCGAGACTGCCGGTAATAAACCGGAGGAAGGTGGGGATGACGTCAAATCATCATGCCCCTTATGACCTGGGCTACACACGTGCTACAATGGTTGGTACAACGAGTCGCAAGTCGGTGACGGCAAGCAATCTCTTAAAGCCAATCTCAGTTCGGATTGTAGGCTGCAACTCGCCTACA
>MG|5|V8|F|1607|100.0|Firmicutes|Bacilli|Lactobacillales|Streptococcaceae|Streptococcus|alactolyticus|
CGTGAGATGTTGGGTTAAGTCCCGCAACGAGCGCAACCCTTATTGTTAGTTGCCATCATTCAGTTGGGCACTCTAGCGAGACTGCCGGTAATAAACCGGAGGAAGGTGGGGATGACGTCAAATCATCATGCCCCTTATGACCTGGGCTACACACGTGCTACAATGGTTGGTACAACGAGTCGCAAGTCGGTGACGGCAAGCAAATCTCTTAAAGCCAATCTCAGTTCGGATTGTAGGCTGCAACTCGCCTACAG
>MG|5|V8|F|10|99.61|Firmicutes|Bacilli|Lactobacillales|Streptococcaceae|Streptococcus|alactolyticus|
CGTGAGATGTTGGGTTAAGTCCCGCAACGAGCGCAACCCTTATTGTTAGTTGCCATCATTCAGTTGGGCACTCTAGCGAGACTGCCGGTAATAAACCGGAGGAAGGTGGGATGACGTCAAATCATCATGCCCCTTATGACCTGGGCTACACACGTGCTACAATGGTTGGTACAACGAGTCGCAAGTCGGTGACGGCAAGCAAATCTCTTAAAGCCAATCTCAGTTCGGATTGTAGGCTGCAACTCGCCTACAT
>MG|5|V8|R|837|100.0|Firmicutes|Bacilli|Lactobacillales|Streptococcaceae|Streptococcus|alactolyticus|
TGTAGGCGAGTTGCAGCCTACAATCCGAACTGAGATTGGCTTTAAGAGATTTGCTTGCCGTCACCGACTTGCGACTCGTTGTACCAACCATTGTAGCACGTGTGTAGCCCAGGTCATAAGGGGCATGATGATTTGACGTCATCCCCACCTTCCTCCGGTTTATTACCGGCAGTCTCGCTAGAGTGCCCAACTGAATGATGGCAACTAACAATAAGGGTTGCGCTCGTTGCGGGACTTAACCCAACATCTCACG
>MG|5|V8|F|11|99.6|Firmicutes|Bacilli|Lactobacillales|Streptococcaceae|Streptococcus|alactolyticus|
CGTGAGATGTTGGGTTAAGTCCCGCAACGAGCGCAACCCTTATTGTTAGTTGCCATCATTCAGTTGGGCACTCTAGCGAGACTGCCGGTAATAAACCGGAGGAAGGTGGGGATGACGTCAAATCATCATGCCCCTTATGACCTGGGCTACACACGTGCTACAATGGTTGGTACAACGAGTCGCAAGTCGGTGACGGCAAGCAAATCTCTTAAAGCCAATCTCAGTTCGGATTGTAGGCTGCAACCCGCCTGCG
>MG|5|V8|F|11|99.6|Firmicutes|Bacilli|Lactobacillales|Streptococcaceae|Streptococcus|alactolyticus|
CGTGAGATGTTGGGTTAAGTCCCGCAACGAGCGCAACCCTTGTTGTTAGTTGCCATCATTCAGTTGGGCACTCTAGCGAGACTGCCGGTAATAAACCGGAGGAAGGTGGGGATGACGTCAAATCATCATGCCCCTTATGACCTGGGCTACACACGTGCTACAATGGTTGGTACAACGAGTCGCAAGTCGGTGACGGCAAGCAAATCTCTTAAAGCCAATCTCAGTTCGGATTGTAGGCTGCAACTCGCCTACA
>MG|5|V8|F|23|99.6|Firmicutes|Bacilli|Lactobacillales|Streptococcaceae|Streptococcus|alactolyticus|
CGTGAGATGTTGGGTTAAGTCCCGCAACGAGCGCAACCCTTATTGTTAGTTGCCATCATTCAGTTGGGCACTCTAGCGAGACTGCCGGTAATAAACCGGAGGAAGGTGGGGATGACGTCAATCATCATGCCCCTTATGACCTGGGCTACACACGTGCTACAATGGTTGGTACAACGAGTCGCAAGTCGGTGACGGCAAGCAAATCTCTTAAAGCCAATCTCAGTTCGGATTGTAGGCTGCAACTCGCCTACA
>MG|5|V8|F|21|99.21|Firmicutes|Bacilli|Lactobacillales|Streptococcaceae|Streptococcus|gallolyticus|
CGTGAGATGTTGGGTTAAGTCCCGCAACGAGCGCAACCCCTGTCGTTAGTTGCCATCATTCAGTTGGGCACTCTAGCGAGACTGCCGGTAATAAACCGGAGGAAGGTGGGGATGACGTCAAATCATCATGCCCCTTATGACCTGGGCTACACACGTGCTACAATGGTTGGTACAACGAGTCGCAAGTCGGTGACGGCAAGCAAATCTCTTAAAGCCAATCTCAGTTCGGATTGTAGGCTGCAACTCGCCTACA
>MG|5|V8|R|10|99.21|Firmicutes|Bacilli|Lactobacillales|Streptococcaceae|Streptococcus|gallolyticus|
TGTAGGCGAGTTGCAGCCTACAATCCGAACTGAGATTGGCTTTAAGAGATTTGCTTGCCGTCACCGACTTGCGACTCGTTGTACCAACCATTGTAGCACGTGTGTAGCCCAGGTCATAAGGGGCATGATGATTTGACGTCATCCCCACCTTCCTCCGGTTTATTACCGGCAGTCTCGCTAGAGTGCCCAACTGAATGATGGCAACTAACGACAGGGGTTGCGCTCGTTGCGGGACTTAACCCAACATCTCACG
>MG|5|V8|F|137|100.0|Firmicutes|Bacilli|Lactobacillales|Streptococcaceae|Streptococcus|gallolyticus|
CGTGAGATGTTGGGTTAAGTCCCGCAACGAGCGCAACCCCTATTGTTAGTTGCCATCATTCAGTTGGGCACTCTAGCGAGACTGCCGGTAATAAACCGGAGGAAGGTGGGGATGACGTCAAATCATCATGCCCCTTATGACCTGGGCTACACACGTGCTACAATGGTTGGTACAACGAGTCGCAAGTCGGTGACGGCAAGCAAATCTCTTAAAGCCAATCTCAGTTCGGATTGTAGGCTGCAACTCGCCTACA
>MG|5|V8|R|57|100.0|Firmicutes|Bacilli|Lactobacillales|Streptococcaceae|Streptococcus|gallolyticus|
TGTAGGCGAGTTGCAGCCTACAATCCGAACTGAGATTGGCTTTAAGAGATTTGCTTGCCGTCACCGACTTGCGACTCGTTGTACCAACCATTGTAGCACGTGTGTAGCCCAGGTCATAAGGGGCATGATGATTTGACGTCATCCCCACCTTCCTCCGGTTTATTACCGGCAGTCTCGCTAGAGTGCCCAACTGAATGATGGCAACTAACAATAGGGGTTGCGCTCGTTGCGGGACTTAACCCAACATCTCACG
>MG|5|V8|F|22|98.81|Firmicutes|Bacilli|Lactobacillales|Streptococcaceae|Streptococcus|macedonicus|
CGTGAGATGTTGGGTTAAGTCCCGCAACGAGCGCAACCCCTGTCGTTAGTTGCCAGCATTCAGTTGGGCACTCTAGCGAGACTGCCGGTAATAAACCGGAGGAAGGTGGGGATGACGTCAAATCATCATGCCCCTTATGACCTGGGCTACACACGTGCTACAATGGTTGGTACAACGAGTCGCAAGTCGGTGACGGCAAGCAAATCTCTTAAAGCCAATCTCAGTTCGGATTGTAGGCTGCAACTCGCCTACA
>MG|5|V8|F|10|97.63|Firmicutes|Bacilli|Lactobacillales|Streptococcaceae|Streptococcus|luteciae|
CGTGAGATGTTGGGTTAAGTCCCGCAACGAGCGCAACCCTTGTTGTCAGTTGCCAGCATTAAGTTGGGCACTCTGGCGAGACTGCCGGTGACAAACCGGAGGAAGGTGGGGATGACGTCAAATCATCATGCCCCTTATGACCTGGGCTACACACGTGCTACAATGGTTGGTACAACGAGTCGCAAGTCGGTGACGGCAAGCAAATCTCTTAAAGCCAATCTCAGTTCGGATTGTAGGCTGCAACTCGCCTACA
>MG|5|V8|R|10|98.81|Firmicutes|Bacilli|Lactobacillales|Streptococcaceae|Streptococcus|macedonicus|
TGTAGGCGAGTTGCAGCCTACAATCCGAACTGAGATTGGCTTTAAGAGATTTGCTTGCCGTCACCGACTTGCGACTCGTTGTACCAACCATTGTAGCACGTGTGTAGCCCAGGTCATAAGGGGCATGATGATTTGACGTCATCCCCACCTTCCTCCGGTTTATTACCGGCAGTCTCGCTAGAGTGCCCAACTGAATGCTGGCAACTAACGACAGGGGTTGCGCTCGTTGCGGGACTTAACCCAACATCTCACG
>MG|5|V8|F|13|97.98|Firmicutes|Bacilli|Lactobacillales|Streptococcaceae|Streptococcus|alactolyticus|
CGTGAGATGTTGGGTTAAGTCCCGCAACGAGCGCAACCCTTATTGTTAGTTGCCATCATTCAGTTGGGCACTCTAGCGAGACTGCCGGTAATAAACCGGAGGAAGGTGGGGATGACGTCAAATCATCATGCCCCTTATGACCTGGGCTACACACGTGCTACAATGGTTGGTACAACGAGTCGCAAGTCGGTGACGGCAAGCAAATCTCTTAAAACCGGTCTCAGTTCGGATTGCACTCTGCAACTCGAGTGCA
>MG|5|V8|F|10|98.81|Firmicutes|Bacilli|Lactobacillales|Streptococcaceae|Streptococcus|alactolyticus|
CGTGAGATGTTGGGTTAAGTCCCGCAACGAGCGCAACCCTTGTTGTCAGTTGCCAGCATTCAGTTGGGCACTCTAGCGAGACTGCCGGTAATAAACCGGAGGAAGGTGGGGATGACGTCAAATCATCATGCCCCTTATGACCTGGGCTACACACGTGCTACAATGGTTGGTACAACGAGTCGCAAGTCGGTGACGGCAAGCAAATCTCTTAAAGCCAATCTCAGTTCGGATTGTAGGCTGCAACTCGCCTACA
>MG|5|V8|F|13|98.42|Firmicutes|Bacilli|Lactobacillales|Streptococcaceae|Streptococcus|alactolyticus|
CGTGAGATGTTGGGTTAAGTCCCGCAACGAGCGCAACCCTTGTTGTCAGTTGCCAGCATTAAGTTGGGCACTCTAGCGAGACTGCCGGTAATAAACCGGAGGAAGGTGGGGATGACGTCAAATCATCATGCCCCTTATGACCTGGGCTACACACGTGCTACAATGGTTGGTACAACGAGTCGCAAGTCGGTGACGGCAAGCAAATCTCTTAAAGCCAATCTCAGTTCGGATTGTAGGCTGCAACTCGCCTACA
>MG|5|V8|F|163|99.19|Firmicutes|Clostridia|Clostridiales|Clostridiaceae|Clostridium|sp.|
CGTGAGATGTTGGGTTAAGTCCCGCAACGAGCGCAACCCCTATTGTTAGTTGCTACGCAAGAGCACTCTAGCGAGACTGCCGTTGACAAAACGGAGGAAGGTGGGGACGACGTCAAATCATCATGCCCCTTATGTCCTGGGCCACACACGTACTACAATGGTGGTTAACAGAGGGAGGCAATACCGCGAGGTGGAGCAAACCCCTAAAAGCCATCCCAGTTCGGATTGCAGGCTGCAACCCGCCTGCA
>MG|5|V8|F|50|99.19|Firmicutes|Clostridia|Clostridiales|Clostridiaceae|Clostridium|sp.|
CGTGAGATGTTGGGTTAAGTCCCGCAACGAGCGCAACCCTTATTGTTAGTTGCTACGCAAGAGCACTCTAGCGAGACTGCCGTTGACAAAACGGAGGAAGGTGGGGACGACGTCAAATCATCATGCCCCTTATGTCCTGGGCCACACACGTACTACAATGGTGGTTAACAGAGGGAGGCAAAACCGCGAGGTGGAGCAAACCCCTAAAAGCCATCCCAGTTCGGATTGCAGGCTGCAACCCGCCTGCA
>MG|5|V8|F|15|99.2|Firmicutes|Clostridia|Clostridiales|Clostridiaceae|Clostridium|sp.|
CGTGAGATGTTGGGTTAAGTCCCGCAACGAGCGCAACCCCTATTGTTAGTTGCTACGCAAGAGCACTCTAGCGAGACTGCCGTTGACAAAAACGGAGGAAGGTGGGGACGACGTCAAATCATCATGCCCCTTATGTCCTGGGCCACACACGTACTACAATGGTGGTTAACAGAGGGAGGCAAAACCGCGAGGTGGAGCAAACCCCTAAAAGCCATCCCAGTTCGGATTGCAGGCTGCAACCCGCCTGCA
>MG|5|V8|F|10|99.19|Firmicutes|Clostridia|Clostridiales|Clostridiaceae|Clostridium|sp.|
CGTGAGATGTTGGGTTAAGTCCCGCAACGAGCGCAACCCCTATTGTTAGTTGCTACGCAAGAGCACTCTAGCGAGACTGCCGTTGACAAAACGGAGGAAGGTGGGGACGACGTCAAATCATCATGCCCCTTATGTCCTGGGCCACACACGTACTACAATGGTGGTCAACAGAGGGAGGCAATACCGCGAGGTGGAGCAAACCCCTAAAAGCCATCCCAGTTCGGATTGCAGGCTGAAACCCGCCTGTA
>MG|5|V8|R|65|99.19|Firmicutes|Clostridia|Clostridiales|Clostridiaceae|Clostridium|sp.|
TGCAGGCGGGTTGCAGCCTGCAATCCGAACTGGGATGGCTTTTAGGGGTTTGCTCCACCTCGCGGTATTGCCTCCCTCTGTTAACCACCATTGTAGTACGTGTGTGGCCCAGGACATAAGGGGCATGATGATTTGACGTCGTCCCCACCTTCCTCCGTTTTGTCAACGGCAGTCTCGCTAGAGTGCTCTTGCGTAGCAACTAACAATAGGGGTTGCGCTCGTTGCGGGACTTAACCCAACATCTCACG
>MG|5|V8|R|247|99.6|Firmicutes|Clostridia|Clostridiales|Clostridiaceae|Clostridium|sp.|
TGCAGGCGGGTTGCAGCCTGCAATCCGAACTGGGATGGCTTTTAGGGGTTTGCTCCACCTCGCGGTATTGCCTCCCTCTGTTGACCACCATTGTAGTACGTGTGTGGCCCAGGACATAAGGGGCATGATGATTTGACGTCGTCCCCACCTTCCTCCGTTTTGTCAACGGCAGTCTCGCTAGAGTGCTCTTGCGTAGCAACTAACAATAGGGGTTGCGCTCGTTGCGGGACTTAACCCAACATCTCACG
>MG|5|V8|F|248|99.6|Firmicutes|Clostridia|Clostridiales|Clostridiaceae|Clostridium|sp.|
CGTGAGATGTTGGGTTAAGTCCCGCAACGAGCGCAACCCCTATTGTTAGTTGCTACGCAAGAGCACTCTAGCGAGACTGCCGTTGACAAAACGGAGGAAGGTGGGGACGACGTCAAATCATCATGCCCCTTATGTCCTGGGCCACACACGTACTACAATGGTGGTTAACAGAGGGAGGCAAAACCGCGAGGTGGAGCAAACCCCTAAAAGCCATCCCAGTTCGGATTGCAGGCTGCAACCCGCCTGCA
>MG|5|V8|R|44|99.19|Firmicutes|Clostridia|Clostridiales|Clostridiaceae|Clostridium|sp.|
TGCAGGCGGGTTGCAGCCTGCAATCCGAACTGGGATGGCTTTTAGGGGTTTGCTCCACCTCGCGGTATTGCCTCCCTCTGTTGACCACCATTGTAGTACGTGTGTGGCCCAGGACATAAGGGGCATGATGATTTGACGTCGTCCCCACCTTCCTCCGTTTTGTCAACGGCAGTCTCGCTAGAGTGCTCTTGCGTAGCAACTAACAATAAGGGTTGCGCTCGTTGCGGGACTTAACCCAACATCTCACG
>MG|5|V8|F|15|99.19|Firmicutes|Clostridia|Clostridiales|Clostridiaceae|Clostridium|sp.|
CGTGAGATGTTGGGTTAAGTCCCGCAACGAGCGCAACCCCTATTGTTAGTTGCTACGCAAGAGCACTCTAGCGAGACTGCCGTTGACAAAACGGAGGAAGGTGGGGACGACGTCAAATCATCATGCCCCTTATGTCCTGGGCCACACACGTACTACAATGGTGGTCAACAGAGGGAGGCAATACCGCGAGGTGGAGCAAACCCCTAAAAGCCGTCCCAGTTCGGATTGCAGGCTGAAACCCGCCTGTA
>MG|5|V8|F|11|99.19|Firmicutes|Clostridia|Clostridiales|Clostridiaceae|Clostridium|sp.|
CGTGAGATGTTGGGTTAAGTCCCGCAACGAGCGCAACCCCTATTGTTAGTTGCTACGCAAGAGCACTCTAGCGAGACTGCCGTTGACAAAACGGAGGAAGGTGGGGACGACGTCAAATCATCATGCCCCTTATGTCCTGGGCCACACACGTACTACAATGGTGGTCAACAGAGGGAGGCAATACCGCGAGGTGGAGCAAACCCTTAAAAGCCATCCCAGTTCGGATTGCAGGCTGCAACCCGCCTGCA
>MG|5|V8|R|49|99.19|Firmicutes|Clostridia|Clostridiales|Clostridiaceae|Clostridium|sp.|
TGCAGGCGGGTTGCAGCCTGCAATCCGAACTGGGATGGCTTTTAGGGGTTTGCTCCACCTCGCGGTCTTGCCTCCCTCTGTTGACCACCATTGTAGTACGTGTGTGGCCCAGGACATAAGGGGCATGATGATTTGACGTCGTCCCCACCTTCCTCCGTTTTGTCAACGGCAGTCTCGCTAGAGTGCTCTTGCGTAGCAACTAACAATAAGGGTTGCGCTCGTTGCGGGACTTAACCCAACATCTCACG
>MG|5|V8|R|11|99.19|Firmicutes|Clostridia|Clostridiales|Clostridiaceae|Clostridium|sp.|
TACAGGCGGGTTTCAGCCTGCAATCCGAACTGGGACGGCTTTTAGGGATTTGCTCCACCTCGCGGTTTTGCTTCCCTCTGTTGACCGCCATTGTAGTACGTGTGTGGCCCAGGACATAAGGGGCATGATGATTTGACGTCGTCCCCACCTTCCTCCGTTTTGTCAACGGCAGTCTCGCTAGAGTGCTCTTGCGTAGCAACTAACAATAGGGGTTGCGCTCGTTGCGGGACTTAACCCAACATCTCACG
>MG|5|V8|F|38|99.19|Firmicutes|Clostridia|Clostridiales|Clostridiaceae|Clostridium|sp.|
CGTGAGATGTTGGGTTAAGTCCCGCAACGAGCGCAACCCCTATTGTTAGTTGCTACGCAAGAGCACTCTAGCGAGACTGCCGTTGACAAAACGGAGGAAGGTGGGGACGACGTCAAATCATCATGCCCCTTATGTCCTGGGCCACACACGTACTACAATGGTGGTCAACAGAGGGAAGCAAGACCGCGAGGTGGAGCAAACCCCTAAAAGCCATCCCAGTTCGGATTGCAGGCTGCAACCCGCCTGCA
>MG|5|V8|F|15|99.19|Firmicutes|Clostridia|Clostridiales|Clostridiaceae|Clostridium|sp.|
CGTGAGATGTTGGGTTAAGTCCCGCAACGAGCGCAACCCCTATTGTTAGTTGCTACGCAAGAGCACTCTAGCGAGACTGCCGTTGACAAAACGGAGGAAGGTGGGGACGACGTCAAATCATCATGCCCCTTATGTCCTGGGCCACACACGTACTACAATGGTGGTCAACAGAGGGAGGCAAGACCGCGAGGTGGAGCAAACCCCTAAAAGCCATCCCAGTTCGGATCGCAGGCTGCAACCCGCCTGCG
>MG|5|V8|F|536|99.6|Firmicutes|Clostridia|Clostridiales|Clostridiaceae|Clostridium|sp.|
CGTGAGATGTTGGGTTAAGTCCCGCAACGAGCGCAACCCCTATTGTTAGTTGCTACGCAAGAGCACTCTAGCGAGACTGCCGTTGACAAAACGGAGGAAGGTGGGGACGACGTCAAATCATCATGCCCCTTATGTCCTGGGCCACACACGTACTACAATGGTGGTCAACAGAGGGAGGCAAGACCGCGAGGTGGAGCAAACCCCTAAAAGCCATCCCAGTTCGGATTGCAGGCTGCAACCCGCCTGCAC
>MG|5|V8|R|11|99.6|Firmicutes|Clostridia|Clostridiales|Clostridiaceae|Clostridium|sp.|
CGCAGGCGGGTTGCAGCCTGCAATCCGAACTGGGATGGCTTTTAGGGGTTTGCTCCACCTCGCGGTCTTGCCTCCCTCTGTTGACCACCATTGTAGTACGTGTGTGGCCCAGGACATAAGGGGCATGATGATTTGACGTCGTCCCCACCTTCCTCCGTTTTGTCAACGGCAGTCTCGCTAGAGTGCTCTTGCGTAGCAACTAACAATAGGGGTTGCGCTCGTTGCGGGACTTAACCCAACATCTCACG
>MG|5|V8|F|169|99.19|Firmicutes|Clostridia|Clostridiales|Clostridiaceae|Clostridium|sp.|
CGTGAGATGTTGGGTTAAGTCCCGCAACGAGCGCAACCCCTATTGTTAGTTGCTACGCAAGAGCACTCTAGCGAGACTGCCGTTGACAAAACGGAGGAAGGTGGGGACGACGTCAAATCATCATGCCCCTTATGTCCTGGGCCACACACGTACTACAATGGTGGTTAACAGAGGGAGGCAAGACCGCGAGGTGGAGCAAACCCCTAAAAGCCATCCCAGTTCGGATTGCAGGCTGCAACCCGCCTGCA
>MG|5|V8|F|14|99.19|Firmicutes|Clostridia|Clostridiales|Clostridiaceae|Clostridium|sp.|
CGTGAGATGTTGGGTTAAGTCCCGCAACGAGCGCAACCCTTATTGTTAGTTGCTACGCAAGAGCACTCTAGCGAGACTGCCGTTGACAAAACGGAGGAAGGTGGGGACGACGTCAAATCATCATGCCCCTTATGTCCTGGGCCACACACGTACTACAATGGCGGTCAACAGAGGGAAGCAATACCGCGAGGTGGAGCAAATCCCTAAAAGCCGTCCCAGTTCGGATTGCAGGCTGAAACCCGCCTGTA
>MG|5|V8|F|76|99.19|Firmicutes|Clostridia|Clostridiales|Clostridiaceae|Clostridium|sp.|
CGTGAGATGTTGGGTTAAGTCCCGCAACGAGCGCAACCCTTATTGTTAGTTGCTACGCAAGAGCACTCTAGCGAGACTGCCGTTGACAAAACGGAGGAAGGTGGGGACGACGTCAAATCATCATGCCCCTTATGTCCTGGGCCACACACGTACTACAATGGTGGTCAACAGAGGGAGGCAATGCCGCGAGGCGGAGCAAATCCCTAAAAGCCATCCCAGTTCGGATTGCAGGCTGAAACCCGCCTGTA
>MG|5|V8|F|110|99.2|Firmicutes|Clostridia|Clostridiales|Clostridiaceae|Clostridium|sp.|
CGTGAGATGTTGGGTTAAGTCCCGCAACGAGCGCAACCCTTATTGTTAGTTGCTACGCAAGAGCACTCTAGCGAGACTGCCGTTGACAAAACGGAGGAAGGTGGGGACGACGTCAAATCATCATGCCCCTTATGTCCTGGGCCACACACGTACTACAATGGTGGTCAACAGAGGGAGGCAATACCGCGAGGTGGAGCAAACCCCTAAAAGCCATCCCAGTTCGGATTGCAGGCTGCAACCCGCCTGCAT
>MG|5|V8|R|19|99.19|Firmicutes|Clostridia|Clostridiales|Clostridiaceae|Clostridium|sp.|
TGCAGGCGGGTTGCAGCCTGCAATCCGAACTGGGATGGCTTTTAGGGGTTTGCTCCACCTCGCGGTTTTGCCTCCCTCTGTTAACCACCATTGTAGTACGTGTGTGGCCCAGGACATAAGGGGCATGATGATTTGACGTCGTCCCCACCTTCCTCCGTTTTGTCAACGGCAGTCTCGCTAGAGTGCTCTTGCGTAGCAACTAACAATAAGGGTTGCGCTCGTTGCGGGACTTAACCCAACATCTCACG
>MG|5|V8|R|21|99.6|Firmicutes|Clostridia|Clostridiales|Clostridiaceae|Clostridium|sp.|
TGCAGGCGGGTTGCAGCCTGCAATCCGAACTGGGATGGCTTTTAGGGGTTTGCTCCACCTCGCGGTTTTGCCTCCCTCTGTTGACCACCATTGTAGTACGTGTGTGGCCCAGGACATAAGGGGCATGATGATTTGACGTCGTCCCCACCTTCCTCCGTTTTGTCAACGGCAGTCTCGCTAGAGTGCTCTTGCGTAGCAACTAACAATAAGGGTTGCGCTCGTTGCGGGACTTAACCCAACATCTCACG
>MG|5|V8|R|25|99.19|Firmicutes|Clostridia|Clostridiales|Clostridiaceae|Clostridium|sp.|
TACAGGCGGGTTTCAGCCTGCAATCCGAACTGGGACGGCTTTTAGGGATTTGCTCCACCTCGCGGTATTGCTTCCCTCTGTTAACCGCCATTGTAGTACGTGTGTGGCCCAGGACATAAGGGGCATGATGATTTGACGTCGTCCCCACCTTCCTCCGTTTTGTCAACGGCAGTCTCGCTAGAGTGCTCTTGCGTAGCAACTAACAATAGGGGTTGCGCTCGTTGCGGGACTTAACCCAACATCTCACG
>MG|5|V8|F|15|99.2|Firmicutes|Clostridia|Clostridiales|Clostridiaceae|Clostridium|sp.|
CGTGAGATGTTGGGTTAAGTCCCGCAACGAGCGCAACCCCTATTGTTAGTTGCTACGCAAGAGCACTCTAGCGAGACTGCCGTTGACAAAAACGGAGGAAGGTGGGGACGACGTCAAATCATCATGCCCCTTATGTCCTGGGCCACACACGTACTACAATGGTGGTCAACAGAGGGAGGCAATACCGCGAGGTGGAGCAAACCCCTAAAAGCCATCCCAGTTCGGATTGCAGGCTGCAACCCGCCTGCA
>MG|5|V8|F|19|99.2|Firmicutes|Clostridia|Clostridiales|Clostridiaceae|Clostridium|sp.|
CGTGAGATGTTGGGTTAAGTCCCGCAACGAGCGCAACCCCTATTGTTAGTTGCTACGCAAGAGCACTCTAGCGAGACTGCCGTTGACAAAAACGGAGGAAGGTGGGGACGACGTCAAATCATCATGCCCCTTATGTCCTGGGCCACACACGTACTACAATGGTGGTCAACAGAGGGAGGCAAGACCGCGAGGTGGAGCAAACCCCTAAAAGCCATCCCAGTTCGGATTGCAGGCTGCAACCCGCCTGCA
>MG|5|V8|F|70|99.19|Firmicutes|Clostridia|Clostridiales|Clostridiaceae|Clostridium|sp.|
CGTGAGATGTTGGGTTAAGTCCCGCAACGAGCGCAACCCCTATTGTTAGTTGCTACGCAAGAGCACTCTAGCGAGACTGCCGTTGACAAAACGGAGGAAGGTGGGGACGACGTCAAATCATCATGCCCCTTATGTCCTGGGCCACACACGTACTACAATGGCGGTTAACAGAGGGAAGCAATACCGCGAGGTGGAGCAAATCCCTAAAAGCCGTCCCAGTTCGGATTGCAGGCTGAAACCCGCCTGTA
>MG|5|V8|R|88|100.0|Firmicutes|Clostridia|Clostridiales|Clostridiaceae|Clostridium|sp.|
TGCAGGCGGGTTGCAGCCTGCAATCCGAACTGGGATGGCTTTTAGGGGTTTGCTCCACCTCGCGGTTTTGCCTCCCTCTGTTGACCACCATTGTAGTACGTGTGTGGCCCAGGACATAAGGGGCATGATGATTTGACGTCGTCCCCACCTTCCTCCGTTTTGTCAACGGCAGTCTCGCTAGAGTGCTCTTGCGTAGCAACTAACAATAGGGGTTGCGCTCGTTGCGGGACTTAACCCAACATCTCACG
>MG|5|V8|F|558|99.6|Firmicutes|Clostridia|Clostridiales|Clostridiaceae|Clostridium|sp.|
CGTGAGATGTTGGGTTAAGTCCCGCAACGAGCGCAACCCCTATTGTTAGTTGCTACGCAAGAGCACTCTAGCGAGACTGCCGTTGACAAAACGGAGGAAGGTGGGGACGACGTCAAATCATCATGCCCCTTATGTCCTGGGCCACACACGTACTACAATGGTGGTCAACAGAGGGAGGCAATACCGCGAGGTGGAGCAAACCCCTAAAAGCCATCCCAGTTCGGATTGCAGGCTGCAACCCGCCTGCA
>MG|5|V8|R|10|99.19|Firmicutes|Clostridia|Clostridiales|Clostridiaceae|Clostridium|sp.|
TACAGGCGGGTTTCAGCCTGCAATCCGAACTGGGACGGCTTTTAGGGATTTGCTCCACCTCGCGGTATTGCTTCCCTCTGTTGACCGCCATTGTAGTACGTGTGTGGCCCAGGACATAAGGGGCATGATGATTTGACGTCGTCCCCACCTTCCTCCGTTTTGTCAACGGCAGTCTCGCTAGAGTGCTCTTGCGTAGCAACTAACAATAAGGGTTGCGCTCGTTGCGGGACTTAACCCAACATCTCACG
>MG|5|V8|R|105|99.6|Firmicutes|Clostridia|Clostridiales|Clostridiaceae|Clostridium|sp.|
TGCAGGCGGGTTGCAGCCTGCAATCCGAACTGGGATGGCTTTTAGGGGTTTGCTCCACCTCGCGGTTTTGCCTCCCTCTGTTAACCACCATTGTAGTACGTGTGTGGCCCAGGACATAAGGGGCATGATGATTTGACGTCGTCCCCACCTTCCTCCGTTTTGTCAACGGCAGTCTCGCTAGAGTGCTCTTGCGTAGCAACTAACAATAGGGGTTGCGCTCGTTGCGGGACTTAACCCAACATCTCACG
>MG|5|V8|F|29|99.6|Firmicutes|Clostridia|Clostridiales|Clostridiaceae|Clostridium|sp.|
CGTGAGATGTTGGGTTAAGTCCCGCAACGAGCGCAACCCTTATTGTTAGTTGCTACGCAAGAGCACTCTAGCGAGACTGCCGTTGACAAAACGGAGGAAGGTGGGGACGACGTCAAATCATCATGCCCCTTATGTCCTGGGCCACACACGTACTACAATGGTGGTCAACAGAGGGAGGCAAAACCGCGAGGTGGAGCAAACCCCTAAAAGCCATCCCAGTTCGGATTGCAGGCTGCAACCCGCCTGCA
>MG|5|V8|F|177|100.0|Firmicutes|Clostridia|Clostridiales|Clostridiaceae|Clostridium|sp.|
CGTGAGATGTTGGGTTAAGTCCCGCAACGAGCGCAACCCCTATTGTTAGTTGCTACGCAAGAGCACTCTAGCGAGACTGCCGTTGACAAAACGGAGGAAGGTGGGGACGACGTCAAATCATCATGCCCCTTATGTCCTGGGCCACACACGTACTACAATGGTGGTCAACAGAGGGAGGCAAAACCGCGAGGTGGAGCAAACCCCTAAAAGCCATCCCAGTTCGGATTGCAGGCTGCAACCCGCCTGCA
>MG|5|V8|R|58|99.19|Firmicutes|Clostridia|Clostridiales|Clostridiaceae|Clostridium|sp.|
TGCAGGCGGGTTGCAGCCTGCAATCCGAACTGGGATGGCTTTTAGGGGTTTGCTCCACCTCGCGGTCTTGCCTCCCTCTGTTAACCACCATTGTAGTACGTGTGTGGCCCAGGACATAAGGGGCATGATGATTTGACGTCGTCCCCACCTTCCTCCGTTTTGTCAACGGCAGTCTCGCTAGAGTGCTCTTGCGTAGCAACTAACAATAGGGGTTGCGCTCGTTGCGGGACTTAACCCAACATCTCACG
>MG|5|V8|R|45|99.19|Firmicutes|Clostridia|Clostridiales|Clostridiaceae|Clostridium|sp.|
TACAGGCGGGTTTCAGCCTGCAATCCGAACTGGGATGGCTTTTAGGGATTTGCTCCGCCTCGCGGCATTGCCTCCCTCTGTTGACCACCATTGTAGTACGTGTGTGGCCCAGGACATAAGGGGCATGATGATTTGACGTCGTCCCCACCTTCCTCCGTTTTGTCAACGGCAGTCTCGCTAGAGTGCTCTTGCGTAGCAACTAACAATAAGGGTTGCGCTCGTTGCGGGACTTAACCCAACATCTCACG
>MG|5|V8|R|245|99.6|Firmicutes|Clostridia|Clostridiales|Clostridiaceae|Clostridium|sp.|
TGCAGGCGGGTTGCAGCCTGCAATCCGAACTGGGATGGCTTTTAGGGGTTTGCTCCACCTCGCGGTCTTGCCTCCCTCTGTTGACCACCATTGTAGTACGTGTGTGGCCCAGGACATAAGGGGCATGATGATTTGACGTCGTCCCCACCTTCCTCCGTTTTGTCAACGGCAGTCTCGCTAGAGTGCTCTTGCGTAGCAACTAACAATAGGGGTTGCGCTCGTTGCGGGACTTAACCCAACATCTCACG
>MG|5|V8|R|22|99.19|Firmicutes|Clostridia|Clostridiales|Clostridiaceae|Clostridium|sp.|
TGCAGGCGGGTTGCAGCCTGCAATCCGAACTGGGATGGCTTTTAGGGGTTTGCTCCACCTCGCGGTCTTGCTTCCCTCTGTTGACCACCATTGTAGTACGTGTGTGGCCCAGGACATAAGGGGCATGATGATTTGACGTCGTCCCCACCTTCCTCCGTTTTGTCAACGGCAGTCTCGCTAGAGTGCTCTTGCGTAGCAACTAACAATAGGGGTTGCGCTCGTTGCGGGACTTAACCCAACATCTCACG
>MG|5|V8|F|28|99.19|Firmicutes|Clostridia|Clostridiales|Clostridiaceae|Clostridium|sp.|
CGTGAGATGTTGGGTTAAGTCCCGCAACGAGCGCAACCCCTATTGTTAGTTGCTACGCAAGAGCACTCTAGCGAGACTGCCGTTGACAAAACGGAGGAAGGTGGGGACGACGTCAAATCATCATGCCCCTTATGTCCTGGGCCACACACGTACTACAATGGCGGTCAACAGAGGGAAGCAAAACCGCGAGGTGGAGCAAATCCCTAAAAGCCGTCCCAGTTCGGATTGCAGGCTGAAACCCGCCTGTA
>MG|5|V8|F|91|99.19|Firmicutes|Clostridia|Clostridiales|Clostridiaceae|Clostridium|sp.|
CGTGAGATGTTGGGTTAAGTCCCGCAACGAGCGCAACCCTTATTGTTAGTTGCTACGCAAGAGCACTCTAGCGAGACTGCCGTTGACAAAACGGAGGAAGGTGGGGACGACGTCAAATCATCATGCCCCTTATGTCCTGGGCCACACACGTACTACAATGGTGGTCAACAGAGGGAGGCAAGACCGCGAGGTGGAGCAAACCCCTAAAAGCCATCCCAGTTCGGATTGCAGGCTGCAACCCGCCTGCA
>MG|5|V8|R|11|97.97|Firmicutes|Clostridia|Clostridiales|Clostridiaceae|Clostridium|sp.|
TACAGGCGAGTTGCAGCCTGCAATCCGAACTGGGACGGCTTTTAGGGATTTGCTCCACCTCGCGGTATCGCTTCCCTCTGTTGACCGCCATTGTAGTACGTGTGTGGCCCAGGACATAAGGGGCATGATGATTTGACGTCGTCCCCACCTTCCTCCGTTTTGTCAACGGCAGTCTCGCTAGAGTGCTCTTGCGTAGCAACTAACAATAAGGGTTGCGCTCGTTGCGGGACTTAACCCAACATCTCACG
>MG|5|V8|R|44|97.56|Firmicutes|Clostridia|Clostridiales|Clostridiaceae|Clostridium|sp.|
CGCAGGCGGGTTGCAGCCTGCGATCCGAACTGGGACGGCTTTTAGGGATTTGCTCTGCCTCGCGGCTTTGCCTCCCTCTGTTGACCGCCATTGTAGTACGTGTGTGGCCCAGGACATAAGGGGCATGATGATTTGACGTCGTCCCCACCTTCCTCCGTTTTGTCAACGGCAGTCTCGCTAGAGTGCTCTTGCGTAGCAACTAACAATAAGGGTTGCGCTCGTTGCGGGACTTAACCCAACATCTCACG
>MG|5|V8|R|13|97.97|Firmicutes|Clostridia|Clostridiales|Clostridiaceae|Clostridium|sp.|
TACAGGCGGGTTTCAGCCTGCAATCCGAACTGGGACGGCTTTTAGGGATTTGCTCTGCCTCGCGGCTTTGCTTCCCTCTGTTGACCGCCATTGTAGTACGTGTGTGGCCCAGGACATAAGGGGCATGATGATTTGACGTCGTCCCCACCTTCCTCCGTTTTGTCAACGGCAGTCTCGCTAGAGTGCTCTTGCGTAGCAACTAACAATAGGGGTTGCGCTCGTTGCGGGACTTAACCCAACATCTCACG
>MG|5|V8|F|19|98.78|Firmicutes|Clostridia|Clostridiales|Clostridiaceae|Clostridium|sp.|
CGTGAGATGTTGGGTTAAGTCCCGCAACGAGCGCAACCCCTATTGTTAGTTGCTACGCAAGAGCACTCTAGCGAGACTGCCGTTGACAAAACGGAGGAAGGTGGGGACGACGTCAAATCATCATGCCCCTTATGTCCTGGGCCACACACGTACTACAATGGCGGTCAACAGAGGGAAGCAAAACCGCGAGGTGGAGCAAATCCCTAAAAGCCGTCCCAGTTCGGATTGCAGGCTGCAACCCGCCTGTA
>MG|5|V8|R|138|98.78|Firmicutes|Clostridia|Clostridiales|Clostridiaceae|Clostridium|sp.|
TACAGGCGGGTTTCAGCCTGCAATCCGAACTGGGACGGCTTTTAGGGATTTGCTCCACCTCGCGGTTTTGCTTCCCTCTGTTGACCGCCATTGTAGTACGTGTGTGGCCCAGGACATAAGGGGCATGATGATTTGACGTCGTCCCCACCTTCCTCCGTTTTGTCAACGGCAGTCTCGCTAGAGTGCTCTTGCGTAGCAACTAACAATAAGGGTTGCGCTCGTTGCGGGACTTAACCCAACATCTCACG
>MG|5|V8|F|44|97.97|Firmicutes|Clostridia|Clostridiales|Clostridiaceae|Clostridium|sp.|
CGTGAGATGTTGGGTTAAGTCCCGCAACGAGCGCAACCCCTATTGTTAGTTGCTACGCAAGAGCACTCTAGCGAGACTGCCGTTGACAAAACGGAGGAAGGTGGGGACGACGTCAAATCATCATGCCCCTTATGTCCTGGGCCACACACGTACTACAATGGCGGTCAACAGAGGGAAGCAAAGCCGCGAGGCAGAGCAAATCCCTAAAAGCCGTCCCAGTTCGGATTGCAGGCTGAAACCCGCCTGTA
>MG|5|V8|F|68|97.15|Firmicutes|Clostridia|Clostridiales|Clostridiaceae|Clostridium|sp.|
CGTGAGATGTTGGGTTAAGTCCCGCAACGAGCGCAACCCCTATTGTTAGTTGCTACGCAAGAGCACTCTAGCGAGACTGCCGTTGACAAAACGGAGGAAGGTGGGGACGACGTCAAATCATCATGCCCCTTATGTCCTGGGCTACACACGTACTACAATGGCGGTTAACAGAGGGAGGCAATATCGCGAGATGGAGCAAATCCCTAAAAGCCGTCCCAGTTCAGATTGCAGGCTGCAACTCGCCTGTA
>MG|5|V8|F|11|98.79|Firmicutes|Clostridia|Clostridiales|Clostridiaceae|Clostridium|sp.|
CGTGAGATGTTGGGTTAAGTCCCGCAACGAGCGCAACCCCTATTGTTAGTTGCTACGCAAGAGCACTCTAGCGAGACTGCCGTTGACAAAACGGAGGAAGGTGGGGACGACGTCAAATCATCATGCCCCTTATGTCCTGGGCCACACACGTACTACAATGGCGGTTAACAGAGGGAAGCAATACCGCGAGGTGGAGCAAATACCCTAAAAGCCGTCCCAGTTCGGATTGCAGGCTGAAACCCGCCTGTA
>MG|5|V8|R|110|98.37|Firmicutes|Clostridia|Clostridiales|Clostridiaceae|Clostridium|sp.|
TACAGGCGGGTTGCAGCCTGCAATCCGAACTGGGACGGCTTTTAGGGATTTGCTCCACCTCGCGGTTTTGCTTCCCTCTGTTGACCGCCATTGTAGTACGTGTGTGGCCCAGGACATAAGGGGCATGATGATTTGACGTCGTCCCCACCTTCCTCCGTTTTGTCAACGGCAGTCTCGCTAGAGTGCTCTTGCGTAGCAACTAACAATAAGGGTTGCGCTCGTTGCGGGACTTAACCCAACATCTCACG
>MG|5|V8|F|10|97.15|Firmicutes|Clostridia|Clostridiales|Clostridiaceae|Clostridium|sp.|
CGTGAGATGTTGGGTTAAGTCCCGCAACGAGCGCAACCCTTATTGTTAGTTGCTACGCAAGAGCACTCTAGCGAGACTGCCGTTGACAAAACGGAGGAAGGTGGGGACGACGTCAAATCATCATGCCCCTTATGTCCTGGGCCACACACGTACTACAATGGCGGTCAACAGAGGGAAGCAAAGCCGCGAGGCAGAGCAAATCCCTAAAAGCCGTCCCAGTTCGGATCGCAGGCTGCAACCCGCCTGCG
>MG|5|V8|F|13|97.59|Firmicutes|Clostridia|Clostridiales|Clostridiaceae|Clostridium|sp.|
CGTGAGATGTTGGGTTAAGTCCCGCAACGAGCGCAACCCTTATTGTTAGTTGCTACGCAAGAGCACTCTAGCGAGACTGCCGTTGACAAAACGGAGGAAGGTGGGGACGACGTCAAATCATCATGCCCCTTATGTCCTGGGCCACACACGTACTACAATGGCGGTAAACAAAGAGAAGCAAGACCGCGAGGTGGAGCAAATCTCAAAAAGCCGTCCCAGTTCGGATCGCAGGCTGCAACCCGCCTGCG
>MG|5|V8|F|35|97.97|Firmicutes|Clostridia|Clostridiales|Clostridiaceae|Clostridium|sp.|
CGTGAGATGTTGGGTTAAGTCCCGCAACGAGCGCAACCCTTATTGTTAGTTGCTACGCAAGAGCACTCTAGCGAGACTGCCGTTGACAAAACGGAGGAAGGTGGGGACGACGTCAAATCATCATGCCCCTTATGTCCTGGGCCACACACGTACTACAATGGCGGTCAACAGAGGGAAGCAAAATCGCGAGATGGAGCAAATCCCTAAAAGCCGTCCCAGTTCGGATTGCAGGCTGAAACCCGCCTGTA
>MG|5|V8|F|83|97.56|Firmicutes|Clostridia|Clostridiales|Clostridiaceae|Clostridium|sp.|
CGTGAGATGTTGGGTTAAGTCCCGCAACGAGCGCAACCCTTATTGTTAGTTGCTACGCAAGAGCACTCTAGCGAGACTGCCGTTGACAAAACGGAGGAAGGTGGGGACGACGTCAAATCATCATGCCCCTTATGTCCTGGGCCACACACGTACTACAATGGCGGTCAACAGAGGGAGGCAAAGCCGCGAGGCAGAGCAAATCCCTAAAAGCCGTCCCAGTTCGGATCGCAGGCTGCAACCCGCCTGCG
>MG|5|V8|R|16|98.39|Firmicutes|Clostridia|Clostridiales|Clostridiaceae|Clostridium|sp.|
TGCAGGCGGGTTGCAGCCTGCAATCCGAACTGGGATGGCTTTTAGGGGTTTGCTCCACTTCGCAGTATTGCCTCCCTCTGTTAACCACCATTGTAGTACGTGTGTGGCCCAGGACATAAGGGGCATGATGATTTGACGTCGTCCCCACCTTCCTCCGTTTTGTCAACGGCAGTCTCGCTAGAGTGCTCTTGCGTAGCAACTAACAATAGGGGTTGCGCTCGTTGCGGGACTTAACCCAACATCTCACG
>MG|5|V8|R|11|97.58|Firmicutes|Clostridia|Clostridiales|Clostridiaceae|Clostridium|sp.|
TACAGGCGAGTTTCAGCCTGCAATCCGAACTGGGACGGCTTTTAGGGATTTGCTCTGCCTCGCGGCTTTGCTTCCCTCTGTTGACCGCCATTGTAGTACGTGTGTGGCCCAGGACATAAGGGGCATGATGATTTGACGTCGTCCCCACCTTCCTCCGTTTTGTCAACGGCAGTCTCGCTAGAGTGCTCTTGCGTAGCAACTAACAATAAGGGTTGCGCTCGTTGCGGGACTTAACCCAACATCTCACG
>MG|5|V8|F|13|97.98|Firmicutes|Clostridia|Clostridiales|Clostridiaceae|Clostridium|sp.|
CGTGAGATGTTGGGTTAAGTCCCGCAACGAGCGCAACCCCTATTGTTAGTTGCTACGCAAGAGCACTCTAGCGAGACTGCCGTTGACAAAACGGAGGAAGGTGGGGACGACGTCAAATCATCATGCCCCTTATGTCCTGGGCCACACACGTACTACAATGGTGGTCAACAGAGGGAGGCAAGACTGCGAAGTGGAGCAAATCCCTAAAAGCCATCTCAGTTCGGATTGCAGGCTGCAACCCGCCTGCA
>MG|5|V8|F|54|97.98|Firmicutes|Clostridia|Clostridiales|Clostridiaceae|Clostridium|sp.|
CGTGAGATGTTGGGTTAAGTCCCGCAACGAGCGCAACCCTTATTGTTAGTTGCTACGCAAGAGCACTCTAGCGAGACTGCCGTTGACAAAACGGAGGAAGGTGGGGACGACGTCAAATCATCATGCCCCTTATGTCCTGGGCCACACACGTACTACAATGGCGGTCAACAAAGAGAGGCAAAACCGCGAGGTGGAGCAAATCTCAAAAAGCCGTCCCAGTTCGGATTGCAGGCTGCAACCCGCCTGCA
>MG|5|V8|R|17|97.98|Firmicutes|Clostridia|Clostridiales|Clostridiaceae|Clostridium|sp.|
TGCAGGCGGGTTGCAGCCTGCAATCCGAACTGGGACGGCTTTTTGAGATTTGCTCCACCTCGCGGTTTTGCCTCTCTTTGTTGACCGCCATTGTAGTACGTGTGTGGCCCAGGACATAAGGGGCATGATGATTTGACGTCGTCCCCACCTTCCTCCGTTTTGTCAACGGCAGTCTCGCTAGAGTGCTCTTGCGTAGCAACTAACAATAAGGGTTGCGCTCGTTGCGGGACTTAACCCAACATCTCACG
>MG|5|V8|F|21|98.37|Firmicutes|Clostridia|Clostridiales|Clostridiaceae|Clostridium|sp.|
CGTGAGATGTTGGGTTAAGTCCCGCAACGAGCGCAACCCTTATTGTTAGTTGCTACGCAAGAGCACTCTAGCGAGACTGCCGTTGACAAAACGGAGGAAGGTGGGGACGACGTCAAATCATCATGCCCCTTATGTCCTGGGCCACACACGTACTACAATGGCGGTCAACAGAGGGAAGCAAAACCGCGAGGTGGAGCAAATCCCCAAAAGCCGTCCCAGTTCGGATTGCAGGCTGAAACCCGCCTGTA
>MG|5|V8|F|107|98.78|Firmicutes|Clostridia|Clostridiales|Clostridiaceae|Clostridium|sp.|
CGTGAGATGTTGGGTTAAGTCCCGCAACGAGCGCAACCCCTATTGTTAGTTGCTACGCAAGAGCACTCTAGCGAGACTGCCGTTGACAAAACGGAGGAAGGTGGGGACGACGTCAAATCATCATGCCCCTTATGTCCTGGGCCACACACGTACTACAATGGCGGTTAACAGAGGGAAGCAAAACCGCGAGGTGGAGCAAATCCCTAAAAGCCGTCCCAGTTCGGATTGCAGGCTGAAACCCGCCTGTA
>MG|5|V8|F|33|98.39|Firmicutes|Clostridia|Clostridiales|Clostridiaceae|Clostridium|sp.|
CGTGAGATGTTGGGTTAAGTCCCGCAACGAGCGCAACCCCTATTGTTAGTTGCTACGCAAGAGCACTCTAGCGAGACTGCCGTTGACAAAACGGAGGAAGGTGGGGACGACGTCAAATCATCATGCCCCTTATGTCCTGGGCCACACACGTACTACAATGGTGGTTAACAGAGGGAGGCAATACTGCGAAGTGGAGCAAACCCCTAAAAGCCATCCCAGTTCGGATTGCAGGCTGCAACCCGCCTGCA
>MG|5|V8|F|23|97.58|Firmicutes|Clostridia|Clostridiales|Clostridiaceae|Clostridium|sp.|
CGTGAGATGTTGGGTTAAGTCCCGCAACGAGCGCAACCCTTATTGTTAGTTGCTACGCAAGAGCACTCTAGCGAGACTGCCGTTGACAAAACGGAGGAAGGTGGGGACGACGTCAAATCATCATGCCCCTTATGTCCTGGGCCACACACGTACTACAATGGCGGTCAACAGAGGGAAGCAAAGCCGCGAGGCAGAGCAAATCCCTAAAAGCCGTCCCAGTTCGGATTGCAGGCTGAAACTCGCCTGTA
>MG|5|V8|R|15|98.78|Firmicutes|Clostridia|Clostridiales|Clostridiaceae|Clostridium|sp.|
TACAGGCGGGTTTCAGCCTGCAATCCGAACTGGGACGGCTTTTAGGGATTTGCTCCACCTCGCGGTATTGCTTCCCTCTGTTTACCGCCATTGTAGTACGTGTGTGGCCCAGGACATAAGGGGCATGATGATTTGACGTCGTCCCCACCTTCCTCCGTTTTGTCAACGGCAGTCTCGCTAGAGTGCTCTTGCGTAGCAACTAACAATAAGGGTTGCGCTCGTTGCGGGACTTAACCCAACATCTCACG
>MG|5|V8|R|16|98.78|Firmicutes|Clostridia|Clostridiales|Clostridiaceae|Clostridium|sp.|
TACAGGCGGGTTGCAGCCTGCAATCCGAACTGGGACGGCTTTTAGGGATTTGCTCCACCTCGCGGTTTTGCTTCCCTCTGTTGACCGCCATTGTAGTACGTGTGTGGCCCAGGACATAAGGGGCATGATGATTTGACGTCGTCCCCACCTTCCTCCGTTTTGTCAACGGCAGTCTCGCTAGAGTGCTCTTGCGTAGCAACTAACAATAGGGGTTGCGCTCGTTGCGGGACTTAACCCAACATCTCACG
>MG|5|V8|R|17|98.39|Firmicutes|Clostridia|Clostridiales|Clostridiaceae|Clostridium|sp.|
TACAGGCGGGTTTCAGCCTGCAATCCGAACTGGGACGGCTTTTAGGGATTTGCTCTGCCTCGCGGCTTTGCTTCCCTCTGTTAACCGCCATTGTAGTACGTGTGTGGCCCAGGACATAAGGGGCATGATGATTTGACGTCGTCCCCACCTTCCTCCGTTTTGTCAACGGCAGTCTCGCTAGAGTGCTCTTGCGTAGCAACTAACAATAAGGGTTGCGCTCGTTGCGGGACTTAACCCAACATCTCACG
>MG|5|V8|F|44|98.78|Firmicutes|Clostridia|Clostridiales|Clostridiaceae|Clostridium|sp.|
CGTGAGATGTTGGGTTAAGTCCCGCAACGAGCGCAACCCCTATTGTTAGTTGCTACGCAAGAGCACTCTAGCGAGACTGCCGTTGACAAAACGGAGGAAGGTGGGGACGACGTCAAATCATCATGCCCCTTATGTCCTGGGCCACACACGTACTACAATGGCGGTTAACAGAGGGAGGCAATACCGCGAGGTGGAGCAAACCCCTAAAAGCCGTCCCAGTTCGGATTGCAGGCTGCAACCCGCCTGTA
>MG|5|V8|F|12|97.57|Firmicutes|Clostridia|Clostridiales|Clostridiaceae|Clostridium|sp.|
CGTGAGATGTTGGGTTAAGTCCCGCAACGAGCGCAACCCCTATTGTTAGTTGCTACGCAAGAGCACTCTAGCGAGACTGCCGTTGACAAAACGGAGGAAGGTGGGGACGACGTCAAATCATCATGCCCCTTATGTCCTGGGCCACACACGTACTACAATGGCGGTCAACAGAGGGAGGCAAAGCCGCGAGGCAGAGCAAATCCCTAAAAGCCGTCCCAGTTCGGATCGCAGGCTGCAACCCGCCTGCG
>MG|5|V8|F|10|97.98|Firmicutes|Clostridia|Clostridiales|Clostridiaceae|Clostridium|sp.|
CGTGAGATGTTGGGTTAAGTCCCGCAACGAGCGCAACCCTTATTGTTAGTTGCTACGCAAGAGCACTCTAGCGAGACTGCCGTTGACAAAACGGAGGAAGGTGGGGACGACGTCAAATCATCATGCCCCTTATGTCCTGGGCCACACACGTACTACAATGGCGGTCAACAGAGGGAAGCAAAACCGCGAGGTGGAGCAAATCCCTAAAAGCCGTCCCAGTTCGGATCGCAGGCTGCAACCCGCCTGCG
>MG|5|V8|F|28|97.58|Firmicutes|Clostridia|Clostridiales|Clostridiaceae|Clostridium|sp.|
CGTGAGATGTTGGGTTAAGTCCCGCAACGAGCGCAACCCTTATTGTTAGTTGCTACGCAAGAGCACTCTAGCGAGACTGCCGTTGACAAAACGGAGGAAGGTGGGGACGACGTCAAATCATCATGCCCCTTATGTCCTGGGCCACACACGTACTACAATGGCGGTAAACAAAGAGAGGCAAGACCGCGAGGTGGAGCAAATCTCAAAAAGCCGTCCCAGTTCGGATTGCAGGCTGCAACCCGCCTGCA
>MG|5|V8|R|19|98.37|Firmicutes|Clostridia|Clostridiales|Clostridiaceae|Clostridium|sp.|
TACAGGCGGGTTTCAGCCTGCAATCCGAACTGGGACGGCTTTTAGGGATTTGCTCCACTTCGCAGTATTGCTTCCCTCTGTTGACCGCCATTGTAGTACGTGTGTGGCCCAGGACATAAGGGGCATGATGATTTGACGTCGTCCCCACCTTCCTCCGTTTTGTCAACGGCAGTCTCGCTAGAGTGCTCTTGCGTAGCAACTAACAATAAGGGTTGCGCTCGTTGCGGGACTTAACCCAACATCTCACG
>MG|5|V8|F|272|98.78|Firmicutes|Clostridia|Clostridiales|Clostridiaceae|Clostridium|sp.|
CGTGAGATGTTGGGTTAAGTCCCGCAACGAGCGCAACCCTTATTGTTAGTTGCTACGCAAGAGCACTCTAGCGAGACTGCCGTTGACAAAACGGAGGAAGGTGGGGACGACGTCAAATCATCATGCCCCTTATGTCCTGGGCCACACACGTACTACAATGGCGGTCAACAGAGGGAAGCAAAACCGCGAGGTGGAGCAAATCCCTAAAAGCCGTCCCAGTTCGGATTGCAGGCTGAAACCCGCCTGTA
>MG|5|V8|F|206|98.37|Firmicutes|Clostridia|Clostridiales|Clostridiaceae|Clostridium|sp.|
CGTGAGATGTTGGGTTAAGTCCCGCAACGAGCGCAACCCTTATTGTTAGTTGCTACGCAAGAGCACTCTAGCGAGACTGCCGTTGACAAAACGGAGGAAGGTGGGGACGACGTCAAATCATCATGCCCCTTATGTCCTGGGCCACACACGTACTACAATGGCGGTCAACAGAGGGAAGCAAAACCGCGAGGTGGAGCAAATCCCTAAAAGCCGTCCCAGTTCGGATTGCAGGCTGCAACCCGCCTGTA
>MG|5|V8|F|42|98.39|Firmicutes|Clostridia|Clostridiales|Clostridiaceae|Clostridium|sp.|
CGTGAGATGTTGGGTTAAGTCCCGCAACGAGCGCAACCCTTATTGTTAGTTGCTACGCAAGAGCACTCTAGCGAGACTGCCGTTGACAAAACGGAGGAAGGTGGGGACGACGTCAAATCATCATGCCCCTTATGTCCTGGGCCACACACGTACTACAATGGCGGTTAACAGAGGGAAGCAAAGCCGCGAGGCAGAGCAAATCCCTAAAAGCCGTCCCAGTTCGGATTGCAGGCTGAAACCCGCCTGTA
>MG|5|V8|F|25|98.79|Firmicutes|Clostridia|Clostridiales|Clostridiaceae|Clostridium|sp.|
CGTGAGATGTTGGGTTAAGTCCCGCAACGAGCGCAACCCCTATTGTTAGTTGCTACGCAAGAGCACTCTAGCGAGACTGCCGTTGACAAAACGGAGGAAGGTGGGGACGACGTCAAATCATCATGCCCCTTATGTCCTGGGCCACACACGTACTACAATGGTGGTCAACAGAGGGAGGCAATACTGCGAAGTGGAGCAAACCCCTAAAAGCCATCCCAGTTCGGATTGCAGGCTGCAACCCGCCTGCA
>MG|5|V8|R|39|97.15|Firmicutes|Clostridia|Clostridiales|Clostridiaceae|Clostridium|sp.|
TACAGGCGAGTTGCAGCCTGCAATCTGAACTGGGACGGCTTTTAGGGATTTGCTCCATCTCGCGATATTGCCTCCCTCTGTTAACCGCCATTGTAGTACGTGTGTAGCCCAGGACATAAGGGGCATGATGATTTGACGTCGTCCCCACCTTCCTCCGTTTTGTCAACGGCAGTCTCGCTAGAGTGCTCTTGCGTAGCAACTAACAATAGGGGTTGCGCTCGTTGCGGGACTTAACCCAACATCTCACG
>MG|5|V8|F|31|97.58|Firmicutes|Clostridia|Clostridiales|Clostridiaceae|Clostridium|sp.|
CGTGAGATGTTGGGTTAAGTCCCGCAACGAGCGCAACCCTTATTGTTAGTTGCTACGCAAGAGCACTCTAGCGAGACTGCCGTTGACAAAACGGAGGAAGGTGGGGACGACGTCAAATCATCATGCCCCTTATGTCCTGGGCCACACACGTACTACAATGGCGGTTAACAAAGAGAGGCAAAACCGCGAGGTGGAGCAAATCTCAAAAAGCCGTCCCAGTTCGGATTGCAGGCTGCAACCCGCCTGCA
>MG|5|V8|F|10|98.8|Firmicutes|Clostridia|Clostridiales|Clostridiaceae|Clostridium|sp.|
CGTGAGATGTTGGGTTAAGTCCCGCAACGAGCGCAACCCCTATTGTTAGTTGCTACGCAAGAGCACTCTAGCGAGACTGCCGTTGACAAAAACGGAGGAAGGTGGGGACGACGTCAAATCATCATGCCCCTTATGTCCTGGGCCACACACGTACTACAATGGTGGTTAACAGAGGGAGGCAATACCGCGAGGTGGAGCAAACCCCTAAAAGCCATCCCAGTTCGGATTGCAGGCTGCAACCCGCCTGCA
>MG|5|V8|R|54|98.78|Firmicutes|Clostridia|Clostridiales|Clostridiaceae|Clostridium|sp.|
TACAGGCGGGTTTCAGCCTGCAATCCGAACTGGGACGGCTTTTAGGGATTTGCTCCACCTCGCGGTTTTGCTTCCCTCTGTTAACCGCCATTGTAGTACGTGTGTGGCCCAGGACATAAGGGGCATGATGATTTGACGTCGTCCCCACCTTCCTCCGTTTTGTCAACGGCAGTCTCGCTAGAGTGCTCTTGCGTAGCAACTAACAATAGGGGTTGCGCTCGTTGCGGGACTTAACCCAACATCTCACG
>MG|5|V8|F|67|98.37|Firmicutes|Clostridia|Clostridiales|Clostridiaceae|Clostridium|sp.|
CGTGAGATGTTGGGTTAAGTCCCGCAACGAGCGCAACCCTTATTGTTAGTTGCTACGCAAGAGCACTCTAGCGAGACTGCCGTTGACAAAACGGAGGAAGGTGGGGACGACGTCAAATCATCATGCCCCTTATGTCCTGGGCCACACACGTACTACAATGGCGGTCAACAGAGGGAAGCAATACTGCGAAGTGGAGCAAATCCCTAAAAGCCGTCCCAGTTCGGATTGCAGGCTGAAACCCGCCTGTA
>MG|5|V8|R|12|97.58|Firmicutes|Clostridia|Clostridiales|Clostridiaceae|Clostridium|sp.|
TGCAGGCGGGTTGCAGCCTGCAATCCGAACTGAGATGGCTTTTAGGGATTTGCTCCACTTCGCAGTCTTGCCTCCCTCTGTTGACCACCATTGTAGTACGTGTGTGGCCCAGGACATAAGGGGCATGATGATTTGACGTCGTCCCCGCCTTCCTCCGTTTTGTCAACGGCAGTCTCGCTAGAGTGCTCTTGCGTAGCAACTAACAATAGGGGTTGCGCTCGTTGCGGGACTTAACCCAACATCTCACG
>MG|5|V8|F|10|98.39|Firmicutes|Clostridia|Clostridiales|Clostridiaceae|Clostridium|sp.|
CGTGAGATGTTGGGTTAAGTCCCGCAACGAGCGCAACCCTTATTGTTAGTTGCTACGCAAGAGCACTCTAGCGAGACTGCCGTTGACAAAACGGAGGAAGGTGGGGACGACGTCAAATCATCATGCCCCTTATGTCCTGGGCCACACACGTACTACAATGGCGGTCAACAGAGGGAAGCAAAACCGCGAGGTGGAGCAAATCCCTAAAAGCCGTCCCAGTTCGGATTGCAGGCTGCAACCCGCCTGCA
>MG|5|V8|F|10|97.97|Firmicutes|Clostridia|Clostridiales|Clostridiaceae|Clostridium|sp.|
CGTGAGATGTTGGGTTAAGTCCCGCAACGAGCGCAACCCTTATTGTTAGTTGCTACGCAAGAGCACTCTAGCGAGACTGCCGTTGACAAAACGGAGGAAGGTGGGGACGACGTCAAATCATCATGCCCCTTATGTCCTGGGCCACACACGTACTACAATGGCGGTCAACAGAGGGAAGCAATACTGCGAAGTGGAGCAAATCCCTAAAAGCGTCCCAGTTCGGATTGCAGGCTGAAACCCGCCTGTA
>MG|5|V8|F|25|98.78|Firmicutes|Clostridia|Clostridiales|Clostridiaceae|Clostridium|sp.|
CGTGAGATGTTGGGTTAAGTCCCGCAACGAGCGCAACCCTTATTGTTAGTTGCTACGCAAGAGCACTCTAGCGAGACTGCCGTTGACAAAACGGAGGAAGGTGGGGACGACGTCAAATCATCATGCCCCTTATGTCCTGGGCCACACACGTACTACAATGGCGGTAAACAGAGGGAAGCAATACCGCGAGGTGGAGCAAATCCCTAAAAGCCGTCCCAGTTCGGATTGCAGGCTGAAACCCGCCTGTA
>MG|5|V8|F|281|97.98|Firmicutes|Clostridia|Clostridiales|Clostridiaceae|Clostridium|sp.|
CGTGAGATGTTGGGTTAAGTCCCGCAACGAGCGCAACCCTTATTGTTAGTTGCTACGCAAGAGCACTCTAGCGAGACTGCCGTTGACAAAACGGAGGAAGGTGGGGACGACGTCAAATCATCATGCCCCTTATGTCCTGGGCCACACACGTACTACAATGGCGGTCAACAGAGGGAAGCAAAGCCGCGAGGCAGAGCAAATCCCTAAAAGCCGTCCCAGTTCGGATTGCAGGCTGAAACCCGCCTGTA
>MG|5|V8|R|17|97.58|Firmicutes|Clostridia|Clostridiales|Clostridiaceae|Clostridium|sp.|
TGCAGGCGGGTTGCAGCCTGCAATCCGAACTGGGACGGCTTTTAGGGATTTGCTCCTCCTCGCGGATTTGCTTCCCTCTGTTGACCGCCATTGTAGTACGTGTGTGGCCCAGGACATAAGGGGCATGATGATTTGACGTCGTCCCCACCTTCCTCCGTTTTGTCAACGGCAGTCTCGCTAGAGTGCTCTTGCGTAGCAACTAACAATAAGGGTTGCGCTCGTTGCGGGACTTAACCCAACATCTCACG
>MG|5|V8|R|10|98.37|Firmicutes|Clostridia|Clostridiales|Clostridiaceae|Clostridium|sp.|
TACAGGCGGGTTTCAGCCTGCAATCCGAACTGGGACGGCTTTTGGGGATTTGCTCCACCTCGCGGTTTTGCTTCCCTCTGTTGACCGCCATTGTAGTACGTGTGTGGCCCAGGACATAAGGGGCATGATGATTTGACGTCGTCCCCACCTTCCTCCGTTTTGTCAACGGCAGTCTCGCTAGAGTGCTCTTGCGTAGCAACTAACAATAAGGGTTGCGCTCGTTGCGGGACTTAACCCAACATCTCACG
>MG|5|V8|F|39|97.58|Firmicutes|Clostridia|Clostridiales|Clostridiaceae|Clostridium|sp.|
CGTGAGATGTTGGGTTAAGTCCCGCAACGAGCGCAACCCTTATTGTTAGTTGCTACGCAAGAGCACTCTAGCGAGACTGCCGTTGACAAAACGGAGGAAGGTGGGGACGACGTCAAATCATCATGCCCCTTATGTCCTGGGCCACACACGTACTACAATGGCGGTCAACAGAGGGAAGCAAATCCGCGAGGAGGAGCAAATCCCTAAAAGCCGTCCCAGTTCGGATTGCAGGCTGCAACCCGCCTGCA
>MG|5|V8|R|16|97.97|Firmicutes|Clostridia|Clostridiales|Clostridiaceae|Clostridium|sp.|
TACAGGCGGGTTTCAGCCTGCAATCCGAACTGGGACGGCTTTTAGGGATTTGCTCCATCTCGCGATTTTGCTTCCCTCTGTTGACCGCCATTGTAGTACGTGTGTGGCCCAGGACATAAGGGGCATGATGATTTGACGTCGTCCCCACCTTCCTCCGTTTTGTCAACGGCAGTCTCGCTAGAGTGCTCTTGCGTAGCAACTAACAATAAGGGTTGCGCTCGTTGCGGGACTTAACCCAACATCTCACG
>MG|5|V8|R|15|97.58|Firmicutes|Clostridia|Clostridiales|Clostridiaceae|Clostridium|sp.|
TGCAGGCGGGTTGCAGCCTGCAATCCGAACTGGGACGGCTTTTTGAGATTTGCTCCACCTCGCGGTTTTGCCTCTCTTTGTTAACCGCCATTGTAGTACGTGTGTGGCCCAGGACATAAGGGGCATGATGATTTGACGTCGTCCCCACCTTCCTCCGTTTTGTCAACGGCAGTCTCGCTAGAGTGCTCTTGCGTAGCAACTAACAATAAGGGTTGCGCTCGTTGCGGGACTTAACCCAACATCTCACG
>MG|5|V8|F|13|98.38|Firmicutes|Clostridia|Clostridiales|Clostridiaceae|Clostridium|sp.|
CGTGAGATGTTGGGTTAAGTCCCGCAACGAGCGCAACCCCTATTGTTAGTTGCTACGCAAGAGCACTCTAGCGAGACTGCCGTTGACAAAACGGAGGAAGGTGGGGACGACGTCAAATCATCATGCCCCTTATGTCCTGGGCCACACACGTACTACAATGGTGGTCAACAGAGGGAAGCAAGACCGCGAGGTGGAGCAAATCCCTAAAAGCCATCCCAGTTCGGATCGCAGGCTGCAACCCGCCTGCG
>MG|5|V8|R|12|98.79|Firmicutes|Clostridia|Clostridiales|Clostridiaceae|Clostridium|sp.|
TGCAGGCGGGTTGCAGCCTGCAATCCGAACTGGGATGGCTTTTAGGGGTTTGCTCCACTTCGCAGTATTGCCTCCCTCTGTTGACCACCATTGTAGTACGTGTGTGGCCCAGGACATAAGGGGCATGATGATTTGACGTCGTCCCCACCTTCCTCCGTTTTGTCAACGGCAGTCTCGCTAGAGTGCTCTTGCGTAGCAACTAACAATAGGGGTTGCGCTCGTTGCGGGACTTAACCCAACATCTCACG
>MG|5|V8|F|15|97.59|Firmicutes|Clostridia|Clostridiales|Clostridiaceae|Clostridium|sp.|
CGTGAGATGTTGGGTTAAGTCCCGCAACGAGCGCAACCCTTATTGTTAGTTGCTACGCAAGAGCACTCTAGCGAGACTGCCGTTGACAAAACGGAGGAAGGTGGGGACGACGTCAAATCATCATGCCCCTTATGTCCTGGGCCACACACGTACTACAATGGCGGTCAACAAAGAGAGGCAAAACCGCGAGGTGGAGCAAATCTCAAAAAAGCCGTCCCAGTTCGGATTGCAGGCTGCAACCCGCCTGCA
>MG|5|V8|F|17|97.97|Firmicutes|Clostridia|Clostridiales|Clostridiaceae|Clostridium|sp.|
CGTGAGATGTTGGGTTAAGTCCCGCAACGAGCGCAACCCTTATTGTTAGTTGCTACGCAAGAGCACTCTAGCGAGACTGCCGTTGACAAAACGGAGGAAGGTGGGGACGACGTCAAATCATCATGCCCCTTATGTCCTGGGCCACACACGTACTACAATGGCGGTCAACAGAGGGAAGCGATACCGCGAGGTGGAGCAAATCCCTAAAAGCCGTCCCAGTTCGGATTGCAGGCTGCAACTCGCCTGTA
>MG|5|V8|F|13|98.37|Firmicutes|Clostridia|Clostridiales|Clostridiaceae|Clostridium|sp.|
CGTGAGATGTTGGGTTAAGTCCCGCAACGAGCGCAACCCCTATTGTTAGTTGCTACGCAAGAGCACTCTAGCGAGACTGCCGTTGACAAAACGGAGGAAGGTGGGGACGACGTCAAATCATCATGCCCCTTATGTCCTGGGCCACACACGTACTACAATGGCGGTTAACAGAGGGAAGCAATATCGCGAGATGGAGCAAATCCCTAAAAGCCGTCCCAGTTCGGATTGCAGGCTGAAACCCGCCTGTA
>MG|5|V8|R|140|97.98|Firmicutes|Clostridia|Clostridiales|Clostridiaceae|Clostridium|sp.|
TACAGGCGGGTTTCAGCCTGCAATCCGAACTGGGACGGCTTTTAGGGATTTGCTCTGCCTCGCGGCTTTGCTTCCCTCTGTTGACCGCCATTGTAGTACGTGTGTGGCCCAGGACATAAGGGGCATGATGATTTGACGTCGTCCCCACCTTCCTCCGTTTTGTCAACGGCAGTCTCGCTAGAGTGCTCTTGCGTAGCAACTAACAATAAGGGTTGCGCTCGTTGCGGGACTTAACCCAACATCTCACG
>MG|5|V8|R|13|98.78|Firmicutes|Clostridia|Clostridiales|Clostridiaceae|Clostridium|sp.|
TACAGGCGGGTTGCAGCCTGCAATCCGAACTGGGACGGCTTTTAGGGGTTTGCTCCACCTCGCGGTATTGCCTCCCTCTGTTAACCGCCATTGTAGTACGTGTGTGGCCCAGGACATAAGGGGCATGATGATTTGACGTCGTCCCCACCTTCCTCCGTTTTGTCAACGGCAGTCTCGCTAGAGTGCTCTTGCGTAGCAACTAACAATAGGGGTTGCGCTCGTTGCGGGACTTAACCCAACATCTCACG
>MG|5|V8|F|26|97.58|Firmicutes|Clostridia|Clostridiales|Clostridiaceae|Clostridium|sp.|
CGTGAGATGTTGGGTTAAGTCCCGCAACGAGCGCAACCCCTATTGTTAGTTGCTACGCAAGAGCACTCTAGCGAGACTGCCGTTGACAAAACGGAGGAAGGCGGGGACGACGTCAAATCATCATGCCCCTTATGTCCTGGGCCACACACGTACTACAATGGTGGTCAACAGAGGGAGGCAAGACTGCGAAGTGGAGCAAATCCCTAAAAGCCATCTCAGTTCGGATTGCAGGCTGCAACCCGCCTGCA
>MG|5|V8|F|21|97.24|Firmicutes|Clostridia|Clostridiales|Lachnospiraceae|Blautia|producta|
CGTGAGATGTTGGGTTAAGTCCCGCAACGAGCGCAACCCTTACCTTCAGTAGCCAGCATTTTGGATGGGCACTCTGGAGGGACTGCCAGGGATAACCTGGAGGAAGGTGGGGATGACGTCAAATCATCATGCCCCTTATGATTTGGGCTACACACGTGCTACAATGGCGTAAACAAAGGGAAGCGAGAGTGTGAGCTTAAGCAAATCCCAAAAATAACGTCTCAGTTCGGATTGTAGTCTGCAACTCGACTACA
>MG|5|V8|F|12|97.64|Firmicutes|Clostridia|Clostridiales|Lachnospiraceae|Lachnoclostridium|amygdalinum|
CGTGAGATGTTGGGTTAAGTCCCGCAACGAGCGCAACCCTTATCCTTAGTAGCCAGCAGTAAGATGGGCACTCTAGGGAGACTGCCAGGGATAACCTGGAGGAAGGTGGGGATGACGTCAAATCATCATGCCCCTTATGATTTGGGCTACACACGTGCTACAATGGCGTAAACAAAGGGAAGCGAAGGCGTGAGCCGGAGCAAATCTCAAAAATAACGTCTCAGTTCGGATTGTAGTCTGCAACTCGACTACA
>MG|5|V8|R|11|97.64|Firmicutes|Clostridia|Clostridiales|Lachnospiraceae|Lachnoclostridium|amygdalinum|
TGTAGTCGAGTTGCAGACTACAATCCGAACTGAGACGTTATTTTTGAGATTTGCTCCGGCTCACGCCTTCGCTTCCCTTTGTTTACGCCATTGTAGCACGTGTGTAGCCCAAATCATAAGGGGCATGATGATTTGACGTCATCCCCACCTTCCTCCAGGTTATCCCTGGCAGTCTCCCTAGAGTGCCCATCTTACTGCTGGCTACTAAGGATAAGGGTTGCGCTCGTTGCGGGACTTAACCCAACATCTCACG
>MG|5|V8|F|17|97.98|Firmicutes|Clostridia|Clostridiales|Lachnospiraceae|[Ruminococcus]|gnavus|
CGTGAGATGTTGGGTTAAGTCCCGCAACGAGCGCAACCCCTATTGTTAGTTGCTACGCAAGAGCACTCTAGCGAGACTGCCGTTGACAAAACGGAGGAAGGTGGGGACGACGTCAAATCATCATGCCCCTTATGTCCTGGGCTACACACGTAATACAATGGCGTTAAACAAAGGGAAGCAAAGCCGCGAGGCGGAGCAAATCCCCAAAAGGCGTCTCAGTTCGGATTGCAGGCTGCAACTCGCCTGTA
>MG|5|V8|F|45|97.58|Firmicutes|Clostridia|Clostridiales|Oscillospiraceae|Oscillibacter|valericigenes|
CGTGAGATGTTGGGTTAAGTCCCGCAACGAGCGCAACCCTTATTGTTAGTTGCTACGCAAGAGCACTCTAGCGAGACTGCCGTTGACAAAACGGAGGAAGGTGGGGACGACGTCAAATCATCATGCCCCTTATGTCCTGGGCTACACACGTAATACAATGGCGGTTAACAGAGGGAGGCAAAGCCGTGAGGTGGAGCGAACCCCTAAAAGCCGTCCCAGTTCGGATCGCAGTCTGCAACTCGACTGCG
>MG|5|V8|F|98|98.35|Firmicutes|Clostridia|Clostridiales|Oscillospiraceae|Oscillibacter|ruminantium|
CGTGAGATGTTGGGTTAAGTCCCGCAACGAGCGCAACCCCTATTGTTAGTTGCTACGCAAGAGCACTCTAGCGAGACTGCCGTTGACAAAACGGAGGAAGGTGGGGACGACGTCAAATCATCATGCCCCTTATGTCCTGGGCTACACACGTAATACAATGGCGGTCAACAGAGGGAGGCAAAGCCGTGAGGCAGAGCGAACCCCTAAAAGCCGTCCCAGTTCGGATCGCAGTCTGCAACTCGACTGCG
>MG|5|V8|R|53|98.35|Firmicutes|Clostridia|Clostridiales|Oscillospiraceae|Oscillibacter|ruminantium|
CGCAGTCGAGTTGCAGACTGCGATCCGAACTGGGACGGCTTTTAGGGGTTCGCTCTGCCTCACGGCTTTGCCTCCCTCTGTTGACCGCCATTGTATTACGTGTGTAGCCCAGGACATAAGGGGCATGATGATTTGACGTCGTCCCCACCTTCCTCCGTTTTGTCAACGGCAGTCTCGCTAGAGTGCTCTTGCGTAGCAACTAACAATAGGGGTTGCGCTCGTTGCGGGACTTAACCCAACATCTCACG
>MG|5|V8|F|488|97.93|Firmicutes|Clostridia|Clostridiales|Oscillospiraceae|Oscillibacter|ruminantium|
CGTGAGATGTTGGGTTAAGTCCCGCAACGAGCGCAACCCTTATTGTTAGTTGCTACGCAAGAGCACTCTAGCGAGACTGCCGTTGACAAAACGGAGGAAGGTGGGGACGACGTCAAATCATCATGCCCCTTATGTCCTGGGCTACACACGTAATACAATGGCGGTCAACAGAGGGAGGCAAAGCCGTGAGGCAGAGCGAACCCCTAAAAGCCGTCCCAGTTCGGATCGCAGTCTGCAACTCGACTGCG
>MG|5|V8|F|14|97.11|Firmicutes|Clostridia|Clostridiales|Oscillospiraceae|Oscillibacter|ruminantium|
CGTGAGATGTTGGGTTAAGTCCCGCAACGAGCGCAACCCTTATTGTTAGTTGCTACGCAAGAGCACTCTAGCGAGACTGCCGTTGACAAAACGGAGGAAGGTGGGGACGACGTCAAATCATCATGCCCCTTATGTCCTGGGCTACACACGTAATACAATGGCGGTCAACAGAGGGAGGCAAAGCCGTGAGGCAGAGCGAACCCCTAAAAGCGTCCCAGTTCAGATCGCAGTCTGCAACTCGACTGCG
>MG|5|V8|R|107|97.93|Firmicutes|Clostridia|Clostridiales|Oscillospiraceae|Oscillibacter|ruminantium|
CGCAGTCGAGTTGCAGACTGCGATCCGAACTGGGACGGCTTTTAGGGGTTCGCTCTGCCTCGCGGCTTTGCCTCCCTCTGTTGACCGCCATTGTATTACGTGTGTAGCCCAGGACATAAGGGGCATGATGATTTGACGTCGTCCCCACCTTCCTCCGTTTTGTCAACGGCAGTCTCGCTAGAGTGCTCTTGCGTAGCAACTAACAATAGGGGTTGCGCTCGTTGCGGGACTTAACCCAACATCTCACG
>MG|5|V8|R|18|97.52|Firmicutes|Clostridia|Clostridiales|Oscillospiraceae|Oscillibacter|ruminantium|
CGCAGTCGAGTTGCAGACTGCGATCTGAACTGGGACGGCTTTTAGGGGTTCGCTCTGCCTCACGGCTTTGCCTCCCTCTGTTGACCGCCATTGTATTACGTGTGTAGCCCAGGACATAAGGGGCATGATGATTTGACGTCGTCCCCACCTTCCTCCGTTTTGTCAACGGCAGTCTCGCTAGAGTGCTCTTGCGTAGCAACTAACAATAAGGGTTGCGCTCGTTGCGGGACTTAACCCAACATCTCACG
>MG|5|V8|F|82|97.52|Firmicutes|Clostridia|Clostridiales|Oscillospiraceae|Oscillibacter|ruminantium|
CGTGAGATGTTGGGTTAAGTCCCGCAACGAGCGCAACCCTTATTGTTAGTTGCTACGCAAGAGCACTCTAGCGAGACTGCCGTTGACAAAACGGAGGAAGGTGGGGACGACGTCAAATCATCATGCCCCTTATGTCCTGGGCTACACACGTAATACAATGGCGGTCAACAGAGGGAGGCAAAGCCGCGAGGCAGAGCGAACCCCTAAAAGCCGTCCCAGTTCGGATCGCAGTCTGCAACTCGACTGCG
>MG|5|V8|F|14|97.53|Firmicutes|Clostridia|Clostridiales|Oscillospiraceae|Oscillibacter|ruminantium|
CGTGAGATGTTGGGTTAAGTCCCGCAACGAGCGCAACCCTTATTGTTAGTTGCTACGCAAGAGCACTCTAGCGAGACTGCCGTTGACAAAAACGGAGGAAGGTGGGGACGACGTCAAATCATCATGCCCCTTATGTCCTGGGCTACACACGTAATACAATGGCGGTCAACAGAGGGAGGCAAAGCCGTGAGGCAGAGCGAACCCCTAAAAGCCGTCCCAGTTCGGATCGCAGTCTGCAACTCGACTGCG
>MG|5|V8|F|13|97.11|Firmicutes|Clostridia|Clostridiales|Oscillospiraceae|Oscillibacter|ruminantium|
CGTGAGATGTTGGGTTAAGTCCCGCAACGAGCGCAACCCTTATTGTTAGTTGCTACGCAAGAGCACTCTAGCGAGACTGCCGTTGACAAAACGGAGGAAGGTGGGGACGACGTCAAATCATCATGCCCCTTATGTCCTGGGCTACACACGTAATACAATGGCGGTCAACAGAGGGAGGCAAAGCCGCGAGGCAGAGCGAACCCCTAAAAGCGTCCCAGTTCGGATCGCAGTCTGCAACTCGACTGCG
>MG|5|V8|F|17|97.52|Firmicutes|Clostridia|Clostridiales|Oscillospiraceae|Oscillibacter|ruminantium|
CGTGAGATGTTGGGTTAAGTCCCGCAACGAGCGCAACCCTTATTGTTAGTTGCTACGCAAGAGCACTCTAGCGAGACTGCCGTTGACAAAACGGAGGAAGGTGGGGACGACGTCAAATCATCATGCCCCTTATGTCCTGGGCTACACACGTAATACAATGGCGGTCAACAGAGGGAGGCAAAGCCGTGAGGCAGAGCGAATCCCTAAAAGCCGTCTCAGTTCGGATTGCAGTCTGCAACTCGACTGCA
>MG|5|V8|F|207|97.52|Firmicutes|Clostridia|Clostridiales|Oscillospiraceae|Oscillibacter|ruminantium|
CGTGAGATGTTGGGTTAAGTCCCGCAACGAGCGCAACCCTTATTGTTAGTTGCTACGCAAGAGCACTCTAGCGAGACTGCCGTTGACAAAACGGAGGAAGGTGGGGACGACGTCAAATCATCATGCCCCTTATGTCCTGGGCTACACACGTAATACAATGGCGGTCAACAGAGGGAGGCAAAGCCGTGAGGCAGAGCGAACCCCTAAAAGCCGTCCCAGTTCGGATTGCAGTCTGCAACTCGACTGCA
>MG|5|V8|R|17|97.93|Firmicutes|Clostridia|Clostridiales|Oscillospiraceae|Oscillibacter|ruminantium|
TGCAGTCGAGTTGCAGACTGCAATCCGAACTGGGACGGCTTTTAGGGGTTCGCTCTGCCTCACGGCTTTGCCTCCCTCTGTTGACCGCCATTGTATTACGTGTGTAGCCCAGGACATAAGGGGCATGATGATTTGACGTCGTCCCCACCTTCCTCCGTTTTGTCAACGGCAGTCTCGCTAGAGTGCTCTTGCGTAGCAACTAACAATAGGGGTTGCGCTCGTTGCGGGACTTAACCCAACATCTCACG
>MG|5|V8|F|224|97.93|Firmicutes|Clostridia|Clostridiales|Oscillospiraceae|Oscillibacter|ruminantium|
CGTGAGATGTTGGGTTAAGTCCCGCAACGAGCGCAACCCCTATTGTTAGTTGCTACGCAAGAGCACTCTAGCGAGACTGCCGTTGACAAAACGGAGGAAGGTGGGGACGACGTCAAATCATCATGCCCCTTATGTCCTGGGCTACACACGTAATACAATGGCGGTCAACAGAGGGAGGCAAAGCCGCGAGGCAGAGCGAACCCCTAAAAGCCGTCCCAGTTCGGATCGCAGTCTGCAACTCGACTGCG
>MG|5|V8|F|30|97.98|Firmicutes|Clostridia|Clostridiales|Oscillospiraceae|Oscillibacter|valericigenes|
CGTGAGATGTTGGGTTAAGTCCCGCAACGAGCGCAACCCTTATTGTTAGTTGCTACGCAAGAGCACTCTAGCGAGACTGCCGTTGACAAAACGGAGGAAGGTGGGGACGACGTCAAATCATCATGCCCCTTATGTCCTGGGCTACACACGTAATACAATGGCGGTCAACAGAGGGAGGCAAAGCCGTGAGGTGGAGCGAACCCCTAAAAGCCGTCCCAGTTCGGATCGCAGTCTGCAACTCGACTGCG
>MG|5|V8|F|28|97.93|Firmicutes|Clostridia|Clostridiales|Oscillospiraceae|Oscillibacter|ruminantium|
CGTGAGATGTTGGGTTAAGTCCCGCAACGAGCGCAACCCCTATTGTTAGTTGCTACGCAAGAGCACTCTAGCGAGACTGCCGTTGACAAAACGGAGGAAGGTGGGGACGACGTCAAATCATCATGCCCCTTATGTCCTGGGCTACACACGTAATACAATGGCGGTCAACAGAGGGAGGCAAAGCCGTGAGGCAGAGCGAACCCCTAAAAGCGTCCCAGTTCGGATCGCAGTCTGCAACTCGACTGCG
>MG|5|V8|R|16|97.96|Firmicutes|Clostridia|Clostridiales|Oscillospiraceae|Oscillibacter|ruminantium|
CGCAGGCGGGTTGCAGCCTGCGATCCGAACTGGGACGGCTTTTAGGGGTTCGCTCTGCCTCACGGCTTTGCCTCCCTCTGTTGACCGCCATTGTATTACGTGTGTAGCCCAGGACATAAGGGGCATGATGATTTGACGTCGTCCCCACCTTCCTCCGTTTTGTCAACGGCAGTCTCGCTAGAGTGCTCTTGCGTAGCAACTAACAATAAGGGTTGCGCTCGTTGCGGGACTTAACCCAACATCTCACG
>MG|5|V8|F|13|97.12|Firmicutes|Clostridia|Clostridiales|Oscillospiraceae|Oscillibacter|ruminantium|
CGTGAGATGTTGGGTTAAGTCCCGCAACGAGCGCAACCCTTATTGTTAGTTGCTACGCAAGAGCACTCTAGCGAGACTGCCGTTGACAAAAACGGAGGAAGGTGGGGACGACGTCAAATCATCATGCCCCTTATGTCCTGGGCTACACACGTAATACAATGGCGGTCAACAGAGGGAGGCAAAGCCGTGAGGCAGAGCGAACCCCTAAAAGCGTCCCAGTTCGGATCGCAGTCTGCAACTCGACTGCG
>MG|5|V8|R|26|97.58|Firmicutes|Clostridia|Clostridiales|Oscillospiraceae|Oscillibacter|valericigenes|
CGCAGTCGAGTTGCAGACTGCGATCCGAACTGGGACGGCTTTTAGGGGTTCGCTCCACCTCACGGCTTTGCCTCCCTCTGTTAACCGCCATTGTATTACGTGTGTAGCCCAGGACATAAGGGGCATGATGATTTGACGTCGTCCCCACCTTCCTCCGTTTTGTCAACGGCAGTCTCGCTAGAGTGCTCTTGCGTAGCAACTAACAATAAGGGTTGCGCTCGTTGCGGGACTTAACCCAACATCTCACG
>MG|5|V8|R|103|97.52|Firmicutes|Clostridia|Clostridiales|Oscillospiraceae|Oscillibacter|ruminantium|
TGCAGTCGAGTTGCAGACTGCAATCCGAACTGGGACGGCTTTTAGGGGTTCGCTCTGCCTCACGGCTTTGCCTCCCTCTGTTGACCGCCATTGTATTACGTGTGTAGCCCAGGACATAAGGGGCATGATGATTTGACGTCGTCCCCACCTTCCTCCGTTTTGTCAACGGCAGTCTCGCTAGAGTGCTCTTGCGTAGCAACTAACAATAAGGGTTGCGCTCGTTGCGGGACTTAACCCAACATCTCACG
>MG|5|V8|F|11|97.11|Firmicutes|Clostridia|Clostridiales|Oscillospiraceae|Oscillibacter|ruminantium|
CGTGAGATGTTGGGTTAAGTCCCGCAACGAGCGCAACCCTTATTGTTAGTTGCTACGCAAGAGCACTCTAGCGAGACTGCCGTTGACAAAACGGAGGAAGGTGGGGACGACGTCAATCATCATGCCCCTTATGTCCTGGGCTACACACGTAATACAATGGCGGTCAACAGAGGGAGGCAAAGCCGTGAGGCAGAGCGAACCCCTAAAAGCGTCCCAGTTCGGATCGCAGTCTGCAACTCGACTGCG
>MG|5|V8|F|75|97.52|Firmicutes|Clostridia|Clostridiales|Oscillospiraceae|Oscillibacter|ruminantium|
CGTGAGATGTTGGGTTAAGTCCCGCAACGAGCGCAACCCCTATTGTTAGTTGCTACGCAAGAGCACTCTAGCGAGACTGCCGTTGACAAAACGGAGGAAGGTGGGGACGACGTCAAATCATCATGCCCCTTATGTCCTGGGCTACACACGTAATACAATGGCGGTCAACAGAGGGAGGCAAAGCCGCGAGGCAGAGCGAACCCCTAAAAGCGTCCCAGTTCGGATCGCAGTCTGCAACTCGACTGCG
>MG|5|V8|R|11|97.11|Firmicutes|Clostridia|Clostridiales|Oscillospiraceae|Oscillibacter|ruminantium|
CGCAGTCGAGTTGCAGACTGCGATCCGAACTGGGACGCTTTTAGGGGTTCGCTCTGCCTCGCGGCTTTGCCTCCCTCTGTTGACCGCCATTGTATTACGTGTGTAGCCCAGGACATAAGGGGCATGATGATTTGACGTCGTCCCCACCTTCCTCCGTTTTGTCAACGGCAGTCTCGCTAGAGTGCTCTTGCGTAGCAACTAACAATAAGGGTTGCGCTCGTTGCGGGACTTAACCCAACATCTCACG
>MG|5|V8|R|73|97.52|Firmicutes|Clostridia|Clostridiales|Oscillospiraceae|Oscillibacter|ruminantium|
CGCAGTCGAGTTGCAGACTGCGATCCGAACTGGGACGCTTTTAGGGGTTCGCTCTGCCTCACGGCTTTGCCTCCCTCTGTTGACCGCCATTGTATTACGTGTGTAGCCCAGGACATAAGGGGCATGATGATTTGACGTCGTCCCCACCTTCCTCCGTTTTGTCAACGGCAGTCTCGCTAGAGTGCTCTTGCGTAGCAACTAACAATAAGGGTTGCGCTCGTTGCGGGACTTAACCCAACATCTCACGG
>MG|5|V8|F|10|97.93|Firmicutes|Clostridia|Clostridiales|Oscillospiraceae|Oscillibacter|ruminantium|
CGTGAGATGTTGGGTTAAGTCCCGCAACGAGCGCAACCCTTATTGTTAGTTGCTACGCAAGAGCACTCTAGCGAGACTGCCGTTGACAAAACGGAGGAAGGTGGGGACGACGTCAAATCATCATGCCCCTTATGTCCTGGGCTACACACGTAATACAATGGCGGTCAACAGAGGGAGGCAAAGCCGTGAGGCAGAGCGAACCCCTAAAAGCCGTCCCAGTTCGGATCGCAGTCTGCAACTCGACTGCA
>MG|5|V8|F|10|97.98|Firmicutes|Clostridia|Clostridiales|Oscillospiraceae|Oscillibacter|valericigenes|
CGTGAGATGTTGGGTTAAGTCCCGCAACGAGCGCAACCCCTATTGTTAGTTGCTACGCAAGAGCACTCTAGCGAGACTGCCGTTGACAAAACGGAGGAAGGTGGGGACGACGTCAAATCATCATGCCCCTTATGTCCTGGGCTACACACGTAATACAATGGCGGTTAACAGAGGGAGGCAAAGCCGTGAGGTGGAGCGAACCCCTAAAAGCCGTCCCAGTTCGGATCGCAGTCTGCAACTCGACTGCG
>MG|5|V8|F|31|97.93|Firmicutes|Clostridia|Clostridiales|Oscillospiraceae|Oscillibacter|ruminantium|
CGTGAGATGTTGGGTTAAGTCCCGCAACGAGCGCAACCCCTATTGTTAGTTGCTACGCAAGAGCACTCTAGCGAGACTGCCGTTGACAAAACGGAGGAAGGTGGGGACGACGTCAAATCATCATGCCCCTTATGTCCTGGGCTACACACGTAATACAATGGCGGTCAACAGAGGGAGGCAAAGCCGTGAGGCAGAGCGAACCCCTAAAAGCCGTCCCAGTTCGGATTGCAGTCTGCAACTCGACTGCA
>MG|5|V8|F|47|97.52|Firmicutes|Clostridia|Clostridiales|Oscillospiraceae|Oscillibacter|ruminantium|
CGTGAGATGTTGGGTTAAGTCCCGCAACGAGCGCAACCCTTATTGTTAGTTGCTACGCAAGAGCACTCTAGCGAGACTGCCGTTGACAAAACGGAGGAAGGTGGGGACGACGTCAAATCATCATGCCCCTTATGTCCTGGGCTACACACGTAATACAATGGCGGTCAACAGAGGGAGGCAAAGCCGTGAGGCAGAGCGAACCCCTAAAAGCCGTCCCAGTTCAGATCGCAGTCTGCAACTCGACTGCG
>MG|5|V8|R|225|97.93|Firmicutes|Clostridia|Clostridiales|Oscillospiraceae|Oscillibacter|ruminantium|
CGCAGTCGAGTTGCAGACTGCGATCCGAACTGGGACGGCTTTTAGGGGTTCGCTCTGCCTCACGGCTTTGCCTCCCTCTGTTGACCGCCATTGTATTACGTGTGTAGCCCAGGACATAAGGGGCATGATGATTTGACGTCGTCCCCACCTTCCTCCGTTTTGTCAACGGCAGTCTCGCTAGAGTGCTCTTGCGTAGCAACTAACAATAAGGGTTGCGCTCGTTGCGGGACTTAACCCAACATCTCACG
>MG|5|V8|F|127|97.52|Firmicutes|Clostridia|Clostridiales|Oscillospiraceae|Oscillibacter|ruminantium|
CGTGAGATGTTGGGTTAAGTCCCGCAACGAGCGCAACCCTTATTGTTAGTTGCTACGCAAGAGCACTCTAGCGAGACTGCCGTTGACAAAACGGAGGAAGGTGGGGACGACGTCAAATCATCATGCCCCTTATGTCCTGGGCTACACACGTAATACAATGGCGGTCAACAGAGGGAGGCAAAGCCGTGAGGCAGAGCGAACCCCTAAAAGCGTCCCAGTTCGGATCGCAGTCTGCAACTCGACTGCG
>MG|5|V8|R|11|97.11|Firmicutes|Clostridia|Clostridiales|Oscillospiraceae|Oscillibacter|ruminantium|
CGCAGTCGAGTTGCAGACTGCGATCTGAACTGGGACGCTTTTAGGGGTTCGCTCTGCCTCACGGCTTTGCCTCCCTCTGTTGACCGCCATTGTATTACGTGTGTAGCCCAGGACATAAGGGGCATGATGATTTGACGTCGTCCCCACCTTCCTCCGTTTTGTCAACGGCAGTCTCGCTAGAGTGCTCTTGCGTAGCAACTAACAATAAGGGTTGCGCTCGTTGCGGGACTTAACCCAACATCTCACG
>MG|5|V8|R|34|97.52|Firmicutes|Clostridia|Clostridiales|Oscillospiraceae|Oscillibacter|ruminantium|
CGCAGTCGAGTTGCAGACTGCGATCCGAACTGGGACGGCTTTTAGGGGTTCGCTCTGCCTCGCGGCTTTGCCTCCCTCTGTTGACCGCCATTGTATTACGTGTGTAGCCCAGGACATAAGGGGCATGATGATTTGACGTCGTCCCCACCTTCCTCCGTTTTGTCAACGGCAGTCTCGCTAGAGTGCTCTTGCGTAGCAACTAACAATAAGGGTTGCGCTCGTTGCGGGACTTAACCCAACATCTCACG
>MG|5|V8|R|14|97.93|Firmicutes|Clostridia|Clostridiales|Oscillospiraceae|Oscillibacter|ruminantium|
CGCAGTCGAGTTGCAGACTGCGATCCGAACTGGGACGCTTTTAGGGGTTCGCTCTGCCTCACGGCTTTGCCTCCCTCTGTTGACCGCCATTGTATTACGTGTGTAGCCCAGGACATAAGGGGCATGATGATTTGACGTCGTCCCCACCTTCCTCCGTTTTGTCAACGGCAGTCTCGCTAGAGTGCTCTTGCGTAGCAACTAACAATAGGGGTTGCGCTCGTTGCGGGACTTAACCCAACATCTCACG
>MG|5|V8|R|25|97.52|Firmicutes|Clostridia|Clostridiales|Oscillospiraceae|Oscillibacter|ruminantium|
CGCAGTCGAGTTGCAGACTGCGATCCGAACTGGGACGCTTTTAGGGGTTCGCTCTGCCTCGCGGCTTTGCCTCCCTCTGTTGACCGCCATTGTATTACGTGTGTAGCCCAGGACATAAGGGGCATGATGATTTGACGTCGTCCCCACCTTCCTCCGTTTTGTCAACGGCAGTCTCGCTAGAGTGCTCTTGCGTAGCAACTAACAATAGGGGTTGCGCTCGTTGCGGGACTTAACCCAACATCTCACG
>MG|5|V8|R|15|97.98|Firmicutes|Clostridia|Clostridiales|Oscillospiraceae|Oscillibacter|valericigenes|
CGCAGTCGAGTTGCAGACTGCGATCCGAACTGGGACGGCTTTTAGGGGTTCGCTCCACCTCACGGCTTTGCCTCCCTCTGTTGACCGCCATTGTATTACGTGTGTAGCCCAGGACATAAGGGGCATGATGATTTGACGTCGTCCCCACCTTCCTCCGTTTTGTCAACGGCAGTCTCGCTAGAGTGCTCTTGCGTAGCAACTAACAATAAGGGTTGCGCTCGTTGCGGGACTTAACCCAACATCTCACG
>MG|5|V8|F|10|99.2|Firmicutes|Clostridia|Clostridiales|Ruminococcaceae|Anaerotruncus|colihominis|
CGTGAGATGTTGGGTTAAGTCCCGCAACGAGCGCAACCCTTATTATTAGTTGCTACGCAAGAGCACTCTAATGAGACTGCCGTTGACAAAACGGAGGAAGGTGGGGATGACGTCAAATCATCATGCCCCTTATGACCTGGGCTACACACGTACTACAATGGCACTAAAACAGAGGGCAGCGACATCGCGAGGTGAAGCGAATCCCGAAAAAGTGTCTCAGTTCAGATTGCAGGCTGCAACCCGCCTGCA
>MG|5|V8|F|21|98.39|Firmicutes|Clostridia|Clostridiales|Ruminococcaceae|Anaerotruncus|colihominis|
CGTGAGATGTTGGGTTAAGTCCCGCAACGAGCGCAACCCTTATCATTAGTTGCTACGCAAGAGCACTCTAGTGAGACTGCCGTTGACAAAACGGAGGAAGGTGGGGATGACGTCAAATCATCATGCCCCTTATGACCTGGGCTACACACGTACTACAATGGCACTCAAACAGAGGGCAGCGACACCGCGAGGTGAAGCGAATCCCGAAAAAGTGTCTCAGTTCAGATTGCAGGCTGCAACCCGCCTGCA
>MG|5|V8|F|15|98.39|Firmicutes|Clostridia|Clostridiales|Ruminococcaceae|Anaerotruncus|colihominis|
CGTGAGATGTTGGGTTAAGTCCCGCAACGAGCGCAACCCTTATCATTAGTTGCTACGCAAGAGCACTCTAGTGAGACTGCCGTTGACAAAACGGAGGAAGGTGGGGATGACGTCAAATCATCATGCCCCTTATGACCTGGGCTACACACGTACTACAATGGCACTAAAACAGAGGGCAGCGACACCGCGAGGTGAAGCGAATCCCGAAAAAGTGTCCCAGTTCAGATTGCAGGCTGCAACCCGCCTGCA
>MG|5|V8|R|10|97.99|Firmicutes|Clostridia|Clostridiales|Ruminococcaceae|Anaerotruncus|colihominis|
TGCAGGCGGGTTGCAGCCTGCAATCCGAACTGGGACACTTTTTCGGGATTCGCTTCACCTCGCGATGTCGCTTCCCTCTGTTTTAGTGCCATTGTAGTACGTGTGTAGCCCAGGTCATAAGGGGCATGATGATTTGACGTCATCCCCACCTTCCTCCGTTTTGTCAACGGCAGTCTCATTAGAGTGCTCTTGCGTAGCAACTAATAATAAGGGTTGCGCTCGTTGCGGGACTTAACCCAACATCTCACG
>MG|5|V8|F|51|97.59|Firmicutes|Clostridia|Clostridiales|Ruminococcaceae|Anaerotruncus|colihominis|
CGTGAGATGTTGGGTTAAGTCCCGCAACGAGCGCAACCCTTATCATTAGTTGCTACGCAAGAGCACTCTAGTGAGACTGCCGTTGACAAAACGGAGGAAGGTGGGGATGACGTCAAATCATCATGCCCCTTATGACCTGGGCTACACACGTACTACAATGGCACTTAAACAGAGGGCAGCAACACCGCGAGGTGGAGCGAATCCCGAAAAAGTGTCTCAGTTCAGATTGCAGGCTGCAACCCGCCTGCA
>MG|5|V8|F|104|98.39|Firmicutes|Clostridia|Clostridiales|Ruminococcaceae|Anaerotruncus|colihominis|
CGTGAGATGTTGGGTTAAGTCCCGCAACGAGCGCAACCCTTATCATTAGTTGCTACGCAAGAGCACTCTAGTGAGACTGCCGTTGACAAAACGGAGGAAGGTGGGGATGACGTCAAATCATCATGCCCCTTATGACCTGGGCTACACACGTACTACAATGGCACTTAAACAGAGGGCAGCGACACCGCGAGGTGAAGCGAATCCCGAAAAAGTGTCTCAGTTCAGATTGCAGGCTGCAACCCGCCTGCA
>MG|5|V8|R|16|98.39|Firmicutes|Clostridia|Clostridiales|Ruminococcaceae|Anaerotruncus|colihominis|
TGCAGGCGGGTTGCAGCCTGCAATCTGAACTGAGACACTTTTTCGGGATTCGCTTCACCTCGCGGTGTCGCTGCCCTCTGTTTGAGTGCCATTGTAGTACGTGTGTAGCCCAGGTCATAAGGGGCATGATGATTTGACGTCATCCCCACCTTCCTCCGTTTTGTCAACGGCAGTCTCACTAGAGTGCTCTTGCGTAGCAACTAATGATAAGGGTTGCGCTCGTTGCGGGACTTAACCCAACATCTCACG
>MG|5|V8|R|12|97.59|Firmicutes|Clostridia|Clostridiales|Ruminococcaceae|Anaerotruncus|colihominis|
TGCAGGCGAGTTGCAGCCTGCAATCTGAACTGAGACACTTTTTCGGGATTCGCTTCACATCGCTGTGTCGCCGCCCTCTGTTTAAGTGCCATTGTAGTACGTGTGTAGCCCAGGTCATAAGGGGCATGATGATTTGACGTCATCCCCACCTTCCTCCGTTTTGTCAACGGCAGTCTCACTAGAGTGCTCTTGCGTAGCAACTAATGATAAGGGTTGCGCTCGTTGCGGGACTTAACCCAACATCTCACG
>MG|5|V8|F|10|97.99|Firmicutes|Clostridia|Clostridiales|Ruminococcaceae|Anaerotruncus|colihominis|
CGTGAGATGTTGGGTTAAGTCCCGCAACGAGCGCAACCCTTATTATTAGTTGCTACGCAAGAGCACTCTAATGAGACTGCCGTTGACAAAACGGAGGAAGGTGGGGATGACGTCAAATCATCATGCCCCTTATGACCTGGGCTACACACGTACTACAATGGCACTAAAACAGAGGGAAGCGACATCGCGAGGTGAAGCGAATCCCGAAAAAGTGTCCCAGTTCGGATTGCAGGCTGCAACCCGCCTGCA
>MG|5|V8|R|24|97.59|Firmicutes|Clostridia|Clostridiales|Ruminococcaceae|Anaerotruncus|colihominis|
TGCAGGCGGGTTGCAGCCTGCAATCTGAACTGAGACACTTTTTCGGGATTCGCTCCACCTCGCGGTGTTGCTGCCCTCTGTTTAAGTGCCATTGTAGTACGTGTGTAGCCCAGGTCATAAGGGGCATGATGATTTGACGTCATCCCCACCTTCCTCCGTTTTGTCAACGGCAGTCTCACTAGAGTGCTCTTGCGTAGCAACTAATGATAAGGGTTGCGCTCGTTGCGGGACTTAACCCAACATCTCACG
>MG|5|V8|R|59|98.39|Firmicutes|Clostridia|Clostridiales|Ruminococcaceae|Anaerotruncus|colihominis|
TGCAGGCGGGTTGCAGCCTGCAATCTGAACTGAGACACTTTTTCGGGATTCGCTTCACCTCGCGGTGTCGCTGCCCTCTGTTTAAGTGCCATTGTAGTACGTGTGTAGCCCAGGTCATAAGGGGCATGATGATTTGACGTCATCCCCACCTTCCTCCGTTTTGTCAACGGCAGTCTCACTAGAGTGCTCTTGCGTAGCAACTAATGATAAGGGTTGCGCTCGTTGCGGGACTTAACCCAACATCTCACG
>MG|5|V8|F|42|100.0|Firmicutes|Clostridia|Clostridiales|Ruminococcaceae|Faecalibacterium|prausnitzii|
CGTGAGATGTTGGGTTAAGTCCCGCAACGAGCGCAACCCTTATGGATAGTTACTACGCAAGAGGACTCTATTCAGACTGCCGTTGACAAAACGGAGGAAGGTGGGGATGACGTCAAATCATCATGCCCTTTATGACTTGGGCTACACACGTACTACAATGGCGTTCAACAAAGAGAAGCGAAGCCGCGAGGCAGAGCAAAACTCAAAAACAACGTCCCAGTTCAGATTGCAGGCTGCAACTCGCCTGCA
>MG|5|V8|R|79|99.6|Firmicutes|Clostridia|Clostridiales|Ruminococcaceae|Faecalibacterium|prausnitzii|
TGCAGGCGAGTTGCAGCCTGCAATCTGAACTGAGATGATTTTTTCGGGTTCTGCTTCACATCGCTGTGTTGCTTCCCTCTGTTTGATCACCATTGTAGTACGTGTGTAGCCCAGGTCATAAGGGGCATGATGATTTGACGTCATCCCCACCTTCCTCCGTTTTATCAACGGCAGTCTCATTAGAGTGCTCTTGCGTAGCAACTAATGATAAGGGTTGCGCTCGTTGCGGGACTTAACCCAACATCTCACG
>MG|5|V8|F|11|99.6|Firmicutes|Clostridia|Clostridiales|Ruminococcaceae|Faecalibacterium|prausnitzii|
CGTGAGATGTTGGGTTAAGTCCCGCAACGAGCGCAACCCTTATCATTAGTTGCTACGCAAGAGCACTCTAATGAGACTGCCGTTGATAAAAACGGAGGAAGGTGGGGATGACGTCAAATCATCATGCCCCTTATGACCTGGGCTACACACGTACTACAATGGTGATCAAACAGAGGGAAGCAACACAGCGATGTGAAGCAGAACCCGAAAAATCATCTCAGTTCAGATTGCAGGCTGCAACTCGCCTGCA
>MG|5|V8|F|129|99.2|Firmicutes|Clostridia|Clostridiales|Ruminococcaceae|Faecalibacterium|prausnitzii|
CGTGAGATGTTGGGTTAAGTCCCGCAACGAGCGCAACCCTTATTGTTAGTTGCTACGCAAGAGCACTCTAATGAGACTGCCGTTGATAAAACGGAGGAAGGTGGGGATGACGTCAAATCATCATGCCCCTTATGACCTGGGCTACACACGTACTACAATGGTGATCAAACAGAGGGAAGCAACACAGCGATGTGAAGCAGAACCCGAAAAATCATCTCAGTTCAGATTGCAGGCTGCAACTCGCCTGCAT
>MG|5|V8|R|1448|100.0|Firmicutes|Clostridia|Clostridiales|Ruminococcaceae|Faecalibacterium|prausnitzii|
TGCAGGCGAGTTGCAGCCTGCAATCTGAACTGAGATGATTTTTCGGGTTCTGCTTCACATCGCTGTGTTGCTTCCCTCTGTTTGATCACCATTGTAGTACGTGTGTAGCCCAGGTCATAAGGGGCATGATGATTTGACGTCATCCCCACCTTCCTCCGTTTTATCAACGGCAGTCTCATTAGAGTGCTCTTGCGTAGCAACTAATGATAAGGGTTGCGCTCGTTGCGGGACTTAACCCAACATCTCACGA
>MG|5|V8|F|25|100.0|Firmicutes|Clostridia|Clostridiales|Ruminococcaceae|Faecalibacterium|prausnitzii|
CGTGAGATGTTGGGTTAAGTCCCGCAACGAGCGCAACCCTTATGGATAGTTACTACGCAAGAGGACTCTATTCAGACTGCCGTTGACAAAACGGAGGAAGGTGGGGATGACGTCAAATCATCATGCCCTTTATGACTTGGGCTACACACGTACTACAATGGCGTTCAACAAAGAGAAGCGAAATCGCGAGATGGAGCAAAACTCAAAAACAACGTCCCAGTTCAGATTGCAGGCTGCAACTCGCCTGCA
>MG|5|V8|F|45|99.6|Firmicutes|Clostridia|Clostridiales|Ruminococcaceae|Faecalibacterium|prausnitzii|
CGTGAGATGTTGGGTTAAGTCCCGCAACGAGCGCAACCCTTATGGATAGTTACTACGAAAGAGGACTCTATTCAGACTGCCGTTGACAAAACGGAGGAAGGTGGGGATGACGTCAAATCATCATGCCCTTTATGACTTGGGCTACACACGTACTACAATGGCGTTCAACAAAGAGAAGCGAAGCCGCGAGGCAGAGCAAAACTCAAAAACAACGTCCCAGTTCAGATTGCAGGCTGCAACTCGCCTGCAT
>MG|5|V8|R|37|99.2|Firmicutes|Clostridia|Clostridiales|Ruminococcaceae|Faecalibacterium|prausnitzii|
TGCAGGCGAGTTGCAGCCTGCAATCTGAACTGAGATGATTTTTCGGGTTCTGCTTCACATCGCTGTGTTGCTTCCCTCTGTTTGATCACCATTGTAGTACGTGTGTAGCCCAGGTCATAAGGGGCATGATGATTTGACGTCATCCCCACCTTCCTCCGTTTTATCAACGGCAGTCTCATTAGAGTGCTCTTGCGTAGCAACTAACAATAAGGGTTGCGCTCGTTGCGGGACTTAACCCAACATCTCACG
>MG|5|V8|F|15|99.6|Firmicutes|Clostridia|Clostridiales|Ruminococcaceae|Faecalibacterium|prausnitzii|
CGTGAGATGTTGGGTTAAGTCCCGCAACGAGCGCAACCCTTATCATTAGTTGCTACGCAAGAGCACTCTAATGAGACTGCCGTTGATAAAACGGAGGAAGGTGGGATGACGTCAAATCATCATGCCCCTTATGACCTGGGCTACACACGTACTACAATGGTGATCAAACAGAGGGAAGCAACACAGCGATGTGAAGCAGAACCCGAAAAATCATCTCAGTTCAGATTGCAGGCTGCAACTCGCCTGCA
>MG|5|V8|R|64|99.6|Firmicutes|Clostridia|Clostridiales|Ruminococcaceae|Faecalibacterium|prausnitzii|
TGCAGGCGAGTTGCAGCCTGCAATCTGAACTGAGATGATTTTCGGGTTCTGCTTCACATCGCTGTGTTGCTTCCCTCTGTTTGATCACCATTGTAGTACGTGTGTAGCCCAGGTCATAAGGGGCATGATGATTTGACGTCATCCCCACCTTCCTCCGTTTTATCAACGGCAGTCTCATTAGAGTGCTCTTGCGTAGCAACTAATGATAAGGGTTGCGCTCGTTGCGGGACTTAACCCAACATCTCACG
>MG|5|V8|F|652|99.6|Firmicutes|Clostridia|Clostridiales|Ruminococcaceae|Faecalibacterium|prausnitzii|
CGTGAGATGTTGGGTTAAGTCCCGCAACGAGCGCAACCCTTATCATTAGTTGCTACGCAAGAGCACTCTAATGAGACTGCCGTTGATAAAACGGAGGAAGGTGGGGATGACGTCAAATCATCATGCCCCTTATGACCTGGGCTACACACGTACTACAATGGTGATTAAACAGAGGGAAGCAACACAGCGATGTGAAGCAGAACCCGAAAAATCATCTCAGTTCAGATTGCAGGCTGCAACTCGCCTGCA
>MG|5|V8|R|16|99.6|Firmicutes|Clostridia|Clostridiales|Ruminococcaceae|Faecalibacterium|prausnitzii|
TGCAGGCGAGTTGCAGCCTGCAATCTGAACTGAGATGATTTTTCGGGTTCTGCTTCACATCGCTGTGTTGCTTCCCTCTGTTTGATCACCATTGTAGTACGTGTGTAGCCCAGGTCATAAGGGGCATGATGATTTGACGTCATCCCCACCTTCCTCCGTTTTATCAACGGCAGTCTCATTAGAGTGCTCTTGCGTAGCAACTAATGATAGGGGTTGCGCTCGTTGCGGGACTTAACCCAACATCTCACG
>MG|5|V8|F|10|99.2|Firmicutes|Clostridia|Clostridiales|Ruminococcaceae|Faecalibacterium|prausnitzii|
CGTGAGATGTTGGGTTAAGTCCCGCAACGAGCGCAACCCTTATCATTAGTTGCTACGCAAGAGCACTCTAATGAGACTGCCGTTGATAAAACGGAGGAAGGTGGGGATGACGTCAAATCATCATGCCCCTTATGACCTGGGCTACACACATACTACAATGGTGATTAAACAGAGGGAAGCAACACAGCGATGTGAAGCAGAACCCGAAAAATCATCTCAGTTCAGATTGCAGGCTGCAACTCGCCTGCA
>MG|5|V8|R|55|99.6|Firmicutes|Clostridia|Clostridiales|Ruminococcaceae|Faecalibacterium|prausnitzii|
TGCAGGCGAGTTGCAGCCTGCAATCTGAACTGAGATGATTTTTCGGGTTCTGCTTCACATCGCTGTGTTGCTTCCCTCTGTTTGATCACCATTGTAGTACGTGTGTAGCCCAGGTCATAAGGGGCATGATGATTTGACGTCATCCCCACCTTCCTCCGTTTTATCAACGCAGTCTCATTAGAGTGCTCTTGCGTAGCAACTAATGATAAGGGTTGCGCTCGTTGCGGGACTTAACCCAACATCTCACGA
>MG|5|V8|F|98|99.6|Firmicutes|Clostridia|Clostridiales|Ruminococcaceae|Faecalibacterium|prausnitzii|
CGTGAGATGTTGGGTTAAGTCCCGCAACGAGCGCAACCCTTATCATTAGTTGCTACGCAAGAGCACTCTAATGAGACTGCGTTGATAAAACGGAGGAAGGTGGGGATGACGTCAAATCATCATGCCCCTTATGACCTGGGCTACACACGTACTACAATGGTGATCAAACAGAGGGAAGCAACACAGCGATGTGAAGCAGAACCCGAAAAATCATCTCAGTTCAGATTGCAGGCTGCAACTCGCCTGCA
>MG|5|V8|F|23|99.2|Firmicutes|Clostridia|Clostridiales|Ruminococcaceae|Faecalibacterium|prausnitzii|
CGTGAGATGTTGGGTTAAGTCCCGCAACGAGCGCAACCCTTGTCACTAGTTGCTACGCAAGAGCACTCTAATGAGACTGCCGTTGATAAAACGGAGGAAGGTGGGGATGACGTCAAATCATCATGCCCCTTATGACCTGGGCTACACACGTACTACAATGGTGATCAAACAGAGGGAAGCAACACAGCGATGTGAAGCAGAACCCGAAAAATCATCTCAGTTCAGATTGCAGGCTGCAACTCGCCTGCA
>MG|5|V8|F|19|99.6|Firmicutes|Clostridia|Clostridiales|Ruminococcaceae|Faecalibacterium|prausnitzii|
CGTGAGATGTTGGGTTAAGTCCCGCAACGAGCGCAACCCTTATGGATAGTTACTACGGAAGAGGACTCTATTCAGACTGCCGTTGACAAAACGGAGGAAGGTGGGGATGACGTCAAATCATCATGCCCTTTATGACTTGGGCTACACACGTACTACAATGGCGTTCAACAAAGAGAAGCGAAGCCGCGAGGCAGAGCAAAACTCAAAAACAACGTCCCAGTTCAGATTGCAGGCTGCAACTCGCCTGCA
>MG|5|V8|R|22|99.2|Firmicutes|Clostridia|Clostridiales|Ruminococcaceae|Faecalibacterium|prausnitzii|
TGCAGGCGAGTTGCAGCCTGCAATCTGAACTGAGATGATTTTCGGGTTCTGCTTCACATCGCTGTGTTGCTTCCCTCTGTTTAATCACCATTGTAGTACGTGTGTAGCCCAGGTCATAAGGGGCATGATGATTTGACGTCATCCCCACCTTCCTCCGTTTTATCAACGGCAGTCTCATTAGAGTGCTCTTGCGTAGCAACTAATGATAAGGGTTGCGCTCGTTGCGGGACTTAACCCAACATCTCACG
>MG|5|V8|R|12|99.6|Firmicutes|Clostridia|Clostridiales|Ruminococcaceae|Faecalibacterium|prausnitzii|
TGCAGGCGAGTTGCAGCCTGCAATCTGAACTGAGATGATTTTTCGGGATTTGCTTCACATCGCTGTGTTGCTTCCCTCTGTTTAATCACCATTGTAGTACGTGTGTAGCCCAGGTCATAAGGGGCATGATGATTTGACGTCATCCCCACCTTCCTCCGTTTTATCAACGGCAGTCTCATTAGAGTGCTCTTGCGTAGCAACTAATGATAAGGGTTGCGCTCGTTGCGGGACTTAACCCAACATCTCACG
>MG|5|V8|R|10|99.6|Firmicutes|Clostridia|Clostridiales|Ruminococcaceae|Faecalibacterium|prausnitzii|
TGCAGGCGGGTTGCAGCCTGCAATCTGAACTGAGATGATTTTTCGGGTTCTGCTTCACATCGCTGTGTTGCTTCCCTCTGTTTGATCACCATTGTAGTACGTGTGTAGCCCAGGTCATAAGGGGCATGATGATTTGACGTCATCCCCACCTTCCTCCGTTTTATCAACGGCAGTCTCATTAGAGTGCTCTTGCGTAGCAACTAATGATAAGGGTTGCGCTCGTTGCGGGACTTAACCCAACATCTCACG
>MG|5|V8|F|18|99.2|Firmicutes|Clostridia|Clostridiales|Ruminococcaceae|Faecalibacterium|prausnitzii|
CGTGAGATGTTGGGTTAAGTCCCGCAACGAGCGCAACCCTTACGGTTAGTTGATACGCAAGATCACTCTAGCCGGACTGCCGTTGACAAAACGGAGGAAGGTGGGGACGACGTCAAATCATCATGCCCCTTATGGCCTGGGCTACACACGTACTACAATGGCAGTCATACAGAGGGAAGCAAAACCGTGAGGTGGAGCAAATCCCTAAAAGCTGTCCCAGTTCAGATTGCAGGCTGCAACCCGCCTGCA
>MG|5|V8|R|13|99.6|Firmicutes|Clostridia|Clostridiales|Ruminococcaceae|Faecalibacterium|prausnitzii|
TGCAGGCGAGTTGCAGCCTGCAATCTGAACTGAGATGATTTTTCGGGTTCTGCTTCACATCGCTGTGTTGCTTCCCTCTGTTGATCACCATTGTAGTACGTGTGTAGCCCAGGTCATAAGGGGCATGATGATTTGACGTCATCCCCACCTTCCTCCGTTTTATCAACGGCAGTCTCATTAGAGTGCTCTTGCGTAGCAACTAATGATAAGGGTTGCGCTCGTTGCGGGACTTAACCCAACATCTCACG
>MG|5|V8|F|131|99.6|Firmicutes|Clostridia|Clostridiales|Ruminococcaceae|Faecalibacterium|prausnitzii|
CGTGAGATGTTGGGTTAAGTCCCGCAACGAGCGCAACCCTTATCATTAGTTGCTACGCAAGAGCACTCTAATGAGACTGCCGTTGATAAAACGGAGGAAGGTGGGGATGACGTCAAATCATCATGCCCCTTATGACCTGGGCTACACACGTACTACAATGGTGATCAAACAGAGGGAAGCAACACAGCGATGTGAAGCAGAACCCGAAAAAATCATCTCAGTTCAGATTGCAGGCTGCAACTCGCCTGCA
>MG|5|V8|F|20|99.6|Firmicutes|Clostridia|Clostridiales|Ruminococcaceae|Faecalibacterium|prausnitzii|
CGTGAGATGTTGGGTTAAGTCCCGCAACGAGCGCAACCCTTATCATTAGTTGCTACGCAAGAGCACTCTAATGAGACTGCCGTTGATAAAACGGAGGAAGGTGGGGATGACGTCAAATCATCATGCCCCTTATGACCTGGGCTACACACGTACTACAATGGTGATCAAACAGAGGGAAGCAACACAGCGATGTGAAGCAGAACCCGAAAAATCATCTCAGTTCAGATTGCAGGCTGCAACCCGCCTGCA
>MG|5|V8|R|10|99.6|Firmicutes|Clostridia|Clostridiales|Ruminococcaceae|Faecalibacterium|prausnitzii|
TGCAGGCGAGTTGCAGCCTGCAATCTGAACTGAGATGATTTTTCGGGTTCTGCTTCACATCGCTGTGTTGCTTCCCTCTGTTTGATCACCATTGTAGTACGTGTGTAGCCCAGGTCATAAGGGGCATGATGATTTGACGTCATCCCCACCTTCCTCCGTTTTATCAACGGCAGTCTCATTAGAGTGCTCTTGCGTAGCAACTAATGATAAGGGTTGCGCTCGTTGCGGGACTTAACCCAACATTTCACA
>MG|5|V8|F|15|99.6|Firmicutes|Clostridia|Clostridiales|Ruminococcaceae|Faecalibacterium|prausnitzii|
CGTGAGATGTTGGGTTAAGTCCCGCAACGAGCGCAACCCTTATCATTAGTTGCTACGCAAGAGCACTCTAATGAGACTGCCGTTGATAAAACGGAGGAAGGTGGGGATGACGTCAAATCATCATGCCCTTATGACCTGGGCTACACACGTACTACAATGGTGATCAAACAGAGGGAAGCAACACAGCGATGTGAAGCAGAACCCGAAAAATCATCTCAGTTCAGATTGCAGGCTGCAACTCGCCTGCA
>MG|5|V8|R|16|100.0|Firmicutes|Clostridia|Clostridiales|Ruminococcaceae|Faecalibacterium|prausnitzii|
TGTAGGCGAGTTGCAGCCTGCAATCTGAACTGAGATGATTTTTCGGGTTCTGCTTCACATCGCTGTGTTGCTTCCCTCTGTTTGATCACCATTGTAGTACGTGTGTAGCCCAGGTCATAAGGGGCATGATGATTTGACGTCATCCCCACCTTCCTCCGTTTTATCAACGGCAGTCTCATTAGAGTGCTCTTGCGTAGCAACTAATGATAAGGGTTGCGCTCGTTGCGGGACTTAACCCAACATCTCACG
>MG|5|V8|R|305|99.6|Firmicutes|Clostridia|Clostridiales|Ruminococcaceae|Faecalibacterium|prausnitzii|
TGCAGGCGAGTTGCAGCCTGCAATCTGAACTGAGATGATTTTTCGGGTTCTGCTTCACATCGCTGTGTTGCTTCCCTCTGTTTAATCACCATTGTAGTACGTGTGTAGCCCAGGTCATAAGGGGCATGATGATTTGACGTCATCCCCACCTTCCTCCGTTTTATCAACGGCAGTCTCATTAGAGTGCTCTTGCGTAGCAACTAATGATAAGGGTTGCGCTCGTTGCGGGACTTAACCCAACATCTCACG
>MG|5|V8|R|17|99.6|Firmicutes|Clostridia|Clostridiales|Ruminococcaceae|Faecalibacterium|prausnitzii|
TGCAGGCGAGTTGCAGCCTGCAATCTGAACTGGGACGTTGTTTTTGAGTTTTGCTCTGCCTCGCGGCTTCGCTTCTCTTTGTTGAACGCCATTGTAGTACGTGTGTAGCCCAAGTCATAAAGGGCATGATGATTTGACGTCATCCCCACCTTCCTCCGTTTTGTCAACGGCAGTCTGAATAGAGTCCTCTTTCGTAGTAACTATCCATAAGGGTTGCGCTCGTTGCGGGACTTAACCCAACATCTCACG
>MG|5|V8|R|11|99.19|Firmicutes|Clostridia|Clostridiales|Ruminococcaceae|Faecalibacterium|prausnitzii|
TGCAGGCGGGTTGCAGCCTGCAATCCGAACTGGGACGGCTTTTAGGGGTTTGCTCCACCTCGCGGTCTTGCCTCCCTCTGTTTACCGCCATTGTAGTACGTGTGTGGCCCAGGACATAAGGGGCATGATGATTTGACGTCGTCCCCACCTTCCTCCGTTTTGTCAACGGCAGTCTCGCTAGAGTGCTCTTGCGTAGCAACTAACAATAGGGGTTGCGCTCGTTGCGGGACTTAACCCAACATCTCACG
>MG|5|V8|F|13|100.0|Firmicutes|Clostridia|Clostridiales|Ruminococcaceae|Faecalibacterium|prausnitzii|
CGTGAGATGTTGGGTTAAGTCCCGCAACGAGCGCAACCCTTATCATTAGTTGCTACGCAAGAGCACTCTAATGAGACTGCCGTTGATAAAACGGAGGAAGGTGGGGATGACGTCAAATCATCATGCCCCTTATGACCTGGGCTACACACGTACTACAATGGTGATCAAACAGAGGGAAGCAACACAGCGATGTGAAGCAGAACCCGAAAAATCATCTCAGTTCAGATTGCAGGCTGCAACTCGCCTGTA
>MG|5|V8|F|17|99.2|Firmicutes|Clostridia|Clostridiales|Ruminococcaceae|Faecalibacterium|prausnitzii|
CGTGAGATGTTGGGTTAAGTCCCGCAACGAGCGCAACCCTTATCATTAGTTGCTACGCAAGAGCACTCTAATGAGACTGCGTTGATAAAACGGAGGAAGGTGGGGATGACGTCAAATCATCATGCCCCTTATGACCTGGGCTACACACGTACTACAATGGTGATTAAACAGAGGGAAGCAACACAGCGATGTGAAGCAGAACCCGAAAAATCATCTCAGTTCAGATTGCAGGCTGCAACTCGCCTGCA
>MG|5|V8|R|13|99.6|Firmicutes|Clostridia|Clostridiales|Ruminococcaceae|Faecalibacterium|prausnitzii|
TGCAGGCGAGTTGCAGCCTGCAATCTGAACTGAGATGATTTTTCGGGTTCTGCTTCACATCGCTGTGTTGCTTCCCTCTGTTTGATCACCATTGTAGTACGTGTGTAGCCCAGGTCATAAGGGGCATGATGATTTGACGTCATCCCCACCTTCCTCCGTTTTATCAACGGCAGTCTCATTAGAGTGCTCTTGCGTAGCAACTAATGACAAGGGTTGCGCTCGTTGCGGGACTTAACCCAACATCTCACG
>MG|5|V8|F|22|99.6|Firmicutes|Clostridia|Clostridiales|Ruminococcaceae|Faecalibacterium|prausnitzii|
CGTGAGATGTTGGGTTAAGTCCCGCAACGAGCGCAACCCCTATCATTAGTTGCTACGCAAGAGCACTCTAATGAGACTGCCGTTGATAAAACGGAGGAAGGTGGGGATGACGTCAAATCATCATGCCCCTTATGACCTGGGCTACACACGTACTACAATGGTGATCAAACAGAGGGAAGCAACACAGCGATGTGAAGCAGAACCCGAAAAATCATCTCAGTTCAGATTGCAGGCTGCAACTCGCCTGCA
>MG|5|V8|F|26|100.0|Firmicutes|Clostridia|Clostridiales|Ruminococcaceae|Faecalibacterium|prausnitzii|
CGTGAGATGTTGGGTTAAGTCCCGCAACGAGCGCAACCCTTATCATTAGTTGCTACGCAAGAGCACTCTAATGAGACTGCCGTTGATAAAACGGAGGAAGGTGGGGATGACGTCAAATCATCATGCCCCTTATGACCTGGGCTACACACGTACTACAATGGTGATCAAACAGAGGGAAGCAACACAGCGATGTGAAGCAGAACCCGAAAAATCATCTCAGTTCAGATTGCAGGCTGCAACTCGCCTACA
>MG|5|V8|R|14|99.2|Firmicutes|Clostridia|Clostridiales|Ruminococcaceae|Faecalibacterium|prausnitzii|
TGCAGGCGAGTTGCAGCCTGCAATCTGAACTGAGATGATTTTTTCGGGTTCTGCTTCACATCGCTGTGTTGCTTCCCTCTGTTTAATCACCATTGTAGTACGTGTGTAGCCCAGGTCATAAGGGGCATGATGATTTGACGTCATCCCCACCTTCCTCCGTTTTATCAACGGCAGTCTCATTAGAGTGCTCTTGCGTAGCAACTAATGATAAGGGTTGCGCTCGTTGCGGGACTTAACCCAACATCTCACG
>MG|5|V8|F|15|99.6|Firmicutes|Clostridia|Clostridiales|Ruminococcaceae|Faecalibacterium|prausnitzii|
CGTGAGATGTTGGGTTAAGTCCCGCAACGAGCGCAACCCTTATCATTAGTTGCTACGCAAGAGCACTCTAATGAGACTGCCGTTGATAAAACGGAGGAAGGTGGGGATGACGTCAAATCATCATGCCCCTTATGACCTGGGCTACACACGTACTACAATGGTGATCAACAGAGGGAAGCAACACAGCGATGTGAAGCAGAACCCGAAAAATCATCTCAGTTCAGATTGCAGGCTGCAACTCGCCTGCA
>MG|5|V8|F|24|99.6|Firmicutes|Clostridia|Clostridiales|Ruminococcaceae|Faecalibacterium|prausnitzii|
CGTGAGATGTTGGGTTAAGTCCCGCAACGAGCGCAACCCTTGTCATTAGTTGCTACGCAAGAGCACTCTAATGAGACTGCCGTTGATAAAACGGAGGAAGGTGGGGATGACGTCAAATCATCATGCCCCTTATGACCTGGGCTACACACGTACTACAATGGTGATCAAACAGAGGGAAGCAACACAGCGATGTGAAGCAGAACCCGAAAAATCATCTCAGTTCAGATTGCAGGCTGCAACTCGCCTGCA
>MG|5|V8|F|150|99.6|Firmicutes|Clostridia|Clostridiales|Ruminococcaceae|Faecalibacterium|prausnitzii|
CGTGAGATGTTGGGTTAAGTCCCGCAACGAGCGCAACCCTTATCATTAGTTGCTACGCAAGAGCACTCTAATGAGACTGCCGTTGATAAAACGGAGGAAGGTGGGGATGACGTCAAATCATCATGCCCCTTATGACCTGGGCTACACACGTACTACAATGGTGATCAAACAGAGGGAAGCAACACAGCGATGTGAAGCAGAACCCGAAAATCATCTCAGTTCAGATTGCAGGCTGCAACTCGCCTGCA
>MG|5|V8|F|11|99.6|Firmicutes|Clostridia|Clostridiales|Ruminococcaceae|Faecalibacterium|prausnitzii|
CGTGAGATGTTGGGTTAAGTCCCGCAACGAGCGCAACCCTTATCATTAGTTGCTAACGCAAGAGCACTCTAATGAGACTGCCGTTGATAAAACGGAGGAAGGTGGGGATGACGTCAAATCATCATGCCCCTTATGACCTGGGCTACACACGTACTACAATGGTGATCAAACAGAGGGAAGCAACACAGCGATGTGAAGCAGAACCCGAAAAATCATCTCAGTTCAGATTGCAGGCTGCAACTCGCCTGCA
>MG|5|V8|F|19|99.6|Firmicutes|Clostridia|Clostridiales|Ruminococcaceae|Faecalibacterium|prausnitzii|
CGTGAGATGTTGGGTTAAGTCCCGCAACGAGCGCAACCCTTATCATTAGTTGCTACGCAAGAGCACTCTAATGAGACTGCCGTTGATAAAACGGAGGAAGGTGGGGATGACGTCAAAATCATCATGCCCCTTATGACCTGGGCTACACACGTACTACAATGGTGATCAAACAGAGGGAAGCAACACAGCGATGTGAAGCAGAACCCGAAAAATCATCTCAGTTCAGATTGCAGGCTGCAACTCGCCTGCA
>MG|5|V8|F|15|99.6|Firmicutes|Clostridia|Clostridiales|Ruminococcaceae|Faecalibacterium|prausnitzii|
CGTGAGATGTTGGGTTAAGTCCCGCAACGAGCGCAACCCCTATTGTTAGTTGCTACGCAAGAGCACTCTAGCGAGACTGCCGTTGACAAAACGGAGGAAGGTGGGGACGACGTCAAATCATCATGCCCCTTATGTCCTGGGCTACACACGTAATACAATGGCGGTCAACAGAGGGATGCAAAACCGCAAGGTGGAGCGAACCCCTAAAAGCCGTCCCAGTTCAGATTGTGGGCTGCAACCCGCCCACA
>MG|5|V8|F|10|99.2|Firmicutes|Clostridia|Clostridiales|Ruminococcaceae|Faecalibacterium|prausnitzii|
CGTGAGATGTTGGGTTAAGTCCCGCAACGAGCGCAACCCTTATCATTAGTTGCTACGCAAGAGCACTCTAATGAGACTGCCGTTGATAAAACGGAGGAAGGTGGGGATGACGTCAAATCATCATGCCCCTTATGACCTGGGCTACACACGTACTACAATGGTGATTAAACAGAGGGAAGCGACACAGCGATGTGAAGCAAATCCCGAAAAATCATCTCAGTTCAGATTGCAGGCTGCAACTCGCCTGCA
>MG|5|V8|F|3003|100.0|Firmicutes|Clostridia|Clostridiales|Ruminococcaceae|Faecalibacterium|prausnitzii|
CGTGAGATGTTGGGTTAAGTCCCGCAACGAGCGCAACCCTTATCATTAGTTGCTACGCAAGAGCACTCTAATGAGACTGCCGTTGATAAAACGGAGGAAGGTGGGGATGACGTCAAATCATCATGCCCCTTATGACCTGGGCTACACACGTACTACAATGGTGATCAAACAGAGGGAAGCAACACAGCGATGTGAAGCAGAACCCGAAAAATCATCTCAGTTCAGATTGCAGGCTGCAACTCGCCTGCAT
>MG|5|V8|R|10|99.2|Firmicutes|Clostridia|Clostridiales|Ruminococcaceae|Faecalibacterium|prausnitzii|
TGCAGGCGAGTTGCAGCCTGCAATCTGAACTGAGATGATTTTTCGGGTTCTGCTTCACATCGCTGTGTTGCTTCCCTCTGTTTAATCACCATTGTAGTACGTGTGTAGCCCAGGTCATAAGGGGCATGATGATTTGACGTCATCCCCACCTTCCTCCGTTTTATCAACGCAGTCTCATTAGAGTGCTCTTGCGTAGCAACTAATGATAAGGGTTGCGCTCGTTGCGGGACTTAACCCAACATCTCACG
>MG|5|V8|R|14|99.2|Firmicutes|Clostridia|Clostridiales|Ruminococcaceae|Faecalibacterium|prausnitzii|
TGCAGGCGAGTTGCAGCCTGCAATCTGAACTGAGATGATTTTTCGGGTTCTGCTTCACATCGCTGTGTTGCTTCCCTCTGTTTGATCACCATTGTAGTACGTGTGTAGCCCAGGTCATAAGGGGCATGATGATTTGACGTCATCCCCACCTTCCTCCGTTTTATCAACGGCAGTCTCATTAGAGTGCTCTTGCGTAGCAACTAGTGACAAGGGTTGCGCTCGTTGCGGGACTTAACCCAACATCTCACG
>MG|5|V8|F|10|99.6|Firmicutes|Clostridia|Clostridiales|Ruminococcaceae|Faecalibacterium|prausnitzii|
CGTGAGATGTTGGGTTAAGTCCCGCAACGAGCGAACCCTTATCATTAGTTGCTACGCAAGAGCACTCTAATGAGACTGCCGTTGATAAAACGGAGGAAGGTGGGGATGACGTCAAATCATCATGCCCCTTATGACCTGGGCTACACACGTACTACAATGGTGATCAAACAGAGGGAAGCAACACAGCGATGTGAAGCAGAACCCGAAAAATCATCTCAGTTCAGATTGCAGGCTGCAACTCGCCTGCA
>MG|5|V8|F|11|99.6|Firmicutes|Clostridia|Clostridiales|Ruminococcaceae|Faecalibacterium|prausnitzii|
CGTGAGATGTTGGGTTAAGTCCCGCAACGAGCGCAACCCTTATTATTAGTTGCTACGCAAGAGCACTCTAATGAGACTGCCGTTGATAAAACGGAGGAAGGTGGGGATGACGTCAAATCATCATGCCCCTTATGACCTGGGCTACACACGTACTACAATGGTGATCAAACAGAGGGAAGCAACACAGCGATGTGAAGCAGAACCCGAAAAATCATCTCAGTTCAGATTGCAGGCTGCAACTCGCCTGCA
>MG|5|V8|F|13|99.6|Firmicutes|Clostridia|Clostridiales|Ruminococcaceae|Faecalibacterium|prausnitzii|
CGTGAGATGTTGGGTTAAGTCCCGCAACGAGCGCAACCCTTATCATTAGTTGCTACGCAAGAGCACTCTAATGAGACTGCCGTTGATAAAACGGAGGAAGGTGGGGGATGACGTCAAATCATCATGCCCCTTATGACCTGGGCTACACACGTACTACAATGGTGATCAAACAGAGGGAAGCAACACAGCGATGTGAAGCAGAACCCGAAAAATCATCTCAGTTCAGATTGCAGGCTGCAACTCGCCTGCA
>MG|5|V8|R|14|100.0|Firmicutes|Clostridia|Clostridiales|Ruminococcaceae|Faecalibacterium|prausnitzii|
TGCAGGCGAGTTGCAGCCTGCAATCTGAACTGGGACGTTGTTTTTGAGTTTTGCTCTGCCTCGCGGCTTCGCTTCTCTTTGTTGAACGCCATTGTAGTACGTGTGTAGCCCAAGTCATAAAGGGCATGATGATTTGACGTCATCCCCACCTTCCTCCGTTTTGTCAACGGCAGTCTGAATAGAGTCCTCTTGCGTAGTAACTATCCATAAGGGTTGCGCTCGTTGCGGGACTTAACCCAACATCTCACG
>MG|5|V8|F|29|99.2|Firmicutes|Clostridia|Clostridiales|Ruminococcaceae|Faecalibacterium|prausnitzii|
CGTGAGATGTTGGGTTAAGTCCCGCAACGAGCGCAACCCTTATCATTAGTTGCTACGCAAGAGCACTCTAATGAGACTGCCGTTGATAAAACGGAGGAAGGTGGGGATGACGTCAAATCATCATGCCCCTTATGACCTGGGCTACACACGTACTACAATGGTGATTAAACAGAGGGAAGCAACACAGCGATGTGAAGCAGAACCCGAAAATCATCTCAGTTCAGATTGCAGGCTGCAACTCGCCTGCA
>MG|5|V8|F|34|99.6|Firmicutes|Clostridia|Clostridiales|Ruminococcaceae|Faecalibacterium|prausnitzii|
CGTGAGATGTTGGGTTAAGTCCCGCAACGAGCGCAACCCTTATCATTAGTTGCTACGCAAGAGCACTCTAATGAGACTGCCGTTGATAAAACGGAGGAAGGTGGGGATGACGTCAAATCATCATGCCCCTTATGACCTGGGCTACACACGTACTACAATGGTGATTAAACAGAGGGAAGCAACACAGCGATGTGAAGCAAATCCCGAAAAATCATCTCAGTTCAGATTGCAGGCTGCAACTCGCCTGCA
>MG|5|V8|F|32|99.2|Firmicutes|Clostridia|Clostridiales|Ruminococcaceae|Faecalibacterium|prausnitzii|
CGTGAGATGTTGGGTTAAGTCCCGCAACGAGCGCAACCCTTATCATTAGTTGCTACGCAAGAGCACTCTAATGAGACTGCCGTTGATAAAACGGAGGAAGGTGGGGATGACGTCAAATCATCATGCCCCTTATGACCTGGGCTACACACGTACTACAATGGTGATTAAACAGAGGGAAGCAACACAGCGATGTGAAGCAGAACCCGAAAAAATCATCTCAGTTCAGATTGCAGGCTGCAACTCGCCTGCA
>MG|5|V8|F|16|99.6|Firmicutes|Clostridia|Clostridiales|Ruminococcaceae|Faecalibacterium|prausnitzii|
CGTGAGATGTTGGGTTAAGTCCCGCAACGAGCGCAACCCTTATCATTAGTTGCTACGCAAGAGCACTCTAATGAGACTGCCGTTGATAAACGGAGGAAGGTGGGGATGACGTCAAATCATCATGCCCCTTATGACCTGGGCTACACACGTACTACAATGGTGATCAAACAGAGGGAAGCAACACAGCGATGTGAAGCAGAACCCGAAAAATCATCTCAGTTCAGATTGCAGGCTGCAACTCGCCTGCA
>MG|5|V8|F|26|99.19|Firmicutes|Clostridia|Clostridiales|Ruminococcaceae|Faecalibacterium|prausnitzii|
CGTGAGATGTTGGGTTAAGTCCCGCAACGAGCGCAACCCCTATTGTTAGTTGCTACGCAAGAGCACTCTAGCGAGACTGCCGTTGACAAAACGGAGGAAGGTGGGGACGACGTCAAATCATCATGCCCCTTATGTCCTGGGCCACACACGTACTACAATGGCGGTAAACAGAGGGAGGCAAGACCGCGAGGTGGAGCAAACCCCTAAAAGCCGTCCCAGTTCGGATTGCAGGCTGCAACCCGCCTGCA
>MG|5|V8|F|17|99.6|Firmicutes|Clostridia|Clostridiales|Ruminococcaceae|Faecalibacterium|prausnitzii|
CGTGAGATGTTGGGTTAAGTCCCGCAACGAGCGCAACCCTTATCATTAGTTGCTACGCAAGAGCACTCTAATGAGACTGCCGTTGATAAAACGGAGGAAGGTGGGGATGACGTCAATCATCATGCCCCTTATGACCTGGGCTACACACGTACTACAATGGTGATCAAACAGAGGGAAGCAACACAGCGATGTGAAGCAGAACCCGAAAAATCATCTCAGTTCAGATTGCAGGCTGCAACTCGCCTGCA
>MG|5|V8|R|26|98.39|Firmicutes|Clostridia|Clostridiales|Ruminococcaceae|Faecalibacterium|prausnitzii|
CGCAGGCGGGTTGCAGCCTGCGATCCGAACTGGGACGGCTTTTAGGGGTTCGCTCTGCCTCGCGGCTTTGCCTCCCTCTGTTGACCGCCATTGTATTACGTGTGTAGCCCAGGACATAAGGGGCATGATGATTTGACGTCGTCCCCACCTTCCTCCGTTTTGTCAACGGCAGTCTCGCTAGAGTGCTCTTGCGTAGCAACTAACAATAGGGGTTGCGCTCGTTGCGGGACTTAACCCAACATCTCACG
>MG|5|V8|F|75|98.8|Firmicutes|Clostridia|Clostridiales|Ruminococcaceae|Faecalibacterium|prausnitzii|
CGTGAGATGTTGGGTTAAGTCCCGCAACGAGCGCAACCCCTATTGTTAGTTGCTACGCAAGAGCACTCTAATGAGACTGCCGTTGATAAAACGGAGGAAGGTGGGGATGACGTCAAATCATCATGCCCCTTATGACCTGGGCTACACACGTACTACAATGGTGATCAAACAGAGGGAAGCAACACAGCGATGTGAAGCAGAACCCGAAAAATCATCTCAGTTCAGATTGCAGGCTGCAACTCGCCTGCA
>MG|5|V8|R|24|97.98|Firmicutes|Clostridia|Clostridiales|Ruminococcaceae|Faecalibacterium|prausnitzii|
TGCAGGCGGGTTGCAGCCTGCAATCCGAACTGAGACGCCTTTTGGGGATTTGCTCCACCTCGCGGTTTTGCTTCCCTCTGTTAAACGCCATTGTATTACGTGTGTAGCCCAGGACATAAGGGGCATGATGATTTGACGTCGTCCCCACCTTCCTCCGTTTTGTCAACGGCAGTCTCGCTAGAGTGCTCTTGCGTAGCAACTAACAATAAGGGTTGCGCTCGTTGCGGGACTTAACCCAACATCTCACG
>MG|5|V8|F|10|97.18|Firmicutes|Clostridia|Clostridiales|Ruminococcaceae|Faecalibacterium|prausnitzii|
CGTGAGATGTTGGGTTAAGTCCCGCAACGAGCGCAACCCTTATTGTTAGTTGCTACGCAAGAGCACTCTAGCGAGACTGCCGTTGACAAAACGGAGGAAGGTGGGGACGACGTCAAATCATCATGCCCCTTATGTCCTGGGCTACACACGTAATACAATGGCGTTTAACAGAGGGAAGCAAAGTCGCGAGGCGGAGCAAATCCCCAAAAGGCGTCTCAGTTCGGATTGCAGGCTGCAACCCGCCTGCA
>MG|5|V8|F|20|97.18|Firmicutes|Clostridia|Clostridiales|Ruminococcaceae|Faecalibacterium|prausnitzii|
CGTGAGATGTTGGGTTAAGTCCCGCAACGAGCGCAACCCCTATTGTTAGTTGCTACGCAAGAGCACTCTAGCGAGACTGCCGTTGACAAAACGGAGGAAGGTGGGGACGACGTCAAATCATCATGCCCCTTATGTCCTGGGCTACACACGTAATACAATGGCGTTTAACAGAGGGAAGCGATGCCGCGAGGCGGAGCAAATCCCCAAAAGGCGTCTCAGTTCGGATTGCAGGCTGCAACCCGCCTGCA
>MG|5|V8|F|320|97.59|Firmicutes|Clostridia|Clostridiales|Ruminococcaceae|Faecalibacterium|prausnitzii|
CGTGAGATGTTGGGTTAAGTCCCGCAACGAGCGCAACCCCTATTGTTAGTTGCTACGCAAGAGCACTCTAGCGAGACTGCCGTTGACAAAACGGAGGAAGGTGGGGATGACGTCAAATCATCATGCCCCTTATGTCCTGGGCTACACACGTAATACAATGGCGGTCAACAGAGGGAGGCAAAGCCGCGAGGCAGAGCGAACCCCCAAAAGCCGTCTCAGTTCGGATCGCAGGCTGCAACCCGCCTGCGT
>MG|5|V8|F|11|98.78|Firmicutes|Clostridia|Clostridiales|Ruminococcaceae|Faecalibacterium|prausnitzii|
CGTGAGATGTTGGGTTAAGTCCCGCAACGAGCGCAACCCCTATTGTTAGTTGCTACGCAAGAGCACTCTAGCGAGACTGCCGTTGACAAAACGGAGGAAGGTGGGGACGACGTCAAATCATCATGCCCCTTATGTCCTGGGCCACACACGTACTACAATGGCGGTAAACAGAGGGAGGCAAGACCGCGAGGTGGAGCAAACCCCTAAAAGCCGTCCCAGTTCGGATTGCAGGCTGCAACTCGCCTGCA
>MG|5|V8|R|10|98.8|Firmicutes|Clostridia|Clostridiales|Ruminococcaceae|Faecalibacterium|prausnitzii|
TGCAGGCGGGTTGCAGCCTGCAATCTGAACTGGGACAGCTTTTAGGGATTTGCTCCATCTCGCGATATTGCTTCCCTCTGTATGACTGCCATTGTAGTACGTGTGTAGCCCAGGTCATAAGGGGCATGATGATTTGACGTCGTCCCCACCTTCCTCCGTTTTGTCAACGGCAGTCCGGCTAGAGTGATCTTGCGTATCAACTAACCGTAAGGGTTGCGCTCGTTGCGGGACTTAACCCAACATCTCACG
>MG|5|V8|R|21|97.18|Firmicutes|Clostridia|Clostridiales|Ruminococcaceae|Faecalibacterium|prausnitzii|
TGCAGGCGGGTTGCAGCCTGCAATCCGAACTGAGACGCCTTTTGGGGATTTGCTCCGCCTCACGACTTTGCTTCCCTCTGTTAAACGCCATTGTATTACGTGTGTAGCCCAGGACATAAGGGGCATGATGATTTGACGTCGTCCCCACCTTCCTCCGTTTTGTCAACGGCAGTCTCGCTAGAGTGCTCTTGCGTAGCAACTAACAATAGGGGTTGCGCTCGTTGCGGGACTTAACCCAACATCTCACG
>MG|5|V8|F|56|97.99|Firmicutes|Clostridia|Clostridiales|Ruminococcaceae|Faecalibacterium|prausnitzii|
CGTGAGATGTTGGGTTAAGTCCCGCAACGAGCGCAACCCTTATTGTTAGTTGCTACGCAAGAGCACTCTAGCGAGACTGCCGTTGACAAAACGGAGGAAGGTGGGGATGACGTCAAATCATCATGCCCCTTATGACCTGGGCTACACACGTACTACAATGGTGATCAAACAGAGGGAAGCAACACAGCGATGTGAAGCAGAACCCGAAAAATCATCTCAGTTCAGATTGCAGGCTGCAACTCGCCTGCA
>MG|5|V8|F|16|97.19|Firmicutes|Clostridia|Clostridiales|Ruminococcaceae|Faecalibacterium|prausnitzii|
CGTGAGATGTTGGGTTAAGTCCCGCAACGAGCGCAACCCTTATTGTTAGTTGCTACGCAAGAGCACTCTAGCGAGACTGCCGTTGACAAAACGGAGGAAGGTGGGGACGACGTCAAATCATCATGCCCCTTATGACCTGGGCTACACACGTACTACAATGGTGATTAAACAGAGGGAAGCAACACAGCGATGTGAAGCAGAACCCGAAAAATCATCTCAGTTCAGATTGCAGGCTGCAACTCGCCTGCA
>MG|5|V8|F|12|97.58|Firmicutes|Clostridia|Clostridiales|Ruminococcaceae|Faecalibacterium|prausnitzii|
CGTGAGATGTTGGGTTAAGTCCCGCAACGAGCGCAACCCTTATTGTTAGTTGCTACGCAAGAGCACTCTAGCGAGACTGCCGTTGACAAAACGGAGGAAGGTGGGGACGACGTCAAATCATCATGCCCCTTATGTCCTGGGCTACACACGTAATACAATGGCGGTCAACAGAGGGAGGCAAAGCCGCGAGGCAGAGCAAACCCCCAAAAGCCGTCCCAGTTCGGATCGCAGGCTGCAACCCGCCTGCG
>MG|5|V8|R|61|97.58|Firmicutes|Clostridia|Clostridiales|Ruminococcaceae|Faecalibacterium|prausnitzii|
TGCAGGCGGGTTGCAGCCTGCAATCCGAACTGAGACGCCTTTTAGGGATTTGCTCCGCCTCGCGGCTTCGCTTCCCTCTGTTAAACGCCATTGTATTACGTGTGTAGCCCAGGACATAAGGGGCATGATGATTTGACGTCGTCCCCACCTTCCTCCGTTTTGTCAACGGCAGTCTCGCTAGAGTGCTCTTGCGTAGCAACTAACAATAAGGGTTGCGCTCGTTGCGGGACTTAACCCAACATCTCACG
>MG|5|V8|F|12|97.58|Firmicutes|Clostridia|Clostridiales|Ruminococcaceae|Faecalibacterium|prausnitzii|
CGTGAGATGTTGGGTTAAGTCCCGCAACGAGCGCAACCCCTATTGTTAGTTGCTACGCAAGAGCACTCTAGCGAGACTGCCGTTGACAAAACGGAGGAAGGTGGGGACGACGTCAAATCATCATGCCCCTTATGTCCTGGGCTACACACGTAATACAATGGCGTTTAACAGAGGGAAGCGAAGCCGCGAGGCGGAGCAAATCCCCAAAAGGCGTCTCAGTTCGGATTGCAGGCTGCAACCCGCCTGCA
>MG|5|V8|F|70|97.18|Firmicutes|Clostridia|Clostridiales|Ruminococcaceae|Faecalibacterium|prausnitzii|
CGTGAGATGTTGGGTTAAGTCCCGCAACGAGCGCAACCCTTATTGTTAGTTGCTACGCAAGAGCACTCTAGCGAGACTGCCGTTGACAAAACGGAGGAAGGTGGGGACGACGTCAAATCATCATGCCCCTTATGTCCTGGGCTACACACGTAATACAATGGCGTTTAACAGAGGGAGGCAAAGCCGCGAGGCGGAGCAAATCCCCAAAAGGCGTCTCAGTTCGGATTGCAGGCTGCAACCCGCCTGCA
>MG|5|V8|R|17|97.99|Firmicutes|Clostridia|Clostridiales|Ruminococcaceae|Faecalibacterium|prausnitzii|
CGCAGGCGGGTTGCAGCCTGCGATCCGAACTGAGACGGCTTTTTTGGGGTTCGCTCTGCCTCGCGGCTTTGCCTCCCTCTGTTGACCGCCATTGTATTACGTGTGTAGCCCAGGACATAAGGGGCATGATGATTTGACGTCGTCCCCACCTTCCTCCGTTTTGTCAACGGCAGTCTCGCTAGAGTGCTCTTGCGTAGCAACTAACAATAGGGGTTGCGCTCGTTGCGGGACTTAACCCAACATCTCACG
>MG|5|V8|R|33|98.8|Firmicutes|Clostridia|Clostridiales|Ruminococcaceae|Faecalibacterium|prausnitzii|
TGCAGGCGAGTTGCAGCCTGCAATCTGAACTGAGATGATTTTTCGGGTTCTGCTTCACATCGCTGTGTTGCTTCCCTCTGTTTGATCACCATTGTAGTACGTGTGTAGCCCAGGTCATAAGGGGCATGATGATTTGACGTCATCCCCACCTTCCTCCGTTTTATCAACGGCAGTCTCATTAGAGTGCTCTTGCGTAGCAACTAACAATAGGGGTTGCGCTCGTTGCGGGACTTAACCCAACATCTCACG
>MG|5|V8|F|13|97.18|Firmicutes|Clostridia|Clostridiales|Ruminococcaceae|Faecalibacterium|prausnitzii|
CGTGAGATGTTGGGTTAAGTCCCGCAACGAGCGCAACCCTTATTGTTAGTTGCTACGCAAGAGCACTCTAGCGAGACTGCCGTTGACAAAACGGAGGAAGGTGGGGACGACGTCAAATCATCATGCCCCTTATGTCCTGGGCTACACACGTAATACAATGGCGTTTAACAAAGGGAAGCAAAACCGCGAGGTGGAGCAAATCCCCAAAAAGCGTCTCAGTTCGGATTGCAGGCTGCAACCCGCCTGCA
>MG|5|V8|R|16|97.19|Firmicutes|Clostridia|Clostridiales|Ruminococcaceae|Faecalibacterium|prausnitzii|
CGCAGGCGGGTTGCAGCCTGCGATCCGAACTGGGATCGGGTTTCTGGGGTTTGCTCTGCCTCGCGGCTTTGCCTCCCTCTGTTGACCGCCATTGTATTACGTGTGTAGCCCAGGACATAAGGGGCATGATGATTTGACGTCGTCCCCACCTTCCTCCGTTTTGTCAACGGCAGTCTCGCTAGAGTGCTCTTGCGTAGCAACTAACAATAGGGGTTGCGCTCGTTGCGGGACTTAACCCAACATCTCACG
>MG|5|V8|R|20|97.99|Firmicutes|Clostridia|Clostridiales|Ruminococcaceae|Faecalibacterium|prausnitzii|
TGCAGGCGAGTTGCAGCCTGCAATCTGAACTGAGATGATTTTTCGGGTTCTGCTTCACATCGCTGTGTTGCTTCCCTCTGTTTGATCACCATTGTAGTACGTGTGTAGCCCAGGTCATAAGGGGCATGATGATTTGACGTCATCCCCACCTTCCTCCGTTTTATCAACGGCAGTCTCGCTAGAGTGCTCTTGCGTAGCAACTAACAATAGGGGTTGCGCTCGTTGCGGGACTTAACCCAACATCTCACG
>MG|5|V8|R|25|97.18|Firmicutes|Clostridia|Clostridiales|Ruminococcaceae|Faecalibacterium|prausnitzii|
TGCAGGCGGGTTGCAGCCTGCAATCCGAACTGAGACGCCTTTTCGGGATTCGCTCCACCTCGCGGTTTCGCTTCCCTCTGTTAAACGCCATTGTATTACGTGTGTAGCCCAGGACATAAGGGGCATGATGATTTGACGTCGTCCCCACCTTCCTCCGTTTTGTCAACGGCAGTCTCGCTAGAGTGCTCTTGCGTAGCAACTAACAATAAGGGTTGCGCTCGTTGCGGGACTTAACCCAACATCTCACG
>MG|5|V8|R|16|97.57|Firmicutes|Clostridia|Clostridiales|Ruminococcaceae|Faecalibacterium|prausnitzii|
TGCAGGCGGGTTGCAGCCTGCAATCCGAACTGGGACGGCTTTTGGGGGTTCGCTCTGCCTCACGGCTTTGCCTCCCTTTGTTAACCGCCATTGTATTACGTGTGTAGCCCAGGACATAAGGGGCATGATGATTTGACGTCGTCCCCACCTTCCTCCGTTTTGTCAACGGCAGTCTCGCTAGAGTGCTCTTGCGTAGCAACTAACAATAGGGGTTGCGCTCGTTGCGGGACTTAACCCAACATCTCACG
>MG|5|V8|R|43|97.58|Firmicutes|Clostridia|Clostridiales|Ruminococcaceae|Faecalibacterium|prausnitzii|
TGCAGGCGGGTTGCAGCCTGCAATCCGAACTGAGACGCCTTTTGGGGATTTGCTCCGCCTCGCGACTTTGCTTCCCTCTGTTAAACGCCATTGTATTACGTGTGTAGCCCAGGACATAAGGGGCATGATGATTTGACGTCGTCCCCACCTTCCTCCGTTTTGTCAACGGCAGTCTCGCTAGAGTGCTCTTGCGTAGCAACTAACAATAGGGGTTGCGCTCGTTGCGGGACTTAACCCAACATCTCACG
>MG|5|V8|F|82|97.98|Firmicutes|Clostridia|Clostridiales|Ruminococcaceae|Faecalibacterium|prausnitzii|
CGTGAGATGTTGGGTTAAGTCCCGCAACGAGCGCAACCCTTATTGTTAGTTGCTACGCAAGAGCACTCTAGCGAGACTGCCGTTGACAAAACGGAGGAAGGTGGGGACGACGTCAAATCATCATGCCCCTTATGTCCTGGGCTACACACGTAATACAATGGCGGTCAACAGAGGGAGGCAAAGCCGCGAGGCAGAGCGAACCCCGAAAAGCCGTCCCAGTTCGGATCGCAGGCTGCAACCCGCCTGCG
>MG|5|V8|F|30|98.39|Firmicutes|Clostridia|Clostridiales|Ruminococcaceae|Faecalibacterium|prausnitzii|
CGTGAGATGTTGGGTTAAGTCCCGCAACGAGCGCAACCCCTATTGTTAGTTGCTACGCAAGAGCACTCTAGCGAGACTGCCGTTGACAAAACGGAGGAAGGTGGGGACGACGTCAAATCATCATGCCCCTTATGTCCTGGGCTACACACGTAATACAATGGCGGTCAACAGAGGGAGGCAAAGCCGCGAGGCAGAGCGAACCCCAAAAAAGCCGTCCCAGTTCGGATCGCAGGCTGCAACCCGCCTGCG
>MG|5|V8|F|26|97.25|Firmicutes|Clostridia|Clostridiales|Ruminococcaceae|Faecalibacterium|prausnitzii|
CGTGAGATGTTGGGTTAAGTCCCGCAACGAGCGCAACCCTTGTGATCAGTTACTAACGGGTAGAGCCGAGGACTCTGATAAGACTGCCGGGGACAACTCGGAGGAAGGTGGGGACGACGTCAAATCATCATGCCCCTTATGACCTGGGCTACACACGTGCTACAATGGCCACGACAGAGAGAAGCGAATTCGAGAGGAAGAGCGGATCTCAAAAAAGTGGTCCCAGTTCGGATTGTGGGCTGCAACCCGCCCACA
>MG|5|V8|F|161|98.39|Firmicutes|Clostridia|Clostridiales|Ruminococcaceae|Faecalibacterium|prausnitzii|
CGTGAGATGTTGGGTTAAGTCCCGCAACGAGCGCAACCCCTATTGTTAGTTGCTACGCAAGAGCACTCTAGCGAGACTGCCGTTGACAAAACGGAGGAAGGTGGGGACGACGTCAAATCATCATGCCCCTTATGTCCTGGGCCACACACGTAATACAATGGCGGTCAACAGAGGGATGCAAAGCCGCGAGGCAGAGCGAACCCCGAAAAGCCGTCCCAGTTCGGATCGCAGGCTGCAACCCGCCTGCG
>MG|5|V8|F|126|97.98|Firmicutes|Clostridia|Clostridiales|Ruminococcaceae|Faecalibacterium|prausnitzii|
CGTGAGATGTTGGGTTAAGTCCCGCAACGAGCGCAACCCTTATTGTTAGTTGCTACGCAAGAGCACTCTAGCGAGACTGCCGTTGACAAAACGGAGGAAGGTGGGGACGACGTCAAATCATCATGCCCCTTATGTCCTGGGCTACACACGTAATACAATGGCGTTTAACAGAGGGAAGCAAAGCCGCGAGGTGGAGCAAATCCCCAAAAGGCGTCTCAGTTCGGATTGCAGGCTGCAACCCGCCTGCA
>MG|5|V8|F|11|97.15|Firmicutes|Clostridia|Clostridiales|Ruminococcaceae|Faecalibacterium|prausnitzii|
CGTGAGATGTTGGGTTAAGTCCCGCAACGAGCGCAACCCTTATTGTTAGTTGCTACGCAAGAGCACTCTAGCGAGACTGCCGTTGACAAAACGGAGGAAGGCGGGGACGACGTCAAATCATCATGCCCCTTATGTCCTGGGCCACACACGTACTACAATGGTGGTTAACAGAGGGAGGCAAGACTGCGAAGTGGAGCAATCCCTAAAAGCCATCTCAGTTCGGATTGCAGGCTGCAACCCGCCTGCA
>MG|5|V8|F|35|97.98|Firmicutes|Clostridia|Clostridiales|Ruminococcaceae|Faecalibacterium|prausnitzii|
CGTGAGATGTTGGGTTAAGTCCCGCAACGAGCGCAACCCCTATTGTTAGTTGCTACGCAAGAGCACTCTAGCGAGACTGCCGTTGACAAAACGGAGGAAGGTGGGGACGACGTCAAATCATCATGCCCCTTATGTCCTGGGCTACACACGTAATACAATGGCGGTCAACAGAGGGAGGCAAAGCCGCGAGGCAGAGCAAACCCCGAAAAGCCGTCCCAGTTCGGATCGCAGGCTGCAACCCGCCTGCG
>MG|5|V8|F|24|98.39|Firmicutes|Clostridia|Clostridiales|Ruminococcaceae|Faecalibacterium|prausnitzii|
CGTGAGATGTTGGGTTAAGTCCCGCAACGAGCGCAACCCCTATTGTTAGTTGCTACGCAAGAGCACTCTAGCGAGACTGCCGTTGACAAAACGGAGGAAGGTGGGGACGACGTCAAATCATCATGCCCCTTATGTCCTGGGCTACACACGTAATACAATGGCGTTTAACAGAGGGAAGCAAAGCCGCGAGGTGGAGCAAATCCCCAAAAGGCGTCTCAGTTCGGATTGCAGGCTGCAACCCGCCTGCA
>MG|5|V8|F|19|97.98|Firmicutes|Clostridia|Clostridiales|Ruminococcaceae|Faecalibacterium|prausnitzii|
CGTGAGATGTTGGGTTAAGTCCCGCAACGAGCGCAACCCCTATTGTTAGTTGCTACGCAAGAGCACTCTAGCGAGACTGCCGTTGACAAAACGGAGGAAGGTGGGGACGACGTCAAATCATCATGCCCCTTATGTCCTGGGCTACACACGTAATACAATGGCGGTCAACAAAGGGAAGCAAAGCCGCGAGGCAGAGCAAACCCCCAAAAGCCGTCCCAGTTCGGATTGCAGGCTGCAACCCGCCTGCA
>MG|5|V8|R|11|97.19|Firmicutes|Clostridia|Clostridiales|Ruminococcaceae|Faecalibacterium|prausnitzii|
TGCAGGCGAGTTGCAGCCTGCAATCTGAACTGAGATGATTTTTCGGGTTCTGCTTCACATCGCTGTGTTGCTTCCCTCTGTTTAATCACCATTGTAGTACGTGTGTAGCCCAGGTCATAAGGGGCATGATGATTTGACGTCGTCCCCACCTTCCTCCGTTTTGTCAACGGCAGTCTCGCTAGAGTGCTCTTGCGTAGCAACTAACAATAAGGGTTGCGCTCGTTGCGGGACTTAACCCAACATCTCACG
>MG|5|V8|F|33|98.79|Firmicutes|Clostridia|Clostridiales|Ruminococcaceae|Faecalibacterium|prausnitzii|
CGTGAGATGTTGGGTTAAGTCCCGCAACGAGCGCAACCCCTATTGTTAGTTGCTACGCAAGAGCACTCTAGCGAGACTGCCGTTGACAAAACGGAGGAAGGTGGGGACGACGTCAAATCATCATGCCCCTTATGTCCTGGGCTACACACGTAATACAATGGCGGTCAACAGAGGGATGCAAAGCCGCGAGGCAGAGCGAACCCCAAAAAGCCGTCCCAGTTCGGATTGCAGGCTGCAACCCGCCTGCA
>MG|5|V8|F|59|97.59|Firmicutes|Clostridia|Clostridiales|Ruminococcaceae|Faecalibacterium|prausnitzii|
CGTGAGATGTTGGGTTAAGTCCCGCAACGAGCGCAACCCCTATTGTTAGTTGCTACGCAAGAGCACTCTAGCGAGACTGCCGTTGACAAAACGGAGGAAGGTGGGGATGACGTCAAATCATCATGCCCCTTATGACCTGGGCTACACACGTACTACAATGGTGATCAAACAGAGGGAAGCAACACAGCGATGTGAAGCAGAACCCGAAAAATCATCTCAGTTCAGATTGCAGGCTGCAACTCGCCTGCA
>MG|5|V8|F|10|97.98|Firmicutes|Clostridia|Clostridiales|Ruminococcaceae|Faecalibacterium|prausnitzii|
CGTGAGATGTTGGGTTAAGTCCCGCAACGAGCGCAACCCCTATTGTTAGTTGCTACGCAAGAGCACTCTAGCGAGACTGCCGTTGACAAAACGGAGGAAGGTGGGGATGACGTCAAATCATCATGCCCCTTATGTCCTGGGCTACACACGTAATACAATGGCGGTCAACAGAGGGAGGCAAAGCCGCGAGGCAGAGCGAACCCCTAAAAGCCGTCCCAGTTCGGATCGCAGGCTGCAACCCGCCTGCG
>MG|5|V8|R|25|98.39|Firmicutes|Clostridia|Clostridiales|Ruminococcaceae|Faecalibacterium|prausnitzii|
TGCAGGCGGGTTGCAGCCTGCAATCTGAACTGGGACAGCTTTTAGGGATTTGCTCCACTTCACAGTTTTGCTTCCCTCTGTATGACTGCCATTGTAGTACGTGTGTAGCCCAGGCCATAAGGGGCATGATGATTTGACGTCGTCCCCACCTTCCTCCGTTTTGTCAACGGCAGTCCGGCTAGAGTGATCTTGCGTATCAACTAACCGTAAGGGTTGCGCTCGTTGCGGGACTTAACCCAACATCTCACG
>MG|5|V8|F|16|97.98|Firmicutes|Clostridia|Clostridiales|Ruminococcaceae|Faecalibacterium|prausnitzii|
CGTGAGATGTTGGGTTAAGTCCCGCAACGAGCGCAACCCTTATTGTTAGTTGCTACGCAAGAGCACTCTAGCGAGACTGCCGTTGACAAAACGGAGGAAGGCGGGGACGACGTCAAATCATCATGCCCCTTATGTCCTGGGCCACACACGTACTACAATGGTGGTTAACAGAGGGAGGCAAGACTGCGAAGTGGAGCAAATCCCTAAAAGCCGTCCCAGTTCGGATTGCAGGCTGAAACCCGCCTGTA
>MG|5|V8|R|66|97.98|Firmicutes|Clostridia|Clostridiales|Ruminococcaceae|Faecalibacterium|prausnitzii|
TGCAGGCGGGTTGCAGCCTGCAATCCGAACTGAGACGCCTTTTGGGGATTTGCTCCACCTCGCGGCTTTGCTTCCCTCTGTTAAACGCCATTGTATTACGTGTGTAGCCCAGGACATAAGGGGCATGATGATTTGACGTCGTCCCCACCTTCCTCCGTTTTGTCAACGGCAGTCTCGCTAGAGTGCTCTTGCGTAGCAACTAACAATAAGGGTTGCGCTCGTTGCGGGACTTAACCCAACATCTCACG
>MG|5|V8|F|12|97.98|Firmicutes|Clostridia|Clostridiales|Ruminococcaceae|Faecalibacterium|prausnitzii|
CGTGAGATGTTGGGTTAAGTCCCGCAACGAGCGCAACCCCTATTGTTAGTTGCTACGCAAGAGCACTCTAGCGAGACTGCCGTTGACAAAACGGAGGAAGGTGGGGACGACGTCAAATCATCATGCCCCTTATGTCCTGGGCCACACACGTAATACAATGGCGGTCAACAGAGGGAAGCAAAGCCGCGAGGCAGAGCGAACCCCGAAAAGCCGTCCCAGTTCGGATCGCAGGCTGCAACCCGCCTGCG
>MG|5|V8|F|23|97.98|Firmicutes|Clostridia|Clostridiales|Ruminococcaceae|Faecalibacterium|prausnitzii|
CGTGAGATGTTGGGTTAAGTCCCGCAACGAGCGCAACCCTTATTGTTAGTTGCTACGCAAGAGCACTCTAGCGAGACTGCCGTTGACAAAACGGAGGAAGGTGGGGACGACGTCAAATCATCATGCCCCTTATGTCCTGGGCCACACACGTAATACAATGGCGGTCAACAGAGGGATGCAAAGCCGCGAGGCAGAGCGAACCCCGAAAAGCCGTCCCAGTTCGGATCGCAGGCTGCAACCCGCCTGCG
>MG|5|V8|F|14|97.98|Firmicutes|Clostridia|Clostridiales|Ruminococcaceae|Faecalibacterium|prausnitzii|
CGTGAGATGTTGGGTTAAGTCCCGCAACGAGCGCAACCCTTATTGTTAGTTGCTACGCAAGAGCACTCTAGCGAGACTGCCGTTGACAAAACGGAGGAAGGTGGGGACGACGTCAAATCATCATGCCCCTTATGTCCTGGGCTACACACGTAATACAATGGCGGTCAACAGAGGGAGGCAAAGCCGCGAGGCAGAGCGAACCCCTAAAAGCCGTCCCAGTTCGGATCGCAGGCTGCAACCCGCCTGCG
>MG|5|V8|F|13|98.38|Firmicutes|Clostridia|Clostridiales|Ruminococcaceae|Faecalibacterium|prausnitzii|
CGTGAGATGTTGGGTTAAGTCCCGCAACGAGCGCAACCCCTATTGTTAGTTGCTACGCAAGAGCACTCTAGCGAGACTGCCGTTGACAAAACGGAGGAAGGTGGGGACGACGTCAAATCATCATGCCCCTTATGTCCTGGGCTACACACGTAATACAATGGCGGTCAACAGAGGGATGCAAAGCCGCGAGGCAGAGCGAACCCCCAAAAGCCGTCCCAGTTCGGATTGCAGGCTGCAACCCGCCTGCA
>MG|5|V8|F|34|98.39|Firmicutes|Clostridia|Clostridiales|Ruminococcaceae|Faecalibacterium|prausnitzii|
CGTGAGATGTTGGGTTAAGTCCCGCAACGAGCGCAACCCCTATTGTTAGTTGCTACGCAAGAGCACTCTAGCGAGACTGCCGTTGACAAAACGGAGGAAGGTGGGGACGACGTCAAATCATCATGCCCCTTATGTCCTGGGCTACACACGTAATACAATGGCATTTAACAGAGGGAAGCGATGCCGCGAGGCGGAGCAAATCCCTAAAAGGTGTCTCAGTTCGGATTGCAGGCTGCAACCCGCCTGCA
>MG|5|V8|R|29|97.11|Firmicutes|Clostridia|Clostridiales|Ruminococcaceae|Faecalibacterium|prausnitzii|
CGCAGTCGGGTTGCAGACTGCGATCTGAACTGGGACGGCTTTTAGGGGTTCGCTCCACCTCGCGGTATTGCCTCCCTCTGTTAACCGCCATTGTATTACGTGTGTAGCCCAGGACATAAGGGGCATGATGATTTGACGTCGTCCCCACCTTCCTCCGTTTTGTCAACGGCAGTCTCGCTAGAGTGCTCTTGCGTAGCAACTAACAATAGGGGTTGCGCTCGTTGCGGGACTTAACCCAACATCTCACG
>MG|5|V8|F|16|97.98|Firmicutes|Clostridia|Clostridiales|Ruminococcaceae|Faecalibacterium|prausnitzii|
CGTGAGATGTTGGGTTAAGTCCCGCAACGAGCGCAACCCCTATTGTTAGTTGCTACGCAAGAGCACTCTAGCGAGACTGCCGTTGACAAAACGGAGGAAGGCGGGGACGACGTCAAATCATCATGCCCCTTATGTCCTGGGCTACACACGTAATACAATGGCGGTCAACAGAGGGAGGCAAAGCCGCGAGGCAGAGCGAACCCCGAAAAGCCGTCCCAGTTCGGATCGCAGGCTGCAACCCGCCTGCG
>MG|5|V8|R|16|97.55|Firmicutes|Clostridia|Clostridiales|Ruminococcaceae|Faecalibacterium|prausnitzii|
TGTAGGCGGGTTGCAGCCTACAATCCGAACTGAGACACCTTTTAGGGATTTGCTCCTCCTCACGGTATTGCTTCCCTCTGTTAAATGCCATTGTATTACGTGTGTAGCCCAGGACATAAGGGGCATGATGATTTGACGTCGTCCCCACCTTCCTCCGTTTTGTCAACGGCAGTCTCGCTAGAGTGCTCTTGCGTAGCAACTAACAATAAGGGTTGCGCTCGTTGCGGGACTTAACCCAACATCTCACG
>MG|5|V8|R|62|98.37|Firmicutes|Clostridia|Clostridiales|Ruminococcaceae|Faecalibacterium|prausnitzii|
CGCAGGCGGGTTGCAGCCTGCGATCCGAACTGGGATGGCTTTTAGGGATTTGCTCCACCTCGCGGTCTTGCTTCCCTCTGTTGACCACCATTGTAGTACGTGTGTGGCCCAGGACATAAGGGGCATGATGATTTGACGTCGTCCCCACCTTCCTCCGTTTTGTCAACGGCAGTCTCGCTAGAGTGCTCTTGCGTAGCAACTAACAATAAGGGTTGCGCTCGTTGCGGGACTTAACCCAACATCTCACG
>MG|5|V8|F|72|98.39|Firmicutes|Clostridia|Clostridiales|Ruminococcaceae|Faecalibacterium|prausnitzii|
CGTGAGATGTTGGGTTAAGTCCCGCAACGAGCGCAACCCTTACGGTTAGTTGATACGCAAGATCACTCTAGCCGGACTGCCGTTGACAAAACGGAGGAAGGTGGGGACGACGTCAAATCATCATGCCCCTTATGGCCTGGGCTACACACGTACTACAATGGCAGTCATACAGAGGGAAGCAATACTGTGAGGTGGAGCAAATCCCTAAAAGCTGTCCCAGTTCAGATTGCAGGCTGCAACCCGCCTGCA
>MG|5|V8|F|12|98.0|Firmicutes|Clostridia|Clostridiales|Ruminococcaceae|Faecalibacterium|prausnitzii|
CGTGAGATGTTGGGTTAAGTCCCGCAACGAGCGCAACCCTTATCGTCAGTTACTACGCAAGAGGACTCTGGCGAGACTGCCGTTGACAAAACGGAGGAAGGTGGGGATGACGTCAAATCATCATGCCCTTTATGACCTGGGCTACACACGTACTACAATGGCGTTCAACAAAGAGAAGCGAAGCCGCGAGGCGGAGCAAAACTCAAAAACAACGTCTCAGTTCAGATTGCAGGCTGCAACTCGCCTGCA
>MG|5|V8|F|83|97.6|Firmicutes|Clostridia|Clostridiales|Ruminococcaceae|Faecalibacterium|prausnitzii|
CGTGAGATGTTGGGTTAAGTCCCGCAACGAGCGCAACCCTTATTGTTAGTTGCTACGCAAGAGCACTCTAGCGAGACTGCCGTTGACAAAACGGAGGAAGGTGGGGACGACGTCAAATCATCATGCCCCTTATGACCTGGGCTACACACGTACTACAATGGTGATCAAACAGAGGGAAGCAACACAGCGATGTGAAGCAGAACCCGAAAAATCATCTCAGTTCAGATTGCAGGCTGCAACTCGCCTGCAT
>MG|5|V8|F|38|98.39|Firmicutes|Clostridia|Clostridiales|Ruminococcaceae|Faecalibacterium|prausnitzii|
CGTGAGATGTTGGGTTAAGTCCCGCAACGAGCGCAACCCCTATTGTTAGTTGCTACGCAAGAGCACTCTAGCGAGACTGCCGTTGACAAAACGGAGGAAGGTGGGGACGACGTCAAATCATCATGCCCCTTATGTCCTGGGCTACACACGTAATACAATGGCGGTCAACAGAGGGAGGCAAAGCCGCGAGGCAGAGCGAACCCCTAAAAGCCGTCCCAGTTCGGATCGCAGGCTGCAACCCGCCTGCG
>MG|5|V8|F|44|97.52|Firmicutes|Clostridia|Clostridiales|Ruminococcaceae|Faecalibacterium|prausnitzii|
CGTGAGATGTTGGGTTAAGTCCCGCAACGAGCGCAACCCCTATTGTTAGTTGCTACGCAAGAGCACTCTAGCGAGACTGCCGTTGACAAAACGGAGGAAGGTGGGGACGACGTCAAATCATCATGCCCCTTATGTCCTGGGCTACACACGTAATACAATGGCGGTCAACAGAGGGAGGCAATACCGCGAGGTGGAGCGAACCCCTAAAAGCCGTCCCAGTTCAGATCGCAGTCTGCAACCCGACTGCG
>MG|5|V8|R|40|97.18|Firmicutes|Clostridia|Clostridiales|Ruminococcaceae|Faecalibacterium|prausnitzii|
TGCAGGCGGGTTGCAGCCTGCAATCCGAACTGAGACGCCTTTTGGGGATTTGCTCCGCCTCGCGGCTTCGCTTCCCTCTGTTAAACGCCATTGTATTACGTGTGTAGCCCAGGACATAAGGGGCATGATGATTTGACGTCGTCCCCACCTTCCTCCGTTTTGTCAACGGCAGTCTCGCTAGAGTGCTCTTGCGTAGCAACTAACAATAAGGGTTGCGCTCGTTGCGGGACTTAACCCAACATCTCACG
>MG|5|V8|F|54|98.39|Firmicutes|Clostridia|Clostridiales|Ruminococcaceae|Faecalibacterium|prausnitzii|
CGTGAGATGTTGGGTTAAGTCCCGCAACGAGCGCAACCCTTATTGTTAGTTGCTACGCAAGAGCACTCTAGCGAGACTGCCGTTGACAAAACGGAGGAAGGTGGGGACGACGTCAAATCATCATGCCCCTTATGTCCTGGGCTACACACGTAATACAATGGCGGTCAACAGAGGGAGGCAAAGCCGCGAGGCAGAGCGAACCCCAAAAAGCCGTCCCAGTTCGGATCGCAGGCTGCAACCCGCCTGCGT
>MG|5|V8|R|37|98.39|Firmicutes|Clostridia|Clostridiales|Ruminococcaceae|Faecalibacterium|prausnitzii|
CGCAGGCGGGTTGCAGCCTGCGATCCGAACTGGGACGGCTTTTCGGGGTTCGCTCTGCCTCGCGGCTTTGCATCCCTCTGTTGACCGCCATTGTATTACGTGTGTGGCCCAGGACATAAGGGGCATGATGATTTGACGTCGTCCCCACCTTCCTCCGTTTTGTCAACGGCAGTCTCGCTAGAGTGCTCTTGCGTAGCAACTAACAATAGGGGTTGCGCTCGTTGCGGGACTTAACCCAACATCTCACG
>MG|5|V8|F|197|97.98|Firmicutes|Clostridia|Clostridiales|Ruminococcaceae|Faecalibacterium|prausnitzii|
CGTGAGATGTTGGGTTAAGTCCCGCAACGAGCGCAACCCTTATTGTTAGTTGCTACGCAAGAGCACTCTAGCGAGACTGCCGTTGACAAAACGGAGGAAGGTGGGGACGACGTCAAATCATCATGCCCCTTATGTCCTGGGCTACACACGTAATACAATGGCATTTAACAGAGGGAAGCGATGCCGCGAGGCGGAGCAAATCCCTAAAAGGTGTCTCAGTTCGGATTGCAGGCTGCAACCCGCCTGCA
>MG|5|V8|R|14|98.38|Firmicutes|Clostridia|Clostridiales|Ruminococcaceae|Faecalibacterium|prausnitzii|
TGCAGGCGGGTTGCAGCCTGCAATCCGAACTGGGACGGCTTTTAGGGGTTCGCTCTGCCTCGCGGCTTTGCATCCCTCTGTTGACCGCCATTGTATTACGTGTGTAGCCCAGGACATAAGGGGCATGATGATTTGACGTCGTCCCCACCTTCCTCCGTTTTGTCAACGGCAGTCTCGCTAGAGTGCTCTTGCGTAGCAACTAACAATAGGGGTTGCGCTCGTTGCGGGACTTAACCCAACATCTCACG
>MG|5|V8|F|354|98.79|Firmicutes|Clostridia|Clostridiales|Ruminococcaceae|Faecalibacterium|prausnitzii|
CGTGAGATGTTGGGTTAAGTCCCGCAACGAGCGCAACCCCTATTGTTAGTTGCTACGCAAGAGCACTCTAGCGAGACTGCCGTTGACAAAACGGAGGAAGGTGGGGACGACGTCAAATCATCATGCCCCTTATGTCCTGGGCTACACACGTAATACAATGGCGGTCAACAGAGGGAGGCAAAGCCGCGAGGCAGAGCGAACCCCAAAAAGCCGTCCCAGTTCGGATCGCAGGCTGCAACCCGCCTGCG
>MG|5|V8|F|14|98.79|Firmicutes|Clostridia|Clostridiales|Ruminococcaceae|Faecalibacterium|prausnitzii|
CGTGAGATGTTGGGTTAAGTCCCGCAACGAGCGCAACCCCTATTGTTAGTTGCTACGCAAGAGCACTCTAGCGAGACTGCCGTTGACAAAACGGAGGAAGGTGGGGACGACGTCAAATCATCATGCCCCTTATGTCCTGGGCGACACACGTAATACAATGGCGGTCAACAGAGGGATGCAAAGCCGCGAGGCAGAGCGAACCCCAAAAAGCCGTCCCAGTTCGGATCGCAGGCTGCAACCCGCCTGCG
>MG|5|V8|F|72|98.39|Firmicutes|Clostridia|Clostridiales|Ruminococcaceae|Faecalibacterium|prausnitzii|
CGTGAGATGTTGGGTTAAGTCCCGCAACGAGCGCAACCCTTACGGTTAGTTGATACGCAAGATCACTCTAGCCGGACTGCCGTTGACAAAACGGAGGAAGGTGGGGACGACGTCAAATCATCATGCCCCTTATGGCCTGGGCTACACACGTACTACAATGGCAGTCATACAGAGGGAAGCAATACCGTGAGGAGGAGCAAATCCCTAAAAGCTGTCCCAGTTCAGATTGCAGGCTGCAACCCGCCTGCA
>MG|5|V8|F|23|97.19|Firmicutes|Clostridia|Clostridiales|Ruminococcaceae|Faecalibacterium|prausnitzii|
CGTGAGATGTTGGGTTAAGTCCCGCAACGAGCGCAACCCTTATCGTCAGTTACTACGCAAGAGGACTCTGGCGAGACTGCCGTTGACAAAACGGAGGAAGGTGGGGATGACGTCAAATCATCATGCCCTTTATGACCTGGGCTACACACGTACTACAATGGCGCTTAACAAAGAGAAGCGAAACCGCGAGGTGGAGCAAACCTCATAAACAGCGTCTCAGTTCAGATTGCAGGCTGCAACTCGCCTGCA
>MG|5|V8|F|12|97.59|Firmicutes|Clostridia|Clostridiales|Ruminococcaceae|Faecalibacterium|prausnitzii|
CGTGAGATGTTGGGTTAAGTCCCGCAACGAGCGCAACCCTTATTGTTAGTTGCTACGCAAGAGCACTCTAGCGAGACTGCCGTTGACAAAACGGAGGAAGGTGGGGATGACGTCAAATCATCATGCCCCTTATGACCTGGGCTACACACGTACTACAATGGTGATTAAACAGAGGGAAGCAACACAGCGATGTGAAGCAGAACCCGAAAAATCATCTCAGTTCAGATTGCAGGCTGCAACTCGCCTGCA
>MG|5|V8|F|14|98.79|Firmicutes|Clostridia|Clostridiales|Ruminococcaceae|Faecalibacterium|prausnitzii|
CGTGAGATGTTGGGTTAAGTCCCGCAACGAGCGCAACCCCTATTGTTAGTTGCTACGCAAGAGCACTCTAGCGAGACTGCCGTTGACAAAACGGAGGAAGGTGGGGACGACGTCAAATCATCATGCCCCTTATGTCCTGGGCTACACACGTAATACAATGGCGGTCAACAGAGGGATGCAAAGCCGCGAGGCAGAGCGAACCCCCAAAAGCCGTCCCAGTTCGGATCGCAGGCTGCAACCCGCCTGCG
>MG|5|V8|F|70|98.37|Firmicutes|Clostridia|Clostridiales|Ruminococcaceae|Faecalibacterium|prausnitzii|
CGTGAGATGTTGGGTTAAGTCCCGCAACGAGCGCAACCCTTATTGTTAGTTGCTACGCAAGAGCACTCTAGCGAGACTGCCGTTGACAAAACGGAGGAAGGTGGGGACGACGTCAAATCATCATGCCCCTTATGTCCTGGGCCACACACGTACTACAATGGTGGTTAACAGAGGGAAGCAAGACCGCGAGGTGGAGCAAACCCCTAAAAGCCATCCCAGTTCGGATCGCAGGCTGCAACCCGCCTGCG
>MG|5|V8|R|14|97.98|Firmicutes|Clostridia|Clostridiales|Ruminococcaceae|Faecalibacterium|prausnitzii|
CGCAGGCGGGTTGCAGCCTGCGATCCGAACTGGGACGGCTTTTCGGGGTTTGCTCTGCCTCGCGGCTTTGCCTCCCTCTGTTGACCGCCATTGTATTACGTGTGTAGCCCAGGACATAAGGGGCATGATGATTTGACGTCGTCCCCACCTTCCTCCGTTTTGTCAACGGCAGTCTCGCTAGAGTGCTCTTGCGTAGCAACTAACAATAGGGGTTGCGCTCGTTGCGGGACTTAACCCAACATCTCACG
>MG|5|V8|F|10|97.18|Firmicutes|Clostridia|Clostridiales|Ruminococcaceae|Faecalibacterium|prausnitzii|
CGTGAGATGTTGGGTTAAGTCCCGCAACGAGCGCAACCCTTACGATTAGTTGCTACGCAAGAGCACTCTAATAGGACTGCCGTTGACAAAACGGAGGAAGGTGGGGATGACGTCAAATCATCATGCCCCTTATGACCTGGGCTACACACGTAATACAATGGCGGTAAACAGAGGGAAGCGATACCGCGAGGTGGAGCGAATCCCCAAAAGCCGTCTCAGTTCGGATTGCAGGCTGCAACCCGCCTGCA
>MG|5|V8|R|29|97.99|Firmicutes|Clostridia|Clostridiales|Ruminococcaceae|Faecalibacterium|prausnitzii|
TGCAGGCGAGTTGCAGCCTGCAATCTGAACTGAGATGATTTTTCGGGTTCTGCTTCACATCGCTGTGTTGCTTCCCTCTGTTTGATCACCATTGTAGTACGTGTGTAGCCCAGGTCATAAGGGGCATGATGATTTGACGTCATCCCCACCTTCCTCCGTTTTGTCAACGGCAGTCTCGCTAGAGTGCTCTTGCGTAGCAACTAACAATAAGGGTTGCGCTCGTTGCGGGACTTAACCCAACATCTCACG
>MG|5|V8|R|16|97.19|Firmicutes|Clostridia|Clostridiales|Ruminococcaceae|Faecalibacterium|prausnitzii|
TGCAGGCGAGTTGCAGCCTGCAATCTGAACTGAGACGCTGTTTATGAGGTTTGCTCCACCTCGCGGTTTCGCTTCTCTTTGTTAAGCGCCATTGTAGTACGTGTGTAGCCCAGGTCATAAAGGGCATGATGATTTGACGTCATCCCCACCTTCCTCCGTTTTGTCAACGGCAGTCTCGCCAGAGTCCTCTTGCGTAGTAACTGACGATAAGGGTTGCGCTCGTTGCGGGACTTAACCCAACATCTCACG
>MG|5|V8|F|22|97.99|Firmicutes|Clostridia|Clostridiales|Ruminococcaceae|Faecalibacterium|prausnitzii|
CGTGAGATGTTGGGTTAAGTCCCGCAACGAGCGCAACCCCTATTGTTAGTTGCTACGCAAGAGCACTCTAGCGAGACTGCCGTTGACAAAACGGAGGAAGGTGGGGACGACGTCAAATCATCATGCCCCTTATGTCCTGGGCTACACACGTAATACAATGGCGGTCAACAGAGGGAGGCAAAGCCGCGAGGCAGAGCGAACCCCAAAAAAGCCGTCTCAGTTCGGATCGCAGGCTGCAACCCGCCTGCG
>MG|5|V8|R|34|97.98|Firmicutes|Clostridia|Clostridiales|Ruminococcaceae|Faecalibacterium|prausnitzii|
CGCAGGCGGGTTGCAGCCTGCGATCCGAACTGGGACGGCTTTTGGGGGTTCGCTCTGCCTCGCGGCTTTGCCTCCCTCTGTTGACCGCCATTGTATTACGTGTGTAGCCCAGGACATAAGGGGCATGATGATTTGACGTCGTCCCCACCTTCCTCCGTTTTGTCAACGGCAGTCTCGCTAGAGTGCTCTTGCGTAGCAACTAACAATAAGGGTTGCGCTCGTTGCGGGACTTAACCCAACATCTCACG
>MG|5|V8|F|37|98.39|Firmicutes|Clostridia|Clostridiales|Ruminococcaceae|Faecalibacterium|prausnitzii|
CGTGAGATGTTGGGTTAAGTCCCGCAACGAGCGCAACCCCTATTGTTAGTTGCTACGCAAGAGCACTCTAGCGAGACTGCCGTTGACAAAACGGAGGAAGGTGGGGACGACGTCAAATCATCATGCCCCTTATGTCCTGGGCTACACACGTAATACAATGGCGGTCAACAGAGGGAGGCAAAGCCGCGAGGCAGAGCGAACCCCAAAAGCCGTCCCAGTTCGGATCGCAGGCTGCAACCCGCCTGCG
>MG|5|V8|F|19|98.8|Firmicutes|Clostridia|Clostridiales|Ruminococcaceae|Faecalibacterium|prausnitzii|
CGTGAGATGTTGGGTTAAGTCCCGCAACGAGCGCAACCCTTACGGTTAGTTGATACGCAAGATCACTCTAGCCGGACTGCCGTTGACAAAACGGAGGAAGGTGGGGACGACGTCAAATCATCATGCCCCTTATGGCCTGGGCTACACACGTACTACAATGGCAGTCATACAGAGGGAAGCAATACCGTGAGGTGGAGCAAATCCCTAAAAGCTGTCCCAGTTCAGATTGCAGGCTGCAACCCGCCTGCA
>MG|5|V8|R|32|97.59|Firmicutes|Clostridia|Clostridiales|Ruminococcaceae|Faecalibacterium|prausnitzii|
TGCAGGCGAGTTGCAGCCTGCAATCTGAACTGAGATGATTTTTCGGGTTCTGCTTCACATCGCTGTGTTGCTTCCCTCTGTTTGATCACCATTGTAGTACGTGTGTAGCCCAGGTCATAAGGGGCATGATGATTTGACGTCATCCCCACCTTCCTCCGTTTTGTCAACGGCAGTCTCGCTAGAGTGCTCTTGCGTAGCAACTAACAATAGGGGTTGCGCTCGTTGCGGGACTTAACCCAACATCTCACG
>MG|5|V8|R|13|97.98|Firmicutes|Clostridia|Clostridiales|Ruminococcaceae|Faecalibacterium|prausnitzii|
TGCAGGCGGGTTGCAGCCTGCAATCCGAACTGAGACGCCTTTTAGGGATTTGCTCCGCCTCGCGGCTTCGCTTCCCTCTGTTAAACGCCATTGTATTACGTGTGTAGCCCAGGACATAAGGGGCATGATGATTTGACGTCGTCCCCACCTTCCTCCGTTTTGTCAACGGCAGTCTCGCTAGAGTGCTCTTGCGTAGCAACTAACAATAGGGGTTGCGCTCGTTGCGGGACTTAACCCAACATCTCACG
>MG|5|V8|F|20|97.98|Firmicutes|Clostridia|Clostridiales|Ruminococcaceae|Faecalibacterium|prausnitzii|
CGTGAGATGTTGGGTTAAGTCCCGCAACGAGCGCAACCCCTATTGTTAGTTGCTACGCAAGAGCACTCTAGCGAGACTGCCGTTGACAAAACGGAGGAAGGTGGGGACGACGTCAAATCATCATGCCCCTTATGTCCTGGGCTACACACGTAATACAATGGCGTTTAACAGAGGGAAGCGAAGCCGCGAGGCGGAGCAAATCCCTAAAAGGCGTCTCAGTTCGGATTGCAGGCTGCAACCCGCCTGCA
>MG|5|V8|R|22|98.39|Firmicutes|Clostridia|Clostridiales|Ruminococcaceae|Faecalibacterium|prausnitzii|
CGCAGGCGGGTTGCAGCCTGCGATCCGAACTGGGACGGCTTTTCGGGGTTCGCTCTGCCTCGCGGCTTTGCATCCCTCTGTTGACCGCCATTGTATTACGTGTGTCGCCCAGGACATAAGGGGCATGATGATTTGACGTCGTCCCCACCTTCCTCCGTTTTGTCAACGGCAGTCTCGCTAGAGTGCTCTTGCGTAGCAACTAACAATAGGGGTTGCGCTCGTTGCGGGACTTAACCCAACATCTCACG
>MG|5|V8|R|27|98.79|Firmicutes|Clostridia|Clostridiales|Ruminococcaceae|Faecalibacterium|prausnitzii|
CGCAGGCGGGTTGCAGCCTGCGATCCGAACTGGGACGGCTTTTTGGGGTTCGCTCTGCCTCGCGGCTTTGCATCCCTCTGTTGACCGCCATTGTATTACGTGTGTGGCCCAGGACATAAGGGGCATGATGATTTGACGTCGTCCCCACCTTCCTCCGTTTTGTCAACGGCAGTCTCGCTAGAGTGCTCTTGCGTAGCAACTAACAATAGGGGTTGCGCTCGTTGCGGGACTTAACCCAACATCTCACG
>MG|5|V8|F|34|98.39|Firmicutes|Clostridia|Clostridiales|Ruminococcaceae|Faecalibacterium|prausnitzii|
CGTGAGATGTTGGGTTAAGTCCCGCAACGAGCGCAACCCCTATTGTTAGTTGCTACGCAAGAGCACTCTAGCGAGACTGCCGTTGACAAAACGGAGGAAGGTGGGGACGACGTCAAATCATCATGCCCCTTATGTCCTGGGCGACACACGTAATACAATGGCGGTCAACAGAGGGATGCAAAGCCGCGAGGCAGAGCGAACCCCGAAAAGCCGTCCCAGTTCGGATCGCAGGCTGCAACCCGCCTGCG
>MG|5|V8|F|121|97.98|Firmicutes|Clostridia|Clostridiales|Ruminococcaceae|Faecalibacterium|prausnitzii|
CGTGAGATGTTGGGTTAAGTCCCGCAACGAGCGCAACCCCTATTGTTAGTTGCTACGCAAGAGCACTCTAGCGAGACTGCCGTTGACAAAACGGAGGAAGGTGGGGACGACGTCAAATCATCATGCCCCTTATGTCCTGGGCTACACACGTAATACAATGGCGGTCAACAGAGGGAGGCAAAGCCGCGAGGCAGAGCAAACCCCCAAAAGCCGTCCCAGTTCGGATCGCAGGCTGCAACCCGCCTGCG
>MG|5|V8|R|236|98.39|Firmicutes|Clostridia|Clostridiales|Ruminococcaceae|Faecalibacterium|prausnitzii|
CGCAGGCGGGTTGCAGCCTGCGATCCGAACTGGGACGGCTTTTGGGGGTTCGCTCTGCCTCGCGGCTTTGCCTCCCTCTGTTGACCGCCATTGTATTACGTGTGTAGCCCAGGACATAAGGGGCATGATGATTTGACGTCGTCCCCACCTTCCTCCGTTTTGTCAACGGCAGTCTCGCTAGAGTGCTCTTGCGTAGCAACTAACAATAGGGGTTGCGCTCGTTGCGGGACTTAACCCAACATCTCACG
>MG|5|V8|R|11|97.18|Firmicutes|Clostridia|Clostridiales|Ruminococcaceae|Faecalibacterium|prausnitzii|
TACAGGCGGGTTGCAGCCTGCAATCCGAACTGAGACGCCTTTTAGGGATTTGCTCCACCTCGCGGTCTTGCTTCCCTCTGTTTTGCGCCATTGTATTACGTGTGTAGCCCAGGACATAAAGGGCATGATGATTTGACGTCGTCCCCACCTTCCTCCGTTTTGTCAACGGCAGTCTCGCTAGAGTGCTCTTGCGTAGCAACTAACAATAGGGGTTGCGCTCGTTGCGGGACTTAACCCAACATCTCACG
>MG|5|V8|F|27|97.98|Firmicutes|Clostridia|Clostridiales|Ruminococcaceae|Faecalibacterium|prausnitzii|
CGTGAGATGTTGGGTTAAGTCCCGCAACGAGCGCAACCCTTATTGTTAGTTGCTACGCAAGAGCACTCTAGCGAGACTGCCGTTGACAAAACGGAGGAAGGTGGGGACGACGTCAAATCATCATGCCCCTTATGTCCTGGGCCACACACGTAATACAATGGCGGTCAACAGAGGGATGCAAAGCCGCGAGGCAGAGCGAACCCCCAAAAGCCGTCCCAGTTCGGATCGCAGGCTGCAACCCGCCTGCGC
>MG|5|V8|F|451|98.39|Firmicutes|Clostridia|Clostridiales|Ruminococcaceae|Faecalibacterium|prausnitzii|
CGTGAGATGTTGGGTTAAGTCCCGCAACGAGCGCAACCCCTATTGTTAGTTGCTACGCAAGAGCACTCTAGCGAGACTGCCGTTGACAAAACGGAGGAAGGTGGGGACGACGTCAAATCATCATGCCCCTTATGTCCTGGGCTACACACGTAATACAATGGCGGTCAACAGAGGGAGGCAAAGCCGCGAGGCAGAGCGAACCCCGAAAAGCCGTCCCAGTTCGGATCGCAGGCTGCAACCCGCCTGCG
>MG|5|V8|R|37|98.37|Firmicutes|Clostridia|Clostridiales|Ruminococcaceae|Faecalibacterium|prausnitzii|
CGCAGGCGGGTTGCAGCCTGCGATCCGAACTGGGACGGCTTTTAGGGATTTGCTCCACCTCGCGGTCTTGCTTCCCTCTGTTTACCGCCATTGTAGTACGTGTGTGGCCCAGGACATAAGGGGCATGATGATTTGACGTCGTCCCCACCTTCCTCCGTTTTGTCAACGGCAGTCTCGCTAGAGTGCTCTTGCGTAGCAACTAACAATAAGGGTTGCGCTCGTTGCGGGACTTAACCCAACATCTCACG
>MG|5|V8|R|10|98.8|Firmicutes|Clostridia|Clostridiales|Ruminococcaceae|Faecalibacterium|prausnitzii|
TGCAGGCGAGTTGCAGCCTGCAATCTGAACTGAGATGATTTTTCGGGTTCTGCTTCACATCGCTGTGTTGCTTCCCTCTGTTTAATCACCATTGTAGTACGTGTGTAGCCCAGGTCATAAGGGGCATGATGATTTGACGTCATCCCCACCTTCCTCCGTTTTATCAACGGCAGTCTCATTAGAGTGCTCTTGCGTAGCAACTAACAATAAGGGTTGCGCTCGTTGCGGGACTTAACCCAACATCTCACG
>MG|5|V8|F|14|97.18|Firmicutes|Clostridia|Clostridiales|Ruminococcaceae|Faecalibacterium|prausnitzii|
CGTGAGATGTTGGGTTAAGTCCCGCAACGAGCGCAACCCTTATTGTTAGTTGCTACGCAAGAGCACTCTAGCGAGACTGCCGTTGACAAAACGGAGGAAGGTGGGGACGACGTCAAATCATCATGCCCCTTATGTCCTGGGCTACACACGTAATACAATGGCGTTTAACAGAGGGAAGCGATACCGCGAGGTGGAGCAAATCCCCAAAAGGCGTCTCAGTTCGGATTGCAGGCTGCAACCCGCCTGCA
>MG|5|V8|F|13|97.19|Firmicutes|Clostridia|Clostridiales|Ruminococcaceae|Faecalibacterium|prausnitzii|
CGTGAGATGTTGGGTTAAGTCCCGCAACGAGCGCAACCCCTATTGTTAGTTGCTACGCAAGAGCACTCTAGCGAGACTGCCGTTGACAAAACGGAGGAAGGTGGGGACGACGTCAAATCATCATGCCCCTTATGTCCTGGGCTACACACGTAATACAATGGCGGTCAACAGAGGGAGGCAAAGCCGCGAGGCAGAGCAAACCCCAGAAACCCGATCCCAGTTCGGATCGCAGGCTGCAACCCGCCTGCG
>MG|5|V8|R|25|98.39|Firmicutes|Clostridia|Clostridiales|Ruminococcaceae|Faecalibacterium|prausnitzii|
CGCAGGCGGGTTGCAGCCTGCGATCCGAACTGGGACGGCTTTTGGGGTTCGCTCTGCCTCGCGGCTTTGCCTCCCTCTGTTGACCGCCATTGTATTACGTGTGTAGCCCAGGACATAAGGGGCATGATGATTTGACGTCGTCCCCACCTTCCTCCGTTTTGTCAACGGCAGTCTCGCTAGAGTGCTCTTGCGTAGCAACTAACAATAGGGGTTGCGCTCGTTGCGGGACTTAACCCAACATCTCACG
>MG|5|V8|F|33|97.17|Firmicutes|Clostridia|Clostridiales|Ruminococcaceae|Faecalibacterium|prausnitzii|
CGTGAGATGTTGGGTTAAGTCCCGCAACGAGCGCAACCCTTATTGTTAGTTGCTACGCAAGAGCACTCTAGCGAGACTGCCGTTGACAAAAACGGAGGAAGGCGGGGACGACGTCAAATCATCATGCCCCTTATGTCCTGGGCCACACACGTACTACAATGGTGGTTAACAGAGGGAGGCAAGACTGCGAAGTGGAGCAAATCCCTAAAAGCCATCTCAGTTCGGATTGCAGGCTGCAACCCGCCTGCA
>MG|5|V8|R|13|98.8|Firmicutes|Clostridia|Clostridiales|Ruminococcaceae|Faecalibacterium|prausnitzii|
TGCAGGCGGGTTGCAGCCTGCAATCTGAACTGGGACAGCTTTTAGGGATTTGCTCCACCTCACGGTATTGCTTCCCTCTGTATGACTGCCATTGTAGTACGTGTGTAGCCCAGGCCATAAGGGGCATGATGATTTGACGTCGTCCCCACCTTCCTCCGTTTTGTCAACGGCAGTCCGGCTAGAGTGATCTTGCGTATCAACTAACCGTAAGGGTTGCGCTCGTTGCGGGACTTAACCCAACATCTCACG
>MG|5|V8|F|14|98.39|Firmicutes|Clostridia|Clostridiales|Ruminococcaceae|Faecalibacterium|prausnitzii|
CGTGAGATGTTGGGTTAAGTCCCGCAACGAGCGCAACCCTTACGGTTAGTTGATACGCAAGATCACTCTAGCCGGACTGCCGTTGACAAAACGGAGGAAGGTGGGGACGACGTCAAATCATCATGCCCCTTATGGCCTGGGCTACACACGTACTACAATGGCAGTCATACAGAGGGAAGCAATACCGTGAGGCGGAGCAAATCCCTAAAAGCTGTCCCAGTTCAGATTGCAGGCTGCAACCCGCCTGCA
>MG|5|V8|F|17|97.57|Firmicutes|Clostridia|Clostridiales|Ruminococcaceae|Faecalibacterium|prausnitzii|
CGTGAGATGTTGGGTTAAGTCCCGCAACGAGCGCAACCCTTATTGTTAGTTGCTACGCAAGAGCACTCTAGCGAGACTGCCGTTGACAAAACGGAGGAAGGTGGGGACGACGTCAAATCATCATGCCCCTTATGTCCTGGGCTACACACGTAATACAATGGCGTTTAACAGAGGGAAGCAAAACCGCGAGGTGGAGCAAATCCCCAAAAGGCGTCTCAGTTCGGATCGCAGGCTGCAACCCGCCTGCG
>MG|5|V8|F|66|98.39|Firmicutes|Clostridia|Clostridiales|Ruminococcaceae|Faecalibacterium|prausnitzii|
CGTGAGATGTTGGGTTAAGTCCCGCAACGAGCGCAACCCTTATTGTTAGTTGCTACGCAAGAGCACTCTAGCGAGACTGCCGTTGATAAAACGGAGGAAGGTGGGGATGACGTCAAATCATCATGCCCCTTATGACCTGGGCTACACACGTACTACAATGGTGATCAAACAGAGGGAAGCAACACAGCGATGTGAAGCAGAACCCGAAAAATCATCTCAGTTCAGATTGCAGGCTGCAACTCGCCTGCA
>MG|5|V8|F|61|98.79|Firmicutes|Clostridia|Clostridiales|Ruminococcaceae|Faecalibacterium|prausnitzii|
CGTGAGATGTTGGGTTAAGTCCCGCAACGAGCGCAACCCCTATTGTTAGTTGCTACGCAAGAGCACTCTAGCGAGACTGCCGTTGACAAAACGGAGGAAGGTGGGGACGACGTCAAATCATCATGCCCCTTATGTCCTGGGCCACACACGTAATACAATGGCGGTCAACAGAGGGATGCAAAGCCGCGAGGCAGAGCGAACCCCAAAAAGCCGTCCCAGTTCGGATCGCAGGCTGCAACCCGCCTGCG
>MG|5|V8|F|11|97.19|Firmicutes|Clostridia|Clostridiales|Ruminococcaceae|Faecalibacterium|prausnitzii|
CGTGAGATGTTGGGTTAAGTCCCGCAACGAGCGCAACCCTTATCATTAGTTGCTACGCAAGAGCACTCTAATGAGACTGCCGTTGATAAAACGGAGGAAGGTGGGGATGACGTCAAATCATCATGCCCTTTATGACCTGGGCTACACACGTACTACAATGGCGATCAACAAAGAGAAGCGAAGCCGCGAGGCGGAGCAAACCTCATAAACATCGTCCCAGTTCAGATTGCAGGCTGCAACTCGCCTGCA
>MG|5|V8|R|16|97.98|Firmicutes|Clostridia|Clostridiales|Ruminococcaceae|Faecalibacterium|prausnitzii|
CGCAGGCGGGTTGCAGCCTGCGATCCGAACTGAGACGCTTTTTGGGGTTCGCTCTGCCTCGCGGCTTTGCCTCCCTCTGTTGACCGCCATTGTATTACGTGTGTAGCCCAGGACATAAGGGGCATGATGATTTGACGTCGTCCCCACCTTCCTCCGTTTTGTCAACGGCAGTCTCGCTAGAGTGCTCTTGCGTAGCAACTAACAATAGGGGTTGCGCTCGTTGCGGGACTTAACCCAACATCTCACG
>MG|5|V8|F|46|97.98|Firmicutes|Clostridia|Clostridiales|Ruminococcaceae|Faecalibacterium|prausnitzii|
CGTGAGATGTTGGGTTAAGTCCCGCAACGAGCGCAACCCTTATTGTTAGTTGCTACGCAAGAGCACTCTAGCGAGACTGCCGTTGACAAAACGGAGGAAGGTGGGGACGACGTCAAATCATCATGCCCCTTATGTCCTGGGCTACACACGTAATACAATGGCGGTCAACAGAGGGAGGCAAAGCCGCGAGGCAGAGCGAACCCCAAAAAGCCGTCTCAGTTCGGATCGCAGGCTGCAACCCGCCTGCG
>MG|5|V8|R|68|97.18|Firmicutes|Clostridia|Clostridiales|Ruminococcaceae|Faecalibacterium|prausnitzii|
TACAGGCGAGTTGCAGCCTGCAATCCGAACTGGGACGGCTTTTAGGGATTTGCTCCTCCTCGCGGGTTTGCTTCCCTCTGTTTACCGCCATTGTAGTACGTGTGTGGCCCAGGACATAAGGGGCATGATGATTTGACGTCGTCCCCACCTTCCTCCGTTTTGTCAACGGCAGTCTCGCTAGAGTGCTCTTGCGTAGCAACTAACAATAAGGGTTGCGCTCGTTGCGGGACTTAACCCAACATCTCACG
>MG|5|V8|R|94|97.98|Firmicutes|Clostridia|Clostridiales|Ruminococcaceae|Faecalibacterium|prausnitzii|
TGCAGGCGGGTTGCAGCCTGCAATCCGAACTGAGACACCTTTTAGGGATTTGCTCCGCCTCGCGGCATCGCTTCCCTCTGTTAAATGCCATTGTATTACGTGTGTAGCCCAGGACATAAGGGGCATGATGATTTGACGTCGTCCCCACCTTCCTCCGTTTTGTCAACGGCAGTCTCGCTAGAGTGCTCTTGCGTAGCAACTAACAATAAGGGTTGCGCTCGTTGCGGGACTTAACCCAACATCTCACG
>MG|5|V8|R|16|98.39|Firmicutes|Clostridia|Clostridiales|Ruminococcaceae|Faecalibacterium|prausnitzii|
TGCAGGCGGGTTGCAGCCTGCAATCTGAACTGGGACAGCTTTTAGGGATTTGCTCCTCCTCACGGTATTGCTTCCCTCTGTATGACTGCCATTGTAGTACGTGTGTAGCCCAGGCCATAAGGGGCATGATGATTTGACGTCGTCCCCACCTTCCTCCGTTTTGTCAACGGCAGTCCGGCTAGAGTGATCTTGCGTATCAACTAACCGTAAGGGTTGCGCTCGTTGCGGGACTTAACCCAACATCTCACG
>MG|5|V8|F|12|97.2|Firmicutes|Clostridia|Clostridiales|Ruminococcaceae|Faecalibacterium|prausnitzii|
CGTGAGATGTTGGGTTAAGTCCCGCAACGAGCGCAACCCCTATTGTTAGTTGCTACGCAAGAGCACTCTAGCGAGACTGCCGTTGACAAAACGGAGGAAGGTGGGGACGACGTCAAATCATCATGCCCCTTATGTCCTGGGCTACACACGTAATACAATGGCGGTCAACAGAGGGAAGGCAAAGCCGCGAGGCACGAGCGAACCCCCAAAAGCGTCCCAGTTCGGATCGCAGGCTGCAACCCGCCTGCG
>MG|5|V8|F|100|97.18|Firmicutes|Clostridia|Clostridiales|Ruminococcaceae|Faecalibacterium|prausnitzii|
CGTGAGATGTTGGGTTAAGTCCCGCAACGAGCGCAACCCTTATTGTTAGTTGCTACGCAAGAGCACTCTAGCGAGACTGCCGTTGACAAAACGGAGGAAGGTGGGGACGACGTCAAATCATCATGCCCCTTATGTCCTGGGCCACACACGTACTACAATGGCGGTAAACAGAGGGAAGCAAACCCGCGAGGAGGAGCAAATCCCTAAAAGCCGTCCCAGTTCGGATTGCAGGCTGCAACTCGCCTGTA
>MG|5|V8|R|13|98.79|Firmicutes|Clostridia|Clostridiales|Ruminococcaceae|Faecalibacterium|prausnitzii|
TGCAGGCGGGTTGCAGCCTGCAATCCGAACTGGGACGGCTTTTTGGGGTTCGCTCTGCCTCGCGGCTTTGCATCCCTCTGTTGACCGCCATTGTATTACGTGTGTAGCCCAGGACATAAGGGGCATGATGATTTGACGTCGTCCCCACCTTCCTCCGTTTTGTCAACGGCAGTCTCGCTAGAGTGCTCTTGCGTAGCAACTAACAATAGGGGTTGCGCTCGTTGCGGGACTTAACCCAACATCTCACG
>MG|5|V8|F|12|98.78|Firmicutes|Clostridia|Clostridiales|Ruminococcaceae|Faecalibacterium|prausnitzii|
CGTGAGATGTTGGGTTAAGTCCCGCAACGAGCGCAACCCTTATTGTTAGTTGCTACGCAAGAGCACTCTAGCGAGACTGCCGTTGACAAAACGGAGGAAGGTGGGGACGACGTCAAATCATCATGCCCCTTATGTCCTGGGCCACACACGTACTACAATGGCGGTTAACAGAGGGAAGCAATACCGCGAGGTGGAGCAAATCCCTAAAAGCCATCCCAGTTCGGATTGCAGGCTGCAACCCGCCTGCA
>MG|5|V8|F|11|98.8|Firmicutes|Clostridia|Clostridiales|Ruminococcaceae|Faecalibacterium|prausnitzii|
CGTGAGATGTTGGGTTAAGTCCCGCAACGAGCGCAACCCTTGTATTCAGTTGCTACGCAAGAGCACTCTAATGAGACTGCCGTTGATAAAACGGAGGAAGGTGGGGATGACGTCAAATCATCATGCCCCTTATGACCTGGGCTACACACGTACTACAATGGTGATCAAACAGAGGGAAGCAACACAGCGATGTGAAGCAGAACCCGAAAAATCATCTCAGTTCAGATTGCAGGCTGCAACTCGCCTGCA
>MG|5|V8|F|236|98.39|Firmicutes|Clostridia|Clostridiales|Ruminococcaceae|Faecalibacterium|prausnitzii|
CGTGAGATGTTGGGTTAAGTCCCGCAACGAGCGCAACCCCTATTGTTAGTTGCTACGCAAGAGCACTCTAGCGAGACTGCCGTTGACAAAACGGAGGAAGGTGGGGACGACGTCAAATCATCATGCCCCTTATGTCCTGGGCTACACACGTAATACAATGGCGGTCAACAGAGGGAGGCAAAGCCGCGAGGCAGAGCGAACCCCAAAAAGCCGTCTCAGTTCGGATCGCAGGCTGCAACCCGCCTGCG
>MG|5|V8|F|83|98.37|Firmicutes|Clostridia|Clostridiales|Ruminococcaceae|Faecalibacterium|prausnitzii|
CGTGAGATGTTGGGTTAAGTCCCGCAACGAGCGCAACCCTTATTGTTAGTTGCTACGCAAGAGCACTCTAGCGAGACTGCCGTTGACAAAACGGAGGAAGGTGGGGACGACGTCAAATCATCATGCCCCTTATGTCCTGGGCCACACACGTACTACAATGGCGGTAAACAGAGGGAAGCAAGACCGCGAGGTGGAGCAAATCCCTAAAAGCCGTCCCAGTTCGGATCGCAGGCTGCAACCCGCCTGCG
>MG|5|V8|F|12|97.18|Firmicutes|Clostridia|Clostridiales|Ruminococcaceae|Faecalibacterium|prausnitzii|
CGTGAGATGTTGGGTTAAGTCCCGCAACGAGCGCAACCCCTATTGTTAGTTGCTACGCAAGAGCACTCTAGCGAGACTGCCGTTGACAAAACGGAGGAAGGTGGGGACGACGTCAAATCATCATGCCCTTTATGTCCTGGGCTACACACGTAATACAATGGCGCAAAACAGAGGGAAGCAAGACCGCGAGGTGGAGCAAATCCCTAAAAGGCGTCTCAGTTCGGATTGCAGGCTGCAACCCGCCTGTA
>MG|5|V8|F|83|98.39|Firmicutes|Clostridia|Clostridiales|Ruminococcaceae|Faecalibacterium|prausnitzii|
CGTGAGATGTTGGGTTAAGTCCCGCAACGAGCGCAACCCTTACGGTTAGTTGATACGCAAGATCACTCTAGCCGGACTGCCGTTGACAAAACGGAGGAAGGTGGGGACGACGTCAAATCATCATGCCCCTTATGGCCTGGGCTACACACGTACTACAATGGCAGTCATACAGAGGGAAGCAAAACTGTGAAGTGGAGCAAATCCCTAAAAGCTGTCCCAGTTCAGATTGCAGGCTGCAACCCGCCTGCA
>MG|5|V8|R|31|98.39|Firmicutes|Clostridia|Clostridiales|Ruminococcaceae|Faecalibacterium|prausnitzii|
TGCAGGCGAGTTGCAGCCTGCAATCTGAACTGAGATGATTTTTCGGGTTCTGCTTCACATCGCTGTGTTGCTTCCCTCTGTTTGATCACCATTGTAGTACGTGTGTAGCCCAGGTCATAAGGGGCATGATGATTTGACGTCATCCCCACCTTCCTCCGTTTTATCAACGGCAGTCTCGCTAGAGTGCTCTTGCGTAGCAACTAACAATAAGGGTTGCGCTCGTTGCGGGACTTAACCCAACATCTCACG
>MG|5|V8|F|358|97.11|Firmicutes|Clostridia|Clostridiales|Ruminococcaceae|Faecalibacterium|prausnitzii|
CGTGAGATGTTGGGTTAAGTCCCGCAACGAGCGCAACCCTTATTGTTAGTTGCTACGCAAGAGCACTCTAGCGAGACTGCCGTTGACAAAACGGAGGAAGGTGGGGACGACGTCAAATCATCATGCCCCTTATGTCCTGGGCTACACACGTAATACAATGGCGGTCAACAGAGGGAGGCAATACCGCGAGGTGGAGCGAACCCCTAAAAGCCGTCCCAGTTCAGATCGCAGTCTGCAACCCGACTGCG
>MG|5|V8|F|11|97.98|Firmicutes|Clostridia|Clostridiales|Ruminococcaceae|Faecalibacterium|prausnitzii|
CGTGAGATGTTGGGTTAAGTCCCGCAACGAGCGCAACCCTTATTGTTAGTTGCTACGCAAGAGCACTCTAGCGAGACTGCCGTTGACAAAACGGAGGAAGGTGGGGATGACGTCAAATCATCATGCCCCTTATGTCCTGGGCTACACACGTAATACAATGGCGGTCAACAGAGGGATGCAAAGCCGCGAGGCAGAGCGAACCCCCAAAAGCCGTCCCAGTTCGGATCGCAGGCTGCAACCCGCCTGCG
>MG|5|V8|R|17|97.57|Firmicutes|Clostridia|Clostridiales|Ruminococcaceae|Faecalibacterium|prausnitzii|
CGCAGGCGGGTTGCAGCCTGCGATCCGAACTGAGACGCCTTTTGGGGATTTGCTCCACCTCGCGGTTTTGCTTCCCTCTGTTAAACGCCATTGTATTACGTGTGTAGCCCAGGACATAAGGGGCATGATGATTTGACGTCGTCCCCACCTTCCTCCGTTTTGTCAACGGCAGTCTCGCTAGAGTGCTCTTGCGTAGCAACTAACAATAAGGGTTGCGCTCGTTGCGGGACTTAACCCAACATCTCACG
>MG|5|V8|F|17|97.18|Firmicutes|Clostridia|Clostridiales|Ruminococcaceae|Faecalibacterium|prausnitzii|
CGTGAGATGTTGGGTTAAGTCCCGCAACGAGCGCAACCCCTATTGTTAGTTGCTACGCAAGAGCACTCTAGCGAGACTGCCGTTGACAAAACGGAGGAAGGTGGGGACGACGTCAAATCATCATGCCCCTTATGTCCTGGGCTACACACGTAATACAATGGCGTTTAACAGAGGGAGGCAAAGCCGCGAGGCAGAGCAAAACCCTAAAAGGCGTCTCAGTTCGGATTGCAGGCTGCAACCCGCCTGCA
>MG|5|V8|R|128|98.39|Firmicutes|Clostridia|Clostridiales|Ruminococcaceae|Faecalibacterium|prausnitzii|
CGCAGGCGGGTTGCAGCCTGCGATCCGAACTGAGACGGCTTTTTGGGGTTCGCTCTGCCTCGCGGCTTTGCCTCCCTCTGTTGACCGCCATTGTATTACGTGTGTAGCCCAGGACATAAGGGGCATGATGATTTGACGTCGTCCCCACCTTCCTCCGTTTTGTCAACGGCAGTCTCGCTAGAGTGCTCTTGCGTAGCAACTAACAATAGGGGTTGCGCTCGTTGCGGGACTTAACCCAACATCTCACG
>MG|5|V8|F|16|98.39|Firmicutes|Clostridia|Clostridiales|Ruminococcaceae|Faecalibacterium|prausnitzii|
CGTGAGATGTTGGGTTAAGTCCCGCAACGAGCGCAACCCCTATTGTTAGTTGCTACGCAAGAGCACTCTAGCGAGACTGCCGTTGACAAAACGGAGGAAGGTGGGGACGACGTCAAATCATCATGCCCCTTATGTCCTGGGCTACACACGTAATACAATGGCGGTCAACAGAGGGAGGCAAAGCCGCGAGGCAGAGCAAACCCCAAAAAGCCGTCCCAGTTCGGATCGCAGGCTGCAACCCGCCTGCG
>MG|5|V8|F|176|98.37|Firmicutes|Clostridia|Clostridiales|Ruminococcaceae|Faecalibacterium|prausnitzii|
CGTGAGATGTTGGGTTAAGTCCCGCAACGAGCGCAACCCTTATTGTTAGTTGCTACGCAAGAGCACTCTAGCGAGACTGCCGTTGACAAAACGGAGGAAGGTGGGGACGACGTCAAATCATCATGCCCCTTATGTCCTGGGCCACACACGTACTACAATGGTGGTCAACAGAGGGAAGCAAGACCGCGAGGTGGAGCAAATCCCTAAAAGCCATCCCAGTTCGGATCGCAGGCTGCAACCCGCCTGCG
>MG|5|V8|F|523|98.39|Firmicutes|Clostridia|Clostridiales|Ruminococcaceae|Faecalibacterium|prausnitzii|
CGTGAGATGTTGGGTTAAGTCCCGCAACGAGCGCAACCCCTATTGTTAGTTGCTACGCAAGAGCACTCTAGCGAGACTGCCGTTGACAAAACGGAGGAAGGTGGGGACGACGTCAAATCATCATGCCCCTTATGTCCTGGGCTACACACGTAATACAATGGCGGTCAACAGAGGGAGGCAAAGCCGCGAGGCAGAGCGAACCCCCAAAAGCCGTCCCAGTTCGGATCGCAGGCTGCAACCCGCCTGCG
>MG|5|V8|F|11|97.58|Firmicutes|Clostridia|Clostridiales|Ruminococcaceae|Faecalibacterium|prausnitzii|
CGTGAGATGTTGGGTTAAGTCCCGCAACGAGCGCAACCCTTATTGTTAGTTGCTACGCAAGAGCACTCTAGCGAGACTGCCGTTGACAAAACGGAGGAAGGTGGGGACGACGTCAAATCATCATGCCCCTTATGTCCTGGGCTACACACGTAATACAATGGCGTTAAACAGAGGGAAGCAAAGCCGCGAGGTAGAGCAAAACCCTAAAAGGCGTCTCAGTTCGGATTGCAGGCTGCAACTCGCCTGCA
>MG|5|V8|R|28|98.39|Firmicutes|Clostridia|Clostridiales|Ruminococcaceae|Faecalibacterium|prausnitzii|
TGCAGGCGGGTTGCAGCCTGCAATCTGAACTGGGACAGCTTTTAGGGATTTGCTCCACCTCACAGTATTGCTTCCCTCTGTATGACTGCCATTGTAGTACGTGTGTAGCCCAGGCCATAAGGGGCATGATGATTTGACGTCGTCCCCACCTTCCTCCGTTTTGTCAACGGCAGTCCGGCTAGAGTGATCTTGCGTATCAACTAACCGTAAGGGTTGCGCTCGTTGCGGGACTTAACCCAACATCTCACG
>MG|5|V8|F|116|97.58|Firmicutes|Clostridia|Clostridiales|Ruminococcaceae|Faecalibacterium|prausnitzii|
CGTGAGATGTTGGGTTAAGTCCCGCAACGAGCGCAACCCTTATTGTTAGTTGCTACGCAAGAGCACTCTAGCGAGACTGCCGTTGACAAAACGGAGGAAGGTGGGGACGACGTCAAATCATCATGCCCCTTATGTCCTGGGCTACACACGTAATACAATGGCGTTTAACAGAGGGAAGCGAAGCCGCGAGGCGGAGCAAATCCCTAAAAGGCGTCTCAGTTCGGATTGCAGGCTGCAACCCGCCTGCA
>MG|5|V8|F|31|97.57|Firmicutes|Clostridia|Clostridiales|Ruminococcaceae|Faecalibacterium|prausnitzii|
CGTGAGATGTTGGGTTAAGTCCCGCAACGAGCGCAACCCCTATTGTTAGTTGCTACGCAAGAGCACTCTAGCGAGACTGCCGTTGACAAAACGGAGGAAGGTGGGGACGACGTCAAATCATCATGCCCCTTATGTCCTGGGCTACACACGTAATACAATGGCGGTTAACAAAGGGAGGCAAAGCCGTGAGGCAGAGCGAACCCCCAAAAGCCGTCCCAGTTCGGATTGCAGGCTGCAACCCGCCTGCA
>MG|5|V8|F|38|97.99|Firmicutes|Clostridia|Clostridiales|Ruminococcaceae|Faecalibacterium|prausnitzii|
CGTGAGATGTTGGGTTAAGTCCCGCAACGAGCGCAACCCCTATTGTTAGTTGCTACGCAAGAGCACTCTAGCGAGACTGCCGTTGATAAAACGGAGGAAGGTGGGGATGACGTCAAATCATCATGCCCCTTATGACCTGGGCTACACACGTACTACAATGGTGATCAAACAGAGGGAAGCAACACAGCGATGTGAAGCAGAACCCGAAAAATCATCTCAGTTCAGATTGCAGGCTGCAACTCGCCTGCA
>MG|5|V8|F|44|97.18|Firmicutes|Clostridia|Clostridiales|Ruminococcaceae|Faecalibacterium|prausnitzii|
CGTGAGATGTTGGGTTAAGTCCCGCAACGAGCGCAACCCTTATTGTTAGTTGCTACGCAAGAGCACTCTAGCGAGACTGCCGTTGACAAAACGGAGGAAGGTGGGGACGACGTCAAATCATCATGCCCCTTATGTCCTGGGCTACACACGTAATACAATGGCGTTTAACAGAGGGAAGCGAAACCGCGAGGTGGAGCGAATCCCGAAAAGGCGTCTCAGTTCGGATTGCAGGCTGCAACCCGCCTGCA
>MG|5|V8|F|92|97.98|Firmicutes|Clostridia|Clostridiales|Ruminococcaceae|Faecalibacterium|prausnitzii|
CGTGAGATGTTGGGTTAAGTCCCGCAACGAGCGCAACCCTTATTGTTAGTTGCTACGCAAGAGCACTCTAGCGAGACTGCCGTTGACAAAACGGAGGAAGGTGGGGACGACGTCAAATCATCATGCCCCTTATGTCCTGGGCTACACACGTAATACAATGGCGGTCAACAGAGGGAGGCAAAGCCGCGAGGCAGAGCGAACCCCCAAAAGCCGTCCCAGTTCGGATCGCAGGCTGCAACCCGCCTGCG
>MG|5|V8|F|31|98.38|Firmicutes|Clostridia|Clostridiales|Ruminococcaceae|Faecalibacterium|prausnitzii|
CGTGAGATGTTGGGTTAAGTCCCGCAACGAGCGCAACCCCTATTGTTAGTTGCTACGCAAGAGCACTCTAGCGAGACTGCCGTTGACAAAACGGAGGAAGGTGGGGACGACGTCAAATCATCATGCCCCTTATGTCCTGGGCTACACACGTAATACAATGGCGGTCAACAGAGGGATGCAAAGCCGCGAGGCAGAGCGAACCCCTAAAAGCCGTCCCAGTTCGGATTGCAGGCTGCAACCCGCCTGCA
>MG|5|V8|F|29|98.79|Firmicutes|Clostridia|Clostridiales|Ruminococcaceae|Faecalibacterium|prausnitzii|
CGTGAGATGTTGGGTTAAGTCCCGCAACGAGCGCAACCCTTATTGTTAGTTGCTACGCAAGAGCACTCTAGCGAGACTGCCGTTGACAAAACGGAGGAAGGTGGGGACGACGTCAAATCATCATGCCCCTTATGTCCTGGGCCACACACGTACTACAATGGTGGTCAACAGAGGGAAGCAATACTGCGAGGTGGAGCAAATCCCTAAAAGCCATCCCAGTTCGGATTGCAGGCTGAAACCCGCCTGTA
>MG|5|V8|F|13|97.99|Firmicutes|Clostridia|Clostridiales|Ruminococcaceae|Faecalibacterium|prausnitzii|
CGTGAGATGTTGGGTTAAGTCCCGCAACGAGCGCAACCCTTACGGTTAGTTGATACGTAAGATCACTCTAGCCGGACTGCCGTTGACAAAACGGAGGAAGGTGGGGACGACGTCAAATCATCATGCCCCTTATGGCCTGGGCTACACACGTACTACAATGGCAGTCATACAGAGGGAAGCAAAACTGTGAAGTGGAGCAAATCCCTAAAAGCTGTCCCAGTTCAGATTGCAGGCTGCAACCCGCCTGCA
>MG|5|V8|F|23|97.58|Firmicutes|Clostridia|Clostridiales|Ruminococcaceae|Faecalibacterium|prausnitzii|
CGTGAGATGTTGGGTTAAGTCCCGCAACGAGCGCAACCCCTATTGTTAGTTGCTACGCAAGAGCACTCTAGCGAGACTGCCGTTGACAAAACGGAGGAAGGTGGGGACGACGTCAAATCATCATGCCCCTTATGTCCTGGGCCACACACGTAATACAATGGCGGTTAACAGAGGGAAGCAAAGCCGCGAGGCAGAGCGAACCCCGAAAAGCCGTCCCAGTTCGGATCGCAGGCTGCAACCCGCCTGCG
>MG|5|V8|F|16|98.38|Firmicutes|Clostridia|Clostridiales|Ruminococcaceae|Faecalibacterium|prausnitzii|
CGTGAGATGTTGGGTTAAGTCCCGCAACGAGCGCAACCCCTATTGTTAGTTGCTACGCAAGAGCACTCTAGCGAGACTGCCGTTGACAAAACGGAGGAAGGTGGGGACGACGTCAAATCATCATGCCCCTTATGTCCTGGGCTACACACGTAATACAATGGCGGTCAACAGAGGGAGGCAAAGCCGCGAGGCAGAGCGAACCCCCAAAAGCCGTCCCAGTTCGGATCGCAGGCTGCAACCCGCCTGCA
>MG|5|V8|F|53|97.11|Firmicutes|Clostridia|Clostridiales|Ruminococcaceae|Faecalibacterium|prausnitzii|
CGTGAGATGTTGGGTTAAGTCCCGCAACGAGCGCAACCCCTATTGTTAGTTGCTACGCAAGAGCACTCTAGCGAGACTGCCGTTGACAAAACGGAGGAAGGTGGGGACGACGTCAAATCATCATGCCCCTTATGTCCTGGGCTACACACGTAATACAATGGCGGTTAACAGAGGGAGGCAATACCGCGAGGTGGAGCGAACCCCTAAAAGCCGTCCCAGTTCAGATCGCAGTCTGCAACCCGACTGCG
>MG|5|V8|F|20|98.8|Firmicutes|Clostridia|Clostridiales|Ruminococcaceae|Faecalibacterium|prausnitzii|
CGTGAGATGTTGGGTTAAGTCCCGCAACGAGCGCAACCCTTACGGTTAGTTGATACGCAAGATCACTCTAGCCGGACTGCCGTTGACAAAACGGAGGAAGGTGGGGACGACGTCAAATCATCATGCCCCTTATGACCTGGGCTACACACGTACTACAATGGCAGTCATACAGAGGGAAGCAATATCGCGAGATGGAGCAAATCCCTAAAAGCTGTCCCAGTTCAGATTGCAGGCTGCAACCCGCCTGCA
>MG|5|V8|F|11|97.11|Firmicutes|Clostridia|Clostridiales|Ruminococcaceae|Faecalibacterium|prausnitzii|
CGTGAGATGTTGGGTTAAGTCCCGCAACGAGCGCAACCCCTATTGTTAGTTGCTACGCAAGAGCACTCTAGCGAGACTGCCGTTGACAAAACGGAGGAAGGTGGGGACGACGTCAAATCATCATGCCCCTTATGTCCTGGGCTACACACGTAATACAATGGCGGTCAACAGAGGGAGGCAATACCGCGAGGTGGAGCGAACCCCTAAAAGCGTCCCAGTTCAGATCGCAGTCTGCAACCCGACTGCG
>MG|5|V8|F|24|98.79|Firmicutes|Clostridia|Clostridiales|Ruminococcaceae|Faecalibacterium|prausnitzii|
CGTGAGATGTTGGGTTAAGTCCCGCAACGAGCGCAACCCTTATTGTTAGTTGCTACGCAAGAGCACTCTAGCGAGACTGCCGTTGACAAAACGGAGGAAGGTGGGGACGACGTCAAATCATCATGCCCCTTATGTCCTGGGCCACACACGTACTACAATGGTGGTCAACAGAGGGAAGCAAAACCGCGAGGTGGAGCAAATCCCTAAAAGCCATCCCAGTTCGGATTGCAGGCTGAAACCCGCCTGTA
>MG|5|V8|F|16|97.99|Firmicutes|Clostridia|Clostridiales|Ruminococcaceae|Faecalibacterium|prausnitzii|
CGTGAGATGTTGGGTTAAGTCCCGCAACGAGCGCAACCCTTATTGTTAGTTGCTACGCAAGAGCACTCTAGCGAGACTGCCGTTGATAAAACGGAGGAAGGTGGGGATGACGTCAAATCATCATGCCCCTTATGACCTGGGCTACACACGTACTACAATGGTGATTAAACAGAGGGAAGCAACACAGCGATGTGAAGCAGAACCCGAAAAATCATCTCAGTTCAGATTGCAGGCTGCAACTCGCCTGCA
>MG|5|V8|R|47|98.39|Firmicutes|Clostridia|Clostridiales|Ruminococcaceae|Faecalibacterium|prausnitzii|
CGCAGGCGGGTTGCAGCCTGCGATCCGAACTGGGACGGCTTTTGGGGGTTCGCTCTGCCTCGCGGCTTTGCATCCCTCTGTTGACCGCCATTGTATTACGTGTGTAGCCCAGGACATAAGGGGCATGATGATTTGACGTCATCCCCACCTTCCTCCGTTTTGTCAACGGCAGTCTCGCTAGAGTGCTCTTGCGTAGCAACTAACAATAGGGGTTGCGCTCGTTGCGGGACTTAACCCAACATCTCACG
>MG|5|V8|F|591|97.56|Firmicutes|Clostridia|Clostridiales|Ruminococcaceae|Faecalibacterium|prausnitzii|
CGTGAGATGTTGGGTTAAGTCCCGCAACGAGCGCAACCCTTATTGTTAGTTGCTACGCAAGAGCACTCTAGCGAGACTGCCGTTGACAAAACGGAGGAAGGCGGGGACGACGTCAAATCATCATGCCCCTTATGTCCTGGGCCACACACGTACTACAATGGTGGTTAACAGAGGGAGGCAAGACTGCGAAGTGGAGCAAATCCCTAAAAGCCATCTCAGTTCGGATTGCAGGCTGCAACCCGCCTGCA
>MG|5|V8|F|45|97.98|Firmicutes|Clostridia|Clostridiales|Ruminococcaceae|Faecalibacterium|prausnitzii|
CGTGAGATGTTGGGTTAAGTCCCGCAACGAGCGCAACCCTTATTGTTAGTTGCTACGCAAGAGCACTCTAGCGAGACTGCCGTTGACAAAACGGAGGAAGGTGGGGACGACGTCAAATCATCATGCCCCTTATGTCCTGGGCTACACACGTAATACAATGGCGTTTAACAGAGGGAAGCAAAACCGCGAGGTGGAGCAAATCCCCAAAAGGCGTCTCAGTTCGGATTGCAGGCTGCAACCCGCCTGCA
>MG|5|V8|F|39|97.19|Firmicutes|Clostridia|Clostridiales|Ruminococcaceae|Faecalibacterium|prausnitzii|
CGTGAGATGTTGGGTTAAGTCCCGCAACGAGCGCAACCCCTATTGTTAGTTGCTACGCAAGAGCACTCTAGCGAGACTGCCGTTGACAAAACGGAGGAAGGTGGGGACGACGTCAAATCATCATGCCCCTTATGACCTGGGCTACACACGTACTACAATGGTGATCAAACAGAGGGAAGCAACACAGCGATGTGAAGCAGAACCCGAAAAATCATCTCAGTTCAGATTGCAGGCTGCAACTCGCCTGCA
>MG|5|V8|F|119|98.39|Firmicutes|Clostridia|Clostridiales|Ruminococcaceae|Faecalibacterium|prausnitzii|
CGTGAGATGTTGGGTTAAGTCCCGCAACGAGCGCAACCCCTATTGTTAGTTGCTACGCAAGAGCACTCTAGCGAGACTGCCGTTGACAAAACGGAGGAAGGTGGGGATGACGTCAAATCATCATGCCCCTTATGTCCTGGGCTACACACGTAATACAATGGCGGTCAACAGAGGGATGCAAAGCCGCGAGGCAGAGCGAACCCCCAAAAGCCGTCCCAGTTCGGATCGCAGGCTGCAACCCGCCTGCG
>MG|5|V8|F|103|97.58|Firmicutes|Clostridia|Clostridiales|Ruminococcaceae|Faecalibacterium|prausnitzii|
CGTGAGATGTTGGGTTAAGTCCCGCAACGAGCGCAACCCCTATTGTTAGTTGCTACGCAAGAGCACTCTAGCGAGACTGCCGTTGACAAAACGGAGGAAGGTGGGGACGACGTCAAATCATCATGCCCCTTATGTCCTGGGCTACACACGTAATACAATGGCGTTTAACAGAGGGAAGCAAAGTCGCGAGGCGGAGCAAATCCCCAAAAGGCGTCTCAGTTCGGATTGCAGGCTGCAACCCGCCTGCA
>MG|5|V8|R|14|97.58|Firmicutes|Clostridia|Clostridiales|Ruminococcaceae|Faecalibacterium|prausnitzii|
CGCAGGCGGGTTGCAGCCTGCGATCCGAACTGGGACGGCTTTTGGGGGTTTGCTCTGCCTCGCGGCTTTGCCTCCCTCTGTTGACCGCCATTGTATTACGTGTGTAGCCCAGGACATAAGGGGCATGATGATTTGACGTCGTCCCCACCTTCCTCCGTTTTGTCAACGGCAGTCTCGCTAGAGTGCTCTTGCGTAGCAACTAACAATAAGGGTTGCGCTCGTTGCGGGACTTAACCCAACATCTCACG
>MG|5|V8|F|16|97.98|Firmicutes|Clostridia|Clostridiales|Ruminococcaceae|Faecalibacterium|prausnitzii|
CGTGAGATGTTGGGTTAAGTCCCGCAACGAGCGCAACCCCTATTGTTAGTTGCTACGCAAGAGCACTCTAGCGAGACTGCCGTTGACAAAACGGAGGAAGGTGGGGATGACGTCAAATCATCATGCCCCTTATGTCCTGGGCTACACACGTAATACAATGGCGGTCAACAGAGGGAGGCAAAGCCGCGAGGCAGAGCGAACCCCCAAAAGCCGTCCCAGTTCGGATCGCAGGCTGCAACCCGCCTGCG
>MG|5|V8|R|63|97.98|Firmicutes|Clostridia|Clostridiales|Ruminococcaceae|Faecalibacterium|prausnitzii|
CGCAGGCGGGTTGCAGCCTGCGATCCGAACTGGGACGGCTTTTGGGGGTTTGCTCTGCCTCGCGGCTTTGCCTCCCTCTGTTGACCGCCATTGTATTACGTGTGTAGCCCAGGACATAAGGGGCATGATGATTTGACGTCGTCCCCACCTTCCTCCGTTTTGTCAACGGCAGTCTCGCTAGAGTGCTCTTGCGTAGCAACTAACAATAGGGGTTGCGCTCGTTGCGGGACTTAACCCAACATCTCACG
>MG|5|V8|R|35|98.37|Firmicutes|Clostridia|Clostridiales|Ruminococcaceae|Faecalibacterium|prausnitzii|
CGCAGGCGGGTTGCAGCCTGCGATCCGAACTGGGATGGCTTTTAGGGGTTTGCTCCACCTCGCGGTCTTGCTTCCCTCTGTTAACCACCATTGTAGTACGTGTGTGGCCCAGGACATAAGGGGCATGATGATTTGACGTCGTCCCCACCTTCCTCCGTTTTGTCAACGGCAGTCTCGCTAGAGTGCTCTTGCGTAGCAACTAACAATAAGGGTTGCGCTCGTTGCGGGACTTAACCCAACATCTCACG
>MG|5|V8|R|157|97.11|Firmicutes|Clostridia|Clostridiales|Ruminococcaceae|Faecalibacterium|prausnitzii|
CGCAGTCGGGTTGCAGACTGCGATCTGAACTGGGACGGCTTTTAGGGGTTCGCTCCACCTCGCGGTATTGCCTCCCTCTGTTGACCGCCATTGTATTACGTGTGTAGCCCAGGACATAAGGGGCATGATGATTTGACGTCGTCCCCACCTTCCTCCGTTTTGTCAACGGCAGTCTCGCTAGAGTGCTCTTGCGTAGCAACTAACAATAAGGGTTGCGCTCGTTGCGGGACTTAACCCAACATCTCACG
>MG|5|V8|F|65|97.18|Firmicutes|Clostridia|Clostridiales|Ruminococcaceae|Faecalibacterium|prausnitzii|
CGTGAGATGTTGGGTTAAGTCCCGCAACGAGCGCAACCCTTATTGTTAGTTGCTACGCAAGAGCACTCTAGCGAGACTGCCGTTGACAAAACGGAGGAAGGTGGGGACGACGTCAAATCATCATGCCCCTTATGTCCTGGGCTACACACGTAATACAATGGCGTTTAACAGAGGGAAGCGAAGCCGCGAGGCGGAGCAAATCCCCAAAAGGCGTCTCAGTTCGGATTGCAGGCTGCAACCCGCCTGCA
>MG|5|V8|R|13|97.98|Firmicutes|Clostridia|Clostridiales|Ruminococcaceae|Faecalibacterium|prausnitzii|
TGCAGGCGGGTTGCAGCCTGCAATCCGAACTGGGACGGCTTTTGGGGGTTTGCTCTGCCTCGCGGCTTTGCTTCCCTTTGTTGACCGCCATTGTATTACGTGTGTAGCCCAGGACATAAGGGGCATGATGATTTGACGTCGTCCCCACCTTCCTCCGTTTTGTCAACGGCAGTCTCGCTAGAGTGCTCTTGCGTAGCAACTAACAATAGGGGTTGCGCTCGTTGCGGGACTTAACCCAACATCTCACG
>MG|5|V8|R|10|97.98|Firmicutes|Clostridia|Clostridiales|Ruminococcaceae|Faecalibacterium|prausnitzii|
CGCAGGCGGGTTGCAGCCTGCGATCCGAACTGGGACGGCTTTTCGGGGTTCGCTCTGCCTCGCGGCTTTGCCTCCCTCTGTTGACCGCCATTGTATTACGTGTGTAGCCCAGGACATAAGGGGCATGATGATTTGACGTCGTCCCCGCCTTCCTCCGTTTTGTCAACGGCAGTCTCGCTAGAGTGCTCTTGCGTAGCAACTAACAATAGGGGTTGCGCTCGTTGCGGGACTTAACCCAACATCTCACG
>MG|5|V8|R|60|98.39|Firmicutes|Clostridia|Clostridiales|Ruminococcaceae|Faecalibacterium|prausnitzii|
CGCAGGCGGGTTGCAGCCTGCGATCCGAACTGGGACGGCTTTTGGGGGTTCGCTCTGCCTCGCGGCTTTGCATCCCTCTGTTGACCGCCATTGTATTACGTGTGTGGCCCAGGACATAAGGGGCATGATGATTTGACGTCGTCCCCACCTTCCTCCGTTTTGTCAACGGCAGTCTCGCTAGAGTGCTCTTGCGTAGCAACTAACAATAGGGGTTGCGCTCGTTGCGGGACTTAACCCAACATCTCACG
>MG|5|V8|R|24|97.98|Firmicutes|Clostridia|Clostridiales|Ruminococcaceae|Faecalibacterium|prausnitzii|
CGCAGGCGGGTTGCAGCCTGCGATCCGAACTGGGACGGCTTTTCGGGGTTCGCTCTGCCTCGCGGCTTTGCCTCCCTCTGTTGACCGCCATTGTATTACGTGTGTAGCCCAGGACATAAGGGGCATGATGATTTGACGTCGTCCCCACCTTCCTCCGTTTTGTCAACGGCAGTCTCGCTAGAGTGCTCTTGCGTAGCAACTAACAATAAGGGTTGCGCTCGTTGCGGGACTTAACCCAACATCTCACG
>MG|5|V8|F|14|97.19|Firmicutes|Clostridia|Clostridiales|Ruminococcaceae|Faecalibacterium|prausnitzii|
CGTGAGATGTTGGGTTAAGTCCCGCAACGAGCGCAACCCTTATCGTCAGTTACTACGCAAGAGGACTCTGGCGAGACTGCCGTTGATAAAACGGAGGAAGGTGGGGATGACGTCAAATCATCATGCCCCTTATGACCTGGGCTACACACGTACTACAATGGTGATCAAACAGAGGGAAGCAACACAGCGATGTGAAGCAGAACCCGAAAAATCATCTCAGTTCAGATTGCAGGCTGCAACTCGCCTGCA
>MG|5|V8|F|135|98.39|Firmicutes|Clostridia|Clostridiales|Ruminococcaceae|Faecalibacterium|prausnitzii|
CGTGAGATGTTGGGTTAAGTCCCGCAACGAGCGCAACCCCTATTGTTAGTTGCTACGCAAGAGCACTCTAGCGAGACTGCCGTTGACAAAACGGAGGAAGGTGGGGACGACGTCAAATCATCATGCCCCTTATGTCCTGGGCCACACACGTAATACAATGGCGGTCAACAGAGGGATGCAAAGCCGCGAGGCAGAGCGAACCCCCAAAAGCCGTCCCAGTTCGGATCGCAGGCTGCAACCCGCCTGCG
>MG|5|V8|R|43|97.18|Firmicutes|Clostridia|Clostridiales|Ruminococcaceae|Faecalibacterium|prausnitzii|
TGCAGGCGGGTTGCAGCCTGCAATCCGAACTGAGACGCCTTTTCGGGATTTGCTCCGCCTCGCGGCTTCGCTTCCCTCTGTTAAACGCCATTGTATTACGTGTGTAGCCCAGGACATAAGGGGCATGATGATTTGACGTCGTCCCCACCTTCCTCCGTTTTGTCAACGGCAGTCTCGCTAGAGTGCTCTTGCGTAGCAACTAACAATAAGGGTTGCGCTCGTTGCGGGACTTAACCCAACATCTCACG
>MG|5|V8|R|200|98.79|Firmicutes|Clostridia|Clostridiales|Ruminococcaceae|Faecalibacterium|prausnitzii|
CGCAGGCGGGTTGCAGCCTGCGATCCGAACTGGGACGGCTTTTTGGGGTTCGCTCTGCCTCGCGGCTTTGCCTCCCTCTGTTGACCGCCATTGTATTACGTGTGTAGCCCAGGACATAAGGGGCATGATGATTTGACGTCGTCCCCACCTTCCTCCGTTTTGTCAACGGCAGTCTCGCTAGAGTGCTCTTGCGTAGCAACTAACAATAGGGGTTGCGCTCGTTGCGGGACTTAACCCAACATCTCACG
>MG|5|V8|R|12|98.79|Firmicutes|Clostridia|Clostridiales|Ruminococcaceae|Faecalibacterium|prausnitzii|
TACAGGCGGGTTTCAGCCTGCAATCCGAACTGGGATGGCTTTTAGGGATTTGCTCCACCTCGCAGTATTGCTTCCCTCTGTTGACCACCATTGTAGTACGTGTGTGGCCCAGGACATAAGGGGCATGATGATTTGACGTCGTCCCCACCTTCCTCCGTTTTGTCAACGGCAGTCTCGCTAGAGTGCTCTTGCGTAGCAACTAACAATAAGGGTTGCGCTCGTTGCGGGACTTAACCCAACATCTCACG
>MG|5|V8|F|25|97.97|Firmicutes|Clostridia|Clostridiales|Ruminococcaceae|Faecalibacterium|prausnitzii|
CGTGAGATGTTGGGTTAAGTCCCGCAACGAGCGCAACCCTTATTGTTAGTTGCTACGCAAGAGCACTCTAGCGAGACTGCCGTTGACAAAACGGAGGAAGGTGGGGACGACGTCAAATCATCATGCCCCTTATGTCCTGGGCCACACACGTACTACAATGGTGGTTAACAGAGGGAGGCAAGACTGCGAAGTGGAGCAAATCCCTAAAAGCCATCTCAGTTCGGATTGCAGGCTGCAACCCGCCTGCA
>MG|5|V8|F|18|98.8|Firmicutes|Clostridia|Clostridiales|Ruminococcaceae|Faecalibacterium|prausnitzii|
CGTGAGATGTTGGGTTAAGTCCCGCAACGAGCGCAACCCTTATTGTTAGTTGCTACGCAAGAGCACTCTAATGAGACTGCCGTTGATAAAACGGAGGAAGGTGGGGATGACGTCAAATCATCATGCCCCTTATGACCTGGGCTACACACGTACTACAATGGTGATTAAACAGAGGGAAGCAACACAGCGATGTGAAGCAGAACCCGAAAAATCATCTCAGTTCAGATTGCAGGCTGCAACTCGCCTGCA
>MG|5|V8|F|11|97.18|Firmicutes|Clostridia|Clostridiales|Ruminococcaceae|Faecalibacterium|prausnitzii|
CGTGAGATGTTGGGTTAAGTCCCGCAACGAGCGCAACCCTTATTGTTAGTTGCTACGCAAGAGCACTCTAGCGAGACTGCCGTTGACAAAACGGAGGAAGGTGGGGACGACGTCAAATCATCATGCCCCTTATGTCCTGGGCTACACACGTAATACAATGGCGTTAAACAGAGGGAAGCAAAGCCGCGAGGCAGAGCAAAACCCTAAAAGGCGTCTCAGTTCGGATTGCAGGCTGCAACTCGCCTGCA
>MG|5|V8|F|10|97.19|Firmicutes|Clostridia|Clostridiales|Ruminococcaceae|Faecalibacterium|prausnitzii|
CGTGAGATGTTGGGTTAAGTCCCGCAACGAGCGCAACCCTTATTGTTAGTTGCTACGCAAGAGCACTCTAGCGAGACTGCCGTTGACAAAACGGAGGAAGGTGGGGACGACGTCAAATCATCATGCCCCTTATGTCCTGGGCTACACACGTACTACAATGGTGATCAAACAGAGGGAAGCAACACAGCGATGTGAAGCAGAACCCGAAAAATCATCTCAGTTCAGATTGCAGGCTGCAACTCGCCTGCA
>MG|5|V8|R|224|98.39|Firmicutes|Clostridia|Clostridiales|Ruminococcaceae|Faecalibacterium|prausnitzii|
CGCAGGCGGGTTGCAGCCTGCGATCCGAACTGGGACGGCTTTTCGGGGTTCGCTCTGCCTCGCGGCTTTGCCTCCCTCTGTTGACCGCCATTGTATTACGTGTGTAGCCCAGGACATAAGGGGCATGATGATTTGACGTCGTCCCCACCTTCCTCCGTTTTGTCAACGGCAGTCTCGCTAGAGTGCTCTTGCGTAGCAACTAACAATAGGGGTTGCGCTCGTTGCGGGACTTAACCCAACATCTCACG
>MG|5|V8|F|21|98.39|Firmicutes|Clostridia|Clostridiales|Ruminococcaceae|Faecalibacterium|prausnitzii|
CGTGAGATGTTGGGTTAAGTCCCGCAACGAGCGCAACCCCTATTGTTAGTTGCTACGCAAGAGCACTCTAATGAGACTGCCGTTGATAAAACGGAGGAAGGTGGGGATGACGTCAAATCATCATGCCCCTTATGACCTGGGCTACACACGTACTACAATGGTGATTAAACAGAGGGAAGCAACACAGCGATGTGAAGCAGAACCCGAAAAATCATCTCAGTTCAGATTGCAGGCTGCAACTCGCCTGCA
>MG|5|V8|R|11|98.79|Firmicutes|Clostridia|Clostridiales|Ruminococcaceae|Faecalibacterium|prausnitzii|
TACAGGCGGGTTTCAGCCTGCAATCCGAACTGGGATGGCTTTTAGGGATTTGCTCCACCTCGCGGTTTTGCTTCCCTCTGTTGACCACCATTGTAGTACGTGTGTGGCCCAGGACATAAGGGGCATGATGATTTGACGTCGTCCCCACCTTCCTCCGTTTTGTCAACGGCAGTCTCGCTAGAGTGCTCTTGCGTAGCAACTAACAATAAGGGTTGCGCTCGTTGCGGGACTTAACCCAACATCTCACG
>MG|5|V8|F|11|98.39|Firmicutes|Clostridia|Clostridiales|Ruminococcaceae|Faecalibacterium|prausnitzii|
CGTGAGATGTTGGGTTAAGTCCCGCAACGAGCGCAACCCCTATTGTTAGTTGCTACGCAAGAGCACTCTAGCGAGACTGCCGTTGACAAAACGGAGGAAGGTGGGGACGACGTCAAATCATCATGCCCCTTATGTCCTGGGCTACACACGTAATACAATGGCGGTCAACAGAGGGAGCAAAGCCGCGAGGCAGAGCGAACCCCGAAAAGCCGTCCCAGTTCGGATCGCAGGCTGCAACCCGCCTGCG
>MG|5|V8|R|10|97.97|Firmicutes|Clostridia|Clostridiales|Ruminococcaceae|Faecalibacterium|prausnitzii|
TGCAGGCGGGTTGCAGCCTGCAATCCGAACTGAGATGGCTTTTAGGGATTTGCTCCACTTCGCAGTCTTGCCTCCCTCTGTTAACCACCATTGTAGTACGTGTGTGGCCCAGGACATAAGGGGCATGATGATTTGACGTCGTCCCCACCTTCCTCCGTTTTGTCAACGGCAGTCTCGCTAGAGTGCTCTTGCGTAGCAACTAACAATAAGGGTTGCGCTCGTTGCGGGACTTAACCCAACATCTCACG
>MG|5|V8|R|34|97.18|Firmicutes|Clostridia|Clostridiales|Ruminococcaceae|Faecalibacterium|prausnitzii|
TGCAGGCGGGTTGCAGCCTGCAATCCGAACTGAGACGCCTTTTGGGGATTTGCTCCGCCTCGCGGCTTTGCCTCCCTCTGTTAAACGCCATTGTATTACGTGTGTAGCCCAGGACATAAGGGGCATGATGATTTGACGTCGTCCCCACCTTCCTCCGTTTTGTCAACGGCAGTCTCGCTAGAGTGCTCTTGCGTAGCAACTAACAATAAGGGTTGCGCTCGTTGCGGGACTTAACCCAACATCTCACG
>MG|5|V8|R|235|97.56|Firmicutes|Clostridia|Clostridiales|Ruminococcaceae|Faecalibacterium|prausnitzii|
TGCAGGCGGGTTGCAGCCTGCAATCCGAACTGAGATGGCTTTTAGGGATTTGCTCCACTTCGCAGTCTTGCCTCCCTCTGTTAACCACCATTGTAGTACGTGTGTGGCCCAGGACATAAGGGGCATGATGATTTGACGTCGTCCCCGCCTTCCTCCGTTTTGTCAACGGCAGTCTCGCTAGAGTGCTCTTGCGTAGCAACTAACAATAAGGGTTGCGCTCGTTGCGGGACTTAACCCAACATCTCACG
>MG|5|V8|R|13|97.17|Firmicutes|Clostridia|Clostridiales|Ruminococcaceae|Faecalibacterium|prausnitzii|
TGCAGGCGGGTTGCAGCCTGCAATCCGAACTGAGATGGCTTTTAGGGATTTGCTCCACTTCGCAGTCTTGCCTCCCTCTGTTAACCACCATTGTAGTACGTGTGTGGCCCAGGACATAAGGGGCATGATGATTTGACGTCGTCCCCGCCTTCCTCCGTTTTTGTCAACGGCAGTCTCGCTAGAGTGCTCTTGCGTAGCAACTAACAATAAGGGTTGCGCTCGTTGCGGGACTTAACCCAACATCTCACG
>MG|5|V8|F|44|97.18|Firmicutes|Clostridia|Clostridiales|Ruminococcaceae|Faecalibacterium|prausnitzii|
CGTGAGATGTTGGGTTAAGTCCCGCAACGAGCGCAACCCCTATTGTTAGTTGCTACGCAAGAGCACTCTAGCGAGACTGCCGTTGACAAAACGGAGGAAGGTGGGGACGACGTCAAATCATCATGCCCCTTATGTCCTGGGCTACACACGTAATACAATGGCGTTTAACAGAGGGAAGCAAAGTCGTGAGGCGGAGCAAATCCCCAAAAGGCGTCTCAGTTCGGATTGCAGGCTGCAACCCGCCTGCA
>MG|5|V8|R|27|97.98|Firmicutes|Clostridia|Clostridiales|Ruminococcaceae|Faecalibacterium|prausnitzii|
CGCAGGCGGGTTGCAGCCTGCGATCCGAACTGAGACGGCTTTTTGGGGTTCGCTCTGCCTCGCGGCTTTGCCTCCCTCTGTTGACCGCCATTGTATTACGTGTGTAGCCCAGGACATAAGGGGCATGATGATTTGACGTCGTCCCCACCTTCCTCCGTTTTGTCAACGGCAGTCTCGCTAGAGTGCTCTTGCGTAGCAACTAACAATAAGGGTTGCGCTCGTTGCGGGACTTAACCCAACATCTCACG
>MG|5|V8|R|11|97.98|Firmicutes|Clostridia|Clostridiales|Ruminococcaceae|Faecalibacterium|prausnitzii|
CGCAGGCGGGTTGCAGCCTGCGATCCGAACTGGGACGGCTTTTGGGGGTTCGCTCTGCCTCGCGGCTTTGCATCCCTCTGTTGACCGCCATTGTATTACGTGTGTGGCCCAGGACATAAGGGGCATGATGATTTGACGTCGTCCCCACCTTCCTCCGTTTTGTCAACGGCAGTCTCGCTAGAGTGCTCTTGCGTAGCAACTAACAATAAGGGTTGCGCTCGTTGCGGGACTTAACCCAACATCTCACG
>MG|5|V8|R|23|97.19|Firmicutes|Clostridia|Clostridiales|Ruminococcaceae|Faecalibacterium|prausnitzii|
TGCAGGCGAGTTGCAGCCTGCAATCTGAACTGAGATGATTTTTCGGGTTCTGCTTCACATCGCTGTGTTGCTTCCCTCTGTTTGATCACCATTGTAGTACGTGTGTAGCCCAGGTCATAAGGGGCATGATGATTTGACGTCGTCCCCACCTTCCTCCGTTTTGTCAACGGCAGTCTCGCTAGAGTGCTCTTGCGTAGCAACTAACAATAGGGGTTGCGCTCGTTGCGGGACTTAACCCAACATCTCACG
>MG|5|V8|F|25|97.21|Firmicutes|Clostridia|Clostridiales|Ruminococcaceae|Faecalibacterium|prausnitzii|
CGTGAGATGTTGGGTTAAGTCCCGCAACGAGCGCAACCCTTGTATTCAGTTGCTACGCAAGAGCACTCTGGATAGACTGCCGTTGACAAAACGGAGGAAGGTGGGGATGACGTCAAATCATCATGCCCCTTATGACCTGGGCTACACACGTACTACAATGGTGATCAAACAGAGGGAAGCAACACAGCGATGTGAAGCAGAACCCGAAAAATCATCTCAGTTCAGATTGCAGGCTGCAACTCGCCTGCA
>MG|5|V8|F|25|97.98|Firmicutes|Clostridia|Clostridiales|Ruminococcaceae|Faecalibacterium|prausnitzii|
CGTGAGATGTTGGGTTAAGTCCCGCAACGAGCGCAACCCCTATTGTTAGTTGCTACGCAAGAGCACTCTAGCGAGACTGCCGTTGACAAAACGGAGGAAGGTGGGGACGACGTCAAATCATCATGCCCCTTATGTCCTGGGCTACACACGTAATACAATGGCGGTCAACAGAGGGAGGCAAAGCCGCGAGGCAGAGCGAACCCCAAAAAGCGTCTCAGTTCGGATCGCAGGCTGCAACCCGCCTGCG
>MG|5|V8|R|27|97.52|Firmicutes|Clostridia|Clostridiales|Ruminococcaceae|Faecalibacterium|prausnitzii|
CGCAGTCGGGTTGCAGACTGCGATCTGAACTGGGACGGCTTTTAGGGGTTCGCTCCACCTCGCGGTATTGCCTCCCTCTGTTGACCGCCATTGTATTACGTGTGTAGCCCAGGACATAAGGGGCATGATGATTTGACGTCGTCCCCACCTTCCTCCGTTTTGTCAACGGCAGTCTCGCTAGAGTGCTCTTGCGTAGCAACTAACAATAGGGGTTGCGCTCGTTGCGGGACTTAACCCAACATCTCACG
>MG|5|V8|F|10|97.58|Firmicutes|Clostridia|Clostridiales|Ruminococcaceae|Faecalibacterium|prausnitzii|
CGTGAGATGTTGGGTTAAGTCCCGCAACGAGCGCAACCCCTATTGTTAGTTGCTACGCAAGAGCACTCTAGCGAGACTGCCGTTGACAAAACGGAGGAAGGTGGGGACGACGTCAAATCATCATGCCCCTTATGTCCTGGGCCACACACGTACTACAATGGCGGTAAACAGAGGGAAGCAAACCCGCGAGGAGGAGCAAATCCCTAAAAGCCGTCCCAGTTCGGATTGCAGGCTGCAACTCGCCTGTA
>MG|5|V8|F|19|97.99|Firmicutes|Clostridia|Clostridiales|Ruminococcaceae|Faecalibacterium|prausnitzii|
CGTGAGATGTTGGGTTAAGTCCCGCAACGAGCGCAACCCCTATTGTTAGTTGCTACGCAAGAGCACTCTAGCGAGACTGCCGTTGACAAAACGGAGGAAGGTGGGGACGACGTCAAATCATCATGCCCCTTATGTCCTGGGCTACACACGTAATACAATGGCGGTCAACAGAGGGAGGCAAAGCCGCGAGGCAGAGCGAACCCCCCAAAAGCCGTCCCAGTTCGGATCGCAGGCTGCAACCCGCCTGCG
>MG|5|V8|F|28|98.8|Firmicutes|Clostridia|Clostridiales|Ruminococcaceae|Faecalibacterium|prausnitzii|
CGTGAGATGTTGGGTTAAGTCCCGCAACGAGCGCAACCCTTACGGTTAGTTGATACGCAAGATCACTCTAGCCGGACTGCCGTTGACAAAACGGAGGAAGGTGGGGACGACGTCAAATCATCATGCCCCTTATGGCCTGGGCTACACACGTACTACAATGGCAGTCATACAGAGGGAAGCAAAACTGTGAGGTGGAGCAAATCCCTAAAAGCTGTCCCAGTTCAGATTGCAGGCTGCAACCCGCCTGCA
>MG|5|V8|F|31|97.55|Firmicutes|Clostridia|Clostridiales|Ruminococcaceae|Faecalibacterium|prausnitzii|
CGTGAGATGTTGGGTTAAGTCCCGCAACGAGCGCAACCCTTATTGTTAGTTGCTACGCAAGAGCACTCTAGCGAGACTGCCGTTGACAAAACGGAGGAAGGTGGGGACGACGTCAAATCATCATGCCCCTTATGTCCTGGGCTACACACGTAATACAATGGCATTTAACAGAGGGAAGCAATACCGTGAGGAGGAGCAAATCCCTAAAAGGTGTCTCAGTTCGGATTGTAGGCTGCAACCCGCCTACA
>MG|5|V8|R|20|97.18|Firmicutes|Clostridia|Clostridiales|Ruminococcaceae|Faecalibacterium|prausnitzii|
TGCAGGCGGGTTGCAGCCTGCAATCCGAACTGAGACGCCTTTTGGGGATTTGCTCCGCCTCGCGGCATCGCTTCCCTCTGTTAAACGCCATTGTATTACGTGTGTAGCCCAGGACATAAGGGGCATGATGATTTGACGTCGTCCCCACCTTCCTCCGTTTTGTCAACGGCAGTCTCGCTAGAGTGCTCTTGCGTAGCAACTAACAATAGGGGTTGCGCTCGTTGCGGGACTTAACCCAACATCTCACG
>MG|5|V8|R|36|97.59|Firmicutes|Clostridia|Clostridiales|Ruminococcaceae|Faecalibacterium|prausnitzii|
TGCAGGCGAGTTGCAGCCTGCAATCTGAACTGAGATGATTTTTCGGGTTCTGCTTCACATCGCTGTGTTGCTTCCCTCTGTTTGATCACCATTGTAGTACGTGTGTAGCCCAGGTCATAAGGGGCATGATGATTTGACGTCGTCCCCACCTTCCTCCGTTTTGTCAACGGCAGTCTCGCTAGAGTGCTCTTGCGTAGCAACTAACAATAAGGGTTGCGCTCGTTGCGGGACTTAACCCAACATCTCACG
>MG|5|V8|F|92|97.18|Firmicutes|Clostridia|Clostridiales|Ruminococcaceae|Faecalibacterium|prausnitzii|
CGTGAGATGTTGGGTTAAGTCCCGCAACGAGCGCAACCCTTATTGTTAGTTGCTACGCAAGAGCACTCTAGCGAGACTGCCGTTGACAAAACGGAGGAAGGTGGGGACGACGTCAAATCATCATGCCCCTTATGTCCTGGGCTACACACGTAATACAATGGCGTTTAACAGAGGGAAGCGAAGCCGCGAGGCGGAGCAAATCCCGAAAAGGCGTCTCAGTTCGGATTGCAGGCTGCAACCCGCCTGCA
>MG|5|V8|R|29|98.39|Firmicutes|Clostridia|Clostridiales|Ruminococcaceae|Faecalibacterium|prausnitzii|
CGCAGGCGGGTTGCAGCCTGCGATCCGAACTGGGACGGCTTTTTGGGGTTCGCTCTGCCTCGCGGCTTTGCCTCCCTCTGTTGACCGCCATTGTATTACGTGTGTAGCCCAGGACATAAGGGGCATGATGATTTGACGTCGTCCCCACCTTCCTCCGTTTTGTCAACGGCAGTCTCGCTAGAGTGCTCTTGCGTAGCAACTAACAATAAGGGTTGCGCTCGTTGCGGGACTTAACCCAACATCTCACG
>MG|5|V8|F|16|97.98|Firmicutes|Clostridia|Clostridiales|Ruminococcaceae|Ruminiclostridium|viride|
CGTGAGATGTTGGGTTAAGTCCCGCAACGAGCGCAACCCTTATTGTTAGTTGCTACGCAAGAGCACTCTAGCGAGACTGCCGTTGACAAAACGGAGGAAGGTGGGGACGACGTCAAATCATCATGCCCCTTATGTCCTGGGCTACACACGTAATACAATGGCGGTTAACAGAGGGAGGCAATACCGCGAGGTGGAGCGAACCCCTAAAAGCCGTCCCAGTTCGGATTGCAGGCTGAAACCCGCCTGTA
>MG|5|V8|F|48|98.39|Firmicutes|Clostridia|Clostridiales|Ruminococcaceae|Ruminococcus|callidus|
CGTGAGATGTTGGGTTAAGTCCCGCAACGAGCGCAACCCTTACCATTAGTTGCTACGCAAGAGCACTCTAATGGGACTGCCGTTGACAAAACGGAGGAAGGTGGGGATGACGTCAAATCATCATGCCCCTTATGACCTGGGCTACACACGTACTACAATGGCAATGAAACAGAGGGAAGCAAGACAGCGATGTGGAGCGAATCCCAAAAAATTGTCCCAGTTCAGATTGCAGGCTGCAACTCGCCTGCA
>MG|5|V8|R|27|98.39|Firmicutes|Clostridia|Clostridiales|Ruminococcaceae|Ruminococcus|callidus|
TGCAGGCGAGTTGCAGCCTGCAATCTGAACTGGGACAATTTTTTGGGATTCGCTCCACATCGCTGTCTTGCTTCCCTCTGTTTCATTGCCATTGTAGTACGTGTGTAGCCCAGGTCATAAGGGGCATGATGATTTGACGTCATCCCCACCTTCCTCCGTTTTGTCAACGGCAGTCCCATTAGAGTGCTCTTGCGTAGCAACTAATGGTAAGGGTTGCGCTCGTTGCGGGACTTAACCCAACATCTCACG
>MG|5|V8|F|12|97.63|Firmicutes|Clostridia|Clostridiales|Syntrophomonadaceae|Pelospora|glutarica|
CGTGAGATGTTGGGTTAAGTCCCGCAACGAGCGCAACCCTTGCTATTAGTTGCTAACAGGAAAGCTGAGCACTCTAATGGGACTGCCGGTGACAAGCCGGAGGAAGGTGGGGATGACGTCAAATCATCATGCCCCTTATGATTTGGGCTACACACGTGCTACAATGGATGGTACAAAGAGGAGCGAGACCGCGAGGTGGAGCAAATCTCAAAAAGCCATTCTCAGTTCGGATTGTAGTCTGCAACTCGACTACAT
>MG|5|V8|F|10|99.22|Firmicutes|Clostridia|Clostridiales|Veillonellaceae|Megamonas|hypermegale|
CGTGAGATGTTGGGTTAAGTCCCGCAACGAGCGCAACCCCTATACTATGTTGCCAGCACGTAAAGGTGGGAACTCATAGTAGACTGCCGCGGACAACGCGGAGGAAGGCGGGGATGACGTCAAGTCATCATGCCCCTTACGTCTTGGGCTACACACGTACTACAATGGGATGAACAGAGGGAAGCGAAATCGCGAGATGGAGCGGAACCCTAAAAGCATCTCTCAGTTCGGATGCAGGCTGAAACTCGCCTGCA
>MG|5|V8|F|13|99.22|Firmicutes|Clostridia|Clostridiales|Veillonellaceae|Megamonas|hypermegale|
CGTGAGATGTTGGGTTAAGTCCCGCAACGAGCGCAACCCCTATACTATGTTGCCAGCACGTAAAGGTGGGAACTCATAGTAGACTGCCGCGGACAACGCGGAGGAAGGCGGGGATGACGTCAAGTCATCATGCCCCTTACGTCTTGGGCTACACACGTACTACAATGGGATGAACAGAGGGAAGCGAAATCGCGAGATGGAGCGGAACCCTAAAGCATCTCTCAGTTCGGATTGCAGGCTGAAACTCGCCTGCA
>MG|5|V8|F|23|99.22|Firmicutes|Clostridia|Clostridiales|Veillonellaceae|Megamonas|hypermegale|
CGTGAGATGTTGGGTTAAGTCCCGCAACGAGCGCAACCCCTATACTATGTTGCCAGCACGTAAAGGTGGGAACTCATAGTAGACTGCCGCGGACAACGCGGAGGAAGGCGGGGATGACGTCAAGTCATCATGCCCCTTACGTCTTGGGCTACACACGTACTACAATGGGATGAACAGAGGGAAGCGAATCGCGAGATGGAGCGGAACCCTAAAAGCATCTCTCAGTTCGGATTGCAGGCTGAAACTCGCCTGCA
>MG|5|V8|R|12|99.22|Firmicutes|Clostridia|Clostridiales|Veillonellaceae|Megamonas|hypermegale|
TGCAGGCGAGTTTCAGCCTGCAATCCGAACTGAGAGATGCTTTTAGGGTTCCGCTCCATCTCGCGATTTCGCTTCCCTCTGTTCATCCCATTGTAGTACGTGTGTAGCCCAAGACGTAAGGGGCATGATGACTTGACGTCATCCCCGCCTTCCCTCCGCGTTGTCCGCGGCAGTCTACTATGAGTTCCCACCTTTACGTGCTGGCAACATAGTATAGGGGTTGCGCTCGTTGCGGGACTTAACCCAACATCTCACG
>MG|5|V8|R|672|99.61|Firmicutes|Clostridia|Clostridiales|Veillonellaceae|Megamonas|hypermegale|
TGCAGGCGAGTTTCAGCCTGCAATCCGAACTGAGAGATGCTTTTAGGGTTCCGCTCCATCTCGCGATTTCGCTTCCCTCTGTTCATCCCATTGTAGTACGTGTGTAGCCCAAGACGTAAGGGGCATGATGACTTGACGTCATCCCCGCCTTCCTCCGCGTTGTCCGCGGCAGTCTACTATGAGTTCCCACCTTTACGTGCTGGCAACATAGTATAGGGGTTGCGCTCGTTGCGGGACTTAACCCAACATCTCACG
>MG|5|V8|F|20|99.22|Firmicutes|Clostridia|Clostridiales|Veillonellaceae|Megamonas|hypermegale|
CGTGAGATGTTGGGTTAAGTCCCGCAACGAGCGCAACCCCCTATACTATGTTGCCAGCACGTAAAGGTGGGAACTCATAGTAGACTGCCGCGGACAACGCGGAGGAAGGCGGGGATGACGTCAAGTCATCATGCCCCTTACGTCTTGGGCTACACACGTACTACAATGGGATGAACAGAGGGAAGCGAAATCGCGAGATGGAGCGGAACCCTAAAAGCATCTCTCAGTTCGGATTGCAGGCTGAAACTCGCCTGCA
>MG|5|V8|F|17|100.0|Firmicutes|Clostridia|Clostridiales|Veillonellaceae|Megamonas|hypermegale|
CGTGAGATGTTGGGTTAAGTCCCGCAACGAGCGCAACCCCTATACTATGTTGCCAGCGCGTAAAGGTGGGAACTCATAGTAGACTGCCGCGGACAACGCGGAGGAAGGCGGGGATGACGTCAAGTCATCATGCCCCTTACGTCTTGGGCTACACACGTACTACAATGGGATGAACAGAGGGAAGCGAAATCGCGAGATGGAGCGGAACCCTAAAAGCATCTCTCAGTTCGGATTGCAGGCTGAAACTCGCCTGCA
>MG|5|V8|R|38|99.22|Firmicutes|Clostridia|Clostridiales|Veillonellaceae|Megamonas|hypermegale|
TGCAGGCGAGTTTCAGCCTGCAATCCGAACTGAGAGATGCTTTTAGGGTTCCGCTCCATCTCGCGATTTCGCTTCCCTCTGTTCATCCCATTGTAGTACGTGTGTAGCCCAAGACGTAAGGGGCATGATGACTTGACGTCATCCCCGCCTTCCTCCGCGTTATCCGCGGCAGTCTACTATGAGTTCCCACCTTTACGTGCTGGCAACATAGTATAGGGGTTGCGCTCGTTGCGGGACTTAACCCAACATCTCACG
>MG|5|V8|R|10|99.22|Firmicutes|Clostridia|Clostridiales|Veillonellaceae|Megamonas|hypermegale|
TGCAGGCGAGTTTCAGCCTGCAATCCGAACTGAGAGATGCTTTTAGGGTTCCGCTCCATCTCGCGATTCGCTTCCCTCTGTTCATCCCATTGTAGTACGTGTGTAGCCCAAGACGTAAGGGGCATGATGACTTGACGTCATCCCCGCCTTCCTCCGCGTTGTCCGCGGCAGTCTACTATGAGTTCCCACCTTTACGTGCTGGCAACATAGTATAGGGGTTGCGCTCGTTGCGGGACTTAACCCAACATCTCACG
>MG|5|V8|F|10|99.22|Firmicutes|Clostridia|Clostridiales|Veillonellaceae|Megamonas|hypermegale|
CGTGAGATGTTGGGTTAAGTCCCGCAACGAGCGCAACCCCTATCCTATGTTGCCAGCACGTAAAGGTGGGAACTCATAGTAGACTGCCGCGGACAACGCGGAGGAAGGCGGGGATGACGTCAAGTCATCATGCCCCTTACGTCTTGGGCTACACACGTACTACAATGGGATGAACAGAGGGAAGCGAAATCGCGAGATGGAGCGGAACCCTAAAAGCATCTCTCAGTTCGGATTGCAGGCTGAAACTCGCCTGCA
>MG|5|V8|F|18|99.22|Firmicutes|Clostridia|Clostridiales|Veillonellaceae|Megamonas|hypermegale|
CGTGAGATGTTGGGTTAAGTCCCGCAACGAGCGCAACCCCTATACTATGTTGCCAGCACGTAAAGGTGGGAACTCATAGTAGACTGCCGCGGACAACGCGGAGGAAGGCGGGGATGACGTCAAGTCATCATGCCCCCTTACGTCTTGGGCTACACACGTACTACAATGGGATGAACAGAGGGAAGCGAAATCGCGAGATGGAGCGGAACCCTAAAAGCATCTCTCAGTTCGGATTGCAGGCTGAAACTCGCCTGCA
>MG|5|V8|F|81|99.22|Firmicutes|Clostridia|Clostridiales|Veillonellaceae|Megamonas|hypermegale|
CGTGAGATGTTGGGTTAAGTCCCGCAACGAGCGCAACCCCTATACTATGTTGCCAGCACGTAAAGGTGGGAACTCATAGTAGACTGCCGCGGACAACGCGGAGGAAGGCGGGGATGACGTCAAGTCATCATGCCCCTTACGTCTTGGGCTACACACGTACTACAATGGGATGAACAGAGGGAAGCAAAATCGCGAGATGGAGCGGAACCCTAAAAGCATCTCTCAGTTCGGATTGCAGGCTGAAACTCGCCTGCA
>MG|5|V8|F|10|99.22|Firmicutes|Clostridia|Clostridiales|Veillonellaceae|Megamonas|hypermegale|
CGTGAGATGTTGGGTTAAGTCCCGCAACGAGCGCAACCCCTATACTATGTTGCCAGCACGTAAAGGTGGGAACTCATAGTAGACTGCCGCGGACAACGCGGAGGAAGGCGGGGGATGACGTCAAGTCATCATGCCCCTTACGTCTTGGGCTACACACGTACTACAATGGGATGAACAGAGGGAAGCGAAATCGCGAGATGGAGCGGAACCCTAAAAGCATCTCTCAGTTCGGATTGCAGGCTGAAACTCGCCTGCA
>MG|5|V8|R|16|99.21|Firmicutes|Clostridia|Clostridiales|Veillonellaceae|Megamonas|hypermegale|
TACAGGCGGGTTTCAGCCTGCAATCCGAACTGAGAGATGCTTTTAGGGTTCCGCTCCATCTCGCGATTTCGCTTCCCTCTGTTCATCCCATTGTAGTACGTGTGTAGCCCAAGACGTAAGGGGCATGATGACTTGACGTCATCCCCGCCTTCCTCCGCGTTGTCCGCGGCAGTCTACTATGAGTTCCCACCTTTACGTGCTGGCAACATAGTATAGGGGTTGCGCTCGTTGCGGGACTTAACCCAACATCTCACG
>MG|5|V8|R|62|99.22|Firmicutes|Clostridia|Clostridiales|Veillonellaceae|Megamonas|hypermegale|
TGCAGGCGAGTTTCAGCCTGCAATCCGAACTGAGAGATGCTTTTAGGGTTCCGCTCCATCTCGCGATTTTGCTTCCCTCTGTTCATCCCATTGTAGTACGTGTGTAGCCCAAGACGTAAGGGGCATGATGACTTGACGTCATCCCCGCCTTCCTCCGCGTTGTCCGCGGCAGTCTACTATGAGTTCCCACCTTTACGTGCTGGCAACATAGTATAGGGGTTGCGCTCGTTGCGGGACTTAACCCAACATCTCACG
>MG|5|V8|F|1038|99.61|Firmicutes|Clostridia|Clostridiales|Veillonellaceae|Megamonas|hypermegale|
CGTGAGATGTTGGGTTAAGTCCCGCAACGAGCGCAACCCCTATACTATGTTGCCAGCACGTAAAGGTGGGAACTCATAGTAGACTGCCGCGGACAACGCGGAGGAAGGCGGGGATGACGTCAAGTCATCATGCCCCTTACGTCTTGGGCTACACACGTACTACAATGGGATGAACAGAGGGAAGCGAAATCGCGAGATGGAGCGGAACCCTAAAAGCATCTCTCAGTTCGGATTGCAGGCTGAAACTCGCCTGCA
>MG|5|V8|F|19|99.22|Firmicutes|Clostridia|Clostridiales|Veillonellaceae|Megamonas|hypermegale|
CGTGAGATGTTGGGTTAAGTCCCGCAACGAGCGCAACCCCTATACTATGTTGCCAGCACGTAAAGGTGGGAACTCATAGTAGACTGCCGCGGACAACGCGGAGGGAAGGCGGGGATGACGTCAAGTCATCATGCCCCTTACGTCTTGGGCTACACACGTACTACAATGGGATGAACAGAGGGAAGCGAAATCGCGAGATGGAGCGGAACCCTAAAAGCATCTCTCAGTTCGGATTGCAGGCTGAAACTCGCCTGCA
>MG|5|V8|R|18|100.0|Firmicutes|Clostridia|Clostridiales|Veillonellaceae|Megamonas|hypermegale|
TGCAGGCGAGTTTCAGCCTGCAATCCGAACTGAGAGATGCTTTTAGGGTTCCGCTCCATCTCGCGATTTCGCTTCCCTCTGTTCATCCCATTGTAGTACGTGTGTAGCCCAAGACGTAAGGGGCATGATGACTTGACGTCATCCCCGCCTTCCTCCGCGTTGTCCGCGGCAGTCTACTATGAGTTCCCACCTTTACGCGCTGGCAACATAGTATAGGGGTTGCGCTCGTTGCGGGACTTAACCCAACATCTCACG
>MG|5|V8|F|61|99.22|Firmicutes|Clostridia|Clostridiales|Veillonellaceae|Megamonas|hypermegale|
CGTGAGATGTTGGGTTAAGTCCCGCAACGAGCGCAACCCCTATACTATGTTGCCAGCACGTAAAGGTGGGAACTCATAGTAGACTGCCGCGGATAACGCGGAGGAAGGCGGGGATGACGTCAAGTCATCATGCCCCTTACGTCTTGGGCTACACACGTACTACAATGGGATGAACAGAGGGAAGCGAAATCGCGAGATGGAGCGGAACCCTAAAAGCATCTCTCAGTTCGGATTGCAGGCTGAAACTCGCCTGCA
>MG|5|V8|R|11|99.22|Firmicutes|Clostridia|Clostridiales|Veillonellaceae|Megamonas|hypermegale|
TGCAGGCGAGTTTCAGCCTGCAATCCGAACTGAGAGATGCTTTTAGGGTTCCGCTCCATCTCGCGATTTCGCTTCCCTCTGTTCATCCCATTGTAGTACGTGTGTAGCCCAAGACGTAAGGGGCATGATGACTTGACGTCATCCCCGCCTTCCTCCGCGTTGTCCGCGGCAGTCTACTATGAGTTCCCACCTTTACGTGCTGGCAACATAGTATAGGGGGTTGCGCTCGTTGCGGGACTTAACCCAACATCTCACG
>MG|5|V8|R|22|98.83|Firmicutes|Clostridia|Clostridiales|Veillonellaceae|Megamonas|hypermegale|
TGCAGGCGAGTTTCAGCCTGCAATCCGAACTGAGAGATGCTTTTAGGGTTCCGCTCCATCTCGCGATTTCGCTTCCCTCTGTTCATCCCATTGTAGTACGTGTGTAGCCCAAGACGTAAGGGGCATGATGACTTGACGTCATCCCCGCCTTCCTCCGCGTTGTCCGCGGCAGTCTACTATGAGTTCCCACCTTAGCGTCTGGCAACATAGTATAGGGGTTGCGCTCGTTGCGGGACTTAACCCAACATCTCACG
>MG|5|V8|R|54|98.82|Firmicutes|Clostridia|Clostridiales|Veillonellaceae|Megamonas|hypermegale|
TGCAGGCGAGTTTCAGCCTGCAATCCGAACTGAGAGATGCTTTTAGGGTTCCGCTCCATCTCGCGATTTCGCTTCCCTCTGTTCATCCCATTGTAGTACGTGTGTAGCCCAAGACGTAAGGGGCATGATGACTTGACGTCATCCCCGCCTTCCTCCGCGTTGTCCGCGGCAGTCTACTATGAGTTCCCACCTTAGCGTGCTGGCAACATAGTATAGGGGTTGCGCTCGTTGCGGGACTTAACCCAACATCTCACG
>MG|5|V8|R|13|98.82|Firmicutes|Clostridia|Clostridiales|Veillonellaceae|Megamonas|hypermegale|
TGCAGGCGAGTTTCAGCCTGCAATCCGAACTGAGAGATGCTTTTAGGGTTCCGCTCCATCTCGCGATTTCGCTTCCCTCTGTTCATCCCATTGTAGTACGTGTGTAGCCCAAGACGTAAGGGGCATGATGACTTGACGTCATCCCCGCCTTCCTCCGCGTTGTCCGCGGCAGTCTACTATGAGTTCCCACCTTTACGTGCTGGTAACATAGGATAGGGGTTGCGCTCGTTGCGGGACTTAACCCAACATCTCACG
>MG|5|V8|R|23|98.43|Firmicutes|Clostridia|Clostridiales|Veillonellaceae|Megamonas|hypermegale|
TGCAGGCGAGTTTCAGCCTGCAATCCGAACTGAGAGATGCTTTTAGGGTTCCGCTCCATCTCGCGATTTTGCTTCCCTCTGTTCATCCCATTGTAGTACGTGTGTAGCCCAAGACGTAAGGGGCATGATGACTTGACGTCATCCCCGCCTTCCTCCGCGTTGTCCGCGGCAGTCTACTATGAGTTCCCACCATTGCGTGCTGGCAACATAGTATAGGGGTTGCGCTCGTTGCGGGACTTAACCCAACATCTCACG
>MG|5|V8|F|47|98.83|Firmicutes|Clostridia|Clostridiales|Veillonellaceae|Megamonas|hypermegale|
CGTGAGATGTTGGGTTAAGTCCCGCAACGAGCGCAACCCCTATACTATGTTGCCAGACGCTAAGGTGGGAACTCATAGTAGACTGCCGCGGACAACGCGGAGGAAGGCGGGGATGACGTCAAGTCATCATGCCCCTTACGTCTTGGGCTACACACGTACTACAATGGGATGAACAGAGGGAAGCGAAATCGCGAGATGGAGCGGAACCCTAAAAGCATCTCTCAGTTCGGATTGCAGGCTGAAACTCGCCTGCA
>MG|5|V8|F|40|98.43|Firmicutes|Clostridia|Clostridiales|Veillonellaceae|Megamonas|hypermegale|
CGTGAGATGTTGGGTTAAGTCCCGCAACGAGCGCAACCCCTATACTATGTTGCCAGCACGCAATGGTGGGAACTCATAGTAGACTGCCGCGGACAACGCGGAGGAAGGCGGGGATGACGTCAAGTCATCATGCCCCTTACGTCTTGGGCTACACACGTACTACAATGGGATGAACAGAGGGAAGCAAAATCGCGAGATGGAGCGGAACCCTAAAAGCATCTCTCAGTTCGGATTGCAGGCTGAAACTCGCCTGCA
>MG|5|V8|F|16|98.83|Firmicutes|Clostridia|Clostridiales|Veillonellaceae|Megamonas|hypermegale|
CGTGAGATGTTGGGTTAAGTCCCGCAACGAGCGCAACCCCCCTATACTATGTTGCCAGCACGTAAAGGTGGGAACTCATAGTAGACTGCCGCGGACAACGCGGAGGAAGGCGGGGATGACGTCAAGTCATCATGCCCCTTACGTCTTGGGCTACACACGTACTACAATGGGATGAACAGAGGGAAGCGAAATCGCGAGATGGAGCGGAACCCTAAAAGCATCTCTCAGTTCGGATTGCAGGCTGAAACTCGCCTGCA
>MG|5|V8|R|14|98.83|Firmicutes|Clostridia|Clostridiales|Veillonellaceae|Megamonas|hypermegale|
TGCAGGCGAGTTTCAGCCTGCAATCCGAACTGAGAGATGCTTTTAGGGTTCCGCTCCATCTCGCGATTTCGCTTCCCTCTGTTCATCCCATTGTAGTACGTGTGTAGCCCAAGACGTAAGGGGCATGATGACTTGACGTCATCCCCGCCTTCCTCCGCGTTGTCCGCGGCAGTCTACTATGAGTTCCCACCTTTACGTGCTGGCAACATAGTATAGGGGGGTTGCGCTCGTTGCGGGACTTAACCCAACATCTCACG
>MG|5|V8|F|62|98.82|Firmicutes|Clostridia|Clostridiales|Veillonellaceae|Megamonas|hypermegale|
CGTGAGATGTTGGGTTAAGTCCCGCAACGAGCGCAACCCCTATACTATGTTGCCAGCACGCTAAGGTGGGAACTCATAGTAGACTGCCGCGGACAACGCGGAGGAAGGCGGGGATGACGTCAAGTCATCATGCCCCTTACGTCTTGGGCTACACACGTACTACAATGGGATGAACAGAGGGAAGCGAAATCGCGAGATGGAGCGGAACCCTAAAAGCATCTCTCAGTTCGGATTGCAGGCTGAAACTCGCCTGCA
>MG|5|V8|F|10|98.82|Firmicutes|Clostridia|Clostridiales|Veillonellaceae|Megamonas|hypermegale|
CGTGAGATGTTGGGTTAAGTCCCGCAACGAGCGCAACCCCTATACTATGTTGCCAGCACGTAAAGGTGGGAACTCATAGTAGACTGCCGCGGACAACGCGGAGGAAGGCGGGGATGACGTCAAGTCATCATGCCCCTTACGTCTTGGGCTACACACGTACTACAATGGGATGAACAGAGGGAAGCGAAATCGCGAGATGGAGCGGAACCCTAAAAGCATCTCTCAGTTCGGATTGCAGGCTGCAACCCGCCTGCA
>MG|5|V8|F|30|98.82|Firmicutes|Clostridia|Clostridiales|Veillonellaceae|Megamonas|hypermegale|
CGTGAGATGTTGGGTTAAGTCCCGCAACGAGCGCAACCCCTATCCTATGTTACCAGCACGTAAAGGTGGGAACTCATAGTAGACTGCCGCGGACAACGCGGAGGAAGGCGGGGATGACGTCAAGTCATCATGCCCCTTACGTCTTGGGCTACACACGTACTACAATGGGATGAACAGAGGGAAGCGAAATCGCGAGATGGAGCGGAACCCTAAAAGCATCTCTCAGTTCGGATTGCAGGCTGAAACTCGCCTGCA
>MG|5|V8|F|29|99.19|Firmicutes|Clostridia|Clostridiales|unclassified Clostridiales|Flavonifractor|plautii|
CGTGAGATGTTGGGTTAAGTCCCGCAACGAGCGCAACCCTTATTGTTAGTTGCTACGCAAGAGCACTCTAGCGAGACTGCCGTTGACAAAACGGAGGAAGGTGGGGACGACGTCAAATCATCATGCCCCTTATGTCCTGGGCCACACACGTACTACAATGGTGGTTAACAGAGGGAGGCAATACCGCGAGGTGGAGCAAACCCCTAAAAGCCATCCCAGTTCGGATTGCAGGCTGCAACCCGCCTGCA
>MG|5|V8|R|20|99.19|Firmicutes|Clostridia|Clostridiales|unclassified Clostridiales|Flavonifractor|plautii|
TGCAGGCGGGTTGCAGCCTGCAATCCGAACTGGGATGGCTTTTAGGGGTTTGCTCCACCTCGCGGTATTGCCTCCCTCTGTTAACCACCATTGTAGTACGTGTGTGGCCCAGGACATAAGGGGCATGATGATTTGACGTCGTCCCCACCTTCCTCCGTTTTGTCAACGGCAGTCTCGCTAGAGTGCTCTTGCGTAGCAACTAACAATAAGGGTTGCGCTCGTTGCGGGACTTAACCCAACATCTCACG
>MG|5|V8|F|21|99.59|Firmicutes|Clostridia|Clostridiales|unclassified Clostridiales|Flavonifractor|plautii|
CGTGAGATGTTGGGTTAAGTCCCGCAACGAGCGCAACCCTTATTGTTAGTTGCTACGCAAGAGCACTCTAGCGAGACTGCCGTTGACAAAACGGAGGAAGGTGGGGACGACGTCAAATCATCATGCCCCTTATGTCCTGGGCTACACACGTACTACAATGGTGGTTAACAGAGGGAGGCAATACCGCGAGGTGGAGCAAATCCCTAAAAGCCATCCCAGTTCGGATTGCAGGCTGAAACCCGCCTGCA
>MG|5|V8|F|26|99.19|Firmicutes|Clostridia|Clostridiales|unclassified Clostridiales|Pseudoflavonifractor|capillosus|
CGTGAGATGTTGGGTTAAGTCCCGCAACGAGCGCAACCCTTATTGTTAGTTGCTACGCAAGAGCACTCTAGCGAGACTGCCGTTGACAAAACGGAGGAAGGTGGGGACGACGTCAAATCATCATGCCCCTTATGTCCTGGGCCACACACGTACTACAATGGTGGTCAACAGAGGGAAGCAATGCCGCGAGGCGGAGCAAATCCCTAAAAGCCATCCCAGTTCGGATTGCAGGCTGAAACCCGCCTGTA
>MG|5|V8|F|10|98.39|Firmicutes|Clostridia|Clostridiales|unclassified Clostridiales|Pseudoflavonifractor|capillosus|
CGTGAGATGTTGGGTTAAGTCCCGCAACGAGCGCAACCCTTATTGTTAGTTGCTACGCAAGAGCACTCTAGCGAGACTGCCGTTGACAAAACGGAGGAAGGTGGGGACGACGTCAAATCATCATGCCCCTTATGTCCTGGGCCACACACGTACTACAATGGCGGTCAACAGAGGGAAGCAAAGCCGCGAGGTGGAGCAAATCCCTAAAAGCCGTCCCAGTTCGGATTGCAGGCTGAAACCCGCCTGTA
>MG|5|V8|R|10|100.0|Firmicutes|Erysipelotrichia|Erysipelotrichales|Erysipelotrichaceae|Eubacterium|cylindroides|
TGAAGTCGGGTTGCAGACTTCAATCCGAACTGAGACGCACTTTGCGAGATTCGCCTGCCCTCACGGGTTCGCTGCTCTTTGTATGCGCCATTGTAGTACGTGTGTAGCCCAGGCCATAAGGGGCATGATGATTTGACGTCATCCCCACCTTCCTCCGGTTTGTCACCGGCAGTCTGATATGAGTCCTCATCTTACTGGTAGTAACATATCACAAGGGTTGCGCTCGTTGCGGGACTTAACCCAACATCTCACG
>MG|5|V8|F|33|100.0|Firmicutes|Erysipelotrichia|Erysipelotrichales|Erysipelotrichaceae|Eubacterium|cylindroides|
CGTGAGATGTTGGGTTAAGTCCCGCAACGAGCGCAACCCTTGTGATATGTTACTACCAGTAAGATGAGGACTCATATCAGACTGCCGGTGACAAACCGGAGGAAGGTGGGGATGACGTCAAATCATCATGCCCCTTATGGCCTGGGCTACACACGTACTACAATGGCGCATACAAAGAGCAGCGAACCCGTGAGGGCAGGCGAATCTCGCAAAGTGCGTCTCAGTTCGGATTGAAGTCTGCAACCCGACTTCA
>MG|5|V8|F|18|99.6|Firmicutes|Erysipelotrichia|Erysipelotrichales|Erysipelotrichaceae|Turicibacter|sanguinis|
CGTGAGATGTTGGGTTAAGTCCCGCAACGAGCGCAACCCCTGTCGTTAGTTGCCAGCATTCAGTTGGGGACTCTAACGAGACTGCAGTGACAAACTGGAGGAAGGTGGGGATGACGTCAAATCATCATGCCCCTTATGACCTGGGCTACACACGTGCTACAATGGTTGGTACAAAGAGAAGCGAAGCGGTGACGTGGAGCAAACCTCATAAAGCCAATCTCAGTTCGGATTGTAGGCTGCAACTCGCCTACA
>MG|5|V8|R|11|99.6|Firmicutes|Erysipelotrichia|Erysipelotrichales|Erysipelotrichaceae|Turicibacter|sanguinis|
TGTAGGCGAGTTGCAGCCTACAATCCGAACTGAGATTGGCTTTATGAGGTTTGCTCCACGTCACCGCTTCGCTTCTCTTTGTACCAACCATTGTAGCACGTGTGTAGCCCAGGTCATAAGGGGCATGATGATTGACGTCATCCCCACCTTCCTCCAGTTTGTCACTGGCAGTCTCGTTAGAGTCCCCAACTGAATGCTGGCAACTAACGACAGGGGTTGCGCTCGTTGCGGGACTTAACCCAACATCTCACG
>MG|5|V8|F|17|99.61|Firmicutes|Erysipelotrichia|Erysipelotrichales|Erysipelotrichaceae|Turicibacter|sanguinis|
CGTGAGATGTTGGGTTAAGTCCCGCAACGAGCGCAACCCCTGTCGTTAGTTGCCAGCATTCAGTTGGGGACTCTAACGAGACTGCCAGTGACAAACTGGAGGAAGGTGGGGATGACGTCAAATCATCATGCCCCTTATGACCTGGGCTACACACGTGCTACAATGGTTGGTACAAAGAGAAGCGAAGCGGTGACGTGGAGCAAACCTCATAAAGCCAATCGTCAGTTCGGATTGTAGGCTGCAACTCGCCTACA
>MG|5|V8|F|30|99.22|Firmicutes|Erysipelotrichia|Erysipelotrichales|Erysipelotrichaceae|Turicibacter|sanguinis|
CGTGAGATGTTGGGTTAAGTCCCGCAACGAGCGCAACCCCTGTCGTTAGTTGCCAGCATTCAGTTGGGGACTCTAACGAGACTGCCAGTGACAAACTGGAGGAAGGTGGGGATGACGGTCAAATCATCATGCCCCTTATGACCCTGGGCTACACACGTGCTACAATGGTTGGTACAAAGAGAAGCGAAGCGGTGACGTGGAGCAAACCTCATAAAGCCAATCTCAGTTCGGATTGTAGGCTGCAACTCGCCTACA
>MG|5|V8|F|16|99.22|Firmicutes|Erysipelotrichia|Erysipelotrichales|Erysipelotrichaceae|Turicibacter|sanguinis|
CGTGAGATGTTGGGTTAAGTCCCGCAACGAGCGCAACCCCTGTCGTTAGTTGCCAGCATTCAGTTGGGGACTCTAACGAGACTGCCAGTGACAAACTGGAGGAAGGGTGGGGATGACGGTCAAATCATCATGCCCCTTATGACCTGGGCTACACACGTGCTACAATGGTTGGTACAAAGAGAAGCGAAGCGGTGACGTGGAGCAAACCTCATAAAGCCAATCTCAGTTCGGATTGTAGGCTGCAACTCGCCTACA
>MG|5|V8|F|2209|100.0|Firmicutes|Erysipelotrichia|Erysipelotrichales|Erysipelotrichaceae|Turicibacter|sanguinis|
CGTGAGATGTTGGGTTAAGTCCCGCAACGAGCGCAACCCCTGTCGTTAGTTGCCAGCATTCAGTTGGGGACTCTAACGAGACTGCCAGTGACAAACTGGAGGAAGGTGGGGATGACGTCAAATCATCATGCCCCTTATGACCTGGGCTACACACGTGCTACAATGGTTGGTACAAAGAGAAGCGAAGCGGTGACGTGGAGCAAACCTCATAAAGCCAATCTCAGTTCGGATTGTAGGCTGCAACTCGCCTACAG
>MG|5|V8|R|12|99.22|Firmicutes|Erysipelotrichia|Erysipelotrichales|Erysipelotrichaceae|Turicibacter|sanguinis|
TGTAGGCGAGTTGCAGCCTACAATCCGAACTGAGATTGGCTTTATGAGGTTTGCTCCACGTCACCGCTTCGCTTCTCTTTGTACCAACCATTGTAGCACGTGTGTAGCCCAGGGTCATAAGGGGCATGATGATTTGACCGTCATCCCCACCTTCCTCCAGTTTGTCACTGGCAGTCTCGTTAGAGTCCCCAACTGAATGCTGGCAACTAACGACAGGGGTTGCGCTCGTTGCGGGACTTAACCCAACATCTCACG
>MG|5|V8|R|18|99.61|Firmicutes|Erysipelotrichia|Erysipelotrichales|Erysipelotrichaceae|Turicibacter|sanguinis|
TGTAGGCGAGTTGCAGCCTACAATCCGAACTGAGATTGGCTTTATGAGGTTTGCTCCACGTCACCGCTTCGCTTCTCTTTGTACCAACCATTGTAGCACGTGTGTAGCCCAGGGTCATAAGGGGCATGATGATTTGACGTCATCCCCACCTTCCTCCAGTTTGTCACTGGCAGTCTCGTTAGAGTCCCCAACTGAATGCTGGCAACTAACGACAGGGGTTGCGCTCGTTGCGGGACTTAACCCAACATCTCACG
>MG|5|V8|F|11|99.6|Firmicutes|Erysipelotrichia|Erysipelotrichales|Erysipelotrichaceae|Turicibacter|sanguinis|
CGTGAGATGTTGGGTTAAGTCCCGCAACGAGCGCAACCCCTGTCGTTAGTTGCCAGCATTCAGTTGGGGACTCTAACGAGACTGCCAGTGACAAACTGGAGGAAGGTGGGGATGACGTCAAATCATCATGCCCCTTATGACCTGGGCTACACACGTGCTACAATGGTTGGTACAAAGAGAAGCGAAGCGGTGACGTGGAGCAAACCTCATAAAGCCAATCTCAGTTCGGATTGTAGGCTGCAACCCGCCTGCG
>MG|5|V8|R|15|99.61|Firmicutes|Erysipelotrichia|Erysipelotrichales|Erysipelotrichaceae|Turicibacter|sanguinis|
TGTAGGCGAGTTGCAGCCTACAATCCGAACTGAGATTGGCTTTATCGAGGTTTGCTCCACGTCACCGCTTCGCTTCTCTTTGTACCAACCATTGTAGCACGTGTGTAGCCCAGGTCATAAGGGGCATGATGATTTGACGTCATCCCCACCTTCCTCCAGTTTGTCACTGGCAGTCTCGTTAGAGTCCCCAACTGAATGCTGGCAACTAACGACAGGGGTTGCGCTCGTTGCGGGACTTAACCCAACATCTCACG
>MG|5|V8|F|21|99.6|Firmicutes|Erysipelotrichia|Erysipelotrichales|Erysipelotrichaceae|Turicibacter|sanguinis|
CGTGAGATGTTGGGTTAAGTCCCGCAACGAGCGCAACCCCTGTCGTTAGTTGCCAGCATTCAGTTGGGGACTCTAACGAGACTGCCAGTGACAACTGGAGGAAGGTGGGGATGACGTCAAATCATCATGCCCCTTATGACCTGGGCTACACACGTGCTACAATGGTTGGTACAAAGAGAAGCGAAGCGGTGACGTGGAGCAAACCTCATAAAGCCAATCTCAGTTCGGATTGTAGGCTGCAACTCGCCTACA
>MG|5|V8|R|10|99.61|Firmicutes|Erysipelotrichia|Erysipelotrichales|Erysipelotrichaceae|Turicibacter|sanguinis|
TGTAGGCGAGTTGCAGCCTACAATCCGAACTGAGATTGGCTTTATGAGGTTTGCTCCACGTCACCAGCTTCGCTTCTCTTTGTACCAACCATTGTAGCACGTGTGTAGCCCAGGTCATAAGGGGCATGATGATTTGACGTCATCCCCACCTTCCTCCAGTTTGTCACTGGCAGTCTCGTTAGAGTCCCCAACTGAATGCTGGCAACTAACGACAGGGGTTGCGCTCGTTGCGGGACTTAACCCAACATCTCACG
>MG|5|V8|R|17|99.61|Firmicutes|Erysipelotrichia|Erysipelotrichales|Erysipelotrichaceae|Turicibacter|sanguinis|
TGTAGGCGAGTTGCAGCCTACAATCCGAACTGAGATTGGCTTTATGAGGTTTGCTCCACTGTCACCGCTTCGCTTCTCTTTGTACCAACCATTGTAGCACGTGTGTAGCCCAGGTCATAAGGGGCATGATGATTTGACGTCATCCCCACCTTCCTCCAGTTTGTCACTGGCAGTCTCGTTAGAGTCCCCAACTGAATGCTGGCAACTAACGACAGGGGTTGCGCTCGTTGCGGGACTTAACCCAACATCTCACG
>MG|5|V8|F|33|99.61|Firmicutes|Erysipelotrichia|Erysipelotrichales|Erysipelotrichaceae|Turicibacter|sanguinis|
CGTGAGATGTTGGGTTAAGTCCCGCAACGAGCGCAACCCCTGTCGTTAGTTGCCAGCATTCAGTTGGGGACTCTAACGAGACTGCCAGTGACAAACTGGAGGAAGGTGGGGATGACGTCAAATCATCATGCCCCTTATGACCTGGGCTACACACGTGCTACAATGGTTGGTACAAAGAGAAGCGAAGCTGGTGACGTGGAGCAAACCTCATAAAGCCAATCTCAGTTCGGATTGTAGGCTGCAACTCGCCTACA
>MG|5|V8|F|10|99.61|Firmicutes|Erysipelotrichia|Erysipelotrichales|Erysipelotrichaceae|Turicibacter|sanguinis|
CGTGAGATGTTGGGTTAAGTCCCGCAACGAGCGCAACCCCTGTCGTTAGTTGCCAGCATTCAGTTGGGGACTCTAACGAGACTGCCAGTGACAAAACTGGAGGAAGGTGGGGATGACGTCAAATCATCATGCCCCTTATGACCTGGGCTACACACGTGCTACAATGGTTGGTACAAAGAGAAGCGAAGCGGTGACGTGGAGCAAACCTCATAAAGCCAATCTCAGTTCGGATTGTAGGCTGCAACTCGCCTACA
>MG|5|V8|F|16|99.61|Firmicutes|Erysipelotrichia|Erysipelotrichales|Erysipelotrichaceae|Turicibacter|sanguinis|
CGTGAGATGTTGGGTTAAGTCCCGCAACGAGCGCAACCCCTGTCGTTAGTTGCCAGCATTCAGTTGGGGACTCTAACGAGACTGCCAGTGACAAACTGGAGGAAGGTGGGGATGACGTCAAATCATCATGCCCCTTATGACCTGGGCTACACACGTGCTACAATGGTTGGTACAAAGAGAAGCGAAGCGGTGACGTGGAGCAAACCTCATAAAGCCAATCTCAAGTTCGGATTGTAGGCTGCAACTCGCCTACA
>MG|5|V8|R|11|99.61|Firmicutes|Erysipelotrichia|Erysipelotrichales|Erysipelotrichaceae|Turicibacter|sanguinis|
TGTAGGCGAGTTGCAGCCTACAATCCGAACTGAGATTGGCTTTATGAGGTTTGCTCCACGTCACCGCTTCGCTTCTCTTTGTACCAACCATTGTAGCACGTGTGTAGCCCAGGTCATAAGGGGCATGATGATTTGACGTCATCCCCACCTTCCTCCAGTTTGTCACTGGCAGTCTCGTTAGAGTCCCCAACTGAATGCTGGCAACTAACGACAGGGGTTGCGCTCGTTGCGGGGACTTAACCCAACATCTCACG
>MG|5|V8|F|13|99.6|Firmicutes|Erysipelotrichia|Erysipelotrichales|Erysipelotrichaceae|Turicibacter|sanguinis|
TGTGAAATGTTGGGTTAAGTCCCGCAACGAGCGCAACCCCTGTCGTTAGTTGCCAGCATTCAGTTGGGGACTCTAACGAGACTGCCAGTGACAAACTGGAGGAAGGTGGGGATGACGTCAAATCATCATGCCCCTTATGACCTGGGCTACACACGTGCTACAATGGTTGGTACAAAGAGAAGCGAAGCGGTGACGTGGAGCAAACCTCATAAAGCCAATCTCAGTTCGGATTGTAGGCTGCAACTCGCCTACA
>MG|5|V8|F|10|99.6|Firmicutes|Erysipelotrichia|Erysipelotrichales|Erysipelotrichaceae|Turicibacter|sanguinis|
CGTGAGATGTTGGGTTAAGTCCCGCAACGAGCGCAACCCTTGTCGTTAGTTGCCAGCATTCAGTTGGGGACTCTAACGAGACTGCCAGTGACAAACTGGAGGAAGGTGGGGATGACGTCAAATCATCATGCCCCTTATGACCTGGGCTACACACGTGCTACAATGGTTGGTACAAAGAGAAGCGAAGCGGTGACGTGGAGCAAACCTCATAAAGCCAATCTCAGTTCGGATTGTAGGCTGCAACTCGCCTACA
>MG|5|V8|R|10|99.61|Firmicutes|Erysipelotrichia|Erysipelotrichales|Erysipelotrichaceae|Turicibacter|sanguinis|
TGTAGGCGAGTTGCAGCCTACAATCCGAACTGAGATTGGCTTTATGAGGTTTGCTCCACGTCACCGCTTCGCTTCTCTTTGTACCAACCATTGTAGCACGTGTGTAGCCCAGGTCATAAGGGGCATGATGATTTGACGTCATCCCCACCTTCCTCCAGTTTGTCACTGGCAGTCTCGTTAGAGTCCCCCAACTGAATGCTGGCAACTAACGACAGGGGTTGCGCTCGTTGCGGGACTTAACCCAACATCTCACG
>MG|5|V8|F|32|99.61|Firmicutes|Erysipelotrichia|Erysipelotrichales|Erysipelotrichaceae|Turicibacter|sanguinis|
CGTGAGATGTTGGGTTAAGTCCCGCAACGAGCGCAACCCCTGTCGTTAGTTGCCAGCATTCAGTTGGGGACTCTAACGAGACTGCCAGTGACAAACTGGAGGAAGGTGGGGATGACGTCAAATCATCATGCCCCTTATGACCCTGGGCTACACACGTGCTACAATGGTTGGTACAAAGAGAAGCGAAGCGGTGACGTGGAGCAAACCTCATAAAGCCAATCTCAGTTCGGATTGTAGGCTGCAACTCGCCTACA
>MG|5|V8|F|50|99.6|Firmicutes|Erysipelotrichia|Erysipelotrichales|Erysipelotrichaceae|Turicibacter|sanguinis|
CGTGAGATGTTGGGTTAAGTCCCGCAACGAGCGCAACCCCTGTCGTTAGTTGCCAGCATTCAGTTGGGGACTCTAACGAGACTGCCAGTGACAAACTGGAGGAAGGTGGGGATGACGTCAAATCATCATGCCCCTTATGACCTGGGCTACACACGTGCTACAATGGTTGGTACAAAGAGAAGCGAAGTGGTGACGTGGAGCAAACCTCATAAAGCCAATCTCAGTTCGGATTGTAGGCTGCAACTCGCCTACA
>MG|5|V8|F|15|99.61|Firmicutes|Erysipelotrichia|Erysipelotrichales|Erysipelotrichaceae|Turicibacter|sanguinis|
CGTGAGATGTTGGGTTAAGTCCCGCAACGAGCGCAACCCCTGTCGTTAGTTGCCAGCATTCAGTTGGGGACTCTAACGAGACTGCCGAGTGACAAACTGGAGGAAGGTGGGGATGACGTCAAATCATCATGCCCCTTATGACCTGGGCTACACACGTGCTACAATGGTTGGTACAAAGAGAAGCGAAGCGGTGACGTGGAGCAAACCTCATAAAGCCAATCTCAGTTCGGATTGTAGGCTGCAACTCGCCTACA
>MG|5|V8|R|10|100.0|Firmicutes|Erysipelotrichia|Erysipelotrichales|Erysipelotrichaceae|Turicibacter|sanguinis|
TGCAGGCGAGTTGCAGCCTACAATCCGAACTGAGATTGGCTTTATGAGGTTTGCTCCACGTCACCGCTTCGCTTCTCTTTGTACCAACCATTGTAGCACGTGTGTAGCCCAGGTCATAAGGGGCATGATGATTTGACGTCATCCCCACCTTCCTCCAGTTTGTCACTGGCAGTCTCGTTAGAGTCCCCAACTGAATGCTGGCAACTAACGACAGGGGTTGCGCTCGTTGCGGGACTTAACCCAACATCTCACG
>MG|5|V8|F|25|99.61|Firmicutes|Erysipelotrichia|Erysipelotrichales|Erysipelotrichaceae|Turicibacter|sanguinis|
CGTGAGATGTTGGGTTAAGTCCCGCAACGAGCGCAACCCCTGTCGTTAGTTGCCAGCATTCAGTTGGGGGACTCTAACGAGACTGCCAGTGACAAACTGGAGGAAGGTGGGGATGACGTCAAATCATCATGCCCCTTATGACCTGGGCTACACACGTGCTACAATGGTTGGTACAAAGAGAAGCGAAGCGGTGACGTGGAGCAAACCTCATAAAGCCAATCTCAGTTCGGATTGTAGGCTGCAACTCGCCTACA
>MG|5|V8|R|27|99.6|Firmicutes|Erysipelotrichia|Erysipelotrichales|Erysipelotrichaceae|Turicibacter|sanguinis|
TGTAGGCGAGTTGCAGCCTACAATCCGAACTGAGATTGGCTTTATGAGGTTTGCTCCACGTCACCACTTCGCTTCTCTTTGTACCAACCATTGTAGCACGTGTGTAGCCCAGGTCATAAGGGGCATGATGATTTGACGTCATCCCCACCTTCCTCCAGTTTGTCACTGGCAGTCTCGTTAGAGTCCCCAACTGAATGCTGGCAACTAACGACAGGGGTTGCGCTCGTTGCGGGACTTAACCCAACATCTCACG
>MG|5|V8|F|18|99.6|Firmicutes|Erysipelotrichia|Erysipelotrichales|Erysipelotrichaceae|Turicibacter|sanguinis|
CGTGAGATGTTGGGTTAAGTCCCGCAACGAGCGCAACCCCTGTCGTTAGTTGCCAGCATTCAGTTGGGGACTCTAACGAGACTGCCAGTGACAAACTGGAGGAAGGTGGGGATGACGTCAAATCATCATGCCCCTTATGACCTGGGCTACACACGTGCTACAATGGTTGGTACAAGAGAAGCGAAGCGGTGACGTGGAGCAAACCTCATAAAGCCAATCTCAGTTCGGATTGTAGGCTGCAACTCGCCTACA
>MG|5|V8|F|15|99.22|Firmicutes|Erysipelotrichia|Erysipelotrichales|Erysipelotrichaceae|Turicibacter|sanguinis|
CGTGAGATGTTGGGTTAAGTCCCGCAACGAGCGCAACCCCTGTCGTTAGTTGCCAGCATTCAGTTGGGGACTCTAACGAGACTGCCAGTGACAAACTGGAGGAAGGTGGGGATGACGTCAAATCATCATGCCCCTTATGACCTGGGCTACACACGTGCTACAATGGTTGGTACAAAGAGAAGCGAAGCGGTGACGTGGAGCAAACCTCGATAAAGCCAATCTCAGTTCGGATTGATAGGCTGCAACTCGCCTACA
>MG|5|V8|R|17|99.61|Firmicutes|Erysipelotrichia|Erysipelotrichales|Erysipelotrichaceae|Turicibacter|sanguinis|
TGTAGGCGAGTTGCAGCCTACAATCCGAACTGAGATTGGCTTTATGAGGTTTGCTCCACGTCACCGCTTCGCTTCTCTTTGTACCAACCATTGTAGCACGTGTGTAGCCCAGGTCATAAGGGGCATGATGATTTGACGTCATCCCCACCCTTCCTCCAGTTTGTCACTGGCAGTCTCGTTAGAGTCCCCAACTGAATGCTGGCAACTAACGACAGGGGTTGCGCTCGTTGCGGGACTTAACCCAACATCTCACG
>MG|5|V8|F|12|99.6|Firmicutes|Erysipelotrichia|Erysipelotrichales|Erysipelotrichaceae|Turicibacter|sanguinis|
CGTGAGATGTTGGGTTAAGTCCCGCAACGAGCGCAACCCCTGTCGTTAGTTGCCAGCATTCAGTTGGGGACTCTAGCGAGACTGCCAGTGACAAACTGGAGGAAGGTGGGGATGACGTCAAATCATCATGCCCCTTATGACCTGGGCTACACACGTGCTACAATGGTTGGTACAAAGAGAAGCGAAGCGGTGACGTGGAGCAAACCTCATAAAGCCAATCTCAGTTCGGATTGTAGGCTGCAACTCGCCTACA
>MG|5|V8|R|1034|100.0|Firmicutes|Erysipelotrichia|Erysipelotrichales|Erysipelotrichaceae|Turicibacter|sanguinis|
TGTAGGCGAGTTGCAGCCTACAATCCGAACTGAGATTGGCTTTATGAGGTTTGCTCCACGTCACCGCTTCGCTTCTCTTTGTACCAACCATTGTAGCACGTGTGTAGCCCAGGTCATAAGGGGCATGATGATTTGACGTCATCCCCACCTTCCTCCAGTTTGTCACTGGCAGTCTCGTTAGAGTCCCCAACTGAATGCTGGCAACTAACGACAGGGGTTGCGCTCGTTGCGGGACTTAACCCAACATCTCACG
>MG|5|V8|F|20|99.22|Firmicutes|Erysipelotrichia|Erysipelotrichales|Erysipelotrichaceae|Turicibacter|sanguinis|
CGTGAGATGTTGGGTTAAGTCCCGCAACGAGCGCAACCCCTGTCGTTAGTTGCCAGCATTCAGTTGGGGACTCTAACGAGACTGCCAGTGACAAACTGGAGGAAGGTGGGGATGACGTCAAATCATCATGCCCCTTATGACCTGGGCTACACACGTGCTACAATGGTTGGTACAAAGAGAAGCGAAGCTGGTGACGTGGAGCAAACCTCATAAAGCCAATCTCAGTTCGGATTGATAGGCTGCAACTCGCCTACAG
>MG|5|V8|R|68|99.6|Firmicutes|Erysipelotrichia|Erysipelotrichales|Erysipelotrichaceae|Turicibacter|sanguinis|
TGTAGGCGAGTTGCAGCCTACAATCCGAACTGAGATTGGCTTTATGAGGTTGCTCCACGTCACCGCTTCGCTTCTCTTTGTACCAACCATTGTAGCACGTGTGTAGCCCAGGTCATAAGGGGCATGATGATTTGACGTCATCCCCACCTTCCTCCAGTTTGTCACTGGCAGTCTCGTTAGAGTCCCCAACTGAATGCTGGCAACTAACGACAGGGGTTGCGCTCGTTGCGGGACTTAACCCAACATCTCACG
>MG|5|V8|F|40|99.61|Firmicutes|Erysipelotrichia|Erysipelotrichales|Erysipelotrichaceae|Turicibacter|sanguinis|
CGTGAGATGTTGGGTTAAGTCCCGCAACGAGCGCAACCCCTGTCGTTAGTTGCCAGCATTCAGTTGGGGACTCTAACGAGACTGCCAGTGACAAACTGGAGGAAGGGTGGGGATGACGTCAAATCATCATGCCCCTTATGACCTGGGCTACACACGTGCTACAATGGTTGGTACAAAGAGAAGCGAAGCGGTGACGTGGAGCAAACCTCATAAAGCCAATCTCAGTTCGGATTGTAGGCTGCAACTCGCCTACA
>MG|5|V8|F|24|99.6|Firmicutes|Erysipelotrichia|Erysipelotrichales|Erysipelotrichaceae|Turicibacter|sanguinis|
CGTGAGATGTTGGGTTAAGTCCCGCAACGAGCGCAACCCCTGTCGTTAGTTGCCAGCATTCAGTTGGGGACTCTAACGAGACTGCCAGTGACAAACTGGAGGAAGGTGGGGATGACGTCAAATCATCATGCCCTTATGACCTGGGCTACACACGTGCTACAATGGTTGGTACAAAGAGAAGCGAAGCGGTGACGTGGAGCAAACCTCATAAAGCCAATCTCAGTTCGGATTGTAGGCTGCAACTCGCCTACA
>MG|5|V8|F|26|99.61|Firmicutes|Erysipelotrichia|Erysipelotrichales|Erysipelotrichaceae|Turicibacter|sanguinis|
CGTGAGATGTTGGGTTAAGTCCCGCAACGAGCGCAACCCCTGTCGTTAGTTGCCAGCATTCAGTTGGGGACTCTAACGAGACTGCCAGTGACAAACTGGAGGAAGGTGGGGATGACGTCAAATCATCATGCCCCTTATGACCTGGGCTACACACGTGCTACAATGGTTGGTACAAAGAGAAGCGAAGCGGTGACGTGGAGCAAACCTCGATAAAGCCAATCTCAGTTCGGATTGTAGGCTGCAACTCGCCTACA
>MG|5|V8|F|15|99.6|Firmicutes|Erysipelotrichia|Erysipelotrichales|Erysipelotrichaceae|Turicibacter|sanguinis|
CGTGAGATGTTGGGTTAAGTCCCGCAACGAGCGCAACCCCTGTCGTTAGTTGCCAGCATTCAGTTGGGGACTCTAACGAGACTGCCAGTGACAAACTGGAGGAAGGTGGGGATGACGTCAATCATCATGCCCCTTATGACCTGGGCTACACACGTGCTACAATGGTTGGTACAAAGAGAAGCGAAGCGGTGACGTGGAGCAAACCTCATAAAGCCAATCTCAGTTCGGATTGTAGGCTGCAACTCGCCTACA
>MG|5|V8|R|12|99.61|Firmicutes|Erysipelotrichia|Erysipelotrichales|Erysipelotrichaceae|Turicibacter|sanguinis|
TGTAGGCGAGTTGCAGCCTACAATCCGAACTGAGATTGGCTTTATGAGGTTTGCTCCACGTCACCGCTTCGCTTCTCTTTGTACCAACCATTGTAGCACGTGTGTAGCCCAGGTCATAAGGGGCATGATGATTTTGACGTCATCCCCACCTTCCTCCAGTTTGTCACTGGCAGTCTCGTTAGAGTCCCCAACTGAATGCTGGCAACTAACGACAGGGGTTGCGCTCGTTGCGGGACTTAACCCAACATCTCACG
>MG|5|V8|F|30|99.61|Firmicutes|Erysipelotrichia|Erysipelotrichales|Erysipelotrichaceae|Turicibacter|sanguinis|
CGTGAGATGTTGGGTTAAGTCCCGCAACGAGCGCAACCCCTGTCGTTAGTTGCCAGCATTCAGTTGGGGACTCTAACGAGACTGCCAGTGACAAACTGGAGGAAGGTGGGGATGACGTCAAATCATCATGCCCCTTATGACCTGGGCTACACACGTGCTACAATGGTTGGTACAAAGAGAAGCGAAGCGGTGACAGTGGAGCAAACCTCATAAAGCCAATCTCAGTTCGGATTGTAGGCTGCAACTCGCCTACA
>MG|5|V8|F|21|99.61|Firmicutes|Erysipelotrichia|Erysipelotrichales|Erysipelotrichaceae|Turicibacter|sanguinis|
CGTGAGATGTTGGGTTAAGTCCCCGCAACGAGCGCAACCCCTGTCGTTAGTTGCCAGCATTCAGTTGGGGACTCTAACGAGACTGCCAGTGACAAACTGGAGGAAGGTGGGGATGACGTCAAATCATCATGCCCCTTATGACCTGGGCTACACACGTGCTACAATGGTTGGTACAAAGAGAAGCGAAGCGGTGACGTGGAGCAAACCTCATAAAGCCAATCTCAGTTCGGATTGTAGGCTGCAACTCGCCTACA
>MG|5|V8|F|35|99.61|Firmicutes|Erysipelotrichia|Erysipelotrichales|Erysipelotrichaceae|Turicibacter|sanguinis|
CGTGAGATGTTGGGTTAAGTCCCGCAACGAGCGCAACCCCTGTCGTTAGTTGCCAGCATTCAGTTGGGGACTCTAACGAGACTGCCAGTGACAAACTGGAGGAAGGTGGGGATGACGTCAAAATCATCATGCCCCTTATGACCTGGGCTACACACGTGCTACAATGGTTGGTACAAAGAGAAGCGAAGCGGTGACGTGGAGCAAACCTCATAAAGCCAATCTCAGTTCGGATTGTAGGCTGCAACTCGCCTACA
>MG|5|V8|F|96|99.61|Firmicutes|Erysipelotrichia|Erysipelotrichales|Erysipelotrichaceae|Turicibacter|sanguinis|
CGTGAGATGTTGGGTTAAGTCCCGCAACGAGCGCAACCCCTGTCGTTAGTTGCCAGCATTCAGTTGGGGACTCTAACGAGACTGCCAGTGACAAACTGGAGGAAGGTGGGGATGACGTCAAATCATCATGCCCCTTATGACCTGGGCTACACACGTGCTACAATGGTTGGTACAAAGAGAAGCGAAGCGGTGACGTGGAGCAAACCTCATAAAGCCAATCTCAGTTCGGATTGATAGGCTGCAACTCGCCTACAT
>MG|5|V8|R|56|99.61|Firmicutes|Erysipelotrichia|Erysipelotrichales|Erysipelotrichaceae|Turicibacter|sanguinis|
TGTAGGCGAGTTGCAGCCTATCAATCCGAACTGAGATTGGCTTTATGAGGTTTGCTCCACGTCACCGCTTCGCTTCTCTTTGTACCAACCATTGTAGCACGTGTGTAGCCCAGGTCATAAGGGGCATGATGATTTGACGTCATCCCCACCTTCCTCCAGTTTGTCACTGGCAGTCTCGTTAGAGTCCCCAACTGAATGCTGGCAACTAACGACAGGGGTTGCGCTCGTTGCGGGACTTAACCCAACATCTCACG
>MG|5|V8|F|19|99.61|Firmicutes|Erysipelotrichia|Erysipelotrichales|Erysipelotrichaceae|Turicibacter|sanguinis|
CGTGAGATGTTGGGTTAAGTCCCGCAACGAGCGCAACCCCTGTCGTTAGTTGCCAGCATTCAGTTGGGGACTCTAACGAGACTGCCAGTGACAAACTGGAGGAAGGTGGGGGATGACGTCAAATCATCATGCCCCTTATGACCTGGGCTACACACGTGCTACAATGGTTGGTACAAAGAGAAGCGAAGCGGTGACGTGGAGCAAACCTCATAAAGCCAATCTCAGTTCGGATTGTAGGCTGCAACTCGCCTACA
>MG|5|V8|F|32|99.21|Firmicutes|Erysipelotrichia|Erysipelotrichales|Erysipelotrichaceae|Turicibacter|sanguinis|
CGTGAGATGTTGGGTTAAGTCCCGCAACGAGCGCAACCCCTGTCGTTAGTTGCCAGCATTCAGTTGGGGACTCTAACGAGACTGCCAGTGACAAACTGGAGGAAGGTGGGGATGACGTCAAATCATCATGCCCCTTATGACCTGGGCTACACACGTGCTACAATGGTTGGTACAAAGAGAAGCGAAGCGGTGACAGTGGAGCAAACCTCATAAAGCCATCTCAGTTCGGATTGTAGGCTGCAACTCGCCTACA
>MG|5|V8|F|10|99.22|Firmicutes|Erysipelotrichia|Erysipelotrichales|Erysipelotrichaceae|Turicibacter|sanguinis|
CGTGAGATGTTGGGTTAAGTCCCGCAACGAGCGCAACCCCTGTCGTTAGTTGCCAGCATTCAGTTGGGGACTCTAACGAGACTGCCAGTGACAAACTGGAGGAAGGTGGGGATGACGGTCAAATCATCATGACCCCTTATGACCTGGGCTACACACGTGCTACAATGGTTGGTACAAAGAGAAGCGAAGCGGTGACGTGGAGCAAACCTCATAAAGCCAATCTCAGTTCGGATTGTAGGCTGCAACTCGCCTACA
>MG|5|V8|F|15|99.6|Firmicutes|Erysipelotrichia|Erysipelotrichales|Erysipelotrichaceae|Turicibacter|sanguinis|
CGTGAGATGTTGGGTTAGTCCCGCAACGAGCGCAACCCCTGTCGTTAGTTGCCAGCATTCAGTTGGGGACTCTAACGAGACTGCCAGTGACAAACTGGAGGAAGGTGGGGATGACGTCAAATCATCATGCCCCTTATGACCTGGGCTACACACGTGCTACAATGGTTGGTACAAAGAGAAGCGAAGCGGTGACGTGGAGCAAACCTCATAAAGCCAATCTCAGTTCGGATTGTAGGCTGCAACTCGCCTACA
>MG|5|V8|R|40|99.61|Firmicutes|Erysipelotrichia|Erysipelotrichales|Erysipelotrichaceae|Turicibacter|sanguinis|
TGTAGGCGAGTTGCAGCCTACAATCCGAACTGAGATTGGCTTTATGAGGTTTGCTCCACGTCACCGCTTCGCTTCTCTTTGTACCAACCATTGTAGCACGTGTGTAGCCCAGGTCATAAGGGGCATGATGATTTGACCGTCATCCCCACCTTCCTCCAGTTTGTCACTGGCAGTCTCGTTAGAGTCCCCAACTGAATGCTGGCAACTAACGACAGGGGTTGCGCTCGTTGCGGGACTTAACCCAACATCTCACG
>MG|5|V8|F|13|99.61|Firmicutes|Erysipelotrichia|Erysipelotrichales|Erysipelotrichaceae|Turicibacter|sanguinis|
CGTGAGATGTTGGGTTAAGTCCCGCAACGAGCGCAACCCCTGTCGTTAGTTGCCAGCATTCAGTTGGGGACTCTAACGAGACTGCCAGTGACAAACATGGAGGAAGGTGGGGATGACGTCAAATCATCATGCCCCTTATGACCTGGGCTACACACGTGCTACAATGGTTGGTACAAAGAGAAGCGAAGCGGTGACGTGGAGCAAACCTCATAAAGCCAATCTCAGTTCGGATTGTAGGCTGCAACTCGCCTACA
>MG|5|V8|R|11|99.61|Firmicutes|Erysipelotrichia|Erysipelotrichales|Erysipelotrichaceae|Turicibacter|sanguinis|
TGTAGGCGAGTTGCAGCCTACAATCCGAACTGAGATTGGCTTTATGAGGTTTGCTCCACGTCACCGCTTCGCTTCTCTTTGTACCAACCATTGTAGCACGTGTGTAGCCCAGGTCATAAGGGGCATGATGATTTGACGTCATCCCCCACCTTCCTCCAGTTTGTCACTGGCAGTCTCGTTAGAGTCCCCAACTGAATGCTGGCAACTAACGACAGGGGTTGCGCTCGTTGCGGGACTTAACCCAACATCTCACG
>MG|5|V8|F|27|100.0|Firmicutes|Erysipelotrichia|Erysipelotrichales|Erysipelotrichaceae|Turicibacter|sanguinis|
CGTGAGATGTTGGGTTAAGTCCCGCAACGAGCGCAACCCCTGTCGTTAGTTGCCAGCATTCAGTTGGGGACTCTAACGAGACTGCCAGTGACAAACTGGAGGAAGGTGGGGATGACGTCAAATCATCATGCCCCTTATGACCTGGGCTACACACGTGCTACAATGGTTGGTACAAAGAGAAGCGAAGCGGTGACGTGGAGCAAACCTCATAAAGCCAATCTCAGTTCGGATTGTAGGCTGCAACTCGCCTGCA
>MG|5|V8|F|14|99.21|Firmicutes|Erysipelotrichia|Erysipelotrichales|Erysipelotrichaceae|Turicibacter|sanguinis|
CGTGAGATGTTGGGTTAAGTCCCGCAACGAGCGCAACCCCTGTCGTTAGTTGCCAGCATTTAGTTGGGGATCTAACGAGACTGCCAGTGACAAACTGGAGGAAGGTGGGGATGACGTCAAATCATCATGCCCCTTATGACCTGGGCTACACACGTGCTACAATGGTTGGTACAAAGAGAAGCGAAGCGGTGACGTGGAGCAAACCTCATAAAGCCAATCTCAGTTCGGATTGTAGGCTGCAACTCGCCTACA
>MG|5|V8|F|78|99.61|Firmicutes|Erysipelotrichia|Erysipelotrichales|Erysipelotrichaceae|Turicibacter|sanguinis|
CGTGAGATGTTGGGTTAAGTCCCGCAACGAGCGCAACCCCTGTCGTTAGTTGCCAGCATTCAGTTGGGGACTCTAACGAGACTGCCAGTGACAAACTGGAGGAAGGTGGGGATGACGGTCAAATCATCATGCCCCTTATGACCTGGGCTACACACGTGCTACAATGGTTGGTACAAAGAGAAGCGAAGCGGTGACGTGGAGCAAACCTCATAAAGCCAATCTCAGTTCGGATTGTAGGCTGCAACTCGCCTACA
>MG|5|V8|R|24|99.21|Firmicutes|Erysipelotrichia|Erysipelotrichales|Erysipelotrichaceae|Turicibacter|sanguinis|
TGTAGGCGAGTTGCAGCCTACAATCCGAACTGAGATGGCTTTATGAGGTTTGCTCCACTGTCACCGCTTCGCTTCTCTTTGTACCAACCATTGTAGCACGTGTGTAGCCCAGGTCATAAGGGGCATGATGATTTGACGTCATCCCCACCTTCCTCCAGTTTGTCACTGGCAGTCTCGTTAGAGTCCCCAACTGAATGCTGGCAACTAACGACAGGGGTTGCGCTCGTTGCGGGACTTAACCCAACATCTCACG
>MG|5|V8|F|142|99.6|Firmicutes|Erysipelotrichia|Erysipelotrichales|Erysipelotrichaceae|Turicibacter|sanguinis|
CGTGAGATGTTGGGTTAAGTCCCGCAACGAGCGCAACCCCTGTCGTTAGTTGCCAGCATTCAGTTGGGGACTCTAACGAGACTGCCAGTGACAAACTGGAGGAAGGTGGGGATGACGTCAAATCATCATGCCCCTTATGACCTGGGCTACACACGTGCTACAATGGTTGGTACAAAGAGAAGCGAAGCGGTGACGTGGAGCAACCTCATAAAGCCAATCTCAGTTCGGATTGTAGGCTGCAACTCGCCTACA
>MG|5|V8|R|19|99.6|Firmicutes|Erysipelotrichia|Erysipelotrichales|Erysipelotrichaceae|Turicibacter|sanguinis|
TGTAGGCGAGTTGCAGCCTACAATCCGAACTGAGATTGGCTTTATGAGGTTTGCTCCACGTCACCGCTTCGCTTCTCTTTGTACCAACCATTGTAGCACGTGTGTAGCCCAGGTCATAAGGGCATGATGATTTGACGTCATCCCCACCTTCCTCCAGTTTGTCACTGGCAGTCTCGTTAGAGTCCCCAACTGAATGCTGGCAACTAACGACAGGGGTTGCGCTCGTTGCGGGACTTAACCCAACATCTCACG
>MG|5|V8|F|16|97.67|Firmicutes|Erysipelotrichia|Erysipelotrichales|Erysipelotrichaceae|Turicibacter|sanguinis|
CGTGAGATGTTGGGTTAAGTCCCGCAACGAGCGCAACCCCTGTCGTTAGTTGCCAGCATTCAGTTGGGGACTCTAACGAGACTGCCAGTGACAAACTGGAGGAAGGTGGGGATGACGGTCAAATCATCATGACCCCTTATGACCCTGGGCTACACACGTGCTACAATGGTTGGTACAAAGAGAAGCGAAGCGGTGACAGTGGAGCAAACCTCATAAAGCCATCTCAGTTCGGATTGATAGGCTGCAACTCGCCTACAG
>MG|5|V8|R|10|98.82|Firmicutes|Erysipelotrichia|Erysipelotrichales|Erysipelotrichaceae|Turicibacter|sanguinis|
TGTAGGCGAGTTGCAGCCTATCAATCCGAACTGAGATGGCTTTATGAGGTTTGCTCCACTGTCACCGCTTCGCTTCTCTTTGTACCAACCATTGTAGCACGTGTGTAGCCCAGGTCATAAGGGGCATGATGATTTGACGTCATCCCCACCTTCCTCCAGTTTGTCACTGGCAGTCTCGTTAGAGTCCCCAACTGAATGCTGGCAACTAACGACAGGGGTTGCGCTCGTTGCGGGACTTAACCCAACATCTCACG
>MG|5|V8|F|24|98.82|Firmicutes|Erysipelotrichia|Erysipelotrichales|Erysipelotrichaceae|Turicibacter|sanguinis|
CGTGAGATGTTGGGTTAAGTCCCGCAACGAGCGCAACCCCTGTCGTTAGTTGCCAGCATTCAGTTGGGGACTCTAACGAGACTGCCAGTGACAAACTGGAGGAAGGTGGGGATGACGGTCAAATCATCATGCCCCTTATGACCTGGGCTACACACGTGCTACAATGGTTGGTACAAAGAGAAGCGAAGCGGTGACAGTGGAGCAAACCTCATAAAGCCATCTCAGTTCGGATTGTAGGCTGCAACTCGCCTACA
>MG|5|V8|F|10|98.83|Firmicutes|Erysipelotrichia|Erysipelotrichales|Erysipelotrichaceae|Turicibacter|sanguinis|
CGTGAGATGTTGGGTTAAGTCCCGCAACGAGCGCAACCCCTGTCGTTAGTTGCCAGCATTCAGTTGGGGACTCTAACGAGACTGCCAGTGACAAACTGGAGGAAGGTGGGGATGACGGTCAAATCATCATGACCCCTTATGACCCTGGGCTACACACGTGCTACAATGGTTGGTACAAAGAGAAGCGAAGCGGTGACGTGGAGCAAACCTCATAAAGCCAATCTCAGTTCGGATTGTAGGCTGCAACTCGCCTACA
>MG|5|V8|R|10|98.81|Firmicutes|Erysipelotrichia|Erysipelotrichales|Erysipelotrichaceae|Turicibacter|sanguinis|
TGTAGGCGAGTTGCAGCCTACAATCCGAACTGAGATTGGCTTTATGAGGTTTGCTCCACGTCACCGCTTCGCTTCTCTTTGTACCAACCATTGTAGCACGTGTGTAGCCCAGGTCATAAGGGGCATGATGATTTGACGTCATCCCCACCTTCCTCCAGTTTGTCACTGGCAGTCTCGTTAGAGTCCCCAACTGAATGCTGGCAACTAACAATAAGGGTTGCGCTCGTTGCGGGACTTAACCCAACATCTCACG
>MG|5|V8|F|12|98.02|Firmicutes|Erysipelotrichia|Erysipelotrichales|Erysipelotrichaceae|Turicibacter|sanguinis|
CGTGAGATGTTGGGTTAAGTCCCGCAACGAGCGCAACCCTTGTTGTCAGTTGCCAGCATTAAGTTGGGCACTCTAACGAGACTGCCAGTGACAAACTGGAGGAAGGTGGGGATGACGTCAAATCATCATGCCCCTTATGACCTGGGCTACACACGTGCTACAATGGTTGGTACAAAGAGAAGCGAAGCGGTGACGTGGAGCAAACCTCATAAAGCCAATCTCAGTTCGGATTGTAGGCTGCAACTCGCCTACA
>MG|5|V8|F|13|98.44|Firmicutes|Erysipelotrichia|Erysipelotrichales|Erysipelotrichaceae|Turicibacter|sanguinis|
CGTGAGATGTTGGGTTAAGTCCCGCAACGAGCGCAACCCCTGTCGTTAGTTGCCAGCATTCAGTTGGGGACTCTAACGAGACTGCCAGTGACAAACTGGAGGAAGGTGGGGATGACGGTCAAATCATCATGCCCCTTATGACCCTGGGCTACACACGTGCTACAATGGTTGGTACAAAGAGAAGCGAAGCGGTGACAGTGGAGCAAACCTCATAAAGCCATCTCAGTTCGGATTGTAGGCTGCAACTCGCCTACA
>MG|5|V8|F|10|98.44|Firmicutes|Erysipelotrichia|Erysipelotrichales|Erysipelotrichaceae|Turicibacter|sanguinis|
CGTGAGATGTTGGGTTAAGTCCCGCAACGAGCGCAACCCCTGTCGTTAGTTGCCAGCATTCAGTTGGGGACTCTAACGAGACTGCCAGTGACAAACTGGAGGAAGGTGGGGATGACGGTCAAATCATCATGCCCCTTATGACCTGGGCTACACACGTGCTACAATGGTTGGTACAAAGAGAAGCGAAGCGGTGACAGTGGAGCAAACCTCATAAAGCCATCTCAGTTCGGATTGATAGGCTGCAACTCGCCTACA
>MG|5|V8|F|25|98.8|Firmicutes|Erysipelotrichia|Erysipelotrichales|Erysipelotrichaceae|Turicibacter|sanguinis|
CGTGAGATGTTGGGTTAAGTCCCGCAACGAGCGCAACCCCTGTCGTTAGTTGCCAGCATTCAGTTGGGGACTCTAACGAGACTGCCAGTGACAAACTGGAGGAAGGTGGGGATGACGTCAAATCATCATGCCCCTTATGACCTGGGCTACACACGTGCTACAATGGTTGGTACAAAGAGAAGCGAAGCGGTGACGTGGAGCAAACCTCATAAAGCCAATCTCAGTTCGGATCGCAGGCTGCAACCCGCCTGCG
>MG|5|V8|F|11|98.82|Firmicutes|Erysipelotrichia|Erysipelotrichales|Erysipelotrichaceae|Turicibacter|sanguinis|
CGTGAGATGTTGGGTTAAGTCCCGCAACGAGCGCAACCCCTGTCGTTAGTTGCCAGCATTCAGTTGGGGACTCTAACGAGACTGCCAGTGACAAACTGGAGGAAGGTGGGGATGACGTCAAATCATCATGCCCCTTATGACCCTGGGCTACACACGTGCTACAATGGTTGGTACAAAGAGAAGCGAAGCGGTGACAGTGGAGCAAACCTCATAAAGCCATCTCAGTTCGGATTGTAGGCTGCAACTCGCCTACA
>MG|5|V8|F|25|98.81|Firmicutes|Erysipelotrichia|Erysipelotrichales|Erysipelotrichaceae|Turicibacter|sanguinis|
CGTGAGATGTTGGGTTAAGTCCCGCAACGAGCGCAACCCTTGTTGTCAGTTGCCAGCATTCAGTTGGGGACTCTAACGAGACTGCCAGTGACAAACTGGAGGAAGGTGGGGATGACGTCAAATCATCATGCCCCTTATGACCTGGGCTACACACGTGCTACAATGGTTGGTACAAAGAGAAGCGAAGCGGTGACGTGGAGCAAACCTCATAAAGCCAATCTCAGTTCGGATTGTAGGCTGCAACTCGCCTACA
>MG|5|V8|F|18|98.81|Firmicutes|Erysipelotrichia|Erysipelotrichales|Erysipelotrichaceae|Turicibacter|sanguinis|
CGTGAGATGTTGGGTTAAGTCCCGCAACGAGCGCAACCCTTATTGTTAGTTGCCAGCATTCAGTTGGGGACTCTAACGAGACTGCCAGTGACAAACTGGAGGAAGGTGGGGATGACGTCAAATCATCATGCCCCTTATGACCTGGGCTACACACGTGCTACAATGGTTGGTACAAAGAGAAGCGAAGCGGTGACGTGGAGCAAACCTCATAAAGCCAATCTCAGTTCGGATTGTAGGCTGCAACTCGCCTACA
>MG|5|V8|F|13|98.42|Firmicutes|Erysipelotrichia|Erysipelotrichales|Erysipelotrichaceae|Turicibacter|sanguinis|
CGTGAGATGTTGGGTTAAGTCCCGCAACGAGCGCAACCCTTATTGTTAGTTGCCATCATTCAGTTGGGGACTCTAACGAGACTGCCAGTGACAAACTGGAGGAAGGTGGGGATGACGTCAAATCATCATGCCCCTTATGACCTGGGCTACACACGTGCTACAATGGTTGGTACAAAGAGAAGCGAAGCGGTGACGTGGAGCAAACCTCATAAAGCCAATCTCAGTTCGGATTGTAGGCTGCAACTCGCCTACA
>MG|5|V8|R|10|98.8|Firmicutes|Erysipelotrichia|Erysipelotrichales|Erysipelotrichaceae|Turicibacter|sanguinis|
CGCAGGCGGGTTGCAGCCTGCGATCCGAACTGAGATTGGCTTTATGAGGTTTGCTCCACGTCACCGCTTCGCTTCTCTTTGTACCAACCATTGTAGCACGTGTGTAGCCCAGGTCATAAGGGGCATGATGATTTGACGTCATCCCCACCTTCCTCCAGTTTGTCACTGGCAGTCTCGTTAGAGTCCCCAACTGAATGCTGGCAACTAACGACAGGGGTTGCGCTCGTTGCGGGACTTAACCCAACATCTCACG
>MG|5|V8|F|13|99.22|Firmicutes|Negativicutes|Selenomonadales|Acidaminococcaceae|Phascolarctobacterium|sp.|
CGTGAGATGTTGGGTTAAGTCCCGCAACGAGCGCAACCCCTATCCTATGTTACCAGCACGTTATGGTGGGGACTCATGGGAGACTGCCAGGGACAACCTGGAGGAAGGCGGGGATGACGTCAAGTCATCATGCCCCTTATGTCCTGGGCTACACACGTACTACAATGGTCGGCAACAGAGGGAAGCGAAGCCGCGAGGCAGAGCAAACCCCAGAAACCCGATCTCAGTTCGGATCGCAGGCTGCAACCCGCCTGCAG
>MG|5|V8|F|29|99.22|Firmicutes|Negativicutes|Selenomonadales|Acidaminococcaceae|Phascolarctobacterium|sp.|
CGTGAGATGTTGGGTTAAGTCCCGCAACGAGCGCAACCCCTATCCTATGTTACCAGCACGTAAAGGTGGGGACTCATGGGAGACTGCCAGGGACAACCTGGAGGGAAGGCGGGGATGACGTCAAGTCATCATGCCCCTTATGTCCTGGGCTACACACGTACTACAATGGTCGGCAACAGAGGGAAGCGAAGCCGCGAGGCAGAGCAAACCCCAGAAACCCGATCCCAGTTCGGATCGCAGGCTGCAACCCGCCTGCG
>MG|5|V8|F|10|99.22|Firmicutes|Negativicutes|Selenomonadales|Acidaminococcaceae|Phascolarctobacterium|sp.|
CGTGAGATGTTGGGTTAAGTCCCGCAACGAGCGCAACCCCTATCCTATGTTACCAGCACGTAAAGGTGGGGACTCATGGGAGACTGCCAGGGACAACCTGGAGGAAGGCGGGATGACGTCAAGTCATCATGCCCCTTATGTCCTGGGCTACACACGTACTACAATGGTCGGCAACAGAGGGAAGCGAAGCCGCGAGGCAGAGCAAACCCCAGAAACCCGATCCCAGTTCGGATCGCAGGCTGCAACCCGCCTGCG
>MG|5|V8|R|641|99.22|Firmicutes|Negativicutes|Selenomonadales|Acidaminococcaceae|Phascolarctobacterium|sp.|
CGCAGGCGGGTTGCAGCCTGCGATCCGAACTGAGATCGGGTTTCTGGGGTTTGCTCTGCCTCGCGGCTTCGCTTCCCTCTGTTGCCGACCATTGTAGTACGTGTGTAGCCCAGGACATAAGGGGCATGATGACTTGACGTCATCCCCGCCTTCCTCCAGGTTGTCCCTGGCAGTCTCCCATGAGTCCCCACCATAACGTGCTGGTAACATAGGATAGGGGTTGCGCTCGTTGCGGGACTTAACCCAACATCTCACG
>MG|5|V8|F|106|99.22|Firmicutes|Negativicutes|Selenomonadales|Acidaminococcaceae|Phascolarctobacterium|sp.|
CGTGAGATGTTGGGTTAAGTCCCGCAACGAGCGCAACCCCTATCCTATGTTACCAGCACGTAAAGGTGGGGACTCATGGGAGACTGCCAGGGACAACCTGGAGGAAGGCGGGGATGACGTCAAGTCATCATGCCCCTTACTGTCCTGGGCTACACACGTACTACAATGGTCGGCAACAGAGGGAAGCGAAGCCGCGAGGCAGAGCAAACCCCAGAAACCCGATCCCAGTTCGGATCGCAGGCTGCAACCCGCCTGCG
>MG|5|V8|R|22|99.22|Firmicutes|Negativicutes|Selenomonadales|Acidaminococcaceae|Phascolarctobacterium|sp.|
CGCAGGCGGGTTGCAGCCTGCGATCCGAACTGGGATCGGGTTTCTGGGGTTTGCTCTGCCTCGCGGCTTCGCTTCCCTCTGTTGCCGACCATTGTAGTACGTGTGTAGCCCAGGACATAAGGGGCATGATGACTTGACGTCATCCCCGCCTTCCTCCAGGTTGTCCCTGGCAGTCTCCCATGAGTCCCCACCTTTACGTGCTGGTAACATAGGATAGGGGTTGCGGCTCGTTGCGGGACTTAACCCAACATCTCACG
>MG|5|V8|R|12|99.22|Firmicutes|Negativicutes|Selenomonadales|Acidaminococcaceae|Phascolarctobacterium|sp.|
CGCAGGCGGTTGCAGCCTGCGATCCGAACTGAGATCGGGTTTCTGGGGTTTGCTCTGCCTCGCGGCTTCGCTTCCCTCTGTTGCCGACCATTGTAGTACGTGTGTAGCCCAGGACATAAGGGGCATGATGACTTGACGTCATCCCCGCCTTCCTCCAGGTTGTCCCTGGCAGTCTCCCATGAGTCCCCACCATTACGTGCTGGTAACATAGGATAGGGGTTGCGCTCGTTGCGGGACTTAACCCAACATCTCACG
>MG|5|V8|R|45|99.22|Firmicutes|Negativicutes|Selenomonadales|Acidaminococcaceae|Phascolarctobacterium|sp.|
CGCAGGCGGGTTGCAGCCTGCGATCCGAACTGGGATCGGGTTTCTGGGGTTTGCTCTGCCTCGCGGCTTCGCTTCCCTCTGTTGCCGACCATTGTAGTACGTGTGTAGCCCAGGACATAAGGGGCATGATGACTTGACGTCATCCCCGCCTTCCTCCAGGTTCGTCCCTGGCAGTCTCCCATGAGTCCCCACCTTTACGTGCTGGTAACATAGGATAGGGGTTGCGCTCGTTGCGGGACTTAACCCAACATCTCACG
>MG|5|V8|F|19|99.22|Firmicutes|Negativicutes|Selenomonadales|Acidaminococcaceae|Phascolarctobacterium|sp.|
CGTGAGATGTTGGGTTAAGTCCCGCAACGAGCGCAACCCCCTATCCTATGTTACCAGCACGTAAAGGTGGGGACTCATGGGAGACTGCCAGGGACAACCTGGAGGAAGGCGGGGATGACGTCAAGTCATCATGCCCCTTATGTCCTGGGCTACACACGTACTACAATGGTCGGCAACAGAGGGAAGCGAAGCCGCGAGGCAGAGCAAACCCCAGAAACCCGATCCCAGTTCGGATCGCAGGCTGCAACCCGCCTGCG
>MG|5|V8|F|18|99.22|Firmicutes|Negativicutes|Selenomonadales|Acidaminococcaceae|Phascolarctobacterium|sp.|
CGTGAGATGTTGGGTTAAGTCCCGCAACGAGCGCAACCCCTATCCTATGTTACCAGCACGTAATGGTGGGGACTCATGGGAGACTGCCAGGGACGAACCTGGAGGAAGGCGGGGATGACGTCAAGTCATCATGCCCCTTATGTCCTGGGCTACACACGTACTACAATGGTCGGCAACAGAGGGAAGCGAAGCCGCGAGGCAGAGCAAACCCCAGAAACCCGATCTCAGTTCGGATCGCAGGCTGCAACCCGCCTGCG
>MG|5|V8|F|12|99.61|Firmicutes|Negativicutes|Selenomonadales|Acidaminococcaceae|Phascolarctobacterium|sp.|
CGTGAGATGTTGGGTTAAGTCCCGCAACGAGCGCAACCCCTATCCTATGTTACCAGCACGTAAGGTGGGGACTCATGGGAGACTGCCAGGGACAACCTGGAGGAAGGCGGGGATGACGTCAAGTCATCATGCCCCTTATGTCCTGGGCTACACACGTACTACAATGGTCGGCAACAGAGGGAAGCGAAGCCGCGAGGCAGAGCAAACCCCAGAAACCCGATCTCAGTTCGGATCGCAGGCTGCAACCCGCCTGCG
>MG|5|V8|R|11|99.22|Firmicutes|Negativicutes|Selenomonadales|Acidaminococcaceae|Phascolarctobacterium|sp.|
CGCAGGCGGGTTGCAGCCTGCGATCCGAACTGGGATCGGGTTTCTGGGGTTTGCTCTGCCTCGCGGCTTCGCTTCCCTCTGTTGCCGACCATTGTAGTACGTGTGTAGCCCAGGACATAAGGGGCATGATGACTTGACGTCATCCCCGCCTTCCTCCAGGTTGTCCCTGGCAGTCTCCCATGAGTCCCCACCTTTACGTGCTGGTAACATAGGATAGGGGGTTGCGCTCGTTGCGGGACTTAACCCAACATCTCACG
>MG|5|V8|F|20|100.0|Firmicutes|Negativicutes|Selenomonadales|Acidaminococcaceae|Phascolarctobacterium|sp.|
CGTGAGATGTTGGGTTAAGTCCCGCAACGAGCGCAACCCCTATCCTATGTTACCAGCACGTAAAGGTGGGGACTCATGGGAGACTGCCAGGGACAACCTGGAGGAAGGCGGGGATGACGTCAAGTCATCATGCCCCTTATGTCCTGGGCTACACACGTACTACAATGGTCGGCAACAGAGGGAAGCGAAGCCGCGAGGCAGAGCAAACCCCAGAAACCCGATCTCAGTTCGGATCGCAGGCTGCAACCCGCCTGCA
>MG|5|V8|R|466|100.0|Firmicutes|Negativicutes|Selenomonadales|Acidaminococcaceae|Phascolarctobacterium|sp.|
CGCAGGCGGGTTGCAGCCTGCGATCCGAACTGAGATCGGGTTTCTGGGGTTTGCTCTGCCTCGCGGCTTCGCTTCCCTCTGTTGCCGACCATTGTAGTACGTGTGTAGCCCAGGACATAAGGGGCATGATGACTTGACGTCATCCCCGCCTTCCTCCAGGTTGTCCCTGGCAGTCTCCCATGAGTCCCCACCTTTACGTGCTGGTAACATAGGATAGGGGTTGCGCTCGTTGCGGGACTTAACCCAACATCTCACG
>MG|5|V8|F|12|99.22|Firmicutes|Negativicutes|Selenomonadales|Acidaminococcaceae|Phascolarctobacterium|sp.|
CGTGAGATGTTGGGTTAAGTCCCGCAACGAGCGCAACCCCTATCCTATGTTACCAGCACGTAAAGGTGGGGACTCATGGGAGACTGCCAGGGACAACCTGGAGGAAGGCGGGGATGACGTCAAGTCATCATGCCCCTTATGTCCTGGGCTACACACGTACTACAATGGTCGGCAACAGAGGGAAGCGAAGCCGCGAGGCAGAGCAACCCCAGAAACCCGATCCCAGTTCGGATCGCAGGCTGCAACCCGCCTGCG
>MG|5|V8|F|16|99.22|Firmicutes|Negativicutes|Selenomonadales|Acidaminococcaceae|Phascolarctobacterium|sp.|
CGTGAGATGTTGGGTTAAGTCCCGCAACGAGCGCAACCCCTATCCTATGTTACCAGCACGTAAAGGTGGGGACTCATGGGAGACTGCCAGGGGACAACCTGGAGGAAGGCGGGGATGACGTCAAGTCATCATGCCCCTTATGTCCTGGGCTACACACGTACTACAATGGTCGGCAACAGAGGGAAGCGAAGCCGCGAGGCAGAGCAAACCCCAGAAACCCGATCCCAGTTCGGATCGCAGGCTGCAACCCGCCTGCG
>MG|5|V8|F|35|99.22|Firmicutes|Negativicutes|Selenomonadales|Acidaminococcaceae|Phascolarctobacterium|sp.|
CGTGAGATGTTGGGTTAAGTACCCGCAACGAGCGCAACCCCTATCCTATGTTACCAGCACGTAAAGGTGGGGACTCATGGGAGACTGCCAGGGACAACCTGGAGGAAGGCGGGGATGACGTCAAGTCATCATGCCCCTTATGTCCTGGGCTACACACGTACTACAATGGTCGGCAACAGAGGGAAGCGAAGCCGCGAGGCAGAGCAAACCCCAGAAACCCGATCCCAGTTCGGATCGCAGGCTGCAACCCGCCTGCG
>MG|5|V8|F|459|99.61|Firmicutes|Negativicutes|Selenomonadales|Acidaminococcaceae|Phascolarctobacterium|sp.|
CGTGAGATGTTGGGTTAAGTCCCGCAACGAGCGCAACCCCTATCCTATGTTACCAGCACGTAATGGTGGGGACTCATGGGAGACTGCCAGGGACAACCTGGAGGAAGGCGGGGATGACGTCAAGTCATCATGCCCCTTATGTCCTGGGCTACACACGTACTACAATGGTCGGCAACAGAGGGAAGCGAAGCCGCGAGGCAGAGCAAACCCCAGAAACCCGATCTCAGTTCGGATCGCAGGCTGCAACCCGCCTGCG
>MG|5|V8|F|11|99.22|Firmicutes|Negativicutes|Selenomonadales|Acidaminococcaceae|Phascolarctobacterium|sp.|
CGTGAGATGTTGGGTTAAGTCCCGCAACGAGCGCAACCCCTATACTATGTTACCAGCACGTAAAGGTGGGGACTCATGGGAGACTGCCAGGGACAACCTGGAGGAAGGCGGGGATGACGTCAAGTCATCATGCCCCTTATGTCCTGGGCTACACACGTACTACAATGGTCGGCAACAGAGGGAAGCGAAGCCGCGAGGCAGAGCAAACCCCAGAAACCCGATCCCAGTTCGGATCGCAGGCTGCAACCCGCCTGCG
>MG|5|V8|R|19|99.61|Firmicutes|Negativicutes|Selenomonadales|Acidaminococcaceae|Phascolarctobacterium|sp.|
TGCAGGCGGGTTGCAGCCTGCGATCCGAACTGGGATCGGGTTTCTGGGGTTTGCTCTGCCTCGCGGCTTCGCTTCCCTCTGTTGCCGACCATTGTAGTACGTGTGTAGCCCAGGACATAAGGGGCATGATGACTTGACGTCATCCCCGCCTTCCTCCAGGTTGTCCCTGGCAGTCTCCCATGAGTCCCCACCTTTACGTGCTGGTAACATAGGATAGGGGTTGCGCTCGTTGCGGGACTTAACCCAACATCTCACG
>MG|5|V8|F|20|99.22|Firmicutes|Negativicutes|Selenomonadales|Acidaminococcaceae|Phascolarctobacterium|sp.|
CGTGAGATGTTGGGTTAAGTCCCGCAACGAGCGCAACCCCTATCCTATGTTACCAGCACGTAAAGGTGGGGAGCTCATGGGAGACTGCCAGGGACAACCTGGAGGAAGGCGGGGATGACGTCAAGTCATCATGCCCCTTATGTCCTGGGCTACACACGTACTACAATGGTCGGCAACAGAGGGAAGCGAAGCCGCGAGGCAGAGCAAACCCCAGAAACCCGATCCCAGTTCGGATCGCAGGCTGCAACCCGCCTGCG
>MG|5|V8|R|12|99.22|Firmicutes|Negativicutes|Selenomonadales|Acidaminococcaceae|Phascolarctobacterium|sp.|
CGCAGGCGGGTTGCAGCCTGCGATCCGAACTGGGATCGGGTTTCTGGGGTTTGCTCTGCCTCGCGGCTTCGCTTCCCTCTGTTGCCGACCATTGTAGTACGTGTGTAGCCCAGGACATAAGGGGCATGATGACTTGACGTCATCCCCGCCTTCCTCCAGGTTGTCCCCTGGCAGTCTCCCATGAGTCCCCACCTTTACGTGCTGGTAACATAGGATAGGGGTTGCGCTCGTTGCGGGACTTAACCCAACATCTCACG
>MG|5|V8|F|24|99.61|Firmicutes|Negativicutes|Selenomonadales|Acidaminococcaceae|Phascolarctobacterium|sp.|
CGTGAGATGTTGGGTTAAGTCCCGCAACGAGCGCAACCCCTATCCTATGTTACCAGCACGTAAAGGTGGGGACTCATGGGAGACTGCCAGGGACAACCTGGAGGAAGGCGGGGATGACGTCAAGTCATCATGCCCCTTATGTCCTGGGCTACACACGTACTACAATGGTCGGCAACAGAGGGAAGCGAAGCCGCGAGGCAGAGCAAACCCCAGAAACCCGATCTCAGTTCGGATCGCAGGCTGCAACCGCCTGCG
>MG|5|V8|R|11|99.22|Firmicutes|Negativicutes|Selenomonadales|Acidaminococcaceae|Phascolarctobacterium|sp.|
CGCAGGCGGGTTGCAGCCTGCGATCCGAACTGGGATCGGGTTTCTGGGGTTTGCTCTGCCTCGCGGCTTCGCTTCCCTCTGTTGCCGACCATTGTAGTACGTGTGTAGCCCAGGACATAAGGGCATGATGACTTGACGTCATCCCCGCCTTCCTCCAGGTTGTCCCTGGCAGTCTCCCATGAGTCCCCACCTTTACGTGCTGGTAACATAGGATAGGGGTTGCGCTCGTTGCGGGACTTAACCCAACATCTCACG
>MG|5|V8|R|15|99.61|Firmicutes|Negativicutes|Selenomonadales|Acidaminococcaceae|Phascolarctobacterium|sp.|
CGCAGGCGGGTTGCAGCCTGCGATCCGAACTGAGATCGGGTTTCTGGGGTTTGCTCTGCCTCGCGGCTTCGCTTCCCTCTGTTGCCGACCATTGTAGTACGTGTGTAGCCCAGGACAGTAAGGGGCATGATGACTTGACGTCATCCCCGCCTTCCTCCAGGTTGTCCCTGGCAGTCTCCCATGAGTCCCCACCTTTACGTGCTGGTAACATAGGATAGGGGTTGCGCTCGTTGCGGGACTTAACCCAACATCTCACG
>MG|5|V8|R|246|99.22|Firmicutes|Negativicutes|Selenomonadales|Acidaminococcaceae|Phascolarctobacterium|sp.|
CGCAGGCGGGTTGCAGCCTGCGATCCGAACTGGGATCGGGTTTCTGGGGTTTGCTCTGCCTCGCGGCTTCGCTTCCCTCTGTTGCCGACCATTGTAGTACGTGTGTAGCCCAGGACATAAGGGGCATGATGACTTGACGTCATCCCCGCCTTCCTCCAGGTTGTCCCTGGCAGTCTCCCATGAGTCCCCACCATTACGTGCTGGTAACATAGGATAGGGGTTGCGCTCGTTGCGGGACTTAACCCAACATCTCACG
>MG|5|V8|F|35|99.61|Firmicutes|Negativicutes|Selenomonadales|Acidaminococcaceae|Phascolarctobacterium|sp.|
CGTGAGATGTTGGGTTAAGTCCCGCAACGAGCGCAACCCCTATCCTATGTTACCAGCACGTAAAGGTGGGGACTCATGGGAGACTGCCAGGGACAACCTGGAGGAAGGCGGGGATGACGTCAAGTCATCATGCCCCTTATGTCCTGGGCTACACACGTACTACAATGGTCGGCAACAGAGGGAAGCGAAGCCGCGAGGCAGAGCAAACCCCAGAAACCCGATCCCAGTTCGGATCGCAGGCTGCAACCCGCCTGCAG
>MG|5|V8|F|37|99.22|Firmicutes|Negativicutes|Selenomonadales|Acidaminococcaceae|Phascolarctobacterium|sp.|
CGTGAGATGTTGGGTTAAGTCCCGCAACGAGCGCAACCCCTATCCTATGTTACCAGCACGTAAGGTGGGGACTCATGGGAGACTGCCAGGGACAACCTGGAGGAAGGCGGGGATGACGTCAAGTCATCATGCCCCTTATGTCCTGGGCTACACACGTACTACAATGGTCGGCAACAGAGGGAAGCGAAGCCGCGAGGCAGAGCAAACCCCAGAAACCCGATCCCAGTTCGGATCGCAGGCTGCAACCCGCCTGCG
>MG|5|V8|R|15|99.22|Firmicutes|Negativicutes|Selenomonadales|Acidaminococcaceae|Phascolarctobacterium|sp.|
TGCAGGCGGGTTGCAGCCTGCGATCCGAACTGGGATCGGGTTTCTGGGGTTTGCTCTGCCTCGCGGCTTCGCTTCCCTCTGTTGCCGACCATTGTAGTACGTGTGTAGCCCAGGACATAAGGGGCATGATGACTTGACGTCATCCCCGCCTTCCTCCAGGTTGTCCCTGGCAGTCTCCCATGAGTCCCCACCTTTACGTCTGGTAACATAGGATAGGGGTTGCGCTCGTTGCGGGACTTAACCCAACATCTCACG
>MG|5|V8|R|25|99.22|Firmicutes|Negativicutes|Selenomonadales|Acidaminococcaceae|Phascolarctobacterium|sp.|
CGCAGGCGGGTTGCAGCCTGCGATCCGAACTGGGATCGGGTTTCTGGGGTTTGCTCTGCCTCGCGGCTTCGCTTCCCTCTGTTGCCGACCATTGTAGTACGTGTGTAGCCCAGGACATAAGGGGCATGATGACTTGACGTCATCCCCGCCTTCCCTCCAGGTTGTCCCTGGCAGTCTCCCATGAGTCCCCACCTTTACGTGCTGGTAACATAGGATAGGGGTTGCGCTCGTTGCGGGACTTAACCCAACATCTCACG
>MG|5|V8|F|11|99.22|Firmicutes|Negativicutes|Selenomonadales|Acidaminococcaceae|Phascolarctobacterium|sp.|
CGTGAGATGTTGGGTTAAGTCCCGCAACGAGCCGCAACCCCTATCCTATGTTACCAGCACGTAAAGGTGGGGACTCATGGGAGACTGCCAGGGACGAACCTGGAGGAAGGCGGGGATGACGTCAAGTCATCATGCCCCTTATGTCCTGGGCTACACACGTACTACAATGGTCGGCAACAGAGGGAAGCGAAGCCGCGAGGCAGAGCAAACCCCAGAAACCCGATCTCAGTTCGGATCGCAGGCTGCAACCCGCCTGCG
>MG|5|V8|R|15|99.22|Firmicutes|Negativicutes|Selenomonadales|Acidaminococcaceae|Phascolarctobacterium|sp.|
CGCAGGCGGGTTGCAGCCTGCGATCCGAACTGGGATCGGGTTTCTGGGGTTTGCTCTGCCTCGCGGCTTCGCTTCCCTCTGTTGCCGACCATTGTAGTACGTGTGTAGCCCAGGACATAAGGGGCATGATGACTTGACGTCATCCCCGCCTTCCTCCAGGTTGTCCCTGGCAGTCTCCCATGAGTCCCCACCTTTACGTGCTGGTAACATAGGATAGGGGTTGCGCTCGTTGCGGGACTTAACCCGAACATCTCACG
>MG|5|V8|F|20|99.22|Firmicutes|Negativicutes|Selenomonadales|Acidaminococcaceae|Phascolarctobacterium|sp.|
CGTGAGATGTTCGGGTTAAGTCCCGCAACGAGCGCAACCCCTATCCTATGTTACCAGCACGTAAAGGTGGGGACTCATGGGAGACTGCCAGGGACAACCTGGAGGAAGGCGGGGATGACGTCAAGTCATCATGCCCCTTATGTCCTGGGCTACACACGTACTACAATGGTCGGCAACAGAGGGAAGCGAAGCCGCGAGGCAGAGCAAACCCCAGAAACCCGATCCCAGTTCGGATCGCAGGCTGCAACCCGCCTGCG
>MG|5|V8|F|980|99.22|Firmicutes|Negativicutes|Selenomonadales|Acidaminococcaceae|Phascolarctobacterium|sp.|
CGTGAGATGTTGGGTTAAGTCCCGCAACGAGCGCAACCCCTATCCTATGTTACCAGCACGTTATGGTGGGGACTCATGGGAGACTGCCAGGGACAACCTGGAGGAAGGCGGGGATGACGTCAAGTCATCATGCCCCTTATGTCCTGGGCTACACACGTACTACAATGGTCGGCAACAGAGGGAAGCGAAGCCGCGAGGCAGAGCAAACCCCAGAAACCCGATCTCAGTTCGGATCGCAGGCTGCAACCCGCCTGCGG
>MG|5|V8|F|18|99.61|Firmicutes|Negativicutes|Selenomonadales|Acidaminococcaceae|Phascolarctobacterium|sp.|
CGTGAGATGTTGGGTTAAGTCCCGCAACGAGCGCAACCCCTATCCTATGTTACCAGCACGTAAAGGTGGGGACTCATGGGAGACTGCCAGGGACAACCTGGAGGAAGGCGGGGATGACGTCAAGTCATCATGCCCCTTACTGTCCTGGGCTACACACGTACTACAATGGTCGGCAACAGAGGGAAGCGAAGCCGCGAGGCAGAGCAAACCCCAGAAACCCGATCTCAGTTCGGATCGCAGGCTGCAACCCGCCTGCG
>MG|5|V8|R|11|99.22|Firmicutes|Negativicutes|Selenomonadales|Acidaminococcaceae|Phascolarctobacterium|sp.|
TGCAGGCGGGTTGCAGCCTGCGATCCGAACTGAGATCGGGTTTCTGGGGTTTGCTCTGCCTCGCGGCTTCGCTTCCCTCTGTTGCCGACCATTGTAGTACGTGTGTAGCCCAGGACATAAGGGGCATGATGACTTGACGTCATCCCCGCCTTCCTCCAGGTTGTCCCTGGCAGTCTCCCATGAGTCCCCACCATAACGTGCTGGTAACATAGGATAGGGGTTGCGCTCGTTGCGGGACTTAACCCAACATCTCACG
>MG|5|V8|F|14|99.22|Firmicutes|Negativicutes|Selenomonadales|Acidaminococcaceae|Phascolarctobacterium|sp.|
CGTGAGATGTTGGGTTAAGTCCCGCAACGAGCGCAACCCCTATCCTATGTTACCAGACGTAAAGGTGGGGACTCATGGGAGACTGCCAGGGACAACCTGGAGGAAGGCGGGGATGACGTCAAGTCATCATGCCCCTTATGTCCTGGGCTACACACGTACTACAATGGTCGGCAACAGAGGGAAGCGAAGCCGCGAGGCAGAGCAAACCCCAGAAACCCGATCTCAGTTCGGATCGCAGGCTGCAACCGCCTGCG
>MG|5|V8|F|10|99.22|Firmicutes|Negativicutes|Selenomonadales|Acidaminococcaceae|Phascolarctobacterium|sp.|
CGTGAGATGTTGGGTTAAGTCCCGCAACGAGCGCAACCCCCTATCCTATGTTACCAGACGTAAAGGTGGGGACTCATGGGAGACTGCCAGGGACAACCTGGAGGAAGGCGGGGATGACGTCAAGTCATCATGCCCCTTATGTCCTGGGCTACACACGTACTACAATGGTCGGCAACAGAGGGAAGCGAAGCCGCGAGGCAGAGCAAACCCCAGAAACCCGATCTCAGTTCGGATCGCAGGCTGCAACCCGCCTGCG
>MG|5|V8|F|1205|99.22|Firmicutes|Negativicutes|Selenomonadales|Acidaminococcaceae|Phascolarctobacterium|sp.|
CGTGAGATGTTGGGTTAAGTCCCGCAACGAGCGCAACCCCTATCCTATGTTACCAGACGTAAAGGTGGGGACTCATGGGAGACTGCCAGGGACAACCTGGAGGAAGGCGGGGATGACGTCAAGTCATCATGCCCCTTATGTCCTGGGCTACACACGTACTACAATGGTCGGCAACAGAGGGAAGCGAAGCCGCGAGGCAGAGCAAACCCCAGAAACCCGATCCCAGTTCGGATCGCAGGCTGCAACCCGCCTGCGG
>MG|5|V8|R|17|99.61|Firmicutes|Negativicutes|Selenomonadales|Acidaminococcaceae|Phascolarctobacterium|sp.|
CGCAGGCGGTTGCAGCCTGCGATCCGAACTGAGATCGGGTTTCTGGGGTTTGCTCTGCCTCGCGGCTTCGCTTCCCTCTGTTGCCGACCATTGTAGTACGTGTGTAGCCCAGGACATAAGGGGCATGATGACTTGACGTCATCCCCGCCTTCCTCCAGGTTGTCCCTGGCAGTCTCCCATGAGTCCCCACCTTTACGTGCTGGTAACATAGGATAGGGGTTGCGCTCGTTGCGGGACTTAACCCAACATCTCACG
>MG|5|V8|R|11|99.61|Firmicutes|Negativicutes|Selenomonadales|Acidaminococcaceae|Phascolarctobacterium|sp.|
CGCAGGCGGGTTGCAGCCTGCGATCCGAACTGAGATCGGGTTTCTGGGGTTTGCTCTGCCTCGCGGCTTCGCTTCCCTCTGTTGCCGACCATTGTAGTACGTGTGTAGCCCAGGACATAAGGGGCATGATGACTTGACGTCATCCCCGCCTTCCTCCAGGTTCGTCCCTGGCAGTCTCCCATGAGTCCCCACCTTTACGTGCTGGTAACATAGGATAGGGGTTGCGCTCGTTGCGGGACTTAACCCAACATCTCACG
>MG|5|V8|R|331|99.61|Firmicutes|Negativicutes|Selenomonadales|Acidaminococcaceae|Phascolarctobacterium|sp.|
CGCAGGCGGGTTGCAGCCTGCGATCCGAACTGAGATCGGGTTTCTGGGGTTTGCTCTGCCTCGCGGCTTCGCTTCCCTCTGTTGCCGACCATTGTAGTACGTGTGTAGCCCAGGACATAAGGGGCATGATGACTTGACGTCATCCCCGCCTTCCTCCAGGTTGTCCCTGGCAGTCTCCCATGAGTCCCCACCATTACGTGCTGGTAACATAGGATAGGGGTTGCGCTCGTTGCGGGACTTAACCCAACATCTCACG
>MG|5|V8|F|13|99.61|Firmicutes|Negativicutes|Selenomonadales|Acidaminococcaceae|Phascolarctobacterium|sp.|
CGTGAGATGTTGGGTTAAGTCCCGCAACGAGCCGCAACCCCTATCCTATGTTACCAGCACGTAAAGGTGGGGACTCATGGGAGACTGCCAGGGACAACCTGGAGGAAGGCGGGGATGACGTCAAGTCATCATGCCCCTTATGTCCTGGGCTACACACGTACTACAATGGTCGGCAACAGAGGGAAGCGAAGCCGCGAGGCAGAGCAAACCCCAGAAACCCGATCTCAGTTCGGATCGCAGGCTGCAACCCGCCTGCG
>MG|5|V8|F|70|99.22|Firmicutes|Negativicutes|Selenomonadales|Acidaminococcaceae|Phascolarctobacterium|sp.|
CGTGAGATGTTGGGTTAAGTCCCGCAACGAGCGCAACCCCTATCCTATGTTACCAGCACGTAAAGGTGGGGACTCATGGGAGACTGCCAGGGACGAACCTGGAGGAAGGCGGGGATGACGTCAAGTCATCATGCCCCTTATGTCCTGGGCTACACACGTACTACAATGGTCGGCAACAGAGGGAAGCGAAGCCGCGAGGCAGAGCAAACCCCAGAAACCCGATCCCAGTTCGGATCGCAGGCTGCAACCCGCCTGCG
>MG|5|V8|R|11|99.22|Firmicutes|Negativicutes|Selenomonadales|Acidaminococcaceae|Phascolarctobacterium|sp.|
CGCAGGCGGGTTGCAGCCTGCGATCCGAACTGGGATCGGGTTTCTGGGGTTTGCTCTGCCTCGCGGCTTCGCTTCCCTCTGTTGCCGACCATTGTAGTACGTGTGTAGCCCAGGACATAAGGGGCATGATGACTTGACGTCATCCCCGCCTTCCTCCAGGTTGTCCCTGGCAGTCTCCCATGAGCTCCCCACCTTTACGTGCTGGTAACATAGGATAGGGGTTGCGCTCGTTGCGGGACTTAACCCAACATCTCACG
>MG|5|V8|R|722|99.22|Firmicutes|Negativicutes|Selenomonadales|Acidaminococcaceae|Phascolarctobacterium|sp.|
CGCAGGCGGGTTGCAGCCTGCGATCCGAACTGGGATCGGGTTTCTGGGGTTTGCTCTGCCTCGCGGCTTCGCTTCCCTCTGTTGCCGACCATTGTAGTACGTGTGTAGCCCAGGACATAAGGGGCATGATGACTTGACGTCATCCCCGCCTTCCTCCAGGTTGTCCCTGGCAGTCTCCCATGAGTCCCCACCTTTACGTCTGGTAACATAGGATAGGGGTTGCGCTCGTTGCGGGACTTAACCCAACATCTCACG
>MG|5|V8|R|42|99.22|Firmicutes|Negativicutes|Selenomonadales|Acidaminococcaceae|Phascolarctobacterium|sp.|
CGCAGGCGGGTTGCAGCCTGCGATCCGAACTGGGATCGGGTTTCTGGGGGTTTGCTCTGCCTCGCGGCTTCGCTTCCCTCTGTTGCCGACCATTGTAGTACGTGTGTAGCCCAGGACATAAGGGGCATGATGACTTGACGTCATCCCCGCCTTCCTCCAGGTTGTCCCTGGCAGTCTCCCATGAGTCCCCACCTTTACGTGCTGGTAACATAGGATAGGGGTTGCGCTCGTTGCGGGACTTAACCCAACATCTCACG
>MG|5|V8|R|14|99.22|Firmicutes|Negativicutes|Selenomonadales|Acidaminococcaceae|Phascolarctobacterium|sp.|
CGCAGGCGGGTTGCAGCCTGCGATCCGAACTGGGATCGGGTTTCTGGGGTTGCTCTGCCTCGCGGCTTCGCTTCCCTCTGTTGCCGACCATTGTAGTACGTGTGTAGCCCAGGACATAAGGGGCATGATGACTTGACGTCATCCCCGCCTTCCTCCAGGTTGTCCCTGGCAGTCTCCCATGAGTCCCCACCTTTACGTGCTGGTAACATAGGATAGGGGTTGCGCTCGTTGCGGGACTTAACCCAACATCTCACG
>MG|5|V8|F|33|99.22|Firmicutes|Negativicutes|Selenomonadales|Acidaminococcaceae|Phascolarctobacterium|sp.|
CGTGAGATGTTGGGTTAAGTCCCGCAACGAGCGCAACCCCTATCCTATGTTACCAGACGTAATGGTGGGGACTCATGGGAGACTGCCAGGGACAACCTGGAGGAAGGCGGGGATGACGTCAAGTCATCATGCCCCTTATGTCCTGGGCTACACACGTACTACAATGGTCGGCAACAGAGGGAAGCGAAGCCGCGAGGCAGAGCAAACCCCAGAAACCCGATCTCAGTTCGGATCGCAGGCTGCAACCCGCCTGCG
>MG|5|V8|R|230|99.61|Firmicutes|Negativicutes|Selenomonadales|Acidaminococcaceae|Phascolarctobacterium|sp.|
CGCAGGCGGGTTGCAGCCTGCGATCCGAACTGAGATCGGGTTTCTGGGGTTTGCTCTGCCTCGCGGCTTCGCTTCCCTCTGTTGCCGACCATTGTAGTACGTGTGTAGCCCAGGACATAAGGGGCATGATGACTTGACGTCATCCCCGCCTTCCTCCAGGTTGTCCCTGGCAGTCTCCCATGAGTCCCCACCTTTACGTCTGGTAACATAGGATAGGGGTTGCGCTCGTTGCGGGACTTAACCCAACATCTCACG
>MG|5|V8|R|26|99.22|Firmicutes|Negativicutes|Selenomonadales|Acidaminococcaceae|Phascolarctobacterium|sp.|
CGCAGGCGGGTTGCAGCCTGCGATCCGAACTGAGATCGGGTTTCTGGGGTTTGCTCTGCCTCGCGGCTTCGCTTCCCTCTGTTGCCGACCATTGTAGTACGTGTGTAGCCCAGGACATAAGGGGCATGATGACTTGACGTCATCCCCGCCTTCCTCCAGGTTGTCCCTGGCAGTCTCCCATGAGTCCCCACCATTACGTCTGGTAACATAGGATAGGGGTTGCGCTCGTTGCGGGACTTAACCCAACATCTCACG
>MG|5|V8|F|14|99.22|Firmicutes|Negativicutes|Selenomonadales|Acidaminococcaceae|Phascolarctobacterium|sp.|
CGTGAGATGTTGGGTTAAGTCCCGCAACGAGCGCAACCCCTATACTATGTTGCCAGCACGTAAAGGTGGGGACTCATGGGAGACTGCCAGGGACAACCTGGAGGAAGGCGGGGATGACGTCAAGTCATCATGCCCCTTATGTCCTGGGCTACACACGTACTACAATGGTCGGCAACAGAGGGAAGCGAAGCCGCGAGGCAGAGCAAACCCCAGAAACCCGATCTCAGTTCGGATCGCAGGCTGCAACCCGCCTGCG
>MG|5|V8|F|18|99.22|Firmicutes|Negativicutes|Selenomonadales|Acidaminococcaceae|Phascolarctobacterium|sp.|
CGTGAGATGTTGGGTTAAGTCCCGCAACGAGCGCAACCCCTATCCTATGTTACCAGACGTAAAGGTGGGGACTCATGGGAGACTGCCAGGGACAACCTGGAGGAAGGCGGGGATGACGTCAAGTCATCATGCCCCTTATGTCCTGGGCTACACACGTACTACAATGGTCGGCAACAGAGGGAAGCGAAGCCGCGAGGCAGAGCAAACCCCAGAAACCCGATCCCAGTTCGGATCGCAGGCTGCAACCCGCCTGCA
>MG|5|V8|F|720|100.0|Firmicutes|Negativicutes|Selenomonadales|Acidaminococcaceae|Phascolarctobacterium|sp.|
CGTGAGATGTTGGGTTAAGTCCCGCAACGAGCGCAACCCCTATCCTATGTTACCAGCACGTAAAGGTGGGGACTCATGGGAGACTGCCAGGGACAACCTGGAGGAAGGCGGGGATGACGTCAAGTCATCATGCCCCTTATGTCCTGGGCTACACACGTACTACAATGGTCGGCAACAGAGGGAAGCGAAGCCGCGAGGCAGAGCAAACCCCAGAAACCCGATCTCAGTTCGGATCGCAGGCTGCAACCCGCCTGCGG
>MG|5|V8|F|12|99.22|Firmicutes|Negativicutes|Selenomonadales|Acidaminococcaceae|Phascolarctobacterium|sp.|
CGTGAGATGTTGGGTTAAGTCCCGCAACGAGCGCAACCCCTATCCTATGTTACCAGCACGTAATGGTGGGGACTCATGGGAGACTGCCAGGGACAACCTGGAGGAAGGCGGGGATGACGTCAAGTCATCATGCCCCTTATGTCCTGGGCTACACACGTACTACAATGGTCGGCAACAGAGGGAAGCGAAGCCGCGAGGCAGAGCAAACCCCAGAAACCCGATCCCAGTTCGGATCGCAGGCTGCAACCCGCCTGCA
>MG|5|V8|F|24|99.22|Firmicutes|Negativicutes|Selenomonadales|Acidaminococcaceae|Phascolarctobacterium|sp.|
CGTGAGATGTTGGGTTAAGTCCCGCAACGAGCGCAACCCCTATCCTATGTTACCAGCACGTAAAGGTGGGGACTCATGGGAGACTGCCAGGGACAACCTGGAGGAAGGCGGGGATGACGTCAAGTATCATGCCCCTTATGTCCTGGGCTACACACGTACTACAATGGTCGGCAACAGAGGGAAGCGAAGCCGCGAGGCAGAGCAAACCCCAGAAACCCGATCCCAGTTCGGATCGCAGGCTGCAACCCGCCTGCG
>MG|5|V8|R|28|99.22|Firmicutes|Negativicutes|Selenomonadales|Acidaminococcaceae|Phascolarctobacterium|sp.|
CGCAGGCGGGTTGCAGCCTGCGATCCGAACTGGGATCGGGTTTCTGGGGTTTGCTCTGCCTCGCGGCTTCGCTTCCCTCTGTTGCCGACCATTGTAGTACGTGTGTAGCCCAGGACATAAGGGGCATGATGACTTGACGTCATCCCCGCCTTCCTCCAGGTTGTCCCTGGCAGTCTCCCATGAGTCCCCACCTTACGTGCTGGTAACATAGGATAGGGGTTGCGCTCGTTGCGGGACTTAACCCAACATCTCACG
>MG|5|V8|F|387|99.61|Firmicutes|Negativicutes|Selenomonadales|Acidaminococcaceae|Phascolarctobacterium|sp.|
CGTGAGATGTTGGGTTAAGTCCCGCAACGAGCGCAACCCCTATCCTATGTTACCAGACGTAAAGGTGGGGACTCATGGGAGACTGCCAGGGACAACCTGGAGGAAGGCGGGGATGACGTCAAGTCATCATGCCCCTTATGTCCTGGGCTACACACGTACTACAATGGTCGGCAACAGAGGGAAGCGAAGCCGCGAGGCAGAGCAAACCCCAGAAACCCGATCTCAGTTCGGATCGCAGGCTGCAACCCGCCTGCG
>MG|5|V8|F|67|99.22|Firmicutes|Negativicutes|Selenomonadales|Acidaminococcaceae|Phascolarctobacterium|sp.|
CGTGAGATGTTGGGTTAAGTCCCGCAACGAGCGCAACCCCTATCCTATGTTACCAGCACGTAAAGGTGGGGACTCATGGGAGACTGCCAGGGACAACCTGGAGGAAGGCGGGGATGACGTCAAGTCATCATGCCCCTTATGTCCTGGGCTACACACGTACTACAATGGTCGGCAACAGAGGGAAGCGAAGCCGCGAGGCAGAGCAAACCCCCAGAAACCCGATCCCAGTTCGGATCGCAGGCTGCAACCCGCCTGCGT
>MG|5|V8|R|1380|99.61|Firmicutes|Negativicutes|Selenomonadales|Acidaminococcaceae|Phascolarctobacterium|sp.|
CGCAGGCGGGTTGCAGCCTGCGATCCGAACTGGGATCGGGTTTCTGGGGTTTGCTCTGCCTCGCGGCTTCGCTTCCCTCTGTTGCCGACCATTGTAGTACGTGTGTAGCCCAGGACATAAGGGGCATGATGACTTGACGTCATCCCCGCCTTCCTCCAGGTTGTCCCTGGCAGTCTCCCATGAGTCCCCACCTTTACGTGCTGGTAACATAGGATAGGGGTTGCGCTCGTTGCGGGACTTAACCCAACATCTCACG
>MG|5|V8|F|404|99.22|Firmicutes|Negativicutes|Selenomonadales|Acidaminococcaceae|Phascolarctobacterium|sp.|
CGTGAGATGTTGGGTTAAGTCCCGCAACGAGCGCAACCCCTATCCTATGTTACCAGCACGTAATGGTGGGGACTCATGGGAGACTGCCAGGGACAACCTGGAGGAAGGCGGGGATGACGTCAAGTCATCATGCCCCTTATGTCCTGGGCTACACACGTACTACAATGGTCGGCAACAGAGGGAAGCGAAGCCGCGAGGCAGAGCAAACCCCAGAAACCCGATCCCAGTTCGGATCGCAGGCTGCAACCCGCCTGCG
>MG|5|V8|R|68|99.22|Firmicutes|Negativicutes|Selenomonadales|Acidaminococcaceae|Phascolarctobacterium|sp.|
CGCAGGCGGGTTGCAGCCTGCGATCCGAACTGGGATCGGGTTTCTGGGGTTTGCTCTGCCTCGCGGCTTCGCTTCCCTCTGTTGCCGACCATTGTAGTACGTGTGTAGCCCAGGACAGTAAGGGGCATGATGACTTGACGTCATCCCCGCCTTCCTCCAGGTTGTCCCTGGCAGTCTCCCATGAGTCCCCACCTTTACGTGCTGGTAACATAGGATAGGGGTTGCGCTCGTTGCGGGACTTAACCCAACATCTCACG
>MG|5|V8|F|40|99.22|Firmicutes|Negativicutes|Selenomonadales|Acidaminococcaceae|Phascolarctobacterium|sp.|
CGTGAGATGTTGGGTTAAGTCCCGCAACGAGCCGCAACCCCTATCCTATGTTACCAGCACGTAAAGGTGGGGACTCATGGGAGACTGCCAGGGACAACCTGGAGGAAGGCGGGGATGACGTCAAGTCATCATGCCCCTTATGTCCTGGGCTACACACGTACTACAATGGTCGGCAACAGAGGGAAGCGAAGCCGCGAGGCAGAGCAAACCCCAGAAACCCGATCCCAGTTCGGATCGCAGGCTGCAACCCGCCTGCG
>MG|5|V8|F|12|99.22|Firmicutes|Negativicutes|Selenomonadales|Acidaminococcaceae|Phascolarctobacterium|sp.|
CGTGAGATGTTGGGTTAAGTCCCGCAACGAGCGCAACCCCTATCCTATGTTACCAGACGTAAAGGTGGGGACTCATGGGAGACTGCCAGGGACAACCTGGAGGAAGGCGGGGATGACGTCAAGTCATCATGCCCCTTATGTCCTGGGCTACACACGTACTACAATGGTCGGCAACAGAGGGAAGCGAAGCCGCGAGGCAGAGCAAACCCCCAGAAACCCGATCTCAGTTCGGATCGCAGGCTGCAACCCGCCTGCG
>MG|5|V8|R|13|99.22|Firmicutes|Negativicutes|Selenomonadales|Acidaminococcaceae|Phascolarctobacterium|sp.|
CGCAGGCGGGTTGCAGCCTGCGATCCGAACTGGGATCGGGTTTCTGGGGTTTGCTCTGCCTCGCGGCTTCGCTTCCCTCTGTTGCCGACCATTGTAGTACGTGTGTAGCCCAGGACATAAGGGGCATGATGACTTGACGTCATCCCCGCCTTCCTCCAGGTTGTCCCTGGCAGTCTCCCATGAGTCCCCACCTTTACGTGCTGGTAACATAGGATAGGGGTTGCGCTCGTTGCGGGTACTTAACCCAACATCTCACG
>MG|5|V8|F|16|99.22|Firmicutes|Negativicutes|Selenomonadales|Acidaminococcaceae|Phascolarctobacterium|sp.|
CGTGAGATGTTGGGTTAAGTCCCGCAACGAGCGCAACCCCTATCCTATGTTACCAGCACGTAATGGTGGGGACTCATGGGAGACTGCCAGGGACAACCTGGAGGGAAGGCGGGGATGACGTCAAGTCATCATGCCCCTTATGTCCTGGGCTACACACGTACTACAATGGTCGGCAACAGAGGGAAGCGAAGCCGCGAGGCAGAGCAAACCCCAGAAACCCGATCTCAGTTCGGATCGCAGGCTGCAACCCGCCTGCG
>MG|5|V8|F|1974|99.61|Firmicutes|Negativicutes|Selenomonadales|Acidaminococcaceae|Phascolarctobacterium|sp.|
CGTGAGATGTTGGGTTAAGTCCCGCAACGAGCGCAACCCCTATCCTATGTTACCAGCACGTAAAGGTGGGGACTCATGGGAGACTGCCAGGGACAACCTGGAGGAAGGCGGGGATGACGTCAAGTCATCATGCCCCTTATGTCCTGGGCTACACACGTACTACAATGGTCGGCAACAGAGGGAAGCGAAGCCGCGAGGCAGAGCAAACCCCAGAAACCCGATCCCAGTTCGGATCGCAGGCTGCAACCCGCCTGCGT
>MG|5|V8|F|16|99.61|Firmicutes|Negativicutes|Selenomonadales|Acidaminococcaceae|Phascolarctobacterium|sp.|
CGTGAGATGTTGGGTTAAGTCCCGCAACGAGCGCAACCCCTATCCTATGTTACCAGCACGTAAAGGTGGGGACTCATGGGAGACTGCCAGGGACGAACCTGGAGGAAGGCGGGGATGACGTCAAGTCATCATGCCCCTTATGTCCTGGGCTACACACGTACTACAATGGTCGGCAACAGAGGGAAGCGAAGCCGCGAGGCAGAGCAAACCCCAGAAACCCGATCTCAGTTCGGATCGCAGGCTGCAACCCGCCTGCG
>MG|5|V8|F|18|98.83|Firmicutes|Negativicutes|Selenomonadales|Acidaminococcaceae|Phascolarctobacterium|sp.|
CGTGAGATGTTGGGTTAAGTCCCGCAACGAGCGCAACCCCTATCCTATGTTACCAGACGTAAAGGTGGGGACTCATGGGAGACTGCCAGGGACAACCTGGAGGAAGGCGGGGATGACGTCAAGTCATCATGCCCCTTACTGTCCTGGGCTACACACGTACTACAATGGTCGGCAACAGAGGGAAGCGAAGCCGCGAGGCAGAGCAAACCCCAGAAACCCGATCCCAGTTCGGATCGCAGGCTGCAACCCGCCTGCG
>MG|5|V8|R|10|98.83|Firmicutes|Negativicutes|Selenomonadales|Acidaminococcaceae|Phascolarctobacterium|sp.|
CGCAGGCGGGTTGCAGCCTGCGATCCGAACTGAGATCGGGTTTCTGGGGTTTGCTCTGCCTCGCGACTTCGCTTCCCTCTGTTGCCGACCATTGTAGTACGTGTGTAGCCCAGGACATAAGGGGCATGATGACTTGACGTCATCCCCGCCTTCCTCCAGGTTGTCCCTGGCAGTCTCCCATGAGTCCCCACCATAACGTGCTGGTAACATAGGATAGGGGTTGCGCTCGTTGCGGGACTTAACCCAACATCTCACG
>MG|5|V8|F|17|98.83|Firmicutes|Negativicutes|Selenomonadales|Acidaminococcaceae|Phascolarctobacterium|sp.|
CGTGAGATGTTGGGTTAAGTCCCGCAACGAGCGCAACCCCTATACTATGTTGCCAGCACGTAAAGGTGGGGACTCATGGGAGACTGCCAGGGACAACCTGGAGGAAGGCGGGGATGACGTCAAGTCATCATGCCCCTTATGTCCTGGGCTACACACGTACTACAATGGTCGGCAACAGAGGGAAGCGAAGCCGCGAGGCAGAGCAAACCCCAGAAACCCGATCCCAGTTCGGATCGCAGGCTGCAACCCGCCTGCG
>MG|5|V8|F|14|98.45|Firmicutes|Negativicutes|Selenomonadales|Acidaminococcaceae|Phascolarctobacterium|sp.|
CGTGAGATGTTGGGTTAAGTCCCGCAACGAGCGCAACCCCTATCCTATGTTACCAGGCACGTTATGGTGGGGACTCATGGGAGACTGCCAGGGACAACCTGGAGGGAAGGCGGGGATGACGTCAAGTCATCATGCCCCTTATGTCCTGGGCTACACACGTACTACAATGGTCGGCAACAGAGGGAAGCGAAGCCGCGAGGCAGAGCAAACCCCAGAAACCCGATCTCAGTTCGGATCGCAGGCTGCAACCCGCCTGCG
>MG|5|V8|F|13|98.83|Firmicutes|Negativicutes|Selenomonadales|Acidaminococcaceae|Phascolarctobacterium|sp.|
CGTGAGATGTTGGGTTAAGTCCCGCAACGAGCGCAACCCCTATCCTATGTTACCAGCACGTAAGGTGGGGACTCATGGGAGACTGCCAGGGACGAACCTGGAGGAAGGCGGGGATGACGTCAAGTCATCATGCCCCTTATGTCCTGGGCTACACACGTACTACAATGGTCGGCAACAGAGGGAAGCGAAGCCGCGAGGCAGAGCAAACCCCAGAAACCCGATCCCAGTTCGGATCGCAGGCTGCAACCCGCCTGCG
>MG|5|V8|R|17|98.83|Firmicutes|Negativicutes|Selenomonadales|Acidaminococcaceae|Phascolarctobacterium|sp.|
CGCAGGCGGGTTGCAGCCTGCGATCCGAACTGAGATCGGGTTTCTGGGGTTTGCTCTGCCTCGCGGCTTCGCTTCCCTCTGTTGCCGACCATTGTAGTACGTGTGTAGCCCAGGACATAAGGGGCATGATGACTTGACGTCATCCCCGCCTTCCCTCCAGGTTGTCCCTGGCAGTCTCCCATGAGTCCCCACCATAACGTGCTGGTAACATAGGATAGGGGTTGCGCTCGTTGCGGGACTTAACCCAACATCTCACG
>MG|5|V8|F|17|98.83|Firmicutes|Negativicutes|Selenomonadales|Acidaminococcaceae|Phascolarctobacterium|sp.|
CGTGAGATGTTGGGTTAAGTCCCGCAACGAGCGCAACCCCTATCCTATGTTACCAGCACGTAAAGGTGGGGACTCATGGGAGACTGCCAGGGACAACCTGGAGGAAGGCGGGGATGACGTCAAGTCATCATGCCCTTACTGTCCTGGGCTACACACGTACTACAATGGTCGGCAACAGAGGGAAGCGAAGCCGCGAGGCAGAGCAAACCCCAGAAACCCGATCCCAGTTCGGATCGCAGGCTGCAACCCGCCTGCG
>MG|5|V8|F|24|98.83|Firmicutes|Negativicutes|Selenomonadales|Acidaminococcaceae|Phascolarctobacterium|sp.|
CGTGAGATGTTGGGTTAAGTCCCGCAACGAGCGCAACCCCTATCCTATGTTACCAGCACGTTATGGTGGGGACTCATGGGAGACTGCCAGGGACAACCTGGAGGAAGGCGGGGATGACGTCAAGTCATCATGCCCCTTATGTCCTGGGCTACACACGTACTACAATGGTCGGCAACAGAGGGAAGCGAAGCCGCGAGGCAGAGCAAACCCCAGAAACCCGATCTCAGTTCGGATCGCAGGCTGCAACCGCCTGCG
>MG|5|V8|F|11|98.83|Firmicutes|Negativicutes|Selenomonadales|Acidaminococcaceae|Phascolarctobacterium|sp.|
CGTGAGATGTTGGGTTAAGTCCCGCAACGAGCGCAACCCCTATCCTATGTTACCAGCACGTTATGGTGGGGACTCATGGGAGACTGCCAGGGACAACCTGGAGGAAGGCGGGGATGACGTCAAGTCATCATGCCCCTTATGTCCTGGGCTACACACGTACTACAATGGTCGGCAACAGAGGGAAGCGAAGTCGCGAGGCAGAGCAAACCCCAGAAACCCGATCTCAGTTCGGATCGCAGGCTGCAACCCGCCTGCG
>MG|5|V8|R|16|98.83|Firmicutes|Negativicutes|Selenomonadales|Acidaminococcaceae|Phascolarctobacterium|sp.|
CGCAGGCGGGTTGCAGCCTGCGATCCGAACTGGGATCGGGTTTCTGGGGTTTGCTCTGCCTCGCGGCTTCGCTTCCCTCTGTTGCCGACCATTGTAGTACGTGTGTAGCCCAGGACATAAGGGGCATGATGACTTGACGTCATCCCCGCCTTCCTCCAGGTTCGTCCCTGGCAGTCTCCCATGAGTCCCCACCATTACGTGCTGGTAACATAGGATAGGGGTTGCGCTCGTTGCGGGACTTAACCCAACATCTCACG
>MG|5|V8|F|17|98.83|Firmicutes|Negativicutes|Selenomonadales|Acidaminococcaceae|Phascolarctobacterium|sp.|
CGTGAGATGTTGGGTTAAGTCCCGCAACGAGCGCAACCCCCTATCCTATGTTACCAGACGTAAAGGTGGGGACTCATGGGAGACTGCCAGGGACAACCTGGAGGAAGGCGGGGATGACGTCAAGTCATCATGCCCCTTATGTCCTGGGCTACACACGTACTACAATGGTCGGCAACAGAGGGAAGCGAAGCCGCGAGGCAGAGCAAACCCCAGAAACCCGATCCCAGTTCGGATCGCAGGCTGCAACCCGCCTGCG
>MG|5|V8|R|13|98.84|Firmicutes|Negativicutes|Selenomonadales|Acidaminococcaceae|Phascolarctobacterium|sp.|
CGCAGGCGGGTTGCAGCCTGCGATCCGAACTGGGATCGGGTTTCTGGGGTTTGCTCTGCCTCGCGGCTTCGCTTCCCTCTGTTGCCGACCATTGTAGTACGTGTGTAGCCCAGGACATAAGGGGCATGATGACTTGACGTCATCCCCGCCTTCCTCCAGGTTCGTCCCTGGCAGTCTCCCATGAGTCCCCACCTTTACGTGCTGGTAACATAGGATAGGGGTTGCGCTCGTTGCGGGACTTAACCCGAACATCTCACG
>MG|5|V8|F|13|98.83|Firmicutes|Negativicutes|Selenomonadales|Acidaminococcaceae|Phascolarctobacterium|sp.|
CGTGAGATGTTGGGTTAAGTCCCGCAACGAGCGCAACCCCTATCCTATGTTACCAGCACGTTATGGTGGGGACTCATGGGAGACTGCCAGGGGACAACCTGGAGGAAGGCGGGGATGACGTCAAGTCATCATGCCCCTTATGTCCTGGGCTACACACGTACTACAATGGTCGGCAACAGAGGGAAGCGAAGCCGCGAGGCAGAGCAAACCCCAGAAACCCGATCTCAGTTCGGATCGCAGGCTGCAACCCGCCTGCG
>MG|5|V8|R|22|98.83|Firmicutes|Negativicutes|Selenomonadales|Acidaminococcaceae|Phascolarctobacterium|sp.|
CGCAGGCGGGTTGCAGCCTGCGATCCGAACTGAGATCGGGTTTCTGGGGTTTGCTCTGCCTCGCGGCTTCGCTTCCCTCTGTTGCCGACCATTGTAGTACGTGTGTAGCCCAGGACATAAGGGGCATGATGACTTGACGTCATCCCCGCCTTCCTCCAGGTTCGTCCCTGGCAGTCTCCCATGAGTCCCCACCATAACGTGCTGGTAACATAGGATAGGGGTTGCGCTCGTTGCGGGACTTAACCCAACATCTCACG
>MG|5|V8|R|10|98.83|Firmicutes|Negativicutes|Selenomonadales|Acidaminococcaceae|Phascolarctobacterium|sp.|
CGCAGGCGGGTTGCAGCCTGCGATCCGAACTGGGATCGGGTTTCTGGGGTTGCTCTGCCTCGCGGCTTCGCTTCCCTCTGTTGCCGACCATTGTAGTACGTGTGTAGCCCAGGACATAAGGGGCATGATGACTTGACGTCATCCCCGCCTTCCTCCAGGTTCGTCCCTGGCAGTCTCCCATGAGTCCCCACCTTTACGTGCTGGTAACATAGGATAGGGGTTGCGCTCGTTGCGGGACTTAACCCAACATCTCACG
>MG|5|V8|F|12|98.83|Firmicutes|Negativicutes|Selenomonadales|Acidaminococcaceae|Phascolarctobacterium|sp.|
CGTGAGATGTTGGGTTAAGTCCCGCAACGAGCGCAACCCCTATCCTATGTTACCAGCACGTTATGGTGGGGACTCATGGGAGACTGCCAGGGACAACCTGGAGGAAGGCGGGGGATGACGTCAAGTCATCATGCCCCTTATGTCCTGGGCTACACACGTACTACAATGGTCGGCAACAGAGGGAAGCGAAGCCGCGAGGCAGAGCAAACCCCAGAAACCCGATCTCAGTTCGGATCGCAGGCTGCAACCCGCCTGCG
>MG|5|V8|R|11|98.83|Firmicutes|Negativicutes|Selenomonadales|Acidaminococcaceae|Phascolarctobacterium|sp.|
CGCAGGCGGGTTGCAGCCTGCGATCCGAACTGAGATCGGGTTTCTGGGGTTTGCTCCGCCTCGCGGCTTCGCTTCCCTCTGTTGCCGACCATTGTAGTACGTGTGTAGCCCAGGACATAAGGGGCATGATGACTTGACGTCATCCCCGCCTTCCTCCAGGTTGTCCCTGGCAGTCTCCCATGAGTCCCCACCATAACGTGCTGGTAACATAGGATAGGGGTTGCGCTCGTTGCGGGACTTAACCCAACATCTCACG
>MG|5|V8|R|20|98.83|Firmicutes|Negativicutes|Selenomonadales|Acidaminococcaceae|Phascolarctobacterium|sp.|
CGCAGGCGGGTTGCAGCCTGCGATCCGAACTGAGATCGGGTTTCTGGGGTTTGCTCTGCCTCGCGGCTTCGCTTCCCTCTGTTGCCGACCATTGTAGTACGTGTGTAGCCCAGGACATAAGGGGCATGATGACTTGACGTCATCCCCGCCTTCCTCCAGGTTGTCCCTGGCAGTCTCCCATGAGTCCCCACCATAACGTCTGGTAACATAGGATAGGGGTTGCGCTCGTTGCGGGACTTAACCCAACATCTCACG
>MG|5|V8|F|37|98.83|Firmicutes|Negativicutes|Selenomonadales|Acidaminococcaceae|Phascolarctobacterium|sp.|
CGTGAGATGTTGGGTTAAGTCCCGCAACGAGCGCAACCCCTATCCTATGTTACCAGACGTAAAGGTGGGGACTCATGGGAGACTGCCAGGGACAACCTGGAGGAAGGCGGGGATGACGTCAAGTCATCATGCCCCTTATGTCCTGGGCTACACACGTACTACAATGGTCGGCAACAGAGGGAAGCGAAGCCGCGAGGCAGAGCAAACCCCCAGAAACCCGATCCCAGTTCGGATCGCAGGCTGCAACCCGCCTGCG
>MG|5|V8|R|12|98.83|Firmicutes|Negativicutes|Selenomonadales|Acidaminococcaceae|Phascolarctobacterium|sp.|
CGCAGGCGGGTTGCAGCCTGCGATCCGAACTGGGATCGGGTTTCTGGGGTTTGCTCTGCCTCGCGGCTTCGCTTCCCTCTGTTGCCGACCATTGTAGTACGTGTGTAGCCCAGGACATAAGGGGCATGATGACTTGACGTCATCCCCGCCTTCCTCCAGGTTGTCCCTGGCAGTCTCCCATGAGTCCCCACCTTTACGTGCTGGCAACATAGTATAGGGGTTGCGCTCGTTGCGGGACTTAACCCAACATCTCACG
>MG|5|V8|R|15|98.84|Firmicutes|Negativicutes|Selenomonadales|Acidaminococcaceae|Phascolarctobacterium|sp.|
CGCAGGCGGGTTGCAGCCTGCGATCCGAACTGGGATCGGGTTTCTGGGGTTTGCTCTGCCTCGCGGCTTCGCTTCCCTCTGTTGCCGACCATTGTAGTACGTGTGTAGCCCAGGACATAAGGGGCATGATGACTTGACGTCATCCCCGCCTTCCTCCAGGTTCGTCCCTGGCAGTCTCCCATGAGTCCCCACCTTTACGTGCTGGTAACATAGGATAGGGGTTGCGGCTCGTTGCGGGACTTAACCCAACATCTCACG
>MG|5|V8|F|18|98.84|Firmicutes|Negativicutes|Selenomonadales|Acidaminococcaceae|Phascolarctobacterium|sp.|
CGTGAGATGTTGGGTTAAGTCCCGCAACGAGCCGCAACCCCTATCCTATGTTACCAGCACGTAAAGGTGGGGACTCATGGGAGACTGCCAGGGACAACCTGGAGGGAAGGCGGGGATGACGTCAAGTCATCATGCCCCTTATGTCCTGGGCTACACACGTACTACAATGGTCGGCAACAGAGGGAAGCGAAGCCGCGAGGCAGAGCAAACCCCAGAAACCCGATCCCAGTTCGGATCGCAGGCTGCAACCCGCCTGCG
>MG|5|V8|F|33|98.83|Firmicutes|Negativicutes|Selenomonadales|Acidaminococcaceae|Phascolarctobacterium|sp.|
CGTGAGATGTTGGGTTAAGTCCCGCAACGAGCGCAACCCCTATCCTATGTTACCAGCACGTTATGGTGGGGACTCATGGGAGACTGCCAGGGACGAACCTGGAGGAAGGCGGGGATGACGTCAAGTCATCATGCCCCTTATGTCCTGGGCTACACACGTACTACAATGGTCGGCAACAGAGGGAAGCGAAGCCGCGAGGCAGAGCAAACCCCAGAAACCCGATCTCAGTTCGGATCGCAGGCTGCAACCCGCCTGCG
>MG|5|V8|F|19|98.84|Firmicutes|Negativicutes|Selenomonadales|Acidaminococcaceae|Phascolarctobacterium|sp.|
CGTGAGATGTTCGGGTTAAGTCCCGCAACGAGCGCAACCCCTATCCTATGTTACCAGCACGTAAAGGTGGGGACTCATGGGAGACTGCCAGGGACGAACCTGGAGGAAGGCGGGGATGACGTCAAGTCATCATGCCCCTTATGTCCTGGGCTACACACGTACTACAATGGTCGGCAACAGAGGGAAGCGAAGCCGCGAGGCAGAGCAAACCCCAGAAACCCGATCCCAGTTCGGATCGCAGGCTGCAACCCGCCTGCG
>MG|5|V8|R|14|98.83|Firmicutes|Negativicutes|Selenomonadales|Acidaminococcaceae|Phascolarctobacterium|sp.|
CGCAGGCGGGTTGCAGCCTGCGATCCGAACTGAGATCGGGTTTCTGGGGGTTTGCTCTGCCTCGCGGCTTCGCTTCCCTCTGTTGCCGACCATTGTAGTACGTGTGTAGCCCAGGACATAAGGGGCATGATGACTTGACGTCATCCCCGCCTTCCTCCAGGTTGTCCCTGGCAGTCTCCCATGAGTCCCCACCATAACGTGCTGGTAACATAGGATAGGGGTTGCGCTCGTTGCGGGACTTAACCCAACATCTCACG
>MG|5|V8|R|12|98.83|Firmicutes|Negativicutes|Selenomonadales|Acidaminococcaceae|Phascolarctobacterium|sp.|
CGCAGGCGGTTGCAGCCTGCGATCCGAACTGAGATCGGGTTTCTGGGGTTTGCTCTGCCTCGCGGCTTCGCTTCCCTCTGTTGCCGACCATTGTAGTACGTGTGTAGCCCAGGACATAAGGGGCATGATGACTTGACGTCATCCCCGCCTTCCTCCAGGTTGTCCCTGGCAGTCTCCCATGAGTCCCCACCATAACGTGCTGGTAACATAGGATAGGGGTTGCGCTCGTTGCGGGACTTAACCCAACATCTCACG
>MG|5|V8|F|17|98.83|Firmicutes|Negativicutes|Selenomonadales|Acidaminococcaceae|Phascolarctobacterium|sp.|
CGTGAGATGTTGGGTTAAGTCCCGCAACGAGCGCAACCCCTATCCTATGTTACCAGCACGTTATGGTGGGGACTCATGGGAGACTGCCAGGGACAACCTGGAGGAAGGCGGGGATGACGTCAAGTCATCATGCCCCTTATGTCCTGGGCTACACACGTACTACAATGGTCGGCAACAGAGGGAAGCGAAGCCGCGAGGCAGAGCAAACCCCCAGAAACCCGATCTCAGTTCGGATCGCAGGCTGCAACCCGCCTGCG
>MG|5|V8|F|13|98.44|Firmicutes|Negativicutes|Selenomonadales|Acidaminococcaceae|Phascolarctobacterium|sp.|
CGTGAGATGTTGGGTTAAGTCCCGCAACGAGCGCAACCCCTATCCTATGTTGCCAGCACGTAATGGTGGGGACTCATGGGAGACTGTCAGGGACAACCTGGAGGAAGGCGGGGATGACGTCAAGTCATCATGCCCCTTATGTCCTGGGCTACACACGTACTACAATGGTCGGCAACAGAGGGAAGCGAAGCCGCGAGGCAGAGCAAACCCCAGAAACCCGATCCCAGTTCGGATCGCAGGCTGCAACCCGCCTGCG
>MG|5|V8|F|119|98.83|Firmicutes|Negativicutes|Selenomonadales|Acidaminococcaceae|Phascolarctobacterium|sp.|
CGTGAGATGTTGGGTTAAGTCCCGCAACGAGCGCAACCCCTATCCTATGTTACCAGCACGTTATGGTGGGGACTCATGGGAGACTGCCAGGGACAACCTGGAGGAAGGCGGGGATGACGTCAAGTCATCATGCCCCTTATGTCCTGGGCTACACACGTACTACAATGGTCGGCAACAGAGGGAAGCGAAGCCGCGAGGCAGAGCAAACCCCAGAAACCCGATCCCAGTTCGGATCGCAGGCTGCAACCCGCCTGCG
>MG|5|V8|R|82|98.83|Firmicutes|Negativicutes|Selenomonadales|Acidaminococcaceae|Phascolarctobacterium|sp.|
CGCAGGCGGGTTGCAGCCTGCGATCCGAACTGGGATCGGGTTTCTGGGGTTTGCTCTGCCTCGCGGCTTCGCTTCCCTCTGTTGCCGACCATTGTAGTACGTGTGTAGCCCAGGACATAAGGGGCATGATGACTTGACGTCATCCCCGCCTTCCTCCAGGTTGTCCCTGGCAGTCTCCCATGAGTCCCCACCATAACGTGCTGGTAACATAGGATAGGGGTTGCGCTCGTTGCGGGACTTAACCCAACATCTCACG
>MG|5|V8|F|33|98.83|Firmicutes|Negativicutes|Selenomonadales|Acidaminococcaceae|Phascolarctobacterium|sp.|
CGTGAGATGTTGGGTTAAGTCCCGCAACGAGCGCAACCCCTATCCTATGTTACCAGCACGTTATGGTGGGGACTCATGGGAGACTGCCAGGGACAACCTGGAGGGAAGGCGGGGATGACGTCAAGTCATCATGCCCCTTATGTCCTGGGCTACACACGTACTACAATGGTCGGCAACAGAGGGAAGCGAAGCCGCGAGGCAGAGCAAACCCCAGAAACCCGATCTCAGTTCGGATCGCAGGCTGCAACCCGCCTGCG
>MG|5|V8|F|10|98.46|Firmicutes|Negativicutes|Selenomonadales|Acidaminococcaceae|Phascolarctobacterium|sp.|
CGTGAGATGTTGGGTTAAGTACCCGCAACGAGCCGCAACCCCTATCCTATGTTACCAGCACGTAAAGGTGGGGACTCATGGGAGACTGCCAGGGACAACCTGGAGGGAAGGCGGGGATGACGTCAAGTCATCATGCCCCTTATGTCCTGGGCTACACACGTACTACAATGGTCGGCAACAGAGGGAAGCGAAGCCGCGAGGCAGAGCAAACCCCAGAAACCCGATCCCAGTTCGGATCGCAGGCTGCAACCCGCCTGCG
>MG|5|V8|F|10|98.83|Firmicutes|Negativicutes|Selenomonadales|Acidaminococcaceae|Phascolarctobacterium|sp.|
CGTGAGATGTTGGGTTAAGTCCCGCAACGAGCGCAACCCCTATCCTATGTTACCAGACGTAAAGGTGGGGACTCATGGGAGACTGCCAGGGACAACCTGGAGGAAGGCGGGGATGACGTCAAGTCAGTCATGCCCCTTATGTCCTGGGCTACACACGTACTACAATGGTCGGCAACAGAGGGAAGCGAAGCCGCGAGGCAGAGCAAACCCCAGAAACCCGATCCCAGTTCGGATCGCAGGCTGCAACCCGCCTGCG
>MG|5|V8|R|14|98.83|Firmicutes|Negativicutes|Selenomonadales|Acidaminococcaceae|Phascolarctobacterium|sp.|
CGCAGGCGGGTTGCAGCCTGCGATCCGAACTGGGATCGGGTTTCTGGGGTTTGCTCTGCCTCGCGGCTTCGCTTCCCTCTGTTGCCGACCATTGTAGTACGTGTGTAGCCCAGGACATAAGGGGCATGATGACTTGACGTCATCCCCGCCTTCCTCCAGGTTGTCCCTGGCAGTCTCCCATGAGTCCCCACCTTTACGTCTGGTAACATAGGATAGGGGGTTGCGCTCGTTGCGGGACTTAACCCAACATCTCACG
>MG|5|V8|F|15|98.83|Firmicutes|Negativicutes|Selenomonadales|Acidaminococcaceae|Phascolarctobacterium|sp.|
CGTGAGATGTTGGGTTAAGTCCCGCAACGAGCGCAACCCCTATACTATGTTACCAGACGTAAAGGTGGGGACTCATGGGAGACTGCCAGGGACAACCTGGAGGAAGGCGGGGATGACGTCAAGTCATCATGCCCCTTATGTCCTGGGCTACACACGTACTACAATGGTCGGCAACAGAGGGAAGCGAAGCCGCGAGGCAGAGCAAACCCCAGAAACCCGATCCCAGTTCGGATCGCAGGCTGCAACCCGCCTGCG
>MG|5|V8|R|21|98.83|Firmicutes|Negativicutes|Selenomonadales|Acidaminococcaceae|Phascolarctobacterium|sp.|
CGCAGGCGGGTTGCAGCCTGCGATCCGAACTGGGATCGGGTTTCTGGGGTTTGCTCTGCCTCGCGGCTTCGCTTCCCTCTGTTGCCGACCATTGTAGTACGTGTGTAGCCCAGGACATAAGGGGCATGATGACTTGACGTCATCCCCGCCTTCCTCCAGGTTGTCCCTGGCAGTCTCCCATGAGTCCCCACCATTACGTCTGGTAACATAGGATAGGGGTTGCGCTCGTTGCGGGACTTAACCCAACATCTCACG
>MG|5|V8|F|12|98.83|Firmicutes|Negativicutes|Selenomonadales|Acidaminococcaceae|Phascolarctobacterium|sp.|
CGTGAGATGTTGGGTTAAGTCCCGCAACGAGCGCAACCCCTATCCTATGTTACCAGACGTAAAGGTGGGGACTCATGGGAGACTGCCAGGGACAACCTGGAGGAAGGCGGGGATGACGTCAAGTCATCATGCCCCTTATGTCCTGGGCTACACACGTACTACAATGGTCGGCAACAGAGGGAAGCGAAGCCGCGAGGCAGAGCAAACCCCAGAAACCCGATCCCAGTTCGGATCGCAGGCTGCAACCGCCTGCG
>MG|5|V8|F|18|98.83|Firmicutes|Negativicutes|Selenomonadales|Acidaminococcaceae|Phascolarctobacterium|sp.|
CGTGAGATGTTGGGTTAAGTCCCGCAACGAGCGCAACCCCTATCCTATGTTACCAGCACGTTATGGTGGGGACTCATGGGAGACTGCCAGGGACAACCTGGAGGAAGGCGGGGATGACGTCAAGTCATCATGCCCCTTATGTCCTGGGCTACACACGTACTACAATGGTCGGCAACAGAGGGAAGCGAAGCCGCGAGGCGGAGCAAACCCCAGAAACCCGATCTCAGTTCGGATCGCAGGCTGCAACCCGCCTGCG
>MG|5|V8|R|10|98.83|Firmicutes|Negativicutes|Selenomonadales|Acidaminococcaceae|Phascolarctobacterium|sp.|
CGCAGGCGGGTTGCAGCCTGCGATCCGAACTGAGATCGGGTTTCTGGGGTTTGCTCTGCCTCGCGGCTTCGCTTCCCTCTGTTGCCGACCATTGTAGTACGTGTGTAGCCCAGGACATAAGGGGCATGATACTTGACGTCATCCCCGCCTTCCTCCAGGTTGTCCCTGGCAGTCTCCCATGAGTCCCCACCATAACGTGCTGGTAACATAGGATAGGGGTTGCGCTCGTTGCGGGACTTAACCCAACATCTCACG
>MG|5|V8|F|39|98.83|Firmicutes|Negativicutes|Selenomonadales|Acidaminococcaceae|Phascolarctobacterium|sp.|
CGTGAGATGTTGGGTTAAGTCCCGCAACGAGCGCAACCCCTATCCTATGTTACCAGACGTAATGGTGGGGACTCATGGGAGACTGCCAGGGACAACCTGGAGGAAGGCGGGGATGACGTCAAGTCATCATGCCCCTTATGTCCTGGGCTACACACGTACTACAATGGTCGGCAACAGAGGGAAGCGAAGCCGCGAGGCAGAGCAAACCCCAGAAACCCGATCCCAGTTCGGATCGCAGGCTGCAACCCGCCTGCG
>MG|5|V8|R|11|98.83|Firmicutes|Negativicutes|Selenomonadales|Acidaminococcaceae|Phascolarctobacterium|sp.|
CGCAGGCGGGTTGCAGCCTGCGATCCGAACTGGGATCGGGTTTCTGGGGTTTGCTCTGCCTCGCGGCTTCGCTTCCCTCTGTTGCCGACCATTGTAGTACGTGTGTAGCCCAGGACATAAGGGGCATGATGACTTGACGTCATCCCCGCCTTCCTCCAGGTTGTCCCTGGCAGTCTCCCATGAGTCCCCACCTTTACGTCTGGTAACATAGTATAGGGGTTGCGCTCGTTGCGGGACTTAACCCAACATCTCACG
>MG|5|V8|F|10|98.83|Firmicutes|Negativicutes|Selenomonadales|Acidaminococcaceae|Phascolarctobacterium|sp.|
CGTGAGATGTTGGGTTAAGTCCCGCAACGAGCGCAACCCCTATCCTATGTTACCAGACGTAAAGGTGGGGACTCATGGGAGACTGCCAGGGACAACCTGGAGGAAGGCGGGGATGACGTCAAGTCATCATGCCCCTTATGTCCTGGGCTACACACGTACTACAATGGTCGGCAACAGAGGGAAGCGAAGCCGCGAGGCAGAGCAACCCCAGAAACCCGATCCCAGTTCGGATCGCAGGCTGCAACCCGCCTGCG
>MG|5|V8|F|28|98.83|Firmicutes|Negativicutes|Selenomonadales|Acidaminococcaceae|Phascolarctobacterium|sp.|
CGTGAGATGTTGGGTTAAGTCCCGCAACGAGCGCAACCCCTATCCTATGTTACCAGACGTTATGGTGGGGACTCATGGGAGACTGCCAGGGACAACCTGGAGGAAGGCGGGGATGACGTCAAGTCATCATGCCCCTTATGTCCTGGGCTACACACGTACTACAATGGTCGGCAACAGAGGGAAGCGAAGCCGCGAGGCAGAGCAAACCCCAGAAACCCGATCTCAGTTCGGATCGCAGGCTGCAACCCGCCTGCG
>MG|5|V8|F|11|98.83|Firmicutes|Negativicutes|Selenomonadales|Acidaminococcaceae|Phascolarctobacterium|sp.|
CGTGAGATGTTGGGTTAAGTCCCGCAACGAGCGCAACCCCTATCCTATGTTACCAGCACGTTATGGTGGGGACTCATGGGAGACTGCCAGGGACAACCTGGAGAAAGGCGGGGATGACGTCAAGTCATCATGCCCCTTATGTCCTGGGCTACACACGTACTACAATGGTCGGCAACAGAGGGAAGCGAAGCCGCGAGGCAGAGCAAACCCCAGAAACCCGATCTCAGTTCGGATCGCAGGCTGCAACCCGCCTGCG
>MG|5|V8|F|22|98.83|Firmicutes|Negativicutes|Selenomonadales|Acidaminococcaceae|Phascolarctobacterium|sp.|
CGTGAGATGTTGGGTTAAGTCCCGCAACGAGCGCAACCCCTATCCTATGTTACCAGCACGTAATGGTGGGGACTCATGGGAGACTGCCAGGGACGAACCTGGAGGAAGGCGGGGATGACGTCAAGTCATCATGCCCCTTATGTCCTGGGCTACACACGTACTACAATGGTCGGCAACAGAGGGAAGCGAAGCCGCGAGGCAGAGCAAACCCCAGAAACCCGATCCCAGTTCGGATCGCAGGCTGCAACCCGCCTGCG
>MG|5|V8|R|21|98.83|Firmicutes|Negativicutes|Selenomonadales|Acidaminococcaceae|Phascolarctobacterium|sp.|
CGCAGGCGGGTTGCAGCCTGCGATCCGAACTGGGATCGGGTTTCTGGGGGTTTGCTCTGCCTCGCGGCTTCGCTTCCCTCTGTTGCCGACCATTGTAGTACGTGTGTAGCCCAGGACATAAGGGGCATGATGACTTGACGTCATCCCCGCCTTCCTCCAGGTTGTCCCTGGCAGTCTCCCATGAGTCCCCACCTTTACGTCTGGTAACATAGGATAGGGGTTGCGCTCGTTGCGGGACTTAACCCAACATCTCACG
>MG|5|V8|F|20|98.84|Firmicutes|Negativicutes|Selenomonadales|Acidaminococcaceae|Phascolarctobacterium|sp.|
CGTGAGATGTTGGGTTAAGTCCCGCAACGAGCCGCAACCCCTATCCTATGTTACCAGCACGTAAAGGTGGGGACTCATGGGAGACTGCCAGGGACGAACCTGGAGGAAGGCGGGGATGACGTCAAGTCATCATGCCCCTTATGTCCTGGGCTACACACGTACTACAATGGTCGGCAACAGAGGGAAGCGAAGCCGCGAGGCAGAGCAAACCCCAGAAACCCGATCCCAGTTCGGATCGCAGGCTGCAACCCGCCTGCG
>MG|5|V8|R|10|98.83|Firmicutes|Negativicutes|Selenomonadales|Acidaminococcaceae|Phascolarctobacterium|sp.|
CGCAGGCGGGTTGCAGCCTGCGATCCGAACTGGGATCGGGTTTCTGGGGTTTGCTCTGCCTCGCGGCTTCGCTTCCCTCTGTTGCCGACCATTGTAGTACGTGTGTAGCCCAGGACAGTAAGGGCATGATGACTTGACGTCATCCCCGCCTTCCTCCAGGTTGTCCCTGGCAGTCTCCCATGAGTCCCCACCTTTACGTGCTGGTAACATAGGATAGGGGTTGCGCTCGTTGCGGGACTTAACCCAACATCTCACG
>MG|5|V8|R|189|99.22|Firmicutes|Negativicutes|Selenomonadales|Veillonellaceae|Megamonas|hypermegale|
TGCAGGCGAGTTTCAGCCTGCAATCCGAACTGAGAGATGCTTTTAGGGTTCCGCTCTGCCTCGCGGCTTCGCTTCCCTCTGTTCATCCCATTGTAGTACGTGTGTAGCCCAAGACGTAAGGGGCATGATGACTTGACGTCATCCCCGCCTTCCTCCGCGTTGTCCGCGGCAGTCTACTATGAGTTCCCACCTTTACGCGCTGGCAACATAGTATAGGGGTTGCGCTCGTTGCGGGACTTAACCCAACATCTCACG
>MG|5|V8|F|44|99.22|Firmicutes|Negativicutes|Selenomonadales|Veillonellaceae|Megamonas|hypermegale|
CGTGAGATGTTGGGTTAAGTCCCGCAACGAGCGCAACCCCTATCCTATGTTACCAGCACGTAAAGGTGGGAACTCATAGTAGACTGCCGCGGACAACGCGGAGGAAGGCGGGGATGACGTCAAGTCATCATGCCCCTTACGTCTTGGGCTACACACGTACTACAATGGGATGAACAGAGGGAAGCGAAGCCGCGAGGCAGAGCGGAACCCTAAAAGCATCTCTCAGTTCGGATTGCAGGCTGAAACTCGCCTGCA
>MG|5|V8|F|1109|99.61|Firmicutes|Negativicutes|Selenomonadales|Veillonellaceae|Megamonas|hypermegale|
CGTGAGATGTTGGGTTAAGTCCCGCAACGAGCGCAACCCCTATACTATGTTGCCAGCACGTAAAGGTGGGAACTCATAGTAGACTGCCGCGGACAACGCGGAGGAAGGCGGGGATGACGTCAAGTCATCATGCCCCTTACGTCTTGGGCTACACACGTACTACAATGGGATGAACAGAGGGAAGCGAAGCCGCGAGGCAGAGCGGAACCCTAAAAGCATCTCTCAGTTCGGATTGCAGGCTGAAACTCGCCTGCAT
>MG|5|V8|F|18|99.22|Firmicutes|Negativicutes|Selenomonadales|Veillonellaceae|Megamonas|hypermegale|
CGTGAGATGTTGGGTTAAGTCCCGCAACGAGCGCAACCCCCCTATACTATGTTGCCAGCACGTAAAGGTGGGAACTCATAGTAGACTGCCGCGGACAACGCGGAGGAAGGCGGGGATGACGTCAAGTCATCATGCCCCTTACGTCTTGGGCTACACACGTACTACAATGGGATGAACAGAGGGAAGCGAAGCCGCGAGGCAGAGCGGAACCCTAAAAGCATCTCTCAGTTCGGATTGCAGGCTGAAACTCGCCTGCA
>MG|5|V8|F|23|99.22|Firmicutes|Negativicutes|Selenomonadales|Veillonellaceae|Megamonas|hypermegale|
CGTGAGATGTTGGGTTAAGTCCCGCAACGAGCGCAACCCCTATACTATGTTGCCAGCACGTAAAGGTGGGAACTCATAGTAGACTGCGCGGACAACGCGGAGGAAGGCGGGGATGACGTCAAGTCATCATGCCCCTTACGTCTTGGGCTACACACGTACTACAATGGGATGAACAGAGGGAAGCGAAGCCGCGAGGCAGAGCGGAACCCTAAAAGCATCTCTCAGTTCGGATTGCAGGCTGAAACTCGCCTGCA
>MG|5|V8|R|121|100.0|Firmicutes|Negativicutes|Selenomonadales|Veillonellaceae|Megamonas|hypermegale|
TGCAGGCGAGTTTCAGCCTGCAATCCGAACTGAGAGATGCTTTTAGGGTTCCGCTCTGCCTCGCGACTTCGCTTCCCTCTGTTCATCCCATTGTAGTACGTGTGTAGCCCAAGACGTAAGGGGCATGATGACTTGACGTCATCCCCGCCTTCCTCCGCGTTGTCCGCGGCAGTCTACTATGAGTTCCCACCTTTACGTGCTGGCAACATAGTATAGGGGTTGCGCTCGTTGCGGGACTTAACCCAACATCTCACG
>MG|5|V8|R|13|99.22|Firmicutes|Negativicutes|Selenomonadales|Veillonellaceae|Megamonas|hypermegale|
TGCAGGCGAGTTTCAGCCTGCAATCCGAACTGAGAGATGCTTTTAGGGTTCCGCTCTGCCTCGCGGCTTCGCTTCCCTCTGTTCATCCCATTGTAGTACGTGTGTAGCCCAAGACGTAAGGGGCATGATGACTTGACGTCATCCCCGCCTTCCTCCGCGTTGTCCGCGCAGTCTACTATGAGTTCCCACCTTTACGTGCTGGCAACATAGTATAGGGGTTGCGCTCGTTGCGGGACTTAACCCAACATCTCACG
>MG|5|V8|F|190|100.0|Firmicutes|Negativicutes|Selenomonadales|Veillonellaceae|Megamonas|hypermegale|
CGTGAGATGTTGGGTTAAGTCCCGCAACGAGCGCAACCCCTATACTATGTTGCCAGCACGTAAAGGTGGGAACTCATAGTAGACTGCCGCGGACAACGCGGAGGAAGGCGGGGATGACGTCAAGTCATCATGCCCCTTACGTCTTGGGCTACACACGTACTACAATGGGATGAACAGAGGGAAGCGAAGTCGCGAGGCAGAGCGGAACCCTAAAAGCATCTCTCAGTTCGGATTGCAGGCTGAAACTCGCCTGCA
>MG|5|V8|F|13|99.22|Firmicutes|Negativicutes|Selenomonadales|Veillonellaceae|Megamonas|hypermegale|
CGTGAGATGTTGGGTTAAGTCCCGCAACGAGCGCAACCCCTATACTATGTTGCCAGCACGTAAAGGTGGGAACTCATAGTAGACTGCCGCGGACAACGCGGAGGAAGGCGGGGGATGACGTCAAGTCATCATGCCCCTTACGTCTTGGGCTACACACGTACTACAATGGGATGAACAGAGGGAAGCGAAGCCGCGAGGCAGAGCGGAACCCTAAAAGCATCTCTCAGTTCGGATTGCAGGCTGAAACTCGCCTGCA
>MG|5|V8|F|10|99.61|Firmicutes|Negativicutes|Selenomonadales|Veillonellaceae|Megamonas|hypermegale|
CGTGAGATGTTGGGTTAAGTCCCGCAACGAGCGCAACCCCTATACTATGTTGCCAGCGCGTAAAGGTGGGAACTCATAGTAGACTGCCGCGGACAACGCGGAGGAAGGCGGGGATGACGTCAAGTCATCATGCCCCCTTACGTCTTGGGCTACACACGTACTACAATGGGATGAACAGAGGGAAGCGAAGCCGCGAGGCAGAGCGGAACCCTAAAAGCATCTCTCAGTTCGGATTGCAGGCTGAAACTCGCCTGCAT
>MG|5|V8|F|27|99.22|Firmicutes|Negativicutes|Selenomonadales|Veillonellaceae|Megamonas|hypermegale|
CGTGAGATGTTGGGTTAAGTCCCGCAACGAGCGCAACCCCTATACTATGTTGCCAGCACGTAAAGGTGGGAACTCATAGTAGACTGCCGCGGACAACGCGGAGGGAAGGCGGGGATGACGTCAAGTCATCATGCCCCTTACGTCTTGGGCTACACACGTACTACAATGGGATGAACAGAGGGAAGCGAAGCCGCGAGGCAGAGCGGAACCCTAAAAGCATCTCTCAGTTCGGATTGCAGGCTGAAACTCGCCTGCA
>MG|5|V8|F|12|99.21|Firmicutes|Negativicutes|Selenomonadales|Veillonellaceae|Megamonas|hypermegale|
CGTGAGATGTTGGGTTAAGTCCCGCAACGAGCGCAACCCCTATACTATGTTGCCAGCACGTAAAGGTGGGAACTCATAGTAGACTGCCGCGGACAACGCGGAGGAAGGCGGGGATGACGTCAAGTCATCATGCCCCTTACGTCTTGGGCTACACACGTACTACAATGGGATGAACAGAGGGAAGCGAAGCCGCGAGGCAGAGCGGAACCCTAAAAGCATCTCTCAGTTCGGATTGCAGGCTGAAACCCGCCTGTA
>MG|5|V8|F|13|99.22|Firmicutes|Negativicutes|Selenomonadales|Veillonellaceae|Megamonas|hypermegale|
CGTGAGATGTTGGGTTAAGTCCCGCAACGAGCGCAACCCCTATCCTATGTTGCCAGCACGTAAAGGTGGGAACTCATAGTAGACTGCCGCGGACAACGCGGAGGAAGGCGGGGATGACGTCAAGTCATCATGCCCCTTACGTCTTGGGCTACACACGTACTACAATGGGATGAACAGAGGGAAGCGAAGCCGCGAGGCAGAGCGGAACCCTAAAAGCATCTCTCAGTTCGGATTGCAGGCTGAAACTCGCCTGCA
>MG|5|V8|R|13|99.22|Firmicutes|Negativicutes|Selenomonadales|Veillonellaceae|Megamonas|hypermegale|
TGCAGGCGAGTTTCAGCCTGCAATCCGAACTGAGAGATGCTTTTAGGGTTCCGCTCTGCCTCGCGGCTTCGCTTCCCTCTGTTCATCCCATTGTAGTACGTGTGTAGCCCAAGACGTAAGGGGCATGATGACTTGACGTCATCCCCGCCTTCCTCCGCGTTGTCCGCGGCAGTCTACTATGAGTTCCCACCTTTACGTGCTGGCAACATAGGATAGGGGTTGCGCTCGTTGCGGGACTTAACCCAACATCTCACG
>MG|5|V8|F|18|99.61|Firmicutes|Negativicutes|Selenomonadales|Veillonellaceae|Megamonas|hypermegale|
CGTGAGATGTTGGGTTAAGTCCCGCAACGAGCGCAACCCCTATACTATGTTGCCAGCGCGTAAAGGTGGGAACTCATAGTAGACTGCCGCGGACAACGCGGAGGAAGGCGGGGATGACGTCAAGTCATCATGCCCCTTACGTCTTGGGCTACACACGTACTACAATGGGATGAACAGAGGGAAGCGAAGCCGCGAGGCAGAGCGGAACCCTAAAAAGCATCTCTCAGTTCGGATTGCAGGCTGAAACTCGCCTGCA
>MG|5|V8|F|273|99.22|Firmicutes|Negativicutes|Selenomonadales|Veillonellaceae|Megamonas|hypermegale|
CGTGAGATGTTGGGTTAAGTCCCGCAACGAGCGCAACCCCTATACTATGTTGCCAGCGCGTAAAGGTGGGAACTCATAGTAGACTGCCGCGGACAACGCGGAGGAAGGCGGGGATGACGTCAAGTCATCATGCCCCTTACGTCTTGGGCTACACACGTACTACAATGGGATGAACAGAGGGAAGCGAAGCCGCGAGGCAGAGCGGAACCCTAAAAGCATCTCTCAGTTCGGATTGCAGGCTGAAACTCGCCTGCA
>MG|5|V8|R|737|99.61|Firmicutes|Negativicutes|Selenomonadales|Veillonellaceae|Megamonas|hypermegale|
TGCAGGCGAGTTTCAGCCTGCAATCCGAACTGAGAGATGCTTTTAGGGTTCCGCTCTGCCTCGCGGCTTCGCTTCCCTCTGTTCATCCCATTGTAGTACGTGTGTAGCCCAAGACGTAAGGGGCATGATGACTTGACGTCATCCCCGCCTTCCTCCGCGTTGTCCGCGGCAGTCTACTATGAGTTCCCACCTTTACGTGCTGGCAACATAGTATAGGGGTTGCGCTCGTTGCGGGACTTAACCCAACATCTCACG
>MG|5|V8|F|19|99.22|Firmicutes|Negativicutes|Selenomonadales|Veillonellaceae|Megamonas|hypermegale|
CGTGAGATGTTGGGTTAAGTCCCGCAACGAGCGCAACCCCTATACTATGTTGCCAGCACGTAAAGGTGGGAACTCATAGTAGACTGCCGCGGACAACGCGGAGGAAGGCGGGGATGACGTCAAGTCATCATGCCCCCTTACGTCTTGGGCTACACACGTACTACAATGGGATGAACAGAGGGAAGCGAAGCCGCGAGGCAGAGCGGAACCCTAAAAGCATCTCTCAGTTCGGATTGCAGGCTGAAACTCGCCTGCA
>MG|5|V8|R|15|99.22|Firmicutes|Negativicutes|Selenomonadales|Veillonellaceae|Megamonas|hypermegale|
TGCAGGCGAGTTTCAGCCTGCAATCCGAACTGAGAGATGCTTTTAGGGTTCCGCTCTGCCTCGCGGCTTCGCTTCCCTCTGTTCATCCCATTGTAGTACGTGTGTAGCCCAAGACGTAAGGGGCATGATGACTTGACGTCATCCCCGCCTTCCTCCGCGTTGTCCGCGGCAGTCTACTATGAGTTCCCACCTTTACGTGCTGGCAACATAGTATAGGGGGGTTGCGCTCGTTGCGGGACTTAACCCAACATCTCACG
>MG|5|V8|R|10|99.22|Firmicutes|Negativicutes|Selenomonadales|Veillonellaceae|Megamonas|hypermegale|
TGCAGGCGAGTTTCAGCCTGCAATCCGAACTGAGAGATGCTTTTAGGGTTCCGCTCTGCCTCGCGGCTTCGCTTCCCTCTGTTCATCCCATTGTAGTACGTGTGTAGCCCAAGACGTAAGGGGGCATGATGACTTGACGTCATCCCCGCCTTCCTCCGCGTTGTCCGCGGCAGTCTACTATGAGTTCCCACCTTTACGTGCTGGCAACATAGTATAGGGGTTGCGCTCGTTGCGGGACTTAACCCAACATCTCACG
>MG|5|V8|F|13|99.22|Firmicutes|Negativicutes|Selenomonadales|Veillonellaceae|Megamonas|hypermegale|
CGTGAGATGTTGGGTTAAGTCCCGCAACGAGCGCAACCCCTATACTATGTTGCCAGCACGTAAAGGTGGGAACTCATAGTAGACTGCCGCGGACAACGCGGAGGAAGGCGGGATGACGTCAAGTCATCATGCCCCTTACGTCTTGGGCTACACACGTACTACAATGGGATGAACAGAGGGAAGCGAAGCCGCGAGGCAGAGCGGAACCCTAAAAGCATCTCTCAGTTCGGATTGCAGGCTGAAACTCGCCTGCAT
>MG|5|V8|R|13|99.22|Firmicutes|Negativicutes|Selenomonadales|Veillonellaceae|Megamonas|hypermegale|
TGCAGGCGAGTTTCAGCCTGCAATCCGAACTGAGAGATGCTTTTAGGGTTCCGCTCTGCCTCGCGGCTTCGCTTCCCTCTGTTCATCCCATTGTAGTACGTGTGTAGCCCAAGACGTAAGGGGCATGATGACTTGACGTCATCCCCGCCTTCCCTCCGCGTTGTCCGCGGCAGTCTACTATGAGTTCCCACCTTTACGTGCTGGCAACATAGTATAGGGGTTGCGCTCGTTGCGGGACTTAACCCAACATCTCACG
>MG|5|V8|R|25|99.22|Firmicutes|Negativicutes|Selenomonadales|Veillonellaceae|Megamonas|hypermegale|
TGCAGGCGAGTTTCAGCCTGCAATCCGAACTGAGAGATGCTTTTAGGGTTCCGCTCTGCCTCGCGGCTTCGCTTCCCTCTGTTCATCCCATTGTAGTACGTGTGTAGCCCAAGACGTAAGGGGCATGATGACTTGACGTCATCCCCGCCTTCCTCCGCGTTGTCCGCGGCAGTCTACTATGAGTTCCCACCTTTACGTGCTGGTAACATAGGATAGGGGTTGCGCTCGTTGCGGGACTTAACCCAACATCTCACG
>MG|5|V8|F|16|99.22|Firmicutes|Negativicutes|Selenomonadales|Veillonellaceae|Megamonas|hypermegale|
CGTGAGATGTTGGGTTAAGTCCCGCAACGAGCGCAACCCCCTATACTATGTTGCCAGCACGTAAAGGTGGGAACTCATAGTAGACTGCCGCGGACAACGCGGAGGAAGGCGGGGATGACGTCAAGTCATCATGCCCCTTACGTCTTGGGCTACACACGTACTACAATGGGATGAACAGAGGGAAGCGAAGCCGCGAGGCAGAGCGGAACCCTAAAAGCATCTCTCAGTTCGGATTGCAGGCTGAAACTCGCCTGCA
>MG|5|V8|F|12|98.82|Firmicutes|Negativicutes|Selenomonadales|Veillonellaceae|Megamonas|hypermegale|
CGTGAGATGTTGGGTTAAGTCCCGCAACGAGCGCAACCCCTATCCTATGTTACCAGACGTAAAGGTGGGAACTCATAGTAGACTGCCGCGGACAACGCGGAGGAAGGCGGGGATGACGTCAAGTCATCATGCCCCTTACGTCTTGGGCTACACACGTACTACAATGGGATGAACAGAGGGAAGCGAAGCCGCGAGGCAGAGCGGAACCCTAAAAGCATCTCTCAGTTCGGATTGCAGGCTGAAACTCGCCTGCA
>MG|5|V8|F|12|97.25|Firmicutes|Negativicutes|Selenomonadales|Veillonellaceae|Megamonas|hypermegale|
CGTGAGATGTTGGGTTAAGTCCCGCAACGAGCGCAACCCTTGTCCTTTGTTGCCAACAGGTAAAGCTGGGAACTCATAGTAGACTGCCGCGGACAACGCGGAGGAAGGCGGGGATGACGTCAAGTCATCATGCCCCTTACGTCTTGGGCTACACACGTACTACAATGGGATGAACAGAGGGAAGCGAAGCCGCGAGGCAGAGCGGAACCCTAAAAGCATCTCTCAGTTCGGATTGCAGGCTGAAACTCGCCTGCA
>MG|5|V8|F|20|100.0|Firmicutes|Negativicutes|Selenomonadales|Veillonellaceae|Selenomonas|lacticifex|
CGTGAGATGTTGGGTTAAGTCCCGCAACGAGCGCAACCCCTATCTTTTGTTGCCAGCACGTAATGGTGGGAACTCAAAAGAGACTGCCGCGGACAACGCGGAGGAAGGCGGGGATGACGTCAAGTCATCATGCCCCTTATGTCCTGGGCTACACACGTACTACAATGGGATGGACAGAGAGCAGCGAAGCCGCGAGGCCAAGCGAACCCCATAAACCATCCCTCAGTTCGGATTGCAGGCTGCAACTCGCCTGCA
>MG|5|V8|F|12|99.2|Proteobacteria|Alphaproteobacteria|Rhizobiales|Hyphomicrobiaceae|Gemmiger|formicilis|
CGTGAGATGTTGGGTTAAGTCCCGCAACGAGCGCAACCCTTATTGCCAGTTACTACGCGAAGAGGACTCTGGCGAGACTGCCGTTGACAAAACGGAGGAAGGTGGGGATGACGTCAAATCATCATGCCCTTATGACCTGGGCTACACACGTACTACAATGGCGTTTAACAAAGAGAAGCAAGACCGCGAGGTGGAGCAAAACTCAAAAACAACGTCTCAGTTCAGATTGCAGGCTGCAACTCGCCTGCA
>MG|5|V8|F|238|99.6|Proteobacteria|Alphaproteobacteria|Rhizobiales|Hyphomicrobiaceae|Gemmiger|formicilis|
CGTGAGATGTTGGGTTAAGTCCCGCAACGAGCGCAACCCTTATTGCCAGTTACTACGCGAAGAGGACTCTGGCGAGACTGCCGTTGACAAAACGGAGGAAGGTGGGGATGACGTCAAATCATCATGCCCTTTATGACCTGGGCTACACACGTACTACAATGGCGTTTAACAAAGAGAAGCAAGACCGCGAGGTGGAGCAAAACTCAAAAACAACGTCTCAGTTCAGATTGCAGGCTGCAACTCGCCTGCA
>MG|5|V8|F|14|99.2|Proteobacteria|Alphaproteobacteria|Rhizobiales|Hyphomicrobiaceae|Gemmiger|formicilis|
CGTGAGATGTTGGGTTAAGTCCCGCAACGAGCGCAACCCTTATTGCCAGTTACTACGCGAAGAGGACTCTGGCGAGACTGCCGTTGACAAAACGGAGGAAGGTGGGGATGACGTCAAATCATCATGCCCTTTATGACCTGGGCTACACACGTACTACAATGGCGTTTAACAAAGAGAAGCAAGACCGCGAGGTGGAGCAAAACTCAAAAAACAACGTCTCAGTTCAGATTGCAGGCTGCAACTCGCCTGCA
>MG|5|V8|F|11|100.0|Proteobacteria|Alphaproteobacteria|Rhizobiales|Hyphomicrobiaceae|Gemmiger|formicilis|
CGTGAGATGTTGGGTTAAGTCCCGCAACGAGCGCAACCCTTATTGCCAGTTACTACGCAAGAGGACTCTGGCGAGACTGCCGTTGACAAAACGGAGGAAGGTGGGGATGACGTCAAATCATCATGCCCTTTATGACCTGGGCTACACACGTACTACAATGGCGTTTAACAAAGAGAAGCAAGACCGCGAGGTGGAGCAAAACTCAAAAACAACGTCTCAGTTCAGATTGCAGGCTGCAACTCGCCTGCA
>MG|5|V8|F|10|99.2|Proteobacteria|Alphaproteobacteria|Rhizobiales|Hyphomicrobiaceae|Gemmiger|formicilis|
CGTGAGATGTTGGGTTAAGTCCCGCAACGAGCGCAACCCTTATTGCCAGTTACTACGCGAAGAGGACTCTGGCGAGACTGCCGTTGACAAAACGGAGGAAGGTGGGGATGACGTCAAATCATCATGCCCTTTATGACCTGGGCTACACACGTACTACAATGGCGTTTAACAAAGAGAAGCAAGACCGCGAGGTGGAGCAAAACTCAAAACAACGTCTCAGTTCAGATTGCAGGCTGCAACTCGCCTGCA
>MG|5|V8|R|82|99.6|Proteobacteria|Alphaproteobacteria|Rhizobiales|Hyphomicrobiaceae|Gemmiger|formicilis|
TGCAGGCGAGTTGCAGCCTGCAATCTGAACTGAGACGTTGTTTTTGAGTTTTGCTCCACCTCGCGGTCTTGCTTCTCTTTGTTAAACGCCATTGTAGTACGTGTGTAGCCCAGGTCATAAAGGGCATGATGATTTGACGTCATCCCCACCTTCCTCCGTTTTGTCAACGGCAGTCTCGCCAGAGTCCTCTTCGCGTAGTAACTGGCAATAAGGGTTGCGCTCGTTGCGGGACTTAACCCAACATCTCACG
>MG|5|V8|F|102|99.19|Proteobacteria|Betaproteobacteria|Burkholderiales|Sutterellaceae|Parasutterella|secunda|
CGTGAGATGTTGGGTTAAGTCCCGCAACGAGCGCAACCCTTGTCACTAGTTGCTACGCAAGGGCACTCTAGTGAAACTGCCGGTGACAAACCGGAGGAAGGTGGGGATGACGTCAAGTCCTCATGGCCCTTATGGCTAGGGCCTCACACGTCATACAATGGTCGGAACAGAGGGCAGCGAAGCGTGAAGTGGAGCCAATCCCAGAAAACCGATCGTAGTCCGGATTGCAGTCTGCAACTCGACTGCA
>MG|5|V8|F|20|99.19|Proteobacteria|Betaproteobacteria|Burkholderiales|Sutterellaceae|Parasutterella|secunda|
CGTGAGATGTTGGGTTAAGTCCCGCAACGAGCGCAACCCTTGTCACTAGTTGCTACGCAAGAGCACTCTAGTGAAACTGCCGGTGACAAACCGGAGGAAGGTGGGGATGACGTCAAGTCCTCATGGCCCTTATGGCTAGGGCCTCACACGTCATACAATGGTCGGAACAGAGGGCAGCGAAGCTGCGAAGCGGAGCCAATCCCAGAAAACCGATCGTAGTCCGGATTGCAGTCTGCAACTCGACTGCA
>MG|5|V8|F|1234|99.6|Proteobacteria|Betaproteobacteria|Burkholderiales|Sutterellaceae|Parasutterella|secunda|
CGTGAGATGTTGGGTTAAGTCCCGCAACGAGCGCAACCCTTGTCACTAGTTGCTACGCAAGAGCACTCTAGTGAAACTGCCGGTGACAAACCGGAGGAAGGTGGGGATGACGTCAAGTCCTCATGGCCCTTATGGCTAGGGCCTCACACGTCATACAATGGTCGGAACAGAGGGCAGCGAAGCTGTGAAGTGGAGCCAATCCCAGAAAACCGATCGTAGTCCGGATTGCAGTCTGCAACTCGACTGCAT
>MG|5|V8|F|31|99.2|Proteobacteria|Betaproteobacteria|Burkholderiales|Sutterellaceae|Parasutterella|secunda|
CGTGAGATGTTGGGTTAAGTCCCGCAACGAGCGCAACCCTTGTCACTAGTTGCTACGCAAGAGCACTCTAGTGAAACTGCCGGTGACAAAACCGGAGGAAGGTGGGGATGACGTCAAGTCCTCATGGCCCTTATGGCTAGGGCCTCACACGTCATACAATGGTCGGAACAGAGGGCAGCGAAACTGTGAAGTGGAGCCAATCCCAGAAAACCGATCGTAGTCCGGATTGCAGTCTGCAACTCGACTGCA
>MG|5|V8|R|17|99.19|Proteobacteria|Betaproteobacteria|Burkholderiales|Sutterellaceae|Parasutterella|secunda|
TGCAGTCGAGTTGCAGACTGCAATCCGGACTACGATCGGTTTTCTGGGATTGGCTCCACTTCACAGTTTCGCTGCCCTCTGTTCCGACCATTGTATGACGTGTGAGGCCCTAGCCATAAGGGCCATGAGGACTTGACGTCATCCCCACCTTCCTCCGGTTGTCACCGGCAGTTTCACTAGAGTGCTCTTGCGTAGCAACTAGTGACAAGGGTTGCGCTCGTTGCGGGACTTAACCCAACATCTCACG
>MG|5|V8|R|13|99.2|Proteobacteria|Betaproteobacteria|Burkholderiales|Sutterellaceae|Parasutterella|secunda|
TGCAGTCGAGTTGCAGACTGCAATCCGGACTACGATCGGTTTTCTGGGATTGGCTCCACTTCACAGTTTCGCTGCCCTCTGTTCCGACCATTGTATGACGTGTGAGGCCCTAGCCATAAGGGCCATGAGGACTTGACGTCATCCCCACCTTCCTCCGGTTTTGTCACCGGCAGTTTCACTAGAGTGCTCTTGCGTAGCAACTAGTGACAAGGGTTGCGCTCGTTGCGGGACTTAACCCAACATCTCACG
>MG|5|V8|F|42|99.19|Proteobacteria|Betaproteobacteria|Burkholderiales|Sutterellaceae|Parasutterella|secunda|
CGTGAGATGTTGGGTTAAGTCCCGCAACGAGCGCAACCCTTGTCACTAGTTGCTACGCAAGAGCACTCTAGTGAAACTGCCGGTGACAACCGGAGGAAGGTGGGGATGACGTCAAGTCCTCATGGCCCTTATGGCTAGGGCCTCACACGTCATACAATGGTCGGAACAGAGGGCAGCGAAGCGTGAAGTGGAGCCAATCCCAGAAAACCGATCGTAGTCCGGATTGCAGTCTGCAACTCGACTGCA
>MG|5|V8|R|37|99.19|Proteobacteria|Betaproteobacteria|Burkholderiales|Sutterellaceae|Parasutterella|secunda|
TGCAGTCGAGTTGCAGACTGCAATCCGGACTACGATCGGTTTTCTGGGATTGGCTCCACTTCACAGTTTCGCTGCCCTCTGTTCCGACCATTGTATGACGTGTGAGGCCCTAGCCATAAGGGCCATGAGACTTGACGTCATCCCCACCTTCCTCCGGTTTGTCACCGGCAGTTTCACTAGAGTGCTCTTGCGTAGCAACTAGTGACAAGGGTTGCGCTCGTTGCGGGACTTAACCCAACATCTCACG
>MG|5|V8|R|111|99.19|Proteobacteria|Betaproteobacteria|Burkholderiales|Sutterellaceae|Parasutterella|secunda|
TGCAGTCGAGTTGCAGACTGCAATCCGGACTACGATCGGTTTTCTGGGATTGGCTCCACTTCGCAGCTTCGCTGCCCTCTGTTCCGACCATTGTATGACGTGTGAGGCCCTAGCCATAAGGGCCATGAGGACTTGACGTCATCCCCACCTTCCTCCGGTTTGTCACCGGCAGTTTCACTAGAGTGCTCTTGCGTAGCAACTAGTGACAAGGGTTGCGCTCGTTGCGGGACTTAACCCAACATCTCACG
>MG|5|V8|F|33|99.19|Proteobacteria|Betaproteobacteria|Burkholderiales|Sutterellaceae|Parasutterella|secunda|
CGTGAGATGTTGGGTTAAGTCCCGCAACGAGCGCAACCCTTGTCACTAGTTGCTACGCAAGGGCACTCTAGTGAAACTGCCGGTGACAACCGGAGGAAGGTGGGGATGACGTCAAGTCCTCATGGCCCTTATGGCTAGGGCCTCACACGTCATACAATGGTCGGAACAGAGGGCAGCGAAGCTGTGAAGTGGAGCCAATCCCAGAAAACCGATCGTAGTCCGGATTGCAGTCTGCAACTCGACTGCA
>MG|5|V8|F|48|99.19|Proteobacteria|Betaproteobacteria|Burkholderiales|Sutterellaceae|Parasutterella|secunda|
CGTGAGATGTTGGGTTAAGTCCCGCAACGAGCGCAACCCTTGTCACTAGTTGCTACGCAAGAGCACTCTAGTGAAACTGCCGGTGACAACCGGAGGAAGGTGGGGATGACGTCAAGTCCTCATGGCCCTTATGGCTAGGGCCTCACACGTCATACAATGGTCGGAACAGAGGGCAGCGAAACTGTGAAGTGGAGCCAATCCCAGAAAACCGATCGTAGTCCGGATTGCAGTCTGCAACTCGACTGCA
>MG|5|V8|F|10|99.19|Proteobacteria|Betaproteobacteria|Burkholderiales|Sutterellaceae|Parasutterella|secunda|
CGTGAGATGTTGGGTTAAGTCCCGCAACGAGCGCAACCCTTATCATTAGTTGCTACGCAAGAGCACTCTAGTGAAACTGCCGGTGACAAACCGGAGGAAGGTGGGGATGACGTCAAGTCCTCATGGCCCTTATGGCTAGGGCCTCACACGTCATACAATGGTCGGAACAGAGGGCAGCGAAGCTGTGAAGTGGAGCCAATCCCAGAAAACCGATCGTAGTCCGGATTGCAGTCTGCAACTCGACTGCA
>MG|5|V8|F|12|99.19|Proteobacteria|Betaproteobacteria|Burkholderiales|Sutterellaceae|Parasutterella|secunda|
CGTGAGATGTTGGGTTAAGTCCCGCAACGAGCGCAACCCTTGTCACTAGTTGCTACGCAAGAGCACTCTAGTGAAACTGCCGGTGACAAACCGGAGGAAGGTGGGGATGACGTCAAGTCCTCATGGCCCTTATGGCTAGGGCCTCACACGTCATACAATGGTCGGAACAGAGGGCAGCGAAGCCGTGAGGTGGAGCCAATCCCAGAAAACCGATCGTAGTCCGGATTGCAGTCTGCAACTCGACTGCG
>MG|5|V8|R|16|99.19|Proteobacteria|Betaproteobacteria|Burkholderiales|Sutterellaceae|Parasutterella|secunda|
TGCAGTCGAGTTGCAGACTGCAATCCGGACTACGATCGGTTTTCTGGGATTGGCTCCACTTCGCAGCTTCGCTGCCCTCTGTTCCGACCATTGTATGACGTGTGAGGCCCTAGCCATAAGGGCCATGAGGACTTGACGTCATCCCCACCTTCCTCCGGTTTGTTACCGGCAGTTTCACTAGAGTGCTCTTGCGTAGCAACTAGTGACAAGGGTTGCGCTCGTTGCGGGACTTAACCCAACATCTCACG
>MG|5|V8|F|85|99.19|Proteobacteria|Betaproteobacteria|Burkholderiales|Sutterellaceae|Parasutterella|secunda|
CGTGAGATGTTGGGTTAAGTCCCGCAACGAGCGCAACCCTTGTCACTAGTTGCTACGCAAGAGCACTCTAGTGAAACTGCCGGTGACAAACCGGAGGAAGGTGGGGATGACGTCAAGTCTCATGGCCCTTATGGCTAGGGCCTCACACGTCATACAATGGTCGGAACAGAGGGCAGCGAAACTGTGAAGTGGAGCCAATCCCAGAAAACCGATCGTAGTCCGGATTGCAGTCTGCAACTCGACTGCA
>MG|5|V8|R|523|99.19|Proteobacteria|Betaproteobacteria|Burkholderiales|Sutterellaceae|Parasutterella|secunda|
TGCAGTCGAGTTGCAGACTGCAATCCGGACTACGATCGGTTTTCTGGGATTGGCTCCACCTCACGGCTTCGCTGCCCTCTGTTCCGACCATTGTATGACGTGTGAGGCCCTAGCCATAAGGGCCATGAGGACTTGACGTCATCCCCACCTTCCTCCGGTTTGTCACCGGCAGTTTCACTAGAGTGCTCTTGCGTAGCAACTAGTGACAAGGGTTGCGCTCGTTGCGGGACTTAACCCAACATCTCACG
>MG|5|V8|F|18|99.19|Proteobacteria|Betaproteobacteria|Burkholderiales|Sutterellaceae|Parasutterella|secunda|
CGTGAGATGTTGGGTTAAGTCCCGCAACGAGCGCAACCCTTGTCACTAGTTGCTACGCAAGGGCACTCTAGTGAAACTGCCGGTGACAAACCGGAGGAAGGTGGGGATGACGTCAAGTCTCATGGCCCTTATGGCTAGGGCCTCACACGTCATACAATGGTCGGAACAGAGGGCAGCGAAGCTGTGAAGTGGAGCCAATCCCAGAAAACCGATCGTAGTCCGGATTGCAGTCTGCAACTCGACTGCA
>MG|5|V8|F|10|99.19|Proteobacteria|Betaproteobacteria|Burkholderiales|Sutterellaceae|Parasutterella|secunda|
CGTGAGATGTTGGGTTAAGTCCCGCAACGAGCGCAACCCTTGTCACTAGTTGCTACGCAAGAGCACTCTAGTGAAACTGCCGGTGACAAACCGGAGGAAGGTGGGGATGACGTCAAGTCCTCATGGCCCTTATGGCTAGGGCCTCACACGTCATACAATGGTCGGAACAGAGGGCAGCGAGCTGTGAAGTGGAGCCAATCCCAGAAAACCGATCGTAGTCCGGATTGCAGTCTGCAACTCGACTGCA
>MG|5|V8|F|52|99.19|Proteobacteria|Betaproteobacteria|Burkholderiales|Sutterellaceae|Parasutterella|secunda|
CGTGAGATGTTGGGTTAAGTCCCGCAACGAGCGCAACCCTTGTCACTAGTTGCTACGCAAGAGCACTCTAGTGAAACTGCCGGTAACAAACCGGAGGAAGGTGGGGATGACGTCAAGTCCTCATGGCCCTTATGGCTAGGGCCTCACACGTCATACAATGGTCGGAACAGAGGGCAGCGAAGCTGCGAAGTGGAGCCAATCCCAGAAAACCGATCGTAGTCCGGATTGCAGTCTGCAACTCGACTGCA
>MG|5|V8|F|1167|99.2|Proteobacteria|Betaproteobacteria|Burkholderiales|Sutterellaceae|Parasutterella|secunda|
CGTGAGATGTTGGGTTAAGTCCCGCAACGAGCGCAACCCTTGTCACTAGTTGCTACGCAAGAGCACTCTAGTGAAACTGCCGGTGACAAACCGGAGGAAGGTGGGGATGACGTCAAGTCCTCATGGCCCTTATGGCTAGGGCCTCACACGTCATACAATGGTCGGAACAGAGGGCAGCGAAACTGTGAAGTGGAGCCAATCCCAGAAAACCGATCGTAGTCCGGATTGCAGTCTGCAACTCGACTGCAT
>MG|5|V8|R|14|99.19|Proteobacteria|Betaproteobacteria|Burkholderiales|Sutterellaceae|Parasutterella|secunda|
TGCAGTCGAGTTGCAGACTGCAATCCGGACTACGATCGGTTTTCTGGGATTGGCTCCACTTCACAGCTTCGCTGCCCTCTGTTCCGACCATTGTATGACGTGTGAGGCCCTAGCCATAAGGGCCATGAGACTTGACGTCATCCCCACCTTCCTCCGGTTTGTCACCGGCAGTTTCACTAGAGTGCTCTTGCGTAGCAACTAGTGACAAGGGTTGCGCTCGTTGCGGGACTTAACCCAACATCTCACG
>MG|5|V8|R|559|99.6|Proteobacteria|Betaproteobacteria|Burkholderiales|Sutterellaceae|Parasutterella|secunda|
TGCAGTCGAGTTGCAGACTGCAATCCGGACTACGATCGGTTTTCTGGGATTGGCTCCACTTCACAGCTTCGCTGCCCTCTGTTCCGACCATTGTATGACGTGTGAGGCCCTAGCCATAAGGGCCATGAGGACTTGACGTCATCCCCACCTTCCTCCGGTTTGTCACCGGCAGTTTCACTAGAGTGCTCTTGCGTAGCAACTAGTGACAAGGGTTGCGCTCGTTGCGGGACTTAACCCAACATCTCACG
>MG|5|V8|F|15|99.19|Proteobacteria|Betaproteobacteria|Burkholderiales|Sutterellaceae|Parasutterella|secunda|
CGTGAGATGTTGGGTTAAGTCCCGCAACGAGCGCAACCCTTGTCACTAGTTGCTACGCAAGAGCACTCTAGTGAAACTGCCGGTGACAAACCGGAGGAAGGTGGGGATGACGTCAAGTCTCATGGCCCTTATGGCTAGGGCCTCACACGTCATACAATGGTCGGAACAGAGGGCAGCGAAGCTGCGAAGTGGAGCCAATCCCAGAAAACCGATCGTAGTCCGGATTGCAGTCTGCAACTCGACTGCA
>MG|5|V8|F|1211|99.2|Proteobacteria|Betaproteobacteria|Burkholderiales|Sutterellaceae|Parasutterella|secunda|
CGTGAGATGTTGGGTTAAGTCCCGCAACGAGCGCAACCCTTGTCACTAGTTGCTACGCAAGAGCACTCTAGTGAAACTGCCGGTGACAAACCGGAGGAAGGTGGGGATGACGTCAAGTCCTCATGGCCCTTATGGCTAGGGCCTCACACGTCATACAATGGTCGGAACAGAGGGCAGCGAAGCCGTGAGGTGGAGCCAATCCCAGAAAACCGATCGTAGTCCGGATTGCAGTCTGCAACTCGACTGCAT
>MG|5|V8|F|13|99.19|Proteobacteria|Betaproteobacteria|Burkholderiales|Sutterellaceae|Parasutterella|secunda|
CGTGAGATGTTGGGTTAAGTCCCGCAACGAGCGCAACCCTTGTCACTAGTTGCTACGCAAGAGCACTCTAGTGAAACTGCCGGTGACAAACCGGAGGAAGGTGGGGATGACGTCAAGTCCTCATGGCCCTTATGGCTAGGGCCTCACACGTCATACAATGGTCGGAACAGAGGGCAGCGAAGCTGTGAAGTGGAGCCAATCCCAGAAAGCCGATCGTAGTCCGGATTGCAGTCTGCAACTCGACTGCA
>MG|5|V8|F|11|99.18|Proteobacteria|Betaproteobacteria|Burkholderiales|Sutterellaceae|Parasutterella|secunda|
CGTGAGATGTTGGGTTAAGTCCCGCAACGAGCGCAACCCTTGTCACTAGTTGCTACGCAAGAGCACTCTAGTGAAACTGCCGGTGACAAACCGGAGGAAGGTGGGGATGACGTCAAGTCCTCATGGCCCTTATGGCTAGGGCCTCACACGTCATACAATGGTCGGAACAGAGGGCAGCGAAACTGTGAAGTGGAGCCAATCCCAGAAAACCGATCGTAGTCCGGATTGCAGTCTGCAACTCGACTCCA
>MG|5|V8|R|18|99.19|Proteobacteria|Betaproteobacteria|Burkholderiales|Sutterellaceae|Parasutterella|secunda|
TGCAGTCGAGTTGCAGACTGCAATCCGGACTACGATCGGTTTTCTGGGATTGGCTCCACTTCACAGCTTCGCTGCCCTCTGTTCCGACCATTGTATGACGTGTGAGGCCCTAGCCATAAGGGCCATGAGGACTTGACGTCATCCCCACCTTCCTCCGGTTGTCACCGGCAGTTTCACTAGAGTGCTCTTGCGTAGCAACTAGTGACAAGGGTTGCGCTCGTTGCGGGACTTAACCCAACATCTCACG
>MG|5|V8|F|20|99.19|Proteobacteria|Betaproteobacteria|Burkholderiales|Sutterellaceae|Parasutterella|secunda|
CGTGAGATGTTGGGTTAAGTCCCGCAACGAGCGCAACCCTTGTCACTAGTTGCTACGCAAGAGCACTCTAGTGAAACTGCCGGTGACAAACCGGAGGAAGGTGGGGATGACGTCAAGTCTCATGGCCCTTATGGCTAGGGCCTCACACGTCATACAATGGTCGGAACAGAGGGCAGCGAAGCTGTGAAGTGGAGCCAATCCCAGAAAACCGATCGTAGTCCGGATTGCAGTCTGCAACTCGACTGCA
>MG|5|V8|F|329|99.19|Proteobacteria|Betaproteobacteria|Burkholderiales|Sutterellaceae|Parasutterella|secunda|
CGTGAGATGTTGGGTTAAGTCCCGCAACGAGCGCAACCCTTGTCACTAGTTGCTACGCAAGAGCACTCTAGTGAAACTGCCGGTGACAAACCGGAGGAAGGTGGGGATGACGTCAAGTCCTCATGGCCCTTATGGCTAGGGCCTCACACGTCATACAATGGTCGGAACAGAGGGCAGCGAAGCTGCGAAGTGGAGCCAATCCCAGAAAACCGATCGTAGTCCGGATTGCAGTCTGCAACTCGACTGCA
>MG|5|V8|F|30|99.19|Proteobacteria|Betaproteobacteria|Burkholderiales|Sutterellaceae|Parasutterella|secunda|
CGTGAGATGTTGGGTTAAGTCCCGCAACGAGCGCAACCCTTGTCACTAGTTGCTACGCAAGAGCACTCTAGTGAAACTGCCGGTGACAACCGGAGGAAGGTGGGGATGACGTCAAGTCCTCATGGCCCTTATGGCTAGGGCCTCACACGTCATACAATGGTCGGAACAGAGGGCAGCGAAGCTGTGAAGTGGAGCCAATCCCAGAAAACCGATCGTAGTCCGGATTGCAGTCTGCAACTCGACTGCA
>MG|5|V8|F|14|99.6|Proteobacteria|Betaproteobacteria|Burkholderiales|Sutterellaceae|Parasutterella|secunda|
CGTGAGATGTTGGGTTAAGTCCCGCAACGAGCGCAACCCTTGTCACTAGTTGCTACGCAAGAGCACTCTAGTGAAACTGCCGGTGACAAACCGGAGGAAGGTGGGGATGACGTCAAGTCCTCATGGCCCTTATGGCTAGGGCCTCACACGTCATACAATGGTCGGAACAGAGGGCAGCGAAGCTGTGAAGTGGAGCCAATCCCAGAAAACCGATCGTAGTCCGGATTGCAGTCTGCAACTCGACTGCG
>MG|5|V8|R|13|99.19|Proteobacteria|Betaproteobacteria|Burkholderiales|Sutterellaceae|Parasutterella|secunda|
TGCAGTCGAGTTGCAGACTGCAATCCGGACTACGATCGGTTTTCTGGGATTGGCTCCGCTTCACAGCTTCGCTGCCCTCTGTTCCGACCATTGTATGACGTGTGAGGCCCTAGCCATAAGGGCCATGAGGACTTGACGTCATCCCCACCTTCCTCCGGTTTGTCACCGGCAGTTTCACTAGAGTGCTCTTGCGTAGCAACTAGTGACAAGGGTTGCGCTCGTTGCGGGACTTAACCCAACATCTCACG
>MG|5|V8|F|20|99.19|Proteobacteria|Betaproteobacteria|Burkholderiales|Sutterellaceae|Parasutterella|secunda|
CGTGAGATGTTGGGTTAAGTCCCGCAACGAGCGCAACCCTTGTCACTAGTTGCTACGCAAGAGCACTCTAGTGAAACTGCCGGTGACAAACCGGAGGAAGGTGGGGATGACGTCAAGTCCTCATGGCCCTTATGGCTAGGGCCTCACACGTCATACAATGGTCGGAACAGAGGGCAGCGAAGCTGTGAAGCGGAGCCAATCCCAGAAAACCGATCGTAGTCCGGATTGCAGTCTGCAACTCGACTGCA
>MG|5|V8|F|646|99.19|Proteobacteria|Betaproteobacteria|Burkholderiales|Sutterellaceae|Parasutterella|secunda|
CGTGAGATGTTGGGTTAAGTCCCGCAACGAGCGCAACCCTTGTCACTAGTTGCTACGCAAGGGCACTCTAGTGAAACTGCCGGTGACAAACCGGAGGAAGGTGGGGATGACGTCAAGTCCTCATGGCCCTTATGGCTAGGGCCTCACACGTCATACAATGGTCGGAACAGAGGGCAGCGAAGCTGTGAAGTGGAGCCAATCCCAGAAAACCGATCGTAGTCCGGATTGCAGTCTGCAACTCGACTGCA
>MG|5|V8|F|17|99.19|Proteobacteria|Betaproteobacteria|Burkholderiales|Sutterellaceae|Parasutterella|secunda|
CGTGAGATGTTGGGTTAAGTCCCGCAACGAGCGCAACCCTTGTCACTAGTTGCTACGCAAGGGCACTCTAGTGAAACTGCCGGTGACAAACCGGAGGAAGGTGGGGATGACGTCAAGTCCTCATGGCCCTTATGGCTAGGGCCTCACACGTCATACAATGGTCGGAACAGAGGGCAGCGAAACTGTGAAGTGGAGCCAATCCCAGAAAACCGATCGTAGTCCGGATTGCAGTCTGCAACTCGACTGCA
>MG|5|V8|R|13|99.19|Proteobacteria|Betaproteobacteria|Burkholderiales|Sutterellaceae|Parasutterella|secunda|
TGCAGTCGAGTTGCAGACTGCAATCCGGACTACGATCGGTTTTCTGGGATTGGCTCCACTTCACGCTTCGCTGCCCTCTGTTCCGACCATTGTATGACGTGTGAGGCCCTAGCCATAAGGGCCATGAGGACTTGACGTCATCCCCACCTTCCTCCGGTTGTCACCGGCAGTTTCACTAGAGTGCTCTTGCGTAGCAACTAGTGACAAGGGTTGCGCTCGTTGCGGGACTTAACCCAACATCTCACG
>MG|5|V8|R|479|99.19|Proteobacteria|Betaproteobacteria|Burkholderiales|Sutterellaceae|Parasutterella|secunda|
TGCAGTCGAGTTGCAGACTGCAATCCGGACTACGATCGGTTTTCTGGGATTGGCTCCACTTCACAGTTTCGCTGCCCTCTGTTCCGACCATTGTATGACGTGTGAGGCCCTAGCCATAAGGGCCATGAGGACTTGACGTCATCCCCACCTTCCTCCGGTTTGTCACCGGCAGTTTCACTAGAGTGCTCTTGCGTAGCAACTAGTGACAAGGGTTGCGCTCGTTGCGGGACTTAACCCAACATCTCACG
>MG|5|V8|R|82|99.19|Proteobacteria|Betaproteobacteria|Burkholderiales|Sutterellaceae|Parasutterella|secunda|
TGCAGTCGAGTTGCAGACTGCAATCCGGACTACGATCGGTTTTCTGGGATTGGCTCCACTTCACGCTTCGCTGCCCTCTGTTCCGACCATTGTATGACGTGTGAGGCCCTAGCCATAAGGGCCATGAGGACTTGACGTCATCCCCACCTTCCTCCGGTTTGTCACCGGCAGTTTCACTAGAGTGCTCTTGCGTAGCAACTAGTGACAAGGGTTGCGCTCGTTGCGGGACTTAACCCAACATCTCACG
>MG|5|V8|F|16|99.19|Proteobacteria|Betaproteobacteria|Burkholderiales|Sutterellaceae|Parasutterella|secunda|
CGTGAGATGTTGGGTTAAGTCCCGCAACGAGCGCAACCCTTGTCACTAGTTGCTACGCAAGAGCACTCTAGTGAAACTGCCGGTGACAAACCGGAGGAAGGTGGGGATGACGTCAAGTCCTCATGGCCCTTATGGCTAGGGCCTCACACGTCATACAATGGTCGGAACAGAGGGCAGCGAAACTGTGAAGTGGAGCCAATCCCAGAAAACTGATCGTAGTCCGGATTGCAGTCTGCAACTCGACTGCA
>MG|5|V8|F|17|99.19|Proteobacteria|Betaproteobacteria|Burkholderiales|Sutterellaceae|Parasutterella|secunda|
CGTGAGATGTTGGGTTAAGTCCCGCAACGAGCGCAACCCTTGTCACTAGTTGCTACGCAAGAGCACTCTAGTGAAACTGCCGGTGACAAACCGGAGGAAGGTGGGGATGACGTCAAGTCTCATGGCCCTTATGGCTAGGGCCTCACACGTCATACAATGGTCGGAACAGAGGGCAGCGAAGCGTGAAGTGGAGCCAATCCCAGAAAACCGATCGTAGTCCGGATTGCAGTCTGCAACTCGACTGCA
>MG|5|V8|R|12|99.19|Proteobacteria|Betaproteobacteria|Burkholderiales|Sutterellaceae|Parasutterella|secunda|
TGCAGTCGAGTTGCAGACTGCAATCCGGACTACGATCAGTTTTCTGGGATTGGCTCCACTTCACAGTTTCGCTGCCCTCTGTTCCGACCATTGTATGACGTGTGAGGCCCTAGCCATAAGGGCCATGAGGACTTGACGTCATCCCCACCTTCCTCCGGTTTGTCACCGGCAGTTTCACTAGAGTGCTCTTGCGTAGCAACTAGTGACAAGGGTTGCGCTCGTTGCGGGACTTAACCCAACATCTCACG
>MG|5|V8|R|44|99.19|Proteobacteria|Betaproteobacteria|Burkholderiales|Sutterellaceae|Parasutterella|secunda|
TGCAGTCGAGTTGCAGACTGCAATCCGGACTACGATCGGTTTTCTGGGATTGGCTCCACTTCACGCTTCGCTGCCCTCTGTTCCGACCATTGTATGACGTGTGAGGCCCTAGCCATAAGGGCCATGAGGACTTGACGTCATCCCCACCTTCCTCCGGTTTGTCACCGGCAGTTTCACTAGAGTGCCCTTGCGTAGCAACTAGTGACAAGGGTTGCGCTCGTTGCGGGACTTAACCCAACATCTCACG
>MG|5|V8|F|12|99.59|Proteobacteria|Betaproteobacteria|Burkholderiales|Sutterellaceae|Parasutterella|secunda|
CGTGAGATGTTGGGTTAAGTCCCGCAACGAGCGCAACCCTTGTCACTAGTTGCTACGCAAGAGCACTCTAGTGAAACTGCCGGTGACAAACCGGAGGAAGGTGGGGATGACGTCAAGTCCTCATGGCCCTTATGGCTAGGGCCTCACACGTCATACAATGGTCGGAACAGAGGGCAGCGAAGCTGTGAAGTGGAGCCAATCCCAGAAAACCGATCGTAGTCCGGATTGCAGTCTGCAACTCGACTACA
>MG|5|V8|R|11|99.19|Proteobacteria|Betaproteobacteria|Burkholderiales|Sutterellaceae|Parasutterella|secunda|
TGCAGTCGAGTTGCAGACTGCAATCCGGACTACGATCGGTTTTCTGGGATTGGCTCCACTTCACGCTTCGCTGCCCTCTGTTCCGACCATTGTATGACGTGTGAGGCCCTAGCCATAAGGGCCATGAGACTTGACGTCATCCCCACCTTCCTCCGGTTTGTCACCGGCAGTTTCACTAGAGTGCTCTTGCGTAGCAACTAGTGACAAGGGTTGCGCTCGTTGCGGGACTTAACCCAACATCTCACG
>MG|5|V8|R|11|99.19|Proteobacteria|Betaproteobacteria|Burkholderiales|Sutterellaceae|Parasutterella|secunda|
TGCAGTCGAGTTGCAGACTGCAATCCGGACTACGATCGGTTTTCTGGGATTGGCTCCACTTCACAGTTTCGCTGCCCTCTGTTCCGACCATTGTATGACGTGTGAGGCCCTAGCCATAAGGGCCATGAGGACTTGACGTCATCCCCACCTTCCTCCGGTTTGTCACCGGCAGTTTCACTAGAGTGCCCTTGCGTAGCAACTAGTGACAAGGGTTGCGCTCGTTGCGGGACTTAACCCAACATCTCACG
>MG|5|V8|F|239|99.19|Proteobacteria|Betaproteobacteria|Burkholderiales|Sutterellaceae|Parasutterella|secunda|
CGTGAGATGTTGGGTTAAGTCCCGCAACGAGCGCAACCCTTGTCACTAGTTGCTACGCAAGAGCACTCTAGTGAAACTGCCGGTGACAAACCGGAGGAAGGTGGGGATGACGTCAAGTCCTCATGGCCCTTATGGCTAGGGCCTCACACGTCATACAATGGTCGGAACAGAGGGCAGCGAAGCGTGAAGTGGAGCCAATCCCAGAAAACCGATCGTAGTCCGGATTGCAGTCTGCAACTCGACTGCA
>MG|5|V8|R|356|99.2|Proteobacteria|Betaproteobacteria|Burkholderiales|Sutterellaceae|Parasutterella|secunda|
TGCAGTCGAGTTGCAGACTGCAATCCGGACTACGATCGGTTTTCTGGGATTGGCTCCACTTCACAGCTTCGCTGCCCTCTGTTCCGACCATTGTATGACGTGTGAGGCCCTAGCCATAAGGGCCATGAGGACTTGACGTCATCCCCACCTTCCTCCGGTTTGTCACCGGCAGTTTCACTAGAGTGCCCTTGCGTAGCAACTAGTGACAAGGGTTGCGCTCGTTGCGGGACTTAACCCAACATCTCACGA
>MG|5|V8|F|19|97.58|Proteobacteria|Betaproteobacteria|Burkholderiales|Sutterellaceae|Parasutterella|secunda|
CGTGAGATGTTGGGTTAAGTCCCGCAACGAGCGCAACCCTTGTCACTAGTTGCTACGCAAGGGCACTCTAGTGAAACTGCCGGTGACAAACCGGAGGAAGGTGGGGATGACGTCAAGTCCTCATGGCCCTTATGGCTAGGGCCTCACACGTCATACAATGGTCGGAACAGAGGGCAGCGAAGCCGTGAGGCGGAGCCAATCCCAGAAAACCGATCGTAGTCCGGATTGCACTCTGCAACTCGAGTGCA
>MG|5|V8|R|10|98.8|Proteobacteria|Betaproteobacteria|Burkholderiales|Sutterellaceae|Parasutterella|secunda|
TGCAGTCGAGTTGCAGACTGCAATCCGGACTACGATCGGTTTTCTGGGATTGGCTCCACCTCACGGCTTCGCTGCCCTCTGTTCCGACCATTGTATGACGTGTGAGGCCCTAGCCATAAGGGCCATGAGGACTTGACGTCATCCCCACCTTCCTCCGGTTTTGTCACCGGCAGTTTCACTAGAGTGCTCTTGCGTAGCAACTAGTGACAAGGGTTGCGCTCGTTGCGGGACTTAACCCAACATCTCACG
>MG|5|V8|F|16|97.58|Proteobacteria|Betaproteobacteria|Burkholderiales|Sutterellaceae|Parasutterella|secunda|
CGTGAGATGTTGGGTTAAGTCCCGCAACGAGCGCAACCCCTATTGTTAGTTGCTACGCAAGAGCACTCTAGTGAAACTGCCGGTGACAAACCGGAGGAAGGTGGGGATGACGTCAAGTCCTCATGGCCCTTATGGCTAGGGCCTCACACGTCATACAATGGTCGGAACAGAGGGCAGCGAAACTGTGAAGTGGAGCCAATCCCAGAAAACCGATCGTAGTCCGGATTGCAGTCTGCAACTCGACTGCA
>MG|5|V8|F|326|97.99|Proteobacteria|Betaproteobacteria|Burkholderiales|Sutterellaceae|Parasutterella|excrementihominis|
CGTGAGATGTTGGGTTAAGTCCCGCAACGAGCGCAACCCTTGTCACTAGTTGCAACCGAAAGGGCACTCTAGTGAGACTGCCGGTGACAAACCGGAGGAAGGTGGGGATGACGTCAAGTCTCATGGCCCTTATGGCTAGGGCTTCACACGTCATACAATGGTCGGAACAGAGGGCAGCGAAGCCGTGAGGCGGAGCAAATCCCAGAAAACCGATCGTAGTCCGGATTGCAGTCTGCAACTCGACTGCA
>MG|5|V8|F|145|97.99|Proteobacteria|Betaproteobacteria|Burkholderiales|Sutterellaceae|Parasutterella|excrementihominis|
CGTGAGATGTTGGGTTAAGTCCCGCAACGAGCGCAACCCTTGTCACTAGTTGCAACCGAAAGGGCACTCTAGTGAGACTGCCGGTGACAAACCGGAGGAAGGTGGGGATGACGTCAAGTCTCATGGCCCTTATGGCTAGGGCTTCACACGTCATACAATGGTCGGAACAGAGGGCAGCGAAGCCGTGAGGCGGAGCAATCCCAGAAAACCGATCGTAGTCCGGATTGCAGTCTGCAACTCGACTGCA
>MG|5|V8|F|14|97.98|Proteobacteria|Betaproteobacteria|Burkholderiales|Sutterellaceae|Parasutterella|secunda|
CGTGAGATGTTGGGTTAAGTCCCGCAACGAGCGCAACCCCTATTGTTAGTTGCTACGCAAGAGCACTCTAGTGAAACTGCCGGTGACAAACCGGAGGAAGGTGGGGATGACGTCAAGTCCTCATGGCCCTTATGGCTAGGGCCTCACACGTCATACAATGGTCGGAACAGAGGGCAGCGAAGCTGTGAAGTGGAGCCAATCCCAGAAAACCGATCGTAGTCCGGATTGCAGTCTGCAACTCGACTGCA
>MG|5|V8|F|20|97.59|Proteobacteria|Betaproteobacteria|Burkholderiales|Sutterellaceae|Parasutterella|excrementihominis|
CGTGAGATGTTGGGTTAAGTCCCGCAACGAGCGCAACCCTTGTCACTAGTTGCAACCGAAAGGGCACTCTAGTGAGACTGCCGGTGACAACCGGAGGAAGGTGGGGATGACGTCAAGTCTCATGGCCCTTATGGCTAGGGCTTCACACGTCATACAATGGTCGGAACAGAGGGCAGCGAAGCCGTGAGGCGGAGCAATCCCAGAAAACCGATCGTAGTCCGGATTGCAGTCTGCAACTCGACTGCA
>MG|5|V8|F|21|97.98|Proteobacteria|Betaproteobacteria|Burkholderiales|Sutterellaceae|Parasutterella|secunda|
CGTGAGATGTTGGGTTAAGTCCCGCAACGAGCGCAACCCTTGTCACTAGTTGCTACGCAAGAGCACTCTAGTGAAACTGCCGGTGACAAACCGGAGGAAGGTGGGGATGACGTCAAGTCCTCATGGCCCTTATGGCTAGGGCCTCACACGTCATACAATGGTCGGAACAGAGGGCAGCGAATCGTGAGATGAAGCCAATCCCAGAAAACCGATCGTAGTCCGGATTGCAGTCTGCAACTCGACTGCA
>MG|5|V8|F|13|97.19|Proteobacteria|Betaproteobacteria|Burkholderiales|Sutterellaceae|Parasutterella|secunda|
CGTGAGATGTTGGGTTAAGTCCCGCAACGAGCGCAACCCTTGTCACTAGTTGCTACGCAAGAGCACTCTAGTGAAACTGCCGGTGACAAACCGGAGGAAGGTGGGGGATGACGTCAAGTCCTCATGGCCCTTATGGCTAGGGCCTCACACGTCATACAATGGTCGGAACAGAGGGCAGCGAAATCGTGAGATGAAGCCAATCCCAGAAAACCGATCGTAGTCCGGATTGCAGTCTGCAACTCGACTGCA
>MG|5|V8|R|16|97.98|Proteobacteria|Betaproteobacteria|Burkholderiales|Sutterellaceae|Parasutterella|secunda|
TGCAGTCGAGTTGCAGACTGCAATCCGGACTACGATCGGTTTTCTGGGATTGGCTCCACTTCACAGCTTCGCTGCCCTCTGTTCCGACCATTGTATGACGTGTGAGGCCCTAGCCATAAGGGCCATGAGGACTTGACGTCATCCCCACCTTCCTCCGGTTTGTCACCGGCAGTTTCACTAGAGTGCTCTTGCGTAGCAACTAACAATAGGGGTTGCGCTCGTTGCGGGACTTAACCCAACATCTCACG
>MG|5|V8|F|10|97.58|Proteobacteria|Betaproteobacteria|Burkholderiales|Sutterellaceae|Parasutterella|secunda|
CGTGAGATGTTGGGTTAAGTCCCGCAACGAGCGCAACCCTTGTCACTAGTTGCTACGCAAGAGCACTCTAGTGAAACTGCCGGTGACAAACCGGAGGAAGGTGGGGATGACGTCAAGTCCTCATGGCCCTTATGGCTAGGGCCTCACACGTCATACAATGGTCGGAACAGAGGCAGCGAAGCCGTGAGGCGGAGCCAATCCCAGAAAACCGATCGTAGTCCGGATTGCACTCTGCAACTCGAGTGCA
>MG|5|V8|F|33|97.58|Proteobacteria|Betaproteobacteria|Burkholderiales|Sutterellaceae|Parasutterella|secunda|
CGTGAGATGTTGGGTTAAGTCCCGCAACGAGCGCAACCCTTGTCACTAGTTGCTACGCAAGAGCACTCTAGTGAAACTGCCGGTGACAAACCGGAGGAAGGTGGGGATGACGTCAAGTCTCATGGCCCTTATGGCTAGGGCCTCACACGTCATACAATGGTCGGAACAGAGGGCAGCGAAGCCGTGAGGCGGAGCCAATCCCAGAAAACCGATCGTAGTCCGGATTGCACTCTGCAACTCGAGTGCA
>MG|5|V8|F|15|98.39|Proteobacteria|Betaproteobacteria|Burkholderiales|Sutterellaceae|Parasutterella|secunda|
CGTGAGATGTTGGGTTAAGTCCCGCAACGAGCGCAACCCTTGTCACTAGTTGCTACGCAAGAGCACTCTAGTGAAACTGCCGGTGACAACCGGAGGAAGGTGGGGATGACGTCAAGTCTCATGGCCCTTATGGCTAGGGCCTCACACGTCATACAATGGTCGGAACAGAGGGCAGCGAAGCCGTGAGGTGGAGCCAATCCCAGAAAACCGATCGTAGTCCGGATTGCAGTCTGCAACTCGACTGCA
>MG|5|V8|R|11|98.39|Proteobacteria|Betaproteobacteria|Burkholderiales|Sutterellaceae|Parasutterella|secunda|
TGCAGTCGAGTTGCAGACTGCAATCCGGACTACGATCGGTTTTCTGGGATTGGCTCCACTTCACAGCTTCGCTGCCCTCTGTTCCGACCATTGTATGACGTGTGAGGCCCTAGCCATAAGGGCCATGAGGACTTGACGTCATCCCCACCTTCCTCCGGTTTGTCACCGGCAGTTTCACTAGAGTGCTCTTGCGTAGCAACTAACAATAAGGGTTGCGCTCGTTGCGGGACTTAACCCAACATCTCACG
>MG|5|V8|F|10|97.18|Proteobacteria|Betaproteobacteria|Burkholderiales|Sutterellaceae|Parasutterella|secunda|
CGTGAGATGTTGGGTTAAGTCCCGCAACGAGCGCAACCCTTATTGTTAGTTGCTACGCAAGGGCACTCTAGTGAAACTGCCGGTGACAAACCGGAGGAAGGTGGGGATGACGTCAAGTCCTCATGGCCCTTATGGCTAGGGCCTCACACGTCATACAATGGTCGGAACAGAGGGCAGCGAAGCCGTGAGGTGGAGCCAATCCCAGAAAACCGATCGTAGTCCGGATTGCAGTCTGCAACTCGACTGCA
>MG|5|V8|F|13|97.58|Proteobacteria|Betaproteobacteria|Burkholderiales|Sutterellaceae|Parasutterella|secunda|
CGTGAGATGTTGGGTTAAGTCCCGCAACGAGCGCAACCCTTATTGTTAGTTGCTACGCAAGAGCACTCTAGTGAAACTGCCGGTGACAAACCGGAGGAAGGTGGGGATGACGTCAAGTCTCATGGCCCTTATGGCTAGGGCCTCACACGTCATACAATGGTCGGAACAGAGGGCAGCGAAACTGTGAAGTGGAGCCAATCCCAGAAAACCGATCGTAGTCCGGATTGCAGTCTGCAACTCGACTGCA
>MG|5|V8|F|15|98.79|Proteobacteria|Betaproteobacteria|Burkholderiales|Sutterellaceae|Parasutterella|excrementihominis|
CGTGAGATGTTGGGTTAAGTCCCGCAACGAGCGCAACCCTTGTCACTAGTTGCTACGCAAGGGCACTCTAGTGAGACTGCCGGTGACAAACCGGAGGAAGGTGGGGATGACGTCAAGTCCTCATGGCCCTTATGGCTAGGGCTTCACACGTCATACAATGGTCGGAACAGAGGGCAGCGAAGCCGTGAGGCGGAGCAAATCCCAGAAAACCGATCGTAGTCCGGATTGCAGTCTGCAACTCGACTGCA
>MG|5|V8|F|24|97.58|Proteobacteria|Betaproteobacteria|Burkholderiales|Sutterellaceae|Parasutterella|secunda|
CGTGAGATGTTGGGTTAAGTCCCGCAACGAGCGCAACCCTTATTGTTAGTTGCTACGCAAGAGCACTCTAGTGAAACTGCCGGTGACAAACCGGAGGAAGGTGGGGATGACGTCAAGTCCTCATGGCCCTTATGGCTAGGGCCTCACACGTCATACAATGGTCGGAACAGAGGGCAGCGAAGCCGTGAGGTGGAGCCAATCCCAGAAAACCGATCGTAGTCCGGATTGCAGTCTGCAACTCGACTGCA
>MG|5|V8|R|247|98.79|Proteobacteria|Betaproteobacteria|Burkholderiales|Sutterellaceae|Parasutterella|secunda|
TGCAGTCGAGTTGCAGACTGCAATCCGGACTACGATCGGTTTTCTGGGATTGGCTCCGCTTCGCAGCTTCGCTACCCTCTGTTCCGACCATTGTATGACGTGTGAGGCCCTAGCCATAAGGGCCATGAGGACTTGACGTCATCCCCACCTTCCTCCGGTTTGTCACCGGCAGTTTCACTAGAGTGCTCTTGCGTAGCAACTAGTGACAAGGGTTGCGCTCGTTGCGGGACTTAACCCAACATCTCACG
>MG|5|V8|R|48|98.79|Proteobacteria|Betaproteobacteria|Burkholderiales|Sutterellaceae|Parasutterella|secunda|
TGCAGTCGAGTTGCAGACTGCAATCCGGACTACGATCGGTTTTCTGGGATTGGCTCCGCCTCACGGCTTCGCTGCCCTCTGTTCCGACCATTGTATGACGTGTGAGGCCCTAGCCATAAGGGCCATGAGGACTTGACGTCATCCCCACCTTCCTCCGGTTTGTCACCGGCAGTTTCACTAGAGTGCTCTTGCGTAGCAACTAGTGACAAGGGTTGCGCTCGTTGCGGGACTTAACCCAACATCTCACG
>MG|5|V8|F|33|97.99|Proteobacteria|Betaproteobacteria|Burkholderiales|Sutterellaceae|Parasutterella|excrementihominis|
CGTGAGATGTTGGGTTAAGTCCCGCAACGAGCGCAACCCTTGTCACTAGTTGCAACCGAAAGGGCACTCTAGTGAGACTGCCGGTGACAAACCGGAGGAAGGTGGGGATGACGTCAAGTCCTCATGGCCCTTATGGCTAGGGCTTCACACGTCATACAATGGTCGGAACAGAGGGTAGCGAAGCCGTGAGGCGGAGCAAATCCCAGAAAACCGATCGTAGTCCGGATTGCAGTCTGCAACTCGACTGCA
>MG|5|V8|F|15|98.39|Proteobacteria|Betaproteobacteria|Burkholderiales|Sutterellaceae|Parasutterella|secunda|
CGTGAGATGTTGGGTTAAGTCCCGCAACGAGCGCAACCCTTGTCACTAGTTGCTACGCAAGGGCACTCTAGTGAAACTGCCGGTGACAAACCGGAGGAAGGTGGGGGATGACGTCAAGTCCTCATGGCCCTTATGGCTAGGGCCTCACACGTCATACAATGGTCGGAACAGAGGGCAGCGAAGCCGTGAGGTGGAGCCAATCCCAGAAAACCGATCGTAGTCCGGATTGCAGTCTGCAACTCGACTGCA
>MG|5|V8|R|42|98.39|Proteobacteria|Betaproteobacteria|Burkholderiales|Sutterellaceae|Parasutterella|secunda|
TGCAGTCGAGTTGCAGACTGCAATCCGGACTACGATCGGTTTTCTGGGATTGGCTCCACCTCACGGCTTCGCTGCCCTCTGTTCCGACCATTGTATGACGTGTGAGGCCCTAGCCATAAGGGCCATGAGACTTGACGTCATCCCCACCTTCCTCCGGTTTGTCACCGGCAGTTTCACTAGAGTGCCCTTGCGTAGCAACTAGTGACAAGGGTTGCGCTCGTTGCGGGACTTAACCCAACATCTCACG
>MG|5|V8|R|175|97.98|Proteobacteria|Betaproteobacteria|Burkholderiales|Sutterellaceae|Parasutterella|secunda|
TGCACTCGAGTTGCAGAGTGCAATCCGGACTACGATCGGTTTTCTGGGATTGGCTCCGCCTCACGGCTTCGCTGCCCTCTGTTCCGACCATTGTATGACGTGTGAGGCCCTAGCCATAAGGGCCATGAGGACTTGACGTCATCCCCACCTTCCTCCGGTTTGTCACCGGCAGTTTCACTAGAGTGCTCTTGCGTAGCAACTAGTGACAAGGGTTGCGCTCGTTGCGGGACTTAACCCAACATCTCACG
>MG|5|V8|R|36|97.18|Proteobacteria|Betaproteobacteria|Burkholderiales|Sutterellaceae|Parasutterella|secunda|
TGCAGTCGAGTTGCAGACTGCAATCCGGACTACGATCGGTTTTCTGGGATTGGCTTCATCTCACGATTTCGCTGCCCTCTGTTCCGACCATTGTATGACGTGTGAGGCCCTAGCCATAAGGGCCATGAGACTTGACGTCATCCCCACCTTCCTCCGGTTTGTCACCGGCAGTTTCACTAGAGTGCTCTTGCGTAGCAACTAGTGACAAGGGTTGCGCTCGTTGCGGGACTTAACCCAACATCTCACG
>MG|5|V8|F|14|97.99|Proteobacteria|Betaproteobacteria|Burkholderiales|Sutterellaceae|Parasutterella|excrementihominis|
CGTGAGATGTTGGGTTAAGTCCCGCAACGAGCGCAACCCTTGTCACTAGTTGCAACCGAAAGGGCACTCTAGTGAGACTGCCGGTGACAAACCGGAGGAAGGTGGGATGACGTCAAGTCCTCATGGCCCTTATGGCTAGGGCTTCACACGTCATACAATGGTCGGAACAGAGGGCAGCGAAGCCGTGAGGCGGAGCAAATCCCAGAAAACCGATCGTAGTCCGGATTGCAGTCTGCAACTCGACTGCA
>MG|5|V8|R|13|98.39|Proteobacteria|Betaproteobacteria|Burkholderiales|Sutterellaceae|Parasutterella|secunda|
TGCAGTCGAGTTGCAGACTGCAATCCGGACTACGATCGGTTTTCTGGGATTGGCTCCACCTCACGGCTTCGCTGCCCTCTGTTCCGACCATTGTATGACGTGTGAGGCCCTAGCCATAAGGGCCATGAGGACTTGACGTCATCCCCACCTTCCTCCGGTTTTGTCACCGGCAGTTTCACTAGAGTGCCCTTGCGTAGCAACTAGTGACAAGGGTTGCGCTCGTTGCGGGACTTAACCCAACATCTCACG
>MG|5|V8|R|33|98.79|Proteobacteria|Betaproteobacteria|Burkholderiales|Sutterellaceae|Parasutterella|secunda|
TGCAGTCGAGTTGCAGACTGCAATCCGGACTACGATCGGTTTTCTGGGATTGGCTCCACCTCACGGCTTCGCTGCCCTCTGTTCCGACCATTGTATGACGTGTGAGGCCCTAGCCATAAGGGCCATGAGACTTGACGTCATCCCCACCTTCCTCCGGTTTGTCACCGGCAGTTTCACTAGAGTGCTCTTGCGTAGCAACTAGTGACAAGGGTTGCGCTCGTTGCGGGACTTAACCCAACATCTCACG
>MG|5|V8|F|21|98.8|Proteobacteria|Betaproteobacteria|Burkholderiales|Sutterellaceae|Parasutterella|secunda|
CGTGAGATGTTGGGTTAAGTCCCGCAACGAGCGCAACCCTTGTCACTAGTTGCTACGCAAGAGCACTCTAGTGAAACTGCCGGTGACAAAACCGGAGGAAGGTGGGGATGACGTCAAGTCCTCATGGCCCTTATGGCTAGGGCCTCACACGTCATACAATGGTCGGAACAGAGGGCAGCGAAGCCGTGAGGTGGAGCCAATCCCAGAAAACCGATCGTAGTCCGGATTGCAGTCTGCAACTCGACTGCA
>MG|5|V8|F|69|97.18|Proteobacteria|Betaproteobacteria|Burkholderiales|Sutterellaceae|Parasutterella|secunda|
CGTGAGATGTTGGGTTAAGTCCCGCAACGAGCGCAACCCTTGTCACTAGTTGCTACGCAAGAGCACTCTAGTGAAACTGCCGGTGACAAACCGGAGGAAGGTGGGGATGACGTCAAGTCTCATGGCCCTTATGGCTAGGGCCTCACACGTCATACAATGGTCGGAACAGAGGGCAGCGAAATCGTGAGATGAAGCCAATCCCAGAAAACCGATCGTAGTCCGGATTGCAGTCTGCAACTCGACTGCA
>MG|5|V8|F|25|97.98|Proteobacteria|Betaproteobacteria|Burkholderiales|Sutterellaceae|Parasutterella|secunda|
CGTGAGATGTTGGGTTAAGTCCCGCAACGAGCGCAACCCTTGTCACTAGTTGCTACGCAAGGGCACTCTAGTGAAACTGCCGGTGACAACCGGAGGAAGGTGGGGATGACGTCAAGTCTCATGGCCCTTATGGCTAGGGCCTCACACGTCATACAATGGTCGGAACAGAGGGCAGCGAAGCCGTGAGGTGGAGCCAATCCCAGAAAACCGATCGTAGTCCGGATTGCAGTCTGCAACTCGACTGCA
>MG|5|V8|F|16|98.39|Proteobacteria|Betaproteobacteria|Burkholderiales|Sutterellaceae|Parasutterella|secunda|
CGTGAGATGTTGGGTTAAGTCCCGCAACGAGCGCAACCCTTGTCACTAGTTGCTACGCAAGAGCACTCTAGTGAAACTGCCGGTGACAAACCGGAGGAAGGTGGGGATGACGTCAAGTCTCATGGCCCTTATGGCTAGGGCCTCACACGTCATACAATGGTCGGAACAGAGGGCAGCGAAGCCGTGAGGCGGAGCCAATCCCAGAAAACCGATCGTAGTCCGGATTGCAGTCTGCAACTCGACTGCA
>MG|5|V8|F|17|98.39|Proteobacteria|Betaproteobacteria|Burkholderiales|Sutterellaceae|Parasutterella|secunda|
CGTGAGATGTTGGGTTAAGTCCCGCAACGAGCGCAACCCTTGTCACTAGTTGCTACGCAAGAGCACTCTAGTGAAACTGCCGGTGACAACCGGAGGAAGGTGGGGATGACGTCAAGTCCTCATGGCCCTTATGGCTAGGGCCTCACACGTCATACAATGGTCGGAACAGAGGGTAGCGAAGCTGCGAAGCGGAGCCAATCCCAGAAAACCGATCGTAGTCCGGATTGCAGTCTGCAACTCGACTGCA
>MG|5|V8|F|11|97.6|Proteobacteria|Betaproteobacteria|Burkholderiales|Sutterellaceae|Parasutterella|excrementihominis|
CGTGAGATGTTGGGTTAAGTCCCGCAACGAGCGCAACCCTTGTCACTAGTTGCAACCGAAAAGGGCACTCTAGTGAGACTGCCGGTGACAAACCGGAGGAAGGTGGGGATGACGTCAAGTCTCATGGCCCTTATGGCTAGGGCTTCACACGTCATACAATGGTCGGAACAGAGGGCAGCGAAGCCGTGAGGCGGAGCAAATCCCAGAAAACCGATCGTAGTCCGGATTGCAGTCTGCAACTCGACTGCA
>MG|5|V8|F|869|98.4|Proteobacteria|Betaproteobacteria|Burkholderiales|Sutterellaceae|Parasutterella|excrementihominis|
CGTGAGATGTTGGGTTAAGTCCCGCAACGAGCGCAACCCTTGTCACTAGTTGCAACCGAAAGGGCACTCTAGTGAGACTGCCGGTGACAAACCGGAGGAAGGTGGGGATGACGTCAAGTCCTCATGGCCCTTATGGCTAGGGCTTCACACGTCATACAATGGTCGGAACAGAGGGCAGCGAAGCCGTGAGGCGGAGCAAATCCCAGAAAACCGATCGTAGTCCGGATTGCAGTCTGCAACTCGACTGCAT
>MG|5|V8|R|517|98.79|Proteobacteria|Betaproteobacteria|Burkholderiales|Sutterellaceae|Parasutterella|secunda|
TGCAGTCGAGTTGCAGACTGCAATCCGGACTACGATCGGTTTTCTGGGATTGGCTCCACCTCACGGCTTCGCTGCCCTCTGTTCCGACCATTGTATGACGTGTGAGGCCCTAGCCATAAGGGCCATGAGGACTTGACGTCATCCCCACCTTCCTCCGGTTTGTCACCGGCAGTTTCACTAGAGTGCCCTTGCGTAGCAACTAGTGACAAGGGTTGCGCTCGTTGCGGGACTTAACCCAACATCTCACG
>MG|5|V8|R|77|97.99|Proteobacteria|Betaproteobacteria|Burkholderiales|Sutterellaceae|Parasutterella|excrementihominis|
TGCAGTCGAGTTGCAGACTGCAATCCGGACTACGATCGGTTTTCTGGGATTGCTCCGCCTCACGGCTTCGCTGCCCTCTGTTCCGACCATTGTATGACGTGTGAAGCCCTAGCCATAAGGGCCATGAGACTTGACGTCATCCCCACCTTCCTCCGGTTTGTCACCGGCAGTCTCACTAGAGTGCCCTTTCGGTTGCAACTAGTGACAAGGGTTGCGCTCGTTGCGGGACTTAACCCAACATCTCACG
>MG|5|V8|F|34|97.18|Proteobacteria|Betaproteobacteria|Burkholderiales|Sutterellaceae|Parasutterella|secunda|
CGTGAGATGTTGGGTTAAGTCCCGCAACGAGCGCAACCCTTGTCACTAGTTGCTACGCAAGAGCACTCTAGTGAAACTGCCGGTGACAACCGGAGGAAGGTGGGGATGACGTCAAGTCCTCATGGCCCTTATGGCTAGGGCCTCACACGTCATACAATGGTCGGAACAGAGGGCAGCGAAATCGTGAGATGAAGCCAATCCCAGAAAACCGATCGTAGTCCGGATTGCAGTCTGCAACTCGACTGCA
>MG|5|V8|R|158|97.99|Proteobacteria|Betaproteobacteria|Burkholderiales|Sutterellaceae|Parasutterella|excrementihominis|
TGCAGTCGAGTTGCAGACTGCAATCCGGACTACGATCGGTTTTCTGGGATTTGCTCCGCCTCACGGCTTCGCTGCCCTCTGTTCCGACCATTGTATGACGTGTGAAGCCCTAGCCATAAGGGCCATGAGACTTGACGTCATCCCCACCTTCCTCCGGTTTGTCACCGGCAGTCTCACTAGAGTGCCCTTTCGGTTGCAACTAGTGACAAGGGTTGCGCTCGTTGCGGGACTTAACCCAACATCTCACG
>MG|5|V8|F|24|98.39|Proteobacteria|Betaproteobacteria|Burkholderiales|Sutterellaceae|Parasutterella|secunda|
CGTGAGATGTTGGGTTAAGTCCCGCAACGAGCGCAACCCTTGTCACTAGTTGCTACGCAAGGGCACTCTAGTGAAACTGCCGGTGACAAAACCGGAGGAAGGTGGGGATGACGTCAAGTCCTCATGGCCCTTATGGCTAGGGCCTCACACGTCATACAATGGTCGGAACAGAGGGCAGCGAAGCCGTGAGGTGGAGCCAATCCCAGAAAACCGATCGTAGTCCGGATTGCAGTCTGCAACTCGACTGCA
>MG|5|V8|F|17|97.18|Proteobacteria|Betaproteobacteria|Burkholderiales|Sutterellaceae|Parasutterella|secunda|
CGTGAGATGTTGGGTTAAGTCCCGCAACGAGCGCAACCCTTGTCACTAGTTGCTACGCAAGGGCACTCTAGTGAAACTGCCGGTGACAAACCGGAGGAAGGTGGGGATGACGTCAAGTCCTCATGGCCCTTATGGCTAGGGCCTCACACGTCATACAATGGTCGGAACAGAGGGCAGCGAAATCGTGAGATGAAGCCAATCCCAGAAAACCGATCGTAGTCCGGATTGCAGTCTGCAACTCGACTGCA
>MG|5|V8|F|11|97.55|Proteobacteria|Betaproteobacteria|Burkholderiales|Sutterellaceae|Parasutterella|secunda|
CGTGAGATGTTGGGTTAAGTCCCGCAACGAGCGCAACCCTTGTCACTAGTTGCTACGCAAGAGCACTCTAGTGAAACTGCCGGTGACAAACCGGAGGAAGGTGGGGATGACGTCAAGTCCTCATGGCCCTTATGGCTAGGGCCTCACACGTCATACAATGGTCGGAACAGAGGGCAGCGAAATCGTGAGATGAAGCCAATCCCAGAAAACCGATCGTAGTCCGGATTGCAGTCTGCAACTCGACTACA
>MG|5|V8|F|14|98.39|Proteobacteria|Betaproteobacteria|Burkholderiales|Sutterellaceae|Parasutterella|secunda|
CGTGAGATGTTGGGTTAAGTCCCGCAACGAGCGCAACCCTTGTCACTAGTTGCTACGCAAGGGCACTCTAGTGAAACTGCCGGTGACAAACCGGAGGAAGGTGGGGATGACGTCAAGTCCTCATGGCCCTTATGGCTAGGGCCTCACACGTCATACAATGGTCGGAACAGAGGGTAGCGAAGCTGCGAAGCGGAGCCAATCCCAGAAAACCGATCGTAGTCCGGATTGCAGTCTGCAACTCGACTGCA
>MG|5|V8|R|16|98.79|Proteobacteria|Betaproteobacteria|Burkholderiales|Sutterellaceae|Parasutterella|secunda|
TGCAGTCGAGTTGCAGACTGCAATCCGGACTACGATCGGTTTTCTGGGATTGGCTCCACTTCACGCTTCGCTGCCCTCTGTTCCGACCATTGTATGACGTGTGAGGCCCTAGCCATAAGGGCCATGAGGACTTGACGTCATCCCCACCTTCCTCCGGTTGTCACCGGCAGTTTCACTAGAGTGCCCTTGCGTAGCAACTAGTGACAAGGGTTGCGCTCGTTGCGGGACTTAACCCAACATCTCACG
>MG|5|V8|F|13|98.79|Proteobacteria|Betaproteobacteria|Burkholderiales|Sutterellaceae|Parasutterella|secunda|
CGTGAGATGTTGGGTTAAGTCCCGCAACGAGCGCAACCCTTGTCACTAGTTGCTACGCAAGAGCACTCTAGTGAAACTGCCGGTGACAACCGGAGGAAGGTGGGGATGACGTCAAGTCTCATGGCCCTTATGGCTAGGGCCTCACACGTCATACAATGGTCGGAACAGAGGGCAGCGAAACTGTGAAGTGGAGCCAATCCCAGAAAACCGATCGTAGTCCGGATTGCAGTCTGCAACTCGACTGCA
>MG|5|V8|F|558|98.79|Proteobacteria|Betaproteobacteria|Burkholderiales|Sutterellaceae|Parasutterella|secunda|
CGTGAGATGTTGGGTTAAGTCCCGCAACGAGCGCAACCCTTGTCACTAGTTGCTACGCAAGAGCACTCTAGTGAAACTGCCGGTGACAAACCGGAGGAAGGTGGGGATGACGTCAAGTCCTCATGGCCCTTATGGCTAGGGCCTCACACGTCATACAATGGTCGGAACAGAGGGTAGCGAAGCTGCGAAGCGGAGCCAATCCCAGAAAACCGATCGTAGTCCGGATTGCAGTCTGCAACTCGACTGCA
>MG|5|V8|F|12|98.78|Proteobacteria|Betaproteobacteria|Burkholderiales|Sutterellaceae|Parasutterella|secunda|
CGTGAGATGTTGGGTTAAGTCCCGCAACGAGCGCAACCCTTGTCACTAGTTGCTACGCAAGGGCACTCTAGTGAAACTGCCGGTGACAAACCGGAGGAAGGTGGGGATGACGTCAAGTCCTCATGGCCCTTATGGCTAGGGCCTCACACGTCATACAATGGTCGGAACAGAGGGCAGCGAAGCCGTGAGGTGGAGCCAATCCCAGAAAACCGATCGTAGTCCGGATTGCAGTCTGCAACTCGACTACA
>MG|5|V8|F|17|98.39|Proteobacteria|Betaproteobacteria|Burkholderiales|Sutterellaceae|Parasutterella|excrementihominis|
CGTGAGATGTTGGGTTAAGTCCCGCAACGAGCGCAACCCTTGTCACTAGTTGCAACCGAAAGGGCACTCTAGTGAGACTGCCGGTGACAAACCGGAGGAAGGTGGGGATGACGTCAAGTCCTCATGGCCCTTATGGCTAGGGCTTCACACGTCATACAATGGTCGGAACAGAGGGCAGCGAAGCCGTGAGGCGGAGCAATCCCAGAAAACCGATCGTAGTCCGGATTGCAGTCTGCAACTCGACTGCA
>MG|5|V8|F|14|97.18|Proteobacteria|Betaproteobacteria|Burkholderiales|Sutterellaceae|Parasutterella|secunda|
CGTGAGATGTTGGGTTAAGTCCCGCAACGAGCGCAACCCCTATTGTTAGTTGCTACGCAAGAGCACTCTAGTGAAACTGCCGGTGACAAACCGGAGGAAGGTGGGGATGACGTCAAGTCCTCATGGCCCTTATGGCTAGGGCCTCACACGTCATACAATGGTCGGAACAGAGGGCAGCGAAGCCGTGAGGTGGAGCCAATCCCAGAAAACCGATCGTAGTCCGGATTGCAGTCTGCAACTCGACTGCA
>MG|5|V8|F|12|97.18|Proteobacteria|Betaproteobacteria|Burkholderiales|Sutterellaceae|Parasutterella|secunda|
CGTGAGATGTTGGGTTAAGTCCCGCAACGAGCGCAACCCTTGTCACTAGTTGCTACGCAAGAGCACTCTAGTGAAACTGCCGGTGACAAACCGGAGGAAGGTGGGGATGACGTCAAGTCCTCATGGCCCTTATGGCTAGGGCCTCACACGTCATACAATGGTCGGAACAGAGGCAGCGAAATCGTGAGATGAAGCCAATCCCAGAAAACCGATCGTAGTCCGGATTGCAGTCTGCAACTCGACTGCA
>MG|5|V8|F|11|98.39|Proteobacteria|Betaproteobacteria|Burkholderiales|Sutterellaceae|Parasutterella|secunda|
CGTGAGATGTTGGGTTAAGTCCCGCAACGAGCGCAACCCTTGTCACTAGTTGCTACGCAAGAGCACTCTAGTGAAACTGCCGGTGACAAAACCGGAGGAAGGTGGGGATGACGTCAAGTCCTCATGGCCCTTATGGCTAGGGCCTCACACGTCATACAATGGTCGGAACAGAGGGTAGCGAAGCTGCGAAGCGGAGCCAATCCCAGAAAACCGATCGTAGTCCGGATTGCAGTCTGCAACTCGACTGCA
>MG|5|V8|F|10|97.98|Proteobacteria|Betaproteobacteria|Burkholderiales|Sutterellaceae|Parasutterella|secunda|
CGTGAGATGTTGGGTTAAGTCCCGCAACGAGCGCAACCCTTATTGTTAGTTGCTACGCAAGGGCACTCTAGTGAAACTGCCGGTGACAAACCGGAGGAAGGTGGGGATGACGTCAAGTCCTCATGGCCCTTATGGCTAGGGCCTCACACGTCATACAATGGTCGGAACAGAGGGCAGCGAAGCTGTGAAGTGGAGCCAATCCCAGAAAACCGATCGTAGTCCGGATTGCAGTCTGCAACTCGACTGCA
>MG|5|V8|F|91|98.39|Proteobacteria|Betaproteobacteria|Burkholderiales|Sutterellaceae|Parasutterella|secunda|
CGTGAGATGTTGGGTTAAGTCCCGCAACGAGCGCAACCCTTGTCACTAGTTGCTACGCAAGGGCACTCTAGTGAAACTGCCGGTGACAAACCGGAGGAAGGTGGGGATGACGTCAAGTCTCATGGCCCTTATGGCTAGGGCCTCACACGTCATACAATGGTCGGAACAGAGGGCAGCGAAGCCGTGAGGTGGAGCCAATCCCAGAAAACCGATCGTAGTCCGGATTGCAGTCTGCAACTCGACTGCA
>MG|5|V8|F|12|97.18|Proteobacteria|Betaproteobacteria|Burkholderiales|Sutterellaceae|Parasutterella|secunda|
CGTGAGATGTTGGGTTAAGTCCCGCAACGAGCGCAACCCTTATTGTTAGTTGCTACGCAAGAGCACTCTAGTGAAACTGCCGGTGACAAACCGGAGGAAGGTGGGGATGACGTCAAGTCTCATGGCCCTTATGGCTAGGGCCTCACACGTCATACAATGGTCGGAACAGAGGGCAGCGAAGCCGTGAGGTGGAGCCAATCCCAGAAAACCGATCGTAGTCCGGATTGCAGTCTGCAACTCGACTGCA
>MG|5|V8|F|1083|97.59|Proteobacteria|Betaproteobacteria|Burkholderiales|Sutterellaceae|Parasutterella|secunda|
CGTGAGATGTTGGGTTAAGTCCCGCAACGAGCGCAACCCTTGTCACTAGTTGCTACGCAAGAGCACTCTAGTGAAACTGCCGGTGACAAACCGGAGGAAGGTGGGGATGACGTCAAGTCCTCATGGCCCTTATGGCTAGGGCCTCACACGTCATACAATGGTCGGAACAGAGGGCAGCGAAATCGTGAGATGAAGCCAATCCCAGAAAACCGATCGTAGTCCGGATTGCAGTCTGCAACTCGACTGCAT
>MG|5|V8|F|48|98.39|Proteobacteria|Betaproteobacteria|Burkholderiales|Sutterellaceae|Parasutterella|secunda|
CGTGAGATGTTGGGTTAAGTCCCGCAACGAGCGCAACCCTTGTCACTAGTTGCTACGCAAGGGCACTCTAGTGAAACTGCCGGTGACAACCGGAGGAAGGTGGGGATGACGTCAAGTCCTCATGGCCCTTATGGCTAGGGCCTCACACGTCATACAATGGTCGGAACAGAGGGCAGCGAAGCCGTGAGGTGGAGCCAATCCCAGAAAACCGATCGTAGTCCGGATTGCAGTCTGCAACTCGACTGCA
>MG|5|V8|F|31|98.79|Proteobacteria|Betaproteobacteria|Burkholderiales|Sutterellaceae|Parasutterella|secunda|
CGTGAGATGTTGGGTTAAGTCCCGCAACGAGCGCAACCCTTGTCACTAGTTGCTACGCAAGAGCACTCTAGTGAAACTGCCGGTGACAACCGGAGGAAGGTGGGGATGACGTCAAGTCCTCATGGCCCTTATGGCTAGGGCCTCACACGTCATACAATGGTCGGAACAGAGGGCAGCGAAGCCGTGAGGTGGAGCCAATCCCAGAAAACCGATCGTAGTCCGGATTGCAGTCTGCAACTCGACTGCA
>MG|5|V8|F|11|98.78|Proteobacteria|Betaproteobacteria|Burkholderiales|Sutterellaceae|Parasutterella|secunda|
CGTGAGATGTTGGGTTAAGTCCCGCAACGAGCGCAACCCTTGTCACTAGTTGCTACGCAAGGGCACTCTAGTGAAACTGCCGGTGACAAACCGGAGGAAGGTGGGGATGACGTCAAGTCCTCATGGCCCTTATGGCTAGGGCCTCACACGTCATACAATGGTCGGAACAGAGGGCAGCGAAGCCGTGAGGTGGAGCCAATCCCAGAAAACCGATCGTAGTCCGGATTGCAGTCTGCAACTCGACTCCA
>MG|5|V8|F|11|98.79|Proteobacteria|Betaproteobacteria|Burkholderiales|Sutterellaceae|Parasutterella|secunda|
CGTGAGATGTTGGGTTAAGTCCCGCAACGAGCGCAACCCTTGTCACTAGTTGCTACGCAAGAGCACTCTAGTGAAACTGCCGGTGACAAACCGGAGGAAGGTGGGGATGACGTCAAGTCCTCATGGCCCTTATGGCTAGGGCCTCACACGTCATACAATGGTCGGAACAGAGGCAGCGAAGCCGTGAGGTGGAGCCAATCCCAGAAAACCGATCGTAGTCCGGATTGCAGTCTGCAACTCGACTGCA
>MG|5|V8|R|28|98.39|Proteobacteria|Betaproteobacteria|Burkholderiales|Sutterellaceae|Parasutterella|secunda|
TGCAGTCGAGTTGCAGACTGCAATCCGGACTACGATCGGTTTTCTGGGATTGGCTCCACCTCACGGCTTCGCTGCCCTCTGTTCCGACCATTGTATGACGTGTGAGGCCCTAGCCATAAGGGCCATGAGGACTTGACGTCATCCCCACCTTCCTCCGGTTGTCACCGGCAGTTTCACTAGAGTGCCCTTGCGTAGCAACTAGTGACAAGGGTTGCGCTCGTTGCGGGACTTAACCCAACATCTCACG
>MG|5|V8|F|10|98.39|Proteobacteria|Betaproteobacteria|Burkholderiales|Sutterellaceae|Parasutterella|secunda|
CGTGAGATGTTGGGTTAAGTCCCGCAACGAGCGCAACCCTTGTCACTAGTTGCTACGCAAGGGCACTCTAGTGAAACTGCCGGTGACAACCGGAGGAAGGTGGGGATGACGTCAAGTCTCATGGCCCTTATGGCTAGGGCCTCACACGTCATACAATGGTCGGAACAGAGGGCAGCGAAGCGTGAAGTGGAGCCAATCCCAGAAAACCGATCGTAGTCCGGATTGCAGTCTGCAACTCGACTGCA
>MG|5|V8|R|44|97.98|Proteobacteria|Betaproteobacteria|Burkholderiales|Sutterellaceae|Parasutterella|secunda|
TGCACTCGAGTTGCAGAGTGCAATCCGGACTACGATCGGTTTTCTGGGATTGGCTCCACCTCACGGCTTCGCGGCCCTCTGTTCCGACCATTGTATGACGTGTGAGGCCCTAGCCATAAGGGCCATGAGGACTTGACGTCATCCCCACCTTCCTCCGGTTTGTCACCGGCAGTTTCACTAGAGTGCTCTTGCGTAGCAACTAGTGACAAGGGTTGCGCTCGTTGCGGGACTTAACCCAACATCTCACG
>MG|5|V8|R|503|97.58|Proteobacteria|Betaproteobacteria|Burkholderiales|Sutterellaceae|Parasutterella|secunda|
TGCAGTCGAGTTGCAGACTGCAATCCGGACTACGATCGGTTTTCTGGGATTGGCTTCATCTCACGATTTCGCTGCCCTCTGTTCCGACCATTGTATGACGTGTGAGGCCCTAGCCATAAGGGCCATGAGGACTTGACGTCATCCCCACCTTCCTCCGGTTTGTCACCGGCAGTTTCACTAGAGTGCTCTTGCGTAGCAACTAGTGACAAGGGTTGCGCTCGTTGCGGGACTTAACCCAACATCTCACG
>MG|5|V8|F|13|98.39|Proteobacteria|Betaproteobacteria|Burkholderiales|Sutterellaceae|Parasutterella|excrementihominis|
CGTGAGATGTTGGGTTAAGTCCCGCAACGAGCGCAACCCTTGTCACTAGTTGCTACGCAAGGGCACTCTAGTGAAACTGCCGGTGACAAACCGGAGGAAGGTGGGGATGACGTCAAGTCCTCATGGCCCTTATGGCTAGGGCTTCACACGTCATACAATGGTCGGAACAGAGGGCAGCGAAGCCGTGAGGCGGAGCAAATCCCAGAAAACCGATCGTAGTCCGGATTGCAGTCTGCAACTCGACTGCA
>MG|5|V8|F|20|97.98|Proteobacteria|Betaproteobacteria|Burkholderiales|Sutterellaceae|Parasutterella|secunda|
CGTGAGATGTTGGGTTAAGTCCCGCAACGAGCGCAACCCTTATTGTTAGTTGCTACGCAAGAGCACTCTAGTGAAACTGCCGGTGACAAACCGGAGGAAGGTGGGGATGACGTCAAGTCCTCATGGCCCTTATGGCTAGGGCCTCACACGTCATACAATGGTCGGAACAGAGGGCAGCGAAACTGTGAAGTGGAGCCAATCCCAGAAAACCGATCGTAGTCCGGATTGCAGTCTGCAACTCGACTGCA
>MG|5|V8|F|98|97.98|Proteobacteria|Betaproteobacteria|Burkholderiales|Sutterellaceae|Parasutterella|secunda|
CGTGAGATGTTGGGTTAAGTCCCGCAACGAGCGCAACCCTTGTCACTAGTTGCTACGCAAGAGCACTCTAGTGAAACTGCCGGTGACAAACCGGAGGAAGGTGGGGATGACGTCAAGTCCTCATGGCCCTTATGGCTAGGGCCTCACACGTCATACAATGGTCGGAACAGAGGGCCGCGAAGCCGTGAGGTGGAGCCAATCCCAGAAAACCGATCGTAGTCCGGATTGCACTCTGCAACTCGAGTGCA
>MG|5|V8|F|25|98.39|Proteobacteria|Betaproteobacteria|Burkholderiales|Sutterellaceae|Parasutterella|secunda|
CGTGAGATGTTGGGTTAAGTCCCGCAACGAGCGCAACCCTTATTGTTAGTTGCTACGCAAGAGCACTCTAGTGAAACTGCCGGTGACAAACCGGAGGAAGGTGGGGATGACGTCAAGTCCTCATGGCCCTTATGGCTAGGGCCTCACACGTCATACAATGGTCGGAACAGAGGGCAGCGAAGCTGTGAAGTGGAGCCAATCCCAGAAAACCGATCGTAGTCCGGATTGCAGTCTGCAACTCGACTGCA
>MG|5|V8|F|12|98.8|Proteobacteria|Betaproteobacteria|Burkholderiales|Sutterellaceae|Parasutterella|secunda|
CGTGAGATGTTGGGTTAAGTCCCGCAACGAGCGCAACCCTTGTCACTAGTTGCTACGCAAGAGCACTCTAGTGAAACTGCCGGTGACAAACCGGAGGAAGGTGGGGGATGACGTCAAGTCCTCATGGCCCTTATGGCTAGGGCCTCACACGTCATACAATGGTCGGAACAGAGGGCAGCGAAGCCGTGAGGTGGAGCCAATCCCAGAAAACCGATCGTAGTCCGGATTGCAGTCTGCAACTCGACTGCA
>MG|5|V8|R|15|97.18|Proteobacteria|Betaproteobacteria|Burkholderiales|Sutterellaceae|Parasutterella|secunda|
TGCAGTCGAGTTGCAGACTGCAATCCGGACTACGATCGGTTTTCTGGGATTGGCTTCATCTCACGATTTCGCTGCCCTCTGTTCCGACCATTGTATGACGTGTGAGGCCCTAGCCATAAGGGCCATGAGGACTTGACGTCATCCCCACCTTCCTCCGGTTGTCACCGGCAGTTTCACTAGAGTGCTCTTGCGTAGCAACTAGTGACAAGGGTTGCGCTCGTTGCGGGACTTAACCCAACATCTCACG
>MG|5|V8|F|1035|98.8|Proteobacteria|Betaproteobacteria|Burkholderiales|Sutterellaceae|Parasutterella|secunda|
CGTGAGATGTTGGGTTAAGTCCCGCAACGAGCGCAACCCTTGTCACTAGTTGCTACGCAAGGGCACTCTAGTGAAACTGCCGGTGACAAACCGGAGGAAGGTGGGGATGACGTCAAGTCCTCATGGCCCTTATGGCTAGGGCCTCACACGTCATACAATGGTCGGAACAGAGGGCAGCGAAGCCGTGAGGTGGAGCCAATCCCAGAAAACCGATCGTAGTCCGGATTGCAGTCTGCAACTCGACTGCAT
>MG|5|V8|F|35|98.79|Proteobacteria|Betaproteobacteria|Burkholderiales|Sutterellaceae|Parasutterella|secunda|
CGTGAGATGTTGGGTTAAGTCCCGCAACGAGCGCAACCCTTGTCACTAGTTGCTACGCAAGGGCACTCTAGTGAAACTGCCGGTGACAACCGGAGGAAGGTGGGGATGACGTCAAGTCCTCATGGCCCTTATGGCTAGGGCCTCACACGTCATACAATGGTCGGAACAGAGGGCAGCGAAGCGTGAAGTGGAGCCAATCCCAGAAAACCGATCGTAGTCCGGATTGCAGTCTGCAACTCGACTGCA
>MG|5|V8|F|28|97.59|Proteobacteria|Betaproteobacteria|Burkholderiales|Sutterellaceae|Parasutterella|excrementihominis|
CGTGAGATGTTGGGTTAAGTCCCGCAACGAGCGCAACCCTTGTCACTAGTTGCAACCGAAAGGGCACTCTAGTGAGACTGCCGGTGACAACCGGAGGAAGGTGGGGATGACGTCAAGTCTCATGGCCCTTATGGCTAGGGCTTCACACGTCATACAATGGTCGGAACAGAGGGCAGCGAAGCCGTGAGGCGGAGCAAATCCCAGAAAACCGATCGTAGTCCGGATTGCAGTCTGCAACTCGACTGCA
>MG|5|V8|F|55|98.39|Proteobacteria|Betaproteobacteria|Burkholderiales|Sutterellaceae|Parasutterella|secunda|
CGTGAGATGTTGGGTTAAGTCCCGCAACGAGCGCAACCCTTGTCACTAGTTGCTACGCAAGAGCACTCTAGTGAAACTGCCGGTGACAAACCGGAGGAAGGTGGGGATGACGTCAAGTCTCATGGCCCTTATGGCTAGGGCCTCACACGTCATACAATGGTCGGAACAGAGGGTAGCGAAGCTGCGAAGCGGAGCCAATCCCAGAAAACCGATCGTAGTCCGGATTGCAGTCTGCAACTCGACTGCA
>MG|5|V8|R|13|98.79|Proteobacteria|Betaproteobacteria|Burkholderiales|Sutterellaceae|Parasutterella|secunda|
TGCAGTCGAGTTGCAGACTGCAATCCGGACTACGATCGGTTTTCTGGGATTGGCTCCACCTCACGGCTTCGCTGCCCTCTGTTCCGACCATTGTATGACGTGTGAGGCCCTAGCCATAAGGGCCATGAGGACTTGACGTCATCCCCACCTTCCTCCGGTTGTCACCGGCAGTTTCACTAGAGTGCTCTTGCGTAGCAACTAGTGACAAGGGTTGCGCTCGTTGCGGGACTTAACCCAACATCTCACG
>MG|5|V8|F|10|98.79|Proteobacteria|Betaproteobacteria|Burkholderiales|Sutterellaceae|Parasutterella|secunda|
CGTGAGATGTTGGGTTAAGTCCCGCAACGAGCGCAACCCTTGTCACTAGTTGCTACGCAAGGGCACTCTAGTGAAACTGCCGGTGACAAACCGGAGGAAGGTGGGGATGACGTCAAGTCTCATGGCCCTTATGGCTAGGGCCTCACACGTCATACAATGGTCGGAACAGAGGGCAGCGAAGCGTGAAGTGGAGCCAATCCCAGAAAACCGATCGTAGTCCGGATTGCAGTCTGCAACTCGACTGCA
>MG|5|V8|R|11|97.58|Proteobacteria|Betaproteobacteria|Burkholderiales|Sutterellaceae|Parasutterella|secunda|
TGCACTCGAGTTGCAGAGTGCAATCCGGACTACGATCGGTTTTCTGGGATTGGCTCCACCTCACGGCTTCGCGGCCTCTGTTCCGACCATTGTATGACGTGTGAGGCCCTAGCCATAAGGGCCATGAGGACTTGACGTCATCCCCACCTTCCTCCGGTTTGTCACCGGCAGTTTCACTAGAGTGCTCTTGCGTAGCAACTAGTGACAAGGGTTGCGCTCGTTGCGGGACTTAACCCAACATCTCACG
>MG|5|V8|F|10|97.6|Proteobacteria|Betaproteobacteria|Burkholderiales|Sutterellaceae|Parasutterella|excrementihominis|
CGTGAGATGTTGGGTTAAGTCCCGCAACGAGCGCAACCCTTGTCACTAGTTGCAACCGAAAGGGCACTCTAGTGAGACTGCCGGTGACAAACCGGAGGGAAGGTGGGGATGACGTCAAGTCTCATGGCCCTTATGGCTAGGGCTTCACACGTCATACAATGGTCGGAACAGAGGGCAGCGAAGCCGTGAGGCGGAGCAAATCCCAGAAAACCGATCGTAGTCCGGATTGCAGTCTGCAACTCGACTGCA
>MG|5|V8|F|15|97.99|Proteobacteria|Betaproteobacteria|Burkholderiales|Sutterellaceae|Parasutterella|excrementihominis|
CGTGAGATGTTGGGTTAAGTCCCGCAACGAGCGCAACCCTTGTCACTAGTTGCAACCGAAAGGGCACTCTAGTGAGACTGCCGGTGACAAACCGGAGGAAGGTGGGGATGACGTCAAGTCCTCATGGCCCTTATGGCTAGGGCTTCACACGTCATACAATGGTCGGAACAGAGGGCAGCGAGGCCGTGAGGCGGAGCAAATCCCAGAAAACCGATCGTAGTCCGGATTGCAGTCTGCAACTCGACTGCA
>MG|5|V8|R|17|97.99|Proteobacteria|Betaproteobacteria|Burkholderiales|Sutterellaceae|Parasutterella|excrementihominis|
TGCAGTCGAGTTGCAGACTGCAATCCGGACTACGATCGGTTTTCTGGGATTTGCTCCGCCTCACGGCTTCGCTACCCTCTGTTCCGACCATTGTATGACGTGTGAAGCCCTAGCCATAAGGGCCATGAGGACTTGACGTCATCCCCACCTTCCTCCGGTTTGTCACCGGCAGTCTCACTAGAGTGCCCTTTCGGTTGCAACTAGTGACAAGGGTTGCGCTCGTTGCGGGACTTAACCCAACATCTCACG
>MG|5|V8|F|10|98.79|Proteobacteria|Betaproteobacteria|Burkholderiales|Sutterellaceae|Parasutterella|secunda|
CGTGAGATGTTGGGTTAAGTCCCGCAACGAGCGCAACCCTTGTCACTAGTTGCTACGCAAGAGCACTCTAGTGAAACTGCCGGTGACAAACCGGAGGAAGGTGGGGATGACGTCAAGTCCTCATGGCCCTTATGGCTAGGGCCTCACACGTCATACAATGGTCGGAACAGAGGGCCGCGAAGCCGTGAGGTGGAGCCAATCCCAGAAAACCGATCGTAGTCCGGATTGCAGTCTGCAACTCGACTGCA
>MG|5|V8|F|96|98.79|Proteobacteria|Betaproteobacteria|Burkholderiales|Sutterellaceae|Parasutterella|secunda|
CGTGAGATGTTGGGTTAAGTCCCGCAACGAGCGCAACCCTTGTCACTAGTTGCTACGCAAGAGCACTCTAGTGAAACTGCCGGTGACAAACCGGAGGAAGGTGGGGATGACGTCAAGTCTCATGGCCCTTATGGCTAGGGCCTCACACGTCATACAATGGTCGGAACAGAGGGCAGCGAAGCCGTGAGGTGGAGCCAATCCCAGAAAACCGATCGTAGTCCGGATTGCAGTCTGCAACTCGACTGCA
>MG|5|V8|F|13|97.58|Proteobacteria|Betaproteobacteria|Burkholderiales|Sutterellaceae|Parasutterella|secunda|
CGTGAGATGTTGGGTTAAGTCCCGCAACGAGCGCAACCCTTGTCACTAGTTGCTACGCAAGAGCACTCTAGTGAAACTGCCGGTGACAAACCGGAGGAAGGTGGGGATGACGTCAAGTCCTCATGGCCCTTATGGCTAGGGCCTCACACGTCATACAATGGTCGGAACAGAGGCCGCGAAGCCGTGAGGTGGAGCCAATCCCAGAAAACCGATCGTAGTCCGGATTGCACTCTGCAACTCGAGTGCA
>MG|5|V8|R|10|97.58|Proteobacteria|Betaproteobacteria|Burkholderiales|Sutterellaceae|Parasutterella|secunda|
TGCACTCGAGTTGCAGAGTGCAATCCGGACTACGATCGGTTTTCTGGGATTGGCTCCGCCTCACGGCTTCGCTGCCCTCTGTTCCGACCATTGTATGACGTGTGAGGCCCTAGCCATAAGGGCCATGAGACTTGACGTCATCCCCACCTTCCTCCGGTTTGTCACCGGCAGTTTCACTAGAGTGCTCTTGCGTAGCAACTAGTGACAAGGGTTGCGCTCGTTGCGGGACTTAACCCAACATCTCACG
>MG|5|V8|F|13|97.59|Proteobacteria|Betaproteobacteria|Burkholderiales|Sutterellaceae|Parasutterella|excrementihominis|
CGTGAGATGTTGGGTTAAGTCCCGCAACGAGCGCAACCCTTGTCACTAGTTGCAACCGAAAGGGCACTCTAGTGAGACTGCCGGTGACAAACCGGAGGAAGGTGGGGATGACGTCAAGTCTCATGGCCCTTATGGCTAGGGCTTCACACGTCATACAATGGTCGGAACAGAGGGTAGCGAAGCCGTGAGGCGGAGCAAATCCCAGAAAACCGATCGTAGTCCGGATTGCAGTCTGCAACTCGACTGCA
>MG|5|V8|R|20|98.39|Proteobacteria|Betaproteobacteria|Burkholderiales|Sutterellaceae|Parasutterella|secunda|
TGCAGTCGAGTTGCAGACTGCAATCCGGACTACGATCGGTTTTCTGGGATTGGCTCCGCTTCGCAGCTTCGCTACCCTCTGTTCCGACCATTGTATGACGTGTGAGGCCCTAGCCATAAGGGCCATGAGACTTGACGTCATCCCCACCTTCCTCCGGTTTGTCACCGGCAGTTTCACTAGAGTGCTCTTGCGTAGCAACTAGTGACAAGGGTTGCGCTCGTTGCGGGACTTAACCCAACATCTCACG
>MG|5|V8|F|148|98.79|Proteobacteria|Betaproteobacteria|Burkholderiales|Sutterellaceae|Parasutterella|secunda|
CGTGAGATGTTGGGTTAAGTCCCGCAACGAGCGCAACCCTTGTCACTAGTTGCTACGCAAGAGCACTCTAGTGAAACTGCCGGTGACAAACCGGAGGAAGGTGGGGATGACGTCAAGTCCTCATGGCCCTTATGGCTAGGGCCTCACACGTCATACAATGGTCGGAACAGAGGGCAGCGAAGCCGTGAGGCGGAGCCAATCCCAGAAAACCGATCGTAGTCCGGATTGCAGTCTGCAACTCGACTGCA
>MG|5|V8|F|11|98.0|Proteobacteria|Betaproteobacteria|Burkholderiales|Sutterellaceae|Parasutterella|excrementihominis|
CGTGAGATGTTGGGTTAAGTCCCGCAACGAGCGCAACCCTTGTCACTAGTTGCAACCGAAAAGGGCACTCTAGTGAGACTGCCGGTGACAAACCGGAGGAAGGTGGGGATGACGTCAAGTCCTCATGGCCCTTATGGCTAGGGCTTCACACGTCATACAATGGTCGGAACAGAGGGCAGCGAAGCCGTGAGGCGGAGCAAATCCCAGAAAACCGATCGTAGTCCGGATTGCAGTCTGCAACTCGACTGCA
>MG|5|V8|F|31|98.79|Proteobacteria|Betaproteobacteria|Burkholderiales|Sutterellaceae|Parasutterella|secunda|
CGTGAGATGTTGGGTTAAGTCCCGCAACGAGCGCAACCCTTGTCACTAGTTGCTACGCAAGAGCACTCTAGTGAAACTGCCGGTGACAAACCGGAGGAAGGTGGGGATGACGTCAAGTCCTCATGGCCCTTATGGCTAGGGCCTCACACGTCATACAATGGTCGGAACAGAGGGCAGCGAAGCCGTGAGGTGGAGCCAATCCCAGAAAACCGATCGTAGTCCAGATTGCAGTCTGCAACTCGACTGCA
>MG|5|V8|R|11|97.98|Proteobacteria|Betaproteobacteria|Burkholderiales|Sutterellaceae|Parasutterella|secunda|
TGCAGTCGAGTTGCAGACTGCAATCCGGACTACGATCGGTTTTCTGGGATTGGCTTCATCTCACGATTCGCTGCCCTCTGTTCCGACCATTGTATGACGTGTGAGGCCCTAGCCATAAGGGCCATGAGGACTTGACGTCATCCCCACCTTCCTCCGGTTTGTCACCGGCAGTTTCACTAGAGTGCTCTTGCGTAGCAACTAGTGACAAGGGTTGCGCTCGTTGCGGGACTTAACCCAACATCTCACG
>MG|5|V8|R|423|98.39|Proteobacteria|Betaproteobacteria|Burkholderiales|Sutterellaceae|Parasutterella|excrementihominis|
TGCAGTCGAGTTGCAGACTGCAATCCGGACTACGATCGGTTTTCTGGGATTTGCTCCGCCTCACGGCTTCGCTGCCCTCTGTTCCGACCATTGTATGACGTGTGAAGCCCTAGCCATAAGGGCCATGAGGACTTGACGTCATCCCCACCTTCCTCCGGTTTGTCACCGGCAGTCTCACTAGAGTGCCCTTTCGGTTGCAACTAGTGACAAGGGTTGCGCTCGTTGCGGGACTTAACCCAACATCTCACG
>MG|5|V8|R|15|98.79|Proteobacteria|Betaproteobacteria|Burkholderiales|Sutterellaceae|Parasutterella|secunda|
TGCAGTCGAGTTGCAGACTGCAATCTGGACTACGATCGGTTTTCTGGGATTGGCTCCACCTCACGGCTTCGCTGCCCTCTGTTCCGACCATTGTATGACGTGTGAGGCCCTAGCCATAAGGGCCATGAGGACTTGACGTCATCCCCACCTTCCTCCGGTTTGTCACCGGCAGTTTCACTAGAGTGCTCTTGCGTAGCAACTAGTGACAAGGGTTGCGCTCGTTGCGGGACTTAACCCAACATCTCACG
>MG|5|V8|F|349|97.98|Proteobacteria|Betaproteobacteria|Burkholderiales|Sutterellaceae|Parasutterella|secunda|
CGTGAGATGTTGGGTTAAGTCCCGCAACGAGCGCAACCCTTGTCACTAGTTGCTACGCAAGAGCACTCTAGTGAAACTGCCGGTGACAAACCGGAGGAAGGTGGGGATGACGTCAAGTCCTCATGGCCCTTATGGCTAGGGCCTCACACGTCATACAATGGTCGGAACAGAGGGCAGCGAAGCCGTGAGGCGGAGCCAATCCCAGAAAACCGATCGTAGTCCGGATTGCACTCTGCAACTCGAGTGCA
>MG|5|V8|F|80|99.6|Proteobacteria|Betaproteobacteria|Burkholderiales|Sutterellaceae|Sutterella|sp.|
CGTGAGATGTTGGGTTAAGTCCCGCAACGAGCGCAACCCTTGTCACTAGTTGCTACGTAACAGAGCACTCTAGTGAGACTGCCGGTGACAAACCGGAGGAAGGTGGGGATGATGTCAAGTCCTCATGGCCCTTATGGCTAGGGCCTCACACGTCATACAATGGTCGGAACAGAGGGCAGCGAAACCGCGAGGTGGAGCAAATCCCAGAAAACCGATCGTAGTCCGGATTGCAGTCTGCAACTCGACTGCA
>MG|5|V8|R|27|99.2|Proteobacteria|Betaproteobacteria|Burkholderiales|Sutterellaceae|Sutterella|sp.|
TGCAGTCGAGTTGCAGACTGCAATCCGGACTACGATCGGTTTTCTGGGATTGCTCCGCCTCGCGGCTTCGCTGCCCTCTGTTCCGACCATTGTATGACGTGTGAGGCCCTAGCCATAAGGGCCATGAGGACTTGACATCATCCCCACCTTCCTCCGGTTTGTCACCGGCAGTCTCACTAGAGTGCTCTGTTACGTAGCAACTAGTGACAAGGGTTGCGCTCGTTGCGGGACTTAACCCAACATCTCACG
>MG|5|V8|F|498|99.6|Proteobacteria|Betaproteobacteria|Burkholderiales|Sutterellaceae|Sutterella|sp.|
CGTGAGATGTTGGGTTAAGTCCCGCAACGAGCGCAACCCTTGTCACTAGTTGCTACGTAACAGAGCACTCTAGTGAGACTGCCGGTGACAAACCGGAGGAAGGTGGGGATGATGTCAAGTCCTCATGGCCCTTATGGCTAGGGCCTCACACGTCATACAATGGTCGGAACAGAGGGCAGCGAAGCCGCGAGGCGGAGCAAATCCCAGAAAACCGATCGTAGTCCGGATTGCAGTCTGCAACTCGACTGCA
>MG|5|V8|R|200|99.6|Proteobacteria|Betaproteobacteria|Burkholderiales|Sutterellaceae|Sutterella|sp.|
TGCAGTCGAGTTGCAGACTGCAATCCGGACTACGATCGGTTTTCTGGGATTTGCTCCGCCTCGCGGCTTCGCTGCCCTCTGTTCCGACCATTGTATGACGTGTGAGGCCCTAGCCATAAGGGCCATGAGGACTTGACATCATCCCCACCTTCCTCCGGTTTGTCACCGGCAGTCTCACTAGAGTGCTCTGTTACGTAGCAACTAGTGACAAGGGTTGCGCTCGTTGCGGGACTTAACCCAACATCTCACG
>MG|5|V8|F|12|99.2|Proteobacteria|Betaproteobacteria|Burkholderiales|Sutterellaceae|Sutterella|sp.|
CGTGAGATGTTGGGTTAAGTCCCGCAACGAGCGCAACCCTTGTCACTAGTTGCTACGTAACAGAGCACTCTAGTGAGACTGCCGGTGACAACCGGAGGAAGGTGGGGATGATGTCAAGTCCTCATGGCCCTTATGGCTAGGGCCTCACACGTCATACAATGGTCGGAACAGAGGGCAGCGAAGCCGCGAGGCGGAGCAAATCCCAGAAAACCGATCGTAGTCCGGATTGCAGTCTGCAACTCGACTGCA
>MG|5|V8|R|24|100.0|Proteobacteria|Betaproteobacteria|Burkholderiales|Sutterellaceae|Sutterella|sp.|
TGCAGTCGAGTTGCAGACTGCAATCCGGACTACGATCGGTTTTCTGGGATTTGCTCCACCTCGCGGCTTCGCTGCCCTCTGTTCCGACCATTGTATGACGTGTGAGGCCCTAGCCATAAGGGCCATGAGGACTTGACATCATCCCCACCTTCCTCCGGTTTGTCACCGGCAGTCTCACTAGAGTGCTCTGTTACGTAGCAACTAGTGACAAGGGTTGCGCTCGTTGCGGGACTTAACCCAACATCTCACG
>MG|5|V8|F|13|99.2|Proteobacteria|Betaproteobacteria|Burkholderiales|Sutterellaceae|Sutterella|sp.|
CGTGAGATGTTGGGTTAAGTCCCGCAACGAGCGCAACCCTTGTCACTAGTTGCTACGTAACAGAGCACTCTAGTGAGACTGCCGGTGACAAACCGGAGGAAGGTGGGGATGATGTCAAGTCCTCATGGCCCTTATGGCTAGGGCCTCACACGTCATACAATGGTCGGAACAGAGGGCAGCGAAACCGCGAGGTGGAGCAATCCCAGAAAACCGATCGTAGTCCGGATTGCAGTCTGCAACTCGACTGCA
>MG|5|V8|R|38|99.6|Proteobacteria|Betaproteobacteria|Burkholderiales|Sutterellaceae|Sutterella|sp.|
TGCAGTCGAGTTGCAGACTGCAATCCGGACTACGATCGGTTTTCTGGGATTTGCTCCACCTCGCGGTTTCGCTGCCCTCTGTTCCGACCATTGTATGACGTGTGAGGCCCTAGCCATAAGGGCCATGAGGACTTGACATCATCCCCACCTTCCTCCGGTTTGTCACCGGCAGTCTCACTAGAGTGCTCTGTTACGTAGCAACTAGTGACAAGGGTTGCGCTCGTTGCGGGACTTAACCCAACATCTCACG
>MG|5|V8|F|47|100.0|Proteobacteria|Betaproteobacteria|Burkholderiales|Sutterellaceae|Sutterella|sp.|
CGTGAGATGTTGGGTTAAGTCCCGCAACGAGCGCAACCCTTGTCACTAGTTGCTACGTAACAGAGCACTCTAGTGAGACTGCCGGTGACAAACCGGAGGAAGGTGGGGATGATGTCAAGTCCTCATGGCCCTTATGGCTAGGGCCTCACACGTCATACAATGGTCGGAACAGAGGGCAGCGAAGCCGCGAGGTGGAGCAAATCCCAGAAAACCGATCGTAGTCCGGATTGCAGTCTGCAACTCGACTGCA
>MG|5|V8|F|19|99.2|Proteobacteria|Betaproteobacteria|Burkholderiales|Sutterellaceae|Sutterella|sp.|
CGTGAGATGTTGGGTTAAGTCCCGCAACGAGCGCAACCCTTGTCACTAGTTGCTACGTAACAGAGCACTCTAGTGAGACTGCCGGTGACAAAACCGGAGGAAGGTGGGGATGATGTCAAGTCCTCATGGCCCTTATGGCTAGGGCCTCACACGTCATACAATGGTCGGAACAGAGGGCAGCGAAGCCGCGAGGCGGAGCAAATCCCAGAAAACCGATCGTAGTCCGGATTGCAGTCTGCAACTCGACTGCA
>MG|5|V8|F|79|99.2|Proteobacteria|Betaproteobacteria|Burkholderiales|Sutterellaceae|Sutterella|sp.|
CGTGAGATGTTGGGTTAAGTCCCGCAACGAGCGCAACCCTTGTCACTAGTTGCTACGTAACAGAGCACTCTAGTGAGACTGCCGGTGACAAACCGGAGGAAGGTGGGGATGATGTCAAGTCCTCATGGCCCTTATGGCTAGGGCCTCACACGTCATACAATGGTCGGAACAGAGGGCAGCGAAGCCGCGAGGCGGAGCAATCCCAGAAAACCGATCGTAGTCCGGATTGCAGTCTGCAACTCGACTGCA
>MG|5|V8|F|140|99.19|Proteobacteria|Betaproteobacteria|Burkholderiales|Sutterellaceae|Sutterella|wadsworthensis|
CGTGAGATGTTGGGTTAAGTCCCGCAACGAGCGCAACCCTTGTCACTAGTTGCTACGCAAGAGCACTCTAGTGAGACTGCCGGTGACAAACCGGAGGAAGGTGGGGATGACGTCAAGTCTCATGGCCCTTATGGCTAGGGCCTCACACGTCATACAATGGTCGGAACAGAGGGCAGCGAAGCCGCGAGGCGGAGCAAATCCCAGAAAACCGATCGTAGTCCGGATTGCAGTCTGCAACTCGACTGCA
>MG|5|V8|R|62|99.19|Proteobacteria|Betaproteobacteria|Burkholderiales|Sutterellaceae|Sutterella|wadsworthensis|
TGCAGTCGAGTTGCAGACTGCAATCCGGACTACGATCGGTTTTCTGGGATTTGCTCCGCCTCGCGGCTTCGCTGCCCTCTGTTCCGACCATTGTATGACGTGTGAGGCCCTAGCCATAAGGGCCATGAGACTTGACGTCATCCCCACCTTCCTCCGGTTTGTCACCGGCAGTCTCACTAGAGTGCTCTTGCGTAGCAACTAGTGACAAGGGTTGCGCTCGTTGCGGGACTTAACCCAACATCTCACG
>MG|5|V8|F|84|99.19|Proteobacteria|Betaproteobacteria|Burkholderiales|Sutterellaceae|Sutterella|wadsworthensis|
CGTGAGATGTTGGGTTAAGTCCCGCAACGAGCGCAACCCTTGTCATTAGTTGCTACGAAAGGGCACTCTAATGAGACTGCCGGTGACAAACCGGAGGAAGGTGGGGATGACGTCAAGTCTCATGGCCCTTATGGCTAGGGCCTCACACGTCATACAATGGTCGGAACAGAGGGCAGCGAAGCCGCGAGGTGAAGCCAATCCCAGAAAACCGATCGTAGTCCGGATTGCAGTCTGCAACTCGACTGCA
>MG|5|V8|R|93|99.6|Proteobacteria|Betaproteobacteria|Burkholderiales|Sutterellaceae|Sutterella|wadsworthensis|
TGCAGTCGAGTTGCAGACTGCAATCCGGACTACGATCGGTTTTCTGGGATTGGCTTCACCTCGCGGCTTCGCTGCCCTCTGTTCCGACCATTGTATGACGTGTGAGGCCCTAGCCATAAGGGCCATGAGGACTTGACGTCATCCCCACCTTCCTCCGGTTTGTCACCGGCAGTCTCATTAGAGTGCCCTTTCGTAGCAACTAATGACAAGGGTTGCGCTCGTTGCGGGACTTAACCCAACATCTCACG
>MG|5|V8|R|50|99.19|Proteobacteria|Betaproteobacteria|Burkholderiales|Sutterellaceae|Sutterella|wadsworthensis|
TGCAGTCGAGTTGCAGACTGCAATCCGGACTACGATCGGTTTTCTGGGATTTGCTCCGCCTCACGGCTTCGCTGCCCTCTGTTCCGACCATTGTATGACGTGTGAGGCCCTAGCCATAAGGGCCATGAGGACTTGACGTCATCCCCACCTTCCTCCGGTTTGTCACCGGCAGTCTCACTAGAGTGCTCTTGCGTAGCAACTAGTGACAAGGGTTGCGCTCGTTGCGGGACTTAACCCAACATCTCACG
>MG|5|V8|R|14|99.19|Proteobacteria|Betaproteobacteria|Burkholderiales|Sutterellaceae|Sutterella|wadsworthensis|
TGCAGTCGAGTTGCAGACTGCAATCCGGACTACGATCGGTTTTCTGGGATTTGCTCCGCCTCGCGGCTTCGCTGCCCTCTGTTCCGACCATTGTATGACGTGTGAGGCCCTAGCCATAAGGGCCATGAGGACTTGACATCATCCCCACCTTCCTCCGGTTTGTCACCGGCAGTCTCACTAGAGTGCTCTTGCGTAGCAACTAGTGACAAGGGTTGCGCTCGTTGCGGGACTTAACCCAACATCTCACG
>MG|5|V8|F|26|99.19|Proteobacteria|Betaproteobacteria|Burkholderiales|Sutterellaceae|Sutterella|wadsworthensis|
CGTGAGATGTTGGGTTAAGTCCCGCAACGAGCGCAACCCTTGTCATTAGTTGCTACGAAAGGGCACTCTAATGAGACTGCCGGTGACAAACCGGAGGAAGGTGGGGATGACGTCAAGTCCTCATGGCCCTTATGGCTAGGGCCTCACACGTCATACAATGGTCGGAACAGAGGGCGGCGAAGCCGCGAGGTGAAGCCAATCCCAGAAAACCGATCGTAGTCCGGATTGCAGTCTGCAACTCGACTGCA
>MG|5|V8|R|21|99.19|Proteobacteria|Betaproteobacteria|Burkholderiales|Sutterellaceae|Sutterella|wadsworthensis|
TGCAGTCGAGTTGCAGACTGCAATCCGGACTACGATCGGTTTTCTGGGATTGGCTTCACCTCGCGGCTTCGCCGCCCTCTGTTCCGACCATTGTATGACGTGTGAGGCCCTAGCCATAAGGGCCATGAGGACTTGACGTCATCCCCACCTTCCTCCGGTTTGTCACCGGCAGTCTCATTAGAGTGCCCTTTCGTAGCAACTAATGACAAGGGTTGCGCTCGTTGCGGGACTTAACCCAACATCTCACG
>MG|5|V8|F|60|99.2|Proteobacteria|Betaproteobacteria|Burkholderiales|Sutterellaceae|Sutterella|wadsworthensis|
CGTGAGATGTTGGGTTAAGTCCCGCAACGAGCGCAACCCTTGTCACTAGTTGCTACGCAAGAGCACTCTAGTGAAACTGCCGGTGACAAACCGGAGGAAGGTGGGGATGACGTCAAGTCCTCATGGCCCTTATGGCTAGGGCCTCACACGTCATACAATGGTCGGAACAGAGGGCAGCGAAGCCGCGAGGCGGAGCAAATCCCAGAAAACCGATCGTAGTCCGGATTGCAGTCTGCAACTCGACTGCAT
>MG|5|V8|F|468|99.6|Proteobacteria|Betaproteobacteria|Burkholderiales|Sutterellaceae|Sutterella|wadsworthensis|
CGTGAGATGTTGGGTTAAGTCCCGCAACGAGCGCAACCCTTGTCACTAGTTGCTACGCAAGAGCACTCTAGTGAGACTGCCGGTGACAAACCGGAGGAAGGTGGGGATGACGTCAAGTCCTCATGGCCCTTATGGCTAGGGCCTCACACGTCATACAATGGTCGGAACAGAGGGCAGCGAAGCCGCGAGGCGGAGCAAATCCCAGAAAACCGATCGTAGTCCGGATTGCAGTCTGCAACTCGACTGCA
>MG|5|V8|R|23|99.19|Proteobacteria|Betaproteobacteria|Burkholderiales|Sutterellaceae|Sutterella|wadsworthensis|
TGCAGTCGAGTTGCAGACTGCAATCCGGACTACGATCGGTTTTCTGGGATTTGCTCCGCCTCGCGGCTTCGCTGCCCTCTGTTCCGACCATTGTATGACGTGTGAGGCCCTAGCCATAAGGGCCATGAGGACTTGACGTCATCCCCACCTTCCTCCGGTTTGTCACCGGCAGTTTCACTAGAGTGCTCTTGCGTAGCAACTAGTGACAAGGGTTGCGCTCGTTGCGGGACTTAACCCAACATCTCACG
>MG|5|V8|R|228|99.6|Proteobacteria|Betaproteobacteria|Burkholderiales|Sutterellaceae|Sutterella|wadsworthensis|
TGCAGTCGAGTTGCAGACTGCAATCCGGACTACGATCGGTTTTCTGGGATTTGCTCCGCCTCGCGGCTTCGCTGCCCTCTGTTCCGACCATTGTATGACGTGTGAGGCCCTAGCCATAAGGGCCATGAGGACTTGACGTCATCCCCACCTTCCTCCGGTTTGTCACCGGCAGTCTCACTAGAGTGCTCTTGCGTAGCAACTAGTGACAAGGGTTGCGCTCGTTGCGGGACTTAACCCAACATCTCACG
>MG|5|V8|F|11|99.19|Proteobacteria|Betaproteobacteria|Burkholderiales|Sutterellaceae|Sutterella|wadsworthensis|
CGTGAGATGTTGGGTTAAGTCCCGCAACGAGCGCAACCCTTGTCACTAGTTGCTACGCAAGAGCACTCTAGTGAGACTGCCGGTGACAAACCGGAGGAAGGTGGGGATGACGTCAAGTCCTCATGGCCCTTATGGCTAGGGCCTCACACGTCATACAATGGTCGGAACAGAGGGCAGCGAAGCCGTGAGGTGGAGCCAATCCCAGAAAACCGATCGTAGTCCGGATTGCAGTCTGCAACTCGACTGCA
>MG|5|V8|F|203|99.6|Proteobacteria|Betaproteobacteria|Burkholderiales|Sutterellaceae|Sutterella|wadsworthensis|
CGTGAGATGTTGGGTTAAGTCCCGCAACGAGCGCAACCCTTGTCATTAGTTGCTACGAAAGGGCACTCTAATGAGACTGCCGGTGACAAACCGGAGGAAGGTGGGGATGACGTCAAGTCCTCATGGCCCTTATGGCTAGGGCCTCACACGTCATACAATGGTCGGAACAGAGGGCAGCGAAGCCGCGAGGTGAAGCCAATCCCAGAAAACCGATCGTAGTCCGGATTGCAGTCTGCAACTCGACTGCA
>MG|5|V8|F|17|99.19|Proteobacteria|Betaproteobacteria|Burkholderiales|Sutterellaceae|Sutterella|wadsworthensis|
CGTGAGATGTTGGGTTAAGTCCCGCAACGAGCGCAACCCTTGTCATTAGTTGCTACGAAAGGGCACTCTAATGAGACTGCCGGTGACAAACCGGAGGAAGGTGGGGATGACGTCAAGTCCTCATGGCCCTTATGGCTAGGGCCTCACACGTCATACAATGGTCGAAACAGAGGGAAGCGAAGCCGCGAGGTGAAGCAAATCCCAGAAAACCGATCGTAGTCCGGATTGCAGTCTGCAACTCGACTGCA
>MG|5|V8|R|41|99.19|Proteobacteria|Betaproteobacteria|Burkholderiales|Sutterellaceae|Sutterella|wadsworthensis|
TGCAGTCGAGTTGCAGACTGCAATCCGGACTACGATCGGTTTTCTGGGATTGGCTTCACCTCGCGGCTTCGCTGCCCTCTGTTCCGACCATTGTATGACGTGTGAGGCCCTAGCCATAAGGGCCATGAGACTTGACGTCATCCCCACCTTCCTCCGGTTTGTCACCGGCAGTCTCATTAGAGTGCCCTTTCGTAGCAACTAATGACAAGGGTTGCGCTCGTTGCGGGACTTAACCCAACATCTCACG
>MG|5|V8|F|128|99.19|Proteobacteria|Betaproteobacteria|Burkholderiales|Sutterellaceae|Sutterella|wadsworthensis|
CGTGAGATGTTGGGTTAAGTCCCGCAACGAGCGCAACCCTTGTCACTAGTTGCTACGCAAGAGCACTCTAGTGAGACTGCCGGTGACAAACCGGAGGAAGGTGGGGATGACGTCAAGTCCTCATGGCCCTTATGGCTAGGGCCTCACACGTCATACAATGGTCGGAACAGAGGGCAGCGAAGCCGTGAGGCGGAGCAAATCCCAGAAAACCGATCGTAGTCCGGATTGCAGTCTGCAACTCGACTGCAA
>MG|5|V8|F|21|99.19|Proteobacteria|Betaproteobacteria|Burkholderiales|Sutterellaceae|Sutterella|wadsworthensis|
CGTGAGATGTTGGGTTAAGTCCCGCAACGAGCGCAACCCTTGTCACTAGTTGCTACGCAAGAGCACTCTAGTGAGACTGCCGGTGACAAACCGGAGGAAGGTGGGGATGATGTCAAGTCCTCATGGCCCTTATGGCTAGGGCCTCACACGTCATACAATGGTCGGAACAGAGGGCAGCGAAGCCGCGAGGCGGAGCAAATCCCAGAAAACCGATCGTAGTCCGGATTGCAGTCTGCAACTCGACTGCA
>MG|5|V8|F|11|97.58|Proteobacteria|Betaproteobacteria|Burkholderiales|Sutterellaceae|Sutterella|wadsworthensis|
CGTGAGATGTTGGGTTAAGTCCCGCAACGAGCGCAACCCTTATTGTTAGTTGCTACGCAAGAGCACTCTAGTGAGACTGCCGGTGACAAACCGGAGGAAGGTGGGGATGATGTCAAGTCCTCATGGCCCTTATGGCTAGGGCCTCACACGTCATACAATGGTCGGAACAGAGGGCAGCGAAGCCGCGAGGCGGAGCAAATCCCAGAAAACCGATCGTAGTCCGGATTGCAGTCTGCAACTCGACTGCA
>MG|5|V8|F|24|98.79|Proteobacteria|Betaproteobacteria|Burkholderiales|Sutterellaceae|Sutterella|wadsworthensis|
CGTGAGATGTTGGGTTAAGTCCCGCAACGAGCGCAACCCTTGTCACTAGTTGCTACGCAAGAGCACTCTAGTGAGACTGCCGGTGACAACCGGAGGAAGGTGGGGATGACGTCAAGTCTCATGGCCCTTATGGCTAGGGCCTCACACGTCATACAATGGTCGGAACAGAGGGCAGCGAAGCCGCGAGGCGGAGCAAATCCCAGAAAACCGATCGTAGTCCGGATTGCAGTCTGCAACTCGACTGCA
>MG|5|V8|F|60|98.79|Proteobacteria|Betaproteobacteria|Burkholderiales|Sutterellaceae|Sutterella|wadsworthensis|
CGTGAGATGTTGGGTTAAGTCCCGCAACGAGCGCAACCCTTGTCACTAGTTGCTACGCAAGAGCACTCTAGTGAGACTGCCGGTGACAAACCGGAGGAAGGTGGGGATGACGTCAAGTCTCATGGCCCTTATGGCTAGGGCCTCACACGTCATACAATGGTCGGAACAGAGGGCAGCGAAGCCGCGAGGCGGAGCAATCCCAGAAAACCGATCGTAGTCCGGATTGCAGTCTGCAACTCGACTGCA
>MG|5|V8|R|12|97.98|Proteobacteria|Betaproteobacteria|Burkholderiales|Sutterellaceae|Sutterella|wadsworthensis|
TGCAGTCGAGTTGCAGACTGCAATCCGGACTACGATCGGTTTTCTGGGATTTGCTCCGCCTCGCGGCTTCGCTGCCCTCTGTTCCGACCATTGTATGACGTGTGAGGCCCTAGCCATAAGGGCCATGAGGACTTGACGTCATCCCCACCTTCCTCCGGTTTGTCACCGGCAGTCTCACTAGAGTGCTCTTGCGTAGCAACTAACAATAAGGGTTGCGCTCGTTGCGGGACTTAACCCAACATCTCACG
>MG|5|V8|F|25|97.98|Proteobacteria|Betaproteobacteria|Burkholderiales|Sutterellaceae|Sutterella|wadsworthensis|
CGTGAGATGTTGGGTTAAGTCCCGCAACGAGCGCAACCCTTGTCACTAGTTGCTACGCAAGAGCACTCTAGTGAAACTGCCGGTGACAAACCGGAGGAAGGTGGGGATGACGTCAAGTCCTCATGGCCCTTATGGCTAGGGCCTCACACGTCATACAATGGTCGAAACAGAGGGAAGCGAAGCCGCGAGGTGAAGCAAATCCCAGAAAATCGATCGTAGTCCGGATTGCAGTCTGCAACTCGACTGCA
>MG|5|V8|F|10|98.79|Proteobacteria|Betaproteobacteria|Burkholderiales|Sutterellaceae|Sutterella|wadsworthensis|
CGTGAGATGTTGGGTTAAGTCCCGCAACGAGCGCAACCCTTGTCATTAGTTGCTACGAAAGGGCACTCTAATGAGACTGCCGGTGACAAACCGGAGGAAGGTGGGGATGACGTCAAGTCTCATGGCCCTTATGGCTAGGGCCTCACACGTCATACAATGGTCGGAACAGAGGGCGGCGAAGCCGCGAGGTGAAGCCAATCCCAGAAAACCGATCGTAGTCCGGATTGCAGTCTGCAACTCGACTGCA
>MG|5|V8|F|11|97.18|Proteobacteria|Betaproteobacteria|Burkholderiales|Sutterellaceae|Sutterella|wadsworthensis|
CGTGAGATGTTGGGTTAAGTCCCGCAACGAGCGCAACCCTTATTGTTAGTTGCTACGCAAGAGCACTCTAGTGAGACTGCCGGTGACAAACCGGAGGAAGGTGGGGATGACGTCAAGTCCTCATGGCCCTTATGGCTAGGGCTTCACACGTCATACAATGGTCGGAACAGAGGGCAGCGAAGCCGTGAGGCGGAGCAAATCCCAGAAAACCGATCGTAGTCCGGATTGCAGTCTGCAACTCGACTGCA
>MG|5|V8|F|12|98.79|Proteobacteria|Betaproteobacteria|Burkholderiales|Sutterellaceae|Sutterella|wadsworthensis|
CGTGAGATGTTGGGTTAAGTCCCGCAACGAGCGCAACCCTTGTCACTAGTTGCTACGCAAGAGCACTCTAGTGAAACTGCCGGTGACAAACCGGAGGAAGGTGGGGATGATGTCAAGTCCTCATGGCCCTTATGGCTAGGGCCTCACACGTCATACAATGGTCGGAACAGAGGGCAGCGAAGCCGCGAGGCGGAGCAAATCCCAGAAAACCGATCGTAGTCCGGATTGCAGTCTGCAACTCGACTGCA
>MG|5|V8|F|12|98.8|Proteobacteria|Betaproteobacteria|Burkholderiales|Sutterellaceae|Sutterella|sp.|
CGTGAGATGTTGGGTTAAGTCCCGCAACGAGCGCAACCCTTGTCACTAGTTGCTACGTAACAGAGCACTCTAGTGAGACTGCCGGTGACAAAACCGGAGGAAGGTGGGGATGATGTCAAGTCCTCATGGCCCTTATGGCTAGGGCCTCACACGTCATACAATGGTCGGAACAGAGGGCAGCGAAGCCGCGAGGCGGAGCAATCCCAGAAAACCGATCGTAGTCCGGATTGCAGTCTGCAACTCGACTGCA
>MG|5|V8|F|14|97.58|Proteobacteria|Betaproteobacteria|Burkholderiales|Sutterellaceae|Sutterella|wadsworthensis|
CGTGAGATGTTGGGTTAAGTCCCGCAACGAGCGCAACCCTTGTCATTAGTTGCTACGAAAGGGCACTCTAATGAGACTGCCGGTGACAACCGGAGGAAGGTGGGATGACGTCAAGTCTCATGGCCCTTATGGCTAGGGCCTCACACGTCATACAATGGTCGAAACAGAGGGAAGCGAAGCCGCGAGGTGAAGCAAATCCCAGAAAATCGATCGTAGTCCGGATTGCAGTCTGCAACTCGACTGCA
>MG|5|V8|R|10|97.98|Proteobacteria|Betaproteobacteria|Burkholderiales|Sutterellaceae|Sutterella|wadsworthensis|
TGCAGTCGAGTTGCAGACTGCAATCCGGACTACGATCGATTTTCTGGGATTTGCTTCACCTCGCGGCTTCGCTTCCCTCTGTTTCGACCATTGTATGACGTGTGAGGCCCTAGCCATAAGGGCCATGAGGACTTGACGTCATCCCCACCTTCCTCCGGTTTGTCACCGGCAGTTTCACTAGAGTGCTCTTGCGTAGCAACTAGTGACAAGGGTTGCGCTCGTTGCGGGACTTAACCCAACATCTCACG
>MG|5|V8|R|18|98.79|Proteobacteria|Betaproteobacteria|Burkholderiales|Sutterellaceae|Sutterella|wadsworthensis|
TGCAGTCGAGTTGCAGACTGCAATCCGGACTACGATCGGTTTTCTGGGATTTGCTCCGCCTCACGGCTTCGCTGCCCTCTGTTCCGACCATTGTATGACGTGTGAGGCCCTAGCCATAAGGGCCATGAGACTTGACGTCATCCCCACCTTCCTCCGGTTTGTCACCGGCAGTCTCACTAGAGTGCTCTTGCGTAGCAACTAGTGACAAGGGTTGCGCTCGTTGCGGGACTTAACCCAACATCTCACG
>MG|5|V8|R|22|98.79|Proteobacteria|Betaproteobacteria|Burkholderiales|Sutterellaceae|Sutterella|wadsworthensis|
TGCAGTCGAGTTGCAGACTGCAATCCGGACTACGATCGGTTTTCTGGGATTGCTCCGCCTCGCGGCTTCGCTGCCCTCTGTTCCGACCATTGTATGACGTGTGAGGCCCTAGCCATAAGGGCCATGAGACTTGACGTCATCCCCACCTTCCTCCGGTTTGTCACCGGCAGTCTCACTAGAGTGCTCTTGCGTAGCAACTAGTGACAAGGGTTGCGCTCGTTGCGGGACTTAACCCAACATCTCACG
>MG|5|V8|F|33|98.79|Proteobacteria|Betaproteobacteria|Burkholderiales|Sutterellaceae|Sutterella|wadsworthensis|
CGTGAGATGTTGGGTTAAGTCCCGCAACGAGCGCAACCCTTGTCACTAGTTGCTACGCAAGAGCACTCTAGTGAGACTGCCGGTGACAAACCGGAGGAAGGTGGGGATGACGTCAAGTCTCATGGCCCTTATGGCTAGGGCCTCACACGTCATACAATGGTCGGAACAGAGGGCAGCGAAGCCGTGAGGCGGAGCAAATCCCAGAAAACCGATCGTAGTCCGGATTGCAGTCTGCAACTCGACTGCA
>MG|5|V8|F|31|98.79|Proteobacteria|Betaproteobacteria|Burkholderiales|Sutterellaceae|Sutterella|wadsworthensis|
CGTGAGATGTTGGGTTAAGTCCCGCAACGAGCGCAACCCTTGTCACTAGTTGCTACGCAAGAGCACTCTAGTGAAACTGCCGGTGACAAACCGGAGGAAGGTGGGGATGACGTCAAGTCCTCATGGCCCTTATGGCTAGGGCCTCACACGTCATACAATGGTCGGAACAGAGGGCAGCGAAGCCGTGAGGCGGAGCAAATCCCAGAAAACCGATCGTAGTCCGGATTGCAGTCTGCAACTCGACTGCA
>MG|5|V8|F|18|98.39|Proteobacteria|Betaproteobacteria|Burkholderiales|Sutterellaceae|Sutterella|wadsworthensis|
CGTGAGATGTTGGGTTAAGTCCCGCAACGAGCGCAACCCTTGTCACTAGTTGCTACGCAAGAGCACTCTAGTGAGACTGCCGGTGACAAACCGGAGGAAGGTGGGGATGACGTCAAGTCTCATGGCCCTTATGGCTAGGGCCTCACACGTCATACAATGGTCGGAACAGAGGGCAGCGAAGCCGTGAGGCGGAGCAATCCCAGAAAACCGATCGTAGTCCGGATTGCAGTCTGCAACTCGACTGCA
>MG|5|V8|F|532|98.79|Proteobacteria|Betaproteobacteria|Burkholderiales|Sutterellaceae|Sutterella|wadsworthensis|
CGTGAGATGTTGGGTTAAGTCCCGCAACGAGCGCAACCCTTGTCATTAGTTGCTACGAAAGGGCACTCTAATGAGACTGCCGGTGACAAACCGGAGGAAGGTGGGGATGACGTCAAGTCCTCATGGCCCTTATGGCTAGGGCCTCACACGTCATACAATGGTCGAAACAGAGGGAAGCGAAGCCGCGAGGTGAAGCAAATCCCAGAAAATCGATCGTAGTCCGGATTGCAGTCTGCAACTCGACTGCA
>MG|5|V8|F|30|97.98|Proteobacteria|Betaproteobacteria|Burkholderiales|Sutterellaceae|Sutterella|wadsworthensis|
CGTGAGATGTTGGGTTAAGTCCCGCAACGAGCGCAACCCTTGTCATTAGTTGCTACGAAAGGGCACTCTAATGAGACTGCCGGTGACAACCGGAGGAAGGTGGGGATGACGTCAAGTCTCATGGCCCTTATGGCTAGGGCCTCACACGTCATACAATGGTCGAAACAGAGGGAAGCGAAGCCGCGAGGTGAAGCAAATCCCAGAAAATCGATCGTAGTCCGGATTGCAGTCTGCAACTCGACTGCA
>MG|5|V8|R|224|98.79|Proteobacteria|Betaproteobacteria|Burkholderiales|Sutterellaceae|Sutterella|wadsworthensis|
TGCAGTCGAGTTGCAGACTGCAATCCGGACTACGATCGATTTTCTGGGATTTGCTTCACCTCGCGGCTTCGCTTCCCTCTGTTTCGACCATTGTATGACGTGTGAGGCCCTAGCCATAAGGGCCATGAGGACTTGACGTCATCCCCACCTTCCTCCGGTTTGTCACCGGCAGTCTCATTAGAGTGCCCTTTCGTAGCAACTAATGACAAGGGTTGCGCTCGTTGCGGGACTTAACCCAACATCTCACG
>MG|5|V8|R|14|98.79|Proteobacteria|Betaproteobacteria|Burkholderiales|Sutterellaceae|Sutterella|wadsworthensis|
TGCAGTCGAGTTGCAGACTGCAATCCGGACTACGATCGGTTTTCTGGGATTTGCTCCGCCTCGCGGCTTCGCTGCCCTCTGTTCCGACCATTGTATGACGTGTGAGGCCCTAGCCATAAGGGCCATGAGACTTGACGTCATCCCCACCTTCCTCCGGTTGTCACCGGCAGTCTCACTAGAGTGCTCTTGCGTAGCAACTAGTGACAAGGGTTGCGCTCGTTGCGGGACTTAACCCAACATCTCACG
>MG|5|V8|F|47|98.39|Proteobacteria|Betaproteobacteria|Burkholderiales|Sutterellaceae|Sutterella|wadsworthensis|
CGTGAGATGTTGGGTTAAGTCCCGCAACGAGCGCAACCCTTGTCACTAGTTGCTACGCAAGAGCACTCTAGTGAAACTGCCGGTGACAAACCGGAGGAAGGTGGGGATGACGTCAAGTCCTCATGGCCCTTATGGCTAGGGCTTCACACGTCATACAATGGTCGGAACAGAGGGCAGCGAAGCCGTGAGGCGGAGCAAATCCCAGAAAACCGATCGTAGTCCGGATTGCAGTCTGCAACTCGACTGCA
>MG|5|V8|F|12|97.58|Proteobacteria|Betaproteobacteria|Burkholderiales|Sutterellaceae|Sutterella|wadsworthensis|
CGTGAGATGTTGGGTTAAGTCCCGCAACGAGCGCAACCCCTATTGTTAGTTGCTACGCAAGAGCACTCTAGTGAGACTGCCGGTGACAAACCGGAGGAAGGTGGGGATGACGTCAAGTCCTCATGGCCCTTATGGCTAGGGCCTCACACGTCATACAATGGTCGGAACAGAGGGCAGCGAAGCCGCGAGGCGGAGCAAATCCCAGAAAACCGATCGTAGTCCGGATTGCAGTCTGCAACTCGACTGCA
>MG|5|V8|F|10|98.39|Proteobacteria|Betaproteobacteria|Burkholderiales|Sutterellaceae|Sutterella|wadsworthensis|
CGTGAGATGTTGGGTTAAGTCCCGCAACGAGCGCAACCCTTGTCACTAGTTGCTACGCAAGAGCACTCTAGTGAGACTGCCGGTGACAAACCGGAGGAAGGTGGGGATGACGTCAAGTCTCATGGCCCTTATGGCTAGGGCTTCACACGTCATACAATGGTCGGAACAGAGGGCAGCGAAGCCGTGAGGCGGAGCAAATCCCAGAAAACCGATCGTAGTCCGGATTGCAGTCTGCAACTCGACTGCA
>MG|5|V8|R|14|98.79|Proteobacteria|Betaproteobacteria|Burkholderiales|Sutterellaceae|Sutterella|wadsworthensis|
TGCAGTCGAGTTGCAGACTGCAATCCGGACTACGATCGGTTTTCTGGGATTTGCTCCGCCTCACGGCTTCGCTGCCCTCTGTTCCGACCATTGTATGACGTGTGAAGCCCTAGCCATAAGGGCCATGAGGACTTGACGTCATCCCCACCTTCCTCCGGTTTGTCACCGGCAGTCTCACTAGAGTGCTCTTGCGTAGCAACTAGTGACAAGGGTTGCGCTCGTTGCGGGACTTAACCCAACATCTCACG
>MG|5|V8|R|17|98.39|Proteobacteria|Betaproteobacteria|Burkholderiales|Sutterellaceae|Sutterella|wadsworthensis|
TGCAGTCGAGTTGCAGACTGCAATCCGGACTACGATCGGTTTTCTGGGATTTGCTCCGCCTCACGGCTTCGCTGCCCTCTGTTCCGACCATTGTATGACGTGTGAAGCCCTAGCCATAAGGGCCATGAGGACTTGACGTCATCCCCACCTTCCTCCGGTTTGTCACCGGCAGTTTCACTAGAGTGCTCTTGCGTAGCAACTAGTGACAAGGGTTGCGCTCGTTGCGGGACTTAACCCAACATCTCACG
>MG|5|V8|F|128|98.39|Proteobacteria|Betaproteobacteria|Burkholderiales|Sutterellaceae|Sutterella|wadsworthensis|
CGTGAGATGTTGGGTTAAGTCCCGCAACGAGCGCAACCCTTGTCATTAGTTGCTACGAAAGGGCACTCTAATGAGACTGCCGGTGACAAACCGGAGGAAGGTGGGGATGACGTCAAGTCTCATGGCCCTTATGGCTAGGGCCTCACACGTCATACAATGGTCGAAACAGAGGGAAGCGAAGCCGCGAGGTGAAGCAAATCCCAGAAAATCGATCGTAGTCCGGATTGCAGTCTGCAACTCGACTGCA
>MG|5|V8|R|18|98.79|Proteobacteria|Betaproteobacteria|Burkholderiales|Sutterellaceae|Sutterella|wadsworthensis|
TGCAGTCGAGTTGCAGACTGCAATCCGGACTACGATCGGTTTTCTGGGATTTGCTCCGCCTCACGGCTTCGCTGCCCTCTGTTCCGACCATTGTATGACGTGTGAGGCCCTAGCCATAAGGGCCATGAGGACTTGACGTCATCCCCACCTTCCTCCGGTTTGTCACCGGCAGTTTCACTAGAGTGCTCTTGCGTAGCAACTAGTGACAAGGGTTGCGCTCGTTGCGGGACTTAACCCAACATCTCACG
>MG|5|V8|F|24|97.98|Proteobacteria|Betaproteobacteria|Burkholderiales|Sutterellaceae|Sutterella|wadsworthensis|
CGTGAGATGTTGGGTTAAGTCCCGCAACGAGCGCAACCCTTATTGTTAGTTGCTACGCAAGAGCACTCTAGTGAGACTGCCGGTGACAAACCGGAGGAAGGTGGGGATGACGTCAAGTCCTCATGGCCCTTATGGCTAGGGCCTCACACGTCATACAATGGTCGGAACAGAGGGCAGCGAAGCCGCGAGGCGGAGCAAATCCCAGAAAACCGATCGTAGTCCGGATTGCAGTCTGCAACTCGACTGCA
>MG|5|V8|F|25|98.79|Proteobacteria|Betaproteobacteria|Burkholderiales|Sutterellaceae|Sutterella|wadsworthensis|
CGTGAGATGTTGGGTTAAGTCCCGCAACGAGCGCAACCCTTGTCACTAGTTGCTACGCAAGAGCACTCTAGTGAGACTGCCGGTGACAAACCGGAGGAAGGTGGGGATGACGTCAAGTCCTCATGGCCCTTATGGCTAGGGCTTCACACGTCATACAATGGTCGGAACAGAGGGCAGCGAAGCCGTGAGGCGGAGCAAATCCCAGAAAACCGATCGTAGTCCGGATTGCAGTCTGCAACTCGACTGCA
>MG|5|V8|F|18|98.39|Proteobacteria|Betaproteobacteria|Burkholderiales|Sutterellaceae|Sutterella|wadsworthensis|
CGTGAGATGTTGGGTTAAGTCCCGCAACGAGCGCAACCCTTGTCACTAGTTGCTACGCAAGGGCACTCTAGTGAAACTGCCGGTGACAAACCGGAGGAAGGTGGGGATGACGTCAAGTCCTCATGGCCCTTATGGCTAGGGCCTCACACGTCATACAATGGTCGGAACAGAGGGCAGCGAAGCCGTGAGGCGGAGCAAATCCCAGAAAACCGATCGTAGTCCGGATTGCAGTCTGCAACTCGACTGCA
>MG|5|V8|F|11|97.59|Proteobacteria|Betaproteobacteria|Burkholderiales|Sutterellaceae|Sutterella|wadsworthensis|
CGTGAGATGTTGGGTTAAGTCCCGCAACGAGCGCAACCCTTGTCACTAGTTGCAACCGAAAGGGCACTCTAATGAGACTGCCGGTGACAAACCGGAGGAAGGTGGGGATGACGTCAAGTCCTCATGGCCCTTATGGCTAGGGCCTCACACGTCATACAATGGTCGAAACAGAGGGAAGCGAAGCCGCGAGGTGAAGCAAATCCCAGAAAATCGATCGTAGTCCGGATTGCAGTCTGCAACTCGACTGCA
>MG|5|V8|F|17|98.39|Proteobacteria|Betaproteobacteria|Burkholderiales|Sutterellaceae|Sutterella|wadsworthensis|
CGTGAGATGTTGGGTTAAGTCCCGCAACGAGCGCAACCCTTGTCATTAGTTGCTACGAAAGGGCACTCTAATGAGACTGCCGGTGACAAACCGGAGGAAGGTGGGGATGACGTCAAGTCTCATGGCCCTTATGGCTAGGGCCTCACACGTCATACAATGGTCGAAACAGAGGGAAGCGAAGCCGCGAGGTGAAGCAATCCCAGAAAATCGATCGTAGTCCGGATTGCAGTCTGCAACTCGACTGCA
>MG|5|V8|R|49|98.39|Proteobacteria|Betaproteobacteria|Burkholderiales|Sutterellaceae|Sutterella|wadsworthensis|
TGCAGTCGAGTTGCAGACTGCAATCCGGACTACGATCGATTTTCTGGGATTTGCTTCACCTCGCGGCTTCGCTTCCCTCTGTTTCGACCATTGTATGACGTGTGAGGCCCTAGCCATAAGGGCCATGAGACTTGACGTCATCCCCACCTTCCTCCGGTTTGTCACCGGCAGTCTCATTAGAGTGCCCTTTCGTAGCAACTAATGACAAGGGTTGCGCTCGTTGCGGGACTTAACCCAACATCTCACG
>MG|5|V8|F|12|98.39|Proteobacteria|Betaproteobacteria|Burkholderiales|Sutterellaceae|Sutterella|wadsworthensis|
CGTGAGATGTTGGGTTAAGTCCCGCAACGAGCGCAACCCTTATCATTAGTTGCTACGAAAGGGCACTCTAATGAGACTGCCGGTGACAAACCGGAGGAAGGTGGGGATGACGTCAAGTCCTCATGGCCCTTATGGCTAGGGCCTCACACGTCATACAATGGTCGAAACAGAGGGAAGCGAAGCCGCGAGGTGAAGCAAATCCCAGAAAATCGATCGTAGTCCGGATTGCAGTCTGCAACTCGACTGCA
>MG|5|V8|F|10|98.79|Proteobacteria|Betaproteobacteria|Burkholderiales|Sutterellaceae|Sutterella|wadsworthensis|
CGTGAGATGTTGGGTTAAGTCCCGCAACGAGCGCAACCCTTGTCACTAGTTGCTACGCAAGGGCACTCTAGTGAAACTGCCGGTGACAAACCGGAGGAAGGTGGGGATGACGTCAAGTCCTCATGGCCCTTATGGCTAGGGCCTCACACGTCATACAATGGTCGGAACAGAGGGCAGCGAAGCCGCGAGGCGGAGCAAATCCCAGAAAACCGATCGTAGTCCGGATTGCAGTCTGCAACTCGACTGCA
>MG|5|V8|F|12|98.8|Proteobacteria|Betaproteobacteria|Burkholderiales|Sutterellaceae|Sutterella|sp.|
CGTGAGATGTTGGGTTAAGTCCCGCAACGAGCGCAACCCTTGTCACTAGTTGCTACGTAACAGAGCACTCTAGTGAGACTGCCGGTGACAACCGGAGGAAGGTGGGGATGATGTCAAGTCCTCATGGCCCTTATGGCTAGGGCCTCACACGTCATACAATGGTCGGAACAGAGGGCAGCGAAGCCGCGAGGCGGAGCAATCCCAGAAAACCGATCGTAGTCCGGATTGCAGTCTGCAACTCGACTGCA
>MG|5|V8|F|10|98.79|Proteobacteria|Betaproteobacteria|Burkholderiales|Sutterellaceae|Sutterella|wadsworthensis|
CGTGAGATGTTGGGTTAAGTCCCGCAACGAGCGCAACCCTTGTCACTAGTTGCTACGCAAGAGCACTCTAGTGAAACTGCCGGTGACAAACCGGAGGAAGGTGGGGATGACGTCAAGTCCTCATGGCCCTTATGGCTAGGGCCTCACACGTCATACAATGGTCGGAACAGAGGGCAGCGAAGCCGCGAGGTGAAGCCAATCCCAGAAAACCGATCGTAGTCCGGATTGCAGTCTGCAACTCGACTGCA
>MG|5|V8|F|13|98.79|Proteobacteria|Betaproteobacteria|Burkholderiales|Sutterellaceae|Sutterella|wadsworthensis|
CGTGAGATGTTGGGTTAAGTCCCGCAACGAGCGCAACCCTTGTCATTAGTTGCTACGAAAGGGCACTCTAATGAGACTGCCGGTGACAACCGGAGGAAGGTGGGGATGACGTCAAGTCTCATGGCCCTTATGGCTAGGGCCTCACACGTCATACAATGGTCGGAACAGAGGGCAGCGAAGCCGCGAGGTGAAGCCAATCCCAGAAAACCGATCGTAGTCCGGATTGCAGTCTGCAACTCGACTGCA
>MG|5|V8|F|14|98.39|Proteobacteria|Betaproteobacteria|Burkholderiales|Sutterellaceae|Sutterella|wadsworthensis|
CGTGAGATGTTGGGTTAAGTCCCGCAACGAGCGCAACCCTTGTCACTAGTTGCTACGAAAGGGCACTCTAATGAGACTGCCGGTGACAAACCGGAGGAAGGTGGGGATGACGTCAAGTCCTCATGGCCCTTATGGCTAGGGCCTCACACGTCATACAATGGTCGAAACAGAGGGAAGCGAAGCCGCGAGGTGAAGCAAATCCCAGAAAATCGATCGTAGTCCGGATTGCAGTCTGCAACTCGACTGCA
>MG|5|V8|F|138|99.22|Proteobacteria|Deltaproteobacteria|Desulfovibrionales|Desulfovibrionaceae|Desulfovibrio|D168|
CGTGAGATGTTGGGTTAAGTCCCGCAACGAGCGCAACCCCTATGCATAGTTGCCATCAGGTAAAGCTGGGCACTCTATGCAGACTGCCCGGGTTAACCGGGAGGAAGGTGGGGATGACGTCAAGTCATCATGGCCCTTACACCCAGGGCGACACACGTACTACAATGGCACACACAAAGGGCAGCGATACCGCGAGGTGGAGCAAATCCCAAAAAATGTGTCTCAGTCCGGATAGGAGTCTGCAACTCGACTCCTT
>MG|5|V8|F|24|99.61|Proteobacteria|Deltaproteobacteria|Desulfovibrionales|Desulfovibrionaceae|Desulfovibrio|D168|
CGTGAGATGTTGGGTTAAGTCCCGCAACGAGCGCAACCCCTATGCATAGTTGCCATCAGGTGATGCTGGGCACTCTATGCAGACTGCCCGGGTTAACCGGGAGGAAGGTGGGGATGACGTCAAGTCATCATGGCCCTTACACCCAGGGCGACACACGTACTACAATGGCACACACAAAGGGCAGCGATACCGCGAGGTGGAGCAAATCCCAAAAAATGTGTCTCAGTCCGGATAAGGAGTCTGCAACTCGACTCCT
>MG|5|V8|F|36|99.22|Proteobacteria|Deltaproteobacteria|Desulfovibrionales|Desulfovibrionaceae|Desulfovibrio|D168|
CGTGAGATGTTGGGTTAAGTCCCGCAACGAGCGCAACCCCTATGCATAGTTGCCATCAGGTGATGCTGGGCACTCTATGCAGACTGCCCGGGTTAACCGGGAGGAAGGTGGGGATGACGTCAAGTCATCATGGCCCTTACACCCAGGGCGACACACGTACTACAATGGCACACACAAAGGGCAGCGATACCGCGAGGTGGAGCAAATCCCAAAAAATGTGTCTCAGTCGGATCAGGAGTCTGCAACTCGACTCCT
>MG|5|V8|R|77|99.22|Proteobacteria|Deltaproteobacteria|Desulfovibrionales|Desulfovibrionaceae|Desulfovibrio|D168|
AGGAGTCGAGTTGCAGACTCCTATCCGGACTGAGACACATTTTTTGGGATTTGCTCCACCTCGCGGTATCGCTGCCCTTTGTGTGTGCCATTGTAGTACGTGTGTCGCCCTGGGTGTAAGGGCCATGATGACTTGACGTCATCCCCACCTTCCTCCCGGTTAACCCGGGCAGTCTGCATAGAGTGCCCAGCTTTACCTGATGGCAACTATGCATAGGGGTTGCGCTCGTTGCGGGACTTAACCCAACATCTCACG
>MG|5|V8|R|59|99.22|Proteobacteria|Deltaproteobacteria|Desulfovibrionales|Desulfovibrionaceae|Desulfovibrio|D168|
AGGAGTCGAGTTGCAGACTCCTTGATCCGGACTGAGACACATTTTTTGGGATTTGCTCCACCTCGCGGTATCGCTGCCCTTTGTGTGTGCCATTGTAGTACGTGTGTCGCCCTGGGTGTAAGGGCCATGATGACTTGACGTCATCCCCACCTTCCTCCCGGTTAACCCGGGCAGTCTGCATAGAGTGCCCAGCATCACCTGATGGCAACTATGCATAGGGGTTGCGCTCGTTGCGGGACTTAACCCAACATCTCACG
>MG|5|V8|R|18|99.61|Proteobacteria|Deltaproteobacteria|Desulfovibrionales|Desulfovibrionaceae|Desulfovibrio|D168|
AGGAGTCGAGTTGCAGACTCCTTATCCGGACTGAGACACATTTTTTGGGATTTGCTCCACCTCGCGGTATCGCTGCCCTTTGTGTGTGCCATTGTAGTACGTGTGTCGCCCTGGGTGTAAGGGCCATGATGACTTGACGTCATCCCCACCTTCCTCCCGGTTAACCCGGGCAGTCTGCATAGAGTGCCCAGCATCACCTGATGGCAACTATGCATAGGGGTTGCGCTCGTTGCGGGACTTAACCCAACATCTCACG
>MG|5|V8|R|165|100.0|Proteobacteria|Deltaproteobacteria|Desulfovibrionales|Desulfovibrionaceae|Desulfovibrio|D168|
AGGAGTCGAGTTGCAGACTCCTATCCGGACTGAGACACATTTTTTGGGATTTGCTCCACCTCGCGGTATCGCTGCCCTTTGTGTGTGCCATTGTAGTACGTGTGTCGCCCTGGGTGTAAGGGCCATGATGACTTGACGTCATCCCCACCTTCCTCCCGGTTAACCCGGGCAGTCTGCATAGAGTGCCCAGCATCACCTGATGGCAACTATGCATAGGGGTTGCGCTCGTTGCGGGACTTAACCCAACATCTCACG
>MG|5|V8|F|114|99.61|Proteobacteria|Deltaproteobacteria|Desulfovibrionales|Desulfovibrionaceae|Desulfovibrio|D168|
CGTGAGATGTTGGGTTAAGTCCCGCAACGAGCGCAACCCCTATGCATAGTTGCCATCAGGTGATGCTGGGCACTCTATGCAGACTGCCCGGGTTAACCGGGAGGAAGGTGGGGATGACGTCAAGTCATCATGGCCCTTACACCCAGGGCGACACACGTACTACAATGGCACACACAAAGGGCAGCGATACCGCGAGGTGGAGCAAATCCCAAAAAATGTGTCTCAGTCCGGATCAGGAGTCTGCAACTCGACTCCT
>MG|5|V8|R|70|99.61|Proteobacteria|Deltaproteobacteria|Desulfovibrionales|Desulfovibrionaceae|Desulfovibrio|D168|
AGGAGTCGAGTTGCAGACTCCTGATCCGGACTGAGACACATTTTTTGGGATTTGCTCCACCTCGCGGTATCGCTGCCCTTTGTGTGTGCCATTGTAGTACGTGTGTCGCCCTGGGTGTAAGGGCCATGATGACTTGACGTCATCCCCACCTTCCTCCCGGTTAACCCGGGCAGTCTGCATAGAGTGCCCAGCATCACCTGATGGCAACTATGCATAGGGGTTGCGCTCGTTGCGGGACTTAACCCAACATCTCACG
>MG|5|V8|F|213|100.0|Proteobacteria|Deltaproteobacteria|Desulfovibrionales|Desulfovibrionaceae|Desulfovibrio|D168|
CGTGAGATGTTGGGTTAAGTCCCGCAACGAGCGCAACCCCTATGCATAGTTGCCATCAGGTGATGCTGGGCACTCTATGCAGACTGCCCGGGTTAACCGGGAGGAAGGTGGGGATGACGTCAAGTCATCATGGCCCTTACACCCAGGGCGACACACGTACTACAATGGCACACACAAAGGGCAGCGATACCGCGAGGTGGAGCAAATCCCAAAAAATGTGTCTCAGTCCGGATAGGAGTCTGCAACTCGACTCCT
>MG|5|V8|F|83|99.22|Proteobacteria|Deltaproteobacteria|Desulfovibrionales|Desulfovibrionaceae|Desulfovibrio|D168|
CGTGAGATGTTGGGTTAAGTCCCGCAACGAGCGCAACCCCTATGCATAGTTGCCATCAGGTGATGCTGGGCACTCTATGCAGACTGCCCGGGTTAACCGGGAGGAAGGTGGGGATGACGTCAAGTCATCATGGCCCTTACACCCAGGGCGACACACGTACTACAATGGCACACACAAAGGGCAGCGATACCGCGAGGTGGAGCAAATCCCAAAAAATGTGTCTCAGTCCGGATCAAGGAGTCTGCAACTCGACTCCT
>MG|5|V8|F|19|99.61|Proteobacteria|Deltaproteobacteria|Desulfovibrionales|Desulfovibrionaceae|Desulfovibrio|D168|
CGTGAGATGTTGGGTTAAGTCCCGCAACGAGCGCAACCCCTATGCATAGTTGCCATCAGGTGATGCTGGGCACTCTATGCAGACTGCCCGGGTTAACCGGGAGGAAGGTGGGGATGACGTCAAGTCATCATGGCCCTTACACCCAGGGCGACACACGTACTACAATGGCACACACAAAGGGCAGCGATACCGCGAGGTGGAGCAAATCCCAAAAAATGTGTCTCAGTCGGATAGGAGTCTGCAACTCGACTCCT
>MG|5|V8|R|16|99.22|Proteobacteria|Deltaproteobacteria|Desulfovibrionales|Desulfovibrionaceae|Desulfovibrio|D168|
AGGAGTCGAGTTGCAGACTCCTGATCCGACTGAGACACATTTTTTGGGATTTGCTCCACCTCGCGGTATCGCTGCCCTTTGTGTGTGCCATTGTAGTACGTGTGTCGCCCTGGGTGTAAGGGCCATGATGACTTGACGTCATCCCCACCTTCCTCCCGGTTAACCCGGGCAGTCTGCATAGAGTGCCCAGCATCACCTGATGGCAACTATGCATAGGGGTTGCGCTCGTTGCGGGACTTAACCCAACATCTCACG
>MG|5|V8|F|19|98.05|Proteobacteria|Deltaproteobacteria|Desulfovibrionales|Desulfovibrionaceae|Desulfovibrio|D168|
CGTGAGATGTTGGGTTAAGTCCCGCAACGAGCGCAACCCCTATGCATAGTTGCCATCAGGTAAAGCTGGGCACTCTATGCAGACTGCCCGGGTTAACCGGGAGGAAGGTGGGGATGACGTCAAGTCATCATGGCCCTTACACCCAGGGCGACACACGTACTACAATGGCACACACAAAGGGCAGCGATACCGCGAGGTGGAGCAAATCCCAAAAAATGTGTCTCAGTCGGATCAAGGAGTCTGCAACTCGACTCCT
>MG|5|V8|R|11|97.66|Proteobacteria|Deltaproteobacteria|Desulfovibrionales|Desulfovibrionaceae|Desulfovibrio|sp.|
TGCAGTCGAGTTGCAGACTGCAATCCGGACTGGGACGCGTTTTTTTGGGATTGGCTCCACCTCACGGTCTCGCTGCCCTTTGTGCGCGCCATTGTAGTACGTGTGTAGCCCTGGGCGTAAGGGCCATGATGACTTGACGTCGTCCCCACCTTCCTCCCGGTTAACCCGGGCAGTCTCCATAGAGTGCCCAACTTTACTTGATGGCAACTATGCATAGGGGTTGCGCTCGTTGCGGGACTTAACCCAACATCTCACG
>MG|5|V8|F|21|97.66|Proteobacteria|Deltaproteobacteria|Desulfovibrionales|Desulfovibrionaceae|Desulfovibrio|sp.|
CGTGAGATGTTGGGTTAAGTCCCGCAACGAGCGCAACCCCTATGCATAGTTGCCATCAAGTAAAGTTGGGCACTCTATGGAGACTGCCCGGGTTAACCGGGAGGAAGGTGGGGACGACGTCAAGTCATCATGGCCCTTACGCCCAGGGCTACACACGTACTACAATGGCGCGCACAAAGGGCAGCGAGACCGTGAGGTGGAGCCAATCCCAAAAAAACGCGTCCCAGTCCGGATTGCAGTCTGCAACTCGACTGCA
>MG|5|V8|F|22|98.83|Proteobacteria|Deltaproteobacteria|Desulfovibrionales|Desulfovibrionaceae|Desulfovibrio|D168|
CGTGAGATGTTGGGTTAAGTCCCGCAACGAGCGCAACCCCTATGCATAGTTGCCATCAGGTAAAGCTGGGCACTCTATGCAGACTGCCCGGGTTAACCGGGAGGAAGGTGGGGATGACGTCAAGTCATCATGGCCCTTACACCCAGGGCGACACACGTACTACAATGGCACACACAAAGGGCAGCGATACCGCGAGGTGGAGCAAATCCCAAAAAATGTGTCTCAGTCCGGATAAGGAGTCTGCAACTCGACTCCT
>MG|5|V8|F|11|98.04|Proteobacteria|Deltaproteobacteria|Desulfovibrionales|Desulfovibrionaceae|Desulfovibrio|sp.|
CGTGAGATGTTGGGTTAAGTCCCGCAACGAGCGCAACCCCTATTCATAGTTGCTACCAAGTAAAGTTGGGCACTCTATGCAGACTGCCCGGGTTAACCGGGAGGAAGGTGGGGACGACGTCAAGTCATCATGGCCCTTACGCCCAGGGCTACACACGTACTACAATGGCGCGCACAAAGGGGAGCGAGACCGCGAGGTGGAGCCAATCCCAAAAAACGCGTCCCAGTCCGGATTGCAGTCTGCAACTCGACTGCA
>MG|5|V8|F|81|98.83|Proteobacteria|Deltaproteobacteria|Desulfovibrionales|Desulfovibrionaceae|Desulfovibrio|D168|
CGTGAGATGTTGGGTTAAGTCCCGCAACGAGCGCAACCCCTATGCATAGTTGCCATCAGGTAAAGCTGGGCACTCTATGCAGACTGCCCGGGTTAACCGGGAGGAAGGTGGGGATGACGTCAAGTCATCATGGCCCTTACACCCAGGGCGACACACGTACTACAATGGCACACACAAAGGGCAGCGATACCGCGAGGTGGAGCAAATCCCAAAAAATGTGTCTCAGTCCGGATCAGGAGTCTGCAACTCGACTCCT
>MG|5|V8|F|17|98.44|Proteobacteria|Deltaproteobacteria|Desulfovibrionales|Desulfovibrionaceae|Desulfovibrio|D168|
CGTGAGATGTTGGGTTAAGTCCCGCAACGAGCGCAACCCCTATGCATAGTTGCCATCAGGTAAAGCTGGGCACTCTATGCAGACTGCCCGGGTTAACCGGGAGGAAGGTGGGGATGACGTCAAGTCATCATGGCCCTTACACCCAGGGCGACACACGTACTACAATGGCACACACAAAGGGCAGCGATACCGCGAGGTGGAGCAAATCCCAAAAAATGTGTCTCAGTCGGATCAGGAGTCTGCAACTCGACTCCT
>MG|5|V8|F|19|98.83|Proteobacteria|Deltaproteobacteria|Desulfovibrionales|Desulfovibrionaceae|Desulfovibrio|D168|
CGTGAGATGTTGGGTTAAGTCCCGCAACGAGCGCAACCCCTATGCATAGTTGCCATCAGGTGATGCTGGGCACTCTATGCAGACTGCCCGGGTTAACCGGGAGGAAGGTGGGGATGACGTCAAGTCATCATGGCCCTTACACCCAGGGCGACACACGTACTACAATGGCACACACAAAGGGCAGCGATACCGCGAGGTGGAGCAAATCCCAAAAAATGTGTCTCAGTCGGATCAAGGAGTCTGCAACTCGACTCCT
>MG|5|V8|R|45|98.83|Proteobacteria|Deltaproteobacteria|Desulfovibrionales|Desulfovibrionaceae|Desulfovibrio|D168|
AGGAGTCGAGTTGCAGACTCCTGATCCGGACTGAGACACATTTTTTGGGATTTGCTCCACCTCGCGGTATCGCTGCCCTTTGTGTGTGCCATTGTAGTACGTGTGTCGCCCTGGGTGTAAGGGCCATGATGACTTGACGTCATCCCCACCTTCCTCCCGGTTAACCCGGGCAGTCTGCATAGAGTGCCCAGCTTTACCTGATGGCAACTATGCATAGGGGTTGCGCTCGTTGCGGGACTTAACCCAACATCTCACG
>MG|5|V8|F|10|98.82|Proteobacteria|Deltaproteobacteria|Desulfovibrionales|Desulfovibrionaceae|Desulfovibrio|D168|
CGTGAGATGTTGGGTTAAGTCCCGCAACGAGCGCAACCCCTATGCATAGTTGCCATCAGGTAAAGCTGGGCACTCTATGCAGACTGCCCGGGTTAACCGGGAGGAAGGTGGGGATGACGTCAAGTCATCATGGCCCTTACACCCAGGGCGACACACGTACTACAATGGCACACACAAAGGGCAGCGATACCGCGAGGTGGAGCAAATCCCAAAAAATGTGTCTCAGTCGGATAGGAGTCTGCAACTCGACTCCT
>MG|5|V8|F|11|98.43|Proteobacteria|Deltaproteobacteria|Desulfovibrionales|Desulfovibrionaceae|Desulfovibrio|sp.|
CGTGAGATGTTGGGTTAAGTCCCGCAACGAGCGCAACCCCTATGCATAGTTGCCATCAGGTGATGCTGGGCACTCTATGCAGACTGCCCGGGTTAACCGGGAGGAAGGTGGGGACGACGTCAAGTCATCATGGCCCTTACGCCCAGGGCTACACACGTACTACAATGGCGCGCACAAAGGGGAGCGAGACCGCGAGGTGGAGCCAATCCCAAAAAACGCGTCCCAGTCCGGATTGCAGTCTGCAACTCGACTGCA
>MG|5|V8|F|12|98.02|Proteobacteria|Deltaproteobacteria|Desulfovibrionales|Desulfovibrionaceae|Desulfovibrio|D168|
CGTGAGATGTTGGGTTAAGTCCCGCAACGAGCGCAACCCCTATGCATAGTTGCCATCAGGTGATGCTGGGCACTCTATGCAGACTGCCCGGGTTAACCGGGAGGAAGGTGGGGATGACGTCAAGTCATCATGGCCCTTACACCCAGGGCGACACACGTACTACAATGGCACACACAAAGGGCAGCGATACCGCGAGGTGGAGCAAATCCCAAAAAACGCGTCCCAGTCCGGATTGCAGTCTGCAACTCGACTGCA
>MG|5|V8|F|72|98.44|Proteobacteria|Deltaproteobacteria|Desulfovibrionales|Desulfovibrionaceae|Desulfovibrio|D168|
CGTGAGATGTTGGGTTAAGTCCCGCAACGAGCGCAACCCCTATGCATAGTTGCCATCAGGTAAAGCTGGGCACTCTATGCAGACTGCCCGGGTTAACCGGGAGGAAGGTGGGGATGACGTCAAGTCATCATGGCCCTTACACCCAGGGCGACACACGTACTACAATGGCACACACAAAGGGCAGCGATACCGCGAGGTGGAGCAAATCCCAAAAAATGTGTCTCAGTCCGGATCAAGGAGTCTGCAACTCGACTCCT
>MG|5|V8|R|16|98.83|Proteobacteria|Deltaproteobacteria|Desulfovibrionales|Desulfovibrionaceae|Desulfovibrio|D168|
AGGAGTCGAGTTGCAGACTCCTTGATCCGACTGAGACACATTTTTTGGGATTTGCTCCACCTCGCGGTATCGCTGCCCTTTGTGTGTGCCATTGTAGTACGTGTGTCGCCCTGGGTGTAAGGGCCATGATGACTTGACGTCATCCCCACCTTCCTCCCGGTTAACCCGGGCAGTCTGCATAGAGTGCCCAGCATCACCTGATGGCAACTATGCATAGGGGTTGCGCTCGTTGCGGGACTTAACCCAACATCTCACG
>MG|5|V8|R|104|98.04|Proteobacteria|Deltaproteobacteria|Desulfovibrionales|Desulfovibrionaceae|Desulfovibrio|sp.|
TGCAGTCGAGTTGCAGACTGCAATCCGGACTGGGACGCGTTTTTTGGGATTGGCTCCACCTCACGGTCTCGCTGCCCTTTGTGCGCGCCATTGTAGTACGTGTGTAGCCCTGGGCGTAAGGGCCATGATGACTTGACGTCGTCCCCACCTTCCTCCCGGTTAACCCGGGCAGTCTCCATAGAGTGCCCAACTTTACTTGATGGCAACTATGCATAGGGGTTGCGCTCGTTGCGGGACTTAACCCAACATCTCACG
>MG|5|V8|F|187|98.04|Proteobacteria|Deltaproteobacteria|Desulfovibrionales|Desulfovibrionaceae|Desulfovibrio|sp.|
CGTGAGATGTTGGGTTAAGTCCCGCAACGAGCGCAACCCCTATGCATAGTTGCCATCAAGTAAAGTTGGGCACTCTATGGAGACTGCCCGGGTTAACCGGGAGGAAGGTGGGGACGACGTCAAGTCATCATGGCCCTTACGCCCAGGGCTACACACGTACTACAATGGCGCGCACAAAGGGCAGCGAGACCGTGAGGTGGAGCCAATCCCAAAAAACGCGTCCCAGTCCGGATTGCAGTCTGCAACTCGACTGCA
>MG|5|V8|R|13|98.05|Proteobacteria|Deltaproteobacteria|Desulfovibrionales|Desulfovibrionaceae|Desulfovibrio|D168|
AGGAGTCGAGTTGCAGACTCCTTGATCCGACTGAGACACATTTTTTGGGATTTGCTCCACCTCGCGGTATCGCTGCCCTTTGTGTGTGCCATTGTAGTACGTGTGTCGCCCTGGGTGTAAGGGCCATGATGACTTGACGTCATCCCCACCTTCCTCCCGGTTAACCCGGGCAGTCTGCATAGAGTGCCCAGCTTTACCTGATGGCAACTATGCATAGGGGTTGCGCTCGTTGCGGGACTTAACCCAACATCTCACG
>MG|5|V8|R|37|98.44|Proteobacteria|Deltaproteobacteria|Desulfovibrionales|Desulfovibrionaceae|Desulfovibrio|D168|
AGGAGTCGAGTTGCAGACTCCTTGATCCGGACTGAGACACATTTTTTGGGATTTGCTCCACCTCGCGGTATCGCTGCCCTTTGTGTGTGCCATTGTAGTACGTGTGTCGCCCTGGGTGTAAGGGCCATGATGACTTGACGTCATCCCCACCTTCCTCCCGGTTAACCCGGGCAGTCTGCATAGAGTGCCCAGCTTTACCTGATGGCAACTATGCATAGGGGTTGCGCTCGTTGCGGGACTTAACCCAACATCTCACG
>MG|5|V8|F|148|99.22|Proteobacteria|Gammaproteobacteria|Aeromonadales|Succinivibrionaceae|Anaerobiospirillum|sp.|
CGTGAGATGTTGGGTTAAGTCCCGCAACGAGCGCAACCCTTGTCCTTTGTTGCCAACGGGTAAAGCCGGGAACTCAAAGGAGACTGCCAGTGACAAACTGGAGGAAGGCAGGGATGACGTCAAGTCATCATGGCCCTTACGGTCAGGGCTACACACGTGCTACAATGGGGCGTACAGAGGGAAACGATACCGTGAGGTGGAGTGGACCCCACAAAGCGTCCCGCAGTTCGGATTGGAGTCTGCAACTCGACTCCA
>MG|5|V8|R|89|99.22|Proteobacteria|Gammaproteobacteria|Aeromonadales|Succinivibrionaceae|Anaerobiospirillum|sp.|
TGGAGTCGAGTTGCAGACTCCAATCCGAACTGCGGGACGCTTTGTGGGGTCCACTCCACCTCACGGTATCGTTTCCCTCTGTACGCCCCATTGTAGCACGTGTGTAGCCCTGACCGTAAGGGCCATGATGACTTGACGTCATCCCTGCCTTCCTCCAGTTTGTCACTGGCAGTCTCCTTTGAGTTCCCGGCTTTACCCGTTGGCAACAAAGGACAAGGGTTGCGCTCGTTGCGGGACTTAACCCAACATCTCACG
>MG|5|V8|F|20|97.65|Proteobacteria|Gammaproteobacteria|Aeromonadales|Succinivibrionaceae|Anaerobiospirillum|sp.|
CGTGAGATGTTGGGTTAAGTCCCGCAACGAGCGCAACCCTTGTTCTTTGTTGCCAGCGGGTAAAGCCGGGAACTCAAAGGAGACTGCCAGTGACAAACTGGAGGAAGGCAGGGATGACGTCAAGTCATCATGGCCCTTACGGTCAGGGCTACACACGTGCTACAATGGGGCGTACAGAGGGAAGCAATACCGTGAGGTGGAGCGGACCCCACAAAGCGTCCCGCAGTTCGGATTGGAGTCTGCAACTCGACTCCA
>MG|5|V8|R|16|97.25|Proteobacteria|Gammaproteobacteria|Aeromonadales|Succinivibrionaceae|Anaerobiospirillum|sp.|
TGGAGTCGAGTTGCAGACTCCAATCCGAACTGCGGGACGCTTTGTGGGGTCCGCTCCACCTCACGGTATTGCTTCCCTCTGTACGCCCCATTGTAGCACGTGTGTAGCCCTGACCGTAAGGGCCATGATACTTGACGTCATCCCTGCCTTCCTCCAGTTTGTCACTGGCAGTCTCCTTTGAGTTCCCTGCTTTACCCGTTGGCAACAAAGGACAAGGGTTGCGCTCGTTGCGGGACTTAACCCAACATCTCACG
>MG|5|V8|R|2462|97.25|Proteobacteria|Gammaproteobacteria|Aeromonadales|Succinivibrionaceae|Anaerobiospirillum|succiniciproducens|
TGGAGTCGAGTTGCAGACTCCAATCCGAACTGCGGGACGCTTTGTGGGGTCCGCTCCACCTCACGGTATTGCTTCCCTCTGTACGCCCCATTGTAGCACGTGTGTAGCCCTGACCGTAAGGGCCATGATGACTTGACGTCATCCCTGCCTTCCTCCAGTTTGTCACTGGCAGTCTCCTTTGAGTTCCCAGCTTTACCTGTTGGCAACAAAGGACAAGGGTTGCGCTCGTTGCGGGACTTAACCCAACATCTCACG
>MG|5|V8|R|13|98.04|Proteobacteria|Gammaproteobacteria|Aeromonadales|Succinivibrionaceae|Anaerobiospirillum|succiniciproducens|
TGGAGTCGAGTTGCAGACTCCAATCCGAACTGCGGGACGCTTTGTGGGGTCCACTCCACCTCACGGTATCGTTCCCTCTGTACGCCCCATTGTAGCACGTGTGTAGCCCTGACCGTAAGGGCCATGATGACTTGACGTCATCCCTGCCTTCCTCCAGTTTGTCACTGGCAGTCTCCTTTGAGTTCCCAGCTTTACCTGTTGGCAACAAAGGACAAGGGTTGCGCTCGTTGCGGGACTTAACCCAACATCTCACG
>MG|5|V8|R|10|98.04|Proteobacteria|Gammaproteobacteria|Aeromonadales|Succinivibrionaceae|Anaerobiospirillum|succiniciproducens|
TGGAGTCGAGTTGCAGACTCCAATCCGAACTGCGGGACGCTTTGTGGGGTCCACTCCACCTCACGGTATCGTTTCCCTCTGTACGCCCCATTGTAGCACGTGTGTAGCCCTGACCGTAAGGGCCATGATGACTTGACGTCATCCCTGCCTTCCTCCAGTTTGTCACTGGCAGTCTCCTTTGAGTTCCCAGCTTACCTGTTGGCAACAAAGGACAAGGGTTGCGCTCGTTGCGGGACTTAACCCAACATCTCACG
>MG|5|V8|F|21|97.65|Proteobacteria|Gammaproteobacteria|Aeromonadales|Succinivibrionaceae|Anaerobiospirillum|succiniciproducens|
CGTGAGATGTTGGGTTAAGTCCCGCAACGAGCGCAACCCTCATCCTTTGTTGCCAACAGGTAAAGCTGGGAACTCAAAGGAGACTGCCAGTGACAAACTGGAGGAAGGCAGGGATGACGTCAAGTCATCATGGCCCTTACGGTCAGGGCTACACACGTGCTACAATGGGGCGTACAGAGGGAAACGATACCGTGAGGTGGAGTGGACCCCACAAAGCGTCCCGCAGTTCGGATTGGAGTCTGCAACTCGACTCCA
>MG|5|V8|F|22|97.22|Proteobacteria|Gammaproteobacteria|Aeromonadales|Succinivibrionaceae|Anaerobiospirillum|succiniciproducens|
CGTGAGATGTTGGGTTAAGTCCCGCAACGAGCGCAACCCTTGTCCTTTGTTGCCAACAGGTAAAGCTGGGAACTCAAAGGAGACTGCCAGTGACAAACTGGAGGAAGGCAGGGATGACGTCAAGTCATCATGGCCCTTACGGTCAGGGCTACACACGTGCTACAATGGGGCGTACAGAGGGAAGCAATACCGTGAGGTGGAGCGGACCCCACAAAGCGTCCCGCAGTTCGGATTGGAGTCTGCAACTCGACTACA
>MG|5|V8|F|15|97.25|Proteobacteria|Gammaproteobacteria|Aeromonadales|Succinivibrionaceae|Anaerobiospirillum|sp.|
CGTGAGATGTTGGGTTAAGTCCCGCAACGAGCGCAACCCTTGTCCTTTGTTGCCAACAGGTAAAGCAGGGAACTCAAAGGAGACTGCCAGTGACAAACTGGAGGAAGGCAGGGATGACGTCAAGTCATCATGGCCCTTACGGTCAGGGCTACACACGTGCTACAATGGGGCGTACAGAGGGAAGCAATACCGTGAGGTGGAGCGGACCCCACAAAGCGTCCCGCAGTTCGGATTGGAGTCTGCAACTCGACTCCA
>MG|5|V8|F|40|97.22|Proteobacteria|Gammaproteobacteria|Aeromonadales|Succinivibrionaceae|Anaerobiospirillum|succiniciproducens|
CGTGAGATGTTGGGTTAAGTCCCGCAACGAGCGCAACCCTTGTCCTTTGTTGCCAACAGGTAAAGCTGGGAACTCAAAGGAGACTGCCAGTGACAAACTGGAGGAAGGCAGGGATGACGTCAAGTCATCATGGCCCTTACGGTCAGGGCTACACACGTGCTACAATGGGGCGTACAGAGGGAAGCAATACCGTGAGGTGGAGCGGACCCCACAAAGCGTCCCGCAGTTCGGATTGGAGTCTGCAACTCGACTGCA
>MG|5|V8|R|10|97.65|Proteobacteria|Gammaproteobacteria|Aeromonadales|Succinivibrionaceae|Anaerobiospirillum|succiniciproducens|
TGGAGTCGAGTTGCAGACTCCAATCCGAACTGCGGGACGCTTTGTGGGGTCCACTCCACCTCACGGTATCGTTTCCCTCTGTACGCCCCATTGTAGCACGTGTGTAGCCCTGACCGTAAGGGCCATGATGACTTGACGTCATCCCTGCCTTCCTCCAGTTTGTCACTGGCAGTCTCCTTTGAGTTCCCAGCTTTACCTGTTGGCAACAAAGGATGAGGGTTGCGCTCGTTGCGGGACTTAACCCAACATCTCACG
>MG|5|V8|F|52|97.25|Proteobacteria|Gammaproteobacteria|Aeromonadales|Succinivibrionaceae|Anaerobiospirillum|succiniciproducens|
CGTGAGATGTTGGGTTAAGTCCCGCAACGAGCGCAACCCTTGTCCTTTGTTGCCAACAGGTAAAGCTGGGAACTCAAAGGAGACTGCCAGTGACAAACTGGAGGAAGGCAGGGATGACGTCAAGTCATCATGGCCCTTACGGTCAGGGCTACACACGTGCTACAATGGGGCGTACAGAGGGAAGCAATACCGTGAGGTGGAGCGGACCCACAAAGCGTCCCGCAGTTCGGATTGGAGTCTGCAACTCGACTCCA
>MG|5|V8|F|10|97.19|Proteobacteria|Gammaproteobacteria|Aeromonadales|Succinivibrionaceae|Anaerobiospirillum|succiniciproducens|
CGTGAGATGTTGGGTTAAGTCCCGCAACGAGCGCAACCCTTGTCCTTTGTTGCCAACAGGTAAAGCTGGGAACTCAAAGGAGACTGCCAGTGACAAACTGGAGGAAGGCAGGGATGACGTCAAGTCATCATGGCCCTTACGGTCAGGGCTACACACGTGCTACAATGGGGCGTACAGAGGGAAGCAATACCGTGAGGTGGAGCGGACCCCACAAAGCGTCCCGCAGTTCGGATTGGAGTCTGCAACTCGCCTGCA
>MG|5|V8|F|958|98.05|Proteobacteria|Gammaproteobacteria|Aeromonadales|Succinivibrionaceae|Anaerobiospirillum|sp.|
CGTGAGATGTTGGGTTAAGTCCCGCAACGAGCGCAACCCTTGTCCTTTGTTGCCAACGGGTAAAGCCGGGAACTCAAAGGAGACTGCCAGTGACAAACTGGAGGAAGGCAGGGATGACGTCAAGTCATCATGGCCCTTACGGTCAGGGCTACACACGTGCTACAATGGGGCGTACAGAGGGAAGCAATACCGTGAGGTGGAGCGGACCCCACAAAGCGTCCCGCAGTTCGGATTGGAGTCTGCAACTCGACTCCAT
>MG|5|V8|F|16|97.64|Proteobacteria|Gammaproteobacteria|Aeromonadales|Succinivibrionaceae|Anaerobiospirillum|sp.|
TGTGAAATGTTGGGTTAAGTCCCGCAACGAGCGCAACCCTTGTCCTTTGTTGCCAACGGGTAAAGCCGGGAACTCAAAGGAGACTGCCAGTGACAAACTGGAGGAAGGCAGGGATGACGTCAAGTCATCATGGCCCTTACGGTCAGGGCTACACACGTGCTACAATGGGGCGTACAGAGGGAAGCAATACCGTGAGGTGGAGCGGACCCCACAAAGCGTCCCGCAGTTCGGATTGGAGTCTGCAACTCGACTCCA
>MG|5|V8|F|20|97.66|Proteobacteria|Gammaproteobacteria|Aeromonadales|Succinivibrionaceae|Anaerobiospirillum|sp.|
CGTGAGATGTTGGGTTAAGTCCCGCAACGAGCGCAACCCTTGTCCTTTGTTGCCAACAGGTAAAGCCGGGAACTCAAAGGAGACTGCCAGTGACAAACTGGAGGAAGGCAGGGATGACGTCAAGTCATCATGGCCCTTACGGTCAGGGCTACACACGTGCTACAATGGGGCGTACAGAGGGAAGCAATACCGTGAGGTGGAGCGGACCCCACAAAGCGTCCCGCAGTTCGGATTGGAGTCTGCAACTCGACTCCAT
>MG|5|V8|F|19|97.25|Proteobacteria|Gammaproteobacteria|Aeromonadales|Succinivibrionaceae|Anaerobiospirillum|sp.|
CGTGAGATGTTGGGTTAAGTCCCGCAACGAGCGCAACCCTTGTCCTTTGTTGCCAACGGGTAAGCAGGGAACTCAAAGGAGACTGCCAGTGACAAACTGGAGGAAGGCAGGGATGACGTCAAGTCATCATGGCCCTTACGGTCAGGGCTACACACGTGCTACAATGGGGCGTACAGAGGGAAGCAATACCGTGAGGTGGAGCGGACCCCACAAAGCGTCCCGCAGTTCGGATTGGAGTCTGCAACTCGACTCCA
>MG|5|V8|F|95|97.25|Proteobacteria|Gammaproteobacteria|Aeromonadales|Succinivibrionaceae|Anaerobiospirillum|thomasii|
CGTGAGATGTTGGGTTAAGTCCCGCAACGAGCGCAACCCTTGTTCTTTGTTGCCAGCGGGTAAAGCCGGGAACTCAAAGGAGACTGCCAGTGACAAACTGGAGGAAGGCAGGGATGACGTCAAGTCATCATGGCCCTTACGGTCAGGGCTACACACGTGCTACAATGGGGCGTACAGAGGGAGACGAACCCGCGAGGGCAAGTGGAACCCAAAAAGCGTCCCGCAGTTCGGATTGGAGTCTGCAACTCGACTCCA
>MG|5|V8|F|27|98.04|Proteobacteria|Gammaproteobacteria|Aeromonadales|Succinivibrionaceae|Anaerobiospirillum|succiniciproducens|
CGTGAGATGTTGGGTTAAGTCCCGCAACGAGCGCAACCCTTGTCCTTTGTTGCCAACAGGTAAAGCTGGGAACTCAAAGGAGACTGCCAGTGACAAACTGGAGGAAGGCAGGGATGACGTCAAGTCATCATGGCCCTTACGGTCAGGGCTACACACGTGCTACAATGGGGCGTACAGAGGGAACGATACCGTGAGGTGGAGTGGACCCCACAAAGCGTCCCGCAGTTCGGATTGGAGTCTGCAACTCGACTCCA
>MG|5|V8|F|42|97.25|Proteobacteria|Gammaproteobacteria|Aeromonadales|Succinivibrionaceae|Anaerobiospirillum|thomasii|
CGTGAGATGTTGGGTTAAGTCCCGCAACGAGCGCAACCCTTGTTCTTTGTTGCCAGCGGGTAAAGCCGGGAACTCAAAGGAGACTGCCAGTGACAAACTGGAGGAAGGCAGGGATGACGTCAAGTCATCATGGCCCTTACGGTCAGGGCTACACACGTGCTACAATGGGGCGTACAGAGGGAGACGAACCCGCGAGGGCAAGTGGAACCCAAAAGCGTCCCGCAGTTCGGATTGGAGTCTGCAACTCGACTCCA
>MG|5|V8|F|23|98.04|Proteobacteria|Gammaproteobacteria|Aeromonadales|Succinivibrionaceae|Anaerobiospirillum|succiniciproducens|
CGTGAGATGTTGGGTTAAGTCCCGCAACGAGCGCAACCCTTGTCCTTTGTTGCCAACAGGTAAGCTGGGAACTCAAAGGAGACTGCCAGTGACAAACTGGAGGAAGGCAGGGATGACGTCAAGTCATCATGGCCCTTACGGTCAGGGCTACACACGTGCTACAATGGGGCGTACAGAGGGAAACGATACCGTGAGGTGGAGTGGACCCCACAAAGCGTCCCGCAGTTCGGATTGGAGTCTGCAACTCGACTCCA
>MG|5|V8|F|10|97.65|Proteobacteria|Gammaproteobacteria|Aeromonadales|Succinivibrionaceae|Anaerobiospirillum|sp.|
CGTGAGATGTTGGGTTAAGTCCCGCAACGAGCGCAACCCTTGTCCTTTGTTGCCAGCGGTTCGGCCGGGAACTCAAAGGAGACTGCCAGTGACAAACTGGAGGAAGGCAGGGATGACGTCAAGTCATCATGGCCCTTACGGTCAGGGCTACACACGTGCTACAATGGGGCGTACAGAGGGAAACGATACCGTGAGGTGGAGTGGACCCCACAAAGCGTCCCGCAGTTCGGATTGGAGTCTGCAACTCGACTCCA
>MG|5|V8|F|11|97.25|Proteobacteria|Gammaproteobacteria|Aeromonadales|Succinivibrionaceae|Anaerobiospirillum|thomasii|
CGTGAGATGTTGGGTTAAGTCCCGCAACGAGCGCAACCCTTGTTCTTTGTTGCCAGCGGGTAAAGCCGGGAACTCAAAGGAGACTGCCAGTGACAAACTGGAGGAAGGCAGGGATGACGTCAAGTCATCATGGCCCTTACGGTCAGGGCTACACACGTGCTACAATGGGGCGTACAGAGGGAGACGAACCCGCGAGGCAAGTGGAACCCAAAAAGCGTCCCGCAGTTCGGATTGGAGTCTGCAACTCGACTCCA
>MG|5|V8|R|11|97.22|Proteobacteria|Gammaproteobacteria|Aeromonadales|Succinivibrionaceae|Anaerobiospirillum|succiniciproducens|
TGTAGTCGAGTTGCAGACTCCAATCCGAACTGCGGGACGCTTTGTGGGGTCCGCTCCACCTCACGGTATTGCTTCCCTCTGTACGCCCCATTGTAGCACGTGTGTAGCCCTGACCGTAAGGGCCATGATGACTTGACGTCATCCCTGCCTTCCTCCAGTTTGTCACTGGCAGTCTCCTTTGAGTTCCCAGCTTTACCTGTTGGCAACAAAGGACAAGGGTTGCGCTCGTTGCGGGACTTAACCCAACATCTCACG
>MG|5|V8|F|3730|97.27|Proteobacteria|Gammaproteobacteria|Aeromonadales|Succinivibrionaceae|Anaerobiospirillum|succiniciproducens|
CGTGAGATGTTGGGTTAAGTCCCGCAACGAGCGCAACCCTTGTCCTTTGTTGCCAACAGGTAAAGCTGGGAACTCAAAGGAGACTGCCAGTGACAAACTGGAGGAAGGCAGGGATGACGTCAAGTCATCATGGCCCTTACGGTCAGGGCTACACACGTGCTACAATGGGGCGTACAGAGGGAAGCAATACCGTGAGGTGGAGCGGACCCCACAAAGCGTCCCGCAGTTCGGATTGGAGTCTGCAACTCGACTCCAT
>MG|5|V8|R|630|98.43|Proteobacteria|Gammaproteobacteria|Aeromonadales|Succinivibrionaceae|Anaerobiospirillum|succiniciproducens|
TGGAGTCGAGTTGCAGACTCCAATCCGAACTGCGGGACGCTTTGTGGGGTCCACTCCACCTCACGGTATCGTTTCCCTCTGTACGCCCCATTGTAGCACGTGTGTAGCCCTGACCGTAAGGGCCATGATGACTTGACGTCATCCCTGCCTTCCTCCAGTTTGTCACTGGCAGTCTCCTTTGAGTTCCCAGCTTTACCTGTTGGCAACAAAGGACAAGGGTTGCGCTCGTTGCGGGACTTAACCCAACATCTCACG
>MG|5|V8|F|483|97.66|Proteobacteria|Gammaproteobacteria|Aeromonadales|Succinivibrionaceae|Anaerobiospirillum|sp.|
CGTGAGATGTTGGGTTAAGTCCCGCAACGAGCGCAACCCTTGTCCTTTGTTGCCAACGGGTAAAGCAGGGAACTCAAAGGAGACTGCCAGTGACAAACTGGAGGAAGGCAGGGATGACGTCAAGTCATCATGGCCCTTACGGTCAGGGCTACACACGTGCTACAATGGGGCGTACAGAGGGAAGCAATACCGTGAGGTGGAGCGGACCCCACAAAGCGTCCCGCAGTTCGGATTGGAGTCTGCAACTCGACTCCAT
>MG|5|V8|R|28|97.22|Proteobacteria|Gammaproteobacteria|Aeromonadales|Succinivibrionaceae|Anaerobiospirillum|succiniciproducens|
TGCAGTCGAGTTGCAGACTCCAATCCGAACTGCGGGACGCTTTGTGGGGTCCGCTCCACCTCACGGTATTGCTTCCCTCTGTACGCCCCATTGTAGCACGTGTGTAGCCCTGACCGTAAGGGCCATGATGACTTGACGTCATCCCTGCCTTCCTCCAGTTTGTCACTGGCAGTCTCCTTTGAGTTCCCAGCTTTACCTGTTGGCAACAAAGGACAAGGGTTGCGCTCGTTGCGGGACTTAACCCAACATCTCACG
>MG|5|V8|F|996|98.43|Proteobacteria|Gammaproteobacteria|Aeromonadales|Succinivibrionaceae|Anaerobiospirillum|succiniciproducens|
CGTGAGATGTTGGGTTAAGTCCCGCAACGAGCGCAACCCTTGTCCTTTGTTGCCAACAGGTAAAGCTGGGAACTCAAAGGAGACTGCCAGTGACAAACTGGAGGAAGGCAGGGATGACGTCAAGTCATCATGGCCCTTACGGTCAGGGCTACACACGTGCTACAATGGGGCGTACAGAGGGAAACGATACCGTGAGGTGGAGTGGACCCCACAAAGCGTCCCGCAGTTCGGATTGGAGTCTGCAACTCGACTCCA
>MG|5|V8|F|14|98.03|Proteobacteria|Gammaproteobacteria|Aeromonadales|Succinivibrionaceae|Anaerobiospirillum|succiniciproducens|
TGTGAAATGTTGGGTTAAGTCCCGCAACGAGCGCAACCCTTGTCCTTTGTTGCCAACAGGTAAAGCTGGGAACTCAAAGGAGACTGCCAGTGACAAACTGGAGGAAGGCAGGGATGACGTCAAGTCATCATGGCCCTTACGGTCAGGGCTACACACGTGCTACAATGGGGCGTACAGAGGGAAACGATACCGTGAGGTGGAGTGGACCCCACAAAGCGTCCCGCAGTTCGGATTGGAGTCTGCAACTCGACTCCA
>MG|5|V8|R|32|97.25|Proteobacteria|Gammaproteobacteria|Aeromonadales|Succinivibrionaceae|Anaerobiospirillum|succiniciproducens|
TGGAGTCGAGTTGCAGACTCCAATCCGAACTGCGGGACGCTTTGTGGGTCCGCTCCACCTCACGGTATTGCTTCCCTCTGTACGCCCCATTGTAGCACGTGTGTAGCCCTGACCGTAAGGGCCATGATGACTTGACGTCATCCCTGCCTTCCTCCAGTTTGTCACTGGCAGTCTCCTTTGAGTTCCCAGCTTTACCTGTTGGCAACAAAGGACAAGGGTTGCGCTCGTTGCGGGACTTAACCCAACATCTCACG
>MG|5|V8|F|11|97.66|Proteobacteria|Gammaproteobacteria|Aeromonadales|Succinivibrionaceae|Anaerobiospirillum|sp.|
CGTGAGATGTTGGGTTAAGTCCCGCAACGAGCGCAACCCTTGTCCTTTGTTGCCAACGGGTAAAGCCGGGAACTCAAAAGGAGACTGCCAGTGACAAACTGGAGGAAGGCAGGGATGACGTCAAGTCATCATGGCCCTTACGGTCAGGGCTACACACGTGCTACAATGGGGCGTACAGAGGGAAGCAATACCGTGAGGTGGAGCGGACCCCACAAAGCGTCCCGCAGTTCGGATTGGAGTCTGCAACTCGACTCCA
>MG|5|V8|F|17|98.41|Proteobacteria|Gammaproteobacteria|Aeromonadales|Succinivibrionaceae|Anaerobiospirillum|succiniciproducens|
CGTGAGATGTTGGGTTAAGTCCCGCAACGAGCGCAACCCTTGTCCTTTGTTGCCAACAGGTAAAGCTGGGAACTCAAAGGAGACTGCCAGTGACAAACTGGAGGAAGGCAGGGATGACGTCAAGTCATCATGGCCCTTACGGTCAGGGCTACACACGTGCTACAATGGGGCGTACAGAGGGAAACGATACCGTGAGGTGGAGTGGACCCCACAAAGCGTCCCGCAGTTCGGATTGGAGTCTGCAACTCGACTGCA
>MG|5|V8|F|13|97.65|Proteobacteria|Gammaproteobacteria|Aeromonadales|Succinivibrionaceae|Anaerobiospirillum|sp.|
CGTGAGATGTTGGGTTAAGTCCCGCAACGAGCGCAACCCTTGTCCTTTGTTGCCAACGGGTAAAGCCGGGAACTCAAAGGAGACTGCCAGTGACAAACTGGAGGAAGGCAGGGATGACGTCAAGTCATCATGGCCCTTACGGTCAGGGCTACACACGTGCTACAATGGGGCGTACAGAGGGAAGCAATACCGTGAGGTGGAGCGGACCCCACAAGCGTCCCGCAGTTCGGATTGGAGTCTGCAACTCGACTCCA
>MG|5|V8|F|20|97.65|Proteobacteria|Gammaproteobacteria|Aeromonadales|Succinivibrionaceae|Anaerobiospirillum|sp.|
CGTGAGATGTTGGGTTAAGTCCCGCAACGAGCGCAACCCTTGTCCTTTGTTGCCAACGGGTAAAGCTGGGAACTCAAAGGAGACTGCCAGTGACAAACTGGAGGAAGGCAGGGATGACGTCAAGTCATCATGGCCCTTACGGTCAGGGCTACACACGTGCTACAATGGGGCGTACAGAGGGAAGCAATACCGTGAGGTGGAGCGGACCCCACAAAGCGTCCCGCAGTTCGGATTGGAGTCTGCAACTCGACTCCA
>MG|5|V8|R|13|98.03|Proteobacteria|Gammaproteobacteria|Aeromonadales|Succinivibrionaceae|Anaerobiospirillum|succiniciproducens|
TGGAGTCGAGTTGCAGACTCCAATCCGAACTGCGGGACGCTTTGTGGGGTCCACTCCACCTCACGGTATCGTTTCCCTCTGTACGCCCCATTGTAGCACGTGTGTAGCCCTGACCGTAAGGGCCATGATGACTTGACGTCATCCCTGCCTTCCTCCAGTTTGTCACTGGCAGTCTCCTTTGAGTTCCCAGCTTTACCTGTTGGCAACAAAGGACAAGGGTTGCGCTCGTTGCGGGACTTAACCCAACATTTCACA
>MG|5|V8|R|10|98.04|Proteobacteria|Gammaproteobacteria|Aeromonadales|Succinivibrionaceae|Anaerobiospirillum|sp.|
TGGAGTCGAGTTGCAGACTCCAATCCGAACTGCGGGACGCTTTGTGGGTCCGCTCCACCTCACGGTATTGCTTCCCTCTGTACGCCCCATTGTAGCACGTGTGTAGCCCTGACCGTAAGGGCCATGATGACTTGACGTCATCCCTGCCTTCCTCCAGTTTGTCACTGGCAGTCTCCTTTGAGTTCCCGGCTTTACCCGTTGGCAACAAAGGACAAGGGTTGCGCTCGTTGCGGGACTTAACCCAACATCTCACG
>MG|5|V8|R|675|98.04|Proteobacteria|Gammaproteobacteria|Aeromonadales|Succinivibrionaceae|Anaerobiospirillum|sp.|
TGGAGTCGAGTTGCAGACTCCAATCCGAACTGCGGGACGCTTTGTGGGGTCCGCTCCACCTCACGGTATTGCTTCCCTCTGTACGCCCCATTGTAGCACGTGTGTAGCCCTGACCGTAAGGGCCATGATGACTTGACGTCATCCCTGCCTTCCTCCAGTTTGTCACTGGCAGTCTCCTTTGAGTTCCCGGCTTTACCCGTTGGCAACAAAGGACAAGGGTTGCGCTCGTTGCGGGACTTAACCCAACATCTCACG
>MG|5|V8|R|305|97.65|Proteobacteria|Gammaproteobacteria|Aeromonadales|Succinivibrionaceae|Anaerobiospirillum|sp.|
TGGAGTCGAGTTGCAGACTCCAATCCGAACTGCGGGACGCTTTGTGGGGTCCGCTCCACCTCACGGTATTGCTTCCCTCTGTACGCCCCATTGTAGCACGTGTGTAGCCCTGACCGTAAGGGCCATGATGACTTGACGTCATCCCTGCCTTCCTCCAGTTTGTCACTGGCAGTCTCCTTTGAGTTCCCTGCTTTACCCGTTGGCAACAAAGGACAAGGGTTGCGCTCGTTGCGGGACTTAACCCAACATCTCACG
>MG|5|V8|R|14|97.25|Proteobacteria|Gammaproteobacteria|Aeromonadales|Succinivibrionaceae|Anaerobiospirillum|thomasii|
TGGAGTCGAGTTGCAGACTCCAATCCGAACTGCGGGACGCTTTTGGGTTCCACTTGCCCTCGCGGGTTCGTCTCCCTCTGTACGCCCCATTGTAGCACGTGTGTAGCCCTGACCGTAAGGGCCATGATGACTTGACGTCATCCCTGCCTTCCTCCAGTTTGTCACTGGCAGTCTCCTTTGAGTTCCCGGCTTTACCCGCTGGCAACAAAGAACAAGGGTTGCGCTCGTTGCGGGACTTAACCCAACATCTCACG
>MG|5|V8|F|14|98.04|Proteobacteria|Gammaproteobacteria|Aeromonadales|Succinivibrionaceae|Anaerobiospirillum|sp.|
CGTGAGATGTTGGGTTAAGTCCCGCAACGAGCGCAACCCTTGTCCTTTGTTGCCAACGGGTAAAGCCGGGAACTCAAAGGAGACTGCCAGTGACAAACTGGAGGAAGGCAGGGATGACGTCAAGTCATCATGGCCCTTACGGTCAGGGCTACACACGTGCTACAATGGGGCGTACAGAGGGAAGCAATACCGTGAGGTGGAGCGGACCCACAAAGCGTCCCGCAGTTCGGATTGGAGTCTGCAACTCGACTCCA
>MG|5|V8|F|10|98.02|Proteobacteria|Gammaproteobacteria|Aeromonadales|Succinivibrionaceae|Anaerobiospirillum|sp.|
CGTGAGATGTTGGGTTAAGTCCCGCAACGAGCGCAACCCTTGTCCTTTGTTGCCAACGGGTAAAGCCGGGAACTCAAAGGAGACTGCCAGTGACAAACTGGAGGAAGGCAGGGATGACGTCAAGTCATCATGGCCCTTACGGTCAGGGCTACACACGTGCTACAATGGGGCGTACAGAGGGAAGCAATACCGTGAGGTGGAGCGGACCCCACAAAGCGTCCCGCAGTTCGGATTGGAGTCTGCAACTCGACTGCA
[truncated: 10,377 more chars]
