# Supplementary material for: A comparative analysis of microbial profile of Guinea fowl and chicken using metagenomic approach
Source: PLoS One. 2018 Mar 1;13(3):e0191029. doi: 10.1371/journal.pone.0191029 (PMC5832216; doi:10.1371/journal.pone.0191029)
Supplement: S1 File — 16SrRNA sequencing data revealing Intestinal microbial profile of the chicken gastrointestinal tract. (ZIP) [file pone.0191029.s002.zip › exports/S003_GF_2_SAMPLE_v1_V8_reads_family.fasta]

>MG|5|V8|F|23|95.35|Actinobacteria|Actinobacteria|Coriobacteriales|Coriobacteriaceae|Collinsella|tanakaei|
CGTGAGATGTTGGGTTAAGTCCCGCAACGAGCGCAACCCCCCGCCGCATGTTGCCATCGGGTTATGCCGGGCACCCATGCGGGACCGCCGGCGTCAAGCCGGAGGAGGGCGGGGACGACGTCAAGTCATCATGCCCCTTATGCCCTGGGCTGCACACGTGCTACAATGGCCGGTACAGCGGGATGCCAGGCGGCGACGCCGAGCGGATCCCTGAAAGCCGGCCCCAGTTCGGATTGGGGGCTGCAACCCGCCCCCA
>MG|5|V8|R|51|96.08|Actinobacteria|Actinobacteria|Coriobacteriales|Coriobacteriaceae|Olsenella|umbonata|
TGGAGGCGGGTTGCAGCCTCCAATCCGAACTGGGGCCGGCTTTGGGGATTCGCTCGGCGTCGCCGCCTGGCAGCCCTCTGTGCCGGCCATTGTAGCACGTGTGCAGCCCAGGACATAAGGGGCATGATGACTTGACGTCATCCCCACCTTCCTCCGGCTTGACGCCGGCGGTCTCGCATGGGTGCCCGGCCGAACCGCTGGCAACATGCGACGAGGGTTGCGCTCGTTGCGGGACTTAACCCAACATCTCACG
>MG|5|V8|F|106|96.08|Actinobacteria|Actinobacteria|Coriobacteriales|Coriobacteriaceae|Olsenella|umbonata|
CGTGAGATGTTGGGTTAAGTCCCGCAACGAGCGCAACCCTCGTCGCATGTTGCCAGCGGTTCGGCCGGGCACCCATGCGAGACCGCCGGCGTCAAGCCGGAGGAAGGTGGGGATGACGTCAAGTCATCATGCCCCTTATGTCCTGGGCTGCACACGTGCTACAATGGCCGGCACAGAGGGCTGCCAGGCGGCGACGCCGAGCGAATCCCCAAAGCCGGCCCCAGTTCGGATTGGAGGCTGCAACCCGCCTCCA
>MG|5|V8|R|21|96.48|Actinobacteria|Actinobacteria|Coriobacteriales|Coriobacteriaceae|Collinsella|tanakaei|
TGGGGGCGGGTTGCAGCCCCCAATCCGAACTGGGGCCGGCTTTCAGGGATCCGCTCCCGCTCGCGCGGTCGCATCCCGCTGTACCGGCCATTGTAGCACGTGTGCAGCCCAGGGCATAAGGGGCATGATGACTTGACGTCGTCCCCGCCCTCCTCCGGCTTGACGCCGGCGGTCCCGCATGGGTGCCCGGCACTACCCGATGGCAACATGCGGCGGGGGTTGCGCTCGTTGCGGGACTTAACCCAACATCTCACG
>MG|5|V8|F|71|95.72|Actinobacteria|Actinobacteria|Coriobacteriales|Coriobacteriaceae|Collinsella|tanakaei|
CGTGAGATGTTGGGTTAAGTCCCGCAACGAGCGCAACCCCCGCCGCATGTTGCCATCGGGTTATGCCGGGCACCCATGCGGGACCGCCGGCGTCAAGCCGGAGGAGGGCGGGGACGACGTCAAGTCATCATGCCCCTTATGCCCTGGGCTGCACACGTGCTACAATGGCCGGTACAGCGGGATGCCAGGCGGCGACGCCGAGCGGATCCCTGAAAGCCGGCCCCAGTTCGGATTGGGGGCTGCAACCCGCCCCCA
>MG|5|V8|R|31|95.72|Actinobacteria|Actinobacteria|Coriobacteriales|Coriobacteriaceae|Collinsella|tanakaei|
TGGGGGCGGGTTGCAGCCCCCAATCCGAACTGGGGCCGGCTTTCAGGGATCCGCTCGGCGTCGCCGCCTGGCATCCCGCTGTACCGGCCATTGTAGCACGTGTGCAGCCCAGGGCATAAGGGGCATGATGACTTGACGTCGTCCCCGCCCTCCTCCGGCTTGACGCCGGCGGTCCCGCATGGGTGCCCGGCATAACCCGATGGCAACATGCGGCGGGGGTTGCGCTCGTTGCGGGACTTAACCCAACATCTCACG
>MG|5|V8|F|29|96.86|Actinobacteria|Actinobacteria|Coriobacteriales|Coriobacteriaceae|Olsenella|umbonata|
CGTGAGATGTTGGGTTAAGTCCCGCAACGAGCGCAACCCTCGTCGCATGTTGCCAGCGGTTCGGCCGGGCACCCATGCGAGACCGCCGGCGTCAAGCCGGAGGAAGGTGGGGATGACGTCAAGTCATCATGCCCCTTATGTCCTGGGCTGCACACGTGCTACAATGGCCGGCACAATGGGCTGCCAGGCGGCGACGCCGAGCGAATCCCCAAAGCCGGCCCCAGTTCGGATTGGAGGCTGCAACCCGCCTCCA
>MG|5|V8|R|14|96.86|Actinobacteria|Actinobacteria|Coriobacteriales|Coriobacteriaceae|Olsenella|umbonata|
TGGAGGCGGGTTGCAGCCTCCAATCCGAACTGGGGCCGGCTTTGGGGATTCGCTCGGCGTCGCCGCCTGGCAGCCCATTGTGCCGGCCATTGTAGCACGTGTGCAGCCCAGGACATAAGGGGCATGATGACTTGACGTCATCCCCACCTTCCTCCGGCTTGACGCCGGCGGTCTCGCATGGGTGCCCGGCCGAACCGCTGGCAACATGCGACGAGGGTTGCGCTCGTTGCGGGACTTAACCCAACATCTCACG
>MG|5|V8|F|11|95.33|Actinobacteria|Actinobacteria|Coriobacteriales|Coriobacteriaceae|Collinsella|tanakaei|
CGTGAGATGTTGGGTTAAGTCCCGCAACGAGCGCAACCCCCCGCCGCATGTTGCCATCGGGTTATGCCGGGCACCCATGCGGGACCGCCGGCGTCAAGCCGGAGGAGGGCGGGGACGACGTCAAGTCATCATGCCCCTTATGCCCTGGGCTGCACACGTGCTACAATGGCCGGTACAGCGGGATGCCAGGCGGCGACGCCGAGCGGATCCCTGAAAGCCGGCCCCAGTTCGGATTGGGGGCTGCAACCCGCCCCCCA
>MG|5|V8|F|19|96.47|Actinobacteria|Actinobacteria|Coriobacteriales|Coriobacteriaceae|Collinsella|tanakaei|
CGTGAGATGTTGGGTTAAGTCCCGCAACGAGCGCAACCCCCGCCGCATGTTGCCATCGGGTAGTGCCGGGCACCCATGCGGGACCGCCGGCGTCAAGCCGGAGGAGGGCGGGGACGACGTCAAGTCATCATGCCCCTTATGCCCTGGGCTGCACACGTGCTACAATGGCCGGTACAGCGGGATGCGACCGCGCGAGCGGGAGCGGATCCCTGAAAGCCGGCCCCAGTTCGGATTGGGGGCTGCAACCCGCCCCCCA
>MG|5|V8|F|20|96.11|Actinobacteria|Actinobacteria|Coriobacteriales|Coriobacteriaceae|Collinsella|tanakaei|
CGTGAGATGTTGGGTTAAGTCCCGCAACGAGCGCAACCCCCCGCCGCATGTTGCCATCGGGTAGTGCCGGGCACCCATGCGGGACCGCCGGCGTCAAGCCGGAGGAGGGCGGGGACGACGTCAAGTCATCATGCCCCTTATGCCCTGGGCTGCACACGTGCTACAATGGCCGGTACAGCGGGATGCGACCGCGCGAGCGGGAGCGGATCCCTGAAAGCCGGCCCCAGTTCGGATTGGGGGCTGCAACCCGCCCCCA
>MG|5|V8|F|61|96.48|Actinobacteria|Actinobacteria|Coriobacteriales|Coriobacteriaceae|Collinsella|tanakaei|
CGTGAGATGTTGGGTTAAGTCCCGCAACGAGCGCAACCCCCGCCGCATGTTGCCATCGGGTAGTGCCGGGCACCCATGCGGGACCGCCGGCGTCAAGCCGGAGGAGGGCGGGGACGACGTCAAGTCATCATGCCCCTTATGCCCTGGGCTGCACACGTGCTACAATGGCCGGTACAGCGGGATGCGACCGCGCGAGCGGGAGCGGATCCCTGAAAGCCGGCCCCAGTTCGGATTGGGGGCTGCAACCCGCCCCCA
>MG|5|V8|F|18|95.7|Actinobacteria|Actinobacteria|Coriobacteriales|Coriobacteriaceae|Collinsella|tanakaei|
CGTGAGATGTTGGGTTAAGTCCCGCAACGAGCGCAACCCCCGCCGCATGTTGCCATCGGGTTATGCCGGGCACCCATGCGGGACCGCCGGCGTCAAGCCGGAGGAGGGCGGGGACGACGTCAAGTCATCATGCCCCTTATGCCCTGGGCTGCACACGTGCTACAATGGCCGGTACAGCGGGATGCCAGGCGGCGACGCCGAGCGGATCCCTGAAAGCCGGCCCCAGTTCGGATTGGGGGCTGCAACCCGCCCCCCA
>MG|5|V8|R|11|96.11|Actinobacteria|Actinobacteria|Coriobacteriales|Coriobacteriaceae|Collinsella|tanakaei|
TGGGGGCGGGTTGCAGCCCCCAATCCGAACTGGGGCCGGCTTTCAGGGATCCGCTCCCGCTCGCGCGGTCGCATCCCGCTGTACCGGCCATTGTAGCACGTGTGCAGCCCAGGGCATAAGGGGCATGATGACTTGACGTCGTCCCCGCCCTCCTCCGGCTTGACGCCGGCGGTCCCGCATGGGTGCCCGGCACTACCCGATGGCAACATGCGGCGGGGGGTTGCGCTCGTTGCGGGACTTAACCCAACATCTCACG
>MG|5|V8|F|10|96.09|Actinobacteria|Coriobacteriia|Coriobacteriales|Coriobacteriaceae|Collinsella|aerofaciens|
CGTGAGATGTTGGGTTAAGTCCCGCAACGAGCGCAACCCCCCGCCGCATGTTGCCATCGGGTCATGCCGGGCACCCATGCGGGACCGCCGGCGCCAAGCCGGAGGAGGGCGGGGACGACGTCAAGTCATCATGCCCCTTATGTCCTGGGCTGCACACGTGCTACAATGGCCGGTACAGAGGGATGCCACCCCGCGAGGGGGAGCGGAACCCGAAAGCCGGCCCCAGTTCGGATTGGGGGCTGCAACCCGCCCCCA
>MG|5|V8|R|14|96.47|Actinobacteria|Coriobacteriia|Coriobacteriales|Coriobacteriaceae|Collinsella|aerofaciens|
TGGGGGCGGGTTGCAGCCCCCAATCCGAACTGGGGCCGGCTTTCGGGTTCCGCTCCCCCTCGCGGGGTGGCATCCCTCTGTACCGGCCATTGTAGCACGTGTGCAGCCCAGGACATAAGGGGCATGATGACTTGACGTCGTCCCCGCCCTCCTCCGGCTTGGCGCCGGCGGTCCCGCATGGGTGCCCGGCATGACCCGATGGCAACATGCGGCGGGGGTTGCGCTCGTTGCGGGACTTAACCCAACATCTCACG
>MG|5|V8|F|13|96.08|Actinobacteria|Coriobacteriia|Coriobacteriales|Coriobacteriaceae|Collinsella|aerofaciens|
CGTGAGATGTTGGGTTAAGTCCCGCAACGAGCGCAACCCCCGCCGCATGTTGCCATCGGGTCATGCCGGGCACCCATGCGGGACCGCCGGCGCCAAGCCGGAGGAGGGCGGGGACGGACGTCAAGTCATCATGCCCCTTATGTCCTGGGCTGCACACGTGCTACAATGGCCGGTACAGAGGGATGCCACCCCGCGAGGGGGAGCGGAACCCGAAAGCCGGCCCCAGTTCGGATTGGGGGCTGCAACCCGCCCCCCA
>MG|5|V8|R|11|97.25|Actinobacteria|Coriobacteriia|Coriobacteriales|Coriobacteriaceae|Collinsella / Coriobacterium|aerofaciens|
TGGGGGCGGGTTGCAGCCCCCAATCCGAACTGGGGCCGGCTTTCAGGGATCCGCTCCCGCTCGCGCGGTCGCATCCCGCTGTACCGGCCATTGTAGCACGTGTGCAGCCCTGCGCATAAGGGGCATGATGACTTGACGTCGTCCCCGCCCTCCTCCGCCTTGACGGCGGCGGTCCCGCGTGGGTTCCCGGCATCACCCGATGGCAACACGCGGCGGGGGTTGCGCTCGTTGCGGGACTTAACCCAACATCTCACG
>MG|5|V8|F|23|96.47|Actinobacteria|Coriobacteriia|Coriobacteriales|Coriobacteriaceae|Collinsella|aerofaciens|
CGTGAGATGTTGGGTTAAGTCCCGCAACGAGCGCAACCCCCGCCGCATGTTGCCATCGGGTCATGCCGGGCACCCATGCGGGACCGCCGGCGCCAAGCCGGAGGAGGGCGGGGACGACGTCAAGTCATCATGCCCCTTATGTCCTGGGCTGCACACGTGCTACAATGGCCGGTACAGAGGGATGCCACCCCGCGAGGGGGAGCGGAACCCGAAAGCCGGCCCCAGTTCGGATTGGGGGCTGCAACCCGCCCCCA
>MG|5|V8|F|10|97.25|Actinobacteria|Coriobacteriia|Coriobacteriales|Coriobacteriaceae|Collinsella / Coriobacterium|aerofaciens|
CGTGAGATGTTGGGTTAAGTCCCGCAACGAGCGCAACCCCCGCCGCGTGTTGCCATCGGGTGATGCCGGGAACCCACGCGGGACCGCCGCCGTCAAGGCGGAGGAGGGCGGGGACGACGTCAAGTCATCATGCCCCTTATGCGCAGGGCTGCACACGTGCTACAATGGCCGGTACAGCGGGATGCGACCGCGCGAGCGGGAGCGGATCCCTGAAAGCCGGCCCCAGTTCGGATTGGGGGCTGCAACCCGCCCCCA
>MG|5|V8|F|19|96.46|Actinobacteria|Coriobacteriia|Coriobacteriales|Coriobacteriaceae|Collinsella|aerofaciens|
CGTGAGATGTTGGGTTAAGTCCCGCAACGAGCGCAACCCCCGCCGCATGTTGCCATCGGGTCATGCCGGGCACCCATGCGGGACCGCCGGCGCCAAGCCGGAGGAGGGCGGGGACGACGTCAAGTCATCATGCCCCTTATGTCCTGGGCTGCACACGTGCTACAATGGCCGGTACAGAGGGATGCCACCCCGCGAGGGGGAGCGGAACCCGAAAGCCGGCCCCAGTTCGGATTGGGGGCTGCAACCCGCCCCCCA
>MG|5|V8|F|11|85.32|Actinobacteria|Coriobacteriia|Coriobacteriales|Coriobacteriaceae|Collinsella|aerofaciens|
CGTGAGATGTTGGGTTAAGTCCCGCAACGAGCGCAACCCCCGCCGCGTGTTGCCAACGGTTTGATGCCGGGGACTCTCGCGGGACTGCCGCCGCAAGGTGGAGGAAGGTGGGGACGACGTCAAATCAGCACGGCCCTTACGTCCGGGGCGACACACGTGTTACAATGGGGCGGACAGCGGGAAGCCACGCGGCGACGCGGCGCGGATCCCGAAACCGCCTCCCAGTTCGGATCGGAGCCTGCAACCCGGCTCCG
>MG|5|V8|F|15|96.47|Actinobacteria|Coriobacteriia|Coriobacteriales|Coriobacteriaceae|Collinsella|aerofaciens|
CGTGAGATGTTGGGTTAAGTCCCGCAACGAGCGCAACCCCCGCCGCGTGTTGCCATCGGGTGATGCCGGGAACCCACGCGGGACCGCCGCCGTCAAGGCGGAGGAGGGCGGGGACGACGTCAAGTCATCATGCCCCTTATGCGCAGGGCTGCACACGTGCTACAATGGCCGGTACAGCGGGATGCCAGGCGGCGACGCCGAGCGGATCCCTGAAAGCCGGCCCCAGTTCGGATTGGGGGCTGCAACCCGCCCCCA
>MG|5|V8|F|10|85.49|Bacteroidetes|Bacteroidia|Bacteroidales|Bacteroidaceae|Bacteroides|salanitronis|
CGTGAGGTGTAGGCTCAAGTGCCATAACGAGCGCAACCCCCCGCCGCGTGTTGCCAACGGTTTGATGCCGGGGACTCTCGCGGGACTGCCGCCGCAAGGTGGAGGAAGGTGGGGACGACGTCAAATCAGCACGGCCCTTACGTCCGGGGCGACACACGTGTTACAATGGGGCGGACAGCGGGAAGCCACGCGGCGACGCGGCGCGGATCCCGAAACCGCCTCCCAGTTCGGATCGGAGCCTGCAACCCGGCTCCG
>MG|5|V8|R|46|85.83|Bacteroidetes|Bacteroidia|Bacteroidales|Bacteroidaceae|Bacteroides|salanitronis|
CGGAGCCGGGTTGCAGGCTCCGATCCGAACTGGGAGGCGGTTTCGGGATCCGCGCCGCGTCGCCGCGTGGCTTCCCGCTGTCCGCCCCATTGTAACACGTGTGTCGCCCCGGACGTAAGGGCCGTGCTGATTTGACGTCGTCCCCACCTTCCTCCACCTTGCGGCGGCAGTCCCGCGAGAGTCCCCGGCATCAAACCGTTGGCAACACGCGGCGGGGGTTGCGCTCGTTATGGCACTTGAGCCTACACCTCACG
>MG|5|V8|F|10|85.43|Bacteroidetes|Bacteroidia|Bacteroidales|Bacteroidaceae|Bacteroides|salanitronis|
CGTGAGGTGTAGGCTCAAGTGCCATAACGAGCGCAACCCCCGCCGCGTGTTGCCAACGGTTTGATGCCGGGGACTCTCGCGGGACTGCGCCGCAAGGTGGAGGAAGGTGGGGACGACGTCAAATCAGCACGGCCCTTACGTCCGGGGCGACACACGTGTTACAATGGGGCGGACAGCGGGAAGCCACGCGGCGACGCGGCGCGGATCCCGAAACCGCCTCCCAGTTCGGATCGGAGCCTGCAACCCGGCTCCG
>MG|5|V8|F|77|85.83|Bacteroidetes|Bacteroidia|Bacteroidales|Bacteroidaceae|Bacteroides|salanitronis|
CGTGAGGTGTAGGCTCAAGTGCCATAACGAGCGCAACCCCCGCCGCGTGTTGCCAACGGTTTGATGCCGGGGACTCTCGCGGGACTGCCGCCGCAAGGTGGAGGAAGGTGGGGACGACGTCAAATCAGCACGGCCCTTACGTCCGGGGCGACACACGTGTTACAATGGGGCGGACAGCGGGAAGCCACGCGGCGACGCGGCGCGGATCCCGAAACCGCCTCCCAGTTCGGATCGGAGCCTGCAACCCGGCTCCG
>MG|5|V8|F|10|85.83|Bacteroidetes|Bacteroidia|Bacteroidales|Bacteroidaceae|Bacteroides|salanitronis|
CGTGAGGTGTAGGCTCAAGTGCCATAACGAGCGCAACCCCGCCGCGTGTTGCCAACGGTTTGATGCCGGGGACTCTCGCGGGACTGCCGCCGCAAGGTGGAGGAAGGTGGGGACGACGTCAAATCAGCACGGCCCTTACGTCCGGGGCGACACACGTGTTACAATGGGGCGGACAGCGGGAAGCCACGCGGCGACGCGGCGCGGATCCCGAAACCGCCTCCCAGTTCGGATCGGAGCCTGCAACCCGGCTCCG
>MG|5|V8|R|11|88.33|Bacteroidetes|Bacteroidia|Bacteroidales|Porphyromonadaceae|Barnesiella|intestinihominis|
TGGAGTCGGGTTGCAGACTCCAATCCGAACTGGGACGGGGTTTGGGGATCCGCCATCGCTCGCACGACTGCTTCCCGCTGTGCCCCGCCATTGTAACACGTGTGTCGCCCCGGACGTAAGGGCCGTGCTGATTTGACGTCATCCCCGCCTTCCTCGCAGCTTGCGCCGGCAGTCTCCACGGAGTCCCCGGCTTGACCCGTTGGCAACCGTGGATGGGGGTTGCGCTCGTTATGGCACTTAAGCCGACACCTCACG
>MG|5|V8|F|17|88.33|Bacteroidetes|Bacteroidia|Bacteroidales|Porphyromonadaceae|Barnesiella|intestinihominis|
CGTGAGGTGTCGGCTTAAGTGCCATAACGAGCGCAACCCCCATCCACGGTTGCCAACGGGTCAAGCCGGGGACTCCGTGGAGACTGCCGGCGCAAGCTGCGAGGAAGGCGGGGATGACGTCAAATCAGCACGGCCCTTACGTCCGGGGCGACACACGTGTTACAATGGCGGGGCACAGCGGGAAGCAGTCGTGCGAGCGATGGCGGATCCCCAAACCCCGTCCCAGTTCGGATTGGAGTCTGCAACCCGACTCCA
>MG|5|V8|R|76|89.8|Bacteroidetes|Bacteroidia|Bacteroidales|Prevotellaceae|Prevotella|copri|
TGGAGTCGGGTTGCAGACTCCAATCCGAACTGGGACGGGCTTTCGGGATCCGCTCCGCGTCGCCGCGTGGCTCCCCTCTGTACCCGCCATTGTAACACGTGTGTCGCCCCGGACGTAAGGGCCGTGCTGATTTGACGTCGTCCCCACCTTCCTCGCACCTTGCGGCGGCAGTCTCGCCAGAGTCCCCGGCATTACCCGTTGGCAACTGGCGACAGGGGTTGCGCTCGTTATGGCACTTGAGCCGACACCTCACG
>MG|5|V8|F|10|85.49|Bacteroidetes|Bacteroidia|Bacteroidales|Prevotellaceae|Prevotella|copri|
CGTGAGGTGTTAGGTCAAGTCCTGCAACGAGCGCAACCCCTACCCACAGTTGCCAGCGCGTAGCGGCGGGGACTCAGTGGGGACTGCCCGCGCAAGCGGAGAGGAAGGCGGGGATGACGTCAAATCAGCACGGCCCTTACGTCCGGGGCGACACACGTGCTACAATGGGCGGTACAGAGGGGAGCCAGGCCGCGAGGCCGAGCGGATCCCGAAAGCCGTTCCCAGTTCGGATCGGAGTCTGCAACCCGACTCCG
>MG|5|V8|F|12|89.45|Bacteroidetes|Bacteroidia|Bacteroidales|Prevotellaceae|Prevotella|copri|
CGTGAGGTGTCGGCTCAAGTGCCATAACGAGCGCAACCCCTGTCGCCAGTTGCCAACGGGTAATGCCGGGGGACTCTGGCGAGACTGCCGCCGCAAGGTGCGAGGAAGGTGGGGACGACGTCAAATCAGCACGGCCCTTACGTCCGGGGCGACACACGTGTTACAATGGCGGGTACAGAGGGGAGCCACGCGGCGACGCGGAGCGGATCCCGAAAGCCCGTCCCAGTTCGGATTGGAGTCTGCAACCCGACTCCA
>MG|5|V8|F|16|89.41|Bacteroidetes|Bacteroidia|Bacteroidales|Prevotellaceae|Prevotella|copri|
CGTGAGGTGTCGGCTCAAGTGCCATAACGAGCGCAACCCCTGTCGCCAGTTGCCAACGGGTAATGCCGGGGACTCTGGCGAGACTGCGCCGCAAGGTGCGAGGAAGGTGGGGACGACGTCAAATCAGCACGGCCCTTACGTCCGGGGCGACACACGTGTTACAATGGCGGGTACAGAGGGGAGCCACGCGGCGACGCGGAGCGGATCCCGAAAGCCCGTCCCAGTTCGGATTGGAGTCTGCAACCCGACTCCA
>MG|5|V8|F|11|87.16|Bacteroidetes|Bacteroidia|Bacteroidales|Prevotellaceae|Prevotella|copri|
CGTGAGGTGTCGGCTCAAGTGCCATAACGAGCGCAACCCCTGCCTTCAGTTGCCAGCATTTAGAGATGGGGACTCTGGAGGGACTGCCACCGCAAGGTGCGAGGAAGGGGGGGGATGACGTCAAATCAGCACGGCCCTTACGTCCGGGGCGACACACGTGTTACAATGGGGCCTACAGCGGGGAGCCAGGCGGCGACGCCGAGCGGATCCCGAAAAGGCCTCCCAGTTCGGATCGGAGTCTGCAACCCGACTCCG
>MG|5|V8|F|154|89.8|Bacteroidetes|Bacteroidia|Bacteroidales|Prevotellaceae|Prevotella|copri|
CGTGAGGTGTCGGCTCAAGTGCCATAACGAGCGCAACCCCTGTCGCCAGTTGCCAACGGGTAATGCCGGGGACTCTGGCGAGACTGCCGCCGCAAGGTGCGAGGAAGGTGGGGACGACGTCAAATCAGCACGGCCCTTACGTCCGGGGCGACACACGTGTTACAATGGCGGGTACAGAGGGGAGCCACGCGGCGACGCGGAGCGGATCCCGAAAGCCCGTCCCAGTTCGGATTGGAGTCTGCAACCCGACTCCA
>MG|5|V8|F|16|89.41|Bacteroidetes|Bacteroidia|Bacteroidales|Prevotellaceae|Prevotella|copri|
CGTGAGGTGTCGGCTCAAGTGCCATAACGAGCGCAACCCCTGTCGCCAGTTGCCAACGGGTAATGCCGGGGACTCTGCGAGACTGCCGCCGCAAGGTGCGAGGAAGGTGGGGACGACGTCAAATCAGCACGGCCCTTACGTCCGGGGCGACACACGTGTTACAATGGCGGGTACAGAGGGGAGCCACGCGGCGACGCGGAGCGGATCCCGAAAGCCCGTCCCAGTTCGGATTGGAGTCTGCAACCCGACTCCA
>MG|5|V8|R|13|85.49|Bacteroidetes|Bacteroidia|Bacteroidales|Prevotellaceae|Prevotella|copri|
CGGAGTCGGGTTGCAGACTCCGATCCGAACTGGGAACGGCTTTCGGGATCCGCTCGGCCTCGCGGCCTGGCTCCCCTCTGTACCGCCCATTGTAGCACGTGTGTCGCCCCGGACGTAAGGGCCGTGCTGATTTGACGTCATCCCCGCCTTCCTCTCCGCTTGCGCGGGCAGTCCCCACTGAGTCCCCGCCGCTACGCGCTGGCAACTGTGGGTAGGGGTTGCGCTCGTTGCAGGACTTGACCTAACACCTCACG
>MG|5|V8|F|36|82.86|Chloroflexi|Dehalococcoidia|Dehalococcoidales|Dehalococcoidaceae|Dehalococcoides|sp.|
CGTGAGATGTTTGGTTAAGTCCATCAACGAGCGCAACCCTTGTCGTCAGTTGTATTTTTCTGGCGAGACTGCCCCGGCAACGGGGAGGAAGGAGGGGATGATGTCAGGTCAGTATTGGTCTTACGTCCTGGGCTAGAAACGTCCTACAATGGCCGGTACAATGGGCAGCCAACCCGCGAGGGGGAGCAAATCCCATCAAAACCGGTCCCAGTTCGGATTGCAGGCTGAAACTCGCCTGCAT
>MG|5|V8|F|11|82.45|Chloroflexi|Dehalococcoidia|Dehalococcoidales|Dehalococcoidaceae|Dehalococcoides|sp.|
CGTGAGATGTTTGGTTAAGTCCATCAACGAGCGCAACCCTTATCGCCAGTTGTATTTTTCTGGCGAGACTGCCCCGGCAACGGGGAGGAAGGAGGGGGATGATGTCAGGTCAGTATTGGTCTTACGTCCTGGGCTAGAAACGTCCTACAATGGCCGGTACAATGGGCAGCCAACCCGCGAGGGGGAGCAAATCCCATCAAAACCGGTCCCAGTTCGGATTGCAGGCTGAAACTCGCCTGCA
>MG|5|V8|R|11|83.2|Chloroflexi|Dehalococcoidia|Dehalococcoidales|Dehalococcoidaceae|Dehalococcoides|sp.|
TGCAGGCGAGTTTCAGCCTGCAATCCGAACTGGGACCGGTTTTGATGGGATTTGCTCCCCCTCGCGGGTTGGCTGCCCATTGTACCGGCCATTGTAGGACGTTTCTAGCCCAGGACGTAAGACCAATACTGACCTGACATCATCCCCTCCTTCCTCCCCGTTACCGGGGCAGTCTCGCCAGAAAAATACAACTGACGACAAGGGTTGCGCTCGTTGATGGACTTAACCAAACATCTCACG
>MG|5|V8|F|31|83.27|Chloroflexi|Dehalococcoidia|Dehalococcoidales|Dehalococcoidaceae|Dehalococcoides|sp.|
CGTGAGATGTTGGGTTAAGTCCATCAACGAGCGCAACCCTTATCGCCAGTTGTATTTTTCTGGCGAGACTGCCCCGGCAACGGGGAGGAAGGAGGGGATGATGTCAGGTCAGTATTGGTCTTACGTCCTGGGCTAGAAACGTCCTACAATGGCCGGTACAATGGGCAGCCAACCCGCGAGGGGGAGCAAATCCCATCAAAACCGGTCCCAGTTCGGATTGCAGGCTGAAACTCGCCTGCAT
>MG|5|V8|F|58|82.45|Chloroflexi|Dehalococcoidia|Dehalococcoidales|Dehalococcoidaceae|Dehalococcoides|sp.|
CGTGAGATGTTTGGTTAAGTCCATCAACGAGCGCAACCCTTATCGCCAGTTGTATTTTTTCTGGCGAGACTGCCCCGGCAACGGGGAGGAAGGAGGGGATGATGTCAGGTCAGTATTGGTCTTACGTCCTGGGCTAGAAACGTCCTACAATGGCCGGTACAATGGGCAGCCAACCCGCGAGGGGGAGCAAATCCCATCAAAACCGGTCCCAGTTCGGATTGCAGGCTGAAACTCGCCTGCA
>MG|5|V8|F|18|84.02|Chloroflexi|Dehalococcoidia|Dehalococcoidales|Dehalococcoidaceae|Dehalococcoides|sp.|
CGTGAGATGTTGGGTTAAGTCCATCAACGAGCGCAACCCTTGTCGTCAGTTGTATTTTTCTGGCGAGACTGCCCCGGTAACGGGGAGGAAGGAGGGGATGATGTCAGGTCAGTATTGGTCTTACGTCCTGGGCTAGAAACGTCCTACAATGGCCGGTACAATGGGCAGCCAACCCGCGAGGGGGAGCAAATCCCATCAAAGCCGGTCCCAGTTCGGATTGCAGGCTGAAACTCGCCTGCA
>MG|5|V8|F|10|83.2|Chloroflexi|Dehalococcoidia|Dehalococcoidales|Dehalococcoidaceae|Dehalococcoides|sp.|
CGTGAGATGTTTGGTTAAGTCCATCAACGAGCGCAACCCTTATCGCCAGTTGTATTTTTCTGGCGAGACTGCCCCGGCAACGGGGAGGAAGGAGGGGATGATGTCAGGTCAGTATTGGTCTTACGTCCTGGGCTAGAAACGTCCTACAATGGCCGGTACAATGGGCAGCCAACCCGCGAGGGGGAGCAAATCCCATCAAAGCCGGTCCCAGTTCGGATTGCAGGCTGAAACTCGCCTGCA
>MG|5|V8|F|13|82.38|Chloroflexi|Dehalococcoidia|Dehalococcoidales|Dehalococcoidaceae|Dehalococcoides|sp.|
CGTGAGATGTTTGGTTAAGTCCATCAACGAGCGCAACCCTTGCAACCAGTTGTATTTTTCTGGCGAGACTGCCCCGGCAACGGGGAGGAAGGAGGGGATGATGTCAGGTCAGTATTGGTCTTACGTCCTGGGCTAGAAACGTCCTACAATGGCCGGTACAATGGGCAGCCAACCCGCGAGGGGGAGCAAATCCCATCAAAACCGGTCCCAGTTCGGATTGCAGGCTGAAACTCGCCTGCA
>MG|5|V8|R|49|83.61|Chloroflexi|Dehalococcoidia|Dehalococcoidales|Dehalococcoidaceae|Dehalococcoides|sp.|
TGCAGGCGAGTTTCAGCCTGCAATCCGAACTGGGACCGGCTTTGATGGGATTTGCTCCCCCTCGCGGGTTGGCTGCCCATTGTACCGGCCATTGTAGGACGTTTCTAGCCCAGGACGTAAGACCAATACTGACCTGACATCATCCCCTCCTTCCTCCCCGTTACCGGGGCAGTCTCGCCAGAAAAATACAACTGACGACAAGGGTTGCGCTCGTTGATGGACTTAACCAAACATCTCACG
>MG|5|V8|R|151|82.79|Chloroflexi|Dehalococcoidia|Dehalococcoidales|Dehalococcoidaceae|Dehalococcoides|sp.|
TGCAGGCGAGTTTCAGCCTGCAATCCGAACTGGGACCGGTTTTGATGGGATTTGCTCCCCCTCGCGGGTTGGCTGCCCATTGTACCGGCCATTGTAGGACGTTTCTAGCCCAGGACGTAAGACCAATACTGACCTGACATCATCCCCTCCTTCCTCCCCGTTGCCGGGGCAGTCTCGCCAGAAAAATACAACTGGCGATAAGGGTTGCGCTCGTTGATGGACTTAACCAAACATCTCACG
>MG|5|V8|R|15|83.27|Chloroflexi|Dehalococcoidia|Dehalococcoidales|Dehalococcoidaceae|Dehalococcoides|sp.|
TGCAGGCGAGTTTCAGCCTGCAATCCGAACTGGGACCGGCTTTGATGGGATTTGCTCCCCCTCGCGGGTTGGCTGCCCATTGTACCGGCCATTGTAGGACGTTTCTAGCCCAGGACGTAAGACCAATACTGACCTGACATCATCCCCTCCTTCCTCCCCGTTACCGGGGCAGTCTCGCCAGAAAAAATACAACTGACGACAAGGGTTGCGCTCGTTGATGGACTTAACCAAACATCTCACG
>MG|5|V8|R|13|82.79|Chloroflexi|Dehalococcoidia|Dehalococcoidales|Dehalococcoidaceae|Dehalococcoides|sp.|
TGCAGGCGAGTTTCAGCCTGCAATCCGAACTGGGACCGGTTTTGATGGGATTTGCTCCCCCTCGCGGGTTGGCTGCCCATTGTACCGGCCATTGTAGGACGTTTCTAGCCCAGGACGTAAGACCAATACTGACCTGACATCATCCCCTCCTTCCTCCCCGTTGCCGGGGCAGTCTCGCCAGAAAAATACAACTGACGACAAGGGTTGCGCTCGTTGATGGACTTAACCAAACATCTCACG
>MG|5|V8|F|15|83.61|Chloroflexi|Dehalococcoidia|Dehalococcoidales|Dehalococcoidaceae|Dehalococcoides|sp.|
CGTGAGATGTTTGGTTAAGTCCATCAACGAGCGCAACCCTTATCGCCAGTTGTATTTTTCTGGCGAGACTGCCCCGGTAACGGGGAGGAAGGAGGGGATGATGTCAGGTCAGTATTGGTCTTACGTCCTGGGCTAGAAACGTCCTACAATGGCCGGTACAATGGGCAGCCAACCCGCGAGGGGGAGCAAATCCCATCAAAGCCGGTCCCAGTTCGGATTGCAGGCTGAAACTCGCCTGCA
>MG|5|V8|R|32|82.45|Chloroflexi|Dehalococcoidia|Dehalococcoidales|Dehalococcoidaceae|Dehalococcoides|sp.|
TGCAGGCGAGTTTCAGCCTGCAATCCGAACTGGGACCGGTTTTGATGGGATTTGCTCCCCCTCGCGGGTTGGCTGCCCATTGTACCGGCCATTGTAGGACGTTTCTAGCCCAGGACGTAAGACCAATACTGACCTGACATCATCCCCTCCTTCCTCCCCGTTGCCGGGGCAGTCTCGCCAGAAAAAATACAACTGGCGATAAGGGTTGCGCTCGTTGATGGACTTAACCAAACATCTCACG
>MG|5|V8|R|15|83.2|Chloroflexi|Dehalococcoidia|Dehalococcoidales|Dehalococcoidaceae|Dehalococcoides|sp.|
TGCAGGCGAGTTTCAGCCTGCAATCCGAACTGGGACCGGTTTTGATGGGATTTGCTCCCCCTCGCGGGTTGGCTGCCCATTGTACCGGCCATTGTAGGACGTTTCTAGCCCAGGACGTAAGACCAATACTGACCTGACATCATCCCCTCCTTCCTCCCCGTTGCCGGGGCAGTCTCGCCAGAAAAATACAACTGGCGATAAGGGTTGCGCTCGTTGATGGACTTAACCCAACATCTCACG
>MG|5|V8|F|13|82.79|Chloroflexi|Dehalococcoidia|Dehalococcoidales|Dehalococcoidaceae|Dehalococcoides|sp.|
CGTGAGATGTTTGGTTAAGTCCATCAACGAGCGCAACCCTTATCGCCAGTTGTATTTTTCTGGCGAGACTGCCCCGGCAACGGGGAGGAAGGAGGGGATGATGTCAGGTCAGTATTGGTCTTACGTCCTGGGCTAGAAACGTCCTACAATGGCCGGTACAATGGGCAGCCAACCCGCGAGGGGAGCAAATCCCATCAAAACCGGTCCCAGTTCGGATTGCAGGCTGAAACTCGCCTGCA
>MG|5|V8|F|396|82.79|Chloroflexi|Dehalococcoidia|Dehalococcoidales|Dehalococcoidaceae|Dehalococcoides|sp.|
CGTGAGATGTTTGGTTAAGTCCATCAACGAGCGCAACCCTTATCGCCAGTTGTATTTTTCTGGCGAGACTGCCCCGGCAACGGGGAGGAAGGAGGGGATGATGTCAGGTCAGTATTGGTCTTACGTCCTGGGCTAGAAACGTCCTACAATGGCCGGTACAATGGGCAGCCAACCCGCGAGGGGGAGCAAATCCCATCAAAACCGGTCCCAGTTCGGATTGCAGGCTGAAACTCGCCTGCA
>MG|5|V8|F|129|83.61|Chloroflexi|Dehalococcoidia|Dehalococcoidales|Dehalococcoidaceae|Dehalococcoides|sp.|
CGTGAGATGTTTGGTTAAGTCCATCAACGAGCGCAACCCTTGTCGTCAGTTGTATTTTTCTGGCGAGACTGCCCCGGTAACGGGGAGGAAGGAGGGGATGATGTCAGGTCAGTATTGGTCTTACGTCCTGGGCTAGAAACGTCCTACAATGGCCGGTACAATGGGCAGCCAACCCGCGAGGGGGAGCAAATCCCATCAAAGCCGGTCCCAGTTCGGATTGCAGGCTGAAACTCGCCTGCA
>MG|5|V8|F|29|79.08|Chloroflexi|Dehalococcoidia|Dehalococcoidales|Dehalococcoidaceae|Dehalococcoides|sp.|
CGTGAGATGTTGGGTTAAGTCCCGCAACGAGCGCAACCCTTGCAACCAGTTGGATTTTTCTGGTAGGACTGCCCCGGTAACGGGGAGGAAGGAGGGGATGATGTCAGGTCAGTATTTCCCTTACGCCTTGGGCTAGAATCGCGCTACAATGGCCGGTACAATGCGAAGCAAAACAGTGATGCGAAGCAAATCGCACCAAAGCCGGTCCCAGTTCGGATAGAAGGCTGAAACTCGCCTTCT
>MG|5|V8|R|12|79.08|Chloroflexi|Dehalococcoidia|Dehalococcoidales|Dehalococcoidaceae|Dehalococcoides|sp.|
AGAAGGCGAGTTTCAGCCTTCTATCCGAACTGGGACCGGCTTTGGTGCGATTTGCTTCGCATCACTGTTTTGCTTCGCATTGTACCGGCCATTGTAGCGCGATTCTAGCCCAAGGCGTAAGGGAAATACTGACCTGACATCATCCCCTCCTTCCTCCCCGTTACCGGGGCAGTCCTACCAGAAAAATCCAACTGGTTGCAAGGGTTGCGCTCGTTGCGGGACTTAACCCAACATCTCACG
>MG|5|V8|F|29|83.27|Chloroflexi|Dehalococcoidia|Dehalococcoidales|Dehalococcoidaceae|Dehalococcoides|sp.|
CGTGAGATGTTTGGTTAAGTCCATCAACGAGCGCAACCCTTGTCGTCAGTTGTATTTTTTCTGGCGAGACTGCCCCGGTAACGGGGAGGAAGGAGGGGATGATGTCAGGTCAGTATTGGTCTTACGTCCTGGGCTAGAAACGTCCTACAATGGCCGGTACAATGGGCAGCCAACCCGCGAGGGGGAGCAAATCCCATCAAAGCCGGTCCCAGTTCGGATTGCAGGCTGAAACTCGCCTGCA
>MG|5|V8|F|13|82.45|Chloroflexi|Dehalococcoidia|Dehalococcoidales|Dehalococcoidaceae|Dehalococcoides|sp.|
CGTGAGATGTTTGGTTAAGTCCATCAACGAGCGCAACCCTTATCGCCAGTTGTATTTTTCTGGCGAGACTGCCCCGGCAACGGGGAGGAAGGAGGGGATGATGTCAGGTCAGTATTGGTCTTACGTCCTGGGCTAGAAACGTCCTACAATGGCCGGTACAATGGGCAGCCAACCCGCGAGGGGGAGCAAATCCCATCAAAAACCGGTCCCAGTTCGGATTGCAGGCTGAAACTCGCCTGCA
>MG|5|V8|F|16|82.38|Chloroflexi|Dehalococcoidia|Dehalococcoidales|Dehalococcoidaceae|Dehalococcoides|sp.|
CGTGAGATGTTTGGTTAAGTCCATCAACGAGCGCAACCCTTGCAACCAGTTGGATTTTTCTGGCGAGACTGCCCCGGCAACGGGGAGGAAGGAGGGGATGATGTCAGGTCAGTATTGGTCTTACGTCCTGGGCTAGAAACGTCCTACAATGGCCGGTACAATGGGCAGCCAACCCGCGAGGGGGAGCAAATCCCATCAAAACCGGTCCCAGTTCGGATTGCAGGCTGAAACTCGCCTGCA
>MG|5|V8|F|10|82.57|Chloroflexi|Dehalococcoidia|Dehalococcoidales|Dehalococcoidaceae|Dehalococcoides|sp.|
CGTGAGATGTTTGGTTAAGTCCATCAACGAGCGCAACCCTTATCGCCAGTTGTATTTTTCTGGCGAGACTGCCCCGGCAACGGGGAGGAAGGAGGGGATGATGTCAGGTCAGTATTGGTCTTACGTCCTGGGCTAGAAACGTCCTACAATGGCCGGTACAATGGGCAGCCAACCCGCGAGGGGGAGCAAATCCCATCAAAACCGGTCCCAGTTCGGATTGCAGGCTGAAACTCGCCTACA
>MG|5|V8|R|12|80.08|Chloroflexi|Dehalococcoidia|unclassified Dehalococcoidia|unclassified Dehalococcoidia|Dehalogenimonas|lykanthroporepellens|
TGCAGGCGAGTTTCAGCCTGCAATCCGAACTGGGACCGGTTTTGATGGGATTTGCTCCCCCTCGCGGGTTGGCTGCCCATTGTGCCGGCCATTGTAGGACGTTTCTAGCCCAGGACGTAAGACCAATACTGACCTGACATCATCCCCTCCTTCCTCCCCGTTACCGGGGCAGTCTCGCCAGAAAAAATACAACTGACGACAAGGGTTGCGCTCGTTGATGGACTTAACCAAACATCTCACG
>MG|5|V8|F|20|81.22|Chloroflexi|Dehalococcoidia|unclassified Dehalococcoidia|unclassified Dehalococcoidia|Dehalogenimonas|lykanthroporepellens|
CGTGAGATGTTTGGTTAAGTCCATCAACGAGCGCAACCCTTATCGCCAGTTGTATTTTTCTGGCGAGACTGCCCCGGTAACGGGGAGGAAGGAGGGGATGATGTCAGGTCAGTATTGGTCTTACGTCCTGGGCTAGAAACGTCCTACAATGGCCGGCACAATGGGCAGCCAACCCGCGAGGGGGAGCAAATCCCATCAAAACCGGTCCCAGTTCGGATTGCAGGCTGAAACTCGCCTGCA
>MG|5|V8|R|66|80.41|Chloroflexi|Dehalococcoidia|unclassified Dehalococcoidia|unclassified Dehalococcoidia|Dehalogenimonas|lykanthroporepellens|
TGCAGGCGAGTTTCAGCCTGCAATCCGAACTGGGACCGGTTTTGATGGGATTTGCTCCCCCTCGCGGGTTGGCTGCCCATTGTGCCGGCCATTGTAGGACGTTTCTAGCCCAGGACGTAAGACCAATACTGACCTGACATCATCCCCTCCTTCCTCCCCGTTACCGGGGCAGTCTCGCCAGAAAAATACAACTGACGACAAGGGTTGCGCTCGTTGATGGACTTAACCAAACATCTCACG
>MG|5|V8|F|199|80.41|Chloroflexi|Dehalococcoidia|unclassified Dehalococcoidia|unclassified Dehalococcoidia|Dehalogenimonas|lykanthroporepellens|
CGTGAGATGTTTGGTTAAGTCCATCAACGAGCGCAACCCTTGTCGTCAGTTGTATTTTTCTGGCGAGACTGCCCCGGTAACGGGGAGGAAGGAGGGGATGATGTCAGGTCAGTATTGGTCTTACGTCCTGGGCTAGAAACGTCCTACAATGGCCGGCACAATGGGCAGCCAACCCGCGAGGGGGAGCAAATCCCATCAAAACCGGTCCCAGTTCGGATTGCAGGCTGAAACTCGCCTGCA
>MG|5|V8|F|11|80.08|Chloroflexi|Dehalococcoidia|unclassified Dehalococcoidia|unclassified Dehalococcoidia|Dehalogenimonas|lykanthroporepellens|
CGTGAGATGTTTGGTTAAGTCCATCAACGAGCGCAACCCTTGTCGTCAGTTGTATTTTTCTGGCGAGACTGCCCCGGTAACGGGGAGGAAGGAGGGGATGATGTCAGGTCAGTATTGGTCTTACGTCCTGGGCTAGAAACGTCCTACAATGGCCGGCACAATGGGCAGCCAACCCGCGAGGGGGAGCAAATCCCATCAAAAACCGGTCCCAGTTCGGATTGCAGGCTGAAACTCGCCTGCA
>MG|5|V8|F|52|80.08|Chloroflexi|Dehalococcoidia|unclassified Dehalococcoidia|unclassified Dehalococcoidia|Dehalogenimonas|lykanthroporepellens|
CGTGAGATGTTTGGTTAAGTCCATCAACGAGCGCAACCCTTGTCGTCAGTTGTATTTTTTCTGGCGAGACTGCCCCGGTAACGGGGAGGAAGGAGGGGATGATGTCAGGTCAGTATTGGTCTTACGTCCTGGGCTAGAAACGTCCTACAATGGCCGGCACAATGGGCAGCCAACCCGCGAGGGGGAGCAAATCCCATCAAAACCGGTCCCAGTTCGGATTGCAGGCTGAAACTCGCCTGCA
>MG|5|V8|F|21|84.71|Chloroflexi|Ktedonobacteria|Ktedonobacterales|Thermosporotrichaceae|Thermosporothrix|hazakensis|
CGTGAGATGTTGGGTTAAGTCCCGCAACGAGCGCAACCCTTATCGCCAGTTGTATTTTTCTGGCGAGACTGCCCCGGCAACGGGGAGGAAGGAGGGGATGATGTCAGGTCAGTATTGGTCTTACGTCCTGGGCTAGAAACGTCCTACAATGGCCGGTACAATGGGCAGCCAACCCGCGAGGGGGAGCAAATCCCATCAAAACCGGTCCCAGTTCGGATTGCAGGCTGAAACTCGCCTGCA
>MG|5|V8|F|17|89.64|Firmicutes|Bacilli|Bacillales|Bacillaceae|Lysinibacillus|massiliensis|
CGTGAGATGTTGGGTTAAGTCCCGCAACGAGCGCAACCCTCGTGTTTAGTTGCCAACATTTAGTTTGGAACCCTGAGCAGACTGCCGGTGATAAGCCGGAGGAAGGTGAGGATGACGTCAAGTCATCATGCCCCTTATGCCCTGGGCGACACACGTGCTACAATGGACGGGACAAAGGATCGCGATCCCGCGAGGGTGAGCTAACTCCAAAAACCCGTCCTCAGTTCGGATTGTAGGCTGCAACTCGCCTGCA
>MG|5|V8|F|19|90.62|Firmicutes|Bacilli|Bacillales|Bacillaceae|Bacillus|sp.|
CGTGAGATGTTGGGTTAAGTCCCGCAACGAGCGCAACCCCTGTCGTTAGTTGCCAGCATTCAGTTGGGGACTCTAACGAGACTGCCAGTGACAAACTGGAGGAAGGTGGGGATGACGTCAAATCATCATGCCCCTTATGACCTGGGCTACACACGTACTACAATGGTGATCAAACAGAGGGAAGCAACACAGCGATGTGAAGCAGAACCCGAAAAATCATCTCAGTTCAGATTGCAGGCTGCAACTCGCCTGCA
>MG|5|V8|F|11|90.62|Firmicutes|Bacilli|Bacillales|Bacillaceae|Virgibacillus|sp.|
CGTGAGATGTTGGGTTAAGTCCCGCAACGAGCGCAACCCTTGTTGTCAGTTGCCAGCATTAAGTTGGGCACTCTGGCGAGACTGCCGGTGACAAACCGGAGGAAGGTGGGGACGACGTCAAATCATCATGCCCCTTATGACCTGGGCTACACACGTACTACAATGGTGATCAAACAGAGGGAAGCAACACAGCGATGTGAAGCAGAACCCGAAAAATCATCTCAGTTCAGATTGCAGGCTGCAACTCGCCTGCA
>MG|5|V8|R|13|90.62|Firmicutes|Bacilli|Bacillales|Bacillaceae|Bacillus|sp.|
TGCAGGCGAGTTGCAGCCTGCAATCTGAACTGAGATGATTTTTCGGGTTCTGCTTCACATCGCTGTGTTGCTTCCCTCTGTTTGATCACCATTGTAGTACGTGTGTAGCCCAGGTCATAAGGGGCATGATGATTTGACGTCATCCCCACCTTCCTCCAGTTTGTCACTGGCAGTCTCGTTAGAGTCCCCAACTGAATGCTGGCAACTAACGACAGGGGTTGCGCTCGTTGCGGGACTTAACCCAACATCTCACG
>MG|5|V8|F|22|94.09|Firmicutes|Bacilli|Bacillales|Bacillaceae|Bacillus|sp.|
CGTGAGATGTTGGGTTAAGTCCCGCAACGAGCGCAACCCTTGTCTTTAGTTGCCAGCATTATGGATGGGCACTCTAAAGAGACTGCCGGTGACAAACCGGAGGAAGGTGGGGATGACGTCAAATCATCATGCCCCTTATGTCTTGGGCTACACACGTGCTACAATGGTCGGTACAAAGGGCAGCGAGACCGCGAGGTGGAGCGAATCCCAAAAAGCCGATCCCAGTTCGGATTGCAGGCTGCAACCCGCCTGCA
>MG|5|V8|F|37|88.84|Firmicutes|Bacilli|Bacillales|Bacillaceae|Lysinibacillus|massiliensis|
CGTAAGGTGTTGGGTTAAGTCCCGCAACGAGCGCAACCCTCGTGTTTAGTTGCCAACATTTAGTTTGGAACCCTGAGCAGACTGCCGGTGATAAGCCGGAGGAAGGTGAGGATGACGTCAAGTCATCATGCCCCTTATGCCCTGGGCGACACACGTGCTACAATGGACGGGACAAAGGATCGCGATCCCGCGAGGGTGAGCTAACTCCAAAAACCCGTCCTCAGTTCGGATTGTAGGCTGCAACTCGCCTGCA
>MG|5|V8|F|18|90.23|Firmicutes|Bacilli|Bacillales|Bacillaceae|Virgibacillus|sp.|
CGTGAGATGTTGGGTTAAGTCCCGCAACGAGCGCAACCCTTGTTGTCAGTTGCCAGCATTAAGTTGGGCACTCTGGCGAGACTGCCGGTGACAAACCGGAGGAAGGTGGGGACGACGTCAAGTCATCATGCCCCTTATGACCTGGGCTACACACGTACTACAATGGTGATCAAACAGAGGGAAGCAACACAGCGATGTGAAGCAGAACCCGAAAAATCATCTCAGTTCAGATTGCAGGCTGCAACTCGCCTGCA
>MG|5|V8|F|36|93.68|Firmicutes|Bacilli|Bacillales|Bacillaceae|Bacillus|mannanilyticus|
CGTGAGATGTTGGGTTAAGTCCCGCAACGAGCGCAACCCCTACTTTTAGTTGCCATCATTAAGTTGGGCACTCTAAAGGAACTGCCGGTGACAAACCGGAGGAAGGTGGGGATGACGTCAAATCATCATGCCCTTTATGTCCTGGGCTACACACGTGCTACAATGGTCGGTACAGAGGGCAGCGAAACCGCGAGGTGGAGCGAATCCCATAAAGCCGGTCTCAGTTCGGATTGCAGTCTGCAACTCGACTGCA
>MG|5|V8|R|17|92.58|Firmicutes|Bacilli|Bacillales|Paenibacillaceae|Paenibacillus|sp.|
TGCAGGCGAGTTGCAGCCTGCAATCCGAACTGAGACCTGCTTTCTGAGATTTGCTCCGGTTCGCACCCTCGCTTCTCTTTGTACAGGCCATTGTAGCACGTGTGTAGCCCAGGTCATAAAGGGCATGATGATTTGACGTCATCCCCACCTTCCTCCGGTTTGTCACCGGCAGTCTCACTAGAGTGCCCATCCTTACATGCTGGCAACTAGCAACAAGGGTTGCGCTCGTTGCGGGACTTAACCCAACATCTCACG
>MG|5|V8|F|12|91.41|Firmicutes|Bacilli|Bacillales|Paenibacillaceae|Paenibacillus|sp.|
CGTGAGATGTTGGGTTAAGTCCCGCAACGAGCGCAACCCCTATTGTCAGTTGCCATCATTAAGTTGGGCACTCTGGCGAGACTGCCGGTGACAAATCGGAGGAAGGTGGGGACGACGTCAAATCATCATGCCCCTTATGACCAGGGCTACACACGTACTACAATGGCCGGTAACAAAGTGCAGCGAATCCGCGAGGAGGAGCGAATCACAAAACCCGGTCTCAGTTCAGATTGCAGGCTGCAACTCGCCTGCA
>MG|5|V8|F|30|92.58|Firmicutes|Bacilli|Bacillales|Paenibacillaceae|Paenibacillus|sp.|
CGTGAGATGTTGGGTTAAGTCCCGCAACGAGCGCAACCCTTGTTGCTAGTTGCCAGCATGTAAGGATGGGCACTCTAGTGAGACTGCCGGTGACAAACCGGAGGAAGGTGGGGATGACGTCAAATCATCATGCCCTTTATGACCTGGGCTACACACGTGCTACAATGGCCTGTACAAAGAGAAGCGAGGGTGCGAACCGGAGCAAATCTCAGAAAGCAGGTCTCAGTTCGGATTGCAGGCTGCAACTCGCCTGCA
>MG|5|V8|F|27|88.4|Firmicutes|Bacilli|Bacillales|Staphylococcaceae|Macrococcus|caseolyticus|
CGTGAGATGTTGGGTTAAGTCCCGCAACGAGCGCAACCCTTATCTTTAATTGCTAACATTCAGTTGAGAACCTTAAAGAGACTGCCGGTGACAAACCGGAGGAAGGTGGGGATGACGTCAAATCATCATGCCCCTTACGTCTAGGGCTACAGGCGTGCTACAATGGCTGGTATAATAAGAAGCAATACCGCGAGGTGGAGCAAATCTCAAAAGCCAGTCCCAGTCCGGATTGGAGTCTGCAACTCGACTCCA
>MG|5|V8|F|57|88.1|Firmicutes|Bacilli|Bacillales|Staphylococcaceae|Macrococcus|caseolyticus|
CGTGAGATGTTGGGTTAAGTCCCGCAACGAGCGCAACCCTTATCTTTAATTGCTAACATTCAGTTGAGAACCTTAAAGAGACTGCCGGTGACAAACCGGAGGAAGGTGGGGATGACGTCAAATCATCATGCCCCTTACGTCTAGGGCTACAGGCGTGCTACAATGGCTGGTATAATAAGACGCAATACCGCGAGGTGGAGCAAATCTCCAAAGCCAGTCCCAGTCCGGATTGGAGTCTGCAACTCGACTCCA
>MG|5|V8|F|16|87.7|Firmicutes|Bacilli|Bacillales|Staphylococcaceae|Macrococcus|caseolyticus|
CGTGAGATGTTGGGTTAAGTCCCGCAACGAGCGCAACCCTTATCTTTAATTGCTAACATTCGGTTGAGAACCTTAAAGAGACTGCCGGTGACAAACCGGAGGAAGGTGGGGATGACGTCAAATCATCATGCCCCTTACGTCTAGGGCTACAGGCGTGCTACAATGGCTGGTATAATAAGACGCAATACCGCGAGGTGGAGCAAATCTCCAAAGCCAGTCCCAGTCCGGATTGGAGTCTGCAACTCGACTCCA
>MG|5|V8|F|13|87.7|Firmicutes|Bacilli|Bacillales|Staphylococcaceae|Macrococcus|caseolyticus|
CGTGAGATGTTGGGTTAAGTCCCGCAACGAGCGCAACCCTTATCTTTAATTGCTAACATTAAGTTGAGAACCTTAAAGAGACTGCCGGTGACAAACCGGAGGAAGGTGGGGATGATGTCAAATCATCATGCCCCTTACGTCTAGGGCTACAGGCGTGCTACAATGGCTGGTATAATAAGACGCAATACCGCGAGGTGGAGCAAATCTCCAAAGCCAGTCCCAGTCCGGATTGGAGTCTGCAACTCGACTCCA
>MG|5|V8|F|10|85.99|Firmicutes|Bacilli|Lactobacillales|Carnobacteriaceae|Granulicatella|balaenopterae|
CGTGAGATGTTGGGTTAAGTCCCGCAACGAGCGCAACCCACGTTGTTAGTTGCATATTGAGGCGAGCTTCAATAGTGCTCTCTAGCGAGACTGCCGGTGATAAACCGGAGGAAGGTGTGGACGACGTCAAATCATCATGCCCCTTATGCTCTGGGCTACACACGTGTTACAATGGGTGGAACAGCGAGCAGCGAACCTGCGAGGGTAAGCAAATCTCTAAAAACCATCCTCAGTTCGGATTGCACTCTGCAACTCGAGTGCA
>MG|5|V8|R|11|90.35|Firmicutes|Bacilli|Lactobacillales|Enterococcaceae|Catellicoccus|marimammalium|
TGTAGGCGAGTTGCAGCCTACAATCCGAACTGAGAACGGCTTTAAGAGATTTGCTTGCCCTCGCGAGTTTGCTGCTCGTTGTACCGGCCATTGTAACACGTGTGTAGCCCAGGACATAAGGGGCATGATGATTTGACGTCGTCCTCACCTTCCTCCGGTTTATCACCGGCAGTCTCGCTAGAGAGATACATATCAGTATACCGATATGACCAACTAACGACGAGGGTTGCGCTCGTTGCGGGACTTAACCCAACATCTCACG
>MG|5|V8|F|15|94.47|Firmicutes|Bacilli|Lactobacillales|Enterococcaceae|Vagococcus|sp.|
CGTGAGATGTTGGGTTAAGTCCCGCAACGAGCGCAACCCCTATTGTTAGTTGCTACGCAAGAGCACTCTAGCGAGACTGCCGTTGACAAAACGGAGGAAGGTGGGGACGACGTCAAATCATCATGCCCCTTATGACCTGGGCTACACACGTGCTACAATGGACGGTACAACGAGTCGCAAGACCGCGAGGTTTAGCTAATCTCTTAAAGCCGTTCTCAGTTCGGATTGTAGGCTGCAACTCGCCTACA
>MG|5|V8|F|12|98.81|Firmicutes|Bacilli|Lactobacillales|Enterococcaceae|Enterococcus / Vagococcus|sp.|
CGTGAGATGTTGGGTTAAGTCCCGCAACGAGCGCAACCCTTATTGTTAGTTGCCATCATTCAGTTGGGCACTCTAGCGAGACTGCCGGTAATAAACCGGAGGAAGGTGGGGATGACGTCAAATCATCATGCCCCTTATGACCTGGGCTACACACGTGCTACAATGGACGGTACAACGAGTCGCGAGACCGCGAGGTTTAGCTAATCTCTTAAAGCCGTTCTCAGTTCGGATTGTAGGCTGCAACTCGCCTACA
>MG|5|V8|F|27|94.86|Firmicutes|Bacilli|Lactobacillales|Enterococcaceae|Vagococcus|sp.|
CGTGAGATGTTGGGTTAAGTCCCGCAACGAGCGCAACCCTTATTGTTAGTTGCTACGCAAGAGCACTCTAGCGAGACTGCCGTTGACAAAACGGAGGAAGGTGGGGACGACGTCAAATCATCATGCCCCTTATGACCTGGGCTACACACGTGCTACAATGGACGGTACAACGAGTCGCAAGACCGCGAGGTTTAGCTAATCTCTTAAAGCCGTTCTCAGTTCGGATTGTAGGCTGCAACTCGCCTACA
>MG|5|V8|F|21|90.94|Firmicutes|Bacilli|Lactobacillales|Enterococcaceae|Pilibacter|termitis|
CGTGAGATGTTGGGTTAAGTCCCGCAACGAGCGCAACCCCTATCTTCTGTTACCATCATTCAGTTGGGGACTCAGGAGAGACTGCCGGTGACAAACCGGAGGAAGGTGGGGATGACGTCAAATCATCATGCCCCTTATGACTTGGGCTACACACGTACTACAATGGTGACTACAACGAGCTGCAAGTGAGTGATCACAAGCTAATCTCTGAAAAGTCATCTCAGTTCGGATTGTAGGCTGCAACTCGCCTACA
>MG|5|V8|R|12|94.86|Firmicutes|Bacilli|Lactobacillales|Enterococcaceae|Vagococcus|sp.|
TGTAGGCGAGTTGCAGCCTACAATCCGAACTGAGAACGGCTTTAAGAGATTAGCTAAACCTCGCGGTCTTGCGACTCGTTGTACCGTCCATTGTAGCACGTGTGTAGCCCAGGTCATAAGGGGCATGATGATTTGACGTCGTCCCCACCTTCCTCCGTTTTGTCAACGGCAGTCTCGCTAGAGTGCTCTTGCGTAGCAACTAACAATAAGGGTTGCGCTCGTTGCGGGACTTAACCCAACATCTCACG
>MG|5|V8|R|15|87.11|Firmicutes|Bacilli|Lactobacillales|Lactobacillaceae|Lactobacillus|equigenerosi|
TGCACTCGAGTTGCAGAGTGCAATCCGAACTGAGACCGGGTTTAAGAGATTTGCTTGCCCTCGCGAGTTTGCTGCTCGTTGTACCGGCCATTGTAACACGTGTGTAGCCCAGGACATAAGGGCATGATGATTTGACGTCGTCCTCACCTTCCTCCGGTTTATCACCGGCAGTCTCGCTAGAGAGATACATATCAGTATACCGATATGACCAACTAACGACGAGGGTTGCGCTCGTTGCGGGACTTAACCCAACATCTCACG
>MG|5|V8|R|11|94.88|Firmicutes|Bacilli|Lactobacillales|Lactobacillaceae|Lactobacillus|salivarius|
TGTAGGCGAGTTGCAGCCTACAATCCGAACTGAGAACGGCTTTAAGAGATTAGCTAAACCTCGCGGTCTTGCGACTCGTTGTACCGTCCATTGTAGCACGTGTGTAGCCCAGGTCATAAGGGGCATGATGACTTGACGTCGTCCCCACCTTCCTCCGGTTTGTCAACGGCAGTCTCGCTAGAGTGCTCTTGCGTAGCAACTAACAATAAGGGTTGCGCTCGTTGCGGGACTTAACCCAACATCTCACG
>MG|5|V8|F|41|94.49|Firmicutes|Bacilli|Lactobacillales|Lactobacillaceae|Lactobacillus|salivarius|
CGTGAGATGTTGGGTTAAGTCCCGCAACGAGCGCAACCCTTATTGTTAGTTGCTACGCAAGAGCACTCTAGCGAGACTGCCGTTGACAAAACGGAGGAAGGTGGGGACGACGTCAAGTCATCATGCCCCTTATGACCTGGGCTACACACGTGCTACAATGGACGGTACAACGAGTCGCAAGACCGCGAGGTTTAGCTAATCTCTTAAAGCCGTTCTCAGTTCGGATTGTAGGCTGCAACTCGCCTACA
>MG|5|V8|F|12|94.49|Firmicutes|Bacilli|Lactobacillales|Lactobacillaceae|Lactobacillus|salivarius|
CGTGAGATGTTGGGTTAAGTCCCGCAACGAGCGCAACCCTTATTGTTAGTTGCTACGCAAGAGCACTCTAGCGAGACTGCCGTTGACAAAACGGAGGAAGGTGGGGACGACGTCAAGTCATCATGCCCCTTATGACCTGGGCTACACACGTGCTACAATGGACGGTACAACGAGTCGCGAGACCGCGAGGTTTAGCTAATCTCTTAAAGCCGTTCTCAGTTCGGATTGTAGGCTGCAACTCGCCTACA
>MG|5|V8|F|11|87.11|Firmicutes|Bacilli|Lactobacillales|Lactobacillaceae|Lactobacillus|equigenerosi|
CGTGAGATGTTGGGTTAAGTCCCGCAACGAGCGCAACCCTCGTCGTTAGTTGGTCATATCGGTATACTGATATGTATCTCTCTAGCGAGACTGCCGGTGATAAACCGGAGGAAGGTGAGGACGACGTCAAATCATCATGCCCCTTATGTCCTGGGCTACACACGTGTTACAATGGCCGGTACAACGAGCAGCAAACTCGCGAGGGCAAGCAAATCTCTTAACCCGGTCTCAGTTCGGATTGCACTCTGCAACTCGAGTGCA
>MG|5|V8|F|53|87.79|Firmicutes|Bacilli|Lactobacillales|Lactobacillaceae|Lactobacillus|oris|
CGTGAGATGTTGGGTTAAGTCCCGCAACGAGCGCAACCCTCGTTATTAGTTGCATACGTCGGTATACTGGCGTAGTGCTCTCTAGTAAGACTGCCGGTGATAAACCGGAGGAAGGTGGGGACGACGTCAAGTCATCATGCCCCTTATGTCTTGGGCTACACACGTGTTACAATGGCCGGTACAACGAGCAGCCAACTCGCGAGAGTGAGCAAATCTCTTAAAACCGGTCTCAGTTCGGATTGCACTCTGCAACTCGAGTGCA
>MG|5|V8|R|148|87.5|Firmicutes|Bacilli|Lactobacillales|Lactobacillaceae|Lactobacillus|equigenerosi|
TGCACTCGAGTTGCAGAGTGCAATCCGAACTGAGACCGGGTTTAAGAGATTTGCTTGCCCTCGCGAGTTTGCTGCTCGTTGTACCGGCCATTGTAACACGTGTGTAGCCCAGGACATAAGGGGCATGATGATTTGACGTCGTCCTCACCTTCCTCCGGTTTATCACCGGCAGTCTCGCTAGAGAGATACATATCAGTATACCGATATGACCAACTAACGACGAGGGTTGCGCTCGTTGCGGGACTTAACCCAACATCTCACG
>MG|5|V8|R|10|85.5|Firmicutes|Bacilli|Lactobacillales|Lactobacillaceae|Lactobacillus|ruminis|
TGCAGTCGAGTTGCAGACTGCAATCCGAACTGAGACCGGCTTTTAGAGATTTGCTCACTCTCGCAAGTTGGCTGCTCGTTGTACCGGCCATTGTAACACGTGTGTAGCCCAGAGCATAAGGGGCATGATGATTTGACGTCGTCCTCACCTTCCTCCGGTTTATCACCGGCAGTCTCGCCAGAGAGGTTATTATCAGTATACCAACAATACCAACTGACGACGAGGGTTGCGCTCGTTGCGGGACTTAACCCAACATCTCACG
>MG|5|V8|R|35|87.79|Firmicutes|Bacilli|Lactobacillales|Lactobacillaceae|Lactobacillus|oris|
TGCACTCGAGTTGCAGAGTGCAATCCGAACTGAGACCGGTTTTAAGAGATTTGCTCACTCTCGCGAGTTGGCTGCTCGTTGTACCGGCCATTGTAACACGTGTGTAGCCCAAGACATAAGGGGCATGATGACTTGACGTCGTCCCCACCTTCCTCCGGTTTATCACCGGCAGTCTTACTAGAGAGCACTACGCCAGTATACCGACGTATGCAACTAATAACGAGGGTTGCGCTCGTTGCGGGACTTAACCCAACATCTCACG
>MG|5|V8|R|14|87.4|Firmicutes|Bacilli|Lactobacillales|Lactobacillaceae|Lactobacillus|oris|
TGCACTCGAGTTGCAGAGTGCAATCCGAACTGAGACCGGTTTTAAGAGATTTGCTCACTCTCGCGAGTTGGCTGCTCGTTGTACCGGCCATTGTAACACGTGTGTAGCCCAAGACATAAGGGGCATGATGACTTGACGTCGTCCCCACCTTCCTCCGGTTTATCACCGGCAGTCTTATTAGAGAGCACTACGCCAGTATACCGACGTATGCAACTAATAACGAGGGTTGCGCTCGTTGCGGGACTTAACCCAACATCTCACG
>MG|5|V8|R|14|87.02|Firmicutes|Bacilli|Lactobacillales|Lactobacillaceae|Lactobacillus|oris|
TGCACTCGAGTTGCAGAGTGCAATCCGAACTGAGACCGGTTTTAAGAGATTTGCTCACTCTCGCGAGTTGGCTGCTCGTTGTACCGGCCATTGTAACACGTGTGTAGCCCAAGACATAAGGGGCATGATGACTTGACGTCGTCCCCACCTTCCTCCGGTTTATCACCGGCAGTCTAATTAGAGAGCACTACGCCAGTATACCGACGTATGCAACTAATTACGAGGGTTGCGCTCGTTGCGGGACTTAACCCAACATCTCACG
>MG|5|V8|F|19|95.67|Firmicutes|Bacilli|Lactobacillales|Lactobacillaceae|Lactobacillus|salivarius|
CGTGAGATGTTGGGTTAAGTCCCGCAACGAGCGCAACCCTTATTGTTAGTTGCTACGCAAGAGCACTCTGGCGAGACTGCCGGTGACAAACCGGAGGAAGGTGGGGACGACGTCAAGTCATCATGCCCCTTATGACCTGGGCTACACACGTGCTACAATGGACGGTACAACGAGTCGCAAGACCGCGAGGTTTAGCTAATCTCTTAAAGCCGTTCTCAGTTCGGATTGTAGGCTGCAACTCGCCTACA
>MG|5|V8|F|10|96.84|Firmicutes|Bacilli|Lactobacillales|Lactobacillaceae|Lactobacillus|salivarius|
CGTGAGATGTTGGGTTAAGTCCCGCAACGAGCGCAACCCCTGTCGTTAGTTGCCAGCATTCAGTTGGGGACTCTAACGAGACTGCCAGTGACAAACCGGAGGAAGGTGGGGACGACGTCAAGTCATCATGCCCCTTATGACCTGGGCTACACACGTGCTACAATGGACGGTACAACGAGTCGCAAGACCGCGAGGTTTAGCTAATCTCTTAAAGCCGTTCTCAGTTCGGATTGTAGGCTGCAACTCGCCTACA
>MG|5|V8|F|24|94.88|Firmicutes|Bacilli|Lactobacillales|Lactobacillaceae|Lactobacillus|salivarius|
CGTGAGATGTTGGGTTAAGTCCCGCAACGAGCGCAACCCTTATTGTTAGTTGCTACGCAAGAGCACTCTAGCGAGACTGCCGTTGACAAACCGGAGGAAGGTGGGGACGACGTCAAGTCATCATGCCCCTTATGACCTGGGCTACACACGTGCTACAATGGACGGTACAACGAGTCGCAAGACCGCGAGGTTTAGCTAATCTCTTAAAGCCGTTCTCAGTTCGGATTGTAGGCTGCAACTCGCCTACA
>MG|5|V8|F|50|86.05|Firmicutes|Bacilli|Lactobacillales|Lactobacillaceae|Lactobacillus|shenzhenensis|
CGTGAGATGTTGGGTTAAGTCCCGCAACGAGCGCAACCCTCGTCGTTAGTTGGTGGTATAGGTACACTTATACCGATCTCTCTAGCGAGACTGCCGGTGACAAACCGGAGGAAGGTGGGGACGACGTCAAATCATCATGCCCCTTATGCTCTGGGCTACACACGTGTTACAATGGGTGGAACAGCGAGCAGCGAACCTGCGAGGGCAAGCAAATCTCTAAAAACCATCCTCAGTTCGGATTGCACTCTGCAACTCGAGTGCA
>MG|5|V8|R|20|94.49|Firmicutes|Bacilli|Lactobacillales|Lactobacillaceae|Lactobacillus|salivarius|
TGTAGGCGAGTTGCAGCCTACAATCCGAACTGAGAACGGCTTTAAGAGATTAGCTAAACCTCGCGGTCTTGCGACTCGTTGTACCGTCCATTGTAGCACGTGTGTAGCCCAGGTCATAAGGGGCATGATGACTTGACGTCGTCCCCACCTTCCTCCGTTTTGTCAACGGCAGTCTCGCTAGAGTGCTCTTGCGTAGCAACTAACAATAAGGGTTGCGCTCGTTGCGGGACTTAACCCAACATCTCACG
>MG|5|V8|F|16|95.28|Firmicutes|Bacilli|Lactobacillales|Lactobacillaceae|Lactobacillus|salivarius|
CGTGAGATGTTGGGTTAAGTCCCGCAACGAGCGCAACCCCTATTGTTAGTTGCTACGCAAGAGCACTCTGGCGAGACTGCCGGTGACAAACCGGAGGAAGGTGGGGACGACGTCAAGTCATCATGCCCCTTATGACCTGGGCTACACACGTGCTACAATGGACGGTACAACGAGTCGCAAGACCGCGAGGTTTAGCTAATCTCTTAAAGCCGTTCTCAGTTCGGATTGTAGGCTGCAACTCGCCTACA
>MG|5|V8|F|11|86.77|Firmicutes|Bacilli|Lactobacillales|Lactobacillaceae|Lactobacillus|equigenerosi|
CGTGAGATGTTGGGTTAAGTCCCGCAACGAGCGCAACCCTCGTCGTTAGTTGGATGTATCGGTATACTGGTGCATTCCTCTCTAGCGAGACTGCCGGTGATAAACCGGAGGAAGGTGGGGACGACGTCAAATCATCATGCCCCTTATGCTCTGGGCTACACACGTGTTACAATGGTCGGTACAACGAGCAGCCAACTCGCGAGAGTGAGCAAATCTCTTAAAACCGGTCTCAGTTCGGATTGCACTCTGCAACTCGAGTGCA
>MG|5|V8|R|20|86.69|Firmicutes|Bacilli|Lactobacillales|Lactobacillaceae|Lactobacillus|oris|
TGCACTCGAGTTGCAGAGTGCAATCCGAACTGAGACCGGTTTTAAGAGATTTGCTCACTCTCGCGAGTTGGCGGCTCGTTGTACCGGCCATTGTAACACGTGTGTAGCCCAGAGCATAAGGGGCATGATGATTTGACGTCGTCCCCACCTTCCTCCGGTTTATCACCGGCAGTCTCGCTAGAGAGGAATGCACCAGTATACCGATACATCCAACTAACGACGAGGGTTGCGCTCGTTGCGGGACTTAACCCAACATCTCACG
>MG|5|V8|F|15|94.49|Firmicutes|Bacilli|Lactobacillales|Lactobacillaceae|Lactobacillus|salivarius|
CGTGAGATGTTGGGTTAAGTCCCGCAACGAGCGCAACCCCTATTGTTAGTTGCTACGCAAGAGCACTCTAGCGAGACTGCCGTTGACAAACCGGAGGAAGGTGGGGACGACGTCAAGTCATCATGCCCCTTATGACCTGGGCTACACACGTGCTACAATGGACGGTACAACGAGTCGCAAGACCGCGAGGTTTAGCTAATCTCTTAAAGCCGTTCTCAGTTCGGATTGTAGGCTGCAACTCGCCTACA
>MG|5|V8|R|11|88.17|Firmicutes|Bacilli|Lactobacillales|Lactobacillaceae|Lactobacillus|oris|
TGCACTCGAGTTGCAGAGTGCAATCCGAACTGAGACCGGCTTTAAGAGATTTGCTCACTCTCGCGAGTTGGCTGCTCGTTGTACCGGCCATTGTAACACGTGTGTAGCCCAAGACATAAGGGGCATGATGACTTGACGTCGTCCCCACCTTCCTCCGGTTTATCACCGGCAGTCTTACTAGAGAGCACTACGCCAGTATACCGACGTATGCAACTAATAACGAGGGTTGCGCTCGTTGCGGGACTTAACCCAACATCTCACG
>MG|5|V8|R|11|83.94|Firmicutes|Bacilli|Lactobacillales|Lactobacillaceae|Lactobacillus|camelliae|
TGGAGTCGAATTGCAGACTCCAATCCGGACTGGGACCGGCTTTAAGAGATTAGCTTCGCATCACTACGTTGCAACTCGTTGTACCGGCCATTGTAGCACGCCTGTAGCCCTAGATGTAAGGGGCATGATGATTTGACCTCATCCCCACCTTCCTCCAGCTTACACTGGCAGTATCGCTAGAGTGCTCAACTGAATGTTAGCAACTAACGATGAGGGTTGCGCTCGTTGTTGGACTTAACCAAACATCTCACG
>MG|5|V8|F|11|90.32|Firmicutes|Bacilli|Lactobacillales|Lactobacillaceae|Lactobacillus|equigenerosi|
CGTGAGATGTTGGGTTAAGTCCCGCAACGAGCGCAACCCTTATTGTTAGTTGCTACGCAAGAGCACTCTAGCGAGACTGCCGGTGATAAACCGGAGGAAGGTGAGGACGACGTCAAATCATCATGCCCCTTATGTCCTGGGCTACACACGTGTTACAATGGCCGGTACAACGAGCAGCAAACTCGCGAGGGCAAGCAAATCTCTTAAACCCGGTCTCAGTTCGGATTGCACTCTGCAACTCGAGTGCA
>MG|5|V8|F|11|94.49|Firmicutes|Bacilli|Lactobacillales|Lactobacillaceae|Lactobacillus|salivarius|
CGTGAGATGTTGGGTTAAGTCCCGCAACGAGCGCAACCCCTATTGTTAGTTGCTACGCAAGAGCACTCTAGCGAGACTGCCGTTGACAAACCGGAGGAAGGTGGGGACGACGTCAAGTCATCATGCCCCTTATGACCTGGGCTACACACGTGCTACAATGGACGGTACAACGAGTCGCGAGACCGCGAGGTTTAGCTAATCTCTTAAAGCCGTTCTCAGTTCGGATTGTAGGCTGCAACTCGCCTACA
>MG|5|V8|R|11|95.67|Firmicutes|Bacilli|Lactobacillales|Lactobacillaceae|Lactobacillus|salivarius|
TGTAGGCGAGTTGCAGCCTACAATCCGAACTGAGAACGGCTTTAAGAGATTAGCTAAACCTCGCGGTCTTGCGACTCGTTGTACCGTCCATTGTAGCACGTGTGTAGCCCAGGTCATAAGGGGCATGATGACTTGACGTCGTCCCCACCTTCCTCCGGTTTGTCACCGGCAGTCTCGCCAGAGTGCTCTTGCGTAGCAACTAACAATAAGGGTTGCGCTCGTTGCGGGACTTAACCCAACATCTCACG
>MG|5|V8|F|19|87.4|Firmicutes|Bacilli|Lactobacillales|Lactobacillaceae|Lactobacillus|oris|
CGTGAGATGTTGGGTTAAGTCCCGCAACGAGCGCAACCCTCGTCGTTAGTTGCATATATCGGTATACTGATATAGTGCTCTCTAGCGAGACTGCCGGTGATAAACCGGAGGAAGGTGGGGACGACGTCAAATCATCATGCCCCTTATGCTCTGGGCTACACACGTGTTACAATGGCCGGTACAACGAGCAGCCAACTCGCGAGAGTGAGCAAATCTCTTAAAACCGGTCTCAGTTCGGATTGCACTCTGCAACTCGAGTGCA
>MG|5|V8|F|47|86.69|Firmicutes|Bacilli|Lactobacillales|Lactobacillaceae|Lactobacillus|oris|
CGTGAGATGTTGGGTTAAGTCCCGCAACGAGCGCAACCCTCGTCGTTAGTTGGATGTATCGGTATACTGGTGCATTCCTCTCTAGCGAGACTGCCGGTGATAAACCGGAGGAAGGTGGGGACGACGTCAAATCATCATGCCCCTTATGCTCTGGGCTACACACGTGTTACAATGGCCGGTACAACGAGCCGCCAACTCGCGAGAGTGAGCAAATCTCTTAAAACCGGTCTCAGTTCGGATTGCACTCTGCAACTCGAGTGCA
>MG|5|V8|F|24|85.88|Firmicutes|Bacilli|Lactobacillales|Lactobacillaceae|Lactobacillus|oris|
CGTGAGATGTTGGGTTAAGTCCCGCAACGAGCGCAACCCTCGTCGTTAGTTGGTTATATTGGTATACTGATATAGACCTCTCTAACGAGACTGCCGGTGATAAACCGGAGGAAGGTGGGGACGACGTCAAATCATCATGCCCCTTATGCTCTGGGCTACACACGTGTTACAATGGCCGGTACAACGAGCAGCCAACTTGCGAGAGTGAGCAAATCTCTAAAAGCCGGTCTCAGTTCGGATTGCACTCTGCAACTCGAGTGCA
>MG|5|V8|F|24|85.5|Firmicutes|Bacilli|Lactobacillales|Lactobacillaceae|Lactobacillus|ruminis|
CGTGAGATGTTGGGTTAAGTCCCGCAACGAGCGCAACCCTCGTCGTCAGTTGGTATTGTTGGTATACTGATAATAACCTCTCTGGCGAGACTGCCGGTGATAAACCGGAGGAAGGTGAGGACGACGTCAAATCATCATGCCCCTTATGCTCTGGGCTACACACGTGTTACAATGGCCGGTACAACGAGCAGCCAACTTGCGAGAGTGAGCAAATCTCTAAAAGCCGGTCTCAGTTCGGATTGCAGTCTGCAACTCGACTGCA
>MG|5|V8|F|10|85.23|Firmicutes|Bacilli|Lactobacillales|Lactobacillaceae|Lactobacillus|sp.|
CGTGAGATGTTGGGTTAAGTCCCGCAACGAGCGCAACCCTCGTCGTTAGTTGGTATTGTTGGTACACTGACAAATATCTCTCTAGCGAGACTGCCGGTGATAAACCGGAGGAAGGTGGGGACGACGTCAAATCATCATGCCCCTTATGCTCTGGGCTACACACGTGTTACAATGGGTAGGACAGCGAGCAGCGAACCTGCGAGGGCAAGCAAATCTCTAAAACCTATCCTCAGTTCGGATTGCACTCTGCAACTCGAGTGCA
>MG|5|V8|R|131|87.02|Firmicutes|Bacilli|Lactobacillales|Lactobacillaceae|Lactobacillus|oris|
TGCACTCGAGTTGCAGAGTGCAATCCGAACTGAGACCGGTTTTAAGAGATTTGCTCACTCTCGCGAGTTGGCGGCTCGTTGTACCGGCCATTGTAACACGTGTGTAGCCCAGAGCATAAGGGGCATGATGATTTGACGTCGTCCCCACCTTCCTCCGGTTTATCACCGGCAGTCTCGCTAGAGAGCACTATATCAGTATACCGATATATGCAACTAACGACGAGGGTTGCGCTCGTTGCGGGACTTAACCCAACATCTCACG
>MG|5|V8|R|12|98.81|Firmicutes|Bacilli|Lactobacillales|Lactobacillaceae|Bacillus / Lactobacillus|aviarius|
TGCAGGCGAGTTGCAGCCTGCAATCCGAACTGAGAACGACTTTAAGAGATTAGCTTAACCTCGCGGTTTTGCGACTCGTTGTATCGTCCATTGTAGCACGTGTGTAGCCCAGGTCATAAGGGGCATGATGACTTGACGTCATCCCCACCTTCCTCCGGTTTGTCACCGGCAGTCTCGCCAGAGTGCTCAACTAAATGATGGCAACTGACAACAAGGGTTGCGCTCGTTGCGGGACTTAACCCAACATCTCACG
>MG|5|V8|R|16|86.05|Firmicutes|Bacilli|Lactobacillales|Lactobacillaceae|Lactobacillus|shenzhenensis|
TGCACTCGAGTTGCAGAGTGCAATCCGAACTGAGGATGGTTTTTAGAGATTTGCTTGCCCTCGCAGGTTCGCTGCTCGCTGTTCCACCCATTGTAACACGTGTGTAGCCCAGAGCATAAGGGGCATGATGATTTGACGTCGTCCCCACCTTCCTCCGGTTTGTCACCGGCAGTCTCGCTAGAGAGATCGGTATAAGTGTACCTATACCACCAACTAACGACGAGGGTTGCGCTCGTTGCGGGACTTAACCCAACATCTCACG
>MG|5|V8|F|10|98.42|Firmicutes|Bacilli|Lactobacillales|Lactobacillaceae|Lactobacillus / Vagococcus|salivarius|
CGTGAGATGTTGGGTTAAGTCCCGCAACGAGCGCAACCCTTATTGTTAGTTGCCATCATTCAGTTGGGCACTCTGGCGAGACTGCCGGTGACAAACCGGAGGAAGGTGGGGACGACGTCAAGTCATCATGCCCCTTATGACCTGGGCTACACACGTGCTACAATGGACGGTACAACGAGTCGCAAGACCGCGAGGTTTAGCTAATCTCTTAAAGCCGTTCTCAGTTCGGATTGTAGGCTGCAACTCGCCTACA
>MG|5|V8|F|24|87.11|Firmicutes|Bacilli|Lactobacillales|Lactobacillaceae|Lactobacillus|equigenerosi|
CGTGAGATGTTGGGTTAAGTCCCGCAACGAGCGCAACCCTCGTCGTTAGTTGGTCATATCGGTATACTGATATGTATCTCTCTAGCGAGACTGCCGGTGATAAACCGGAGGAAGGTGAGGACGACGTCAAATCATCATGCCCTTATGTCCTGGGCTACACACGTGTTACAATGGCCGGTACAACGAGCAGCAAACTCGCGAGGGCAAGCAAATCTCTTAAACCCGGTCTCAGTTCGGATTGCACTCTGCAACTCGAGTGCA
>MG|5|V8|F|19|85.71|Firmicutes|Bacilli|Lactobacillales|Lactobacillaceae|Lactobacillus|shenzhenensis|
CGTGAGATGTTGGGTTAAGTCCCGCAACGAGCGCAACCCTCGTCGTTAGTTGGTGGTATAGGTACACTTATACCGATCTCTCTAGCGAGACTGCCGGTGACAAACCGGAGGAAGGTGGGGACGACGTCAAATCATCATGCCCCTTATGCTCTGGGCTACACACGTGTTACAATGGGTGGAACAGCGAGCAGCGAACCTGCGAGGGCAAGCAAATCTCTAAAAACCATCCTCAAGTTCGGATTGCACTCTGCAACTCGAGTGCA
>MG|5|V8|F|270|87.5|Firmicutes|Bacilli|Lactobacillales|Lactobacillaceae|Lactobacillus|equigenerosi|
CGTGAGATGTTGGGTTAAGTCCCGCAACGAGCGCAACCCTCGTCGTTAGTTGGTCATATCGGTATACTGATATGTATCTCTCTAGCGAGACTGCCGGTGATAAACCGGAGGAAGGTGAGGACGACGTCAAATCATCATGCCCCTTATGTCCTGGGCTACACACGTGTTACAATGGCCGGTACAACGAGCAGCAAACTCGCGAGGGCAAGCAAATCTCTTAAACCCGGTCTCAGTTCGGATTGCACTCTGCAACTCGAGTGCA
>MG|5|V8|F|26|94.09|Firmicutes|Bacilli|Lactobacillales|Lactobacillaceae|Lactobacillus|salivarius|
CGTGAGATGTTGGGTTAAGTCCCGCAACGAGCGCAACCCCTATTGTTAGTTGCTACGCAAGAGCACTCTAGCGAGACTGCCGTTGACAAAACGGAGGAAGGTGGGGACGACGTCAAGTCATCATGCCCCTTATGACCTGGGCTACACACGTGCTACAATGGACGGTACAACGAGTCGCAAGACCGCGAGGTTTAGCTAATCTCTTAAAGCCGTTCTCAGTTCGGATTGTAGGCTGCAACTCGCCTACA
>MG|5|V8|F|19|85.23|Firmicutes|Bacilli|Lactobacillales|Lactobacillaceae|Lactobacillus|sp.|
CGTGAGATGTTGGGTTAAGTCCCGCAACGAGCGCAACCCACGTTGTTAGTTGCGTGTATCGGTAAACTGGTACATAGCTCTCTAACAAGACTGCCGGTGATAAACCGGAGGAAGGTGTGGACGACGTCAAATCATCATGCCCCTTATGCTCTGGGCTACACACGTGTTACAATGGCTGGAACAACGAGCAGCGAACTTGCGAGAGTAAGCAAATCTCTAAAAACCAGTCTCAGTTCGGATTGCACTCTGCAACTCGAGTGCA
>MG|5|V8|F|27|83.94|Firmicutes|Bacilli|Lactobacillales|Lactobacillaceae|Lactobacillus|camelliae|
CGTGAGATGTTTGGTTAAGTCCAACAACGAGCGCAACCCTCATCGTTAGTTGCTAACATTCAGTTGAGCACTCTAGCGATACTGCCAGTGTAAGCTGGAGGAAGGTGGGGATGAGGTCAAATCATCATGCCCCTTACATCTAGGGCTACAGGCGTGCTACAATGGCCGGTACAACGAGTTGCAACGTAGTGATGCGAAGCTAATCTCTTAAAGCCGGTCCCAGTCCGGATTGGAGTCTGCAATTCGACTCCA
>MG|5|V8|F|29|87.4|Firmicutes|Bacilli|Lactobacillales|Lactobacillaceae|Lactobacillus|oris|
CGTGAGATGTTGGGTTAAGTCCCGCAACGAGCGCAACCCTCGTTATTAGTTGCATACGTCGGTATACTGGCGTAGTGCTCTCTAATAAGACTGCCGGTGATAAACCGGAGGAAGGTGGGGACGACGTCAAGTCATCATGCCCCTTATGTCTTGGGCTACACACGTGTTACAATGGCCGGTACAACGAGCAGCCAACTCGCGAGAGTGAGCAAATCTCTTAAAACCGGTCTCAGTTCGGATTGCACTCTGCAACTCGAGTGCA
>MG|5|V8|F|31|98.81|Firmicutes|Bacilli|Lactobacillales|Lactobacillaceae|Bacillus / Lactobacillus|aviarius|
CGTGAGATGTTGGGTTAAGTCCCGCAACGAGCGCAACCCTTGTTGTCAGTTGCCATCATTTAGTTGAGCACTCTGGCGAGACTGCCGGTGACAAACCGGAGGAAGGTGGGGATGACGTCAAGTCATCATGCCCCTTATGACCTGGGCTACACACGTGCTACAATGGACGATACAACGAGTCGCAAAACCGCGAGGTTAAGCTAATCTCTTAAAGTCGTTCTCAGTTCGGATTGCAGGCTGCAACTCGCCTGCA
>MG|5|V8|F|17|86.72|Firmicutes|Bacilli|Lactobacillales|Lactobacillaceae|Lactobacillus|equigenerosi|
CGTGAGATGTTGGGTTAAGTCCCGCAACGAGCGCAACCCTCGTCGTTAGTTGGTCATAGCGGTATACTTCTATGTACCTCTCTAGCGAGACTGCCGGTGATAAACCGGAGGAAGGTGAGGACGACGTCAAATCATCATGCCCCTTACGTTCTGGGCTACACACGTGTTACAATGGCCGGTACAACGAGCAGCAAACTCGCGAGGGCAAGCAAATCTCTTAAACCCGGTCTCAGTTCGGATTGCACTCTGCAACTCGAGTGCA
>MG|5|V8|R|12|87.4|Firmicutes|Bacilli|Lactobacillales|Lactobacillaceae|Lactobacillus|oris|
TGCACTCGAGTTGCAGAGTGCAATCCGAACTGAGACCGGTTTTAAGAGATTTGCTCACTCTCGCGAGTTGGCTGCTCGTTGTACCGGCCATTGTAACACGTGTGTAGCCCAGAGCATAAGGGGCATGATGATTTGACGTCGTCCCCACCTTCCTCCGGTTTATCACCGGCAGTCTCGCTAGAGAGCACTATATCAGTATACCGATATATGCAACTAACGACGAGGGTTGCGCTCGTTGCGGGACTTAACCCAACATCTCACG
>MG|5|V8|F|249|87.02|Firmicutes|Bacilli|Lactobacillales|Lactobacillaceae|Lactobacillus|oris|
CGTGAGATGTTGGGTTAAGTCCCGCAACGAGCGCAACCCTCGTCGTTAGTTGCATATATCGGTATACTGATATAGTGCTCTCTAGCGAGACTGCCGGTGATAAACCGGAGGAAGGTGGGGACGACGTCAAATCATCATGCCCCTTATGCTCTGGGCTACACACGTGTTACAATGGCCGGTACAACGAGCCGCCAACTCGCGAGAGTGAGCAAATCTCTTAAAACCGGTCTCAGTTCGGATTGCACTCTGCAACTCGAGTGCA
>MG|5|V8|R|19|87.79|Firmicutes|Bacilli|Lactobacillales|Lactobacillaceae|Lactobacillus|oris|
TGCACTCGAGTTGCAGAGTGCAATCCGAACTGAGACCGGCTTTAAGAGATTTGCTCACTCTCGCGAGTTGGCTGCTCGTTGTACCGGCCATTGTAACACGTGTGTAGCCCAGAGCATAAGGGGCATGATGATTTGACGTCGTCCCCACCTTCCTCCGGTTTATCACCGGCAGTCTTGCTAGAGAGCACTATATCAGTATACCAATATATGCAACTAACAACGAGGGTTGCGCTCGTTGCGGGACTTAACCCAACATCTCACG
>MG|5|V8|R|29|87.4|Firmicutes|Bacilli|Lactobacillales|Lactobacillaceae|Lactobacillus|oris|
TGCACTCGAGTTGCAGAGTGCAATCCGAACTGAGACCGGCTTTAAGAGATTTGCTCACTTTCGCAAGTTGGCTGCTCGTTGTACCGGCCATTGTAACACGTGTGTAGCCCAAGACATAAGGGGCATGATGACTTGACGTCGTCCCCACCTTCCTCCGGTTTATCACCGGCAGTCTTACTAGAGAGCACTACGTCAGTGTACCGACGTATGCAACTAATAACGAGGGTTGCGCTCGTTGCGGGACTTAACCCAACATCTCACG
>MG|5|V8|F|10|95.28|Firmicutes|Bacilli|Lactobacillales|Lactobacillaceae|Lactobacillus|salivarius|
CGTGAGATGTTGGGTTAAGTCCCGCAACGAGCGCAACCCTTATTGTTAGTTGCTACGCAAGAGCACTCTAGCGAGACTGCCGGTGACAAACCGGAGGAAGGTGGGGACGACGTCAAGTCATCATGCCCCTTATGACCTGGGCTACACACGTGCTACAATGGACGGTACAACGAGTCGCAAGACCGCGAGGTTTAGCTAATCTCTTAAAGCCGTTCTCAGTTCGGATTGTAGGCTGCAACTCGCCTACA
>MG|5|V8|F|28|88.17|Firmicutes|Bacilli|Lactobacillales|Lactobacillaceae|Lactobacillus|oris|
CGTGAGATGTTGGGTTAAGTCCCGCAACGAGCGCAACCCTCGTTATTAGTTGCATACGTCGGTATACTGGCGTAGTGCTCTCTAGTAAGACTGCCGGTGATAAACCGGAGGAAGGTGGGGACGACGTCAAGTCATCATGCCCCTTATGTCTTGGGCTACACACGTGTTACAATGGCCGGTACAACGAGCAGCCAACTCGCGAGAGTGAGCAAATCTCTTAAAGCCGGTCTCAGTTCGGATTGCACTCTGCAACTCGAGTGCA
>MG|5|V8|F|25|87.02|Firmicutes|Bacilli|Lactobacillales|Lactobacillaceae|Lactobacillus|oris|
CGTGAGATGTTGGGTTAAGTCCCGCAACGAGCGCAACCCTCGTAATTAGTTGCATACGTCGGTATACTGGCGTAGTGCTCTCTAATTAGACTGCCGGTGATAAACCGGAGGAAGGTGGGGACGACGTCAAGTCATCATGCCCCTTATGTCTTGGGCTACACACGTGTTACAATGGCCGGTACAACGAGCAGCCAACTCGCGAGAGTGAGCAAATCTCTTAAAACCGGTCTCAGTTCGGATTGCACTCTGCAACTCGAGTGCA
>MG|5|V8|F|33|87.79|Firmicutes|Bacilli|Lactobacillales|Lactobacillaceae|Lactobacillus|oris|
CGTGAGATGTTGGGTTAAGTCCCGCAACGAGCGCAACCCTCGTTGTTAGTTGCATATATTGGTATACTGATATAGTGCTCTCTAGCAAGACTGCCGGTGATAAACCGGAGGAAGGTGGGGACGACGTCAAATCATCATGCCCCTTATGCTCTGGGCTACACACGTGTTACAATGGCCGGTACAACGAGCAGCCAACTCGCGAGAGTGAGCAAATCTCTTAAAGCCGGTCTCAGTTCGGATTGCACTCTGCAACTCGAGTGCA
>MG|5|V8|F|84|87.4|Firmicutes|Bacilli|Lactobacillales|Lactobacillaceae|Lactobacillus|oris|
CGTGAGATGTTGGGTTAAGTCCCGCAACGAGCGCAACCCTCGTTATTAGTTGCATACGTCGGTACACTGACGTAGTGCTCTCTAGTAAGACTGCCGGTGATAAACCGGAGGAAGGTGGGGACGACGTCAAGTCATCATGCCCCTTATGTCTTGGGCTACACACGTGTTACAATGGCCGGTACAACGAGCAGCCAACTTGCGAAAGTGAGCAAATCTCTTAAAGCCGGTCTCAGTTCGGATTGCACTCTGCAACTCGAGTGCA
>MG|5|V8|F|10|84.74|Firmicutes|Bacilli|Lactobacillales|Lactobacillaceae|Lactobacillus|camelliae|
CGTGAGATGTTTGGTTAAGTCCAACAACGAGCGCAACCCTCATCGTTAGTTGCTAACATTCAGTTGAGCACTCTAGCGATACTGCCAGTGTAAGCTGGAGGAAGGTGGGGATGAGGTCAAATCATCATGCCCCTTACATCTAGGGCTACAGGCGTGCTACAATGGCCGGTACAACGAGTTGCAACACGGCGACGTGAAGCTAATCTCTTAAAGCCGGTCCCAGTCCGGATTGGAGTCTGCAATTCGACTCCA
>MG|5|V8|F|12|85.82|Firmicutes|Bacilli|Lactobacillales|Leuconostocaceae|Weissella|fabaria|
CGTGAGATGTTGGGTTAAGTCCCGCAACGAGCGCAACCCTCGTTATTAGTTGCATGCGTCGGTATACTGGCGTAGTGCTCTCTAATAAGACTGCCGGTGATAAACCGGAGGAAGGTGGGGACGACGTCAAGTCATCATGCCCCTTATGATCTGGGCTACACACGTGTTACAATGGCTAGGACAACGAGCAGCCAACTTGCGAGAGTGAGCAAATCTCTTAAACCTAGTCTCAGTTCGGATCGTAGTCTGCAACTCGACTACG
>MG|5|V8|F|11|96.44|Firmicutes|Bacilli|Lactobacillales|Streptococcaceae|Streptococcus|alactolyticus|
CGTGAGATGTTGGGTTAAGTCCCGCAACGAGCGCAACCCTTATTGTTAGTTGCTACGCAAGAGCACTCTAGCGAGACTGCCGGTAATAAACCGGAGGAAGGTGGGGATGACGTCAAATCATCATGCCCCTTATGACCTGGGCTACACACGTGCTACAATGGTTGGTACAACGAGTCGCAAGTCGGTGACGGCAAGCAAATCTCTTAAAGCCAATCTCAGTTCGGATTGTAGGCTGCAACTCGCCTACA
>MG|5|V8|F|27|94.47|Firmicutes|Bacilli|Lactobacillales|Streptococcaceae|Streptococcus|alactolyticus|
CGTGAGATGTTGGGTTAAGTCCCGCAACGAGCGCAACCCTTATTGTTAGTTGCTACGCAAGAGCACTCTAGCGAGACTGCCGTTGACAAAACGGAGGAAGGTGGGGACGACGTCAAATCATCATGCCCCTTATGACCTGGGCTACACACGTGCTACAATGGTTGGTACAACGAGTCGCAAGTCGGTGACGGCAAGCAAATCTCTTAAAGCCAATCTCAGTTCGGATTGTAGGCTGCAACTCGCCTACA
>MG|5|V8|F|16|87.16|Firmicutes|Bacilli|Lactobacillales|Streptococcaceae|Lactococcus|garvieae|
CGTGAGATGTTGGGTTAAGTCCCACAACGAGCGCAACCCTCGTTGTTAGTTGCATATATCGGTATACTGATATAGTGCTCTCTAGCAAGACTGCCGGTGATAAACCGGAGGAAGGTGGGGACGACGTCAAATCATCATGCCCCTTATGTCTTGGGCTACACACGTGTTACAATGGCTGGTACAACGAGCCGCCAACTCGCGAGAGTGAGCAAATCTCTTAAAACCAGTCTCAGTTCGGATTGCACTCTGCAACTCGAGTGCA
>MG|5|V8|F|10|96.05|Firmicutes|Bacilli|Lactobacillales|Streptococcaceae|Streptococcus|gallolyticus|
CGTGAGATGTTGGGTTAAGTCCCGCAACGAGCGCAACCCCTATCTTCTGTTACCATCATTCAGTTGGGGACTCAGGAGAGACTGCCGGTGACAAACCGGAGGAAGGTGGGGATGACGTCAAATCATCATGCCCCTTATGACCTGGGCTACACACGTGCTACAATGGTTGGTACAACGAGTCGCAAGTCGGTGACGGCAAGCAAATCTCTTAAAGCCAATCTCAGTTCGGATTGTAGGCTGCAACTCGCCTACA
>MG|5|V8|R|14|94.07|Firmicutes|Bacilli|Lactobacillales|Streptococcaceae|Streptococcus|alactolyticus|
TGTAGGCGAGTTGCAGCCTACAATCCGAACTGAGATTGGCTTTAAGAGATTTGCTTGCCGTCACCGACTTGCGACTCGTTGTACCAACCATTGTAGCACGTGTGTAGCCCAGGTCATAAGGGGCATGATGATTTGACGTCATCCCCACCTTCCTCCGTTTTATCAACGGCAGTCTCATTAGAGTGCTCTTGCGTAGCAACTAATGATAAGGGTTGCGCTCGTTGCGGGACTTAACCCAACATCTCACG
>MG|5|V8|R|14|96.84|Firmicutes|Bacilli|Lactobacillales|Streptococcaceae|Streptococcus|luteciae|
TGTAGGCGAGTTGCAGCCTACAATCCGAACTGAGATTGGCTTTAAGAGATTTGCTTGCCGTCACCGACTTGCGACTCGTTGTACCAACCATTGTAGCACGTGTGTAGCCCAGGTCATAAGGGGCATGATGACTTGACGTCGTCCCCACCTTCCTCCGGTTTGTCACCGGCAGTCTCGCCAGAGTGCCCAACTTAATGCTGGCAACTGACAACAAGGGTTGCGCTCGTTGCGGGACTTAACCCAACATCTCACG
>MG|5|V8|F|14|94.86|Firmicutes|Bacilli|Lactobacillales|Streptococcaceae|Streptococcus|gallolyticus|
CGTGAGATGTTGGGTTAAGTCCCGCAACGAGCGCAACCCCTATTGTTAGTTGCTACGCAAGAGCACTCTAGCGAGACTGCCGTTGACAAAACGGAGGAAGGTGGGGACGACGTCAAATCATCATGCCCCTTATGACCTGGGCTACACACGTGCTACAATGGTTGGTACAACGAGTCGCAAGTCGGTGACGGCAAGCAAATCTCTTAAAGCCAATCTCAGTTCGGATTGTAGGCTGCAACTCGCCTACA
>MG|5|V8|F|53|96.06|Firmicutes|Bacilli|Lactobacillales|Streptococcaceae|Streptococcus|alactolyticus|
CGTGAGATGTTGGGTTAAGTCCCGCAACGAGCGCAACCCTTATTGTTAGTTGCCATCATTCAGTTGGGCACTCTAGCGAGACTGCCGGTAATAAACCGGAGGAAGGTGGGGATGACGTCAAATCATCATGCCCCTTATGACCTGGGCTACACACGTGCTACAATGGTTGGTACAAAGAGAAGCGAAGCGGTGACGTGGAGCAAACCTCATAAAGCCAATCTCAGTTCGGATTGTAGGCTGCAACTCGCCTACAG
>MG|5|V8|F|22|94.07|Firmicutes|Bacilli|Lactobacillales|Streptococcaceae|Streptococcus|alactolyticus|
CGTGAGATGTTGGGTTAAGTCCCGCAACGAGCGCAACCCTTATCATTAGTTGCTACGCAAGAGCACTCTAATGAGACTGCCGTTGATAAAACGGAGGAAGGTGGGGATGACGTCAAATCATCATGCCCCTTATGACCTGGGCTACACACGTGCTACAATGGTTGGTACAACGAGTCGCAAGTCGGTGACGGCAAGCAAATCTCTTAAAGCCAATCTCAGTTCGGATTGTAGGCTGCAACTCGCCTACA
>MG|5|V8|F|36|96.84|Firmicutes|Bacilli|Lactobacillales|Streptococcaceae|Streptococcus|gallolyticus|
CGTGAGATGTTGGGTTAAGTCCCGCAACGAGCGCAACCCCTGTCGTTAGTTGCCAGCATTCAGTTGGGGACTCTAACGAGACTGCCAGTGACAAACTGGAGGAAGGTGGGGATGACGTCAAATCATCATGCCCCTTATGACCTGGGCTACACACGTGCTACAATGGTTGGTACAACGAGTCGCAAGTCGGTGACGGCAAGCAAATCTCTTAAAGCCAATCTCAGTTCGGATTGTAGGCTGCAACTCGCCTACA
>MG|5|V8|R|11|94.47|Firmicutes|Bacilli|Lactobacillales|Streptococcaceae|Streptococcus|alactolyticus|
TGTAGGCGAGTTGCAGCCTACAATCCGAACTGAGATTGGCTTTAAGAGATTTGCTTGCCGTCACCGACTTGCGACTCGTTGTACCAACCATTGTAGCACGTGTGTAGCCCAGGTCATAAGGGGCATGATGATTTGACGTCGTCCCCACCTTCCTCCGTTTTGTCAACGGCAGTCTCGCTAGAGTGCTCTTGCGTAGCAACTAACAATAAGGGTTGCGCTCGTTGCGGGACTTAACCCAACATCTCACG
>MG|5|V8|R|17|96.84|Firmicutes|Bacilli|Lactobacillales|Streptococcaceae|Streptococcus|gallolyticus|
TGTAGGCGAGTTGCAGCCTACAATCCGAACTGAGATTGGCTTTAAGAGATTTGCTTGCCGTCACCGACTTGCGACTCGTTGTACCAACCATTGTAGCACGTGTGTAGCCCAGGTCATAAGGGGCATGATGATTTGACGTCATCCCCACCTTCCTCCAGTTTGTCACTGGCAGTCTCGTTAGAGTCCCCAACTGAATGCTGGCAACTAACGACAGGGGTTGCGCTCGTTGCGGGACTTAACCCAACATCTCACG
>MG|5|V8|F|23|96.84|Firmicutes|Bacilli|Lactobacillales|Streptococcaceae|Streptococcus|luteciae|
CGTGAGATGTTGGGTTAAGTCCCGCAACGAGCGCAACCCTTGTTGTCAGTTGCCAGCATTAAGTTGGGCACTCTGGCGAGACTGCCGGTGACAAACCGGAGGAAGGTGGGGACGACGTCAAGTCATCATGCCCCTTATGACCTGGGCTACACACGTGCTACAATGGTTGGTACAACGAGTCGCAAGTCGGTGACGGCAAGCAAATCTCTTAAAGCCAATCTCAGTTCGGATTGTAGGCTGCAACTCGCCTACA
>MG|5|V8|R|24|96.06|Firmicutes|Bacilli|Lactobacillales|Streptococcaceae|Streptococcus|alactolyticus|
TGTAGGCGAGTTGCAGCCTACAATCCGAACTGAGATTGGCTTTATGAGGTTTGCTCCACGTCACCGCTTCGCTTCTCTTTGTACCAACCATTGTAGCACGTGTGTAGCCCAGGTCATAAGGGGCATGATGATTTGACGTCATCCCCACCTTCCTCCGGTTTATTACCGGCAGTCTCGCTAGAGTGCCCAACTGAATGATGGCAACTAACAATAAGGGTTGCGCTCGTTGCGGGACTTAACCCAACATCTCACG
>MG|5|V8|R|36|87.84|Firmicutes|Clostridia|Clostridiales|Catabacteriaceae|Catabacter|hongkongensis|
TGTGGGCGGGTTGCAGCCCACAATCCGAACTGAGACTGCCTTTTTGAGATTCGCTTGCCCTTACGGGTTTGCAGCTCTTTGTAACAGCCATTGTAGCACGTGTGTAGCCCAAGACGTAAGGGGCATGATGATTTGACGTCATCCCCACCTTCCTCCGTGTTATCCACGGCAGTCTCACTAGAGTTCCTAACTTAATATTGGCAACTAGTAATAAGGGTTGCGCTCGTTATCGGACTTAACCGAACATCTCACG
>MG|5|V8|F|14|87.5|Firmicutes|Clostridia|Clostridiales|Catabacteriaceae|Catabacter|hongkongensis|
CGTGAGATGTTCGGTTAAGTCCGATAACGAGCGCAACCCTTATTACTAGTTGCCAATATTAAGTTAGGAACTCTAGTGAGACTGCCGTGGATAACACGGAGGAAGGTGGGGATGACGTCAAATCATCATGCCCCTTACGTCTTGGGCTACACACGTGCTACAATGGCTGTTACAAAGAGCTGCAAACCCGTAAGGGCAAGCGAATCTCAAAAAAGGCAGTCTCAGTTCGGATTGTGGGCTGCAACCCGCCCACA
>MG|5|V8|F|52|93.33|Firmicutes|Clostridia|Clostridiales|Catabacteriaceae|Catabacter|hongkongensis|
CGTGAGATGTTGGGTTAAGTCCCGCAACGAGCGCAACCCCTATTGATAGTTGCCAGCAGTAAGATGGGCACTCTATCGAGACTGCCGCGGACAACGCGGAGGAAGGTGGGGATGACGTCAAATCATCATGCCCCTTATGTCTTGGGCTACACACGTGCTACAATGGCCGGTACAAAGAGCAGCGAACTCGTAAGGGTAAGCGAATCTCAAAAAGCCGGTCTCAGTTCGGATTGTGGGCTGCAACCCGCCCACA
>MG|5|V8|F|81|92.94|Firmicutes|Clostridia|Clostridiales|Catabacteriaceae|Catabacter|hongkongensis|
CGTGAGATGTTGGGTTAAGTCCCGCAACGAGCGCAACCCCTATTGATAGTTGCCAGCAGTGAGATGGGCACTCTATCGAGACTGCCGCGGACAACGCGGAGGAAGGTGGGGATGACGTCAAATCATCATGCCCCTTATGTCTTGGGCTACACACGTGCTACAATGGCCGGTACAAAGAGCAGCGAACTCGTAAGGGTAAGCGAATCTCAAAAAGCCGGTCTCAGTTCGGATTGTGGGCTGCAACCCGCCCACA
>MG|5|V8|R|30|93.33|Firmicutes|Clostridia|Clostridiales|Catabacteriaceae|Catabacter|hongkongensis|
TGTGGGCGGGTTGCAGCCCACAATCCGAACTGAGACCGGCTTTTTGAGATTCGCTTACCCTTACGAGTTCGCTGCTCTTTGTACCGGCCATTGTAGCACGTGTGTAGCCCAAGACATAAGGGGCATGATGATTTGACGTCATCCCCACCTTCCTCCGCGTTGTCCGCGGCAGTCTCGATAGAGTGCCCATCTTACTGCTGGCAACTATCAATAGGGGTTGCGCTCGTTGCGGGACTTAACCCAACATCTCACG
>MG|5|V8|R|55|92.94|Firmicutes|Clostridia|Clostridiales|Catabacteriaceae|Catabacter|hongkongensis|
TGTGGGCGGGTTGCAGCCCACAATCCGAACTGAGACCGGCTTTTTGAGATTCGCTTACCCTTACGAGTTCGCTGCTCTTTGTACCGGCCATTGTAGCACGTGTGTAGCCCAAGACATAAGGGGCATGATGATTTGACGTCATCCCCACCTTCCTCCGCGTTGTCCGCGGCAGTCTCGATAGAGTGCCCATCTCACTGCTGGCAACTATCAATAGGGGTTGCGCTCGTTGCGGGACTTAACCCAACATCTCACG
>MG|5|V8|F|82|87.84|Firmicutes|Clostridia|Clostridiales|Catabacteriaceae|Catabacter|hongkongensis|
CGTGAGATGTTCGGTTAAGTCCGATAACGAGCGCAACCCTTATTACTAGTTGCCAATATTAAGTTAGGAACTCTAGTGAGACTGCCGTGGATAACACGGAGGAAGGTGGGGATGACGTCAAATCATCATGCCCCTTACGTCTTGGGCTACACACGTGCTACAATGGCTGTTACAAAGAGCTGCAAACCCGTAAGGGCAAGCGAATCTCAAAAAGGCAGTCTCAGTTCGGATTGTGGGCTGCAACCCGCCCACA
>MG|5|V8|F|24|91.37|Firmicutes|Clostridia|Clostridiales|Catabacteriaceae|Catabacter|hongkongensis|
CGTGAGATGTTGGGTTAAGTCCCGCAACGAGCGCAACCCTTATCGTTAGTTGCCAGCATTTCGGATGGGAACTCTAATGAGACTGCCGGGGATAACTCGGAGGAAGGTGGGGACGATGTCAAATCATCATGCCCTTTATGCCTTGGGCTACACACGTGCTACAATGGCCGGTACAAAGAGCGGCGAACTCGCAAGAGCAAGCGAATCTCAAAAAGCCGGTCTCAGTTCAGATTGTGGGCTGCAACCCGCCCACA
>MG|5|V8|F|11|92.55|Firmicutes|Clostridia|Clostridiales|Catabacteriaceae|Catabacter|hongkongensis|
CGTGAGATGTTGGGTTAAGTCCCGCAACGAGCGCAACCCTTGTTACTAGTTGCCAGCATTTCGGATGGGAACTCTAGTGAGACTGCCGGGGATAACTCGGAGGAAGGTGGGGACGATGTCAAATCATCATGCCCTTTATGTCTTGGGCTACACACGTGCTACAATGGTCGGTACAAAGAGCAGCGAGCTCGTAAGAGTCAGCGAATCTCGTAAAGCCGGTCTCAGTTCAGATTGTGGGCTGCAACCCGCCCACA
>MG|5|V8|F|22|93.33|Firmicutes|Clostridia|Clostridiales|Christensenellaceae|Christensenella|minuta|
CGTGAGATGTTGGGTTAAGTCCCGCAACGAGCGCAACCCCTATTGATAGTTGCCAGCAGTGAGATGGGCACTCTATCGAGACTGCCGCGGACAACGCGGAGGAAGGTGGGGATGACGTCAAATCATCATGCCCCTTATGTCTTGGGCTACACACGTGCTACAATGGCCGGTACAAAGAGCAGCGAACCCGTAAGGGCAAGCGAATCTCAAAAAGCCGGTCTCAGTTCGGATTGTGGGCTGCAACCCGCCCACA
>MG|5|V8|F|12|92.61|Firmicutes|Clostridia|Clostridiales|Christensenellaceae|Christensenella|minuta|
CGTGAGATGTTGGGTTAAGTCCCGCAACGAGCGCAACCCTTATTGCCAGTTACCAGCACGTAGAGGTGGGGGACTCTGGTGAGACCGCCGGGGACAACTCGGAGGAAGGTGGGGACGACGTCAAATCATCATGCCCCTTATGTCTTGGGCTACACACGTGCTACAATGGCAGTTACAGAGGGCAGCGAAGCCGCAAGGCGGAGCGAATCTCAGAAAAGCTGTCCCAGTTCGGATTGTGGGCTGCAACCCGCCCACA
>MG|5|V8|F|21|92.58|Firmicutes|Clostridia|Clostridiales|Christensenellaceae|Christensenella|minuta|
CGTGAGATGTTGGGTTAAGTCCCGCAACGAGCGCAACCCTTATTGCCAGTTACCAGCACGTTAGGGTGGGGACTCTGGTGAGACCGCCGGGGACAACTCGGAGGAAGGTGGGGACGACGTCAAATCATCATGCCCCTTATGTCTTGGGCTACACACGTGCTACAATGGCAGTTACAGAGGGCAGCGAAGCCGCAAGGCGGAGCGAATCTCAGAAAAGCTGTCCCAGTTCGGATTGTGGGCTGCAACCCGCCCACA
>MG|5|V8|R|34|92.97|Firmicutes|Clostridia|Clostridiales|Christensenellaceae|Christensenella|minuta|
TGTGGGCGGGTTGCAGCCCACAATCCGAACTGGGACAGCTTTTCTGAGATTCGCTCCGCCTTGCGGCTTCGCTGCCCTCTGTAACTGCCATTGTAGCACGTGTGTAGCCCAAGACATAAGGGGCATGATGATTTGACGTCGTCCCCACCTTCCTCCGAGTTGTCCCCGGCGGTCTCACCAGAGTCCCCACCTCTACGTGCTGGTAACTGGCAATAAGGGTTGCGCTCGTTGCGGGACTTAACCCAACATCTCACG
>MG|5|V8|F|12|92.58|Firmicutes|Clostridia|Clostridiales|Christensenellaceae|Christensenella|minuta|
CGTGAGATGTTGGGTTAAGTCCCGCAACGAGCGCAACCCTTATTGCCAGTTACCAGACGTTAAGGTGGGGACTCTGGTGAGACCGCCGGGGACAACTCGGAGGAAGGTGGGGACGACGTCAAATCATCATGCCCCTTATGTCTTGGGCTACACACGTGCTACAATGGCAGTTACAGAGGGCAGCGAAGCCGCAAGGCGGAGCGAATCTCAGAAAAGCTGTCCCAGTTCGGATTGTGGGCTGCAACCCGCCCACA
>MG|5|V8|F|40|92.94|Firmicutes|Clostridia|Clostridiales|Christensenellaceae|Christensenella|minuta|
CGTGAGATGTTGGGTTAAGTCCCGCAACGAGCGCAACCCCTATTTCTAGTTGCCAGCAGTAAGATGGGCACTCTAGAGAGACTGCCGCGGACAACGCGGAGGAAGGTGGGGATGACGTCAAATCATCATGCCCCTTATGTCTTGGGCTACACACGTGCTACAATGGCCGGTACAAAGAGCCGCGAACCCGTAAGGGCAAGCCAATCCCAAAAAGCCGGTCTCAGTTCGGATTGTGGGCTGCAACCCGCCCACA
>MG|5|V8|F|14|92.97|Firmicutes|Clostridia|Clostridiales|Christensenellaceae|Christensenella|minuta|
CGTGAGATGTTGGGTTAAGTCCCGCAACGAGCGCAACCCTTATTGCCAGTTACCAGCACGTTAAGGTGGGGACTCTGGTGAGACCGCCGGGGACAACTCGGAGGAAGGTGGGGACGACGTCAAATCATCATGCCCCTTATGTCTTGGGCTACACACGTGCTACAATGGCAGTTACAGAGGGCAGCGAAGCCGCAAGGCGGAGCGAATCTCAGAAAAGCTGTCCCAGTTCGGATTGTGGGCTGCAACCCGCCCACA
>MG|5|V8|F|80|92.97|Firmicutes|Clostridia|Clostridiales|Christensenellaceae|Christensenella|minuta|
CGTGAGATGTTGGGTTAAGTCCCGCAACGAGCGCAACCCTTATTGCCAGTTACCAGCACGTAGAGGTGGGGACTCTGGTGAGACCGCCGGGGACAACTCGGAGGAAGGTGGGGACGACGTCAAATCATCATGCCCCTTATGTCTTGGGCTACACACGTGCTACAATGGCAGTTACAGAGGGCAGCGAAGCCGCAAGGCGGAGCGAATCTCAGAAAAGCTGTCCCAGTTCGGATTGTGGGCTGCAACCCGCCCACA
>MG|5|V8|F|20|92.94|Firmicutes|Clostridia|Clostridiales|Christensenellaceae|Christensenella|minuta|
CGTGAGATGTTGGGTTAAGTCCCGCAACGAGCGCAACCCCTATTGATAGTTGCCAGCAGTGAGATGGGCACTCTATCGAGACTGCCGCGGACAACGCGGAGGAAGGTGGGGATGACGTCAAATCATCATGCCCCTTATGTCTTGGGCTACACACGTGCTACAATGGCCGGTACAAAGAGCAGCGAACTCGTAAGGGCAAGCGAATCTCAAAAAGCCGGTCTCAGTTCGGATTGTGGGCTGCAACCCGCCCACA
>MG|5|V8|F|25|98.79|Firmicutes|Clostridia|Clostridiales|Clostridiaceae|Clostridium / Faecalibacterium|sp.|
CGTGAGATGTTGGGTTAAGTCCCGCAACGAGCGCAACCCTTATTGTTAGTTGCTACGCAAGAGCACTCTAGCGAGACTGCCGTTGACAAAACGGAGGAAGGTGGGGACGACGTCAAATCATCATGCCCCTTATGTCCTGGGCCACACACGTACTACAATGGTGGTTAACAGAGGGAGGCAAGACCGCGAGGTGGAGCAAACCCCTAAAAGCCATCCCAGTTCGGATTGCAGGCTGCAACCCGCCTGCA
>MG|5|V8|F|26|91.06|Firmicutes|Clostridia|Clostridiales|Clostridiaceae|Clostridium|sp.|
CGTGAGATGTTGGGTTAAGTCCCGCAACGAGCGCAACCCTTATTGCTAGTTGCTAACATTTAGTTGAGTTCTCTAGCGATACTGCCGGTGATAAACCGGAGGAAGATGGGGATGACGTCAAATCATCATGCCCCTTACGTCTAGGGCCACAGGCGTGCTACAATGGCCGGCACAAAAAGTTGCAATACCGTGAGGTGGAGCTAATCTCAAAAACCGGTCTCAGTTCGGATTGGAGTCTGCAACTCGACTCCA
>MG|5|V8|R|15|95.12|Firmicutes|Clostridia|Clostridiales|Clostridiaceae|Clostridium|sp.|
TACAGGCGAGTTTCAGCCTGCAATCCGAACTGGGACGATGTTTAGGGGTTTGCTCCTCCTCGCGGTATTGCTTCCCTCTGTTAATCGCCATTGTAGTACGTGTGTGGCCCAGGTCATAAAGGGCATGATGATTTGACGTCATCCCCACCTTCCTCCGTTTTGTCAACGGCAGTCTCACTAGAGTGCTCTTGCGTAGCAACTAATGATAAGGGTTGCGCTCGTTGCGGGACTTAACCCAACATCTCACG
>MG|5|V8|F|80|90.55|Firmicutes|Clostridia|Clostridiales|Clostridiaceae|Clostridium|sp.|
CGTGAGGTGTCGGCTTAAGTGCCATAACGAGCGCAACCCTTGCTGACAGTTGCCATCAGGTGATGCTGGGGACTCTGTCGGGACTGCCACCGTAAGGTGTGAGGAAGGGGGGGATGACGTCAAATCAGCACGGCCCTTATGTCCGGGGCGACACACGTGTTACAATGGTGGGTACAGCGGGAGGCTACGCGGCGACGCGGTGCAAATCTCGAAAACCCATCCCAGTTCGGATCGGAGTCTGCAACTCGACTCCG
>MG|5|V8|R|10|93.57|Firmicutes|Clostridia|Clostridiales|Clostridiaceae|Clostridium|hiranonis|
TGTAGGCGAGTTGCAGCCTACAATCCGAACTGAGATTGGCTTTATGAGGTTTGCTCCACGTCACCGCTTCGCTTCTCTTTGTACCAACCATTGTAGCACGTGTGTAGCCCAGGTCATAAGGGGCATGATGATTTGACGTCATCCCCACCTTCCTCCGTTTTGTCAACGGCAGTCTCGCTAGAGTGCTCTTGCGTAGCAACTAACAATAGGGGTTGCGCTCGTTGCGGGACTTAACCCAACATCTCACG
>MG|5|V8|F|10|90.17|Firmicutes|Clostridia|Clostridiales|Clostridiaceae|Clostridium|sp.|
CGTGAGATGTTGGGTTAAGTCCCGCAACGAGCGCAACCCTTATTGTTAGTTGCTACGCAAGAGCACTCTAGCGAGACTGCCGTTGACAAAACGGAGGAAGGTGGGGACGACGTCAAATCATCATGCCCCTTATGCTCTGGGCTACACACGTGTTACAATGGCCGGTACAACGAGCCGCCAACTCGCGAGAGTGAGCAAATCTCTTAAAACCGGTCTCAGTTCGGATTGCACTCTGCAACTCGAGTGCA
>MG|5|V8|F|10|93.98|Firmicutes|Clostridia|Clostridiales|Clostridiaceae|Clostridium|islandicum|
CGTGAGATGTTGGGTTAAGTCCCGCAACGAGCGCAACCCTTATCATTAGTTACTACGCAAGAGGACTCTAGTGAGACTGCCGTTGACAAAACGGAGGAAGGTGGGGATGACGTCAAATCATCATGCCCCTTATGACCTGGGCGACACACGTAATACAATGGCGATGAACAGAGGGAAGCGAAGCCGCGAGGCAGAGCAAACCCCCCAAAAATCGTCCCAGTTCGGATTGCAGGCTGCAACCCGCCTGCA
>MG|5|V8|F|35|91.34|Firmicutes|Clostridia|Clostridiales|Clostridiaceae|Clostridium|sp.|
CGTGAGGTGTCGGCTTAAGTGCCATAACGAGCGCAACCCTTGCTGACAGTTGCCATCAGGTGATGCTGGGGACTCTGTCGGGACTGCCACCGTAAGGTGTGAGGAAGGGGGGGATGACGTCAAATCAGCACGGCCCTTATGTCCGGGGCGACACACGTGTTACAATGGTGGGTACAGCGGGTAGCTACACAGCGATGTGATGCCAATCTCGAAAACCCATCCCAGTTCGGATCGGAGTCTGCAACTCGACTCCG
>MG|5|V8|R|28|90.55|Firmicutes|Clostridia|Clostridiales|Clostridiaceae|Clostridium|sp.|
CGGAGTCGAGTTGCAGACTCCGATCCGAACTGGGATGGGTTTTCGAGATTTGCACCGCGTCGCCGCGTAGCCTCCCGCTGTACCCACCATTGTAACACGTGTGTCGCCCCGGACATAAGGGCCGTGCTGATTTGACGTCATCCCCCCCTTCCTCACACCTTACGGTGGCAGTCCCGACAGAGTCCCCAGCATCACCTGATGGCAACTGTCAGCAAGGGTTGCGCTCGTTATGGCACTTAAGCCGACACCTCACG
>MG|5|V8|F|40|89.02|Firmicutes|Clostridia|Clostridiales|Clostridiaceae|Clostridium|neonatale|
CGTGAGATGTTCGGTTAAGTCCGATAACGAGCGCAACCCTTATTGCTAGTTGCTAACATTTAGTTGAGTTCTCTAGCGATACTGCCGGTGATAAACCGGAGGAAGATGGGGATGACGTCAAATCATCATGCCCCTTACGTCTAGGGCCACAGGCGTGCTACAATGGCCGGCACAAAAGTTGCAATACCGTGAGGTGGAGCTAATCTCAAAAACCGGTCTCAGTTCGGATTGGAGTCTGCAACTCGACTCCA
>MG|5|V8|R|19|91.34|Firmicutes|Clostridia|Clostridiales|Clostridiaceae|Clostridium|sp.|
CGGAGTCGGGTTGCAGACTCCGATCCGAACTGGGATGGGTTTTTGAGATCCGCAACACATCGCTGTGTAGCACCCCTCTGTACCCACCATTGTAACACGTGTGTCGCCCCGGACATAAGGGCCGTGCTGATTTGACGTCATCCCCCCCTTCCTCACACCTTACGGTGGCAGTCCCGACAGAGTCCCCAGCTTTACCTGATGGCAACTGTCAGCAAGGGTTGCGCTCGTTATGGCACTTAAGCCGACACCTCACG
>MG|5|V8|F|438|89.43|Firmicutes|Clostridia|Clostridiales|Clostridiaceae|Clostridium|sp.|
CGTGAGATGTTCGGTTAAGTCCGATAACGAGCGCAACCCTTATTGCTAGTTGCTAACATTTAGTTGAGTTCTCTAGCGATACTGCCGGTGATAAACCGGAGGAAGATGGGGATGACGTCAAATCATCATGCCCCTTACGTCTAGGGCCACAGGCGTGCTACAATGGCCGGCACAAAAAGTTGCAATACCGTGAGGTGGAGCTAATCTCAAAAACCGGTCTCAGTTCGGATTGGAGTCTGCAACTCGACTCCA
>MG|5|V8|F|19|94.44|Firmicutes|Clostridia|Clostridiales|Clostridiaceae|Clostridium|aminobutyricum|
CGTGAGATGTTGGGTTAAGTCCCGCAACGAGCGCAACCCTTGTCATTAGTTGCCAGCATTTAGTTGGGCACTCTAGTGAGACTGCCGGGGACAACTCGGAGGAAGGTGGGGATGACGTCAAATCATCATGCCCCTTATGTTCTGGGCTACACACGTGCTACAATGGTCGGTACAAAGAGAAGCGAGACTGTGAAGTGGAGCAAATCTCAAAAACCGATCCCAGTTCGGATTGTAGGCTGCAACTCGCCTACA
>MG|5|V8|F|20|95.12|Firmicutes|Clostridia|Clostridiales|Clostridiaceae|Clostridium|sp.|
CGTGAGATGTTGGGTTAAGTCCCGCAACGAGCGCAACCCTTGTTATTAGTTGCTACGTAAGAGCACTCTAATGAGACTGCCGTTGACAAAACGGAGGAAGGTGGGGATGACGTCAAATCATCATGCCCCTTATGACCTGGGCTACACACGTACTACAATGGCGATCAACAGAGGGAAGCAAGACCGCGAGGTGGAGCAAAACCCTAAAAGTCGTCCCAGTTCAGATTGCAGGCTGCAACTCGCCTGTA
>MG|5|V8|R|10|95.24|Firmicutes|Clostridia|Clostridiales|Clostridiaceae|Clostridium|aminobutyricum|
TGTAGGCGAGTTGCAGCCTACAATCCGAACTGGGACCGGCTTTTGAGATTTGCTCCGCCTCACGACCTTGCTTCTCTTTGTACCGGCCATTGTAGCACGTGTGTAGCCCAGAACATAAGGGGCATGATGATTTGACGTCATCCCCACCTTCCTCCGAGTTGTCCCCGGCAGTCTCACTAGAGTGCCCATCTTACTGCTGGCAACTAATGACAAGGGTTGCGCTCGTTGCGGGACTTAACCCAACATCTCACG
>MG|5|V8|F|11|93.2|Firmicutes|Clostridia|Clostridiales|Clostridiaceae|Clostridium|aminobutyricum|
CGTGAGATGTTGGGTTAAGTCCCGCAACGAGCGCAACCCTTGTCATTAGTTGCCAGCAGTAAGATGGGCACTCTAATGAGACTGCCGGGGACAACTCGGAGGAAGGTGGGGATGACGTCAAATCATCATGCCCCTTATGTTCTGGGCTACACACGTGCTACAATGGTCGGTACAAAGAGCAGCTAAGTCGTGAGGCGGAGCAAATCTCAAAAGCCGATCCCAGTTCGGATTGCAGGCTGCAACTCGCCTGCA
>MG|5|V8|F|11|91.45|Firmicutes|Clostridia|Clostridiales|Clostridiaceae|Clostridium|sp.|
CGTGAGATGTTGGGTTAAGTCCCGCAACGAGCGCAACCCTTATTGTTAGTTGCTACGCAAGAGCACTCTAGCGAGACTGCCGTTGACAAAACGGAGGAAGGTGGGGACGACGTCAAATCATCATGCCCCTTATGTCCTGGGCTACACACGTGTTACAATGGCCGGTACAACGAGCAGCAAACTCGCGAGGGCAAGCAAATCTCTTAAACCCGGTCTCAGTTCGGATTGCACTCTGCAACTCGAGTGCA
>MG|5|V8|F|61|91.34|Firmicutes|Clostridia|Clostridiales|Clostridiaceae|Clostridium|sp.|
CGTGAGGTGTCGGCTTAAGTGCCATAACGAGCGCAACCCTTGCTGACAGTTGCCATCAGGTAAAGCTGGGGACTCTGTCGGGACTGCCACCGTAAGGTGTGAGGAAGGGGGGGATGACGTCAAATCAGCACGGCCCTTATGTCCGGGGCGACACACGTGTTACAATGGTGGGTACAGAGGGGTGCTACACAGCGATGTGTTGCGGATCTCAAAAACCCATCCCAGTTCGGATCGGAGTCTGCAACCCGACTCCG
>MG|5|V8|F|29|80.31|Firmicutes|Clostridia|Clostridiales|Clostridiaceae|Clostridium|sp.|
CGTGAGATGTTGGGTTAAGTCCATCAACGAGCGCAACCCTTGTCGTCAGTTGTATTTTTCTGGCGAGACTGCCCCGGTAACGGGGAGGAAGGAGGGGATGATGTCAGGTCAGTATTGGTCTTACGTCCTGGGCTAGAAACGTCCTACAATGGCCGGCACAATGGGCAGCCAACCCGCGAGGGGGAGCAAATCCCATCAAAACCGGTCCCAGTTCGGATTGCAGGCTGAAACTCGCCTGCA
>MG|5|V8|F|11|93.57|Firmicutes|Clostridia|Clostridiales|Clostridiaceae|Clostridium|hiranonis|
CGTGAGATGTTGGGTTAAGTCCCGCAACGAGCGCAACCCTTATTGTTAGTTGCTACGCAAGAGCACTCTAGCGAGACTGCCGTTGACAAAACGGAGGAAGGTGGGGACGACGTCAAATCATCATGCCCCTTATGTCCTGGGCTACACACGTGCTACAATGGTTGGTACAAAGAGAAGCGAAGCGGTGACGTGGAGCAAACCTCATAAAGCCAATCTCAGTTCGGATTGTAGGCTGCAACTCGCCTACA
>MG|5|V8|F|21|90.2|Firmicutes|Clostridia|Clostridiales|Clostridiaceae|Clostridium|sp.|
CGTGAGGTGTCGGCTTAAGTGCCATAACGAGCGCAACCCTTGCTGACAGTTGCCATCAGGTGATGCTGGGGACTCTGTCGGGACTGCCACCGTAAGGTGTGAGGAAGGGGGGGGATGACGTCAAATCAGCACGGCCCTTATGTCCGGGGCGACACACGTGTTACAATGGTGGGTACAGCGGGATGCTACGCGGCGACGCGGTGCAAATCTCGAAAACCCATCCCAGTTCGGATCGGAGTCTGCAACTCGACTCCG
>MG|5|V8|R|12|89.84|Firmicutes|Clostridia|Clostridiales|Clostridiaceae|Clostridium|sp.|
TGGAGTCGAGTTGCAGACTCCAATCCGAACTGAGACCGGTTTTTGAGATTAGCTCCACCTCACGGTATTGCAACTTTTTGTGCCGGCCATTGTAGCACGCCTGTGGCCCTAGACGTAAGGGGCATGATGATTTGACGTCATCCCCATCTTCCTCCGGTTTATCACCGGCAGTATCGCTAGAGAACTCAACTAAATGTTAGCAACTAGCAATAAGGGTTGCGCTCGTTATCGGACTTAACCCAACATCTCACG
>MG|5|V8|R|33|96.76|Firmicutes|Clostridia|Clostridiales|Clostridiaceae|Clostridium|sp.|
CGCAGGCGGGTTGCAGCCTGCGATCCGAACTGAGATGGCTTTTAGGGATTTGCTCCACTTCGCAGTCTTGCCTCCCTCTGTTGACCACCATTGTAGTACGTGTGTGGCCCAGGACATAAGGGGCATGATGATTTGACGTCGTCCCCGCCTTCCTCCGTTTTGTCAACGGCAGTCTCGCTAGAGTGCTCTTGCGTAGCAACTAACAATAAGGGTTGCGCTCGTTGCGGGACTTAACCCAACATCTCACG
>MG|5|V8|F|31|96.79|Firmicutes|Clostridia|Clostridiales|Clostridiaceae|Clostridium|sp.|
CGTGAGATGTTGGGTTAAGTCCCGCAACGAGCGCAACCCTTATTGTTAGTTGCTACGCAAGAGCACTCTAGCGAGACTGCCGTTGACAAAAACGGAGGAAGGCGGGGACGACGTCAAATCATCATGCCCCTTATGTCCTGGGCCACACACGTACTACAATGGTGGTCAACAGAGGGAGGCAAGACTGCGAAGTGGAGCAAATCCCTAAAAGCCATCTCAGTTCGGATTGCAGGCTGCAACCCGCCTGCA
>MG|5|V8|R|24|94.78|Firmicutes|Clostridia|Clostridiales|Clostridiaceae|Clostridium|aminobutyricum|
TGCAGGCGAGTTGCAGCCTGCAATCCGAACTGGGACCGGCTTTTGAGTTTTGCTCCACCTCGCGGTCTTGCTTCTCTTTGTACCGGCCATTGTAGCACGTGTGTAGCCCAGAACATAAGGGGCATGATGATTTGACGTCATCCCCACCTTCCTCCGAGTTATCCCCGGCAGTCTCACTAGAGTCCCCATCTTACTGCTGGCAACTAGTGACAAGGGTTGCGCTCGTTGCGGGACTTAACCCAACATCTCACG
>MG|5|V8|F|16|96.76|Firmicutes|Clostridia|Clostridiales|Clostridiaceae|Clostridium|sp.|
CGTGAGATGTTGGGTTAAGTCCCGCAACGAGCGCAACCCTTATTGTTAGTTGCTACGCAAGAGCACTCTAGCGAGACTGCCGTTGACAAAACGGAGGAAGGTGGGGACGACGTCAAATCATCATGCCCCTTATGTCCTGGGCCACACACGTACTACAATGGCGGTAAACAAAGAGAGGCGAGACCGCGAGGTGGAGCAAATCTCAAAAAGCCGTCCCAGTTCGGATTGCAGGCTGAAACCCGCCTGTA
>MG|5|V8|F|11|98.39|Firmicutes|Clostridia|Clostridiales|Clostridiaceae|Clostridium / Faecalibacterium|sp.|
CGTGAGATGTTGGGTTAAGTCCCGCAACGAGCGCAACCCTTATTGTTAGTTGCTACGCAAGAGCACTCTAGCGAGACTGCCGTTGACAAAACGGAGGAAGGTGGGGACGACGTCAAATCATCATGCCCCTTATGTCCTGGGCCACACACGTACTACAATGGCGGTTAACAGAGGGAAGCAAAACCGCGAGGTGGAGCAAATCCCTAAAAGCCGTCCCAGTTCGGATTGCAGGCTGAAACCCGCCTGCA
>MG|5|V8|R|12|89.07|Firmicutes|Clostridia|Clostridiales|Clostridiaceae|Clostridium|sp.|
TGGAGTCGAGTTGCAGACTCCAATCCGAACTGAGACCGGTTTTTGAGATTAGCTCCACCTCACGGTATTGCAACTTTTTTGTGCCGGCCATTGTAGCACGCCTGTGGCCCTAGACGTAAGGGGCATGATGATTTGACGTCATCCCCATCTTCCTCCGGTTTATCACCGGCAGTATCGCTAGAGAACTCAACTAAATGTTAGCAACTAGCAATAAGGGTTGCGCTCGTTATCGGACTTAACCGAACATCTCACG
>MG|5|V8|F|12|97.98|Firmicutes|Clostridia|Clostridiales|Clostridiaceae|Clostridium / Faecalibacterium|sp.|
CGTGAGATGTTGGGTTAAGTCCCGCAACGAGCGCAACCCTTATTGTTAGTTGCTACGCAAGAGCACTCTAGCGAGACTGCCGTTGACAAAACGGAGGAAGGTGGGGACGACGTCAAATCATCATGCCCCTTATGTCCTGGGCCACACACGTACTACAATGGCGGTTAACAGAGGGAAGCAAAACCGCGAGGTGGAGCAAATCCCTAAAAGCCGTCCCAGTTCGGATTGCAGGCTGCAACCCGCCTGCA
>MG|5|V8|F|20|94.8|Firmicutes|Clostridia|Clostridiales|Clostridiaceae|Butyricicoccus|pullicaecorum|
CGTGAGATGTTGGGTTAAGTCCCGCAACGAGCGCAACCCTTACGGTTAGTTGCTACGCAAGAGCACTCTAGCCGGACTGCCGTTGATAAAACGGAGGAAGGTGGGGACGACGTCAAATCATCATGCCCCTTACGTCCTGGGCTACACACGTACTACAATGGTAGACATACAGAGGGAGGCAAAGCCGCGAGGCGGAGCAAACCCCTAAAAGCTATCTCAGTTCAGATTGCAGGCTGCAACTCGCCTGCA
>MG|5|V8|F|23|90.59|Firmicutes|Clostridia|Clostridiales|Clostridiaceae|Clostridium|sp.|
CGTGAGGTGTCGGCTTAAGTGCCATAACGAGCGCAACCCTTGCTGACAGTTGCCATCAGGTAATGCTGGGGACTCTGTCGGGACTGCCACCGTAAGGTGTGAGGAAGGGGGGGGATGACGTCAAATCAGCACGGCCCTTATGTCCGGGGCGACACACGTGTTACAATGGTGGGTACAGCGGGAGGCTACGCGGCGACGCGGTGCAAATCTCGAAAACCCATCCCAGTTCGGATCGGAGTCTGCAACTCGACTCCG
>MG|5|V8|F|12|96.76|Firmicutes|Clostridia|Clostridiales|Clostridiaceae|Clostridium|sp.|
CGTGAGATGTTGGGTTAAGTCCCGCAACGAGCGCAACCCTTATTGTTAGTTGCTACGCAAGAGCACTCTAGCGAGACTGCCGTTGACAAAACGGAGGAAGGTGGGGACGACGTCAAATCATCATGCCCCTTATGTCCTGGGCCACACACGTACTACAATGGCGGTTAACAGAGGGAAGCAATACCGCGAGGTGGAGCAAATCCCTAAAAGCCGTCCCAGTTCGGATCGCAGTCTGCAACTCGACTGCG
>MG|5|V8|F|17|90.98|Firmicutes|Clostridia|Clostridiales|Clostridiaceae|Clostridium|sp.|
CGTGAGGTGTCGGCTTAAGTGCCATAACGAGCGCAACCCTTGCTGACAGTTGCCATCAGGTGATGCTGGGGACTCTGTCGGGACTGCCACCGTAAGGTGTGAGGAAGGGGGGGGATGACGTCAAATCAGCACGGCCCTTATGTCCGGGGCGACACACGTGTTACAATGGTGGGTACAGCGGGTAGCTACACAGCGATGTGATGCCAATCTCGAAAACCCATCCCAGTTCGGATCGGAGTCTGCAACTCGACTCCG
>MG|5|V8|F|61|93.57|Firmicutes|Clostridia|Clostridiales|Clostridiaceae|Clostridium|hiranonis|
CGTGAGATGTTGGGTTAAGTCCCGCAACGAGCGCAACCCTTATTGTTAGTTGCTACGCAAGAGCACTCTAGCGAGACTGCCGTTGACAAAACGGAGGAAGGTGGGGACGACGTCAAATCATCATGCCCCTTATGACCTGGGCTACACACGTGCTACAATGGTTGGTACAAAGAGAAGCGAAGCGGTGACGTGGAGCAAACCTCATAAAGCCAATCTCAGTTCGGATTGTAGGCTGCAACTCGCCTACA
>MG|5|V8|F|40|94.78|Firmicutes|Clostridia|Clostridiales|Clostridiaceae|Clostridium|aminobutyricum|
CGTGAGATGTTGGGTTAAGTCCCGCAACGAGCGCAACCCTTGTCACTAGTTGCCAGCAGTAAGATGGGGACTCTAGTGAGACTGCCGGGGATAACTCGGAGGAAGGTGGGGATGACGTCAAATCATCATGCCCCTTATGTTCTGGGCTACACACGTGCTACAATGGCCGGTACAAAGAGAAGCAAGACCGCGAGGTGGAGCAAAACTCAAAAGCCGGTCCCAGTTCGGATTGCAGGCTGCAACTCGCCTGCA
>MG|5|V8|F|33|94.35|Firmicutes|Clostridia|Clostridiales|Clostridiaceae|Clostridium|islandicum|
CGTGAGATGTTGGGTTAAGTCCCGCAACGAGCGCAACCCTTATCATTAGTTACTACGCAAGAGGACTCTAGTGAGACTGCCGTTGACAAAACGGAGGAAGGTGGGGATGACGTCAAATCATCATGCCCCTTATGACCTGGGCGACACACGTAATACAATGGCGATGAACAGAGGGAAGCGAAGCCGCGAGGCAGAGCAAACCCCCAAAAATCGTCCCAGTTCGGATTGCAGGCTGCAACCCGCCTGCA
>MG|5|V8|F|14|98.39|Firmicutes|Clostridia|Clostridiales|Clostridiaceae|Clostridium / Faecalibacterium|sp.|
CGTGAGATGTTGGGTTAAGTCCCGCAACGAGCGCAACCCTTATTGTTAGTTGCTACGCAAGAGCACTCTAGCGAGACTGCCGTTGACAAAACGGAGGAAGGTGGGGACGACGTCAAATCATCATGCCCCTTATGTCCTGGGCCACACACGTACTACAATGGCGGTTAACAGAGGGAAGCAATACCGCGAGGTGGAGCAAATCCCTAAAAGCCGTCCCAGTTCGGATTGCAGGCTGCAACCCGCCTGCA
>MG|5|V8|F|10|86.67|Firmicutes|Clostridia|Clostridiales|Clostridiaceae|Clostridium|aminobutyricum|
CGTGAGATGTTGGGTTAAGTCCCGCAACGAGCGCAACCCTCATATATAGTTGCCATCATTCAGTTGGGCACTCTGTATAGACTGCCGTGGTTAACACGGAGGAAGGTGGGGATGACGTCAAATCATCACGGCCCTTACGTTCTGGGCTACACCCGTGCTACAATGGCTATTACAAAGAGTCGCAATATCGTAAGATGGAGCCAATCTCAAAAAGATAGTCTCAGTTCAGATTGTGGGCTGCAACCCGCCCACA
>MG|5|V8|F|10|96.41|Firmicutes|Clostridia|Clostridiales|Clostridiaceae|Clostridium|sp.|
CGTGAGATGTTGGGTTAAGTCCCGCAACGAGCGCAACCCTTATTGTTAGTTGCTACGCAAGAGCACTCTAGCGAGACTGCCGTTGACAAAACGGAGGAAGGTGGGGACGACGTCAAATCATCATGCCCCTTATGTCCTGGGCCACACACGTACTACAATGGCGGTCAACAGAGGGAAGCAAAGCCGCGAGGCAGAGACAAACTACCCTAAAAGCGTCCCAGTTCGGATTGCAGGCTGAAACCCGCCTGTA
>MG|5|V8|F|14|96.81|Firmicutes|Clostridia|Clostridiales|Clostridiaceae|Clostridium|sp.|
CGTGAGATGTTGGGTTAAGTCCCGCAACGAGCGCAACCCTTATTGTTAGTTGCTACGCAAGAGCACTCTAGCGAGACTGCCGTTGACAAAACGGAGGAAGGTGGGGACGACGTCAAATCATCATGCCCCTTATGTCCTGGGCCACACACGTACTACAATGGCGGTCAACAGAGGGAAGCAAAGCCGCGAGGCAGAGACAAACTACCCTAAAAGCCGTCCCAGTTCGGATTGCAGGCTGAAACCCGCCTGTA
>MG|5|V8|R|36|93.65|Firmicutes|Clostridia|Clostridiales|Clostridiaceae|Butyricicoccus|pullicaecorum|
TGCAGGCGAGTTGCAGCCTGCAATCTGAACTGGGACGCATTTTCGGGATTTGCTCTGCCTCGCGGCTTTGCTCCCCTCTGTTTGCGCCATTGTAGTACGTGTGTAGCCCAGAGCGTAAGGGGCATGATGATTTGACGTCGTCCCCACCTTCCTCCGTTTTGTCAACGGCAGTCCTGTTAGAGTGCTCTTGCGTAGCAACTAACCGTAAGGGTTGCGCTCGTTGCGGGACTTAACCCAACATCTCACG
>MG|5|V8|F|42|97.18|Firmicutes|Clostridia|Clostridiales|Clostridiaceae|Clostridium / Faecalibacterium|sp.|
CGTGAGATGTTGGGTTAAGTCCCGCAACGAGCGCAACCCCTATTGTTAGTTGCTACGCAAGAGCACTCTAGCGAGACTGCCGTTGACAAAACGGAGGAAGGCGGGGACGACGTCAAATCATCATGCCCCTTATGTCCTGGGCCACACACGTACTACAATGGTGGTTAACAGAGGGAGGCAAGACTGCGAAGTGGAGCAAATCCCTAAAAGCCATCTCAGTTCGGATTGCAGGCTGCAACCCGCCTGCA
>MG|5|V8|F|11|93.98|Firmicutes|Clostridia|Clostridiales|Clostridiaceae|Clostridium|islandicum|
CGTGAGATGTTGGGTTAAGTCCCGCAACGAGCGCAACCCTTATCATTAGTTGCTACGCAAGAGCACTCTAATGAGACTGCCGTTGATAAAACGGAGGAAGGTGGGGATGACGTCAAATCATCATGCCCCTTATGACCTGGGCTACACACGTACTACAATGGTCGGCAACAGAGGGAAGCGAAGCCGCGAGGCAGAGCAAACCCCAGAAACCCGATCCCAGTTCGGATCGCAGGCTGCAACCCGCCTGCG
>MG|5|V8|F|11|88.62|Firmicutes|Clostridia|Clostridiales|Clostridiaceae|Clostridium|neonatale|
CGTGAGATGTTCGGTTAAGTCCGATAACGAGCGCAACCCTTATTGCTAGTTGCTAACATTTAGTTGAGTTCTCTAGCGATACTGCCGGTGATAAACCGGAGGAAGATGGGGATGACGTCAAATCATCATGCCCCTTACGTCTAGGGCCACAGGCGTGCTACAATGGCCGGCACAAAAGTTGCAATACCGTGAGGTGGAGCTAATCTCAAAACCGGTCTCAGTTCGGATTGGAGTCTGCAACTCGACTCCA
>MG|5|V8|F|12|92.19|Firmicutes|Clostridia|Clostridiales|Clostridiaceae|Clostridium|sp.|
CGTGAGATGTTGGGTTAAGTCCCGCAACGAGCGCAACCCTTGTTGCTAGTAGCCAGCAGGTAAAGCTGGGCACTCTAGTGAGACTGCCGGAGATAATCCGGAGGAAGGTGGGGATGACGTCAAATCATCATGCCCCTTATGAACTGGGCTACACACGTGCTACAATGGCGTTTAACAAAGGGAAGCGAAGCCGCGAGGCAGAGCAAATCCCAAAAACAGCGTCTCAGTTCGGATTGCAGTCTGCAACTCGACTGCA
>MG|5|V8|F|22|93.57|Firmicutes|Clostridia|Clostridiales|Clostridiaceae|Clostridium|hiranonis|
CGTGAGATGTTGGGTTAAGTCCCGCAACGAGCGCAACCCCTATTGTTAGTTGCTACGCAAGAGCACTCTAGCGAGACTGCCGTTGACAAAACGGAGGAAGGTGGGGATGACGTCAAATCATCATGCCCCTTATGACCTGGGCTACACACGTGCTACAATGGTTGGTACAAAGAGAAGCGAAGCGGTGACGTGGAGCAAACCTCATAAAGCCAATCTCAGTTCGGATTGTAGGCTGCAACTCGCCTACA
>MG|5|V8|F|65|96.76|Firmicutes|Clostridia|Clostridiales|Clostridiaceae|Clostridium|sp.|
CGTGAGATGTTGGGTTAAGTCCCGCAACGAGCGCAACCCTTATTGTTAGTTGCTACGCAAGAGCACTCTAGCGAGACTGCCGTTGACAAAACGGAGGAAGGCGGGGACGACGTCAAATCATCATGCCCCTTATGTCCTGGGCCACACACGTACTACAATGGTGGTCAACAGAGGGAGGCAAGACTGCGAAGTGGAGCAAATCCCTAAAAGCCATCTCAGTTCGGATCGCAGGCTGCAACCCGCCTGCG
>MG|5|V8|F|11|76.38|Firmicutes|Clostridia|Clostridiales|Clostridiaceae|Clostridium|perfringens|
CGTGAGATGTTTGGTTAAGTCCATCAACGAGCGCAACCCTTATCGCCAGTTGTATTTTTCTGGTAGGACTGCCCCGGTAACGGGGAGGAAGGAGGGGATGATGTCAGGTCAGTATTTCCCTTACGCCTTGGGCTAGAATCGCGCTACAATGGCCGGTACAATGCGAAGCAAAACAGTGATGCGAAGCAAATCGCACCAAAGCCGGTCCCAGTTCGGATAGAAGGCTGAAACTCGCCTTCT
>MG|5|V8|F|50|93.65|Firmicutes|Clostridia|Clostridiales|Clostridiaceae|Butyricicoccus|pullicaecorum|
CGTGAGATGTTGGGTTAAGTCCCGCAACGAGCGCAACCCTTACGGTTAGTTGCTACGCAAGAGCACTCTAACAGGACTGCCGTTGACAAAACGGAGGAAGGTGGGGACGACGTCAAATCATCATGCCCCTTACGCTCTGGGCTACACACGTACTACAATGGCGCAAACAGAGGGGAGCAAAGCCGCGAGGCAGAGCAAATCCCGAAAATGCGTCCCAGTTCAGATTGCAGGCTGCAACTCGCCTGCA
>MG|5|V8|R|17|90.94|Firmicutes|Clostridia|Clostridiales|Clostridiaceae|Clostridium|sp.|
CGGAGTCGAGTTGCAGACTCCGATCCGAACTGGGATGGGTTTTCGAGATTTGCACCGCGTCGCCGCGTAGCCTCCCGCTGTACCCACCATTGTAACACGTGTGTCGCCCCGGACATAAGGGCCGTGCTGATTTGACGTCATCCCCCCCTTCCTCACACCTTACGGTGGCAGTCCCGACAGAGTCCCCAGCATTACCTGATGGCAACTGTCAGCAAGGGTTGCGCTCGTTATGGCACTTAAGCCGACACCTCACG
>MG|5|V8|F|14|89.02|Firmicutes|Clostridia|Clostridiales|Clostridiaceae|Clostridium|sp.|
CGTGAGATGTTCGGTTAAGTCCGATAACGAGCGCAACCCTTATTGCTAGTTGCTAACATTTAGTTGAGTTCTCTAGCGATACTGCCGGTGATAAACCGGAGGAAGATGGGGATGACGTCAAATCATCATGCCCCTTACGTCTAGGGCCACAGGCGTGCTACAATGGCCGGCACAAAAAGTTGCAATACCGTGAGGTGGAGCTAATCTCAAAACCGGTCTCAGTTCGGATTGGAGTCTGCAACTCGACTCCA
>MG|5|V8|F|19|96.03|Firmicutes|Clostridia|Clostridiales|Clostridiaceae|Clostridium|aminobutyricum|
CGTGAGATGTTGGGTTAAGTCCCGCAACGAGCGCAACCCTTGTCATTAGTTGCCAGCAGTAAGATGGGCACTCTAGTGAGACTGCCGGGGACAACTCGGAGGAAGGTGGGGATGACGTCAAATCATCATGCCCCTTATGTTCTGGGCTACACACGTGCTACAATGGCCGGTACAAAGAGAAGCAAGACCGTGAGGCGGAGCAAATCTCAAAAGCCGGTCCCAGTTCGGATTGTAGGCTGCAACTCGCCTACA
>MG|5|V8|F|29|89.07|Firmicutes|Clostridia|Clostridiales|Clostridiaceae|Clostridium|sp.|
CGTGAGATGTTCGGTTAAGTCCGATAACGAGCGCAACCCTTATTGCTAGTTGCTAACATTTAGTTGAGTTCTCTAGCGATACTGCCGGTGATAAACCGGAGGAAGATGGGGATGACGTCAAATCATCATGCCCCTTACGTCTAGGGCCACAGGCGTGCTACAATGGCCGGCACAAAAAAGTTGCAATACCGTGAGGTGGAGCTAATCTCAAAAACCGGTCTCAGTTCGGATTGGAGTCTGCAACTCGACTCCA
>MG|5|V8|F|20|95.24|Firmicutes|Clostridia|Clostridiales|Clostridiaceae|Clostridium|aminobutyricum|
CGTGAGATGTTGGGTTAAGTCCCGCAACGAGCGCAACCCTTGTCATTAGTTGCCAGCAGTAAGATGGGCACTCTAGTGAGACTGCCGGGGACAACTCGGAGGAAGGTGGGGATGACGTCAAATCATCATGCCCCTTATGTTCTGGGCTACACACGTGCTACAATGGCCGGTACAAAGAGAAGCAAGGTCGTGAGGCGGAGCAAATCTCAAAAGCCGGTCCCAGTTCGGATTGTAGGCTGCAACTCGCCTACA
>MG|5|V8|R|10|96.76|Firmicutes|Clostridia|Clostridiales|Clostridiaceae|Clostridium|sp.|
TACAGGCGGGTTTCAGCCTGCAATCCGAACTGGGACGGCTTTTTGAGATTTGCTCCACCTCGCGGTCTCGCCTCTCTTTGTTTACCGCCATTGTAGTACGTGTGTGGCCCAGGACATAAGGGGCATGATGATTTGACGTCGTCCCCACCTTCCTCCGTTTTGTCAACGGCAGTCTCGCTAGAGTGCTCTTGCGTAGCAACTAACAATAAGGGTTGCGCTCGTTGCGGGACTTAACCCAACATCTCACG
>MG|5|V8|R|32|93.57|Firmicutes|Clostridia|Clostridiales|Clostridiaceae|Clostridium|hiranonis|
TGTAGGCGAGTTGCAGCCTACAATCCGAACTGAGATTGGCTTTATGAGGTTTGCTCCACGTCACCGCTTCGCTTCTCTTTGTACCAACCATTGTAGCACGTGTGTAGCCCAGGTCATAAGGGGCATGATGATTTGACGTCGTCCCCACCTTCCTCCGTTTTGTCAACGGCAGTCTCGCTAGAGTGCTCTTGCGTAGCAACTAACAATAAGGGTTGCGCTCGTTGCGGGACTTAACCCAACATCTCACG
>MG|5|V8|F|22|85.6|Firmicutes|Clostridia|Clostridiales|Clostridiaceae|Clostridium|botulinum|
CGTGAGATGTTAGGTTAAGTCCTGCAACGAGCGCAACCCTCATGTATAGTTGCCATCATTCAGTTGGGCACTCTGTACAGACTGCCGTGGTTAACACGGAGGAAGGTGGGGATGACGTCAAATCATCACGGCCCTTACGTTCTGGGCTACACCCGTGCTACAATGGCTATTACAAAGAGTCGCAATATCGCAAGATGGAGCCAATCTCATAAAGATAGTCTCAGTTCGGATTGTGGGCTGCAACCCGCCCACA
>MG|5|V8|R|20|90.55|Firmicutes|Clostridia|Clostridiales|Clostridiaceae|Clostridium|sp.|
CGGAGTCGAGTTGCAGACTCCGATCCGAACTGGGATGGGTTTTCGAGATTTGCACCGCGTCGCCGCGTAGCATCCCGCTGTACCCACCATTGTAACACGTGTGTCGCCCCGGACATAAGGGCCGTGCTGATTTGACGTCATCCCCCCCTTCCTCACACCTTACGGTGGCAGTCCCGACAGAGTCCCCAGCATCACCTGATGGCAACTGTCAGCAAGGGTTGCGCTCGTTATGGCACTTAAGCCGACACCTCACG
>MG|5|V8|F|12|97.58|Firmicutes|Clostridia|Clostridiales|Clostridiaceae|Clostridium / Faecalibacterium|sp.|
CGTGAGATGTTGGGTTAAGTCCCGCAACGAGCGCAACCCTTATTGTTAGTTGCTACGCAAGAGCACTCTAGCGAGACTGCCGTTGACAAAACGGAGGAAGGTGGGGACGACGTCAAATCATCATGCCCCTTATGTCCTGGGCCACACACGTACTACAATGGTGGTCAACAGAGGGAGGCAAGACTGCGAAGTGGAGCAAATCCCTAAAAGCCATCTCAGTTCGGATTGCAGGCTGCAACCCGCCTGCA
>MG|5|V8|F|25|89.84|Firmicutes|Clostridia|Clostridiales|Clostridiaceae|Clostridium|sp.|
CGTGAGATGTTGGGTTAAGTCCGATAACGAGCGCAACCCTTATTGCTAGTTGCTAACATTTAGTTGAGTTCTCTAGCGATACTGCCGGTGATAAACCGGAGGAAGATGGGGATGACGTCAAATCATCATGCCCCTTACGTCTAGGGCCACAGGCGTGCTACAATGGCCGGCACAAAAAGTTGCAATACCGTGAGGTGGAGCTAATCTCAAAAACCGGTCTCAGTTCGGATTGGAGTCTGCAACTCGACTCCA
>MG|5|V8|F|81|85.88|Firmicutes|Clostridia|Clostridiales|Clostridiaceae|Clostridium|aminobutyricum|
CGTGAGATGTTAGGTTAAGTCCTGCAACGAGCGCAACCCTCATATATAGTTGCCATCATTCAGTTGGGCACTCTGTATAGACTGCCGTGGTTAACACGGAGGAAGGTGGGGATGACGTCAAATCATCACGGCCCTTACGTTCTGGGCTACACCCGTGCTACAATGGCTATTACAAAGAGTCGCAATATCGTAAGATGGAGCCAATCTCAAAAAGATAGTCTCAGTTCAGATTGTGGGCTGCAACCCGCCCACA
>MG|5|V8|F|16|97.57|Firmicutes|Clostridia|Clostridiales|Clostridiaceae|Clostridium / Faecalibacterium|sp.|
CGTGAGATGTTGGGTTAAGTCCCGCAACGAGCGCAACCCTTATTGTTAGTTGCTACGCAAGAGCACTCTAGCGAGACTGCCGTTGACAAAACGGAGGAAGGTGGGGACGACGTCAAATCATCATGCCCCTTATGTCCTGGGCCACACACGTACTACAATGGCGGTTAACAGAGGGAAGCAAAACCGCGAGGTGGAGCAAATCCCTAAAAGCCGTCCCAGTTCGGATCGCAGGCTGCAACCCGCCTGCG
>MG|5|V8|F|30|95.12|Firmicutes|Clostridia|Clostridiales|Clostridiaceae|Clostridium|sp.|
CGTGAGATGTTGGGTTAAGTCCCGCAACGAGCGCAACCCTTATCATTAGTTGCTACGCAAGAGCACTCTAGTGAGACTGCCGTTGACAAAACGGAGGAAGGTGGGGATGACGTCAAATCATCATGCCCTTTATGACCTGGGCCACACACGTACTACAATGGCGATTAACAGAGGGAAGCAATACCGCGAGGAGGAGCAAACCCCTAAACATCGTCCCAGTTCGGATTGCAGGCTGAAACTCGCCTGTA
>MG|5|V8|R|10|96.43|Firmicutes|Clostridia|Clostridiales|Clostridiaceae|Clostridium|aminobutyricum|
TGTAGGCGAGTTGCAGCCTACAATCCGAACTGGGACCGGCTTTTGAGATTTGCTCCACCTCACGGTCTTGCTTCTCTTTGTACCGGCCATTGTAGCACGTGTGTAGCCCAGAACATAAGGGGCATGATGATTTGACGTCATCCCCACCTTCCTCCGAGTTGTCCCCGGCAGTCTCACTAGAGTGCCCATCTTACTGCTGGCAACTAATGACAAGGGTTGCGCTCGTTGCGGGACTTAACCCAACATCTCACG
>MG|5|V8|F|11|90.59|Firmicutes|Clostridia|Clostridiales|Clostridiaceae|Clostridium|sp.|
CGTGAGGTGTCGGCTTAAGTGCCATAACGAGCGCAACCCTTGCTGACAGTTGCCATCAGGTAAAGCTGGGGACTCTGTCGGGACTGCCACCGTAAGGTGTGAGGAAGGGGGGGGATGACGTCAAATCAGCACGGCCCTTATGTCCGGGGCGACACACGTGTTACAATGGTGGGTACAGCGGGAAGCTACGCGGCGACGCGGTGCAAATCTCGAAAACCCATCCCAGTTCGGATCGGAGTCTGCAACTCGACTCCG
>MG|5|V8|R|13|91.06|Firmicutes|Clostridia|Clostridiales|Clostridiaceae|Clostridium|sp.|
TGGAGTCGAGTTGCAGACTCCAATCCGAACTGAGACCGGTTTTTGAGATTAGCTCCACCTCACGGTATTGCAACTTTTTGTGCCGGCCATTGTAGCACGCCTGTGGCCCTAGACGTAAGGGGCATGATGATTTGACGTCATCCCCATCTTCCTCCGGTTTATCACCGGCAGTATCGCTAGAGAACTCAACTAAATGTTAGCAACTAGCAATAAGGGTTGCGCTCGTTGCGGGACTTAACCCAACATCTCACG
>MG|5|V8|F|38|90.94|Firmicutes|Clostridia|Clostridiales|Clostridiaceae|Clostridium|sp.|
CGTGAGGTGTCGGCTTAAGTGCCATAACGAGCGCAACCCTTGCTGACAGTTGCCATCAGGTAAAGCTGGGGACTCTGTCGGGACTGCCACCGTAAGGTGTGAGGAAGGGGGGGATGACGTCAAATCAGCACGGCCCTTATGTCCGGGGCGACACACGTGTTACAATGGTGGGTACAGCGGGAAGCTACGCGGCGACGCGGTGCAAATCTCGAAAACCCATCCCAGTTCGGATCGGAGTCTGCAACTCGACTCCG
>MG|5|V8|F|78|90.55|Firmicutes|Clostridia|Clostridiales|Clostridiaceae|Clostridium|sp.|
CGTGAGGTGTCGGCTTAAGTGCCATAACGAGCGCAACCCTTGCTGACAGTTGCCATCAGGTGATGCTGGGGACTCTGTCGGGACTGCCACCGTAAGGTGTGAGGAAGGGGGGGATGACGTCAAATCAGCACGGCCCTTATGTCCGGGGCGACACACGTGTTACAATGGTGGGTACAGCGGGATGCTACGCGGCGACGCGGTGCAAATCTCGAAAACCCATCCCAGTTCGGATCGGAGTCTGCAACTCGACTCCG
>MG|5|V8|F|11|95.67|Firmicutes|Clostridia|Clostridiales|Clostridiaceae|Clostridium|Clostridium|
CGTGAGATGTTGGGTTAAGTCCCGCAACGAGCGCAACCCTTGTCTTCAGTTACCATCATTGAGTTGGGGACTCTGGAGAGACTGCCGGTGACAAACCGGAGGAAGGTGGGGATGACGTCAAATCATCATGCCCCTTATGGCTTGGGCTACACACGTACTACAATGGCGGCTACAAAGAGCAGCGAGCAGGTGACTGCAAGCGAATCTCATAAAGGTCGTCTCAGTTCGGATTGAAGTCTGCAACTCGACTTCA
>MG|5|V8|F|11|95.53|Firmicutes|Clostridia|Clostridiales|Clostridiaceae|Clostridium|sp.|
CGTGAGATGTTGGGTTAAGTCCCGCAACGAGCGCAACCCTTGTGATTAGTTGCTACGCAAGAGCACTCTAATCAGACTGCCGTTGACAAAACGGAGGAAGGTGGGGACGACGTCAAATCATCATGCCCCTTATGACCTGGGCTACACACGTACTACAATGGCCGTGAACAGAGGGAAGCAAAGCCGCGAGGCAGAGCAAAACCTGAAAAACGGTCCCAGTTCAGATTGCAGGCTGCAACTCGCCTGTA
>MG|5|V8|R|130|97.18|Firmicutes|Clostridia|Clostridiales|Clostridiaceae|Clostridium / Faecalibacterium|sp.|
TGCAGGCGGGTTGCAGCCTGCAATCCGAACTGAGATGGCTTTTAGGGATTTGCTCCACTTCGCAGTCTTGCCTCCCTCTGTTGACCACCATTGTAGTACGTGTGTGGCCCAGGACATAAGGGGCATGATGATTTGACGTCGTCCCCGCCTTCCTCCGTTTTGTCAACGGCAGTCTCGCTAGAGTGCTCTTGCGTAGCAACTAACAATAAGGGTTGCGCTCGTTGCGGGACTTAACCCAACATCTCACG
>MG|5|V8|F|16|97.58|Firmicutes|Clostridia|Clostridiales|Clostridiaceae|Clostridium / Faecalibacterium|sp.|
CGTGAGATGTTGGGTTAAGTCCCGCAACGAGCGCAACCCCTATTGTTAGTTGCTACGCAAGAGCACTCTAGCGAGACTGCCGTTGACAAAACGGAGGAAGGTGGGGACGACGTCAAATCATCATGCCCCTTATGTCCTGGGCCACACACGTACTACAATGGTGGTTAACAGAGGGAGGCAAGACTGCGAAGTGGAGCAAATCCCTAAAAGCCATCTCAGTTCGGATTGCAGGCTGCAACCCGCCTGCA
>MG|5|V8|F|10|90.98|Firmicutes|Clostridia|Clostridiales|Clostridiaceae|Clostridium|sp.|
CGTGAGGTGTCGGCTTAAGTGCCATAACGAGCGCAACCCTTGCTGACAGTTGCCATCAGGTAAAGCTGGGGGACTCTGTCGGGACTGCCACCGTAAGGTGTGAGGAAGGGGGGGATGACGTCAAATCAGCACGGCCCTTATGTCCGGGGCGACACACGTGTTACAATGGTGGGTACAGAGGGGTGCTACACAGCGATGTGTTGCGGATCTCAAAAACCCATCCCAGTTCGGATCGGAGTCTGCAACCCGACTCCG
>MG|5|V8|R|10|90.98|Firmicutes|Clostridia|Clostridiales|Clostridiaceae|Clostridium|sp.|
CGGAGTCGAGTTGCAGACTCCGATCCGAACTGGGATGGGTTTTCGAGATTGGCATCACATCGCTGTGTAGCTACCCGCTGTACCCACCATTGTAACACGTGTGTCGCCCCGGACATAAGGGCCGTGCTGATTTGACGTCATCCCCCCCCTTCCTCACACCTTACGGTGGCAGTCCCGACAGAGTCCCCAGCATCACCTGATGGCAACTGTCAGCAAGGGTTGCGCTCGTTATGGCACTTAAGCCGACACCTCACG
>MG|5|V8|R|10|96.03|Firmicutes|Clostridia|Clostridiales|Clostridiaceae|Clostridium|aminobutyricum|
TGTAGGCGAGTTGCAGCCTACAATCCGAACTGGGACCGGCTTTTGAGATTTGCTCCGCCTCACGGTCTTGCTTCTCTTTGTACCGGCCATTGTAGCACGTGTGTAGCCCAGAACATAAGGGGCATGATGATTTGACGTCATCCCCACCTTCCTCCGAGTTGTCCCCGGCAGTCTCACTAGAGTGCCCATCTTACTGCTGGCAACTAATGACAAGGGTTGCGCTCGTTGCGGGACTTAACCCAACATCTCACG
>MG|5|V8|F|16|93.17|Firmicutes|Clostridia|Clostridiales|Clostridiaceae|Clostridium|hiranonis|
CGTGAGATGTTGGGTTAAGTCCCGCAACGAGCGCAACCCTTATTGTTAGTTGCTACGCAAGAGCACTCTAGCGAGACTGCCGTTGACAAAACGGAGGAAGGTGGGGATGACGTCAAATCATCATGCCCCTTATGACCTGGGCTACACACGTGCTACAATGGTTGGTACAAAGAGAAGCGAAGCGGTGACGTGGAGCAAACCTCATAAAGCCAATCTCAGTTCGGATTGTAGGCTGCAACTCGCCTACA
>MG|5|V8|F|10|90.55|Firmicutes|Clostridia|Clostridiales|Clostridiaceae|Clostridium|sp.|
CGTGAGGTGTCGGCTTAAGTGCCATAACGAGCGCAACCCTTGCTGACAGTTGCCATCAGGTGATGCTGGGGACTCTGTCGGGACTGCCACCGTAAGGTGTGAGGAAGGGGGGGATGACGTCAAATCAGCACGGCCCTTATGTCCGGGGCGACACACGTGTTACAATGGTGGGTACAGCGGGATGCTACGCGGCGACGCGGTGCAAATCTCGAAAACCATCCCAGTTCGGATCGGAGTCTGCAACTCGACTCCG
>MG|5|V8|F|13|96.36|Firmicutes|Clostridia|Clostridiales|Clostridiaceae|Clostridium|sp.|
CGTGAGATGTTGGGTTAAGTCCCGCAACGAGCGCAACCCTTATTGTTAGTTGCTACGCAAGAGCACTCTAGCGAGACTGCCGTTGACAAAACGGAGGAAGGTGGGGACGACGTCAAATCATCATGCCCCTTATGTCCTGGGCCACACACGTACTACAATGGCGGTTAACAGAGGGAAGCAAAACCGCGAGGTGGAGCAAATCCCTAAAAGCCGTCCCAGTTCGGATCGCAGTCTGCAACTCGACTGCG
>MG|5|V8|F|26|96.43|Firmicutes|Clostridia|Clostridiales|Clostridiaceae|Clostridium|aminobutyricum|
CGTGAGATGTTGGGTTAAGTCCCGCAACGAGCGCAACCCTTGTCATTAGTTGCCAGCAGTAAGATGGGCACTCTAGTGAGACTGCCGGGGACAACTCGGAGGAAGGTGGGGATGACGTCAAATCATCATGCCCCTTATGTTCTGGGCTACACACGTGCTACAATGGCCGGTACAAAGAGAAGCAAGACCGTGAGGTGGAGCAAATCTCAAAAGCCGGTCCCAGTTCGGATTGTAGGCTGCAACTCGCCTACA
>MG|5|V8|F|10|93.57|Firmicutes|Clostridia|Clostridiales|Clostridiaceae|Clostridium|aminobutyricum|
CGTGAGATGTTGGGTTAAGTCCCGCAACGAGCGCAACCCTTGTCACTAGTTACCAGCAGTAAGATGGGGACTCTAGTGAGACTGCCGGGGACAACTCGGAGGAAGGTGGGGATGACGTCAAATCATCATGCCCCTTATGTTCTGGGCTACACACGTGCTACAATGGCCGGTACAAAGAGAGGCGAGACCGCGAGGTGGAGCAAAACTCAAAAGCCGGTCCCAGTTCGGATTGCAGGCTGCAACTCGCCTGCA
>MG|5|V8|F|11|98.39|Firmicutes|Clostridia|Clostridiales|Clostridiaceae|Clostridium / Faecalibacterium|sp.|
CGTGAGATGTTGGGTTAAGTCCCGCAACGAGCGCAACCCTTATTGTTAGTTGCTACGCAAGAGCACTCTAGCGAGACTGCCGTTGACAAAACGGAGGAAGGTGGGGACGACGTCAAATCATCATGCCCCTTATGTCCTGGGCCACACACGTACTACAATGGCGGTTAACAGAGGGAAGCAATACCGCGAGGTGGAGCAAATCCCTAAAAGCCGTCCCAGTTCGGATTGCAGGCTGAAACTCGCCTGCA
>MG|5|V8|F|11|85.94|Firmicutes|Clostridia|Clostridiales|Clostridiaceae|Clostridium|aminobutyricum|
CGTGAGATGTTAGGTTAAGTCCTGCAACGAGCGCAACCCTCATGTATAGTTGCCATCATTCAGTTGGGCACTCTGTACAGACTGCCGTGGTTAACACGGAGGAAGGTGGGGATGACGTCAAATCATCACGGCCCTTACGTTCTGGGCTACACCCGTGCTACAATGGCTATTACAAAGAGTCGCAATATCGTAAGATGGAGCCAATCTCATAAAGATAGTCTCAGTTCGGATTGTGGGCTGCAACCCGCCCACA
>MG|5|V8|R|11|97.57|Firmicutes|Clostridia|Clostridiales|Clostridiaceae|Clostridium / Faecalibacterium|sp.|
CGCAGGCGGGTTGCAGCCTGCGATCCGAACTGGGACGGCTTTTAGGGATTTGCTCCACCTCGCGGTTTTGCTTCCCTCTGTTAACCGCCATTGTAGTACGTGTGTGGCCCAGGACATAAGGGGCATGATGATTTGACGTCGTCCCCACCTTCCTCCGTTTTGTCAACGGCAGTCTCGCTAGAGTGCTCTTGCGTAGCAACTAACAATAAGGGTTGCGCTCGTTGCGGGACTTAACCCAACATCTCACG
>MG|5|V8|R|14|98.79|Firmicutes|Clostridia|Clostridiales|Clostridiaceae|Clostridium / Faecalibacterium|sp.|
TGCAGGCGGGTTGCAGCCTGCAATCCGAACTGGGATGGCTTTTAGGGGTTTGCTCCACCTCGCGGTCTTGCCTCCCTCTGTTAACCACCATTGTAGTACGTGTGTGGCCCAGGACATAAGGGGCATGATGATTTGACGTCGTCCCCACCTTCCTCCGTTTTGTCAACGGCAGTCTCGCTAGAGTGCTCTTGCGTAGCAACTAACAATAAGGGTTGCGCTCGTTGCGGGACTTAACCCAACATCTCACG
>MG|5|V8|F|29|90.98|Firmicutes|Clostridia|Clostridiales|Clostridiaceae|Clostridium|sp.|
CGTGAGGTGTCGGCTTAAGTGCCATAACGAGCGCAACCCTTGCTGACAGTTGCCATCAGGTAAAGCTGGGGACTCTGTCGGGACTGCCACCGTAAGGTGTGAGGAAGGGGGGGGATGACGTCAAATCAGCACGGCCCTTATGTCCGGGGCGACACACGTGTTACAATGGTGGGTACAGAGGGGTGCTACACAGCGATGTGTTGCGGATCTCAAAAACCCATCCCAGTTCGGATCGGAGTCTGCAACCCGACTCCG
>MG|5|V8|F|18|96.76|Firmicutes|Clostridia|Clostridiales|Clostridiaceae|Clostridium|sp.|
CGTGAGATGTTGGGTTAAGTCCCGCAACGAGCGCAACCCCTATTGTTAGTTGCTACGCAAGAGCACTCTAGCGAGACTGCCGTTGACAAAACGGAGGAAGGTGGGGACGACGTCAAATCATCATGCCCCTTATGTCCTGGGCTACACACGTAATACAATGGCGGTTAACAGAGGGAAGCAAAATCGCGAGGTGGAGCAAATCCCCAAAAGCCGTCCCAGTTCGGATCGCAGGCTGAAACCCGCCTGCG
>MG|5|V8|F|12|88.62|Firmicutes|Clostridia|Clostridiales|Clostridiaceae|Clostridium|sp.|
CGTGAGATGTTCGGTTAAGTCCGATAACGAGCGCAACCCCTGTTGCTAGTTGCTAACATTTAGTTGAGTTCTCTAGCGATACTGCCGGTGATAAACCGGAGGAAGATGGGGATGACGTCAAATCATCATGCCCCTTACGTCTAGGGCCACAGGCGTGCTACAATGGCCGGCACAAAAAGTTGCAATACCGTGAGGTGGAGCTAATCTCAAAAACCGGTCTCAGTTCGGATTGGAGTCTGCAACTCGACTCCA
>MG|5|V8|F|36|90.94|Firmicutes|Clostridia|Clostridiales|Clostridiaceae|Clostridium|sp.|
CGTGAGGTGTCGGCTTAAGTGCCATAACGAGCGCAACCCTTGCTGACAGTTGCCATCAGGTAATGCTGGGGACTCTGTCGGGACTGCCACCGTAAGGTGTGAGGAAGGGGGGGATGACGTCAAATCAGCACGGCCCTTATGTCCGGGGCGACACACGTGTTACAATGGTGGGTACAGCGGGAGGCTACGCGGCGACGCGGTGCAAATCTCGAAAACCCATCCCAGTTCGGATCGGAGTCTGCAACTCGACTCCG
>MG|5|V8|F|24|90.2|Firmicutes|Clostridia|Clostridiales|Clostridiaceae|Clostridium|sp.|
CGTGAGGTGTCGGCTTAAGTGCCATAACGAGCGCAACCCTTGCTGACAGTTGCCATCAGGTGATGCTGGGGACTCTGTCGGGACTGCCACCGTAAGGTGTGAGGAAGGGGGGGGATGACGTCAAATCAGCACGGCCCTTATGTCCGGGGCGACACACGTGTTACAATGGTGGGTACAGCGGGAGGCTACGCGGCGACGCGGTGCAAATCTCGAAAACCCATCCCAGTTCGGATCGGAGTCTGCAACTCGACTCCG
>MG|5|V8|F|14|89.02|Firmicutes|Clostridia|Clostridiales|Clostridiaceae|Clostridium|sp.|
CGTGAGATGTTCGGTTAAGTCCGATAACGAGCGCAACCCCTATTGCTAGTTGCTAACATTTAGTTGAGTTCTCTAGCGATACTGCCGGTGATAAACCGGAGGAAGATGGGGATGACGTCAAATCATCATGCCCCTTACGTCTAGGGCCACAGGCGTGCTACAATGGCCGGCACAAAAAGTTGCAATACCGTGAGGTGGAGCTAATCTCAAAAACCGGTCTCAGTTCGGATTGGAGTCTGCAACTCGACTCCA
>MG|5|V8|R|14|89.02|Firmicutes|Clostridia|Clostridiales|Clostridiaceae|Clostridium|neonatale|
TGGAGTCGAGTTGCAGACTCCAATCCGAACTGAGACCGGTTTTTGAGATTAGCTCCACCTCACGGTATTGCAACTTTTGTGCCGGCCATTGTAGCACGCCTGTGGCCCTAGACGTAAGGGGCATGATGATTTGACGTCATCCCCATCTTCCTCCGGTTTATCACCGGCAGTATCGCTAGAGAACTCAACTAAATGTTAGCAACTAGCAATAAGGGTTGCGCTCGTTATCGGACTTAACCGAACATCTCACG
>MG|5|V8|F|329|97.18|Firmicutes|Clostridia|Clostridiales|Clostridiaceae|Clostridium / Faecalibacterium|sp.|
CGTGAGATGTTGGGTTAAGTCCCGCAACGAGCGCAACCCTTATTGTTAGTTGCTACGCAAGAGCACTCTAGCGAGACTGCCGTTGACAAAACGGAGGAAGGCGGGGACGACGTCAAATCATCATGCCCCTTATGTCCTGGGCCACACACGTACTACAATGGTGGTCAACAGAGGGAGGCAAGACTGCGAAGTGGAGCAAATCCCTAAAAGCCATCTCAGTTCGGATTGCAGGCTGCAACCCGCCTGCA
>MG|5|V8|R|15|93.98|Firmicutes|Clostridia|Clostridiales|Clostridiaceae|Clostridium|hiranonis|
TGTAGGCGAGTTGCAGCCTACAATCCGAACTGAGATTGGCTTTATGAGGTTTGCTCCACGTCACCGCTTCGCTTCTCTTTGTACCAACCATTGTAGCACGTGTGTAGCCCAGGTCATAAGGGGCATGATGATTTGACGTCGTCCCCACCTTCCTCCGTTTTGTCAACGGCAGTCTCGCTAGAGTGCTCTTGCGTAGCAACTAACAATAGGGGTTGCGCTCGTTGCGGGACTTAACCCAACATCTCACG
>MG|5|V8|F|11|93.52|Firmicutes|Clostridia|Clostridiales|Clostridiaceae|Clostridium|islandicum|
CGTGAGATGTTGGGTTAAGTCCCGCAACGAGCGCAACCCTTATTATTAGTTGCTACGCAAGAGCACTCTAGTGAGACTGCCGTTGACAAAACGGAGGAAGGTGGGGATGACGTCAAATCATCATGCCCCTTATGACCTGGGCTACACACGTACTACAATGGCGTTAAACAACGGGAAGCGAAGGAGCGATCCGGAGCAAAACCCCAAACAACGTCCCAGTTCGGATTGCAGGCTGAAACCCGCCTGTA
>MG|5|V8|F|40|93.98|Firmicutes|Clostridia|Clostridiales|Clostridiaceae|Clostridium|hiranonis|
CGTGAGATGTTGGGTTAAGTCCCGCAACGAGCGCAACCCCTATTGTTAGTTGCTACGCAAGAGCACTCTAGCGAGACTGCCGTTGACAAAACGGAGGAAGGTGGGGACGACGTCAAATCATCATGCCCCTTATGACCTGGGCTACACACGTGCTACAATGGTTGGTACAAAGAGAAGCGAAGCGGTGACGTGGAGCAAACCTCATAAAGCCAATCTCAGTTCGGATTGTAGGCTGCAACTCGCCTACA
>MG|5|V8|R|15|97.18|Firmicutes|Clostridia|Clostridiales|Clostridiaceae|Clostridium / Faecalibacterium|sp.|
TGCAGGCGGGTTGCAGCCTGCAATCCGAACTGAGATGGCTTTTAGGGATTTGCTCCACTTCGCAGTCTTGCCTCCCTCTGTTAACCACCATTGTAGTACGTGTGTGGCCCAGGACATAAGGGGCATGATGATTTGACGTCGTCCCCGCCTTCCTCCGTTTTGTCAACGGCAGTCTCGCTAGAGTGCTCTTGCGTAGCAACTAACAATAGGGGTTGCGCTCGTTGCGGGACTTAACCCAACATCTCACG
>MG|5|V8|F|14|89.07|Firmicutes|Clostridia|Clostridiales|Clostridiaceae|Clostridium|sp.|
CGTGAGATGTTCGGTTAAGTCCGATAACGAGCGCAACCCTTATTGCTAGTTGCTAACATTTAGTTGAGTTCTCTAGCGATACTGCCGGTGATAAACCGGAGGAAGATGGGGATGACGTCAAATCATCATGCCCCTTACGTCTAGGGCCACAGGCGTGCTACAATGGCCGGCACAAAAAGTTGCAATACCGTGAGGTGGAGCTAATCTCAAAAAACCGGTCTCAGTTCGGATTGGAGTCTGCAACTCGACTCCA
>MG|5|V8|F|10|97.98|Firmicutes|Clostridia|Clostridiales|Clostridiaceae|Clostridium / Faecalibacterium|sp.|
CGTGAGATGTTGGGTTAAGTCCCGCAACGAGCGCAACCCTTATTGTTAGTTGCTACGCAAGAGCACTCTAGCGAGACTGCCGTTGACAAAACGGAGGAAGGTGGGGACGACGTCAAATCATCATGCCCCTTATGTCCTGGGCCACACACGTACTACAATGGCGGTTAACAGAGGGAAGCAATACCGCGAGGTGGAGCAAATCCCTAAAAGCCGTCCCAGTTCGGATCGCAGGCTGCAACCCGCCTGCG
>MG|5|V8|R|13|90.2|Firmicutes|Clostridia|Clostridiales|Clostridiaceae|Clostridium|sp.|
CGGAGTCGAGTTGCAGACTCCGATCCGAACTGGGATGGGTTTTCGAGATTTGCACCGCGTCGCCGCGTAGCATCCCGCTGTACCCACCATTGTAACACGTGTGTCGCCCCGGACATAAGGGCCGTGCTGATTTGACGTCATCCCCCCCCTTCCTCACACCTTACGGTGGCAGTCCCGACAGAGTCCCCAGCATCACCTGATGGCAACTGTCAGCAAGGGTTGCGCTCGTTATGGCACTTAAGCCGACACCTCACG
>MG|5|V8|R|16|94.35|Firmicutes|Clostridia|Clostridiales|Clostridiaceae|Clostridium|islandicum|
TGCAGGCGGGTTGCAGCCTGCAATCCGAACTGGGACGATTTTTGGGGGTTTGCTCTGCCTCGCGGCTTCGCTTCCCTCTGTTCATCGCCATTGTATTACGTGTGTCGCCCAGGTCATAAGGGGCATGATGATTTGACGTCATCCCCACCTTCCTCCGTTTTGTCAACGGCAGTCTCACTAGAGTCCTCTTGCGTAGTAACTAATGATAAGGGTTGCGCTCGTTGCGGGACTTAACCCAACATCTCACG
>MG|5|V8|R|181|89.43|Firmicutes|Clostridia|Clostridiales|Clostridiaceae|Clostridium|sp.|
TGGAGTCGAGTTGCAGACTCCAATCCGAACTGAGACCGGTTTTTGAGATTAGCTCCACCTCACGGTATTGCAACTTTTTGTGCCGGCCATTGTAGCACGCCTGTGGCCCTAGACGTAAGGGGCATGATGATTTGACGTCATCCCCATCTTCCTCCGGTTTATCACCGGCAGTATCGCTAGAGAACTCAACTAAATGTTAGCAACTAGCAATAAGGGTTGCGCTCGTTATCGGACTTAACCGAACATCTCACG
>MG|5|V8|F|12|94.0|Firmicutes|Clostridia|Clostridiales|Clostridiaceae|Clostridium|aminobutyricum|
CGTGAGATGTTGGGTTAAGTCCCGCAACGAGCGCAACCCTTGTCATTAGTTGCCAGCAGTAAGATGGGCACTCTAATGAGACTGCCGGGGACAACTCGGAGGAAGGTGGGGATGACGTCAAATCATCATGCCCCTTATGTTCTGGGCTACACACGTGCTACAATGGTCGGTACAAAGAGCCGCGAAGTCGTGAGGCGGAGCAAATCTCAAAAACCGATCCCAGTTCGGATTGCAGGCTGCAACTCGCCTGCA
>MG|5|V8|F|13|93.33|Firmicutes|Clostridia|Clostridiales|Clostridiales Family XVI. Incertae Sedis|Carboxydocella|manganica|
CGTGAGATGTTGGGTTAAGTCCCGCAACGAGCGCAACCCCTATTTTCAGTTGCCAGCACGTCGAGGTGGGAACTCTGAAAAAACTGCCGGTGACAAACCGGAGGAAGGTGGGGATGACGTCAAATCATCATGCCCTTTATGTCCTGGGCTACACACGTGCTACAATGGCCGGTACAGAGGGCGGCGAAGCCGTGAGGTGGAGCGAATCCCAAAAAGCCGGTCTCAGTTCGGATTGCAGGCTGCAACCCGCCTGCA
>MG|5|V8|F|19|92.97|Firmicutes|Clostridia|Clostridiales|Clostridiales Family XVI. Incertae Sedis|Carboxydocella|manganica|
CGTGAGATGTTGGGTTAAGTCCCGCAACGAGCGCAACCCCTAATTTCAGTTGCCAGCACGTAAAGGTGGGAACTCTGAAGTAACTGCCGGTGACAAACCGGAGGAAGGTGGGGATGACGTCAAATCATCATGCCCTTTATGTCCTGGGCTACACACGTGCTACAATGGCTGGTACAGAGGGCAGCGAAACCGTGAGGTGGAGCGAATCCCAAAAAGCCAGTCTCAGTTCGGATTGCAGGCTGCAACCCGCCTGCA
>MG|5|V8|F|30|92.19|Firmicutes|Clostridia|Clostridiales|Clostridiales Family XVI. Incertae Sedis|Carboxydocella|manganica|
CGTGAGATGTTGGGTTAAGTCCCGCAACGAGCGCAACCCCTAATTTCAGTTGCCAGCACGTAAAGGTGGGAACTCTGAAGTAACTGCCGGTGACAAACCGGAGGAAGGTGGGGATGACGTCAAATCATCATGCCCTTTATGTCCTGGGCTACACACGTGCTACAATGGCTGGTACAGAGGGCAGCGACACCGTGAGGTAGAGCGAATCCCAAAAAGCCAGTCTCAGTTCGGATTGCAGGCTGCAACCCGCCTGCA
>MG|5|V8|F|51|91.76|Firmicutes|Clostridia|Clostridiales|Clostridiales Family XVI. Incertae Sedis|Carboxydocella|sp.|
CGTGAGATGTTGGGTTAAGTCCCGCAACGAGCGCAACCCCTATTTCCAGTTGCCAGCGAGTAAAGTCGGGAACTCTGGAGAAACTGCCGGTGACAAACCGGAGGAAGGTGGGGATGACGTCAAATCATCATGCCCTTTATGTCCTGGGCTACACACGTGCTACAATGGTCGGTACAGAGGGCAGCGAAGTCGTGAGGCAGAGCGAATCCCAAAAAGCCGGTCTCAGTTCGGATTGCAGGCTGCAACCCGCCTGCA
>MG|5|V8|F|21|93.73|Firmicutes|Clostridia|Clostridiales|Clostridiales Family XVI. Incertae Sedis|Carboxydocella|manganica|
CGTGAGATGTTGGGTTAAGTCCCGCAACGAGCGCAACCCCTATTTTTAGTTGCCAGCACGTAAAGGTGGGAACTCTAAAGAAACTGCCGGTGACAAACCGGAGGAAGGTGGGGATGACGTCAAATCATCATGCCCTTTATGTCCTGGGCTACACACGTGCTACAATGGCTGGTACAGAGGGCAGCGAAACCGTGAGGTGGAGCGAATCCCAGAAAGCCAGTCTCAGTTCGGATTGCAGGCTGCAACTCGCCTGCA
>MG|5|V8|F|11|90.2|Firmicutes|Clostridia|Clostridiales|Eubacteriaceae|Eubacterium|sp.|
CGTGAGGTGTCGGCTTAAGTGCCATAACGAGCGCAACCCTTGCTGACAGTTGCCATCAGGTGATGCTGGGGACTCTGTCGGGACTGCCACCGTAAGGTGTGAGGAAGGGGGGGGATGACGTCAAATCAGCACGGCCCTTATGTCCGGGGCGACACACGTGTTACAATGGTGGGTACAGCGGGAGGCTACGCGGCGACGCGATGCAAATCTCGAAAACCCATCCCAGTTCGGATCGGAGTCTGCAACTCGACTCCG
>MG|5|V8|F|23|90.55|Firmicutes|Clostridia|Clostridiales|Eubacteriaceae|Eubacterium|sp.|
CGTGAGGTGTCGGCTTAAGTGCCATAACGAGCGCAACCCTTGCTGACAGTTGCCATCAGGTGATGCTGGGGACTCTGTCGGGACTGCCACCGTAAGGTGTGAGGAAGGGGGGGATGACGTCAAATCAGCACGGCCCTTATGTCCGGGGCGACACACGTGTTACAATGGTGGGTACAGCGGGAGGCTACGCGGCGACGCGATGCAAATCTCGAAAACCCATCCCAGTTCGGATCGGAGTCTGCAACTCGACTCCG
>MG|5|V8|R|11|90.55|Firmicutes|Clostridia|Clostridiales|Eubacteriaceae|Eubacterium|sp.|
CGGAGTCGAGTTGCAGACTCCGATCCGAACTGGGATGGGTTTTCGAGATTTGCATCGCGTCGCCGCGTAGCCTCCCGCTGTACCCACCATTGTAACACGTGTGTCGCCCCGGACATAAGGGCCGTGCTGATTTGACGTCATCCCCCCCTTCCTCACACCTTACGGTGGCAGTCCCGACAGAGTCCCCAGCATCACCTGATGGCAACTGTCAGCAAGGGTTGCGCTCGTTATGGCACTTAAGCCGACACCTCACG
>MG|5|V8|F|18|90.2|Firmicutes|Clostridia|Clostridiales|Eubacteriaceae|Eubacterium|sp.|
CGTGAGGTGTCGGCTTAAGTGCCATAACGAGCGCAACCCTTGCTGACAGTTGCCATCAGGTGATGCTGGGGACTCTGTCGGGACTGCCACCGTAAGGTGTGAGGAAGGGGGGGGATGACGTCAAATCAGCACGGCCCTTATGTCCGGGGCGACACACGTGTTACAATGGTGGGTACAGCGGGAGGCTACGCGGCGACGCGGTGCAAATCTCGAAAACCCATCCCAGTTCGGATCGGAGTCTGCAACCCGACTCCG
>MG|5|V8|F|36|90.55|Firmicutes|Clostridia|Clostridiales|Eubacteriaceae|Eubacterium|sp.|
CGTGAGGTGTCGGCTTAAGTGCCATAACGAGCGCAACCCTTGCTGACAGTTGCCATCAGGTGATGCTGGGGACTCTGTCGGGACTGCCACCGTAAGGTGTGAGGAAGGGGGGGATGACGTCAAATCAGCACGGCCCTTATGTCCGGGGCGACACACGTGTTACAATGGTGGGTACAGCGGGAGGCTACGCGGCGACGCGGTGCAAATCTCGAAAACCCATCCCAGTTCGGATCGGAGTCTGCAACCCGACTCCG
>MG|5|V8|F|32|90.16|Firmicutes|Clostridia|Clostridiales|Eubacteriaceae|Eubacterium|sp.|
CGTGAGGTGTCGGCTTAAGTGCCATAACGAGCGCAACCCTTGCTGACAGTTGCCATCAGGTGAAGCTGGGGACTCTGTCGGGACTGCCACCGTAAGGTGTGAGGAAGGGGGGGATGACGTCAAATCAGCACGGCCCTTATGTCCGGGGCGACACACGTGTTACAATGGTGGGTACAGCGGGAGGCTACGCGGCGACGCGGTGCAAATCTCGAAAACCCATCCCAGTTCGGATCGGAGTCTGCAACCCGACTCCG
>MG|5|V8|F|18|89.8|Firmicutes|Clostridia|Clostridiales|Eubacteriaceae|Eubacterium|sp.|
CGTGAGGTGTCGGCTTAAGTGCCATAACGAGCGCAACCCTTGCTGACAGTTGCCATCAGGTGAAGCTGGGGACTCTGTCGGGACTGCCACCGTAAGGTGTGAGGAAGGGGGGGGATGACGTCAAATCAGCACGGCCCTTATGTCCGGGGCGACACACGTGTTACAATGGTGGGTACAGCGGGAGGCTACGCGGCGACGCGGTGCAAATCTCGAAAACCCATCCCAGTTCGGATCGGAGTCTGCAACCCGACTCCG
>MG|5|V8|F|19|89.88|Firmicutes|Clostridia|Clostridiales|Eubacteriaceae|Eubacterium|thermomarinus|
CGTGAGATGTTGGGTTAAGTCCCGCAACGAGCGCAACCCTTACCATTAGTTACCAGCAGTAAGATGGGGACTCTAATGGGACTGCCGGGGATAACTCGGAGGAAGGTGGGGACGACGTCAAATCATCATGCCCCTTATGTCCTGGGCTACACACGTGCTACAATGGCCGAAGACAGAGGGAAGCGAAACCGTAAGGAGGAGCGAATCCCAGAAAATCGGTCCCAGTTCGGATTGTGGGCTGCAACCCGCCCACA
>MG|5|V8|R|10|90.16|Firmicutes|Clostridia|Clostridiales|Eubacteriaceae|Eubacterium|sp.|
CGGAGTCGGGTTGCAGACTCCGATCCGAACTGGGATGGGTTTTCGAGATTTGCACCGCGTCGCCGCGTAGCCTCCCGCTGTACCCACCATTGTAACACGTGTGTCGCCCCGGACATAAGGGCCGTGCTGATTTGACGTCATCCCCCCCTTCCTCACACCTTACGGTGGCAGTCCCGACAGAGTCCCCAGCTTCACCTGATGGCAACTGTCAGCAAGGGTTGCGCTCGTTATGGCACTTAAGCCGACACCTCACG
>MG|5|V8|R|14|90.55|Firmicutes|Clostridia|Clostridiales|Eubacteriaceae|Eubacterium|sp.|
CGGAGTCGGGTTGCAGACTCCGATCCGAACTGGGATGGGTTTTCGAGATTTGCACCGCGTCGCCGCGTAGCCTCCCGCTGTACCCACCATTGTAACACGTGTGTCGCCCCGGACATAAGGGCCGTGCTGATTTGACGTCATCCCCCCCTTCCTCACACCTTACGGTGGCAGTCCCGACAGAGTCCCCAGCATCACCTGATGGCAACTGTCAGCAAGGGTTGCGCTCGTTATGGCACTTAAGCCGACACCTCACG
>MG|5|V8|F|21|90.16|Firmicutes|Clostridia|Clostridiales|Eubacteriaceae|Eubacterium|sp.|
CGTGAGGTGTCGGCTTAAGTGCCATAACGAGCGCAACCCTTGCTGACAGTTGCCATCAGGTGAAGCTGGGGACTCTGTCGGGACTGCCACCGTAAGGTGTGAGGAAGGGGGGGATGACGTCAAATCAGCACGGCCCTTATGTCCGGGGCGACACACGTGTTACAATGGTGGGTACAGCGGGAGGCTACGCGGCGACGCGATGCAAATCTCGAAAACCCATCCCAGTTCGGATCGGAGTCTGCAACTCGACTCCG
>MG|5|V8|F|11|96.86|Firmicutes|Clostridia|Clostridiales|Lachnospiraceae|[Ruminococcus]|gnavus|
CGTGAGATGTTGGGTTAAGTCCCGCAACGAGCGCAACCCTTATGCTTAGTAGCCAGCAGGTAAAGCTGGGCACTCTAAGGAGACTGCCAGGGATAACCTGGAGGAAGGTGGGGATGACGTCAAATCATCATGCCCCTTATGATTTGGGCTACACACGTGCTACAATGGCGTAAACAAAGGGAAGCGAGGGAGTGATCCGGAGCGAATCCCAAAAATAACGTCTCAGTTCGGATTGTAGTCTGCAACTCGACTACA
>MG|5|V8|F|40|93.33|Firmicutes|Clostridia|Clostridiales|Lachnospiraceae|Lachnoclostridium|aldenense|
CGTGAGATGTTGGGTTAAGTCCCGCAACGAGCGCAACCCTTGTCCTTAGTAGCCAGCACGTGATGGTGGGCACTCTAGGGAGACTGCCAGGGTGAACCTGGAGGAAGGTGGGGATGACGTCAAATCATCATGCCCCTTATGACTTGGGCTACACACGTGCTACAATGGCGCGAACAAAGGGAAGCGACCCTGTGAAGGCGAGCAAATCTCAAAAAAGGCGTCTCAGTTCGGATTGTAGTCTGCAACCCGACTACA
>MG|5|V8|R|19|96.75|Firmicutes|Clostridia|Clostridiales|Lachnospiraceae|[Ruminococcus]|gnavus|
TGCAGGCGGGTTGCAGCCTGCAATCCGAACTGAGACGCCTTTTGGGGATTCGCTCTGCCTCGCGGCTTTGCCTCCCTCTGTTTAACGCCATTGTATTACGTGTGTAGCCCAGGACATAAGGGGCATGATGATTTGACGTCGTCCCCACCTTCCTCCGTTTTGTCAACGGCAGTCTCGCTAGAGTGCTCTTGCGTAGCAACTAACAATAGGGGTTGCGCTCGTTGCGGGACTTAACCCAACATCTCACG
>MG|5|V8|R|35|93.33|Firmicutes|Clostridia|Clostridiales|Lachnospiraceae|Lachnoclostridium|aldenense|
TGTAGTCGGGTTGCAGACTACAATCCGAACTGAGACGCCTTTTTTGAGATTTGCTCGCCTTCACAGGGTCGCTTCCCTTTGTTCGCGCCATTGTAGCACGTGTGTAGCCCAAGTCATAAGGGGCATGATGATTTGACGTCATCCCCACCTTCCTCCAGGTTCACCCTGGCAGTCTCCCTAGAGTGCCCACCATCACGTGCTGGCTACTAAGGACAAGGGTTGCGCTCGTTGCGGGACTTAACCCAACATCTCACG
>MG|5|V8|F|13|93.33|Firmicutes|Clostridia|Clostridiales|Lachnospiraceae|Lachnoclostridium|citroniae|
CGTGAGATGTTGGGTTAAGTCCCGCAACGAGCGCAACCCTTATTCTTAGTAGCCAGCGGTAAGGCCGGGCACTCTAAGGAGACAGCCGGGGACAACCCGGAGGAAGGCGGGGATGACGTCAAATCATCATGCCCCTTATGGCCAGGGCTACACACGTGCTACAATGGCGTAAACAAAGGGAAGCGACCCTGTGAAGGCAAGCGAATCCCAAAAATAACGTCCCAGTTCGGATTGTAGTCTGCAACCCGACTACA
>MG|5|V8|F|47|96.75|Firmicutes|Clostridia|Clostridiales|Lachnospiraceae|[Ruminococcus]|gnavus|
CGTGAGATGTTGGGTTAAGTCCCGCAACGAGCGCAACCCCTATTGTTAGTTGCTACGCAAGAGCACTCTAGCGAGACTGCCGTTGACAAAACGGAGGAAGGTGGGGACGACGTCAAATCATCATGCCCCTTATGTCCTGGGCTACACACGTAATACAATGGCGTTAAACAGAGGGAGGCAAAGCCGCGAGGCAGAGCGAATCCCCAAAAGGCGTCTCAGTTCGGATTGCAGGCTGCAACCCGCCTGCA
>MG|5|V8|F|358|96.34|Firmicutes|Clostridia|Clostridiales|Lachnospiraceae|[Ruminococcus]|gnavus|
CGTGAGATGTTGGGTTAAGTCCCGCAACGAGCGCAACCCTTATTGTTAGTTGCTACGCAAGAGCACTCTAGCGAGACTGCCGTTGACAAAACGGAGGAAGGTGGGGACGACGTCAAATCATCATGCCCCTTATGTCCTGGGCTACACACGTAATACAATGGCGTTAAACAGAGGGAGGCAAAGCCGCGAGGCAGAGCGAATCCCCAAAAGGCGTCTCAGTTCGGATTGCAGGCTGCAACCCGCCTGCA
>MG|5|V8|R|188|96.34|Firmicutes|Clostridia|Clostridiales|Lachnospiraceae|[Ruminococcus]|gnavus|
TGCAGGCGGGTTGCAGCCTGCAATCCGAACTGAGACGCCTTTTGGGGATTCGCTCTGCCTCGCGGCTTTGCCTCCCTCTGTTTAACGCCATTGTATTACGTGTGTAGCCCAGGACATAAGGGGCATGATGATTTGACGTCGTCCCCACCTTCCTCCGTTTTGTCAACGGCAGTCTCGCTAGAGTGCTCTTGCGTAGCAACTAACAATAAGGGTTGCGCTCGTTGCGGGACTTAACCCAACATCTCACG
>MG|5|V8|F|11|96.08|Firmicutes|Clostridia|Clostridiales|Lachnospiraceae|[Ruminococcus]|gnavus|
CGTGAGATGTTGGGTTAAGTCCCGCAACGAGCGCAACCCTTATCTTCAGTAGCCAGCATTTAAGGTGGGCACTCTGGAGAGACTGCCAGGGATAACCTGGAGGAAGGTGGGGATGACGTCAAATCATCATGCCCCTTATGGGCAGGGCTACACACGTGCTACAATGGCGTAAACAAAGGGAGGCGATACTGCGAAGTTGAGCAAATCCCAAAAATAACGTCTCAGTTCGGATTGTAGTCTGCAACTCGACTACA
>MG|5|V8|F|11|95.97|Firmicutes|Clostridia|Clostridiales|Oscillospiraceae|Oscillibacter|sp.|
CGTGAGATGTTGGGTTAAGTCCCGCAACGAGCGCAACCCTTATTGTTAGTTGCTACGCAAGAGCACTCTAGCGAGACTGCCGTTGACAAAACGGAGGAAGGTGGGGACGACGTCAAATCATCATGCCCCTTATGTCCTGGGCTACACACGTAATACAATGGCGCAAACAGAGGGAAGCAAAGCCGCGAGGCAGAGCAAATCCCTAAAAGGCGTCCCAGTTCGGATCGCAGGCTGCAACCCGCCTGCG
>MG|5|V8|F|54|96.37|Firmicutes|Clostridia|Clostridiales|Oscillospiraceae|Oscillibacter|valericigenes|
CGTGAGATGTTGGGTTAAGTCCCGCAACGAGCGCAACCCTTATTGTTAGTTGCTACGCAAGAGCACTCTAGCGAGACTGCCGTTGACAAAACGGAGGAAGGTGGGGACGACGTCAAATCATCATGCCCCTTATGTCCTGGGCTACACACGTACTACAATGGCGGTCAACAGAGGGAGGCAAAGCCGCGAGGTGGAGCAAATCCCTAAAAGCCGTCCCAGTTCGGATCGCAGTCTGCAACTCGACTGCG
>MG|5|V8|F|22|95.97|Firmicutes|Clostridia|Clostridiales|Oscillospiraceae|Oscillibacter|valericigenes|
CGTGAGATGTTGGGTTAAGTCCCGCAACGAGCGCAACCCTTATCGTTAGTTGCTACGCAAGAGCACTCTAGCGAGACTGCCGTTGACAAAACGGAGGAAGGTGGGGACGACGTCAAATCATCATGCCCCTTATGTCCTGGGCTACACACGTACTACAATGGCGGTCAACAGAGGGAGGCAAAGCCGCGAGGTGGAGCAAATCCCTAAAAGCCGTCCCAGTTCGGATCGCAGTCTGCAACTCGACTGCG
>MG|5|V8|F|11|90.83|Firmicutes|Clostridia|Clostridiales|Oscillospiraceae|Oscillibacter|valericigenes|
CGTGAGATGTTGGGTTAAGTCCCGCAACGAGCGCAACCCTTATTGTTAGTTGCTACGCAAGAGCACTCTAGCGAGACTGCCGTTGACAAAACGGAGGAAGGTGGGGACGACGTCAAATCATCATGCCCCTTATGGCCTGGGCTACACACGTACTACAATGGCTGTTACAGCGTGTTGCGACACCGTGAGGTGAAGCGGATCACTGAAAGACAGTCTCAGTTCGGATTGAAGTCTGCAACCCGACTTCA
>MG|5|V8|F|15|96.36|Firmicutes|Clostridia|Clostridiales|Oscillospiraceae|Oscillibacter|valericigenes|
CGTGAGATGTTGGGTTAAGTCCCGCAACGAGCGCAACCCTTATTGTTAGTTGCTACGCAAGAGCACTCTAGCGAGACTGCCGTTGACAAAACGGAGGAAGGCGGGGACGACGTCAAATCATCATGCCCCTTATGTCCTGGGCTACACACGTAATACAATGGTGGTCAACAGAGGGATGCAAAACCGCGAGGTGGAGCGAACCCCTAAAAGCCATCTCAGTTCAGACTGCAGGCTGCAACTCGCCTGCA
>MG|5|V8|F|37|97.59|Firmicutes|Clostridia|Clostridiales|Oscillospiraceae|Faecalibacterium / Oscillibacter|valericigenes|
CGTGAGATGTTGGGTTAAGTCCCGCAACGAGCGCAACCCTTATTGTTAGTTGCTACGCAAGAGCACTCTAGCGAGACTGCCGTTGACAAAACGGAGGAAGGTGGGGACGACGTCAAATCATCATGCCCCTTATGTCCTGGGCTACACACGTAATACAATGGCGGTCAACAGAGGGAGGCAAAGCCGTGAGGCAGAGCGAACCCCTAAAAGCCGTCCCAGTTCGGATCGCAGGCTGCAACCCGCCTGCGT
>MG|5|V8|R|37|96.37|Firmicutes|Clostridia|Clostridiales|Oscillospiraceae|Oscillibacter|valericigenes|
CGCAGTCGAGTTGCAGACTGCGATCCGAACTGGGACGGCTTTTAGGGATTTGCTCCACCTCGCGGCTTTGCCTCCCTCTGTTGACCGCCATTGTAGTACGTGTGTAGCCCAGGACATAAGGGGCATGATGATTTGACGTCGTCCCCACCTTCCTCCGTTTTGTCAACGGCAGTCTCGCTAGAGTGCTCTTGCGTAGCAACTAACAATAAGGGTTGCGCTCGTTGCGGGACTTAACCCAACATCTCACG
>MG|5|V8|F|16|96.77|Firmicutes|Clostridia|Clostridiales|Oscillospiraceae|Oscillibacter|valericigenes|
CGTGAGATGTTGGGTTAAGTCCCGCAACGAGCGCAACCCTTATTGTTAGTTGCTACGCAAGAGCACTCTAGCGAGACTGCCGTTGACAAAACGGAGGAAGGTGGGGACGACGTCAAATCATCATGCCCCTTATGTCCTGGGCTACACACGTAATACAATGGCGGTTAACAGAGGGAGGCAATACCGTGAGGTGGAGCGAACCCCTAAAAGCCGTCCCAGTTCGGATCGCAGTCTGCAACTCGACTGCG
>MG|5|V8|F|11|97.18|Firmicutes|Clostridia|Clostridiales|Oscillospiraceae|Clostridium / Faecalibacterium / Oscillibacter|valericigenes|
CGTGAGATGTTGGGTTAAGTCCCGCAACGAGCGCAACCCTTATTGTTAGTTGCTACGCAAGAGCACTCTAGCGAGACTGCCGTTGACAAAACGGAGGAAGGTGGGGACGACGTCAAATCATCATGCCCCTTATGTCCTGGGCTACACACGTAATACAATGGCGGTCAACAGAGGGAGGCAATACCGCGAGGTGGAGCGAACCCCTAAAAGCCGTCCCAGTTCGGATCGCAGGCTGCAACCCGCCTGCG
>MG|5|V8|F|11|92.55|Firmicutes|Clostridia|Clostridiales|Peptococcaceae|Desulfosporosinus|sp.|
CGTGAGATGTTGGGTTAAGTCCCGCAACGAGCGCAACCCCTATTTCCAGTTGCCAGCGAGCAAAGTCGGGAACTCTGGAGAAACTGCCGGTGACAAACCGGAGGAAGGTGGGGATGACGTCAAATCATCATGCCCTTTATGTCCTGGGCTACACACGTGCTACAATGGCCGGTACAGAGGGAAGCGAAGCCGTGAGGTGGAGCGAATCCCAAAAAGCCGGTCTCAGTTCGGATTGCAGGCTGCAACCCGCCTGCA
>MG|5|V8|F|53|93.73|Firmicutes|Clostridia|Clostridiales|Peptococcaceae|Desulfosporosinus|meridiei|
CGTGAGATGTTGGGTTAAGTCCCGCAACGAGCGCAACCCCTGTTGCCAGTTACCAGCGGGTAAAGCCGGGGACTCTGGTGAGACTGCCGGGGACAACTCGGAGGAAGGTGGGGACGACGTCAAATCATCATGCCCCTTATGTCTTGGGCTACACACGTGCTACAATGGCTGAAACAAAGGGAAGCGACCCTGTAAGGGGAAGCGGATCTCAGAAAAACAGTCCCAGTTCGGATTGTGGGCTGCAACCCGCCCACA
>MG|5|V8|F|18|76.98|Firmicutes|Clostridia|Clostridiales|Peptococcaceae|Peptococcus|niger|
CGTGAGATGTTTGGTTAAGTCCATCAACGAGCGCAACCCTTGTCGTCAGTTGTATTTTTCTGGTAGGACTGCCCCGGTAACGGGGAGGAAGGAGGGGATGATGTCAGGTCAGTATTTCCCTTACGCCTTGGGCTAGAATCGCGCTACAATGGCCGGTACAATGCGAAGCAAAACAGTGATGCGAAGCAAATCGCACCAAAGCCGGTCCCAGTTCGGATAGAAGGCTGAAACTCGCCTTCT
>MG|5|V8|R|30|93.73|Firmicutes|Clostridia|Clostridiales|Peptococcaceae|Desulfosporosinus|meridiei|
TGTGGGCGGGTTGCAGCCCACAATCCGAACTGGGACTGTTTTTCTGAGATCCGCTTCCCCTTACAGGGTCGCTTCCCTTTGTTTCAGCCATTGTAGCACGTGTGTAGCCCAAGACATAAGGGGCATGATGATTTGACGTCGTCCCCACCTTCCTCCGAGTTGTCCCCGGCAGTCTCACCAGAGTCCCCGGCTTTACCCGCTGGTAACTGGCAACAGGGGTTGCGCTCGTTGCGGGACTTAACCCAACATCTCACG
>MG|5|V8|F|35|91.02|Firmicutes|Clostridia|Clostridiales|Peptococcaceae|Desulfosporosinus|meridiei|
CGTGAGATGTTGGGTTAAGTCCCGCAACGAGCGCAACCCCTACATTTAGTTACCAGCGGGTAAAGCCGGGGACTCTAGATGGACTGCCGGGGACAACTCGGAGGAAGGTGGGGACGACGTCAAATCATCATGCCCCTTATGTCTTGGGCTACACACGTGCTACAATGGCCGTTACAAAGGGAAGCGAGTGCGTAAGCAGGAGCGGAACCCATAAAAGCGGTCCCAGTTCGGATTGTGGGCTGCAACCCGCCCACA
>MG|5|V8|F|16|95.29|Firmicutes|Clostridia|Clostridiales|Peptococcaceae|Desulfosporosinus|meridiei|
CGTGAGATGTTGGGTTAAGTCCCGCAACGAGCGCAACCCCTATTACCAGTTACCAGCACGTAGAGGTGGGGACTCTGGTGAGACTGCCGGGGACAACTCGGAGGAAGGTGGGGACGACGTCAAATCATCATGCCCCTTATGTCTTGGGCTACACACGTGCTACAATGGCTGTAACAAAGGGAAGCGACCTGGTAACAGGAAGCGGATCTCAGAAAAGCAGTCCCAGTTCGGATTGTGGGCTGCAACCCGCCCACA
>MG|5|V8|F|15|93.36|Firmicutes|Clostridia|Clostridiales|Peptococcaceae|Desulfosporosinus|meridiei|
CGTGAGATGTTGGGTTAAGTCCCGCAACGAGCGCAACCCCTGTTGCCAGTTACCAGCGGGTAAAGCCGGGGACTCTGGTGAGACTGCCGGGGGACAACTCGGAGGAAGGTGGGGACGACGTCAAATCATCATGCCCCTTATGTCTTGGGCTACACACGTGCTACAATGGCTGAAACAAAGGGAAGCGACCCTGTAAGGGGAAGCGGATCTCAGAAAAACAGTCCCAGTTCGGATTGTGGGCTGCAACCCGCCCACA
>MG|5|V8|F|24|95.69|Firmicutes|Clostridia|Clostridiales|Peptococcaceae|Desulfosporosinus|meridiei|
CGTGAGATGTTGGGTTAAGTCCCGCAACGAGCGCAACCCCTGTTGCCAGTTACCAGCGCGTAGAGGCGGGGACTCTGGTGAGACTGCCGGGGACAACTCGGAGGAAGGTGGGGACGACGTCAAATCATCATGCCCCTTATGTCTTGGGCTACACACGTGCTACAATGGCTGTAACAAAGGGAAGCGAGTGCGTAAGCATGAGCGGATCTCAGAAAAGCAGTCTCAGTTCGGATTGTGGGCTGCAACCCGCCCACA
>MG|5|V8|R|11|94.12|Firmicutes|Clostridia|Clostridiales|Peptococcaceae|Desulfosporosinus|meridiei|
TGTGGGCGGGTTGCAGCCCACAATCCGAACTGGGACTGCTTTTCTGAGATCCGCTTCCTCTTACAAGGTCGCTTCCCTTTGTTTCAGCCATTGTAGCACGTGTGTAGCCCAAGGCATAAGGGGCATGATGATTTGACGTCGTCCCCACCTTCCTCCGAGTTGTCCCCGGCAGTCTCACCAGAGTCCCCAACTTCACTTGCTGGTAACTGGCAACAGGGGTTGCGCTCGTTGCGGGACTTAACCCAACATCTCACG
>MG|5|V8|F|14|85.55|Firmicutes|Clostridia|Clostridiales|Peptococcaceae|Desulfosporosinus|meridiei|
CGTGAGATGTTCGGTTAAGTCCGGCAACGAGCGCAACCCTTATGAACAGTTGCCAATATTAAGTTAGGAACTCTGTTCAGACTGCCGTGGTCAACACGGAGGAAGGTGGGGATGATGTCAAATCATCATGCCCCTTACGTCTTGGGCTACACACGTGCTACAATGGGTGCAACAAAGAGCAGCGAGGTGGTAACGCTGAGCGAATCTCAAAAAAGCATTCTCAGTTCGGATTGTGGGCTGCAACCCGCCCACA
>MG|5|V8|R|12|93.33|Firmicutes|Clostridia|Clostridiales|Peptococcaceae|Desulfosporosinus|meridiei|
TGTGGGCGGGTTGCAGCCCACAATCCGAACTGGGACTGTTTTTCTGAGATCCGCTTCCCCTTACAGGGTCGCTTCCCTTTGTTTCAGCCATTGTAGCACGTGTGTAGCCCAAGACATAAGGGGCATGATGATTTGACGTCGTCCCCACCTTCCTCCGAGTTGTCCCCGGCAGTCTCACCAGATCCCCGGCTTTACCCGCTGGTAACTGGCAACAGGGGTTGCGCTCGTTGCGGGACTTAACCCAACATCTCACG
>MG|5|V8|F|12|86.59|Firmicutes|Clostridia|Clostridiales|Peptococcaceae|Desulfosporosinus|meridiei|
CGTGAGATGTTGGGTTAAGTCCCGCAACGAGCGCAACCCACGTTGTTAGTTGCGTGTATCGGTTTACTGATGCATAGCTCTCTAACAAGACTGCCGGTGATAAACCGGAGGAAGGTGTGGACGACGTCAAATCATCATGCCCCTTATGCTCTGGGCTACACACGTGTTACAATGGCCGGTACAACGAGCAGCCAACTCGCGAGGGTGAGCAAATCTCTAAAAGCCGGTCTCAGTTCGGATTGCACTCTGCAACTCGAGTGCA
>MG|5|V8|F|14|93.12|Firmicutes|Clostridia|Clostridiales|Peptococcaceae|Desulfonispora|sp.|
CGTGAGATGTTGGGTTAAGTCCCGCAACGAGCGCAACCCCTACGTCTAGTTGCCATCATTAAGTTGGGCACTCTAGAGGAACTGCCGGTGACAAACCGGAGGAAGGTGGGGATGACGTCAAATCATCATGCCCCTTATGTCCTGGGCTACACACGTGCTACAATGGACGGTACAGAGGGTTGCCAAACCGTGAGGTGGAGCTAATCCCAAAAAGCCGTTCTCAGTTCGGATTGTAGTCTGCAACTCGACTACA
>MG|5|V8|F|22|94.12|Firmicutes|Clostridia|Clostridiales|Peptococcaceae|Desulfosporosinus|meridiei|
CGTGAGATGTTGGGTTAAGTCCCGCAACGAGCGCAACCCCTGTTGCCAGTTACCAGCAAGTGAAGTTGGGGACTCTGGTGAGACTGCCGGGGACAACTCGGAGGAAGGTGGGGACGACGTCAAATCATCATGCCCCTTATGCCTTGGGCTACACACGTGCTACAATGGCTGAAACAAAGGGAAGCGACCTTGTAAGAGGAAGCGGATCTCAGAAAAGCAGTCCCAGTTCGGATTGTGGGCTGCAACCCGCCCACA
>MG|5|V8|F|14|94.9|Firmicutes|Clostridia|Clostridiales|Peptococcaceae|Desulfosporosinus|meridiei|
CGTGAGATGTTGGGTTAAGTCCCGCAACGAGCGCAACCCCTGTTGCCAGTTACCAGCGCGTAAAGGCGGGGACTCTGGTGAGACTGCCGGGGACAACTCGGAGGAAGGTGGGGACGACGTCAAATCATCATGCCCCTTATGTCTTGGGCTACACACGTGCTACAATGGCTGTAACAAAGGGAAGCGACCTGGTAACAGGAAGCGGATCTCAGAAAAGCAGTCCCAGTTCGGATTGTGGGCTGCAACCCGCCCACA
>MG|5|V8|F|15|93.9|Firmicutes|Clostridia|Clostridiales|Ruminococcaceae|Faecalibacterium|prausnitzii|
CGTGAGATGTTGGGTTAAGTCCCGCAACGAGCGCAACCCCTATTGATAGTTGCTACGCAAGAGCACTCTATCGAGACTGCCGTTGACAAAACGGAGGAAGGTGGGGATGACGTCAAATCATCATGCCCTTTATGACCTGGGCTACACACGTAATACAATGGCGCAAAACAGAGGGAAGCAAGGCCGCGAGGCGGAGCAAAACCCTAAAAGGCGTCGTAGTTCGGATCGCAGGCTGCAACCCGCCTGCG
>MG|5|V8|F|10|96.8|Firmicutes|Clostridia|Clostridiales|Ruminococcaceae|Faecalibacterium|prausnitzii|
CGTGAGATGTTGGGTTAAGTCCCGCAACGAGCGCAACCCTTATTGCCAGTTACTACGCAAGAGGACTCTGGCGAGACTGCCGTTGACAAAACGGAGGAAGGTGGGGATGACGTCAAATCATCATGCCCTTTATGACCTGGGCTACACACGTACTACAATGGCGCTCAACAAAGAGAAGCGAAGCCGCGAGGCGGAGCAAACCTCACAAACAGCGTCTCAGTTCAGATTGCAGGCTGCAACTCGCCTGCA
>MG|5|V8|R|18|98.0|Firmicutes|Clostridia|Clostridiales|Ruminococcaceae|Faecalibacterium / Gemmiger / Subdoligranulum|prausnitzii|
TGCAGGCGAGTTGCAGCCTGCAATCTGAACTGAGACGTTGTTTATGAGTTTTGCTCTGCCTCGCGGCTTCGCTTCTCTTTGTTAAACGCCATTGTAGTACGTGTGTAGCCCAGGTCATAAAGGGCATGATGATTTGACGTCATCCCCACCTTCCTCCGTTTTGTCAACGGCAGTCTCGCCAGAGTCCTCTTGCGTAGTAACTGGCAATAAGGGTTGCGCTCGTTGCGGGACTTAACCCAACATCTCACG
>MG|5|V8|F|138|97.18|Firmicutes|Clostridia|Clostridiales|Ruminococcaceae|Faecalibacterium / Oscillibacter|prausnitzii|
CGTGAGATGTTGGGTTAAGTCCCGCAACGAGCGCAACCCCTATTGTTAGTTGCTACGCAAGAGCACTCTAGCGAGACTGCCGTTGACAAAACGGAGGAAGGTGGGGATGACGTCAAATCATCATGCCCCTTATGTCCTGGGCTACACACGTAATACAATGGCGGTTAACAGAGGGAGGCAAAGCCGTGAGGCAGAGCGAACCCCGAAAAGCCGTCCCAGTTCGGATCGCAGGCTGCAACCCGCCTGCG
>MG|5|V8|F|10|92.86|Firmicutes|Clostridia|Clostridiales|Ruminococcaceae|Ruminococcus|bromii|
CGTGAGATGTTGGGTTAAGTCCCGCAACGAGCGCAACCCTTGTATTCAGTTGCTACGCAAGAGCACTCTGGATAGACTGCCGTTGACAAACGGAGGAAGGTGGGGATGACGTCAAATCATCATGCCCCTTATGACCTGGGCTACACACGTACTACAATGGCGTAGAACAGAGGGAAGCAAGGCGGCGACGCGGAGCAAACCCCTAAAAGACGTCCCAGTTCAGATTGCAGGCTGCAACCCGCCTGCA
>MG|5|V8|F|34|96.77|Firmicutes|Clostridia|Clostridiales|Ruminococcaceae|Faecalibacterium|prausnitzii|
CGTGAGATGTTGGGTTAAGTCCCGCAACGAGCGCAACCCTTATTGTTAGTTGCTACGCAAGAGCACTCTAGCGAGACTGCCGTTGACAAAACGGAGGAAGGTGGGGACGACGTCAAATCATCATGCCCCTTATGTCCTGGGCTACACACGTAATACAATGGCGTTAAACAGAGGGAGGCAAAGCCGCGAGGCGGAGCAAATCCCCAAAAGGCGTCTCAGTTCGGATTGCAGGCTGCAACCCGCCTGCA
>MG|5|V8|F|20|95.93|Firmicutes|Clostridia|Clostridiales|Ruminococcaceae|Faecalibacterium|prausnitzii|
CGTGAGATGTTGGGTTAAGTCCCGCAACGAGCGCAACCCTTATTGTTAGTTGCTACGCAAGAGCACTCTAGCGAGACTGCCGTTGACAAAACGGAGGAAGGTGGGGACGACGTCAAATCATCATGCCCCTTATGTCCTGGGCCACACACGTACTACAATGGCGGTCAACAGAGGGAAGCGAGACCGTGAGGTGGAGCAAATCCCCAAAAGCCGTCCCAGTTCGGATCGCAGTCTGCAACTCGACTGCG
>MG|5|V8|R|179|97.98|Firmicutes|Clostridia|Clostridiales|Ruminococcaceae|Faecalibacterium / Oscillibacter|prausnitzii|
CGCAGGCGGGTTGCAGCCTGCGATCCGAACTGAGACGGCTTTTGGGGGTTCGCTCTGCCTCGCGGCTTTGCATCCCTCTGTTGACCGCCATTGTATTACGTGTGTAGCCCAGGACATAAGGGGCATGATGATTTGACGTCATCCCCACCTTCCTCCGTTTTGTCAACGGCAGTCTCGCTAGAGTGCTCTTGCGTAGCAACTAACAATAGGGGTTGCGCTCGTTGCGGGACTTAACCCAACATCTCACG
>MG|5|V8|R|14|90.91|Firmicutes|Clostridia|Clostridiales|Ruminococcaceae|Ruminiclostridium|straminisolvens|
TGCAGGCGAGTTGCAGCCTGCAATCTGAACTGGGACCGGGTTTGGCGATTTGCTCCACGTCACCGTATTGCTTCGCGTTGTTACCGGCCATTGTAGTACGTGTGTAGCCCTGGGCATAAGGGGCATGATGATTTGACGTCGTCCCCACCTTCCTCCGATTTGTCACCGGCAGTCTCGCCAGAGTGCCCAACTCAATGATGGCAACTGACAATAGGGGTTGCGCTCGTTGCGGGACTTAACCCAACATCTCACG
>MG|5|V8|F|10|95.56|Firmicutes|Clostridia|Clostridiales|Ruminococcaceae|Faecalibacterium|prausnitzii|
CGTGAGATGTTGGGTTAAGTCCCGCAACGAGCGCAACCCTTATCATTAGTTGCTACGCAAGAGCACTCTAGCGAGACTGCCGTTGACAAAACGGAGGAAGGTGGGGACGACGTCAAATCATCATGCCCCTTATGTCCTGGGCTACACACGTAATACAATGGCGTTAAACAGAGGGAAGCGATGCCGCGAGGCGGAGCAAATCCCCAAAAGGCGTCTCAGTTCGGATTGCAGGCTGCAACCCGCCTGCA
>MG|5|V8|F|13|96.03|Firmicutes|Clostridia|Clostridiales|Ruminococcaceae|Faecalibacterium|prausnitzii|
CGTGAGATGTTGGGGTTAAGTCCCGCAACGAGCGCAACCCTTATCGTCAGTTACTACGCAAGAGGACTCTGGCGAGACTGCCGTTGACAAAACGGAGGAAGGTGGGGATGACGTCAAATCATCATGCCCTTTATGACCTGGGCTACACACGTACTACAATGGCGCTCAACAAAGAGAAGCGAAGCCGCGAGGCGGAGCAAACCTCACAAACAGCGTCTCAGTTCAGATTGCAGGCTGCAACTCGCCTGCA
>MG|5|V8|R|12|95.56|Firmicutes|Clostridia|Clostridiales|Ruminococcaceae|Papillibacter|cinnamivorans|
CGCAGGCGGGTTGCAGCCTGCGATCCGAACTGAGACGACTTTTAGGGGTTCGCTCCACATCGCTGTCTTGCTTCCCTCTGTTGATCGCCATTGTAGTACGTGTGTAGCCCAGGTCATAAAGGGCATGATGATTTGACGTCGTCCCCACCTTCCTCCGTTTTGTCAACGGCAGTCTCGCTAGAGTGCTCTTGCGTAGCAACTAACAATAAGGGTTGCGCTCGTTGCGGGACTTAACCCAACATCTCACG
>MG|5|V8|R|128|96.77|Firmicutes|Clostridia|Clostridiales|Ruminococcaceae|Faecalibacterium|prausnitzii|
TGCAGGCGGGTTGCAGCCTGCAATCCGAACTGAGACGCCTTTTGGGGATTTGCTCCGCCTCGCGGCATCGCTTCCCTCTGTTAAACGCCATTGTATTACGTGTGTAGCCCAGGACATAAGGGGCATGATGATTTGACGTCGTCCCCACCTTCCTCCGTTTTGTCAACGGCAGTCTCGCTAGAGTGCTCTTGCGTAGCAACTAACAATAAGGGTTGCGCTCGTTGCGGGACTTAACCCAACATCTCACG
>MG|5|V8|F|56|93.95|Firmicutes|Clostridia|Clostridiales|Ruminococcaceae|Ruminococcus|flavefaciens|
CGTGAGATGTTGGGTTAAGTCCCGCAACGAGCGCAACCCCTGCCATTAGTTGCTACGCAAGAGCACTCTAATGGGACCGCTACCGACAAGGTGGAGGAAGGTGGGGATGATGTCAAATCATCATGCCCTTTATGACCTGGGCTACACACGTAATACAATGGCCGTTAACAGAGGGAAGCAATCCCGCGAGGAGGAGCAAAACCCTAAAAACGGTCCCAGTTCGGATCGCAGGCTGAAACCCGCCTGCG
>MG|5|V8|F|31|92.22|Firmicutes|Clostridia|Clostridiales|Ruminococcaceae|Faecalibacterium|prausnitzii|
CGTGAGATGTTGGGTTAAGTCCCGCAACGAGCGCAACCCTTATGATCAGTTACTAACGCGTAGAGGCGAGGACTCTGATGAGACTGCCGGGGACAACTCGGAGGAAGGTGGGGACGATGTCAAATCATCATGCCCCTTATGTTCTGGGCTACACACGTGCTACAATGGCAGTCAACAAAGAGGAGCGAGTCCGCAAGGAGGAGCAAATCTCAAAAAAGCTGTCCCAGTTCGGATTGTGGGCTGCAACCCGCCCACA
>MG|5|V8|F|23|96.81|Firmicutes|Clostridia|Clostridiales|Ruminococcaceae|Faecalibacterium|prausnitzii|
CGTGAGATGTTGGGTTAAGTCCCGCAACGAGCGCAACCCTTATCGTCAGTTACTACGCAAGAGGACTCTGGCGAGACTGCCGTTGACAAAACGGAGGAAGGTGGGGATGACGTCAAATCATCATGCCCTTTATGACCTGGGCTACACACGTACTACAATGGCGCTCAACAAAGAGAAGCGAAGCCGCGAGGCAGAGCAAACCTCACAAACAGCGTCTCAGTTCAGATTGCAGGCTGCAACTCGCCTGCA
>MG|5|V8|F|14|93.93|Firmicutes|Clostridia|Clostridiales|Ruminococcaceae|Anaerotruncus|colihominis|
CGTGAGATGTTGGGTTAAGTCCCGCAACGAGCGCAACCCTTGTTGCTAGTTGCTACGGAAGAGCACTCTAGTGAGACTGCCGTTGACAAAACGGAGGAAGGTGGGGATGACGTCAAATCATCATGCCCCTTATGACCTGGGCTACACACGTACTACAATGGCCGTAAACAGAGGGAGGCAACACCGCGAGGTGAAGCGAAACCCGAAAAACGGTCCCAGTTCAGATTGCAGGCTGCAACTCGCCTGTA
>MG|5|V8|F|11|96.79|Firmicutes|Clostridia|Clostridiales|Ruminococcaceae|Faecalibacterium|prausnitzii|
CGTGAGATGTTGGGTTAAGTCCCGCAACGAGCGCAACCCCTATTGTTAGTTGCTACGCAAGAGCACTCTAGCGAGACTGCCGTTGACAAAACGGAGGAAGGTGGGGACGACGTCAAATCATCATGCCCCTTATGTCCTGGGCCACACACGTAATACAATGGCGGTCAACAGAGGGATGCAAAGCCGCGAGGCAGAGCCGAACCCGAAAGCGTCCCAGTTCGGATCGCAGGCTGCAACCCGCCTGCG
>MG|5|V8|R|16|96.37|Firmicutes|Clostridia|Clostridiales|Ruminococcaceae|Faecalibacterium|prausnitzii|
TGCAGGCGGGTTGCAGCCTGCAATCCGAACTGAGACGCCTTTTGGGGATTCGCTCTGCCTCGCGGCTTTGCCTCCCTCTGTTAAACGCCATTGTATTACGTGTGTAGCCCAGGACATAAGGGGCATGATGATTTGACGTCGTCCCCACCTTCCTCCGTTTTGTCAACGGCAGTCTCGCTAGAGTGCTCTTGCGTAGCAACTAACAATAAGGGTTGCGCTCGTTGCGGGACTTAACCCAACATCTCACG
>MG|5|V8|R|21|95.97|Firmicutes|Clostridia|Clostridiales|Ruminococcaceae|Faecalibacterium|prausnitzii|
TGCAGGCGGGTTGCAGCCTGCAATCCGAACTGAGACGCCTTTTGGGGATTGCTCCGCCTCGCGGCATCGCTTCCCTCTGTTTAACGCCATTGTATTACGTGTGTAGCCCAGGACATAAGGGGCATGATGATTTGACGTCGTCCCCACCTTCCTCCGTTTTGTCAACGGCAGTCTCGCTAGAGTGCTCTTGCGTAGCAACTAACAATAAGGGTTGCGCTCGTTGCGGGACTTAACCCAACATCTCACG
>MG|5|V8|F|23|97.18|Firmicutes|Clostridia|Clostridiales|Ruminococcaceae|Faecalibacterium / Oscillibacter|prausnitzii|
CGTGAGATGTTGGGTTAAGTCCCGCAACGAGCGCAACCCCTATTGTTAGTTGCTACGCAAGAGCACTCTAGCGAGACTGCCGTTGACAAAACGGAGGAAGGTGGGGATGACGTCAAATCATCATGCCCCTTATGTCCTGGGCTACACACGTAATACAATGGCGGTCAACAGAGGGAGGCAAAGCCGCGAGGCAGAGCGAACCCCCAAAAGCGTCTCAGTTCGGATCGCAGGCTGCAACCCGCCTGCG
>MG|5|V8|F|15|97.18|Firmicutes|Clostridia|Clostridiales|Ruminococcaceae|Faecalibacterium / [Ruminococcus]|prausnitzii|
CGTGAGATGTTGGGTTAAGTCCCGCAACGAGCGCAACCCTTATTGTTAGTTGCTACGCAAGAGCACTCTAGCGAGACTGCCGTTGACAAAACGGAGGAAGGTGGGGACGACGTCAAATCATCATGCCCCTTATGTCCTGGGCTACACACGTAATACAATGGCGTTTAACAAAGGGAAGCAAAGCCGCGAGGCGGAGCAAATCCCCAAAAGGCGTCTCAGTTCGGATTGCAGGCTGCAACCCGCCTGCA
>MG|5|V8|F|14|97.18|Firmicutes|Clostridia|Clostridiales|Ruminococcaceae|Faecalibacterium / Oscillibacter|prausnitzii|
CGTGAGATGTTGGGTTAAGTCCCGCAACGAGCGCAACCCCTATTGTTAGTTGCTACGCAAGAGCACTCTAGCGAGACTGCCGTTGACAAAACGGAGGAAGGTGGGGATGACGTCAAATCATCATGCCCCTTATGTCCTGGGCTACACACGTAATACAATGGCGGTCAACAGAGGGAGGCGAAGCCGCGAGGCAGAGCGAACCCCCAAAAGCCGTCTCAGTTCGGATCGCAGGCTGCAACCCGCCTGCG
>MG|5|V8|F|14|96.4|Firmicutes|Clostridia|Clostridiales|Ruminococcaceae|Faecalibacterium|prausnitzii|
CGTGAGATGTTGGGTTAAGTCCCGCAACGAGCGCAACCCTTATTGTTAGTTGCTACGCAAGAGCACTCTAGCGAGACTGCCGTTGACAAAACGGAGGAAGGTGGGGATGACGTCAAATCATCATGCCCTTTATGACCTGGGCTACACACGTACTACAATGGCGTTCAACAAAGAGAAGCGAAGCCGCGAGGCGGAGCAAAACTCAAAAACAACGTCTCAGTTCAGATTGCAGGCTGCAACTCGCCTGCA
>MG|5|V8|F|24|91.5|Firmicutes|Clostridia|Clostridiales|Ruminococcaceae|Ruminococcus|flavefaciens|
CGTGAGATGTTGGGTTAAGTCCCGCAACGAGCGCAACCCCTGCCGATAGTTGCTACGCAAGAGCACTCTATCGGGACCGCTACCGACAAGGTGGAGGAAGGTGGGGACGACGTCAAATCATCATGCCCCTTATGTCCTGGGCTACACACGTACTACAATGGGCGTCAACAGAGGGCAGCGAAGCGGCGACGCGGAGCAAATCTCCAAAAACGTTCTCAGTTCAGATTGCAGGCTGCAACCCGCCTGCA
>MG|5|V8|F|30|97.98|Firmicutes|Clostridia|Clostridiales|Ruminococcaceae|Faecalibacterium / Oscillibacter|prausnitzii|
CGTGAGATGTTGGGTTAAGTCCCGCAACGAGCGCAACCCCTATTGTTAGTTGCTACGCAAGAGCACTCTAGCGAGACTGCCGTTGACAAAACGGAGGAAGGTGGGGACGACGTCAAATCATCATGCCCCTTATGTCCTGGGCTACACACGTAATACAATGGCGGTCAACAGAGGGAGGCAAAGCCGCGAGGCAGAGCGAACCCCAAAAGCCGTCTCAGTTCGGATCGCAGGCTGCAACCCGCCTGCG
>MG|5|V8|R|369|98.79|Firmicutes|Clostridia|Clostridiales|Ruminococcaceae|Clostridium / Faecalibacterium|prausnitzii|
TACAGGCGGGTTTCAGCCTGCAATCCGAACTGGGACGGCTTTTAGGGATTTGCTCCACCTCGCGGTATTGCTTCCCTCTGTTAACCGCCATTGTAGTACGTGTGTGGCCCAGGACATAAGGGGCATGATGATTTGACGTCGTCCCCACCTTCCTCCGTTTTGTCAACGGCAGTCTCGCTAGAGTGCTCTTGCGTAGCAACTAACAATAAGGGTTGCGCTCGTTGCGGGACTTAACCCAACATCTCACG
>MG|5|V8|R|14|93.57|Firmicutes|Clostridia|Clostridiales|Ruminococcaceae|Ruminococcus|sp.|
TGCAGGCGGGTTGCAGCCTGCAATCTGAACTGAGACCATTTTTGGGGATTTGCTCCACCTCGCGGTCTTGCTTCCCTCTGTTAATGGCCATTGTAGTACGTGTGTAGCCCAGGTCATAAGGGGCATGATGATTTGACGTCATCCCCACCTTCCTCCGTTTTGTCAACGGCAGTCTCGCTAGAGTGCTCAACTTAATGTAGCAACTAGCAATAGGGGTTGCGCTCGTTGCGGGACTTAACCCAACATCTCACG
>MG|5|V8|F|45|95.6|Firmicutes|Clostridia|Clostridiales|Ruminococcaceae|Faecalibacterium|prausnitzii|
CGTGAGATGTTGGGTTAAGTCCCGCAACGAGCGCAACCCCTATTGTTAGTTGCTACGCAAGAGCACTCTAGCGAGACTGCCGTTGACAAAACGGAGGAAGGTGGGGACGACGTCAAATCATCATGCCCCTTATGTCCTGGGCTACACACGTACTACAATGGTCGGCAACAGAGGGAAGCGAAGCCGCGAGGCAGAGCAAACCCCAGAAACCCGATCCCAGTTCGGATCGCAGGCTGCAACCCGCCTGCG
>MG|5|V8|F|50|97.58|Firmicutes|Clostridia|Clostridiales|Ruminococcaceae|Faecalibacterium / Oscillibacter|prausnitzii|
CGTGAGATGTTGGGTTAAGTCCCGCAACGAGCGCAACCCTTATTGTTAGTTGCTACGCAAGAGCACTCTAGCGAGACTGCCGTTGACAAAACGGAGGAAGGTGGGGATGACGTCAAATCATCATGCCCCTTATGTCCTGGGCTACACACGTAATACAATGGCGGTCAACAGAGGGATGCAAAGCCGCGAGGCAGAGCGAACCCCCAAAAGCCGTCTCAGTTCGGATCGCAGGCTGCAACCCGCCTGCG
>MG|5|V8|R|24|96.77|Firmicutes|Clostridia|Clostridiales|Ruminococcaceae|Faecalibacterium|prausnitzii|
TACAGGCGAGTTGCAGCCTGCAATCCGAACTGGGACGGCTTTTGGGGATTTGCTCCTCCTCGCGGATTTGCTTCCCTCTGTTGACCGCCATTGTAGTACGTGTGTGGCCCAGGACATAAGGGGCATGATGATTTGACGTCGTCCCCACCTTCCTCCGTTTTGTCAACGGCAGTCTCGCTAGAGTGCTCTTGCGTAGCAACTAACAATAAGGGTTGCGCTCGTTGCGGGACTTAACCCAACATCTCACG
>MG|5|V8|R|17|97.19|Firmicutes|Clostridia|Clostridiales|Ruminococcaceae|Faecalibacterium / Oscillibacter|prausnitzii|
CGCAGGCGGGTTGCAGCCTGCGATCCGAACTGAGACGGCTTTTGGGGGGTTCGCTCTGCCTCGCGGCTTTGCCTCCCTCTGTTGACCGCCATTGTATTACGTGTGTAGCCCAGGACATAAGGGGCATGATGATTTGACGTCATCCCCACCTTCCTCCGTTTTGTCAACGGCAGTCTCGCTAGAGTGCTCTTGCGTAGCAACTAACAATAGGGGTTGCGCTCGTTGCGGGACTTAACCCAACATCTCACG
>MG|5|V8|F|12|94.4|Firmicutes|Clostridia|Clostridiales|Ruminococcaceae|Faecalibacterium|prausnitzii|
CGTGAGATGTTGGGTTAAGTCCCGCAACGAGCGCAACCCTTATTGTTAGTTGCTACGCAAGAGCACTCTAGCGAGACTGCCGTTGACAAAACGGAGGAAGGTGGGGACGACGTCAAATCATCATGCCCCTTATGTCCTGGGCCACACACGTACTACAATGGTCGGCAACAGAGGGAAGCGAAGCCGCGAGGCAGAGCAAACCCCAGAAACCCGATCTCAGTTCGGATCGCAGGCTGCAACCCGCCTGCG
>MG|5|V8|F|11|96.23|Firmicutes|Clostridia|Clostridiales|Ruminococcaceae|Faecalibacterium|prausnitzii|
CGTGAGATGTTGGGTTAAGTCCCGCAACGAGCGCAACCCTTATTGTTAGTTGCTACGCAAGAGCACTCTAGCGAGACTGCCGTTGACAAAACGGAGGAAGGTGGGGACGACGTCAAATCATCATGCCCCTTATGTCCTGGGCTACACACGTAATACAATGGCGGTAAACAGAGGGATGCAATACCGTGAGGTGGAGCGAACCCCTAAAAGCGTCCCAGTTCAGATTGCAGTCTGCAACTCGACTGCA
>MG|5|V8|R|15|96.77|Firmicutes|Clostridia|Clostridiales|Ruminococcaceae|Faecalibacterium|prausnitzii|
TGCAGGCGGGTTGCAGCCTGCAATCCGAACTGAGACGCCTTTTGGGGATTTGCTCCGCCTCGCGGCTTTGCCTCCCTCTGTTTAACGCCATTGTATTACGTGTGTAGCCCAGGACATAAGGGGCATGATGATTTGACGTCGTCCCCACCTTCCTCCGTTTTGTCAACGGCAGTCTCGCTAGAGTGCTCTTGCGTAGCAACTAACAATAAGGGTTGCGCTCGTTGCGGGACTTAACCCAACATCTCACG
>MG|5|V8|F|11|96.81|Firmicutes|Clostridia|Clostridiales|Ruminococcaceae|Faecalibacterium|prausnitzii|
CGTGAGATGTTGGGTTAAGTCCCGCAACGAGCGCAACCCTTGTATTCAGTTGCTACGCAAGAGCACTCTGGATAGACTGCCGTTGACAAAACGGAGGAAGGTGGGGATGACGTCAAATCATCATGCCCCTTATGACCTGGGCTACACACGTACTACAATGGTGATTAAACAGAGGGAAGCAACACAGCGATGTGAAGCAGAACCCGAAAAATCATCTCAGTTCAGATTGCAGGCTGCAACTCGCCTGCA
>MG|5|V8|R|28|98.0|Firmicutes|Clostridia|Clostridiales|Ruminococcaceae|Clostridium / Faecalibacterium|prausnitzii|
TACAGGCGGGTTTCAGCCTGCAATCCGAACTGGGACGGCTTTTAGGGTAGTTTGCTCCACCTCGCGGTATTGCTTCCCTCTGTTAACCGCCATTGTAGTACGTGTGTGGCCCAGGACATAAGGGGCATGATGATTTGACGTCGTCCCCACCTTCCTCCGTTTTGTCAACGGCAGTCTCGCTAGAGTGCTCTTGCGTAGCAACTAACAATAAGGGTTGCGCTCGTTGCGGGACTTAACCCAACATCTCACG
>MG|5|V8|F|11|93.17|Firmicutes|Clostridia|Clostridiales|Ruminococcaceae|Ruminococcus|sp.|
CGTGAGATGTTGGGTTAAGTCCCGCAACGAGCGCAACCCCTATTGCTAGTTGCTACATTAAGTTGAGCACTCTAGCGAGACTGCCGTTGACAAAACGGAGGAAGGTGGGGATGACGTCAAATCATCATGCCCCTTATGACCTGGGCTACACACGTACTACAATGGCCATTAACAGAGGGAAGCAAGACCGCGAGGTGGAGCAAATCCCCAAAATGGTCTCAGTTCAGATTGCAGGCTGCAACCCGCCTGCA
>MG|5|V8|F|13|94.76|Firmicutes|Clostridia|Clostridiales|Ruminococcaceae|Faecalibacterium|prausnitzii|
CGTGAGATGTTGGGTTAAGTCCCGCAACGAGCGCAACCCTTGTCACTAGTTGCTACGCAAGAGCACTCTAGCGAGACTGCCGTTGACAAAACGGAGGAAGGTGGGGACGACGTCAAATCATCATGCCCCTTATGTCCTGGGCTACACACGTAATACAATGGCGTTAAACAGAGGGAAGCGATGCCGCGAGGCGGAGCAAATCCCCAAAAGGCGTCTCAGTTCGGATTGCAGGCTGCAACCCGCCTGCA
>MG|5|V8|F|19|95.62|Firmicutes|Clostridia|Clostridiales|Ruminococcaceae|Faecalibacterium|prausnitzii|
CGTGAGATGTTGGGTTAAGTCCCGCAACGAGCGCAACCCTTATCGTCAGTTACTACGCAAGAGGACTCTGGCGAGACTGCCGTTGACAAAAGCGGAGGAAGGTGGGGATGACGTCAAATCATCATGCCCTTTATGACCTGGGCTACACACGTACTACAATGGCGATCAACAAAGAGAAGCGAAGCCGCGAGGCGGAGCAAACCTCATAAACATCGTCCCAGTTCAGATTGCAGGCTGCAACTCGCCTGCA
>MG|5|V8|R|32|97.98|Firmicutes|Clostridia|Clostridiales|Ruminococcaceae|Faecalibacterium / Oscillibacter|prausnitzii|
CGCAGGCGGGTTGCAGCCTGCGATCCGAACTGAGACGGCTTTTGGGGGTTCGCTCTGCCTCGCGGCTTTGCCTCCCTCTGTTGACCGCCATTGTATTACGTGTGTAGCCCAGGACATAAGGGGCATGATGATTTGACGTCGTCCCCACCTTCCTCCGTTTTGTCAACGGCAGTCTCGCTAGAGTGCTCTTGCGTAGCAACTAACAATAGGGGTTGCGCTCGTTGCGGGACTTAACCCAACATCTCACG
>MG|5|V8|R|10|94.8|Firmicutes|Clostridia|Clostridiales|Ruminococcaceae|Faecalibacterium|prausnitzii|
CGCAGGCGGGTTGCAGCCTGCGATCCGAACTGGGATCGGGTTTCTGGGGTTTGCTCTGCCTCGCGGCTTCGCTTCCCTCTGTTGCCGACCATTGTAGTACGTGTGTAGCCCAGGACATAAGGGGCATGATGACTTGACGTCGTCCCCACCTTCCTCCGTTTTGTCAACGGCAGTCTCGCTAGAGTGCTCTTGCGTAGCAACTAACAATAAGGGTTGCGCTCGTTGCGGGACTTAACCCAACATCTCACG
>MG|5|V8|F|25|94.24|Firmicutes|Clostridia|Clostridiales|Ruminococcaceae|Ruminococcus|flavefaciens|
CGTGAGATGTTGGGTTAAGTCCCGCAACGAGCGCAACCCTTGCCATTAGTTGCTACGCAAGAGCACTCTAATGGGACCGCTACCGACAAGGTGGAGGAAGGTGGGGACGATGTCAAATCATCATGCCCCTTATGACCTGGGCTACACACGTAATACAATGGCCGTCAACAGAGGGAAGCAAGCCCGCGAGGGGGAGCAAAACCCTAAAAACGGTCTCAGTTCGGATTGTAGGCTGCAACCCGCCTACA
>MG|5|V8|F|28|94.8|Firmicutes|Clostridia|Clostridiales|Ruminococcaceae|Faecalibacterium|prausnitzii|
CGTGAGATGTTGGGTTAAGTCCCGCAACGAGCGCAACCCTTATTGTTAGTTGCTACGCAAGAGCACTCTAGCGAGACTGCCGTTGACAAAACGGAGGAAGGTGGGGACGACGTCAAATCATCATGCCCCTTATGTCCTGGGCTACACACGTACTACAATGGTCGGCAACAGAGGGAAGCGAAGCCGCGAGGCAGAGCAAACCCCAGAAACCCGATCTCAGTTCGGATCGCAGGCTGCAACCCGCCTGCG
>MG|5|V8|R|11|94.4|Firmicutes|Clostridia|Clostridiales|Ruminococcaceae|Faecalibacterium|prausnitzii|
TGCAGGCGAGTTGCAGCCTGCAATCTGAACTGAGACGCTGTTTGTGAGGTTTGCTCCGCCTCGCGGCTTCGCTTCTCTTTGTTGAGCGCCATTGTAGTACGTGTGTAGCCCAGGTCATAAAGGGCATGATGATTTGACGTCGTCCCCACCTTCCTCCGTTTTGTCAACGGCAGTCTCGCTAGAGTGCTCTTGCGTAGCAACTAACAATAAGGGTTGCGCTCGTTGCGGGACTTAACCCAACATCTCACG
>MG|5|V8|R|10|93.57|Firmicutes|Clostridia|Clostridiales|Ruminococcaceae|Ruminococcus|sp.|
TGCAGGCGGGTTGCAGCCTGCAATCTGAACTGAGACCATTTTTGGGGATTTGCTCCACCTCGCGGTCTTGCTTCCCTCTGTTAATGGCCATTGTAGTACGTGTGTAGCCCAGGTCATAAGGGGCATGATGATTTGACGTCATCCCCACCTTCCTCCGTTTTGTCAACGGCAGTCTCGCTAGAGTGCTCAACTGAATGTAGCAACTAGCAATAGGGGTTGCGCTCGTTGCGGGACTTAACCCAACATCTCACG
>MG|5|V8|F|10|90.98|Firmicutes|Clostridia|Clostridiales|Ruminococcaceae|Faecalibacterium|prausnitzii|
CGTGAGATGTTGGGTTAAGTCCCGCAACGAGCGCAACCCTTATCGTCCGTTACTAACAAGTAAAGTTGAGGACTCAGACGAGACCGCCGGGGACAACTCGGAGGAAGGTGGGGACGACGTCAAATCATCATGCCCCTTACGACCTGGGCTACACACGTGCTACAATGGGTACAACAAAGAGAAGCGAGACCGCAAGGTGGAGCAAAACTCAGAAAAGTACTCTCAGTTCGGATTGTGGGCTGCAACCCGCCCACA
>MG|5|V8|R|13|92.22|Firmicutes|Clostridia|Clostridiales|Ruminococcaceae|Faecalibacterium|prausnitzii|
TGTGGGCGGGTTGCAGCCCACAATCCGAACTGGGACAGCTTTTTTGAGATTTGCTCCTCCTTGCGGACTCGCTCCTCTTTGTTGACTGCCATTGTAGCACGTGTGTAGCCCAGAACATAAGGGGCATGATGATTTGACATCGTCCCCACCTTCCTCCGAGTTGTCCCCGGCAGTCTCATCAGAGTCCTCGCCTCTACGCGTTAGTAACTGATCATAAGGGTTGCGCTCGTTGCGGGACTTAACCCAACATCTCACG
>MG|5|V8|F|10|96.37|Firmicutes|Clostridia|Clostridiales|Ruminococcaceae|Faecalibacterium|prausnitzii|
CGTGAGATGTTGGGTTAAGTCCCGCAACGAGCGCAACCCTTATTGTTAGTTGCTACGCAAGAGCACTCTAGCGAGACTGCCGTTGACAAAACGGAGGAAGGTGGGGACGACGTCAAATCATCATGCCCCTTATGTCCTGGGCTACACACGTAATACAATGGCGTTAACAGAGGGAAGCGATGCCGCGAGGCGGAGCAAATCCCCAAAAGGCGTCTCAGTTCGGATTGCAGGCTGCAACCCGCCTGCA
>MG|5|V8|R|207|96.0|Firmicutes|Clostridia|Clostridiales|Ruminococcaceae|Faecalibacterium|prausnitzii|
TGCAGGCGAGTTGCAGCCTGCAATCTGAACTGGGACGATGTTTATGAGGTTTGCTCCGCCTCGCGGCTTCGCTTCTCTTTGTTGATCGCCATTGTAGTACGTGTGTAGCCCAGGTCATAAAGGGCATGATGATTTGACGTCATCCCCACCTTCCTCCGTTTTGTCAACGGCAGTCTCGCCAGAGTCCTCTTGCGTAGTAACTGACGATAAGGGTTGCGCTCGTTGCGGGACTTAACCCAACATCTCACG
>MG|5|V8|F|21|97.99|Firmicutes|Clostridia|Clostridiales|Ruminococcaceae|Clostridium / Faecalibacterium|prausnitzii|
CGTGAGATGTTGGGTTAAGTCCCGCAACGAGCGCAACCCTTATTGTTAGTTGCTACGCAAGAGCACTCTAGCGAGACTGCCGTTGACAAAACGGAGGAAGGTGGGGACGACGTCAAATCATCATGCCCCTTATGTCCTGGGCCACACACGTACTACAATGGCGGTTAACAGAGGGAAGCAATACCGCGAGGTGGAGCAAATACCCTAAAAGCGTCCCAGTTCGGATTGCAGGCTGAAACCCGCCTGTA
>MG|5|V8|F|37|98.39|Firmicutes|Clostridia|Clostridiales|Ruminococcaceae|Clostridium / Faecalibacterium|prausnitzii|
CGTGAGATGTTGGGTTAAGTCCCGCAACGAGCGCAACCCTTATTGTTAGTTGCTACGCAAGAGCACTCTAGCGAGACTGCCGTTGACAAAACGGAGGAAGGTGGGGACGACGTCAAATCATCATGCCCCTTATGTCCTGGGCCACACACGTACTACAATGGCGGTTAACAGAGGGAAGCAATACCGCGAGGTGGAGCAAATCCCTAAAAGCGTCCCAGTTCGGATTGCAGGCTGAAACCCGCCTGTA
>MG|5|V8|F|14|97.59|Firmicutes|Clostridia|Clostridiales|Ruminococcaceae|Clostridium / Faecalibacterium|prausnitzii|
CGTGAGATGTTGGGTTAAGTCCCGCAACGAGCGCAACCCTTATTGTTAGTTGCTACGCAAGAGCACTCTAGCGAGACTGCCGTTGACAAAACGGAGGAAGGTGGGGACGACGTCAAATCATCATGCCCCTTATGTCCTGGGCCACACACGTACTACAATGGCGGTTAACAGAGGGAAGCAAAACCGCGAGGTGGAGCAAATACCCTAAAAGCGTCCCAGTTCGGATTGCAGGCTGAAACCCGCCTGTA
>MG|5|V8|R|66|97.98|Firmicutes|Clostridia|Clostridiales|Ruminococcaceae|Clostridium / Faecalibacterium|prausnitzii|
TACAGGCGGGTTTCAGCCTGCAATCCGAACTGGGACGGCTTTTAGGGATTTGCTCCATCTCGCGATATTGCTTCCCTCTGTTAACCGCCATTGTAGTACGTGTGTGGCCCAGGACATAAGGGGCATGATGATTTGACGTCGTCCCCACCTTCCTCCGTTTTGTCAACGGCAGTCTCGCTAGAGTGCTCTTGCGTAGCAACTAACAATAAGGGTTGCGCTCGTTGCGGGACTTAACCCAACATCTCACG
>MG|5|V8|R|35|96.69|Firmicutes|Clostridia|Clostridiales|Ruminococcaceae|Faecalibacterium|prausnitzii|
CGCAGTCGGGTTGCAGACTGCGATCTGAACTGGGACGCTTTTAGGGGTTCGCTCCACCTCGCGGTATTGCCTCCCTCTGTTGACCGCCATTGTATTACGTGTGTAGCCCAGGACATAAGGGGCATGATGATTTGACGTCGTCCCCACCTTCCTCCGTTTTGTCAACGGCAGTCTCGCTAGAGTGCTCTTGCGTAGCAACTAACAATAAGGGTTGCGCTCGTTGCGGGACTTAACCCAACATCTCACG
>MG|5|V8|F|10|97.18|Firmicutes|Clostridia|Clostridiales|Ruminococcaceae|Faecalibacterium / [Ruminococcus]|prausnitzii|
CGTGAGATGTTGGGTTAAGTCCCGCAACGAGCGCAACCCTTATTGTTAGTTGCTACGCAAGAGCACTCTAGCGAGACTGCCGTTGACAAAACGGAGGAAGGTGGGGACGACGTCAAATCATCATGCCCCTTATGTCCTGGGCTACACACGTAATACAATGGCGTTTAACAGAGGGAAGCAAAGCCGCGAGGCAGAGCAAATCCCCAAAAGGCGTCTCAGTTCGGATTGCAGGCTGCAACCCGCCTGCA
>MG|5|V8|F|11|97.18|Firmicutes|Clostridia|Clostridiales|Ruminococcaceae|Faecalibacterium / Oscillibacter|prausnitzii|
CGTGAGATGTTGGGTTAAGTCCCGCAACGAGCGCAACCCTTATTGTTAGTTGCTACGCAAGAGCACTCTAGCGAGACTGCCGTTGACAAAACGGAGGAAGGTGGGGACGACGTCAAATCATCATGCCCCTTATGTCCTGGGCTACACACGTAATACAATGGCGGTTAACAGAGGGAGGCAAAGCCGTGAGGCAGAGCGAACCCCGAAAAGCCGTCCCAGTTCGGATCGCAGGCTGCAACCCGCCTGCG
>MG|5|V8|F|43|97.98|Firmicutes|Clostridia|Clostridiales|Ruminococcaceae|Clostridium / Faecalibacterium|prausnitzii|
CGTGAGATGTTGGGTTAAGTCCCGCAACGAGCGCAACCCTTATTGTTAGTTGCTACGCAAGAGCACTCTAGCGAGACTGCCGTTGACAAAACGGAGGAAGGTGGGGACGACGTCAAATCATCATGCCCCTTATGTCCTGGGCCACACACGTACTACAATGGCGGTAAACAGAGGGAAGCAAGACCGCGAGGTGGAGCAAATCCCGAAAAGCCGTCCCAGTTCGGATTGCAGGCTGAAACCCGCCTGTA
>MG|5|V8|F|15|96.81|Firmicutes|Clostridia|Clostridiales|Ruminococcaceae|Faecalibacterium|prausnitzii|
CGTGAGATGTTGGGTTAAGTCCCGCAACGAGCGCAACCCTTATCGTCAGTTACTACGCAAGAGGACTCTGGCGAGACTGCCGTTGACAAAACGGAGGAAGGTGGGGATGACGTCAAATCATCATGCCCTTTATGACCTGGGCTACACACGTACTACAATGGCGCTCAACAAAGAGAAGCGAAGCCGCGAGGCGGAGCAAACCTCATAAACAGCGTCTCAGTTCAGATTGCAGGCTGCAACTCGCCTGCA
>MG|5|V8|R|19|97.98|Firmicutes|Clostridia|Clostridiales|Ruminococcaceae|Clostridium / Faecalibacterium|prausnitzii|
TACAGGCGGGTTTCAGCCTGCAATCCGAACTGGGACGGCTTTTCGGGATTTGCTCCACCTCGCGGTCTTGCTTCCCTCTGTTTACCGCCATTGTAGTACGTGTGTGGCCCAGGACATAAGGGGCATGATGATTTGACGTCGTCCCCACCTTCCTCCGTTTTGTCAACGGCAGTCTCGCTAGAGTGCTCTTGCGTAGCAACTAACAATAAGGGTTGCGCTCGTTGCGGGACTTAACCCAACATCTCACG
>MG|5|V8|F|27|93.57|Firmicutes|Clostridia|Clostridiales|Ruminococcaceae|Ruminococcus|sp.|
CGTGAGATGTTGGGTTAAGTCCCGCAACGAGCGCAACCCCTATTGCTAGTTGCTACATTAAGTTGAGCACTCTAGCGAGACTGCCGTTGACAAAACGGAGGAAGGTGGGGATGACGTCAAATCATCATGCCCCTTATGACCTGGGCTACACACGTACTACAATGGCCATTAACAGAGGGAAGCAAGACCGCGAGGTGGAGCAAATCCCCAAAAATGGTCTCAGTTCAGATTGCAGGCTGCAACCCGCCTGCA
>MG|5|V8|F|14|95.98|Firmicutes|Clostridia|Clostridiales|Ruminococcaceae|Faecalibacterium|prausnitzii|
CGTGAGATGTTGGGTTAAGTCCCGCAACGAGCGCAACCCTTATTGTTAGTTGCTACGCAAGAGCACTCTAGCGAGACTGCCGTTGACAAAAACGGAGGAAGGTGGGGACGACGTCAAATCATCATGCCCCTTATGTCCTGGGCTACACACGTAATACAATGGCGTTAAACAGAGGGAAGCGATGCCGCGAGGCGGAGCAAATCCCCAAAAGGCGTCTCAGTTCGGATTGCAGGCTGCAACCCGCCTGCA
>MG|5|V8|F|15|94.33|Firmicutes|Clostridia|Clostridiales|Ruminococcaceae|Faecalibacterium|prausnitzii|
CGTGAGATGTTGGGTTAAGTCCCGCAACGAGCGCAACCCTTATTGTTAGTTGCTACGCAAGAGCACTCTGGATAGACTGCCGTTGACAAAACGGAGGAAGGTGGGGATGACGTCAAATCATCATGCCCCTTATGACCTGGGCTACACACGTACTACAATGGCGTAGAACAGAGGGAAGCAAGGCGGCGACGCGGAGCAAACCCCTAAAAGACGTCCCAGTTCAGATTGCAGGCTGCAACCCGCCTGCA
>MG|5|V8|F|16|92.89|Firmicutes|Clostridia|Clostridiales|Ruminococcaceae|Ruminococcus|bromii|
CGTGAGATGTTGGGTTAAGTCCCGCAACGAGCGCAACCCTTGTATTCAGTTGCTACGCAAGAGCACTCTGGATAGACTGCCGTTGACAAAACGGAGGGAAGGTGGGGATGACGTCAAATCATCATGCCCCTTATGACCTGGGCTACACACGTACTACAATGGCGTAGAACAGAGGGAAGCAAGGCGGCGACGCGGAGCAAACCCCTAAAAGACGTCCCAGTTCAGATTGCAGGCTGCAACCCGCCTGCA
>MG|5|V8|F|15|93.95|Firmicutes|Clostridia|Clostridiales|Ruminococcaceae|Faecalibacterium|prausnitzii|
CGTGAGATGTTGGGTTAAGTCCCGCAACGAGCGCAACCCTTACGGATAGTTGCTACGCAAGAGCACTCTATCAGGACTGCCGTTGACAAAACGGAGGAAGGTGGGGATGACGTCAAATCATCATGCCCCTTATGGCCTGGGCTACACACGTAATACAATGGCGTTTAACAGAGGGAAGCAAGACCGCGAGGTGGAGCGAATCCTCAAAAGGCGTCTCAGTTCAGATTGCAGGCTGCAACCCGCCTGCA
>MG|5|V8|R|14|94.72|Firmicutes|Clostridia|Clostridiales|Ruminococcaceae|Faecalibacterium|prausnitzii|
CGCAGGCGGGTTGCAGCCTGCGATCCGAACTACGACGCCTTTTAGGGTTTTGCTCCACCTCGCGGTCTTGCTTCCCTCTGTTTTGCGCCATTGTATTACGTGTGTAGCCCAGGTCATAAAGGGCATGATGATTTGACGTCATCCCCACCTTCCTCCGTTTTGTCAACGGCAGTCTCGATAGAGTGCTCTTGCGTAGCAACTATCAATAGGGGTTGCGCTCGTTGCGGGACTTAACCCAACATCTCACG
>MG|5|V8|F|146|96.77|Firmicutes|Clostridia|Clostridiales|Ruminococcaceae|Faecalibacterium|prausnitzii|
CGTGAGATGTTGGGTTAAGTCCCGCAACGAGCGCAACCCCTATTGTTAGTTGCTACGCAAGAGCACTCTAGCGAGACTGCCGTTGACAAAACGGAGGAAGGTGGGGACGACGTCAAATCATCATGCCCCTTATGTCCTGGGCTACACACGTAATACAATGGCGTTAAACAGAGGGAAGCGATGCCGCGAGGCGGAGCAAATCCCCAAAAGGCGTCTCAGTTCGGATTGCAGGCTGCAACCCGCCTGCA
>MG|5|V8|R|26|98.39|Firmicutes|Clostridia|Clostridiales|Ruminococcaceae|Clostridium / Faecalibacterium|prausnitzii|
TACAGGCGGGTTTCAGCCTGCAATCCGAACTGGGACGCTTTTAGGGATTTGCTCCACCTCGCGGTATTGCTTCCCTCTGTTAACCGCCATTGTAGTACGTGTGTGGCCCAGGACATAAGGGGCATGATGATTTGACGTCGTCCCCACCTTCCTCCGTTTTGTCAACGGCAGTCTCGCTAGAGTGCTCTTGCGTAGCAACTAACAATAAGGGTTGCGCTCGTTGCGGGACTTAACCCAACATCTCACG
>MG|5|V8|F|25|95.95|Firmicutes|Clostridia|Clostridiales|Ruminococcaceae|Faecalibacterium|prausnitzii|
CGTGAGATGTTGGGTTAAGTCCCGCAACGAGCGCAACCCTTATTGTTAGTTGCTACGCAAGAGCACTCTAGCGAGACTGCCGTTGACAAAACGGAGGAAGGTGGGGACGACGTCAAATCATCATGCCCCTTATGTCCTGGGCTACACACGTAATACAATGGCGTTAAACAGAGGGAAGCGATGCCGCGAGGCGGAGCAAATCCCCAAAAGGCGTCTCAGTTCGGATCGCAGGCTGCAACCCGCCTGCG
>MG|5|V8|R|21|93.95|Firmicutes|Clostridia|Clostridiales|Ruminococcaceae|Ruminococcus|flavefaciens|
CGCAGGCGGGTTTCAGCCTGCGATCCGAACTGGGACCGTTTTTAGGGTTTTGCTCCTCCTCGCGGGATTGCTTCCCTCTGTTAACGGCCATTGTATTACGTGTGTAGCCCAGGTCATAAAGGGCATGATGATTTGACATCATCCCCACCTTCCTCCACCTTGTCGGTAGCGGTCCCATTAGAGTGCTCTTGCGTAGCAACTAATGGCAGGGGTTGCGCTCGTTGCGGGACTTAACCCAACATCTCACG
>MG|5|V8|F|42|98.39|Firmicutes|Clostridia|Clostridiales|Ruminococcaceae|Clostridium / Faecalibacterium|prausnitzii|
CGTGAGATGTTGGGTTAAGTCCCGCAACGAGCGCAACCCTTATTGTTAGTTGCTACGCAAGAGCACTCTAGCGAGACTGCCGTTGACAAAACGGAGGAAGGTGGGGACGACGTCAAATCATCATGCCCCTTATGTCCTGGGCCACACACGTACTACAATGGCGGTTAACAGAGGGAAGCAATACCGCGAGGTGGAGCAAATACCCTAAAAGCCGTCCCAGTTCGGATTGCAGGCTGAAACCCGCCTGTA
>MG|5|V8|F|19|93.57|Firmicutes|Clostridia|Clostridiales|Ruminococcaceae|Ruminococcus|sp.|
CGTGAGATGTTGGGTTAAGTCCCGCAACGAGCGCAACCCCTATTGCTAGTTGCTACATTCAGTTGAGCACTCTAGCGAGACTGCCGTTGACAAAACGGAGGAAGGTGGGGATGACGTCAAATCATCATGCCCCTTATGACCTGGGCTACACACGTACTACAATGGCCATTAACAGAGGGAAGCAAGACCGCGAGGTGGAGCAAATCCCCAAAAATGGTCTCAGTTCAGATTGCAGGCTGCAACCCGCCTGCA
>MG|5|V8|F|52|95.95|Firmicutes|Clostridia|Clostridiales|Ruminococcaceae|Faecalibacterium|prausnitzii|
CGTGAGATGTTGGGTTAAGTCCCGCAACGAGCGCAACCCTTATTGTTAGTTGCTACGCAAGAGCACTCTAGCGAGACTGCCGTTGACAAAACGGAGGAAGGTGGGGACGACGTCAAATCATCATGCCCTTTATGTCCTGGGCTACACACGTACTACAATGGCGGTCATACAGAGGGAAGCAAAACAGCGATGTGGAGCAAAACCCTAAAAGCCGTCTCAGTTCAGATTGCAGGCTGCAACCCGCCTGCA
>MG|5|V8|F|13|94.4|Firmicutes|Clostridia|Clostridiales|Ruminococcaceae|Faecalibacterium|prausnitzii|
CGTGAGATGTTGGGTTAAGTCCCGCAACGAGCGCAACCCCTATTGTTAGTTGCTACGCAAGAGCACTCTAGCGAGACTGCCGTTGACAAAACGGAGGAAGGTGGGGATGACGTCAAATCATCATGCCCTTTATGACCTGGGCTACACACGTACTACAATGGCGCTCAACAAAGAGAAGCGAAGCCGCGAGGCGGAGCAAACCTCACAAACAGCGTCTCAGTTCAGATTGCAGGCTGCAACTCGCCTGCA
>MG|5|V8|F|13|94.76|Firmicutes|Clostridia|Clostridiales|Ruminococcaceae|Faecalibacterium|prausnitzii|
CGTGAGATGTTGGGTTAAGTCCCGCAACGAGCGCAACCCTTATTGTTAGTTGCTACGCAAGAGCACTCTAGCGAGACTGCCGTTGACAAAACGGAGGAAGGTGGGGACGACGTCAAGTCATCATGCCCCTTATGTCCTGGGCTACACACGTACTACAATGGTCGGCAACAGAGGGAAGCGAAGCCGCGAGGCAGAGCAAACCCCAGAAACCCGATCTCAGTTCGGATCGCAGGCTGCAACCCGCCTGCG
>MG|5|V8|F|921|98.39|Firmicutes|Clostridia|Clostridiales|Ruminococcaceae|Clostridium / Faecalibacterium|prausnitzii|
CGTGAGATGTTGGGTTAAGTCCCGCAACGAGCGCAACCCTTATTGTTAGTTGCTACGCAAGAGCACTCTAGCGAGACTGCCGTTGACAAAACGGAGGAAGGTGGGGACGACGTCAAATCATCATGCCCCTTATGTCCTGGGCCACACACGTACTACAATGGCGGTTAACAGAGGGAAGCAAAACCGCGAGGTGGAGCAAATCCCTAAAAGCCGTCCCAGTTCGGATTGCAGGCTGAAACCCGCCTGTAT
>MG|5|V8|R|10|97.98|Firmicutes|Clostridia|Clostridiales|Ruminococcaceae|Faecalibacterium / Oscillibacter|prausnitzii|
CGCAGGCGGGTTGCAGCCTGCGATCCGAACTGGGACGGCTTTTGGGGGTTCGCTCTGCCTCACGGCTTTGCCTCCCTCTGTTGACCGCCATTGTATTACGTGTGTAGCCCAGGACATAAGGGGCATGATGATTTGACGTCGTCCCCACCTTCCTCCGTTTTGTCAACGGCAGTCTCGCTAGAGTGCTCTTGCGTAGCAACTAACAATAGGGGTTGCGCTCGTTGCGGGACTTAACCCAACATCTCACG
>MG|5|V8|R|11|95.53|Firmicutes|Clostridia|Clostridiales|Ruminococcaceae|Faecalibacterium|prausnitzii|
CGCAGGCGGGTTGCAGCCTGCGATCCGAACTGAGACGACTTTTAGGGGTTCGCTCCACATCGCTGTCTTGCTTCCCTCTGTTGATCGCCATTGTAGTACGTGTGTAGCCCAGGTCATAAAGGGCATGATGATTTGACGTCGTCCCCACCTTCCTCCGTTTTGTCAACGGCAGTCTCGTTAGAGTGCTCTTGCGTAGCAACTAACAATAGGGGTTGCGCTCGTTGCGGGACTTAACCCAACATCTCACG
>MG|5|V8|R|28|96.65|Firmicutes|Clostridia|Clostridiales|Ruminococcaceae|Faecalibacterium|prausnitzii|
TGCAGTCGAGTTGCAGACTGCAATCTGAACTGGGACGGCTTTTAGGGGTTCGCTCCACCTCACGGTATTGCATCCCTCTGTTTACCGCCATTGTATTACGTGTGTAGCCCAGGACATAAGGGGCATGATGATTTGACGTCGTCCCCACCTTCCTCCGTTTTGTCAACGGCAGTCTCGCTAGAGTGCTCTTGCGTAGCAACTAACAATAAGGGTTGCGCTCGTTGCGGGACTTAACCCAACATCTCACG
>MG|5|V8|F|503|93.25|Firmicutes|Clostridia|Clostridiales|Ruminococcaceae|Ruminococcus|bromii|
CGTGAGATGTTGGGTTAAGTCCCGCAACGAGCGCAACCCTTGTATTCAGTTGCTACGCAAGAGCACTCTGGATAGACTGCCGTTGACAAAACGGAGGAAGGTGGGGATGACGTCAAATCATCATGCCCCTTATGACCTGGGCTACACACGTACTACAATGGCGTAGAACAGAGGGAAGCAAGGCGGCGACGCGGAGCAAACCCCTAAAAGACGTCCCAGTTCAGATTGCAGGCTGCAACCCGCCTGCA
>MG|5|V8|F|36|98.0|Firmicutes|Clostridia|Clostridiales|Ruminococcaceae|Faecalibacterium / Gemmiger / Subdoligranulum|prausnitzii|
CGTGAGATGTTGGGTTAAGTCCCGCAACGAGCGCAACCCTTATTGCCAGTTACTACGCAAGAGGACTCTGGCGAGACTGCCGTTGACAAAACGGAGGAAGGTGGGGATGACGTCAAATCATCATGCCCTTTATGACCTGGGCTACACACGTACTACAATGGCGTTTAACAAAGAGAAGCGAAGCCGCGAGGCAGAGCAAAACTCATAAACAACGTCTCAGTTCAGATTGCAGGCTGCAACTCGCCTGCA
>MG|5|V8|R|13|96.75|Firmicutes|Clostridia|Clostridiales|Ruminococcaceae|Faecalibacterium|prausnitzii|
TACAGGCGAGTTGCAGCCTGCAATCCGAACTGAGACGCCTTTTAGGGATTTGCTCCACCTCGCGGTCTTGCTTCCCTCTGTTTTGCGCCATTGTATTACGTGTGTAGCCCAGGACATAAAGGGCATGATGATTTGACGTCGTCCCCACCTTCCTCCGTTTTGTCAACGGCAGTCTCGCTAGAGTGCTCTTGCGTAGCAACTAACAATAAGGGTTGCGCTCGTTGCGGGACTTAACCCAACATCTCACG
>MG|5|V8|F|14|94.4|Firmicutes|Clostridia|Clostridiales|Ruminococcaceae|Faecalibacterium|prausnitzii|
CGTGAGATGTTGGGTTAAGTCCCGCAACGAGCGCAACCCTTATTGTTAGTTGCTACGCAAGAGCACTCTAGCGAGACTGCCGTTGACAAAACGGAGGAAGGTGGGGACGACGTCAAATCATCATGCCCTTTATGACCTGGGCTACACACGTACTACAATGGCGCTCAACAAAGAGAAGCGAAGCCGCGAGGCGGAGCAAACCTCACAAACAGCGTCTCAGTTCAGATTGCAGGCTGCAACTCGCCTGCA
>MG|5|V8|R|10|93.06|Firmicutes|Clostridia|Clostridiales|Ruminococcaceae|Ruminococcus|sp.|
TGCAGGCGAGTTTCAGCCTGCAATCCGAACTGTGGCCAACTTTAGGGTTTTGCTCCACATCGCTGTCTTGCTTCCCTCTGTATTGGCCATTGTAGTACGTGTGTAGCCCAGGTCATAAAGGGCATGATGATTTGACGTCATCCCCACCTTCCTCCGTTTTGTCAACGGCAGTCTCACTAGAGTGCTCTTGCGTAGCAACTAGTAATAAGGGTTGCGCTCGTTGCGGGACTTAACCCAACATCTCACG
>MG|5|V8|R|146|95.16|Firmicutes|Clostridia|Clostridiales|Ruminococcaceae|Papillibacter|cinnamivorans|
CGCAGGCGGGTTGCAGCCTGCGATCCGAACTGAGACGACTTTTAGGGGTTCGCTCCACATCGCTGTCTTGCTTCCCTCTGTTGATCGCCATTGTAGTACGTGTGTAGCCCAGGTCATAAAGGGCATGATGATTTGACGTCGTCCCCACCTTCCTCCGTTTTGTCAACGGCAGTCTCGTTAGAGTGCTCTTGCGTAGCAACTAACAATAAGGGTTGCGCTCGTTGCGGGACTTAACCCAACATCTCACG
>MG|5|V8|R|12|97.99|Firmicutes|Clostridia|Clostridiales|Ruminococcaceae|Clostridium / Faecalibacterium|prausnitzii|
TACAGGCGGGTTTCAGCCTGCAATCCGAACTGGGACGCTTTTAGGGTATTTGCTCCACCTCGCGGTATTGCTTCCCTCTGTTAACCGCCATTGTAGTACGTGTGTGGCCCAGGACATAAGGGGCATGATGATTTGACGTCGTCCCCACCTTCCTCCGTTTTGTCAACGGCAGTCTCGCTAGAGTGCTCTTGCGTAGCAACTAACAATAAGGGTTGCGCTCGTTGCGGGACTTAACCCAACATCTCACG
>MG|5|V8|F|14|96.79|Firmicutes|Clostridia|Clostridiales|Ruminococcaceae|Faecalibacterium|prausnitzii|
CGTGAGATGTTGGGTTAAGTCCCGCAACGAGCGCAACCCTTATCGTCAGTTACTACGCAAGAGGACTCTGGCGAGACTGCCGTTGACAAAACGGAGGAAGGTGGGGATGACGTCAAATCATCATGCCCCTTATGACCTGGGCTACACACGTACTACAATGGTGATCAAACAGAGGGAAGCAACACAGCGATGTGAAGCAGAACCCGAAAAATCATCTCAGTTCAGATTGCAGGCTGCAACTCGCCTGCA
>MG|5|V8|R|31|96.28|Firmicutes|Clostridia|Clostridiales|Ruminococcaceae|Faecalibacterium|prausnitzii|
CGCAGTCGGGTTGCAGACTGCGATCTGAACTGGGACGCTTTTAGGGGTTCGCTCCACCTCGCGGTATTGCCTCCCTCTGTTAACCGCCATTGTATTACGTGTGTAGCCCAGGACATAAGGGGCATGATGATTTGACGTCGTCCCCACCTTCCTCCGTTTTGTCAACGGCAGTCTCGCTAGAGTGCTCTTGCGTAGCAACTAACAATAAGGGTTGCGCTCGTTGCGGGACTTAACCCAACATCTCACG
>MG|5|V8|R|10|95.98|Firmicutes|Clostridia|Clostridiales|Ruminococcaceae|Faecalibacterium|prausnitzii|
TGCAGGCGGGTTGCAGCCTGCAATCCGAACTGAGACGCCTTTTGGGGATTTGCTCCGCCTCGCGGCATCGCTTCCCTCTGTTTAACGCCATTGTATTACGTGTGTAGCCCAGGACATAAGGGGCATGATGATTTGACGTCGTCCCCACCTTCCTCCGTTTTTGTCAACGGCAGTCTCGCTAGAGTGCTCTTGCGTAGCAACTAACAATAAGGGTTGCGCTCGTTGCGGGACTTAACCCAACATCTCACG
>MG|5|V8|F|12|93.25|Firmicutes|Clostridia|Clostridiales|Ruminococcaceae|Ruminococcus|bromii|
CGTGAGATGTTGGGTTAAGTCCCGCAACGAGCGCAACCCTTGTATTCAGTTGCTACGCAAGAGCACTCTGGATAGACTGCCGTTGACAAAACGGAGGAAGGTGGGGATGACGTCAAATCATCATGCCCCTTATGACCTGGGCTACACACGTACTACAATGGCGTAGAACAGAGGGAAGCAAGGCGGCGACGCGGAGCAAACCCCTAAAAAGACGTCCCAGTTCAGATTGCAGGCTGCAACCCGCCTGCA
>MG|5|V8|R|12|97.98|Firmicutes|Clostridia|Clostridiales|Ruminococcaceae|Faecalibacterium / Oscillibacter|prausnitzii|
CGCAGGCGGGTTGCAGCCTGCGATCCGAACTGAGACGGCTTTTGGGGGTTCGCTCTGCCTCGCGGCTTTGCATCCCTCTGTTGACCGCCATTGTATTACGTGTGTAGCCCAGGACATAAGGGGCATGATGATTTGACGTCGTCCCCACCTTCCTCCGTTTTGTCAACGGCAGTCTCGCTAGAGTGCTCTTGCGTAGCAACTAACAATAAGGGTTGCGCTCGTTGCGGGACTTAACCCAACATCTCACG
>MG|5|V8|F|22|96.37|Firmicutes|Clostridia|Clostridiales|Ruminococcaceae|Faecalibacterium|prausnitzii|
CGTGAGATGTTGGGTTAAGTCCCGCAACGAGCGCAACCCTTATTGTTAGTTGCTACGCAAGAGCACTCTAGCGAGACTGCCGTTGACAAAACGGAGGAAGGTGGGGACGACGTCAAATCATCATGCCCCTTATGTCCTGGGCTACACACGTAATACAATGGCGTTTAACAGAGGGAGGCAAAGCCGCGAGGCAGAGCGAATCCCCAAAAGGCGTCTCAGTTCGGATTGCAGGCTGCAACCCGCCTGCA
>MG|5|V8|F|20|96.79|Firmicutes|Clostridia|Clostridiales|Ruminococcaceae|Faecalibacterium|prausnitzii|
CGTGAGATGTTGGGTTAAGTCCCGCAACGAGCGCAACCCTTATCGTCAGTTACTACGCAAGAGGACTCTGGCGAGACTGCCGTTGACAAAACGGAGGAAGGTGGGGATGACGTCAAATCATCATGCCCTTTATGACCTGGGCTACACACGTACTACAATGGCGCTCAACAAAGAGAAGCGAAACCGCGAGGTGGAGCAAACCTCATAAACAGCGTCTCAGTTCAGATTGCAGGCTGCAACTCGCCTGCA
>MG|5|V8|R|11|95.62|Firmicutes|Clostridia|Clostridiales|Ruminococcaceae|Faecalibacterium|prausnitzii|
TGCAGGCGAGTTGCAGCCTGCAATCTGAACTGGGACGATGTTTATGAGGTTTGCTCCGCCTCGCGGCTTCGCTTCTCTTTGTTGATCGCCATTGTAGTACGTGTGTAGCCCAGGTCATAAAGGGCATGATGATTTGACGTCATCCCCACCTTCCTCCGCTTTTGTCAACGGCAGTCTCGCCAGAGTCCTCTTGCGTAGTAACTGACGATAAGGGTTGCGCTCGTTGCGGGACTTAACCCAACATCTCACG
>MG|5|V8|F|89|95.51|Firmicutes|Clostridia|Clostridiales|Ruminococcaceae|Ruminococcus|sp.|
CGTGAGATGTTGGGTTAAGTCCCGCAACGAGCGCAACCCTTGTTATTAGTTGCTACGCAAGAGCACTCTAATGAGACTGCCGTTGACAAAACGGAGGAAGGTGGGGATGACGTCAAATCATCATGCCCCTTATGACCTGGGCTACACACGTACTACAATGGCGATTAACAGAGGGAAGCAAGACCGCGAGGTGGAGCAAAACCCTAAAAGTCGTCCCAGTTCAGATTGCAGGCTGCAACTCGCCTGTA
>MG|5|V8|F|22|98.8|Firmicutes|Clostridia|Clostridiales|Ruminococcaceae|Faecalibacterium / Gemmiger|prausnitzii|
CGTGAGATGTTGGGTTAAGTCCCGCAACGAGCGCAACCCTTATTGCCAGTTACTACGCAAGAGGACTCTGGCGAGACTGCCGTTGACAAAACGGAGGAAGGTGGGGATGACGTCAAATCATCATGCCCTTTATGACCTGGGCTACACACGTACTACAATGGCGTTTAACAAAGAGAAGCGAAGCCGCGAGGCGGAGCAAAACTCAAAAACAACGTCTCAGTTCAGATTGCAGGCTGCAACTCGCCTGCA
>MG|5|V8|R|11|98.8|Firmicutes|Clostridia|Clostridiales|Ruminococcaceae|Faecalibacterium / Gemmiger|prausnitzii|
TGCAGGCGAGTTGCAGCCTGCAATCTGAACTGAGACGTTGTTTTTGAGTTTTGCTCCGCCTCGCGGCTTCGCTTCTCTTTGTTAAACGCCATTGTAGTACGTGTGTAGCCCAGGTCATAAAGGGCATGATGATTTGACGTCATCCCCACCTTCCTCCGTTTTGTCAACGGCAGTCTCGCCAGAGTCCTCTTGCGTAGTAACTGGCAATAAGGGTTGCGCTCGTTGCGGGACTTAACCCAACATCTCACG
>MG|5|V8|F|11|93.23|Firmicutes|Clostridia|Clostridiales|Ruminococcaceae|Ruminococcus|bromii|
CGTGAGATGTTGGGTTAAGTCCCGCAACGAGCGCAACCCTTGTATTCAGTTGCTACGCAAGAGCACTCTGGATAGACTGCCGTTGACAAAACGGAGGAAGGTGGGGATGACGTCAAATCATCATGCCCCTTATGACCTGGGCTACACACGTACTACAATGGCGTAGAACAGAGGGAAGCAAGGCGGCGACGCGGAGCAAACCCCTAAAAGACGTCCCAGTTCAGATTGCAGGCTGCAACCCGCCTGCG
>MG|5|V8|F|13|94.33|Firmicutes|Clostridia|Clostridiales|Ruminococcaceae|Faecalibacterium|prausnitzii|
CGTGAGATGTTGGGTTAAGTCCCGCAACGAGCGCAACCCCTACGTTTAGTTGCTACGCAAGAGCACTCTAGACGGACTGCCGTTGACAAAACGGAGGAAGGTGGGGACGACGTCAAATCATCATGCCCCTTATGTCCTGGGCTACACACGTACTACAATGGCGGCAAACAGAGGGCAGCGAAACCGCGAGGTGGAGCGAATCCCCAAACGCCGTCCCAGTTCGGATTGCAGGCTGCAACTCGCCTGCA
>MG|5|V8|F|281|95.18|Firmicutes|Clostridia|Clostridiales|Ruminococcaceae|Papillibacter|cinnamivorans|
CGTGAGATGTTGGGTTAAGTCCCGCAACGAGCGCAACCCTTATTGTTAGTTGCTACGCAAGAGCACTCTAACGAGACTGCCGTTGACAAAACGGAGGAAGGTGGGGACGACGTCAAATCATCATGCCCTTTATGACCTGGGCTACACACGTACTACAATGGCGATCAACAGAGGGAAGCAAGACAGCGATGTGGAGCGAACCCCTAAAAGTCGTCTCAGTTCGGATCGCAGGCTGCAACCCGCCTGCGT
>MG|5|V8|F|35|95.97|Firmicutes|Clostridia|Clostridiales|Ruminococcaceae|Faecalibacterium|prausnitzii|
CGTGAGATGTTGGGTTAAGTCCCGCAACGAGCGCAACCCTTATTGTTAGTTGCTACGCAAGAGCACTCTAGCGAGACTGCCGTTGACAAAACGGAGGAAGGTGGGGACGACGTCAAATCATCATGCCCCTTATGTCCTGGGCTACACACGTAATACAATGGCGTTAAACAGAGGGAAGCGATGCCGCGAGGCGGAGCAATCCCCAAAAGGCGTCTCAGTTCGGATTGCAGGCTGCAACCCGCCTGCA
>MG|5|V8|F|21|97.98|Firmicutes|Clostridia|Clostridiales|Ruminococcaceae|Faecalibacterium / Oscillibacter|prausnitzii|
CGTGAGATGTTGGGTTAAGTCCCGCAACGAGCGCAACCCTTATTGTTAGTTGCTACGCAAGAGCACTCTAGCGAGACTGCCGTTGACAAAACGGAGGAAGGTGGGGACGACGTCAAATCATCATGCCCCTTATGTCCTGGGCTACACACGTAATACAATGGCGGTCAACAGAGGGATGCAAAGCCGCGAGGCAGAGCGAACCCCCAAAAGCCGTCTCAGTTCGGATCGCAGGCTGCAACCCGCCTGCG
>MG|5|V8|F|34|96.77|Firmicutes|Clostridia|Clostridiales|Ruminococcaceae|Faecalibacterium|prausnitzii|
CGTGAGATGTTGGGTTAAGTCCCGCAACGAGCGCAACCCCTATTGTTAGTTGCTACGCAAGAGCACTCTAGCGAGACTGCCGTTGACAAAACGGAGGAAGGTGGGGATGACGTCAAATCATCATGCCCCTTATGTCCTGGGCTACACACGTAATACAATGGCGGTTAACAGAGGGAGGCGAAGCCGCGAGGCAGAGCGAACCCCCAAAAGCCGTCTCAGTTCGGATCGCAGGCTGCAACCCGCCTGCG
>MG|5|V8|F|26|95.18|Firmicutes|Clostridia|Clostridiales|Ruminococcaceae|Faecalibacterium|prausnitzii|
CGTGAGATGTTGGGTTAAGTCCCGCAACGAGCGCAACCCTTATTGTTAGTTGCTACGCAAGAGCACTCTAGCGAGACTGCCGTTGACAAAACGGAGGAAGGTGGGGATGACGTCAAATCATCATGCCCTTTATGACCTGGGCTACACACGTACTACAATGGCGATCAACAAAGAGAAGCGAAGCCGCGAGGCGGAGCAAACCTCATAAACATCGTCCCAGTTCAGATTGCAGGCTGCAACTCGCCTGCA
>MG|5|V8|F|10|97.2|Firmicutes|Clostridia|Clostridiales|Ruminococcaceae|Clostridium / Faecalibacterium|prausnitzii|
CGTGAGATGTTGGGTTAAGTCCCGCAACGAGCGCAACCCTTATTGTTAGTTGCTACGCAAGAGCACTCTAGCGAGACTGCCGTTGACAAAACGGAGGAAGGTGGGGACGACGTCAAATCATCATGCCCCTTATGTCCTGGGCCACACACGTACTACAATGGCGGTTAACAGAGGGAAGACAAAACCGCGAGGTGGAGCAAATACCCTAAAAGCGTCCCAGTTCGGATTGCAGGCTGAAACCCGCCTGTA
>MG|5|V8|F|11|96.79|Firmicutes|Clostridia|Clostridiales|Ruminococcaceae|Faecalibacterium|prausnitzii|
CGTGAGATGTTGGGTTAAGTCCCGCAACGAGCGCAACCCTTATTGTTAGTTGCTACGCAAGAGCACTCTAGCGAGACTGCCGTTGACAAAACGGAGGAAGGTGGGGACGACGTCAAATCATCATGCCCCTTATGTCCTGGGCCACACACGTACTACAATGGTGATCAAACAGAGGGAAGCAACACAGCGATGTGAAGCAGAACCCGAAAAATCATCTCAGTTCAGATTGCAGGCTGCAACTCGCCTGCA
>MG|5|V8|F|27|91.6|Firmicutes|Clostridia|Clostridiales|Ruminococcaceae|Ruminococcus|flavefaciens|
CGTGAGATGTTGGGTTAAGTCCCGCAACGAGCGCAACCCTTACCTTTAGTTGCTACGGAAGAGCACTCTGAAGGGACTGCCGTTGACAAAACGGAGGAAGGTGGGGATGACGTCAAATCATCATGCCCCTTACGTTTCGGGCTACACACGTACTACAATGGCGCAAACAAAGGGAAGCAAGACCGCGAGGTGGAGCAAACCCCATAAAAGGCGTCTCAGTTCAGATTGCAGGCTGCAACTCGCCTGCA
>MG|5|V8|F|471|96.0|Firmicutes|Clostridia|Clostridiales|Ruminococcaceae|Faecalibacterium|prausnitzii|
CGTGAGATGTTGGGTTAAGTCCCGCAACGAGCGCAACCCTTATCGTCAGTTACTACGCAAGAGGACTCTGGCGAGACTGCCGTTGACAAAACGGAGGAAGGTGGGGATGACGTCAAATCATCATGCCCTTTATGACCTGGGCTACACACGTACTACAATGGCGATCAACAAAGAGAAGCGAAGCCGCGAGGCGGAGCAAACCTCATAAACATCGTCCCAGTTCAGATTGCAGGCTGCAACTCGCCTGCA
>MG|5|V8|F|754|98.8|Firmicutes|Clostridia|Clostridiales|Ruminococcaceae|Clostridium / Faecalibacterium|prausnitzii|
CGTGAGATGTTGGGTTAAGTCCCGCAACGAGCGCAACCCTTATTGTTAGTTGCTACGCAAGAGCACTCTAGCGAGACTGCCGTTGACAAAACGGAGGAAGGTGGGGACGACGTCAAATCATCATGCCCCTTATGTCCTGGGCCACACACGTACTACAATGGCGGTTAACAGAGGGAAGCAATACCGCGAGGTGGAGCAAATCCCTAAAAGCCGTCCCAGTTCGGATTGCAGGCTGAAACCCGCCTGTAT
>MG|5|V8|R|46|96.77|Firmicutes|Clostridia|Clostridiales|Ruminococcaceae|Faecalibacterium|prausnitzii|
TGCAGGCGGGTTGCAGCCTGCAATCCGAACTGAGACGCCTTTTAGGGTTTTGCTCTGCCTCGCGGCTTTGCCTCCCTCTGTTAAACGCCATTGTATTACGTGTGTAGCCCAGGACATAAGGGGCATGATGATTTGACGTCGTCCCCACCTTCCTCCGTTTTGTCAACGGCAGTCTCGCTAGAGTGCTCTTGCGTAGCAACTAACAATAAGGGTTGCGCTCGTTGCGGGACTTAACCCAACATCTCACG
>MG|5|V8|F|15|95.53|Firmicutes|Clostridia|Clostridiales|Ruminococcaceae|Faecalibacterium|prausnitzii|
CGTGAGATGTTGGGTTAAGTCCCGCAACGAGCGCAACCCCTATTGTTAGTTGCTACGCAAGAGCACTCTAACGAGACTGCCGTTGACAAAACGGAGGAAGGTGGGGACGACGTCAAATCATCATGCCCTTTATGACCTGGGCTACACACGTACTACAATGGCGATCAACAGAGGGAAGCAAGACAGCGATGTGGAGCGAACCCCTAAAAGTCGTCTCAGTTCGGATCGCAGGCTGCAACCCGCCTGCG
>MG|5|V8|R|430|98.39|Firmicutes|Clostridia|Clostridiales|Ruminococcaceae|Clostridium / Faecalibacterium|prausnitzii|
TACAGGCGGGTTTCAGCCTGCAATCCGAACTGGGACGGCTTTTAGGGATTTGCTCCACCTCGCGGTTTTGCTTCCCTCTGTTAACCGCCATTGTAGTACGTGTGTGGCCCAGGACATAAGGGGCATGATGATTTGACGTCGTCCCCACCTTCCTCCGTTTTGTCAACGGCAGTCTCGCTAGAGTGCTCTTGCGTAGCAACTAACAATAAGGGTTGCGCTCGTTGCGGGACTTAACCCAACATCTCACG
>MG|5|V8|F|12|95.93|Firmicutes|Clostridia|Clostridiales|Ruminococcaceae|Faecalibacterium|prausnitzii|
CGTGAGATGTTGGGTTAAGTCCCGCAACGAGCGCAACCCTTATTGTTAGTTGCTACGCAAGAGCACTCTAGCGAGACTGCCGTTGACAAAACGGAGGAAGGTGGGGACGACGTCAAATCATCATGCCCCTTATGTCCTGGGCTACACACGTAATACAATGGCGCAAACAGAGGGAAGCAAAACCGCGAGGTAGAGCAAATCCCCAAAAGGCGTCCCAGTTCGGATCGCAGGCTGCAACCCGCCTGCG
>MG|5|V8|F|114|96.77|Firmicutes|Clostridia|Clostridiales|Ruminococcaceae|Faecalibacterium|prausnitzii|
CGTGAGATGTTGGGTTAAGTCCCGCAACGAGCGCAACCCTTATTGTTAGTTGCTACGCAAGAGCACTCTAGCGAGACTGCCGTTGACAAAACGGAGGAAGGTGGGGACGACGTCAAATCATCATGCCCCTTATGTCCTGGGCTACACACGTAATACAATGGCGTTTAACAGAGGGAGGCAAAGCCGCGAGGCAGAGCAAAACCCTAAAAGGCGTCTCAGTTCGGATTGCAGGCTGCAACCCGCCTGCA
>MG|5|V8|F|12|96.75|Firmicutes|Clostridia|Clostridiales|Ruminococcaceae|Faecalibacterium|prausnitzii|
CGTGAGATGTTGGGTTAAGTCCCGCAACGAGCGCAACCCTTATTGTTAGTTGCTACGCAAGAGCACTCTAGCGAGACTGCCGTTGACAAAACGGAGGAAGGTGGGGACGACGTCAAATCATCATGCCCCTTATGTCCTGGGCCACACACGTACTACAATGGCGGTCAACAGAGGGAAGCGAGACCGCGAGGTGGAGCAAATCCCTAAAAGCCGTCCCAGTTCGGATCGCAGTCTGCAACTCGACTGCG
>MG|5|V8|R|13|94.8|Firmicutes|Clostridia|Clostridiales|Ruminococcaceae|Faecalibacterium|prausnitzii|
TGCAGGCGAGTTGCAGCCTGCAATCTGAACTGAGACGCTGTTTGTGAGGTTTGCTCCGCCTCGCGGCTTCGCTTCTCTTTGTTGAGCGCCATTGTAGTACGTGTGTAGCCCAGGTCATAAAGGGCATGATGATTTGACGTCATCCCCACCTTCCTCCGTTTTGTCAACGGCAGTCTCGCTAGAGTGCTCTTGCGTAGCAACTAACAATAAGGGTTGCGCTCGTTGCGGGACTTAACCCAACATCTCACG
>MG|5|V8|R|23|91.8|Firmicutes|Clostridia|Clostridiales|Ruminococcaceae|Faecalibacterium|prausnitzii|
TGTGGGCGGGTTGCAGCCCACAATCTGAACTGAGACCACTTTTCCGAGATTCGCTTCACCTTGCGGTGTCGCACCTCTTTGTCGTGGCCATTGTAGCACGTGTGTAGCCCAGGTCATAAGGGGCATGATGATTTGACGTCGTCCCCACCTTCCTCCGAGTTGTCCCCGGCGGTCTCTCCAGAGTCCTCGCCTCTACGCGTTAGTAACTGGAAACAAGGGTTGCGCTCGTTGCGGGACTTAACCCAACATCTCACG
>MG|5|V8|F|12|95.62|Firmicutes|Clostridia|Clostridiales|Ruminococcaceae|Faecalibacterium|prausnitzii|
CGTGAGATGTTGGGGTTAAGTCCCGCAACGAGCGCAACCCTTATCGTCAGTTACTACGCAAGAGGACTCTGGCGAGACTGCCGTTGACAAAACGGAGGAAGGTGGGGATGACGTCAAATCATCATGCCCTTTATGACCTGGGCTACACACGTACTACAATGGCGATCAACAAAGAGAAGCGAAGCCGCGAGGCGGAGCAAACCTCATAAACATCGTCCCAGTTCAGATTGCAGGCTGCAACTCGCCTGCA
>MG|5|V8|F|10|97.58|Firmicutes|Clostridia|Clostridiales|Ruminococcaceae|Faecalibacterium / Oscillibacter|prausnitzii|
CGTGAGATGTTGGGTTAAGTCCCGCAACGAGCGCAACCCCTATTGTTAGTTGCTACGCAAGAGCACTCTAGCGAGACTGCCGTTGACAAAACGGAGGAAGGTGGGGACGACGTCAAATCATCATGCCCCTTATGTCCTGGGCTACACACGTAATACAATGGCGGTCAACAGAGGGAGGCAAAGCCGCGAGGCAGAGCGAACCCCGAAAAGCGTCTCAGTTCGGATCGCAGGCTGCAACCCGCCTGCG
>MG|5|V8|R|28|95.2|Firmicutes|Clostridia|Clostridiales|Ruminococcaceae|Faecalibacterium|prausnitzii|
CGCAGGCGGGTTGCAGCCTGCGATCCGAACTGGGATCGGGTTTCTGGGGTTTGCTCTGCCTCGCGGCTTCGCTTCCCTCTGTTGCCGACCATTGTAGTACGTGTGTAGCCCAGGACATAAGGGGCATGATGATTTGACGTCGTCCCCACCTTCCTCCGTTTTGTCAACGGCAGTCTCGCTAGAGTGCTCTTGCGTAGCAACTAACAATAAGGGTTGCGCTCGTTGCGGGACTTAACCCAACATCTCACG
>MG|5|V8|F|10|97.18|Firmicutes|Clostridia|Clostridiales|Ruminococcaceae|Clostridium / Faecalibacterium|prausnitzii|
CGTGAGATGTTGGGTTAAGTCCCGCAACGAGCGCAACCCTTATTGTTAGTTGCTACGCAAGAGCACTCTAGCGAGACTGCCGTTGACAAAACGGAGGAAGGTGGGGACGACGTCAAATCATCATGCCCCTTATGTCCTGGGCCACACACGTACTACAATGGCGGTTAACAGAGGGAAGCAAAACCGCGAGGTGGAGCAAATCCCTAAAAGGCGTCTCAGTTCGGATTGCAGGCTGCAACCCGCCTGCA
>MG|5|V8|F|11|97.98|Firmicutes|Clostridia|Clostridiales|Ruminococcaceae|Faecalibacterium / Oscillibacter|prausnitzii|
CGTGAGATGTTGGGTTAAGTCCCGCAACGAGCGCAACCCCTATTGTTAGTTGCTACGCAAGAGCACTCTAGCGAGACTGCCGTTGACAAAACGGAGGAAGGTGGGGACGACGTCAAATCATCATGCCCCTTATGTCCTGGGCTACACACGTAATACAATGGCGGTCAACAGAGGGAGGCAAAGCCGTGAGGCAGAGCGAACCCCGAAAAGCCGTCCCAGTTCGGATCGCAGGCTGCAACCCGCCTGCG
>MG|5|V8|R|15|97.58|Firmicutes|Clostridia|Clostridiales|Ruminococcaceae|Faecalibacterium / Oscillibacter|prausnitzii|
CGCAGGCGGGTTGCAGCCTGCGATCCGAACTGAGACGGCTTTGGGGGTTCGCTCTGCCTCGCGGCTTTGCATCCCTCTGTTGACCGCCATTGTATTACGTGTGTAGCCCAGGACATAAGGGGCATGATGATTTGACGTCATCCCCACCTTCCTCCGTTTTGTCAACGGCAGTCTCGCTAGAGTGCTCTTGCGTAGCAACTAACAATAGGGGTTGCGCTCGTTGCGGGACTTAACCCAACATCTCACG
>MG|5|V8|R|27|96.75|Firmicutes|Clostridia|Clostridiales|Ruminococcaceae|Faecalibacterium|prausnitzii|
TGCAGTCGAGTTGCAGACTGCAATCCGAACTGGGACGGCTTTTAGGGGTTCGCTCCACCTCACGGTCTTGCCTCCCTCTGTTTACCGCCATTGTATTACGTGTGTAGCCCAGGACATAAGGGGCATGATGATTTGACGTCGTCCCCACCTTCCTCCGTTTTGTCAACGGCAGTCTCGCTAGAGTGCTCTTGCGTAGCAACTAACAATAAGGGTTGCGCTCGTTGCGGGACTTAACCCAACATCTCACG
>MG|5|V8|R|14|97.18|Firmicutes|Clostridia|Clostridiales|Ruminococcaceae|Faecalibacterium / Oscillibacter|prausnitzii|
CGCAGGCGGGTTGCAGCCTGCGATCCGAACTGAGACGGCTTTTGGGGGTTCGCTCTGCCTCGCGGCTTTGCCTCCCTCTGTTGACCGCCATTGTATTACGTGTGTAGCCCAGGACATAAGGGGCATGATGATTTGACGTCATCCCCACCTTCCTCCGTTTTGTCAACGGCAGTCTCGCTAGAGTGCTCTTGCGTAGCAACTAACAATAAGGGTTGCGCTCGTTGCGGGACTTAACCCAACATCTCACG
>MG|5|V8|F|16|96.39|Firmicutes|Clostridia|Clostridiales|Ruminococcaceae|Faecalibacterium|prausnitzii|
CGTGAGATGTTGGGTTAAGTCCCGCAACGAGCGCAACCCCTATTGTTAGTTGCTACGCAAGAGCACTCTAGCGAGACTGCCGTTGACAAAACGGAGGAAGGTGGGGACGACGTCAAATCATCATGCCCCTTATGTCCTGGGCCACACACGTAATACAATGGCGGTCAACAGAGGGATGCAAGCCGCGAGGCAGAGCCGAACCCGAAAGCGTCCCAGTTCGGATCGCAGGCTGCAACCCGCCTGCG
>MG|5|V8|F|14|95.53|Firmicutes|Clostridia|Clostridiales|Ruminococcaceae|Faecalibacterium|prausnitzii|
CGTGAGATGTTGGGTTAAGTCCCGCAACGAGCGCAACCCTTATTGTTAGTTGCTACGCAAGAGCACTCTAGCGAGACTGCCGTTGACAAAACGGAGGAAGGTGGGGATGACGTCAAATCATCATGCCCCTTATGACCTGGGCTACACACGTACTACAATGGCGTAAAACAGAGGGAAGCAAGGCGGCGACGCGGAGCAAACCCCTAAAAGACGTCCCAGTTCAGATTGCAGGCTGCAACCCGCCTGCA
>MG|5|V8|F|10|96.77|Firmicutes|Clostridia|Clostridiales|Ruminococcaceae|Faecalibacterium|prausnitzii|
CGTGAGATGTTGGGTTAAGTCCCGCAACGAGCGCAACCCCTATTGTTAGTTGCTACGCAAGAGCACTCTAGCGAGACTGCCGTTGACAAAACGGAGGAAGGTGGGGACGACGTCAAATCATCATGCCCCTTATGTCCCGGGCTACACACGTAATACAATGGCACTTAACAAAGGGAGGCAAGACCGCGAGGTGGAGCGAATCCCCAAAAAGTGTCTCAGTTCGGATTGCAGGCTGCAACTCGCCTGCA
>MG|5|V8|F|14|96.75|Firmicutes|Clostridia|Clostridiales|Ruminococcaceae|Faecalibacterium|prausnitzii|
CGTGAGATGTTGGGTTAAGTCCCGCAACGAGCGCAACCCTTATTGTTAGTTGCTACGCAAGAGCACTCTAGCGAGACTGCCGTTGACAAAACGGAGGAAGGTGGGGACGACGTCAAATCATCATGCCCTTTATGTCCTGGGCTACACACGTAATACAATGGCGCAAAACAGAGGGAAGCAAGACCGCGAGGTGGAGCAAATCCCTAAAAGGCGTCTCAGTTCGGATTGCAGGCTGCAACTCGCCTGTA
>MG|5|V8|F|21|90.62|Firmicutes|Clostridia|Clostridiales|Ruminococcaceae|Faecalibacterium|prausnitzii|
CGTGAGATGTTAGGTTAAGTCCTGCAACGAGCGCAACCCCTATTTCTAGTTGCCAGCACATAATGGTGGGAACTCTAGAGAGACTGCCGGTAATAAATCGGAGGAAGGTGGGGATGACGTCAAATCATCATGCCCTTTATGTCCTGGGCTACACACGTACTACAATGGCTGTAACAGAGAGAAGCGAAACAGTGATGTTAAGCAAAACTCAAAAAGCAGTCTCAGTTCGGATTGAAGGCTGAAATTCGCCTTCA
>MG|5|V8|F|20|95.56|Firmicutes|Clostridia|Clostridiales|Ruminococcaceae|Papillibacter|cinnamivorans|
CGTGAGATGTTGGGTTAAGTCCCGCAACGAGCGCAACCCTTATTGTTAGTTGCTACGCAAGAGCACTCTAGCGAGACTGCCGTTGACAAAACGGAGGAAGGTGGGGACGACGTCAAATCATCATGCCCTTTATGACCTGGGCTACACACGTACTACAATGGCGATCAACAGAGGGAAGCAAGACAGCGATGTGGAGCGAACCCCTAAAAGTCGTCTCAGTTCGGATCGCAGGCTGCAACCCGCCTGCG
>MG|5|V8|F|23|94.74|Firmicutes|Clostridia|Clostridiales|Ruminococcaceae|Ruminococcus|albus|
CGTGAGATGTTGGGTTAAGTCCCGCAACGAGCGCAACCCTTATGTTTAGTTGCTACGCAAGAGCACTCTAGACAGACTGCCGTTGACAAAACGGAGGAAGGTGGGGATGATGTCAAATCATCATGCCCCTTATGACCTGGGCTTCACACGTACTACAATGGCTGAAAACAGAGGGAAGCAAAACAGTGATGTAGAGCAAATCCCCAAAAGCAGTCTTAGTTCGGATTGCAGGCTGCAACTCGCCTGCA
>MG|5|V8|F|13|96.34|Firmicutes|Clostridia|Clostridiales|Ruminococcaceae|Faecalibacterium|prausnitzii|
CGTGAGATGTTGGGTTAAGTCCCGCAACGAGCGCAACCCTTATTGTTAGTTGCTACGCAAGAGCACTCTAGCGAGACTGCCGTTGACAAAACGGAGGAAGGTGGGGACGACGTCAAATCATCATGCCCCTTATGTCCTGGGCTACACACGTAATACAATGGCGTTAAACAGAGGGAAGCGATGCCGCGAGGCGGAGCAAATCCCCAAAAGGCGTCTCAGTTCGGATTGCAGGCTGCAACCCGCCTGTA
>MG|5|V8|R|11|94.38|Firmicutes|Clostridia|Clostridiales|Ruminococcaceae|Faecalibacterium|prausnitzii|
TGCAGGCGGGTTGCAGCCTGCAATCCGAACTGAGACGCCTTTTGGGGATTTGCTCCACCTCGCGGCTTTGCTTCCCGTTGTTCGACGCCATTGTATTACGTGTGTCGCCCAGGTCATAAGGGGCATGATGATTTGACGTCATCCCCACCTTCCTCCGTTTTGTCAACGGCAGTCCTGTTAGAGTGCTCTTGCGTAGCAACTAACCGTAAGGGTTGCGCTCGTTGCGGGACTTAACCCAACATCTCACG
>MG|5|V8|F|22|93.63|Firmicutes|Clostridia|Clostridiales|Ruminococcaceae|Ruminococcus|bromii|
CGTGAGATGTTGGGTTAAGTCCCGCAACGAGCGCAACCCTTGTATTCAGTTGCTACGCAAGAGCACTCTGGATAGACTGCCGTTGACAAAACGGAGGAAGGTGGGGATGACGTCAAATCATCATGCCCCTTATGACCTGGGCTACACACGTACTACAATGGCGTAAACAGAGGGAAGCAAGGCGGCGACGCGGAGCAAACCCCTAAAAGACGTCCCAGTTCAGATTGCAGGCTGCAACCCGCCTGCA
>MG|5|V8|R|10|96.79|Firmicutes|Clostridia|Clostridiales|Ruminococcaceae|Faecalibacterium|prausnitzii|
TGCAGGCGAGTTGCAGCCTGCAATCTGAACTGAGACGCTGTTTATGAGGTTTGCTCCACCTCGCGGTTTCGCTTCTCTTTGTTGAGCGCCATTGTAGTACGTGTGTAGCCCAGGTCATAAAGGGCATGATGATTTGACGTCATCCCCACCTTCCTCCGTTTTGTCAACGGCAGTCTCGCCAGAGTCCTCTTGCGTAGTAACTGACGATAAGGGTTGCGCTCGTTGCGGGACTTAACCCAACATCTCACG
>MG|5|V8|F|10|98.01|Firmicutes|Clostridia|Clostridiales|Ruminococcaceae|Faecalibacterium / Gemmiger|prausnitzii|
CGTGAGATGTTGGGTTAAGTCCCGCAACGAGCGCAACCCTTATTGCCAGTTACTACGCAAGAGGACTCTGGCGAGACTGCCGTTGACAAAACGGAGGAAGGTGGGGATGACGTCAAATCATCATGCCCTTTATGACCTGGGCTACACACGTACTACAATGGCGTTCAACAAAGAGAAGCGAAGCCGCGAGGCGGAGCAAAACTCAAAAAACAACGTCTCAGTTCAGATTGCAGGCTGCAACTCGCCTGCA
>MG|5|V8|R|11|94.78|Firmicutes|Clostridia|Clostridiales|Ruminococcaceae|Faecalibacterium|prausnitzii|
TGCAGGCGAGTTGCAGCCTGCAATCTGAACTGGGACGATGTTTATGAGGTTTGCTCCGCCTCGCGGCTTCGCTTCTCTTTGTTGATCGCCATTGTAGTACGTGTGTAGCCCAGGTCATAAAGGGCATGATGATTTGACGTCATCCCCACCTTCCTCCGTTTTGTCAACGGCAGTCTCGCTAGAGTGCTCTTGCGTAGCAACTAACAATAGGGGTTGCGCTCGTTGCGGGACTTAACCCAACATCTCACG
>MG|5|V8|F|13|95.2|Firmicutes|Clostridia|Clostridiales|Ruminococcaceae|Faecalibacterium|prausnitzii|
CGTGAGATGTTGGGTTAAGTCCCGCAACGAGCGCAACCCTTATTGTTAGTTGCTACGCAAGAGCACTCTAGCGAGACTGCCGTTGACAAAACGGAGGAAGGTGGGGACGACGTCAAATCATCATGCCCCTTATGTCCTGGGCTACACACGTAATACAATGGTCGGCAACAGAGGGAAGCGAAGCCGCGAGGCAGAGCAAACCCCAGAAACCCGATCTCAGTTCGGATCGCAGGCTGCAACCCGCCTGCG
>MG|5|V8|F|27|93.7|Firmicutes|Clostridia|Clostridiales|Ruminococcaceae|Faecalibacterium|prausnitzii|
CGTGAGATGTTGGGTTAAGTCCCGCAACGAGCGCAACCCTTATTGTTAGTTGCCATCATTCAGTTGGGCACTCTAGCGAGACTGCCGGTAATAAACCGGAGGAAGGTGGGGATGACGTCAAATCATCATGCCCCTTATGACCTGGGCTACACACGTACTACAATGGTGATCAAACAGAGGGAAGCAACACAGCGATGTGAAGCAGAACCCGAAAAATCATCTCAGTTCAGATTGCAGGCTGCAACTCGCCTGCA
>MG|5|V8|F|11|95.97|Firmicutes|Clostridia|Clostridiales|Ruminococcaceae|Faecalibacterium|prausnitzii|
CGTGAGATGTTGGGTTAAGTCCCGCAACGAGCGCAACCCTTATTGTTAGTTGCTACGCAAGAGCACTCTAGCGAGACTGCCGTTGACAAAACGGAGGAAGGTGGGGACGACGTCAATCATCATGCCCCTTATGTCCTGGGCTACACACGTAATACAATGGCGTTAAACAGAGGGAAGCGATGCCGCGAGGCGGAGCAAATCCCCAAAAGGCGTCTCAGTTCGGATTGCAGGCTGCAACCCGCCTGCA
>MG|5|V8|R|149|97.58|Firmicutes|Clostridia|Clostridiales|Ruminococcaceae|Faecalibacterium / Oscillibacter|prausnitzii|
CGCAGGCGGGTTGCAGCCTGCGATCCGAACTGAGACGGCTTTTGGGGGTTCGCTCTGCCTCGCGGCTTTGCCTCCCTCTGTTGACCGCCATTGTATTACGTGTGTAGCCCAGGACATAAGGGGCATGATGATTTGACGTCATCCCCACCTTCCTCCGTTTTGTCAACGGCAGTCTCGCTAGAGTGCTCTTGCGTAGCAACTAACAATAGGGGTTGCGCTCGTTGCGGGACTTAACCCAACATCTCACG
>MG|5|V8|F|10|95.93|Firmicutes|Clostridia|Clostridiales|Ruminococcaceae|Faecalibacterium|prausnitzii|
CGTGAGATGTTGGGTTAAGTCCCGCAACGAGCGCAACCCTTATTGTTAGTTGCTACGCAAGAGCACTCTAGCGAGACTGCCGTTGACAAAACGGAGGAAGGTGGGGACGACGTCAAATCATCATGCCCCTTATGTCCTGGGCTACACACGTAATACAATGGCGTTAAACAGAGGGAAGCGATGCCGCGAGGCGGAGCAAATCCCCAAAAGGCGTCTCAGTTCGGATTGCAGGCTGAAACCCGCCTGTA
>MG|5|V8|F|34|95.6|Firmicutes|Clostridia|Clostridiales|Ruminococcaceae|Faecalibacterium|prausnitzii|
CGTGAGATGTTGGGTTAAGTCCCGCAACGAGCGCAACCCTTATCGTCAGTTACTACGCAAGAGGACTCTGGCGAGACTGCCGTTGACAAAACGGAGGAAGGTGGGGATGACGTCAAATCATCATGCCCTTTATGACCTGGGCTACACACGTACTACAATGGCGATCAACAAAGAGAAGCGAAGCCGCGAGGCGGAGCAACCTCATAAACATCGTCCCAGTTCAGATTGCAGGCTGCAACTCGCCTGCA
>MG|5|V8|F|28|96.36|Firmicutes|Clostridia|Clostridiales|Ruminococcaceae|Faecalibacterium|prausnitzii|
CGTGAGATGTTGGGTTAAGTCCCGCAACGAGCGCAACCCTTATTGTTAGTTGCTACGCAAGAGCACTCTAGCGAGACTGCCGTTGACAAAACGGAGGAAGGTGGGGACGACGTCAAATCATCATGCCCCTTATGTCCTGGGCTACACACGTAATACAATGGCGTTAAACAGAGGGAAGCGATGCCGCGAGGCGGAGCAAATCCCCAAAAGGCGTCTCAGTTCGGATTGCAGGCTGCAACCCGCCTGCG
>MG|5|V8|R|16|95.69|Firmicutes|Clostridia|Clostridiales|Ruminococcaceae|Faecalibacterium|prausnitzii|
TGTGGGCGGGTTGCAGCCCACAATCCGAACTGGGACCACTTTTTTGAGATCCGCTCTTACTCTCGTATTCGCCTCTCTCTGTCGTGGCCATTGTAGCACGTGTGTAGCCCAGGTCATAAGGGGCATGATGATTTGACGTCGTCCCCACCTTCCTCCGAGTTGTCCCCGGCAGTCTTATCAGAGTCCTCGGCTTTACCCGTTAGTAACTGATCACAAGGGTTGCGCTCGTTGCGGGACTTAACCCAACATCTCACG
>MG|5|V8|F|135|96.77|Firmicutes|Clostridia|Clostridiales|Ruminococcaceae|Faecalibacterium|prausnitzii|
CGTGAGATGTTGGGTTAAGTCCCGCAACGAGCGCAACCCTTATTGTTAGTTGCTACGCAAGAGCACTCTAGCGAGACTGCCGTTGACAAAACGGAGGAAGGTGGGGACGACGTCAAATCATCATGCCCTTTATGTCCTGGGCTACACACGTAATACAATGGCGCAAAACAGAGGGAAGCAAGACCGCGAGGTGGAGCAAATCCCTAAAAGGCGTCTCAGTTCGGATTGCAGGCTGCAACCCGCCTGTAG
>MG|5|V8|F|14|93.06|Firmicutes|Clostridia|Clostridiales|Ruminococcaceae|Ruminococcus|sp.|
CGTGAGATGTTGGGTTAAGTCCCGCAACGAGCGCAACCCTTATTACTAGTTGCTACGCAAGAGCACTCTAGTGAGACTGCCGTTGACAAAACGGAGGAAGGTGGGGATGACGTCAAATCATCATGCCCTTTATGACCTGGGCTACACACGTACTACAATGGCCAATACAGAGGGAAGCAAGACAGCGATGTGGAGCAAAACCCTAAAGTTGGCCACAGTTCGGATTGCAGGCTGAAACTCGCCTGCA
>MG|5|V8|F|63|95.2|Firmicutes|Clostridia|Clostridiales|Ruminococcaceae|Faecalibacterium|prausnitzii|
CGTGAGATGTTGGGTTAAGTCCCGCAACGAGCGCAACCCTTATTGTTAGTTGCTACGCAAGAGCACTCTAGCGAGACTGCCGTTGACAAAACGGAGGAAGGTGGGGACGACGTCAAATCATCATGCCCCTTATGTCCTGGGCTACACACGTACTACAATGGTCGGCAACAGAGGGAAGCGAAGCCGCGAGGCAGAGCAAACCCCAGAAACCCGATCCCAGTTCGGATCGCAGGCTGCAACCCGCCTGCG
>MG|5|V8|F|29|95.1|Firmicutes|Clostridia|Clostridiales|Ruminococcaceae|Ruminococcus|sp.|
CGTGAGATGTTGGGTTAAGTCCCGCAACGAGCGCAACCCTTGTTATTAGTTGCTACGCAAGAGCACTCTAATGAGACTGCCGTTGACAAAACGGAGGAAGGTGGGGATGACGTCAAATCATCATGCCCCTTATGACCTGGGCTACACACGTACTACAATGGCGATCAACAGAGGGAAGCAAGACCGCGAGGTGGAGCAAAACCCTAAAAGTCGTCCCAGTTCAGATTGCAGGCTGCAACTCGCCTGTA
>MG|5|V8|F|13|94.8|Firmicutes|Clostridia|Clostridiales|Ruminococcaceae|Faecalibacterium|prausnitzii|
CGTGAGATGTTGGGTTAAGTCCCGCAACGAGCGCAACCCTTATTGTTAGTTGCTACGCAAGAGCACTCTAGCGAGACTGCCGTTGACAAAACGGAGGAAGGTGGGGACGACGTCAAGTCATCATGCCCCTTATGTCCTGGGCTACACACGTACTACAATGGTCGGCAACAGAGGGAAGCGAAGCCGCGAGGCAGAGCAAACCCCAGAAACCCGATCCCAGTTCGGATCGCAGGCTGCAACCCGCCTGCG
>MG|5|V8|F|12|94.8|Firmicutes|Clostridia|Clostridiales|Ruminococcaceae|Faecalibacterium|prausnitzii|
CGTGAGATGTTGGGTTAAGTCCCGCAACGAGCGCAACCCTTATTGTTAGTTGCTACGCAAGAGCACTCTAGCGAGACTGCCGTTGACAAAACGGAGGAAGGTGGGGACGACGTCAAATCATCATGCCCCTTATGTCCTGGGCCACACACGTACTACAATGGTCGGCAACAGAGGGAAGCGAAGCCGCGAGGCAGAGCAAACCCCAGAAACCCGATCCCAGTTCGGATCGCAGGCTGCAACCCGCCTGCG
>MG|5|V8|F|24|97.58|Firmicutes|Clostridia|Clostridiales|Ruminococcaceae|Faecalibacterium / Oscillibacter|prausnitzii|
CGTGAGATGTTGGGTTAAGTCCCGCAACGAGCGCAACCCTTATTGTTAGTTGCTACGCAAGAGCACTCTAGCGAGACTGCCGTTGACAAAACGGAGGAAGGTGGGGACGACGTCAAATCATCATGCCCCTTATGTCCTGGGCTACACACGTAATACAATGGCGGTCAACAGAGGGAGGCAAAGCCGCGAGGCAGAGCGAACCCCCAAAAGCCGTCTCAGTTCGGATCGCAGGCTGCAACCCGCCTGCG
>MG|5|V8|R|195|96.43|Firmicutes|Clostridia|Clostridiales|Ruminococcaceae|Faecalibacterium|prausnitzii|
TGCAGGCGAGTTGCAGCCTGCAATCTGAACTGAGACGCTGTTTGTGAGGTTTGCTCCGCCTCGCGGCTTCGCTTCTCTTTGTTGAGCGCCATTGTAGTACGTGTGTAGCCCAGGTCATAAAGGGCATGATGATTTGACGTCATCCCCACCTTCCTCCGTTTTGTCAACGGCAGTCTCGCCAGAGTCCTCTTGCGTAGTAACTGACGATAAGGGTTGCGCTCGTTGCGGGACTTAACCCAACATCTCACGA
>MG|5|V8|F|18|97.98|Firmicutes|Clostridia|Clostridiales|Ruminococcaceae|Clostridium / Faecalibacterium|prausnitzii|
CGTGAGATGTTGGGTTAAGTCCCGCAACGAGCGCAACCCTTATTGTTAGTTGCTACGCAAGAGCACTCTAGCGAGACTGCCGTTGACAAAACGGAGGAAGGTGGGGACGACGTCAAATCATCATGCCCCTTATGTCCTGGGCCACACACGTACTACAATGGCGGTTAACAGAGGGAAGCAAAACCGCGAGGTGGAGCAAATCCCTAAAAGCGTCCCAGTTCGGATTGCAGGCTGAAACCCGCCTGTA
>MG|5|V8|F|23|95.2|Firmicutes|Clostridia|Clostridiales|Ruminococcaceae|Faecalibacterium|prausnitzii|
CGTGAGATGTTGGGTTAAGTCCCGCAACGAGCGCAACCCCTATTGTTAGTTGCTACGCAAGAGCACTCTAGCGAGACTGCCGTTGACAAAACGGAGGAAGGTGGGGACGACGTCAAATCATCATGCCCCTTATGTCCTGGGCTACACACGTACTACAATGGTCGGCAACAGAGGGAAGCGAAGCCGCGAGGCAGAGCAAACCCCAGAAACCCGATCTCAGTTCGGATCGCAGGCTGCAACCCGCCTGCG
>MG|5|V8|F|10|95.98|Firmicutes|Clostridia|Clostridiales|Ruminococcaceae|Faecalibacterium|prausnitzii|
CGTGAGATGTTGGGTTAAGTCCCGCAACGAGCGCAACCCTTATTGTTAGTTGCTACGCAAGAGCACTCTAGCGAGACTGCCGTTGACAAAACGGAGGAAGGTGGGGACGACGTCAAATCATCATGCCCCTTATGTCCTGGGCTACACACGTAATACAATGGCGTTAAACAGAGGGAAGCGATGCCGCGAGGCGGAGCAAATCCCCCAAAAGGCGTCTCAGTTCGGATTGCAGGCTGCAACCCGCCTGCA
>MG|5|V8|R|10|95.93|Firmicutes|Clostridia|Clostridiales|Ruminococcaceae|Faecalibacterium|prausnitzii|
TACAGGCGAGTTGCAGCCTGCAATCCGAACTGAGACGCCTTTTAGGGATTTGCTCCACCTCGCGGTATCGCTTCCCTCTGTTTTGCGCCATTGTATTACGTGTGTAGCCCAGGACATAAAGGGCATGATGATTTGACGTCGTCCCCACCTTCCTCCGTTTTGTCAACGGCAGTCTCGCTAGAGTGCTCTCGCGTAGCAACTAACAATAAGGGTTGCGCTCGTTGCGGGACTTAACCCAACATCTCACG
>MG|5|V8|F|22|98.39|Firmicutes|Clostridia|Clostridiales|Ruminococcaceae|Faecalibacterium / Oscillibacter|prausnitzii|
CGTGAGATGTTGGGTTAAGTCCCGCAACGAGCGCAACCCCTATTGTTAGTTGCTACGCAAGAGCACTCTAGCGAGACTGCCGTTGACAAAACGGAGGAAGGTGGGGACGACGTCAAATCATCATGCCCCTTATGTCCTGGGCTACACACGTAATACAATGGCGGTCAACAGAGGGATGCAAAGCCGCGAGGCAGAGCGAACCCCCAAAAGCCGTCTCAGTTCGGATCGCAGGCTGCAACCCGCCTGCG
>MG|5|V8|R|11|93.7|Firmicutes|Clostridia|Clostridiales|Ruminococcaceae|Faecalibacterium|prausnitzii|
TGCAGGCGAGTTGCAGCCTGCAATCTGAACTGAGATGATTTTTCGGGTTCTGCTTCACATCGCTGTGTTGCTTCCCTCTGTTTGATCACCATTGTAGTACGTGTGTAGCCCAGGTCATAAGGGGCATGATGATTTGACGTCATCCCCACCTTCCTCCGGTTTATTACCGGCAGTCTCGCTAGAGTGCCCAACTGAATGATGGCAACTAACAATAAGGGTTGCGCTCGTTGCGGGACTTAACCCAACATCTCACG
>MG|5|V8|F|28|95.93|Firmicutes|Clostridia|Clostridiales|Ruminococcaceae|Faecalibacterium|prausnitzii|
CGTGAGATGTTGGGTTAAGTCCCGCAACGAGCGCAACCCTTATTGTTAGTTGCTACGCGAGAGCACTCTAGCGAGACTGCCGTTGACAAAACGGAGGAAGGTGGGGACGACGTCAAATCATCATGCCCTTTATGTCCTGGGCTACACACGTAATACAATGGCGCAAAACAGAGGGAAGCGATACCGCGAGGTGGAGCAAATCCCTAAAAGGCGTCTCAGTTCGGATTGCAGGCTGCAACTCGCCTGTA
>MG|5|V8|F|144|97.98|Firmicutes|Clostridia|Clostridiales|Ruminococcaceae|Faecalibacterium / Oscillibacter|prausnitzii|
CGTGAGATGTTGGGTTAAGTCCCGCAACGAGCGCAACCCCTATTGTTAGTTGCTACGCAAGAGCACTCTAGCGAGACTGCCGTTGACAAAACGGAGGAAGGTGGGGACGACGTCAAATCATCATGCCCCTTATGTCCTGGGCTACACACGTAATACAATGGCGGTCAACAGAGGGAGGCAAAGCCGCGAGGCAGAGCGAACCCCGAAAAGCCGTCTCAGTTCGGATCGCAGGCTGCAACCCGCCTGCG
>MG|5|V8|F|11|96.79|Firmicutes|Clostridia|Clostridiales|Ruminococcaceae|Faecalibacterium|prausnitzii|
CGTGAGATGTTGGGTTAAGTCCCGCAACGAGCGCAACCCTTACGGTTAGTTGATACGCAAGATCACTCTAGCCGGACTGCCGTTGACAAAACGGAGGAAGGTGGGGACGACGTCAAATCATCATGCCCCTTATGTCCTGGGCTACACACGTACTACAATGGCGGTCATACAGAGCGAAGCAAGATCGCGAGATGGAGCAAATCGCTAAAAGCCGTCCCAGTTCAGATTGCAGGCTGCAACCCGCCTGCA
>MG|5|V8|R|52|96.77|Firmicutes|Clostridia|Clostridiales|Ruminococcaceae|Faecalibacterium|prausnitzii|
TACAGGCGGGTTGCAGCCTGCAATCCGAACTGAGACGCCTTTTAGGGATTTGCTCCACCTCGCGGTCTTGCTTCCCTCTGTTTTGCGCCATTGTATTACGTGTGTAGCCCAGGACATAAAGGGCATGATGATTTGACGTCGTCCCCACCTTCCTCCGTTTTGTCAACGGCAGTCTCGCTAGAGTGCTCTTGCGTAGCAACTAACAATAAGGGTTGCGCTCGTTGCGGGACTTAACCCAACATCTCACG
>MG|5|V8|F|16|97.6|Firmicutes|Clostridia|Clostridiales|Ruminococcaceae|Clostridium / Faecalibacterium|prausnitzii|
CGTGAGATGTTGGGTTAAGTCCCGCAACGAGCGCAACCCTTATTGTTAGTTGCTACGCAAGAGCACTCTAGCGAGACTGCCGTTGACAAAACGGAGGAAGGTGGGGACGACGTCAAATCATCATGCCCCTTATGTCCTGGGCCACACACGTACTACAATGGCGGTTAACAGAGGGAAGCAATACCGCGAGGTGGAGCAAACTACCCTAAAAGCGTCCCAGTTCGGATTGCAGGCTGAAACCCGCCTGTA
>MG|5|V8|F|21|96.39|Firmicutes|Clostridia|Clostridiales|Ruminococcaceae|Ruminococcus|callidus|
CGTGAGATGTTGGGTTAAGTCCCGCAACGAGCGCAACCCTTACCATTAGTTGCTACGCAAGAGCACTCTAATGGGACTGCCGTTGACAAAACGGAGGAAGGTGGGGATGACGTCAAATCATCATGCCCCTTATGACCTGGGCGACACACGTAATACAATGGCACTCAAACAGAGGGAAGCAAGACAGTGATGTGGAGCAAATCCCGAAAAAGTGTCCCAGTTCGGATTGCAGGCTGCAACTCGCCTGCA
>MG|5|V8|F|30|94.8|Firmicutes|Clostridia|Clostridiales|Ruminococcaceae|Faecalibacterium|prausnitzii|
CGTGAGATGTTGGGTTAAGTCCCGCAACGAGCGCAACCCTTATTGTTAGTTGCTACGCAAGAGCACTCTAGCGAGACTGCCGTTGACAAAACGGAGGAAGGTGGGGATGACGTCAAATCATCATGCCCTTTATGACCTGGGCTACACACGTACTACAATGGCGCTCAACAAAGAGAAGCGAAGCCGCGAGGCGGAGCAAACCTCACAAACAGCGTCTCAGTTCAGATTGCAGGCTGCAACTCGCCTGCA
>MG|5|V8|F|10|98.0|Firmicutes|Clostridia|Clostridiales|Ruminococcaceae|Faecalibacterium / Gemmiger|prausnitzii|
CGTGAGATGTTGGGTTAAGTCCCGCAACGAGCGCAACCCTTATTGCCAGTTACTACGCAAGAGGACTCTGGCGAGACTGCCGTTGACAAAACGGAGGAAGGTGGGGATGACGTCAAATCATCATGCCCTTATGACCTGGGCTACACACGTACTACAATGGCGTTCAACAAAGAGAAGCGAAGCCGCGAGGCGGAGCAAAACTCAAAAACAACGTCTCAGTTCAGATTGCAGGCTGCAACTCGCCTGCA
>MG|5|V8|F|64|96.28|Firmicutes|Clostridia|Clostridiales|Ruminococcaceae|Faecalibacterium|prausnitzii|
CGTGAGATGTTGGGTTAAGTCCCGCAACGAGCGCAACCCTTATTGTTAGTTGCTACGCAAGAGCACTCTAGCGAGACTGCCGTTGACAAAACGGAGGAAGGTGGGGACGACGTCAAATCATCATGCCCCTTATGTCCTGGGCTACACACGTAATACAATGGCGGTTAACAGAGGGAGGCAATACCGCGAGGTGGAGCGAACCCCTAAAAGCGTCCCAGTTCAGATCGCAGTCTGCAACCCGACTGCG
>MG|5|V8|R|19|96.77|Firmicutes|Clostridia|Clostridiales|Ruminococcaceae|Faecalibacterium|prausnitzii|
CGCAGGCGGGTTGCAGCCTGCGATCCGAACTGAGACGGCTTTTGGGGGTTCGCTCTGCCTCGCGGCTTCGCCTCCCTCTGTTAACCGCCATTGTATTACGTGTGTAGCCCAGGACATAAGGGGCATGATGATTTGACGTCATCCCCACCTTCCTCCGTTTTGTCAACGGCAGTCTCGCTAGAGTGCTCTTGCGTAGCAACTAACAATAGGGGTTGCGCTCGTTGCGGGACTTAACCCAACATCTCACG
>MG|5|V8|F|25|97.59|Firmicutes|Clostridia|Clostridiales|Ruminococcaceae|Faecalibacterium / Oscillibacter|prausnitzii|
CGTGAGATGTTGGGTTAAGTCCCGCAACGAGCGCAACCCCTATTGTTAGTTGCTACGCAAGAGCACTCTAGCGAGACTGCCGTTGACAAAACGGAGGAAGGTGGGGATGACGTCAAATCATCATGCCCCTTATGTCCTGGGCTACACACGTAATACAATGGCGGTCAACAGAGGGATGCAAAGCCGCGAGGCAGAGCGAACCCCCCAAAAGCCGTCTCAGTTCGGATCGCAGGCTGCAACCCGCCTGCG
>MG|5|V8|F|11|97.18|Firmicutes|Clostridia|Clostridiales|Ruminococcaceae|Faecalibacterium / Oscillibacter|prausnitzii|
CGTGAGATGTTGGGTTAAGTCCCGCAACGAGCGCAACCCCTATTGTTAGTTGCTACGCAAGAGCACTCTAGCGAGACTGCCGTTGACAAAACGGAGGAAGGTGGGGATGACGTCAAATCATCATGCCCCTTATGTCCTGGGCTACACACGTAATACAATGGCGGTCAACAGAGGGATGCAAAGCCGCGAGGCAGAGCGAACCCCCAAAGCGTCTCAGTTCGGATCGCAGGCTGCAACCCGCCTGCG
>MG|5|V8|R|33|95.51|Firmicutes|Clostridia|Clostridiales|Ruminococcaceae|Ruminococcus|sp.|
TACAGGCGAGTTGCAGCCTGCAATCTGAACTGGGACGACTTTTAGGGTTTTGCTCCACCTCGCGGTCTTGCTTCCCTCTGTTAATCGCCATTGTAGTACGTGTGTAGCCCAGGTCATAAGGGGCATGATGATTTGACGTCATCCCCACCTTCCTCCGTTTTGTCAACGGCAGTCTCATTAGAGTGCTCTTGCGTAGCAACTAATAACAAGGGTTGCGCTCGTTGCGGGACTTAACCCAACATCTCACG
>MG|5|V8|F|26|97.58|Firmicutes|Clostridia|Clostridiales|Ruminococcaceae|Faecalibacterium / Oscillibacter|prausnitzii|
CGTGAGATGTTGGGTTAAGTCCCGCAACGAGCGCAACCCTTATTGTTAGTTGCTACGCAAGAGCACTCTAGCGAGACTGCCGTTGACAAAACGGAGGAAGGTGGGGACGACGTCAAATCATCATGCCCCTTATGTCCTGGGCTACACACGTAATACAATGGCGGTCAACAGAGGGAGGCAAAGCCGCGAGGCAGAGCGAACCCCGAAAAGCCGTCTCAGTTCGGATCGCAGGCTGCAACCCGCCTGCG
>MG|5|V8|F|11|96.37|Firmicutes|Clostridia|Clostridiales|Ruminococcaceae|Faecalibacterium|prausnitzii|
CGTGAGATGTTGGGTTAAGTCCCGCAACGAGCGCAACCCTTATTGTTAGTTGCTACGCAAGAGCACTCTAGCGAGACTGCCGTTGACAAAACGGAGGAAGGTGGGGACGACGTCAAATCATCATGCCCCTTATGTCCTGGGCTACACACGTAATACAATGGCGTTTAACAGAGGGAAGCGATGCCGCGAGGCGGAGCAATCCCCAAAAGGCGTCTCAGTTCGGATTGCAGGCTGCAACCCGCCTGCA
>MG|5|V8|R|25|95.6|Firmicutes|Clostridia|Clostridiales|Ruminococcaceae|Faecalibacterium|prausnitzii|
CGCAGGCGGGTTGCAGCCTGCGATCCGAACTGGGATCGGGTTTCTGGGGTTTGCTCTGCCTCGCGGCTTCGCTTCCCTCTGTTGCCGACCATTGTAGTACGTGTGTAGCCCAGGACATAAGGGGCATGATGATTTGACGTCGTCCCCACCTTCCTCCGTTTTGTCAACGGCAGTCTCGCTAGAGTGCTCTTGCGTAGCAACTAACAATAGGGGTTGCGCTCGTTGCGGGACTTAACCCAACATCTCACG
>MG|5|V8|F|1274|96.37|Firmicutes|Clostridia|Clostridiales|Ruminococcaceae|Faecalibacterium|prausnitzii|
CGTGAGATGTTGGGTTAAGTCCCGCAACGAGCGCAACCCTTATTGTTAGTTGCTACGCAAGAGCACTCTAGCGAGACTGCCGTTGACAAAACGGAGGAAGGTGGGGACGACGTCAAATCATCATGCCCCTTATGTCCTGGGCTACACACGTAATACAATGGCGTTAAACAGAGGGAAGCGATGCCGCGAGGCGGAGCAAATCCCCAAAAGGCGTCTCAGTTCGGATTGCAGGCTGCAACCCGCCTGCAG
>MG|5|V8|F|37|90.91|Firmicutes|Clostridia|Clostridiales|Ruminococcaceae|Ruminiclostridium|straminisolvens|
CGTGAGATGTTGGGTTAAGTCCCGCAACGAGCGCAACCCCTATTGTCAGTTGCCATCATTGAGTTGGGCACTCTGGCGAGACTGCCGGTGACAAATCGGAGGAAGGTGGGGACGACGTCAAATCATCATGCCCCTTATGCCCAGGGCTACACACGTACTACAATGGCCGGTAACAACGCGAAGCAATACGGTGACGTGGAGCAAATCGCCAAACCCGGTCCCAGTTCAGATTGCAGGCTGCAACTCGCCTGCA
>MG|5|V8|R|22|97.58|Firmicutes|Clostridia|Clostridiales|Ruminococcaceae|Faecalibacterium / Oscillibacter|prausnitzii|
CGCAGGCGGGTTGCAGCCTGCGATCCGAACTGAGACGCTTTTGGGGGTTCGCTCTGCCTCGCGGCTTTGCATCCCTCTGTTGACCGCCATTGTATTACGTGTGTAGCCCAGGACATAAGGGGCATGATGATTTGACGTCATCCCCACCTTCCTCCGTTTTGTCAACGGCAGTCTCGCTAGAGTGCTCTTGCGTAGCAACTAACAATAGGGGTTGCGCTCGTTGCGGGACTTAACCCAACATCTCACG
>MG|5|V8|F|22|94.78|Firmicutes|Clostridia|Clostridiales|Ruminococcaceae|Faecalibacterium|prausnitzii|
CGTGAGATGTTGGGTTAAGTCCCGCAACGAGCGCAACCCTTATTGTTAGTTGCTACGCAAGAGCACTCTAGCGAGACTGCCGTTGACAAAACGGAGGAAGGTGGGGACGACGTCAAATCATCATGCCCTTTATGACCTGGGCTACACACGTACTACAATGGCGATCAACAAAGAGAAGCGAAGCCGCGAGGCGGAGCAAACCTCATAAACATCGTCCCAGTTCAGATTGCAGGCTGCAACTCGCCTGCA
>MG|5|V8|F|76|96.77|Firmicutes|Clostridia|Clostridiales|Ruminococcaceae|Faecalibacterium|prausnitzii|
CGTGAGATGTTGGGTTAAGTCCCGCAACGAGCGCAACCCTTATGTTTAGTTGCTACGCAAGAGCACTCTAGACAGACTGCCGTTGACAAAACGGAGGAAGGTGGGGATGACGTCAAATCATCATGCCCCTTATGACCTGGGCTACACACGTACTACAATGGCTATCAACAGAGGGCAGCGACCGAGCGATCGGAAGCAAATCTCGAAAAATAGTCTCAGTTCAGATTGCAGGCTGCAACTCGCCTGCA
>MG|5|V8|R|11|97.98|Firmicutes|Clostridia|Clostridiales|Ruminococcaceae|Faecalibacterium / Oscillibacter|prausnitzii|
CGCAGGCGGGTTGCAGCCTGCGATCCGAACTGAGACGGCTTTTGGGGTTCGCTCTGCCTCGCGGCTTTGCCTCCCTCTGTTGACCGCCATTGTATTACGTGTGTAGCCCAGGACATAAGGGGCATGATGATTTGACGTCGTCCCCACCTTCCTCCGTTTTGTCAACGGCAGTCTCGCTAGAGTGCTCTTGCGTAGCAACTAACAATAGGGGTTGCGCTCGTTGCGGGACTTAACCCAACATCTCACG
>MG|5|V8|F|17|94.29|Firmicutes|Clostridia|Clostridiales|Ruminococcaceae|Ruminococcus|albus|
CGTGAGATGTTGGGTTAAGTCCCGCAACGAGCGCAACCCCTACGGTTAGTTGCTACGCAAGAGCACTCTAACAGGACTGCCGTTGACAAAACGGAGGAAGGTGGGGATGACGTCAAATCATCATGCCCCTTATGACCTGGGCTACACACGTACTACAATGGCCGGTACAGAGGGAAGCAAAGCCGCGAGGCAGAGCAAACCCCTAAAAGCGGTCACAGTTCGGATTGCAGGCTGCAACCCGCCTGCA
>MG|5|V8|R|13|94.78|Firmicutes|Clostridia|Clostridiales|Ruminococcaceae|Faecalibacterium|prausnitzii|
TGCAGGCGAGTTGCAGCCTGCAATCTGAACTGGGACGATGTTTATGAGGTTTGCTCCGCCTCGCGGCTTCGCTTCTCTTTGTTGATCGCCATTGTAGTACGTGTGTAGCCCAGGTCATAAAGGGCATGATGATTTGACGTCGTCCCCACCTTCCTCCGTTTTGTCAACGGCAGTCTCGCTAGAGTGCTCTTGCGTAGCAACTAACAATAAGGGTTGCGCTCGTTGCGGGACTTAACCCAACATCTCACG
>MG|5|V8|F|193|98.4|Firmicutes|Clostridia|Clostridiales|Ruminococcaceae|Faecalibacterium / Gemmiger|prausnitzii|
CGTGAGATGTTGGGTTAAGTCCCGCAACGAGCGCAACCCTTATTGCCAGTTACTACGCAAGAGGACTCTGGCGAGACTGCCGTTGACAAAACGGAGGAAGGTGGGGATGACGTCAAATCATCATGCCCTTTATGACCTGGGCTACACACGTACTACAATGGCGTTCAACAAAGAGAAGCGAAGCCGCGAGGCGGAGCAAAACTCAAAAACAACGTCTCAGTTCAGATTGCAGGCTGCAACTCGCCTGCA
>MG|5|V8|R|31|96.77|Firmicutes|Clostridia|Clostridiales|Ruminococcaceae|Faecalibacterium|prausnitzii|
TGCAGGCGGGTTGCAGCCTGCAATCCGAACTGAGACGCCTTTTGGGGATTCGCTCCGCCTCGCGGCTTCGCTTCCCTTTGTTAAACGCCATTGTATTACGTGTGTAGCCCAGGACATAAGGGGCATGATGATTTGACGTCGTCCCCACCTTCCTCCGTTTTGTCAACGGCAGTCTCGCTAGAGTGCTCTTGCGTAGCAACTAACAATAGGGGTTGCGCTCGTTGCGGGACTTAACCCAACATCTCACG
>MG|5|V8|F|10|95.56|Firmicutes|Clostridia|Clostridiales|Ruminococcaceae|Faecalibacterium|prausnitzii|
CGTGAGATGTTGGGTTAAGTCCCGCAACGAGCGCAACCCCTATGTTTAGTTGCTACGAAAGAGCACTCTAGACAGACTGCCGTTGACAAAACGGAGGAAGGTGGGGATGACGTCAAATCATCATGCCCCTTATGACCTGGGCTACACACGTACTACAATGGCCGTAAACAAAGGGAAGCGACACCGCGAGGTGAAGCGAAACTCCAAAAACGGTCTCAGTTCAGATTGCAGGCTGCAACTCGCCTGCA
>MG|5|V8|F|26|91.02|Firmicutes|Clostridia|Clostridiales|Ruminococcaceae|Faecalibacterium|prausnitzii|
CGTGAGATGTTGGGTTAAGTCCCGCAACGAGCGCAACCCTTATTTCCAGTTACTAACAGGTAGCGCTGAGGACTCTGGAGAGACCGCCGGGGACAACTCGGAGGAAGGTGGGGACGACGTCAAATCATCATGCCCCTTATGTTCTGGGCCACACACGTGCTACAATGGTGACTACAAAGAGAAGCGAGACCGTAAGGTGGAGCGGATCTCAAAAAAGTCATCCCAGTTCGGATTGTGGGCTGCAACCCGCCCACA
>MG|5|V8|F|35|97.18|Firmicutes|Clostridia|Clostridiales|Ruminococcaceae|Faecalibacterium / Oscillibacter|prausnitzii|
CGTGAGATGTTGGGTTAAGTCCCGCAACGAGCGCAACCCTTATTGTTAGTTGCTACGCAAGAGCACTCTAGCGAGACTGCCGTTGACAAAACGGAGGAAGGTGGGGATGACGTCAAATCATCATGCCCCTTATGTCCTGGGCTACACACGTAATACAATGGCGGTCAACAGAGGGAGGCAAAGCCGCGAGGCAGAGCGAACCCCCAAAAGCCGTCTCAGTTCGGATCGCAGGCTGCAACCCGCCTGCG
>MG|5|V8|F|21|96.02|Firmicutes|Clostridia|Clostridiales|Ruminococcaceae|Faecalibacterium|prausnitzii|
CGTGAGATGTTGGGTTAAGTCCCGCAACGAGCGCAACCCTTATCGTCAGTTACTACGCAAGAGGACTCTGGCGAGACTGCCGTTGACAAAACGGAGGAAGGTGGGGATGACGTCAAATCATCATGCCCTTATGACCTGGGCTACACACGTACTACAATGGCGCTCAACAAAGAGAAGCGAAGCCGCGAGGCGGAGCAAACCTCACAAACAGCGTCTCAGTTCAGATTGCAGGCTGCAACTCGCCTGCA
>MG|5|V8|R|58|97.35|Firmicutes|Clostridia|Clostridiales|Ruminococcaceae|Faecalibacterium / Oscillibacter|prausnitzii|
CGCAGGCGGGTTGCAGCCTGCGATCCGAACTGGGACGGCTTTTCGGGGTTCGCTCTGCCTCACGGCTTTGCCTCCCTCTGTTAACCGCCATTGTATTACGTGTGTAGCCCAGGACATAAGGGGCATGATGATTTGACGTCATCCCCACCTTCCTCCGTTTTGTCAACGGCAGTCTCGCTAGAGTGCTCTTGCGTAGCAACTAACAATAGGGGTTGCGCTCGTTGCGGGACTTAACCCAACATCTCACGACACGAGCTGACGACAGC
>MG|5|V8|F|16|91.02|Firmicutes|Clostridia|Clostridiales|Ruminococcaceae|Faecalibacterium|prausnitzii|
CGTGAGATGTTGGGTTAAGTCCCGCAACGAGCGCAACCCTTATTTCCAGTTACTAACAGGTAGAGCTGAGGACTCTGGAGAGACCGCCGGGGACAACTCGGAGGAAGGTGGGGACGACGTCAAATCATCATGCCCCTTATGTTCTGGGCCACACACGTGCTACAATGGTGACTACAAAGAGAAGCGAGACCGTAAGGTGGAGCGGATCTCAAAAAAGTCATCCCAGTTCGGATTGTGGGCTGCAACCCGCCCACA
>MG|5|V8|F|53|96.75|Firmicutes|Clostridia|Clostridiales|Ruminococcaceae|Faecalibacterium|prausnitzii|
CGTGAGATGTTGGGTTAAGTCCCGCAACGAGCGCAACCCTTATTGTTAGTTGCTACGCAAGAGCACTCTAGCGAGACTGCCGTTGACAAAACGGAGGAAGGTGGGGACGACGTCAAATCATCATGCCCCTTATGTCCTGGGCTACACACGTAATACAATGGCGGTAAACAGAGGGAGGCAAGACCGTGAGGTGGAGCGAACCCCTAAAAGCCGTCCCAGTTCGGATTGCAGTCTGCAACTCGACTGCA
>MG|5|V8|F|83|96.77|Firmicutes|Clostridia|Clostridiales|Ruminococcaceae|Faecalibacterium|prausnitzii|
CGTGAGATGTTGGGTTAAGTCCCGCAACGAGCGCAACCCCTATTGTTAGTTGCTACGCAAGAGCACTCTAGCGAGACTGCCGTTGACAAAACGGAGGAAGGTGGGGACGACGTCAAATCATCATGCCCCTTATGTCCTGGGCTACACACGTAATACAATGGCGTTTAACAAAGGGAAGCGAAGCCGCGAGGCGGAGCGAATCCCCAAAAGGCGTCTCAGTTCGGATTGCAGGCTGCAACCCGCCTGCA
>MG|5|V8|F|11|93.55|Firmicutes|Clostridia|Clostridiales|Ruminococcaceae|Acetanaerobacterium|elongatum|
CGTGAGATGTTGGGTTAAGTCCCGCAACGAGCGCAACCCTTACGGTTAGTTGCTACGCAAGAGCACTCTAACAGGACTGCCGTTGACAAAACGGAGGAAGGTGGGGATGACGTCAAATCATCATGCCCCTTATGACCTGGGCTACACACGTAATACAATGGCGATGAACAAAGGGGAGCAATACTGCGAAGTAAAGCAAATCCCAAAAAATCGTCTCAGTTCGGATTGCAGGCTGCAACCCGCCTGCA
>MG|5|V8|F|11|95.98|Firmicutes|Clostridia|Clostridiales|Ruminococcaceae|Faecalibacterium|prausnitzii|
CGTGAGATGTTGGGTTAAGTCCCGCAACGAGCGCAACCCTTATTGTTAGTTGCTACGCAAGAGCACTCTAGCGAGACTGCCGTTGACAAAACGGAGGAAGGTGGGGACGACGTCAAATCATCATGCCCCCTTATGTCCTGGGCTACACACGTAATACAATGGCGTTAAACAGAGGGAAGCGATGCCGCGAGGCGGAGCAAATCCCCAAAAGGCGTCTCAGTTCGGATTGCAGGCTGCAACCCGCCTGCA
>MG|5|V8|F|67|96.69|Firmicutes|Clostridia|Clostridiales|Ruminococcaceae|Faecalibacterium|prausnitzii|
CGTGAGATGTTGGGTTAAGTCCCGCAACGAGCGCAACCCTTATTGTTAGTTGCTACGCAAGAGCACTCTAGCGAGACTGCCGTTGACAAAACGGAGGAAGGTGGGGACGACGTCAAATCATCATGCCCCTTATGTCCTGGGCTACACACGTAATACAATGGCGGTCAACAGAGGGAGGCAATACCGCGAGGTGGAGCGAACCCCTAAAAGCGTCCCAGTTCAGATCGCAGTCTGCAACCCGACTGCG
>MG|5|V8|F|16|96.79|Firmicutes|Clostridia|Clostridiales|Ruminococcaceae|Faecalibacterium|prausnitzii|
CGTGAGATGTTGGGTTAAGTCCCGCAACGAGCGCAACCCTTATTGTTAGTTGCTACGCAAGAGCACTCTAGCGAGACTGCCGTTGACAAAACGGAGGAAGGTGGGGACGACGTCAAATCATCATGCCCCTTATGTCCTGGGCTACACACGTAATACAATGGTGATCAAACAGAGGGAAGCAACACAGCGATGTGAAGCAGAACCCGAAAAATCATCTCAGTTCAGATTGCAGGCTGCAACTCGCCTGCA
>MG|5|V8|R|11|97.59|Firmicutes|Clostridia|Clostridiales|Ruminococcaceae|Faecalibacterium / Oscillibacter|prausnitzii|
CGCAGGCGGGTTGCAGCCTGCGATCCGAACTGAGACGGCTTTTGGGGGGTTCGCTCTGCCTCGCGGCTTTGCATCCCTCTGTTGACCGCCATTGTATTACGTGTGTAGCCCAGGACATAAGGGGCATGATGATTTGACGTCATCCCCACCTTCCTCCGTTTTGTCAACGGCAGTCTCGCTAGAGTGCTCTTGCGTAGCAACTAACAATAGGGGTTGCGCTCGTTGCGGGACTTAACCCAACATCTCACG
>MG|5|V8|F|13|96.86|Firmicutes|Clostridia|Clostridiales|Ruminococcaceae|Ruminococcus|sp.|
CGTGAGATGTTGGGTTAAGTCCCGCAACGAGCGCAACCCCTATCTTCAGTAGCCAGCGGTTCGGCCGGGCACTCTGGAGAGACTGCCAGGGATAACCTGGAGGAAGGTGGGGATGACGTCAAATCATCATGCCCCTTATGGGCAGGGCTACACACGTGCTACAATGGCGTAAACAAAGGGAGGCGAAACTGCGAAGTGGAGCAAATCCCAAAAATAACGTCTCAGTTCGGATTGTAGTCTGCAACTCGACTACA
>MG|5|V8|F|13|93.98|Firmicutes|Clostridia|Clostridiales|Ruminococcaceae|Ruminococcus|callidus|
CGTGAGATGTTGGGTTAAGTCCCGCAACGAGCGCAACCCTTATTTTTAGTTGCTACGCAAGAGCACTCTAAAGAGACTGCCGTTGACAAAACGGAGGAAGGTGGGGATGACGTCAAATCATCATGCCCCTTATGACCTGGGCCTCACACGTACTACAATGGCAATGAAACAGAGGGAAGCAAGCCAGCGATGGTGAGCAAAACCCAAAAAATTGTCCCAGTTCGGATTGCAGGCTGCAACTCGCCTGCA
>MG|5|V8|F|25|90.59|Firmicutes|Clostridia|Clostridiales|Ruminococcaceae|Faecalibacterium|prausnitzii|
CGTGAGATGTTGGGTTAAGTCCCGCAACGAGCGCAACCCTTATTTCCAGTTACTAACAGGCAAAGCTGAGGACTCTGGAGAGACCGCCGGGGACAACTCGGAGGAAGGTGGGGACGACGTCAAATCATCATGCCCCTTATGTTCTGGGCCACACACGTGCTACAATGGTGACTACAAAGAGAAGCGAGACCGTAAGGTGGAGCGGATCTCAAAAAAGTCATCCCAGTTCGGATTGTGGGCTGCAACCCGCCCACA
>MG|5|V8|R|14|95.2|Firmicutes|Clostridia|Clostridiales|Ruminococcaceae|Faecalibacterium|prausnitzii|
TGCAGGCGAGTTGCAGCCTGCAATCTGAACTGGGACGATGTTTATGAGGTTTGCTCCGCCTCGCGGCTTCGCTTCTCTTTGTTGATCGCCATTGTAGTACGTGTGTAGCCCAGGTCATAAAGGGCATGATGATTTGACGTCATCCCCACCTTCCTCCGTTTTGTCAACGGCAGTCTCGCTAGAGTGCTCTTGCGTAGCAACTAACAATAAGGGTTGCGCTCGTTGCGGGACTTAACCCAACATCTCACGA
>MG|5|V8|F|50|96.65|Firmicutes|Clostridia|Clostridiales|Ruminococcaceae|Faecalibacterium|prausnitzii|
CGTGAGATGTTGGGTTAAGTCCCGCAACGAGCGCAACCCTTATTGTTAGTTGCTACGCAAGAGCACTCTAGCGAGACTGCCGTTGACAAAACGGAGGAAGGTGGGGACGACGTCAAATCATCATGCCCCTTATGTCCTGGGCTACACACGTAATACAATGGCGGTAAACAGAGGGATGCAATACCGTGAGGTGGAGCGAACCCCTAAAAGCCGTCCCAGTTCAGATTGCAGTCTGCAACTCGACTGCA
>MG|5|V8|F|88|91.8|Firmicutes|Clostridia|Clostridiales|Ruminococcaceae|Faecalibacterium|prausnitzii|
CGTGAGATGTTGGGTTAAGTCCCGCAACGAGCGCAACCCTTGTTTCCAGTTACTAACGCGTAGAGGCGAGGACTCTGGAGAGACCGCCGGGGACAACTCGGAGGAAGGTGGGGACGACGTCAAATCATCATGCCCCTTATGACCTGGGCTACACACGTGCTACAATGGCCACGACAAAGAGGTGCGACACCGCAAGGTGAAGCGAATCTCGGAAAAGTGGTCTCAGTTCAGATTGTGGGCTGCAACCCGCCCACA
>MG|5|V8|R|12|97.58|Firmicutes|Clostridia|Clostridiales|Ruminococcaceae|Faecalibacterium / Oscillibacter|prausnitzii|
CGCAGGCGGGTTGCAGCCTGCGATCCGAACTGAGACGGCTTTTGGGGGTTCGCTCTGCCTCGCGGCTTTGCCTCCCTCTGTTGACCGCCATTGTATTACGTGTGTAGCCCAGGACATAAGGGGCATGATGATTTGACGTCGTCCCCACCTTCCTCCGTTTTGTCAACGGCAGTCTCGCTAGAGTGCTCTTGCGTAGCAACTAACAATAAGGGTTGCGCTCGTTGCGGGACTTAACCCAACATCTCACG
>MG|5|V8|F|64|98.8|Firmicutes|Clostridia|Clostridiales|Ruminococcaceae|Faecalibacterium / Gemmiger|prausnitzii|
CGTGAGATGTTGGGTTAAGTCCCGCAACGAGCGCAACCCTTATTGCCAGTTACTACGCGAAGAGGACTCTGGCGAGACTGCCGTTGACAAAACGGAGGAAGGTGGGGATGACGTCAAATCATCATGCCCTTTATGACCTGGGCTACACACGTACTACAATGGCGTTTAACAAAGAGAAGCGATACCGCGAGGTGGAGCAAAACTCAAAAACAACGTCTCAGTTCAGATTGCAGGCTGCAACTCGCCTGCA
>MG|5|V8|F|13|91.37|Firmicutes|Clostridia|Clostridiales|Ruminococcaceae|Faecalibacterium|prausnitzii|
CGTGAGATGTTGGGTTAAGTCCCGCAACGAGCGCAACCCTTGCGATTGGTTGCTAACAGGGAAGCTGAGAACTCCAATAGGACTGCCGGGGACAACTCGGAGGAAGGTGGGGACGACGTCAAATCATCATGCCCCTTATGACCTGGGCTACACACGTGCTACAATGGCCACTACAAAGAGGAGCGAACCCGTAAGGGGGAGCAGATCTGAGAAAAGTGGTCCCAGTTCGGATTGTGGGCTGCAACCCGCCCACA
>MG|5|V8|F|267|96.77|Firmicutes|Clostridia|Clostridiales|Ruminococcaceae|Faecalibacterium|prausnitzii|
CGTGAGATGTTGGGTTAAGTCCCGCAACGAGCGCAACCCTTATTGTTAGTTGCTACGCAAGAGCACTCTAGCGAGACTGCCGTTGACAAAACGGAGGAAGGTGGGGACGACGTCAAATCATCATGCCCCTTATGTCCTGGGCTACACACGTAATACAATGGCGTTTAACAGAGGGAAGCGATGCCGCGAGGCGGAGCAAATCCCCAAAAGGCGTCTCAGTTCGGATTGCAGGCTGCAACCCGCCTGCA
>MG|5|V8|F|10|93.55|Firmicutes|Clostridia|Clostridiales|Ruminococcaceae|Faecalibacterium|prausnitzii|
CGTGAGATGTTGGGTTAAGTCCCGCAACGAGCGCAACCCTTATCATTAGTTGCTACGCAAGAGCACTCTAATGAGACTGCCGTTGATAAAACGGAGGAAGGTGGGGATGACGTCAAATCATCATGCCCCTTATGTCCTGGGCTACACACGTACTACAATGGTCGGCAACAGAGGGAAGCGAAGCCGCGAGGCAGAGCAAACCCCAGAAACCCGATCTCAGTTCGGATCGCAGGCTGCAACCCGCCTGCG
>MG|5|V8|F|30|91.76|Firmicutes|Clostridia|Clostridiales|Ruminococcaceae|Faecalibacterium|prausnitzii|
CGTGAGATGTTGGGTTAAGTCCCGCAACGAGCGCAACCCTTGTTTCCAGTTACTAACGCGTAAAGGCGAGGACTCTGGAGAGACCGCCGGGGACAACTCGGAGGAAGGTGGGGACGACGTCAAATCATCATGCCCCTTATGACCTGGGCTACACACGTGCTACAATGGCCACGACAAAGAGGTGCGACACCGCAAGGTGAAGCGAATCTCGGAAAAGTGGTCTCAGTTCAGATTGTGGGCTGCAACCCGCCCACA
>MG|5|V8|R|13|98.8|Firmicutes|Clostridia|Clostridiales|Ruminococcaceae|Faecalibacterium / Gemmiger|prausnitzii|
TGCAGGCGAGTTGCAGCCTGCAATCTGAACTGAGACGTTGTTTTTGAGTTTTGCTCCACCTCGCGGTATCGCTTCTCTTTGTTAAACGCCATTGTAGTACGTGTGTAGCCCAGGTCATAAAGGGCATGATGATTTGACGTCATCCCCACCTTCCTCCGTTTTGTCAACGGCAGTCTCGCCAGAGTCCTCTTCGCGTAGTAACTGGCAATAAGGGTTGCGCTCGTTGCGGGACTTAACCCAACATCTCACG
>MG|5|V8|F|18|96.77|Firmicutes|Clostridia|Clostridiales|Ruminococcaceae|Faecalibacterium|prausnitzii|
CGTGAGATGTTGGGTTAAGTCCCGCAACGAGCGCAACCCTTATTGTTAGTTGCTACGCAAGAGCACTCTAGCGAGACTGCCGTTGACAAAACGGAGGAAGGTGGGGACGACGTCAAATCATCATGCCCCTTATGTCCTGGGCTACACACGTAATACAATGGCGTTAAACAAAGGGAGGCAAAGCCGCGAGGTGGAGCAAATCCCCAAAAGGCGTCTCAGTTCGGATTGCAGGCTGCAACCCGCCTGCA
>MG|5|V8|F|156|93.65|Firmicutes|Clostridia|Clostridiales|Ruminococcaceae|Ruminococcus|bromii|
CGTGAGATGTTGGGTTAAGTCCCGCAACGAGCGCAACCCTTGTATTTAGTTGCTACGCAAGAGCACTCTAGATAGACTGCCGTTGACAAAACGGAGGAAGGTGGGGATGACGTCAAATCATCATGCCCCTTATGACCTGGGCTACACACGTACTACAATGGCGTAAAACAGAGGGAAGCAAGGCGGCGACGCGGAGCAAACCCCTAAAAGACGTCCCAGTTCAGATTGCAGGCTGCAACCCGCCTGCA
>MG|5|V8|F|12|96.34|Firmicutes|Clostridia|Clostridiales|Ruminococcaceae|Faecalibacterium|prausnitzii|
CGTGAGATGTTGGGTTAAGTCCCGCAACGAGCGCAACCCTTATTGTTAGTTGCTACGCAAGAGCACTCTAGCGAGACTGCCGTTGACAAAACGGAGGAAGGTGGGGACGACGTCAAATCATCATGCCCCTTATGTCCTGGGCTACACACGTAATACAATGGCGGTAAACAGAGGGAGGCAAGACCGTGAGGTGGAGCGAACCCCTAAAAGCCGTCCCAGTTCAGATTGCAGTCTGCAACTCGACTGCA
>MG|5|V8|F|119|97.98|Firmicutes|Clostridia|Clostridiales|Ruminococcaceae|Clostridium / Faecalibacterium|prausnitzii|
CGTGAGATGTTGGGTTAAGTCCCGCAACGAGCGCAACCCTTATTGTTAGTTGCTACGCAAGAGCACTCTAGCGAGACTGCCGTTGACAAAACGGAGGAAGGTGGGGACGACGTCAAATCATCATGCCCCTTATGTCCTGGGCCACACACGTACTACAATGGCGGTTAACAGAGGGAAGCAATATCGCGAGATGGAGCAAATCCCTAAAAGCCGTCCCAGTTCGGATTGCAGGCTGAAACCCGCCTGTA
>MG|5|V8|R|201|96.69|Firmicutes|Clostridia|Clostridiales|Ruminococcaceae|Faecalibacterium|prausnitzii|
CGCAGTCGGGTTGCAGACTGCGATCTGAACTGGGACGGCTTTTAGGGGTTCGCTCCACCTCGCGGTATTGCCTCCCTCTGTTAACCGCCATTGTATTACGTGTGTAGCCCAGGACATAAGGGGCATGATGATTTGACGTCGTCCCCACCTTCCTCCGTTTTGTCAACGGCAGTCTCGCTAGAGTGCTCTTGCGTAGCAACTAACAATAAGGGTTGCGCTCGTTGCGGGACTTAACCCAACATCTCACG
>MG|5|V8|F|13|95.55|Firmicutes|Clostridia|Clostridiales|Ruminococcaceae|Faecalibacterium|prausnitzii|
CGTGAGATGTTGGGTTAAGTCCCGCAACGAGCGCAACCCTTATTGTTAGTTGCTACGCAAGAGCACTCTAGCGAGACTGCCGTTGACAAAACGGAGGAAGGTGGGGATGACGTCAAATCATCATGCCCCTTATGACCTGGGCTACACACGTACTACAATGGCGTAGAACAGAGGGAAGCAAGGCGGCGACGCGGAGCAAACCCCTAAAAGACGTCCCAGTTCAGATTGCAGGCTGCAACCCGCCTGCA
>MG|5|V8|F|16|97.58|Firmicutes|Clostridia|Clostridiales|Ruminococcaceae|Faecalibacterium / Oscillibacter|prausnitzii|
CGTGAGATGTTGGGTTAAGTCCCGCAACGAGCGCAACCCCTATTGTTAGTTGCTACGCAAGAGCACTCTAGCGAGACTGCCGTTGACAAAACGGAGGAAGGTGGGGATGACGTCAAATCATCATGCCCCTTATGTCCTGGGCTACACACGTAATACAATGGCGGTCAACAGAGGGATGCAAAGCCGCGAGGCAGAGCGAACCCCCAAAGCCGTCTCAGTTCGGATCGCAGGCTGCAACCCGCCTGCG
>MG|5|V8|R|17|95.1|Firmicutes|Clostridia|Clostridiales|Ruminococcaceae|Ruminococcus|sp.|
TACAGGCGAGTTGCAGCCTGCAATCTGAACTGGGACGACTTTTAGGGTTTTGCTCCACCTCGCGGTCTTGCTTCCCTCTGTTGATCGCCATTGTAGTACGTGTGTAGCCCAGGTCATAAGGGGCATGATGATTTGACGTCATCCCCACCTTCCTCCGTTTTGTCAACGGCAGTCTCATTAGAGTGCTCTTGCGTAGCAACTAATAACAAGGGTTGCGCTCGTTGCGGGACTTAACCCAACATCTCACG
>MG|5|V8|R|12|95.6|Firmicutes|Clostridia|Clostridiales|Ruminococcaceae|Faecalibacterium|prausnitzii|
TGCAGGCGAGTTGCAGCCTGCAATCTGAACTGGGACGATGTTTATGAGGTTGCTCCGCCTCGCGGCTTCGCTTCTCTTTGTTGATCGCCATTGTAGTACGTGTGTAGCCCAGGTCATAAAGGGCATGATGATTTGACGTCATCCCCACCTTCCTCCGTTTTGTCAACGGCAGTCTCGCCAGAGTCCTCTTGCGTAGTAACTGACGATAAGGGTTGCGCTCGTTGCGGGACTTAACCCAACATCTCACG
>MG|5|V8|F|452|97.98|Firmicutes|Clostridia|Clostridiales|Ruminococcaceae|Faecalibacterium / Oscillibacter|prausnitzii|
CGTGAGATGTTGGGTTAAGTCCCGCAACGAGCGCAACCCCTATTGTTAGTTGCTACGCAAGAGCACTCTAGCGAGACTGCCGTTGACAAAACGGAGGAAGGTGGGGATGACGTCAAATCATCATGCCCCTTATGTCCTGGGCTACACACGTAATACAATGGCGGTCAACAGAGGGATGCAAAGCCGCGAGGCAGAGCGAACCCCCAAAAGCCGTCTCAGTTCGGATCGCAGGCTGCAACCCGCCTGCG
>MG|5|V8|F|13|95.6|Firmicutes|Clostridia|Clostridiales|Ruminococcaceae|Faecalibacterium|prausnitzii|
CGTGAGATGTTGGGTTAAGTCCCGCAACGAGCGCAACCCTTATTGTTAGTTGCTACGCAAGAGCACTCTAGCGAGACTGCCGTTGACAAAACGGAGGAAGGTGGGGACGACGTCAAATCATCATGCCCCTTATGTCCTGGGCTACACACGTAATACAATGGTCGGCAACAGAGGGAAGCGAAGCCGCGAGGCAGAGCAAACCCCAGAAACCCGATCCCAGTTCGGATCGCAGGCTGCAACCCGCCTGCG
>MG|5|V8|F|48|98.0|Firmicutes|Clostridia|Clostridiales|Ruminococcaceae|Clostridium / Faecalibacterium|prausnitzii|
CGTGAGATGTTGGGTTAAGTCCCGCAACGAGCGCAACCCTTATTGTTAGTTGCTACGCAAGAGCACTCTAGCGAGACTGCCGTTGACAAAACGGAGGAAGGTGGGGACGACGTCAAATCATCATGCCCCTTATGTCCTGGGCCACACACGTACTACAATGGCGGTTAACAGAGGGAAGCAATACCGCGAGGTGGAGCAAACTACCCTAAAAGCCGTCCCAGTTCGGATTGCAGGCTGAAACCCGCCTGTA
>MG|5|V8|F|19|95.14|Firmicutes|Clostridia|Clostridiales|Ruminococcaceae|Ruminococcus|flavefaciens|
CGTGAGATGTTGGGTTAAGTCCCGCAACGAGCGCAACCCCTGCCATTAGTTGCTACGCAAGAGCACTCTAATGGGACCGCTACCGACAAGGTGGAGGAAGGTGGGGACGACGTCAAATCATCATGCCCCTTATGACCTGGGCTACACACGTACTACAATGGCCATAAACAGAGGGAAGCAAAGCAGCGATGCGGAGCAAAGCCCTAAAAATGGTCTCAGTTCAGATTGCAGGCTGCAACCCGCCTGCA
>MG|5|V8|F|20|91.41|Firmicutes|Clostridia|Clostridiales|Ruminococcaceae|Faecalibacterium|prausnitzii|
CGTGAGATGTTAGGTTAAGTCCTGCAACGAGCGCAACCCCTATTTCTAGTTGCCAGCACGTAAAGGTGGGAACTCTAGAGAGACTGCCGGTAATAAATCGGAGGAAGGTGGGGATGACGTCAAATCATCATGCCCTTTATGTCCTGGGCTACACACGTACTACAATGGCTGTAACAGAGAGAAGCGAAACAGTGATGTTAAGCAAAACTCAAAAAGCAGTCTCAGTTCGGATTGAAGGCTGAAATTCGCCTTCA
>MG|5|V8|R|14|97.18|Firmicutes|Clostridia|Clostridiales|Ruminococcaceae|Faecalibacterium / [Ruminococcus]|prausnitzii|
TGCAGGCGGGTTGCAGCCTGCAATCCGAACTGAGACGCCTTTTGGGGATTTGCTCTGCCTCGCGGCTTTGCTTCCCTCTGTTAAACGCCATTGTATTACGTGTGTAGCCCAGGACATAAGGGGCATGATGATTTGACGTCGTCCCCACCTTCCTCCGTTTTGTCAACGGCAGTCTCGCTAGAGTGCTCTTGCGTAGCAACTAACAATAAGGGTTGCGCTCGTTGCGGGACTTAACCCAACATCTCACG
>MG|5|V8|F|10|96.03|Firmicutes|Clostridia|Clostridiales|Ruminococcaceae|Faecalibacterium|prausnitzii|
CGTGAGATGTTGGGTTAAGTCCCGCAACGAGCGCAACCCTTATCGTCAGTTACTACGCAAGAGGACTCTGGCGAGACTGCCGTTGACAAAAGCGGAGGAAGGTGGGGATGACGTCAAATCATCATGCCCTTTATGACCTGGGCTACACACGTACTACAATGGCGCTCAACAAAGAGAAGCGAAGCCGCGAGGCGGAGCAAACCTCACAAACAGCGTCTCAGTTCAGATTGCAGGCTGCAACTCGCCTGCA
>MG|5|V8|R|10|95.95|Firmicutes|Clostridia|Clostridiales|Ruminococcaceae|Faecalibacterium|prausnitzii|
CGCAGGCGGGTTGCAGCCTGCGATCCGAACTGAGACGCCTTTTGGGGATTTGCTCCGCCTCGCGGCATCGCTTCCCTCTGTTTAACGCCATTGTATTACGTGTGTAGCCCAGGACATAAGGGGCATGATGATTTGACGTCGTCCCCACCTTCCTCCGTTTTGTCAACGGCAGTCTCGCTAGAGTGCTCTTGCGTAGCAACTAACAATAAGGGTTGCGCTCGTTGCGGGACTTAACCCAACATCTCACG
>MG|5|V8|F|34|96.34|Firmicutes|Clostridia|Clostridiales|Ruminococcaceae|Faecalibacterium|prausnitzii|
CGTGAGATGTTGGGTTAAGTCCCGCAACGAGCGCAACCCTTATTGTTAGTTGCTACGCAAGAGCACTCTAGCGAGACTGCCGTTGACAAAACGGAGGAAGGTGGGGACGACGTCAAATCATCATGCCCCTTATGTCCTGGGCCACACACGTACTACAATGGCGGTCAACAGAGGGAAGCGAGACCGCGAGGTGGAGCAAATCCCCAAAAGCCGTCCCAGTTCGGATCGCAGTCTGCAACTCGACTGCG
>MG|5|V8|F|43|97.19|Firmicutes|Clostridia|Clostridiales|Ruminococcaceae|Faecalibacterium / Oscillibacter|prausnitzii|
CGTGAGATGTTGGGTTAAGTCCCGCAACGAGCGCAACCCCTATTGTTAGTTGCTACGCAAGAGCACTCTAGCGAGACTGCCGTTGACAAAACGGAGGAAGGTGGGGATGACGTCAAATCATCATGCCCCTTATGTCCTGGGCTACACACGTAATACAATGGCGGTCAACAGAGGGAGGCAAAGCCGCGAGGCAGAGCGAACCCCCCAAAAGCCGTCTCAGTTCGGATCGCAGGCTGCAACCCGCCTGCG
>MG|5|V8|F|16|95.98|Firmicutes|Clostridia|Clostridiales|Ruminococcaceae|Faecalibacterium|prausnitzii|
CGTGAGATGTTGGGTTAAGTCCCGCAACGAGCGCAACCCTTATTGTTAGTTGCTACGCAAGAGCACTCTAGCGAGACTGCCGTTGACAAAACGGAGGAAGGTGGGGACGACGTCAAATCATCATGCCCCTTATGTCCTGGGCTACACACGTAATACAATGGCGTTAAACAGAGGGAGGCAAAGCCGCGAGGCAGAGCGAATCCCCAAAAGGCGTCTCAGTTCGGATCGCAGGCTGCAACCCGCCTGCG
>MG|5|V8|F|10|96.0|Firmicutes|Clostridia|Clostridiales|Ruminococcaceae|Faecalibacterium|prausnitzii|
CGTGAGATGTTGGGTTAAGTCCCGCAACGAGCGCAACCCCTATTGTTAGTTGCTACGCAAGAGCACTCTAGCGAGACTGCCGTTGACAAAACGGAGGAAGGTGGGGACGACGTCAAATCATCATGCCCCTTATGTCCTGGGCTACACACGTAATACAATGGTCGGCAACAGAGGGAAGCGAAGCCGCGAGGCAGAGCAAACCCCAGAAACCCGATCCCAGTTCGGATCGCAGGCTGCAACCCGCCTGCG
>MG|5|V8|F|10|97.18|Firmicutes|Clostridia|Clostridiales|Ruminococcaceae|Faecalibacterium / Oscillibacter|prausnitzii|
CGTGAGATGTTGGGTTAAGTCCCGCAACGAGCGCAACCCCTATTGTTAGTTGCTACGCAAGAGCACTCTAGCGAGACTGCCGTTGACAAAACGGAGGAAGGTGGGGATGACGTCAAATCATCATGCCCCTTATGTCCTGGGCTACACACGTAATACAATGGCGGTCAACAGAGGGAGGCAAAGCCGCGAGGCAGAGCGAACCCCCAAAGCCGTCTCAGTTCGGATCGCAGGCTGCAACCCGCCTGCG
>MG|5|V8|F|42|97.98|Firmicutes|Clostridia|Clostridiales|Ruminococcaceae|Faecalibacterium / Oscillibacter|prausnitzii|
CGTGAGATGTTGGGTTAAGTCCCGCAACGAGCGCAACCCCTATTGTTAGTTGCTACGCAAGAGCACTCTAGCGAGACTGCCGTTGACAAAACGGAGGAAGGTGGGGACGACGTCAAATCATCATGCCCCTTATGTCCTGGGCTACACACGTAATACAATGGCGGTCAACAGAGGGAGGCAAAGCCGCGAGGCAGAGCGAACCCCCAAAAGCCGTCTCAGTTCGGATCGCAGGCTGCAACCCGCCTGCG
>MG|5|V8|F|12|94.0|Firmicutes|Clostridia|Clostridiales|Ruminococcaceae|Acetanaerobacterium|elongatum|
CGTGAGATGTTGGGTTAAGTCCCGCAACGAGCGCAACCCTTACGGTTAGTTGCTACGCAAGAGCACTCTAACAGGACTGCCGTTGACAAAACGGAGGAAGGTGGGGACGACGTCAAATCATCATGCCCCTTACGCTCTGGGCTACACACGTACTACAATGGCGCAAACAGAGGGGAGCAAAGCCGCGAGGCAGAGCAAATCCCGAAAAATGCGTCCCAGTTCAGATTGCAGGCTGCAACTCGCCTGCA
>MG|5|V8|F|25|94.72|Firmicutes|Clostridia|Clostridiales|Ruminococcaceae|Faecalibacterium|prausnitzii|
CGTGAGATGTTGGGTTAAGTCCCGCAACGAGCGCAACCCCTATTGATAGTTGCTACGCAAGAGCACTCTATCGAGACTGCCGTTGACAAAACGGAGGAAGGTGGGGATGACGTCAAATCATCATGCCCTTTATGACCTGGGCTACACACGTAATACAATGGCGCAAAACAGAGGGAAGCAAGACCGCGAGGTGGAGCAAAACCCTAAAAGGCGTCGTAGTTCGGATCGCAGGCTGCAACCCGCCTGCG
>MG|5|V8|F|16|97.58|Firmicutes|Clostridia|Clostridiales|Ruminococcaceae|Faecalibacterium / Oscillibacter|prausnitzii|
CGTGAGATGTTGGGTTAAGTCCCGCAACGAGCGCAACCCCTATTGTTAGTTGCTACGCAAGAGCACTCTAGCGAGACTGCCGTTGACAAAACGGAGGAAGGTGGGGACGACGTCAAATCATCATGCCCCTTATGTCCTGGGCTACACACGTAATACAATGGCGGTTAACAGAGGGAGGCAAAGCCGTGAGGCAGAGCGAACCCCGAAAAGCCGTCCCAGTTCGGATCGCAGGCTGCAACCCGCCTGCG
>MG|5|V8|F|14|96.77|Firmicutes|Clostridia|Clostridiales|Ruminococcaceae|Ruminiclostridium|viride|
CGTGAGATGTTGGGTTAAGTCCCGCAACGAGCGCAACCCCTATTGTTAGTTGCTACGCAAGAGCACTCTAGCGAGACTGCCGTTGACAAAACGGAGGAAGGTGGGGACGACGTCAAATCATCATGCCCCTTATGTCCTGGGCTACACACGTACTACAATGGCGGTTAACAGAGGGAGGCAATATCGCGAGATGGAGCAAATCCCTAAAAGCGTCCCAGTTCAGATTGCAGGCTGCAACTCGCCTGTA
>MG|5|V8|R|73|97.98|Firmicutes|Clostridia|Clostridiales|Ruminococcaceae|Faecalibacterium / Oscillibacter|prausnitzii|
CGCAGGCGGGTTGCAGCCTGCGATCCGAACTGAGACGGCTTTTCGGGGTTCGCTCTGCCTCGCGGCTTTGCCTCCCTCTGTTGACCGCCATTGTATTACGTGTGTAGCCCAGGACATAAGGGGCATGATGATTTGACGTCGTCCCCACCTTCCTCCGTTTTGTCAACGGCAGTCTCGCTAGAGTGCTCTTGCGTAGCAACTAACAATAGGGGTTGCGCTCGTTGCGGGACTTAACCCAACATCTCACG
>MG|5|V8|F|10|95.6|Firmicutes|Clostridia|Clostridiales|Ruminococcaceae|Faecalibacterium|prausnitzii|
CGTGAGATGTTGGGTTAAGTCCCGCAACGAGCGCAACCCTTATTGTTAGTTACTACGCAAGAGGACTCTGGCGAGACTGCCGTTGACAAAACGGAGGAAGGTGGGGATGACGTCAAATCATCATGCCCTTTATGACCTGGGCTACACACGTACTACAATGGCGATCAACAAAGAGAAGCGAAGCCGCGAGGCGGAGCAAACCTCATAAACATCGTCCCAGTTCAGATTGCAGGCTGCAACTCGCCTGCA
>MG|5|V8|R|13|95.93|Firmicutes|Clostridia|Clostridiales|Ruminococcaceae|Faecalibacterium|prausnitzii|
CGCAGTCGAGTTGCAGACTGCGATCCGAACTGGGACGGCTTTTGGGGATTTGCTCCACCTCACGGTCTCGCTTCCCTCTGTTGACCGCCATTGTAGTACGTGTGTGGCCCAGGACATAAGGGGCATGATGATTTGACGTCGTCCCCACCTTCCTCCGTTTTGTCAACGGCAGTCTCGCTAGAGTGCTCTTGCGTAGCAACTAACAATAAGGGTTGCGCTCGTTGCGGGACTTAACCCAACATCTCACG
>MG|5|V8|R|13|96.03|Firmicutes|Clostridia|Clostridiales|Ruminococcaceae|Faecalibacterium|prausnitzii|
TGCAGGCGAGTTGCAGCCTGCAATCTGAACTGAGACGCTGTTTGTGAGGTTTGCTCCGCCTCGCGGCTTCGCTTCTCTTTGTTGAGCGCCATTGTAGTACGTGTGTAGCCCAGGTCATAAAGGGCATGATGATTTGACGTCATCCCCACCTTCCTCCGTTTTGTCAACGCAGTCTCGCCAGAGTCCTCTTGCGTAGTAACTGACGATAAGGGTTGCGCTCGTTGCGGGACTTAACCCAACATCTCACGA
>MG|5|V8|R|24|97.58|Firmicutes|Clostridia|Clostridiales|Ruminococcaceae|Faecalibacterium / Oscillibacter|prausnitzii|
CGCAGGCGGGTTGCAGCCTGCGATCCGAACTGAGACGGCTTTTGGGGGTTCGCTCTGCCTCGCGGCTTTGCATCCCTCTGTTGACCGCCATTGTATTACGTGTGTAGCCCAGGACATAAGGGGCATGATGATTTGACGTCATCCCCACCTTCCTCCGTTTTGTCAACGGCAGTCTCGCTAGAGTGCTCTTGCGTAGCAACTAACAATAAGGGTTGCGCTCGTTGCGGGACTTAACCCAACATCTCACG
>MG|5|V8|R|14|96.34|Firmicutes|Clostridia|Clostridiales|Ruminococcaceae|Faecalibacterium|prausnitzii|
CGCAGTCGAGTTGCAGACTGCGATCCGAACTGGGACGGCTTTTGGGGATTTGCTCCACCTCGCGGTCTCGCTTCCCTCTGTTGACCGCCATTGTAGTACGTGTGTGGCCCAGGACATAAGGGGCATGATGATTTGACGTCGTCCCCACCTTCCTCCGTTTTGTCAACGGCAGTCTCGCTAGAGTGCTCTTGCGTAGCAACTAACAATAAGGGTTGCGCTCGTTGCGGGACTTAACCCAACATCTCACG
>MG|5|V8|F|22|95.69|Firmicutes|Clostridia|Clostridiales|Ruminococcaceae|Faecalibacterium|prausnitzii|
CGTGAGATGTTGGGTTAAGTCCCGCAACGAGCGCAACCCTTGTGATCAGTTACTAACGGGTAAAGCCGAGGACTCTGATAAGACTGCCGGGGACAACTCGGAGGAAGGTGGGGACGACGTCAAATCATCATGCCCCTTATGACCTGGGCTACACACGTGCTACAATGGCCACGACAGAGAGAGGCGAATACGAGAGTAAGAGCGGATCTCAAAAAAGTGGTCCCAGTTCGGATTGTGGGCTGCAACCCGCCCACA
>MG|5|V8|F|371|96.43|Firmicutes|Clostridia|Clostridiales|Ruminococcaceae|Faecalibacterium|prausnitzii|
CGTGAGATGTTGGGTTAAGTCCCGCAACGAGCGCAACCCTTATCGTCAGTTACTACGCAAGAGGACTCTGGCGAGACTGCCGTTGACAAAACGGAGGAAGGTGGGGATGACGTCAAATCATCATGCCCTTTATGACCTGGGCTACACACGTACTACAATGGCGCTCAACAAAGAGAAGCGAAGCCGCGAGGCGGAGCAAACCTCACAAACAGCGTCTCAGTTCAGATTGCAGGCTGCAACTCGCCTGCAT
>MG|5|V8|R|11|96.79|Firmicutes|Clostridia|Clostridiales|Ruminococcaceae|Faecalibacterium|prausnitzii|
TGCAGGCGAGTTGCAGCCTGCAATCTGAACTGAGATGATTTTTCGGGTTCTGCTTCACATCGCTGTGTTGCTTCCCTCTGTTTAATCACCATTGTAGTACGTGTGTAGCCCAGGTCATAAGGGGCATGATGATTTGACGTCGTCCCCACCTTCCTCCGTTTTGTCAACGGCAGTCTCGCTAGAGTGCTCTTGCGTAGCAACTAACAATAGGGGTTGCGCTCGTTGCGGGACTTAACCCAACATCTCACG
>MG|5|V8|F|11|95.95|Firmicutes|Clostridia|Clostridiales|Ruminococcaceae|Faecalibacterium|prausnitzii|
CGTGAGATGTTGGGTTAAGTCCCGCAACGAGCGCAACCCCTATTGTTAGTTGCTACGCAAGAGCACTCTAGCGAGACTGCCGTTGACAAAACGGAGGAAGGTGGGGATGACGTCAAATCATCATGCCCCTTATGACCTGGGCTACACACGTACTACAATGGCGTAGAACAGAGGGAAGCAAGGCGGCGACGCGGAGCAAACCCCTAAAAGACGTCCCAGTTCAGATTGCAGGCTGCAACCCGCCTGCA
>MG|5|V8|F|18|96.4|Firmicutes|Clostridia|Clostridiales|Ruminococcaceae|Faecalibacterium|prausnitzii|
CGTGAGATGTTGGGTTAAGTCCCGCAACGAGCGCAACCCTTATTGCCAGTTACTACGCAAGAGGACTCTGGCGAGACTGCCGTTGACAAAACGGAGGAAGGTGGGGATGACGTCAAATCATCATGCCCTTTATGACCTGGGCTACACACGTACTACAATGGCGATCAACAAAGAGAAGCGAAGCCGCGAGGCGGAGCAAACCTCATAAACATCGTCCCAGTTCAGATTGCAGGCTGCAACTCGCCTGCA
>MG|5|V8|F|15|95.2|Firmicutes|Clostridia|Clostridiales|Ruminococcaceae|Faecalibacterium|prausnitzii|
CGTGAGATGTTGGGTTAAGTCCCGCAACGAGCGCAACCCCTATTGTTAGTTGCTACGCAAGAGCACTCTAGCGAGACTGCCGTTGACAAAACGGAGGAAGGTGGGGACGACGTCAAGTCATCATGCCCCTTATGTCCTGGGCTACACACGTACTACAATGGTCGGCAACAGAGGGAAGCGAAGCCGCGAGGCAGAGCAAACCCCAGAAACCCGATCCCAGTTCGGATCGCAGGCTGCAACCCGCCTGCG
>MG|5|V8|R|32|95.95|Firmicutes|Clostridia|Clostridiales|Ruminococcaceae|Faecalibacterium|prausnitzii|
TGCAGGCGGGTTGCAGCCTGCAATCTGAACTGAGACGGCTTTTAGGGTTTTGCTCCACATCGCTGTTTTGCTTCCCTCTGTATGACCGCCATTGTAGTACGTGTGTAGCCCAGGACATAAAGGGCATGATGATTTGACGTCGTCCCCACCTTCCTCCGTTTTGTCAACGGCAGTCTCGCTAGAGTGCTCTTGCGTAGCAACTAACAATAAGGGTTGCGCTCGTTGCGGGACTTAACCCAACATCTCACG
>MG|5|V8|F|14|97.99|Firmicutes|Clostridia|Clostridiales|Ruminococcaceae|Clostridium / Faecalibacterium|prausnitzii|
CGTGAGATGTTGGGTTAAGTCCCGCAACGAGCGCAACCCTTATTGTTAGTTGCTACGCAAGAGCACTCTAGCGAGACTGCCGTTGACAAAACGGAGGAAGGTGGGGACGACGTCAAATCATCATGCCCCTTATGTCCTGGGCCACACACGTACTACAATGGCGGTTAACAGAGGGAAGCAATACCGCGAGGTGGAGCAACTACCCTAAAAGCCGTCCCAGTTCGGATTGCAGGCTGAAACCCGCCTGTA
>MG|5|V8|F|11|95.98|Firmicutes|Clostridia|Clostridiales|Ruminococcaceae|Faecalibacterium|prausnitzii|
CGTGAGATGTTGGGTTAAGTCCCGCAACGAGCGCAACCCTTATTGTTAGTTGCTACGCAAGAGCACTCTAGCGAGACTGCCGTTGACAAAACGGAGGAAGGTGGGGACGACGTCAAATCATCATGCCCCTTATGTCCTGGGCTACACACGTAATACAATGGCGTTAAAACAGAGGGAAGCGATGCCGCGAGGCGGAGCAAATCCCCAAAAGGCGTCTCAGTTCGGATTGCAGGCTGCAACCCGCCTGCA
>MG|5|V8|R|111|98.4|Firmicutes|Clostridia|Clostridiales|Ruminococcaceae|Faecalibacterium / Gemmiger|prausnitzii|
TGCAGGCGAGTTGCAGCCTGCAATCTGAACTGAGACGTTGTTTTTGAGTTTTGCTCCGCCTCGCGGCTTCGCTTCTCTTTGTTGAACGCCATTGTAGTACGTGTGTAGCCCAGGTCATAAAGGGCATGATGATTTGACGTCATCCCCACCTTCCTCCGTTTTGTCAACGGCAGTCTCGCCAGAGTCCTCTTGCGTAGTAACTGGCAATAAGGGTTGCGCTCGTTGCGGGACTTAACCCAACATCTCACG
>MG|5|V8|F|19|96.02|Firmicutes|Clostridia|Clostridiales|Ruminococcaceae|Faecalibacterium|prausnitzii|
CGTGAGATGTTGGGTTAAGTCCCGCAACGAGCGCAACCCTTATCGTCAGTTACTACGCAAGAGGACTCTGGCGAGACTGCGTTGACAAAACGGAGGAAGGTGGGGATGACGTCAAATCATCATGCCCTTTATGACCTGGGCTACACACGTACTACAATGGCGCTCAACAAAGAGAAGCGAAGCCGCGAGGCGGAGCAAACCTCACAAACAGCGTCTCAGTTCAGATTGCAGGCTGCAACTCGCCTGCA
>MG|5|V8|F|20|94.78|Firmicutes|Clostridia|Clostridiales|Ruminococcaceae|Faecalibacterium|prausnitzii|
CGTGAGATGTTGGGTTAAGTCCCGCAACGAGCGCAACCCCTATTGTTAGTTGCTACGCAAGAGCACTCTAGCGAGACTGCCGTTGACAAAACGGAGGAAGGTGGGGATGACGTCAAATCATCATGCCCTTTATGACCTGGGCTACACACGTACTACAATGGCGATCAACAAAGAGAAGCGAAGCCGCGAGGCGGAGCAAACCTCATAAACATCGTCCCAGTTCAGATTGCAGGCTGCAACTCGCCTGCA
>MG|5|V8|F|441|96.69|Firmicutes|Clostridia|Clostridiales|Ruminococcaceae|Faecalibacterium|prausnitzii|
CGTGAGATGTTGGGTTAAGTCCCGCAACGAGCGCAACCCTTATTGTTAGTTGCTACGCAAGAGCACTCTAGCGAGACTGCCGTTGACAAAACGGAGGAAGGTGGGGACGACGTCAAATCATCATGCCCCTTATGTCCTGGGCTACACACGTAATACAATGGCGGTTAACAGAGGGAGGCAATACCGCGAGGTGGAGCGAACCCCTAAAAGCCGTCCCAGTTCAGATCGCAGTCTGCAACCCGACTGCGT
>MG|5|V8|R|69|96.77|Firmicutes|Clostridia|Clostridiales|Ruminococcaceae|Faecalibacterium|prausnitzii|
TGCAGGCGGGTTGCAGCCTGCAATCCGAACTGAGACGCCTTTTGGGGATTTGCTCCGCCTCGCGGCATCGCTTCCCTCTGTTTAACGCCATTGTATTACGTGTGTAGCCCAGGACATAAGGGGCATGATGATTTGACGTCGTCCCCACCTTCCTCCGTTTTGTCAACGGCAGTCTCGCTAGAGTGCTCTTGCGTAGCAACTAACAATAGGGGTTGCGCTCGTTGCGGGACTTAACCCAACATCTCACG
>MG|5|V8|F|15|97.21|Firmicutes|Clostridia|Clostridiales|Ruminococcaceae|Clostridium / Faecalibacterium|prausnitzii|
CGTGAGATGTTGGGTTAAGTCCCGCAACGAGCGCAACCCTTATTGTTAGTTGCTACGCAAGAGCACTCTAGCGAGACTGCCGTTGACAAAACGGAGGAAGGTGGGGACGACGTCAAATCATCATGCCCCTTATGTCCTGGGCCACACACGTACTACAATGGCGGTTAACAGAGGGAAGACAAAACCGCGAGGTGGAGCAAACTACCCTAAAAGCCGTCCCAGTTCGGATTGCAGGCTGAAACCCGCCTGTA
>MG|5|V8|F|15|96.37|Firmicutes|Clostridia|Clostridiales|Ruminococcaceae|Faecalibacterium|prausnitzii|
CGTGAGATGTTGGGTTAAGTCCCGCAACGAGCGCAACCCTTATTGTTAGTTGCTACGCAAGAGCACTCTAGCGAGACTGCCGTTGACAAAACGGAGGAAGGTGGGGACGACGTCAAATCATCATGCCCCTTATGTCCTGGGCTACACACGTAATACAATGGCGTTTAACAAAGGGAAGCGAAGCCGCGAGGCGGAGCGAATCCCCAAAAGGCGTCTCAGTTCGGATTGCAGGCTGCAACCCGCCTGCA
>MG|5|V8|F|16|96.77|Firmicutes|Clostridia|Clostridiales|Ruminococcaceae|Faecalibacterium|prausnitzii|
CGTGAGATGTTGGGTTAAGTCCCGCAACGAGCGCAACCCTTATTGTTAGTTGCTACGCAAGAGCACTCTAGCGAGACTGCCGTTGACAAAACGGAGGAAGGTGGGGATGACGTCAAATCATCATGCCCCTTATGTCCTGGGCTACACACGTAATACAATGGCGGTTAACAGAGGGAGGCAAAGCCGTGAGGCAGAGCGAACCCCGAAAAGCCGTCCCAGTTCGGATCGCAGGCTGCAACCCGCCTGCG
>MG|5|V8|F|37|97.58|Firmicutes|Clostridia|Clostridiales|Ruminococcaceae|Faecalibacterium / Oscillibacter|prausnitzii|
CGTGAGATGTTGGGTTAAGTCCCGCAACGAGCGCAACCCCTATTGTTAGTTGCTACGCAAGAGCACTCTAGCGAGACTGCCGTTGACAAAACGGAGGAAGGTGGGGATGACGTCAAATCATCATGCCCCTTATGTCCTGGGCTACACACGTAATACAATGGCGGTCAACAGAGGGATGCAAAGCCGCGAGGCAGAGCGAACCCCCAAAAGCGTCTCAGTTCGGATCGCAGGCTGCAACCCGCCTGCG
>MG|5|V8|F|16|97.98|Firmicutes|Clostridia|Clostridiales|Ruminococcaceae|Clostridium / Faecalibacterium|prausnitzii|
CGTGAGATGTTGGGTTAAGTCCCGCAACGAGCGCAACCCTTATTGTTAGTTGCTACGCAAGAGCACTCTAGCGAGACTGCCGTTGACAAAACGGAGGAAGGTGGGGACGACGTCAAATCATCATGCCCCTTATGTCCTGGGCCACACACGTACTACAATGGCGGTTAACAGAGGGAAGCAATACCGCGAGGTGGAGCAATACCCTAAAAGCCGTCCCAGTTCGGATTGCAGGCTGAAACCCGCCTGTA
>MG|5|V8|F|11|96.0|Firmicutes|Clostridia|Clostridiales|Ruminococcaceae|Faecalibacterium|prausnitzii|
CGTGAGATGTTGGGTTAAGTCCCGCAACGAGCGCAACCCTTATTGTTAGTTACTACGCAAGAGGACTCTGGCGAGACTGCCGTTGACAAAACGGAGGAAGGTGGGGATGACGTCAAATCATCATGCCCTTTATGACCTGGGCTACACACGTACTACAATGGCGCTCAACAAAGAGAAGCGAAGCCGCGAGGCGGAGCAAACCTCACAAACAGCGTCTCAGTTCAGATTGCAGGCTGCAACTCGCCTGCA
>MG|5|V8|R|12|97.58|Firmicutes|Clostridia|Clostridiales|Ruminococcaceae|Faecalibacterium / Oscillibacter|prausnitzii|
CGCAGGCGGGTTGCAGCCTGCGATCCGAACTGAGACGGCTTTTCGGGGTTCGCTCTGCCTCGCGGCTTTGCCTCCCTCTGTTGACCGCCATTGTATTACGTGTGTAGCCCAGGACATAAGGGGCATGATGATTTGACGTCGTCCCCACCTTCCTCCGTTTTGTCAACGGCAGTCTCGCTAGAGTGCTCTTGCGTAGCAACTAACAATAAGGGTTGCGCTCGTTGCGGGACTTAACCCAACATCTCACG
>MG|5|V8|R|21|98.39|Firmicutes|Clostridia|Clostridiales|Ruminococcaceae|Clostridium / Faecalibacterium|prausnitzii|
TACAGGCGGGTTTCAGCCTGCAATCCGAACTGGGACGGCTTTTAGGGTATTTGCTCCACCTCGCGGTATTGCTTCCCTCTGTTAACCGCCATTGTAGTACGTGTGTGGCCCAGGACATAAGGGGCATGATGATTTGACGTCGTCCCCACCTTCCTCCGTTTTGTCAACGGCAGTCTCGCTAGAGTGCTCTTGCGTAGCAACTAACAATAAGGGTTGCGCTCGTTGCGGGACTTAACCCAACATCTCACG
>MG|5|V8|R|11|94.29|Firmicutes|Clostridia|Clostridiales|Ruminococcaceae|Ruminococcus|albus|
TGCAGGCGGGTTGCAGCCTGCAATCCGAACTGTGACCGCTTTTAGGGGTTTGCTCTGCCTCGCGGCTTTGCTTCCCTCTGTACCGGCCATTGTAGTACGTGTGTAGCCCAGGTCATAAGGGGCATGATGATTTGACGTCATCCCCACCTTCCTCCGTTTTGTCAACGGCAGTCCTGTTAGAGTGCTCTTGCGTAGCAACTAACCGTAGGGGTTGCGCTCGTTGCGGGACTTAACCCAACATCTCACG
>MG|5|V8|F|13|94.02|Firmicutes|Clostridia|Clostridiales|Ruminococcaceae|Ruminococcus|bromii|
CGTGAGATGTTGGGTTAAGTCCCGCAACGAGCGCAACCCTTGTATTTAGTTGCTACGCAAGAGCACTCTAGATAGACTGCCGTTGACAAAACGGAGGAAGGTGGGGATGACGTCAAATCATCATGCCCCTTATGACCTGGGCTACACACGTACTACAATGGCGTAAACAGAGGGAAGCAAGGCGGCGACGCGGAGCAAACCCCTAAAAGACGTCCCAGTTCAGATTGCAGGCTGCAACCCGCCTGCA
>MG|5|V8|R|13|93.9|Firmicutes|Clostridia|Clostridiales|Ruminococcaceae|Faecalibacterium|prausnitzii|
CGCAGGCGGGTTGCAGCCTGCGATCCGAACTACGACGCCTTTTAGGGTTTTGCTCCGCCTCGCGGCCTTGCTTCCCTCTGTTTTGCGCCATTGTATTACGTGTGTAGCCCAGGTCATAAAGGGCATGATGATTTGACGTCATCCCCACCTTCCTCCGTTTTGTCAACGGCAGTCTCGATAGAGTGCTCTTGCGTAGCAACTATCAATAGGGGTTGCGCTCGTTGCGGGACTTAACCCAACATCTCACG
>MG|5|V8|F|12|96.8|Firmicutes|Clostridia|Clostridiales|Ruminococcaceae|Faecalibacterium|prausnitzii|
CGTGAGATGTTGGGTTAAGTCCCGCAACGAGCGCAACCCCTATTGTTAGTTGCTACGCAAGAGCACTCTAGCGAGACTGCCGTTGACAAAACGGAGGAAGGTGGGGACGACGTCAAATCATCATGCCCCTTATGACCTGGGCTACACACGTACTACAATGGTGATTAAACAGAGGGAAGCAACACAGCGATGTGAAGCAGAACCCGAAAAATCATCTCAGTTCAGATTGCAGGCTGCAACTCGCCTGCAT
>MG|5|V8|F|20|90.23|Firmicutes|Clostridia|Clostridiales|Ruminococcaceae|Faecalibacterium|prausnitzii|
CGTGAGATGTTAGGTTAAGTCCTGCAACGAGCGCAACCCCTATTTCTAGTTGCCAGCACATAATGGTGGGAACTCTAGAGAGACTGCCGGTAATAAATCGGAGGAAGGTGGGGATGACGTCAAATCATCATGCCCTTTATGTCCTGGGCTACACACGTACTACAATGGCTGTAACAGAGAGAAGCGAGACAGTGATGTTAAGCAAAACTCAAAAAGCAGTCTCAGTTCGGATTGAAGGCTGAAATTCGCCTTCA
>MG|5|V8|F|20|98.8|Firmicutes|Clostridia|Clostridiales|Ruminococcaceae|Faecalibacterium / Gemmiger / Subdoligranulum|prausnitzii|
CGTGAGATGTTGGGTTAAGTCCCGCAACGAGCGCAACCCTTATTGCCAGTTACTACGCAAGAGGACTCTGGCGAGACTGCCGTTGACAAAACGGAGGAAGGTGGGGATGACGTCAAATCATCATGCCCTTTATGACCTGGGCTACACACGTACTACAATGGCGTTTAACAAAGAGAAGCGAAACCGCGAGGTGGAGCAAAACTCATAAACAACGTCTCAGTTCAGATTGCAGGCTGCAACTCGCCTGCA
>MG|5|V8|F|51|96.77|Firmicutes|Clostridia|Clostridiales|Ruminococcaceae|Faecalibacterium|prausnitzii|
CGTGAGATGTTGGGTTAAGTCCCGCAACGAGCGCAACCCTTATTGTTAGTTGCTACGCAAGAGCACTCTAGCGAGACTGCCGTTGACAAAACGGAGGAAGGTGGGGACGACGTCAAATCATCATGCCCCTTATGTCCTGGGCCACACACGTACTACAATGGCGGTCAACAGAGGGAAGCAAATCCGCGAGGAGGAGCAAATCCCCAAAAGCCGTCCCAGTTCGGATTGCAGGCTGCAACTCGCCTGTA
>MG|5|V8|F|399|93.25|Firmicutes|Clostridia|Clostridiales|Ruminococcaceae|Ruminococcus|bromii|
CGTGAGATGTTGGGTTAAGTCCCGCAACGAGCGCAACCCTTGTATTCAGTTGCTACGCAAGAGCACTCTGGATAGACTGCCGTTGACAAAACGGAGGAAGGTGGGGATGACGTCAAATCATCATGCCCCTTATGACCTGGGCTACACACGTACTACAATGGCGTAAAACAGAGGGAAGCAAGGCGGCGACGCGGAGCAAACCCCTAAAAGACGTCCCAGTTCAGATTGCAGGCTGCAACCCGCCTGCA
>MG|5|V8|F|14|96.77|Firmicutes|Clostridia|Clostridiales|Ruminococcaceae|Faecalibacterium|prausnitzii|
CGTGAGATGTTGGGTTAAGTCCCGCAACGAGCGCAACCCTTATTGTTAGTTGCTACGCAAGAGCACTCTAGCGAGACTGCCGTTGACAAAACGGAGGAAGGTGGGGACGACGTCAAATCATCATGCCCCTTATGTCCTGGGCTACACACGTACTACAATGGCGGTTAACAGAGGGAGGCAATATCGCGAGATGGAGCAAATCCCTAAAAGCCGTCCCAGTTCAGATTGCAGGCTGCAACTCGCCTGTA
>MG|5|V8|F|16|97.98|Firmicutes|Clostridia|Clostridiales|Ruminococcaceae|Faecalibacterium / Oscillibacter|prausnitzii|
CGTGAGATGTTGGGTTAAGTCCCGCAACGAGCGCAACCCCTATTGTTAGTTGCTACGCAAGAGCACTCTAGCGAGACTGCCGTTGACAAAACGGAGGAAGGTGGGGACGACGTCAAATCATCATGCCCCTTATGTCCTGGGCTACACACGTAATACAATGGCGGTCAACAGAGGGAGGCAAAGCCGTGAGGCAGAGCGAACCCCCAAAAGCCGTCCCAGTTCGGATCGCAGGCTGCAACCCGCCTGCG
>MG|5|V8|R|24|94.8|Firmicutes|Clostridia|Clostridiales|Ruminococcaceae|Faecalibacterium|prausnitzii|
CGCAGGCGGGTTGCAGCCTGCGATCCGAACTGAGATCGGGTTTCTGGGGTTTGCTCTGCCTCGCGGCTTCGCTTCCCTCTGTTGCCGACCATTGTAGTACGTGTGTAGCCCAGGACATAAGGGGCATGATGATTTGACGTCGTCCCCACCTTCCTCCGTTTTGTCAACGGCAGTCTCGCTAGAGTGCTCTTGCGTAGCAACTAACAATAAGGGTTGCGCTCGTTGCGGGACTTAACCCAACATCTCACG
>MG|5|V8|F|32|94.4|Firmicutes|Clostridia|Clostridiales|Ruminococcaceae|Faecalibacterium|prausnitzii|
CGTGAGATGTTGGGTTAAGTCCCGCAACGAGCGCAACCCTTACGGTTAGTTGCTACGCAAGAGCACTCTAACAGGACTGCCGTTGACAAAACGGAGGAAGGTGGGGATGACGTCAAATCATCATGCCCCTTATGACCTGGGCGACACACGTAATACAATGGCGTCGAACAACGGGAAGCAAAGCCGCGAGGTGGAGCAAATCCCCAAAAGGCGTCTCAGTTCGGATTGCAGGCTGCAACCCGCCTGCAT
>MG|5|V8|R|580|96.37|Firmicutes|Clostridia|Clostridiales|Ruminococcaceae|Faecalibacterium|prausnitzii|
TGCAGGCGGGTTGCAGCCTGCAATCCGAACTGAGACGCCTTTTGGGGATTTGCTCCGCCTCGCGGCATCGCTTCCCTCTGTTTAACGCCATTGTATTACGTGTGTAGCCCAGGACATAAGGGGCATGATGATTTGACGTCGTCCCCACCTTCCTCCGTTTTGTCAACGGCAGTCTCGCTAGAGTGCTCTTGCGTAGCAACTAACAATAAGGGTTGCGCTCGTTGCGGGACTTAACCCAACATCTCACG
>MG|5|V8|R|17|99.19|Firmicutes|Clostridia|Clostridiales|unclassified Clostridiales|Flavonifractor / Pseudoflavonifractor|Flavonifractor plautii / Pseudoflavonifractor capillosus|
TACAGGCGGGTTTCAGCCTGCAATCCGAACTGGGATGGCTTTTAGGGATTTGCTCCACCTCGCGGTATTGCTTCCCTCTGTTGACCACCATTGTAGTACGTGTGTGGCCCAGGACATAAGGGGCATGATGATTTGACGTCGTCCCCACCTTCCTCCGTTTTGTCAACGGCAGTCTCGCTAGAGTGCTCTTGCGTAGCAACTAACAATAAGGGTTGCGCTCGTTGCGGGACTTAACCCAACATCTCACG
>MG|5|V8|R|13|99.19|Firmicutes|Clostridia|Clostridiales|unclassified Clostridiales|Flavonifractor / Pseudoflavonifractor|Flavonifractor plautii / Pseudoflavonifractor capillosus|
TACAGGCGGGTTTCAGCCTGCAATCCGAACTGGGATGGCTTTTAGGGATTTGCTCCGCCTCGCGGCATTGCCTCCCTCTGTTAACCACCATTGTAGTACGTGTGTGGCCCAGGACATAAGGGGCATGATGATTTGACGTCGTCCCCACCTTCCTCCGTTTTGTCAACGGCAGTCTCGCTAGAGTGCTCTTGCGTAGCAACTAACAATAAGGGTTGCGCTCGTTGCGGGACTTAACCCAACATCTCACG
>MG|5|V8|F|42|99.19|Firmicutes|Clostridia|Clostridiales|unclassified Clostridiales|Flavonifractor / Pseudoflavonifractor|Flavonifractor plautii / Pseudoflavonifractor capillosus|
CGTGAGATGTTGGGTTAAGTCCCGCAACGAGCGCAACCCTTATTGTTAGTTGCTACGCAAGAGCACTCTAGCGAGACTGCCGTTGACAAAACGGAGGAAGGTGGGGACGACGTCAAATCATCATGCCCCTTATGTCCTGGGCCACACACGTACTACAATGGTGGTTAACAGAGGGAGGCAATGCCGCGAGGCGGAGCAAATCCCTAAAAGCCATCCCAGTTCGGATTGCAGGCTGAAACCCGCCTGTA
>MG|5|V8|F|18|99.6|Firmicutes|Clostridia|Clostridiales|unclassified Clostridiales|Flavonifractor / Pseudoflavonifractor|Flavonifractor plautii / Pseudoflavonifractor capillosus|
CGTGAGATGTTGGGTTAAGTCCCGCAACGAGCGCAACCCTTATTGTTAGTTGCTACGCAAGAGCACTCTAGCGAGACTGCCGTTGACAAAACGGAGGAAGGTGGGGACGACGTCAAATCATCATGCCCCTTATGTCCTGGGCCACACACGTACTACAATGGTGGTTAACAGAGGGAAGCAATACCGCGAGGTGGAGCAAATCCCTAAAAGCCATCCCAGTTCGGATTGCAGGCTGAAACCCGCCTGTA
>MG|5|V8|F|52|99.19|Firmicutes|Clostridia|Clostridiales|unclassified Clostridiales|Flavonifractor / Pseudoflavonifractor|Flavonifractor plautii / Pseudoflavonifractor capillosus|
CGTGAGATGTTGGGTTAAGTCCCGCAACGAGCGCAACCCTTATTGTTAGTTGCTACGCAAGAGCACTCTAGCGAGACTGCCGTTGACAAAACGGAGGAAGGTGGGGACGACGTCAAATCATCATGCCCCTTATGTCCTGGGCCACACACGTACTACAATGGTGGTCAACAGAGGGAAGCAATACCGCGAGGTGGAGCAAATCCCTAAAAGCCATCCCAGTTCGGATTGCAGGCTGAAACCCGCCTGTA
>MG|5|V8|F|18|87.9|Firmicutes|Erysipelotrichi|Erysipelotrichales|Erysipelotrichaceae|Bulleidia|p-1630-c5|
CGTGAGATGTTGGGTTAAGTCCCGCAACGAGCGCAACCCTCATATACAGTTGCCAATATTCAGTTAGGAACTCTGTATAGACTGCCGTGGTCAACACGGAGGAAGGTGGGGATGACGTCAAATCATCACGGCCCTTACGTCCTGGGCTACACACGTGCTACAATGGCTATTACAAAGAGCTGCGATACAGTAATGTTGAGCGAATCTCAGAAAGATAGTCTCAGTTCGGATTGTGGGCTGCAACCCGCCCACA
>MG|5|V8|F|13|91.3|Firmicutes|Erysipelotrichi|Erysipelotrichales|Erysipelotrichaceae|[Eubacterium]|dolichum|
CGTGAGATGTTGGGTTAAGTCCCGCAACGAGCGCAACCCCTATCTTCTGTTACCATCATTCAGTTGGGGACTCAGGAGAGACTGCCGGTGACAAACCGGAGGAAGGTGGGGATGACGTCAAATCATCATGCCCTTATGACTTGGGCTACACACGTACTACAATGGTGACTACAACGAGCTGCAAGTGAGTGATCACAAGCTAATCTCTGAAAAGTCATCTCAGTTCGGATTGAAGTCTGCAACTCGACTTCA
>MG|5|V8|F|15|91.3|Firmicutes|Erysipelotrichi|Erysipelotrichales|Erysipelotrichaceae|[Eubacterium]|dolichum|
CGTGAGATGTTGGGTTAAGTCCCGCAACGAGCGCAACCCCTATCTTCTGTTACCATCATTCAGTTGGGGACTCAGGAGAGACTGCCGGTGACAAACCGGAGGAAGGTGGGATGACGTCAAATCATCATGCCCCTTATGACTTGGGCTACACACGTACTACAATGGTGACTACAACGAGCTGCAAGTGAGTGATCACAAGCTAATCTCTGAAAAGTCATCTCAGTTCGGATTGAAGTCTGCAACTCGACTTCAA
>MG|5|V8|F|13|91.7|Firmicutes|Erysipelotrichi|Erysipelotrichales|Erysipelotrichaceae|[Eubacterium]|dolichum|
CGTGAGATGTTGGGTTAAGTCCCGCAACGAGCGCAACCCTTGTCTTTAGTTACCATCATTCAGTTGGGGACTCAGGAGAGACTGCCGGTGACAAACCGGAGGAAGGTGGGGATGACGTCAAATCATCATGCCCCTTATGACTTGGGCTACACACGTACTACAATGGTGACTACAACGAGCTGCAAGTGAGTGATCACAAGCTAATCTCTGAAAAGTCATCTCAGTTCGGATTGAAGTCTGCAACTCGACTTCA
>MG|5|V8|F|11|91.34|Firmicutes|Erysipelotrichi|Erysipelotrichales|Erysipelotrichaceae|[Eubacterium]|dolichum|
CGTGAGATGTTGGGTTAAGTCCCGCAACGAGCGCAACCCCTATCTTCTGTTACCATCATTCAGTTGGGGACTCAGGAGAGACTGCCGGTGACAAACCGGAGGAAGGTGGGGATGACGTCAAATCATCATGCCCCTTATGACTTGGGCTACACACGTACTACAATGGTGACTACAACGAGCTGCAAGTGAGTGATCACAAGCTAATCTCTGAAAAGTCATCTCAGTTCGGATTGAAAGTCTGCAACTCGACTTCA
>MG|5|V8|F|27|91.3|Firmicutes|Erysipelotrichi|Erysipelotrichales|Erysipelotrichaceae|[Eubacterium]|dolichum|
CGTGAGATGTTGGGTTAAGTCCCGCAACGAGCGCAACCCCTATCTTCTGTTACCATCATTCAGTTGGGGACTCAGGAGAGACTGCCGGTGACAAACCGGAGGAAGGTGGGGATGACGTCAATCATCATGCCCCTTATGACTTGGGCTACACACGTACTACAATGGTGACTACAACGAGCTGCAAGTGAGTGATCACAAGCTAATCTCTGAAAAGTCATCTCAGTTCGGATTGAAGTCTGCAACTCGACTTCA
>MG|5|V8|F|11|91.34|Firmicutes|Erysipelotrichi|Erysipelotrichales|Erysipelotrichaceae|[Eubacterium]|dolichum|
CGTGAGATGTTGGGTTAAGTCCCGCAACGAGCGCAACCCCTATCTTCTGTTACCATCATTCAGTTGGGGACTCAGGAGAGACTGCCGGTGACAAAACCGGAGGAAGGTGGGGATGACGTCAAATCATCATGCCCCTTATGACTTGGGCTACACACGTACTACAATGGTGACTACAACGAGCTGCAAGTGAGTGATCACAAGCTAATCTCTGAAAAGTCATCTCAGTTCGGATTGAAGTCTGCAACTCGACTTCA
>MG|5|V8|F|33|87.1|Firmicutes|Erysipelotrichi|Erysipelotrichales|Erysipelotrichaceae|Bulleidia|p-1630-c5|
CGTGAGATGTTGGGTTAAGTCCCGCAACGAGCGCAACCCTCATATACAGTTGCCAATATTCAGTTAGGAACTCTGTATAGACTGCCGTGGTCAACACGGAGGAAGGTGGGGATGACGTCAAATCATCACGGCCCTTACGTCCTGGGCTACACACGTGCTACAATGGCTATTACAAAGAGCTGCGATACAGCAATGTTGAGCGAATCTCAGAAAGATAGTCTCAGTTCAGATTGTGGGCTGCAACCCGCCCACA
>MG|5|V8|F|11|93.85|Firmicutes|Erysipelotrichi|Erysipelotrichales|Erysipelotrichaceae|Bulleidia|p-1630-c5|
CGTGAGATGTTGGGTTAAGTCCCGCAACGAGCGCAACCCTTGTCTTCAGTTGCCAGTATTGAGTTAGGAACTCTGAAGAGACTGCCGGTGACAAACCGGAGGAAGGTGGGGATGACGTCAAATCATCATGCCCCTTATGGCCTGGGCTACACACGTACTACAATGGCTGTTACAGCGTGTTGCGACACCGTGAGGTGAAGCGGATCACTGAAAGACAGTCTCAGTTCGGATTGTAGGCTGCAACTCGCCTACA
>MG|5|V8|F|24|87.5|Firmicutes|Erysipelotrichi|Erysipelotrichales|Erysipelotrichaceae|Bulleidia|p-1630-c5|
CGTGAGATGTTGGGTTAAGTCCCGCAACGAGCGCAACCCTCATATACAGTTGCCAATATTCAGTTAGGAACTCTGTATAGACTGCCGTGGTCAACACGGAGGAAGGTGGGGATGACGTCAAATCATCACGGCCCTTACGTCCTGGGCTACACACGTGCTACAATGGCTATTACAAAGAGCTGCGATACAGCAATGTTGAGCGAATCTCAGAAAGATAGTCTCAGTTCGGATTGTGGGCTGCAACCCGCCCACA
>MG|5|V8|F|1083|91.7|Firmicutes|Erysipelotrichi|Erysipelotrichales|Erysipelotrichaceae|[Eubacterium]|dolichum|
CGTGAGATGTTGGGTTAAGTCCCGCAACGAGCGCAACCCCTATCTTCTGTTACCATCATTCAGTTGGGGACTCAGGAGAGACTGCCGGTGACAAACCGGAGGAAGGTGGGGATGACGTCAAATCATCATGCCCCTTATGACTTGGGCTACACACGTACTACAATGGTGACTACAACGAGCTGCAAGTGAGTGATCACAAGCTAATCTCTGAAAAGTCATCTCAGTTCGGATTGAAGTCTGCAACTCGACTTCAA
>MG|5|V8|F|14|91.63|Firmicutes|Erysipelotrichi|Erysipelotrichales|Erysipelotrichaceae|[Eubacterium]|dolichum|
CGTGAGATGTTGGGTTAAGTCCCGCAACGAGCGCAACCCCTATCTTCTGTTACCATCATTCAGTTGGGGACTCAGGAGAGACTGCCGGTGACAAACCGGAGGAAGGTGGGGATGACGTCAAATCATCATGCCCCTTATGACTTGGGCTACACACGTACTACAATGGTGACTACAACGAGCTGCAAGTGAGTGATCACAAGCTAATCTCTGAAAAGTCATCTCAGTTCGGATTGAAGTCTGCAACTCGACTCCA
>MG|5|V8|F|46|86.69|Firmicutes|Erysipelotrichi|Erysipelotrichales|Erysipelotrichaceae|Bulleidia|p-1630-c5|
CGTGAGATGTTGGGTTAAGTCCCGCAACGAGCGCAACCCTCATATACAGTTGCCAATATTCAGTTAGGAACTCTGTATAGACTGCCGTGGTCAACACGGAGGAAGGTGGGGATGACGTCAAATCATCACGGCCCTTACGTCCTGGGCTACACACGTGCTACAATGGCTATTACAAAGAGCTGCAATACAGCAATGTTGAGCGAATCTCAGAAAGATAGTCTCAGTTCAGATTGTGGGCTGCAACCCGCCCACA
>MG|5|V8|F|61|91.27|Firmicutes|Erysipelotrichi|Erysipelotrichales|Erysipelotrichaceae|[Eubacterium]|dolichum|
CGTGAGATGTTGGGTTAAGTCCCGCAACGAGCGCAACCCCTATCTTCTGTTACCATCATTCAGTTGGGGACTCAGGAGAGACTGCCGGTGACAAACCGGAGGAAGGTGGGGATGACGTCAAATCATCATGCCCCTTATGACTTGGGCTACACACGTACTACAATGGTGACTACAACGAGCTGCTAGTGAGTGATCACAAGCTAATCTCTGAAAAGTCATCTCAGTTCGGATTGAAGTCTGCAACTCGACTTCA
>MG|5|V8|F|24|93.7|Firmicutes|Erysipelotrichi|Erysipelotrichales|Erysipelotrichaceae|Bulleidia|p-1630-c5|
CGTGAGATGTTGGGTTAAGTCCCGCAACGAGCGCAACCCTTGTCTTCAGTTGCCAGTATTGAGTTAGGAACTCTGAAGAGACTGCCGGTGACAAACCGGAGGAAGGTGGGGATGACGTCAAATCATCATGCCCCTTATGGCCTGGGCTACACACGTACTACAATGGCTGTTACAGCGTGTTGCGACACCGTGAGGTGAAGCGGACTCACTGAAGACAGTCTCAGTTCGGATTGAAGTCTGCAACCCGACTTCA
>MG|5|V8|F|784|94.47|Firmicutes|Erysipelotrichi|Erysipelotrichales|Erysipelotrichaceae|Bulleidia|p-1630-c5|
CGTGAGATGTTGGGTTAAGTCCCGCAACGAGCGCAACCCTTGTCTTCAGTTGCCAGTATTGAGTTAGGAACTCTGAAGAGACTGCCGGTGACAAACCGGAGGAAGGTGGGGATGACGTCAAATCATCATGCCCCTTATGGCCTGGGCTACACACGTACTACAATGGCTGTTACAGCGTGTTGCGACACCGTGAGGTGAAGCGGATCACTGAAAGACAGTCTCAGTTCGGATTGAAGTCTGCAACCCGACTTCAA
>MG|5|V8|F|13|90.91|Firmicutes|Erysipelotrichi|Erysipelotrichales|Erysipelotrichaceae|Bulleidia|hoa12_73A10|
CGTGAGATGTTGGGTTAAGTCCCGCAACGAGCGCAACCCTTGTCTTTAGTTACTAACATTCAGTTGAGGACTCTAAAGAGACTGCCGGTGATAAACCGGAGGAAGGTGGGGATGACGTCAAATCATCATGCCCCTTATGGCCTGGGCTACACGCGTACTACAATGGCGTACACAACAAGTCGCAAAAGAGTGATCTTAAGCTAAACTTTTAAAATGCGTCTCAGTTCGGATTGGAGTCTGCAACTCGACTCCA
>MG|5|V8|F|14|94.07|Firmicutes|Erysipelotrichi|Erysipelotrichales|Erysipelotrichaceae|[Eubacterium]|dolichum|
CGTGAGATGTTGGGTTAAGTCCCGCAACGAGCGCAACCCTTGTTGCATGTTACCAATATCAAGTTAGGGACTCATGCGAGACTGCCGGTGACAAACCGGAGGAAGGTGGGGATGACGTCAAATCATCATGCCCCTTATGACCTGGGCTACACACGTACTACAATGGCGGCTACAAAGGGCAGCGACACTGTGAAGTGAAGCGAAACCCGGAAAGGCCGTCCCAGTTCGGATTGAAGTCTGCAACTCGACTTCA
>MG|5|V8|F|19|92.52|Firmicutes|Erysipelotrichi|Erysipelotrichales|Erysipelotrichaceae|Bulleidia|hoa12_73A10|
CGTGAGATGTTGGGTTAAGTCCCGCAACGAGCGCAACCCTTGTCTTTAGTTACCATCATTCAGTTGGGGACTCTAGAGAGACTGCCGGTGATAAACCGGAGGAAGGTGGGGATGACGTCAAATCATCATGCCCCTTATGGCCTGGGCTACACGCGTACTACAATGGCGTACACAACGAGCAGCAAAGTAGTGATACTAAGCAAAACTCTTAAAAATGCGTCTCAGTTCGGATTGGAGTCTGCAACTCGACTCCA
>MG|5|V8|F|15|90.12|Firmicutes|Erysipelotrichi|Erysipelotrichales|Erysipelotrichaceae|[Eubacterium]|dolichum|
CGTGAGATGTTGGGTTAAGTCCCGCAACGAGCGCAACCCCTGTCGTTAGTTGCCAGCATTCAGTTGGGGACTCAGGAGAGACTGCCGGTGACAAACCGGAGGAAGGTGGGGATGACGTCAAATCATCATGCCCCTTATGACTTGGGCTACACACGTACTACAATGGTGACTACAACGAGCTGCAAGTGAGTGATCACAAGCTAATCTCTGAAAAGTCATCTCAGTTCGGATTGAAGTCTGCAACTCGACTTCA
>MG|5|V8|F|133|92.89|Firmicutes|Erysipelotrichi|Erysipelotrichales|Erysipelotrichaceae|Bulleidia|hoa12_73A10|
CGTGAGATGTTGGGTTAAGTCCCGCAACGAGCGCAACCCTTGTCTTTAGTTACCATCATTCAGTTGGGGACTCTAGAGAGACTGCCGGTGATAAACCGGAGGAAGGTGGGGATGACGTCAAATCATCATGCCCCTTATGGCCTGGGCTACACGCGTACTACAATGGCGTACACAACGAGCAGCAAAGTAGTGATACTAAGCAAAACTCTTAAAATGCGTCTCAGTTCGGATTGGAGTCTGCAACTCGACTCCA
>MG|5|V8|F|11|94.07|Firmicutes|Erysipelotrichi|Erysipelotrichales|Erysipelotrichaceae|Bulleidia|p-1630-c5|
CGTGAGATGTTGGGTTAAGTCCCGCAACGAGCGCAACCCTTGTCTTCAGTTGCCAGTATTGAGTTAGGAACTCTGAAGAGACTGCCGGTGACAAACCGGAGGAAGGTGGGGATGACGTCAAATCATCATGCCCTTATGGCCTGGGCTACACACGTACTACAATGGCTGTTACAGCGTGTTGCGACACCGTGAGGTGAAGCGGATCACTGAAAGACAGTCTCAGTTCGGATTGAAGTCTGCAACCCGACTTCA
>MG|5|V8|F|10|94.09|Firmicutes|Erysipelotrichi|Erysipelotrichales|Erysipelotrichaceae|Bulleidia|p-1630-c5|
CGTGAGATGTTGGGTTAAGTCCCGCAACGAGCGCAACCCTTGTCTTCAGTTGCCAGTATTGAGTTAGGAACTCTGAAGAGACTGCCGGTGACAAACCGGAGGAAGGTGGGGATGACGTCAAATCATCATGCCCCTTATGGCCTGGGCTACACACGTACTACAATGGCTGTTACAGCGTGTTGCGACACCGTGAGGTGAAGCGGACTCACTGAAAGACAGTCTCAGTTCGGATTGAAGTCTGCAACCCGACTTCA
>MG|5|V8|F|42|91.6|Firmicutes|Erysipelotrichi|Erysipelotrichales|Erysipelotrichaceae|Bulleidia|hoa12_73A10|
CGTGAGATGTTGGGTTAAGTCCCGCAACGAGCGCAACCCTTGTCTTTAGTTACCATCATTAAGTTGGGGACTCTGAAGAGACTGCCGGTGATAAACCGGAGGAAGGTGGGGATGACGTCAAATCATCATGCCCCTTATGGCCTGGGCTACACGCGTACTACAATGGCGTACACAAAAAGATGCAAGACGGTGACGTTAAGCAAAACTCCGAAAATACGTCTCAGTTCGGATTGAAGTCTGCAACTTGACTTCA
>MG|5|V8|F|19|87.9|Firmicutes|Erysipelotrichi|Erysipelotrichales|Erysipelotrichaceae|Bulleidia|p-1630-c5|
CGTGAGATGTTGGGTTAAGTCCCGCAACGAGCGCAACCCTCATATACAGTTGCCAATATTCAGTTAGGAACTCTGTATAGACTGCCGTGGTTAACACGGAGGAAGGTGGGGATGACGTCAAATCATCACGGCCCTTACGTCCTGGGCTACACACGTGCTACAATGGCTATTACAAAGAGCTGCGATACAGTAATGTTGAGCGAATCTCAGAAAGATAGTCTCAGTTCGGATTGTGGGCTGCAACCCGCCCACA
>MG|5|V8|F|11|94.09|Firmicutes|Erysipelotrichia|Erysipelotrichales|Erysipelotrichaceae|Turicibacter|sanguinis|
CGTGAGATGTTGGGTTAAGTCCCGCAACGAGCGCAACCCCTATTGTTAGTTGCTACGCAAGAGCACTCTAGCGAGACTGCCGTTGACAAACTGGAGGAAGGTGGGGATGACGTCAAATCATCATGCCCCTTATGACCTGGGCTACACACGTGCTACAATGGTTGGTACAAAGAGAAGCGAAGCGGTGACGTGGAGCAAACCTCATAAAGCCAATCTCAGTTCGGATTGTAGGCTGCAACTCGCCTACA
>MG|5|V8|F|12|94.49|Firmicutes|Erysipelotrichia|Erysipelotrichales|Erysipelotrichaceae|Turicibacter|sanguinis|
CGTGAGATGTTGGGTTAAGTCCCGCAACGAGCGCAACCCTTATTGTTAGTTGCTACGCAAGAGCACTCTAGCGAGACTGCCAGTGACAAACTGGAGGAAGGTGGGGATGACGTCAAATCATCATGCCCCTTATGACCTGGGCTACACACGTGCTACAATGGTTGGTACAAAGAGAAGCGAAGCGGTGACGTGGAGCAAACCTCATAAAGCCAATCTCAGTTCGGATTGTAGGCTGCAACTCGCCTACA
>MG|5|V8|F|35|95.65|Firmicutes|Erysipelotrichia|Erysipelotrichales|Erysipelotrichaceae|Turicibacter|sanguinis|
CGTGAGATGTTGGGTTAAGTCCCGCAACGAGCGCAACCCTTGTTGTCAGTTGCCAGCATTAAGTTGGGCACTCTGGCGAGACTGCCGGTGACAAACCGGAGGAAGGTGGGGACGACGTCAAGTCATCATGCCCCTTATGACCTGGGCTACACACGTGCTACAATGGTTGGTACAAAGAGAAGCGAAGCGGTGACGTGGAGCAAACCTCATAAAGCCAATCTCAGTTCGGATTGTAGGCTGCAACTCGCCTACA
>MG|5|V8|F|16|96.84|Firmicutes|Erysipelotrichia|Erysipelotrichales|Erysipelotrichaceae|Turicibacter|sanguinis|
CGTGAGATGTTGGGTTAAGTCCCGCAACGAGCGCAACCCTTGTTGTCAGTTGCCAGCATTAAGTTGGGCACTCTGGCGAGACTGCCGGTGACAAACTGGAGGAAGGTGGGGATGACGTCAAATCATCATGCCCCTTATGACCTGGGCTACACACGTGCTACAATGGTTGGTACAAAGAGAAGCGAAGCGGTGACGTGGAGCAAACCTCATAAAGCCAATCTCAGTTCGGATTGTAGGCTGCAACTCGCCTACA
>MG|5|V8|F|15|95.29|Firmicutes|Erysipelotrichia|Erysipelotrichales|Erysipelotrichaceae|Turicibacter|sanguinis|
CGTGAGATGTTGGGTTAAGTCCCGCAACGAGCGCAACCCTTGTCCTTTGTTGCCAACAGGTAAAGCTGGGAACTCAAAGGAGACTGCCAGTGACAAACTGGAGGAAGGTGGGGATGACGTCAAATCATCATGCCCCTTATGACCTGGGCTACACACGTGCTACAATGGTTGGTACAAAGAGAAGCGAAGCGGTGACGTGGAGCAAACCTCATAAAGCCAATCTCAGTTCGGATTGTAGGCTGCAACTCGCCTACA
>MG|5|V8|F|44|92.52|Firmicutes|Erysipelotrichia|Erysipelotrichales|Erysipelotrichaceae|Turicibacter|sanguinis|
CGTGAGATGTTGGGTTAAGTCCCGCAACGAGCGCAACCCTTATCATTAGTTGCTACGCAAGAGCACTCTAATGAGACTGCCGTTGATAAAACGGAGGAAGGTGGGGATGACGTCAAATCATCATGCCCCTTATGACCTGGGCTACACACGTGCTACAATGGTTGGTACAAAGAGAAGCGAAGCGGTGACGTGGAGCAAACCTCATAAAGCCAATCTCAGTTCGGATTGTAGGCTGCAACTCGCCTACA
>MG|5|V8|F|11|94.88|Firmicutes|Erysipelotrichia|Erysipelotrichales|Erysipelotrichaceae|Turicibacter|sanguinis|
CGTGAGATGTTGGGTTAAGTCCCGCAACGAGCGCAACCCTTATCATTAGTTGCTACGCAAGAGCACTCTAACGAGACTGCCAGTGACAAACTGGAGGAAGGTGGGGATGACGTCAAATCATCATGCCCCTTATGACCTGGGCTACACACGTGCTACAATGGTTGGTACAAAGAGAAGCGAAGCGGTGACGTGGAGCAAACCTCATAAAGCCAATCTCAGTTCGGATTGTAGGCTGCAACTCGCCTACA
>MG|5|V8|F|32|94.88|Firmicutes|Erysipelotrichia|Erysipelotrichales|Erysipelotrichaceae|Turicibacter|sanguinis|
CGTGAGATGTTGGGTTAAGTCCCGCAACGAGCGCAACCCTTATTGTTAGTTGCTACGCAAGAGCACTCTAACGAGACTGCCAGTGACAAACTGGAGGAAGGTGGGGATGACGTCAAATCATCATGCCCCTTATGACCTGGGCTACACACGTGCTACAATGGTTGGTACAAAGAGAAGCGAAGCGGTGACGTGGAGCAAACCTCATAAAGCCAATCTCAGTTCGGATTGTAGGCTGCAACTCGCCTACA
>MG|5|V8|F|14|95.26|Firmicutes|Erysipelotrichia|Erysipelotrichales|Erysipelotrichaceae|Turicibacter|sanguinis|
CGTGAGATGTTGGGTTAAGTCCCGCAACGAGCGCAACCCCTATCTTCTGTTACCATCATTCAGTTGGGGACTCAGGAGAGACTGCCGGTGACAAACCGGAGGAAGGTGGGGATGACGTCAAATCATCATGCCCCTTATGACCTGGGCTACACACGTGCTACAATGGTTGGTACAAAGAGAAGCGAAGCGGTGACGTGGAGCAAACCTCATAAAGCCAATCTCAGTTCGGATTGTAGGCTGCAACTCGCCTACA
>MG|5|V8|R|15|95.29|Firmicutes|Erysipelotrichia|Erysipelotrichales|Erysipelotrichaceae|Turicibacter|sanguinis|
TGTAGGCGAGTTGCAGCCTACAATCCGAACTGAGATTGGCTTTATGAGGTTTGCTCCACGTCACCGCTTCGCTTCTCTTTGTACCAACCATTGTAGCACGTGTGTAGCCCAGGTCATAAGGGGCATGATGATTTGACGTCATCCCCACCTTCCTCCAGTTTGTCACTGGCAGTCTCCTTTGAGTTCCCAGCTTTACCTGTTGGCAACAAAGGACAAGGGTTGCGCTCGTTGCGGGACTTAACCCAACATCTCACG
>MG|5|V8|R|19|92.52|Firmicutes|Erysipelotrichia|Erysipelotrichales|Erysipelotrichaceae|Turicibacter|sanguinis|
TGTAGGCGAGTTGCAGCCTACAATCCGAACTGAGATTGGCTTTATGAGGTTTGCTCCACGTCACCGCTTCGCTTCTCTTTGTACCAACCATTGTAGCACGTGTGTAGCCCAGGTCATAAGGGGCATGATGATTTGACGTCATCCCCACCTTCCTCCGTTTTATCAACGGCAGTCTCATTAGAGTGCTCTTGCGTAGCAACTAATGATAAGGGTTGCGCTCGTTGCGGGACTTAACCCAACATCTCACG
>MG|5|V8|F|14|96.05|Firmicutes|Erysipelotrichia|Erysipelotrichales|Erysipelotrichaceae|Turicibacter|sanguinis|
CGTGAGATGTTGGGTTAAGTCCCGCAACGAGCGCAACCCTTGTTGTCAGTTGCCAGCATTAAGTTGGGCACTCTGGCGAGACTGCCGGTGACAAACCGGAGGAAGGTGGGGACGACGTCAAATCATCATGCCCCTTATGACCTGGGCTACACACGTGCTACAATGGTTGGTACAAAGAGAAGCGAAGCGGTGACGTGGAGCAAACCTCATAAAGCCAATCTCAGTTCGGATTGTAGGCTGCAACTCGCCTACA
>MG|5|V8|F|18|91.34|Firmicutes|Erysipelotrichia|Erysipelotrichales|Erysipelotrichaceae|Turicibacter|sanguinis|
CGTGAGATGTTGGGTTAAGTCCCGCAACGAGCGCAACCCTTGTATTCAGTTGCTACGCAAGAGCACTCTGGATAGACTGCCGTTGACAAAACGGAGGAAGGTGGGGATGACGTCAAATCATCATGCCCCTTATGACCTGGGCTACACACGTGCTACAATGGTTGGTACAAAGAGAAGCGAAGCGGTGACGTGGAGCAAACCTCATAAAGCCAATCTCAGTTCGGATTGTAGGCTGCAACTCGCCTACA
>MG|5|V8|F|12|95.28|Firmicutes|Erysipelotrichia|Erysipelotrichales|Erysipelotrichaceae|Turicibacter|sanguinis|
CGTGAGATGTTGGGTTAAGTCCCGCAACGAGCGCAACCCCTATTGTTAGTTGCTACGCAAGAGCACTCTAACGAGACTGCCAGTGACAAACTGGAGGAAGGTGGGGATGACGTCAAATCATCATGCCCCTTATGACCTGGGCTACACACGTGCTACAATGGTTGGTACAAAGAGAAGCGAAGCGGTGACGTGGAGCAAACCTCATAAAGCCAATCTCAGTTCGGATTGTAGGCTGCAACTCGCCTACA
>MG|5|V8|F|11|96.05|Firmicutes|Erysipelotrichia|Erysipelotrichales|Erysipelotrichaceae|Turicibacter|sanguinis|
CGTGAGATGTTGGGTTAAGTCCCGCAACGAGCGCAACCCTTGTCTTCAGTTGCCAGTATTGAGTTAGGAACTCTGAAGAGACTGCCGGTGACAAACTGGAGGAAGGTGGGGATGACGTCAAATCATCATGCCCCTTATGACCTGGGCTACACACGTGCTACAATGGTTGGTACAAAGAGAAGCGAAGCGGTGACGTGGAGCAAACCTCATAAAGCCAATCTCAGTTCGGATTGTAGGCTGCAACTCGCCTACA
>MG|5|V8|R|14|95.65|Firmicutes|Erysipelotrichia|Erysipelotrichales|Erysipelotrichaceae|Turicibacter|sanguinis|
TGTAGGCGAGTTGCAGCCTACAATCCGAACTGAGATTGGCTTTATGAGGTTTGCTCCACGTCACCGCTTCGCTTCTCTTTGTACCAACCATTGTAGCACGTGTGTAGCCCAGGTCATAAGGGGCATGATGACTTGACGTCGTCCCCACCTTCCTCCGGTTTGTCACCGGCAGTCTCGCCAGAGTGCCCAACTTAATGCTGGCAACTGACAACAAGGGTTGCGCTCGTTGCGGGACTTAACCCAACATCTCACG
>MG|5|V8|F|11|96.09|Firmicutes|Negativicutes|Selenomonadales|Acidaminococcaceae|Phascolarctobacterium|sp.|
CGTGAGATGTTGGGTTAAGTCCCGCAACGAGCGCAACCCCTATACTATGTTGCCAGCACGTAAAGGTGGGAACTCATAGTAGACTGCCGCGGACAACGCGGAGGAAGGCGGGGATGACGTCAAGTCATCATGCCCCTTATGTCCTGGGCTACACACGTACTACAATGGTCGGCAACAGAGGGAAGCGAAGCCGCGAGGCAGAGCAAACCCCAGAAACCCGATCCCAGTTCGGATCGCAGGCTGCAACCCGCCTGCG
>MG|5|V8|F|12|94.53|Firmicutes|Negativicutes|Selenomonadales|Acidaminococcaceae|Phascolarctobacterium|sp.|
CGTGAGATGTTGGGTTAAGTCCCGCAACGAGCGCAACCCTTGTCCTTTGTTGCCAACAGGTAAAGCTGGGAACTCAAAGGAGACTGCCAGTGACAAACTGGAGGAAGGCAGGGATGACGTCAAGTCATCATGCCCCTTATGTCCTGGGCTACACACGTACTACAATGGTCGGCAACAGAGGGAAGCGAAGCCGCGAGGCAGAGCAAACCCCAGAAACCCGATCCCAGTTCGGATCGCAGGCTGCAACCCGCCTGCG
>MG|5|V8|F|13|91.83|Firmicutes|Negativicutes|Selenomonadales|Acidaminococcaceae|Phascolarctobacterium|sp.|
CGTGAGATGTTGGGTTAAGTCCCGCAACGAGCGCAACCCTTGTTGTCAGTTGCCAGCATTAAGTTGGGCACTCTGGCGAGACTGCCGGTGACAAACCGGAGGAAGGTGGGGACGACGTCAAGTCATCATGCCCCTTATGTCCTGGGCTACACACGTACTACAATGGTCGGCAACAGAGGGAAGCGAAGCCGCGAGGCAGAGCAAACCCCAGAAACCCGATCCCAGTTCGGATCGCAGGCTGCAACCCGCCTGCG
>MG|5|V8|F|10|94.12|Firmicutes|Thermolithobacteria|Thermolithobacterales|Thermolithobacteraceae|Thermolithobacter|ferrireducens|
CGTGAGATGTTGGGTTAAGTCCCGCAACGAGCGCAACCCCTATTTTTAGTTGCCAGCGAGTAGAGTCGGGCACTCTAAAGAAACTGCCGGTGACAAACCGGAGGAAGGTGGGGATGACGTCAAATCATCATGCCCTTTATGTCCTGGGCTACACACGTGCTACAATGGTCGGTACAGAGGGCTGCGAAACCGCGAGGTGGAGCGAATCCCAAAAAGCCGGTCTCAGTTCGGATTGCAGGCTGCAACTCGCCTGCA
>MG|5|V8|F|18|96.84|Proteobacteria|Alphaproteobacteria|Rhizobiales|Bartonellaceae|Bartonella|melophagi|
CGTGAGATGTTGGGTTAAGTCCCGCAACGAGCGCAACCCTCGCCCTTAGTTGCCAGCATTCAGTTGGGCACTCTAGGGGGACTGCCGGTGATAAGCCGGAGGAAGGTGGGGATGACGTCAAGTCCTCATGGCCCTTACGGGCTGGGCTACACACGTGCTACAATGGTGGTGACAATGAGCAGCAAAACCGCGAGGTCAAGCTAATCTATAAAAGCCATCTCAGTTCGGATTGCACTCTGCAACTCGAGTGCA
>MG|5|V8|F|48|92.46|Proteobacteria|Alphaproteobacteria|Rhodobacterales|Rhodobacteraceae|Pseudovibrio|sp.|
CGTGAGATGTTGGGTTAAGTCCCGCAACGAGCGCAACCCTTACCCTTAATTGCCATCATTCAGTTGGGCACTTTAAGGGAACTGCCGGTGACAAGCCGGAGGAAGGTAGGGATGACGTCAAGTCCTCATGGCCCTTACGGGCTGGGCTACACACGTGCTACAATGGCGTTGACAGAGGGAAGCGACCCTGCGAGGGCAAGCAGATCCCGAAAAGACGTCTCAGTTCGGATTGTTCTCTGCAACTCGAGAGCA
>MG|5|V8|R|28|92.46|Proteobacteria|Alphaproteobacteria|Rhodobacterales|Rhodobacteraceae|Pseudovibrio|sp.|
TGCTCTCGAGTTGCAGAGAACAATCCGAACTGAGACGTCTTTTCGGGATCTGCTTGCCCTCGCAGGGTCGCTTCCCTCTGTCAACGCCATTGTAGCACGTGTGTAGCCCAGCCCGTAAGGGCCATGAGGACTTGACGTCATCCCTACCTTCCTCCGGCTTGTCACCGGCAGTTCCCTTAAAGTGCCCAACTGAATGATGGCAATTAAGGGTAAGGGTTGCGCTCGTTGCGGGACTTAACCCAACATCTCACG
>MG|5|V8|F|17|87.6|Proteobacteria|Alphaproteobacteria|Rhodospirillales|Rhodospirillaceae|Rhodospirillum|rubrum|
CGTGAGATGTTGGGTTAAGTCCCGCAACGAGCGCAACCCCTGCTTTCAGTTGCTAGCAAGTAAAGTTGAGCACTCTGAAAGGACTGCCGGTGACAAGCTGGAGGAAGATGGGGATGACGTCAAGTCATCATGGCTCTTACGAGTTGGGCTACACACGTGCTACAATGGCGCTTACAGAGGGCAGCGAGGCTGCGAAGCCGAGCGAATCTTAAAAAAGCGTCTCAGTTCAGATTGTACTCTGCAACTCGAGTACA
>MG|5|V8|F|12|97.98|Proteobacteria|Betaproteobacteria|Burkholderiales|Sutterellaceae|Parasutterella / Sutterella|wadsworthensis|
CGTGAGATGTTGGGTTAAGTCCCGCAACGAGCGCAACCCTTGTCATTAGTTGCTACGAAAGGGCACTCTAATGAGACTGCCGGTGACAAACCGGAGGAAGGTGGGGATGACGTCAAGTCCTCATGGCCCTTATGGCTAGGGCCTCACACGTCATACAATGGTCGGAACAGAGGGCAGCGAAGCTGTGAAGTGGAGCCAATCCCAGAAAACCGATCGTAGTCCGGATTGCAGTCTGCAACTCGACTGCA
>MG|5|V8|F|17|95.56|Proteobacteria|Betaproteobacteria|Burkholderiales|Sutterellaceae|Parasutterella|secunda|
CGTGAGATGTTGGGTTAAGTCCCGCAACGAGCGCAACCCCTATTGTTAGTTGCTACGCAAGAGCACTCTAGTGAAACTGCCGGTGACAAACCGGAGGAAGGTGGGGATGACGTCAAGTCCTCATGGCCCTTATGGCTAGGGCCTCACACGTCATACAATGGTCGGAACAGAGGGCAGCGAAATCGTGAGATGAAGCCAATCCCAGAAAACCGATCGTAGTCCGGATTGCAGTCTGCAACTCGACTGCA
>MG|5|V8|F|15|96.77|Proteobacteria|Betaproteobacteria|Burkholderiales|Sutterellaceae|Parasutterella|secunda|
CGTGAGATGTTGGGTTAAGTCCCGCAACGAGCGCAACCCTTGTCACTAGTTGCTACGCAAGAGCACTCTAGTGAAACTGCCGGTGACAACCGGAGGAAGGTGGGGATGACGTCAAGTCTCATGGCCCTTATGGCTAGGGCCTCACACGTCATACAATGGTCGGAACAGAGGGCAGCGAAATCGTGAGATGAAGCCAATCCCAGAAAACCGATCGTAGTCCGGATTGCAGTCTGCAACTCGACTGCA
>MG|5|V8|F|12|96.77|Proteobacteria|Betaproteobacteria|Nitrosomonadales|Spirillaceae|Spirillum|winogradskyi|
CGTGAGATGTTGGGTTAAGTCCCGCAACGAGCGCAACCCTTGTCATTAGTTGCTACGAAAGGGCACTCTAATGAGACTGCCGGTGACAAGCCGGAGGAAGGTGGGGATGACGTCAAGTCCTCATGGCCCTTATGGGTAGGGCCTCACACGTCATACAATGGTCGGTACAGAGGGAAGCCAACCTGCGAGGGGGAGCCAATCTCAGAAAGCCGGTCGTAGTCCGGATTGCAGTCTGCAACTCGACTGCA
>MG|5|V8|F|33|98.83|Proteobacteria|Deltaproteobacteria|Desulfovibrionales|Desulfovibrionaceae|Brachyspira / Desulfovibrio|sp.|
CGTGAGATGTTGGGTTAAGTCCCGCAACGAGCGCAACCCCTATGCATAGTTGCCAGCAAGTGAAGTTGGGCACTCTATGCAGACTGCCCGGGTTAACCGGGAGGAAGGTGGGGACGACGTCAAGTCATCATGGCCCTTACGCCCAGGGCTACACACGTACTACAATGGCGCGCACAAAGGGGAGCGAGACCGCGAGGTGGAGCCAATCCCAAAAAACGCGTCCCAGTCCGGATTGACAGTCTGCAACTCGACTGCA
>MG|5|V8|R|21|97.65|Proteobacteria|Deltaproteobacteria|Desulfovibrionales|Desulfovibrionaceae|Brachyspira / Desulfovibrio|sp.|
TGCAGTCGAGTTGCAGACTGCAATCCGGACTGGGACGCGTTTTTTGGGATTGGCTCCACCTCACGGTCTCGCTGCCCTTTGTGCGCGCCATTGTAGTACGTGTGTAGCCCTGGGCGTAAGGGCCATGATGACTTGACGTCGTCCCCACCTTCCTCCCGGTTAACCCGGGCAGTCTCCATAGAGTGCCCAACTTTACTTGCTGGCAACTATGCATAGGGGTTGCGCTCGTTGCGGGACTTAACCCAACATCTCACG
>MG|5|V8|R|485|98.82|Proteobacteria|Deltaproteobacteria|Desulfovibrionales|Desulfovibrionaceae|Brachyspira / Desulfovibrio|sp.|
TGCAGTCGAGTTGCAGACTGCAATCCGGACTGGGACGCGTTTTTTGGGATTGGCTCCACCTCGCGGTCTCGCTCCCCTTTGTGCGCGCCATTGTAGTACGTGTGTAGCCCTGGGCGTAAGGGCCATGATGACTTGACGTCGTCCCCACCTTCCTCCCGGTTAACCCGGGCAGTCTGCATAGAGTGCCCAACTTTACTTGCTGGCAACTATGCATAGGGGTTGCGCTCGTTGCGGGACTTAACCCAACATCTCACG
>MG|5|V8|F|21|97.65|Proteobacteria|Deltaproteobacteria|Desulfovibrionales|Desulfovibrionaceae|Brachyspira / Desulfovibrio|sp.|
CGTGAGATGTTGGGTTAAGTCCCGCAACGAGCGCAACCCCTATGCATAGTTGCCAGCAAGTAAAGTTGGGCACTCTATGGAGACTGCCCGGGTTAACCGGGAGGAAGGTGGGGACGACGTCAAGTCATCATGGCCCTTACGCCCAGGGCTACACACGTACTACAATGGCGCGCACAAAGGGCAGCGAGACCGTGAGGTGGAGCCAATCCCAAAAAACGCGTCCCAGTCCGGATTGCAGTCTGCAACTCGACTGCA
>MG|5|V8|R|11|98.83|Proteobacteria|Deltaproteobacteria|Desulfovibrionales|Desulfovibrionaceae|Brachyspira / Desulfovibrio|sp.|
TGCAGTCGAGTTGCAGACTGCAATCCGGACTGGGACGCGTTTTTTGGGATTGGCTCCACCTCGCGGTCTCGCTCCCCTTTGTGCGCGCCATTGTAGTACGTGTGTAGCCCTGGGCGTAAGGGCCATGATGACTTGACGTCGTCCCCACCCTTCCTCCCGGTTAACCCGGGCAGTCTGCATAGAGTGCCCAACTTCACTTGCTGGCAACTATGCATAGGGGTTGCGCTCGTTGCGGGACTTAACCCAACATCTCACG
>MG|5|V8|R|14|98.44|Proteobacteria|Deltaproteobacteria|Desulfovibrionales|Desulfovibrionaceae|Brachyspira / Desulfovibrio|sp.|
TGCAGTCGAGTTGCAGACTGTCAATCCGGACTGGGACGCGTTTTTTGGGATTGGCTCCACCTCGCGGTCTCGCTCCCCTTTGTGCGCGCCATTGTAGTACGTGTGTAGCCCTGGGCGTAAGGGCCATGATGACTTGACGTCGTCCCCACCTTCCTCCCGGTTAACCCGGGCAGTCTGCATAGAGTGCCCAACTTTACTTGCTGGCAACTATGCATAGGGGTTGCGCTCGTTGCGGGACTTAACCCAACATCTCACG
>MG|5|V8|F|11|99.21|Proteobacteria|Deltaproteobacteria|Desulfovibrionales|Desulfovibrionaceae|Brachyspira / Desulfovibrio|Brachyspira sp. / Desulfovibrio fairfieldensis / Desulfovibrio sp.|
CGTGAGATGTTGGGTTAAGTCCCGCAACGAGCGCAACCCCTATGCATAGTTGCCAGCAAGTGAAGTTGGGCACTCTATGCAGACTGCCCGGGTTAACCGGGAGGAAGGTGGGGACGACGTCAAGTCATCATGGCCCTTACGCCCAGGGCTACACACGTACTACAATGGCGCGCACAAAGGGGAGCGAGACCGCGAGGTGGAGCCAATCCCAAAAAACGCGTCCCAGTCCGGATTGCAGTCTGCAACTCGACTCCA
>MG|5|V8|F|21|98.43|Proteobacteria|Deltaproteobacteria|Desulfovibrionales|Desulfovibrionaceae|Brachyspira / Desulfovibrio|sp.|
CGTGAGATGTTGGGTTAAGTCCCGCAACGAGCGCAACCCCTATGCATAGTTGCCAGCAAGTAAAGTTGGGCACTCTATACAGACTGCCCGGGTTAACCGGGAGGAAGGTGGGGACGACGTCAAGTCATCATGGCCCTTACGCCCAGGGCTACACACGTACTACAATGGCGCGCACAAAGGGGAGCGAGACCGCGAGGTGGAGCCAATCCCAAAAAACGCGTCCCAGTCCGGATTGCAGTCTGCAACTCGACTGCA
>MG|5|V8|F|18|98.82|Proteobacteria|Deltaproteobacteria|Desulfovibrionales|Desulfovibrionaceae|Brachyspira / Desulfovibrio|sp.|
CGTGAGATGTTGGGTTAAGTCCCGCAACGAGCGCAACCCCTATGCATAGTTGCCAGCAAGTGAAGTTGGGCACTCTATGCAGACTGCCCGGGTTAACCGGGAGGAAGGTGGGGACGACGTCAAGTCATCATGGCCCTTACGCCCAGGCTACACACGTACTACAATGGCGCGCACAAAGGGGAGCGAGACCGCGAGGTGGAGCCAATCCCAAAAAACGCGTCCCAGTCCGGATTGCAGTCTGCAACTCGACTGCA
>MG|5|V8|R|14|98.44|Proteobacteria|Deltaproteobacteria|Desulfovibrionales|Desulfovibrionaceae|Brachyspira / Desulfovibrio|sp.|
TGCAGTCGAGTTGCAGACTGCAATCCGGACTGGGACGCGTTTTTTGGGATTGGCTCCACCTCGCGGTCTCGCTCCCCTTTGTGCGCGCCATTGTAGTACGTGTGTAGCCCTGGGCGTAAGGGCCATGATGACTTGACGTCGTCCCCACCCTTCCTCCCGGTTAACCCGGGCAGTCTGCATAGAGTGCCCAACTTTACTTGCTGGCAACTATGCATAGGGGTTGCGCTCGTTGCGGGACTTAACCCAACATCTCACG
>MG|5|V8|F|20|98.83|Proteobacteria|Deltaproteobacteria|Desulfovibrionales|Desulfovibrionaceae|Brachyspira / Desulfovibrio|sp.|
CGTGAGATGTTGGGTTAAGTCCCGCAACGAGCGCAACCCCTATGCATAGTTGCCAGCAAGTGAAGTTGGGCACTCTATGCAGACTGCCCGGGTTAACCGGGAGGAAGGTGGGGACGACGTCAAGTCATCATGGCCCTTACGCCCAGGGCTACACACGTACTACAATGGCGCGCACAAAGGGGAGCGAGACCGCGAGGTGGAGCCAATCCCAAAAAACGCGTCCCAGTCCGGATTCGCAGTCTGCAACTCGACTGCA
>MG|5|V8|F|10|98.43|Proteobacteria|Deltaproteobacteria|Desulfovibrionales|Desulfovibrionaceae|Brachyspira / Desulfovibrio|sp.|
CGTGAGATGTTGGGTTAAGTCCCGCAACGAGCGCAACCCCTATGCATAGTTGCCAGCAAGTAAAGTTGGGCACTCTATGCAGACTGCCCGGGTTAACCGGGAGGAAGGTGGGACGACGTCAAGTCATCATGGCCCTTACGCCCAGGGCTACACACGTACTACAATGGCGCGCACAAAGGGGAGCGAGACCGCGAGGTGGAGCCAATCCCAAAAAACGCGTCCCAGTCCGGATTGCAGTCTGCAACTCGACTGCA
>MG|5|V8|F|18|98.43|Proteobacteria|Deltaproteobacteria|Desulfovibrionales|Desulfovibrionaceae|Brachyspira / Desulfovibrio|sp.|
CGTGAGATGTTGGGTTAAGTCCCGCAACGAGCGCAACCCCTATGCATAGTTGCCAGCAAGTAAAGTTGGGCACTCTATGCAGACTGCCCGGGTTAACCGGGAGGAAGGTGGGGACGACGTCAAGTCATCATGGCCCTTACGCCCAGGCTACACACGTACTACAATGGCGCGCACAAAGGGGAGCGAGACCGCGAGGTGGAGCCAATCCCAAAAAACGCGTCCCAGTCCGGATTGCAGTCTGCAACTCGACTGCA
>MG|5|V8|F|10|94.51|Proteobacteria|Deltaproteobacteria|Desulfovibrionales|Desulfovibrionaceae|Desulfovibrio|psychrotolerans|
CGTGAGGTGTTGGGTTAAGTCCCGCAACGAGCGCAACCCTTGTTGTTAGTTGCCATCAGGTGAAGCTGGGCACTCTAATGAGACTGCCCCGGTTAACGGGGAGGAAGGTGGGGACGAAGTCAAGTCATCATGGCCCTTACGCCTAGGGCTACACACGTACTACAATGGCGCGTACAAAGGGCAGCGATACCGTGAGGTGGAGCCAATCCCGGAAAGCGCGTCACAGTCCGGATTGGAGTCTGCAACTCGACTCCA
>MG|5|V8|F|10|95.29|Proteobacteria|Deltaproteobacteria|Desulfovibrionales|Desulfovibrionaceae|Desulfovibrio|D168|
CGTGAGATGTTGGGTTAAGTCCCGCAACGAGCGCAACCCCTATGCACAGTTGCCATCAAGTAAAGTTGGGCACTCTGTGCAGACTGCCCGGGTTAACCGGGAGGAAGGTGGGGATGACGTCAAGTCATCATGGCCCTTACACCCAGGGCTACACACGTACTACAATGGCACATACAAAGGGTCGCGAAGCCGTGAGGCCAAGCCAATCCCAAAAAATGTGTCCCAGTCCGGATAGGAGTCTGCAACTCGACTCCT
>MG|5|V8|F|738|98.82|Proteobacteria|Deltaproteobacteria|Desulfovibrionales|Desulfovibrionaceae|Brachyspira / Desulfovibrio|sp.|
CGTGAGATGTTGGGTTAAGTCCCGCAACGAGCGCAACCCCTATGCATAGTTGCCAGCAAGTAAAGTTGGGCACTCTATGCAGACTGCCCGGGTTAACCGGGAGGAAGGTGGGGACGACGTCAAGTCATCATGGCCCTTACGCCCAGGGCTACACACGTACTACAATGGCGCGCACAAAGGGGAGCGAGACCGCGAGGTGGAGCCAATCCCAAAAAACGCGTCCCAGTCCGGATTGCAGTCTGCAACTCGACTGCA
>MG|5|V8|F|14|98.44|Proteobacteria|Deltaproteobacteria|Desulfovibrionales|Desulfovibrionaceae|Brachyspira / Desulfovibrio|sp.|
CGTGAGATGTTGGGTTAAGTCCCGCAACGAGCGCAACCCCTATGCATAGTTGCCAGCAAGTAAAGTTGGGCACTCTATGCAGACTGCCCGGGTTAACCGGGAGGAAGGTGGGGACGACGTCAAGTCATCATGGCCCTTACGCCCAGGGCTACACACGTACTACAATGGCGCGCACAAAGGGGAGCGAGACCGCGAGGTGGAGCCAATCCCAAAAAACGCGTCCCAGTCCGGATTCGCAGTCTGCAACTCGACTGCA
>MG|5|V8|F|40|98.43|Proteobacteria|Deltaproteobacteria|Desulfovibrionales|Desulfovibrionaceae|Brachyspira / Desulfovibrio|sp.|
CGTGAGATGTTGGGTTAAGTCCCGCAACGAGCGCAACCCCTATGCATAGTTGCCAGCAAGTAAAGTTGGGCACTCCATGCAGACTGCCCGGGTTAACCGGGAGGAAGGTGGGGACGACGTCAAGTCATCATGGCCCTTACGCCCAGGGCTACACACGTACTACAATGGCGCGCACAAAGGGGAGCGAGACCGCGAGGTGGAGCCAATCCCAAAAAACGCGTCCCAGTCCGGATTGCAGTCTGCAACTCGACTGCA
>MG|5|V8|F|13|98.43|Proteobacteria|Deltaproteobacteria|Desulfovibrionales|Desulfovibrionaceae|Brachyspira / Desulfovibrio|sp.|
CGTGAGATGTTGGGTTAAGTCCCGCAACGAGCGCAACCCCTATGCATAGTTGCCAGCAAGTAAAGTTGGGCACTCTATGCAGACTGCCCGGGTTAACCGGGAGGAAGGTGGGGACGACGTCAAGTCATCATGGCCCTTACGCCCAGGGCTACACACGTACTACAATGGCGCGCACAAAGGGAGCGAGACCGCGAGGTGGAGCCAATCCCAAAAAACGCGTCCCAGTCCGGATTGCAGTCTGCAACTCGACTGCA
>MG|5|V8|R|18|96.48|Proteobacteria|Deltaproteobacteria|Desulfovibrionales|Desulfovibrionaceae|Desulfovibrio|sp.|
TGCAGTCGAGTTGCAGACTGCAATCCGGACTGGGACGCGTTTTTTTGGGATTGGCTCCACCTCACGGTCTCGCTGCCCTTTGTGCGCGCCATTGTAGTACGTGTGTAGCCCTGGGCGTAAGGGCCATGATGACTTGACGTCGTCCCCACCTTCCTCCCGGTTAACCCGGGCAGTCTCCATAGAGTGCCCAACTTTACTTGGTAGCAACTATGAATAGGGGTTGCGCTCGTTGCGGGACTTAACCCAACATCTCACG
>MG|5|V8|R|14|98.83|Proteobacteria|Deltaproteobacteria|Desulfovibrionales|Desulfovibrionaceae|Brachyspira / Desulfovibrio|sp.|
TGCAGTCGAGTTGCAGACTGCGAATCCGGACTGGGACGCGTTTTTTGGGATTGGCTCCACCTCGCGGTCTCGCTCCCCTTTGTGCGCGCCATTGTAGTACGTGTGTAGCCCTGGGCGTAAGGGCCATGATGACTTGACGTCGTCCCCACCTTCCTCCCGGTTAACCCGGGCAGTCTGCATAGAGTGCCCAACTTCACTTGCTGGCAACTATGCATAGGGGTTGCGCTCGTTGCGGGACTTAACCCAACATCTCACG
>MG|5|V8|F|40|98.44|Proteobacteria|Deltaproteobacteria|Desulfovibrionales|Desulfovibrionaceae|Brachyspira / Desulfovibrio|sp.|
CGTGAGATGTTGGGTTAAGTCCCGCAACGAGCGCAACCCCTATGCATAGTTGCCAGCAAGTAAAGTTGGGCACTCTATGCAGACTGCCCGGGTTAACCGGGAGGAAGGTGGGGACGACGTCAAGTCATCATGGCCCTTACGCCCAGGGCTACACACGTACTACAATGGCGCGCACAAAGGGGAGCGAGACCGCGAGGTGGAGCCAATCCCAAAAAAACGCGTCCCAGTCCGGATTGCAGTCTGCAACTCGACTGCA
>MG|5|V8|R|12|98.43|Proteobacteria|Deltaproteobacteria|Desulfovibrionales|Desulfovibrionaceae|Brachyspira / Desulfovibrio|sp.|
TGCAGTCGAGTTGCAGACTGCAATCCGGACTGGGACGCGTTTTTTGGGATTGGCTCCACCTCGCGGTCTCGCTCCCTTTGTGCGCGCCATTGTAGTACGTGTGTAGCCCTGGGCGTAAGGGCCATGATGACTTGACGTCGTCCCCACCTTCCTCCCGGTTAACCCGGGCAGTCTGCATAGAGTGCCCAACTTTACTTGCTGGCAACTATGCATAGGGGTTGCGCTCGTTGCGGGACTTAACCCAACATCTCACG
>MG|5|V8|F|46|96.47|Proteobacteria|Deltaproteobacteria|Desulfovibrionales|Desulfovibrionaceae|Desulfovibrio|multispirans|
CGTGAGATGTTGGGTTAAGTCCCGCAACGAGCGCAACCCCTATTCATAGTTGCTACCAAGTAATGTTGGGCACTCTATGGAGACTGCCCGGGTTAACCGGGAGGAAGGTGGGGACGACGTCAAGTCATCATGGCCCTTACGCCCAGGGCTACACACGTACTACAATGGCGCGCACAAAGGGCAGCGAGACCGTGAGGTGGAGCCAATCCCAAAAAACGCGTCCCAGTCCGGATTGCAGTCTGCAACTCGACTGCA
>MG|5|V8|F|50|94.9|Proteobacteria|Deltaproteobacteria|Desulfovibrionales|Desulfovibrionaceae|Desulfovibrio|D168|
CGTGAGATGTTGGGTTAAGTCCCGCAACGAGCGCAACCCCTATGCACAGTTGCCATCAAGTAAGGTTGGGCACTCTGTGCAGACTGCCCGGGTTAACCGGGAGGAAGGTGGGGATGACGTCAAGTCATCATGGCCCTTACACCCAGGGCTACACACGTACTACAATGGCACATACAAAGGGTCGCGAAGCCGTGAGGCCAAGCCAATCCCAAAAAATGTGTCCCAGTCCGGATAGGAGTCTGCAACTCGACTCCT
>MG|5|V8|F|233|96.86|Proteobacteria|Deltaproteobacteria|Desulfovibrionales|Desulfovibrionaceae|Desulfovibrio|sp.|
CGTGAGATGTTGGGTTAAGTCCCGCAACGAGCGCAACCCCTATTCATAGTTGCTACCAAGTAAAGTTGGGCACTCTATGGAGACTGCCCGGGTTAACCGGGAGGAAGGTGGGGACGACGTCAAGTCATCATGGCCCTTACGCCCAGGGCTACACACGTACTACAATGGCGCGCACAAAGGGCAGCGAGACCGTGAGGTGGAGCCAATCCCAAAAAACGCGTCCCAGTCCGGATTGCAGTCTGCAACTCGACTGCA
>MG|5|V8|F|30|98.44|Proteobacteria|Deltaproteobacteria|Desulfovibrionales|Desulfovibrionaceae|Brachyspira / Desulfovibrio|sp.|
CGTGAGATGTTGGGTTAAGTCCCGCAACGAGCGCAACCCCTATGCATAGTTGCCAGCAAGTAAAGTTGGGCACTCTATGCAGACTGCCCGGGTTAACCGGGAGGAAGGTGGGGACGACGTCAAGTCATCATGGCCCTTACGCCCAGGGCTACACACGTACTACAATGGCGCGCACAAAGGGGAGCGAGACCGCGAGGTGGAGCCAATCCCAAAAAACGCGTCCCAGTCCGGATTGACAGTCTGCAACTCGACTGCA
>MG|5|V8|R|17|96.47|Proteobacteria|Deltaproteobacteria|Desulfovibrionales|Desulfovibrionaceae|Desulfovibrio|multispirans|
TGCAGTCGAGTTGCAGACTGCAATCCGGACTGGGACGCGTTTTTTGGGATTGGCTCCACCTCACGGTCTCGCTGCCCTTTGTGCGCGCCATTGTAGTACGTGTGTAGCCCTGGGCGTAAGGGCCATGATGACTTGACGTCGTCCCCACCTTCCTCCCGGTTAACCCGGGCAGTCTCCATAGAGTGCCCAACATTACTTGGTAGCAACTATGAATAGGGGTTGCGCTCGTTGCGGGACTTAACCCAACATCTCACG
>MG|5|V8|F|39|96.48|Proteobacteria|Deltaproteobacteria|Desulfovibrionales|Desulfovibrionaceae|Desulfovibrio|sp.|
CGTGAGATGTTGGGTTAAGTCCCGCAACGAGCGCAACCCCTATTCATAGTTGCTACCAAGTAAAGTTGGGCACTCTATGGAGACTGCCCGGGTTAACCGGGAGGAAGGTGGGGACGACGTCAAGTCATCATGGCCCTTACGCCCAGGGCTACACACGTACTACAATGGCGCGCACAAAGGGCAGCGAGACCGTGAGGTGGAGCCAATCCCAAAAAAACGCGTCCCAGTCCGGATTGCAGTCTGCAACTCGACTGCA
>MG|5|V8|R|21|98.83|Proteobacteria|Deltaproteobacteria|Desulfovibrionales|Desulfovibrionaceae|Brachyspira / Desulfovibrio|sp.|
TGCAGTCGAGTTGCAGACTGCAATCCGGACTGGGACGCGTTTTTTTGGGATTGGCTCCACCTCGCGGTCTCGCTCCCCTTTGTGCGCGCCATTGTAGTACGTGTGTAGCCCTGGGCGTAAGGGCCATGATGACTTGACGTCGTCCCCACCTTCCTCCCGGTTAACCCGGGCAGTCTGCATAGAGTGCCCAACTTCACTTGCTGGCAACTATGCATAGGGGTTGCGCTCGTTGCGGGACTTAACCCAACATCTCACG
>MG|5|V8|F|11|98.82|Proteobacteria|Deltaproteobacteria|Desulfovibrionales|Desulfovibrionaceae|Brachyspira / Desulfovibrio|sp.|
CGTGAGATGTTGGGTTAAGTCCCGCAACGAGCGCAACCCCTATGCATAGTTGCCAGCAAGTGAAGTTGGGCACTCTATGCAGACTGCCCGGGTTAACCGGGAGGAAGGTGGGGACGACGTCAAGTCATCATGGCCCTTACGCCCAGGGCTACACACGTACTACAATGGCGCGCACAAAGGGAGCGAGACCGCGAGGTGGAGCCAATCCCAAAAAACGCGTCCCAGTCCGGATTGCAGTCTGCAACTCGACTGCA
>MG|5|V8|F|28|96.86|Proteobacteria|Deltaproteobacteria|Desulfovibrionales|Desulfovibrionaceae|Desulfovibrio|D168|
CGTGAGATGTTGGGTTAAGTCCCGCAACGAGCGCAACCCCTATGCACAGTTGCCATCAAGTAAAGTTGGGCACTCTGTGCAGACTGCCCGGGTTAACCGGGAGGAAGGTGGGGATGACGTCAAGTCATCATGGCCCTTACACCCAGGGCTACACACGTACTACAATGGCACATACAAAGGGTCGCGAAACCGCGAGGTCAAGCCAATCCCAAAAACTGTGTCCCAGTCCGGATAGGAGTCTGCAACTCGACTCCT
>MG|5|V8|R|21|98.44|Proteobacteria|Deltaproteobacteria|Desulfovibrionales|Desulfovibrionaceae|Brachyspira / Desulfovibrio|sp.|
TGCAGTCGAGTTGCAGACTGCAATCCGGACTGGGACGCGTTTTTTTGGGATTGGCTCCACCTCGCGGTCTCGCTCCCCTTTGTGCGCGCCATTGTAGTACGTGTGTAGCCCTGGGCGTAAGGGCCATGATGACTTGACGTCGTCCCCACCTTCCTCCCGGTTAACCCGGGCAGTCTGCATAGAGTGCCCAACTTTACTTGCTGGCAACTATGCATAGGGGTTGCGCTCGTTGCGGGACTTAACCCAACATCTCACG
>MG|5|V8|R|36|98.43|Proteobacteria|Deltaproteobacteria|Desulfovibrionales|Desulfovibrionaceae|Brachyspira / Desulfovibrio|sp.|
TGCAGTCGAGTTGCAGACTGCAATCCGGACTGGGACGCGTTTTTTGGGATTGGCTCCACCTCGCGGTCTCGCTCCCCTTGTGCGCGCCATTGTAGTACGTGTGTAGCCCTGGGCGTAAGGGCCATGATGACTTGACGTCGTCCCCACCTTCCTCCCGGTTAACCCGGGCAGTCTGCATAGAGTGCCCAACTTTACTTGCTGGCAACTATGCATAGGGGTTGCGCTCGTTGCGGGACTTAACCCAACATCTCACG
>MG|5|V8|R|13|98.43|Proteobacteria|Deltaproteobacteria|Desulfovibrionales|Desulfovibrionaceae|Brachyspira / Desulfovibrio|sp.|
TGCAGTCGAGTTGCAGACTGCAATCCGGACTGGGACGCGTTTTTTGGGATTGGCTCCACCTCGCGGTCTCGCTCCCCTTTGTGCGCGCCATTGTAGTACGTGTGTAGCCCTGGGCGTAAGGGCCATGATGACTTGACGTCGTCCCCACCTTCCTCCCGGTTAACCCGGGCAGTCTGCATAGAGTGCCCAACTCTACTTGCTGGCAACTATGCATAGGGGTTGCGCTCGTTGCGGGACTTAACCCAACATCTCACG
>MG|5|V8|F|13|98.05|Proteobacteria|Deltaproteobacteria|Desulfovibrionales|Desulfovibrionaceae|Brachyspira / Desulfovibrio|sp.|
CGTGAGATGTTGGGTTAAGTCCCGCAACGAGCGCAACCCCTATGCATAGTTGCCAGCAAGTAAAGTTGGGCACTCTATGCAGACTGCCCGGGTTAACCGGGAGGAAGGTGGGGACGACGTCAAGTCATCATGGCCCTTACGCCCAGGGCTACACACGTACTACAATGGCGCGCACAAAGGGGAGCGAGACCGCGAGGTGGAGCCAATCCCAAAAAACGCGTCCCAGTCCGGATTCGACAGTCTGCAACTCGACTGCA
>MG|5|V8|F|22|96.47|Proteobacteria|Deltaproteobacteria|Desulfovibrionales|Desulfovibrionaceae|Desulfovibrio|D168|
CGTGAGATGTTGGGTTAAGTCCCGCAACGAGCGCAACCCCTATGCACAGTTGCCATCAAGTAAGGTTGGGCACTCTGTGCAGACTGCCCGGGTTAACCGGGAGGAAGGTGGGGATGACGTCAAGTCATCATGGCCCTTACACCCAGGGCTACACACGTACTACAATGGCACATACAAAGGGTCGCGAAACCGCGAGGTCAAGCCAATCCCAAAAACTGTGTCCCAGTCCGGATAGGAGTCTGCAACTCGACTCCT
>MG|5|V8|R|17|98.43|Proteobacteria|Deltaproteobacteria|Desulfovibrionales|Desulfovibrionaceae|Brachyspira / Desulfovibrio|sp.|
TGCAGTCGAGTTGCAGACTGCAATCCGGACTGGGACGCGTTTTTTGGGATTGGCTCCACCTCGCGGTCTCGCTCCCCTTTGTGCGCGCCATTGTAGTACGTGTGTAGCCTGGGCGTAAGGGCCATGATGACTTGACGTCGTCCCCACCTTCCTCCCGGTTAACCCGGGCAGTCTGCATAGAGTGCCCAACTTTACTTGCTGGCAACTATGCATAGGGGTTGCGCTCGTTGCGGGACTTAACCCAACATCTCACG
>MG|5|V8|F|22|98.43|Proteobacteria|Deltaproteobacteria|Desulfovibrionales|Desulfovibrionaceae|Brachyspira / Desulfovibrio|sp.|
CGTGAGATGTTGGGTTAAGTCCCGCAACGAGCGCAACCCCTATGCATAGTTGCCAGCAAGTAGAGTTGGGCACTCTATGCAGACTGCCCGGGTTAACCGGGAGGAAGGTGGGGACGACGTCAAGTCATCATGGCCCTTACGCCCAGGGCTACACACGTACTACAATGGCGCGCACAAAGGGGAGCGAGACCGCGAGGTGGAGCCAATCCCAAAAAACGCGTCCCAGTCCGGATTGCAGTCTGCAACTCGACTGCA
>MG|5|V8|R|19|98.43|Proteobacteria|Deltaproteobacteria|Desulfovibrionales|Desulfovibrionaceae|Brachyspira / Desulfovibrio|sp.|
TGCAGTCGAGTTGCAGACTGCAATCCGGACTGGGACGCGTTTTTTGGGATTGGCTCCACCTCGCGGTCTCGCTCCCCTTTGTGCGCGCCATTGTAGTACGTGTGTAGCCCTGGGCGTAAGGGCCATGATGACTTGACGTCGTCCCCACCTTCCTCCCGGTTAACCCGGGCAGTCTGCATGGAGTGCCCAACTTTACTTGCTGGCAACTATGCATAGGGGTTGCGCTCGTTGCGGGACTTAACCCAACATCTCACG
>MG|5|V8|F|15|98.44|Proteobacteria|Deltaproteobacteria|Desulfovibrionales|Desulfovibrionaceae|Brachyspira / Desulfovibrio|sp.|
CGTGAGATGTTGGGTTAAGTCCCGCAACGAGCGCAACCCCTATGCATAGTTGCCAGCAAGTGAAGTTGGGCACTCTATGCAGACTGCCCGGGTTAACCGGGAGGAAGGTGGGGACGACGTCAAGTCATCATGGCCCTTACGCCCAGGGCTACACACGTACTACAATGGCGCGCACAAAGGGGAGCGAGACCGCGAGGTGGAGCCAATCCCAAAAAACGCGTCCCAGTCCGGATTCGACAGTCTGCAACTCGACTGCA
>MG|5|V8|F|53|98.43|Proteobacteria|Deltaproteobacteria|Desulfovibrionales|Desulfovibrionaceae|Brachyspira / Desulfovibrio|sp.|
CGTGAGATGTTGGGTTAAGTCCCGCAACGAGCGCAACCCCTATGCATAGTTGCCAGCAAGTAAAGTTGGGCACTCTATGCAGACTGCCCGGGTTAACCGGGAGGAAGGTGGGGACGACGTCAAGTCATCATGGCCCTTACGCCCAGGGCTACACACGTACTACAATGGCGCGCACAAGGGGAGCGAGACCGCGAGGTGGAGCCAATCCCAAAAAACGCGTCCCAGTCCGGATTGCAGTCTGCAACTCGACTGCA
>MG|5|V8|R|19|98.43|Proteobacteria|Deltaproteobacteria|Desulfovibrionales|Desulfovibrionaceae|Brachyspira / Desulfovibrio|sp.|
TGCAGTCGAGTTGCAGACTGCAATCCGGACTGGGACGCGTTTTTTGGGATTGGCTCCACCTCGCGGTCTCGCTCCCCTTTGTGCGCGCCATTGTAGTACGTGTGTAGCCCTGGGCGTAAGGGCCATGATGACTTGACGTCGTCCCCACCTTCCTCCCGGTTAACCCGGGCAGTCTGTATAGAGTGCCCAACTTTACTTGCTGGCAACTATGCATAGGGGTTGCGCTCGTTGCGGGACTTAACCCAACATCTCACG
>MG|5|V8|F|18|98.83|Proteobacteria|Deltaproteobacteria|Desulfovibrionales|Desulfovibrionaceae|Brachyspira / Desulfovibrio|sp.|
CGTGAGATGTTGGGTTAAGTCCCGCAACGAGCGCAACCCCTATGCATAGTTGCCAGCAAGTGAAGTTGGGCACTCTATGCAGACTGCCCGGGTTAACCGGGAGGAAGGGTGGGGACGACGTCAAGTCATCATGGCCCTTACGCCCAGGGCTACACACGTACTACAATGGCGCGCACAAAGGGGAGCGAGACCGCGAGGTGGAGCCAATCCCAAAAAACGCGTCCCAGTCCGGATTGCAGTCTGCAACTCGACTGCA
>MG|5|V8|F|42|98.82|Proteobacteria|Deltaproteobacteria|Desulfovibrionales|Desulfovibrionaceae|Brachyspira / Desulfovibrio|sp.|
CGTGAGATGTTGGGTTAAGTCCCGCAACGAGCGCAACCCCTATGCATAGTTGCCAGCAAGTGAAGTTGGGCACTCTATGCAGACTGCCCGGGTTAACCGGGAGGAAGGTGGGGACGACGTCAAGTCATCATGGCCCTTACGCCCAGGGCTACACACGTACTACAATGGCGCGCACAAGGGGAGCGAGACCGCGAGGTGGAGCCAATCCCAAAAAACGCGTCCCAGTCCGGATTGCAGTCTGCAACTCGACTGCA
>MG|5|V8|R|31|98.82|Proteobacteria|Deltaproteobacteria|Desulfovibrionales|Desulfovibrionaceae|Brachyspira / Desulfovibrio|sp.|
TGCAGTCGAGTTGCAGACTGCAATCCGGACTGGGACGCGTTTTTTGGGATTGGCTCCACCTCGCGGTCTCGCTCCCCTTGTGCGCGCCATTGTAGTACGTGTGTAGCCCTGGGCGTAAGGGCCATGATGACTTGACGTCGTCCCCACCTTCCTCCCGGTTAACCCGGGCAGTCTGCATAGAGTGCCCAACTTCACTTGCTGGCAACTATGCATAGGGGTTGCGCTCGTTGCGGGACTTAACCCAACATCTCACG
>MG|5|V8|R|403|99.22|Proteobacteria|Deltaproteobacteria|Desulfovibrionales|Desulfovibrionaceae|Brachyspira / Desulfovibrio|Brachyspira sp. / Desulfovibrio fairfieldensis / Desulfovibrio sp.|
TGCAGTCGAGTTGCAGACTGCAATCCGGACTGGGACGCGTTTTTTGGGATTGGCTCCACCTCGCGGTCTCGCTCCCCTTTGTGCGCGCCATTGTAGTACGTGTGTAGCCCTGGGCGTAAGGGCCATGATGACTTGACGTCGTCCCCACCTTCCTCCCGGTTAACCCGGGCAGTCTGCATAGAGTGCCCAACTTCACTTGCTGGCAACTATGCATAGGGGTTGCGCTCGTTGCGGGACTTAACCCAACATCTCACG
>MG|5|V8|R|12|98.82|Proteobacteria|Deltaproteobacteria|Desulfovibrionales|Desulfovibrionaceae|Brachyspira / Desulfovibrio|sp.|
TGCAGTCGAGTTGCAGACTGCAATCCGGACTGGGACGCGTTTTTTGGGATTGGCTCCACCTCGCGGTCTCGCTCCCCTTTGTGCGCGCCATTGTAGTACGTGTGTAGCCTGGGCGTAAGGGCCATGATGACTTGACGTCGTCCCCACCTTCCTCCCGGTTAACCCGGGCAGTCTGCATAGAGTGCCCAACTTCACTTGCTGGCAACTATGCATAGGGGTTGCGCTCGTTGCGGGACTTAACCCAACATCTCACG
>MG|5|V8|R|152|96.86|Proteobacteria|Deltaproteobacteria|Desulfovibrionales|Desulfovibrionaceae|Desulfovibrio|sp.|
TGCAGTCGAGTTGCAGACTGCAATCCGGACTGGGACGCGTTTTTTGGGATTGGCTCCACCTCACGGTCTCGCTGCCCTTTGTGCGCGCCATTGTAGTACGTGTGTAGCCCTGGGCGTAAGGGCCATGATGACTTGACGTCGTCCCCACCTTCCTCCCGGTTAACCCGGGCAGTCTCCATAGAGTGCCCAACTTTACTTGGTAGCAACTATGAATAGGGGTTGCGCTCGTTGCGGGACTTAACCCAACATCTCACG
>MG|5|V8|F|617|99.22|Proteobacteria|Deltaproteobacteria|Desulfovibrionales|Desulfovibrionaceae|Brachyspira / Desulfovibrio|Brachyspira sp. / Desulfovibrio fairfieldensis / Desulfovibrio sp.|
CGTGAGATGTTGGGTTAAGTCCCGCAACGAGCGCAACCCCTATGCATAGTTGCCAGCAAGTGAAGTTGGGCACTCTATGCAGACTGCCCGGGTTAACCGGGAGGAAGGTGGGGACGACGTCAAGTCATCATGGCCCTTACGCCCAGGGCTACACACGTACTACAATGGCGCGCACAAAGGGGAGCGAGACCGCGAGGTGGAGCCAATCCCAAAAAACGCGTCCCAGTCCGGATTGCAGTCTGCAACTCGACTGCAT
>MG|5|V8|F|12|98.04|Proteobacteria|Deltaproteobacteria|Desulfovibrionales|Desulfovibrionaceae|Brachyspira / Desulfovibrio|sp.|
CGTGAGATGTTGGGTTAAGTCCCGCAACGAGCGCAACCCCTATGCATAGTTGCCAGCAAGTAAAGTTGGGCACTCTATGCAGACTGCCCGGGTTAACCGGGAGGAAGGTGGGGACGACGTCAAGTCATCATGGCCCTTACGCCCAGGGCTACACACGTACTACAATGGCGCGCACAAAGGGCAGCGAGACCGTGAGGTGGAGCCAATCCCAAAAAACGCGTCCCAGTCCGGATTGCAGTCTGCAACTCGACTGCA
>MG|5|V8|R|27|94.9|Proteobacteria|Deltaproteobacteria|Desulfovibrionales|Desulfovibrionaceae|Desulfovibrio|D168|
AGGAGTCGAGTTGCAGACTCCTATCCGGACTGGGACACATTTTTTGGGATTGGCTTGGCCTCACGGCTTCGCGACCCTTTGTATGTGCCATTGTAGTACGTGTGTAGCCCTGGGTGTAAGGGCCATGATGACTTGACGTCATCCCCACCTTCCTCCCGGTTAACCCGGGCAGTCTGCACAGAGTGCCCAACCTTACTTGATGGCAACTGTGCATAGGGGTTGCGCTCGTTGCGGGACTTAACCCAACATCTCACG
>MG|5|V8|R|29|96.86|Proteobacteria|Deltaproteobacteria|Desulfovibrionales|Desulfovibrionaceae|Desulfovibrio|D168|
AGGAGTCGAGTTGCAGACTCCTATCCGGACTGGGACACAGTTTTTGGGATTGGCTTGACCTCGCGGTTTCGCGACCCTTTGTATGTGCCATTGTAGTACGTGTGTAGCCCTGGGTGTAAGGGCCATGATGACTTGACGTCATCCCCACCTTCCTCCCGGTTAACCCGGGCAGTCTGCACAGAGTGCCCAACTTTACTTGATGGCAACTGTGCATAGGGGTTGCGCTCGTTGCGGGACTTAACCCAACATCTCACG
>MG|5|V8|F|15|98.44|Proteobacteria|Deltaproteobacteria|Desulfovibrionales|Desulfovibrionaceae|Brachyspira / Desulfovibrio|sp.|
CGTGAGATGTTGGGTTAAGTCCCGCAACGAGCGCAACCCCTATGCATAGTTGCCAGCAAGTAAAGTTGGGCACTCTATGCAGACTGCCCGGGTTAACCGGGAGGAAGGGTGGGGACGACGTCAAGTCATCATGGCCCTTACGCCCAGGGCTACACACGTACTACAATGGCGCGCACAAAGGGGAGCGAGACCGCGAGGTGGAGCCAATCCCAAAAAACGCGTCCCAGTCCGGATTGCAGTCTGCAACTCGACTGCA
>MG|5|V8|F|34|98.83|Proteobacteria|Deltaproteobacteria|Desulfovibrionales|Desulfovibrionaceae|Brachyspira / Desulfovibrio|sp.|
CGTGAGATGTTGGGTTAAGTCCCGCAACGAGCGCAACCCCTATGCATAGTTGCCAGCAAGTGAAGTTGGGCACTCTATGCAGACTGCCCGGGTTAACCGGGAGGAAGGTGGGGACGACGTCAAGTCATCATGGCCCTTACGCCCAGGGCTACACACGTACTACAATGGCGCGCACAAAGGGGAGCGAGACCGCGAGGTGGAGCCAATCCCAAAAAAACGCGTCCCAGTCCGGATTGCAGTCTGCAACTCGACTGCA
>MG|5|V8|R|11|98.83|Proteobacteria|Deltaproteobacteria|Desulfovibrionales|Desulfovibrionaceae|Brachyspira / Desulfovibrio|sp.|
TGCAGTCGAGTTGCAGACTGTCAATCCGGACTGGGACGCGTTTTTTGGGATTGGCTCCACCTCGCGGTCTCGCTCCCCTTTGTGCGCGCCATTGTAGTACGTGTGTAGCCCTGGGCGTAAGGGCCATGATGACTTGACGTCGTCCCCACCTTCCTCCCGGTTAACCCGGGCAGTCTGCATAGAGTGCCCAACTTCACTTGCTGGCAACTATGCATAGGGGTTGCGCTCGTTGCGGGACTTAACCCAACATCTCACG
>MG|5|V8|R|16|88.54|Proteobacteria|Deltaproteobacteria|Desulfuromonadales|Geobacteraceae|Geobacter|sp.|
TGGAGTCGAGTTGCAGACTCCAATCCGAACTGAGACCGGTTTTTGAGATTAGCTCCACCTCGCGGTATTGCAACTTTTTGTGCCGGCCATTGTAGCACGCCTGTGGCCCTAGACGTAAGGGGCATGATGATTTGACGTCATCCCCATCTTCCTCCGGTTTGTCACCGGCAGTATCACTAGAGAACTCAACTAAATGTTAGCAACTAGCAACAGGGGTTGCGCTCGTTATCGGACTTAACCGAACATCTCACG
>MG|5|V8|F|21|89.33|Proteobacteria|Deltaproteobacteria|Desulfuromonadales|Geobacteraceae|Geobacter|sp.|
CGTGAGATGTTCGGTTAAGTCCGATAACGAGCGCAACCCCTATTGCTAGTTGCTAACATTTAGTTGAGAACTCTAGTGATACTGCCGGTGACAAACCGGAGGAAGATGGGGATGACGTCAAATCATCATGCCCCTTACGTCTAGGGCCACAGGCGTGCTACAATGGCCGGCACAAAAAGTTGCAATACCGTGAGGTGGAGCTAATCTCTAAAACCGGTCTCAGTTCGGATTGGAGTCTGCAACTCGACTCCA
>MG|5|V8|F|18|88.14|Proteobacteria|Deltaproteobacteria|Desulfuromonadales|Geobacteraceae|Geobacter|sp.|
CGTGAGATGTTCGGTTAAGTCCGATAACGAGCGCAACCCCTATTGCTAGTTGCTAACATTAAGTTGAGTTCTCTAGTGATACTGCTGGTGATAAACCGGAGGAAGATGGGGATGACGTCAAATCATCATGCCCCTTACGTCTAGGGCCACAGGCGTGCTACAATGGCCAGCACAAAAAGTTGCAATACCGTGAGGTGGAGCTAATCTCAAAAACTGGTCTCAGTTCGGATTGGAGTCTGCAACTCGACTCCA
>MG|5|V8|F|14|86.23|Proteobacteria|Deltaproteobacteria|Desulfuromonadales|Geobacteraceae|Geobacter|luticola|
CGTGAGATGTTAGGTTAAGTCCTGCAACGAGCGCAACCCTCATATATAGTTGCCATCATTCAGTTGGGCACTCTGTATAGACTGCCGTGGTTAACACGGAGGAAGGTGGGGATGACGTCAAATCATCACGGCCCTTACGTTCTGGGCTACACCCGTGCTACAATGGCTATTACAAAGAGTCGCAATATCGTAAGATGGAGCCAATCTCATAAAGATAGTCTCAGTTCGGATTGTGGGCTGCAACCCGCCCACA
>MG|5|V8|F|40|88.54|Proteobacteria|Deltaproteobacteria|Desulfuromonadales|Geobacteraceae|Geobacter|sp.|
CGTGAGATGTTCGGTTAAGTCCGATAACGAGCGCAACCCCTGTTGCTAGTTGCTAACATTTAGTTGAGTTCTCTAGTGATACTGCCGGTGACAAACCGGAGGAAGATGGGGATGACGTCAAATCATCATGCCCCTTACGTCTAGGGCCACAGGCGTGCTACAATGGCCGGCACAAAAAGTTGCAATACCGCGAGGTGGAGCTAATCTCAAAAACCGGTCTCAGTTCGGATTGGAGTCTGCAACTCGACTCCA
>MG|5|V8|F|10|96.86|Proteobacteria|Gammaproteobacteria|Aeromonadales|Succinivibrionaceae|Anaerobiospirillum|succiniciproducens|
CGTGAGATGTTGGGTTAAGTCCCGCAACGAGCGCAACCCTTGTCCTTTGTTGCCAACAGGTAAAGCTGGGAACTCAAAGGAGACTGCCAGTGACAAACTGGAGGAAGGCAGGGATGACGTCAAGTCATCATGGCCTTACGGTCAGGGCTACACACGTGCTACAATGGGGCGTACAGAGGGAAGCAATACCGTGAGGTGGAGCGGACCCCACAAAGCGTCCCGCAGTTCGGATTGGAGTCTGCAACTCGACTCCA
>MG|5|V8|F|43|96.85|Proteobacteria|Gammaproteobacteria|Aeromonadales|Succinivibrionaceae|Anaerobiospirillum|succiniciproducens|
TGTGAAATGTTGGGTTAAGTCCCGCAACGAGCGCAACCCTTGTCCTTTGTTGCCAACAGGTAAAGCTGGGAACTCAAAGGAGACTGCCAGTGACAAACTGGAGGAAGGCAGGGATGACGTCAAGTCATCATGGCCCTTACGGTCAGGGCTACACACGTGCTACAATGGGGCGTACAGAGGGAAGCAATACCGTGAGGTGGAGCGGACCCCACAAAGCGTCCCGCAGTTCGGATTGGAGTCTGCAACTCGACTCCA
>MG|5|V8|F|33|94.53|Proteobacteria|Gammaproteobacteria|Aeromonadales|Succinivibrionaceae|Succinatimonas|hippei|
CGTGAGATGTTGGGTTAAGTCCCGCAACGAGCGCAACCCTTGTCCTTTGTTGCCAGCGGTTCGGCCGGGAACTCAAAGGAGACTGCCAGTGACAAACTGGAGGAAGGCAGGGATGACGTCAAGTCATCATGGCCCTTACGGTCAGGGCTACACACGTGCTACAATGGGGCGTACAGAGGGAAGCGAAGTCGTGAGGCCAAGCGGAACCCAAAAGCGTCCCGCAGTTCGGATTGGAGTCTGCAACTCGACTCCA
>MG|5|V8|R|55|94.92|Proteobacteria|Gammaproteobacteria|Aeromonadales|Succinivibrionaceae|Succinatimonas|hippei|
TGGAGTCGAGTTGCAGACTCCAATCCGAACTGCGGGACGCTTTTTGGGTTCCGCTTGGCCTCACGACTTCGCTTCCCTCTGTACGCCCCATTGTAGCACGTGTGTAGCCCTGACCGTAAGGGCCATGATGACTTGACGTCATCCCTGCCTTCCTCCAGTTTGTCACTGGCAGTCTCCTTTGAGTTCCCGGCCAAACCGCTGGCAACAAAGGACAAGGGTTGCGCTCGTTGCGGGACTTAACCCAACATCTCACG
>MG|5|V8|F|14|96.88|Proteobacteria|Gammaproteobacteria|Aeromonadales|Succinivibrionaceae|Anaerobiospirillum|succiniciproducens|
CGTGAGATGTTGGGTTAAGTCCCGCAACGAGCGCAACCCTTGTCCTTTGTTGCCAACAGGTAAAGCTGGGAACTCAAAGGAGACTGCCAGTGACAAACTGGAGGAAGGCAGGGATGACGTCAAGTCATCATGGCCCTTACGGTCAGGGCTACACACGTGCTACAATGGGGGCGTACAGAGGGAAGCAATACCGTGAGGTGGAGCGGACCCCACAAAGCGTCCCGCAGTTCGGATTGGAGTCTGCAACTCGACTCCA
>MG|5|V8|F|12|96.86|Proteobacteria|Gammaproteobacteria|Aeromonadales|Succinivibrionaceae|Anaerobiospirillum|thomasii|
CGTGAGATGTTGGGTTAAGTCCCGCAACGAGCGCAACCCTTGTTCTTTGTTGCCAGCGGGTAAAGCCGGGAACTCAAAGGAGACTGCCAGTGACAAACTGGAGGAAGGCAGGGATGACGTCAAGTATCATGGCCCTTACGGTCAGGGCTACACACGTGCTACAATGGGGCGTACAGAGGGAGACGAACCCGCGAGGGCAAGTGGAACCCAAAAAGCGTCCCGCAGTTCGGATTGGAGTCTGCAACTCGACTCCA
>MG|5|V8|F|59|94.16|Proteobacteria|Gammaproteobacteria|Aeromonadales|Succinivibrionaceae|Succinatimonas|hippei|
CGTGAGATGTTGGGTTAAGTCCCGCAACGAGCGCAACCCTTGTCCTTTGTTGCCAGCGGTTCGGCCGGGAACTCAAAGGAGACTGCCAGTGACAAACTGGAGGAAGGCAGGGATGACGTCAAGTCATCATGGCCCTTACGGTCAGGGCTACACACGTGCTACAATGGGGCGTACAGAGGGAAGCGAAGTCGTGAGGCCAAGCGGAACCCAAAAAAGCGTCCCGCAGTTCGGATTGGAGTCTGCAACTCGACTCCA
>MG|5|V8|R|23|96.86|Proteobacteria|Gammaproteobacteria|Aeromonadales|Succinivibrionaceae|Anaerobiospirillum|succiniciproducens|
TGGAGTCGAGTTGCAGACTCCAATCCGAACTGCGGGACGCTTGTGGGGTCCGCTCCACCTCACGGTATTGCTTCCCTCTGTACGCCCCATTGTAGCACGTGTGTAGCCCTGACCGTAAGGGCCATGATGACTTGACGTCATCCCTGCCTTCCTCCAGTTTGTCACTGGCAGTCTCCTTTGAGTTCCCAGCTTTACCTGTTGGCAACAAAGGACAAGGGTTGCGCTCGTTGCGGGACTTAACCCAACATCTCACG
>MG|5|V8|F|33|96.47|Proteobacteria|Gammaproteobacteria|Aeromonadales|Succinivibrionaceae|Anaerobiospirillum|sp.|
CGTGAGATGTTGGGTTAAGTCCCGCAACGAGCGCAACCCTTGTCCTTTGTTGCCAGCGGTTCGGCCGGGAACTCAAAGGAGACTGCCAGTGACAAACTGGAGGAAGGCAGGGATGACGTCAAGTCATCATGGCCCTTACGGTCAGGGCTACACACGTGCTACAATGGGGCGTACAGAGGGAAGCAATACCGTGAGGTGGAGCGGACCCCACAAAGCGTCCCGCAGTTCGGATTGGAGTCTGCAACTCGACTCCA
>MG|5|V8|F|10|92.94|Proteobacteria|Gammaproteobacteria|Aeromonadales|Succinivibrionaceae|Anaerobiospirillum|sp.|
CGTGAGATGTTGGGTTAAGTCCCGCAACGAGCGCAACCCCTGTCGTTAGTTGCCAGCATTCAGTTGGGGACTCTAACGAGACTGCCAGTGACAAACTGGAGGAAGGCAGGGATGACGTCAAGTCATCATGGCCCTTACGGTCAGGGCTACACACGTGCTACAATGGGGCGTACAGAGGGAAGCAATACCGTGAGGTGGAGCGGACCCCACAAAGCGTCCCGCAGTTCGGATTGGAGTCTGCAACTCGACTCCA
>MG|5|V8|F|11|89.76|Proteobacteria|Gammaproteobacteria|Aeromonadales|Succinivibrionaceae|Anaerobiospirillum|thomasii|
CGTGAGATGTTGGGTTAGTCCCGCAACGAGCGCAACCCCCGTCCCCTGTTGCCAGCGGGTAAAGCCGGGAACTCAGGGGAGACCGCCGGTGACAAACCGGAGGAAGGCGGGGATGACGTCAAGTCATCATGGCCCTTACGGCCCGGGCCACACACGTGCTACAATGGGGCGTACAGAGGGGTGCGAAGCCGCGAGGCGGAGCAGATCTCACAAAGCGTCCCGCAGTTCGGATCGGAGTCTGCAACCCGGCTCCG
>MG|5|V8|F|18|96.86|Proteobacteria|Gammaproteobacteria|Aeromonadales|Succinivibrionaceae|Succinatimonas|hippei|
CGTGAGATGTTGGGTTAAGTCCCGCAACGAGCGCAACCCTTGTCCTTTGTTGCCAACAGGTAAAGCTGGGAACTCAAAGGAGACTGCCGGTGACAAACCGGAGGAAGGCAGGGATGACGTCAAGTCATCATGGCCCTTACGGTCAGGGCTACACACGTGCTACAATGGGGCGTACAGAGGGAAGCGAGGCCGTGAGGCGGAGCGGAGCCCATAAAGCGTCCCACAGTTCGGATTGGAGTCTGCAACTCGACTCCA
>MG|5|V8|F|11|96.86|Proteobacteria|Gammaproteobacteria|Aeromonadales|Succinivibrionaceae|Anaerobiospirillum|sp.|
CGTGAGATGTTGGGTTAAGTCCCGCAACGAGCGCAACCCTTGTCCTTTGTTGCCAGCGCGTAATGGCGGGAACTCAAAGGAGACTGCCAGTGACAAACTGGAGGAAGGCAGGGATGACGTCAAGTCATCATGGCCCTTACGGTCAGGGCTACACACGTGCTACAATGGGGCGTACAGAGGGAAGCAATACCGTGAGGTGGAGCGGACCCCACAAAGCGTCCCGCAGTTCGGATTGGAGTCTGCAACTCGACTCCA
>MG|5|V8|R|20|95.67|Proteobacteria|Gammaproteobacteria|Aeromonadales|Succinivibrionaceae|Anaerobiospirillum|sp.|
TGGAGTCGAGTTGCAGACTCCAATCCGAACTGCGGGACGCTTTGTGGGGTCCGCTCCACCTCACGGTATTGCTTCCCTCTGTACGCCCCATTGTAGCACGTGTGTAGCCCTGACCGTAAGGGCCATGATGACTTGACGTCATCCCTGCCTTCCTCCAGTTTGTCACTGGCAGTCTCCTTTGAGTTCCCGGCCGGACCGCTGGCAACAAAGGATAAGGGTTGCGCTCGTTGCGGGACTTAACCCAACATTTCACA
>MG|5|V8|F|16|96.47|Proteobacteria|Gammaproteobacteria|Aeromonadales|Succinivibrionaceae|Anaerobiospirillum|succiniciproducens|
CGTGAGATGTTGGGTTAAGTCCCGCAACGAGCGCAACCCTTGTCCTTTGTTGCCAACAGGTAAGCTGGGAACTCAAGGAGACTGCCAGTGACAAACTGGAGGAAGGCAGGGATGACGTCAAGTCATCATGGCCCTTACGGTCAGGGCTACACACGTGCTACAATGGGGCGTACAGAGGGAAGCAATACCGTGAGGTGGAGCGGACCCCACAAAGCGTCCCGCAGTTCGGATTGGAGTCTGCAACTCGACTCCA
>MG|5|V8|F|467|92.97|Proteobacteria|Gammaproteobacteria|Aeromonadales|Succinivibrionaceae|Anaerobiospirillum|sp.|
CGTGAGATGTTGGGTTAAGTCCCGCAACGAGCGCAACCCTCATCCTTTGTTGCCAACAGGTAAAGCTGGGAACTCAAAGGAGACTGCCAGTGACAAACTGGAGGAAGGCGGGGATGACGTCAAGTCATCATGGCCCTTACGGTCAGGGCTACACACGTGCTACAATGGGGTATACAGAGGGTAACAATACCGCGAGGTGGAGTAAATCTCACAAAGTACCCCACAGTTCGGATTGGAGTCTGCAACTCGACTCCAT
>MG|5|V8|F|23|96.86|Proteobacteria|Gammaproteobacteria|Aeromonadales|Succinivibrionaceae|Anaerobiospirillum|succiniciproducens|
CGTGAGGTGTTGGGTTAAGTCCCGCAACGAGCGCAACCCTTGTCCTTTGTTGCCAACAGGTAAAGCTGGGAACTCAAAGGAGACTGCCAGTGACAAACTGGAGGAAGGCAGGGATGACGTCAAGTCATCATGGCCCTTACGGTCAGGGCTACACACGTGCTACAATGGGGCGTACAGAGGGAAGCAATACCGTGAGGTGGAGCGGACCCCACAAAGCGTCCCGCAGTTCGGATTGGAGTCTGCAACTCGACTCCA
>MG|5|V8|R|11|96.88|Proteobacteria|Gammaproteobacteria|Aeromonadales|Succinivibrionaceae|Anaerobiospirillum|succiniciproducens|
TGGAGTCGAGTTGCAGACTCCAATCCGAACTGCGGGACGCTTTGTGGGGGTCCGCTCCACCTCACGGTATTGCTTCCCTCTGTACGCCCCATTGTAGCACGTGTGTAGCCCTGACCGTAAGGGCCATGATGACTTGACGTCATCCCTGCCTTCCTCCAGTTTGTCACTGGCAGTCTCCTTTGAGTTCCCAGCTTTACCTGTTGGCAACAAAGGACAAGGGTTGCGCTCGTTGCGGGACTTAACCCAACATCTCACG
>MG|5|V8|F|43|89.8|Proteobacteria|Gammaproteobacteria|Aeromonadales|Succinivibrionaceae|Anaerobiospirillum|thomasii|
CGTGAGATGTTGGGTTAAGTCCCGCAACGAGCGCAACCCCCCGTCCCCTGTTGCCAGCGGGTAAAGCCGGGAACTCAGGGGAGACCGCCGGTGACAAACCGGAGGAAGGCGGGGATGACGTCAAGTCATCATGGCCCTTACGGCCCGGGCCACACACGTGCTACAATGGGGCGTACAGAGGGGTGCGAAGCCGCGAGGCGGAGCAGATCTCACAAAGCGTCCCGCAGTTCGGATCGGAGTCTGCAACCCGGCTCCG
>MG|5|V8|R|57|93.73|Proteobacteria|Gammaproteobacteria|Aeromonadales|Succinivibrionaceae|Anaerobiospirillum|sp.|
TGGAGTCGAGTTGCAGACTCCAATCCGAACTGTGGGGTACTTTGTGAGATTTACTCCACCTCGCGGTATTGTTACCCTCTGTATACCCCATTGTAGCACGTGTGTAGCCCTGACCGTAAGGGCCATGATGACTTGACGTCATCCCCGCCTTCCTCCAGTTTGTCACTGGCAGTCTCCTTTGAGTTCCCAGCTTTACCTGTTGGCAACAAAGGACAAGGGTTGCGCTCGTTGCGGGACTTAACCCAACATCTCACG
>MG|5|V8|F|15|96.86|Proteobacteria|Gammaproteobacteria|Aeromonadales|Succinivibrionaceae|Anaerobiospirillum|succiniciproducens|
CGTGAGATGTTGGGTTAAGTCCCGCACGAGCGCAACCCTTGTCCTTTGTTGCCAACAGGTAAAGCTGGGAACTCAAAGGAGACTGCCAGTGACAAACTGGAGGAAGGCAGGGATGACGTCAAGTCATCATGGCCCTTACGGTCAGGGCTACACACGTGCTACAATGGGGCGTACAGAGGGAAGCAATACCGTGAGGTGGAGCGGACCCCACAAAGCGTCCCGCAGTTCGGATTGGAGTCTGCAACTCGACTCCA
>MG|5|V8|R|11|96.86|Proteobacteria|Gammaproteobacteria|Aeromonadales|Succinivibrionaceae|Anaerobiospirillum|succiniciproducens|
TGGAGTCGAGTTGCAGACTCCAATCCGAACTGCGGGACGCTTTGTGGGGTCCGCTCCACCTCACGGTATTGCTTCCCTCTGTACGCCCCATTGTAGCACGTGTGTAGCCCTGACCGTAAGGGCCATGATACTTGACGTCATCCCTGCCTTCCTCCAGTTTGTCACTGGCAGTCTCCTTTGAGTTCCCAGCTTTACCTGTTGGCAACAAAGGACAAGGGTTGCGCTCGTTGCGGGACTTAACCCAACATCTCACG
>MG|5|V8|F|40|95.29|Proteobacteria|Gammaproteobacteria|Aeromonadales|Succinivibrionaceae|Anaerobiospirillum|succiniciproducens|
CGTGAGATGTTGGGTTAAGTCCCGCAACGAGCGCAACCCTTGTCCTTTGTTGCCAACAGGTAAAGCTGGGAACTCAAAGGAGACTGCCAGTGACAAACTGGAGGAAGGCAGGGATGACGTCAAGTCATCATGGCCCTTACGGTCAGGGCTACACACGTGCTACAATGGGGCGTACAGAGGGAAGCGAAGTCGTGAGGCCAAGCGGAACCCAAAAAGCGTCCCGCAGTTCGGATTGGAGTCTGCAACTCGACTCCA
>MG|5|V8|F|13|94.55|Proteobacteria|Gammaproteobacteria|Aeromonadales|Succinivibrionaceae|Succinatimonas|hippei|
CGTGAGATGTTGGGTTAAGTCCCGCAACGAGCGCAACCCTTGTCCTTTGTTGCCAGCGGTTTGGCCGGGAACTCAAAGGAGACTGCCAGTGACAAACTGGAGGAAGGCAGGGATGACGTCAAGTCATCATGGCCCTTACGGTCAGGGCTACACACGTGCTACAATGGGGCGTACAGAGGGAAGCGAAGTCGTGAGGCCAAGCGGAACCCAAAAAAGCGTCCCGCAGTTCGGATTGGAGTCTGCAACTCGACTCCA
>MG|5|V8|R|14|96.47|Proteobacteria|Gammaproteobacteria|Aeromonadales|Succinivibrionaceae|Anaerobiospirillum|succiniciproducens|
TGGAGTCGAGTTGCAGACTCCAATCCGAACTGCGGGACGCTTTGTGGGGTCCGCTCCACCTCACGGTATTGCTTCCCTCTGTACGCCCCATTGTAGCACGTGTGTAGCCCTGACCGTAAGGGCCATGATGACTTGACGTCATCCCTGCCTTCCTCCAGTTTGTCACTGGCAGTCTCCTTGAGTTCCCAGCTTACCTGTTGGCAACAAAGGACAAGGGTTGCGCTCGTTGCGGGACTTAACCCAACATCTCACG
>MG|5|V8|F|14|96.48|Proteobacteria|Gammaproteobacteria|Aeromonadales|Succinivibrionaceae|Anaerobiospirillum|succiniciproducens|
CGTGAGATGTTGGGTTAAGTCCCGCAACGAGCGCAACCCTTGTCCTTTGTTGCCAACAGGTAAAGCTGGGAACTCAAAGGAGACTGCCAGTGACAAACTGGAGGAAGGCAGGGATGACGTCAAGTCATCATGGCCCTTACGGTCAGGGCTACACACGTGCTACAATGGGGCGTACAGAGGGAAGCAATACCGTGAGGTGGAGCGGACCCCACAAAGCGTCCCGCAGTTCGGATTGGAGTCTGCAACTCGCCTACAT
>MG|5|V8|R|35|94.16|Proteobacteria|Gammaproteobacteria|Aeromonadales|Succinivibrionaceae|Succinatimonas|hippei|
TGGAGTCGAGTTGCAGACTCCAATCCGAACTGCGGGACGCTTTTTTGGGTTCCGCTTGGCCTCACGACTTCGCTTCCCTCTGTACGCCCCATTGTAGCACGTGTGTAGCCCTGACCGTAAGGGCCATGATGACTTGACGTCATCCCTGCCTTCCTCCAGTTTGTCACTGGCAGTCTCCTTTGAGTTCCCGGCCGAACCGCTGGCAACAAAGGACAAGGGTTGCGCTCGTTGCGGGACTTAACCCAACATCTCACG
>MG|5|V8|R|34|95.29|Proteobacteria|Gammaproteobacteria|Aeromonadales|Succinivibrionaceae|Anaerobiospirillum|succiniciproducens|
TGGAGTCGAGTTGCAGACTCCAATCCGAACTGCGGGACGCTTTTTGGGTTCCGCTTGGCCTCACGACTTCGCTTCCCTCTGTACGCCCCATTGTAGCACGTGTGTAGCCCTGACCGTAAGGGCCATGATGACTTGACGTCATCCCTGCCTTCCTCCAGTTTGTCACTGGCAGTCTCCTTTGAGTTCCCAGCTTTACCTGTTGGCAACAAAGGACAAGGGTTGCGCTCGTTGCGGGACTTAACCCAACATCTCACG
>MG|5|V8|F|21|95.7|Proteobacteria|Gammaproteobacteria|Aeromonadales|Succinivibrionaceae|Anaerobiospirillum|thomasii|
CGTGAGATGTTGGGTTAAGTCCCGCAACGAGCGCAACCCTTGTCCTTTGTTGCCAGCGGGCAAAGCCGGGAACTCAAAGGAGACTGCCAGTGACAAACTGGAGGAAGGCAGGGATGACGTCAAGTCATCATGGCCCTTACGGTCAGGGCTACACACGTGCTACAATGGGGCGTACAGAGGGAGACGAATCCGTGAGGACAAGTAGAACCCTGAAAAGCGTCCCGCAGTTCGGATTGGAGTCTGCAACTCGACTCCA
>MG|5|V8|F|12|96.86|Proteobacteria|Gammaproteobacteria|Aeromonadales|Succinivibrionaceae|Anaerobiospirillum|succiniciproducens|
CGTGGGATGTTGGGTTAAGTCCCGCAACGAGCGCAACCCTTGTCCTTTGTTGCCAACAGGTAAAGCTGGGAACTCAAAGGAGACTGCCAGTGACAAACTGGAGGAAGGCAGGGATGACGTCAAGTCATCATGGCCCTTACGGTCAGGGCTACACACGTGCTACAATGGGGCGTACAGAGGGAAGCAATACCGTGAGGTGGAGCGGACCCCACAAAGCGTCCCGCAGTTCGGATTGGAGTCTGCAACTCGACTCCA
>MG|5|V8|F|43|96.86|Proteobacteria|Gammaproteobacteria|Aeromonadales|Succinivibrionaceae|Anaerobiospirillum|succiniciproducens|
CGTGAGATGTTGGGTTAAGTCCCGCAACGAGCGCAACCCTTGTCCTTTGTTGCCAACAGGTAAAGCTGGGAACTCAAAGGAGACTGCCAGTGACAAACTGGAGGAAGGCAGGGATGACGTCAAGTCATCATGGCCCTTACGGTCAGGGCTACACACGTGCTACAATGGGGCGTACAGAGGGAAGCAATACCGTGAGGTGGAGCGGACCCCACAAGCGTCCCGCAGTTCGGATTGGAGTCTGCAACTCGACTCCA
>MG|5|V8|F|10|94.12|Proteobacteria|Gammaproteobacteria|Aeromonadales|Succinivibrionaceae|Anaerobiospirillum|sp.|
CGTGAGATGTTGGGTTAAGTCCCGCAACGAGCGCAACCCTTGTCCTTTGTTGCCAACAGGTAAAGCTGGGAACTCAAAGGAGACTGCCAGTGACAAACTGGAGGAAGGCAGGGATGACGTCAAGTCATCATGGCCCTTACGGTCAGGGCTACACACGTGCTACAATGGGGTATACAGAGGGTAACAATACCGCGAGGTGGAGTAAATCTCACAAAGTACCCCACAGTTCGGATTGGAGTCTGCAACTCGACTCCA
>MG|5|V8|R|30|96.47|Proteobacteria|Gammaproteobacteria|Aeromonadales|Succinivibrionaceae|Anaerobiospirillum|sp.|
TGGAGTCGAGTTGCAGACTCCAATCCGAACTGCGGGACGCTTTGTGGGGTCCGCTCCACCTCACGGTATTGCTTCCCTCTGTACGCCCCATTGTAGCACGTGTGTAGCCCTGACCGTAAGGGCCATGATGACTTGACGTCATCCCTGCCTTCCTCCAGTTTGTCACTGGCAGTCTCCTTTGAGTTCCCGGCCGAACCGCTGGCAACAAAGGACAAGGGTTGCGCTCGTTGCGGGACTTAACCCAACATCTCACG
>MG|5|V8|R|11|94.14|Proteobacteria|Gammaproteobacteria|Aeromonadales|Succinivibrionaceae|Succinatimonas|hippei|
TGGAGTCGAGTTGCAGACTCCAATCCGAACTGCGGGACGCTTTTTGGGTTCCGCTTGGCCTCACGACTTCGCTTCCCTCTGTACGCCCCATTGTAGCACGTGTGTAGCCCTGACCGTAAGGGCCATGATGACTTGACGTCATCCCTGCCTTCCTCCAGTTTGTCACTGGCAGTCTCCTTGAGTTCCCGGCCGAACCGCTGGCAACAAAGGACAAGGGTTGCGCTCGTTGCGGGACTTAACCCAACATCTCACG
>MG|5|V8|F|14|96.88|Proteobacteria|Gammaproteobacteria|Aeromonadales|Succinivibrionaceae|Anaerobiospirillum|succiniciproducens|
CGTGAGATGTTGGGTTAAGTCCCGCAACGAGCGCAACCCTTGTCCTTTTGTTGCCAACAGGTAAAGCTGGGAACTCAAAGGAGACTGCCAGTGACAAACTGGAGGAAGGCAGGGATGACGTCAAGTCATCATGGCCCTTACGGTCAGGGCTACACACGTGCTACAATGGGGCGTACAGAGGGAAGCAATACCGTGAGGTGGAGCGGACCCCACAAAGCGTCCCGCAGTTCGGATTGGAGTCTGCAACTCGACTCCA
>MG|5|V8|R|12|94.53|Proteobacteria|Gammaproteobacteria|Aeromonadales|Succinivibrionaceae|Succinatimonas|hippei|
TGGAGTCGAGTTGCAGACTCCAATCCGAACTGCGGGACGCTTTTGGGTTCCGCTTGGCCTCACGACTTCGCTTCCCTCTGTACGCCCCATTGTAGCACGTGTGTAGCCCTGACCGTAAGGGCCATGATGACTTGACGTCATCCCTGCCTTCCTCCAGTTTGTCACTGGCAGTCTCCTTTGAGTTCCCGGCCGAACCGCTGGCAACAAAGGACAAGGGTTGCGCTCGTTGCGGGACTTAACCCAACATCTCACG
>MG|5|V8|R|10|92.55|Proteobacteria|Gammaproteobacteria|Aeromonadales|Succinivibrionaceae|Anaerobiospirillum|sp.|
TGGAGTCGAGTTGCAGACTCCAATCCGAACTGTGGGGTACTTTGTGAGATTTACTCCACCTCGCGGTATTGTTACCCTCTGTATACCCATTGTAGCACGTGTGTAGCCCTGACCGTAAGGGCCATGATGACTTGACGTCATCCCCGCCTTCCTCCAGTTTGTCACTGGCAGTCTCCTTTGAGTTCCCAGCTTTACCTGTTGGCAACAAAGGATGAGGGTTGCGCTCGTTGCGGGACTTAACCCAACATCTCACG
>MG|5|V8|F|473|96.86|Proteobacteria|Gammaproteobacteria|Aeromonadales|Succinivibrionaceae|Anaerobiospirillum|succiniciproducens|
CGTGAGATGTTGGGTTAAGTCCCGCAACGAGCGCAACCCTTGTCCTTTGTTGCCAACAGGTAAAGCTGGGAACTCAAAGGAGACTGCCAGTGACAAACTGGAGGAAGGCAGGGATGACGTCAAGTCATCATGGCCCTTACGATCAGGGCTACACACGTGCTACAATGGGGCGTACAGAGGGAAGCAATACCGTGAGGTGGAGCGGACCCCACAAAGCGTCCCGCAGTTCGGATTGGAGTCTGCAACTCGACTCCA
>MG|5|V8|R|15|89.8|Proteobacteria|Gammaproteobacteria|Aeromonadales|Succinivibrionaceae|Anaerobiospirillum|thomasii|
CGGAGCCGGGTTGCAGACTCCGATCCGAACTGCGGGACGCTTTGTGAGATCTGCTCCGCCTCGCGGCTTCGCACCCCTCTGTACGCCCCATTGTAGCACGTGTGTGGCCCGGGCCGTAAGGGCCATGATGACTTGACGTCATCCCCGCCTTCCTCCGGTTTGTCACCGGCGGTCTCCCCTGAGTTCCCGGCTTTACCCGCTGGCAACAGGGGACGGGGGGTTGCGCTCGTTGCGGGACTTAACCCAACATCTCACG
>MG|5|V8|F|14|96.47|Proteobacteria|Gammaproteobacteria|Aeromonadales|Succinivibrionaceae|Anaerobiospirillum|succiniciproducens|
CGTGAGATGTTGGGTTAAGTCCCGCAACGAGCGCAACCCTTGTCCTTTGTTGCCAACAGGTAAGCTGGGAACTCAAAGGAGACTGCCAGTGACAAACTGGAGGAAGGCAGGGATGACGTCAAGTCATCATGGCCCTTACGATCAGGGCTACACACGTGCTACAATGGGGCGTACAGAGGGAAGCAATACCGTGAGGTGGAGCGGACCCCACAAAGCGTCCCGCAGTTCGGATTGGAGTCTGCAACTCGACTCCA
>MG|5|V8|F|59|96.47|Proteobacteria|Gammaproteobacteria|Aeromonadales|Succinivibrionaceae|Anaerobiospirillum|succiniciproducens|
CGTGAGATGTTGGGTTAAGTCCCGCAACGAGCGCAACCCTCATCCTTTGTTGCCAACAGGTAAAGCTGGGAACTCAAAGGAGACTGCCAGTGACAAACTGGAGGAAGGCAGGGATGACGTCAAGTCATCATGGCCCTTACGGTCAGGGCTACACACGTGCTACAATGGGGCGTACAGAGGGAAGCAATACCGTGAGGTGGAGCGGACCCCACAAAGCGTCCCGCAGTTCGGATTGGAGTCTGCAACTCGACTCCA
>MG|5|V8|F|14|96.86|Proteobacteria|Gammaproteobacteria|Aeromonadales|Succinivibrionaceae|Anaerobiospirillum|succiniciproducens|
CGTGAGATGTTGGGTTAAGTCCCGCAACGAGCGCAACCCTTGTCCTTTGTTGCCAACAGGTAAGGCTGGGAACTCAAAGGAGACTGCCAGTGACAAACTGGAGGAAGGCAGGGATGACGTCAAGTCATCATGGCCCTTACGGTCAGGGCTACACACGTGCTACAATGGGGCGTACAGAGGGAAGCAATACCGTGAGGTGGAGCGGACCCCACAAAGCGTCCCGCAGTTCGGATTGGAGTCTGCAACTCGACTCCA
>MG|5|V8|R|12|96.86|Proteobacteria|Gammaproteobacteria|Aeromonadales|Succinivibrionaceae|Anaerobiospirillum|succiniciproducens|
TGGAGTCGAGTTGCAGACTCCAATCCGAACTGCGGGACGCTTTGTGGGGTCCGCTCCACCTCACGGTATTGCTTCCCTCTGTACGCCCCATTGTAGCACGTGTGTAGCCCTGACCGTAAGGGCCATGATGACTTGACGTCATCCCTGCCTTCCTCCAGTTTGTCACTGGCAGTCTCCTTGAGTTCCCAGCTTTACCTGTTGGCAACAAAGGACAAGGGTTGCGCTCGTTGCGGGACTTAACCCAACATCTCACG
>MG|5|V8|F|29|96.88|Proteobacteria|Gammaproteobacteria|Aeromonadales|Succinivibrionaceae|Anaerobiospirillum|succiniciproducens|
CGTGAGATGTTGGGTTAAGTCCCGCAACGAGCGCAACCCTTGTCCTTTGTTGCCAACAGGTAAAGCTGGGAACTCAAAAGGAGACTGCCAGTGACAAACTGGAGGAAGGCAGGGATGACGTCAAGTCATCATGGCCCTTACGGTCAGGGCTACACACGTGCTACAATGGGGCGTACAGAGGGAAGCAATACCGTGAGGTGGAGCGGACCCCACAAAGCGTCCCGCAGTTCGGATTGGAGTCTGCAACTCGACTCCA
>MG|5|V8|F|17|96.86|Proteobacteria|Gammaproteobacteria|Aeromonadales|Succinivibrionaceae|Anaerobiospirillum|succiniciproducens|
CGTGAGATGTTGGGTTAAGTCCCGCAACGAGCGCAACCCTTGTCCTTTGTTGCCAACAGGTAAAGCTGGGAACTCAAAGGAGACTGCCAGTGACAACTGGAGGAAGGCAGGGATGACGTCAAGTCATCATGGCCCTTACGGTCAGGGCTACACACGTGCTACAATGGGGCGTACAGAGGGAAGCAATACCGTGAGGTGGAGCGGACCCCACAAAGCGTCCCGCAGTTCGGATTGGAGTCTGCAACTCGACTCCA
>MG|5|V8|F|33|96.86|Proteobacteria|Gammaproteobacteria|Aeromonadales|Succinivibrionaceae|Anaerobiospirillum|succiniciproducens|
CGTGAGATGTTGGGTTAAGTCCCGCAACGAGCGCAACCCTTGTCCTTTGTTGCCAACAGGTAAAGCTGGGAACTCAAGGAGACTGCCAGTGACAAACTGGAGGAAGGCAGGGATGACGTCAAGTCATCATGGCCCTTACGGTCAGGGCTACACACGTGCTACAATGGGGCGTACAGAGGGAAGCAATACCGTGAGGTGGAGCGGACCCCACAAAGCGTCCCGCAGTTCGGATTGGAGTCTGCAACTCGACTCCA
>MG|5|V8|F|11|94.12|Proteobacteria|Gammaproteobacteria|Aeromonadales|Succinivibrionaceae|Succinatimonas|hippei|
TGTGAAATGTTGGGTTAAGTCCCGCAACGAGCGCAACCCTTGTCCTTTGTTGCCAGCGGTTCGGCCGGGAACTCAAAGGAGACTGCCAGTGACAAACTGGAGGAAGGCAGGGATGACGTCAAGTCATCATGGCCCTTACGGTCAGGGCTACACACGTGCTACAATGGGGCGTACAGAGGGAAGCGAAGTCGTGAGGCCAAGCGGAACCCAAAAAGCGTCCCGCAGTTCGGATTGGAGTCTGCAACTCGACTCCA
>MG|5|V8|R|27|96.85|Proteobacteria|Gammaproteobacteria|Aeromonadales|Succinivibrionaceae|Anaerobiospirillum|succiniciproducens|
TGGAGTCGAGTTGCAGACTCCAATCCGAACTGCGGGACGCTTTGTGGGGTCCGCTCCACCTCACGGTATTGCTTCCCTCTGTACGCCCCATTGTAGCACGTGTGTAGCCCTGACCGTAAGGGCCATGATGACTTGACGTCATCCCTGCCTTCCTCCAGTTTGTCACTGGCAGTCTCCTTTGAGTTCCCAGCTTTACCTGTTGGCAACAAAGGACAAGGGTTGCGCTCGTTGCGGGACTTAACCCAACATTTCACA
>MG|5|V8|R|12|96.88|Proteobacteria|Gammaproteobacteria|Aeromonadales|Succinivibrionaceae|Anaerobiospirillum|succiniciproducens|
TGGAGTCGAGTTGCAGACTCCAATCCGAACTGCGGGACGCTTTGTGGGGTCCGCTCCACCTCACGGTATTGCTTCCCTCTGTACGCCCCCATTGTAGCACGTGTGTAGCCCTGACCGTAAGGGCCATGATGACTTGACGTCATCCCTGCCTTCCTCCAGTTTGTCACTGGCAGTCTCCTTTGAGTTCCCAGCTTTACCTGTTGGCAACAAAGGACAAGGGTTGCGCTCGTTGCGGGACTTAACCCAACATCTCACG
>MG|5|V8|R|337|92.94|Proteobacteria|Gammaproteobacteria|Aeromonadales|Succinivibrionaceae|Anaerobiospirillum|sp.|
TGGAGTCGAGTTGCAGACTCCAATCCGAACTGTGGGGTACTTTGTGAGATTTACTCCACCTCGCGGTATTGTTACCCTCTGTATACCCCATTGTAGCACGTGTGTAGCCCTGACCGTAAGGGCCATGATGACTTGACGTCATCCCCGCCTTCCTCCAGTTTGTCACTGGCAGTCTCCTTTGAGTTCCCAGCTTTACCTGTTGGCAACAAAGGATGAGGGTTGCGCTCGTTGCGGGACTTAACCCAACATCTCACG
>MG|5|V8|F|10|96.39|Proteobacteria|Gammaproteobacteria|Aeromonadales|Succinivibrionaceae|Anaerobiospirillum|succiniciproducens|
CGTGAGATGTTGGGTTAAGTCCCGCAACGAGCGCAACCCTTGTCCTTTGTTGCCAACAGGTAAAGCTGGGAACTCAAAGGAGACTGCCAGTGACAAACTGGAGGAAGGCAGGGATGACGTCAAGTCATCATGGCCCTTACGGTCAGGGCTACACACGTGCTACAATGGGGCGTACAGAGGGAAGCAATACCGTGAGGTGGAGCGGACCCCACAAAGCGTCCCGCAGTTCGGATTGTAGGCTGCAACTCGCCTACA
>MG|5|V8|R|10|96.86|Proteobacteria|Gammaproteobacteria|Aeromonadales|Succinivibrionaceae|Anaerobiospirillum|succiniciproducens|
TGGAGTCGAGTTGCAGACTCCAATCCGAACTGCGGGACGCTTTGTGGGGTCCGCTCCACCTCACGGTATTGCTTCCCTCTGTACGCCCCATTGTAGCACGTGTGTAGCCCTGACCGTAAGGGCCATGATGACTTGACGTCATCCCTGCCTTCCTCCAGTTTGTCACTGGCAGTCTCCTTTGAGTTCCCAGCTTTACCTGTTGGCAACAAAGGACAAGGGTTGCGCTCGTTGCGGGACTTAACCCAACACCTCACG
>MG|5|V8|F|12|96.86|Proteobacteria|Gammaproteobacteria|Aeromonadales|Succinivibrionaceae|Anaerobiospirillum|succiniciproducens|
CGTGAGATGTTGGGTTAAGTCCCGCAACGAGCGCAACCCTTGTCCTTTGTTGCCAACAGGTAAAGCTGGGAACTCAAAGGAGACTGCCAGTGACAAACTGGAGGAAGGCAGGGATGACGTCAAGTATCATGGCCCTTACGGTCAGGGCTACACACGTGCTACAATGGGGCGTACAGAGGGAAGCAATACCGTGAGGTGGAGCGGACCCCACAAAGCGTCCCGCAGTTCGGATTGGAGTCTGCAACTCGACTCCA
>MG|5|V8|F|52|96.86|Proteobacteria|Gammaproteobacteria|Aeromonadales|Succinivibrionaceae|Anaerobiospirillum|succiniciproducens|
CGTGAGATGTTGGGTTAAGTCCCGCAACGAGCGCAACCCTTGTCCTTTGTTGCCAACAGGTAAGCTGGGAACTCAAAGGAGACTGCCAGTGACAAACTGGAGGAAGGCAGGGATGACGTCAAGTCATCATGGCCCTTACGGTCAGGGCTACACACGTGCTACAATGGGGCGTACAGAGGGAAGCAATACCGTGAGGTGGAGCGGACCCCACAAAGCGTCCCGCAGTTCGGATTGGAGTCTGCAACTCGACTCCA
>MG|5|V8|R|20|96.88|Proteobacteria|Gammaproteobacteria|Aeromonadales|Succinivibrionaceae|Anaerobiospirillum|succiniciproducens|
TGGAGTCGAGTTGCAGACTCCAATCCGAACTGCGGGACGCTTTGTGGGGTCCGCTCCACCTCACGGTATTGCTTCCCTCTGTACGCCCCATTGTAGCACGTGTGTAGCCCTGACCGTAAGGGCCATGATGACTTGACGTCATCCCTGCCTTCCTCCAGTTTGTCACTGGCAGTCTCCTTTTGAGTTCCCAGCTTTACCTGTTGGCAACAAAGGACAAGGGTTGCGCTCGTTGCGGGACTTAACCCAACATCTCACG
>MG|5|V8|F|464|94.53|Proteobacteria|Gammaproteobacteria|Aeromonadales|Succinivibrionaceae|Succinatimonas|hippei|
CGTGAGATGTTGGGTTAAGTCCCGCAACGAGCGCAACCCTTGTCCTTTGTTGCCAGCGGTTCGGCCGGGAACTCAAAGGAGACTGCCAGTGACAAACTGGAGGAAGGCAGGGATGACGTCAAGTCATCATGGCCCTTACGGTCAGGGCTACACACGTGCTACAATGGGGCGTACAGAGGGAAGCGAAGTCGTGAGGCCAAGCGGAACCCAAAAAGCGTCCCGCAGTTCGGATTGGAGTCTGCAACTCGACTCCAA
>MG|5|V8|F|67|93.73|Proteobacteria|Gammaproteobacteria|Aeromonadales|Succinivibrionaceae|Anaerobiospirillum|sp.|
CGTGAGATGTTGGGTTAAGTCCCGCAACGAGCGCAACCCTTGTCCTTTGTTGCCAACAGGTAAAGCTGGGAACTCAAAGGAGACTGCCAGTGACAAACTGGAGGAAGGCGGGGATGACGTCAAGTCATCATGGCCCTTACGGTCAGGGCTACACACGTGCTACAATGGGGTATACAGAGGGTAACAATACCGCGAGGTGGAGTAAATCTCACAAAGTACCCCACAGTTCGGATTGGAGTCTGCAACTCGACTCCA
>MG|5|V8|F|12|96.08|Proteobacteria|Gammaproteobacteria|Aeromonadales|Succinivibrionaceae|Anaerobiospirillum|sp.|
CGTGAGATGTTGGGTTAAGTCCCGCAACGAGCGCAACCCTTATCCTTTGTTGCCAGCGGTCCGGCCGGGAACTCAAAGGAGACTGCCAGTGACAAACTGGAGGAAGGCAGGGATGACGTCAAGTCATCATGGCCCTTACGGTCAGGGCTACACACGTGCTACAATGGGGCGTACAGAGGGAAGCAATACCGTGAGGTGGAGCGGACCCCACAAAGCGTCCCGCAGTTCGGATTGGAGTCTGCAACTCGACTCCA
>MG|5|V8|F|12|96.47|Proteobacteria|Gammaproteobacteria|Aeromonadales|Succinivibrionaceae|Anaerobiospirillum|sp.|
CGTGAGATGTTGGGTTAAGTCCCGCAACGAGCGCAACCCTTGTCCTTTGTTGCCAGCGGTTTGGCCGGGAACTCAAAGGAGACTGCCAGTGACAAACTGGAGGAAGGCAGGGATGACGTCAAGTCATCATGGCCCTTACGGTCAGGGCTACACACGTGCTACAATGGGGCGTACAGAGGGAAGCAATACCGTGAGGTGGAGCGGACCCCACAAAGCGTCCCGCAGTTCGGATTGGAGTCTGCAACTCGACTCCA
>MG|5|V8|R|24|96.47|Proteobacteria|Gammaproteobacteria|Aeromonadales|Succinivibrionaceae|Anaerobiospirillum|succiniciproducens|
TGGAGTCGAGTTGCAGACTCCAATCCGAACTGCGGGACGCTTTGTGGGGTCCGCTCCACCTCACGGTATTGCTTCCCTCTGTACGCCCCATTGTAGCACGTGTGTAGCCCTGACCGTAAGGGCCATGATGACTTGACGTCATCCCTGCCTTCCTCCAGTTTGTCACTGGCAGTCTCCTTTGAGTTCCCAGCTTTACCTGTTGGCAACAAAGGATGAGGGTTGCGCTCGTTGCGGGACTTAACCCAACATCTCACG
>MG|5|V8|F|10|96.88|Proteobacteria|Gammaproteobacteria|Aeromonadales|Succinivibrionaceae|Anaerobiospirillum|succiniciproducens|
CGTGAGATGTTGGGTTAAGTCCCGCAACGAGCGCAACCCTTGTCCTTTGTTGCCAACAGGTAAAGCTGGGAACTCAAAGGAGACTGCCAGTGACAAACTGGAGGAAGGCAGGGATGACGTCAAGTCATCATGGCCCTTACGGTCAGGGCTACACACGTGCTACAATGGGGCGTACAGAGGGAAGCAATACCGTGAGGTGGAGCGGACCCCCACAAAGCGTCCCGCAGTTCGGATTGGAGTCTGCAACTCGACTCCA
>MG|5|V8|F|112|94.92|Proteobacteria|Gammaproteobacteria|Aeromonadales|Succinivibrionaceae|Succinatimonas|hippei|
CGTGAGATGTTGGGTTAAGTCCCGCAACGAGCGCAACCCTTGTCCTTTGTTGCCAGCGGTTTGGCCGGGAACTCAAAGGAGACTGCCAGTGACAAACTGGAGGAAGGCAGGGATGACGTCAAGTCATCATGGCCCTTACGGTCAGGGCTACACACGTGCTACAATGGGGCGTACAGAGGGAAGCGAAGTCGTGAGGCCAAGCGGAACCCAAAAAGCGTCCCGCAGTTCGGATTGGAGTCTGCAACTCGACTCCAA
>MG|5|V8|R|321|94.53|Proteobacteria|Gammaproteobacteria|Aeromonadales|Succinivibrionaceae|Succinatimonas|hippei|
TGGAGTCGAGTTGCAGACTCCAATCCGAACTGCGGGACGCTTTTTGGGTTCCGCTTGGCCTCACGACTTCGCTTCCCTCTGTACGCCCCATTGTAGCACGTGTGTAGCCCTGACCGTAAGGGCCATGATGACTTGACGTCATCCCTGCCTTCCTCCAGTTTGTCACTGGCAGTCTCCTTTGAGTTCCCGGCCGAACCGCTGGCAACAAAGGACAAGGGTTGCGCTCGTTGCGGGACTTAACCCAACATCTCACG
>MG|5|V8|R|47|96.09|Proteobacteria|Gammaproteobacteria|Aeromonadales|Succinivibrionaceae|Anaerobiospirillum|thomasii|
TGGAGTCGAGTTGCAGACTCCAATCCGAACTGCGGGACGCTTTATAGGGTTCTACTTGTCCTCACGGATTCGTCTCCCTCTGTACGCCCCATTGTAGCACGTGTGTAGCCCTGACCGTAAGGGCCATGATGACTTGACGTCATCCCTGCCTTCCTCCAGTTTGTCACTGGCAGTCTCCTTTGAGTTCCCGGCTTTGCCCGCTGGCAACAAAGGACAAGGGTTGCGCTCGTTGCGGGACTTAACCCAACATCTCACG
>MG|5|V8|F|30|95.67|Proteobacteria|Gammaproteobacteria|Aeromonadales|Succinivibrionaceae|Anaerobiospirillum|sp.|
TGTGAAATGTTGGGTTAAGTCCCGCAACGAGCGCAACCCTTATCCTTTGTTGCCAGCGGTCCGGCCGGGAACTCAAAGGAGACTGCCAGTGACAAACTGGAGGAAGGCAGGGATGACGTCAAGTCATCATGGCCCTTACGGTCAGGGCTACACACGTGCTACAATGGGGCGTACAGAGGGAAGCAATACCGTGAGGTGGAGCGGACCCCACAAAGCGTCCCGCAGTTCGGATTGGAGTCTGCAACTCGACTCCA
>MG|5|V8|F|27|92.16|Proteobacteria|Gammaproteobacteria|Aeromonadales|Succinivibrionaceae|Anaerobiospirillum|sp.|
CGTGAGATGTTGGGTTAAGTCCCGCAACGAGCGCAACCCTCATCCTTTGTTGCCAACAGGTAAAGCTGGGAACTCAAAGGAGACTGCCAGTGACAAACTGGAGGAGGGCGGGGATGACGTCAAGTCATCATGGCCCTTACGGTCAGGGCTACACATGTGCTACAATGGGGTATACAGAGGGTAACAATACCGCGAGGTGGAGTAAATCTCACAAAGTACCCCACAGTTCGGATTGGAGTCTGCAACTCGACTCCA
>MG|5|V8|F|10|96.46|Proteobacteria|Gammaproteobacteria|Aeromonadales|Succinivibrionaceae|Anaerobiospirillum|succiniciproducens|
TGTGAAATGTTGGGTTAAGTCCCGCAACGAGCGCAACCCTTATCCTTTGTTGCCAACAGGTAAAGCTGGGAACTCAAAGGAGACTGCCAGTGACAAACTGGAGGAAGGCAGGGATGACGTCAAGTCATCATGGCCCTTACGGTCAGGGCTACACACGTGCTACAATGGGGCGTACAGAGGGAAGCAATACCGTGAGGTGGAGCGGACCCCACAAAGCGTCCCGCAGTTCGGATTGGAGTCTGCAACTCGACTCCA
>MG|5|V8|R|13|95.7|Proteobacteria|Gammaproteobacteria|Aeromonadales|Succinivibrionaceae|Anaerobiospirillum|thomasii|
TGGAGTCGAGTTGCAGACTCCAATCCGAACTGCGGGACGCTTTTCAGGGTTCTACTTGTCCTCACGGATTCGTCTCCCTCTGTACGCCCCATTGTAGCACGTGTGTAGCCCTGACCGTAAGGGCCATGATGACTTGACGTCATCCCTGCCTTCCTCCAGTTTGTCACTGGCAGTCTCCTTTGAGTTCCCGGCTTTGCCCGCTGGCAACAAAGGACAAGGGTTGCGCTCGTTGCGGGACTTAACCCAACATCTCACG
>MG|5|V8|R|22|92.16|Proteobacteria|Gammaproteobacteria|Aeromonadales|Succinivibrionaceae|Anaerobiospirillum|sp.|
TGGAGTCGAGTTGCAGACTCCAATCCGAACTGTGGGGTACTTTGTGAGATTTACTCCACCTCGCGGTATTGTTACCCTCTGTATACCCCATTGTAGCACATGTGTAGCCCTGACCGTAAGGGCCATGATGACTTGACGTCATCCCCGCCCTCCTCCAGTTTGTCACTGGCAGTCTCCTTTGAGTTCCCAGCTTTACCTGTTGGCAACAAAGGATGAGGGTTGCGCTCGTTGCGGGACTTAACCCAACATCTCACG
>MG|5|V8|R|305|96.86|Proteobacteria|Gammaproteobacteria|Aeromonadales|Succinivibrionaceae|Anaerobiospirillum|succiniciproducens|
TGGAGTCGAGTTGCAGACTCCAATCCGAACTGCGGGACGCTTTGTGGGGTCCGCTCCACCTCACGGTATTGCTTCCCTCTGTACGCCCCATTGTAGCACGTGTGTAGCCCTGATCGTAAGGGCCATGATGACTTGACGTCATCCCTGCCTTCCTCCAGTTTGTCACTGGCAGTCTCCTTTGAGTTCCCAGCTTTACCTGTTGGCAACAAAGGACAAGGGTTGCGCTCGTTGCGGGACTTAACCCAACATCTCACG
>MG|5|V8|F|13|92.55|Proteobacteria|Gammaproteobacteria|Aeromonadales|Succinivibrionaceae|Anaerobiospirillum|sp.|
CGTGAGATGTTGGGTTAAGTCCCGCAACGAGCGCAACCCTCATCCTTTGTTGCCAACAGGTAAAGCTGGGAACTCAAAGGAGACTGCCAGTGACAAACTGGAGGAAGGCGGGGATGACGTCAAGTCATCATGGCCCTTACGGTCAGGGCTACACACGTGCTACAATGGGTATACAGAGGGTAACAATACCGCGAGGTGGAGTAAATCTCACAAAGTACCCCACAGTTCGGATTGGAGTCTGCAACTCGACTCCA
>MG|5|V8|R|36|96.86|Proteobacteria|Gammaproteobacteria|Aeromonadales|Succinivibrionaceae|Anaerobiospirillum|succiniciproducens|
TGGAGTCGAGTTGCAGACTCCAATCCGAACTGCGGGACGCTTTGTGGGGTCCGCTCCACCTCACGGTATTGCTTCCCTCTGTACGCCCCATTGTAGCACGTGTGTAGCCCTGACCGTAAGGGCCATGATGACTTGACGTCATCCCTGCCTTCCTCCAGTTTGTCACTGGCAGTCTCCTTTGAGTTCCCAGCTTACCTGTTGGCAACAAAGGACAAGGGTTGCGCTCGTTGCGGGACTTAACCCAACATCTCACG
>MG|5|V8|F|13|95.29|Proteobacteria|Gammaproteobacteria|Aeromonadales|Succinivibrionaceae|Anaerobiospirillum|sp.|
CGTGAGATGTTGGGTTAAGTCCCGCAACGAGCGCAACCCCTATCCTATGTTACCAGCACGTAAAGCTGGGAACTCAAAGGAGACTGCCAGTGACAAACTGGAGGAAGGCAGGGATGACGTCAAGTCATCATGGCCCTTACGGTCAGGGCTACACACGTGCTACAATGGGGCGTACAGAGGGAAGCAATACCGTGAGGTGGAGCGGACCCCACAAAGCGTCCCGCAGTTCGGATTGGAGTCTGCAACTCGACTCCA
>MG|5|V8|R|130|90.16|Proteobacteria|Gammaproteobacteria|Aeromonadales|Succinivibrionaceae|Anaerobiospirillum|thomasii|
CGGAGCCGGGTTGCAGACTCCGATCCGAACTGCGGGACGCTTTGTGAGATCTGCTCCGCCTCGCGGCTTCGCACCCCTCTGTACGCCCCATTGTAGCACGTGTGTGGCCCGGGCCGTAAGGGCCATGATGACTTGACGTCATCCCCGCCTTCCTCCGGTTTGTCACCGGCGGTCTCCCCTGAGTTCCCGGCTTTACCCGCTGGCAACAGGGGACGGGGGTTGCGCTCGTTGCGGGACTTAACCCAACATCTCACG
>MG|5|V8|F|202|90.16|Proteobacteria|Gammaproteobacteria|Aeromonadales|Succinivibrionaceae|Anaerobiospirillum|thomasii|
CGTGAGATGTTGGGTTAAGTCCCGCAACGAGCGCAACCCCCGTCCCCTGTTGCCAGCGGGTAAAGCCGGGAACTCAGGGGAGACCGCCGGTGACAAACCGGAGGAAGGCGGGGATGACGTCAAGTCATCATGGCCCTTACGGCCCGGGCCACACACGTGCTACAATGGGGCGTACAGAGGGGTGCGAAGCCGCGAGGCGGAGCAGATCTCACAAAGCGTCCCGCAGTTCGGATCGGAGTCTGCAACCCGGCTCCG
>MG|5|V8|F|65|96.09|Proteobacteria|Gammaproteobacteria|Aeromonadales|Succinivibrionaceae|Anaerobiospirillum|thomasii|
CGTGAGATGTTGGGTTAAGTCCCGCAACGAGCGCAACCCTTGTCCTTTGTTGCCAGCGGGCAAAGCCGGGAACTCAAAGGAGACTGCCAGTGACAAACTGGAGGAAGGCAGGGATGACGTCAAGTCATCATGGCCCTTACGGTCAGGGCTACACACGTGCTACAATGGGGCGTACAGAGGGAGACGAATCCGTGAGGACAAGTAGAACCCTATAAAGCGTCCCGCAGTTCGGATTGGAGTCTGCAACTCGACTCCA
>MG|5|V8|F|11|99.61|Proteobacteria|Gammaproteobacteria|Enterobacteriales|Enterobacteriaceae|Citrobacter / Enterobacter / Escherichia / Escherichia/Shigella / Eschericia/Shigella / Salmonella|Citrobacter youngae / Enterobacter arachidis / Enterobacter cloacae / Enterobacter oryzae / Escherichia albertii / Escherichia fergusonii / Escherichia/Shigella coli / Escherichia/Shigella coli/sonnei / Eschericia/Shigella coli/dysenteriae / Eschericia/Shigella coli/flexneri / Salmonella enterica|
TGTGAAATGTTGGGTTAAGTCCCGCAACGAGCGCAACCCTTATCCTTGTTGCCAGCGGTCCGGCCGGGAACTCAAAGGAGACTGCCAGTGATAAACTGGAGGAAGGTGGGGATGACGTCAAGTCATCATGGCCCTTACGACCAGGGCTACACACGTGCTACAATGGCGCATACAAAGAGAAGCGACCTCGCGAGAGCAAGCGGACCTCATAAAGTGCGTCGTAGTCCGGATTGGAGTCTGCAACTCGACTCCA
>MG|5|V8|R|17|100.0|Proteobacteria|Gammaproteobacteria|Enterobacteriales|Enterobacteriaceae|Citrobacter / Enterobacter / Escherichia / Escherichia/Shigella / Eschericia/Shigella / Salmonella|Citrobacter youngae / Enterobacter arachidis / Enterobacter cloacae / Enterobacter oryzae / Escherichia albertii / Escherichia fergusonii / Escherichia/Shigella coli / Escherichia/Shigella coli/sonnei / Eschericia/Shigella coli/dysenteriae / Eschericia/Shigella coli/flexneri / Salmonella enterica|
TGCAGTCGAGTTGCAGACTCCAATCCGGACTACGACGCACTTTATGAGGTCCGCTTGCTCTCGCGAGGTCGCTTCTCTTTGTATGCGCCATTGTAGCACGTGTGTAGCCCTGGTCGTAAGGGCCATGATGACTTGACGTCATCCCCACCTTCCTCCAGTTTATCACTGGCAGTCTCCTTTGAGTTCCCGGCCGGACCGCTGGCAACAAAGGATAAGGGTTGCGCTCGTTGCGGGACTTAACCCAACATTTCACA
>MG|5|V8|F|11|99.21|Proteobacteria|Gammaproteobacteria|Enterobacteriales|Enterobacteriaceae|Citrobacter / Enterobacter / Escherichia / Escherichia/Shigella / Eschericia/Shigella / Salmonella|Citrobacter youngae / Enterobacter arachidis / Enterobacter cloacae / Enterobacter oryzae / Escherichia albertii / Escherichia fergusonii / Escherichia/Shigella coli / Escherichia/Shigella coli/sonnei / Eschericia/Shigella coli/dysenteriae / Eschericia/Shigella coli/flexneri / Salmonella enterica|
CGTGAGATGTTGGGTTAAGTCCCGCAACGAGCGCAACCCTCATCCTTTGTTGCCAGCGGTCCGGCCGGGAACTCAAAGGAGACTGCCAGTGATAAACTGGAGGAAGGTGGGGATGACGTCAAGTCATCATGGCCCTTACGACCAGGGCTACACACGTGCTACAATGGCGCATACAAAGAGAAGCGACCTCGCGAGAGCAAGCGGACCTCATAAAGTGCGTCGTAGTCCGGATTGGAGTCTGCAACTCGACTCCA
>MG|5|V8|F|1254|100.0|Proteobacteria|Gammaproteobacteria|Enterobacteriales|Enterobacteriaceae|Citrobacter / Enterobacter / Escherichia / Escherichia/Shigella / Eschericia/Shigella / Salmonella|Citrobacter youngae / Enterobacter arachidis / Enterobacter cloacae / Enterobacter oryzae / Escherichia albertii / Escherichia fergusonii / Escherichia/Shigella coli / Escherichia/Shigella coli/sonnei / Eschericia/Shigella coli/dysenteriae / Eschericia/Shigella coli/flexneri / Salmonella enterica|
TGTGAAATGTTGGGTTAAGTCCCGCAACGAGCGCAACCCTTATCCTTTGTTGCCAGCGGTCCGGCCGGGAACTCAAAGGAGACTGCCAGTGATAAACTGGAGGAAGGTGGGGATGACGTCAAGTCATCATGGCCCTTACGACCAGGGCTACACACGTGCTACAATGGCGCATACAAAGAGAAGCGACCTCGCGAGAGCAAGCGGACCTCATAAAGTGCGTCGTAGTCCGGATTGGAGTCTGCAACTCGACTCCA
>MG|5|V8|F|95|99.61|Proteobacteria|Gammaproteobacteria|Enterobacteriales|Enterobacteriaceae|Citrobacter / Enterobacter / Escherichia / Escherichia/Shigella / Eschericia/Shigella / Salmonella|Citrobacter youngae / Enterobacter arachidis / Enterobacter cloacae / Enterobacter oryzae / Escherichia albertii / Escherichia fergusonii / Escherichia/Shigella coli / Escherichia/Shigella coli/sonnei / Eschericia/Shigella coli/dysenteriae / Eschericia/Shigella coli/flexneri / Salmonella enterica|
TGTGAAATGTTGGGTTAAGTCCCGCAACGAGCGCAACCCTTATCCTTTGTTGCCAGCGGTCCGGCCGGGAACTCAAAGGAGACTGCCAGTGATAAACTGGAGGAAGGTGAGGATGACGTCAAGTCATCATGGCCCTTACGACCAGGGCTACACACGTGCTACAATGGCGCATACAAAGAGAAGCGACCTCGCGAGAGCAAGCGGACCTCATAAAGTGCGTCGTAGTCCGGATTGGAGTCTGCAACTCGACTCCA
>MG|5|V8|F|564|99.6|Proteobacteria|Gammaproteobacteria|Enterobacteriales|Enterobacteriaceae|Citrobacter / Enterobacter / Escherichia / Escherichia/Shigella / Eschericia/Shigella / Salmonella|Citrobacter youngae / Enterobacter arachidis / Enterobacter cloacae / Enterobacter oryzae / Escherichia albertii / Escherichia fergusonii / Escherichia/Shigella coli / Escherichia/Shigella coli/sonnei / Eschericia/Shigella coli/dysenteriae / Eschericia/Shigella coli/flexneri / Salmonella enterica|
CGTGAGATGTTGGGTTAAGTCCCGCAACGAGCGCAACCCTTATCCTTTGTTGCCAGCGGTCCGGCCGGGAACTCAAAGGAGACTGCCAGTGATAAACTGGAGGAAGGTGGGGATGACGTCAAGTCATCATGGCCCTTACGACCAGGGCTACACACGTGCTACAATGGCGCATACAAAGAGAAGCGACCTCGCGAGAGCAAGCGGACCTCATAAAGTGCGTCGTAGTCCGGATTGGAGTCTGCAACTCGACTCCA
>MG|5|V8|R|16|99.61|Proteobacteria|Gammaproteobacteria|Enterobacteriales|Enterobacteriaceae|Citrobacter / Enterobacter / Escherichia / Escherichia/Shigella / Eschericia/Shigella / Salmonella|Citrobacter youngae / Enterobacter arachidis / Enterobacter cloacae / Enterobacter oryzae / Escherichia albertii / Escherichia fergusonii / Escherichia/Shigella coli / Escherichia/Shigella coli/sonnei / Eschericia/Shigella coli/dysenteriae / Eschericia/Shigella coli/flexneri / Salmonella enterica|
TGGAGTCGAGTTGCAGACTCCAATCCGGACTACGACGCACTTTATGAGGTCCGCTTGCTCTCGCGAGGTCGCTTCTCTTTGTATGCGCCATTGTAGCACGTGTGTAGCCCTGGTCGTAAGGGCCATGATACTTGACGTCATCCCCACCTTCCTCCAGTTTATCACTGGCAGTCTCCTTTGAGTTCCCGGCCGGACCGCTGGCAACAAAGGATAAGGGTTGCGCTCGTTGCGGGACTTAACCCAACATTTCACA
>MG|5|V8|F|79|99.21|Proteobacteria|Gammaproteobacteria|Enterobacteriales|Enterobacteriaceae|Citrobacter / Enterobacter / Escherichia / Escherichia/Shigella / Eschericia/Shigella / Salmonella|Citrobacter youngae / Enterobacter arachidis / Enterobacter cloacae / Enterobacter oryzae / Escherichia albertii / Escherichia fergusonii / Escherichia/Shigella coli / Escherichia/Shigella coli/sonnei / Eschericia/Shigella coli/dysenteriae / Eschericia/Shigella coli/flexneri / Salmonella enterica|
CGTGAGATGTTGGGTTAAGTCCCGCAACGAGCGCAACCCTTGTCCTTTGTTGCCAGCGGTCCGGCCGGGAACTCAAAGGAGACTGCCAGTGATAAACTGGAGGAAGGTGGGGATGACGTCAAGTCATCATGGCCCTTACGACCAGGGCTACACACGTGCTACAATGGCGCATACAAAGAGAAGCGACCTCGCGAGAGCAAGCGGACCTCATAAAGTGCGTCGTAGTCCGGATTGGAGTCTGCAACTCGACTCCA
>MG|5|V8|F|26|100.0|Proteobacteria|Gammaproteobacteria|Enterobacteriales|Enterobacteriaceae|Citrobacter / Enterobacter / Escherichia / Escherichia/Shigella / Eschericia/Shigella / Salmonella|Citrobacter youngae / Enterobacter arachidis / Enterobacter cloacae / Enterobacter oryzae / Escherichia albertii / Escherichia fergusonii / Escherichia/Shigella coli / Escherichia/Shigella coli/sonnei / Eschericia/Shigella coli/dysenteriae / Eschericia/Shigella coli/flexneri / Salmonella enterica|
TGTGAAATGTTGGGTTAAGTCCCGCAACGAGCGCAACCCTTATCCTTTGTTGCCAGCGGTCCGGCCGGGAACTCAAAGGAGACTGCCAGTGATAAACTGGAGGAAGGTGGGGATGACGTCAAGTCATCATGGCCCTTACGACCAGGGCTACACACGTGCTACAATGGCGCATACAAAGAGAAGCGACCTCGCGAGAGCAAGCGGACCTCATAAAGTGCGTCGTAGTCCGGATTGGAGTCTGCAACTCGACTGCA
>MG|5|V8|F|157|100.0|Proteobacteria|Gammaproteobacteria|Enterobacteriales|Enterobacteriaceae|Citrobacter / Enterobacter / Escherichia / Escherichia/Shigella / Eschericia/Shigella / Salmonella|Citrobacter youngae / Enterobacter arachidis / Enterobacter cloacae / Enterobacter oryzae / Escherichia albertii / Escherichia fergusonii / Escherichia/Shigella coli / Escherichia/Shigella coli/sonnei / Eschericia/Shigella coli/dysenteriae / Eschericia/Shigella coli/flexneri / Salmonella enterica|
CGTGAAATGTTGGGTTAAGTCCCGCAACGAGCGCAACCCTTATCCTTTGTTGCCAGCGGTCCGGCCGGGAACTCAAAGGAGACTGCCAGTGATAAACTGGAGGAAGGTGGGGATGACGTCAAGTCATCATGGCCCTTACGACCAGGGCTACACACGTGCTACAATGGCGCATACAAAGAGAAGCGACCTCGCGAGAGCAAGCGGACCTCATAAAGTGCGTCGTAGTCCGGATTGGAGTCTGCAACTCGACTCCA
>MG|5|V8|F|33|99.61|Proteobacteria|Gammaproteobacteria|Enterobacteriales|Enterobacteriaceae|Citrobacter / Enterobacter / Escherichia / Escherichia/Shigella / Eschericia/Shigella / Salmonella|Citrobacter youngae / Enterobacter arachidis / Enterobacter cloacae / Enterobacter oryzae / Escherichia albertii / Escherichia fergusonii / Escherichia/Shigella coli / Escherichia/Shigella coli/sonnei / Eschericia/Shigella coli/dysenteriae / Eschericia/Shigella coli/flexneri / Salmonella enterica|
TGTGAAATGTTGGGTTAAGTCCCGCAACGAGCGCAACCCTTATCCTTTGTTGCCAGCGGTCCGGCCGGGAACTCAAAGGAGACTGCCAGTGATAAACTGGAGGAAGGTGGGGATGACGTCAAGTATCATGGCCCTTACGACCAGGGCTACACACGTGCTACAATGGCGCATACAAAGAGAAGCGACCTCGCGAGAGCAAGCGGACCTCATAAAGTGCGTCGTAGTCCGGATTGGAGTCTGCAACTCGACTCCA
>MG|5|V8|R|69|99.61|Proteobacteria|Gammaproteobacteria|Enterobacteriales|Enterobacteriaceae|Citrobacter / Enterobacter / Escherichia / Escherichia/Shigella / Eschericia/Shigella / Salmonella|Citrobacter youngae / Enterobacter arachidis / Enterobacter cloacae / Enterobacter oryzae / Escherichia albertii / Escherichia fergusonii / Escherichia/Shigella coli / Escherichia/Shigella coli/sonnei / Eschericia/Shigella coli/dysenteriae / Eschericia/Shigella coli/flexneri / Salmonella enterica|
TGGAGTCGAGTTGCAGACTCCAATCCGGACTACGACGCACTTTATGAGGTCCGCTTGCTCTCGCGAGGTCGCTTCTCTTTGTATGCGCCATTGTAGCACGTGTGTAGCCCTGGTCGTAAGGGCCATGATGACTTGACGTCATCCTCACCTTCCTCCAGTTTATCACTGGCAGTCTCCTTTGAGTTCCCGGCCGGACCGCTGGCAACAAAGGATAAGGGTTGCGCTCGTTGCGGGACTTAACCCAACATTTCACA
>MG|5|V8|F|12|97.25|Proteobacteria|Gammaproteobacteria|Enterobacteriales|Enterobacteriaceae|Enterobacter / Escherichia / Haemophilus / Klebsiella / Kosakonia / Salmonella / Shigella / Trabulsiella|oryzae|
CGTGAGATGTTGGGTTAAGTCCCGCAACGAGCGCAACCCTCATCCTTTGTTGCCAACAGGTAAAGCTGGGAACTCAAAGGAGACTGCCAGTGATAAACTGGAGGAAGGTGGGGATGACGTCAAGTCATCATGGCCCTTACGACCAGGGCTACACACGTGCTACAATGGCGCATACAAAGAGAAGCGACCTCGCGAGAGCAAGCGGACCTCATAAAGTGCGTCGTAGTCCGGATTGGAGTCTGCAACTCGACTCCA
>MG|5|V8|F|17|96.39|Proteobacteria|Gammaproteobacteria|Enterobacteriales|Enterobacteriaceae|Shigella|boydii|
CGTGAGATGTTGGGTTAAGTCCCGCAACGAGCGCAACCCTTGTCCTTTGTTGCCAACAGGTAAAGCTGGGAACTCAAAGGAGACTGCCAGTGACAAACTGGAGGAAGGCAGGGATGACGTCAAGTCATCATGGCCCTTACGACCAGGGCTACACACGTGCTACAATGGCGCATACAAAGAGAAGCGACCTCGCGAGAGCAAGCGGACCTCATAAAGTGCGTCGTAGTCCGGATTGGAGTCTGCAACTCGACTCCA
>MG|5|V8|R|811|100.0|Proteobacteria|Gammaproteobacteria|Enterobacteriales|Enterobacteriaceae|Citrobacter / Enterobacter / Escherichia / Escherichia/Shigella / Eschericia/Shigella / Salmonella|Citrobacter youngae / Enterobacter arachidis / Enterobacter cloacae / Enterobacter oryzae / Escherichia albertii / Escherichia fergusonii / Escherichia/Shigella coli / Escherichia/Shigella coli/sonnei / Eschericia/Shigella coli/dysenteriae / Eschericia/Shigella coli/flexneri / Salmonella enterica|
TGGAGTCGAGTTGCAGACTCCAATCCGGACTACGACGCACTTTATGAGGTCCGCTTGCTCTCGCGAGGTCGCTTCTCTTTGTATGCGCCATTGTAGCACGTGTGTAGCCCTGGTCGTAAGGGCCATGATGACTTGACGTCATCCCCACCTTCCTCCAGTTTATCACTGGCAGTCTCCTTTGAGTTCCCGGCCGGACCGCTGGCAACAAAGGATAAGGGTTGCGCTCGTTGCGGGACTTAACCCAACATTTCACA
>MG|5|V8|R|92|100.0|Proteobacteria|Gammaproteobacteria|Enterobacteriales|Enterobacteriaceae|Citrobacter / Enterobacter / Escherichia / Escherichia/Shigella / Eschericia/Shigella / Salmonella|Citrobacter youngae / Enterobacter arachidis / Enterobacter cloacae / Enterobacter oryzae / Escherichia albertii / Escherichia fergusonii / Escherichia/Shigella coli / Escherichia/Shigella coli/sonnei / Eschericia/Shigella coli/dysenteriae / Eschericia/Shigella coli/flexneri / Salmonella enterica|
TGGAGTCGAGTTGCAGACTCCAATCCGGACTACGACGCACTTTATGAGGTCCGCTTGCTCTCGCGAGGTCGCTTCTCTTTGTATGCGCCATTGTAGCACGTGTGTAGCCCTGGTCGTAAGGGCCATGATGACTTGACGTCATCCCCACCTTCCTCCAGTTTATCACTGGCAGTCTCCTTTGAGTTCCCGGCCGGACCGCTGGCAACAAAGGATAAGGGTTGCGCTCGTTGCGGGACTTAACCCAACATTTCACG
>MG|5|V8|R|323|99.6|Proteobacteria|Gammaproteobacteria|Enterobacteriales|Enterobacteriaceae|Citrobacter / Enterobacter / Escherichia / Escherichia/Shigella / Eschericia/Shigella / Salmonella|Citrobacter youngae / Enterobacter arachidis / Enterobacter cloacae / Enterobacter oryzae / Escherichia albertii / Escherichia fergusonii / Escherichia/Shigella coli / Escherichia/Shigella coli/sonnei / Eschericia/Shigella coli/dysenteriae / Eschericia/Shigella coli/flexneri / Salmonella enterica|
TGGAGTCGAGTTGCAGACTCCAATCCGGACTACGACGCACTTTATGAGGTCCGCTTGCTCTCGCGAGGTCGCTTCTCTTTGTATGCGCCATTGTAGCACGTGTGTAGCCCTGGTCGTAAGGGCCATGATGACTTGACGTCATCCCCACCTTCCTCCAGTTTATCACTGGCAGTCTCCTTTGAGTTCCCGGCCGGACCGCTGGCAACAAAGGATAAGGGTTGCGCTCGTTGCGGGACTTAACCCAACATCTCACG
>MG|5|V8|F|38|99.21|Proteobacteria|Gammaproteobacteria|Enterobacteriales|Enterobacteriaceae|Citrobacter / Enterobacter / Escherichia / Escherichia/Shigella / Eschericia/Shigella / Salmonella|Citrobacter youngae / Enterobacter arachidis / Enterobacter cloacae / Enterobacter oryzae / Escherichia albertii / Escherichia fergusonii / Escherichia/Shigella coli / Escherichia/Shigella coli/sonnei / Eschericia/Shigella coli/dysenteriae / Eschericia/Shigella coli/flexneri / Salmonella enterica|
CGTGAGATGTTGGGTTAAGTCCCGCAACGAGCGCAACCCTTATCCTTTGTTGCCAGCGGTCCGGCCGGGAACTCAAAGGAGACTGCCAGTGATAAACTGGAGGAAGGTGAGGATGACGTCAAGTCATCATGGCCCTTACGACCAGGGCTACACACGTGCTACAATGGCGCATACAAAGAGAAGCGACCTCGCGAGAGCAAGCGGACCTCATAAAGTGCGTCGTAGTCCGGATTGGAGTCTGCAACTCGACTCCA
>MG|5|V8|R|29|99.21|Proteobacteria|Gammaproteobacteria|Enterobacteriales|Enterobacteriaceae|Citrobacter / Enterobacter / Escherichia / Escherichia/Shigella / Eschericia/Shigella / Salmonella|Citrobacter youngae / Enterobacter arachidis / Enterobacter cloacae / Enterobacter oryzae / Escherichia albertii / Escherichia fergusonii / Escherichia/Shigella coli / Escherichia/Shigella coli/sonnei / Eschericia/Shigella coli/dysenteriae / Eschericia/Shigella coli/flexneri / Salmonella enterica|
TGGAGTCGAGTTGCAGACTCCAATCCGGACTACGACGCACTTTATGAGGTCCGCTTGCTCTCGCGAGGTCGCTTCTCTTTGTATGCGCCATTGTAGCACGTGTGTAGCCCTGGTCGTAAGGGCCATGATGACTTGACGTCATCCTCACCTTCCTCCAGTTTATCACTGGCAGTCTCCTTTGAGTTCCCGGCCGGACCGCTGGCAACAAAGGATAAGGGTTGCGCTCGTTGCGGGACTTAACCCAACATCTCACG
>MG|5|V8|R|37|99.21|Proteobacteria|Gammaproteobacteria|Enterobacteriales|Enterobacteriaceae|Citrobacter / Enterobacter / Escherichia / Escherichia/Shigella / Eschericia/Shigella / Salmonella|Citrobacter youngae / Enterobacter arachidis / Enterobacter cloacae / Enterobacter oryzae / Escherichia albertii / Escherichia fergusonii / Escherichia/Shigella coli / Escherichia/Shigella coli/sonnei / Eschericia/Shigella coli/dysenteriae / Eschericia/Shigella coli/flexneri / Salmonella enterica|
TGGAGTCGAGTTGCAGACTCCAATCCGGACTACGACGCACTTTATGAGGTCCGCTTGCTCTCGCGAGGTCGCTTCTCTTTGTATGCGCCATTGTAGCACGTGTGTAGCCCTGGTCGTAAGGGCCATGATGACTTGACGTCATCCCCACCTTCCTCCAGTTTATCACTGGCAGTCTCCTTTGAGTTCCCGGCCGGACCGCTGGCAACAAAGGACAAGGGTTGCGCTCGTTGCGGGACTTAACCCAACATCTCACG
>MG|5|V8|F|11|94.09|Proteobacteria|Gammaproteobacteria|Pseudomonadales|Pseudomonadaceae|Pseudomonas|sp.|
CGTGAGATGTTGGGTTAAGTCCCGCAACGAGCGCAACCCTTGTCTTTAGTTGCCAGCATTTTGGATGGGCACTCTAAAGAGACTGCCGGTGACAAACCGGAGGAAGGTGGGGATGACGTCAAATCATCATGCCCCTTATGTCTTGGGCTACACACGTGCTACAATGGTCGGTACAAAGGGCAGCGAGACCGCGAGGTGGAGCGAATCCCAAAAAGCCGATCCCAGTTCGGATTGCAGGCTGCAACCCGCCTGCA
>MG|5|V8|F|34|92.22|Spirochaetes|Spirochaetes|Spirochaetales|Spirochaetaceae|Treponema|sp5|
CGTGAGATGTTGGGTTAAGTCCCGCAACGAGCGCAACCCCTACTGCCAGTTACCAGCAGGTAAAGCTGGGGACTCTGGCGGAACTGCCGGTGACAAACCGGAGGAAGGTGGGGATGATGTCAAGTCATCATGGCCCTTATGTCCAGGGCAACACACGTGCTACAATGGCAGGTACAAAGCGATGCGAGCCTGTGAAGGGAAGCGGAACGCAAAAAAGCTGCCGTAGTTCGGATTGAAGTCTGAAACCCGACTTCA
>MG|5|V8|F|47|92.61|Spirochaetes|Spirochaetes|Spirochaetales|Spirochaetaceae|Treponema|sp5|
CGTGAGGTGTTGGGTTAAGTCCCGCAACGAGCGCAACCCCTACTGCCAGTTACCAGCAGGTAAAGCTGGGGACTCTGGCGGAACTGCCGGTGACAAACCGGAGGAAGGTGGGGATGATGTCAAGTCATCATGGCCCTTATGTCCAGGGCAACACACGTGCTACAATGGCAGGTACAAAGCGATGCGAGCCTGTGAAGGGAAGCGGAACGCAAAAAAGCTGCCGTAGTTCGGATTGAAGTCTGAAACCCGACTTCA
>MG|5|V8|R|12|92.22|Spirochaetes|Spirochaetes|Spirochaetales|Spirochaetaceae|Treponema|sp5|
TGAAGTCGGGTTTCAGACTTCAATCCGAACTACGGCAGCTTTTTTGCGTTCCGCTTCCCTTCACAGGCTCGCATCGCTTTGTACCTGCCATTGTAGCACGTGTGTTGCCCTGGACATAAGGGCCATGATGACTTGACATCATCCCCACCTTCCTCCGGTTTGTCACCGGCAGTTCCGCCAGAGTCCCCAGCTTTACCTGCTGGTAACTGGCAGTAGGGGTTGCGCTCGTTGCGGGACTTAACCCAACATCTCACG
>MG|5|V8|R|33|92.61|Spirochaetes|Spirochaetes|Spirochaetales|Spirochaetaceae|Treponema|sp5|
TGAAGTCGGGTTTCAGACTTCAATCCGAACTACGGCAGCTTTTTTGCGTTCCGCTTCCCTTCACAGGCTCGCATCGCTTTGTACCTGCCATTGTAGCACGTGTGTTGCCCTGGACATAAGGGCCATGATGACTTGACATCATCCCCACCTTCCTCCGGTTTGTCACCGGCAGTTCCGCCAGAGTCCCCAGCTTTACCTGCTGGTAACTGGCAGTAGGGGTTGCGCTCGTTGCGGGACTTAACCCAACACCTCACG
>MG|5|V8|F|15|90.56|Spirochaetes|Spirochaetes|Spirochaetales|Spirochaetaceae|Spirochaeta|thermophila|
TGTGAAGTGTGAGATTAAGTTCTTCAACGAGCGCAACCCCTACTGTCTGTTACTAACAGGAAAAGCTGAGGACTCAGATAGGACTGCCGGTGACAAATCGGAGGAAGGTGGGGACGACGTCAAGTCATCATGGCCCTTATGTCCTGGGCCACACACGTGCTACAATGGCCGGTACAGAGCGAAGCGAAACTGCGAGGTGGAGCAAATCGCAAAAAGCCGGTCTCAGTACGGATTGTACTCTGCAACTCGAGTGCA
>MG|5|V8|F|36|90.65|Spirochaetes|Spirochaetia|Spirochaetales|Spirochaetaceae|Sphaerochaeta|sp.|
TGTGAAGTGTGAGATTAAGTTCTTCAACGAGCGCAACCCCTGCTGCCTGTTGCCAACACGTGATGGTGGGCACTCTGGCAGGACTGCCGGTGACAAATCGGAGGAAGGTGGGGACGACGTCAAGTCATCATGGCCCTTATGTCCTGGGCCACACACGTGCTACAATGGCCGGTACAGAGCGAGGCGAAACCGCGAGGTGGAGCGAACCGCAAAAAGCCGGTCCCAGTACGGATTGCACTCTGCAACTCGGGTGCA
>MG|5|V8|F|46|90.73|Spirochaetes|Spirochaetia|Spirochaetales|Spirochaetaceae|Sphaerochaeta|globosa|
CGTGAGATGTTGGGTTAAGTCCCGCAACGAGCGCAACCCCTGCCGGCTGTTGCCAACAGGCGAAGCTGGGGACTCGGCCGGGACCGCCGGTGACAAACCGGAGGAAGGCGGGGACGATGTCAAGTCATCATGGCCCTTACGTCCTGGGCTACACACGTGCTACAATGGCAGGTACAGAGCGAAGCGAAGCCGCAAGGCGGAGCGGACCGCAGAAAGCCTGTCCCAGTACGGATTGGAGTCTGCAACCCGGCTCCA
>MG|5|V8|R|27|93.33|Spirochaetes|Spirochaetia|Spirochaetales|Spirochaetaceae|Spirochaeta|taiwanensis|
TGGAGTCGGGTTTCAGACTCCAATCCGAACTACGGCGGCTTTTTTGCGGTCCGCTCAGCCTCGCAGCCTCGCATCGCTCTGTAGCCGCCATTGTAGCACGTGTGTAGCCCTGGACATAAGGGCCATGATGACTTGACGTCATCCCCACCTTCCTCCGGTTTGTCACCGGCAGTTCCGCCAGAGTCCCCAGCTTAACCTGCTGGCAACTGGCAGTAGGGGTTGCGCTCGTTGCGGGACTTAACCCAACACCTCACG
>MG|5|V8|F|23|89.52|Spirochaetes|Spirochaetia|Spirochaetales|Spirochaetaceae|Sphaerochaeta|globosa|
CGTGAGATGTTGGGTTAAGTTCCTAAACGAGCGCAACCCCTGCCGGCTGTTGCCAACAGGCGAAGCTGGGGACTCGGCCGGGACCGCCGGTGACAAACCGGAGGAAGGCGGGGACGATGTCAAGTCATCATGGCCCTTACGTCCTGGGCTACACACGTGCTACAATGGCAGGTACAGAGCGAAGCGAAGCCGCAAGGCGGAGCGGACCGCAGAAAGCCTGTCCCAGTACGGATTGGAGTCTGCAACCCGGCTCCA
>MG|5|V8|F|97|91.2|Spirochaetes|Spirochaetia|Spirochaetales|Spirochaetaceae|Sphaerochaeta|sp.|
TGTGAAGTGTGAGATTAAGTTCTTCAACGAGCGCAACCCCTGCTGCCTGTTGCCAACACGTAATGGTGGGGACTCTGGCAGGACCGCCGGTGACAAATCGGAGGAAGGTGGGGACGACGTCAAGTCATCATGGCCCTTATGTCCTGGGCCACACACGTGCTACAATGGCCGGTACAGAGCGAAGCGAAGCCGCGAGGCGGAGCGAACCGCAGAAAGCCGGTCCCAGTACGGATTGTACTCTGCAACCCGAGTGCA
>MG|5|V8|F|11|88.62|Spirochaetes|Spirochaetia|Spirochaetales|Spirochaetaceae|Sphaerochaeta|globosa|
CGTGAGATGTGGGATTAAGTTCCTAAACGAGCGCAACCCCTGCCGGCTGTTGCCAGCAGGCAAAGCTGGGGACTCGGCCGGGACCGCCGGTGACAAACCGGAGGAAGGCGGGGACGATGTCAAGTCATCATGGCCCTTACGTCCTGGGCTACACACGTGCTACAATGGCAGGTACAGAGCGAAGCGAGGCCGGAAGGCGGAGCGGACCGCAGAAAGCCTGTCCCAGTACGGATTGGAGTCTGCAACCCGGCTCCA
>MG|5|V8|R|149|89.02|Spirochaetes|Spirochaetia|Spirochaetales|Spirochaetaceae|Sphaerochaeta|globosa|
TGGAGCCGGGTTGCAGACTCCAATCCGTACTGGGACAGGCTTTCTGCGGTCCGCTCCGCCTTGCGGCTTCGCTTCGCTCTGTACCTGCCATTGTAGCACGTGTGTAGCCCAGGACGTAAGGGCCATGATGACTTGACATCGTCCCCGCCTTCCTCCGGTTTGTCACCGGCGGTCCCGGCCGAGTCCCCAGCTTCGCCTGTTGGCAACAGCCGGCAGGGGTTGCGCTCGTTTAGGAACTTAATCCCACATCTCACG
>MG|5|V8|F|20|92.94|Spirochaetes|Spirochaetia|Spirochaetales|Spirochaetaceae|Spirochaeta|taiwanensis|
CGTGAGATGTTGGGTTAAGTCCCGCAACGAGCGCAACCCCTACTGCCAGTTGCCAGCAGGTTAAGCTGGGGACTCTGGCGGAACTGCCGGTGACAAACCGGAGGAAGGTGGGGATGACGTCAAGTCATCATGGCCCTTATGTCCAGGGCTACACACGTGCTACAATGGCGGCTACAGAGCGATGCGAGGCTGCGAGGCTGAGCGGACCGCAAAAAAGCCGCCGTAGTTCGGATTGGAGTCTGAAACCCGACTCCA
>MG|5|V8|F|21|93.42|Spirochaetes|Spirochaetia|Spirochaetales|Spirochaetaceae|Sphaerochaeta|sp.|
CGTGAGATGTTGGGTTAAGTCCCGCAACGAGCGCAACCCCTGCTGCCTGTTGCCAACACGTAATGGTGGGGACTCTGGCAGGACCGCCGGTGACAAATCGGAGGAAGGTGGGGACGACGTCAAGTCATCATGGCCCTTATGTCCTGGGCCACACACGTGCTACAATGGCCGGTACAGAGCGAAGCGAAGCCGCGAGGCGGAGCGAACCGCAGAAAGCCGGTCCCAGTACGGATTGTACTCTGCAACCCGAGTGCA
>MG|5|V8|R|14|94.55|Spirochaetes|Spirochaetia|Spirochaetales|Spirochaetaceae|Treponema|lecithinolyticum|
TGGAGTCGAGTTTCAGACTCCAATCCGAACTACGGCTGCCTTTCGGCGTTTTGCTCCAGCTCCTGCTTTCGCTTCTCTCTGTCTCAGCCATTGTAGCACGTGTGTAGCCCTGGACATAAGGGCCATGATGACTTGACGTCATCCCCACCTTCCTCCGGTTTGTCACCGGCAGTTCCGCCAGAGTCCTCAAGCTTTACCTGTTAGTAACTGGCAGTAGGGGTTGCGCTCGTTGCGGGACTTAACCCAACACCTCACG
>MG|5|V8|F|10|89.11|Spirochaetes|Spirochaetia|Spirochaetales|Spirochaetaceae|Sphaerochaeta|globosa|
CGTGAGATGTTGGATTAAGTTCCTAAACGAGCGCAACCCCTGCCGGCTGTTGCCAACAGGCGAAGCTGGGGACTCGGCCGGGACCGCCGGTGACAAACCGGAGGAAGGCGGGGACGATGTCAAGTCATCATGGCCCTTACGTCCTGGGCTACACACGTGCTACAATGGCAGGTACAGAGCGAAGCGAAGCCGCAAGGCGGAGCGGACCGCAGAAAGCCTGTCCCAGTACGGATTGGAGTCTGCAACCCGGCTCCA
>MG|5|V8|R|18|89.68|Spirochaetes|Spirochaetia|Spirochaetales|Spirochaetaceae|Sphaerochaeta|coccoides|
TGCACTCGAGTTGCAGAGTACAATCCGTACTGAGACCGGCTTTTTGCGGTTCGCTCTGCCTCGCAGCTTCGCTTCGCTTTGTACCGGCCATTGTAGCACGTGTGTGGCCCAGGACATAAGGGCCATGATGACTTGACGTCGTCCCCACCTTCCTCCGATTTGTCACCGGCAGTCCTGTCAGAGTCCCCACCTTTACGTGTTGGTAACAGACAGCAAGGGTTGCGCTCGTTGAAGAACTTAATCTCACACTTCACA
>MG|5|V8|F|16|94.16|Spirochaetes|Spirochaetia|Spirochaetales|Spirochaetaceae|Treponema|lecithinolyticum|
CGTGAGATGTTGGGTTAAGTCCCGCAACGAGCGCAACCCCTACTGCCAGTTACTAACAGGTAAAGCTTGAGGACTCTGGCGGAACTGCCGGTGACAAACCGGAGGAAGGTGGGGATGACGTCAAGTCATCATGGCCCTTATGTCCAGGGCTACACACGTGCTACAATGGCTGAGACAGAGAGAAGCGAAAGCAGGAGCTGGAGCAAAACGCCGAAAGGCAGCCGTAGTTCGGATTGGAGTCTGAAACTCGACTCCA
>MG|5|V8|R|16|89.02|Spirochaetes|Spirochaetia|Spirochaetales|Spirochaetaceae|Sphaerochaeta|globosa|
TGGAGCCGGGTTGCAGACTCCAATCCGTACTGGGACAGGCTTTCTGCGGTCCGCTCCGCCTCTCGGCTTCGCTTCGCTCTGTACCTGCCATTGTAGCACGTGTGTAGCCCAGGACGTAAGGGCCATGATGACTTGACATCGTCCCCGCCTTCCTCCGGTTTGTCACCGGCGGTCCCGGCCGAGTCCCCAGCTTCGCCTGTTGGCAACAGCCGGCAGGGGTTGCGCTCGTTTAGGAACTTAATCCCACATCTCACG
>MG|5|V8|F|12|88.8|Spirochaetes|Spirochaetia|Spirochaetales|Spirochaetaceae|Sphaerochaeta|coccoides|
TGTGAAGTGTGAGATTAAGTTCTTCAACGAGCGCAACCCCCGCCGGCTGTTGCCAACAGGCGAAGCTGGGGACTCGGCCGGGACCGCCGGTGACAAACCGGAGGAAGGCGGGGACGACGTCAAGTCATCATGGCCCTTACGTCCTGGGCCACACACGTGCTACAATGGCCGGTACAGAGCGAAGCGAAGCCGCGAGGCGGAGCGGACCGCAGAAAGCCGGTCTCAGTACGGATCGCAGTCTGCAACCCGACTGCG
>MG|5|V8|F|31|94.55|Spirochaetes|Spirochaetia|Spirochaetales|Spirochaetaceae|Treponema|lecithinolyticum|
CGTGAGGTGTTGGGTTAAGTCCCGCAACGAGCGCAACCCCTACTGCCAGTTACTAACAGGTAAAGCTTGAGGACTCTGGCGGAACTGCCGGTGACAAACCGGAGGAAGGTGGGGATGACGTCAAGTCATCATGGCCCTTATGTCCAGGGCTACACACGTGCTACAATGGCTGAGACAGAGAGAAGCGAAAGCAGGAGCTGGAGCAAAACGCCGAAAGGCAGCCGTAGTTCGGATTGGAGTCTGAAACTCGACTCCA
>MG|5|V8|R|14|89.67|Spirochaetes|Spirochaetia|Spirochaetales|Spirochaetaceae|Sphaerochaeta|globosa|
TGGGGCCGGGTTGCAGGCCCCAATCCGTACTGGGACAGGCTTTCTGCGGTCCGCTCCGCCTTCCGGCCTCGCTTCGCTCTGTACCTGCCATTGTAGCACGTGTGTAGCCCAGGACGTAAGGGCCATGATGACTTGACATCGTCCCCGCCTTCCTCCGGTTTGTCACCGGCGGTCCCGGCCGAGTCCCCAGCTTTGCCTGCTGGCAACAGCCGGCAGGGGTTGCGCTCGTTGCGGGACTTAACCCAACATCTCACG
>MG|5|V8|R|75|87.92|Spirochaetes|Spirochaetia|Spirochaetales|Spirochaetaceae|Sphaerochaeta|globosa|
TGGGGCCGGGTTGCAGGCCCCAATCCGTACTGGGACAGGCTTTCTGCGGTCCGCTCCGCCTTCCGGCCTCGCTTCGCTCTGTACCTGCCATTGTAGCACGTGTGTAGCCCAGGACGTAAGGGCCATGATGACTTGACATCGTCCCCGCCTTCCTCCGGTTTGTCACCGGCGGTCCCGGCCGAGTCCCCAGCTTTGCCTGCTGGCAACAGCCGGCAGGGGTTGCGCTCGTTTAGGAACTTAATCCCACATCTCACG
>MG|5|V8|R|44|91.2|Spirochaetes|Spirochaetia|Spirochaetales|Spirochaetaceae|Sphaerochaeta|sp.|
TGCACTCGGGTTGCAGAGTACAATCCGTACTGGGACCGGCTTTCTGCGGTTCGCTCCGCCTCGCGGCTTCGCTTCGCTCTGTACCGGCCATTGTAGCACGTGTGTGGCCCAGGACATAAGGGCCATGATGACTTGACGTCGTCCCCACCTTCCTCCGATTTGTCACCGGCGGTCCTGCCAGAGTCCCCACCATTACGTGTTGGCAACAGGCAGCAGGGGTTGCGCTCGTTGAAGAACTTAATCTCACACTTCACA
>MG|5|V8|F|28|89.02|Spirochaetes|Spirochaetia|Spirochaetales|Spirochaetaceae|Sphaerochaeta|globosa|
CGTGAGATGTGGGATTAAGTTCCTAAACGAGCGCAACCCCTGCCGGCTGTTGCCAACAGGCGAAGCTGGGGACTCGGCCGGGACCGCCGGTGACAAACCGGAGGAAGGCGGGGACGATGTCAAGTCATCATGGCCCTTACGTCCTGGGCTACACACGTGCTACAATGGCAGGTACAGAGCGAAGCGAAGCCGAGAGGCGGAGCGGACCGCAGAAAGCCTGTCCCAGTACGGATTGGAGTCTGCAACCCGGCTCCA
>MG|5|V8|R|26|90.73|Spirochaetes|Spirochaetia|Spirochaetales|Spirochaetaceae|Sphaerochaeta|globosa|
TGGAGCCGGGTTGCAGACTCCAATCCGTACTGGGACAGGCTTTCTGCGGTCCGCTCCGCCTTGCGGCTTCGCTTCGCTCTGTACCTGCCATTGTAGCACGTGTGTAGCCCAGGACGTAAGGGCCATGATGACTTGACATCGTCCCCGCCTTCCTCCGGTTTGTCACCGGCGGTCCCGGCCGAGTCCCCAGCTTCGCCTGTTGGCAACAGCCGGCAGGGGTTGCGCTCGTTGCGGGACTTAACCCAACATCTCACG
>MG|5|V8|R|26|90.65|Spirochaetes|Spirochaetia|Spirochaetales|Spirochaetaceae|Sphaerochaeta|sp.|
TGCACCCGAGTTGCAGAGTGCAATCCGTACTGGGACCGGCTTTTTGCGGTTCGCTCCACCTCGCGGTTTCGCCTCGCTCTGTACCGGCCATTGTAGCACGTGTGTGGCCCAGGACATAAGGGCCATGATGACTTGACGTCGTCCCCACCTTCCTCCGATTTGTCACCGGCAGTCCTGCCAGAGTGCCCACCATCACGTGTTGGCAACAGGCAGCAGGGGTTGCGCTCGTTGAAGAACTTAATCTCACACTTCACA
>MG|5|V8|F|24|89.67|Spirochaetes|Spirochaetia|Spirochaetales|Spirochaetaceae|Sphaerochaeta|globosa|
CGTGAGATGTTGGGTTAAGTCCCGCAACGAGCGCAACCCCTGCCGGCTGTTGCCAGCAGGCAAAGCTGGGGACTCGGCCGGGACCGCCGGTGACAAACCGGAGGAAGGCGGGGACGATGTCAAGTCATCATGGCCCTTACGTCCTGGGCTACACACGTGCTACAATGGCAGGTACAGAGCGAAGCGAGGCCGGAAGGCGGAGCGGACCGCAGAAAGCCTGTCCCAGTACGGATTGGGGCCTGCAACCCGGCCCCA
>MG|5|V8|F|65|93.33|Spirochaetes|Spirochaetia|Spirochaetales|Spirochaetaceae|Spirochaeta|taiwanensis|
CGTGAGGTGTTGGGTTAAGTCCCGCAACGAGCGCAACCCCTACTGCCAGTTGCCAGCAGGTTAAGCTGGGGACTCTGGCGGAACTGCCGGTGACAAACCGGAGGAAGGTGGGGATGACGTCAAGTCATCATGGCCCTTATGTCCAGGGCTACACACGTGCTACAATGGCGGCTACAGAGCGATGCGAGGCTGCGAGGCTGAGCGGACCGCAAAAAAGCCGCCGTAGTTCGGATTGGAGTCTGAAACCCGACTCCA
>MG|5|V8|F|289|89.02|Spirochaetes|Spirochaetia|Spirochaetales|Spirochaetaceae|Sphaerochaeta|globosa|
CGTGAGATGTGGGATTAAGTTCCTAAACGAGCGCAACCCCTGCCGGCTGTTGCCAACAGGCGAAGCTGGGGACTCGGCCGGGACCGCCGGTGACAAACCGGAGGAAGGCGGGGACGATGTCAAGTCATCATGGCCCTTACGTCCTGGGCTACACACGTGCTACAATGGCAGGTACAGAGCGAAGCGAAGCCGCAAGGCGGAGCGGACCGCAGAAAGCCTGTCCCAGTACGGATTGGAGTCTGCAACCCGGCTCCA
>MG|5|V8|F|177|87.92|Spirochaetes|Spirochaetia|Spirochaetales|Spirochaetaceae|Sphaerochaeta|globosa|
CGTGAGATGTGGGATTAAGTTCCTAAACGAGCGCAACCCCTGCCGGCTGTTGCCAGCAGGCAAAGCTGGGGACTCGGCCGGGACCGCCGGTGACAAACCGGAGGAAGGCGGGGACGATGTCAAGTCATCATGGCCCTTACGTCCTGGGCTACACACGTGCTACAATGGCAGGTACAGAGCGAAGCGAGGCCGGAAGGCGGAGCGGACCGCAGAAAGCCTGTCCCAGTACGGATTGGGGCCTGCAACCCGGCCCCA
>MG|5|V8|F|14|92.97|Spirochaetes|Spirochaetia|Spirochaetales|Spirochaetaceae|Spirochaeta|taiwanensis|
CGTGAGGTGTTGGGTTAAGTCCCGCAACGAGCGCAACCCCTACTGCCAGTTGCCAGCAGGTTAAGCTGGGGACTCTGGCGGAACTGCCGGTGACAAACCGGAGGAAGGTGGGGATGACGTCAAGTCATCATGGCCCTTATGTCCAGGGCTACACACGTGCTACAATGGCGGCTACAGAGCGATGCGAGGCTGCGAGGCTGAGCGGACCGCAAAAAAAGCCGCCGTAGTTCGGATTGGAGTCTGAAACCCGACTCCA
>MG|5|V8|F|24|89.68|Spirochaetes|Spirochaetia|Spirochaetales|Spirochaetaceae|Sphaerochaeta|coccoides|
TGTGAAGTGTGAGATTAAGTTCTTCAACGAGCGCAACCCTTGCTGTCTGTTACCAACACGTAAAGGTGGGGACTCTGACAGGACTGCCGGTGACAAATCGGAGGAAGGTGGGGACGACGTCAAGTCATCATGGCCCTTATGTCCTGGGCCACACACGTGCTACAATGGCCGGTACAAAGCGAAGCGAAGCTGCGAGGCAGAGCGAACCGCAAAAAGCCGGTCTCAGTACGGATTGTACTCTGCAACTCGAGTGCA
>MG|5|V8|R|36|93.73|Synergistetes|Synergistia|Synergistales|Synergistaceae|Cloacibacillus|porcorum|
TGTAGTCGAGTTGCAGACTACAATCCGAACTGGGACCGGCTTTTGAGGATTCGCCAACGCTCGCGCATAAGCTGCCTTCTGTGCCGGCCATTGTAGCACGTGTGTCGCCCTGGGCATATAGGCCATGATGACTTGACGTCATCCCCACCTTCCTCCGCCTTGTCGGCGGCAGTCTCGCCAGAGTGCTCAGCTCCACCTGTTAGCAACTGGCAATAGGGGTTGCGCTCGTTGCGGGACTTAACCCAACATCTCACG
>MG|5|V8|R|10|92.64|Synergistetes|Synergistia|Synergistales|Synergistaceae|Cloacibacillus|porcorum|
TGTAGTCGAGTTGCAGACTACAATCCGAACTGGGACCGGCTTTGGAGGATTCGCCAATGCTCGCGCATAAGCTGCCTTCTGTGCCGGCCATTGTAGCACGTGTGTCGCCCTGGGCATATAGGCCATGATGACTTGACGTCATCCCCACCTTCCTCCGCCTTGTCGGCGGCAGTCTCGCCAGAGTGCTCAGCTCCACCTGTTAGCAACTGGCAATAGGGGTTGCGCTCGTTGGCGGGACTTAACCCAACATCTCACG
>MG|5|V8|R|54|93.73|Synergistetes|Synergistia|Synergistales|Synergistaceae|Cloacibacillus|porcorum|
TGTAGTCGAGTTGCAGACTACAATCCGAACTGGGACCGGCTTTAGAGGATTCGCCAACGCTCGCGCGTAAGCTGCCTTCTGTGCCGGCCATTGTAGCACGTGTGTCGCCCTGGGCATATAGGCCATGATGACTTGACGTCATCCCCACCTTCCTCCGCCTTGTCGGCGGCAGTCTCGCCAGAGTGCTCAGCTCCACCTGTTAGCAACTGGCAATAGGGGTTGCGCTCGTTGCGGGACTTAACCCAACATCTCACG
>MG|5|V8|F|48|93.33|Synergistetes|Synergistia|Synergistales|Synergistaceae|Cloacibacillus|porcorum|
CGTGAGATGTTGGGTTAAGTCCCGCAACGAGCGCAACCCCTATTGCCAGTTGCTAACAGGTGGAGCTGAGCATCTGGCGAGACTGCCGCCGACAAGGCGGAGGAAGGTGGGGATGACGTCAAGTCATCATGGCCTATATGCCCAGGGCGACACACGTGCTACAATGGCCGGCACAGAAGGCAGCTTATGCGCGAGCGTTGGCGAATCCTCAAAAGCCGGTCCCAGTTCGGATTGTAGTCTGCAACTCGACTACA
>MG|5|V8|F|21|92.66|Synergistetes|Synergistia|Synergistales|Synergistaceae|Cloacibacillus|porcorum|
CGTGAGATGTTGGGTTAAGTCCCGCCAACGAGCGCAACCCCTATTGCCAGTTGCTAACAGGTGGAGCTGAGCACTCTGGCGAGACTGCCGCCGACAAGGCAGGAGGAAGGTGGGGATGACGTCAAGTCATCATGGCCTATATGCCCAGGGCGACACACGTGCTACAATGGCCGGCACAGAAGGCAGCTTATGCGCGAGCATTGGCGAATCCTCAAAAGCCGGTCCCAGTTCGGATTGTAGTCTGCAACTCGACTACA
>MG|5|V8|F|52|93.73|Synergistetes|Synergistia|Synergistales|Synergistaceae|Cloacibacillus|porcorum|
CGTGAGATGTTGGGTTAAGTCCCGCAACGAGCGCAACCCCTATTGCCAGTTGCTAACAGGTGGAGCTGAGCACTCTGGCGAGACTGCCGCCGACAAGGCGGAGGAAGGTGGGGATGACGTCAAGTATCATGGCCTATATGCCCAGGGCGACACACGTGCTACAATGGCCGGCACAGAAGGCAGCTTACGCGCGAGCGTTGGCGAATCCTCAAAAGCCGGTCCCAGTTCGGATTGTAGTCTGCAACTCGACTACA
>MG|5|V8|F|36|93.02|Synergistetes|Synergistia|Synergistales|Synergistaceae|Cloacibacillus|porcorum|
CGTGAGATGTTGGGTTAAGTCCCGCCAACGAGCGCAACCCCTATTGCCAGTTGCTAACAGGTGGAGCTGAGCACTCTGGCGAGACTGCCGCCGACAAGGCGGAGGAAGGTGGGGATGACGTCAAGTCATCATGGCCTATATGCCCAGGGCGACACACGTGCTACAATGGCCGGCACAGAAGGCAGCTTATGCGCGAGCATTGGCGAATCCTCAAAAGCCGGTCCCAGTTCGGATTGTAGTCTGCAACTCGACTACA
>MG|5|V8|R|12|93.65|Synergistetes|Synergistia|Synergistales|Synergistaceae|Cloacibacillus|porcorum|
TGCAGTCGAGTTGCAGACTACAATCCGAACTGGGACCGGCTTTGGAGGATTCGCCAACGCTCGCGCGTAAGCTGCCTTCTGTGCCGGCCATTGTAGCACGTGTGTCGCCCTGGGCATATAGGCCATGATGACTTGACGTCATCCCCACCTTCCTCCGCCTTGTCGGCGGCAGTCTCGCCAGAGTGCTCAGCTCCACCTGTTAGCAACTGGCAATAGGGGTTGCGCTCGTTGCGGGACTTAACCCAACATCTCACG
>MG|5|V8|R|299|94.12|Synergistetes|Synergistia|Synergistales|Synergistaceae|Cloacibacillus|porcorum|
TGTAGTCGAGTTGCAGACTACAATCCGAACTGGGACCGGCTTTTGAGGATTCGCCAACGCTCGCGCGTAAGCTGCCTTCTGTGCCGGCCATTGTAGCACGTGTGTCGCCCTGGGCATATAGGCCATGATGACTTGACGTCATCCCCACCTTCCTCCGCCTTGTCGGCGGCAGTCTCGCCAGAGTGCTCAGCTCCACCTGTTAGCAACTGGCAATAGGGGTTGCGCTCGTTGCGGGACTTAACCCAACATCTCACG
>MG|5|V8|R|104|93.0|Synergistetes|Synergistia|Synergistales|Synergistaceae|Cloacibacillus|porcorum|
TGTAGTCGAGTTGCAGACTACAATCCGAACTGGGACCGGCTTTGGAGGATTCGCCAATGCTCGCGCATAAGCTGCCTTCTGTGCCGGCCATTGTAGCACGTGTGTCGCCCTGGGCATATAGGCCATGATGACTTGACGTCATCCCCACCTTCCTCCGCCTTGTCGGCGGCAGTCTCGCCAGAGTGCTCAGCTCCACCTGTTAGCAACTGGCAATAGGGGTTGCGCTCGTTGCGGGACTTAACCCAACATCTCACG
>MG|5|V8|F|10|92.74|Synergistetes|Synergistia|Synergistales|Synergistaceae|Synergistes|sp.|
CGTGAGATGTTGGGTTAAGTCCCGCAACGAGCGCAACCCCTATTGCCAGTTGCTAACAGGTGGAGCTGAGCACTCTGGCGAGACTGCCGCCGACAAGGCGGAGGAAGGTGGGGATGACGTCAAGTCATCATGGCCTATATGCCCAGGGCGACACACGTGCTACAATGGCCGGCACAGAAGGCAGCTTATGCGCGAGCATTGGCGAATCCTCAAAAGCCGGTCCCAGTTCGGATTGTAGGCTGCAACTCGCCTACA
>MG|5|V8|F|336|93.73|Synergistetes|Synergistia|Synergistales|Synergistaceae|Cloacibacillus|porcorum|
CGTGAGATGTTGGGTTAAGTCCCGCAACGAGCGCAACCCCTATTGCCAGTTGCTAACAGGTGGAGCTGAGCATCTGGCGAGACTGCCGCCGACAAGGCGGAGGAAGGTGGGGATGACGTCAAGTCATCATGGCCTATATGCCCAGGGCGACACACGTGCTACAATGGCCGGCACAGAAGGCAGCTTACGCGCGAGCGTTGGCGAATCCTCAAAAGCCGGTCCCAGTTCGGATTGTAGTCTGCAACTCGACTACA
>MG|5|V8|R|17|93.73|Synergistetes|Synergistia|Synergistales|Synergistaceae|Cloacibacillus|porcorum|
TGTAGTCGAGTTGCAGACTACAATCCGAACTGGGACCGGCTTTTGAGGATTCGCCAACGCTCGCGCGTAAGCTGCCTTCTGTGCCGGCCATTGTAGCACGTGTGTCGCCCTGGGCATATAGGCCATGATGACTTGACGTCATCCCCACCTTCCTCCGCCTTGTCGGCGCAGTCTCGCCAGAGTGCTCAGCTCCACCTGTTAGCAACTGGCAATAGGGGTTGCGCTCGTTGCGGGACTTAACCCAACATCTCACG
>MG|5|V8|F|11|93.31|Synergistetes|Synergistia|Synergistales|Synergistaceae|Synergistes|sp.|
CGTGAGATGTTGGGTTAAGTCCCGCAACGAGCGCAACCCCTATTGCCAGTTGCTAACAGGTGGAGCTGAGCACTCTGGCGAGACTGCCGCCGACAAGGCGGAGGAAGGTGGGGATGACGTCAAGTCATCATGGCCTATATGCCCAGGGCGACACACGTGCTACAATGGCCGGCACAGAAGGCAGCTTACGCGCGAGCGTTGGCGAATCCTCAAAAGCCGGTCCCAGTTCGGATCGCAGGCTGCAACCCGCCTGCG
>MG|5|V8|F|26|88.93|Synergistetes|Synergistia|Synergistales|Synergistaceae|Candidatus Tammella|Tammella|
CGTGAGATGTTGGGTTAAGTCCCGCAACGAGCGCAACCCCTGTCGCCAGTTGCCAACGGGTAATGCCGGGGACTCTGGCGAGACTGCCGCCGCAAGGTGCGAGGAAGGTGGGGACGACGTCAAATCAGCACGGCCCTTACGTCCGGGGCGACACACGTGTTACAATGGCGGGTACAGAGGGGAGCCACGCGGCGACGCGGAGCGGATCCCGAAAGCCCGTCCCAGTTCGGATTGGAGTCTGCAACCCGACTCCA
>MG|5|V8|R|318|93.73|Synergistetes|Synergistia|Synergistales|Synergistaceae|Cloacibacillus|porcorum|
TGTAGTCGAGTTGCAGACTACAATCCGAACTGGGACCGGCTTTGGAGGATTCGCCAACGCTCGCGCGTAAGCTGCCTTCTGTGCCGGCCATTGTAGCACGTGTGTCGCCCTGGGCATATAGGCCATGATGACTTGACGTCATCCCCACCTTCCTCCGCCTTGTCGGCGGCAGTCTCGCCAGAGTGCTCAGCTCCACCTGTTAGCAACTGGCAATAGGGGTTGCGCTCGTTGCGGGACTTAACCCAACATCTCACG
>MG|5|V8|R|124|93.73|Synergistetes|Synergistia|Synergistales|Synergistaceae|Cloacibacillus|porcorum|
TGTAGTCGAGTTGCAGACTACAATCCGAACTGGGACCGGCTTTTGAGGATTCGCCAACGCTCGCGCGTAAGCTGCCTTCTGTGCCGGCCATTGTAGCACGTGTGTCGCCCTGGGCATATAGGCCATGATGACTTGACGTCATCCCCACCTTCCTCCGCCTTGTCGGCGGCAGTCTCGCCAGATGCTCAGCTCCACCTGTTAGCAACTGGCAATAGGGGTTGCGCTCGTTGCGGGACTTAACCCAACATCTCACG
>MG|5|V8|F|11|94.05|Synergistetes|Synergistia|Synergistales|Synergistaceae|Cloacibacillus|porcorum|
CGTGAGATGTTGGGTTAAGTCCCGCAACGAGCGCAACCCCTATTGCCAGTTGCTAACAGGTGGAGCTGAGCACTCTGGCGAGACTGCCGCCGACAAGGCGGAGGAAGGTGGGGATGACGTCAAGTCATCATGGCCTATATGCCCAGGGCGACACACGTGCTACAATGGCCGGCACAGAAGGCAGCTTACGCGCGAGCGTTGGCGAATCCTCAAAAGCCGGTCCCAGTTCGGATTGTAGTCTGCAACTCGACTGCA
>MG|5|V8|R|17|93.33|Synergistetes|Synergistia|Synergistales|Synergistaceae|Cloacibacillus|porcorum|
TGTAGTCGAGTTGCAGACTACAATCCGAACTGGGACCGGCTTTGGAGGATTCGCCAACGCTCGCGCGTAAGCTGCCTTCTGTGCCGGCCATTGTAGCACGTGTGTCGCCCTGGGCATATAGGCCATGATACTTGACGTCATCCCCACCTTCCTCCGCCTTGTCGGCGGCAGTCTCGCCAGAGTGCTCAGCTCCACCTGTTAGCAACTGGCAATAGGGGTTGCGCTCGTTGCGGGACTTAACCCAACATCTCACG
>MG|5|V8|F|110|93.73|Synergistetes|Synergistia|Synergistales|Synergistaceae|Cloacibacillus|porcorum|
CGTGAGATGTTGGGTTAAGTCCCGCAACGAGCGCAACCCCTATTGCCAGTTGCTAACAGGTGGAGCTGAGCACTCTGGCGAGACTGCCGCCGACAAGGCGGAGGAAGGTGGGGATGACGTCAAGTCATCATGGCCTATATGCCCAGGGCGACACACGTGCTACAATGGCCGGCACAGAAGGCAGCTTACGCGCGAGCGTTGGCGAATCCTCTAAAGCCGGTCCCAGTTCGGATTGTAGTCTGCAACTCGACTACA
>MG|5|V8|F|350|93.0|Synergistetes|Synergistia|Synergistales|Synergistaceae|Cloacibacillus|porcorum|
CGTGAGATGTTGGGTTAAGTCCCGCAACGAGCGCAACCCCTATTGCCAGTTGCTAACAGGTGGAGCTGAGCATCTGGCGAGACTGCCGCCGACAAGGCGGAGGAAGGTGGGGATGACGTCAAGTCATCATGGCCTATATGCCCAGGGCGACACACGTGCTACAATGGCCGGCACAGAAGGCAGCTTATGCGCGAGCATTGGCGAATCCTCAAAAGCCGGTCCCAGTTCGGATTGTAGTCTGCAACTCGACTACA
>MG|5|V8|R|128|93.33|Synergistetes|Synergistia|Synergistales|Synergistaceae|Cloacibacillus|porcorum|
TGTAGTCGAGTTGCAGACTACAATCCGAACTGGGACCGGCTTTGGAGGATTCGCCAACGCTCGCGCGTAAGCTGCCTTCTGTGCCGGCCATTGTAGCACGTGTGTCGCCCTGGGCATATAGGCCATGATGACTTGACGTCATCCCCACCTTCCTCCGCCTTGTCGGCGGCAGTCTCGCCAGATGCTCAGCTCCACCTGTTAGCAACTGGCAATAGGGGTTGCGCTCGTTGCGGGACTTAACCCAACATCTCACG
>MG|5|V8|F|14|93.09|Synergistetes|Synergistia|Synergistales|Synergistaceae|Synergistes|sp.|
CGTGAGATGTTGGGTTAAGTCCCGCAACGAGCGCAACCCCTATTGCCAGTTGCTAACAGGTGGAGCTGAGCACTCTGGCGAGACTGCCGCCGACAAGGCGGAGGAAGGTGGGGATGACGTCAAGTCATCATGGCCTATATGCCCAGGGCGACACACGTGCTACAATGGCCGGCACAGAAGGCAGCTTACGCGCGAGCGTTGGCGAATCCTCCAAAGCCGGTCCCAGTTCGGATTGTAGGCTGCAACTCGCCTACA
>MG|5|V8|F|208|93.0|Synergistetes|Synergistia|Synergistales|Synergistaceae|Cloacibacillus|porcorum|
CGTGAGATGTTGGGTTAAGTCCCGCAACGAGCGCAACCCCTATTGCCAGTTGCTAACAGGTGGAGCTGAGCACTCTGGCGAGACTGCCGCCGACAAGGCGGAGGAAGGTGGGGATGACGTCAAGTCATCATGGCCTATATGCCCAGGGCGACACACGTGCTACAATGGCCGGCACAGAAGGCAGCTTATGCGCGAGCATTGGCGAATCCTCCAAAGCCGGTCCCAGTTCGGATTGTAGTCTGCAACTCGACTACA
>MG|5|V8|F|16|93.0|Synergistetes|Synergistia|Synergistales|Synergistaceae|Cloacibacillus|porcorum|
CGTGAGATGTTGGGTTAAGTCCCGCAACGAGCGCAACCCCTATTGCCAGTTGCTAACAGGTGGAGCTGAGCACTCTGGCGAGACTGCCGCCGACAAGGCGGAGGAAGGTGGGGATGACGTCAAGTCATCATGGCCTATATGCCCAGGGCGACACACGTGCTACAATGGCCGGCACAGAAGGCAGCTTATGCGCGAGCATTGGCGAATCCTCTAAAGCCGGTCCCAGTTCGGATTGTAGTCTGCAACTCGACTACA
>MG|5|V8|R|11|93.33|Synergistetes|Synergistia|Synergistales|Synergistaceae|Cloacibacillus|porcorum|
TGTAGTCGAGTTGCAGACTACAATCCGAACTGGGACCGGCTTTGGAGGATTCGCCAACGCTCGCGCGTAAGCTGCCTTCTGTGCCGGCCATTGTAGCACGTGTGTCGCCCTGGGCATATAGGCCATGATGACTTGACGTCATCCCCACCTTCCTCCGCCTTGTCGGCGCAGTCTCGCCAGAGTGCTCAGCTCCACCTGTTAGCAACTGGCAATAGGGGTTGCGCTCGTTGCGGGACTTAACCCAACATCTCACG
>MG|5|V8|F|10|93.02|Synergistetes|Synergistia|Synergistales|Synergistaceae|Cloacibacillus|porcorum|
CGTGAGATGTTGGGTTAAGTCCCGCAACGAGCGCAACCCCCTATTGCCAGTTGCTAACAGGTGGAGCTGAGCACTCTGGCGAGACTGCCGCCGACAAGGCGGAGGAAGGTGGGGATGACGTCAAGTCATCATGGCCTATATGCCCAGGGCGACACACGTGCTACAATGGCCGGCACAGAAGGCAGCTTATGCGCGAGCATTGGCGAATCCTCAAAAGCCGGTCCCAGTTCGGATTGTAGTCTGCAACTCGACTACA
>MG|5|V8|F|664|94.12|Synergistetes|Synergistia|Synergistales|Synergistaceae|Cloacibacillus|porcorum|
CGTGAGATGTTGGGTTAAGTCCCGCAACGAGCGCAACCCCTATTGCCAGTTGCTAACAGGTGGAGCTGAGCACTCTGGCGAGACTGCCGCCGACAAGGCGGAGGAAGGTGGGGATGACGTCAAGTCATCATGGCCTATATGCCCAGGGCGACACACGTGCTACAATGGCCGGCACAGAAGGCAGCTTACGCGCGAGCGTTGGCGAATCCTCAAAAGCCGGTCCCAGTTCGGATTGTAGTCTGCAACTCGACTACA
>MG|5|V8|R|22|93.33|Synergistetes|Synergistia|Synergistales|Synergistaceae|Cloacibacillus|porcorum|
TGTAGTCGAGTTGCAGACTACAATCCGAACTGGGACCGGCTTTTGAGGATTCGCCAACGCTCGCGCATAAGCTGCCTTCTGTGCCGGCCATTGTAGCACGTGTGTCGCCCTGGGCATATAGGCCATGATGACTTGACGTCATCCCCACCTTCCTCCGCCTTGTCGGCGGCAGTCTCGCCAGATGCTCAGCTCCACCTGTTAGCAACTGGCAATAGGGGTTGCGCTCGTTGCGGGACTTAACCCAACATCTCACG
>MG|5|V8|F|715|93.73|Synergistetes|Synergistia|Synergistales|Synergistaceae|Cloacibacillus|porcorum|
CGTGAGATGTTGGGTTAAGTCCCGCAACGAGCGCAACCCCTATTGCCAGTTGCTAACAGGTGGAGCTGAGCACTCTGGCGAGACTGCCGCCGACAAGGCGGAGGAAGGTGGGGATGACGTCAAGTCATCATGGCCTATATGCCCAGGGCGACACACGTGCTACAATGGCCGGCACAGAAGGCAGCTTACGCGCGAGCGTTGGCGAATCCTCCAAAGCCGGTCCCAGTTCGGATTGTAGTCTGCAACTCGACTACA
>MG|5|V8|F|187|92.61|Synergistetes|Synergistia|Synergistales|Synergistaceae|Cloacibacillus|porcorum|
CGTGAGATGTTGGGTTAAGTCCCGCAACGAGCGCAACCCCTATTGCCAGTTGCTAACAGGTGGAGCTGAGCATCTGGCGAGACTGCCGCCGACAAGGCGGAGGAAGGTGGGGATGACGTCAAGTCATCATGGCCTATATGCCCAGGGCGACACACGTGCTACAATGGCCGGCACAGAAGGCAGCTTATGCGCGAGCATTGGCGAATCCTCCAAAGCCGGTCCCAGTTCGGATTGTAGTCTGCAACTCGACTACA
>MG|5|V8|F|12|93.5|Synergistetes|Synergistia|Synergistales|Synergistaceae|Synergistes|sp.|
CGTGAGATGTTGGGTTAAGTCCCGCAACGAGCGCAACCCCTATTGCCAGTTGCTAACAGGTGGAGCTGAGCACTCTGGCGAGACTGCCGCCGACAAGGCGGAGGAAGGTGGGGATGACGTCAAGTCATCATGGCCTATATGCCCAGGGCGACACACGTGCTACAATGGCCGGCACAGAAGGCAGCTTACGCGCGAGCGTTGGCGAATCCTCAAAAGCCGGTCCCAGTTCGGATTGTAGGCTGCAACTCGCCTACA
>MG|5|V8|F|10|93.36|Synergistetes|Synergistia|Synergistales|Synergistaceae|Cloacibacillus|porcorum|
CGTGAGATGTTGGGTTAAGTCCCGCAACGAGCGCAACCCCCTATTGCCAGTTGCTAACAGGTGGAGCTGAGCATCTGGCGAGACTGCCGCCGACAAGGCGGAGGAAGGTGGGGATGACGTCAAGTCATCATGGCCTATATGCCCAGGGCGACACACGTGCTACAATGGCCGGCACAGAAGGCAGCTTACGCGCGAGCGTTGGCGAATCCTCAAAAGCCGGTCCCAGTTCGGATTGTAGTCTGCAACTCGACTACA
>MG|5|V8|F|44|93.73|Synergistetes|Synergistia|Synergistales|Synergistaceae|Cloacibacillus|porcorum|
CGTGAGATGTTGGGTTAAGTCCCGCAACGAGCGCAACCCCTATTGCCAGTTGCTAACAGGTGGAGCTGAGCACTCTGGCGAGACTGCGCCGACAAGGCGGAGGAAGGTGGGGATGACGTCAAGTCATCATGGCCTATATGCCCAGGGCGACACACGTGCTACAATGGCCGGCACAGAAGGCAGCTTACGCGCGAGCGTTGGCGAATCCTCAAAAGCCGGTCCCAGTTCGGATTGTAGTCTGCAACTCGACTACA
>MG|5|V8|R|72|92.61|Synergistetes|Synergistia|Synergistales|Synergistaceae|Cloacibacillus|porcorum|
TGTAGTCGAGTTGCAGACTACAATCCGAACTGGGACCGGCTTTGGAGGATTCGCCAATGCTCGCGCATAAGCTGCCTTCTGTGCCGGCCATTGTAGCACGTGTGTCGCCCTGGGCATATAGGCCATGATGACTTGACGTCATCCCCACCTTCCTCCGCCTTGTCGGCGGCAGTCTCGCCAGATGCTCAGCTCCACCTGTTAGCAACTGGCAATAGGGGTTGCGCTCGTTGCGGGACTTAACCCAACATCTCACG
>MG|5|V8|F|10|93.75|Synergistetes|Synergistia|Synergistales|Synergistaceae|Cloacibacillus|porcorum|
CGTGAGATGTTGGGTTAAGTCCCGCAACGAGCGCAACCCCTATTGCCAGTTGCTAACAGGTGGAGCTGAGCACTCTGGCGAGACTGCCGCCGACAAGGCGGAGGAAGGTGGGGAGTGACGTCAAGTCATCATGGCCTATATGCCCAGGGCGACACACGTGCTACAATGGCCGGCACAGAAGGCAGCTTACGCGCGAGCGTTGGCGAATCCTCAAAAGCCGGTCCCAGTTCGGATTGTAGTCTGCAACTCGACTACA
>MG|5|V8|R|146|93.0|Synergistetes|Synergistia|Synergistales|Synergistaceae|Cloacibacillus|porcorum|
TGTAGTCGAGTTGCAGACTACAATCCGAACTGGGACCGGCTTTTGAGGATTCGCCAATGCTCGCGCATAAGCTGCCTTCTGTGCCGGCCATTGTAGCACGTGTGTCGCCCTGGGCATATAGGCCATGATGACTTGACGTCATCCCCACCTTCCTCCGCCTTGTCGGCGGCAGTCTCGCCAGATGCTCAGCTCCACCTGTTAGCAACTGGCAATAGGGGTTGCGCTCGTTGCGGGACTTAACCCAACATCTCACG
>MG|5|V8|F|65|93.73|Synergistetes|Synergistia|Synergistales|Synergistaceae|Cloacibacillus|porcorum|
CGTGAGATGTTGGGTTAAGTCCCGCAACGAGCGCAACCCCTATTGCCAGTTGCTAACAGGTGGAGCTGAGCACTCTGGCGAGACTGCCGCCGACAAGGCGGAGGAAGGTGGGGATGACGTCAAGTCATCATGGCCTATATGCCCAGGGCGACACACGTGCTACAATGGCCGGCACAGAAGGCAGCTTATGCGCGAGCGTTGGCGAATCCTCAAAAGCCGGTCCCAGTTCGGATTGTAGTCTGCAACTCGACTACA
>MG|5|V8|F|15|93.65|Synergistetes|Synergistia|Synergistales|Synergistaceae|Cloacibacillus|porcorum|
CGTGAGATGTTGGGTTAAGTCCCGCAACGAGCGCAACCCCTATTGCCAGTTGCTAACAGGTGGAGCTGAGCACTCTGGCGAGACTGCCGCCGACAAGGCGGAGGAAGGTGGGGATGACGTCAAGTCATCATGGCCTATATGCCCAGGGCGACACACGTGCTACAATGGCCGGCACAGAAGGCAGCTTACGCGCGAGCGTTGGCGAATCCTCCAAAGCCGGTCCCAGTTCGGATTGTAGTCTGCAACTCGACTGCA
>MG|5|V8|F|411|93.39|Synergistetes|Synergistia|Synergistales|Synergistaceae|Cloacibacillus|porcorum|
CGTGAGATGTTGGGTTAAGTCCCGCAACGAGCGCAACCCCTATTGCCAGTTGCTAACAGGTGGAGCTGAGCACTCTGGCGAGACTGCCGCCGACAAGGCGGAGGAAGGTGGGGATGACGTCAAGTCATCATGGCCTATATGCCCAGGGCGACACACGTGCTACAATGGCCGGCACAGAAGGCAGCTTATGCGCGAGCATTGGCGAATCCTCAAAAGCCGGTCCCAGTTCGGATTGTAGTCTGCAACTCGACTACA
>MG|5|V8|R|12|93.73|Synergistetes|Synergistia|Synergistales|Synergistaceae|Cloacibacillus|porcorum|
TGTAGTCGAGTTGCAGACTACAATCCGAACTGGGACCGGCTTTTGAGGATTCGCCAACGCTCGCGCGTAAGCTGCCTTCTGTGCCGGCCATTGTAGCACGTGTGTCGCCCTGGGCATATAGGCCATGATACTTGACGTCATCCCCACCTTCCTCCGCCTTGTCGGCGGCAGTCTCGCCAGAGTGCTCAGCTCCACCTGTTAGCAACTGGCAATAGGGGTTGCGCTCGTTGCGGGACTTAACCCAACATCTCACG
>MG|5|V8|R|195|93.39|Synergistetes|Synergistia|Synergistales|Synergistaceae|Cloacibacillus|porcorum|
TGTAGTCGAGTTGCAGACTACAATCCGAACTGGGACCGGCTTTTGAGGATTCGCCAATGCTCGCGCATAAGCTGCCTTCTGTGCCGGCCATTGTAGCACGTGTGTCGCCCTGGGCATATAGGCCATGATGACTTGACGTCATCCCCACCTTCCTCCGCCTTGTCGGCGGCAGTCTCGCCAGAGTGCTCAGCTCCACCTGTTAGCAACTGGCAATAGGGGTTGCGCTCGTTGCGGGACTTAACCCAACATCTCACG
>MG|5|V8|F|13|93.36|Synergistetes|Synergistia|Synergistales|Synergistaceae|Cloacibacillus|porcorum|
CGTGAGATGTTGGGTTAAGTCCCGCAACGAGCGCAACCCCCTATTGCCAGTTGCTAACAGGTGGAGCTGAGCACTCTGGCGAGACTGCCGCCGACAAGGCGGAGGAAGGTGGGGATGACGTCAAGTCATCATGGCCTATATGCCCAGGGCGACACACGTGCTACAATGGCCGGCACAGAAGGCAGCTTACGCGCGAGCGTTGGCGAATCCTCCAAAGCCGGTCCCAGTTCGGATTGTAGTCTGCAACTCGACTACA
>MG|5|V8|F|45|93.33|Synergistetes|Synergistia|Synergistales|Synergistaceae|Cloacibacillus|porcorum|
CGTGAGATGTTGGGTTAAGTCCCGCAACGAGCGCAACCCCTATTGCCAGTTGCTAACAGGTGGAGCTGAGCACTCTGGCGAGACTGCCGCCGACAAGGCGGAGGAAGGTGGGGATGACGTCAAGTATCATGGCCTATATGCCCAGGGCGACACACGTGCTACAATGGCCGGCACAGAAGGCAGCTTACGCGCGAGCGTTGGCGAATCCTCCAAAGCCGGTCCCAGTTCGGATTGTAGTCTGCAACTCGACTACA
>MG|5|V8|F|17|92.61|Synergistetes|Synergistia|Synergistales|Synergistaceae|Cloacibacillus|porcorum|
CGTGAGATGTTGGGTTAAGTCCCGCAACGAGCGCAACCCCTATTGCCAGTTGCTAACAGGTGGAGCTGAGCATCTGGCGAGACTGCCGCCGACAAGGCGGAGGAAGGTGGGGATGACGTCAAGTCATCATGGCCTATATGCCCAGGGCGACACACGTGCTACAATGGCCGGCACAGAAGGCAGCTTATGCGCGAGCATTGGCGAATCCTCTAAAGCCGGTCCCAGTTCGGATTGTAGTCTGCAACTCGACTACA
>MG|5|V8|F|26|92.64|Synergistetes|Synergistia|Synergistales|Synergistaceae|Cloacibacillus|porcorum|
CGTGAGATGTTGGGTTAAGTCCCGCCAACGAGCGCAACCCCTATTGCCAGTTGCTAACAGGTGGAGCTGAGCACTCTGGCGAGACTGCCGCCGACAAGGCGGAGGAAGGTGGGGATGACGTCAAGTCATCATGGCCTATATGCCCAGGGCGACACACGTGCTACAATGGCCGGCACAGAAGGCAGCTTATGCGCGAGCATTGGCGAATCCTCCAAAGCCGGTCCCAGTTCGGATTGTAGTCTGCAACTCGACTACA
>MG|5|V8|R|27|93.33|Synergistetes|Synergistia|Synergistales|Synergistaceae|Cloacibacillus|porcorum|
TGTAGTCGAGTTGCAGACTACAATCCGAACTGGGACCGGCTTTAGAGGATTCGCCAACGCTCGCGCGTAAGCTGCCTTCTGTGCCGGCCATTGTAGCACGTGTGTCGCCCTGGGCATATAGGCCATGATGACTTGACGTCATCCCCACCTTCCTCCGCCTTGTCGGCGGCAGTCTCGCCAGATGCTCAGCTCCACCTGTTAGCAACTGGCAATAGGGGTTGCGCTCGTTGCGGGACTTAACCCAACATCTCACG
>MG|5|V8|F|28|93.33|Synergistetes|Synergistia|Synergistales|Synergistaceae|Cloacibacillus|porcorum|
CGTGAGATGTTGGGTTAAGTCCCGCAACGAGCGCAACCCCTATTGCCAGTTGCTAACAGGTGGAGCTGAGCACTCTGGCGAGACTGCCGCCGACAAGGCGGAGGAAGGTGGGGATGACGTCAAGTCATCATGGCCTATATGCCCAGGGCGACACACGTGCTACAATGGCCGGCACAGAAGGCAGCTTACGCGCGAGCATTGGCGAATCCTCCAAAGCCGGTCCCAGTTCGGATTGTAGTCTGCAACTCGACTACA
>MG|5|V8|R|11|93.02|Synergistetes|Synergistia|Synergistales|Synergistaceae|Cloacibacillus|porcorum|
TGTAGTCGAGTTGCAGACTACAATCCGAACTGGGACCGGCTTTTGAGGATTCGCCAATGCTCGCGCATAAGCTGCCTTCTGTGCCGGCCATTGTAGCACGTGTGTCGCCCTGGGCATATAGGCCATGATGACTTGACGTCATCCCCACCTTCCTCCGCCTTGTCGGCGGCAGTCTCGCCAGAGTGCTCAGCTCCACCTGTTAGCAACTGGCAATAGGGGTTGCGCTCGTTGGCGGGACTTAACCCAACATCTCACG
>MG|5|V8|F|43|93.33|Synergistetes|Synergistia|Synergistales|Synergistaceae|Cloacibacillus|porcorum|
CGTGAGATGTTGGGTTAAGTCCCGCAACGAGCGCAACCCCTATTGCCAGTTGCTAACAGGTGGAGCTGAGCATCTGGCGAGACTGCCGCCGACAAGGCGGAGGAAGGTGGGGATGACGTCAAGTCATCATGGCCTATATGCCCAGGGCGACACACGTGCTACAATGGCCGGCACAGAAGGCAGCTTACGCGCGAGCGTTGGCGAATCCTCTAAAGCCGGTCCCAGTTCGGATTGTAGTCTGCAACTCGACTACA
>MG|5|V8|F|35|93.33|Synergistetes|Synergistia|Synergistales|Synergistaceae|Cloacibacillus|porcorum|
CGTGAGATGTTGGGTTAAGTCCCGCAACGAGCGCAACCCCTATTGCCAGTTGCTAACAGGTGGAGCTGAGCACTCTGGCGAGACTGCGCCGACAAGGCGGAGGAAGGTGGGGATGACGTCAAGTCATCATGGCCTATATGCCCAGGGCGACACACGTGCTACAATGGCCGGCACAGAAGGCAGCTTACGCGCGAGCGTTGGCGAATCCTCCAAAGCCGGTCCCAGTTCGGATTGTAGTCTGCAACTCGACTACA
>MG|5|V8|F|304|93.33|Synergistetes|Synergistia|Synergistales|Synergistaceae|Cloacibacillus|porcorum|
CGTGAGATGTTGGGTTAAGTCCCGCAACGAGCGCAACCCCTATTGCCAGTTGCTAACAGGTGGAGCTGAGCATCTGGCGAGACTGCCGCCGACAAGGCGGAGGAAGGTGGGGATGACGTCAAGTCATCATGGCCTATATGCCCAGGGCGACACACGTGCTACAATGGCCGGCACAGAAGGCAGCTTACGCGCGAGCGTTGGCGAATCCTCCAAAGCCGGTCCCAGTTCGGATTGTAGTCTGCAACTCGACTACA
>MG|5|V8|F|11|92.64|Synergistetes|Synergistia|Synergistales|Synergistaceae|Cloacibacillus|porcorum|
CGTGAGATGTTGGGTTAAGTCCCGCCAACGAGCGCAACCCCTATTGCCAGTTGCTAACAGGTGGAGCTGAGCACTCTGGCGAGACTGCCGCCGACAAGGCGGAGGAAGGTGGGGATGACGTCAAGTATCATGGCCTATATGCCCAGGGCGACACACGTGCTACAATGGCCGGCACAGAAGGCAGCTTATGCGCGAGCATTGGCGAATCCTCAAAAGCCGGTCCCAGTTCGGATTGTAGTCTGCAACTCGACTACA
>MG|5|V8|F|29|86.51|Tenericutes|Mollicutes|Acholeplasmatales|Acholeplasmataceae|Acholeplasma|multilocale|
CGTGAGATGTTTGGTTAAGTCCAACAACGAGCGCAACCCTCGTCGTTAGTTGCTAACATTCAGTTGAGCACTCTAACGATACTGCCAGTGTAAGCTGGAGGAAGGTGGGGATGACGTCAAATCATCATGCCCCTTACATCTAGGGCTACAGGCGTGCTACAATGGCCGGTACAACGAGTTGCAACGTAGTGATGCGAAGCTAATCTCTTAAAGCCGGTCCCAGTCCGGATTGGAGTCTGCAATTCGACTCCA
>MG|5|V8|R|27|86.56|Tenericutes|Mollicutes|Acholeplasmatales|Acholeplasmataceae|Acholeplasma|multilocale|
TGGAGTCGAGTTGCAGACTCCAATCCGGACTGGGACCGGCTTTCAGAGATTGGCTTCACGTCACCGTGTTGCGACTCGTTGTACCGGCCATTGTAGCACGCCTGTTGCCCTAGACGTAAGGGGCATGATGATTTGACGTCATCCCCACCTTCCTCCAGCTTGCACTGGCAGTCTCGTTAGAGTTCTCAACTAAATGTTAGCAACTAACGACGAGGGTTGCGCTCGTTATTGGACTTAACCAAACATCTCACG
>MG|5|V8|F|11|86.17|Tenericutes|Mollicutes|Acholeplasmatales|Acholeplasmataceae|Acholeplasma|multilocale|
CGTGAGATGTTTGGTTAAGTCCAATAACGAGCGCAACCCTCGTCGTTAGTTGCTAACATTTAGTTGAGAACTCTAACGAGACTGCCAGTGCAAGCTGGAGGAAGGTGGGGATGACGTCAAATCATCATGCCCCTTACGTCTAGGGCAACAGGCGTGCTACAATGGCCGGTACAACGAGTCGCAACACGGTGACGTGAAGCCAATCTCTTAAAGCCGGTCCCAGTCCAGATTGGAGTCTGCAACTCGACTCCA
>MG|5|V8|F|63|86.56|Tenericutes|Mollicutes|Acholeplasmatales|Acholeplasmataceae|Acholeplasma|multilocale|
CGTGAGATGTTTGGTTAAGTCCAATAACGAGCGCAACCCTCGTCGTTAGTTGCTAACATTTAGTTGAGAACTCTAACGAGACTGCCAGTGCAAGCTGGAGGAAGGTGGGGATGACGTCAAATCATCATGCCCCTTACGTCTAGGGCAACAGGCGTGCTACAATGGCCGGTACAACGAGTCGCAACACGGTGACGTGAAGCCAATCTCTGAAAGCCGGTCCCAGTCCGGATTGGAGTCTGCAACTCGACTCCA
>MG|5|V8|R|17|86.51|Tenericutes|Mollicutes|Acholeplasmatales|Acholeplasmataceae|Acholeplasma|multilocale|
TGGAGTCGAATTGCAGACTCCAATCCGGACTGGGACCGGCTTTAAGAGATTAGCTTCGCATCACTACGTTGCAACTCGTTGTACCGGCCATTGTAGCACGCCTGTAGCCCTAGATGTAAGGGGCATGATGATTTGACGTCATCCCCACCTTCCTCCAGCTTACACTGGCAGTATCGTTAGAGTGCTCAACTGAATGTTAGCAACTAACGACGAGGGTTGCGCTCGTTGTTGGACTTAACCAAACATCTCACG
>MG|5|V8|F|164|86.51|Verrucomicrobia|Opitutae|Opitutales|Opitutaceae|Opitutus|sp.|
CGTGAGATGTTCGGTTAAGTCCGGCAACGAGCGCAACCCTCGCCCTTAGTTACCATCGGGTAAAGCCGGGGACTCTAAGGGGACGAACCCTTCGGGGTGGGAAGGTGGGGATGACGTCAAGTCAGGATGGCCCTTACGCCTAGGGCTGCACACGTGCTACAATGCGTGATACAAAGGGAAGCGATGCCGCGAGGCGGAGCGAATCCTCAAAGTCGCGCCCAGTTCAGATTGCAGTCTGCAATTCGACTGCA
>MG|5|V8|R|75|86.51|Verrucomicrobia|Opitutae|Opitutales|Opitutaceae|Opitutus|sp.|
TGCAGTCGAATTGCAGACTGCAATCTGAACTGGGCGCGACTTTGAGGATTCGCTCCGCCTCGCGGCATCGCTTCCCTTTGTATCACGCATTGTAGCACGTGTGCAGCCCTAGGCGTAAGGGCCATCCTGACTTGACGTCATCCCCACCTTCCCACCCCGAAGGGTTCGTCCCCTTAGAGTCCCCGGCTTTACCCGATGGTAACTAAGGGCGAGGGTTGCGCTCGTTGCCGGACTTAACCGAACATCTCACG
>MG|5|V8|F|11|86.11|Verrucomicrobia|Opitutae|Opitutales|Opitutaceae|Opitutus|sp.|
CGTGAGATGTTCGGTTAAGTCCGGCAACGAGCGCAACCCTCGCCCTTAGTTACCATCGGGTAAAGCCGGGGACTCTAAGGGGACGAACCCTTCGGGTGGGAAGGTGGGGATGACGTCAAGTCAGGATGGCCCTTACGCCTAGGGCTGCACACGTGCTACAATGCGTGATACAAAGGGAAGCGATGCCGCGAGGCGGAGCGAATCCTCAAAGTCGCGCCCAGTTCAGATTGCAGTCTGCAATTCGACTGCA
>MG|5|V8|F|16|86.9|Verrucomicrobia|Opitutae|Opitutales|Opitutaceae|Opitutus|sp.|
CGTGAGATGTTGGGTTAAGTCCGGCAACGAGCGCAACCCTCGCCCTTAGTTACCATCGGGTAAAGCCGGGGACTCTAAGGGGACGAACCCTTCGGGGTGGGAAGGTGGGGATGACGTCAAGTCAGGATGGCCCTTACGCCTAGGGCTGCACACGTGCTACAATGCGTGATACAAAGGGAAGCGATGCCGCGAGGCGGAGCGAATCCTCAAAGTCGCGCCCAGTTCAGATTGCAGTCTGCAATTCGACTGCA
>MG|5|V8|F|30|85.71|Verrucomicrobia|Opitutae|Puniceicoccales|Puniceicoccaceae|Cerasicoccus|frondis|
CGTGAGATGTTCGGTTAAGTCCGGCAACGAGCGCAACCCTCGCCCTTAGTTACCATCGGGTAAAGCCGGGGACTCTAAGGGGACGAACCCTTCGGGTGGGAAGGTGGGGATGAGCGTCAAGTCAGGATGGCCCTTACGCCTAGGGCTGCACACGTGCTACAATGCGTGATACAAAGGGAAGCGATGCCGCGAGGCGGAGCGAATCCTCAAAGTCGCGCCCAGTTCAGATTGCAGTCTGCAATTCGACTGCA
>MG|5|V8|F|75|85.71|Verrucomicrobia|Opitutae|Puniceicoccales|Puniceicoccaceae|Cerasicoccus|frondis|
CGTGAGATGTTCGGTTAAGTCCGGCAACGAGCGCAACCCTCGCCCTTAGTTACCATCGGGTAAAGCCGGGGACTCTAAGGGGACGAACCCTTCGGGGTGGGAAGGTGGGGATGAGCGTCAAGTCAGGATGGCCCTTACGCCTAGGGCTGCACACGTGCTACAATGCGTGATACAAAGGGAAGCGATGCCGCGAGGCGGAGCGAATCCTCAAAGTCGCGCCCAGTTCAGATTGCAGTCTGCAATTCGACTGCA
>MG|5|V8|R|29|85.71|Verrucomicrobia|Opitutae|Puniceicoccales|Puniceicoccaceae|Cerasicoccus|frondis|
TGCAGTCGAATTGCAGACTGCAATCTGAACTGGGCGCGACTTTGAGGATTCGCTCCGCCTCGCGGCATCGCTTCCCTTTGTATCACGCATTGTAGCACGTGTGCAGCCCTAGGCGTAAGGGCCATCCTGACTTGACGCTCATCCCCACCTTCCCACCCCGAAGGGTTCGTCCCCTTAGAGTCCCCGGCTTTACCCGATGGTAACTAAGGGCGAGGGTTGCGCTCGTTGCCGGACTTAACCGAACATCTCACG
>MG|5|V8|R|15|85.71|Verrucomicrobia|Opitutae|Puniceicoccales|Puniceicoccaceae|Cerasicoccus|frondis|
TGCAGTCGAATTGCAGACTGCAATCTGAACTGGGCGCGACTTTGAGGATTCGCTCCGCCTCGCGGCATCGCTTCCCTTTGTATCACGCATTGTAGCACGTGTGCAGCCCTAGGCGTAAGGGCCATCCTGACTTGACGCTCATCCCCACCTTCCCACCCGAAGGGTTCGTCCCCTTAGAGTCCCCGGCTTTACCCGATGGTAACTAAGGGCGAGGGTTGCGCTCGTTGCCGGACTTAACCGAACATCTCACG
>MG|5|V8|F|10|85.1|Verrucomicrobia|Opitutae|Puniceicoccales|Puniceicoccaceae|Cerasicoccus|frondis|
CGTGAGATGTTCGGTTAAGTCCGGCAACGAGCGCAACCCTCGCCCTATGTTACCAGCGGGTAAAGCCGGGGACTCTTAGGGGACAAACCTGGATTCAGGTGGGAAGGTGGGGATGACGTCAAGTCAGTATGGCTCTTACATCCAGGGCTGCACACGTGCTACAATGGCCGGTACAGAGGGTAGCCAAGTCGCGAGGCTGAGCAAATCCCGAAAGCCGGTCCCAGTTCGGATTGGATGTCTGCAACTCGACTCCA
>MG|5|V8|F|13|85.32|Verrucomicrobia|Opitutae|Puniceicoccales|Puniceicoccaceae|Coraliomargarita|akajimensis|
CGTGAGATGTTGGGTTAAGTCCGGCAACGAGCGCAACCCTCGCCCTTAGTTACCATCGGGTAAAGCCGGGGACTCTAAGGGGACGAACCCTTCGGGGTGGGAAGGTGGGGATGAGCGTCAAGTCAGGATGGCCCTTACGCCTAGGGCTGCACACGTGCTACAATGCGTGATACAAAGGGAAGCGATGCCGCGAGGCGGAGCGAATCCTCAAAGTCGCGCCCAGTTCAGATTGCAGTCTGCAATTCGACTGCA
