# Supplementary material for: A comparative analysis of microbial profile of Guinea fowl and chicken using metagenomic approach
Source: PLoS One. 2018 Mar 1;13(3):e0191029. doi: 10.1371/journal.pone.0191029 (PMC5832216; doi:10.1371/journal.pone.0191029)
Supplement: S1 File — 16SrRNA sequencing data revealing Intestinal microbial profile of the chicken gastrointestinal tract. (ZIP) [file pone.0191029.s002.zip › exports/S003_GF_2_SAMPLE_v1_V9_reads_family.fasta]

>MG|6|V9|R|30|94.77|Bacteroidetes|Bacteroidia|Bacteroidales|Porphyromonadaceae|Parabacteroides|distasonis|
AGTCTGCAACCCGACTCCATGAAGCCGGATTCGCTAGTAATCGCGCATCAGCCATGGCGCGGTGAATACGTTCCCGGGCCTTGTACACACCGCCCGTCAAGCCATGGGAGCCTGTGGCGCCTGAAGTCCGCAACCGCGAGGGGCGGCCTAGGGCGAAACCGG
>MG|6|V9|R|10|87.97|Firmicutes|Clostridia|Clostridiales|Lachnospiraceae|[Ruminococcus]|torques|
AGTCTGCAATTCGACTCCATGAAGTTGGAATCGCTAGTAATCCCGAATCAGAATGTCGGGGTGAATACGTTCCCGGGTGTTGTACACACCGCCCGTCACGCCATGGGAGTCTGTAATACTTGAAGTCGGTAGCCTAACCCGTAAGGGAGGGGGCCGCCCAGGGTAGGACAGA
>MG|6|V9|F|15|93.04|Firmicutes|Clostridia|Clostridiales|Syntrophomonadaceae|Pelospora|glutarica|
TCGGGCCTACCGTAGACGGATGCCTCAGTTGCCTGTTGGCTCACCGGCTTCGGGTAAAACCGACTTTCGTGGTGTGACGGGCGGTGTGTACAAGGCCCGGGAACGTATTCACCGCGACATTCTGATTCGCGATTACTAGCGATTCCGACTTCATGGAGTCGAGTTGCAGACT
>MG|6|V9|R|38|93.04|Firmicutes|Clostridia|Clostridiales|Syntrophomonadaceae|Pelospora|glutarica|
AGTCTGCAACTCGACTCCATGAAGTCGGAATCGCTAGTAATCGCGAATCAGAATGTCGCGGTGAATACGTTCCCGGGCCTTGTACACACCGCCCGTCACACCACGAAAGTCGGTTTTACCCGAAGCCGGTGAGCCAACAGGCAACTGAGGCATCCGTCTACGGTAGGCCCGA
>MG|6|V9|R|16|88.76|Firmicutes|Erysipelotrichi|Erysipelotrichales|Erysipelotrichaceae|[Eubacterium]|cylindroides|
AGTCTGCAACTCGACTCCATGAAGTTGGAATCGCTAGTAATCCCGAATCAGAATGTCGGGGTGAATACGTTCCCGGGTGTTGTACACACCGCCCGTCACGCCATGGGAGTCTGTAATACCTGAAGCCGGTAGCCTAACCCGCAAGGGAGGGGGCCGTCCAGGGTAGGACAGG
>MG|6|V9|R|25|87.95|Firmicutes|Erysipelotrichi|Erysipelotrichales|Erysipelotrichaceae|[Eubacterium]|cylindroides|
AGTCTGCAACTCGACTCCATGAAGTTGGAATCGCTAGTAATCCCGAATCAGAATGTCGGGGTGAATACGTTCCCGGGTGTTGTACACACCGCCCGTCACGCCATGGGAGTCGATAATACCCGAAGCTGGTAGCCTAACCTTTTAGGAGGGGGCCATCGAAGGTAGGATCGG
>MG|6|V9|R|18|92.68|Proteobacteria|Alphaproteobacteria|Rhodospirillales|Acetobacteraceae|Stella|humosa|
AGTCTGCAACTCGACTCCATGAAGATGGAATCGCTAGTAATCGCGGATCAGCATGTCGCGGTGAATACGTTCCCGGGTCTTGTACACACCGCCCGTCACACCATGGGAGCGGGTTTTACCAGAAGCCGGTGAGCTAACCGTAAGGAGGCAGCCGTCTACGGTAGGGCCGA
>MG|6|V9|R|13|89.7|Proteobacteria|Alphaproteobacteria|Rhodospirillales|Acetobacteraceae|Stella|vacuolata|
AGTCTGCAACTCGACTCCATGAAGATGGAATCGCTAGTAATCGCGGATCAGCATGTCGCGGTGAATACGTTCCCGGGTCTTGTACACACCGCCCGTCACACCATGGGAGCGGGTTTTACCAGAAGCCGGTGAGCCAACAGGCAACTGAGGCATCCGTCTACGGTAGGCCCGA
>MG|6|V9|R|18|93.21|Proteobacteria|Alphaproteobacteria|Rhodospirillales|Rhodospirillaceae|Magnetospirillum|gryphiswaldense|
AGTCTGCAACTCGACTCCATGAAGTCGGAATCGCTAGTAATCGTGGATCAGAATGCCACGGTGAATACGTTCCCGGGCCTTGTACACACCGCCCGTCACACCACGAAAGTCGGTTTTTACCCGAAGCCGGTGAGCTAACCGTAAGGAGGCAGCCGTCTACGGTAGGGCCGA
>MG|6|V9|R|13|90.68|Proteobacteria|Alphaproteobacteria|Rhodospirillales|Rhodospirillaceae|Magnetospirillum|gryphiswaldense|
AGTCTGCAACTCGACTCCATGAAGTCGGAATCGCTAGTAACCGTGGGTCAGCATACCACGGTGAATGCGTTCCCGGGCCTTGTACACACCGCCCGTCACACCACGAAAGTCGGTTTTACCCGAAGCCGGTGAGCTAACCGTAAGGAGGGCGCTTACCACGGTAGGATTCG
>MG|6|V9|F|142|93.79|Proteobacteria|Alphaproteobacteria|Rhodospirillales|Rhodospirillaceae|Magnetospirillum|gryphiswaldense|
TCGGCCCTACCGTAGACGGCTGCCTCCTTACGGTTAGCTCACCGGCTTCGGGTAAAACCGACTTTCGTGGTGTGACGGGCGGTGTGTACAAGGCCCGGGAACGTATTCACCGTGGCATTCTGATCCACGATTACTAGCGATTCCGACTTCATGGAGTCGAGTTGCAGACT
>MG|6|V9|R|16|92.64|Proteobacteria|Alphaproteobacteria|Rhodospirillales|Rhodospirillaceae|Magnetospirillum|gryphiswaldense|
AGTCTGCAACTCGACTCCATGAAGTCGGAATCGCTAGTAATCGTGGATCAGAATGCCACGGTGAATACGTTCCCGGGCCTTGTACACACCGCCCGTCACACCATGGGAGTGGGTTTTACCCGAAGCCGGTGAGCCAACAGGCAACTGAGGCATCCGTCTACGGTAGGCCCGA
>MG|6|V9|R|199|91.93|Proteobacteria|Alphaproteobacteria|Rhodospirillales|Rhodospirillaceae|Magnetospirillum|gryphiswaldense|
AGTCTGCAACTCGACTCCATGAAGTCGGAATCGCTAGTAACCGTGGGTCAGCATACCACGGTGAATGCGTTCCCGGGCCTTGTACACACCGCCCGTCACACCACGAAGTCGGTTTTACCCGAAGCCGGTGAGCTAACCGTAAGGAGGCAGCCGTCTACGGTAGGGCCGA
>MG|6|V9|R|11|91.93|Proteobacteria|Alphaproteobacteria|Rhodospirillales|Rhodospirillaceae|Magnetospirillum|gryphiswaldense|
AGTCTGCAACTCGACTCCATGAAGTCGGAATCGCTAGTAACCGTGGGTCAGCATACCACGGTGAATGCGTTCCCGGGCCTTGTACACACCGCCCGTCACACCACGAAAGTCGGTTTTACCCGAAGCCGGTGAGCTAACCGTAAGGAGGCAGCCGCCTACGGTAGGGCCGAG
>MG|6|V9|R|21|95.65|Proteobacteria|Alphaproteobacteria|Rhodospirillales|Rhodospirillaceae|Magnetospirillum|gryphiswaldense|
AGTCTGCAACTCGACTCCATGAAGTCGGAATCGCTAGTAATCGTGGATCAGAATGCCACGGTGAATACGTTCCCGGGCCTTGTACACACCGCCCGTCACACCATGGGAGTGGGTTTTACCCGAAGCCGGTGAGCTAACCGTAAGGAGGCAGCCGTCTACGGTAGGGCCGA
>MG|6|V9|F|79|91.93|Proteobacteria|Alphaproteobacteria|Rhodospirillales|Rhodospirillaceae|Magnetospirillum|gryphiswaldense|
TCGGCCCTACCGTAGACGGCTGCCTCCTTACGGTTAGCTCACCGGCTTCGGGTAAAACCGACTTCGTGGTGTGACGGGCGGTGTGTACAAGGCCCGGGAACGCATTCACCGTGGTATGCTGACCCACGGTTACTAGCGATTCCGACTTCATGGAGTCGAGTTGCAGACT
>MG|6|V9|R|384|93.79|Proteobacteria|Alphaproteobacteria|Rhodospirillales|Rhodospirillaceae|Magnetospirillum|gryphiswaldense|
AGTCTGCAACTCGACTCCATGAAGTCGGAATCGCTAGTAATCGTGGATCAGAATGCCACGGTGAATACGTTCCCGGGCCTTGTACACACCGCCCGTCACACCACGAAAGTCGGTTTTACCCGAAGCCGGTGAGCTAACCGTAAGGAGGCAGCCGTCTACGGTAGGGCCGA
>MG|6|V9|F|12|90.18|Proteobacteria|Alphaproteobacteria|Rhodospirillales|Rhodospirillaceae|Oceanibaculum|indicum|
TCGGGCCTACCGTAGACGGATGCCTCAGTTGCCTGTTGGCTCACCGGCTTCGGGTAAAACCCGCTCCCATGGTGTGACGGGCGGTGTGTACAAGACCCGGGAACGTATTCACCGCGACATGCTGATCCGCGATTACTAGCGATTCCATCTTCATGGAGTCGAGTTGCAGACT
>MG|6|V9|R|13|90.18|Proteobacteria|Alphaproteobacteria|Rhodospirillales|Rhodospirillaceae|Oceanibaculum|indicum|
AGTCTGCAACTCGACTCCATGAAGATGGAATCGCTAGTAATCGCGGATCAGCATGTCGCGGTGAATACGTTCCCGGGTCTTGTACACACCGCCCGTCACACCATGGGAGCGGGTTTTACCCGAAGCCGGTGAGCCAACAGGCAACTGAGGCATCCGTCTACGGTAGGCCCGAT
>MG|6|V9|F|33|96.97|Proteobacteria|Betaproteobacteria|Burkholderiales|Burkholderiaceae|Lautropia|sp.|
CGAATCCTACCGTGGTAAGCGCCCTCCTTGCGGTTAAGCTACCTACTTCTGGTAAAACCCACTCCCATGGTGTGACGGGCGGTGTGTACAAGGCCCGGGAACGTATTCACCGTGGCATTCTGATCCACGATTACTAGCGATTCCGACTTCATGGAGTCGAGTTGCAGACT
>MG|6|V9|R|81|96.97|Proteobacteria|Betaproteobacteria|Burkholderiales|Burkholderiaceae|Lautropia|sp.|
AGTCTGCAACTCGACTCCATGAAGTCGGAATCGCTAGTAATCGTGGATCAGAATGCCACGGTGAATACGTTCCCGGGCCTTGTACACACCGCCCGTCACACCATGGGAGTGGGTTTTACCAGAAGTAGGTAGCTTAACCGCAAGGAGGGCGCTTACCACGGTAGGATTCG
>MG|6|V9|R|56|95.91|Proteobacteria|Betaproteobacteria|Burkholderiales|Oxalobacteraceae|Janthinobacterium|sp.|
AGTCTGCAACTCGACTCCATGAAGTCGGAATCGCTAGTAATCGTGGATCAGAATGCCACGGTGAATACGTTCCCGGGCCTTGTACACACCGCCCGTCACACCATGGGAGCGGGTTTTTACCAGAAGTAGGTAGCTTAACCGCAAGGAGGGCGCTTACCACGGTAGGATTCG
>MG|6|V9|R|25|98.24|Proteobacteria|Betaproteobacteria|Burkholderiales|Oxalobacteraceae|Herbaspirillum / Noviherbaspirillum / Oxalobacter|formigenes|
AGTCTGCAACTCGACTCCATGAAGTCGGAATCGCTAGTAATTCCGGATCAGCATGTCGCGGTGAATACGTTCCCGGGTCTTGTACACACCGCCCGTCACACCATGGGAGCGGGTTTTACCAGAAGTAGGTAGCTTAACCGCAAGGAGGGCGCTTACCACGGTAGGATTCG
>MG|6|V9|R|120|98.24|Proteobacteria|Betaproteobacteria|Burkholderiales|Oxalobacteraceae|Herbaspirillum / Noviherbaspirillum / Oxalobacter / Pseudomonas|formigenes|
AGTCTGCAACTCGACTCCATGAAGTCGGAATCGCTAGTAATCGCGAATCAGAATGTCGCGGTGAATACGTTCCCGGGTCTTGTACACACCGCCCGTCACACCATGGGAGCGGGTTTTACCAGAAGTAGGTAGCTTAACCGCAAGGAGGGCGCTTACCACGGTAGGATTCG
>MG|6|V9|F|33|99.41|Proteobacteria|Betaproteobacteria|Burkholderiales|Oxalobacteraceae|Herbaspirillum / Oxalobacter|Herbaspirillum sp. / Oxalobacter formigenes|
TGAATCATACCGTGGTAAGCGCCCTCCTTGCGGTTAAGCTACCTACTTCTGGTAAAACCCGCTCCCATGGTGTGACGGGCGGTGTGTACAAGACCCGGGAACGTATTCACCGCGACATGCTGATCCGCGATTACTAGCGATTCCATCTTCATGGAGTCGAGTTGCAGACT
>MG|6|V9|R|15|97.04|Proteobacteria|Betaproteobacteria|Burkholderiales|Oxalobacteraceae|Herbaspirillum / Oxalobacter|formigenes|
AGTCTGCAACTCGACTCCATGAAGATGGAATCGCTAGTAATCGCGGATCAGCATGTCGCGGTGAATACGTTCCCGGGTCTTGTACACACCGCCCGTCACACCATGGGAGCGGGTTTTACCAGAAGTAGGTAGCTTAACCTTAGGGAGGGCGTTTACCACGGTATGATTCA
>MG|6|V9|F|189|97.06|Proteobacteria|Betaproteobacteria|Burkholderiales|Oxalobacteraceae|Herbaspirillum / Lautropia / Massilia / Noviherbaspirillum / Oxalobacter|formigenes|
CGAATCCTACCGTGGTAAGCGCCCTCCTTGCGGTTAAGCTACCTACTTCTGGTAAAACCCGCTCCCATGGTGTGACGGGCGGTGTGTACAAGACCCGGGAACGTATTCACCGTGGCATTCTGATCCACGATTACTAGCGATTCCGACTTCATGGAGTCGAGTTGCAGACT
>MG|6|V9|R|11|97.06|Proteobacteria|Betaproteobacteria|Burkholderiales|Oxalobacteraceae|Herbaspirillum / Lautropia / Massilia / Noviherbaspirillum / Oxalobacter|formigenes|
AGTCTGCAACTCGACTCCATGAAGTCGGAATCGCTAGTAATTCCGGATCAGCATGCCGGGGTGAATACGTTCCCGGGTCTTGTACACACCGCCCGTCACACCATGGGAGCGGGTTTTACCAGAAGTAGGTAGCTTAACCGCAAGGAGGGCGCTTACCACGGTAGGATTCG
>MG|6|V9|R|84|98.82|Proteobacteria|Betaproteobacteria|Burkholderiales|Oxalobacteraceae|Herbaspirillum / Noviherbaspirillum / Oxalobacter|formigenes|
AGTCTGCAACTCGACTCCATGAAGTCGGAATCGCTAGTAATCGTGGATCAGCATGTCGCGGTGAATACGTTCCCGGGTCTTGTACACACCGCCCGTCACACCATGGGAGCGGGTTTTACCAGAAGTAGGTAGCTTAACCGCAAGGAGGGCGCTTACCACGGTAGGATTCG
>MG|6|V9|F|14|96.45|Proteobacteria|Betaproteobacteria|Burkholderiales|Oxalobacteraceae|Oxalobacter|formigenes|
TGAATCATACCGTGGTAAACGCCCTCCCTAAGGTTAAGCTATCTACTTCTGGTAAAACCCGCTCCCATGGTGTGACGGGCGGTGTGTACAAGACCCGGGAACGTATTCACCGCGACATGCTGATCCGCGATTACTAGCGATTCCATCTTCATGGAGTCGAGTTGCAGACT
>MG|6|V9|R|13|99.41|Proteobacteria|Betaproteobacteria|Burkholderiales|Oxalobacteraceae|Herbaspirillum / Oxalobacter|Herbaspirillum sp. / Oxalobacter formigenes|
AGTCTGCAACTCGACTCCATGAAGATGGAATCGCTAGTAATCGCGGATCAGCATGTCGCGGTGAATACGTTCCCGGGTCTTGTACACACCGCCCGTCACACCATGGGAGCGGGTTTTACCAGAAGTAGGTAGCTTAACCGCAAGGAGGGCGCTTACCACGGTAGGACTCG
>MG|6|V9|F|25|97.65|Proteobacteria|Betaproteobacteria|Burkholderiales|Oxalobacteraceae|Herbaspirillum / Janthinobacterium / Noviherbaspirillum / Oxalobacter / Pseudomonas|formigenes|
CGAATCCTACCGTGGTAAGCGCCCTCCTTGCGGTTAAGCTACCTACTTCTGGTAAAACCCGCTCCCATGGTGTGACGGGCGGTGTGTACAAGGCCCGGGAACGTATTCACCGCGACATTCTGATTCGCGATTACTAGCGATTCCGACTTCATGGAGTCGAGTTGCAGACT
>MG|6|V9|R|14|96.23|Proteobacteria|Betaproteobacteria|Burkholderiales|Oxalobacteraceae|Massilia|tieshanensis|
AGTCTGCAACTCGACTCCATGAAGTCGGAATCGCTAGTAATCGTGGATCAGAATGCCACGGTGAATACGTTCCCGGGCCTTGTACACACCGCCCGTCACACCATGGGAGCGGGTTTTACCAGAAGTAGGTAGCTTAACCGCAAGGAGGGCGCTTACCACTTTGTGATTCA
>MG|6|V9|R|12|96.49|Proteobacteria|Betaproteobacteria|Burkholderiales|Oxalobacteraceae|Janthinobacterium|sp.|
AGTCTGCAACTCGACTCCATGAAGTCGGAATCGCTAGTAATCGTGGATCAGAATGCCACGGTGAATACGTTCCCGGGTCTTGTACACACCGCCCGTCACACCATGGGAGCGGGTTTTTACCAGAAGTAGGTAGCTTAACCGCAAGGAGGGCGCTTACCACGGTAGGATTCG
>MG|6|V9|F|13|98.82|Proteobacteria|Betaproteobacteria|Burkholderiales|Oxalobacteraceae|Herbaspirillum / Oxalobacter|formigenes|
TGAATCATACCGTGGTAAACGCCCTCCTTGCGGTTAAGCTACCTACTTCTGGTAAAACCCGCTCCCATGGTGTGACGGGCGGTGTGTACAAGACCCGGGAACGTATTCACCGCGACATGCTGATCCGCGATTACTAGCGATTCCATCTTCATGGAGTCGAGTTGCAGACT
>MG|6|V9|R|31|88.69|Proteobacteria|Betaproteobacteria|Burkholderiales|Oxalobacteraceae|Herbaspirillum|sp.|
AGTCTGCAACTCGACTCCATGAAGTTGGAATCGCTAGTAATCCCGAATCAGAATGTCGGGGTGAATACGTTCCCGGGTGTTGTACACACCGCCCGTCACGCCATGGGAGTCTGTAATACCTGAAGTCGGTAGCCTAACCCGCAAGGGAGGGGGCCGCCCAGGGTAGGACAGG
>MG|6|V9|R|28|98.83|Proteobacteria|Betaproteobacteria|Burkholderiales|Oxalobacteraceae|Herbaspirillum / Janthinobacterium / Noviherbaspirillum / Oxalobacter|sp.|
AGTCTGCAACTCGACTCCATGAAGTCGGAATCGCTAGTAATCGCGGATCAGCATGTCGCGGTGAATACGTTCCCGGGTCTTGTACACACCGCCCGTCACACCATGGGAGCGGGTTTTTACCAGAAGTAGGTAGCTTAACCGCAAGGAGGGCGCTTACCACGGTAGGATTCG
>MG|6|V9|R|12|96.47|Proteobacteria|Betaproteobacteria|Burkholderiales|Oxalobacteraceae|Oxalobacter|formigenes|
AGTCTGCAACTCGACTCCATGAAGTCGGAATCGCTAGTAATTCCGGATCAGCATGCCGGGGTGAATGCGTTCCCGGGTCTTGTACACACCGCCCGTCACACCATGGGAGCGGGTTTTACCAGAAGTAGGTAGCTTAACCGCAAGGAGGGCGCTTACCACGGTAGGATTCG
>MG|6|V9|F|15|98.83|Proteobacteria|Betaproteobacteria|Burkholderiales|Oxalobacteraceae|Herbaspirillum / Janthinobacterium / Noviherbaspirillum / Oxalobacter|sp.|
CGAATCCTACCGTGGTAAGCGCCCTCCTTGCGGTTAAGCTACCTACTTCTGGTAAAAACCCGCTCCCATGGTGTGACGGGCGGTGTGTACAAGACCCGGGAACGTATTCACCGCGACATGCTGATCCGCGATTACTAGCGATTCCGACTTCATGGAGTCGAGTTGCAGACT
>MG|6|V9|F|12|95.88|Proteobacteria|Betaproteobacteria|Burkholderiales|Oxalobacteraceae|Oxalobacter|formigenes|
CGAATCCTACCGTGGTAAGCGCCCTCCTTGCGGTTAAGCTACCTACTTCTGGTAAAACCCGCTCCCATGGTGTGACGGGCGGTGTGTACAAGGCCCGGGAACGCATTCACCCCGGCATGCTGATCCGGAATTACTAGCGATTCCGACTTCATGGAGTCGAGTTGCAGACT
>MG|6|V9|R|17|95.88|Proteobacteria|Betaproteobacteria|Burkholderiales|Oxalobacteraceae|Oxalobacter|formigenes|
AGTCTGCAACTCGACTCCATGAAGTCGGAATCGCTAGTAACCGTGGGTCAGCATACCACGGTGAATACGTTCCCGGGTCTTGTACACACCGCCCGTCACACCATGGGAGCGGGTTTTACCAGAAGTAGGTAGCTTAACCGCAAGGAGGGCGCTTACCACGGTAGGATTCG
>MG|6|V9|F|19|94.71|Proteobacteria|Betaproteobacteria|Burkholderiales|Oxalobacteraceae|Oxalobacter|formigenes|
CGAATCCTACCGTGGTAAGCGCCCTCCTTGCGGTTAAGCTACCTACTTCTGGTAAAACCCGCTCCCATGGTGTGACGGGCGGTGTGTACAAGGCCCGGGAACGCATTCACCGTGGTATGCTGACCCACGGTTACTAGCGATTCCGACTTCATGGAGTCGAGTTGCAGACT
>MG|6|V9|R|37|98.82|Proteobacteria|Betaproteobacteria|Burkholderiales|Oxalobacteraceae|Herbaspirillum / Oxalobacter|formigenes|
AGTCTGCAACTCGACTCCATGAAGATGGAATCGCTAGTAATCGCGGATCAGCATGTCGCGGTGAATACGTTCCCGGGTCTTGTACACACCGCCCGTCACACCATGGGAGCGGGTTTTACCAGAAGTAGGTAGCTTAACCGCAAGGAGGGCGTTTACCACGGTATGATTCA
>MG|6|V9|R|622|96.47|Proteobacteria|Betaproteobacteria|Burkholderiales|Oxalobacteraceae|Oxalobacter|formigenes|
AGTCTGCAACTCGACTCCATGAAGTCGGAATCGCTAGTAATCGTGGATCAGAATGCCACGGTGAATACGTTCCCGGGCCTTGTACACACCGCCCGTCACACCATGGGAGCGGGTTTTACCAGAAGTAGGTAGCTTAACCGCAAGGAGGGCGCTTACCACGGTAGGATTCG
>MG|6|V9|R|29|96.45|Proteobacteria|Betaproteobacteria|Burkholderiales|Oxalobacteraceae|Oxalobacter|formigenes|
AGTCTGCAACTCGACTCCATGAAGATGGAATCGCTAGTAATCGCGGATCAGCATGTCGCGGTGAATACGTTCCCGGGTCTTGTACACACCGCCCGTCACACCATGGGAGCGGGTTTTACCAGAAGTAGATAGCTTAACCTTAGGGAGGGCGTTTACCACGGTATGATTCA
>MG|6|V9|F|211|96.49|Proteobacteria|Betaproteobacteria|Burkholderiales|Oxalobacteraceae|Oxalobacter|formigenes|
CGAATCCTACCGTGGTAAGCGCCCTCCTTGCGGTTAAGCTACCTACTTCTGGTAAAACCCGCTCCCATGGTGTGACGGGCGGTGTGTACAAGGCCCGGGAACGTATTCACCGTGGCATTCTGATCCACGATTACTAGCGATTCCGACTTCATGGAGTCGAGTTGCAGACTC
>MG|6|V9|F|34|98.82|Proteobacteria|Betaproteobacteria|Burkholderiales|Oxalobacteraceae|Herbaspirillum / Noviherbaspirillum / Oxalobacter|formigenes|
CGAATCCTACCGTGGTAAGCGCCCTCCTTGCGGTTAAGCTACCTACTTCTGGTAAAACCCGCTCCCATGGTGTGACGGGCGGTGTGTACAAGACCCGGGAACGTATTCACCGCGACATGCTGATCCACGATTACTAGCGATTCCGACTTCATGGAGTCGAGTTGCAGACT
>MG|6|V9|R|41|94.71|Proteobacteria|Betaproteobacteria|Burkholderiales|Oxalobacteraceae|Oxalobacter|formigenes|
AGTCTGCAACTCGACTCCATGAAGTCGGAATCGCTAGTAACCGTGGGTCAGCATACCACGGTGAATGCGTTCCCGGGCCTTGTACACACCGCCCGTCACACCATGGGAGCGGGTTTTACCAGAAGTAGGTAGCTTAACCGCAAGGAGGGCGCTTACCACGGTAGGATTCG
>MG|6|V9|R|414|97.06|Proteobacteria|Betaproteobacteria|Burkholderiales|Oxalobacteraceae|Herbaspirillum / Lautropia / Massilia / Noviherbaspirillum / Oxalobacter|formigenes|
AGTCTGCAACTCGACTCCATGAAGTCGGAATCGCTAGTAATCGTGGATCAGAATGCCACGGTGAATACGTTCCCGGGTCTTGTACACACCGCCCGTCACACCATGGGAGCGGGTTTTACCAGAAGTAGGTAGCTTAACCGCAAGGAGGGCGCTTACCACGGTAGGATTCG
>MG|6|V9|R|20|95.88|Proteobacteria|Betaproteobacteria|Burkholderiales|Oxalobacteraceae|Oxalobacter|formigenes|
AGTCTGCAACTCGACTCCATGAAGTCGGAATCGCTAGTAATTCCGGATCAGCATGCCGGGGTGAATGCGTTCCCGGGCCTTGTACACACCGCCCGTCACACCATGGGAGCGGGTTTTACCAGAAGTAGGTAGCTTAACCGCAAGGAGGGCGCTTACCACGGTAGGATTCG
>MG|6|V9|R|10|98.82|Proteobacteria|Betaproteobacteria|Burkholderiales|Oxalobacteraceae|Herbaspirillum / Noviherbaspirillum / Oxalobacter / Pseudomonas|formigenes|
AGTCTGCAACTCGACTCCATGAAGTCGGAATCGCTAGTAATCGCGAATCAGCATGTCGCGGTGAATACGTTCCCGGGTCTTGTACACACCGCCCGTCACACCATGGGAGCGGGTTTTACCAGAAGTAGGTAGCTTAACCGCAAGGAGGGCGCTTACCACGGTAGGATTCG
>MG|6|V9|F|23|95.91|Proteobacteria|Betaproteobacteria|Burkholderiales|Oxalobacteraceae|Janthinobacterium|sp.|
CGAATCCTACCGTGGTAAGCGCCCTCCTTGCGGTTAAGCTACCTACTTCTGGTAAAAACCCGCTCCCATGGTGTGACGGGCGGTGTGTACAAGGCCCGGGAACGTATTCACCGTGGCATTCTGATCCACGATTACTAGCGATTCCGACTTCATGGAGTCGAGTTGCAGACT
>MG|6|V9|R|11|98.24|Proteobacteria|Betaproteobacteria|Burkholderiales|Oxalobacteraceae|Herbaspirillum / Noviherbaspirillum / Oxalobacter|formigenes|
AGTCTGCAACTCGACTCCATGAAGTCGGAATCGCTAGTAATCGTGGATCAGAATGTCGCGGTGAATACGTTCCCGGGTCTTGTACACACCGCCCGTCACACCATGGGAGCGGGTTTTACCAGAAGTAGGTAGCTTAACCGCAAGGAGGGCGCTTACCACGGTAGGATTCG
>MG|6|V9|R|91|97.65|Proteobacteria|Betaproteobacteria|Burkholderiales|Oxalobacteraceae|Herbaspirillum / Janthinobacterium / Noviherbaspirillum / Oxalobacter / Pseudomonas|formigenes|
AGTCTGCAACTCGACTCCATGAAGTCGGAATCGCTAGTAATCGCGAATCAGAATGTCGCGGTGAATACGTTCCCGGGCCTTGTACACACCGCCCGTCACACCATGGGAGCGGGTTTTACCAGAAGTAGGTAGCTTAACCGCAAGGAGGGCGCTTACCACGGTAGGATTCG
>MG|6|V9|R|11|97.08|Proteobacteria|Betaproteobacteria|Burkholderiales|Oxalobacteraceae|Herbaspirillum / Janthinobacterium / Noviherbaspirillum / Oxalobacter / Pseudomonas|sp.|
AGTCTGCAACTCGACTCCATGAAGTCGGAATCGCTAGTAATCGCGAATCAGAATGTCGCGGTGAATACGTTCCCGGGCCTTGTACACACCGCCCGTCACACCATGGGAGCGGGTTTTTACCAGAAGTAGGTAGCTTAACCGCAAGGAGGGCGCTTACCACGGTAGGATTCG
>MG|6|V9|F|10|98.24|Proteobacteria|Betaproteobacteria|Burkholderiales|Oxalobacteraceae|Herbaspirillum / Noviherbaspirillum / Oxalobacter|formigenes|
CGAATCCTACCGTGGTAAGCGCCCTCCTTGCGGTTAAGCTACCTACTTCTGGTAAAACCCGCTCCCATGGTGTGACGGGCGGTGTGTACAAGACCCGGGAACGTATTCACCGCGACATTCTGATCCACGATTACTAGCGATTCCGACTTCATGGAGTCGAGTTGCAGACT
>MG|6|V9|F|40|98.25|Proteobacteria|Betaproteobacteria|Burkholderiales|Oxalobacteraceae|Herbaspirillum / Noviherbaspirillum / Oxalobacter / Pseudomonas|formigenes|
CGAATCCTACCGTGGTAAGCGCCCTCCTTGCGGTTAAGCTACCTACTTCTGGTAAAACCCGCTCCCATGGTGTGACGGGCGGTGTGTACAAGACCCGGGAACGTATTCACCGCGACATTCTGATTCGCGATTACTAGCGATTCCGACTTCATGGAGTCGAGTTGCAGACTC
>MG|6|V9|R|85|99.41|Proteobacteria|Betaproteobacteria|Burkholderiales|Oxalobacteraceae|Herbaspirillum / Oxalobacter|Herbaspirillum sp. / Oxalobacter formigenes|
AGTCTGCAACTCGACTCCATGAAGATGGAATCGCTAGTAATCGCGGATCAGCATGTCGCGGTGAATACGTTCCCGGGTCTTGTACACACCGCCCGTCACACCATGGGAGCGGGTTTTACCAGAAGTAGGTAGCTTAACCGCAAGGAGGGCGCTTACCACGGTATGATTCA
>MG|6|V9|R|16|96.86|Proteobacteria|Betaproteobacteria|Burkholderiales|Oxalobacteraceae|Herbaspirillum|sp.|
AGTCTGCAACTCGACTCCATGAAGTCGGAATCGCTAGTAATCGTGGATCAGAATGCCACGGTGAATACGTTCCCGGGTCTTGTACACACCGCCCGTCACACCATGGGAGCGGGTTTTACCAGAAGTAGGTAGCTTAACCGCAAGGAGGGCGCTTACCACTTTGTGATTCA
>MG|6|V9|R|12|95.29|Proteobacteria|Betaproteobacteria|Burkholderiales|Oxalobacteraceae|Oxalobacter|formigenes|
AGTCTGCAACTCGACTCCATGAAGTCGGAATCGCTAGTAACCGTGGGTCAGCATACCACGGTGAATGCGTTCCCGGGTCTTGTACACACCGCCCGTCACACCATGGGAGCGGGTTTTACCAGAAGTAGGTAGCTTAACCGCAAGGAGGGCGCTTACCACGGTAGGATTCG
>MG|6|V9|R|17|96.91|Proteobacteria|Betaproteobacteria|Rhodocyclales|Rhodocyclaceae|Zoogloea|oryzae|
AGTCTGCAACTCGACTCCATGAAGTCGGAATCGCTAGTAATCGTAGATCAGAATGCTACGGTGAATACGTTCCCGGGTCTTGTACACACCGCCCGTCACACCATGGGAGCGGGTTTTACCAGAAGTAGGTAGCTTAACCGCAAGGAGGGCGCTTACCACGGTAGGATTCG
>MG|6|V9|R|14|96.47|Proteobacteria|Betaproteobacteria|Rhodocyclales|Rhodocyclaceae|Zoogloea|oryzae|
AGTCTGCAACTCGACTCCATGAAGTCGGAATCGCTAGTAATCGTGGATCAGAATGCCACGGTGAATACGTTCCCGGGCCTTGTACACACCGCCCGTCACACCATGGGAGTGGGGTTTACCAGAAGTAGGTAGCTTAACCGCAAGGAGGGCGCTTACCACGGTGAGCTTCA
>MG|6|V9|R|3802|96.51|Proteobacteria|Deltaproteobacteria|Desulfovibrionales|Desulfovibrionaceae|Desulfovibrio|sp.|
AGTCTGCAACTCGACTCCATGAAGTCGGAATCGCTAGTAATTCCGGATCAGCATGCCGGGGTGAATGCGTTCCCGGGCCTTGTACACACCGCCCGTCACACCACGAAAGTCGGTTTTACCCGAAGCCGGTGAGCCAACAGGCAACTGAGGCATCCGTCTACGGTAGGCCCGAG
>MG|6|V9|F|26|93.02|Proteobacteria|Deltaproteobacteria|Desulfovibrionales|Desulfovibrionaceae|Desulfovibrio|sp.|
TCGGGCCTACCGTAGACGGATGCCTCAGTTGCCTGTTGGCTCACCGGCTTCGGGTAAAACCGACTTTCGTGGTGTGACGGGCGGTGTGTACAAGGCCCGGGAACGCATTCACCGTGGCATTCTGATCCACGATTACTAGCGATTCCGACTTCATGGAGTCGAGTTGCAGACT
>MG|6|V9|R|29|93.64|Proteobacteria|Deltaproteobacteria|Desulfovibrionales|Desulfovibrionaceae|Bilophila|wadsworthia|
AGTCTGCAACTCGACTCCATGAAGTCGGAATCGCTAGTAATCGTGGATCAGCATACCACGGTGAATGCGTTCCCGGGCCTTGTACACACCGCCCGTCACACCACGAAAGTCGGTTTTACCCGAAGCCGGTGAGCTAACCGTAAGGAGGCAGCCGTCTACGGTAGGGCCGA
>MG|6|V9|R|11|92.53|Proteobacteria|Deltaproteobacteria|Desulfovibrionales|Desulfovibrionaceae|Bilophila|wadsworthia|
GAGTCTGCAACTCGACTCCATGAAGTCGGAATCGCTAGTAACCGTGGGTCAGCATACCACGGTGAATGCGTTCCCGGGCCTTGTACACACCGCCCGTCACACCACGAAAGTCGGTTTTACCCGAAGCCGGTGAGCTAACCGTAAGGAGGCAGCCGTCTACGGTAGGGCCGA
>MG|6|V9|R|10|92.81|Proteobacteria|Deltaproteobacteria|Desulfovibrionales|Desulfovibrionaceae|Desulfovibrio|litoralis|
AGTCTGCAACTCGACTCCATGAAGATGGAATCGCTAGTAATCGCGGATCAGCATACCACGGTGAATGCGTTCCCGGGCCTTGTACACACCGCCCGTCACACCACGAAAGTCGGTTTTACCCGAAGCCGGTGAGCTAACCGTAAGGAGGCAGCCGTCTACGGTAGGGCCGA
>MG|6|V9|R|10|93.06|Proteobacteria|Deltaproteobacteria|Desulfovibrionales|Desulfovibrionaceae|Desulfovibrio|sp.|
AGTCTGCAACTCGACTCCATGAAGTCGGAATCGCTAGTAACCGTGGGTCAGCATACCACGGTGAATGCGTTCCCGGGCCTTGTACACACCGCCCGTCACACCACGAAAGTTGGTTTTACCCGAAGCCGGTGAGCTAACCATTTATGGAGGCAGCCGTCTACGGTAGGGCCGA
>MG|6|V9|R|13|95.93|Proteobacteria|Deltaproteobacteria|Desulfovibrionales|Desulfovibrionaceae|Desulfovibrio|sp.|
AGTCTGCAACTCGACTCCATGAAGTCGGAATCGTTAGTAATTCCGGATCAGCATGCCGGGGTGAATGCGTTCCCGGGCCTTGTACACACCGCCCGTCACACCACGAAAGTCGGTTTTACCCGAAGCCGGTGAGCCAACAGGCAACTGAGGCATCCGTCTACGGTAGGCCCGA
>MG|6|V9|F|105|92.53|Proteobacteria|Deltaproteobacteria|Desulfovibrionales|Desulfovibrionaceae|Desulfovibrio|C21_c20|
TCGGGCCTACCGTAGACGGATGCCTCAGTTGCCTGTTGGCTCACCGGCTTCGGGTAAAACCGACTTTCGTGGTGTGACGGGCGGTGTGTACAAGGCCCGGGAACGTATTCACCGTGGCATTCTGATCCACGATTACTAGCGATTCCGACTTCATGGAGTCGAGTTGCAGACT
>MG|6|V9|R|10|91.91|Proteobacteria|Deltaproteobacteria|Desulfovibrionales|Desulfovibrionaceae|Bilophila|wadsworthia|
AGTCTACAACTCGACTCCATGAAGTCGGAATCGCTAGTAACCGTGGGTCAGCATACCACGGTGAATGCGTTCCCGGGCCTTGTACACACCGCCCGTCACACCACGAAAGTCGGTTTTACCCGAAGCCGGTGAGCTAACCGTAAGGAGGCAGCCGTCTACGGTAGGGCCGA
>MG|6|V9|F|142|91.95|Proteobacteria|Deltaproteobacteria|Desulfovibrionales|Desulfovibrionaceae|Desulfovibrio|sp.|
TCGGGCCTACCGTAGACGGATGCCTCAGTTGCCTGTTGGCTCACCGGCTTCGGGTAAAACCGACTTTCGTGGTGTGACGGGCGGTGTGTACAAGGCCCGGGAACGCATTCACCGTGGTATGCTGACCCACGGTTACTAGCGATTCCGACTTCATGGAGTCGAGTTGCAGACT
>MG|6|V9|R|16|91.91|Proteobacteria|Deltaproteobacteria|Desulfovibrionales|Desulfovibrionaceae|Bilophila|wadsworthia|
AGTCCGCAACTCGACTCCATGAAGTCGGAATCGCTAGTAACCGTGGGTCAGCATACCACGGTGAATGCGTTCCCGGGCCTTGTACACACCGCCCGTCACACCACGAAAGTCGGTTTTACCCGAAGCCGGTGAGCTAACCGTAAGGAGGCAGCCGTCTACGGTAGGGCCGA
>MG|6|V9|R|23|93.75|Proteobacteria|Deltaproteobacteria|Desulfovibrionales|Desulfovibrionaceae|Desulfovibrio|sp.|
AGTCTGCAACTCGACTCCATGAAGTCGGAATCGCTAGTAACCGTGGGTCAGCATGCCGGGGTGAATGCGTTCCCGGGCCTTGTACACACCGCCCGTCACACCACGAAAGTCGGTTTTACCCGAAGCCGGTGAGCCAACAGGCAACTGAGGCATCCGTCTACGGTAGGCCCGATG
>MG|6|V9|R|16|94.19|Proteobacteria|Deltaproteobacteria|Desulfovibrionales|Desulfovibrionaceae|Desulfovibrio|sp.|
AGTCTGCAACTCGACTCCATGAAGATGGAATCGCTAGTAATCGCGGATCAGCATGCCGGGGTGAATGCGTTCCCGGGCCTTGTACACACCGCCCGTCACACCACGAAAGTCGGTTTTACCCGAAGCCGGTGAGCCAACAGGCAACTGAGGCATCCGTCTACGGTAGGCCCGA
>MG|6|V9|R|28|91.95|Proteobacteria|Deltaproteobacteria|Desulfovibrionales|Desulfovibrionaceae|Bilophila|wadsworthia|
AGTCTGCAACTCGACTCCATGAAGTCGGAATCGCTAGTAACCGTGGGTCAGCATACCACGGTGAATGCGTTCCCGGGGCCTTGTACACACCGCCCGTCACACCACGAAAGTCGGTTTTACCCGAAGCCGGTGAGCTAACCGTAAGGAGGCAGCCGTCTACGGTAGGGCCGA
>MG|6|V9|R|13|95.4|Proteobacteria|Deltaproteobacteria|Desulfovibrionales|Desulfovibrionaceae|Desulfovibrio|sp.|
AGTCTGCAACTCGACTCCATGAAGTCGGAATCGCTAGTAATTCCGGATCAGCATGCCGGGGGTGAATGCGTTCCCCGGGCCTTGTACACACCGCCCGTCACACCACGAAAGTCGGTTTTACCCGAAGCCGGTGAGCTAACCGTAAGGAGGCAGCCGTCTACGGTAGGGCCGA
>MG|6|V9|R|197|96.51|Proteobacteria|Deltaproteobacteria|Desulfovibrionales|Desulfovibrionaceae|Desulfovibrio|sp.|
AGTCTGCAACTCGACTCCATGAAGTCGGAATCGCTAGTAATTCCGGATCAGCATGCCGGGGTGAATGCGTTCCCGGGCCTTGTACACACCGCCCGTCACACCACGAAAGTCGGTTTTACCCGAAGCCGGTGAGCTAACCGTAAGGAGGCAGCCGTCTACGGTAGGGCCGA
>MG|6|V9|R|18|92.44|Proteobacteria|Deltaproteobacteria|Desulfovibrionales|Desulfovibrionaceae|Desulfovibrio|sp.|
AGTCTGCAACTCGACTCCATGAAGATGGAATCGCTAGTAATCGCGGATCAGCATGTCGCGGTGAATACGTTCCCGGGCCTTGTACACACCGCCCGTCACACCACGAAAGTCGGTTTTACCCGAAGCCGGTGAGCCAACAGGCAACTGAGGCATCCGTCTACGGTAGGCCCGA
>MG|6|V9|R|45|93.06|Proteobacteria|Deltaproteobacteria|Desulfovibrionales|Desulfovibrionaceae|Bilophila|wadsworthia|
AGTCTGCAACTCGACTCCATGAAGTCGGAATCGCTAGTAATCGTGGGTCAGCATACCACGGTGAATGCGTTCCCGGGCCTTGTACACACCGCCCGTCACACCACGAAAGTCGGTTTTACCCGAAGCCGGTGAGCTAACCGTAAGGAGGCAGCCGTCTACGGTAGGGCCGA
>MG|6|V9|F|12|93.33|Proteobacteria|Deltaproteobacteria|Desulfovibrionales|Desulfovibrionaceae|Desulfovibrio|aminophilus|
TCGGCCCTACCGTAGACGGCTGCCTCCTTACGGTTAGCTCACCGGCTTCGGGTAAAACCGACTTTCGTGGTGTGACGGGCGGTGTGTACAAGGCCCGGGAACGTATTCACCGCGACATGCTGATCCGCGATTACTAGCGATTCCATCTTCATGGAGTCGAGTTGCAGACT
>MG|6|V9|F|16|91.91|Proteobacteria|Deltaproteobacteria|Desulfovibrionales|Desulfovibrionaceae|Bilophila|wadsworthia|
TCGGCCCTACCGTAGACGGCTGCCTCCTTACGGTTAGCTCACCGGCTTCGGGTAAACCGACTTTCGTGGTGTGACGGGCGGTGTGTACAAGGCCCGGGAACGCATTCACCGTGGTATGCTGACCCACGGTTACTAGCGATTCCGACTTCATGGAGTCGAGTTGCAGACT
>MG|6|V9|F|1533|96.53|Proteobacteria|Deltaproteobacteria|Desulfovibrionales|Desulfovibrionaceae|Desulfovibrio|sp.|
TCGGGCCTACCGTAGACGGATGCCTCAGTTGCCTGTTGGCTCACCGGCTTCGGGTAAAACCGACTTTCGTGGTGTGACGGGCGGTGTGTACAAGGCCCGGGAACGCATTCACCCCGGCATGCTGATCCGGAATTACTAGCGATTCCGACTTCATGGAGTCGAGTTGCAGACTC
>MG|6|V9|F|84|95.93|Proteobacteria|Deltaproteobacteria|Desulfovibrionales|Desulfovibrionaceae|Desulfovibrio|sp.|
TCGGGCCTACCGTAGACGGATGCCTCAGTTGCCTGTTGGCTCACCGGCTTCGGGTAAAACCGACTTTCGTGGTGTGACGGGCGGTGTGTACAAGGCCCGGGAACGCATTCACCCCGCATGCTGATCCGGAATTACTAGCGATTCCGACTTCATGGAGTCGAGTTGCAGACT
>MG|6|V9|R|138|95.93|Proteobacteria|Deltaproteobacteria|Desulfovibrionales|Desulfovibrionaceae|Desulfovibrio|sp.|
AGTCTGCAACTCGACTCCATGAAGTCGGAATCGCTAGTAATTCCGGATCAGCATGCCGGGGTGAATGCGTTCCCGGGCCTTGTACACACCGCCCGTCACACCACGAAGTCGGTTTTACCCGAAGCCGGTGAGCCAACAGGCAACTGAGGCATCCGTCTACGGTAGGCCCGAC
>MG|6|V9|R|70|95.35|Proteobacteria|Deltaproteobacteria|Desulfovibrionales|Desulfovibrionaceae|Desulfovibrio|sp.|
AGTCTGCAACTCGACTCCATGAAGATGGAATCGCTAGTAATTCCGGATCAGCATGCCGGGGTGAATGCGTTCCCGGGCCTTGTACACACCGCCCGTCACACCACGAAAGTCGGTTTTACCCGAAGCCGGTGAGCCAACAGGCAACTGAGGCATCCGTCTACGGTAGGCCCGA
>MG|6|V9|R|10|91.91|Proteobacteria|Deltaproteobacteria|Desulfovibrionales|Desulfovibrionaceae|Bilophila|wadsworthia|
AGTCTGCAACTCGACTCCATGAAGTCGGAATCGCTAGTAGCCGTGGGTCAGCATACCACGGTGAATGCGTTCCCGGGCCTTGTACACACCGCCCGTCACACCACGAAAGTCGGTTTTACCCGAAGCCGGTGAGCTAACCGTAAGGAGGCAGCCGTCTACGGTAGGGCCGA
>MG|6|V9|R|71|91.95|Proteobacteria|Deltaproteobacteria|Desulfovibrionales|Desulfovibrionaceae|Bilophila|wadsworthia|
AGTCTGCAACTCGACTCCATGAAGTCGGAATCGCTAGTAACCGTGGGTCAGCATACCACGGTGAATGCGTTCCCCGGGCCTTGTACACACCGCCCGTCACACCACGAAAGTCGGTTTTACCCGAAGCCGGTGAGCTAACCGTAAGGAGGCAGCCGTCTACGGTAGGGCCGA
>MG|6|V9|R|21|93.06|Proteobacteria|Deltaproteobacteria|Desulfovibrionales|Desulfovibrionaceae|Bilophila|wadsworthia|
AGTCTGCAACTCGACTCCATGAAGTCGGAATCGCTAGTAATCGTGGATCAGAATACCACGGTGAATGCGTTCCCGGGCCTTGTACACACCGCCCGTCACACCACGAAAGTCGGTTTTACCCGAAGCCGGTGAGCTAACCGTAAGGAGGCAGCCGTCTACGGTAGGGCCGA
>MG|6|V9|R|395|91.95|Proteobacteria|Deltaproteobacteria|Desulfovibrionales|Desulfovibrionaceae|Desulfovibrio|sp.|
AGTCTGCAACTCGACTCCATGAAGTCGGAATCGCTAGTAACCGTGGGTCAGCATACCACGGTGAATGCGTTCCCGGGCCTTGTACACACCGCCCGTCACACCACGAAAGTCGGTTTTACCCGAAGCCGGTGAGCCAACAGGCAACTGAGGCATCCGTCTACGGTAGGCCCGAG
>MG|6|V9|F|31|95.35|Proteobacteria|Deltaproteobacteria|Desulfovibrionales|Desulfovibrionaceae|Desulfovibrio|sp.|
TCGGGCCTACCGTAGACGGATGCCTCAGTTGCCTGTTGGCTCACCGGCTTCGGGTAAAACCGACTTTCGTGGTGTGACGGGCGGTGTGTACAAGGCCCGGGAACGCATTCACCCCGGCATGCTGATCCGGAATTACTAGCGATTCCATCTTCATGGAGTCGAGTTGCAGACT
>MG|6|V9|R|22|95.95|Proteobacteria|Deltaproteobacteria|Desulfovibrionales|Desulfovibrionaceae|Desulfovibrio|sp.|
AGTCTGCAACTCGACTCCATGAAGTCGGAATCGCTAGTAATTCCGGATCAGCATGCCGGGGTGAATGCGTTCCCGGGCCTTGTACACACCGCCCGTCACACCACGAAAGTCGGTTTTTACCCGAAGCCGGTGAGCTAACCGTAAGGAGGCAGCCGTCTACGGTAGGGCCGA
>MG|6|V9|F|28|93.64|Proteobacteria|Deltaproteobacteria|Desulfovibrionales|Desulfovibrionaceae|Bilophila|wadsworthia|
TCGGCCCTACCGTAGACGGCTGCCTCCTTACGGTTAGCTCACCGGCTTCGGGTAAAACCGACTTTCGTGGTGTGACGGGCGGTGTGTACAAGGCCCGGGAACGCATTCACCGTGGCATTCTGATCCACGATTACTAGCGATTCCGACTTCATGGAGTCGAGTTGCAGACT
>MG|6|V9|F|15|91.86|Proteobacteria|Deltaproteobacteria|Desulfovibrionales|Desulfovibrionaceae|Desulfovibrio|sp.|
TCGGGCCTACCGTAGACGGATGCCTCAGTTGCCTGTTGGCTCACCGGCTTCGGGTAAAACCGACTTTCGTGGTGTGACGGGCGGTGTGTACAAGACCCGGGAACGTATTCACCGCGACATGCTGATCCGCGATTACTAGCGATTCCATCTTCATGGAGTCGAGTTGCAGACT
>MG|6|V9|R|21|95.38|Proteobacteria|Deltaproteobacteria|Desulfovibrionales|Desulfovibrionaceae|Desulfovibrio|sp.|
AGTCTGCAACTCGACTCCATGAAGTCGGAATCGCTAGTAATTCCGGATCAGCATGCCGGGGTGAATGCGTTCCCGGGCCTTGTACACACCGCCCGTCACACCACGAAAGTCGGTTTTTACCCGAAGCCGGTGAGCCAACAGGTAACTGAGGCATCCGTCTACGGTAGGCCCGA
>MG|6|V9|R|18|94.22|Proteobacteria|Deltaproteobacteria|Desulfovibrionales|Desulfovibrionaceae|Bilophila|wadsworthia|
AGTCTGCAACTCGACTCCATGAAGTCGGAATCGCTAGTAATCGTAGATCAGAATGCTACGGTGAATACGTTCCCGGGCCTTGTACACACCGCCCGTCACACCACGAAAGTCGGTTTTACCCGAAGCCGGTGAGCTAACCGTAAGGAGGCAGCCGTCTACGGTAGGGCCGA
>MG|6|V9|R|19|95.95|Proteobacteria|Deltaproteobacteria|Desulfovibrionales|Desulfovibrionaceae|Desulfovibrio|sp.|
AGTCTGCAACTCGACTCCATGAAGTCGGAATCGCTAGTAATTCCGGATCAGCATGCCGGGGTGAATGCCGTTCCCGGGCCTTGTACACACCGCCCGTCACACCACGAAAGTCGGTTTTACCCGAAGCCGGTGAGCCAACAGGCAACTGAGGCATCCGTCTACGGTAGGCCCGA
>MG|6|V9|R|18|95.4|Proteobacteria|Deltaproteobacteria|Desulfovibrionales|Desulfovibrionaceae|Desulfovibrio|sp.|
AGTCTGCAACTCGACTCCATGAAGTCGGAATCGCTAGTAATTCCGGATCAGCATGCCGGGGGTGAATGCGTTCCCGGGGCCTTGTACACACCGCCCGTCACACCACGAAAGTCGGTTTTACCCGAAGCCGGTGAGCCAACAGGCAACTGAGGCATCCGTCTACGGTAGGCCCGA
>MG|6|V9|F|61|95.95|Proteobacteria|Deltaproteobacteria|Desulfovibrionales|Desulfovibrionaceae|Desulfovibrio|sp.|
TCGGCCCTACCGTAGACGGCTGCCTCCTTACGGTTAGCTCACCGGCTTCGGGTAAAACCGACTTTCGTGGTGTGACGGGCGGTGTGTACAAGGCCCGGGAACGCATTCACCCCCGGCATGCTGATCCGGAATTACTAGCGATTCCGACTTCATGGAGTCGAGTTGCAGACT
>MG|6|V9|R|21|96.45|Proteobacteria|Deltaproteobacteria|Desulfovibrionales|Desulfovibrionaceae|Desulfovibrio|sp.|
AGCCTGCAACTCGACTCCATGAAGTCGGAATCGCTAGTAATTCCGGATCAGCATGCCGGGGTGAATGCGTTCCCGGGCCTTGTACACACCGCCCGTCACACCACGAAAGTCGGTTTTACCCGAAGCCGGTGAGCCAACAGGCAACTGAGGCATCCGTCTACGGTAGGCCCGA
>MG|6|V9|R|163|91.95|Proteobacteria|Deltaproteobacteria|Desulfovibrionales|Desulfovibrionaceae|Bilophila|wadsworthia|
AGTCTGCAACTCGACTCCATGAAGTCGGAATCGCTAGTAACCGTGGGGTCAGCATACCACGGTGAATGCGTTCCCGGGCCTTGTACACACCGCCCGTCACACCACGAAAGTCGGTTTTACCCGAAGCCGGTGAGCTAACCGTAAGGAGGCAGCCGTCTACGGTAGGGCCGA
>MG|6|V9|R|48|93.02|Proteobacteria|Deltaproteobacteria|Desulfovibrionales|Desulfovibrionaceae|Desulfovibrio|sp.|
AGTCTGCAACTCGACTCCATGAAGTCGGAATCGCTAGTAATCGTGGATCAGAATGCCACGGTGAATGCGTTCCCGGGCCTTGTACACACCGCCCGTCACACCACGAAAGTCGGTTTTACCCGAAGCCGGTGAGCCAACAGGCAACTGAGGCATCCGTCTACGGTAGGCCCGAC
>MG|6|V9|R|10|91.43|Proteobacteria|Deltaproteobacteria|Desulfovibrionales|Desulfovibrionaceae|Desulfovibrio|sp.|
AGTCTGCAACTCGACTCCATGAAGTCGGAATCGCTAGTAACCGTGGGTCAGCATACCACGGTGAATGCGTTCCCGGGCCTTGTACACACCGCCCGTCACACCACGAAAGTCGGTTTTTACCCGAAGCCGGTGAGCCAACAGGCAACTGAGGCATCCGTCTACGGTAGGCCCGA
>MG|6|V9|F|12|94.8|Proteobacteria|Deltaproteobacteria|Desulfovibrionales|Desulfovibrionaceae|Desulfovibrio|sp.|
TCGGCCCTACCGTAGACGGCTGCCTCCTTACGGTTAGCTCACCGGCTTCGGGTAAAACCGACTTTCGTGGTGTGACGGGCGGTGTGTACAAGGCCCGGGAACGCATTCACCGTGGTATGCTGATCCGGAATTACTAGCGATTCCGACTTCATGGAGTCGAGTTGCAGACTC
>MG|6|V9|F|20|95.95|Proteobacteria|Deltaproteobacteria|Desulfovibrionales|Desulfovibrionaceae|Desulfovibrio|sp.|
TCGGGCCTACCGTAGACGGATGCCTCAGTTGCCTGTTGGCTCACCGGCTTCGGGTAAAACCGACTTTCGTGGTGTGACGGGCGGTGTGTACAAGGCCCCGGGAACGCATTCACCCCGGCATGCTGATCCGGAATTACTAGCGATTCCGACTTCATGGAGTCGAGTTGCAGACT
>MG|6|V9|R|40|93.68|Proteobacteria|Deltaproteobacteria|Desulfovibrionales|Desulfovibrionaceae|Bilophila|wadsworthia|
AGTCTGCAACTCGACTCCATGAAGTCGGAATCGCTAGTAATCGCGAATCAGAATGTCGCGGTGAATACGTTCCCGGGCCTTGTACACACCGCCCGTCACACCACGAAAGTCGGTTTTACCCGAAGCCGGTGAGCTAACCGTAAGGAGGCAGCCGTCTACGGTAGGGCCGA
>MG|6|V9|R|13|95.35|Proteobacteria|Deltaproteobacteria|Desulfovibrionales|Desulfovibrionaceae|Desulfovibrio|sp.|
AGTCTGCAACTCGACTCCATGAAGTCGGAATCGCTAGTAATTCCGGATCAGCATGCGGGGTGAATGCGTTCCCGGGCCTTGTACACACCGCCCGTCACACCACGAAGTCGGTTTTACCCGAAGCCGGTGAGCCAACAGGCAACTGAGGCATCCGTCTACGGTAGGCCCGA
>MG|6|V9|R|17|95.95|Proteobacteria|Deltaproteobacteria|Desulfovibrionales|Desulfovibrionaceae|Desulfovibrio|sp.|
AGTCTGCAACTCGACTCCATGAAGTCGGAATCGCTAGTAATTCCGGATCAGCATGCCGGGGTGAATGCGTTCCCGGGCCTTGTACACACCGCCCGTCACACCACGAAAAGTCGGTTTTACCCGAAGCCGGTGAGCCAACAGGCAACTGAGGCATCCGTCTACGGTAGGCCCGA
>MG|6|V9|R|12|91.95|Proteobacteria|Deltaproteobacteria|Desulfovibrionales|Desulfovibrionaceae|Bilophila|wadsworthia|
AGTCTGCAACTCGACTCCATGAAGTCGGAATCGCTAGTAACCGTGGGTCAGCATACCACGGTGAATGCGTTCCCGGGCCTTGTACACACCGCCCCGTCACACCACGAAAGTCGGTTTTACCCGAAGCCGGTGAGCTAACCGTAAGGAGGCAGCCGTCTACGGTAGGGCCGA
>MG|6|V9|R|327|95.93|Proteobacteria|Deltaproteobacteria|Desulfovibrionales|Desulfovibrionaceae|Desulfovibrio|sp.|
AGTCTGCAACTCGACTCCATGAAGTCGGAATCGCTAGTAATTCCGGATCAGCATGCCGGGGTGAATGCGTTCCCGGGCCTTGTACACACCGCCCGTCACACCACGAAAGTCGGTTTTACCCGAAGCCGGTGAGCCAACAGGTAACTGAGGCATCCGTCTACGGTAGGCCCGAG
>MG|6|V9|R|26|92.53|Proteobacteria|Deltaproteobacteria|Desulfovibrionales|Desulfovibrionaceae|Desulfovibrio|sp.|
AGTCTGCAACTCGACTCCATGAAGTCGGAATCGCTAGTAACCGTGGGTCAGCATACCACGGTGAATGCGTTCCCGGGCCTTGTACACACCGCCCGTCACACCACGAAAGTCGGTTTTACCCGAAGCCGGTGAGCTAACAGGCAACTGAGGCATCCGTCTACGGTAGGCCCGA
>MG|6|V9|R|44|91.91|Proteobacteria|Deltaproteobacteria|Desulfovibrionales|Desulfovibrionaceae|Bilophila|wadsworthia|
AGTCTGCAACTCGACTCCATGAAGTCGGAATCGCTAGTAACCGTGGGTCAGCATACCACGGTGAATGCGTTCCCGGGCCTTGTACACACCGCCCGTCACACCACGAAAGTCGGTTTACCCGAAGCCGGTGAGCTAACCGTAAGGAGGCAGCCGTCTACGGTAGGGCCGAC
>MG|6|V9|F|17|91.38|Proteobacteria|Deltaproteobacteria|Desulfovibrionales|Desulfovibrionaceae|Desulfovibrio|sp.|
TCGGGCCTACCGTAGACGGATGCCTCAGTTACCTGTTGGCTCACCGGCTTCGGGTAAAACCGACTTTCGTGGTGTGACGGGCGGTGTGTACAAGGCCCGGGAACGCATTCACCGTGGTATGCTGACCCACGGTTACTAGCGATTCCGACTTCATGGAGTCGAGTTGCAGACT
>MG|6|V9|R|75|95.38|Proteobacteria|Deltaproteobacteria|Desulfovibrionales|Desulfovibrionaceae|Desulfovibrio|sp.|
AGTCTGCAACTCGACTCCATGAAGTCGGAATCGCTAGTAATTCCGGATCAGCATGCCGGGGGTGAATGCGTTCCCGGGCCTTGTACACACCGCCCGTCACACCACGAAAGTCGGTTTTACCCGAAGCCGGTGAGCCAACAGGTAACTGAGGCATCCGTCTACGGTAGGCCCGA
>MG|6|V9|F|66|91.95|Proteobacteria|Deltaproteobacteria|Desulfovibrionales|Desulfovibrionaceae|Bilophila|wadsworthia|
TCGGCCCTACCGTAGACGGCTGCCTCCTTACGGTTAGCTCACCGGCTTCGGGTAAAAACCGACTTTCGTGGTGTGACGGGCGGTGTGTACAAGGCCCGGGAACGCATTCACCGTGGTATGCTGACCCACGGTTACTAGCGATTCCGACTTCATGGAGTCGAGTTGCAGACT
>MG|6|V9|R|114|92.12|Proteobacteria|Deltaproteobacteria|Desulfovibrionales|Desulfovibrionaceae|Desulfovibrio|litoralis|
AGTCTGCAACTCGACTCCATGAAGTCGGAATCGCTAGTAACCGTGGGTCAGCATACCACGGTGAATGCGTTCCCGGGCCTTGTACACACCGCCCGTCACACCACGAAAGTCGGTTTTACCCGAAGCCGGTGAGCTAACCGTAAGGAGGCAGCCGTCTACGGTAGGCCCGA
>MG|6|V9|F|47|92.12|Proteobacteria|Deltaproteobacteria|Desulfovibrionales|Desulfovibrionaceae|Desulfovibrio|litoralis|
TCGGGCCTACCGTAGACGGCTGCCTCCTTACGGTTAGCTCACCGGCTTCGGGTAAAACCGACTTTCGTGGTGTGACGGGCGGTGTGTACAAGGCCCGGGAACGCATTCACCGTGGTATGCTGACCCACGGTTACTAGCGATTCCGACTTCATGGAGTCGAGTTGCAGACT
>MG|6|V9|F|29|95.38|Proteobacteria|Deltaproteobacteria|Desulfovibrionales|Desulfovibrionaceae|Desulfovibrio|sp.|
TCGGGCCTACCGTAGACGGATGCCTCAGTTACCTGTTGGCTCACCGGCTTCGGGTAAAACCGACTTTCGTGGTGTGACGGGCGGTGTGTACAAGGCCCGGGAACGCATTCACCCCCGGCATGCTGATCCGGAATTACTAGCGATTCCGACTTCATGGAGTCGAGTTGCAGACT
>MG|6|V9|F|36|92.22|Proteobacteria|Deltaproteobacteria|Desulfovibrionales|Desulfovibrionaceae|Desulfovibrio|litoralis|
TCGGCCCTACCGTAGACGGCTGCCTCCTTACGGTTAGCTCACCGGCTTCGGGTAAAACCGACTTTCGTGGTGTGACGGGCGGTGTGTACAAGGCCCGGGAACGCATTCACCGTGGTATGCTGACCCACGGTTACTAGCGATTCCATCTTCATGGAGTCGAGTTGCAGACT
>MG|6|V9|R|156|92.0|Proteobacteria|Deltaproteobacteria|Desulfovibrionales|Desulfovibrionaceae|Bilophila|wadsworthia|
AGTCTGCAACTCGACTCCATGAAGTCGGAATCGCTAGTAACCGTGGGTCAGCATACCACGGTGAATGCGTTCCCGGGCCTTGTACACACCGCCCGTCACACCACGAAAGTCGGTTTTTACCCGAAGCCGGTGAGCTAACCGTAAGGAGGCAGCCGTCTACGGTAGGGCCGAT
>MG|6|V9|F|16|92.53|Proteobacteria|Deltaproteobacteria|Desulfovibrionales|Desulfovibrionaceae|Desulfovibrio|sp.|
TCGGGCCTACCGTAGACGGATGCCTCAGTTGCCTGTTAGCTCACCGGCTTCGGGTAAAACCGACTTTCGTGGTGTGACGGGCGGTGTGTACAAGGCCCGGGAACGCATTCACCGTGGTATGCTGACCCACGGTTACTAGCGATTCCGACTTCATGGAGTCGAGTTGCAGACT
>MG|6|V9|R|12|91.33|Proteobacteria|Deltaproteobacteria|Desulfovibrionales|Desulfovibrionaceae|Bilophila|wadsworthia|
AGTCTGCAACTCGACTCCATGAAGTCGGAATCGCTAGTAACCGTGGGTCAGCATACCACGGTGAATGCGTTCCCGGGCCTTGTACACACCGCCCGTCACACCACGAAGTCGGTTTACCCGAAGCCGGTGAGCTAACCGTAAGGAGGCAGCCGTCTACGGTAGGGCCGA
>MG|6|V9|R|17|91.95|Proteobacteria|Deltaproteobacteria|Desulfovibrionales|Desulfovibrionaceae|Desulfovibrio|C21_c20|
AGTCTGCAACTCGACTCCATGAAGTCGGAATCGCTAGTAATCGTGGATCAGAATGCCACGGTGAATACGTTCCCGGGCCTTGTACACACCGCCCGTCACACCATGAAAGTCGGTTTTACCCGAAGCCGGTGAGCCAACAGGCAACTGAGGCATCCGTCTACGGTAGGCCCGA
>MG|6|V9|R|21|92.35|Proteobacteria|Deltaproteobacteria|Desulfovibrionales|Desulfovibrionaceae|Bilophila|wadsworthia|
AGCCTGCAACTCGACTCCATGAAGTCGGAATCGCTAGTAACCGTGGGTCAGCATACCACGGTGAATGCGTTCCCGGGCCTTGTACACACCGCCCGTCACACCACGAAAGTCGGTTTTACCCGAAGCCGGTGAGCTAACCGTAAGGAGGCAGCCGTCTACGGTAGGGCCGA
>MG|6|V9|R|184|95.95|Proteobacteria|Deltaproteobacteria|Desulfovibrionales|Desulfovibrionaceae|Desulfovibrio|sp.|
AGTCTGCAACTCGACTCCATGAAGTCGGAATCGCTAGTAATTCCGGATCAGCATGCCGGGGTGAATGCGTTCCCGGGCCTTGTACACACCGCCCGTCACACCACGAAAGTCGGTTTTTACCCGAAGCCGGTGAGCCAACAGGCAACTGAGGCATCCGTCTACGGTAGGCCCGA
>MG|6|V9|R|53|95.95|Proteobacteria|Deltaproteobacteria|Desulfovibrionales|Desulfovibrionaceae|Desulfovibrio|sp.|
AGTCTGCAACTCGACTCCATGAAGTCGGAATCGCTAGTAATTCCGGATCAGCATGCCGGGGTGAATGCGTTCCCGGGGCCTTGTACACACCGCCCGTCACACCACGAAAGTCGGTTTTACCCGAAGCCGGTGAGCCAACAGGCAACTGAGGCATCCGTCTACGGTAGGCCCGA
>MG|6|V9|R|11|91.91|Proteobacteria|Deltaproteobacteria|Desulfovibrionales|Desulfovibrionaceae|Bilophila|wadsworthia|
AGTCTGCAACTCGACCCCATGAAGTCGGAATCGCTAGTAACCGTGGGTCAGCATACCACGGTGAATGCGTTCCCGGGCCTTGTACACACCGCCCGTCACACCACGAAAGTCGGTTTTACCCGAAGCCGGTGAGCTAACCGTAAGGAGGCAGCCGTCTACGGTAGGGCCGA
>MG|6|V9|F|13|93.64|Proteobacteria|Deltaproteobacteria|Desulfovibrionales|Desulfovibrionaceae|Bilophila|wadsworthia|
TCGGCCCTACCGTAGACGGCTGCCTCCTTACGGTTAGCTCACCGGCTTCGGGTAAAACCGACTTTCGTGGTGTGACGGGCGGTGTGTACAAGGCCCGGGAACGCATTCACCGTGGTATGCTGATCCACGATTACTAGCGATTCCGACTTCATGGAGTCGAGTTGCAGACT
>MG|6|V9|F|61|95.93|Proteobacteria|Deltaproteobacteria|Desulfovibrionales|Desulfovibrionaceae|Desulfovibrio|sp.|
TCGGGCCTACCGTAGACGGATGCCTCAGTTGCCTGTTGGCTCACCGGCTTCGGGTAAAACCGACTTCGTGGTGTGACGGGCGGTGTGTACAAGGCCCGGGAACGCATTCACCCCGGCATGCTGATCCGGAATTACTAGCGATTCCGACTTCATGGAGTCGAGTTGCAGACT
>MG|6|V9|R|12|93.68|Proteobacteria|Deltaproteobacteria|Desulfovibrionales|Desulfovibrionaceae|Desulfovibrio|multispirans|
AGTCTGCAACTCGACTCCATGAAGATGGAATCGCTAGTAATCGCGGATCAGCATGTCGCGGTGAATGCGTTCCCGGGCCTTGTACACACCGCCCGTCACACCACGAAAGTCGGTTTTACCCGAAGCCGGTGAGCTAACCGTAAGGAGGCAGCCGTCTACGGTAGGGCCGA
>MG|6|V9|R|12|95.38|Proteobacteria|Deltaproteobacteria|Desulfovibrionales|Desulfovibrionaceae|Desulfovibrio|sp.|
AGTCTGCAACTCGACTCCATGAAGTCGGAATCGCTAGTAATTCCGGATCAGCATGGCCGGGGTGAATGCGTTCCCGGGCCTTGTACACACCGCCCGTCACACCACGAAGTCGGTTTTACCCGAAGCCGGTGAGCCAACAGGCAACTGAGGCATCCGTCTACGGTAGGCCCGA
>MG|6|V9|F|143|95.93|Proteobacteria|Deltaproteobacteria|Desulfovibrionales|Desulfovibrionaceae|Desulfovibrio|sp.|
TCGGGCCTACCGTAGACGGATGCCTCAGTTACCTGTTGGCTCACCGGCTTCGGGTAAAACCGACTTTCGTGGTGTGACGGGCGGTGTGTACAAGGCCCGGGAACGCATTCACCCCGGCATGCTGATCCGGAATTACTAGCGATTCCGACTTCATGGAGTCGAGTTGCAGACT
>MG|6|V9|R|14|92.81|Proteobacteria|Deltaproteobacteria|Desulfovibrionales|Desulfovibrionaceae|Desulfovibrio|litoralis|
AGTCTGCAACTCGACTCCATGAAGTCGGAATCGCTAGTAACCGTGGGTCAGCATACCACGGTGAATGCGTTCCCGGGCCTTGTACACACCGCCCGTCACACCACGAAAGTCGGTTTTACCCGAAGCCGGTGGGCTAACCGTAAGGAGGCAGCCGTCTACGGTAGGGCCGA
>MG|6|V9|R|10|91.91|Proteobacteria|Deltaproteobacteria|Desulfovibrionales|Desulfovibrionaceae|Bilophila|wadsworthia|
AGTCTGCAACTCGACTCCATGAAGTCGGAATCGCTAGTAACCGTGGGTCAGCATACCACGGTGAATGCGTTCCCGGGCCTTGTACACACCGCCCGTCACGCCACGAAAGTCGGTTTTACCCGAAGCCGGTGAGCTAACCGTAAGGAGGCAGCCGTCTACGGTAGGGCCGA
>MG|6|V9|R|38|91.38|Proteobacteria|Deltaproteobacteria|Desulfovibrionales|Desulfovibrionaceae|Desulfovibrio|sp.|
AGTCTGCAACTCGACTCCATGAAGTCGGAATCGCTAGTAACCGTGGGTCAGCATACCACGGTGAATGCGTTCCCGGGCCTTGTACACACCGCCCGTCACACCACGAAAGTCGGTTTTACCCGAAGCCGGTGAGCCAACAGGTAACTGAGGCATCCGTCTACGGTAGGCCCGA
>MG|6|V9|F|10|93.06|Proteobacteria|Deltaproteobacteria|Desulfovibrionales|Desulfovibrionaceae|Bilophila|wadsworthia|
TCGGCCCTACCGTAGACGGCTGCCTCCTTACGGTTAGCTCACCGGCTTCGGGTAAAACCGACTTTCGTGGTGTGACGGGCGGTGTGTACAAGGCCCGGGAACGCATTCACCGTGGTATGCTGACCCACGATTACTAGCGATTCCGACTTCATGGAGTCGAGTTGCAGACT
>MG|6|V9|R|14|93.06|Proteobacteria|Deltaproteobacteria|Desulfovibrionales|Desulfovibrionaceae|Desulfovibrio|sp.|
AGTCTGCAACTCGACTCCATGAAGTCGGAATCGCTAGTAATCGTAGATCAGAATGCTACGGTGAATACGTTCCCGGGCCTTGTACACACCGCCCGTCACACCACGAAAGTCGGTTTTACCCGAAGCCGGTGAGCCAACAGGCAACTGAGGCATCCGTCTACGGTAGGCCCGA
>MG|6|V9|R|13|92.0|Proteobacteria|Deltaproteobacteria|Desulfovibrionales|Desulfovibrionaceae|Desulfovibrio|C21_c20|
AGTCTGCAACTCGACTCCATGAAGTCGGAATCGCTAGTAATCGTGGATCAGAATGCCACGGTGAATACGTTCCCGGGCCTTGTACACACCGCCCGTCACACCACGAAAGTCGGTTTTTACCCGAAGCCGGTGAGCCAACAGGCAACTGAGGCATCCGTCTACGGTAGGCCCGA
>MG|6|V9|R|12|91.95|Proteobacteria|Deltaproteobacteria|Desulfovibrionales|Desulfovibrionaceae|Desulfovibrio|C21_c20|
AGTCTGCAACTCGACTCCATGAAGTCGGAATCGCTAGTAATCGTGGATCAGAATGCCACGGTGAATACGTTCCCGGGCCTTGTACACACCGCCCGTCACACCACGAAGTCGGTTTTACCCGAAGCCGGTGAGCCAACAGGCAACTGAGGCATCCGTCTACGGTAGGCCCGA
>MG|6|V9|F|35|91.95|Proteobacteria|Deltaproteobacteria|Desulfovibrionales|Desulfovibrionaceae|Bilophila|wadsworthia|
TCGGCCCTACCGTAGACGGCTGCCTCCTTACGGTTAGCTCACCGGCTTCGGGTAAAACCGACTTTCGTGGTGTGACGGGCGGTGTGTACAAGGCCCGGGGAACGCATTCACCGTGGTATGCTGACCCACGGTTACTAGCGATTCCGACTTCATGGAGTCGAGTTGCAGACT
>MG|6|V9|F|17|94.77|Proteobacteria|Deltaproteobacteria|Desulfovibrionales|Desulfovibrionaceae|Desulfovibrio|sp.|
TCGGGCCTACCGTAGACGGATGCCTCAGTTGCCTGTTGGCTCACCGGCTTCGGGTAAAACCGACTTTCGTGGTGTGACGGGCGGTGTGTACAAGGCCCGGGAACGCATTCACCCCGGCATGCTGATCCACGATTACTAGCGATTCCGACTTCATGGAGTCGAGTTGCAGACT
>MG|6|V9|R|16|91.43|Proteobacteria|Deltaproteobacteria|Desulfovibrionales|Desulfovibrionaceae|Bilophila|wadsworthia|
AGTCTGCAACTCGACTCCATGAAGTCGGAATCGCTAGTAACCGTGGGGTCAGCATACCACGGTGAATGCGTTCCCCGGGCCTTGTACACACCGCCCGTCACACCACGAAAGTCGGTTTTACCCGAAGCCGGTGAGCTAACCGTAAGGAGGCAGCCGTCTACGGTAGGGCCGA
>MG|6|V9|F|2235|92.53|Proteobacteria|Deltaproteobacteria|Desulfovibrionales|Desulfovibrionaceae|Bilophila|wadsworthia|
TCGGCCCTACCGTAGACGGCTGCCTCCTTACGGTTAGCTCACCGGCTTCGGGTAAAACCGACTTTCGTGGTGTGACGGGCGGTGTGTACAAGGCCCGGGAACGCATTCACCGTGGTATGCTGACCCACGGTTACTAGCGATTCCGACTTCATGGAGTCGAGTTGCAGACTC
>MG|6|V9|R|286|95.95|Proteobacteria|Deltaproteobacteria|Desulfovibrionales|Desulfovibrionaceae|Desulfovibrio|sp.|
AGTCTGCAACTCGACTCCATGAAGTCGGAATCGCTAGTAATTCCGGATCAGCATGCCGGGGGTGAATGCGTTCCCGGGCCTTGTACACACCGCCCGTCACACCACGAAAGTCGGTTTTACCCGAAGCCGGTGAGCCAACAGGCAACTGAGGCATCCGTCTACGGTAGGCCCGA
>MG|6|V9|F|68|96.51|Proteobacteria|Deltaproteobacteria|Desulfovibrionales|Desulfovibrionaceae|Desulfovibrio|sp.|
TCGGCCCTACCGTAGACGGCTGCCTCCTTACGGTTAGCTCACCGGCTTCGGGTAAAACCGACTTTCGTGGTGTGACGGGCGGTGTGTACAAGGCCCGGGAACGCATTCACCCCGGCATGCTGATCCGGAATTACTAGCGATTCCGACTTCATGGAGTCGAGTTGCAGACT
>MG|6|V9|R|119|95.95|Proteobacteria|Deltaproteobacteria|Desulfovibrionales|Desulfovibrionaceae|Desulfovibrio|sp.|
AGTCTGCAACTCGACTCCATGAAGTCGGAATCGCTAGTAATTCCGGATCAGCATGGCCGGGGTGAATGCGTTCCCGGGCCTTGTACACACCGCCCGTCACACCACGAAAGTCGGTTTTACCCGAAGCCGGTGAGCCAACAGGCAACTGAGGCATCCGTCTACGGTAGGCCCGA
>MG|6|V9|R|23|93.33|Proteobacteria|Deltaproteobacteria|Desulfovibrionales|Desulfovibrionaceae|Desulfovibrio|aminophilus|
AGTCTGCAACTCGACTCCATGAAGATGGAATCGCTAGTAATCGCGGATCAGCATGTCGCGGTGAATACGTTCCCGGGCCTTGTACACACCGCCCGTCACACCACGAAAGTCGGTTTTACCCGAAGCCGGTGAGCTAACCGTAAGGAGGCAGCCGTCTACGGTAGGGCCGA
>MG|6|V9|R|33|91.95|Proteobacteria|Deltaproteobacteria|Desulfovibrionales|Desulfovibrionaceae|Bilophila|wadsworthia|
AGTCTGCAACTCGACTCCATGAAGTCGGAATCGCTAGTAACCGTGGGTCAGCATACCACGGTGAATGCGTTCCCGGGCCTTGTACACACCGCCCGTCACACCACGAAAAGTCGGTTTTACCCGAAGCCGGTGAGCTAACCGTAAGGAGGCAGCCGTCTACGGTAGGGCCGA
>MG|6|V9|F|10|93.68|Proteobacteria|Deltaproteobacteria|Desulfovibrionales|Desulfovibrionaceae|Desulfovibrio|sp.|
TCGGGCCTACCGTAGACGGATGCCTCAGTTGCCTGTTGGCTCACCGGCTTCGGGTAAAACCGACTTTCGTGGTGTGACGGGCGGTGTGTACAAGGCCCGGGAACGCATTCACCCCGGCATGCTGACCCACGGTTACTAGCGATTCCGACTTCATGGAGTCGAGTTGCAGACT
>MG|6|V9|R|27|94.77|Proteobacteria|Deltaproteobacteria|Desulfovibrionales|Desulfovibrionaceae|Desulfovibrio|sp.|
AGTCTGCAACTCGACTCCATGAAGTCGGAATCGCTAGTAATTCCGGATCAGCATACCACGGTGAATGCGTTCCCGGGCCTTGTACACACCGCCCGTCACACCACGAAAGTCGGTTTTACCCGAAGCCGGTGAGCTAACCGTAAGGAGGCAGCCGTCTACGGTAGGGCCGA
>MG|6|V9|R|12|95.93|Proteobacteria|Deltaproteobacteria|Desulfovibrionales|Desulfovibrionaceae|Desulfovibrio|sp.|
AGTCTGCAACTCGACTCCATGAAGTCGGAATCGCTAGTAATTCCGGATCAGCATGCCGGGGTGAATGCGTTCCCGGGCCTTGTACACACCGCCCGTCACACCACGAAAGTCGGTTTACCCGAAGCCGGTGAGCCAACAGGCAACTGAGGCATCCGTCTACGGTAGGCCCGA
>MG|6|V9|R|89|93.64|Proteobacteria|Deltaproteobacteria|Desulfovibrionales|Desulfovibrionaceae|Bilophila|wadsworthia|
AGTCTGCAACTCGACTCCATGAAGTCGGAATCGCTAGTAATCGTGGATCAGAATGCCACGGTGAATGCGTTCCCGGGCCTTGTACACACCGCCCGTCACACCACGAAAGTCGGTTTTACCCGAAGCCGGTGAGCTAACCGTAAGGAGGCAGCCGTCTACGGTAGGGCCGA
>MG|6|V9|R|154|95.95|Proteobacteria|Deltaproteobacteria|Desulfovibrionales|Desulfovibrionaceae|Desulfovibrio|sp.|
AGTCTGCAACTCGACTCCATGAAGTCGGAATCGCTAGTAATTCCGGATCAGCATGCCGGGGGTGAATGCGTTCCCGGGCCTTGTACACACCGCCCGTCACACCACGAAAGTCGGTTTTACCCGAAGCCGGTGAGCTAACCGTAAGGAGGCAGCCGTCTACGGTAGGGCCGA
>MG|6|V9|R|290|92.53|Proteobacteria|Deltaproteobacteria|Desulfovibrionales|Desulfovibrionaceae|Desulfovibrio|C21_c20|
AGTCTGCAACTCGACTCCATGAAGTCGGAATCGCTAGTAATCGTGGATCAGAATGCCACGGTGAATACGTTCCCGGGCCTTGTACACACCGCCCGTCACACCACGAAAGTCGGTTTTACCCGAAGCCGGTGAGCCAACAGGCAACTGAGGCATCCGTCTACGGTAGGCCCGA
>MG|6|V9|F|15|93.68|Proteobacteria|Deltaproteobacteria|Desulfovibrionales|Desulfovibrionaceae|Bilophila|wadsworthia|
TCGGCCCTACCGTAGACGGCTGCCTCCTTACGGTTAGCTCACCGGCTTCGGGTAAAACCGACTTTCGTGGTGTGACGGGCGGTGTGTACAAGGCCCGGGAACGTATTCACCGCGACATTCTGATTCGCGATTACTAGCGATTCCGACTTCATGGAGTCGAGTTGCAGACT
>MG|6|V9|R|47|92.73|Proteobacteria|Deltaproteobacteria|Desulfovibrionales|Desulfovibrionaceae|Desulfovibrio|aminophilus|
AGTCTGCAACTCGACTCCATGAAGATGGAATCGCTAGTAATCGCGGATCAGCATGTCGCGGTGAATACGTTCCCGGGTCTTGTACACACCGCCCGTCACACCACGAAAGTCGGTTTTACCCGAAGCCGGTGAGCTAACCGTAAGGAGGCAGCCGTCTACGGTAGGGCCGA
>MG|6|V9|R|84|92.22|Proteobacteria|Deltaproteobacteria|Desulfovibrionales|Desulfovibrionaceae|Desulfovibrio|litoralis|
AGTCTGCAACTCGACTCCATGAAGATGGAATCGCTAGTAACCGTGGGTCAGCATACCACGGTGAATGCGTTCCCGGGCCTTGTACACACCGCCCGTCACACCACGAAAGTCGGTTTTACCCGAAGCCGGTGAGCTAACCGTAAGGAGGCAGCCGTCTACGGTAGGGCCGA
>MG|6|V9|R|10|92.26|Proteobacteria|Deltaproteobacteria|Desulfovibrionales|Desulfovibrionaceae|Desulfovibrio|D168|
AGTCTGCAACTCGACTCCATGAAGTCGGAATCGCTAGTAACCGTGGGTCAGCATACCACGGTGAATGCGTTCCCGGGCCTTGTACACACCGCCCGTCACACCACGAAAGTCGGTTTTACCCGAAGCCGGTGAGCTAACCGTAAGGAGGCAGCCGTCTACGGTAGGATTCG
>MG|6|V9|R|190|95.93|Proteobacteria|Deltaproteobacteria|Desulfovibrionales|Desulfovibrionaceae|Desulfovibrio|sp.|
AGTCTGCAACTCGACTCCATGAAGTCGGAATCGCTAGTAATTCCGGATCAGCATGCGGGGTGAATGCGTTCCCGGGCCTTGTACACACCGCCCGTCACACCACGAAAGTCGGTTTTACCCGAAGCCGGTGAGCCAACAGGCAACTGAGGCATCCGTCTACGGTAGGCCCGA
>MG|6|V9|R|13|95.35|Proteobacteria|Deltaproteobacteria|Desulfovibrionales|Desulfovibrionaceae|Desulfovibrio|sp.|
AGTCTGCAACTCGACTCCATGAAGTCGGAATCGCTAGTAATTCCGGATCAGCATGCGGGGTGAATGCGTTCCCGGGCCTTGTACACACCGCCCGTCACACCACGAAAGTCGGTTTTACCCGAAGCCGGTGAGCCAACAGGTAACTGAGGCATCCGTCTACGGTAGGCCCGA
>MG|6|V9|R|20|92.44|Proteobacteria|Deltaproteobacteria|Desulfovibrionales|Desulfovibrionaceae|Desulfovibrio|D168|
AGTCTGCAACTCGACTCCATGAGGTCGGAATCGCTAGTAACCGTGGGTCAGCATACCACGGTGAATGCGTTCCCGGGCCTTGTACACACCGCCCGTCACACCACGAAAGTCGGTTTTACCCGAAGCCGGTGAGCTAACCGTAAGGAGGCAGCCGTCTACGGTAGGGCCGAC
>MG|6|V9|R|10|95.93|Proteobacteria|Deltaproteobacteria|Desulfovibrionales|Desulfovibrionaceae|Desulfovibrio|sp.|
AGTCTGCAACTCGACTCCATGAAGTCGGAATCGCTAGTAATTCCGGATCAGCATGCCGGGGTGAATGCGTTCCCGGGCCTTGTACACACCGCCCGTCACACCACGAAAGTCGGTTTTACCCGAAGCCGGTGAGCCAACCGTAAGGAGGCAGCCGTCTACGGTAGGGCCGA
>MG|6|V9|R|5644|92.49|Proteobacteria|Deltaproteobacteria|Desulfovibrionales|Desulfovibrionaceae|Bilophila|wadsworthia|
AGTCTGCAACTCGACTCCATGAAGTCGGAATCGCTAGTAACCGTGGGTCAGCATACCACGGTGAATGCGTTCCCGGGCCTTGTACACACCGCCCGTCACACCACGAAAGTCGGTTTTACCCGAAGCCGGTGAGCTAACCGTAAGGAGGCAGCCGTCTACGGTAGGGCCGAC
>MG|6|V9|F|96|95.95|Proteobacteria|Deltaproteobacteria|Desulfovibrionales|Desulfovibrionaceae|Desulfovibrio|sp.|
TCGGGCCTACCGTAGACGGATGCCTCAGTTGCCTGTTGGCTCACCGGCTTCGGGTAAAACCGACTTTCGTGGTGTGACGGGCGGTGTGTACAAGGCCCGGGAACGCATTCACCCCCGGCATGCTGATCCGGAATTACTAGCGATTCCGACTTCATGGAGTCGAGTTGCAGACT
>MG|6|V9|R|54|94.77|Proteobacteria|Deltaproteobacteria|Desulfovibrionales|Desulfovibrionaceae|Desulfovibrio|sp.|
AGTCTGCAACTCGACTCCATGAAGTCGGAATCGCTAGTAATCGTGGATCAGCATGCCGGGGTGAATGCGTTCCCGGGCCTTGTACACACCGCCCGTCACACCACGAAAGTCGGTTTTACCCGAAGCCGGTGAGCCAACAGGCAACTGAGGCATCCGTCTACGGTAGGCCCGA
>MG|6|V9|F|57|91.95|Proteobacteria|Deltaproteobacteria|Desulfovibrionales|Desulfovibrionaceae|Bilophila|wadsworthia|
TCGGCCCTACCGTAGACGGCTGCCTCCTTACGGTTAGCTCACCGGCTTCGGGTAAAACCGACTTTCGTGGTGTGACGGGCGGTGTGTACAAGGCCCGGGAACGCATTCACCGTGGTATGCTGACCCCACGGTTACTAGCGATTCCGACTTCATGGAGTCGAGTTGCAGACT
>MG|6|V9|R|23|91.38|Proteobacteria|Deltaproteobacteria|Desulfovibrionales|Desulfovibrionaceae|Desulfovibrio|sp.|
AGTCTGCAACTCGACTCCATGAAGTCGGAATCGCTAGTAACCGTGGGTCAGCATACCACGGTGAATGCGTTCCCGGGCCTTGTACACACCGCCCGTCACACCACGAAGTCGGTTTTACCCGAAGCCGGTGAGCCAACAGGCAACTGAGGCATCCGTCTACGGTAGGCCCGA
>MG|6|V9|F|11|95.95|Proteobacteria|Deltaproteobacteria|Desulfovibrionales|Desulfovibrionaceae|Desulfovibrio|sp.|
TCGGGCCTACCGTAGACGGATGCCTCAGTTGCCTGTTGGCTCACCGGCTTCGGGTAAAACCGACTTTTCGTGGTGTGACGGGCGGTGTGTACAAGGCCCGGGAACGCATTCACCCCGGCATGCTGATCCGGAATTACTAGCGATTCCGACTTCATGGAGTCGAGTTGCAGACT
>MG|6|V9|R|46|91.86|Proteobacteria|Deltaproteobacteria|Desulfovibrionales|Desulfovibrionaceae|Desulfovibrio|sp.|
AGTCTGCAACTCGACTCCATGAAGATGGAATCGCTAGTAATCGCGGATCAGCATGTCGCGGTGAATACGTTCCCGGGTCTTGTACACACCGCCCGTCACACCACGAAAGTCGGTTTTACCCGAAGCCGGTGAGCCAACAGGCAACTGAGGCATCCGTCTACGGTAGGCCCGA
>MG|6|V9|R|10|92.22|Proteobacteria|Deltaproteobacteria|Desulfovibrionales|Desulfovibrionaceae|Desulfovibrio|D168|
AGTCTGCAACTCGACTCCATGAAGTCGGAATCGCTAGTAACCGTGGGTCAGCATACCACGGTGAATGCGTTCCCGGGCCTTGTACACACCGCCCGTCACACCACGAAAGTCGGTTTTACCCGAAGCCGGTGAGCTAACCGTAAGGAGGCAGCCGTCTACGGTAGGGTCGA
>MG|6|V9|R|19|91.95|Proteobacteria|Deltaproteobacteria|Desulfovibrionales|Desulfovibrionaceae|Desulfovibrio|C21_c20|
AGTCTGCAACTCGACTCCATGAAGTCGGAATCGCTAGTAATCGTGGATCAGAATGCCACGGTGAATACGTTCCCGGGCCTTGTACACACCGCCCGTCACACCACGAAAGTCGGTTTTACCCGAAGCCGGTGAGCCAACAGGTAACTGAGGCATCCGTCTACGGTAGGCCCGA
>MG|6|V9|F|15|92.73|Proteobacteria|Deltaproteobacteria|Desulfovibrionales|Desulfovibrionaceae|Desulfovibrio|aminophilus|
TCGGCCCTACCGTAGACGGCTGCCTCCTTACGGTTAGCTCACCGGCTTCGGGTAAAACCGACTTTCGTGGTGTGACGGGCGGTGTGTACAAGACCCGGGAACGTATTCACCGCGACATGCTGATCCGCGATTACTAGCGATTCCATCTTCATGGAGTCGAGTTGCAGACT
>MG|6|V9|R|11|91.91|Proteobacteria|Deltaproteobacteria|Desulfovibrionales|Desulfovibrionaceae|Bilophila|wadsworthia|
AGTCTGCAACTCGACTCCATGAAGCCGGAATCGCTAGTAACCGTGGGTCAGCATACCACGGTGAATGCGTTCCCGGGCCTTGTACACACCGCCCGTCACACCACGAAAGTCGGTTTTACCCGAAGCCGGTGAGCTAACCGTAAGGAGGCAGCCGTCTACGGTAGGGCCGA
>MG|6|V9|F|78|95.95|Proteobacteria|Deltaproteobacteria|Desulfovibrionales|Desulfovibrionaceae|Desulfovibrio|sp.|
TCGGGCCTACCGTAGACGGATGCCTCAGTTGCCTGTTGGCTCACCGGCTTCGGGTAAAAACCGACTTTCGTGGTGTGACGGGCGGTGTGTACAAGGCCCGGGAACGCATTCACCCCGGCATGCTGATCCGGAATTACTAGCGATTCCGACTTCATGGAGTCGAGTTGCAGACT
>MG|6|V9|R|13|91.91|Proteobacteria|Deltaproteobacteria|Desulfovibrionales|Desulfovibrionaceae|Bilophila|wadsworthia|
AGTCTGCAACTCGACTCCATGAAGTCGGAATCGCTAGTAACCGTGGGTCAGCATACCACGGTGAATGCGTTCCCGGGCCTTGTACACACCGCCCGTCACACCACGAAAGTCGGTTTTACCCGAAGCCGGCGAGCTAACCGTAAGGAGGCAGCCGTCTACGGTAGGGCCGA
>MG|6|V9|F|46|95.95|Proteobacteria|Deltaproteobacteria|Desulfovibrionales|Desulfovibrionaceae|Desulfovibrio|sp.|
TCGGGCCTACCGTAGACGGATGCCTCAGTTGCCTGTTGGCTCACCGGCTTCGGGTAAAACCGACTTTCGTGGTGTGACGGGCGGTGTGTACAAGGCCCGGGAACGCATTCACCCCGGCCATGCTGATCCGGAATTACTAGCGATTCCGACTTCATGGAGTCGAGTTGCAGACT
>MG|6|V9|R|118|97.06|Proteobacteria|Gammaproteobacteria|Enterobacteriales|Enterobacteriaceae|Cronobacter / Dickeya / Mangrovibacter / Plesiomonas / Shigella|sp.|
AGTCTGCAACTCGACTCCATGAAGTCGGAATCGCTAGTAATTCCGGATCAGCATGCCGGGGTGAATGCGTTCCCGGGCCTTGTACACACCGCCCGTCACACCATGGGAGTGGGTTGCAAAAGAAGTAGGTAGCTTAACCTTCGGGAGGGCGCTTACCACTTTGTGATTCA
>MG|6|V9|F|10|99.41|Proteobacteria|Gammaproteobacteria|Enterobacteriales|Enterobacteriaceae|Citrobacter / Cronobacter / Edwardsiella / Enterobacter / Escherichia / Escherichia/Shigella / Eschericia/Shigella / Pantoea / Raoultella / Salmonella|Citrobacter amalonaticus / Citrobacter braakii / Citrobacter farmeri / Citrobacter freundii / Citrobacter murliniae / Citrobacter sedlakii / Citrobacter werkmanii / Citrobacter youngae / Cronobacter condimenti / Cronobacter sakazakii / Edwardsiella hoshinae / Edwardsiella ictaluri / Edwardsiella tarda / Enterobacter gergoviae / Enterobacter sacchari / Escherichia albertii / Escherichia fergusonii / Escherichia/Shigella coli / Escherichia/Shigella coli/sonnei / Eschericia/Shigella coli/flexneri / Pantoea calida / Pantoea gaviniae / Raoultella planticola / Salmonella bongori / Salmonella enterica / Salmonella subterranea|
TGAATCACAAAGTGGTAAGCGCCCTCCCGAAGGTTAAGCTACCTACTTCTTTTGCAACCCACTCCCATGGTGTGACGGGCGGTGTGTACAAGGCCCGGGAACGTATTCACCGTGGCATTCTGATCCACGATTACTAGCGATTCGACTTCATGGAGTCGAGTTGCAGACT
>MG|6|V9|R|28|99.41|Proteobacteria|Gammaproteobacteria|Enterobacteriales|Enterobacteriaceae|Citrobacter / Cronobacter / Edwardsiella / Enterobacter / Escherichia / Escherichia/Shigella / Eschericia/Shigella / Pantoea / Raoultella / Salmonella|Citrobacter amalonaticus / Citrobacter braakii / Citrobacter farmeri / Citrobacter freundii / Citrobacter murliniae / Citrobacter sedlakii / Citrobacter werkmanii / Citrobacter youngae / Cronobacter condimenti / Cronobacter sakazakii / Edwardsiella hoshinae / Edwardsiella ictaluri / Edwardsiella tarda / Enterobacter gergoviae / Enterobacter sacchari / Escherichia albertii / Escherichia fergusonii / Escherichia/Shigella coli / Escherichia/Shigella coli/sonnei / Eschericia/Shigella coli/flexneri / Pantoea calida / Pantoea gaviniae / Raoultella planticola / Salmonella bongori / Salmonella enterica / Salmonella subterranea|
AGTCTGCAACTCGACTCCATGAAGTCGGAATCGCTAGTAATCGTGGATCAGAATGCCACGGTGAACACGTTCCCGGGCCTTGTACACACCGCCCGTCACACCATGGGAGTGGGTTGCAAAAGAAGTAGGTAGCTTAACCTTCGGGAGGGCGCTTACCACTTTGTGATTCA
>MG|6|V9|F|696|100.0|Proteobacteria|Gammaproteobacteria|Enterobacteriales|Enterobacteriaceae|Brenneria / Cedecea / Citrobacter / Cosenzaea / Dickeya / Enterobacter / Gibbsiella / Hafnia / Klebsiella / Kluyvera / Leclercia / Lonsdalea / Obesumbacterium / Pantoea / Pectobacterium / Proteus / Providencia / Rahnella / Raoultella / Serratia / Xenorhabdus / Yersinia|Brenneria salicis / Cedecea davisae / Citrobacter gillenii / Cosenzaea myxofaciens / Dickeya chrysanthemi / Dickeya dadantii / Enterobacter cloacae / Enterobacter ludwigii / Enterobacter soli / Gibbsiella dentisursi / Hafnia alvei / Hafnia paralvei / Klebsiella pneumoniae / Klebsiella variicola / Kluyvera ascorbata / Kluyvera cryocrescens / Leclercia adecarboxylata / Lonsdalea quercina subsp. populi / Obesumbacterium proteus / Pantoea cypripedii / Pectobacterium betavasculorum / Pectobacterium carotovorum / Pectobacterium wasabiae / Proteus mirabilis / Proteus penneri / Proteus vulgaris / Providencia burhodogranariea / Providencia heimbachae / Providencia rettgeri / Providencia rustigianii / Providencia sneebia / Providencia stuartii / Providencia vermicola / Rahnella aquatilis / Raoultella ornithinolytica / Raoultella planticola / Serratia entomophila / Serratia ficaria / Serratia marcescens / Serratia nematodiphila / Serratia odorifera / Serratia plymuthica / Serratia rubidaea / Xenorhabdus hominickii / Xenorhabdus innexi / Xenorhabdus mauleonii / Xenorhabdus stockiae / Xenorhabdus szentirmaii / Yersinia aldovae / Yersinia aleksiciae / Yersinia bercovieri / Yersinia enterocolitica / Yersinia entomophaga / Yersinia frederiksenii / Yersinia intermedia / Yersinia kristensenii / Yersinia massiliensis / Yersinia mollaretii / Yersinia nurmii / Yersinia pekkanenii / Yersinia pestis / Yersinia pseudotuberculosis / Yersinia ruckeri / Yersinia similis / Yersinia sp.MH-1|
TGAATCACAAAGTGGTAAGCGCCCTCCCGAAGGTTAAGCTACCTACTTCTTTTGCAACCCACTCCCATGGTGTGACGGGCGGTGTGTACAAGGCCCGGGAACGTATTCACCGTAGCATTCTGATCTACGATTACTAGCGATTCCGACTTCATGGAGTCGAGTTGCAGACTC
>MG|6|V9|R|52|99.41|Proteobacteria|Gammaproteobacteria|Enterobacteriales|Enterobacteriaceae|Citrobacter / Cronobacter / Edwardsiella / Enterobacter / Escherichia / Escherichia/Shigella / Eschericia/Shigella / Pantoea / Raoultella / Salmonella|Citrobacter amalonaticus / Citrobacter braakii / Citrobacter farmeri / Citrobacter freundii / Citrobacter murliniae / Citrobacter sedlakii / Citrobacter werkmanii / Citrobacter youngae / Cronobacter condimenti / Cronobacter sakazakii / Edwardsiella hoshinae / Edwardsiella ictaluri / Edwardsiella tarda / Enterobacter gergoviae / Enterobacter sacchari / Escherichia albertii / Escherichia fergusonii / Escherichia/Shigella coli / Escherichia/Shigella coli/sonnei / Eschericia/Shigella coli/flexneri / Pantoea calida / Pantoea gaviniae / Raoultella planticola / Salmonella bongori / Salmonella enterica / Salmonella subterranea|
AGTCTGCAACTCGACTCCATGAAGTCGGAATCGCCAGTAATCGTGGATCAGAATGCCACGGTGAATACGTTCCCGGGCCTTGTACACACCGCCCGTCACACCATGGGAGTGGGTTGCAAAAGAAGTAGGTAGCTTAACCTTCGGGAGGGCGCTTACCACTTTGTGATTCA
>MG|6|V9|R|206|97.65|Proteobacteria|Gammaproteobacteria|Enterobacteriales|Enterobacteriaceae|Cronobacter / Enterobacter / Escherichia / Salmonella|coli|
AGTCTGCAACTCGACTCCATGAAGTCGGAATCGCTAGTAACCGTGGGTCAGCATACCACGGTGAATGCGTTCCCGGGCCTTGTACACACCGCCCGTCACACCATGGGAGTGGGTTGCAAAAGAAGTAGGTAGCTTAACCTTCGGGAGGGCGCTTACCACTTTGTGATTCA
>MG|6|V9|R|26|98.84|Proteobacteria|Gammaproteobacteria|Enterobacteriales|Enterobacteriaceae|Citrobacter / Cronobacter / Edwardsiella / Enterobacter / Escherichia / Klebsiella / Pantoea / Pluralibacter / Salmonella / Shigella / Shimwellia / Sodalis / Trabulsiella / Yokenella|coli|
AGTCTGCAACTCGACTCCATGAAGTCGGAATCGCTAGTAATCGTGGATCAGAATGCCACGGTGAATACGTTCCCGGGCCTTGTACACACCGCCCGTCACACCATGGGAGTGGGTTGCAAAAGAAGTAGGTAGCTTAACCTTCGGGTAGGGCGGCTTACCACTTTGTGATTCA
>MG|6|V9|R|12|96.45|Proteobacteria|Gammaproteobacteria|Enterobacteriales|Enterobacteriaceae|Providencia|stuartii|
AGTCTGCAACTCGACTCCATGAAGTCGGAATCGCTAGTAATCGTGGATCAGAATGCCACGGTGAATACGTTCCCGGGCCTTGTACACACCGCCCGTCACACCATGGGAGTGGGTTGTACCAGAAGTAGATAGCTTAACCGCAAGGAGGGCGCTTACCACGGTAGGATTCG
>MG|6|V9|F|17|99.41|Proteobacteria|Gammaproteobacteria|Enterobacteriales|Enterobacteriaceae|Citrobacter / Cronobacter / Edwardsiella / Enterobacter / Escherichia / Escherichia/Shigella / Eschericia/Shigella / Pantoea / Raoultella / Salmonella|Citrobacter amalonaticus / Citrobacter braakii / Citrobacter farmeri / Citrobacter freundii / Citrobacter murliniae / Citrobacter rodentium / Citrobacter sedlakii / Citrobacter werkmanii / Citrobacter youngae / Cronobacter condimenti / Cronobacter sakazakii / Edwardsiella hoshinae / Edwardsiella ictaluri / Edwardsiella tarda / Enterobacter gergoviae / Enterobacter sacchari / Escherichia albertii / Escherichia fergusonii / Escherichia/Shigella coli / Escherichia/Shigella coli/sonnei / Eschericia/Shigella coli/flexneri / Pantoea calida / Pantoea gaviniae / Raoultella planticola / Salmonella bongori / Salmonella enterica / Salmonella subterranea|
TGAATCACAAAGTGGTAAGCGCCCTCCCGGAGGTTAAGCTACCTACTTCTTTTGCAACCCACTCCCATGGTGTGACGGGCGGTGTGTACAAGGCCCGGGAACGTATTCACCGTGGCATTCTGATCCACGATTACTAGCGATTCCGACTTCATGGAGTCGAGTTGCAGACT
>MG|6|V9|R|61|99.42|Proteobacteria|Gammaproteobacteria|Enterobacteriales|Enterobacteriaceae|Citrobacter / Cronobacter / Edwardsiella / Enterobacter / Escherichia / Escherichia/Shigella / Eschericia/Shigella / Pantoea / Raoultella / Salmonella|Citrobacter amalonaticus / Citrobacter braakii / Citrobacter farmeri / Citrobacter freundii / Citrobacter murliniae / Citrobacter sedlakii / Citrobacter werkmanii / Citrobacter youngae / Cronobacter condimenti / Cronobacter sakazakii / Edwardsiella hoshinae / Edwardsiella ictaluri / Edwardsiella tarda / Enterobacter gergoviae / Enterobacter sacchari / Escherichia albertii / Escherichia fergusonii / Escherichia/Shigella coli / Escherichia/Shigella coli/sonnei / Eschericia/Shigella coli/flexneri / Pantoea calida / Pantoea gaviniae / Raoultella planticola / Salmonella bongori / Salmonella enterica / Salmonella subterranea|
AGTCTGCAACTCGACTCCATGAAGTCGGAATCGGCTAGTAATCGTGGATCAGAATGCCACGGTGAATACGTTCCCGGGCCTTGTACACACCGCCCGTCACACCATGGGAGTGGGTTGCAAAAGAAGTAGGTAGCTTAACCTTCGGGAGGGCGCTTACCACTTTGTGATTCA
>MG|6|V9|R|11|99.42|Proteobacteria|Gammaproteobacteria|Enterobacteriales|Enterobacteriaceae|Citrobacter / Cronobacter / Edwardsiella / Enterobacter / Escherichia / Escherichia/Shigella / Eschericia/Shigella / Pantoea / Raoultella / Salmonella|Citrobacter amalonaticus / Citrobacter braakii / Citrobacter farmeri / Citrobacter freundii / Citrobacter murliniae / Citrobacter sedlakii / Citrobacter werkmanii / Citrobacter youngae / Cronobacter condimenti / Cronobacter sakazakii / Edwardsiella hoshinae / Edwardsiella ictaluri / Edwardsiella tarda / Enterobacter gergoviae / Enterobacter sacchari / Escherichia albertii / Escherichia fergusonii / Escherichia/Shigella coli / Escherichia/Shigella coli/sonnei / Eschericia/Shigella coli/flexneri / Pantoea calida / Pantoea gaviniae / Raoultella planticola / Salmonella bongori / Salmonella enterica / Salmonella subterranea|
AGTCTGCAACTCGACTCCATGAAGTCGGAATCGCTAGTAATCGTGGATCAGAATGCCACGGTGAATACGTTCCCGGGCCTTTGTACACACCGCCCGTCACACCATGGGAGTGGGTTGCAAAAGAAGTAGGTAGCTTAACCTTCGGGAGGGCGCTTACCACTTTGTGATTCA
>MG|6|V9|R|45|99.41|Proteobacteria|Gammaproteobacteria|Enterobacteriales|Enterobacteriaceae|Citrobacter / Cronobacter / Edwardsiella / Enterobacter / Escherichia / Escherichia/Shigella / Eschericia/Shigella / Glossina / Pantoea / Raoultella / Salmonella|Citrobacter amalonaticus / Citrobacter braakii / Citrobacter farmeri / Citrobacter freundii / Citrobacter murliniae / Citrobacter sedlakii / Citrobacter werkmanii / Citrobacter youngae / Cronobacter condimenti / Cronobacter sakazakii / Edwardsiella hoshinae / Edwardsiella ictaluri / Edwardsiella tarda / Enterobacter gergoviae / Enterobacter sacchari / Escherichia albertii / Escherichia fergusonii / Escherichia/Shigella coli / Escherichia/Shigella coli/sonnei / Eschericia/Shigella coli/flexneri / Glossina pallidipes / Pantoea calida / Pantoea gaviniae / Raoultella planticola / Salmonella bongori / Salmonella enterica / Salmonella subterranea|
AGTCTGCAACTCGACTCCATGAAGTCGGAATCGCTAGTAATCGTGGATCAGAATGCCACGGTGAATACGTTCCTGGGCCTTGTACACACCGCCCGTCACACCATGGGAGTGGGTTGCAAAAGAAGTAGGTAGCTTAACCTTCGGGAGGGCGCTTACCACTTTGTGATTCA
>MG|6|V9|R|58|99.41|Proteobacteria|Gammaproteobacteria|Enterobacteriales|Enterobacteriaceae|Citrobacter / Cronobacter / Edwardsiella / Enterobacter / Escherichia / Escherichia/Shigella / Eschericia/Shigella / Pantoea / Raoultella / Salmonella|Citrobacter amalonaticus / Citrobacter braakii / Citrobacter farmeri / Citrobacter freundii / Citrobacter murliniae / Citrobacter sedlakii / Citrobacter werkmanii / Citrobacter youngae / Cronobacter condimenti / Cronobacter sakazakii / Edwardsiella hoshinae / Edwardsiella ictaluri / Edwardsiella tarda / Enterobacter gergoviae / Enterobacter sacchari / Escherichia albertii / Escherichia fergusonii / Escherichia/Shigella coli / Escherichia/Shigella coli/sonnei / Eschericia/Shigella coli/flexneri / Pantoea calida / Pantoea gaviniae / Raoultella planticola / Salmonella bongori / Salmonella enterica / Salmonella subterranea|
AGTCTGCAACTCGACTCCATGAAGTCGGAATCGCTAGTAATCGTGGATCAGAATGCCACGGTGAATACGTTCCCGGGCCTTGTACACACCGCCTGTCACACCATGGGAGTGGGTTGCAAAAGAAGTAGGTAGCTTAACCTTCGGGAGGGCGCTTACCACTTTGTGATTCA
>MG|6|V9|F|15|99.41|Proteobacteria|Gammaproteobacteria|Enterobacteriales|Enterobacteriaceae|Citrobacter / Cronobacter / Edwardsiella / Enterobacter / Escherichia / Escherichia/Shigella / Eschericia/Shigella / Pantoea / Raoultella / Salmonella|Citrobacter amalonaticus / Citrobacter braakii / Citrobacter farmeri / Citrobacter freundii / Citrobacter murliniae / Citrobacter sedlakii / Citrobacter werkmanii / Citrobacter youngae / Cronobacter condimenti / Cronobacter sakazakii / Edwardsiella hoshinae / Edwardsiella ictaluri / Edwardsiella tarda / Enterobacter gergoviae / Enterobacter sacchari / Escherichia albertii / Escherichia fergusonii / Escherichia/Shigella coli / Escherichia/Shigella coli/sonnei / Eschericia/Shigella coli/flexneri / Pantoea calida / Pantoea gaviniae / Raoultella planticola / Salmonella bongori / Salmonella enterica / Salmonella subterranea|
TGAATCACAAAGTGGTAAGCGCCCTCCCGAAGGTTAAGCTACCTACTTCTTTTGCAACCCACTCCCATGGTGTGACGAGCGGTGTGTACAAGGCCCGGGAACGTATTCACCGTGGCATTCTGATCCACGATTACTAGCGATTCCGACTTCATGGAGTCGAGTTGCAGACT
>MG|6|V9|F|35|99.41|Proteobacteria|Gammaproteobacteria|Enterobacteriales|Enterobacteriaceae|Citrobacter / Cronobacter / Edwardsiella / Enterobacter / Escherichia / Escherichia/Shigella / Eschericia/Shigella / Pantoea / Raoultella / Salmonella|Citrobacter amalonaticus / Citrobacter braakii / Citrobacter farmeri / Citrobacter freundii / Citrobacter murliniae / Citrobacter sedlakii / Citrobacter werkmanii / Citrobacter youngae / Cronobacter condimenti / Cronobacter sakazakii / Edwardsiella hoshinae / Edwardsiella ictaluri / Edwardsiella tarda / Enterobacter gergoviae / Enterobacter sacchari / Escherichia albertii / Escherichia fergusonii / Escherichia/Shigella coli / Escherichia/Shigella coli/sonnei / Eschericia/Shigella coli/flexneri / Pantoea calida / Pantoea gaviniae / Raoultella planticola / Salmonella bongori / Salmonella enterica / Salmonella subterranea|
TGAATCACAAAGTGGTAAGCGCCCTCCCGAAGGTTAAGCTACCTACTTCTTTTGCAACCCACTCCCATGGCGTGACGGGCGGTGTGTACAAGGCCCGGGAACGTATTCACCGTGGCATTCTGATCCACGATTACTAGCGATTCCGACTTCATGGAGTCGAGTTGCAGACT
>MG|6|V9|R|14|99.42|Proteobacteria|Gammaproteobacteria|Enterobacteriales|Enterobacteriaceae|Escherichia / Shigella|Escherichia coli / Shigella flexneri|
AGTCTGCAACTCGACTCCATGAAGTCGGAATCGCTAGTAATCGTGGATCAGAATGCCACGGTGAATACGTTCCCGGGGCCTTGTACACACCGCCCGTCACACCATGGGAGTGGGTTGCAAAAAGAAGTAGGTAGCTTAACCTTCGGGAGGGCGCTTACCACTTTGTGATTCA
>MG|6|V9|F|20|99.41|Proteobacteria|Gammaproteobacteria|Enterobacteriales|Enterobacteriaceae|Citrobacter / Cronobacter / Edwardsiella / Enterobacter / Escherichia / Escherichia/Shigella / Eschericia/Shigella / Pantoea / Raoultella / Salmonella|Citrobacter amalonaticus / Citrobacter braakii / Citrobacter farmeri / Citrobacter freundii / Citrobacter murliniae / Citrobacter sedlakii / Citrobacter werkmanii / Citrobacter youngae / Cronobacter condimenti / Cronobacter sakazakii / Edwardsiella hoshinae / Edwardsiella ictaluri / Edwardsiella tarda / Enterobacter gergoviae / Enterobacter sacchari / Escherichia albertii / Escherichia fergusonii / Escherichia/Shigella coli / Escherichia/Shigella coli/sonnei / Eschericia/Shigella coli/flexneri / Pantoea calida / Pantoea gaviniae / Raoultella planticola / Salmonella bongori / Salmonella enterica / Salmonella subterranea|
TGAATCACAAAGTGGTAAGCGCCCTCCCGAAGGTTAAGCTACCTACTTCTTTTACAACCCACTCCCATGGTGTGACGGGCGGTGTGTACAAGGCCCGGGAACGTATTCACCGTGGCATTCTGATCCACGATTACTAGCGATTCCGACTTCATGGAGTCGAGTTGCAGACT
>MG|6|V9|R|28|100.0|Proteobacteria|Gammaproteobacteria|Enterobacteriales|Enterobacteriaceae|Brenneria / Cedecea / Citrobacter / Cosenzaea / Dickeya / Enterobacter / Gibbsiella / Hafnia / Klebsiella / Kluyvera / Leclercia / Lonsdalea / Obesumbacterium / Pantoea / Pectobacterium / Proteus / Providencia / Rahnella / Raoultella / Serratia / Xenorhabdus / Yersinia|Brenneria salicis / Cedecea davisae / Citrobacter gillenii / Cosenzaea myxofaciens / Dickeya chrysanthemi / Dickeya dadantii / Enterobacter cloacae / Enterobacter ludwigii / Enterobacter soli / Gibbsiella dentisursi / Hafnia alvei / Hafnia paralvei / Klebsiella pneumoniae / Klebsiella variicola / Kluyvera ascorbata / Kluyvera cryocrescens / Leclercia adecarboxylata / Lonsdalea quercina subsp. populi / Obesumbacterium proteus / Pantoea cypripedii / Pectobacterium betavasculorum / Pectobacterium carotovorum / Pectobacterium wasabiae / Proteus mirabilis / Proteus penneri / Proteus vulgaris / Providencia burhodogranariea / Providencia heimbachae / Providencia rettgeri / Providencia rustigianii / Providencia sneebia / Providencia stuartii / Providencia vermicola / Rahnella aquatilis / Raoultella ornithinolytica / Raoultella planticola / Serratia entomophila / Serratia ficaria / Serratia marcescens / Serratia nematodiphila / Serratia odorifera / Serratia plymuthica / Serratia rubidaea / Xenorhabdus hominickii / Xenorhabdus innexi / Xenorhabdus mauleonii / Xenorhabdus stockiae / Xenorhabdus szentirmaii / Yersinia aldovae / Yersinia aleksiciae / Yersinia bercovieri / Yersinia enterocolitica / Yersinia entomophaga / Yersinia frederiksenii / Yersinia intermedia / Yersinia kristensenii / Yersinia massiliensis / Yersinia mollaretii / Yersinia nurmii / Yersinia pekkanenii / Yersinia pestis / Yersinia pseudotuberculosis / Yersinia ruckeri / Yersinia similis / Yersinia sp.MH-1|
AGTCTGCAACTCGACTCCATGAAGTCGGAATCGCTAGTAATCGTAGATCAGAATGCTACGGTGAATACGTTCCCGGGCCTTGTACACACCGCCCGTCACACCATGGGAGTGGGTTGCAAAAGAAGTAGGTAGCTTAACCTTCGGGAGGGCGCTTACCACTTTGTGATTTCA
>MG|6|V9|R|12|95.29|Proteobacteria|Gammaproteobacteria|Enterobacteriales|Enterobacteriaceae|Escherichia|coli|
AGTCTGCAACTCGACTCCATGAAGTCGGAATCGCTAGTAACCGTGGGTCAGCATACCACGGTGAATGCGTTCCCGGGCCTTGTACACACCGCCCGTCACACCACGAAAGTCGGTTGCAAAAGAAGTAGGTAGCTTAACCTTCGGGAGGGCGCTTACCACTTTGTGATTCA
>MG|6|V9|F|17|100.0|Proteobacteria|Gammaproteobacteria|Enterobacteriales|Enterobacteriaceae|Citrobacter / Cronobacter / Cronobacter / Edwardsiella / Enterobacter / Escherichia / Escherichia/Shigella / Eschericia/Shigella / Pantoea / Raoultella / Salmonella / Shimwellia|Citrobacter amalonaticus / Citrobacter braakii / Citrobacter farmeri / Citrobacter freundii / Citrobacter murliniae / Citrobacter sedlakii / Citrobacter werkmanii / Citrobacter youngae / Cronobacter condimenti / Cronobacter dublinensis / Cronobacter muytjensii / Cronobacter sakazakii / Cronobacter turicensis / Edwardsiella hoshinae / Edwardsiella ictaluri / Edwardsiella tarda / Enterobacter gergoviae / Enterobacter sacchari / Escherichia albertii / Escherichia fergusonii / Escherichia/Shigella coli / Escherichia/Shigella coli/sonnei / Eschericia/Shigella coli/flexneri / Pantoea calida / Pantoea gaviniae / Raoultella planticola / Salmonella bongori / Salmonella enterica / Salmonella subterranea / Shimwellia blattae|
TGAATCACAAAAGTGGTAAGCGCCCTCCCGAAGGTTAAGCTACCTACTTCTTTTGCAACCCACTCCCATGGTGTGACGGGCGGTGTGTACAAGGCCCGGGAACGTATTCACCGTGGCATTCTGATCCACGATTACTAGCGATTCCGACTTCATGGAGTCGAGTTGCAGACT
>MG|6|V9|R|24|99.42|Proteobacteria|Gammaproteobacteria|Enterobacteriales|Enterobacteriaceae|Brenneria / Cedecea / Citrobacter / Cosenzaea / Dickeya / Enterobacter / Gibbsiella / Hafnia / Klebsiella / Kluyvera / Leclercia / Lonsdalea / Obesumbacterium / Pantoea / Pectobacterium / Proteus / Providencia / Rahnella / Raoultella / Serratia / Xenorhabdus / Yersinia|Brenneria salicis / Cedecea davisae / Citrobacter gillenii / Cosenzaea myxofaciens / Dickeya chrysanthemi / Dickeya dadantii / Enterobacter cloacae / Enterobacter ludwigii / Enterobacter soli / Gibbsiella dentisursi / Hafnia alvei / Hafnia paralvei / Klebsiella pneumoniae / Klebsiella variicola / Kluyvera ascorbata / Kluyvera cryocrescens / Leclercia adecarboxylata / Lonsdalea quercina subsp. populi / Obesumbacterium proteus / Pantoea cypripedii / Pectobacterium betavasculorum / Pectobacterium carotovorum / Pectobacterium wasabiae / Proteus mirabilis / Proteus penneri / Proteus vulgaris / Providencia burhodogranariea / Providencia heimbachae / Providencia rettgeri / Providencia rustigianii / Providencia sneebia / Providencia stuartii / Providencia vermicola / Rahnella aquatilis / Raoultella ornithinolytica / Raoultella planticola / Serratia entomophila / Serratia ficaria / Serratia marcescens / Serratia nematodiphila / Serratia odorifera / Serratia plymuthica / Serratia rubidaea / Xenorhabdus hominickii / Xenorhabdus innexi / Xenorhabdus mauleonii / Xenorhabdus stockiae / Xenorhabdus szentirmaii / Yersinia aldovae / Yersinia aleksiciae / Yersinia bercovieri / Yersinia enterocolitica / Yersinia entomophaga / Yersinia frederiksenii / Yersinia intermedia / Yersinia kristensenii / Yersinia massiliensis / Yersinia mollaretii / Yersinia nurmii / Yersinia pekkanenii / Yersinia pestis / Yersinia pseudotuberculosis / Yersinia ruckeri / Yersinia similis / Yersinia sp.MH-1|
AGTCTGCAACTCGACTCCATGAAGTCGGAATCGCTAAGTAATCGTAGATCAGAATGCTACGGTGAATACGTTCCCGGGCCTTGTACACACCGCCCGTCACACCATGGGAGTGGGTTGCAAAAGAAGTAGGTAGCTTAACCTTCGGGAGGGCGCTTACCACTTTGTGATTCA
>MG|6|V9|R|1694|100.0|Proteobacteria|Gammaproteobacteria|Enterobacteriales|Enterobacteriaceae|Brenneria / Cedecea / Citrobacter / Cosenzaea / Dickeya / Enterobacter / Gibbsiella / Hafnia / Klebsiella / Kluyvera / Leclercia / Lonsdalea / Obesumbacterium / Pantoea / Pectobacterium / Proteus / Providencia / Rahnella / Raoultella / Serratia / Xenorhabdus / Yersinia|Brenneria salicis / Cedecea davisae / Citrobacter gillenii / Cosenzaea myxofaciens / Dickeya chrysanthemi / Dickeya dadantii / Enterobacter cloacae / Enterobacter ludwigii / Enterobacter soli / Gibbsiella dentisursi / Hafnia alvei / Hafnia paralvei / Klebsiella pneumoniae / Klebsiella variicola / Kluyvera ascorbata / Kluyvera cryocrescens / Leclercia adecarboxylata / Lonsdalea quercina subsp. populi / Obesumbacterium proteus / Pantoea cypripedii / Pectobacterium betavasculorum / Pectobacterium carotovorum / Pectobacterium wasabiae / Proteus mirabilis / Proteus penneri / Proteus vulgaris / Providencia burhodogranariea / Providencia heimbachae / Providencia rettgeri / Providencia rustigianii / Providencia sneebia / Providencia vermicola / Rahnella aquatilis / Raoultella ornithinolytica / Raoultella planticola / Serratia entomophila / Serratia ficaria / Serratia marcescens / Serratia nematodiphila / Serratia odorifera / Serratia plymuthica / Serratia rubidaea / Xenorhabdus hominickii / Xenorhabdus innexi / Xenorhabdus mauleonii / Xenorhabdus stockiae / Xenorhabdus szentirmaii / Yersinia aldovae / Yersinia aleksiciae / Yersinia bercovieri / Yersinia enterocolitica / Yersinia entomophaga / Yersinia frederiksenii / Yersinia intermedia / Yersinia kristensenii / Yersinia massiliensis / Yersinia mollaretii / Yersinia nurmii / Yersinia pekkanenii / Yersinia pestis / Yersinia pseudotuberculosis / Yersinia ruckeri / Yersinia similis / Yersinia sp.MH-1|
AGTCTGCAACTCGACTCCATGAAGTCGGAATCGCTAGTAATCGTAGATCAGAATGCTACGGTGAATACGTTCCCGGGCCTTGTACACACCGCCCGTCACACCATGGGAGTGGGTTGCAAAAGAAGTAGGTAGCTTAACCTTCGGGAGGGCGCTTACCACTTTGTGATTCAT
>MG|6|V9|R|43|99.41|Proteobacteria|Gammaproteobacteria|Enterobacteriales|Enterobacteriaceae|Citrobacter / Cronobacter / Edwardsiella / Enterobacter / Escherichia / Escherichia/Shigella / Eschericia/Shigella / Pantoea / Raoultella / Salmonella|Citrobacter amalonaticus / Citrobacter braakii / Citrobacter farmeri / Citrobacter freundii / Citrobacter murliniae / Citrobacter sedlakii / Citrobacter werkmanii / Citrobacter youngae / Cronobacter condimenti / Cronobacter sakazakii / Edwardsiella hoshinae / Edwardsiella ictaluri / Edwardsiella tarda / Enterobacter gergoviae / Enterobacter sacchari / Escherichia albertii / Escherichia fergusonii / Escherichia/Shigella coli / Escherichia/Shigella coli/sonnei / Eschericia/Shigella coli/flexneri / Pantoea calida / Pantoea gaviniae / Raoultella planticola / Salmonella bongori / Salmonella enterica / Salmonella subterranea|
AGTCTGCAACTCGACTCCATGAAGTCGGAATCGCTAGTAATCGTGGATCAGAATGCCACGGTGAATACGTTCCCGGGCCTTGTACACACCGCCCGTCACACCATGGGAGTGGGTTGCAAAAGAAGTAGGTAGCTTAACCTTCGGGGGGGCGCTTACCACTTTGTGATTCA
>MG|6|V9|F|32|99.41|Proteobacteria|Gammaproteobacteria|Enterobacteriales|Enterobacteriaceae|Citrobacter / Cronobacter / Edwardsiella / Enterobacter / Escherichia / Escherichia/Shigella / Eschericia/Shigella / Pantoea / Raoultella / Salmonella|Citrobacter amalonaticus / Citrobacter braakii / Citrobacter farmeri / Citrobacter freundii / Citrobacter murliniae / Citrobacter sedlakii / Citrobacter werkmanii / Citrobacter youngae / Cronobacter condimenti / Cronobacter sakazakii / Edwardsiella hoshinae / Edwardsiella ictaluri / Edwardsiella tarda / Enterobacter gergoviae / Enterobacter sacchari / Escherichia albertii / Escherichia fergusonii / Escherichia/Shigella coli / Escherichia/Shigella coli/sonnei / Eschericia/Shigella coli/flexneri / Pantoea calida / Pantoea gaviniae / Raoultella planticola / Salmonella bongori / Salmonella enterica / Salmonella subterranea|
TGAATCACAAAGTGGTAAGCGCCCTCCCGAAGGTTAAGCTACCTACTTCTTTTGCAACCCACTCCCATGGTGTGACGGGCGGTGTGTACAAGGCCCGGGAACGTATTCACCGTGGCATCCTGATCCACGATTACTAGCGATTCCGACTTCATGGAGTCGAGTTGCAGACT
>MG|6|V9|F|13|99.41|Proteobacteria|Gammaproteobacteria|Enterobacteriales|Enterobacteriaceae|Citrobacter / Cronobacter / Edwardsiella / Enterobacter / Escherichia / Escherichia/Shigella / Eschericia/Shigella / Pantoea / Raoultella / Salmonella|Citrobacter amalonaticus / Citrobacter braakii / Citrobacter farmeri / Citrobacter freundii / Citrobacter murliniae / Citrobacter sedlakii / Citrobacter werkmanii / Citrobacter youngae / Cronobacter condimenti / Cronobacter sakazakii / Edwardsiella hoshinae / Edwardsiella ictaluri / Edwardsiella tarda / Enterobacter gergoviae / Enterobacter sacchari / Escherichia albertii / Escherichia fergusonii / Escherichia/Shigella coli / Escherichia/Shigella coli/sonnei / Eschericia/Shigella coli/flexneri / Pantoea calida / Pantoea gaviniae / Raoultella planticola / Salmonella bongori / Salmonella enterica / Salmonella subterranea|
TGAATCACAAAGTGGTAAGCGCCCTCCCGAAGGTTAAGCTACCTACTTCTTTTGCAACCCACTCCCATGGTGTGACGGGCGGTGTGTACAAGGCCCGGGAACGTATTCACCGTGGCATTCTGATCCACGATTACTAGCGATTCCGACTTCATAGAGTCGAGTTGCAGACT
>MG|6|V9|R|33|99.41|Proteobacteria|Gammaproteobacteria|Enterobacteriales|Enterobacteriaceae|Citrobacter / Cronobacter / Edwardsiella / Enterobacter / Escherichia / Escherichia/Shigella / Eschericia/Shigella / Pantoea / Raoultella / Salmonella|Citrobacter amalonaticus / Citrobacter braakii / Citrobacter farmeri / Citrobacter freundii / Citrobacter murliniae / Citrobacter sedlakii / Citrobacter werkmanii / Citrobacter youngae / Cronobacter condimenti / Cronobacter sakazakii / Edwardsiella hoshinae / Edwardsiella ictaluri / Edwardsiella tarda / Enterobacter gergoviae / Enterobacter sacchari / Escherichia albertii / Escherichia fergusonii / Escherichia/Shigella coli / Escherichia/Shigella coli/sonnei / Eschericia/Shigella coli/flexneri / Pantoea calida / Pantoea gaviniae / Raoultella planticola / Salmonella bongori / Salmonella enterica / Salmonella subterranea|
AGTCTGCAACTCGACTCCATGAAGTCGGAATCGCTAGTAATCGTGGATCAGAATGCCATGGTGAATACGTTCCCGGGCCTTGTACACACCGCCCGTCACACCATGGGAGTGGGTTGCAAAAGAAGTAGGTAGCTTAACCTTCGGGAGGGCGCTTACCACTTTGTGATTCA
>MG|6|V9|R|25|99.41|Proteobacteria|Gammaproteobacteria|Enterobacteriales|Enterobacteriaceae|Citrobacter / Cronobacter / Edwardsiella / Enterobacter / Escherichia / Escherichia/Shigella / Eschericia/Shigella / Pantoea / Raoultella / Salmonella|Citrobacter amalonaticus / Citrobacter braakii / Citrobacter farmeri / Citrobacter freundii / Citrobacter murliniae / Citrobacter sedlakii / Citrobacter werkmanii / Citrobacter youngae / Cronobacter condimenti / Cronobacter sakazakii / Edwardsiella hoshinae / Edwardsiella ictaluri / Edwardsiella tarda / Enterobacter gergoviae / Enterobacter sacchari / Escherichia albertii / Escherichia fergusonii / Escherichia/Shigella coli / Escherichia/Shigella coli/sonnei / Eschericia/Shigella coli/flexneri / Pantoea calida / Pantoea gaviniae / Raoultella planticola / Salmonella bongori / Salmonella enterica / Salmonella subterranea|
AGTCTGCAACTCGACTCCATGAAGTTGGAATCGCTAGTAATCGTGGATCAGAATGCCACGGTGAATACGTTCCCGGGCCTTGTACACACCGCCCGTCACACCATGGGAGTGGGTTGCAAAAGAAGTAGGTAGCTTAACCTTCGGGAGGGCGCTTACCACTTTGTGATTCA
>MG|6|V9|R|23|99.41|Proteobacteria|Gammaproteobacteria|Enterobacteriales|Enterobacteriaceae|Citrobacter / Cronobacter / Edwardsiella / Enterobacter / Escherichia / Escherichia/Shigella / Eschericia/Shigella / Pantoea / Raoultella / Salmonella|Citrobacter amalonaticus / Citrobacter braakii / Citrobacter farmeri / Citrobacter freundii / Citrobacter murliniae / Citrobacter sedlakii / Citrobacter werkmanii / Citrobacter youngae / Cronobacter condimenti / Cronobacter sakazakii / Edwardsiella hoshinae / Edwardsiella ictaluri / Edwardsiella tarda / Enterobacter gergoviae / Enterobacter sacchari / Escherichia albertii / Escherichia fergusonii / Escherichia/Shigella coli / Escherichia/Shigella coli/sonnei / Eschericia/Shigella coli/flexneri / Pantoea calida / Pantoea gaviniae / Raoultella planticola / Salmonella bongori / Salmonella enterica / Salmonella subterranea|
AGTCTGCAACTCGACTCCATGAAGTCGGAACCGCTAGTAATCGTGGATCAGAATGCCACGGTGAATACGTTCCCGGGCCTTGTACACACCGCCCGTCACACCATGGGAGTGGGTTGCAAAAGAAGTAGGTAGCTTAACCTTCGGGAGGGCGCTTACCACTTTGTGATTCA
>MG|6|V9|F|19|99.42|Proteobacteria|Gammaproteobacteria|Enterobacteriales|Enterobacteriaceae|Citrobacter / Cronobacter / Edwardsiella / Enterobacter / Escherichia / Escherichia/Shigella / Eschericia/Shigella / Pantoea / Raoultella / Salmonella|Citrobacter amalonaticus / Citrobacter braakii / Citrobacter farmeri / Citrobacter freundii / Citrobacter murliniae / Citrobacter sedlakii / Citrobacter werkmanii / Citrobacter youngae / Cronobacter condimenti / Cronobacter sakazakii / Edwardsiella hoshinae / Edwardsiella ictaluri / Edwardsiella tarda / Enterobacter gergoviae / Enterobacter sacchari / Escherichia albertii / Escherichia fergusonii / Escherichia/Shigella coli / Escherichia/Shigella coli/sonnei / Eschericia/Shigella coli/flexneri / Pantoea calida / Pantoea gaviniae / Raoultella planticola / Salmonella bongori / Salmonella enterica / Salmonella subterranea|
TGAATCACAAAGTGGTAAGCGCCCTCCCGAAGGTTAAGCTACCTACTTCTTTTGCAACCCACTCCCATGGTGTGACGGGCGGTGTGTACAAGGCCCGGGAACGTATTCACCGTGGCATTCTGATCCACGATTACTAGCCGATTCCGACTTCATGGAGTCGAGTTGCAGACT
>MG|6|V9|R|51|99.41|Proteobacteria|Gammaproteobacteria|Enterobacteriales|Enterobacteriaceae|Citrobacter / Cronobacter / Edwardsiella / Enterobacter / Escherichia / Escherichia/Shigella / Eschericia/Shigella / Pantoea / Raoultella / Salmonella|Citrobacter amalonaticus / Citrobacter braakii / Citrobacter farmeri / Citrobacter freundii / Citrobacter murliniae / Citrobacter sedlakii / Citrobacter werkmanii / Citrobacter youngae / Cronobacter condimenti / Cronobacter sakazakii / Edwardsiella hoshinae / Edwardsiella ictaluri / Edwardsiella tarda / Enterobacter gergoviae / Enterobacter sacchari / Escherichia albertii / Escherichia fergusonii / Escherichia/Shigella coli / Escherichia/Shigella coli/sonnei / Eschericia/Shigella coli/flexneri / Pantoea calida / Pantoea gaviniae / Raoultella planticola / Salmonella bongori / Salmonella enterica / Salmonella subterranea|
AGTCTGCAACTCGACTCCATGAAGTCGGAATCGCTAGTAATCGTGGATCAGAATGCCACGGTGAATGCGTTCCCGGGCCTTGTACACACCGCCCGTCACACCATGGGAGTGGGTTGCAAAAGAAGTAGGTAGCTTAACCTTCGGGAGGGCGCTTACCACTTTGTGATTCA
>MG|6|V9|R|153|99.41|Proteobacteria|Gammaproteobacteria|Enterobacteriales|Enterobacteriaceae|Citrobacter / Cronobacter / Edwardsiella / Enterobacter / Escherichia / Escherichia/Shigella / Eschericia/Shigella / Pantoea / Raoultella / Salmonella / Shimwellia|Citrobacter amalonaticus / Citrobacter braakii / Citrobacter farmeri / Citrobacter freundii / Citrobacter murliniae / Citrobacter sedlakii / Citrobacter werkmanii / Citrobacter youngae / Cronobacter condimenti / Cronobacter dublinensis / Cronobacter malonaticus / Cronobacter muytjensii / Cronobacter sakazakii / Cronobacter turicensis / Cronobacter universalis / Edwardsiella hoshinae / Edwardsiella ictaluri / Edwardsiella tarda / Enterobacter gergoviae / Enterobacter sacchari / Escherichia albertii / Escherichia fergusonii / Escherichia/Shigella coli / Escherichia/Shigella coli/sonnei / Eschericia/Shigella coli/dysenteriae / Eschericia/Shigella coli/flexneri / Pantoea calida / Pantoea gaviniae / Raoultella planticola / Salmonella bongori / Salmonella enterica / Salmonella subterranea / Shimwellia blattae / Shimwellia pseudoproteus|
AGTCTGCAACTCGACTCCATGAAGTCGGAATCGCTAGTAATCGTGGATCAGAATGCACGGTGAATACGTTCCCGGGCCTTGTACACACCGCCCGTCACACCATGGGAGTGGGTTGCAAAAGAAGTAGGTAGCTTAACCTTCGGGAGGGCGCTTACCACTTTGTGATTCA
>MG|6|V9|R|56|100.0|Proteobacteria|Gammaproteobacteria|Enterobacteriales|Enterobacteriaceae|Citrobacter / Cronobacter / Cronobacter / Edwardsiella / Enterobacter / Escherichia / Escherichia/Shigella / Eschericia/Shigella / Pantoea / Raoultella / Salmonella / Shimwellia|Citrobacter amalonaticus / Citrobacter braakii / Citrobacter farmeri / Citrobacter freundii / Citrobacter murliniae / Citrobacter sedlakii / Citrobacter werkmanii / Citrobacter youngae / Cronobacter condimenti / Cronobacter dublinensis / Cronobacter muytjensii / Cronobacter sakazakii / Cronobacter turicensis / Edwardsiella hoshinae / Edwardsiella ictaluri / Edwardsiella tarda / Enterobacter gergoviae / Enterobacter sacchari / Escherichia albertii / Escherichia fergusonii / Escherichia/Shigella coli / Escherichia/Shigella coli/sonnei / Eschericia/Shigella coli/flexneri / Pantoea calida / Pantoea gaviniae / Raoultella planticola / Salmonella bongori / Salmonella enterica / Salmonella subterranea / Shimwellia blattae|
AGTCTGCAACTCGACTCCATGAAGTCGGAATCGCTAGTAATCGTGGATCAGAATGCCACGGTGAATACGTTCCCGGGCCTTGTACACACCGCCCGTCACACCATGGGAGTGGGTTGCAAAAGAAGTAGGTAGCTTAACCTTCGGGAGGGCGCTTACCACTTTGTGGTTCA
>MG|6|V9|F|38|99.41|Proteobacteria|Gammaproteobacteria|Enterobacteriales|Enterobacteriaceae|Citrobacter / Cronobacter / Edwardsiella / Enterobacter / Escherichia / Escherichia/Shigella / Eschericia/Shigella / Pantoea / Raoultella / Salmonella|Citrobacter amalonaticus / Citrobacter braakii / Citrobacter farmeri / Citrobacter freundii / Citrobacter murliniae / Citrobacter sedlakii / Citrobacter werkmanii / Citrobacter youngae / Cronobacter condimenti / Cronobacter sakazakii / Edwardsiella hoshinae / Edwardsiella ictaluri / Edwardsiella tarda / Enterobacter gergoviae / Enterobacter sacchari / Escherichia albertii / Escherichia fergusonii / Escherichia/Shigella coli / Escherichia/Shigella coli/sonnei / Eschericia/Shigella coli/flexneri / Pantoea calida / Pantoea gaviniae / Raoultella planticola / Salmonella bongori / Salmonella enterica / Salmonella subterranea|
TGAATCACAAAGTGGTAAGCGCCCTCCCGAAGGTTAAGCTACCTACTTCTTTTGCAACCCACTCCCATGGTGTGACGGGCGGTGCGTACAAGGCCCGGGAACGTATTCACCGTGGCATTCTGATCCACGATTACTAGCGATTCCGACTTCATGGAGTCGAGTTGCAGACT
>MG|6|V9|R|19|99.41|Proteobacteria|Gammaproteobacteria|Enterobacteriales|Enterobacteriaceae|Citrobacter / Cronobacter / Edwardsiella / Enterobacter / Escherichia / Escherichia/Shigella / Eschericia/Shigella / Pantoea / Raoultella / Salmonella|Citrobacter amalonaticus / Citrobacter braakii / Citrobacter farmeri / Citrobacter freundii / Citrobacter murliniae / Citrobacter sedlakii / Citrobacter werkmanii / Citrobacter youngae / Cronobacter condimenti / Cronobacter sakazakii / Edwardsiella hoshinae / Edwardsiella ictaluri / Edwardsiella tarda / Enterobacter gergoviae / Enterobacter sacchari / Escherichia albertii / Escherichia fergusonii / Escherichia/Shigella coli / Escherichia/Shigella coli/sonnei / Eschericia/Shigella coli/flexneri / Pantoea calida / Pantoea gaviniae / Raoultella planticola / Salmonella bongori / Salmonella enterica / Salmonella subterranea|
AGTCTGCAACTCGACTCCATGAAGTCGGAATCGCTAGTAATCGTGGATCAGAATGCCACGGTGAATACGTTCCCGGGCCTTGTACACACGCCCGTCACACCATGGGAGTGGGTTGCAAAAGAAGTAGGTAGCTTAACCTTCGGGAGGGCGCTTACCACTTTGTGATTCA
>MG|6|V9|F|13|99.41|Proteobacteria|Gammaproteobacteria|Enterobacteriales|Enterobacteriaceae|Citrobacter / Cronobacter / Edwardsiella / Enterobacter / Escherichia / Escherichia/Shigella / Eschericia/Shigella / Pantoea / Raoultella / Salmonella|Citrobacter amalonaticus / Citrobacter braakii / Citrobacter farmeri / Citrobacter freundii / Citrobacter murliniae / Citrobacter sedlakii / Citrobacter werkmanii / Citrobacter youngae / Cronobacter condimenti / Cronobacter sakazakii / Edwardsiella hoshinae / Edwardsiella ictaluri / Edwardsiella tarda / Enterobacter gergoviae / Enterobacter sacchari / Escherichia albertii / Escherichia fergusonii / Escherichia/Shigella coli / Escherichia/Shigella coli/sonnei / Eschericia/Shigella coli/flexneri / Pantoea calida / Pantoea gaviniae / Raoultella planticola / Salmonella bongori / Salmonella enterica / Salmonella subterranea|
TGAATCACAAAGTGATAAGCGCCCTCCCGAAGGTTAAGCTACCTACTTCTTTTGCAACCCACTCCCATGGTGTGACGGGCGGTGTGTACAAGGCCCGGGAACGTATTCACCGTGGCATTCTGATCCACGATTACTAGCGATTCCGACTTCATGGAGTCGAGTTGCAGACT
>MG|6|V9|F|21|99.41|Proteobacteria|Gammaproteobacteria|Enterobacteriales|Enterobacteriaceae|Citrobacter / Cronobacter / Edwardsiella / Enterobacter / Escherichia / Escherichia/Shigella / Eschericia/Shigella / Pantoea / Raoultella / Rheinheimera / Salmonella|Citrobacter amalonaticus / Citrobacter braakii / Citrobacter farmeri / Citrobacter freundii / Citrobacter murliniae / Citrobacter sedlakii / Citrobacter werkmanii / Citrobacter youngae / Cronobacter condimenti / Cronobacter sakazakii / Edwardsiella hoshinae / Edwardsiella ictaluri / Edwardsiella tarda / Enterobacter gergoviae / Enterobacter oryzae / Enterobacter sacchari / Escherichia albertii / Escherichia fergusonii / Escherichia/Shigella coli / Escherichia/Shigella coli/sonnei / Eschericia/Shigella coli/flexneri / Pantoea calida / Pantoea gaviniae / Raoultella planticola / Rheinheimera perlucida / Salmonella bongori / Salmonella enterica / Salmonella subterranea|
TGAATCACAAAGTGGTAAGCGCCCTCCCGAAGGTTAAGCTACCTACTTCTTTTGCAACCCACTCCCATGGTGTGACGGGCGGTGTGTACAAGGCCCGGGAACGTATTCACCGTGGCATTCTGATTCACGATTACTAGCGATTCCGACTTCATGGAGTCGAGTTGCAGACT
>MG|6|V9|R|275|100.0|Proteobacteria|Gammaproteobacteria|Enterobacteriales|Enterobacteriaceae|Citrobacter / Cronobacter / Edwardsiella / Enterobacter / Escherichia / Escherichia/Shigella / Eschericia/Shigella / Pantoea / Raoultella / Salmonella / Shimwellia / Trabulsiella|Citrobacter amalonaticus / Citrobacter braakii / Citrobacter farmeri / Citrobacter freundii / Citrobacter murliniae / Citrobacter sedlakii / Citrobacter werkmanii / Citrobacter youngae / Cronobacter condimenti / Cronobacter dublinensis / Cronobacter malonaticus / Cronobacter muytjensii / Cronobacter sakazakii / Cronobacter turicensis / Cronobacter universalis / Edwardsiella hoshinae / Edwardsiella ictaluri / Edwardsiella tarda / Enterobacter gergoviae / Enterobacter sacchari / Escherichia albertii / Escherichia fergusonii / Escherichia/Shigella coli / Escherichia/Shigella coli/sonnei / Eschericia/Shigella coli/flexneri / Pantoea calida / Pantoea gaviniae / Raoultella planticola / Salmonella bongori / Salmonella enterica / Salmonella subterranea / Shimwellia blattae / Shimwellia pseudoproteus / Trabulsiella guamensis|
AGTCTGCAACTCGACTCCATGAAGTCGGAATCGCTAGTAATCGTGGATCAGAATGCCACGGTGAATACGTTCCCGGGCCTTGTACACACCGCCCGTCACACCATGGGAGTGGGTTGCAAAAGAAGTAGGTAGCTTAACCTTCGGGAGGGCGCTTACCACGGTAGGATTCGG
>MG|6|V9|R|15|99.42|Proteobacteria|Gammaproteobacteria|Enterobacteriales|Enterobacteriaceae|Citrobacter / Cronobacter / Edwardsiella / Enterobacter / Escherichia / Escherichia/Shigella / Eschericia/Shigella / Pantoea / Raoultella / Salmonella|Citrobacter amalonaticus / Citrobacter braakii / Citrobacter farmeri / Citrobacter freundii / Citrobacter murliniae / Citrobacter sedlakii / Citrobacter werkmanii / Citrobacter youngae / Cronobacter condimenti / Cronobacter sakazakii / Edwardsiella hoshinae / Edwardsiella ictaluri / Edwardsiella tarda / Enterobacter gergoviae / Enterobacter sacchari / Escherichia albertii / Escherichia fergusonii / Escherichia/Shigella coli / Escherichia/Shigella coli/sonnei / Eschericia/Shigella coli/flexneri / Pantoea calida / Pantoea gaviniae / Raoultella planticola / Salmonella bongori / Salmonella enterica / Salmonella subterranea|
AGTCTGCAACTCGACTCCATGAAGTCGGAATCGCTAGTAATCGTGGATCAGAATGCCACGGTGAATACGTTCCCGGGCCCTTGTACACACCGCCCGTCACACCATGGGAGTGGGTTGCAAAAGAAGTAGGTAGCTTAACCTTCGGGAGGGCGCTTACCACTTTGTGATTCA
>MG|6|V9|F|27|99.41|Proteobacteria|Gammaproteobacteria|Enterobacteriales|Enterobacteriaceae|Citrobacter / Cronobacter / Edwardsiella / Enterobacter / Escherichia / Escherichia/Shigella / Eschericia/Shigella / Pantoea / Plesiomonas / Raoultella / Salmonella|Citrobacter amalonaticus / Citrobacter braakii / Citrobacter farmeri / Citrobacter freundii / Citrobacter murliniae / Citrobacter sedlakii / Citrobacter werkmanii / Citrobacter youngae / Cronobacter condimenti / Cronobacter sakazakii / Edwardsiella hoshinae / Edwardsiella ictaluri / Edwardsiella tarda / Enterobacter gergoviae / Enterobacter sacchari / Escherichia albertii / Escherichia fergusonii / Escherichia/Shigella coli / Escherichia/Shigella coli/sonnei / Eschericia/Shigella coli/flexneri / Pantoea calida / Pantoea gaviniae / Plesiomonas shigelloides / Raoultella planticola / Salmonella bongori / Salmonella enterica / Salmonella subterranea|
TGAATCACAAAGTGGTAAGCGCCCTCCCGAAGGTTAAGCTACCTACTTCTTTTGCAACCCACTCCCATGGTGTGACGGGCGGTGTGTACAAGGCCCGGGAACGTATTCACCGTGGCATTCTGATCCGCGATTACTAGCGATTCCGACTTCATGGAGTCGAGTTGCAGACT
>MG|6|V9|R|28|99.42|Proteobacteria|Gammaproteobacteria|Enterobacteriales|Enterobacteriaceae|Cronobacter / Escherichia / Salmonella / Shigella|Cronobacter sakazakii / Escherichia coli / Salmonella enterica / Shigella dysenteriae|
AGTCTGCAACTCGACTCCATGAAGTCGGAATCGCTAGTAATCGTGGATCAGAATGCCACGGTGAATACGTTCCCGGGCCTTGTACACACCGCCCGTCACACCATGGGAGTGGGTTGCAAAAGAAGTAGGTAGCTTAACCTTCGGAGGGGCGCTTACCACTTTGTGATTCA
>MG|6|V9|F|21|100.0|Proteobacteria|Gammaproteobacteria|Enterobacteriales|Enterobacteriaceae|Citrobacter / Cronobacter / Cronobacter / Edwardsiella / Enterobacter / Escherichia / Escherichia/Shigella / Eschericia/Shigella / Pantoea / Raoultella / Salmonella / Shimwellia|Citrobacter amalonaticus / Citrobacter braakii / Citrobacter farmeri / Citrobacter freundii / Citrobacter murliniae / Citrobacter sedlakii / Citrobacter werkmanii / Citrobacter youngae / Cronobacter condimenti / Cronobacter dublinensis / Cronobacter muytjensii / Cronobacter sakazakii / Cronobacter turicensis / Edwardsiella hoshinae / Edwardsiella ictaluri / Edwardsiella tarda / Enterobacter gergoviae / Enterobacter sacchari / Escherichia albertii / Escherichia fergusonii / Escherichia/Shigella coli / Escherichia/Shigella coli/sonnei / Eschericia/Shigella coli/flexneri / Pantoea calida / Pantoea gaviniae / Raoultella planticola / Salmonella bongori / Salmonella enterica / Salmonella subterranea / Shimwellia blattae|
TGAACCACAAAGTGGTAAGCGCCCTCCCGAAGGTTAAGCTACCTACTTCTTTTGCAACCCACTCCCATGGTGTGACGGGCGGTGTGTACAAGGCCCGGGAACGTATTCACCGTGGCATTCTGATCCACGATTACTAGCGATTCCGACTTCATGGAGTCGAGTTGCAGACT
>MG|6|V9|R|44|99.41|Proteobacteria|Gammaproteobacteria|Enterobacteriales|Enterobacteriaceae|Citrobacter / Cronobacter / Edwardsiella / Enterobacter / Escherichia / Escherichia/Shigella / Eschericia/Shigella / Pantoea / Raoultella / Salmonella|Citrobacter amalonaticus / Citrobacter braakii / Citrobacter farmeri / Citrobacter freundii / Citrobacter murliniae / Citrobacter sedlakii / Citrobacter werkmanii / Citrobacter youngae / Cronobacter condimenti / Cronobacter sakazakii / Edwardsiella hoshinae / Edwardsiella ictaluri / Edwardsiella tarda / Enterobacter gergoviae / Enterobacter sacchari / Escherichia albertii / Escherichia fergusonii / Escherichia/Shigella coli / Escherichia/Shigella coli/sonnei / Eschericia/Shigella coli/flexneri / Pantoea calida / Pantoea gaviniae / Raoultella planticola / Salmonella bongori / Salmonella enterica / Salmonella subterranea|
AGTCTGCAACTCGACTCCATGAAGTCAGAATCGCTAGTAATCGTGGATCAGAATGCCACGGTGAATACGTTCCCGGGCCTTGTACACACCGCCCGTCACACCATGGGAGTGGGTTGCAAAAGAAGTAGGTAGCTTAACCTTCGGGAGGGCGCTTACCACTTTGTGATTCA
>MG|6|V9|F|42|100.0|Proteobacteria|Gammaproteobacteria|Enterobacteriales|Enterobacteriaceae|Citrobacter / Cronobacter / Edwardsiella / Enterobacter / Escherichia / Escherichia/Shigella / Eschericia/Shigella / Pantoea / Raoultella / Salmonella|Citrobacter amalonaticus / Citrobacter braakii / Citrobacter farmeri / Citrobacter freundii / Citrobacter murliniae / Citrobacter sedlakii / Citrobacter werkmanii / Citrobacter youngae / Cronobacter condimenti / Cronobacter sakazakii / Edwardsiella hoshinae / Edwardsiella ictaluri / Edwardsiella tarda / Enterobacter gergoviae / Enterobacter sacchari / Escherichia albertii / Escherichia fergusonii / Escherichia/Shigella coli / Escherichia/Shigella coli/sonnei / Eschericia/Shigella coli/flexneri / Pantoea calida / Pantoea gaviniae / Raoultella planticola / Salmonella bongori / Salmonella enterica / Salmonella subterranea|
TCGAATCACAAAGTGGTAAGCGCCCTCCCGAAGGTTAAGCTACCTACTTCTTTTGCAACCCACTCCCATGGTGTGACGGGCGGTGTGTACAAGGCCCGGGAACGTATTCACCGTGGCATTCTGATCCACGATTACTAGCGATTCCGACTTCATGGAGTCGAGTTGCAGACT
>MG|6|V9|F|10|99.41|Proteobacteria|Gammaproteobacteria|Enterobacteriales|Enterobacteriaceae|Citrobacter / Cronobacter / Edwardsiella / Enterobacter / Escherichia / Escherichia/Shigella / Eschericia/Shigella / Pantoea / Raoultella / Salmonella|Citrobacter amalonaticus / Citrobacter braakii / Citrobacter farmeri / Citrobacter freundii / Citrobacter murliniae / Citrobacter sedlakii / Citrobacter werkmanii / Citrobacter youngae / Cronobacter condimenti / Cronobacter sakazakii / Edwardsiella hoshinae / Edwardsiella ictaluri / Edwardsiella tarda / Enterobacter gergoviae / Enterobacter sacchari / Escherichia albertii / Escherichia fergusonii / Escherichia/Shigella coli / Escherichia/Shigella coli/sonnei / Eschericia/Shigella coli/flexneri / Pantoea calida / Pantoea gaviniae / Raoultella planticola / Salmonella bongori / Salmonella enterica / Salmonella subterranea|
TGAATCACAAAGTGGCAAGCGCCCTCCCGAAGGTTAAGCTACCTACTTCTTTTGCAACCCACTCCCATGGTGTGACGGGCGGTGTGTACAAGGCCCGGGAACGTATTCACCGTGGCATTCTGATCCACGATTACTAGCGATTCCGACTTCATGGAGTCGAGTTGCAGACT
>MG|6|V9|R|71|99.41|Proteobacteria|Gammaproteobacteria|Enterobacteriales|Enterobacteriaceae|Citrobacter / Cronobacter / Edwardsiella / Enterobacter / Escherichia / Escherichia/Shigella / Eschericia/Shigella / Pantoea / Raoultella / Salmonella|Citrobacter amalonaticus / Citrobacter braakii / Citrobacter farmeri / Citrobacter freundii / Citrobacter murliniae / Citrobacter sedlakii / Citrobacter werkmanii / Citrobacter youngae / Cronobacter condimenti / Cronobacter sakazakii / Edwardsiella hoshinae / Edwardsiella ictaluri / Edwardsiella tarda / Enterobacter gergoviae / Enterobacter sacchari / Escherichia albertii / Escherichia fergusonii / Escherichia/Shigella coli / Escherichia/Shigella coli/sonnei / Eschericia/Shigella coli/flexneri / Pantoea calida / Pantoea gaviniae / Raoultella planticola / Salmonella bongori / Salmonella enterica / Salmonella subterranea|
AGTCTGCAACTCGACTCCATGAAGTCGGAATCGCTAGTAATCGTGGATCAGGATGCCACGGTGAATACGTTCCCGGGCCTTGTACACACCGCCCGTCACACCATGGGAGTGGGTTGCAAAAGAAGTAGGTAGCTTAACCTTCGGGAGGGCGCTTACCACTTTGTGATTCA
>MG|6|V9|F|15|99.42|Proteobacteria|Gammaproteobacteria|Enterobacteriales|Enterobacteriaceae|Cronobacter / Escherichia / Salmonella / Shigella|Cronobacter sakazakii / Escherichia coli / Salmonella enterica / Shigella dysenteriae|
TGAATCACAAAGTGGTAAGCGCCCCTCCGAAGGTTAAGCTACCTACTTCTTTTGCAACCCACTCCCATGGTGTGACGGGCGGTGTGTACAAGGCCCGGGAACGTATTCACCGTGGCATTCTGATCCACGATTACTAGCGATTCCGACTTCATGGAGTCGAGTTGCAGACT
>MG|6|V9|F|17|100.0|Proteobacteria|Gammaproteobacteria|Enterobacteriales|Enterobacteriaceae|Citrobacter / Cronobacter / Cronobacter / Edwardsiella / Enterobacter / Escherichia / Escherichia/Shigella / Eschericia/Shigella / Pantoea / Raoultella / Salmonella / Shimwellia / Trabulsiella|Citrobacter amalonaticus / Citrobacter braakii / Citrobacter farmeri / Citrobacter freundii / Citrobacter murliniae / Citrobacter sedlakii / Citrobacter werkmanii / Citrobacter youngae / Cronobacter condimenti / Cronobacter dublinensis / Cronobacter muytjensii / Cronobacter sakazakii / Cronobacter turicensis / Edwardsiella hoshinae / Edwardsiella ictaluri / Edwardsiella tarda / Enterobacter gergoviae / Enterobacter sacchari / Escherichia albertii / Escherichia fergusonii / Escherichia/Shigella coli / Escherichia/Shigella coli/sonnei / Eschericia/Shigella coli/flexneri / Pantoea calida / Pantoea gaviniae / Raoultella planticola / Salmonella bongori / Salmonella enterica / Salmonella subterranea / Shimwellia blattae / Trabulsiella guamensis|
TGAATCACGAAGTGGTAAGCGCCCTCCCGAAGGTTAAGCTACCTACTTCTTTTGCAACCCACTCCCATGGTGTGACGGGCGGTGTGTACAAGGCCCGGGAACGTATTCACCGTGGCATTCTGATCCACGATTACTAGCGATTCCGACTTCATGGAGTCGAGTTGCAGACT
>MG|6|V9|R|22|99.42|Proteobacteria|Gammaproteobacteria|Enterobacteriales|Enterobacteriaceae|Citrobacter / Cronobacter / Edwardsiella / Enterobacter / Escherichia / Escherichia/Shigella / Eschericia/Shigella / Pantoea / Raoultella / Salmonella|Citrobacter amalonaticus / Citrobacter braakii / Citrobacter farmeri / Citrobacter freundii / Citrobacter murliniae / Citrobacter sedlakii / Citrobacter werkmanii / Citrobacter youngae / Cronobacter condimenti / Cronobacter sakazakii / Edwardsiella hoshinae / Edwardsiella ictaluri / Edwardsiella tarda / Enterobacter gergoviae / Enterobacter sacchari / Escherichia albertii / Escherichia fergusonii / Escherichia/Shigella coli / Escherichia/Shigella coli/sonnei / Eschericia/Shigella coli/flexneri / Pantoea calida / Pantoea gaviniae / Raoultella planticola / Salmonella bongori / Salmonella enterica / Salmonella subterranea|
AGTCTGCAACTCGACTCCATGAAGTCGGAATCGCTAGTAATCGTGGATCAGAATGCCACGGTGAATACGTTCCCGGGCCTTGTACACACCGCCCGTCACACCATGGGAGTGGGTTGCAAAAGAAGTAGGTAGCTTAACCCTTCGGGAGGGCGCTTACCACTTTGTGATTCA
>MG|6|V9|R|102|99.41|Proteobacteria|Gammaproteobacteria|Enterobacteriales|Enterobacteriaceae|Citrobacter / Cronobacter / Edwardsiella / Enterobacter / Escherichia / Escherichia/Shigella / Eschericia/Shigella / Pantoea / Raoultella / Salmonella|Citrobacter amalonaticus / Citrobacter braakii / Citrobacter farmeri / Citrobacter freundii / Citrobacter murliniae / Citrobacter sedlakii / Citrobacter werkmanii / Citrobacter youngae / Cronobacter condimenti / Cronobacter sakazakii / Edwardsiella hoshinae / Edwardsiella ictaluri / Edwardsiella tarda / Enterobacter gergoviae / Enterobacter sacchari / Escherichia albertii / Escherichia fergusonii / Escherichia/Shigella coli / Escherichia/Shigella coli/sonnei / Eschericia/Shigella coli/flexneri / Pantoea calida / Pantoea gaviniae / Raoultella planticola / Salmonella bongori / Salmonella enterica / Salmonella subterranea|
AGTCTGCAACTCGACTCCATGAAGTCGGAATCGCTAGTAATCGTGGATCAGAGTGCCACGGTGAATACGTTCCCGGGCCTTGTACACACCGCCCGTCACACCATGGGAGTGGGTTGCAAAAGAAGTAGGTAGCTTAACCTTCGGGAGGGCGCTTACCACTTTGTGATTCA
>MG|6|V9|F|30|99.41|Proteobacteria|Gammaproteobacteria|Enterobacteriales|Enterobacteriaceae|Citrobacter / Cronobacter / Edwardsiella / Enterobacter / Escherichia / Escherichia/Shigella / Eschericia/Shigella / Pantoea / Raoultella / Salmonella|Citrobacter amalonaticus / Citrobacter braakii / Citrobacter farmeri / Citrobacter freundii / Citrobacter murliniae / Citrobacter sedlakii / Citrobacter werkmanii / Citrobacter youngae / Cronobacter condimenti / Cronobacter sakazakii / Edwardsiella hoshinae / Edwardsiella ictaluri / Edwardsiella tarda / Enterobacter gergoviae / Enterobacter sacchari / Escherichia albertii / Escherichia fergusonii / Escherichia/Shigella coli / Escherichia/Shigella coli/sonnei / Eschericia/Shigella coli/flexneri / Pantoea calida / Pantoea gaviniae / Raoultella planticola / Salmonella bongori / Salmonella enterica / Salmonella subterranea|
TGAATCACAAAGTGGTAAGCGCCCTCCCGAAGGTTAAGCTACCTACTTCTTTTGCAGCCCACTCCCATGGTGTGACGGGCGGTGTGTACAAGGCCCGGGAACGTATTCACCGTGGCATTCTGATCCACGATTACTAGCGATTCCGACTTCATGGAGTCGAGTTGCAGACT
>MG|6|V9|F|34|100.0|Proteobacteria|Gammaproteobacteria|Enterobacteriales|Enterobacteriaceae|Citrobacter / Cronobacter / Edwardsiella / Enterobacter / Escherichia / Escherichia/Shigella / Eschericia/Shigella / Pantoea / Raoultella / Salmonella|Citrobacter amalonaticus / Citrobacter braakii / Citrobacter farmeri / Citrobacter freundii / Citrobacter murliniae / Citrobacter sedlakii / Citrobacter werkmanii / Citrobacter youngae / Cronobacter condimenti / Cronobacter sakazakii / Edwardsiella hoshinae / Edwardsiella ictaluri / Edwardsiella tarda / Enterobacter gergoviae / Enterobacter sacchari / Escherichia albertii / Escherichia fergusonii / Escherichia/Shigella coli / Escherichia/Shigella coli/sonnei / Eschericia/Shigella coli/flexneri / Pantoea calida / Pantoea gaviniae / Raoultella planticola / Salmonella bongori / Salmonella enterica / Salmonella subterranea|
TGAATCACAAAGTGGTAAGCGCCCTCCCGAAGGTTAAGCTACCTACTTCTTTTGCAACCCACTCCCATGGTGTGACGGGCGGTGTGTACAAGGCCCGGGAACGTATTCACCGTGGCATTCTGATCCACGATTACTAGCGATTCCGACTTCATGGAGTCGAGTTGCAGGCT
>MG|6|V9|R|21|99.41|Proteobacteria|Gammaproteobacteria|Enterobacteriales|Enterobacteriaceae|Citrobacter / Cronobacter / Edwardsiella / Enterobacter / Escherichia / Escherichia/Shigella / Eschericia/Shigella / Pantoea / Raoultella / Salmonella|Citrobacter amalonaticus / Citrobacter braakii / Citrobacter farmeri / Citrobacter freundii / Citrobacter murliniae / Citrobacter sedlakii / Citrobacter werkmanii / Citrobacter youngae / Cronobacter condimenti / Cronobacter sakazakii / Edwardsiella hoshinae / Edwardsiella ictaluri / Edwardsiella tarda / Enterobacter gergoviae / Enterobacter sacchari / Escherichia albertii / Escherichia fergusonii / Escherichia/Shigella coli / Escherichia/Shigella coli/sonnei / Eschericia/Shigella coli/flexneri / Pantoea calida / Pantoea gaviniae / Raoultella planticola / Salmonella bongori / Salmonella enterica / Salmonella subterranea|
AGTCTGCAACTCGACTCCATGAAGTCGGAATCGCTAGCAATCGTGGATCAGAATGCCACGGTGAATACGTTCCCGGGCCTTGTACACACCGCCCGTCACACCATGGGAGTGGGTTGCAAAAGAAGTAGGTAGCTTAACCTTCGGGAGGGCGCTTACCACTTTGTGATTCA
>MG|6|V9|R|30|99.41|Proteobacteria|Gammaproteobacteria|Enterobacteriales|Enterobacteriaceae|Citrobacter / Cronobacter / Edwardsiella / Enterobacter / Escherichia / Escherichia/Shigella / Eschericia/Shigella / Pantoea / Raoultella / Salmonella|Citrobacter amalonaticus / Citrobacter braakii / Citrobacter farmeri / Citrobacter freundii / Citrobacter murliniae / Citrobacter sedlakii / Citrobacter werkmanii / Citrobacter youngae / Cronobacter condimenti / Cronobacter sakazakii / Edwardsiella hoshinae / Edwardsiella ictaluri / Edwardsiella tarda / Enterobacter gergoviae / Enterobacter sacchari / Escherichia albertii / Escherichia fergusonii / Escherichia/Shigella coli / Escherichia/Shigella coli/sonnei / Eschericia/Shigella coli/flexneri / Pantoea calida / Pantoea gaviniae / Raoultella planticola / Salmonella bongori / Salmonella enterica / Salmonella subterranea|
AGTCTGCAATTCGACTCCATGAAGTCGGAATCGCTAGTAATCGTGGATCAGAATGCCACGGTGAATACGTTCCCGGGCCTTGTACACACCGCCCGTCACACCATGGGAGTGGGTTGCAAAAGAAGTAGGTAGCTTAACCTTCGGGAGGGCGCTTACCACTTTGTGATTCA
>MG|6|V9|F|88|99.42|Proteobacteria|Gammaproteobacteria|Enterobacteriales|Enterobacteriaceae|Citrobacter / Cronobacter / Edwardsiella / Enterobacter / Escherichia / Escherichia/Shigella / Eschericia/Shigella / Pantoea / Raoultella / Salmonella|Citrobacter amalonaticus / Citrobacter braakii / Citrobacter farmeri / Citrobacter freundii / Citrobacter murliniae / Citrobacter sedlakii / Citrobacter werkmanii / Citrobacter youngae / Cronobacter condimenti / Cronobacter sakazakii / Edwardsiella hoshinae / Edwardsiella ictaluri / Edwardsiella tarda / Enterobacter gergoviae / Enterobacter sacchari / Escherichia albertii / Escherichia fergusonii / Escherichia/Shigella coli / Escherichia/Shigella coli/sonnei / Eschericia/Shigella coli/flexneri / Pantoea calida / Pantoea gaviniae / Raoultella planticola / Salmonella bongori / Salmonella enterica / Salmonella subterranea|
TGAATCACAAAGTGGTAAGCGCCCTACCCGAAGGTTAAGCTACCTACTTCTTTTGCAACCCACTCCCATGGTGTGACGGGCGGTGTGTACAAGGCCCGGGAACGTATTCACCGTGGCATTCTGATCCACGATTACTAGCGATTCCGACTTCATGGAGTCGAGTTGCAGACT
>MG|6|V9|F|19|99.41|Proteobacteria|Gammaproteobacteria|Enterobacteriales|Enterobacteriaceae|Citrobacter / Cronobacter / Edwardsiella / Enterobacter / Escherichia / Escherichia/Shigella / Eschericia/Shigella / Pantoea / Raoultella / Salmonella|Citrobacter amalonaticus / Citrobacter braakii / Citrobacter farmeri / Citrobacter freundii / Citrobacter murliniae / Citrobacter sedlakii / Citrobacter werkmanii / Citrobacter youngae / Cronobacter condimenti / Cronobacter sakazakii / Edwardsiella hoshinae / Edwardsiella ictaluri / Edwardsiella tarda / Enterobacter gergoviae / Enterobacter sacchari / Escherichia albertii / Escherichia fergusonii / Escherichia/Shigella coli / Escherichia/Shigella coli/sonnei / Eschericia/Shigella coli/flexneri / Pantoea calida / Pantoea gaviniae / Raoultella planticola / Salmonella bongori / Salmonella enterica / Salmonella subterranea|
TGAATCACAAAGTGGTAAGCGCCCTCCCGAGGGTTAAGCTACCTACTTCTTTTGCAACCCACTCCCATGGTGTGACGGGCGGTGTGTACAAGGCCCGGGAACGTATTCACCGTGGCATTCTGATCCACGATTACTAGCGATTCCGACTTCATGGAGTCGAGTTGCAGACT
>MG|6|V9|F|52|98.83|Proteobacteria|Gammaproteobacteria|Enterobacteriales|Enterobacteriaceae|Citrobacter / Cronobacter / Edwardsiella / Enterobacter / Escherichia / Klebsiella / Pantoea / Pluralibacter / Salmonella / Shigella / Shimwellia / Sodalis / Trabulsiella / Yokenella|coli|
TGAAATCACAAAGTGGTAAGCCGCCCTACCCGAAGGTTAAGCTACCTACTTCTTTTGCAACCCACTCCCATGGTGTGACGGGCGGTGTGTACAAGGCCCGGGAACGTATTCACCGTGGCATTCTGATCCACGATTACTAGCGATTCCGACTTCATGGAGTCGAGTTGCAGACT
>MG|6|V9|F|30|99.41|Proteobacteria|Gammaproteobacteria|Enterobacteriales|Enterobacteriaceae|Citrobacter / Cronobacter / Edwardsiella / Enterobacter / Escherichia / Escherichia/Shigella / Eschericia/Shigella / Pantoea / Raoultella / Salmonella|Citrobacter amalonaticus / Citrobacter braakii / Citrobacter farmeri / Citrobacter freundii / Citrobacter murliniae / Citrobacter sedlakii / Citrobacter werkmanii / Citrobacter youngae / Cronobacter condimenti / Cronobacter sakazakii / Edwardsiella hoshinae / Edwardsiella ictaluri / Edwardsiella tarda / Enterobacter gergoviae / Enterobacter sacchari / Escherichia albertii / Escherichia fergusonii / Escherichia/Shigella coli / Escherichia/Shigella coli/sonnei / Eschericia/Shigella coli/flexneri / Pantoea calida / Pantoea gaviniae / Raoultella planticola / Salmonella bongori / Salmonella enterica / Salmonella subterranea|
TGAATCACAAAGTGGTAAGCGCCCTCCCGAAGGTTAAGCTACCTACTTCTTTTGCAACCCACTCCCATGGTGTGACGGGCGGTGTGTACAAGGCCCGGGAACGTATTCACCGTGGCACTCTGATCCACGATTACTAGCGATTCCGACTTCATGGAGTCGAGTTGCAGACT
>MG|6|V9|R|79|99.41|Proteobacteria|Gammaproteobacteria|Enterobacteriales|Enterobacteriaceae|Citrobacter / Cronobacter / Edwardsiella / Enterobacter / Escherichia / Escherichia/Shigella / Eschericia/Shigella / Pantoea / Raoultella / Salmonella|Citrobacter amalonaticus / Citrobacter braakii / Citrobacter farmeri / Citrobacter freundii / Citrobacter murliniae / Citrobacter sedlakii / Citrobacter werkmanii / Citrobacter youngae / Cronobacter condimenti / Cronobacter sakazakii / Edwardsiella hoshinae / Edwardsiella ictaluri / Edwardsiella tarda / Enterobacter gergoviae / Enterobacter sacchari / Escherichia albertii / Escherichia fergusonii / Escherichia/Shigella coli / Escherichia/Shigella coli/sonnei / Eschericia/Shigella coli/flexneri / Pantoea calida / Pantoea gaviniae / Raoultella planticola / Salmonella bongori / Salmonella enterica / Salmonella subterranea|
AGTCTGCAACTCGACTCCATGAAGTCGGAATCGCTAGTAATCGTGGATCAGAATGCCACGGTGAATACGTTCCCGGGCCTTGTACACACCGCCCGTCACACCATGGGAGTGGGTTGCAAAGAAGTAGGTAGCTTAACCTTCGGGAGGGCGCTTACCACTTTGTGATTCAA
>MG|6|V9|F|12|99.41|Proteobacteria|Gammaproteobacteria|Enterobacteriales|Enterobacteriaceae|Citrobacter / Cronobacter / Edwardsiella / Enterobacter / Escherichia / Escherichia/Shigella / Eschericia/Shigella / Pantoea / Raoultella / Salmonella|Citrobacter amalonaticus / Citrobacter braakii / Citrobacter farmeri / Citrobacter freundii / Citrobacter murliniae / Citrobacter sedlakii / Citrobacter werkmanii / Citrobacter youngae / Cronobacter condimenti / Cronobacter sakazakii / Edwardsiella hoshinae / Edwardsiella ictaluri / Edwardsiella tarda / Enterobacter gergoviae / Enterobacter sacchari / Escherichia albertii / Escherichia fergusonii / Escherichia/Shigella coli / Escherichia/Shigella coli/sonnei / Eschericia/Shigella coli/flexneri / Pantoea calida / Pantoea gaviniae / Raoultella planticola / Salmonella bongori / Salmonella enterica / Salmonella subterranea|
TGAATCACAAAGTGGTAAGCGCCCTCCCGAAGGTTAAGCTACCTACTTCTTTTGCAACCCACTCCCATGGTGTGACGGGCGGTGTGTACAAGGCCCGGGAACGTATTCACCGTGGCATCTGATCCACGATTACTAGCGATTCCGACTTCATGGAGTCGAGTTGCAGACT
>MG|6|V9|R|31|100.0|Proteobacteria|Gammaproteobacteria|Enterobacteriales|Enterobacteriaceae|Citrobacter / Cronobacter / Cronobacter / Edwardsiella / Enterobacter / Escherichia / Escherichia/Shigella / Eschericia/Shigella / Pantoea / Raoultella / Salmonella / Shimwellia|Citrobacter amalonaticus / Citrobacter braakii / Citrobacter farmeri / Citrobacter freundii / Citrobacter murliniae / Citrobacter sedlakii / Citrobacter werkmanii / Citrobacter youngae / Cronobacter condimenti / Cronobacter dublinensis / Cronobacter muytjensii / Cronobacter sakazakii / Cronobacter turicensis / Edwardsiella hoshinae / Edwardsiella ictaluri / Edwardsiella tarda / Enterobacter gergoviae / Enterobacter sacchari / Escherichia albertii / Escherichia fergusonii / Escherichia/Shigella coli / Escherichia/Shigella coli/sonnei / Eschericia/Shigella coli/flexneri / Pantoea calida / Pantoea gaviniae / Raoultella planticola / Salmonella bongori / Salmonella enterica / Salmonella subterranea / Shimwellia blattae|
AGTCTGCAACTCGACTCCATGAAGTCGGAATCGCTAGTAATCGTGGATCAGAATGCCACGGTGAATACGTTCCCGGGCCTTGTACACACCGCCCGTCACACCATGGGAGTGGGTTGCAAAAGAAGTAGGTAGCTTAACCTTCGGGAGGGCGCTTACCACTTTTGTGATTCA
>MG|6|V9|F|25|99.41|Proteobacteria|Gammaproteobacteria|Enterobacteriales|Enterobacteriaceae|Citrobacter / Cronobacter / Edwardsiella / Enterobacter / Escherichia / Escherichia/Shigella / Eschericia/Shigella / Pantoea / Raoultella / Salmonella|Citrobacter amalonaticus / Citrobacter braakii / Citrobacter farmeri / Citrobacter freundii / Citrobacter murliniae / Citrobacter sedlakii / Citrobacter werkmanii / Citrobacter youngae / Cronobacter condimenti / Cronobacter sakazakii / Edwardsiella hoshinae / Edwardsiella ictaluri / Edwardsiella tarda / Enterobacter gergoviae / Enterobacter sacchari / Escherichia albertii / Escherichia fergusonii / Escherichia/Shigella coli / Escherichia/Shigella coli/sonnei / Eschericia/Shigella coli/flexneri / Pantoea calida / Pantoea gaviniae / Raoultella planticola / Salmonella bongori / Salmonella enterica / Salmonella subterranea|
TGAATCACAAAGTGGTAAGCGCCCTCCCGAAGGTTAAGCTACCTACTTCTTTTGCAACCCGCTCCCATGGTGTGACGGGCGGTGTGTACAAGGCCCGGGAACGTATTCACCGTGGCATTCTGATCCACGATTACTAGCGATTCCGACTTCATGGAGTCGAGTTGCAGACT
>MG|6|V9|F|10|99.41|Proteobacteria|Gammaproteobacteria|Enterobacteriales|Enterobacteriaceae|Citrobacter / Cronobacter / Edwardsiella / Enterobacter / Escherichia / Escherichia/Shigella / Eschericia/Shigella / Pantoea / Raoultella / Salmonella|Citrobacter amalonaticus / Citrobacter braakii / Citrobacter farmeri / Citrobacter freundii / Citrobacter murliniae / Citrobacter sedlakii / Citrobacter werkmanii / Citrobacter youngae / Cronobacter condimenti / Cronobacter sakazakii / Edwardsiella hoshinae / Edwardsiella ictaluri / Edwardsiella tarda / Enterobacter gergoviae / Enterobacter sacchari / Escherichia albertii / Escherichia fergusonii / Escherichia/Shigella coli / Escherichia/Shigella coli/sonnei / Eschericia/Shigella coli/flexneri / Pantoea calida / Pantoea gaviniae / Raoultella planticola / Salmonella bongori / Salmonella enterica / Salmonella subterranea|
TGAATCACAAAGTGGTAAGCGCCCTCCCGAAGGTTAAGCTACCTACTTCTTTTGCAACCCACTCCCATGGTGTGACGGGCGGTGTGTACAAGGCCCGGGAACGTATTCACCGTGGCATTCTGATCCACGATTACTAGCGATTCCGACTTCATGGAGTCGAATTGCAGACT
>MG|6|V9|F|24|99.41|Proteobacteria|Gammaproteobacteria|Enterobacteriales|Enterobacteriaceae|Citrobacter / Cronobacter / Edwardsiella / Enterobacter / Escherichia / Escherichia/Shigella / Eschericia/Shigella / Pantoea / Raoultella / Salmonella|Citrobacter amalonaticus / Citrobacter braakii / Citrobacter farmeri / Citrobacter freundii / Citrobacter murliniae / Citrobacter sedlakii / Citrobacter werkmanii / Citrobacter youngae / Cronobacter condimenti / Cronobacter sakazakii / Edwardsiella hoshinae / Edwardsiella ictaluri / Edwardsiella tarda / Enterobacter gergoviae / Enterobacter sacchari / Escherichia albertii / Escherichia fergusonii / Escherichia/Shigella coli / Escherichia/Shigella coli/sonnei / Eschericia/Shigella coli/flexneri / Pantoea calida / Pantoea gaviniae / Raoultella planticola / Salmonella bongori / Salmonella enterica / Salmonella subterranea|
TGAATCACAAAGTGGTAAGCGCCCTCCCGAAGGTTAAGCTACCTACTTCTTTTGCAACCCACTCCCATGGTGTGACGGGCGGTGTGTACAAGGCCCGGGAACGTATTCACTGTGGCATTCTGATCCACGATTACTAGCGATTCCGACTTCATGGAGTCGAGTTGCAGACT
>MG|6|V9|R|48|99.41|Proteobacteria|Gammaproteobacteria|Enterobacteriales|Enterobacteriaceae|Citrobacter / Cronobacter / Edwardsiella / Enterobacter / Escherichia / Escherichia/Shigella / Eschericia/Shigella / Pantoea / Raoultella / Salmonella|Citrobacter amalonaticus / Citrobacter braakii / Citrobacter farmeri / Citrobacter freundii / Citrobacter murliniae / Citrobacter sedlakii / Citrobacter werkmanii / Citrobacter youngae / Cronobacter condimenti / Cronobacter sakazakii / Edwardsiella hoshinae / Edwardsiella ictaluri / Edwardsiella tarda / Enterobacter gergoviae / Enterobacter sacchari / Escherichia albertii / Escherichia fergusonii / Escherichia/Shigella coli / Escherichia/Shigella coli/sonnei / Eschericia/Shigella coli/flexneri / Pantoea calida / Pantoea gaviniae / Raoultella planticola / Salmonella bongori / Salmonella enterica / Salmonella subterranea|
AGTCTGCAACTCGACTCCATGAAGTCGGAATCGCTAGTAATCGTGGATCAGAATGCCACGGTGAATACGTTCCCGGGCCTTGTACACACCGCCCGTCACACCATGGGAGTGGGTTGCAAAAGAGGTAGGTAGCTTAACCTTCGGGAGGGCGCTTACCACTTTGTGATTCA
>MG|6|V9|R|33|99.41|Proteobacteria|Gammaproteobacteria|Enterobacteriales|Enterobacteriaceae|Citrobacter / Cronobacter / Edwardsiella / Enterobacter / Escherichia / Escherichia/Shigella / Eschericia/Shigella / Pantoea / Raoultella / Salmonella|Citrobacter amalonaticus / Citrobacter braakii / Citrobacter farmeri / Citrobacter freundii / Citrobacter murliniae / Citrobacter sedlakii / Citrobacter werkmanii / Citrobacter youngae / Cronobacter condimenti / Cronobacter sakazakii / Edwardsiella hoshinae / Edwardsiella ictaluri / Edwardsiella tarda / Enterobacter gergoviae / Enterobacter sacchari / Escherichia albertii / Escherichia fergusonii / Escherichia/Shigella coli / Escherichia/Shigella coli/sonnei / Eschericia/Shigella coli/flexneri / Pantoea calida / Pantoea gaviniae / Raoultella planticola / Salmonella bongori / Salmonella enterica / Salmonella subterranea|
AGTCTGCAACTCGACTCCATGAAGTCGGAATCGCTAGTAATCGTGGATCAGAATGCCACGGTGAATACGTTCCCGGGCCTTGTACACACCGCCCGTCACACCATGGGAGTGGGTTGTAAAAGAAGTAGGTAGCTTAACCTTCGGGAGGGCGCTTACCACTTTGTGATTCA
>MG|6|V9|R|17|99.41|Proteobacteria|Gammaproteobacteria|Enterobacteriales|Enterobacteriaceae|Citrobacter / Cronobacter / Edwardsiella / Enterobacter / Escherichia / Escherichia/Shigella / Eschericia/Shigella / Pantoea / Raoultella / Salmonella|Citrobacter amalonaticus / Citrobacter braakii / Citrobacter farmeri / Citrobacter freundii / Citrobacter murliniae / Citrobacter sedlakii / Citrobacter werkmanii / Citrobacter youngae / Cronobacter condimenti / Cronobacter sakazakii / Edwardsiella hoshinae / Edwardsiella ictaluri / Edwardsiella tarda / Enterobacter gergoviae / Enterobacter sacchari / Escherichia albertii / Escherichia fergusonii / Escherichia/Shigella coli / Escherichia/Shigella coli/sonnei / Eschericia/Shigella coli/flexneri / Pantoea calida / Pantoea gaviniae / Raoultella planticola / Salmonella bongori / Salmonella enterica / Salmonella subterranea|
AGTCTGCAACTCGACTCCATGAAGTCGGAATCGCTAGTAATCGTGGATCAGAATGCCACGATGAATACGTTCCCGGGCCTTGTACACACCGCCCGTCACACCATGGGAGTGGGTTGCAAAAGAAGTAGGTAGCTTAACCTTCGGGAGGGCGCTTACCACTTTGTGATTCA
>MG|6|V9|R|31|99.41|Proteobacteria|Gammaproteobacteria|Enterobacteriales|Enterobacteriaceae|Citrobacter / Cronobacter / Edwardsiella / Enterobacter / Escherichia / Escherichia/Shigella / Eschericia/Shigella / Pantoea / Raoultella / Salmonella|Citrobacter amalonaticus / Citrobacter braakii / Citrobacter farmeri / Citrobacter freundii / Citrobacter murliniae / Citrobacter sedlakii / Citrobacter werkmanii / Citrobacter youngae / Cronobacter condimenti / Cronobacter sakazakii / Edwardsiella hoshinae / Edwardsiella ictaluri / Edwardsiella tarda / Enterobacter gergoviae / Enterobacter sacchari / Escherichia albertii / Escherichia fergusonii / Escherichia/Shigella coli / Escherichia/Shigella coli/sonnei / Eschericia/Shigella coli/flexneri / Pantoea calida / Pantoea gaviniae / Raoultella planticola / Salmonella bongori / Salmonella enterica / Salmonella subterranea|
AGTCTGCAACTCGACTCCATGAAGTCGGAATCGCTAGTAATCGTGGATCAGAATGCCACGGTGAATACGTTCCCGGGCCTTGTACACACCGCCCGTCACACCATGGGAGTGGGTTGCAAAAGAAGTAGGTAGCTTAATCTTCGGGAGGGCGCTTACCACTTTGTGATTCA
>MG|6|V9|F|13|99.41|Proteobacteria|Gammaproteobacteria|Enterobacteriales|Enterobacteriaceae|Citrobacter / Cronobacter / Edwardsiella / Enterobacter / Escherichia / Escherichia/Shigella / Eschericia/Shigella / Pantoea / Raoultella / Salmonella|Citrobacter amalonaticus / Citrobacter braakii / Citrobacter farmeri / Citrobacter freundii / Citrobacter murliniae / Citrobacter sedlakii / Citrobacter werkmanii / Citrobacter youngae / Cronobacter condimenti / Cronobacter sakazakii / Edwardsiella hoshinae / Edwardsiella ictaluri / Edwardsiella tarda / Enterobacter gergoviae / Enterobacter sacchari / Escherichia albertii / Escherichia fergusonii / Escherichia/Shigella coli / Escherichia/Shigella coli/sonnei / Eschericia/Shigella coli/flexneri / Pantoea calida / Pantoea gaviniae / Raoultella planticola / Salmonella bongori / Salmonella enterica / Salmonella subterranea|
TGAATCACAAAGTGGTAAGCGCCCTCCCGAAGGTTAAGCTACCTACTTCTTTTGCAACCCACTCCCATGGTGTGACGGGCGGTGTGTACAAGGCCCGGGAACGTATTCACCGTGGCATTCTGACCCACGATTACTAGCGATTCCGACTTCATGGAGTCGAGTTGCAGACT
>MG|6|V9|R|40|99.41|Proteobacteria|Gammaproteobacteria|Enterobacteriales|Enterobacteriaceae|Citrobacter / Cronobacter / Edwardsiella / Enterobacter / Escherichia / Escherichia/Shigella / Eschericia/Shigella / Pantoea / Raoultella / Salmonella|Citrobacter amalonaticus / Citrobacter braakii / Citrobacter farmeri / Citrobacter freundii / Citrobacter murliniae / Citrobacter sedlakii / Citrobacter werkmanii / Citrobacter youngae / Cronobacter condimenti / Cronobacter sakazakii / Edwardsiella hoshinae / Edwardsiella ictaluri / Edwardsiella tarda / Enterobacter gergoviae / Enterobacter sacchari / Escherichia albertii / Escherichia fergusonii / Escherichia/Shigella coli / Escherichia/Shigella coli/sonnei / Eschericia/Shigella coli/flexneri / Pantoea calida / Pantoea gaviniae / Raoultella planticola / Salmonella bongori / Salmonella enterica / Salmonella subterranea|
AGTCTGCAACTCGACTCCATGAAGTCGGAATCGCTAGTAATCGTGGATCAGAATGCCACGGTGAATACGTTCCCGGGCCTTGTACACACCGCCCGTCACACCATGGGAGTGGGTTACAAAAGAAGTAGGTAGCTTAACCTTCGGGAGGGCGCTTACCACTTTGTGATTCA
>MG|6|V9|R|117|99.41|Proteobacteria|Gammaproteobacteria|Enterobacteriales|Enterobacteriaceae|Brenneria / Cedecea / Citrobacter / Cosenzaea / Cronobacter / Dickeya / Edwardsiella / Enterobacter / Escherichia / Escherichia/Shigella / Eschericia/Shigella / Gibbsiella / Hafnia / Klebsiella / Kluyvera / Leclercia / Lonsdalea / Obesumbacterium / Pantoea / Pectobacterium / Proteus / Providencia / Rahnella / Raoultella / Salmonella / Serratia / Shimwellia / Xenorhabdus / Yersinia|Brenneria salicis / Cedecea davisae / Citrobacter amalonaticus / Citrobacter braakii / Citrobacter farmeri / Citrobacter freundii / Citrobacter gillenii / Citrobacter murliniae / Citrobacter sedlakii / Citrobacter werkmanii / Citrobacter youngae / Cosenzaea myxofaciens / Cronobacter condimenti / Cronobacter dublinensis / Cronobacter malonaticus / Cronobacter muytjensii / Cronobacter sakazakii / Cronobacter turicensis / Cronobacter universalis / Dickeya chrysanthemi / Dickeya dadantii / Edwardsiella hoshinae / Edwardsiella ictaluri / Edwardsiella tarda / Enterobacter cloacae / Enterobacter gergoviae / Enterobacter ludwigii / Enterobacter sacchari / Enterobacter soli / Escherichia albertii / Escherichia fergusonii / Escherichia/Shigella coli / Escherichia/Shigella coli/sonnei / Eschericia/Shigella coli/flexneri / Gibbsiella dentisursi / Hafnia alvei / Hafnia paralvei / Klebsiella pneumoniae / Klebsiella variicola / Kluyvera ascorbata / Kluyvera cryocrescens / Leclercia adecarboxylata / Lonsdalea quercina subsp. populi / Obesumbacterium proteus / Pantoea calida / Pantoea cypripedii / Pantoea gaviniae / Pectobacterium betavasculorum / Pectobacterium carotovorum / Pectobacterium wasabiae / Proteus mirabilis / Proteus penneri / Proteus vulgaris / Providencia burhodogranariea / Providencia heimbachae / Providencia rettgeri / Providencia rustigianii / Providencia sneebia / Providencia stuartii / Providencia vermicola / Rahnella aquatilis / Raoultella ornithinolytica / Raoultella planticola / Salmonella bongori / Salmonella enterica / Salmonella subterranea / Serratia entomophila / Serratia ficaria / Serratia marcescens / Serratia nematodiphila / Serratia odorifera / Serratia plymuthica / Serratia rubidaea / Shimwellia blattae / Shimwellia pseudoproteus / Xenorhabdus hominickii / Xenorhabdus innexi / Xenorhabdus mauleonii / Xenorhabdus stockiae / Xenorhabdus szentirmaii / Yersinia aldovae / Yersinia aleksiciae / Yersinia bercovieri / Yersinia enterocolitica / Yersinia entomophaga / Yersinia frederiksenii / Yersinia intermedia / Yersinia kristensenii / Yersinia massiliensis / Yersinia mollaretii / Yersinia nurmii / Yersinia pekkanenii / Yersinia pestis / Yersinia pseudotuberculosis / Yersinia ruckeri / Yersinia similis / Yersinia sp.MH-1|
AGTCTGCAACTCGACTCCATGAAGTCGGAATCGCTAGTAATCGTAGATCAGAATGCCACGGTGAATACGTTCCCGGGCCTTGTACACACCGCCCGTCACACCATGGGAGTGGGTTGCAAAAGAAGTAGGTAGCTTAACCTTCGGGAGGGCGCTTACCACTTTGTGATTCA
>MG|6|V9|R|91|99.41|Proteobacteria|Gammaproteobacteria|Enterobacteriales|Enterobacteriaceae|Citrobacter / Cronobacter / Edwardsiella / Enterobacter / Escherichia / Escherichia/Shigella / Eschericia/Shigella / Pantoea / Raoultella / Salmonella|Citrobacter amalonaticus / Citrobacter braakii / Citrobacter farmeri / Citrobacter freundii / Citrobacter murliniae / Citrobacter sedlakii / Citrobacter werkmanii / Citrobacter youngae / Cronobacter condimenti / Cronobacter sakazakii / Edwardsiella hoshinae / Edwardsiella ictaluri / Edwardsiella tarda / Enterobacter gergoviae / Enterobacter sacchari / Escherichia albertii / Escherichia fergusonii / Escherichia/Shigella coli / Escherichia/Shigella coli/sonnei / Eschericia/Shigella coli/flexneri / Pantoea calida / Pantoea gaviniae / Raoultella planticola / Salmonella bongori / Salmonella enterica / Salmonella subterranea|
AGTCTGCAACTCGACTCCATGAAGTCGGAATCGCTAGTAATCGTGGATCAGAATGCCACGGTGAATACGTTCCCGGGCCTTGTACGCACCGCCCGTCACACCATGGGAGTGGGTTGCAAAAGAAGTAGGTAGCTTAACCTTCGGGAGGGCGCTTACCACTTTGTGATTCA
>MG|6|V9|R|60|99.41|Proteobacteria|Gammaproteobacteria|Enterobacteriales|Enterobacteriaceae|Citrobacter / Cronobacter / Edwardsiella / Enterobacter / Escherichia / Escherichia/Shigella / Eschericia/Shigella / Pantoea / Raoultella / Salmonella|Citrobacter amalonaticus / Citrobacter braakii / Citrobacter farmeri / Citrobacter freundii / Citrobacter murliniae / Citrobacter sedlakii / Citrobacter werkmanii / Citrobacter youngae / Cronobacter condimenti / Cronobacter sakazakii / Edwardsiella hoshinae / Edwardsiella ictaluri / Edwardsiella tarda / Enterobacter gergoviae / Enterobacter sacchari / Escherichia albertii / Escherichia fergusonii / Escherichia/Shigella coli / Escherichia/Shigella coli/sonnei / Eschericia/Shigella coli/flexneri / Pantoea calida / Pantoea gaviniae / Raoultella planticola / Salmonella bongori / Salmonella enterica / Salmonella subterranea|
AGTCTGCAACTCGACTCCATGAAGTCGGAATCGCTAGTAATCGTGGATCAGAATGCCACGGTGAATACGTTCCCGGGCCTTGTACACACCACCCGTCACACCATGGGAGTGGGTTGCAAAAGAAGTAGGTAGCTTAACCTTCGGGAGGGCGCTTACCACTTTGTGATTCA
>MG|6|V9|F|13|98.82|Proteobacteria|Gammaproteobacteria|Enterobacteriales|Enterobacteriaceae|Escherichia / Salmonella|coli|
TGAATCACAAAGTGGTAAGCGCCCTCCCGAAGGTTAAGCTACCTACTTCTTTTGCAACCCACTCCCATGGTGTGACGGGCGGTGTGTACAAGGCCCGGGAACGTATTCACCGTGGCATTCTGATCCGGAATTACTAGCGATTCCGACTTCATGGAGTCGAGTTGCAGACT
>MG|6|V9|F|15|99.41|Proteobacteria|Gammaproteobacteria|Enterobacteriales|Enterobacteriaceae|Citrobacter / Cronobacter / Edwardsiella / Enterobacter / Escherichia / Escherichia/Shigella / Eschericia/Shigella / Pantoea / Raoultella / Salmonella|Citrobacter amalonaticus / Citrobacter braakii / Citrobacter farmeri / Citrobacter freundii / Citrobacter murliniae / Citrobacter sedlakii / Citrobacter werkmanii / Citrobacter youngae / Cronobacter condimenti / Cronobacter sakazakii / Edwardsiella hoshinae / Edwardsiella ictaluri / Edwardsiella tarda / Enterobacter gergoviae / Enterobacter sacchari / Escherichia albertii / Escherichia fergusonii / Escherichia/Shigella coli / Escherichia/Shigella coli/sonnei / Eschericia/Shigella coli/flexneri / Pantoea calida / Pantoea gaviniae / Raoultella planticola / Salmonella bongori / Salmonella enterica / Salmonella subterranea|
TGAATCACAAAGTGGTAAGCGCCCTCCCGAAGGTTAAGCTACCTACTTCTTTTGCAACCCACTCCCATGGTGTGACGGGCGGTGTGTACAAGGCCCGGGAGCGTATTCACCGTGGCATTCTGATCCACGATTACTAGCGATTCCGACTTCATGGAGTCGAGTTGCAGACT
>MG|6|V9|R|101|99.41|Proteobacteria|Gammaproteobacteria|Enterobacteriales|Enterobacteriaceae|Citrobacter / Cronobacter / Edwardsiella / Enterobacter / Escherichia / Escherichia/Shigella / Eschericia/Shigella / Pantoea / Raoultella / Salmonella|Citrobacter amalonaticus / Citrobacter braakii / Citrobacter farmeri / Citrobacter freundii / Citrobacter murliniae / Citrobacter sedlakii / Citrobacter werkmanii / Citrobacter youngae / Cronobacter condimenti / Cronobacter sakazakii / Edwardsiella hoshinae / Edwardsiella ictaluri / Edwardsiella tarda / Enterobacter gergoviae / Enterobacter sacchari / Escherichia albertii / Escherichia fergusonii / Escherichia/Shigella coli / Escherichia/Shigella coli/sonnei / Eschericia/Shigella coli/flexneri / Pantoea calida / Pantoea gaviniae / Raoultella planticola / Salmonella bongori / Salmonella enterica / Salmonella subterranea|
AGTCTGCAACTCGACTCCATGAAGTCGGAATCGCTAGTAATCGTGGATCAGAATGCCACGGTGAATACGTTCCCGGGCCTTGTACACACCGCCCGTCACGCCATGGGAGTGGGTTGCAAAAGAAGTAGGTAGCTTAACCTTCGGGAGGGCGCTTACCACTTTGTGATTCA
>MG|6|V9|R|18|99.42|Proteobacteria|Gammaproteobacteria|Enterobacteriales|Enterobacteriaceae|Citrobacter / Cronobacter / Edwardsiella / Enterobacter / Escherichia / Escherichia/Shigella / Eschericia/Shigella / Pantoea / Raoultella / Salmonella|Citrobacter amalonaticus / Citrobacter braakii / Citrobacter farmeri / Citrobacter freundii / Citrobacter murliniae / Citrobacter sedlakii / Citrobacter werkmanii / Citrobacter youngae / Cronobacter condimenti / Cronobacter sakazakii / Edwardsiella hoshinae / Edwardsiella ictaluri / Edwardsiella tarda / Enterobacter gergoviae / Enterobacter sacchari / Escherichia albertii / Escherichia fergusonii / Escherichia/Shigella coli / Escherichia/Shigella coli/sonnei / Eschericia/Shigella coli/flexneri / Pantoea calida / Pantoea gaviniae / Raoultella planticola / Salmonella bongori / Salmonella enterica / Salmonella subterranea|
AGTCTGCAACTCGACTCCATGAAGTCGGGAATCGCTAGTAATCGTGGATCAGAATGCCACGGTGAATACGTTCCCGGGCCTTGTACACACCGCCCGTCACACCATGGGAGTGGGTTGCAAAAGAAGTAGGTAGCTTAACCTTCGGGAGGGCGCTTACCACTTTGTGATTCA
>MG|6|V9|R|33|99.42|Proteobacteria|Gammaproteobacteria|Enterobacteriales|Enterobacteriaceae|Citrobacter / Cronobacter / Edwardsiella / Enterobacter / Escherichia / Escherichia/Shigella / Eschericia/Shigella / Pantoea / Raoultella / Salmonella|Citrobacter amalonaticus / Citrobacter braakii / Citrobacter farmeri / Citrobacter freundii / Citrobacter murliniae / Citrobacter sedlakii / Citrobacter werkmanii / Citrobacter youngae / Cronobacter condimenti / Cronobacter sakazakii / Edwardsiella hoshinae / Edwardsiella ictaluri / Edwardsiella tarda / Enterobacter gergoviae / Enterobacter sacchari / Escherichia albertii / Escherichia fergusonii / Escherichia/Shigella coli / Escherichia/Shigella coli/sonnei / Eschericia/Shigella coli/flexneri / Pantoea calida / Pantoea gaviniae / Raoultella planticola / Salmonella bongori / Salmonella enterica / Salmonella subterranea|
AGTCTGCAACTCGACTCCATGAAGTCGGAATCGCTAGTAATCGTGGATCAGAATGCCACCGGTGAATACGTTCCCGGGCCTTGTACACACCGCCCGTCACACCATGGGAGTGGGTTGCAAAAGAAGTAGGTAGCTTAACCTTCGGGAGGGCGCTTACCACTTTGTGATTCA
>MG|6|V9|R|12|97.08|Proteobacteria|Gammaproteobacteria|Enterobacteriales|Enterobacteriaceae|Cronobacter / Dickeya / Mangrovibacter / Plesiomonas / Shigella|sp.|
AGTCTGCAACTCGACTCCATGAAGTCGGAATCGCTAGTAATTCCGGATCAGCATGCCGGGGGTGAATACGTTCCCGGGCCTTGTACACACCGCCCGTCACACCATGGGAGTGGGTTGCAAAAGAAGTAGGTAGCTTAACCTTCGGGAGGGCGCTTACCACTTTGTGATTCA
>MG|6|V9|R|333|98.85|Proteobacteria|Gammaproteobacteria|Enterobacteriales|Enterobacteriaceae|Citrobacter / Cronobacter / Edwardsiella / Enterobacter / Escherichia / Klebsiella / Pantoea / Pluralibacter / Salmonella / Shigella / Shimwellia / Sodalis / Trabulsiella / Yokenella|coli|
AGTCTGCAACTCGACTCCATGAAGTCGGAATCGCTAGTAATCGTGGATCAGAATGCCACGGTGAATACGTTCCCGGGCCTTGTACACACCGCCCGTCACACCATGGGAGTGGGTTGCAAAAGAAGTAGGTAGCTTAACCTTCGGGAGGGCGGCTTACCACTTTGTGATTTCAT
>MG|6|V9|F|14|99.41|Proteobacteria|Gammaproteobacteria|Enterobacteriales|Enterobacteriaceae|Citrobacter / Cronobacter / Edwardsiella / Enterobacter / Escherichia / Escherichia/Shigella / Eschericia/Shigella / Pantoea / Raoultella / Salmonella|Citrobacter amalonaticus / Citrobacter braakii / Citrobacter farmeri / Citrobacter freundii / Citrobacter murliniae / Citrobacter sedlakii / Citrobacter werkmanii / Citrobacter youngae / Cronobacter condimenti / Cronobacter sakazakii / Edwardsiella hoshinae / Edwardsiella ictaluri / Edwardsiella tarda / Enterobacter gergoviae / Enterobacter sacchari / Escherichia albertii / Escherichia fergusonii / Escherichia/Shigella coli / Escherichia/Shigella coli/sonnei / Eschericia/Shigella coli/flexneri / Pantoea calida / Pantoea gaviniae / Raoultella planticola / Salmonella bongori / Salmonella enterica / Salmonella subterranea|
TGAATCACAAAGTGGTAAGCGCCCTCCCGAAGGTTAAGCTACCTACTTCTTTTGCAACCCACTCCCATGGTGTGACGGGCGGTGTATACAAGGCCCGGGAACGTATTCACCGTGGCATTCTGATCCACGATTACTAGCGATTCCGACTTCATGGAGTCGAGTTGCAGACT
>MG|6|V9|F|32|99.42|Proteobacteria|Gammaproteobacteria|Enterobacteriales|Enterobacteriaceae|Citrobacter / Cronobacter / Edwardsiella / Enterobacter / Escherichia / Escherichia/Shigella / Eschericia/Shigella / Pantoea / Raoultella / Salmonella|Citrobacter amalonaticus / Citrobacter braakii / Citrobacter farmeri / Citrobacter freundii / Citrobacter murliniae / Citrobacter sedlakii / Citrobacter werkmanii / Citrobacter youngae / Cronobacter condimenti / Cronobacter sakazakii / Edwardsiella hoshinae / Edwardsiella ictaluri / Edwardsiella tarda / Enterobacter gergoviae / Enterobacter sacchari / Escherichia albertii / Escherichia fergusonii / Escherichia/Shigella coli / Escherichia/Shigella coli/sonnei / Eschericia/Shigella coli/flexneri / Pantoea calida / Pantoea gaviniae / Raoultella planticola / Salmonella bongori / Salmonella enterica / Salmonella subterranea|
TGAATCACAAAGTGGTAAGCGCCCTCCCGAAGGTTAAGCTACCTACTTCTTTTGCAACCCACTCCCATGGTGTGACGGGCGGTGTGTACAAGGCCCGGGAACGTATTCACCGTGGCATTCTGATCCACGATTACTAGCGATTCCGACTTTCATGGAGTCGAGTTGCAGACTC
>MG|6|V9|R|33|99.41|Proteobacteria|Gammaproteobacteria|Enterobacteriales|Enterobacteriaceae|Citrobacter / Cronobacter / Edwardsiella / Enterobacter / Escherichia / Escherichia/Shigella / Eschericia/Shigella / Pantoea / Raoultella / Salmonella|Citrobacter amalonaticus / Citrobacter braakii / Citrobacter farmeri / Citrobacter freundii / Citrobacter murliniae / Citrobacter sedlakii / Citrobacter werkmanii / Citrobacter youngae / Cronobacter condimenti / Cronobacter sakazakii / Edwardsiella hoshinae / Edwardsiella ictaluri / Edwardsiella tarda / Enterobacter gergoviae / Enterobacter sacchari / Escherichia albertii / Escherichia fergusonii / Escherichia/Shigella coli / Escherichia/Shigella coli/sonnei / Eschericia/Shigella coli/flexneri / Pantoea calida / Pantoea gaviniae / Raoultella planticola / Salmonella bongori / Salmonella enterica / Salmonella subterranea|
AGTCTGCAACTCGACTCCATGAAGTCGGAATCGCTAGTAATCGTGGATCAGAATGCCACGGTGAATACGTTCCCGGGCCTTGTACACACCGCCCATCACACCATGGGAGTGGGTTGCAAAAGAAGTAGGTAGCTTAACCTTCGGGAGGGCGCTTACCACTTTGTGATTCA
>MG|6|V9|F|34|99.41|Proteobacteria|Gammaproteobacteria|Enterobacteriales|Enterobacteriaceae|Citrobacter / Cronobacter / Edwardsiella / Enterobacter / Escherichia / Escherichia/Shigella / Eschericia/Shigella / Pantoea / Raoultella / Salmonella|Citrobacter amalonaticus / Citrobacter braakii / Citrobacter farmeri / Citrobacter freundii / Citrobacter murliniae / Citrobacter sedlakii / Citrobacter werkmanii / Citrobacter youngae / Cronobacter condimenti / Cronobacter sakazakii / Edwardsiella hoshinae / Edwardsiella ictaluri / Edwardsiella tarda / Enterobacter gergoviae / Enterobacter sacchari / Escherichia albertii / Escherichia fergusonii / Escherichia/Shigella coli / Escherichia/Shigella coli/sonnei / Eschericia/Shigella coli/flexneri / Pantoea calida / Pantoea gaviniae / Raoultella planticola / Salmonella bongori / Salmonella enterica / Salmonella subterranea|
TGAATCACAAAGTGGTAAGCGCCCTCCCGAAGGTTAAGCTACCTACTTCTTTTGCAACCCACTCCCATGGTGTGACGGGCGGTGTGTACAGGGCCCGGGAACGTATTCACCGTGGCATTCTGATCCACGATTACTAGCGATTCCGACTTCATGGAGTCGAGTTGCAGACT
>MG|6|V9|R|20|99.41|Proteobacteria|Gammaproteobacteria|Enterobacteriales|Enterobacteriaceae|Citrobacter / Cronobacter / Edwardsiella / Enterobacter / Escherichia / Escherichia/Shigella / Eschericia/Shigella / Pantoea / Raoultella / Salmonella|Citrobacter amalonaticus / Citrobacter braakii / Citrobacter farmeri / Citrobacter freundii / Citrobacter murliniae / Citrobacter sedlakii / Citrobacter werkmanii / Citrobacter youngae / Cronobacter condimenti / Cronobacter sakazakii / Edwardsiella hoshinae / Edwardsiella ictaluri / Edwardsiella tarda / Enterobacter gergoviae / Enterobacter sacchari / Escherichia albertii / Escherichia fergusonii / Escherichia/Shigella coli / Escherichia/Shigella coli/sonnei / Eschericia/Shigella coli/flexneri / Pantoea calida / Pantoea gaviniae / Raoultella planticola / Salmonella bongori / Salmonella enterica / Salmonella subterranea|
AGTCTGCAACTCGACTCCATGAAGTCGGAATCGCTAGTAATCGTGGATCAGAATGCCACGGTGAATACGTTCCCGGGCCTTGTACACACCGCCCGTTACACCATGGGAGTGGGTTGCAAAAGAAGTAGGTAGCTTAACCTTCGGGAGGGCGCTTACCACTTTGTGATTCA
>MG|6|V9|F|24|99.41|Proteobacteria|Gammaproteobacteria|Enterobacteriales|Enterobacteriaceae|Citrobacter / Cronobacter / Edwardsiella / Enterobacter / Escherichia / Escherichia/Shigella / Eschericia/Shigella / Pantoea / Raoultella / Salmonella|Citrobacter amalonaticus / Citrobacter braakii / Citrobacter farmeri / Citrobacter freundii / Citrobacter murliniae / Citrobacter sedlakii / Citrobacter werkmanii / Citrobacter youngae / Cronobacter condimenti / Cronobacter sakazakii / Edwardsiella hoshinae / Edwardsiella ictaluri / Edwardsiella tarda / Enterobacter gergoviae / Enterobacter sacchari / Escherichia albertii / Escherichia fergusonii / Escherichia/Shigella coli / Escherichia/Shigella coli/sonnei / Eschericia/Shigella coli/flexneri / Pantoea calida / Pantoea gaviniae / Raoultella planticola / Salmonella bongori / Salmonella enterica / Salmonella subterranea|
TGAATCACAAAGTGGTAAGCGCCCTCCCGAAGGTTAAGCTACCTACTTCTTTTGCAACCCACTCCCACGGTGTGACGGGCGGTGTGTACAAGGCCCGGGAACGTATTCACCGTGGCATTCTGATCCACGATTACTAGCGATTCCGACTTCATGGAGTCGAGTTGCAGACT
>MG|6|V9|R|44|99.41|Proteobacteria|Gammaproteobacteria|Enterobacteriales|Enterobacteriaceae|Citrobacter / Cronobacter / Edwardsiella / Enterobacter / Escherichia / Escherichia/Shigella / Eschericia/Shigella / Pantoea / Raoultella / Salmonella|Citrobacter amalonaticus / Citrobacter braakii / Citrobacter farmeri / Citrobacter freundii / Citrobacter murliniae / Citrobacter sedlakii / Citrobacter werkmanii / Citrobacter youngae / Cronobacter condimenti / Cronobacter sakazakii / Edwardsiella hoshinae / Edwardsiella ictaluri / Edwardsiella tarda / Enterobacter gergoviae / Enterobacter sacchari / Escherichia albertii / Escherichia fergusonii / Escherichia/Shigella coli / Escherichia/Shigella coli/sonnei / Eschericia/Shigella coli/flexneri / Pantoea calida / Pantoea gaviniae / Raoultella planticola / Salmonella bongori / Salmonella enterica / Salmonella subterranea|
AGTCTGCAACTCGACTCCATGAAGTCGGAATCGCTAGTAATCGTGGATCAGAATGCCACGGTGAATACGTTCCCGGGCCTTGTGCACACCGCCCGTCACACCATGGGAGTGGGTTGCAAAAGAAGTAGGTAGCTTAACCTTCGGGAGGGCGCTTACCACTTTGTGATTCA
>MG|6|V9|F|12|99.41|Proteobacteria|Gammaproteobacteria|Enterobacteriales|Enterobacteriaceae|Citrobacter / Cronobacter / Edwardsiella / Enterobacter / Escherichia / Escherichia/Shigella / Eschericia/Shigella / Pantoea / Raoultella / Salmonella|Citrobacter amalonaticus / Citrobacter braakii / Citrobacter farmeri / Citrobacter freundii / Citrobacter murliniae / Citrobacter sedlakii / Citrobacter werkmanii / Citrobacter youngae / Cronobacter condimenti / Cronobacter sakazakii / Edwardsiella hoshinae / Edwardsiella ictaluri / Edwardsiella tarda / Enterobacter gergoviae / Enterobacter sacchari / Escherichia albertii / Escherichia fergusonii / Escherichia/Shigella coli / Escherichia/Shigella coli/sonnei / Eschericia/Shigella coli/flexneri / Pantoea calida / Pantoea gaviniae / Raoultella planticola / Salmonella bongori / Salmonella enterica / Salmonella subterranea|
TGAATCACAAAGTGGTAAGCGCCCTCCCGAAGGTTAAGCTACCTGCTTCTTTTGCAACCCACTCCCATGGTGTGACGGGCGGTGTGTACAAGGCCCGGGAACGTATTCACCGTGGCATTCTGATCCACGATTACTAGCGATTCCGACTTCATGGAGTCGAGTTGCAGACT
>MG|6|V9|R|110|99.42|Proteobacteria|Gammaproteobacteria|Enterobacteriales|Enterobacteriaceae|Citrobacter / Cronobacter / Edwardsiella / Enterobacter / Escherichia / Escherichia/Shigella / Eschericia/Shigella / Pantoea / Raoultella / Salmonella|Citrobacter amalonaticus / Citrobacter braakii / Citrobacter farmeri / Citrobacter freundii / Citrobacter murliniae / Citrobacter sedlakii / Citrobacter werkmanii / Citrobacter youngae / Cronobacter condimenti / Cronobacter sakazakii / Edwardsiella hoshinae / Edwardsiella ictaluri / Edwardsiella tarda / Enterobacter gergoviae / Enterobacter sacchari / Escherichia albertii / Escherichia fergusonii / Escherichia/Shigella coli / Escherichia/Shigella coli/sonnei / Eschericia/Shigella coli/flexneri / Pantoea calida / Pantoea gaviniae / Raoultella planticola / Salmonella bongori / Salmonella enterica / Salmonella subterranea|
AGTCTGCAACTCGACTCCATGAAGTCGGAATCGCTAGTAATCGTGGATCAGAATGCCACGGTGAATACGTTCCCGGGCCTTGTACACACCGCCCGTCACACCAATGGGAGTGGGTTGCAAAAGAAGTAGGTAGCTTAACCTTCGGGAGGGCGCTTACCACTTTGTGATTCAAT
>MG|6|V9|R|220|100.0|Proteobacteria|Gammaproteobacteria|Enterobacteriales|Enterobacteriaceae|Citrobacter / Cronobacter / Edwardsiella / Enterobacter / Escherichia / Escherichia/Shigella / Eschericia/Shigella / Pantoea / Raoultella / Salmonella|Citrobacter amalonaticus / Citrobacter braakii / Citrobacter farmeri / Citrobacter freundii / Citrobacter murliniae / Citrobacter sedlakii / Citrobacter werkmanii / Citrobacter youngae / Cronobacter condimenti / Cronobacter sakazakii / Edwardsiella hoshinae / Edwardsiella ictaluri / Edwardsiella tarda / Enterobacter gergoviae / Enterobacter sacchari / Escherichia albertii / Escherichia fergusonii / Escherichia/Shigella coli / Escherichia/Shigella coli/sonnei / Eschericia/Shigella coli/flexneri / Pantoea calida / Pantoea gaviniae / Raoultella planticola / Salmonella bongori / Salmonella enterica / Salmonella subterranea|
AGTCTGCAACTCGACTCCATGAAGTCGGAATCGCTAGTAATCGTGGATCAGAATGCCACGGTGAATACGTTCCCGGGCCTTGTACACACCGCCCGTCACACCATGGGAGTGGGTTGCAAAAGAAGTAGGTAGCTTAACCTTCGGGAGGGCGCTTACCACTTTGTGATTCGAT
>MG|6|V9|F|22|99.41|Proteobacteria|Gammaproteobacteria|Enterobacteriales|Enterobacteriaceae|Citrobacter / Cronobacter / Edwardsiella / Enterobacter / Escherichia / Escherichia/Shigella / Eschericia/Shigella / Pantoea / Raoultella / Salmonella|Citrobacter amalonaticus / Citrobacter braakii / Citrobacter farmeri / Citrobacter freundii / Citrobacter murliniae / Citrobacter sedlakii / Citrobacter werkmanii / Citrobacter youngae / Cronobacter condimenti / Cronobacter sakazakii / Edwardsiella hoshinae / Edwardsiella ictaluri / Edwardsiella tarda / Enterobacter gergoviae / Enterobacter sacchari / Escherichia albertii / Escherichia fergusonii / Escherichia/Shigella coli / Escherichia/Shigella coli/sonnei / Eschericia/Shigella coli/flexneri / Pantoea calida / Pantoea gaviniae / Raoultella planticola / Salmonella bongori / Salmonella enterica / Salmonella subterranea|
TGAATCACAAAGTGGTAAGCGCCCTCCCGAAGGTTAAGCTACCTACCTCTTTTGCAACCCACTCCCATGGTGTGACGGGCGGTGTGTACAAGGCCCGGGAACGTATTCACCGTGGCATTCTGATCCACGATTACTAGCGATTCCGACTTCATGGAGTCGAGTTGCAGACT
>MG|6|V9|R|53|99.41|Proteobacteria|Gammaproteobacteria|Enterobacteriales|Enterobacteriaceae|Citrobacter / Cronobacter / Edwardsiella / Enterobacter / Escherichia / Escherichia/Shigella / Eschericia/Shigella / Pantoea / Raoultella / Salmonella|Citrobacter amalonaticus / Citrobacter braakii / Citrobacter farmeri / Citrobacter freundii / Citrobacter murliniae / Citrobacter sedlakii / Citrobacter werkmanii / Citrobacter youngae / Cronobacter condimenti / Cronobacter sakazakii / Edwardsiella hoshinae / Edwardsiella ictaluri / Edwardsiella tarda / Enterobacter gergoviae / Enterobacter sacchari / Escherichia albertii / Escherichia fergusonii / Escherichia/Shigella coli / Escherichia/Shigella coli/sonnei / Eschericia/Shigella coli/flexneri / Pantoea calida / Pantoea gaviniae / Raoultella planticola / Salmonella bongori / Salmonella enterica / Salmonella subterranea|
AGTCTGCAACTCGGCTCCATGAAGTCGGAATCGCTAGTAATCGTGGATCAGAATGCCACGGTGAATACGTTCCCGGGCCTTGTACACACCGCCCGTCACACCATGGGAGTGGGTTGCAAAAGAAGTAGGTAGCTTAACCTTCGGGAGGGCGCTTACCACTTTGTGATTCA
>MG|6|V9|R|12|100.0|Proteobacteria|Gammaproteobacteria|Enterobacteriales|Enterobacteriaceae|Citrobacter / Cronobacter / Edwardsiella / Enterobacter / Escherichia / Escherichia/Shigella / Eschericia/Shigella / Pantoea / Raoultella / Salmonella|Citrobacter amalonaticus / Citrobacter braakii / Citrobacter farmeri / Citrobacter freundii / Citrobacter murliniae / Citrobacter sedlakii / Citrobacter werkmanii / Citrobacter youngae / Cronobacter condimenti / Cronobacter sakazakii / Edwardsiella hoshinae / Edwardsiella ictaluri / Edwardsiella tarda / Enterobacter gergoviae / Enterobacter sacchari / Escherichia albertii / Escherichia fergusonii / Escherichia/Shigella coli / Escherichia/Shigella coli/sonnei / Eschericia/Shigella coli/flexneri / Pantoea calida / Pantoea gaviniae / Raoultella planticola / Salmonella bongori / Salmonella enterica / Salmonella subterranea|
AGACTGCAACTCGACTCCATGAAGTCGGAATCGCTAGTAATCGTGGATCAGAATGCCACGGTGAATACGTTCCCGGGCCTTGTACACACCGCCCGTCACACCATGGGAGTGGGTTGCAAAAGAAGTAGGTAGCTTAACCTTCGGGAGGGCGCTTACCACTTTGTGATTCAA
>MG|6|V9|R|28|99.41|Proteobacteria|Gammaproteobacteria|Enterobacteriales|Enterobacteriaceae|Citrobacter / Cronobacter / Edwardsiella / Enterobacter / Escherichia / Escherichia/Shigella / Eschericia/Shigella / Pantoea / Raoultella / Salmonella|Citrobacter amalonaticus / Citrobacter braakii / Citrobacter farmeri / Citrobacter freundii / Citrobacter murliniae / Citrobacter sedlakii / Citrobacter werkmanii / Citrobacter youngae / Cronobacter condimenti / Cronobacter sakazakii / Edwardsiella hoshinae / Edwardsiella ictaluri / Edwardsiella tarda / Enterobacter gergoviae / Enterobacter sacchari / Escherichia albertii / Escherichia fergusonii / Escherichia/Shigella coli / Escherichia/Shigella coli/sonnei / Eschericia/Shigella coli/flexneri / Pantoea calida / Pantoea gaviniae / Raoultella planticola / Salmonella bongori / Salmonella enterica / Salmonella subterranea|
AGTCTGCAACTCGACTCCATGAAGTCGGAATCGCTAGTAATCGTGGATCAGAATGCCACGGTGAATATGTTCCCGGGCCTTGTACACACCGCCCGTCACACCATGGGAGTGGGTTGCAAAAGAAGTAGGTAGCTTAACCTTCGGGAGGGCGCTTACCACTTTGTGATTCA
>MG|6|V9|R|43|99.41|Proteobacteria|Gammaproteobacteria|Enterobacteriales|Enterobacteriaceae|Citrobacter / Cronobacter / Edwardsiella / Enterobacter / Escherichia / Escherichia/Shigella / Eschericia/Shigella / Pantoea / Raoultella / Salmonella|Citrobacter amalonaticus / Citrobacter braakii / Citrobacter farmeri / Citrobacter freundii / Citrobacter murliniae / Citrobacter sedlakii / Citrobacter werkmanii / Citrobacter youngae / Cronobacter condimenti / Cronobacter sakazakii / Edwardsiella hoshinae / Edwardsiella ictaluri / Edwardsiella tarda / Enterobacter gergoviae / Enterobacter sacchari / Escherichia albertii / Escherichia fergusonii / Escherichia/Shigella coli / Escherichia/Shigella coli/sonnei / Eschericia/Shigella coli/flexneri / Pantoea calida / Pantoea gaviniae / Raoultella planticola / Salmonella bongori / Salmonella enterica / Salmonella subterranea|
AGTCTGCAACTCGACTCCATGAAGTCGGAATCGCTAGTAATCGTGGATCAGAATGCCACGGTGAATACGTTCCCGGGCCTTGTACACACCGCCCGTCACACCATGGGAGTGGGTTGCAAAAGAAGTAGGTAGCTTAACCTTCGGGAGGGCGCTCACCACTTTGTGATTCA
>MG|6|V9|F|46|97.06|Proteobacteria|Gammaproteobacteria|Enterobacteriales|Enterobacteriaceae|Arsenophonus / Candidatus Phlomobacter / Plesiomonas|nasoniae|
TGAATCACAAAGTGGTAAGCGCCCTCCCGAAGGTTAAGCTACCTACTTCTTTTGCAACCCGCTCCCATGGTGTGACGGGCGGTGTGTACAAGACCCGGGAACGTATTCACCGCGACATGCTGATCCGCGATTACTAGCGATTCCATCTTCATGGAGTCGAGTTGCAGACT
>MG|6|V9|F|16|99.41|Proteobacteria|Gammaproteobacteria|Enterobacteriales|Enterobacteriaceae|Citrobacter / Cronobacter / Edwardsiella / Enterobacter / Escherichia / Escherichia/Shigella / Eschericia/Shigella / Pantoea / Raoultella / Salmonella|Citrobacter amalonaticus / Citrobacter braakii / Citrobacter farmeri / Citrobacter freundii / Citrobacter murliniae / Citrobacter sedlakii / Citrobacter werkmanii / Citrobacter youngae / Cronobacter condimenti / Cronobacter sakazakii / Edwardsiella hoshinae / Edwardsiella ictaluri / Edwardsiella tarda / Enterobacter gergoviae / Enterobacter sacchari / Escherichia albertii / Escherichia fergusonii / Escherichia/Shigella coli / Escherichia/Shigella coli/sonnei / Eschericia/Shigella coli/flexneri / Pantoea calida / Pantoea gaviniae / Raoultella planticola / Salmonella bongori / Salmonella enterica / Salmonella subterranea|
TGAATCACAAAGTAGTAAGCGCCCTCCCGAAGGTTAAGCTACCTACTTCTTTTGCAACCCACTCCCATGGTGTGACGGGCGGTGTGTACAAGGCCCGGGAACGTATTCACCGTGGCATTCTGATCCACGATTACTAGCGATTCCGACTTCATGGAGTCGAGTTGCAGACT
>MG|6|V9|F|10|99.41|Proteobacteria|Gammaproteobacteria|Enterobacteriales|Enterobacteriaceae|Citrobacter / Cronobacter / Edwardsiella / Enterobacter / Escherichia / Escherichia/Shigella / Eschericia/Shigella / Pantoea / Raoultella / Salmonella|Citrobacter amalonaticus / Citrobacter braakii / Citrobacter farmeri / Citrobacter freundii / Citrobacter murliniae / Citrobacter sedlakii / Citrobacter werkmanii / Citrobacter youngae / Cronobacter condimenti / Cronobacter sakazakii / Edwardsiella hoshinae / Edwardsiella ictaluri / Edwardsiella tarda / Enterobacter gergoviae / Enterobacter sacchari / Escherichia albertii / Escherichia fergusonii / Escherichia/Shigella coli / Escherichia/Shigella coli/sonnei / Eschericia/Shigella coli/flexneri / Pantoea calida / Pantoea gaviniae / Raoultella planticola / Salmonella bongori / Salmonella enterica / Salmonella subterranea|
TGAATCACAAAGTGGTAAGCGCCCTCCCGAAGGTTAAGCTACCTACTTCTTTTGCAACCCACTCCCATGGTGTGACGGGCGGTATGTACAAGGCCCGGGAACGTATTCACCGTGGCATTCTGATCCACGATTACTAGCGATTCCGACTTCATGGAGTCGAGTTGCAGACT
>MG|6|V9|F|15|99.37|Proteobacteria|Gammaproteobacteria|Enterobacteriales|Enterobacteriaceae|Citrobacter / Cronobacter / Cronobacter / Edwardsiella / Enterobacter / Escherichia / Escherichia/Shigella / Eschericia/Shigella / Pantoea / Raoultella / Salmonella / Shimwellia / Trabulsiella|Cronobacter dublinensis / Cronobacter malonaticus / Cronobacter muytjensii / Cronobacter turicensis / Cronobacter universalis / Eschericia/Shigella coli/flexneri / Shimwellia blattae / Shimwellia pseudoproteus / Trabulsiella guamensis|
TGAATCATACCGTGGTAAACGCCCTCCCGAAGGTTAAGCTACCTACTTCTTTTGCAACCCACTCCCATGGTGTGACGGGCGGTGTGTACAAGGCCCGGGAACGTATTCACCGTGGCATTCTGATCCACGATTACTAGCGATTCCGACTTCATGGAGTCGAGTTGCAGACT
>MG|6|V9|R|65|99.41|Proteobacteria|Gammaproteobacteria|Enterobacteriales|Enterobacteriaceae|Citrobacter / Cronobacter / Edwardsiella / Enterobacter / Escherichia / Escherichia/Shigella / Eschericia/Shigella / Pantoea / Raoultella / Salmonella|Citrobacter amalonaticus / Citrobacter braakii / Citrobacter farmeri / Citrobacter freundii / Citrobacter murliniae / Citrobacter sedlakii / Citrobacter werkmanii / Citrobacter youngae / Cronobacter condimenti / Cronobacter sakazakii / Edwardsiella hoshinae / Edwardsiella ictaluri / Edwardsiella tarda / Enterobacter gergoviae / Enterobacter sacchari / Escherichia albertii / Escherichia fergusonii / Escherichia/Shigella coli / Escherichia/Shigella coli/sonnei / Eschericia/Shigella coli/flexneri / Pantoea calida / Pantoea gaviniae / Raoultella planticola / Salmonella bongori / Salmonella enterica / Salmonella subterranea|
AGTCTGCAACTCGACTCCATGAAGTCGGAATCGCTAGTAATCGTGGATCAGAATGCCACGGTGAATACGTTCCCGGGTCTTGTACACACCGCCCGTCACACCATGGGAGTGGGTTGCAAAAGAAGTAGGTAGCTTAACCTTCGGGAGGGCGCTTACCACTTTGTGATTCA
>MG|6|V9|F|11|99.41|Proteobacteria|Gammaproteobacteria|Enterobacteriales|Enterobacteriaceae|Citrobacter / Cronobacter / Edwardsiella / Enterobacter / Escherichia / Escherichia/Shigella / Eschericia/Shigella / Pantoea / Raoultella / Salmonella|Citrobacter amalonaticus / Citrobacter braakii / Citrobacter farmeri / Citrobacter freundii / Citrobacter murliniae / Citrobacter sedlakii / Citrobacter werkmanii / Citrobacter youngae / Cronobacter condimenti / Cronobacter sakazakii / Edwardsiella hoshinae / Edwardsiella ictaluri / Edwardsiella tarda / Enterobacter gergoviae / Enterobacter sacchari / Escherichia albertii / Escherichia fergusonii / Escherichia/Shigella coli / Escherichia/Shigella coli/sonnei / Eschericia/Shigella coli/flexneri / Pantoea calida / Pantoea gaviniae / Raoultella planticola / Salmonella bongori / Salmonella enterica / Salmonella subterranea|
TGAATCACAAAGTGGTAAGCGCCCTCCCGAAGGTTAAGCTACCTACTTCTTTTGCAACCCACTCCCATGGTGTGATGGGCGGTGTGTACAAGGCCCGGGAACGTATTCACCGTGGCATTCTGATCCACGATTACTAGCGATTCCGACTTCATGGAGTCGAGTTGCAGACT
>MG|6|V9|F|19|100.0|Proteobacteria|Gammaproteobacteria|Enterobacteriales|Enterobacteriaceae|Citrobacter / Cronobacter / Cronobacter / Edwardsiella / Enterobacter / Escherichia / Escherichia/Shigella / Eschericia/Shigella / Pantoea / Raoultella / Salmonella / Shimwellia / Trabulsiella|Cronobacter dublinensis / Cronobacter malonaticus / Cronobacter muytjensii / Cronobacter turicensis / Cronobacter universalis / Eschericia/Shigella coli/flexneri / Shimwellia blattae / Shimwellia pseudoproteus / Trabulsiella guamensis|
TGAATCATACCGTGGTAAGCGCCCTCCCGAAGGTTAAGCTACCTACTTCTTTTGCAACCCACTCCCATGGTGTGACGGGCGGTGTGTACAAGGCCCGGGAACGTATTCACCGTGGCATTCTGATCCACGATTACTAGCGATTCCGACTTCATGGAGTCGAGTTGCAGACT
>MG|6|V9|F|12|96.49|Proteobacteria|Gammaproteobacteria|Enterobacteriales|Enterobacteriaceae|Mangrovibacter|sp.|
TGAATCACAAAGTGGTAAGCGCCCTCCCGAAGGTTAAGCTACCTACTTCTTTTGCAACCCACTCCCATGGTGTGACGGGCGGTGTGTACAAGGCCCGGGAACGCATTCACCCCCGGCATGCTGATCCGGAATTACTAGCGATTCCGACTTCATGGAGTCGAGTTGCAGACT
>MG|6|V9|R|35|99.41|Proteobacteria|Gammaproteobacteria|Enterobacteriales|Enterobacteriaceae|Citrobacter / Cronobacter / Edwardsiella / Enterobacter / Escherichia / Escherichia/Shigella / Eschericia/Shigella / Pantoea / Raoultella / Salmonella|Citrobacter amalonaticus / Citrobacter braakii / Citrobacter farmeri / Citrobacter freundii / Citrobacter murliniae / Citrobacter sedlakii / Citrobacter werkmanii / Citrobacter youngae / Cronobacter condimenti / Cronobacter sakazakii / Edwardsiella hoshinae / Edwardsiella ictaluri / Edwardsiella tarda / Enterobacter gergoviae / Enterobacter sacchari / Escherichia albertii / Escherichia fergusonii / Escherichia/Shigella coli / Escherichia/Shigella coli/sonnei / Eschericia/Shigella coli/flexneri / Pantoea calida / Pantoea gaviniae / Raoultella planticola / Salmonella bongori / Salmonella enterica / Salmonella subterranea|
AGTCTGCAACTCAACTCCATGAAGTCGGAATCGCTAGTAATCGTGGATCAGAATGCCACGGTGAATACGTTCCCGGGCCTTGTACACACCGCCCGTCACACCATGGGAGTGGGTTGCAAAAGAAGTAGGTAGCTTAACCTTCGGGAGGGCGCTTACCACTTTGTGATTCA
>MG|6|V9|F|13|99.41|Proteobacteria|Gammaproteobacteria|Enterobacteriales|Enterobacteriaceae|Citrobacter / Cronobacter / Edwardsiella / Enterobacter / Escherichia / Escherichia/Shigella / Eschericia/Shigella / Pantoea / Raoultella / Salmonella|Citrobacter amalonaticus / Citrobacter braakii / Citrobacter farmeri / Citrobacter freundii / Citrobacter murliniae / Citrobacter sedlakii / Citrobacter werkmanii / Citrobacter youngae / Cronobacter condimenti / Cronobacter sakazakii / Edwardsiella hoshinae / Edwardsiella ictaluri / Edwardsiella tarda / Enterobacter gergoviae / Enterobacter sacchari / Escherichia albertii / Escherichia fergusonii / Escherichia/Shigella coli / Escherichia/Shigella coli/sonnei / Eschericia/Shigella coli/flexneri / Pantoea calida / Pantoea gaviniae / Raoultella planticola / Salmonella bongori / Salmonella enterica / Salmonella subterranea|
TGAATCACAAAGTGGTAAGCGCCCTCCCGAAGGTTAAGCTACCTACTTCTTTTGCAACCCACTCCCATGGTGTGACGGACGGTGTGTACAAGGCCCGGGAACGTATTCACCGTGGCATTCTGATCCACGATTACTAGCGATTCCGACTTCATGGAGTCGAGTTGCAGACT
>MG|6|V9|R|14|98.24|Proteobacteria|Gammaproteobacteria|Enterobacteriales|Enterobacteriaceae|Escherichia / Pantoea|coli|
AGTCTGCAACTCGACTCCATGAAGTCGGAATCGCTAGTAATCGTGGATCAGAATGCCACGGTGAATACGTTCCCGGGCCTTGTACACACCGCCCGTCACACCATGGGAGTGGGTTGCAAAAGAAGTAGGTAGCTTACATCTGGAGGGCGCTTACCACTTTGTGATTCA
>MG|6|V9|R|18|100.0|Proteobacteria|Gammaproteobacteria|Enterobacteriales|Enterobacteriaceae|Citrobacter / Cronobacter / Cronobacter / Edwardsiella / Enterobacter / Escherichia / Escherichia/Shigella / Eschericia/Shigella / Pantoea / Raoultella / Salmonella / Shimwellia / Trabulsiella|Citrobacter amalonaticus / Citrobacter braakii / Citrobacter farmeri / Citrobacter freundii / Citrobacter murliniae / Citrobacter sedlakii / Citrobacter werkmanii / Citrobacter youngae / Cronobacter condimenti / Cronobacter dublinensis / Cronobacter muytjensii / Cronobacter sakazakii / Cronobacter turicensis / Edwardsiella hoshinae / Edwardsiella ictaluri / Edwardsiella tarda / Enterobacter gergoviae / Enterobacter sacchari / Escherichia albertii / Escherichia fergusonii / Escherichia/Shigella coli / Escherichia/Shigella coli/sonnei / Eschericia/Shigella coli/flexneri / Pantoea calida / Pantoea gaviniae / Raoultella planticola / Salmonella bongori / Salmonella enterica / Salmonella subterranea / Shimwellia blattae / Trabulsiella guamensis|
AGTCTGCAACTCGACTCCATGAAGTCGGAATCGCTAGTAATCGTGGATCAGAATGCCACGGTGAATACGTTCCCGGGCCTTGTACACACCGCCCGTCACACCATGGGAGTGGGTTGCAAAAGAAGTAGGTAGCTTAACCTTCGGGAGGGCGCTTACCACTTTGTGACTTCA
>MG|6|V9|R|36|99.41|Proteobacteria|Gammaproteobacteria|Enterobacteriales|Enterobacteriaceae|Citrobacter / Cronobacter / Edwardsiella / Enterobacter / Escherichia / Escherichia/Shigella / Eschericia/Shigella / Pantoea / Raoultella / Salmonella|Citrobacter amalonaticus / Citrobacter braakii / Citrobacter farmeri / Citrobacter freundii / Citrobacter murliniae / Citrobacter sedlakii / Citrobacter werkmanii / Citrobacter youngae / Cronobacter condimenti / Cronobacter sakazakii / Edwardsiella hoshinae / Edwardsiella ictaluri / Edwardsiella tarda / Enterobacter gergoviae / Enterobacter sacchari / Escherichia albertii / Escherichia fergusonii / Escherichia/Shigella coli / Escherichia/Shigella coli/sonnei / Eschericia/Shigella coli/flexneri / Pantoea calida / Pantoea gaviniae / Raoultella planticola / Salmonella bongori / Salmonella enterica / Salmonella subterranea|
AGTCTGCAACTCGACTCCATGAAGTCGGAATCGCTAGTATCGTGGATCAGAATGCCACGGTGAATACGTTCCCGGGCCTTGTACACACCGCCCGTCACACCATGGGAGTGGGTTGCAAAAGAAGTAGGTAGCTTAACCTTCGGGAGGGCGCTTACCACTTTGTGATTCA
>MG|6|V9|F|13|99.41|Proteobacteria|Gammaproteobacteria|Enterobacteriales|Enterobacteriaceae|Citrobacter / Cronobacter / Edwardsiella / Enterobacter / Escherichia / Escherichia/Shigella / Eschericia/Shigella / Pantoea / Raoultella / Salmonella|Citrobacter amalonaticus / Citrobacter braakii / Citrobacter farmeri / Citrobacter freundii / Citrobacter murliniae / Citrobacter sedlakii / Citrobacter werkmanii / Citrobacter youngae / Cronobacter condimenti / Cronobacter sakazakii / Edwardsiella hoshinae / Edwardsiella ictaluri / Edwardsiella tarda / Enterobacter gergoviae / Enterobacter sacchari / Escherichia albertii / Escherichia fergusonii / Escherichia/Shigella coli / Escherichia/Shigella coli/sonnei / Eschericia/Shigella coli/flexneri / Pantoea calida / Pantoea gaviniae / Raoultella planticola / Salmonella bongori / Salmonella enterica / Salmonella subterranea|
TGAATCACAAAGTGGTAAGCGCCCTCCCGAAGGTTAAGCTACCTACTTCTTTTGCAACCCACTCCCATGGTGTGACGGGCGGTGTGTACAAGGCCCGGGAACGTATTCACCATGGCATTCTGATCCACGATTACTAGCGATTCCGACTTCATGGAGTCGAGTTGCAGACT
>MG|6|V9|F|103|99.42|Proteobacteria|Gammaproteobacteria|Enterobacteriales|Enterobacteriaceae|Brenneria / Cedecea / Citrobacter / Cosenzaea / Dickeya / Enterobacter / Gibbsiella / Hafnia / Klebsiella / Kluyvera / Leclercia / Lonsdalea / Obesumbacterium / Pantoea / Pectobacterium / Proteus / Providencia / Rahnella / Raoultella / Serratia / Xenorhabdus / Yersinia|Brenneria salicis / Cedecea davisae / Citrobacter gillenii / Cosenzaea myxofaciens / Dickeya chrysanthemi / Dickeya dadantii / Enterobacter cloacae / Enterobacter ludwigii / Enterobacter soli / Gibbsiella dentisursi / Hafnia alvei / Hafnia paralvei / Klebsiella pneumoniae / Klebsiella variicola / Kluyvera ascorbata / Kluyvera cryocrescens / Leclercia adecarboxylata / Lonsdalea quercina subsp. populi / Obesumbacterium proteus / Pantoea cypripedii / Pectobacterium betavasculorum / Pectobacterium carotovorum / Pectobacterium wasabiae / Proteus mirabilis / Proteus penneri / Proteus vulgaris / Providencia burhodogranariea / Providencia heimbachae / Providencia rettgeri / Providencia rustigianii / Providencia sneebia / Providencia stuartii / Providencia vermicola / Rahnella aquatilis / Raoultella ornithinolytica / Raoultella planticola / Serratia entomophila / Serratia ficaria / Serratia marcescens / Serratia nematodiphila / Serratia odorifera / Serratia plymuthica / Serratia rubidaea / Xenorhabdus hominickii / Xenorhabdus innexi / Xenorhabdus mauleonii / Xenorhabdus stockiae / Xenorhabdus szentirmaii / Yersinia aldovae / Yersinia aleksiciae / Yersinia bercovieri / Yersinia enterocolitica / Yersinia entomophaga / Yersinia frederiksenii / Yersinia intermedia / Yersinia kristensenii / Yersinia massiliensis / Yersinia mollaretii / Yersinia nurmii / Yersinia pekkanenii / Yersinia pestis / Yersinia pseudotuberculosis / Yersinia ruckeri / Yersinia similis / Yersinia sp.MH-1|
TGAATCACAAAGTGGTAAGCGCCCTCCCGAAGGTTAAGCTACCTACTTCTTTTGCAACCCACTCCCATGGTGTGACGGGCGGTGTGTACAAGGCCCGGGAACGTATTCACCGTAGCATTCTGTCTACGATTACTAGCGATTCCGACTTCATGGAGTCGAGTTGCAGACTC
>MG|6|V9|R|76|98.24|Proteobacteria|Gammaproteobacteria|Enterobacteriales|Enterobacteriaceae|Enterobacter / Escherichia|coli|
AGTCTGCAACTCGACTCCATGAAGTCGGAATCGCTAGTAACCGTGGGTCAGCATACCACGGTGAATACGTTCCCGGGCCTTGTACACACCGCCCGTCACACCATGGGAGTGGGTTGCAAAAGAAGTAGGTAGCTTAACCTTCGGGAGGGCGCTTACCACTTTGTGATTCA
>MG|6|V9|R|23|99.41|Proteobacteria|Gammaproteobacteria|Enterobacteriales|Enterobacteriaceae|Citrobacter / Cronobacter / Edwardsiella / Enterobacter / Escherichia / Escherichia/Shigella / Eschericia/Shigella / Pantoea / Raoultella / Salmonella|Citrobacter amalonaticus / Citrobacter braakii / Citrobacter farmeri / Citrobacter freundii / Citrobacter murliniae / Citrobacter sedlakii / Citrobacter werkmanii / Citrobacter youngae / Cronobacter condimenti / Cronobacter sakazakii / Edwardsiella hoshinae / Edwardsiella ictaluri / Edwardsiella tarda / Enterobacter gergoviae / Enterobacter sacchari / Escherichia albertii / Escherichia fergusonii / Escherichia/Shigella coli / Escherichia/Shigella coli/sonnei / Eschericia/Shigella coli/flexneri / Pantoea calida / Pantoea gaviniae / Raoultella planticola / Salmonella bongori / Salmonella enterica / Salmonella subterranea|
AGTCTGCAACTCGACTCCATGAAGTCGGAATTGCTAGTAATCGTGGATCAGAATGCCACGGTGAATACGTTCCCGGGCCTTGTACACACCGCCCGTCACACCATGGGAGTGGGTTGCAAAAGAAGTAGGTAGCTTAACCTTCGGGAGGGCGCTTACCACTTTGTGATTCA
>MG|6|V9|F|40|99.41|Proteobacteria|Gammaproteobacteria|Enterobacteriales|Enterobacteriaceae|Citrobacter / Cronobacter / Edwardsiella / Enterobacter / Escherichia / Escherichia/Shigella / Eschericia/Shigella / Pantoea / Plesiomonas / Raoultella / Salmonella|Citrobacter amalonaticus / Citrobacter braakii / Citrobacter farmeri / Citrobacter freundii / Citrobacter murliniae / Citrobacter sedlakii / Citrobacter werkmanii / Citrobacter youngae / Cronobacter condimenti / Cronobacter sakazakii / Edwardsiella hoshinae / Edwardsiella ictaluri / Edwardsiella tarda / Enterobacter gergoviae / Enterobacter sacchari / Escherichia albertii / Escherichia fergusonii / Escherichia/Shigella coli / Escherichia/Shigella coli/sonnei / Eschericia/Shigella coli/flexneri / Pantoea calida / Pantoea gaviniae / Plesiomonas shigelloides / Raoultella planticola / Salmonella bongori / Salmonella enterica / Salmonella subterranea|
TGAATCACAAAGTGGTAAGCGCCCTCCCGAAGGTTAAGCTACCTACTTCTTTTGCAACCCACTCCCATGGTGTGACGGGCGGTGTGTACAAGGCCCGGGAACGTATTCACCGCGGCATTCTGATCCACGATTACTAGCGATTCCGACTTCATGGAGTCGAGTTGCAGACT
>MG|6|V9|F|10|99.41|Proteobacteria|Gammaproteobacteria|Enterobacteriales|Enterobacteriaceae|Citrobacter / Cronobacter / Edwardsiella / Enterobacter / Escherichia / Escherichia/Shigella / Eschericia/Shigella / Pantoea / Raoultella / Salmonella|Citrobacter amalonaticus / Citrobacter braakii / Citrobacter farmeri / Citrobacter freundii / Citrobacter murliniae / Citrobacter sedlakii / Citrobacter werkmanii / Citrobacter youngae / Cronobacter condimenti / Cronobacter sakazakii / Edwardsiella hoshinae / Edwardsiella ictaluri / Edwardsiella tarda / Enterobacter gergoviae / Enterobacter sacchari / Escherichia albertii / Escherichia fergusonii / Escherichia/Shigella coli / Escherichia/Shigella coli/sonnei / Eschericia/Shigella coli/flexneri / Pantoea calida / Pantoea gaviniae / Raoultella planticola / Salmonella bongori / Salmonella enterica / Salmonella subterranea|
TGAATCACAAAGTGGTAAGCGCCCTCCCGAAAGTTAAGCTACCTACTTCTTTTGCAACCCACTCCCATGGTGTGACGGGCGGTGTGTACAAGGCCCGGGAACGTATTCACCGTGGCATTCTGATCCACGATTACTAGCGATTCCGACTTCATGGAGTCGAGTTGCAGACT
>MG|6|V9|R|13|99.41|Proteobacteria|Gammaproteobacteria|Enterobacteriales|Enterobacteriaceae|Citrobacter / Cronobacter / Edwardsiella / Enterobacter / Escherichia / Escherichia/Shigella / Eschericia/Shigella / Pantoea / Raoultella / Salmonella|Citrobacter amalonaticus / Citrobacter braakii / Citrobacter farmeri / Citrobacter freundii / Citrobacter murliniae / Citrobacter sedlakii / Citrobacter werkmanii / Citrobacter youngae / Cronobacter condimenti / Cronobacter sakazakii / Edwardsiella hoshinae / Edwardsiella ictaluri / Edwardsiella tarda / Enterobacter gergoviae / Enterobacter sacchari / Escherichia albertii / Escherichia fergusonii / Escherichia/Shigella coli / Escherichia/Shigella coli/sonnei / Eschericia/Shigella coli/flexneri / Pantoea calida / Pantoea gaviniae / Raoultella planticola / Salmonella bongori / Salmonella enterica / Salmonella subterranea|
AGTCTGCAACTCGACTCCATGAAGTCGGAATCGCTAGTAATCGTGGATCAGAATGCCACGGTGAATACGTTCCCGGGCCTTGTACACACCGCCCGTCACACCATGGGAGTGGGTTGCAAAAGAGTAGGTAGCTTAACCTTCGGGAGGGCGCTTACCACTTTGTGATTCA
>MG|6|V9|F|25|99.41|Proteobacteria|Gammaproteobacteria|Enterobacteriales|Enterobacteriaceae|Citrobacter / Cronobacter / Edwardsiella / Enterobacter / Escherichia / Escherichia/Shigella / Eschericia/Shigella / Pantoea / Raoultella / Salmonella|Citrobacter amalonaticus / Citrobacter braakii / Citrobacter farmeri / Citrobacter freundii / Citrobacter murliniae / Citrobacter sedlakii / Citrobacter werkmanii / Citrobacter youngae / Cronobacter condimenti / Cronobacter sakazakii / Edwardsiella hoshinae / Edwardsiella ictaluri / Edwardsiella tarda / Enterobacter gergoviae / Enterobacter sacchari / Escherichia albertii / Escherichia fergusonii / Escherichia/Shigella coli / Escherichia/Shigella coli/sonnei / Eschericia/Shigella coli/flexneri / Pantoea calida / Pantoea gaviniae / Raoultella planticola / Salmonella bongori / Salmonella enterica / Salmonella subterranea|
TGAATCACAAAGTGGTAAGCGCCCTCCCGAAGGTTAAGCTACCTACTTCTTTTGCAACCCACTCCCATGGTGTGACGGGCGGCGTGTACAAGGCCCGGGAACGTATTCACCGTGGCATTCTGATCCACGATTACTAGCGATTCCGACTTCATGGAGTCGAGTTGCAGACT
>MG|6|V9|R|24|99.42|Proteobacteria|Gammaproteobacteria|Enterobacteriales|Enterobacteriaceae|Escherichia / Shigella|Escherichia coli / Shigella flexneri|
AGTCTGCAACTCGACTCCATGAAGTCGGAATCGCTAGTAATCGTGGATCAGAATGCCACGGTGAATACGTTCCCCGGGCCTTGTACACACCGCCCGTCACACCATGGGAGTGGGTTGCAAAAAGAAGTAGGTAGCTTAACCTTCGGGAGGGCGCTTACCACTTTGTGATTCA
>MG|6|V9|R|28|99.41|Proteobacteria|Gammaproteobacteria|Enterobacteriales|Enterobacteriaceae|Citrobacter / Cronobacter / Edwardsiella / Enterobacter / Escherichia / Escherichia/Shigella / Eschericia/Shigella / Pantoea / Raoultella / Salmonella|Citrobacter amalonaticus / Citrobacter braakii / Citrobacter farmeri / Citrobacter freundii / Citrobacter murliniae / Citrobacter sedlakii / Citrobacter werkmanii / Citrobacter youngae / Cronobacter condimenti / Cronobacter sakazakii / Edwardsiella hoshinae / Edwardsiella ictaluri / Edwardsiella tarda / Enterobacter gergoviae / Enterobacter sacchari / Escherichia albertii / Escherichia fergusonii / Escherichia/Shigella coli / Escherichia/Shigella coli/sonnei / Eschericia/Shigella coli/flexneri / Pantoea calida / Pantoea gaviniae / Raoultella planticola / Salmonella bongori / Salmonella enterica / Salmonella subterranea|
AGTCTGCAACTCGACTCCATGAAGTCGGAATCGCTAGTAATCGTGGATCAGAATGCCACGGTGAATACGTTCCCGGGCCTTGTACACACCGCCGTCACACCATGGGAGTGGGTTGCAAAAGAAGTAGGTAGCTTAACCTTCGGGAGGGCGCTTACCACTTTGTGATTCA
>MG|6|V9|R|40|99.41|Proteobacteria|Gammaproteobacteria|Enterobacteriales|Enterobacteriaceae|Citrobacter / Cronobacter / Edwardsiella / Enterobacter / Escherichia / Escherichia/Shigella / Eschericia/Shigella / Pantoea / Raoultella / Salmonella|Citrobacter amalonaticus / Citrobacter braakii / Citrobacter farmeri / Citrobacter freundii / Citrobacter murliniae / Citrobacter sedlakii / Citrobacter werkmanii / Citrobacter youngae / Cronobacter condimenti / Cronobacter sakazakii / Edwardsiella hoshinae / Edwardsiella ictaluri / Edwardsiella tarda / Enterobacter gergoviae / Enterobacter sacchari / Escherichia albertii / Escherichia fergusonii / Escherichia/Shigella coli / Escherichia/Shigella coli/sonnei / Eschericia/Shigella coli/flexneri / Pantoea calida / Pantoea gaviniae / Raoultella planticola / Salmonella bongori / Salmonella enterica / Salmonella subterranea|
AGTCTGCAACTCGACTCCATGAAGTCGGAATCGCTAGTAATCGTGGATCAGAATGCCACGGTGAATACGTTCCCGAGCCTTGTACACACCGCCCGTCACACCATGGGAGTGGGTTGCAAAAGAAGTAGGTAGCTTAACCTTCGGGAGGGCGCTTACCACTTTGTGATTCA
>MG|6|V9|R|11|99.41|Proteobacteria|Gammaproteobacteria|Enterobacteriales|Enterobacteriaceae|Citrobacter / Cronobacter / Edwardsiella / Enterobacter / Escherichia / Escherichia/Shigella / Eschericia/Shigella / Pantoea / Raoultella / Salmonella|Citrobacter amalonaticus / Citrobacter braakii / Citrobacter farmeri / Citrobacter freundii / Citrobacter murliniae / Citrobacter sedlakii / Citrobacter werkmanii / Citrobacter youngae / Cronobacter condimenti / Cronobacter sakazakii / Edwardsiella hoshinae / Edwardsiella ictaluri / Edwardsiella tarda / Enterobacter gergoviae / Enterobacter sacchari / Escherichia albertii / Escherichia fergusonii / Escherichia/Shigella coli / Escherichia/Shigella coli/sonnei / Eschericia/Shigella coli/flexneri / Pantoea calida / Pantoea gaviniae / Raoultella planticola / Salmonella bongori / Salmonella enterica / Salmonella subterranea|
AGTCTGCAACTCGACTCCATGAAGTCGGAATCGCTAGTAATCGTGGATCAGAATGCCCCGGTGAATACGTTCCCGGGCCTTGTACACACCGCCCGTCACACCATGGGAGTGGGTTGCAAAAGAAGTAGGTAGCTTAACCTTCGGGAGGGCGCTTACCACTTTGTGATTCA
>MG|6|V9|F|29|99.41|Proteobacteria|Gammaproteobacteria|Enterobacteriales|Enterobacteriaceae|Citrobacter / Cronobacter / Edwardsiella / Enterobacter / Escherichia / Escherichia/Shigella / Eschericia/Shigella / Pantoea / Raoultella / Salmonella|Citrobacter amalonaticus / Citrobacter braakii / Citrobacter farmeri / Citrobacter freundii / Citrobacter murliniae / Citrobacter sedlakii / Citrobacter werkmanii / Citrobacter youngae / Cronobacter condimenti / Cronobacter sakazakii / Edwardsiella hoshinae / Edwardsiella ictaluri / Edwardsiella tarda / Enterobacter gergoviae / Enterobacter sacchari / Escherichia albertii / Escherichia fergusonii / Escherichia/Shigella coli / Escherichia/Shigella coli/sonnei / Eschericia/Shigella coli/flexneri / Pantoea calida / Pantoea gaviniae / Raoultella planticola / Salmonella bongori / Salmonella enterica / Salmonella subterranea|
TGAATCACAAAGTGGTAAGCGTCCTCCCGAAGGTTAAGCTACCTACTTCTTTTGCAACCCACTCCCATGGTGTGACGGGCGGTGTGTACAAGGCCCGGGAACGTATTCACCGTGGCATTCTGATCCACGATTACTAGCGATTCCGACTTCATGGAGTCGAGTTGCAGACT
>MG|6|V9|R|31|99.42|Proteobacteria|Gammaproteobacteria|Enterobacteriales|Enterobacteriaceae|Citrobacter / Cronobacter / Edwardsiella / Enterobacter / Escherichia / Escherichia/Shigella / Eschericia/Shigella / Pantoea / Raoultella / Salmonella|Citrobacter amalonaticus / Citrobacter braakii / Citrobacter farmeri / Citrobacter freundii / Citrobacter murliniae / Citrobacter sedlakii / Citrobacter werkmanii / Citrobacter youngae / Cronobacter condimenti / Cronobacter sakazakii / Edwardsiella hoshinae / Edwardsiella ictaluri / Edwardsiella tarda / Enterobacter gergoviae / Enterobacter sacchari / Escherichia albertii / Escherichia fergusonii / Escherichia/Shigella coli / Escherichia/Shigella coli/sonnei / Eschericia/Shigella coli/flexneri / Pantoea calida / Pantoea gaviniae / Raoultella planticola / Salmonella bongori / Salmonella enterica / Salmonella subterranea|
AGTCTTGCAACTCGACTCCATGAAGTCGGAATCGCTAGTAATCGTGGATCAGAATGCCACGGTGAATACGTTCCCGGGCCTTGTACACACCGCCCGTCACACCATGGGAGTGGGTTGCAAAAGAAGTAGGTAGCTTAACCTTCGGGAGGGCGCTTACCACTTTGTGATTCAT
>MG|6|V9|R|52|99.41|Proteobacteria|Gammaproteobacteria|Enterobacteriales|Enterobacteriaceae|Citrobacter / Cronobacter / Edwardsiella / Enterobacter / Escherichia / Escherichia/Shigella / Eschericia/Shigella / Pantoea / Raoultella / Salmonella|Citrobacter amalonaticus / Citrobacter braakii / Citrobacter farmeri / Citrobacter freundii / Citrobacter murliniae / Citrobacter sedlakii / Citrobacter werkmanii / Citrobacter youngae / Cronobacter condimenti / Cronobacter sakazakii / Edwardsiella hoshinae / Edwardsiella ictaluri / Edwardsiella tarda / Enterobacter gergoviae / Enterobacter sacchari / Escherichia albertii / Escherichia fergusonii / Escherichia/Shigella coli / Escherichia/Shigella coli/sonnei / Eschericia/Shigella coli/flexneri / Pantoea calida / Pantoea gaviniae / Raoultella planticola / Salmonella bongori / Salmonella enterica / Salmonella subterranea|
AGTCTGCAACTCGACTCCATGAAGTCGGAATCGCTAGTAATCGTGGATCAGAATGCCACGGTGAATACGTTCCCGGGCCTTGTACACACCGCCCGTCACACCATGGGAGTGGGTTGCAAAAGAAGTAGGTAGCTTAACCTTCAGGAGGGCGCTTACCACTTTGTGATTCA
>MG|6|V9|F|24|99.41|Proteobacteria|Gammaproteobacteria|Enterobacteriales|Enterobacteriaceae|Citrobacter / Cronobacter / Edwardsiella / Enterobacter / Escherichia / Escherichia/Shigella / Eschericia/Shigella / Pantoea / Raoultella / Salmonella|Citrobacter amalonaticus / Citrobacter braakii / Citrobacter farmeri / Citrobacter freundii / Citrobacter murliniae / Citrobacter sedlakii / Citrobacter werkmanii / Citrobacter youngae / Cronobacter condimenti / Cronobacter sakazakii / Edwardsiella hoshinae / Edwardsiella ictaluri / Edwardsiella tarda / Enterobacter gergoviae / Enterobacter sacchari / Escherichia albertii / Escherichia fergusonii / Escherichia/Shigella coli / Escherichia/Shigella coli/sonnei / Eschericia/Shigella coli/flexneri / Pantoea calida / Pantoea gaviniae / Raoultella planticola / Salmonella bongori / Salmonella enterica / Salmonella subterranea|
TGAATCACAAAGTGGTAAGCGCCCTCCCGAAGGTTAGCTACCTACTTCTTTTGCAACCCACTCCCATGGTGTGACGGGCGGTGTGTACAAGGCCCGGGAACGTATTCACCGTGGCATTCTGATCCACGATTACTAGCGATTCCGACTTCATGGAGTCGAGTTGCAGACT
>MG|6|V9|R|67|99.41|Proteobacteria|Gammaproteobacteria|Enterobacteriales|Enterobacteriaceae|Citrobacter / Cronobacter / Edwardsiella / Enterobacter / Escherichia / Escherichia/Shigella / Eschericia/Shigella / Pantoea / Raoultella / Salmonella|Citrobacter amalonaticus / Citrobacter braakii / Citrobacter farmeri / Citrobacter freundii / Citrobacter murliniae / Citrobacter sedlakii / Citrobacter werkmanii / Citrobacter youngae / Cronobacter condimenti / Cronobacter sakazakii / Edwardsiella hoshinae / Edwardsiella ictaluri / Edwardsiella tarda / Enterobacter gergoviae / Enterobacter sacchari / Escherichia albertii / Escherichia fergusonii / Escherichia/Shigella coli / Escherichia/Shigella coli/sonnei / Eschericia/Shigella coli/flexneri / Pantoea calida / Pantoea gaviniae / Raoultella planticola / Salmonella bongori / Salmonella enterica / Salmonella subterranea|
AGTCTGCAACTCGACTCCATGAAGTCGGAATCGCTAGTAATCGTGGATCAGAATGCCACGGTGAATACGTTCCCGGGCCTTGTACACACCGCCCGTCACACCATGGGGGTGGGTTGCAAAAGAAGTAGGTAGCTTAACCTTCGGGAGGGCGCTTACCACTTTGTGATTCA
>MG|6|V9|R|45|96.49|Proteobacteria|Gammaproteobacteria|Enterobacteriales|Enterobacteriaceae|Mangrovibacter|sp.|
AGTCTGCAACTCGACTCCATGAAGTCGGAATCGCTAGTAATTCCGGATCAGCATGCCGGGGGTGAATGCGTTCCCGGGCCTTGTACACACCGCCCGTCACACCATGGGAGTGGGTTGCAAAAGAAGTAGGTAGCTTAACCTTCGGGAGGGCGCTTACCACTTTGTGATTCA
>MG|6|V9|R|35|99.41|Proteobacteria|Gammaproteobacteria|Enterobacteriales|Enterobacteriaceae|Citrobacter / Cronobacter / Edwardsiella / Enterobacter / Escherichia / Escherichia/Shigella / Eschericia/Shigella / Pantoea / Raoultella / Salmonella|Citrobacter amalonaticus / Citrobacter braakii / Citrobacter farmeri / Citrobacter freundii / Citrobacter murliniae / Citrobacter sedlakii / Citrobacter werkmanii / Citrobacter youngae / Cronobacter condimenti / Cronobacter sakazakii / Edwardsiella hoshinae / Edwardsiella ictaluri / Edwardsiella tarda / Enterobacter gergoviae / Enterobacter sacchari / Escherichia albertii / Escherichia fergusonii / Escherichia/Shigella coli / Escherichia/Shigella coli/sonnei / Eschericia/Shigella coli/flexneri / Pantoea calida / Pantoea gaviniae / Raoultella planticola / Salmonella bongori / Salmonella enterica / Salmonella subterranea|
AGTCTGCAACTCGACTCCATGAAGTCGGAATCGCTAGTAATCGTGGATCAGAATGCCACGGTGAATACGTTCCCGGGCCTTGTACACACCGCCCGTCACACCATGGGAGTGGGTTGCAAAAGAAGTAGATAGCTTAACCTTCGGGAGGGCGCTTACCACTTTGTGATTCA
>MG|6|V9|R|115|99.41|Proteobacteria|Gammaproteobacteria|Enterobacteriales|Enterobacteriaceae|Citrobacter / Cronobacter / Edwardsiella / Enterobacter / Escherichia / Escherichia/Shigella / Eschericia/Shigella / Pantoea / Raoultella / Salmonella|Citrobacter amalonaticus / Citrobacter braakii / Citrobacter farmeri / Citrobacter freundii / Citrobacter murliniae / Citrobacter sedlakii / Citrobacter werkmanii / Citrobacter youngae / Cronobacter condimenti / Cronobacter sakazakii / Edwardsiella hoshinae / Edwardsiella ictaluri / Edwardsiella tarda / Enterobacter gergoviae / Enterobacter sacchari / Escherichia albertii / Escherichia fergusonii / Escherichia/Shigella coli / Escherichia/Shigella coli/sonnei / Eschericia/Shigella coli/flexneri / Pantoea calida / Pantoea gaviniae / Raoultella planticola / Salmonella bongori / Salmonella enterica / Salmonella subterranea|
AGTCTGCAACTCGACTCCATGAGGTCGGAATCGCTAGTAATCGTGGATCAGAATGCCACGGTGAATACGTTCCCGGGCCTTGTACACACCGCCCGTCACACCATGGGAGTGGGTTGCAAAAGAAGTAGGTAGCTTAACCTTCGGGAGGGCGCTTACCACTTTGTGATTCA
>MG|6|V9|R|416|97.65|Proteobacteria|Gammaproteobacteria|Enterobacteriales|Enterobacteriaceae|Arsenophonus / Candidatus Phlomobacter|nasoniae|
AGTCTGCAACTCGACTCCATGAAGATGGAATCGCTAGTAATCGCGGATCAGCATGTCGCGGTGAATACGTTCCCGGGTCTTGTACACACCGCCCGTCACACCATGGGAGTGGGTTGCAAAAGAAGTAGGTAGCTTAACCTTCGGGAGGGCGCTTACCACTTTGTGATTCA
>MG|6|V9|F|14|99.41|Proteobacteria|Gammaproteobacteria|Enterobacteriales|Enterobacteriaceae|Citrobacter / Cronobacter / Edwardsiella / Enterobacter / Escherichia / Escherichia/Shigella / Eschericia/Shigella / Pantoea / Raoultella / Salmonella|Citrobacter amalonaticus / Citrobacter braakii / Citrobacter farmeri / Citrobacter freundii / Citrobacter murliniae / Citrobacter sedlakii / Citrobacter werkmanii / Citrobacter youngae / Cronobacter condimenti / Cronobacter sakazakii / Edwardsiella hoshinae / Edwardsiella ictaluri / Edwardsiella tarda / Enterobacter gergoviae / Enterobacter sacchari / Escherichia albertii / Escherichia fergusonii / Escherichia/Shigella coli / Escherichia/Shigella coli/sonnei / Eschericia/Shigella coli/flexneri / Pantoea calida / Pantoea gaviniae / Raoultella planticola / Salmonella bongori / Salmonella enterica / Salmonella subterranea|
TGAATCACAAAGTGGTAAGCGCCCTCCCGAAGGTTAAGCTACCTACTTCTTTTGCAACCCACTCCTATGGTGTGACGGGCGGTGTGTACAAGGCCCGGGAACGTATTCACCGTGGCATTCTGATCCACGATTACTAGCGATTCCGACTTCATGGAGTCGAGTTGCAGACT
>MG|6|V9|F|19|99.42|Proteobacteria|Gammaproteobacteria|Enterobacteriales|Enterobacteriaceae|Citrobacter / Cronobacter / Edwardsiella / Enterobacter / Escherichia / Escherichia/Shigella / Eschericia/Shigella / Pantoea / Raoultella / Salmonella|Citrobacter amalonaticus / Citrobacter braakii / Citrobacter farmeri / Citrobacter freundii / Citrobacter murliniae / Citrobacter sedlakii / Citrobacter werkmanii / Citrobacter youngae / Cronobacter condimenti / Cronobacter sakazakii / Edwardsiella hoshinae / Edwardsiella ictaluri / Edwardsiella tarda / Enterobacter gergoviae / Enterobacter sacchari / Escherichia albertii / Escherichia fergusonii / Escherichia/Shigella coli / Escherichia/Shigella coli/sonnei / Eschericia/Shigella coli/flexneri / Pantoea calida / Pantoea gaviniae / Raoultella planticola / Salmonella bongori / Salmonella enterica / Salmonella subterranea|
TGAATCACAAAGTGGTAAGCGCCCTCCCGAAGGTTAAGCTACCTACTTCTTTTGCAACCCACTCCCATGGTGTGACGGGCGGTGTGTACAAGGCCCGGGAACGTATTCACCGTGGCATTCTGATCCACGATTACTAGCGATTCCGACTTCATGGAGTCGAGTTGCAAGACTC
>MG|6|V9|R|71|99.41|Proteobacteria|Gammaproteobacteria|Enterobacteriales|Enterobacteriaceae|Citrobacter / Cronobacter / Edwardsiella / Enterobacter / Escherichia / Escherichia/Shigella / Eschericia/Shigella / Pantoea / Raoultella / Salmonella|Citrobacter amalonaticus / Citrobacter braakii / Citrobacter farmeri / Citrobacter freundii / Citrobacter murliniae / Citrobacter sedlakii / Citrobacter werkmanii / Citrobacter youngae / Cronobacter condimenti / Cronobacter sakazakii / Edwardsiella hoshinae / Edwardsiella ictaluri / Edwardsiella tarda / Enterobacter gergoviae / Enterobacter sacchari / Escherichia albertii / Escherichia fergusonii / Escherichia/Shigella coli / Escherichia/Shigella coli/sonnei / Eschericia/Shigella coli/flexneri / Pantoea calida / Pantoea gaviniae / Raoultella planticola / Salmonella bongori / Salmonella enterica / Salmonella subterranea|
AGTCTGCAACTCGACTCCATGAAGTCGGAATCGCTAGTAATCGTGGATCAGAATGCCACGGTGAATACGTTCCCGGGCCTTGTACACACCGCCCGTCACACCATGGGAGTGGGTTGCAAAAGAAGTAGGTAGCTTAACCTTCGGGAGGGCGCTTACCGCTTTGTGATTCA
>MG|6|V9|F|24|99.41|Proteobacteria|Gammaproteobacteria|Enterobacteriales|Enterobacteriaceae|Citrobacter / Cronobacter / Edwardsiella / Enterobacter / Escherichia / Escherichia/Shigella / Eschericia/Shigella / Pantoea / Raoultella / Salmonella|Citrobacter amalonaticus / Citrobacter braakii / Citrobacter farmeri / Citrobacter freundii / Citrobacter murliniae / Citrobacter sedlakii / Citrobacter werkmanii / Citrobacter youngae / Cronobacter condimenti / Cronobacter sakazakii / Edwardsiella hoshinae / Edwardsiella ictaluri / Edwardsiella tarda / Enterobacter gergoviae / Enterobacter sacchari / Escherichia albertii / Escherichia fergusonii / Escherichia/Shigella coli / Escherichia/Shigella coli/sonnei / Eschericia/Shigella coli/flexneri / Pantoea calida / Pantoea gaviniae / Raoultella planticola / Salmonella bongori / Salmonella enterica / Salmonella subterranea|
TGAATCACAAAGTGGTAAGCGCCCTCCCGAAGGTTAAGCTACCTACTTCTTTTGCAACCCACTCCCATGGTGTGACGGGCGGTGTGTACAAGGCCCGGGAACGTATTCACCGTGGCATTCTGATCCACGATTACCAGCGATTCCGACTTCATGGAGTCGAGTTGCAGACT
>MG|6|V9|F|19|99.41|Proteobacteria|Gammaproteobacteria|Enterobacteriales|Enterobacteriaceae|Citrobacter / Cronobacter / Edwardsiella / Enterobacter / Escherichia / Escherichia/Shigella / Eschericia/Shigella / Pantoea / Raoultella / Salmonella|Citrobacter amalonaticus / Citrobacter braakii / Citrobacter farmeri / Citrobacter freundii / Citrobacter murliniae / Citrobacter sedlakii / Citrobacter werkmanii / Citrobacter youngae / Cronobacter condimenti / Cronobacter sakazakii / Edwardsiella hoshinae / Edwardsiella ictaluri / Edwardsiella tarda / Enterobacter gergoviae / Enterobacter sacchari / Escherichia albertii / Escherichia fergusonii / Escherichia/Shigella coli / Escherichia/Shigella coli/sonnei / Eschericia/Shigella coli/flexneri / Pantoea calida / Pantoea gaviniae / Raoultella planticola / Salmonella bongori / Salmonella enterica / Salmonella subterranea|
TGAATCACAAAGTGGTAAGCGCCCTCCCGAAGGTTAAGCTACCTACTTCTTTTGCAACCCACTCCCATGGTGTGACGGGCGGTGTGTACAAGGCCCGGGAACGTATTCACCGTGGCATTCTGATCCACGATTACTAGCGACTCCGACTTCATGGAGTCGAGTTGCAGACT
>MG|6|V9|F|14|96.86|Proteobacteria|Gammaproteobacteria|Enterobacteriales|Enterobacteriaceae|Candidatus Hamiltonella|symbiont|
CGAATCCTACCGTGGTAAGCGCCCTCCTTGCGGTTAAGCTACCTACTTCTGGTAAAACCCGCTCCCATGGTGTGACGGGCGGTGTGTACAAGGCCCGGGAACGTATTCACCGTAGCATTCTGATCTACGATTACTAGCGATTCCGACTTCATGGAGTCGAGTTGCAGACT
>MG|6|V9|F|20|99.41|Proteobacteria|Gammaproteobacteria|Enterobacteriales|Enterobacteriaceae|Citrobacter / Cronobacter / Edwardsiella / Enterobacter / Escherichia / Escherichia/Shigella / Eschericia/Shigella / Glossina / Pantoea / Raoultella / Salmonella|Citrobacter amalonaticus / Citrobacter braakii / Citrobacter farmeri / Citrobacter freundii / Citrobacter murliniae / Citrobacter sedlakii / Citrobacter werkmanii / Citrobacter youngae / Cronobacter condimenti / Cronobacter sakazakii / Edwardsiella hoshinae / Edwardsiella ictaluri / Edwardsiella tarda / Enterobacter gergoviae / Enterobacter sacchari / Escherichia albertii / Escherichia fergusonii / Escherichia/Shigella coli / Escherichia/Shigella coli/sonnei / Eschericia/Shigella coli/flexneri / Glossina pallidipes / Pantoea calida / Pantoea gaviniae / Raoultella planticola / Salmonella bongori / Salmonella enterica / Salmonella subterranea|
TGAATCACAAAGTGGTAAGCGCCCTCCCGAAGGTTAAGCTACCTACTTCTTTTGCAACCCACTCCCATGGTGTGACGGGCGGTGTGTACAAGGCCCAGGAACGTATTCACCGTGGCATTCTGATCCACGATTACTAGCGATTCCGACTTCATGGAGTCGAGTTGCAGACT
>MG|6|V9|R|16|99.42|Proteobacteria|Gammaproteobacteria|Enterobacteriales|Enterobacteriaceae|Citrobacter / Cronobacter / Edwardsiella / Enterobacter / Erwinia / Escherichia / Escherichia/Shigella / Eschericia/Shigella / Pantoea / Pragia / Raoultella / Salmonella|Citrobacter amalonaticus / Citrobacter braakii / Citrobacter farmeri / Citrobacter freundii / Citrobacter murliniae / Citrobacter sedlakii / Citrobacter werkmanii / Citrobacter youngae / Cronobacter condimenti / Cronobacter sakazakii / Edwardsiella hoshinae / Edwardsiella ictaluri / Edwardsiella tarda / Enterobacter gergoviae / Enterobacter sacchari / Erwinia mallotivora / Erwinia psidii / Erwinia typographi / Escherichia albertii / Escherichia fergusonii / Escherichia vulneris / Escherichia/Shigella coli / Escherichia/Shigella coli/sonnei / Eschericia/Shigella coli/flexneri / Pantoea agglomerans / Pantoea ananatis / Pantoea anthophila / Pantoea calida / Pantoea deleyi / Pantoea gaviniae / Pantoea vagans / Pragia fontium / Raoultella planticola / Raoultella terrigena / Salmonella bongori / Salmonella enterica / Salmonella subterranea|
AGTCTGCAACTCGACTCCGATGAAGTCGGAATCGCTAGTAATCGTGGATCAGAATGCCACGGTGAATACGTTCCCGGGCCTTGTACACACCGCCCGTCACACCATGGGAGTGGGTTGCAAAAGAAGTAGGTAGCTTAACCTTCGGGAGGGCGCTTACCACTTTGTGATTCA
>MG|6|V9|R|27|98.83|Proteobacteria|Gammaproteobacteria|Enterobacteriales|Enterobacteriaceae|Acinetobacter / Bacillus / Cedecea / Citrobacter / Cosenzaea / Dickeya / Enterobacter / Erwinia / Ewingella / Hafnia / Klebsiella / Kluyvera / Leclercia / Lelliottia / Lonsdalea / Morganella / Pantoea / Pectobacterium / Pluralibacter / Proteus / Providencia / Pseudomonas / Rahnella / Raoultella / Serratia / Trabulsiella / Xenorhabdus / Yersinia|mirabilis|
AGTCTGCAACTCGACTCCATGAAGTCGGAATCGCTAAGTAATCGTAGACAGAATGCTACGGTGAATACGTTCCCGGGCCTTGTACACACCGCCCGTCACACCATGGGAGTGGGTTGCAAAAGAAGTAGGTAGCTTAACCTTCGGGAGGGCGCTTACCACTTTGTGATTCA
>MG|6|V9|F|10|100.0|Proteobacteria|Gammaproteobacteria|Enterobacteriales|Enterobacteriaceae|Citrobacter / Cronobacter / Cronobacter / Edwardsiella / Enterobacter / Escherichia / Escherichia/Shigella / Eschericia/Shigella / Pantoea / Raoultella / Salmonella / Shimwellia|Citrobacter amalonaticus / Citrobacter braakii / Citrobacter farmeri / Citrobacter freundii / Citrobacter murliniae / Citrobacter sedlakii / Citrobacter werkmanii / Citrobacter youngae / Cronobacter condimenti / Cronobacter dublinensis / Cronobacter muytjensii / Cronobacter sakazakii / Cronobacter turicensis / Edwardsiella hoshinae / Edwardsiella ictaluri / Edwardsiella tarda / Enterobacter gergoviae / Enterobacter sacchari / Escherichia albertii / Escherichia fergusonii / Escherichia/Shigella coli / Escherichia/Shigella coli/sonnei / Eschericia/Shigella coli/flexneri / Pantoea calida / Pantoea gaviniae / Raoultella planticola / Salmonella bongori / Salmonella enterica / Salmonella subterranea / Shimwellia blattae|
TGAATTACAAAGTGGTAAGCGCCCTCCCGAAGGTTAAGCTACCTACTTCTTTTGCAACCCACTCCCATGGTGTGACGGGCGGTGTGTACAAGGCCCGGGAACGTATTCACCGTGGCATTCTGATCCACGATTACTAGCGATTCCGACTTCATGGAGTCGAGTTGCAGACT
>MG|6|V9|R|22|99.42|Proteobacteria|Gammaproteobacteria|Enterobacteriales|Enterobacteriaceae|Citrobacter / Cronobacter / Edwardsiella / Enterobacter / Escherichia / Escherichia/Shigella / Eschericia/Shigella / Pantoea / Raoultella / Salmonella|Citrobacter amalonaticus / Citrobacter braakii / Citrobacter farmeri / Citrobacter freundii / Citrobacter murliniae / Citrobacter sedlakii / Citrobacter werkmanii / Citrobacter youngae / Cronobacter condimenti / Cronobacter sakazakii / Edwardsiella hoshinae / Edwardsiella ictaluri / Edwardsiella tarda / Enterobacter gergoviae / Enterobacter sacchari / Escherichia albertii / Escherichia fergusonii / Escherichia/Shigella coli / Escherichia/Shigella coli/sonnei / Eschericia/Shigella coli/flexneri / Pantoea calida / Pantoea gaviniae / Raoultella planticola / Salmonella bongori / Salmonella enterica / Salmonella subterranea|
AGTCTGCAACTCGACTCCATGAAGTCGGAATCGCTAGTAATCGTGGATCAGAATGCCACGGTGAATACGTTCCCGGGCCTTGTACCACACCGCCCGTCACACCATGGGAGTGGGTTGCAAAAGAAGTAGGTAGCTTAACCTTCGGGAGGGCGCTTACCACTTTGTGATTCAT
>MG|6|V9|F|16|99.41|Proteobacteria|Gammaproteobacteria|Enterobacteriales|Enterobacteriaceae|Citrobacter / Cronobacter / Edwardsiella / Enterobacter / Escherichia / Escherichia/Shigella / Eschericia/Shigella / Pantoea / Raoultella / Salmonella|Citrobacter amalonaticus / Citrobacter braakii / Citrobacter farmeri / Citrobacter freundii / Citrobacter murliniae / Citrobacter sedlakii / Citrobacter werkmanii / Citrobacter youngae / Cronobacter condimenti / Cronobacter sakazakii / Edwardsiella hoshinae / Edwardsiella ictaluri / Edwardsiella tarda / Enterobacter gergoviae / Enterobacter sacchari / Escherichia albertii / Escherichia fergusonii / Escherichia/Shigella coli / Escherichia/Shigella coli/sonnei / Eschericia/Shigella coli/flexneri / Pantoea calida / Pantoea gaviniae / Raoultella planticola / Salmonella bongori / Salmonella enterica / Salmonella subterranea|
TGAATCACAAAGTGGTAAGCGCCCTCCCGAAGGTTAAACTACCTACTTCTTTTGCAACCCACTCCCATGGTGTGACGGGCGGTGTGTACAAGGCCCGGGAACGTATTCACCGTGGCATTCTGATCCACGATTACTAGCGATTCCGACTTCATGGAGTCGAGTTGCAGACT
>MG|6|V9|R|39|99.41|Proteobacteria|Gammaproteobacteria|Enterobacteriales|Enterobacteriaceae|Citrobacter / Cronobacter / Edwardsiella / Enterobacter / Escherichia / Escherichia/Shigella / Eschericia/Shigella / Pantoea / Raoultella / Salmonella|Citrobacter amalonaticus / Citrobacter braakii / Citrobacter farmeri / Citrobacter freundii / Citrobacter murliniae / Citrobacter sedlakii / Citrobacter werkmanii / Citrobacter youngae / Cronobacter condimenti / Cronobacter sakazakii / Edwardsiella hoshinae / Edwardsiella ictaluri / Edwardsiella tarda / Enterobacter gergoviae / Enterobacter sacchari / Escherichia albertii / Escherichia fergusonii / Escherichia/Shigella coli / Escherichia/Shigella coli/sonnei / Eschericia/Shigella coli/flexneri / Pantoea calida / Pantoea gaviniae / Raoultella planticola / Salmonella bongori / Salmonella enterica / Salmonella subterranea|
AGTCTGCAACTCGACTCCATGAAGTCGGAATCGCTAGTAATCGTGGATCAGAATGCCACAGTGAATACGTTCCCGGGCCTTGTACACACCGCCCGTCACACCATGGGAGTGGGTTGCAAAAGAAGTAGGTAGCTTAACCTTCGGGAGGGCGCTTACCACTTTGTGATTCA
>MG|6|V9|R|32|99.41|Proteobacteria|Gammaproteobacteria|Enterobacteriales|Enterobacteriaceae|Citrobacter / Cronobacter / Edwardsiella / Enterobacter / Escherichia / Escherichia/Shigella / Eschericia/Shigella / Pantoea / Raoultella / Salmonella|Citrobacter amalonaticus / Citrobacter braakii / Citrobacter farmeri / Citrobacter freundii / Citrobacter murliniae / Citrobacter sedlakii / Citrobacter werkmanii / Citrobacter youngae / Cronobacter condimenti / Cronobacter sakazakii / Edwardsiella hoshinae / Edwardsiella ictaluri / Edwardsiella tarda / Enterobacter gergoviae / Enterobacter sacchari / Escherichia albertii / Escherichia fergusonii / Escherichia/Shigella coli / Escherichia/Shigella coli/sonnei / Eschericia/Shigella coli/flexneri / Pantoea calida / Pantoea gaviniae / Raoultella planticola / Salmonella bongori / Salmonella enterica / Salmonella subterranea|
AGTCTGCAACTCGACTCCATGAAGTCGGAATCGCTAGTAATCGTGGATCAGAATGCCACGGTGAATACGTTCCCGGGCCTTGTACACACCGCCCGTCACACCATGGGAGTGGGTTGCAAAAGAAGTAGGTAGCTCAACCTTCGGGAGGGCGCTTACCACTTTGTGATTCA
>MG|6|V9|R|20|99.41|Proteobacteria|Gammaproteobacteria|Enterobacteriales|Enterobacteriaceae|Citrobacter / Cronobacter / Edwardsiella / Enterobacter / Escherichia / Escherichia/Shigella / Eschericia/Shigella / Pantoea / Raoultella / Salmonella|Citrobacter amalonaticus / Citrobacter braakii / Citrobacter farmeri / Citrobacter freundii / Citrobacter murliniae / Citrobacter sedlakii / Citrobacter werkmanii / Citrobacter youngae / Cronobacter condimenti / Cronobacter sakazakii / Edwardsiella hoshinae / Edwardsiella ictaluri / Edwardsiella tarda / Enterobacter gergoviae / Enterobacter sacchari / Escherichia albertii / Escherichia fergusonii / Escherichia/Shigella coli / Escherichia/Shigella coli/sonnei / Eschericia/Shigella coli/flexneri / Pantoea calida / Pantoea gaviniae / Raoultella planticola / Salmonella bongori / Salmonella enterica / Salmonella subterranea|
AGTCTGCAACTCGACTCCATGAAGTCGGAATCGCTAGTAATCGTGGATTAGAATGCCACGGTGAATACGTTCCCGGGCCTTGTACACACCGCCCGTCACACCATGGGAGTGGGTTGCAAAAGAAGTAGGTAGCTTAACCTTCGGGAGGGCGCTTACCACTTTGTGATTCA
>MG|6|V9|F|12|99.41|Proteobacteria|Gammaproteobacteria|Enterobacteriales|Enterobacteriaceae|Citrobacter / Cronobacter / Edwardsiella / Enterobacter / Escherichia / Escherichia/Shigella / Eschericia/Shigella / Pantoea / Raoultella / Salmonella|Citrobacter amalonaticus / Citrobacter braakii / Citrobacter farmeri / Citrobacter freundii / Citrobacter murliniae / Citrobacter sedlakii / Citrobacter werkmanii / Citrobacter youngae / Cronobacter condimenti / Cronobacter sakazakii / Edwardsiella hoshinae / Edwardsiella ictaluri / Edwardsiella tarda / Enterobacter gergoviae / Enterobacter sacchari / Escherichia albertii / Escherichia fergusonii / Escherichia/Shigella coli / Escherichia/Shigella coli/sonnei / Eschericia/Shigella coli/flexneri / Pantoea calida / Pantoea gaviniae / Raoultella planticola / Salmonella bongori / Salmonella enterica / Salmonella subterranea|
TCGAATCACAAAGTGGTAAGCGCCCTACCCGAAGGTTAAGCTACCTACTTCTTTTGCAACCCACTCCCATGGTGTGACGGGCGGTGTGTACAAGGCCCGGGAACGTATTCACCGTGGCATTCTGATCCACGATTACTAGCGATTCCGACTTCATGGAGTCGAGTTGCAGACT
>MG|6|V9|R|13|98.24|Proteobacteria|Gammaproteobacteria|Enterobacteriales|Enterobacteriaceae|Acinetobacter / Bacillus / Escherichia|coli|
AGTCTGCAACTCGACTCCATGAAGATGGAATCGCTAGTAATCGCGGATCAGCATGCCACGGTGAATACGTTCCCGGGCCTTGTACACACCGCCCGTCACACCATGGGAGTGGGTTGCAAAAGAAGTAGGTAGCTTAACCTTCGGGAGGGCGCTTACCACTTTGTGATTCA
>MG|6|V9|R|90|99.41|Proteobacteria|Gammaproteobacteria|Enterobacteriales|Enterobacteriaceae|Citrobacter / Cronobacter / Edwardsiella / Enterobacter / Escherichia / Escherichia/Shigella / Eschericia/Shigella / Pantoea / Raoultella / Salmonella|Citrobacter amalonaticus / Citrobacter braakii / Citrobacter farmeri / Citrobacter freundii / Citrobacter murliniae / Citrobacter sedlakii / Citrobacter werkmanii / Citrobacter youngae / Cronobacter condimenti / Cronobacter sakazakii / Edwardsiella hoshinae / Edwardsiella ictaluri / Edwardsiella tarda / Enterobacter gergoviae / Enterobacter sacchari / Escherichia albertii / Escherichia fergusonii / Escherichia/Shigella coli / Escherichia/Shigella coli/sonnei / Eschericia/Shigella coli/flexneri / Pantoea calida / Pantoea gaviniae / Raoultella planticola / Salmonella bongori / Salmonella enterica / Salmonella subterranea|
AGTCTGCAACTCGACTCCATGGAGTCGGAATCGCTAGTAATCGTGGATCAGAATGCCACGGTGAATACGTTCCCGGGCCTTGTACACACCGCCCGTCACACCATGGGAGTGGGTTGCAAAAGAAGTAGGTAGCTTAACCTTCGGGAGGGCGCTTACCACTTTGTGATTCA
>MG|6|V9|F|19|99.41|Proteobacteria|Gammaproteobacteria|Enterobacteriales|Enterobacteriaceae|Citrobacter / Cronobacter / Edwardsiella / Enterobacter / Escherichia / Escherichia/Shigella / Eschericia/Shigella / Pantoea / Raoultella / Salmonella|Citrobacter amalonaticus / Citrobacter braakii / Citrobacter farmeri / Citrobacter freundii / Citrobacter murliniae / Citrobacter sedlakii / Citrobacter werkmanii / Citrobacter youngae / Cronobacter condimenti / Cronobacter sakazakii / Edwardsiella hoshinae / Edwardsiella ictaluri / Edwardsiella tarda / Enterobacter gergoviae / Enterobacter sacchari / Escherichia albertii / Escherichia fergusonii / Escherichia/Shigella coli / Escherichia/Shigella coli/sonnei / Eschericia/Shigella coli/flexneri / Pantoea calida / Pantoea gaviniae / Raoultella planticola / Salmonella bongori / Salmonella enterica / Salmonella subterranea|
TGAATCACAAAGTGGTAAGCGCCCTCCCGAAGGTTAAGCTGCCTACTTCTTTTGCAACCCACTCCCATGGTGTGACGGGCGGTGTGTACAAGGCCCGGGAACGTATTCACCGTGGCATTCTGATCCACGATTACTAGCGATTCCGACTTCATGGAGTCGAGTTGCAGACT
>MG|6|V9|R|23|99.41|Proteobacteria|Gammaproteobacteria|Enterobacteriales|Enterobacteriaceae|Citrobacter / Cronobacter / Edwardsiella / Enterobacter / Escherichia / Escherichia/Shigella / Eschericia/Shigella / Pantoea / Raoultella / Salmonella|Citrobacter amalonaticus / Citrobacter braakii / Citrobacter farmeri / Citrobacter freundii / Citrobacter murliniae / Citrobacter sedlakii / Citrobacter werkmanii / Citrobacter youngae / Cronobacter condimenti / Cronobacter sakazakii / Edwardsiella hoshinae / Edwardsiella ictaluri / Edwardsiella tarda / Enterobacter gergoviae / Enterobacter sacchari / Escherichia albertii / Escherichia fergusonii / Escherichia/Shigella coli / Escherichia/Shigella coli/sonnei / Eschericia/Shigella coli/flexneri / Pantoea calida / Pantoea gaviniae / Raoultella planticola / Salmonella bongori / Salmonella enterica / Salmonella subterranea|
AGTCTGCAACTCGACTCCATGAAGTCGGAATCGCTAGTAATCGTGGATCAGAATGCCACGGTGAATACGTTCCCGGGCCTTGTACACACCGCCCGTCATACCATGGGAGTGGGTTGCAAAAGAAGTAGGTAGCTTAACCTTCGGGAGGGCGCTTACCACTTTGTGATTCA
>MG|6|V9|R|55|99.41|Proteobacteria|Gammaproteobacteria|Enterobacteriales|Enterobacteriaceae|Citrobacter / Cronobacter / Edwardsiella / Enterobacter / Escherichia / Escherichia/Shigella / Eschericia/Shigella / Pantoea / Raoultella / Salmonella|Citrobacter amalonaticus / Citrobacter braakii / Citrobacter farmeri / Citrobacter freundii / Citrobacter murliniae / Citrobacter sedlakii / Citrobacter werkmanii / Citrobacter youngae / Cronobacter condimenti / Cronobacter sakazakii / Edwardsiella hoshinae / Edwardsiella ictaluri / Edwardsiella tarda / Enterobacter gergoviae / Enterobacter sacchari / Escherichia albertii / Escherichia fergusonii / Escherichia/Shigella coli / Escherichia/Shigella coli/sonnei / Eschericia/Shigella coli/flexneri / Pantoea calida / Pantoea gaviniae / Raoultella planticola / Salmonella bongori / Salmonella enterica / Salmonella subterranea|
AGTCTGCAACTCGACTCCATGAAGTCGGAATCGCTAGTAATCGTGGACCAGAATGCCACGGTGAATACGTTCCCGGGCCTTGTACACACCGCCCGTCACACCATGGGAGTGGGTTGCAAAAGAAGTAGGTAGCTTAACCTTCGGGAGGGCGCTTACCACTTTGTGATTCA
>MG|6|V9|R|41|99.41|Proteobacteria|Gammaproteobacteria|Enterobacteriales|Enterobacteriaceae|Citrobacter / Cronobacter / Edwardsiella / Enterobacter / Escherichia / Escherichia/Shigella / Eschericia/Shigella / Pantoea / Raoultella / Salmonella|Citrobacter amalonaticus / Citrobacter braakii / Citrobacter farmeri / Citrobacter freundii / Citrobacter murliniae / Citrobacter sedlakii / Citrobacter werkmanii / Citrobacter youngae / Cronobacter condimenti / Cronobacter sakazakii / Edwardsiella hoshinae / Edwardsiella ictaluri / Edwardsiella tarda / Enterobacter gergoviae / Enterobacter sacchari / Escherichia albertii / Escherichia fergusonii / Escherichia/Shigella coli / Escherichia/Shigella coli/sonnei / Eschericia/Shigella coli/flexneri / Pantoea calida / Pantoea gaviniae / Raoultella planticola / Salmonella bongori / Salmonella enterica / Salmonella subterranea|
AGTCTGCAACTCGACTCCATGAAGTCGGAATCGCTAGTAATCGTGGATCAGAATGCCACGGTGAATACGTTCCCGGGCCTTGTACACACCGCCCGTCACACCATGGGAGTGGGTTGCAAAAGAAGTAGGTAGTTTAACCTTCGGGAGGGCGCTTACCACTTTGTGATTCA
>MG|6|V9|R|29|99.41|Proteobacteria|Gammaproteobacteria|Enterobacteriales|Enterobacteriaceae|Citrobacter / Cronobacter / Edwardsiella / Enterobacter / Escherichia / Escherichia/Shigella / Eschericia/Shigella / Pantoea / Raoultella / Salmonella|Citrobacter amalonaticus / Citrobacter braakii / Citrobacter farmeri / Citrobacter freundii / Citrobacter murliniae / Citrobacter sedlakii / Citrobacter werkmanii / Citrobacter youngae / Cronobacter condimenti / Cronobacter sakazakii / Edwardsiella hoshinae / Edwardsiella ictaluri / Edwardsiella tarda / Enterobacter gergoviae / Enterobacter sacchari / Escherichia albertii / Escherichia fergusonii / Escherichia/Shigella coli / Escherichia/Shigella coli/sonnei / Eschericia/Shigella coli/flexneri / Pantoea calida / Pantoea gaviniae / Raoultella planticola / Salmonella bongori / Salmonella enterica / Salmonella subterranea|
AGTCTGCAACTCGACTCCATGAAGTCGGAATCGCTAGTAATCGTGGATCAGAATGCCACGGTGAATACGTTCCCAGGCCTTGTACACACCGCCCGTCACACCATGGGAGTGGGTTGCAAAAGAAGTAGGTAGCTTAACCTTCGGGAGGGCGCTTACCACTTTGTGATTCA
>MG|6|V9|R|29|100.0|Proteobacteria|Gammaproteobacteria|Enterobacteriales|Enterobacteriaceae|Citrobacter / Cronobacter / Edwardsiella / Enterobacter / Escherichia / Escherichia/Shigella / Eschericia/Shigella / Pantoea / Raoultella / Salmonella|Citrobacter amalonaticus / Citrobacter braakii / Citrobacter farmeri / Citrobacter freundii / Citrobacter murliniae / Citrobacter sedlakii / Citrobacter werkmanii / Citrobacter youngae / Cronobacter condimenti / Cronobacter sakazakii / Cronobacter turicensis / Edwardsiella hoshinae / Edwardsiella ictaluri / Edwardsiella tarda / Enterobacter gergoviae / Enterobacter sacchari / Escherichia albertii / Escherichia fergusonii / Escherichia/Shigella coli / Escherichia/Shigella coli/sonnei / Eschericia/Shigella coli/flexneri / Pantoea calida / Pantoea gaviniae / Raoultella planticola / Salmonella bongori / Salmonella enterica / Salmonella subterranea|
AGTCTGCAACTCGACTCCATGAAGTCGGAATCGCTAGTAATCGTGGATCAGAATGCCACGGTGAATACGTTCCCGGGCCTTGTACACACCGCCCGTCACACCATGGGAGTGGGTTGCAAAAGAAGTAGGTAGCTTAACCTTCGGGAGGGCGCTTACCACTTTGTGATTTA
>MG|6|V9|F|18|99.41|Proteobacteria|Gammaproteobacteria|Enterobacteriales|Enterobacteriaceae|Citrobacter / Cronobacter / Edwardsiella / Enterobacter / Escherichia / Escherichia/Shigella / Eschericia/Shigella / Pantoea / Raoultella / Salmonella|Citrobacter amalonaticus / Citrobacter braakii / Citrobacter farmeri / Citrobacter freundii / Citrobacter murliniae / Citrobacter sedlakii / Citrobacter werkmanii / Citrobacter youngae / Cronobacter condimenti / Cronobacter sakazakii / Edwardsiella hoshinae / Edwardsiella ictaluri / Edwardsiella tarda / Enterobacter gergoviae / Enterobacter sacchari / Escherichia albertii / Escherichia fergusonii / Escherichia/Shigella coli / Escherichia/Shigella coli/sonnei / Eschericia/Shigella coli/flexneri / Pantoea calida / Pantoea gaviniae / Raoultella planticola / Salmonella bongori / Salmonella enterica / Salmonella subterranea|
TGAATCACAAAGTGGTGAGCGCCCTCCCGAAGGTTAAGCTACCTACTTCTTTTGCAACCCACTCCCATGGTGTGACGGGCGGTGTGTACAAGGCCCGGGAACGTATTCACCGTGGCATTCTGATCCACGATTACTAGCGATTCCGACTTCATGGAGTCGAGTTGCAGACT
>MG|6|V9|F|18|97.65|Proteobacteria|Gammaproteobacteria|Enterobacteriales|Enterobacteriaceae|Cronobacter / Dickeya / Mangrovibacter / Plesiomonas / Shigella|sp.|
TGAATCACAAAGTGGTAAGCGCCCTCCCGAAGGTTAAGCTACCTACTTCTTTTGCAACCCACTCCCATGGTGTGACGGGCGGTGTGTACAAGGCCCGGGAACGTATTCACCCCGGCATGCTGATCCGGAATTACTAGCGATTCCGACTTCATGGAGTCGAGTTGCAGACT
>MG|6|V9|R|24|99.41|Proteobacteria|Gammaproteobacteria|Enterobacteriales|Enterobacteriaceae|Citrobacter / Cronobacter / Edwardsiella / Enterobacter / Escherichia / Escherichia/Shigella / Eschericia/Shigella / Pantoea / Raoultella / Salmonella|Citrobacter amalonaticus / Citrobacter braakii / Citrobacter farmeri / Citrobacter freundii / Citrobacter murliniae / Citrobacter sedlakii / Citrobacter werkmanii / Citrobacter youngae / Cronobacter condimenti / Cronobacter sakazakii / Edwardsiella hoshinae / Edwardsiella ictaluri / Edwardsiella tarda / Enterobacter gergoviae / Enterobacter sacchari / Escherichia albertii / Escherichia fergusonii / Escherichia/Shigella coli / Escherichia/Shigella coli/sonnei / Eschericia/Shigella coli/flexneri / Pantoea calida / Pantoea gaviniae / Raoultella planticola / Salmonella bongori / Salmonella enterica / Salmonella subterranea|
AGTCTGCAACTCGACTCCATGAAGTCGGAATCGCTAGTAATCGTGGATCAGAATGCCACGGTGAATACGTTCCCGGGCCTTGTACACACCGCCCGTCACACCATGGGAGTGGGTCGCAAAAGAAGTAGGTAGCTTAACCTTCGGGAGGGCGCTTACCACTTTGTGATTCA
>MG|6|V9|F|11|100.0|Proteobacteria|Gammaproteobacteria|Enterobacteriales|Enterobacteriaceae|Citrobacter / Cronobacter / Edwardsiella / Enterobacter / Escherichia / Escherichia/Shigella / Eschericia/Shigella / Pantoea / Raoultella / Salmonella|Citrobacter amalonaticus / Citrobacter braakii / Citrobacter farmeri / Citrobacter freundii / Citrobacter murliniae / Citrobacter sedlakii / Citrobacter werkmanii / Citrobacter youngae / Cronobacter condimenti / Cronobacter sakazakii / Cronobacter turicensis / Edwardsiella hoshinae / Edwardsiella ictaluri / Edwardsiella tarda / Enterobacter gergoviae / Enterobacter sacchari / Escherichia albertii / Escherichia fergusonii / Escherichia/Shigella coli / Escherichia/Shigella coli/sonnei / Eschericia/Shigella coli/flexneri / Pantoea calida / Pantoea gaviniae / Raoultella planticola / Salmonella bongori / Salmonella enterica / Salmonella subterranea|
TAAATCACAAAGTGGTAAGCGCCCTCCCGAAGGTTAAGCTACCTACTTCTTTTGCAACCCACTCCCATGGTGTGACGGGCGGTGTGTACAAGGCCCGGGAACGTATTCACCGTGGCATTCTGATCCACGATTACTAGCGATTCCGACTTCATGGAGTCGAGTTGCAGACT
>MG|6|V9|R|44|99.41|Proteobacteria|Gammaproteobacteria|Enterobacteriales|Enterobacteriaceae|Citrobacter / Cronobacter / Edwardsiella / Enterobacter / Escherichia / Escherichia/Shigella / Eschericia/Shigella / Pantoea / Raoultella / Salmonella|Citrobacter amalonaticus / Citrobacter braakii / Citrobacter farmeri / Citrobacter freundii / Citrobacter murliniae / Citrobacter sedlakii / Citrobacter werkmanii / Citrobacter youngae / Cronobacter condimenti / Cronobacter sakazakii / Edwardsiella hoshinae / Edwardsiella ictaluri / Edwardsiella tarda / Enterobacter gergoviae / Enterobacter sacchari / Escherichia albertii / Escherichia fergusonii / Escherichia/Shigella coli / Escherichia/Shigella coli/sonnei / Eschericia/Shigella coli/flexneri / Pantoea calida / Pantoea gaviniae / Raoultella planticola / Salmonella bongori / Salmonella enterica / Salmonella subterranea|
AGTCTGCAACTCGACTCCATGAAGTCGGAATCGCTAGTAATCGTGGATCAGAATGCCACGGTGAATACGTTCCCGGGCCTTGTACACACTGCCCGTCACACCATGGGAGTGGGTTGCAAAAGAAGTAGGTAGCTTAACCTTCGGGAGGGCGCTTACCACTTTGTGATTCA
>MG|6|V9|R|97|99.41|Proteobacteria|Gammaproteobacteria|Enterobacteriales|Enterobacteriaceae|Citrobacter / Cronobacter / Edwardsiella / Enterobacter / Escherichia / Escherichia/Shigella / Eschericia/Shigella / Pantoea / Raoultella / Salmonella|Citrobacter amalonaticus / Citrobacter braakii / Citrobacter farmeri / Citrobacter freundii / Citrobacter murliniae / Citrobacter sedlakii / Citrobacter werkmanii / Citrobacter youngae / Cronobacter condimenti / Cronobacter sakazakii / Edwardsiella hoshinae / Edwardsiella ictaluri / Edwardsiella tarda / Enterobacter gergoviae / Enterobacter sacchari / Escherichia albertii / Escherichia fergusonii / Escherichia/Shigella coli / Escherichia/Shigella coli/sonnei / Eschericia/Shigella coli/flexneri / Pantoea calida / Pantoea gaviniae / Raoultella planticola / Salmonella bongori / Salmonella enterica / Salmonella subterranea|
AGTCTGCAACTCGACTCCATGAAGTCGGAATCGCTAGTAATCGTGGATCAGAATGCCACGGTGAATACGTTCCCGGGCCTTGTACACACCGCCCGCCACACCATGGGAGTGGGTTGCAAAAGAAGTAGGTAGCTTAACCTTCGGGAGGGCGCTTACCACTTTGTGATTCA
>MG|6|V9|R|87|99.42|Proteobacteria|Gammaproteobacteria|Enterobacteriales|Enterobacteriaceae|Citrobacter / Cronobacter / Edwardsiella / Enterobacter / Escherichia / Escherichia/Shigella / Eschericia/Shigella / Pantoea / Raoultella / Salmonella|Citrobacter amalonaticus / Citrobacter braakii / Citrobacter farmeri / Citrobacter freundii / Citrobacter murliniae / Citrobacter sedlakii / Citrobacter werkmanii / Citrobacter youngae / Cronobacter condimenti / Cronobacter sakazakii / Edwardsiella hoshinae / Edwardsiella ictaluri / Edwardsiella tarda / Enterobacter gergoviae / Enterobacter sacchari / Escherichia albertii / Escherichia fergusonii / Escherichia/Shigella coli / Escherichia/Shigella coli/sonnei / Eschericia/Shigella coli/flexneri / Pantoea calida / Pantoea gaviniae / Raoultella planticola / Salmonella bongori / Salmonella enterica / Salmonella subterranea|
AGTCTGCAACTCGACTCCATGAAAGTCGGAATCGCTAGTAATCGTGGATCAGAATGCCACGGTGAATACGTTCCCGGGCCTTGTACACACCGCCCGTCACACCATGGGAGTGGGTTGCAAAAGAAGTAGGTAGCTTAACCTTCGGGAGGGCGCTTACCACTTTGTGATTCA
>MG|6|V9|R|50|100.0|Proteobacteria|Gammaproteobacteria|Enterobacteriales|Enterobacteriaceae|Citrobacter / Cronobacter / Cronobacter / Edwardsiella / Enterobacter / Escherichia / Escherichia/Shigella / Eschericia/Shigella / Pantoea / Raoultella / Salmonella / Shimwellia / Trabulsiella|Citrobacter amalonaticus / Citrobacter braakii / Citrobacter farmeri / Citrobacter freundii / Citrobacter murliniae / Citrobacter sedlakii / Citrobacter werkmanii / Citrobacter youngae / Cronobacter condimenti / Cronobacter dublinensis / Cronobacter muytjensii / Cronobacter sakazakii / Cronobacter turicensis / Edwardsiella hoshinae / Edwardsiella ictaluri / Edwardsiella tarda / Enterobacter gergoviae / Enterobacter sacchari / Escherichia albertii / Escherichia fergusonii / Escherichia/Shigella coli / Escherichia/Shigella coli/sonnei / Eschericia/Shigella coli/flexneri / Pantoea calida / Pantoea gaviniae / Raoultella planticola / Salmonella bongori / Salmonella enterica / Salmonella subterranea / Shimwellia blattae / Trabulsiella guamensis|
AGTCTGCAACTCGACTCCATGAAGTCGGAATCGCTAGTAATCGTGGATCAGAATGCCACGGTGAATACGTTCCCGGGCCTTGTACACACCGCCCGTCACACCATGGGAGTGGGTTGCAAAAGAAGTAGGTAGCTTAACCTTCGGGAGGGCGCTTACCACTTTGTGACTCA
>MG|6|V9|F|13|99.42|Proteobacteria|Gammaproteobacteria|Enterobacteriales|Enterobacteriaceae|Citrobacter / Cronobacter / Edwardsiella / Enterobacter / Escherichia / Escherichia/Shigella / Eschericia/Shigella / Pantoea / Raoultella / Salmonella|Citrobacter amalonaticus / Citrobacter braakii / Citrobacter farmeri / Citrobacter freundii / Citrobacter murliniae / Citrobacter sedlakii / Citrobacter werkmanii / Citrobacter youngae / Cronobacter condimenti / Cronobacter sakazakii / Edwardsiella hoshinae / Edwardsiella ictaluri / Edwardsiella tarda / Enterobacter gergoviae / Enterobacter sacchari / Escherichia albertii / Escherichia fergusonii / Escherichia/Shigella coli / Escherichia/Shigella coli/sonnei / Eschericia/Shigella coli/flexneri / Pantoea calida / Pantoea gaviniae / Raoultella planticola / Salmonella bongori / Salmonella enterica / Salmonella subterranea|
TGAATCACAAAGTGGTAAGCGCCCTCCCGAAGGTTAAGCTACCTACTTCTTTTGCAACCCACTCCCATGGTGTGACGGGCGGTGTGTACAAGGCCCGGGAACGTATTCACCGTGGCATTCTGATCCACGATTACTACGCGATTCCGACTTCATGGAGTCGAGTTGCAGACTC
>MG|6|V9|R|27|99.41|Proteobacteria|Gammaproteobacteria|Enterobacteriales|Enterobacteriaceae|Citrobacter / Cronobacter / Edwardsiella / Enterobacter / Escherichia / Escherichia/Shigella / Eschericia/Shigella / Pantoea / Raoultella / Salmonella|Citrobacter amalonaticus / Citrobacter braakii / Citrobacter farmeri / Citrobacter freundii / Citrobacter murliniae / Citrobacter sedlakii / Citrobacter werkmanii / Citrobacter youngae / Cronobacter condimenti / Cronobacter sakazakii / Edwardsiella hoshinae / Edwardsiella ictaluri / Edwardsiella tarda / Enterobacter gergoviae / Enterobacter sacchari / Escherichia albertii / Escherichia fergusonii / Escherichia/Shigella coli / Escherichia/Shigella coli/sonnei / Eschericia/Shigella coli/flexneri / Pantoea calida / Pantoea gaviniae / Raoultella planticola / Salmonella bongori / Salmonella enterica / Salmonella subterranea|
AGTCTGCAACTTGACTCCATGAAGTCGGAATCGCTAGTAATCGTGGATCAGAATGCCACGGTGAATACGTTCCCGGGCCTTGTACACACCGCCCGTCACACCATGGGAGTGGGTTGCAAAAGAAGTAGGTAGCTTAACCTTCGGGAGGGCGCTTACCACTTTGTGATTCA
>MG|6|V9|R|10|99.42|Proteobacteria|Gammaproteobacteria|Enterobacteriales|Enterobacteriaceae|Escherichia / Shigella|Escherichia coli / Shigella flexneri|
AGTCTGCAACTCGACTCCATGAAAGTCGGAATCGCTAGTAATCGTGGATCAGAATGCCACGGTGAATACGTTCCCGGGCCTTGTACACACCGCCCGTCACACCATGGGAGTGGGTTGCAAAAAGAAGTAGGTAGCTTAACCTTCGGGAGGGCGCTTACCACTTTGTGATTCA
>MG|6|V9|R|31|99.41|Proteobacteria|Gammaproteobacteria|Enterobacteriales|Enterobacteriaceae|Citrobacter / Cronobacter / Edwardsiella / Enterobacter / Escherichia / Escherichia/Shigella / Eschericia/Shigella / Pantoea / Raoultella / Salmonella|Citrobacter amalonaticus / Citrobacter braakii / Citrobacter farmeri / Citrobacter freundii / Citrobacter murliniae / Citrobacter sedlakii / Citrobacter werkmanii / Citrobacter youngae / Cronobacter condimenti / Cronobacter sakazakii / Edwardsiella hoshinae / Edwardsiella ictaluri / Edwardsiella tarda / Enterobacter gergoviae / Enterobacter sacchari / Escherichia albertii / Escherichia fergusonii / Escherichia/Shigella coli / Escherichia/Shigella coli/sonnei / Eschericia/Shigella coli/flexneri / Pantoea calida / Pantoea gaviniae / Raoultella planticola / Salmonella bongori / Salmonella enterica / Salmonella subterranea|
AGTCTGCAACTCGACTCCATGAAGTCGGAATCGCTAGTAATCATGGATCAGAATGCCACGGTGAATACGTTCCCGGGCCTTGTACACACCGCCCGTCACACCATGGGAGTGGGTTGCAAAAGAAGTAGGTAGCTTAACCTTCGGGAGGGCGCTTACCACTTTGTGATTCA
>MG|6|V9|R|24|99.41|Proteobacteria|Gammaproteobacteria|Enterobacteriales|Enterobacteriaceae|Citrobacter / Cronobacter / Edwardsiella / Enterobacter / Escherichia / Escherichia/Shigella / Eschericia/Shigella / Pantoea / Raoultella / Salmonella|Citrobacter amalonaticus / Citrobacter braakii / Citrobacter farmeri / Citrobacter freundii / Citrobacter murliniae / Citrobacter sedlakii / Citrobacter werkmanii / Citrobacter youngae / Cronobacter condimenti / Cronobacter sakazakii / Edwardsiella hoshinae / Edwardsiella ictaluri / Edwardsiella tarda / Enterobacter gergoviae / Enterobacter sacchari / Escherichia albertii / Escherichia fergusonii / Escherichia/Shigella coli / Escherichia/Shigella coli/sonnei / Eschericia/Shigella coli/flexneri / Pantoea calida / Pantoea gaviniae / Raoultella planticola / Salmonella bongori / Salmonella enterica / Salmonella subterranea|
AGTCTGCAACTCGACTCCATGAAGTCGGAATCGCTAGTAATCGTGGATCAGAATGCCACGGTGAATACGTTCCCGGGCCTTGTACACACCGCCCGTCACATCATGGGAGTGGGTTGCAAAAGAAGTAGGTAGCTTAACCTTCGGGAGGGCGCTTACCACTTTGTGATTCA
>MG|6|V9|F|17|99.41|Proteobacteria|Gammaproteobacteria|Enterobacteriales|Enterobacteriaceae|Citrobacter / Cronobacter / Edwardsiella / Enterobacter / Escherichia / Escherichia/Shigella / Eschericia/Shigella / Pantoea / Raoultella / Salmonella|Citrobacter amalonaticus / Citrobacter braakii / Citrobacter farmeri / Citrobacter freundii / Citrobacter murliniae / Citrobacter sedlakii / Citrobacter werkmanii / Citrobacter youngae / Cronobacter condimenti / Cronobacter sakazakii / Edwardsiella hoshinae / Edwardsiella ictaluri / Edwardsiella tarda / Enterobacter gergoviae / Enterobacter sacchari / Escherichia albertii / Escherichia fergusonii / Escherichia/Shigella coli / Escherichia/Shigella coli/sonnei / Eschericia/Shigella coli/flexneri / Pantoea calida / Pantoea gaviniae / Raoultella planticola / Salmonella bongori / Salmonella enterica / Salmonella subterranea|
TGAATCACAAAGTGGTAAGCGCCCTCCTGAAGGTTAAGCTACCTACTTCTTTTGCAACCCACTCCCATGGTGTGACGGGCGGTGTGTACAAGGCCCGGGAACGTATTCACCGTGGCATTCTGATCCACGATTACTAGCGATTCCGACTTCATGGAGTCGAGTTGCAGACT
>MG|6|V9|F|119|99.41|Proteobacteria|Gammaproteobacteria|Enterobacteriales|Enterobacteriaceae|Citrobacter / Cronobacter / Edwardsiella / Enterobacter / Escherichia / Escherichia/Shigella / Eschericia/Shigella / Pantoea / Raoultella / Salmonella|Citrobacter amalonaticus / Citrobacter braakii / Citrobacter farmeri / Citrobacter freundii / Citrobacter murliniae / Citrobacter sedlakii / Citrobacter werkmanii / Citrobacter youngae / Cronobacter condimenti / Cronobacter sakazakii / Cronobacter turicensis / Edwardsiella hoshinae / Edwardsiella ictaluri / Edwardsiella tarda / Enterobacter gergoviae / Enterobacter sacchari / Escherichia albertii / Escherichia fergusonii / Escherichia/Shigella coli / Escherichia/Shigella coli/sonnei / Eschericia/Shigella coli/flexneri / Pantoea calida / Pantoea gaviniae / Raoultella planticola / Salmonella bongori / Salmonella enterica / Salmonella subterranea|
TGAAATCACAAAGTGGTAAGCCGCCCTCCCGAAGGTTAAGCTACCTACTTCTTTTGCAACCCACTCCCATGGTGTGACGGGCGGTGTGTACAAGGCCCGGGAACGTATTCACCGTGGCATTCTGATCCACGATTACTAGCGATTCCGACTTCATGGAGTCGAGTTGCAGACT
>MG|6|V9|R|71|99.41|Proteobacteria|Gammaproteobacteria|Enterobacteriales|Enterobacteriaceae|Citrobacter / Cronobacter / Edwardsiella / Enterobacter / Escherichia / Escherichia/Shigella / Eschericia/Shigella / Pantoea / Raoultella / Salmonella|Citrobacter amalonaticus / Citrobacter braakii / Citrobacter farmeri / Citrobacter freundii / Citrobacter murliniae / Citrobacter sedlakii / Citrobacter werkmanii / Citrobacter youngae / Cronobacter condimenti / Cronobacter sakazakii / Edwardsiella hoshinae / Edwardsiella ictaluri / Edwardsiella tarda / Enterobacter gergoviae / Enterobacter sacchari / Escherichia albertii / Escherichia fergusonii / Escherichia/Shigella coli / Escherichia/Shigella coli/sonnei / Eschericia/Shigella coli/flexneri / Pantoea calida / Pantoea gaviniae / Raoultella planticola / Salmonella bongori / Salmonella enterica / Salmonella subterranea|
AGTCTGCAACTCGACTCCATGAAGTCGGAATCGCTAGTAATCGTGGATCAGAATGCCACGGTGAATACGTTCCCGGGCCTTGTACACACCGCCCGTCACACCATGGGAGTGGGTTGCAAAAGAAGTAGGTAGCTTAACCTTCGGGAGGGCGCCTACCACTTTGTGATTCA
>MG|6|V9|R|12|99.41|Proteobacteria|Gammaproteobacteria|Enterobacteriales|Enterobacteriaceae|Citrobacter / Cronobacter / Edwardsiella / Enterobacter / Escherichia / Escherichia/Shigella / Eschericia/Shigella / Pantoea / Raoultella / Salmonella|Citrobacter amalonaticus / Citrobacter braakii / Citrobacter farmeri / Citrobacter freundii / Citrobacter murliniae / Citrobacter sedlakii / Citrobacter werkmanii / Citrobacter youngae / Cronobacter condimenti / Cronobacter sakazakii / Edwardsiella hoshinae / Edwardsiella ictaluri / Edwardsiella tarda / Enterobacter gergoviae / Enterobacter sacchari / Escherichia albertii / Escherichia fergusonii / Escherichia/Shigella coli / Escherichia/Shigella coli/sonnei / Eschericia/Shigella coli/flexneri / Pantoea calida / Pantoea gaviniae / Raoultella planticola / Salmonella bongori / Salmonella enterica / Salmonella subterranea|
AGTCTGCAACTCGACCCATGAAGTCGGAATCGCTAGTAATCGTGGATCAGAATGCCACGGTGAATACGTTCCCGGGCCTTGTACACACCGCCCGTCACACCATGGGAGTGGGTTGCAAAAGAAGTAGGTAGCTTAACCTTCGGGAGGGCGCTTACCACTTTGTGATTCA
>MG|6|V9|R|28|98.84|Proteobacteria|Gammaproteobacteria|Enterobacteriales|Enterobacteriaceae|Citrobacter / Cronobacter / Edwardsiella / Enterobacter / Escherichia / Klebsiella / Pantoea / Pluralibacter / Salmonella / Shigella / Shimwellia / Sodalis / Trabulsiella / Yokenella|coli|
AGTCTGCAACTCGACTCCATGAAGTCGGAATCGCTAGTAATCGTGGATCAGAATGCCACGGGTGAATACGTTCCCGGGCCTTGTACACACCGCCCGTCACACCAATGGGAGTGGGTTGCAAAAGAAGTAGGTAGCTTAACCTTCGGGAGGGCGCTTACCACTTTGTGATTCA
>MG|6|V9|R|56|99.41|Proteobacteria|Gammaproteobacteria|Enterobacteriales|Enterobacteriaceae|Citrobacter / Cronobacter / Edwardsiella / Enterobacter / Escherichia / Escherichia/Shigella / Eschericia/Shigella / Pantoea / Raoultella / Salmonella|Citrobacter amalonaticus / Citrobacter braakii / Citrobacter farmeri / Citrobacter freundii / Citrobacter murliniae / Citrobacter sedlakii / Citrobacter werkmanii / Citrobacter youngae / Cronobacter condimenti / Cronobacter sakazakii / Edwardsiella hoshinae / Edwardsiella ictaluri / Edwardsiella tarda / Enterobacter gergoviae / Enterobacter sacchari / Escherichia albertii / Escherichia fergusonii / Escherichia/Shigella coli / Escherichia/Shigella coli/sonnei / Eschericia/Shigella coli/flexneri / Pantoea calida / Pantoea gaviniae / Raoultella planticola / Salmonella bongori / Salmonella enterica / Salmonella subterranea|
AGTCTGCAACTCGACTCCATGAAGTCGGAATCGCTAGTAATCGTGGATCAGAATACCACGGTGAATACGTTCCCGGGCCTTGTACACACCGCCCGTCACACCATGGGAGTGGGTTGCAAAAGAAGTAGGTAGCTTAACCTTCGGGAGGGCGCTTACCACTTTGTGATTCA
>MG|6|V9|F|18|99.41|Proteobacteria|Gammaproteobacteria|Enterobacteriales|Enterobacteriaceae|Citrobacter / Cronobacter / Edwardsiella / Enterobacter / Escherichia / Escherichia/Shigella / Eschericia/Shigella / Pantoea / Raoultella / Salmonella|Citrobacter amalonaticus / Citrobacter braakii / Citrobacter farmeri / Citrobacter freundii / Citrobacter murliniae / Citrobacter sedlakii / Citrobacter werkmanii / Citrobacter youngae / Cronobacter condimenti / Cronobacter sakazakii / Edwardsiella hoshinae / Edwardsiella ictaluri / Edwardsiella tarda / Enterobacter gergoviae / Enterobacter sacchari / Escherichia albertii / Escherichia fergusonii / Escherichia/Shigella coli / Escherichia/Shigella coli/sonnei / Eschericia/Shigella coli/flexneri / Pantoea calida / Pantoea gaviniae / Raoultella planticola / Salmonella bongori / Salmonella enterica / Salmonella subterranea|
TGAATCACAAAGTGGTAAGCGCCCTCCCGAAGGTTAAGCTACCTACTTCTTTTGCAACCCACTCCATGGTGTGACGGGCGGTGTGTACAAGGCCCGGGAACGTATTCACCGTGGCATTCTGATCCACGATTACTAGCGATTCCGACTTCATGGAGTCGAGTTGCAGACT
>MG|6|V9|R|187|99.41|Proteobacteria|Gammaproteobacteria|Enterobacteriales|Enterobacteriaceae|Brenneria / Cedecea / Citrobacter / Cosenzaea / Cronobacter / Dickeya / Edwardsiella / Enterobacter / Escherichia / Escherichia/Shigella / Eschericia/Shigella / Gibbsiella / Hafnia / Klebsiella / Kluyvera / Leclercia / Lonsdalea / Obesumbacterium / Pantoea / Pectobacterium / Proteus / Providencia / Rahnella / Raoultella / Salmonella / Serratia / Shimwellia / Xenorhabdus / Yersinia|Brenneria salicis / Cedecea davisae / Citrobacter amalonaticus / Citrobacter braakii / Citrobacter farmeri / Citrobacter freundii / Citrobacter gillenii / Citrobacter murliniae / Citrobacter sedlakii / Citrobacter werkmanii / Citrobacter youngae / Cosenzaea myxofaciens / Cronobacter condimenti / Cronobacter dublinensis / Cronobacter malonaticus / Cronobacter muytjensii / Cronobacter sakazakii / Cronobacter turicensis / Cronobacter universalis / Dickeya chrysanthemi / Dickeya dadantii / Edwardsiella hoshinae / Edwardsiella ictaluri / Edwardsiella tarda / Enterobacter cloacae / Enterobacter gergoviae / Enterobacter ludwigii / Enterobacter sacchari / Enterobacter soli / Escherichia albertii / Escherichia fergusonii / Escherichia/Shigella coli / Escherichia/Shigella coli/sonnei / Eschericia/Shigella coli/flexneri / Gibbsiella dentisursi / Hafnia alvei / Hafnia paralvei / Klebsiella pneumoniae / Klebsiella variicola / Kluyvera ascorbata / Kluyvera cryocrescens / Leclercia adecarboxylata / Lonsdalea quercina subsp. populi / Obesumbacterium proteus / Pantoea calida / Pantoea cypripedii / Pantoea gaviniae / Pectobacterium betavasculorum / Pectobacterium carotovorum / Pectobacterium wasabiae / Proteus mirabilis / Proteus penneri / Proteus vulgaris / Providencia burhodogranariea / Providencia heimbachae / Providencia rettgeri / Providencia rustigianii / Providencia sneebia / Providencia stuartii / Providencia vermicola / Rahnella aquatilis / Raoultella ornithinolytica / Raoultella planticola / Salmonella bongori / Salmonella enterica / Salmonella subterranea / Serratia entomophila / Serratia ficaria / Serratia marcescens / Serratia nematodiphila / Serratia odorifera / Serratia plymuthica / Serratia rubidaea / Shimwellia blattae / Shimwellia pseudoproteus / Xenorhabdus hominickii / Xenorhabdus innexi / Xenorhabdus mauleonii / Xenorhabdus stockiae / Xenorhabdus szentirmaii / Yersinia aldovae / Yersinia aleksiciae / Yersinia bercovieri / Yersinia enterocolitica / Yersinia entomophaga / Yersinia frederiksenii / Yersinia intermedia / Yersinia kristensenii / Yersinia massiliensis / Yersinia mollaretii / Yersinia nurmii / Yersinia pekkanenii / Yersinia pestis / Yersinia pseudotuberculosis / Yersinia ruckeri / Yersinia similis / Yersinia sp.MH-1|
AGTCTGCAACTCGACTCCATGAAGTCGGAATCGCTAGTAATCGTGGATCAGAATGCTACGGTGAATACGTTCCCGGGCCTTGTACACACCGCCCGTCACACCATGGGAGTGGGTTGCAAAAGAAGTAGGTAGCTTAACCTTCGGGAGGGCGCTTACCACTTTGTGATTCA
>MG|6|V9|R|57|99.41|Proteobacteria|Gammaproteobacteria|Enterobacteriales|Enterobacteriaceae|Citrobacter / Cronobacter / Edwardsiella / Enterobacter / Escherichia / Escherichia/Shigella / Eschericia/Shigella / Pantoea / Raoultella / Salmonella|Citrobacter amalonaticus / Citrobacter braakii / Citrobacter farmeri / Citrobacter freundii / Citrobacter murliniae / Citrobacter sedlakii / Citrobacter werkmanii / Citrobacter youngae / Cronobacter condimenti / Cronobacter sakazakii / Edwardsiella hoshinae / Edwardsiella ictaluri / Edwardsiella tarda / Enterobacter gergoviae / Enterobacter sacchari / Escherichia albertii / Escherichia fergusonii / Escherichia/Shigella coli / Escherichia/Shigella coli/sonnei / Eschericia/Shigella coli/flexneri / Pantoea calida / Pantoea gaviniae / Raoultella planticola / Salmonella bongori / Salmonella enterica / Salmonella subterranea|
AGTCTGCAACTCGACTCCATGAAGTCGGAATCGCTAGTAATCGTGGATCAGAATGCCACGGTGAATACGTTCCCGGGCCTTGTACACACCGCCCGTCACACCATGGGAGTGGGTTGCAAAAGAAGTAGGCAGCTTAACCTTCGGGAGGGCGCTTACCACTTTGTGATTCA
>MG|6|V9|F|40|99.41|Proteobacteria|Gammaproteobacteria|Enterobacteriales|Enterobacteriaceae|Citrobacter / Cronobacter / Edwardsiella / Enterobacter / Escherichia / Escherichia/Shigella / Eschericia/Shigella / Pantoea / Raoultella / Salmonella / Trabulsiella|Citrobacter amalonaticus / Citrobacter braakii / Citrobacter farmeri / Citrobacter freundii / Citrobacter murliniae / Citrobacter sedlakii / Citrobacter werkmanii / Citrobacter youngae / Cronobacter condimenti / Cronobacter sakazakii / Edwardsiella hoshinae / Edwardsiella ictaluri / Edwardsiella tarda / Enterobacter gergoviae / Enterobacter sacchari / Escherichia albertii / Escherichia fergusonii / Escherichia/Shigella coli / Escherichia/Shigella coli/sonnei / Eschericia/Shigella coli/flexneri / Pantoea calida / Pantoea gaviniae / Raoultella planticola / Salmonella bongori / Salmonella enterica / Salmonella subterranea / Trabulsiella guamensis|
TGAATCACAAGGTGGTAAGCGCCCTCCCGAAGGTTAAGCTACCTACTTCTTTTGCAACCCACTCCCATGGTGTGACGGGCGGTGTGTACAAGGCCCGGGAACGTATTCACCGTGGCATTCTGATCCACGATTACTAGCGATTCCGACTTCATGGAGTCGAGTTGCAGACT
>MG|6|V9|R|11|100.0|Proteobacteria|Gammaproteobacteria|Enterobacteriales|Enterobacteriaceae|Citrobacter / Cronobacter / Edwardsiella / Enterobacter / Escherichia / Escherichia/Shigella / Eschericia/Shigella / Pantoea / Raoultella / Salmonella|Citrobacter amalonaticus / Citrobacter braakii / Citrobacter farmeri / Citrobacter freundii / Citrobacter murliniae / Citrobacter sedlakii / Citrobacter werkmanii / Citrobacter youngae / Cronobacter condimenti / Cronobacter sakazakii / Edwardsiella hoshinae / Edwardsiella ictaluri / Edwardsiella tarda / Enterobacter gergoviae / Enterobacter sacchari / Escherichia albertii / Escherichia fergusonii / Escherichia/Shigella coli / Escherichia/Shigella coli/sonnei / Eschericia/Shigella coli/flexneri / Pantoea calida / Pantoea gaviniae / Raoultella planticola / Salmonella bongori / Salmonella enterica / Salmonella subterranea|
AGGTCTGCAACTCGACTCCATGAAGTCGGAATCGCTAGTAATCGTGGATCAGAATGCCACGGTGAATACGTTCCCGGGCCTTGTACACACCGCCCGTCACACCATGGGAGTGGGTTGCAAAAGAAGTAGGTAGCTTAACCTTCGGGAGGGCGCTTACCACTTTGTGATTCA
>MG|6|V9|R|66|99.41|Proteobacteria|Gammaproteobacteria|Enterobacteriales|Enterobacteriaceae|Citrobacter / Cronobacter / Edwardsiella / Enterobacter / Escherichia / Escherichia/Shigella / Eschericia/Shigella / Pantoea / Raoultella / Salmonella|Citrobacter amalonaticus / Citrobacter braakii / Citrobacter farmeri / Citrobacter freundii / Citrobacter murliniae / Citrobacter sedlakii / Citrobacter werkmanii / Citrobacter youngae / Cronobacter condimenti / Cronobacter sakazakii / Edwardsiella hoshinae / Edwardsiella ictaluri / Edwardsiella tarda / Enterobacter gergoviae / Enterobacter sacchari / Escherichia albertii / Escherichia fergusonii / Escherichia/Shigella coli / Escherichia/Shigella coli/sonnei / Eschericia/Shigella coli/flexneri / Pantoea calida / Pantoea gaviniae / Raoultella planticola / Salmonella bongori / Salmonella enterica / Salmonella subterranea|
AGTCTGCAACTCGACTCCATGAAGCCGGAATCGCTAGTAATCGTGGATCAGAATGCCACGGTGAATACGTTCCCGGGCCTTGTACACACCGCCCGTCACACCATGGGAGTGGGTTGCAAAAGAAGTAGGTAGCTTAACCTTCGGGAGGGCGCTTACCACTTTGTGATTCA
>MG|6|V9|F|15|99.41|Proteobacteria|Gammaproteobacteria|Enterobacteriales|Enterobacteriaceae|Citrobacter / Cronobacter / Edwardsiella / Enterobacter / Escherichia / Escherichia/Shigella / Eschericia/Shigella / Pantoea / Raoultella / Salmonella|Citrobacter amalonaticus / Citrobacter braakii / Citrobacter farmeri / Citrobacter freundii / Citrobacter murliniae / Citrobacter sedlakii / Citrobacter werkmanii / Citrobacter youngae / Cronobacter condimenti / Cronobacter sakazakii / Edwardsiella hoshinae / Edwardsiella ictaluri / Edwardsiella tarda / Enterobacter gergoviae / Enterobacter sacchari / Escherichia albertii / Escherichia fergusonii / Escherichia/Shigella coli / Escherichia/Shigella coli/sonnei / Eschericia/Shigella coli/flexneri / Pantoea calida / Pantoea gaviniae / Raoultella planticola / Salmonella bongori / Salmonella enterica / Salmonella subterranea|
TGAATCACAAAGTGGTAAGCGCCCTCCCGAAGGTTAAGCTACCTACTTCTTTTGCAACCCACTCCCATGGTGTAACGGGCGGTGTGTACAAGGCCCGGGAACGTATTCACCGTGGCATTCTGATCCACGATTACTAGCGATTCCGACTTCATGGAGTCGAGTTGCAGACT
>MG|6|V9|R|11|99.41|Proteobacteria|Gammaproteobacteria|Enterobacteriales|Enterobacteriaceae|Brenneria / Cedecea / Citrobacter / Cosenzaea / Dickeya / Enterobacter / Gibbsiella / Hafnia / Klebsiella / Kluyvera / Leclercia / Lonsdalea / Obesumbacterium / Pantoea / Pectobacterium / Proteus / Providencia / Rahnella / Raoultella / Serratia / Xenorhabdus / Yersinia|Brenneria salicis / Cedecea davisae / Citrobacter gillenii / Cosenzaea myxofaciens / Dickeya chrysanthemi / Dickeya dadantii / Enterobacter cloacae / Enterobacter ludwigii / Enterobacter soli / Gibbsiella dentisursi / Hafnia alvei / Hafnia paralvei / Klebsiella pneumoniae / Klebsiella variicola / Kluyvera ascorbata / Kluyvera cryocrescens / Leclercia adecarboxylata / Lonsdalea quercina subsp. populi / Obesumbacterium proteus / Pantoea cypripedii / Pectobacterium betavasculorum / Pectobacterium carotovorum / Pectobacterium wasabiae / Proteus mirabilis / Proteus penneri / Proteus vulgaris / Providencia burhodogranariea / Providencia heimbachae / Providencia rettgeri / Providencia rustigianii / Providencia sneebia / Providencia stuartii / Providencia vermicola / Rahnella aquatilis / Raoultella ornithinolytica / Raoultella planticola / Serratia entomophila / Serratia ficaria / Serratia marcescens / Serratia nematodiphila / Serratia odorifera / Serratia plymuthica / Serratia rubidaea / Serratia ureilytica / Xenorhabdus hominickii / Xenorhabdus innexi / Xenorhabdus mauleonii / Xenorhabdus stockiae / Xenorhabdus szentirmaii / Yersinia aldovae / Yersinia aleksiciae / Yersinia bercovieri / Yersinia enterocolitica / Yersinia entomophaga / Yersinia frederiksenii / Yersinia intermedia / Yersinia kristensenii / Yersinia massiliensis / Yersinia mollaretii / Yersinia nurmii / Yersinia pekkanenii / Yersinia pestis / Yersinia pseudotuberculosis / Yersinia ruckeri / Yersinia similis / Yersinia sp.MH-1|
AGTCTGCAACTCGACTCCATGAAGTCGGAATCGCTAGTAATCGTAGATCAGAATGCTACGGTGAATACGTTCCCGGGCCTTGTACACACCGCCCGTCACACCATGGGAGTGGGTTGCAAAAGAAGTAGGTAGCTTAACCTTCGGGAGGGCGGCTTACCACTTTGTGATTTCA
>MG|6|V9|R|36|99.41|Proteobacteria|Gammaproteobacteria|Enterobacteriales|Enterobacteriaceae|Citrobacter / Cronobacter / Edwardsiella / Enterobacter / Escherichia / Escherichia/Shigella / Eschericia/Shigella / Pantoea / Raoultella / Salmonella|Citrobacter amalonaticus / Citrobacter braakii / Citrobacter farmeri / Citrobacter freundii / Citrobacter murliniae / Citrobacter sedlakii / Citrobacter werkmanii / Citrobacter youngae / Cronobacter condimenti / Cronobacter sakazakii / Edwardsiella hoshinae / Edwardsiella ictaluri / Edwardsiella tarda / Enterobacter gergoviae / Enterobacter sacchari / Escherichia albertii / Escherichia fergusonii / Escherichia/Shigella coli / Escherichia/Shigella coli/sonnei / Eschericia/Shigella coli/flexneri / Pantoea calida / Pantoea gaviniae / Raoultella planticola / Salmonella bongori / Salmonella enterica / Salmonella subterranea|
AGTCTGCAACTCGATTCCATGAAGTCGGAATCGCTAGTAATCGTGGATCAGAATGCCACGGTGAATACGTTCCCGGGCCTTGTACACACCGCCCGTCACACCATGGGAGTGGGTTGCAAAAGAAGTAGGTAGCTTAACCTTCGGGAGGGCGCTTACCACTTTGTGATTCA
>MG|6|V9|F|34|99.42|Proteobacteria|Gammaproteobacteria|Enterobacteriales|Enterobacteriaceae|Citrobacter / Cronobacter / Edwardsiella / Enterobacter / Escherichia / Escherichia/Shigella / Eschericia/Shigella / Pantoea / Raoultella / Salmonella|Citrobacter amalonaticus / Citrobacter braakii / Citrobacter farmeri / Citrobacter freundii / Citrobacter murliniae / Citrobacter sedlakii / Citrobacter werkmanii / Citrobacter youngae / Cronobacter condimenti / Cronobacter sakazakii / Edwardsiella hoshinae / Edwardsiella ictaluri / Edwardsiella tarda / Enterobacter gergoviae / Enterobacter sacchari / Escherichia albertii / Escherichia fergusonii / Escherichia/Shigella coli / Escherichia/Shigella coli/sonnei / Eschericia/Shigella coli/flexneri / Pantoea calida / Pantoea gaviniae / Raoultella planticola / Salmonella bongori / Salmonella enterica / Salmonella subterranea|
TGAATCACAAAGTGGTAAGCGCCCTCCCGAAGGTTAAGCTACCTACTTCTTTTGCAACCCACTCCCATGGTGTGACGGGCGGTGTGTACAAGGCCCGGGAACGTATTCACCGTGGCATTCTGATCCACGATTACTAGTCGATTCCGACTTCATGGAGTCGAGTTGCAGACTC
>MG|6|V9|F|11|99.41|Proteobacteria|Gammaproteobacteria|Enterobacteriales|Enterobacteriaceae|Citrobacter / Cronobacter / Edwardsiella / Enterobacter / Escherichia / Escherichia/Shigella / Eschericia/Shigella / Pantoea / Raoultella / Salmonella|Citrobacter amalonaticus / Citrobacter braakii / Citrobacter farmeri / Citrobacter freundii / Citrobacter murliniae / Citrobacter sedlakii / Citrobacter werkmanii / Citrobacter youngae / Cronobacter condimenti / Cronobacter sakazakii / Edwardsiella hoshinae / Edwardsiella ictaluri / Edwardsiella tarda / Enterobacter gergoviae / Enterobacter sacchari / Escherichia albertii / Escherichia fergusonii / Escherichia/Shigella coli / Escherichia/Shigella coli/sonnei / Eschericia/Shigella coli/flexneri / Pantoea calida / Pantoea gaviniae / Raoultella planticola / Salmonella bongori / Salmonella enterica / Salmonella subterranea|
TGAATCACAAAGTGGTAAGCGCCCTCCCGAAGGTTAAGCTACCTACTTCTTTTGCAACCCACTCCCATGGTGTGACGGGTGGTGTGTACAAGGCCCGGGAACGTATTCACCGTGGCATTCTGATCCACGATTACTAGCGATTCCGACTTCATGGAGTCGAGTTGCAGACT
>MG|6|V9|R|51|99.41|Proteobacteria|Gammaproteobacteria|Enterobacteriales|Enterobacteriaceae|Citrobacter / Cronobacter / Edwardsiella / Enterobacter / Escherichia / Escherichia/Shigella / Eschericia/Shigella / Pantoea / Raoultella / Salmonella|Citrobacter amalonaticus / Citrobacter braakii / Citrobacter farmeri / Citrobacter freundii / Citrobacter murliniae / Citrobacter sedlakii / Citrobacter werkmanii / Citrobacter youngae / Cronobacter condimenti / Cronobacter sakazakii / Edwardsiella hoshinae / Edwardsiella ictaluri / Edwardsiella tarda / Enterobacter gergoviae / Enterobacter sacchari / Escherichia albertii / Escherichia fergusonii / Escherichia/Shigella coli / Escherichia/Shigella coli/sonnei / Eschericia/Shigella coli/flexneri / Pantoea calida / Pantoea gaviniae / Raoultella planticola / Salmonella bongori / Salmonella enterica / Salmonella subterranea|
AGTCTGCAACTCGACTCCATGAAGTCGGAATCGTTAGTAATCGTGGATCAGAATGCCACGGTGAATACGTTCCCGGGCCTTGTACACACCGCCCGTCACACCATGGGAGTGGGTTGCAAAAGAAGTAGGTAGCTTAACCTTCGGGAGGGCGCTTACCACTTTGTGATTCA
>MG|6|V9|F|36|99.41|Proteobacteria|Gammaproteobacteria|Enterobacteriales|Enterobacteriaceae|Citrobacter / Cronobacter / Edwardsiella / Enterobacter / Escherichia / Escherichia/Shigella / Eschericia/Shigella / Pantoea / Raoultella / Salmonella|Citrobacter amalonaticus / Citrobacter braakii / Citrobacter farmeri / Citrobacter freundii / Citrobacter murliniae / Citrobacter sedlakii / Citrobacter werkmanii / Citrobacter youngae / Cronobacter condimenti / Cronobacter sakazakii / Edwardsiella hoshinae / Edwardsiella ictaluri / Edwardsiella tarda / Enterobacter gergoviae / Enterobacter sacchari / Escherichia albertii / Escherichia fergusonii / Escherichia/Shigella coli / Escherichia/Shigella coli/sonnei / Eschericia/Shigella coli/flexneri / Pantoea calida / Pantoea gaviniae / Raoultella planticola / Salmonella bongori / Salmonella enterica / Salmonella subterranea|
TGAATCACAAAGCGGTAAGCGCCCTCCCGAAGGTTAAGCTACCTACTTCTTTTGCAACCCACTCCCATGGTGTGACGGGCGGTGTGTACAAGGCCCGGGAACGTATTCACCGTGGCATTCTGATCCACGATTACTAGCGATTCCGACTTCATGGAGTCGAGTTGCAGACT
>MG|6|V9|F|11|99.41|Proteobacteria|Gammaproteobacteria|Enterobacteriales|Enterobacteriaceae|Citrobacter / Cronobacter / Edwardsiella / Enterobacter / Escherichia / Escherichia/Shigella / Eschericia/Shigella / Pantoea / Raoultella / Salmonella|Citrobacter amalonaticus / Citrobacter braakii / Citrobacter farmeri / Citrobacter freundii / Citrobacter murliniae / Citrobacter sedlakii / Citrobacter werkmanii / Citrobacter youngae / Cronobacter condimenti / Cronobacter sakazakii / Edwardsiella hoshinae / Edwardsiella ictaluri / Edwardsiella tarda / Enterobacter gergoviae / Enterobacter sacchari / Escherichia albertii / Escherichia fergusonii / Escherichia/Shigella coli / Escherichia/Shigella coli/sonnei / Eschericia/Shigella coli/flexneri / Pantoea calida / Pantoea gaviniae / Raoultella planticola / Salmonella bongori / Salmonella enterica / Salmonella subterranea|
TGAATCACAAAGTGGTAAGCGCCCTCCCGAAGGCTAAGCTACCTACTTCTTTTGCAACCCACTCCCATGGTGTGACGGGCGGTGTGTACAAGGCCCGGGAACGTATTCACCGTGGCATTCTGATCCACGATTACTAGCGATTCCGACTTCATGGAGTCGAGTTGCAGACT
>MG|6|V9|F|30|99.42|Proteobacteria|Gammaproteobacteria|Enterobacteriales|Enterobacteriaceae|Citrobacter / Cronobacter / Edwardsiella / Enterobacter / Escherichia / Escherichia/Shigella / Eschericia/Shigella / Pantoea / Raoultella / Salmonella|Citrobacter amalonaticus / Citrobacter braakii / Citrobacter farmeri / Citrobacter freundii / Citrobacter murliniae / Citrobacter sedlakii / Citrobacter werkmanii / Citrobacter youngae / Cronobacter condimenti / Cronobacter sakazakii / Edwardsiella hoshinae / Edwardsiella ictaluri / Edwardsiella tarda / Enterobacter gergoviae / Enterobacter sacchari / Escherichia albertii / Escherichia fergusonii / Escherichia/Shigella coli / Escherichia/Shigella coli/sonnei / Eschericia/Shigella coli/flexneri / Pantoea calida / Pantoea gaviniae / Raoultella planticola / Salmonella bongori / Salmonella enterica / Salmonella subterranea|
TGAATCACAAAGTGGTAAGCGCCCTCCCGAAGGTTAAGCTACCTACTTCTTTGCAACCCACTCCCATGGTGTGACGGGCGGTGTGTACAAGGCCCGGGAACGTATTCACCGTGGCATTCTGATCCACGATTACTAGCGATTCCGACTTCATGGAGTCGAGTTGCAGACTC
>MG|6|V9|R|44|99.41|Proteobacteria|Gammaproteobacteria|Enterobacteriales|Enterobacteriaceae|Citrobacter / Cronobacter / Edwardsiella / Enterobacter / Escherichia / Escherichia/Shigella / Eschericia/Shigella / Pantoea / Raoultella / Salmonella|Citrobacter amalonaticus / Citrobacter braakii / Citrobacter farmeri / Citrobacter freundii / Citrobacter murliniae / Citrobacter sedlakii / Citrobacter werkmanii / Citrobacter youngae / Cronobacter condimenti / Cronobacter sakazakii / Edwardsiella hoshinae / Edwardsiella ictaluri / Edwardsiella tarda / Enterobacter gergoviae / Enterobacter sacchari / Escherichia albertii / Escherichia fergusonii / Escherichia/Shigella coli / Escherichia/Shigella coli/sonnei / Eschericia/Shigella coli/flexneri / Pantoea calida / Pantoea gaviniae / Raoultella planticola / Salmonella bongori / Salmonella enterica / Salmonella subterranea|
AGTCTGCAACTCGACTCCATGAAGTCGGAATCGCTAGTAATCGTGGATCAGAATGCCACGGTGAATACGTTCCCGGGCCTTGTACACACCGCCCGTCACACCATGGGAGTGGGTTGCAAAAGAAGTAGGTAGCTTAACCTTCGGAGGGCGCTTACCACTTTGTGATTCA
>MG|6|V9|R|118|99.41|Proteobacteria|Gammaproteobacteria|Enterobacteriales|Enterobacteriaceae|Citrobacter / Cronobacter / Edwardsiella / Enterobacter / Escherichia / Escherichia/Shigella / Eschericia/Shigella / Pantoea / Raoultella / Salmonella|Citrobacter amalonaticus / Citrobacter braakii / Citrobacter farmeri / Citrobacter freundii / Citrobacter murliniae / Citrobacter sedlakii / Citrobacter werkmanii / Citrobacter youngae / Cronobacter condimenti / Cronobacter sakazakii / Edwardsiella hoshinae / Edwardsiella ictaluri / Edwardsiella tarda / Enterobacter gergoviae / Enterobacter sacchari / Escherichia albertii / Escherichia fergusonii / Escherichia/Shigella coli / Escherichia/Shigella coli/sonnei / Eschericia/Shigella coli/flexneri / Pantoea calida / Pantoea gaviniae / Raoultella planticola / Salmonella bongori / Salmonella enterica / Salmonella subterranea|
AGTCTGCAACTCGACTCCATGAAGTCGGAATCGCTAGTAATCGTGGATCAGAATGCCACGGTGAATACGTTCCCGGGCCCTGTACACACCGCCCGTCACACCATGGGAGTGGGTTGCAAAAGAAGTAGGTAGCTTAACCTTCGGGAGGGCGCTTACCACTTTGTGATTCA
>MG|6|V9|F|32|99.41|Proteobacteria|Gammaproteobacteria|Enterobacteriales|Enterobacteriaceae|Citrobacter / Cronobacter / Edwardsiella / Enterobacter / Escherichia / Escherichia/Shigella / Eschericia/Shigella / Pantoea / Raoultella / Salmonella|Citrobacter amalonaticus / Citrobacter braakii / Citrobacter farmeri / Citrobacter freundii / Citrobacter murliniae / Citrobacter sedlakii / Citrobacter werkmanii / Citrobacter youngae / Cronobacter condimenti / Cronobacter sakazakii / Edwardsiella hoshinae / Edwardsiella ictaluri / Edwardsiella tarda / Enterobacter gergoviae / Enterobacter sacchari / Escherichia albertii / Escherichia fergusonii / Escherichia/Shigella coli / Escherichia/Shigella coli/sonnei / Eschericia/Shigella coli/flexneri / Pantoea calida / Pantoea gaviniae / Raoultella planticola / Salmonella bongori / Salmonella enterica / Salmonella subterranea|
TGAATCACAAAGTGGTAAGCGCCCTCCCGAAGGTTAAGCTACCTACTCCTTTTGCAACCCACTCCCATGGTGTGACGGGCGGTGTGTACAAGGCCCGGGAACGTATTCACCGTGGCATTCTGATCCACGATTACTAGCGATTCCGACTTCATGGAGTCGAGTTGCAGACT
>MG|6|V9|F|39|97.06|Proteobacteria|Gammaproteobacteria|Enterobacteriales|Enterobacteriaceae|Cronobacter / Dickeya / Mangrovibacter / Plesiomonas / Shigella|sp.|
TGAATCACAAAGTGGTAAGCGCCCTCCCGAAGGTTAAGCTACCTACTTCTTTTGCAACCCACTCCCATGGTGTGACGGGCGGTGTGTACAAGGCCCGGGAACGCATTCACCCCGGCATGCTGATCCGGAATTACTAGCGATTCCGACTTCATGGAGTCGAGTTGCAGACT
>MG|6|V9|R|103|100.0|Proteobacteria|Gammaproteobacteria|Enterobacteriales|Enterobacteriaceae|Citrobacter / Cronobacter / Cronobacter / Edwardsiella / Enterobacter / Escherichia / Escherichia/Shigella / Eschericia/Shigella / Pantoea / Raoultella / Salmonella / Shimwellia|Citrobacter amalonaticus / Citrobacter braakii / Citrobacter farmeri / Citrobacter freundii / Citrobacter murliniae / Citrobacter sedlakii / Citrobacter werkmanii / Citrobacter youngae / Cronobacter condimenti / Cronobacter dublinensis / Cronobacter muytjensii / Cronobacter sakazakii / Cronobacter turicensis / Edwardsiella hoshinae / Edwardsiella ictaluri / Edwardsiella tarda / Enterobacter gergoviae / Enterobacter sacchari / Escherichia albertii / Escherichia fergusonii / Escherichia/Shigella coli / Escherichia/Shigella coli/sonnei / Eschericia/Shigella coli/flexneri / Pantoea calida / Pantoea gaviniae / Raoultella planticola / Salmonella bongori / Salmonella enterica / Salmonella subterranea / Shimwellia blattae|
AGTCTGCAACTCGACTCCATGAAGTCGGAATCGCTAGTAATCGTGGATCAGAATGCCACGGTGAATACGTTCCCGGGCCTTGTACACACCGCCCGTCACACCATGGGAGTGGGTTGCAAAAGAAGTAGGTAGCTTAACCTTCGGGAGGGCGCTTACCACTTTGCGATTCA
>MG|6|V9|R|16|99.41|Proteobacteria|Gammaproteobacteria|Enterobacteriales|Enterobacteriaceae|Citrobacter / Cronobacter / Edwardsiella / Enterobacter / Escherichia / Escherichia/Shigella / Eschericia/Shigella / Pantoea / Raoultella / Salmonella|Citrobacter amalonaticus / Citrobacter braakii / Citrobacter farmeri / Citrobacter freundii / Citrobacter murliniae / Citrobacter sedlakii / Citrobacter werkmanii / Citrobacter youngae / Cronobacter condimenti / Cronobacter sakazakii / Edwardsiella hoshinae / Edwardsiella ictaluri / Edwardsiella tarda / Enterobacter gergoviae / Enterobacter sacchari / Escherichia albertii / Escherichia fergusonii / Escherichia/Shigella coli / Escherichia/Shigella coli/sonnei / Eschericia/Shigella coli/flexneri / Pantoea calida / Pantoea gaviniae / Raoultella planticola / Salmonella bongori / Salmonella enterica / Salmonella subterranea|
AGTCTGCAACTCGACTCCATGAAGTCGGAATCGCTAGTAATCGTGGATCAGAATGCCACGGTGAATACGTTTCCGGGCCTTGTACACACCGCCCGTCACACCATGGGAGTGGGTTGCAAAAGAAGTAGGTAGCTTAACCTTCGGGAGGGCGCTTACCACTTTGTGATTCA
>MG|6|V9|R|55|99.41|Proteobacteria|Gammaproteobacteria|Enterobacteriales|Enterobacteriaceae|Citrobacter / Cronobacter / Edwardsiella / Enterobacter / Escherichia / Escherichia/Shigella / Eschericia/Shigella / Pantoea / Raoultella / Salmonella|Citrobacter amalonaticus / Citrobacter braakii / Citrobacter farmeri / Citrobacter freundii / Citrobacter murliniae / Citrobacter sedlakii / Citrobacter werkmanii / Citrobacter youngae / Cronobacter condimenti / Cronobacter sakazakii / Edwardsiella hoshinae / Edwardsiella ictaluri / Edwardsiella tarda / Enterobacter gergoviae / Enterobacter sacchari / Escherichia albertii / Escherichia fergusonii / Escherichia/Shigella coli / Escherichia/Shigella coli/sonnei / Eschericia/Shigella coli/flexneri / Pantoea calida / Pantoea gaviniae / Raoultella planticola / Salmonella bongori / Salmonella enterica / Salmonella subterranea|
AGTCTGCAACTCGACTCCATGAAGTCGGAATCGCTAGTAATCGTGGATCAGAATGCCACGGTGAATACGTTCCCGGGCCTTGTACACACCGCCCGTCACACCATGGGAGTGGGTTGCAAAAGAAGTAGGTAGCTAACCTTCGGGAGGGCGCTTACCACTTTGTGATTCA
>MG|6|V9|R|32|99.41|Proteobacteria|Gammaproteobacteria|Enterobacteriales|Enterobacteriaceae|Citrobacter / Cronobacter / Edwardsiella / Enterobacter / Escherichia / Escherichia/Shigella / Eschericia/Shigella / Pantoea / Raoultella / Salmonella|Citrobacter amalonaticus / Citrobacter braakii / Citrobacter farmeri / Citrobacter freundii / Citrobacter murliniae / Citrobacter sedlakii / Citrobacter werkmanii / Citrobacter youngae / Cronobacter condimenti / Cronobacter sakazakii / Edwardsiella hoshinae / Edwardsiella ictaluri / Edwardsiella tarda / Enterobacter gergoviae / Enterobacter sacchari / Escherichia albertii / Escherichia fergusonii / Escherichia/Shigella coli / Escherichia/Shigella coli/sonnei / Eschericia/Shigella coli/flexneri / Pantoea calida / Pantoea gaviniae / Raoultella planticola / Salmonella bongori / Salmonella enterica / Salmonella subterranea|
AGTCTGCAACTCGACTCCATGAAGTCGGAATCGCTAGTAATCGTGGATCAGAATGCCACGGTGAATACGTTCCCGGGCCTTGTACACACCGCCCGTCACACCATGAGAGTGGGTTGCAAAAGAAGTAGGTAGCTTAACCTTCGGGAGGGCGCTTACCACTTTGTGATTCA
>MG|6|V9|F|41|100.0|Proteobacteria|Gammaproteobacteria|Enterobacteriales|Enterobacteriaceae|Citrobacter / Cronobacter / Edwardsiella / Enterobacter / Escherichia / Escherichia/Shigella / Eschericia/Shigella / Pantoea / Raoultella / Salmonella|Citrobacter amalonaticus / Citrobacter braakii / Citrobacter farmeri / Citrobacter freundii / Citrobacter murliniae / Citrobacter sedlakii / Citrobacter werkmanii / Citrobacter youngae / Cronobacter condimenti / Cronobacter sakazakii / Edwardsiella hoshinae / Edwardsiella ictaluri / Edwardsiella tarda / Enterobacter gergoviae / Enterobacter sacchari / Escherichia albertii / Escherichia fergusonii / Escherichia/Shigella coli / Escherichia/Shigella coli/sonnei / Eschericia/Shigella coli/flexneri / Pantoea calida / Pantoea gaviniae / Raoultella planticola / Salmonella bongori / Salmonella enterica / Salmonella subterranea|
CGAATCACAAAGTGGTAAGCGCCCTCCCGAAGGTTAAGCTACCTACTTCTTTTGCAACCCACTCCCATGGTGTGACGGGCGGTGTGTACAAGGCCCGGGAACGTATTCACCGTGGCATTCTGATCCACGATTACTAGCGATTCCGACTTCATGGAGTCGAGTTGCAGACT
>MG|6|V9|F|20450|100.0|Proteobacteria|Gammaproteobacteria|Enterobacteriales|Enterobacteriaceae|Citrobacter / Cronobacter / Edwardsiella / Enterobacter / Escherichia / Escherichia/Shigella / Eschericia/Shigella / Pantoea / Raoultella / Salmonella|Citrobacter amalonaticus / Citrobacter braakii / Citrobacter farmeri / Citrobacter freundii / Citrobacter murliniae / Citrobacter sedlakii / Citrobacter werkmanii / Citrobacter youngae / Cronobacter condimenti / Cronobacter sakazakii / Edwardsiella hoshinae / Edwardsiella ictaluri / Edwardsiella tarda / Enterobacter gergoviae / Enterobacter sacchari / Escherichia albertii / Escherichia fergusonii / Escherichia/Shigella coli / Escherichia/Shigella coli/sonnei / Eschericia/Shigella coli/flexneri / Pantoea calida / Pantoea gaviniae / Raoultella planticola / Salmonella bongori / Salmonella enterica / Salmonella subterranea|
TGAATCACAAAGTGGTAAGCGCCCTCCCGAAGGTTAAGCTACCTACTTCTTTTGCAACCCACTCCCATGGTGTGACGGGCGGTGTGTACAAGGCCCGGGAACGTATTCACCGTGGCATTCTGATCCACGATTACTAGCGATTCCGACTTCATGGAGTCGAGTTGCAGACTC
>MG|6|V9|F|207|100.0|Proteobacteria|Gammaproteobacteria|Enterobacteriales|Enterobacteriaceae|Citrobacter / Cronobacter / Edwardsiella / Enterobacter / Escherichia / Escherichia/Shigella / Eschericia/Shigella / Pantoea / Raoultella / Salmonella|Citrobacter amalonaticus / Citrobacter braakii / Citrobacter farmeri / Citrobacter freundii / Citrobacter murliniae / Citrobacter sedlakii / Citrobacter werkmanii / Citrobacter youngae / Cronobacter condimenti / Cronobacter sakazakii / Cronobacter turicensis / Edwardsiella hoshinae / Edwardsiella ictaluri / Edwardsiella tarda / Enterobacter gergoviae / Enterobacter sacchari / Escherichia albertii / Escherichia fergusonii / Escherichia/Shigella coli / Escherichia/Shigella coli/sonnei / Eschericia/Shigella coli/flexneri / Pantoea calida / Pantoea gaviniae / Raoultella planticola / Salmonella bongori / Salmonella enterica / Salmonella subterranea|
TGAAATCACAAAGTGGTAAGCGCCCTCCCGAAGGTTAAGCTACCTACTTCTTTTGCAACCCACTCCCATGGTGTGACGGGCGGTGTGTACAAGGCCCGGGAACGTATTCACCGTGGCATTCTGATCCACGATTACTAGCGATTCCGACTTCATGGAGTCGAGTTGCAGACTC
>MG|6|V9|R|32|99.41|Proteobacteria|Gammaproteobacteria|Enterobacteriales|Enterobacteriaceae|Citrobacter / Cronobacter / Edwardsiella / Enterobacter / Escherichia / Escherichia/Shigella / Eschericia/Shigella / Pantoea / Raoultella / Salmonella|Citrobacter amalonaticus / Citrobacter braakii / Citrobacter farmeri / Citrobacter freundii / Citrobacter murliniae / Citrobacter sedlakii / Citrobacter werkmanii / Citrobacter youngae / Cronobacter condimenti / Cronobacter sakazakii / Edwardsiella hoshinae / Edwardsiella ictaluri / Edwardsiella tarda / Enterobacter gergoviae / Enterobacter sacchari / Escherichia albertii / Escherichia fergusonii / Escherichia/Shigella coli / Escherichia/Shigella coli/sonnei / Eschericia/Shigella coli/flexneri / Pantoea calida / Pantoea gaviniae / Raoultella planticola / Salmonella bongori / Salmonella enterica / Salmonella subterranea|
AGTCTGCAACTCGACTCCATGAAGTCGGAATCGCTAGTAATCGTGGATCAGAATGCCACGGTGAATACATTCCCGGGCCTTGTACACACCGCCCGTCACACCATGGGAGTGGGTTGCAAAAGAAGTAGGTAGCTTAACCTTCGGGAGGGCGCTTACCACTTTGTGATTCA
>MG|6|V9|R|48|99.41|Proteobacteria|Gammaproteobacteria|Enterobacteriales|Enterobacteriaceae|Citrobacter / Cronobacter / Edwardsiella / Enterobacter / Escherichia / Escherichia/Shigella / Eschericia/Shigella / Pantoea / Raoultella / Salmonella|Citrobacter amalonaticus / Citrobacter braakii / Citrobacter farmeri / Citrobacter freundii / Citrobacter murliniae / Citrobacter sedlakii / Citrobacter werkmanii / Citrobacter youngae / Cronobacter condimenti / Cronobacter sakazakii / Edwardsiella hoshinae / Edwardsiella ictaluri / Edwardsiella tarda / Enterobacter gergoviae / Enterobacter sacchari / Escherichia albertii / Escherichia fergusonii / Escherichia/Shigella coli / Escherichia/Shigella coli/sonnei / Eschericia/Shigella coli/flexneri / Pantoea calida / Pantoea gaviniae / Raoultella planticola / Salmonella bongori / Salmonella enterica / Salmonella subterranea|
AGTCTGCAACTCGACTCCATGAAGTCGGAATCGCTAGTAATCGTGGATCAGAATGCCACGGTGAATACGTTCCCGGGCCTTGTACACACCGCCCGTCACACCATGGGAGTGGGTTGCAAAAGGAGTAGGTAGCTTAACCTTCGGGAGGGCGCTTACCACTTTGTGATTCA
>MG|6|V9|F|92|99.42|Proteobacteria|Gammaproteobacteria|Enterobacteriales|Enterobacteriaceae|Citrobacter / Cronobacter / Edwardsiella / Enterobacter / Escherichia / Escherichia/Shigella / Eschericia/Shigella / Pantoea / Raoultella / Salmonella|Citrobacter amalonaticus / Citrobacter braakii / Citrobacter farmeri / Citrobacter freundii / Citrobacter murliniae / Citrobacter sedlakii / Citrobacter werkmanii / Citrobacter youngae / Cronobacter condimenti / Cronobacter sakazakii / Edwardsiella hoshinae / Edwardsiella ictaluri / Edwardsiella tarda / Enterobacter gergoviae / Enterobacter sacchari / Escherichia albertii / Escherichia fergusonii / Escherichia/Shigella coli / Escherichia/Shigella coli/sonnei / Eschericia/Shigella coli/flexneri / Pantoea calida / Pantoea gaviniae / Raoultella planticola / Salmonella bongori / Salmonella enterica / Salmonella subterranea|
TGAATCACAAAGTGGTAAGCGCCCTCCCGAAGGTTAAGCTACCTACTTCTTTTGCAACCCACTCCCATGGTGTGACGGGCGGTGTGTACAAGGCCCGGGAACGTATTCACCCGTGGCATTCTGATCCACGATTACTAGCGATTCCGACTTCATGGAGTCGAGTTGCAGACTT
>MG|6|V9|R|26|99.42|Proteobacteria|Gammaproteobacteria|Enterobacteriales|Enterobacteriaceae|Citrobacter / Cronobacter / Edwardsiella / Enterobacter / Escherichia / Escherichia/Shigella / Eschericia/Shigella / Pantoea / Raoultella / Salmonella|Citrobacter amalonaticus / Citrobacter braakii / Citrobacter farmeri / Citrobacter freundii / Citrobacter murliniae / Citrobacter sedlakii / Citrobacter werkmanii / Citrobacter youngae / Cronobacter condimenti / Cronobacter sakazakii / Edwardsiella hoshinae / Edwardsiella ictaluri / Edwardsiella tarda / Enterobacter gergoviae / Enterobacter sacchari / Escherichia albertii / Escherichia fergusonii / Escherichia/Shigella coli / Escherichia/Shigella coli/sonnei / Eschericia/Shigella coli/flexneri / Pantoea calida / Pantoea gaviniae / Raoultella planticola / Salmonella bongori / Salmonella enterica / Salmonella subterranea|
AGTCTGCAACTCGACTCATGAAGTCGGAATCGCTAGTAATCGTGGATCAGAATGCCACGGTGAATACGTTCCCGGGCCTTGTACACACCGCCCGTCACACCATGGGAGTGGGTTGCAAAAGAAGTAGGTAGCTTAACCTTCGGGAGGGCGCTTACCACTTTGTGATTCAT
>MG|6|V9|R|52|100.0|Proteobacteria|Gammaproteobacteria|Enterobacteriales|Enterobacteriaceae|Citrobacter / Cronobacter / Edwardsiella / Enterobacter / Escherichia / Escherichia/Shigella / Eschericia/Shigella / Pantoea / Raoultella / Salmonella|Citrobacter amalonaticus / Citrobacter braakii / Citrobacter farmeri / Citrobacter freundii / Citrobacter murliniae / Citrobacter sedlakii / Citrobacter werkmanii / Citrobacter youngae / Cronobacter condimenti / Cronobacter sakazakii / Edwardsiella hoshinae / Edwardsiella ictaluri / Edwardsiella tarda / Enterobacter gergoviae / Enterobacter sacchari / Escherichia albertii / Escherichia fergusonii / Escherichia/Shigella coli / Escherichia/Shigella coli/sonnei / Eschericia/Shigella coli/flexneri / Pantoea calida / Pantoea gaviniae / Raoultella planticola / Salmonella bongori / Salmonella enterica / Salmonella subterranea|
GGTCTGCAACTCGACTCCATGAAGTCGGAATCGCTAGTAATCGTGGATCAGAATGCCACGGTGAATACGTTCCCGGGCCTTGTACACACCGCCCGTCACACCATGGGAGTGGGTTGCAAAAGAAGTAGGTAGCTTAACCTTCGGGAGGGCGCTTACCACTTTGTGATTCA
>MG|6|V9|R|20|100.0|Proteobacteria|Gammaproteobacteria|Enterobacteriales|Enterobacteriaceae|Citrobacter / Cronobacter / Cronobacter / Edwardsiella / Enterobacter / Escherichia / Escherichia/Shigella / Eschericia/Shigella / Pantoea / Raoultella / Salmonella / Shimwellia|Citrobacter amalonaticus / Citrobacter braakii / Citrobacter farmeri / Citrobacter freundii / Citrobacter murliniae / Citrobacter sedlakii / Citrobacter werkmanii / Citrobacter youngae / Cronobacter condimenti / Cronobacter dublinensis / Cronobacter muytjensii / Cronobacter sakazakii / Cronobacter turicensis / Edwardsiella hoshinae / Edwardsiella ictaluri / Edwardsiella tarda / Enterobacter gergoviae / Enterobacter sacchari / Escherichia albertii / Escherichia fergusonii / Escherichia/Shigella coli / Escherichia/Shigella coli/sonnei / Eschericia/Shigella coli/flexneri / Pantoea calida / Pantoea gaviniae / Raoultella planticola / Salmonella bongori / Salmonella enterica / Salmonella subterranea / Shimwellia blattae|
AGTCTGCAACTCGACTCCATGAAGTCGGAATCGCTAGTAATCGTGGATCAGAATGCCACGGTGAATACGTTCCCGGGCCTTGTACACACCGCCCGTCACACCATGGGAGTGGGTTGCAAAAGAAGTAGGTAGCTTAACCTTCGGGAGGGCGCTTACCACTTTGTAATTCA
>MG|6|V9|R|83|99.41|Proteobacteria|Gammaproteobacteria|Enterobacteriales|Enterobacteriaceae|Citrobacter / Cronobacter / Edwardsiella / Enterobacter / Escherichia / Escherichia/Shigella / Eschericia/Shigella / Pantoea / Raoultella / Salmonella / Trabulsiella|Citrobacter amalonaticus / Citrobacter braakii / Citrobacter farmeri / Citrobacter freundii / Citrobacter murliniae / Citrobacter sedlakii / Citrobacter werkmanii / Citrobacter youngae / Cronobacter condimenti / Cronobacter sakazakii / Edwardsiella hoshinae / Edwardsiella ictaluri / Edwardsiella tarda / Enterobacter gergoviae / Enterobacter sacchari / Escherichia albertii / Escherichia fergusonii / Escherichia/Shigella coli / Escherichia/Shigella coli/sonnei / Eschericia/Shigella coli/flexneri / Pantoea calida / Pantoea gaviniae / Raoultella planticola / Salmonella bongori / Salmonella enterica / Salmonella subterranea / Trabulsiella guamensis|
AGTCTGCAACTCGACTCCATGAAGTCGGAATCGCTAGTAATCGTGGATCAGAATGCCACGGTGAATACGTTCCCGGGCCTTGTACACACCGCCCGTCACACCATGGGAGTGGGTTGCAAAAGAAGTAGGTAGCTTAACCTTCGGGAGGGCGCTTACCACCTTGTGATTCA
>MG|6|V9|F|66|99.42|Proteobacteria|Gammaproteobacteria|Enterobacteriales|Enterobacteriaceae|Citrobacter / Cronobacter / Edwardsiella / Enterobacter / Escherichia / Escherichia/Shigella / Eschericia/Shigella / Pantoea / Raoultella / Salmonella / Shimwellia|Citrobacter amalonaticus / Citrobacter braakii / Citrobacter farmeri / Citrobacter freundii / Citrobacter murliniae / Citrobacter sedlakii / Citrobacter werkmanii / Citrobacter youngae / Cronobacter condimenti / Cronobacter dublinensis / Cronobacter malonaticus / Cronobacter muytjensii / Cronobacter sakazakii / Cronobacter turicensis / Cronobacter universalis / Edwardsiella hoshinae / Edwardsiella ictaluri / Edwardsiella tarda / Enterobacter gergoviae / Enterobacter sacchari / Escherichia albertii / Escherichia fergusonii / Escherichia/Shigella coli / Escherichia/Shigella coli/sonnei / Eschericia/Shigella coli/dysenteriae / Eschericia/Shigella coli/flexneri / Pantoea calida / Pantoea gaviniae / Raoultella planticola / Salmonella bongori / Salmonella enterica / Salmonella subterranea / Shimwellia blattae / Shimwellia pseudoproteus|
TGAATCACAAAGTGGTAAGCGCCCTCCCGAAGGTTAAGCTACCTACTTCTTTTGCAACCCACTCCCATGGTGTGACGGGCGGTGTGTACAAGGCCCGGGAACGTATTCACCGTGCATTCTGATCCACGATTACTAGCGATTCCGACTTCATGGAGTCGAGTTGCAGACTC
>MG|6|V9|F|29|99.41|Proteobacteria|Gammaproteobacteria|Enterobacteriales|Enterobacteriaceae|Citrobacter / Cronobacter / Edwardsiella / Enterobacter / Escherichia / Escherichia/Shigella / Eschericia/Shigella / Pantoea / Raoultella / Salmonella|Citrobacter amalonaticus / Citrobacter braakii / Citrobacter farmeri / Citrobacter freundii / Citrobacter murliniae / Citrobacter sedlakii / Citrobacter werkmanii / Citrobacter youngae / Cronobacter condimenti / Cronobacter sakazakii / Edwardsiella hoshinae / Edwardsiella ictaluri / Edwardsiella tarda / Enterobacter gergoviae / Enterobacter sacchari / Escherichia albertii / Escherichia fergusonii / Escherichia/Shigella coli / Escherichia/Shigella coli/sonnei / Eschericia/Shigella coli/flexneri / Pantoea calida / Pantoea gaviniae / Raoultella planticola / Salmonella bongori / Salmonella enterica / Salmonella subterranea|
TGAATCACAAAGTGGTAAGCGCCCTCCCGAAGGTTAAGCTACCTACTTCTTTTGCAACCCACTCCCATGGTGTGACGGGCGGTGTGTACAAGGCCCGGGAACGTATTCACCGTGGCATTCTGGTCCACGATTACTAGCGATTCCGACTTCATGGAGTCGAGTTGCAGACT
>MG|6|V9|F|130|98.24|Proteobacteria|Gammaproteobacteria|Enterobacteriales|Enterobacteriaceae|Arsenophonus / Candidatus Phlomobacter|nasoniae|
TGAATCACAAAGTGGTAAGCGCCCTCCCGAAGGTTAAGCTACCTACTTCTTTTGCAACCCACTCCCATGGTGTGACGGGCGGTGTGTACAAGGCCCGGGAACGTATTCACCGCGACATGCTGATCCGCGATTACTAGCGATTCCATCTTCATGGAGTCGAGTTGCAGACT
>MG|6|V9|F|10|99.41|Proteobacteria|Gammaproteobacteria|Enterobacteriales|Enterobacteriaceae|Citrobacter / Cronobacter / Edwardsiella / Enterobacter / Escherichia / Escherichia/Shigella / Eschericia/Shigella / Pantoea / Raoultella / Salmonella|Citrobacter amalonaticus / Citrobacter braakii / Citrobacter farmeri / Citrobacter freundii / Citrobacter murliniae / Citrobacter sedlakii / Citrobacter werkmanii / Citrobacter youngae / Cronobacter condimenti / Cronobacter sakazakii / Edwardsiella hoshinae / Edwardsiella ictaluri / Edwardsiella tarda / Enterobacter gergoviae / Enterobacter sacchari / Escherichia albertii / Escherichia fergusonii / Escherichia/Shigella coli / Escherichia/Shigella coli/sonnei / Eschericia/Shigella coli/flexneri / Pantoea calida / Pantoea gaviniae / Raoultella planticola / Salmonella bongori / Salmonella enterica / Salmonella subterranea|
TGAATCACAAAGTGGTAAGCGCCCTCCCGAAGGTTGAGCTACCTACTTCTTTTGCAACCCACTCCCATGGTGTGACGGGCGGTGTGTACAAGGCCCGGGAACGTATTCACCGTGGCATTCTGATCCACGATTACTAGCGATTCCGACTTCATGGAGTCGAGTTGCAGACT
>MG|6|V9|F|15|99.41|Proteobacteria|Gammaproteobacteria|Enterobacteriales|Enterobacteriaceae|Citrobacter / Cronobacter / Edwardsiella / Enterobacter / Escherichia / Escherichia/Shigella / Eschericia/Shigella / Pantoea / Raoultella / Salmonella|Citrobacter amalonaticus / Citrobacter braakii / Citrobacter farmeri / Citrobacter freundii / Citrobacter murliniae / Citrobacter sedlakii / Citrobacter werkmanii / Citrobacter youngae / Cronobacter condimenti / Cronobacter sakazakii / Edwardsiella hoshinae / Edwardsiella ictaluri / Edwardsiella tarda / Enterobacter gergoviae / Enterobacter sacchari / Escherichia albertii / Escherichia fergusonii / Escherichia/Shigella coli / Escherichia/Shigella coli/sonnei / Eschericia/Shigella coli/flexneri / Pantoea calida / Pantoea gaviniae / Raoultella planticola / Salmonella bongori / Salmonella enterica / Salmonella subterranea|
TGAATCACAAAGTGGTAAGCGCCCTCCCGAAGGTTAAGCTACCTACTTCTTTTGCAACCCACTCCCATGGTGTGACGGGCGGTGTGTACAAGGCCCGGGAACGTATTCACCGTGGCATTCTGATCCACGATTACTAGCGATTCCAACTTCATGGAGTCGAGTTGCAGACT
>MG|6|V9|F|20|99.41|Proteobacteria|Gammaproteobacteria|Enterobacteriales|Enterobacteriaceae|Citrobacter / Cronobacter / Edwardsiella / Enterobacter / Escherichia / Escherichia/Shigella / Eschericia/Shigella / Pantoea / Raoultella / Salmonella|Citrobacter amalonaticus / Citrobacter braakii / Citrobacter farmeri / Citrobacter freundii / Citrobacter murliniae / Citrobacter sedlakii / Citrobacter werkmanii / Citrobacter youngae / Cronobacter condimenti / Cronobacter sakazakii / Edwardsiella hoshinae / Edwardsiella ictaluri / Edwardsiella tarda / Enterobacter gergoviae / Enterobacter sacchari / Escherichia albertii / Escherichia fergusonii / Escherichia/Shigella coli / Escherichia/Shigella coli/sonnei / Eschericia/Shigella coli/flexneri / Pantoea calida / Pantoea gaviniae / Raoultella planticola / Salmonella bongori / Salmonella enterica / Salmonella subterranea|
TGAATCACAAAGTGGTAAGTGCCCTCCCGAAGGTTAAGCTACCTACTTCTTTTGCAACCCACTCCCATGGTGTGACGGGCGGTGTGTACAAGGCCCGGGAACGTATTCACCGTGGCATTCTGATCCACGATTACTAGCGATTCCGACTTCATGGAGTCGAGTTGCAGACT
>MG|6|V9|R|42|99.41|Proteobacteria|Gammaproteobacteria|Enterobacteriales|Enterobacteriaceae|Citrobacter / Cronobacter / Edwardsiella / Enterobacter / Escherichia / Escherichia/Shigella / Eschericia/Shigella / Pantoea / Raoultella / Salmonella|Citrobacter amalonaticus / Citrobacter braakii / Citrobacter farmeri / Citrobacter freundii / Citrobacter murliniae / Citrobacter sedlakii / Citrobacter werkmanii / Citrobacter youngae / Cronobacter condimenti / Cronobacter sakazakii / Edwardsiella hoshinae / Edwardsiella ictaluri / Edwardsiella tarda / Enterobacter gergoviae / Enterobacter sacchari / Escherichia albertii / Escherichia fergusonii / Escherichia/Shigella coli / Escherichia/Shigella coli/sonnei / Eschericia/Shigella coli/flexneri / Pantoea calida / Pantoea gaviniae / Raoultella planticola / Salmonella bongori / Salmonella enterica / Salmonella subterranea|
AGTCTGCAACTCGACTCCATGAAGTCGGAATCGCTAGTAATCGTGGATCAGAATGCCACGGTGGATACGTTCCCGGGCCTTGTACACACCGCCCGTCACACCATGGGAGTGGGTTGCAAAAGAAGTAGGTAGCTTAACCTTCGGGAGGGCGCTTACCACTTTGTGATTCA
>MG|6|V9|F|23|99.41|Proteobacteria|Gammaproteobacteria|Enterobacteriales|Enterobacteriaceae|Citrobacter / Cronobacter / Edwardsiella / Enterobacter / Escherichia / Escherichia/Shigella / Eschericia/Shigella / Pantoea / Raoultella / Salmonella|Citrobacter amalonaticus / Citrobacter braakii / Citrobacter farmeri / Citrobacter freundii / Citrobacter murliniae / Citrobacter sedlakii / Citrobacter werkmanii / Citrobacter youngae / Cronobacter condimenti / Cronobacter sakazakii / Edwardsiella hoshinae / Edwardsiella ictaluri / Edwardsiella tarda / Enterobacter gergoviae / Enterobacter sacchari / Escherichia albertii / Escherichia fergusonii / Escherichia/Shigella coli / Escherichia/Shigella coli/sonnei / Eschericia/Shigella coli/flexneri / Pantoea calida / Pantoea gaviniae / Raoultella planticola / Salmonella bongori / Salmonella enterica / Salmonella subterranea|
TGAATCACAAAGTGGTAAGCGCCCTCCCGAAGGTTAAGCTACCTACTTCTTTTGCAACCCACTCCCATGGTGTGACGGGCGGTGTGTACAAGGCCCGGGAACGTATTCACCGTGGCATTCTGATCCACGGTTACTAGCGATTCCGACTTCATGGAGTCGAGTTGCAGACT
>MG|6|V9|F|10|99.41|Proteobacteria|Gammaproteobacteria|Enterobacteriales|Enterobacteriaceae|Citrobacter / Cronobacter / Edwardsiella / Enterobacter / Escherichia / Escherichia/Shigella / Eschericia/Shigella / Pantoea / Raoultella / Salmonella|Citrobacter amalonaticus / Citrobacter braakii / Citrobacter farmeri / Citrobacter freundii / Citrobacter murliniae / Citrobacter sedlakii / Citrobacter werkmanii / Citrobacter youngae / Cronobacter condimenti / Cronobacter sakazakii / Edwardsiella hoshinae / Edwardsiella ictaluri / Edwardsiella tarda / Enterobacter gergoviae / Enterobacter sacchari / Escherichia albertii / Escherichia fergusonii / Escherichia/Shigella coli / Escherichia/Shigella coli/sonnei / Eschericia/Shigella coli/flexneri / Pantoea calida / Pantoea gaviniae / Raoultella planticola / Salmonella bongori / Salmonella enterica / Salmonella subterranea|
TGAATCACAAAGTGGTAAGCGCCCTCCCGAAGGTTAAGCTACCTACTTCTTTTGCAACCCACTCCCATGGTGTGACGGGCGGTGTGTATAAGGCCCGGGAACGTATTCACCGTGGCATTCTGATCCACGATTACTAGCGATTCCGACTTCATGGAGTCGAGTTGCAGACT
>MG|6|V9|F|25|100.0|Proteobacteria|Gammaproteobacteria|Enterobacteriales|Enterobacteriaceae|Erwinia / Escherichia / Pantoea / Pragia / Raoultella|Erwinia mallotivora / Erwinia psidii / Erwinia typographi / Escherichia vulneris / Pantoea agglomerans / Pantoea ananatis / Pantoea anthophila / Pantoea deleyi / Pantoea vagans / Pragia fontium / Raoultella terrigena|
TGAATCACAAAGTGGTAAGCGCCCTCCCGAAGGTTAAGCTACCTACTTCTTTTGCAACCCACTCCCATGGTGTGACGGGCGGTGTGTACAAGGCCCGGGAACGTATTCACCGTGGCATTCTGATCCACGATTACTAGCGATTCCGACTTCACGGAGTCGAGTTGCAGACT
>MG|6|V9|F|47|99.41|Proteobacteria|Gammaproteobacteria|Enterobacteriales|Enterobacteriaceae|Escherichia / Salmonella|Escherichia coli / Salmonella enterica|
TGAATCACAAAGTGGTAAGCGCCCTCCCGAAGGTTAAGCTACCTACTTCTTTTGCAACCCACTCCCATGGTGTGACGGGCGGTGTGTACAAGGCCCGGGAACGTATTCACCGTGGCATTCTGATTCGCGATTACTAGCGATTCCGACTTCATGGAGTCGAGTTGCAGACT
>MG|6|V9|R|47|99.41|Proteobacteria|Gammaproteobacteria|Enterobacteriales|Enterobacteriaceae|Citrobacter / Cronobacter / Edwardsiella / Enterobacter / Escherichia / Escherichia/Shigella / Eschericia/Shigella / Pantoea / Raoultella / Salmonella|Citrobacter amalonaticus / Citrobacter braakii / Citrobacter farmeri / Citrobacter freundii / Citrobacter murliniae / Citrobacter sedlakii / Citrobacter werkmanii / Citrobacter youngae / Cronobacter condimenti / Cronobacter sakazakii / Edwardsiella hoshinae / Edwardsiella ictaluri / Edwardsiella tarda / Enterobacter gergoviae / Enterobacter sacchari / Escherichia albertii / Escherichia fergusonii / Escherichia/Shigella coli / Escherichia/Shigella coli/sonnei / Eschericia/Shigella coli/flexneri / Pantoea calida / Pantoea gaviniae / Raoultella planticola / Salmonella bongori / Salmonella enterica / Salmonella subterranea|
AGTCTGCAACTCGACTCCATGAAGTCGGAATCGCTAGTAATCGTGGATCAGAATGCCACGGTGAATACGTTCCCGGGCCTTGTACACACCGCCCGTCACACCATAGGAGTGGGTTGCAAAAGAAGTAGGTAGCTTAACCTTCGGGAGGGCGCTTACCACTTTGTGATTCA
>MG|6|V9|R|23|99.41|Proteobacteria|Gammaproteobacteria|Enterobacteriales|Enterobacteriaceae|Citrobacter / Cronobacter / Edwardsiella / Enterobacter / Escherichia / Escherichia/Shigella / Eschericia/Shigella / Pantoea / Raoultella / Salmonella|Citrobacter amalonaticus / Citrobacter braakii / Citrobacter farmeri / Citrobacter freundii / Citrobacter murliniae / Citrobacter sedlakii / Citrobacter werkmanii / Citrobacter youngae / Cronobacter condimenti / Cronobacter sakazakii / Edwardsiella hoshinae / Edwardsiella ictaluri / Edwardsiella tarda / Enterobacter gergoviae / Enterobacter sacchari / Escherichia albertii / Escherichia fergusonii / Escherichia/Shigella coli / Escherichia/Shigella coli/sonnei / Eschericia/Shigella coli/flexneri / Pantoea calida / Pantoea gaviniae / Raoultella planticola / Salmonella bongori / Salmonella enterica / Salmonella subterranea|
AGTCTGCAACTCGACTCCATGAAGTCGGAATCGCTAGTAATCGTGGATCAGAATGCCACGGTGAATACGTTCCCGGGCCTTGTACACACCGCCCGTCACACCATGGGAGTGGGTTGCAAAAGAAGTAGGTAGCTTAACCTTCGGGAGGGCGCTTACCATTTTGTGATTCA
>MG|6|V9|F|34|100.0|Proteobacteria|Gammaproteobacteria|Enterobacteriales|Enterobacteriaceae|Citrobacter / Cronobacter / Edwardsiella / Enterobacter / Escherichia / Escherichia/Shigella / Eschericia/Shigella / Pantoea / Raoultella / Salmonella / Shimwellia|Citrobacter amalonaticus / Citrobacter braakii / Citrobacter farmeri / Citrobacter freundii / Citrobacter murliniae / Citrobacter sedlakii / Citrobacter werkmanii / Citrobacter youngae / Cronobacter condimenti / Cronobacter dublinensis / Cronobacter muytjensii / Cronobacter sakazakii / Cronobacter turicensis / Edwardsiella hoshinae / Edwardsiella ictaluri / Edwardsiella tarda / Enterobacter gergoviae / Enterobacter sacchari / Escherichia albertii / Escherichia fergusonii / Escherichia/Shigella coli / Escherichia/Shigella coli/sonnei / Eschericia/Shigella coli/flexneri / Pantoea calida / Pantoea gaviniae / Raoultella planticola / Salmonella bongori / Salmonella enterica / Salmonella subterranea / Shimwellia blattae|
TGGATCACAAAGTGGTAAGCGCCCTCCCGAAGGTTAAGCTACCTACTTCTTTTGCAACCCACTCCCATGGTGTGACGGGCGGTGTGTACAAGGCCCGGGAACGTATTCACCGTGGCATTCTGATCCACGATTACTAGCGATTCCGACTTCATGGAGTCGAGTTGCAGACT
>MG|6|V9|R|34|99.41|Proteobacteria|Gammaproteobacteria|Enterobacteriales|Enterobacteriaceae|Citrobacter / Cronobacter / Edwardsiella / Enterobacter / Escherichia / Escherichia/Shigella / Eschericia/Shigella / Pantoea / Raoultella / Salmonella|Citrobacter amalonaticus / Citrobacter braakii / Citrobacter farmeri / Citrobacter freundii / Citrobacter murliniae / Citrobacter sedlakii / Citrobacter werkmanii / Citrobacter youngae / Cronobacter condimenti / Cronobacter sakazakii / Edwardsiella hoshinae / Edwardsiella ictaluri / Edwardsiella tarda / Enterobacter gergoviae / Enterobacter sacchari / Escherichia albertii / Escherichia fergusonii / Escherichia/Shigella coli / Escherichia/Shigella coli/sonnei / Eschericia/Shigella coli/flexneri / Pantoea calida / Pantoea gaviniae / Raoultella planticola / Salmonella bongori / Salmonella enterica / Salmonella subterranea|
AGTCTGCAACTCGACTCCATGAAGTCGGAATCGCTAGTAATCGTGGATCAGAATGCCACGGTGAATACGTTCCCGGGCCTTGTACACACCGCCCGTCACACCATGGGAGTGGGTTGCAAAAGAAGTAGGTAGCTTAACCTTCGGGAGGGCGTTTACCACTTTGTGATTCA
>MG|6|V9|R|74|99.41|Proteobacteria|Gammaproteobacteria|Enterobacteriales|Enterobacteriaceae|Citrobacter / Cronobacter / Edwardsiella / Enterobacter / Escherichia / Escherichia/Shigella / Eschericia/Shigella / Pantoea / Raoultella / Salmonella|Citrobacter amalonaticus / Citrobacter braakii / Citrobacter farmeri / Citrobacter freundii / Citrobacter murliniae / Citrobacter sedlakii / Citrobacter werkmanii / Citrobacter youngae / Cronobacter condimenti / Cronobacter sakazakii / Edwardsiella hoshinae / Edwardsiella ictaluri / Edwardsiella tarda / Enterobacter gergoviae / Enterobacter sacchari / Escherichia albertii / Escherichia fergusonii / Escherichia/Shigella coli / Escherichia/Shigella coli/sonnei / Eschericia/Shigella coli/flexneri / Pantoea calida / Pantoea gaviniae / Raoultella planticola / Salmonella bongori / Salmonella enterica / Salmonella subterranea|
AGTCTGCAACTCGACTCCATGAAGTCGGAATCGCTAGTAATCGTGGATCAGAATGCCACGGTGAATACGTTCCCGGGCCTTGTACACACCGCCCGTCACACCATGGGAGCGGGTTGCAAAAGAAGTAGGTAGCTTAACCTTCGGGAGGGCGCTTACCACTTTGTGATTCA
>MG|6|V9|R|72|99.41|Proteobacteria|Gammaproteobacteria|Enterobacteriales|Enterobacteriaceae|Citrobacter / Cronobacter / Edwardsiella / Enterobacter / Escherichia / Escherichia/Shigella / Eschericia/Shigella / Pantoea / Raoultella / Salmonella|Citrobacter amalonaticus / Citrobacter braakii / Citrobacter farmeri / Citrobacter freundii / Citrobacter murliniae / Citrobacter sedlakii / Citrobacter werkmanii / Citrobacter youngae / Cronobacter condimenti / Cronobacter sakazakii / Edwardsiella hoshinae / Edwardsiella ictaluri / Edwardsiella tarda / Enterobacter gergoviae / Enterobacter sacchari / Escherichia albertii / Escherichia fergusonii / Escherichia/Shigella coli / Escherichia/Shigella coli/sonnei / Eschericia/Shigella coli/flexneri / Pantoea calida / Pantoea gaviniae / Raoultella planticola / Salmonella bongori / Salmonella enterica / Salmonella subterranea|
AGTCTGCAACTCGACTCCATGAAGTCGGAATCGCTGGTAATCGTGGATCAGAATGCCACGGTGAATACGTTCCCGGGCCTTGTACACACCGCCCGTCACACCATGGGAGTGGGTTGCAAAAGAAGTAGGTAGCTTAACCTTCGGGAGGGCGCTTACCACTTTGTGATTCA
>MG|6|V9|R|28|99.41|Proteobacteria|Gammaproteobacteria|Enterobacteriales|Enterobacteriaceae|Citrobacter / Cronobacter / Edwardsiella / Enterobacter / Escherichia / Escherichia/Shigella / Eschericia/Shigella / Pantoea / Raoultella / Salmonella|Citrobacter amalonaticus / Citrobacter braakii / Citrobacter farmeri / Citrobacter freundii / Citrobacter murliniae / Citrobacter sedlakii / Citrobacter werkmanii / Citrobacter youngae / Cronobacter condimenti / Cronobacter sakazakii / Edwardsiella hoshinae / Edwardsiella ictaluri / Edwardsiella tarda / Enterobacter gergoviae / Enterobacter sacchari / Escherichia albertii / Escherichia fergusonii / Escherichia/Shigella coli / Escherichia/Shigella coli/sonnei / Eschericia/Shigella coli/flexneri / Pantoea calida / Pantoea gaviniae / Raoultella planticola / Salmonella bongori / Salmonella enterica / Salmonella subterranea|
AGTTTGCAACTCGACTCCATGAAGTCGGAATCGCTAGTAATCGTGGATCAGAATGCCACGGTGAATACGTTCCCGGGCCTTGTACACACCGCCCGTCACACCATGGGAGTGGGTTGCAAAAGAAGTAGGTAGCTTAACCTTCGGGAGGGCGCTTACCACTTTGTGATTCA
>MG|6|V9|R|21|99.41|Proteobacteria|Gammaproteobacteria|Enterobacteriales|Enterobacteriaceae|Citrobacter / Cronobacter / Edwardsiella / Enterobacter / Escherichia / Escherichia/Shigella / Eschericia/Shigella / Pantoea / Raoultella / Salmonella|Citrobacter amalonaticus / Citrobacter braakii / Citrobacter farmeri / Citrobacter freundii / Citrobacter murliniae / Citrobacter sedlakii / Citrobacter werkmanii / Citrobacter youngae / Cronobacter condimenti / Cronobacter sakazakii / Edwardsiella hoshinae / Edwardsiella ictaluri / Edwardsiella tarda / Enterobacter gergoviae / Enterobacter sacchari / Escherichia albertii / Escherichia fergusonii / Escherichia/Shigella coli / Escherichia/Shigella coli/sonnei / Eschericia/Shigella coli/flexneri / Pantoea calida / Pantoea gaviniae / Raoultella planticola / Salmonella bongori / Salmonella enterica / Salmonella subterranea|
AGTCTGCAACTCGACTCCATGAAGTCGGAATCGCTAGTAATCGTGGATCAGAATGCCACGGTGAATACGTTCCCGGGCCTTGTACACACCGCCCGTCACACCATGGGAGTGGGTTGCAAAAGAAGTAGGTAGCTTAACCTTCGGAAGGGCGCTTACCACTTTGTGATTCA
>MG|6|V9|R|29|99.42|Proteobacteria|Gammaproteobacteria|Enterobacteriales|Enterobacteriaceae|Citrobacter / Cronobacter / Edwardsiella / Enterobacter / Escherichia / Escherichia/Shigella / Eschericia/Shigella / Pantoea / Raoultella / Salmonella|Citrobacter amalonaticus / Citrobacter braakii / Citrobacter farmeri / Citrobacter freundii / Citrobacter murliniae / Citrobacter sedlakii / Citrobacter werkmanii / Citrobacter youngae / Cronobacter condimenti / Cronobacter sakazakii / Edwardsiella hoshinae / Edwardsiella ictaluri / Edwardsiella tarda / Enterobacter gergoviae / Enterobacter sacchari / Escherichia albertii / Escherichia fergusonii / Escherichia/Shigella coli / Escherichia/Shigella coli/sonnei / Eschericia/Shigella coli/flexneri / Pantoea calida / Pantoea gaviniae / Raoultella planticola / Salmonella bongori / Salmonella enterica / Salmonella subterranea|
AGTCTGCAACTCGACTCCATGAAGTCGGAATCGCTAGTAATCGTGGATCAGAATTGCCACGGTGAATACGTTCCCGGGCCTTGTACACACCGCCCGTCACACCATGGGAGTGGGTTGCAAAAGAAGTAGGTAGCTTAACCTTCGGGAGGGCGCTTACCACTTTGTGATTCA
>MG|6|V9|R|14|98.81|Proteobacteria|Gammaproteobacteria|Enterobacteriales|Enterobacteriaceae|Citrobacter / Cronobacter / Edwardsiella / Enterobacter / Escherichia / Klebsiella / Pantoea / Pluralibacter / Salmonella / Shigella / Shimwellia / Sodalis / Trabulsiella / Yokenella|coli|
AGTCTGCAACTCGACTCCATGAAGATGGAATCGCTAGTAATCGTGGATCAGAATGCCACGGTGAATACGTTCCCGGGCCTTGTACACACCGCCCGTCACACCATGGGAGTGGGTTGCAAAAGAAGTAGGTAGCTTAACCTTCGGGAGGGCGCTTACCACTTTGTGATTTCA
>MG|6|V9|F|15|99.41|Proteobacteria|Gammaproteobacteria|Enterobacteriales|Enterobacteriaceae|Citrobacter / Cronobacter / Edwardsiella / Enterobacter / Escherichia / Escherichia/Shigella / Eschericia/Shigella / Pantoea / Raoultella / Salmonella|Citrobacter amalonaticus / Citrobacter braakii / Citrobacter farmeri / Citrobacter freundii / Citrobacter murliniae / Citrobacter sedlakii / Citrobacter werkmanii / Citrobacter youngae / Cronobacter condimenti / Cronobacter sakazakii / Edwardsiella hoshinae / Edwardsiella ictaluri / Edwardsiella tarda / Enterobacter gergoviae / Enterobacter sacchari / Escherichia albertii / Escherichia fergusonii / Escherichia/Shigella coli / Escherichia/Shigella coli/sonnei / Eschericia/Shigella coli/flexneri / Pantoea calida / Pantoea gaviniae / Raoultella planticola / Salmonella bongori / Salmonella enterica / Salmonella subterranea|
TGAATCACAAAGTGGTAAGCGCCCTCCCGAAGGTTAAGCTACCTACTTCTTTTGCAACCCACTCCCATGGTGTGACGGGCGGTGTGTACAAGGCCCGGGAACGTGTTCACCGTGGCATTCTGATCCACGATTACTAGCGATTCCGACTTCATGGAGTCGAGTTGCAGACT
>MG|6|V9|F|39|100.0|Proteobacteria|Gammaproteobacteria|Enterobacteriales|Enterobacteriaceae|Citrobacter / Cronobacter / Cronobacter / Edwardsiella / Enterobacter / Escherichia / Escherichia/Shigella / Eschericia/Shigella / Pantoea / Raoultella / Salmonella / Shimwellia|Citrobacter amalonaticus / Citrobacter braakii / Citrobacter farmeri / Citrobacter freundii / Citrobacter murliniae / Citrobacter sedlakii / Citrobacter werkmanii / Citrobacter youngae / Cronobacter condimenti / Cronobacter dublinensis / Cronobacter muytjensii / Cronobacter sakazakii / Cronobacter turicensis / Edwardsiella hoshinae / Edwardsiella ictaluri / Edwardsiella tarda / Enterobacter gergoviae / Enterobacter sacchari / Escherichia albertii / Escherichia fergusonii / Escherichia/Shigella coli / Escherichia/Shigella coli/sonnei / Eschericia/Shigella coli/flexneri / Pantoea calida / Pantoea gaviniae / Raoultella planticola / Salmonella bongori / Salmonella enterica / Salmonella subterranea / Shimwellia blattae|
TGAATCGCAAAGTGGTAAGCGCCCTCCCGAAGGTTAAGCTACCTACTTCTTTTGCAACCCACTCCCATGGTGTGACGGGCGGTGTGTACAAGGCCCGGGAACGTATTCACCGTGGCATTCTGATCCACGATTACTAGCGATTCCGACTTCATGGAGTCGAGTTGCAGACT
>MG|6|V9|R|92|98.83|Proteobacteria|Gammaproteobacteria|Enterobacteriales|Enterobacteriaceae|Acinetobacter / Bacillus / Cedecea / Citrobacter / Cosenzaea / Dickeya / Enterobacter / Erwinia / Ewingella / Hafnia / Klebsiella / Kluyvera / Leclercia / Lelliottia / Lonsdalea / Morganella / Pantoea / Pectobacterium / Pluralibacter / Proteus / Providencia / Pseudomonas / Rahnella / Raoultella / Serratia / Trabulsiella / Xenorhabdus / Yersinia|mirabilis|
AGTCTGCAACTCGACTCCATGAAGTACGGAATCGCTAGTAATCGTAGACAGAATGCTACGGTGAATACGTTCCCGGGCCTTGTACACACCGCCCGTCACACCATGGGAGTGGGTTGCAAAAGAAGTAGGTAGCTTAACCTTCGGGAGGGCGCTTACCACTTTGTGATTCA
>MG|6|V9|R|13|99.41|Proteobacteria|Gammaproteobacteria|Enterobacteriales|Enterobacteriaceae|Citrobacter / Cronobacter / Edwardsiella / Enterobacter / Escherichia / Escherichia/Shigella / Eschericia/Shigella / Pantoea / Raoultella / Salmonella|Citrobacter amalonaticus / Citrobacter braakii / Citrobacter farmeri / Citrobacter freundii / Citrobacter murliniae / Citrobacter sedlakii / Citrobacter werkmanii / Citrobacter youngae / Cronobacter condimenti / Cronobacter sakazakii / Edwardsiella hoshinae / Edwardsiella ictaluri / Edwardsiella tarda / Enterobacter gergoviae / Enterobacter sacchari / Escherichia albertii / Escherichia fergusonii / Escherichia/Shigella coli / Escherichia/Shigella coli/sonnei / Eschericia/Shigella coli/flexneri / Pantoea calida / Pantoea gaviniae / Raoultella planticola / Salmonella bongori / Salmonella enterica / Salmonella subterranea|
AGTCTGCAACTCGACTCCATGAAGTCGGAATCGCTAGTAATCGTGGATCAGAATGCCACGGTGAATACGTTCCCGGGCCTTGTACACACCGCCCGTCACACCATGGGAGTGGGTTGCAAAAGAAGTAGGTAGCTTAACCTTCGGGAGGCGCTTACCACTTTGTGATTCAG
>MG|6|V9|R|11|99.41|Proteobacteria|Gammaproteobacteria|Enterobacteriales|Enterobacteriaceae|Citrobacter / Cronobacter / Edwardsiella / Enterobacter / Escherichia / Escherichia/Shigella / Eschericia/Shigella / Pantoea / Raoultella / Salmonella|Citrobacter amalonaticus / Citrobacter braakii / Citrobacter farmeri / Citrobacter freundii / Citrobacter murliniae / Citrobacter sedlakii / Citrobacter werkmanii / Citrobacter youngae / Cronobacter condimenti / Cronobacter sakazakii / Cronobacter turicensis / Edwardsiella hoshinae / Edwardsiella ictaluri / Edwardsiella tarda / Enterobacter gergoviae / Enterobacter sacchari / Escherichia albertii / Escherichia fergusonii / Escherichia/Shigella coli / Escherichia/Shigella coli/sonnei / Eschericia/Shigella coli/flexneri / Pantoea calida / Pantoea gaviniae / Raoultella planticola / Salmonella bongori / Salmonella enterica / Salmonella subterranea|
AGTCTGCAACTCGACTCCATGAAGTCGGAATCGCTAGTAATCGTGGATCAGAATGCCACGGTGAATACGTTCCCGGGCCTTGTACACACCGCCCGTCACACCATGGGAGTGGGTTGCAAAAGAAGTAGGTAGCTTAACCTTCGGGAGGGCGCTTACCATCTTTGTGATTTCA
>MG|6|V9|F|34|99.42|Proteobacteria|Gammaproteobacteria|Enterobacteriales|Enterobacteriaceae|Citrobacter / Cronobacter / Edwardsiella / Enterobacter / Escherichia / Escherichia/Shigella / Eschericia/Shigella / Pantoea / Raoultella / Salmonella|Citrobacter amalonaticus / Citrobacter braakii / Citrobacter farmeri / Citrobacter freundii / Citrobacter murliniae / Citrobacter sedlakii / Citrobacter werkmanii / Citrobacter youngae / Cronobacter condimenti / Cronobacter sakazakii / Edwardsiella hoshinae / Edwardsiella ictaluri / Edwardsiella tarda / Enterobacter gergoviae / Enterobacter sacchari / Escherichia albertii / Escherichia fergusonii / Escherichia/Shigella coli / Escherichia/Shigella coli/sonnei / Eschericia/Shigella coli/flexneri / Pantoea calida / Pantoea gaviniae / Raoultella planticola / Salmonella bongori / Salmonella enterica / Salmonella subterranea|
TGAATCACAAAGTGGTAAGCGCCCTCCCGAAGGTTAAGCTACCTACTTCTTTTGCAACCCACTCCCATGGTGTGACGGGCGGTGTGTACAAGGCCCCGGGAACGTATTCACCGTGGCATTCTGATCCACGATTACTAGCGATTCCGACTTCATGGAGTCGAGTTGCAGACTC
>MG|6|V9|F|14|99.41|Proteobacteria|Gammaproteobacteria|Enterobacteriales|Enterobacteriaceae|Citrobacter / Cronobacter / Edwardsiella / Enterobacter / Escherichia / Escherichia/Shigella / Eschericia/Shigella / Pantoea / Raoultella / Salmonella|Citrobacter amalonaticus / Citrobacter braakii / Citrobacter farmeri / Citrobacter freundii / Citrobacter murliniae / Citrobacter sedlakii / Citrobacter werkmanii / Citrobacter youngae / Cronobacter condimenti / Cronobacter sakazakii / Edwardsiella hoshinae / Edwardsiella ictaluri / Edwardsiella tarda / Enterobacter gergoviae / Enterobacter sacchari / Escherichia albertii / Escherichia fergusonii / Escherichia/Shigella coli / Escherichia/Shigella coli/sonnei / Eschericia/Shigella coli/flexneri / Pantoea calida / Pantoea gaviniae / Raoultella planticola / Salmonella bongori / Salmonella enterica / Salmonella subterranea|
TGAATCACAAAGTGGTAAGCGCCCCCCCGAAGGTTAAGCTACCTACTTCTTTTGCAACCCACTCCCATGGTGTGACGGGCGGTGTGTACAAGGCCCGGGAACGTATTCACCGTGGCATTCTGATCCACGATTACTAGCGATTCCGACTTCATGGAGTCGAGTTGCAGACT
>MG|6|V9|R|18|99.41|Proteobacteria|Gammaproteobacteria|Enterobacteriales|Enterobacteriaceae|Citrobacter / Cronobacter / Edwardsiella / Enterobacter / Escherichia / Escherichia/Shigella / Eschericia/Shigella / Pantoea / Raoultella / Salmonella|Citrobacter amalonaticus / Citrobacter braakii / Citrobacter farmeri / Citrobacter freundii / Citrobacter murliniae / Citrobacter sedlakii / Citrobacter werkmanii / Citrobacter youngae / Cronobacter condimenti / Cronobacter sakazakii / Edwardsiella hoshinae / Edwardsiella ictaluri / Edwardsiella tarda / Enterobacter gergoviae / Enterobacter sacchari / Escherichia albertii / Escherichia fergusonii / Escherichia/Shigella coli / Escherichia/Shigella coli/sonnei / Eschericia/Shigella coli/flexneri / Pantoea calida / Pantoea gaviniae / Raoultella planticola / Salmonella bongori / Salmonella enterica / Salmonella subterranea|
AGTCTGCAACTCGACTCCATGAAGTCGGAATCGCTAGTAATCGTGGATCAAAATGCCACGGTGAATACGTTCCCGGGCCTTGTACACACCGCCCGTCACACCATGGGAGTGGGTTGCAAAAGAAGTAGGTAGCTTAACCTTCGGGAGGGCGCTTACCACTTTGTGATTCA
>MG|6|V9|F|45|99.41|Proteobacteria|Gammaproteobacteria|Enterobacteriales|Enterobacteriaceae|Citrobacter / Cronobacter / Edwardsiella / Enterobacter / Escherichia / Escherichia/Shigella / Eschericia/Shigella / Pantoea / Raoultella / Salmonella|Citrobacter amalonaticus / Citrobacter braakii / Citrobacter farmeri / Citrobacter freundii / Citrobacter murliniae / Citrobacter sedlakii / Citrobacter werkmanii / Citrobacter youngae / Cronobacter condimenti / Cronobacter sakazakii / Edwardsiella hoshinae / Edwardsiella ictaluri / Edwardsiella tarda / Enterobacter gergoviae / Enterobacter sacchari / Escherichia albertii / Escherichia fergusonii / Escherichia/Shigella coli / Escherichia/Shigella coli/sonnei / Eschericia/Shigella coli/flexneri / Pantoea calida / Pantoea gaviniae / Raoultella planticola / Salmonella bongori / Salmonella enterica / Salmonella subterranea|
TGAATCACAAAGTGGTAAGCGCCCTCCCGAAGGTTAAGCTACCTACTTCTTTTGCAACCCACTCCCATGGTGTGACGGGCGGTGTGTACAAGGCCCGGGAACGTACTCACCGTGGCATTCTGATCCACGATTACTAGCGATTCCGACTTCATGGAGTCGAGTTGCAGACT
>MG|6|V9|F|12|99.41|Proteobacteria|Gammaproteobacteria|Enterobacteriales|Enterobacteriaceae|Citrobacter / Cronobacter / Edwardsiella / Enterobacter / Escherichia / Escherichia/Shigella / Eschericia/Shigella / Pantoea / Raoultella / Salmonella|Citrobacter amalonaticus / Citrobacter braakii / Citrobacter farmeri / Citrobacter freundii / Citrobacter murliniae / Citrobacter sedlakii / Citrobacter werkmanii / Citrobacter youngae / Cronobacter condimenti / Cronobacter sakazakii / Edwardsiella hoshinae / Edwardsiella ictaluri / Edwardsiella tarda / Enterobacter gergoviae / Enterobacter sacchari / Escherichia albertii / Escherichia fergusonii / Escherichia/Shigella coli / Escherichia/Shigella coli/sonnei / Eschericia/Shigella coli/flexneri / Pantoea calida / Pantoea gaviniae / Raoultella planticola / Salmonella bongori / Salmonella enterica / Salmonella subterranea|
TGAATCACAAAGTGGTAAGCGCCCTCCCGAAGGTTAAGCTACCTACTTCTTTTGCAACCCACTCCCATGGTGTGACGGGCGGTGTGTACAAGGCCCGGGAATGTATTCACCGTGGCATTCTGATCCACGATTACTAGCGATTCCGACTTCATGGAGTCGAGTTGCAGACT
>MG|6|V9|F|41|99.41|Proteobacteria|Gammaproteobacteria|Enterobacteriales|Enterobacteriaceae|Citrobacter / Cronobacter / Edwardsiella / Enterobacter / Escherichia / Escherichia/Shigella / Eschericia/Shigella / Pantoea / Raoultella / Salmonella|Citrobacter amalonaticus / Citrobacter braakii / Citrobacter farmeri / Citrobacter freundii / Citrobacter murliniae / Citrobacter sedlakii / Citrobacter werkmanii / Citrobacter youngae / Cronobacter condimenti / Cronobacter sakazakii / Edwardsiella hoshinae / Edwardsiella ictaluri / Edwardsiella tarda / Enterobacter gergoviae / Enterobacter sacchari / Escherichia albertii / Escherichia fergusonii / Escherichia/Shigella coli / Escherichia/Shigella coli/sonnei / Eschericia/Shigella coli/flexneri / Pantoea calida / Pantoea gaviniae / Raoultella planticola / Salmonella bongori / Salmonella enterica / Salmonella subterranea|
TGAATCACAAAGTGGTAAGCGCCCTCCCGAAGGTTAAGCTACCTACTTCTTTTGCAACCCACTCCCATGGTGTGGCGGGCGGTGTGTACAAGGCCCGGGAACGTATTCACCGTGGCATTCTGATCCACGATTACTAGCGATTCCGACTTCATGGAGTCGAGTTGCAGACT
>MG|6|V9|R|10|99.42|Proteobacteria|Gammaproteobacteria|Enterobacteriales|Enterobacteriaceae|Brenneria / Cedecea / Citrobacter / Cosenzaea / Dickeya / Enterobacter / Gibbsiella / Hafnia / Klebsiella / Kluyvera / Leclercia / Lonsdalea / Obesumbacterium / Pantoea / Pectobacterium / Proteus / Providencia / Rahnella / Raoultella / Serratia / Xenorhabdus / Yersinia|Brenneria salicis / Cedecea davisae / Citrobacter gillenii / Cosenzaea myxofaciens / Dickeya chrysanthemi / Dickeya dadantii / Enterobacter cloacae / Enterobacter ludwigii / Enterobacter soli / Gibbsiella dentisursi / Hafnia alvei / Hafnia paralvei / Klebsiella pneumoniae / Klebsiella variicola / Kluyvera ascorbata / Kluyvera cryocrescens / Leclercia adecarboxylata / Lonsdalea quercina subsp. populi / Obesumbacterium proteus / Pantoea cypripedii / Pectobacterium betavasculorum / Pectobacterium carotovorum / Pectobacterium wasabiae / Proteus mirabilis / Proteus penneri / Proteus vulgaris / Providencia burhodogranariea / Providencia heimbachae / Providencia rettgeri / Providencia rustigianii / Providencia sneebia / Providencia stuartii / Providencia vermicola / Rahnella aquatilis / Raoultella ornithinolytica / Raoultella planticola / Serratia entomophila / Serratia ficaria / Serratia marcescens / Serratia nematodiphila / Serratia odorifera / Serratia plymuthica / Serratia rubidaea / Xenorhabdus hominickii / Xenorhabdus innexi / Xenorhabdus mauleonii / Xenorhabdus stockiae / Xenorhabdus szentirmaii / Yersinia aldovae / Yersinia aleksiciae / Yersinia bercovieri / Yersinia enterocolitica / Yersinia entomophaga / Yersinia frederiksenii / Yersinia intermedia / Yersinia kristensenii / Yersinia massiliensis / Yersinia mollaretii / Yersinia nurmii / Yersinia pekkanenii / Yersinia pestis / Yersinia pseudotuberculosis / Yersinia ruckeri / Yersinia similis / Yersinia sp.MH-1|
AGTCTGCAACTCGACTCCATGAAGTCGGAATCGCTAGTAATCGTAGATCAGAATGCTACGGGTGAATACGTTCCCGGGCCTTGTACACACCGCCCGTCACACCATGGGAGTGGGTTGCAAAAGAAGTAGGTAGCTTAACCTTCGGGAGGGCGCTTACCACTTTGTGATTCA
>MG|6|V9|F|27|99.41|Proteobacteria|Gammaproteobacteria|Enterobacteriales|Enterobacteriaceae|Citrobacter / Cronobacter / Edwardsiella / Enterobacter / Erwinia / Escherichia / Escherichia/Shigella / Eschericia/Shigella / Pantoea / Raoultella / Salmonella|Citrobacter amalonaticus / Citrobacter braakii / Citrobacter farmeri / Citrobacter freundii / Citrobacter murliniae / Citrobacter sedlakii / Citrobacter werkmanii / Citrobacter youngae / Cronobacter condimenti / Cronobacter sakazakii / Edwardsiella hoshinae / Edwardsiella ictaluri / Edwardsiella tarda / Enterobacter gergoviae / Enterobacter sacchari / Erwinia oleae / Escherichia albertii / Escherichia fergusonii / Escherichia/Shigella coli / Escherichia/Shigella coli/sonnei / Eschericia/Shigella coli/flexneri / Pantoea calida / Pantoea gaviniae / Raoultella planticola / Salmonella bongori / Salmonella enterica / Salmonella subterranea|
TGAATCACAAAGTGGTAAGCGCCCTCCCGAAGGTTAAGCTACCTACTTCTTTTGCAACCCACTCCCATGGTGTGACGGGCGGTGTGTACAAGGCCCGGGAACGTATTCACCGTGGCATTCTGATCCACGATTACTAGCGATTCCGACTTCATGGAGTCGGGTTGCAGACT
>MG|6|V9|R|49|99.41|Proteobacteria|Gammaproteobacteria|Enterobacteriales|Enterobacteriaceae|Citrobacter / Cronobacter / Edwardsiella / Enterobacter / Escherichia / Escherichia/Shigella / Eschericia/Shigella / Pantoea / Raoultella / Salmonella|Citrobacter amalonaticus / Citrobacter braakii / Citrobacter farmeri / Citrobacter freundii / Citrobacter murliniae / Citrobacter sedlakii / Citrobacter werkmanii / Citrobacter youngae / Cronobacter condimenti / Cronobacter sakazakii / Edwardsiella hoshinae / Edwardsiella ictaluri / Edwardsiella tarda / Enterobacter gergoviae / Enterobacter sacchari / Escherichia albertii / Escherichia fergusonii / Escherichia/Shigella coli / Escherichia/Shigella coli/sonnei / Eschericia/Shigella coli/flexneri / Pantoea calida / Pantoea gaviniae / Raoultella planticola / Salmonella bongori / Salmonella enterica / Salmonella subterranea|
AGTCTGCAACTCGACTCCATGAAGTCGGAATCGCTAGTAATCGTGGATCAGAATGCCACGGTGAATACGTTCCCGGGCCTTGTACACACCGCCCGTCACACTATGGGAGTGGGTTGCAAAAGAAGTAGGTAGCTTAACCTTCGGGAGGGCGCTTACCACTTTGTGATTCA
>MG|6|V9|R|10|99.41|Proteobacteria|Gammaproteobacteria|Enterobacteriales|Enterobacteriaceae|Citrobacter / Cronobacter / Edwardsiella / Enterobacter / Escherichia / Escherichia/Shigella / Eschericia/Shigella / Pantoea / Raoultella / Salmonella|Citrobacter amalonaticus / Citrobacter braakii / Citrobacter farmeri / Citrobacter freundii / Citrobacter murliniae / Citrobacter sedlakii / Citrobacter werkmanii / Citrobacter youngae / Cronobacter condimenti / Cronobacter sakazakii / Edwardsiella hoshinae / Edwardsiella ictaluri / Edwardsiella tarda / Enterobacter gergoviae / Enterobacter sacchari / Escherichia albertii / Escherichia fergusonii / Escherichia/Shigella coli / Escherichia/Shigella coli/sonnei / Eschericia/Shigella coli/flexneri / Pantoea calida / Pantoea gaviniae / Raoultella planticola / Salmonella bongori / Salmonella enterica / Salmonella subterranea|
AGTCTGCAACTCGACTCCATGAAGTCGGAATCGCTAGTAATCGTGGATCAGAATGCCACGGTGAATACGTTCCCGGGCCTTGTACACACCGCCCGACACACCATGGGAGTGGGTTGCAAAAGAAGTAGGTAGCTTAACCTTCGGGAGGGCGCTTACCACTTTGTGATTCA
>MG|6|V9|R|32|98.82|Proteobacteria|Gammaproteobacteria|Enterobacteriales|Enterobacteriaceae|Escherichia / Salmonella|coli|
AGTCTGCAACTCGACTCCATGAAGTCGGAATCGCTAGTAATTCCGGATCAGAATGCCACGGTGAATACGTTCCCGGGCCTTGTACACACCGCCCGTCACACCATGGGAGTGGGTTGCAAAAGAAGTAGGTAGCTTAACCTTCGGGAGGGCGCTTACCACTTTGTGATTCA
>MG|6|V9|R|39|99.41|Proteobacteria|Gammaproteobacteria|Enterobacteriales|Enterobacteriaceae|Citrobacter / Cronobacter / Edwardsiella / Enterobacter / Escherichia / Escherichia/Shigella / Eschericia/Shigella / Pantoea / Raoultella / Salmonella|Citrobacter amalonaticus / Citrobacter braakii / Citrobacter farmeri / Citrobacter freundii / Citrobacter murliniae / Citrobacter sedlakii / Citrobacter werkmanii / Citrobacter youngae / Cronobacter condimenti / Cronobacter sakazakii / Edwardsiella hoshinae / Edwardsiella ictaluri / Edwardsiella tarda / Enterobacter gergoviae / Enterobacter sacchari / Escherichia albertii / Escherichia fergusonii / Escherichia/Shigella coli / Escherichia/Shigella coli/sonnei / Eschericia/Shigella coli/flexneri / Pantoea calida / Pantoea gaviniae / Raoultella planticola / Salmonella bongori / Salmonella enterica / Salmonella subterranea|
AGTCTGCAACTCGACTCCATGAAGTCGGAATCGCTAGTAATCGTGGATCAGAATGCCACGGTGAATACGTTCCCGGGCCTTGTACACACCGCCCGTCACACCATGGGAGTGGGTTGCAAAAGAAGTGGGTAGCTTAACCTTCGGGAGGGCGCTTACCACTTTGTGATTCA
>MG|6|V9|R|113|98.83|Proteobacteria|Gammaproteobacteria|Enterobacteriales|Enterobacteriaceae|Citrobacter / Cronobacter / Edwardsiella / Enterobacter / Escherichia / Klebsiella / Pantoea / Pluralibacter / Salmonella / Shigella / Shimwellia / Sodalis / Trabulsiella / Yokenella|coli|
AGTCTGCAACTCGACTCCATGAAGTCGGAATCGCTAGTAATCGTGGATCAGAATGCCACGGTGAATACGTTCCCGGGCCTTGTACACACCGCCCGTCACACCATGGGAGTGGGTTGCAAAAGAAGTAGGTAGCTTAACCTTCGGGTAGGGCGGCTTACCACTTTGTGATTTCA
>MG|6|V9|R|25|100.0|Proteobacteria|Gammaproteobacteria|Enterobacteriales|Enterobacteriaceae|Citrobacter / Cronobacter / Edwardsiella / Enterobacter / Escherichia / Escherichia/Shigella / Eschericia/Shigella / Pantoea / Raoultella / Salmonella|Citrobacter amalonaticus / Citrobacter braakii / Citrobacter farmeri / Citrobacter freundii / Citrobacter murliniae / Citrobacter sedlakii / Citrobacter werkmanii / Citrobacter youngae / Cronobacter condimenti / Cronobacter sakazakii / Edwardsiella hoshinae / Edwardsiella ictaluri / Edwardsiella tarda / Enterobacter gergoviae / Enterobacter sacchari / Escherichia albertii / Escherichia fergusonii / Escherichia/Shigella coli / Escherichia/Shigella coli/sonnei / Eschericia/Shigella coli/flexneri / Pantoea calida / Pantoea gaviniae / Raoultella planticola / Salmonella bongori / Salmonella enterica / Salmonella subterranea|
AATCTGCAACTCGACTCCATGAAGTCGGAATCGCTAGTAATCGTGGATCAGAATGCCACGGTGAATACGTTCCCGGGCCTTGTACACACCGCCCGTCACACCATGGGAGTGGGTTGCAAAAGAAGTAGGTAGCTTAACCTTCGGGAGGGCGCTTACCACTTTGTGATTCA
>MG|6|V9|R|13|99.41|Proteobacteria|Gammaproteobacteria|Enterobacteriales|Enterobacteriaceae|Citrobacter / Cronobacter / Edwardsiella / Enterobacter / Escherichia / Escherichia/Shigella / Eschericia/Shigella / Pantoea / Raoultella / Salmonella|Citrobacter amalonaticus / Citrobacter braakii / Citrobacter farmeri / Citrobacter freundii / Citrobacter murliniae / Citrobacter sedlakii / Citrobacter werkmanii / Citrobacter youngae / Cronobacter condimenti / Cronobacter sakazakii / Edwardsiella hoshinae / Edwardsiella ictaluri / Edwardsiella tarda / Enterobacter gergoviae / Enterobacter sacchari / Escherichia albertii / Escherichia fergusonii / Escherichia/Shigella coli / Escherichia/Shigella coli/sonnei / Eschericia/Shigella coli/flexneri / Pantoea calida / Pantoea gaviniae / Raoultella planticola / Salmonella bongori / Salmonella enterica / Salmonella subterranea|
AGTCTGCAACTCGACTCCATGAAGTCGGAATCGCTAGTGATCGTGGATCAGAATGCCACGGTGAATACGTTCCCGGGCCTTGTACACACCGCCCGTCACACCATGGGAGTGGGTTGCAAAAGAAGTAGGTAGCTTAACCTTCGGGAGGGCGCTTACCACTTTGTGATTCA
>MG|6|V9|R|11|99.42|Proteobacteria|Gammaproteobacteria|Enterobacteriales|Enterobacteriaceae|Citrobacter / Cronobacter / Edwardsiella / Enterobacter / Escherichia / Escherichia/Shigella / Eschericia/Shigella / Pantoea / Raoultella / Salmonella|Citrobacter amalonaticus / Citrobacter braakii / Citrobacter farmeri / Citrobacter freundii / Citrobacter murliniae / Citrobacter sedlakii / Citrobacter werkmanii / Citrobacter youngae / Cronobacter condimenti / Cronobacter sakazakii / Edwardsiella hoshinae / Edwardsiella ictaluri / Edwardsiella tarda / Enterobacter gergoviae / Enterobacter sacchari / Escherichia albertii / Escherichia fergusonii / Escherichia/Shigella coli / Escherichia/Shigella coli/sonnei / Eschericia/Shigella coli/flexneri / Pantoea calida / Pantoea gaviniae / Raoultella planticola / Salmonella bongori / Salmonella enterica / Salmonella subterranea|
AGTCTGACAACTCGACTCCATGAAGTCGGAATCGCTAGTAATCGTGGATCAGAATGCCACGGTGAATACGTTCCCGGGCCTTGTACACACCGCCCGTCACACCATGGGAGTGGGTTGCAAAAGAAGTAGGTAGCTTAACCTTCGGGAGGGCGCTTACCACTTTGTGATTCA
>MG|6|V9|R|46|99.41|Proteobacteria|Gammaproteobacteria|Enterobacteriales|Enterobacteriaceae|Citrobacter / Cronobacter / Edwardsiella / Enterobacter / Escherichia / Escherichia/Shigella / Eschericia/Shigella / Pantoea / Raoultella / Salmonella|Citrobacter amalonaticus / Citrobacter braakii / Citrobacter farmeri / Citrobacter freundii / Citrobacter murliniae / Citrobacter sedlakii / Citrobacter werkmanii / Citrobacter youngae / Cronobacter condimenti / Cronobacter sakazakii / Edwardsiella hoshinae / Edwardsiella ictaluri / Edwardsiella tarda / Enterobacter gergoviae / Enterobacter sacchari / Escherichia albertii / Escherichia fergusonii / Escherichia/Shigella coli / Escherichia/Shigella coli/sonnei / Eschericia/Shigella coli/flexneri / Pantoea calida / Pantoea gaviniae / Raoultella planticola / Salmonella bongori / Salmonella enterica / Salmonella subterranea|
AGTCTGCAACTCGACTCCATGAAGTCGGAATCGCTAGTAATCGTGGATCAGAATGCCACGGTGAATACGTTCCCGGGCCTTGTACACATCGCCCGTCACACCATGGGAGTGGGTTGCAAAAGAAGTAGGTAGCTTAACCTTCGGGAGGGCGCTTACCACTTTGTGATTCA
>MG|6|V9|F|13|99.42|Proteobacteria|Gammaproteobacteria|Enterobacteriales|Enterobacteriaceae|Citrobacter / Cronobacter / Edwardsiella / Enterobacter / Escherichia / Escherichia/Shigella / Eschericia/Shigella / Pantoea / Raoultella / Salmonella|Citrobacter amalonaticus / Citrobacter braakii / Citrobacter farmeri / Citrobacter freundii / Citrobacter murliniae / Citrobacter sedlakii / Citrobacter werkmanii / Citrobacter youngae / Cronobacter condimenti / Cronobacter sakazakii / Edwardsiella hoshinae / Edwardsiella ictaluri / Edwardsiella tarda / Enterobacter gergoviae / Enterobacter sacchari / Escherichia albertii / Escherichia fergusonii / Escherichia/Shigella coli / Escherichia/Shigella coli/sonnei / Eschericia/Shigella coli/flexneri / Pantoea calida / Pantoea gaviniae / Raoultella planticola / Salmonella bongori / Salmonella enterica / Salmonella subterranea|
TGAATCACAAAGTGGTAAGCGCCCTCCCGAAGGTTAAGCTACCTACTTCTTTTGCAACCCACTCCCATGGTGTGACGGGCGGTGTGTACAAGGCCCGGGAACGTATTCACCGTGGCAATTCTGATCCACGATTACTAGCGATTCCGACTTCATGGAGTCGAGTTGCAGACT
>MG|6|V9|R|304|98.24|Proteobacteria|Gammaproteobacteria|Enterobacteriales|Enterobacteriaceae|Arsenophonus / Candidatus Phlomobacter|nasoniae|
AGTCTGCAACTCGACTCCATGAAGATGGAATCGCTAGTAATCGCGGATCAGCATGTCGCGGTGAATACGTTCCCGGGCCTTGTACACACCGCCCGTCACACCATGGGAGTGGGTTGCAAAAGAAGTAGGTAGCTTAACCTTCGGGAGGGCGCTTACCACTTTGTGATTCA
>MG|6|V9|R|37|99.41|Proteobacteria|Gammaproteobacteria|Enterobacteriales|Enterobacteriaceae|Citrobacter / Cronobacter / Edwardsiella / Enterobacter / Escherichia / Escherichia/Shigella / Eschericia/Shigella / Pantoea / Raoultella / Salmonella|Citrobacter amalonaticus / Citrobacter braakii / Citrobacter farmeri / Citrobacter freundii / Citrobacter murliniae / Citrobacter sedlakii / Citrobacter werkmanii / Citrobacter youngae / Cronobacter condimenti / Cronobacter sakazakii / Edwardsiella hoshinae / Edwardsiella ictaluri / Edwardsiella tarda / Enterobacter gergoviae / Enterobacter sacchari / Escherichia albertii / Escherichia fergusonii / Escherichia/Shigella coli / Escherichia/Shigella coli/sonnei / Eschericia/Shigella coli/flexneri / Pantoea calida / Pantoea gaviniae / Raoultella planticola / Salmonella bongori / Salmonella enterica / Salmonella subterranea|
AGTCTGCAACTCGACTCCATGAAGTCGGAATCGCTAGTAATCGTGGATCAGAATGCCACGGTGAATACGTTCCCGGGCCTTGTACACACCGCCCGTCACACCATGGGAGTGGGTTGCAAAAGAAGTAGGTAGCTTAACCTTCGGGAGGGCGCTTATCACTTTGTGATTCA
>MG|6|V9|F|13|99.41|Proteobacteria|Gammaproteobacteria|Enterobacteriales|Enterobacteriaceae|Citrobacter / Cronobacter / Edwardsiella / Enterobacter / Escherichia / Escherichia/Shigella / Eschericia/Shigella / Pantoea / Raoultella / Salmonella|Citrobacter amalonaticus / Citrobacter braakii / Citrobacter farmeri / Citrobacter freundii / Citrobacter murliniae / Citrobacter sedlakii / Citrobacter werkmanii / Citrobacter youngae / Cronobacter condimenti / Cronobacter sakazakii / Edwardsiella hoshinae / Edwardsiella ictaluri / Edwardsiella tarda / Enterobacter gergoviae / Enterobacter sacchari / Escherichia albertii / Escherichia fergusonii / Escherichia/Shigella coli / Escherichia/Shigella coli/sonnei / Eschericia/Shigella coli/flexneri / Pantoea calida / Pantoea gaviniae / Raoultella planticola / Salmonella bongori / Salmonella enterica / Salmonella subterranea|
TGAATCACAAAGTGGTAAGCGCCCTCCCGAAGGTTAAGCTACCTACTTCTTTTGCAACCCACTCCCATAGTGTGACGGGCGGTGTGTACAAGGCCCGGGAACGTATTCACCGTGGCATTCTGATCCACGATTACTAGCGATTCCGACTTCATGGAGTCGAGTTGCAGACT
>MG|6|V9|F|24|99.41|Proteobacteria|Gammaproteobacteria|Enterobacteriales|Enterobacteriaceae|Citrobacter / Cronobacter / Edwardsiella / Enterobacter / Escherichia / Escherichia/Shigella / Eschericia/Shigella / Pantoea / Raoultella / Salmonella|Citrobacter amalonaticus / Citrobacter braakii / Citrobacter farmeri / Citrobacter freundii / Citrobacter murliniae / Citrobacter sedlakii / Citrobacter werkmanii / Citrobacter youngae / Cronobacter condimenti / Cronobacter sakazakii / Edwardsiella hoshinae / Edwardsiella ictaluri / Edwardsiella tarda / Enterobacter gergoviae / Enterobacter sacchari / Escherichia albertii / Escherichia fergusonii / Escherichia/Shigella coli / Escherichia/Shigella coli/sonnei / Eschericia/Shigella coli/flexneri / Pantoea calida / Pantoea gaviniae / Raoultella planticola / Salmonella bongori / Salmonella enterica / Salmonella subterranea|
TGAATCACAAAGTGGTAAGCGCCCTCCCGAAGGTTAAGCTACCTACTTCTTTTGCAACCCACTCCCATGGTGTGACGGGCGGTGTGTACAAGGCCCGGGAACGTATTCACCGTGGCATTCTGATCCACGATTACTAGCGATTCCGGCTTCATGGAGTCGAGTTGCAGACT
>MG|6|V9|R|14|99.41|Proteobacteria|Gammaproteobacteria|Enterobacteriales|Enterobacteriaceae|Citrobacter / Cronobacter / Edwardsiella / Enterobacter / Escherichia / Escherichia/Shigella / Eschericia/Shigella / Pantoea / Raoultella / Salmonella|Citrobacter amalonaticus / Citrobacter braakii / Citrobacter farmeri / Citrobacter freundii / Citrobacter murliniae / Citrobacter sedlakii / Citrobacter werkmanii / Citrobacter youngae / Cronobacter condimenti / Cronobacter sakazakii / Edwardsiella hoshinae / Edwardsiella ictaluri / Edwardsiella tarda / Enterobacter gergoviae / Enterobacter sacchari / Escherichia albertii / Escherichia fergusonii / Escherichia/Shigella coli / Escherichia/Shigella coli/sonnei / Eschericia/Shigella coli/flexneri / Pantoea calida / Pantoea gaviniae / Raoultella planticola / Salmonella bongori / Salmonella enterica / Salmonella subterranea|
AGTCTGCAACTCGACTCCATGAAGTCGGAATCGCTAGTAATCGTGGATCAGAATGCCACGGTGAATACGTCCCGGGCCTTGTACACACCGCCCGTCACACCATGGGAGTGGGTTGCAAAAGAAGTAGGTAGCTTAACCTTCGGGAGGGCGCTTACCACTTTGTGATTCA
>MG|6|V9|R|41|99.41|Proteobacteria|Gammaproteobacteria|Enterobacteriales|Enterobacteriaceae|Citrobacter / Cronobacter / Edwardsiella / Enterobacter / Escherichia / Escherichia/Shigella / Eschericia/Shigella / Pantoea / Raoultella / Salmonella|Citrobacter amalonaticus / Citrobacter braakii / Citrobacter farmeri / Citrobacter freundii / Citrobacter murliniae / Citrobacter sedlakii / Citrobacter werkmanii / Citrobacter youngae / Cronobacter condimenti / Cronobacter sakazakii / Edwardsiella hoshinae / Edwardsiella ictaluri / Edwardsiella tarda / Enterobacter gergoviae / Enterobacter sacchari / Escherichia albertii / Escherichia fergusonii / Escherichia/Shigella coli / Escherichia/Shigella coli/sonnei / Eschericia/Shigella coli/flexneri / Pantoea calida / Pantoea gaviniae / Raoultella planticola / Salmonella bongori / Salmonella enterica / Salmonella subterranea|
AGTCTGCAACTCGACTCCATGAAGTCGGAATCGCTAGTAATCGTGGATCAGAATGCCACGGTGAATACGTTCCCGGCCTTGTACACACCGCCCGTCACACCATGGGAGTGGGTTGCAAAAGAAGTAGGTAGCTTAACCTTCGGGAGGGCGCTTACCACTTTGTGATTCA
>MG|6|V9|R|18|99.41|Proteobacteria|Gammaproteobacteria|Enterobacteriales|Enterobacteriaceae|Citrobacter / Cronobacter / Edwardsiella / Enterobacter / Escherichia / Escherichia/Shigella / Eschericia/Shigella / Pantoea / Raoultella / Salmonella|Citrobacter amalonaticus / Citrobacter braakii / Citrobacter farmeri / Citrobacter freundii / Citrobacter murliniae / Citrobacter sedlakii / Citrobacter werkmanii / Citrobacter youngae / Cronobacter condimenti / Cronobacter sakazakii / Edwardsiella hoshinae / Edwardsiella ictaluri / Edwardsiella tarda / Enterobacter gergoviae / Enterobacter sacchari / Escherichia albertii / Escherichia fergusonii / Escherichia/Shigella coli / Escherichia/Shigella coli/sonnei / Eschericia/Shigella coli/flexneri / Pantoea calida / Pantoea gaviniae / Raoultella planticola / Salmonella bongori / Salmonella enterica / Salmonella subterranea|
AGTCTGCAACTCGACTCCATGAAGTCGGAATCGCTAGTAATCGTGGATCAGAATGCCACGGTAAATACGTTCCCGGGCCTTGTACACACCGCCCGTCACACCATGGGAGTGGGTTGCAAAAGAAGTAGGTAGCTTAACCTTCGGGAGGGCGCTTACCACTTTGTGATTCA
>MG|6|V9|F|10|99.41|Proteobacteria|Gammaproteobacteria|Enterobacteriales|Enterobacteriaceae|Citrobacter / Cronobacter / Edwardsiella / Enterobacter / Escherichia / Escherichia/Shigella / Eschericia/Shigella / Pantoea / Raoultella / Salmonella|Citrobacter amalonaticus / Citrobacter braakii / Citrobacter farmeri / Citrobacter freundii / Citrobacter murliniae / Citrobacter sedlakii / Citrobacter werkmanii / Citrobacter youngae / Cronobacter condimenti / Cronobacter sakazakii / Edwardsiella hoshinae / Edwardsiella ictaluri / Edwardsiella tarda / Enterobacter gergoviae / Enterobacter sacchari / Escherichia albertii / Escherichia fergusonii / Escherichia/Shigella coli / Escherichia/Shigella coli/sonnei / Eschericia/Shigella coli/flexneri / Pantoea calida / Pantoea gaviniae / Raoultella planticola / Salmonella bongori / Salmonella enterica / Salmonella subterranea|
TGAATCACAAAGTGGTAAGCGCCCTCCCGAAGGTCAAGCTACCTACTTCTTTTGCAACCCACTCCCATGGTGTGACGGGCGGTGTGTACAAGGCCCGGGAACGTATTCACCGTGGCATTCTGATCCACGATTACTAGCGATTCCGACTTCATGGAGTCGAGTTGCAGACT
>MG|6|V9|F|21|99.41|Proteobacteria|Gammaproteobacteria|Enterobacteriales|Enterobacteriaceae|Citrobacter / Cronobacter / Edwardsiella / Enterobacter / Escherichia / Escherichia/Shigella / Eschericia/Shigella / Pantoea / Raoultella / Salmonella|Citrobacter amalonaticus / Citrobacter braakii / Citrobacter farmeri / Citrobacter freundii / Citrobacter murliniae / Citrobacter sedlakii / Citrobacter werkmanii / Citrobacter youngae / Cronobacter condimenti / Cronobacter sakazakii / Edwardsiella hoshinae / Edwardsiella ictaluri / Edwardsiella tarda / Enterobacter gergoviae / Enterobacter sacchari / Escherichia albertii / Escherichia fergusonii / Escherichia/Shigella coli / Escherichia/Shigella coli/sonnei / Eschericia/Shigella coli/flexneri / Pantoea calida / Pantoea gaviniae / Raoultella planticola / Salmonella bongori / Salmonella enterica / Salmonella subterranea|
TGAATCACAAAGTGGTAAGCGCCCTCCCGAAGGTTAAGCTACCTACTTCTTTTGCAACCCACTCCCATGGTGTGACGGGCAGTGTGTACAAGGCCCGGGAACGTATTCACCGTGGCATTCTGATCCACGATTACTAGCGATTCCGACTTCATGGAGTCGAGTTGCAGACT
>MG|6|V9|F|16|99.41|Proteobacteria|Gammaproteobacteria|Enterobacteriales|Enterobacteriaceae|Citrobacter / Cronobacter / Edwardsiella / Enterobacter / Escherichia / Escherichia/Shigella / Eschericia/Shigella / Pantoea / Raoultella / Salmonella|Citrobacter amalonaticus / Citrobacter braakii / Citrobacter farmeri / Citrobacter freundii / Citrobacter murliniae / Citrobacter sedlakii / Citrobacter werkmanii / Citrobacter youngae / Cronobacter condimenti / Cronobacter sakazakii / Edwardsiella hoshinae / Edwardsiella ictaluri / Edwardsiella tarda / Enterobacter gergoviae / Enterobacter sacchari / Escherichia albertii / Escherichia fergusonii / Escherichia/Shigella coli / Escherichia/Shigella coli/sonnei / Eschericia/Shigella coli/flexneri / Pantoea calida / Pantoea gaviniae / Raoultella planticola / Salmonella bongori / Salmonella enterica / Salmonella subterranea|
TGAATCACAAAGTGGTAAGCGCCCTCCCGAAGGTTAAGCTACCTACTTCTTTTGCAACCCACTCCCATGGTGTGACGGGCGGTGTGTACAAGGTCCGGGAACGTATTCACCGTGGCATTCTGATCCACGATTACTAGCGATTCCGACTTCATGGAGTCGAGTTGCAGACT
>MG|6|V9|F|31|99.41|Proteobacteria|Gammaproteobacteria|Enterobacteriales|Enterobacteriaceae|Citrobacter / Cronobacter / Edwardsiella / Enterobacter / Escherichia / Escherichia/Shigella / Eschericia/Shigella / Pantoea / Raoultella / Salmonella|Citrobacter amalonaticus / Citrobacter braakii / Citrobacter farmeri / Citrobacter freundii / Citrobacter murliniae / Citrobacter sedlakii / Citrobacter werkmanii / Citrobacter youngae / Cronobacter condimenti / Cronobacter sakazakii / Edwardsiella hoshinae / Edwardsiella ictaluri / Edwardsiella tarda / Enterobacter gergoviae / Enterobacter sacchari / Escherichia albertii / Escherichia fergusonii / Escherichia/Shigella coli / Escherichia/Shigella coli/sonnei / Eschericia/Shigella coli/flexneri / Pantoea calida / Pantoea gaviniae / Raoultella planticola / Salmonella bongori / Salmonella enterica / Salmonella subterranea|
TGAATCACAAAGTGGTAAGCGCCCTCCCGAAGGTTAGGCTACCTACTTCTTTTGCAACCCACTCCCATGGTGTGACGGGCGGTGTGTACAAGGCCCGGGAACGTATTCACCGTGGCATTCTGATCCACGATTACTAGCGATTCCGACTTCATGGAGTCGAGTTGCAGACT
>MG|6|V9|F|11|98.82|Proteobacteria|Gammaproteobacteria|Enterobacteriales|Enterobacteriaceae|Arsenophonus / Candidatus Phlomobacter|nasoniae|
TGAATCACAAAGTGGTAAGCGCCCTCCCGAAGGTTAAGCTACCTACTTCTTTTGCAACCCACTCCCATGGTGTGACGGGCGGTGTGTACAAGACCCGGGAACGTATTCACCGCGACATGCTGATCCGCGATTACTAGCGATTCCGACTTCATGGAGTCGAGTTGCAGACT
>MG|6|V9|F|33|98.24|Proteobacteria|Gammaproteobacteria|Enterobacteriales|Enterobacteriaceae|Enterobacter / Escherichia|coli|
TGAATCACAAAGTGGTAAGCGCCCTCCCGAAGGTTAAGCTACCTACTTCTTTTGCAACCCACTCCCATGGTGTGACGGGCGGTGTGTACAAGGCCCGGGAACGTATTCACCGTGGTATGCTGACCCACGGTTACTAGCGATTCCGACTTCATGGAGTCGAGTTGCAGACT
>MG|6|V9|F|17|99.42|Proteobacteria|Gammaproteobacteria|Enterobacteriales|Enterobacteriaceae|Citrobacter / Cronobacter / Edwardsiella / Enterobacter / Escherichia / Escherichia/Shigella / Eschericia/Shigella / Pantoea / Raoultella / Salmonella|Citrobacter amalonaticus / Citrobacter braakii / Citrobacter farmeri / Citrobacter freundii / Citrobacter murliniae / Citrobacter sedlakii / Citrobacter werkmanii / Citrobacter youngae / Cronobacter condimenti / Cronobacter sakazakii / Edwardsiella hoshinae / Edwardsiella ictaluri / Edwardsiella tarda / Enterobacter gergoviae / Enterobacter sacchari / Escherichia albertii / Escherichia fergusonii / Escherichia/Shigella coli / Escherichia/Shigella coli/sonnei / Eschericia/Shigella coli/flexneri / Pantoea calida / Pantoea gaviniae / Raoultella planticola / Salmonella bongori / Salmonella enterica / Salmonella subterranea|
TGAATCACAAAGTGGTAAGCGCCCTCCCGAAGGTTAAGCTACCTACTTCTTTTGCAACCCACTCCCATGGTGTGACGGGCGGTGTGTACAAGGCCCGGGAACGTATTCACCGTGGCATTCTGATCCACGATTACTAGCGATTCTGACTTCATGGAGTCGAGTTGCAGACTC
>MG|6|V9|R|53|99.41|Proteobacteria|Gammaproteobacteria|Enterobacteriales|Enterobacteriaceae|Citrobacter / Cronobacter / Edwardsiella / Enterobacter / Escherichia / Escherichia/Shigella / Eschericia/Shigella / Pantoea / Raoultella / Salmonella|Citrobacter amalonaticus / Citrobacter braakii / Citrobacter farmeri / Citrobacter freundii / Citrobacter murliniae / Citrobacter sedlakii / Citrobacter werkmanii / Citrobacter youngae / Cronobacter condimenti / Cronobacter sakazakii / Edwardsiella hoshinae / Edwardsiella ictaluri / Edwardsiella tarda / Enterobacter gergoviae / Enterobacter sacchari / Escherichia albertii / Escherichia fergusonii / Escherichia/Shigella coli / Escherichia/Shigella coli/sonnei / Eschericia/Shigella coli/flexneri / Pantoea calida / Pantoea gaviniae / Raoultella planticola / Salmonella bongori / Salmonella enterica / Salmonella subterranea|
AGTCTGCAACTCGACTCCATGAAGTCGGAATCGCTAGTAATCGTGGGTCAGAATGCCACGGTGAATACGTTCCCGGGCCTTGTACACACCGCCCGTCACACCATGGGAGTGGGTTGCAAAAGAAGTAGGTAGCTTAACCTTCGGGAGGGCGCTTACCACTTTGTGATTCA
>MG|6|V9|F|11|99.42|Proteobacteria|Gammaproteobacteria|Enterobacteriales|Enterobacteriaceae|Citrobacter / Cronobacter / Edwardsiella / Enterobacter / Escherichia / Escherichia/Shigella / Eschericia/Shigella / Pantoea / Raoultella / Salmonella|Citrobacter amalonaticus / Citrobacter braakii / Citrobacter farmeri / Citrobacter freundii / Citrobacter murliniae / Citrobacter sedlakii / Citrobacter werkmanii / Citrobacter youngae / Cronobacter condimenti / Cronobacter sakazakii / Edwardsiella hoshinae / Edwardsiella ictaluri / Edwardsiella tarda / Enterobacter gergoviae / Enterobacter sacchari / Escherichia albertii / Escherichia fergusonii / Escherichia/Shigella coli / Escherichia/Shigella coli/sonnei / Eschericia/Shigella coli/flexneri / Pantoea calida / Pantoea gaviniae / Raoultella planticola / Salmonella bongori / Salmonella enterica / Salmonella subterranea|
TGAATCACAAAGTGGTAAGCGCCCTCCCGAAGGTTAAGCTACCTACTTCTTTTGCAACCCACTCCCATGGTGTGACGGGCGGTGTGTACAAGGGCCCGGGAACGTATTCACCGTGGCATTCTGATCCACGATTACTAGCGATTCCGACTTCATGGAGTCGAGTTGCAGACT
>MG|6|V9|R|28|99.41|Proteobacteria|Gammaproteobacteria|Enterobacteriales|Enterobacteriaceae|Citrobacter / Cronobacter / Edwardsiella / Enterobacter / Escherichia / Escherichia/Shigella / Eschericia/Shigella / Pantoea / Raoultella / Salmonella|Citrobacter amalonaticus / Citrobacter braakii / Citrobacter farmeri / Citrobacter freundii / Citrobacter murliniae / Citrobacter sedlakii / Citrobacter werkmanii / Citrobacter youngae / Cronobacter condimenti / Cronobacter sakazakii / Edwardsiella hoshinae / Edwardsiella ictaluri / Edwardsiella tarda / Enterobacter gergoviae / Enterobacter sacchari / Escherichia albertii / Escherichia fergusonii / Escherichia/Shigella coli / Escherichia/Shigella coli/sonnei / Eschericia/Shigella coli/flexneri / Pantoea calida / Pantoea gaviniae / Raoultella planticola / Salmonella bongori / Salmonella enterica / Salmonella subterranea|
AGTCTGCAACTCGACTCCATGAAGTCGGAATCGCTAGTAATCGTGGATCAGAATGCCACGGTGAATACGTTCCCGGGCCTTGTACACACCGCCCGTCACACCATGGAAGTGGGTTGCAAAAGAAGTAGGTAGCTTAACCTTCGGGAGGGCGCTTACCACTTTGTGATTCA
>MG|6|V9|R|55|100.0|Proteobacteria|Gammaproteobacteria|Enterobacteriales|Enterobacteriaceae|Citrobacter / Cronobacter / Cronobacter / Edwardsiella / Enterobacter / Escherichia / Escherichia/Shigella / Eschericia/Shigella / Pantoea / Raoultella / Salmonella / Shimwellia / Trabulsiella|Cronobacter dublinensis / Cronobacter malonaticus / Cronobacter muytjensii / Cronobacter turicensis / Cronobacter universalis / Eschericia/Shigella coli/flexneri / Shimwellia blattae / Shimwellia pseudoproteus / Trabulsiella guamensis|
AGTCTGCAACTCGACTCCATGAAGTCGGAATCGCTAGTAATCGTGGATCAGAATGCCACGGTGAATACGTTCCCGGGCCTTGTACACACCGCCCGTCACACCATGGGAGTGGGTTGCAAAAGAAGTAGGTAGCTTAACCTTCGGGAGGGCGCTTACCACGGTATGATTCA
>MG|6|V9|R|24|99.41|Proteobacteria|Gammaproteobacteria|Enterobacteriales|Enterobacteriaceae|Citrobacter / Cronobacter / Edwardsiella / Enterobacter / Escherichia / Escherichia/Shigella / Eschericia/Shigella / Pantoea / Raoultella / Salmonella|Citrobacter amalonaticus / Citrobacter braakii / Citrobacter farmeri / Citrobacter freundii / Citrobacter murliniae / Citrobacter sedlakii / Citrobacter werkmanii / Citrobacter youngae / Cronobacter condimenti / Cronobacter sakazakii / Edwardsiella hoshinae / Edwardsiella ictaluri / Edwardsiella tarda / Enterobacter gergoviae / Enterobacter sacchari / Escherichia albertii / Escherichia fergusonii / Escherichia/Shigella coli / Escherichia/Shigella coli/sonnei / Eschericia/Shigella coli/flexneri / Pantoea calida / Pantoea gaviniae / Raoultella planticola / Salmonella bongori / Salmonella enterica / Salmonella subterranea|
AGTCTGCAACTCGACTCCATGAAGTCGGAATCGCTAGTAATCGTGGATCAGAATGCCACGGTGAATACGTTCCCGGGCCTTGTACACACCGCCCGTCACACCATGGGAGTGGATTGCAAAAGAAGTAGGTAGCTTAACCTTCGGGAGGGCGCTTACCACTTTGTGATTCA
>MG|6|V9|R|49|99.41|Proteobacteria|Gammaproteobacteria|Enterobacteriales|Enterobacteriaceae|Citrobacter / Cronobacter / Edwardsiella / Enterobacter / Escherichia / Escherichia/Shigella / Eschericia/Shigella / Pantoea / Raoultella / Salmonella|Citrobacter amalonaticus / Citrobacter braakii / Citrobacter farmeri / Citrobacter freundii / Citrobacter murliniae / Citrobacter sedlakii / Citrobacter werkmanii / Citrobacter youngae / Cronobacter condimenti / Cronobacter sakazakii / Edwardsiella hoshinae / Edwardsiella ictaluri / Edwardsiella tarda / Enterobacter gergoviae / Enterobacter sacchari / Escherichia albertii / Escherichia fergusonii / Escherichia/Shigella coli / Escherichia/Shigella coli/sonnei / Eschericia/Shigella coli/flexneri / Pantoea calida / Pantoea gaviniae / Raoultella planticola / Salmonella bongori / Salmonella enterica / Salmonella subterranea|
AGTCTGCAACTCGACTCCATGAAGTCGGAATCGCTAGTAATCGTGGATCAGAATGCCACGGTGAATACGTTCCCGGGCCTTGTACACACCGCCCGTCACACCATGGGAGTGGGTTGCAAAAGAAGTAGGTAGCTTAACCTTCGGGAAGGCGCTTACCACTTTGTGATTCA
>MG|6|V9|F|172|97.65|Proteobacteria|Gammaproteobacteria|Enterobacteriales|Enterobacteriaceae|Arsenophonus / Candidatus Phlomobacter|nasoniae|
TGAATCACAAAGTGGTAAGCGCCCTCCCGAAGGTTAAGCTACCTACTTCTTTTGCAACCCACTCCCATGGTGTGACGGGCGGTGTGTACAAGACCCGGGAACGTATTCACCGCGACATGCTGATCCGCGATTACTAGCGATTCCATCTTCATGGAGTCGAGTTGCAGACT
>MG|6|V9|R|35|99.41|Proteobacteria|Gammaproteobacteria|Enterobacteriales|Enterobacteriaceae|Citrobacter / Cronobacter / Edwardsiella / Enterobacter / Escherichia / Escherichia/Shigella / Eschericia/Shigella / Pantoea / Raoultella / Salmonella|Citrobacter amalonaticus / Citrobacter braakii / Citrobacter farmeri / Citrobacter freundii / Citrobacter murliniae / Citrobacter sedlakii / Citrobacter werkmanii / Citrobacter youngae / Cronobacter condimenti / Cronobacter sakazakii / Edwardsiella hoshinae / Edwardsiella ictaluri / Edwardsiella tarda / Enterobacter gergoviae / Enterobacter sacchari / Escherichia albertii / Escherichia fergusonii / Escherichia/Shigella coli / Escherichia/Shigella coli/sonnei / Eschericia/Shigella coli/flexneri / Pantoea calida / Pantoea gaviniae / Raoultella planticola / Salmonella bongori / Salmonella enterica / Salmonella subterranea|
AGTCTGCAACTCGACTCCATGAAGTCGGAATCGCTAGTAATCGTGGATCAGAATGCCACGGTGAATACGTTCCCGGGCCTTGTACACACCGCCCGTCACACCATGGAGTGGGTTGCAAAAGAAGTAGGTAGCTTAACCTTCGGGAGGGCGCTTACCACTTTGTGATTCA
>MG|6|V9|F|74|97.65|Proteobacteria|Gammaproteobacteria|Enterobacteriales|Enterobacteriaceae|Cronobacter / Enterobacter / Escherichia / Salmonella|coli|
TGAATCACAAAGTGGTAAGCGCCCTCCCGAAGGTTAAGCTACCTACTTCTTTTGCAACCCACTCCCATGGTGTGACGGGCGGTGTGTACAAGGCCCGGGAACGCATTCACCGTGGTATGCTGACCCACGGTTACTAGCGATTCCGACTTCATGGAGTCGAGTTGCAGACT
>MG|6|V9|F|28|99.41|Proteobacteria|Gammaproteobacteria|Enterobacteriales|Enterobacteriaceae|Citrobacter / Cronobacter / Edwardsiella / Enterobacter / Escherichia / Escherichia/Shigella / Eschericia/Shigella / Pantoea / Raoultella / Salmonella|Citrobacter amalonaticus / Citrobacter braakii / Citrobacter farmeri / Citrobacter freundii / Citrobacter murliniae / Citrobacter sedlakii / Citrobacter werkmanii / Citrobacter youngae / Cronobacter condimenti / Cronobacter sakazakii / Edwardsiella hoshinae / Edwardsiella ictaluri / Edwardsiella tarda / Enterobacter gergoviae / Enterobacter sacchari / Escherichia albertii / Escherichia fergusonii / Escherichia/Shigella coli / Escherichia/Shigella coli/sonnei / Eschericia/Shigella coli/flexneri / Pantoea calida / Pantoea gaviniae / Raoultella planticola / Salmonella bongori / Salmonella enterica / Salmonella subterranea|
TGAATCACAAAGTGGTAAGCGCCCTCCCGAAGGTTAAGCTACCTACTTCTTTTGCAACCCACTCCCATGGTGTGACGGGCGGTGTGTACAAGGCCCGGGAACGTATTCACCGTGGCATTCTGATCCACGATTACTAGTGATTCCGACTTCATGGAGTCGAGTTGCAGACT
>MG|6|V9|F|32|99.41|Proteobacteria|Gammaproteobacteria|Enterobacteriales|Enterobacteriaceae|Citrobacter / Cronobacter / Edwardsiella / Enterobacter / Escherichia / Escherichia/Shigella / Eschericia/Shigella / Pantoea / Raoultella / Salmonella|Citrobacter amalonaticus / Citrobacter braakii / Citrobacter farmeri / Citrobacter freundii / Citrobacter murliniae / Citrobacter sedlakii / Citrobacter werkmanii / Citrobacter youngae / Cronobacter condimenti / Cronobacter sakazakii / Edwardsiella hoshinae / Edwardsiella ictaluri / Edwardsiella tarda / Enterobacter gergoviae / Enterobacter sacchari / Escherichia albertii / Escherichia fergusonii / Escherichia/Shigella coli / Escherichia/Shigella coli/sonnei / Eschericia/Shigella coli/flexneri / Pantoea calida / Pantoea gaviniae / Raoultella planticola / Salmonella bongori / Salmonella enterica / Salmonella subterranea|
TGAATCACAAAGTGGTAAGCGCCCTCCCGAAGGTTAAGCTACCTACTTCTTTTGCAACCCACCCCCATGGTGTGACGGGCGGTGTGTACAAGGCCCGGGAACGTATTCACCGTGGCATTCTGATCCACGATTACTAGCGATTCCGACTTCATGGAGTCGAGTTGCAGACT
>MG|6|V9|F|15|99.41|Proteobacteria|Gammaproteobacteria|Enterobacteriales|Enterobacteriaceae|Citrobacter / Cronobacter / Edwardsiella / Enterobacter / Escherichia / Escherichia/Shigella / Eschericia/Shigella / Pantoea / Raoultella / Salmonella|Citrobacter amalonaticus / Citrobacter braakii / Citrobacter farmeri / Citrobacter freundii / Citrobacter murliniae / Citrobacter sedlakii / Citrobacter werkmanii / Citrobacter youngae / Cronobacter condimenti / Cronobacter sakazakii / Edwardsiella hoshinae / Edwardsiella ictaluri / Edwardsiella tarda / Enterobacter gergoviae / Enterobacter sacchari / Escherichia albertii / Escherichia fergusonii / Escherichia/Shigella coli / Escherichia/Shigella coli/sonnei / Eschericia/Shigella coli/flexneri / Pantoea calida / Pantoea gaviniae / Raoultella planticola / Salmonella bongori / Salmonella enterica / Salmonella subterranea|
TGAATCACAAAGTGGTAAGCGCCCTCCCGAAGGTTAAGCTACCTACTTCTTTTGCAACCCACTCCCATGGTGTGACAGGCGGTGTGTACAAGGCCCGGGAACGTATTCACCGTGGCATTCTGATCCACGATTACTAGCGATTCCGACTTCATGGAGTCGAGTTGCAGACT
>MG|6|V9|F|11|99.41|Proteobacteria|Gammaproteobacteria|Enterobacteriales|Enterobacteriaceae|Citrobacter / Cronobacter / Edwardsiella / Enterobacter / Escherichia / Escherichia/Shigella / Eschericia/Shigella / Pantoea / Raoultella / Salmonella|Citrobacter amalonaticus / Citrobacter braakii / Citrobacter farmeri / Citrobacter freundii / Citrobacter murliniae / Citrobacter sedlakii / Citrobacter werkmanii / Citrobacter youngae / Cronobacter condimenti / Cronobacter sakazakii / Edwardsiella hoshinae / Edwardsiella ictaluri / Edwardsiella tarda / Enterobacter gergoviae / Enterobacter sacchari / Escherichia albertii / Escherichia fergusonii / Escherichia/Shigella coli / Escherichia/Shigella coli/sonnei / Eschericia/Shigella coli/flexneri / Pantoea calida / Pantoea gaviniae / Raoultella planticola / Salmonella bongori / Salmonella enterica / Salmonella subterranea|
TGAATCACAAAGTGGTAAGCGCCCTCCCGAAGGTTAAGCTACCTACTTCTTCTGCAACCCACTCCCATGGTGTGACGGGCGGTGTGTACAAGGCCCGGGAACGTATTCACCGTGGCATTCTGATCCACGATTACTAGCGATTCCGACTTCATGGAGTCGAGTTGCAGACT
>MG|6|V9|R|11|99.42|Proteobacteria|Gammaproteobacteria|Enterobacteriales|Enterobacteriaceae|Cronobacter / Escherichia / Shigella|Cronobacter sakazakii / Escherichia coli / Shigella flexneri|
AGTCTGCAACTCGACTCCATGAAGTCGGAATCGCTAGTAATCGTGGATCAGAATGCCACGGTGAATACGTTCCCGGGCCTTGTACACACCGCCCGTCACACCATGGGAGTGGGTTGCAAAAAGAAGTAGGTAGCTTAACCTTCGGGAGGGGCGCTTACCACTTTGTGATTCA
>MG|6|V9|F|17|99.41|Proteobacteria|Gammaproteobacteria|Enterobacteriales|Enterobacteriaceae|Citrobacter / Cronobacter / Edwardsiella / Enterobacter / Escherichia / Escherichia/Shigella / Eschericia/Shigella / Pantoea / Raoultella / Salmonella|Citrobacter amalonaticus / Citrobacter braakii / Citrobacter farmeri / Citrobacter freundii / Citrobacter murliniae / Citrobacter sedlakii / Citrobacter werkmanii / Citrobacter youngae / Cronobacter condimenti / Cronobacter sakazakii / Edwardsiella hoshinae / Edwardsiella ictaluri / Edwardsiella tarda / Enterobacter gergoviae / Enterobacter sacchari / Escherichia albertii / Escherichia fergusonii / Escherichia/Shigella coli / Escherichia/Shigella coli/sonnei / Eschericia/Shigella coli/flexneri / Pantoea calida / Pantoea gaviniae / Raoultella planticola / Salmonella bongori / Salmonella enterica / Salmonella subterranea|
TGAATCACAAAGTGGTAAGCGCCCTCCCGAAGGTTAAGCTACCTACTTCTTTTGTAACCCACTCCCATGGTGTGACGGGCGGTGTGTACAAGGCCCGGGAACGTATTCACCGTGGCATTCTGATCCACGATTACTAGCGATTCCGACTTCATGGAGTCGAGTTGCAGACT
>MG|6|V9|R|86|99.41|Proteobacteria|Gammaproteobacteria|Enterobacteriales|Enterobacteriaceae|Citrobacter / Cronobacter / Edwardsiella / Enterobacter / Escherichia / Escherichia/Shigella / Eschericia/Shigella / Pantoea / Raoultella / Salmonella|Citrobacter amalonaticus / Citrobacter braakii / Citrobacter farmeri / Citrobacter freundii / Citrobacter murliniae / Citrobacter sedlakii / Citrobacter werkmanii / Citrobacter youngae / Cronobacter condimenti / Cronobacter sakazakii / Edwardsiella hoshinae / Edwardsiella ictaluri / Edwardsiella tarda / Enterobacter gergoviae / Enterobacter sacchari / Escherichia albertii / Escherichia fergusonii / Escherichia/Shigella coli / Escherichia/Shigella coli/sonnei / Eschericia/Shigella coli/flexneri / Pantoea calida / Pantoea gaviniae / Raoultella planticola / Salmonella bongori / Salmonella enterica / Salmonella subterranea|
AGTCTGCAGCTCGACTCCATGAAGTCGGAATCGCTAGTAATCGTGGATCAGAATGCCACGGTGAATACGTTCCCGGGCCTTGTACACACCGCCCGTCACACCATGGGAGTGGGTTGCAAAAGAAGTAGGTAGCTTAACCTTCGGGAGGGCGCTTACCACTTTGTGATTCA
>MG|6|V9|R|40|99.42|Proteobacteria|Gammaproteobacteria|Enterobacteriales|Enterobacteriaceae|Citrobacter / Cronobacter / Edwardsiella / Enterobacter / Escherichia / Escherichia/Shigella / Eschericia/Shigella / Pantoea / Raoultella / Salmonella|Citrobacter amalonaticus / Citrobacter braakii / Citrobacter farmeri / Citrobacter freundii / Citrobacter murliniae / Citrobacter sedlakii / Citrobacter werkmanii / Citrobacter youngae / Cronobacter condimenti / Cronobacter sakazakii / Edwardsiella hoshinae / Edwardsiella ictaluri / Edwardsiella tarda / Enterobacter gergoviae / Enterobacter sacchari / Escherichia albertii / Escherichia fergusonii / Escherichia/Shigella coli / Escherichia/Shigella coli/sonnei / Eschericia/Shigella coli/flexneri / Pantoea calida / Pantoea gaviniae / Raoultella planticola / Salmonella bongori / Salmonella enterica / Salmonella subterranea|
AGTCTGCAACTCGACTCCATGAAGTCGGAATCGCTAGTAATCGTGGATCAGAATGCCACGGTGAATACGTTCCCGGGCCTTGTACACACCGCCCGTCACACCATGGGAGTGGGTTGCAAAAGAAGTAGGTAGCTTAACCTTCGGGAGGGGCGCTTACCACTTTGTGATTCA
>MG|6|V9|R|14|99.42|Proteobacteria|Gammaproteobacteria|Enterobacteriales|Enterobacteriaceae|Citrobacter / Cronobacter / Edwardsiella / Enterobacter / Escherichia / Escherichia/Shigella / Eschericia/Shigella / Pantoea / Raoultella / Salmonella|Citrobacter amalonaticus / Citrobacter braakii / Citrobacter farmeri / Citrobacter freundii / Citrobacter murliniae / Citrobacter sedlakii / Citrobacter werkmanii / Citrobacter youngae / Cronobacter condimenti / Cronobacter sakazakii / Edwardsiella hoshinae / Edwardsiella ictaluri / Edwardsiella tarda / Enterobacter gergoviae / Enterobacter sacchari / Escherichia albertii / Escherichia fergusonii / Escherichia/Shigella coli / Escherichia/Shigella coli/sonnei / Eschericia/Shigella coli/flexneri / Pantoea calida / Pantoea gaviniae / Raoultella planticola / Salmonella bongori / Salmonella enterica / Salmonella subterranea|
AGTCTGCAACTCGACTCCATGAAGTCGGAATCGCTAGTAATCGTGGATCAGAAATGCCACGGTGAATACGTTCCCGGGCCTTGTACACACCGCCCGTCACACCATGGGAGTGGGTTGCAAAAGAAGTAGGTAGCTTAACCTTCGGGAGGGCGCTTACCACTTTGTGATTCA
>MG|6|V9|F|34|99.41|Proteobacteria|Gammaproteobacteria|Enterobacteriales|Enterobacteriaceae|Citrobacter / Cronobacter / Edwardsiella / Enterobacter / Escherichia / Escherichia/Shigella / Eschericia/Shigella / Pantoea / Raoultella / Salmonella|Citrobacter amalonaticus / Citrobacter braakii / Citrobacter farmeri / Citrobacter freundii / Citrobacter murliniae / Citrobacter sedlakii / Citrobacter werkmanii / Citrobacter youngae / Cronobacter condimenti / Cronobacter sakazakii / Edwardsiella hoshinae / Edwardsiella ictaluri / Edwardsiella tarda / Enterobacter gergoviae / Enterobacter sacchari / Escherichia albertii / Escherichia fergusonii / Escherichia/Shigella coli / Escherichia/Shigella coli/sonnei / Eschericia/Shigella coli/flexneri / Pantoea calida / Pantoea gaviniae / Raoultella planticola / Salmonella bongori / Salmonella enterica / Salmonella subterranea|
TGAATCACAAAGTGGTAAGCGCCCTCCCGAAGGTTAAGCTACCTACTTCTTTTGCAACCCACTCCCATGGTGTGACGGGCGGTGTGTACAAGGCCCGGGAACGTATTCACCGTGGCATTCTGATCCACGATTACTAGCGATTCCGACTTCATGGAGTCGAGTTGCGGACT
>MG|6|V9|F|92|99.42|Proteobacteria|Gammaproteobacteria|Enterobacteriales|Enterobacteriaceae|Citrobacter / Cronobacter / Edwardsiella / Enterobacter / Escherichia / Escherichia/Shigella / Eschericia/Shigella / Pantoea / Raoultella / Salmonella|Citrobacter amalonaticus / Citrobacter braakii / Citrobacter farmeri / Citrobacter freundii / Citrobacter murliniae / Citrobacter sedlakii / Citrobacter werkmanii / Citrobacter youngae / Cronobacter condimenti / Cronobacter sakazakii / Edwardsiella hoshinae / Edwardsiella ictaluri / Edwardsiella tarda / Enterobacter gergoviae / Enterobacter sacchari / Escherichia albertii / Escherichia fergusonii / Escherichia/Shigella coli / Escherichia/Shigella coli/sonnei / Eschericia/Shigella coli/flexneri / Pantoea calida / Pantoea gaviniae / Raoultella planticola / Salmonella bongori / Salmonella enterica / Salmonella subterranea|
TGAATCACAAAGTGGTAAGCCGCCCTCCCGAAGGTTAAGCTACCTACTTCTTTTGCAACCCACTCCCATGGTGTGACGGGCGGTGTGTACAAGGCCCGGGAACGTATTCACCGTGGCATTCTGATCCACGATTACTAGCGATTCCGACTTCATGGAGTCGAGTTGCAGACT
>MG|6|V9|R|29|99.41|Proteobacteria|Gammaproteobacteria|Enterobacteriales|Enterobacteriaceae|Citrobacter / Cronobacter / Edwardsiella / Enterobacter / Escherichia / Escherichia/Shigella / Eschericia/Shigella / Pantoea / Raoultella / Salmonella|Citrobacter amalonaticus / Citrobacter braakii / Citrobacter farmeri / Citrobacter freundii / Citrobacter murliniae / Citrobacter sedlakii / Citrobacter werkmanii / Citrobacter youngae / Cronobacter condimenti / Cronobacter sakazakii / Edwardsiella hoshinae / Edwardsiella ictaluri / Edwardsiella tarda / Enterobacter gergoviae / Enterobacter sacchari / Escherichia albertii / Escherichia fergusonii / Escherichia/Shigella coli / Escherichia/Shigella coli/sonnei / Eschericia/Shigella coli/flexneri / Pantoea calida / Pantoea gaviniae / Raoultella planticola / Salmonella bongori / Salmonella enterica / Salmonella subterranea|
AGTCTGCAACTCGACTCCATGAAATCGGAATCGCTAGTAATCGTGGATCAGAATGCCACGGTGAATACGTTCCCGGGCCTTGTACACACCGCCCGTCACACCATGGGAGTGGGTTGCAAAAGAAGTAGGTAGCTTAACCTTCGGGAGGGCGCTTACCACTTTGTGATTCA
>MG|6|V9|R|68|99.41|Proteobacteria|Gammaproteobacteria|Enterobacteriales|Enterobacteriaceae|Citrobacter / Cronobacter / Edwardsiella / Enterobacter / Escherichia / Escherichia/Shigella / Eschericia/Shigella / Pantoea / Raoultella / Salmonella|Citrobacter amalonaticus / Citrobacter braakii / Citrobacter farmeri / Citrobacter freundii / Citrobacter murliniae / Citrobacter sedlakii / Citrobacter werkmanii / Citrobacter youngae / Cronobacter condimenti / Cronobacter sakazakii / Edwardsiella hoshinae / Edwardsiella ictaluri / Edwardsiella tarda / Enterobacter gergoviae / Enterobacter sacchari / Escherichia albertii / Escherichia fergusonii / Escherichia/Shigella coli / Escherichia/Shigella coli/sonnei / Eschericia/Shigella coli/flexneri / Pantoea calida / Pantoea gaviniae / Raoultella planticola / Salmonella bongori / Salmonella enterica / Salmonella subterranea|
AGTCTGCAACTCGACTCCATGAAGTCGGAGTCGCTAGTAATCGTGGATCAGAATGCCACGGTGAATACGTTCCCGGGCCTTGTACACACCGCCCGTCACACCATGGGAGTGGGTTGCAAAAGAAGTAGGTAGCTTAACCTTCGGGAGGGCGCTTACCACTTTGTGATTCA
>MG|6|V9|R|21|99.41|Proteobacteria|Gammaproteobacteria|Enterobacteriales|Enterobacteriaceae|Citrobacter / Cronobacter / Edwardsiella / Enterobacter / Escherichia / Escherichia/Shigella / Eschericia/Shigella / Pantoea / Raoultella / Salmonella|Citrobacter amalonaticus / Citrobacter braakii / Citrobacter farmeri / Citrobacter freundii / Citrobacter murliniae / Citrobacter sedlakii / Citrobacter werkmanii / Citrobacter youngae / Cronobacter condimenti / Cronobacter sakazakii / Edwardsiella hoshinae / Edwardsiella ictaluri / Edwardsiella tarda / Enterobacter gergoviae / Enterobacter sacchari / Escherichia albertii / Escherichia fergusonii / Escherichia/Shigella coli / Escherichia/Shigella coli/sonnei / Eschericia/Shigella coli/flexneri / Pantoea calida / Pantoea gaviniae / Raoultella planticola / Salmonella bongori / Salmonella enterica / Salmonella subterranea|
AGTCTGCAACTCGACTCCATAAAGTCGGAATCGCTAGTAATCGTGGATCAGAATGCCACGGTGAATACGTTCCCGGGCCTTGTACACACCGCCCGTCACACCATGGGAGTGGGTTGCAAAAGAAGTAGGTAGCTTAACCTTCGGGAGGGCGCTTACCACTTTGTGATTCA
>MG|6|V9|F|16|99.42|Proteobacteria|Gammaproteobacteria|Enterobacteriales|Enterobacteriaceae|Citrobacter / Cronobacter / Edwardsiella / Enterobacter / Escherichia / Escherichia/Shigella / Eschericia/Shigella / Pantoea / Raoultella / Salmonella|Citrobacter amalonaticus / Citrobacter braakii / Citrobacter farmeri / Citrobacter freundii / Citrobacter murliniae / Citrobacter sedlakii / Citrobacter werkmanii / Citrobacter youngae / Cronobacter condimenti / Cronobacter sakazakii / Edwardsiella hoshinae / Edwardsiella ictaluri / Edwardsiella tarda / Enterobacter gergoviae / Enterobacter sacchari / Escherichia albertii / Escherichia fergusonii / Escherichia/Shigella coli / Escherichia/Shigella coli/sonnei / Eschericia/Shigella coli/flexneri / Pantoea calida / Pantoea gaviniae / Raoultella planticola / Salmonella bongori / Salmonella enterica / Salmonella subterranea|
TGAATCACAAAGTGGTAAGCGCCCCTCCCGAAGGTTAAGCTACCTACTTCTTTTGCAACCCACTCCCATGGTGTGACGGGCGGTGTGTACAAGGCCCGGGAACGTATTCACCGTGGCATTCTGATCCACGATTACTAGCGATTCCGACTTCATGGAGTCGAGTTGCAGACT
>MG|6|V9|R|14|99.42|Proteobacteria|Gammaproteobacteria|Enterobacteriales|Enterobacteriaceae|Citrobacter / Cronobacter / Edwardsiella / Enterobacter / Escherichia / Escherichia/Shigella / Eschericia/Shigella / Pantoea / Raoultella / Salmonella|Citrobacter amalonaticus / Citrobacter braakii / Citrobacter farmeri / Citrobacter freundii / Citrobacter murliniae / Citrobacter sedlakii / Citrobacter werkmanii / Citrobacter youngae / Cronobacter condimenti / Cronobacter sakazakii / Edwardsiella hoshinae / Edwardsiella ictaluri / Edwardsiella tarda / Enterobacter gergoviae / Enterobacter sacchari / Escherichia albertii / Escherichia fergusonii / Escherichia/Shigella coli / Escherichia/Shigella coli/sonnei / Eschericia/Shigella coli/flexneri / Pantoea calida / Pantoea gaviniae / Raoultella planticola / Salmonella bongori / Salmonella enterica / Salmonella subterranea|
AGTCTGCAACTCGACTCCATGGAAGTCGGAATCGCTAGTAATCGTGGATCAGAATGCCACGGTGAATACGTTCCCGGGCCTTGTACACACCGCCCGTCACACCATGGGAGTGGGTTGCAAAAGAAGTAGGTAGCTTAACCTTCGGGAGGGCGCTTACCACTTTGTGATTCA
>MG|6|V9|F|125|100.0|Proteobacteria|Gammaproteobacteria|Enterobacteriales|Enterobacteriaceae|Citrobacter / Cronobacter / Edwardsiella / Enterobacter / Escherichia / Escherichia/Shigella / Eschericia/Shigella / Pantoea / Raoultella / Salmonella / Shimwellia / Trabulsiella|Citrobacter amalonaticus / Citrobacter braakii / Citrobacter farmeri / Citrobacter freundii / Citrobacter murliniae / Citrobacter sedlakii / Citrobacter werkmanii / Citrobacter youngae / Cronobacter condimenti / Cronobacter dublinensis / Cronobacter malonaticus / Cronobacter muytjensii / Cronobacter sakazakii / Cronobacter turicensis / Cronobacter universalis / Edwardsiella hoshinae / Edwardsiella ictaluri / Edwardsiella tarda / Enterobacter gergoviae / Enterobacter sacchari / Escherichia albertii / Escherichia fergusonii / Escherichia/Shigella coli / Escherichia/Shigella coli/sonnei / Eschericia/Shigella coli/flexneri / Pantoea calida / Pantoea gaviniae / Raoultella planticola / Salmonella bongori / Salmonella enterica / Salmonella subterranea / Shimwellia blattae / Shimwellia pseudoproteus / Trabulsiella guamensis|
CGAATCCTACCGTGGTAAGCGCCCTCCCGAAGGTTAAGCTACCTACTTCTTTTGCAACCCACTCCCATGGTGTGACGGGCGGTGTGTACAAGGCCCGGGAACGTATTCACCGTGGCATTCTGATCCACGATTACTAGCGATTCCGACTTCATGGAGTCGAGTTGCAGACT
>MG|6|V9|R|19|99.41|Proteobacteria|Gammaproteobacteria|Enterobacteriales|Enterobacteriaceae|Citrobacter / Cronobacter / Edwardsiella / Enterobacter / Escherichia / Escherichia/Shigella / Eschericia/Shigella / Pantoea / Raoultella / Salmonella|Citrobacter amalonaticus / Citrobacter braakii / Citrobacter farmeri / Citrobacter freundii / Citrobacter murliniae / Citrobacter sedlakii / Citrobacter werkmanii / Citrobacter youngae / Cronobacter condimenti / Cronobacter sakazakii / Edwardsiella hoshinae / Edwardsiella ictaluri / Edwardsiella tarda / Enterobacter gergoviae / Enterobacter sacchari / Escherichia albertii / Escherichia fergusonii / Escherichia/Shigella coli / Escherichia/Shigella coli/sonnei / Eschericia/Shigella coli/flexneri / Pantoea calida / Pantoea gaviniae / Raoultella planticola / Salmonella bongori / Salmonella enterica / Salmonella subterranea|
AGTCTGCAACTCGACTCCATGAAGTCGAAATCGCTAGTAATCGTGGATCAGAATGCCACGGTGAATACGTTCCCGGGCCTTGTACACACCGCCCGTCACACCATGGGAGTGGGTTGCAAAAGAAGTAGGTAGCTTAACCTTCGGGAGGGCGCTTACCACTTTGTGATTCA
>MG|6|V9|R|25|99.41|Proteobacteria|Gammaproteobacteria|Enterobacteriales|Enterobacteriaceae|Citrobacter / Cronobacter / Edwardsiella / Enterobacter / Escherichia / Escherichia/Shigella / Eschericia/Shigella / Pantoea / Raoultella / Salmonella|Citrobacter amalonaticus / Citrobacter braakii / Citrobacter farmeri / Citrobacter freundii / Citrobacter murliniae / Citrobacter sedlakii / Citrobacter werkmanii / Citrobacter youngae / Cronobacter condimenti / Cronobacter sakazakii / Edwardsiella hoshinae / Edwardsiella ictaluri / Edwardsiella tarda / Enterobacter gergoviae / Enterobacter sacchari / Escherichia albertii / Escherichia fergusonii / Escherichia/Shigella coli / Escherichia/Shigella coli/sonnei / Eschericia/Shigella coli/flexneri / Pantoea calida / Pantoea gaviniae / Raoultella planticola / Salmonella bongori / Salmonella enterica / Salmonella subterranea|
AGTCTGCAACTCGACTCCATGAAGTCGAATCGCTAGTAATCGTGGATCAGAATGCCACGGTGAATACGTTCCCGGGCCTTGTACACACCGCCCGTCACACCATGGGAGTGGGTTGCAAAAGAAGTAGGTAGCTTAACCTTCGGGAGGGCGCTTACCACTTTGTGATTCA
>MG|6|V9|F|11|99.41|Proteobacteria|Gammaproteobacteria|Enterobacteriales|Enterobacteriaceae|Citrobacter / Cronobacter / Edwardsiella / Enterobacter / Escherichia / Escherichia/Shigella / Eschericia/Shigella / Pantoea / Raoultella / Salmonella|Citrobacter amalonaticus / Citrobacter braakii / Citrobacter farmeri / Citrobacter freundii / Citrobacter murliniae / Citrobacter sedlakii / Citrobacter werkmanii / Citrobacter youngae / Cronobacter condimenti / Cronobacter sakazakii / Edwardsiella hoshinae / Edwardsiella ictaluri / Edwardsiella tarda / Enterobacter gergoviae / Enterobacter sacchari / Escherichia albertii / Escherichia fergusonii / Escherichia/Shigella coli / Escherichia/Shigella coli/sonnei / Eschericia/Shigella coli/flexneri / Pantoea calida / Pantoea gaviniae / Raoultella planticola / Salmonella bongori / Salmonella enterica / Salmonella subterranea|
TGAATCACAAAGTGGTAAGCGCCCTCCCGAAGGTTAAGCTACCTACTTCTTTTGCAACCCACTCCCATGGTGTGACGGGCGGTGTGTACAAGGCCCGGGAACGTATTCACCGTGGCATTCTAATCCACGATTACTAGCGATTCCGACTTCATGGAGTCGAGTTGCAGACT
>MG|6|V9|R|47|99.41|Proteobacteria|Gammaproteobacteria|Enterobacteriales|Enterobacteriaceae|Citrobacter / Cronobacter / Edwardsiella / Enterobacter / Escherichia / Escherichia/Shigella / Eschericia/Shigella / Pantoea / Raoultella / Rheinheimera / Salmonella|Citrobacter amalonaticus / Citrobacter braakii / Citrobacter farmeri / Citrobacter freundii / Citrobacter murliniae / Citrobacter sedlakii / Citrobacter werkmanii / Citrobacter youngae / Cronobacter condimenti / Cronobacter sakazakii / Edwardsiella hoshinae / Edwardsiella ictaluri / Edwardsiella tarda / Enterobacter gergoviae / Enterobacter oryzae / Enterobacter sacchari / Escherichia albertii / Escherichia fergusonii / Escherichia/Shigella coli / Escherichia/Shigella coli/sonnei / Eschericia/Shigella coli/flexneri / Pantoea calida / Pantoea gaviniae / Raoultella planticola / Rheinheimera perlucida / Salmonella bongori / Salmonella enterica / Salmonella subterranea|
AGTCTGCAACTCGACTCCATGAAGTCGGAATCGCTAGTAATCGTGAATCAGAATGCCACGGTGAATACGTTCCCGGGCCTTGTACACACCGCCCGTCACACCATGGGAGTGGGTTGCAAAAGAAGTAGGTAGCTTAACCTTCGGGAGGGCGCTTACCACTTTGTGATTCA
>MG|6|V9|R|54|99.41|Proteobacteria|Gammaproteobacteria|Enterobacteriales|Enterobacteriaceae|Citrobacter / Cronobacter / Edwardsiella / Enterobacter / Escherichia / Escherichia/Shigella / Eschericia/Shigella / Pantoea / Raoultella / Salmonella|Citrobacter amalonaticus / Citrobacter braakii / Citrobacter farmeri / Citrobacter freundii / Citrobacter murliniae / Citrobacter sedlakii / Citrobacter werkmanii / Citrobacter youngae / Cronobacter condimenti / Cronobacter sakazakii / Edwardsiella hoshinae / Edwardsiella ictaluri / Edwardsiella tarda / Enterobacter gergoviae / Enterobacter sacchari / Escherichia albertii / Escherichia fergusonii / Escherichia/Shigella coli / Escherichia/Shigella coli/sonnei / Eschericia/Shigella coli/flexneri / Pantoea calida / Pantoea gaviniae / Raoultella planticola / Salmonella bongori / Salmonella enterica / Salmonella subterranea|
AGTCTGCAACTCGACTCCATGAAGTCGGAATCGCTAGTAATCGTGGATCGGAATGCCACGGTGAATACGTTCCCGGGCCTTGTACACACCGCCCGTCACACCATGGGAGTGGGTTGCAAAAGAAGTAGGTAGCTTAACCTTCGGGAGGGCGCTTACCACTTTGTGATTCA
>MG|6|V9|R|57|99.41|Proteobacteria|Gammaproteobacteria|Enterobacteriales|Enterobacteriaceae|Citrobacter / Cronobacter / Edwardsiella / Enterobacter / Escherichia / Escherichia/Shigella / Eschericia/Shigella / Pantoea / Raoultella / Salmonella|Citrobacter amalonaticus / Citrobacter braakii / Citrobacter farmeri / Citrobacter freundii / Citrobacter murliniae / Citrobacter sedlakii / Citrobacter werkmanii / Citrobacter youngae / Cronobacter condimenti / Cronobacter sakazakii / Edwardsiella hoshinae / Edwardsiella ictaluri / Edwardsiella tarda / Enterobacter gergoviae / Enterobacter sacchari / Escherichia albertii / Escherichia fergusonii / Escherichia/Shigella coli / Escherichia/Shigella coli/sonnei / Eschericia/Shigella coli/flexneri / Pantoea calida / Pantoea gaviniae / Raoultella planticola / Salmonella bongori / Salmonella enterica / Salmonella subterranea|
AGTCTGCAACTCGACTCCATGAAGTCGGAATCGCTAGTAATCGTGGATCAGAATGCCACGGTGAATACGTTCCCGGGCCTTGTACACACCGCCCGTCACACCATGGGAGTGGGTTGCAAAAGAAGTAGGTAGCTTAACCCTCGGGAGGGCGCTTACCACTTTGTGATTCA
>MG|6|V9|R|16|97.06|Proteobacteria|Gammaproteobacteria|Enterobacteriales|Enterobacteriaceae|Citrobacter / Escherichia / Trabulsiella|coli|
AGTCTGCAACTCGACTCCATGAAGTCGGAATCGCTAGTAATCGTGGATCAGAATGCCACGGTGAATACGTTCCCGGGTCTTGTACACACCGCCCGTCACACCATGGGAGCGGGTTTTACCAGAAGTAGGTAGCTTAACCTTCGGGAGGGCGCTTACCACTTTGTGATTCA
>MG|6|V9|R|46|99.41|Proteobacteria|Gammaproteobacteria|Enterobacteriales|Enterobacteriaceae|Citrobacter / Cronobacter / Edwardsiella / Enterobacter / Escherichia / Escherichia/Shigella / Eschericia/Shigella / Pantoea / Raoultella / Salmonella|Citrobacter amalonaticus / Citrobacter braakii / Citrobacter farmeri / Citrobacter freundii / Citrobacter murliniae / Citrobacter sedlakii / Citrobacter werkmanii / Citrobacter youngae / Cronobacter condimenti / Cronobacter sakazakii / Edwardsiella hoshinae / Edwardsiella ictaluri / Edwardsiella tarda / Enterobacter gergoviae / Enterobacter sacchari / Escherichia albertii / Escherichia fergusonii / Escherichia/Shigella coli / Escherichia/Shigella coli/sonnei / Eschericia/Shigella coli/flexneri / Pantoea calida / Pantoea gaviniae / Raoultella planticola / Salmonella bongori / Salmonella enterica / Salmonella subterranea|
AGTCTGCAACTCGACTCCATGAAGTCGGAATCGCTAGTAATCGTGGATCAGAATGCCACGGTGAATACGTTCCCGGGCCTTGTACACACCGCCCGTCACACCATGGGAGTGGGTTGCAGAAGAAGTAGGTAGCTTAACCTTCGGGAGGGCGCTTACCACTTTGTGATTCA
>MG|6|V9|F|15|99.41|Proteobacteria|Gammaproteobacteria|Enterobacteriales|Enterobacteriaceae|Citrobacter / Cronobacter / Edwardsiella / Enterobacter / Escherichia / Escherichia/Shigella / Eschericia/Shigella / Pantoea / Raoultella / Salmonella|Citrobacter amalonaticus / Citrobacter braakii / Citrobacter farmeri / Citrobacter freundii / Citrobacter murliniae / Citrobacter sedlakii / Citrobacter werkmanii / Citrobacter youngae / Cronobacter condimenti / Cronobacter sakazakii / Edwardsiella hoshinae / Edwardsiella ictaluri / Edwardsiella tarda / Enterobacter gergoviae / Enterobacter sacchari / Escherichia albertii / Escherichia fergusonii / Escherichia/Shigella coli / Escherichia/Shigella coli/sonnei / Eschericia/Shigella coli/flexneri / Pantoea calida / Pantoea gaviniae / Raoultella planticola / Salmonella bongori / Salmonella enterica / Salmonella subterranea|
TGAATCACAAAGTGGTAAGCGCCCTCCCGAAGGTTAAGCTACCTACTTCTTTTGCAACCCACTCCCATGATGTGACGGGCGGTGTGTACAAGGCCCGGGAACGTATTCACCGTGGCATTCTGATCCACGATTACTAGCGATTCCGACTTCATGGAGTCGAGTTGCAGACT
>MG|6|V9|R|18|99.42|Proteobacteria|Gammaproteobacteria|Enterobacteriales|Enterobacteriaceae|Citrobacter / Cronobacter / Edwardsiella / Enterobacter / Escherichia / Escherichia/Shigella / Eschericia/Shigella / Pantoea / Raoultella / Salmonella|Citrobacter amalonaticus / Citrobacter braakii / Citrobacter farmeri / Citrobacter freundii / Citrobacter murliniae / Citrobacter sedlakii / Citrobacter werkmanii / Citrobacter youngae / Cronobacter condimenti / Cronobacter sakazakii / Edwardsiella hoshinae / Edwardsiella ictaluri / Edwardsiella tarda / Enterobacter gergoviae / Enterobacter sacchari / Escherichia albertii / Escherichia fergusonii / Escherichia/Shigella coli / Escherichia/Shigella coli/sonnei / Eschericia/Shigella coli/flexneri / Pantoea calida / Pantoea gaviniae / Raoultella planticola / Salmonella bongori / Salmonella enterica / Salmonella subterranea|
AGTCTGCAACTCGACTCCATGAAGTCGGAATCGCTAGTAATCGTGGGATCAGAATGCCACGGTGAATACGTTCCCGGGCCTTGTACACACCGCCCGTCACACCATGGGAGTGGGTTGCAAAAGAAGTAGGTAGCTTAACCTTCGGGAGGGCGCTTACCACTTTGTGATTCA
>MG|6|V9|R|20|98.82|Proteobacteria|Gammaproteobacteria|Enterobacteriales|Enterobacteriaceae|Citrobacter / Cronobacter / Dickeya / Edwardsiella / Enterobacter / Erwinia / Escherichia / Ewingella / Klebsiella / Kluyvera / Kosakonia / Leclercia / Lonsdalea / Morganella / Pantoea / Pectobacterium / Proteus / Providencia / Rahnella / Raoultella / Rheinheimera / Salmonella / Serratia / Shigella / Shimwellia / Sodalis / Trabulsiella / Yersinia / Yokenella|coli|
AGTCTGCAACTCGACTCCATGAAGTCGGAATCGCTAGTAATCGTGATCAGAATGCACGGTGAATACGTTCCCGGGCCTTGTACACACCGCCCGTCACACCATGGGAGTGGGTTGCAAAAGAAGTAGGTAGCTTAACCTTCGGGAGGGCGCTTACCACTTTGTGATTCA
>MG|6|V9|R|11|99.41|Proteobacteria|Gammaproteobacteria|Enterobacteriales|Enterobacteriaceae|Citrobacter / Cronobacter / Edwardsiella / Enterobacter / Escherichia / Escherichia/Shigella / Eschericia/Shigella / Pantoea / Raoultella / Salmonella|Citrobacter amalonaticus / Citrobacter braakii / Citrobacter farmeri / Citrobacter freundii / Citrobacter murliniae / Citrobacter sedlakii / Citrobacter werkmanii / Citrobacter youngae / Cronobacter condimenti / Cronobacter sakazakii / Edwardsiella hoshinae / Edwardsiella ictaluri / Edwardsiella tarda / Enterobacter gergoviae / Enterobacter sacchari / Escherichia albertii / Escherichia fergusonii / Escherichia/Shigella coli / Escherichia/Shigella coli/sonnei / Eschericia/Shigella coli/flexneri / Pantoea calida / Pantoea gaviniae / Raoultella planticola / Salmonella bongori / Salmonella enterica / Salmonella subterranea|
AGTCTGCAACTCGACTCCATGAAGTCGGAATCGCTAGTAATCGTGGATCAGAATGCCACGGTGAATACGTTCCCGGGCCTTGTACACACCGCCCGTCACACCATGGGAGTGGGTTGCAAAAGAAATAGGTAGCTTAACCTTCGGGAGGGCGCTTACCACTTTGTGATTCA
>MG|6|V9|R|113|97.06|Proteobacteria|Gammaproteobacteria|Enterobacteriales|Enterobacteriaceae|Arsenophonus / Candidatus Phlomobacter / Plesiomonas|nasoniae|
AGTCTGCAACTCGACTCCATGAAGATGGAATCGCTAGTAATCGCGGATCAGCATGTCGCGGTGAATACGTTCCCGGGTCTTGTACACACCGCCCGTCACACCATGGGAGCGGGTTGCAAAAGAAGTAGGTAGCTTAACCTTCGGGAGGGCGCTTACCACTTTGTGATTCA
>MG|6|V9|R|249|99.42|Proteobacteria|Gammaproteobacteria|Enterobacteriales|Enterobacteriaceae|Citrobacter / Cronobacter / Edwardsiella / Enterobacter / Escherichia / Escherichia/Shigella / Eschericia/Shigella / Pantoea / Raoultella / Salmonella|Citrobacter amalonaticus / Citrobacter braakii / Citrobacter farmeri / Citrobacter freundii / Citrobacter murliniae / Citrobacter sedlakii / Citrobacter werkmanii / Citrobacter youngae / Cronobacter condimenti / Cronobacter sakazakii / Edwardsiella hoshinae / Edwardsiella ictaluri / Edwardsiella tarda / Enterobacter gergoviae / Enterobacter sacchari / Escherichia albertii / Escherichia fergusonii / Escherichia/Shigella coli / Escherichia/Shigella coli/sonnei / Eschericia/Shigella coli/flexneri / Pantoea calida / Pantoea gaviniae / Raoultella planticola / Salmonella bongori / Salmonella enterica / Salmonella subterranea|
AGTCTGCAACTCGACTCCATGAAGTCGGAATCGCTAGTAATCGTGGATCAGAATGCCACGGGTGAATACGTTCCCGGGCCTTGTACACACCGCCCGTCACACCATGGGAGTGGGTTGCAAAAGAAGTAGGTAGCTTAACCTTCGGGAGGGCGCTTACCACTTTGTGATTCAC
>MG|6|V9|R|72|99.41|Proteobacteria|Gammaproteobacteria|Enterobacteriales|Enterobacteriaceae|Citrobacter / Cronobacter / Edwardsiella / Enterobacter / Escherichia / Escherichia/Shigella / Eschericia/Shigella / Pantoea / Raoultella / Salmonella|Citrobacter amalonaticus / Citrobacter braakii / Citrobacter farmeri / Citrobacter freundii / Citrobacter murliniae / Citrobacter sedlakii / Citrobacter werkmanii / Citrobacter youngae / Cronobacter condimenti / Cronobacter sakazakii / Edwardsiella hoshinae / Edwardsiella ictaluri / Edwardsiella tarda / Enterobacter gergoviae / Enterobacter sacchari / Escherichia albertii / Escherichia fergusonii / Escherichia/Shigella coli / Escherichia/Shigella coli/sonnei / Eschericia/Shigella coli/flexneri / Pantoea calida / Pantoea gaviniae / Raoultella planticola / Salmonella bongori / Salmonella enterica / Salmonella subterranea|
AGTCTGCAACTCGACTCCATGAAGTCGGAATCGCTAGTAATCGTGGATCAGAATGCCACGGTGAATACGTTCCCGGGCCTTGTACACACCGCCCGTCACACCATGGGAGTGGGTTGCAAAAGAAGTAGGTAGCCTAACCTTCGGGAGGGCGCTTACCACTTTGTGATTCA
>MG|6|V9|F|19|99.41|Proteobacteria|Gammaproteobacteria|Enterobacteriales|Enterobacteriaceae|Citrobacter / Cronobacter / Edwardsiella / Enterobacter / Escherichia / Escherichia/Shigella / Eschericia/Shigella / Pantoea / Raoultella / Salmonella|Citrobacter amalonaticus / Citrobacter braakii / Citrobacter farmeri / Citrobacter freundii / Citrobacter murliniae / Citrobacter sedlakii / Citrobacter werkmanii / Citrobacter youngae / Cronobacter condimenti / Cronobacter sakazakii / Edwardsiella hoshinae / Edwardsiella ictaluri / Edwardsiella tarda / Enterobacter gergoviae / Enterobacter sacchari / Escherichia albertii / Escherichia fergusonii / Escherichia/Shigella coli / Escherichia/Shigella coli/sonnei / Eschericia/Shigella coli/flexneri / Pantoea calida / Pantoea gaviniae / Raoultella planticola / Salmonella bongori / Salmonella enterica / Salmonella subterranea|
TGAATCACAAAGTGGTAAGCGCCCTCCCGAAGGTTAAGCTACCTACTTCTTTTGCAACTCACTCCCATGGTGTGACGGGCGGTGTGTACAAGGCCCGGGAACGTATTCACCGTGGCATTCTGATCCACGATTACTAGCGATTCCGACTTCATGGAGTCGAGTTGCAGACT
>MG|6|V9|F|14|99.41|Proteobacteria|Gammaproteobacteria|Enterobacteriales|Enterobacteriaceae|Citrobacter / Cronobacter / Edwardsiella / Enterobacter / Escherichia / Escherichia/Shigella / Eschericia/Shigella / Pantoea / Raoultella / Salmonella|Citrobacter amalonaticus / Citrobacter braakii / Citrobacter farmeri / Citrobacter freundii / Citrobacter murliniae / Citrobacter rodentium / Citrobacter sedlakii / Citrobacter werkmanii / Citrobacter youngae / Cronobacter condimenti / Cronobacter sakazakii / Edwardsiella hoshinae / Edwardsiella ictaluri / Edwardsiella tarda / Enterobacter gergoviae / Enterobacter sacchari / Escherichia albertii / Escherichia fergusonii / Escherichia/Shigella coli / Escherichia/Shigella coli/sonnei / Eschericia/Shigella coli/flexneri / Pantoea calida / Pantoea gaviniae / Raoultella planticola / Salmonella bongori / Salmonella enterica / Salmonella subterranea|
TGAATCACAAAGTGGTAAGCGCCCTCCCGAAGGTTAAGCTACCTACTTCTTTTGCAACCCACTCCCATGGTGTGACGGGCGGTGTGTACAAGGCCCGGGGACGTATTCACCGTGGCATTCTGATCCACGATTACTAGCGATTCCGACTTCATGGAGTCGAGTTGCAGACT
>MG|6|V9|R|14|99.41|Proteobacteria|Gammaproteobacteria|Enterobacteriales|Enterobacteriaceae|Citrobacter / Cronobacter / Edwardsiella / Enterobacter / Escherichia / Escherichia/Shigella / Eschericia/Shigella / Pantoea / Raoultella / Salmonella|Citrobacter amalonaticus / Citrobacter braakii / Citrobacter farmeri / Citrobacter freundii / Citrobacter murliniae / Citrobacter sedlakii / Citrobacter werkmanii / Citrobacter youngae / Cronobacter condimenti / Cronobacter sakazakii / Edwardsiella hoshinae / Edwardsiella ictaluri / Edwardsiella tarda / Enterobacter gergoviae / Enterobacter sacchari / Escherichia albertii / Escherichia fergusonii / Escherichia/Shigella coli / Escherichia/Shigella coli/sonnei / Eschericia/Shigella coli/flexneri / Pantoea calida / Pantoea gaviniae / Raoultella planticola / Salmonella bongori / Salmonella enterica / Salmonella subterranea|
AGTCTGCAACTCGACTCCATGAAGTCGGAATCGCTAATAATCGTGGATCAGAATGCCACGGTGAATACGTTCCCGGGCCTTGTACACACCGCCCGTCACACCATGGGAGTGGGTTGCAAAAGAAGTAGGTAGCTTAACCTTCGGGAGGGCGCTTACCACTTTGTGATTCA
>MG|6|V9|R|29|99.41|Proteobacteria|Gammaproteobacteria|Enterobacteriales|Enterobacteriaceae|Citrobacter / Cronobacter / Edwardsiella / Enterobacter / Escherichia / Escherichia/Shigella / Eschericia/Shigella / Pantoea / Raoultella / Salmonella|Citrobacter amalonaticus / Citrobacter braakii / Citrobacter farmeri / Citrobacter freundii / Citrobacter murliniae / Citrobacter rodentium / Citrobacter sedlakii / Citrobacter werkmanii / Citrobacter youngae / Cronobacter condimenti / Cronobacter sakazakii / Edwardsiella hoshinae / Edwardsiella ictaluri / Edwardsiella tarda / Enterobacter gergoviae / Enterobacter sacchari / Escherichia albertii / Escherichia fergusonii / Escherichia/Shigella coli / Escherichia/Shigella coli/sonnei / Eschericia/Shigella coli/flexneri / Pantoea calida / Pantoea gaviniae / Raoultella planticola / Salmonella bongori / Salmonella enterica / Salmonella subterranea|
AGTCTGCAACTCGACTCCATGAAGTCGGAATCGCTAGTAATCGTGGATCAGAATGCCACGGTGAATACGTCCCCGGGCCTTGTACACACCGCCCGTCACACCATGGGAGTGGGTTGCAAAAGAAGTAGGTAGCTTAACCTTCGGGAGGGCGCTTACCACTTTGTGATTCA
>MG|6|V9|F|25|99.41|Proteobacteria|Gammaproteobacteria|Enterobacteriales|Enterobacteriaceae|Citrobacter / Cronobacter / Edwardsiella / Enterobacter / Escherichia / Escherichia/Shigella / Eschericia/Shigella / Pantoea / Raoultella / Salmonella|Citrobacter amalonaticus / Citrobacter braakii / Citrobacter farmeri / Citrobacter freundii / Citrobacter murliniae / Citrobacter sedlakii / Citrobacter werkmanii / Citrobacter youngae / Cronobacter condimenti / Cronobacter sakazakii / Edwardsiella hoshinae / Edwardsiella ictaluri / Edwardsiella tarda / Enterobacter gergoviae / Enterobacter sacchari / Escherichia albertii / Escherichia fergusonii / Escherichia/Shigella coli / Escherichia/Shigella coli/sonnei / Eschericia/Shigella coli/flexneri / Pantoea calida / Pantoea gaviniae / Raoultella planticola / Salmonella bongori / Salmonella enterica / Salmonella subterranea|
TGAATCACAAAGTGGTAAGCGCCCTCCCGAAGGTTAAGCTACCTACTTCTTTTGCAACCCACTCCCGTGGTGTGACGGGCGGTGTGTACAAGGCCCGGGAACGTATTCACCGTGGCATTCTGATCCACGATTACTAGCGATTCCGACTTCATGGAGTCGAGTTGCAGACT
>MG|6|V9|R|11|99.42|Proteobacteria|Gammaproteobacteria|Enterobacteriales|Enterobacteriaceae|Citrobacter / Cronobacter / Edwardsiella / Enterobacter / Escherichia / Escherichia/Shigella / Eschericia/Shigella / Pantoea / Raoultella / Salmonella|Citrobacter amalonaticus / Citrobacter braakii / Citrobacter farmeri / Citrobacter freundii / Citrobacter murliniae / Citrobacter sedlakii / Citrobacter werkmanii / Citrobacter youngae / Cronobacter condimenti / Cronobacter sakazakii / Edwardsiella hoshinae / Edwardsiella ictaluri / Edwardsiella tarda / Enterobacter gergoviae / Enterobacter sacchari / Escherichia albertii / Escherichia fergusonii / Escherichia/Shigella coli / Escherichia/Shigella coli/sonnei / Eschericia/Shigella coli/flexneri / Pantoea calida / Pantoea gaviniae / Raoultella planticola / Salmonella bongori / Salmonella enterica / Salmonella subterranea|
AGTCTGCAACTCGACTCCATGAAGTCGGAATCGCTAGTAATCGTGGATCAGAATGCCACGGTGAATAACGTTCCCGGGCCTTGTACACACCGCCCGTCACACCATGGGAGTGGGTTGCAAAAGAAGTAGGTAGCTTAACCTTCGGGAGGGCGCTTACCACTTTGTGATTCA
>MG|6|V9|R|23|99.41|Proteobacteria|Gammaproteobacteria|Enterobacteriales|Enterobacteriaceae|Citrobacter / Cronobacter / Edwardsiella / Enterobacter / Escherichia / Escherichia/Shigella / Eschericia/Shigella / Pantoea / Raoultella / Salmonella|Citrobacter amalonaticus / Citrobacter braakii / Citrobacter farmeri / Citrobacter freundii / Citrobacter murliniae / Citrobacter sedlakii / Citrobacter werkmanii / Citrobacter youngae / Cronobacter condimenti / Cronobacter sakazakii / Edwardsiella hoshinae / Edwardsiella ictaluri / Edwardsiella tarda / Enterobacter gergoviae / Enterobacter sacchari / Escherichia albertii / Escherichia fergusonii / Escherichia/Shigella coli / Escherichia/Shigella coli/sonnei / Eschericia/Shigella coli/flexneri / Pantoea calida / Pantoea gaviniae / Raoultella planticola / Salmonella bongori / Salmonella enterica / Salmonella subterranea|
AGTCTGCAACTCGACTTCATGAAGTCGGAATCGCTAGTAATCGTGGATCAGAATGCCACGGTGAATACGTTCCCGGGCCTTGTACACACCGCCCGTCACACCATGGGAGTGGGTTGCAAAAGAAGTAGGTAGCTTAACCTTCGGGAGGGCGCTTACCACTTTGTGATTCA
>MG|6|V9|R|25|97.65|Proteobacteria|Gammaproteobacteria|Enterobacteriales|Enterobacteriaceae|Citrobacter / Escherichia / Trabulsiella|coli|
AGTCTGCAACTCGACTCCATGAAGTCGGAATCGCTAGTAATCGTGGATCAGAATGCCACGGTGAATACGTTCCCGGGCCTTGTACACACCGCCCGTCACACCATGGGAGCGGGTTTTACCAGAAGTAGGTAGCTTAACCTTCGGGAGGGCGCTTACCACTTTGTGATTCA
>MG|6|V9|R|11|98.84|Proteobacteria|Gammaproteobacteria|Enterobacteriales|Enterobacteriaceae|Citrobacter / Cronobacter / Edwardsiella / Enterobacter / Escherichia / Klebsiella / Pantoea / Pluralibacter / Salmonella / Shigella / Shimwellia / Sodalis / Trabulsiella / Yokenella|coli|
AGTCTGCAACTCGACTCCATGAAGTCGGAATCGCTAGTAATCGTGGATCAGAACTGCCACGGTGAATACGTTCCCGGGCCTTGTACGACACCGCCCGTCACACCATGGGAGTGGGTTGCAAAAGAAGTAGGTAGCTTAACCTTCGGGAGGGCGCTTACCACTTTGTGATTCAT
>MG|6|V9|F|13|99.41|Proteobacteria|Gammaproteobacteria|Enterobacteriales|Enterobacteriaceae|Citrobacter / Cronobacter / Edwardsiella / Enterobacter / Escherichia / Escherichia/Shigella / Eschericia/Shigella / Pantoea / Raoultella / Salmonella|Citrobacter amalonaticus / Citrobacter braakii / Citrobacter farmeri / Citrobacter freundii / Citrobacter murliniae / Citrobacter sedlakii / Citrobacter werkmanii / Citrobacter youngae / Cronobacter condimenti / Cronobacter sakazakii / Edwardsiella hoshinae / Edwardsiella ictaluri / Edwardsiella tarda / Enterobacter gergoviae / Enterobacter sacchari / Escherichia albertii / Escherichia fergusonii / Escherichia/Shigella coli / Escherichia/Shigella coli/sonnei / Eschericia/Shigella coli/flexneri / Pantoea calida / Pantoea gaviniae / Raoultella planticola / Salmonella bongori / Salmonella enterica / Salmonella subterranea|
TGAATCACAAAGTGGTAAGCGCCCTCCCGAAGGTTAAGCTACCTACTTCTTTTGCAACCCACTCCCATGGTGTGACGGGCGGTGTGTACAAAGCCCGGGAACGTATTCACCGTGGCATTCTGATCCACGATTACTAGCGATTCCGACTTCATGGAGTCGAGTTGCAGACT
>MG|6|V9|R|37|99.41|Proteobacteria|Gammaproteobacteria|Enterobacteriales|Enterobacteriaceae|Citrobacter / Cronobacter / Edwardsiella / Enterobacter / Escherichia / Escherichia/Shigella / Eschericia/Shigella / Pantoea / Raoultella / Salmonella|Citrobacter amalonaticus / Citrobacter braakii / Citrobacter farmeri / Citrobacter freundii / Citrobacter murliniae / Citrobacter sedlakii / Citrobacter werkmanii / Citrobacter youngae / Cronobacter condimenti / Cronobacter sakazakii / Edwardsiella hoshinae / Edwardsiella ictaluri / Edwardsiella tarda / Enterobacter gergoviae / Enterobacter sacchari / Escherichia albertii / Escherichia fergusonii / Escherichia/Shigella coli / Escherichia/Shigella coli/sonnei / Eschericia/Shigella coli/flexneri / Pantoea calida / Pantoea gaviniae / Raoultella planticola / Salmonella bongori / Salmonella enterica / Salmonella subterranea|
AGTCTGCAACTCGACTCCATGAAGTCGGAATCGCTAGTAATCGTGGATCAGAATGCCACGGTGAATACGTTCCCGGGCCTTGTACACACCGCCCGTCACACCATGGGAGTGGGTTGCAAAAGAAGTAGGTAACTTAACCTTCGGGAGGGCGCTTACCACTTTGTGATTCA
>MG|6|V9|F|13|99.41|Proteobacteria|Gammaproteobacteria|Enterobacteriales|Enterobacteriaceae|Citrobacter / Cronobacter / Edwardsiella / Enterobacter / Escherichia / Escherichia/Shigella / Eschericia/Shigella / Pantoea / Raoultella / Salmonella|Citrobacter amalonaticus / Citrobacter braakii / Citrobacter farmeri / Citrobacter freundii / Citrobacter murliniae / Citrobacter sedlakii / Citrobacter werkmanii / Citrobacter youngae / Cronobacter condimenti / Cronobacter sakazakii / Edwardsiella hoshinae / Edwardsiella ictaluri / Edwardsiella tarda / Enterobacter gergoviae / Enterobacter sacchari / Escherichia albertii / Escherichia fergusonii / Escherichia/Shigella coli / Escherichia/Shigella coli/sonnei / Eschericia/Shigella coli/flexneri / Pantoea calida / Pantoea gaviniae / Raoultella planticola / Salmonella bongori / Salmonella enterica / Salmonella subterranea|
TGAATCACAAAGTGGTAAGCGCCCTCCGAAGGTTAAGCTACCTACTTCTTTTGCAACCCACTCCCATGGTGTGACGGGCGGTGTGTACAAGGCCCGGGAACGTATTCACCGTGGCATTCTGATCCACGATTACTAGCGATTCCGACTTCATGGAGTCGAGTTGCAGACT
>MG|6|V9|F|14|99.41|Proteobacteria|Gammaproteobacteria|Enterobacteriales|Enterobacteriaceae|Citrobacter / Cronobacter / Edwardsiella / Enterobacter / Escherichia / Escherichia/Shigella / Eschericia/Shigella / Pantoea / Raoultella / Salmonella|Citrobacter amalonaticus / Citrobacter braakii / Citrobacter farmeri / Citrobacter freundii / Citrobacter murliniae / Citrobacter sedlakii / Citrobacter werkmanii / Citrobacter youngae / Cronobacter condimenti / Cronobacter sakazakii / Edwardsiella hoshinae / Edwardsiella ictaluri / Edwardsiella tarda / Enterobacter gergoviae / Enterobacter sacchari / Escherichia albertii / Escherichia fergusonii / Escherichia/Shigella coli / Escherichia/Shigella coli/sonnei / Eschericia/Shigella coli/flexneri / Pantoea calida / Pantoea gaviniae / Raoultella planticola / Salmonella bongori / Salmonella enterica / Salmonella subterranea|
TGAATCACAAAGTGGTAAGCGCCCTCCCGAAGGTTAAGCTACCTACTTCTTTTGCAACCCACTCCCATGGTGTGACGGGCGGTGTGTACAAGGCCCGGGAACGTATTCACCGTGGCATTCTGATCCACGATACTAGCGATTCCGACTTCATGGAGTCGAGTTGCAGACT
>MG|6|V9|R|41|98.82|Proteobacteria|Gammaproteobacteria|Enterobacteriales|Enterobacteriaceae|Arsenophonus / Candidatus Phlomobacter|nasoniae|
AGTCTGCAACTCGACTCCATGAAGTCGGAATCGCTAGTAATCGCGGATCAGCATGTCGCGGTGAATACGTTCCCGGGTCTTGTACACACCGCCCGTCACACCATGGGAGTGGGTTGCAAAAGAAGTAGGTAGCTTAACCTTCGGGAGGGCGCTTACCACTTTGTGATTCA
>MG|6|V9|F|13|99.41|Proteobacteria|Gammaproteobacteria|Enterobacteriales|Enterobacteriaceae|Citrobacter / Cronobacter / Edwardsiella / Enterobacter / Escherichia / Escherichia/Shigella / Eschericia/Shigella / Pantoea / Raoultella / Salmonella|Citrobacter amalonaticus / Citrobacter braakii / Citrobacter farmeri / Citrobacter freundii / Citrobacter murliniae / Citrobacter sedlakii / Citrobacter werkmanii / Citrobacter youngae / Cronobacter condimenti / Cronobacter sakazakii / Edwardsiella hoshinae / Edwardsiella ictaluri / Edwardsiella tarda / Enterobacter gergoviae / Enterobacter sacchari / Escherichia albertii / Escherichia fergusonii / Escherichia/Shigella coli / Escherichia/Shigella coli/sonnei / Eschericia/Shigella coli/flexneri / Pantoea calida / Pantoea gaviniae / Raoultella planticola / Salmonella bongori / Salmonella enterica / Salmonella subterranea|
TGAATCACAAAGTGGTAAGCGCCCTCCCGAAGGTTAAGCTACCTACTTCTTTTGCAACCCACTCCCATGGTGTGACGGGCGGTGTGTACAAGGCCCGGGAACATATTCACCGTGGCATTCTGATCCACGATTACTAGCGATTCCGACTTCATGGAGTCGAGTTGCAGACT
>MG|6|V9|F|13|99.41|Proteobacteria|Gammaproteobacteria|Enterobacteriales|Enterobacteriaceae|Citrobacter / Cronobacter / Edwardsiella / Enterobacter / Escherichia / Escherichia/Shigella / Eschericia/Shigella / Pantoea / Raoultella / Salmonella|Citrobacter amalonaticus / Citrobacter braakii / Citrobacter farmeri / Citrobacter freundii / Citrobacter murliniae / Citrobacter sedlakii / Citrobacter werkmanii / Citrobacter youngae / Cronobacter condimenti / Cronobacter sakazakii / Edwardsiella hoshinae / Edwardsiella ictaluri / Edwardsiella tarda / Enterobacter gergoviae / Enterobacter sacchari / Escherichia albertii / Escherichia fergusonii / Escherichia/Shigella coli / Escherichia/Shigella coli/sonnei / Eschericia/Shigella coli/flexneri / Pantoea calida / Pantoea gaviniae / Raoultella planticola / Salmonella bongori / Salmonella enterica / Salmonella subterranea|
TGAATCACAAAGTGGTAAGCGCCCTCTCGAAGGTTAAGCTACCTACTTCTTTTGCAACCCACTCCCATGGTGTGACGGGCGGTGTGTACAAGGCCCGGGAACGTATTCACCGTGGCATTCTGATCCACGATTACTAGCGATTCCGACTTCATGGAGTCGAGTTGCAGACT
>MG|6|V9|R|40|99.42|Proteobacteria|Gammaproteobacteria|Enterobacteriales|Enterobacteriaceae|Citrobacter / Cronobacter / Edwardsiella / Enterobacter / Escherichia / Escherichia/Shigella / Eschericia/Shigella / Pantoea / Raoultella / Salmonella|Citrobacter amalonaticus / Citrobacter braakii / Citrobacter farmeri / Citrobacter freundii / Citrobacter murliniae / Citrobacter sedlakii / Citrobacter werkmanii / Citrobacter youngae / Cronobacter condimenti / Cronobacter sakazakii / Edwardsiella hoshinae / Edwardsiella ictaluri / Edwardsiella tarda / Enterobacter gergoviae / Enterobacter sacchari / Escherichia albertii / Escherichia fergusonii / Escherichia/Shigella coli / Escherichia/Shigella coli/sonnei / Eschericia/Shigella coli/flexneri / Pantoea calida / Pantoea gaviniae / Raoultella planticola / Salmonella bongori / Salmonella enterica / Salmonella subterranea|
AGTCTGCAACTCGACTCTATGAAGTCGGAATCGCTAGTAATCGTGGATCAGAATGCCACGGTGAATACGTTCCCGGGCCTTGTACACACCGCCCGTCACACCATGGGAGTGGGTTGCAAAAGAAGTAGGTAGCTTAACCTTCGGGAGGGCGCTTACCACTTTGTGATTCAT
>MG|6|V9|R|63|99.41|Proteobacteria|Gammaproteobacteria|Enterobacteriales|Enterobacteriaceae|Citrobacter / Cronobacter / Edwardsiella / Enterobacter / Escherichia / Escherichia/Shigella / Eschericia/Shigella / Pantoea / Raoultella / Salmonella|Citrobacter amalonaticus / Citrobacter braakii / Citrobacter farmeri / Citrobacter freundii / Citrobacter murliniae / Citrobacter sedlakii / Citrobacter werkmanii / Citrobacter youngae / Cronobacter condimenti / Cronobacter sakazakii / Edwardsiella hoshinae / Edwardsiella ictaluri / Edwardsiella tarda / Enterobacter gergoviae / Enterobacter sacchari / Escherichia albertii / Escherichia fergusonii / Escherichia/Shigella coli / Escherichia/Shigella coli/sonnei / Eschericia/Shigella coli/flexneri / Pantoea calida / Pantoea gaviniae / Raoultella planticola / Salmonella bongori / Salmonella enterica / Salmonella subterranea|
AGTCTGCAACTCGACTCCATGAAGTCGGAATCACTAGTAATCGTGGATCAGAATGCCACGGTGAATACGTTCCCGGGCCTTGTACACACCGCCCGTCACACCATGGGAGTGGGTTGCAAAAGAAGTAGGTAGCTTAACCTTCGGGAGGGCGCTTACCACTTTGTGATTCA
>MG|6|V9|R|53|99.42|Proteobacteria|Gammaproteobacteria|Enterobacteriales|Enterobacteriaceae|Citrobacter / Cronobacter / Edwardsiella / Enterobacter / Escherichia / Escherichia/Shigella / Eschericia/Shigella / Pantoea / Raoultella / Salmonella|Citrobacter amalonaticus / Citrobacter braakii / Citrobacter farmeri / Citrobacter freundii / Citrobacter murliniae / Citrobacter sedlakii / Citrobacter werkmanii / Citrobacter youngae / Cronobacter condimenti / Cronobacter sakazakii / Edwardsiella hoshinae / Edwardsiella ictaluri / Edwardsiella tarda / Enterobacter gergoviae / Enterobacter sacchari / Escherichia albertii / Escherichia fergusonii / Escherichia/Shigella coli / Escherichia/Shigella coli/sonnei / Eschericia/Shigella coli/flexneri / Pantoea calida / Pantoea gaviniae / Raoultella planticola / Salmonella bongori / Salmonella enterica / Salmonella subterranea|
AGTCTGCAACTCGACTCCATGAAGTCGGAATCGCTAGTAGTCGTGGATCAGAATGCCACGGTGAATACGTTCCCGGGCCTTGTACACACCGCCCGTCACACCATGGGAGTGGGTTGCAAAAGAAGTAGGTAGCTTAACCTTCGGGAGGGCGCTTACCACTTTGTGATTCAT
>MG|6|V9|F|18|99.41|Proteobacteria|Gammaproteobacteria|Enterobacteriales|Enterobacteriaceae|Citrobacter / Cronobacter / Edwardsiella / Enterobacter / Escherichia / Escherichia/Shigella / Eschericia/Shigella / Pantoea / Raoultella / Salmonella|Citrobacter amalonaticus / Citrobacter braakii / Citrobacter farmeri / Citrobacter freundii / Citrobacter murliniae / Citrobacter sedlakii / Citrobacter werkmanii / Citrobacter youngae / Cronobacter condimenti / Cronobacter sakazakii / Edwardsiella hoshinae / Edwardsiella ictaluri / Edwardsiella tarda / Enterobacter gergoviae / Enterobacter sacchari / Escherichia albertii / Escherichia fergusonii / Escherichia/Shigella coli / Escherichia/Shigella coli/sonnei / Eschericia/Shigella coli/flexneri / Pantoea calida / Pantoea gaviniae / Raoultella planticola / Salmonella bongori / Salmonella enterica / Salmonella subterranea|
TGAATCACAAAGTGGTAAGCGCCCTCCCGAAGGTTAAGCTACCTACTTCTTTTGCAACCCACTCCCATGGTGTGACGGGCGGTGTGTACAAGGCCTGGGAACGTATTCACCGTGGCATTCTGATCCACGATTACTAGCGATTCCGACTTCATGGAGTCGAGTTGCAGACT
>MG|6|V9|F|20|99.41|Proteobacteria|Gammaproteobacteria|Enterobacteriales|Enterobacteriaceae|Citrobacter / Cronobacter / Edwardsiella / Enterobacter / Escherichia / Escherichia/Shigella / Eschericia/Shigella / Pantoea / Raoultella / Salmonella|Citrobacter amalonaticus / Citrobacter braakii / Citrobacter farmeri / Citrobacter freundii / Citrobacter murliniae / Citrobacter sedlakii / Citrobacter werkmanii / Citrobacter youngae / Cronobacter condimenti / Cronobacter sakazakii / Edwardsiella hoshinae / Edwardsiella ictaluri / Edwardsiella tarda / Enterobacter gergoviae / Enterobacter sacchari / Escherichia albertii / Escherichia fergusonii / Escherichia/Shigella coli / Escherichia/Shigella coli/sonnei / Eschericia/Shigella coli/flexneri / Pantoea calida / Pantoea gaviniae / Raoultella planticola / Salmonella bongori / Salmonella enterica / Salmonella subterranea|
TGAATCACAAAGTGGTAGGCGCCCTCCCGAAGGTTAAGCTACCTACTTCTTTTGCAACCCACTCCCATGGTGTGACGGGCGGTGTGTACAAGGCCCGGGAACGTATTCACCGTGGCATTCTGATCCACGATTACTAGCGATTCCGACTTCATGGAGTCGAGTTGCAGACT
>MG|6|V9|R|40|99.41|Proteobacteria|Gammaproteobacteria|Enterobacteriales|Enterobacteriaceae|Citrobacter / Cronobacter / Edwardsiella / Enterobacter / Escherichia / Escherichia/Shigella / Eschericia/Shigella / Pantoea / Raoultella / Salmonella|Citrobacter amalonaticus / Citrobacter braakii / Citrobacter farmeri / Citrobacter freundii / Citrobacter murliniae / Citrobacter sedlakii / Citrobacter werkmanii / Citrobacter youngae / Cronobacter condimenti / Cronobacter sakazakii / Edwardsiella hoshinae / Edwardsiella ictaluri / Edwardsiella tarda / Enterobacter gergoviae / Enterobacter sacchari / Escherichia albertii / Escherichia fergusonii / Escherichia/Shigella coli / Escherichia/Shigella coli/sonnei / Eschericia/Shigella coli/flexneri / Pantoea calida / Pantoea gaviniae / Raoultella planticola / Salmonella bongori / Salmonella enterica / Salmonella subterranea|
AGTCTGCAACTCGACTCCATGAAGTCGGGATCGCTAGTAATCGTGGATCAGAATGCCACGGTGAATACGTTCCCGGGCCTTGTACACACCGCCCGTCACACCATGGGAGTGGGTTGCAAAAGAAGTAGGTAGCTTAACCTTCGGGAGGGCGCTTACCACTTTGTGATTCA
>MG|6|V9|R|32|99.42|Proteobacteria|Gammaproteobacteria|Enterobacteriales|Enterobacteriaceae|Citrobacter / Cronobacter / Edwardsiella / Enterobacter / Escherichia / Escherichia/Shigella / Eschericia/Shigella / Pantoea / Raoultella / Salmonella|Citrobacter amalonaticus / Citrobacter braakii / Citrobacter farmeri / Citrobacter freundii / Citrobacter murliniae / Citrobacter sedlakii / Citrobacter werkmanii / Citrobacter youngae / Cronobacter condimenti / Cronobacter sakazakii / Edwardsiella hoshinae / Edwardsiella ictaluri / Edwardsiella tarda / Enterobacter gergoviae / Enterobacter sacchari / Escherichia albertii / Escherichia fergusonii / Escherichia/Shigella coli / Escherichia/Shigella coli/sonnei / Eschericia/Shigella coli/flexneri / Pantoea calida / Pantoea gaviniae / Raoultella planticola / Salmonella bongori / Salmonella enterica / Salmonella subterranea|
AGTCTGCAACTCGACTCCATGAAGTCGGAATCGCTAGTAATCGTGGATCAGAATGCCACGGTGAATACGTTCCCGGGCCTTGTACACACCGCCCGTCACACCATGGGAGTGGGTTGCAAAAGAAGTAGGTAGCTTAACCGTTCGGGAGGGCGCTTACCACTTTGTGATTCAA
>MG|6|V9|R|23|99.42|Proteobacteria|Gammaproteobacteria|Enterobacteriales|Enterobacteriaceae|Citrobacter / Cronobacter / Edwardsiella / Enterobacter / Escherichia / Escherichia/Shigella / Eschericia/Shigella / Pantoea / Raoultella / Salmonella|Citrobacter amalonaticus / Citrobacter braakii / Citrobacter farmeri / Citrobacter freundii / Citrobacter murliniae / Citrobacter sedlakii / Citrobacter werkmanii / Citrobacter youngae / Cronobacter condimenti / Cronobacter sakazakii / Edwardsiella hoshinae / Edwardsiella ictaluri / Edwardsiella tarda / Enterobacter gergoviae / Enterobacter sacchari / Escherichia albertii / Escherichia fergusonii / Escherichia/Shigella coli / Escherichia/Shigella coli/sonnei / Eschericia/Shigella coli/flexneri / Pantoea calida / Pantoea gaviniae / Raoultella planticola / Salmonella bongori / Salmonella enterica / Salmonella subterranea|
AGTCTGCAACTCGACTCCATGAAGTCGGAATCGCTAGTAATCGTGGATCAGAATGCCACGGTGAATACGTTCCCGGGCCTTGTACACACCGCCCCGTCACACCATGGGAGTGGGTTGCAAAAGAAGTAGGTAGCTTAACCTTCGGGAGGGCGCTTACCACTTTGTGATTCA
>MG|6|V9|R|234|99.41|Proteobacteria|Gammaproteobacteria|Enterobacteriales|Enterobacteriaceae|Brenneria / Cedecea / Citrobacter / Cosenzaea / Dickeya / Enterobacter / Gibbsiella / Hafnia / Klebsiella / Kluyvera / Leclercia / Lonsdalea / Obesumbacterium / Pantoea / Pectobacterium / Proteus / Providencia / Rahnella / Raoultella / Serratia / Xenorhabdus / Yersinia|Brenneria salicis / Cedecea davisae / Citrobacter gillenii / Cosenzaea myxofaciens / Dickeya chrysanthemi / Dickeya dadantii / Enterobacter cloacae / Enterobacter ludwigii / Enterobacter soli / Gibbsiella dentisursi / Hafnia alvei / Hafnia paralvei / Klebsiella pneumoniae / Klebsiella variicola / Kluyvera ascorbata / Kluyvera cryocrescens / Leclercia adecarboxylata / Lonsdalea quercina subsp. populi / Obesumbacterium proteus / Pantoea cypripedii / Pectobacterium betavasculorum / Pectobacterium carotovorum / Pectobacterium wasabiae / Proteus mirabilis / Proteus penneri / Proteus vulgaris / Providencia burhodogranariea / Providencia heimbachae / Providencia rettgeri / Providencia rustigianii / Providencia sneebia / Providencia stuartii / Providencia vermicola / Rahnella aquatilis / Raoultella ornithinolytica / Raoultella planticola / Serratia entomophila / Serratia ficaria / Serratia marcescens / Serratia nematodiphila / Serratia odorifera / Serratia plymuthica / Serratia rubidaea / Xenorhabdus hominickii / Xenorhabdus innexi / Xenorhabdus mauleonii / Xenorhabdus stockiae / Xenorhabdus szentirmaii / Yersinia aldovae / Yersinia aleksiciae / Yersinia bercovieri / Yersinia enterocolitica / Yersinia entomophaga / Yersinia frederiksenii / Yersinia intermedia / Yersinia kristensenii / Yersinia massiliensis / Yersinia mollaretii / Yersinia nurmii / Yersinia pekkanenii / Yersinia pestis / Yersinia pseudotuberculosis / Yersinia ruckeri / Yersinia similis / Yersinia sp.MH-1|
AGTCTGCAACTCGACTCCATGAAGTCGGAATCGCTAGTAATCGTAGACAGAATGCTACGGTGAATACGTTCCCGGGCCTTGTACACACCGCCCGTCACACCATGGGAGTGGGTTGCAAAAGAAGTAGGTAGCTTAACCTTCGGGAGGGCGCTTACCACTTTGTGATTCA
>MG|6|V9|F|10|99.41|Proteobacteria|Gammaproteobacteria|Enterobacteriales|Enterobacteriaceae|Citrobacter / Cronobacter / Edwardsiella / Enterobacter / Escherichia / Escherichia/Shigella / Eschericia/Shigella / Pantoea / Raoultella / Salmonella|Citrobacter amalonaticus / Citrobacter braakii / Citrobacter farmeri / Citrobacter freundii / Citrobacter murliniae / Citrobacter sedlakii / Citrobacter werkmanii / Citrobacter youngae / Cronobacter condimenti / Cronobacter sakazakii / Edwardsiella hoshinae / Edwardsiella ictaluri / Edwardsiella tarda / Enterobacter gergoviae / Enterobacter sacchari / Escherichia albertii / Escherichia fergusonii / Escherichia/Shigella coli / Escherichia/Shigella coli/sonnei / Eschericia/Shigella coli/flexneri / Pantoea calida / Pantoea gaviniae / Raoultella planticola / Salmonella bongori / Salmonella enterica / Salmonella subterranea|
TGAATCACAAAGTGGTAAGCGCCCTCCCGAAGGTTAAGCTACCTACTTCTTTTGCAACCCACTCCCATGGTGTGACGGGCGGTGTGTACAAGGCCCGGGAACGTATTCACCGTGGCATTCTGATCCACGATTACTAGCGATTCCGACTTCATGGAATCGAGTTGCAGACT
>MG|6|V9|R|49|99.41|Proteobacteria|Gammaproteobacteria|Enterobacteriales|Enterobacteriaceae|Citrobacter / Cronobacter / Edwardsiella / Enterobacter / Escherichia / Escherichia/Shigella / Eschericia/Shigella / Pantoea / Raoultella / Salmonella|Citrobacter amalonaticus / Citrobacter braakii / Citrobacter farmeri / Citrobacter freundii / Citrobacter murliniae / Citrobacter sedlakii / Citrobacter werkmanii / Citrobacter youngae / Cronobacter condimenti / Cronobacter sakazakii / Edwardsiella hoshinae / Edwardsiella ictaluri / Edwardsiella tarda / Enterobacter gergoviae / Enterobacter sacchari / Escherichia albertii / Escherichia fergusonii / Escherichia/Shigella coli / Escherichia/Shigella coli/sonnei / Eschericia/Shigella coli/flexneri / Pantoea calida / Pantoea gaviniae / Raoultella planticola / Salmonella bongori / Salmonella enterica / Salmonella subterranea|
AGTCTGCAACTCGACTCCATGAAGTCGGAATCGCTAGTAATCGTGGATCAGAATGCCACGGTGAATACGTTCCCGGGCCTTGTACACACCGCCCGTCACACCATGGGAGTGGGTTGCAAAAGAAGTAGGTAGCTTAACCTTCGGGAGGACGCTTACCACTTTGTGATTCA
>MG|6|V9|R|51|99.41|Proteobacteria|Gammaproteobacteria|Enterobacteriales|Enterobacteriaceae|Citrobacter / Cronobacter / Edwardsiella / Enterobacter / Escherichia / Escherichia/Shigella / Eschericia/Shigella / Pantoea / Raoultella / Salmonella|Citrobacter amalonaticus / Citrobacter braakii / Citrobacter farmeri / Citrobacter freundii / Citrobacter murliniae / Citrobacter sedlakii / Citrobacter werkmanii / Citrobacter youngae / Cronobacter condimenti / Cronobacter sakazakii / Edwardsiella hoshinae / Edwardsiella ictaluri / Edwardsiella tarda / Enterobacter gergoviae / Enterobacter sacchari / Escherichia albertii / Escherichia fergusonii / Escherichia/Shigella coli / Escherichia/Shigella coli/sonnei / Eschericia/Shigella coli/flexneri / Pantoea calida / Pantoea gaviniae / Raoultella planticola / Salmonella bongori / Salmonella enterica / Salmonella subterranea|
AGTCTGCAACTCGACTCCATGAAGTCGGAATCGCTAGTAATCGTGGATCAGAATGCCACGGTGAATACGTTCCCGGGCCTTGCACACACCGCCCGTCACACCATGGGAGTGGGTTGCAAAAGAAGTAGGTAGCTTAACCTTCGGGAGGGCGCTTACCACTTTGTGATTCA
>MG|6|V9|R|32|99.41|Proteobacteria|Gammaproteobacteria|Enterobacteriales|Enterobacteriaceae|Citrobacter / Cronobacter / Edwardsiella / Enterobacter / Escherichia / Escherichia/Shigella / Eschericia/Shigella / Pantoea / Raoultella / Salmonella|Citrobacter amalonaticus / Citrobacter braakii / Citrobacter farmeri / Citrobacter freundii / Citrobacter murliniae / Citrobacter sedlakii / Citrobacter werkmanii / Citrobacter youngae / Cronobacter condimenti / Cronobacter sakazakii / Edwardsiella hoshinae / Edwardsiella ictaluri / Edwardsiella tarda / Enterobacter gergoviae / Enterobacter sacchari / Escherichia albertii / Escherichia fergusonii / Escherichia/Shigella coli / Escherichia/Shigella coli/sonnei / Eschericia/Shigella coli/flexneri / Pantoea calida / Pantoea gaviniae / Raoultella planticola / Salmonella bongori / Salmonella enterica / Salmonella subterranea|
AGTCTGCAACTCGACTCCATGAAGTCGGAATCGCTAGTAATCGTGGATCAGAATGCCACGGTGAATACGTTCCCGGGCCTTGTACACACCGCTCGTCACACCATGGGAGTGGGTTGCAAAAGAAGTAGGTAGCTTAACCTTCGGGAGGGCGCTTACCACTTTGTGATTCA
>MG|6|V9|R|82|100.0|Proteobacteria|Gammaproteobacteria|Enterobacteriales|Enterobacteriaceae|Citrobacter / Cronobacter / Edwardsiella / Enterobacter / Escherichia / Escherichia/Shigella / Eschericia/Shigella / Pantoea / Raoultella / Salmonella|Citrobacter amalonaticus / Citrobacter braakii / Citrobacter farmeri / Citrobacter freundii / Citrobacter murliniae / Citrobacter sedlakii / Citrobacter werkmanii / Citrobacter youngae / Cronobacter condimenti / Cronobacter sakazakii / Edwardsiella hoshinae / Edwardsiella ictaluri / Edwardsiella tarda / Enterobacter gergoviae / Enterobacter sacchari / Escherichia albertii / Escherichia fergusonii / Escherichia/Shigella coli / Escherichia/Shigella coli/sonnei / Eschericia/Shigella coli/flexneri / Pantoea calida / Pantoea gaviniae / Raoultella planticola / Salmonella bongori / Salmonella enterica / Salmonella subterranea|
AGCCTGCAACTCGACTCCATGAAGTCGGAATCGCTAGTAATCGTGGATCAGAATGCCACGGTGAATACGTTCCCGGGCCTTGTACACACCGCCCGTCACACCATGGGAGTGGGTTGCAAAAGAAGTAGGTAGCTTAACCTTCGGGAGGGCGCTTACCACTTTGTGATTCA
>MG|6|V9|F|15|99.41|Proteobacteria|Gammaproteobacteria|Enterobacteriales|Enterobacteriaceae|Citrobacter / Cronobacter / Edwardsiella / Enterobacter / Escherichia / Escherichia/Shigella / Eschericia/Shigella / Pantoea / Raoultella / Salmonella|Citrobacter amalonaticus / Citrobacter braakii / Citrobacter farmeri / Citrobacter freundii / Citrobacter murliniae / Citrobacter sedlakii / Citrobacter werkmanii / Citrobacter youngae / Cronobacter condimenti / Cronobacter sakazakii / Edwardsiella hoshinae / Edwardsiella ictaluri / Edwardsiella tarda / Enterobacter gergoviae / Enterobacter sacchari / Escherichia albertii / Escherichia fergusonii / Escherichia/Shigella coli / Escherichia/Shigella coli/sonnei / Eschericia/Shigella coli/flexneri / Pantoea calida / Pantoea gaviniae / Raoultella planticola / Salmonella bongori / Salmonella enterica / Salmonella subterranea|
TGAATCACAAAGTGGTAAGCGCCCTCCCGAAGGTTAAGCTACCTACTTCTTTTGCAACCCACTCCCATGGTGTGACGGGCGGTGTGTACAAGGCCCGGGAACGTATTCACCGTGGCATTCTGATCCACAATTACTAGCGATTCCGACTTCATGGAGTCGAGTTGCAGACT
>MG|6|V9|R|38|99.41|Proteobacteria|Gammaproteobacteria|Enterobacteriales|Enterobacteriaceae|Citrobacter / Cronobacter / Edwardsiella / Enterobacter / Escherichia / Escherichia/Shigella / Eschericia/Shigella / Pantoea / Raoultella / Salmonella|Citrobacter amalonaticus / Citrobacter braakii / Citrobacter farmeri / Citrobacter freundii / Citrobacter murliniae / Citrobacter sedlakii / Citrobacter werkmanii / Citrobacter youngae / Cronobacter condimenti / Cronobacter sakazakii / Edwardsiella hoshinae / Edwardsiella ictaluri / Edwardsiella tarda / Enterobacter gergoviae / Enterobacter sacchari / Escherichia albertii / Escherichia fergusonii / Escherichia/Shigella coli / Escherichia/Shigella coli/sonnei / Eschericia/Shigella coli/flexneri / Pantoea calida / Pantoea gaviniae / Raoultella planticola / Salmonella bongori / Salmonella enterica / Salmonella subterranea|
AGTCTGCAACTCGACTCCATGAAGTCGGAATCGCTAGTAATCGTGGATCAGAATGCCACGGTGAATACGCTCCCGGGCCTTGTACACACCGCCCGTCACACCATGGGAGTGGGTTGCAAAAGAAGTAGGTAGCTTAACCTTCGGGAGGGCGCTTACCACTTTGTGATTCA
>MG|6|V9|R|188|100.0|Proteobacteria|Gammaproteobacteria|Enterobacteriales|Enterobacteriaceae|Cronobacter / Shimwellia / Trabulsiella|Cronobacter dublinensis / Cronobacter muytjensii / Cronobacter turicensis / Cronobacter universalis / Shimwellia blattae / Shimwellia pseudoproteus / Trabulsiella guamensis|
AGTCTGCAACTCGACTCCATGAAGTCGGAATCGCTAGTAATCGTGGATCAGAATGCCACGGTGAATACGTTCCCGGGCCTTGTACACACCGCCCGTCACACCATGGGAGTGGGTTGCAAAAGAAGTAGGTAGCTTAACCTTCGGGAGGGCGCTTACCACTTGTGATTCAG
>MG|6|V9|R|94|99.41|Proteobacteria|Gammaproteobacteria|Enterobacteriales|Enterobacteriaceae|Citrobacter / Cronobacter / Edwardsiella / Enterobacter / Escherichia / Escherichia/Shigella / Eschericia/Shigella / Pantoea / Plesiomonas / Raoultella / Salmonella|Citrobacter amalonaticus / Citrobacter braakii / Citrobacter farmeri / Citrobacter freundii / Citrobacter murliniae / Citrobacter sedlakii / Citrobacter werkmanii / Citrobacter youngae / Cronobacter condimenti / Cronobacter sakazakii / Edwardsiella hoshinae / Edwardsiella ictaluri / Edwardsiella tarda / Enterobacter gergoviae / Enterobacter sacchari / Escherichia albertii / Escherichia fergusonii / Escherichia/Shigella coli / Escherichia/Shigella coli/sonnei / Eschericia/Shigella coli/flexneri / Pantoea calida / Pantoea gaviniae / Plesiomonas shigelloides / Raoultella planticola / Salmonella bongori / Salmonella enterica / Salmonella subterranea|
AGTCTGCAACTCGACTCCATGAAGTCGGAATCGCTAGTAATCGTGGATCAGAATGCCGCGGTGAATACGTTCCCGGGCCTTGTACACACCGCCCGTCACACCATGGGAGTGGGTTGCAAAAGAAGTAGGTAGCTTAACCTTCGGGAGGGCGCTTACCACTTTGTGATTCA
>MG|6|V9|F|12|99.41|Proteobacteria|Gammaproteobacteria|Enterobacteriales|Enterobacteriaceae|Citrobacter / Cronobacter / Edwardsiella / Enterobacter / Escherichia / Escherichia/Shigella / Eschericia/Shigella / Pantoea / Raoultella / Salmonella|Citrobacter amalonaticus / Citrobacter braakii / Citrobacter farmeri / Citrobacter freundii / Citrobacter murliniae / Citrobacter sedlakii / Citrobacter werkmanii / Citrobacter youngae / Cronobacter condimenti / Cronobacter sakazakii / Edwardsiella hoshinae / Edwardsiella ictaluri / Edwardsiella tarda / Enterobacter gergoviae / Enterobacter sacchari / Escherichia albertii / Escherichia fergusonii / Escherichia/Shigella coli / Escherichia/Shigella coli/sonnei / Eschericia/Shigella coli/flexneri / Pantoea calida / Pantoea gaviniae / Raoultella planticola / Salmonella bongori / Salmonella enterica / Salmonella subterranea|
TGAATCACAAAGTGGTAAGCGCCCTCCCAAAGGTTAAGCTACCTACTTCTTTTGCAACCCACTCCCATGGTGTGACGGGCGGTGTGTACAAGGCCCGGGAACGTATTCACCGTGGCATTCTGATCCACGATTACTAGCGATTCCGACTTCATGGAGTCGAGTTGCAGACT
>MG|6|V9|R|14|99.42|Proteobacteria|Gammaproteobacteria|Enterobacteriales|Enterobacteriaceae|Citrobacter / Cronobacter / Edwardsiella / Enterobacter / Escherichia / Escherichia/Shigella / Eschericia/Shigella / Pantoea / Raoultella / Salmonella|Citrobacter amalonaticus / Citrobacter braakii / Citrobacter farmeri / Citrobacter freundii / Citrobacter murliniae / Citrobacter sedlakii / Citrobacter werkmanii / Citrobacter youngae / Cronobacter condimenti / Cronobacter sakazakii / Edwardsiella hoshinae / Edwardsiella ictaluri / Edwardsiella tarda / Enterobacter gergoviae / Enterobacter sacchari / Escherichia albertii / Escherichia fergusonii / Escherichia/Shigella coli / Escherichia/Shigella coli/sonnei / Eschericia/Shigella coli/flexneri / Pantoea calida / Pantoea gaviniae / Raoultella planticola / Salmonella bongori / Salmonella enterica / Salmonella subterranea|
AGTCTGCAACTCGACTCCATGAAGTCGGAATCGCTAGTAATCGTGGATCAGAATGCCACGGTGAATACGTTCCCGGGCCTTGTACACACCGCCCGTCACACCATGGGAGTGGGTTGCAAAAGAAGTAGGTAGCTTAACCTTCGGGAGGGCGCTTACCACCTTTGTGATTCAT
>MG|6|V9|F|18|99.41|Proteobacteria|Gammaproteobacteria|Enterobacteriales|Enterobacteriaceae|Citrobacter / Cronobacter / Edwardsiella / Enterobacter / Escherichia / Escherichia/Shigella / Eschericia/Shigella / Pantoea / Raoultella / Salmonella|Citrobacter amalonaticus / Citrobacter braakii / Citrobacter farmeri / Citrobacter freundii / Citrobacter murliniae / Citrobacter sedlakii / Citrobacter werkmanii / Citrobacter youngae / Cronobacter condimenti / Cronobacter sakazakii / Edwardsiella hoshinae / Edwardsiella ictaluri / Edwardsiella tarda / Enterobacter gergoviae / Enterobacter sacchari / Escherichia albertii / Escherichia fergusonii / Escherichia/Shigella coli / Escherichia/Shigella coli/sonnei / Eschericia/Shigella coli/flexneri / Pantoea calida / Pantoea gaviniae / Raoultella planticola / Salmonella bongori / Salmonella enterica / Salmonella subterranea|
TGAATCACAAAGTGGTAAGCGCCCTCCCGAAGGTTAAGCTACCTACTTCTTTTGCAACCCACTCCCATGGTGTGACGGGCGGTGTGTACGAGGCCCGGGAACGTATTCACCGTGGCATTCTGATCCACGATTACTAGCGATTCCGACTTCATGGAGTCGAGTTGCAGACT
>MG|6|V9|R|30|99.42|Proteobacteria|Gammaproteobacteria|Enterobacteriales|Enterobacteriaceae|Citrobacter / Cronobacter / Edwardsiella / Enterobacter / Escherichia / Escherichia/Shigella / Eschericia/Shigella / Pantoea / Raoultella / Salmonella|Citrobacter amalonaticus / Citrobacter braakii / Citrobacter farmeri / Citrobacter freundii / Citrobacter murliniae / Citrobacter sedlakii / Citrobacter werkmanii / Citrobacter youngae / Cronobacter condimenti / Cronobacter sakazakii / Edwardsiella hoshinae / Edwardsiella ictaluri / Edwardsiella tarda / Enterobacter gergoviae / Enterobacter sacchari / Escherichia albertii / Escherichia fergusonii / Escherichia/Shigella coli / Escherichia/Shigella coli/sonnei / Eschericia/Shigella coli/flexneri / Pantoea calida / Pantoea gaviniae / Raoultella planticola / Salmonella bongori / Salmonella enterica / Salmonella subterranea|
AGTCTGCAACTCGACTCCATGAAGTCGGAATCGCTAGTAATCGTGGATCAGAATGCCACGGTGAATACGTTCCCGGGCCTTGTACACACCGCCCGTCACACCATGGGGAGTGGGTTGCAAAAGAAGTAGGTAGCTTAACCTTCGGGAGGGCGCTTACCACTTTGTGATTCA
>MG|6|V9|R|78|99.41|Proteobacteria|Gammaproteobacteria|Enterobacteriales|Enterobacteriaceae|Citrobacter / Cronobacter / Edwardsiella / Enterobacter / Escherichia / Escherichia/Shigella / Eschericia/Shigella / Pantoea / Raoultella / Salmonella|Citrobacter amalonaticus / Citrobacter braakii / Citrobacter farmeri / Citrobacter freundii / Citrobacter murliniae / Citrobacter sedlakii / Citrobacter werkmanii / Citrobacter youngae / Cronobacter condimenti / Cronobacter sakazakii / Edwardsiella hoshinae / Edwardsiella ictaluri / Edwardsiella tarda / Enterobacter gergoviae / Enterobacter sacchari / Escherichia albertii / Escherichia fergusonii / Escherichia/Shigella coli / Escherichia/Shigella coli/sonnei / Eschericia/Shigella coli/flexneri / Pantoea calida / Pantoea gaviniae / Raoultella planticola / Salmonella bongori / Salmonella enterica / Salmonella subterranea|
AGTCTGCAACTCGACTCCATGAAGTCGGAATCGCTAGTAATCGTGGATCAGAATGCCACGGTGAATACGTTCCCGGGCCTTGTACACACCGCCCGTCACACCATGGGAGTGGGTTGCAAAGGAAGTAGGTAGCTTAACCTTCGGGAGGGCGCTTACCACTTTGTGATTCA
>MG|6|V9|F|41|99.42|Proteobacteria|Gammaproteobacteria|Enterobacteriales|Enterobacteriaceae|Citrobacter / Cronobacter / Edwardsiella / Enterobacter / Escherichia / Escherichia/Shigella / Eschericia/Shigella / Pantoea / Raoultella / Salmonella|Citrobacter amalonaticus / Citrobacter braakii / Citrobacter farmeri / Citrobacter freundii / Citrobacter murliniae / Citrobacter sedlakii / Citrobacter werkmanii / Citrobacter youngae / Cronobacter condimenti / Cronobacter sakazakii / Edwardsiella hoshinae / Edwardsiella ictaluri / Edwardsiella tarda / Enterobacter gergoviae / Enterobacter sacchari / Escherichia albertii / Escherichia fergusonii / Escherichia/Shigella coli / Escherichia/Shigella coli/sonnei / Eschericia/Shigella coli/flexneri / Pantoea calida / Pantoea gaviniae / Raoultella planticola / Salmonella bongori / Salmonella enterica / Salmonella subterranea|
TGAATCACAAAGTGGTAAGCGCCCTCCCGAAGGTTAAGCTACCTACTTCTTTTGCAACCCACTCCCATGGTGTGACGGGCGGTGTGTACAAGGCCCGGGAACGTATTCACCGTGGCATTCTGATCCACGATTACTAGCGATTCCGACCTCATGGAGTCGAGTTGCAGACTC
>MG|6|V9|R|23|99.41|Proteobacteria|Gammaproteobacteria|Enterobacteriales|Enterobacteriaceae|Citrobacter / Cronobacter / Edwardsiella / Enterobacter / Escherichia / Escherichia/Shigella / Eschericia/Shigella / Pantoea / Raoultella / Salmonella|Citrobacter amalonaticus / Citrobacter braakii / Citrobacter farmeri / Citrobacter freundii / Citrobacter murliniae / Citrobacter sedlakii / Citrobacter werkmanii / Citrobacter youngae / Cronobacter condimenti / Cronobacter sakazakii / Edwardsiella hoshinae / Edwardsiella ictaluri / Edwardsiella tarda / Enterobacter gergoviae / Enterobacter sacchari / Escherichia albertii / Escherichia fergusonii / Escherichia/Shigella coli / Escherichia/Shigella coli/sonnei / Eschericia/Shigella coli/flexneri / Pantoea calida / Pantoea gaviniae / Raoultella planticola / Salmonella bongori / Salmonella enterica / Salmonella subterranea|
AGTCTGCAACTCGACTCCATGAAGTCGGAATCGCTAGTAATCGTGGATCAGAATGCCACGGTGAATACGTTCCCGGGCCTTGTACACACCGCCCGTCACACCATGGGAATGGGTTGCAAAAGAAGTAGGTAGCTTAACCTTCGGGAGGGCGCTTACCACTTTGTGATTCA
>MG|6|V9|R|12|99.41|Proteobacteria|Gammaproteobacteria|Enterobacteriales|Enterobacteriaceae|Citrobacter / Cronobacter / Edwardsiella / Enterobacter / Escherichia / Escherichia/Shigella / Eschericia/Shigella / Pantoea / Raoultella / Salmonella|Citrobacter amalonaticus / Citrobacter braakii / Citrobacter farmeri / Citrobacter freundii / Citrobacter murliniae / Citrobacter sedlakii / Citrobacter werkmanii / Citrobacter youngae / Cronobacter condimenti / Cronobacter sakazakii / Edwardsiella hoshinae / Edwardsiella ictaluri / Edwardsiella tarda / Enterobacter gergoviae / Enterobacter sacchari / Escherichia albertii / Escherichia fergusonii / Escherichia/Shigella coli / Escherichia/Shigella coli/sonnei / Eschericia/Shigella coli/flexneri / Pantoea calida / Pantoea gaviniae / Raoultella planticola / Salmonella bongori / Salmonella enterica / Salmonella subterranea|
AGTCTGCAACTCGACTCCATGAAGTCGGAATCGCTAGTAATCGTGGATCAGATGCCACGGTGAATACGTTCCCGGGCCTTGTACACACCGCCCGTCACACCATGGGAGTGGGTTGCAAAAGAAGTAGGTAGCTTAACCTTCGGGAGGGCGCTTACCACTTTGTGATTCA
>MG|6|V9|F|13|99.41|Proteobacteria|Gammaproteobacteria|Enterobacteriales|Enterobacteriaceae|Citrobacter / Cronobacter / Edwardsiella / Enterobacter / Escherichia / Escherichia/Shigella / Eschericia/Shigella / Pantoea / Raoultella / Salmonella|Citrobacter amalonaticus / Citrobacter braakii / Citrobacter farmeri / Citrobacter freundii / Citrobacter murliniae / Citrobacter sedlakii / Citrobacter werkmanii / Citrobacter youngae / Cronobacter condimenti / Cronobacter sakazakii / Edwardsiella hoshinae / Edwardsiella ictaluri / Edwardsiella tarda / Enterobacter gergoviae / Enterobacter sacchari / Escherichia albertii / Escherichia fergusonii / Escherichia/Shigella coli / Escherichia/Shigella coli/sonnei / Eschericia/Shigella coli/flexneri / Pantoea calida / Pantoea gaviniae / Raoultella planticola / Salmonella bongori / Salmonella enterica / Salmonella subterranea|
TGAATCACAAAGTGGTAAGCGCCCTCCCGAAGGTTAAGCTACCTACTTCTTTTGCAACCCACTCCCATGGTGTGACGGGCGGTGTGTACAAGGCCCGGGAACGTATTCACCGTGGCATTCTGATCCACGATTACTAGCGGTTCCGACTTCATGGAGTCGAGTTGCAGACT
>MG|6|V9|R|57|99.41|Proteobacteria|Gammaproteobacteria|Enterobacteriales|Enterobacteriaceae|Citrobacter / Cronobacter / Edwardsiella / Enterobacter / Escherichia / Escherichia/Shigella / Eschericia/Shigella / Pantoea / Raoultella / Salmonella|Citrobacter amalonaticus / Citrobacter braakii / Citrobacter farmeri / Citrobacter freundii / Citrobacter murliniae / Citrobacter sedlakii / Citrobacter werkmanii / Citrobacter youngae / Cronobacter condimenti / Cronobacter sakazakii / Edwardsiella hoshinae / Edwardsiella ictaluri / Edwardsiella tarda / Enterobacter gergoviae / Enterobacter sacchari / Escherichia albertii / Escherichia fergusonii / Escherichia/Shigella coli / Escherichia/Shigella coli/sonnei / Eschericia/Shigella coli/flexneri / Pantoea calida / Pantoea gaviniae / Raoultella planticola / Salmonella bongori / Salmonella enterica / Salmonella subterranea|
AGTCTGCAACTCGACTCCATGAAGTCGGAATCGCTAGTAATCGTGGATCAGAATGCCACGGTGAATACGTTCCCGGGCCTTGTACACACCGCCCGTCACACCGTGGGAGTGGGTTGCAAAAGAAGTAGGTAGCTTAACCTTCGGGAGGGCGCTTACCACTTTGTGATTCA
>MG|6|V9|R|21|99.41|Proteobacteria|Gammaproteobacteria|Enterobacteriales|Enterobacteriaceae|Citrobacter / Cronobacter / Edwardsiella / Enterobacter / Escherichia / Escherichia/Shigella / Eschericia/Shigella / Pantoea / Raoultella / Salmonella|Citrobacter amalonaticus / Citrobacter braakii / Citrobacter farmeri / Citrobacter freundii / Citrobacter murliniae / Citrobacter sedlakii / Citrobacter werkmanii / Citrobacter youngae / Cronobacter condimenti / Cronobacter sakazakii / Edwardsiella hoshinae / Edwardsiella ictaluri / Edwardsiella tarda / Enterobacter gergoviae / Enterobacter sacchari / Escherichia albertii / Escherichia fergusonii / Escherichia/Shigella coli / Escherichia/Shigella coli/sonnei / Eschericia/Shigella coli/flexneri / Pantoea calida / Pantoea gaviniae / Raoultella planticola / Salmonella bongori / Salmonella enterica / Salmonella subterranea|
AGTCTGCAACTCGACTCCATGAAGTCGGAATCGCTAGTAATCGTGGATCAGAATGCCACGGTGAATACGTTCCCGGGCCTTGTACACACCGCCCGTCACACCATGGGAGTGGGTTGCAAAAGAAGTAGGTAGCTTAACTTTCGGGAGGGCGCTTACCACTTTGTGATTCA
>MG|6|V9|R|39|99.41|Proteobacteria|Gammaproteobacteria|Enterobacteriales|Enterobacteriaceae|Citrobacter / Cronobacter / Edwardsiella / Enterobacter / Escherichia / Escherichia/Shigella / Eschericia/Shigella / Pantoea / Raoultella / Salmonella|Citrobacter amalonaticus / Citrobacter braakii / Citrobacter farmeri / Citrobacter freundii / Citrobacter murliniae / Citrobacter sedlakii / Citrobacter werkmanii / Citrobacter youngae / Cronobacter condimenti / Cronobacter sakazakii / Edwardsiella hoshinae / Edwardsiella ictaluri / Edwardsiella tarda / Enterobacter gergoviae / Enterobacter sacchari / Escherichia albertii / Escherichia fergusonii / Escherichia/Shigella coli / Escherichia/Shigella coli/sonnei / Eschericia/Shigella coli/flexneri / Pantoea calida / Pantoea gaviniae / Raoultella planticola / Salmonella bongori / Salmonella enterica / Salmonella subterranea|
AGTCTGCAACTCGACTCCATGAAGTCGGAATCGCTAGTAATCGTGGATCAGAATGCCACGGTGAATACGTTCCCGGGCCTTGTACACACCGCCCGTCACACCATGGGAGTGGGTTGCAAAAGAAGCAGGTAGCTTAACCTTCGGGAGGGCGCTTACCACTTTGTGATTCA
>MG|6|V9|R|61|99.41|Proteobacteria|Gammaproteobacteria|Enterobacteriales|Enterobacteriaceae|Citrobacter / Cronobacter / Edwardsiella / Enterobacter / Escherichia / Escherichia/Shigella / Eschericia/Shigella / Pantoea / Raoultella / Salmonella|Citrobacter amalonaticus / Citrobacter braakii / Citrobacter farmeri / Citrobacter freundii / Citrobacter murliniae / Citrobacter sedlakii / Citrobacter werkmanii / Citrobacter youngae / Cronobacter condimenti / Cronobacter sakazakii / Edwardsiella hoshinae / Edwardsiella ictaluri / Edwardsiella tarda / Enterobacter gergoviae / Enterobacter sacchari / Escherichia albertii / Escherichia fergusonii / Escherichia/Shigella coli / Escherichia/Shigella coli/sonnei / Eschericia/Shigella coli/flexneri / Pantoea calida / Pantoea gaviniae / Raoultella planticola / Salmonella bongori / Salmonella enterica / Salmonella subterranea|
AGTCTACAACTCGACTCCATGAAGTCGGAATCGCTAGTAATCGTGGATCAGAATGCCACGGTGAATACGTTCCCGGGCCTTGTACACACCGCCCGTCACACCATGGGAGTGGGTTGCAAAAGAAGTAGGTAGCTTAACCTTCGGGAGGGCGCTTACCACTTTGTGATTCA
>MG|6|V9|R|225|99.42|Proteobacteria|Gammaproteobacteria|Enterobacteriales|Enterobacteriaceae|Citrobacter / Cronobacter / Edwardsiella / Enterobacter / Escherichia / Escherichia/Shigella / Eschericia/Shigella / Pantoea / Raoultella / Salmonella|Citrobacter amalonaticus / Citrobacter braakii / Citrobacter farmeri / Citrobacter freundii / Citrobacter murliniae / Citrobacter sedlakii / Citrobacter werkmanii / Citrobacter youngae / Cronobacter condimenti / Cronobacter sakazakii / Edwardsiella hoshinae / Edwardsiella ictaluri / Edwardsiella tarda / Enterobacter gergoviae / Enterobacter sacchari / Escherichia albertii / Escherichia fergusonii / Escherichia/Shigella coli / Escherichia/Shigella coli/sonnei / Eschericia/Shigella coli/flexneri / Pantoea calida / Pantoea gaviniae / Raoultella planticola / Salmonella bongori / Salmonella enterica / Salmonella subterranea|
[truncated: 170,883 more chars]
