# Supplementary material for: A comparative analysis of microbial profile of Guinea fowl and chicken using metagenomic approach
Source: PLoS One. 2018 Mar 1;13(3):e0191029. doi: 10.1371/journal.pone.0191029 (PMC5832216; doi:10.1371/journal.pone.0191029)
Supplement: S1 File — 16SrRNA sequencing data revealing Intestinal microbial profile of the chicken gastrointestinal tract. (ZIP) [file pone.0191029.s002.zip › exports/S003_GF_2_SAMPLE_v1_reads_unmapped.fasta]

>mg|1|16
CACGTAGGTAACCTGCCTCGAGTCTGGGATACCCGGGCGAAAGCTCGGCTAATACCGGATAACCGGGGAGGGGGCATCCCCTCCTTCTGAAAGGCGCCTTCAAGCGCCGCTCTTGGATGGACCTGCGGCACATTAGCTAGTTGGCGGGGCAACGGCCCACCAAGGCGAGGATGTGTAGCCGATCTGAGAGGATGACCGGCCACAATGGGACTGAGACACGGCCCAT
>mg|2|12
CGCGTATCCAACCTGCCCCGCACCCGGGGACAACCTGCCGAAAGGCAGGCTAATACCCGATGCCCCATGGGGTCCGCATGGCCTCCATGGGAAAGCTCCGGCGGTGCGGGAGGGGGGTGCGTCCCATTAGCTTGTCGGCGGGGCGACGGCCCGCCGAGGCGACGATGGGTAGGGGTCCTGAGAGGGAGGCCCCCCACACTGGGACTGAGACACGGCCCAG
>mg|3|15
CGCGTATCCAACCTTCCCCTTGCCGCGGGCCAGCCCACCGAAAGGTGGATTAATCCCGCATGAGGCGCTTCGATGGCATCAGACTAGCGCCAAAGGTATTCTCCGGCAAGGGATGGGGATGCGTCCGATTAGCCAGGCGGCGGGGCAACGGCCCACCGCGGCGACGATCGGTAGGGGTCCTGAGAGGGAGGCCCCCCACACTGGGACTGAGACACGGCCCAG
>mg|4|14
CGCGTATGCGACCTGCCCCCCCGCAGGGGGATAACCGGGAGAAATCCCGACTAATACCCCATATTCCCTGGGGCTGCATGGCTCTGGGGCGAAAGGGCTACCGGCGGGGGGATGGGCATGCGTGGCATTAGGAAGTTGGCGGGGCAACGGCCCACCAATCCATCGATGCCTAGGGGTTCTGAGAGGAAGGTCCCCCCACACTGGCACTGAGACACGGGCCAG
>mg|5|10
CGCGTATGCGACCTGCCCCCCGCAGGGGGATAACCGGGAGAAATCCCGACTAATACCCCATATTCCCTGGGGCTGCATGGCTCTGGGGCGAAAGGGCTACCGGCGGGGGATGGGCATGCGTGGCATTAGGAAGTTGGCGGGGCAACGGCCCACCAATCCATCGATGCCTAGGGGTTCTGAGAGGAAGGTCCCCCCACACTGGCACTGAGACACGGGCCAG
>mg|6|22
ATGGGCCGTGTCTCAGTCCCATTGTGGCCGGTCATCCTCTCAGATCGGCTACACATCCTCGCCTTGGTGGGCCGTTGCCCCGCCAACTAGCTAATGTGCCGCAGGTCCATCCAAGAGCGGCGCTTGAAGGCGCCTTTCAGAAGGAGGGGATGCCCCCTCCCCGGTTATCCGGTATTAGCCGAGCTTTCGCCCGGGTATCCCAGACTCGAGGGCAGGTTACCTACGTG
>mg|7|90
CCTACGGGAGACAGCAGTTAGGAATATTCGTCAATGGAGGAAACTCTGAACGAGCAATGCCGCGTGAAGGATGACGGTCCTATGGATTGTAAACTTCTGTTGTTAGGGAAGAACGACCTAAGTAGGAAATGACTTAGGAGTGACGGTACCTTTCAAGAAAGCTCCGGCTAACTACGTGC
>mg|8|111
CCTACGGGAGACAGCAGTTAGGAATATTCGTCAATGGAGGAAACTCTGAACGAGCAATGCCGCGTGAAGGATGACGGTCCTATGGATTGTAAACTTCTGTTGTTAGGGAAGAACGACTTAAGTAGGAAATGACTTAAGAGTGACGGTACCTTTCAAGAAAGCTCCGGCTAACTACGTGC
>mg|9|35
CCTACGGGAGACAGCAGTTAGGAATATTCGTCAATGGAGGAAACTCTGAACGAGCAATGCCGCGTGAAGGATGACGGTCCTCTGGATTGTAAACTTCTGTTGTTAGGGAAGAACGACCATACTAGGAAATGAGTATGGAGTGACGGTACCTTTCAAGAAAGCTCCGGCTAACTACGTGC
>mg|10|11
CCTACGGGAGACAGCAGTTAGGAATATTCGTCAATGGAGGAAACTCTGAACGAGCAATGCCGCGTGAAGGATGACGGTCCTTTGGATTGTAAACTTCTGTTGTTAGGAACGAACAACCTAAGTAGGAAATGACTTAGGAGTGACGGTACCTTTCAAGAAAGCTCCGGCTAACTACGTGC
>mg|11|463
CCTACGGGAGACAGCAGTTAGGAATATTCGTCAATGGAGGAAACTCTGAACGAGCAATGCCGCGTGAAGGATGACGGTCCTTTGGATTGTAAACTTCTGTTGTTAGGAACGAACAACCTAAGTAGGAAATGACTTAGGCCTGACGGTACCTTTCAAGAAAGCTCCGGCTAACTACGTGC
>mg|12|32
CCTACGGGAGACAGCAGTTAGGAATATTCGTCAATGGAGGAAACTCTGAACGAGCAATGCCGCGTGAAGGATGACGGTCCTTTGGATTGTAAACTTCTGTTGTTAGGAACGAACAACCTAAGTAGGAAATGACTTAGGTCTGACGGTACCTTTCAAGAAAGCTCCGGCTAACTACGTGC
>mg|13|12
CCTACGGGAGACAGCAGTTAGGAATATTCGTCAATGGAGGAAACTCTGAACGAGCAATGCCGCGTGAAGGATGACGGTCCTTTGGATTGTAAACTTCTGTTGTTAGGAACGAACAACCTAAGTAGGAAATGGCTTAGGCCTGACGGTACCTTTCAAGAAAGCTCCGGCTAACTACGTGC
>mg|14|14
CCTACGGGAGACAGCAGTTAGGAATATTCGTCAATGGAGGAAACTCTGAACGAGCAATGCCGCGTGAAGGATGACGGTCCTTTGGATTGTAAACTTCTGTTGTTAGGGAAGAACGACCTAAGTAGGAAATGACTTAGGAGTGACGGTACCTTTCAAGAAAGCTCCGGCTAACTACGTGC
>mg|15|22
CCTACGGGAGACAGCAGTTAGGAATATTCGTCAATGGAGGAACTCTGAACGAGCAATGCCGCGTGAAGGATGACGGTCCTTTGGATTGTAAACTTCTGTTGTTAGGAACGAACAACCTAAGTAGGAAATGACTTAGGCCTGACGGTACCTTTCAAGAAAGCTCCGGCTAACTACGTGC
>mg|16|23
CCTACGGGAGGCAGCAGTAGGGAATATTGCACAATGGAGGAAACTCTGATGCAGCCATGCCGCGTGTGTGAAGAAGGCTTCGGGTTGTAAAGCACTTTCAGTGGGGAGGAAACAATGACGTTACCCACAGAAGAAGCACCGGCTAACTCCGTGCCAGCAGCCGCAAGGAAGATAATGACGGTACCACACGAGGAAGCCCCGGCAAACTACGTGC
>mg|17|97
CCTACGGGAGGCAGCAGTAGGGAATCTTTCACAATGGGCGCAAGCCTGATGGAGCAACGCCGCGTGCAGGATGAAGGCCTTCGGGTTGTAAACTGCTTTTATAAGCGAGAAATATGATGGTAACTTATGAATAAGGATCGGCTAACTACGTGC
>mg|18|655
CCTACGGGAGGCAGCAGTGAGGAATATTGGTCAATGGGCGCAAGCCTGAACCAGCCAAGTAGCGTGAGGGACGAAGGCCCTACGGGTTGTAAACCTCTTTTGTGCGGGGACAAAGTTCGCGACGTGTCGCGTTTTGCGGGTACCGCACGAATAAGGACCGGCTAATTCCGTGCCAGCAGCCTGACCCAGCAACGCCGCGTGAAGGAAGAAGGCCCTTGGGTTGTAAACTTCTTTTGACAGGGACGAAGAAAATGACGGTACCTGTCGAATAAGCCACGGCTAACTACGTGC
>mg|19|12
CCTACGGGAGGCAGCAGTGAGGGGATATTGGACAATGGAAGGAATTCTGATCCAGCCATGCCGCGTGCGGGCGTGCGCCCTACGGGCGTTGAACCGCTTTTGGCGGGGGGGCAATTAGCGCCATGCGTGGCGCTTTGAGAGTACCCGCCGAATAAGCATCGGCTAACTCCGTGC
>mg|20|11
CCTACGGGGAGGCAGCAGTGAGGGATATTGGACAATGGAAGGAATTCTGATCCAGCCATGCCGCGTGCGGGCGTGCGCCCTACGGGCGTTGAACCGCTTTTGGCGGGGGGCAATTAGCGCCATGCGTGGCGCTTTGAGAGTACCCGCCGAATAAGCATCGGCTAACTCCGTGC
>mg|21|426
CTCCGCGTCCAGCTCGCTGCCCAGAAGGTCCCGATAGGCCTTGATCTTCTTCACGGTGCCCTCCAGCAGCCGCGGTAATACTGAGACACGGTCCAAACTCCTACGGGAGGCAGCAGTGAGGAATATTGGTCAATGGAGGCAACTCTGAACCAGCCATGCCGCGTGGAGGCGAAGGCCCTACGGGTCTTAAACTCCTTTGGCCCGGGAGCAATAAGGGACACGTGTGTTCCGACGAGAGTACCGGGAGAACAAGCATCGGCTAACTCCGTGC
>mg|22|30
GCACGTAGTTAGCCGATCCTTATTCATAAGTTACCATCATATTTCTCGCTTATAAAAGCAGTTTACAACCCGAAGGCCTTCATCCTGCACGCGGCGTTGCTCCATCAGGCTTGCGCCCATTGTGAAAGATTCCCTACTGCTGCCTCCCGTAGG
>mg|23|19
GCACGTAGTTAGCCGGAGCTTTCTTGAAAGGTACCGTCACTCCATACTCATTTCCTAGTATGGTCGTTCTTCCCTAACAACAGAAGTTTACAATCCAGAGGACCGTCATCCTTCACGCGGCATTGCTCGTTCAGAGTTTCCTCCATTGACGAATATTCCTAACTGCTGTCTCCCGTAGG
>mg|24|28
GCACGTAGTTAGCCGGAGCTTTCTTGAAAGGTACCGTCACTCCTAAGTCATTTCCTACTTAGGTCGTTCTTCCCTAACAACAGAAGTTTACAATCCATAGGACCGTCATCCTTCACGCGGCATTGCTCGTTCAGAGTTTCCTCCATTGACGAATATTCCTAACTGCTGTCTCCCGTAGG
>mg|25|36
GCACGTAGTTAGCCGGAGCTTTCTTGAAAGGTACCGTCACTCTTAAGTCATTTCCTACTTAAGTCGTTCTTCCCTAACAACAGAAGTTTACAATCCATAGGACCGTCATCCTTCACGCGGCATTGCTCGTTCAGAGTTTCCTCCATTGACGAATATTCCTAACTGCTGTCTCCCGTAGG
>mg|26|11
GCACGTAGTTAGCCGGAGCTTTCTTGAAAGGTACCGTCAGACCTAAGTCATTTCCTACTTAGGTTGTTCGTTCCTAACAACAGAAGTTTACAATCCAAAGGACCGTCATCCTTCACGCGGCATTGCTCGTTCAGAGTTTCCTCCATTGACGAATATTCCTAACTGCTGTCTCCCGTAGG
>mg|27|170
GCACGTAGTTAGCCGGAGCTTTCTTGAAAGGTACCGTCAGGCCTAAGTCATTTCCTACTTAGGTTGTTCGTTCCTAACAACAGAAGTTTACAATCCAAAGGACCGTCATCCTTCACGCGGCATTGCTCGTTCAGAGTTTCCTCCATTGACGAATATTCCTAACTGCTGTCTCCCGTAGG
>mg|28|387
CGGAGGATGCGAGCGTTATCCGGATTCATTGGGTTTAAAGGGTGCGTAGGCGGTGGCGTAAGTCAGCGGTGAAATTCACGGGCTCAACCCGTGCCGTGCCGTTGATACTGCGTGACTGGAATACGGTTGCCGTGGGAGGAATGTGTAATGTAGCGGTGAAATGCATAGATATTACACAGAACACCGATTGCGAAGGCATCTCACGAAGCCGCGATTGACGCTGATGCACGAAAGTGCGGGGATCAAACAGGATTAGATACCCTGGTAGTCCGTCTGCAACTGACGCTGAGGCTCGAAAGCATGGGTAGCGA
>mg|29|14
CCACGTCGGTGTTTGGATCGAGGATGTCAATGCCCTCGACCTTTATGCTCCCGCCCGTGGGTCTCTCCAGCAGGTTGATGGACCTCA
>mg|30|14
CGTGATTAATGACCGGGTGAAGGAGGATAGCGCTGAGGCCGTTGCCGCCCTGAAGGAGTTGGGGGTTGAAAAGACCGTGATGCTGACCGGCGACCGGGAGGCGGTGGCGGCGGACGTGGCGA
>mg|31|13
GGTTTAATTCGATGATACGCGAGGAACCTTACCCGGGCGCGGAGGTGCTGCATGGTTGTCGTCAGCTCGTGCCGTGAGGTGTCGGCTTAAGTGCCATAACGAGCGCAACCCCTCCCTCCAGTTGCCATCGGGTGATGCCGGGGACTCTGGAGGCACTGCCGCCGCAAGGCGCGA
>mg|32|1486
GGTTTAATTCGATGATACGCGAGGAACCTTACCCGGGCTTGAACTGTGCCTGAATCCAGAGGAAACTCTGGAGCCAGCAATGGCAGGCATGGAGGTGCTGCATGGTTGTCGTCAGCTCGTGCCGTGAGGTGTCGGCTTAAGTGCCATAACGAGCGCAACCCCTTCGGCCAGTTGCCATCAGGTGGTGCTGGGGACTCTGGCCGTACTGCCATCGTAAGATGCGAGGAAGGTGGGGATGACGTCATGCCGGGCACTCTGCGGGCACTGCCGCCGCAAGGTGCGA
>mg|33|10
GTCAATGGCGCGGGATATGGCTTCTGTATAAAGTGAGTCTGTACCGTTGTAATATTCGGTAATGATAAATGTTTTGTCGG
>mg|34|10
TCAGCTCGTCAGGGCAGGTGTCGAGAACCGTGCGGATGACGAACTTGAGCATCTGCTCGGACACGTCCATTTCACCCTTGAGGTCGCAGAAGGCCATTTCTGGCTCAACCATCCAAAACTCTGCCGCAGTGCGGCGAGTGTTGGAATCCTCAGCGC
>mg|35|14
TCAGCTCGTCAGGGCAGGTGTCGAGAACCGTGCGGATGACGAACTTGAGCATCTGCTCGGACACGTCCATTTCACCCTTGAGGTCGCAGAAGGCCATTTCTGGCTCAACCATCCAAAACTCTGCCGCATGGCGGCGAGTGTTGGAATCCTCAGCGC
>mg|36|222
TTCGGCGGTTCGGGGCGGCAAGAAAGAGGAGACAGACGGCGAACGCCGCCGAGGCGAGCGTTGCGA
>mg|37|16
TTCGGCGGTTCGGGGCGGTGAAAAAAGAGGAGACAGACGGCGAACGCCGCCGAGGCGAGCGTTGCGA
>mg|38|55
TTCGGCGGTTCGGGGCGGTGAAAAAGAGGAGACAGACGGCGAACGCCGCCGAGGCGAGCGTTGCGA
>mg|39|16
TTCGGCGGTTCGGGGGCGGCAAGAAAGAGGAGACAGACGGCGAACGCCGCCGAGGCGAGCGTTGCGA
>mg|40|14
TCGCAACGCTCGCCTCGGCGGCGTTCGCCGTCTGTCTCCTCTTTCTTGCCGCCCCCGAACCGCCGAA
>mg|41|77
TCGCAACGCTCGCCTCGGCGGCGTTCGCCGTCTGTCTCCTCTTTCTTGCCGCCCCGAACCGCCGAA
>mg|42|24
TCGCAACGCTCGCCTCGGCGGCGTTCGCCGTCTGTCTCCTCTTTTTCACCGCCCCGAACCGCCGAAA
>mg|43|67
CGTGAGATGTTGGGTTAAGTCCATCAACGAGCGCAACCCTTGCAACCAGTTGGATTTTTCTGGTAGGACTGCCCCGGTAACGGGGAGGAAGGAGGGGATGATGTCAGGTCAGTATTTCCCTTACGCCTTGGGCTAGAATCGCGCTACAATGGCCGGTACAATGCGAAGCAAAACAGTGATGCGAAGCAAATCGCACCAAAGCCGGTCCCAGTTCGGATAGAAGGCTGAAACTCGCCTTCT
>mg|44|20
CGTGAGATGTTTGGTTAAGTCCATCAACGAGCGCAACCCTTGCAACCAGTTGGATTTTTCTGGTAGGACTGCCCCGGTAACGGGGAGGAAGGAGGGGATGATGTCAGGTCAGTATTTCCCTTACGCCTTGGGCTAGAATCGCGCTACAATGGCCGGTACAATGCGAAGCAAAAAACAGTGATGCGAAGCAAATCGCACCAAAGCCGGTCCCAGTTCGGATAGAAGGCTGAAACTCGCCTTCT
>mg|45|22
CGTGAGATGTTTGGTTAAGTCCATCAACGAGCGCAACCCTTGCAACCAGTTGGATTTTTCTGGTAGGACTGCCCCGGTAACGGGGAGGAAGGAGGGGATGATGTCAGGTCAGTATTTCCCTTACGCCTTGGGCTAGAATCGCGCTACAATGGCCGGTACAATGCGAAGCAAAACAGTGATGCGAAGCAAAATCGCACCAAAGCCGGTCCCAGTTCGGATAGAAGGCTGAAACTCGCCTTCTT
>mg|46|15
CGTGAGATGTTTGGTTAAGTCCATCAACGAGCGCAACCCTTGCAACCAGTTGGATTTTTCTGGTAGGACTGCCCCGGTAACGGGGAGGAAGGAGGGGATGATGTCAGGTCAGTATTTCCCTTACGCCTTGGGCTAGAATCGCGCTACAATGGCCGGTACAATGCGAAGCAAAACAGTGATGCGAAGCAAATCGCACCAAAGCCGGTCCCAGTTCGGATAGAAGGCTGAAACTCGCCTGCA
>mg|47|772
CGTGAGATGTTTGGTTAAGTCCATCAACGAGCGCAACCCTTGCAACCAGTTGGATTTTTCTGGTAGGACTGCCCCGGTAACGGGGAGGAAGGAGGGGATGATGTCAGGTCAGTATTTCCCTTACGCCTTGGGCTAGAATCGCGCTACAATGGCCGGTACAATGCGAAGCAAAACAGTGATGCGAAGCAAATCGCACCAAAGCCGGTCCCAGTTCGGATAGAAGGCTGAAACTCGCCTTCT
>mg|48|100
CGTGAGATGTTTGGTTAAGTCCATCAACGAGCGCAACCCTTGCAACCAGTTGGATTTTTCTGGTAGGACTGCCCCGGTAACGGGGAGGAAGGAGGGGATGATGTCAGGTCAGTATTTCCCTTACGCCTTGGGCTAGAATCGCGCTACAATGGCCGGTACAATGCGAAGCAAAACAGTGATGCGAAGCAATCGCACCAAAGCCGGTCCCAGTTCGGATAGAAGGCTGAAACTCGCCTTCT
>mg|49|13
CGTGAGATGTTTGGTTAAGTCCATCAACGAGCGCAACCCTTGCAACCAGTTGGATTTTTCTGGTAGGACTGCCCCGGTAACGGGGAGGAAGGAGGGGATGATGTCAGGTCAGTATTTCCCTTACGCCTTGGGCTAGAATCGCGCTACAATGGCCGGTACAATGCGAAGCAAACAGTGATGCGAAGCAAATCGCACCAAAGCCGGTCCCAGTTCGGATAGAAGGCTGAAACTCGCCTTCT
>mg|50|10
CGTGAGATGTTTGGTTAAGTCCATCAACGAGCGCAACCCTTGCAACCAGTTGGATTTTTCTGGTAGGACTGCCCCGGTAACGGGGAGGAAGGAGGGGATGATGTCAGGTCAGTATTTCCCTTACGCCTTGGGCTAGAATCGCGCTACAATGGCCGGTACAATGCGAAGCAAACAGTGATGCGAAGCAATCGCACCAAAGCCGGTCCCAGTTCGGATAGAAGGCTGAAACTCGCCTTCT
>mg|51|11
CGTGAGATGTTTGGTTAAGTCCATCAACGAGCGCAACCCTTGCAACCAGTTGGATTTTTCTGGTAGGACTGCCCCGGTAACGGGGGAGGAAGGAGGGGATGATGTCAGGTCAGTATTTCCCTTACGCCTTGGGCTAGAATCGCGCTACAATGGCCGGTACAATGCGAAGCAAAACAGTGATGCGAAGCAAATCGCACCAAAGCCGGTCCCAGTTCGGATAGAAGGCTGAAACTCGCCTTCT
>mg|52|10
CGTGAGATGTTTGGTTAAGTCCATCAACGAGCGCAACCCTTGCAACCAGTTGGATTTTTCTGGTAGGACTGCCCGGTAACGGGGAGGAAGGAGGGGATGATGTCAGGTCAGTATTTCCCTTACGCCTTGGGCTAGAATCGCGCTACAATGGCCGGTACAATGCGAAGCAAAACAGTGATGCGAAGCAATCGCACCAAAGCCGGTCCCAGTTCGGATAGAAGGCTGAAACTCGCCTTCT
>mg|53|84
CGTGAGATGTTTGGTTAAGTCCATCAACGAGCGCAACCCTTGCAACCAGTTGGATTTTTTCTGGTAGGACTGCCCCGGTAACGGGGAGGAAGGAGGGGATGATGTCAGGTCAGTATTTCCCTTACGCCTTGGGCTAGAATCGCGCTACAATGGCCGGTACAATGCGAAGCAAAACAGTGATGCGAAGCAAATCGCACCAAAGCCGGTCCCAGTTCGGATAGAAGGCTGAAACTCGCCTTCT
>mg|54|13
CGTGAGATGTTTGGTTAAGTCCATCAACGAGCGCAACCCTTGCAACCAGTTGGATTTTTTCTGGTAGGACTGCCCCGGTAACGGGGAGGAAGGAGGGGATGATGTCAGGTCAGTATTTCCCTTACGCCTTGGGCTAGAATCGCGCTACAATGGCCGGTACAATGCGAAGCAAAACAGTGATGCGAAGCAATCGCACCAAAGCCGGTCCCAGTTCGGATAGAAGGCTGAAACTCGCCTTCT
>mg|55|16
CGTGAGATGTTTGGTTAAGTCCATCAACGAGCGCAACCCTTGCAACCAGTTGGATTTTTTCTGGTAGGACTGCCCCGGTAACGGGGGAGGAAGGAGGGGATGATGTCAGGTCAGTATTTCCCTTACGCCTTGGGCTAGAATCGCGCTACAATGGCCGGTACAATGCGAAGCAAAACAGTGATGCGAAGCAAATCGCACCAAAGCCGGTCCCAGTTCGGATAGAAGGCTGAAACTCGCCTTCT
>mg|56|43
AGAAGGCGAGTTTCAGCCTTCTATCCGAACTGGGACCGGCTTTGGTGCGATTGCTTCGCATCACTGTTTTGCTTCGCATTGTACCGGCCATTGTAGCGCGATTCTAGCCCAAGGCGTAAGGGAAATACTGACCTGACATCATCCCCTCCTTCCTCCCCGTTACCGGGGCAGTCCTACCAGAAAAATCCAACTGGTTGCAAGGGTTGCGCTCGTTGATGGACTTAACCAAACATCTCACG
>mg|57|37
AGAAGGCGAGTTTCAGCCTTCTATCCGAACTGGGACCGGCTTTGGTGCGATTTGCTTCGCATCACTGTTTTGCTTCGCATTGTACCGGCCATTGTAGCGCGATTCTAGCCCAAGGCGTAAGGGAAATACTGACCTGACATCATCCCCTCCTTCCTCCCCGTTACCGGGGCAGTCCTACCAGAAAAAATCCAACTGGTTGCAAGGGTTGCGCTCGTTGATGGACTTAACCAAACATCTCACG
>mg|58|314
AGAAGGCGAGTTTCAGCCTTCTATCCGAACTGGGACCGGCTTTGGTGCGATTTGCTTCGCATCACTGTTTTGCTTCGCATTGTACCGGCCATTGTAGCGCGATTCTAGCCCAAGGCGTAAGGGAAATACTGACCTGACATCATCCCCTCCTTCCTCCCCGTTACCGGGGCAGTCCTACCAGAAAAATCCAACTGGTTGCAAGGGTTGCGCTCGTTGATGGACTTAACCAAACATCTCACG
>mg|59|33
AGAAGGCGAGTTTCAGCCTTCTATCCGAACTGGGACCGGCTTTGGTGCGATTTGCTTCGCATCACTGTTTTGCTTCGCATTGTACCGGCCATTGTAGCGCGATTCTAGCCCAAGGCGTAAGGGAAATACTGACCTGACATCATCCCCTCCTTCCTCCCCGTTACCGGGGCAGTCCTACCAGAAAAATCCAACTGGTTGCAAGGGTTGCGCTCGTTGATGGACTTAACCCAACATCTCACG
>mg|60|11
AGTCTGCAACTCGACTCCATGAAGTCGGAATCGCTAGTAATCGCGAATCAGAATGTCGCGGTGAATACGTTCCCGGGCCTTGTACACACCGCCCGTCACACCATGGGAGTGGGTTGTACCAGAAGCCGGTGAGCCAACAGGCAACTGAGGCATCCGTCTACGGTAGGCCCGA
>mg|61|1096
AGTCTGCAACTCGACTCCATGAAGTCGGAATCGCTAGTAATCGCGGATCAGCATGTCGCGGTGAATACGTTCCCGGGTCTTGTACACACCGCCCGTCACACCATGGGAGCGGGTTTTACCAGAAGTAGGTAGCTTAACCGCAAGGAGGGCGCTTACCACGGTAGGATTCGTGACTGGGGTGAAGTCGTTAACCTTCGGGAGGGCGCTTACCACTTTGTGATTCA
