# Supplementary material for: A comparative analysis of microbial profile of Guinea fowl and chicken using metagenomic approach
Source: PLoS One. 2018 Mar 1;13(3):e0191029. doi: 10.1371/journal.pone.0191029 (PMC5832216; doi:10.1371/journal.pone.0191029)
Supplement: S1 File — 16SrRNA sequencing data revealing Intestinal microbial profile of the chicken gastrointestinal tract. (ZIP) [file pone.0191029.s002.zip › exports/S004_GF_16S_2_v1_reads_family.fasta]

>MG|13|83.26|Bacteroidetes|Bacteroidia|Bacteroidales|Bacteroidaceae|Bacteroides|coprophilus|
TTGGGCCGTGTCTCAGTCCCAATGTGGGGGATTCCCCTCTCAGGGCCCCTACCGATCGTCGCCACGGTGGGCCGTTGCCCCGCCGTCCAGCTAATCGGACGCATCCCCATCCCTTTCCGAACATAAGTCCTTTCGTCGTGCTCTGATGCCGTCACACGACCGCATCCCGCATTAATCCGCATTTCTACGGGCTGTGCCGGGGAAAGGGGCAGGTTGGATAACGCG
>MG|13|79.65|Bacteroidetes|Bacteroidia|Bacteroidales|Bacteroidaceae|Bacteroides|salanitronis|
CTGGGCCGTGTCTCAGTCCCAGTGTGGGGGGCCTTCCTCTCAGAACCCCTACCCATCGGAGCCACGGTGGGCCGTTACCCCGCCGTCTAGCTAATGGGACGCATCCCCGTCCCCCGCCGGACCGAAAGGCCCTTCAGTCCCGCCGTCATGCGGCAACGGGACACCGCCGGGGATTAATCCTGCTTTCGCAGGGCTGGACCCGGGCGGGGGGAAGGTAGGATACGCG
>MG|16|81.11|Bacteroidetes|Bacteroidia|Bacteroidales|Prevotellaceae|Prevotella|stercorea|
TTGGACCGTGTCTCAGTTCCAATGTGGGGGACCTCCCTCTCGGGACCCCTACCGATCGTCGCCTCGGTGGGCCGTTACCCCGCCGACTAGCTAATCGGGCGCATGCCCATCCTTGCCCGGGTCGCCCCTTTCCCCGCGCAGGCCATGCGGCCCGTGCGGCGCATCCGGTATTAGCCCGCCTTTCGGCGGGTTGTCCCGGTGGCAAGGGCAGGTCGCAATACGTG
>MG|10|86.47|Synergistetes|Synergistia|Synergistales|Synergistaceae|Cloacibacillus|porcorum|
CTGGACCGTGTCTCAGTTCCAGTGTGGCCGGTCGACCTCTCAGTCCGGCTATCCGTCTTCGCCTAAGGTGGGCCTTTACCCCGCCTACTAGCTGATAGAACGCGAGTCCCTCTCCTGCCGGATTGCTCCTTTCACCTCTCGGCTTATGCGGTATTAGCAATCCGTTTCCAAATGTTCGTCCCCCTGCCGGAGACAGGTCCTCACGCG
>MG|10|86.89|Synergistetes|Synergistia|Synergistales|Synergistaceae|Cloacibacillus|porcorum|
CTGGACCGTGTCTCAGTTCCAGTGTGGCCGGTCGACCTCTCAGTCCGGCTATCCGTCTTCGCCTAAGGTGGGCCTTTACCCCGCCTACTAGCTGATAGAACGCGAGTCCCTCTCCTGCCGGATTGCTCCTTTCACCTCTCGGCTTATGCGGTATTAGCATCCGTTTCCAAATGTTCGTCCCCCTGCCGGAGACAGGTCCTCACGCG
>MG|52|98.14|Actinobacteria|Actinobacteria|Coriobacteriales|Coriobacteriaceae|Atopobium / Olsenella|sp.|
GCACGTAGTTAGCCGGGGCTTCTTCTGCAGGTACCGTCACCTCGCGGCCTCGTCCCTGCTGAAAGCGGTTTACGACCCGAAGGCCTTCGTCCCGCACGCGGCGTCGCTGCGTCAGGCTTTCGCCCATTGCGCAAGATTCCCCACTGCTGCCTCCCGTAGGA
>MG|41|95.09|Actinobacteria|Actinobacteria|Coriobacteriales|Coriobacteriaceae|Olsenella|sp.|
GCACGTAAGTTAGCCGGGGCTTCTTCTGCAGGTACCGTCAGGTTGCCCCCTCGTCCCTGCTGAAAGCGGTTTACGACCCGAAGGCCTTCGTCCCGCACGCGGCGTCGCTGCGTCAGGCTTTCGCCCATTGCGCAAGAATTCCCCACTGCTGCCTCCCGTAGGA
>MG|20|96.25|Actinobacteria|Actinobacteria|Coriobacteriales|Coriobacteriaceae|Olsenella|sp.|
GCACGTAGTTAGCCGGGGCTTCTTCTGCAGGTACCGTCAGGTTGCCCCCTCGTCCCTGCTGAAAGCGGTTTACGACCCGAAGGCCTTCGTCCCGCACGCGGCGTCGCTGCGTCAGGCTTTCGCCCATTGCGCAAGATTCCCCACTGCTGCCTCCCGTAGG
>MG|14|96.93|Actinobacteria|Actinobacteria|Coriobacteriales|Coriobacteriaceae|Olsenella|sp.|
GCACGTAGTTAGCCGGGGCTTCTTCTGCAGGTACCGTCACCTCGCGGCCTCGTCCCTGCTGAAAGCGGTTTACGACCCGAAGGCCTTCGTCCCGCACGCGGCGTCGCTGCGTCAGGCTTTCGCCCAATTGCGCAAGAATTCCCCACTGCTGCCTCCCGTAGGA
>MG|10|94.48|Actinobacteria|Actinobacteria|Coriobacteriales|Coriobacteriaceae|Olsenella|sp.|
GCACGTAGTTAGCCGGGGCTTCTTCTGCAGGTACCGTCAGGTTGCCCCCTCGTCCCCTGCTGAAAGCGGTTTACGAACCCGAAGGCCTTCGTCCCGCACGCGGCGTCGCTGCGTCAGGCTTTCGCCCATTGCGCAAGAATTCCCCACTGCTGCCTCCCGTAGG
>MG|74|97.53|Actinobacteria|Actinobacteria|Coriobacteriales|Coriobacteriaceae|Atopobium / Olsenella|sp.|
GCACGTAGTTAGCCGGGGCTTCTTCTGCAGGTACCGTCACCTCGCGGCCTCGTCCCTGCTGAAAGCGGTTTACGACCCGAAGGCCTTCGTCCCGCACGCGGCGTCGCTGCGTCAGGCTTTCGCCCAATTGCGCAAGATTCCCCACTGCTGCCTCCCGTAGGA
>MG|10|95.06|Actinobacteria|Actinobacteria|Coriobacteriales|Coriobacteriaceae|Olsenella|sp.|
GCACGTAAGTTAGCCGGGGCTTCTTCTGCAGGTACCGTCAGGTTGCCCCCTCGTCCCCTGCTGAAAGCGGTTTACGACCCGAAGGCCTTCGTCCCGCACGCGGCGTCGCTGCGTCAGGCTTTCGCCCATTGCGCAAGATTCCCCACTGCTGCCTCCCGTAGG
>MG|14|97.52|Actinobacteria|Actinobacteria|Coriobacteriales|Coriobacteriaceae|Atopobium / Olsenella|sp.|
GCACGTAGTTAGCCGGGGCTTCTTCTGCAGGTACCGTCACCTCGCGGCCTCGTCCCTGCTGAAAGCGGTTTACGACCCGAAGGCCTTCGTCCCGCACGCGGCGTCGCTGCGTCAGGCTTTCGCCCATTGCGCAAGAATTCCCCACTGCTGCCTCCCGTAGG
>MG|66|96.93|Actinobacteria|Actinobacteria|Coriobacteriales|Coriobacteriaceae|Olsenella|sp.|
GCACGTAAGTTAGCCGGGGCTTCTTCTGCAGGTACCGTCACCTCGCGGCCTCGTCCCTGCTGAAAGCGGTTTACGACCCGAAGGCCTTCGTCCCGCACGCGGCGTCGCTGCGTCAGGCTTTCGCCCAATTGCGCAAGATTCCCCACTGCTGCCTCCCGTAGGA
>MG|61|97.53|Actinobacteria|Actinobacteria|Coriobacteriales|Coriobacteriaceae|Atopobium / Olsenella|sp.|
GCACGTAAGTTAGCCGGGGCTTCTTCTGCAGGTACCGTCACCTCGCGGCCTCGTCCCTGCTGAAAGCGGTTTACGACCCGAAGGCCTTCGTCCCGCACGCGGCGTCGCTGCGTCAGGCTTTCGCCCATTGCGCAAGATTCCCCACTGCTGCCTCCCGTAGGA
>MG|29|94.48|Actinobacteria|Actinobacteria|Coriobacteriales|Coriobacteriaceae|Olsenella|sp.|
GCACGTAAGTTAGCCGGGGCTTCTTCTGCAGGTACCGTCAGGTTGCCCCCTCGTCCCCTGCTGAAAGCGGTTTACGACCCGAAGGCCTTCGTCCCGCACGCGGCGTCGCTGCGTCAGGCTTTCGCCCATTGCGCAAGAATTCCCCACTGCTGCCTCCCGTAGG
>MG|14|96.32|Actinobacteria|Actinobacteria|Coriobacteriales|Coriobacteriaceae|Olsenella|sp.|
GCACGTAAGTTAGCCGGGGCTTCTTCTGCAGGTACCGTCACCTCGCGGCCTCGTCCCTGCTGAAAGCGGTTTACGACCCGAAGGCCTTCGTCCCGCACGCGGCGTCGCTGCGTCAGGCTTTCGCCCAATTGCGCAAGAATTCCCCACTGCTGCCTCCCGTAGG
>MG|10|94.48|Actinobacteria|Actinobacteria|Coriobacteriales|Coriobacteriaceae|Olsenella|sp.|
GCACGTAGTTAGCCGGGGCTTCTTCTGCAGGTACCGTCAGGTTGCCCCCTCGTCCCCTGCTGAAAGCGGTTTACGACCCGAAGGCCTTCGTCCCGCCACGCGGCGTCGCTGCGTCAGGCTTTCGCCCATTGCGCAAGAATTCCCCACTGCTGCCTCCCGTAGG
>MG|16|95.65|Actinobacteria|Actinobacteria|Coriobacteriales|Coriobacteriaceae|Olsenella|sp.|
GCACGTAAGTTAGCCGGGGCTTCTTCTGCAGGTACCGTCAGGTTGCCCCCTCGTCCCTGCTGAAAGCGGTTTACGACCCGAAGGCCTTCGTCCCGCACGCGGCGTCGCTGCGTCAGGCTTTCGCCCATTGCGCAAGATTCCCCACTGCTGCCTCCCGTAGG
>MG|10|97.52|Actinobacteria|Actinobacteria|Coriobacteriales|Coriobacteriaceae|Atopobium / Olsenella|sp.|
GCACGTAGTTAGCCGGGGCTTCTTCTGCAGGTACCGTCACCTCGCGGCCTCGTCCCTGCTGAAAGCGGTTTACGAACCCGAAGGCCTTCGTCCCGCACGCGGCGTCGCTGCGTCAGGCTTTCGCCCATTGCGCAAGATTCCCCACTGCTGCCTCCCGTAGG
>MG|22|95.09|Actinobacteria|Actinobacteria|Coriobacteriales|Coriobacteriaceae|Olsenella|sp.|
GCACGTAGTTAGCCGGGGCTTCTTCTGCAGGTACCGTCAGGTTGCCCCCTCGTCCCCTGCTGAAAGCGGTTTACGACCCGAAGGCCTTCGTCCCGCACGCGGCGTCGCTGCGTCAGGCTTTCGCCCATTGCGCAAGAATTCCCCACTGCTGCCTCCCGTAGGA
>MG|10|93.9|Actinobacteria|Actinobacteria|Coriobacteriales|Coriobacteriaceae|Olsenella|sp.|
GCACGTAAGTTAGCCGGGGCTTCTTCTGCAGGTACCGTCAGGTTGCCCCCTCGTCCCCTGCTGAAAGCGGTTTACGACCCGAAGGCCTTCGTCCCGCCACGCGGCGTCGCTGCGTCAGGCTTTCGCCCATTGCGCAAGAATTCCCCACTGCTGCCTCCCGTAGG
>MG|41|95.68|Actinobacteria|Actinobacteria|Coriobacteriales|Coriobacteriaceae|Olsenella|sp.|
GCACGTAGTTAGCCGGGGCTTCTTCTGCAGGTACCGTCAGGTTGCCCCCTCGTCCCTGCTGAAAGCGGTTTACGACCCGAAGGCCTTCGTCCCGCACGCGGCGTCGCTGCGTCAGGCTTTCGCCCATTGCGCAAGAATTCCCCACTGCTGCCTCCCGTAGGA
>MG|11|95.73|Actinobacteria|Actinobacteria|Coriobacteriales|Coriobacteriaceae|Olsenella|sp.|
GCACGTAGTTAGCCGGGGCTTCTTCTGCAGGTACCGTCACCCGAAGGCCTCGTCCCTGCTGAAAGCGGTTTAACGACCCGAAGGCCTTCGTCCCGCACGCGGCGTCGCTGCGTCAGGCTTCCGCCCATTGCGCAAGAATTCCCCACTGCTGCCTCCCGTAGGA
>MG|14|98.06|Actinobacteria|Coriobacteriia|Coriobacteriales|Coriobacteriaceae|Collinsella / Coriobacterium|aerofaciens|
GCACGTAAGTTAGCCGGGGCTTCTTCTGCAGGTACAGTCTTGACTCGTCCCTGCTGAAAGCGGTTTACGACCCGAAGGCCTCCGTCCCGCACGCGGCGTCGCTGCGTCAGGGTTGCCCCCATTGCGCAAGATTCCCCACTGCTGCCTCCCGTAGG
>MG|13|89.33|Bacteroidetes|Bacteroidia|Bacteroidales|Bacteroidaceae|Bacteroides|coprophilus|
GCACGGAGTTAGCCGATGCTTATTCGTGCGGTACGTGCAGAAGGGGCACAACGTGCCCCCTGTTATTCCCGCAAAAAAGGAGTTTACAACCCGTAGGGCCGTCATCCTCCACGCTACTTGGCTGGTTCAGCCCTGCGGCCATTGACCAATATTCCTCACTGCTGCCTCCCGTAGGA
>MG|12|93.06|Bacteroidetes|Bacteroidia|Bacteroidales|Bacteroidaceae|Bacteroides|barnesiae|
CCTACGGGAGGCAGCAGTGAGGAATATTGGTCAATGGCCGAGAGGCTGAACCAGCCAAGTAGCGTGAGGGATGACTGCCCTATGGGTTGTAAACCTCTTTTATAAGGGAATAAAGTCCGGTACGCGTACCGGTTTGTATGTACCTTATGAATAAGCATCGGCTAACTCCGTGC
>MG|10|91.53|Bacteroidetes|Bacteroidia|Bacteroidales|Bacteroidaceae|Bacteroides|barnesiae|
GCACGGAGTTAGCCGATGCTTATTCATAAGGTACTTGCAAACATCTACAACGTAGAATGCCTTTACCCCCTTATAAAAGGAGTTTACAACCCGTAGGGCGAAGTCATCCTCCACGCTACTTGGCTGGTTCAGCCTCTCGGCCATTGACCAATATTCCTCACTGCTGCCTCCCGTAGG
>MG|15|89.27|Bacteroidetes|Bacteroidia|Bacteroidales|Bacteroidaceae|Bacteroides|coprophilus|
GCACGGAGTTAGCCGATGCTTATTCGTGCGGTAACGTGCAGAGGGGCACACGTGCCCCCTGTTATTCCCGCAAAAAAGGAGTTTACAACCCGTAGGGCCGTCATCCTCCACGCTACTTGGCTGGTTCAGCCCTGCGGCCATTGACCAATATTCCTCACTGCTGCCTCCCGTAGGA
>MG|13|89.27|Bacteroidetes|Bacteroidia|Bacteroidales|Bacteroidaceae|Bacteroides|coprophilus|
GCACGGAGTTAGCCGATGCTTATTCGTGCGGTACGTGCAGAGGGGCACACGTGCCCCCTGTTATTCCCGCAAAAAAGGAGTTTACAACCCGTAAGGGCCGTCATCCTCCACGCTACTTGGCTGGTTCAGCCCTGCGGCCATTGACCAATATTCCTCACTGCTGCCTCCCGTAGGA
>MG|42|92.0|Bacteroidetes|Bacteroidia|Bacteroidales|Bacteroidaceae|Bacteroides|barnesiae|
GCACGGAGTTAGCCGATGCTTATTCATAAGGTACTTGCAAACATCTACAACGTAGATGCCTTTACCCCCTTATAAAAGGAGTTTACAACCCGTAGGGCAGTCATCCTCCACGCTACTTGGCTGGTTCAGCCTCTCGGCCATTGACCAATATTCCTCACTGCTGCCTCCCGTAGGA
>MG|15|91.48|Bacteroidetes|Bacteroidia|Bacteroidales|Bacteroidaceae|Bacteroides|barnesiae|
GCACGGAGTTAGCCGATGCTTATTCATAAGGTACTTGCAAACATCTACAACGTAGATGCCTTTACCCCCTTATAAAAGGAGTTTACAACCCGTAGGGCAAGTCATCCTCCACGCTACTTGGCTGGTTCAGCCTCTCGGCCATTGACCAATATTCCTCACTGCTGCCTCCCGTAGGA
>MG|50|92.53|Bacteroidetes|Bacteroidia|Bacteroidales|Bacteroidaceae|Bacteroides|barnesiae|
GCACGGAGTTAGCCGATGCTTATTCATAAGGTACTTGCAAACATCTACACGTAGATGCCTTTACCCCCTTATAAAAGGAGTTTACAACCCGTAGGGCAGTCATCCTCCACGCTACTTGGCTGGTTCAGCCTCTCGGCCATTGACCAATATTCCTCACTGCTGCCTCCCGTAGGA
>MG|11|89.08|Bacteroidetes|Bacteroidia|Bacteroidales|Bacteroidaceae|Bacteroides|coprophilus|
GCAACGGAGTTAGCCGATGCTTATTCGTGCGGTACGTGCAGAGGGGCACAACGTGCCCCCTGTTATTCCCGCAAAAAAGGAGTTTACAACCCGTAGGGCCGTCATCCTCCACGCTACTTGGCTGGTTCAGCCCTGCGGCCATTGACCAATATTCCTCACTGCTGCCTCCCGTAGG
>MG|19|88.76|Bacteroidetes|Bacteroidia|Bacteroidales|Bacteroidaceae|Bacteroides|coprophilus|
GCACGGAGTTAGCCGATGCTTATTCGTGCGGTACGTGCAGAGGGGCACAACGTGCCCCCTGTTATTCCCGCAAAAAAGGAGTTTACAACCCGTAGGGCCGTCATCCTCCAACGCTACTTGGCTGGTTCAGCCCTGCGGCCATTGACCAATATTCCTCACTGCTGCCTCCCGTAGGA
>MG|41|89.27|Bacteroidetes|Bacteroidia|Bacteroidales|Bacteroidaceae|Bacteroides|coprophilus|
GCACGGAGTTAGCCGATGCTTATTCGTGCGGTACGTGCAGAGGGGCACACGTGCCCCCTGTTATTCCCGCAAAAAAGGAGTTTACAACCCGTAGGGCCGTCAATCCTCCACGCTACTTGGCTGGTTCAGCCCTGCGGCCATTGACCAATATTCCTCACTGCTGCCTCCCGTAGGA
>MG|15|89.83|Bacteroidetes|Bacteroidia|Bacteroidales|Bacteroidaceae|Bacteroides|coprophilus|
GCACGGAGTTAGCCGATGCTTATTCGTGCGGTACGTGCAGAGGGGCAACACGTGCCCCCTGTTATTCCCGCAAAAAAGGAGTTTACAACCCGTAGGGCCGTCATCCTCCACGCTACTTGGCTGGTTCAGCCCTGCGGCCATTGACCAATATTCCTCACTGCTGCCTCCCGTAGGA
>MG|19|92.0|Bacteroidetes|Bacteroidia|Bacteroidales|Bacteroidaceae|Bacteroides|barnesiae|
CCTACGGGAGGCAGCAGTGAGGAATATTGGTCAATGGCCGGGAGGCTGAACCAGCCAAGTAGCGTGGAGGATGACTGCCCTACGGGTTGTAAACTCCTTTTATAAGGGGGTAAAGGCAATCTACGTGTAGATGTTTGCAAGTACCTTATGAATAAGCATCGGCTAACTCCGTGCC
>MG|10|90.86|Bacteroidetes|Bacteroidia|Bacteroidales|Bacteroidaceae|Bacteroides|barnesiae|
GCACGGAGTTAGCCGATGCTTATTCATAAGGTACTTGCAAACATCTACAACGTAGATGCCTTTACCCCCTTATAAAAGGAGTTTACAACCCGTAGGCGAGTCATCCTCCACGCTACTTGGCTGGTTCAGCCTCTCGGCCATTGACCAATATTCCTCACTGCTGCCTCCCGTAGGA
>MG|13|89.27|Bacteroidetes|Bacteroidia|Bacteroidales|Bacteroidaceae|Bacteroides|coprophilus|
GCACGGAGTTAGCCGATGCTTATTCGTGCGGTACGTGCAGAGGGGCACAACGTGCCCCCTGTTATTCCCGCAAAAAAGGAGTTTACAACCCGTAGGGCCGTCATCCTCCACGCTACTTGGCTGGTTCAGCCCCTGCGGCCATTGACCAATATTCCTCACTGCTGCCTCCCGTAGGA
>MG|69|89.08|Bacteroidetes|Bacteroidia|Bacteroidales|Bacteroidaceae|Bacteroides|sp.|
GCACGGAATTAGCCGATGCTTATTCTCTTGTTAATTGCAATATCCTACACGTAGGACACTTTACTCACAAGTAAAAGAAGTTTACAACCCTAAGGGCCGTCTTCCTTCACGCGACTTGGCTGGTTCAGACTTCCGTCCATTGACCAATATTCCTCACTGCTGCCTCCCGTAGGA
>MG|26|92.61|Bacteroidetes|Bacteroidia|Bacteroidales|Bacteroidaceae|Bacteroides|barnesiae|
GCACGGAGTTAGCCGATGCTTATTCATAAGGTACTTGCAAACATCTACAACGTAGAATGCCTTTACCCCCTTATAAAAGGAGTTTACAACCCGTAGGGCAGTCATCCTCCACGCTACTTGGCTGGTTCAGCCTCTCGGCCATTGACCAATATTCCTCACTGCTGCCTCCCGTAGGA
>MG|11|94.25|Bacteroidetes|Bacteroidia|Bacteroidales|Bacteroidaceae|Bacteroides|ovatus|
CCTACGGGAGGCAGCAGTGAGGAATATTGGTCAATGGCCGTAAGGCTGAACCAGCCAAGTAGCGTGAGGGATGACTGCCCTATGGGTTGTAAACCTCTTTTATAAGGGAATAAAGTGAGCCACGTGTGGTTTTTTGTATGTACCTTATGAATAAGCATCGGCTAACTCCGTGCC
>MG|16|88.76|Bacteroidetes|Bacteroidia|Bacteroidales|Bacteroidaceae|Bacteroides|coprophilus|
GCACGGAGTTAGCCGATGCTTATTCGTGCGGTACGTGCAGAGGGGCACAACGTGCCCCCTGTTATTCCCGCAAAAAAAGGAGTTTACAACCCGTAGGGCCGTCATCCTCCACGCTACTTGGCTGGTTCAGCCCTGCGGCCATTGACCAATATTCCTCACTGCTGCCTCCCGTAGGA
>MG|10|89.27|Bacteroidetes|Bacteroidia|Bacteroidales|Bacteroidaceae|Bacteroides|coprophilus|
GCACGGAGTTAGCCGATGCTTATTCGTGCGGTACGTGCAGAGGGGCACACGTGCCCCCTGTTAATTCCCGCAAAAAAGGAGTTTACAACCCGTAGGGCCGTCATCCTCCACGCTACTTGGCTGGTTCAGCCCTGCGGCCATTGACCAATATTCCTCACTGCTGCCTCCCGTAGGA
>MG|14|88.07|Bacteroidetes|Bacteroidia|Bacteroidales|Bacteroidaceae|Bacteroides|sp.|
GCACGGAATTAGCCGATGCTTATTCTCTTGTTAATTGCAATATCCTAACACGTAGGACACTTTACTCACAAGTAAAAGAAGTTTAACAACCCTAAGGGCCGTCTTCCTTCACGCGACTTGGCTGGTTCAGACTTCCGTCCATTGACCAATATTCCTCACTGCTGCCTCCCGTAGGA
>MG|18|92.0|Bacteroidetes|Bacteroidia|Bacteroidales|Bacteroidaceae|Bacteroides|nordii|
GCACGGAGTTAGCCGATGCTTATTCGCAAGGTACATGCAAAGCGCCACACGTGGCGCACTTTATTCCCTTGCAAAAGAAGGTTTACAACCCGTAGGGCCGTCATCCCTCACGCTACTTGGCTGGTTCAGGCTACCGCCCATTGACCAATATTCCTCACTGCTGCCTCCCGTAGGA
>MG|10|90.91|Bacteroidetes|Bacteroidia|Bacteroidales|Bacteroidaceae|Bacteroides|coprophilus|
GCACGGAGTTAGCCGATGCTTATTCGGAGGGTACATGCAAAAGCCCAACGCGTGGGCCACTTTATTCCCCTCCAAAAGGAGTTTACAACCCGTAAGGGCCGTCGTCCTCCACGCCACTTGGCTGGTTCAGGCTCTCGCCCATTGACCAATATTCCTCACTGCTGCCTCCCGTAGGA
>MG|11|91.48|Bacteroidetes|Bacteroidia|Bacteroidales|Bacteroidaceae|Bacteroides|barnesiae|
GCACGGAGTTAGCCGATGCTTATTCATAAGGTACTTGCAAACATCTACACGTAGATGCCTTTACCCCCTTATAAAAGGAGTTTACAACCCGTAGGGCGAAGTCATCCTCCACGCTACTTGGCTGGTTCAGCCTCTCGGCCATTGACCAATATTCCTCACTGCTGCCTCCCGTAGGAA
>MG|23|93.18|Bacteroidetes|Bacteroidia|Bacteroidales|Bacteroidaceae|Bacteroides|barnesiae|
GCACGGAGTTAGCCGATGCTTATTCATAAGGTACTTGCAAACATCTACACGTAGAATGCCTTTACCCCCTTATAAAAGGAAGTTTACAACCCGTAGGGCAGTCATCCTCCACGCTACTTGGCTGGTTCAGCCTCTCGGCCATTGACCAATATTCCTCACTGCTGCCTCCCGTAGGA
>MG|22|92.0|Bacteroidetes|Bacteroidia|Bacteroidales|Bacteroidaceae|Bacteroides|barnesiae|
CCTACGGGAGGCAGCAGTGAGGAATATTGGTCAATGGCCGAGAGGCTGAACCAGCCAAGTAGCGTGGAGGATGACTGCCCTACGGGTTGTAAACTCCTTTTATAAGGGGGGTAAAGGCATCTACGTGTAGATGTTTGCAAGTACCTTATGAATAAGCATCGGCTAACTCCGTGCC
>MG|65|91.95|Bacteroidetes|Bacteroidia|Bacteroidales|Bacteroidaceae|Bacteroides|barnesiae|
CCTACGGGAGGCAGCAGTGAGGAATATTGGTCAATGGCCGGGAGGCTGAACCAGCCAAGTAGCGTGGAGGATGACTGCCCTACGGGTTGTAAACTCCTTTTATAAGGGGGTAAAGGCATCTACGTGTAGATGTTTGCAAGTACCTTATGAATAAGCATCGGCTAACTCCGTGCC
>MG|19|92.57|Bacteroidetes|Bacteroidia|Bacteroidales|Bacteroidaceae|Bacteroides|barnesiae|
CCTACGGGAGGCAGCAGTGAGGAATATTGGTCAATGGCCGAGAGGCTGAACCAGCCAAGTAGCGTGGAGGATGACTGCCCTACGGGTTGTAAACTCCTTTTATAAGGGGGTAAAGGCATCTACGTGTAGAATGTTTGCAAGTACCTTATGAATAAGCATCGGCTAACTCCGTGCC
>MG|22|89.14|Bacteroidetes|Bacteroidia|Bacteroidales|Bacteroidaceae|Bacteroides|sp.|
GCACGGAATTAGCCGATGCTTATTCTCTTGTTAATTGCAATATCCTACACGTAGGAACACTTTACTCACAAGTAAAAGAAGTTTACAACCCTAAGGGCCGTCTTCCTTCACGCGACTTGGCTGGTTCAGACTTCCGTCCATTGACCAATATTCCTCACTGCTGCCTCCCGTAGGA
>MG|44|91.48|Bacteroidetes|Bacteroidia|Bacteroidales|Bacteroidaceae|Bacteroides|coprophilus|
GCACGGAGTTAGCCGATGCTTATTCGCAAGGTACATGCAAAGCGCCAACGCGTGGCGCACTTTATTCCCTTGCAAAAGAGGTTTACAACCCGTAGGGCCGTCATCCCTCACGCTACTTGGCTGGTTCAGGCTACCGCCCATTGACCAATATTCCTCACTGCTGCCTCCCGTAGGA
>MG|24|92.09|Bacteroidetes|Bacteroidia|Bacteroidales|Bacteroidaceae|Bacteroides|barnesiae|
GCACGGAGTTAGCCGATGCTTATTCATAAGGTACTTGCAAACATCTACAACGTAGAATGCCTTTACCCCCTTATAAAAGGAGTTTACAACCCGTAGGGCGAGTCATCCTCCACGCTACTTGGCTGGTTCAGCCTCTCGGCCATTGACCAATATTCCTCACTGCTGCCTCCCGTAGGA
>MG|14|88.7|Bacteroidetes|Bacteroidia|Bacteroidales|Bacteroidaceae|Bacteroides|coprophilus|
GCACGGAGTTAGCCGATGCTTATTCGTGCGGTACGTGCAGAGGGGCACAACGTGCCCCCTGTTATTCCCGCAAAAAAGGAGTTTAACAACCCGTAGGGCCGTCATCCTCCACGCTACTTGGCTGGTTCAGCCCTGCGGCCATTGACCAATATTCCTCACTGCTGCCTCCCGTAGG
>MG|27|89.27|Bacteroidetes|Bacteroidia|Bacteroidales|Bacteroidaceae|Bacteroides|coprophilus|
GCACGGAGTTAGCCGATGCTTATTCGTGCGGTACGTGCAGAGGGGCACACGTGCCCCCTGTTATTCCCGCAAAAAAGGAGTTTACAACCCGTAGGGCCGTCATCCTCCAACGCTACTTGGCTGGTTCAGCCCTGCGGCCATTGACCAATATTCCTCACTGCTGCCTCCCGTAGGA
>MG|337|89.77|Bacteroidetes|Bacteroidia|Bacteroidales|Bacteroidaceae|Bacteroides|coprophilus|
GCACGGAGTTAGCCGATGCTTATTCGTGCGGTACGTGCAGAGGGGCACACGTGCCCCCTGTTATTCCCGCAAAAAAGGAGTTTACAACCCGTAGGGCCGTCATCCTCCACGCTACTTGGCTGGTTCAGCCCTGCGGCCATTGACCAATATTCCTCACTGCTGCCTCCCGTAGGAA
>MG|11|84.57|Bacteroidetes|Bacteroidia|Bacteroidales|Bacteroidaceae|Bacteroides|sp.|
GCACGGAGTTAGCCGGTCCTTATTCGCACGGTACTTGCAACGGATGTCACGACATCCCCTTTACCCCCGTGCAAAAGAGGTTTACAATCCATAGGACATTCTTCCCTCACGCGGCTTGGCTGGTTCAGGCTCCCGCCCATTGACCAATATCCCCTCACTGCTGCCTCCCGTAGGA
>MG|13|92.61|Bacteroidetes|Bacteroidia|Bacteroidales|Bacteroidaceae|Bacteroides|heparinolyticus|
CCTACGGGAGGCAGCAGTGAGGAATATTGGTCAATGGCCGTAAGGCTGAACCAGCCAAGTAGCGTGAGGGATGACTGCCCTATGGGTTGTAAACCTCTTTTATAAGGGAATAAAGTCCGGTACGCGTACCGGTTTGTATGTACCTTAATGAATAAGCATCGGCTAACTCCGTGCC
>MG|19|89.77|Bacteroidetes|Bacteroidia|Bacteroidales|Bacteroidaceae|Bacteroides|coprophilus|
GCACGGAGTTAGCCGATGCTTATTCGTGCGGTACGTGCAGAGGGGCACACGTGCCCCCTGTTATTCCCGCAAAAAAGGAGTTTACAACCCGTAGGGCCGTCATCCTCCACGCTACTTGGCTGGTTCAGCCCCTGCGGCCATTGACCAATATTCCTCACTGCTGCCTCCCGTAGGA
>MG|11|92.0|Bacteroidetes|Bacteroidia|Bacteroidales|Bacteroidaceae|Bacteroides|pyogenes|
GCACGGAGTTAGCCGATGCTTATTCATGCGGTACCTGCAATAAGGTACACGTACCTCAACGTTAATCCCGCATAAAAGAAGTTTACAACCCGTAGGGCCGTCAATCCTTCACGCTACTTGGCTGGTTCAGCCTCCCGGCCATTGACCAATATTCCTCACTGCTGCCTCCCGTAGG
>MG|21|92.0|Bacteroidetes|Bacteroidia|Bacteroidales|Bacteroidaceae|Bacteroides|barnesiae|
GCACGGAGTTAGCCGATGCTTATTCATAAGGTACTTGCAAACATCTACACGTAGATGCCTTTACCCCCTTATAAAAGGAGTTTACAACCCGTAGGGCGAGTCATCCTCCACGCTACTTGGCTGGTTCAGCCTCTCGGCCATTGACCAATATTCCTCACTGCTGCCTCCCGTAGGA
>MG|79|87.5|Bacteroidetes|Bacteroidia|Bacteroidales|Bacteroidaceae|Bacteroides|coprophilus|
GCACGGAGTTAGCCGATGCTTTTTCTTTCGGTACTTGCAAACGCCGCACAACCGGCGCCTTTACTCCCGAACAAAAGAAGTTTACAAACCTTCGGTCCGTCTGCCTTCACGCGGCTTGGCTGGTTCAGGCTCACGCCCATTGACCAATATTCCTCACTGCTGCCTCCCGTAGGA
>MG|23|88.76|Bacteroidetes|Bacteroidia|Bacteroidales|Bacteroidaceae|Bacteroides|coprophilus|
CCTACGGGAGGCAGCAGTGAGGAATATTGGTCAATGGCCGCAGGGCTGAACCAGCCAAGTAGCGTGGAGGATGACGGCCCTACGGGTTGTAAACTCCTTTTTTGCGGGAATAACAAGGGGGCACGTGTGCCCCTCTGCAACGTACCGCACGAATAAGCATCGGCTAACTCCGTGCC
>MG|11|87.01|Bacteroidetes|Bacteroidia|Bacteroidales|Bacteroidaceae|Bacteroides|coprophilus|
GCACGGAGTTAGCCGATGCTTTTTCTTTCGGTACTTGCAAACGCCGCACAACCGGCGCCTTTACTCCCGAACAAAAAGAAGTTTACAAACCTTCGGTCCGTCTGCCTTCACGCGGCTTGGCTGGTTCAGGCTCACGCCCATTGACCAATATTCCTCACTGCTGCCTCCCGTAGGA
>MG|82|89.27|Bacteroidetes|Bacteroidia|Bacteroidales|Bacteroidaceae|Bacteroides|coprophilus|
GCACGGAAGTTAGCCGATGCTTATTCGTGCGGTACGTGCAGAGGGGCACACGTGCCCCCTGTTATTCCCGCAAAAAAGGAGTTTACAACCCGTAGGGCCGTCATCCTCCACGCTACTTGGCTGGTTCAGCCCTGCGGCCATTGACCAATATTCCTCACTGCTGCCTCCCGTAGGA
>MG|10|92.57|Bacteroidetes|Bacteroidia|Bacteroidales|Bacteroidaceae|Bacteroides|helcogenes|
GCACGGAGTTAGCCGATGCTTATTCATAAGGTACATGCAAAAAACCACACGTGGTCTCCTTTATTCCCTTATAAAAGAGGTTTACAACCCGTAGGGCCGTCATCCCTCACGCTACTTGGCTGGTTCAGCCTCCCGGCCATTGACCAATATTCCTCACTGCTGCCTCCCGTAGGA
>MG|30|89.27|Bacteroidetes|Bacteroidia|Bacteroidales|Bacteroidaceae|Bacteroides|coprophilus|
GCACGGAGTTAGCCGATGCTTATTCGTGCGGTACGTGCAGAGGGGCACACGTGCCCCCTGTTATTCCCGCAAAAAAAGGAGTTTACAACCCGTAGGGCCGTCATCCTCCACGCTACTTGGCTGGTTCAGCCCTGCGGCCATTGACCAATATTCCTCACTGCTGCCTCCCGTAGGA
>MG|10|89.08|Bacteroidetes|Bacteroidia|Bacteroidales|Bacteroidaceae|Bacteroides|sp.|
GCACGGAATTAGCCGATGCTTATTCTCTTGTTAATTGCAATAATCCTACACGTAGGACACTTTACTCACAAGTAAAAGAAGTTTACAACCCTAAGGGCCGTCTTCCTTCACGCGACTTGGCTGGTTCAGACTTCCGTCCATTGACCAATATTCCTCACTGCTGCCTCCCGTAGG
>MG|15|91.43|Bacteroidetes|Bacteroidia|Bacteroidales|Bacteroidaceae|Bacteroides|barnesiae|
GCACGGAGTTAGCCGATGCTTATTCATAAGGTACTTGCAAACATCTACACGTAGAATGCCTTTACCCCCTTATAAAAGGAGTTTACAACCCGTAGGCGAGTCATCCTCCACGCTACTTGGCTGGTTCAGCCTCCCGGCCATTGACCAATATTCCTCACTGCTGCCTCCCGTAGGA
>MG|15|91.43|Bacteroidetes|Bacteroidia|Bacteroidales|Bacteroidaceae|Bacteroides|barnesiae|
CCTACGGGAGGCAGCAGTGAGGAATATTGGTCAATGGCCGGGAGGCTGAACCAGCCAAGTAGCGTGGAGGATGACTGCCCTACGGGTTGTAAACTCCTTTTATAAGGGGGGTAAAGGCATCTACGTGTAGATGTTTGCAAGTACCTTATGAATAAGCATCGGCTAACTCCGTGCC
>MG|17|92.09|Bacteroidetes|Bacteroidia|Bacteroidales|Bacteroidaceae|Bacteroides|barnesiae|
GCACGGAGTTAGCCGATGCTTATTCATAAGGTACTTGCAAACATCTACAACGTAGAACGCCTTTACCCCCTTATAAAAGGAAGTTTACAACCCGTAGGGCAGTCATCCTCCACGCTACTTGGCTGGTTCAGCCTCTCGGCCATTGACCAATATTCCTCACTGCTGCCTCCCGTAGGA
>MG|18|92.61|Bacteroidetes|Bacteroidia|Bacteroidales|Bacteroidaceae|Bacteroides|barnesiae|
GCACGGAGTTAGCCGATGCTTATTCATAAGGTACTTGCAAACATCTACACGTAGAACGCCTTTACCCCCTTATAAAAGGAAGTTTACAACCCGTAGGGCAGTCATCCTCCACGCTACTTGGCTGGTTCAGCCTCTCGGCCATTGACCAATATTCCTCACTGCTGCCTCCCGTAGGA
>MG|31|92.53|Bacteroidetes|Bacteroidia|Bacteroidales|Bacteroidaceae|Bacteroides|barnesiae|
CCTACGGGAGGCAGCAGTGAGGAATATTGGTCAATGGCCGAGAGGCTGAACCAGCCAAGTAGCGTGGAGGATGACTGCCCTACGGGTTGTAAACTCCTTTTATAAGGGGGTAAAGGCGTCTACGTGTAGATGTTTGCAAGTACCTTATGAATAAGCATCGGCTAACTCCGTGCC
>MG|15|88.57|Bacteroidetes|Bacteroidia|Bacteroidales|Bacteroidaceae|Bacteroides|sp.|
GCACGGAATTAGCCGATGCTTATTCTCTTGTTAATTGCAATATCCTACACGTAGGACACTTTACTCACAAGTAAAAGAAGTTTACAACCCTAAGGGCCGTCTTCCTTCACGCGACTTGGCTGGTTCAGAACTTCCGTCCATTGACCAATATTCCTCACTGCTGCCTCCCGTAGGA
>MG|10|91.91|Bacteroidetes|Bacteroidia|Bacteroidales|Bacteroidaceae|Bacteroides|nordii|
GCACGGAGTTAGCCGATGCTTATTCGCAAGGTACATGCAAAGCGCCACACGTGGCGCACTTTATTCCCTTGCAAAAGAGGTTTACAACCCGTAGGGCCGTCATCCCTCACGCTACTTGGCTGGTTCAGGCTACCGCCCATTGACCAATATTCCTCACTGCTGCCTCCCGTAGG
>MG|15|88.57|Bacteroidetes|Bacteroidia|Bacteroidales|Bacteroidaceae|Bacteroides|sp.|
CCTACGGGAGGCAGCAGTGAGGAATATTGGTCAATGGACGGAAGTCTGAACCAGCCAAGTCGCGTGAAGGAAGACGGCCCTTAGGGTTGTAAACTTCTTTTACTTGTGAGTAAAGTGTCCTAACGTGTAGGATATTGCAATTAACAAGAGAATAAGCATCGGCTAATTCCGTGCC
>MG|26|93.14|Bacteroidetes|Bacteroidia|Bacteroidales|Bacteroidaceae|Bacteroides|barnesiae|
GCACGGAGTTAGCCGATGCTTATTCATAAGGTACTTGCAAACATCTACACGTAGAATGCCTTTACCCCCTTATAAAAGGAGTTTACAACCCGTAGGGCAGTCATCCTCCACGCTACTTGGCTGGTTCAGCCTCTCGGCCATTGACCAATATTCCTCACTGCTGCCTCCCGTAGGA
>MG|27|91.95|Bacteroidetes|Bacteroidia|Bacteroidales|Bacteroidaceae|Bacteroides|coprophilus|
CCTACGGGAGGCAGCAGTGAGGAATATTGGTCAATGGGCGAGAGCCTGAACCAGCCAAGTGGCGTGGAGGACGACGGCCCTACGGGTTGTAAACTCCTTTTGGAGGGGAATAAAGTGGCCCACGCGTGGGCTTTTGCATGTACCCTCCGAATAAGCATCGGCTAACTCCGTGCC
>MG|10|92.57|Bacteroidetes|Bacteroidia|Bacteroidales|Bacteroidaceae|Bacteroides|barnesiae|
GCACGGAGTTAGCCGATGCTTATTCATAAGGTACTTGCAAACATCTAACACGTAGAATGCCTTTACCCCCTTATAAAAGGAGTTTACAACCCGTAGGGCAGTCATCCTCCACGCTACTTGGCTGGTTCAGCCTCTCGGCCATTGACCAATATTCCTCACTGCTGCCTCCCGTAGG
>MG|38|91.53|Bacteroidetes|Bacteroidia|Bacteroidales|Bacteroidaceae|Bacteroides|coprophilus|
GCACGGAGTTAGCCGATGCTTATTCGCAAGGTACATGCAAAGCGCCAACACGTGGCGCACTTTATTCCCTTGCAAAAGAAGGTTTACAACCCGTAGGGCCGTCATCCCTCACGCTACTTGGCTGGTTCAGGCTACCGCCCATTGACCAATATTCCTCACTGCTGCCTCCCGTAGGA
>MG|46|90.91|Bacteroidetes|Bacteroidia|Bacteroidales|Bacteroidaceae|Bacteroides|coprophilus|
GCACGGAGTTAGCCGATGCTTATTCAGAGGGTACATGCAATGGCCCACCCGTGGGCCACTTTATTCCCCGCTAAAAGAAGTTTACAACCCGTAGGGCCGTCATCCTCCACGCTACTTGGCTGGTTCAGGCCTGCGCCCATTGACCAATATTCCTCACTGCTGCCTCCCGTAGGA
>MG|15|92.53|Bacteroidetes|Bacteroidia|Bacteroidales|Bacteroidaceae|Bacteroides|pyogenes|
GCACGGAGTTAGCCGATGCTTATTCATGCGGTACCTGCAATAAGGTACACGTACCTCACGTTAATCCCGCATAAAAGAAGTTTACAACCCGTAGGGCCGTCATCCTTCAACGCTACTTGGCTGGTTCAGCCTCCCGGCCATTGACCAATATTCCTCACTGCTGCCTCCCGTAGG
>MG|18|92.57|Bacteroidetes|Bacteroidia|Bacteroidales|Bacteroidaceae|Bacteroides|barnesiae|
GCACGGAGTTAGCCGATGCTTATTCATAAGGTACTTGCAAACATCTACACGTAGATGCCTTTACCCCCTTATAAAAGGAAGTTTACAACCCGTAGGGCAGTCATCCTCCACGCTACTTGGCTGGTTCAGCCTCTCGGCCATTGACCAATATTCCTCACTGCTGCCTCCCGTAGGA
>MG|16|88.76|Bacteroidetes|Bacteroidia|Bacteroidales|Bacteroidaceae|Bacteroides|coprophilus|
GCACGGAAGTTAGCCGATGCTTATTCGTGCGGTACGTGCAGAGGGGCACACGTGCCCCCTGTTATTCCCGCAAAAAAGGAGTTTACAACCCGTAGGGCCGTCAATCCTCCACGCTACTTGGCTGGTTCAGCCCTGCGGCCATTGACCAATATTCCTCACTGCTGCCTCCCGTAGGA
>MG|14|91.01|Bacteroidetes|Bacteroidia|Bacteroidales|Bacteroidaceae|Bacteroides|coprophilus|
GCACGGAGTTAGCCGATGCTTATTCGCAAGGTACATGCAAAGCGCCAACACGTGGCGCACTTTATTCCCTTGCAAAAGAAGGTTTACAACCCGTAGGGCCGTCATCCCTCAACGCTACTTGGCTGGTTCAGGCTACCGCCCATTGACCAATATTCCTCACTGCTGCCTCCCGTAGGA
>MG|15|88.57|Bacteroidetes|Bacteroidia|Bacteroidales|Bacteroidaceae|Bacteroides|sp.|
GCACGGAATTAGCCGATGCTTATTCTCTTGTTAATTGCAATATCCTACACGTAGGACACTTTACTCACAAGTAAAAGAAGTTTACAACCCTAAGGGCCGTCTTCCTTCACGCGAACTTGGCTGGTTCAGACTTCCGTCCATTGACCAATATTCCTCACTGCTGCCTCCCGTAGGA
>MG|12|88.51|Bacteroidetes|Bacteroidia|Bacteroidales|Bacteroidaceae|Bacteroides|sp.|
GCACGGAATTAGCCGATGCTTATTCTCTTGTTAATTGCAATATCCTACAACGTAGGACACTTTACTCACAAGTAAAAGAAGTTTACAACCCTAAGGGCCGTCTTCCTTCACGCGACTTGGCTGGTTCAGACTTCCGTCCATTGACCAATATTCCTCACTGCTGCCTCCCGTAGG
>MG|10|88.27|Bacteroidetes|Bacteroidia|Bacteroidales|Bacteroidaceae|Bacteroides|coprophilus|
GCACGGAAGTTAGCCGATGCTTATTCGTGCGGTACGTGCAGAGGGGCACAACGTGCCCCCTGTTATTCCCGCAAAAAAAGGAGTTTACAACCCGTAGGGCCGTCATCCTCCACGCTACTTGGCTGGTTCAGCCCTGCGGCCATTGACCAATATTCCTCACTGCTGCCTCCCGTAGGA
>MG|19|87.01|Bacteroidetes|Bacteroidia|Bacteroidales|Bacteroidaceae|Bacteroides|coprophilus|
GCACGGAAGTTAGCCGATGCTTTTTCTTTCGGTACTTGCAAACGCCGCACAACCGGCGCCTTTACTCCCGAACAAAAGAAGTTTACAAACCTTCGGTCCGTCTGCCTTCACGCGGCTTGGCTGGTTCAGGCTCACGCCCATTGACCAATATTCCTCACTGCTGCCTCCCGTAGGA
>MG|14|91.48|Bacteroidetes|Bacteroidia|Bacteroidales|Bacteroidaceae|Bacteroides|barnesiae|
CCTACGGGAGGCAGCAGTGAGGAATATTGGTCAATGGCCGAGAGGCTGAACCAGCCAAGTAGCGTGGAGGATGACTGCCCTAACGGGTTGTAAACTCCTTTTATAAGGGGGTAAAGGCGTCTAACGTGTAGATGTTTGCAAGTACCTTATGAATAAGCATCGGCTAACTCCGTGCC
>MG|10|93.14|Bacteroidetes|Bacteroidia|Bacteroidales|Bacteroidaceae|Bacteroides|heparinolyticus|
GCACGGAGTTAGCCGATGCTTATTCATAAGGTACATACAAACCGGTACGCGTACCGGACTTTATTCCCTTATAAAAGAGGTTTACAACCCATAGGGCAGTCATCCCTCACGCTACTTGGCTGGTTCAGCCTTACGGCCATTGACCAATATTCCTCACTGCTGCCTCCCGTAGGA
>MG|24|88.76|Bacteroidetes|Bacteroidia|Bacteroidales|Bacteroidaceae|Bacteroides|coprophilus|
GCACGGAGTTAGCCGATGCTTATTCGTGCGGTACGTGCAGAGGGGCACAACGTGCCCCCTGTTATTCCCGCAAAAAAGGAGTTTACAACCCGTAGGGCCGTCAATCCTCCACGCTACTTGGCTGGTTCAGCCCTGCGGCCATTGACCAATATTCCTCACTGCTGCCTCCCGTAGGA
>MG|205|89.27|Bacteroidetes|Bacteroidia|Bacteroidales|Bacteroidaceae|Bacteroides|coprophilus|
GCACGGAGTTAGCCGATGCTTATTCGTGCGGTACGTGCAGAGGGGCACAACGTGCCCCCTGTTATTCCCGCAAAAAAGGAGTTTACAACCCGTAGGGCCGTCATCCTCCACGCTACTTGGCTGGTTCAGCCCTGCGGCCATTGACCAATATTCCTCACTGCTGCCTCCCGTAGGA
>MG|10|92.57|Bacteroidetes|Bacteroidia|Bacteroidales|Bacteroidaceae|Bacteroides|barnesiae|
TCCTACGGGAGGCAGCAGTGAGGAATATTGGTCAATGGCCGAGAGGCTGAACCAGCCAAGTAGCGTGGAGGATGACTGCCCTACGGGTTGTAAACTCCTTTTATAAGGGGGTAAAGGCATCTACGTGTAGATGTTTGCAAGTACCTTATGAATAAGCATCGGCTAACTCCGTGCC
>MG|32|93.06|Bacteroidetes|Bacteroidia|Bacteroidales|Bacteroidaceae|Bacteroides|pyogenes|
GCACGGAGTTAGCCGATGCTTATTCATGCGGTACCTGCAATAAGGTACACGTACCTCACGTTAATCCCGCATAAAAGAAGTTTACAACCCGTAGGGCCGTCATCCTTCACGCTACTTGGCTGGTTCAGCCTCCCGGCCATTGACCAATATTCCTCACTGCTGCCTCCCGTAGG
>MG|11|85.8|Bacteroidetes|Bacteroidia|Bacteroidales|Bacteroidaceae|Bacteroides|coprophilus|
GCACGGAGTTAGCCGATGCTTGTTCTTGCGGTACTCTCAACAGGCCAACGCGTGGCCTCTTTGCTCCCGCACCAAAGGAGTTTACAACCCAATAGGGCCGTCTTCCTCCACGCGGCTTGGCTGGTTCAGCCCTTCGGCCATTGACCAATATTCCTCACTGCTGCCTCCCGTAGG
>MG|15|84.57|Bacteroidetes|Bacteroidia|Bacteroidales|Bacteroidaceae|Bacteroides|sp.|
GCACGGAGTTAGCCGGTCCTTATTCGCACGGTACTTGCAACGGATGTCACGACATCCCCTTTACCCCCGTGCAAAAGAGGTTTACAATCCATAGGACATTCTTCCCTCACGCGGCTTGGCTGGTTCAGGCTCCCGCCCATTGACCAATATCCCTCACTGCTGCCTCCCGTAGGA
>MG|13|88.76|Bacteroidetes|Bacteroidia|Bacteroidales|Bacteroidaceae|Bacteroides|coprophilus|
GCACGGAGTTAGCCGATGCTTATTCGTGCGGTACGTGCAGAGGGGCACAACGTGCCCCCTGTTATTCCCGCAAAAAAGGAGTTTACAACCCGTAAGGGCCGTCATCCTCCACGCTACTTGGCTGGTTCAGCCCTGCGGCCATTGACCAATATTCCTCACTGCTGCCTCCCGTAGGA
>MG|17|92.09|Bacteroidetes|Bacteroidia|Bacteroidales|Bacteroidaceae|Bacteroides|faecichinchillae|
GCACGGAGTTAGCCGATGCTTATTCATAAGGTACATGCAACGTCCCACGCGTGGGAACCCTTTATCCCCTTATAAAAGAAGTTTACAACCCAATAAGGGCAGTCATCCTTCACGCTACTTGGCTGGTTCAGGCTCGCGCCCATTGACCAATATTCCTCACTGCTGCCTCCCGTAGGA
>MG|20|88.07|Bacteroidetes|Bacteroidia|Bacteroidales|Bacteroidaceae|Bacteroides|sp.|
GCACGGAATTAGCCGATGCTTATTCTCTTGTTAATTGCAATATCCTACAACGTAGGACACTTTACTCACAAGTAAAAGAAGTTTAACAACCCTAAGGGCCGTCTTCCTTCACGCGACTTGGCTGGTTCAGACTTCCGTCCATTGACCAATATTCCTCACTGCTGCCTCCCGTAGGA
>MG|11|92.66|Bacteroidetes|Bacteroidia|Bacteroidales|Bacteroidaceae|Bacteroides|barnesiae|
GCACGGAGTTAGCCGATGCTTATTCATAAGGTACTTGCAAACATCTACACGTAGAATGCCTTTACCCCCTTATAAAAGGAAGTTTACAACCCGTAGGGCAAGTCATCCTCCACGCTACTTGGCTGGTTCAGCCTCTCGGCCATTGACCAATATTCCTCACTGCTGCCTCCCGTAGGA
>MG|59|88.57|Bacteroidetes|Bacteroidia|Bacteroidales|Bacteroidaceae|Bacteroides|sp.|
GCACGGAATTAGCCGATGCTTATTCTCTTGTTAATTGCAATATCCTACACGTAGGACACTTTACTCACAAGTAAAAGAAGTTTAACAACCCTAAGGGCCGTCTTCCTTCACGCGACTTGGCTGGTTCAGACTTCCGTCCATTGACCAATATTCCTCACTGCTGCCTCCCGTAGGA
>MG|20|91.95|Bacteroidetes|Bacteroidia|Bacteroidales|Bacteroidaceae|Bacteroides|uniformis|
CCTACGGGAGGCAGCAGTGAGGGATATTGGTCAATGGCCGGAAGGCTGAACCAGCCAAGTAGCGTGGAGGATGACTGCCCTACGGGTTGTAAACTCCTTTTATGCGGGAATAAAGTCGGGCACGTGTGCCCGTTTGCATGTACCGCATGAATAAGCATCGGCTAACTCCGTGCC
>MG|14|93.71|Bacteroidetes|Bacteroidia|Bacteroidales|Bacteroidaceae|Bacteroides|coprocola|
GCACGGAGTTAGCCGATGCTTATTCATACGGTACATGCAAACGCCTACACGTAGGCGAACTTTATTCCCGTATAAAAGAAGTTTAACAACCCGTAGGACCTTCTTCCTTCACGCTACTTGGCTGGTTCAGCCTCCCGGCCATTGACCAATATTCCTCACTGCTGCCTCCCGTAGG
>MG|16|90.91|Bacteroidetes|Bacteroidia|Bacteroidales|Bacteroidaceae|Bacteroides|coprophilus|
CCTACGGGAGGCAGCAGTGAGGAATATTGGTCAATGGGCGCAGGCCTGAACCAGCCAAGTAGCGTGGAGGATGACGGCCCTACGGGTTGTAAACTTCTTTTAGCGGGGAATAAAGTGGCCCACGGGTGGGCCATTGCATGTACCCTCTGAATAAGCATCGGCTAACTCCGTGCC
>MG|12|91.57|Bacteroidetes|Bacteroidia|Bacteroidales|Bacteroidaceae|Bacteroides|barnesiae|
GCACGGAGTTAGCCGATGCTTATTCATAAGGTACTTGCAAACATCTACAACGTAGAACGCCTTTACCCCCTTATAAAAGGAAGTTTACAACCCGTAGGGCGAGTCATCCTCCACGCTACTTGGCTGGTTCAGCCTCTCGGCCATTGACCAATATTCCTCACTGCTGCCTCCCGTAGGA
>MG|27|91.95|Bacteroidetes|Bacteroidia|Bacteroidales|Bacteroidaceae|Bacteroides|coprophilus|
GCACGGAGTTAGCCGATGCTTATTCGGAGGGTACATGCAAAAGCCCACGCGTGGGCCACTTTATTCCCCTCCAAAAGGAGTTTACAACCCGTAGGGCCGTCGTCCTCCACGCCACTTGGCTGGTTCAGGCTCTCGCCCATTGACCAATATTCCTCACTGCTGCCTCCCGTAGGA
>MG|13|92.0|Bacteroidetes|Bacteroidia|Bacteroidales|Bacteroidaceae|Bacteroides|barnesiae|
CCTACGGGAGGCAGCAGTGAGGAATATTGGTCAATGGCCGGGAGGCTGAACCAGCCAAGTAGCGTGGAGGATGACTGCCCTACGGGTTGTAAACTCCTTTTATAAGGGGGTAAAGGCATCTACGTGTAGAATGTTTGCAAGTACCTTATGAATAAGCATCGGCTAACTCCGTGCC
>MG|10|93.22|Bacteroidetes|Bacteroidia|Bacteroidales|Bacteroidaceae|Bacteroides|coprophilus|
GCACGGAGTTAGCCGATGCTTATTCATAAGGTACATGCATACCGCTACGCGTAAGCGGCCGTTATTCCCTTATAAAAGAAGTTTACAACCCGTAAGGGCCGTCATCCTTCACGCTACTTGGCTGGTTCAGCCTCTCGGCCATTGACCAATATTCCTCACTGCTGCCTCCCGTAGGA
>MG|10|91.38|Bacteroidetes|Bacteroidia|Bacteroidales|Bacteroidaceae|Bacteroides|barnesiae|
CCTACGGGAGGCAGCAGTGAGGAATATTGGTCAATGGCCGGGAGGCTGAACCAGCCAAGTAGCGTGGAGGATGACTGCCCTACGGGTTGTAAACTCCTTTTATAAGGGGGTAAAGGCGTCTAACGTGTAGATGTTTGCAAGTACCTTATGAATAAGCATCGGCTAACTCCGTGC
>MG|13|92.05|Bacteroidetes|Bacteroidia|Bacteroidales|Bacteroidaceae|Bacteroides|barnesiae|
GCACGGAGTTAGCCGATGCTTATTCATAAGGTACTTGCAAACATCTACAACGTAGATGCCTTTACCCCCTTATAAAAGGAAGTTTACAACCCGTAGGGCAGTCATCCTCCACGCTACTTGGCTGGTTCAGCCTCTCGGCCATTGACCAATATTCCTCACTGCTGCCTCCCGTAGGA
>MG|32|92.57|Bacteroidetes|Bacteroidia|Bacteroidales|Bacteroidaceae|Bacteroides|barnesiae|
CCTACGGGAGGCAGCAGTGAGGAATATTGGTCAATGGCCGAGAGGCTGAACCAGCCAAGTAGCGTGGAGGATGACTGCCCTACGGGTTGTAAACTCCTTTTATAAGGGGGTAAAGGCAATCTACGTGTAGATGTTTGCAAGTACCTTATGAATAAGCATCGGCTAACTCCGTGCC
>MG|15|92.09|Bacteroidetes|Bacteroidia|Bacteroidales|Bacteroidaceae|Bacteroides|barnesiae|
GCACGGAGTTAGCCGATGCTTATTCATAAGGTACTTGCAAACATCTACACGTAGAACGCCTTTACCCCCTTATAAAAGGAAGTTTACAACCCGTAGGGCGAGTCATCCTCCACGCTACTTGGCTGGTTCAGCCTCTCGGCCATTGACCAATATTCCTCACTGCTGCCTCCCGTAGGA
>MG|13|88.51|Bacteroidetes|Bacteroidia|Bacteroidales|Bacteroidaceae|Bacteroides|sp.|
GCACGGAATTAGCCGATGCTTATTCTCTTGTTAATTGCAATATCCTAACACGTAGGACACTTTACTCACAAGTAAAAGAAGTTTACAACCCTAAGGGCCGTCTTCCTTCACGCGACTTGGCTGGTTCAGACTTCCGTCCATTGACCAATATTCCTCACTGCTGCCTCCCGTAGG
>MG|12|90.8|Bacteroidetes|Bacteroidia|Bacteroidales|Bacteroidaceae|Bacteroides|sp.|
GCACGGAGTTAGCCGATGCTTATTCATGCGCTACATGCAATACCCCACGCGTGGGGCACGTTATCCGCGCATAAAAGAGGTTTACAACCCGTAGGGCCGTCGTCCCTCACGCTACTTGGCTGGTTCAGCCTTCCGGCCATTGACCAATATTCCTCACTGCTGCCTCCCGTAGGA
>MG|10|89.83|Bacteroidetes|Bacteroidia|Bacteroidales|Bacteroidaceae|Bacteroides|coprophilus|
GCACGGAGTTAGCCGATGCTTATTCGTGCGGTACGTGCAGAAGGGGCACACGTGCCCCCTGTTATTCCCGCAAAAAAGGAGTTTACAACCCGTAGGGCCGTCATCCTCCACGCTACTTGGCTGGTTCAGCCCTGCGGCCATTGACCAATATTCCTCACTGCTGCCTCCCGTAGGA
>MG|13|93.1|Bacteroidetes|Bacteroidia|Bacteroidales|Bacteroidaceae|Bacteroides|pyogenes|
CCTACGGGAGGCAGCAGTGAGGAATATTGGTCAATGGCCGGGAGGCTGAACCAGCCAAGTAGCGTGAAGGATGACGGCCCTACGGGTTGTAAACTTCTTTTATGCGGGATTAACGTGAGGTACGTGTACCTTATTGCAGGTACCGCATGAATAAGCATCGGCTAACTCCGTGCC
>MG|21|92.57|Bacteroidetes|Bacteroidia|Bacteroidales|Bacteroidaceae|Bacteroides|barnesiae|
GCACGGAGTTAGCCGATGCTTATTCATAAGGTACTTGCAAACATCTACACGTAGACGCCTTTACCCCCTTATAAAAGGAAGTTTACAACCCGTAGGGCAGTCATCCTCCACGCTACTTGGCTGGTTCAGCCTCTCGGCCATTGACCAATATTCCTCACTGCTGCCTCCCGTAGGA
>MG|26|92.0|Bacteroidetes|Bacteroidia|Bacteroidales|Bacteroidaceae|Bacteroides|barnesiae|
CCTACGGGAGGCAGCAGTGAGGAATATTGGTCAATGGCCGAGAGGCTGAACCAGCCAAGTAGCGTGGAGGATGACTGCCCTACGGGTTGTAAACTCCTTTTATAAGGGGGTAAAGGCATCTACGTGTAGATGTTTGCAAGTAACCTTATGAATAAGCATCGGCTAACTCCGTGCC
>MG|12|92.57|Bacteroidetes|Bacteroidia|Bacteroidales|Bacteroidaceae|Bacteroides|pyogenes|
GCACGGAGTTAGCCGATGCTTATTCATGCGGTACCTGCAATAAGGTACACGTACCTCACGTTAATCCCGCATAAAAGAAGTTTACAACCCGTAGGGCCGTCAATCCTTCACGCTACTTGGCTGGTTCAGCCTCCCGGCCATTGACCAATATTCCTCACTGCTGCCTCCCGTAGGA
>MG|58|88.76|Bacteroidetes|Bacteroidia|Bacteroidales|Bacteroidaceae|Bacteroides|coprophilus|
GCACGGAAGTTAGCCGATGCTTATTCGTGCGGTACGTGCAGAGGGGCACAACGTGCCCCCTGTTATTCCCGCAAAAAAGGAGTTTACAACCCGTAGGGCCGTCATCCTCCACGCTACTTGGCTGGTTCAGCCCTGCGGCCATTGACCAATATTCCTCACTGCTGCCTCCCGTAGGA
>MG|20|90.34|Bacteroidetes|Bacteroidia|Bacteroidales|Bacteroidaceae|Bacteroides|coprophilus|
GCACGGAGTTAGCCGATGCTTATTCAGAGGGTACATGCAATGGCCCACCCGTGGGCCACTTTATTCCCCGCTAAAAGAAGTTTAACAACCCGTAGGGCCGTCATCCTCCACGCTACTTGGCTGGTTCAGGCCTGCGCCCATTGACCAATATTCCTCACTGCTGCCTCCCGTAGG
>MG|12|85.8|Bacteroidetes|Bacteroidia|Bacteroidales|Bacteroidaceae|Bacteroides|coprophilus|
CCTACGGGAGGCAGCAGTGAGGAATATTGGTCAATGGCCGAAGGGCTGAACCAGCCAAGCCGCGTGGAGGAAGACGGCCCTATGGGTTGTAAACTCCTTTGGTGCGGGAGCAAAGAAGGCCACGCGTGGCCTGTTGAGAGTACCGCAAGAACAAGCAATCGGCTAACTCCGTGCC
>MG|10|91.95|Bacteroidetes|Bacteroidia|Bacteroidales|Bacteroidaceae|Bacteroides|barnesiae|
GCACGGAGTTAGCCGATGCTTATTCATAAGGTACTTGCAAACATCTACACGTAGACGCCTTTACCCCCTTATAAAAGGAGTTTACAACCCGTAGGGCGAGTCATCCTCCACGCTACTTGGCTGGTTCAGCCTCTCGGCCATTGACCAATATTCCTCACTGCTGCCTCCCGTAGG
>MG|16|92.61|Bacteroidetes|Bacteroidia|Bacteroidales|Bacteroidaceae|Bacteroides|heparinolyticus|
CCTACGGGAGGCAGCAGTGAGGAATATTGGTCAATGGCCGTAAGGCTGAACCAGCCAAGTAGCGTGAGGGATGACTGCCCTATGGGTTGTAAACCTCTTTTATAAGGGAATAAAGTCCGGTACGCGTACCGGTTTGTATGTAACCTTATGAATAAGCATCGGCTAACTCCGTGCC
>MG|17|90.91|Bacteroidetes|Bacteroidia|Bacteroidales|Bacteroidaceae|Bacteroides|barnesiae|
GCACGGAGTTAGCCGATGCTTATTCATAAGGTACTTGCAAACATCTACAACGTAGATGCCTTTACCCCCTTATAAAAGGAGTTTACAACCCGTAGGGCGAGTCATCCTCCACGCTACTTGGCTGGTTCAGCCTCCCGGCCATTGACCAATATTCCTCACTGCTGCCTCCCGTAGGA
>MG|18|92.61|Bacteroidetes|Bacteroidia|Bacteroidales|Bacteroidaceae|Bacteroides|barnesiae|
GCACGGAGTTAGCCGATGCTTATTCATAAGGTACTTGCAAACATCTACACGTAGAATGCCTTTACCCCCTTATAAAAGGAGTTTACAACCCGTAGGGCGAGTCATCCTCCACGCTACTTGGCTGGTTCAGCCTCTCGGCCATTGACCAATATTCCTCACTGCTGCCTCCCGTAGGA
>MG|60|93.14|Bacteroidetes|Bacteroidia|Bacteroidales|Bacteroidaceae|Bacteroides|heparinolyticus|
CCTACGGGAGGCAGCAGTGAGGAATATTGGTCAATGGCCGTAAGGCTGAACCAGCCAAGTAGCGTGAGGGATGACTGCCCTATGGGTTGTAAACCTCTTTTATAAGGGAATAAAGTCCGGTACGCGTACCGGTTTGTATGTACCTTATGAATAAGCATCGGCTAACTCCGTGCC
>MG|10|88.76|Bacteroidetes|Bacteroidia|Bacteroidales|Bacteroidaceae|Bacteroides|coprophilus|
GCACGGAGTTAGCCGATGCTTATTCGTGCGGTAACGTGCAGAGGGGCACAACGTGCCCCCTGTTATTCCCGCAAAAAAGGAGTTTACAACCCGTAGGGCCGTCATCCTCCACGCTACTTGGCTGGTTCAGCCCTGCGGCCATTGACCAATATTCCTCACTGCTGCCTCCCGTAGGA
>MG|11|91.48|Bacteroidetes|Bacteroidia|Bacteroidales|Bacteroidaceae|Bacteroides|barnesiae|
GCACGGAGTTAGCCGATGCTTATTCATAAGGTACTTGCAAACATCTACAACGTAGACGCCTTTACCCCCTTATAAAAGGAGTTTACAACCCGTAGGGCGAGTCATCCTCCACGCTACTTGGCTGGTTCAGCCTCTCGGCCATTGACCAATATTCCTCACTGCTGCCTCCCGTAGGA
>MG|10|92.0|Bacteroidetes|Bacteroidia|Bacteroidales|Bacteroidaceae|Bacteroides|coprophilus|
TCCTACGGGAGGCAGCAGTGAGGAATATTGGTCAATGGGCGAGAGCCTGAACCAGCCAAGTGGCGTGGAGGACGACGGCCCTACGGGTTGTAAACTCCTTTTGGAGGGGAATAAAGTGGCCCACGCGTGGGCTTTTGCATGTACCCTCCGAATAAGCATCGGCTAACTCCGTGCC
>MG|16|91.01|Bacteroidetes|Bacteroidia|Bacteroidales|Bacteroidaceae|Bacteroides|coprophilus|
GCACGGAAGTTAGCCGATGCTTATTCGCAAGGTACATGCAAAGCGCCAACACGTGGCGCACTTTATTCCCTTGCAAAAGAAGGTTTACAACCCGTAGGGCCGTCATCCCTCACGCTACTTGGCTGGTTCAGGCTACCGCCCATTGACCAATATTCCTCACTGCTGCCTCCCGTAGGA
>MG|84|92.0|Bacteroidetes|Bacteroidia|Bacteroidales|Bacteroidaceae|Bacteroides|barnesiae|
CCTACGGGAGGCAGCAGTGAGGAATATTGGTCAATGGCCGAGAGGCTGAACCAGCCAAGTAGCGTGGAGGATGACTGCCCTACGGGTTGTAAACTCCTTTTATAAGGGGGTAAAGGCGTCTAACGTGTAGATGTTTGCAAGTACCTTATGAATAAGCATCGGCTAACTCCGTGCC
>MG|19|92.05|Bacteroidetes|Bacteroidia|Bacteroidales|Bacteroidaceae|Bacteroides|coprophilus|
GCACGGAGTTAGCCGATGCTTATTCGCAAGGTACATGCAAAGCGCCACGCGTGGCGCACTTTATTCCCTTGCAAAAGAGGTTTACAACCCGTAGGGCCGTCATCCCTCACGCTACTTGGCTGGTTCAGGCTACCGCCCATTGACCAATATTCCTCACTGCTGCCTCCCGTAGGA
>MG|14|92.05|Bacteroidetes|Bacteroidia|Bacteroidales|Bacteroidaceae|Bacteroides|pyogenes|
GCACGGAGTTAGCCGATGCTTATTCATGCGGTACCTGCAATAAGGTACACGTACCTCAACGTTAATCCCGCATAAAAGAAGTTTACAACCCGTAGGGCCGTCATCCTTCAACGCTACTTGGCTGGTTCAGCCTCCCGGCCATTGACCAATATTCCTCACTGCTGCCTCCCGTAGGA
>MG|14|91.48|Bacteroidetes|Bacteroidia|Bacteroidales|Bacteroidaceae|Bacteroides|coprophilus|
GCACGGAGTTAGCCGATGCTTATTCGCAAGGTACATGCAAAGCGCCAACACGTGGCGCACTTTATTCCCTTGCAAAAGAGGTTTACAACCCGTAGGGCCGTCATCCCTCACGCTACTTGGCTGGTTCAGGCTACCGCCCATTGACCAATATTCCTCACTGCTGCCTCCCGTAGGA
>MG|41|89.27|Bacteroidetes|Bacteroidia|Bacteroidales|Bacteroidaceae|Bacteroides|coprophilus|
CCTACGGGAGGCAGCAGTGAGGAATATTGGTCAATGGCCGCAGGGCTGAACCAGCCAAGTAGCGTGGAGGATGACGGCCCTACGGGTTGTAAACTCCTTTTTTGCGGGAATAACAAGGGGGCACGTGTGCCCCTCTGCACGTACCGCACGAATAAGCATCGGCTAACTCCGTGCC
>MG|10|90.4|Bacteroidetes|Bacteroidia|Bacteroidales|Bacteroidaceae|Bacteroides|coprophilus|
GCACGGAGTTAGCCGATGCTTATTCAGAGGGTACATGCAATGGCCCACCCGTGGGCCACTTTATTCCCCGCTAAAAGAAGTTTACAACCCGTAGGGCCGTCAATCCTCCACGCTACTTGGCTGGTTCAGGCCTGCGCCCATTGACCAATATTCCTCACTGCTGCCTCCCGTAGGA
>MG|11|91.43|Bacteroidetes|Bacteroidia|Bacteroidales|Bacteroidaceae|Bacteroides|salanitronis|
CCTACGGGAGGCAGCAGTGAGGAATATTGGTCAATGGCCGGGAGGCTGAACCAGCCAAGTAGCGTGGAGGATGACTGCCCTACGGGTTGTAAACTCCTTTTATAAGGGGGTAAAGGCGCCTAACGTGTAGGCGTTTGCAAGTACCTTATGAATAAGCATCGGCTAACTCCGTGCC
>MG|51|89.77|Bacteroidetes|Bacteroidia|Bacteroidales|Bacteroidaceae|Bacteroides|coprophilus|
CCTACGGGAGGCAGCAGTGAGGAATATTGGTCAATGGCCGCAGGGCTGAACCAGCCAAGTAGCGTGGAGGATGACGGCCCTACGGGTTGTAAACTCCTTTTTTGCGGGAATAACAGGGGGCACGTGTGCCCCTCTGCACGTACCGCACGAATAAGCATCGGCTAACTCCGTGCC
>MG|11|96.53|Bacteroidetes|Bacteroidia|Bacteroidales|Bacteroidaceae|Bacteroides|plebeius|
CCTACGGGAGGCAGCAGTGAGGAATATTGGTCAATGGCCGAGAGGCTGAACCAGCCAAGTAGCGTGAAGGATGACGGCCCTATGGGTTGTAAACTTCTTTTATAAGGGAATAAAACCTCCCACGCGTGGGAGCTTGTATGTACCTTATGAATAAGCATCGGCTAACTCCGTGC
>MG|11|92.0|Bacteroidetes|Bacteroidia|Bacteroidales|Bacteroidaceae|Bacteroides|barnesiae|
GCACGGAGTTAGCCGATGCTTATTCATAAGGTACTTGCAAACATCTAACACGTAGATGCCTTTACCCCCTTATAAAAGGAGTTTACAACCCGTAGGGCAGTCATCCTCCACGCTACTTGGCTGGTTCAGCCTCTCGGCCATTGACCAATATTCCTCACTGCTGCCTCCCGTAGGA
>MG|60|91.43|Bacteroidetes|Bacteroidia|Bacteroidales|Bacteroidaceae|Bacteroides|coprophilus|
GCACGGAGTTAGCCGATGCTTATTCGGAGGGTACATGCAAAAGCCCACGCGTGGGCCACTTTATTCCCCTCCAAAAGGAGTTTACAACCCGTAAGGGCCGTCGTCCTCCACGCCACTTGGCTGGTTCAGGCTCTCGCCCATTGACCAATATTCCTCACTGCTGCCTCCCGTAGGA
>MG|17|93.14|Bacteroidetes|Bacteroidia|Bacteroidales|Bacteroidaceae|Bacteroides|barnesiae|
GCACGGAGTTAGCCGATGCTTATTCATAAGGTACATGCATATCACTACACGTAATGACCGTTATTCCCTTATAAAAGAAGTTTACAACCCGTAAGGGCCGTCATCCTTCACGCTACTTGGCTGGTTCAGCCTCTCGGCCATTGACCAATATTCCTCACTGCTGCCTCCCGTAGGA
>MG|20|93.18|Bacteroidetes|Bacteroidia|Bacteroidales|Bacteroidaceae|Bacteroides|caccae|
CCTACGGGAGGCAGCAGTGAGGAATATTGGTCAATGGGCGCGAGCCTGAACCAGCCAAGTAGCGTGAAGGATGACTGCCCTATGGGTTGTAAACTTCTTTTATAAGGGGATAAAGGGTCCCACGCGTGGGACGTTGCATGTACCTTATGAATAAGCATCGGCTAACTCCGTGCC
>MG|13|92.05|Bacteroidetes|Bacteroidia|Bacteroidales|Bacteroidaceae|Bacteroides|barnesiae|
CCTACGGGAGGCAGCAGTGAGGAATATTGGTCAATGGCCGAGAGGCTGAACCAGCCAAGTAGCGTGGAGGATGACTGCCCTACGGGTTGTAAACTCCTTTTATAAGGGGGTAAAGGCAATCTACGTGTAGATGTTTGCAAGTAACCTTATGAATAAGCATCGGCTAACTCCGTGCC
>MG|19|91.48|Bacteroidetes|Bacteroidia|Bacteroidales|Bacteroidaceae|Bacteroides|barnesiae|
GCACGGAGTTAGCCGATGCTTATTCATAAGGTACTTGCAAACATCTACAACGTAGATGCCTTTACCCCCTTATAAAAGGAGTTTACAACCCGTAGGGCGAGTCATCCTCCACGCTACTTGGCTGGTTCAGCCTCTCGGCCATTGACCAATATTCCTCACTGCTGCCTCCCGTAGGA
>MG|16|91.43|Bacteroidetes|Bacteroidia|Bacteroidales|Bacteroidaceae|Bacteroides|barnesiae|
GCACGGAGTTAGCCGATGCTTATTCATAAGGTACTTGCAAACATCTACACGTAGATGCCTTTACCCCCTTATAAAAGGAGTTTACAACCCGTAGGGCGAGTCATCCTCCACGCTACTTGGCTGGTTCAGCCTCCCGGCCATTGACCAATATTCCTCACTGCTGCCTCCCGTAGGA
>MG|14|92.09|Bacteroidetes|Bacteroidia|Bacteroidales|Bacteroidaceae|Bacteroides|barnesiae|
GCACGGAGTTAGCCGATGCTTATTCATAAGGTACTTGCAAACATCTACAACGTAGAATGCCTTTACCCCCTTATAAAAGGAGTTTACAACCCGTAGGGCAAGTCATCCTCCACGCTACTTGGCTGGTTCAGCCTCTCGGCCATTGACCAATATTCCTCACTGCTGCCTCCCGTAGGA
>MG|81|92.53|Bacteroidetes|Bacteroidia|Bacteroidales|Bacteroidaceae|Bacteroides|barnesiae|
CCTACGGGAGGCAGCAGTGAGGAATATTGGTCAATGGCCGAGAGGCTGAACCAGCCAAGTAGCGTGGAGGATGACTGCCCTACGGGTTGTAAACTCCTTTTATAAGGGGGTAAAGGCATCTACGTGTAGATGTTTGCAAGTACCTTATGAATAAGCATCGGCTAACTCCGTGCC
>MG|18|91.38|Bacteroidetes|Bacteroidia|Bacteroidales|Bacteroidaceae|Bacteroides|barnesiae|
CCTACGGGAGGCAGCAGTGAGGAATATTGGTCAATGGCCGTAAGGCTGAACCAGCCAAGTAGCGTGGAGGATGACTGCCCTACGGGTTGTAAACTCCTTTTATAAGGGGGTAAAGGCATCTACGTGTAGATGTTTGCAAGTACCTTATGAATAAGCATCGGCTAACTCCGTGCC
>MG|11|91.53|Bacteroidetes|Bacteroidia|Bacteroidales|Bacteroidaceae|Bacteroides|coprophilus|
GCACGGAGTTAGCCGATGCTTATTCGCAAGGTACATGCAAAGCGCCAACACGTGGCGCAACTTTATTCCCTTGCAAAAGAAGGTTTACAACCCGTAGGGCCGTCATCCCTCACGCTACTTGGCTGGTTCAGGCTACCGCCCATTGACCAATATTCCTCACTGCTGCCTCCCGTAGGA
>MG|17|92.61|Bacteroidetes|Bacteroidia|Bacteroidales|Bacteroidaceae|Bacteroides|barnesiae|
GCACGGAGTTAGCCGATGCTTATTCATAAGGTACTTGCAAACATCTACACGTAGAATGCCTTTACCCCCTTATAAAAGGAGTTTACAACCCGTAGGGCAAGTCATCCTCCACGCTACTTGGCTGGTTCAGCCTCTCGGCCATTGACCAATATTCCTCACTGCTGCCTCCCGTAGGA
>MG|16|92.05|Bacteroidetes|Bacteroidia|Bacteroidales|Bacteroidaceae|Bacteroides|barnesiae|
GCACGGAGTTAGCCGATGCTTATTCATAAGGTACTTGCAAACATCTACACGTAGACGCCTTTACCCCCTTATAAAAGGAAGTTTACAACCCGTAGGGCGAGTCATCCTCCACGCTACTTGGCTGGTTCAGCCTCTCGGCCATTGACCAATATTCCTCACTGCTGCCTCCCGTAGGA
>MG|15|92.57|Bacteroidetes|Bacteroidia|Bacteroidales|Bacteroidaceae|Bacteroides|pyogenes|
GCACGGAAGTTAGCCGATGCTTATTCATGCGGTACCTGCAATAAGGTACACGTACCTCACGTTAATCCCGCATAAAAGAAGTTTACAACCCGTAGGGCCGTCATCCTTCACGCTACTTGGCTGGTTCAGCCTCCCGGCCATTGACCAATATTCCTCACTGCTGCCTCCCGTAGGA
>MG|11|90.29|Bacteroidetes|Bacteroidia|Bacteroidales|Bacteroidaceae|Bacteroides|barnesiae|
GCACGGAGTTAGCCGATGCTTATTCATAAGGTACTTGCAAACATCTACAACGTAGATGCCTTTACCCCCTTATAAAAGGAGTTTACAACCCGTAGGCGAGTCATCCTCCACGCTACTTGGCTGGTTCAGCCTCCCGGCCATTGACCAATATTCCTCACTGCTGCCTCCCGTAGGA
>MG|11|87.01|Bacteroidetes|Bacteroidia|Bacteroidales|Bacteroidaceae|Bacteroides|coprophilus|
GCACGGAGTTAGCCGATGCTTTTTCTTTCGGTACTTGCAAACGCCGCACAACCGGCGCCTTTACTCCCGAACAAAAGAAGTTTACAAACCTTCGGTCCGTCTGCCTTCACGCGGCTTGGCTGGTTCAGGCTCACGCCCATTGACCAATATTCCTCACTGCTGCCTCCCCGTAGGA
>MG|47|91.95|Bacteroidetes|Bacteroidia|Bacteroidales|Bacteroidaceae|Bacteroides|nordii|
CCTACGGGAGGCAGCAGTGAGGAATATTGGTCAATGGGCGGTAGCCTGAACCAGCCAAGTAGCGTGAGGGATGACGGCCCTACGGGTTGTAAACCTCTTTTGCAAGGGAATAAAGTGCGCCACGTGTGGCGCTTTGCATGTACCTTGCGAATAAGCATCGGCTAACTCCGTGCC
>MG|12|88.7|Bacteroidetes|Bacteroidia|Bacteroidales|Bacteroidaceae|Bacteroides|coprophilus|
GCACGGAGTTAGCCGATGCTTATTCGCGCGGTACATGCAACGCGCCACGCGTGGCGCTCTTTATTCCCGCGCAAAAGGACTTTAACGACCCGTAGGGCCTTCATCGTCCACGCTACTTGGCTGGTTCAGGCTTCCGCCCATTGACCAATATTCCTCACTGCTGCCTCCCGTAGGA
>MG|16|92.09|Bacteroidetes|Bacteroidia|Bacteroidales|Bacteroidaceae|Bacteroides|coprophilus|
GCACGGAGTTAGCCGATGCTTATTCATAAGGTACATGCAATCCGCCACAACGTGGCGGAAGTTATTCCCTTATAAAAGAAGTTCACAACCCGTAGGGCCGAACATCCTTCACGCTACTTGGCTGGTTCAGGCTCTCGCCCATTGACCAATATTCCTCACTGCTGCCTCCCGTAGG
>MG|13|91.38|Bacteroidetes|Bacteroidia|Bacteroidales|Bacteroidaceae|Bacteroides|uniformis|
CCTACGGGAGGCAGCAGTGAGGGATATTGGTCAATGGCCGGAAGGCTGAACCAGCCAAGTAGCGTGGAGGATGACTGCCCTACGGGTTGTAAACTCCTTTTATGCGGGAATAAAGTCAGGCACGTGTGCCCGTTTGCATGTACCGCATGAATAAGCATCGGCTAACTCCGTGCC
>MG|14|92.57|Bacteroidetes|Bacteroidia|Bacteroidales|Bacteroidaceae|Bacteroides|barnesiae|
GCACGGAGTTAGCCGATGCTTATTCATAAGGTACTTGCAAACATCTACACGTAGAACGCCTTTACCCCCTTATAAAAGGAGTTTACAACCCGTAGGGCAGTCATCCTCCACGCTACTTGGCTGGTTCAGCCTCTCGGCCATTGACCAATATTCCTCACTGCTGCCTCCCGTAGGA
>MG|19|93.75|Bacteroidetes|Bacteroidia|Bacteroidales|Bacteroidaceae|Bacteroides|coprophilus|
GCACGGAGTTAGCCGATGCTTATTCATAAGGTACATGCATACCGCTACGCGTAGCGGCCGTTATTCCCTTATAAAAGAAGTTTACAACCCGTAGGGCCGTCATCCTTCACGCTACTTGGCTGGTTCAGCCTCTCGGCCATTGACCAATATTCCTCACTGCTGCCTCCCGTAGGA
>MG|20|92.0|Bacteroidetes|Bacteroidia|Bacteroidales|Bacteroidaceae|Bacteroides|barnesiae|
GCACGGAGTTAGCCGATGCTTATTCATAAGGTACTTGCAAACATCTACACGTAGATGCCTTTACCCCCTTATAAAAGGAGTTTACAACCCGTAGGGCAAGTCATCCTCCACGCTACTTGGCTGGTTCAGCCTCTCGGCCATTGACCAATATTCCTCACTGCTGCCTCCCGTAGGA
>MG|15|89.27|Bacteroidetes|Bacteroidia|Bacteroidales|Bacteroidaceae|Bacteroides|coprophilus|
CCTACGGGAGGCAGCAGTGAGGAATATTGGTCAATGGCCGCAGGGCTGAACCAGCCAAGTAGCGTGGAGGATGACGGCCCTACGGGTTGTAAACTCCTTTTTTGCGGGAATAACAGGGGGCACGTGTGCCCCTCTGCAACGTACCGCACGAATAAGCATCGGCTAACTCCGTGCC
>MG|21|92.57|Bacteroidetes|Bacteroidia|Bacteroidales|Bacteroidaceae|Bacteroides|barnesiae|
GCACGGAGTTAGCCGATGCTTATTCATAAGGTACTTGCAAACATCTACACGTAGACGCCTTTACCCCCTTATAAAAGGAGTTTACAACCCGTAGGGCAGTCATCCTCCACGCTACTTGGCTGGTTCAGCCTCTCGGCCATTGACCAATATTCCTCACTGCTGCCTCCCGTAGGAG
>MG|22|92.57|Bacteroidetes|Bacteroidia|Bacteroidales|Bacteroidaceae|Bacteroides|pyogenes|
GCACGGAGTTAGCCGATGCTTATTCATGCGGTACCTGCAATAAGGTACACGTACCTCAACGTTAATCCCGCATAAAAGAAGTTTACAACCCGTAGGGCCGTCATCCTTCACGCTACTTGGCTGGTTCAGCCTCCCGGCCATTGACCAATATTCCTCACTGCTGCCTCCCGTAGGA
>MG|20|89.08|Bacteroidetes|Bacteroidia|Bacteroidales|Bacteroidaceae|Bacteroides|sp.|
CCTACGGGAGGCAGCAGTGAGGAATATTGGTCAATGGACGGAAGTCTGAACCAGCCAAGTCGCGTGAAGGAAGACGGCCCTTAGGGTTGTAAACTTCTTTTACTTGTGAGTAAAGTGTCCTACGTGTAGGATATTGCAATTAACAAGAGAATAAGCATCGGCTAATTCCGTGCC
>MG|13|89.27|Bacteroidetes|Bacteroidia|Bacteroidales|Bacteroidaceae|Bacteroides|coprophilus|
GCACGGAGTTAGCCGATGCTTATTCGTGCGGTACGTGCAGAGGGGCACACGTGCCCCCTGTTATTCCCGCAAAAAAGGAGTTTAACAACCCGTAGGGCCGTCATCCTCCACGCTACTTGGCTGGTTCAGCCCTGCGGCCATTGACCAATATTCCTCACTGCTGCCTCCCGTAGGA
>MG|15|92.66|Bacteroidetes|Bacteroidia|Bacteroidales|Bacteroidaceae|Bacteroides|coprophilus|
GCACGGAGTTAGCCGATGCTTATTCATAAGGTACATGCAATCCGCCACACGTGGCGGAAGTTATTCCCTTATAAAAGAAGTTCACAACCCGTAGGGCCGAACATCCTTCACGCTACTTGGCTGGTTCAGGCTCTCGCCCATTGACCAATATTCCTCACTGCTGCCTCCCGTAGGA
>MG|12|92.05|Bacteroidetes|Bacteroidia|Bacteroidales|Bacteroidaceae|Bacteroides|barnesiae|
GCACGGAGTTAGCCGATGCTTATTCATAAGGTACTTGCAAACATCTACACGTAGAATGCCTTTACCCCCTTATAAAAGGAGTTTACAACCCGTAGGGCGAGTCATCCTCCACGCTACTTGGCTGGTTCAGCCTCCCGGCCATTGACCAATATTCCTCACTGCTGCCTCCCGTAGGA
>MG|18|92.61|Bacteroidetes|Bacteroidia|Bacteroidales|Bacteroidaceae|Bacteroides|heparinolyticus|
CCTACGGGAGGCAGCAGTGAGGAATATTGGTCAATGGCCGTAAGGCTGAACCAGCCAAGTAGCGTGAGGGATGACTGCCCTATGGGTTGTAAACCTCTTTTATAAGGGAATAAAGTCCGGTACGCGTAACCGGTTTGTATGTACCTTATGAATAAGCATCGGCTAACTCCGTGCC
>MG|15|89.83|Bacteroidetes|Bacteroidia|Bacteroidales|Bacteroidaceae|Bacteroides|coprophilus|
TCCTACGGGAGGCAGCAGTGAGGAATATTGGTCAATGGCCGCAGGGCTGAACCAGCCAAGTAGCGTGGAGGATGACGGCCCTACGGGTTGTAAACTCCTTTTTTGCGGGAATAACAGGGGGCACGTGTGCCCCTCTGCACGTACCGCACGAATAAGCATCGGCTAACTCCGTGCC
>MG|18|93.18|Bacteroidetes|Bacteroidia|Bacteroidales|Bacteroidaceae|Bacteroides|paurosaccharolyticus|
CCTACGGGAGGCAGCAGTGAGGAATATTGGTCAATGGGCGCGAGCCTGAACCAGCCAAGTAGCGTGAAGGATGACTGCCCTATGGGTTGTAAACTTCTTTTATAAGGGGATAAAGGGTCCCACGCGTGGGAACGTTGCATGTACCTTATGAATAAGCATCGGCTAACTCCGTGCC
>MG|14|87.01|Bacteroidetes|Bacteroidia|Bacteroidales|Bacteroidaceae|Bacteroides|coprophilus|
GCACGGAGTTAGCCGATGCTTTTTCTTTCGGTACTTGCAAACGCCGCACAACCGGCGCCTTTACTCCCGAACAAAAGAAGTTTAACAAACCTTCGGTCCGTCTGCCTTCACGCGGCTTGGCTGGTTCAGGCTCACGCCCATTGACCAATATTCCTCACTGCTGCCTCCCGTAGGA
>MG|18|90.96|Bacteroidetes|Bacteroidia|Bacteroidales|Bacteroidaceae|Bacteroides|coprophilus|
GCACGGAGTTAGCCGATGCTTATTCAGAAGGGTACATGCAATGGCCCACCCGTGGGCCACTTTATTCCCCGCTAAAAGAAGTTTACAACCCGTAGGGCCGTCATCCTCCACGCTACTTGGCTGGTTCAGGCCTGCGCCCATTGACCAATATTCCTCACTGCTGCCTCCCGTAGGA
>MG|24|90.91|Bacteroidetes|Bacteroidia|Bacteroidales|Bacteroidaceae|Bacteroides|coprophilus|
GCACGGAGTTAGCCGATGCTTATTCGGAGGGTAACATGCAAAAGCCCACGCGTGGGCCACTTTATTCCCCTCCAAAAGGAGTTTACAACCCGTAAGGGCCGTCGTCCTCCACGCCACTTGGCTGGTTCAGGCTCTCGCCCATTGACCAATATTCCTCACTGCTGCCTCCCGTAGGA
>MG|13|92.57|Bacteroidetes|Bacteroidia|Bacteroidales|Porphyromonadaceae|Porphyromonas|sp.|
GCACGGAGTTAGCCGATGCTTATTCATAAGGTACATGCACAGCGCTACACGTAAGCGCCCGTTATTCCCTTATAAAAGAAGTTTACAATCCATAGAACCTTCTTCCTTCACGCTACTTGGCTGGTTCAGGCTCTCGCCCATTGACCAATATTCCTCACTGCTGCCTCCCGTAGGA
>MG|10|87.64|Bacteroidetes|Bacteroidia|Bacteroidales|Porphyromonadaceae|Candidatus Vestibaculum|Vestibaculum|
GCACGGAGTTAGCCGATGCTTATTCGTGCGGTACTTTCAATGCGGTATACATAACCGCCCTTTACCCCCGCACAAAAGAAGTTTACAAACCAATAGATCCTTCTTCCTCCACGCGACTTGGCTGGTTCAGCCTTCCGGCCATTGACCAATATTCCTCACTGCTGCCTCCCGTAGGA
>MG|41|88.64|Bacteroidetes|Bacteroidia|Bacteroidales|Porphyromonadaceae|Candidatus Vestibaculum|Vestibaculum|
CCTACGGGAGGCAGCAGTGAGGAATATTGGTCAATGGCCGGAAGGCTGAACCAGCCAAGTCGCGTGGAGGAAGAAGGATCTATGGTTTGTAAACTTCTTTTGTGCGGGGGTAAAGGGCGGTATGTATACCGCATTGAAAGTACCGCACGAATAAGCATCGGCTAACTCCGTGCC
>MG|12|91.33|Bacteroidetes|Bacteroidia|Bacteroidales|Porphyromonadaceae|Parabacteroides|merdae|
GCACGGAGTTAGCCGATGCTTATTCGTACGGTACTTGCAATAAGGGACACGTCCCTCATTTTACCCCCGTACAAAAGAAGTTTACAAACCATAGATCCTTCTTCCTTCACGCGACTTGGCTGGTTCAGCCTTCCGGCCATTGACCAATATTCCTCACTGCTGCCTCCCGTAGG
>MG|12|84.18|Bacteroidetes|Bacteroidia|Bacteroidales|Porphyromonadaceae|Barnesiella|intestinihominis|
CCTACGGGAGGCAGCAGTGAGGAATATTGGTCAATGGCCGTAAGGCTGAACCAGCCAAGCCGCGTGAGGGAGGAAGGCCCTACGGGTTGTAAACCTCTTTGGTGCGGGAGCAAGGAGGGGCTCGGGAGCCCGGTGAGAGTACCGCAAGAACAAGCATCGGCTAACTCCGTGCC
>MG|11|85.31|Bacteroidetes|Bacteroidia|Bacteroidales|Porphyromonadaceae|Candidatus Vestibaculum|Vestibaculum|
GCACGGAGTTAGCCGATGCTTGTTCTCGCGGTACGCTCATCGGCCCAACCGAATGGGCCACTTTGCTCCCGCGCCAAAGAAGTTTACGAACCATAGATCTGTCGTCCTTCACGCGGCTTGGCTGGTTCAGGCTCCCGCCCATTGACCAATATTCCTCACTGCTGCCTCCCGTAGG
>MG|17|86.93|Bacteroidetes|Bacteroidia|Bacteroidales|Porphyromonadaceae|Coprobacter|fastidiosus|
GCACGGAAGTTAGCCGATGCTTTTTCTCCGGGTACCCTCACGACGCCATCTCGTGGCGCCCGTTGTCCCCCGGCAAAAGAGGTTTACAACCCGTAGGGCCTCCTTCCCTCACGCGACTTGGCTGGTTCAGGCTTCCGCCCATTGACCAATATTCCTCACTGCTGCCTCCCGTAGGA
>MG|23|95.98|Bacteroidetes|Bacteroidia|Bacteroidales|Porphyromonadaceae|Barnesiella|intestinihominis|
GCACGGAGTTAGCCGATGCTTTTTCTTCGGATACTTGCAACGCGCCACCCGTGGCGCTCTTTACTCTCCGACAAAAGAGGTTTACAACCCGTAGGGCCGTCTTCCCTCACGCGACTTGGCTGGTTCAGTCTGCCGACCATTGACCAATATTCCTCACTGCTGCCTCCCGTAGGA
>MG|13|91.95|Bacteroidetes|Bacteroidia|Bacteroidales|Porphyromonadaceae|Parabacteroides|johnsonii|
CCTACGGGAGGCAGCAGTGAGGAATATTGGTCAATGGCCGTTAGGCTGAACCAGCCAAGTCGCGTGAAGGAAGACGGATCTATGGTTTGTAAACTTCTTTTCTACGGGGGTAAAGTGTGGGACGTGTCCCATATTGCAAGTACCGTAAGAATAAGCATCGGCTAACTCCGTGCC
>MG|31|85.39|Bacteroidetes|Bacteroidia|Bacteroidales|Porphyromonadaceae|Barnesiella|viscericola|
GCACGGAGTTAGCCGATGCTTGTTCTTGCGGTACTCTCAACAGGCCACGCGTGGCCTCTTTGCTCCCGCACCAAAGGAGTTTACAACCCAATAAGGGCCGTCTTCCTCCACGCGGCTTGGCTGGTTCAGCCCTTCGGCCATTGACCAATATTCCTCACTGCTGCCTCCCGTAGGA
>MG|11|88.64|Bacteroidetes|Bacteroidia|Bacteroidales|Porphyromonadaceae|Candidatus Vestibaculum|Vestibaculum|
CCTACGGGAGGCAGCAGTGAGGAATATTGGTCAATGGCCGGAAGGCTGAACCAGCCAAGTCGCGTGGAGGAAGAAGGATCTATGGTTTGTAAACTTCTTTTGTGCGGGGGTAAAGGTCGGTACGCGTACCGATTTGCAAGTACCGCACGAATAAGCATCGGCTAACTCCGTGCC
>MG|10|89.27|Bacteroidetes|Bacteroidia|Bacteroidales|Porphyromonadaceae|Coprobacter|fastidiosus|
GCACGGAGTTAGCCGATGCTTATTCGCGAGGTACAATGCAATCGCCCACGCGTGGGCGCCGTTATTCCCTCGAAAAAGGAGTTTACAACCCGTAGGGCCGTCGTCCTCCACGCTACTTGGCTGGTTCAGGCTTCCGCCCATTGACCAATATTCCTCACTGCTGCCTCCCGTAGGA
>MG|63|83.71|Bacteroidetes|Bacteroidia|Bacteroidales|Porphyromonadaceae|Barnesiella|intestinihominis|
GCACGGAGTTAGCCGATGCTTGTTCTTGCGGTACTCTCACCGGGGCTCGCGAGCCCCTCCTTGCTCCCGCACCAAAGAGGTTTACAACCCGTAGGGCCTTCCTCCCTCACGCGGCTTGGCTGGTTCAGCCTTACGGCCATTGACCAATATTCCTCACTGCTGCCTCCCGTAGGA
>MG|13|86.93|Bacteroidetes|Bacteroidia|Bacteroidales|Porphyromonadaceae|Coprobacter|fastidiosus|
GCACGGAGTTAGCCGATGCTTTTTCTCCGGGTACCCTCACGAACGCCATCACGTGGCGCCCGTTGTCCCCCCGGCAAAAGAGGTTTACAACCCGTAGGGCCTCCTTCCCTCACGCGACTTGGCTGGTTCAGGCTTCCGCCCATTGACCAATATTCCTCACTGCTGCCTCCCGTAGG
>MG|14|90.8|Bacteroidetes|Bacteroidia|Bacteroidales|Porphyromonadaceae|Coprobacter|fastidiosus|
GCACGGAGTTAGCCGATGCTTATTCGCGGGGTACGTGCACGGCGCCACGCGTGGCGCCCGTTATTCCCCCGAAAAAGGAGTTTACAACCCGTAGGGCCTTCGTCCTCCACGCTACTTGGCTGGTTCAGGCTTCCGCCCATTGACCAATATTCCTCACTGCTGCCTCCCGTAGGA
>MG|16|84.27|Bacteroidetes|Bacteroidia|Bacteroidales|Porphyromonadaceae|Barnesiella|intestinihominis|
GCACGGAGTTAGCCGATGCTTGTTCTTGCGGTACTCTCACCGGGGCTCACGAAGCCCCTCCTTGCTCCCGCACCAAAGAGGTTTACAACCCGTAGGGCCTTCCTCCCTCACGCGGCTTGGCTGGTTCAGCCTTACGGCCATTGACCAATATTCCTCACTGCTGCCTCCCGTAGGA
>MG|151|83.24|Bacteroidetes|Bacteroidia|Bacteroidales|Porphyromonadaceae|Barnesiella|intestinihominis|
GCACGGAGTTAGCCGATGCTTGTTCTTGCGGTACTCTCACCGGGGCTCCCGAGCCCCTCCTTGCTCCCGCACCAAAGAGGTTTAACAACCCGTAGGGCCTTCCTCCCTCACGCGGCTTGGCTGGTTCAGCCTTACGGCCATTGACCAATATTCCTCACTGCTGCCTCCCGTAGGA
>MG|11|91.43|Bacteroidetes|Bacteroidia|Bacteroidales|Porphyromonadaceae|Barnesiella|viscericola|
GCACGGAGTTAGCCGATGCTTTTTCTTTGGGTACTTGCAAACAACCACGCGTGGCTGACTTTAATCCCCAACAAAAGAAGTTTACAACCCGTAGGGCCGTCTTCCTTCACGCGACTTGGCTGGTTCAGGCTTCCGCCCATTGACCAATATTCCTCACTGCTGCCTCCCGTAGGAA
>MG|29|82.32|Bacteroidetes|Bacteroidia|Bacteroidales|Porphyromonadaceae|Barnesiella|intestinihominis|
GCACGGAAGTTAGCCGATGCTTGTTCTTGCGGTACTCTCACCGGGGCTCCCGAGCCCCTCCTTGCTCCCGCACCAAAGAGGTTTAACAACCCGTAAGGGCCTTCCTCCCTCACGCGGCTTGGCTGGTTCAGCCTTACGGCCATTGACCAATATTCCTCACTGCTGCCTCCCGTAGGA
>MG|23|82.78|Bacteroidetes|Bacteroidia|Bacteroidales|Porphyromonadaceae|Barnesiella|intestinihominis|
GCACGGAAGTTAGCCGATGCTTGTTCTTGCGGTACTCTCACCGGGGCTCCCGAGCCCCTCCTTGCTCCCGCACCAAAGAGGTTTAACAACCCGTAGGGCCTTCCTCCCTCACGCGGCTTGGCTGGTTCAGCCTTACGGCCATTGACCAATATTCCTCACTGCTGCCTCCCGTAGGA
>MG|19|85.0|Bacteroidetes|Bacteroidia|Bacteroidales|Porphyromonadaceae|Candidatus Vestibaculum|Vestibaculum|
GCACGGAAGTTAGCCGATGCTTGTTCTCGCGGTACGCTCATCGGCCCACCGAATGGGCCACTTTGCTCCCGCGCCAAAGAAGTTTAACGAACCATAGATCTGTCGTCCTTCACGCGGCTTGGCTGGTTCAGGCTCCCGCCCATTGACCAATATTCCTCACTGCTGCCTCCCGTAGGA
>MG|119|85.96|Bacteroidetes|Bacteroidia|Bacteroidales|Porphyromonadaceae|Candidatus Vestibaculum|Vestibaculum|
GCACGGAGTTAGCCGATGCTTGTTCTCGCGGTACGCTCATCGGCCCACCGAATGGGCCACTTTGCTCCCGCGCCAAAGAAGTTTACGAACCATAGATCTGTCGTCCTTCACGCGGCTTGGCTGGTTCAGGCTCCCGCCCATTGACCAATATTCCTCACTGCTGCCTCCCGTAGGA
>MG|22|89.77|Bacteroidetes|Bacteroidia|Bacteroidales|Porphyromonadaceae|Coprobacter|fastidiosus|
GCACGGAGTTAGCCGATGCTTATTCGCGAGGTACATGCAATCGCCCACGCGTGGGCGCCGTTATTCCCTCGAAAAAGGAGTTTACAACCCGTAGGGCCGTCGTCCTCCACGCTACTTGGCTGGTTCAGGCTTCCGCCCATTGACCAATATTCCTCACTGCTGCCTCCCGTAGGA
>MG|83|86.36|Bacteroidetes|Bacteroidia|Bacteroidales|Porphyromonadaceae|Barnesiella|viscericola|
GCACGGAGTTAGCCGATGCTTGTTCTTGCGGTACTCTCAACTGGCCACGCGTGGCCTCTTTGCTCCCGCACCAAAGGAGTTTACAACCCGTAGGGCCGTCTTCCTCCACGCGGCTTGGCTGGTTCAGCCCTTCGGCCATTGACCAATATTCCTCACTGCTGCCTCCCGTAGGA
>MG|12|82.29|Bacteroidetes|Bacteroidia|Bacteroidales|Porphyromonadaceae|Tannerella|sp.|
CCTACGGGAGGCAGCAGTGAGGAATATTGGTCAATGGCCGAGAGGCTGAACCAGCCAAGTGGCGTGGGGGAAGTAGCTCCTTCGGAGTGTGAACCCCTTTTGCCCTGGGGCAACGCCCGCCACGTGTGGCGGGGTGAGAGTACAGGGCGAATAAGCATCGGCTAACTCCGTGCC
>MG|46|83.8|Bacteroidetes|Bacteroidia|Bacteroidales|Porphyromonadaceae|Barnesiella|intestinihominis|
GCACGGAGTTAGCCGATGCTTGTTCTTGCGGTACTCTCACCGGGGCTCCCGAGCCCCTCCTTGCTCCCGCACCAAAGAGGTTTACAACCCGTAGGGCCTTCCTCCCTCACGCGGCTTGGCTGGTTCAGCCTTACGGCCATTGACCAATATTCCTCACTGCTGCCTCCCGTAGGAG
>MG|11|86.86|Bacteroidetes|Bacteroidia|Bacteroidales|Porphyromonadaceae|Coprobacter|fastidiosus|
GCACGGAGTTAGCCGATGCTTTTTCTCCGGGTACCCTCACGACGCCAGCTCGTGGCGCCCGTTGTCCCCCGGCAAAAGAGGTTTACAACCCGTAGGGCCTCCTTCCCTCACGCGACTTGGCTGGTTCAGGCTTCCGCCCATTGACCAATATTCCTCACTGCTGCCTCCCGTAGGA
>MG|102|85.47|Bacteroidetes|Bacteroidia|Bacteroidales|Porphyromonadaceae|Candidatus Vestibaculum|Vestibaculum|
GCACGGAGTTAGCCGATGCTTGTTCTCGCGGTACGCTCATCGGCCCACCGAATGGGCCACTTTGCTCCCGCGCCAAAGAAGTTTAACGAACCATAGATCTGTCGTCCTTCACGCGGCTTGGCTGGTTCAGGCTCCCGCCCATTGACCAATATTCCTCACTGCTGCCTCCCGTAGGA
>MG|16|86.93|Bacteroidetes|Bacteroidia|Bacteroidales|Porphyromonadaceae|Coprobacter|fastidiosus|
GCACGGAGTTAGCCGATGCTTTTTCTCCGGGTACCCTCACGAACGCCATCTCGTGGCGCCCGTTGTCCCCCGGCAAAAGAGGTTTACAACCCGTAGGGCCTCCTTCCCTCACGCGACTTGGCTGGTTCAGGCTTCCGCCCATTGACCAATATTCCTCACTGCTGCCTCCCGTAGGA
>MG|10|87.43|Bacteroidetes|Bacteroidia|Bacteroidales|Porphyromonadaceae|Coprobacter|fastidiosus|
GCACGGAGTTAGCCGATGCTTATTCGCCGGGTACTTGCACGGCGGCGGCGCGCGCCGCCCGTTACCCCCCGGCAAAAGGAGTTCACGACCCGTAGGGCCTACGTCCTCCACGCGACTTGGCTGGTTCAGGCTTCCGCCCATTGACCAATATTCCTCACTGCTGCCTCCCGTAGGA
>MG|12|90.8|Bacteroidetes|Bacteroidia|Bacteroidales|Porphyromonadaceae|Odoribacter|splanchnicus|
CCTACGGGAGGCAGCAGTGAGGAATATTGGTCAATGGCCGGAAGGCTGAACCAGCCAAGTCGCGTGAGGGAAGACTGCCCTATGGGTTGTAAACCTCTTTTGCAAGGGAAGAATAAGGGTTACGTGTAGCCCGAATGCCAGTACTTTGCGAATAAGCATCGGCTAACTCCGTGC
>MG|10|85.0|Bacteroidetes|Bacteroidia|Bacteroidales|Porphyromonadaceae|Candidatus Vestibaculum|Vestibaculum|
GCACGGAAGTTAGCCGATGCTTGTTCTCGCGGTACGCTCATCGGCCCACCGAATGGGCCACTTTGCTCCCGCGCCAAAGAAGTTTACGAACCATAGAATCTGTCGTCCTTCACGCGGCTTGGCTGGTTCAGGCTCCCGCCCATTGACCAATATTCCTCACTGCTGCCTCCCGTAGGA
>MG|16|85.47|Bacteroidetes|Bacteroidia|Bacteroidales|Porphyromonadaceae|Candidatus Vestibaculum|Vestibaculum|
CCTACGGGAGGCAGCAGTGAGGAATATTGGTCAATGGGCGGGAGCCTGAACCAGCCAAGCCGCGTGAAGGACGACAGAATCTATGGTTCGTAAACTTCTTTGGCGCGGGAGCAAAGTGGCCCATTCGGTGGGCCGATGAGCGTACCGCGAGAACAAGCATCGGCTAACTCCGTGCC
>MG|51|86.86|Bacteroidetes|Bacteroidia|Bacteroidales|Porphyromonadaceae|Barnesiella|intestinihominis|
GCACGGAGTTAGCCGATGCTTTTTCTCCGGGTACCCTCACGACGCCATCACGTGGCGCCCGTTGTCCCCCCGGCAAAAGAGGTTTACAACCCGTAGGGCCTCCTTCCCTCACGCGACTTGGCTGGTTCAGGCTTCCGCCCATTGACCAATATTCCTCACTGCTGCCTCCCGTAGG
>MG|11|87.15|Bacteroidetes|Bacteroidia|Bacteroidales|Porphyromonadaceae|Candidatus Vestibaculum|Vestibaculum|
GCACGGAAGTTAGCCGATGCTTATTCGTGCGGTACTTTCAATGCGGTATACATACCGCCCTTTACCCCCGCACAAAAGAAGTTTACAAACCAATAGAATCCTTCTTCCTCCACGCGACTTGGCTGGTTCAGCCTTCCGGCCATTGACCAATATTCCTCACTGCTGCCTCCCGTAGGA
>MG|10|87.01|Bacteroidetes|Bacteroidia|Bacteroidales|Porphyromonadaceae|Coprobacter|fastidiosus|
GCACGGAAGTTAGCCGATGCTTTTTCTCCGGGTACCCTCACGAACGCCATCACGTGGCGCCCGTTGTCCCCCCGGCAAAAGAGGTTTACAACCCGTAGGGCCTCCTTCCCTCACGCGACTTGGCTGGTTCAGGCTTCCGCCCATTGACCAATATTCCTCACTGCTGCCTCCCGTAGG
>MG|13|89.71|Bacteroidetes|Bacteroidia|Bacteroidales|Porphyromonadaceae|Coprobacter|fastidiosus|
GCACGGAGTTAGCCGATGCTTATTCGCGGGGTACGTGCACGGCGCCACGCGTGGCACCCGTTATTCCCCCGAAAAAGGAGTTTAACAACCCGTAGGGCCTTCGTCCTCCACGCTACTTGGCTGGTTCAGGCTTCCGCCCATTGACCAATATTCCTCACTGCTGCCTCCCGTAGGA
>MG|11|88.64|Bacteroidetes|Bacteroidia|Bacteroidales|Porphyromonadaceae|Candidatus Vestibaculum|Vestibaculum|
GCACGGAGTTAGCCGATGCTTATTCGTGCGGTACTTGCAAATCGGTACGCGTACCGACCTTTACCCCCGCACAAAAGAAGTTTACAAACCATAGATCCTTCTTCCTCCACGCGACTTGGCTGGTTCAGCCTTCCGGCCATTGACCAATATTCCTCACTGCTGCCTCCCGTAGGA
>MG|13|83.24|Bacteroidetes|Bacteroidia|Bacteroidales|Porphyromonadaceae|Barnesiella|intestinihominis|
GCACGGAAGTTAGCCGATGCTTGTTCTTGCGGTACTCTCACCGGGGCTCCCGAGCCCCTCCTTGCTCCCGCACCAAAGAGGTTTACAACCCGTAGGGCCTTCCTCCCTCACGCGGCTTGGCTGGTTCAGCCTTACGGCCATTGACCAATATTCCTCACTGCTGCCTCCCGTAGGA
>MG|20|87.15|Bacteroidetes|Bacteroidia|Bacteroidales|Porphyromonadaceae|Candidatus Vestibaculum|Vestibaculum|
GCACGGAGTTAGCCGATGCTTATTCGTGCGGTACTTTCAATGCGGTATACATACCGCCCTTTACCCCCGCACAAAAGAAGTTTACAAACCAATAAGAATCCTTCTTCCTCCACGCGACTTGGCTGGTTCAGCCTTCCGGCCATTGACCAATATTCCTCACTGCTGCCTCCCGTAGGA
>MG|32|88.14|Bacteroidetes|Bacteroidia|Bacteroidales|Porphyromonadaceae|Candidatus Vestibaculum|Vestibaculum|
GCACGGAGTTAGCCGATGCTTATTCGTGCGGTACTTTCAATGCGGTATACATACCGCCCTTTACCCCCGCACAAAAGAAGTTTACAAACCAATAGATCCTTCTTCCTCCACGCGACTTGGCTGGTTCAGCCTTCCGGCCATTGACCAATATTCCTCACTGCTGCCTCCCGTAGGA
>MG|30|85.0|Bacteroidetes|Bacteroidia|Bacteroidales|Porphyromonadaceae|Candidatus Vestibaculum|Vestibaculum|
GCACGGAGTTAGCCGATGCTTGTTCTCGCGGTACGCTCATCGGCCCACCGAATGGGCCACTTTGCTCCCGCGCCAAAGAAGTTTAACGAACCAATAGATCTGTCGTCCTTCACGCGGCTTGGCTGGTTCAGGCTCCCGCCCATTGACCAATATTCCTCACTGCTGCCTCCCGTAGGA
>MG|18|93.1|Bacteroidetes|Bacteroidia|Bacteroidales|Porphyromonadaceae|Porphyromonas|gulae|
GCACGGAGTTAGCCGATGCTTATTCATAAGGTACATGCACAGCGCTACACGTAGCGCCCGTTATTCCCTTATAAAAGAAGTTTACAATCCATAGAACCTTCATCCTTCACGCTACTTGGCTGGTTCAGGCTCTCGCCCATTGACCAATATTCCTCACTGCTGCCTCCCGTAGGA
>MG|11|86.93|Bacteroidetes|Bacteroidia|Bacteroidales|Porphyromonadaceae|Coprobacter|fastidiosus|
GCACGGAGTTAGCCGATGCTTATTCGCCGGGTACTTGCACGGCGGCGGCGCGCGCCGCCCGTTACCCCCCGGCAAAAGGAGTTCAACGACCCGTAGGGCCTACGTCCTCCACGCGACTTGGCTGGTTCAGGCTTCCGCCCATTGACCAATATTCCTCACTGCTGCCTCCCGTAGGA
>MG|45|89.27|Bacteroidetes|Bacteroidia|Bacteroidales|Porphyromonadaceae|Candidatus Vestibaculum|Vestibaculum|
GCACGGAGTTAGCCGATGCTTATTCGTGCGGTACTTGCAAATCGGTACACGTACCGAACCTTTACCCCCGCACAAAAGAAGTTTACAAACCATAGATCCTTCTTCCTCCACGCGACTTGGCTGGTTCAGCCTTCCGGCCATTGACCAATATTCCTCACTGCTGCCTCCCGTAGGA
>MG|36|93.1|Bacteroidetes|Bacteroidia|Bacteroidales|Porphyromonadaceae|Porphyromonas|sp.|
GCACGGAGTTAGCCGATGCTTATTCATAAGGTACATGCACAGCGCTACACGTAGCGCCCGTTATTCCCTTATAAAAGAAGTTTACAATCCATAGAACCTTCTTCCTTCACGCTACTTGGCTGGTTCAGGCTCTCGCCCATTGACCAATATTCCTCACTGCTGCCTCCCGTAGGA
>MG|98|82.78|Bacteroidetes|Bacteroidia|Bacteroidales|Porphyromonadaceae|Barnesiella|intestinihominis|
GCACGGAGTTAGCCGATGCTTGTTCTTGCGGTACTCTCACCGGGGCTCCCGAGCCCCTCCTTGCTCCCGCACCAAAGAGGTTTAACAACCCGTAAGGGCCTTCCTCCCTCACGCGGCTTGGCTGGTTCAGCCTTACGGCCATTGACCAATATTCCTCACTGCTGCCTCCCGTAGGA
>MG|11|85.0|Bacteroidetes|Bacteroidia|Bacteroidales|Porphyromonadaceae|Candidatus Vestibaculum|Vestibaculum|
GCACGGAGTTAGCCGATGCTTGTTCTCGCGGTACGCTCATCGGCCCACCGAATGGGCCACTTTGCTCCCGCGCCAAAGAAGTTTACGAACCATAAGAATCTGTCGTCCTTCACGCGGCTTGGCTGGTTCAGGCTCCCGCCCATTGACCAATATTCCTCACTGCTGCCTCCCGTAGGA
>MG|10|95.43|Bacteroidetes|Bacteroidia|Bacteroidales|Porphyromonadaceae|Barnesiella|intestinihominis|
GCACGGAGTTAGCCGATGCTTTTTCTTCGGAATACTTGCAACGCGCCACCCGTGGCGCTCTTTACTCTCCGACAAAAGAGGTTTACAACCCGTAGGGCCGTCTTCCCTCACGCGACTTGGCTGGTTCAGTCTGCCGACCATTGACCAATATTCCTCACTGCTGCCTCCCGTAGGA
>MG|13|85.0|Bacteroidetes|Bacteroidia|Bacteroidales|Porphyromonadaceae|Candidatus Vestibaculum|Vestibaculum|
GCACGGAGTTAGCCGATGCTTGTTCTCGCGGTACGCTCATCGGCCCACCGAATGGGCCACTTTGCTCCCGCGCCAAAGAAGTTTACGAACCAATAGAATCTGTCGTCCTTCACGCGGCTTGGCTGGTTCAGGCTCCCGCCCATTGACCAATATTCCTCACTGCTGCCTCCCGTAGGA
>MG|42|85.47|Bacteroidetes|Bacteroidia|Bacteroidales|Porphyromonadaceae|Candidatus Vestibaculum|Vestibaculum|
GCACGGAGTTAGCCGATGCTTGTTCTCGCGGTACGCTCATCGGCCCACCGAATGGGCCACTTTGCTCCCGCGCCAAAGAAGTTTACGAACCATAGAATCTGTCGTCCTTCACGCGGCTTGGCTGGTTCAGGCTCCCGCCCATTGACCAATATTCCTCACTGCTGCCTCCCGTAGGA
>MG|13|85.8|Bacteroidetes|Bacteroidia|Bacteroidales|Porphyromonadaceae|Barnesiella|viscericola|
GCACGGAGTTAGCCGATGCTTGTTCTTGCGGTAACTCTCAACTGGCCACGCGTGGCCTCTTTGCTCCCGCACCAAAGGAGTTTACAACCCGTAGGGCCGTCTTCCTCCACGCGGCTTGGCTGGTTCAGCCCTTCGGCCATTGACCAATATTCCTCACTGCTGCCTCCCGTAGGA
>MG|16|87.08|Bacteroidetes|Bacteroidia|Bacteroidales|Porphyromonadaceae|Candidatus Vestibaculum|Vestibaculum|
GCACGGAGTTAGCCGATGCTTATTCGTGCGGTACTTTCAATGCGGTATACATAACCGCCCTTTACCCCCGCACAAAAGAAGTTTACAAACCAATAGAATCCTTCTTCCTCCACGCGACTTGGCTGGTTCAGCCTTCCGGCCATTGACCAATATTCCTCACTGCTGCCTCCCGTAGG
>MG|22|87.64|Bacteroidetes|Bacteroidia|Bacteroidales|Porphyromonadaceae|Candidatus Vestibaculum|Vestibaculum|
GCACGGAGTTAGCCGATGCTTATTCGTGCGGTACTTTCAATGCGGTATACATACCGCCCTTTACCCCCGCACAAAAGAAGTTTACAAACCAATAGAATCCTTCTTCCTCCACGCGACTTGGCTGGTTCAGCCTTCCGGCCATTGACCAATATTCCTCACTGCTGCCTCCCGTAGGA
>MG|42|85.47|Bacteroidetes|Bacteroidia|Bacteroidales|Porphyromonadaceae|Candidatus Vestibaculum|Vestibaculum|
GCACGGAGTTAGCCGATGCTTGTTCTCGCGGTACGCTCATCGGCCCACCGAATGGGCCACTTTGCTCCCGCGCCAAAGAAGTTTACGAACCATAAGATCTGTCGTCCTTCACGCGGCTTGGCTGGTTCAGGCTCCCGCCCATTGACCAATATTCCTCACTGCTGCCTCCCGTAGGAA
>MG|14|88.14|Bacteroidetes|Bacteroidia|Bacteroidales|Porphyromonadaceae|Candidatus Vestibaculum|Vestibaculum|
CCTACGGGAGGCAGCAGTGAGGAATATTGGTCAATGGCCGGAAGGCTGAACCAGCCAAGTCGCGTGGAGGAAGAAGGATCTATGGTTTGTAAACTTCTTTTGTGCGGGGGTAAAGGGCGGTAATGTATACCGCATTGAAAGTACCGCACGAATAAGCATCGGCTAACTCCGTGCC
>MG|18|85.88|Bacteroidetes|Bacteroidia|Bacteroidales|Porphyromonadaceae|Barnesiella|viscericola|
GCACGGAGTTAGCCGATGCTTGTTCTTGCGGTACTCTCAACTGGCCACGCGTGGCCTCTTTGCTCCCGCACCAAAGGAGTTTACAACCCGTAAGGGCCGTCTTCCTCCACGCGGCTTGGCTGGTTCAGCCCTTCGGCCATTGACCAATATTCCTCACTGCTGCCTCCCGTAGGA
>MG|13|89.2|Bacteroidetes|Bacteroidia|Bacteroidales|Porphyromonadaceae|Candidatus Vestibaculum|Vestibaculum|
CCTACGGGAGGCAGCAGTGAGGAATATTGGTCAATGGCCGGAAGGCTGAACCAGCCAAGTCGCGTGGAGGAAGAAGGATCTATGGTTTGTAAACTTCTTTTGTGCGGGGGTAAAGGTCGGTACGTGTACCGATTTGCAAGTAACCGCACGAATAAGCATCGGCTAACTCCGTGCC
>MG|10|85.47|Bacteroidetes|Bacteroidia|Bacteroidales|Porphyromonadaceae|Candidatus Vestibaculum|Vestibaculum|
GCACGGAGTTAGCCGATGCTTGTTCTCGCGGTACGCTCATCGGCCCACCGAATGGGCCAACTTTGCTCCCGCGCCAAAGAAGTTTACGAACCATAGATCTGTCGTCCTTCACGCGGCTTGGCTGGTTCAGGCTCCCGCCCATTGACCAATATTCCTCACTGCTGCCTCCCGTAGGA
>MG|12|84.53|Bacteroidetes|Bacteroidia|Bacteroidales|Porphyromonadaceae|Candidatus Vestibaculum|Vestibaculum|
GCACGGAGTTAGCCGATGCTTGTTCTCGCGGTACGCTCATCGGCCCACCGAATGGGCCACTTTGCTCCCGCGCCAAAGAAGTTTAACGAACCAATAAGATCTGTCGTCCTTCACGCGGCTTGGCTGGTTCAGGCTCCCGCCCATTGACCAATATTCCTCACTGCTGCCTCCCGTAGGA
>MG|60|86.86|Bacteroidetes|Bacteroidia|Bacteroidales|Porphyromonadaceae|Coprobacter|fastidiosus|
GCACGGAGTTAGCCGATGCTTTTTCTCCGGGTACCCTCACGACGCCATCTCGTGGCGCCCGTTGTCCCCCGGCAAAAGAGGTTTACAACCCGTAGGGCCTCCTTCCCTCACGCGACTTGGCTGGTTCAGGCTTCCGCCCATTGACCAATATTCCTCACTGCTGCCTCCCGTAGGA
>MG|13|88.2|Bacteroidetes|Bacteroidia|Bacteroidales|Porphyromonadaceae|Parabacteroides|distasonis|
GCACGGAGTTAGCCGATGCTTATTCGTGCGGTACGTGCAGAGGGGCACAACGTGCCCCCCTGTTATTCCCGCAAAAAAAGGAGTTTACAACCCGTAGGGCCGTCATCCTCCACGCTACTTGGCTGGTTCAGCCCTGCGGCCATTGACCAATATTCCTCACTGCTGCCTCCCGTAGGA
>MG|21|85.47|Bacteroidetes|Bacteroidia|Bacteroidales|Porphyromonadaceae|Candidatus Vestibaculum|Vestibaculum|
GCACGGAAGTTAGCCGATGCTTGTTCTCGCGGTACGCTCATCGGCCCACCGAATGGGCCACTTTGCTCCCGCGCCAAAGAAGTTTACGAACCATAGATCTGTCGTCCTTCACGCGGCTTGGCTGGTTCAGGCTCCCGCCCATTGACCAATATTCCTCACTGCTGCCTCCCGTAGGA
>MG|12|85.0|Bacteroidetes|Bacteroidia|Bacteroidales|Porphyromonadaceae|Candidatus Vestibaculum|Vestibaculum|
GCACGGAAGTTAGCCGATGCTTGTTCTCGCGGTACGCTCATCGGCCCACCGAATGGGCCACTTTGCTCCCGCGCCAAAGAAGTTTACGAACCATAAGATCTGTCGTCCTTCACGCGGCTTGGCTGGTTCAGGCTCCCGCCCATTGACCAATATTCCTCACTGCTGCCTCCCGTAGGA
>MG|59|87.43|Bacteroidetes|Bacteroidia|Bacteroidales|Porphyromonadaceae|Coprobacter|fastidiosus|
GCACGGAGTTAGCCGATGCTTTTTCTCCGGGTACCCTCACGACGCCATCACGTGGCGCCCGTTGTCCCCCGGCAAAAGAGGTTTACAACCCGTAGGGCCTCCTTCCCTCACGCGACTTGGCTGGTTCAGGCTTCCGCCCATTGACCAATATTCCTCACTGCTGCCTCCCGTAGGA
>MG|17|93.71|Bacteroidetes|Bacteroidia|Bacteroidales|Porphyromonadaceae|Barnesiella|viscericola|
GCACGGAGTTAGCCGATGCTTTTTCTTCGGATACTTGCAAATCTCCACTCGTGAAGACCTTTACTCTCCGACAAAAGAAGTTTACAACCCTTAGGGCCGTCTTCCTTCACGCGACTTGGCTGGTTCAGTCTGCCGACCATTGACCAATATTCCTCACTGCTGCCTCCCGTAGGA
>MG|12|83.8|Bacteroidetes|Bacteroidia|Bacteroidales|Porphyromonadaceae|Butyricimonas|virosa|
GCACGGAGTTAGCCGATGCTTTTTTGCAGGGTACTCTCATCGGATCAGCTCGTGACCCTTATTGCTCCCCTGCCAAAGAAGTTGACGGTCCATAGGACCTTCTCCCTTCACGCGGCATGGCTGGTTCAGGCTTCCGCCCATTGACCAATATTCCTCACTGCTGCCTCCCCGTAGGA
>MG|17|83.8|Bacteroidetes|Bacteroidia|Bacteroidales|Porphyromonadaceae|Barnesiella|intestinihominis|
GCACGGAGTTAGCCGATGCTTGTTCTTGCGGTACTCTCACCGGGGCTCACGAGCCCCTCCTTGCTCCCGCACCAAAGAGGTTTAACAACCCGTAGGGCCTTCCTCCCTCACGCGGCTTGGCTGGTTCAGCCTTACGGCCATTGACCAATATTCCTCACTGCTGCCTCCCGTAGGA
>MG|15|95.43|Bacteroidetes|Bacteroidia|Bacteroidales|Porphyromonadaceae|Barnesiella|intestinihominis|
GCACGGAGTTAGCCGATGCTTTTTCTTCGGATACTTGCAACGCGCCACCCGTGGCGCTCTTTACTCTCCGACAAAAGAGGTTTACAACCCGTAAGGGCCGTCTTCCCTCACGCGACTTGGCTGGTTCAGTCTGCCGACCATTGACCAATATTCCTCACTGCTGCCTCCCGTAGGA
>MG|19|90.29|Bacteroidetes|Bacteroidia|Bacteroidales|Porphyromonadaceae|Coprobacter|fastidiosus|
GCACGGAGTTAGCCGATGCTTATTCGCGGGGTACGTGCACGGCGCCACGCGTGGCGCCCGTTATTCCCCCGAAAAAGGAAGTTTACAACCCGTAGGGCCTTCATCCTCCACGCTACTTGGCTGGTTCAGGCTTCCGCCCATTGACCAATATTCCTCACTGCTGCCTCCCGTAGGA
>MG|19|88.64|Bacteroidetes|Bacteroidia|Bacteroidales|Porphyromonadaceae|Candidatus Vestibaculum|Vestibaculum|
CCTACGGGAGGCAGCAGTGAGGAATATTGGTCAATGGCCGGAAGGCTGAACCAGCCAAGTCGCGTGGAGGAAGAAGGATCTATGGTTTGTAAACTTCTTTTGTGCGGGGGTAAAGGGCGGTATGTATACCGCATTGAAAGTAACCGCACGAATAAGCATCGGCTAACTCCGTGCC
>MG|21|85.88|Bacteroidetes|Bacteroidia|Bacteroidales|Porphyromonadaceae|Barnesiella|viscericola|
GCACGGAAGTTAGCCGATGCTTGTTCTTGCGGTACTCTCAACTGGCCACGCGTGGCCTCTTTGCTCCCGCACCAAAGGAGTTTACAACCCGTAGGGCCGTCTTCCTCCACGCGGCTTGGCTGGTTCAGCCCTTCGGCCATTGACCAATATTCCTCACTGCTGCCTCCCGTAGGA
>MG|27|89.2|Bacteroidetes|Bacteroidia|Bacteroidales|Porphyromonadaceae|Candidatus Vestibaculum|Vestibaculum|
GCACGGAGTTAGCCGATGCTTATTCGTGCGGTACTTGCAAATCGGTACACGTACCGACCTTTACCCCCGCACAAAAGAAGTTTACAAACCATAGATCCTTCTTCCTCCACGCGACTTGGCTGGTTCAGCCTTCCGGCCATTGACCAATATTCCTCACTGCTGCCTCCCGTAGGA
>MG|27|83.24|Bacteroidetes|Bacteroidia|Bacteroidales|Porphyromonadaceae|Barnesiella|intestinihominis|
GCACGGAGTTAGCCGATGCTTGTTCTTGCGGTACTCTCACCGGGGCTCCCGAGCCCCTCCTTGCTCCCGCACCAAAGAGGTTTACAACCCGTAAGGGCCTTCCTCCCTCACGCGGCTTGGCTGGTTCAGCCTTACGGCCATTGACCAATATTCCTCACTGCTGCCTCCCGTAGGA
>MG|13|93.18|Bacteroidetes|Bacteroidia|Bacteroidales|Porphyromonadaceae|Parabacteroides|merdae|
GCACGGAGTTAGCCGATGCTTATTCGTACGGTACTTGCAATAAAGGACACGTCCTTCACTTTACCCCCGTACAAAAGAAGTTTAACAAACCATAGAATCCTTCTTCCTTCACGCGACTTGGCTGGTTCAGCCTCTCGGCCATTGACCAATATTCCTCACTGCTGCCTCCCGTAGGA
>MG|14|88.07|Bacteroidetes|Bacteroidia|Bacteroidales|Porphyromonadaceae|Candidatus Vestibaculum|Vestibaculum|
CCTACGGGAGGCAGCAGTGAGGAATATTGGTCAATGGCCGGAAGGCTGAACCAGCCAAGTCGCGTGGAGGAAGAAGGATCTATGGTTTGTAAACTTCTTTTGTGCGGGGGTAAAGGTCGGTATGTATACCGCATTGAAAGTAACCGCACGAATAAGCATCGGCTAACTCCGTGCC
>MG|23|86.86|Bacteroidetes|Bacteroidia|Bacteroidales|Porphyromonadaceae|Coprobacter|fastidiosus|
GCACGGAGTTAGCCGATGCTTTTTCTCCGGGTACCCTCACGGCACCATCCCGTGGCGCCCGTTGTCCCCCGGCAAAAGAGGTTTACAACCCGTAGGGCCTCCTTCCCTCACGCGACTTGGCTGGTTCAGGCTTCCGCCCATTGACCAATATTCCTCACTGCTGCCTCCCGTAGGA
>MG|12|91.38|Bacteroidetes|Bacteroidia|Bacteroidales|Porphyromonadaceae|Odoribacter|splanchnicus|
CCTACGGGAGGCAGCAGTGAGGAATATTGGTCAATGGCCGGAAGGCTGAACCAGCCAAGTCGCGTGAGGGAAGACTGCCCTATGGGTTGTAAACCTCTTTTGCAAGGGAAGAATAAGGGTTACGTGTAGCCCGATGCCAGTACTTTGCGAATAAGCATCGGCTAACTCCGTGCC
>MG|27|89.2|Bacteroidetes|Bacteroidia|Bacteroidales|Porphyromonadaceae|Candidatus Vestibaculum|Vestibaculum|
CCTACGGGAGGCAGCAGTGAGGAATATTGGTCAATGGCCGGAAGGCTGAACCAGCCAAGTCGCGTGGAGGAAGAAGGATCTATGGTTTGTAAACTTCTTTTGTGCGGGGGTAAAGGTCGGTACGTGTACCGATTTGCAAGTACCGCACGAATAAGCATCGGCTAACTCCGTGCC
>MG|11|86.44|Bacteroidetes|Bacteroidia|Bacteroidales|Porphyromonadaceae|Coprobacter|fastidiosus|
GCACGGAGTTAGCCGATGCTTATTCGCCGGGTACTTGCACGGCGGCGGCGCGCGCCGCCCGTTACCCCCCCGGCAAAAGGAGTTCAACGACCCGTAGGGCCTACGTCCTCCACGCGACTTGGCTGGTTCAGGCTTCCGCCCATTGACCAATATTCCTCACTGCTGCCTCCCGTAGGA
>MG|18|83.8|Bacteroidetes|Bacteroidia|Bacteroidales|Porphyromonadaceae|Barnesiella|intestinihominis|
GCACGGAAGTTAGCCGATGCTTGTTCTTGCGGTACTCTCACCGGGGCTCACGAGCCCCTCCTTGCTCCCGCACCAAAGAGGTTTACAACCCGTAGGGCCTTCCTCCCTCACGCGGCTTGGCTGGTTCAGCCTTACGGCCATTGACCAATATTCCTCACTGCTGCCTCCCGTAGGA
>MG|10|84.53|Bacteroidetes|Bacteroidia|Bacteroidales|Porphyromonadaceae|Candidatus Vestibaculum|Vestibaculum|
GCACGGAAGTTAGCCGATGCTTGTTCTCGCGGTACGCTCATCGGCCCACCGAATGGGCCACTTTGCTCCCGCGCCAAAGAAGTTTAACGAACCATAAGATCTGTCGTCCTTCACGCGGCTTGGCTGGTTCAGGCTCCCGCCCATTGACCAATATTCCTCACTGCTGCCTCCCGTAGGA
>MG|26|87.5|Bacteroidetes|Bacteroidia|Bacteroidales|Porphyromonadaceae|Coprobacter|fastidiosus|
CCTACGGGAGGCAGCAGTGAGGAATATTGGTCAATGGGCGGAAGCCTGAACCAGCCAAGTCGCGTGAGGGAAGGAGGCCCTACGGGTTGTAAACCTCTTTTGCCGGGGGACAACGGGCGCCACGTGATGGCGTCGTGAAGGGTACCCGGAGAAAAAGCATCGGCTAACTCCGTGCC
>MG|10|85.47|Bacteroidetes|Bacteroidia|Bacteroidales|Porphyromonadaceae|Candidatus Vestibaculum|Vestibaculum|
GCACGGAGTTAGCCGATGCTTGTTCTCGCGGTACGCTCATCGGCCCACCGAATGGGCCACTTTGCTCCCGCGCCAAAGAAGTTTACGAACCATAGATCTGTCGTCCTTCACGCGGCTTGGCTGGTTCAGGCTCCCGCCCATTGACCAATATTCCTCACTGCTGCCTCCCCGTAGGA
>MG|12|86.29|Bacteroidetes|Bacteroidia|Bacteroidales|Porphyromonadaceae|Barnesiella|viscericola|
GCACGGAGTTAGCCGATGCTTGTTCTTGCGGTACTCTCAACAGGCCACGCGTGGCCTCTTTGCTCCCGCACCAAAGGAGTTTACAACCCATAGGGCCGTCTTCCTCCACGCGGCTTGGCTGGTTCAGCCCTTCGGCCATTGACCAATATTCCTCACTGCTGCCTCCCGTAGG
>MG|17|87.5|Bacteroidetes|Bacteroidia|Bacteroidales|Porphyromonadaceae|Coprobacter|fastidiosus|
GCACGGAAGTTAGCCGATGCTTTTTCTCCGGGTACCCTCACGACGCCATCACGTGGCGCCCGTTGTCCCCCGGCAAAAGAGGTTTACAACCCGTAGGGCCTCCTTCCCTCACGCGACTTGGCTGGTTCAGGCTTCCGCCCATTGACCAATATTCCTCACTGCTGCCTCCCGTAGGA
>MG|23|85.0|Bacteroidetes|Bacteroidia|Bacteroidales|Porphyromonadaceae|Candidatus Vestibaculum|Vestibaculum|
GCACGGAGTTAGCCGATGCTTGTTCTCGCGGTACGCTCATCGGCCCACCGAATGGGCCACTTTGCTCCCGCGCCAAAGAAGTTTAACGAACCATAAGATCTGTCGTCCTTCACGCGGCTTGGCTGGTTCAGGCTCCCGCCCATTGACCAATATTCCTCACTGCTGCCTCCCGTAGGA
>MG|11|89.71|Bacteroidetes|Bacteroidia|Bacteroidales|Porphyromonadaceae|Porphyromonas|pogonae|
CCTACGGGAGGCAGCAGTGAGGAATATTGGTCAATGGGCGGAAGCCTGAACCAGCCAAGTAGCGTGAAGGATGACGGCCCTACGGGTTGTAAACTTCTTTTGCGGGAGGATAACCGGCGCCACGTGTGGTGTCCTGCAGGTATCCCGCGAATAAGCATCGGCTAACTCCGTGCC
>MG|38|86.36|Bacteroidetes|Bacteroidia|Bacteroidales|Porphyromonadaceae|Barnesiella|intestinihominis|
GCACGGAGTTAGCCGATGCTTTTTCTCCGGGTACCCTCACGACGCCATCTCGTGGCGCCCGTTGTCCCCCCGGCAAAAGAGGTTTACAACCCGTAGGGCCTCCTTCCCTCACGCGACTTGGCTGGTTCAGGCTTCCGCCCATTGACCAATATTCCTCACTGCTGCCTCCCGTAGGA
>MG|12|82.39|Bacteroidetes|Bacteroidia|Bacteroidales|Porphyromonadaceae|Tannerella|sp.|
GCACGGAGTTAGCCGATGCTTATTCGCCCTGTACTCTCACCCCGCCACACGTGGCGGGCGTTGCCCCAGGGCAAAAGGGGTTCACACTCCGAAGGAGCTACTTCCCCCACGCCACTTGGCTGGTTCAGCCTCTCGGCCATTGACCAATATTCCTCACTGCTGCCTCCCGTAGGAG
>MG|23|85.0|Bacteroidetes|Bacteroidia|Bacteroidales|Porphyromonadaceae|Candidatus Vestibaculum|Vestibaculum|
GCACGGAGTTAGCCGATGCTTGTTCTCGCGGTACGCTCATCGGCCCACCGAATGGGCCACTTTGCTCCCGCGCCAAAGAAGTTTAACGAACCATAGAATCTGTCGTCCTTCACGCGGCTTGGCTGGTTCAGGCTCCCGCCCATTGACCAATATTCCTCACTGCTGCCTCCCGTAGGA
>MG|12|89.71|Bacteroidetes|Bacteroidia|Bacteroidales|Porphyromonadaceae|Porphyromonas|pogonae|
GCACGGAGTTAGCCGATGCTTATTCGCGGGATACCTGCAGGACACCACACGTGGCGCCGGTTATCCTCCCGCAAAAGAAGTTTACAACCCGTAGGGCCGTCATCCTTCACGCTACTTGGCTGGTTCAGGCTTCCGCCCATTGACCAATATTCCTCACTGCTGCCTCCCGTAGGA
>MG|18|87.5|Bacteroidetes|Bacteroidia|Bacteroidales|Porphyromonadaceae|Coprobacter|fastidiosus|
GCACGGAGTTAGCCGATGCTTTTTCTCCGGGTACCCTCACGAACGCCATCACGTGGCGCCCGTTGTCCCCCGGCAAAAGAGGTTTACAACCCGTAGGGCCTCCTTCCCTCACGCGACTTGGCTGGTTCAGGCTTCCGCCCATTGACCAATATTCCTCACTGCTGCCTCCCGTAGGA
>MG|52|85.88|Bacteroidetes|Bacteroidia|Bacteroidales|Porphyromonadaceae|Barnesiella|viscericola|
GCACGGAGTTAGCCGATGCTTGTTCTTGCGGTACTCTCAACAGGCCACGCGTGGCCTCTTTGCTCCCGCACCAAAGGAGTTTACAACCCAATAGGGCCGTCTTCCTCCACGCGGCTTGGCTGGTTCAGCCCTTCGGCCATTGACCAATATTCCTCACTGCTGCCTCCCGTAGGA
>MG|15|86.93|Bacteroidetes|Bacteroidia|Bacteroidales|Porphyromonadaceae|Coprobacter|fastidiosus|
GCACGGAAGTTAGCCGATGCTTTTTCTCCGGGTACCCTCACGACGCCATCACGTGGCGCCCGTTGTCCCCCCGGCAAAAGAGGTTTACAACCCGTAGGGCCTCCTTCCCTCACGCGACTTGGCTGGTTCAGGCTTCCGCCCATTGACCAATATTCCTCACTGCTGCCTCCCGTAGG
>MG|72|84.27|Bacteroidetes|Bacteroidia|Bacteroidales|Porphyromonadaceae|Barnesiella|intestinihominis|
GCACGGAGTTAGCCGATGCTTGTTCTTGCGGTACTCTCACCGGGGCTCACGAGCCCCTCCTTGCTCCCGCACCAAAGAGGTTTACAACCCGTAGGGCCTTCCTCCCTCACGCGGCTTGGCTGGTTCAGCCTTACGGCCATTGACCAATATTCCTCACTGCTGCCTCCCGTAGGA
>MG|24|85.47|Bacteroidetes|Bacteroidia|Bacteroidales|Porphyromonadaceae|Candidatus Vestibaculum|Vestibaculum|
GCACGGAGTTAGCCGATGCTTGTTCTCGCGGTACGCTCATCGGCCCACCGAATGGGCCACTTTGCTCCCGCGCCAAAGAAGTTTACGAACCAATAGATCTGTCGTCCTTCACGCGGCTTGGCTGGTTCAGGCTCCCGCCCATTGACCAATATTCCTCACTGCTGCCTCCCGTAGGA
>MG|10|94.25|Bacteroidetes|Bacteroidia|Bacteroidales|Porphyromonadaceae|Barnesiella|viscericola|
GCACGGAGTTAGCCGATGCTTTTTCTTCGGATACTTGCAAATCTCCACTCGTGAAGACCTTTACTCTCCGACAAAAGAAGTTTACAACCCGTAGGGCCGTCTTCCTTCACGCGACTTGGCTGGTTCAGTCTGCCGACCATTGACCAATATTCCTCACTGCTGCCTCCCGTAGG
>MG|15|84.09|Bacteroidetes|Bacteroidia|Bacteroidales|Porphyromonadaceae|Coprobacter|fastidiosus|
GCACGGAGTTAGCCGATGCTTTTTCTCCGGGTACCCTCACGACGCCAGCCCGTGGCGCCCGTTGTCCCCCGGCAAAAGAAGGTTTACAACCTTGACGGCCTCCTTCCCTCACGCGACTTGGCTGGTTCAGGCTTCCGCCCATTGACCAATATCCCTCACTGCTGCCTCCCGTAGGA
>MG|11|88.76|Bacteroidetes|Bacteroidia|Bacteroidales|Porphyromonadaceae|Candidatus Vestibaculum|Vestibaculum|
GCACGGAAGTTAGCCGATGCTTATTCGTGCGGTACTTGCAAATCGGTACACGTACCGAACCTTTACCCCCGCACAAAAGAAGTTTACAAACCATAGATCCTTCTTCCTCCACGCGACTTGGCTGGTTCAGCCTTCCGGCCATTGACCAATATTCCTCACTGCTGCCTCCCGTAGGA
>MG|21|83.24|Bacteroidetes|Bacteroidia|Bacteroidales|Porphyromonadaceae|Barnesiella|intestinihominis|
GCACGGAGTTAGCCGATGCTTGTTCTTGCGGTACTCTCACCGGGGCTCGCGAGCCCCTCCTTGCTCCCGCACCAAAGAGGTTTAACAACCCGTAGGGCCTTCCTCCCTCACGCGGCTTGGCTGGTTCAGCCTTACGGCCATTGACCAATATTCCTCACTGCTGCCTCCCGTAGGA
>MG|20|90.29|Bacteroidetes|Bacteroidia|Bacteroidales|Porphyromonadaceae|Coprobacter|fastidiosus|
GCACGGAGTTAGCCGATGCTTATTCGCGGGGTACGTGCACGGCGCCACGCGTGGCGCCCGTTATTCCCCCGAAAAAGGAAGTTTACAACCCGTAGGGCCTTCGTCCTCCACGCTACTTGGCTGGTTCAGGCTTCCGCCCATTGACCAATATTCCTCACTGCTGCCTCCCGTAGGA
>MG|21|87.01|Bacteroidetes|Bacteroidia|Bacteroidales|Porphyromonadaceae|Coprobacter|fastidiosus|
GCACGGAGTTAGCCGATGCTTTTTCTCCGGGTACCCTCACGACGCCATCACGTGGCGCCCGTTGTCCCCCCGGCAAAAAGAGGTTTACAACCCGTAGGGCCTCCTTCCCTCACGCGACTTGGCTGGTTCAGGCTTCCGCCCATTGACCAATATTCCTCACTGCTGCCTCCCGTAGGA
>MG|18|88.14|Bacteroidetes|Bacteroidia|Bacteroidales|Porphyromonadaceae|Candidatus Vestibaculum|Vestibaculum|
CCTACGGGAGGCAGCAGTGAGGAATATTGGTCAATGGCCGGAAGGCTGAACCAGCCAAGTCGCGTGGAGGAAGAAGGATCTATGGTTTGTAAACTTCTTTTGTGCGGGGGTAAAGGGCGGTATGTAATACCGCATTGAAAGTACCGCACGAATAAGCATCGGCTAACTCCGTGCC
>MG|11|86.36|Bacteroidetes|Bacteroidia|Bacteroidales|Porphyromonadaceae|Coprobacter|fastidiosus|
GCACGGAGTTAGCCGATGCTTTTTCTCCGGGTACCCTCACGACGCCATCTCGTGGCGCCCGTTGTCCCCCGGCAAAAGAGGTTTAACAACCCGTAGGGCCTCCTTCCCTCACGCGACTTGGCTGGTTCAGGCTTCCGCCCATTGACCAATATTCCTCACTGCTGCCTCCCGTAGGA
>MG|10|83.71|Bacteroidetes|Bacteroidia|Bacteroidales|Porphyromonadaceae|Barnesiella|intestinihominis|
GCACGGAGTTAGCCGATGCTTGTTCTTGCGGTACTCTCACCGGGGCTCGCGAAGCCCCTCCTTGCTCCCGCACCAAAGAGGTTTACAACCCGTAGGGCCTTCCTCCCTCACGCGGCTTGGCTGGTTCAGCCTTACGGCCATTGACCAATATTCCTCACTGCTGCCTCCCGTAGGA
>MG|24|88.27|Bacteroidetes|Bacteroidia|Bacteroidales|Prevotellaceae|Prevotella|sp.|
GCACGGAAGTTAGCCGATGCTTATTCGCGCGGTACCTGCAAAGGGCCACACGTGGCCCCCTTTATCCCCGCGCAAAAGGGGTTTAACGACCCGTAGGGCCTTCGTCCCCCCACGCTACTTGGCTGGTTCAGGCTTCCGCCCATTGACCAATATCCCCTCACTGCTGCCTCCCCGTAGGA
>MG|17|92.57|Bacteroidetes|Bacteroidia|Bacteroidales|Prevotellaceae|Prevotella|copri|
CCTACGGGAGGCAGCAGTGAGGAATATTGGTCAATGGGCGGAAGCCTGAACCAGCCAAGTAGCGTGAGGGACGACGGCCCTACGGGTTGTAAACCTCTTTTTGCGCGGGGACAAAGTTCGCCATGCGTGGCGTTTTGCGGGTACCGCGCGAATAAGGACCGGCTAATTCCGTGC
>MG|126|91.48|Bacteroidetes|Bacteroidia|Bacteroidales|Prevotellaceae|Prevotella|dentasini|
GCACGGAATTAGCCGGTCCTTGTTCTTGCGGTACTTGCAATAACGCAACGCGTGCGCCACTTTACTCCCGCACCAAAGCAGTTTACAACCCTAAGGGCCGTCCTCCTGCACGCTACTTGGCTGGTTCAGGCTTCCGCCCATTGACCAATATTCCTCACTGCTGCCTCCCGTAGGA
>MG|43|88.7|Bacteroidetes|Bacteroidia|Bacteroidales|Prevotellaceae|Prevotella|sp.|
GCACGGAGTTAGCCGATGCTTATTCGCGCGGTACCTGCAAAGGGCCACAACGTGGCCCCCTTTATCCCCGCGCAAAAGGGGTTTAACGACCCGTAGGGCCTTCGTCCCCCACGCTACTTGGCTGGTTCAGGCTTCCGCCCATTGACCAATATCCCCTCACTGCTGCCTCCCGTAGGA
>MG|11|89.27|Bacteroidetes|Bacteroidia|Bacteroidales|Prevotellaceae|Prevotella|sp.|
GCACGGAAGTTAGCCGATGCTTATTCGCGCGGTACCTGCAAAGGGCCACAACGTGGCCCCCTTTATCCCCGCGCAAAAGGGGTTTACGACCCGTAGGGCCTTCGTCCCCCACGCTACTTGGCTGGTTCAGGCTTCCGCCCATTGACCAATATCCCCTCACTGCTGCCTCCCGTAGGA
>MG|10|93.22|Bacteroidetes|Bacteroidia|Bacteroidales|Prevotellaceae|Prevotella|copri|
GCACGGAATTAGCCGGTCCTTATTCGTACGGTACATGCAAAGGGCCACACGTGACCCCCTTTATTCCCGCACAAAAGCAGTTTACAACCCAATAGGGCCGTCTTCCTGCAACGCTACTTGGCTGGTTCAGGCTCTCGCCCATTGACCAATATTCCTCACTGCTGCCTCCCCGTAGGA
>MG|32|94.22|Bacteroidetes|Bacteroidia|Bacteroidales|Prevotellaceae|Prevotella|multiformis|
GCACGGAATTAGCCGGTCCTTATTCATGCGGTACCTGCAATAGGGGACCCGTCCCCCACTTTATCCCCACATAAAAGAGGTTTACAACCCGTAGGGCCTTCGTCCCTCACGCTACTTGGCTGGTTCAGGCTTCCGCCCATTGACCAATATTCCTCACTGCTGCCTCCCGTAGG
>MG|19|92.53|Bacteroidetes|Bacteroidia|Bacteroidales|Prevotellaceae|Prevotella|sp.|
GCACGGAATTAGCCGGTCCTTATTCGTGCGGTACACGCAAAAGGCCACACGTGGCCCACTTTGTCCCCGCACAAAAGAGGTTTACAACCCGTAGGGCCTTCAATCCCTCACGCTACTTGGCTGGTTCAGGCTTCCGCCCATTGACCAATATTCCTCACTGCTGCCTCCCGTAGG
>MG|17|92.57|Bacteroidetes|Bacteroidia|Bacteroidales|Prevotellaceae|Prevotella|sp.|
GCACGGAATTAGCCGATGCTTATTCATGCGGTACCCGCAAACGCCCACGCGTGGGCGGCTTTGTCCCCGCATAAAAGGAGTTTACAACCAACTAGGGCCGTCGTCCTCCACGCTACTTGGCTGGTTCAGGCTTCCGCCCATTGACCAATATTCCTCACTGCTGCCTCCCGTAGGA
>MG|21|89.77|Bacteroidetes|Bacteroidia|Bacteroidales|Prevotellaceae|Prevotella|sp.|
GCACGGAGTTAGCCGATGCTTATTCGCGCGGTACCTGCAAAGGGCCACAACGTGGCCCCCTTTATCCCCGCGCAAAAGGGGTTTAACGACCCGTAGGGCCTTCGTCCCCCACGCTACTTGGCTGGTTCAGGCTTCCGCCCATTGACCAATATTCCTCACTGCTGCCTCCCGTAGGA
>MG|15|96.0|Bacteroidetes|Bacteroidia|Bacteroidales|Prevotellaceae|Prevotella|buccalis|
GCACGGAATTAGCCGGTCCTTATTCACGCGGTACATGCAATGCACGACACGTCGCGCACTTTATTCCCGCACAAAAGCAGTTTACAACCCAATAGGGCCGTCTTCCTGCACGCTACTTGGCTGGTTCAGGCTGTCGCCCATTGACCAATATTCCTCACTGCTGCCTCCCGTAGGA
>MG|10|91.53|Bacteroidetes|Bacteroidia|Bacteroidales|Prevotellaceae|Prevotella|copri|
GCACGGAATTAGCCGGTCCTTATTCGCGCGGTACCCGCAAAACGCCACGCAATGGCGAACTTTGTCCCCGCGCAAAAGAGGTTTAACAACCCGTAGGGCCGTCGTCCCTCACGCTACTTGGCTGGTTCAGGCTTCCGCCCATTGACCAATATTCCTCCACTGCTGCCTCCCGTAGGA
>MG|19|93.14|Bacteroidetes|Bacteroidia|Bacteroidales|Prevotellaceae|Prevotella|stercorea|
GCACGGAATTAGCCGGTCCTTATTCACGCGGTACCTGCAAGCCGCCACACGTGGCGGAAGTTATCCCCGCGCAAAAGCAGTTTACAACCCATAAGGGCCGTCGTCCTGCACGCTACTTGGCTGGTTCAGGCTCGCGCCCATTGACCAATATTCCTCACTGCTGCCTCCCGTAGGA
>MG|14|92.05|Bacteroidetes|Bacteroidia|Bacteroidales|Prevotellaceae|Prevotella|sp.|
CCTAACGGGAGGCAGCAGTGAGGAATATTGGTCAATGGGCGTAAGCCTGAACCAGCCAAGTAGCGTGGGGGACGAAGGCCCTACGGGTTGTAAACCCCTTTTGTGCGGGAACAAAGTGCGGGACGTGTCCCGTTTTGCGTGTACCGCACGAATAAGGACCGGCTAATTCCGTGCC
>MG|51|88.7|Bacteroidetes|Bacteroidia|Bacteroidales|Prevotellaceae|Prevotella|sp.|
GCACGGAGTTAGCCGATGCTTATTCGCGCGGTACCTGCAAAGGGCCACAACGTGGCCCCCTTTATCCCCGCGCAAAAGGGGTTTAACGACCCGTAGGGCCTTCGTCCCCCACGCTACTTGGCTGGTTCAGGCTTCCGCCCATTGACCAATATCCCTCACTGCTGCCTCCCCGTAGGA
>MG|15|89.39|Bacteroidetes|Bacteroidia|Bacteroidales|Prevotellaceae|Prevotella|baroniae|
GCACGGAGTTAGCCGATGCTTATTCGCGGGATACCTGCAGGACGCCACAACGTGGCGCCGGTTATCCTCCCGCAAAAGAAGTTTACAACCCGTAGGGCCGTCGTCCTTCACGCTACTTGGCTGGTTCAGGCTTCCGCCCATTGACCAATATTCCTCACTGCTGCCTCCCGTAGGA
>MG|15|88.64|Bacteroidetes|Bacteroidia|Bacteroidales|Prevotellaceae|Prevotella|copri|
GCACGGAATTAGCCGATGCTTATTCGCGGGGTACCTGCAAAGCGCCACGCGTGGCGCACTTTAATCCCCCCGCAAAAGGGCTTTAACGACCCGTAGGGCCTTCATCGCCCACGCTACTTGGCTGGTTCAGGCTTCCGCCCATTGACCAATATTCCTCACTGCTGCCTCCCGTAGGA
>MG|34|89.71|Bacteroidetes|Bacteroidia|Bacteroidales|Prevotellaceae|Prevotella|sp.|
GCACGGAGTTAGCCGATGCTTATTCGCGCGGTACCTGCAAAGGGCCACACGTGGCCCCCTTTATCCCCGCGCAAAAGGGGTTTACGACCCGTAGGGCCTTCGTCCCCCCACGCTACTTGGCTGGTTCAGGCTTCCGCCCATTGACCAATATCCCTCACTGCTGCCTCCCGTAGGA
>MG|10|90.91|Bacteroidetes|Bacteroidia|Bacteroidales|Prevotellaceae|Paraprevotella|clara|
GCACGGAGTTAGCCGATGCTTATTCGGAGGGTACATGCAAAAGCCCACGCGTGGGCCAACTTTATTCCCCTCCAAAAGGAGTTTACAACCCGTAAGGGCCGTCGTCCTCCACGCCACTTGGCTGGTTCAGGCTCTCGCCCATTGACCAATATTCCTCACTGCTGCCTCCCGTAGGA
>MG|23|94.86|Bacteroidetes|Bacteroidia|Bacteroidales|Prevotellaceae|Paraprevotella|clara|
GCACGGAGTTAGCCGATGCTTATTCATAAGGTACATGCAAAACACCACGCGTGGCGTCCTTTATTCCCTTATAAAAGAAGTTTAACAACCCGTAGGGCCGTCATCCTTCACGCTACTTGGCTGGTTCAGCCTCCCGGCCATTGACCAATATTCCTCACTGCTGCCTCCCGTAGGA
>MG|10|92.61|Bacteroidetes|Bacteroidia|Bacteroidales|Prevotellaceae|Prevotella|stercorea|
GCACGGAATTAGCCGGTCCTTATTCACGCGGTACCTGCAAGCCGCCACACGTGGCGGAAGTTATCCCCGCGCAAAAGCAGTTTACAACCCAATAGGGCCGTCGTCCTGCACGCTACTTGGCTGGTTCAGGCTCGCGCCCCATTGACCAATATTCCTCACTGCTGCCTCCCGTAGGA
>MG|12|89.71|Bacteroidetes|Bacteroidia|Bacteroidales|Prevotellaceae|Prevotella|sp.|
GCACGGAGTTAGCCGATGCTTATTCGCGCGGTACCTGCAAAGGGCCACACGTGGCCCCCTTTATCCCCGCGCAAAAGGGGTTTACGACCCGTAGGGCCTTCGTCCCCCAACGCTACTTGGCTGGTTCAGGCTTCCGCCCATTGACCAATATCCCTCACTGCTGCCTCCCGTAGGA
>MG|20|93.18|Bacteroidetes|Bacteroidia|Bacteroidales|Prevotellaceae|Prevotella|denticola|
GCACGGAATTAGCCGGTCCTTATTCGTGCGGTACCCGCAATAAGGGACGCGTCCCTCACTTTGTCCCCGCACAAAAGGGGTTTAACAACCCAATAGGGCCTTCATCCCCCACGCTACTTGGCTGGTTCAGGCTTCCGCCCATTGACCAATATTCCTCACTGCTGCCTCCCGTAGGA
>MG|21|92.61|Bacteroidetes|Bacteroidia|Bacteroidales|Prevotellaceae|Prevotella|denticola|
GCACGGAATTAGCCGGTCCTTATTCATGCGGTACCCGCAATATGGGAACACGTCCCAACACTTTGTCCCCGCATAAAAGAGGTTTACAACCCGTAGGGCCTTCGTCCCTCACGCTACTTGGCTGGTTCAGGCTTCCGCCCATTGACCAATATTCCTCACTGCTGCCTCCCGTAGGA
>MG|19|77.53|Bacteroidetes|Bacteroidia|Bacteroidales|Prevotellaceae|Prevotella|stercorea|
GCACGGAGTTAGCCGATGCTTATTCGGCGGGTACTCTCAAAGCGCCACGCATGGCGCCTATTGCCCCCCGCCAAAAGCGGTTCAACGCCCGTAGGGCGCACGCCCGCACGCGGCATGGCTGGATCAGAATTCCTTCCATTGTCCAATATCCCTCACTGCTGCCTCCCGTAGGA
>MG|12|89.71|Bacteroidetes|Bacteroidia|Bacteroidales|Prevotellaceae|Prevotella|sp.|
CCTACGGGAGGCAGCAGTGAGGGATAATTGGTCAATGGGCGGAAGCCTGAACCAGCCAAGTAGCGTGGGGGACGAAGGCCCTACGGGTCGTAAACCCCTTTTGCGCGGGGATAAAGGGGGCCACGTGTGGCCCTTTGCAGGTACCGCGCGAATAAGCATCGGCTAACTCCGTGCC
>MG|12|76.4|Bacteroidetes|Bacteroidia|Bacteroidales|Prevotellaceae|Prevotella|stercorea|
GCACGGAGTTAGCCGATGCTTATTCGGCGGGTACTCTCAAAGCGCCAACGCATGGCGCTAATTGCCCCCCGCCAAAAGCGGTTCAACGCCCGTAGGGCGCACGCCCGCACGCGGCATGGCTGGATCAGAATTCCTTCCATTGTCCAATATCCCTCACTGCTGCCTCCCGTAGGA
>MG|14|88.7|Bacteroidetes|Bacteroidia|Bacteroidales|Prevotellaceae|Prevotella|copri|
GCACGGAATTAGCCGATGCTTATTCGCGCGGTACATGCAACGCGCCACGCGTGGCGCTCTTTATTCCCGCGCAAAAGGACTTTACGACCCGTAAGGGCCTTCCTCGTCCACGCTACTTGGCTGGTTCAGGCTTCCGCCCATTGACCAATATTCCTCACTGCTGCCTCCCGTAGGA
>MG|10|95.45|Bacteroidetes|Bacteroidia|Bacteroidales|Prevotellaceae|Prevotella|buccalis|
GCACGGAATTAGCCGGTCCTTATTCACGCGGTACATGCAATGCACGACACGTCGCGCACTTTATTCCCGCACAAAAGCAGTTTACAACCCAATAAGGGCCGTCTTCCTGCACGCTACTTGGCTGGTTCAGGCTATCGCCCATTGACCAATATTCCTCACTGCTGCCTCCCGTAGGA
>MG|128|89.71|Bacteroidetes|Bacteroidia|Bacteroidales|Prevotellaceae|Prevotella|sp.|
GCACGGAGTTAGCCGATGCTTATTCGCGCGGTACCTGCAAAGGGCCACACGTGGCCCCCTTTATCCCCGCGCAAAAGGGGTTTAACGACCCGTAGGGCCTTCGTCCCCCACGCTACTTGGCTGGTTCAGGCTTCCGCCCATTGACCAATATCCCTCACTGCTGCCTCCCGTAGGA
>MG|11|88.76|Bacteroidetes|Bacteroidia|Bacteroidales|Prevotellaceae|Prevotella|sp.|
GCACGGAAGTTAGCCGATGCTTATTCGCGCGGTACCTGCAAAGGGCCACACGTGGCCCCCTTTATCCCCGCGCAAAAGGGGTTTACGACCCGTAGGGCCTTCGTCCCCCCACGCTACTTGGCTGGTTCAGGCTTCCGCCCATTGACCAATATCCCCTCACTGCTGCCTCCCCGTAGGA
>MG|37|89.27|Bacteroidetes|Bacteroidia|Bacteroidales|Prevotellaceae|Prevotella|copri|
GCACGGAATTAGCCGATGCTTATTCGCGCGGTACATGCAACGCGCCACGCGTGGCGCTCTTTATTCCCGCGCAAAAGGACTTTACGACCCGTAAGGGCCTTCATCGTCCACGCTACTTGGCTGGTTCAGGCTTCCGCCCATTGACCAATATTCCTCACTGCTGCCTCCCGTAGGA
>MG|52|88.7|Bacteroidetes|Bacteroidia|Bacteroidales|Prevotellaceae|Prevotella|sp.|
GCACGGAGTTAGCCGATGCTTATTCGCGCGGTACCTGCAAAGGGCCACACGTGGCCCCCTTTATCCCCGCGCAAAAGGGGTTTAACGACCCGTAGGGCCTTCGTCCCCCACGCTACTTGGCTGGTTCAGGCTTCCGCCCATTGACCAATATCCCCTCACTGCTGCCTCCCCGTAGGA
>MG|56|89.39|Bacteroidetes|Bacteroidia|Bacteroidales|Prevotellaceae|Prevotella|baroniae|
GCACGGAGTTAGCCGATGCTTATTCGCGGGATACCTGCAGGACGCCACAACGTGGCGCCGGTTATCCTCCCGCAAAAGAAGTTTACAACCCGTAGGGCCGTCATCCTTCACGCTACTTGGCTGGTTCAGGCTTCCGCCCATTGACCAATATTCCTCACTGCTGCCTCCCGTAGGA
>MG|40|89.66|Bacteroidetes|Bacteroidia|Bacteroidales|Prevotellaceae|Prevotella|dentasini|
GCACGGAATTAGCCGATGCTTATTCGCGCGGTACATGCAACGCGCCACGCGTGGCGCTCTTTATTCCCGCGCAAAAGGACTTTACGACCCGTAGGGCCTTCGTCGTCCACGCTACTTGGCTGGTTCAGGCTTCCGCCCATTGACCAATATTCCTCACTGCTGCCTCCCGTAGGA
>MG|12|94.89|Bacteroidetes|Bacteroidia|Bacteroidales|Prevotellaceae|Paraprevotella|clara|
GCACGGAGTTAGCCGATGCTTATTCATAAGGTACATAACAAAACACCACGCGTGGTGCACTTTATTCCCTTATAAAAGAAGTTTAACAACCCGTAGGGCCGTCATCCTTCACGCTACTTGGCTGGTTCAGCCTCCCGGCCATTGACCAATATTCCTCACTGCTGCCTCCCGTAGGA
>MG|13|88.64|Bacteroidetes|Bacteroidia|Bacteroidales|Prevotellaceae|Prevotella|copri|
GCACGGAATTAGCCGATGCTTATTCGCGCGGTACATGCAACGCGCCACGCGTGGCGCTCTTTATTCCCGCGCAAAAGGACTTTAACGACCCGTAGGGCCTTCCTCGTCCACGCTACTTGGCTGGTTCAGGCTTCCGCCCATTGACCAATATTCCTCACTGCTGCCTCCCGTAGG
>MG|10|89.27|Bacteroidetes|Bacteroidia|Bacteroidales|Prevotellaceae|Prevotella|copri|
CCTACGGGAGGCAGCAGTGAGGAATATTGGTCAATGGGCGGAAGCCTGAACCAGCCAAGTAGCGTGGACGATGAAGGCCCTACGGGTCGTAAAGTCCTTTTGCGCGGGAATAAAGAGCGCCACGCGTGGCGCGTTGCAATGTACCGCGCGAATAAGCATCGGCTAATTCCGTGCC
>MG|26|91.95|Bacteroidetes|Bacteroidia|Bacteroidales|Prevotellaceae|Prevotella|copri|
CCTACGGGAGGCAGCAGTGAGGAATATTGGTCAATGGGCGTAAGCCTGAACCAGCCAAGTAGCGTGGGGGACGAAGGCCCTACGGGTTGTAAACCCCTTTTGTGCGGGAACAAAGTGCGCCACGTGTGGCGTTTTGCGTGTACCGCACGAATAAGGACCGGCTAATTCCGTGCC
>MG|19|93.14|Bacteroidetes|Bacteroidia|Bacteroidales|Prevotellaceae|Prevotella|denticola|
GCACGGAATTAGCCGGTCCTTATTCGTGCGGTACCCGCAATAAGGGAACGCGTCCCTCACTTTGTCCCCGCACAAAAGGGGTTTAACAACCCATAGGGCCTTCATCCCCCACGCTACTTGGCTGGTTCAGGCTTCCGCCCATTGACCAATATTCCTCACTGCTGCCTCCCGTAGG
>MG|26|94.83|Bacteroidetes|Bacteroidia|Bacteroidales|Prevotellaceae|Prevotella|sp.|
GCACGGAATTAGCCGGTCCTTATTCTTGCGGTACATGCAAAACACCACACGTGGCGCACTTTATTCCCGCATAAAAGCAGTTTACAACCCTGAAGGCCGTCGTCCTGCACGCTACTTGGCTGGTTCAGGCTTCCGCCCATTGACCAATATTCCTCACTGCTGCCTCCCGTAGGA
>MG|14|86.29|Bacteroidetes|Bacteroidia|Bacteroidales|Prevotellaceae|Prevotella|stercorea|
GCACGGAGTTAGCCGATGCTTGTTCTTGCGGTACTCTCAACAGGCCACACGTGGCCTCTTTGCTCCCGCACCAAAGGAGTTTACAACCCAATAGGGCCGTCTTCCTCCACGCGGCTTGGCTGGTTCAGCCCTTCGGCCATTGACCAATATTCCTCACTGCTGCCTCCCGTAGG
>MG|12|80.79|Bacteroidetes|Bacteroidia|Bacteroidales|Prevotellaceae|Prevotella|copri|
GCACGGAGTTAGCCGATGCTTATTCGCCTGGTACTCTCACCCCGCCACCCGTGGCGGGCGTTGCCCCCAGGCAAAAGGGGTTCACACTCCCAAGGAAGCTACTTCCCCCCACGCCACTTGGCTGGTTCAGCCTCCCGGCCATTGACCAATATTCCTCACTGCTGCCTCCCGTAGGA
>MG|11|92.0|Bacteroidetes|Bacteroidia|Bacteroidales|Prevotellaceae|Prevotella|sp.|
GCACGGAATTAGCCGATGCTTATTCATGCGGTACCCGCAAACGCCCACCCGTGGGCGGCTTTGTCCCCGCATAAAAGGAGTTTACAACCAACTAGGGCCGTCGTCCTCCACGCTACTTGGCTGGTTCAGGCTTCCGCCCATTGACCAATATTCCCCACTGCTGCCTCCCGTAGGA
>MG|19|92.57|Bacteroidetes|Bacteroidia|Bacteroidales|Prevotellaceae|Prevotella|dentasini|
GCACGGAATTAGCCGGTCCTTATTCATGCGGTACCCGCAATATGCCACGCGTGGCACACTTTGTCCCCGCATAAAAGAGGTTTACAACCCGTAAGGGCCTTCGTCCCTCACGCTACTTGGCTGGTTCAGGCTTGCGCCCATTGACCAATATTCCTCACTGCTGCCTCCCGTAGGA
>MG|17|92.05|Bacteroidetes|Bacteroidia|Bacteroidales|Prevotellaceae|Prevotella|copri|
GCACGGAATTAGCCGGTCCTTATTCGCGCGGTACCCGCAAAACGCCACGCATGGCGAACTTTGTCCCCGCGCAAAAGAGGTTTAACAACCCGTAGGGCCGTCGTCCCTCACGCTACTTGGCTGGTTCAGGCTTCCGCCCATTGACCAATATTCCTCCACTGCTGCCTCCCGTAGGA
>MG|12|91.48|Bacteroidetes|Bacteroidia|Bacteroidales|Prevotellaceae|Prevotella|copri|
GCACGGAATTAGCCGGTCCTTATTCGCGCGGTACCCGCAAAACGCCAACGCATGGCGAACTTTGTCCCCGCGCAAAAGAGGTTTAACAACCCGTAGGGCCGTCGTCCCTCACGCTACTTGGCTGGTTCAGGCTTCCGCCCATTGACCAATATTCCTCCACTGCTGCCTCCCGTAGG
>MG|11|88.14|Bacteroidetes|Bacteroidia|Bacteroidales|Prevotellaceae|Prevotella|copri|
GCACGGAATTAGCCGATGCTTATTCGCGCGGTACATGCAACGCGCCAACGCGTGGCGCTCTTTATTCCCGCGCAAAAGGACTTTACGACCCGTAAGGGCCTTCCTCGTCCACGCTACTTGGCTGGTTCAGGCTTCCGCCCATTGACCAATATTCCTCACTGCTGCCTCCCGTAGGA
>MG|16|94.83|Bacteroidetes|Bacteroidia|Bacteroidales|Prevotellaceae|Prevotella|copri|
GCACGGAATTAGCCGGTCCTTATTCGTACGGTACATGCAAAGGGCCACACGTGACCCGCTTTATTCCCGCACAAAAGCAGTTTACAACCCATAGGGCCGTCTTCCTGCACGCTACTTGGCTGGTTCAGGCTCTCGCCCATTGACCAATATTCCTCACTGCTGCCTCCCGTAGGA
>MG|25|89.77|Bacteroidetes|Bacteroidia|Bacteroidales|Prevotellaceae|Prevotella|sp.|
TCCTACGGGAGGCAGCAGTGAGGGATATTGGTCAATGGGCGGAAGCCTGAACCAGCCAAGTAGCGTGGGGGACGAAGGCCCTAACGGGTCGTAAACCCCTTTTGCGCGGGGATAAAGGGGGCCACGTGTGGCCCTTTGCAGGTACCGCGCGAATAAGCATCGGCTAACTCCGTGCC
>MG|14|92.57|Bacteroidetes|Bacteroidia|Bacteroidales|Prevotellaceae|Prevotella|copri|
GCACGGAATTAGCCGGTCCTTATTCGTGCGGTACCCGCAAAACGCGACACGTCGCGAACTTTGTCCCCGCACAAAAGAGGTTTACAACCCGTAGGGCCTTCGTCCCTCAACGCTACTTGGCTGGTTCAGGCTTGCGCCCATTGACCAATATTCCTCACTGCTGCCTCCCGTAGGA
>MG|17|88.7|Bacteroidetes|Bacteroidia|Bacteroidales|Prevotellaceae|Prevotella|sp.|
GCACGGAGTTAGCCGATGCTTATTCGCGCGGTACCTGCAAAGGGCCACAACGTGGCCCCCTTTATCCCCGCGCAAAAGGGGTTTACGACCCGTAGGGCCTTCGTCCCCCCACGCTACTTGGCTGGTTCAGGCTTCCGCCCATTGACCAATATCCCCTCACTGCTGCCTCCCGTAGGA
>MG|43|90.91|Bacteroidetes|Bacteroidia|Bacteroidales|Prevotellaceae|Prevotella|loescheii|
GCACGGAATTAGCCGGTCCTTGTTCTTGCGGTACTTGCAATAGCGCAACACGTGCGCCACTTTAACTCCCGCACCAAAGCAGTTTACAACCCTAAGGGCCTTCATCCTGCACGCTACTTGGCTGGTTCAGGCTTCCGCCCATTGACCAATATTCCTCACTGCTGCCTCCCGTAGGA
>MG|30|92.0|Bacteroidetes|Bacteroidia|Bacteroidales|Prevotellaceae|Prevotella|copri|
GCACGGAATTAGCCGGTCCTTATTCGTGCGGTACACGCAAAACGCCACACGTGGCGCACTTTGTTCCCGCACAAAAGGGGTTTACAACCCGTAGGGCCTTCGTCCCCCCACGCTACTTGGCTGGTTCAGGCTTCCGCCCATTGACCAATATTCCTCACTGCTGCCTCCCGTAGGA
>MG|17|88.4|Bacteroidetes|Bacteroidia|Bacteroidales|Prevotellaceae|Prevotella|baroniae|
GCACGGAGTTAGCCGATGCTTATTCGCGGGATACCTGCAGGACGCCACAACGTGGCGCCGGTTATCCTCCCGCAAAAGAAGTTTAACAACCCGTAAGGGCCGTCATCCTTCACGCTACTTGGCTGGTTCAGGCTTCCGCCCATTGACCAATATTCCTCACTGCTGCCTCCCGTAGGA
>MG|53|88.2|Bacteroidetes|Bacteroidia|Bacteroidales|Prevotellaceae|Prevotella|sp.|
GCACGGAGTTAGCCGATGCTTATTCGCGCGGTACCTGCAAAGGGCCACAACGTGGCCCCCTTTATCCCCGCGCAAAAGGGGTTTAACGACCCGTAGGGCCTTCGTCCCCCCACGCTACTTGGCTGGTTCAGGCTTCCGCCCATTGACCAATATCCCCTCACTGCTGCCTCCCGTAGGA
>MG|35|92.57|Bacteroidetes|Bacteroidia|Bacteroidales|Prevotellaceae|Prevotella|sp.|
GCACGGAATTAGCCGGTCCTTATTCGTGCGGTACACGCAAAACGGGACACGTCCCGCACTTTGTTCCCGCACAAAAGGGGTTTACAACCCGTAGGGCCTTCGTCCCCCACGCTACTTGGCTGGTTCAGGCTTACGCCCATTGACCAATATTCCTCACTGCTGCCTCCCGTAGGA
>MG|11|81.36|Bacteroidetes|Bacteroidia|Bacteroidales|Prevotellaceae|Prevotella|copri|
GCACGGAGTTAGCCGATGCTTATTCGCCTGGTACTCTCACCCCGCCACCCGTGGCGGGCGTTGCCCCCCAGGCAAAAGGGGTTCACACTCCCAAGGAGCTACTTCCCCCCACGCCACTTGGCTGGTTCAGCCTCCCGGCCATTGACCAATATTCCTCACTGCTGCCTCCCGTAGGA
>MG|33|94.89|Bacteroidetes|Bacteroidia|Bacteroidales|Prevotellaceae|Prevotella|multiformis|
GCACGGAATTAGCCGGTCCTTATTCATGCGGTACCTGCAATACGGGACGCGTCCCGCACTTTATCCCCGCATAAAAGAAGGTTTACAACCCGTAAGGGCCTTCGTCCCTCACGCTACTTGGCTGGTTCAGGCTTCCGCCCATTGACCAATATTCCTCACTGCTGCCTCCCGTAGGA
>MG|54|94.83|Bacteroidetes|Bacteroidia|Bacteroidales|Prevotellaceae|Prevotella|denticola|
GCACGGAATTAGCCGGTCCTTATTCATGCGGTACCTGCAATAGGGGACACGTCCCCCACTTTATCCCCGCATAAAAGAGGTTTACAACCCGTAGGGCCTTCATCCCTCACGCTACTTGGCTGGTTCAGGCTTCCGCCCATTGACCAATATTCCTCACTGCTGCCTCCCGTAGGA
>MG|40|87.71|Bacteroidetes|Bacteroidia|Bacteroidales|Prevotellaceae|Prevotella|sp.|
GCACGGAGTTAGCCGATGCTTATTCGCGCGGTACCTGCAAAGGGCCACAACGTGGCCCCCTTTATCCCCGCGCAAAAGGGGTTTAACGACCCGTAGGGCCTTCGTCCCCCCACGCTACTTGGCTGGTTCAGGCTTCCGCCCATTGACCAATATCCCCTCACTGCTGCCTCCCCGTAGGA
>MG|57|89.89|Bacteroidetes|Bacteroidia|Bacteroidales|Prevotellaceae|Prevotella|baroniae|
GCACGGAGTTAGCCGATGCTTATTCGCGGGATACCTGCAGGACGCCACACGTGGCGCCGGTTATCCTCCCGCAAAAGAAGTTTACAACCCGTAGGGCCGTCGTCCTTCACGCTACTTGGCTGGTTCAGGCTTCCGCCCATTGACCAATATTCCTCACTGCTGCCTCCCGTAGGA
>MG|15|95.38|Bacteroidetes|Bacteroidia|Bacteroidales|Prevotellaceae|Prevotella|multiformis|
CCTACGGGAGGCAGCAGTGAGGAATATTGGTCAATGGGCGGAAGCCTGAACCAGCCAAGTAGCGTGAGGGACGAAGGCCCTACGGGTTGTAAACCTCTTTTATGCGGGGATAAAGTGCGGGACGCGTCCCGTATTGCAGGTACCGCATGAATAAGGACCGGCTAATTCCGTGC
>MG|54|89.71|Bacteroidetes|Bacteroidia|Bacteroidales|Prevotellaceae|Prevotella|sp.|
GCACGGAGTTAGCCGATGCTTATTCGCGCGGTACCTGCAAAGGGCCACAACGTGGCCCCCTTTATCCCCGCGCAAAAGGGGTTTACGACCCGTAGGGCCTTCGTCCCCCACGCTACTTGGCTGGTTCAGGCTTCCGCCCATTGACCAATATCCCTCACTGCTGCCTCCCGTAGGA
>MG|26|76.84|Bacteroidetes|Bacteroidia|Bacteroidales|Prevotellaceae|Prevotella|stercorea|
GCACGGAGTTAGCCGATGCTTATTCGGCGGGTACTCTCAAAGCGCCACGCATGGCGCTAATTGCCCCCCGCCAAAAGCGGTTCAACGCCCGTAGGGCGCACGCCCGCACGCGGCATGGCTGGATCAGAATTCCTTCCATTGTCCAATATCCCTCACTGCTGCCTCCCGTAGGA
>MG|21|92.61|Bacteroidetes|Bacteroidia|Bacteroidales|Prevotellaceae|Prevotella|denticola|
GCACGGAATTAGCCGGTCCTTATTCATGCGGTACCCGCAATATGGGAACACGTCCCACACTTTGTCCCCGCATAAAAGAGGTTTACAACCCGTAAGGGCCTTCGTCCCTCACGCTACTTGGCTGGTTCAGGCTTCCGCCCATTGACCAATATTCCTCACTGCTGCCTCCCGTAGGA
>MG|11|94.29|Bacteroidetes|Bacteroidia|Bacteroidales|Prevotellaceae|Prevotella|multiformis|
GCACGGAATTAGCCGGTCCTTATTCATGCGGTACCTGCAATAGGGGACCCGTCCCCCACTTTAATCCCCGCATAAAAGAGGTTTACAACCCGTAGGGCCTTCGTCCCTCACGCTACTTGGCTGGTTCAGGCTTCCGCCCATTGACCAATATTCCTCACTGCTGCCTCCCGTAGGA
>MG|38|91.48|Bacteroidetes|Bacteroidia|Bacteroidales|Prevotellaceae|Prevotella|buccae|
GCACGGAATTAGCCGGTCCTTGTTCTTGCGGTACTTGCAATAACGCAACGCGTGCGCCAACTTTACTCCCGCACCAAAGCAGTTTACAACCCTAAGGGCCTTCATCCTGCACGCTACTTGGCTGGTTCAGGCTTCCGCCCATTGACCAATATTCCTCACTGCTGCCTCCCGTAGGA
>MG|23|90.96|Bacteroidetes|Bacteroidia|Bacteroidales|Prevotellaceae|Prevotella|sp.|
GCACGGAATTAGCCGGTCCTTATTCGTGCGGTACACGCAAAACGGGACAACGTCCCGCACTTTGTTCCCGCACAAAAGGGGTTTAACAACCCGTAGGGCCTTCGTCCCCCCACGCTACTTGGCTGGTTCAGGCTTACGCCCATTGACCAATATTCCTCACTGCTGCCTCCCGTAGGA
>MG|12|93.75|Bacteroidetes|Bacteroidia|Bacteroidales|Prevotellaceae|Prevotella|copri|
GCACGGAATTAGCCGGTCCTTATTCGTACGGTACATGCAAAGGGCCAACACGTGACCCGCTTTATTCCCGCACAAAAGCAGTTTACAACCCATAGGGCCGTCTTCCTGCAACGCTACTTGGCTGGTTCAGGCTCTCGCCCATTGACCAATATTCCTCACTGCTGCCTCCCGTAGGA
>MG|20|90.34|Bacteroidetes|Bacteroidia|Bacteroidales|Prevotellaceae|Prevotella|copri|
GCACGGAATTAGCCGGTCCTTATTCGCGCGGTACCCGCAAAGCCCCAACTCGTGGAGCCCTTTGTCCCCGCGCAAAAGAGGTTTACAACCCAATAGGGCCGTCGTCCCTCACGCTACTTGGCTGGTTCAGGCTTCCGCCCATTGACCAATATTCCTCACTGCTGCCTCCCGTAGGA
>MG|70|92.0|Bacteroidetes|Bacteroidia|Bacteroidales|Prevotellaceae|Prevotella|sp.|
GCACGGAATTAGCCGATGCTTATTCATGCGGTACCCGCAAACGCCCACGCGTGGGCGGCTTTGTCCCCGCATAAAAGGAGTTTACAACCAACTAGGGCCGTCGTCCTCCACGCTACTTGGCTGGTTCAGGCTTCCGCCCATTGACCAATATTCCCCACTGCTGCCTCCCGTAGGA
>MG|96|90.29|Bacteroidetes|Bacteroidia|Bacteroidales|Prevotellaceae|Prevotella|sp.|
GCACGGAGTTAGCCGATGCTTATTCGCGCGGTACCTGCAAAGGGCCACACGTGGCCCCCTTTATCCCCGCGCAAAAGGGGTTTACGACCCGTAGGGCCTTCGTCCCCCACGCTACTTGGCTGGTTCAGGCTTCCGCCCATTGACCAATATCCCTCACTGCTGCCTCCCGTAGGAG
>MG|10|91.53|Bacteroidetes|Bacteroidia|Bacteroidales|Prevotellaceae|Prevotella|copri|
GCACGGAATTAGCCGGTCCTTATTCGCGCGGTACCCGCAAAACGCCAACGCATGGCGAACTTTGTCCCCGCGCAAAAGAGGTTTAACAACCCGTAGGGCCGTCGTCCCTCACGCTAACTTGGCTGGTTCAGGCTTCCGCCCATTGACCAATATTCCTCACTGCTGCCTCCCGTAGGA
>MG|17|93.75|Bacteroidetes|Bacteroidia|Bacteroidales|Prevotellaceae|Prevotella|copri|
GCACGGAATTAGCCGGTCCTTATTCGTACGGTACATGCAAAGGGCCACACGTGACCCCCTTTATTCCCGCACAAAAGCAGTTTACAACCCAATAGGGCCGTCTTCCTGCACGCTACTTGGCTGGTTCAGGCTCTCGCCCATTGACCAATATTCCTCACTGCTGCCTCCCCGTAGGA
>MG|11|87.71|Bacteroidetes|Bacteroidia|Bacteroidales|Prevotellaceae|Prevotella|sp.|
GCACGGAGTTAGCCGATGCTTATTCGCGCGGTACCTGCAAAGGGCCACAACGTGGCCCCCCTTTATCCCCGCGCAAAAGGGGTTTAACGACCCGTAGGGCCTTCGTCCCCCCACGCTACTTGGCTGGTTCAGGCTTCCGCCCATTGACCAATATCCCCTCACTGCTGCCTCCCGTAGGA
>MG|16|93.14|Bacteroidetes|Bacteroidia|Bacteroidales|Prevotellaceae|Prevotella|denticola|
GCACGGAATTAGCCGGTCCTTATTCATGCGGTACCCGCAATATGGGACACGTCCCACACTTTGTCCCCGCATAAAAGAGGTTTACAACCCGTAAGGGCCTTCGTCCCTCACGCTACTTGGCTGGTTCAGGCTTCCGCCCATTGACCAATATTCCTCACTGCTGCCTCCCGTAGGA
>MG|15|88.7|Bacteroidetes|Bacteroidia|Bacteroidales|Prevotellaceae|Prevotella|sp.|
GCACGGAGTTAGCCGATGCTTATTCGCGCGGTACCTGCAAAGGGCCACAACGTGGCCCCCTTTATCCCCGCGCAAAAGGGGTTTACGACCCGTAGGGCCTTCGTCCCCCACGCTACTTGGCTGGTTCAGGCTTCCGCCCATTGACCAATATCCCCTCACTGCTGCCTCCCCGTAGGA
>MG|14|91.95|Bacteroidetes|Bacteroidia|Bacteroidales|Prevotellaceae|Prevotella|copri|
CCTACGGGAGGCAGCAGTGAGGAATATTGGTCAATGGGCGGAAGCCTGAACCAGCCAAGTAGCGTGGGGGAGGAAGGCCCTACGGGTTGTAAACCCCTTTTGTGCGGGAACAAAGTGCGCCACGTGTGGCGTTTTGCGTGTACCGCACGAATAAGGACCGGCTAATTCCGTGCC
>MG|12|92.05|Bacteroidetes|Bacteroidia|Bacteroidales|Prevotellaceae|Prevotella|sp.|
CCTACGGGAGGCAGCAGTGAGGAATAATTGGTCAATGGGCGTAAGCCTGAACCAGCCAAGTAGCGTGGGGGACGAAGGCCCTACGGGTTGTAAACCCCTTTTGTGCGGGAACAAAGTGCGGGACGTGTCCCGTTTTGCGTGTACCGCACGAATAAGGACCGGCTAATTCCGTGCC
>MG|104|92.57|Bacteroidetes|Bacteroidia|Bacteroidales|Prevotellaceae|Prevotella|copri|
GCACGGAATTAGCCGGTCCTTATTCGCGCGGTACCCGCAAAACGCCACGCATGGCGAACTTTGTCCCCGCGCAAAAGAGGTTTAACAACCCGTAGGGCCGTCGTCCCTCACGCTACTTGGCTGGTTCAGGCTTCCGCCCATTGACCAATATTCCTCACTGCTGCCTCCCGTAGGA
>MG|23|89.27|Bacteroidetes|Bacteroidia|Bacteroidales|Prevotellaceae|Prevotella|genomosp.|
CCTACGGGAGGCAGCAGTGAGGAATATTGGTCAATGGGCGCGAGCCTGAACCAGCCAAGTAGCGTGGAGGATGAATGCCCTACGGGTTGTAAACTCCTTTTGGCGGAGGATAAAGATTGCCACGTGTGGCAAGCTGCAGGTATCCGCCGAATAAGGGCCGGCTAATTCCGTGCC
>MG|22|94.25|Bacteroidetes|Bacteroidia|Bacteroidales|Prevotellaceae|Prevotella|denticola|
GCACGGAATTAGCCGGTCCTTATTCGTGCGGTACCCGCAATAAGGGACGCGTCCCTCACTTTGTCCCCGCACAAAAGGGGTTTACAACCCATAGGGCCTTCATCCCCCACGCTACTTGGCTGGTTCAGGCTTCCGCCCATTGACCAATATTCCTCACTGCTGCCTCCCGTAGGA
>MG|21|90.91|Bacteroidetes|Bacteroidia|Bacteroidales|Prevotellaceae|Prevotella|buccae|
GCACGGAATTAGCCGGTCCTTGTTCTTGCGGTACTTGCAATAACGCAACGCGTGCGCCACTTTACTCCCGCACCAAAGCAGTTTACAACCCTAAGGGCCTTCATCCTGCAACGCTACTTGGCTGGTTCAGGCTTCCGCCCATTGACCAATATTCCTCACTGCTGCCTCCCGTAGGA
>MG|81|89.2|Bacteroidetes|Bacteroidia|Bacteroidales|Prevotellaceae|Prevotella|sp.|
GCACGGAGTTAGCCGATGCTTATTCGCGCGGTACCTGCAAAGGGCCACAACGTGGCCCCCTTTATCCCCGCGCAAAAGGGGTTTAACGACCCGTAGGGCCTTCGTCCCCCACGCTACTTGGCTGGTTCAGGCTTCCGCCCATTGACCAATATCCCTCACTGCTGCCTCCCGTAGGA
>MG|10|88.7|Bacteroidetes|Bacteroidia|Bacteroidales|Prevotellaceae|Prevotella|copri|
GCACGGAATTAGCCGATGCTTATTCGCGCGGTACATGCAACGCGCCACGCGTGGCGCTCTTTATTCCCGCGCAAAAGGACTTTACGACCCGTAGGGCCTTCCTCGTCCACGCTACTTGGCTGGTTCAGGCTTCCGCCCCATTGACCAATATTCCTCACTGCTGCCTCCCGTAGGA
>MG|23|91.48|Bacteroidetes|Bacteroidia|Bacteroidales|Prevotellaceae|Prevotella|sp.|
GCACGGAATTAGCCGATGCTTATTCATGCGGTACCCGCAAACGCCCACGCGTGGGCGGCTTTGTCCCCGCATAAAAGGAAGTTTACAACCAACTAGGGCCGTCGTCCTCCACGCTACTTGGCTGGTTCAGGCTTCCGCCCATTGACCAATATTCCCCACTGCTGCCTCCCGTAGGA
>MG|15|95.43|Bacteroidetes|Bacteroidia|Bacteroidales|Prevotellaceae|Paraprevotella|clara|
GCACGGAGTTAGCCGATGCTTATTCATAAGGTACATACAAAACACCACGCGTGGTGCACTTTATTCCCTTATAAAAGAAGTTTAACAACCCGTAGGGCCGTCATCCTTCACGCTACTTGGCTGGTTCAGCCTCCCGGCCATTGACCAATATTCCTCACTGCTGCCTCCCGTAGGA
>MG|58|92.0|Bacteroidetes|Bacteroidia|Bacteroidales|Prevotellaceae|Prevotella|sp.|
GCACGGAATTAGCCGGTCCTTATTCGTGCGGTACACGCAAAACGGGACAACGTCCCGCACTTTGTTCCCGCACAAAAGGGGTTTACAACCCGTAGGGCCTTCGTCCCCCACGCTACTTGGCTGGTTCAGGCTTACGCCCATTGACCAATATTCCTCACTGCTGCCTCCCGTAGGA
>MG|53|92.0|Bacteroidetes|Bacteroidia|Bacteroidales|Prevotellaceae|Prevotella|sp.|
GCACGGAATTAGCCGGTCCTTATTCGTGCGGTACCCGCAAAGGCCTACCCGTAGGCCGCTTTGTCCCCGCACAAAAGAGGTTTACAACCCATAGGGCCGTCGTCCCTCACGCTACTTGGCTGGTTCAGGCTTCCGCCCATTGACCAATATTCCTCACTGCTGCCTCCCGTAGGA
>MG|12|94.29|Bacteroidetes|Bacteroidia|Bacteroidales|Prevotellaceae|Prevotella|multiformis|
GCACGGAATTAGCCGGTCCTTATTCATGCGGTACCTGCAATAGGGGACCCGTCCCCCACTTTATCCCCGCATAAAAGAGGTTTAACAACCCGTAGGGCCTTCGTCCCTCACGCTACTTGGCTGGTTCAGGCTTCCGCCCATTGACCAATATTCCTCACTGCTGCCTCCCGTAGGA
>MG|10|92.61|Bacteroidetes|Bacteroidia|Bacteroidales|Prevotellaceae|Prevotella|stercorea|
GCACGGAATTAGCCGGTCCTTATTCACGCGGTACCTGCAAGCCGCCACACGTGGCGGAAGTTAATCCCCGCGCAAAAGCAGTTTACAACCCAATAGGGCCGTCGTCCTGCACGCTACTTGGCTGGTTCAGGCTCGCGCCCATTGACCAATATTCCTCACTGCTGCCTCCCGTAGGA
>MG|22|93.14|Bacteroidetes|Bacteroidia|Bacteroidales|Prevotellaceae|Prevotella|denticola|
GCACGGAATTAGCCGGTCCTTATTCATGCGGTACCCGCAATATGGGAACACGTCCCACACTTTGTCCCCGCATAAAAGAGGTTTACAACCCGTAGGGCCTTCGTCCCTCACGCTACTTGGCTGGTTCAGGCTTCCGCCCATTGACCAATATTCCTCACTGCTGCCTCCCGTAGGA
>MG|115|94.83|Bacteroidetes|Bacteroidia|Bacteroidales|Prevotellaceae|Prevotella|denticola|
GCACGGAATTAGCCGGTCCTTATTCATGCGGTACCTGCAATAGGGGACACGTCCCCCACTTTATCCCCGCATAAAAGAGGTTTACAACCCGTAGGGCCTTCGTCCCTCACGCTACTTGGCTGGTTCAGGCTTCCGCCCATTGACCAATATTCCTCACTGCTGCCTCCCGTAGGA
>MG|32|92.53|Bacteroidetes|Bacteroidia|Bacteroidales|Prevotellaceae|Prevotella|copri|
GCACGGAATTAGCCGGTCCTTATTCGCGCGGTACCCGCAAAACGCCACTCGTGGCGTACTTTGTCCCCGCGCAAAAGAGGTTTACAACCCGTAGGGCCGTCGTCCCTCACGCTACTTGGCTGGTTCAGGCTTACGCCCATTGACCAATATTCCTCACTGCTGCCTCCCGTAGGA
>MG|17|89.77|Bacteroidetes|Bacteroidia|Bacteroidales|Prevotellaceae|Prevotella|sp.|
GCACGGAAGTTAGCCGATGCTTATTCGCGCGGTACCTGCAAAGGGCCACACGTGGCCCCCTTTATCCCCGCGCAAAAGGGGTTTACGACCCGTAGGGCCTTCGTCCCCCACGCTACTTGGCTGGTTCAGGCTTCCGCCCATTGACCAATATCCCTCACTGCTGCCTCCCCGTAGGA
>MG|23|88.89|Bacteroidetes|Bacteroidia|Bacteroidales|Prevotellaceae|Prevotella|baroniae|
GCACGGAGTTAGCCGATGCTTATTCGCGGGATACCTGCAGGACGCCACAACGTGGCGCCGGTTATCCTCCCGCAAAAGAAGTTTACAACCCGTAAGGGCCGTCATCCTTCACGCTACTTGGCTGGTTCAGGCTTCCGCCCATTGACCAATATTCCTCACTGCTGCCTCCCGTAGGA
>MG|21|90.29|Bacteroidetes|Bacteroidia|Bacteroidales|Prevotellaceae|Prevotella|sp.|
GCACGGAAGTTAGCCGATGCTTATTCGCGCGGTACCTGCAAAGGGCCACACGTGGCCCCCTTTATCCCCGCGCAAAAGGGGTTTACGACCCGTAGGGCCTTCGTCCCCCACGCTACTTGGCTGGTTCAGGCTTCCGCCCATTGACCAATATCCCTCACTGCTGCCTCCCGTAGGA
>MG|15|89.27|Bacteroidetes|Bacteroidia|Bacteroidales|Prevotellaceae|Prevotella|sp.|
TCCTACGGGAGGCAGCAGTGAGGGATATTGGTCAATGGGCGGAAGCCTGAACCAGCCAAGTAAGCGTGGGGGACGAAGGCCCTAACGGGTCGTAAACCCCTTTTGCGCGGGGATAAAGGGGGCCACGTGTGGCCCTTTGCAGGTACCGCGCGAATAAGCATCGGCTAACTCCGTGCC
>MG|26|90.23|Bacteroidetes|Bacteroidia|Bacteroidales|Prevotellaceae|Prevotella|sp.|
CCTACGGGAGGCAGCAGTGAGGAATATTGGTCAATGGGCGGAAGCCTGAACCAGCCAAGTAGCGTGGGGGACGAAGGCCCTAACGGGTCGTAAACCCCTTTTGCGCGGGGATAAAGGGGGCCACGTGTGGCCCTTTGCAGGTACCGCGCGAATAAGCATCGGCTAACTCCGTGC
>MG|34|88.2|Bacteroidetes|Bacteroidia|Bacteroidales|Prevotellaceae|Prevotella|sp.|
GCACGGAGTTAGCCGATGCTTATTCGCGCGGTACCTGCAAAGGGCCACAACGTGGCCCCCTTTATCCCCGCGCAAAAGGGGTTTAACGACCCGTAGGGCCTTCGTCCCCCACGCTACTTGGCTGGTTCAGGCTTCCGCCCATTGACCAATATCCCCTCACTGCTGCCTCCCCGTAGGA
>MG|18|92.05|Bacteroidetes|Bacteroidia|Bacteroidales|Prevotellaceae|Prevotella|copri|
GCACGGAATTAGCCGGTCCTTATTCGTGCGGTACCCGCAAAACGCGAACACGTCGCGAACTTTGTCCCCGCACAAAAGAGGTTTACAACCCGTAGGGCCTTCGTCCCTCAACGCTACTTGGCTGGTTCAGGCTTGCGCCCATTGACCAATATTCCTCACTGCTGCCTCCCGTAGGA
>MG|18|89.2|Bacteroidetes|Bacteroidia|Bacteroidales|Prevotellaceae|Prevotella|sp.|
GCACGGAGTTAGCCGATGCTTATTCGCGCGGTACCTGCAAAGGGCCACAACGTGGCCCCCTTTATCCCCGCGCAAAAGGGGTTTACGACCCGTAGGGCCTTCGTCCCCCACGCTACTTGGCTGGTTCAGGCTTCCGCCCATTGACCAATATCCCTCACTGCTGCCTCCCCGTAGGA
>MG|22|81.71|Bacteroidetes|Bacteroidia|Bacteroidales|Prevotellaceae|Prevotella|copri|
CCTACGGGAGGCAGCAGTGAGGAATATTGGTCAATGGCCGGGAGGCTGAACCAGCCAAGTGGCGTGGGGGAAGTAGCTCCTTGGGAGTGTGAACCCCTTTTGCCTGGGGGCAACGCCCGCCACGGGTGGCGGGGTGAGAGTACCAGGCGAATAAGCATCGGCTAACTCCGTGCC
>MG|10|94.25|Bacteroidetes|Bacteroidia|Bacteroidales|Prevotellaceae|Prevotella|denticola|
GCACGGAATTAGCCGGTCCTTATTCATGCGGTACCTGCAATAGGGGAACACGTCCCCCACTTTATCCCCGCATAAAAGAGGTTTACAACCCGTAGGGCCTTCATCCCTCACGCTACTTGGCTGGTTCAGGCTTCCGCCCATTGACCAATATTCCTCACTGCTGCCTCCCGTAGG
>MG|14|88.7|Bacteroidetes|Bacteroidia|Bacteroidales|Prevotellaceae|Prevotella|copri|
GCACGGAATTAGCCGATGCTTATTCGCGCGGTACATGCAACGCGCCAACGCGTGGCGCTCTTTATTCCCGCGCAAAAGGACTTTAACGACCCGTAGGGCCTTCATCGTCCACGCTACTTGGCTGGTTCAGGCTTCCGCCCATTGACCAATATTCCTCACTGCTGCCTCCCGTAGGA
>MG|10|94.25|Bacteroidetes|Bacteroidia|Bacteroidales|Prevotellaceae|Prevotella|denticola|
GCACGGAATTAGCCGGTCCTTATTCATGCGGTACCTGCAATAGGGGACACGTCCCCCACTTTAATCCCCGCATAAAAGAGGTTTACAACCCGTAGGGCCTTCGTCCCTCACGCTACTTGGCTGGTTCAGGCTTCCGCCCATTGACCAATATTCCTCACTGCTGCCTCCCGTAGG
>MG|30|88.57|Bacteroidetes|Bacteroidia|Bacteroidales|Prevotellaceae|Prevotella|copri|
GCACGGAATTAGCCGATGCTTATTCGCGGGGTACCTGCAAAGCGCCACGCGTGGCGCACTTTAATCCCCCGCAAAAGGGCTTTAACGACCCGTAGGGCCTTCATCGCCCACGCTACTTGGCTGGTTCAGGCTTCCGCCCATTGACCAATATTCCTCACTGCTGCCTCCCGTAGGA
>MG|138|89.89|Bacteroidetes|Bacteroidia|Bacteroidales|Prevotellaceae|Prevotella|baroniae|
GCACGGAGTTAGCCGATGCTTATTCGCGGGATACCTGCAGGACGCCACACGTGGCGCCGGTTATCCTCCCGCAAAAGAAGTTTACAACCCGTAGGGCCGTCATCCTTCACGCTACTTGGCTGGTTCAGGCTTCCGCCCATTGACCAATATTCCTCACTGCTGCCTCCCGTAGGA
>MG|13|93.71|Bacteroidetes|Bacteroidia|Bacteroidales|Prevotellaceae|Prevotella|dentalis|
GCACGGAATTAGCCGGTCCTTATTCTTGCGGTACATGCAAAACACCACAACGTGGCGCATTTTATTCCCGCATAAAAGCAGTTTACAACCCTGAAGGCCGTCATCCTGCACGCTACTTGGCTGGTTCAGGCTTCCGCCCATTGACCAATATTCCTCACTGCTGCCTCCCGTAGGA
>MG|22|89.2|Bacteroidetes|Bacteroidia|Bacteroidales|Prevotellaceae|Prevotella|copri|
CCTACGGGAGGCAGCAGTGAGGAATATTGGTCAATGGGCGGAAGCCTGAACCAGCCAAGTAGCGTGGACGAGGAAGGCCCTACGGGTCGTAAAGTCCTTTTGCGCGGGAATAAAGAGCGCCACGCGTGGCGCGTTGCATGTACCGCGCGAATAAGCATCGGCTAATTCCGTGCC
>MG|12|93.14|Bacteroidetes|Bacteroidia|Bacteroidales|Prevotellaceae|Prevotella|denticola|
GCACGGAATTAGCCGGTCCTTAATTCGTGCGGTACCCGCAATAAGGGACGCGTCCCTCACTTTGTCCCCGCACAAAAGGGGTTTAACAACCCATAGGGCCTTCATCCCCCACGCTACTTGGCTGGTTCAGGCTTCCGCCCATTGACCAATATTCCTCACTGCTGCCTCCCGTAGG
>MG|17|90.91|Bacteroidetes|Bacteroidia|Bacteroidales|Prevotellaceae|Prevotella|sp.|
GCACGGAATTAGCCGGTCCTTGTTCTTGCGGTACTTGCAATAGCGCAACACGTGCGCCACTTTACTCCCGCACCAAAGCAGTTTACAACCCTAAGGGCCGTCCTCCTGCACGCTAACTTGGCTGGTTCAGGCTTCCGCCCATTGACCAATATTCCTCACTGCTGCCTCCCGTAGGA
>MG|10|89.71|Bacteroidetes|Bacteroidia|Bacteroidales|Prevotellaceae|Prevotella|sp.|
CCTAACGGGAGGCAGCAGTGAGGGATATTGGTCAATGGGCGGAAGCCTGAACCAGCCAAGTAGCGTGGGGGACGAAGGCCCTACGGGTCGTAAACCCCTTTTGCGCGGGGATAAAGGGGGCCACGTGTGGCCCTTTGCAGGTACCGCGCGAATAAGCATCGGCTAACTCCGTGCC
>MG|11|85.88|Bacteroidetes|Bacteroidia|Bacteroidales|Prevotellaceae|Prevotella|sp.|
GCACGGAAGTTAGCCGATGCTTGTTCTTGCGGTACTCTCAACAGGCCACGCGTGGCCTCTTTGCTCCCGCACCAAAGGAGTTTACAACCCAATAGGGCCGTCTTCCTCCACGCGGCTTGGCTGGTTCAGCCCTTCGGCCATTGACCAATATTCCTCACTGCTGCCTCCCGTAGGA
>MG|85|89.39|Bacteroidetes|Bacteroidia|Bacteroidales|Prevotellaceae|Prevotella|baroniae|
GCACGGAGTTAGCCGATGCTTATTCGCGGGATACCTGCAGGACGCCACACGTGGCGCCGGTTATCCTCCCGCAAAAGAAGTTTACAACCCGTAAGGGCCGTCATCCTTCACGCTACTTGGCTGGTTCAGGCTTCCGCCCATTGACCAATATTCCTCACTGCTGCCTCCCGTAGGA
>MG|57|93.1|Bacteroidetes|Bacteroidia|Bacteroidales|Prevotellaceae|Prevotella|sp.|
GCACGGAATTAGCCGGTCCTTATTCGTGCGGTACACGCAAAAGGCCACACGTGGCCCACTTTGTCCCCGCACAAAAGAGGTTTACAACCCGTAGGGCCTTCATCCCTCACGCTACTTGGCTGGTTCAGGCTTCCGCCCATTGACCAATATTCCTCACTGCTGCCTCCCGTAGGA
>MG|11|88.27|Bacteroidetes|Bacteroidia|Bacteroidales|Prevotellaceae|Prevotella|sp.|
GCACGGAAGTTAGCCGATGCTTATTCGCGCGGTACCTGCAAAGGGCCACAACGTGGCCCCCTTTATCCCCGCGCAAAAGGGGTTTAACGACCCGTAGGGCCTTCGTCCCCCCACGCTACTTGGCTGGTTCAGGCTTCCGCCCATTGACCAATATCCCTCACTGCTGCCTCCCCGTAGGA
>MG|16|88.89|Bacteroidetes|Bacteroidia|Bacteroidales|Prevotellaceae|Prevotella|baroniae|
GCACGGAGTTAGCCGATGCTTATTCGCGGGATACCTGCAGGACGCCACAACGTGGCGCCGGTTATCCTCCCGCAAAAGAAGTTTACAACCCGTAAGGGCCGTCGTCCTTCACGCTACTTGGCTGGTTCAGGCTTCCGCCCATTGACCAATATTCCTCACTGCTGCCTCCCGTAGGA
>MG|17|77.53|Bacteroidetes|Bacteroidia|Bacteroidales|Prevotellaceae|Prevotella|stercorea|
CCTACGGGAGGCAGCAGTGAGGGATATTGGACAATGGAAGGAATTCTGATCCAGCCATGCCGCGTGCGGGCGTGCGCCCTACGGGCGTTGAACCGCTTTTGGCGGGGGGCAATAGGCGCCATGCGTGGCGCTTTGAGAGTACCCGCCGAATAAGCATCGGCTAACTCCGTGCC
>MG|11|94.86|Bacteroidetes|Bacteroidia|Bacteroidales|Prevotellaceae|Paraprevotella|clara|
GCACGGAGTTAGCCGATGCTTATTCATAAGGTACATGCAAAACACCACGCGTGGCATCCTTTATTCCCTTATAAAAGAAGTTTAACAACCCGTAGGGCCGTCATCCTTCACGCTACTTGGCTGGTTCAGCCTCTCGGCCATTGACCAATATTCCTCACTGCTGCCTCCCGTAGGA
>MG|14|94.29|Bacteroidetes|Bacteroidia|Bacteroidales|Prevotellaceae|Prevotella|denticola|
GCACGGAATTAGCCGGTCCTTATTCATGCGGTACCTGCAATAGGGGACACGTCCCCCACTTTATCCCCGCATAAAAGAGGTTTAACAACCCGTAGGGCCTTCGTCCCTCACGCTACTTGGCTGGTTCAGGCTTCCGCCCATTGACCAATATTCCTCACTGCTGCCTCCCGTAGGA
>MG|15|93.71|Bacteroidetes|Bacteroidia|Bacteroidales|Prevotellaceae|Prevotella|denticola|
GCACGGAATTAGCCGGTCCTTATTCGTGCGGTACCCGCAATAAGGGACGCGTCCCTCACTTTGTCCCCGCACAAAAGGGGTTTAACAACCCGTAGGGCCTTCATCCCCCACGCTACTTGGCTGGTTCAGGCTTCCGCCCATTGACCAATATTCCTCACTGCTGCCTCCCGTAGGA
>MG|32|93.71|Bacteroidetes|Bacteroidia|Bacteroidales|Prevotellaceae|Prevotella|sp.|
GCACGGAATTAGCCGGTCCTTATTCTTGCGGTACATGCAAAACACCACAACGTGGCGCATTTTATTCCCGCATAAAAGCAGTTTACAACCCTGAAGGCCGTCGTCCTGCACGCTACTTGGCTGGTTCAGGCTTCCGCCCATTGACCAATATTCCTCACTGCTGCCTCCCGTAGGA
>MG|10|88.89|Bacteroidetes|Bacteroidia|Bacteroidales|Prevotellaceae|Prevotella|baroniae|
GCACGGAGTTAGCCGATGCTTATTCGCGGGATACCTGCAGGACGCCACACGTGGCGCCGGTTATCCTCCCGCAAAAGAAGTTTAACAACCCGTAAGGGCCGTCGTCCTTCACGCTACTTGGCTGGTTCAGGCTTCCGCCCATTGACCAATATTCCTCACTGCTGCCTCCCGTAGGA
>MG|75|91.48|Bacteroidetes|Bacteroidia|Bacteroidales|Prevotellaceae|Prevotella|buccae|
GCACGGAATTAGCCGGTCCTTGTTCTTGCGGTACTTGCAATAACGCAACGCGTGCGCCACTTTAACTCCCGCACCAAAGCAGTTTACAACCCTAAGGGCCTTCATCCTGCACGCTACTTGGCTGGTTCAGGCTTCCGCCCATTGACCAATATTCCTCACTGCTGCCTCCCGTAGGAA
>MG|62|92.05|Bacteroidetes|Bacteroidia|Bacteroidales|Prevotellaceae|Prevotella|copri|
GCACGGAATTAGCCGGTCCTTATTCGCGCGGTACCCGCAAAACGCCACGCAATGGCGAACTTTGTCCCCGCGCAAAAGAGGTTTAACAACCCGTAGGGCCGTCGTCCCTCACGCTACTTGGCTGGTTCAGGCTTCCGCCCATTGACCAATATTCCTCACTGCTGCCTCCCGTAGGA
>MG|10|89.2|Bacteroidetes|Bacteroidia|Bacteroidales|Prevotellaceae|Prevotella|sp.|
CCTACGGGAGGCAGCAGTGAGGGATATTGGTCAATGGGCGGAAGCCTGAACCAGCCAAGTAGCGTGGGGGACGAAGGCCCTAACGGGTCGTAAACCCCTTTTGCGCGGGGATAAAGGGGGCCAACGTGTGGCCCTTTGCAGGTACCGCGCGAATAAGCATCGGCTAACTCCGTGCC
>MG|14|88.2|Bacteroidetes|Bacteroidia|Bacteroidales|Prevotellaceae|Prevotella|sp.|
GCACGGAGTTAGCCGATGCTTATTCGCGCGGTAACCTGCAAAGGGCCACACGTGGCCCCCTTTATCCCCGCGCAAAAGGGGTTTAACGACCCGTAGGGCCTTCGTCCCCCCACGCTACTTGGCTGGTTCAGGCTTCCGCCCATTGACCAATATCCCCTCACTGCTGCCTCCCGTAGGA
>MG|139|91.43|Bacteroidetes|Bacteroidia|Bacteroidales|Prevotellaceae|Prevotella|nigrescens|
GCACGGAATTAGCCGGTCCTTGTTCTTGCGGTACTTGCAATAGCGCAACACGTGCGCCACTTTACTCCCGCACCAAAGCAGTTTACAACCCTAAGGGCCTTCATCCTGCACGCTACTTGGCTGGTTCAGGCTTCCGCCCATTGACCAATATTCCTCACTGCTGCCTCCCGTAGGAA
>MG|54|94.29|Bacteroidetes|Bacteroidia|Bacteroidales|Prevotellaceae|Prevotella|copri|
GCACGGAATTAGCCGGTCCTTATTCGTACGGTACATGCAAAGGGCCACACGTGACCCCCTTTATTCCCGCACAAAAGCAGTTTACAACCCAATAGGGCCGTCTTCCTGCACGCTACTTGGCTGGTTCAGGCTCTCGCCCATTGACCAATATTCCTCACTGCTGCCTCCCGTAGGA
>MG|19|88.2|Bacteroidetes|Bacteroidia|Bacteroidales|Prevotellaceae|Prevotella|sp.|
GCACGGAGTTAGCCGATGCTTATTCGCGCGGTACCTGCAAAGGGCCACAACGTGGCCCCCTTTATCCCCGCGCAAAAGGGGTTTACGACCCGTAGGGCCTTCGTCCCCCCACGCTACTTGGCTGGTTCAGGCTTCCGCCCATTGACCAATATCCCCTCACTGCTGCCTCCCCGTAGGA
>MG|88|93.68|Bacteroidetes|Bacteroidia|Bacteroidales|Prevotellaceae|Prevotella|stercorea|
GCACGGAATTAGCCGGTCCTTATTCACGCGGTACCTGCAAGCCGCCACACGTGGCGGAAGTTATCCCCGCGCAAAAGCAGTTTACAACCCATAGGGCCGTCGTCCTGCACGCTACTTGGCTGGTTCAGGCTCGCGCCCATTGACCAATATTCCTCACTGCTGCCTCCCGTAGGA
>MG|11|77.09|Bacteroidetes|Bacteroidia|Bacteroidales|Prevotellaceae|Prevotella|stercorea|
GCACGGAGTTAGCCGATGCTTATTCGGCGGGTACTCTCAAAGCGCCACGCATGGCGCCTATTGCCCCCCCGCCAAAAGCGGTTCAACGCCCGTAGGGCGCACGCCCGCACGCGGCATGGCTGGATCAGAATTCCTTCCATTGTCCAATATCCCTCACTGCTGCCTCCCGTAGGA
>MG|16|88.76|Bacteroidetes|Bacteroidia|Bacteroidales|Prevotellaceae|Prevotella|sp.|
GCACGGAAGTTAGCCGATGCTTATTCGCGCGGTACCTGCAAAGGGCCACACGTGGCCCCCTTTATCCCCGCGCAAAAGGGGTTTAACGACCCGTAGGGCCTTCGTCCCCCCACGCTACTTGGCTGGTTCAGGCTTCCGCCCATTGACCAATATCCCCTCACTGCTGCCTCCCGTAGGA
>MG|19|95.45|Bacteroidetes|Bacteroidia|Bacteroidales|Prevotellaceae|Prevotella|buccalis|
GCACGGAATTAGCCGGTCCTTATTCACGCGGTACATGCAATGCACGACACGTCGCGCACTTTATTCCCGCACAAAAGCAGTTTACAACCCAATAAGGGCCGTCTTCCTGCACGCTACTTGGCTGGTTCAGGCTGTCGCCCATTGACCAATATTCCTCACTGCTGCCTCCCGTAGGA
>MG|26|89.2|Bacteroidetes|Bacteroidia|Bacteroidales|Prevotellaceae|Prevotella|sp.|
GCACGGAGTTAGCCGATGCTTATTCGCGCGGTACCTGCAAAGGGCCACAACGTGGCCCCCTTTATCCCCGCGCAAAAGGGGTTTACGACCCGTAGGGCCTTCGTCCCCCACGCTACTTGGCTGGTTCAGGCTTCCGCCCATTGACCAATATCCCCTCACTGCTGCCTCCCGTAGGA
>MG|38|91.48|Bacteroidetes|Bacteroidia|Bacteroidales|Prevotellaceae|Prevotella|sp.|
GCACGGAATTAGCCGGTCCTTGTTCTTGCGGTACTTGCAATAGCGCAACACGTGCGCCACTTTAACTCCCGCACCAAAGCAGTTTACAACCCTAAGGGCCGTCCTCCTGCACGCTACTTGGCTGGTTCAGGCTTCCGCCCATTGACCAATATTCCTCACTGCTGCCTCCCGTAGGA
>MG|11|92.05|Bacteroidetes|Bacteroidia|Bacteroidales|Prevotellaceae|Prevotella|sp.|
CCTACGGGAGGCAGCAGTGAGGAATATTGGTCAATGGGCGTAAGCCTGAACCAAGCCAAGTAGCGTGGGGGACGAAGGCCCTACGGGTTGTAAACCCCTTTTGTGCGGGAACAAAGTGCGGGACGTGTCCCGTTTTGCGTGTACCGCACGAATAAGGACCGGCTAATTCCGTGCC
>MG|17|90.45|Bacteroidetes|Bacteroidia|Bacteroidales|Prevotellaceae|Prevotella|baroniae|
CCTACGGGAGGCAGCAGTGAGGAATATTGGTCAATGGGCGGAAGCCTGAACCAGCCAAGTAGCGTGAAGGATGACGGCCCTACGGGTTGTAAACTTCTTTTTGCGGGAGGATAACCGGCGCCACGTGTGGCGTCCTGCAGGTATCCCGCGAATAAGCATCGGCTAACTCCGTGCC
>MG|15|89.39|Bacteroidetes|Bacteroidia|Bacteroidales|Prevotellaceae|Prevotella|baroniae|
GCACGGAGTTAGCCGATGCTTATTCGCGGGATACCTGCAGGACGCCACACGTGGCGCCGGTTATCCTCCCGCAAAAGAAGTTTAACAACCCGTAGGGCCGTCGTCCTTCACGCTACTTGGCTGGTTCAGGCTTCCGCCCATTGACCAATATTCCTCACTGCTGCCTCCCGTAGGA
>MG|11|93.68|Bacteroidetes|Bacteroidia|Bacteroidales|Prevotellaceae|Prevotella|denticola|
GCACGGAATTAGCCGGTCCTTATTCGTGCGGTACCCGCAATAAGGGAACGCGTCCCTCACTTTGTCCCCGCACAAAAGGGGTTTACAACCCATAGGGCCTTCATCCCCCACGCTACTTGGCTGGTTCAGGCTTCCGCCCATTGACCAATATTCCTCACTGCTGCCTCCCGTAGG
>MG|14|89.66|Bacteroidetes|Bacteroidia|Bacteroidales|Prevotellaceae|Prevotella|dentasini|
CCTACGGGAGGCAGCAGTGAGGAATATTGGTCAATGGGCGGAAGCCTGAACCAGCCAAGTAGCGTGGACGACGAAGGCCCTACGGGTCGTAAAGTCCTTTTGCGCGGGAATAAAGAGCGCCACGCGTGGCGCGTTGCATGTACCGCGCGAATAAGCATCGGCTAATTCCGTGCC
>MG|10|89.2|Bacteroidetes|Bacteroidia|Bacteroidales|Prevotellaceae|Prevotella|copri|
GCACGGAATTAGCCGATGCTTATTCGCGCGGTACATGCAACGCGCCACGCGTGGCGCTCTTTAATTCCCGCGCAAAAGGACTTTACGACCCGTAGGGCCTTCATCGTCCACGCTACTTGGCTGGTTCAGGCTTCCGCCCATTGACCAATATTCCTCACTGCTGCCTCCCGTAGG
>MG|12|95.98|Bacteroidetes|Bacteroidia|Bacteroidales|Prevotellaceae|Prevotella|buccalis|
CCTACGGGAGGCAGCAGTGAGGAATATTGGTCAATGGGCGATAGCCTGAACCAGCCAAGTAGCGTGCAGGAAGACGGCCCTATGGGTTGTAAACTGCTTTTGTGCGGGAATAAAGTGCGCGACGTGTCGTGTATTGCATGTACCGCGTGAATAAGGACCGGCTAATTCCGTGCC
>MG|75|89.2|Bacteroidetes|Bacteroidia|Bacteroidales|Prevotellaceae|Prevotella|sp.|
GCACGGAGTTAGCCGATGCTTATTCGCGCGGTACCTGCAAAGGGCCACACGTGGCCCCCTTTATCCCCGCGCAAAAGGGGTTTAACGACCCGTAGGGCCTTCGTCCCCCACGCTACTTGGCTGGTTCAGGCTTCCGCCCATTGACCAATATCCCCTCACTGCTGCCTCCCGTAGGA
>MG|20|94.32|Bacteroidetes|Bacteroidia|Bacteroidales|Prevotellaceae|Prevotella|multiformis|
GCACGGAATTAGCCGGTCCTTATTCATGCGGTACCTGCAATAGGGGAACCCGTCCCCCACTTTATCCCCGCATAAAAGAAGGTTTACAACCCGTAGGGCCTTCGTCCCTCACGCTACTTGGCTGGTTCAGGCTTCCGCCCATTGACCAATATTCCTCACTGCTGCCTCCCGTAGGAA
>MG|12|94.25|Bacteroidetes|Bacteroidia|Bacteroidales|Prevotellaceae|Prevotella|denticola|
CCTACGGGAGGCAGCAGTGAGGAATATTGGTCAATGGGCGGAAGCCTGAACCAGCCAAGTAGCGTGGGGGATGAAGGCCCTACGGGTTGTAAACCCCTTTTGTGCGGGGACAAAGTGAGGGACGCGTCCCTTATTGCGGGTACCGCACGAATAAGGACCGGCTAATTCCGTGCC
>MG|22|89.89|Bacteroidetes|Bacteroidia|Bacteroidales|Prevotellaceae|Prevotella|baroniae|
CCTACGGGAGGCAGCAGTGAGGAATATTGGTCAATGGGCGGAAGCCTGAACCAGCCAAGTAGCGTGAAGGACGACGGCCCTACGGGTTGTAAACTTCTTTTGCGGGAGGATAACCGGCGCCACGTGTGGCGTCCTGCAGGTATCCCGCGAATAAGCATCGGCTAACTCCGTGCC
>MG|15|94.25|Bacteroidetes|Bacteroidia|Bacteroidales|Prevotellaceae|Prevotella|denticola|
GCACGGAATTAGCCGGTCCTTATTCGTGCGGTACCCGCAATAAGGGACGCGTCCCTCACTTTGTCCCCGCACAAAAGGGGTTTACAACCCGTAGGGCCTTCATCCCCCACGCTACTTGGCTGGTTCAGGCTTCCGCCCATTGACCAATATTCCTCACTGCTGCCTCCCGTAGGA
>MG|16|92.09|Bacteroidetes|Bacteroidia|Bacteroidales|Prevotellaceae|Prevotella|denticola|
GCACGGAATTAGCCGGTCCTTATTCATGCGGTACCCGCAATATGGGAACACGTCCCAACACTTTGTCCCCGCATAAAAGAGGTTTACAACCCGTAAGGGCCTTCGTCCCTCACGCTACTTGGCTGGTTCAGGCTTCCGCCCATTGACCAATATTCCTCACTGCTGCCTCCCGTAGGA
>MG|19|93.1|Bacteroidetes|Bacteroidia|Bacteroidales|Prevotellaceae|Prevotella|copri|
CCTACGGGAGGCAGCAGTGAGGAATATTGGTCAATGGGCGCAAGCCTGAACCAGCCAAGTAGCGTGAGGGACGAAGGCCCTACGGGTTGTAAACCTCTTTTGTGCGGGGACAAAGTTCGCGACGTGTCGCGTTTTGCGGGTACCGCACGAATAAGGACCGGCTAATTCCGTGCC
>MG|39|89.71|Bacteroidetes|Bacteroidia|Bacteroidales|Prevotellaceae|Prevotella|sp.|
GCACGGAGTTAGCCGATGCTTATTCGCGCGGTACCTGCAAAGGGCCACACGTGGCCCCCTTTATCCCCGCGCAAAAGGGGTTTACGACCCGTAGGGCCTTCGTCCCCCACGCTACTTGGCTGGTTCAGGCTTCCGCCCATTGACCAATATCCCTCACTGCTGCCTCCCCGTAGGA
>MG|13|88.7|Bacteroidetes|Bacteroidia|Bacteroidales|Prevotellaceae|Prevotella|copri|
GCACGGAATTAGCCGATGCTTATTCGCGCGGTACATGCAACGCGCCAACGCGTGGCGCTCTTTATTCCCGCGCAAAAGGACTTTACGACCCGTAGGGCCTTCATCGTCCACGCTACTTGGCTGGTTCAGGCTTCCGCCCCATTGACCAATATTCCTCACTGCTGCCTCCCGTAGGA
>MG|14|90.96|Bacteroidetes|Bacteroidia|Bacteroidales|Prevotellaceae|Prevotella|buccae|
GCACGGAATTAGCCGGTCCTTGTTCTTGCGGTACTTGCAATAACGCAACGCGTGCGCCAACTTTACTCCCGCACCAAAGCAGTTTACAACCCTAAGGGCCGTCCTCCTGCACGCTAACTTGGCTGGTTCAGGCTTCCGCCCATTGACCAATATTCCTCACTGCTGCCTCCCGTAGGA
>MG|16|90.91|Bacteroidetes|Bacteroidia|Bacteroidales|Prevotellaceae|Prevotella|nigrescens|
GCACGGAATTAGCCGGTCCTTGTTCTTGCGGTACTTGCAATAGCGCAACACGTGCGCCACTTTACTCCCGCACCAAAGCAGTTTACAACCCTAAGGGCCGTCCTCCTGCACGCTACTTGGCTGGTTCAGGCTTCCGCCCATTGACCAATATTCCTCACTGCTGCCTCCCCGTAGGA
>MG|26|89.39|Bacteroidetes|Bacteroidia|Bacteroidales|Prevotellaceae|Prevotella|baroniae|
GCACGGAGTTAGCCGATGCTTATTCGCGGGATACCTGCAGGACGCCACACGTGGCGCCGGTTATCCTCCCGCAAAAGAAGTTTACAACCCGTAAGGGCCGTCGTCCTTCACGCTACTTGGCTGGTTCAGGCTTCCGCCCATTGACCAATATTCCTCACTGCTGCCTCCCGTAGGA
>MG|11|91.48|Bacteroidetes|Bacteroidia|Bacteroidales|Prevotellaceae|Prevotella|sp.|
GCACGGAATTAGCCGGTCCTTATTCGTGCGGTACACGCAAAACGGGACAACGTCCCGCACTTTGTTCCCGCACAAAAGGGGTTTAACAACCCGTAGGGCCTTCGTCCCCCACGCTACTTGGCTGGTTCAGGCTTACGCCCATTGACCAATATTCCTCACTGCTGCCTCCCGTAGGA
>MG|10|88.2|Bacteroidetes|Bacteroidia|Bacteroidales|Prevotellaceae|Prevotella|sp.|
GCACGGAGTTAGCCGATGCTTATTCGCGCGGTACCTGCAAAGGGCCACACGTGGCCCCCCTTTATCCCCGCGCAAAAGGGGTTTAACGACCCGTAGGGCCTTCGTCCCCCCACGCTACTTGGCTGGTTCAGGCTTCCGCCCATTGACCAATATCCCCTCACTGCTGCCTCCCGTAGGA
>MG|11|90.75|Bacteroidetes|Bacteroidia|Bacteroidales|Prevotellaceae|Prevotella|sp.|
CCTACGGGAGGCAGCAGTGAGGAATATTGGTCAATGGGCGGAAGCCTGAACCAGCCAAGTAGCGTGGGGGACGAAGGCCCTACGGGTCGTAAACCCCTTTTGCGCGGGGATAAAGGGGGCCACGTGTGGCCCTTTGCAGGTACCGCGCGAATAAGCATCGGCTAACTCCGTGC
>MG|46|88.89|Bacteroidetes|Bacteroidia|Bacteroidales|Prevotellaceae|Prevotella|baroniae|
GCACGGAGTTAGCCGATGCTTATTCGCGGGATACCTGCAGGACGCCACACGTGGCGCCGGTTATCCTCCCGCAAAAGAAGTTTAACAACCCGTAAGGGCCGTCATCCTTCACGCTACTTGGCTGGTTCAGGCTTCCGCCCATTGACCAATATTCCTCACTGCTGCCTCCCGTAGGA
>MG|20|94.29|Bacteroidetes|Bacteroidia|Bacteroidales|Prevotellaceae|Prevotella|multiformis|
GCACGGAATTAGCCGGTCCTTATTCATGCGGTACCTGCAATAGGGGACCCGTCCCCCACTTTATCCCCACATAAAAGAAGGTTTACAACCCGTAGGGCCTTCGTCCCTCACGCTACTTGGCTGGTTCAGGCTTCCGCCCATTGACCAATATTCCTCACTGCTGCCTCCCGTAGGA
>MG|10|89.27|Bacteroidetes|Bacteroidia|Bacteroidales|Prevotellaceae|Prevotella|sp.|
GCACGGAGTTAGCCGATGCTTATTCGCGCGGTACCTGCAAAGGGCCACAACGTGGCCCCCTTTATCCCCGCGCAAAAGGGGTTTAACGACCCGTAGGGCCTTCGTCCCCCCACGCTACTTGGCTGGTTCAGGCTTCCGCCCATTGACCAATATTCCTCACTGCTGCCTCCCGTAGGA
>MG|17|94.35|Bacteroidetes|Bacteroidia|Bacteroidales|Prevotellaceae|Prevotella|multiformis|
GCACGGAATTAGCCGGTCCTTATTCATGCGGTACCTGCAATACGGGAACGCGTCCCGCACTTTATCCCCGCATAAAAGAAGGTTTACAACCCGTAAGGGCCTTCGTCCCTCACGCTACTTGGCTGGTTCAGGCTTCCGCCCATTGACCAATATTCCTCACTGCTGCCTCCCGTAGGA
>MG|28|90.29|Bacteroidetes|Bacteroidia|Bacteroidales|Prevotellaceae|Prevotella|sp.|
GCACGGAGTTAGCCGATGCTTATTCGCGCGGTACCTGCAAAGGGCCACACGTGGCCCCCTTTATCCCCGCGCAAAAGGGGTTTAACGACCCGTAGGGCCTTCGTCCCCCACGCTACTTGGCTGGTTCAGGCTTCCGCCCATTGACCAATATTCCTCACTGCTGCCTCCCGTAGGA
>MG|151|89.77|Bacteroidetes|Bacteroidia|Bacteroidales|Prevotellaceae|Prevotella|copri|
GCACGGAATTAGCCGATGCTTATTCGCGCGGTACATGCAACGCGCCACGCGTGGCGCTCTTTATTCCCGCGCAAAAGGACTTTACGACCCGTAGGGCCTTCATCGTCCACGCTACTTGGCTGGTTCAGGCTTCCGCCCATTGACCAATATTCCTCACTGCTGCCTCCCGTAGGA
>MG|21|88.89|Bacteroidetes|Bacteroidia|Bacteroidales|Prevotellaceae|Prevotella|baroniae|
GCACGGAGTTAGCCGATGCTTATTCGCGGGATACCTGCAGGACGCCACAACGTGGCGCCGGTTATCCTCCCGCAAAAGAAGTTTAACAACCCGTAGGGCCGTCATCCTTCACGCTACTTGGCTGGTTCAGGCTTCCGCCCATTGACCAATATTCCTCACTGCTGCCTCCCGTAGGA
>MG|32|88.64|Bacteroidetes|Bacteroidia|Bacteroidales|Prevotellaceae|Prevotella|copri|
GCACGGAATTAGCCGATGCTTATTCGCGCGGTACATGCAACGCGCCAACGCGTGGCGCTCTTTATTCCCGCGCAAAAGGACTTTACGACCCGTAGGGCCTTCCTCGTCCACGCTACTTGGCTGGTTCAGGCTTCCGCCCATTGACCAATATTCCTCACTGCTGCCTCCCGTAGGA
>MG|156|89.71|Bacteroidetes|Bacteroidia|Bacteroidales|Prevotellaceae|Prevotella|sp.|
CCTACGGGAGGCAGCAGTGAGGGATATTGGTCAATGGGCGGAAGCCTGAACCAGCCAAGTAGCGTGGGGGACGAAGGCCCTAACGGGTCGTAAACCCCTTTTGCGCGGGGATAAAGGGGGCCACGTGTGGCCCTTTGCAGGTACCGCGCGAATAAGCATCGGCTAACTCCGTGCC
>MG|15|89.77|Bacteroidetes|Bacteroidia|Bacteroidales|Prevotellaceae|Prevotella|sp.|
GCACGGAAGTTAGCCGATGCTTATTCGCGCGGTACCTGCAAAGGGCCACACGTGGCCCCCTTTATCCCCGCGCAAAAGGGGTTTACGACCCGTAGGGCCTTCGTCCCCCACGCTACTTGGCTGGTTCAGGCTTCCGCCCATTGACCAATATCCCCTCACTGCTGCCTCCCGTAGGA
>MG|10|89.39|Bacteroidetes|Bacteroidia|Bacteroidales|Prevotellaceae|Prevotella|baroniae|
GCACGGAGTTAGCCGATGCTTATTCGCGGGATACCTGCAGGACGCCACACGTGGCGCCGGTTATCCTCCCGCAAAAGAAGTTTACAACCCGTAGGGCCGTCATCCTTCACGCTAACTTGGCTGGTTCAGGCTTCCGCCCATTGACCAATATTCCTCACTGCTGCCTCCCGTAGGA
>MG|71|89.2|Bacteroidetes|Bacteroidia|Bacteroidales|Prevotellaceae|Prevotella|copri|
GCACGGAATTAGCCGATGCTTATTCGCGCGGTACATGCAACGCGCCACGCGTGGCGCTCTTTATTCCCGCGCAAAAGGACTTTACGACCCGTAGGGCCTTCCTCGTCCACGCTACTTGGCTGGTTCAGGCTTCCGCCCATTGACCAATATTCCTCACTGCTGCCTCCCGTAGGA
>MG|11|88.7|Bacteroidetes|Bacteroidia|Bacteroidales|Prevotellaceae|Prevotella|copri|
GCACGGAATTAGCCGATGCTTATTCGCGCGGTACATGCAACGCGCCAACGCGTGGCGCTCTTTATTCCCGCGCAAAAGGACTTTACGACCCGTAAGGGCCTTCATCGTCCACGCTACTTGGCTGGTTCAGGCTTCCGCCCATTGACCAATATTCCTCACTGCTGCCTCCCGTAGGA
>MG|10|94.83|Bacteroidetes|Bacteroidia|Bacteroidales|Prevotellaceae|Prevotella|denticola|
CCTACGGGAGGCAGCAGTGAGGAATATTGGTCAATGGGCGGAAGCCTGAACCAGCCAAGTAGCGTGAGGGACGAAGGCCCTACGGGTTGTAAACCTCTTTTATGCGGGGATAAAGTGGGGGACGTGTCCCCTATTGCAGGTACCGCATGAATAAGGACCGGCTAATTCCGTGCC
>MG|25|89.71|Bacteroidetes|Bacteroidia|Bacteroidales|Prevotellaceae|Prevotella|sp.|
CCTACGGGAGGCAGCAGTGAGGGATATTGGTCAATGGGCGGAAGCCTGAACCAGCCAAGTAAGCGTGGGGGACGAAGGCCCTACGGGTCGTAAACCCCTTTTGCGCGGGGATAAAGGGGGCCACGTGTGGCCCTTTGCAGGTACCGCGCGAATAAGCATCGGCTAACTCCGTGCC
>MG|35|89.27|Bacteroidetes|Bacteroidia|Bacteroidales|Prevotellaceae|Prevotella|copri|
GCACGGAATTAGCCGATGCTTATTCGCGCGGTACATGCAACGCGCCACGCGTGGCGCTCTTTATTCCCGCGCAAAAGGACTTTACGACCCGTAGGGCCTTCATCGTCCACGCTACTTGGCTGGTTCAGGCTTCCGCCCCATTGACCAATATTCCTCACTGCTGCCTCCCGTAGGA
>MG|22|88.7|Bacteroidetes|Bacteroidia|Bacteroidales|Prevotellaceae|Prevotella|sp.|
CCTACGGGAGGCAGCAGTGAGGGATATTGGTCAATGGGCGGAAGCCTGAACCAAGCCAAGTAAGCGTGGGGGACGAAGGCCCTAACGGGTCGTAAACCCCTTTTGCGCGGGGATAAAGGGGGCCACGTGTGGCCCTTTGCAGGTACCGCGCGAATAAGCATCGGCTAACTCCGTGCC
>MG|96|89.2|Bacteroidetes|Bacteroidia|Bacteroidales|Prevotellaceae|Prevotella|copri|
GCACGGAATTAGCCGATGCTTATTCGCGCGGTACATGCAACGCGCCAACGCGTGGCGCTCTTTATTCCCGCGCAAAAGGACTTTACGACCCGTAGGGCCTTCATCGTCCACGCTACTTGGCTGGTTCAGGCTTCCGCCCATTGACCAATATTCCTCACTGCTGCCTCCCGTAGGA
>MG|36|89.2|Bacteroidetes|Bacteroidia|Bacteroidales|Prevotellaceae|Prevotella|sp.|
GCACGGAGTTAGCCGATGCTTATTCGCGCGGTACCTGCAAAGGGCCACACGTGGCCCCCTTTATCCCCGCGCAAAAGGGGTTTAACGACCCGTAGGGCCTTCGTCCCCCCACGCTACTTGGCTGGTTCAGGCTTCCGCCCATTGACCAATATCCCTCACTGCTGCCTCCCGTAGGA
>MG|36|76.4|Bacteroidetes|Bacteroidia|Bacteroidales|Prevotellaceae|Prevotella|stercorea|
GCACGGAGTTAGCCGATGCTTATTCGGCGGGTACTCTCAAAGCGCCACGCATGGCGCTAATTGCCCCCCGCCAAAAGCGGTTCAACGCCCGTAGGGCGCACGCCCGCACGCGGCATGGCTGGATCAGAATTCCTTCCAATTGTCCAATATCCCTCACTGCTGCCTCCCGTAGGA
>MG|11|94.32|Bacteroidetes|Bacteroidia|Bacteroidales|Prevotellaceae|Prevotella|sp.|
CCTACGGGAGGCAGCAGTGAGGAATATTGGTCAATGGGCGGAAGCCTGAACCAGCCAAGTAGCGTGCAGGACGACGGCCTTCAGGGTTGTAAACTGCTTTTATGCGGGAATAAAATGCGCCACGTGTGGTGTTTTTGCATGTACCGCAAGAATAAGGACCGGCTAATTCCGTGCC
>MG|18|90.96|Bacteroidetes|Bacteroidia|Bacteroidales|Prevotellaceae|Prevotella|sp.|
GCACGGAATTAGCCGGTCCTTATTCGTGCGGTACACGCAAAACGGGACAACGTCCCGCACTTTGTTCCCGCACAAAAGGGGTTTACAACCCGTAGGGCCTTCGTCCCCCCACGCTACTTGGCTGGTTCAGGCTTACGCCCCATTGACCAATATTCCTCACTGCTGCCTCCCGTAGGA
>MG|15|92.66|Bacteroidetes|Bacteroidia|Bacteroidales|Prevotellaceae|Prevotella|denticola|
GCACGGAATTAGCCGGTCCTTATTCGTGCGGTACCCGCAATAAGGGAACGCGTCCCTCACTTTGTCCCCGCACAAAAGGGGTTTAACAACCCAATAGGGCCTTCATCCCCCACGCTACTTGGCTGGTTCAGGCTTCCGCCCATTGACCAATATTCCTCACTGCTGCCTCCCGTAGGA
>MG|18|87.71|Bacteroidetes|Bacteroidia|Bacteroidales|Prevotellaceae|Prevotella|sp.|
GCACGGAGTTAGCCGATGCTTATTCGCGCGGTACCTGCAAAGGGCCACACGTGGCCCCCCTTTATCCCCGCGCAAAAGGGGTTTAACGACCCGTAGGGCCTTCGTCCCCCCACGCTACTTGGCTGGTTCAGGCTTCCGCCCATTGACCAATATCCCCTCACTGCTGCCTCCCCGTAGGA
>MG|10|92.0|Bacteroidetes|Bacteroidia|Bacteroidales|Prevotellaceae|Prevotella|copri|
GCACGGAATTAGCCGGTCCTTATTCGTGCGGTACCCGCAAAACGCGAACACGTCGCGAACTTTGTCCCCGCACAAAAGAGGTTTACAACCCGTAGGGCCTTCGTCCCTCACGCTAACTTGGCTGGTTCAGGCTTGCGCCCATTGACCAATATTCCTCACTGCTGCCTCCCGTAGG
>MG|47|88.7|Bacteroidetes|Bacteroidia|Bacteroidales|Prevotellaceae|Prevotella|sp.|
GCACGGAGTTAGCCGATGCTTATTCGCGCGGTACCTGCAAAGGGCCACACGTGGCCCCCTTTATCCCCGCGCAAAAGGGGTTTAACGACCCGTAGGGCCTTCGTCCCCCCACGCTACTTGGCTGGTTCAGGCTTCCGCCCATTGACCAATATCCCTCACTGCTGCCTCCCCGTAGGA
>MG|81|90.23|Bacteroidetes|Bacteroidia|Bacteroidales|Prevotellaceae|Prevotella|sp.|
CCTACGGGAGGCAGCAGTGAGGGATATTGGTCAATGGGCGGAAGCCTGAACCAGCCAAGTAGCGTGGGGGACGAAGGCCCTACGGGTCGTAAACCCCTTTTGCGCGGGGATAAAGGGGGCCACGTGTGGCCCTTTGCAGGTACCGCGCGAATAAGCATCGGCTAACTCCGTGCC
>MG|13|91.43|Bacteroidetes|Bacteroidia|Bacteroidales|Prevotellaceae|Paraprevotella|clara|
GCACGGAAGTTAGCCGATGCTTATTCGCAAGGTACATGCAAAGCGCCAACGCGTGGCGCACTTTATTCCCTTGCAAAAGAGGTTTACAACCCGTAGGGCCGTCATCCCTCACGCTACTTGGCTGGTTCAGGCTACCGCCCATTGACCAATATTCCTCACTGCTGCCTCCCGTAGG
>MG|18|89.2|Bacteroidetes|Bacteroidia|Bacteroidales|Prevotellaceae|Prevotella|sp.|
GCACGGAGTTAGCCGATGCTTATTCGCGCGGTACCTGCAAAGGGCCACAACGTGGCCCCCTTTATCCCCGCGCAAAAGGGGTTTACGACCCGTAGGGCCTTCGTCCCCCCACGCTACTTGGCTGGTTCAGGCTTCCGCCCATTGACCAATATCCCTCACTGCTGCCTCCCGTAGGA
>MG|10|89.77|Bacteroidetes|Bacteroidia|Bacteroidales|Prevotellaceae|Prevotella|sp.|
GCACGGAAGTTAGCCGATGCTTATTCGCGCGGTACCTGCAAAGGGCCACACGTGGCCCCCTTTATCCCCGCGCAAAAGGGGTTTACGACCCGTAGGGCCTTCGTCCCCCCACGCTACTTGGCTGGTTCAGGCTTCCGCCCATTGACCAATATCCCTCACTGCTGCCTCCCGTAGGA
>MG|17|90.91|Bacteroidetes|Bacteroidia|Bacteroidales|Prevotellaceae|Prevotella|nigrescens|
GCACGGAATTAGCCGGTCCTTGTTCTTGCGGTACTTGCAATAGCGCAACACGTGCGCCACTTTACTCCCGCACCAAAGCAGTTTACAACCCTAAGGGCCTTCAATCCTGCACGCTACTTGGCTGGTTCAGGCTTCCGCCCATTGACCAATATTCCTCACTGCTGCCTCCCGTAGGA
>MG|12|91.48|Bacteroidetes|Bacteroidia|Bacteroidales|Prevotellaceae|Prevotella|buccae|
GCACGGAATTAGCCGGTCCTTGTTCTTGCGGTACTTGCAATAACGCAACGCGTGCGCCAACTTTAACTCCCGCACCAAAGCAGTTTACAACCCTAAGGGCCTTCATCCTGCACGCTACTTGGCTGGTTCAGGCTTCCGCCCATTGACCAATATTCCTCACTGCTGCCTCCCGTAGG
>MG|12|76.97|Bacteroidetes|Bacteroidia|Bacteroidales|Prevotellaceae|Prevotella|stercorea|
GCACGGAGTTAGCCGATGCTTATTCGGCGGGTACTCTCAAAGCGCCACGCATGGCGCTAATTGCCCCCCCGCCAAAAGCGGTTCAACGCCCGTAGGGCGCACGCCCGCACGCGGCATGGCTGGATCAGAATTCCTTCCATTGTCCAATATCCCTCACTGCTGCCTCCCGTAGGA
>MG|42|91.48|Bacteroidetes|Bacteroidia|Bacteroidales|Prevotellaceae|Prevotella|dentasini|
CCTACGGGAGGCAGCAGTGAGGAATATTGGTCAATGGGCGGAAGCCTGAACCAGCCAAGTAGCGTGCAGGAGGACGGCCCTTAGGGTTGTAAACTGCTTTGGTGCGGGAGTAAAGTGGCGCACGCGTTGCGTTATTGCAAGTACCGCAAGAACAAGGACCGGCTAATTCCGTGCC
>MG|12|88.83|Bacteroidetes|Bacteroidia|Bacteroidales|Prevotellaceae|Prevotella|baroniae|
GCACGGAGTTAGCCGATGCTTATTCGCGGGATACCTGCAGGACGCCAACACGTGGCGCCGGTTATCCTCCCGCAAAAGAAGTTTACAACCCGTAAGGGCCGTCATCCTTCACGCTACTTGGCTGGTTCAGGCTTCCGCCCATTGACCAATATTCCTCACTGCTGCCTCCCGTAGG
>MG|30|90.96|Bacteroidetes|Bacteroidia|Bacteroidales|Prevotellaceae|Prevotella|sp.|
GCACGGAATTAGCCGGTCCTTATTCGTGCGGTACCCGCAAAGGCCTAACCCGTAGGCCGCTTTGTCCCCGCACAAAAGAGGTTTACAACCCAATAGGGCCGTCGTCCCTCACGCTACTTGGCTGGTTCAGGCTTCCGCCCATTGACCAATATTCCTCACTGCTGCCTCCCGTAGGA
>MG|95|94.89|Bacteroidetes|Bacteroidia|Bacteroidales|Prevotellaceae|Prevotella|multiformis|
GCACGGAATTAGCCGGTCCTTATTCATGCGGTACCTGCAATAGGGGACCCGTCCCCCACTTTATCCCCGCATAAAAGAAGGTTTACAACCCGTAGGGCCTTCGTCCCTCACGCTACTTGGCTGGTTCAGGCTTCCGCCCATTGACCAATATTCCTCACTGCTGCCTCCCGTAGGAG
>MG|132|91.48|Bacteroidetes|Bacteroidia|Bacteroidales|Prevotellaceae|Prevotella|sp.|
GCACGGAATTAGCCGGTCCTTATTCGTGCGGTACACGCAAAACGGGACAACGTCCCGCACTTTGTTCCCGCACAAAAGGGGTTTACAACCCGTAGGGCCTTCGTCCCCCCACGCTACTTGGCTGGTTCAGGCTTACGCCCATTGACCAATATTCCTCACTGCTGCCTCCCGTAGGA
>MG|17|94.29|Bacteroidetes|Bacteroidia|Bacteroidales|Prevotellaceae|Prevotella|denticola|
GCACGGAATTAGCCGGTCCTTATTCATGCGGTACCTGCAATAGGGGACACGTCCCCCAACTTTATCCCCGCATAAAAGAGGTTTACAACCCGTAGGGCCTTCGTCCCTCACGCTACTTGGCTGGTTCAGGCTTCCGCCCATTGACCAATATTCCTCACTGCTGCCTCCCGTAGGA
>MG|11|95.4|Bacteroidetes|Bacteroidia|Bacteroidales|Prevotellaceae|Prevotella|multiformis|
CCTACGGGAGGCAGCAGTGAGGAATATTGGTCAATGGGCGGAAGCCTGAACCAGCCAAGTAGCGTGAGGGACGAAGGCCCTACGGGTTGTAAACCTCTTTTATGCGGGGATAAAGTGGGGGACGGGTCCCTTATTGCAGGTACCGCATGAATAAGGACCGGCTAATTCCGTGCC
>MG|11|92.05|Bacteroidetes|Bacteroidia|Bacteroidales|Prevotellaceae|Prevotella|copri|
GCACGGAATTAGCCGGTCCTTATTCGCGCGGTACCCGCAAAACGCCACGCATGGCGAACTTTGTCCCCGCGCAAAAGAGGTTTAACAACCCGTAAGGGCCGTCGTCCCTCACGCTACTTGGCTGGTTCAGGCTTCCGCCCATTGACCAATATTCCTCACTGCTGCCTCCCGTAGGA
>MG|14|96.57|Bacteroidetes|Bacteroidia|Bacteroidales|Prevotellaceae|Prevotella|oralis|
CCTACGGGAGGCAGCAGTGAGGAATATTGGTCAATGGGCGTAAGCCTGAACCAGCCAAGTAGCGTGCAGGATGACGGCCCTATGGGTTGTAAACTGCTTTTAAGCGGGGATAAAGTCAGGGAACGTGTCCCTGTTTGCAGGTACCGCTTGAATAAGGACCGGCTAATTCCGTGCC
>MG|13|96.57|Bacteroidetes|Bacteroidia|Bacteroidales|Prevotellaceae|Prevotella|oralis|
GCACGGAATTAGCCGGTCCTTATTCAAGCGGTACCTGCAAACAGGGAACACGTCCCTGACTTTATCCCCGCTTAAAAGCAGTTTACAACCCATAGGGCCGTCATCCTGCACGCTACTTGGCTGGTTCAGGCTTACGCCCATTGACCAATATTCCTCACTGCTGCCTCCCGTAGGA
>MG|16|89.83|Bacteroidetes|Bacteroidia|Bacteroidales|Prevotellaceae|Prevotella|copri|
GCACGGAATTAGCCGATGCTTATTCGCGCGGTACATGCAACGCGCCACGCGTGGCGCTCTTTATTCCCGCGCAAAAGGACTTTACGAACCCGTAGGGCCTTCATCGTCCACGCTACTTGGCTGGTTCAGGCTTCCGCCCATTGACCAATATTCCTCACTGCTGCCTCCCGTAGGA
>MG|15|90.96|Bacteroidetes|Bacteroidia|Bacteroidales|Prevotellaceae|Prevotella|sp.|
GCACGGAATTAGCCGGTCCTTATTCGTGCGGTACCCGCAAAGGCCTACCCGTAGGCCGCTTTGTCCCCGCACAAAAGAGGTTTACAACCCAATAAGGGCCGTCGTCCCTCACGCTACTTGGCTGGTTCAGGCTTCCGCCCATTGACCAATATTCCTCACTGCTGCCTCCCGTAGGA
>MG|12|93.18|Bacteroidetes|Bacteroidia|Bacteroidales|Prevotellaceae|Prevotella|stercorea|
CCTACGGGAGGCAGCAGTGAGGAATATTGGTCAATGGGCGCGAGCCTGAACCAGCCAAGTAGCGTGCAGGACGACGGCCCTATGGGTTGTAAACTGCTTTTTGCGCGGGGATAACTTCCGCCACGTGTGGCGGCTTGCAGGTACCGCGTGAATAAGGACCGGCTAATTCCGTGCC
>MG|23|89.14|Bacteroidetes|Bacteroidia|Bacteroidales|Prevotellaceae|Prevotella|dentasini|
GCACGGAATTAGCCGATGCTTATTCGCGCGGTACATGCAACGCGCCAACGCGTGGCGCTCTTTATTCCCGCGCAAAAGGACTTTACGACCCGTAGGGCCTTCGTCGTCCACGCTACTTGGCTGGTTCAGGCTTCCGCCCATTGACCAATATTCCTCACTGCTGCCTCCCGTAGGA
>MG|11|90.4|Bacteroidetes|Bacteroidia|Bacteroidales|Prevotellaceae|Prevotella|baroniae|
CCTACGGGAGGCAGCAGTGAGGAATATTGGTCAATGGGCGGAAGCCTGAACCAGCCAAGTAGCGTGAAGGACGACGGCCCTACGGGTTGTAAACTTCTTTTTGCGGGAGGATAACCGGCGCCACGTGTGGCGTCCTGCAGGTATCCCGCGAATAAGCATCGGCTAACTCCGTGC
>MG|21|89.2|Bacteroidetes|Bacteroidia|Bacteroidales|Prevotellaceae|Prevotella|sp.|
CCTACGGGAGGCAGCAGTGAGGGATAATTGGTCAATGGGCGGAAGCCTGAACCAGCCAAGTAGCGTGGGGGACGAAGGCCCTAACGGGTCGTAAACCCCTTTTGCGCGGGGATAAAGGGGGCCACGTGTGGCCCTTTGCAGGTACCGCGCGAATAAGCATCGGCTAACTCCGTGCC
>MG|20|94.83|Bacteroidetes|Bacteroidia|Bacteroidales|Prevotellaceae|Prevotella|copri|
CCTACGGGAGGCAGCAGTGAGGAATATTGGTCAATGGGCGAGAGCCTGAACCAGCCAAGTAGCGTGCAGGAAGACGGCCCTATGGGTTGTAAACTGCTTTTGTGCGGGAATAAAGGGGGTCACGTGTGGCCCTTTGCATGTACCGTACGAATAAGGACCGGCTAATTCCGTGCC
>MG|17|91.95|Bacteroidetes|Bacteroidia|Bacteroidales|Prevotellaceae|Prevotella|copri|
GCACGGAATTAGCCGGTCCTTATTCGTGCGGTACACGCAAAACGCCACACGTGGCGCACTTTGTTCCCGCACAAAAGGGGTTTACAACCCGTAGGGCCTTCCTCCCCCACGCTACTTGGCTGGTTCAGGCTTCCGCCCATTGACCAATATTCCTCACTGCTGCCTCCCGTAGGA
>MG|21|95.98|Bacteroidetes|Bacteroidia|Bacteroidales|Prevotellaceae|Prevotella|multiformis|
GCACGGAATTAGCCGGTCCTTATTCATGCGGTACCTGCAATAAGGGACGCGTCCCCCACTTTATCCCCGCATAAAAGAGGTTTACAACCCGTAGGGCCTTCGTCCCTCACGCTACTTGGCTGGTTCAGGCTTCCGCCCATTGACCAATATTCCTCACTGCTGCCTCCCGTAGGA
>MG|10|89.2|Bacteroidetes|Bacteroidia|Bacteroidales|Prevotellaceae|Prevotella|sp.|
CCTACGGGAGGCAAGCAGTGAGGGATATTGGTCAATGGGCGGAAGCCTGAACCAGCCAAGTAGCGTGGGGGACGAAGGCCCTAACGGGTCGTAAACCCCTTTTGCGCGGGGATAAAGGGGGCCACGTGTGGCCCTTTGCAGGTACCGCGCGAATAAGCATCGGCTAACTCCGTGCC
>MG|12|94.86|Bacteroidetes|Bacteroidia|Bacteroidales|Prevotellaceae|Prevotella|multiformis|
GCACGGAATTAGCCGGTCCTTATTCATGCGGTACCTGCAATAAGGGAACCCGTCCCCCACTTTATCCCCGCATAAAAGAGGTTTACAACCCGTAGGGCCTTCGTCCCTCACGCTACTTGGCTGGTTCAGGCTTCCGCCCATTGACCAATATTCCTCACTGCTGCCTCCCGTAGGA
>MG|10|90.91|Bacteroidetes|Bacteroidia|Bacteroidales|Prevotellaceae|Prevotella|copri|
GCACGGAATTAGCCGGTCCTTATTCGTGCGGTACACGCAAAACGCCAACACGTGGCGCACTTTGTTCCCGCACAAAAGGGGTTTACAACCCGTAGGGCCTTCCTCCCCCCACGCTACTTGGCTGGTTCAGGCTTCCGCCCATTGACCAATATTCCTCACTGCTGCCTCCCGTAGGA
>MG|62|89.39|Bacteroidetes|Bacteroidia|Bacteroidales|Prevotellaceae|Prevotella|baroniae|
GCACGGAGTTAGCCGATGCTTATTCGCGGGATACCTGCAGGACGCCACACGTGGCGCCGGTTATCCTCCCGCAAAAGAAGTTTAACAACCCGTAGGGCCGTCATCCTTCACGCTACTTGGCTGGTTCAGGCTTCCGCCCATTGACCAATATTCCTCACTGCTGCCTCCCGTAGGA
>MG|42|93.1|Bacteroidetes|Bacteroidia|Bacteroidales|Prevotellaceae|Prevotella|stercorea|
GCACGGAATTAGCCGGTCCTTATTCACGCGGTACCTGCAAGCCGCCACACGTGGCGGAAGTTATCCCCGCGCAAAAGCAGTTTACAACCCATAGGGCCGTCCTCCTGCACGCTACTTGGCTGGTTCAGGCTCGCGCCCATTGACCAATATTCCTCACTGCTGCCTCCCGTAGGA
>MG|22|93.14|Bacteroidetes|Bacteroidia|Bacteroidales|Prevotellaceae|Prevotella|stercorea|
GCACGGAATTAGCCGGTCCTTATTCACGCGGTACCTGCAAGCCGCCACACGTGGCGGAAGTTAATCCCCGCGCAAAAGCAGTTTACAACCCATAGGGCCGTCGTCCTGCACGCTACTTGGCTGGTTCAGGCTCGCGCCCATTGACCAATATTCCTCACTGCTGCCTCCCGTAGGA
>MG|15|92.57|Bacteroidetes|Bacteroidia|Bacteroidales|Prevotellaceae|Prevotella|stercorea|
GCACGGAATTAGCCGGTCCTTATTCACGCGGTACCTGCAAGCCGCCACACGTGGCGGAAGTTATCCCCGCGCAAAAGCAGTTTACAACCCATAAGGGCCGTCCTCCTGCACGCTACTTGGCTGGTTCAGGCTCGCGCCCATTGACCAATATTCCTCACTGCTGCCTCCCGTAGGA
>MG|10|88.76|Bacteroidetes|Bacteroidia|Bacteroidales|Prevotellaceae|Prevotella|copri|
GCACGGAATTAGCCGATGCTTATTCGCGCGGTACATGCAACGCGCCACGCGTGGCGCTCTTTATTCCCGCGCAAAAGGACTTTACGACCCGTAGGGCCTTCATCGTCCACGCTACTTGGCTGGTTCAGGCTTCCGCCCCATTGACCAATATTCCTCACTGCTGCCTCCCCGTAGGA
>MG|21|90.91|Bacteroidetes|Bacteroidia|Bacteroidales|Prevotellaceae|Prevotella|buccae|
GCACGGAATTAGCCGGTCCTTGTTCTTGCGGTACTTGCAATAACGCAACGCGTGCGCCACTTTACTCCCGCACCAAAGCAGTTTACAACCCTAAGGGCCTTCATCCTGCACGCTAACTTGGCTGGTTCAGGCTTCCGCCCATTGACCAATATTCCTCACTGCTGCCTCCCGTAGGA
>MG|21|88.07|Bacteroidetes|Bacteroidia|Bacteroidales|Prevotellaceae|Prevotella|copri|
GCACGGAATTAGCCGATGCTTATTCGCGGGGTACCTGCAAAGCGCCAACGCGTGGCGCACTTTAATCCCCCGCAAAAGGGCTTTAACGACCCGTAGGGCCTTCATCGCCCACGCTACTTGGCTGGTTCAGGCTTCCGCCCATTGACCAATATTCCTCACTGCTGCCTCCCGTAGGAA
>MG|20|95.43|Bacteroidetes|Bacteroidia|Bacteroidales|Prevotellaceae|Prevotella|multiformis|
GCACGGAATTAGCCGGTCCTTATTCATGCGGTACCTGCAATAAGGGACCCGTCCCCCACTTTATCCCCGCATAAAAGAAGGTTTACAACCCGTAGGGCCTTCGTCCCTCACGCTACTTGGCTGGTTCAGGCTTCCGCCCATTGACCAATATTCCTCACTGCTGCCTCCCGTAGGA
>MG|11|92.05|Bacteroidetes|Bacteroidia|Bacteroidales|Prevotellaceae|Prevotella|copri|
GCACGGAATTAGCCGGTCCTTATTCGCGCGGTACCCGCAAAACGCCACGCATGGCGAACTTTGTCCCCGCGCAAAAGAGGTTTAACAACCCGTAGGGCCGTCGTCCCTCACGCTACTTGGCTGGTTCAGGCTTCCGCCCATTGACCAATATTCCTCACTGCTGCCTCCCCGTAGGA
>MG|18|91.43|Bacteroidetes|Bacteroidia|Bacteroidales|Prevotellaceae|Prevotella|copri|
GCACGGAATTAGCCGGTCCTTATTCGTGCGGTACACGCAAAACGCCAACACGTGGCGCACTTTGTTCCCGCACAAAAGGGGTTTACAACCCGTAGGGCCTTCCTCCCCCACGCTACTTGGCTGGTTCAGGCTTCCGCCCATTGACCAATATTCCTCACTGCTGCCTCCCGTAGGA
>MG|12|92.61|Bacteroidetes|Bacteroidia|Bacteroidales|Prevotellaceae|Prevotella|sp.|
TCCTACGGGAGGCAGCAGTGAGGAATATTGGTCAATGGGCGTAAGCCTGAACCAGCCAAGTAGCGTGGGGGACGAAGGCCCTACGGGTTGTAAACCCCTTTTGTGCGGGAACAAAGTGCGGGACGTGTCCCGTTTTGCGTGTACCGCACGAATAAGGACCGGCTAATTCCGTGCC
>MG|11|93.71|Bacteroidetes|Bacteroidia|Bacteroidales|Prevotellaceae|Prevotella|stercorea|
GCACGGAATTAGCCGGTCCTTATTCACGCGGTACCTGCAAGCCGCCACACGTGGCGGACATTATCCCCGCGCAAAAGCAGTTTACAACCCAATAGGGCCGTCGTCCTGCACGCTACTTGGCTGGTTCAGGCTCGCGCCCATTGACCAATATTCCTCACTGCTGCCTCCCGTAGGA
>MG|18|90.91|Bacteroidetes|Bacteroidia|Bacteroidales|Prevotellaceae|Prevotella|copri|
GCACGGAATTAGCCGGTCCTTATTCGTGCGGTACACGCAAAACGCCAACACGTGGCGCACTTTGTTCCCGCACAAAAGGGGTTTACAACCCGTAGGGCCTTCGTCCCCCCACGCTACTTGGCTGGTTCAGGCTTACGCCCATTGACCAATATTCCTCACTGCTGCCTCCCGTAGGA
>MG|15|89.27|Bacteroidetes|Bacteroidia|Bacteroidales|Prevotellaceae|Prevotella|sp.|
GCACGGAAGTTAGCCGATGCTTATTCGCGCGGTACCTGCAAAGGGCCACACGTGGCCCCCTTTATCCCCGCGCAAAAGGGGTTTAACGACCCGTAGGGCCTTCGTCCCCCACGCTACTTGGCTGGTTCAGGCTTCCGCCCATTGACCAATATCCCCTCACTGCTGCCTCCCGTAGGA
>MG|20|89.89|Bacteroidetes|Bacteroidia|Bacteroidales|Prevotellaceae|Prevotella|copri|
GCACGGAGTTAGCCGATGCTTATTCGCGGGATACCTGCAGGACGCCACACGTGGCGCCGATTATCCTCCCGCAAAAGAAGTTTACAACCCGTAGGGCCGTCGTCCTTCACGCTACTTGGCTGGTTCAGGCTTCCGCCCATTGACCAATATTCCTCACTGCTGCCTCCCGTAGGA
>MG|16|96.0|Bacteroidetes|Bacteroidia|Bacteroidales|Prevotellaceae|Prevotella|buccalis|
GCACGGAATTAGCCGGTCCTTATTCACGCGGTACATGCAATGCACGACACGTCGCGCACTTTATTCCCGCACAAAAGCAGTTTACAACCCATAAGGGCCGTCTTCCTGCACGCTACTTGGCTGGTTCAGGCTGTCGCCCATTGACCAATATTCCTCACTGCTGCCTCCCGTAGGA
>MG|51|93.14|Bacteroidetes|Bacteroidia|Bacteroidales|Prevotellaceae|Prevotella|stercorea|
GCACGGAATTAGCCGGTCCTTATTCACGCGGTACCTGCAAGCCGCCACACGTGGCGGAAGTTATCCCCGCGCAAAAGCAGTTTACAACCCAATAGGGCCGTCGTCCTGCACGCTACTTGGCTGGTTCAGGCTCGCGCCCATTGACCAATATTCCTCACTGCTGCCTCCCGTAGGA
>MG|12|92.05|Bacteroidetes|Bacteroidia|Bacteroidales|Prevotellaceae|Prevotella|copri|
GCACGGAATTAGCCGGTCCTTATTCGCGCGGTACCCGCAAAACGCCACGCATGGCGAACTTTGTCCCCGCGCAAAAGAGGTTTAACAACCCGTAGGGCCGTCGTCCCTCACGCTAACTTGGCTGGTTCAGGCTTCCGCCCATTGACCAATATTCCTCACTGCTGCCTCCCGTAGGA
>MG|22|92.05|Bacteroidetes|Bacteroidia|Bacteroidales|Prevotellaceae|Prevotella|copri|
GCACGGAATTAGCCGGTCCTTATTCGTGCGGTACCCGCAAAACGCGAACACGTCGCGAACTTTGTCCCCGCACAAAAGAGGTTTACAACCCGTAAGGGCCTTCGTCCCTCACGCTACTTGGCTGGTTCAGGCTTGCGCCCATTGACCAATATTCCTCACTGCTGCCTCCCGTAGGA
>MG|16|90.91|Bacteroidetes|Bacteroidia|Bacteroidales|Prevotellaceae|Prevotella|buccae|
CCTAACGGGAGGCAGCAGTGAGGAATATTGGTCAATGGGCGGAAGCCTGAACCAGCCAAGTAGCGTGCAGGATGAAGGCCCTTAGGGTTGTAAACTGCTTTGGTGCGGGAGTAAAGTGGCGCACGCGTTGCGTTATTGCAAGTACCGCAAGAACAAGGACCGGCTAATTCCGTGCC
>MG|22|95.43|Bacteroidetes|Bacteroidia|Bacteroidales|Prevotellaceae|Prevotella|multiformis|
GCACGGAATTAGCCGGTCCTTATTCATGCGGTACCTGCAATACGGGACGCGTCCCGCACTTTATCCCCGCATAAAAGAAGGTTTACAACCCGTAGGGCCTTCGTCCCTCACGCTACTTGGCTGGTTCAGGCTTCCGCCCATTGACCAATATTCCTCACTGCTGCCTCCCGTAGGA
>MG|12|92.05|Bacteroidetes|Bacteroidia|Bacteroidales|Prevotellaceae|Prevotella|copri|
GCACGGAATTAGCCGGTCCTTATTCGCGCGGTACCCGCAAAACGCCAACGCAATGGCGAACTTTGTCCCCGCGCAAAAGAGGTTTACAACCCGTAGGGCCGTCGTCCCTCACGCTACTTGGCTGGTTCAGGCTTCCGCCCATTGACCAATATTCCTCACTGCTGCCTCCCGTAGGA
>MG|10|89.2|Bacteroidetes|Bacteroidia|Bacteroidales|Prevotellaceae|Prevotella|sp.|
GCACGGAGTTAGCCGATGCTTATTCGCGCGGTACCTGCAAAGGGCCACACGTGGCCCCCCTTTATCCCCGCGCAAAAGGGGTTTACGACCCGTAGGGCCTTCGTCCCCCCACGCTACTTGGCTGGTTCAGGCTTCCGCCCATTGACCAATATCCCTCACTGCTGCCTCCCGTAGGA
>MG|13|94.92|Bacteroidetes|Bacteroidia|Bacteroidales|Prevotellaceae|Prevotella|buccalis|
GCACGGAATTAGCCGGTCCTTATTCACGCGGTACATGCAATGCAACGACACGTCGCGCACTTTATTCCCGCACAAAAGCAGTTTACAACCCAATAAGGGCCGTCTTCCTGCACGCTACTTGGCTGGTTCAGGCTGTCGCCCATTGACCAATATTCCTCACTGCTGCCTCCCGTAGGA
>MG|14|91.48|Bacteroidetes|Bacteroidia|Bacteroidales|Prevotellaceae|Prevotella|sp.|
GCACGGAATTAGCCGGTCCTTAATTCGTGCGGTACACGCAAAACGGGACAACGTCCCGCACTTTGTTCCCGCACAAAAGGGGTTTACAACCCGTAGGGCCTTCGTCCCCCACGCTACTTGGCTGGTTCAGGCTTACGCCCATTGACCAATATTCCTCACTGCTGCCTCCCGTAGGA
>MG|24|93.68|Bacteroidetes|Bacteroidia|Bacteroidales|Prevotellaceae|Prevotella|denticola|
CCTACGGGAGGCAGCAGTGAGGAATATTGGTCAATGGGCGGAAGCCTGAACCAGCCAAGTAGCGTGAGGGACGAAGGCCCTACGGGTTGTAAACCTCTTTTATGCGGGGACAAAGTGTGGGACGTGTCCCATATTGCGGGTACCGCATGAATAAGGACCGGCTAATTCCGTGCC
>MG|11|91.53|Bacteroidetes|Bacteroidia|Bacteroidales|Prevotellaceae|Prevotella|sp.|
GCACGGAATTAGCCGGTCCTTATTCGTGCGGTACACGCAAAACGGGACACGTCCCGCACTTTGTTCCCGCACAAAAAGGGGTTTACAACCCGTAGGGCCTTCGTCCCCCCACGCTACTTGGCTGGTTCAGGCTTACGCCCATTGACCAATATTCCTCACTGCTGCCTCCCGTAGGA
>MG|19|91.95|Bacteroidetes|Bacteroidia|Bacteroidales|Prevotellaceae|Prevotella|sp.|
CCTACGGGAGGCAGCAGTGGGGAATATTGGTCAATGGGCGGAAGCCTGAACCAGCCAAGTAGCGTGGAGGACGACGGCCCTAGTTGGTTGTAAACTCCTTTTATGCGGGGACAAAGCCGCCCACGCGTGGGCGTTTGCGGGTACCGCATGAATAAGCATCGGCTAATTCCGTGC
>MG|10|91.48|Bacteroidetes|Bacteroidia|Bacteroidales|Prevotellaceae|Prevotella|sp.|
GCACGGAATTAGCCGGTCCTTATTCGTGCGGTACCCGCAAAGGCCTAACCCGTAGGCCGCTTTGTCCCCGCACAAAAGAGGTTTACAACCCATAGGGCCGTCGTCCCTCACGCTACTTGGCTGGTTCAGGCTTCCGCCCATTGACCAATATTCCTCACTGCTGCCTCCCGTAGGA
>MG|12|90.91|Bacteroidetes|Bacteroidia|Bacteroidales|Prevotellaceae|Prevotella|buccae|
GCACGGAATTAGCCGGTCCTTGTTCTTGCGGTACTTGCAATAACGCAACGCGTGCGCCACTTTACTCCCGCACCAAAGCAGTTTACAACCCTAAGGGCCTTCATCCTGCACGCTACTTGGCTGGTTCAGGCTTCCGCCCATTGACCAATATTCCTCACTGCTGCCTCCCCGTAGGA
>MG|18|94.83|Bacteroidetes|Bacteroidia|Bacteroidales|Prevotellaceae|Prevotella|sp.|
CCTACGGGAGGCAGCAGTGAGGAATATTGGTCAATGGGCGGAAGCCTGAACCAGCCAAGTAGCGTGCAGGACGACGGCCTTCAGGGTTGTAAACTGCTTTTATGCGGGAATAAAGTGCGCCACGTGTGGTGTTTTGCATGTACCGCAAGAATAAGGACCGGCTAATTCCGTGCC
>MG|41|93.1|Bacteroidetes|Bacteroidia|Bacteroidales|Prevotellaceae|Prevotella|copri|
GCACGGAATTAGCCGGTCCTTATTCGCGCGGTACCCGCAAAACGCCACGCATGGCGAACTTTGTCCCCGCGCAAAAGAGGTTTACAACCCGTAGGGCCGTCGTCCCTCACGCTACTTGGCTGGTTCAGGCTTCCGCCCATTGACCAATATTCCTCACTGCTGCCTCCCGTAGGA
>MG|11|90.96|Bacteroidetes|Bacteroidia|Bacteroidales|Prevotellaceae|Prevotella|Prevotella|
GCACGGAATTAGCCGGTCCTTATTCGCGCGGTACCCGCAAAGCCCCAACACGTGGAGCCCTTTGTCCCCGCGCAAAAGAGGTTTACAACCCAATAGGGCCGTCATCCCTCACGCTACTTGGCTGGTTCAGGCTTCCGCCCATTGACCAATATTCCTCACTGCTGCCTCCCGTAGGA
>MG|16|89.77|Bacteroidetes|Bacteroidia|Bacteroidales|Prevotellaceae|Prevotella|sp.|
GCACGGAAGTTAGCCGATGCTTATTCGCGCGGTACCTGCAAAGGGCCACAACGTGGCCCCCTTTATCCCCGCGCAAAAGGGGTTTACGACCCGTAGGGCCTTCGTCCCCCACGCTACTTGGCTGGTTCAGGCTTCCGCCCATTGACCAATATCCCTCACTGCTGCCTCCCGTAGGA
>MG|13|93.1|Bacteroidetes|Bacteroidia|Bacteroidales|Prevotellaceae|Prevotella|stercorea|
CCTAACGGGAGGCAGCAGTGAGGAATATTGGTCAATGGGCGCGAGCCTGAACCAGCCAAGTAGCGTGCAGGACGACGGCCCTATGGGTTGTAAACTGCTTTTGCGCGGGGATAACTTCCGCCACGTGTGGCGGCTTGCAGGTACCGCGTGAATAAGGACCGGCTAATTCCGTGC
>MG|12|89.27|Bacteroidetes|Bacteroidia|Bacteroidales|Prevotellaceae|Prevotella|sp.|
GCACGGAAGTTAGCCGATGCTTATTCGCGCGGTACCTGCAAAGGGCCACACGTGGCCCCCTTTATCCCCGCGCAAAAGGGGTTTACGACCCGTAGGGCCTTCGTCCCCCCACGCTACTTGGCTGGTTCAGGCTTCCGCCCATTGACCAATATCCCTCACTGCTGCCTCCCCGTAGGA
>MG|16|89.77|Bacteroidetes|Bacteroidia|Bacteroidales|Prevotellaceae|Prevotella|sp.|
CCTACGGGAGGCAGCAGTGAGGGAATATTGGTCAATGGGCGGAAGCCTGAACCAGCCAAGTAGCGTGGGGGACGAAGGCCCTAACGGGTCGTAAACCCCTTTTGCGCGGGGATAAAGGGGGCCACGTGTGGCCCTTTGCAGGTACCGCGCGAATAAGCATCGGCTAACTCCGTGCC
>MG|23|89.27|Bacteroidetes|Bacteroidia|Bacteroidales|Prevotellaceae|Prevotella|sp.|
GCACGGAAGTTAGCCGATGCTTATTCGCGCGGTACCTGCAAAGGGCCACACGTGGCCCCCTTTATCCCCGCGCAAAAGGGGTTTAACGACCCGTAGGGCCTTCGTCCCCCACGCTACTTGGCTGGTTCAGGCTTCCGCCCATTGACCAATATCCCTCACTGCTGCCTCCCCGTAGGA
>MG|21|93.1|Bacteroidetes|Bacteroidia|Bacteroidales|Prevotellaceae|Prevotella|stercorea|
GCACGGAATTAGCCGGTCCTTATTCGCAGGATACCTGCAATATCCCACACGTGGGACATATTATCCTCCTGCAAAAGCAGTTTACAACCCATAGGGCCGTCTTCCTGCACGCTACTTGGCTGGTTCAGGCTCGCGCCCATTGACCAATATTCCTCACTGCTGCCTCCCGTAGGA
>MG|11|89.77|Bacteroidetes|Bacteroidia|Bacteroidales|Prevotellaceae|Prevotella|copri|
CCTACGGGAGGCAGCAGTGAGGAATATTGGTCAATGGGCGCGAGCCTGAACCAGCCAAGTAGCGTGGAGGACGAATGCCCTACGGGTTGTAAACTCCTTTTGGCGGAGGATAAAGATTGCCACGTGTGGCAAGCTGCAGGTATCCGCCGAATAAGGGCCGGCTAATTCCGTGCC
>MG|11|92.53|Bacteroidetes|Bacteroidia|Bacteroidales|Prevotellaceae|Prevotella|copri|
CCTACGGGAGGCAGCAGTGAGGAATATTGGTCAATGGGCGGAAGCCTGAACCAAGCCAAGTAGCGTGAGGGACGACGGCCCTACGGGTTGTAAACCTCTTTTGCGCGGGGACAAAGTTCGCCATGCGTGGCGTTTTGCGGGTACCGCGCGAATAAGGACCGGCTAATTCCGTGC
>MG|10|90.91|Bacteroidetes|Bacteroidia|Bacteroidales|Prevotellaceae|Prevotella|nigrescens|
GCACGGAAGTTAGCCGATGCTTATTCAGAGGGTACATGCAATGGCCCACCCGTGGGCCACTTTATTCCCCGCTAAAAGAAGTTTACAACCCGTAGGGCCGTCATCCTCCACGCTACTTGGCTGGTTCAGGCCTGCGCCCATTGACCAATATTCCTCACTGCTGCCTCCCGTAGGA
>MG|13|92.49|Bacteroidetes|Bacteroidia|Bacteroidales|Prevotellaceae|Prevotella|copri|
CCTACGGGAGGCAGCAGTGAGGAATATTGGTCAATGGGCGTAAGCCTGAACCAGCCAAGTAGCGTGAGGGACGACGGCCCTACGGGTTGTAAACCTCTTTTGCGCGGGGACAAAGTACGCCACGAGTGGCGTTTTGCGGGTACCGCGCGAATAAGGACCGGCTAATTCCGTGC
>MG|11|89.14|Bacteroidetes|Bacteroidia|Bacteroidales|Prevotellaceae|Prevotella|sp.|
GCACGGAGTTAGCCGATGCTTATTCGCGCGGTACCTGCAAAGGGCCACACGTGGCCCCCTTTATCCCCGCGCAAAAGGGGTTTAACGACCCGTAGGGCCTTCGTCCCCCAACGCTACTTGGCTGGTTCAGGCTTCCGCCCATTGACCAATATCCCTCACTGCTGCCTCCCGTAGG
>MG|14|96.55|Bacteroidetes|Bacteroidia|Bacteroidales|Prevotellaceae|Prevotella|buccalis|
CCTACGGGAGGCAGCAGTGAGGAATATTGGTCAATGGGCGACAGCCTGAACCAGCCAAGTAGCGTGCAGGAAGACGGCCCTATGGGTTGTAAACTGCTTTTGTGCGGGAATAAAGTGCGCGACGTGTCGTGCATTGCATGTACCGCGTGAATAAGGACCGGCTAATTCCGTGCC
>MG|68|93.68|Bacteroidetes|Bacteroidia|Bacteroidales|Prevotellaceae|Prevotella|stercorea|
CCTACGGGAGGCAGCAGTGAGGAATATTGGTCAATGGGCGCGAGCCTGAACCAGCCAAGTAGCGTGCAGGACGACGGCCCTATGGGTTGTAAACTGCTTTTGCGCGGGGATAACTTCCGCCACGTGTGGCGGCTTGCAGGTACCGCGTGAATAAGGACCGGCTAATTCCGTGCC
>MG|129|92.57|Bacteroidetes|Bacteroidia|Bacteroidales|Prevotellaceae|Prevotella|sp.|
CCTACGGGAGGCAGCAGTGAGGAATATTGGTCAATGGGCGTAAGCCTGAACCAGCCAAGTAGCGTGGGGGACGAAGGCCCTACGGGTTGTAAACCCCTTTTGTGCGGGAACAAAGTGCGGGACGTGTCCCGTTTTGCGTGTACCGCACGAATAAGGACCGGCTAATTCCGTGCC
>MG|19|89.77|Bacteroidetes|Bacteroidia|Bacteroidales|Prevotellaceae|Prevotella|sp.|
GCACGGAGTTAGCCGATGCTTATTCGCGCGGTACCTGCAAAGGGCCACACGTGGCCCCCTTTATCCCCGCGCAAAAGGGGTTTAACGACCCGTAGGGCCTTCGTCCCCCCACGCTACTTGGCTGGTTCAGGCTTCCGCCCATTGACCAATATTCCTCACTGCTGCCTCCCGTAGGA
>MG|16|88.76|Bacteroidetes|Bacteroidia|Bacteroidales|Prevotellaceae|Prevotella|sp.|
GCACGGAAGTTAGCCGATGCTTATTCGCGCGGTACCTGCAAAGGGCCACAACGTGGCCCCCTTTATCCCCGCGCAAAAGGGGTTTAACGACCCGTAGGGCCTTCGTCCCCCACGCTACTTGGCTGGTTCAGGCTTCCGCCCATTGACCAATATCCCTCACTGCTGCCTCCCCGTAGGA
>MG|10|89.71|Bacteroidetes|Bacteroidia|Bacteroidales|Prevotellaceae|Prevotella|sp.|
CCTACGGGAGGCAGCAGTGAGGGATATTGGTCAATGGGCGGAAGCCTGAACCAGCCAAGTAGCGTGGGGGACGAAGGCCCTACGGGTCGTAAACCCCTTTTGCGCGGGGATAAAGGGGGCCAACGTGTGGCCCTTTGCAGGTACCGCGCGAATAAGCATCGGCTAACTCCGTGCC
>MG|14|89.2|Bacteroidetes|Bacteroidia|Bacteroidales|Prevotellaceae|Prevotella|copri|
GCACGGAATTAGCCGAATGCTTATTCGCGCGGTACATGCAACGCGCCACGCGTGGCGCTCTTTATTCCCGCGCAAAAGGACTTTACGACCCGTAGGGCCTTCATCGTCCACGCTACTTGGCTGGTTCAGGCTTCCGCCCATTGACCAATATTCCTCACTGCTGCCTCCCGTAGG
>MG|16|94.29|Bacteroidetes|Bacteroidia|Bacteroidales|Prevotellaceae|Prevotella|sp.|
GCACGGAATTAGCCGGTCCTTATTCTTGCGGTACATGCAAAACACCACAACGTGGCGCACTTTATTCCCGCATAAAAGCAGTTTACAACCCTGAAGGCCGTCGTCCTGCACGCTACTTGGCTGGTTCAGGCTTCCGCCCATTGACCAATATTCCTCACTGCTGCCTCCCGTAGGA
>MG|81|89.77|Bacteroidetes|Bacteroidia|Bacteroidales|Prevotellaceae|Prevotella|copri|
CCTACGGGAGGCAGCAGTGAGGAATATTGGTCAATGGGCGGAAGCCTGAACCAGCCAAGTAGCGTGGACGATGAAGGCCCTACGGGTCGTAAAGTCCTTTTGCGCGGGAATAAAGAGCGCCACGCGTGGCGCGTTGCATGTACCGCGCGAATAAGCATCGGCTAATTCCGTGCC
>MG|10|88.7|Bacteroidetes|Bacteroidia|Bacteroidales|Prevotellaceae|Prevotella|copri|
GCACGGAATTAGCCGATGCTTAATTCGCGCGGTACATGCAACGCGCCAACGCGTGGCGCTCTTTATTCCCGCGCAAAAGGACTTTACGACCCGTAGGGCCTTCATCGTCCACGCTACTTGGCTGGTTCAGGCTTCCGCCCATTGACCAATATTCCTCACTGCTGCCTCCCGTAGGA
>MG|12|93.18|Bacteroidetes|Bacteroidia|Bacteroidales|Prevotellaceae|Prevotella|copri|
GCACGGAATTAGCCGGTCCTTATTCGTACGGTACATACAAAGGGCCACACGTGACCCCCTTTATTCCCGCACAAAAGCAGTTTACAACCCAATAGGGCCGTCTTCCTGCAACGCTACTTGGCTGGTTCAGGCTCTCGCCCATTGACCAATATTCCTCACTGCTGCCTCCCGTAGGA
>MG|15|90.91|Bacteroidetes|Bacteroidia|Bacteroidales|Prevotellaceae|Prevotella|buccae|
CCTACGGGAGGCAGCAGTGAGGAATATTGGTCAATGGGCGGAAGCCTGAACCAAGCCAAGTAGCGTGCAGGATGAAGGCCCTTAGGGTTGTAAACTGCTTTGGTGCGGGAGTAAAGTGGCGCACGCGTTGCGTTATTGCAAGTACCGCAAGAACAAGGACCGGCTAATTCCGTGCC
>MG|11|92.57|Bacteroidetes|Bacteroidia|Bacteroidales|Prevotellaceae|Prevotella|stercorea|
GCACGGAATTAGCCGGTCCTTATTCACGCGGTACCTGCAAGCCGCCACACGTGGCGGAAGTTATCCCCGCGCAAAAGCAGTTTACAACCCAATAGGGCCGTCCTCCTGCACGCTACTTGGCTGGTTCAGGCTCGCGCCCATTGACCAATATTCCTCACTGCTGCCTCCCGTAGGA
>MG|41|93.1|Bacteroidetes|Bacteroidia|Bacteroidales|Prevotellaceae|Prevotella|copri|
GCACGGAATTAGCCGGTCCTTATTCGTGCGGTACCCGCAAAACGCGACACGTCGCGAACTTTGTCCCCGCACAAAAGAGGTTTACAACCCGTAGGGCCTTCGTCCCTCACGCTACTTGGCTGGTTCAGGCTTGCGCCCATTGACCAATATTCCTCACTGCTGCCTCCCGTAGGA
>MG|65|89.2|Bacteroidetes|Bacteroidia|Bacteroidales|Prevotellaceae|Prevotella|sp.|
GCACGGAGTTAGCCGATGCTTATTCGCGCGGTACCTGCAAAGGGCCACACGTGGCCCCCTTTATCCCCGCGCAAAAGGGGTTTACGACCCGTAGGGCCTTCGTCCCCCCACGCTACTTGGCTGGTTCAGGCTTCCGCCCATTGACCAATATCCCCTCACTGCTGCCTCCCGTAGGA
>MG|14|88.64|Bacteroidetes|Bacteroidia|Bacteroidales|Prevotellaceae|Prevotella|copri|
CCTACGGGAGGCAGCAGTGAGGAATATTGGTCAATGGGCGGAAGCCTGAACCAGCCAAGTAGCGTGGACGAGGAAGGCCCTACGGGTCGTAAAGTCCTTTTGCGCGGGAATAAAGAGCGCCAACGCGTGGCGCGTTGCATGTACCGCGCGAATAAGCATCGGCTAATTCCGTGCC
>MG|12|93.1|Bacteroidetes|Bacteroidia|Bacteroidales|Prevotellaceae|Prevotella|sp.|
CCTACGGGAGGCAGCAGTGAGGAATATTGGTCAATGGGCGGAAGCCTGAACCAGCCAAGTAGCGTGAGGGATGAAGGCCCTACGGGTTGTAAACCTCTTTTGTGCGGGGACAAAGTGGGCCACGTGTGGCCTTTTGCGTGTACCGCACGAATAAGGACCGGCTAATTCCGTGCC
>MG|111|91.43|Bacteroidetes|Bacteroidia|Bacteroidales|Prevotellaceae|Prevotella|sp.|
GCACGGAATTAGCCGGTCCTTGTTCTTGCGGTACTTGCAATAGCGCAACACGTGCGCCACTTTACTCCCGCACCAAAGCAGTTTACAACCCTAAGGGCCGTCCTCCTGCACGCTACTTGGCTGGTTCAGGCTTCCGCCCATTGACCAATATTCCTCACTGCTGCCTCCCGTAGGA
>MG|22|89.2|Bacteroidetes|Bacteroidia|Bacteroidales|Prevotellaceae|Prevotella|sp.|
GCACGGAGTTAGCCGATGCTTATTCGCGCGGTACCTGCAAAGGGCCACACGTGGCCCCCTTTATCCCCGCGCAAAAGGGGTTTACGACCCGTAGGGCCTTCGTCCCCCCACGCTACTTGGCTGGTTCAGGCTTCCGCCCATTGACCAATATCCCTCACTGCTGCCTCCCCGTAGGA
>MG|12|89.27|Bacteroidetes|Bacteroidia|Bacteroidales|Prevotellaceae|Prevotella|copri|
GCACGGAATTAGCCGATGCTTATTCGCGCGGTACATGCAACGCGCCAACGCGTGGCGCTCTTTATTCCCGCGCAAAAGGACTTTACGAACCCGTAGGGCCTTCATCGTCCACGCTACTTGGCTGGTTCAGGCTTCCGCCCATTGACCAATATTCCTCACTGCTGCCTCCCGTAGGA
>MG|23|90.91|Bacteroidetes|Bacteroidia|Bacteroidales|Prevotellaceae|Prevotella|sp.|
CCTACGGGAGGCAGCAGTGAGGAATATTGGTCAATGGGCGGAAGCCTGAACCAGCCAAGTAGCGTGCAGGAGGACGGCCCTTAGGGTTGTAAACTGCTTTGGTGCGGGAGTAAAGTGGCGCACGTGTTGCGCTATTGCAAGTACCGCAAGAACAAGGAACCGGCTAATTCCGTGCC
>MG|18|93.71|Bacteroidetes|Bacteroidia|Bacteroidales|Prevotellaceae|Prevotella|stercorea|
TCCTACGGGAGGCAGCAGTGAGGAATATTGGTCAATGGGCGCGAGCCTGAACCAGCCAAGTAGCGTGCAGGACGACGGCCCTATGGGTTGTAAACTGCTTTTGCGCGGGGATAACTTCCGCCACGTGTGGCGGCTTGCAGGTACCGCGTGAATAAGGACCGGCTAATTCCGTGCC
>MG|15|88.7|Bacteroidetes|Bacteroidia|Bacteroidales|Prevotellaceae|Prevotella|sp.|
GCACGGAGTTAGCCGATGCTTATTCGCGCGGTAACCTGCAAAGGGCCACACGTGGCCCCCTTTATCCCCGCGCAAAAGGGGTTTAACGACCCGTAGGGCCTTCGTCCCCCACGCTACTTGGCTGGTTCAGGCTTCCGCCCATTGACCAATATCCCTCACTGCTGCCTCCCCGTAGGA
>MG|32|95.4|Bacteroidetes|Bacteroidia|Bacteroidales|Prevotellaceae|Prevotella|multiformis|
GCACGGAATTAGCCGGTCCTTATTCATGCGGTACCTGCAATAAGGGACCCGTCCCCCACTTTATCCCCGCATAAAAGAGGTTTACAACCCGTAGGGCCTTCGTCCCTCACGCTACTTGGCTGGTTCAGGCTTCCGCCCATTGACCAATATTCCTCACTGCTGCCTCCCGTAGGA
>MG|16|88.76|Bacteroidetes|Bacteroidia|Bacteroidales|Prevotellaceae|Prevotella|sp.|
GCACGGAAGTTAGCCGATGCTTATTCGCGCGGTACCTGCAAAGGGCCACAACGTGGCCCCCTTTATCCCCGCGCAAAAGGGGTTTAACGACCCGTAGGGCCTTCGTCCCCCACGCTACTTGGCTGGTTCAGGCTTCCGCCCATTGACCAATATCCCCTCACTGCTGCCTCCCGTAGGA
>MG|19|91.38|Bacteroidetes|Bacteroidia|Bacteroidales|Prevotellaceae|Prevotella|copri|
GCACGGAATTAGCCGGTCCTTATTCGTGCGGTACACGCAAAACGCCACACGTGGCGCACTTTGTTCCCGCACAAAAGGGGTTTACAACCCGTAGGGCCTTCCTCCCCCACGCTACTTGGCTGGTTCAGGCTTACGCCCATTGACCAATATTCCTCACTGCTGCCTCCCGTAGGA
>MG|12|88.14|Bacteroidetes|Bacteroidia|Bacteroidales|Prevotellaceae|Prevotella|copri|
CCTACGGGAGGCAGCAGTGAGGAATATTGGTCAATGGGCGGAAGCCTGAACCAGCCAAGTAGCGTGGACGAGGAAGGCCCTACGGGTCGTAAAGTCCTTTTGCGCGGGAATAAAGAGCGCCAACGCGTGGCGCGTTGCAATGTACCGCGCGAATAAGCATCGGCTAATTCCGTGCC
>MG|17|88.76|Bacteroidetes|Bacteroidia|Bacteroidales|Prevotellaceae|Prevotella|sp.|
GCACGGAAGTTAGCCGATGCTTATTCGCGCGGTACCTGCAAAGGGCCACACGTGGCCCCCTTTATCCCCGCGCAAAAGGGGTTTAACGACCCGTAGGGCCTTCGTCCCCCACGCTACTTGGCTGGTTCAGGCTTCCGCCCATTGACCAATATCCCCTCACTGCTGCCTCCCCGTAGGA
>MG|97|91.43|Bacteroidetes|Bacteroidia|Bacteroidales|Prevotellaceae|Prevotella|buccae|
CCTACGGGAGGCAGCAGTGAGGAATATTGGTCAATGGGCGGAAGCCTGAACCAGCCAAGTAGCGTGCAGGATGAAGGCCCTTAGGGTTGTAAACTGCTTTGGTGCGGGAGTAAAGTGGCGCACGCGTTGCGTTATTGCAAGTACCGCAAGAACAAGGACCGGCTAATTCCGTGCC
>MG|18|93.14|Bacteroidetes|Bacteroidia|Bacteroidales|Prevotellaceae|Prevotella|denticola|
GCACGGAATTAGCCGGTCCTTATTCATGCGGTACCCGCAATATGGGACACGTCCCAACACTTTGTCCCCGCATAAAAGAGGTTTACAACCCGTAGGGCCTTCGTCCCTCACGCTACTTGGCTGGTTCAGGCTTCCGCCCATTGACCAATATTCCTCACTGCTGCCTCCCGTAGGA
>MG|22|93.14|Bacteroidetes|Bacteroidia|Bacteroidales|Prevotellaceae|Prevotella|stercorea|
GCACGGAATTAGCCGGTCCTTATTCACGCGGTACCTGCAAGCCGCCACACGTGGCGGAAGTTATCCCCGCGCAAAAGCAGTTTACAACCCATAGGGCCGTCGTCCTGCACGCTACTTGGCTGGTTCAGGCTCGCGCCCCATTGACCAATATTCCTCACTGCTGCCTCCCGTAGGA
>MG|25|93.1|Bacteroidetes|Bacteroidia|Bacteroidales|Prevotellaceae|Prevotella|stercorea|
CCTACGGGAGGCAGCAGTGAGGAATATTGGTCAATGGGCGCGAGCCTGAACCAGCCAAGTAGCGTGCAGGAGGACGGCCCTATGGGTTGTAAACTGCTTTTGCGCGGGGATAACTTCCGCCACGTGTGGCGGCTTGCAGGTACCGCGTGAATAAGGACCGGCTAATTCCGTGCC
>MG|38|89.2|Bacteroidetes|Bacteroidia|Bacteroidales|Prevotellaceae|Prevotella|sp.|
CCTACGGGAGGCAGCAGTGAGGGATATTGGTCAATGGGCGGAAGCCTGAACCAAGCCAAGTAGCGTGGGGGACGAAGGCCCTAACGGGTCGTAAACCCCTTTTGCGCGGGGATAAAGGGGGCCACGTGTGGCCCTTTGCAGGTACCGCGCGAATAAGCATCGGCTAACTCCGTGCC
>MG|15|92.53|Bacteroidetes|Bacteroidia|Bacteroidales|Prevotellaceae|Prevotella|sp.|
GCACGGAATTAGCCGATGCTTATTCATGCGGTACCCGCAAACGCCCACGCGTGGGCGGCTTTGTCCCCGCATAAAAGGAGTTTACAACCAACTAGGGCCGTCATCCTCCACGCTACTTGGCTGGTTCAGGCTTCCGCCCATTGACCAATATTCCCCACTGCTGCCTCCCGTAGG
>MG|17|90.96|Bacteroidetes|Bacteroidia|Bacteroidales|Prevotellaceae|Prevotella|sp.|
GCACGGAATTAGCCGGTCCTTAATTCGTGCGGTACACGCAAAACGGGACAACGTCCCGCACTTTGTTCCCGCACAAAAGGGGTTTACAACCCGTAGGGCCTTCGTCCCCCCACGCTACTTGGCTGGTTCAGGCTTACGCCCATTGACCAATATTCCTCACTGCTGCCTCCCGTAGGA
>MG|24|91.43|Bacteroidetes|Bacteroidia|Bacteroidales|Prevotellaceae|Prevotella|sp.|
CCTACGGGAGGCAGCAGTGAGGAATATTGGTCAATGGGCGGAAGCCTGAACCAGCCAAGTAGCGTGCAGGAGGACGGCCCTTAGGGTTGTAAACTGCTTTGGTGCGGGAGTAAAGTGGCGCACGTGTTGCGCTATTGCAAGTACCGCAAGAACAAGGACCGGCTAATTCCGTGCC
>MG|19|89.33|Bacteroidetes|Bacteroidia|Bacteroidales|Prevotellaceae|Prevotella|baroniae|
GCACGGAGTTAGCCGATGCTTATTCGCGGGATACCTGCAGGACGCCAACACGTGGCGCCGGTTATCCTCCCGCAAAAGAAGTTTACAACCCGTAGGGCCGTCATCCTTCACGCTACTTGGCTGGTTCAGGCTTCCGCCCATTGACCAATATTCCTCACTGCTGCCTCCCGTAGG
>MG|11|95.98|Bacteroidetes|Bacteroidia|Bacteroidales|Prevotellaceae|Paraprevotella|clara|
CCTACGGGAGGCAGCAGTGAGGAATATTGGTCAATGGCCGGGAGGCTGAACCAGCCAAGTAGCGTGAAGGATGACGGCCCTACGGGTTGTAAACTTCTTTTATAAGGGAATAAAGTGCACCACGCGTGGTGTTTTGTATGTACCTTATGAATAAGCATCGGCTAACTCCGTGCC
>MG|22|89.27|Bacteroidetes|Bacteroidia|Bacteroidales|Prevotellaceae|Prevotella|copri|
CCTACGGGAGGCAGCAGTGAGGAATATTGGTCAATGGGCGGAAGCCTGAACCAGCCAAGTAAGCGTGGACGATGAAGGCCCTACGGGTCGTAAAGTCCTTTTGCGCGGGAATAAAGAGCGCCACGCGTGGCGCGTTGCATGTACCGCGCGAATAAGCATCGGCTAATTCCGTGCC
>MG|14|89.27|Bacteroidetes|Bacteroidia|Bacteroidales|Prevotellaceae|Prevotella|sp.|
GCACGGAAGTTAGCCGATGCTTATTCGCGCGGTACCTGCAAAGGGCCACACGTGGCCCCCTTTATCCCCGCGCAAAAGGGGTTTACGACCCGTAGGGCCTTCGTCCCCCCACGCTACTTGGCTGGTTCAGGCTTCCGCCCATTGACCAATATCCCCTCACTGCTGCCTCCCGTAGGA
>MG|26|95.43|Bacteroidetes|Bacteroidia|Bacteroidales|Prevotellaceae|Prevotella|multiformis|
GCACGGAATTAGCCGGTCCTTATTCATGCGGTACCTGCAATAAGGGAACGCGTCCCCCACTTTATCCCCGCATAAAAGAGGTTTACAACCCGTAGGGCCTTCGTCCCTCACGCTACTTGGCTGGTTCAGGCTTCCGCCCATTGACCAATATTCCTCACTGCTGCCTCCCGTAGGA
>MG|10|91.95|Bacteroidetes|Bacteroidia|Bacteroidales|Prevotellaceae|Prevotella|copri|
GCACGGAATTAGCCGGTCCTTATTCGTGCGGTACACGCAAAACGCCACACGTGGCGCACTTTGTTCCCGCACAAAAGGGGTTTACAACCCGTAGGGCCTTCGTCCCCCACGCTACTTGGCTGGTTCAGGCTTACGCCCATTGACCAATATTCCTCACTGCTGCCTCCCGTAGGA
>MG|16|88.7|Bacteroidetes|Bacteroidia|Bacteroidales|Prevotellaceae|Prevotella|copri|
GCACGGAATTAGCCGAATGCTTATTCGCGCGGTACATGCAACGCGCCAACGCGTGGCGCTCTTTATTCCCGCGCAAAAGGACTTTACGACCCGTAGGGCCTTCATCGTCCACGCTACTTGGCTGGTTCAGGCTTCCGCCCATTGACCAATATTCCTCACTGCTGCCTCCCGTAGGA
>MG|16|75.98|Bacteroidetes|Bacteroidia|Bacteroidales|Prevotellaceae|Prevotella|stercorea|
GCACGGAGTTAGCCGATGCTTATTCGGCGGGTACTCTCAAAGCGCCAACGCATGGCGCTAATTGCCCCCCGCCAAAAGCGGTTCAACGCCCGTAGGGCGCACGCCCGCACGCGGCATGGCTGGATCAGAATTCCTTCCAATTGTCCAATATCCCTCACTGCTGCCTCCCGTAGGA
>MG|10|94.35|Bacteroidetes|Bacteroidia|Bacteroidales|Prevotellaceae|Prevotella|multiformis|
GCACGGAATTAGCCGGTCCTTATTCATGCGGTACCTGCAATACGGGACGCGTCCCGCACTTTATCCCCGCATAAAAGAAGGTTTACAACCCGTAAGGGCCCTTCGTCCCTCACGCTACTTGGCTGGTTCAGGCTTCCGCCCATTGACCAATATTCCTCACTGCTGCCTCCCGTAGGA
>MG|11|89.39|Bacteroidetes|Bacteroidia|Bacteroidales|Prevotellaceae|Prevotella|baroniae|
CCTACGGGAGGCAGCAGTGAGGAATAATTGGTCAATGGGCGGAAGCCTGAACCAGCCAAGTAGCGTGAAGGATGACGGCCCTACGGGTTGTAAACTTCTTTTGCGGGAGGATAACCGGCGCCACGTGTGGCGTCCTGCAGGTATCCCGCGAATAAGCATCGGCTAACTCCGTGCC
>MG|12|88.27|Bacteroidetes|Bacteroidia|Bacteroidales|Prevotellaceae|Prevotella|sp.|
GCACGGAAGTTAGCCGATGCTTATTCGCGCGGTACCTGCAAAGGGCCACAACGTGGCCCCCTTTATCCCCGCGCAAAAGGGGTTTAACGACCCGTAGGGCCTTCGTCCCCCACGCTACTTGGCTGGTTCAGGCTTCCGCCCATTGACCAATATCCCCTCACTGCTGCCTCCCCGTAGGA
>MG|10|89.66|Bacteroidetes|Bacteroidia|Bacteroidales|Prevotellaceae|Prevotella|copri|
GCACGGAGTTAGCCGATGCTTATTCATGCGCTACATTCAACACCCCACACGTGGGGCTCGTTATCCGCGCATAAAAGAGGTTTACAACCCGTAGGGCCGTCGTCCCTCACGCTACTTGGCTGGTTCAGCCTTCCGGCCATTGACCAATATTCCTCACTGCTGCCTCCCGTAGGA
>MG|19|92.05|Bacteroidetes|Bacteroidia|Bacteroidales|Prevotellaceae|Prevotella|sp.|
CCTACGGGAGGCAGCAGTGAGGAATATTGGTCAATGGGCGTAAGCCTGAACCAGCCAAGTAGCGTGGGGGACGAAGGCCCTAACGGGTTGTAAACCCCTTTTGTGCGGGAACAAAGTGCGGGACGTGTCCCGTTTTGCGTGTACCGCACGAATAAGGACCGGCTAATTCCGTGCC
>MG|10|92.05|Bacteroidetes|Bacteroidia|Bacteroidales|Prevotellaceae|Prevotella|sp.|
GCACGGAATTAGCCGGTCCTTATTCGTGCGGTACACGCAAAACGGGACACGTCCCGCACTTTGTTCCCGCACAAAAGGGGTTTAACAACCCGTAGGGCCTTCGTCCCCCACGCTACTTGGCTGGTTCAGGCTTACGCCCATTGACCAATATTCCTCACTGCTGCCTCCCGTAGGA
>MG|13|93.1|Bacteroidetes|Bacteroidia|Bacteroidales|Prevotellaceae|Prevotella|stercorea|
CCTACGGGAGGCAGCAGTGAGGAATATTGGTCAATGGGCGCGAGCCTGAACCAGCCAAGTAGCGTGGAGGATGACTGCCCTACGGGTTGTAAACTCCTTTTGCAGGGGGATAAAGTGTGCCACGTGTGGCATATTGCAGGTACCCTGCGAATAAGCATCGGCTAACTCCGTGCC
>MG|61|92.0|Bacteroidetes|Bacteroidia|Bacteroidales|Prevotellaceae|Prevotella|copri|
GCACGGAATTAGCCGGTCCTTATTCGTGCGGTACACGCAAAACGCCAACACGTGGCGCACTTTGTTCCCGCACAAAAGGGGTTTACAACCCGTAGGGCCTTCGTCCCCCACGCTACTTGGCTGGTTCAGGCTTCCGCCCATTGACCAATATTCCTCACTGCTGCCTCCCGTAGGA
>MG|25|88.7|Bacteroidetes|Bacteroidia|Bacteroidales|Prevotellaceae|Prevotella|sp.|
GCACGGAGTTAGCCGATGCTTATTCGCGCGGTACCTGCAAAGGGCCACACGTGGCCCCCTTTATCCCCGCGCAAAAGGGGTTTACGACCCGTAGGGCCTTCGTCCCCCCACGCTACTTGGCTGGTTCAGGCTTCCGCCCATTGACCAATATCCCCTCACTGCTGCCTCCCCGTAGGA
>MG|34|94.29|Bacteroidetes|Bacteroidia|Bacteroidales|Prevotellaceae|Prevotella|multiformis|
GCACGGAATTAGCCGGTCCTTAATTCATGCGGTACCTGCAATAGGGGACCCGTCCCCCACTTTATCCCCGCATAAAAGAGGTTTACAACCCGTAGGGCCTTCGTCCCTCACGCTACTTGGCTGGTTCAGGCTTCCGCCCATTGACCAATATTCCTCACTGCTGCCTCCCGTAGGA
>MG|20|94.83|Bacteroidetes|Bacteroidia|Bacteroidales|Prevotellaceae|Prevotella|multiformis|
CCTACGGGAGGCAGCAGTGAGGAATATTGGTCAATGGGCGGAAGCCTGAACCAGCCAAGTAGCGTGAGGGACGAAGGCCCTACGGGTTGTAAACCTCTTTTATGCGGGGATAAAGTGGGGGACGGGTCCCCTATTGCAGGTACCGCATGAATAAGGACCGGCTAATTCCGTGCC
>MG|29|93.75|Bacteroidetes|Bacteroidia|Bacteroidales|Prevotellaceae|Prevotella|copri|
GCACGGAATTAGCCGGTCCTTATTCGTACGGTACATGCAAAGGGCCACACGTGACCCCCTTTATTCCCGCACAAAAGCAGTTTACAACCCAATAGGGCCGTCTTCCTGCAACGCTACTTGGCTGGTTCAGGCTCTCGCCCATTGACCAATATTCCTCACTGCTGCCTCCCGTAGGA
>MG|17|76.84|Bacteroidetes|Bacteroidia|Bacteroidales|Prevotellaceae|Prevotella|stercorea|
CCTACGGGAGGCAGCAGTGAGGGATATTGGACAATGGAAGGAATTCTGATCCAGCCATGCCGCGTGCGGGCGTGCGCCCTACGGGCGTTGAACCGCTTTTGGCGGGGGGCAATTAGCGCCATGCGTGGCGCTTTGAGAGTACCCGCCGAATAAGCATCGGCTAACTCCGTGCC
>MG|27|89.71|Bacteroidetes|Bacteroidia|Bacteroidales|Prevotellaceae|Prevotella|sp.|
CCTACGGGAGGCAGCAGTGAGGGATATTGGTCAATGGGCGGAAGCCTGAACCAAGCCAAGTAGCGTGGGGGACGAAGGCCCTACGGGTCGTAAACCCCTTTTGCGCGGGGATAAAGGGGGCCACGTGTGGCCCTTTGCAGGTACCGCGCGAATAAGCATCGGCTAACTCCGTGCC
>MG|31|94.25|Bacteroidetes|Bacteroidia|Bacteroidales|Prevotellaceae|Prevotella|sp.|
CCTACGGGAGGCAGCAGTGAGGAATATTGGTCAATGGGCGGAAGCCTGAACCAGCCAAGTAGCGTGCAGGACGACGGCCTTCAGGGTTGTAAACTGCTTTTATGCGGGAATAAAATGCGCCACGTGTGGTGTTTTGCATGTACCGCAAGAATAAGGACCGGCTAATTCCGTGCC
>MG|27|89.77|Bacteroidetes|Bacteroidia|Bacteroidales|Prevotellaceae|Prevotella|sp.|
GCACGGAAGTTAGCCGATGCTTATTCGCGCGGTACCTGCAAAGGGCCACACGTGGCCCCCTTTATCCCCGCGCAAAAGGGGTTTAACGACCCGTAGGGCCTTCGTCCCCCACGCTACTTGGCTGGTTCAGGCTTCCGCCCATTGACCAATATCCCTCACTGCTGCCTCCCGTAGGA
>MG|30|94.29|Bacteroidetes|Bacteroidia|Bacteroidales|Prevotellaceae|Prevotella|copri|
GCACGGAATTAGCCGGTCCTTATTCGTACGGTACATGCAAAGGGCCACACGTGACCCGCTTTATTCCCGCACAAAAGCAGTTTACAACCCATAGGGCCGTCTTCCTGCAACGCTACTTGGCTGGTTCAGGCTCTCGCCCATTGACCAATATTCCTCACTGCTGCCTCCCGTAGGA
>MG|24|90.91|Bacteroidetes|Bacteroidia|Bacteroidales|Prevotellaceae|Prevotella|buccae|
GCACGGAATTAGCCGGTCCTTGTTCTTGCGGTACTTGCAATAACGCAACGCGTGCGCCACTTTACTCCCGCACCAAAGCAGTTTACAACCCTAAGGGCCTTCATCCTGCACGCTACTTGGCTGGTTCAGGCTTCCGCCCCATTGACCAATATTCCTCACTGCTGCCTCCCGTAGGA
>MG|15|90.8|Bacteroidetes|Bacteroidia|Bacteroidales|Prevotellaceae|Prevotella|sp.|
GCACGGAGTTAGCCGATGCTTATTCGCGCGGTACCTGCAAAGGGCCACACGTGGCCCCCTTTATCCCCGCGCAAAAGGGGTTTACGACCCGTAGGGCCTTCGTCCCCCACGCTACTTGGCTGGTTCAGGCTTCCGCCCATTGACCAATATTCCTCACTGCTGCCTCCCGTAGGA
>MG|13|90.96|Bacteroidetes|Bacteroidia|Bacteroidales|Prevotellaceae|Prevotella|dentasini|
CCTACGGGAGGCAGCAGTGAGGAATATTGGTCAATGGGCGGAAGCCTGAACCAAGCCAAGTAGCGTGCAGGAGGACGGCCCTTAGGGTTGTAAACTGCTTTGGTGCGGGAGTAAAGTGGCGCACGCGTTGCGTTATTGCAAGTACCGCAAGAACAAGGACCGGCTAATTCCGTGCC
>MG|31|95.43|Bacteroidetes|Bacteroidia|Bacteroidales|Prevotellaceae|Paraprevotella|clara|
GCACGGAGTTAGCCGATGCTTATTCATAAGGTACATACAAAACACCACGCGTGGCGCACTTTATTCCCTTATAAAAGAAGTTTAACAACCCGTAGGGCTGTCATCCTTCACGCTACTTGGCTGGTTCAGCCTCCCGGCCATTGACCAATATTCCTCACTGCTGCCTCCCGTAGGA
>MG|209|94.83|Bacteroidetes|Bacteroidia|Bacteroidales|Prevotellaceae|Prevotella|multiformis|
GCACGGAATTAGCCGGTCCTTATTCATGCGGTACCTGCAATAGGGGACCCGTCCCCCACTTTATCCCCGCATAAAAGAGGTTTACAACCCGTAGGGCCTTCGTCCCTCACGCTACTTGGCTGGTTCAGGCTTCCGCCCATTGACCAATATTCCTCACTGCTGCCTCCCGTAGGA
>MG|10|90.4|Bacteroidetes|Bacteroidia|Bacteroidales|Prevotellaceae|Prevotella|nigrescens|
CCTACGGGAGGCAGCAGTGAGGAATATTGGTCAATGGGCGGAAGCCTGAACCAAGCCAAGTAGCGTGCAGGATGAAGGCCCTTAGGGTTGTAAACTGCTTTGGTGCGGGAGTAAAGTGGCGCACGTGTTGCGCTATTGCAAGTACCGCAAGAACAAGGAACCGGCTAATTCCGTGCC
>MG|12|93.71|Bacteroidetes|Bacteroidia|Bacteroidales|Prevotellaceae|Prevotella|copri|
GCACGGAATTAGCCGGTCCTTATTCGTACGGTACATACAAAGGGCCACACGTGACCCCCTTTATTCCCGCACAAAAGCAGTTTACAACCCAATAGGGCCGTCTTCCTGCACGCTACTTGGCTGGTTCAGGCTCTCGCCCATTGACCAATATTCCTCACTGCTGCCTCCCGTAGGA
>MG|12|90.29|Bacteroidetes|Bacteroidia|Bacteroidales|Prevotellaceae|Prevotella|sp.|
TCCTACGGGAGGCAGCAGTGAGGGATATTGGTCAATGGGCGGAAGCCTGAACCAGCCAAGTAGCGTGGGGGACGAAGGCCCTACGGGTCGTAAACCCCTTTTGCGCGGGGATAAAGGGGGCCACGTGTGGCCCTTTGCAGGTACCGCGCGAATAAGCATCGGCTAACTCCGTGCC
>MG|28|94.25|Bacteroidetes|Bacteroidia|Bacteroidales|Prevotellaceae|Prevotella|sp.|
GCACGGAATTAGCCGGTCCTTATTCTTGCGGTACATGCAAAACACCACACGTGGCGCATTTTATTCCCGCATAAAAGCAGTTTACAACCCTGAAGGCCGTCGTCCTGCACGCTACTTGGCTGGTTCAGGCTTCCGCCCATTGACCAATATTCCTCACTGCTGCCTCCCGTAGGA
>MG|10|90.45|Bacteroidetes|Bacteroidia|Bacteroidales|Prevotellaceae|Prevotella|sp.|
GCACGGAATTAGCCGGTCCTTATTCGTGCGGTACCCGCAAAGGCCTAACCCGTAGGCCGCTTTGTCCCCGCACAAAAGAGGTTTACAACCCAATAGGGCCGTCGTCCCTCACGCTACTTGGCTGGTTCAGGCTTCCGCCCATTGACCAATATTCCTCACTGCTGCCTCCCCGTAGGA
>MG|49|91.53|Bacteroidetes|Bacteroidia|Bacteroidales|Prevotellaceae|Prevotella|dentasini|
GCACGGAATTAGCCGGTCCTTGTTCTTGCGGTACTTGCAATAACGCAACGCGTGCGCCACTTTAACTCCCGCACCAAAGCAGTTTACAACCCTAAGGGCCGTCCTCCTGCACGCTACTTGGCTGGTTCAGGCTTCCGCCCATTGACCAATATTCCTCACTGCTGCCTCCCGTAGGA
>MG|96|91.48|Bacteroidetes|Bacteroidia|Bacteroidales|Prevotellaceae|Prevotella|sp.|
GCACGGAATTAGCCGGTCCTTATTCGTGCGGTACCCGCAAAGGCCTACCCGTAGGCCGCTTTGTCCCCGCACAAAAGAGGTTTACAACCCAATAGGGCCGTCGTCCCTCACGCTACTTGGCTGGTTCAGGCTTCCGCCCATTGACCAATATTCCTCACTGCTGCCTCCCGTAGGA
>MG|86|92.57|Bacteroidetes|Bacteroidia|Bacteroidales|Prevotellaceae|Prevotella|copri|
GCACGGAATTAGCCGGTCCTTATTCGTGCGGTACCCGCAAAACGCGAACACGTCGCGAACTTTGTCCCCGCACAAAAGAGGTTTACAACCCGTAGGGCCTTCGTCCCTCACGCTACTTGGCTGGTTCAGGCTTGCGCCCATTGACCAATATTCCTCACTGCTGCCTCCCGTAGGA
>MG|11|88.7|Bacteroidetes|Bacteroidia|Bacteroidales|Prevotellaceae|Prevotella|sp.|
GCACGGAGTTAGCCGATGCTTATTCGCGCGGTAACCTGCAAAGGGCCACACGTGGCCCCCTTTATCCCCGCGCAAAAGGGGTTTACGACCCGTAGGGCCTTCGTCCCCCCACGCTACTTGGCTGGTTCAGGCTTCCGCCCATTGACCAATATCCCCTCACTGCTGCCTCCCGTAGGA
>MG|16|87.22|Bacteroidetes|Bacteroidia|Bacteroidales|Prevotellaceae|Prevotella|sp.|
GCACGGAGTTAGCCGATGCTTATTCGCGCGGTACCTGCAAAGGGCCACAACGTGGCCCCCCTTTATCCCCGCGCAAAAGGGGTTTAACGACCCGTAGGGCCTTCGTCCCCCCACGCTACTTGGCTGGTTCAGGCTTCCGCCCATTGACCAATATCCCCTCACTGCTGCCTCCCCGTAGGA
>MG|44|92.53|Bacteroidetes|Bacteroidia|Bacteroidales|Prevotellaceae|Prevotella|copri|
CCTACGGGAGGCAGCAGTGAGGAATATTGGTCAATGGGCGGAAGCCTGAACCAGCCAAGTAGCGTGGGGGACGAAGGCCCTACGGGTTGTAAACCCCTTTTGTGCGGGAACAAAGTGCGCCACGTGTGGCGTTTTGCGTGTACCGCACGAATAAGGACCGGCTAATTCCGTGCC
>MG|20|96.55|Bacteroidetes|Bacteroidia|Bacteroidales|Prevotellaceae|Prevotella|buccalis|
GCACGGAATTAGCCGGTCCTTATTCACGCGGTACATGCAATGCACGACACGTCGCGCACTTTATTCCCGCACAAAAGCAGTTTACAACCCATAGGGCCGTCTTCCTGCACGCTACTTGGCTGGTTCAGGCTGTCGCCCATTGACCAATATTCCTCACTGCTGCCTCCCGTAGGA
>MG|46|92.05|Bacteroidetes|Bacteroidia|Bacteroidales|Prevotellaceae|Prevotella|copri|
GCACGGAATTAGCCGGTCCTTATTCGCGCGGTACCCGCAAAACGCCAACGCATGGCGAACTTTGTCCCCGCGCAAAAGAGGTTTAACAACCCGTAGGGCCGTCGTCCCTCACGCTACTTGGCTGGTTCAGGCTTCCGCCCATTGACCAATATTCCTCACTGCTGCCTCCCGTAGGA
>MG|13|92.53|Bacteroidetes|Bacteroidia|Bacteroidales|Prevotellaceae|Prevotella|stercorea|
CCTACGGGAGGCAGCAGTGAGGAATATTGGTCAATGGGCGCGAGCCTGAACCAGCCAAGTAGCGTGGAGGATGACTGCCCTACGGGTTGTAAACTCCTTTTGCAGGGGGATAAAGTGTGCCACGCGTGGCATATTGCAGGTACCCTGCGAATAAGCATCGGCTAACTCCGTGCC
>MG|89|89.2|Bacteroidetes|Bacteroidia|Bacteroidales|Prevotellaceae|Prevotella|sp.|
GCACGGAGTTAGCCGATGCTTATTCGCGCGGTACCTGCAAAGGGCCACACGTGGCCCCCTTTATCCCCGCGCAAAAGGGGTTTAACGACCCGTAGGGCCTTCGTCCCCCACGCTACTTGGCTGGTTCAGGCTTCCGCCCATTGACCAATATCCCTCACTGCTGCCTCCCCGTAGGA
>MG|61|89.2|Bacteroidetes|Bacteroidia|Bacteroidales|Prevotellaceae|Prevotella|sp.|
CCTACGGGAGGCAGCAGTGAGGGATATTGGTCAATGGGCGGAAGCCTGAACCAGCCAAGTAAGCGTGGGGGACGAAGGCCCTAACGGGTCGTAAACCCCTTTTGCGCGGGGATAAAGGGGGCCACGTGTGGCCCTTTGCAGGTACCGCGCGAATAAGCATCGGCTAACTCCGTGCC
>MG|21|91.38|Bacteroidetes|Bacteroidia|Bacteroidales|Prevotellaceae|Prevotella|copri|
CCTACGGGAGGCAGCAGTGAGGAATATTGGTCAATGGGCGTAAGCCTGAACCAGCCAAGTAGCGTGGGGGAGGAAGGCCCTACGGGTTGTAAACCCCTTTTGTGCGGGAACAAAGTGCGCCACGTGTGGCGTTTTGCGTGTACCGCACGAATAAGGACCGGCTAATTCCGTGCC
>MG|11|91.48|Bacteroidetes|Bacteroidia|Bacteroidales|Prevotellaceae|Prevotella|sp.|
CCTACGGGAGGCAGCAGTGAGGAATATTGGTCAATGGGCGGAAGCCTGAACCAGCCAAGTAGCGTGAGGGAACGACGGCCCTATGGGTTGTAAACCTCTTTTGTGCGGGGACAAAGCGGCCTACGGGTAGGCCTTTGCGGGTACCGCACGAATAAGGACCGGCTAATTCCGTGCC
>MG|11|88.76|Bacteroidetes|Bacteroidia|Bacteroidales|Prevotellaceae|Prevotella|sp.|
GCACGGAAGTTAGCCGATGCTTATTCGCGCGGTACCTGCAAAGGGCCACAACGTGGCCCCCTTTATCCCCGCGCAAAAGGGGTTTACGACCCGTAGGGCCTTCGTCCCCCCACGCTACTTGGCTGGTTCAGGCTTCCGCCCATTGACCAATATCCCCTCACTGCTGCCTCCCGTAGGA
>MG|24|89.27|Bacteroidetes|Bacteroidia|Bacteroidales|Prevotellaceae|Prevotella|copri|
GCACGGAATTAGCCGATGCTTATTCGCGCGGTACATGCAACGCGCCACGCGTGGCGCTCTTTATTCCCGCGCAAAAGGACTTTAACGACCCGTAGGGCCTTCATCGTCCACGCTACTTGGCTGGTTCAGGCTTCCGCCCATTGACCAATATTCCTCACTGCTGCCTCCCGTAGGA
>MG|11|94.32|Bacteroidetes|Bacteroidia|Bacteroidales|Prevotellaceae|Prevotella|multiformis|
GCACGGAATTAGCCGGTCCTTATTCATGCGGTACCTGCAATAGGGGACCCGTCCCCCACTTTATCCCCGCATAAAAGAAGGTTTACAACCCGTAGGGCCTTCGTCCCTCAACGCTACTTGGCTGGTTCAGGCTTCCGCCCATTGACCAATATTCCTCACTGCTGCCTCCCGTAGGA
>MG|11|90.96|Bacteroidetes|Bacteroidia|Bacteroidales|Prevotellaceae|Prevotella|sp.|
GCACGGAATTAGCCGGTCCTTAATTCGTGCGGTACCCGCAAAGGCCTACCCGTAGGCCGCTTTGTCCCCGCACAAAAGAGGTTTACAACCCAATAGGGCCGTCGTCCCTCACGCTACTTGGCTGGTTCAGGCTTCCGCCCATTGACCAATATTCCTCACTGCTGCCTCCCGTAGGA
>MG|16|93.14|Bacteroidetes|Bacteroidia|Bacteroidales|Prevotellaceae|Prevotella|sp.|
GCACGGAATTAGCCGATGCTTATTCATGCGGTACCCGCAAACGCCCACGCGTGGGCGCCTTTGTCCCCGCATAAAAGGAGTTTACAACCAACTAGGGCCGTCATCCTCCACGCTACTTGGCTGGTTCAGGCTTCCGCCCATTGACCAATATTCCCCACTGCTGCCTCCCGTAGGA
>MG|18|92.57|Bacteroidetes|Bacteroidia|Bacteroidales|Prevotellaceae|Prevotella|copri|
GCACGGAATTAGCCGGTCCTTATTCGCGCGGTACCCGCAAAACGCCACGCAATGGCGAACTTTGTCCCCGCGCAAAAGAGGTTTACAACCCGTAGGGCCGTCGTCCCTCACGCTACTTGGCTGGTTCAGGCTTCCGCCCATTGACCAATATTCCTCACTGCTGCCTCCCGTAGGA
>MG|18|92.0|Bacteroidetes|Bacteroidia|Bacteroidales|Prevotellaceae|Prevotella|copri|
GCACGGAATTAGCCGGTCCTTATTCGCGCGGTACCCGCAAAACGCCAACTCGTGGCGTACTTTGTCCCCGCGCAAAAGAGGTTTACAACCCGTAGGGCCGTCGTCCCTCACGCTACTTGGCTGGTTCAGGCTTACGCCCATTGACCAATATTCCTCACTGCTGCCTCCCGTAGGA
>MG|64|88.2|Bacteroidetes|Bacteroidia|Bacteroidales|Prevotellaceae|Prevotella|sp.|
GCACGGAGTTAGCCGATGCTTATTCGCGCGGTACCTGCAAAGGGCCACACGTGGCCCCCTTTATCCCCGCGCAAAAGGGGTTTAACGACCCGTAGGGCCTTCGTCCCCCCACGCTACTTGGCTGGTTCAGGCTTCCGCCCATTGACCAATATCCCCTCACTGCTGCCTCCCCGTAGGA
>MG|10|93.14|Bacteroidetes|Bacteroidia|Bacteroidales|Prevotellaceae|Prevotella|denticola|
CCTACGGGAGGCAGCAGTGAGGAATATTGGTCAATGGGCGGAAGCCTGAACCAGCCAAGTAGCGTGAGGGACGAAGGCCCTACGGGTTGTAAACCTCTTTTATGCGGGGACAAAGTGTGGGACGTGTCCCATAATTGCGGGTACCGCATGAATAAGGACCGGCTAATTCCGTGCC
>MG|15|88.7|Bacteroidetes|Bacteroidia|Bacteroidales|Prevotellaceae|Prevotella|sp.|
GCACGGAGTTAGCCGATGCTTATTCGCGCGGTAACCTGCAAAGGGCCACACGTGGCCCCCTTTATCCCCGCGCAAAAGGGGTTTAACGACCCGTAGGGCCTTCGTCCCCCACGCTACTTGGCTGGTTCAGGCTTCCGCCCATTGACCAATATCCCCTCACTGCTGCCTCCCGTAGGA
>MG|85|92.05|Bacteroidetes|Bacteroidia|Bacteroidales|Prevotellaceae|Prevotella|sp.|
GCACGGAATTAGCCGGTCCTTATTCGTGCGGTACACGCAAAACGGGACACGTCCCGCACTTTGTTCCCGCACAAAAGGGGTTTACAACCCGTAGGGCCTTCGTCCCCCCACGCTACTTGGCTGGTTCAGGCTTACGCCCATTGACCAATATTCCTCACTGCTGCCTCCCGTAGGA
>MG|16|88.7|Bacteroidetes|Bacteroidia|Bacteroidales|Prevotellaceae|Prevotella|sp.|
GCACGGAGTTAGCCGATGCTTATTCGCGCGGTACCTGCAAAGGGCCACAACGTGGCCCCCTTTATCCCCGCGCAAAAGGGGTTTAACGACCCGTAGGGCCTTCGTCCCCCCACGCTACTTGGCTGGTTCAGGCTTCCGCCCATTGACCAATATCCCTCACTGCTGCCTCCCGTAGGA
>MG|27|90.91|Bacteroidetes|Bacteroidia|Bacteroidales|Prevotellaceae|Prevotella|nigrescens|
CCTACGGGAGGCAGCAGTGAGGAATATTGGTCAATGGGCGGAAGCCTGAACCAGCCAAGTAGCGTGCAGGATGAAGGCCCTTAGGGTTGTAAACTGCTTTGGTGCGGGAGTAAAGTGGCGCACGTGTTGCGCTATTGCAAGTACCGCAAGAACAAGGAACCGGCTAATTCCGTGCC
>MG|13|92.57|Bacteroidetes|Bacteroidia|Bacteroidales|Prevotellaceae|Prevotella|copri|
GCACGGAATTAGCCGGTCCTTATTCGCGCGGTACCCGCAAAACGCCAACGCATGGCGAACTTTGTCCCCGCGCAAAAGAGGTTTACAACCCGTAGGGCCGTCGTCCCTCACGCTACTTGGCTGGTTCAGGCTTCCGCCCATTGACCAATATTCCTCACTGCTGCCTCCCGTAGGA
>MG|36|90.96|Bacteroidetes|Bacteroidia|Bacteroidales|Prevotellaceae|Prevotella|dentasini|
GCACGGAATTAGCCGGTCCTTGTTCTTGCGGTACTTGCAATAACGCAACGCGTGCGCCACTTTACTCCCGCACCAAAGCAGTTTACAACCCTAAGGGCCGTCCTCCTGCACGCTAACTTGGCTGGTTCAGGCTTCCGCCCATTGACCAATATTCCTCACTGCTGCCTCCCGTAGGA
>MG|16|90.91|Bacteroidetes|Bacteroidia|Bacteroidales|Prevotellaceae|Prevotella|buccae|
GCACGGAATTAGCCGGTCCTTGTTCTTGCGGTACTTGCAATAACGCAACGCGTGCGCCACTTTACTCCCGCACCAAAGCAGTTTACAACCCTAAGGGCCTTCAATCCTGCACGCTACTTGGCTGGTTCAGGCTTCCGCCCATTGACCAATATTCCTCACTGCTGCCTCCCGTAGGA
>MG|16|89.39|Bacteroidetes|Bacteroidia|Bacteroidales|Prevotellaceae|Prevotella|baroniae|
CCTACGGGAGGCAGCAGTGAGGAATATTGGTCAATGGGCGGAAGCCTGAACCAAGCCAAGTAGCGTGAAGGATGACGGCCCTACGGGTTGTAAACTTCTTTTGCGGGAGGATAACCGGCGCCACGTGTGGCGTCCTGCAGGTATCCCGCGAATAAGCATCGGCTAACTCCGTGCC
>MG|80|89.89|Bacteroidetes|Bacteroidia|Bacteroidales|Prevotellaceae|Prevotella|baroniae|
CCTACGGGAGGCAGCAGTGAGGAATATTGGTCAATGGGCGGAAGCCTGAACCAGCCAAGTAGCGTGAAGGATGACGGCCCTACGGGTTGTAAACTTCTTTTGCGGGAGGATAACCGGCGCCACGTGTGGCGTCCTGCAGGTATCCCGCGAATAAGCATCGGCTAACTCCGTGCC
>MG|45|93.71|Bacteroidetes|Bacteroidia|Bacteroidales|Prevotellaceae|Prevotella|denticola|
GCACGGAATTAGCCGGTCCTTATTCGTGCGGTACCCGCAATAAGGGACGCGTCCCTCACTTTGTCCCCGCACAAAAGGGGTTTAACAACCCATAGGGCCTTCATCCCCCACGCTACTTGGCTGGTTCAGGCTTCCGCCCATTGACCAATATTCCTCACTGCTGCCTCCCGTAGGA
>MG|17|89.2|Bacteroidetes|Bacteroidia|Bacteroidales|Prevotellaceae|Prevotella|sp.|
GCACGGAGTTAGCCGATGCTTATTCGCGCGGTAACCTGCAAAGGGCCACACGTGGCCCCCTTTATCCCCGCGCAAAAGGGGTTTAACGACCCGTAGGGCCTTCGTCCCCCACGCTACTTGGCTGGTTCAGGCTTCCGCCCATTGACCAATATCCCTCACTGCTGCCTCCCGTAGGA
>MG|10|90.96|Bacteroidetes|Bacteroidia|Bacteroidales|Prevotellaceae|Prevotella|dentasini|
GCACGGAATTAGCCGGTCCTTGTTCTTGCGGTAACTTGCAATAACGCAACGCGTGCGCCACTTTACTCCCGCACCAAAGCAGTTTACAACCCTAAGGGCCGTCCTCCTGCACGCTACTTGGCTGGTTCAGGCTTCCGCCCATTGACCAATATTCCTCACTGCTGCCTCCCGTAGGA
>MG|11|89.27|Bacteroidetes|Bacteroidia|Bacteroidales|Prevotellaceae|Prevotella|sp.|
GCACGGAAGTTAGCCGATGCTTATTCGCGCGGTACCTGCAAAGGGCCACACGTGGCCCCCTTTATCCCCGCGCAAAAGGGGTTTAACGACCCGTAGGGCCTTCGTCCCCCCACGCTACTTGGCTGGTTCAGGCTTCCGCCCATTGACCAATATCCCTCACTGCTGCCTCCCGTAGGA
>MG|12|91.53|Bacteroidetes|Bacteroidia|Bacteroidales|Prevotellaceae|Prevotella|sp.|
GCACGGAATTAGCCGGTCCTTAATTCGTGCGGTACACGCAAAACGGGACACGTCCCGCACTTTGTTCCCGCACAAAAGGGGTTTACAACCCGTAGGGCCTTCGTCCCCCCACGCTACTTGGCTGGTTCAGGCTTACGCCCATTGACCAATATTCCTCACTGCTGCCTCCCGTAGGAA
>MG|15|92.05|Bacteroidetes|Bacteroidia|Bacteroidales|Prevotellaceae|Prevotella|sp.|
CCTACGGGAGGCAGCAGTGAGGAATATTGGTCAATGGGCGGAAGCCTGAACCAGCCAAGTAGCGTGAAGGGACGACGGCCCTATGGGTTGTAAACCTCTTTTGTGCGGGGACAAAGCGGCCTACGGGTAGGCCTTTGCGGGTACCGCACGAATAAGGACCGGCTAATTCCGTGCC
>MG|280|91.43|Bacteroidetes|Bacteroidia|Bacteroidales|Prevotellaceae|Prevotella|buccae|
GCACGGAATTAGCCGGTCCTTGTTCTTGCGGTACTTGCAATAACGCAACGCGTGCGCCACTTTACTCCCGCACCAAAGCAGTTTACAACCCTAAGGGCCTTCATCCTGCACGCTACTTGGCTGGTTCAGGCTTCCGCCCATTGACCAATATTCCTCACTGCTGCCTCCCGTAGGAA
>MG|14|89.27|Bacteroidetes|Bacteroidia|Bacteroidales|Prevotellaceae|Prevotella|copri|
GCACGGAATTAGCCGATGCTTATTCGCGCGGTACATGCAACGCGCCACGCGTGGCGCTCTTTATTCCCGCGCAAAAGGACTTTACGACCCGTAGGGCCTTCATCGTCCACGCTACTTGGCTGGTTCAGGCTTCCGCCCATTGACCAATATTCCTCACTGCTGCCTCCCCGTAGGA
>MG|11|94.25|Bacteroidetes|Bacteroidia|Bacteroidales|Prevotellaceae|Prevotella|denticola|
CCTACGGGAGGCAGCAGTGAGGAATATTGGTCAATGGGCGGAAGCCTGAACCAGCCAAGTAGCGTGGGGGATGAAGGCCCTATGGGTTGTAAACCCCTTTTGTGCGGGGACAAAGTGAGGGACGCGTCCCTTATTGCGGGTACCGCACGAATAAGGACCGGCTAATTCCGTGCC
>MG|11|90.96|Bacteroidetes|Bacteroidia|Bacteroidales|Prevotellaceae|Prevotella|sp.|
GCACGGAATTAGCCGGTCCTTATTCGTGCGGTACCCGCAAAGGCCTACCCGTAGGCCGCTTTGTCCCCGCACAAAAGAGGTTTACAACCCAATAGGGCCGTCGTCCCTCACGCTAACTTGGCTGGTTCAGGCTTCCGCCCATTGACCAATATTCCTCACTGCTGCCTCCCGTAGGA
>MG|12|96.53|Bacteroidetes|Bacteroidia|Bacteroidales|Prevotellaceae|Prevotella|buccalis|
CCTACGGGAGGCAGCAGTGAGGAATATTGGTCAATGGGCGATAGCCTGAACCAGCCAAGTAGCGTGCAGGAAGACGGCCCTATGGGTTGTAAACTGCTTTTGTGCGGGAATAAAGTGCGCGACGTGTCGTGCATTGCATGTACCGCGTGAATAAGGACCGGCTAATTCCGTGC
>MG|10|94.86|Bacteroidetes|Bacteroidia|Bacteroidales|Prevotellaceae|Prevotella|multiformis|
GCACGGAATTAGCCGGTCCTTATTCATGCGGTACCTGCAATAAGGGGACCCGTCCCCCACTTTATCCCCGCATAAAAGAGGTTTACAACCCGTAGGGCCTTCGTCCCTCACGCTACTTGGCTGGTTCAGGCTTCCGCCCATTGACCAATATTCCTCACTGCTGCCTCCCGTAGGA
>MG|19|92.0|Bacteroidetes|Bacteroidia|Bacteroidales|Prevotellaceae|Prevotella|copri|
GCACGGAATTAGCCGGTCCTTATTCGCGCGGTACCCGCAAAGCCCCAACACGTGGAGCACTTTGTCCCCGCGCAAAAGAGGTTTACAACCCATAGGGCCGTCGTCCCTCACGCTACTTGGCTGGTTCAGGCTTCCGCCCATTGACCAATATTCCTCACTGCTGCCTCCCGTAGGA
>MG|11|88.27|Bacteroidetes|Bacteroidia|Bacteroidales|Prevotellaceae|Prevotella|sp.|
GCACGGAAGTTAGCCGATGCTTATTCGCGCGGTACCTGCAAAGGGCCACAACGTGGCCCCCTTTATCCCCGCGCAAAAGGGGTTTAACGACCCGTAGGGCCTTCGTCCCCCCACGCTACTTGGCTGGTTCAGGCTTCCGCCCATTGACCAATATCCCCTCACTGCTGCCTCCCGTAGGA
>MG|10|92.57|Bacteroidetes|Bacteroidia|Bacteroidales|Prevotellaceae|Prevotella|copri|
GCACGGAATTAGCCGGTCCTTATTCGCGCGGTACCCGCAAAACGCCACGCATGGCGAACTTTGTCCCCGCGCAAAAGAGGTTTACAACCCGTAGGGCCGTCGTCCCTCACGCTAACTTGGCTGGTTCAGGCTTCCGCCCATTGACCAATATTCCTCACTGCTGCCTCCCGTAGGA
>MG|32|89.94|Bacteroidetes|Bacteroidia|Bacteroidales|Prevotellaceae|Prevotella|baroniae|
GCACGGAAGTTAGCCGATGCTTATTCGCGGGATACCTGCAGGACGCCACACGTGGCGCCGGTTATCCTCCCGCAAAAGAAGTTTACAACCCGTAGGGCCGTCATCCTTCACGCTACTTGGCTGGTTCAGGCTTCCGCCCATTGACCAATATTCCTCACTGCTGCCTCCCGTAGGA
>MG|10|94.89|Bacteroidetes|Bacteroidia|Bacteroidales|Prevotellaceae|Prevotella|multiformis|
GCACGGAATTAGCCGGTCCTTATTCATGCGGTACCTGCAATACGGGAACGCGTCCCGCACTTTATCCCCGCATAAAAGAAGGTTTACAACCCGTAGGGCCTTCGTCCCTCACGCTACTTGGCTGGTTCAGGCTTCCGCCCATTGACCAATATTCCTCACTGCTGCCTCCCGTAGGA
>MG|26|90.86|Bacteroidetes|Bacteroidia|Bacteroidales|Prevotellaceae|Prevotella|copri|
GCACGGAATTAGCCGGTCCTTATTCGTGCGGTACACGCAAAACGCCAACACGTGGCGCACTTTGTTCCCGCACAAAAGGGGTTTACAACCCGTAGGGCCTTCCTCCCCCACGCTACTTGGCTGGTTCAGGCTTACGCCCATTGACCAATATTCCTCACTGCTGCCTCCCGTAGGA
>MG|21|93.68|Bacteroidetes|Bacteroidia|Bacteroidales|Prevotellaceae|Prevotella|denticola|
GCACGGAATTAGCCGGTCCTTATTCATGCGGTACCCGCAATATGGGACACGTCCCACACTTTGTCCCCGCATAAAAGAGGTTTACAACCCGTAGGGCCTTCGTCCCTCACGCTACTTGGCTGGTTCAGGCTTCCGCCCATTGACCAATATTCCTCACTGCTGCCTCCCGTAGGA
>MG|28|92.61|Bacteroidetes|Bacteroidia|Bacteroidales|Prevotellaceae|Prevotella|sp.|
GCACGGAATTAGCCGGTCCTTATTCGTGCGGTACCCGCAAAGGCCTACCCGTAGGCCCCTTTGTCCCCGCACAAAAGAGGTTTACAACCCATAGGGCCGTCGTCCCTCACGCTACTTGGCTGGTTCAGGCTTCCGCCCATTGACCAATATTCCTCACTGCTGCCTCCCGTAGGA
>MG|10|91.48|Bacteroidetes|Bacteroidia|Bacteroidales|Prevotellaceae|Paraprevotella|clara|
GCACGGAGTTAGCCGATGCTTATTCAAAAGGTAACATGCAAAGCACCACACGTGGCACCTGTTATTCCCTCTTAAAAGAAGTTTACAACCCGTAGGGCCTTCTTCCTTCACGCTACTTGGCTGGTTCAGGCTTCCGCCCATTGACCAATATTCCTCACTGCTGCCTCCCGTAGGA
>MG|12|93.71|Bacteroidetes|Bacteroidia|Bacteroidales|Prevotellaceae|Prevotella|copri|
CCTACGGGAGGCAGCAGTGAGGAATATTGGTCAATGGGCGAGAGCCTGAACCAGCCAAGTAGCGTGCAGGAAGACGGCCCTATGGGTTGTAAACTGCTTTTGTGCGGGAATAAAGGGGGTCACGTGTGGCCCTTTGTATGTAACCGTACGAATAAGGACCGGCTAATTCCGTGCC
>MG|37|92.49|Bacteroidetes|Bacteroidia|Bacteroidales|Prevotellaceae|Prevotella|copri|
GCACGGAATTAGCCGGTCCTTATTCGTGCGGTACACGCAAAACGCCACACGTGGCGCACTTTGTTCCCGCACAAAAGGGGTTTACAACCCGTAGGGCCTTCGTCCCCCACGCTACTTGGCTGGTTCAGGCTTCCGCCCATTGACCAATATTCCTCACTGCTGCCTCCCGTAGG
>MG|14|89.71|Bacteroidetes|Bacteroidia|Bacteroidales|Prevotellaceae|Prevotella|sp.|
GCACGGAGTTAGCCGATGCTTATTCGCGCGGTAACCTGCAAAGGGCCACACGTGGCCCCCTTTATCCCCGCGCAAAAGGGGTTTACGACCCGTAGGGCCTTCGTCCCCCACGCTACTTGGCTGGTTCAGGCTTCCGCCCATTGACCAATATCCCTCACTGCTGCCTCCCGTAGGA
>MG|32|92.0|Bacteroidetes|Bacteroidia|Bacteroidales|Prevotellaceae|Prevotella|sp.|
CCTACGGGAGGCAGCAGTGAGGAATATTGGTCAATGGGCGGAAGCCTGAACCAGCCAAGTAGCGTGAGGGACGACGGCCCTATGGGTTGTAAACCTCTTTTGTGCGGGGACAAAGCGGCCTACGGGTAGGCCTTTGCGGGTACCGCACGAATAAGGACCGGCTAATTCCGTGCC
>MG|18|93.18|Bacteroidetes|Bacteroidia|Bacteroidales|Prevotellaceae|Prevotella|sp.|
GCACGGAATTAGCCGGTCCTTATTCTTGCGGTACATGCAAAACACCACAACGTGGCGCATTTTATTCCCGCATAAAAGCAGTTTAACAACCCTGAAGGCCGTCGTCCTGCACGCTACTTGGCTGGTTCAGGCTTCCGCCCATTGACCAATATTCCTCACTGCTGCCTCCCGTAGGA
>MG|12|93.75|Bacteroidetes|Bacteroidia|Bacteroidales|Prevotellaceae|Prevotella|copri|
GCACGGAATTAGCCGGTCCTTATTCGTACGGTACATGCAAAGGGCCACACGTGACCCCCTTTATTCCCGCACAAAAGCAGTTTACAACCCAATAAGGGCCGTCTTCCTGCACGCTACTTGGCTGGTTCAGGCTCTCGCCCATTGACCAATATTCCTCACTGCTGCCTCCCGTAGGA
>MG|16|94.83|Bacteroidetes|Bacteroidia|Bacteroidales|Prevotellaceae|Prevotella|copri|
CCTACGGGAGGCAGCAGTGAGGAATATTGGTCAATGGGCGAGAGCCTGAACCAGCCAAGTAGCGTGCAGGAAGACGGCCCTATGGGTTGTAAACTGCTTTTGTGCGGGAATAAAGCGGGTCACGTGTGGCCCTTTGCATGTACCGTACGAATAAGGACCGGCTAATTCCGTGCC
>MG|10|93.71|Bacteroidetes|Bacteroidia|Bacteroidales|Prevotellaceae|Prevotella|denticola|
GCACGGAATTAGCCGGTCCTTATTCGTGCGGTACCCGCAATAAGGGACGCGTCCCTCACTTTGTCCCCGCACAAAAGGGGTTTACAACCCAATAGGGCCTTCATCCCCCACGCTACTTGGCTGGTTCAGGCTTCCGCCCATTGACCAATATTCCTCACTGCTGCCTCCCGTAGGA
>MG|17|94.22|Bacteroidetes|Bacteroidia|Bacteroidales|Prevotellaceae|Prevotella|dentalis|
GCACGGAATTAGCCGGTCCTTATTCTTGCGGTACATGCAAAACACCACACGTGGCGCATTTTATTCCCGCATAAAAGCAGTTTACAACCCTGAAGGCCGTCATCCTGCACGCTACTTGGCTGGTTCAGGCTTCCGCCCATTGACCAATATTCCTCACTGCTGCCTCCCGTAGG
>MG|13|93.75|Bacteroidetes|Bacteroidia|Bacteroidales|Prevotellaceae|Prevotella|multiformis|
GCACGGAATTAGCCGGTCCTTATTCATGCGGTACCTGCAATAGGGGAACCCGTCCCCCACTTTATCCCCGCATAAAAGAGGTTTACAACCCGTAAGGGCCTTCGTCCCTCACGCTACTTGGCTGGTTCAGGCTTCCGCCCATTGACCAATATTCCTCACTGCTGCCTCCCGTAGGA
>MG|12|92.57|Bacteroidetes|Bacteroidia|Bacteroidales|Prevotellaceae|Prevotella|stercorea|
GCACGGAATTAGCCGGTCCTTATTCGCAGGATACCTGCAATATCCCACACGTGGGAACATATTATCCTCCTGCAAAAGCAGTTTACAACCCATAGGGCCGTCTTCCTGCACGCTACTTGGCTGGTTCAGGCTCGCGCCCATTGACCAATATTCCTCACTGCTGCCTCCCGTAGGA
>MG|10|92.61|Bacteroidetes|Bacteroidia|Bacteroidales|Prevotellaceae|Prevotella|stercorea|
GCACGGAATTAGCCGGTCCTTATTCACGCGGTACCTGCAAGCCGCCACACGTGGCGGAAGTTATCCCCGCGCAAAAGCAGTTTACAACCCAATAAGGGCCGTCGTCCTGCACGCTACTTGGCTGGTTCAGGCTCGCGCCCATTGACCAATATTCCTCACTGCTGCCTCCCGTAGGA
>MG|13|90.91|Bacteroidetes|Bacteroidia|Bacteroidales|Prevotellaceae|Prevotella|nigrescens|
GCACGGAATTAGCCGGTCCTTGTTCTTGCGGTACTTGCAATAGCGCAACACGTGCGCCACTTTACTCCCGCACCAAAGCAGTTTACAACCCTAAGGGCCTTCATCCTGCACGCTACTTGGCTGGTTCAGGCTTCCGCCCCATTGACCAATATTCCTCACTGCTGCCTCCCGTAGGA
>MG|26|90.91|Bacteroidetes|Bacteroidia|Bacteroidales|Prevotellaceae|Prevotella|buccae|
GCACGGAATTAGCCGGTCCTTGTTCTTGCGGTAACTTGCAATAACGCAACGCGTGCGCCACTTTACTCCCGCACCAAAGCAGTTTACAACCCTAAGGGCCTTCATCCTGCACGCTACTTGGCTGGTTCAGGCTTCCGCCCATTGACCAATATTCCTCACTGCTGCCTCCCGTAGGA
>MG|10|88.7|Bacteroidetes|Bacteroidia|Bacteroidales|Prevotellaceae|Prevotella|copri|
GCACGGAATTAGCCGATGCTTATTCGCGCGGTACATGCAACGCGCCAACGCGTGGCGCTCTTTATTCCCGCGCAAAAGGACTTTACGACCCGTAGGGCCTTCATCGTCCACGCTACTTGGCTGGTTCAGGCTTCCGCCCATTGACCAATATTCCTCACTGCTGCCTCCCCGTAGGA
>MG|23|89.2|Bacteroidetes|Bacteroidia|Bacteroidales|Prevotellaceae|Prevotella|sp.|
GCACGGAAGTTAGCCGATGCTTATTCGCGCGGTACCTGCAAAGGGCCACAACGTGGCCCCCTTTATCCCCGCGCAAAAGGGGTTTAACGACCCGTAGGGCCTTCGTCCCCCACGCTACTTGGCTGGTTCAGGCTTCCGCCCATTGACCAATATCCCTCACTGCTGCCTCCCGTAGG
>MG|22|88.2|Bacteroidetes|Bacteroidia|Bacteroidales|Prevotellaceae|Prevotella|sp.|
GCACGGAGTTAGCCGATGCTTATTCGCGCGGTACCTGCAAAGGGCCACAACGTGGCCCCCTTTATCCCCGCGCAAAAGGGGTTTAACGACCCGTAGGGCCTTCGTCCCCCCACGCTACTTGGCTGGTTCAGGCTTCCGCCCATTGACCAATATCCCTCACTGCTGCCTCCCCGTAGGA
>MG|58|91.48|Bacteroidetes|Bacteroidia|Bacteroidales|Prevotellaceae|Prevotella|copri|
GCACGGAATTAGCCGGTCCTTATTCGTGCGGTACACGCAAAACGCCAACACGTGGCGCACTTTGTTCCCGCACAAAAGGGGTTTACAACCCGTAGGGCCTTCGTCCCCCCACGCTACTTGGCTGGTTCAGGCTTCCGCCCATTGACCAATATTCCTCACTGCTGCCTCCCGTAGGA
>MG|25|91.48|Bacteroidetes|Bacteroidia|Bacteroidales|Prevotellaceae|Prevotella|buccae|
GCACGGAATTAGCCGGTCCTTGTTCTTGCGGTACTTGCAATAACGCAACGCGTGCGCCAACTTTACTCCCGCACCAAAGCAGTTTACAACCCTAAGGGCCGTCCTCCTGCACGCTACTTGGCTGGTTCAGGCTTCCGCCCATTGACCAATATTCCTCACTGCTGCCTCCCGTAGGA
>MG|17|94.89|Bacteroidetes|Bacteroidia|Bacteroidales|Prevotellaceae|Paraprevotella|clara|
GCACGGAGTTAGCCGATGCTTATTCATAAGGTACATAACAAAACACCACGCGTGGCGCACTTTATTCCCTTATAAAAGAAGTTTAACAACCCGTAGGGCTGTCATCCTTCACGCTACTTGGCTGGTTCAGCCTCCCGGCCATTGACCAATATTCCTCACTGCTGCCTCCCGTAGGA
>MG|10|88.95|Bacteroidetes|Bacteroidia|Bacteroidales|Prevotellaceae|Prevotella|baroniae|
GCACGGAAGTTAGCCGATGCTTATTCGCGGGATACCTGCAGGACGCCACACGTGGCGCCGGTTATCCTCCCGCAAAAGAAGTTTAACAACCCGTAAGGGCCGTCATCCTTCACGCTACTTGGCTGGTTCAGGCTTCCGCCCATTGACCAATATTCCTCACTGCTGCCTCCCGTAGGA
>MG|15|92.53|Bacteroidetes|Bacteroidia|Bacteroidales|Prevotellaceae|Prevotella|copri|
CCTACGGGAGGCAGCAGTGAGGAATATTGGTCAATGGGCGGAAGCCTGAACCAGCCAAGTAGCGTGAGGGAACGACGGCCCTACGGGTTGTAAACCTCTTTTGCGCGGGGACAAAGTTCGCCATGCGTGGCGTTTTGCGGGTACCGCGCGAATAAGGACCGGCTAATTCCGTGC
>MG|37|91.53|Bacteroidetes|Bacteroidia|Bacteroidales|Prevotellaceae|Prevotella|copri|
GCACGGAATTAGCCGGTCCTTATTCGCGCGGTACCCGCAAAACGCCAACGCAATGGCGAACTTTGTCCCCGCGCAAAAGAGGTTTAACAACCCGTAGGGCCGTCGTCCCTCACGCTACTTGGCTGGTTCAGGCTTCCGCCCATTGACCAATATTCCTCACTGCTGCCTCCCGTAGGA
>MG|14|90.86|Bacteroidetes|Bacteroidia|Bacteroidales|Prevotellaceae|Paraprevotella|clara|
GCACGGAGTTAGCCGATGCTTATTCGCAAGGTACATGCAAAACGCCACAAGTGGCGCACTTTATTCCCATGCAAAAGGAGTTTACAACCCGTAAGGGCCGTCGTCCTCCACGCTACTTGGCTGGTTCAGGCTTCCGCCCATTGACCAATATTCCTCACTGCTGCCTCCCGTAGGA
>MG|32|91.43|Bacteroidetes|Bacteroidia|Bacteroidales|Prevotellaceae|Prevotella|nigrescens|
CCTACGGGAGGCAGCAGTGAGGAATATTGGTCAATGGGCGGAAGCCTGAACCAGCCAAGTAGCGTGCAGGATGAAGGCCCTTAGGGTTGTAAACTGCTTTGGTGCGGGAGTAAAGTGGCGCACGTGTTGCGCTATTGCAAGTACCGCAAGAACAAGGACCGGCTAATTCCGTGCC
>MG|33|81.71|Bacteroidetes|Bacteroidia|Bacteroidales|Prevotellaceae|Prevotella|copri|
GCACGGAGTTAGCCGATGCTTATTCGCCTGGTACTCTCACCCCGCCACCCGTGGCGGGCGTTGCCCCCAGGCAAAAGGGGTTCACACTCCCAAGGAGCTACTTCCCCCACGCCACTTGGCTGGTTCAGCCTCCCGGCCATTGACCAATATTCCTCACTGCTGCCTCCCGTAGGA
>MG|81|93.1|Bacteroidetes|Bacteroidia|Bacteroidales|Prevotellaceae|Prevotella|copri|
CCTACGGGAGGCAGCAGTGAGGAATATTGGTCAATGGGCGGAAGCCTGAACCAGCCAAGTAGCGTGAGGGACGACGGCCCTACGGGTTGTAAACCTCTTTTGCGCGGGGACAAAGTTCGCCATGCGTGGCGTTTTGCGGGTACCGCGCGAATAAGGACCGGCTAATTCCGTGCC
>MG|39|89.71|Bacteroidetes|Bacteroidia|Bacteroidales|Prevotellaceae|Prevotella|sp.|
GCACGGAGTTAGCCGATGCTTATTCGCGCGGTACCTGCAAAGGGCCACACGTGGCCCCCTTTATCCCCGCGCAAAAGGGGTTTACGACCCGTAGGGCCTTCGTCCCCCACGCTACTTGGCTGGTTCAGGCTTCCGCCCATTGACCAATATCCCCTCACTGCTGCCTCCCGTAGGA
>MG|11|88.07|Bacteroidetes|Bacteroidia|Bacteroidales|Prevotellaceae|Prevotella|copri|
GCACGGAATTAGCCGATGCTTATTCGCGGGGTACCTGCAAAGCGCCAACGCGTGGCGCACTTTAATCCCCCCGCAAAAGGGCTTTAACGACCCGTAGGGCCTTCATCGCCCACGCTACTTGGCTGGTTCAGGCTTCCGCCCATTGACCAATATTCCTCACTGCTGCCTCCCGTAGG
>MG|10|93.14|Bacteroidetes|Bacteroidia|Bacteroidales|Prevotellaceae|Prevotella|stercorea|
GCACGGAATTAGCCGGTCCTTATTCACGCGGTACCTGCAAGCCGCCACACGTGGCGGAAGTTATCCCCGCGCAAAAGCAAGTTTACAACCCATAGGGCCGTCGTCCTGCACGCTACTTGGCTGGTTCAGGCTCGCGCCCATTGACCAATATTCCTCACTGCTGCCTCCCGTAGGA
>MG|11|90.91|Bacteroidetes|Bacteroidia|Bacteroidales|Prevotellaceae|Prevotella|buccae|
CCTACGGGAGGCAGCAGTGAGGAATATTGGTCAATGGGCGGAAGCCTGAACCAGCCAAGTAGCGTGCAAGGATGAAGGCCCTTAGGGTTGTAAACTGCTTTGGTGCGGGAGTAAAGTGGCGCACGCGTTGCGTTATTGCAAGTACCGCAAGAACAAGGACCGGCTAATTCCGTGCC
>MG|25|95.4|Bacteroidetes|Bacteroidia|Bacteroidales|Prevotellaceae|Prevotella|multiformis|
GCACGGAATTAGCCGGTCCTTATTCATGCGGTACCTGCAATAGGGGACGCGTCCCCCACTTTATCCCCGCATAAAAGAGGTTTACAACCCGTAGGGCCTTCGTCCCTCACGCTACTTGGCTGGTTCAGGCTTCCGCCCATTGACCAATATTCCTCACTGCTGCCTCCCGTAGGA
>MG|13|90.29|Bacteroidetes|Bacteroidia|Bacteroidales|Prevotellaceae|Prevotella|sp.|
GCACGGAGTTAGCCGATGCTTATTCGCGCGGTACCTGCAAAGGGCCACACGTGGCCCCCTTTATCCCCGCGCAAAAGGGGTTTACGACCCGTAGGGCCTTCGTCCCCCCACGCTACTTGGCTGGTTCAGGCTTCCGCCCATTGACCAATATTCCTCACTGCTGCCTCCCGTAGGA
>MG|11|81.25|Bacteroidetes|Bacteroidia|Bacteroidales|Prevotellaceae|Prevotella|copri|
GCACGGAGTTAGCCGATGCTTATTCGCCTGGTACTCTCACCCCGCCACCCGTGGCGGGCGTTGCCCCCAGGCAAAAGGGGTTCACACTCCCAAGGAAGCTACTTCCCCCACGCCACTTGGCTGGTTCAGCCTCCCGGCCATTGACCAATATTCCTCACTGCTGCCTCCCGTAGGA
>MG|13|89.2|Bacteroidetes|Bacteroidia|Bacteroidales|Prevotellaceae|Prevotella|sp.|
GCACGGAGTTAGCCGATGCTTATTCGCGCGGTACCTGCAAAGGGCCACACGTGGCCCCCTTTATCCCCGCGCAAAAGGGGTTTACGACCCGTAGGGCCTTCGTCCCCCACGCTACTTGGCTGGTTCAGGCTTCCGCCCATTGACCAATATCCCCTCACTGCTGCCTCCCCGTAGGA
>MG|18|94.29|Bacteroidetes|Bacteroidia|Bacteroidales|Prevotellaceae|Prevotella|multiformis|
GCACGGAATTAGCCGGTCCTTATTCATGCGGTACCTGCAATAGGGGACCCGTCCCCCACTTTATCCCCGCATAAAAGAGGTTTACAACCCGTAAGGGCCTTCGTCCCTCACGCTACTTGGCTGGTTCAGGCTTCCGCCCATTGACCAATATTCCTCACTGCTGCCTCCCGTAGGA
>MG|11|90.91|Bacteroidetes|Bacteroidia|Bacteroidales|Prevotellaceae|Prevotella|nigrescens|
GCACGGAATTAGCCGGTCCTTGTTCTTGCGGTACTTGCAATAGCGCAACACGTGCGCCACTTTACTCCCGCACCAAAGCAGTTTACAACCCTAAGGGCCTTCATCCTGCAACGCTACTTGGCTGGTTCAGGCTTCCGCCCATTGACCAATATTCCTCACTGCTGCCTCCCGTAGGA
>MG|13|93.1|Bacteroidetes|Bacteroidia|Bacteroidales|Prevotellaceae|Prevotella|copri|
CCTACGGGAGGCAGCAGTGAGGAATATTGGTCAATGGGCGGAAGCCTGAACCAGCCAAGTAGCGTGAAGGGACGACGGCCCTACGGGTTGTAAACCTCTTTTGCGCGGGGACAAAGTTCGCCATGCGTGGCGTTTTGCGGGTACCGCGCGAATAAGGACCGGCTAATTCCGTGC
>MG|10|92.57|Bacteroidetes|Bacteroidia|Bacteroidales|Prevotellaceae|Prevotella|stercorea|
GCACGGAATTAGCCGGTCCTTATTCACGCGGTACCTGCAAGCCGCCACACGTGGCGGAAGTTATCCCCGCGCAAAAGCAGTTTACAACCCATAGGGCCGTCGTCCTGCACGCTACTTGGCTGGTTCAGGCTCGCGCCCCATTGACCAATATTCCTCACTGCTGCCTCCCCGTAGG
>MG|49|81.25|Bacteroidetes|Bacteroidia|Bacteroidales|Prevotellaceae|Prevotella|copri|
GCACGGAGTTAGCCGATGCTTATTCGCCTGGTACTCTCACCCCGCCACCCGTGGCGGGCGTTGCCCCCAGGCAAAAGGGGTTCACACTCCCAAGGAGCTACTTCCCCCCACGCCACTTGGCTGGTTCAGCCTCCCGGCCATTGACCAATATTCCTCACTGCTGCCTCCCGTAGGA
>MG|19|82.39|Bacteroidetes|Bacteroidia|Bacteroidales|Prevotellaceae|Prevotella|copri|
GCACGGAGTTAGCCGATGCTTATTCGCCTGGTACTCTCACCCCGCCACGCGTGGCGGGCGTTGCCCCCAGGCAAAAGGGGTTCACAACTCCCAAGGAGCTACTTCCCCCACGCCACTTGGCTGGTTCAGCCTCTCGGCCATTGACCAATATTCCTCACTGCTGCCTCCCGTAGGA
>MG|17|91.43|Bacteroidetes|Bacteroidia|Bacteroidales|Prevotellaceae|Prevotella|copri|
GCACGGAATTAGCCGGTCCTTATTCGTGCGGTACACGCAAAACGCCAACACGTGGCGCACTTTGTTCCCGCACAAAAGGGGTTTACAACCCGTAGGGCCTTCGTCCCCCACGCTACTTGGCTGGTTCAGGCTTACGCCCATTGACCAATATTCCTCACTGCTGCCTCCCGTAGGA
>MG|13|94.29|Bacteroidetes|Bacteroidia|Bacteroidales|Prevotellaceae|Prevotella|multiformis|
GCACGGAATTAGCCGGTCCTTATTCAATGCGGTACCTGCAATAGGGGACCCGTCCCCCACTTTATCCCCGCATAAAAGAGGTTTACAACCCGTAGGGCCTTCGTCCCTCACGCTACTTGGCTGGTTCAGGCTTCCGCCCATTGACCAATATTCCTCACTGCTGCCTCCCGTAGGA
>MG|10|92.0|Bacteroidetes|Bacteroidia|Bacteroidales|Prevotellaceae|Prevotella|stercorea|
CCTACGGGAGGCAGCAGTGAGGAATATTGGTCAATGGGCGGAGGCCTGAACCAGCCAAGTAGCGTGAGGGATGAAGGCCCTACGGGTTGTAAACCTCTTTTGTGCGGGGACAAAGTGTGGGACGTGTCCCATATTGCGGGTACCGCACGAATAAGGACCGGCTAATTCCGTGCC
>MG|63|88.7|Bacteroidetes|Bacteroidia|Bacteroidales|Prevotellaceae|Prevotella|sp.|
GCACGGAGTTAGCCGATGCTTATTCGCGCGGTACCTGCAAAGGGCCACACGTGGCCCCCTTTATCCCCGCGCAAAAGGGGTTTAACGACCCGTAGGGCCTTCGTCCCCCCACGCTACTTGGCTGGTTCAGGCTTCCGCCCATTGACCAATATCCCCTCACTGCTGCCTCCCGTAGGA
>MG|15|91.33|Bacteroidetes|Bacteroidia|Bacteroidales|Prevotellaceae|Prevotella|buccae|
GCAACGGAATTAGCCGGTCCTTGTTCTTGCGGTACTTGCAATAACGCAACGCGTGCGCCACTTTACTCCCGCACCAAAGCAGTTTACAACCCTAAGGGCCTTCATCCTGCACGCTACTTGGCTGGTTCAGGCTTCCGCCCATTGACCAATATTCCTCACTGCTGCCTCCCGTAGGA
>MG|15|89.27|Bacteroidetes|Bacteroidia|Bacteroidales|Prevotellaceae|Prevotella|copri|
CCTAACGGGAGGCAGCAGTGAGGAATATTGGTCAATGGGCGGAAGCCTGAACCAGCCAAGTAGCGTGGACGATGAAGGCCCTACGGGTCGTAAAGTCCTTTTGCGCGGGAATAAAGAGCGCCACGCGTGGCGCGTTGCATGTACCGCGCGAATAAGCATCGGCTAATTCCGTGCC
>MG|14|94.32|Bacteroidetes|Bacteroidia|Bacteroidales|Prevotellaceae|Prevotella|multiformis|
GCACGGAATTAGCCGGTCCTTAATTCATGCGGTACCTGCAATAGGGGACCCGTCCCCCACTTTATCCCCGCATAAAAGAAGGTTTACAACCCGTAGGGCCTTCGTCCCTCACGCTACTTGGCTGGTTCAGGCTTCCGCCCATTGACCAATATTCCTCACTGCTGCCTCCCGTAGGA
>MG|10|93.71|Bacteroidetes|Bacteroidia|Bacteroidales|Prevotellaceae|Prevotella|sp.|
GCACGGAATTAGCCGGTCCTTATTCTTGCGGTACATGCAAAACACCACACGTGGCGCATTTTATTCCCGCATAAAAGCAGTTTAACAACCCTGAAGGCCGTCGTCCTGCACGCTACTTGGCTGGTTCAGGCTTCCGCCCATTGACCAATATTCCTCACTGCTGCCTCCCGTAGGA
>MG|21|94.25|Bacteroidetes|Bacteroidia|Bacteroidales|Prevotellaceae|Prevotella|denticola|
GCACGGAATTAGCCGGTCCTTATTCATGCGGTACCTGCAATAGGGGAACACGTCCCCCACTTTATCCCCGCATAAAAGAGGTTTACAACCCGTAGGGCCTTCGTCCCTCACGCTACTTGGCTGGTTCAGGCTTCCGCCCATTGACCAATATTCCTCACTGCTGCCTCCCGTAGG
>MG|17|88.76|Bacteroidetes|Bacteroidia|Bacteroidales|Prevotellaceae|Prevotella|sp.|
GCACGGAAGTTAGCCGATGCTTATTCGCGCGGTACCTGCAAAGGGCCACACGTGGCCCCCTTTATCCCCGCGCAAAAGGGGTTTAACGACCCGTAGGGCCTTCGTCCCCCCACGCTACTTGGCTGGTTCAGGCTTCCGCCCATTGACCAATATCCCTCACTGCTGCCTCCCCGTAGGA
>MG|14|94.25|Bacteroidetes|Bacteroidia|Bacteroidales|Prevotellaceae|Prevotella|dentalis|
CCTACGGGAGGCAGCAGTGAGGAATATTGGTCAATGGGCGGAAGCCTGAACCAGCCAAGTAGCGTGCAGGATGACGGCCTTCAGGGTTGTAAACTGCTTTTATGCGGGAATAAAATGCGCCACGTGTGGTGTTTTGCATGTACCGCAAGAATAAGGACCGGCTAATTCCGTGCC
>MG|10|89.71|Bacteroidetes|Bacteroidia|Bacteroidales|Prevotellaceae|Prevotella|sp.|
CCTACGGGAGGCAGCAGTGAGGGATATTGGTCAATGGGCGGAAGCCTGAACCAGCCAAGTAGCGTGGGGGACGAAGGCCCTACGGGTCGTAAACCCCTTTTGCGCGGGGATAAAGGGGGCCACGTGTGGCCCTTTGCAAGGTACCGCGCGAATAAGCATCGGCTAACTCCGTGCC
>MG|10|92.09|Bacteroidetes|Bacteroidia|Bacteroidales|Prevotellaceae|Prevotella|sp.|
GCACGGAATTAGCCGGTCCTTATTCGTGCGGTACCCGCAAAGGCCTAACCCGTAGGCCCCTTTGTCCCCGCACAAAAGAGGTTTACAACCCATAGGGCCGTCGTCCCTCACGCTACTTGGCTGGTTCAGGCTTCCGCCCATTGACCAATATTCCTCACTGCTGCCTCCCGTAGGA
>MG|39|94.29|Bacteroidetes|Bacteroidia|Bacteroidales|Prevotellaceae|Prevotella|multiformis|
GCACGGAATTAGCCGGTCCTTATTCATGCGGTACCTGCAATAGGGGAACCCGTCCCCCACTTTATCCCCGCATAAAAGAGGTTTACAACCCGTAGGGCCTTCGTCCCTCACGCTACTTGGCTGGTTCAGGCTTCCGCCCATTGACCAATATTCCTCACTGCTGCCTCCCGTAGGA
>MG|14|87.78|Bacteroidetes|Bacteroidia|Bacteroidales|Prevotellaceae|Prevotella|sp.|
GCACGGAAGTTAGCCGATGCTTATTCGCGCGGTACCTGCAAAGGGCCACAACGTGGCCCCCTTTATCCCCGCGCAAAAGGGGTTTAACGACCCGTAGGGCCTTCGTCCCCCCACGCTACTTGGCTGGTTCAGGCTTCCGCCCATTGACCAATATCCCCTCACTGCTGCCTCCCCGTAGGA
>MG|17|90.96|Bacteroidetes|Bacteroidia|Bacteroidales|Prevotellaceae|Prevotella|sp.|
GCACGGAATTAGCCGGTCCTTATTCGTGCGGTACCCGCAAAGGCCTACCCGTAGGCCGCTTTGTCCCCGCACAAAAGAGGTTTACAACCCAATAGGGCCGTCGTCCCTCACGCTACTTGGCTGGTTCAGGCTTCCGCCCATTGACCAATATTCCTCACTGCTGCCTCCCCGTAGGA
>MG|33|90.8|Bacteroidetes|Flavobacteriia|Flavobacteriales|Flavobacteriaceae|Galbibacter|sp.|
GCACGGAGTTAGCCGATGCTTATTCGCACGGTACTCTCATCGGGACACACGTGACCCTTATTGCTCCCGTGCAAAAGAAGTTTAAAATCCATAGGACCGTAATCCTTCACGCGGCATGGCTGGATCAGGCTTCCGCCCATTGTCCAATATTCCTCACTGCTGCCTCCCGTAGGA
>MG|17|90.8|Bacteroidetes|Flavobacteriia|Flavobacteriales|Flavobacteriaceae|Galbibacter|sp.|
GCACGGAGTTAGCCGATGCTTATTCGCACGGTACTCTCATCGGGCCACACGTGACCCTTATTGCTCCCGTGCAAAAGAAGTTTAAAATCCATAGGACCGTAATCCTTCACGCGGCATGGCTGGATCAGGCTTCCGCCCATTGTCCAATATTCCTCACTGCTGCCTCCCGTAGGA
>MG|34|90.29|Bacteroidetes|Flavobacteriia|Flavobacteriales|Flavobacteriaceae|Galbibacter|sp.|
GCACGGAGTTAGCCGATGCTTATTCGTACGCTACTCTCATCGGGCCACGCGTGACCCTTAATTGCTCACGTACAAAAGAAGTTTAAAATCCATAGGACCGTATTCCTTCACGCGGCATGGCTGGATCAGGCTTCCGCCCATTGTCCAATATTCCTCACTGCTGCCTCCCGTAGGA
>MG|13|90.34|Bacteroidetes|Flavobacteriia|Flavobacteriales|Flavobacteriaceae|Galbibacter|sp.|
GCACGGAGTTAGCCGATGCTTATTCGCACGGTACTCTCATCGGGCCACACGTGACCCTTATTGCTCCCGTGCAAAAGAAGTTTAAAATCCATAGGACCGTATTCCTTCAACGCGGCAATGGCTGGATCAGGCTTCCGCCCATTGTCCAATATTCCTCACTGCTGCCTCCCGTAGGA
>MG|21|89.77|Bacteroidetes|Flavobacteriia|Flavobacteriales|Flavobacteriaceae|Galbibacter|sp.|
GCACGGAGTTAGCCGATGCTTATTCGCACGGTACTCTCATCGGGACACACGTGAACCCTTATTGCTCCCGTGCAAAAGAAGTTTAAAATCCATAGGACCGTAATCCTTCACGCGGCAATGGCTGGATCAGGCTTCCGCCCATTGTCCAATATTCCTCACTGCTGCCTCCCGTAGGA
>MG|10|90.29|Bacteroidetes|Flavobacteriia|Flavobacteriales|Flavobacteriaceae|Galbibacter|sp.|
GCACGGAGTTAGCCGATGCTTATTCGTACGCTACTCTCATCGGGCCACGCGTGACCCTTATTGCTCACGTACAAAAGAAGTTTAAAATCCATAAGGACCGTATTCCTTCACGCGGCATGGCTGGATCAGGCTTCCGCCCATTGTCCAATATTCCTCACTGCTGCCTCCCGTAGGA
>MG|17|84.18|Bacteroidetes|Flavobacteriia|Flavobacteriales|Flavobacteriaceae|Antarcticimonas|flava|
GCACGGAGTTAGCCGATGCTTATTCGCCGGGTACTCTCACGCGCGCAACAACGTGCGCGCAGTTGCCCCCCCGGCAAAAGCAGTTTAAGGCCCGTAGGGCCGTCGCCTGCACGCGGCATGGCTGGATCAGGATTCCTCCCATTGTCCAATATTCCTCACTGCTGCCTCCCGTAGGA
>MG|40|89.83|Bacteroidetes|Flavobacteriia|Flavobacteriales|Flavobacteriaceae|Galbibacter|sp.|
GCACGGAAGTTAGCCGATGCTTATTCGCACGGTACTCTCATCGGGCCACACGTGACCCTTATTGCTCCCGTGCAAAAGAAGTTTAAAATCCATAGGACCGTAATTCCTTCAACGCGGCATGGCTGGATCAGGCTTCCGCCCATTGTCCAATATTCCTCACTGCTGCCTCCCGTAGGA
>MG|10|82.39|Bacteroidetes|Flavobacteriia|Flavobacteriales|Flavobacteriaceae|Cellulophaga|sp.|
GCACGGAGTTAGCCGACGCTTGTTCTCACGGTACTCTCATCGGTCCGGCACGCGGACCTTAATTGCTCCCGTGTCAAAGAGGTTGAAAACCCGTAGGGCAATTGACCCTCACGCGGCATGGCTGGTTCAGGCTTCCGCCCATTGACCAATATTCCTCACTGCTGCCTCCCGTAGGA
>MG|11|82.49|Bacteroidetes|Flavobacteriia|Flavobacteriales|Flavobacteriaceae|Leeuwenhoekiella|marinoflava|
GCACGGAGTTAGCCGACGCTTGTTCTCACGGTACTCTCATCGGTCCGGCCCGCGGACCTTAATTGCTCCCGTGTCAAAGAGGTTGAAAACCCGTAGGGCATTGACCCTCACGCGGCATGGCTGGTTCAGGCTTCCGCCCATTGACCAATATTCCTCACTGCTGCCTCCCGTAGGA
>MG|12|88.76|Bacteroidetes|Flavobacteriia|Flavobacteriales|Flavobacteriaceae|Galbibacter|sp.|
GCACGGAGTTAGCCGATGCTTATTCGCACGGTACTCTCATCGGGACACACGTGAACCCTTAATTGCTCCCGTGCAAAAGAAGTTTAAAATCCATAGGACCGTAATCCTTCAACGCGGCAATGGCTGGATCAGGCTTCCGCCCATTGTCCAATATTCCTCACTGCTGCCTCCCGTAGGA
>MG|21|84.75|Bacteroidetes|Flavobacteriia|Flavobacteriales|Flavobacteriaceae|Galbibacter|sp.|
GCACGGAGTTAGCCGATGCTTTTTTGCGCGCTACTCTCATCGCGCCATCTCGTGGCGCTTATTGCCCGCGCGCCAAAGCAAGTTTACAATCCTTGGGAACCGTCTTCCTGCACGCGGCATGGCTGGATCAGGCTTCCGCCCATTGTCCAATATTCCTCACTGCTGCCTCCCGTAGGA
>MG|48|84.18|Bacteroidetes|Flavobacteriia|Flavobacteriales|Flavobacteriaceae|Antarcticimonas|flava|
GCACGGAGTTAGCCGAATGCTTATTCGCCGGGTACTCTCACGCGCGCAACACGTGCGCGCAGTTGCCCCCCCGGCAAAAGCAGTTTAAGGCCCGTAGGGCCGTCGCCTGCACGCGGCATGGCTGGATCAGGATTCCTCCCATTGTCCAATATTCCTCACTGCTGCCTCCCGTAGGA
>MG|15|89.27|Bacteroidetes|Flavobacteriia|Flavobacteriales|Flavobacteriaceae|Galbibacter|sp.|
GCACGGAGTTAGCCGATGCTTATTCGCACGGTACTCTCATCGGGACACACGTGACCCTTATTGCTCCCGTGCAAAAGAAGTTTAAAATCCATAGGAACCGTAATCCTTCAACGCGGCAATGGCTGGATCAGGCTTCCGCCCATTGTCCAATATTCCTCACTGCTGCCTCCCGTAGGA
>MG|30|87.57|Bacteroidetes|Flavobacteriia|Flavobacteriales|Flavobacteriaceae|Galbibacter|sp.|
GCACGGAGTTAGCCGATGCTTATTCGTACGCTACTCTCATCGGACCACGCGTGATCCTTATTGCTCACGTAACAAAAGAAGTTTAAAATCCAATAAGGACCGTAATCCTTCACGCGGCATGGCTGGATCAGGCTTCCGCCCATTGTCCAATATTCCTCACTGCTGCCTCCCGTAGGA
>MG|38|85.23|Bacteroidetes|Flavobacteriia|Flavobacteriales|Flavobacteriaceae|Galbibacter|sp.|
GCACGGAGTTAGCCGATGCTTTTTTGCGCGCTACTCTCATCGCGCCATCTCGTGGCGCTTATTGCCCGCGCGCCAAAGCAGTTTACAATCCTTGGGAACCGTCTTCCTGCACGCGGCATGGCTGGATCAGGCTTCCGCCCATTGTCCAATATTCCTCACTGCTGCCTCCCGTAGGA
>MG|15|90.8|Bacteroidetes|Flavobacteriia|Flavobacteriales|Flavobacteriaceae|Galbibacter|sp.|
CCTACGGGAGGCAGCAGTGAGGAATATTGGACAATGGGCGGAAGCCTGATCCAGCCATGCCGCGTGAAGGAATACGGTCCTATGGATTTTAAACTTCTTTTGTACGTGAGCAATAAGGGTCACGCGTGGCCCGATGAGAGTAGCGTACGAATAAGCATCGGCTAACTCCGTGCC
>MG|18|89.83|Bacteroidetes|Flavobacteriia|Flavobacteriales|Flavobacteriaceae|Galbibacter|sp.|
GCACGGAGTTAGCCGATGCTTATTCGCACGGTACTCTCATCGGGCCAACACGTGACCCTTATTGCTCCCGTGCAAAAGAAGTTTAAAATCCATAGGACCGTAATTCCTTCAACGCGGCATGGCTGGATCAGGCTTCCGCCCATTGTCCAATATTCCTCACTGCTGCCTCCCGTAGGA
>MG|13|90.86|Bacteroidetes|Flavobacteriia|Flavobacteriales|Flavobacteriaceae|Galbibacter|sp.|
CCTACGGGAGGCAGCAGTGAGGAATATTGGAACAATGGGCGGAAGCCTGATCCAGCCATGCCGCGTGAAGGAATACGGTCCTATGGATTTTAAACTTCTTTTGCACGGGAGCAATAAGGGTCACGTGTGGCCCGATGAGAGTACCGTGCGAATAAGCATCGGCTAACTCCGTGCC
>MG|12|90.29|Bacteroidetes|Flavobacteriia|Flavobacteriales|Flavobacteriaceae|Galbibacter|sp.|
CCTACGGGAGGCAGCAGTGAGGAATATTGGACAATGGGCGGAAGCCTGATCCAGCCATGCCGCGTGAAGGATTACGGTCCTATGGAATTTTAAACTTCTTTTGCACGGGAGCAATAAGGGTCACGTGTGTCCCGATGAGAGTACCGTGCGAATAAGCATCGGCTAACTCCGTGCC
>MG|31|82.86|Bacteroidetes|Flavobacteriia|Flavobacteriales|Flavobacteriaceae|Cellulophaga|sp.|
GCACGGAGTTAGCCGACGCTTGTTCTCACGGTACTCTCATCGGTCCGGCACGCGGACCTTATTGCTCCCGTGTCAAAGAGGTTGAAAACCCGTAGGGCAATTGACCCTCACGCGGCATGGCTGGTTCAGGCTTCCGCCCATTGACCAATATTCCTCACTGCTGCCTCCCGTAGGA
>MG|29|84.75|Bacteroidetes|Flavobacteriia|Flavobacteriales|Flavobacteriaceae|Antarcticimonas|flava|
GCACGGAGTTAGCCGATGCTTATTCGCCGGGTACTCTCACGCGCGCAACAACGTGCGCGCAGTTGCCCCCCGGCAAAAGCAGTTTAAGGCCCGTAGGGCCGTCGCCTGCACGCGGCATGGCTGGATCAGGATTCCTCCCATTGTCCAATATTCCTCACTGCTGCCTCCCGTAGGA
>MG|11|90.34|Bacteroidetes|Flavobacteriia|Flavobacteriales|Flavobacteriaceae|Galbibacter|sp.|
CCTACGGGAGGCAGCAGTGAGGAATATTGGACAATGGGCGGAAGCCTGATCCAAGCCATGCCGCGTGAAGGAATACGGTCCTATGGAATTTTAAACTTCTTTTGCACGGGAGCAATAAGGGTCACGTGTGGCCCGATGAGAGTACCGTGCGAATAAGCATCGGCTAACTCCGTGCC
>MG|16|90.34|Bacteroidetes|Flavobacteriia|Flavobacteriales|Flavobacteriaceae|Galbibacter|sp.|
GCACGGAGTTAGCCGATGCTTATTCGCACGGTACTCTCATCGGGCCAACACGTGACCCTTATTGCTCCCGTGCAAAAGAAGTTTAAAATCCATAGGACCGTAATTCCTTCACGCGGCATGGCTGGATCAGGCTTCCGCCCATTGTCCAATATTCCTCACTGCTGCCTCCCGTAGGA
>MG|112|89.83|Bacteroidetes|Flavobacteriia|Flavobacteriales|Flavobacteriaceae|Galbibacter|sp.|
GCACGGAGTTAGCCGATGCTTATTCGCACGGTACTCTCATCGGGCCACACGTGACCCTTATTGCTCCCGTGCAAAAGAAGTTTAAAATCCATAGGACCGTAATTCCTTCAACGCGGCAATGGCTGGATCAGGCTTCCGCCCATTGTCCAATATTCCTCACTGCTGCCTCCCGTAGGA
>MG|11|84.57|Bacteroidetes|Flavobacteriia|Flavobacteriales|Flavobacteriaceae|Galbibacter|sp.|
GCACGGAGTTAGCCGACGCTTGTTCTCACGGTACTCTCATCGGGGCGGCGCGCGCCCCTTATTGCTCCCGTGTCAAAGAGGTTGAAAACCCATAGGGCATTTTCCCTCACGCGGCATGGCTGGTTCAGGCTTCCGCCCATTGACCAATATTCCTCACTGCTGCCTCCCGTAGGA
>MG|61|89.27|Bacteroidetes|Flavobacteriia|Flavobacteriales|Flavobacteriaceae|Galbibacter|sp.|
GCACGGAGTTAGCCGATGCTTATTCGCACGGTACTCTCATCGGGACACACGTGAACCCTTATTGCTCCCGTGCAAAAGAAGTTTAAAATCCATAGGACCGTAATCCTTCAACGCGGCAATGGCTGGATCAGGCTTCCGCCCATTGTCCAATATTCCTCACTGCTGCCTCCCGTAGGA
>MG|17|90.91|Bacteroidetes|Flavobacteriia|Flavobacteriales|Flavobacteriaceae|Galbibacter|sp.|
GCACGGAGTTAGCCGATGCTTATTCGTACGCTACTCTCATTCGGGCCACGCGTGACCCTTATTGCTTCACGTACAAAAGAAGTTTAAAATCCATAGGACCGTATTCCTTCACGCGGCATGGCTGGATCAGGCTTCCGCCCATTGTCCAATATTCCTCACTGCTGCCTCCCGTAGGA
>MG|10|89.08|Bacteroidetes|Flavobacteriia|Flavobacteriales|Flavobacteriaceae|Galbibacter|sp.|
GCACGGAGTTAGCCGATGCTTATTCGTACGCTACTCTCATCGGACCACGCGTGATCCTTATTGCTCACGTACAAAAGAAGTTTAAAATCCATAGGACCGTAATCCTTCACGCGGCATGGCTGGATCAGGCTTCCGCCCATTGTCCAATATTCCTCACTGCTGCCTCCCGTAGGA
>MG|26|90.86|Bacteroidetes|Flavobacteriia|Flavobacteriales|Flavobacteriaceae|Galbibacter|sp.|
GCACGGAGTTAGCCGATGCTTATTCGTACGCTACTCTCATCGGGCCACACGTGACCCTTATTGCTCACGTACAAAAGAAGTTTAAAATCCATAGGACCGTAATTCCTTCACGCGGCATGGCTGGATCAGGCTTCCGCCCATTGTCCAATATTCCTCACTGCTGCCTCCCGTAGGA
>MG|57|88.57|Bacteroidetes|Flavobacteriia|Flavobacteriales|Flavobacteriaceae|Galbibacter|sp.|
GCACGGAGTTAGCCGATGCTTATTCGTACGCTACTCTCATCGGACCACGCGTGATCCTTATTGCTCACGTACAAAAGAAGTTTAAAATCCAATAGGACCGTAATCCTTCACGCGGCATGGCTGGATCAGGCTTCCGCCCATTGTCCAATATTCCTCACTGCTGCCTCCCGTAGGA
>MG|65|90.29|Bacteroidetes|Flavobacteriia|Flavobacteriales|Flavobacteriaceae|Galbibacter|sp.|
GCACGGAGTTAGCCGATGCTTATTCGTACGCTACTCTCATCGGGCCACGCGTGACCCTTATTGCTCACGTACAAAAGAAGTTTAAAATCCATAGGAACCGTATTCCTTCACGCGGCATGGCTGGATCAGGCTTCCGCCCATTGTCCAATATTCCTCACTGCTGCCTCCCGTAGGA
>MG|10|84.18|Bacteroidetes|Flavobacteriia|Flavobacteriales|Flavobacteriaceae|Antarcticimonas|flava|
GCACGGAGTTAGCCGATGCTTATTCGCCGGGTACTCTCACGCGCGCAACACGTGCGCGCAGTTGCCCCCCGGCAAAAGCAGTTTAAGGCCCGTAAGGGCCGTCGCCTGCACGCGGCATGGCTGGATCAGGATTCCTCCCAATTGTCCAATATTCCTCACTGCTGCCTCCCGTAGG
>MG|30|90.29|Bacteroidetes|Flavobacteriia|Flavobacteriales|Flavobacteriaceae|Galbibacter|sp.|
GCACGGAGTTAGCCGATGCTTATTCGTACGCTACTCTCATCGGGCCACGCGTGACCCTTATTGCTCACGTACAAAAGAAGTTTAAAATCCAATAGGACCGTATTCCTTCACGCGGCATGGCTGGATCAGGCTTCCGCCCATTGTCCAATATTCCTCACTGCTGCCTCCCGTAGGA
>MG|14|89.83|Bacteroidetes|Flavobacteriia|Flavobacteriales|Flavobacteriaceae|Galbibacter|sp.|
GCACGGAGTTAGCCGATGCTTATTCGCACGGTACTCTCATCGGGCCACACGTGAACCCTTATTGCTCCCGTGCAAAAGAAGTTTAAAATCCATAGGACCGTAATTCCTTCACGCGGCAATGGCTGGATCAGGCTTCCGCCCATTGTCCAATATTCCTCACTGCTGCCTCCCGTAGGA
>MG|10|90.34|Bacteroidetes|Flavobacteriia|Flavobacteriales|Flavobacteriaceae|Galbibacter|sp.|
GCACGGAGTTAGCCGATGCTTATTCGTACGCTACTCTCATCGGGCCACACGTGACCCTTAATTGCTCACGTACAAAAGAAGTTTAAAATCCATAGGACCGTAATTCCTTCACGCGGCATGGCTGGATCAGGCTTCCGCCCATTGTCCAATATTCCTCACTGCTGCCTCCCGTAGGA
>MG|34|82.95|Bacteroidetes|Flavobacteriia|Flavobacteriales|Flavobacteriaceae|Leeuwenhoekiella|marinoflava|
GCACGGAGTTAGCCGACGCTTGTTCTCACGGTACTCTCATCGGTCCGCCCCGCGGACCTTATTGCTCCCGTGTCAAAGAGGTTGAAAACCCGTAGGGCATTGACCCTCACGCGGCATGGCTGGTTCAGGCTTCCGCCCATTGACCAATATTCCTCACTGCTGCCTCCCGTAGGA
>MG|26|88.07|Bacteroidetes|Flavobacteriia|Flavobacteriales|Flavobacteriaceae|Galbibacter|sp.|
GCACGGAGTTAGCCGATGCTTATTCGTACGCTACTCTCATCGGACCACGCGTGATCCTTATTGCTCACGTAACAAAAGAAGTTTAAAATCCAATAGGACCGTAATCCTTCACGCGGCATGGCTGGATCAGGCTTCCGCCCATTGTCCAATATTCCTCACTGCTGCCTCCCGTAGGA
>MG|196|89.77|Bacteroidetes|Flavobacteriia|Flavobacteriales|Flavobacteriaceae|Galbibacter|sp.|
GCACGGAGTTAGCCGATGCTTATTCGCACGGTACTCTCATCGGGACACACGTGACCCTTATTGCTCCCGTGCAAAAGAAGTTTAAAATCCATAGGACCGTAATCCTTCAACGCGGCAATGGCTGGATCAGGCTTCCGCCCATTGTCCAATATTCCTCACTGCTGCCTCCCGTAGGA
>MG|16|90.29|Bacteroidetes|Flavobacteriia|Flavobacteriales|Flavobacteriaceae|Galbibacter|sp.|
GCACGGAGTTAGCCGATGCTTATTCGCACGGTACTCTCATCGGGCCACCCGTGACCCTTATTGCTCCCGTGCAAAAGAAGTTTAAAATCCATAGGACCGTAATTCCTTCACGCGGCATGGCTGGATCAGGCTTCCGCCCATTGTCCAATATTCCTCACTGCTGCCTCCCGTAGGA
>MG|10|90.34|Bacteroidetes|Flavobacteriia|Flavobacteriales|Flavobacteriaceae|Galbibacter|sp.|
GCACGGAGTTAGCCGATGCTTATTCGCACGGTACTCTCATCGGGACACACGTGACCCTTATTGCTCCCGTGCAAAAGAAGTTTAAAATCCATAGGACCGTAATTCCTTCAACGCGGCATGGCTGGATCAGGCTTCCGCCCATTGTCCAATATTCCTCACTGCTGCCTCCCGTAGGA
>MG|13|84.27|Bacteroidetes|Flavobacteriia|Flavobacteriales|Flavobacteriaceae|Antarcticimonas|flava|
GCACGGAGTTAGCCGAATGCTTAATTCGCCGGGTACTCTCACGCGCGCAACACGTGCGCGCAGTTGCCCCCCGGCAAAAGCAGTTTAAGGCCCGTAGGGCCGTCGCCTGCACGCGGCATGGCTGGATCAGGATTCCTCCCATTGTCCAATATTCCTCACTGCTGCCTCCCGTAGGA
>MG|11|90.34|Bacteroidetes|Flavobacteriia|Flavobacteriales|Flavobacteriaceae|Galbibacter|sp.|
GCACGGAGTTAGCCGATGCTTATTCGCACGGTACTCTCATCGGGCCACACGTGAACCCTTATTGCTCCCGTGCAAAAGAAGTTTAAAATCCATAGGACCGTAATTCCTTCACGCGGCATGGCTGGATCAGGCTTCCGCCCATTGTCCAATATTCCTCACTGCTGCCTCCCGTAGGA
>MG|12|90.86|Bacteroidetes|Flavobacteriia|Flavobacteriales|Flavobacteriaceae|Galbibacter|sp.|
GCACGGAGTTAGCCGATGCTTATTCGTACGCTACTCTCATCGGGCCACACGTGAACCCTTATTGCTCACGTACAAAAGAAGTTTAAAATCCATAGGACCGTATTCCTTCACGCGGCATGGCTGGATCAGGCTTCCGCCCATTGTCCAATATTCCTCACTGCTGCCTCCCGTAGGA
>MG|11|88.76|Bacteroidetes|Flavobacteriia|Flavobacteriales|Flavobacteriaceae|Galbibacter|sp.|
GCACGGAGTTAGCCGATGCTTATTCGCACGGTACTCTCATCGGGACACACGTGAACCCTTATTGCTCCCGTGCAAAAGAAGTTTAAAATCCAATAGGACCGTAATCCTTCAACGCGGCAATGGCTGGATCAGGCTTCCGCCCATTGTCCAATATTCCTCACTGCTGCCTCCCGTAGGA
>MG|13|88.57|Bacteroidetes|Flavobacteriia|Flavobacteriales|Flavobacteriaceae|Galbibacter|sp.|
CCTACGGGAGGCAGCAGTGAGGAATATTGGACAATGGGCGGAAGCCTGATCCAGCCATGCCGCGTGAAGGATTACGGTCCTATGGATTTTAAACTTCTTTTGTACGTGAGCAATAAGGATCACGCGTGGTCCGAATGAGAGTAGCGTACGAATAAGCATCGGCTAACTCCGTGCC
>MG|17|91.43|Bacteroidetes|Flavobacteriia|Flavobacteriales|Flavobacteriaceae|Galbibacter|sp.|
TCCTACGGGAGGCAGCAGTGAGGAATATTGGACAATGGGCGGAAGCCTGATCCAGCCATGCCGCGTGAAGGAATACGGTCCTATGGATTTTAAACTTCTTTTGCACGGGAGCAATAAGGGTCACGTGTGGCCCGATGAGAGTACCGTGCGAATAAGCATCGGCTAACTCCGTGCC
>MG|32|89.27|Bacteroidetes|Flavobacteriia|Flavobacteriales|Flavobacteriaceae|Galbibacter|sp.|
GCACGGAGTTAGCCGATGCTTATTCGCACGGTACTCTCATCGGGACACACGTGACCCTTAATTGCTCCCGTGCAAAAGAAGTTTAAAATCCATAGGACCGTAATCCTTCAACGCGGCAATGGCTGGATCAGGCTTCCGCCCATTGTCCAATATTCCTCACTGCTGCCTCCCGTAGGA
>MG|28|89.83|Bacteroidetes|Flavobacteriia|Flavobacteriales|Flavobacteriaceae|Galbibacter|sp.|
GCACGGAGTTAGCCGATGCTTATTCGCACGGTACTCTCATCGGGCCACACGTGAACCCTTATTGCTCCCGTGCAAAAGAAGTTTAAAATCCATAGGACCGTAATTCCTTCAACGCGGCATGGCTGGATCAGGCTTCCGCCCATTGTCCAATATTCCTCACTGCTGCCTCCCGTAGGA
>MG|22|90.29|Bacteroidetes|Flavobacteriia|Flavobacteriales|Flavobacteriaceae|Galbibacter|sp.|
CCTACGGGAGGCAGCAGTGAGGAATATTGGACAATGGGCGGAAGCCTGATCCAGCCATGCCGCGTGAAGGAATACGGTCCTATGGATTTTAAACTTCTTTTGTACGTGAGCAATAAGGGTCACGCGTGGCCCGAATGAGAGTAGCGTACGAATAAGCATCGGCTAACTCCGTGCC
>MG|22|84.75|Bacteroidetes|Flavobacteriia|Flavobacteriales|Flavobacteriaceae|Antarcticimonas|flava|
GCACGGAAGTTAGCCGATGCTTATTCGCCGGGTACTCTCACGCGCGCAACACGTGCGCGCAGTTGCCCCCCGGCAAAAGCAGTTTAAGGCCCGTAGGGCCGTCGCCTGCACGCGGCATGGCTGGATCAGGATTCCTCCCATTGTCCAATATTCCTCACTGCTGCCTCCCGTAGGA
>MG|12|88.76|Bacteroidetes|Flavobacteriia|Flavobacteriales|Flavobacteriaceae|Galbibacter|sp.|
GCACGGAAGTTAGCCGATGCTTATTCGCACGGTACTCTCATCGGGACACACGTGAACCCTTATTGCTCCCGTGCAAAAGAAGTTTAAAATCCATAGGACCGTAATCCTTCAACGCGGCAATGGCTGGATCAGGCTTCCGCCCATTGTCCAATATTCCTCACTGCTGCCTCCCGTAGGA
>MG|12|82.39|Bacteroidetes|Flavobacteriia|Flavobacteriales|Flavobacteriaceae|Cellulophaga|sp.|
GCACGGAAGTTAGCCGACGCTTGTTCTCACGGTACTCTCATCGGTCCGGCACGCGGACCTTATTGCTCCCGTGTCAAAGAGGTTGAAAACCCGTAGGGCAATTGACCCTCACGCGGCATGGCTGGTTCAGGCTTCCGCCCATTGACCAATATTCCTCACTGCTGCCTCCCGTAGGA
>MG|30|90.86|Bacteroidetes|Flavobacteriia|Flavobacteriales|Flavobacteriaceae|Galbibacter|sp.|
GCACGGAGTTAGCCGATGCTTATTCGTACGCTACTCTCATCGGGCCACACGTGACCCTTATTGCTCACGTACAAAAGAAGTTTAAAATCCATAGGAACCGTATTCCTTCACGCGGCATGGCTGGATCAGGCTTCCGCCCATTGTCCAATATTCCTCACTGCTGCCTCCCGTAGGA
>MG|21|89.77|Bacteroidetes|Flavobacteriia|Flavobacteriales|Flavobacteriaceae|Galbibacter|sp.|
GCACGGAGTTAGCCGATGCTTATTCGCACGGTACTCTCATCGGGACACACGTGAACCCTTATTGCTCCCGTGCAAAAGAAGTTTAAAATCCATAGGACCGTAATCCTTCAACGCGGCATGGCTGGATCAGGCTTCCGCCCATTGTCCAATATTCCTCACTGCTGCCTCCCGTAGGA
>MG|41|90.86|Bacteroidetes|Flavobacteriia|Flavobacteriales|Flavobacteriaceae|Galbibacter|sp.|
GCACGGAGTTAGCCGATGCTTATTCGCACGGTACTCTCATCGGGCCACACGTGACCCTTATTGCTCCCGTGCAAAAGAAGTTTAAAATCCATAGGACCGTATTCCTTCAACGCGGCATGGCTGGATCAGGCTTCCGCCCATTGTCCAATATTCCTCACTGCTGCCTCCCGTAGGA
>MG|10|84.09|Bacteroidetes|Flavobacteriia|Flavobacteriales|Flavobacteriaceae|Galbibacter|sp.|
GCACGGAGTTAGCCGACGCTTGTTCTCACGGTACTCTCATCGGGGCGGCTCGCGCCCCTTAATTGCTCCCGTGTCAAAGAGGTTGAAAACCCATAGGGCATTTTCCCTCACGCGGCATGGCTGGTTCAGGCTTCCGCCCATTGACCAATATTCCTCACTGCTGCCTCCCGTAGGA
>MG|11|89.71|Bacteroidetes|Flavobacteriia|Flavobacteriales|Flavobacteriaceae|Galbibacter|sp.|
GCACGGAGTTAGCCGATGCTTATTCGTACGCTACTCTCATCGGGCCACGCGTGACCCTTAATTGCTCACGTACAAAAGAAGTTTAAAATCCATAGGACCGTAATTCCTTCACGCGGCATGGCTGGATCAGGCTTCCGCCCATTGTCCAATATTCCTCACTGCTGCCTCCCGTAGG
>MG|10|84.48|Bacteroidetes|Flavobacteriia|Flavobacteriales|Flavobacteriaceae|Galbibacter|sp.|
CCTACGGGAGGCAGCAGTGAGGAATATTGGTCAATGGGCGGAAGCCTGAACCAGCCATGCCGCGTGAGGGAAAATGCCCTATGGGTTTTCAACCTCTTTGACACGGGAGCAATAAGGGGCGCGCGCCGCCCCGATGAGAGTACCGTGAGAACAAGCGTCGGCTAACTCCGTGC
>MG|114|91.38|Bacteroidetes|Flavobacteriia|Flavobacteriales|Flavobacteriaceae|Galbibacter|sp.|
GCACGGAGTTAGCCGATGCTTATTCGTACGCTACTCTCATCGGGCCACACGTGACCCTTATTGCTCACGTACAAAAGAAGTTTAAAATCCATAGGACCGTATTCCTTCACGCGGCATGGCTGGATCAGGCTTCCGCCCATTGTCCAATATTCCTCACTGCTGCCTCCCGTAGGA
>MG|13|82.86|Bacteroidetes|Flavobacteriia|Flavobacteriales|Flavobacteriaceae|Leeuwenhoekiella|marinoflava|
CCTACGGGAGGCAGCAGTGAGGAATATTGGTCAATGGGCGGAAGCCTGAACCAGCCATGCCGCGTGAGGGTCAATGCCCTACGGGTTTTCAACCTCTTTGACACGGGAGCAATAAGGTCCGCGGGGCGGACCGATGAGAGTACCGTGAGAACAAGCGTCGGCTAACTCCGTGC
>MG|18|82.49|Bacteroidetes|Flavobacteriia|Flavobacteriales|Flavobacteriaceae|Leeuwenhoekiella|marinoflava|
GCACGGAGTTAGCCGACGCTTGTTCTCACGGTACTCTCATCGGTCCGCCCCGCGGACCTTAATTGCTCCCGTGTCAAAGAGGTTGAAAACCCGTAGGGCATTGACCCTCACGCGGCATGGCTGGTTCAGGCTTCCGCCCATTGACCAATATTCCTCACTGCTGCCTCCCGTAGGA
>MG|14|89.27|Bacteroidetes|Flavobacteriia|Flavobacteriales|Flavobacteriaceae|Galbibacter|sp.|
GCACGGAGTTAGCCGATGCTTAATTCGCACGGTACTCTCATCGGGACACACGTGACCCTTATTGCTCCCGTGCAAAAGAAGTTTAAAATCCATAGGACCGTAATCCTTCAACGCGGCAATGGCTGGATCAGGCTTCCGCCCATTGTCCAATATTCCTCACTGCTGCCTCCCGTAGGA
>MG|11|90.34|Bacteroidetes|Flavobacteriia|Flavobacteriales|Flavobacteriaceae|Galbibacter|sp.|
GCACGGAGTTAGCCGATGCTTATTCGCACGGTACTCTCATCGGGCCACACGTGACCCTTAATTGCTCCCGTGCAAAAGAAGTTTAAAATCCATAGGACCGTAATTCCTTCACGCGGCATGGCTGGATCAGGCTTCCGCCCATTGTCCAATATTCCTCACTGCTGCCTCCCGTAGGA
>MG|264|85.23|Bacteroidetes|Flavobacteriia|Flavobacteriales|Flavobacteriaceae|Antarcticimonas|flava|
GCACGGAGTTAGCCGATGCTTATTCGCCGGGTACTCTCACGCGCGCAACACGTGCGCGCAGTTGCCCCCCGGCAAAAGCAGTTTAAGGCCCGTAGGGCCGTCGCCTGCACGCGGCATGGCTGGATCAGGATTCCTCCCATTGTCCAATATTCCTCACTGCTGCCTCCCGTAGGA
>MG|14|84.18|Bacteroidetes|Flavobacteriia|Flavobacteriales|Flavobacteriaceae|Antarcticimonas|flava|
GCACGGAGTTAGCCGATGCTTATTCGCCGGGTACTCTCACGCGCGCAACACGTGCGCGCAAGTTGCCCCCCCGGCAAAAGCAGTTTAAGGCCCGTAGGGCCGTCGCCTGCACGCGGCATGGCTGGATCAGGATTCCTCCCATTGTCCAATATTCCTCACTGCTGCCTCCCGTAGGA
>MG|28|90.86|Bacteroidetes|Flavobacteriia|Flavobacteriales|Flavobacteriaceae|Galbibacter|sp.|
CCTACGGGAGGCAGCAGTGAGGAATATTGGACAATGGGCGGAAGCCTGATCCAGCCATGCCGCGTGAAGGAATACGGTCCTATGGATTTTAAACTTCTTTTGTACGTGAGCAATAAGGGTCACGTGTGGCCCGAATGAGAGTAGCGTACGAATAAGCATCGGCTAACTCCGTGCC
>MG|10|89.27|Bacteroidetes|Flavobacteriia|Flavobacteriales|Flavobacteriaceae|Galbibacter|sp.|
GCACGGAGTTAGCCGATGCTTATTCGCACGGTACTCTCATCGGGACACAACGTGACCCTTATTGCTCCCGTGCAAAAGAAGTTTAAAATCCATAGGACCGTAATCCTTCAACGCGGCAATGGCTGGATCAGGCTTCCGCCCATTGTCCAATATTCCTCACTGCTGCCTCCCGTAGGA
>MG|20|90.86|Bacteroidetes|Flavobacteriia|Flavobacteriales|Flavobacteriaceae|Galbibacter|sp.|
GCACGGAGTTAGCCGATGCTTATTCGTAACGCTACTCTCATCGGGCCACACGTGACCCTTATTGCTCACGTACAAAAGAAGTTTAAAATCCATAGGACCGTATTCCTTCACGCGGCATGGCTGGATCAGGCTTCCGCCCATTGTCCAATATTCCTCACTGCTGCCTCCCGTAGGA
>MG|10|90.34|Bacteroidetes|Flavobacteriia|Flavobacteriales|Flavobacteriaceae|Galbibacter|sp.|
GCACGGAGTTAGCCGATGCTTATTCGTACGCTACTCTCATTCGGGCCACGCGTGACCCTTATTGCTTCACGTACAAAAGAAGTTTAAAATTCCATAGGACCGTATTCCTTCACGCGGCATGGCTGGATCAGGCTTCCGCCCATTGTCCAATATTCCTCACTGCTGCCTCCCGTAGG
>MG|20|85.23|Bacteroidetes|Flavobacteriia|Flavobacteriales|Flavobacteriaceae|Antarcticimonas|flava|
CCTACGGGAGGCAGCAGTGAGGAATATTGGACAATGGGAGGAATCCTGATCCAGCCATGCCGCGTGCAGGCGACGGCCCTACGGGCCTTAAACTGCTTTTGCCGGGGGGCAACTGCGCGCACGTGTTGCGCGCGTGAGAGTACCCGGCGAATAAGCATCGGCTAACTCCGTGCC
>MG|10|89.77|Bacteroidetes|Flavobacteriia|Flavobacteriales|Flavobacteriaceae|Galbibacter|sp.|
GCACGGAGTTAGCCGATGCTTATTCGCACGGTACTCTCATCGGGACACACGTGACCCTTATTGCTCCCGTGCAAAAGAAGTTTAAAAATCCATAGGACCGTAATCCTTCACGCGGCAATGGCTGGATCAGGCTTCCGCCCATTGTCCAATATTCCTCACTGCTGCCTCCCGTAGGA
>MG|10|84.09|Bacteroidetes|Flavobacteriia|Flavobacteriales|Flavobacteriaceae|Antarcticimonas|flava|
GCACGGAGTTAGCCGATGCTTATTCGCCGGGTACTCTCACGCGCGCAACACGTGCGCGCAGTTGCCCCCCCGGCAAAAGCAGTTTAAGGCCCGTAGGGCCGTCGCCTGCACGCGGCATGGCTGGATCAGGATTCCTCCCATTGTCCAATATTCCTCACTGCTGCCTCCCCGTAGG
>MG|21|90.34|Bacteroidetes|Flavobacteriia|Flavobacteriales|Flavobacteriaceae|Galbibacter|sp.|
GCACGGAGTTAGCCGATGCTTATTCGTACGCTACTCTCATCGGGCCACACGTGACCCTTAATTGCTCACGTACAAAAGAAGTTTAAAATCCATAGGAACCGTATTCCTTCACGCGGCATGGCTGGATCAGGCTTCCGCCCATTGTCCAATATTCCTCACTGCTGCCTCCCGTAGGA
>MG|126|84.66|Bacteroidetes|Flavobacteriia|Flavobacteriales|Flavobacteriaceae|Antarcticimonas|flava|
GCACGGAGTTAGCCGATGCTTATTCGCCGGGTACTCTCACGCGCGCAACACGTGCGCGCAGTTGCCCCCCCGGCAAAAGCAGTTTAAGGCCCGTAGGGCCGTCGCCTGCACGCGGCATGGCTGGATCAGGATTCCTCCCATTGTCCAATATTCCTCACTGCTGCCTCCCGTAGGA
>MG|148|90.8|Bacteroidetes|Flavobacteriia|Flavobacteriales|Flavobacteriaceae|Galbibacter|sp.|
GCACGGAGTTAGCCGATGCTTATTCGTACGCTACTCTCATCGGGCCACGCGTGACCCTTATTGCTCACGTACAAAAGAAGTTTAAAATCCATAGGACCGTATTCCTTCACGCGGCATGGCTGGATCAGGCTTCCGCCCATTGTCCAATATTCCTCACTGCTGCCTCCCGTAGGA
>MG|11|90.86|Bacteroidetes|Flavobacteriia|Flavobacteriales|Flavobacteriaceae|Galbibacter|sp.|
GCACGGAAGTTAGCCGATGCTTATTCGTACGCTACTCTCATCGGGCCACACGTGACCCTTATTGCTCACGTACAAAAGAAGTTTAAAATCCATAGGACCGTATTCCTTCACGCGGCATGGCTGGATCAGGCTTCCGCCCATTGTCCAATATTCCTCACTGCTGCCTCCCGTAGGA
>MG|23|84.18|Bacteroidetes|Flavobacteriia|Flavobacteriales|Flavobacteriaceae|Antarcticimonas|flava|
GCACGGAGTTAGCCGAATGCTTATTCGCCGGGTACTCTCACGCGCGCAACACGTGCGCGCAGTTGCCCCCCGGCAAAAGCAGTTTAAGGCCCGTAGGGCCGTCGCCTGCACGCGGCATGGCTGGATCAGGATTCCTCCCAATTGTCCAATATTCCTCACTGCTGCCTCCCGTAGG
>MG|21|89.33|Bacteroidetes|Flavobacteriia|Flavobacteriales|Flavobacteriaceae|Galbibacter|sp.|
GCACGGAGTTAGCCGATGCTTATTCGCACGGTACTCTCATCGGGCCACACGTGAACCCTTATTGCTCCCGTGCAAAAGAAGTTTAAAATCCATAGGACCGTAATTCCTTCAACGCGGCAATGGCTGGATCAGGCTTCCGCCCATTGTCCAATATTCCTCACTGCTGCCTCCCGTAGGA
>MG|29|85.71|Bacteroidetes|Flavobacteriia|Flavobacteriales|Flavobacteriaceae|Galbibacter|sp.|
GCACGGAGTTAGCCGATGCTTTTTTGCGCGCTACTCTCATCGCGCCATCTCGTGGCGCTTATTGCCCGCGCGCCAAAGCAGTTTACAATCCTTGGGACCGTCTTCCTGCACGCGGCATGGCTGGATCAGGCTTCCGCCCATTGTCCAATATTCCTCACTGCTGCCTCCCGTAGGA
>MG|17|83.43|Bacteroidetes|Flavobacteriia|Flavobacteriales|Flavobacteriaceae|Cellulophaga|sp.|
CCTACGGGAGGCAGCAGTGAGGAATATTGGTCAATGGGCGGAAGCCTGAACCAGCCATGCCGCGTGAGGGTCAATGCCCTACGGGTTTTCAACCTCTTTGACACGGGAGCAATAAGGTCCGCGTGCCGGACCGATGAGAGTACCGTGAGAACAAGCGTCGGCTAACTCCGTGCC
>MG|12|89.27|Bacteroidetes|Flavobacteriia|Flavobacteriales|Flavobacteriaceae|Galbibacter|sp.|
GCACGGAGTTAGCCGATGCTTATTCGCACGGTACTCTCATCGGGCCACACGTGAACCCTTATTGCTCCCGTGCAAAAGAAGTTTAAAATCCATAGGACCGTAATCCTTCAACGCGGCAATGGCTGGATCAGGCTTCCGCCCATTGTCCAATATTCCTCACTGCTGCCTCCCGTAGGA
>MG|44|90.34|Bacteroidetes|Flavobacteriia|Flavobacteriales|Flavobacteriaceae|Galbibacter|sp.|
GCACGGAGTTAGCCGATGCTTATTCGCACGGTACTCTCATCGGGCCACACGTGACCCTTATTGCTCCCGTGCAAAAGAAGTTTAAAATCCATAGGACCGTAATTCCTTCACGCGGCAATGGCTGGATCAGGCTTCCGCCCATTGTCCAATATTCCTCACTGCTGCCTCCCGTAGGA
>MG|10|89.27|Bacteroidetes|Flavobacteriia|Flavobacteriales|Flavobacteriaceae|Galbibacter|sp.|
GCACGGAGTTAGCCGATGCTTATTCGCAACGGTACTCTCATCGGGACACACGTGACCCTTATTGCTCCCGTGCAAAAGAAGTTTAAAATCCATAGGACCGTAATCCTTCAACGCGGCAATGGCTGGATCAGGCTTCCGCCCATTGTCCAATATTCCTCACTGCTGCCTCCCGTAGGA
>MG|21|89.27|Bacteroidetes|Flavobacteriia|Flavobacteriales|Flavobacteriaceae|Galbibacter|sp.|
GCACGGAGTTAGCCGATGCTTATTCGCACGGTACTCTCATCGGGACACACGTGACCCTTATTGCTCCCGTGCAAAAGAAGTTTAAAATCCAATAGGACCGTAATCCTTCAACGCGGCAATGGCTGGATCAGGCTTCCGCCCATTGTCCAATATTCCTCACTGCTGCCTCCCGTAGGA
>MG|14|85.14|Bacteroidetes|Flavobacteriia|Flavobacteriales|Flavobacteriaceae|Galbibacter|sp.|
GCACGGAGTTAGCCGATGCTTTTTTGCGCGCTACTCTCATCGCGCCATCTCGTGGCGCTTATTGCCCGCGCGCCAAAGCAAGTTTACAATCCTTGGGACCGTCTTCCTGCACGCGGCATGGCTGGATCAGGCTTCCGCCCATTGTCCAATATTCCTCACTGCTGCCTCCCGTAGG
>MG|28|90.29|Bacteroidetes|Flavobacteriia|Flavobacteriales|Flavobacteriaceae|Galbibacter|sp.|
GCACGGAGTTAGCCGATGCTTATTCGTAACGCTACTCTCATCGGGCCACGCGTGACCCTTATTGCTCACGTACAAAAGAAGTTTAAAATCCATAGGACCGTATTCCTTCACGCGGCATGGCTGGATCAGGCTTCCGCCCATTGTCCAATATTCCTCACTGCTGCCTCCCGTAGGA
>MG|13|89.77|Bacteroidetes|Flavobacteriia|Flavobacteriales|Flavobacteriaceae|Galbibacter|sp.|
GCACGGAAGTTAGCCGATGCTTATTCGCACGGTACTCTCATCGGGACACACGTGACCCTTATTGCTCCCGTGCAAAAGAAGTTTAAAATCCATAGGACCGTAATCCTTCACGCGGCAATGGCTGGATCAGGCTTCCGCCCATTGTCCAATATTCCTCACTGCTGCCTCCCGTAGGA
>MG|12|84.27|Bacteroidetes|Flavobacteriia|Flavobacteriales|Flavobacteriaceae|Antarcticimonas|flava|
GCACGGAGTTAGCCGAATGCTTATTCGCCGGGTACTCTCACGCGCGCAACACGTGCGCGCAGTTGCCCCCCGGCAAAAGCAGTTTAAGGCCCGTAAGGGCCGTCGCCTGCACGCGGCATGGCTGGATCAGGATTCCTCCCATTGTCCAATATTCCTCACTGCTGCCTCCCGTAGGA
>MG|32|90.29|Bacteroidetes|Flavobacteriia|Flavobacteriales|Flavobacteriaceae|Galbibacter|sp.|
GCACGGAGTTAGCCGATGCTTATTCGCACGGTACTCTCATCGGGCCACACGTGACCCTTATTGCTCCCGTGCAAAAGAAGTTTAAAATCCATAGGACCGTAATCCTTCAACGCGGCATGGCTGGATCAGGCTTCCGCCCATTGTCCAATATTCCTCACTGCTGCCTCCCGTAGGA
>MG|10|81.92|Bacteroidetes|Flavobacteriia|Flavobacteriales|Flavobacteriaceae|Leeuwenhoekiella|marinoflava|
GCACGGAGTTAGCCGACGCTTGTTCTCACGGTACTCTCATCGGTCCGCCCCGCGGACCTTAATTGCTCCCGTGTCAAAGAGGTTGAAAACCCGTAGGGCAATTGACCCTCACGCGGCATGGCTGGTTCAGGCTTCCGCCCATTGACCAATATTCCTCACTGCTGCCTCCCGTAGGA
>MG|10|90.29|Bacteroidetes|Flavobacteriia|Flavobacteriales|Flavobacteriaceae|Galbibacter|sp.|
GCACGGAGTTAGCCGATGCTTATTCGCACGGTACTCTCATCGGGACACACGTGACCCTTAATTGCTCCCGTGCAAAAGAAGTTTAAAATCCATAGGACCGTAATCCTTCACGCGGCATGGCTGGATCAGGCTTCCGCCCATTGTCCAATATTCCTCACTGCTGCCTCCCGTAGGA
>MG|87|90.29|Bacteroidetes|Flavobacteriia|Flavobacteriales|Flavobacteriaceae|Galbibacter|sp.|
GCACGGAGTTAGCCGATGCTTATTCGCACGGTACTCTCATCGGGACACACGTGACCCTTATTGCTCCCGTGCAAAAGAAGTTTAAAATCCATAGGACCGTAATCCTTCAACGCGGCATGGCTGGATCAGGCTTCCGCCCATTGTCCAATATTCCTCACTGCTGCCTCCCGTAGGA
>MG|15|82.95|Bacteroidetes|Flavobacteriia|Flavobacteriales|Flavobacteriaceae|Galbibacter|sp.|
GCACGGAGTTAGCCGATGCTTGTTCTTGCGGTACTCTCACCGGGGCTCCCGAGCCCCTCCTTGCTCCCGCACCAAAGAAGGTTTAACAACCCGTAGGGCCTTCCTCCCTCACGCGGCTTGGCTGGTTCAGCCTTACGGCCATTGACCAATATTCCTCACTGCTGCCTCCCGTAGGA
>MG|22|89.66|Bacteroidetes|Flavobacteriia|Flavobacteriales|Flavobacteriaceae|Galbibacter|sp.|
GCACGGAGTTAGCCGATGCTTATTCGTACGGTACTCTCGTCGGACCACACGTGACCCTTATTGCTCCCGTACAAAAGAAGTTTAAGACCCATAGGGCCGTAAGCCTTCACGCGGCATGGCTGGATCAGGCTCTCGCCCATTGTCCAATATTCCTCACTGCTGCCTCCCGTAGGA
>MG|12|89.14|Bacteroidetes|Flavobacteriia|Flavobacteriales|Flavobacteriaceae|Galbibacter|sp.|
GCACGGAGTTAGCCGATGCTTATTCGTACGGTACTCTCGTCGGACCACACGTGACCCTTATTGCTCCCGTACAAAAGAAGTTTAAGACCCATAAGGGCCGTAAGCCTTCACGCGGCATGGCTGGATCAGGCTCTCGCCCATTGTCCAATATTCCTCACTGCTGCCTCCCGTAGGA
>MG|21|82.39|Bacteroidetes|Flavobacteriia|Flavobacteriales|Flavobacteriaceae|Leeuwenhoekiella|marinoflava|
GCACGGAGTTAGCCGACGCTTGTTCTCACGGTACTCTCATCGGTCCGCCCCGCGGACCTTATTGCTCCCGTGTCAAAGAGGTTGAAAACCCGTAGGGCAATTGACCCTCACGCGGCATGGCTGGTTCAGGCTTCCGCCCATTGACCAATATTCCTCACTGCTGCCTCCCGTAGGA
>MG|22|89.77|Bacteroidetes|Flavobacteriia|Flavobacteriales|Flavobacteriaceae|Galbibacter|sp.|
GCACGGAGTTAGCCGATGCTTATTCGTACGCTACTCTCATCGGGCCACGCGTGACCCTTAATTGCTCACGTACAAAAGAAGTTTAAAATCCATAGGAACCGTATTCCTTCACGCGGCATGGCTGGATCAGGCTTCCGCCCATTGTCCAATATTCCTCACTGCTGCCTCCCGTAGGA
>MG|38|90.29|Bacteroidetes|Flavobacteriia|Flavobacteriales|Flavobacteriaceae|Galbibacter|sp.|
GCACGGAAGTTAGCCGATGCTTATTCGTACGCTACTCTCATCGGGCCACGCGTGACCCTTATTGCTCACGTACAAAAGAAGTTTAAAATCCATAGGACCGTATTCCTTCACGCGGCATGGCTGGATCAGGCTTCCGCCCATTGTCCAATATTCCTCACTGCTGCCTCCCGTAGGA
>MG|110|90.86|Bacteroidetes|Flavobacteriia|Flavobacteriales|Flavobacteriaceae|Galbibacter|sp.|
GCACGGAGTTAGCCGATGCTTATTCGCACGGTACTCTCATCGGGCCACACGTGACCCTTATTGCTCCCGTGCAAAAGAAGTTTAAAATCCATAGGACCGTAATTCCTTCACGCGGCATGGCTGGATCAGGCTTCCGCCCATTGTCCAATATTCCTCACTGCTGCCTCCCGTAGGA
>MG|16|89.77|Bacteroidetes|Flavobacteriia|Flavobacteriales|Flavobacteriaceae|Galbibacter|sp.|
GCACGGAGTTAGCCGATGCTTATTCGCACGGTACTCTCATCGGGCCACAACGTGACCCTTATTGCTCCCGTGCAAAAGAAGTTTAAAATCCATAGGACCGTAATTCCTTCAACGCGGCATGGCTGGATCAGGCTTCCGCCCATTGTCCAATATTCCTCACTGCTGCCTCCCGTAGG
>MG|14|89.14|Bacteroidetes|Flavobacteriia|Flavobacteriales|Flavobacteriaceae|Galbibacter|sp.|
GCACGGAGTTAGCCGATGCTTATTCGTACGGTACTCTCGTCGGACCACACGTGACCCTTATTGCTCCCGTACAAAAGAAGTTTAAGACCCAATAGGGCCGTAAGCCTTCACGCGGCATGGCTGGATCAGGCTCTCGCCCATTGTCCAATATTCCTCACTGCTGCCTCCCGTAGGA
>MG|11|88.07|Bacteroidetes|Flavobacteriia|Flavobacteriales|Flavobacteriaceae|Galbibacter|sp.|
GCACGGAAGTTAGCCGATGCTTATTCGTACGCTACTCTCATCGGACCACGCGTGATCCTTATTGCTCACGTACAAAAGAAGTTTAAAATCCAATAGGACCGTAATCCTTCACGCGGCATGGCTGGATCAGGCTTCCGCCCATTGTCCAATATTCCTCACTGCTGCCTCCCGTAGGA
>MG|18|89.71|Bacteroidetes|Flavobacteriia|Flavobacteriales|Flavobacteriaceae|Galbibacter|sp.|
GCACGGAGTTAGCCGATGCTTATTCGCACGGTACTCTCATCGGGACACACGTGACCCTTAATTGCTCCCGTGCAAAAGAAGTTTAAAATCCATAGGACCGTAATCCTTCAACGCGGCATGGCTGGATCAGGCTTCCGCCCATTGTCCAATATTCCTCACTGCTGCCTCCCGTAGG
>MG|56|91.38|Bacteroidetes|Flavobacteriia|Flavobacteriales|Flavobacteriaceae|Galbibacter|sp.|
CCTACGGGAGGCAGCAGTGAGGAATATTGGACAATGGGCGGAAGCCTGATCCAGCCATGCCGCGTGAAGGAATACGGTCCTATGGATTTTAAACTTCTTTTGCACGGGAGCAATAAGGGTCACGTGTGGCCCGATGAGAGTACCGTGCGAATAAGCATCGGCTAACTCCGTGCC
>MG|51|89.77|Bacteroidetes|Flavobacteriia|Flavobacteriales|Flavobacteriaceae|Galbibacter|sp.|
GCACGGAGTTAGCCGATGCTTATTCGCACGGTACTCTCATCGGGCCACACGTGACCCTTATTGCTCCCGTGCAAAAGAAGTTTAAAATCCATAGGACCGTAATCCTTCAACGCGGCAATGGCTGGATCAGGCTTCCGCCCATTGTCCAATATTCCTCACTGCTGCCTCCCGTAGGA
>MG|14|89.77|Bacteroidetes|Flavobacteriia|Flavobacteriales|Flavobacteriaceae|Galbibacter|sp.|
CCTACGGGAGGCAGCAGTGAGGAATATTGGACAATGGGCGGAAGCCTGATCCAGCCATGCCGCGTGAAGGAATACGGTCCTATGGAATTTTAAACTTCTTTTGTACGTGAGCAATAAGGGTCACGCGTGGCCCGAATGAGAGTAGCGTACGAATAAGCATCGGCTAACTCCGTGCC
>MG|24|91.43|Bacteroidetes|Flavobacteriia|Flavobacteriales|Flavobacteriaceae|Galbibacter|sp.|
CCTACGGGAGGCAGCAGTGAGGAATATTGGACAATGGGCGGAAGCCTGATCCAGCCATGCCGCGTGAAGGATTACGGTCCTATGGATTTTAAACTTCTTTTGCACGGGAAGCAATAAGGGTCACGTGTGTCCCGATGAGAGTACCGTGCGAATAAGCATCGGCTAACTCCGTGCC
>MG|11|88.76|Bacteroidetes|Flavobacteriia|Flavobacteriales|Flavobacteriaceae|Galbibacter|sp.|
GCACGGAGTTAGCCGATGCTTAATTCGCACGGTACTCTCATCGGGACACACGTGAACCCTTATTGCTCCCGTGCAAAAGAAGTTTAAAATCCATAGGACCGTAATCCTTCAACGCGGCAATGGCTGGATCAGGCTTCCGCCCATTGTCCAATATTCCTCACTGCTGCCTCCCGTAGGA
>MG|26|89.77|Bacteroidetes|Flavobacteriia|Flavobacteriales|Flavobacteriaceae|Galbibacter|sp.|
GCACGGAGTTAGCCGATGCTTATTCGTACGCTACTCTCATCGGGCCACGCGTGACCCTTATTGCTCACGTACAAAAGAAGTTTAAAATCCATAGGAACCGTAATTCCTTCACGCGGCATGGCTGGATCAGGCTTCCGCCCATTGTCCAATATTCCTCACTGCTGCCTCCCGTAGGA
>MG|23|84.18|Bacteroidetes|Flavobacteriia|Flavobacteriales|Flavobacteriaceae|Antarcticimonas|flava|
GCACGGAGTTAGCCGATGCTTATTCGCCGGGTACTCTCACGCGCGCAACACGTGCGCGCAGTTGCCCCCCCGGCAAAAGCAGTTTAAGGCCCGTAGGGCCGTCGCCTGCACGCGGCATGGCTGGATCAGGATTCCTCCCAATTGTCCAATATTCCTCACTGCTGCCTCCCGTAGGA
>MG|11|90.8|Bacteroidetes|Flavobacteriia|Flavobacteriales|Flavobacteriaceae|Galbibacter|sp.|
CCTACGGGAGGCAGCAGTGAGGAATATTGGACAATGGGCGGAAGCCTGATCCAGCCATGCCGCGTGAAGGAATACGGTCCTATGGATTTTAAACTTCTTTTGCACGGGAGCAATAAGGGTCAACGTGTGGCCCGATGAGAGTACCGTGCGAATAAGCATCGGCTAACTCCGTGC
>MG|15|89.71|Bacteroidetes|Flavobacteriia|Flavobacteriales|Flavobacteriaceae|Galbibacter|sp.|
GCACGGAGTTAGCCGATGCTTATTCGTACGCTACTCTCATCGGGCCACGCGTGACCCTTATTGCTCACGTACAAAAGAAGTTTAAAATCCATAGGAACCGTATTCCTTCACGCGGCAATGGCTGGATCAGGCTTCCGCCCATTGTCCAATATTCCTCACTGCTGCCTCCCGTAGG
>MG|31|90.8|Bacteroidetes|Flavobacteriia|Flavobacteriales|Flavobacteriaceae|Galbibacter|sp.|
CCTACGGGAGGCAGCAGTGAGGAATATTGGACAATGGGCGGAAGCCTGATCCAGCCATGCCGCGTGAAGGATTACGGTCCTATGGATTTTAAACTTCTTTTGCACGGGAGCAATAAGGGTCACGTGTGTCCCGATGAGAGTACCGTGCGAATAAGCATCGGCTAACTCCGTGCC
>MG|14|91.48|Bacteroidetes|Flavobacteriia|Flavobacteriales|Flavobacteriaceae|Galbibacter|sp.|
CCTACGGGAGGCAGCAGTGAGGAATATTGGACAATGGGCGGAAGCCTGATCCAGCCATGCCGCGTGAAGGAATACGGTCCTATGGAATTTTAAACTTCTTTTGCACGGGAAGCAATAAGGGTCACGTGTGGCCCGATGAGAGTACCGTGCGAATAAGCATCGGCTAACTCCGTGCC
>MG|57|84.75|Bacteroidetes|Flavobacteriia|Flavobacteriales|Flavobacteriaceae|Antarcticimonas|flava|
GCACGGAGTTAGCCGATGCTTATTCGCCGGGTACTCTCACGCGCGCAACACGTGCGCGCAGTTGCCCCCCGGCAAAAGCAGTTTAAGGCCCGTAGGGCCGTCGCCTGCACGCGGCATGGCTGGATCAGGATTCCTCCCAATTGTCCAATATTCCTCACTGCTGCCTCCCGTAGGA
>MG|60|84.75|Bacteroidetes|Flavobacteriia|Flavobacteriales|Flavobacteriaceae|Antarcticimonas|flava|
GCACGGAGTTAGCCGAATGCTTATTCGCCGGGTACTCTCACGCGCGCAACACGTGCGCGCAGTTGCCCCCCGGCAAAAGCAGTTTAAGGCCCGTAGGGCCGTCGCCTGCACGCGGCATGGCTGGATCAGGATTCCTCCCATTGTCCAATATTCCTCACTGCTGCCTCCCGTAGGA
>MG|31|90.86|Bacteroidetes|Flavobacteriia|Flavobacteriales|Flavobacteriaceae|Galbibacter|sp.|
CCTACGGGAGGCAGCAGTGAGGAATATTGGACAATGGGCGGAAGCCTGATCCAGCCATGCCGCGTGAAGGAATACGGTCCTATGGAATTTTAAACTTCTTTTGCACGGGAGCAATAAGGGTCACGTGTGGCCCGATGAGAGTACCGTGCGAATAAGCATCGGCTAACTCCGTGCC
>MG|11|90.29|Bacteroidetes|Flavobacteriia|Flavobacteriales|Flavobacteriaceae|Galbibacter|sp.|
CCTACGGGAGGCAGCAGTGAGGAATATTGGACAATGGGCGGAAGCCTGATCCAGCCATGCCGCGTGAAGGAATACGGTCCTATGGAATTTTAAACTTCTTTTGTACGTGAGCAATAAGGGTCACGTGTGGCCCGAATGAGAGTAGCGTACGAATAAGCATCGGCTAACTCCGTGC
>MG|40|90.29|Bacteroidetes|Flavobacteriia|Flavobacteriales|Flavobacteriaceae|Galbibacter|sp.|
GCACGGAGTTAGCCGATGCTTATTCGTACGCTACTCTCATCGGGCCACGCGTGACCCTTATTGCTCACGTAACAAAAGAAGTTTAAAATCCATAGGACCGTATTCCTTCACGCGGCATGGCTGGATCAGGCTTCCGCCCATTGTCCAATATTCCTCACTGCTGCCTCCCGTAGGA
>MG|72|90.29|Bacteroidetes|Flavobacteriia|Flavobacteriales|Flavobacteriaceae|Galbibacter|sp.|
GCACGGAGTTAGCCGATGCTTATTCGCACGGTACTCTCATCGGGACACACGTGACCCTTATTGCTCCCGTGCAAAAGAAGTTTAAAATCCATAGGACCGTAATCCTTCACGCGGCAATGGCTGGATCAGGCTTCCGCCCATTGTCCAATATTCCTCACTGCTGCCTCCCGTAGGA
>MG|12|89.83|Bacteroidetes|Flavobacteriia|Flavobacteriales|Flavobacteriaceae|Galbibacter|sp.|
GCACGGAAGTTAGCCGATGCTTATTCGCACGGTACTCTCATCGGGCCACACGTGACCCTTATTGCTCCCGTGCAAAAGAAGTTTAAAATCCATAGGACCGTAATTCCTTCACGCGGCAATGGCTGGATCAGGCTTCCGCCCATTGTCCAATATTCCTCACTGCTGCCTCCCGTAGGA
>MG|37|82.95|Bacteroidetes|Flavobacteriia|Flavobacteriales|Flavobacteriaceae|Leeuwenhoekiella|marinoflava|
GCACGGAGTTAGCCGACGCTTGTTCTCACGGTACTCTCATCGGTCCGGCCCGCGGACCTTATTGCTCCCGTGTCAAAGAGGTTGAAAACCCGTAGGGCATTGACCCTCACGCGGCATGGCTGGTTCAGGCTTCCGCCCATTGACCAATATTCCTCACTGCTGCCTCCCGTAGGA
>MG|13|89.33|Bacteroidetes|Flavobacteriia|Flavobacteriales|Flavobacteriaceae|Galbibacter|sp.|
GCACGGAGTTAGCCGATGCTTATTCGCACGGTACTCTCATCGGGCCACACGTGACCCTTAATTGCTCCCGTGCAAAAGAAGTTTAAAATCCATAGGACCGTAATTCCTTCAACGCGGCAATGGCTGGATCAGGCTTCCGCCCATTGTCCAATATTCCTCACTGCTGCCTCCCGTAGGA
>MG|29|90.86|Bacteroidetes|Flavobacteriia|Flavobacteriales|Flavobacteriaceae|Galbibacter|sp.|
GCACGGAGTTAGCCGATGCTTATTCGTACGCTACTCTCATCGGGCCACACGTGACCCTTAATTGCTCACGTACAAAAGAAGTTTAAAATCCATAGGACCGTATTCCTTCACGCGGCATGGCTGGATCAGGCTTCCGCCCATTGTCCAATATTCCTCACTGCTGCCTCCCGTAGGA
>MG|46|90.29|Bacteroidetes|Flavobacteriia|Flavobacteriales|Flavobacteriaceae|Galbibacter|sp.|
GCACGGAGTTAGCCGATGCTTATTCGTACGCTACTCTCATCGGGCCACGCGTGACCCTTATTGCTCACGTACAAAAGAAGTTTAAAATCCATAGGACCGTAATTCCTTCACGCGGCATGGCTGGATCAGGCTTCCGCCCATTGTCCAATATTCCTCACTGCTGCCTCCCGTAGGA
>MG|10|90.91|Bacteroidetes|Flavobacteriia|Flavobacteriales|Flavobacteriaceae|Galbibacter|sp.|
GCACGGAGTTAGCCGATGCTTATTCGTACGCTACTCTCATCGGGCCACGCGTGACCCTTATTGCTTCACGTACAAAAGAAGTTTAAAATTCCATAGGACCGTATTCCTTCACGCGGCATGGCTGGATCAGGCTTCCGCCCATTGTCCAATATTCCTCACTGCTGCCTCCCGTAGGA
>MG|24|92.0|Bacteroidetes|Flavobacteriia|Flavobacteriales|Flavobacteriaceae|Galbibacter|sp.|
CCTACGGGAGGCAGCAGTGAGGAATATTGGACAATGGGCGGAAGCCTGATCCAGCCATGCCGCGTGAAGGAATACGGTCCTATGGATTTTAAACTTCTTTTGCACGGGAAGCAATAAGGGTCACGTGTGGCCCGATGAGAGTACCGTGCGAATAAGCATCGGCTAACTCCGTGCC
>MG|20|89.77|Bacteroidetes|Flavobacteriia|Flavobacteriales|Flavobacteriaceae|Galbibacter|sp.|
GCACGGAGTTAGCCGATGCTTATTCGTACGCTACTCTCATCGGGCCACGCGTGACCCTTATTGCTCACGTACAAAAGAAGTTTAAAATCCAATAGGAACCGTATTCCTTCACGCGGCATGGCTGGATCAGGCTTCCGCCCATTGTCCAATATTCCTCACTGCTGCCTCCCGTAGGA
>MG|14|91.33|Bacteroidetes|Flavobacteriia|Flavobacteriales|Flavobacteriaceae|Galbibacter|sp.|
CCTACGGGAGGCAGCAGTGAGGAATATTGGACAATGGGCGGAAGCCTGATCCAGCCATGCCGCGTGAAGGAATACGGTCCTATGGATTTTAAACTTCTTTTGTACGTGAGCAATAAGGGTCACGTGTGGCCCGATGAGAGTAGCGTACGAATAAGCATCGGCTAACTCCGTGC
>MG|16|90.8|Bacteroidetes|Flavobacteriia|Flavobacteriales|Flavobacteriaceae|Galbibacter|sp.|
CCTACGGGAGGCAGCAGTGAGGAATATTGGACAATGGGCGGAAGCCTGATCCAAGCCATGCCGCGTGAAGGAATACGGTCCTATGGATTTTAAACTTCTTTTGCACGGGAGCAATAAGGGTCACGTGTGGCCCGATGAGAGTACCGTGCGAATAAGCATCGGCTAACTCCGTGC
>MG|250|90.34|Bacteroidetes|Flavobacteriia|Flavobacteriales|Flavobacteriaceae|Galbibacter|sp.|
GCACGGAGTTAGCCGATGCTTATTCGCACGGTACTCTCATCGGGCCACACGTGACCCTTATTGCTCCCGTGCAAAAGAAGTTTAAAATCCATAGGACCGTAATTCCTTCAACGCGGCATGGCTGGATCAGGCTTCCGCCCATTGTCCAATATTCCTCACTGCTGCCTCCCGTAGGA
>MG|19|89.83|Bacteroidetes|Flavobacteriia|Flavobacteriales|Flavobacteriaceae|Galbibacter|sp.|
GCACGGAGTTAGCCGATGCTTATTCGCACGGTACTCTCATCGGGCCACACGTGACCCTTAATTGCTCCCGTGCAAAAGAAGTTTAAAATCCATAGGACCGTAATTCCTTCAACGCGGCATGGCTGGATCAGGCTTCCGCCCATTGTCCAATATTCCTCACTGCTGCCTCCCGTAGGA
>MG|22|90.29|Bacteroidetes|Flavobacteriia|Flavobacteriales|Flavobacteriaceae|Galbibacter|sp.|
GCACGGAGTTAGCCGATGCTTATTCGCACGGTACTCTCATCGGGCCACACGTGACCCTTATTGCTCCCGTGCAAAAGAAGTTTAAAATCCATAGGACCGTAATCCTTCACGCGGCAATGGCTGGATCAGGCTTCCGCCCATTGTCCAATATTCCTCACTGCTGCCTCCCGTAGGA
>MG|15|89.14|Bacteroidetes|Flavobacteriia|Flavobacteriales|Flavobacteriaceae|Galbibacter|sp.|
GCACGGAGTTAGCCGATGCTTATTCGTACGGTACTCTCGTCGGACCACACGTGACCCTTATTGCTCCCGTACAAAAGAAGTTTAAGACCCATAGGGCCGTAAGCCTTCACGCGGCATGGCTGGAATCAGGCTCTCGCCCATTGTCCAATATTCCTCACTGCTGCCTCCCGTAGGA
>MG|16|84.75|Bacteroidetes|Flavobacteriia|Flavobacteriales|Flavobacteriaceae|Antarcticimonas|flava|
CCTACGGGAGGCAGCAGTGAGGAATATTGGACAATGGGAGGAATCCTGATCCAAGCCATGCCGCGTGCAGGCGACGGCCCTACGGGCCTTAAACTGCTTTTGCCGGGGGGCAACTGCGCGCACGTGTTGCGCGCGTGAGAGTACCCGGCGAATAAGCATCGGCTAACTCCGTGCC
>MG|18|90.86|Bacteroidetes|Flavobacteriia|Flavobacteriales|Flavobacteriaceae|Galbibacter|sp.|
CCTACGGGAGGCAGCAGTGAGGAATATTGGACAATGGGCGGAAGCCTGATCCAGCCATGCCGCGTGAAGGAATACGGTCCTATGGATTTTAAACTTCTTTTGCACGGGAGCAATAAGGGTCACGTGTGGCCCGAATGAGAGTACCGTGCGAATAAGCATCGGCTAACTCCGTGCC
>MG|14|89.77|Bacteroidetes|Flavobacteriia|Flavobacteriales|Flavobacteriaceae|Galbibacter|sp.|
GCACGGAAGTTAGCCGATGCTTATTCGCACGGTACTCTCATCGGGACACACGTGACCCTTATTGCTCCCGTGCAAAAGAAGTTTAAAATCCATAGGACCGTAATCCTTCAACGCGGCATGGCTGGATCAGGCTTCCGCCCATTGTCCAATATTCCTCACTGCTGCCTCCCGTAGGA
>MG|10|89.77|Bacteroidetes|Flavobacteriia|Flavobacteriales|Flavobacteriaceae|Galbibacter|sp.|
GCACGGAGTTAGCCGATGCTTATTCGTACGCTACTCTCATCGGGCCACGCGTGACCCTTAATTGCTCACGTACAAAAGAAGTTTAAAATCCATAGGACCGTATTCCTTCACGCGGCAATGGCTGGATCAGGCTTCCGCCCATTGTCCAATATTCCTCACTGCTGCCTCCCGTAGGA
>MG|14|84.27|Bacteroidetes|Flavobacteriia|Flavobacteriales|Flavobacteriaceae|Antarcticimonas|flava|
GCACGGAAGTTAGCCGAATGCTTATTCGCCGGGTACTCTCACGCGCGCAACACGTGCGCGCAGTTGCCCCCCGGCAAAAGCAGTTTAAGGCCCGTAGGGCCGTCGCCTGCACGCGGCATGGCTGGATCAGGATTCCTCCCATTGTCCAATATTCCTCACTGCTGCCTCCCGTAGGA
>MG|21|90.34|Bacteroidetes|Flavobacteriia|Flavobacteriales|Flavobacteriaceae|Galbibacter|sp.|
GCACGGAGTTAGCCGATGCTTATTCGCACGGTACTCTCATCGGGCCACACGTGACCCTTATTGCTCCCGTGCAAAAGAAGTTTAAAAATCCATAGGACCGTAATTCCTTCACGCGGCATGGCTGGATCAGGCTTCCGCCCATTGTCCAATATTCCTCACTGCTGCCTCCCGTAGGA
>MG|17|89.77|Bacteroidetes|Flavobacteriia|Flavobacteriales|Flavobacteriaceae|Galbibacter|sp.|
GCACGGAGTTAGCCGATGCTTATTCGCACGGTACTCTCATCGGGCCACCCGTGACCCTTATTGCTCCCGTGCAAAAGAAGTTTAAAATCCATAGGACCGTAATTCCTTCAACGCGGCATGGCTGGATCAGGCTTCCGCCCATTGTCCAATATTCCTCACTGCTGCCTCCCGTAGGA
>MG|15|90.8|Bacteroidetes|Flavobacteriia|Flavobacteriales|Flavobacteriaceae|Galbibacter|sp.|
GCACGGAGTTAGCCGATGCTTATTCGTACGCTACTCTCATCGGGCCACACGTGACCCTTATTGCTCACGTACAAAAGAAGTTTAAAATCCATAGGACCGTATTCCTTCACGCGGCAATGGCTGGATCAGGCTTCCGCCCATTGTCCAATATTCCTCACTGCTGCCTCCCGTAGG
>MG|14|89.77|Bacteroidetes|Flavobacteriia|Flavobacteriales|Flavobacteriaceae|Galbibacter|sp.|
GCACGGAGTTAGCCGATGCTTATTCGCACGGTACTCTCATCGGGACACACGTGACCCTTAATTGCTCCCGTGCAAAAGAAGTTTAAAATCCATAGGACCGTAATCCTTCACGCGGCAATGGCTGGATCAGGCTTCCGCCCATTGTCCAATATTCCTCACTGCTGCCTCCCGTAGGA
>MG|17|84.75|Bacteroidetes|Flavobacteriia|Flavobacteriales|Flavobacteriaceae|Antarcticimonas|flava|
GCACGGAGTTAGCCGATGCTTAATTCGCCGGGTACTCTCACGCGCGCAACACGTGCGCGCAGTTGCCCCCCGGCAAAAGCAGTTTAAGGCCCGTAGGGCCGTCGCCTGCACGCGGCATGGCTGGATCAGGATTCCTCCCATTGTCCAATATTCCTCACTGCTGCCTCCCGTAGGA
>MG|14|89.71|Bacteroidetes|Flavobacteriia|Flavobacteriales|Flavobacteriaceae|Galbibacter|sp.|
GCACGGAGTTAGCCGATGCTTATTCGTAACGCTACTCTCATCGGGCCACGCGTGACCCTTATTGCTCACGTACAAAAGAAGTTTAAAATCCATAGGAACCGTATTCCTTCACGCGGCATGGCTGGATCAGGCTTCCGCCCATTGTCCAATATTCCTCACTGCTGCCTCCCGTAGG
>MG|19|82.39|Bacteroidetes|Flavobacteriia|Flavobacteriales|Flavobacteriaceae|Leeuwenhoekiella|marinoflava|
GCACGGAGTTAGCCGACGCTTGTTCTCACGGTACTCTCATCGGTCCGGCCCGCGGACCTTATTGCTCCCGTGTCAAAGAGGTTGAAAACCCGTAGGGCAATTGACCCTCACGCGGCATGGCTGGTTCAGGCTTCCGCCCATTGACCAATATTCCTCACTGCTGCCTCCCGTAGGA
>MG|14|81.14|Bacteroidetes|Flavobacteriia|Flavobacteriales|Flavobacteriaceae|Gangjinia|marincola|
GCACGGAGTTAGCCGATGCTTATTCCACGGGTACTCTCGTCGCGCCACGCATGGCGCTTATTGCTCCCCGTCAAAAGCAGTTCATCGCCCGTAGGGCGGTTCGCCTGCACGCGGCATGGCTGGATCAGGATCTCTCCCATTGTCCAATATTCCTCAACTGCTGCCTCCCGTAGGA
>MG|15|88.07|Bacteroidetes|Flavobacteriia|Flavobacteriales|Flavobacteriaceae|Galbibacter|sp.|
GCACGGAGTTAGCCGATGCTTATTCGTACGCTACTCTCATCGGACCACGCGTGATCCTTATTGCTCACGTACAAAAGAAGTTTAAAATCCAATAAGGACCGTAATCCTTCACGCGGCATGGCTGGATCAGGCTTCCGCCCATTGTCCAATATTCCTCACTGCTGCCTCCCGTAGGA
>MG|12|90.34|Bacteroidetes|Flavobacteriia|Flavobacteriales|Flavobacteriaceae|Galbibacter|sp.|
CCTACGGGAGGCAGCAGTGAGGAATATTGGAACAATGGGCGGAAGCCTGATCCAGCCATGCCGCGTGAAGGAATACGGTCCTATGGAATTTTAAACTTCTTTTGCACGGGAGCAATAAGGGTCACGTGTGGCCCGATGAGAGTACCGTGCGAATAAGCATCGGCTAACTCCGTGCC
>MG|14|89.27|Bacteroidetes|Flavobacteriia|Flavobacteriales|Flavobacteriaceae|Galbibacter|sp.|
GCACGGAGTTAGCCGAATGCTTATTCGCACGGTACTCTCATCGGGACACACGTGACCCTTATTGCTCCCGTGCAAAAGAAGTTTAAAATCCATAGGACCGTAATCCTTCAACGCGGCAATGGCTGGATCAGGCTTCCGCCCATTGTCCAATATTCCTCACTGCTGCCTCCCGTAGGA
>MG|20|88.07|Bacteroidetes|Flavobacteriia|Flavobacteriales|Flavobacteriaceae|Galbibacter|sp.|
GCACGGAGTTAGCCGATGCTTATTCGTACGCTACTCTCATCGGACCACGCGTGATCCTTATTGCTCACGTACAAAAGAAGTTTAAAATCCAATAGGAACCGTAATCCTTCACGCGGCATGGCTGGATCAGGCTTCCGCCCATTGTCCAATATTCCTCACTGCTGCCTCCCGTAGGA
>MG|37|89.27|Bacteroidetes|Flavobacteriia|Flavobacteriales|Flavobacteriaceae|Galbibacter|sp.|
GCACGGAAGTTAGCCGATGCTTATTCGCACGGTACTCTCATCGGGACACACGTGACCCTTATTGCTCCCGTGCAAAAGAAGTTTAAAATCCATAGGACCGTAATCCTTCAACGCGGCAATGGCTGGATCAGGCTTCCGCCCATTGTCCAATATTCCTCACTGCTGCCTCCCGTAGGA
>MG|18|89.33|Bacteroidetes|Flavobacteriia|Flavobacteriales|Flavobacteriaceae|Galbibacter|sp.|
GCACGGAAGTTAGCCGATGCTTATTCGCACGGTACTCTCATCGGGCCACACGTGACCCTTATTGCTCCCGTGCAAAAGAAGTTTAAAATCCATAGGACCGTAATTCCTTCAACGCGGCAATGGCTGGATCAGGCTTCCGCCCATTGTCCAATATTCCTCACTGCTGCCTCCCGTAGGA
>MG|26|84.18|Bacteroidetes|Flavobacteriia|Flavobacteriales|Flavobacteriaceae|Antarcticimonas|flava|
GCACGGAGTTAGCCGATGCTTATTCGCCGGGTACTCTCACGCGCGCAACACGTGCGCGCAGTTGCCCCCCCGGCAAAAGCAGTTTAAGGCCCGTAAGGGCCGTCGCCTGCACGCGGCATGGCTGGATCAGGATTCCTCCCATTGTCCAATATTCCTCACTGCTGCCTCCCGTAGGA
>MG|11|91.43|Bacteroidetes|Flavobacteriia|Flavobacteriales|Flavobacteriaceae|Galbibacter|sp.|
CCTACGGGAGGCAGCAGTGAGGAATATTGGACAATGGGCGGAAGCCTGATCCAGCCATGCCGCGTGAAGGATTACGGTCCTATGGATTTTAAACTTCTTTTGCACGGGAAGCAATAAGGGTCACGTGTGGCCCGATGAGAGTACCGTGCGAATAAGCATCGGCTAACTCCGTGCC
>MG|14|83.43|Bacteroidetes|Flavobacteriia|Flavobacteriales|Flavobacteriaceae|Cellulophaga|sp.|
GCACGGAGTTAGCCGACGCTTGTTCTCACGGTACTCTCATCGGTCCGGCACGCGGACCTTATTGCTCCCGTGTCAAAGAGGTTGAAAACCCGTAGGGCATTGACCCTCACGCGGCATGGCTGGTTCAGGCTTCCGCCCATTGACCAATATTCCTCACTGCTGCCTCCCGTAGGA
>MG|46|91.38|Bacteroidetes|Flavobacteriia|Flavobacteriales|Flavobacteriaceae|Galbibacter|sp.|
GCACGGAGTTAGCCGATGCTTATTCGCACGGTACTCTCATCGGGCCACACGTGACCCTTATTGCTCCCGTGCAAAAGAAGTTTAAAATCCATAGGACCGTATTCCTTCACGCGGCATGGCTGGATCAGGCTTCCGCCCATTGTCCAATATTCCTCACTGCTGCCTCCCGTAGGA
>MG|19|90.29|Bacteroidetes|Flavobacteriia|Flavobacteriales|Flavobacteriaceae|Galbibacter|sp.|
GCACGGAGTTAGCCGATGCTTATTCGTACGCTACTCTCATCGGGCCACGCGTGACCCTTATTGCTCACGTACAAAAGAAGTTTAAAATCCATAGGACCGTATTCCTTCACGCGGCAATGGCTGGATCAGGCTTCCGCCCATTGTCCAATATTCCTCACTGCTGCCTCCCGTAGGA
>MG|21|90.34|Bacteroidetes|Flavobacteriia|Flavobacteriales|Flavobacteriaceae|Galbibacter|sp.|
GCACGGAAGTTAGCCGATGCTTATTCGCACGGTACTCTCATCGGGCCACACGTGACCCTTATTGCTCCCGTGCAAAAGAAGTTTAAAATCCATAGGACCGTAATTCCTTCACGCGGCATGGCTGGATCAGGCTTCCGCCCATTGTCCAATATTCCTCACTGCTGCCTCCCGTAGGA
>MG|21|84.66|Bacteroidetes|Flavobacteriia|Flavobacteriales|Flavobacteriaceae|Antarcticimonas|flava|
GCACGGAGTTAGCCGATGCTTATTCGCCGGGTACTCTCACGCGCGCAACACGTGCGCGCAAGTTGCCCCCCGGCAAAAGCAGTTTAAGGCCCGTAGGGCCGTCGCCTGCACGCGGCATGGCTGGATCAGGATTCCTCCCATTGTCCAATATTCCTCACTGCTGCCTCCCGTAGG
>MG|23|90.86|Bacteroidetes|Flavobacteriia|Flavobacteriales|Flavobacteriaceae|Galbibacter|sp.|
GCACGGAGTTAGCCGATGCTTATTCGTACGCTACTCTCATCGGGCCACACGTGACCCTTATTGCTCACGTACAAAAGAAGTTTAAAATCCAATAGGACCGTATTCCTTCACGCGGCATGGCTGGATCAGGCTTCCGCCCATTGTCCAATATTCCTCACTGCTGCCTCCCGTAGGA
>MG|12|83.71|Bacteroidetes|Flavobacteriia|Flavobacteriales|Flavobacteriaceae|Antarcticimonas|flava|
GCACGGAGTTAGCCGAATGCTTATTCGCCGGGTACTCTCACGCGCGCAACACGTGCGCGCAGTTGCCCCCCCGGCAAAAGCAGTTTAAGGCCCGTAGGGCCGTCGCCTGCACGCGGCATGGCTGGATCAGGATTCCTCCCAATTGTCCAATATTCCTCACTGCTGCCTCCCGTAGGA
>MG|28|84.57|Bacteroidetes|Flavobacteriia|Flavobacteriales|Flavobacteriaceae|Galbibacter|sp.|
GCACGGAGTTAGCCGACGCTTGTTCTCACGGTACTCTCATCGGGGCGGCTCGCGCCCCTTATTGCTCCCGTGTCAAAGAGGTTGAAAACCCATAGGGCATTTTCCCTCACGCGGCATGGCTGGTTCAGGCTTCCGCCCATTGACCAATATTCCTCACTGCTGCCTCCCGTAGGA
>MG|10|82.49|Bacteroidetes|Flavobacteriia|Flavobacteriales|Flavobacteriaceae|Leeuwenhoekiella|marinoflava|
GCACGGAGTTAGCCGACGCTTGTTCTCACGGTACTCTCATCGGTCCGGCCCGCGGACCTTATTGCTCCCGTGTCAAAGAGGTTGAAAACCCGTAGGGCATTGACCCTCACGCGGCAATGGCTGGTTCAGGCTTCCGCCCATTGACCAATATTCCTCACTGCTGCCTCCCGTAGGA
>MG|17|85.23|Bacteroidetes|Flavobacteriia|Flavobacteriales|Flavobacteriaceae|Capnocytophaga|ochracea|
GCACGGAGTTAGCCGATGCTTTTTTGCAGGGTACTCTCATCGGGCTACGCGTAGCCCTTATTGCTCCCCCGCCAAAGAAGTTGACAGTCCATAGGACCTTATCCCTTCACGCGGCATGGCTGGTTCAGGCTTCCGCCCATTGACCAATATTCCTCACTGCTGCCTCCCGTAGGA
>MG|37|84.75|Bacteroidetes|Flavobacteriia|Flavobacteriales|Flavobacteriaceae|Antarcticimonas|flava|
GCACGGAGTTAGCCGATGCTTATTCGCCGGGTACTCTCACGCGCGCAACACGTGCGCGCAGTTGCCCCCCGGCAAAAGCAGTTTAAGGCCCGTAAGGGCCGTCGCCTGCACGCGGCATGGCTGGATCAGGATTCCTCCCATTGTCCAATATTCCTCACTGCTGCCTCCCGTAGGA
>MG|14|89.27|Bacteroidetes|Flavobacteriia|Flavobacteriales|Flavobacteriaceae|Galbibacter|sp.|
GCACGGAAGTTAGCCGATGCTTATTCGCACGGTACTCTCATCGGGCCACACGTGACCCTTATTGCTCCCGTGCAAAAGAAGTTTAAAATCCATAGGACCGTAATCCTTCAACGCGGCAATGGCTGGATCAGGCTTCCGCCCATTGTCCAATATTCCTCACTGCTGCCTCCCGTAGGA
>MG|11|89.33|Bacteroidetes|Flavobacteriia|Flavobacteriales|Flavobacteriaceae|Galbibacter|sp.|
GCACGGAGTTAGCCGATGCTTATTCGCACGGTACTCTCATCGGGCCAACACGTGACCCTTATTGCTCCCGTGCAAAAGAAGTTTAAAATCCATAGGACCGTAATTCCTTCAACGCGGCAATGGCTGGATCAGGCTTCCGCCCATTGTCCAATATTCCTCACTGCTGCCTCCCGTAGGA
>MG|31|85.14|Bacteroidetes|Sphingobacteriia|Sphingobacteriales|Saprospiraceae|Saprospira|sp.|
CCTACGGGAGGCAGCAGTGAGGAATATTGGTCAATGGGCGGAAGCCTGAACCAGCCATGCCGCGTGGAGGAAGGAGGCCTGGAAGGTCGTAAACTCCTTTTAACCGGGAGCAGCGGCGTCCACGTGTGGGCGTATGAGCGTACCGGCGGAATAAGCATCGGCTAACTCCGTGCC
>MG|98|85.23|Bacteroidetes|Sphingobacteriia|Sphingobacteriales|Saprospiraceae|Saprospira|sp.|
GCACGGAGTTAGCCGATGCTTATTCCGCCGGTACGCTCATACGCCCACGCGTGGACGCCGCTGCTCCCGGTTAAAAGGAAGTTTACGACCTTCCAGGCCTCCTTCCTCCACGCGGCATGGCTGGTTCAGGCTTCCGCCCATTGACCAATATTCCTCACTGCTGCCTCCCGTAGGA
>MG|40|84.66|Bacteroidetes|Sphingobacteriia|Sphingobacteriales|Saprospiraceae|Saprospira|sp.|
GCACGGAGTTAGCCGATGCTTATTCCGCCGGTACGCTCATACGCCCACACGTGGACGCCGCTGCTCCCGGTTAAAAGGAAGTTTACGACCTTCCAGGCCTCCTTCCTCCACGCGGCATGGCTGGTTCAGGCTTCCGCCCATTGACCAATATTCCTCACTGCTGCCTCCCGTAGGA
>MG|12|84.75|Bacteroidetes|Sphingobacteriia|Sphingobacteriales|Saprospiraceae|Saprospira|sp.|
GCACGGAGTTAGCCGATGCTTATTCCGCCGGTACGCTCATACGCCCACGCGTGGACGCCGCTGCTCCCGGTTAAAAGGAAGTTTAACGACCTTCCAGGCCTCCTTCCTCCACGCGGCATGGCTGGTTCAGGCTTCCGCCCATTGACCAATATTCCTCACTGCTGCCTCCCGTAGGA
>MG|11|85.14|Bacteroidetes|Sphingobacteriia|Sphingobacteriales|Saprospiraceae|Saprospira|sp.|
GCACGGAAGTTAGCCGATGCTTATTCCGCCGGTACGCTCATACGCCCACGCGTGGACGCCGCTGCTCCCGGTTAAAAGGAGTTTACGACCTTCCAGGCCTCCTTCCTCCACGCGGCATGGCTGGTTCAGGCTTCCGCCCATTGACCAATATTCCTCACTGCTGCCTCCCGTAGG
>MG|11|85.23|Bacteroidetes|Sphingobacteriia|Sphingobacteriales|Saprospiraceae|Saprospira|sp.|
GCACGGAGTTAGCCGATGCTTATTCCGCCGGTACGCTCATACGCCCACGCGTGGACGCCGCTGCTCCCGGTTAAAAGGAGTTTAACGACCTTCCAGGCCTCCTTCCTCCACGCGGCATGGCTGGTTCAGGCTTCCGCCCATTGACCAATATTCCTCACTGCTGCCTCCCGTAGGA
>MG|12|85.23|Bacteroidetes|Sphingobacteriia|Sphingobacteriales|Saprospiraceae|Saprospira|sp.|
CCTACGGGAGGCAGCAGTGAGGAATATTGGTCAATGGGCGGAAGCCTGAACCAGCCAATGCCGCGTGGAGGAAGGAGGCCTGGAAGGTCGTAAACTCCTTTTAACCGGGAGCAGCGGCGTCCACGCGTGGGCGTATGAGCGTACCGGCGGAATAAGCATCGGCTAACTCCGTGCC
>MG|14|84.18|Bacteroidetes|Sphingobacteriia|Sphingobacteriales|Saprospiraceae|Saprospira|sp.|
GCACGGAAGTTAGCCGATGCTTATTCCGCCGGTACGCTCATACGCCCACACGTGGACGCCGCTGCTCCCGGTTAAAAGGAAGTTTACGACCTTCCAGGCCTCCTTCCTCCACGCGGCATGGCTGGTTCAGGCTTCCGCCCATTGACCAATATTCCTCACTGCTGCCTCCCGTAGGA
>MG|21|84.75|Bacteroidetes|Sphingobacteriia|Sphingobacteriales|Saprospiraceae|Saprospira|sp.|
GCACGGAAGTTAGCCGATGCTTATTCCGCCGGTACGCTCATACGCCCACGCGTGGACGCCGCTGCTCCCGGTTAAAAGGAAGTTTACGACCTTCCAGGCCTCCTTCCTCCACGCGGCATGGCTGGTTCAGGCTTCCGCCCATTGACCAATATTCCTCACTGCTGCCTCCCGTAGGA
>MG|63|85.71|Bacteroidetes|Sphingobacteriia|Sphingobacteriales|Saprospiraceae|Saprospira|sp.|
CCTACGGGAGGCAGCAGTGAGGAATATTGGTCAATGGGCGGAAGCCTGAACCAGCCATGCCGCGTGGAGGAAGGAGGCCTGGAAGGTCGTAAACTCCTTTTAACCGGGAGCAGCGGCGTCCACGCGTGGGCGTATGAGCGTACCGGCGGAATAAGCATCGGCTAACTCCGTGCC
>MG|52|85.71|Bacteroidetes|Sphingobacteriia|Sphingobacteriales|Saprospiraceae|Saprospira|sp.|
GCACGGAGTTAGCCGATGCTTATTCCGCCGGTACGCTCATACGCCCACGCGTGGACGCCGCTGCTCCCGGTTAAAAGGAGTTTACGACCTTCCAGGCCTCCTTCCTCCACGCGGCATGGCTGGTTCAGGCTTCCGCCCATTGACCAATATTCCTCACTGCTGCCTCCCGTAGGA
>MG|23|85.14|Bacteroidetes|Sphingobacteriia|Sphingobacteriales|Saprospiraceae|Saprospira|sp.|
GCACGGAGTTAGCCGATGCTTATTCCGCCGGTACGCTCATACGCCCACACGTGGACGCCGCTGCTCCCGGTTAAAAGGAGTTTACGACCTTCCAGGCCTCCTTCCTCCACGCGGCATGGCTGGTTCAGGCTTCCGCCCATTGACCAATATTCCTCACTGCTGCCTCCCGTAGGA
>MG|11|84.75|Bacteroidetes|Sphingobacteriia|Sphingobacteriales|Saprospiraceae|Saprospira|sp.|
GCACGGAGTTAGCCGATGCTTATTCCGCCGGTACGCTCATACGCCCAACGCGTGGACGCCGCTGCTCCCGGTTAAAAGGAAGTTTACGACCTTCCAGGCCTCCTTCCTCCACGCGGCATGGCTGGTTCAGGCTTCCGCCCATTGACCAATATTCCTCACTGCTGCCTCCCGTAGGA
>MG|10|86.79|Cyanobacteria|Nostocophycideae|Nostocales|Nostocaceae|Anabaena|cylindrica|
GCACAGAAGTTAGCCGATGCTTATTCCCCGGATACCGTCATTGCTTCTTCTCCGGGAAAAGAAGTTCAATGACCCGTAGGCCTTCTACCTTCACGCGGCATTGCTCCGTCAGGCTTTCGCCCATTGCGGAAAATTCCCCACTGCTGCCTCCCGTAGG
>MG|10|87.34|Cyanobacteria|Nostocophycideae|Nostocales|Nostocaceae|Anabaena|cylindrica|
GCACAGAAGTTAGCCGATGCTTATTCCCCGGATACCGTCATTGCTTCTTCTCCGGGAAAAGAAGTTCATGACCCGTAGGCCTTCTACCTTCACGCGGCATTGCTCCGTCAGGCTTTCGCCCATTGCGGAAAATTCCCCACTGCTGCCTCCCGTAGG
>MG|10|87.34|Cyanobacteria|Nostocophycideae|Nostocales|Nostocaceae|Anabaena|cylindrica|
GCACAGAGTTAGCCGATGCTTATTCCCCGGATACCGTCATTGCTTCTTCTCCGGGAAAAGAAGTTCAATGACCCGTAGGCCTTCTACCTTCACGCGGCATTGCTCCGTCAGGCTTTCGCCCATTGCGGAAAATTCCCCACTGCTGCCTCCCGTAGG
>MG|11|98.35|Firmicutes|Bacilli|Lactobacillales|Lactobacillaceae|Bifidobacterium / Lactobacillus|vaginalis|
GCACGTAAGTTAGCCGTGACTTTCTGGTTGGATACCGTCACTGCGTGAACAGTTACTCTCAACGCACGTTCTTCTCCAACAACAGAAGCTTTACGAGCCGAAACCCTTCTTCACTCACGCGGTGTTGCTCCATCAGGCTTGCGCCCATTGTGGAAGATTCCCTACTGCTGCCTCCCGTAGGA
>MG|13|98.9|Firmicutes|Bacilli|Lactobacillales|Lactobacillaceae|Bifidobacterium / Lactobacillus|vaginalis|
GCACGTAAGTTAGCCGTGACTTTCTGGTTGGATACCGTCACTGCGTGAACAGTTACTCTCACGCACGTTCTTCTCCAACAACAGAAGCTTTACGAGCCGAAACCCTTCTTCACTCACGCGGTGTTGCTCCATCAGGCTTGCGCCCATTGTGGAAGATTCCCTACTGCTGCCTCCCGTAGGA
>MG|10|98.89|Firmicutes|Bacilli|Lactobacillales|Lactobacillaceae|Bifidobacterium / Lactobacillus|vaginalis|
GCACGTAGTTAGCCGTGACTTTCTGGTTGGATACCGTCACTGCGTGAACAGTTACTCTCAACGCACGTTCTTCTCCAACAACAGAAGCTTTACGAGCCGAAACCCTTCTTCACTCACGCGGTGTTGCTCCATCAGGCTTGCGCCCATTGTGGAAGATTCCCTACTGCTGCCTCCCGTAGG
>MG|16|98.89|Firmicutes|Bacilli|Lactobacillales|Lactobacillaceae|Bifidobacterium / Lactobacillus|vaginalis|
GCACGTAAGTTAGCCGTGACTTTCTGGTTGGATACCGTCACTGCGTGAACAGTTACTCTCAACGCACGTTCTTCTCCAACAACAGAGCTTTACGAGCCGAAACCCTTCTTCACTCACGCGGTGTTGCTCCATCAGGCTTGCGCCCATTGTGGAAGATTCCCTACTGCTGCCTCCCGTAGG
>MG|128|94.87|Firmicutes|Clostridia|Clostridiales|Clostridiaceae|Lutispora|thermophila|
GCACGTAAGTTAGCCGTGGCTTCCTCCTCGGGTACCGTCATTATCGTCCCCAAAGACAGGAGTTTACAATCCGAAAACCTTCTTCCTCCACGCGGCGTCGCTGCATCAGGGTTTCCCCCATTGTGCAATATTCCCCACTGCTGCCTCCCGTAGGA
>MG|77|94.23|Firmicutes|Clostridia|Clostridiales|Clostridiaceae|Clostridium|sp.|
GCACGTAAGTTAGCCGTGGCTTGCTCCTTAGCTACCGTCAGAATTCTTCACTAAGAACAGAAGTTTACAATCCGAAAACCGTCTTCCTTCACGCGGCGTTGCTGCATCAGGGTTTCCCCCATTGTGCAATATTCCCCACTGCTGCCTCCCGTAGGA
>MG|10|94.94|Firmicutes|Clostridia|Clostridiales|Clostridiaceae|Clostridium|sp.|
GCACGTAGTTAGCCGTGGCTTATTCGACAGGTAACCGTCATTTGCTTCGTCCCTGTCAAAAGAAGTTTACAACCCGAGGGCCTTCTTCCTTCACGCGGCGTTGCTGGGTCAGGCTTGCGCCCATTGCCCAATATTCCCCACTGCTGCCTCCCGTAGGA
>MG|15|96.75|Firmicutes|Clostridia|Clostridiales|Clostridiaceae|Clostridium|sp.|
CCTACGGGAGGCAGCAGTGGGGAATATTGCACAATGGGGGAAACCCTGATGCAGCAACGCCGCGTGAAGGAAGACGGTTTTCGGATTGTAAACTTCTGTTCTTAGTGAAGATAATGACGGTAGCTAAGGAGCAAGCCACGGCTAACTACGTGCC
>MG|13|94.94|Firmicutes|Clostridia|Clostridiales|Clostridiaceae|Linmingia|china|
GCACGTAAGTTAGCCGTGGCTTCCTCCTTAGGTACCGTCATTTTTTCGTCCCTAAAGAACAGAGGTTTACAATCCGAAGAACCGTCTTCCCTCACGCGGCGTCGCTGCATCAGAGTTTCCTCCATTGTGCAATATCCCCCACTGCTGCCTCCCGTAGG
>MG|11|95.57|Firmicutes|Clostridia|Clostridiales|Clostridiaceae|Clostridium|sp.|
GCACGTAGTTAGCCGTGGCTTATTCGTCAGGTACCGTCAACTTGCTTCGTCCCTGACAAAAGAAGTTTACAACCCGAGGGCCTTCTTCCTTCACGCGGCGTTGCTGGGTCAGGCTTGCGCCCATTGCCCAATATTCCCCACTGCTGCCTCCCGTAGGA
>MG|24|85.23|Firmicutes|Clostridia|Clostridiales|Clostridiaceae|Clostridium|sp.|
GCACGGAAGTTAGCCGATGCTTTTTTGCAGGGTACTCTCATCGGTCCAGCTCGTGGACCTTATTGCTCCCCTGCCAAAGAAGTTGACAGCCCATAGGGCCTTTTTCCTTCACGCGGCATGGCTGGTTCAGGCTTCCGCCCATTGACCAATATTCCTCACTGCTGCCTCCCGTAGGA
>MG|11|91.14|Firmicutes|Clostridia|Clostridiales|Clostridiaceae|Clostridium|sp.|
GCACGTAGTTAGCCGGGGCTTCCTCCTCAAGTACCGTCACGTCCTTCGTCCTTGAGGACAGAAGTTTAACAATCCGAAAACCTTCTTCCTTCACGCGGCGTTGCTGGGTCAGGCTTGCGCCCATTGCCCAATATTCCCCACTGCTGCCTCCCGTAGGA
>MG|11|94.9|Firmicutes|Clostridia|Clostridiales|Clostridiaceae|Clostridium|sp.|
GCACGTAAGTTAGCCGTGGCTTGCTCCTTAGCTACCGTCATTATCTTCACTAAGAACAGAAGTTTAACAATCCGAAAACCGTCTTCCTTCACGCGGCGTTGCTGCATCAGGGTTTCCCCCCATTGTGCAATATTCCCCACTGCTGCCTCCCGTAGGA
>MG|16|96.86|Firmicutes|Clostridia|Clostridiales|Clostridiaceae|Clostridium|sp.|
GCACGTAAGTTAGCCGGAGCTTATTCCTTAGGTACCGTCACTTCCTTCGTCCCTAAGAAAAGAAGTTTAACAACCCGAAAGCCTTCTTCCTTCACGCGGCGTTGCTGGGTCAGGCTTGCGCCCATTGCCCAATATTCCCCACTGCTGCCTCCCGTAGGA
>MG|11|94.94|Firmicutes|Clostridia|Clostridiales|Clostridiaceae|Clostridium|sp.|
CCTACGGGAGGCAGCAGTGGGGAATATTGGGCAATGGGCGGAAGCCTGACCCAGCAACGCCGCGTGAAGGAAGAAGGCCCTCGGGTTGTAAACTTCTTTTGTCAGGGACGAAGCAAGTGACGGTACCTGACGAATAAGCCACGGCTAACTAACGTGCC
>MG|14|94.34|Firmicutes|Clostridia|Clostridiales|Clostridiaceae|Clostridium|sp.|
GCACGTAAGTTAGCCGTGGCTTATTCGACAGGTACCGTCACTTACTTCGTCCCTGTCAAAAGAAGTTTACAACCCGAAGGGCCTTCTTCCTTCACGCGGCGTTGCTGGGTCAGGCTTGCGCCCATTGCCCAATATTCCCCACTGCTGCCTCCCGTAGGA
>MG|24|95.57|Firmicutes|Clostridia|Clostridiales|Clostridiaceae|Linmingia|china|
GCACGTAAGTTAGCCGTGGCTTCCTCCTTAGGTACCGTCATTTTTTCGTCCCTAAAGACAGAGGTTTACAATCCGAAGACCGTCTTCCCTCACGCGGCGTCGCTGCATCAGAAGTTTCCTCCATTGTGCAATATCCCCCACTGCTGCCTCCCGTAGGA
>MG|12|94.97|Firmicutes|Clostridia|Clostridiales|Clostridiaceae|Linmingia|china|
GCACGTAAGTTAGCCGTGGCTTCCTCCTTAGGTACCGTCATTTTTTCGTCCCTAAAGACAGAGGTTTAACAATCCGAAGACCGTCTTCCCTCACGCGGCGTCGCTGCATCAGAAGTTTCCTCCATTGTGCAATATCCCCCACTGCTGCCTCCCGTAGGA
>MG|13|89.14|Firmicutes|Clostridia|Clostridiales|Clostridiaceae|Clostridium|sp.|
GCACGGAGTTAGCCGATGCTTATTCCTACCGTACTCTCGTCGGTGCAGCCCGTGCACCTTATTGCTCCGGTAGAAAAGCAGTTTACATCCCATAGGAACGTCTTCCTGCACGCGGCATGGCTGGATCAGATTTCCAATCCATTGTCCAATATTCCTCACTGCTGCCTCCCGTAGG
>MG|12|93.63|Firmicutes|Clostridia|Clostridiales|Clostridiaceae|Clostridium|sp.|
GCACGTAAGTTAGCCGTGGCTTGCTCCTTAGCTACCGTCAATATTCTTCACTAAGAACAGAAGTTTAACAATCCGAAAACCGTCTTCCTTCAACGCGGCGTTGCTGCATCAGGGTTTCCCCCATTGTGCAATATTCCCCACTGCTGCCTCCCGTAGG
>MG|17|96.13|Firmicutes|Clostridia|Clostridiales|Clostridiaceae|Clostridium|sp.|
GCACGTAGTTAGCCGTGGCTTGCTCCTTAGCTACCGTCATTATCTTCACTAAGAACAGAAGTTTAACAATCCGAAAACCGTCTTCCTTCACGCGGCGTTGCTGCATCAGGGTTTCCCCCATTGTGCAATATTCCCCACTGCTGCCTCCCGTAGGA
>MG|14|94.27|Firmicutes|Clostridia|Clostridiales|Clostridiaceae|Linmingia|china|
GCACGTAAGTTAGCCGTGGCTTCCTCCTTAGGTACCGTCATTTTTTCGTCCCTAAAGACAGAGGTTTACAATCCGAAGACCGTCTTCCCTCACGCGGCGTCGCTGCATCAGGGTTCCCCCCATTGTGCAATATCCCCCACTGCTGCCTCCCGTAGGA
>MG|17|96.2|Firmicutes|Clostridia|Clostridiales|Clostridiaceae|Clostridium|sp.|
TCCTACGGGAGGCAGCAGTGGGGAATATTGGGCAATGGGCGCAAGCCTGACCCAGCAACGCCGCGTGAAGGAAGAAGGCCCTCGGGTTGTAAACTTCTTTTGTCAGGGACGAAGCAAGTGACGGTACCTGACGAATAAGCCACGGCTAACTACGTGCC
>MG|13|96.18|Firmicutes|Clostridia|Clostridiales|Clostridiaceae|Linmingia|china|
GCACGTAGTTAGCCGTGGCTTCCTCCTTAGGTACCGTCATTTTTTCGTCCCTAAAGAACAGAGGTTTACAATCCGAAGACCGTCTTCCCTCACGCGGCGTCGCTGCATCAGAGTTTCCTCCATTGTGCAATATCCCCCACTGCTGCCTCCCGTAGGA
>MG|13|96.18|Firmicutes|Clostridia|Clostridiales|Clostridiaceae|Linmingia|china|
GCACGTAGTTAGCCGTGGCTTCCTCCTTAGGTACCGTCATTTTTTTCGTCCCTAAAGACAGAGGTTTACAATCCGAAGACCGTCTTCCCTCACGCGGCGTCGCTGCATCAGAGTTTCCTCCATTGTGCAATATCCCCCACTGCTGCCTCCCGTAGGA
>MG|11|96.2|Firmicutes|Clostridia|Clostridiales|Clostridiaceae|Clostridium|sp.|
GCACGTAGTTAGCCGGAGCTTATTCCTCAGGTACCGTCACTTCCTTCGTCCCTGAGAAAAGAAGTTTAACAACCCGAAAGCCTTCTTCCTTCACGCGGCGTTGCTGGGTCAGGCTTGCGCCCATTGCCCAATATTCCCCACTGCTGCCTCCCGTAGGA
>MG|10|94.19|Firmicutes|Clostridia|Clostridiales|Clostridiaceae|Clostridium|sp.|
GCACGTAGTTAGCCGTGGCTTGCTCCTTAGCTACCGTCAGAATTCTTCACTAAGAACAGAAGTTTACAATCCGAAAACCGTCTTCCTTCAACGCGGCGTTGCTGCATCAGGGTTTCCCCCATTGTGCAATATTCCCCACTGCTGCCTCCCGTAGG
>MG|11|95.57|Firmicutes|Clostridia|Clostridiales|Clostridiaceae|Linmingia|china|
GCACGTAAGTTAGCCGTGGCTTCCTCCTTAGGTAACCGTCATTTTTTCGTCCCTAAAGACAGAGGTTTACAATCCGAAGACCGTCTTCCCTCACGCGGCGTCGCTGCATCAGAGTTTCCTCCATTGTGCAATATCCCCCACTGCTGCCTCCCGTAGGA
>MG|250|99.35|Firmicutes|Clostridia|Clostridiales|Clostridiaceae|Clostridium / Eubacterium|Clostridium herbivorans / Clostridium polysaccharolyticum / Clostridium populeti / Eubacterium xylanophilum|
GCACGTAGTTAGCCGGGGCTTCTTAGTCAGGTACCGTCATTCTCTTCCCTGCTGATAGAGCTTTACATACCGAAATACTTCTTCACTCACGCGGCGTCGCTGCATCAGGGTTTCCCCCATTGTGCAATATTCCCCACTGCTGCCTCCCGTAGGAG
>MG|12|95.0|Firmicutes|Clostridia|Clostridiales|Clostridiaceae|Clostridium|sp.|
GCACGTAAGTTAGCCGTGGCTTATTCGTCAGGTAACCGTCACTTGCTTCGTCCCTGACAAAAGAAGTTTACAACCCGAAGGGCCTTCTTCCTTCACGCGGCGTTGCTGGGTCAGGCTTGCGCCCATTGCCCAATATTCCCCACTGCTGCCTCCCGTAGGA
>MG|17|94.87|Firmicutes|Clostridia|Clostridiales|Clostridiaceae|Clostridium|sp.|
GCACGTAGTTAGCCGTGGCTTATTCGACAGGTACCGTCACTTACTTCGTCCCTGTCAAAAGAAGTTTACAACCCGAGGGCCTTCTTCCTTCACGCGGCGTTGCTGGGTCAGGCTTGCGCCCATTGCCCAATATTCCCCACTGCTGCCTCCCGTAGG
>MG|66|89.71|Firmicutes|Clostridia|Clostridiales|Clostridiaceae|Clostridium|sp.|
GCACGGAGTTAGCCGATGCTTATTCCTACCGTACTCTCGTCGGTGCAGCTCGTGCACCTTATTGCTCCGGTAGAAAAGCAGTTTACATCCCATAGGAACGTCTTCCTGCACGCGGCATGGCTGGATCAGATTTCCATCCATTGTCCAATATTCCTCACTGCTGCCTCCCGTAGGA
>MG|12|94.87|Firmicutes|Clostridia|Clostridiales|Clostridiaceae|Clostridium|sp.|
GCACGTAAGTTAGCCGTGGCTTGCTCCTTAGCTACCGTCATTATCTTCACTAAGAACAGAAGTTTACAATCCGAAAACCGTCTTCCTTCAACGCGGCGTTGCTGCATCAGGGTTTCCCCCCATTGTGCAATATTCCCCACTGCTGCCTCCCGTAGG
>MG|70|95.54|Firmicutes|Clostridia|Clostridiales|Clostridiaceae|Clostridium|sp.|
GCACGTAGTTAGCCGTGGCTTATTCGTCAGGTACCGTCACTTGCTTCGTCCCTGACAAAAGAAGTTTACAACCCGAGGGCCTTCTTCCTTCACGCGGCGTTGCTGGGTCAGGCTTCCGCCCATTGCCCAATATTCCCCACTGCTGCCTCCCGTAGGA
>MG|24|94.94|Firmicutes|Clostridia|Clostridiales|Clostridiaceae|Clostridium|sp.|
GCACGTAAGTTAGCCGTGGCTTATTCGTCAGGTACCGTCACTTGCTTCGTCCCTGACAAAAGAAGTTTACAACCCGAGGGCCTTCTTCCTTCACGCGGCGTTGCTGGGTCAGGCTTGCGCCCATTGCCCAATATTCCTCACTGCTGCCTCCCGTAGGA
>MG|19|95.57|Firmicutes|Clostridia|Clostridiales|Clostridiaceae|Linmingia|china|
GCACGTAAGTTAGCCGTGGCTTCCTCCTTAGGTACCGTCATTTTTTCGTCCCTAAAGAACAGAGGTTTACAATCCGAAGACCGTCTTCCCTCACGCGGCGTCGCTGCATCAGAGTTTCCTCCATTGTGCAATATCCCCCACTGCTGCCTCCCGTAGGA
>MG|14|92.36|Firmicutes|Clostridia|Clostridiales|Clostridiaceae|Clostridium|sp.|
GCACGTAGTTAGCCGGGGCTTCCTCCTTGGCTACCGTCACTTCCTTCGTCACCAAGGACAGAGGTTTACAACCCGAAAGCCTTCTTCCCTCACGCGGCGTTGCTGGGTCAGGCTTGCGCCCATTGCCCAATATTCCCCACTGCTGCCTCCCGTAGGA
>MG|15|98.7|Firmicutes|Clostridia|Clostridiales|Clostridiaceae|Anaerostipes / Clostridium / Dorea / Lachnoclostridium / [Ruminococcus]|sp.|
GCACGTAAGTTAGCCGGGGCTTCTTAGTCAGGTACCGTCATCTTCTTCCCTGCTGATAGAGCTTTACATACCGAAATACTTCTTCACTCACGCGGCGTCGCTGCATCAGGGTTTCCCCCATTGTGCAATATTCCCCACTGCTGCCTCCCGTAGG
>MG|31|95.57|Firmicutes|Clostridia|Clostridiales|Clostridiaceae|Clostridium|sp.|
CCTACGGGAGGCAGCAGTGGGGAATATTGGGCAATGGGCGCAAGCCTGACCCAGCAACGCCGCGTGAAGGAAGAAGGCCCTCGGGTTGTAAACTTCTTTTGTCAGGGACGAAGCAAGTGACGGTACCTGACGAATAAGCCACGGCTAACTAACGTGCC
>MG|25|94.94|Firmicutes|Clostridia|Clostridiales|Clostridiaceae|Clostridium|sp.|
GCACGTAAGTTAGCCGTGGCTTATTCGACAGGTACCGTCATTTGCTTCGTCCCTGTCAAAAGAAGTTTACAACCCGAGGGCCTTCTTCCTTCACGCGGCGTTGCTGGGTCAGGCTTGCGCCCATTGCCCAATATTCCCCACTGCTGCCTCCCGTAGGA
>MG|29|96.2|Firmicutes|Clostridia|Clostridiales|Clostridiaceae|Clostridium|sp.|
GCACGTAGTTAGCCGTGGCTTATTCGTCAGGTACCGTCACTTGCTTCGTCCCTGACAAAAGAAGTTTACAACCCGAAGGGCCTTCTTCCTTCACGCGGCGTTGCTGGGTCAGGCTTGCGCCCATTGCCCAATATTCCCCACTGCTGCCTCCCGTAGGA
>MG|23|96.1|Firmicutes|Clostridia|Clostridiales|Clostridiaceae|Clostridium|sp.|
GCACGTAGTTAGCCGTGGCTTGCTCCTTAGCTACCGTCATTATCTTCACTAAGAACAGAAGTTTACAATCCGAAAACCGTCTTCCTTCAACGCGGCGTTGCTGCATCAGGGTTTCCCCCATTGTGCAATATTCCCCACTGCTGCCTCCCGTAGG
>MG|10|92.41|Firmicutes|Clostridia|Clostridiales|Clostridiaceae|Clostridium|sp.|
GCACGTAGTTAGCCGGGGCTTCCTCCTTGGCTACCGTCACTTCCTTCGTCACCAAGGAACAGAGGTTTACAACCCGAAAGCCTTCTTCCCTCACGCGGCGTTGCTGGGTCAGGCTTGCGCCCATTGCCCAATATTCCCCACTGCTGCCTCCCGTAGGA
>MG|42|96.18|Firmicutes|Clostridia|Clostridiales|Clostridiaceae|Clostridium|sp.|
GCACGTAGTTAGCCGTGGCTTATTCGACAGGTACCGTCATTTGTTTCGTCCCTGTCAAAAGAAGTTTACAACCCGAGGGCCTTCTTCCTTCACGCGGCGTTGCTGGGTCAGGCTTGCGCCCATTGCCCAATATTCCCCACTGCTGCCTCCCGTAGGA
>MG|20|95.57|Firmicutes|Clostridia|Clostridiales|Clostridiaceae|Clostridium|sp.|
GCACGTAGTTAGCCGTGGCTTATTCGTCAAGGTACCGTCACTTGCTTCGTCCCTGACAAAAGAAGTTTACAACCCGAGGGCCTTCTTCCTTCACGCGGCGTTGCTGGGTCAGGCTTGCGCCCATTGCCCAATATTCCCCACTGCTGCCTCCCGTAGGA
>MG|12|96.2|Firmicutes|Clostridia|Clostridiales|Clostridiaceae|Clostridium|sp.|
GCACGTAGTTAGCCGGGGCTTCTTATTTAGGTACTGTCACTTTCTTCTTCCCTATTGATAGAAGTTTACGAGCCGAAACCCTTCTTCCTTCACGCGGCGTTGCTGCATCAGGCTTGCGCCCATTGTGCAATATTCCCCACTGCTGCCTCCCGTAGGA
>MG|43|95.48|Firmicutes|Clostridia|Clostridiales|Clostridiaceae|Clostridium|sp.|
GCACGTAAGTTAGCCGTGGCTTGCTCCTTAGCTACCGTCATTATCTTCACTAAGAACAGAAGTTTACAATCCGAAAACCGTCTTCCTTCACGCGGCGTTGCTGCATCAGGGTTTCCCCCCATTGTGCAATATTCCCCACTGCTGCCTCCCGTAGG
>MG|90|96.18|Firmicutes|Clostridia|Clostridiales|Clostridiaceae|Linmingia|china|
GCACGTAAGTTAGCCGTGGCTTCCTCCTTAGGTACCGTCATTTTTTCGTCCCTAAAGACAGAGGTTTACAATCCGAAGACCGTCTTCCCTCACGCGGCGTCGCTGCATCAGAGTTTCCTCCATTGTGCAATATCCCCCACTGCTGCCTCCCGTAGGA
>MG|40|96.75|Firmicutes|Clostridia|Clostridiales|Clostridiaceae|Clostridium|sp.|
GCACGTAGTTAGCCGTGGCTTGCTCCTTAGCTACCGTCATTATCTTCACTAAGAACAGAAGTTTACAATCCGAAAACCGTCTTCCTTCACGCGGCGTTGCTGCATCAGGGTTTCCCCCATTGTGCAATATTCCCCACTGCTGCCTCCCGTAGGA
>MG|31|96.18|Firmicutes|Clostridia|Clostridiales|Clostridiaceae|Linmingia|china|
GCACGTAGTTAGCCGTGGCTTCCTCCTTAGGTACCGTCATTTTTTCGTCCCTAAAGACAGAGGTTTACAATCCGAAGACCGTCTTCCCTCACGCGGCGTCGCTGCATCAGAAGTTTCCTCCATTGTGCAATATCCCCCACTGCTGCCTCCCGTAGGA
>MG|29|91.72|Firmicutes|Clostridia|Clostridiales|Clostridiaceae|Clostridium|sp.|
GCACGTAGTTAGCCGGGGCTTCCTCCTCAAGTACCGTCACGTCCTTCGTCCTTGAGGACAGAAGTTTACAATCCGAAAACCTTCTTCCTTCACGCGGCGTTGCTGGGTCAGGCTTGCGCCCATTGCCCAATATTCCCCACTGCTGCCTCCCGTAGGA
>MG|11|96.82|Firmicutes|Clostridia|Clostridiales|Clostridiaceae|Clostridium|sp.|
GCACGTAAGTTAGCCGTGGCTTATTCGTCAGGTACCGTCACTTTCTTCGTCCCTGACAAAAGAAGTTTACAACCCGAAAGCCTTCTTCCTTCACGCGGCGTTGCTGGGTCAGGCTTGCGCCCATTGCCCAATATTCCCCACTGCTGCCTCCCGTAGG
>MG|18|94.97|Firmicutes|Clostridia|Clostridiales|Clostridiaceae|Clostridium|sp.|
GCACGTAAGTTAGCCGTGGCTTATTCGTCAAGGTACCGTCACTTGCTTCGTCCCTGACAAAAGAAGTTTACAACCCGAGGGCCTTCTTCCTTCACGCGGCGTTGCTGGGTCAGGCTTGCGCCCATTGCCCAATATTCCCCACTGCTGCCTCCCGTAGGA
>MG|14|96.1|Firmicutes|Clostridia|Clostridiales|Clostridiaceae|Clostridium|sp.|
GCACGTAGTTAGCCGGAGCTTCCTCCTTGGCTACCGTCATTATCGTCACCAAGGACAGAGGTTTACAATCCGAAAACCTTCTTCCCTCACGCGGCGTCGCTGCATCAGAGTTCCCTCCATTGTGCAATATCCCCCACTGCTGCCTCCCGTAGGA
>MG|14|98.7|Firmicutes|Clostridia|Clostridiales|Clostridiaceae|Anaerostipes / Clostridium / Dorea / Lachnoclostridium / [Ruminococcus]|sp.|
GCACGTAGTTAGCCGGGGCTTCTTAGTCAGGTACCGTCATCTTCTTCCCTGCTGATAAGAGCTTTACATACCGAAATACTTCTTCACTCACGCGGCGTCGCTGCATCAGGGTTTCCCCCATTGTGCAATATTCCCCACTGCTGCCTCCCGTAGG
>MG|26|98.7|Firmicutes|Clostridia|Clostridiales|Clostridiaceae|Anaerostipes / Clostridium / Dorea / Lachnoclostridium / [Ruminococcus]|sp.|
GCACGTAGTTAGCCGGGGCTTCTTAGTCAGGTACCGTCATCTTCTTCCCTGCTGATAGAGCTTTACATAACCGAAATACTTCTTCACTCACGCGGCGTCGCTGCATCAGGGTTTCCCCCATTGTGCAATATTCCCCACTGCTGCCTCCCGTAGG
>MG|17|98.06|Firmicutes|Clostridia|Clostridiales|Clostridiaceae|Anaerostipes / Clostridium|sp.|
GCACGTAGTTAGCCGGGGCTTCTTACTCAGGTACCGTCACTTTCTTCCCTGCTGATAGAGCTTTACATAACGAATTACTTCTTCACTCACGCGGCGTCGCTGCATCAGGGTTTCCCCCCATTGTGCAATATTCCCCACTGCTGCCTCCCGTAGGA
>MG|10|94.94|Firmicutes|Clostridia|Clostridiales|Clostridiaceae|Clostridium|sp.|
GCACGTAGTTAGCCGTGGCTTATTCGTCAGGTAACCGTCACTTGCTTCGTCCCTGACAAAAGAAGTTTAACAACCCGAGGGCCTTCTTCCTTCACGCGGCGTTGCTGGGTCAGGCTTGCGCCCATTGCCCAATATTCCCCACTGCTGCCTCCCGTAGG
>MG|11|95.57|Firmicutes|Clostridia|Clostridiales|Clostridiaceae|Clostridium|sp.|
GCACGTAGTTAGCCGTGGCTTATTCGACAGGTAACCGTCATTTGTTTCGTCCCTGTCAAAAGAAGTTTACAACCCGAGGGCCTTCTTCCTTCACGCGGCGTTGCTGGGTCAGGCTTGCGCCCATTGCCCAATATTCCCCACTGCTGCCTCCCGTAGGA
>MG|32|94.94|Firmicutes|Clostridia|Clostridiales|Clostridiaceae|Clostridium|sp.|
GCACGTAGTTAGCCGTGGCTTATTCGACAGGTACCGTCATTTTCTTCGTCCCTGTCAAAAGAAGTTTACAACCCGAAGGGCCTTCTTCCTTCACGCGGCGTTGCTGGGTCAGGCTTGCGCCCATTGCCCAATATTCCCCACTGCTGCCTCCCGTAGGA
>MG|13|95.54|Firmicutes|Clostridia|Clostridiales|Clostridiaceae|Clostridium|sp.|
GCACGTAGTTAGCCGTGGCTTATTCGTCAGGTACCGTCACTTGCTTCGTCCCTGACAAAAGAAGTTTACAACCCGAAGGGCCTTCTTCCTTCACGCGGCGTTGCTGGGTCAGGCTTCCGCCCATTGCCCAATATTCCCCACTGCTGCCTCCCGTAGG
>MG|15|94.23|Firmicutes|Clostridia|Clostridiales|Clostridiaceae|Clostridium|sp.|
GCACGTAGTTAGCCGTGGCTTGCTCCTTAGCTACCGTCAGAATTCTTCACTAAGAACAGAAGTTTACAATCCGAAAACCGTCTTCCTTCACGCGGCGTTGCTGCATCAGGGTTTCCCCCATTGTGCAATAATTCCCCACTGCTGCCTCCCGTAGGA
>MG|13|94.34|Firmicutes|Clostridia|Clostridiales|Clostridiaceae|Clostridium|sp.|
GCACGTAAGTTAGCCGTGGCTTATTCGTCAGGTAACCGTCACTTGCTTCGTCCCTGACAAAAGAAGTTTACAACCCGAGGGCCTTCTTCCTTCACGCGGCGTTGCTGGGTCAGGCTTGCGCCCATTGCCCAATATTCCTCACTGCTGCCTCCCGTAGGA
>MG|24|96.18|Firmicutes|Clostridia|Clostridiales|Clostridiaceae|Linmingia|china|
GCACGTAGTTAGCCGTGGCTTCCTCCTTAGGTACCGTCATTTTTTCGTCCCTAAAGACAGAGGTTTAACAATCCGAAGACCGTCTTCCCTCACGCGGCGTCGCTGCATCAGAGTTTCCTCCATTGTGCAATATCCCCCACTGCTGCCTCCCGTAGGA
>MG|11|89.2|Firmicutes|Clostridia|Clostridiales|Clostridiaceae|Clostridium|sp.|
GCACGGAGTTAGCCGATGCTTATTCCTACCGTACTCTCGTCGGTGCAGCCCGTGCACCTTATTGCTCCGGTAGAAAAGCAGTTTACATCCCATAGGAACGTCTTCCTGCACGCGGCATGGCTGGATCAGAATTTCCATCCATTGTCCAATATTCCTCACTGCTGCCTCCCGTAGGA
>MG|72|96.13|Firmicutes|Clostridia|Clostridiales|Clostridiaceae|Clostridium|sp.|
GCACGTAAGTTAGCCGTGGCTTGCTCCTTAGCTACCGTCATTATCTTCACTAAGAACAGAAGTTTACAATCCGAAAACCGTCTTCCTTCACGCGGCGTTGCTGCATCAGGGTTTCCCCCATTGTGCAATATTCCCCACTGCTGCCTCCCGTAGGA
>MG|13|95.57|Firmicutes|Clostridia|Clostridiales|Clostridiaceae|Linmingia|china|
GCACGTAAGTTAGCCGTGGCTTCCTCCTTAGGTACCGTCATTTTTTCGTCCCTAAAGACAGAAGGTTTACAATCCGAAGACCGTCTTCCCTCACGCGGCGTCGCTGCATCAGAGTTTCCTCCATTGTGCAATATCCCCCACTGCTGCCTCCCGTAGGA
>MG|12|94.34|Firmicutes|Clostridia|Clostridiales|Clostridiaceae|Clostridium|sp.|
GCACGTAAGTTAGCCGTGGCTTATTCGTCAAGGTAACCGTCACTTGCTTCGTCCCTGACAAAAGAAGTTTACAACCCGAGGGCCTTCTTCCTTCACGCGGCGTTGCTGGGTCAGGCTTGCGCCCATTGCCCAATATTCCCCACTGCTGCCTCCCGTAGG
>MG|19|95.48|Firmicutes|Clostridia|Clostridiales|Clostridiaceae|Clostridium|sp.|
GCACGTAAGTTAGCCGGAGCTTCCTCCTTGGCTACCGTCATTATCGTCACCAAGGACAGAGGTTTACAATCCGAAAACCTTCTTCCCTCACGCGGCGTCGCTGCATCAGAGTTCCCTCCATTGTGCAATATCCCCCACTGCTGCCTCCCGTAGGA
>MG|11|95.57|Firmicutes|Clostridia|Clostridiales|Clostridiaceae|Linmingia|china|
GCACGTAAGTTAGCCGTGGCTTCCTCCTTAGGTACCGTCATTTTTTTCGTCCCTAAAGACAGAGGTTTACAATCCGAAGACCGTCTTCCCTCACGCGGCGTCGCTGCATCAGAGTTTCCTCCATTGTGCAATATCCCCCACTGCTGCCTCCCGTAGGA
>MG|27|89.2|Firmicutes|Clostridia|Clostridiales|Clostridiaceae|Clostridium|sp.|
GCACGGAGTTAGCCGATGCTTATTCCTACCGTACTCTCGTCGGTGCAGCTCGTGCACCTTATTGCTCCGGTAGAAAAGCAGTTTACATCCCATAGGAACGTCTTCCTGCACGCGGCATGGCTGGATCAGAATTTCCATCCATTGTCCAATATTCCTCACTGCTGCCTCCCGTAGGA
>MG|12|94.87|Firmicutes|Clostridia|Clostridiales|Clostridiaceae|Clostridium|sp.|
GCACGTAAGTTAGCCGTGGCTTGCTCCTTAGCTACCGTCATTATCTTCACTAAGAACAGAAGTTTACAATCCGAAAACCGTCTTCCTTCACGCGGCGTTGCTGCATCAGGGTTTCCCCCCATTGTGCAATAATTCCCCACTGCTGCCTCCCGTAGG
>MG|22|94.97|Firmicutes|Clostridia|Clostridiales|Clostridiaceae|Clostridium|sp.|
GCACGTAAGTTAGCCGTGGCTTATTCGTCAGGTACCGTCACTTGCTTCGTCCCTGACAAAAGAAGTTTACAACCCGAGGGCCTTCTTCCTTCAACGCGGCGTTGCTGGGTCAGGCTTGCGCCCATTGCCCAATATTCCCCACTGCTGCCTCCCGTAGGA
>MG|23|89.71|Firmicutes|Clostridia|Clostridiales|Clostridiaceae|Clostridium|sp.|
GCACGGAGTTAGCCGATGCTTATTCCTACCGTACTCTCGTCGGTGCAGCCCGTGCACCTTATTGCTCCGGTAGAAAAGCAGTTTACATCCCATAGGAACGTCTTCCTGCACGCGGCATGGCTGGATCAGATTTCCATCCATTGTCCAATATTCCTCACTGCTGCCTCCCGTAGGA
>MG|12|96.13|Firmicutes|Clostridia|Clostridiales|Clostridiaceae|Clostridium|sp.|
CCTACGGGAGGCAGCAGTGGGGAATATTGCACAATGGGGGAAACCCTGATGCAGCAACGCCGCGTGAAGGAAGACGGTTTTCGGATTGTAAACTTCTGTTCTTAGTGAAGATAATGACGGTAGCTAAGGAGCAAGCCACGGCTAACTAACGTGCC
>MG|14|95.48|Firmicutes|Clostridia|Clostridiales|Clostridiaceae|Lutispora|thermophila|
GCACGTAAGTTAGCCGTGGCTTCCTCCTCGGGTACCGTCATTATCGTCCCCGAAGACAGGAGTTTACAATCCGAAAACCTTCTTCCTCCACGCGGCGTCGCTGCATCAGGGTTTCCCCCATTGTGCAATATTCCCCACTGCTGCCTCCCGTAGG
>MG|29|95.51|Firmicutes|Clostridia|Clostridiales|Clostridiaceae|Clostridium|sp.|
GCACGTAAGTTAGCCGTGGCTTGCTCCTTAGCTACCGTCATTATCTTCACTAAGAACAGAAGTTTAACAATCCGAAAACCGTCTTCCTTCACGCGGCGTTGCTGCATCAGGGTTTCCCCCATTGTGCAATATTCCCCACTGCTGCCTCCCGTAGGA
>MG|10|88.7|Firmicutes|Clostridia|Clostridiales|Clostridiaceae|Clostridium|sp.|
GCACGGAGTTAGCCGATGCTTATTCCTACCGTACTCTCGTCGGTGCAGCTCGTGCACCTTATTGCTCCGGTAGAAAAGCAGTTTACATCCCATAGGAACGTCTTCCTGCACGCGGCATGGCTGGATCAGAATTTCCAATCCATTGTCCAATATTCCTCACTGCTGCCTCCCGTAGGA
>MG|17|91.77|Firmicutes|Clostridia|Clostridiales|Clostridiaceae|Clostridium|sp.|
GCACGTAAGTTAGCCGGGGCTTCCTCCTTGGCTACCGTCACTTCCTTCGTCACCAAGGACAGAGGTTTACAACCCGAAAGCCTTCTTCCCTCACGCGGCGTTGCTGGGTCAGGCTTGCGCCCATTGCCCAATATTCCCCACTGCTGCCTCCCGTAGGA
>MG|17|96.1|Firmicutes|Clostridia|Clostridiales|Clostridiaceae|Lutispora|thermophila|
GCACGTAGTTAGCCGTGGCTTCCTCCTCGGGTACCGTCATTATCGTCCCCGAAGACAGGAGTTTACAATCCGAAAACCTTCTTCCTCCACGCGGCGTCGCTGCATCAGGGTTTCCCCCATTGTGCAATATTCCCCACTGCTGCCTCCCGTAGG
>MG|11|91.14|Firmicutes|Clostridia|Clostridiales|Clostridiaceae|Clostridium|sp.|
GCACGTAAGTTAGCCGGGGCTTCCTCCTCAAGTACCGTCACGTCCTTCGTCCTTGAGGACAGAAGTTTACAATCCGAAAACCTTCTTCCTTCACGCGGCGTTGCTGGGTCAGGCTTGCGCCCATTGCCCAATATTCCCCACTGCTGCCTCCCGTAGGA
>MG|13|95.6|Firmicutes|Clostridia|Clostridiales|Clostridiaceae|Clostridium|sp.|
GCACGTAGTTAGCCGTGGCTTATTCGTCAGGTAACCGTCACTTGCTTCGTCCCTGACAAAAGAAGTTTACAACCCGAAGGGCCTTCTTCCTTCACGCGGCGTTGCTGGGTCAGGCTTGCGCCCATTGCCCAATATTCCCCACTGCTGCCTCCCGTAGGA
>MG|14|94.94|Firmicutes|Clostridia|Clostridiales|Clostridiaceae|Clostridium|sp.|
CCTACGGGAGGCAGCAGTGGGGAATATTGGGCAATGGGCGGAAGCCTGACCCAAGCAACGCCGCGTGAAGGAAGAAGGCCCTCGGGTTGTAAACTTCTTTTGTCAGGGACGAAGCAAGTGACGGTACCTGACGAATAAGCCACGGCTAACTACGTGCC
>MG|12|89.14|Firmicutes|Clostridia|Clostridiales|Clostridiaceae|Clostridium|sp.|
GCACGGAGTTAGCCGATGCTTATTCCTACCGTACTCTCGTCGGTGCAGCTCGTGCACCTTATTGCTCCGGTAGAAAAGCAGTTTACATCCCATAAGGAACGTCTTCCTGCACGCGGCATGGCTGGATCAGATTTCCATCCATTGTCCAATATTCCTCACTGCTGCCTCCCGTAGG
>MG|21|94.34|Firmicutes|Clostridia|Clostridiales|Clostridiaceae|Clostridium|sp.|
GCACGTAAGTTAGCCGTGGCTTATTCGTCAGGTAACCGTCACTTGCTTCGTCCCTGACAAAAGAAGTTTACAACCCGAGGGCCTTCTTCCTTCACGCGGCGTTGCTGGGTCAGGCTTCCGCCCATTGCCCAATATTCCCCACTGCTGCCTCCCGTAGGA
>MG|13|94.94|Firmicutes|Clostridia|Clostridiales|Clostridiaceae|Clostridium|sp.|
GCACGTAGTTAGCCGTGGCTTATTCGACAGGTAACCGTCATTTTCTTCGTCCCTGTCAAAAGAAGTTTACAACCCGAGGGCCTTCTTCCTTCACGCGGCGTTGCTGGGTCAGGCTTGCGCCCATTGCCCAATATTCCCCACTGCTGCCTCCCGTAGGA
>MG|29|94.94|Firmicutes|Clostridia|Clostridiales|Clostridiaceae|Clostridium|sp.|
GCACGTAAGTTAGCCGTGGCTTATTCGACAGGTACCGTCATTTTCTTCGTCCCTGTCAAAAGAAGTTTACAACCCGAGGGCCTTCTTCCTTCACGCGGCGTTGCTGGGTCAGGCTTGCGCCCATTGCCCAATATTCCCCACTGCTGCCTCCCGTAGGA
>MG|12|94.87|Firmicutes|Clostridia|Clostridiales|Clostridiaceae|Linmingia|china|
GCACGTAGTTAGCCGTGGCTTCCTCCTTAGGTACCGTCATTTTTTCGTCCCTAAAGACAGAGGTTTACAATCCGAAGAACCGTCTTCCCTCACGCGGCGTCGCTGCATCAGGGTTTCCCCCATTGTGCAATATCCCCCACTGCTGCCTCCCGTAGG
>MG|12|94.94|Firmicutes|Clostridia|Clostridiales|Clostridiaceae|Clostridium|sp.|
GCACGTAGTTAGCCGTGGCTTATTCGTCAGGTACCGTCACTTGCTTCGTCCCTGACAAAAGAAGTTTAACAACCCGAGGGCCTTCTTCCTTCACGCGGCGTTGCTGGGTCAGGCTTCCGCCCATTGCCCAATATTCCCCACTGCTGCCTCCCGTAGGA
>MG|28|85.23|Firmicutes|Clostridia|Clostridiales|Clostridiaceae|Clostridium|sp.|
GCACGGAGTTAGCCGATGCTTTTTTGCAGGGTACTCTCATCGGTCCAGCTCGTGGACCTTATTGCTCCCCTGCCAAAGAAGTTGACAGCCCATAGGGCCTTTTTTCCTTCACGCGGCATGGCTGGTTCAGGCTTCCGCCCATTGACCAATATTCCTCACTGCTGCCTCCCGTAGGA
>MG|23|94.9|Firmicutes|Clostridia|Clostridiales|Clostridiaceae|Linmingia|china|
GCACGTAAGTTAGCCGTGGCTTCCTCCTTAGGTACCGTCATTTTTTCGTCCCTAAAGACAGAGGTTTACAATCCGAAGACCGTCTTCCCTCACGCGGCGTCGCTGCATCAGGGTTTCCCCCATTGTGCAATATCCCCCACTGCTGCCTCCCGTAGGA
>MG|16|95.54|Firmicutes|Clostridia|Clostridiales|Clostridiaceae|Clostridium|sp.|
GCACGTAGTTAGCCGTGGCTTAATTCGTCAGGTACCGTCACTTGCTTCGTCCCTGACAAAAGAAGTTTACAACCCGAGGGCCTTCTTCCTTCACGCGGCGTTGCTGGGTCAGGCTTGCGCCCATTGCCCAATATTCCCCACTGCTGCCTCCCGTAGG
>MG|18|95.57|Firmicutes|Clostridia|Clostridiales|Clostridiaceae|Clostridium|sp.|
GCACGTAGTTAGCCGTGGCTTATTCGTCAGGTACCGTCACTTGCTTCGTCCCTGACAAAAGAAGTTTAACAACCCGAGGGCCTTCTTCCTTCACGCGGCGTTGCTGGGTCAGGCTTGCGCCCATTGCCCAATATTCCCCACTGCTGCCTCCCGTAGGA
>MG|15|94.97|Firmicutes|Clostridia|Clostridiales|Clostridiaceae|Clostridium|sp.|
GCACGTAAGTTAGCCGTGGCTTATTCGTCAGGTACCGTCACTTGCTTCGTCCCTGACAAAAGAAGTTTAACAACCCGAGGGCCTTCTTCCTTCACGCGGCGTTGCTGGGTCAGGCTTGCGCCCATTGCCCAATATTCCCCACTGCTGCCTCCCGTAGGA
>MG|12|93.75|Firmicutes|Clostridia|Clostridiales|Clostridiaceae|Clostridium|sp.|
GCACGTAAGTTAGCCGTGGCTTATTCGACAGGTACCGTCATTTTCTTCGTCCCTGTCAAAAGAAGTTTACAACCCGAAGGGCCTTCTTCCTTCACGCGGCGTTGCTGGGTCAGGCTTGCGCCCATTGCCCAATATTCCCCCACTGCTGCCTCCCGTAGGA
>MG|14|95.6|Firmicutes|Clostridia|Clostridiales|Clostridiaceae|Clostridium|sp.|
TCCTACGGGAGGCAGCAGTGGGGAATATTGGGCAATGGGCGCAAGCCTGACCCAGCAACGCCGCGTGAAGGAAGAAGGCCCTCGGGTTGTAAACTTCTTTTGTCAGGGACGAAGCAAGTGACGGTACCTGACGAATAAGCCACGGCTAACTAACGTGCC
>MG|23|94.19|Firmicutes|Clostridia|Clostridiales|Clostridiaceae|Clostridium|sp.|
GCACGTAGTTAGCCGTGGCTTGCTCCTTAGCTACCGTCAGAATTCTTCACTAAGAACAGAAGTTTAACAATCCGAAAACCGTCTTCCTTCACGCGGCGTTGCTGCATCAGGGTTTCCCCCATTGTGCAATATTCCCCACTGCTGCCTCCCGTAGG
>MG|10|96.82|Firmicutes|Clostridia|Clostridiales|Clostridiaceae|Clostridium|sp.|
GCACGTAGTTAGCCGTGGCTTATTCATCAGGTACCGTCACATCCTTCGTCCCTGATAAAAGAAGTTTACAACCCGAAAGCCTTCTTCCTTCACGCGGCGTTGCTGGGTCAGGCTTTCGCCCATTGCCCAATATTCCCCACTGCTGCCTCCCGTAGGA
>MG|20|93.04|Firmicutes|Clostridia|Clostridiales|Clostridiaceae|Clostridium|sp.|
GCACGTAAGTTAGCCGTGGCTTGCTCCTTAGCTACCGTCAGAATTCTTCACTAAGAACAGAAGTTTAACAATCCGAAAACCGTCTTCCTTCAACGCGGCGTTGCTGCATCAGGGTTTCCCCCATTGTGCAATATTCCCCACTGCTGCCTCCCGTAGGA
>MG|11|94.94|Firmicutes|Clostridia|Clostridiales|Clostridiaceae|Clostridium|sp.|
GCACGTAGTTAGCCGTGGCTTATTCGTCAGGTACCGTCACTTGCTTCGTCCCTGACAAAAGAAGTTTACAACCCGAGGGCCTTCTTCCTTCACGCGGCGTTGCTGGGTCAGGCTTCCGCCCATTGCCCAATATTCCCCCACTGCTGCCTCCCGTAGGA
>MG|10|98.06|Firmicutes|Clostridia|Clostridiales|Clostridiaceae|Anaerostipes / Clostridium / Dorea / Lachnoclostridium / [Ruminococcus]|sp.|
GCACGTAAGTTAGCCGGGGCTTCTTAGTCAGGTACCGTCATCTTCTTCCCTGCTGATAGAGCTTTACATAACCGAAATACTTCTTCACTCACGCGGCGTCGCTGCATCAGGGTTTCCCCCATTGTGCAATATTCCCCACTGCTGCCTCCCGTAGG
>MG|13|94.97|Firmicutes|Clostridia|Clostridiales|Clostridiaceae|Clostridium|sp.|
GCACGTAAGTTAGCCGTGGCTTATTCGTCAGGTACCGTCACTTGCTTCGTCCCTGACAAAAGAAGTTTACAACCCGAGGGCCTTCTTCCTTCACGCGGCGTTGCTGGGTCAGGCTTGCGCCCATTGCCCAATATTCCCCCACTGCTGCCTCCCGTAGGA
>MG|288|96.2|Firmicutes|Clostridia|Clostridiales|Clostridiaceae|Clostridium|sp.|
GCACGTAGTTAGCCGTGGCTTATTCGTCAGGTACCGTCACTTGCTTCGTCCCTGACAAAAGAAGTTTACAACCCGAGGGCCTTCTTCCTTCACGCGGCGTTGCTGGGTCAGGCTTGCGCCCATTGCCCAATATTCCCCACTGCTGCCTCCCGTAGGAG
>MG|49|94.87|Firmicutes|Clostridia|Clostridiales|Clostridiaceae|Clostridium|sp.|
GCACGTAAGTTAGCCGTGGCTTGCTCCTTAGCTACCGTCAATATTCTTCACTAAGAACAGAAGTTTACAATCCGAAAACCGTCTTCCTTCACGCGGCGTTGCTGCATCAGGGTTTCCCCCATTGTGCAATATTCCCCACTGCTGCCTCCCGTAGGA
>MG|37|95.57|Firmicutes|Clostridia|Clostridiales|Clostridiaceae|Clostridium|sp.|
CCTACGGGAGGCAGCAGTGGGGAATATTGGGCAATGGGCGCAAGCCTGACCCAAGCAACGCCGCGTGAAGGAAGAAGGCCCTCGGGTTGTAAACTTCTTTTGTCAGGGACGAAGCAAGTGACGGTACCTGACGAATAAGCCACGGCTAACTACGTGCC
>MG|11|95.54|Firmicutes|Clostridia|Clostridiales|Clostridiaceae|Clostridium|sp.|
CCTACGGGAGGCAGCAGTGAGGAATATTGGGCAATGGGCGCAAGCCTGACCCAGCAACGCCGCGTGAAGGAAGAAGGCCCTCGGGTTGTAAACTTCTTTTGTCAGGGACGAAGCAAGTGACGGTACCTGACGAATAAGCCACGGCTAACTACGTGCC
>MG|45|94.97|Firmicutes|Clostridia|Clostridiales|Clostridiaceae|Clostridium|sp.|
GCACGTAAGTTAGCCGTGGCTTATTCGTCAGGTAACCGTCACTTGCTTCGTCCCTGACAAAAGAAGTTTACAACCCGAGGGCCTTCTTCCTTCACGCGGCGTTGCTGGGTCAGGCTTGCGCCCATTGCCCAATATTCCCCACTGCTGCCTCCCGTAGGA
>MG|15|95.57|Firmicutes|Clostridia|Clostridiales|Clostridiaceae|Clostridium|sp.|
GCACGTAGTTAGCCGTGGCTTATTCGTCAGGTACCGTCACTTGCTTCGTCCCTGACAAAAGAAGTTTACAACCCGAGGGCCTTCTTCCTTCACGCGGCGTTGCTTGGGTCAGGCTTGCGCCCATTGCCCAATATTCCCCACTGCTGCCTCCCGTAGGA
>MG|26|95.54|Firmicutes|Clostridia|Clostridiales|Clostridiaceae|Clostridium|sp.|
CCTACGGGAGGCAGCAGTGGGGAATATTGGGCAATGGGCGGAAGCCTGACCCAGCAACGCCGCGTGAAGGAAGAAGGCCCTCGGGTTGTAAACTTCTTTTGTCAGGGACGAAGCAAGTGACGGTACCTGACGAATAAGCCACGGCTAACTACGTGCC
>MG|14|95.48|Firmicutes|Clostridia|Clostridiales|Clostridiaceae|Clostridium|sp.|
GCACGTAAGTTAGCCGTGGCTTGCTCCTTAGCTACCGTCATTATCTTCACTAAGAACAGAAGTTTACAATCCGAAAACCGTCTTCCTTCACGCGGCGTTGCTGCATCAGGGTTTCCCCCATTGTGCAATAATTCCCCACTGCTGCCTCCCGTAGG
>MG|11|93.75|Firmicutes|Clostridia|Clostridiales|Clostridiaceae|Clostridium|sp.|
GCACGTAAGTTAGCCGTGGCTTATTCGACAGGTAACCGTCATTTTCTTCGTCCCTGTCAAAAGAAGTTTACAACCCGAAGGGCCTTCTTCCTTCACGCGGCGTTGCTGGGTCAGGCTTGCGCCCATTGCCCAATATTCCCCACTGCTGCCTCCCGTAGGA
>MG|28|95.57|Firmicutes|Clostridia|Clostridiales|Clostridiaceae|Linmingia|china|
GCACGTAAGTTAGCCGTGGCTTCCTCCTTAGGTACCGTCATTTTTTCGTCCCTAAAGACAGAGGTTTACAATCCGAAGAACCGTCTTCCCTCACGCGGCGTCGCTGCATCAGAGTTTCCTCCATTGTGCAATATCCCCCACTGCTGCCTCCCGTAGGA
>MG|27|94.97|Firmicutes|Clostridia|Clostridiales|Clostridiaceae|Clostridium|sp.|
GCACGTAAGTTAGCCGTGGCTTAATTCGTCAGGTACCGTCACTTGCTTCGTCCCTGACAAAAGAAGTTTACAACCCGAGGGCCTTCTTCCTTCACGCGGCGTTGCTGGGTCAGGCTTGCGCCCATTGCCCAATATTCCCCACTGCTGCCTCCCGTAGGA
>MG|22|94.87|Firmicutes|Clostridia|Clostridiales|Clostridiaceae|Linmingia|china|
GCACGTAGTTAGCCGTGGCTTCCTCCTTAGGTACCGTCATTTTTTCGTCCCTAAAGACAGAGGTTTACAATCCGAAGACCGTCTTCCCTCACGCGGCGTCGCTGCATCAGGGTTCCCCCCATTGTGCAATATCCCCCACTGCTGCCTCCCGTAGGA
>MG|17|95.57|Firmicutes|Clostridia|Clostridiales|Clostridiaceae|Linmingia|china|
GCACGTAAGTTAGCCGTGGCTTCCTCCTTAGGTACCGTCATTTTTTCGTCCCTAAAGACAGAGGTTTAACAATCCGAAGACCGTCTTCCCTCACGCGGCGTCGCTGCATCAGAGTTTCCTCCATTGTGCAATATCCCCCACTGCTGCCTCCCGTAGGA
>MG|13|94.16|Firmicutes|Clostridia|Clostridiales|Clostridiaceae|Clostridium|sp.|
GCACGTAAGTTAGCCGTGGCTTCCTCCTTAGCTACCGTCATTTTCGTCACTAAGGACAGAGGTTTACAATCCGAAAACCTTCTTCCCTCACGCGGCGTCGCTGCATCAGGGTTCCCCCCATTGTGCAATATTCCCCACTGCTGCCTCCCGTAGG
>MG|10|94.3|Firmicutes|Clostridia|Clostridiales|Clostridiaceae|Clostridium|sp.|
GCACGTAAGTTAGCCGTGGCTTATTCGACAGGTACCGTCACTTACTTCGTCCCTGTCAAAAGAAGTTTACAACCCGAGGGCCTTCTTCCTTCACGCGGCGTTGCTGGGTCAGGCTTGCGCCCATTGCCCAATATTCCCCACTGCTGCCTCCCGTAGGA
>MG|38|95.6|Firmicutes|Clostridia|Clostridiales|Clostridiaceae|Clostridium|sp.|
GCACGTAAGTTAGCCGTGGCTTATTCGTCAGGTACCGTCACTTGCTTCGTCCCTGACAAAAGAAGTTTACAACCCGAAGGGCCTTCTTCCTTCACGCGGCGTTGCTGGGTCAGGCTTGCGCCCATTGCCCAATATTCCCCACTGCTGCCTCCCGTAGGA
>MG|25|95.48|Firmicutes|Clostridia|Clostridiales|Clostridiaceae|Clostridium|sp.|
GCACGTAAGTTAGCCGTGGCTTGCTCCTTAGCTACCGTCATTATCTTCACTAAGAACAGAAGTTTACAATCCGAAAACCGTCTTCCTTCAACGCGGCGTTGCTGCATCAGGGTTTCCCCCATTGTGCAATATTCCCCACTGCTGCCTCCCGTAGG
>MG|11|94.97|Firmicutes|Clostridia|Clostridiales|Clostridiaceae|Clostridium|sp.|
GCACGTAGTTAGCCGGGGCTTCTTATTTAGGTACCGTCACTTTCTTCGTCCCTATTGATAGAAGTTTACAATCCGAAAACCGTCTTCCTTCACGCGGCGTTGCTGCATCAGGGTTCCCCCCCATTGTGCAATATTCCCCCACTGCTGCCTCCCGTAGG
>MG|12|96.86|Firmicutes|Clostridia|Clostridiales|Clostridiaceae|Clostridium|sp.|
GCACGTAGTTAGCCGGAGCTTATTCCTTAGGTAACCGTCACTTCCTTCGTCCCTAAGAAAAGAAGTTTAACAACCCGAAAGCCTTCTTCCTTCACGCGGCGTTGCTGGGTCAGGCTTGCGCCCATTGCCCAATATTCCCCACTGCTGCCTCCCGTAGGA
>MG|11|94.94|Firmicutes|Clostridia|Clostridiales|Clostridiaceae|Clostridium|sp.|
GCACGTAGTTAGCCGTGGCTTATTCGTCAGGTAACCGTCACTTGCTTCGTCCCTGACAAAAGAAGTTTACAACCCGAGGGCCTTCTTCCTTCAACGCGGCGTTGCTGGGTCAGGCTTGCGCCCATTGCCCAATATTCCCCACTGCTGCCTCCCGTAGG
>MG|12|96.18|Firmicutes|Clostridia|Clostridiales|Clostridiaceae|Linmingia|china|
GCACGTAGTTAGCCGTGGCTTCCTCCTTAGGTACCGTCATTTTTTCGTCCCTAAAGACAGAAGGTTTACAATCCGAAGACCGTCTTCCCTCACGCGGCGTCGCTGCATCAGAGTTTCCTCCATTGTGCAATATCCCCCACTGCTGCCTCCCGTAGGA
>MG|19|96.1|Firmicutes|Clostridia|Clostridiales|Clostridiaceae|Clostridium|sp.|
GCACGTAGTTAGCCGTGGCTTGCTCCTTAGCTACCGTCATTATCTTCACTAAGAACAGAAGTTTACAATCCGAAAACCGTCTTCCTTCACGCGGCGTTGCTGCATCAGGGTTTCCCCCCATTGTGCAATATTCCCCACTGCTGCCTCCCGTAGG
>MG|96|85.71|Firmicutes|Clostridia|Clostridiales|Clostridiaceae|Clostridium|sp.|
GCACGGAGTTAGCCGATGCTTTTTTGCAGGGTACTCTCATCGGTCCAGCTCGTGGACCTTATTGCTCCCCTGCCAAAGAAGTTGACAGCCCATAGGGCCTTTTTCCTTCACGCGGCATGGCTGGTTCAGGCTTCCGCCCATTGACCAATATTCCTCACTGCTGCCTCCCGTAGGA
>MG|12|90.62|Firmicutes|Clostridia|Clostridiales|Clostridiaceae|Clostridium|sp.|
GCACGTAGTTAGCCGGAGCTTCCTCCTCAGGTACCGTCACTTCCTTCGTCCCTGAGGACAGTGGTTTACAATCCAAGAGGACCGTCTTCCCACACGCGGCGTCGCTGCATCAGGGTTTCCCCCCATTGTGCAATATCCCCCCACTGCTGCCTCCCGTAGG
>MG|22|96.18|Firmicutes|Clostridia|Clostridiales|Clostridiaceae|Linmingia|china|
GCACGTAGTTAGCCGTGGCTTCCTCCTTAGGTACCGTCATTTTTTCGTCCCTAAAGACAGAGGTTTACAATCCGAAGAACCGTCTTCCCTCACGCGGCGTCGCTGCATCAGAGTTTCCTCCATTGTGCAATATCCCCCACTGCTGCCTCCCGTAGGA
>MG|10|94.9|Firmicutes|Clostridia|Clostridiales|Clostridiaceae|Clostridium|sp.|
GCACGTAGTTAGCCGTGGCTTATTCGTCAAGGTACCGTCACTTGCTTCGTCCCTGACAAAAGAAGTTTACAACCCGAGGGCCTTCTTCCTTCACGCGGCGTTGCTGGGTCAGGCTTCCGCCCATTGCCCAATATTCCCCACTGCTGCCTCCCGTAGG
>MG|81|96.79|Firmicutes|Clostridia|Clostridiales|Clostridiaceae|Linmingia|china|
GCACGTAGTTAGCCGTGGCTTCCTCCTTAGGTACCGTCATTTTTTCGTCCCTAAAGACAGAGGTTTACAATCCGAAGACCGTCTTCCCTCACGCGGCGTCGCTGCATCAGAGTTTCCTCCATTGTGCAATATCCCCCACTGCTGCCTCCCGTAGGA
>MG|53|94.94|Firmicutes|Clostridia|Clostridiales|Clostridiaceae|Clostridium|sp.|
GCACGTAAGTTAGCCGTGGCTTATTCGTCAGGTACCGTCACTTGCTTCGTCCCTGACAAAAGAAGTTTACAACCCGAGGGCCTTCTTCCTTCACGCGGCGTTGCTGGGTCAGGCTTCCGCCCATTGCCCAATATTCCCCACTGCTGCCTCCCGTAGGA
>MG|64|95.57|Firmicutes|Clostridia|Clostridiales|Clostridiaceae|Clostridium|sp.|
GCACGTAGTTAGCCGTGGCTTATTCGTCAGGTAACCGTCACTTGCTTCGTCCCTGACAAAAGAAGTTTACAACCCGAGGGCCTTCTTCCTTCACGCGGCGTTGCTGGGTCAGGCTTGCGCCCATTGCCCAATATTCCCCACTGCTGCCTCCCGTAGGA
>MG|21|98.71|Firmicutes|Clostridia|Clostridiales|Clostridiaceae|Anaerostipes / Clostridium / Dorea / Lachnoclostridium / [Ruminococcus]|sp.|
GCACGTAAGTTAGCCGGGGCTTCTTAGTCAGGTACCGTCATTTTCTTCCCTGCTGATAGAGCTTTACAATACCGAAATACTTCTTCACTCACGCGGCGTCGCTGCATCAGGGTTTCCCCCATTGTGCAATATTCCCCACTGCTGCCTCCCGTAGG
>MG|18|94.34|Firmicutes|Clostridia|Clostridiales|Clostridiaceae|Clostridium|sp.|
GCACGTAAGTTAGCCGTGGCTTATTCGACAGGTACCGTCATTTTCTTCGTCCCTGTCAAAAGAAGTTTACAACCCGAAGGGCCTTCTTCCTTCACGCGGCGTTGCTGGGTCAGGCTTGCGCCCATTGCCCAATATTCCCCACTGCTGCCTCCCGTAGGA
>MG|12|96.2|Firmicutes|Clostridia|Clostridiales|Clostridiaceae|Clostridium|sp.|
GCACGTAGTTAGCCGGAGCTTATTCCTCAGGTACCGTCACTTTATTCGTCCCTGAGAAAAGAAGTTTAACAACCCGAAAGCCTTCTTCCTTCACGCGGCGTTGCTGGGTCAGGCTTGCGCCCATTGCCCAATATTCCCCACTGCTGCCTCCCGTAGGA
>MG|35|98.72|Firmicutes|Clostridia|Clostridiales|Clostridiaceae|Anaerostipes / Clostridium / Dorea / Lachnoclostridium / [Ruminococcus]|sp.|
GCACGTAAGTTAGCCGGGGCTTCTTAGTCAGGTACCGTCATTTTCTTCCCTGCTGATAGAGCTTTACATACCGAAATACTTCTTCACTCACGCGGCGTCGCTGCATCAGGGTTTCCCCCCATTGTGCAATATTCCCCACTGCTGCCTCCCGTAGGA
>MG|14|94.84|Firmicutes|Clostridia|Clostridiales|Clostridiaceae|Clostridium|sp.|
GCACGTAGTTAGCCGTGGCTTGCTCCTTAGCTACCGTCAATATTCTTCACTAAGAACAGAAGTTTACAATCCGAAAACCGTCTTCCTTCACGCGGCGTTGCTGCATCAGGGTTTCCCCCCATTGTGCAATATTCCCCACTGCTGCCTCCCGTAGG
>MG|25|89.2|Firmicutes|Clostridia|Clostridiales|Clostridiaceae|Clostridium|sp.|
GCACGGAGTTAGCCGATGCTTATTCCTACCGTACTCTCGTCGGTGCAGCTCGTGCACCTTATTGCTCCGGTAGAAAAGCAGTTTACATCCCATAGGAACGTCTTCCTGCACGCGGCATGGCTGGATCAGATTTCCAATCCATTGTCCAATATTCCTCACTGCTGCCTCCCGTAGGA
>MG|16|95.57|Firmicutes|Clostridia|Clostridiales|Clostridiaceae|Linmingia|china|
GCACGTAAGTTAGCCGTGGCTTCCTCCTTAAGGTACCGTCATTTTTTCGTCCCTAAAGACAGAGGTTTACAATCCGAAGACCGTCTTCCCTCACGCGGCGTCGCTGCATCAGAGTTTCCTCCATTGTGCAATATCCCCCACTGCTGCCTCCCGTAGGA
>MG|61|95.54|Firmicutes|Clostridia|Clostridiales|Clostridiaceae|Clostridium|sp.|
GCACGTAGTTAGCCGTGGCTTATTCGACAGGTACCGTCATTTTCTTCGTCCCTGTCAAAAGAAGTTTACAACCCGAGGGCCTTCTTCCTTCACGCGGCGTTGCTGGGTCAGGCTTGCGCCCATTGCCCAATATTCCCCACTGCTGCCTCCCGTAGGA
>MG|11|95.6|Firmicutes|Clostridia|Clostridiales|Clostridiaceae|Clostridium|sp.|
GCACGTAGTTAGCCGGGGCTTCTTATTTAGGTACTGTCACTTTCTTCTTCCCTATTGATAGAAGTTTACGAGCCGAAACCCTTCTTCCTTCACGCGGCGTTGCTGCATCAGGCTTGCGCCCATTGTGCAATATTCCCCCACTGCTGCCTCCCGTAGGA
>MG|16|94.94|Firmicutes|Clostridia|Clostridiales|Clostridiaceae|Clostridium|sp.|
GCACGTAGTTAGCCGTGGCTTATTCGTCAGGTAACCGTCACTTGCTTCGTCCCTGACAAAAGAAGTTTACAACCCGAGGGCCTTCTTCCTTCACGCGGCGTTGCTGGGTCAGGCTTGCGCCCATTGCCCAATATTCCTCACTGCTGCCTCCCGTAGGA
>MG|18|95.57|Firmicutes|Clostridia|Clostridiales|Clostridiaceae|Linmingia|china|
GCACGTAAGTTAGCCGTGGCTTCCTCCTTAGGTACCGTCATTTTTTCGTCCCTAAAGACAGAGGTTTACAATCCGAAGACCGTCTTCCCTCACGCGGCGTCGCTGCATCAGAGTTTCCTCCATTGTGCAATATCCCCCAACTGCTGCCTCCCGTAGGA
>MG|28|95.57|Firmicutes|Clostridia|Clostridiales|Clostridiaceae|Linmingia|china|
GCACGTAAGTTAGCCGTGGCTTCCTCCTTAGGTACCGTCATTTTTTCGTCCCTAAAGACAGAGGTTTACAATCCGAAGACCGTCTTCCCTCACGCGGCGTCGCTGCATCAGAGTTTCCTCCATTGTGCAATATCCCCCCACTGCTGCCTCCCGTAGGA
>MG|10|94.94|Firmicutes|Clostridia|Clostridiales|Clostridiaceae|Clostridium|sp.|
CCTACGGGAGGCAGCAGTGGGGAATATTGGGCAATGGGCGCAAGCCTGACCCAGCAACGCCGCGTGAAGGAAGAAGGCCCTCGGGTTGTAAACTTCTTTTGACAGGGACGAAGAAAATGACGGTAACCTGTCGAATAAGCCACGGCTAACTACGTGCC
>MG|37|98.72|Firmicutes|Clostridia|Clostridiales|Clostridiaceae|Anaerostipes / Clostridium / Dorea / Lachnoclostridium / [Ruminococcus]|sp.|
GCACGTAGTTAGCCGGGGCTTCTTAGTCAGGTACCGTCATTTTCTTCCCTGCTGATAGAGCTTTACATACCGAAATACTTCTTCACTCACGCGGCGTCGCTGCATCAGGGTTTCCCCCCATTGTGCAATATTCCCCCACTGCTGCCTCCCGTAGGA
>MG|13|89.2|Firmicutes|Clostridia|Clostridiales|Clostridiaceae|Clostridium|sp.|
GCACGGAGTTAGCCGATGCTTATTCCTACCGTACTCTCGTCGGTGCAGCTCGTGCACCTTAATTGCTCCGGTAGAAAAGCAGTTTACATCCCATAGGAACGTCTTCCTGCACGCGGCATGGCTGGATCAGATTTCCATCCATTGTCCAATATTCCTCACTGCTGCCTCCCGTAGGA
>MG|10|88.7|Firmicutes|Clostridia|Clostridiales|Clostridiaceae|Clostridium|sp.|
GCACGGAGTTAGCCGATGCTTATTCCTACCGTACTCTCGTCGGTGCAGCTCGTGCACCTTATTGCTCCGGTAGAAAAGCAGTTTACATCCCAATAGGAACGTCTTCCTGCACGCGGCATGGCTGGATCAGATTTCCAATCCATTGTCCAATATTCCTCACTGCTGCCTCCCGTAGGA
>MG|27|95.54|Firmicutes|Clostridia|Clostridiales|Clostridiaceae|Clostridium|sp.|
GCACGTAGTTAGCCGTGGCTTATTCGTCAGGTACCGTCACTTGCTTCGTCCCTGACAAAAGAAGTTTACAACCCGAGGGCCTTCTTCCTTCAACGCGGCGTTGCTGGGTCAGGCTTGCGCCCATTGCCCAATATTCCCCACTGCTGCCTCCCGTAGG
>MG|24|94.94|Firmicutes|Clostridia|Clostridiales|Clostridiaceae|Clostridium|sp.|
GCACGTAGTTAGCCGTGGCTTATTCGTCAGGTAACCGTCACTTGCTTCGTCCCTGACAAAAGAAGTTTACAACCCGAGGGCCTTCTTCCTTCACGCGGCGTTGCTGGGTCAGGCTTCCGCCCATTGCCCAATATTCCCCACTGCTGCCTCCCGTAGGA
>MG|10|92.99|Firmicutes|Clostridia|Clostridiales|Clostridiaceae|Clostridium|sp.|
GCACGTAAGTTAGCCGTGGCTTGCTCCTTAGCTACCGTCAGAATTCTTCACTAAGAACAGAAGTTTAACAATCCGAAAACCGTCTTCCTTCACGCGGCGTTGCTGCAATCAGGGTTTCCCCCATTGTGCAATATTCCCCACTGCTGCCTCCCGTAGG
>MG|36|95.57|Firmicutes|Clostridia|Clostridiales|Clostridiaceae|Clostridium|sp.|
GCACGTAAGTTAGCCGTGGCTTATTCGACAGGTACCGTCATTTGTTTCGTCCCTGTCAAAAGAAGTTTACAACCCGAGGGCCTTCTTCCTTCACGCGGCGTTGCTGGGTCAGGCTTGCGCCCATTGCCCAATATTCCCCACTGCTGCCTCCCGTAGGA
>MG|112|95.48|Firmicutes|Clostridia|Clostridiales|Clostridiaceae|Lutispora|thermophila|
GCACGTAGTTAGCCGTGGCTTCCTCCTCGGGTACCGTCATTATCGTCCCCAAAGACAGGAGTTTACAATCCGAAAACCTTCTTCCTCCACGCGGCGTCGCTGCATCAGGGTTTCCCCCATTGTGCAATATTCCCCACTGCTGCCTCCCGTAGGA
>MG|11|94.97|Firmicutes|Clostridia|Clostridiales|Clostridiaceae|Clostridium|sp.|
CCTACGGGAGGCAGCAGTGGGGAATATTGGGCAATGGGCGCAAGCCTGACCCAAGCAACGCCGCGTGAAGGAAGAAGGCCCTCGGGTTGTAAACTTCTTTTGTCAGGGACGAAGCAAGTGACGGTACCTGACGAATAAGCCACGGCTAACTAACGTGCC
>MG|170|95.57|Firmicutes|Clostridia|Clostridiales|Clostridiaceae|Clostridium|sp.|
GCACGTAAGTTAGCCGTGGCTTATTCGTCAGGTACCGTCACTTGCTTCGTCCCTGACAAAAGAAGTTTACAACCCGAGGGCCTTCTTCCTTCACGCGGCGTTGCTGGGTCAGGCTTGCGCCCATTGCCCAATATTCCCCACTGCTGCCTCCCGTAGGA
>MG|25|98.72|Firmicutes|Clostridia|Clostridiales|Clostridiaceae|Anaerostipes / Clostridium / Dorea / Lachnoclostridium / [Ruminococcus]|sp.|
GCACGTAGTTAGCCGGGGCTTCTTAGTCAGGTACCGTCATTTTCTTCCCTGCTGATAGAGCTTTACAATACCGAAATACTTCTTCACTCACGCGGCGTCGCTGCATCAGGGTTTCCCCCCATTGTGCAATATTCCCCACTGCTGCCTCCCGTAGGA
>MG|12|94.94|Firmicutes|Clostridia|Clostridiales|Clostridiaceae|Clostridium|sp.|
GCACGTAGTTAGCCGTGGCTTATTCGACAGGTACCGTCATTTTCTTCGTCCCTGTCAAAAGAAGTTTAACAACCCGAGGGCCTTCTTCCTTCACGCGGCGTTGCTGGGTCAGGCTTGCGCCCATTGCCCAATATTCCCCACTGCTGCCTCCCGTAGGA
>MG|10|94.97|Firmicutes|Clostridia|Clostridiales|Clostridiaceae|Linmingia|china|
GCACGTAAGTTAGCCGTGGCTTCCTCCTTAGGTACCGTCATTTTTTCGTCCCTAAAGACAGAGGTTTACAATCCGAAGACCGTCTTCCCTCACGCGGCGTCGCTGCATCAGAGTTTCCTCCATTGTGCAATATCCCCCCAACTGCTGCCTCCCGTAGGA
>MG|16|90.06|Firmicutes|Clostridia|Clostridiales|Clostridiaceae|Clostridium|sp.|
GCACGTAAGTTAGCCGGAGCTTCCTCCTCAGGTACCGTCACTTCCTTCGTCCCTGAGGACAGTGGTTTACAATCCAAGAGGACCGTCTTCCCACACGCGGCGTCGCTGCATCAGGGTTTCCCCCCATTGTGCAATATCCCCCCACTGCTGCCTCCCGTAGG
>MG|66|96.18|Firmicutes|Clostridia|Clostridiales|Clostridiaceae|Clostridium|sp.|
CCTACGGGAGGCAGCAGTGGGGAATATTGGGCAATGGGCGCAAGCCTGACCCAGCAACGCCGCGTGAAGGAAGAAGGCCCTCGGGTTGTAAACTTCTTTTGTCAGGGACGAAGCAAGTGACGGTACCTGACGAATAAGCCACGGCTAACTACGTGCC
>MG|22|95.48|Firmicutes|Clostridia|Clostridiales|Clostridiaceae|Linmingia|china|
GCACGTAGTTAGCCGTGGCTTCCTCCTTAGGTACCGTCATTTTTTCGTCCCTAAAGACAGAGGTTTACAATCCGAAGACCGTCTTCCCTCACGCGGCGTCGCTGCATCAGGGTTTCCCCCATTGTGCAATATCCCCCACTGCTGCCTCCCGTAGG
>MG|11|95.57|Firmicutes|Clostridia|Clostridiales|Clostridiaceae|Clostridium|sp.|
GCACGTAGTTAGCCGTGGCTTATTCGACAGGTACCGTCACTTTCTTCGTCCCTGTCAAAAGAAGTTTACAACCCGAGGGCCTTCTTCCTTCACGCGGCGTTGCTGGGTCAGGCTTGCGCCCATTGCCCAATATTCCCCACTGCTGCCTCCCGTAGGA
>MG|21|96.18|Firmicutes|Clostridia|Clostridiales|Clostridiaceae|Linmingia|china|
GCACGTAGTTAGCCGTGGCTTCCTCCTTAGGTACCGTCATTTTTTCGTCCCTAAAGACAGAGGTTTACAATCCGAAGACCGTCTTCCCTCACGCGGCGTCGCTGCATCAGAGTTTCCTCCATTGTGCAATATCCCCCCACTGCTGCCTCCCGTAGGA
>MG|33|95.54|Firmicutes|Clostridia|Clostridiales|Clostridiaceae|Clostridium|sp.|
GCACGTAGTTAGCCGTGGCTTATTCGTCAGGTACCGTCACTTGCTTCGTCCCTGACAAAAGAAGTTTACAACCCGAGGGCCTTCTTCCTTCACGCGGCGTTGCTGGGTCAGGCTTGCGCCCATTGCCCAATATTCCTCACTGCTGCCTCCCGTAGGA
>MG|31|95.54|Firmicutes|Clostridia|Clostridiales|Clostridiaceae|Clostridium|sp.|
GCACGTAGTTAGCCGTGGCTTATTCGACAGGTACCGTCATTTGCTTCGTCCCTGTCAAAAGAAGTTTACAACCCGAGGGCCTTCTTCCTTCACGCGGCGTTGCTGGGTCAGGCTTGCGCCCATTGCCCAATATTCCCCACTGCTGCCTCCCGTAGGA
>MG|10|94.84|Firmicutes|Clostridia|Clostridiales|Clostridiaceae|Clostridium|sp.|
GCACGTAGTTAGCCGTGGCTTGCTCCTTAGCTACCGTCAATATTCTTCACTAAGAACAGAAGTTTAACAATCCGAAAACCGTCTTCCTTCACGCGGCGTTGCTGCATCAGGGTTTCCCCCATTGTGCAATATTCCCCACTGCTGCCTCCCGTAGG
>MG|11|86.03|Firmicutes|Clostridia|Clostridiales|Eubacteriaceae|Eubacterium|sp.|
GCACGGAGTTAGCCGAATGCTTATTCCACGGGTACTCTCGTCGCGCCACGCATGGCGCTTATTGCTCCCCGTCAAAAAGCAGTTCATCGCCCGTAGGGCGGTTCGCCTGCACGCGGCATGGCTGGATCAGGATCTCTCCCATTGTCCAATATTCCTCACTGCTGCCTCCCGTAGGA
>MG|19|85.88|Firmicutes|Clostridia|Clostridiales|Eubacteriaceae|Eubacterium|sp.|
CCTACGGGAGGCAGCAGTGAGGAATATTGGTCAATGGGCGGAAGCCTGAACCAGCCATGCCGCGTGAAGGGATGAGGCCCTACGGGCTGTGAACTTCTTTTCCTGCGGGGCAATAAGGGCCACGGGTGGCCCGATGAGAGTACGCAGGGAATAAGCATCGGCTAACTCCGTGCC
>MG|18|89.27|Firmicutes|Clostridia|Clostridiales|Eubacteriaceae|Eubacterium|sp.|
CCTACGGGAGGCAGCAGTGAGGAATATTGGACAATGGGCGAGAGCCTGATCCAGCCAATGCCGCGTGAAGGCTACGGCCCTATGGGTCTTAAACTTCTTTTGTACGGGAGCAATAAGGGTCACGTGTGGTCCGACGAGAGTACCGTACGAATAAGCATCGGCTAACTCCGTGCC
>MG|57|86.03|Firmicutes|Clostridia|Clostridiales|Eubacteriaceae|Eubacterium|sp.|
GCACGGAGTTAGCCGATGCTTATTCCACGGGTACTCTCGTCGCGCCACGCAATGGCGCTTAATTGCTCCCCGTCAAAAGCAGTTCATCGCCCGTAGGGCGGTTCGCCTGCACGCGGCATGGCTGGATCAGGATCTCTCCCATTGTCCAATATTCCTCACTGCTGCCTCCCGTAGGA
>MG|28|88.0|Firmicutes|Clostridia|Clostridiales|Eubacteriaceae|Eubacterium|sp.|
GCACGGAAGTTAGCCGATGCTTATTCGTGACGTACTCTCGTCGGCCCACGCGTGGACCTTATTGCTCCGCCACAAAAGAAGTTTACGACCCATAGGGCCTCATTCCTTCACGCGGCATGGCTGGTTCAGGCTTCCGCCCATTGACCAATATTCCTCACTGCTGCCTCCCGTAGGA
>MG|127|86.52|Firmicutes|Clostridia|Clostridiales|Eubacteriaceae|Eubacterium|sp.|
GCACGGAGTTAGCCGATGCTTGTTCCATGCGTACTCTCGTCGGCCCACTCGTGGGCCTTATTGCTCCGCATGAAAAGAAGTTTACGGCCCGTAGGGCCTCAGTCCTTCACGCGGCATGGCTGGTTCAGGCTTCCGCCCATTGACCAATATTCCTCACTGCTGCCTCCCGTAGGA
>MG|17|86.03|Firmicutes|Clostridia|Clostridiales|Eubacteriaceae|Eubacterium|sp.|
GCACGGAGTTAGCCGATGCTTATTCCACGGGTACTCTCGTCGCGCCACGCAATGGCGCTTATTGCTCCCCGTCAAAAGCAGTTCATCGCCCGTAGGGCGGTTCGCCTGCACGCGGCATGGCTGGAATCAGGATCTCTCCCATTGTCCAATATTCCTCACTGCTGCCTCCCGTAGGA
>MG|10|85.96|Firmicutes|Clostridia|Clostridiales|Eubacteriaceae|Eubacterium|sp.|
GCACGGAGTTAGCCGAATGCTTATTCCACGGGTACTCTCGTCGCGCCACGCATGGCGCTTATTGCTCCCCGTCAAAAGCAGTTCAATCGCCCGTAGGGCGGTTCGCCTGCACGCGGCATGGCTGGATCAGGATCTCTCCCATTGTCCAATATTCCTCACTGCTGCCTCCCGTAGG
>MG|10|93.63|Firmicutes|Clostridia|Clostridiales|Eubacteriaceae|Eubacterium|coprostanoligenes|
GCACGTAAGTTAGCCGTGGCTTGCTCCTTAGCTACCGTCAGAATTCTTCACTAAGAACAGAAGTTTACAATCCGAAAACCGTCTTCCTTCACGCGGCGTTGCTGCAATCAGGGTTTCCCCCATTGTGCAATATTCCCCACTGCTGCCTCCCGTAGGA
>MG|11|84.44|Firmicutes|Clostridia|Clostridiales|Eubacteriaceae|Eubacterium|sp.|
GCACGGAGTTAGCCGAATGCTTATTCGCCGGGTACTCTCACGCGCGCAACACGTGCGCGCAGTTGCCCCCCGGCAAAAGCAGTTTAAGGCCCGTAGGGCCGTCGCCTGCACGCGGCATGGCTGGATCAGGAATTCCTCCCATTGTCCAATATTCCTCACTGCTGCCTCCCGTAGGA
>MG|10|86.03|Firmicutes|Clostridia|Clostridiales|Eubacteriaceae|Eubacterium|sp.|
GCACGGAAGTTAGCCGAATGCTTATTCCACGGGTACTCTCGTCGCGCCACGCATGGCGCTTATTGCTCCCCGTCAAAAGCAGTTCATCGCCCGTAGGGCGGTTCGCCTGCACGCGGCATGGCTGGATCAGGATCTCTCCCATTGTCCAATATTCCTCACTGCTGCCTCCCGTAGGA
>MG|11|93.59|Firmicutes|Clostridia|Clostridiales|Eubacteriaceae|Eubacterium|coprostanoligenes|
GCACGTAGTTAGCCGTGGCTTGCTCCTTAGCTACCGTCAGAATTCTTCACTAAGAACAGAAGTTTAACAATCCGAAAACCGTCTTCCTTCAACGCGGCGTTGCTGCATCAGGGTTTCCCCCATTGTGCAATATTCCCCACTGCTGCCTCCCGTAGG
>MG|11|83.8|Firmicutes|Clostridia|Clostridiales|Eubacteriaceae|Eubacterium|sp.|
GCACGGAGTTAGCCGAATGCTTATTCGCCGGGTACTCTCAACGCGCGCAACACGTGCGCGCAGTTGCCCCCCCGGCAAAAGCAGTTTAAGGCCCGTAGGGCCGTCGCCTGCACGCGGCATGGCTGGATCAGGATTCCTCCCATTGTCCAATATTCCTCACTGCTGCCTCCCGTAGG
>MG|42|89.77|Firmicutes|Clostridia|Clostridiales|Eubacteriaceae|Eubacterium|sp.|
CCTACGGGAGGCAGCAGTGAGGAATATTGGACAATGGGCGAGAGCCTGATCCAGCCATGCCGCGTGAAGGCTACGGCCCTATGGGTCTTAAACTTCTTTTGTACGGGAGCAATAAGGGTCACGTGTGGTCCGACGAGAGTACCGTACGAATAAGCATCGGCTAACTCCGTGCC
>MG|20|86.52|Firmicutes|Clostridia|Clostridiales|Eubacteriaceae|Eubacterium|sp.|
CCTACGGGAGGCAGCAGTGAGGAATATTGGACAATGGGAGAGATCCTGATCCAGCCATGCCGCGTGCAGGCGAACCGCCCTACGGGCGATGAACTGCTTTTTGACGGGGAGCAATAAGCGCCATGCGTGGCGCGACGAGAGTACCCGTGGAATAAGCATCGGCTAACTCCGTGCC
>MG|10|88.76|Firmicutes|Clostridia|Clostridiales|Eubacteriaceae|Eubacterium|sp.|
GCACGGAGTTAGCCGATGCTTATTCGTACGGTACTCTCGTCGGACCACACGTGACCCTTATTGCTCCCGTACAAAAGAAGTTTAAGACCCAATAGGGCCGTAGCCTTCACGCGGCATGGCTGGAATCAGGCTCTCGCCCATTGTCCAATATTCCTCACTGCTGCCTCCCGTAGGA
>MG|18|84.83|Firmicutes|Clostridia|Clostridiales|Eubacteriaceae|Eubacterium|sp.|
GCACGGAGTTAGCCGATGCTTATTCGCCGGGTACTCTCAACGCGCGCAACACGTGCGCGCAGTTGCCCCCCGGCAAAAGCAGTTTAAGGCCCGTAGGGCCGTCGCCTGCACGCGGCATGGCTGGATCAGGAATTCCTCCCATTGTCCAATATTCCTCACTGCTGCCTCCCGTAGG
>MG|21|86.52|Firmicutes|Clostridia|Clostridiales|Eubacteriaceae|Eubacterium|sp.|
CCTACGGGAGGCAGCAGTGAGGAATATTGGTCAATGGGCGGAAGCCTGAACCAGCCATGCCGCGTGAAGGACTGAGGCCCTACGGGCCGTAAACTTCTTTTCATGCGGAGCAATAAGGCCCACGAGTGGGCCGACGAGAGTACGCATGGAACAAGCATCGGCTAACTCCGTGCC
>MG|20|86.03|Firmicutes|Clostridia|Clostridiales|Eubacteriaceae|Eubacterium|sp.|
GCACGGAGTTAGCCGAATGCTTATTCCACGGGTACTCTCGTCGCGCCACGCATGGCGCTTATTGCTCCCCGTCAAAAGCAGTTCATCGCCCGTAAGGGCGGTTCGCCTGCACGCGGCATGGCTGGATCAGGATCTCTCCCATTGTCCAATATTCCTCACTGCTGCCTCCCGTAGGA
>MG|11|86.03|Firmicutes|Clostridia|Clostridiales|Eubacteriaceae|Eubacterium|sp.|
GCACGGAAGTTAGCCGATGCTTATTCCACGGGTACTCTCGTCGCGCCACGCATGGCGCTTAATTGCTCCCCGTCAAAAGCAGTTCATCGCCCGTAGGGCGGTTCGCCTGCACGCGGCATGGCTGGATCAGGATCTCTCCCATTGTCCAATATTCCTCACTGCTGCCTCCCGTAGGA
>MG|10|90.29|Firmicutes|Clostridia|Clostridiales|Eubacteriaceae|Eubacterium|sp.|
CCTACGGGAGGCAGCAGTGAGGAATATTGGTCAATGGAGGCAACTCTGAACCAGCCATGCCGCGTGGAGGCGAAGGCCCTAACGGGTCTTAAACTCCTTTGGCCCGGGAGCAATAAGGTCCACGCGTGGACCGACGAGAGTACCGGGAGAACAAGCATCGGCTAACTCCGTGCC
>MG|10|86.03|Firmicutes|Clostridia|Clostridiales|Eubacteriaceae|Eubacterium|sp.|
GCACGGAGTTAGCCGATGCTTATTCCACGGGTACTCTCGTCGCGCCACGCAATGGCGCTTATTGCTCCCCGTCAAAAGCAGTTCAATCGCCCGTAGGGCGGTTCGCCTGCACGCGGCATGGCTGGATCAGGATCTCTCCCATTGTCCAATATTCCTCACTGCTGCCTCCCGTAGGA
>MG|17|84.36|Firmicutes|Clostridia|Clostridiales|Eubacteriaceae|Eubacterium|sp.|
GCACGGAGTTAGCCGATGCTTATTCGCCGGGTACTCTCAACGCGCGCAACACGTGCGCGCAGTTGCCCCCCGGCAAAAGCAGTTTAAGGCCCGTAGGGCCGTCGCCTGCACGCGGCATGGCTGGATCAGGATTCCTCCCAATTGTCCAATATTCCTCACTGCTGCCTCCCGTAGGA
>MG|13|88.0|Firmicutes|Clostridia|Clostridiales|Eubacteriaceae|Eubacterium|sp.|
CCTACGGGAGGCAGCAGTGAGGAATATTGGTCAATGGGCGGAAGCCTGAACCAAGCCATGCCGCGTGAAGGAATGAGGCCCTATGGGTCGTAAACTTCTTTTGTGGCGGAGCAATAAGGTCCACGCGTGGGCCGACGAGAGTACGTCACGAATAAGCATCGGCTAACTCCGTGCC
>MG|18|86.03|Firmicutes|Clostridia|Clostridiales|Eubacteriaceae|Eubacterium|sp.|
GCACGGAGTTAAGCCGATGCTTATTCCACGGGTACTCTCGTCGCGCCACGCATGGCGCTTAATTGCTCCCCGTCAAAAGCAGTTCATCGCCCGTAGGGCGGTTCGCCTGCACGCGGCATGGCTGGATCAGGATCTCTCCCATTGTCCAATATTCCTCACTGCTGCCTCCCGTAGGA
>MG|19|86.59|Firmicutes|Clostridia|Clostridiales|Eubacteriaceae|Eubacterium|sp.|
GCACGGAGTTAGCCGAATGCTTATTCCACGGGTACTCTCGTCGCGCCACGCATGGCGCTTATTGCTCCCCGTCAAAAGCAAGTTCATCGCCCGTAGGGCGGTTCGCCTGCACGCGGCATGGCTGGATCAGGATCTCTCCCATTGTCCAATATTCCTCACTGCTGCCTCCCGTAGGA
>MG|16|86.59|Firmicutes|Clostridia|Clostridiales|Eubacteriaceae|Eubacterium|sp.|
GCACGGAGTTAGCCGAATGCTTATTCCAACGGGTACTCTCGTCGCGCCACGCATGGCGCTTATTGCTCCCCGTCAAAAGCAGTTCATCGCCCGTAGGGCGGTTCGCCTGCACGCGGCATGGCTGGATCAGGATCTCTCCCATTGTCCAATATTCCTCACTGCTGCCTCCCGTAGGA
>MG|20|88.0|Firmicutes|Clostridia|Clostridiales|Eubacteriaceae|Eubacterium|sp.|
GCACGGAGTTAGCCGATGCTTATTCGTGACGTACTCTCGTCGGCCCACGCGTGGACCTTATTGCTCCGCCACAAAAGAAGTTTACGACCCATAGGGCCTCAATTCCTTCACGCGGCATGGCTGGTTCAGGCTTCCGCCCATTGACCAATATTCCTCACTGCTGCCTCCCGTAGGA
>MG|52|88.0|Firmicutes|Clostridia|Clostridiales|Eubacteriaceae|Eubacterium|sp.|
GCACGGAGTTAGCCGATGCTTATTCGTGACGTACTCTCGTCGGCCCACGCGTGGACCTTATTGCTCCGCCACAAAAGAAGTTTACGAACCCATAGGGCCTCATTCCTTCACGCGGCATGGCTGGTTCAGGCTTCCGCCCATTGACCAATATTCCTCACTGCTGCCTCCCGTAGGA
>MG|24|86.03|Firmicutes|Clostridia|Clostridiales|Eubacteriaceae|Eubacterium|sp.|
GCACGGAGTTAGCCGATGCTTATTCCACGGGTACTCTCGTCGCGCCACGCATGGCGCTTAATTGCTCCCCGTCAAAAGCAGTTCATCGCCCGTAGGGCGGTTCGCCTGCACGCGGCATGGCTGGAATCAGGATCTCTCCCATTGTCCAATATTCCTCACTGCTGCCTCCCGTAGGA
>MG|10|87.08|Firmicutes|Clostridia|Clostridiales|Eubacteriaceae|Eubacterium|sp.|
GCACGGAGTTAGCCGATGCTTGTTCCAATGCGTACTCTCGTCGGCCCACTCGTGGGCCTTATTGCTCCGCATGAAAAGAAGTTTACGGCCCGTAGGGCCTTAGTCCTTCACGCGGCATGGCTGGTTCAGGCTTCCGCCCATTGACCAATATTCCTCACTGCTGCCTCCCGTAGGA
>MG|10|86.59|Firmicutes|Clostridia|Clostridiales|Eubacteriaceae|Eubacterium|sp.|
GCACGGAGTTAGCCGATGCTTATTCCAACGGGTACTCTCGTCGCGCCACGCATGGCGCTTATTGCTCCCCGTCAAAAGCAGTTCATCGCCCGTAGGGCGGTTCGCCTGCACGCGGCAATGGCTGGATCAGGATCTCTCCCATTGTCCAATATTCCTCACTGCTGCCTCCCGTAGGA
>MG|12|86.03|Firmicutes|Clostridia|Clostridiales|Eubacteriaceae|Eubacterium|sp.|
GCACGGAGTTAGCCGATGCTTGTTCCATGCGTACTCTCGTCGGCCCACTCGTGGGCCTTAATTGCTCCGCATGAAAAGAAGTTTACGGCCCGTAGGGCCTCAGTCCTTCACGCGGCATGGCTGGTTCAGGCTTCCGCCCATTGACCAATATTCCTCACTGCTGCCTCCCGTAGGA
>MG|20|86.52|Firmicutes|Clostridia|Clostridiales|Eubacteriaceae|Eubacterium|sp.|
GCACGGAGTTAGCCGATGCTTAATTCCACGGGTACTCTCGTCGCGCCACGCATGGCGCTTATTGCTCCCCGTCAAAAGCAGTTCATCGCCCGTAGGGCGGTTCGCCTGCACGCGGCATGGCTGGATCAGGATCTCTCCCATTGTCCAATATTCCTCACTGCTGCCTCCCGTAGGA
>MG|35|86.52|Firmicutes|Clostridia|Clostridiales|Eubacteriaceae|Eubacterium|sp.|
GCACGGAGTTAGCCGATGCTTATTCCACGGGTACTCTCGTCGCGCCACGCATGGCGCTTATTGCTCCCCGTCAAAAGCAGTTCATCGCCCGTAGGGCGGTTCGCCTGCACGCGGCAATGGCTGGATCAGGATCTCTCCCATTGTCCAATATTCCTCACTGCTGCCTCCCGTAGGA
>MG|25|86.52|Firmicutes|Clostridia|Clostridiales|Eubacteriaceae|Eubacterium|sp.|
CCTACGGGAGGCAGCAGTGAGGAATATTGGAACAATGGGAGAGATCCTGATCCAGCCATGCCGCGTGCAGGCGAACCGCCCTACGGGCGATGAACTGCTTTTGACGGGGAGCAATAAGCGCCATGCGTGGCGCGACGAGAGTACCCGTGGAATAAGCATCGGCTAACTCCGTGCC
>MG|13|89.27|Firmicutes|Clostridia|Clostridiales|Eubacteriaceae|Eubacterium|sp.|
CCTACGGGAGGCAGCAGTGAGGAATATTGGACAATGGGCGAGAGCCTGATCCAAGCCATGCCGCGTGAAGGCTACGGCCCTATGGGTCTTAAACTTCTTTTGTACGGGAGCAATAAGGGTCACGTGTGGTCCGACGAGAGTACCGTACGAATAAGCATCGGCTAACTCCGTGCC
>MG|12|84.09|Firmicutes|Clostridia|Clostridiales|Eubacteriaceae|Eubacterium|sp.|
GCACGGAGTTAGCCGATGCTTTTTTGCAGGGTACTCTCATCGGCCCGTCTCGCGGGCCTTATTGCTCCCCTGCCAAAGAAGTTGACAGTCCATAGGACCTTCTCCCTTCACGCGGCATGGCTGGATCAGGCTTCCGCCCATTGTCCAATATTCCTCACTGCTGCCTCCCGTAGGA
>MG|33|86.03|Firmicutes|Clostridia|Clostridiales|Eubacteriaceae|Eubacterium|sp.|
GCACGGAGTTAGCCGATGCTTATTCCACGGGTACTCTCGTCGCGCCACGCATGGCGCTTAATTGCTCCCCGTCAAAAGCAGTTCATCGCCCGTAAGGGCGGTTCGCCTGCACGCGGCATGGCTGGATCAGGATCTCTCCCATTGTCCAATATTCCTCACTGCTGCCTCCCGTAGGA
>MG|21|88.64|Firmicutes|Clostridia|Clostridiales|Eubacteriaceae|Eubacterium|sp.|
CCTACGGGAGGCAGCAGTGAGGAATATTGGTCAATGGGCGGAAGCCTGAACCAGCCATGCCGCGTGAAGGAATGAAGGCCCTATGGGTCGTAAACTTCTTTTGTGGCGGAGCAATAAGGTCCACGCGTGGGCCGAACGAGAGTACGTCACGAATAAGCATCGGCTAACTCCGTGCC
>MG|71|88.51|Firmicutes|Clostridia|Clostridiales|Eubacteriaceae|Eubacterium|sp.|
CCTACGGGAGGCAGCAGTGAGGAATATTGGTCAATGGGCGGAAGCCTGAACCAGCCATGCCGCGTGAAGGAATGAGGCCCTATGGGTCGTAAACTTCTTTTGTGGCGGAGCAATAAGGTCCACGCGTGGGCCGACGAGAGTACGTCACGAATAAGCATCGGCTAACTCCGTGCC
>MG|27|86.52|Firmicutes|Clostridia|Clostridiales|Eubacteriaceae|Eubacterium|sp.|
GCACGGAAGTTAGCCGATGCTTATTCCACGGGTACTCTCGTCGCGCCACGCATGGCGCTTATTGCTCCCCGTCAAAAGCAGTTCATCGCCCGTAGGGCGGTTCGCCTGCACGCGGCATGGCTGGATCAGGATCTCTCCCATTGTCCAATATTCCTCACTGCTGCCTCCCGTAGGAA
>MG|16|86.03|Firmicutes|Clostridia|Clostridiales|Eubacteriaceae|Eubacterium|sp.|
GCACGGAGTTAGCCGATGCTTATTCCACGGGTACTCTCGTCGCGCCACGCATGGCGCTTAATTGCTCCCCGTCAAAAAGCAGTTCATCGCCCGTAGGGCGGTTCGCCTGCACGCGGCATGGCTGGATCAGGATCTCTCCCATTGTCCAATATTCCTCACTGCTGCCTCCCGTAGGA
>MG|45|86.52|Firmicutes|Clostridia|Clostridiales|Eubacteriaceae|Eubacterium|sp.|
GCACGGAGTTAGCCGATGCTTATTCCACGGGTACTCTCGTCGCGCCACGCATGGCGCTTATTGCTCCCCGTCAAAAGCAGTTCATCGCCCGTAGGGCGGTTCGCCTGCACGCGGCATGGCTGGAATCAGGATCTCTCCCATTGTCCAATATTCCTCACTGCTGCCTCCCGTAGGA
>MG|1027|87.01|Firmicutes|Clostridia|Clostridiales|Eubacteriaceae|Eubacterium|sp.|
GCACGGAGTTAGCCGATGCTTATTCCACGGGTACTCTCGTCGCGCCACGCATGGCGCTTATTGCTCCCCGTCAAAAGCAGTTCATCGCCCGTAGGGCGGTTCGCCTGCACGCGGCATGGCTGGATCAGGATCTCTCCCATTGTCCAATATTCCTCACTGCTGCCTCCCGTAGGAA
>MG|28|88.0|Firmicutes|Clostridia|Clostridiales|Eubacteriaceae|Eubacterium|sp.|
GCACGGAGTTAGCCGATGCTTATTCGTGACGTACTCTCGTCGGCCCACGCGTGGACCTTATTGCTCCGCCACAAAAGAAGTTTACGACCCAATAGGGCCTCATTCCTTCACGCGGCATGGCTGGTTCAGGCTTCCGCCCATTGACCAATATTCCTCACTGCTGCCTCCCGTAGGA
>MG|16|84.75|Firmicutes|Clostridia|Clostridiales|Eubacteriaceae|Eubacterium|sp.|
GCACGGAAGTTAGCCGATGCTTTTTTGCAGGGTACTCTCATCGGATCAGCTCGTGACCCTTATTGCTCCCCTGCCAAAGAAGTTGACGGTCCATAGGACCTTCTCCCTTCACGCGGCATGGCTGGTTCAGGCTTCCGCCCATTGACCAATATTCCTCACTGCTGCCTCCCGTAGGA
>MG|15|86.52|Firmicutes|Clostridia|Clostridiales|Eubacteriaceae|Eubacterium|sp.|
GCACGGAGTTAGCCGATGCTTGTTCCATGCGTACTCTCGTCGGCCCACTCGTGGGCCTTATTGCTCCGCATGAAAAGAAGTTTAACGGCCCGTAGGGCCTTAGTCCTTCACGCGGCATGGCTGGTTCAGGCTTCCGCCCATTGACCAATATTCCTCACTGCTGCCTCCCGTAGG
>MG|10|90.23|Firmicutes|Clostridia|Clostridiales|Eubacteriaceae|Eubacterium|sp.|
GCACGGAGTTAGCCGATGCTTGTTCTCCCGGTACTCTCGTCGGTCCACGCGTGGACCTTATTGCTCCCGGGCCAAAGGAGTTTAAGACCCGTAGGGCCTTCGCCTCCACGCGGCATGGCTGGTTCAGAAGTTGCCTCCATTGACCAATATTCCTCACTGCTGCCTCCCGTAGG
>MG|12|84.36|Firmicutes|Clostridia|Clostridiales|Eubacteriaceae|Eubacterium|sp.|
GCACGGAGTTAGCCGATGCTTATTCGCCGGGTACTCTCACGCGCGCAACACGTGCGCGCAGTTGCCCCCCCGGCAAAAGCAGTTTAAGGCCCGTAGGGCCGTCGCCTGCACGCGGCATGGCTGGATCAGGAATTCCTCCCATTGTCCAATATTCCTCACTGCTGCCTCCCGTAGG
>MG|46|86.03|Firmicutes|Clostridia|Clostridiales|Eubacteriaceae|Eubacterium|sp.|
GCACGGAGTTAGCCGAATGCTTATTCCACGGGTACTCTCGTCGCGCCACGCATGGCGCTTAATTGCTCCCCGTCAAAAGCAGTTCATCGCCCGTAGGGCGGTTCGCCTGCACGCGGCATGGCTGGATCAGGATCTCTCCCATTGTCCAATATTCCTCACTGCTGCCTCCCGTAGGA
>MG|27|86.03|Firmicutes|Clostridia|Clostridiales|Eubacteriaceae|Eubacterium|sp.|
GCACGGAGTTAGCCGAATGCTTATTCCACGGGTACTCTCGTCGCGCCACGCAATGGCGCTTATTGCTCCCCGTCAAAAGCAGTTCATCGCCCGTAGGGCGGTTCGCCTGCACGCGGCATGGCTGGATCAGGATCTCTCCCATTGTCCAATATTCCTCACTGCTGCCTCCCGTAGGA
>MG|22|87.93|Firmicutes|Clostridia|Clostridiales|Eubacteriaceae|Eubacterium|sp.|
GCACGGAGTTAGCCGATGCTTGTTCTCCCGGTACTCTCGTCGGTCCACACGTGGACCTTATTGCTCCCGGGCCAAAGGAGTTTAAGACCCGTAGGGCCTTCGCCTCCACGCGGCATGGCTGGTTCAGGGTTTCCCCCCATTGACCAATATTCCTCACTGCTGCCTCCCGTAGG
>MG|26|84.36|Firmicutes|Clostridia|Clostridiales|Eubacteriaceae|Eubacterium|sp.|
GCACGGAGTTAGCCGATGCTTATTCGCCGGGTACTCTCAACGCGCGCAACACGTGCGCGCAGTTGCCCCCCCGGCAAAAGCAGTTTAAGGCCCGTAGGGCCGTCGCCTGCACGCGGCATGGCTGGATCAGGATTCCTCCCATTGTCCAATATTCCTCACTGCTGCCTCCCGTAGGA
>MG|10|87.5|Firmicutes|Clostridia|Clostridiales|Eubacteriaceae|Eubacterium|sp.|
GCACGGAGTTAGCCGATGCTTATTCGTGAACGTACTCTCGTCGGCCCACGCGTGGACCTTATTGCTCCGCCACAAAAGAAGTTTACGAACCCATAGGGCCTCATTCCTTCACGCGGCATGGCTGGTTCAGGCTTCCGCCCATTGACCAATATTCCTCACTGCTGCCTCCCGTAGGA
>MG|34|86.52|Firmicutes|Clostridia|Clostridiales|Eubacteriaceae|Eubacterium|sp.|
GCACGGAGTTAGCCGATGCTTGTTCCAATGCGTACTCTCGTCGGCCCACTCGTGGGCCTTATTGCTCCGCATGAAAAGAAGTTTACGGCCCGTAGGGCCTCAGTCCTTCACGCGGCATGGCTGGTTCAGGCTTCCGCCCATTGACCAATATTCCTCACTGCTGCCTCCCGTAGGA
>MG|13|84.27|Firmicutes|Clostridia|Clostridiales|Eubacteriaceae|Eubacterium|sp.|
GCACGGAGTTAGCCGATGCTTATTCGCCGGGTACTCTCAACGCGCGCAACACGTGCGCGCAGTTGCCCCCCGGCAAAAGCAGTTTAAGGCCCGTAAGGGCCGTCGCCTGCACGCGGCATGGCTGGATCAGGATTCCTCCCATTGTCCAATATTCCTCACTGCTGCCTCCCGTAGG
>MG|164|88.51|Firmicutes|Clostridia|Clostridiales|Eubacteriaceae|Eubacterium|sp.|
GCACGGAGTTAGCCGATGCTTATTCGTGACGTACTCTCGTCGGCCCACGCGTGGACCTTATTGCTCCGCCACAAAAGAAGTTTACGACCCATAGGGCCTCATTCCTTCACGCGGCATGGCTGGTTCAGGCTTCCGCCCATTGACCAATATTCCTCACTGCTGCCTCCCGTAGGA
>MG|11|86.03|Firmicutes|Clostridia|Clostridiales|Eubacteriaceae|Eubacterium|sp.|
GCACGGAGTTAGCCGAATGCTTATTCCACGGGTACTCTCGTCGCGCCACGCATGGCGCTTATTGCTCCCCGTCAAAAGCAGTTCATCGCCCGTAGGGCGGTTCGCCTGCACGCGGCATGGCTGGAATCAGGATCTCTCCCATTGTCCAATATTCCTCACTGCTGCCTCCCGTAGGA
>MG|15|88.44|Firmicutes|Clostridia|Clostridiales|Eubacteriaceae|Eubacterium|sp.|
GCACGGAGTTAGCCGATGCTTGTTCTCCCGGTACTCTCGTCGGTCCACACGTGGACCTTATTGCTCCCGGGCCAAAGGAGTTTAAGACCCGTAGGGCCTTCGCCTCCACGCGGCATGGCTGGTTCAGGGTTTCCCCCATTGACCAATATTCCTCACTGCTGCCTCCCGTAGG
>MG|17|94.27|Firmicutes|Clostridia|Clostridiales|Eubacteriaceae|Eubacterium|coprostanoligenes|
GCACGTAAGTTAGCCGTGGCTTGCTCCTTAGCTACCGTCAATATTCTTCACTAAGAACAGAAGTTTACAATCCGAAAACCGTCTTCCTTCAACGCGGCGTTGCTGCATCAGGGTTTCCCCCATTGTGCAATATTCCCCACTGCTGCCTCCCGTAGGA
>MG|24|87.01|Firmicutes|Clostridia|Clostridiales|Eubacteriaceae|Eubacterium|sp.|
CCTACGGGAGGCAGCAGTGAGGAATATTGGACAATGGGAGAGAATCCTGATCCAGCCATGCCGCGTGCAGGCGAACCGCCCTACGGGCGATGAACTGCTTTTGACGGGGAGCAATAAGCGCCATGCGTGGCGCGACGAGAGTACCCGTGGAATAAGCATCGGCTAACTCCGTGCC
>MG|19|94.23|Firmicutes|Clostridia|Clostridiales|Eubacteriaceae|Eubacterium|coprostanoligenes|
GCACGTAAGTTAGCCGTGGCTTGCTCCTTAGCTACCGTCAATATTCTTCACTAAGAACAGAAGTTTAACAATCCGAAAACCGTCTTCCTTCACGCGGCGTTGCTGCATCAGGGTTTCCCCCATTGTGCAATATTCCCCACTGCTGCCTCCCGTAGG
>MG|13|85.39|Firmicutes|Clostridia|Clostridiales|Eubacteriaceae|Eubacterium|sp.|
GCACGGAGTTAGCCGATGCTTATTCCCTGCGTACTCTCATCGGGCCACCCGTGGCCCTTAATTGCCCCGCAGGAAAAGAAGTTCACAGCCCGTAGGGCCTCATCCCTTCACGCGGCATGGCTGGTTCAGGCTTCCGCCCATTGACCAATATTCCTCACTGCTGCCTCCCGTAGGA
>MG|11|87.36|Firmicutes|Clostridia|Clostridiales|Eubacteriaceae|Eubacterium|sp.|
GCACGGAGTTAGCCGATGCTTATTCGTGACGTACTCTCGTCGGCCCACACGTGGGCCTTATTGCTCCGCCACAAAAGAAGTTCACGACCCATAGGGCCTCATTCCTTCACGCGGCATGGCTGGTTCAGGCTTCCGCCCATTGACCAATATTCCTCACTGCTGCCTCCCGTAGGA
>MG|48|86.03|Firmicutes|Clostridia|Clostridiales|Eubacteriaceae|Eubacterium|sp.|
GCACGGAGTTAGCCGATGCTTATTCCACGGGTACTCTCGTCGCGCCACGCAATGGCGCTTATTGCTCCCCGTCAAAAGCAGTTCATCGCCCGTAAGGGCGGTTCGCCTGCACGCGGCATGGCTGGATCAGGATCTCTCCCATTGTCCAATATTCCTCACTGCTGCCTCCCGTAGGA
>MG|17|90.17|Firmicutes|Clostridia|Clostridiales|Eubacteriaceae|Eubacterium|sp.|
GCACGGAGTTAGCCGATGCTTGTTCTCCCGGTACTCTCGTCGGAACACACGTGTCCCTTATTGCTCCCGGGCCAAAGGAGTTTAAGACCCGTAGGGCCTTCGCCTCCACGCGGCATGGCTGGTTCAGAGTTGCCTCCATTGACCAATATTCCTCACTGCTGCCTCCCGTAGG
>MG|28|93.59|Firmicutes|Clostridia|Clostridiales|Eubacteriaceae|Eubacterium|coprostanoligenes|
GCACGTAAGTTAGCCGTGGCTTGCTCCTTAGCTACCGTCAGAATTCTTCACTAAGAACAGAAGTTTAACAATCCGAAAACCGTCTTCCTTCACGCGGCGTTGCTGCATCAGGGTTTCCCCCATTGTGCAATATTCCCCACTGCTGCCTCCCGTAGG
>MG|10|89.24|Firmicutes|Clostridia|Clostridiales|Eubacteriaceae|Alkalibacter|saccharofermentans|
GCACGTAGTTAGCCGAGGCTTGCTTACGGGGTACCGTCATTGTGTTCGTCCCCCGTCACAGAACTTTACAATCCGAAGACCTTCATCATTCACGCGGCGTTGCTGGGTCAGGCTTGCGCCCATTGCCCAATATTCCCTACTGCTGCCTCCCGTAGGA
>MG|39|86.59|Firmicutes|Clostridia|Clostridiales|Eubacteriaceae|Eubacterium|sp.|
GCACGGAGTTAGCCGATGCTTATTCCAACGGGTACTCTCGTCGCGCCACGCATGGCGCTTAATTGCTCCCCGTCAAAAGCAGTTCATCGCCCGTAGGGCGGTTCGCCTGCACGCGGCATGGCTGGATCAGGATCTCTCCCATTGTCCAATATTCCTCACTGCTGCCTCCCGTAGGA
>MG|63|86.52|Firmicutes|Clostridia|Clostridiales|Eubacteriaceae|Eubacterium|sp.|
GCACGGAGTTAGCCGATGCTTATTCCACGGGTACTCTCGTCGCGCCACGCATGGCGCTTATTGCTCCCCGTCAAAAGCAGTTCATCGCCCGTAGGGCGGTTCGCCTGCACGCGGCATGGCTGGATCAGGATCTCTCCCAATTGTCCAATATTCCTCACTGCTGCCTCCCGTAGGA
>MG|21|94.23|Firmicutes|Clostridia|Clostridiales|Eubacteriaceae|Eubacterium|coprostanoligenes|
GCACGTAAGTTAGCCGTGGCTTGCTCCTTAGCTACCGTCAATATTCTTCACTAAGAACAGAAGTTTACAATCCGAAAACCGTCTTCCTTCACGCGGCGTTGCTGCATCAGGGTTTCCCCCCATTGTGCAATATTCCCCACTGCTGCCTCCCGTAGG
>MG|11|86.86|Firmicutes|Clostridia|Clostridiales|Eubacteriaceae|Eubacterium|sp.|
GCAACGGAGTTAGCCGATGCTTATTCCACGGGTACTCTCGTCGCGCCACGCATGGCGCTTATTGCTCCCCGTCAAAAGCAGTTCATCGCCCGTAGGGCGGTTCGCCTGCACGCGGCATGGCTGGATCAGGATCTCTCCCATTGTCCAATATTCCTCACTGCTGCCTCCCGTAGGA
>MG|40|86.59|Firmicutes|Clostridia|Clostridiales|Eubacteriaceae|Eubacterium|sp.|
GCACGGAGTTAGCCGATGCTTATTCCAACGGGTACTCTCGTCGCGCCACGCAATGGCGCTTATTGCTCCCCGTCAAAAGCAGTTCATCGCCCGTAGGGCGGTTCGCCTGCACGCGGCATGGCTGGATCAGGATCTCTCCCATTGTCCAATATTCCTCACTGCTGCCTCCCGTAGGA
>MG|23|86.59|Firmicutes|Clostridia|Clostridiales|Eubacteriaceae|Eubacterium|sp.|
GCACGGAGTTAGCCGATGCTTATTCCACGGGTACTCTCGTCGCGCCACGCATGGCGCTTAATTGCTCCCCGTCAAAAGCAAGTTCATCGCCCGTAGGGCGGTTCGCCTGCACGCGGCATGGCTGGATCAGGATCTCTCCCATTGTCCAATATTCCTCACTGCTGCCTCCCGTAGGA
>MG|14|86.59|Firmicutes|Clostridia|Clostridiales|Eubacteriaceae|Eubacterium|sp.|
GCACGGAAGTTAGCCGATGCTTGTTCCATGCGTACTCTCGTCGGCCCACTCGTGGGCCTTATTGCTCCGCATGAAAAGAAGTTTACGGCCCGTAGGGCCTTAGTCCTTCACGCGGCATGGCTGGTTCAGGCTTCCGCCCATTGACCAATATTCCTCACTGCTGCCTCCCGTAGGA
>MG|15|86.03|Firmicutes|Clostridia|Clostridiales|Eubacteriaceae|Eubacterium|sp.|
GCACGGAGTTAGCCGATGCTTGTTCCATGCGTACTCTCGTCGGCCCACTCGTGGGCCTTATTGCTCCGCATGAAAAGAAGTTTACGGCCCGTAAGGGCCTCAGTCCTTCACGCGGCATGGCTGGTTCAGGCTTCCGCCCATTGACCAATATTCCTCACTGCTGCCTCCCGTAGGA
>MG|11|85.96|Firmicutes|Clostridia|Clostridiales|Eubacteriaceae|Eubacterium|sp.|
GCACGGAGTTAGCCGATGCTTATTCCACGGGTACTCTCGTCGCGCCACGCATGGCGCTTAATTGCTCCCCGTCAAAAGCAGTTCATCGCCCGTAGGGCGGTTCGCCTGCACGCGGCATGGCTGGATCAGGAATCTCTCCCATTGTCCAATATTCCTCACTGCTGCCTCCCGTAGGA
>MG|10|86.59|Firmicutes|Clostridia|Clostridiales|Eubacteriaceae|Eubacterium|sp.|
GCACGGAGTTAAGCCGATGCTTATTCCAACGGGTACTCTCGTCGCGCCACGCATGGCGCTTATTGCTCCCCGTCAAAAGCAGTTCATCGCCCGTAGGGCGGTTCGCCTGCACGCGGCATGGCTGGATCAGGATCTCTCCCATTGTCCAATATTCCTCACTGCTGCCTCCCGTAGGA
>MG|30|86.59|Firmicutes|Clostridia|Clostridiales|Eubacteriaceae|Eubacterium|sp.|
GCACGGAGTTAGCCGATGCTTATTCCAACGGGTACTCTCGTCGCGCCACGCATGGCGCTTATTGCTCCCCGTCAAAAGCAGTTCATCGCCCGTAAGGGCGGTTCGCCTGCACGCGGCATGGCTGGATCAGGATCTCTCCCATTGTCCAATATTCCTCACTGCTGCCTCCCGTAGGA
>MG|14|86.52|Firmicutes|Clostridia|Clostridiales|Eubacteriaceae|Eubacterium|sp.|
CCTACGGGAGGCAGCAGTGAGGAATATTGGACAATGGGAGAGATCCTGATCCAAGCCATGCCGCGTGCAGGCGAACCGCCCTACGGGCGATGAACTGCTTTTGACGGGGAGCAATAAGCGCCATGCGTGGCGCGACGAGAGTACCCGTGGAATAAGCATCGGCTAACTCCGTGCC
>MG|11|89.89|Firmicutes|Clostridia|Clostridiales|Eubacteriaceae|Eubacterium|sp.|
TCCTACGGGAGGCAGCAGTGAGGAATATTGGACAATGGGCGAGAGCCTGATCCAGCCATGCCGCGTGAAGGCTACGGCCCTATGGGTCTTAAACTTCTTTTGTAACGGGAGCAATAAGGGTCACGTGTGGTCCGACGAGAGTACCGTACGAATAAGCATCGGCTAACTCCGTGCC
>MG|115|87.01|Firmicutes|Clostridia|Clostridiales|Eubacteriaceae|Eubacterium|sp.|
CCTACGGGAGGCAGCAGTGAGGAATATTGGACAATGGGAGAGATCCTGATCCAGCCATGCCGCGTGCAGGCGAACCGCCCTACGGGCGATGAACTGCTTTTGACGGGGAGCAATAAGCGCCATGCGTGGCGCGACGAGAGTACCCGTGGAATAAGCATCGGCTAACTCCGTGCC
>MG|12|86.52|Firmicutes|Clostridia|Clostridiales|Eubacteriaceae|Eubacterium|sp.|
CCTACGGGAGGCAGCAGTGAGGAATATTGGACAATGGGAGAGATCCTGATCCAGCCATGCCGCGTGCAGGCGAACCGCCCTACGGGCGATGAACTGCTTTTGAACGGGGAGCAATAAGCGCCATGCGTGGCGCGACGAGAGTACCCGTGGAATAAGCATCGGCTAACTCCGTGCC
>MG|57|84.92|Firmicutes|Clostridia|Clostridiales|Eubacteriaceae|Eubacterium|sp.|
GCACGGAGTTAGCCGATGCTTATTCGCCGGGTACTCTCACGCGCGCAACACGTGCGCGCAGTTGCCCCCCGGCAAAAGCAGTTTAAGGCCCGTAGGGCCGTCGCCTGCACGCGGCATGGCTGGATCAGGAATTCCTCCCATTGTCCAATATTCCTCACTGCTGCCTCCCGTAGGA
>MG|72|85.23|Firmicutes|Clostridia|Clostridiales|Eubacteriaceae|Eubacterium|sp.|
GCACGGAGTTAGCCGATGCTTTTTTGCAGGGTACTCTCATCGGATCAGCTCGTGACCCTTATTGCTCCCCTGCCAAAGAAGTTGACGGTCCATAGGACCTTCTCCCTTCACGCGGCATGGCTGGTTCAGGCTTCCGCCCATTGACCAATATTCCTCACTGCTGCCTCCCGTAGGA
>MG|20|93.59|Firmicutes|Clostridia|Clostridiales|Eubacteriaceae|Eubacterium|coprostanoligenes|
GCACGTAAGTTAGCCGTGGCTTGCTCCTTAGCTACCGTCAGAATTCTTCACTAAGAACAGAAGTTTACAATCCGAAAACCGTCTTCCTTCACGCGGCGTTGCTGCATCAGGGTTTCCCCCATTGTGCAATAATTCCCCACTGCTGCCTCCCGTAGG
>MG|13|86.59|Firmicutes|Clostridia|Clostridiales|Eubacteriaceae|Eubacterium|sp.|
GCACGGAGTTAGCCGATGCTTATTCCACGGGTACTCTCGTCGCGCCACGCAATGGCGCTTATTGCTCCCCGTCAAAAGCAAGTTCATCGCCCGTAGGGCGGTTCGCCTGCACGCGGCATGGCTGGATCAGGATCTCTCCCATTGTCCAATATTCCTCACTGCTGCCTCCCGTAGGA
>MG|10|88.27|Firmicutes|Clostridia|Clostridiales|Eubacteriaceae|Eubacterium|sp.|
GCACGGAGTTAGCCGATGCTTATTCGTACGGTACTCTCGTCGGACCACACGTGACCCTTATTGCTCCCGTACAAAAGAAGTTTAAGACCCAATAAGGGCCGTAGCCTTCACGCGGCAATGGCTGGATCAGGCTCTCGCCCATTGTCCAATATTCCTCACTGCTGCCTCCCGTAGGA
>MG|16|89.77|Firmicutes|Clostridia|Clostridiales|Eubacteriaceae|Eubacterium|sp.|
TCCTACGGGAGGCAGCAGTGAGGAATATTGGACAATGGGCGAGAGCCTGATCCAGCCATGCCGCGTGAAGGCTACGGCCCTATGGGTCTTAAACTTCTTTTGTACGGGAGCAATAAGGGTCACGTGTGGTCCGACGAGAGTACCGTACGAATAAGCATCGGCTAACTCCGTGC
>MG|10|84.75|Firmicutes|Clostridia|Clostridiales|Eubacteriaceae|Eubacterium|sp.|
GCACGGAGTTAGCCGATGCTTTTTTGCAGGGTACTCTCATCGGATCAGCTCGTGAACCCTTATTGCTCCCCTGCCAAAGAAGTTGACGGTCCATAGGACCTTCTCCCTTCACGCGGCATGGCTGGTTCAGGCTTCCGCCCATTGACCAATATTCCTCACTGCTGCCTCCCGTAGGA
>MG|18|86.59|Firmicutes|Clostridia|Clostridiales|Eubacteriaceae|Eubacterium|sp.|
GCACGGAGTTAGCCGATGCTTATTCCAACGGGTACTCTCGTCGCGCCACGCATGGCGCTTATTGCTCCCCGTCAAAAAGCAGTTCATCGCCCGTAGGGCGGTTCGCCTGCACGCGGCATGGCTGGATCAGGATCTCTCCCATTGTCCAATATTCCTCACTGCTGCCTCCCGTAGGA
>MG|10|86.03|Firmicutes|Clostridia|Clostridiales|Eubacteriaceae|Eubacterium|sp.|
GCACGGAGTTAGCCGATGCTTATTCCACGGGTACTCTCGTCGCGCCACGCATGGCGCTTAATTGCTCCCCGTCAAAAGCAGTTCATCGCCCGTAGGGCGGTTCGCCTGCACGCGGCAATGGCTGGATCAGGATCTCTCCCATTGTCCAATATTCCTCACTGCTGCCTCCCGTAGGA
>MG|18|86.59|Firmicutes|Clostridia|Clostridiales|Eubacteriaceae|Eubacterium|sp.|
GCACGGAGTTAGCCGATGCTTATTCCAACGGGTACTCTCGTCGCGCCACGCATGGCGCTTATTGCTCCCCGTCAAAAGCAGTTCATCGCCCGTAGGGCGGTTCGCCTGCACGCGGCATGGCTGGAATCAGGATCTCTCCCATTGTCCAATATTCCTCACTGCTGCCTCCCGTAGGA
>MG|190|87.08|Firmicutes|Clostridia|Clostridiales|Eubacteriaceae|Eubacterium|sp.|
GCACGGAGTTAGCCGATGCTTATTCCAACGGGTACTCTCGTCGCGCCACGCATGGCGCTTATTGCTCCCCGTCAAAAGCAGTTCATCGCCCGTAGGGCGGTTCGCCTGCACGCGGCATGGCTGGATCAGGATCTCTCCCATTGTCCAATATTCCTCACTGCTGCCTCCCGTAGGAA
>MG|15|89.27|Firmicutes|Clostridia|Clostridiales|Eubacteriaceae|Eubacterium|sp.|
GCACGGAGTTAGCCGATGCTTATTCGTACGGTACTCTCGTCGGACCACACGTGACCCTTATTGCTCCCGTACAAAAGAAGTTTAAGACCCATAAGGGCCGTAGCCTTCACGCGGCATGGCTGGATCAGGCTCTCGCCCATTGTCCAATATTCCTCACTGCTGCCTCCCGTAGGA
>MG|50|90.8|Firmicutes|Clostridia|Clostridiales|Eubacteriaceae|Eubacterium|sp.|
GCACGGAGTTAGCCGATGCTTGTTCTCCCGGTACTCTCGTCGGTCCACGCGTGGACCTTATTGCTCCCGGGCCAAAGGAGTTTAAGACCCGTAGGGCCTTCGCCTCCACGCGGCATGGCTGGTTCAGAGTTGCCTCCATTGACCAATATTCCTCACTGCTGCCTCCCGTAGGAA
>MG|25|84.75|Firmicutes|Clostridia|Clostridiales|Eubacteriaceae|Eubacterium|sp.|
GCACGGAGTTAGCCGATGCTTTTTTGCAGGGTACTCTCATCGGAATCAGCTCGTGACCCTTATTGCTCCCCTGCCAAAGAAGTTGACGGTCCATAGGACCTTCTCCCTTCACGCGGCATGGCTGGTTCAGGCTTCCGCCCATTGACCAATATTCCTCACTGCTGCCTCCCGTAGGA
>MG|28|86.03|Firmicutes|Clostridia|Clostridiales|Eubacteriaceae|Eubacterium|sp.|
GCACGGAGTTAGCCGATGCTTGTTCCATGCGTACTCTCGTCGGCCCACTCGTGGGCCTTATTGCTCCGCATGAAAAGAAGTTTAACGGCCCGTAGGGCCTCAGTCCTTCACGCGGCATGGCTGGTTCAGGCTTCCGCCCATTGACCAATATTCCTCACTGCTGCCTCCCGTAGGA
>MG|29|88.0|Firmicutes|Clostridia|Clostridiales|Eubacteriaceae|Eubacterium|sp.|
CCTACGGGAGGCAGCAGTGAGGAATATTGGTCAATGGGCGGAAGCCTGAACCAGCCATGCCGCGTGAAGGAATGAGGCCCTATGGGTCGTAAACTTCTTTTGTGGCGGAGCAATAAGGTCCACGCGTGGGCCGAACGAGAGTACGTCACGAATAAGCATCGGCTAACTCCGTGCC
>MG|29|88.0|Firmicutes|Clostridia|Clostridiales|Eubacteriaceae|Eubacterium|sp.|
GCACGGAGTTAGCCGATGCTTATTCGTGAACGTACTCTCGTCGGCCCACGCGTGGACCTTATTGCTCCGCCACAAAAGAAGTTTACGACCCATAGGGCCTCATTCCTTCACGCGGCATGGCTGGTTCAGGCTTCCGCCCATTGACCAATATTCCTCACTGCTGCCTCCCGTAGGA
>MG|23|88.0|Firmicutes|Clostridia|Clostridiales|Eubacteriaceae|Eubacterium|sp.|
GCACGGAGTTAGCCGATGCTTATTCGTGACGTACTCTCGTCGGCCCACGCGTGGACCTTAATTGCTCCGCCACAAAAGAAGTTTACGACCCATAGGGCCTCATTCCTTCACGCGGCATGGCTGGTTCAGGCTTCCGCCCATTGACCAATATTCCTCACTGCTGCCTCCCGTAGGA
>MG|49|89.14|Firmicutes|Clostridia|Clostridiales|Eubacteriaceae|Eubacterium|sp.|
CCTACGGGAGGCAGCAGTGAGGAATATTGGTCAATGGGCGGAAGCCTGAACCAGCCATGCCGCGTGAAGGAATGAAGGCCCTATGGGTCGTAAACTTCTTTTGTGGCGGAGCAATAAGGTCCACGCGTGGGCCGACGAGAGTACGTCACGAATAAGCATCGGCTAACTCCGTGCC
>MG|154|86.52|Firmicutes|Clostridia|Clostridiales|Eubacteriaceae|Eubacterium|sp.|
GCACGGAGTTAGCCGATGCTTATTCCACGGGTACTCTCGTCGCGCCACGCATGGCGCTTATTGCTCCCCGTCAAAAGCAGTTCATCGCCCGTAAGGGCGGTTCGCCTGCACGCGGCATGGCTGGATCAGGATCTCTCCCATTGTCCAATATTCCTCACTGCTGCCTCCCGTAGGA
>MG|13|87.08|Firmicutes|Clostridia|Clostridiales|Eubacteriaceae|Eubacterium|sp.|
GCACGGAGTTAGCCGATGCTTATTCCAACGGGTACTCTCGTCGCGCCACGCATGGCGCTTATTGCTCCCCGTCAAAAGCAAGTTCATCGCCCGTAGGGCGGTTCGCCTGCACGCGGCATGGCTGGATCAGGATCTCTCCCATTGTCCAATATTCCTCACTGCTGCCTCCCGTAGG
>MG|13|84.27|Firmicutes|Clostridia|Clostridiales|Eubacteriaceae|Eubacterium|sp.|
GCACGGAGTTAGCCGAATGCTTATTCGCCGGGTACTCTCAACGCGCGCAACACGTGCGCGCAGTTGCCCCCCGGCAAAAGCAGTTTAAGGCCCGTAGGGCCGTCGCCTGCACGCGGCATGGCTGGATCAGGATTCCTCCCATTGTCCAATATTCCTCACTGCTGCCTCCCGTAGG
>MG|10|86.11|Firmicutes|Clostridia|Clostridiales|Eubacteriaceae|Eubacterium|sp.|
GCACGGAGTTAGCCGATGCTTATTCCAACGGGTACTCTCGTCGCGCCACGCAATGGCGCTTAATTGCTCCCCGTCAAAAGCAGTTCATCGCCCGTAGGGCGGTTCGCCTGCACGCGGCATGGCTGGATCAGGATCTCTCCCATTGTCCAATATTCCTCACTGCTGCCTCCCGTAGGA
>MG|59|86.52|Firmicutes|Clostridia|Clostridiales|Eubacteriaceae|Eubacterium|sp.|
GCACGGAGTTAGCCGATGCTTATTCCACGGGTACTCTCGTCGCGCCACGCATGGCGCTTATTGCTCCCCGTCAAAAAGCAGTTCATCGCCCGTAGGGCGGTTCGCCTGCACGCGGCATGGCTGGATCAGGATCTCTCCCATTGTCCAATATTCCTCACTGCTGCCTCCCGTAGGA
>MG|22|93.59|Firmicutes|Clostridia|Clostridiales|Eubacteriaceae|Eubacterium|coprostanoligenes|
GCACGTAAGTTAGCCGTGGCTTGCTCCTTAGCTACCGTCAGAATTCTTCACTAAGAACAGAAGTTTACAATCCGAAAACCGTCTTCCTTCAACGCGGCGTTGCTGCATCAGGGTTTCCCCCATTGTGCAATATTCCCCACTGCTGCCTCCCGTAGG
>MG|10|87.5|Firmicutes|Clostridia|Clostridiales|Eubacteriaceae|Eubacterium|sp.|
GCACGGAAGTTAGCCGATGCTTATTCGTGACGTAACTCTCGTCGGCCCACGCGTGGACCTTATTGCTCCGCCACAAAAGAAGTTTACGACCCATAGGGCCTCATTCCTTCACGCGGCATGGCTGGTTCAGGCTTCCGCCCATTGACCAATATTCCTCACTGCTGCCTCCCGTAGGA
>MG|173|86.52|Firmicutes|Clostridia|Clostridiales|Eubacteriaceae|Eubacterium|sp.|
GCACGGAGTTAGCCGATGCTTATTCCACGGGTACTCTCGTCGCGCCACGCAATGGCGCTTATTGCTCCCCGTCAAAAGCAGTTCATCGCCCGTAGGGCGGTTCGCCTGCACGCGGCATGGCTGGATCAGGATCTCTCCCATTGTCCAATATTCCTCACTGCTGCCTCCCGTAGGA
>MG|13|86.03|Firmicutes|Clostridia|Clostridiales|Eubacteriaceae|Eubacterium|sp.|
GCACGGAGTTAGCCGATGCTTATTCCACGGGTACTCTCGTCGCGCCACGCATGGCGCTTATTGCTCCCCGTCAAAAGCAGTTCATCGCCCGTAAGGGCGGTTCGCCTGCACGCGGCATGGCTGGATCAGGATCTCTCCCAATTGTCCAATATTCCTCACTGCTGCCTCCCGTAGGA
>MG|21|88.76|Firmicutes|Clostridia|Clostridiales|Eubacteriaceae|Eubacterium|sp.|
GCACGGAGTTAGCCGATGCTTATTCGTACGGTACTCTCGTCGGACCACACGTGACCCTTATTGCTCCCGTACAAAAGAAGTTTAAGACCCAATAAGGGCCGTAGCCTTCACGCGGCATGGCTGGATCAGGCTCTCGCCCATTGTCCAATATTCCTCACTGCTGCCTCCCGTAGGA
>MG|25|88.0|Firmicutes|Clostridia|Clostridiales|Eubacteriaceae|Eubacterium|sp.|
GCACGGAGTTAGCCGATGCTTATTCGTGACGTAACTCTCGTCGGCCCACGCGTGGACCTTATTGCTCCGCCACAAAAGAAGTTTACGACCCATAGGGCCTCATTCCTTCACGCGGCATGGCTGGTTCAGGCTTCCGCCCATTGACCAATATTCCTCACTGCTGCCTCCCGTAGGA
>MG|187|86.52|Firmicutes|Clostridia|Clostridiales|Eubacteriaceae|Eubacterium|sp.|
GCACGGAGTTAGCCGAATGCTTATTCCACGGGTACTCTCGTCGCGCCACGCATGGCGCTTATTGCTCCCCGTCAAAAGCAGTTCATCGCCCGTAGGGCGGTTCGCCTGCACGCGGCATGGCTGGATCAGGATCTCTCCCATTGTCCAATATTCCTCACTGCTGCCTCCCGTAGGA
>MG|14|86.03|Firmicutes|Clostridia|Clostridiales|Eubacteriaceae|Eubacterium|sp.|
GCACGGAGTTAGCCGATGCTTATTCCACGGGTACTCTCGTCGCGCCACGCATGGCGCTTATTGCTCCCCGTCAAAAGCAGTTCATCGCCCGTAAGGGCGGTTCGCCTGCACGCGGCATGGCTGGAATCAGGATCTCTCCCATTGTCCAATATTCCTCACTGCTGCCTCCCGTAGGAA
>MG|97|85.88|Firmicutes|Clostridia|Clostridiales|Eubacteriaceae|Eubacterium|sp.|
GCACGGAGTTAGCCGATGCTTATTCCCTGCGTACTCTCATCGGGCCACCCGTGGCCCTTATTGCCCCGCAGGAAAAGAAGTTCACAGCCCGTAGGGCCTCATCCCTTCACGCGGCATGGCTGGTTCAGGCTTCCGCCCATTGACCAATATTCCTCACTGCTGCCTCCCGTAGGA
>MG|51|94.84|Firmicutes|Clostridia|Clostridiales|Eubacteriaceae|Eubacterium|coprostanoligenes|
GCACGTAGTTAGCCGTGGCTTGCTCCTTAGCTACCGTCAGAATTCTTCACTAAGAACAGAAGTTTACAATCCGAAAACCGTCTTCCTTCACGCGGCGTTGCTGCATCAGGGTTTCCCCCATTGTGCAATATTCCCCACTGCTGCCTCCCGTAGGA
>MG|11|84.83|Firmicutes|Clostridia|Clostridiales|Eubacteriaceae|Eubacterium|sp.|
GCACGGAGTTAGCCGATGCTTATTCGCCGGGTACTCTCACGCGCGCAACACGTGCGCGCAGTTGCCCCCCGGCAAAAGCAAGTTTAAGGCCCGTAGGGCCGTCGCCTGCACGCGGCATGGCTGGATCAGGATTCCTCCCATTGTCCAATATTCCTCACTGCTGCCTCCCGTAGG
>MG|24|86.03|Firmicutes|Clostridia|Clostridiales|Eubacteriaceae|Eubacterium|sp.|
GCACGGAAGTTAGCCGATGCTTGTTCCATGCGTACTCTCGTCGGCCCACTCGTGGGCCTTATTGCTCCGCATGAAAAGAAGTTTACGGCCCGTAGGGCCTCAGTCCTTCACGCGGCATGGCTGGTTCAGGCTTCCGCCCATTGACCAATATTCCTCACTGCTGCCTCCCGTAGGA
>MG|240|86.52|Firmicutes|Clostridia|Clostridiales|Eubacteriaceae|Eubacterium|sp.|
GCACGGAGTTAGCCGATGCTTATTCCACGGGTACTCTCGTCGCGCCACGCATGGCGCTTAATTGCTCCCCGTCAAAAGCAGTTCATCGCCCGTAGGGCGGTTCGCCTGCACGCGGCATGGCTGGATCAGGATCTCTCCCATTGTCCAATATTCCTCACTGCTGCCTCCCGTAGGAA
>MG|46|84.83|Firmicutes|Clostridia|Clostridiales|Eubacteriaceae|Eubacterium|sp.|
GCACGGAGTTAGCCGATGCTTATTCGCCGGGTACTCTCAACGCGCGCAACACGTGCGCGCAGTTGCCCCCCGGCAAAAGCAGTTTAAGGCCCGTAGGGCCGTCGCCTGCACGCGGCATGGCTGGATCAGGATTCCTCCCATTGTCCAATATTCCTCACTGCTGCCTCCCGTAGGA
>MG|15|88.0|Firmicutes|Clostridia|Clostridiales|Eubacteriaceae|Eubacterium|sp.|
GCACGGAGTTAGCCGATGCTTATTCGTGACGTACTCTCGTCGGCCCACGCGTGGACCTTATTGCTCCGCCACAAAAGAAGTTTACGACCCATAAGGGCCTCATTCCTTCACGCGGCATGGCTGGTTCAGGCTTCCGCCCATTGACCAATATTCCTCACTGCTGCCTCCCGTAGGA
>MG|10|85.56|Firmicutes|Clostridia|Clostridiales|Eubacteriaceae|Eubacterium|sp.|
GCACGGAGTTAGCCGATGCTTGTTCCATGCGTACTCTCGTCGGCCCACTCGTGGGCCTTATTGCTCCGCATGAAAAGAAGTTTAACGGCCCGTAAGGGCCTCAGTCCTTCACGCGGCATGGCTGGTTCAGGCTTCCGCCCATTGACCAATATTCCTCACTGCTGCCTCCCGTAGGA
>MG|18|89.27|Firmicutes|Clostridia|Clostridiales|Eubacteriaceae|Eubacterium|sp.|
GCACGGAGTTAGCCGATGCTTATTCGTACGGTACTCTCGTCGGACCACACGTGACCCTTATTGCTCCCGTACAAAAGAAGTTTAAGACCCAATAGGGCCGTAGCCTTCACGCGGCATGGCTGGATCAGGCTCTCGCCCATTGTCCAATATTCCTCACTGCTGCCTCCCGTAGGA
>MG|11|86.52|Firmicutes|Clostridia|Clostridiales|Eubacteriaceae|Eubacterium|sp.|
GCACGGAGTTAGCCGATGCTTATTCCACGGGTACTCTCGTCGCGCCAACGCATGGCGCTTATTGCTCCCCGTCAAAAGCAGTTCATCGCCCGTAGGGCGGTTCGCCTGCACGCGGCATGGCTGGATCAGGATCTCTCCCATTGTCCAATATTCCTCACTGCTGCCTCCCGTAGGA
>MG|12|88.0|Firmicutes|Clostridia|Clostridiales|Eubacteriaceae|Eubacterium|sp.|
GCACGGAGTTAGCCGATGCTTATTCGTGACGTACTCTCGTCGGCCCAACGCGTGGACCTTATTGCTCCGCCACAAAAGAAGTTTACGACCCATAGGGCCTCATTCCTTCACGCGGCATGGCTGGTTCAGGCTTCCGCCCATTGACCAATATTCCTCACTGCTGCCTCCCGTAGGA
>MG|13|87.36|Firmicutes|Clostridia|Clostridiales|Eubacteriaceae|Eubacterium|sp.|
CCTACGGGAGGCAGCAGTGAGGAATATTGGTCAATGGGCGGAAGCCTGAACCAGCCATGCCGCGTGAAGGAATGAGGCCCTATGGGTCGTGAACTTCTTTTGTGGCGGAGCAATAAGGCCCACGTGTGGGCCGACGAGAGTACGTCACGAATAAGCATCGGCTAACTCCGTGCC
>MG|39|86.52|Firmicutes|Clostridia|Clostridiales|Eubacteriaceae|Eubacterium|sp.|
GCACGGAGTTAGCCGATGCTTATTCCACGGGTACTCTCGTCGCGCCACGCATGGCGCTTATTGCTCCCCGTCAAAAGCAGTTCAATCGCCCGTAGGGCGGTTCGCCTGCACGCGGCATGGCTGGATCAGGATCTCTCCCATTGTCCAATATTCCTCACTGCTGCCTCCCGTAGGA
>MG|12|86.03|Firmicutes|Clostridia|Clostridiales|Eubacteriaceae|Eubacterium|sp.|
GCACGGAGTTAGCCGATGCTTATTCCACGGGTACTCTCGTCGCGCCACGCAATGGCGCTTATTGCTCCCCGTCAAAAGCAGTTCATCGCCCGTAGGGCGGTTCGCCTGCACGCGGCATGGCTGGATCAGGATCTCTCCCAATTGTCCAATATTCCTCACTGCTGCCTCCCGTAGGA
>MG|77|87.08|Firmicutes|Clostridia|Clostridiales|Eubacteriaceae|Eubacterium|sp.|
GCACGGAGTTAGCCGATGCTTATTCCACGGGTACTCTCGTCGCGCCACGCATGGCGCTTATTGCTCCCCGTCAAAAGCAAGTTCATCGCCCGTAGGGCGGTTCGCCTGCACGCGGCATGGCTGGATCAGGATCTCTCCCATTGTCCAATATTCCTCACTGCTGCCTCCCGTAGGA
>MG|48|87.15|Firmicutes|Clostridia|Clostridiales|Eubacteriaceae|Eubacterium|sp.|
GCACGGAGTTAGCCGATGCTTGTTCCATGCGTACTCTCGTCGGCCCACTCGTGGGCCTTATTGCTCCGCATGAAAAGAAGTTTACGGCCCGTAGGGCCTTAGTCCTTCACGCGGCATGGCTGGTTCAGGCTTCCGCCCATTGACCAATATTCCTCACTGCTGCCTCCCGTAGGAG
>MG|11|86.03|Firmicutes|Clostridia|Clostridiales|Eubacteriaceae|Eubacterium|sp.|
GCACGGAGTTAGCCGATGCTTATTCCACGGGTACTCTCGTCGCGCCACGCATGGCGCTTATTGCTCCCCGTCAAAAAGCAGTTCATCGCCCGTAAGGGCGGTTCGCCTGCACGCGGCATGGCTGGATCAGGATCTCTCCCATTGTCCAATATTCCTCACTGCTGCCTCCCGTAGGA
>MG|10|86.44|Firmicutes|Clostridia|Clostridiales|Eubacteriaceae|Eubacterium|sp.|
CCTACGGGAGGCAGCAGTGAGGAATATTGGACAATGGGAGAGATCCTGATCCAGCCATGCCGCGTGCAGGCGAACCGCCCTAACGGGCGATGAACTGCTTTTGACGGGGAGCAATAAGCGCCATGCGTGGCGCGACGAGAGTACCCGTGGAATAAGCATCGGCTAACTCCGTGCC
>MG|12|86.03|Firmicutes|Clostridia|Clostridiales|Eubacteriaceae|Eubacterium|sp.|
GCACGGAGTTAGCCGATGCTTATTCCACGGGTACTCTCGTCGCGCCACGCATGGCGCTTAATTGCTCCCCGTCAAAAGCAGTTCATCGCCCGTAGGGCGGTTCGCCTGCACGCGGCATGGCTGGATCAGGATCTCTCCCAATTGTCCAATATTCCTCACTGCTGCCTCCCGTAGGA
>MG|26|89.77|Firmicutes|Clostridia|Clostridiales|Eubacteriaceae|Eubacterium|sp.|
GCACGGAGTTAGCCGATGCTTATTCGTACGGTACTCTCGTCGGACCACACGTGACCCTTATTGCTCCCGTACAAAAGAAGTTTAAGACCCATAGGGCCGTAGCCTTCACGCGGCATGGCTGGATCAGGCTCTCGCCCATTGTCCAATATTCCTCACTGCTGCCTCCCGTAGGA
>MG|48|86.52|Firmicutes|Clostridia|Clostridiales|Eubacteriaceae|Eubacterium|sp.|
GCACGGAGTTAAGCCGATGCTTATTCCACGGGTACTCTCGTCGCGCCACGCATGGCGCTTATTGCTCCCCGTCAAAAGCAGTTCATCGCCCGTAGGGCGGTTCGCCTGCACGCGGCATGGCTGGATCAGGATCTCTCCCATTGTCCAATATTCCTCACTGCTGCCTCCCGTAGGA
>MG|15|89.33|Firmicutes|Clostridia|Clostridiales|Eubacteriaceae|Eubacterium|sp.|
CCTACGGGAGGCAGCAGTGAGGAATATTGGAACAATGGGCGAGAGCCTGATCCAGCCATGCCGCGTGAAGGCTACGGCCCTATGGGTCTTAAACTTCTTTTGTAACGGGAGCAATAAGGGTCACGTGTGGTCCGACGAGAGTACCGTACGAATAAGCATCGGCTAACTCCGTGCC
>MG|10|86.11|Firmicutes|Clostridia|Clostridiales|Eubacteriaceae|Eubacterium|sp.|
GCACGGAGTTAGCCGATGCTTATTCCAACGGGTACTCTCGTCGCGCCACGCAATGGCGCTTATTGCTCCCCGTCAAAAGCAGTTCATCGCCCGTAAGGGCGGTTCGCCTGCACGCGGCATGGCTGGATCAGGATCTCTCCCATTGTCCAATATTCCTCACTGCTGCCTCCCGTAGGA
>MG|14|86.86|Firmicutes|Clostridia|Clostridiales|Eubacteriaceae|Eubacterium|sp.|
GCACGGAGTTAGCCGATGCTTATTCGTGACGTACTCTCGTCGGCCCACACGTGGGCCTTATTGCTCCGCCACAAAAGAAGTTCACGACCCAATAGGGCCTCATTCCTTCACGCGGCATGGCTGGTTCAGGCTTCCGCCCATTGACCAATATTCCTCACTGCTGCCTCCCGTAGGA
>MG|11|86.59|Firmicutes|Clostridia|Clostridiales|Eubacteriaceae|Eubacterium|sp.|
GCACGGAGTTAGCCGATGCTTATTCCACGGGTACTCTCGTCGCGCCACGCATGGCGCTTATTGCTCCCCGTCAAAAGCAAGTTCATCGCCCGTAAGGGCGGTTCGCCTGCACGCGGCATGGCTGGATCAGGATCTCTCCCATTGTCCAATATTCCTCACTGCTGCCTCCCGTAGGA
>MG|16|86.52|Firmicutes|Clostridia|Clostridiales|Eubacteriaceae|Eubacterium|sp.|
CCTACGGGAGGCAGCAGTGAGGAATATTGGACAATGGGAGAGATCCTGATCCAGCCATGCCGCGTGCAGGCGAACCGCCCTACGGGCGATGAACTGCTTTTGACGGGGAGCAATAAGCGCCATGCGTGGCGCGAACGAGAGTACCCGTGGAATAAGCATCGGCTAACTCCGTGCC
>MG|18|87.08|Firmicutes|Clostridia|Clostridiales|Eubacteriaceae|Eubacterium|sp.|
TCCTACGGGAGGCAGCAGTGAGGAATATTGGACAATGGGAGAGATCCTGATCCAGCCATGCCGCGTGCAGGCGAACCGCCCTACGGGCGATGAACTGCTTTTGACGGGGAGCAATAAGCGCCATGCGTGGCGCGACGAGAGTACCCGTGGAATAAGCATCGGCTAACTCCGTGCC
>MG|17|90.75|Firmicutes|Clostridia|Clostridiales|Eubacteriaceae|Eubacterium|sp.|
GCACGGAGTTAGCCGATGCTTGTTCTCCCGGTACTCTCGTCGGGACACACGTGTCCCTTATTGCTCCCGGGCCAAAGGAGTTTAAGACCCGTAGGGCCTTCGCCTCCACGCGGCATGGCTGGTTCAGAGTTGCCTCCATTGACCAATATTCCTCACTGCTGCCTCCCGTAGG
>MG|10|84.27|Firmicutes|Clostridia|Clostridiales|Eubacteriaceae|Eubacterium|sp.|
GCACGGAGTTAGCCGATGCTTTTTTGCAGGGTACTCTCATCGGAATCAGCTCGTGAACCCTTATTGCTCCCCTGCCAAAGAAGTTGACGGTCCATAGGACCTTCTCCCTTCACGCGGCATGGCTGGTTCAGGCTTCCGCCCATTGACCAATATTCCTCACTGCTGCCTCCCGTAGGA
>MG|46|89.83|Firmicutes|Clostridia|Clostridiales|Eubacteriaceae|Eubacterium|sp.|
CCTACGGGAGGCAGCAGTGAGGAATATTGGACAATGGGCGAGAGCCTGATCCAGCCATGCCGCGTGAAGGCTACGGCCCTATGGGTCTTAAACTTCTTTTGTAACGGGAGCAATAAGGGTCACGTGTGGTCCGACGAGAGTACCGTACGAATAAGCATCGGCTAACTCCGTGCC
>MG|14|88.57|Firmicutes|Clostridia|Clostridiales|Eubacteriaceae|Eubacterium|sp.|
TCCTACGGGAGGCAGCAGTGAGGAATATTGGTCAATGGGCGGAAGCCTGAACCAGCCATGCCGCGTGAAGGAATGAGGCCCTATGGGTCGTAAACTTCTTTTGTGGCGGAGCAATAAGGTCCACGCGTGGGCCGACGAGAGTACGTCACGAATAAGCATCGGCTAACTCCGTGCC
>MG|17|86.44|Firmicutes|Clostridia|Clostridiales|Eubacteriaceae|Eubacterium|sp.|
GCACGGAGTTAGCCGATGCTTATTCCACGGGTACTCTCGTCGCGCCACGCATGGCGCTTATTGCTCCCCGTCAAAAGCAGTTCATCGCCCGTAGGGCGGTTCGCCTGCACGCGGCATGGCTGGATCAGGAATCTCTCCCATTGTCCAATATTCCTCACTGCTGCCTCCCGTAGGA
>MG|32|95.48|Firmicutes|Clostridia|Clostridiales|Eubacteriaceae|Eubacterium|coprostanoligenes|
GCACGTAGTTAGCCGTGGCTTGCTCCTTAGCTACCGTCAATATTCTTCACTAAGAACAGAAGTTTACAATCCGAAAACCGTCTTCCTTCACGCGGCGTTGCTGCATCAGGGTTTCCCCCATTGTGCAATATTCCCCACTGCTGCCTCCCGTAGGA
>MG|17|99.35|Firmicutes|Clostridia|Clostridiales|Lachnospiraceae|Hespellia / Robinsoniella|Hespellia porcina / Robinsoniella peoriensis|
GCACGTAGTTAGCCGGGGCTTCTTAGTCAGGTACCGTCATTTTCTTCCCTGCTGATAGAAGTTTACATACCGAAATACTTCTTCCTTCACGCGGCGTCGCTGCATCAGGGTTTCCCCCCATTGTGCAATATTCCCCACTGCTGCCTCCCGTAGGA
>MG|16|99.35|Firmicutes|Clostridia|Clostridiales|Lachnospiraceae|Coprococcus / Ruminococcus|Coprococcus comes / Ruminococcus torques|
GCACGTATTTAGCCGGAGCTTCTTAGTCAGGTACCGTCATTTTCTTCCCTGCTGATAGAGCTTTACATACCGAAATACTTCTTCGCTCACGCGGCGTCGCTGCATCAGGGTTTCCCCCATTGTGCAATATTCCCCACTGCTGCCTCCCGTAGG
>MG|81|98.71|Firmicutes|Clostridia|Clostridiales|Lachnospiraceae|Blautia / Clostridium / Coprococcus / Roseburia / Ruminococcus / [Ruminococcus]|torques|
GCACGTAATTTAGCCGGTGCTTCTTAGTCAGGTACCGTCAGTTTCTTCCCTGCTGATAGAGCTTTACATACCGAAATACTTCTTCGCTCACGCGGCGTCGCTGCATCAGGGTTTCCCCCATTGTGCAATATTCCCCACTGCTGCCTCCCGTAGGA
>MG|16|98.06|Firmicutes|Clostridia|Clostridiales|Lachnospiraceae|Fusobacterium / Moryella / Stomatobaculum|longum|
GCACGTAAGTTAGCCGGGGCTTCTTAACTCAGGTACCGTCATCTTCTTCCCTGCTGATAGAGCTTTACATACCGAAATACTTCTTCACTCACGCGGCGTCGCTGCATCAGGGTTTCCCCCATTGTGCAATATTCCCCACTGCTGCCTCCCGTAGG
>MG|82|100.0|Firmicutes|Clostridia|Clostridiales|Lachnospiraceae|Hespellia / Robinsoniella|Hespellia porcina / Robinsoniella peoriensis|
GCACGTAGTTAGCCGGGGCTTCTTAGTCAGGTACCGTCATTTTCTTCCCTGCTGATAGAAGTTTACATACCGAAATACTTCTTCCTTCACGCGGCGTCGCTGCATCAGGGTTTCCCCCATTGTGCAATATTCCCCACTGCTGCCTCCCGTAGGA
>MG|11|97.45|Firmicutes|Clostridia|Clostridiales|Lachnospiraceae|Blautia / Clostridium / Coprococcus / Roseburia / Ruminococcus / [Ruminococcus]|torques|
GCACGTAATTTAGCCGGTGCTTCTTAGTCAGGTAACCGTCAGTTTCTTCCCTGCTGATAGAGCTTTACATAACCGAAATACTTCTTCGCTCACGCGGCGTCGCTGCATCAGGGTTTCCCCCATTGTGCAATATTCCCCACTGCTGCCTCCCGTAGGA
>MG|11|96.86|Firmicutes|Clostridia|Clostridiales|Lachnospiraceae|Roseburia|intestinalis|
GCACGTAATTTAGCCGGAGCTTCTTAGTCAGGTACCGTCACTTTCTTCTTCCCTGCTGATAAGAGCTTTACATACCGAAATACTTCTTCGCTCACGCGGCGTCGCTGCATCAGGGTTTCCCCCCATTGTGCAATATTCCCCACTGCTGCCTCCCGTAGG
>MG|66|98.05|Firmicutes|Clostridia|Clostridiales|Lachnospiraceae|Clostridium / Lachnoclostridium / Ruminiclostridium / [Ruminococcus]|gnavus|
GCACGTAGTTAGCCGGGGCTTCTTAGTCAGGTACCGTCATCATCTTCCCTGCTGATAGAAGTTTACATACCGAAATACGTCGTCCTTCACGCGGCGTCGCTGCATCAGGGTTTCCCCCATTGTGCAATATTCCCCACTGCTGCCTCCCGTAGGA
>MG|20|97.44|Firmicutes|Clostridia|Clostridiales|Lachnospiraceae|Blautia / Clostridium / Coprococcus / Roseburia / Ruminococcus / [Ruminococcus]|torques|
GCACGTAATTTAGCCGGTGCTTCTTAGTCAGGTACCGTCAGTTTCTTCCCTGCTGATAGAGCTTTACATAACCGAAATACTTCTTCGCTCACGCGGCGTCGCTGCATCAGGGTTTCCCCCCATTGTGCAATATTCCCCACTGCTGCCTCCCGTAGG
>MG|23|96.13|Firmicutes|Clostridia|Clostridiales|Lachnospiraceae|Marvinbryantia|formatexigens|
GCACGTAAGTTAGCCGGGGCTTCTTAGTCAGGTACCGTCATACTTCTTCCCTGCTGATAGGGCTTTACATTCCGAAAAACTTCTTCACCCACGCGGCGTCGCTGCATCAGGGTTTCCCCCATTGTGCAATATTCCCCACTGCTGCCTCCCGTAGG
>MG|22|95.54|Firmicutes|Clostridia|Clostridiales|Lachnospiraceae|Marvinbryantia|formatexigens|
GCACGTAGTTAGCCGGGGCTTCTTAGTCAGGTACCGTCATAACTTCTTCCCTGCTGATAGGGCTTTACATTCCGAAAAACTTCTTCAACCCACGCGGCGTCGCTGCATCAGGGTTTCCCCCATTGTGCAATATTCCCCACTGCTGCCTCCCGTAGGA
>MG|28|99.35|Firmicutes|Clostridia|Clostridiales|Lachnospiraceae|Hespellia / Lactonifactor / Robinsoniella|Hespellia porcina / Lactonifactor longoviformis / Robinsoniella peoriensis|
GCACGTAAGTTAGCCGGGGCTTCTTAGTCAGGTACCGTCATTTTCTTCCCTGCTGATAGAAGTTTACATACCGAAATACTTCTTCCTTCACGCGGCGTCGCTGCATCAGGGTTTCCCCCATTGTGCAATATTCCCCACTGCTGCCTCCCGTAGGA
>MG|15|96.13|Firmicutes|Clostridia|Clostridiales|Lachnospiraceae|Marvinbryantia|formatexigens|
GCACGTAAGTTAGCCGGGGCTTCTTAGTCAGGTACCGTCATCTTCTTCCCTGCTGATAGGGCTTTACATTCCGAAAAACTTCTTCACCCACGCGGCGTCGCTGCATCAGGGTTTCCCCCCATTGTGCAATATTCCCCACTGCTGCCTCCCGTAGG
>MG|14|98.06|Firmicutes|Clostridia|Clostridiales|Lachnospiraceae|Blautia / Clostridium / Coprococcus / Roseburia / Ruminococcus / [Ruminococcus]|torques|
GCACGTATTTAGCCGGTGCTTCTTAGTCAGGTACCGTCAGTTTCTTCCCTGCTGATAGAGCTTTACATAACCGAAATACTTCTTCGCTCACGCGGCGTCGCTGCATCAGGGTTTCCCCCATTGTGCAATATTCCCCCACTGCTGCCTCCCGTAGG
>MG|21|97.42|Firmicutes|Clostridia|Clostridiales|Lachnospiraceae|Clostridium / Lachnoclostridium / Ruminiclostridium / [Ruminococcus]|gnavus|
GCACGTAAGTTAGCCGGGGCTTCTTAGTCAGGTACCGTCATCATCTTCCCTGCTGATAGAAGTTTACATACCGAAATACGTCGTCCTTCACGCGGCGTCGCTGCATCAGGGTTTCCCCCATTGTGCAATATTCCCCACTGCTGCCTCCCGTAGGA
>MG|29|98.71|Firmicutes|Clostridia|Clostridiales|Lachnospiraceae|Blautia / Clostridium / Coprococcus / Roseburia / Ruminococcus / [Ruminococcus]|torques|
GCACGTATTTAGCCGGTGCTTCTTAGTCAGGTACCGTCAGTTTCTTCCCTGCTGATAGAGCTTTACATACCGAAATACTTCTTCGCTCACGCGGCGTCGCTGCATCAGGGTTTCCCCCCATTGTGCAATATTCCCCACTGCTGCCTCCCGTAGGA
>MG|11|91.3|Firmicutes|Clostridia|Clostridiales|Lachnospiraceae|[Ruminococcus]|gnavus|
GCACGTAGTTAGCCGGGGCTTCCTCCTCAGGTACCGTCACTTCCTTCGTCCCTGAGGACAGAGGTTTACAATCCGAAAACAATTCATCCCTCACGCGGCGTTGCTGGGTCAGGCTTTCGCCCATTGCCCAATATTCCCCACTGCTGCCTCCCGTAGGA
>MG|18|96.13|Firmicutes|Clostridia|Clostridiales|Lachnospiraceae|Marvinbryantia|formatexigens|
GCACGTAGTTAGCCGGGGCTTCTTAGTCAGGTACCGTCATTATCTTCCCTGCTGATAGGGCTTTAACATCCCGAAAGACTTCTTCACCCACGCGGCGTCGCTGCATCAGGGTTTCCCCCATTGTGCAATATCCCCCACTGCTGCCTCCCGTAGGA
>MG|13|95.51|Firmicutes|Clostridia|Clostridiales|Lachnospiraceae|Marvinbryantia|formatexigens|
GCACGTAGTTAGCCGGGGCTTCTTAGTCAGGTACCGTCATACTTCTTCCCTGCTGATAGGGCTTTACATTCCGAAAAACTTCTTCAACCCACGCGGCGTCGCTGCATCAGGGTTTCCCCCCATTGTGCAATATTCCCCACTGCTGCCTCCCGTAGG
>MG|14|96.15|Firmicutes|Clostridia|Clostridiales|Lachnospiraceae|Marvinbryantia|formatexigens|
GCACGTAGTTAGCCGGGGCTTCTTAGTCAGGTACCGTCATAACTTCTTCCCTGCTGATAGGGCTTTACATTCCGAAAAACTTCTTCACCCACGCGGCGTCGCTGCATCAGGGTTTCCCCCATTGTGCAATATTCCCCACTGCTGCCTCCCGTAGGA
>MG|11|96.75|Firmicutes|Clostridia|Clostridiales|Lachnospiraceae|Marvinbryantia|formatexigens|
GCACGTAGTTAGCCGGGGCTTCTTAGTCAGGTACCGTCATCTTCTTCCCTGCTGATAGGGCTTTACAATTCCGAAAAACTTCTTCACCCACGCGGCGTCGCTGCATCAGGGTTTCCCCCATTGTGCAATATTCCCCACTGCTGCCTCCCGTAGG
>MG|80|98.71|Firmicutes|Clostridia|Clostridiales|Lachnospiraceae|Fusobacterium / Moryella / Stomatobaculum|longum|
GCACGTAGTTAGCCGGGGCTTCTTACTCAGGTACCGTCATCTTCTTCCCTGCTGATAGAGCTTTACATAACCGAAATACTTCTTCACTCACGCGGCGTCGCTGCATCAGGGTTTCCCCCATTGTGCAATATTCCCCACTGCTGCCTCCCGTAGGA
>MG|36|96.75|Firmicutes|Clostridia|Clostridiales|Lachnospiraceae|Marvinbryantia|formatexigens|
GCACGTAGTTAGCCGGGGCTTCTTAGTCAGGTACCGTCATACTTCTTCCCTGCTGATAGGGCTTTACATTCCGAAAAACTTCTTCACCCACGCGGCGTCGCTGCATCAGGGTTTCCCCCATTGTGCAATATTCCCCACTGCTGCCTCCCGTAGG
>MG|13|96.88|Firmicutes|Clostridia|Clostridiales|Lachnospiraceae|Roseburia|intestinalis|
GCACGTAATTTAGCCGGAGCTTCTTAGTCAGGTACCGTCACTTTCTTCTTCCCTGCTGATAGAGCTTTACAATACCGAAATACTTCTTCGCTCACGCGGCGTCGCTGCATCAGGGTTTCCCCCCATTGTGCAATATTCCCCACTGCTGCCTCCCGTAGGA
>MG|43|96.18|Firmicutes|Clostridia|Clostridiales|Lachnospiraceae|Tyzzerella|propionicum|
GCACGTAGTTAGCCGGGGCTTCTTACTCAGGTACCGTCACTTTCTTCGTTCCTGTCGATAGAAGTTTACGAGCCGAAACCCTTCTTCCTTCACGCGGCGTTGCTGCATCAGGCTTGCGCCCATTGTGCAATATTCCCCACTGCTGCCTCCCGTAGGA
>MG|13|98.7|Firmicutes|Clostridia|Clostridiales|Lachnospiraceae|Blautia / Clostridium / Coprococcus / Roseburia / Ruminococcus / [Ruminococcus]|torques|
GCACGTATTTAGCCGGTGCTTCTTAGTCAGGTACCGTCAGTTTCTTCCCTGCTGATAGAGCTTTACATACCGAAATACTTCTTCGCTCACGCGGCGTCGCTGCATCAGGGTTTCCCCCATTGTGCAATATTCCCCCACTGCTGCCTCCCGTAGG
>MG|27|98.7|Firmicutes|Clostridia|Clostridiales|Lachnospiraceae|Blautia / Clostridium / Coprococcus / Roseburia / Ruminococcus / [Ruminococcus]|torques|
GCACGTAATTTAGCCGGAGCTTCTTAGTCAGGTACCGTCATTTTCTTCCCTGCTGATAGAGCTTTACATACCGAAATACTTCTTCGCTCACGCGGCGTCGCTGCATCAGGGTTTCCCCCATTGTGCAATATTCCCCACTGCTGCCTCCCGTAGG
>MG|10|98.08|Firmicutes|Clostridia|Clostridiales|Lachnospiraceae|Blautia / Clostridium / Coprococcus / Roseburia / Ruminococcus / [Ruminococcus]|torques|
GCACGTATTTAGCCGGTGCTTCTTAGTCAGGTACCGTCAGTTTCTTCCCTGCTGATAGAGCTTTACATACCGAAATACTTCTTCGCTCACGCGGCGTCGCTGCATCAGGGTTTCCCCCCATTGTGCAATATTCCCCCACTGCTGCCTCCCGTAGGA
>MG|14|98.71|Firmicutes|Clostridia|Clostridiales|Lachnospiraceae|Fusobacterium / Moryella / Stomatobaculum|longum|
GCACGTAGTTAGCCGGGGCTTCTTACTCAGGTACCGTCATCTTCTTCCCTGCTGATAAGAGCTTTACATACCGAAATACTTCTTCACTCACGCGGCGTCGCTGCATCAGGGTTTCCCCCATTGTGCAATATTCCCCACTGCTGCCTCCCGTAGGA
>MG|33|96.1|Firmicutes|Clostridia|Clostridiales|Lachnospiraceae|Marvinbryantia|formatexigens|
GCACGTAGTTAGCCGGGGCTTCTTAGTCAGGTACCGTCGTTTTCTTCCCTGCTGATAGGGCTTTACATCCCGAAGGACTTCTTCACCCACGCGGCGTCGCTGCATCAGGGTTTCCCCCATTGTGCAATATCCCCCACTGCTGCCTCCCGTAGGA
>MG|11|98.05|Firmicutes|Clostridia|Clostridiales|Lachnospiraceae|Stomatobaculum / [Ruminococcus]|longum|
GCACGTAGTTAGCCGGGGCTTCTTACTCAGGTACCGTCATTTTCGTCCCTGCTGATAAGAGCTTTACATACCGAAATACTTCTTCACTCACGCGGCGTCGCTGCATCAGGGTTTCCCCCATTGTGCAATATCCCCCACTGCTGCCTCCCGTAGG
>MG|21|98.09|Firmicutes|Clostridia|Clostridiales|Lachnospiraceae|Anaerostipes / Clostridium / Dorea / Lachnoclostridium / [Ruminococcus]|gnavus|
GCACGTAAGTTAGCCGGGGCTTCTTAGTCAGGTACCGTCATTTTCTTCCCTGCTGATAGAGCTTTACATACCGAAATACTTCTTCACTCACGCGGCGTCGCTGCATCAGGGTTTCCCCCCATTGTGCAATATTCCCCCACTGCTGCCTCCCGTAGGA
>MG|18|96.15|Firmicutes|Clostridia|Clostridiales|Lachnospiraceae|Marvinbryantia|formatexigens|
GCACGTAGTTAGCCGGGGCTTCTTAGTCAGGTACCGTCATACTTCTTCCCTGCTGATAGGGCTTTACATTCCGAAAAACTTCTTCACCCACGCGGCGTCGCTGCATCAGGGTTTCCCCCCATTGTGCAATATTCCCCACTGCTGCCTCCCGTAGGA
>MG|26|98.7|Firmicutes|Clostridia|Clostridiales|Lachnospiraceae|Blautia / Clostridium / Coprococcus / Roseburia / Ruminococcus / [Ruminococcus]|torques|
GCACGTATTTAGCCGGTGCTTCTTAGTCAGGTAACCGTCAGTTTCTTCCCTGCTGATAGAGCTTTACATACCGAAATACTTCTTCGCTCACGCGGCGTCGCTGCATCAGGGTTTCCCCCATTGTGCAATATTCCCCACTGCTGCCTCCCGTAGG
>MG|17|96.75|Firmicutes|Clostridia|Clostridiales|Lachnospiraceae|Marvinbryantia|formatexigens|
GCACGTAGTTAGCCGGGGCTTCTTAGTCAGGTACCGTCATCTTCTTCCCTGCTGATAGGGCTTTAACATTCCGAAAAACTTCTTCACCCACGCGGCGTCGCTGCATCAGGGTTTCCCCCATTGTGCAATATTCCCCACTGCTGCCTCCCGTAGG
>MG|59|98.71|Firmicutes|Clostridia|Clostridiales|Lachnospiraceae|Blautia / Clostridium / Coprococcus / Roseburia / Ruminococcus / [Ruminococcus]|torques|
GCACGTATTTAGCCGGTGCTTCTTAGTCAGGTACCGTCAGTTTCTTCCCTGCTGATAGAGCTTTACATAACCGAAATACTTCTTCGCTCACGCGGCGTCGCTGCATCAGGGTTTCCCCCATTGTGCAATATTCCCCACTGCTGCCTCCCGTAGGA
>MG|12|96.13|Firmicutes|Clostridia|Clostridiales|Lachnospiraceae|Marvinbryantia|formatexigens|
GCACGTAAGTTAGCCGGGGCTTCTTAGTCAGGTACCGTCATCTTCTTCCCTGCTGATAGGGCTTTAACATTCCGAAAAACTTCTTCACCCACGCGGCGTCGCTGCATCAGGGTTTCCCCCATTGTGCAATATTCCCCACTGCTGCCTCCCGTAGG
>MG|16|97.45|Firmicutes|Clostridia|Clostridiales|Lachnospiraceae|Blautia / Clostridium / Coprococcus / Roseburia / Ruminococcus / [Ruminococcus]|torques|
GCACGTAATTTAGCCGGTGCTTCTTAGTCAGGTACCGTCAGTTTCTTCCCTGCTGATAGAGCTTTACATACCGAAATACTTCTTCGCTCACGCGGCGTCGCTGCATCAGGGTTTCCCCCCATTGTGCAATATTCCCCCACTGCTGCCTCCCGTAGGA
>MG|11|98.72|Firmicutes|Clostridia|Clostridiales|Lachnospiraceae|Blautia / Hespellia / Robinsoniella / Ruminococcus / [Ruminococcus]|peoriensis|
CCTACGGGAGGCAGCAGTGGGGAATATTGCACAATGGGGGAAACCCTGATGCAAGCGAACGCCGCGTGAAGGAAGAAGTATTTCGGTATGTAAACTTCTATCAGCAGGGAAGAAAATGACGGTACCTGACTAAGAAGCCCCGGCTAACTACGTGCC
>MG|62|98.06|Firmicutes|Clostridia|Clostridiales|Lachnospiraceae|Blautia / Clostridium / Coprococcus / Roseburia / Ruminococcus / [Ruminococcus]|torques|
GCACGTAATTTAGCCGGTGCTTCTTAGTCAGGTACCGTCAGTTTCTTCCCTGCTGATAGAGCTTTACATAACCGAAATACTTCTTCGCTCACGCGGCGTCGCTGCATCAGGGTTTCCCCCATTGTGCAATATTCCCCACTGCTGCCTCCCGTAGG
>MG|10|99.35|Firmicutes|Clostridia|Clostridiales|Lachnospiraceae|Hespellia / Robinsoniella|Hespellia porcina / Robinsoniella peoriensis|
CCTACGGGAGGCAGCAGTGGGGAATATTGCACAATGGGGGAAACCCTGATGCAGCGAACGCCGCGTGAAGGAAGAAGTATTTCGGTATGTAAACTTCTATCAGCAGGGAAGAAAATGACGGTACCTGACTAAGAAGCCCCGGCTAACTACGTGCC
>MG|33|96.15|Firmicutes|Clostridia|Clostridiales|Lachnospiraceae|Marvinbryantia|formatexigens|
GCACGTAGTTAGCCGGGGCTTCTTAGTCAGGTACCGTCATACTTCTTCCCTGCTGATAGGGCTTTACATTCCGAAAAACTTCTTCAACCCACGCGGCGTCGCTGCATCAGGGTTTCCCCCATTGTGCAATATTCCCCACTGCTGCCTCCCGTAGGA
>MG|13|96.1|Firmicutes|Clostridia|Clostridiales|Lachnospiraceae|Marvinbryantia|formatexigens|
GCACGTAGTTAGCCGGGGCTTCTTAGTCAGGTACCGTCATTATCTTCCCTGCTGATAGGGCTTTACATCCCGAAAGACTTCTTCACCCACGCGGCGTCGCTGCATCAGGGTTTCCCCCCATTGTGCAATATCCCCCACTGCTGCCTCCCGTAGG
>MG|28|98.71|Firmicutes|Clostridia|Clostridiales|Lachnospiraceae|Blautia / Hespellia / Lactonifactor / Robinsoniella / Ruminococcus / [Ruminococcus]|peoriensis|
GCACGTAAGTTAGCCGGGGCTTCTTAGTCAGGTACCGTCATTTTCTTCCCTGCTGATAGAAGTTTACAATACCGAAATACTTCTTCCTTCACGCGGCGTCGCTGCATCAGGGTTTCCCCCATTGTGCAATATTCCCCACTGCTGCCTCCCGTAGG
>MG|16|98.05|Firmicutes|Clostridia|Clostridiales|Lachnospiraceae|Stomatobaculum / [Ruminococcus]|longum|
GCACGTAGTTAGCCGGGGCTTCTTACTCAGGTACCGTCATTTTCGTCCCTGCTGATAGAGCTTTACATAACCGAAATACTTCTTCACTCACGCGGCGTCGCTGCATCAGGGTTTCCCCCATTGTGCAATATCCCCCACTGCTGCCTCCCGTAGG
>MG|27|96.88|Firmicutes|Clostridia|Clostridiales|Lachnospiraceae|Roseburia|intestinalis|
GCACGTAATTTAGCCGGAGCTTCTTAGTCAGGTACCGTCACTTTCTTCTTCCCTGCTGATAGAGCTTTACATACCGAAATACTTCTTCGCTCACGCGGCGTCGCTGCATCAGGGTTTCCCCCCATTGTGCAATATTCCCCCACTGCTGCCTCCCGTAGGA
>MG|10|97.44|Firmicutes|Clostridia|Clostridiales|Lachnospiraceae|Blautia / Clostridium / Coprococcus / Roseburia / Ruminococcus / [Ruminococcus]|torques|
GCACGTAATTTAGCCGGTGCTTCTTAGTCAGGTACCGTCAGTTTCTTCCCTGCTGATAGAGCTTTACATAACCGAAATACTTCTTCGCTCACGCGGCGTCGCTGCATCAGGGTTTCCCCCATTGTGCAATATTCCCCCACTGCTGCCTCCCGTAGG
>MG|34|96.77|Firmicutes|Clostridia|Clostridiales|Lachnospiraceae|Marvinbryantia|formatexigens|
GCACGTAAGTTAGCCGGGGCTTCTTAGTCAGGTACCGTCATCTTCTTCCCTGCTGATAGGGCTTTACATTCCGAAAAACTTCTTCACCCACGCGGCGTCGCTGCATCAGGGTTTCCCCCATTGTGCAATATTCCCCACTGCTGCCTCCCGTAGGA
>MG|29|98.06|Firmicutes|Clostridia|Clostridiales|Lachnospiraceae|Blautia / Clostridium / Coprococcus / Roseburia / Ruminococcus / [Ruminococcus]|torques|
GCACGTAATTTAGCCGGTGCTTCTTAGTCAGGTACCGTCAGTTTCTTCCCTGCTGATAGAGCTTTACATACCGAAATACTTCTTCGCTCACGCGGCGTCGCTGCATCAGGGTTTCCCCCCATTGTGCAATATTCCCCACTGCTGCCTCCCGTAGG
>MG|35|96.1|Firmicutes|Clostridia|Clostridiales|Lachnospiraceae|Marvinbryantia|formatexigens|
GCACGTAAGTTAGCCGGGGCTTCTTAGTCAGGTACCGTCATTATCTTCCCTGCTGATAGGGCTTTACATCCCGAAAGACTTCTTCACCCACGCGGCGTCGCTGCATCAGGGTTTCCCCCATTGTGCAATATCCCCCACTGCTGCCTCCCGTAGG
>MG|17|95.48|Firmicutes|Clostridia|Clostridiales|Lachnospiraceae|Marvinbryantia|formatexigens|
GCACGTAAGTTAGCCGGGGCTTCTTAGTCAGGTACCGTCGTTTTCTTCCCTGCTGATAGGGCTTTACATCCCGAAGGACTTCTTCACCCACGCGGCGTCGCTGCATCAGGGTTTCCCCCATTGTGCAATATCCCCCACTGCTGCCTCCCGTAGGA
>MG|18|98.08|Firmicutes|Clostridia|Clostridiales|Lachnospiraceae|Blautia / Clostridium / Coprococcus / Roseburia / Ruminococcus / [Ruminococcus]|torques|
GCACGTAATTTAGCCGGTGCTTCTTAGTCAGGTACCGTCAGTTTCTTCCCTGCTGATAGAGCTTTACATACCGAAATACTTCTTCGCTCACGCGGCGTCGCTGCATCAGGGTTTCCCCCATTGTGCAATATTCCCCCACTGCTGCCTCCCGTAGGA
>MG|14|96.75|Firmicutes|Clostridia|Clostridiales|Lachnospiraceae|Marvinbryantia|formatexigens|
GCACGTAGTTAGCCGGGGCTTCTTAGTCAGGTACCGTCATCTTCTTCCCTGCTGATAGGGCTTTACATTCCGAAAAACTTCTTCAACCCACGCGGCGTCGCTGCATCAGGGTTTCCCCCATTGTGCAATATTCCCCACTGCTGCCTCCCGTAGG
>MG|19|96.75|Firmicutes|Clostridia|Clostridiales|Lachnospiraceae|Marvinbryantia|formatexigens|
GCACGTAGTTAGCCGGGGCTTCTTAGTCAGGTACCGTCATCTTCTTCCCTGCTGATAGGGCTTTACATTCCGAAAAACTTCTTCACCCACGCGGCGTCGCTGCATCAGGGTTTCCCCCCATTGTGCAATATTCCCCACTGCTGCCTCCCGTAGG
>MG|82|99.35|Firmicutes|Clostridia|Clostridiales|Lachnospiraceae|Hespellia / Robinsoniella|Hespellia porcina / Robinsoniella peoriensis|
GCACGTAGTTAGCCGGGGCTTCTTAGTCAGGTACCGTCATTTTCTTCCCTGCTGATAGAAGTTTACAATACCGAAATACTTCTTCCTTCACGCGGCGTCGCTGCATCAGGGTTTCCCCCATTGTGCAATATTCCCCACTGCTGCCTCCCGTAGGA
>MG|16|98.71|Firmicutes|Clostridia|Clostridiales|Lachnospiraceae|Blautia / [Ruminococcus]|torques|
GCACGTAATTTAGCCGGTGCTTCTTAGTCAGGTACCGTCAGTTTCTTCCCTGCTGATAGAGCTTTACATACCGAAATACTTCATCGCTCACGCGGCGTCGCTGCATCAGGGTTTCCCCCATTGTGCAATATTCCCCACTGCTGCCTCCCGTAGGA
>MG|14|98.06|Firmicutes|Clostridia|Clostridiales|Lachnospiraceae|Fusobacterium / Moryella / Stomatobaculum|longum|
GCACGTAAGTTAGCCGGGGCTTCTTACTCAGGTACCGTCATCTTCTTCCCTGCTGATAAGAGCTTTACATACCGAAATACTTCTTCACTCACGCGGCGTCGCTGCATCAGGGTTTCCCCCATTGTGCAATATTCCCCACTGCTGCCTCCCGTAGG
>MG|23|98.08|Firmicutes|Clostridia|Clostridiales|Lachnospiraceae|Blautia / Clostridium / Coprococcus / Roseburia / Ruminococcus / [Ruminococcus]|torques|
GCACGTAATTTAGCCGGTGCTTCTTAGTCAGGTAACCGTCAGTTTCTTCCCTGCTGATAGAGCTTTACATACCGAAATACTTCTTCGCTCACGCGGCGTCGCTGCATCAGGGTTTCCCCCATTGTGCAATATTCCCCACTGCTGCCTCCCGTAGGA
>MG|10|99.35|Firmicutes|Clostridia|Clostridiales|Lachnospiraceae|Coprococcus / Ruminococcus|Coprococcus comes / Ruminococcus torques|
CCTACGGGAGGCAGCAGTGGGGAATATTGCACAATGGGGGAAACCCTGATGCAGCGACGCCGCGTGAGCGAAGAAGTATTTCGGTATGTAAAGCTCTATCAGCAGGGAAGAAACTGACGGTACCTGACTAAGAAGCACCGGCTAAATACGTGCC
>MG|25|98.08|Firmicutes|Clostridia|Clostridiales|Lachnospiraceae|Blautia / Clostridium / Coprococcus / Roseburia / Ruminococcus / [Ruminococcus]|torques|
GCACGTAATTTAGCCGGTGCTTCTTAGTCAGGTACCGTCAGTTTCTTCCCTGCTGATAAGAGCTTTACATACCGAAATACTTCTTCGCTCACGCGGCGTCGCTGCATCAGGGTTTCCCCCATTGTGCAATATTCCCCACTGCTGCCTCCCGTAGGA
>MG|43|98.06|Firmicutes|Clostridia|Clostridiales|Lachnospiraceae|Fusobacterium / Moryella / Stomatobaculum|longum|
GCACGTAAGTTAGCCGGGGCTTCTTACTCAGGTACCGTCATCTTCTTCCCTGCTGATAGAGCTTTACATAACCGAAATACTTCTTCACTCACGCGGCGTCGCTGCATCAGGGTTTCCCCCATTGTGCAATATTCCCCACTGCTGCCTCCCGTAGG
>MG|26|98.7|Firmicutes|Clostridia|Clostridiales|Lachnospiraceae|Stomatobaculum / [Ruminococcus]|longum|
GCACGTAGTTAGCCGGGGCTTCTTACTCAGGTACCGTCATTTTCGTCCCTGCTGATAGAGCTTTACATACCGAAATACTTCTTCACTCACGCGGCGTCGCTGCATCAGGGTTTCCCCCATTGTGCAATATCCCCCACTGCTGCCTCCCGTAGGA
>MG|41|96.73|Firmicutes|Clostridia|Clostridiales|Lachnospiraceae|Marvinbryantia|formatexigens|
GCACGTAGTTAGCCGGGGCTTCTTAGTCAGGTACCGTCATTATCTTCCCTGCTGATAGGGCTTTACATCCCGAAAGACTTCTTCACCCACGCGGCGTCGCTGCATCAGGGTTTCCCCCATTGTGCAATATCCCCCACTGCTGCCTCCCGTAGG
>MG|10|98.7|Firmicutes|Clostridia|Clostridiales|Lachnospiraceae|Anaerostipes / Clostridium / Dorea / Fusobacterium / Lachnoclostridium / Moryella / [Ruminococcus]|gnavus|
GCACGTAGTTAGCCGGGGCTTCTTAGTCAGGTACCGTCATCTTCTTCCCTGCTGATAGAGCTTTACATACCGAAATACTTCTTCACTCACGCGGCGTCGCTGCATCAGGGTTTCCCCCCATTGTGCAATATTCCCCACTGCTGCCTCCCGTAGG
>MG|14|96.15|Firmicutes|Clostridia|Clostridiales|Lachnospiraceae|Marvinbryantia|formatexigens|
GCACGTAGTTAGCCGGGGCTTCTTAGTCAGGTACCGTCATCTTCTTCCCTGCTGATAGGGCTTTAACATTCCGAAAAACTTCTTCAACCCACGCGGCGTCGCTGCATCAGGGTTTCCCCCATTGTGCAATATTCCCCACTGCTGCCTCCCGTAGGA
>MG|13|97.42|Firmicutes|Clostridia|Clostridiales|Lachnospiraceae|Clostridium / Lachnoclostridium / Ruminiclostridium / [Ruminococcus]|gnavus|
GCACGTAGTTAGCCGGGGCTTCTTAGTCAGGTACCGTCATCATCTTCCCTGCTGATAGAAGTTTACAATACCGAAATACGTCGTCCTTCACGCGGCGTCGCTGCATCAGGGTTTCCCCCATTGTGCAATATTCCCCACTGCTGCCTCCCGTAGGA
>MG|20|95.48|Firmicutes|Clostridia|Clostridiales|Lachnospiraceae|Marvinbryantia|formatexigens|
GCACGTAGTTAGCCGGGGCTTCTTAGTCAGGTACCGTCGTTTTCTTCCCTGCTGATAGGGCTTTACATCCCGAAGGACTTCTTCACCCACGCGGCGTCGCTGCATCAGGGTTTCCCCCATTGTGCAATATCCCCCAACTGCTGCCTCCCGTAGGA
>MG|15|96.13|Firmicutes|Clostridia|Clostridiales|Lachnospiraceae|Marvinbryantia|formatexigens|
GCACGTAAGTTAGCCGGGGCTTCTTAGTCAGGTACCGTCATCTTCTTCCCTGCTGATAGGGCTTTACATTCCGAAAAACTTCTTCAACCCACGCGGCGTCGCTGCATCAGGGTTTCCCCCATTGTGCAATATTCCCCACTGCTGCCTCCCGTAGG
>MG|63|97.4|Firmicutes|Clostridia|Clostridiales|Lachnospiraceae|Marvinbryantia / [Ruminococcus]|formatexigens|
GCACGTAGTTAGCCGGGGCTTCTTAGTCAGGTACCGTCATCTTCTTCCCTGCTGATAGGGCTTTACATTCCGAAAAACTTCTTCACCCACGCGGCGTCGCTGCATCAGGGTTTCCCCCATTGTGCAATATTCCCCACTGCTGCCTCCCGTAGGA
>MG|113|99.35|Firmicutes|Clostridia|Clostridiales|Lachnospiraceae|Coprococcus / Ruminococcus|Coprococcus comes / Ruminococcus torques|
GCACGTATTTAGCCGGTGCTTCTTAGTCAGGTACCGTCAGTTTCTTCCCTGCTGATAGAGCTTTACATACCGAAATACTTCTTCGCTCACGCGGCGTCGCTGCATCAGGGTTTCCCCCATTGTGCAATATTCCCCACTGCTGCCTCCCGTAGGA
>MG|14|98.7|Firmicutes|Clostridia|Clostridiales|Lachnospiraceae|Fusobacterium / Moryella / Stomatobaculum|longum|
GCACGTAGTTAGCCGGGGCTTCTTACTCAGGTACCGTCATCTTCTTCCCTGCTGATAGAGCTTTAACATACCGAAATACTTCTTCACTCACGCGGCGTCGCTGCATCAGGGTTTCCCCCATTGTGCAATATTCCCCACTGCTGCCTCCCGTAGG
>MG|11|98.06|Firmicutes|Clostridia|Clostridiales|Lachnospiraceae|Blautia / Clostridium / Coprococcus / Roseburia / Ruminococcus / [Ruminococcus]|torques|
GCACGTATTTAGCCGGTGCTTCTTAGTCAGGTAACCGTCAGTTTCTTCCCTGCTGATAGAGCTTTACATAACCGAAATACTTCTTCGCTCACGCGGCGTCGCTGCATCAGGGTTTCCCCCATTGTGCAATATTCCCCACTGCTGCCTCCCGTAGG
>MG|11|98.7|Firmicutes|Clostridia|Clostridiales|Lachnospiraceae|Fusobacterium / Moryella / Stomatobaculum|longum|
GCACGTAGTTAGCCGGGGCTTCTTACTCAGGTACCGTCATCTTCTTCCCTGCTGATAGAGCTTTACAATACCGAAATACTTCTTCACTCACGCGGCGTCGCTGCATCAGGGTTTCCCCCATTGTGCAATATTCCCCACTGCTGCCTCCCGTAGG
>MG|11|95.57|Firmicutes|Clostridia|Clostridiales|Lachnospiraceae|Tyzzerella|propionicum|
GCACGTAAGTTAGCCGGGGCTTCTTACTCAGGTACCGTCACTTTCTTCGTTCCTGTCGATAGAAGTTTACGAGCCGAAACCCTTCTTCCTTCACGCGGCGTTGCTGCATCAGGCTTGCGCCCATTGTGCAATATTCCCCACTGCTGCCTCCCGTAGGA
>MG|81|98.7|Firmicutes|Clostridia|Clostridiales|Lachnospiraceae|Fusobacterium / Moryella / Stomatobaculum|longum|
GCACGTAAGTTAGCCGGGGCTTCTTACTCAGGTACCGTCATCTTCTTCCCTGCTGATAGAGCTTTACATACCGAAATACTTCTTCACTCACGCGGCGTCGCTGCATCAGGGTTTCCCCCATTGTGCAATATTCCCCACTGCTGCCTCCCGTAGG
>MG|13|98.7|Firmicutes|Clostridia|Clostridiales|Lachnospiraceae|Fusobacterium / Moryella / Stomatobaculum|longum|
GCACGTAGTTAGCCGGGGCTTCTTAACTCAGGTACCGTCATCTTCTTCCCTGCTGATAGAGCTTTACATACCGAAATACTTCTTCACTCACGCGGCGTCGCTGCATCAGGGTTTCCCCCATTGTGCAATATTCCCCACTGCTGCCTCCCGTAGG
>MG|10|98.71|Firmicutes|Clostridia|Clostridiales|Lachnospiraceae|Fusobacterium / Moryella|indoligenes|
GCACGTAAGTTAGCCGGGGCTTCTTACTCAGGTACCGTCATCTTCTTCCCTGCTGATAGAGCTTTACATACCGAAATACTTCTTCACTCACGCGGCGTCGCTGCATCAGGGTTTCCCCCCATTGTGCAATATTCCCCACTGCTGCCTCCCGTAGG
>MG|14|98.71|Firmicutes|Clostridia|Clostridiales|Lachnospiraceae|Fusobacterium / Moryella / Stomatobaculum|longum|
GCACGTAGTTAGCCGGGGCTTCTTACTCAGGTACCGTCATCTTCTTCCCTGCTGATAGAGCTTTACATACCGAAATAACTTCTTCACTCACGCGGCGTCGCTGCATCAGGGTTTCCCCCATTGTGCAATATTCCCCACTGCTGCCTCCCGTAGGA
>MG|15|96.75|Firmicutes|Clostridia|Clostridiales|Lachnospiraceae|Marvinbryantia|formatexigens|
GCACGTAAGTTAGCCGGGGCTTCTTAGTCAGGTACCGTCATTTTCTTCCCTGCTGATAGGGCTTTACATCCCGAAAGACTTCTTCACCCACGCGGCGTCGCTGCATCAGGGTTTCCCCCATTGTGCAATATCCCCCACTGCTGCCTCCCGTAGG
>MG|12|98.71|Firmicutes|Clostridia|Clostridiales|Lachnospiraceae|Fusobacterium / Moryella / Stomatobaculum|longum|
GCACGTAGTTAGCCGGGGCTTCTTACTCAGGTACCGTCAATCTTCTTCCCTGCTGATAGAGCTTTACATACCGAAATACTTCTTCACTCACGCGGCGTCGCTGCATCAGGGTTTCCCCCATTGTGCAATATTCCCCACTGCTGCCTCCCGTAGGA
>MG|16|98.09|Firmicutes|Clostridia|Clostridiales|Lachnospiraceae|Anaerostipes / Clostridium / Dorea / Lachnoclostridium / [Ruminococcus]|gnavus|
GCACGTAAGTTAGCCGGGGCTTCTTAGTCAGGTACCGTCATTTTCTTCCCTGCTGATAGAGCTTTACAATACCGAAATACTTCTTCACTCACGCGGCGTCGCTGCATCAGGGTTTCCCCCCATTGTGCAATATTCCCCACTGCTGCCTCCCGTAGGA
>MG|10|96.86|Firmicutes|Clostridia|Clostridiales|Lachnospiraceae|Roseburia|intestinalis|
GCACGTAATTTAGCCGGAGCTTCTTAGTCAGGTAACCGTCACTTTCTTCTTCCCTGCTGATAGAGCTTTACATACCGAAATACTTCTTCGCTCACGCGGCGTCGCTGCATCAGGGTTTCCCCCCATTGTGCAATATTCCCCACTGCTGCCTCCCGTAGG
>MG|11|98.06|Firmicutes|Clostridia|Clostridiales|Lachnospiraceae|Fusobacterium / Moryella / Stomatobaculum|longum|
GCACGTAAGTTAGCCGGGGCTTCTTACTCAGGTACCGTCATCTTCTTCCCTGCTGATAGAGCTTTACATACCGAAATACTTCTTCACTCACGCGGCGTCGCTGCATCAGGGTTTCCCCCATTGTGCAATATTCCCCCACTGCTGCCTCCCGTAGG
>MG|10|94.84|Firmicutes|Clostridia|Clostridiales|Lachnospiraceae|Marvinbryantia|formatexigens|
GCACGTAAGTTAGCCGGGGCTTCTTAGTCAGGTACCGTCGTTTTCTTCCCTGCTGATAGGGCTTTACATCCCGAAGGACTTCTTCACCCACGCGGCGTCGCTGCATCAGGGTTTCCCCCATTGTGCAATATCCCCCAACTGCTGCCTCCCGTAGG
>MG|26|97.39|Firmicutes|Clostridia|Clostridiales|Lachnospiraceae|Marvinbryantia / [Ruminococcus]|formatexigens|
GCACGTAGTTAGCCGGGGCTTCTTAGTCAGGTACCGTCATTTTCTTCCCTGCTGATAGGGCTTTACATCCCGAAAGACTTCTTCACCCACGCGGCGTCGCTGCATCAGGGTTTCCCCCATTGTGCAATATCCCCCACTGCTGCCTCCCGTAGG
>MG|10|98.06|Firmicutes|Clostridia|Clostridiales|Lachnospiraceae|Blautia / Clostridium / Coprococcus / Roseburia / Ruminococcus / [Ruminococcus]|torques|
GCACGTAATTTAGCCGGAGCTTCTTAGTCAGGTACCGTCATTTTCTTCCCTGCTGATAGAGCTTTACATAACCGAAATACTTCTTCGCTCACGCGGCGTCGCTGCATCAGGGTTTCCCCCATTGTGCAATATTCCCCACTGCTGCCTCCCGTAGG
>MG|15|98.7|Firmicutes|Clostridia|Clostridiales|Lachnospiraceae|Fusobacterium / Moryella / Stomatobaculum|longum|
GCACGTAGTTAGCCGGGGCTTCTTACTCAGGTACCGTCATCTTCTTCCCTGCTGATAGAGCTTTACATACCGAAATACTTCTTCACTCACGCGGCGTCGCTGCATCAGGGTTTCCCCCATTGTGCAATATTCCCCCACTGCTGCCTCCCGTAGG
>MG|13|88.46|Firmicutes|Clostridia|Clostridiales|Peptococcaceae|Desulfosporosinus|meridiei|
GCACGTAGTTAGCCGGGGCTTATTCCTTGGGTACCGTCAGATCTTCGTTCCCAAGAAAAGAGCTTTACAATCAAAAGACCTTCATCACTCACGCGGCATTGCTGGGTCAGAGTTGCCTCCATTGCCCAATATTCCCCACTGCTGCCTCCCGTAGGA
>MG|12|89.56|Firmicutes|Clostridia|Clostridiales|Peptococcaceae|Peptococcus|sp.|
GCACATAGTTAGCCGGGGCTTCCTTGTAGCCTACCGTCCTGTGTGAATCAGTTACTATCCCCACCTCTCTTCGGCTACGATAGAGCTTTACAACCCGAAGGCCTTCTTCACTCACGCGGCATTGCTCCGTCAGGCTTTCGCCCATTGCGGAAGATTCCCCACTGCTGCCTCCCGTAGGA
>MG|53|99.35|Firmicutes|Clostridia|Clostridiales|Peptostreptococcaceae|Clostridium / Eubacterium|Clostridium bartlettii / Clostridium bifermentans / Clostridium ghonii / Clostridium irregulare / Clostridium lituseburense / Eubacterium tenue|
CCTACGGGAGGCAGCAGTGGGGAATATTGCACAATGGGCGAAAGCCTGATGCAGCAACGCCGCGTGAGCGAATGAAGGCCTTCGGGTCGTAAAGCTCTGTCCTCAAGGAAGATAATGACGGTACTTGAGGAGGAAGCCCCGGCTAACTACGTGCC
>MG|30|99.35|Firmicutes|Clostridia|Clostridiales|Peptostreptococcaceae|Clostridium / Eubacterium|Clostridium bartlettii / Clostridium bifermentans / Clostridium ghonii / Clostridium irregulare / Clostridium lituseburense / Eubacterium tenue|
CCTACGGGAGGCAGCAGTGGGGAATATTGCACAATGGGCGAAAGCCTGATGCAGCAACGCCGCGTGAGCGATGAAGGCCTTCGGGTCGTAAAGCTCTGTCCTCAAGGAAGAATAATGACGGTACTTGAGGAGGAAGCCCCGGCTAACTACGTGCC
>MG|103|99.35|Firmicutes|Clostridia|Clostridiales|Peptostreptococcaceae|Clostridium / Eubacterium|Clostridium bartlettii / Clostridium bifermentans / Clostridium ghonii / Clostridium irregulare / Clostridium lituseburense / Eubacterium tenue|
GCACGTAAGTTAGCCGGGGCTTCCTCCTCAAGTACCGTCATTATCTTCCTTGAGGACAGAGCTTTACGACCCGAAGGCCTTCATCGCTCACGCGGCGTTGCTGCATCAGGCTTTCGCCCATTGTGCAATATTCCCCACTGCTGCCTCCCGTAGGA
>MG|12|96.86|Firmicutes|Clostridia|Clostridiales|Peptostreptococcaceae|Asaccharospora|irregularis|
GCACGTAAGTTAGCCGGGGCTTCCTCCTCAAGTACCGTCATTATCTTCCTTGAGGACAGAAGCTTTACGACCCGAAGGCCTTCAATCGCTCACGCGGCGTTGCTGCATCAGGCTTTCGCCCATTGTGCAATACTTCCCCAACTGCTGCCTCCCGTAGGA
>MG|34|99.35|Firmicutes|Clostridia|Clostridiales|Peptostreptococcaceae|Clostridium / Eubacterium|Clostridium bartlettii / Clostridium bifermentans / Clostridium ghonii / Clostridium irregulare / Clostridium lituseburense / Eubacterium tenue|
GCACGTAGTTAGCCGGGGCTTCCTCCTCAAGTACCGTCATTATCTTCCTTGAGGACAGAAGCTTTACGACCCGAAGGCCTTCATCGCTCACGCGGCGTTGCTGCATCAGGCTTTCGCCCATTGTGCAATATTCCCCACTGCTGCCTCCCGTAGGAA
>MG|46|98.72|Firmicutes|Clostridia|Clostridiales|Peptostreptococcaceae|Asaccharospora / Clostridium / Intestinibacter / Peptoclostridium / Romboutsia|irregularis|
GCACGTAAGTTAGCCGGGGCTTCCTCCTCAAGTACCGTCATTATCTTCCTTGAGGACAGAGCTTTACGACCCGAAGGCCTTCAATCGCTCACGCGGCGTTGCTGCATCAGGCTTTCGCCCATTGTGCAATATTCCCCACTGCTGCCTCCCGTAGGA
>MG|14|98.72|Firmicutes|Clostridia|Clostridiales|Peptostreptococcaceae|Asaccharospora / Clostridium / Intestinibacter / Peptoclostridium / Romboutsia|irregularis|
GCACGTAGTTAGCCGGGGCTTCCTCCTCAAGTACCGTCATTATCTTCCTTGAGGACAGAAGCTTTACGACCCGAAGGCCTTCATCGCTCACGCGGCGTTGCTGCATCAGGCTTTCGCCCATTGTGCAATACTTCCCCACTGCTGCCTCCCGTAGGA
>MG|40|98.72|Firmicutes|Clostridia|Clostridiales|Peptostreptococcaceae|Asaccharospora / Clostridium / Intestinibacter / Peptoclostridium / Romboutsia|irregularis|
GCACGTAAGTTAGCCGGGGCTTCCTCCTCAAGTACCGTCATTATCTTCCTTGAGGACAGAAGCTTTACGACCCGAAGGCCTTCATCGCTCACGCGGCGTTGCTGCATCAGGCTTTCGCCCATTGTGCAATATTCCCCACTGCTGCCTCCCGTAGGA
>MG|197|100.0|Firmicutes|Clostridia|Clostridiales|Peptostreptococcaceae|Clostridium / Eubacterium|Clostridium bartlettii / Clostridium bifermentans / Clostridium ghonii / Clostridium irregulare / Clostridium lituseburense / Eubacterium tenue|
GCACGTAGTTAGCCGGGGCTTCCTCCTCAAGTACCGTCATTATCTTCCTTGAGGACAGAGCTTTACGACCCGAAGGCCTTCATCGCTCACGCGGCGTTGCTGCATCAGGCTTTCGCCCATTGTGCAATATTCCCCACTGCTGCCTCCCGTAGGA
>MG|23|98.72|Firmicutes|Clostridia|Clostridiales|Peptostreptococcaceae|Asaccharospora / Clostridium / Intestinibacter / Peptoclostridium / Romboutsia|irregularis|
CCTACGGGAGGCAGCAGTGGGGAATATTGCAACAATGGGCGAAAGCCTGATGCAGCAACGCCGCGTGAGCGAATGAAGGCCTTCGGGTCGTAAAGCTCTGTCCTCAAGGAAGATAATGACGGTACTTGAGGAGGAAGCCCCGGCTAACTACGTGCC
>MG|18|98.72|Firmicutes|Clostridia|Clostridiales|Peptostreptococcaceae|Asaccharospora / Clostridium / Intestinibacter / Peptoclostridium / Romboutsia|irregularis|
GCACGTAAGTTAGCCGGGGCTTCCTCCTCAAGTACCGTCATTATCTTCCTTGAGGACAGAGCTTTACGACCCGAAGGCCTTCATCGCTCACGCGGCGTTGCTGCATCAGGCTTTCGCCCATTGTGCAATACTTCCCCACTGCTGCCTCCCGTAGGA
>MG|11|98.72|Firmicutes|Clostridia|Clostridiales|Peptostreptococcaceae|Asaccharospora / Clostridium / Intestinibacter / Peptoclostridium / Romboutsia|irregularis|
GCACGTAGTTAGCCGGGGCTTCCTCCTCAAGTACCGTCATTATCTTCCTTGAGGACAGAAGCTTTACGACCCGAAGGCCTTCATCGCTCACGCGGCGTTGCTGCATCAGGCTTTCGCCCATTGTGCAATATTCCCCAACTGCTGCCTCCCGTAGGA
>MG|11|98.72|Firmicutes|Clostridia|Clostridiales|Peptostreptococcaceae|Asaccharospora / Clostridium / Intestinibacter / Peptoclostridium / Romboutsia|irregularis|
GCACGTAAGTTAGCCGGGGCTTCCTCCTCAAGTACCGTCATTATCTTCCTTGAGGACAGAGCTTTACGACCCGAAGGCCTTCATCGCTCACGCGGCGTTGCTGCATCAGGCTTTCGCCCATTGTGCAATAATTCCCCACTGCTGCCTCCCGTAGGA
>MG|48|99.35|Firmicutes|Clostridia|Clostridiales|Peptostreptococcaceae|Clostridium / Eubacterium|Clostridium bartlettii / Clostridium bifermentans / Clostridium ghonii / Clostridium irregulare / Clostridium lituseburense / Eubacterium tenue|
GCACGTAGTTAGCCGGGGCTTCCTCCTCAAGTACCGTCATTATCTTCCTTGAGGACAGAGCTTTACGACCCGAAGGCCTTCATCGCTCACGCGGCGTTGCTGCATCAGGCTTTCGCCCATTGTGCAATACTTCCCCACTGCTGCCTCCCGTAGGA
>MG|11|98.09|Firmicutes|Clostridia|Clostridiales|Peptostreptococcaceae|Asaccharospora / Clostridium / Intestinibacter / Peptoclostridium / Romboutsia|irregularis|
GCACGTAGTTAGCCGGGGCTTCCTCCTCAAGTACCGTCATTATCTTCCTTGAGGACAGAAGCTTTACGACCCGAAGGCCTTCATCGCTCACGCGGCGTTGCTGCATCAGGCTTTCGCCCATTGTGCAATACTTCCCCAACTGCTGCCTCCCGTAGGA
>MG|10|98.09|Firmicutes|Clostridia|Clostridiales|Peptostreptococcaceae|Asaccharospora / Clostridium / Intestinibacter / Peptoclostridium / Romboutsia|irregularis|
CCTACGGGAGGCAGCAGTGGGGAATATTGCACAATGGGCGAAAGCCTGATGCAAGCAACGCCGCGTGAGCGAATGAAGGCCTTCGGGTCGTAAAGCTCTGTCCTCAAGGAAGAATAATGACGGTACTTGAGGAGGAAGCCCCGGCTAACTACGTGCC
>MG|11|98.09|Firmicutes|Clostridia|Clostridiales|Peptostreptococcaceae|Asaccharospora / Clostridium / Intestinibacter / Peptoclostridium / Romboutsia|irregularis|
GCACGTAAGTTAGCCGGGGCTTCCTCCTCAAGTACCGTCATTATCTTCCTTGAGGACAGAAGCTTTACGACCCGAAGGCCTTCATCGCTCACGCGGCGTTGCTGCATCAGGCTTTCGCCCATTGTGCAATATTCCCCAACTGCTGCCTCCCGTAGGA
>MG|12|100.0|Firmicutes|Clostridia|Clostridiales|Peptostreptococcaceae|Clostridium / Eubacterium|Clostridium bartlettii / Clostridium bifermentans / Clostridium ghonii / Clostridium irregulare / Clostridium lituseburense / Eubacterium tenue|
TCCTACGGGAGGCAGCAGTGGGGAATATTGCACAATGGGCGAAAGCCTGATGCAGCAACGCCGCGTGAGCGATGAAGGCCTTCGGGTCGTAAAGCTCTGTCCTCAAGGAAGATAATGACGGTACTTGAGGAGGAAGCCCCGGCTAACTACGTGC
>MG|23|98.72|Firmicutes|Clostridia|Clostridiales|Peptostreptococcaceae|Asaccharospora / Clostridium / Intestinibacter / Peptoclostridium / Romboutsia|irregularis|
GCACGTAAGTTAGCCGGGGCTTCCTCCTCAAGTACCGTCATTATCTTCCTTGAGGACAGAGCTTTACGACCCGAAGGCCTTCATCGCTCACGCGGCGTTGCTGCATCAGGCTTTCGCCCATTGTGCAATATTCCCCAACTGCTGCCTCCCGTAGGA
>MG|18|98.72|Firmicutes|Clostridia|Clostridiales|Peptostreptococcaceae|Asaccharospora / Clostridium / Intestinibacter / Peptoclostridium / Romboutsia|irregularis|
GCACGTAAGTTAGCCGGGGCTTCCTCCTCAAGTACCGTCATTATCTTCCTTGAGGACAGAGCTTTACGACCCGAAGGCCTTCATCGCTCACGCGGCGTTGCTGCATCAGGCTTTCGCCCATTGTGCAATATTCCCCCACTGCTGCCTCCCGTAGGA
>MG|34|99.35|Firmicutes|Clostridia|Clostridiales|Peptostreptococcaceae|Clostridium / Eubacterium|Clostridium bartlettii / Clostridium bifermentans / Clostridium ghonii / Clostridium irregulare / Clostridium lituseburense / Eubacterium tenue|
GCACGTAGTTAGCCGGGGCTTCCTCCTCAAGTACCGTCATTATCTTCCTTGAGGACAGAGCTTTACGACCCGAAGGCCTTCATCGCTCACGCGGCGTTGCTGCATCAGGCTTTCGCCCATTGTGCAATATTCCCCAACTGCTGCCTCCCGTAGGA
>MG|13|95.89|Firmicutes|Clostridia|Clostridiales|Peptostreptococcaceae|Peptoclostridium|paradoxum|
GCACGTAAGTTAGCCGGGGCTTCCTCCTTGAGTACCGTCATTCTTCTTCCTCAAGGACAGAAGTTTACGACCCGAAGGCCTTCTTCCTTCACGCGGCGTTGCTGCATCAGGCTTTCGCCCATTGTGCAATATTCCCCACTGCTGCCTCCCGTAGG
>MG|14|99.35|Firmicutes|Clostridia|Clostridiales|Peptostreptococcaceae|Clostridium / Eubacterium|Clostridium bartlettii / Clostridium bifermentans / Clostridium ghonii / Clostridium irregulare / Clostridium lituseburense / Eubacterium tenue|
CCTACGGGAGGCAGCAGTGGGGAATATTGCACAATGGGCGAAAGCCTGATGCAAGCAACGCCGCGTGAGCGATGAAGGCCTTCGGGTCGTAAAGCTCTGTCCTCAAGGAAGATAATGACGGTACTTGAGGAGGAAGCCCCGGCTAACTACGTGCC
>MG|22|98.09|Firmicutes|Clostridia|Clostridiales|Peptostreptococcaceae|Asaccharospora / Clostridium / Intestinibacter / Peptoclostridium / Romboutsia|irregularis|
GCACGTAAGTTAGCCGGGGCTTCCTCCTCAAGTACCGTCATTATCTTCCTTGAGGACAGAGCTTTACGACCCGAAGGCCTTCAATCGCTCACGCGGCGTTGCTGCATCAGGCTTTCGCCCATTGTGCAATACTTCCCCACTGCTGCCTCCCGTAGGA
>MG|11|99.35|Firmicutes|Clostridia|Clostridiales|Peptostreptococcaceae|Clostridium / Eubacterium|Clostridium bartlettii / Clostridium bifermentans / Clostridium ghonii / Clostridium irregulare / Clostridium lituseburense / Eubacterium tenue|
GCACGTAGTTAGCCGGGGCTTCCTCCTCAAGTACCGTCATTATCTTCCTTGAGGACAGAGCTTTACGACCCGAAGGCCTTCATCGCTCACGCGGCGTTGCTGCATCAGGCTTTCGCCCATTGTGCAATAATTCCCCACTGCTGCCTCCCGTAGGA
>MG|36|98.72|Firmicutes|Clostridia|Clostridiales|Peptostreptococcaceae|Asaccharospora / Clostridium / Intestinibacter / Peptoclostridium / Romboutsia|irregularis|
GCACGTAGTTAGCCGGGGCTTCCTCCTCAAGTACCGTCATTATCTTCCTTGAGGACAGAGCTTTACGACCCGAAGGCCTTCAATCGCTCACGCGGCGTTGCTGCATCAGGCTTTCGCCCATTGTGCAATACTTCCCCACTGCTGCCTCCCGTAGGA
>MG|22|98.72|Firmicutes|Clostridia|Clostridiales|Peptostreptococcaceae|Asaccharospora / Clostridium / Intestinibacter / Peptoclostridium / Romboutsia|irregularis|
CCTACGGGAGGCAGCAGTGGGGAATATTGCACAATGGGCGAAAGCCTGATGCAGCAACGCCGCGTGAGCGAATGAAGGCCTTCGGGTCGTAAAGCTCTGTCCTCAAGGAAGAATAATGACGGTACTTGAGGAGGAAGCCCCGGCTAACTACGTGCC
>MG|22|98.09|Firmicutes|Clostridia|Clostridiales|Peptostreptococcaceae|Asaccharospora / Clostridium / Intestinibacter / Peptoclostridium / Romboutsia|irregularis|
GCACGTAGTTAGCCGGGGCTTCCTCCTCAAGTACCGTCATTATCTTCCTTGAGGACAGAGCTTTACGACCCGAAGGCCTTCAATCGCTCACGCGGCGTTGCTGCATCAGGCTTTCGCCCATTGTGCAATACTTCCCCAACTGCTGCCTCCCGTAGGA
>MG|77|100.0|Firmicutes|Clostridia|Clostridiales|Peptostreptococcaceae|Clostridium / Eubacterium|Clostridium bartlettii / Clostridium bifermentans / Clostridium ghonii / Clostridium irregulare / Clostridium lituseburense / Eubacterium tenue|
CCTACGGGAGGCAGCAGTGGGGAATATTGCACAATGGGCGAAAGCCTGATGCAGCAACGCCGCGTGAGCGATGAAGGCCTTCGGGTCGTAAAGCTCTGTCCTCAAGGAAGATAATGACGGTACTTGAGGAGGAAGCCCCGGCTAACTACGTGCC
>MG|27|98.72|Firmicutes|Clostridia|Clostridiales|Peptostreptococcaceae|Asaccharospora / Clostridium / Intestinibacter / Peptoclostridium / Romboutsia|irregularis|
GCACGTAGTTAGCCGGGGCTTCCTCCTCAAGTACCGTCATTATCTTCCTTGAGGACAGAAGCTTTACGACCCGAAGGCCTTCAATCGCTCACGCGGCGTTGCTGCATCAGGCTTTCGCCCATTGTGCAATATTCCCCACTGCTGCCTCCCGTAGGA
>MG|28|98.72|Firmicutes|Clostridia|Clostridiales|Peptostreptococcaceae|Asaccharospora / Clostridium / Intestinibacter / Peptoclostridium / Romboutsia|irregularis|
GCACGTAGTTAGCCGGGGCTTCCTCCTCAAGTACCGTCATTATCTTCCTTGAGGACAGAGCTTTACGACCCGAAGGCCTTCAATCGCTCACGCGGCGTTGCTGCATCAGGCTTTCGCCCATTGTGCAATATTCCCCAACTGCTGCCTCCCGTAGGA
>MG|11|99.35|Firmicutes|Clostridia|Clostridiales|Peptostreptococcaceae|Clostridium / Eubacterium|Clostridium bartlettii / Clostridium bifermentans / Clostridium ghonii / Clostridium irregulare / Clostridium lituseburense / Eubacterium tenue|
CCTACGGGAGGCAGCAGTGGGGAATATTGCACAATGGGCGAAAGCCTGATGCAGCAACGCCGCGTGAAGCGATGAAGGCCTTCGGGTCGTAAAGCTCTGTCCTCAAGGAAGATAATGACGGTACTTGAGGAGGAAGCCCCGGCTAACTACGTGCC
>MG|21|99.35|Firmicutes|Clostridia|Clostridiales|Peptostreptococcaceae|Clostridium / Eubacterium|Clostridium bartlettii / Clostridium bifermentans / Clostridium ghonii / Clostridium irregulare / Clostridium lituseburense / Eubacterium tenue|
GCACGTAGTTAGCCGGGGCTTCCTCCTCAAGTACCGTCATTATCTTCCTTGAGGACAGAGCTTTACGACCCGAAGGCCTTCATCGCTCACGCGGCGTTGCTGCATCAGGCTTTCGCCCATTGTTGCAATATTCCCCACTGCTGCCTCCCGTAGGA
>MG|28|99.35|Firmicutes|Clostridia|Clostridiales|Peptostreptococcaceae|Clostridium / Eubacterium|Clostridium bartlettii / Clostridium bifermentans / Clostridium ghonii / Clostridium irregulare / Clostridium lituseburense / Eubacterium tenue|
CCTACGGGAGGCAGCAGTGGGGAATATTGCAACAATGGGCGAAAGCCTGATGCAGCAACGCCGCGTGAGCGATGAAGGCCTTCGGGTCGTAAAGCTCTGTCCTCAAGGAAGATAATGACGGTACTTGAGGAGGAAGCCCCGGCTAACTACGTGCC
>MG|14|98.09|Firmicutes|Clostridia|Clostridiales|Peptostreptococcaceae|Asaccharospora / Clostridium / Intestinibacter / Peptoclostridium / Romboutsia|irregularis|
GCACGTAGTTAGCCGGGGCTTCCTCCTCAAGTACCGTCATTATCTTCCTTGAGGACAGAAGCTTTACGACCCGAAGGCCTTCAATCGCTCACGCGGCGTTGCTGCATCAGGCTTTCGCCCATTGTGCAATACTTCCCCACTGCTGCCTCCCGTAGGA
>MG|38|98.09|Firmicutes|Clostridia|Clostridiales|Peptostreptococcaceae|Asaccharospora / Clostridium / Intestinibacter / Peptoclostridium / Romboutsia|irregularis|
GCACGTAAGTTAGCCGGGGCTTCCTCCTCAAGTACCGTCATTATCTTCCTTGAGGACAGAAGCTTTACGACCCGAAGGCCTTCAATCGCTCACGCGGCGTTGCTGCATCAGGCTTTCGCCCATTGTGCAATATTCCCCACTGCTGCCTCCCGTAGGA
>MG|12|98.71|Firmicutes|Clostridia|Clostridiales|Peptostreptococcaceae|Asaccharospora / Clostridium / Intestinibacter / Peptoclostridium / Romboutsia|irregularis|
GCACGTAGTTAGCCGGGGCTTCCTCCTTCAAGTACCGTCATTATCTTCCTTGAGGACAGAGCTTTACGACCCGAAGGCCTTCATCGCTCACGCGGCGTTGCTGCATCAGGCTTTCGCCCATTGTTGCAATATTCCCCACTGCTGCCTCCCGTAGG
>MG|15|99.35|Firmicutes|Clostridia|Clostridiales|Peptostreptococcaceae|Clostridium / Eubacterium|Clostridium bartlettii / Clostridium bifermentans / Clostridium ghonii / Clostridium irregulare / Clostridium lituseburense / Eubacterium tenue|
GCACGTAGTTAGCCGGGGCTTCCTCCTCAAGTACCGTCATTATCTTCCTTGAGGACAGAGCTTTACGACCCGAAGGCCTTCATCGCTCACGCGGCGTTGCTGCATCAGGCTTTCGCCCATTGTGCAATATTCCCCCACTGCTGCCTCCCGTAGGA
>MG|13|97.47|Firmicutes|Clostridia|Clostridiales|Peptostreptococcaceae|Asaccharospora / Clostridium / Intestinibacter / Peptoclostridium / Romboutsia|irregularis|
GCACGTAAGTTAGCCGGGGCTTCCTCCTCAAGTACCGTCATTATCTTCCTTGAGGACAGAAGCTTTACGACCCGAAGGCCTTCAATCGCTCACGCGGCGTTGCTGCATCAGGCTTTCGCCCATTGTGCAATACTTCCCCACTGCTGCCTCCCGTAGGA
>MG|12|98.09|Firmicutes|Clostridia|Clostridiales|Peptostreptococcaceae|Asaccharospora / Clostridium / Intestinibacter / Peptoclostridium / Romboutsia|irregularis|
GCACGTAAGTTAGCCGGGGCTTCCTCCTCAAGTACCGTCATTATCTTCCTTGAGGACAGAGCTTTACGACCCGAAGGCCTTCATCGCTCACGCGGCGTTGCTGCATCAGGCTTTCGCCCATTGTGCAATACTTCCCCAACTGCTGCCTCCCGTAGGA
>MG|86|99.35|Firmicutes|Clostridia|Clostridiales|Peptostreptococcaceae|Clostridium / Eubacterium|Clostridium bartlettii / Clostridium bifermentans / Clostridium ghonii / Clostridium irregulare / Clostridium lituseburense / Eubacterium tenue|
GCACGTAGTTAGCCGGGGCTTCCTCCTCAAGTACCGTCATTATCTTCCTTGAGGACAGAGCTTTACGACCCGAAGGCCTTCAATCGCTCACGCGGCGTTGCTGCATCAGGCTTTCGCCCATTGTGCAATATTCCCCACTGCTGCCTCCCGTAGGA
>MG|30|98.72|Firmicutes|Clostridia|Clostridiales|Peptostreptococcaceae|Asaccharospora / Clostridium / Intestinibacter / Peptoclostridium / Romboutsia|irregularis|
GCACGTAGTTAGCCGGGGCTTCCTCCTCAAGTACCGTCATTATCTTCCTTGAGGACAGAGCTTTACGACCCGAAGGCCTTCATCGCTCACGCGGCGTTGCTGCATCAGGCTTTCGCCCATTGTGCAATACTTCCCCAACTGCTGCCTCCCGTAGGA
>MG|17|96.1|Firmicutes|Clostridia|Clostridiales|Peptostreptococcaceae|Peptoclostridium|paradoxum|
GCACGTAGTTAGCCGGGGCTTCCTCCTTGAGTACCGTCATTCTTCTTCCTCAAGGACAGAAGTTTACGACCCGAAGGCCTTCTTCCTTCACGCGGCGTTGCTGCATCAGGCTTTCGCCCATTGTGCAATATTCCCCACTGCTGCCTCCCGTAGG
>MG|13|99.35|Firmicutes|Clostridia|Clostridiales|Peptostreptococcaceae|Clostridium / Eubacterium|Clostridium bartlettii / Clostridium bifermentans / Clostridium ghonii / Clostridium irregulare / Clostridium lituseburense / Eubacterium tenue|
GCACGTAGTTAGCCGGGGCTTCCTCCTTCAAGTACCGTCATTATCTTCCTTGAGGACAGAGCTTTACGACCCGAAGGCCTTCATCGCTCACGCGGCGTTGCTGCATCAGGCTTTCGCCCATTGTGCAATATTCCCCACTGCTGCCTCCCGTAGG
>MG|11|98.72|Firmicutes|Clostridia|Clostridiales|Peptostreptococcaceae|Asaccharospora / Clostridium / Intestinibacter / Peptoclostridium / Romboutsia|irregularis|
GCACGTAGTTAGCCGGGGCTTCCTCCTCAAGTACCGTCATTATCTTCCTTGAGGACAGAGCTTTAACGACCCGAAGGCCTTCATCGCTCACGCGGCGTTGCTGCATCAGGCTTTCGCCCATTGTGCAATATTCCCCAACTGCTGCCTCCCGTAGGA
>MG|11|97.47|Firmicutes|Clostridia|Clostridiales|Peptostreptococcaceae|Asaccharospora / Clostridium / Intestinibacter / Peptoclostridium / Romboutsia|irregularis|
GCACGTAGTTAGCCGGGGCTTCCTCCTCAAGTACCGTCATTATCTTCCTTGAGGACAGAAGCTTTACGACCCGAAGGCCTTCAATCGCTCACGCGGCGTTGCTGCATCAGGCTTTCGCCCATTGTGCAATACTTCCCCAACTGCTGCCTCCCGTAGGA
>MG|20|98.09|Firmicutes|Clostridia|Clostridiales|Peptostreptococcaceae|Asaccharospora / Clostridium / Intestinibacter / Peptoclostridium / Romboutsia|irregularis|
GCACGTAAGTTAGCCGGGGCTTCCTCCTCAAGTACCGTCATTATCTTCCTTGAGGACAGAGCTTTACGACCCGAAGGCCTTCAATCGCTCACGCGGCGTTGCTGCATCAGGCTTTCGCCCATTGTGCAATATTCCCCAACTGCTGCCTCCCGTAGGA
>MG|13|99.35|Firmicutes|Clostridia|Clostridiales|Peptostreptococcaceae|Clostridium / Eubacterium|Clostridium bartlettii / Clostridium bifermentans / Clostridium ghonii / Clostridium irregulare / Clostridium lituseburense / Eubacterium tenue|
CCTACGGGAGGCAGCAGTGGGGAATATTGCACAATGGGCGAAAGCCTGATGCAGCAACGCCGCGTGAGCGATGAAGGCCTTCGGGTCGTAAAGCTCTGTCCTCAAGGAAGATAATGACGGTACTTGAAGGAGGAAGCCCCGGCTAACTACGTGCC
>MG|30|99.35|Firmicutes|Clostridia|Clostridiales|Peptostreptococcaceae|Clostridium / Eubacterium|Clostridium bartlettii / Clostridium bifermentans / Clostridium ghonii / Clostridium irregulare / Clostridium lituseburense / Eubacterium tenue|
GCACGTAGTTAGCCGGGGCTTCCTCCTCAAGTACCGTCATTATCTTCCTTGAGGACAGAGCTTTACGACCCGAAGGCCTTCATTCGCTCACGCGGCGTTGCTGCATCAGGCTTTCGCCCATTGTGCAATATTCCCCACTGCTGCCTCCCGTAGGA
>MG|12|97.47|Firmicutes|Clostridia|Clostridiales|Peptostreptococcaceae|Asaccharospora / Clostridium / Intestinibacter / Peptoclostridium / Romboutsia|irregularis|
GCACGTAAGTTAGCCGGGGCTTCCTCCTCAAGTACCGTCATTATCTTCCTTGAGGACAGAAGCTTTACGACCCGAAGGCCTTCAATCGCTCACGCGGCGTTGCTGCATCAGGCTTTCGCCCATTGTGCAATATTCCCCAACTGCTGCCTCCCGTAGGA
>MG|12|98.09|Firmicutes|Clostridia|Clostridiales|Peptostreptococcaceae|Asaccharospora / Clostridium / Intestinibacter / Peptoclostridium / Romboutsia|irregularis|
GCACGTAAGTTAGCCGGGGCTTCCTCCTCAAGTACCGTCATTATCTTCCTTGAGGACAGAGCTTTACGACCCGAAGGCCTTCAATCGCTCACGCGGCGTTGCTGCATCAGGCTTTCGCCCATTGTGCAATAATTCCCCACTGCTGCCTCCCGTAGGA
>MG|21|98.09|Firmicutes|Clostridia|Clostridiales|Peptostreptococcaceae|Asaccharospora / Clostridium / Intestinibacter / Peptoclostridium / Romboutsia|irregularis|
GCACGTAGTTAGCCGGGGCTTCCTCCTCAAGTACCGTCATTATCTTCCTTGAGGACAGAAGCTTTACGACCCGAAGGCCTTCAATCGCTCACGCGGCGTTGCTGCATCAGGCTTTCGCCCATTGTGCAATATTCCCCAACTGCTGCCTCCCGTAGGAAG
>MG|12|98.72|Firmicutes|Clostridia|Clostridiales|Peptostreptococcaceae|Asaccharospora / Clostridium / Intestinibacter / Peptoclostridium / Romboutsia|irregularis|
CCTACGGGAGGCAGCAGTGGGGAATATTGCAACAATGGGCGAAAGCCTGATGCAGCAACGCCGCGTGAGCGATGAAGGCCTTCGGGTCGTAAAGCTCTGTCCTCAAGGAAGATAATGACGGTACTTGAAGGAGGAAGCCCCGGCTAACTACGTGCC
>MG|12|98.71|Firmicutes|Clostridia|Clostridiales|Peptostreptococcaceae|Asaccharospora / Clostridium / Intestinibacter / Peptoclostridium / Romboutsia|irregularis|
GCACGTAGTTAGCCGGGGCTTCCTCCTCAAGTACCGTCATTATTCTTCCTTGAGGACAGAGCTTTACGACCCGAAGGCCTTCATTCGCTCACGCGGCGTTGCTGCATCAGGCTTTCGCCCATTGTGCAATATTCCCCACTGCTGCCTCCCGTAGG
>MG|20|99.35|Firmicutes|Clostridia|Clostridiales|Peptostreptococcaceae|Clostridium / Eubacterium|Clostridium bartlettii / Clostridium bifermentans / Clostridium ghonii / Clostridium irregulare / Clostridium lituseburense / Eubacterium tenue|
GCACGTAGTTAGCCGGGGCTTCCTCCTCAAGTACCGTCATTATCTTCCTTGAGGACAGAGCTTTAACGACCCGAAGGCCTTCATCGCTCACGCGGCGTTGCTGCATCAGGCTTTCGCCCATTGTGCAATATTCCCCACTGCTGCCTCCCGTAGGA
>MG|45|91.19|Firmicutes|Clostridia|Clostridiales|Ruminococcaceae|Hydrogenoanaerobacterium|sp.|
GCACGTAAGTTAGCCGGAGCTTCCTCCTCAGGTACCGTCACTTCCTTCGTCCCTGAGGACAGTGGTTTACAATCCAAGAGGACCGTCTTCCCACACGCGGCGTCGCTGCATCAGGGTTTCCCCCATTGTGCAATATCCCCCACTGCTGCCTCCCGTAGG
>MG|14|95.51|Firmicutes|Clostridia|Clostridiales|Ruminococcaceae|Anaerotruncus|sp.|
GCACGTAAGTTAGCCGGAGCTTCCTCTTAGGGTACCGTCATCTTCTTCCCCTAAGACAGAAGGTTTACAATCCGAAGACCGTCTTCCCTCACGCGGCGTCGCTGCATCAGAGTTTCCTCCATTGTGCAATATCCCCCACTGCTGCCTCCCGTAGGA
>MG|25|93.08|Firmicutes|Clostridia|Clostridiales|Ruminococcaceae|Anaerotruncus|sp.|
GCACGTAGTTAGCCGGAGCTTCCTTCTTCGGTACCGTCATCTTCTTCGTCCCGAATGACAGAGGTTTACAACCCGAAGGCCGTCTTCCCTCACGCGGCGTCGCTGCATCAGGCTTTCGCCCATTGTGCAATAATCCCCCACTGCTGCCTCCCGTAGGA
>MG|10|91.08|Firmicutes|Clostridia|Clostridiales|Ruminococcaceae|Anaerotruncus|colihominis|
GCACGTAAGTTAGCCGGAGCTTCCTCCTTGGGTACCGTCCTTTTTCGTCCCCAAAGACAGAGGTTTACAATCCGAAGAACCGTCTTCCCTCACGCGGCGTCGCTGGGTCAGGGTTGCCCCCATTGCCCAATATCCCTCACTGCTGCCTCCCGTAGGA
>MG|16|91.93|Firmicutes|Clostridia|Clostridiales|Ruminococcaceae|Anaerotruncus|sp.|
GCACGTAAGTTAGCCGGAGCTTCCTTCTTCGGTACCGTCATCTTCTTCGTCCCGAATGACAGAGGTTTACAACCCGAAGGCCGTCTTCCCTCACGCGGCGTCGCTGCATCAGGCTTTCGCCCATTGTGCAATATCCCCCCAACTGCTGCCTCCCGTAGGA
>MG|85|93.67|Firmicutes|Clostridia|Clostridiales|Ruminococcaceae|Anaerotruncus|sp.|
GCACGTAGTTAGCCGGAGCTTCCTTCTTCGGTACCGTCATCTTCTTCGTCCCGAATGACAGAGGTTTACAACCCGAAGGCCGTCTTCCCTCACGCGGCGTCGCTGCATCAGGCTTTCGCCCATTGTGCAATATCCCCCACTGCTGCCTCCCGTAGGA
>MG|10|92.36|Firmicutes|Clostridia|Clostridiales|Ruminococcaceae|Hydrogenoanaerobacterium|sp.|
GCACGTAGTTAGCCGGAGCTTCCTCCTCAGGTACCGTCACTTCCTTCGTCCCTGAGGACAGTGGTTTACAATCCAGAGGACCGTCTTCCCACACGCGGCGTCGCTGCATCAGGGTTTCCCCCATTGTGCAATATCCCCCACTGCTGCCTCCCGTAGG
>MG|32|91.93|Firmicutes|Clostridia|Clostridiales|Ruminococcaceae|Anaerotruncus|sp.|
GCACGTAAGTTAGCCGGAGCTTCCTTCTTCGGTACCGTCATCTTCTTCGTCCCGAATGACAGAGGTTTAACAACCCGAAGGCCGTCTTCCCTCACGCGGCGTCGCTGCATCAGGCTTTCGCCCATTGTGCAATATCCCCCCACTGCTGCCTCCCGTAGGA
>MG|11|91.61|Firmicutes|Clostridia|Clostridiales|Ruminococcaceae|Anaerotruncus|colihominis|
GCACGTAAGTTAGCCGGAGCTTCCTCCTTGGGTACCGTCCTTTTTCGTCCCCAAAGACAGAGGTTTACAATCCGAAGACCGTCTTCCCTCACGCGGCGTCGCTGGGTCAGGGTTGCCCCCATTGCCCAATATCCCTCACTGCTGCCTCCCGTAGG
>MG|38|92.5|Firmicutes|Clostridia|Clostridiales|Ruminococcaceae|Anaerotruncus|sp.|
CCTACGGGAGGCAGCAGTGGGGGATATTGCACAATGGGCGAAAGCCTGATGCAGCGAACGCCGCGTGAGGGAAGACGGCCTTCGGGTTGTAAACCTCTGTCATTCGGGACGAAGAAGATGAACGGTACCGAAGAAGGAAGCTCCGGCTAACTACGTGCC
>MG|15|96.75|Firmicutes|Clostridia|Clostridiales|Ruminococcaceae|Faecalibacterium|prausnitzii|
GCACGTAGTTAGCCGTGGCTTTCTTGTAAGGTAACCGTCATTATCGTCCCTTACGACAGGAGTTTACAATCCGAAAACCTTCTTCCTCCACGCGGCGTCGCTGCATCAGGGTTTCCCCCATTGTGCAATATCCCCCACTGCTGCCTCCCGTAGG
>MG|29|91.67|Firmicutes|Clostridia|Clostridiales|Ruminococcaceae|Anaerotruncus|colihominis|
GCACGTAAGTTAGCCGGAGCTTCCTCCTTGGGTACCGTCCTTCTTCGTCCCCAAAGACAGAGGTTTACAATCCGAAGACCGTCTTCCCTCACGCGGCGTCGCTGGGTCAGGGTTGCCCCCATTGCCCAATATCCCTCACTGCTGCCTCCCGTAGGA
>MG|18|91.88|Firmicutes|Clostridia|Clostridiales|Ruminococcaceae|Anaerotruncus|sp.|
CCTACGGGAGGCAGCAGTGGGGGATATTGCACAATGGGCGAAAGCCTGATGCAGCGAACGCCGCGTGAGGGAAGACGGCCTTCGGGTTGTAAACCTCTGTCATTCGGGACGAAGAAGATGAACGGTACCGAAGAAGGAAGCTCCGGCTAACTAACGTGC
>MG|13|91.67|Firmicutes|Clostridia|Clostridiales|Ruminococcaceae|Anaerotruncus|colihominis|
GCACGTAGTTAGCCGGAGCTTCCTCCTTGGGTACCGTCCTTTTTCGTCCCCAAAGACAGAGGTTTACAATCCGAAGACCGTCTTCCCTCACGCGGCGTCGCTGGGTCAGGGTTGCCCCCATTGCCCAATATCCCTCAACTGCTGCCTCCCGTAGGA
>MG|87|92.5|Firmicutes|Clostridia|Clostridiales|Ruminococcaceae|Anaerotruncus|sp.|
GCACGTAAGTTAGCCGGAGCTTCCTTCTTCGGTACCGTCATCTTCTTCGTCCCGAATGACAGAGGTTTACAACCCGAAGGCCGTCTTCCCTCACGCGGCGTCGCTGCATCAGGCTTTCGCCCATTGTGCAATATCCCCCCACTGCTGCCTCCCGTAGGA
>MG|16|93.59|Firmicutes|Clostridia|Clostridiales|Ruminococcaceae|Ruminiclostridium|methylpentosum|
GCACGTAAGTTAGCCGTGGCTTTCTTGTAAGGTACCGTCATTATCGTCCCTTACGAACAGAAGTTTACAACCCGAAGGCCTTCTTCCTTCACGCGGCGTCGCTGCATCAGGGTTTCCCCCATTGTGCAATATTCCCCACTGCTGCCTCCCGTAGGA
>MG|56|92.5|Firmicutes|Clostridia|Clostridiales|Ruminococcaceae|Anaerotruncus|sp.|
GCACGTAAGTTAGCCGGAGCTTCCTTCTTCGGTACCGTCATCTTCTTCGTCCCGAATGACAGAGGTTTAACAACCCGAAGGCCGTCTTCCCTCACGCGGCGTCGCTGCATCAGGCTTTCGCCCATTGTGCAATATCCCCCACTGCTGCCTCCCGTAGGA
>MG|16|92.5|Firmicutes|Clostridia|Clostridiales|Ruminococcaceae|Anaerotruncus|sp.|
GCACGTAAGTTAGCCGGAGCTTCCTTCTTCGGTACCGTCATCTTCTTCGTCCCGAATGACAGAGGTTTACAACCCGAAGGCCGTCTTCCCTCACGCGGCGTCGCTGCATCAGGCTTTCGCCCATTGTGCAATATCCCCCAACTGCTGCCTCCCGTAGGA
>MG|23|91.82|Firmicutes|Clostridia|Clostridiales|Ruminococcaceae|Hydrogenoanaerobacterium|sp.|
GCACGTAGTTAGCCGGAGCTTCCTCCTCAGGTACCGTCACTTCCTTCGTCCCTGAGGACAGTGGTTTACAATCCAAGAGGACCGTCTTCCCACACGCGGCGTCGCTGCATCAGGGTTTCCCCCATTGTGCAATATCCCCCACTGCTGCCTCCCGTAGGA
>MG|11|96.77|Firmicutes|Clostridia|Clostridiales|Ruminococcaceae|Acetanaerobacterium|elongatum|
GCACGTAAGTTAGCCGTGGCTTCCTCCTCGGCTACCGTCATTTTCGTCACCGAAGACAGAGGTTTACAATCCGAAAACCTTCTTCCCTCACGCGGCGTCGCTGCATCAGAGTTTCCTCCATTGTGCAATATCCCCCACTGCTGCCTCCCGTAGGA
>MG|21|92.5|Firmicutes|Clostridia|Clostridiales|Ruminococcaceae|Anaerotruncus|sp.|
GCACGTAGTTAGCCGGAGCTTCCTTCTTCGGTACCGTCATCTTCTTCGTCCCGAATGACAGAGGTTTAACAACCCGAAGGCCGTCTTCCCTCACGCGGCGTCGCTGCATCAGGCTTTCGCCCATTGTGCAATAATCCCCCACTGCTGCCTCCCGTAGGA
>MG|12|93.08|Firmicutes|Clostridia|Clostridiales|Ruminococcaceae|Anaerotruncus|sp.|
CCTACGGGAGGCAGCAGTGGGGGATATTGCACAATGGGCGAAAGCCTGATGCAGCGACGCCGCGTGAGGGAAGACGGCCTTCGGGTTGTAAACCTCTGTCATTCGGGACGAAGAAGATGAACGGTACCGAAGAAGGAAGCTCCGGCTAACTACGTGCC
>MG|47|91.93|Firmicutes|Clostridia|Clostridiales|Ruminococcaceae|Anaerotruncus|sp.|
GCACGTAAGTTAGCCGGAGCTTCCTTCTTCGGTACCGTCATCTTCTTCGTCCCGAATGACAGAGGTTTACAACCCGAAGGCCGTCTTCCCTCACGCGGCGTCGCTGCATCAGGCTTTCGCCCATTGTGCAATAATCCCCCCACTGCTGCCTCCCGTAGGA
>MG|20|95.45|Firmicutes|Clostridia|Clostridiales|Ruminococcaceae|Acetanaerobacterium|elongatum|
GCACGTAAGTTAGCCGTGGCTTCCTCCTCGGCTACCGTCATTTTCGTCACCGAAGACAGAGGTTTACAATCCGAAAACCTTCTTCCCTCACGCGGCGTCGCTGCATCAGGGTTTCCCCCATTGTGCAATATCCCCCACTGCTGCCTCCCGTAGG
>MG|23|90.68|Firmicutes|Clostridia|Clostridiales|Ruminococcaceae|Hydrogenoanaerobacterium|sp.|
GCACGTAAGTTAGCCGGAGCTTCCTCCTCAGGTACCGTCACTTCCTTCGTCCCTGAGGACAGTGGTTTACAATCCAAGAGGACCGTCTTCCCACACGCGGCGTCGCTGCATCAGGGTTTCCCCCCATTGTGCAATATCCCCCACTGCTGCCTCCCGTAGGA
>MG|50|93.08|Firmicutes|Clostridia|Clostridiales|Ruminococcaceae|Anaerotruncus|sp.|
GCACGTAGTTAGCCGGAGCTTCCTTCTTCGGTACCGTCATCTTCTTCGTCCCGAATGACAGAGGTTTAACAACCCGAAGGCCGTCTTCCCTCACGCGGCGTCGCTGCATCAGGCTTTCGCCCATTGTGCAATATCCCCCACTGCTGCCTCCCGTAGGA
>MG|20|93.08|Firmicutes|Clostridia|Clostridiales|Ruminococcaceae|Anaerotruncus|sp.|
GCACGTAGTTAGCCGGAGCTTCCTTCTTCGGTACCGTCATCTTCTTCGTCCCGAATGACAGAGGTTTACAACCCGAAGGCCGTCTTCCCTCACGCGGCGTCGCTGCATCAGGCTTTCGCCCATTGTGCAATATCCCCCAACTGCTGCCTCCCGTAGGA
>MG|109|93.08|Firmicutes|Clostridia|Clostridiales|Ruminococcaceae|Anaerotruncus|sp.|
GCACGTAGTTAGCCGGAGCTTCCTTCTTCGGTACCGTCATCTTCTTCGTCCCGAATGACAGAGGTTTACAACCCGAAGGCCGTCTTCCCTCACGCGGCGTCGCTGCATCAGGCTTTCGCCCATTGTGCAATATCCCCCCACTGCTGCCTCCCGTAGGA
>MG|107|93.08|Firmicutes|Clostridia|Clostridiales|Ruminococcaceae|Anaerotruncus|sp.|
GCACGTAAGTTAGCCGGAGCTTCCTTCTTCGGTACCGTCATCTTCTTCGTCCCGAATGACAGAGGTTTACAACCCGAAGGCCGTCTTCCCTCACGCGGCGTCGCTGCATCAGGCTTTCGCCCATTGTGCAATATCCCCCACTGCTGCCTCCCGTAGGA
>MG|11|95.51|Firmicutes|Clostridia|Clostridiales|Ruminococcaceae|Anaerofilum|agile|
GCACGTAGTTAGCCGTGGCTTCCTCCTCGGGTACCGTCATTTCTTTCGTCCCCGAAGACAGAGGTTTACAATCCGAAAACCGTCTTCCCTCACGCGACGTCGCTGCATCAGGGTTTCCCCCATTGTGCAATATCCCCCACTGCTGCCTCCCGTAGG
>MG|15|91.77|Firmicutes|Clostridia|Clostridiales|Ruminococcaceae|Hydrogenoanaerobacterium|sp.|
GCACGTAAGTTAGCCGGAGCTTCCTCCTCAGGTACCGTCACTTCCTTCGTCCCTGAGGACAGTGGTTTACAATCCAGAGGACCGTCTTCCCACACGCGGCGTCGCTGCATCAGGGTTTCCCCCATTGTGCAATATCCCCCACTGCTGCCTCCCGTAGG
>MG|15|94.9|Firmicutes|Clostridia|Clostridiales|Ruminococcaceae|Anaerofilum|agile|
GCACGTAAGTTAGCCGTGGCTTCCTCCTCGGGTACCGTCATTTCTTTCGTCCCCGAAGACAGAGGTTTACAATCCGAAAACCGTCTTCCCTCACGCGACGTCGCTGCATCAGGGTTTCCCCCATTGTGCAATATCCCCCACTGCTGCCTCCCGTAGG
>MG|18|96.13|Firmicutes|Clostridia|Clostridiales|Ruminococcaceae|Faecalibacterium|prausnitzii|
GCACGTAAGTTAGCCGTGGCTTTCTTGTAAGGTAACCGTCATTATCGTCCCTTACGACAGGAGTTTACAATCCGAAAACCTTCTTCCTCCACGCGGCGTCGCTGCATCAGGGTTTCCCCCATTGTGCAATATCCCCCACTGCTGCCTCCCGTAGG
>MG|44|97.4|Firmicutes|Clostridia|Clostridiales|Ruminococcaceae|Faecalibacterium / Gemmiger|prausnitzii|
GCACGTAGTTAGCCGTGGCTTTCTTGTAAGGTACCGTCATTATCGTCCCTTACGACAGGAGTTTACAATCCGAAAACCTTCTTCCTCCACGCGGCGTCGCTGCATCAGGGTTTCCCCCATTGTGCAATATCCCCCACTGCTGCCTCCCGTAGGA
>MG|34|91.36|Firmicutes|Clostridia|Clostridiales|Ruminococcaceae|Anaerotruncus|sp.|
GCACGTAAGTTAGCCGGAGCTTCCTTCTTCGGTACCGTCATCTTCTTCGTCCCGAATGACAGAGGTTTAACAACCCGAAGGCCGTCTTCCCTCACGCGGCGTCGCTGCATCAGGCTTTCGCCCATTGTGCAATAATCCCCCCACTGCTGCCTCCCGTAGGA
>MG|28|92.21|Firmicutes|Clostridia|Clostridiales|Ruminococcaceae|Anaerotruncus|colihominis|
GCACGTAGTTAGCCGGAGCTTCCTCCTTGGGTACCGTCCTTCTTCGTCCCCAAAGACAGAGGTTTACAATCCGAAGACCGTCTTCCCTCACGCGGCGTCGCTGGGTCAGGGTTGCCCCCATTGCCCAATATCCCTCACTGCTGCCTCCCGTAGG
>MG|25|91.93|Firmicutes|Clostridia|Clostridiales|Ruminococcaceae|Anaerotruncus|sp.|
GCACGTAAGTTAGCCGGAGCTTCCTTCTTCGGTACCGTCATCTTCTTCGTCCCGAATGACAGAGGTTTAACAACCCGAAGGCCGTCTTCCCTCACGCGGCGTCGCTGCATCAGGCTTTCGCCCATTGTGCAATAATCCCCCACTGCTGCCTCCCGTAGGA
>MG|36|92.5|Firmicutes|Clostridia|Clostridiales|Ruminococcaceae|Anaerotruncus|sp.|
GCACGTAAGTTAGCCGGAGCTTCCTTCTTCGGTACCGTCATCTTCTTCGTCCCGAATGACAGAGGTTTACAACCCGAAGGCCGTCTTCCCTCACGCGGCGTCGCTGCATCAGGCTTTCGCCCATTGTGCAATAATCCCCCACTGCTGCCTCCCGTAGGA
>MG|43|92.5|Firmicutes|Clostridia|Clostridiales|Ruminococcaceae|Anaerotruncus|sp.|
GCACGTAGTTAGCCGGAGCTTCCTTCTTCGGTACCGTCATCTTCTTCGTCCCGAATGACAGAGGTTTACAACCCGAAGGCCGTCTTCCCTCACGCGGCGTCGCTGCATCAGGCTTTCGCCCATTGTGCAATAATCCCCCCACTGCTGCCTCCCGTAGGA
>MG|14|94.12|Firmicutes|Clostridia|Clostridiales|Ruminococcaceae|Ruminiclostridium|methylpentosum|
GCACGTAGTTAGCCGTGGCTTTCTTGTAAGGTACCGTCATTATCGCCCCTTACGACAGAAGTTTACAACCCGAAGGCCTTCTTCCTTCACGCGGCGTCGCTGCATCAGGGTTTCCCCCATTGTGCAATATTCCCCACTGCTGCCTCCCGTAGG
>MG|33|96.75|Firmicutes|Clostridia|Clostridiales|Ruminococcaceae|Faecalibacterium|prausnitzii|
GCACGTAAGTTAGCCGTGGCTTTCTTGTAAGGTACCGTCATTATCGTCCCTTACGACAGGAGTTTACAATCCGAAAACCTTCTTCCTCCACGCGGCGTCGCTGCATCAGGGTTTCCCCCATTGTGCAATATCCCCCACTGCTGCCTCCCGTAGG
>MG|16|91.93|Firmicutes|Clostridia|Clostridiales|Ruminococcaceae|Anaerotruncus|sp.|
GCACGTAGTTAGCCGGAGCTTCCTTCTTCGGTACCGTCATCTTCTTCGTCCCGAATGACAGAGGTTTAACAACCCGAAGGCCGTCTTCCCTCACGCGGCGTCGCTGCATCAGGCTTTCGCCCATTGTGCAATAATCCCCCCACTGCTGCCTCCCGTAGGA
>MG|12|92.26|Firmicutes|Clostridia|Clostridiales|Ruminococcaceae|Anaerotruncus|colihominis|
GCACGTAGTTAGCCGGAGCTTCCTCCTTGGGTACCGTCCTTTTTCGTCCCCAAAGACAGAGGTTTACAATCCGAAGACCGTCTTCCCTCACGCGGCGTCGCTGGGTCAGGGTTGCCCCCATTGCCCAATATCCCTCACTGCTGCCTCCCGTAGGA
>MG|30|92.5|Firmicutes|Clostridia|Clostridiales|Ruminococcaceae|Anaerotruncus|sp.|
GCACGTAGTTAGCCGGAGCTTCCTTCTTCGGTACCGTCATCTTCTTCGTCCCGAATGACAGAGGTTTAACAACCCGAAGGCCGTCTTCCCTCACGCGGCGTCGCTGCATCAGGCTTTCGCCCATTGTGCAATATCCCCCCACTGCTGCCTCCCGTAGGA
>MG|54|94.19|Firmicutes|Clostridia|Clostridiales|Ruminococcaceae|Ruminiclostridium|methylpentosum|
GCACGTAAGTTAGCCGTGGCTTTCTTGTAAGGTACCGTCATTATCGTCCCTTACGACAGAAGTTTACAACCCGAAGGCCTTCTTCCTTCACGCGGCGTCGCTGCATCAGGGTTTCCCCCATTGTGCAATATTCCCCACTGCTGCCTCCCGTAGGA
>MG|11|94.16|Firmicutes|Clostridia|Clostridiales|Ruminococcaceae|Ruminiclostridium|methylpentosum|
GCACGTAGTTAGCCGTGGCTTTCTTGTAAGGTAACCGTCATTATCGTCCCTTACGACAGAAGTTTACAACCCGAAGGCCTTCTTCCTTCACGCGGCGTCGCTGCATCAGGGTTTCCCCCATTGTGCAATATTCCCCACTGCTGCCTCCCGTAGG
>MG|55|94.81|Firmicutes|Clostridia|Clostridiales|Ruminococcaceae|Ruminiclostridium|methylpentosum|
GCACGTAGTTAGCCGTGGCTTTCTTGTAAGGTACCGTCATTATCGTCCCTTACGACAGAAGTTTACAACCCGAAGGCCTTCTTCCTTCACGCGGCGTCGCTGCATCAGGGTTTCCCCCATTGTGCAATATTCCCCACTGCTGCCTCCCGTAGGA
>MG|25|96.2|Firmicutes|Clostridia|Clostridiales|unclassified Clostridiales|Flavonifractor|plautii|
GCACGTAGTTAGCCGTGGCTTATTCGACAGGTACCGTCATTTGTTTCGTCCCTGTCAAAAGAAGTTTACAACCCGAAGGGCCTTCTTCCTTCACGCGGCGTTGCTGGGTCAGGCTTGCGCCCATTGCCCAATATTCCCCACTGCTGCCTCCCGTAGGA
>MG|14|95.57|Firmicutes|Clostridia|Clostridiales|unclassified Clostridiales|Flavonifractor|plautii|
GCACGTAAGTTAGCCGTGGCTTATTCGACAGGTACCGTCATTTGTTTCGTCCCTGTCAAAAGAAGTTTACAACCCGAAGGGCCTTCTTCCTTCACGCGGCGTTGCTGGGTCAGGCTTGCGCCCATTGCCCAATATTCCCCACTGCTGCCTCCCGTAGG
>MG|27|83.15|Firmicutes|Erysipelotrichi|Erysipelotrichales|Erysipelotrichaceae|[Eubacterium]|dolichum|
GCACGTAAGTTAGCCGGAGCTTTCTTGAAAGGTAACCGTCACTCCTAAGTCATTTCCTACTTAGGTCGTTCTTCCCTAACAACAGAAGTTTACAATCCATAGGACCGTCATCCTTCACGCGGCATTGCTCGTTCAGGGTTTCCCCCATTGACGAATATTCCTAACTGCTGTCTCCCGTAGG
>MG|17|83.98|Firmicutes|Erysipelotrichi|Erysipelotrichales|Erysipelotrichaceae|Bulleidia|p-1630-c5|
GCACGTAAGTTAGCCGTGACTTTCTATGTGAGGTACTGTCAAACAGCGGGCATTTCCTCGCGCTGCCATTCATCTCTCACAACAGAGCTTTACAATCCAGAGGACCTTAATCGCTCACGCGGCGTTGCTCGGTCAGGGTTTCCCCCATTGCCGAATACTCCTTACTGCTGCCTCCCGTAGG
>MG|12|83.52|Firmicutes|Erysipelotrichi|Erysipelotrichales|Erysipelotrichaceae|Bulleidia|p-1630-c5|
GCACGTAGTTAGCCGTGACTTTCTATGTGAGGTACTGTCAAACAGCGGGCATTTCCTCGCGCTGCCATTCATCTCTCACAACAGAGCTTTAACAATCCAGAGGACCTTAATCGCTCACGCGGCGTTGCTCGGTCAGGGTTTCCCCCCATTGCCGAATACTCCTTACTGCTGCCTCCCGTAGG
>MG|10|90.29|Firmicutes|Erysipelotrichi|Erysipelotrichales|Erysipelotrichaceae|Bulleidia|p-1630-c5|
GCACGAAGTTAGCCGTGACTTTCTGGTAAAGTACCGTCACACACCGAGTCGATCGGTGTCATTCTTCCTTTACAACAGAAGCTTTACAATCCGAAGACCTTCATCGCTCACGCGGCGTTGCTCGGTCAGGCTTTCGCCCATTGCCGAAAATTCCCTACTGCTGCCTCCCGTAGG
>MG|11|81.56|Firmicutes|Erysipelotrichi|Erysipelotrichales|Erysipelotrichaceae|Sharpea|azabuensis|
GCACGTAGTTAGCAGTCGCTTTCTAGCGGGCCCGTCGGGCCCGGGGCATTTCCTCCCCGGGCGTTTCTGGACCCGCCACAGCGCTTTACGCCCCTGGGGGCTTCATCGCGCACGCGGCGTTGCTCGGTCAGGGTTTCCCCCATTGCCAAATACTCCCTACTGCTGCCTCCCGTAGG
>MG|18|84.07|Firmicutes|Erysipelotrichi|Erysipelotrichales|Erysipelotrichaceae|Bulleidia|p-1630-c5|
GCACGTAGTTAGCCGTGACTTTCTATGTGAGGTACTGTCAAACAGCGGGCATTTCCTCGCGCTGCCATTCATCTCTCACAACAGAGCTTTAACAATCCAGAGGACCTTAATCGCTCACGCGGCGTTGCTCGGTCAGGGTTTCCCCCATTGCCGAATACTCCTTACTGCTGCCTCCCGTAGGA
>MG|11|93.06|Firmicutes|Erysipelotrichi|Erysipelotrichales|Erysipelotrichaceae|Bulleidia|hoa12_73A10|
GCACGTAGTTAGCCGTGGCTTTCTGGTAAGGTACCGTCACTTACGGATCCTATCCGTACCGTTCTTTCCTTACAACAGAGCTTTACAGTCCGAAAACCTTCTTCACTCACGCGGCGTTGCTCGGTCAGGGTTCCCCCCATTGCCGAAAATTCCCTACTGCTGCCTCCCGTAGG
>MG|10|84.15|Firmicutes|Erysipelotrichi|Erysipelotrichales|Erysipelotrichaceae|[Eubacterium]|dolichum|
GCACGTAGTTAGCCGGAGCTTTCTTGAAAGGTACCGTCACTCCTAAGTCATTTCCTACTTAGGTCGTTCTTCCCTAACAACAGAAGTTTACAATCCATAAGGACCGTCATCCTTCACGCGGCATTGCTCGTTCAGGGTTTCCCCCATTGACGAATATTCCTAACTGCTGTCTCCCGTAGG
>MG|12|83.61|Firmicutes|Erysipelotrichi|Erysipelotrichales|Erysipelotrichaceae|[Eubacterium]|dolichum|
GCACGTAGTTAGCCGGAAGCTTTCTTGAAAGGTACCGTCACTCCTAAGTCATTTCCTACTTAGGTCGTTCTTCCCTAACAACAGAAGTTTACAATCCATAGGACCGTCATCCTTCACGCGGCATTGCTCGTTCAGGGTTTCCCCCATTGACGAATATTCCTAACTGCTGTCTCCCGTAGG
>MG|10|83.7|Firmicutes|Erysipelotrichi|Erysipelotrichales|Erysipelotrichaceae|[Eubacterium]|dolichum|
GCACGTAAGTTAGCCGGAGCTTTCTTGAAAGGTACCGTCACTCCTAAGTCATTTCCTACTTAGGTCGTTCTTCCCTAACAACAGAAGTTTACAATCCAATAGGACCGTCATCCTTCACGCGGCATTGCTCGTTCAGGGTTTCCCCCATTGACGAATATTCCTAACTGCTGTCTCCCGTAGG
>MG|28|84.53|Firmicutes|Erysipelotrichi|Erysipelotrichales|Erysipelotrichaceae|Bulleidia|p-1630-c5|
GCACGTAGTTAGCCGTGACTTTCTATGTGAGGTACTGTCAAACAGCGGGCATTTCCTCGCGCTGCCATTCATCTCTCACAACAGAGCTTTACAATCCAGAGGACCTTAATCGCTCACGCGGCGTTGCTCGGTCAGGGTTTCCCCCATTGCCGAATACTCCTTACTGCTGCCTCCCGTAGGA
>MG|14|84.15|Firmicutes|Erysipelotrichi|Erysipelotrichales|Erysipelotrichaceae|Bulleidia|p-1630-c5|
GCACGTAGTTAGCCGTGACTTTCTATGTGAGGTACTGTCAAACAGCGGGCATTTCCTCGCGCTGCCATTCATCTCTCACAACAGAGCTTTAACAATCCAGAGGACCTTAATCGCTCACGCGGCGTTGCTCGGTCAGGGTTTCCCCCATTGCCGAATACTCCCTTACTGCTGCCTCCCGTAGGA
>MG|14|92.53|Firmicutes|Erysipelotrichi|Erysipelotrichales|Erysipelotrichaceae|Bulleidia|hoa12_73A10|
GCACGTAGTTAGCCGTGGCTTTCTGGTAAGGTACCGTCACTTACGGATCCTATCCGTACCGTTCTTTCCTTACAACAGAGCTTTACAGTCCGAAAACCTTCTTCAACTCACGCGGCGTTGCTCGGTCAGGGTTCCCCCCATTGCCGAAAATTCCCTACTGCTGCCTCCCGTAGG
>MG|12|85.64|Firmicutes|Erysipelotrichi|Erysipelotrichales|Erysipelotrichaceae|Bulleidia|p-1630-c5|
GCACGTAGTTAGCCGTGGCTTTCTATACTAGGTACCGTCAAACACCCCTCATTTCCTAAAGGTGTCATTCGTCCCTAACAACAGAGGTTTACAATCCATAGGACCGTCATCCCTCACGCGGCGTTGCTCGGTCAGGGTTTCCCCCATTGCCGAAAACTCCTTACTGCTGCCTCCCGTAGG
>MG|11|83.78|Firmicutes|Erysipelotrichi|Erysipelotrichales|Erysipelotrichaceae|[Eubacterium]|dolichum|
GCACGTAAGTTAGCCGGAGCTTTCTTGAAAGGTACCGTCACTCCTAAGTCATTTCCTACTTAGGTCGTTCTTCCCTAACAACAGAAGTTTACAATCCATAAGGACCGTCATCCTTCACGCGGCATTGCTCGTTCAGGGTTTCCCCCATTGACGAATATTCCTAACTGCTGTCTCCCGTAGGA
>MG|22|83.7|Firmicutes|Erysipelotrichi|Erysipelotrichales|Erysipelotrichaceae|[Eubacterium]|dolichum|
GCACGTAGTTAGCCGGAGCTTTCTTGAAAGGTAACCGTCACTCCTAAGTCATTTCCTACTTAGGTCGTTCTTCCCTAACAACAGAAGTTTACAATCCATAGGACCGTCATCCTTCACGCGGCATTGCTCGTTCAGGGTTTCCCCCATTGACGAATATTCCTAACTGCTGTCTCCCGTAGGA
>MG|15|84.53|Firmicutes|Erysipelotrichi|Erysipelotrichales|Erysipelotrichaceae|Bulleidia|p-1630-c5|
GCACGTAGTTAGCCGTGACTTTCTATGTGAGGTACTGTCAAACAGCGGGCATTTCCTCGCGCTGCCATTCATCTCTCACAACAGAGCTTTACAATCCAGAGGACCTTAATCGCTCACGCGGCGTTGCTCGGTCAGGGTTTCCCCCATTGCCGAATACTCCCTTACTGCTGCCTCCCGTAGG
>MG|16|80.66|Firmicutes|Erysipelotrichi|Erysipelotrichales|Erysipelotrichaceae|Sharpea|azabuensis|
GCACGTAGTTAGCAAGTCGCTTTCTAGCGGGCCCGTCGGGCCCGGGGCATTTCCTCCCCGGGCGTTTCTGGACCCGCCACAGCGCTTTACGCCCCTGGGGGCTTCATCGCGCACGCGGCGTTGCTCGGTCAGGGTTTCCCCCCATTGCCAAATACTCCCTACTGCTGCCTCCCGTAGG
>MG|15|84.15|Firmicutes|Erysipelotrichi|Erysipelotrichales|Erysipelotrichaceae|[Eubacterium]|dolichum|
CCTACGGGAGACAGCAGTTAGGAATATTCGTCAATGGGGGAAACCCTGAACGAGCAATGCCGCGTGAAGGATGACGGTCCTATGGATTGTAAACTTCTGTTGTTAGGGAAGAACGACCTAAGTAGGAAATGACTTAGGAGTGACGGTACCTTTCAAGAAAGCTCCGGCTAACTACGTGCC
>MG|12|83.15|Firmicutes|Erysipelotrichi|Erysipelotrichales|Erysipelotrichaceae|[Eubacterium]|dolichum|
GCACGTAAGTTAGCCGGAAGCTTTCTTGAAAGGTACCGTCACTCCTAAGTCATTTCCTACTTAGGTCGTTCTTCCCTAACAACAGAAGTTTACAATCCATAGGACCGTCATCCTTCACGCGGCATTGCTCGTTCAGGGTTTCCCCCATTGACGAATATTCCTAACTGCTGTCTCCCGTAGG
>MG|17|83.24|Firmicutes|Erysipelotrichi|Erysipelotrichales|Erysipelotrichaceae|[Eubacterium]|dolichum|
GCACGTAAGTTAGCCGGAGCTTTCTTGAAAGGTACCGTCACTCCTAAGTCATTTCCTACTTAGGTCGTTCTTCCCTAACAACAGAAGTTTACAATCCATAGGACCGTCATCCTTCACGCGGCATTGCTCGTTCAGGGTTTCCCCCCATTGACGAATATTCCTAACTGCTGTCTCCCGTAGGA
>MG|17|90.86|Firmicutes|Erysipelotrichi|Erysipelotrichales|Erysipelotrichaceae|Bulleidia|p-1630-c5|
CCTACGGGAGGCAGCAGTAGGGAATTTTCGGCAATGGGCGAAAGCCTGACCGAGCAACGCCGCGTGAGCGATGAAGGTCTTCGGATTGTAAAGCTCTGTTGTAAAGGAAGAATGACACCGAATCGACTCGGTGTGTGACGGTACTTTACCAGAAAGTCAACGGCTAACTTCGTGC
>MG|39|81.22|Firmicutes|Erysipelotrichi|Erysipelotrichales|Erysipelotrichaceae|Sharpea|azabuensis|
GCACGTAGTTAGCAAGTCGCTTTCTAGCGGGCCCGTCGGGCCCGGGGCATTTCCTCCCCGGGCGTTTCTGGACCCGCCACAGCGCTTTACGCCCCTGGGGGCTTCATCGCGCACGCGGCGTTGCTCGGTCAGGGTTTCCCCCATTGCCAAATACTCCCTACTGCTGCCTCCCGTAGGA
>MG|10|83.98|Firmicutes|Erysipelotrichi|Erysipelotrichales|Erysipelotrichaceae|Bulleidia|p-1630-c5|
GCACGTAGTTAGCCGTGACTTTCTAATGTGAGGTACTGTCAAACAGCGGGCATTTCCTCGCGCTGCCATTCATCTCTCACAACAGAGCTTTACAATCCAGAGGACCTTAATCGCTCACGCGGCGTTGCTCGGTCAGGGTTTCCCCCATTGCCGAATACTCCTTACTGCTGCCTCCCGTAGG
>MG|13|90.4|Firmicutes|Erysipelotrichi|Erysipelotrichales|Erysipelotrichaceae|Bulleidia|p-1630-c5|
CCTACGGGAGGCAGCAGTAGGGAATTTTCGGCAATGGGCGAAAGCCTGACCGAAGCAACGCCGCGTGAGCGATGAAGGTCTTCGGATTGTAAAGCTCTGTTGTAAAGGAAGAATGACACCGAATCGACTCGGTGTGTGACGGTACTTTACCAGAAAGTCAACGGCTAACTTCGTGCC
>MG|14|92.0|Firmicutes|Erysipelotrichi|Erysipelotrichales|Erysipelotrichaceae|Bulleidia|hoa12_73A10|
GCACGTAAGTTAGCCGTGGCTTTCTGGTAAGGTACCGTCACTTACGGATCCTATCCGTACCGTTCTTTCCTTACAACAGAGCTTTACAGTCCGAAAACCTTCTTCAACTCACGCGGCGTTGCTCGGTCAGGGTTCCCCCCATTGCCGAAAATTCCCTACTGCTGCCTCCCGTAGG
>MG|12|84.15|Firmicutes|Erysipelotrichi|Erysipelotrichales|Erysipelotrichaceae|[Eubacterium]|dolichum|
GCACGTAGTTAGCCGGAGCTTTCTTGAAAGGTACCGTCACTCCTAAGTCATTTCCTACTTAGGTCGTTCTTCCCTAACAACAGAAGTTTACAATCCATAGGACCGTCATCCTTCACGCGGCATTGCTCGTTCAGGGTTTCCCCCATTGACGAATAATTCCTAACTGCTGTCTCCCGTAGG
>MG|53|84.15|Firmicutes|Erysipelotrichi|Erysipelotrichales|Erysipelotrichaceae|[Eubacterium]|dolichum|
GCACGTAGTTAGCCGGAGCTTTCTTGAAAGGTACCGTCACTCCTAAGTCATTTCCTACTTAGGTCGTTCTTCCCTAACAACAGAAGTTTACAATCCATAGGACCGTCATCCTTCACGCGGCATTGCTCGTTCAGGGTTTCCCCCATTGACGAATATTCCTAACTGCTGTCTCCCGTAGGA
>MG|16|83.61|Firmicutes|Erysipelotrichi|Erysipelotrichales|Erysipelotrichaceae|Bulleidia|p-1630-c5|
GCACGTAAGTTAGCCGTGACTTTCTATGTGAGGTACTGTCAAACAGCGGGCATTTCCTCGCGCTGCCATTCATCTCTCACAACAGAGCTTTACAATCCAGAGGACCTTAATCGCTCACGCGGCGTTGCTCGGTCAGGGTTTCCCCCCATTGCCGAATACTCCTTACTGCTGCCTCCCGTAGGA
>MG|13|84.07|Firmicutes|Erysipelotrichi|Erysipelotrichales|Erysipelotrichaceae|Bulleidia|p-1630-c5|
GCACGTAGTTAGCCGTGACTTTCTATGTGAGGTAACTGTCAAACAGCGGGCATTTCCTCGCGCTGCCATTCATCTCTCACAACAGAGCTTTACAATCCAGAGGACCTTAATCGCTCACGCGGCGTTGCTCGGTCAGGGTTTCCCCCATTGCCGAATACTCCTTACTGCTGCCTCCCGTAGGA
>MG|17|83.61|Firmicutes|Erysipelotrichi|Erysipelotrichales|Erysipelotrichaceae|Bulleidia|p-1630-c5|
GCACGTAAGTTAGCCGTGACTTTCTATGTGAGGTAACTGTCAAACAGCGGGCATTTCCTCGCGCTGCCATTCATCTCTCACAACAGAGCTTTACAATCCAGAGGACCTTAATCGCTCACGCGGCGTTGCTCGGTCAGGGTTTCCCCCATTGCCGAATACTCCTTACTGCTGCCTCCCGTAGGA
>MG|12|83.52|Firmicutes|Erysipelotrichi|Erysipelotrichales|Erysipelotrichaceae|Bulleidia|p-1630-c5|
GCACGTAAGTTAGCCGTGACTTTCTATGTGAGGTACTGTCAAACAGCGGGCATTTCCTCGCGCTGCCATTCATCTCTCACAACAGAGCTTTAACAATCCAGAGGACCTTAATCGCTCACGCGGCGTTGCTCGGTCAGGGTTTCCCCCATTGCCGAATACTCCTTACTGCTGCCTCCCGTAGG
>MG|17|83.98|Firmicutes|Erysipelotrichi|Erysipelotrichales|Erysipelotrichaceae|Bulleidia|p-1630-c5|
GCACGTAGTTAGCCGTGACTTTCTATGTGAGGTACTGTCAAACAGCGGGCATTTCCTCGCGCTGCCATTCATCTCTCACAACAGAGCTTTACAATCCAGAGGACCTTAATCGCTCACGCGGCGTTGCTCGGTCAGGGTTTCCCCCCATTGCCGAATACTCCTTACTGCTGCCTCCCGTAGG
>MG|10|90.86|Firmicutes|Erysipelotrichi|Erysipelotrichales|Erysipelotrichaceae|Bulleidia|p-1630-c5|
CCTACGGGAGGCAGCAGTAGGGAATTTTCGGCAATGGGCGAAAGCCTGACCGAGCAACGCCGCGTGAGCGATGAAGGTCTTCGGATTGTAAAGCTCTGTTGTAAAGGAAGAATGACACCGAATCGACTCGGTGTGTGACGGTACTTTACCAGAAAGTCACGGCTAACTTCGTGCC
>MG|20|80.77|Firmicutes|Erysipelotrichi|Erysipelotrichales|Erysipelotrichaceae|Sharpea|azabuensis|
GCACGTAAGTTAGCAAGTCGCTTTCTAGCGGGCCCGTCGGGCCCGGGGCATTTCCTCCCCGGGCGTTTCTGGACCCGCCACAGCGCTTTACGCCCCTGGGGGCTTCATCGCGCACGCGGCGTTGCTCGGTCAGGGTTTCCCCCATTGCCAAATACTCCCTACTGCTGCCTCCCGTAGGA
>MG|13|83.7|Firmicutes|Erysipelotrichi|Erysipelotrichales|Erysipelotrichaceae|Bulleidia|p-1630-c5|
GCACGTAAGTTAGCCGTGACTTTCTATGTGAGGTACTGTCAAACAGCGGGCATTTCCTCGCGCTGCCATTCATCTCTCACAACAGAGCTTTAACAATCCAGAGGACCTTAATCGCTCACGCGGCGTTGCTCGGTCAGGGTTTCCCCCATTGCCGAATACTCCCTTACTGCTGCCTCCCGTAGGA
>MG|76|83.7|Firmicutes|Erysipelotrichi|Erysipelotrichales|Erysipelotrichaceae|[Eubacterium]|dolichum|
GCACGTAAGTTAGCCGGAGCTTTCTTGAAAGGTACCGTCACTCCTAAGTCATTTCCTACTTAGGTCGTTCTTCCCTAACAACAGAAGTTTACAATCCATAGGACCGTCATCCTTCACGCGGCATTGCTCGTTCAGGGTTTCCCCCATTGACGAATATTCCTAACTGCTGTCTCCCGTAGGA
>MG|13|84.07|Firmicutes|Erysipelotrichia|Erysipelotrichales|Erysipelotrichaceae|Erysipelothrix|sp.|
GCACGTAGTTAGCCGTGACTTTCTATGTGAGGTACTGTCAAACAGCGGGCATTTCCTCGCGCTGCCATTCATCTCTCACAACAGAGCTTTACAATCCAAGAGGACCTTAATCGCTCACGCGGCGTTGCTCGGTCAGGGTTTCCCCCATTGCCGAATACTCCTTACTGCTGCCTCCCGTAGGA
>MG|10|96.7|Firmicutes|Erysipelotrichia|Erysipelotrichales|Erysipelotrichaceae|Turicibacter|sanguinis|
GCACGTAAGTTAGCCGTGGCTTTCTCATAAGGTACCGTCACAACTCTAGCCATTTCCTACTAAAGTCGTTCTTCCCTTAATAACAGAATTTTACAACCCGAAGGCCTTCATCATTCACGCGGCGTTGCTCGGTCAGGCTTTCGCCCATTGCCGAAGATTCCCTACTGCTGCCTCCCGTAGGA
>MG|11|96.7|Firmicutes|Erysipelotrichia|Erysipelotrichales|Erysipelotrichaceae|Turicibacter|sanguinis|
GCACGTAAGTTAGCCGTGGCTTTCTCATAAGGTACCGTCACACTCTAGCCATTTCCTACTAAAGTCGTTCTTCCCTTAATAACAGAATTTTACAACCCGAAGGCCTTCAATCATTCACGCGGCGTTGCTCGGTCAGGCTTTCGCCCATTGCCGAAGATTCCCTACTGCTGCCTCCCGTAGGA
>MG|11|95.05|Firmicutes|Negativicutes|Selenomonadales|Acidaminococcaceae|Phascolarctobacterium|sp.|
GCACGTAGTTAGCCGTGGCTTCCTCGTAACACTACCGTCATTACTAACCATTATTCACAATCAGCACGTTCGTCATGTACAACAGAAGCTTTACAACCCGAAGGCCTTCTTCACTCACGCGGCGTTGCTCCGTCAGGCTTTCGCCCATTGCGGAAGATTCCCCACTGCTGCCTCCCGTAGGA
>MG|65|95.58|Firmicutes|Negativicutes|Selenomonadales|Acidaminococcaceae|Phascolarctobacterium|sp.|
GCACGTAGTTAGCCGTGGCTTCCTCGTACACTACCGTCATTACTAACCATTATTCACAATCAGCACGTTCGTCATGTACAACAGAGCTTTACAACCCGAAGGCCTTCTTCAACTCACGCGGCGTTGCTCCGTCAGGCTTTCGCCCATTGCGGAAGATTCCCCACTGCTGCCTCCCGTAGGA
>MG|101|95.05|Firmicutes|Negativicutes|Selenomonadales|Acidaminococcaceae|Phascolarctobacterium|sp.|
GCACGTAAGTTAGCCGTGGCTTCCTCGTACACTACCGTCATTACTAACCATTATTCACAATCAGCACGTTCGTCATGTACAACAGAAGCTTTACAACCCGAAGGCCTTCTTCACTCACGCGGCGTTGCTCCGTCAGGCTTTCGCCCATTGCGGAAGATTCCCCACTGCTGCCTCCCGTAGGA
>MG|10|95.05|Firmicutes|Negativicutes|Selenomonadales|Acidaminococcaceae|Phascolarctobacterium|sp.|
CCTACGGGAGGCAGCAGTGGGGAATCTTCCGCAATGGGCGAAAGCCTGACGGAAGCAACGCCGCGTGAGTGAAGAAGGCCTTCGGGTTGTAAAGCTCTGTTGTAACATGACGAACGTGCTGATTGTGAATAATGGTTAGTAATGACGGTAGTGTACGAGGAAGCCACGGCTAACTACGTGCC
>MG|71|95.05|Firmicutes|Negativicutes|Selenomonadales|Acidaminococcaceae|Phascolarctobacterium|sp.|
GCACGTAAGTTAGCCGTGGCTTCCTCGTACACTACCGTCATTACTAACCATTATTCACAATCAGCAACGTTCGTCATGTACAACAGAGCTTTACAACCCGAAGGCCTTCTTCACTCACGCGGCGTTGCTCCGTCAGGCTTTCGCCCATTGCGGAAGATTCCCCACTGCTGCCTCCCGTAGGA
>MG|12|95.05|Firmicutes|Negativicutes|Selenomonadales|Acidaminococcaceae|Phascolarctobacterium|sp.|
CCTACGGGAGGCAGCAGTGGGGAATCTTCCGCAATGGGCGAAAGCCTGACGGAAGCAACGCCGCGTGAGTGAAGAAGGCCTTCGGGTTGTAAAGCTCTGTTGTACATGACGAACGTGCTGATTGTGAATAATGGTTAGTAATGACGGTAGTGTACGAAGGAAGCCACGGCTAACTACGTGCC
>MG|11|95.05|Firmicutes|Negativicutes|Selenomonadales|Acidaminococcaceae|Phascolarctobacterium|sp.|
GCACGTAAGTTAGCCGTGGCTTCCTCGTACACTACCGTCATTACTAACCATTATTCACAATCAGCACGTTCGTCATGTAACAACAGAGCTTTACAACCCGAAGGCCTTCTTCACTCACGCGGCGTTGCTCCGTCAGGCTTTCGCCCATTGCGGAAGATTCCCCACTGCTGCCTCCCGTAGGA
>MG|13|95.05|Firmicutes|Negativicutes|Selenomonadales|Acidaminococcaceae|Phascolarctobacterium|sp.|
GCACGTAGTTAGCCGTGGCTTCCTCGTACACTACCGTCATTACTAACCATTATTCACAATCAGCACGTTCGTCATGTACAACAGAAGCTTTACAACCCGAAGGCCTTCTTCAACTCACGCGGCGTTGCTCCGTCAGGCTTTCGCCCATTGCGGAAGATTCCCCACTGCTGCCTCCCGTAGGA
>MG|12|95.05|Firmicutes|Negativicutes|Selenomonadales|Acidaminococcaceae|Phascolarctobacterium|sp.|
CCTACGGGAGGCAGCAGTGGGGAATCTTCCGCAATGGGCGAAAGCCTGACGGAAGCAACGCCGCGTGAGTGAAGAAGGCCTTCGGGTTGTAAAGCTCTGTTGTACATGACGAACGTGCTGATTGTGAATAATGGTTAGTAATGACGGTAGTGTACGAGGAAGCCACGGCTAACTAACGTGCC
>MG|294|96.11|Firmicutes|Negativicutes|Selenomonadales|Acidaminococcaceae|Phascolarctobacterium|sp.|
GCACGTAGTTAGCCGTGGCTTCCTCGTACACTACCGTCATTACTAACCATTATTCACAATCAGCACGTTCGTCATGTACAACAGAGCTTTACAACCCGAAGGCCTTCTTCACTCACGCGGCGTTGCTCCGTCAGGCTTTCGCCCATTGCGGAAGATTCCCCACTGCTGCCTCCCGTAGGA
>MG|10|95.58|Firmicutes|Negativicutes|Selenomonadales|Acidaminococcaceae|Phascolarctobacterium|sp.|
CCTACGGGAGGCAGCAGTGGGGAATCTTCCGCAATGGGCGAAAGCCTGACGGAGCAACGCCGCGTGAGTGAAGAAGGCCTTCGGGTTGTAAAGCTCTGTTGTACATGACGAACGTGCTGATTGTGAATAATGGTTAGTAATGACGGTAGTGTACGAGGAAGCCACGGCTAACTAACGTGCC
>MG|55|95.05|Firmicutes|Negativicutes|Selenomonadales|Acidaminococcaceae|Phascolarctobacterium|sp.|
GCACGTAAGTTAGCCGTGGCTTCCTCGTAACACTACCGTCATTACTAACCATTATTCACAATCAGCACGTTCGTCATGTACAACAGAGCTTTACAACCCGAAGGCCTTCTTCACTCACGCGGCGTTGCTCCGTCAGGCTTTCGCCCATTGCGGAAGATTCCCCACTGCTGCCTCCCGTAGGA
>MG|19|95.58|Firmicutes|Negativicutes|Selenomonadales|Acidaminococcaceae|Phascolarctobacterium|sp.|
CCTACGGGAGGCAGCAGTGGGGAATCTTCCGCAATGGGCGAAAGCCTGACGGAAGCAACGCCGCGTGAGTGAAGAAGGCCTTCGGGTTGTAAAGCTCTGTTGTACATGACGAACGTGCTGATTGTGAATAATGGTTAGTAATGACGGTAGTGTACGAGGAAGCCACGGCTAACTACGTGCC
>MG|88|95.58|Firmicutes|Negativicutes|Selenomonadales|Acidaminococcaceae|Phascolarctobacterium|sp.|
GCACGTAGTTAGCCGTGGCTTCCTCGTACACTACCGTCATTACTAACCATTATTCACAATCAGCACGTTCGTCATGTACAACAGAAGCTTTACAACCCGAAGGCCTTCTTCACTCACGCGGCGTTGCTCCGTCAGGCTTTCGCCCATTGCGGAAGATTCCCCACTGCTGCCTCCCGTAGGA
>MG|14|95.05|Firmicutes|Negativicutes|Selenomonadales|Acidaminococcaceae|Phascolarctobacterium|sp.|
GCACGTAAGTTAGCCGTGGCTTCCTCGTACACTACCGTCATTACTAACCATTATTCAACAATCAGCACGTTCGTCATGTACAACAGAGCTTTACAACCCGAAGGCCTTCTTCACTCACGCGGCGTTGCTCCGTCAGGCTTTCGCCCATTGCGGAAGATTCCCCACTGCTGCCTCCCGTAGGA
>MG|15|94.51|Firmicutes|Negativicutes|Selenomonadales|Acidaminococcaceae|Phascolarctobacterium|sp.|
GCACGTAAGTTAGCCGTGGCTTCCTCGTACACTACCGTCATTACTAACCATTATTCACAATCAGCACGTTCGTCATGTACAACAGAAGCTTTACAACCCGAAGGCCTTCTTCAACTCACGCGGCGTTGCTCCGTCAGGCTTTCGCCCATTGCGGAAGATTCCCCACTGCTGCCTCCCGTAGG
>MG|17|95.05|Firmicutes|Negativicutes|Selenomonadales|Acidaminococcaceae|Phascolarctobacterium|sp.|
GCACGTAAGTTAGCCGTGGCTTCCTCGTACACTACCGTCATTACTAACCATTATTCACAATCAGCACGTTCGTCATGTACAACAGAGCTTTAACAACCCGAAGGCCTTCTTCACTCACGCGGCGTTGCTCCGTCAGGCTTTCGCCCATTGCGGAAGATTCCCCACTGCTGCCTCCCGTAGGA
>MG|10|94.54|Firmicutes|Negativicutes|Selenomonadales|Acidaminococcaceae|Phascolarctobacterium|sp.|
GCACGTAAGTTAGCCGTGGCTTCCTCGTACACTACCGTCATTACTAACCATTATTCACAATCAGCAACGTTCGTCATGTACAACAGAGCTTTACAACCCGAAGGCCTTCTTCAACTCACGCGGCGTTGCTCCGTCAGGCTTTCGCCCATTGCGGAAGATTCCCCACTGCTGCCTCCCGTAGGA
>MG|309|95.58|Firmicutes|Negativicutes|Selenomonadales|Acidaminococcaceae|Phascolarctobacterium|sp.|
GCACGTAAGTTAGCCGTGGCTTCCTCGTACACTACCGTCATTACTAACCATTATTCACAATCAGCACGTTCGTCATGTACAACAGAGCTTTACAACCCGAAGGCCTTCTTCACTCACGCGGCGTTGCTCCGTCAGGCTTTCGCCCATTGCGGAAGATTCCCCACTGCTGCCTCCCGTAGGA
>MG|10|95.58|Firmicutes|Negativicutes|Selenomonadales|Acidaminococcaceae|Phascolarctobacterium|sp.|
GCACGTAGTTAGCCGTGGCTTCCTCGTACACTACCGTCATTACTAACCATTATTCAACAATCAGCACGTTCGTCATGTACAACAGAGCTTTACAACCCGAAGGCCTTCTTCACTCACGCGGCGTTGCTCCGTCAGGCTTTCGCCCATTGCGGAAGATTCCCCACTGCTGCCTCCCGTAGGA
>MG|26|95.58|Firmicutes|Negativicutes|Selenomonadales|Acidaminococcaceae|Phascolarctobacterium|sp.|
GCACGTAGTTAGCCGTGGCTTCCTCGTAACACTACCGTCATTACTAACCATTATTCACAATCAGCACGTTCGTCATGTACAACAGAGCTTTACAACCCGAAGGCCTTCTTCACTCACGCGGCGTTGCTCCGTCAGGCTTTCGCCCATTGCGGAAGATTCCCCACTGCTGCCTCCCGTAGGA
>MG|20|96.11|Firmicutes|Negativicutes|Selenomonadales|Acidaminococcaceae|Phascolarctobacterium|sp.|
CCTACGGGAGGCAGCAGTGGGGAATCTTCCGCAATGGGCGAAAGCCTGACGGAGCAACGCCGCGTGAGTGAAGAAGGCCTTCGGGTTGTAAAGCTCTGTTGTACATGACGAACGTGCTGATTGTGAATAATGGTTAGTAATGACGGTAGTGTACGAGGAAGCCACGGCTAACTACGTGCC
>MG|54|95.05|Firmicutes|Negativicutes|Selenomonadales|Acidaminococcaceae|Phascolarctobacterium|sp.|
GCACGTAAGTTAGCCGTGGCTTCCTCGTACACTACCGTCATTACTAACCATTATTCACAATCAGCACGTTCGTCATGTACAACAGAGCTTTACAACCCGAAGGCCTTCTTCAACTCACGCGGCGTTGCTCCGTCAGGCTTTCGCCCATTGCGGAAGATTCCCCACTGCTGCCTCCCGTAGGA
>MG|10|94.54|Firmicutes|Negativicutes|Selenomonadales|Acidaminococcaceae|Phascolarctobacterium|sp.|
GCACGTAAGTTAGCCGTGGCTTCCTCGTAACACTACCGTCATTACTAACCATTATTCACAATCAGCAACGTTCGTCATGTACAACAGAGCTTTACAACCCGAAGGCCTTCTTCACTCACGCGGCGTTGCTCCGTCAGGCTTTCGCCCATTGCGGAAGATTCCCCACTGCTGCCTCCCGTAGGA
>MG|22|94.54|Firmicutes|Negativicutes|Selenomonadales|Acidaminococcaceae|Phascolarctobacterium|sp.|
GCACGTAAGTTAGCCGTGGCTTCCTCGTACACTACCGTCATTACTAACCATTATTCACAATCAGCAACGTTCGTCATGTACAACAGAAGCTTTACAACCCGAAGGCCTTCTTCACTCACGCGGCGTTGCTCCGTCAGGCTTTCGCCCATTGCGGAAGATTCCCCACTGCTGCCTCCCGTAGGA
>MG|11|95.05|Firmicutes|Negativicutes|Selenomonadales|Acidaminococcaceae|Phascolarctobacterium|sp.|
GCACGTAAGTTAGCCGTGGCTTCCTCGTACACTACCGTCATTACTAACCATTATTCACAATCAGCACGTTCGTCAATGTACAACAGAGCTTTACAACCCGAAGGCCTTCTTCACTCACGCGGCGTTGCTCCGTCAGGCTTTCGCCCATTGCGGAAGATTCCCCACTGCTGCCTCCCGTAGGA
>MG|69|95.58|Firmicutes|Negativicutes|Selenomonadales|Acidaminococcaceae|Phascolarctobacterium|sp.|
GCACGTAGTTAGCCGTGGCTTCCTCGTACACTACCGTCATTACTAACCATTATTCACAATCAGCAACGTTCGTCATGTACAACAGAGCTTTACAACCCGAAGGCCTTCTTCACTCACGCGGCGTTGCTCCGTCAGGCTTTCGCCCATTGCGGAAGATTCCCCACTGCTGCCTCCCGTAGGA
>MG|15|95.58|Firmicutes|Negativicutes|Selenomonadales|Acidaminococcaceae|Phascolarctobacterium|sp.|
GCACGTAGTTAGCCGTGGCTTCCTCGTACACTACCGTCATTACTAACCATTATTCACAATCAGCACGTTCGTCATGTACAACAGAGCTTTAACAACCCGAAGGCCTTCTTCACTCACGCGGCGTTGCTCCGTCAGGCTTTCGCCCATTGCGGAAGATTCCCCACTGCTGCCTCCCGTAGGA
>MG|21|95.05|Firmicutes|Negativicutes|Selenomonadales|Acidaminococcaceae|Phascolarctobacterium|sp.|
GCACGTAGTTAGCCGTGGCTTCCTCGTACACTACCGTCATTACTAACCATTATTCACAATCAGCAACGTTCGTCATGTACAACAGAAGCTTTACAACCCGAAGGCCTTCTTCACTCACGCGGCGTTGCTCCGTCAGGCTTTCGCCCATTGCGGAAGATTCCCCACTGCTGCCTCCCGTAGGA
>MG|27|95.58|Firmicutes|Negativicutes|Selenomonadales|Acidaminococcaceae|Phascolarctobacterium|sp.|
CCTACGGGAGGCAGCAGTGGGGAATCTTCCGCAATGGGCGAAAGCCTGACGGAGCAACGCCGCGTGAGTGAAGAAGGCCTTCGGGTTGTAAAGCTCTGTTGTAACATGACGAACGTGCTGATTGTGAATAATGGTTAGTAATGACGGTAGTGTACGAGGAAGCCACGGCTAACTACGTGCC
>MG|17|95.58|Firmicutes|Negativicutes|Selenomonadales|Acidaminococcaceae|Phascolarctobacterium|sp.|
GCACGTAGTTAGCCGTGGCTTCCTCGTACACTACCGTCATTACTAACCATTATTCACAATCAGCACGTTCGTCATGTAACAACAGAGCTTTACAACCCGAAGGCCTTCTTCACTCACGCGGCGTTGCTCCGTCAGGCTTTCGCCCATTGCGGAAGATTCCCCACTGCTGCCTCCCGTAGGA
>MG|17|91.98|Firmicutes|Negativicutes|Selenomonadales|Veillonellaceae|Megasphaera|paucivorans|
GCACGTAAGTTAGCCGTGGCTTTCTCTTAACGGTACCGTCATTCTAATGTGGTAATTGGCACACTAGCCGTTCGTCCCGTATAACAGAGCTTTACAACCCGAAGGCTGTCTTCGCTCACGCGGCGTTGCTCCGTCAGGCTTTCGCCCATTGCGGAAGATTCCCCACTGCTGCCTCCCGTAGGA
>MG|16|92.51|Firmicutes|Negativicutes|Selenomonadales|Veillonellaceae|Megasphaera|paucivorans|
GCACGTAAGTTAGCCGTGGCTTTCTCTTACGGTACCGTCATTCTAATGTGGTAATTGGCAACACTAGCCGTTCGTCCCGTATAACAGAGCTTTACAACCCGAAGGCCGTCTTCGCTCACGCGGCGTTGCTCCGTCAGGCTTTCGCCCATTGCGGAAGATTCCCCACTGCTGCCTCCCGTAGGA
>MG|18|93.51|Firmicutes|Negativicutes|Selenomonadales|Veillonellaceae|Megasphaera|paucivorans|
GCACGTAAGTTAGCCGTGGCTTTCTCTTACGGTACCGTCACTCTAATGTGGTATTGGCACACTAGCCGTTCGTCCCGTATAACAGAGCTTTACAACCCGAAGGCCGTCTTCGCTCACGCGGCGTTGCTCCGTCAGGCTTTCGCCCATTGCGGAAGATTCCCCACTGCTGCCTCCCGTAGGA
>MG|11|93.01|Firmicutes|Negativicutes|Selenomonadales|Veillonellaceae|Megasphaera|paucivorans|
GCACGTAAGTTAGCCGTGGCTTTCTCTTACGGTACCGTCATTCTAATGTGGTATTGGCAACACTAGCCGTTCGTCCCGTATAACAGAGCTTTACAACCCGAAGGCCGTCTTCGCTCACGCGGCGTTGCTCCGTCAGGCTTTCGCCCATTGCGGAAGATTCCCCACTGCTGCCTCCCGTAGGA
>MG|15|93.51|Firmicutes|Negativicutes|Selenomonadales|Veillonellaceae|Megasphaera|paucivorans|
GCACGTAGTTAGCCGTGGCTTTCTCTTAACGGTACCGTCATTCTAATGTGGTATTGGCACACTAGCCGTTCGTCCCGTATAACAGAGCTTTACAACCCGAAGGCCGTCTTCGCTCACGCGGCGTTGCTCCGTCAGGCTTTCGCCCATTGCGGAAGATTCCCCACTGCTGCCTCCCGTAGGA
>MG|22|92.51|Firmicutes|Negativicutes|Selenomonadales|Veillonellaceae|Megasphaera|paucivorans|
GCACGTAAGTTAGCCGTGGCTTTCTCTTAACGGTACCGTCATTCTAATGTGGTAATTGGCACACTAGCCGTTCGTCCCGTATAACAGAGCTTTACAACCCGAAGGCCGTCTTCGCTCACGCGGCGTTGCTCCGTCAGGCTTTCGCCCATTGCGGAAGATTCCCCACTGCTGCCTCCCGTAGGA
>MG|17|92.97|Firmicutes|Negativicutes|Selenomonadales|Veillonellaceae|Megasphaera|paucivorans|
GCACGTAAGTTAGCCGTGGCTTTCTCTTAACGGTACCGTCATTCTAATGTGGTATTGGCACACTAGCCGTTCGTCCCGTATAACAGAGCTTTACAACCCGAAGGCCGTCTTCGCTCACGCGGCGTTGCTCCGTCAGGCTTTCGCCCATTGCGGAAGATTCCCCACTGCTGCCTCCCGTAGG
>MG|22|93.01|Firmicutes|Negativicutes|Selenomonadales|Veillonellaceae|Megasphaera|paucivorans|
[truncated: 247,558 more chars]
