# Supplementary material for: A comparative analysis of microbial profile of Guinea fowl and chicken using metagenomic approach
Source: PLoS One. 2018 Mar 1;13(3):e0191029. doi: 10.1371/journal.pone.0191029 (PMC5832216; doi:10.1371/journal.pone.0191029)
Supplement: S1 File — 16SrRNA sequencing data revealing Intestinal microbial profile of the chicken gastrointestinal tract. (ZIP) [file pone.0191029.s002.zip › exports/S004_GF_16S_2_v1_V2_reads_family.fasta]

>MG|1|V2|R|13|83.26|Bacteroidetes|Bacteroidia|Bacteroidales|Bacteroidaceae|Bacteroides|coprophilus|
TTGGGCCGTGTCTCAGTCCCAATGTGGGGGATTCCCCTCTCAGGGCCCCTACCGATCGTCGCCACGGTGGGCCGTTGCCCCGCCGTCCAGCTAATCGGACGCATCCCCATCCCTTTCCGAACATAAGTCCTTTCGTCGTGCTCTGATGCCGTCACACGACCGCATCCCGCATTAATCCGCATTTCTACGGGCTGTGCCGGGGAAAGGGGCAGGTTGGATAACGCG
>MG|1|V2|R|13|79.65|Bacteroidetes|Bacteroidia|Bacteroidales|Bacteroidaceae|Bacteroides|salanitronis|
CTGGGCCGTGTCTCAGTCCCAGTGTGGGGGGCCTTCCTCTCAGAACCCCTACCCATCGGAGCCACGGTGGGCCGTTACCCCGCCGTCTAGCTAATGGGACGCATCCCCGTCCCCCGCCGGACCGAAAGGCCCTTCAGTCCCGCCGTCATGCGGCAACGGGACACCGCCGGGGATTAATCCTGCTTTCGCAGGGCTGGACCCGGGCGGGGGGAAGGTAGGATACGCG
>MG|1|V2|R|16|81.11|Bacteroidetes|Bacteroidia|Bacteroidales|Prevotellaceae|Prevotella|stercorea|
TTGGACCGTGTCTCAGTTCCAATGTGGGGGACCTCCCTCTCGGGACCCCTACCGATCGTCGCCTCGGTGGGCCGTTACCCCGCCGACTAGCTAATCGGGCGCATGCCCATCCTTGCCCGGGTCGCCCCTTTCCCCGCGCAGGCCATGCGGCCCGTGCGGCGCATCCGGTATTAGCCCGCCTTTCGGCGGGTTGTCCCGGTGGCAAGGGCAGGTCGCAATACGTG
>MG|1|V2|R|10|86.47|Synergistetes|Synergistia|Synergistales|Synergistaceae|Cloacibacillus|porcorum|
CTGGACCGTGTCTCAGTTCCAGTGTGGCCGGTCGACCTCTCAGTCCGGCTATCCGTCTTCGCCTAAGGTGGGCCTTTACCCCGCCTACTAGCTGATAGAACGCGAGTCCCTCTCCTGCCGGATTGCTCCTTTCACCTCTCGGCTTATGCGGTATTAGCAATCCGTTTCCAAATGTTCGTCCCCCTGCCGGAGACAGGTCCTCACGCG
>MG|1|V2|R|10|86.89|Synergistetes|Synergistia|Synergistales|Synergistaceae|Cloacibacillus|porcorum|
CTGGACCGTGTCTCAGTTCCAGTGTGGCCGGTCGACCTCTCAGTCCGGCTATCCGTCTTCGCCTAAGGTGGGCCTTTACCCCGCCTACTAGCTGATAGAACGCGAGTCCCTCTCCTGCCGGATTGCTCCTTTCACCTCTCGGCTTATGCGGTATTAGCATCCGTTTCCAAATGTTCGTCCCCCTGCCGGAGACAGGTCCTCACGCG
