# Supplementary material for: A comparative analysis of microbial profile of Guinea fowl and chicken using metagenomic approach
Source: PLoS One. 2018 Mar 1;13(3):e0191029. doi: 10.1371/journal.pone.0191029 (PMC5832216; doi:10.1371/journal.pone.0191029)
Supplement: S1 File — 16SrRNA sequencing data revealing Intestinal microbial profile of the chicken gastrointestinal tract. (ZIP) [file pone.0191029.s002.zip › exports/S004_GF_16S_2_v1_V3_reads_genus_species.fasta]

>MG|2|V3|R|12|99.38|Actinobacteria|Actinobacteria|Coriobacteriales|Coriobacteriaceae|Atopobium|sp.|
GCACGTAGTTAGCCGGGGCTTCTTCTGCAGGTACCGTCACCTTGCGGCCTCGTCCCTGCTGAAAGCGGTTTACGACCCGAAGGCCTTCATCCCGCACGCGGCGTCGCTGCGTCAGGCTTTCGCCCATTGCGCAAGATTCCCCACTGCTGCCTCCCGTAGGA
>MG|2|V3|R|10|97.55|Actinobacteria|Actinobacteria|Coriobacteriales|Coriobacteriaceae|Atopobium|sp.|
GCACGTAAGTTAGCCGGGGCTTCTTCTGCAGGTACCGTCACCTCGCGGCCTCGTCCCTGCTGAAAGCGGTTTACGACCCGAAGGCCTTCATCCCGCACGCGGCGTCGCTGCGTCAGGCTTTCGCCCATTGCGCAAGAATTCCCCACTGCTGCCTCCCGTAGGA
>MG|2|V3|R|10|98.77|Actinobacteria|Actinobacteria|Coriobacteriales|Coriobacteriaceae|Atopobium|sp.|
GCACGTAAGTTAGCCGGGGCTTCTTCTGCAGGTACCGTCACCTTGCGGCCTCGTCCCTGCTGAAAGCGGTTTACGACCCGAAGGCCTTCATCCCGCACGCGGCGTCGCTGCGTCAGGCTTTCGCCCATTGCGCAAGATTCCCCACTGCTGCCTCCCGTAGGA
>MG|2|V3|R|11|98.08|Actinobacteria|Actinobacteria|Coriobacteriales|Coriobacteriaceae|Collinsella|tanakaei|
GCACGTAAGTTAGCCGGGGCTTCTTCTGCAGGTACCGTCTTGACTCGTCCCTGCTGAAAGCGGTTTACGACCCGAAGGCCTCCATCCCGCACGCGGCGTCGCTGCGTCAGGGTTGCCCCCATTGCGCAAGATTCCCCACTGCTGCCTCCCGTAGGA
>MG|2|V3|R|28|97.13|Bacteroidetes|Bacteroidia|Bacteroidales|Prevotellaceae|Prevotella|oralis|
GCACGGAATTAGCCGGTCCTTATTCAAGCGGTACCTGCAAACAGGGACACGTCCCTGACTTTATCCCCGCTTAAAAGCAGTTTACAACCCATAGGGCCGTCATCCTGCACGCTACTTGGCTGGTTCAGGCTTACGCCCATTGACCAATATTCCTCACTGCTGCCTCCCGTAGGA
>MG|2|V3|F|28|97.13|Bacteroidetes|Bacteroidia|Bacteroidales|Prevotellaceae|Prevotella|oralis|
CCTACGGGAGGCAGCAGTGAGGAATATTGGTCAATGGGCGTAAGCCTGAACCAGCCAAGTAGCGTGCAGGATGACGGCCCTATGGGTTGTAAACTGCTTTTAAGCGGGGATAAAGTCAGGGACGTGTCCCTGTTTGCAGGTACCGCTTGAATAAGGACCGGCTAATTCCGTGCC
>MG|2|V3|R|26|100.0|Firmicutes|Bacilli|Lactobacillales|Lactobacillaceae|Lactobacillus|panis|
GCACGTAGTTAGCCGTGACTTTCTGGTTGAATACCGTCACTGCATGAACAGTTACTCTCACGCACGTTCTTCTTCAACAACAGAGTTTTACGAGCCGAAACCCTTCTTCACTCACGCGGTGTTGCTCCATCAGGCTTGCGCCCATTGTGGAAGATTCCCTACTGCTGCCTCCCGTAGGA
>MG|2|V3|R|25|99.44|Firmicutes|Bacilli|Lactobacillales|Lactobacillaceae|Lactobacillus|panis|
GCACGTAGTTAGCCGTGACTTTCTGGTTGAATACCGTCACTGCATGAACAGTTACTCTCACGCACGTTCTTCTTCAACAACAGAAGTTTTACGAGCCGAAACCCTTCTTCACTCACGCGGTGTTGCTCCATCAGGCTTGCGCCCATTGTGGAAGATTCCCTACTGCTGCCTCCCGTAGG
>MG|2|V3|R|17|99.44|Firmicutes|Bacilli|Lactobacillales|Lactobacillaceae|Lactobacillus|panis|
GCACGTAGTTAGCCGTGACTTTCTGGTTGAATACCGTCACTGCATGAGCAGTTACTCTCACGCACGTTCTTCTTCAACAACAGAGTTTTACGAGCCGAAACCCTTCTTCACTCACGCGGTGTTGCTCCATCAGGCTTGCGCCCATTGTGGAAGATTCCCTACTGCTGCCTCCCGTAGG
>MG|2|V3|R|15|99.44|Firmicutes|Bacilli|Lactobacillales|Lactobacillaceae|Lactobacillus|panis|
GCACGTAAGTTAGCCGTGACTTTCTGGTTGAATACCGTCACTGCATGAACAGTTACTCTCACGCACGTTCTTCTTCAACAACAGAGTTTTACGAGCCGAAACCCTTCTTCACTCACGCGGTGTTGCTCCATCAGGCTTGCGCCCATTGTGGAAGATTCCCTACTGCTGCCTCCCGTAGGA
>MG|2|V3|R|15|99.44|Firmicutes|Bacilli|Lactobacillales|Lactobacillaceae|Lactobacillus|pontis|
GCACGTAAGTTAGCCGTGACTTTCTGGTTGAATACCGTCACTGCGTGAACAGTTACTCTCACGCACGTTCTTCTTCAACAACAGAGTTTTACGAGCCGAAACCCTTCTTCACTCACGCGGTGTTGCTCCATCAGGCTTGCGCCCATTGTGGAAGATTCCCTACTGCTGCCTCCCGTAGG
>MG|2|V3|R|12|99.44|Firmicutes|Bacilli|Lactobacillales|Lactobacillaceae|Lactobacillus|pontis|
GCACGTAGTTAGCCGTGACTTTCTGGTTGAATACCGTCACTGCGTGAACAGTTACTCTCACGCACGTTCTTCTTCAACAACAGAAGTTTTACGAGCCGAAACCCTTCTTCACTCACGCGGTGTTGCTCCATCAGGCTTGCGCCCATTGTGGAAGATTCCCTACTGCTGCCTCCCGTAGG
>MG|2|V3|R|18|100.0|Firmicutes|Bacilli|Lactobacillales|Lactobacillaceae|Lactobacillus|pontis|
GCACGTAGTTAGCCGTGACTTTCTGGTTGAATACCGTCACTGCGTGAACAGTTACTCTCACGCACGTTCTTCTTCAACAACAGAGTTTTACGAGCCGAAACCCTTCTTCACTCACGCGGTGTTGCTCCATCAGGCTTGCGCCCATTGTGGAAGATTCCCTACTGCTGCCTCCCGTAGGA
>MG|2|V3|F|18|99.44|Firmicutes|Bacilli|Lactobacillales|Lactobacillaceae|Lactobacillus|salivarius|
CCTACGGGAGGCAGCAGTAGGGAATCTTCCACAATGGACGCAAGTCTGATGGAGCAACGCCGCGTGAGTGAAGAAGGTCTTCGGATCGTAAAACTCTGTTGTTAGAGAAGAACACGAGTGAGAAGTAACTGTTCATTCGATGACGGTATCTAACCAGCAAGTCACGGCTAACTACGTGCC
>MG|2|V3|R|48|100.0|Firmicutes|Bacilli|Lactobacillales|Lactobacillaceae|Lactobacillus|secaliphilus|
GCACGTAGTTAGCCGTGACTTTCTGGTTGAATACCGTCACTGCGTGAACAGTTACTCTCACGCACGTTCTTCTTCAACAACAGAGCTTTACGAGCCGAAACCCTTCTTCACTCACGCGGTGTTGCTCCATCAGGCTTGCGCCCATTGTGGAAGATTCCCTACTGCTGCCTCCCGTAGGA
>MG|2|V3|R|16|99.44|Firmicutes|Bacilli|Lactobacillales|Lactobacillaceae|Lactobacillus|secaliphilus|
GCACGTAGTTAGCCGTGACTTTCTGGTTGAATACCGTCACTGCGTGAACAGTTACTCTCAACGCACGTTCTTCTTCAACAACAGAGCTTTACGAGCCGAAACCCTTCTTCACTCACGCGGTGTTGCTCCATCAGGCTTGCGCCCATTGTGGAAGATTCCCTACTGCTGCCTCCCGTAGGA
>MG|2|V3|R|28|99.44|Firmicutes|Bacilli|Lactobacillales|Lactobacillaceae|Lactobacillus|secaliphilus|
GCACGTAAGTTAGCCGTGACTTTCTGGTTGAATACCGTCACTGCGTGAACAGTTACTCTCACGCACGTTCTTCTTCAACAACAGAGCTTTACGAGCCGAAACCCTTCTTCACTCACGCGGTGTTGCTCCATCAGGCTTGCGCCCATTGTGGAAGATTCCCTACTGCTGCCTCCCGTAGGA
>MG|2|V3|F|12|99.44|Firmicutes|Bacilli|Lactobacillales|Lactobacillaceae|Lactobacillus|vaginalis|
CCTACGGGAGGCAGCAGTAGGGAATCTTCCACAATGGGCGCAAGCCTGATGGAGCAACACCGCGTGAGTGAAGAAGGGTTTCGGCTCGTAAAGCTCTGTTGTTGGAGAAGAACGTGCGTGAGAAGTAACTGTTCACGCAGTGACGGTATCCAACCAGAAAGTCACGGCTAACTACGTGCC
>MG|2|V3|R|52|100.0|Firmicutes|Bacilli|Lactobacillales|Lactobacillaceae|Lactobacillus|vaginalis|
GCACGTAGTTAGCCGTGACTTTCTGGTTGGATACCGTCACTGCGTGAACAGTTACTCTCACGCACGTTCTTCTCCAACAACAGAGCTTTACGAGCCGAAACCCTTCTTCACTCACGCGGTGTTGCTCCATCAGGCTTGCGCCCATTGTGGAAGATTCCCTACTGCTGCCTCCCGTAGGA
>MG|2|V3|F|10|100.0|Firmicutes|Bacilli|Lactobacillales|Lactobacillaceae|Lactobacillus|vaginalis|
CCTACGGGAGGCAGCAGTAGGGAATCTTCCACAATGGGCGCAAGCCTGATGGAGCAACACCGCGTGAGTGAAGAAGGGTTTCGGCTCGTAAAGCTCTGTTGTTGGAGAAGAACGTGCGTGAGAGTAACTGTTCACGCAGTGACGGTATCCAACCAGAAAGTCACGGCTAACTACGTGCC
>MG|2|V3|R|11|99.44|Firmicutes|Bacilli|Lactobacillales|Lactobacillaceae|Lactobacillus|vaginalis|
GCACGTAGTTAGCCGTGACTTTCTGGTTGGAATACCGTCACTGCGTGAACAGTTACTCTCACGCACGTTCTTCTCCAACAACAGAGCTTTACGAGCCGAAACCCTTCTTCACTCACGCGGTGTTGCTCCATCAGGCTTGCGCCCATTGTGGAAGATTCCCTACTGCTGCCTCCCGTAGGA
>MG|2|V3|R|27|99.44|Firmicutes|Bacilli|Lactobacillales|Lactobacillaceae|Lactobacillus|vaginalis|
GCACGTAGTTAGCCGTGACTTTCTGGTTGGATACCGTCACTGCGTGAACAGTTACTCTCAACGCACGTTCTTCTCCAACAACAGAGCTTTACGAGCCGAAACCCTTCTTCACTCACGCGGTGTTGCTCCATCAGGCTTGCGCCCATTGTGGAAGATTCCCTACTGCTGCCTCCCGTAGGA
>MG|2|V3|R|12|99.44|Firmicutes|Bacilli|Lactobacillales|Lactobacillaceae|Lactobacillus|vaginalis|
GCACGTAGTTAGCCGTGACTTTCTGGTTGGATACCGTCACTGCGTGAACAGTTACTCTCACGCACGTTCTTCTCCAACAACAGAAGCTTTACGAGCCGAAACCCTTCTTCACTCACGCGGTGTTGCTCCATCAGGCTTGCGCCCATTGTGGAAGATTCCCTACTGCTGCCTCCCGTAGGA
>MG|2|V3|R|32|99.44|Firmicutes|Bacilli|Lactobacillales|Lactobacillaceae|Lactobacillus|vaginalis|
GCACGTAAGTTAGCCGTGACTTTCTGGTTGGATACCGTCACTGCGTGAACAGTTACTCTCACGCACGTTCTTCTCCAACAACAGAGCTTTACGAGCCGAAACCCTTCTTCACTCACGCGGTGTTGCTCCATCAGGCTTGCGCCCATTGTGGAAGATTCCCTACTGCTGCCTCCCGTAGGA
>MG|2|V3|R|16|98.89|Firmicutes|Bacilli|Lactobacillales|Lactobacillaceae|Lactobacillus|acidophilus|
GCACGTAAGTTAGCCGTGACTTTCTAAGTAATTACCGTCAAATAAAGGCCAGTTACTACCTCTATCTTTCTTCACTACCAACAGAGCTTTACGAGCCGAAACCCTTCTTCACTCACGCGGCGTTGCTCCATCAGACTTTCGTCCATTGTGGAAGATTCCCTAACTGCTGCCTCCCGTAGG
>MG|2|V3|F|13|99.44|Firmicutes|Bacilli|Lactobacillales|Lactobacillaceae|Lactobacillus|Lactobacillus amylovorus / Lactobacillus crispatus / Lactobacillus fornicalis / Lactobacillus gallinarum / Lactobacillus helveticus / Lactobacillus kitasatonis / Lactobacillus psittaci / Lactobacillus suntoryeus / Lactobacillus ultunensis|
CCTAACGGGAGGCAGCAGTAGGGAATCTTCCACAATGGACGCAAGTCTGATGGAGCAACGCCGCGTGAGTGAAGAAGGTTTTCGGATCGTAAAGCTCTGTTGTTGGTGAAGAAGGATAGAGGTAGTAACTGGCCTTTATTTGACGGTAATCAACCAGAAAGTCACGGCTAACTACGTGCC
>MG|2|V3|F|227|100.0|Firmicutes|Bacilli|Lactobacillales|Lactobacillaceae|Lactobacillus|Lactobacillus amylovorus / Lactobacillus crispatus / Lactobacillus fornicalis / Lactobacillus gallinarum / Lactobacillus helveticus / Lactobacillus kitasatonis / Lactobacillus psittaci / Lactobacillus suntoryeus / Lactobacillus ultunensis|
CCTACGGGAGGCAGCAGTAGGGAATCTTCCACAATGGACGCAAGTCTGATGGAGCAACGCCGCGTGAGTGAAGAAGGTTTTCGGATCGTAAAGCTCTGTTGTTGGTGAAGAAGGATAGAGGTAGTAACTGGCCTTTATTTGACGGTAATCAACCAGAAAGTCACGGCTAACTACGTGCC
>MG|2|V3|R|46|98.35|Firmicutes|Bacilli|Lactobacillales|Lactobacillaceae|Lactobacillus|alvi|
GCACGTAAGTTAGCCGTGACTTTCTGGTTGAATACCGTCAATACTAGAACAGTTACTCTCTAGCATGTTCTTCTTCAACAACAGAGCTTTAACGAGCCGAAACCCTTCTTCAACTCACGCGGTGTTGCTCCATCAGGCTTGCGCCCATTGTGGAAGATTCCCTACTGCTGCCTCCCGTAGGA
>MG|2|V3|R|12|97.28|Firmicutes|Bacilli|Lactobacillales|Lactobacillaceae|Lactobacillus|alvi|
GCACGTAAGTTAGCCGTGACTTTCTGGTTGAATACCGTCAATACTAGAACAGTTAACTCTCTAGCATGTTCTTCTTCAACAACAGAGCTTTAACGAGCCGAAACCCTTCTTCAACTCACGCGGTGTTGCTCCATCAGGCTTGCGCCCAATTGTGGAAGATTCCCTACTGCTGCCTCCCGTAGGA
>MG|2|V3|R|10|97.8|Firmicutes|Bacilli|Lactobacillales|Lactobacillaceae|Lactobacillus|alvi|
GCACGTAAGTTAGCCGTGACTTTCTGGTTGAATACCGTCAATACTAGAACAGTTAACTCTCTAGCATGTTCTTCTTCAACAACAGAGCTTTAACGAGCCGAAACCCTTCTTCAACTCACGCGGTGTTGCTCCATCAGGCTTGCGCCCATTGTGGAAGATTCCCTACTGCTGCCTCCCGTAGG
>MG|2|V3|R|18|98.9|Firmicutes|Bacilli|Lactobacillales|Lactobacillaceae|Lactobacillus|frumenti|
GCACGTAAGTTAGCCGTGACTTTCTGGTTGAATACCGTCACTGCGTGAACAGTTACTCTCAACGCACGTTCTTCTTCAACAACAGAGCTTTACGAGCCGAAACCCTTCTTCACTCACGCGGTGTTGCTCCATCAGGCTTGCGCCCATTGTGGAAGATTCCCTACTGCTGCCTCCCGTAGGA
>MG|2|V3|R|51|98.9|Firmicutes|Bacilli|Lactobacillales|Lactobacillaceae|Lactobacillus|alvi|
GCACGTAGTTAGCCGTGACTTTCTGGTTGAATACCGTCAATACTAGAACAGTTACTCTCTAGCATGTTCTTCTTCAACAACAGAGCTTTAACGAGCCGAAACCCTTCTTCAACTCACGCGGTGTTGCTCCATCAGGCTTGCGCCCATTGTGGAAGATTCCCTACTGCTGCCTCCCGTAGGA
>MG|2|V3|R|11|98.89|Firmicutes|Bacilli|Lactobacillales|Lactobacillaceae|Lactobacillus|pontis|
GCACGTAAGTTAGCCGTGACTTTCTGGTTGAATACCGTCACTGCGTGAACAGTTACTCTCACGCACGTTCTTCTTCAACAACAGAAGTTTTACGAGCCGAAACCCTTCTTCACTCACGCGGTGTTGCTCCATCAGGCTTGCGCCCATTGTGGAAGATTCCCTACTGCTGCCTCCCGTAGG
>MG|2|V3|F|40|99.44|Firmicutes|Bacilli|Lactobacillales|Lactobacillaceae|Lactobacillus|Lactobacillus amylovorus / Lactobacillus crispatus / Lactobacillus fornicalis / Lactobacillus gallinarum / Lactobacillus helveticus / Lactobacillus kitasatonis / Lactobacillus psittaci / Lactobacillus suntoryeus / Lactobacillus ultunensis|
CCTACGGGAGGCAGCAGTAGGGAATCTTCCACAATGGACGCAAGTCTGAATGGAGCAACGCCGCGTGAGTGAAGAAGGTTTTCGGATCGTAAAGCTCTGTTGTTGGTGAAGAAGGATAGAGGTAGTAACTGGCCTTTATTTGACGGTAATCAACCAGAAAGTCACGGCTAACTACGTGCC
>MG|2|V3|R|40|98.35|Firmicutes|Bacilli|Lactobacillales|Lactobacillaceae|Lactobacillus|acidophilus|
GCACGTAAGTTAGCCGTGACTTTCTAAGTAATTACCGTCAAATAAAGGCCAGTTACTACCTCTATCTTTCTTCACTACCAACAGAGCTTTACGAGCCGAAACCCTTCTTCACTCACGCGGCGTTGCTCCATCAGAACTTTCGTCCATTGTGGAAGATTCCCTAACTGCTGCCTCCCGTAGGA
>MG|2|V3|R|12|98.9|Firmicutes|Bacilli|Lactobacillales|Lactobacillaceae|Lactobacillus|pontis|
GCACGTAGTTAGCCGTGACTTTCTGGTTGAATACCGTCACTGCGTGAACAGTTACTCTCAACGCACGTTCTTCTTCAACAACAGAAGTTTTACGAGCCGAAACCCTTCTTCACTCACGCGGTGTTGCTCCATCAGGCTTGCGCCCATTGTGGAAGATTCCCTACTGCTGCCTCCCGTAGGA
>MG|2|V3|F|21|99.44|Firmicutes|Bacilli|Lactobacillales|Lactobacillaceae|Lactobacillus|Lactobacillus amylovorus / Lactobacillus crispatus / Lactobacillus fornicalis / Lactobacillus gallinarum / Lactobacillus helveticus / Lactobacillus kitasatonis / Lactobacillus psittaci / Lactobacillus suntoryeus / Lactobacillus ultunensis|
CCTACGGGAGGCAGCAGTAGGGAATCTTCCACAATGGAACGCAAGTCTGATGGAGCAACGCCGCGTGAGTGAAGAAGGTTTTCGGATCGTAAAGCTCTGTTGTTGGTGAAGAAGGATAGAGGTAGTAACTGGCCTTTATTTGACGGTAATCAACCAGAAAGTCACGGCTAACTACGTGCC
>MG|2|V3|F|27|99.44|Firmicutes|Bacilli|Lactobacillales|Lactobacillaceae|Lactobacillus|Lactobacillus amylovorus / Lactobacillus crispatus / Lactobacillus fornicalis / Lactobacillus gallinarum / Lactobacillus helveticus / Lactobacillus kitasatonis / Lactobacillus psittaci / Lactobacillus suntoryeus / Lactobacillus ultunensis|
CCTACGGGAGGCAGCAGTAGGGAATCTTCCACAATGGACGCAAGTCTGATGGAGCAACGCCGCGTGAGTGAAGAAGGTTTTCGGATCGTAAAGCTCTGTTGTTGGTGAAGAAGGATAGAAGGTAGTAACTGGCCTTTATTTGACGGTAATCAACCAGAAAGTCACGGCTAACTACGTGCC
>MG|2|V3|R|10|98.34|Firmicutes|Bacilli|Lactobacillales|Lactobacillaceae|Lactobacillus|alvi|
GCACGTAGTTAGCCGTGACTTTCTGGTTGAATACCGTCAATACTAGAACAAGTTACTCTCTAGCATGTTCTTCTTCAACAACAGAGCTTTAACGAGCCGAAACCCTTCTTCAACTCACGCGGTGTTGCTCCATCAGGCTTGCGCCCATTGTGGAAGATTCCCTACTGCTGCCTCCCGTAGG
>MG|2|V3|R|23|98.35|Firmicutes|Bacilli|Lactobacillales|Lactobacillaceae|Lactobacillus|alvi|
GCACGTAGTTAGCCGTGACTTTCTGGTTGAATACCGTCAATACTAGAACAGTTACTCTCTAGCATGTTCTTCTTCAACAACAGAGCTTTAACGAGCCGAAACCCTTCTTCAACTCACGCGGTGTTGCTCCATCAGGCTTGCGCCCAATTGTGGAAGATTCCCTACTGCTGCCTCCCGTAGGA
>MG|2|V3|F|21|98.9|Firmicutes|Bacilli|Lactobacillales|Lactobacillaceae|Lactobacillus|helveticus|
CCTACGGGAGGCAGCAGTAGGGAATCTTCCAACAATGGACGCAAGTCTGAATGGAGCAACGCCGCGTGAGTGAAGAAGGTTTTCGGATCGTAAAGCTCTGTTGTTGGTGAAGAAGGATAGAGGTAGTAACTGGCCTTTATTTGACGGTAATCAACCAGAAAGTCACGGCTAACTACGTGCC
>MG|2|V3|F|14|98.9|Firmicutes|Bacilli|Lactobacillales|Lactobacillaceae|Lactobacillus|helveticus|
CCTACGGGAGGCAGCAGTAGGGAATCTTCCACAATGGACGCAAGTCTGAATGGAGCAACGCCGCGTGAAGTGAAGAAGGTTTTCGGATCGTAAAGCTCTGTTGTTGGTGAAGAAGGATAGAGGTAGTAACTGGCCTTTATTTGACGGTAATCAACCAGAAAGTCACGGCTAACTACGTGCC
>MG|2|V3|F|10|98.89|Firmicutes|Bacilli|Lactobacillales|Lactobacillaceae|Lactobacillus|salivarius|
CCTACGGGAGGCAGCAGTAGGGAATCTTCCACAATGGACGCAAGTCTGATGGAGCAACGCCGCGTGAGTGAAGAAGGTCTTCGGATCGTAAAACTCTGTTGTTAGAGAAGAACACGAGTGAGAAGTAACTGTTCATTCGAATGACGGTATCTAACCAGCAAGTCACGGCTAACTACGTGC
>MG|2|V3|R|20|97.81|Firmicutes|Bacilli|Lactobacillales|Lactobacillaceae|Lactobacillus|alvi|
GCACGTAAGTTAGCCGTGACTTTCTGGTTGAATACCGTCAATACTAGAACAGTTACTCTCTAGCATGTTCTTCTTCAACAACAGAGCTTTAACGAGCCGAAACCCTTCTTCAACTCACGCGGTGTTGCTCCATCAGGCTTGCGCCCAATTGTGGAAGATTCCCTACTGCTGCCTCCCGTAGGA
>MG|2|V3|F|14|99.44|Firmicutes|Bacilli|Lactobacillales|Lactobacillaceae|Lactobacillus|Lactobacillus amylovorus / Lactobacillus crispatus / Lactobacillus fornicalis / Lactobacillus gallinarum / Lactobacillus helveticus / Lactobacillus kitasatonis / Lactobacillus psittaci / Lactobacillus suntoryeus / Lactobacillus ultunensis|
CCTACGGGAGGCAGCAGTAGGGAATCTTCCACAATGGACGCAAGTCTGATGGAAGCAACGCCGCGTGAGTGAAGAAGGTTTTCGGATCGTAAAGCTCTGTTGTTGGTGAAGAAGGATAGAGGTAGTAACTGGCCTTTATTTGACGGTAATCAACCAGAAAGTCACGGCTAACTACGTGCC
>MG|2|V3|F|11|98.9|Firmicutes|Bacilli|Lactobacillales|Lactobacillaceae|Lactobacillus|helveticus|
CCTACGGGAGGCAGCAGTAGGGAATCTTCCACAATGGACGCAAGTCTGATGGAGCAACGCCGCGTGAGTGAAGAAGGTTTTCGGATCGTAAAGCTCTGTTGTTGGTGAAGAAGGATAGAGGTAAGTAACTGGCCTTTATTTGACGGTAATCAACCAGAAAGTCAACGGCTAACTACGTGCC
>MG|2|V3|F|12|98.9|Firmicutes|Bacilli|Lactobacillales|Lactobacillaceae|Lactobacillus|helveticus|
CCTACGGGAGGCAGCAGTAGGGAATCTTCCACAATGGACGCAAGTCTGATGGAGCAACGCCGCGTGAAGTGAAGAAGGTTTTCGGATCGTAAAGCTCTGTTGTTGGTGAAGAAGGATAGAGGTAGTAACTGGCCTTTATTTGACGGTAATCAACCAGAAAGTCACGGCTAACTAACGTGCC
>MG|2|V3|F|47|99.44|Firmicutes|Bacilli|Lactobacillales|Lactobacillaceae|Lactobacillus|Lactobacillus amylovorus / Lactobacillus crispatus / Lactobacillus fornicalis / Lactobacillus gallinarum / Lactobacillus helveticus / Lactobacillus kitasatonis / Lactobacillus psittaci / Lactobacillus suntoryeus / Lactobacillus ultunensis|
CCTACGGGAGGCAGCAGTAGGGAATCTTCCAACAATGGACGCAAGTCTGATGGAGCAACGCCGCGTGAGTGAAGAAGGTTTTCGGATCGTAAAGCTCTGTTGTTGGTGAAGAAGGATAGAGGTAGTAACTGGCCTTTATTTGACGGTAATCAACCAGAAAGTCACGGCTAACTACGTGCC
>MG|2|V3|F|13|98.9|Firmicutes|Bacilli|Lactobacillales|Lactobacillaceae|Lactobacillus|salivarius|
CCTACGGGAGGCAGCAGTAGGGAATCTTCCACAATGGACGCAAGTCTGATGGAGCAACGCCGCGTGAGTGAAGAAGGTCTTCGGATCGTAAAACTCTGTTGTTAGAAGAAGAACACGAGTGAGAAGTAACTGTTCATTCGATGACGGTATCTAACCAGCAAGTCACGGCTAACTACGTGCC
>MG|2|V3|F|26|99.44|Firmicutes|Bacilli|Lactobacillales|Lactobacillaceae|Lactobacillus|Lactobacillus amylovorus / Lactobacillus crispatus / Lactobacillus fornicalis / Lactobacillus gallinarum / Lactobacillus helveticus / Lactobacillus kitasatonis / Lactobacillus psittaci / Lactobacillus suntoryeus / Lactobacillus ultunensis|
CCTACGGGAGGCAGCAGTAGGGAATCTTCCACAATGGACGCAAGTCTGATGGAGCAACGCCGCGTGAGTGAAGAAGGTTTTCGGATCGTAAAGCTCTGTTGTTGGTGAAGAAGGATAGAGGTAGTAACTGGCCTTTATTTGACGGTAATCAACCAGAAAGTCAACGGCTAACTACGTGCC
>MG|2|V3|R|10|97.81|Firmicutes|Bacilli|Lactobacillales|Lactobacillaceae|Lactobacillus|alvi|
GCACGTAAGTTAGCCGTGACTTTCTGGTTGAATACCGTCAATACTAGAACAGTTACTCTCTAGCATGTTCTTCTTCAACAACAGAAGCTTTAACGAGCCGAAACCCTTCTTCAACTCACGCGGTGTTGCTCCATCAGGCTTGCGCCCATTGTGGAAGATTCCCTACTGCTGCCTCCCGTAGGA
>MG|2|V3|R|11|97.8|Firmicutes|Bacilli|Lactobacillales|Lactobacillaceae|Lactobacillus|acidophilus|
GCACGTAAGTTAGCCGTGACTTTCTAAGTAATTACCGTCAAATAAAGGCCAGTTACTACCTCTATCTTTCTTCACTACCAACAGAGCTTTACGAGCCGAAACCCTTCTTCACTCACGCGGCGTTGCTCCAATCAGAACTTTCGTCCATTGTGGAAGATTCCCTAACTGCTGCCTCCCGTAGG
>MG|2|V3|F|12|98.9|Firmicutes|Bacilli|Lactobacillales|Lactobacillaceae|Lactobacillus|helveticus|
CCTACGGGAGGCAGCAGTAGGGAATCTTCCACAATGGACGCAAGTCTGATGGAGCAACGCCGCGTGAAGTGAAGAAGGTTTTCGGATCGTAAAGCTCTGTTGTTGGTGAAGAAGGATAGAGGTAAGTAACTGGCCTTTATTTGACGGTAATCAACCAGAAAGTCACGGCTAACTACGTGCC
>MG|2|V3|R|17|98.34|Firmicutes|Bacilli|Lactobacillales|Lactobacillaceae|Lactobacillus|alvi|
GCACGTAGTTAGCCGTGACTTTCTGGTTGAATACCGTCAATACTAGAACAGTTAACTCTCTAGCATGTTCTTCTTCAACAACAGAGCTTTAACGAGCCGAAACCCTTCTTCAACTCACGCGGTGTTGCTCCATCAGGCTTGCGCCCATTGTGGAAGATTCCCTACTGCTGCCTCCCGTAGG
>MG|2|V3|F|29|99.44|Firmicutes|Bacilli|Lactobacillales|Lactobacillaceae|Lactobacillus|Lactobacillus amylovorus / Lactobacillus crispatus / Lactobacillus fornicalis / Lactobacillus gallinarum / Lactobacillus helveticus / Lactobacillus kitasatonis / Lactobacillus psittaci / Lactobacillus suntoryeus / Lactobacillus ultunensis|
CCTACGGGAGGCAGCAGTAGGGAATCTTCCACAATGGACGCAAGTCTGATGGAGCAACGCCGCGTGAGTGAAGAAGGTTTTCGGATCGTAAAGCTCTGTTGTTGGTGAAGAAGGATAGAGGTAAGTAACTGGCCTTTATTTGACGGTAATCAACCAGAAAGTCACGGCTAACTACGTGCC
>MG|2|V3|F|12|98.9|Firmicutes|Bacilli|Lactobacillales|Lactobacillaceae|Lactobacillus|helveticus|
CCTACGGGAGGCAGCAGTAGGGAATCTTCCAACAATGGACGCAAGTCTGATGGAGCAACGCCGCGTGAAGTGAAGAAGGTTTTCGGATCGTAAAGCTCTGTTGTTGGTGAAGAAGGATAGAGGTAGTAACTGGCCTTTATTTGACGGTAATCAACCAGAAAGTCACGGCTAACTACGTGCC
>MG|2|V3|F|43|99.44|Firmicutes|Bacilli|Lactobacillales|Lactobacillaceae|Lactobacillus|Lactobacillus amylovorus / Lactobacillus crispatus / Lactobacillus fornicalis / Lactobacillus gallinarum / Lactobacillus helveticus / Lactobacillus kitasatonis / Lactobacillus psittaci / Lactobacillus suntoryeus / Lactobacillus ultunensis|
CCTACGGGAGGCAGCAGTAGGGAATCTTCCACAATGGACGCAAGTCTGATGGAGCAACGCCGCGTGAAGTGAAGAAGGTTTTCGGATCGTAAAGCTCTGTTGTTGGTGAAGAAGGATAGAGGTAGTAACTGGCCTTTATTTGACGGTAATCAACCAGAAAGTCACGGCTAACTACGTGCC
>MG|2|V3|F|17|99.44|Firmicutes|Bacilli|Lactobacillales|Lactobacillaceae|Lactobacillus|Lactobacillus amylovorus / Lactobacillus crispatus / Lactobacillus fornicalis / Lactobacillus gallinarum / Lactobacillus helveticus / Lactobacillus kitasatonis / Lactobacillus psittaci / Lactobacillus suntoryeus / Lactobacillus ultunensis|
CCTACGGGAGGCAGCAGTAGGGAATCTTCCACAATGGACGCAAGTCTGATGGAGCAACGCCGCGTGAGTGAAGAAGGTTTTCGGATCGTAAAGCTCTGTTGTTGGTGAAGAAGGATAGAGGTAGTAACTGGCCTTTATTTGAACGGTAATCAACCAGAAAGTCACGGCTAACTACGTGCC
>MG|2|V3|R|10|98.34|Firmicutes|Bacilli|Lactobacillales|Lactobacillaceae|Lactobacillus|alvi|
GCACGTAGTTAGCCGTGACTTTCTGGTTGAATACCGTCAATACTAGAACAGTTACTCTCTAGCATGTTCTTCTTCAACAACAGAGCTTTAACGAAGCCGAAACCCTTCTTCAACTCACGCGGTGTTGCTCCATCAGGCTTGCGCCCATTGTGGAAGATTCCCTACTGCTGCCTCCCGTAGG
>MG|2|V3|R|21|98.89|Firmicutes|Bacilli|Lactobacillales|Lactobacillaceae|Lactobacillus|acidophilus|
GCACGTAGTTAGCCGTGACTTTCTAAGTAATTACCGTCAAATAAAGGCCAGTTACTACCTCTATCTTTCTTCACTACCAACAGAGCTTTACGAGCCGAAACCCTTCTTCACTCACGCGGCGTTGCTCCATCAGAACTTTCGTCCATTGTGGAAGATTCCCTAACTGCTGCCTCCCGTAGG
>MG|2|V3|R|12|98.9|Firmicutes|Bacilli|Lactobacillales|Lactobacillaceae|Lactobacillus|frumenti|
GCACGTAGTTAGCCGTGACTTTCTGGTTGAATACCGTCACTGCGTGAACAGTTACTCTCAACGCACGTTCTTCTTCAACAACAGAAGCTTTACGAGCCGAAACCCTTCTTCACTCACGCGGTGTTGCTCCATCAGGCTTGCGCCCATTGTGGAAGATTCCCTACTGCTGCCTCCCGTAGGA
>MG|2|V3|F|14|98.9|Firmicutes|Bacilli|Lactobacillales|Lactobacillaceae|Lactobacillus|helveticus|
CCTACGGGAGGCAGCAGTAGGGAATCTTCCACAATGGACGCAAGTCTGAATGGAGCAACGCCGCGTGAGTGAAGAAGGTTTTCGGATCGTAAAGCTCTGTTGTTGGTGAAGAAGGATAGAAGGTAGTAACTGGCCTTTATTTGACGGTAATCAACCAGAAAGTCACGGCTAACTACGTGCC
>MG|2|V3|R|11|98.34|Firmicutes|Bacilli|Lactobacillales|Lactobacillaceae|Lactobacillus|alvi|
GCACGTAGTTAGCCGTGACTTTCTGGTTGAATACCGTCAATACTAGAACAGTTACTCTCTAGCATGTTCTTCTTCAACAACAGAAGCTTTAACGAGCCGAAACCCTTCTTCAACTCACGCGGTGTTGCTCCATCAGGCTTGCGCCCATTGTGGAAGATTCCCTACTGCTGCCTCCCGTAGG
>MG|2|V3|F|12|98.9|Firmicutes|Bacilli|Lactobacillales|Lactobacillaceae|Lactobacillus|helveticus|
CCTACGGGAGGCAGCAGTAGGGAATCTTCCAACAATGGACGCAAGTCTGATGGAGCAACGCCGCGTGAGTGAAGAAGGTTTTCGGATCGTAAAGCTCTGTTGTTGGTGAAGAAGGATAGAGGTAAGTAACTGGCCTTTATTTGACGGTAATCAACCAGAAAGTCACGGCTAACTACGTGCC
>MG|2|V3|F|37|99.44|Firmicutes|Bacilli|Lactobacillales|Lactobacillaceae|Lactobacillus|Lactobacillus amylovorus / Lactobacillus crispatus / Lactobacillus fornicalis / Lactobacillus gallinarum / Lactobacillus helveticus / Lactobacillus kitasatonis / Lactobacillus psittaci / Lactobacillus suntoryeus / Lactobacillus ultunensis|
CCTACGGGAGGCAGCAGTAGGGAATCTTCCACAATGGACGCAAGTCTGATGGAGCAACGCCGCGTGAGTGAAGAAGGTTTTCGGATCGTAAAGCTCTGTTGTTGGTGAAGAAGGATAGAGGTAGTAACTGGCCTTTATTTGACGGTAATCAACCAGAAAGTCACGGCTAACTAACGTGCC
>MG|2|V3|R|14|99.44|Firmicutes|Bacilli|Lactobacillales|Streptococcaceae|Streptococcus|infantarius|
GCACGTAAGTTAGCCGTCCCTTTCTGGTAAGTTACCGTCACTGTGTGAACTTTCCACTCTCACACACATTCTTCTCTTACAACAGAGCTTTACGATCCGAAAACCTTCTTCACTCACGCGGCGTTGCTCGGTCAGGGTTGCCCCCATTGCCGAAGATTCCCTACTGCTGCCTCCCGTAGG
>MG|2|V3|R|13|100.0|Firmicutes|Bacilli|Lactobacillales|Streptococcaceae|Streptococcus|infantarius|
GCACGTAGTTAGCCGTCCCTTTCTGGTAAGTTACCGTCACTGTGTGAACTTTCCACTCTCACACACATTCTTCTCTTACAACAGAGCTTTACGATCCGAAAACCTTCTTCACTCACGCGGCGTTGCTCGGTCAGGGTTGCCCCCATTGCCGAAGATTCCCTACTGCTGCCTCCCGTAGG
>MG|2|V3|R|28|99.45|Firmicutes|Bacilli|Lactobacillales|Streptococcaceae|Streptococcus|infantarius|
GCACGTAGTTAGCCGTCCCTTTCTGGTAAGTTACCGTCACTGTGTGAACTTTCCACTCTCACACACATTCTTCTCTTACAACAGAGCTTTACGATCCGAAAACCTTCTTCACTCACGCGGCGTTGCTCGGTCAGGGTTGCCCCCATTGCCGAAGATTCCCTAACTGCTGCCTCCCGTAGGA
>MG|2|V3|R|14|98.9|Firmicutes|Bacilli|Lactobacillales|Streptococcaceae|Streptococcus|alactolyticus|
GCACGTAAGTTAGCCGTCCCTTTCTGGTAAGTTACCGTCACTGTGTGAACTTTCCACTCTCACACACATTCTTCTCTTACAACAGAGCTTTACGATCCGAAAACCTTCTTCACTCACGCGGCGTTGCTCGGTCAGGGTTGCCCCCATTGCCGAAGATTCCCTAACTGCTGCCTCCCGTAGGA
>MG|2|V3|F|10|97.47|Firmicutes|Clostridia|Clostridiales|Clostridiaceae|Clostridium|sp.|
CCTACGGGAGGCAGCAGTGGGGAATATTGGGCAATGGGCGCAAGCCTGACCCAGCAACGCCGCGTGAAGGAAGAAGGCTTTCGGGTTGTAAACTTCTTTTCTTAGGGACGAAGGAAGTGACGGTACCTAAGGAATAAGCTCCGGCTAACTAACGTGCC
>MG|2|V3|F|35|99.35|Firmicutes|Clostridia|Clostridiales|Clostridiaceae|Clostridium|Clostridium polysaccharolyticum / Clostridium populeti|
CCTACGGGAGGCAGCAGTGGGGAATATTGCACAATGGGGGAAACCCTGATGCAGCGAACGCCGCGTGAGTGAAGAAGTATTTCGGTATGTAAAGCTCTATCAGCAGGGAAGAAAATGACGGTACCTGACTAAGAAGCCCCGGCTAACTACGTGCC
>MG|2|V3|R|22|98.7|Firmicutes|Clostridia|Clostridiales|Clostridiaceae|Clostridium|sp.|
GCACGTAGTTAGCCGGGGCTTCTTACTCAGGTACCGTCACTTTCTTCCCTGCTGATAGAGCTTTACATAACGAATTACTTCTTCACTCACGCGGCGTCGCTGCATCAGGGTTTCCCCCATTGTGCAATATTCCCCACTGCTGCCTCCCGTAGGA
>MG|2|V3|R|14|98.09|Firmicutes|Clostridia|Clostridiales|Clostridiaceae|Clostridium|sp.|
GCACGTAGTTAGCCGTGGCTTATTCATTCGGTACCGTCACTTGCTTCGTCCCGAATAAAAGAAGTTTACAACCCGAAAGCCTTCTTCCTTCACGCGGCGTTGCTGGGTCAGGCTTGCGCCCATTGCCCAATATTCCCCACTGCTGCCTCCCGTAGGA
>MG|2|V3|R|23|98.09|Firmicutes|Clostridia|Clostridiales|Clostridiaceae|Clostridium|sp.|
GCACGTAGTTAGCCGGAGCTTATTCCTTAGGTACCGTCACTTCCTTCGTCCCTAAGAAAAGAAGTTTACAACCCGAAAGCCTTCTTCCTTCACGCGGCGTTGCTGGGTCAGGCTTGCGCCCATTGCCCAATATTCCCCACTGCTGCCTCCCGTAGGA
>MG|2|V3|R|11|98.72|Firmicutes|Clostridia|Clostridiales|Clostridiaceae|Clostridium|sp.|
GCACGTAGTTAGCCGTGGCTTATTCCTTAGGTACCGTCACTTGCTTCGTCCCTAAGAAAAGAAGTTTACAACCCGAGGGCCTTCTTCCTTCACGCGGCGTTGCTGGGTCAGGCTTGCGCCCATTGCCCAATATTCCCCACTGCTGCCTCCCGTAGG
>MG|2|V3|R|103|99.35|Firmicutes|Clostridia|Clostridiales|Clostridiaceae|Clostridium|Clostridium polysaccharolyticum / Clostridium populeti|
GCACGTAGTTAGCCGGGGCTTCTTAGTCAGGTACCGTCATTTTCTTCCCTGCTGATAGAGCTTTACATACCGAAATACTTCTTCACTCACGCGGCGTCGCTGCATCAGGGTTTCCCCCCATTGTGCAATATTCCCCACTGCTGCCTCCCGTAGGA
>MG|2|V3|R|27|99.35|Firmicutes|Clostridia|Clostridiales|Clostridiaceae|Clostridium|Clostridium polysaccharolyticum / Clostridium populeti|
GCACGTAGTTAGCCGGGGCTTCTTAGTCAGGTACCGTCATTTTCTTCCCTGCTGATAGAGCTTTACAATACCGAAATACTTCTTCACTCACGCGGCGTCGCTGCATCAGGGTTTCCCCCATTGTGCAATATTCCCCACTGCTGCCTCCCGTAGGA
>MG|2|V3|F|10|100.0|Firmicutes|Clostridia|Clostridiales|Clostridiaceae|Clostridium|Clostridium polysaccharolyticum / Clostridium populeti|
CCTACGGGAGGCAGCAGTGGGGAATATTGCACAATGGGGGAAACCCTGATGCAGCGACGCCGCGTGAGTGAAGAAGTATTTCGGTATGTAAAGCTCTATCAGCAGGGAAGAAAATGACGGTACCTGACTAAGAAGCCCCGGCTAACTACGTGCC
>MG|2|V3|R|10|98.05|Firmicutes|Clostridia|Clostridiales|Clostridiaceae|Clostridium|sp.|
GCACGTAAGTTAGCCGGGGCTTCTTACTCAGGTACCGTCACTTTCTTCCCTGCTGATAGAGCTTTACATAACGAATTACTTCTTCACTCACGCGGCGTCGCTGCATCAGGGTTTCCCCCATTGTGCAATATTCCCCACTGCTGCCTCCCGTAGG
>MG|2|V3|R|97|100.0|Firmicutes|Clostridia|Clostridiales|Clostridiaceae|Clostridium|Clostridium polysaccharolyticum / Clostridium populeti|
GCACGTAGTTAGCCGGGGCTTCTTAGTCAGGTACCGTCATTTTCTTCCCTGCTGATAGAGCTTTACATACCGAAATACTTCTTCACTCACGCGGCGTCGCTGCATCAGGGTTTCCCCCATTGTGCAATATTCCCCACTGCTGCCTCCCGTAGGA
>MG|2|V3|R|14|99.35|Firmicutes|Clostridia|Clostridiales|Clostridiaceae|Clostridium|Clostridium polysaccharolyticum / Clostridium populeti|
GCACGTAGTTAGCCGGGGCTTCTTAGTCAGGTACCGTCATTTTCTTCCCTGCTGATAGAAGCTTTACATACCGAAATACTTCTTCACTCACGCGGCGTCGCTGCATCAGGGTTTCCCCCATTGTGCAATATTCCCCACTGCTGCCTCCCGTAGG
>MG|2|V3|R|10|100.0|Firmicutes|Clostridia|Clostridiales|Clostridiaceae|Clostridium|Clostridium aurantibutyricum / Clostridium cadaveris / Clostridium disporicum / Clostridium quinii|
GCACGTAGTTAGCCGTGGCTTCCTCCTCAGGTACCGTCATTATCGTCCCTGAAGACAGAGCTTTACAACCCGAAGGCCGTCATCACTCACGCGGCGTTGCTGCATCAGGGTTTCCCCCATTGTGCAATATTCCCCACTGCTGCCTCCCGTAGGA
>MG|2|V3|R|59|99.35|Firmicutes|Clostridia|Clostridiales|Clostridiaceae|Clostridium|Clostridium polysaccharolyticum / Clostridium populeti|
GCACGTAGTTAGCCGGGGCTTCTTAGTCAGGTACCGTCATCTTCTTCCCTGCTGATAGAGCTTTACATACCGAAATACTTCTTCACTCACGCGGCGTCGCTGCATCAGGGTTTCCCCCATTGTGCAATATTCCCCACTGCTGCCTCCCGTAGGA
>MG|2|V3|R|13|97.4|Firmicutes|Clostridia|Clostridiales|Clostridiaceae|Clostridium|sp.|
GCACGTAAGTTAGCCGGAGCTTCCTCCTCTGCTACCATCACTATTTTCACAGAGGACAGAGGTTTACAATCCGAAAACCGTCTTCCCTCACGCGGCGTTGCTGGTTCAGGGTTTCCCCCATTGACCAATATCCCTCACTGCTGCCTCCCGTAGG
>MG|2|V3|R|12|97.47|Firmicutes|Clostridia|Clostridiales|Clostridiaceae|Clostridium|sp.|
GCACGTAAGTTAGCCGTGGCTTATTCATTCGGTACCGTCACTTGCTTCGTCCCGAATAAAAGAAGTTTACAACCCGAAAGCCTTCTTCCTTCACGCGGCGTTGCTGGGTCAGGCTTGCGCCCATTGCCCAATATTCCCCACTGCTGCCTCCCGTAGGA
>MG|2|V3|R|39|99.35|Firmicutes|Clostridia|Clostridiales|Clostridiaceae|Clostridium|Clostridium polysaccharolyticum / Clostridium populeti|
GCACGTAAGTTAGCCGGGGCTTCTTAGTCAGGTACCGTCATTTTCTTCCCTGCTGATAGAGCTTTACATACCGAAATACTTCTTCACTCACGCGGCGTCGCTGCATCAGGGTTTCCCCCATTGTGCAATATTCCCCACTGCTGCCTCCCGTAGGA
>MG|2|V3|R|11|97.47|Firmicutes|Clostridia|Clostridiales|Clostridiaceae|Clostridium|sp.|
GCACGTAAGTTAGCCGGAGCTTATTCCTTAGGTACCGTCACTTCCTTCGTCCCTAAGAAAAGAAGTTTACAACCCGAAAGCCTTCTTCCTTCACGCGGCGTTGCTGGGTCAGGCTTGCGCCCATTGCCCAATATTCCCCACTGCTGCCTCCCGTAGGA
>MG|2|V3|R|27|97.45|Firmicutes|Clostridia|Clostridiales|Clostridiaceae|Clostridium|sp.|
GCACGTAGTTAGCCGGAGCTTATTCCTTAGGTACCGTCACTTCCTTCGTCCCTAAGAAAAGAAGTTTAACAACCCGAAAGCCTTCTTCCTTCACGCGGCGTTGCTGGGTCAGGCTTGCGCCCATTGCCCAATATTCCCCACTGCTGCCTCCCGTAGG
>MG|2|V3|R|10|98.05|Firmicutes|Clostridia|Clostridiales|Lachnospiraceae|Lachnoclostridium|indolis|
GCACGTAGTTAGCCGGGGCTTCTTAGTCAGGTACCGTCTTTTTTCTTCCCTGCCGATAGGGCTTTACATACCGAAATACTTCTTCACCCACGCGGCGTCGCTGCATCAGGGTTTCCCCCATTGTGCAATATTCCCCACTGCTGCCTCCCGTAGG
>MG|2|V3|R|10|98.69|Firmicutes|Clostridia|Clostridiales|Lachnospiraceae|Lachnoclostridium|aminovalericum|
GCACGTAGTTAGCCGGGGCTTCTTACTCAGGTACCGTCATTATCGTCCCTGCTGATAGAGCTTTACATACCGAAATACTTCTTCACTCACGCGGCGTCGCTGCATCAGGGTTTCCCCCATTGTGCAATATCCCCCACTGCTGCCTCCCGTAGG
>MG|2|V3|R|34|99.35|Firmicutes|Clostridia|Clostridiales|Lachnospiraceae|Moryella|indoligenes|
GCACGTAGTTAGCCGGGGCTTCTTACTCAGGTACCGTCATCTTCTTCCCTGCTGATAGAGCTTTACATACCGAAATACTTCTTCACTCACGCGGCGTCGCTGCATCAGGGTTTCCCCCCATTGTGCAATATTCCCCACTGCTGCCTCCCGTAGG
>MG|2|V3|R|161|99.35|Firmicutes|Clostridia|Clostridiales|Lachnospiraceae|Moryella|indoligenes|
GCACGTAGTTAGCCGGGGCTTCTTACTCAGGTACCGTCATCTTCTTCCCTGCTGATAGAGCTTTACATACCGAAATACTTCTTCACTCACGCGGCGTCGCTGCATCAGGGTTTCCCCCATTGTGCAATATTCCCCACTGCTGCCTCCCGTAGGA
>MG|2|V3|F|17|99.35|Firmicutes|Clostridia|Clostridiales|Lachnospiraceae|Roseburia|faecis|
CCTACGGGAGGCAGCAGTGGGGAATATTGCACAATGGGGGAAACCCTGATGCAGCGACGCCGCGTGAGCGAAGAAGTATTTCGGTATGTAAAGCTCTATCAGCAGGGAAGAAGAATGACGGTACCTGACTAAGAAGCTCCGGCTAAATACGTGCC
>MG|2|V3|R|45|99.35|Firmicutes|Clostridia|Clostridiales|Lachnospiraceae|Roseburia|faecis|
GCACGTATTTAGCCGGAGCTTCTTAGTCAGGTACCGTCATTCTTCTTCCCTGCTGATAGAGCTTTACATACCGAAATACTTCTTCGCTCACGCGGCGTCGCTGCATCAGGGTTTCCCCCATTGTGCAATATTCCCCACTGCTGCCTCCCGTAGGA
>MG|2|V3|R|73|98.72|Firmicutes|Clostridia|Clostridiales|Lachnospiraceae|Roseburia|faecis|
GCACGTAATTTAGCCGGAGCTTCTTAGTCAGGTACCGTCATTCTTCTTCCCTGCTGATAGAGCTTTACATACCGAAATACTTCTTCGCTCACGCGGCGTCGCTGCATCAGGGTTTCCCCCATTGTGCAATATTCCCCACTGCTGCCTCCCGTAGGA
>MG|2|V3|R|15|97.48|Firmicutes|Clostridia|Clostridiales|Lachnospiraceae|Roseburia|intestinalis|
GCACGTAATTTAGCCGGAGCTTCTTAGTCAGGTACCGTCACTTTCTTCTTCCCTGCTGATAAGAGCTTTACATACCGAAATACTTCTTCGCTCACGCGGCGTCGCTGCATCAGGGTTTCCCCCATTGTGCAATATTCCCCACTGCTGCCTCCCGTAGGA
>MG|2|V3|R|59|97.48|Firmicutes|Clostridia|Clostridiales|Lachnospiraceae|Roseburia|intestinalis|
GCACGTAATTTAGCCGGAGCTTCTTAGTCAGGTACCGTCACTTTCTTCTTCCCTGCTGATAGAGCTTTACATACCGAAATACTTCTTCGCTCACGCGGCGTCGCTGCATCAGGGTTTCCCCCCATTGTGCAATATTCCCCACTGCTGCCTCCCGTAGGA
>MG|2|V3|R|51|98.1|Firmicutes|Clostridia|Clostridiales|Lachnospiraceae|Roseburia|intestinalis|
GCACGTAATTTAGCCGGAGCTTCTTAGTCAGGTACCGTCACTTTCTTCTTCCCTGCTGATAGAGCTTTACATACCGAAATACTTCTTCGCTCACGCGGCGTCGCTGCATCAGGGTTTCCCCCATTGTGCAATATTCCCCACTGCTGCCTCCCGTAGGA
>MG|2|V3|R|11|98.1|Firmicutes|Clostridia|Clostridiales|Lachnospiraceae|Roseburia|intestinalis|
GCACGTATTTAGCCGGAGCTTCTTAGTCAGGTACCGTCACTTTCTTCTTCCCTGCTGATAGAGCTTTACATACCGAAATACTTCTTCGCTCACGCGGCGTCGCTGCATCAGGGTTTCCCCCATTGTGCAATATTCCCCCACTGCTGCCTCCCGTAGGA
>MG|2|V3|F|13|98.1|Firmicutes|Clostridia|Clostridiales|Lachnospiraceae|Roseburia|intestinalis|
CCTACGGGAGGCAGCAGTGGGGAATATTGCACAATGGGGGAAACCCTGATGCAGCGACGCCGCGTGAGCGAAGAAGTATTTCGGTATGTAAAGCTCTATCAGCAGGGAAGAAGAAAGTGACGGTACCTGAACTAAGAAGCTCCGGCTAAATACGTGCC
>MG|2|V3|R|17|98.08|Firmicutes|Clostridia|Clostridiales|Lachnospiraceae|Roseburia|faecis|
GCACGTAATTTAGCCGGAGCTTCTTAGTCAGGTACCGTCATTCTTCTTCCCTGCTGATAAGAGCTTTACATACCGAAATACTTCTTCGCTCACGCGGCGTCGCTGCATCAGGGTTTCCCCCATTGTGCAATATTCCCCACTGCTGCCTCCCGTAGG
>MG|2|V3|R|30|98.72|Firmicutes|Clostridia|Clostridiales|Lachnospiraceae|Roseburia|faecis|
GCACGTATTTAGCCGGAGCTTCTTAGTCAGGTACCGTCATTCTTCTTCCCTGCTGATAGAGCTTTACATACCGAAATACTTCTTCGCTCACGCGGCGTCGCTGCATCAGGGTTTCCCCCCATTGTGCAATATTCCCCACTGCTGCCTCCCGTAGGA
>MG|2|V3|R|11|97.48|Firmicutes|Clostridia|Clostridiales|Lachnospiraceae|Roseburia|intestinalis|
GCACGTAATTTAGCCGGAGCTTCTTAGTCAGGTACCGTCACTTTCTTCTTCCCTGCTGATAGAGCTTTACAATACCGAAATACTTCTTCGCTCACGCGGCGTCGCTGCATCAGGGTTTCCCCCATTGTGCAATATTCCCCACTGCTGCCTCCCGTAGGA
>MG|2|V3|R|17|97.47|Firmicutes|Clostridia|Clostridiales|Lachnospiraceae|Roseburia|intestinalis|
GCACGTATTTAGCCGGAGCTTCTTAGTCAGGTACCGTCACTTTCTTCTTCCCTGCTGATAGAGCTTTACATACCGAAATACTTCTTCGCTCACGCGGCGTCGCTGCATCAGGGTTTCCCCCCATTGTGCAATATTCCCCCACTGCTGCCTCCCGTAGG
>MG|2|V3|R|17|98.71|Firmicutes|Clostridia|Clostridiales|Lachnospiraceae|Roseburia|faecis|
GCACGTATTTAGCCGGAGCTTCTTAGTCAGGTACCGTCATTCTTCTTCCCTGCTGATAAGAGCTTTACATACCGAAATACTTCTTCGCTCACGCGGCGTCGCTGCATCAGGGTTTCCCCCATTGTGCAATATTCCCCACTGCTGCCTCCCGTAGG
>MG|2|V3|R|15|98.08|Firmicutes|Clostridia|Clostridiales|Lachnospiraceae|Roseburia|faecis|
GCACGTAATTTAGCCGGAGCTTCTTAGTCAGGTACCGTCATTCTTCTTCCCTGCTGATAGAGCTTTACATACCGAAATACTTCTTCGCTCACGCGGCGTCGCTGCATCAGGGTTTCCCCCATTGTGCAATATTCCCCCACTGCTGCCTCCCGTAGG
>MG|2|V3|R|13|98.08|Firmicutes|Clostridia|Clostridiales|Lachnospiraceae|Roseburia|faecis|
GCACGTAATTTAGCCGGAGCTTCTTAGTCAGGTAACCGTCATTCTTCTTCCCTGCTGATAGAGCTTTACATACCGAAATACTTCTTCGCTCACGCGGCGTCGCTGCATCAGGGTTTCCCCCATTGTGCAATATTCCCCACTGCTGCCTCCCGTAGG
>MG|2|V3|R|54|98.09|Firmicutes|Clostridia|Clostridiales|Lachnospiraceae|Roseburia|faecis|
GCACGTAATTTAGCCGGAGCTTCTTAGTCAGGTACCGTCATTCTTCTTCCCTGCTGATAGAGCTTTACATACCGAAATACTTCTTCGCTCACGCGGCGTCGCTGCATCAGGGTTTCCCCCCATTGTGCAATATTCCCCACTGCTGCCTCCCGTAGGA
>MG|2|V3|F|11|98.72|Firmicutes|Clostridia|Clostridiales|Lachnospiraceae|Roseburia|faecis|
CCTACGGGAGGCAGCAGTGGGGAATATTGCACAATGGGGGAAACCCTGATGCAGCGACGCCGCGTGAGCGAAGAAGTATTTCGGTATGTAAAGCTCTATCAGCAGGGAAGAAGAATGACGGTACCTGAACTAAGAAGCTCCGGCTAAATACGTGCC
>MG|2|V3|R|12|97.5|Firmicutes|Clostridia|Clostridiales|Lachnospiraceae|Roseburia|intestinalis|
GCACGTAATTTAGCCGGAGCTTCTTAGTCAGGTACCGTCACTTTCTTCTTCCCTGCTGATAGAGCTTTACATACCGAAATACTTCTTCGCTCACGCGGCGTCGCTGCATCAGGGTTTCCCCCATTGTGCAATATTCCCCCACTGCTGCCTCCCGTAGGAG
>MG|2|V3|R|30|98.09|Firmicutes|Clostridia|Clostridiales|Lachnospiraceae|Roseburia|intestinalis|
GCACGTATTTAGCCGGAGCTTCTTAGTCAGGTACCGTCACTTTCTTCTTCCCTGCTGATAGAGCTTTACATACCGAAATACTTCTTCGCTCACGCGGCGTCGCTGCATCAGGGTTTCCCCCCATTGTGCAATATTCCCCACTGCTGCCTCCCGTAGG
>MG|2|V3|R|14|97.47|Firmicutes|Clostridia|Clostridiales|Lachnospiraceae|Roseburia|faecis|
GCACGTAATTTAGCCGGAGCTTCTTAGTCAGGTACCGTCATTCTTCTTCCCTGCTGATAAGAGCTTTACATACCGAAATACTTCTTCGCTCACGCGGCGTCGCTGCATCAGGGTTTCCCCCCATTGTGCAATATTCCCCACTGCTGCCTCCCGTAGGA
>MG|2|V3|R|17|98.08|Firmicutes|Clostridia|Clostridiales|Lachnospiraceae|Roseburia|faecis|
GCACGTAATTTAGCCGGAGCTTCTTAGTCAGGTACCGTCATTCTTCTTCCCTGCTGATAGAGCTTTACAATACCGAAATACTTCTTCGCTCACGCGGCGTCGCTGCATCAGGGTTTCCCCCATTGTGCAATATTCCCCACTGCTGCCTCCCGTAGG
>MG|2|V3|R|10|97.47|Firmicutes|Clostridia|Clostridiales|Lachnospiraceae|Roseburia|intestinalis|
GCACGTATTTAGCCGGAGCTTCTTAGTCAGGTACCGTCACTTTCTTCTTCCCTGCTGATAAGAGCTTTACATACCGAAATACTTCTTCGCTCACGCGGCGTCGCTGCATCAGGGTTTCCCCCCATTGTGCAATATTCCCCACTGCTGCCTCCCGTAGG
>MG|2|V3|R|12|98.72|Firmicutes|Clostridia|Clostridiales|Lachnospiraceae|Roseburia|faecis|
GCACGTATTTAGCCGGAGCTTCTTAGTCAGGTACCGTCATTCTTCTTCCCTGCTGATAGAGCTTTACATACCGAAATACTTCTTCGCTCACGCGGCGTCGCTGCATCAGGGTTTCCCCCATTGTGCAATATTCCCCCACTGCTGCCTCCCGTAGGA
>MG|2|V3|R|40|97.47|Firmicutes|Clostridia|Clostridiales|Lachnospiraceae|Roseburia|faecis|
GCACGTAATTTAGCCGGAGCTTCTTAGTCAGGTACCGTCATTCTTCTTCCCTGCTGATAGAGCTTTACATACCGAAATACTTCTTCGCTCACGCGGCGTCGCTGCATCAGGGTTTCCCCCCATTGTGCAATATTCCCCCACTGCTGCCTCCCGTAGGA
>MG|2|V3|F|11|98.73|Firmicutes|Clostridia|Clostridiales|Lachnospiraceae|Roseburia|intestinalis|
CCTACGGGAGGCAGCAGTGGGGAATATTGCACAATGGGGGAAACCCTGATGCAGCGACGCCGCGTGAGCGAAGAAGTATTTCGGTATGTAAAGCTCTATCAGCAGGGAAGAAGAAAGTGACGGTACCTGACTAAGAAGCTCCGGCTAAATACGTGCC
>MG|2|V3|R|22|98.09|Firmicutes|Clostridia|Clostridiales|Lachnospiraceae|Roseburia|faecis|
GCACGTATTTAGCCGGAGCTTCTTAGTCAGGTACCGTCATTCTTCTTCCCTGCTGATAGAGCTTTACATACCGAAATACTTCTTCGCTCACGCGGCGTCGCTGCATCAGGGTTTCCCCCCATTGTGCAATATTCCCCCACTGCTGCCTCCCGTAGGA
>MG|2|V3|R|15|98.72|Firmicutes|Clostridia|Clostridiales|Lachnospiraceae|Roseburia|faecis|
GCACGTATTTAGCCGGAGCTTCTTAGTCAGGTACCGTCATTCTTCTTCCCTGCTGATAGAGCTTTACAATACCGAAATACTTCTTCGCTCACGCGGCGTCGCTGCATCAGGGTTTCCCCCATTGTGCAATATTCCCCACTGCTGCCTCCCGTAGGA
>MG|2|V3|R|19|97.45|Firmicutes|Clostridia|Clostridiales|Lachnospiraceae|Roseburia|faecis|
GCACGTAATTTAGCCGGAGCTTCTTAGTCAGGTACCGTCATTCTTCTTCCCTGCTGATAGAGCTTTACAATACCGAAATACTTCTTCGCTCACGCGGCGTCGCTGCATCAGGGTTTCCCCCCATTGTGCAATATTCCCCACTGCTGCCTCCCGTAGG
>MG|2|V3|R|49|98.72|Firmicutes|Clostridia|Clostridiales|Lachnospiraceae|Roseburia|intestinalis|
GCACGTATTTAGCCGGAGCTTCTTAGTCAGGTACCGTCACTTTCTTCTTCCCTGCTGATAGAGCTTTACATACCGAAATACTTCTTCGCTCACGCGGCGTCGCTGCATCAGGGTTTCCCCCATTGTGCAATATTCCCCACTGCTGCCTCCCGTAGG
>MG|2|V3|R|20|99.35|Firmicutes|Clostridia|Clostridiales|Lachnospiraceae|[Ruminococcus]|gnavus|
GCACGTAGTTAGCCGGGGCTTCTTAGTCAGGTACCGTCATTCTCTTCCCTGCTGATAGAGCTTTACATACCGAAATAACTTCTTCACTCACGCGGCGTCGCTGCATCAGGGTTTCCCCCATTGTGCAATATTCCCCACTGCTGCCTCCCGTAGG
>MG|2|V3|R|34|99.35|Firmicutes|Clostridia|Clostridiales|Lachnospiraceae|[Ruminococcus]|gnavus|
GCACGTAGTTAGCCGGGGCTTCTTAGTCAGGTACCGTCATTCTCTTCCCTGCTGATAGAGCTTTACATACCGAAATACTTCTTCACTCACGCGGCGTCGCTGCATCAGGGTTTCCCCCCATTGTGCAATATTCCCCACTGCTGCCTCCCGTAGGA
>MG|2|V3|R|105|99.35|Firmicutes|Clostridia|Clostridiales|Lachnospiraceae|[Ruminococcus]|gnavus|
GCACGTAAGTTAGCCGGGGCTTCTTAGTCAGGTACCGTCATTCTCTTCCCTGCTGATAGAGCTTTACATACCGAAATACTTCTTCACTCACGCGGCGTCGCTGCATCAGGGTTTCCCCCATTGTGCAATATTCCCCACTGCTGCCTCCCGTAGGA
>MG|2|V3|R|85|99.35|Firmicutes|Clostridia|Clostridiales|Lachnospiraceae|[Ruminococcus]|gnavus|
GCACGTAGTTAGCCGGGGCTTCTTAGTCAGGTACCGTCATTCTCTTCCCTGCTGATAGAGCTTTACATAACCGAAATACTTCTTCACTCACGCGGCGTCGCTGCATCAGGGTTTCCCCCATTGTGCAATATTCCCCACTGCTGCCTCCCGTAGGA
>MG|2|V3|R|10|99.35|Firmicutes|Clostridia|Clostridiales|Lachnospiraceae|[Ruminococcus]|gnavus|
GCACGTAGTTAGCCGGGGCTTCTTAGTCAGGTACCGTCATTCTCTTCCCTGCTGATAGAGCTTTACATACCGAAATACTTCTTCACTCACGCGGCGTCGCTGCATCAGGGTTTCCCCCATTGTGCAATAATTCCCCACTGCTGCCTCCCGTAGG
>MG|2|V3|R|21|99.35|Firmicutes|Clostridia|Clostridiales|Lachnospiraceae|[Ruminococcus]|gnavus|
GCACGTAGTTAGCCGGGGCTTCTTAGTCAGGTAACCGTCATTCTCTTCCCTGCTGATAGAGCTTTACATACCGAAATACTTCTTCACTCACGCGGCGTCGCTGCATCAGGGTTTCCCCCATTGTGCAATATTCCCCACTGCTGCCTCCCGTAGG
>MG|2|V3|R|10|99.35|Firmicutes|Clostridia|Clostridiales|Lachnospiraceae|[Ruminococcus]|gnavus|
GCACGTAGTTAGCCGGGGCTTCTTAAGTCAGGTACCGTCATTCTCTTCCCTGCTGATAGAGCTTTACATACCGAAATACTTCTTCACTCACGCGGCGTCGCTGCATCAGGGTTTCCCCCATTGTGCAATATTCCCCACTGCTGCCTCCCGTAGG
>MG|2|V3|R|23|99.35|Firmicutes|Clostridia|Clostridiales|Lachnospiraceae|[Ruminococcus]|gnavus|
GCACGTAGTTAGCCGGGGCTTCTTAGTCAGGTACCGTCATTCTCTTCCCTGCTGATAGAGCTTTACATACCGAAATACTTCTTCACTCACGCGGCGTCGCTGCATCAGGGTTTCCCCCATTGTGCAATATTCCCCCACTGCTGCCTCCCGTAGGA
>MG|2|V3|R|42|99.35|Firmicutes|Clostridia|Clostridiales|Lachnospiraceae|[Ruminococcus]|gnavus|
GCACGTAGTTAGCCGGGGCTTCTTAGTCAGGTACCGTCATTCTCTTCCCTGCTGATAAGAGCTTTACATACCGAAATACTTCTTCACTCACGCGGCGTCGCTGCATCAGGGTTTCCCCCATTGTGCAATATTCCCCACTGCTGCCTCCCGTAGG
>MG|2|V3|R|22|98.71|Firmicutes|Clostridia|Clostridiales|Lachnospiraceae|[Ruminococcus]|gnavus|
GCACGTAAGTTAGCCGGGGCTTCTTAAGTCAGGTACCGTCATTCTCTTCCCTGCTGATAGAGCTTTACATACCGAAATACTTCTTCACTCACGCGGCGTCGCTGCATCAGGGTTTCCCCCATTGTGCAATATTCCCCACTGCTGCCTCCCGTAGG
>MG|2|V3|R|15|98.06|Firmicutes|Clostridia|Clostridiales|Lachnospiraceae|[Ruminococcus]|gnavus|
GCACGTAGTTAGCCGGGGCTTCTTAGTCAGGTACCGTCTTTCTTCTTCCCTGCCGATAGGGCTTTACATACCGAAATACTTCTTCACCCACGCGGCGTCGCTGCATCAGGGTTTCCCCCATTGTGCAATATTCCCCACTGCTGCCTCCCGTAGGA
>MG|2|V3|R|21|98.71|Firmicutes|Clostridia|Clostridiales|Lachnospiraceae|[Ruminococcus]|gnavus|
GCACGTAAGTTAGCCGGGGCTTCTTAGTCAGGTACCGTCATTCTCTTCCCTGCTGATAAGAGCTTTACATACCGAAATACTTCTTCACTCACGCGGCGTCGCTGCATCAGGGTTTCCCCCATTGTGCAATATTCCCCACTGCTGCCTCCCGTAGG
>MG|2|V3|R|22|98.71|Firmicutes|Clostridia|Clostridiales|Lachnospiraceae|[Ruminococcus]|gnavus|
GCACGTAAGTTAGCCGGGGCTTCTTAGTCAGGTACCGTCATTCTCTTCCCTGCTGATAGAGCTTTACATACCGAAATACTTCTTCACTCACGCGGCGTCGCTGCATCAGGGTTTCCCCCCATTGTGCAATATTCCCCACTGCTGCCTCCCGTAGG
>MG|2|V3|R|10|98.72|Firmicutes|Clostridia|Clostridiales|Lachnospiraceae|[Ruminococcus]|gnavus|
GCACGTAAGTTAGCCGGGGCTTCTTAGTCAGGTACCGTCATTCTCTTCCCTGCTGATAGAGCTTTACATACCGAAATACTTCTTCACTCACGCGGCGTCGCTGCATCAGGGTTTCCCCCATTGTGCAATATTCCCCCACTGCTGCCTCCCGTAGGA
>MG|2|V3|R|11|98.09|Firmicutes|Clostridia|Clostridiales|Lachnospiraceae|[Ruminococcus]|gnavus|
GCACGTAAGTTAGCCGGGGCTTCTTAGTCAGGTACCGTCATTCTCTTCCCTGCTGATAAGAGCTTTACATAACCGAAATACTTCTTCACTCACGCGGCGTCGCTGCATCAGGGTTTCCCCCATTGTGCAATATTCCCCACTGCTGCCTCCCGTAGGA
>MG|2|V3|R|12|98.71|Firmicutes|Clostridia|Clostridiales|Lachnospiraceae|[Ruminococcus]|gnavus|
GCACGTAGTTAGCCGGGGCTTCTTAGTCAGGTAACCGTCATTCTCTTCCCTGCTGATAGAGCTTTACATAACCGAAATACTTCTTCACTCACGCGGCGTCGCTGCATCAGGGTTTCCCCCATTGTGCAATATTCCCCACTGCTGCCTCCCGTAGG
>MG|2|V3|R|15|97.42|Firmicutes|Clostridia|Clostridiales|Lachnospiraceae|[Ruminococcus]|gnavus|
GCACGTAGTTAGCCGGGGCTTCTTAGTCAGGTACCGTCTTTCTTCTTCCCTGCCGATAGGGCTTTACATACCGAAATAACTTCTTCACCCACGCGGCGTCGCTGCATCAGGGTTTCCCCCATTGTGCAATATTCCCCACTGCTGCCTCCCGTAGG
>MG|2|V3|R|57|98.71|Firmicutes|Clostridia|Clostridiales|Lachnospiraceae|[Ruminococcus]|gnavus|
GCACGTAAGTTAGCCGGGGCTTCTTAGTCAGGTACCGTCATTCTCTTCCCTGCTGATAGAGCTTTACATAACCGAAATACTTCTTCACTCACGCGGCGTCGCTGCATCAGGGTTTCCCCCATTGTGCAATATTCCCCACTGCTGCCTCCCGTAGG
>MG|2|V3|R|15|98.71|Firmicutes|Clostridia|Clostridiales|Lachnospiraceae|[Ruminococcus]|gnavus|
GCACGTAGTTAGCCGGGGCTTCTTAGTCAGGTACCGTCATTCTCTTCCCTGCTGATAGAGCTTTACATAACCGAAATACTTCTTCACTCACGCGGCGTCGCTGCATCAGGGTTTCCCCCCATTGTGCAATATTCCCCACTGCTGCCTCCCGTAGG
>MG|2|V3|R|10|98.65|Firmicutes|Clostridia|Clostridiales|Lachnospiraceae|[Ruminococcus]|torques|
GCAACGTAATTTAGCCGGTGCTTCTTAGTCAGGTACCGTCAGTTTCTTCCCTGCTGATAGAGCTTTACATAACCGAAATACTTCTTCGCTCACGCGGCGTCGCTGCATCAGGGTTTCCCCCATTGTGCAATATTCCCCACTGCTGCCTCCCGTAGG
>MG|2|V3|R|10|99.35|Firmicutes|Clostridia|Clostridiales|Ruminococcaceae|Ruminococcus|faecis|
GCACGTATTTAGCCGGTGCTTCTTAGTCAGGTACCGTCAGTTTCTTCCCTGCTGATAGAGCTTTACATACCGAAATACTTCATCGCTCACGCGGCGTCGCTGCATCAGGGTTTCCCCCATTGTGCAATATTCCCCACTGCTGCCTCCCGTAGG
>MG|2|V3|R|10|100.0|Firmicutes|Clostridia|Clostridiales|Ruminococcaceae|Ruminococcus|gauvreauii|
GCACGTAGTTAGCCGGGGCTTCTTAGTCAGGTACCGTCATTTTCTTCCCTGCTGATAGAGCTTTACATACCGAAATACTTCTTCGCTCACGCGGCGTCGCTGCATCAGGGTTTCCCCCATTGTGCAATATTCCCCACTGCTGCCTCCCGTAGGA
>MG|2|V3|R|12|99.35|Firmicutes|Clostridia|Clostridiales|Ruminococcaceae|Subdoligranulum|variabile|
GCACGTAGTTAGCCGGTGCTTTCTTGTTAGGTACCGTCATGATTCGTCCCTAACGACAGGAGTTTACAATCCGAAAACCTTCTTCCTCCACGCGGCGTCGCTGCATCAGGGTTTCCCCCATTGTGCAATATCCCCCACTGCTGCCTCCCGTAGG
>MG|2|V3|R|23|100.0|Firmicutes|Clostridia|Clostridiales|Veillonellaceae|Megamonas|hypermegale|
GCACGTAGTTAGCCGTGGCTTCCTCGTTAAGTACCGTCAAACAATAGCCTTATTTAAACTATCGCCCTTCGCCCCTAACAACAGAACTTTACGATCCTAAGACCTTCTTCGTTCACGCGGCGTTGCTCCGTCAGGCTTTCGCCCATTGCGGAAGATTCCCCACTGCTGCCTCCCGTAGGA
>MG|2|V3|R|17|99.45|Firmicutes|Clostridia|Clostridiales|Veillonellaceae|Megamonas|hypermegale|
GCACGTAGTTAGCCGTGGCTTCCTCGTTAAGTACCGTCAAACAATAGCCTTATTTAAACTATCGCCCTTCGCCCCTAACAACAGAACTTTACGATCCTAAGACCTTCTTCGTTCACGCGGCGTTGCTCCGTCAGGCTTTCGCCCATTGCGGAAGATTCCCCCACTGCTGCCTCCCGTAGGA
>MG|2|V3|R|25|99.44|Firmicutes|Clostridia|Clostridiales|Veillonellaceae|Megamonas|hypermegale|
GCACGTAGTTAGCCGTGGCTTCCTCGTTAAGTACCGTCAAACAATAGCCTTATTTAAACTATCGCCCTTCGCCCCTAACAACAGAACTTTACGATCCTAAGACCTTCTTCGTTCACGCGGCGTTGCTCCGTCAGGCTTTCGCCCATTGCGGAAGATTCCCCACTGCTGCCTCCCCGTAGG
>MG|2|V3|R|34|99.45|Firmicutes|Clostridia|Clostridiales|Veillonellaceae|Megamonas|hypermegale|
GCACGTAAGTTAGCCGTGGCTTCCTCGTTAAGTACCGTCAAACAATAGCCTTATTTAAACTATCGCCCTTCGCCCCTAACAACAGAACTTTACGATCCTAAGACCTTCTTCGTTCACGCGGCGTTGCTCCGTCAGGCTTTCGCCCATTGCGGAAGATTCCCCACTGCTGCCTCCCGTAGGA
>MG|2|V3|R|11|99.44|Firmicutes|Clostridia|Clostridiales|Veillonellaceae|Megamonas|hypermegale|
GCACGTAGTTAGCCGTGGCTTCCTCGTTAAGTACCGTCAAACAATAGCCTTATTTAAACTATCGCCCTTCGCCCCTAACAACAGAACTTTAACGATCCTAAGACCTTCTTCGTTCACGCGGCGTTGCTCCGTCAGGCTTTCGCCCATTGCGGAAGATTCCCCACTGCTGCCTCCCGTAGG
>MG|2|V3|R|48|98.9|Firmicutes|Clostridia|Clostridiales|Veillonellaceae|Megamonas|hypermegale|
GCACGTAAGTTAGCCGTGGCTTCCTCGTTAAGTACCGTCAAACAATAGCCTTATTTAAACTATCGCCCTTCGCCCCTAACAACAGAACTTTACGATCCTAAGACCTTCTTCGTTCACGCGGCGTTGCTCCGTCAGGCTTTCGCCCATTGCGGAAGATTCCCCACTGCTGCCTCCCCGTAGGA
>MG|2|V3|R|12|98.36|Firmicutes|Clostridia|Clostridiales|Veillonellaceae|Megamonas|hypermegale|
GCACGTAAGTTAGCCGTGGCTTCCTCGTTAAGTACCGTCAAACAATAGCCTTATTTAAACTATCGCCCTTCGCCCCTAACAACAGAACTTTAACGATCCTAAGACCTTCTTCGTTCACGCGGCGTTGCTCCGTCAGGCTTTCGCCCATTGCGGAAGATTCCCCACTGCTGCCTCCCCGTAGGA
>MG|2|V3|R|29|98.9|Firmicutes|Clostridia|Clostridiales|Veillonellaceae|Megamonas|hypermegale|
GCACGTAGTTAGCCGTGGCTTCCTCGTTAAGTACCGTCAAACAATAGCCTTATTTAAACTATCGCCCTTCGCCCCTAACAACAGAACTTTACGATCCTAAGACCTTCTTCGTTCACGCGGCGTTGCTCCGTCAGGCTTTCGCCCATTGCGGAAGATTCCCCCACTGCTGCCTCCCCGTAGGA
>MG|2|V3|R|21|98.9|Firmicutes|Clostridia|Clostridiales|Veillonellaceae|Megamonas|hypermegale|
GCACGTAAGTTAGCCGTGGCTTCCTCGTTAAGTACCGTCAAACAATAGCCTTATTTAAACTATCGCCCTTCGCCCCTAACAACAGAACTTTACGATCCTAAGACCTTCTTCGTTCACGCGGCGTTGCTCCGTCAGGCTTTCGCCCATTGCGGAAGATTCCCCCACTGCTGCCTCCCGTAGGA
>MG|2|V3|R|10|98.36|Firmicutes|Clostridia|Clostridiales|Veillonellaceae|Megamonas|hypermegale|
GCACGTAAGTTAGCCGTGGCTTCCTCGTTAAGTACCGTCAAACAATAGCCTTATTTAAACTATCGCCCTTCGCCCCTAACAACAGAACTTTACGATCCTAAGACCTTCTTCGTTCACGCGGCGTTGCTCCGTCAGGCTTTCGCCCATTGCGGAAGATTCCCCACTGCTGCCTCCCCGTAAGGA
>MG|2|V3|R|46|98.36|Firmicutes|Clostridia|Clostridiales|Veillonellaceae|Megamonas|hypermegale|
GCACGTAAGTTAGCCGTGGCTTCCTCGTTAAGTACCGTCAAACAATAGCCTTATTTAAACTATCGCCCTTCGCCCCTAACAACAGAACTTTACGATCCTAAGACCTTCTTCGTTCACGCGGCGTTGCTCCGTCAGGCTTTCGCCCATTGCGGAAGATTCCCCCACTGCTGCCTCCCCGTAGGA
>MG|2|V3|R|19|97.78|Firmicutes|Erysipelotrichia|Erysipelotrichales|Erysipelotrichaceae|Turicibacter|sanguinis|
GCACGTAGTTAGCCGTGGCTTTCTCATAAGGTACCGTCACACTCTAGCCATTTCCTACTAAAGTCGTTCTTCCCTTATAACAGAATTTTACAACCCGAAGGCCTTCATCAATTCACGCGGCGTTGCTCGGTCAGGCTTTCGCCCATTGCCGAAGATTCCCTACTGCTGCCTCCCGTAGGA
>MG|2|V3|R|28|97.24|Firmicutes|Erysipelotrichia|Erysipelotrichales|Erysipelotrichaceae|Turicibacter|sanguinis|
GCACGTAAGTTAGCCGTGGCTTTCTCATAAGGTACCGTCACACTCTAGCCATTTCCTACTAAAGTCGTTCTTCCCTTATAACAGAATTTTACAACCCGAAGGCCTTCAATCATTCACGCGGCGTTGCTCGGTCAGGCTTTCGCCCATTGCCGAAGATTCCCTACTGCTGCCTCCCGTAGGA
>MG|2|V3|R|25|97.24|Firmicutes|Erysipelotrichia|Erysipelotrichales|Erysipelotrichaceae|Turicibacter|sanguinis|
GCACGTAAGTTAGCCGTGGCTTTCTCATAAGGTACCGTCACACTCTAGCCATTTCCTACTAAAGTCGTTCTTCCCTTAATAACAGAATTTTACAACCCGAAGGCCTTCATCATTCACGCGGCGTTGCTCGGTCAGGCTTTCGCCCATTGCCGAAGATTCCCTACTGCTGCCTCCCGTAGGA
>MG|2|V3|R|48|98.32|Firmicutes|Erysipelotrichia|Erysipelotrichales|Erysipelotrichaceae|Turicibacter|sanguinis|
GCACGTAGTTAGCCGTGGCTTTCTCATAAGGTACCGTCACACTCTAGCCATTTCCTACTAAAGTCGTTCTTCCCTTATAACAGAATTTTACAACCCGAAGGCCTTCATCATTCACGCGGCGTTGCTCGGTCAGGCTTTCGCCCATTGCCGAAGATTCCCTACTGCTGCCTCCCGTAGGA
>MG|2|V3|R|25|97.24|Firmicutes|Erysipelotrichia|Erysipelotrichales|Erysipelotrichaceae|Turicibacter|sanguinis|
GCACGTAAGTTAGCCGTGGCTTTCTCATAAGGTACCGTCACAACTCTAGCCATTTCCTACTAAAGTCGTTCTTCCCTTATAACAGAATTTTACAACCCGAAGGCCTTCATCATTCACGCGGCGTTGCTCGGTCAGGCTTTCGCCCATTGCCGAAGATTCCCTACTGCTGCCTCCCGTAGGA
>MG|2|V3|F|24|97.77|Firmicutes|Erysipelotrichia|Erysipelotrichales|Erysipelotrichaceae|Turicibacter|sanguinis|
CCTACGGGAGGCAGCAGTAGGGAATCTTCGGCAATGGGCGAAAGCCTGACCGAGCAACGCCGCGTGAATGATGAAGGCCTTCGGGTTGTAAAATTCTGTTATAAGGGAAGAACGACTTTAGTAGGAAATGGCTAGAGTGTGAACGGTACCTTATGAGAAAGCCACGGCTAACTACGTGC
>MG|2|V3|R|10|97.24|Firmicutes|Erysipelotrichia|Erysipelotrichales|Erysipelotrichaceae|Turicibacter|sanguinis|
GCACGTAGTTAGCCGTGGCTTTCTCATAAGGTACCGTCACAACTCTAGCCATTTCCTACTAAAGTCGTTCTTCCCTTAATAACAGAATTTTACAACCCGAAGGCCTTCATCATTCACGCGGCGTTGCTCGGTCAGGCTTTCGCCCATTGCCGAAGATTCCCTACTGCTGCCTCCCGTAGGA
>MG|2|V3|R|22|97.78|Firmicutes|Erysipelotrichia|Erysipelotrichales|Erysipelotrichaceae|Turicibacter|sanguinis|
GCACGTAGTTAGCCGTGGCTTTCTCATAAGGTACCGTCACAACTCTAGCCATTTCCTACTAAAGTCGTTCTTCCCTTATAACAGAATTTTACAACCCGAAGGCCTTCATCATTCACGCGGCGTTGCTCGGTCAGGCTTTCGCCCATTGCCGAAGATTCCCTACTGCTGCCTCCCGTAGGA
>MG|2|V3|R|81|97.78|Firmicutes|Erysipelotrichia|Erysipelotrichales|Erysipelotrichaceae|Turicibacter|sanguinis|
GCACGTAAGTTAGCCGTGGCTTTCTCATAAGGTACCGTCACACTCTAGCCATTTCCTACTAAAGTCGTTCTTCCCTTATAACAGAATTTTACAACCCGAAGGCCTTCATCATTCACGCGGCGTTGCTCGGTCAGGCTTTCGCCCATTGCCGAAGATTCCCTACTGCTGCCTCCCGTAGGA
>MG|2|V3|F|32|97.24|Firmicutes|Erysipelotrichia|Erysipelotrichales|Erysipelotrichaceae|Turicibacter|sanguinis|
CCTACGGGAGGCAGCAGTAGGGAATCTTCGGCAATGGGCGAAAGCCTGACCGAAGCAACGCCGCGTGAATGATGAAGGCCTTCGGGTTGTAAAATTCTGTTATAAGGGAAGAACGACTTTAGTAGGAAATGGCTAGAGTGTGAACGGTACCTTATGAGAAAGCCACGGCTAACTACGTGCC
>MG|2|V3|R|17|97.78|Firmicutes|Erysipelotrichia|Erysipelotrichales|Erysipelotrichaceae|Turicibacter|sanguinis|
GCACGTAGTTAGCCGTGGCTTTCTCATAAGGTACCGTCACACTCTAGCCATTTCCTACTAAAGTCGTTCTTCCCTTAATAACAGAATTTTACAACCCGAAGGCCTTCATCATTCACGCGGCGTTGCTCGGTCAGGCTTTCGCCCATTGCCGAAGATTCCCTACTGCTGCCTCCCGTAGGA
>MG|2|V3|R|17|97.78|Firmicutes|Erysipelotrichia|Erysipelotrichales|Erysipelotrichaceae|Turicibacter|sanguinis|
GCACGTAGTTAGCCGTGGCTTTCTCATAAGGTACCGTCACACTCTAGCCATTTCCTACTAAAGTCGTTCTTCCCTTATAACAGAATTTTACAACCCGAAGGCCTTCAATCATTCACGCGGCGTTGCTCGGTCAGGCTTTCGCCCATTGCCGAAGATTCCCTACTGCTGCCTCCCGTAGGA
>MG|2|V3|R|26|97.24|Firmicutes|Erysipelotrichia|Erysipelotrichales|Erysipelotrichaceae|Turicibacter|sanguinis|
GCACGTAAGTTAGCCGTGGCTTTCTCATAAGGTACCGTCACACTCTAGCCATTTCCTACTAAAGTCGTTCTTCCCTTATAACAGAATTTTACAACCCGAAGGCCTTCATCAATTCACGCGGCGTTGCTCGGTCAGGCTTTCGCCCATTGCCGAAGATTCCCTACTGCTGCCTCCCGTAGGA
>MG|2|V3|R|19|99.44|Firmicutes|Negativicutes|Selenomonadales|Acidaminococcaceae|Phascolarctobacterium|sp.|
GCACGTAGTTAGCCGTGGCTTCCTCGTACACTACCGTCATTACCAGTCATTATTCACAACCGGCACATTCGTCATGTACAACAGAGCTTTACAATCCGAAGACCTTCTTCACTCACGCGGCGTTGCTCCGTCAGGCTTTCGCCCATTGCGGAAGATTCCCCACTGCTGCCTCCCGTAGGA
>MG|2|V3|F|13|99.45|Firmicutes|Negativicutes|Selenomonadales|Acidaminococcaceae|Phascolarctobacterium|sp.|
CCTACGGGAGGCAGCAGTGGGGAATCTTCCGCAATGGGCGAAAGCCTGACGGAAGCAACGCCGCGTGAGTGAAGAAGGTCTTCGGATTGTAAAGCTCTGTTGTACATGACGAATGTGCCGGTTGTGAATAATGGCTGGTAATGACGGTAGTGTACGAGGAAGCCACGGCTAACTACGTGCC
>MG|2|V3|R|45|99.45|Firmicutes|Negativicutes|Selenomonadales|Acidaminococcaceae|Phascolarctobacterium|sp.|
GCACGTAAGTTAGCCGTGGCTTCCTCGTACACTACCGTCATTACCAGCCATTATTCACAACCGGCACATTCGTCATGTACAACAGAGCTTTACAATCCGAAGACCTTCTTCACTCACGCGGCGTTGCTCCGTCAGGCTTTCGCCCATTGCGGAAGATTCCCCACTGCTGCCTCCCGTAGGA
>MG|2|V3|R|43|100.0|Firmicutes|Negativicutes|Selenomonadales|Acidaminococcaceae|Phascolarctobacterium|sp.|
GCACGTAGTTAGCCGTGGCTTCCTCGTACACTACCGTCATTACCAGCCATTATTCACAACCGGCACATTCGTCATGTACAACAGAGCTTTACAATCCGAAGACCTTCTTCACTCACGCGGCGTTGCTCCGTCAGGCTTTCGCCCATTGCGGAAGATTCCCCACTGCTGCCTCCCGTAGGA
>MG|2|V3|R|26|98.9|Firmicutes|Negativicutes|Selenomonadales|Acidaminococcaceae|Phascolarctobacterium|sp.|
GCACGTAAGTTAGCCGTGGCTTCCTCGTACACTACCGTCATTACCAGTCATTATTCACAACCGGCACATTCGTCATGTACAACAGAGCTTTACAATCCGAAGACCTTCTTCACTCACGCGGCGTTGCTCCGTCAGGCTTTCGCCCATTGCGGAAGATTCCCCACTGCTGCCTCCCGTAGGA
>MG|2|V3|R|10|99.44|Proteobacteria|Betaproteobacteria|Burkholderiales|Sutterellaceae|Parasutterella|secunda|
GCACGTAGTTAGCCGGTGCTTATTCTTTAGGTAACCGTCAGCAATACCTGTTGTTCACAGATACCTTTTCGTTCCTAACAAAAGCGGTTTACAACCCGAAGGCCTTCTTCCCGCACGCGGCATGGCTGGATCAGGGTTGCCCCCATTGTCCAAAATTCCCCACTGCTGCCTCCCGTAGG
>MG|2|V3|R|17|100.0|Proteobacteria|Betaproteobacteria|Burkholderiales|Sutterellaceae|Parasutterella|secunda|
GCACGTAGTTAGCCGGTGCTTATTCTTTAGGTACCGTCAGCAATACCTGTTGTTCACAGATACCTTTTCGTTCCTAACAAAAGCGGTTTACAACCCGAAGGCCTTCTTCCCGCACGCGGCATGGCTGGATCAGGGTTGCCCCCATTGTCCAAAATTCCCCACTGCTGCCTCCCGTAGGA
>MG|2|V3|R|22|99.44|Proteobacteria|Betaproteobacteria|Burkholderiales|Sutterellaceae|Parasutterella|secunda|
GCACGTAAGTTAGCCGGTGCTTATTCTTTAGGTACCGTCAGCAATACCTGTTGTTCACAGATACCTTTTCGTTCCTAACAAAAGCGGTTTACAACCCGAAGGCCTTCTTCCCGCACGCGGCATGGCTGGATCAGGGTTGCCCCCATTGTCCAAAATTCCCCACTGCTGCCTCCCGTAGG
>MG|2|V3|F|10|97.78|Proteobacteria|Betaproteobacteria|Burkholderiales|Sutterellaceae|Parasutterella|secunda|
CCTACGGGAGGCAGCAGTGGGGAATTTTGGACAATGGGGGCAACCCTGATCCAGCCATGCCGCGTGCGGGAAGAAGGCCTTCGGGTTGTAAACCGCTTTTGTTAGGAACGAAAAGGTTTCTGTGAATAACAGGAATTGCTGACGGTACCTAAAGAATAAGCACCGGCTAACTAACGTGCC
>MG|2|V3|R|18|97.77|Proteobacteria|Betaproteobacteria|Burkholderiales|Sutterellaceae|Parasutterella|secunda|
GCACGTAGTTAGCCGGTGCTTATTCTTTAGGTACCGTCAGCAATCTCTGTTATTCACAGAAACCTTTTCGTTCCTAACAAAAGCGGTTTACAACCCGAAGGCCTTCTTCCCGCACGCGGCATGGCTGGATCAGGGTTGCCCCCATTGTCCAAAATTCCCCACTGCTGCCTCCCGTAGGA
>MG|2|V3|R|13|97.77|Proteobacteria|Betaproteobacteria|Burkholderiales|Sutterellaceae|Parasutterella|secunda|
GCACGTAAGTTAGCCGGTGCTTATTCTTTAGGTACCGTCAGCAATTCCTGTTATTCACAGAAACCTTTTCGTTCCTAACAAAAGCGGTTTACAACCCGAAGGCCTTCTTCCCGCACGCGGCATGGCTGGATCAGGGTTGCCCCCATTGTCCAAAATTCCCCACTGCTGCCTCCCGTAGG
>MG|2|V3|R|17|98.31|Proteobacteria|Betaproteobacteria|Burkholderiales|Sutterellaceae|Parasutterella|secunda|
GCACGTAGTTAGCCGGTGCTTATTCTTTAGGTACCGTCAGCAATTCCTGTTATTCACAGAAACCTTTTCGTTCCTAACAAAAGCGGTTTACAACCCGAAGGCCTTCTTCCCGCACGCGGCATGGCTGGATCAGGGTTGCCCCCATTGTCCAAAATTCCCCACTGCTGCCTCCCGTAGG
>MG|2|V3|R|15|97.77|Proteobacteria|Betaproteobacteria|Burkholderiales|Sutterellaceae|Parasutterella|secunda|
GCACGTAAGTTAGCCGGTGCTTATTCTTTAGGTACCGTCAGCAATCTCTGTTGTTCACAGAAACCTTTTCGTTCCTAACAAAAGCGGTTTACAACCCGAAGGCCTTCTTCCCGCACGCGGCATGGCTGGATCAGGGTTGCCCCCATTGTCCAAAATTCCCCACTGCTGCCTCCCGTAGG
>MG|2|V3|R|13|97.77|Proteobacteria|Betaproteobacteria|Burkholderiales|Sutterellaceae|Parasutterella|secunda|
GCACGTAGTTAGCCGGTGCTTATTCTTTAGGTACCGTCAGCAATCTCTGTTGTTCACAGAAACCTTTTCGTTCCTAACAAAAGCGGTTTACAACCCGAAGGCCTTCTTCCCGCACGCGGCATGGCTGGATCAGGGTTGCCCCCATTGTCCAAAATTCCCCAACTGCTGCCTCCCGTAGG
>MG|2|V3|R|35|98.31|Proteobacteria|Betaproteobacteria|Burkholderiales|Sutterellaceae|Parasutterella|secunda|
GCACGTAGTTAGCCGGTGCTTATTCTTTAGGTACCGTCAGCAATCTCTGTTGTTCACAGAAACCTTTTCGTTCCTAACAAAAGCGGTTTACAACCCGAAGGCCTTCTTCCCGCACGCGGCATGGCTGGATCAGGGTTGCCCCCATTGTCCAAAATTCCCCACTGCTGCCTCCCGTAGG
>MG|2|V3|R|15|97.75|Proteobacteria|Betaproteobacteria|Burkholderiales|Sutterellaceae|Parasutterella|secunda|
GCACGTAGTTAGCCGGTGCTTATTCTTTAGGTACCGTCAGCAGTCTCTGTTGTTCACAGAAACCTTTTCGTTCCTAACAAAAGCGGTTTACAACCCGAAGGCCTTCTTCCCGCACGCGGCATGGCTGGATCAGGGTTGCCCCCATTGTCCAAAATTCCCCACTGCTGCCTCCCGTAGG
>MG|2|V3|R|55|99.44|Proteobacteria|Deltaproteobacteria|Desulfovibrionales|Desulfovibrionaceae|Desulfovibrio|D168|
GCACGGAGTTAGCCGGTGCTTCCTTTGGAGGTACCATCACTGCAATGCTGATTAGCAACACTGCACGTTTTTCCCTCCCGACAGAGGTTTACGATCCGAAGACCTTCATCCCTCACGCGGCGTTGCTGCGTCAGGCTTTCGCCCATTGCGCAATATTCCCCACTGCTGCCTCCCGTAGGA
>MG|2|V3|R|21|99.44|Proteobacteria|Deltaproteobacteria|Desulfovibrionales|Desulfovibrionaceae|Desulfovibrio|D168|
GCACGGAGTTAGCCGGTGCTTCCTTTGGAGGTACCATCACTGCAATGCTGATTAGCACAACTGCACGTTTTTCCCTCCCGACAGAGGTTTACGATCCGAAGACCTTCATCCCTCACGCGGCGTTGCTGCGTCAGGCTTTCGCCCATTGCGCAATATTCCCCACTGCTGCCTCCCGTAGGA
>MG|2|V3|R|39|99.44|Proteobacteria|Deltaproteobacteria|Desulfovibrionales|Desulfovibrionaceae|Desulfovibrio|D168|
GCACGGAAGTTAGCCGGTGCTTCCTTTGGAGGTACCATCACTGCAATGCTGATTAGCACACTGCACGTTTTTCCCTCCCGACAGAGGTTTACGATCCGAAGACCTTCATCCCTCACGCGGCGTTGCTGCGTCAGGCTTTCGCCCATTGCGCAATATTCCCCACTGCTGCCTCCCGTAGGA
>MG|2|V3|R|48|99.44|Proteobacteria|Deltaproteobacteria|Desulfovibrionales|Desulfovibrionaceae|Desulfovibrio|D168|
GCACGGAGTTAGCCGGTGCTTCCTTTGGAGGTACCATCACTGCAATGCTGATTAGCACACTGCACGTTTTTCCCTCCCGACAGAGGTTTACGATCCGAAGACCTTCATCCCTCACGCGGCGTTGCTGCGTCAGGCTTTCGCCCAATTGCGCAATATTCCCCACTGCTGCCTCCCGTAGGA
>MG|2|V3|R|23|99.44|Proteobacteria|Deltaproteobacteria|Desulfovibrionales|Desulfovibrionaceae|Desulfovibrio|D168|
GCACGGAGTTAGCCGGTGCTTCCTTTGGAGGTACCATCACTGCAATGCTGATTAGCACACTGCACGTTTTTTCCCTCCCGACAGAGGTTTACGATCCGAAGACCTTCATCCCTCACGCGGCGTTGCTGCGTCAGGCTTTCGCCCATTGCGCAATATTCCCCACTGCTGCCTCCCGTAGGA
>MG|2|V3|R|15|99.44|Proteobacteria|Deltaproteobacteria|Desulfovibrionales|Desulfovibrionaceae|Desulfovibrio|D168|
GCACGGAGTTAGCCGGTGCTTCCTTTGGAGGTACCATCACTGCAATGCTGATTAGCACACTGCACGTTTTTCCCTCCCGAACAGAGGTTTACGATCCGAAGACCTTCATCCCTCACGCGGCGTTGCTGCGTCAGGCTTTCGCCCATTGCGCAATATTCCCCACTGCTGCCTCCCGTAGGA
>MG|2|V3|R|46|99.44|Proteobacteria|Deltaproteobacteria|Desulfovibrionales|Desulfovibrionaceae|Desulfovibrio|D168|
GCACGGAGTTAGCCGGTGCTTCCTTTGGAGGTACCATCACTGCAATGCTGATTAGCACACTGCACGTTTTTCCCTCCCGACAGAGGTTTACGATCCGAAGACCTTCATCCCTCACGCGGCGTTGCTGCGTCAGGCTTTCGCCCATTGCGCAATATTCCCCAACTGCTGCCTCCCGTAGGA
>MG|2|V3|R|20|99.44|Proteobacteria|Deltaproteobacteria|Desulfovibrionales|Desulfovibrionaceae|Desulfovibrio|D168|
GCACGGAGTTAGCCGGTGCTTCCTTTGGAGGTACCATCACTGCAATGCTGATTAGCACACTGCAACGTTTTTCCCTCCCGACAGAGGTTTACGATCCGAAGACCTTCATCCCTCACGCGGCGTTGCTGCGTCAGGCTTTCGCCCATTGCGCAATATTCCCCACTGCTGCCTCCCGTAGGA
>MG|2|V3|R|10|99.44|Proteobacteria|Deltaproteobacteria|Desulfovibrionales|Desulfovibrionaceae|Desulfovibrio|D168|
GCACGGAGTTAGCCGGTGCTTCCTTTGGAGGTACCATCACTGCAATGCTGATTAGCACACTGCACGTTTTTCCCTCCCGACAGAGGTTTACGAATCCGAAGACCTTCATCCCTCACGCGGCGTTGCTGCGTCAGGCTTTCGCCCATTGCGCAATATTCCCCACTGCTGCCTCCCGTAGGA
>MG|2|V3|R|16|99.44|Proteobacteria|Deltaproteobacteria|Desulfovibrionales|Desulfovibrionaceae|Desulfovibrio|D168|
GCACGGAGTTAGCCGGTGCTTCCTTTGGAGGTACCATCACTGCAATGCTGATTAGCACACTGCACGTTTTTCCCTCCCGACAGAGGTTTACGATCCGAAGACCTTCATCCCTCACGCGGCGTTGCTGCGTCAGGCTTTCGCCCATTGCGCAATATTCCCCCACTGCTGCCTCCCGTAGGA
>MG|2|V3|R|211|100.0|Proteobacteria|Deltaproteobacteria|Desulfovibrionales|Desulfovibrionaceae|Desulfovibrio|D168|
GCACGGAGTTAGCCGGTGCTTCCTTTGGAGGTACCATCACTGCAATGCTGATTAGCACACTGCACGTTTTTCCCTCCCGACAGAGGTTTACGATCCGAAGACCTTCATCCCTCACGCGGCGTTGCTGCGTCAGGCTTTCGCCCATTGCGCAATATTCCCCACTGCTGCCTCCCGTAGGA
>MG|2|V3|R|13|98.89|Proteobacteria|Deltaproteobacteria|Desulfovibrionales|Desulfovibrionaceae|Desulfovibrio|D168|
GCACGGAAGTTAGCCGGTGCTTCCTTTGGAGGTACCATCACTGCAATGCTGATTAGCAACACTGCACGTTTTTCCCTCCCGACAGAGGTTTACGATCCGAAGACCTTCATCCCTCACGCGGCGTTGCTGCGTCAGGCTTTCGCCCATTGCGCAATATTCCCCACTGCTGCCTCCCGTAGG
>MG|2|V3|R|15|98.9|Proteobacteria|Deltaproteobacteria|Desulfovibrionales|Desulfovibrionaceae|Desulfovibrio|D168|
GCACGGAAGTTAGCCGGTGCTTCCTTTGGAGGTACCATCACTGCAATGCTGATTAGCACACTGCACGTTTTTCCCTCCCGACAGAGGTTTACGATCCGAAGACCTTCATCCCTCACGCGGCGTTGCTGCGTCAGGCTTTCGCCCAATTGCGCAATATTCCCCACTGCTGCCTCCCGTAGGA
>MG|2|V3|R|10|98.35|Proteobacteria|Deltaproteobacteria|Desulfovibrionales|Desulfovibrionaceae|Desulfovibrio|D168|
GCACGGAGTTAGCCGGTGCTTCCTTTGGAGGTACCATCACTGCAATGCTGATTAGCAACACTGCACGTTTTTCCCTCCCGAACAGAGGTTTACGATCCGAAGACCTTCATCCCTCACGCGGCGTTGCTGCGTCAGGCTTTCGCCCATTGCGCAATATTCCCCAACTGCTGCCTCCCGTAGGA
>MG|2|V3|R|11|97.21|Proteobacteria|Deltaproteobacteria|Desulfovibrionales|Desulfovibrionaceae|Desulfovibrio|intestinalis|
GCACGGAGTTAGCCGGTGCTTCCTTTGAAGGTACCGTCAATGGAGCGCTGATTAGCACGCTCCGGTTTCTTCCCTTCTGACAGAGGTTTACGATCCGAAGACCTTCATCCCTCACGCGGCGTCGCTGCGTCAGGCTTTCGCCCATTGCGCAATATTCCCCACTGCTGCCTCCCGTAGGA
>MG|2|V3|R|15|98.35|Proteobacteria|Deltaproteobacteria|Desulfovibrionales|Desulfovibrionaceae|Desulfovibrio|D168|
GCACGGAAGTTAGCCGGTGCTTCCTTTGGAGGTACCATCACTGCAATGCTGATTAGCAACACTGCACGTTTTTCCCTCCCGACAGAGGTTTACGATCCGAAGACCTTCATCCCTCACGCGGCGTTGCTGCGTCAGGCTTTCGCCCATTGCGCAATATTCCCCAACTGCTGCCTCCCGTAGGA
>MG|2|V3|R|10|98.9|Proteobacteria|Deltaproteobacteria|Desulfovibrionales|Desulfovibrionaceae|Desulfovibrio|D168|
GCACGGAGTTAGCCGGTGCTTCCTTTGGAGGTACCATCACTGCAATGCTGATTAGCACACTGCACGTTTTTCCCTCCCGACAGAGGTTTACGATCCGAAGACCTTCATCCCTCACGCGGCGTTGCTGCGTCAGGCTTTCGCCCAATTGCGCAATATTCCCCAACTGCTGCCTCCCGTAGGAA
>MG|2|V3|R|23|98.9|Proteobacteria|Deltaproteobacteria|Desulfovibrionales|Desulfovibrionaceae|Desulfovibrio|D168|
GCACGGAGTTAGCCGGTGCTTCCTTTGGAGGTACCATCACTGCAATGCTGATTAGCAACACTGCACGTTTTTCCCTCCCGACAGAGGTTTACGATCCGAAGACCTTCATCCCTCACGCGGCGTTGCTGCGTCAGGCTTTCGCCCATTGCGCAATATTCCCCAACTGCTGCCTCCCGTAGGA
>MG|2|V3|R|10|98.9|Proteobacteria|Deltaproteobacteria|Desulfovibrionales|Desulfovibrionaceae|Desulfovibrio|D168|
GCACGGAGTTAGCCGGTGCTTCCTTTGGAGGTACCATCACTGCAATGCTGATTAGCACAACTGCACGTTTTTCCCTCCCGACAGAGGTTTACGATCCGAAGACCTTCATCCCTCACGCGGCGTTGCTGCGTCAGGCTTTCGCCCATTGCGCAATATTCCCCAACTGCTGCCTCCCGTAGGA
>MG|2|V3|R|13|98.9|Proteobacteria|Deltaproteobacteria|Desulfovibrionales|Desulfovibrionaceae|Desulfovibrio|D168|
GCACGGAAGTTAGCCGGTGCTTCCTTTGGAGGTACCATCACTGCAATGCTGATTAGCACACTGCACGTTTTTCCCTCCCGACAGAGGTTTACGATCCGAAGACCTTCATCCCTCACGCGGCGTTGCTGCGTCAGGCTTTCGCCCATTGCGCAATATTCCCCAACTGCTGCCTCCCGTAGGA
>MG|2|V3|R|12|98.35|Proteobacteria|Deltaproteobacteria|Desulfovibrionales|Desulfovibrionaceae|Desulfovibrio|D168|
GCACGGAGTTAGCCGGTGCTTCCTTTGGAGGTACCATCACTGCAATGCTGATTAGCAACACTGCACGTTTTTCCCTCCCGACAGAGGTTTACGATCCGAAGACCTTCATCCCTCACGCGGCGTTGCTGCGTCAGGCTTTCGCCCAATTGCGCAATATTCCCCAACTGCTGCCTCCCGTAGGA
>MG|2|V3|R|15|100.0|Proteobacteria|Epsilonproteobacteria|Campylobacterales|Helicobacteraceae|Helicobacter|Helicobacter aurati / Helicobacter ganmani / Helicobacter mesocricetorum / Helicobacter pullorum|
GCACGGAGTTAGCCGGTGCTTATTCGTTAGATACCGTCATTATCTTCTCTAACAAAAGGAGTTTACAATCCGAAAACCTTCATCCTCCACGCGGCGTTGCTGCTTCAGGGTTTCCCCCATTGAGCAATATTCCCTACTGCTGCCTCCCGTAGG
>MG|2|V3|R|14|97.45|Proteobacteria|Gammaproteobacteria|Aeromonadales|Succinivibrionaceae|Anaerobiospirillum|succiniciproducens|
GCACGGAGTTAGCCGGTGCTTCTTCTGTGGGTAACGTCATTGTTTCCTCCCCACTGAAAGTGCTTTACAACCCGAAGGCCTTCTTCACACACGCGGCATGGCTGCAATCAGAGTTTCCTCCATTGTGCAATATTCCCTACTGCTGCCTCCCGTAGGA
>MG|2|V3|R|10|97.45|Proteobacteria|Gammaproteobacteria|Aeromonadales|Succinivibrionaceae|Anaerobiospirillum|succiniciproducens|
GCACGGAGTTAGCCGGTGCTTCTTCTGTGGGTAACGTCATTGTTTCCTCCCCACTGAAAGTGCTTTACAACCCGAAGGCCTTCTTCACACACGCGGCATGGCTGCATCAGAGTTTCCTCCAATTGTGCAATATTCCCTACTGCTGCCTCCCGTAGGA
>MG|2|V3|R|12|97.45|Proteobacteria|Gammaproteobacteria|Aeromonadales|Succinivibrionaceae|Anaerobiospirillum|succiniciproducens|
GCACGGAGTTAGCCGGTGCTTCTTCTGTGGGTAACGTCATTGTTTCCTCCCCACTGAAAGTGCTTTAACAACCCGAAGGCCTTCTTCACACACGCGGCATGGCTGCATCAGAGTTTCCTCCATTGTGCAATATTCCCTACTGCTGCCTCCCGTAGGA
>MG|2|V3|R|22|97.45|Proteobacteria|Gammaproteobacteria|Aeromonadales|Succinivibrionaceae|Anaerobiospirillum|succiniciproducens|
GCACGGAAGTTAGCCGGTGCTTCTTCTGTGGGTAACGTCATTGTTTCCTCCCCACTGAAAGTGCTTTACAACCCGAAGGCCTTCTTCACACACGCGGCATGGCTGCATCAGAGTTTCCTCCATTGTGCAATATTCCCTACTGCTGCCTCCCGTAGGA
>MG|2|V3|R|107|98.08|Proteobacteria|Gammaproteobacteria|Aeromonadales|Succinivibrionaceae|Anaerobiospirillum|succiniciproducens|
GCACGGAGTTAGCCGGTGCTTCTTCTGTGGGTAACGTCATTGTTTCCTCCCCACTGAAAGTGCTTTACAACCCGAAGGCCTTCTTCACACACGCGGCATGGCTGCATCAGAGTTTCCTCCATTGTGCAATATTCCCTACTGCTGCCTCCCGTAGGA
>MG|2|V3|R|137|97.45|Proteobacteria|Gammaproteobacteria|Aeromonadales|Succinivibrionaceae|Anaerobiospirillum|succiniciproducens|
GCACGGAGTTAGCCGGTGCTTCTTCTGTGGGTAACGTCATTGTTTCCTCCCCACTGAAAGTGCTTTACAACCCGAAGGCCTTCTTCACACACGCGGCATGGCTGCATCAGAAGTTTCCTCCATTGTGCAATATTCCCTACTGCTGCCTCCCGTAGGA
>MG|2|V3|R|18|97.44|Proteobacteria|Gammaproteobacteria|Aeromonadales|Succinivibrionaceae|Anaerobiospirillum|succiniciproducens|
GCACGGAGTTAGCCGGTGCTTCTTCTGTGGGTAACGTCATTGTTTCCTCCCCACTGAAAGTGCTTTACAACCCGAAGGCCTTCTTCACACAACGCGGCATGGCTGCATCAGAGTTTCCTCCATTGTGCAATATTCCCTACTGCTGCCTCCCGTAGG
>MG|2|V3|R|32|97.44|Proteobacteria|Gammaproteobacteria|Aeromonadales|Succinivibrionaceae|Anaerobiospirillum|succiniciproducens|
GCACGGAGTTAGCCGGTGCTTCTTCTGTGGGTAACGTCATTGTTTCCTCCCCACTGAAAGTGCTTTACAATCCGAAGACCTTCTTCACACACGCGGCATGGCTGCATCAGGGTTCCCCCCATTGTGCAATATTCCCTACTGCTGCCTCCCGTAGGA
>MG|2|V3|R|24|98.09|Proteobacteria|Gammaproteobacteria|Aeromonadales|Succinivibrionaceae|Anaerobiospirillum|succiniciproducens|
GCACGGAGTTAGCCGGCGCTTCTTCTGTGGGTAACGTCATGATTTCCTCCCCACTGAAAGTGCTTTACAACCCGAAGGCCTTCTTCACACACGCGGCATGGCTGCATCAGGGTTTCCCCCATTGTGCAATATTCCCTACTGCTGCCTCCCGTAGGA
>MG|2|V3|R|27|97.45|Proteobacteria|Gammaproteobacteria|Aeromonadales|Succinivibrionaceae|Anaerobiospirillum|succiniciproducens|
GCACGGAGTTAGCCGGTGCTTCTTCTGTGGGTAACGTCATTGTTTCCTCCCCACTGAAAGTGCTTTACAACCCGAAGGCCTTCTTCACACACGCGGCATGGCTGCATCAGAGTTTCCTCCATTGTGCAATATTCCCTACTGCTGCCTCCCGTAAGGA
>MG|2|V3|R|43|97.45|Proteobacteria|Gammaproteobacteria|Aeromonadales|Succinivibrionaceae|Anaerobiospirillum|succiniciproducens|
GCACGGAGTTAGCCGGTGCTTCTTCTGTGGGTAACGTCATTGTTTCCTCCCCACTGAAAGTGCTTTACAACCCGAAGGCCTTCTTCACACACGCGGCATGGCTGCATCAGAGTTTCCTCCATTGTGCAATAATTCCCTACTGCTGCCTCCCGTAGGA
>MG|2|V3|R|19|97.42|Synergistetes|Synergistia|Synergistales|Synergistaceae|Cloacibacillus|porcorum|
GCACGTAGTTTGCCGGGGCTTCCTCGTGTGGTACCGTCAGTGTTCTTCCCACACAACAGGGCTTTACATCCCGAGGGATTTCTTCACCCACGCGGCGTCGCTGGGTCAGGGTTGCCCCCATTGCCCAATATTCCCCACTGCTGCCTCCCGTAGGA
>MG|2|V3|R|13|97.44|Synergistetes|Synergistia|Synergistales|Synergistaceae|Cloacibacillus|porcorum|
GCACGTAAGTTTGCCGGGGCTTCCTCGTGTGGTACCGTCATTGTTCTTCCCACACAACAGGGCTTTACATCCCGAGGGATTTCTTCACCCACGCGGCGTCGCTGGGTCAGGGTTGCCCCCATTGCCCAATATTCCCCACTGCTGCCTCCCGTAGGA
>MG|2|V3|R|12|98.08|Synergistetes|Synergistia|Synergistales|Synergistaceae|Cloacibacillus|porcorum|
GCACGTAAGTTTGCCGGGGCTTCCTCGTGTGGTACCGTCATTATTCTTCCCACACAACAGGGCTTTACATCCCGAGGGATTTCTTCACCCACGCGGCGTCGCTGGGTCAGGGTTGCCCCCATTGCCCAATATTCCCCACTGCTGCCTCCCGTAGGA
>MG|2|V3|R|132|97.44|Synergistetes|Synergistia|Synergistales|Synergistaceae|Cloacibacillus|porcorum|
GCACGTAGTTTGCCGGGGCTTCCTCGTGTGGTACCGTCATTTGTTCTTCCCACACAACAGGGCTTTACATCCCGAGGGATTTCTTCACCCACGCGGCGTCGCTGGGTCAGGGTTGCCCCCATTGCCCAATATTCCCCACTGCTGCCTCCCGTAGGA
>MG|2|V3|R|13|98.05|Synergistetes|Synergistia|Synergistales|Synergistaceae|Cloacibacillus|porcorum|
GCACGTAGTTTGCCGGGGCTTCCTCGTGTGGTACCGTCATCATTCTTCCCACACAACAGGGCTTTACATCCCGAGGGATTTCTTCACCCACGCGGCGTCGCTGGGTCAGGGTTGCCCCCATTGCCCAATATTCCCCACTGCTGCCTCCCGTAGG
>MG|2|V3|R|45|98.05|Synergistetes|Synergistia|Synergistales|Synergistaceae|Cloacibacillus|porcorum|
GCACGTAGTTTGCCGGGGCTTCCTCGTGTGGTACCGTCATTGTTCTTCCCACACAACAGGGCTTTACATCCCGAGGGATTTCTTCACCCACGCGGCGTCGCTGGGTCAGGGTTGCCCCCATTGCCCAATATTCCCCACTGCTGCCTCCCGTAGG
>MG|2|V3|R|37|98.7|Synergistetes|Synergistia|Synergistales|Synergistaceae|Cloacibacillus|porcorum|
GCACGTAGTTTGCCGGGGCTTCCTCGTGTGGTACCGTCATTATTCTTCCCACACAACAGGGCTTTACATCCCGAGGGATTTCTTCACCCACGCGGCGTCGCTGGGTCAGGGTTGCCCCCATTGCCCAATATTCCCCACTGCTGCCTCCCGTAGG
>MG|2|V3|R|17|97.42|Synergistetes|Synergistia|Synergistales|Synergistaceae|Cloacibacillus|porcorum|
GCACGTAGTTTGCCGGGGCTTCCTCGTGTGGTACCGTCACTAATTCTTCCCACACAACAGGGCTTTACATCCCGAGGGATTTCTTCACCCACGCGGCGTCGCTGGGTCAGGGTTGCCCCCATTGCCCAATATTCCCCACTGCTGCCTCCCGTAGG
>MG|2|V3|R|12|97.42|Synergistetes|Synergistia|Synergistales|Synergistaceae|Cloacibacillus|porcorum|
GCACGTAGTTTGCCGGGGCTTCCTCGTGTGGTACCGTCATTGTTCTTCCCACACAACAGGGCTTTACATCCCGAGGGATTTCTTCACCCACGCGGCGTCGCTGGGTCAGGGTTGCCCCCATTGCCCAATATTCCCCCACTGCTGCCTCCCGTAGG
>MG|2|V3|R|16|98.06|Synergistetes|Synergistia|Synergistales|Synergistaceae|Cloacibacillus|porcorum|
GCACGTAGTTTGCCGGGGCTTCCTCGTGTGGTACCGTCATTATTCTTCCCACACAACAGGGCTTTACATCCCGAGGGATTTCTTCACCCACGCGGCGTCGCTGGGTCAGGGTTGCCCCCATTGCCCAATATTCCCCCACTGCTGCCTCCCGTAGG
