# Supplementary material for: A comparative analysis of microbial profile of Guinea fowl and chicken using metagenomic approach
Source: PLoS One. 2018 Mar 1;13(3):e0191029. doi: 10.1371/journal.pone.0191029 (PMC5832216; doi:10.1371/journal.pone.0191029)
Supplement: S1 File — 16SrRNA sequencing data revealing Intestinal microbial profile of the chicken gastrointestinal tract. (ZIP) [file pone.0191029.s002.zip › exports/S004_GF_16S_2_v1_V4_reads_family.fasta]

>MG|3|V4|R|12|95.92|Actinobacteria|Actinobacteria|Coriobacteriales|Coriobacteriaceae|Olsenella|sp.|
TCGCTCCCCTAGCTTTCGCTCCTCAGCGTCAGTTGTGGCCCAGAAGGCCGCCTTCGCCACCGGTGTTCTTCCAAATATCTGCGCATTCCACCGCTACACTTGGAATTCCGCCTTCCCCTACCAAACTCAAGTCCGCCGGTATCGGGAGCGTGCGGGGGTTGAGCCCCCGGATTTGACTCCCGACCTAACGGACCGCCTACGAGCGCTTTACGCCCAATGAATCCGGATAACGCTCGCCCCCTACG
>MG|3|V4|R|50|84.21|Bacteroidetes|Bacteroidia|Bacteroidales|Bacteroidaceae|Bacteroides|plebeius|
TCGATACCCGCACCTTCGAGCCTCAACGTCAGTTGCGGTCTGGCGCGCTGCCTTCGCGATCGGAGTTCTTCGTGATATCTATGCATTTCACCGCTACACCACGAGTTCCGCGCGCCCCGGCCGCACTCAAGACGCCCAGTTTCGACCGCAGCTCCGGGGTTGAGCCCCGGCATTTCACGGCCGACTTGAACGCCCGTCTGCGCTCCCTTTAAGCCCAATGAATCCGGATAACGCCCGCATCCTCCGT
>MG|3|V4|R|17|84.96|Bacteroidetes|Bacteroidia|Bacteroidales|Porphyromonadaceae|Barnesiella|viscericola|
TCGATCCCCACGCTTTCGTGCATCAGCGTCGATGCGGACTTCGCCAGGTGCCTCCGCAATCGGCGTTCTGCGTGATATCTATGCATTTCACCGCTACACCACGCATTCCCCCGACGGCAGTCCGATCCCAGCACCGCAGTTTCGACGGCAACCCCCCGGGTTGAGCCCGGGTATTTCACCGCCGACTTGCGGCGCCGCCTACGCACCCTTTAAACCCAATGAATCCGGATAACGCTCGCATCCCCCCGT
>MG|3|V4|R|21|84.86|Bacteroidetes|Bacteroidia|Bacteroidales|Porphyromonadaceae|Parabacteroides|distasonis|
TTGATCCCCGCACTTTCGTGCATCAGCGTCAGTACCTGCCTCGTGAGATGCCTTCGCAATCGGTGTTCTGTGTGATATCTATGCATTTCACCGCTACACCACACATTCCTCCCACGGCGACAGTACTCCAGCCCCGCAGTATCAACGGCACGGCACGGGTTGAGCCCGTGAATTTCACCGCTGACTTACGAGACCGCCTACGCACCCTTTAAACCCAATGAATCCGGATAACGCTCGCATCCTCCGT
>MG|3|V4|R|10|84.21|Bacteroidetes|Bacteroidia|Bacteroidales|Porphyromonadaceae|Parabacteroides|distasonis|
TTGATCCCCGCACTTTCGTGCATCAGCGTCAGTACCTGCCTCGTGAGATGCCTTCGCAATCGGTGTTCTGTGTGATATCTAATGCATTTCACCGCTACACCACACATTCCTCCCACGGCGACAGTACTCCAGCCCCGCAGTATCAACGGCACGGCACGGGTTGAGCCCGTGAATTTCACCGCTGACTTACGAGACCGCCTACGCACCCTTTAAACCCAATGAATCCGGATAACGCTCGCATCCTCCGT
