# Supplementary material for: A comparative analysis of microbial profile of Guinea fowl and chicken using metagenomic approach
Source: PLoS One. 2018 Mar 1;13(3):e0191029. doi: 10.1371/journal.pone.0191029 (PMC5832216; doi:10.1371/journal.pone.0191029)
Supplement: S1 File — 16SrRNA sequencing data revealing Intestinal microbial profile of the chicken gastrointestinal tract. (ZIP) [file pone.0191029.s002.zip › exports/S004_GF_16S_2_v1_V67_reads_family.fasta]

>MG|4|V67|F|13|90.05|Bacteroidetes|Bacteroidia|Bacteroidales|Bacteroidaceae|Bacteroides|salanitronis|
GGTTTAATTCGATGATACGCGAGGAACCTTACCCGGGCTTGAACTGCGTTCCGCGGGCGCCGGAAACGGCGCCGCCAGCGATGGCGGGCGCGGAGGTGCTGCATGGTTGTCGTCAGCTCGTGCCGTGAGGTGTCGGCTTAAGTGCCATAACGAGCGCAACCCCTCCCTCCAGTTGCCATCGGGTGATGCCGGGGACTCTGGAGGCACTGCCGCCGCAAGGCGCGA
>MG|4|V67|F|10|89.62|Bacteroidetes|Bacteroidia|Bacteroidales|Bacteroidaceae|Bacteroides|salanitronis|
GGTTTAATTCGATGATACGCGAGGAACCTTACCCGGGCTTGAACTGCGTCCGCGGGGCGCCGGAAACGGCGCCGCCAGCGATGGCGGGCGCGGAGGTGCTGCATGGTTGTCGTCAGCTCGTGCCGTGAGGTGTCGGCTTAAGTGCCATAACGAGCGCAACCCCTCCCTTCCAGTTGCCATCGGGTGATGCCGGGGACTCTGGAGGCACTGCCGCCGCAAGGCGCGA
>MG|4|V67|F|23|89.78|Bacteroidetes|Bacteroidia|Bacteroidales|Bacteroidaceae|Bacteroides|salanitronis|
GGTTTAATTCGATGATACGCGAGGAACCTTACCCGGGCTTGAAATGTGCCTGACGGGCTCCGAAAGGGGCCTTCCGCAAGGCAGGCATGTTAGGTGCTGCATGGTTGTCGTCAGCTCGTGCCGTGAGGTGTTCGGCTTAAGTGCCATAACGAGCGCAACCCCTTCCGCCGGTTGCCATCAGGTGATGCTGGGGACTCCGGCGGTACTGCCGCCGCAAGGTGCGA
>MG|4|V67|F|10|90.05|Bacteroidetes|Bacteroidia|Bacteroidales|Bacteroidaceae|Bacteroides|salanitronis|
GGTTTAATTCGATGATACGCGAGGAACCTTACCCGGGCTTGAACTGCGTCCGCGGGCGCCGGAAACGGCGCCGCCAGCGATGGCGGGCGCGGAGGTGCTGCATGGTTGTCGTCAGCTTCGTGCCGTGAGGTGTCGGCTTAAGTGCCATAACGAGCGCAACCCCTCCCTCCAGTTGCCATCGGGTGATGCCGGGGACTCTGGAGGCACTGCCGCCGCAAGGCGCGA
>MG|4|V67|R|49|90.52|Bacteroidetes|Bacteroidia|Bacteroidales|Bacteroidaceae|Bacteroides|salanitronis|
TCGCGCCTTGCGGCGGCAGTGCCTCCAGAGTCCCCGGCATCACCCGATGGCAACTGGAGGGAGGGGTTGCGCTCGTTATGGCACTTAAGCCGACACCTCACGGCACGAGCTGACGACAACCATGCAGCACCTCCGCGCCCGCCATCGCTGGCGGCGCCGTTTCCGGCGCCCGCGGACGCAGTTCAAGCCCGGGTAAGGTTCCTCGCGTATCATCGAATTAAACCA
>MG|4|V67|F|13|91.56|Bacteroidetes|Bacteroidia|Bacteroidales|Bacteroidaceae|Bacteroides|salanitronis|
GGTTTAATTCGATGATTACGCGAGGAACCTTACCCGGGCTTGAACTGTGCCTGAATCCAGAGGAAACTCTGGAGCCAGCAATGGCAGGCATGGAGGTGCTGCATGGTTGTCGTCAGCTCGTGCCGTGAGGTGTCGGCTTAAGTGCCATAACGAGCGCAACCCCTTCGGCCAGTTGCCATCAGGTGGTGCTGGGGACTCTGGCCGTACTGCCATCGTAAGATGCGA
>MG|4|V67|F|24|90.05|Bacteroidetes|Bacteroidia|Bacteroidales|Bacteroidaceae|Bacteroides|salanitronis|
GGTTTAATTCGATGATACGCGAGGAACCTTACCCGGGCTTGAACTGCGTCCGCGGGCGCCGGAAACGGCGCCGCCAGCGATGGCGGGCGCGGAGGTGCTGCATGGTTGTCGTCAGCTCGTGCCGTGAGGTGTCGGCTTAAGTGCCATAACGAGCGCAACCCCTCCCTCCAGTTGCCATCGGGTGATGCCGGGGACTTCTGGAGGCACTGCCGCCGCAAGGCGCGA
>MG|4|V67|F|22|90.18|Bacteroidetes|Bacteroidia|Bacteroidales|Bacteroidaceae|Bacteroides|salanitronis|
GGTTTAATTCGATGATACGCGAGGAACCTTACCCGGGCTTGAAATGTGCCTGACGGGCTCCGAAAGGGGCCTTCCGCAAGGCAGGCATGTTAGGTGCTGCATGGTTGTCGTCAGCTCGTGCCGTGAGGTGTCGGCTTAAGTGCCATAACGAGCGCAACCCCTTCCGCCGGTTGCCATCAGGTGATGCTGGGGACTCCGGCGGTACTGCCGCCGCAAGGTGCGA
>MG|4|V67|F|20|92.86|Bacteroidetes|Bacteroidia|Bacteroidales|Bacteroidaceae|Bacteroides|salanitronis|
GGTTTAATTCGATGATACGCGAGGAACCTTACCCGGGCTTGAACTGTGCCTGAATCCAAAGGAAACTTTGGAGCCAGCAATGGCAGGCATGGAGGTGCTGCATGGTTGTCGTCAGCTCGTGCCGTGAGGTGTCGGCTTAAGTGCCATAACGAGCGCAACCCCTTCCGCCAGTTGCCATCAGGCAATGCTGGGGACTCTGGCGGTACTGCCATCGTAAGATGCGAA
>MG|4|V67|F|12|91.48|Bacteroidetes|Bacteroidia|Bacteroidales|Bacteroidaceae|Bacteroides|ovatus|
GGTTTAATTCGATGATACGCGAGGAACCTTACCCGGGCTTAAATTATGCATGAATGATCTGGAGACAGGTCAGCCGCAAGGCATGTATGAAGGTGCTGCATGGTTGTCGTCAGCTCGTGCCGTGAGGTGTCGGCTTAAGTGCCATAACGAGCGCAACCCTTTCTGCCAGTTACTAACAGGTTGAGCTGAGGACTCTGGCGGTACTGCCATCGTAAGATGTGAA
>MG|4|V67|F|11|84.21|Bacteroidetes|Bacteroidia|Bacteroidales|Bacteroidaceae|Bacteroides|salanitronis|
GGTTTAATTCGATGATACGCGAGGAACCTTACCCGGGCTCGAACGGCGTCCGGATGCCGCGGAGACGCGGCAGTCTCATGACGGTCGCCGAGGTGCTGCATGGTTGTCGTCAGCTCGTGCCGTGAGGTGTAGGCTCAAGTGCCATAACGAGCGCAACCCCCGCCGCGTGTTGCCAACGGTTTGATGCCGGGGACTCTCGCGGGACTGCCGCCGCAAGGTGGA
>MG|4|V67|F|11|90.05|Bacteroidetes|Bacteroidia|Bacteroidales|Bacteroidaceae|Bacteroides|salanitronis|
GGTTTAATTCGATGATACGCGAGGAACCTTACCCGGGCTTGAACTGCGTCCGCGGGCGCCGGAAACGGCGCCGCCAGCGATGGCGGGCGCGGAGGTGCTTGCATGGTTGTCGTCAGCTCGTGCCGTGAGGTGTCGGCTTAAGTGCCATAACGAGCGCAACCCCTCCCTCCAGTTGCCATCGGGTGATGCCGGGGACTCTGGAGGCACTGCCGCCGCAAGGCGCGA
>MG|4|V67|F|25|89.62|Bacteroidetes|Bacteroidia|Bacteroidales|Bacteroidaceae|Bacteroides|salanitronis|
GGTTTAATTCGATGATACGCGAGGAACCTTACCCGGGCTTGAACTGCGTCCGCGGGGCGCCGGAAACGGCGCCGCCAGCGATGGCGGGCGCGGAGGTGCTGCATGGTTGTCGTCAGCTCGTGCCGTGAGGTGTCGGCTTAAGTGCCATAACGAGCGCAACCCCTCCCTCCAGTTGCCATCGGGTGATGCCGGGGGACTCTGGAGGCACTGCCGCCGCAAGGCGCGA
>MG|4|V67|F|13|89.62|Bacteroidetes|Bacteroidia|Bacteroidales|Bacteroidaceae|Bacteroides|salanitronis|
GGTTTAATTCGATGATACGCGAGGAACCTTACCCGGGCTTGAACTTGCGTCCGCGGGCGCCGGAAACGGCGCCGCCAGCGATGGCGGGCGCGGAGGTGCTGCATGGTTGTCGTCAGCTCGTGCCGTGAGGTGTTCGGCTTAAGTGCCATAACGAGCGCAACCCCTCCCTCCAGTTGCCATCGGGTGATGCCGGGGACTCTGGAGGCACTGCCGCCGCAAGGCGCGA
>MG|4|V67|F|143|90.05|Bacteroidetes|Bacteroidia|Bacteroidales|Bacteroidaceae|Bacteroides|salanitronis|
GGTTTAATTCGATGATACGCGAGGAACCTTACCCGGGCTTGAACTGCGTCCGCGGGGCGCCGGAAACGGCGCCGCCAGCGATGGCGGGCGCGGAGGTGCTGCATGGTTGTCGTCAGCTCGTGCCGTGAGGTGTCGGCTTAAGTGCCATAACGAGCGCAACCCCTCCCTCCAGTTGCCATCGGGTGATGCCGGGGACTCTGGAGGCACTGCCGCCGCAAGGCGCGA
>MG|4|V67|F|11|96.0|Bacteroidetes|Bacteroidia|Bacteroidales|Bacteroidaceae|Bacteroides|salanitronis|
GGTTTAATTCGATGATACGCGAGGAACCTTACCCGGGCTTGAACTGTGCCTGAATGTGGCGGAAACGTCACAGCCAGCAATGGCAGGCATGGAGGTGCTGCATGGTTGTCGTCAGCTCGTGCCGTGAGGTGTCGGCTTAAGTGCCATAACGAGCGCAACCCCTTCCGCCAGTTGCCATCAGGCAATGCTGGGGACTTCTGGCGGTACTGCCATCGTAAGATGCGA
>MG|4|V67|F|13|89.78|Bacteroidetes|Bacteroidia|Bacteroidales|Bacteroidaceae|Bacteroides|sp.|
TGGTTTAATTCGATGATACGCGAGGAACCTTACCCGGGCTTGAACTGCGCAGGACGCATTTGGAAACAGATGTTCCCTTCGGGGCCTGCGTGGAGGTGCTGCATGGTTGTCGTCAGCTCGTGCCGTGAGGTGTCGGCTCAAGTGCCATAACGAGCGCAACCCTCATTTCCAGTTGCCATCGGGTAATGCCGGGGACTCTGGAGAGACTGCCGTCGTAAGATGCGA
>MG|4|V67|F|16|90.05|Bacteroidetes|Bacteroidia|Bacteroidales|Bacteroidaceae|Bacteroides|salanitronis|
GGTTTAATTCGATGATACGCGAGGAACCTTACCCGGGCTTGAACTGCGTCCGCGGGCGCCGGAAACGGCGCCGCCAGCGATGGCGGGCGCGGAGGTGCTGCATGGTTGTCGTCAGCTCGTTGCCGTGAGGTGTCGGCTTAAGTGCCATAACGAGCGCAACCCCTCCCTCCAGTTGCCATCGGGTGATGCCGGGGACTCTGGAGGCACTGCCGCCGCAAGGCGCGA
>MG|4|V67|F|12|90.09|Bacteroidetes|Bacteroidia|Bacteroidales|Bacteroidaceae|Bacteroides|salanitronis|
TGGTTTAATTCGATGATACGCGAGGAACCTTACCCGGGCTTGAACTGCGTCCGCGGGCGCCGGAAACGGCGCCGCCAGCGATGGCGGGCGCGGAGGTGCTGCATGGTTGTCGTCAGCTCGTGCCGTGAGGTGTTCGGCTTAAGTGCCATAACGAGCGCAACCCCTCCCTCCAGTTGCCATCGGGTGATGCCGGGGACTCTGGAGGCACTGCCGCCGCAAGGCGCGA
>MG|4|V67|F|253|90.48|Bacteroidetes|Bacteroidia|Bacteroidales|Bacteroidaceae|Bacteroides|salanitronis|
GGTTTAATTCGATGATACGCGAGGAACCTTACCCGGGCTTGAACTGCGTCCGCGGGCGCCGGAAACGGCGCCGCCAGCGATGGCGGGCGCGGAGGTGCTGCATGGTTGTCGTCAGCTCGTGCCGTGAGGTGTCGGCTTAAGTGCCATAACGAGCGCAACCCCTCCCTCCAGTTGCCATCGGGTGATGCCGGGGACTCTGGAGGCACTGCCGCCGCAAGGCGCGAA
>MG|4|V67|F|31|89.62|Bacteroidetes|Bacteroidia|Bacteroidales|Bacteroidaceae|Bacteroides|salanitronis|
GGTTTAATTCGATGATACGCGAGGAACCTTACCCGGGCTTGAACTGCGTCCGCGGGGCGCCGGAAACGGCGCCGCCAGCGATGGCGGGCGCGGAGGTGCTGCATGGTTGTCGTCAGCTCGTGCCGTGAGGTGTTCGGCTTAAGTGCCATAACGAGCGCAACCCCTCCCTCCAGTTGCCATCGGGTGATGCCGGGGACTCTGGAGGCACTGCCGCCGCAAGGCGCGA
>MG|4|V67|F|14|89.62|Bacteroidetes|Bacteroidia|Bacteroidales|Bacteroidaceae|Bacteroides|salanitronis|
GGTTTAATTCGATGATACGCGAGGAACCTTACCCGGGCTTGAACTGCGTCCGCGGGGCGCCGGAAACGGCGCCGCCAGCGATGGCGGGCGCGGAGGTGCTGCATGGTTGTCGTCAGCTCGTTGCCGTGAGGTGTCGGCTTAAGTGCCATAACGAGCGCAACCCCTCCCTCCAGTTGCCATCGGGTGATGCCGGGGACTCTGGAGGCACTGCCGCCGCAAGGCGCGA
>MG|4|V67|F|12|90.05|Bacteroidetes|Bacteroidia|Bacteroidales|Bacteroidaceae|Bacteroides|salanitronis|
GGTTTAATTCGATGATACGCGAGGAACCTTACCCGGGCTTGAACTGCGTCCGCGGGCGCCGGAAACGGCGCCGCCAGCGATGGCGGGCGCGGAGGTGCTGCATGGTTGTCGTCAGCTCGTGCCGTGAGGTGTCGGCTTAAGTGCCATAACGAGCGCAACCCCTCCCTCCAGTTGCCATTCGGGTGATGCCGGGGACTCTGGAGGCACTGCCGCCGCAAGGCGCGA
>MG|4|V67|F|22|90.05|Bacteroidetes|Bacteroidia|Bacteroidales|Bacteroidaceae|Bacteroides|salanitronis|
GGTTTAATTCGATGATACGCGAGGAACCTTACCCGGGCTTGAACTGCGTCCGCGGGCGCCGGAAACGGCGCCGCCAGCGATGGCGGGCGCGGAGGTGCTGCATGGTTGTCGTCAGCTCGTGCCGTGAGGTGTCGGCTTAAGTGCCATAACGAGCGCAACCCCTCCCTTCCAGTTGCCATCGGGTGATGCCGGGGACTCTGGAGGCACTGCCGCCGCAAGGCGCGA
>MG|4|V67|F|13|96.0|Bacteroidetes|Bacteroidia|Bacteroidales|Bacteroidaceae|Bacteroides|salanitronis|
GGTTTAATTCGATGATACGCGAGGAACCTTACCCGGGCTTGAACTGTGCCTGAATGTGGCGGAAACGTCACAGCCAGCAATGGCAGGCATGGAGGTGCTGCATGGTTGTCGTCAGCTCGTGCCGTGAGGTGTCGGCTTAAGTGCCATAACGAGCGCAACCCCTTCCGCCAGTTGCCATCAGGCAATGCTGGGGACTCTGGCGGTAACTGCCATCGTAAGATGCGAA
>MG|4|V67|R|14|90.09|Bacteroidetes|Bacteroidia|Bacteroidales|Bacteroidaceae|Bacteroides|salanitronis|
TCGCGCCTTGCGGCGGCAGTGCCTCCAGAGTCCCCGGCATCACCCGATGGCAACTGGAGGGAGGGGTTGCGCTCGTTATGGCACTTAAGCCGACACCTCACGGCACGAGCTGACGACAACCATGCAGCACCTCCGCGCCCGCCATCGCTGGCGGCGCCGTTTCCGGCGCCCGCGGACGCAAGTTCAAGCCCGGGTAAGGTTCCTCGCGTATCATCGAATTAAACCA
>MG|4|V67|F|13|90.05|Bacteroidetes|Bacteroidia|Bacteroidales|Bacteroidaceae|Bacteroides|salanitronis|
GGTTTAATTCGATGATACGCGAGGAACCTTACCCGGGCTTGAACTGCGTCCGCGGGCGCCGGAAACGGCGCCGCCAGCGATGGCGGGCGCGGAGGTGCTGCATGGTTGTCGTCAAGCTCGTGCCGTGAGGTGTCGGCTTAAGTGCCATAACGAGCGCAACCCCTCCCTCCAGTTGCCATCGGGTGATGCCGGGGACTCTGGAGGCACTGCCGCCGCAAGGCGCGAAG
>MG|4|V67|F|11|90.05|Bacteroidetes|Bacteroidia|Bacteroidales|Bacteroidaceae|Bacteroides|salanitronis|
GGTTTAATTCGATGATACGCGAGGAACCTTACCCGGGCTTGAACTGCGTCCGCGGGCGCCGGAAACGGCGCCGCCAGCGATGGCGGGCGCGGAGGTGCTGCATGGTTGTCGTCAGCTCGTGCCGTGAGGTGTCGGCTTAAGTGCCATAACGAGCGCAACCCCTCCCTCCAGTTGCCATCGGGTGATGCCGGGGACTCTTGGAGGCACTGCCGCCGCAAGGCGCGA
>MG|4|V67|F|64|90.05|Bacteroidetes|Bacteroidia|Bacteroidales|Bacteroidaceae|Bacteroides|salanitronis|
GGTTTAATTCGATGATACGCGAGGAACCTTACCCGGGCTTGAACTGCGTCCGCGGGCGCCGGAAACGGCGCCGCCAGCGATGGCGGGCGCGGAGGTGCTGCATGGTTGTCGTCAGCTCGTGCCGTGAGGTGTTCGGCTTAAGTGCCATAACGAGCGCAACCCCTCCCTCCAGTTGCCATCGGGTGATGCCGGGGACTCTGGAGGCACTGCCGCCGCAAGGCGCGA
>MG|4|V67|F|29|90.05|Bacteroidetes|Bacteroidia|Bacteroidales|Bacteroidaceae|Bacteroides|salanitronis|
GGTTTAATTCGATGATACGCGAGGAACCTTACCCGGGCTTGAACTTGCGTCCGCGGGCGCCGGAAACGGCGCCGCCAGCGATGGCGGGCGCGGAGGTGCTGCATGGTTGTCGTCAGCTCGTGCCGTGAGGTGTCGGCTTAAGTGCCATAACGAGCGCAACCCCTCCCTCCAGTTGCCATCGGGTGATGCCGGGGACTCTGGAGGCACTGCCGCCGCAAGGCGCGA
>MG|4|V67|F|12|90.09|Bacteroidetes|Bacteroidia|Bacteroidales|Bacteroidaceae|Bacteroides|salanitronis|
TGGTTTAATTCGATGATACGCGAGGAACCTTACCCGGGCTTGAACTTGCGTCCGCGGGCGCCGGAAACGGCGCCGCCAGCGATGGCGGGCGCGGAGGTGCTGCATGGTTGTCGTCAGCTCGTGCCGTGAGGTGTCGGCTTAAGTGCCATAACGAGCGCAACCCCTCCCTCCAGTTGCCATCGGGTGATGCCGGGGACTCTGGAGGCACTGCCGCCGCAAGGCGCGA
>MG|4|V67|F|16|86.1|Bacteroidetes|Bacteroidia|Bacteroidales|Bacteroidaceae|Bacteroides|salanitronis|
GGTTTAATTCGATGATACGCGAGGAACCTTACCCGGGCTCGAACGGCGCCGGAATATGCAAGAGATTGCATAGTCTACGGACTGGCGTCGAGGTGCTGCATGGTTGTCGTCAGCTCGTGCCGTGAGGTGTCGGCTCAAGTGCCATAACGAGCGCAACCCCTGCGGACAGTTGCCATCAAGTTAGGTTGGGGACTCTGTCCGGACTGCCGCCGCAAGGTGCGA
>MG|4|V67|F|11|84.21|Bacteroidetes|Bacteroidia|Bacteroidales|Bacteroidaceae|Bacteroides|salanitronis|
GGTTTAATTCGATGATACGCGAGGAACCTTACCCGGGCTCGAACGGCGTCCGGATGCCGCGGAGACGCGGCAGTCTCACGACGGTCGCCGAGGTGCTGCATGGTTGTCGTCAGCTCGTGCCGTGAGGTGTAGGCTCAAGTGCCATAACGAGCGCAACCCCCGCCGCGTGTTGCCAACGGTTTGATGCCGGGGACTCTCGCGGGACTGCCGCCGCAAGGTGGAA
>MG|4|V67|F|11|90.05|Bacteroidetes|Bacteroidia|Bacteroidales|Bacteroidaceae|Bacteroides|salanitronis|
GGTTTAATTCGATGATACGCGAGGAACCTTACCCGGGCTTGAACTGCGTCCGCGGGCGCCGGAAACGGCGCCGCCAAGCGATGGCGGGCGCGGAGGTGCTGCATGGTTGTCGTCAGCTCGTGCCGTGAGGTGTCGGCTTAAGTGCCATAACGAGCGCAACCCCTCCCTCCAGTTGCCATCGGGTGATGCCGGGGACTCTGGAGGCACTGCCGCCGCAAGGCGCGAA
>MG|4|V67|F|28|92.41|Bacteroidetes|Bacteroidia|Bacteroidales|Bacteroidaceae|Bacteroides|salanitronis|
GGTTTAATTCGATGATACGCGAGGAACCTTACCCGGGCTTGAACTGTGCCTGAATCCAGAGGAAACTCCGGAGCCAGCAATGGCAGGCATGGAGGTGCTGCATGGTTGTCGTCAGCTCGTGCCGTGAGGTGTCGGCTTAAGTGCCATAACGAGCGCAACCCCTTCGGCCAGTTGCCATCAGGTGGTGCTGGGGACTCTGGCCGTACTGCCATCGTAAGATGCGAA
>MG|4|V67|F|13|92.0|Bacteroidetes|Bacteroidia|Bacteroidales|Bacteroidaceae|Bacteroides|salanitronis|
GGTTTAATTCGATGATACGCGAGGAACCTTACCCGGGCTTGAACTGTGCCTGAATCCAGAGGAAACTCCGGAGCCAGCAATGGCAGGCATTGGAGGTGCTGCATGGTTGTCGTCAGCTCGTGCCGTGAGGTGTCGGCTTAAGTGCCATAACGAGCGCAACCCCTTCGGCCAGTTGCCATCAGGTGGTGCTGGGGACTCTGGCCGTACTGCCATCGTAAGATGCGA
>MG|4|V67|F|58|90.58|Bacteroidetes|Bacteroidia|Bacteroidales|Bacteroidaceae|Bacteroides|salanitronis|
GGTTTAATTCGATGATACGCGAGGAACCTTACCCGGGCTTGAAATGTGCCTGACGGGCTCCGAAAGGGGCCTTCCGCAAGGCAGGCATGTAGGTGCTGCATGGTTGTCGTCAGCTCGTGCCGTGAGGTGTCGGCTTAAGTGCCATAACGAGCGCAACCCCTTCCGCCGGTTGCCATCAGGTGATGCTGGGGACTCCGGCGGTACTGCCGCCGCAAGGTGCGA
>MG|4|V67|F|14|90.05|Bacteroidetes|Bacteroidia|Bacteroidales|Bacteroidaceae|Bacteroides|salanitronis|
GGTTTAATTCGATGATACGCGAGGAACCTTACCCGGGCTTGAACTGCGTCCGCGGGCGCCGGAAACGGCGCCGCCAGCGATTGGCGGGCGCGGAGGTGCTGCATGGTTGTCGTCAGCTCGTGCCGTGAGGTGTCGGCTTAAGTGCCATAACGAGCGCAACCCCTCCCTCCAGTTGCCATCGGGTGATGCCGGGGACTCTGGAGGCACTGCCGCCGCAAGGCGCGA
>MG|4|V67|F|20|90.37|Bacteroidetes|Bacteroidia|Bacteroidales|Bacteroidaceae|Bacteroides|salanitronis|
GGTTTAATTCGATGATACGCGAGGAACCTTACCCGGGCTTGAACTGCGTCCGCGGGCGCCGGAAACGGCGCCGCCAGCGATGGCGGGCGCGGAGGTGCTGCATGGTTGTCGTCAGCTCGTGCCGTGAGGTGTCGGCTTAAGTGCCATAACGAGCGCAACCCTTGCTGACAGTTGCCATCAGGTGATGCTGGGGACTCTGTCGGGACTGCCACCGTAAGGTGTGA
>MG|4|V67|F|22|90.05|Bacteroidetes|Bacteroidia|Bacteroidales|Bacteroidaceae|Bacteroides|salanitronis|
GGTTTAATTCGATGATACGCGAGGAACCTTACCCGGGCTTGAACTGCGTCCGCGGGCGCCGGAAACGGCGCCGCCAGCGATGGCGGGCGCGGAGGTGCTGCATGGTTGTCGTCAGCTCGTGCCGTTGAGGTGTCGGCTTAAGTGCCATAACGAGCGCAACCCCTCCCTCCAGTTGCCATCGGGTGATGCCGGGGACTCTGGAGGCACTGCCGCCGCAAGGCGCGA
>MG|4|V67|F|57|89.73|Bacteroidetes|Bacteroidia|Bacteroidales|Bacteroidaceae|Bacteroides|sp.|
GGTTTAATTCGATGATACGCGAGGAACCTTACCCGGGCTTGAACTGCGCAGGACGCATTTGGAAACAGATGTTCCCTTCGGGGCCTGCGTGGAGGTGCTGCATGGTTGTCGTCAGCTCGTGCCGTGAGGTGTCGGCTCAAGTGCCATAACGAGCGCAACCCTCATTTCCAGTTGCCATCGGGTAATGCCGGGGACTCTGGAGAGACTGCCGTCGTAAGATGCGAA
>MG|4|V67|F|11|91.56|Bacteroidetes|Bacteroidia|Bacteroidales|Bacteroidaceae|Bacteroides|salanitronis|
GGTTTAATTCGATGATACGCGAGGAACCTTACCCGGGCTTGAACTGTGCCTGAATCCAGAGGAAACTCTGGAGCCAGCAATGGCAGGCATTGGAGGTGCTGCATGGTTGTCGTCAGCTCGTGCCGTGAGGTGTCGGCTTAAGTGCCATAACGAGCGCAACCCCTTCGGCCAGTTGCCATCAGGTGGTGCTGGGGACTCTGGCCGTACTGCCATCGTAAGATGCGA
>MG|4|V67|F|15|89.62|Bacteroidetes|Bacteroidia|Bacteroidales|Bacteroidaceae|Bacteroides|salanitronis|
GGTTTAATTCGATGATACGCGAGGAACCTTACCCGGGCTTGAACTGCGTCCGCGGGGCGCCGGAAACGGCGCCGCCAGCGATGGCGGGCGCGGAGGTGCTGCATGGTTGTCGTCAGCTCGTGCCGTGAGGTGTCGGCTTAAGTGCCATAACGAGCGCAACCCCTCCCTCCAGTTGCCATCGGGTGATGCCGGGGACTTCTGGAGGCACTGCCGCCGCAAGGCGCGA
>MG|4|V67|F|10|90.05|Bacteroidetes|Bacteroidia|Bacteroidales|Bacteroidaceae|Bacteroides|salanitronis|
GGTTTAATTCGATGATACGCGAGGAACCTTACCCGGGCTTGAACTGCGTCCGCGGGCGCCGGAAACGGCGCCGCCAGCGATGGCGGGCGCGGAGGTGCTGCATGGTTGTCGTCAGCTCGTGCCGTGAGGTGTCGGCTTAAGTGCCATTAACGAGCGCAACCCCTCCCTCCAGTTGCCATCGGGTGATGCCGGGGACTCTGGAGGCACTGCCGCCGCAAGGCGCGA
>MG|4|V67|F|17|90.05|Bacteroidetes|Bacteroidia|Bacteroidales|Bacteroidaceae|Bacteroides|salanitronis|
GGTTTAATTCGATGATACGCGAGGAACCTTACCCGGGCTTGAACTGCGTCCGCGGGCGCCGGAAACGGCGCCGCCAGCGATGGCGGGCGCGGAGGTGCTGCATGGTTGTCGTCAGCTCGTGCCGTGAGGTGTCGGCTTAAGTGCCATAACGAGCGCAACCCCTCCCTCCAGTTGCCATCGGGTGATGCCGGGGGACTCTGGAGGCACTGCCGCCGCAAGGCGCGAA
>MG|4|V67|F|51|91.96|Bacteroidetes|Bacteroidia|Bacteroidales|Bacteroidaceae|Bacteroides|salanitronis|
GGTTTAATTCGATGATACGCGAGGAACCTTACCCGGGCTTGAACTGTGCCTGAATCCAGAGGAAACTCTGGAGCCAGCAATGGCAGGCATGGAGGTGCTGCATGGTTGTCGTCAGCTCGTGCCGTGAGGTGTCGGCTTAAGTGCCATAACGAGCGCAACCCCTTCGGCCAGTTGCCATCAGGTGGTGCTGGGGACTCTGGCCGTACTGCCATCGTAAGATGCGAA
>MG|4|V67|F|28|90.52|Bacteroidetes|Bacteroidia|Bacteroidales|Bacteroidaceae|Bacteroides|salanitronis|
TGGTTTAATTCGATGATACGCGAGGAACCTTACCCGGGCTTGAACTGCGTCCGCGGGCGCCGGAAACGGCGCCGCCAGCGATGGCGGGCGCGGAGGTGCTGCATGGTTGTCGTCAGCTCGTGCCGTGAGGTGTCGGCTTAAGTGCCATAACGAGCGCAACCCCTCCCTCCAGTTGCCATCGGGTGATGCCGGGGACTCTGGAGGCACTGCCGCCGCAAGGCGCGAA
>MG|4|V67|F|16|92.86|Bacteroidetes|Bacteroidia|Bacteroidales|Bacteroidaceae|Bacteroides|salanitronis|
GGTTTAATTCGATGATACGCGAGGAACCTTACCCGGGCTTGAACTGTGCCTGAATCCGGAGGAAACTCCGGAGCCAGCAATGGCAGGCATGGAGGTGCTGCATGGTTGTCGTCAGCTCGTGCCGTGAGGTGTCGGCTTAAGTGCCATAACGAGCGCAACCCCTTCGGCCAGTTGCCATCAGGTGGTGCTGGGGACTCTGGCCGTACTGCCATCGTAAGATGCGA
>MG|4|V67|F|21|89.62|Bacteroidetes|Bacteroidia|Bacteroidales|Bacteroidaceae|Bacteroides|salanitronis|
GGTTTAATTCGATGATACGCGAGGAACCTTACCCGGGCTTGAACTTGCGTCCGCGGGGCGCCGGAAACGGCGCCGCCAGCGATGGCGGGCGCGGAGGTGCTGCATGGTTGTCGTCAGCTCGTGCCGTGAGGTGTCGGCTTAAGTGCCATAACGAGCGCAACCCCTCCCTCCAGTTGCCATCGGGTGATGCCGGGGACTCTGGAGGCACTGCCGCCGCAAGGCGCGAG
>MG|4|V67|R|11|92.86|Bacteroidetes|Bacteroidia|Bacteroidales|Bacteroidaceae|Bacteroides|salanitronis|
TCGCATCTTACGATGGCAGTACGGCCAGAGTCCCCAGCACCACCTGATGGCAACTGGCCGAAGGGGTTGCGCTCGTTATGGCACTTAAGCCGACACCTCACGGCACGAGCTGACGACAACCATGCAGCACCTCCATGCCTGCCATTGCTGGCTCCGGAGTTTCCTCCGGATTCAGGCACAGTTCAAGCCCGGGTAAGGTTCCTCGCGTATCATCGAATTAAACC
>MG|4|V67|F|17|89.62|Bacteroidetes|Bacteroidia|Bacteroidales|Bacteroidaceae|Bacteroides|salanitronis|
GGTTTAATTCGATGATACGCGAGGAACCTTACCCGGGCTTGAACTGCGTTCCGCGGGGCGCCGGAAACGGCGCCGCCAGCGATGGCGGGCGCGGAGGTGCTGCATGGTTGTCGTCAGCTCGTGCCGTGAGGTGTCGGCTTAAGTGCCATAACGAGCGCAACCCCTCCCTCCAGTTGCCATCGGGTGATGCCGGGGACTCTGGAGGCACTGCCGCCGCAAGGCGCGA
>MG|4|V67|R|27|90.52|Bacteroidetes|Bacteroidia|Bacteroidales|Bacteroidaceae|Bacteroides|salanitronis|
CTCGCGCCTTGCGGCGGCAGTGCCTCCAGAGTCCCCGGCATCACCCGATGGCAACTGGAGGGAGGGGTTGCGCTCGTTATGGCACTTAAGCCGACACCTCACGGCACGAGCTGACGACAACCATGCAGCACCTCCGCGCCCGCCATCGCTGGCGGCGCCGTTTCCGGCGCCCGCGGACGCAGTTCAAGCCCGGGTAAGGTTCCTCGCGTATCATCGAATTAAACCA
>MG|4|V67|F|13|96.0|Bacteroidetes|Bacteroidia|Bacteroidales|Bacteroidaceae|Bacteroides|salanitronis|
GGTTTAATTCGATGATACGCGAGGAACCTTACCCGGGCTTGAACTGTGCCTGAATGTGGCGGAAACGTCACAGCCAGCAATGGCAGGCATTGGAGGTGCTGCATGGTTGTCGTCAGCTCGTGCCGTGAGGTGTCGGCTTAAGTGCCATAACGAGCGCAACCCCTTCCGCCAGTTGCCATCAGGCAATGCTGGGGACTCTGGCGGTACTGCCATCGTAAGATGCGA
>MG|4|V67|R|10|90.09|Bacteroidetes|Bacteroidia|Bacteroidales|Bacteroidaceae|Bacteroides|salanitronis|
CTCGCGCCTTGCGGCGGCAGTGCCTCCAGAGTCCCCGGCATCACCCGATGGCAACTGGAGGGAGGGGTTGCGCTCGTTATGGCACTTAAGCCGACACCTCACGGCACGAGCTGACGACAACCATGCAGCACCTCCGCGCCCGCCATCGCTGGCGGCGCCGTTTCCGGCGCCCCGCGGACGCAGTTCAAGCCCGGGTAAGGTTCCTCGCGTATCATCGAATTAAACCA
>MG|4|V67|R|24|90.09|Bacteroidetes|Bacteroidia|Bacteroidales|Bacteroidaceae|Bacteroides|salanitronis|
TCGCGCCTTGCGGCGGCAGTGCCTCCAGAGTCCCCGGCATCACCCGATGGCAACTGGAGGGAGGGGTTGCGCTCGTTATGGCACTTAAGCCGACACCTCACGGCACGAGCTGACGACAACCATGCAGCACCTCCGCGCCCGCCATCGCTGGCGGCGCCGTTTCCGGCGCCCCGCGGACGCAGTTCAAGCCCGGGTAAGGTTCCTCGCGTATCATCGAATTAAACCA
>MG|4|V67|R|17|90.09|Bacteroidetes|Bacteroidia|Bacteroidales|Bacteroidaceae|Bacteroides|salanitronis|
TCGCGCCTTGCGGCGGCAGTGCCTCCAGAGTCCCCGGCATCACCCGATGGCAACTGGAGGGAGGGGTTGCGCTCGTTATGGCACTTAAGCCGAACACCTCACGGCACGAGCTGACGACAACCATGCAGCACCTCCGCGCCCGCCATCGCTGGCGGCGCCGTTTCCGGCGCCCGCGGACGCAGTTCAAGCCCGGGTAAGGTTCCTCGCGTATCATCGAATTAAACCA
>MG|4|V67|F|17|90.18|Bacteroidetes|Bacteroidia|Bacteroidales|Bacteroidaceae|Bacteroides|salanitronis|
GGTTTAATTCGATGATACGCGAGGAACCTTACCCGGGCTTGAAATGTGCCTGACGGGCTCCGAAAGGGGCCTTCCGCAAGGCAGGCATGTAGGTGCTGCATGGTTGTCGTCAGCTCGTGCCGTGAGGTGTTCGGCTTAAGTGCCATAACGAGCGCAACCCCTTCCGCCGGTTGCCATCAGGTGATGCTGGGGACTCCGGCGGTACTGCCGCCGCAAGGTGCGA
>MG|4|V67|F|49|96.43|Bacteroidetes|Bacteroidia|Bacteroidales|Bacteroidaceae|Bacteroides|salanitronis|
GGTTTAATTCGATGATACGCGAGGAACCTTACCCGGGCTTGAACTGTGCCTGAATGTGGCGGAAACGTCACAGCCAGCAATGGCAGGCATGGAGGTGCTGCATGGTTGTCGTCAGCTCGTGCCGTGAGGTGTCGGCTTAAGTGCCATAACGAGCGCAACCCCTTCCGCCAGTTGCCATCAGGCAATGCTGGGGACTCTGGCGGTACTGCCATCGTAAGATGCGAA
>MG|4|V67|F|19|90.09|Bacteroidetes|Bacteroidia|Bacteroidales|Bacteroidaceae|Bacteroides|salanitronis|
TGGTTTAATTCGATGATACGCGAGGAACCTTACCCGGGCTTGAACTGCGTCCGCGGGGCGCCGGAAACGGCGCCGCCAGCGATGGCGGGCGCGGAGGTGCTGCATGGTTGTCGTCAGCTCGTGCCGTGAGGTGTCGGCTTAAGTGCCATAACGAGCGCAACCCCTCCCTCCAGTTGCCATCGGGTGATGCCGGGGACTCTGGAGGCACTGCCGCCGCAAGGCGCGA
>MG|4|V67|F|11|88.05|Bacteroidetes|Bacteroidia|Bacteroidales|Porphyromonadaceae|Parabacteroides|merdae|
GGTTTAATTCGATGATACGCGAGGAACCTTACCCGGGATTGAACGTGGTTTGACGTACCTGGAAACAGGTATTCCAGCAATGGCAAATCAGAGGTGCTGCATGGTTGTCGTCAGCTCGTGCCGTGAGGTGTCGGCTTAAGTGCCATAACGAGCGCAACCCTCGCCGACAGTTACTAGCAAGTGATGTTGAGGACTCTGTCGGGACTGCCAGCGTAAGCTGTGA
>MG|4|V67|F|11|90.09|Bacteroidetes|Bacteroidia|Bacteroidales|Porphyromonadaceae|Barnesiella|viscericola|
GGTTTAATTCGATGATACGCGAGGAACCTTACCCGGGCTCAAACGTTGGGGGAATGCATATGAAAGTATGCAGCCAGCAATGGTCGCCAACGAGGTGCTGCATGGTTGTCGTCAGCTCGTGCCGTGAGGTGTCGGCTTAAGTGCCATAACGAGCGCAACCCTTATTCGATAGTTACTAACAGGCAAAGCTGAGGACTCAATCGAGACTGCCGGCGCAAGCCGAGA
>MG|4|V67|F|12|84.58|Bacteroidetes|Bacteroidia|Bacteroidales|Porphyromonadaceae|Barnesiella|viscericola|
GGTTTAATTCGATGATACGCGAGGAACCTTACCCGGGCTCGAACGCCGGAGCTCAGAGGCTGAAAGGCCTTGCCCCGCGAGGGGGATCCGGCGAGGTGCTGCATGGTTGTCGTCAGCTCGTGCCGTGAGGTGTCGGCTCAAGTGCCATAACGAGCGCAACCCCCGCGTCCAGTTGCCAGCGGGTCAAGCCGGGGACTCTGGACGGACTGCCGGCGCAAGCCGCGA
>MG|4|V67|F|13|88.29|Bacteroidetes|Bacteroidia|Bacteroidales|Porphyromonadaceae|Parabacteroides|distasonis|
GGTTTAATTCGATGATACGCGAGGAACCTTACCCGGGATTGAACGCGGCGGGACGTACCTGGAAACAGGTATTCCAGCAATGGCCGGCCGCGAGGTGCTGCATGGTTGTCGTCAGCTCGTGCCGTGAGGTGTCGGCTTAAGTGCCATAACGAGCGCAACCCTTGCCGATAGTTACTAGCAAGTAGCGTTGAGGACTCTATCGGGACTGCCAGCGTAAGCTGTGA
>MG|4|V67|F|11|92.92|Bacteroidetes|Bacteroidia|Bacteroidales|Porphyromonadaceae|Parabacteroides|distasonis|
GGTTTAATTCGATGATACGCGAGGAACCTTACCCGGGATTGAACGCAGTTCTGACGGGGGTGGAAACATCCTTTCTAGCAATAGCGGATTGCGAGGTGCTGCATGGTTGTCGTCAGCTCGTGCCGTGAGGTGTCGGCTTAAGTGCCATAACGAGCGCAACCCTTGCCGACAGTTACTAACAAGTAGCGTTGAGGACTCTGTCGGGACTGCCAGCGTAAGCTGCGA
>MG|4|V67|F|15|90.05|Bacteroidetes|Bacteroidia|Bacteroidales|Porphyromonadaceae|Barnesiella|viscericola|
GGTTTAATTCGATGATACGCGAGGAACCTTACCCGGGCTCAAACGTTGGGGGAATGCATATGAAAGTATGCAGCCAGCAATGGTCGCCAACGAGGTGCTGCATGGTTGTCGTCAGCTCGTGCCGTGAGGTGTCGGCTTAAGTGCCATAACGAGCGCAACCCTTATCGATAGTTACTAACAGGCAAAGCTGAGGACTCAATCGAGACTGCCGGCGCAAGCCGAGA
>MG|4|V67|F|19|84.09|Bacteroidetes|Bacteroidia|Bacteroidales|Porphyromonadaceae|Candidatus Vestibaculum|Vestibaculum|
GGTTTAATTCGATGATACGCGAGGAACCTTACCCGGGCTCGAACGCCGGAGCTCAGAGGCTGAAAGGCCTTGCCCCGCGAGGGGGATCCGGCGAGGTGCTGCATGGTTGTCGTCAGCTCGTGCCGTGAGGTGTCGGCTCAAGTGCCATAACGAGCGCAACCCCCGCGTCCAGTTGCCAGCGAGTGAAGTCGGGGACTCTGGACGGACTGCCGGCGCAAGCCGCGA
>MG|4|V67|F|11|84.16|Bacteroidetes|Bacteroidia|Bacteroidales|Porphyromonadaceae|Barnesiella|intestinihominis|
GGTTTAATTCGATGATACGCGAGGAACCTTACCCGGGCTTGAACGCAGGGGGGGATGCGGGTGAAAGCCCGCAGCTGGAAACAGCCGCCTGCGAGGTGCTGCATGGTTGTCGTCAGCTCGTGCCGTGAGGTGTTAGGTCAAGTCCTGCAACGAGCGCAACCCCTACCCACAGTTGCCAGCGCGTAGCGGCGGGGACTCAGTGGGGACTGCCCGCGCAAGCGGAGA
>MG|4|V67|F|10|92.11|Bacteroidetes|Bacteroidia|Bacteroidales|Porphyromonadaceae|Parabacteroides|distasonis|
GGTTTAATTCGATGATTACGCGAGGAACCTTACCCGGGATTGAACGCAGTCTGACGGGGGTTGGAAACACCCTTTCTAGCAATTAGCAGATTGCGAGGTGCTGCATGGTTGTCGTCAGCTCGTGCCGTGAGGTGTCGGCTTAAGTGCCATAACGAGCGCAACCCTTGCCGACAGTTACTAACAAGTAGCGTTGAGGACTCTGTCGGGACTGCCAGCGTAAGCTGCGA
>MG|4|V67|F|14|89.64|Bacteroidetes|Bacteroidia|Bacteroidales|Porphyromonadaceae|Barnesiella|viscericola|
GGTTTAATTCGATGATACGCGAGGAACCTTACCCGGGCTCAAACGTTGGGGGAATGCATATGAAAGTATGCAGCCAGCAATGGTCGCCAACGAGGTGCTGCATGGTTGTCGTCAGCTCGTGCCGTGAGGTGTCGGCTTAAGTGCCATAACGAGCGCAACCCTTATCGATTAGTTACTAACAGGCAAAGCTGAGGACTCAATCGAGACTGCCGGCGCAAGCCGAGA
>MG|4|V67|F|10|92.51|Bacteroidetes|Bacteroidia|Bacteroidales|Porphyromonadaceae|Parabacteroides|distasonis|
GGTTTAATTCGATGATACGCGAGGAACCTTACCCGGGATTGAACGCAGTCTGACGGGGGTTGGAAACACCCTTTCTAGCAATTAGCAGATTGCGAGGTGCTGCATGGTTGTCGTCAGCTCGTGCCGTGAGGTGTCGGCTTAAGTGCCATAACGAGCGCAACCCTTGCCGACAGTTACTAACAAGTAGCGTTGAGGACTCTGTCGGGACTGCCAGCGTAAGCTGCGA
>MG|4|V67|F|15|84.51|Bacteroidetes|Bacteroidia|Bacteroidales|Prevotellaceae|Prevotella|sp.|
GGTTTAATTCGATTGATACGCGAGGAACCTTACCCGGGCTCGAACGCCATTCCGACGAGCTGGAAACAGCGAGGCCCGCAAGGGGGGATGGCGAGGTGCTGCATGGTTGTCGTCAGCTCGTGCCGTGAGGTGTCGGCTTAAGTGCCATAACGAGCGCAACCCCCATCCACGGTTGCCAACGGGTCAAGCCGGGGACTCCGTGGAGACTGCCGGCGCAAGCTGCGA
>MG|4|V67|F|11|83.56|Bacteroidetes|Bacteroidia|Bacteroidales|Prevotellaceae|Prevotella|stercorea|
GGTTTAATTCGATGATACGCGAGGAACCTTACCCGGGCTCGAACGCCGGAGCTCAGGGTCCGAGAGGGCCCGCCCCGCGAGGGGGATCCGGCGAGGTGCTGCATGGTTGTCGTCAGCTCGTGCCGTGAGGTGTTCGGCTTAAGTGCCATAACGAGCGCAACCCCCGCGTCCAGTTGCCAGCGAGTGAAGTCGGGGACTCTGGACGGACTGCCGGCGCAAGCCGCGA
>MG|4|V67|F|12|85.78|Bacteroidetes|Bacteroidia|Bacteroidales|Prevotellaceae|Prevotella|loescheii|
GGTTTAATTCGATGATACGCGAGGAACCTTACCCGGGCTCGAACGGCGTCCGGATGCCGCGGAGACGCGGCAGTCTACGGACGGGCGCCGAGGTGCTGCATGGTTGTCGTCAGCTCGTGCCGTGAGGTGTCGGCTCAAGTGCCATAACGAGCGCAACCCCTGTCGCCAGTTGCCAACGGGTAATGCCGGGGACTTCTGGCGAGACTGCCGCCGCAAGGTGCGA
>MG|4|V67|F|10|85.78|Bacteroidetes|Bacteroidia|Bacteroidales|Prevotellaceae|Prevotella|loescheii|
GGTTTAATTCGATGATACGCGAGGAACCTTACCCGGGCTCGAACGGCGTCCGGATGCCGCGGAGACGCGGCAGTCTACGGACGGGCGCCGAGGTGCTGCATGGTTGTCGTCAGCTCGTGCCGTTGAGGTGTCGGCTCAAGTGCCATAACGAGCGCAACCCCTGTCGCCAGTTGCCAACGGGTAATGCCGGGGACTCTGGCGAGACTGCCGCCGCAAGGTGCGA
>MG|4|V67|R|18|86.16|Bacteroidetes|Bacteroidia|Bacteroidales|Prevotellaceae|Prevotella|loescheii|
TCGCACCTTGCGGCGGCAGTCTCGCCAGAGTCCCCGGCATTACCCGTTGGCAACTGGCGACAGGGGTTGCGCTCGTTATGGCACTTGAGCCGACACCTCACGGCACGAGCTGACGACAACCATGCAGCACCTCGGCGCCCGTCCGTAGACTGCCGCGTCTCCGCGGCATCCGGACGCCGTTCGAGCCCGGGTAAGGTTCCTCGCGTATCATCGAATTAAACC
>MG|4|V67|F|24|90.09|Bacteroidetes|Bacteroidia|Bacteroidales|Prevotellaceae|Prevotella|loescheii|
GGTTTAATTCGATGATACGCGAGGAACCTTACCCGGGCTTGAACTGCGCAGGACGCATTTGGAAACAGATGTTCCCTTCGGGGCCTGCGTGGAGGTGCTGCATGGTTGTCGTCAGCTCGTGCCGTGAGGTGTCGGCTCAAGTGCCATAACGAGCGCAACCCTCATTTCCAGTTGCCATCGGGTAATGCCGGGGACTCTGGAGAGACTGCCGTTCGTAAGATGCGA
>MG|4|V67|F|11|85.4|Bacteroidetes|Bacteroidia|Bacteroidales|Prevotellaceae|Prevotella|loescheii|
GGTTTAATTCGATGATACGCGAGGAACCTTACCCGGGCTCGAACGGCGTCCGGATGCCGCGGAGACGCGGCAGTCTACGGACGGGCGCCGAGGTGCTGCATGGTTGTCGTCAGCTCGTGCCGTGAGGTGTTCGGCTCAAGTGCCATAACGAGCGCAACCCCTGTCGCCAGTTGCCAACGGGTAATTGCCGGGGACTCTGGCGAGACTGCCGCCGCAAGGTGCGA
>MG|4|V67|F|17|84.89|Bacteroidetes|Bacteroidia|Bacteroidales|Prevotellaceae|Prevotella|sp.|
GGTTTAATTCGATGATACGCGAGGAACCTTACCCGGGCTCGAACGCCATTCCGACGAGCTGGAAACAGCGAGGCCCGCAAGGGGGGATGGCGAGGTGCTGCATGGTTGTCGTCAGCTCGTGCCGTGAGGTGTCGGCTTAAGTGCCATAACGAGCGCAACCCCCATCCACGGTTGCCAACGGGTCAAGCCGGGGACTCCGTGGAGACTGCCGGCGCAAGCTGCGA
>MG|4|V67|F|13|88.6|Bacteroidetes|Bacteroidia|Bacteroidales|Prevotellaceae|Prevotella|stercorea|
GGTTTAATTCGATGATACGCGAGGAACCTTACCCGGGCTTGAATTCGGCAGGAAGACTTCAGAGACGGAGTTGTCCCTTCGGGGTCTGCCGGAAGGTGCTGCATGGTTGTCGTCAGCTCGTGCCGTGAGGTGTCGGCTCAAGTGCCATAACGAGCGCAACCCTTGCGCGCGGTTGCCATCGGTTGAAAGCCGGGCACTCCGCGCGGACTGCCTCCGCAAGGAGCGAA
>MG|4|V67|F|55|90.18|Bacteroidetes|Bacteroidia|Bacteroidales|Prevotellaceae|Prevotella|stercorea|
GGTTTAATTCGATGATACGCGAGGAACCTTACCCGGGCTCGAACGGTATGCGAACACGGCAGAGATGTTGTGGTCCTTCGGGACGCATATCGAGGTGCTGCATGGTTGTCGTCAGCTCGTGCCGTGAGGTGTCGGCTTAAGTGCCATAACGAGCGCAACCCTTGCTGACAGTTGCCATCAGGTAAAGCTGGGGACTCTGTCGGGACTGCCACCGTAAGGTGTGAA
>MG|4|V67|F|10|88.21|Bacteroidetes|Bacteroidia|Bacteroidales|Prevotellaceae|Prevotella|sp.|
GGTTTAATTCGATGATACGCGAGGAACCTTACCCGGGCTCGAACGGTGCAGGAATCGGTCAGAGATTGGCCGAGCTCTTCGGAGCCTGTATCGAGGTGCTGCATGGTTGTCGTCAGCTCGTGCCGTGAGGTGTCGGCTTAAGTGCCATAACGAGCGCAACCCTTGCTGACAGTTGCCATCAGGTGATGCTGGGGACTCTGTCGGGACTGCCACCGTAAGGTGTGA
>MG|4|V67|F|26|90.05|Bacteroidetes|Bacteroidia|Bacteroidales|Prevotellaceae|Prevotella|loescheii|
GGTTTAATTCGATGATACGCGAGGAACCTTACCCGGGCTTGAACTGCGCAGGACGCATTTGGAAACAGATGTTCCCTTCGGGGCCTGCGTGGAGGTGCTGCATGGTTGTCGTCAGCTCGTGCCGTGAGGTGTCGGCTCAAGTGCCATAACGAGCGCAACCCTCATTTCCAGTTGCCATCGGGTAATGCCGGGGACTCTGGAGAGACTGCGTCGTAAGATGCGA
>MG|4|V67|F|13|91.96|Bacteroidetes|Bacteroidia|Bacteroidales|Prevotellaceae|Prevotella|dentalis|
GGTTTAATTCGATGATACGCGAGGAACCTTACCCGGGCTTGAACTGCGGACGGATGATTCCAGAGATGGTGAAGCCCTTCGGGGGCGTCCGCGGAGGTGCTGCATGGTTGTCGTCAGCTCGTGCCGTGAGGTGTCGGCTCAAGTGCCATAACGAGCGCAACCCCCTCCCGCAGTTGCCATCGCGTCGTGGCGGGCACTCTGCGGGCACTGCCGCCGCAAGGTGCGA
>MG|4|V67|F|10|88.21|Bacteroidetes|Bacteroidia|Bacteroidales|Prevotellaceae|Prevotella|stercorea|
GGTTTAATTCGATGATACGCGAGGAACCTTACCCGGGCTTGAATTCGGCAGGAAGACTTCAGAGACGGAGTTGTTCCCTTCGGGGTCTGCCGGAAGGTGCTGCATGGTTGTCGTCAGCTCGTGCCGTGAGGTGTCGGCTCAAGTGCCATAACGAGCGCAACCCTTGCGCGCGGTTGCCATCGGTTGAAAGCCGGGCACTCCGCGCGGACTGCCTCCGCAAGGAGCGA
>MG|4|V67|F|11|89.38|Bacteroidetes|Bacteroidia|Bacteroidales|Prevotellaceae|Prevotella|stercorea|
GGTTTAATTCGATGATACGCGAGGAACCTTACCCGGGCTCGAACGGTATGCGAACACGGCAGAGATGTTGTGGTCCTTCGGGACGCATATTCGAGGTGCTGCATGGTTGTCGTCAGCTCGTGCCGTGAGGTGTCGGCTTAAGTGCCATAACGAGCGCAACCCTTGCTGACAGTTGCCATCAGGTAAAGCTGGGGACTTCTGTCGGGACTGCCACCGTAAGGTGTGA
>MG|4|V67|F|13|85.78|Bacteroidetes|Bacteroidia|Bacteroidales|Prevotellaceae|Prevotella|loescheii|
GGTTTAATTCGATGATACGCGAGGAACCTTACCCGGGCTCGAACGGCGTCCGGATGCCGCGGAGACGCGGCAGTCTACGGACGGGCGCCGAGGTGCTGCATGGTTGTCGTCAGCTCGTGCCGTGAGGTGTCGGCTCAAGTGCCATAACGAGCGCAACCCCTGTCGCCAGTTGCCAACGGGTAATTGCCGGGGACTCTGGCGAGACTGCCGCCGCAAGGTGCGA
>MG|4|V67|F|50|85.78|Bacteroidetes|Bacteroidia|Bacteroidales|Prevotellaceae|Prevotella|loescheii|
GGTTTAATTCGATGATACGCGAGGGAACCTTACCCGGGCTCGAACGGCGTCCGGATGCCGCGGAGACGCGGCAGTCTACGGACGGGCGCCGAGGTGCTGCATGGTTGTCGTCAGCTCGTGCCGTGAGGTGTCGGCTCAAGTGCCATAACGAGCGCAACCCCTGTCGCCAGTTGCCAACGGGTAATGCCGGGGACTCTGGCGAGACTGCCGCCGCAAGGTGCGA
>MG|4|V67|F|36|83.04|Bacteroidetes|Bacteroidia|Bacteroidales|Prevotellaceae|Prevotella|stercorea|
GGTTTAATTCGATGATACGCGAGGAACCTTACCCGGGCTCGAACGCCGGAGCTCAGGCCCTGAAAGGGGCCGCCCCGCGAGGGGGATCCGGCGAGGTGCTGCATGGTTGTCGTCAGCTCGTGCCGTGAGGTGTCGGCTCAAGTGCCATAACGAGCGCAACCCCCGCGTCCAGTTGCCAGCGAGTGAAGTCGGGGACTCTGGACGGACTGCCGGCGCAAGCCGCGA
>MG|4|V67|F|14|86.84|Bacteroidetes|Bacteroidia|Bacteroidales|Prevotellaceae|Prevotella|sp.|
GGTTTAATTCGATGATACGCGAGGAACCTTACCCGGGCTCGAACGGTGCAGGAATCGGCCAGAGATTGGCCGAGCTCTTCGGAGCCTGTATTCGAGGTGCTGCATGGTTGTCGTCAGCTCGTGCCGTGAGGTGTCGGCTTAAGTGCCATAACGAGCGCAACCCTTGCTGACAGTTGCCATCAGGTGATGCTGGGGACTCTGTCGGGACTGCCACCGTAAGGTGTGA
>MG|4|V67|F|24|90.31|Bacteroidetes|Bacteroidia|Bacteroidales|Prevotellaceae|Prevotella|ruminicola|
GGTTTAATTCGATGATACGCGAGGAACCTTACCCGGGCTTCGAACGGTGAGCGAACACTTCAGAGATGGAGTGGTCCTTCGGGACGCTTATTCGAGGTGCTGCATGGTTGTCGTCAGCTCGTGCCGTGAGGTGTCGGCTTAAGTGCCATAACGAGCGCAACCCTTGCTGACAGTTGCCATCAGGTGATGCTGGGGACTCTGTCGGGACTGCCACCGTAAGGTGTGA
>MG|4|V67|F|14|89.38|Bacteroidetes|Bacteroidia|Bacteroidales|Prevotellaceae|Prevotella|stercorea|
GGTTTAATTCGATGATACGCGAGGAACCTTACCCGGGCTCGAACGGTATGCGAACACGGCAGAGATGTTGTGGTCCTTCGGGACGCATATTCGAGGTGCTGCATGGTTGTCGTCAGCTCGTGCCGTGAGGTGTTCGGCTTAAGTGCCATAACGAGCGCAACCCTTGCTGACAGTTGCCATCAGGTAAAGCTGGGGACTCTGTCGGGACTGCCACCGTAAGGTGTGA
>MG|4|V67|F|16|85.4|Bacteroidetes|Bacteroidia|Bacteroidales|Prevotellaceae|Prevotella|loescheii|
GGTTTAATTCGATGATACGCGAGGGAACCTTACCCGGGCTCGAACGGCGTCCGGATGCCGCGGAGACGCGGCAGTCTACGGACGGGCGCCGAGGTGCTGCATGGTTGTCGTCAGCTCGTGCCGTGAGGTGTTCGGCTCAAGTGCCATAACGAGCGCAACCCCTGTCGCCAGTTGCCAACGGGTAATGCCGGGGACTCTGGCGAGACTGCCGCCGCAAGGTGCGA
>MG|4|V67|F|13|90.57|Bacteroidetes|Bacteroidia|Bacteroidales|Prevotellaceae|Prevotella|shahii|
GGTTTAATTCGATGATACGCGAGGAACCTTACCCGGGCTTGAACTGTGCCGGACGTATCCGGAAACGGATATTCCCTTCGGGGCCGGCATGGAGGTGCTGCATGGTTGTCGTCAGCTCGTGCCGTGAGGTGTCGGCTCAAGTGCCATAACGAGCGCAACCCTCATTTCCAGTTGCCATCGGGTTATGCCGGGGACTCTGGAGAGACTGCCGTCGTAAGATGCGAA
>MG|4|V67|F|17|89.91|Bacteroidetes|Bacteroidia|Bacteroidales|Prevotellaceae|Prevotella|ruminicola|
GGTTTAATTCGATGATTACGCGAGGAACCTTACCCGGGCTTCGAACGGTGAGCGAACACTTCAGAGATGGAGTGGTCCTTCGGGACGCTTATTCGAGGTGCTGCATGGTTGTCGTCAGCTCGTGCCGTGAGGTGTCGGCTTAAGTGCCATAACGAGCGCAACCCTTGCTGACAGTTGCCATCAGGTGATGCTGGGGACTCTGTCGGGACTGCCACCGTAAGGTGTGA
>MG|4|V67|F|27|89.82|Bacteroidetes|Bacteroidia|Bacteroidales|Prevotellaceae|Prevotella|stercorea|
GGTTTAATTCGATGATACGCGAGGAACCTTACCCGGGCTTCGAACGGTATGCGAACACGGCAGAGATGTTGTGGTCCTTCGGGACGCATATTCGAGGTGCTGCATGGTTGTCGTCAGCTCGTGCCGTGAGGTGTCGGCTTAAGTGCCATAACGAGCGCAACCCTTGCTGACAGTTGCCATCAGGTAAAGCTGGGGACTCTGTCGGGACTGCCACCGTAAGGTGTGA
>MG|4|V67|F|23|83.93|Bacteroidetes|Bacteroidia|Bacteroidales|Prevotellaceae|Prevotella|stercorea|
GGTTTAATTCGATGATACGCGAGGAACCTTACCCGGGCTCGAACGCCGGAGCTCAGGGTCCGAGAGGGCCCGCCCCGCGAGGGGGATCCGGCGAGGTGCTGCATGGTTGTCGTCAGCTCGTGCCGTGAGGTGTCGGCTTAAGTGCCATAACGAGCGCAACCCCCGCGTCCAGTTGCCAGCGAGTGAAGTCGGGGACTCTGGACGGACTGCCGGCGCAAGCCGCGA
>MG|4|V67|R|12|86.28|Bacteroidetes|Bacteroidia|Bacteroidales|Prevotellaceae|Prevotella|loescheii|
CTCGCACCTTGCGGCGGCAGTCTCGCCAGAGTCCCCGGCATTACCCGTTGGCAACTGGCGACAGGGGTTGCGCTCGTTATGGCACTTGAGCCGACACCTCACGGCACGAGCTGACGACAACCATGCAGCACCTCGGCGCCCGTCCGTAGACTGCCGCGTCTCCGCGGCATCCGGACGCCGTTCGAGCCCGGGTAAGGTTCCTCGCGTATCATCGAATTAAACCA
>MG|4|V67|F|56|89.78|Bacteroidetes|Bacteroidia|Bacteroidales|Prevotellaceae|Prevotella|stercorea|
GGTTTAATTCGATGATACGCGAGGAACCTTACCCGGGCTCGAACGGTATGCGAACACGGCAGAGATGTTGTGGTCCTTCGGGACGCATATTCGAGGTGCTGCATGGTTGTCGTCAGCTCGTGCCGTGAGGTGTCGGCTTAAGTGCCATAACGAGCGCAACCCTTGCTGACAGTTGCCATCAGGTAAAGCTGGGGACTCTGTCGGGACTGCCACCGTAAGGTGTGA
>MG|4|V67|F|14|82.67|Bacteroidetes|Bacteroidia|Bacteroidales|Prevotellaceae|Prevotella|stercorea|
GGTTTAATTCGATGATACGCGAGGAACCTTACCCGGGCTCGAACGCCGGAGCTCAGGCCCTGAAAGGGGCCGCCCCGCGAGGGGGATCCGGCGAGGTGCTGCATGGTTGTCGTCAGCTCGTGCCGTGAGGTGTCGGCTCAAGTGCCATAACGAGCGCAACCCCCGCGTCCAGTTGCCAGCGAGTGAAGTCGGGGACTTCTGGACGGACTGCCGGCGCAAGCCGCGA
>MG|4|V67|F|31|85.78|Bacteroidetes|Bacteroidia|Bacteroidales|Prevotellaceae|Prevotella|loescheii|
GGTTTAATTCGATGATACGCGAGGAACCTTACCCGGGCTCGAACGGCGTCCGGATGCCGCGGAGACGCGGCAGTCTACGGACGGGCGCCGAGGTGCTGCATGGTTGTCGTCAGCTCGTGCCGTGAGGTGTTCGGCTCAAGTGCCATAACGAGCGCAACCCCTGTCGCCAGTTGCCAACGGGTAATGCCGGGGACTCTGGCGAGACTGCCGCCGCAAGGTGCGA
>MG|4|V67|F|13|89.78|Bacteroidetes|Bacteroidia|Bacteroidales|Prevotellaceae|Prevotella|stercorea|
GGTTTAATTCGATGATACGCGAGGAACCTTACCCGGGCTCGAACGGTATGCGAACACGGCAGAGATGTTGTGGTCCTTCGGGACGCATATCGAGGTGCTGCATGGTTGTCGTCAGCTCGTGCCGTGAGGTGTCGGCTTAAGTGCCATAACGAGCGCAACCCTTGCTGACAGTTGCCATCAGGTAAAGCTGGGGACTTCTGTCGGGACTGCCACCGTAAGGTGTGA
>MG|4|V67|F|15|84.0|Bacteroidetes|Bacteroidia|Bacteroidales|Prevotellaceae|Prevotella|stercorea|
GGTTTAATTCGATGATACGCGAGGAACCTTACCCGGGCTTCGAACGCCGGAGCTCAGGGTCCGAGAGGGCCCGCCCCGCGAGGGGGATCCGGCGAGGTGCTGCATGGTTGTCGTCAGCTCGTGCCGTGAGGTGTCGGCTTAAGTGCCATAACGAGCGCAACCCCCGCGTCCAGTTGCCAGCGAGTGAAGTCGGGGACTCTGGACGGACTGCCGGCGCAAGCCGCGA
>MG|4|V67|F|12|89.78|Bacteroidetes|Bacteroidia|Bacteroidales|Prevotellaceae|Prevotella|stercorea|
GGTTTAATTCGATGATACGCGAGGAACCTTACCCGGGCTCGAACGGTATGCGAACACGGCAGAGATGTTGTGGTCCTTCGGGACGCATATCGAGGTGCTGCATGGTTGTCGTCAGCTCGTGCCGTGAGGTGTTCGGCTTAAGTGCCATAACGAGCGCAACCCTTGCTGACAGTTGCCATCAGGTAAAGCTGGGGACTCTGTCGGGACTGCCACCGTAAGGTGTGA
>MG|4|V67|R|13|83.04|Bacteroidetes|Bacteroidia|Bacteroidales|Prevotellaceae|Prevotella|stercorea|
TCGCGGCTTGCGCCGGCAGTCCGTCCAGAGTCCCCGACTTCACTCGCTGGCAACTGGACGCGGGGGTTGCGCTCGTTATGGCACTTGAGCCGACACCTCACGGCACGAGCTGACGACAACCATGCAGCACCTCGCCGGATCCCCCTCGCGGGGCGGCCCCTTTCAGGGCCTGAGCTCCGGCGTTCGAGCCCGGGTAAGGTTCCTCGCGTATCATCGAATTAAACC
>MG|4|V67|F|15|90.22|Bacteroidetes|Bacteroidia|Bacteroidales|Prevotellaceae|Prevotella|stercorea|
GGTTTAATTCGATGATACGCGAGGAACCTTACCCGGGCTTCGAACGGTATGCGAACACGGCAGAGATGTTGTGGTCCTTCGGGACGCATATCGAGGTGCTGCATGGTTGTCGTCAGCTCGTGCCGTGAGGTGTCGGCTTAAGTGCCATAACGAGCGCAACCCTTGCTGACAGTTGCCATCAGGTAAAGCTGGGGACTCTGTCGGGACTGCCACCGTAAGGTGTGA
>MG|4|V67|F|28|86.16|Bacteroidetes|Bacteroidia|Bacteroidales|Prevotellaceae|Prevotella|genomosp.|
GGTTTAATTCGATGATACGCGAGGAACCTTACCCGGGCTCGAACGGCGTCCGGATGCCGCGGAGAACGCGGCAGTCTACGGACGGGCGCCGAGGTGCTGCATGGTTGTCGTCAGCTCGTGCCGTGAGGTGTCGGCTCAAGTGCCATAACGAGCGCAACCCCTGTCGCCAGTTGCCAACGGGTAATGCCGGGGACTCTGGCGAGACTGCCGCCGCAAGGTGCGAA
>MG|4|V67|F|23|85.78|Bacteroidetes|Bacteroidia|Bacteroidales|Prevotellaceae|Prevotella|loescheii|
GGTTTAATTCGATGATACGCGAGGAACCTTACCCGGGCTCGAACGGCGTCCGGATGCCGCGGAGACGCGGCAGTCTACGGACGGGCGCCGAGGTGCTGCATGGTTGTCGTCAGCTCGTGCCGTGAGGTGTCGGCTCAAGTGCCATAACGAGCGCAACCCCTGTCGCCAGTTGCCAACGGGTAATGCCGGGGGACTCTGGCGAGACTGCCGCCGCAAGGTGCGA
>MG|4|V67|F|10|89.52|Bacteroidetes|Bacteroidia|Bacteroidales|Prevotellaceae|Prevotella|ruminicola|
GGTTTAATTCGATGATTACGCGAGGAACCTTACCCGGGCTTCGAACGGTGAGCGAACACTTCAGAGATGGAGTGGTCCTTCGGGACGCTTATTCGAGGTGCTTGCATGGTTGTCGTCAGCTCGTGCCGTGAGGTGTCGGCTTAAGTGCCATAACGAGCGCAACCCTTGCTGACAGTTGCCATCAGGTGATGCTGGGGACTCTGTCGGGACTGCCACCGTAAGGTGTGA
>MG|4|V67|F|11|88.64|Bacteroidetes|Bacteroidia|Bacteroidales|Prevotellaceae|Prevotella|loescheii|
GGTTTAATTCGATGATACGCGAGGAACCTTACCCGGGCTCGAAGTGCGGCGGGATGATATGGAGACATGTCAGTCCTTCGGGACCGCCGCATTAGGTGCTGCATGGTTGTCGTCAGCTCGTGCCGTGAGGTGTCGGCTTAAGTGCCATAACGAGCGCAACCCCTCCCTCCAGTTGCCATCGGGTAAAGCCGGGGACTCTGGAGGCACTGCCATCGCAAGATGTGA
>MG|4|V67|F|12|89.38|Bacteroidetes|Bacteroidia|Bacteroidales|Prevotellaceae|Prevotella|stercorea|
GGTTTAATTCGATGATACGCGAGGAACCTTACCCGGGCTCGAACGGTATGCGAACACGGCAGAGATGTTGTGGTCCTTCGGGACGCATATTCGAGGTGCTGCATGGTTGTCGTCAGCTCGTTGCCGTGAGGTGTCGGCTTAAGTGCCATAACGAGCGCAACCCTTGCTGACAGTTGCCATCAGGTAAAGCTGGGGACTCTGTCGGGACTGCCACCGTAAGGTGTGA
>MG|4|V67|F|149|86.16|Bacteroidetes|Bacteroidia|Bacteroidales|Prevotellaceae|Prevotella|loescheii|
GGTTTAATTCGATGATACGCGAGGAACCTTACCCGGGCTCGAACGGCGTCCGGATGCCGCGGAGACGCGGCAGTCTACGGACGGGCGCCGAGGTGCTGCATGGTTGTCGTCAGCTCGTGCCGTGAGGTGTCGGCTCAAGTGCCATAACGAGCGCAACCCCTGTCGCCAGTTGCCAACGGGTAATGCCGGGGACTCTGGCGAGACTGCCGCCGCAAGGTGCGA
>MG|4|V67|F|10|88.21|Bacteroidetes|Bacteroidia|Bacteroidales|Prevotellaceae|Prevotella|stercorea|
GGTTTAATTCGATGATTACGCGAGGAACCTTACCCGGGCTTGAATTCGGCAGGAAGACTTCAGAGACGGAGTTGTCCCTTCGGGGTCTGCCGGAAGGTGCTGCATGGTTGTCGTCAGCTCGTGCCGTGAGGTGTCGGCTCAAGTGCCATAACGAGCGCAACCCTTGCGCGCGGTTGCCATCGGTTGAAAGCCGGGCACTCCGCGCGGACTGCCTCCGCAAGGAGCGA
>MG|4|V67|F|10|84.07|Bacteroidetes|Bacteroidia|Bacteroidales|[Paraprevotellaceae]|[Prevotella]|tannerae|
GGTTTAATTCGATGATACGCGAGGAACCTTACCCGGGCTCGAACCTGGAAGGGCGCCCTTTGGAGACAGAGGGTTTCCGCAAGGACTTTCCAGGAGGTGCTTGCATGGTTGTCGTCAGCTCGTGCCGTGAGGTGTCGGCTTAAGTGCCATAACGAGCGCAACCCTCTCCCGCGTTTGCCATCGGTTCGGCCGGGAACGCCGCGGGTACTGCCGCCGCAAGGTGCGA
>MG|4|V67|F|11|83.7|Bacteroidetes|Bacteroidia|Bacteroidales|[Paraprevotellaceae]|[Prevotella]|tannerae|
GGTTTAATTCGATGATACGCGAGGAACCTTACCCGGCTCGAACCTGGAAGGGCGCCCTTTGGAGACAGAAGGGTTTCCGCAAGGACTTTCCAGGAGGTGCTGCATGGTTGTCGTCAGCTCGTGCCGTGAGGTGTCGGCTTAAGTGCCATAACGAGCGCAACCCTCTCCCGCGTTTGCCATCGGTTCGGCCGGGAACGCCGCGGGTACTGCCGCCGCAAGGTGCGA
>MG|4|V67|F|17|84.07|Bacteroidetes|Bacteroidia|Bacteroidales|[Paraprevotellaceae]|[Prevotella]|tannerae|
GGTTTAATTCGATGATACGCGAGGAACCTTACCCGGGCTCGAACCTGGAAGGGGCGCCCTTTGGAGACAGAGGGTTTCCGCAAGGACTTTCCAGGAGGTGCTGCATGGTTGTCGTCAGCTCGTGCCGTGAGGTGTCGGCTTAAGTGCCATAACGAGCGCAACCCTCTCCCGCGTTTGCCATCGGTTCGGCCGGGAACGCCGCGGGTACTGCCGCCGCAAGGTGCGA
>MG|4|V67|F|24|84.44|Bacteroidetes|Bacteroidia|Bacteroidales|[Paraprevotellaceae]|[Prevotella]|tannerae|
GGTTTAATTCGATGATACGCGAGGAACCTTACCCGGGCTCGAACCTGGAAGGGCGCCCTTTGGAGACAGAGGGTTTCCGCAAGGACTTTCCAGGAGGTGCTGCATGGTTGTCGTCAGCTCGTGCCGTGAGGTGTCGGCTTAAGTGCCATAACGAGCGCAACCCTCTCCCGCGTTTGCCATCGGTTCGGCCGGGAACGCCGCGGGTACTGCCGCCGCAAGGTGCGA
>MG|4|V67|R|15|92.44|Firmicutes|Clostridia|Clostridiales|Clostridiaceae|Clostridium|sp.|
TCCCGGTTGTCCCGGGCAGTCTGATCAGAGTTCCCATCTTACTGCTGGCTACTGATCACAGGGGTTGCGCTCGTTGCGGGACTTAACCCAACATCTCACGACACGAGCTGACGACAACCATGCACCACCTGTCTCCGCTGTCCCGAAGGAAAGGCCGCATTACCGGCCGGTCAGCGGGATGTCAAGACCTGGTAAGGTTCTTCGCGTTGCTTCGAATTAAACCA
>MG|4|V67|F|23|89.78|Firmicutes|Clostridia|Clostridiales|Clostridiaceae|Clostridium|sp.|
GGTTTAATTCGATGATACGCGAGGAACCTTACCCGGGCTCGAACGGTGCAGGAATCGGTCAGAGATGGCCGAGCTCTTCGGAGCCTGTATTCGAGGTGCTGCATGGTTGTCGTCAGCTCGTGCCGTGAGGTGTCGGCTTAAGTGCCATAACGAGCGCAACCCTTGCTGACAGTTGCCATCAGGTGAAGCTGGGGACTCTGTCGGGACTGCCACCGTAAGGTGTGA
>MG|4|V67|F|22|89.73|Firmicutes|Clostridia|Clostridiales|Clostridiaceae|Clostridium|sp.|
GGTTTAATTCGATGATACGCGAGGAACCTTACCCGGGCTCGAACGGTGCAGGAATCGGTCAGAGATGGCCGAGCTCTTCGGAGCCTGTATCGAGGTGCTGCATGGTTGTCGTCAGCTCGTGCCGTGAGGTGTCGGCTTAAGTGCCATAACGAGCGCAACCCTTGCTGACAGTTGCCATCAGGTGAAGCTGGGGACTCTGTCGGGACTGCCACCGTAAGGTGTGAA
>MG|4|V67|F|25|89.73|Firmicutes|Clostridia|Clostridiales|Clostridiaceae|Clostridium|sp.|
GGTTTAATTCGATGATACGCGAGGAACCTTACCCGGGCTCGAACGGTGCAGGAATCGGCCAGAGATGGCCGAGCTCTTCGGAGCCTGTATCGAGGTGCTGCATGGTTGTCGTCAGCTCGTGCCGTGAGGTGTCGGCTTAAGTGCCATAACGAGCGCAACCCTTGCTGACAGTTGCCATCAGGTAAAGCTGGGGACTCTGTCGGGACTGCCACCGTAAGGTGTGAA
>MG|4|V67|F|29|89.73|Firmicutes|Clostridia|Clostridiales|Clostridiaceae|Clostridium|sp.|
GGTTTAATTCGATGATACGCGAGGAACCTTACCCGGGCTCGAACGGTGCAGGAATCGGCCAGAGATGGCCGAGCTCTTCGGAGCCTGTATCGAGGTGCTGCATGGTTGTCGTCAGCTCGTGCCGTGAGGTGTCGGCTTAAGTGCCATAACGAGCGCAACCCTTGCTGACAGTTGCCATCAGGTGATGCTGGGGACTCTGTCGGGACTGCCACCGTAAGGTGTGAA
>MG|4|V67|F|16|89.82|Firmicutes|Clostridia|Clostridiales|Clostridiaceae|Clostridium|sp.|
GGTTTAATTCGATGATACGCGAGGAACCTTACCCGGGCTTCGAACGGTGCAGGAATCGGTCAGAGATGGCCGAGCTCTTCGGAGCCTGTATTCGAGGTGCTGCATGGTTGTCGTCAGCTCGTGCCGTGAGGTGTCGGCTTAAGTGCCATAACGAGCGCAACCCTTGCTGACAGTTGCCATCAGGTGATGCTGGGGACTCTGTCGGGACTGCCACCGTAAGGTGTGA
>MG|4|V67|F|10|85.9|Firmicutes|Clostridia|Clostridiales|Clostridiaceae|Clostridium|sp.|
GGTTTAATTCGATGATACGCGAGGAACCTTACCCGGGCTCGAACGGTGCCTGAATAATTAGGAGACTGATTAGTCGCAAGACAGGTATCGAGGTGCTGCATGGTTGTCGTCAGCTCGTGCCGTGAGGTGTCGGCTCAAGTGCCATAACGAGCGCAACCCTTGCCTTCTGTTGCCAACGGGTAAAGCCGGGGACTCAGGAGGGACTGCCACCGCAAGGTGTGA
>MG|4|V67|R|10|93.42|Firmicutes|Clostridia|Clostridiales|Clostridiaceae|Clostridium|sp.|
TCCCGGTTGTCCCGGGCAGTCTCGCTAGAGTGCCCAGCTTTACCTGCTGGCTACTAGCGACAGGGGTTGCGCTCGTTGCGGGACTTAACCCAACATCTCACGACACGAGCTGACGACAACCATGCACCACCTGTCTCCTCTGTCCCGAAGGCCTACAGGCATTACCCTGTATTCAGAAGGGATGTCAAGACTTGGTAAGGTTCTTCGCGTTGCTTCGAATTAAACC
>MG|4|V67|F|11|89.78|Firmicutes|Clostridia|Clostridiales|Clostridiaceae|Clostridium|sp.|
GGTTTAATTCGATGATACGCGAGGAACCTTACCCGGGCTTCGAACGGTGCAGGAATCGGTCAGAGATGGCCGAGCTCTTCGGAGCCTGTATCGAGGTGCTGCATGGTTGTCGTCAGCTCGTGCCGTGAGGTGTCGGCTTAAGTGCCATAACGAGCGCAACCCTTGCTGACAGTTGCCATCAGGTGATGCTGGGGACTCTGTCGGGACTGCCACCGTAAGGTGTGA
>MG|4|V67|F|20|89.78|Firmicutes|Clostridia|Clostridiales|Clostridiaceae|Clostridium|sp.|
GGTTTAATTCGATGATACGCGAGGAACCTTACCCGGGCTCGAACGGTGCAGGAATCGGCCAGAGATGGCCGAGCTCTTCGGAGCCTGTATTCGAGGTGCTGCATGGTTGTCGTCAGCTCGTGCCGTGAGGTGTCGGCTTAAGTGCCATAACGAGCGCAACCCTTGCTGACAGTTGCCATCAGGTAAAGCTGGGGACTCTGTCGGGACTGCCACCGTAAGGTGTGA
>MG|4|V67|F|12|90.22|Firmicutes|Clostridia|Clostridiales|Clostridiaceae|Clostridium|sp.|
GGTTTAATTCGATGATACGCGAGGAACCTTACCCGGGCTCGAACGGTGCAGGAATCGGCCAGAGATGGCCGAGCTCTTCGGAGCCTGTATTCGAGGTGCTGCATGGTTGTCGTCAGCTCGTGCCGTGAGGTGTCGGCTTAAGTGCCATAACGAGCGCAACCCTTGCTGACAGTTGCCATCAGGTAATGCTGGGGACTCTGTCGGGACTGCCACCGTAAGGTGTGA
>MG|4|V67|R|10|93.45|Firmicutes|Clostridia|Clostridiales|Clostridiaceae|Clostridium|sp.|
TCCCGGTTGTCCCGGGCAGTCTCGCTAGAGTGCCCAGCTTTACCTGCTGGCTACTAGCGAACAGGGGTTGCGCTCGTTGCGGGACTTAACCCAACATCTCACGACACGAGCTGACGACAACCATGCACCACCTGTCTCCTCTGTCCCGAAGGCCTACAGGCATTACCCTGTATTCAGAGGGATGTCAAGACTTGGTAAGGTTCTTCGCGTTGCTTCGAATTAAACCA
>MG|4|V67|F|43|90.18|Firmicutes|Clostridia|Clostridiales|Clostridiaceae|Clostridium|sp.|
GGTTTAATTCGATGATACGCGAGGAACCTTACCCGGGCTCGAACGGTGCAGGAATCGGTCAGAGATGGCCGAGCTCTTCGGAGCCTGTATCGAGGTGCTGCATGGTTGTCGTCAGCTCGTGCCGTGAGGTGTCGGCTTAAGTGCCATAACGAGCGCAACCCTTGCTGACAGTTGCCATCAGGTGATGCTGGGGACTCTGTCGGGACTGCCACCGTAAGGTGTGAA
>MG|4|V67|R|16|93.83|Firmicutes|Clostridia|Clostridiales|Clostridiaceae|Clostridium|sp.|
TCCCGGTTGTCCCGGGCAGTCTCGCTAGAGTGCCCAGCTTTACCTGCTGGCTACTAGCGACAGGGGTTGCGCTCGTTGCGGGACTTAACCCAACATCTCACGACACGAGCTGACGACAACCATGCACCACCTGTCTCCTCTGTCCCGAAGGCCTACAGGCATTACCCTGTATTCAGAGGGATGTCAAGACTTGGTAAGGTTCTTCGCGTTGCTTCGAATTAAACC
>MG|4|V67|F|17|90.18|Firmicutes|Clostridia|Clostridiales|Clostridiaceae|Clostridium|sp.|
GGTTTAATTCGATGATACGCGAGGAACCTTACCCGGGCTCGAACGGTGCAGGAATCGGCCAGAGATGGCCGAGCTCTTCGGAGCCTGTATCGAGGTGCTGCATGGTTGTCGTCAGCTCGTGCCGTGAGGTGTCGGCTTAAGTGCCATAACGAGCGCAACCCTTGCTGACAGTTGCCATCAGGTAATGCTGGGGACTCTGTCGGGACTGCCACCGTAAGGTGTGAA
>MG|4|V67|F|15|89.38|Firmicutes|Clostridia|Clostridiales|Clostridiaceae|Clostridium|sp.|
GGTTTAATTCGATGATACGCGAGGAACCTTACCCGGGCTTCGAACGGTGCAGGAATCGGTCAGAGATGGCCGAGCTCTTCGGAGCCTGTATTCGAGGTGCTGCATGGTTGTCGTCAGCTCGTGCCGTGAGGTGTCGGCTTAAGTGCCATAACGAGCGCAACCCTTGCTGACAGTTGCCATCAGGTGAAGCTGGGGACTCTGTCGGGACTGCCACCGTAAGGTGTGA
>MG|4|V67|F|20|90.22|Firmicutes|Clostridia|Clostridiales|Clostridiaceae|Clostridium|sp.|
GGTTTAATTCGATGATACGCGAGGAACCTTACCCGGGCTCGAACGGTGCAGGAATCGGTCAGAGATGGCCGAGCTCTTCGGAGCCTGTATTCGAGGTGCTGCATGGTTGTCGTCAGCTCGTGCCGTGAGGTGTCGGCTTAAGTGCCATAACGAGCGCAACCCTTGCTGACAGTTGCCATCAGGTGATGCTGGGGACTCTGTCGGGACTGCCACCGTAAGGTGTGA
>MG|4|V67|F|15|89.78|Firmicutes|Clostridia|Clostridiales|Clostridiaceae|Clostridium|sp.|
GGTTTAATTCGATGATACGCGAGGAACCTTACCCGGGCTCGAACGGTGCAGGAATCGGCCAGAGATGGCCGAGCTCTTCGGAGCCTGTATTCGAGGTGCTGCATGGTTGTCGTCAGCTCGTGCCGTGAGGTGTCGGCTTAAGTGCCATAACGAGCGCAACCCTTGCTGACAGTTGCCATCAGGTGATGCTGGGGACTCTGTCGGGACTGCCACCGTAAGGTGTGA
>MG|4|V67|F|17|89.78|Firmicutes|Clostridia|Clostridiales|Clostridiaceae|Clostridium|sp.|
GGTTTAATTCGATGATACGCGAGGAACCTTACCCGGGCTCGAACGGTGCAGGAATCGGTCAGAAGATGGCCGAGCTCTTCGGAGCCTGTATCGAGGTGCTGCATGGTTGTCGTCAGCTCGTGCCGTGAGGTGTCGGCTTAAGTGCCATAACGAGCGCAACCCTTGCTGACAGTTGCCATCAGGTGATGCTGGGGACTCTGTCGGGACTGCCACCGTAAGGTGTGAA
>MG|4|V67|F|10|89.82|Firmicutes|Clostridia|Clostridiales|Clostridiaceae|Clostridium|sp.|
GGTTTAATTCGATGATACGCGAGGAACCTTACCCGGGCTCGAACGGTGCAGGAATCGGTCAGAGATGGCCGAGCTCTTCGGAGCCTGTATTCGAGGTGCTGCATGGTTGTCGTCAGCTCGTGCCGTTGAGGTGTCGGCTTAAGTGCCATAACGAGCGCAACCCTTGCTGACAGTTGCCATCAGGTGATGCTGGGGACTCTGTCGGGACTGCCACCGTAAGGTGTGA
>MG|4|V67|F|13|91.07|Firmicutes|Clostridia|Clostridiales|Eubacteriaceae|Eubacterium|sp.|
GGTTTAATTCGATGATACGCGAGGAACCTTACCCGGCTCGAACGGCTGGTGAACGATGCGGAGACGCAGAGGCCCTTCGGGGCGCCAGTCGAGGTGCTGCATGGTTGTCGTCAGCTCGTGTCGTGAGATGTTGGCTTAAGTGCCATAACGAGCGCAACCCTTGCCGACAGTTACCATCAGGTTATGCTGGGGACTCTGTCGGGACTGCCACCGCAAGGTGAGA
>MG|4|V67|F|19|86.1|Firmicutes|Clostridia|Clostridiales|Eubacteriaceae|Eubacterium|sp.|
GGTTTAATTCGATGATACGCGAGGAACCTTACCCGGGCTCGAACGGCGGCCGGATGGGACGGAGACGTCCCAGTCTACGGACGGCCGCCGAGGTGCTGCATGGTTGTCGTCAGCTCGTGCCGTGAGGTGTCGGCTCAAGTGCCATAACGAGCGCAACCCCTGCCGCCAGTTGCCATCGCGTAGTGGCGGGCACTCTGGCGGGACTGCCGCCGCAAGGTGCGAA
>MG|4|V67|F|11|93.75|Firmicutes|Clostridia|Clostridiales|Lachnospiraceae|[Ruminococcus]|torques|
GGTTTAATTCGAAGCAACGCGAAGAACCTTACCTGCCCTTGACATCCGGATGACCGGTGGGTAATGCCACCCTCTCTTCGGAGCATCCGAGACAGGTGGTGCATGGTTGTCGTCAGCTCGTGTCGTGAGATGTTGGGTTAAGTCCCGCAACGAGCGCAACCCCTATCTTCAGTAGCCAGCGGTTCGGCCGGGCACTCTGGAGAGACTGCCAGGGATAACCTGGA
>MG|4|V67|F|14|90.22|Firmicutes|Clostridia|Clostridiales|Lachnospiraceae|[Ruminococcus]|gnavus|
GGTTTAATTCGAAGCAACGCGAAGAACCTTACCAGGCCTTGACATGCCGGTGACAGGAGGGCAATGCCTCTTTTCCTTCGGGACACCGGACACAGGTGGTGCATGGTTGTCGTCAGCTCGTGTCGTGAGATGTTGGGTTAAGTCCCGCAACGAGCGCAACCCTTGCCGTCAGTAACCAGCAGTAAGATGGGGACTCTGACGGGACTGCCCGGGATAACCGGGA
>MG|4|V67|R|15|94.67|Firmicutes|Clostridia|Clostridiales|Lachnospiraceae|Lachnoclostridium|glycyrrhizinilyticum|
TCCAGGTTATCCCTGGCAGTCCCTCCAGAGTGCCCATCCAAAATGCTGGCTACTGAAGGTAAGGGTTGCGCTCGTTGCGGGACTTAACCCAACATCTCACGACACGAGCTGACGACAACCATGCACCACCTGTCTCGGCTGTCCCGAAGGAAAGGTGACGTTACTCACCGGTCAGCCGGATGTCAAGACTTGGTAAGGTTCTTCGCGTTGCTTCGAATTAAACCA
>MG|4|V67|R|20|94.67|Firmicutes|Clostridia|Clostridiales|Lachnospiraceae|Robinsoniella|peoriensis|
TCCAGGTTATCCCTGGCAGTCCCTCCAGAGTGCCCATCCGAATTGCTGGCTACTGAAGGTAAGGGTTGCGCTCGTTGCGGGACTTAACCCAACATCTCACGACACGAGCTGACGACAACCATGCACCACCTGTCTCGGCTGTCCCGAAGGAAAGGTGACGTTACTCACCGGTCAGCCGGATGTCAAGACTTGGTAAGGTTCTTCGCGTTGCTTCGAATTAAACCA
>MG|4|V67|R|28|94.25|Firmicutes|Clostridia|Clostridiales|Lachnospiraceae|Blautia|producta|
TCCGGGTTATCCCCGGCTGTCTCGCCAGAGTTCCCAGCTTTACCTGCTGGCTACTGGCCATAAGGGTTGCGCTCGTTGCGGGACTTAACCCAACATCTCACGACACGAGCTGACGACAACCATGCACCACCTGTCTCCAATGCTCCGAAGAGAATACCCCGTTACGGGTACGTCATCGGGATGTCAAGACCTGGTAAGGTTCTTCGCGTTGCTTCGAATTAAACCAA
>MG|4|V67|R|13|93.83|Firmicutes|Clostridia|Clostridiales|Lachnospiraceae|Blautia|producta|
TCCGGGTTATCCCCGGCTGTCTCGCCAGAGTTCCCAGCTTTACCTGCTGGCTACTGGCCATAAGGGTTGCGCTCGTTGCGGGACTTAACCCAACATCTCACGACACGAGCTGACGACAACCATGCACCACCTGTCTCCAATGCTCCGAAGAGAATACCCCGTTAACGGGTACGTCATCGGGATGTCAAGACCTGGTAAGGTTCTTCGCGTTGCTTCGAATTAAACCA
>MG|4|V67|R|10|93.83|Firmicutes|Clostridia|Clostridiales|Lachnospiraceae|Blautia|producta|
TCCGGGTTATCCCCGGCTGTCTCGCCAGAGTTCCCAGCTTTACCTGCTGGCTACTGGCCATAAGGGTTGCGCTCGTTGCGGGACTTAACCCAACATCTCACGACACGAGCTGACGACAACCATGCACCACCTGTCTCCAATGCTCCGAAGAGAATACCCCGTTACGGGTACGTCATCGGGAATGTCAAGACCTGGTAAGGTTCTTCGCGTTGCTTCGAATTAAACCA
>MG|4|V67|R|10|94.25|Firmicutes|Clostridia|Clostridiales|Lachnospiraceae|Lachnoclostridium|glycyrrhizinilyticum|
TCCAGGTTATCCCTGGCAGTCCCTCCAGAGTGCCCATCCAAAATGCTGGCTACTGAAGGTAAGGGTTGCGCTCGTTGCGGGACTTAACCCAACATCTCAACGACACGAGCTGACGACAACCATGCACCACCTGTCTCGGCTGTCCCGAAGGAAAGGTGACGTTACTCACCGGTCAGCCGGATGTCAAGACTTGGTAAGGTTCTTCGCGTTGCTTCGAATTAAACCA
>MG|4|V67|R|13|93.78|Firmicutes|Clostridia|Clostridiales|Lachnospiraceae|[Ruminococcus]|torques|
TCCAGGTTATCCCTGGCAGTCTCTCCAGAGTGCCCGGCCGAACCGCTGGCTACTGAAGATAGGGGTTGCGCTCGTTGCGGGACTTAACCCAACATCTCACGACACGAGCTGACGACAACCATGCACCACCTGTCTCGGATGCTCCGAAGAGAGGGTGGCATTACCCACCGGTCATCCGGATGTCAAGGGCAGGTAAGGTTCTTCGCGTTGCTTCGAATTAAACCA
>MG|4|V67|F|29|87.22|Spirochaetes|Spirochaetia|Spirochaetales|Spirochaetaceae|Sphaerochaeta|pleomorpha|
GGTTTAATTCGATGATACGCGAGAAACCTTACCAGGGCTTGACATATGGTGGAATGCGCGTGAAAGCGTGCAGCTGCTTGCAGCCGCCATACAGGTGTTGCATGGCTGTCGTCAGCTCGTGCTGTGAAGTGTGAGATTAAGTTCTTCAACGAGCGCAACCCCTGCTGCCTGTTGCCAACAACGTAATGGTGGGGACTCTGGCAGGACCGCCGGTGACAAATCGGAA
>MG|4|V67|R|11|87.22|Spirochaetes|Spirochaetia|Spirochaetales|Spirochaetaceae|Sphaerochaeta|pleomorpha|
TCCGATTTGTCACCGGCGGTCCTGCCAGAGTCCCCACCATTACGTGTTGGCAACAGGCAGCAGGGGTTGCGCTCGTTGAAGAACTTAATCTCACACTTCACAGCACGAGCTGAACGACAGCCATGCAACACCTGTATGGCGGCTGCAAGCAGCTGCACGCTTTCACGCGCATTCCACCATATGTCAAGCCCTGGTAAGGTTTCTCGCGTATCATCGAATTAAACC
>MG|4|V67|R|10|87.28|Spirochaetes|Spirochaetia|Spirochaetales|Spirochaetaceae|Sphaerochaeta|pleomorpha|
TCCGATTTGTCACCGGCGGTCCTGCCAGAGTCCCCACCATTACGTGTTGGCAACAGGCAGCAGGGGTTGCGCTCGTTGAAGAACTTAATCTCACACTTCACAGCACGAGCTGACGACAGCCATGCAACACCTGTATGGCGGCTGCAAGCAGCTGCACGCTTTCACGCGCATTCCAACCATATGTCAAGCCCTGGTAAGGTTTCTCGCGTATCATCGAATTAAACCA
>MG|4|V67|R|26|87.22|Spirochaetes|Spirochaetia|Spirochaetales|Spirochaetaceae|Sphaerochaeta|pleomorpha|
TCCGATTTGTCACCGGCGGTCCTGCCAGAGTCCCCACCATTACGTGTTGGCAACAGGCAAGCAGGGGTTGCGCTCGTTGAAGAACTTAATCTCACACTTCACAGCACGAGCTGACGACAGCCATGCAACACCTGTATGGCGGCTGCAAGCAGCTGCACGCTTTCACGCGCATTCCACCATATGTCAAGCCCTGGTAAGGTTTCTCGCGTATCATCGAATTAAACC
>MG|4|V67|R|10|86.84|Spirochaetes|Spirochaetia|Spirochaetales|Spirochaetaceae|Sphaerochaeta|pleomorpha|
TCCGATTTGTCACCGGCGGTCCTGCCAGAGTCCCCACCATTACGTGTTGGCAACAGGCAAGCAGGGGTTGCGCTCGTTGAAGAACTTAATCTCACACTTCACAGCACGAGCTGACGACAGCCATGCAACACCTGTATGGCGGCTGCAAGCAGCTGCACGCTTTCACGCGCATTCCACCATATGTCAAGCCCTGGTAAGGTTTCTCGCGTAATCATCGAATTAAACC
>MG|4|V67|R|31|87.22|Spirochaetes|Spirochaetia|Spirochaetales|Spirochaetaceae|Sphaerochaeta|pleomorpha|
TCCGATTTGTCACCGGCGGTCCTGCCAGAAGTCCCCACCATTACGTGTTGGCAACAGGCAGCAGGGGTTGCGCTCGTTGAAGAACTTAATCTCACACTTCACAGCACGAGCTGACGACAGCCATGCAACACCTGTATGGCGGCTGCAAGCAGCTGCACGCTTTCACGCGCATTCCACCATATGTCAAGCCCTGGTAAGGTTTCTCGCGTATCATCGAATTAAACC
>MG|4|V67|R|11|87.22|Spirochaetes|Spirochaetia|Spirochaetales|Spirochaetaceae|Sphaerochaeta|pleomorpha|
TCCGATTTGTCACCGGCGGTCCTGCCAGAGTCCCCACCATTACGTGTTGGCAACAGGCAGCAGGGGTTGCGCTCGTTGAAGAACTTAATCTCACACTTCACAGCACGAGCTGACGACAGCCAATGCAACACCTGTATGGCGGCTGCAAGCAGCTGCACGCTTTCACGCGCATTCCACCATATGTCAAGCCCTGGTAAGGTTTCTCGCGTATCATCGAATTAAACC
>MG|4|V67|F|11|87.22|Spirochaetes|Spirochaetia|Spirochaetales|Spirochaetaceae|Sphaerochaeta|pleomorpha|
GGTTTAATTCGATGATACGCGAGAAACCTTACCAGGGCTTGAACATATGGTGGAATGCGCGTGAAAGCGTGCAGCTGCTTGCAGCCGCCATACAGGTGTTGCATGGCTGTCGTCAGCTCGTGCTGTGAAGTGTGAGATTAAGTTCTTCAACGAGCGCAACCCCTGCTGCCTGTTGCCAACACGTAATGGTGGGGACTCTGGCAGGACCGCCGGTGACAAATCGGAA
>MG|4|V67|R|84|87.67|Spirochaetes|Spirochaetia|Spirochaetales|Spirochaetaceae|Sphaerochaeta|pleomorpha|
TCCGATTTGTCACCGGCGGTCCTGCCAGAGTCCCCACCATTACGTGTTGGCAACAGGCAGCAGGGGTTGCGCTCGTTGAAGAACTTAATCTCACACTTCACAGCACGAGCTGACGACAGCCATGCAACACCTGTATGGCGGCTGCAAGCAGCTGCACGCTTTCACGCGCATTCCACCATATGTCAAGCCCTGGTAAGGTTTCTCGCGTATCATCGAATTAAACCA
>MG|4|V67|R|15|86.84|Spirochaetes|Spirochaetia|Spirochaetales|Spirochaetaceae|Sphaerochaeta|pleomorpha|
TCCGATTTGTCACCGGCGGTCCTGCCAGAAGTCCCCACCATTACGTGTTGGCAACAGGCAAGCAGGGGTTGCGCTCGTTGAAGAACTTAATCTCACACTTCACAGCACGAGCTGACGACAGCCATGCAACACCTGTATGGCGGCTGCAAGCAGCTGCACGCTTTCACGCGCATTCCACCATATGTCAAGCCCTGGTAAGGTTTCTCGCGTATCATCGAATTAAACC
>MG|4|V67|R|14|86.9|Spirochaetes|Spirochaetia|Spirochaetales|Spirochaetaceae|Sphaerochaeta|pleomorpha|
TCCGATTTGTCACCGGCGGTCCTGCCAGAAGTCCCCACCATTACGTGTTGGCAACAGGCAGCAGGGGTTGCGCTCGTTGAAGAACTTAATCTCACACTTCACAGCACGAGCTGACGACAGCCATGCAACACCTGTATGGCGGCTGCAAGCAGCTGCACGCTTTCACGCGCATTCCACCATATGTCAAGCCCTGGTAAGGTTTCTCGCGTAATCATCGAATTAAACCA
>MG|4|V67|R|11|87.78|Spirochaetes|Spirochaetia|Spirochaetales|Spirochaetaceae|Sphaerochaeta|pleomorpha|
TCCGAATTTGTCACCGGCGGTCCTGCCAGAGTCCCCACCATTACGTGTTGGCAACAGGCAGCAGGGGTTGCGCTCGTTGAAGAACTTAATCTCACACTTCACAGCACGAGCTGACGACAGCCATGCAACACCTGTATGGCGGCTGCAAGCAGCTGCACGCTTTCACGCGCATTCCACCATATGTCAAGCCCTGGTAAGGTTTCTCGCGTATCATCGAATTAAACC
>MG|4|V67|F|47|87.61|Spirochaetes|Spirochaetia|Spirochaetales|Spirochaetaceae|Sphaerochaeta|pleomorpha|
GGTTTAATTCGATGATACGCGAGAAACCTTACCAGGGCTTGACATATGGTGGAATGCGCGTGAAAGCGTGCAGCTGCTTGCAGCCGCCATACAGGTGTTGCATGGCTGTCGTCAGCTCGTGCTGTGAAGTGTGAGATTAAGTTCTTCAACGAGCGCAACCCCTGCTGCCTGTTGCCAACACGTAATGGTGGGGACTCTGGCAGGACCGCCGGTGACAAATCGGAA
>MG|4|V67|R|15|87.28|Spirochaetes|Spirochaetia|Spirochaetales|Spirochaetaceae|Sphaerochaeta|pleomorpha|
TCCGATTTGTCACCGGCGGTCCTGCCAGAGTCCCCACCATTACGTGTTGGCAACAGGCAGCAGGGGTTGCGCTCGTTGAAGAACTTAATCTCACACTTCACAGCACGAGCTGACGACAAGCCATGCAACACCTGTATGGCGGCTGCAAGCAGCTGCACGCTTTCACGCGCATTCCACCATATGTCAAGCCCTGGTAAGGTTTCTCGCGTATCATCGAATTAAACCA
>MG|4|V67|R|38|87.28|Spirochaetes|Spirochaetia|Spirochaetales|Spirochaetaceae|Sphaerochaeta|pleomorpha|
TCCGATTTGTCACCGGCGGTCCTGCCAGAGTCCCCACCATTACGTGTTGGCAACAGGCAGCAGGGGTTGCGCTCGTTGAAGAACTTAATCTCACACTTCACAGCACGAGCTGACGACAGCCATGCAACACCTGTATGGCGGCTGCAAGCAGCTGCACGCTTTCACGCGCATTCCACCATATGTCAAGCCCTGGTAAGGTTTCTCGCGTAATCATCGAATTAAACCA
