# Supplementary material for: A comparative analysis of microbial profile of Guinea fowl and chicken using metagenomic approach
Source: PLoS One. 2018 Mar 1;13(3):e0191029. doi: 10.1371/journal.pone.0191029 (PMC5832216; doi:10.1371/journal.pone.0191029)
Supplement: S1 File — 16SrRNA sequencing data revealing Intestinal microbial profile of the chicken gastrointestinal tract. (ZIP) [file pone.0191029.s002.zip › exports/S004_GF_16S_2_v1_V8_reads_genus_species.fasta]

>MG|5|V8|F|11|98.81|Actinobacteria|Actinobacteria|Coriobacteriales|Coriobacteriaceae|Olsenella|umbonata|
CGTGAGATGTTGGGTTAAGTCCCGCAACGAGCGCAACCCTCGTCGCATGTTGCCAGCGGTTCGGCCGGGCACCCATGCGAGACCGCCGGCGTCAAGCCGGAGGAAGGTGGGGATGACGTCAAGTCATCATGCCCCTTATGTCCTGGGCTGCACACGTGCTACAATGGCCGGCACAATGGGCTGCCACTGCGCGAGCAGGAGCGAATCCCCAAAGCCGGTCCCAGTTCGGATTGGAGGCTGCAACCCGCCTCCAA
>MG|5|V8|R|16|98.81|Actinobacteria|Actinobacteria|Coriobacteriales|Coriobacteriaceae|Olsenella|profusa|
TGGAGGCGGGTTGCAGCCTCCAATCCGAACTGGGGCCGGCTTTGGGGATTCGCTCCCGCTCGCGCGGTGGCAGCCCATTGTGCCGGCCATTGTAGCACGTGTGCAGCCCAGGACATAAGGGGCATGATGACTTGACGTCATCCCCACCTTCCTCCGGCTTGACGCCGGCGGTCTCGCATGGGTGCCCGGCCGAACCGCTGGCAACATGCGACGGGGGTTGCGCTCGTTGCGGGACTTAACCCAACATCTCACG
