# Supplementary material for: A comparative analysis of microbial profile of Guinea fowl and chicken using metagenomic approach
Source: PLoS One. 2018 Mar 1;13(3):e0191029. doi: 10.1371/journal.pone.0191029 (PMC5832216; doi:10.1371/journal.pone.0191029)
Supplement: S1 File — 16SrRNA sequencing data revealing Intestinal microbial profile of the chicken gastrointestinal tract. (ZIP) [file pone.0191029.s002.zip › exports/S004_GF_16S_2_v1_V9_reads_genus_species.fasta]

>MG|6|V9|F|134|99.41|Proteobacteria|Betaproteobacteria|Burkholderiales|Oxalobacteraceae|Herbaspirillum|Herbaspirillum aurantiacum / Herbaspirillum canariense / Herbaspirillum soli|
CGAATCCTACCGTGGTAAGCGCCCTCCTTGCGGTTAAGCTACCTACTTCTGGTAAAACCCGCTCCCATGGTGTGACGGGCGGTGTGTACAAGACCCGGGAACGTATTCACCGCGACATGCTGATCCGCGATTACTAGCGATTCCATCTTCATGGAGTCGAGTTGCAGACT
>MG|6|V9|R|21|99.42|Proteobacteria|Betaproteobacteria|Burkholderiales|Oxalobacteraceae|Herbaspirillum|Herbaspirillum aurantiacum / Herbaspirillum canariense / Herbaspirillum soli|
AGTCTGCAACTCGACTCCATGAAGATGGAATCGCTAGTAATCGCGGATCAGCATGTCGCGGTGAATACGTTCCCGGGTCTTGTACACACCGCCCGTCACACCATGGGAGCGGGTTTTACCAGAAGTAGGTAGCTTAACCGCAAGGAGGGCGCTTACCACGGTAGGATTCGT
>MG|6|V9|F|15|99.42|Proteobacteria|Betaproteobacteria|Burkholderiales|Oxalobacteraceae|Herbaspirillum|Herbaspirillum aurantiacum / Herbaspirillum canariense / Herbaspirillum soli|
CGAATCCTACCGTGGTAAGCGCCCTCCTTGCGGTTAAGCTACCTACTTCTGGTAAAACCCGCTCCCATGGTGTGACGGGCGGTGTGTACAAGACCCGGGAACGTATTCACCGCGACATGCTGATCCGCGATTACTAGCGATTCCAATCTTCATGGAGTCGAGTTGCAGACT
>MG|6|V9|F|15|99.41|Proteobacteria|Betaproteobacteria|Burkholderiales|Oxalobacteraceae|Oxalobacter|formigenes|
CGAATCCTACCGTGGTAAGCGCCCTCCTTGCGGTTAAGCTACCTACTTCTGGTAAAACCCGCTCCCATGGTGTGACGGGCGGTGTGTACAAGACCCGGGAACGTAATTCACCGCGACATGCTGATCCGCGATTACTAGCGATTCCATCTTCATGGAGTCGAGTTGCAGAACT
>MG|6|V9|F|78|99.42|Proteobacteria|Betaproteobacteria|Burkholderiales|Oxalobacteraceae|Oxalobacter|formigenes|
CGAATCCTACCGTGGTAAGCGCCCTCCTTGCGGTTAAGCTACCTACTTCTGGTAAAACCCGCTCCCATGGTGTGACGGGCGGTGTGTACAAGACCCGGGAACGTATTCACCGCGACATGCTGATCCGCGATTACTAGCGAATTCCATCTTCATGGAGTCGAGTTGCAGACT
>MG|6|V9|F|12|99.42|Proteobacteria|Betaproteobacteria|Burkholderiales|Oxalobacteraceae|Oxalobacter|formigenes|
CGAATCCTACCGTGGTAAGCGCCCTCCTTGCGGTTAAGCTACCTACTTCTGGTAAAACCCGCTCCCATGGTGTGACGGGCGGTGTGTACAAGACCCGGGAACGTATTCAACCGCGACATGCTGATCCGCGATTACTAGCGATTCCATCTTCATGGAGTCGAGTTGCAGACT
>MG|6|V9|F|59|99.42|Proteobacteria|Betaproteobacteria|Burkholderiales|Oxalobacteraceae|Oxalobacter|formigenes|
CGAATCCTACCGTGGTAAGCGCCCTCCTTGCGGTTAAGCTACCTACTTCTGGTAAAACCCGCTCCCATGGTGTGACGGGCGGTGTGTACAAGACCCGGGAACGTATTCACCGCGACATGCTGATCCGCGATTACTAGCGATTCCATCTTCATGGAGTCGAAGTTGCAGACT
>MG|6|V9|R|15|99.42|Proteobacteria|Betaproteobacteria|Burkholderiales|Oxalobacteraceae|Oxalobacter|formigenes|
AGTCTGCAACTCGAACTCCATGAAGATGGAATCGCTAGTAATCGCGGATCAGCATGTCGCGGTGAATACGTTCCCGGGTCTTGTACACACCGCCCGTCACACCATGGGAGCGGGTTTTACCAGAAGTAGGTAGCTTAACCGCAAGGAGGGCGCTTACCACGGTAGGATTCGT
>MG|6|V9|F|316|99.42|Proteobacteria|Betaproteobacteria|Burkholderiales|Oxalobacteraceae|Oxalobacter|formigenes|
CGAATCCTACCGTGGTAAGCGCCCTCCTTGCGGTTAAGCTACCTACTTCTGGTAAAACCCGCTCCCATGGTGTGACGGGCGGTGTGTACAAGACCCGGGAACGTAATTCACCGCGACATGCTGATCCGCGATTACTAGCGATTCCATCTTCATGGAGTCGAGTTGCAGACT
>MG|6|V9|F|20|99.42|Proteobacteria|Betaproteobacteria|Burkholderiales|Oxalobacteraceae|Oxalobacter|formigenes|
CGAATCCTACCGTGGTAAGCGCCCTCCTTGCGGTTAAGCTACCTACTTCTGGTAAAACCCGCTCCCATGGTGTGACGGGCGGTGTGTACAAGACCCGGGAACGTATTCACCGCGAACATGCTGATCCGCGATTACTAGCGATTCCATCTTCATGGAGTCGAGTTGCAGACT
>MG|6|V9|F|34|99.42|Proteobacteria|Betaproteobacteria|Burkholderiales|Oxalobacteraceae|Oxalobacter|formigenes|
CGAATCCTACCGTGGTAAGCGCCCTCCTTGCGGTTAAGCTACCTAACTTCTGGTAAAACCCGCTCCCATGGTGTGACGGGCGGTGTGTACAAGACCCGGGAACGTATTCACCGCGACATGCTGATCCGCGATTACTAGCGATTCCATCTTCATGGAGTCGAGTTGCAGACT
>MG|6|V9|F|18|99.42|Proteobacteria|Betaproteobacteria|Burkholderiales|Oxalobacteraceae|Oxalobacter|formigenes|
CGAATCCTACCGTGGTAAGCGCCCTCCTTGCGGTTAAGCTACCTACTTCTGGTAAAACCCGCTCCCATGGTGTGACGGGCGGTGTGTACAAGACCCGGGAACGTATTCACCGCGACATGCTGATCCGCGAATTACTAGCGATTCCATCTTCATGGAGTCGAGTTGCAGACT
>MG|6|V9|F|22|99.42|Proteobacteria|Betaproteobacteria|Burkholderiales|Oxalobacteraceae|Oxalobacter|formigenes|
CGAATCCTACCGTGGTAAGCGCCCTCCTTGCGGTTAAGCTACCTACTTCTGGTAAAACCCGCTCCCATGGTGTGACGGGCGGTGTGTACAAGACCCGGGAACGTATTCACCGCGACATGCTGATCCGCGATTACTAGCGATTCCATCTTCATGGAAGTCGAGTTGCAGACT
>MG|6|V9|F|13|99.42|Proteobacteria|Betaproteobacteria|Burkholderiales|Oxalobacteraceae|Oxalobacter|formigenes|
CGAATCCTACCGTGGTAAGCGCCCTCCTTGCGGTTAAGCTACCTACTTCTGGTAAAACCCGCTCCCATGGTGTGACGGGCGGTGTGTACAAGACCCGGGAACGTATTCACCGCGACATGCTGATCCGCGATTACTAGCGATTCCATCTTCATGGAGTCGAGTTGCAAGACT
>MG|6|V9|R|34|99.42|Proteobacteria|Betaproteobacteria|Burkholderiales|Oxalobacteraceae|Oxalobacter|formigenes|
AGTCTGCAACTCGACTCCATGAAGATGGAATCGCTAGTAATCGCGGATCAGCATGTCGCGGTGAATACGTTCCCGGGTCTTGTACACACCGCCCGTCACACCATGGGAGCGGGTTTTACCAGAAGTAGGTAGCTTAACCGCAAGGAGGGCGCTTAACCACGGTAGGATTCGT
>MG|6|V9|R|20|98.84|Proteobacteria|Betaproteobacteria|Burkholderiales|Oxalobacteraceae|Oxalobacter|formigenes|
AGTCTGCAACTCGACTCCAATGAAGATGGAATCGCTAGTAATCGCGGATCAGCATGTCGCGGTGAATACGTTCCCGGGTCTTGTACACACCGCCCGTCACACCATGGGAGCGGGTTTTACCAGAAGTAGGTAGCTTAACCGCAAGGAGGGCGCTTAACCACGGTAGGATTCGT
>MG|6|V9|F|14|98.84|Proteobacteria|Betaproteobacteria|Burkholderiales|Oxalobacteraceae|Oxalobacter|formigenes|
CGAATCCTACCGTGGTAAGCGCCCTCCTTGCGGTTAAGCTACCTACTTCTGGTAAAACCCGCTCCCATGGTGTGACGGGCGGTGTGTACAAGACCCGGGAACGTAATTCACCGCGACATGCTGAATCCGCGATTACTAGCGATTCCATCTTCATGGAGTCGAGTTGCAGACT
>MG|6|V9|F|17|98.27|Proteobacteria|Betaproteobacteria|Burkholderiales|Oxalobacteraceae|Oxalobacter|formigenes|
CGAATCCTACCGTGGTAAGCGCCCTCCTTGCGGTTAAGCTACCTACTTCTGGTAAAACCCGCTCCCATGGTGTGACGGGCGGTGTGTACAAGACCCGGGAACGTAATTCACCGCGACATGCTGATCCGCGATTACTAGCGATTCCATCTTCATGGAGTCGAAGTTGCAAGACT
>MG|6|V9|F|62|98.27|Proteobacteria|Betaproteobacteria|Burkholderiales|Oxalobacteraceae|Oxalobacter|formigenes|
CGAATCCTACCGTGGTAAGCGCCCTCCTTGCGGTTAAGCTACCTAACTTCTGGTAAAACCCGCTCCCATGGTGTGACGGGCGGTGTGTACAAGACCCGGGAACGTAATTCACCGCGACATGCTGATCCGCGATTACTAGCGAATTCCATCTTCATGGAGTCGAGTTGCAGACT
>MG|6|V9|F|14|97.7|Proteobacteria|Betaproteobacteria|Burkholderiales|Oxalobacteraceae|Oxalobacter|formigenes|
CGAATCCTACCGTGGTAAGCGCCCTCCTTGCGGTTAAGCTACCTAACTTCTGGTAAAACCCGCTCCCATGGTGTGACGGGCGGTGTGTACAAGACCCGGGAACGTAATTCACCGCGAACATGCTGATCCGCGATTACTAGCGAATTCCATCTTCATGGAGTCGAGTTGCAGACT
>MG|6|V9|F|202|98.84|Proteobacteria|Betaproteobacteria|Burkholderiales|Oxalobacteraceae|Oxalobacter|formigenes|
CGAATCCTACCGTGGTAAGCGCCCTCCTTGCGGTTAAGCTACCTACTTCTGGTAAAACCCGCTCCCATGGTGTGACGGGCGGTGTGTACAAGACCCGGGAACGTAATTCACCGCGACATGCTGATCCGCGATTACTAGCGAATTCCATCTTCATGGAGTCGAGTTGCAGACT
>MG|6|V9|F|10|98.84|Proteobacteria|Betaproteobacteria|Burkholderiales|Oxalobacteraceae|Oxalobacter|formigenes|
CGAATCCTACCGTGGTAAGCGCCCTCCTTGCGGTTAAGCTACCTACTTCTGGTAAAACCCGCTCCCATGGTGTGACGGGCGGTGTGTACAAGACCCGGGAACGTATTCACCGCGAACATGCTGATCCGCGATTACTAGCGAATTCCATCTTCATGGAGTCGAGTTGCAGACT
>MG|6|V9|F|12|98.27|Proteobacteria|Betaproteobacteria|Burkholderiales|Oxalobacteraceae|Oxalobacter|formigenes|
CGAATCCTACCGTGGTAAGCGCCCTCCTTGCGGTTAAGCTACCTACTTCTGGTAAAACCCGCTCCCATGGTGTGACGGGCGGTGTGTACAAGACCCGGGAACGTATTCACCGCGACATGCTGAATCCGCGATTACTAGCGAATTCCATCTTCATGGAGTCGAAGTTGCAGACT
>MG|6|V9|F|10|98.27|Proteobacteria|Betaproteobacteria|Burkholderiales|Oxalobacteraceae|Oxalobacter|formigenes|
CGAATCCTACCGTGGTAAGCGCCCTCCTTGCGGTTAAGCTACCTACTTCTGGTAAAACCCGCTCCCATGGTGTGACGGGCGGTGTGTACAAGACCCGGGAACGTATTCACCGCGACATGCTGATCCGCGATTACTAGCGAATTCCATCTTCATGGAGTCGAAGTTGCAAGACT
>MG|6|V9|F|14|98.84|Proteobacteria|Betaproteobacteria|Burkholderiales|Oxalobacteraceae|Oxalobacter|formigenes|
CGAATCCTACCGTGGTAAGCGCCCTCCTTGCGGTTAAGCTACCTACTTCTGGTAAAACCCGCTCCCATGGTGTGACGGGCGGTGTGTACAAGACCCGGGAACGTATTCACCGCGACATGCTGATCCGCGAATTACTAGCGAATTCCATCTTCATGGAGTCGAGTTGCAGACT
>MG|6|V9|F|11|98.84|Proteobacteria|Betaproteobacteria|Burkholderiales|Oxalobacteraceae|Oxalobacter|formigenes|
CGAATCCTACCGTGGTAAGCGCCCTCCTTGCGGTTAAGCTACCTACTTCTGGTAAAACCCGCTCCCATGGTGTGACGGGCGGTGTGTACAAGACCCGGGAACGTATTCACCGCGACATGCTGATCCGCGAATTACTAGCGATTCCATCTTCATGGAGTCGAAGTTGCAGACT
>MG|6|V9|F|15|98.27|Proteobacteria|Betaproteobacteria|Burkholderiales|Oxalobacteraceae|Oxalobacter|formigenes|
CGAATCCTACCGTGGTAAGCGCCCTCCTTGCGGTTAAGCTACCTAACTTCTGGTAAAACCCGCTCCCATGGTGTGACGGGCGGTGTGTACAAGACCCGGGAACGTAATTCACCGCGACATGCTGATCCGCGATTACTAGCGATTCCATCTTCATGGAAGTCGAGTTGCAGACT
>MG|6|V9|F|106|98.27|Proteobacteria|Betaproteobacteria|Burkholderiales|Oxalobacteraceae|Oxalobacter|formigenes|
CGAATCCTACCGTGGTAAGCGCCCTCCTTGCGGTTAAGCTACCTACTTCTGGTAAAACCCGCTCCCATGGTGTGACGGGCGGTGTGTACAAGACCCGGGAACGTAATTCACCGCGACATGCTGATCCGCGATTACTAGCGAATTCCATCTTCATGGAGTCGAAGTTGCAGACT
>MG|6|V9|F|14|98.27|Proteobacteria|Betaproteobacteria|Burkholderiales|Oxalobacteraceae|Oxalobacter|formigenes|
CGAATCCTACCGTGGTAAGCGCCCTCCTTGCGGTTAAGCTACCTACTTCTGGTAAAACCCGCTCCCATGGTGTGACGGGCGGTGTGTACAAGACCCGGGAACGTAATTCACCGCGACATGCTGAATCCGCGATTACTAGCGATTCCATCTTCATGGAGTCGAAGTTGCAGACT
>MG|6|V9|F|20|98.27|Proteobacteria|Betaproteobacteria|Burkholderiales|Oxalobacteraceae|Oxalobacter|formigenes|
CGAATCCTACCGTGGTAAGCGCCCTCCTTGCGGTTAAGCTACCTACTTCTGGTAAAACCCGCTCCCATGGTGTGACGGGCGGTGTGTACAAGACCCGGGAACGTAATTCACCGCGACATGCTGATCCGCGATTACTAGCGAATTCCATCTTCATGGAGTCGAGTTGCAAGACT
>MG|6|V9|F|23|98.84|Proteobacteria|Betaproteobacteria|Burkholderiales|Oxalobacteraceae|Oxalobacter|formigenes|
CGAATCCTACCGTGGTAAGCGCCCTCCTTGCGGTTAAGCTACCTAACTTCTGGTAAAACCCGCTCCCATGGTGTGACGGGCGGTGTGTACAAGACCCGGGAACGTATTCACCGCGACATGCTGATCCGCGATTACTAGCGAATTCCATCTTCATGGAGTCGAGTTGCAGACTC
>MG|6|V9|F|14|98.27|Proteobacteria|Betaproteobacteria|Burkholderiales|Oxalobacteraceae|Oxalobacter|formigenes|
CGAATCCTACCGTGGTAAGCGCCCTCCTTGCGGTTAAGCTACCTAACTTCTGGTAAAACCCGCTCCCATGGTGTGACGGGCGGTGTGTACAAGACCCGGGAACGTATTCACCGCGACATGCTGATCCGCGATTACTAGCGAATTCCATCTTCATGGAGTCGAAGTTGCAGACT
>MG|6|V9|F|17|98.27|Proteobacteria|Betaproteobacteria|Burkholderiales|Oxalobacteraceae|Oxalobacter|formigenes|
CGAATCCTACCGTGGTAAGCGCCCTCCTTGCGGTTAAGCTACCTACTTCTGGTAAAACCCGCTCCCATGGTGTGACGGGCGGTGTGTACAAGACCCGGGAACGTAATTCACCGCGACATGCTGATCCGCGATTACTAGCGATTCCATCTTCATGGAAGTCGAAGTTGCAGACT
>MG|6|V9|F|10|98.27|Proteobacteria|Betaproteobacteria|Burkholderiales|Oxalobacteraceae|Oxalobacter|formigenes|
CGAATCCTACCGTGGTAAGCGCCCTCCTTGCGGTTAAGCTACCTACTTCTGGTAAAACCCGCTCCCATGGTGTGACGGGCGGTGTGTACAAGACCCGGGAACGTAATTCACCGCGAACATGCTGATCCGCGATTACTAGCGATTCCATCTTCATGGAGTCGAAGTTGCAGACT
>MG|6|V9|F|13|97.7|Proteobacteria|Betaproteobacteria|Burkholderiales|Oxalobacteraceae|Oxalobacter|formigenes|
CGAATCCTACCGTGGTAAGCGCCCTCCTTGCGGTTAAGCTACCTACTTCTGGTAAAACCCGCTCCCATGGTGTGACGGGCGGTGTGTACAAGACCCGGGAACGTAATTCACCGCGAACATGCTGATCCGCGATTACTAGCGAATTCCATCTTCATGGAGTCGAAGTTGCAGACT
>MG|6|V9|F|123|98.84|Proteobacteria|Betaproteobacteria|Burkholderiales|Oxalobacteraceae|Oxalobacter|formigenes|
CGAATCCTACCGTGGTAAGCGCCCTCCTTGCGGTTAAGCTACCTACTTCTGGTAAAACCCGCTCCCATGGTGTGACGGGCGGTGTGTACAAGACCCGGGAACGTAATTCACCGCGACATGCTGATCCGCGATTACTAGCGATTCCATCTTCATGGAGTCGAAGTTGCAGACT
>MG|6|V9|F|37|98.84|Proteobacteria|Betaproteobacteria|Burkholderiales|Oxalobacteraceae|Oxalobacter|formigenes|
CGAATCCTACCGTGGTAAGCGCCCTCCTTGCGGTTAAGCTACCTACTTCTGGTAAAACCCGCTCCCATGGTGTGACGGGCGGTGTGTACAAGACCCGGGAACGTAATTCACCGCGACATGCTGATCCGCGATTACTAGCGATTCCATCTTCATGGAAGTCGAGTTGCAGACT
>MG|6|V9|F|10|98.27|Proteobacteria|Betaproteobacteria|Burkholderiales|Oxalobacteraceae|Oxalobacter|formigenes|
CGAATCCTACCGTGGTAAGCGCCCTCCTTGCGGTTAAGCTACCTACTTCTGGTAAAACCCGCTCCCATGGTGTGACGGGCGGTGTGTACAAGACCCGGGAACGTAATTCAACCGCGACATGCTGATCCGCGATTACTAGCGATTCCATCTTCATGGAGTCGAAGTTGCAGACT
>MG|6|V9|F|36|98.84|Proteobacteria|Betaproteobacteria|Burkholderiales|Oxalobacteraceae|Oxalobacter|formigenes|
CGAATCCTACCGTGGTAAGCGCCCTCCTTGCGGTTAAGCTACCTACTTCTGGTAAAACCCGCTCCCATGGTGTGACGGGCGGTGTGTACAAGACCCGGGAACGTAATTCACCGCGAACATGCTGATCCGCGATTACTAGCGATTCCATCTTCATGGAGTCGAGTTGCAGACT
>MG|6|V9|F|15|98.27|Proteobacteria|Betaproteobacteria|Burkholderiales|Oxalobacteraceae|Oxalobacter|formigenes|
CGAATCCTACCGTGGTAAGCGCCCTCCTTGCGGTTAAGCTACCTAACTTCTGGTAAAACCCGCTCCCATGGTGTGACGGGCGGTGTGTACAAGACCCGGGAACGTAATTCACCGCGAACATGCTGATCCGCGATTACTAGCGATTCCATCTTCATGGAGTCGAGTTGCAGACT
>MG|6|V9|F|16|98.27|Proteobacteria|Betaproteobacteria|Burkholderiales|Oxalobacteraceae|Oxalobacter|formigenes|
CGAATCCTACCGTGGTAAGCGCCCTCCTTGCGGTTAAGCTACCTACTTCTGGTAAAACCCGCTCCCATGGTGTGACGGGCGGTGTGTACAAGACCCGGGAACGTAATTCACCGCGAACATGCTGATCCGCGATTACTAGCGAATTCCATCTTCATGGAGTCGAGTTGCAGACT
>MG|6|V9|F|10|98.27|Proteobacteria|Betaproteobacteria|Burkholderiales|Oxalobacteraceae|Oxalobacter|formigenes|
CGAATCCTACCGTGGTAAGCGCCCTCCTTGCGGTTAAGCTACCTACTTCTGGTAAAACCCGCTCCCATGGTGTGACGGGCGGTGTGTACAAGACCCGGGAACGTAATTCACCGCGACATGCTGATCCGCGAATTACTAGCGATTCCATCTTCATGGAGTCGAAGTTGCAGACT
>MG|6|V9|F|16|97.7|Proteobacteria|Betaproteobacteria|Burkholderiales|Oxalobacteraceae|Oxalobacter|formigenes|
CGAATCCTACCGTGGTAAGCGCCCTCCTTGCGGTTAAGCTACCTACTTCTGGTAAAACCCGCTCCCATGGTGTGACGGGCGGTGTGTACAAGACCCGGGAACGTAATTCACCGCGACATGCTGATCCGCGATTACTAGCGAATTCCATCTTCATGGAGTCGAAGTTGCAAGACT
>MG|6|V9|R|26|98.84|Proteobacteria|Betaproteobacteria|Burkholderiales|Oxalobacteraceae|Oxalobacter|formigenes|
AGTCTGCAACTCGAACTCCATGAAGATGGAATCGCTAGTAATCGCGGATCAGCATGTCGCGGTGAATACGTTCCCGGGTCTTGTACACACCGCCCGTCACACCATGGGAGCGGGTTTTACCAGAAGTAGGTAGCTTAACCGCAAGGAGGGCGCTTAACCACGGTAGGATTCGT
>MG|6|V9|F|26|98.27|Proteobacteria|Betaproteobacteria|Burkholderiales|Oxalobacteraceae|Oxalobacter|formigenes|
CGAATCCTACCGTGGTAAGCGCCCTCCTTGCGGTTAAGCTACCTACTTCTGGTAAAACCCGCTCCCATGGTGTGACGGGCGGTGTGTACAAGACCCGGGAACGTAATTCACCGCGACATGCTGATCCGCGATTACTAGCGAATTCCATCTTCATGGAAGTCGAGTTGCAGACT
>MG|6|V9|F|12|98.27|Proteobacteria|Betaproteobacteria|Burkholderiales|Oxalobacteraceae|Oxalobacter|formigenes|
CGAATCCTACCGTGGTAAGCGCCCTCCTTGCGGTTAAGCTACCTACTTCTGGTAAAACCCGCTCCCATGGTGTGACGGGCGGTGTGTACAAGACCCGGGAACGTATTCACCGCGAACATGCTGATCCGCGATTACTAGCGAATTCCATCTTCATGGAGTCGAAGTTGCAGACT
>MG|6|V9|F|47|98.84|Proteobacteria|Betaproteobacteria|Burkholderiales|Oxalobacteraceae|Oxalobacter|formigenes|
CGAATCCTACCGTGGTAAGCGCCCTCCTTGCGGTTAAGCTACCTACTTCTGGTAAAACCCGCTCCCATGGTGTGACGGGCGGTGTGTACAAGACCCGGGAACGTATTCACCGCGACATGCTGATCCGCGATTACTAGCGAATTCCATCTTCATGGAGTCGAAGTTGCAGACT
>MG|6|V9|F|44|98.27|Proteobacteria|Betaproteobacteria|Burkholderiales|Oxalobacteraceae|Oxalobacter|formigenes|
CGAATCCTACCGTGGTAAGCGCCCTCCTTGCGGTTAAGCTACCTAACTTCTGGTAAAACCCGCTCCCATGGTGTGACGGGCGGTGTGTACAAGACCCGGGAACGTAATTCACCGCGACATGCTGATCCGCGATTACTAGCGATTCCATCTTCATGGAGTCGAAGTTGCAGACT
>MG|6|V9|F|92|98.84|Proteobacteria|Betaproteobacteria|Burkholderiales|Oxalobacteraceae|Oxalobacter|formigenes|
CGAATCCTACCGTGGTAAGCGCCCTCCTTGCGGTTAAGCTACCTAACTTCTGGTAAAACCCGCTCCCATGGTGTGACGGGCGGTGTGTACAAGACCCGGGAACGTAATTCACCGCGACATGCTGATCCGCGATTACTAGCGATTCCATCTTCATGGAGTCGAGTTGCAGACT
>MG|6|V9|R|12|98.84|Proteobacteria|Betaproteobacteria|Burkholderiales|Oxalobacteraceae|Oxalobacter|formigenes|
AGTCTGCAACTCGACTCCATGAAGATGGAATCGCTAGTAATCGCGGATCAGCATGTCGCGGTGAATACGTTCCCGGGTCTTGTACACACCGCCCGTCACACCATGGGAGCGGGTTTTACCAGAAGTAGGTAGCTTAACCGCAAGGAAGGGCGCTTAACCACGGTAGGATTCGT
>MG|6|V9|F|11|98.84|Proteobacteria|Betaproteobacteria|Burkholderiales|Oxalobacteraceae|Oxalobacter|formigenes|
CGAATCCTACCGTGGTAAGCGCCCTCCTTGCGGTTAAGCTACCTACTTCTGGTAAAACCCGCTCCCATGGTGTGACGGGCGGTGTGTACAAGAACCCGGGAACGTAATTCACCGCGACATGCTGATCCGCGATTACTAGCGATTCCATCTTCATGGAGTCGAGTTGCAGACT
>MG|6|V9|F|14|98.84|Proteobacteria|Betaproteobacteria|Burkholderiales|Oxalobacteraceae|Oxalobacter|formigenes|
CGAATCCTACCGTGGTAAGCGCCCTCCTTGCGGTTAAGCTACCTACTTCTGGTAAAACCCGCTCCCATGGTGTGACGGGCGGTGTGTACAAGACCCGGGAACGTAATTCAACCGCGACATGCTGATCCGCGATTACTAGCGATTCCATCTTCATGGAGTCGAGTTGCAGACT
>MG|6|V9|F|16|98.27|Proteobacteria|Betaproteobacteria|Burkholderiales|Oxalobacteraceae|Oxalobacter|formigenes|
CGAATCCTACCGTGGTAAGCGCCCTCCTTGCGGTTAAGCTACCTACTTCTGGTAAAACCCGCTCCCATGGTGTGACGGGCGGTGTGTACAAGACCCGGGAACGTAATTCACCGCGACATGCTGATCCGCGAATTACTAGCGAATTCCATCTTCATGGAGTCGAGTTGCAGACT
>MG|6|V9|F|21|98.84|Proteobacteria|Betaproteobacteria|Burkholderiales|Oxalobacteraceae|Oxalobacter|formigenes|
CGAATCCTACCGTGGTAAGCGCCCTCCTTGCGGTTAAGCTACCTACTTCTGGTAAAACCCGCTCCCATGGTGTGACGGGCGGTGTGTACAAGACCCGGGAACGTAATTCACCGCGACATGCTGATCCGCGAATTACTAGCGATTCCATCTTCATGGAGTCGAGTTGCAGACT
>MG|6|V9|F|10|98.82|Proteobacteria|Betaproteobacteria|Burkholderiales|Oxalobacteraceae|Oxalobacter|formigenes|
CGAATCCTACCGTGGTAAGCGCCCTCCTTGCGGTTAAGCTACCTACTTCTGGTAAAACCCGCTCCCATGGTGTGACGGGCGGTGTGTACAAGACCCGGGAACGTAATTCACCGCGACATGCTGATCCGCGATTACTAGCGAATTCCATCTTCATGGAGTCGAGTTGCAGAACT
>MG|6|V9|F|10|98.84|Proteobacteria|Betaproteobacteria|Burkholderiales|Oxalobacteraceae|Oxalobacter|formigenes|
CGAATCCTACCGTGGTAAGCGCCCTCCTTGCGGTTAAGCTACCTAACTTCTGGTAAAACCCGCTCCCATGGTGTGACGGGCGGTGTGTACAAGACCCGGGAACGTATTCACCGCGACATGCTGATCCGCGATTACTAGCGATTCCATCTTCATGGAGTCGAAGTTGCAGACT
>MG|6|V9|F|14|98.84|Proteobacteria|Betaproteobacteria|Burkholderiales|Oxalobacteraceae|Oxalobacter|formigenes|
CGAATCCTACCGTGGTAAGCGCCCTCCTTGCGGTTAAGCTACCTACTTCTGGTAAAACCCGCTCCCATGGTGTGACGGGCGGTGTGTACAAGACCCGGGAACGTATTCACCGCGACATGCTGATCCGCGATTACTAGCGAATTCCATCTTCATGGAGTCGAGTTGCAAGACT
>MG|6|V9|F|37|98.84|Proteobacteria|Betaproteobacteria|Burkholderiales|Oxalobacteraceae|Oxalobacter|formigenes|
CGAATCCTACCGTGGTAAGCGCCCTCCTTGCGGTTAAGCTACCTACTTCTGGTAAAACCCGCTCCCATGGTGTGACGGGCGGTGTGTACAAGACCCGGGAACGTAATTCACCGCGACATGCTGATCCGCGATTACTAGCGATTCCATCTTCATGGAGTCGAGTTGCAAGACT
>MG|6|V9|F|14|98.27|Proteobacteria|Betaproteobacteria|Burkholderiales|Oxalobacteraceae|Oxalobacter|formigenes|
CGAATCCTACCGTGGTAAGCGCCCTCCTTGCGGTTAAGCTACCTAACTTCTGGTAAAACCCGCTCCCATGGTGTGACGGGCGGTGTGTACAAGACCCGGGAACGTAATTCACCGCGACATGCTGATCCGCGAATTACTAGCGATTCCATCTTCATGGAGTCGAGTTGCAGACT
>MG|6|V9|F|39|97.7|Proteobacteria|Betaproteobacteria|Burkholderiales|Oxalobacteraceae|Oxalobacter|formigenes|
CGAATCCTACCGTGGTAAGCGCCCTCCTTGCGGTTAAGCTACCTAACTTCTGGTAAAACCCGCTCCCATGGTGTGACGGGCGGTGTGTACAAGACCCGGGAACGTAATTCACCGCGACATGCTGATCCGCGATTACTAGCGAATTCCATCTTCATGGAGTCGAAGTTGCAGACT
>MG|6|V9|F|14|98.74|Proteobacteria|Gammaproteobacteria|Enterobacteriales|Enterobacteriaceae|Candidatus Hamiltonella|symbiont|
CGAATCCTACCGTGGTAAGCGCCCTCCTTGCGGTTAAGCTACCTACTTCTTTTGCAACCCACTCCCATGGTGTGACGGGCGGTGTGTACAAGGCCCGGGAACGTATTCACCGTGGCATTCTGATCCACGATTACTAGCGATTCCGACTTCATGGAGTCGAGTTGCAGACT
>MG|6|V9|R|17|100.0|Proteobacteria|Gammaproteobacteria|Enterobacteriales|Enterobacteriaceae|Cronobacter|turicensis|
AGTCTGCAACTCGACTCCATGAAGTCGGAATCGCTAGTAATCGTGGATCAGAATGCCACGGTGAATACGTTCCCGGGCCTTGTACACACCGCCCGTCACACCATGGGAGTGGGTTGCAAAAGAAGTAGGTAGCTTAACCTTCGGGAGGGCGCTTACCACTTTGTGATTTCAT
>MG|6|V9|F|16|97.01|Proteobacteria|Gammaproteobacteria|Enterobacteriales|Enterobacteriaceae|Cronobacter|turicensis|
TGAATCAACAAAGTGGTAAGCGCCCTCCCGAAGGTTAAGCTACCTAACTTCTTTTGCAACCCACTCCCATGGTGTGAACGGGCGGTGTGTACAAGGCCCGGGAACGTATTCACCGTGGCAATTCTGATCCACGATTACTAGCGATTCCGAACTTCATGGAGTCGAGTTGCAAGACT
>MG|6|V9|R|20|99.42|Proteobacteria|Gammaproteobacteria|Enterobacteriales|Enterobacteriaceae|Escherichia|coli|
AGTCTGCAACTCGAACTCCATGAAGTCGGAATCGCTAGTAATCGTGGATCAGAATGCCACGGTGAATACGTTCCCGGGCCTTGTACACACCGCCCGTCACACCATGGGAGTGGGTTGCAAAAGAAGTAGGTAGCTTAACCTTCGGGAAGGGCGCTTACCACTTTGTGATTCAT
>MG|6|V9|R|26|99.42|Proteobacteria|Gammaproteobacteria|Enterobacteriales|Enterobacteriaceae|Escherichia|coli|
AGTCTGCAACTCGACTCCATGAAGTCGGAATCGCTAGTAATCGTGGATCAGAATGCCAACGGTGAATACGTTCCCGGGCCTTGTACACACCGCCCGTCACACCATGGGAGTGGGTTGCAAAAGAAGTAGGTAGCTTAACCTTCGGGAAGGGCGCTTACCACTTTGTGATTCAT
>MG|6|V9|R|20|99.42|Proteobacteria|Gammaproteobacteria|Enterobacteriales|Enterobacteriaceae|Escherichia|coli|
AGTCTGCAACTCGACTCCATGAAGTCGGAATCGCTAGTAATCGTGGATCAGAATGCCACGGTGAATACGTTCCCGGGCCTTGTAACACACCGCCCGTCACACCATGGGAGTGGGTTGCAAAAGAAGTAGGTAGCTTAACCTTCGGGAAGGGCGCTTACCACTTTGTGATTCAT
>MG|6|V9|R|16|99.42|Proteobacteria|Gammaproteobacteria|Enterobacteriales|Enterobacteriaceae|Escherichia|coli|
AGTCTGCAACTCGACTCCATGAAGTCGGAATCGCTAGTAATCGTGGATCAGAATGCCACGGTGAATACGTTCCCGGGCCTTGTACACACCGCCCGTCACACCATGGGAGTGGGTTGCAAAAGAAGTAAGGTAGCTTAACCTTCGGGAAGGGCGCTTACCACTTTGTGATTCAT
>MG|6|V9|R|11|99.42|Proteobacteria|Gammaproteobacteria|Enterobacteriales|Enterobacteriaceae|Escherichia|coli|
AGTCTGCAACTCGACTCCATGAAGTCGGAATCGCTAGTAATCGTGGATCAGAATGCCACGGTGAATACGTTCCCGGGCCTTGTACACACCGCCCGTCACACCATGGGAGTGGGTTGCAAAAGAAGTAGGTAGCTTAACCTTCGGGAAGGGCGCTTAACCACTTTGTGATTCAT
>MG|6|V9|R|23|99.42|Proteobacteria|Gammaproteobacteria|Enterobacteriales|Enterobacteriaceae|Escherichia|coli|
AGTCTGCAACTCGACTCCATGAAGTCGGAATCGCTAGTAATCGTGGATCAGAATGCCACGGTGAATACGTTCCCGGGCCTTGTACACACCGCCCGTCACACCATGGGAAGTGGGTTGCAAAAGAAGTAGGTAGCTTAACCTTCGGGAAGGGCGCTTACCACTTTGTGATTCAT
>MG|6|V9|R|15|98.85|Proteobacteria|Gammaproteobacteria|Enterobacteriales|Enterobacteriaceae|Escherichia|coli|
AGTCTGCAACTCGACTCCATGAAGTCGGAATCGCTAGTAATCGTGGATCAGAATGCCAACGGTGAATACGTTCCCGGGCCTTGTAACACACCGCCCGTCACACCATGGGAGTGGGTTGCAAAAGAAGTAGGTAGCTTAACCTTCGGGAAGGGCGCTTACCACTTTGTGATTCAT
>MG|6|V9|R|16|98.85|Proteobacteria|Gammaproteobacteria|Enterobacteriales|Enterobacteriaceae|Escherichia|coli|
AGTCTGCAACTCGAACTCCATGAAGTCGGAATCGCTAGTAATCGTGGATCAGAATGCCAACGGTGAATACGTTCCCGGGCCTTGTACACACCGCCCGTCACACCATGGGAGTGGGTTGCAAAAGAAGTAGGTAGCTTAACCTTCGGGAAGGGCGCTTACCACTTTGTGATTCAT
>MG|6|V9|R|17|98.85|Proteobacteria|Gammaproteobacteria|Enterobacteriales|Enterobacteriaceae|Escherichia|coli|
AGTCTGCAACTCGACTCCATGAAGTCGGAATCGCTAGTAATCGTGGATCAGAATGCCAACGGTGAATACGTTCCCGGGCCTTGTACACACCGCCCGTCACACCATGGGAAGTGGGTTGCAAAAGAAGTAGGTAGCTTAACCTTCGGGAAGGGCGCTTACCACTTTGTGATTCAT
>MG|6|V9|R|11|98.85|Proteobacteria|Gammaproteobacteria|Enterobacteriales|Enterobacteriaceae|Escherichia|coli|
AGTCTGCAACTCGACTCCATGAAGTCGGAATCGCTAGTAATCGTGGATCAGAATGCCACGGTGAATACGTTCCCGGGCCTTGTACACACCGCCCGTCACACCATGGGAAGTGGGTTGCAAAAGAAGTAGGTAGCTTAACCTTCGGGAAGGGCGCTTAACCACTTTGTGATTCAT
>MG|6|V9|R|10|98.85|Proteobacteria|Gammaproteobacteria|Enterobacteriales|Enterobacteriaceae|Escherichia|coli|
AGTCTGCAACTCGAACTCCATGAAGTCGGAATCGCTAGTAATCGTGGATCAGAATGCCACGGTGAATACGTTCCCGGGCCTTGTACACACCGCCCGTCACACCATGGGAAGTGGGTTGCAAAAGAAGTAGGTAGCTTAACCTTCGGGAAGGGCGCTTACCACTTTGTGATTCAT
>MG|6|V9|R|10|98.82|Proteobacteria|Gammaproteobacteria|Enterobacteriales|Enterobacteriaceae|Salmonella|enterica|
AGTCTGCAACTCGACTCCATGAAGTCGGAATCGCTAGTAATCGTGGATCAGAATGCCAACGGTGAATACGTTCCCGGGCCTTGTACACACCGCCCGTCACACCATGGGAAGTGGGTTGCAAAAGAAGTAGGTAGCTTAACCTTCGGGAGGGCGCTTACCACTTTGTGATTTCAT
