# Supplementary material for: A comparative analysis of microbial profile of Guinea fowl and chicken using metagenomic approach
Source: PLoS One. 2018 Mar 1;13(3):e0191029. doi: 10.1371/journal.pone.0191029 (PMC5832216; doi:10.1371/journal.pone.0191029)
Supplement: S1 File — 16SrRNA sequencing data revealing Intestinal microbial profile of the chicken gastrointestinal tract. (ZIP) [file pone.0191029.s002.zip › exports/S004_GF_16S_2_v1_V9_reads_family.fasta]

>MG|6|V9|F|37|91.88|Proteobacteria|Alphaproteobacteria|Rhodospirillales|Rhodospirillaceae|Magnetospirillum|gryphiswaldense|
TCGGCCCTACCGTAGACGGCTGCCTCCTTACGGTTAGCTCACCGGCTTCGGGTAAAACCGAACTTTCGTGGTGTGACGGGCGGTGTGTACAAGGCCCGGGAACGCATTCACCGTGGTATGCTGACCCACGGTTACTAGCGATTCCGACTTCATGGAGTCGAGTTGCAAGACT
>MG|6|V9|R|11|91.52|Proteobacteria|Alphaproteobacteria|Rhodospirillales|Rhodospirillaceae|Magnetospirillum|gryphiswaldense|
AGTCTGCAACTCGACTCCATGAAGTCGGAATCGCTAGTAACCGTGGGTCAGCATACCACGGTGAATGCGTTCCCGGGCCTTGTACACACCGCCCGTCACACCACGAAAGTCGGTTTTACCCGAAGCCGGTGAGCTAACCGTAAGGAGGCAGCCGTCTAACGGTAAGGGCCGAA
>MG|6|V9|F|11|90.96|Proteobacteria|Alphaproteobacteria|Rhodospirillales|Rhodospirillaceae|Magnetospirillum|gryphiswaldense|
TCGGCCCTAACCGTAGACGGCTGCCTCCTTACGGTTAGCTCACCGGCTTCGGGTAAAACCGAACTTTCGTGGTGTGACGGGCGGTGTGTACAAGGCCCGGGAACGCATTCACCGTGGTATGCTGACCCACGGTTACTAGCGAATTCCGACTTCATGGAGTCGAGTTGCAGACT
>MG|6|V9|F|11|91.3|Proteobacteria|Alphaproteobacteria|Rhodospirillales|Rhodospirillaceae|Magnetospirillum|gryphiswaldense|
TCGGCCCTACCGTAGAACGGCTGCCTCCTTACGGTTAGCTCACCGGCTTCGGGTAAAACCGAACTTTCGTGGTGTGACGGGCGGTGTGTACAAGGCCCGGGAACGCATTCACCGTGGTATGCTGACCCACGGTTACTAGCGATTCCGACTTCATGGAGTCGAGTTGCAAGACT
>MG|6|V9|F|11|93.25|Proteobacteria|Alphaproteobacteria|Rhodospirillales|Rhodospirillaceae|Magnetospirillum|gryphiswaldense|
TCGGCCCTACCGTAGACGGCTGCCTCCTTACGGTTAGCTCACCGGCTTCGGGTAAAACCGAACTTTCGTGGTGTGACGGGCGGTGTGTACAAGGCCCGGGAACGTAATTCACCGTGGCATTCTGATCCACGATTACTAGCGATTCCGACTTCATGGAGTCGAGTTGCAGACT
>MG|6|V9|F|22|90.96|Proteobacteria|Alphaproteobacteria|Rhodospirillales|Rhodospirillaceae|Magnetospirillum|gryphiswaldense|
TCGGCCCTAACCGTAGAACGGCTGCCTCCTTACGGTTAGCTCACCGGCTTCGGGTAAAACCGAACTTTCGTGGTGTGACGGGCGGTGTGTACAAGGCCCGGGAACGCATTCACCGTGGTATGCTGACCCACGGTTACTAGCGATTCCGACTTCATGGAGTCGAGTTGCAGACT
>MG|6|V9|F|368|91.98|Proteobacteria|Alphaproteobacteria|Rhodospirillales|Rhodospirillaceae|Magnetospirillum|gryphiswaldense|
TCGGCCCTACCGTAGACGGCTGCCTCCTTACGGTTAGCTCACCGGCTTCGGGTAAAACCGAACTTTCGTGGTGTGACGGGCGGTGTGTACAAGGCCCGGGAACGCATTCACCGTGGTATGCTGACCCACGGTTACTAGCGATTCCGACTTCATGGAGTCGAGTTGCAGACT
>MG|6|V9|F|40|91.52|Proteobacteria|Alphaproteobacteria|Rhodospirillales|Rhodospirillaceae|Magnetospirillum|gryphiswaldense|
TCGGCCCTAACCGTAGACGGCTGCCTCCTTACGGTTAGCTCACCGGCTTCGGGTAAAACCGAACTTTCGTGGTGTGACGGGCGGTGTGTACAAGGCCCGGGAACGCATTCACCGTGGTATGCTGACCCACGGTTACTAGCGATTCCGACTTCATGGAGTCGAGTTGCAGACT
>MG|6|V9|R|20|92.07|Proteobacteria|Alphaproteobacteria|Rhodospirillales|Rhodospirillaceae|Magnetospirillum|gryphiswaldense|
AGTCTGCAACTCGACTCCATGAAGTCGGAATCGCTAGTAACCGTGGGTCAGCATACCACGGTGAATGCGTTCCCGGGCCTTGTACACACCGCCCGTCACACCACGAAAGTCGGTTTTACCCGAAGCCGGTGAGCTAACCGTAAGGAGGCAGCCGTCTACGGTAAGGGCCGA
>MG|6|V9|F|11|97.7|Proteobacteria|Betaproteobacteria|Burkholderiales|Oxalobacteraceae|Herbaspirillum / Noviherbaspirillum / Oxalobacter|formigenes|
CGAATCCTACCGTGGTAAGCGCCCTCCTTGCGGTTAAGCTACCTACTTCTGGTAAAACCCGCTCCCATGGTGTGACGGGCGGTGTGTACAAGACCCGGGAACGTAATTCACCGCGACATGCTGATCCGCGATTACTAGCGAATTCCAATCTTCATGGAGTCGAAGTTGCAGACT
>MG|6|V9|F|35|98.84|Proteobacteria|Betaproteobacteria|Burkholderiales|Oxalobacteraceae|Herbaspirillum / Noviherbaspirillum / Oxalobacter|formigenes|
CGAATCCTACCGTGGTAAGCGCCCTCCTTGCGGTTAAGCTACCTACTTCTGGTAAAACCCGCTCCCATGGTGTGACGGGCGGTGTGTACAAGACCCGGGAACGTAATTCACCGCGACATGCTGATCCGCGATTACTAGCGATTCCAATCTTCATGGAGTCGAGTTGCAGACT
>MG|6|V9|F|12|98.26|Proteobacteria|Betaproteobacteria|Burkholderiales|Oxalobacteraceae|Herbaspirillum / Noviherbaspirillum / Oxalobacter|formigenes|
CGAATCCTACCGTGGTAAGCGCCCTCCTTGCGGTTAAGCTACCTACTTCTGGTAAAACCCGCTCCCATGGTGTGACGGGCGGTGTGTACAAGACCCGGGAACGTAATTCACCGCGACATGCTGATCCGCGATTACTAGCGATTCCGACTTCATGGAGTCGAAGTTGCAGACT
>MG|6|V9|F|16|97.7|Proteobacteria|Betaproteobacteria|Burkholderiales|Oxalobacteraceae|Herbaspirillum / Noviherbaspirillum / Oxalobacter|formigenes|
CGAATCCTACCGTGGTAAGCGCCCTCCTTGCGGTTAAGCTACCTAACTTCTGGTAAAACCCGCTCCCATGGTGTGACGGGCGGTGTGTACAAGACCCGGGAACGTAATTCACCGCGACATGCTGATCCGCGATTACTAGCGAATTCCAATCTTCATGGAGTCGAGTTGCAGACT
>MG|6|V9|F|21|98.27|Proteobacteria|Betaproteobacteria|Burkholderiales|Oxalobacteraceae|Herbaspirillum / Noviherbaspirillum / Oxalobacter|formigenes|
CGAATCCTACCGTGGTAAGCGCCCTCCTTGCGGTTAAGCTACCTACTTCTGGTAAAACCCGCTCCCATGGTGTGACGGGCGGTGTGTACAAGACCCGGGAACGTAATTCACCGCGACATGCTGATCCGCGATTACTAGCGAATTCCAATCTTCATGGAGTCGAGTTGCAGACT
>MG|6|V9|F|14|98.26|Proteobacteria|Betaproteobacteria|Burkholderiales|Oxalobacteraceae|Herbaspirillum / Noviherbaspirillum / Oxalobacter|formigenes|
CGAATCCTACCGTGGTAAGCGCCCTCCTTGCGGTTAAGCTACCTACTTCTGGTAAAACCCGCTCCCATGGTGTGACGGGCGGTGTGTACAAGACCCGGGAACGTAATTCACCGCGACATGCTGATCCGCGATTACTAGCGAATTCCGACTTCATGGAGTCGAGTTGCAGACT
>MG|6|V9|F|16|98.27|Proteobacteria|Betaproteobacteria|Burkholderiales|Oxalobacteraceae|Herbaspirillum / Noviherbaspirillum / Oxalobacter|formigenes|
CGAATCCTACCGTGGTAAGCGCCCTCCTTGCGGTTAAGCTACCTACTTCTGGTAAAACCCGCTCCCATGGTGTGACGGGCGGTGTGTACAAGACCCGGGAACGTAATTCACCGCGACATGCTGATCCGCGATTACTAGCGATTCCAATCTTCATGGAGTCGAAGTTGCAGACT
>MG|6|V9|F|12|98.26|Proteobacteria|Betaproteobacteria|Burkholderiales|Oxalobacteraceae|Herbaspirillum / Noviherbaspirillum / Oxalobacter|formigenes|
CGAATCCTACCGTGGTAAGCGCCCTCCTTGCGGTTAAGCTACCTACTTCTGGTAAAACCCGCTCCCATGGTGTGACGGGCGGTGTGTACAAGACCCGGGAACGTAATTCACCGCGACATGCTGATCCGCGATTACTAGCGATTCCGACTTCATGGAGTCGAGTTGCAAGACT
>MG|6|V9|F|25|98.83|Proteobacteria|Betaproteobacteria|Burkholderiales|Oxalobacteraceae|Herbaspirillum / Noviherbaspirillum / Oxalobacter|formigenes|
CGAATCCTACCGTGGTAAGCGCCCTCCTTGCGGTTAAGCTACCTACTTCTGGTAAAACCCGCTCCCATGGTGTGACGGGCGGTGTGTACAAGACCCGGGAACGTAATTCACCGCGACATGCTGATCCGCGATTACTAGCGATTCCGACTTCATGGAGTCGAGTTGCAGACT
>MG|6|V9|F|12|98.84|Proteobacteria|Betaproteobacteria|Burkholderiales|Oxalobacteraceae|Herbaspirillum / Noviherbaspirillum / Oxalobacter|formigenes|
CGAATCCTACCGTGGTAAGCGCCCTCCTTGCGGTTAAGCTACCTACTTCTGGTAAAACCCGCTCCCATGGTGTGACGGGCGGTGTGTACAAGACCCGGGAACGTATTCACCGCGACATGCTGATCCGCGATTACTAGCGAATTCCAATCTTCATGGAGTCGAGTTGCAGACT
>MG|6|V9|F|11|93.79|Proteobacteria|Deltaproteobacteria|Desulfovibrionales|Desulfovibrionaceae|Desulfovibrio|sp.|
TCGGGCCTACCGTAGACGGATGCCTCAGTTGCCTGTTGGCTCACCGGCTTCGGGTAAAACCGAACTTTCGTGGTGTGACGGGCGGTGTGTACAAGGCCCGGGAACGCAATTCACCCCGGCCATGCTGATCCGGAATTAACTAGCGATTCCGACTTCATGGAGTCGAGTTGCAAGACT
>MG|6|V9|R|11|95.98|Proteobacteria|Deltaproteobacteria|Desulfovibrionales|Desulfovibrionaceae|Desulfovibrio|sp.|
AGTCTGCAACTCGACTCCATGAAGTCGGAATCGCTAGTAATTCCGGATCAGCATGCCGGGGTGAATGCGTTCCCGGGCCTTGTACACACCGCCCGTCAACACCACGAAAGTCGGTTTTACCCGAAGCCGGTGAGCCAACAGGCAACTGAGGCATCCGTCTACGGTAGGCCCGAT
>MG|6|V9|R|53|96.51|Proteobacteria|Deltaproteobacteria|Desulfovibrionales|Desulfovibrionaceae|Desulfovibrio|sp.|
AGTCTGCAACTCGACTCCATGAAGTCGGAATCGCTAGTAATTCCGGATCAGCATGCCGGGGTGAATGCGTTCCCGGGCCTTGTACACACCGCCCGTCACACCACGAAAGTCGGTTTTACCCGAAGCCGGTGAGCCAACAGGCAACTGAGGCATCCGTCTACGGTAGGCCCGAA
>MG|6|V9|F|14|91.43|Proteobacteria|Deltaproteobacteria|Desulfovibrionales|Desulfovibrionaceae|Bilophila|wadsworthia|
TCGGCCCTACCGTAGACGGCTGCCTCCTTACGGTTAGCTCACCGGCTTCGGGTAAAACCGAACTTTCGTGGTGTGACGGGCGGTGTGTACAAGGCCCGGGAACGCATTCACCGTGGTATGCTGACCCCACGGTTACTAGCGATTCCGACTTCATGGAGTCGAGTTGCAGACT
>MG|6|V9|F|17|94.32|Proteobacteria|Deltaproteobacteria|Desulfovibrionales|Desulfovibrionaceae|Desulfovibrio|sp.|
TCGGGCCTACCGTAGACGGATGCCTCAGTTGCCTGTTGGCTCACCGGCTTCGGGTAAAACCGAACTTTCGTGGTGTGACGGGCGGTGTGTACAAGGCCCGGGAACGCAATTCACCCCGGCATGCTGATCCGGAATTACTAGCGATTCCGAACTTCATGGAGTCGAGTTGCAAGACT
>MG|6|V9|F|17|91.43|Proteobacteria|Deltaproteobacteria|Desulfovibrionales|Desulfovibrionaceae|Bilophila|wadsworthia|
TCGGCCCTACCGTAGACGGCTGCCTCCTTACGGTTAGCTCACCGGCTTCGGGTAAAACCGAACTTTCGTGGTGTGAACGGGCGGTGTGTACAAGGCCCGGGAACGCATTCACCGTGGTATGCTGACCCACGGTTACTAGCGATTCCGACTTCATGGAGTCGAGTTGCAGACT
>MG|6|V9|F|23|91.43|Proteobacteria|Deltaproteobacteria|Desulfovibrionales|Desulfovibrionaceae|Bilophila|wadsworthia|
TCGGCCCTACCGTAGACGGCTGCCTCCTTACGGTTAGCTCACCGGCTTCGGGTAAAACCGAACTTTCGTGGTGTGACGGGCGGTGTGTACAAGGCCCGGGAACGCATTCACCGTGGTATGCTGACCCACGGTTACTAGCGATTCCGACTTCATGGAAGTCGAGTTGCAGACT
>MG|6|V9|F|23|90.91|Proteobacteria|Deltaproteobacteria|Desulfovibrionales|Desulfovibrionaceae|Desulfovibrio|sp.|
TCGGGCCTACCGTAGACGGATGCCTCAGTTGCCTGTTGGCTCACCGGCTTCGGGTAAAACCGAACTTTCGTGGTGTGACGGGCGGTGTGTACAAGGCCCGGGAACGCAATTCACCGTGGTATGCTGACCCACGGTTACTAGCGATTCCGACTTCATGGAGTCGAGTTGCAGACT
>MG|6|V9|F|43|91.43|Proteobacteria|Deltaproteobacteria|Desulfovibrionales|Desulfovibrionaceae|Bilophila|wadsworthia|
TCGGCCCTACCGTAGACGGCTGCCTCCTTACGGTTAGCTCACCGGCTTCGGGTAAAACCGAACTTTCGTGGTGTGACGGGCGGTGTGTACAAGGCCCGGGAACGCATTCACCGTGGTATGCTGACCCACGGTTACTAGCGATTCCGACTTCATGGAGTCGAAGTTGCAGACT
>MG|6|V9|F|15|95.4|Proteobacteria|Deltaproteobacteria|Desulfovibrionales|Desulfovibrionaceae|Desulfovibrio|sp.|
TCGGGCCTACCGTAGACGGATGCCTCAGTTGCCTGTTGGCTCACCGGCTTCGGGTAAAACCGAACTTTCGTGGTGTGACGGGCGGTGTGTACAAGGCCCGGGAACGCAATTCACCCCGGCATGCTGATCCGGAATTACTAGCGATTCCGACTTCATGGAGTCGAGTTGCAGACT
>MG|6|V9|F|23|94.86|Proteobacteria|Deltaproteobacteria|Desulfovibrionales|Desulfovibrionaceae|Desulfovibrio|sp.|
TCGGGCCTACCGTAGACGGATGCCTCAGTTGCCTGTTGGCTCACCGGCTTCGGGTAAAACCGAACTTTCGTGGTGTGACGGGCGGTGTGTACAAGGCCCGGGAACGCAATTCACCCCGGCATGCTGATCCGGAATTACTAGCGATTCCGACTTCATGGAGTCGAGTTGCAAGACT
>MG|6|V9|R|17|95.43|Proteobacteria|Deltaproteobacteria|Desulfovibrionales|Desulfovibrionaceae|Desulfovibrio|sp.|
AGTCTGCAACTCGACTCCATGAAGTCGGAATCGCTAGTAATTCCGGATCAGCATGCCGGGGTGAATGCGTTCCCGGGCCTTGTACACACCGCCCGTCACACCACGAAAGTCGGTTTTACCCGAAGCCGGTGAGCCAACAAGGCAACTGAGGCAATCCGTCTACGGTAGGCCCGAT
>MG|6|V9|R|11|95.43|Proteobacteria|Deltaproteobacteria|Desulfovibrionales|Desulfovibrionaceae|Desulfovibrio|sp.|
GAGTCTGCAACTCGACTCCATGAAGTCGGAATCGCTAGTAATTCCGGATCAGCATGCCGGGGTGAATGCGTTCCCGGGCCTTGTAACACACCGCCCGTCACACCACGAAAGTCGGTTTTACCCGAAGCCGGTGAGCCAACAGGCAACTGAGGCAATCCGTCTACGGTAGGCCCGA
>MG|6|V9|F|41|91.95|Proteobacteria|Deltaproteobacteria|Desulfovibrionales|Desulfovibrionaceae|Bilophila|wadsworthia|
TCGGCCCTACCGTAGAACGGCTGCCTCCTTACGGTTAGCTCACCGGCTTCGGGTAAAACCGACTTTCGTGGTGTGACGGGCGGTGTGTACAAGGCCCGGGAACGCATTCACCGTGGTATGCTGACCCACGGTTACTAGCGATTCCGACTTCATGGAGTCGAGTTGCAGACT
>MG|6|V9|R|14|91.95|Proteobacteria|Deltaproteobacteria|Desulfovibrionales|Desulfovibrionaceae|Bilophila|wadsworthia|
AGTCTGCAACTCGACTCCATGAAGTCGGAATCGCTAGTAACCGTGGGTCAGCATACCACGGTGAATGCGTTCCCGGGCCTTGTAACACACCGCCCGTCACACCACGAAAGTCGGTTTTACCCGAAGCCGGTGAGCTAACCGTAAGGAGGCAGCCGTCTACGGTAGGGCCGAA
>MG|6|V9|R|14|91.95|Proteobacteria|Deltaproteobacteria|Desulfovibrionales|Desulfovibrionaceae|Bilophila|wadsworthia|
AGTCTGCAACTCGACTCCAATGAAGTCGGAATCGCTAGTAACCGTGGGTCAGCATACCACGGTGAATGCGTTCCCGGGCCTTGTACACACCGCCCGTCACACCACGAAAGTCGGTTTTACCCGAAGCCGGTGAGCTAACCGTAAGGAGGCAGCCGTCTACGGTAGGGCCGAA
>MG|6|V9|F|23|91.43|Proteobacteria|Deltaproteobacteria|Desulfovibrionales|Desulfovibrionaceae|Bilophila|wadsworthia|
TCGGCCCTACCGTAGACGGCTGCCTCCTTACGGTTAGCTCACCGGCTTCGGGTAAAACCGAACTTTCGTGGTGTGACGGGCGGTGTGTACAAGGCCCGGGAACGCAATTCACCGTGGTATGCTGACCCACGGTTACTAGCGATTCCGACTTCATGGAGTCGAGTTGCAGACT
>MG|6|V9|F|11|93.79|Proteobacteria|Deltaproteobacteria|Desulfovibrionales|Desulfovibrionaceae|Desulfovibrio|sp.|
TCGGGCCTACCGTAGACGGATGCCTCAGTTGCCTGTTGGCTCACCGGCTTCGGGTAAAACCGAACTTTCGTGGTGTGACGGGCGGTGTGTACAAGGCCCGGGAACGCAATTCACCCCGGCATGCTGATCCGGAATTACTAGCGATTCCGAACTTCAATGGAGTCGAGTTGCAAGACT
>MG|6|V9|F|10|91.18|Proteobacteria|Deltaproteobacteria|Desulfovibrionales|Desulfovibrionaceae|Desulfovibrio|litoralis|
TCGGCCCTACCGTAGAACGGCTGCCTCCTTACGGTTAGCTCACCGGCTTCGGGTAAAACCGAACTTTCGTGGTGTGACGGGCGGTGTGTACAAGGCCCGGGAACGCATTCACCGTGGTATGCTGACCCACGGTTACTAGCGATTCCGAACTTCATGGAGTCGAGTTGCAGACT
>MG|6|V9|F|16|91.95|Proteobacteria|Deltaproteobacteria|Desulfovibrionales|Desulfovibrionaceae|Bilophila|wadsworthia|
TCGGCCCTACCGTAGACGGCTGCCTCCTTACGGTTAGCTCACCGGCTTCGGGTAAAACCGACTTTCGTGGTGTGACGGGCGGTGTGTACAAGGCCCGGGAACGCATTCACCGTGGTATGCTGACCCACGGTTACTAGCGATTCCGACTTCATGGAGTCGAGTTGCAAGACT
>MG|6|V9|R|11|91.95|Proteobacteria|Deltaproteobacteria|Desulfovibrionales|Desulfovibrionaceae|Bilophila|wadsworthia|
AGTCTGCAACTCGACTCCATGAAGTCGGAATCGCTAGTAACCGTGGGTCAGCATACCACGGTGAATGCGTTCCCGGGCCTTGTACACACCGCCCGTCAACACCACGAAAGTCGGTTTTACCCGAAGCCGGTGAGCTAACCGTAAGGAGGCAGCCGTCTACGGTAGGGCCGAA
>MG|6|V9|F|15|91.72|Proteobacteria|Deltaproteobacteria|Desulfovibrionales|Desulfovibrionaceae|Desulfovibrio|litoralis|
TCGGCCCTACCGTAGACGGCTGCCTCCTTACGGTTAGCTCACCGGCTTCGGGTAAAACCGAACTTTCGTGGTGTGACGGGCGGTGTGTACAAGGCCCGGGAACGCATTCACCGTGGTATGCTGACCCACGGTTACTAGCGATTCCGAACTTCATGGAGTCGAGTTGCAGACT
>MG|6|V9|R|11|95.95|Proteobacteria|Deltaproteobacteria|Desulfovibrionales|Desulfovibrionaceae|Desulfovibrio|sp.|
AGTCTGCAACTCGACTCCATGAAGTCGGAATCGCTAAGTAATTCCGGATCAGCATGCCGGGGTGAATGCGTTCCCGGGCCTTGTACACACCGCCCGTCACACCACGAAAGTCGGTTTTACCCGAAGCCGGTGAGCCAACAGGCAACTGAGGCATCCGTCTACGGTAGGCCCGA
>MG|6|V9|R|13|91.43|Proteobacteria|Deltaproteobacteria|Desulfovibrionales|Desulfovibrionaceae|Bilophila|wadsworthia|
AGTCTGCAACTCGAACTCCATGAAGTCGGAATCGCTAGTAACCGTGGGTCAGCATACCACGGTGAATGCGTTCCCGGGCCTTGTACACACCGCCCGTCACACCACGAAAGTCGGTTTTACCCGAAGCCGGTGAGCTAACCGTAAGGAGGCAGCCGTCTAACGGTAGGGCCGA
>MG|6|V9|R|40|91.95|Proteobacteria|Deltaproteobacteria|Desulfovibrionales|Desulfovibrionaceae|Bilophila|wadsworthia|
AGTCTGCAACTCGAACTCCATGAAGTCGGAATCGCTAGTAACCGTGGGTCAGCATACCACGGTGAATGCGTTCCCGGGCCTTGTACACACCGCCCGTCACACCACGAAAGTCGGTTTTACCCGAAGCCGGTGAGCTAACCGTAAGGAGGCAGCCGTCTACGGTAGGGCCGAA
>MG|6|V9|F|18|94.32|Proteobacteria|Deltaproteobacteria|Desulfovibrionales|Desulfovibrionaceae|Desulfovibrio|sp.|
TCGGGCCTACCGTAGACGGATGCCTCAGTTGCCTGTTGGCTCACCGGCTTCGGGTAAAACCGAACTTTCGTGGTGTGACGGGCGGTGTGTACAAGGCCCGGGAACGCAATTCACCCCGGCATGCTGATCCGGAATTAACTAGCGATTCCGACTTCATGGAGTCGAGTTGCAAGACT
>MG|6|V9|F|11|94.32|Proteobacteria|Deltaproteobacteria|Desulfovibrionales|Desulfovibrionaceae|Desulfovibrio|sp.|
TCGGGCCTACCGTAGACGGATGCCTCAGTTGCCTGTTGGCTCACCGGCTTCGGGTAAAACCGAACTTTCGTGGTGTGACGGGCGGTGTGTACAAGGCCCGGGAACGCAATTCACCCCGGCATGCTGATCCGGAATTACTAGCGATTCCGACTTCAATGGAGTCGAGTTGCAAGACT
>MG|6|V9|F|18|95.4|Proteobacteria|Deltaproteobacteria|Desulfovibrionales|Desulfovibrionaceae|Desulfovibrio|sp.|
TCGGCCCTACCGTAGACGGCTGCCTCCTTACGGTTAGCTCACCGGCTTCGGGTAAAACCGAACTTTCGTGGTGTGACGGGCGGTGTGTACAAGGCCCGGGAACGCATTCACCCCCGGCATGCTGATCCGGAATTACTAGCGATTCCGACTTCATGGAGTCGAGTTGCAGACT
>MG|6|V9|F|125|91.43|Proteobacteria|Deltaproteobacteria|Desulfovibrionales|Desulfovibrionaceae|Bilophila|wadsworthia|
TCGGCCCTACCGTAGAACGGCTGCCTCCTTACGGTTAGCTCACCGGCTTCGGGTAAAACCGAACTTTCGTGGTGTGACGGGCGGTGTGTACAAGGCCCGGGAACGCATTCACCGTGGTATGCTGACCCACGGTTACTAGCGATTCCGACTTCATGGAGTCGAGTTGCAGACT
>MG|6|V9|F|10|93.79|Proteobacteria|Deltaproteobacteria|Desulfovibrionales|Desulfovibrionaceae|Desulfovibrio|sp.|
TCGGGCCTACCGTAGACGGAATGCCTCAGTTGCCTGTTGGCTCACCGGCTTCGGGTAAAACCGAACTTTCGTGGTGTGACGGGCGGTGTGTACAAGGCCCGGGAACGCAATTCACCCCGGCATGCTGATCCGGAATTAACTAGCGATTCCGACTTCATGGAGTCGAGTTGCAAGACT
>MG|6|V9|R|11|92.53|Proteobacteria|Deltaproteobacteria|Desulfovibrionales|Desulfovibrionaceae|Bilophila|wadsworthia|
GAGTCTGCAACTCGACTCCATGAAGTCGGAATCGCTAGTAACCGTGGGTCAGCATACCACGGTGAATGCGTTCCCGGGCCTTGTACACACCGCCCGTCACACCACGAAAGTCGGTTTTACCCGAAGCCGGTGAGCTAACCGTAAGGAGGCAGCCGTCTACGGTAGGGCCGAA
>MG|6|V9|R|38|95.95|Proteobacteria|Deltaproteobacteria|Desulfovibrionales|Desulfovibrionaceae|Desulfovibrio|sp.|
AGTCTGCAACTCGACTCCATGAAGTCGGAATCGCTAGTAATTCCGGATCAGCATGCCGGGGTGAATGCGTTCCCGGGCCTTGTACACACCGCCCGTCACACCACGAAAGTCGGTTTTACCCGAAGCCGGTGAGCCAACAGGCAACTGAGGCAATCCGTCTACGGTAGGCCCGA
>MG|6|V9|R|16|91.95|Proteobacteria|Deltaproteobacteria|Desulfovibrionales|Desulfovibrionaceae|Bilophila|wadsworthia|
AGTCTGCAACTCGACTCCATGAAGTCGGAATCGCTAGTAACCGTGGGTCAGCATACCACGGTGAATGCGTTCCCGGGCCTTGTACACACCGCCCGTCACACCACGAAAGTCGGTTTTAACCCGAAGCCGGTGAGCTAACCGTAAGGAGGCAGCCGTCTACGGTAGGGCCGA
>MG|6|V9|R|16|95.95|Proteobacteria|Deltaproteobacteria|Desulfovibrionales|Desulfovibrionaceae|Desulfovibrio|sp.|
AGTCTGCAACTCGAACTCCATGAAGTCGGAATCGCTAGTAATTCCGGATCAGCATGCCGGGGTGAATGCGTTCCCGGGCCTTGTACACACCGCCCGTCACACCACGAAAGTCGGTTTTACCCGAAGCCGGTGAGCCAACAGGCAACTGAGGCATCCGTCTACGGTAGGCCCGAAT
>MG|6|V9|R|10|95.45|Proteobacteria|Deltaproteobacteria|Desulfovibrionales|Desulfovibrionaceae|Desulfovibrio|sp.|
GAGTCTGCAACTCGAACTCCATGAAGTCGGAATCGCTAGTAATTCCGGATCAGCATGCCGGGGTGAATGCGTTCCCGGGCCTTGTACACACCGCCCGTCACACCACGAAAGTCGGTTTTACCCGAAGCCGGTGAGCCAACAGGCAACTGAGGCAATCCGTCTACGGTAGGCCCGAT
>MG|6|V9|F|14|91.95|Proteobacteria|Deltaproteobacteria|Desulfovibrionales|Desulfovibrionaceae|Bilophila|wadsworthia|
TCGGCCCTACCGTAGACGGCTGCCTCCTTACGGTTAGCTCACCGGCTTCGGGTAAAACCGACTTTCGTGGTGTGACGGGCGGTGTGTACAAGGCCCGGGAACGCAATTCACCGTGGTATGCTGACCCACGGTTACTAGCGATTCCGACTTCATGGAGTCGAGTTGCAGACT
>MG|6|V9|F|13|94.86|Proteobacteria|Deltaproteobacteria|Desulfovibrionales|Desulfovibrionaceae|Desulfovibrio|sp.|
TCGGGCCTACCGTAGACGGATGCCTCAGTTGCCTGTTGGCTCACCGGCTTCGGGTAAAACCGAACTTTCGTGGTGTGACGGGCGGTGTGTACAAGGCCCGGGAACGCAATTCACCCCGGCATGCTGATCCGGAATTACTAGCGATTCCGACTTCAATGGAGTCGAGTTGCAGACT
>MG|6|V9|R|87|92.49|Proteobacteria|Deltaproteobacteria|Desulfovibrionales|Desulfovibrionaceae|Bilophila|wadsworthia|
AGTCTGCAACTCGACTCCATGAAGTCGGAATCGCTAGTAACCGTGGGTCAGCATACCACGGTGAATGCGTTCCCGGGCCTTGTACACACCGCCCGTCACACCACGAAAGTCGGTTTTACCCGAAGCCGGTGAGCTAACCGTAAGGAGGCAGCCGTCTACGGTAGGGCCGAA
>MG|6|V9|F|26|91.43|Proteobacteria|Deltaproteobacteria|Desulfovibrionales|Desulfovibrionaceae|Bilophila|wadsworthia|
TCGGCCCTACCGTAAGACGGCTGCCTCCTTACGGTTAGCTCACCGGCTTCGGGTAAAACCGAACTTTCGTGGTGTGACGGGCGGTGTGTACAAGGCCCGGGAACGCATTCACCGTGGTATGCTGACCCACGGTTACTAGCGATTCCGACTTCATGGAGTCGAGTTGCAGACT
>MG|6|V9|F|16|93.79|Proteobacteria|Deltaproteobacteria|Desulfovibrionales|Desulfovibrionaceae|Desulfovibrio|sp.|
TCGGGCCTACCGTAGACGGATGCCTCAGTTGCCTGTTGGCTCACCGGCTTCGGGTAAAACCGAACTTTCGTGGTGTGACGGGCGGTGTGTACAAGGCCCGGGAACGCAATTCACCCCGGCATGCTGATCCGGAATTAACTAGCGATTCCGACTTCAATGGAGTCGAGTTGCAAGACT
>MG|6|V9|R|11|95.4|Proteobacteria|Deltaproteobacteria|Desulfovibrionales|Desulfovibrionaceae|Desulfovibrio|sp.|
AGTCTGCAACTCGAACTCCATGAAGTCGGAATCGCTAGTAATTCCGGATCAGCATGCCGGGGTGAATGCGTTCCCGGGCCTTGTACACACCGCCCGTCACACCACGAAAGTCGGTTTTACCCGAAGCCGGTGAGCCAACAAGGCAACTGAGGCATCCGTCTACGGTAGGCCCGAA
>MG|6|V9|F|20|90.91|Proteobacteria|Deltaproteobacteria|Desulfovibrionales|Desulfovibrionaceae|Bilophila|wadsworthia|
TCGGCCCTACCGTAGACGGCTGCCTCCTTACGGTTAGCTCACCGGCTTCGGGTAAAACCGAACTTTCGTGGTGTGACGGGCGGTGTGTACAAGGCCCGGGAACGCATTCACCGTGGTATGCTGACCCACGGTTACTAGCGAATTCCGACTTCATGGAGTCGAAGTTGCAGACT
>MG|6|V9|R|14|96.53|Proteobacteria|Deltaproteobacteria|Desulfovibrionales|Desulfovibrionaceae|Desulfovibrio|sp.|
GAGTCTGCAACTCGACTCCATGAAGTCGGAATCGCTAGTAATTCCGGATCAGCATGCCGGGGTGAATGCGTTCCCGGGCCTTGTACACACCGCCCGTCACACCACGAAAGTCGGTTTTACCCGAAGCCGGTGAGCCAACAGGCAACTGAGGCATCCGTCTACGGTAGGCCCGA
>MG|6|V9|F|10|94.32|Proteobacteria|Deltaproteobacteria|Desulfovibrionales|Desulfovibrionaceae|Desulfovibrio|sp.|
TCGGGCCTACCGTAGACGGATGCCTCAGTTGCCTGTTGGCTCACCGGCTTCGGGTAAAACCGAACTTTCGTGGTGTGACGGGCGGTGTGTACAAGGCCCGGGAACGCAATTCACCCCCGGCATGCTGATCCGGAATTACTAGCGATTCCGACTTCATGGAGTCGAGTTGCAAGACT
>MG|6|V9|F|10|94.32|Proteobacteria|Deltaproteobacteria|Desulfovibrionales|Desulfovibrionaceae|Desulfovibrio|sp.|
TCGGGCCTACCGTAGACGGATGCCTCAGTTGCCTGTTGGCTCACCGGCTTCGGGTAAAACCGAACTTTCGTGGTGTGACGGGCGGTGTGTACAAGGCCCGGGAACGCAATTCACCCCGGCATGCTGATCCGGAATTAACTAGCGATTCCGACTTCAATGGAGTCGAGTTGCAGACT
>MG|6|V9|F|21|91.43|Proteobacteria|Deltaproteobacteria|Desulfovibrionales|Desulfovibrionaceae|Bilophila|wadsworthia|
TCGGCCCTACCGTAGACGGCTGCCTCCTTACGGTTAGCTCACCGGCTTCGGGTAAAACCGAACTTTCGTGGTGTGACGGGCGGTGTGTACAAGGCCCGGGAACGCATTCACCGTGGTAATGCTGACCCACGGTTACTAGCGATTCCGACTTCATGGAGTCGAGTTGCAGACT
>MG|6|V9|F|13|90.91|Proteobacteria|Deltaproteobacteria|Desulfovibrionales|Desulfovibrionaceae|Bilophila|wadsworthia|
TCGGCCCTACCGTAGAACGGCTGCCTCCTTACGGTTAGCTCACCGGCTTCGGGTAAAACCGAACTTTCGTGGTGTGACGGGCGGTGTGTACAAGGCCCGGGAACGCATTCACCGTGGTATGCTGACCCACGGTTACTAGCGATTCCGACTTCATGGAGTCGAAGTTGCAGACT
>MG|6|V9|R|20|95.98|Proteobacteria|Deltaproteobacteria|Desulfovibrionales|Desulfovibrionaceae|Desulfovibrio|sp.|
AGTCTGCAACTCGACTCCATGAAGTCGGAATCGCTAGTAATTCCGGATCAGCATGCCGGGGTGAATGCGTTCCCGGGCCTTGTAACACACCGCCCGTCACACCACGAAAGTCGGTTTTACCCGAAGCCGGTGAGCCAACAGGCAACTGAGGCATCCGTCTACGGTAGGCCCGAT
>MG|6|V9|F|18|93.79|Proteobacteria|Deltaproteobacteria|Desulfovibrionales|Desulfovibrionaceae|Desulfovibrio|sp.|
TCGGGCCTACCGTAGACGGATGCCTCAGTTGCCTGTTGGCTCACCGGCTTCGGGTAAAACCGAACTTTCGTGGTGTGACGGGCGGTGTGTACAAGGCCCGGGAACGCAATTCACCCCGGCATGCTGATCCGGAATTAACTAGCGATTCCGAACTTCATGGAGTCGAGTTGCAAGACT
>MG|6|V9|R|28|91.95|Proteobacteria|Deltaproteobacteria|Desulfovibrionales|Desulfovibrionaceae|Bilophila|wadsworthia|
AGTCTGCAACTCGACTCCATGAAGTCGGAATCGCTAGTAACCGTGGGTCAGCATACCACGGTGAATGCGTTCCCGGGCCTTGTACACACCGCCCGTCACACCACGAAAGTCGGTTTTACCCGAAGCCGGTGAGCTAACCGTAAGGAGGCAGCCGTCTAACGGTAGGGCCGAA
>MG|6|V9|F|11|94.86|Proteobacteria|Deltaproteobacteria|Desulfovibrionales|Desulfovibrionaceae|Desulfovibrio|sp.|
TCGGGCCTACCGTAGACGGATGCCTCAGTTGCCTGTTGGCTCACCGGCTTCGGGTAAAACCGAACTTTCGTGGTGTGACGGGCGGTGTGTACAAGGCCCGGGAACGCAATTCACCCCGGCATGCTGATCCGGAATTACTAGCGATTCCGAACTTCATGGAGTCGAGTTGCAGACT
>MG|6|V9|F|16|91.48|Proteobacteria|Deltaproteobacteria|Desulfovibrionales|Desulfovibrionaceae|Desulfovibrio|C21_c20|
TCGGGCCTACCGTAGACGGATGCCTCAGTTGCCTGTTGGCTCACCGGCTTCGGGTAAAACCGAACTTTCGTGGTGTGACGGGCGGTGTGTACAAGGCCCGGGAACGTAATTCACCGTGGCATTCTGATCCACGATTACTAGCGATTCCGACTTCATGGAGTCGAGTTGCAGACT
>MG|6|V9|F|17|92.0|Proteobacteria|Deltaproteobacteria|Desulfovibrionales|Desulfovibrionaceae|Bilophila|wadsworthia|
ATCGGCCCTACCGTAGACGGCTGCCTCCTTACGGTTAGCTCACCGGCTTCGGGTAAAACCGAACTTTCGTGGTGTGACGGGCGGTGTGTACAAGGCCCGGGAACGCATTCACCGTGGTATGCTGACCCACGGTTACTAGCGATTCCGACTTCATGGAGTCGAGTTGCAGACT
>MG|6|V9|F|23|90.91|Proteobacteria|Deltaproteobacteria|Desulfovibrionales|Desulfovibrionaceae|Bilophila|wadsworthia|
TCGGCCCTACCGTAGAACGGCTGCCTCCTTACGGTTAGCTCACCGGCTTCGGGTAAAACCGAACTTTCGTGGTGTGACGGGCGGTGTGTACAAGGCCCGGGAACGCATTCACCGTGGTATGCTGACCCACGGTTACTAGCGAATTCCGACTTCATGGAGTCGAGTTGCAGACT
>MG|6|V9|F|35|92.0|Proteobacteria|Deltaproteobacteria|Desulfovibrionales|Desulfovibrionaceae|Bilophila|wadsworthia|
TCGGCCCTACCGTAGACGGCTGCCTCCTTACGGTTAGCTCACCGGCTTCGGGTAAAACCGACTTTCGTGGTGTGACGGGCGGTGTGTACAAGGCCCGGGAACGCATTCACCGTGGTATGCTGACCCACGGTTACTAGCGAATTCCGACTTCATGGAGTCGAGTTGCAGACTC
>MG|6|V9|F|10|91.95|Proteobacteria|Deltaproteobacteria|Desulfovibrionales|Desulfovibrionaceae|Bilophila|wadsworthia|
TCGGCCCTAACCGTAGACGGCTGCCTCCTTACGGTTAGCTCACCGGCTTCGGGTAAAACCGACTTTCGTGGTGTGACGGGCGGTGTGTACAAGGCCCGGGAACGCATTCACCGTGGTATGCTGACCCACGGTTACTAGCGATTCCGACTTCATGGAGTCGAGTTGCAGACT
>MG|6|V9|F|95|92.49|Proteobacteria|Deltaproteobacteria|Desulfovibrionales|Desulfovibrionaceae|Bilophila|wadsworthia|
TCGGCCCTACCGTAGACGGCTGCCTCCTTACGGTTAGCTCACCGGCTTCGGGTAAAACCGACTTTCGTGGTGTGACGGGCGGTGTGTACAAGGCCCGGGAACGCATTCACCGTGGTATGCTGACCCACGGTTACTAGCGATTCCGACTTCATGGAGTCGAGTTGCAGACT
>MG|6|V9|F|10|90.91|Proteobacteria|Deltaproteobacteria|Desulfovibrionales|Desulfovibrionaceae|Bilophila|wadsworthia|
TCGGCCCTACCGTAGACGGCTGCCTCCTTACGGTTAGCTCACCGGCTTCGGGTAAAACCGAACTTTCGTGGTGTGACGGGCGGTGTGTACAAGGCCCGGGAACGCAATTCACCGTGGTATGCTGACCCACGGTTACTAGCGAATTCCGACTTCATGGAGTCGAGTTGCAGACT
>MG|6|V9|F|15|91.95|Proteobacteria|Deltaproteobacteria|Desulfovibrionales|Desulfovibrionaceae|Bilophila|wadsworthia|
TCGGCCCTACCGTAGACGGCTGCCTCCTTACGGTTAGCTCACCGGCTTCGGGTAAAACCGACTTTCGTGGTGTGACGGGCGGTGTGTACAAGGCCCGGGAACGCATTCACCGTGGTATGCTGACCCACGGTTACTAGCGATTCCGACTTCATGGAGTCGAAGTTGCAGACT
>MG|6|V9|F|76|91.43|Proteobacteria|Deltaproteobacteria|Desulfovibrionales|Desulfovibrionaceae|Bilophila|wadsworthia|
TCGGCCCTACCGTAGACGGCTGCCTCCTTACGGTTAGCTCACCGGCTTCGGGTAAAACCGAACTTTCGTGGTGTGACGGGCGGTGTGTACAAGGCCCGGGAACGCATTCACCGTGGTATGCTGACCCACGGTTACTAGCGAATTCCGACTTCATGGAGTCGAGTTGCAGACT
>MG|6|V9|R|17|95.4|Proteobacteria|Deltaproteobacteria|Desulfovibrionales|Desulfovibrionaceae|Desulfovibrio|sp.|
AGTCTGCAACTCGACTCCATGAAGTCGGAATCGCTAGTAATTCCGGATCAGCATGCCGGGGTGAATGCGTTCCCGGGCCTTGTAACACACCGCCCGTCACACCACGAAAGTCGGTTTTACCCGAAGCCGGTGAGCCAACAGGCAACTGAGGCAATCCGTCTACGGTAGGCCCGA
>MG|6|V9|F|20|96.59|Proteobacteria|Gammaproteobacteria|Enterobacteriales|Enterobacteriaceae|Escherichia|coli|
TGAATCACAAAGTGGTAAGCGCCCTCCCGAAGGTTAAGCTAACCTAACTTCTTTTGCAACCCACTCCCATGGTGTGAACGGGCGGTGTGTACAAGGCCCGGGAACGTATTCACCGTGGCAATTCTGATCCACGATTACTAGCGATTCCGAACTTCATGGAGTCGAGTTGCAAGACT
>MG|6|V9|F|12|97.7|Proteobacteria|Gammaproteobacteria|Enterobacteriales|Enterobacteriaceae|Citrobacter / Cronobacter / Edwardsiella / Enterobacter / Escherichia / Klebsiella / Pantoea / Pluralibacter / Salmonella / Shigella / Shimwellia / Sodalis / Trabulsiella / Yokenella|coli|
TGAATCACAAAGTGGTAAGCGCCCTCCCGAAGGTTAAGCTACCTAACTTCTTTTGCAACCCACTCCCATGGTGTGACGGGCGGTGTGTACAAGGCCCGGGAACGTATTCACCGTGGCAATTCTGATCCACGATTACTAGCGATTCCGACTTCAATGGAGTCGAGTTGCAAGACT
>MG|6|V9|F|18|97.7|Proteobacteria|Gammaproteobacteria|Enterobacteriales|Enterobacteriaceae|Citrobacter / Cronobacter / Edwardsiella / Enterobacter / Escherichia / Klebsiella / Pantoea / Pluralibacter / Salmonella / Shigella / Shimwellia / Sodalis / Trabulsiella / Yokenella|coli|
TGAATCACAAAGTGGTAAGCGCCCTCCCGAAGGTTAAGCTACCTAACTTCTTTTGCAACCCACTCCCATGGTGTGACGGGCGGTGTGTACAAGGCCCGGGAACGTATTCAACCGTGGCATTCTGATCCACGATTACTAGCGATTCCGAACTTCATGGAGTCGAGTTGCAAGACT
>MG|6|V9|R|12|98.84|Proteobacteria|Gammaproteobacteria|Enterobacteriales|Enterobacteriaceae|Citrobacter / Cronobacter / Edwardsiella / Enterobacter / Escherichia / Klebsiella / Pantoea / Pluralibacter / Salmonella / Shigella / Shimwellia / Sodalis / Trabulsiella / Yokenella|coli|
AGTCTGCAACTCGACTCCATGAAGTCGGAATCGCTAGTAATCGTGGATCAGAATGCCAACGGTGAATACGTTCCCGGGCCTTGTACACACCGCCCGTCACACCATGGGAGTGGGTTGCAAAAGAAGTAGGTAGCTTAACCTTCGGGAGGGCGCTTACCACTTTGTGATTTCAT
>MG|6|V9|F|17|96.59|Proteobacteria|Gammaproteobacteria|Enterobacteriales|Enterobacteriaceae|Escherichia|coli|
TGAATCACAAAGTGGTAAGCGCCCTCCCGAAGGTTAAGCTACCTAACTTCTTTTGCAACCCAACTCCCATGGTGTGAACGGGCGGTGTGTACAAGGCCCGGGAACGTATTCACCGTGGCAATTCTGATCCAACGATTACTAGCGATTCCGACTTCATGGAGTCGAGTTGCAAGACT
>MG|6|V9|F|13|97.14|Proteobacteria|Gammaproteobacteria|Enterobacteriales|Enterobacteriaceae|Citrobacter / Cronobacter / Edwardsiella / Enterobacter / Escherichia / Klebsiella / Pantoea / Pluralibacter / Salmonella / Shigella / Shimwellia / Sodalis / Trabulsiella / Yokenella|coli|
TGAATCACAAAGTGGTAAGCGCCCTCCCGAAGGTTAAGCTACCTAACTTCTTTTGCAACCCACTCCCATGGTGTGAACGGGCGGTGTGTACAAGGCCCGGGAACGTAATTCAACCGTGGCATTCTGATCCACGATTACTAGCGATTCCGACTTCATGGAGTCGAGTTGCAAGACT
>MG|6|V9|R|53|98.84|Proteobacteria|Gammaproteobacteria|Enterobacteriales|Enterobacteriaceae|Citrobacter / Cronobacter / Edwardsiella / Enterobacter / Escherichia / Klebsiella / Pantoea / Pluralibacter / Salmonella / Shigella / Shimwellia / Sodalis / Trabulsiella / Yokenella|coli|
AGTCTGCAACTCGACTCCATGAAGTCGGAATCGCTAGTAATCGTGGATCAGAATGCCACGGTGAATACGTTCCCGGGCCTTGTACACACCGCCCGTCACACCATGGGAAGTGGGTTGCAAAAGAAGTAGGTAGCTTAACCTTCGGGAGGGCGCTTAACCACTTTGTGATTCAT
>MG|6|V9|F|89|97.7|Proteobacteria|Gammaproteobacteria|Enterobacteriales|Enterobacteriaceae|Citrobacter / Cronobacter / Edwardsiella / Enterobacter / Escherichia / Klebsiella / Pantoea / Pluralibacter / Salmonella / Shigella / Shimwellia / Sodalis / Trabulsiella / Yokenella|coli|
TGAATCACAAAGTGGTAAGCGCCCTCCCGAAGGTTAAGCTACCTAACTTCTTTTGCAACCCACTCCCATGGTGTGAACGGGCGGTGTGTACAAGGCCCGGGAACGTATTCACCGTGGCATTCTGATCCAACGATTACTAGCGATTCCGACTTCATGGAGTCGAGTTGCAAGACT
>MG|6|V9|F|14|97.14|Proteobacteria|Gammaproteobacteria|Enterobacteriales|Enterobacteriaceae|Citrobacter / Cronobacter / Edwardsiella / Enterobacter / Escherichia / Klebsiella / Pantoea / Pluralibacter / Salmonella / Shigella / Shimwellia / Sodalis / Trabulsiella / Yokenella|coli|
TGAATCACAAAGTGGTAAGCGCCCTCCCGAAGGTTAAGCTACCTACTTCTTTTGCAACCCACTCCCATGGTGTGAACGGGCGGTGTGTACAAGGCCCGGGAACGTATTCACCGTGGCAATTCTGATCCACGATTACTAGCGATTCCGAACTTCAATGGAGTCGAGTTGCAAGACT
>MG|6|V9|R|17|98.28|Proteobacteria|Gammaproteobacteria|Enterobacteriales|Enterobacteriaceae|Citrobacter / Cronobacter / Edwardsiella / Enterobacter / Escherichia / Klebsiella / Pantoea / Pluralibacter / Salmonella / Shigella / Shimwellia / Sodalis / Trabulsiella / Yokenella|flexneri|
AGTCTGCAACTCGACTCCAATGAAGTCGGAATCGCTAGTAATCGTGGATCAGAATGCCACGGTGAATACGTTCCCGGGCCTTGTACACACCGCCCGTCACACCATGGGAAGTGGGTTGCAAAAGAAGTAGGTAGCTTAACCTTCGGGAGGGCGCTTAACCACTTTGTGATTCAT
>MG|6|V9|F|45|98.84|Proteobacteria|Gammaproteobacteria|Enterobacteriales|Enterobacteriaceae|Citrobacter / Cronobacter / Edwardsiella / Enterobacter / Escherichia / Klebsiella / Pantoea / Pluralibacter / Salmonella / Shigella / Shimwellia / Sodalis / Trabulsiella / Yokenella|coli|
TGAATCACAAAGTGGTAAGCGCCCTCCCGAAGGTTAAGCTACCTAACTTCTTTTGCAACCCACTCCCATGGTGTGAACGGGCGGTGTGTACAAGGCCCGGGAACGTATTCACCGTGGCATTCTGATCCACGATTACTAGCGATTCCGACTTCATGGAGTCGAGTTGCAGACT
>MG|6|V9|F|12|97.14|Proteobacteria|Gammaproteobacteria|Enterobacteriales|Enterobacteriaceae|Citrobacter / Cronobacter / Edwardsiella / Enterobacter / Escherichia / Klebsiella / Pantoea / Pluralibacter / Salmonella / Shigella / Shimwellia / Sodalis / Trabulsiella / Yokenella|coli|
TGAATCACAAAGTGGTAAGCGCCCTCCCGAAGGTTAAGCTACCTAACTTCTTTTGCAACCCACTCCCATGGTGTGACGGGCGGTGTGTACAAGGCCCGGGAACGTATTCACCGTGGCAATTCTGATCCACGATTACTAGCGATTCCGAACTTCAATGGAGTCGAGTTGCAAGACT
>MG|6|V9|F|42|98.84|Proteobacteria|Gammaproteobacteria|Enterobacteriales|Enterobacteriaceae|Citrobacter / Cronobacter / Edwardsiella / Enterobacter / Escherichia / Klebsiella / Pantoea / Pluralibacter / Salmonella / Shigella / Shimwellia / Sodalis / Trabulsiella / Yokenella|coli|
TGAATCACAAAGTGGTAAGCGCCCTCCCGAAGGTTAAGCTACCTAACTTCTTTTGCAACCCACTCCCATGGTGTGACGGGCGGTGTGTACAAGGCCCGGGAACGTATTCACCGTGGCATTCTGATCCACGATTACTAGCGATTCCGAACTTCATGGAGTCGAGTTGCAGACT
>MG|6|V9|F|22|96.05|Proteobacteria|Gammaproteobacteria|Enterobacteriales|Enterobacteriaceae|Escherichia|coli|
TGAATCACAAAGTGGTAAGCGCCCTCCCGAAGGTTAAGCTACCTAACTTCTTTTGCAACCCAACTCCCATGGTGTGAACGGGCGGTGTGTACAAGGCCCGGGAACGTATTCAACCGTGGCAATTCTGATCCACGATTACTAGCGATTCCGAACTTCATGGAGTCGAGTTGCAAGACT
>MG|6|V9|F|17|97.7|Proteobacteria|Gammaproteobacteria|Enterobacteriales|Enterobacteriaceae|Citrobacter / Cronobacter / Edwardsiella / Enterobacter / Escherichia / Klebsiella / Pantoea / Pluralibacter / Salmonella / Shigella / Shimwellia / Sodalis / Trabulsiella / Yokenella|coli|
TGAATCACAAAGTGGTAAGCGCCCTCCCGAAGGTTAAGCTACCTACTTCTTTTGCAACCCACTCCCATGGTGTGAACGGGCGGTGTGTACAAGGCCCGGGAACGTATTCACCGTGGCAATTCTGATCCAACGATTACTAGCGATTCCGACTTCATGGAGTCGAGTTGCAAGACT
>MG|6|V9|F|24|98.84|Proteobacteria|Gammaproteobacteria|Enterobacteriales|Enterobacteriaceae|Citrobacter / Cronobacter / Edwardsiella / Enterobacter / Escherichia / Klebsiella / Pantoea / Pluralibacter / Salmonella / Shigella / Shimwellia / Sodalis / Trabulsiella / Yokenella|coli|
TGAATCACAAAGTGGTAAGCGCCCTCCCGAAGGTTAAGCTACCTAACTTCTTTTGCAACCCACTCCCATGGTGTGACGGGCGGTGTGTACAAGGCCCGGGAACGTATTCACCGTGGCATTCTGATCCAACGATTACTAGCGATTCCGACTTCATGGAGTCGAGTTGCAGACT
>MG|6|V9|F|10|97.7|Proteobacteria|Gammaproteobacteria|Enterobacteriales|Enterobacteriaceae|Citrobacter / Cronobacter / Edwardsiella / Enterobacter / Escherichia / Klebsiella / Pantoea / Pluralibacter / Salmonella / Shigella / Shimwellia / Sodalis / Trabulsiella / Yokenella|coli|
TGAATCACAAAGTGGTAAGCGCCCTCCCGAAGGTTAAGCTACCTAACTTCTTTTGCAACCCAACTCCCATGGTGTGACGGGCGGTGTGTACAAGGCCCGGGAACGTATTCAACCGTGGCATTCTGATCCACGATTACTAGCGATTCCGACTTCATGGAGTCGAGTTGCAAGACT
>MG|6|V9|R|42|98.84|Proteobacteria|Gammaproteobacteria|Enterobacteriales|Enterobacteriaceae|Citrobacter / Cronobacter / Edwardsiella / Enterobacter / Escherichia / Klebsiella / Pantoea / Pluralibacter / Salmonella / Shigella / Shimwellia / Sodalis / Trabulsiella / Yokenella|coli|
AGTCTGCAACTCGACTCCAATGAAGTCGGAATCGCTAGTAATCGTGGATCAGAATGCCAACGGTGAATACGTTCCCGGGCCTTGTACACACCGCCCGTCACACCATGGGAGTGGGTTGCAAAAGAAGTAGGTAGCTTAACCTTCGGGAGGGCGCTTACCACTTTGTGATTCAT
>MG|6|V9|F|11|97.14|Proteobacteria|Gammaproteobacteria|Enterobacteriales|Enterobacteriaceae|Citrobacter / Cronobacter / Edwardsiella / Enterobacter / Escherichia / Klebsiella / Pantoea / Pluralibacter / Salmonella / Shigella / Shimwellia / Sodalis / Trabulsiella / Yokenella|coli|
TGAATCACAAAGTGGTAAGCGCCCTCCCGAAGGTTAAGCTACCTAACTTCTTTTGCAACCCACTCCCATGGTGTGAACGGGCGGTGTGTACAAGGCCCGGGAACGTAATTCACCGTGGCATTCTGATCCAACGATTACTAGCGATTCCGACTTCATGGAGTCGAGTTGCAAGACT
>MG|6|V9|R|25|98.84|Proteobacteria|Gammaproteobacteria|Enterobacteriales|Enterobacteriaceae|Citrobacter / Cronobacter / Edwardsiella / Enterobacter / Escherichia / Klebsiella / Pantoea / Pluralibacter / Salmonella / Shigella / Shimwellia / Sodalis / Trabulsiella / Yokenella|coli|
AGTCTGCAACTCGACTCCATGAAGTCGGAATCGCTAGTAATCGTGGATCAGAATGCCACGGTGAATAACGTTCCCGGGCCTTGTAACACACCGCCCGTCACACCATGGGAGTGGGTTGCAAAAGAAGTAGGTAGCTTAACCTTCGGGAGGGCGCTTACCACTTTGTGATTCAT
>MG|6|V9|R|98|99.42|Proteobacteria|Gammaproteobacteria|Enterobacteriales|Enterobacteriaceae|Citrobacter / Cronobacter / Edwardsiella / Enterobacter / Escherichia / Escherichia/Shigella / Eschericia/Shigella / Pantoea / Raoultella / Salmonella|Citrobacter amalonaticus / Citrobacter braakii / Citrobacter farmeri / Citrobacter freundii / Citrobacter murliniae / Citrobacter sedlakii / Citrobacter werkmanii / Citrobacter youngae / Cronobacter condimenti / Cronobacter sakazakii / Edwardsiella hoshinae / Edwardsiella ictaluri / Edwardsiella tarda / Enterobacter gergoviae / Enterobacter sacchari / Escherichia albertii / Escherichia fergusonii / Escherichia/Shigella coli / Escherichia/Shigella coli/sonnei / Eschericia/Shigella coli/flexneri / Pantoea calida / Pantoea gaviniae / Raoultella planticola / Salmonella bongori / Salmonella enterica / Salmonella subterranea|
AGTCTGCAACTCGACTCCATGAAGTCGGAATCGCTAGTAATCGTGGATCAGAATGCCACGGTGAATACGTTCCCGGGCCTTGTAACACACCGCCCGTCACACCATGGGAGTGGGTTGCAAAAGAAGTAGGTAGCTTAACCTTCGGGAGGGCGCTTACCACTTTGTGATTCAT
>MG|6|V9|F|12|99.42|Proteobacteria|Gammaproteobacteria|Enterobacteriales|Enterobacteriaceae|Citrobacter / Cronobacter / Edwardsiella / Enterobacter / Escherichia / Escherichia/Shigella / Eschericia/Shigella / Pantoea / Raoultella / Salmonella|Citrobacter amalonaticus / Citrobacter braakii / Citrobacter farmeri / Citrobacter freundii / Citrobacter murliniae / Citrobacter sedlakii / Citrobacter werkmanii / Citrobacter youngae / Cronobacter condimenti / Cronobacter sakazakii / Edwardsiella hoshinae / Edwardsiella ictaluri / Edwardsiella tarda / Enterobacter gergoviae / Enterobacter sacchari / Escherichia albertii / Escherichia fergusonii / Escherichia/Shigella coli / Escherichia/Shigella coli/sonnei / Eschericia/Shigella coli/flexneri / Pantoea calida / Pantoea gaviniae / Raoultella planticola / Salmonella bongori / Salmonella enterica / Salmonella subterranea|
TGAATCACAAAGTGGTAAGCGCCCTCCCGAAGGTTAAGCTACCTACTTCTTTTGCAACCCACTCCCATGGTGTGACGGGCGGTGTGTACAAGGCCCGGGAACGTATTCACCGTGGCATTCTGATCCAACGATTACTAGCGATTCCGACTTCATGGAGTCGAGTTGCAGACT
>MG|6|V9|F|12|96.59|Proteobacteria|Gammaproteobacteria|Enterobacteriales|Enterobacteriaceae|Escherichia|coli|
TGAATCACAAAGTGGTAAGCGCCCTCCCGAAGGTTAAGCTACCTAACTTCTTTTGCAACCCAACTCCCATGGTGTGAACGGGCGGTGTGTACAAGGCCCGGGAACGTAATTCACCGTGGCAATTCTGATCCACGATTACTAGCGATTCCGACTTCATGGAGTCGAGTTGCAAGACT
>MG|6|V9|F|20|97.14|Proteobacteria|Gammaproteobacteria|Enterobacteriales|Enterobacteriaceae|Citrobacter / Cronobacter / Edwardsiella / Enterobacter / Escherichia / Klebsiella / Pantoea / Pluralibacter / Salmonella / Shigella / Shimwellia / Sodalis / Trabulsiella / Yokenella|coli|
TGAATCACAAAGTGGTAAGCGCCCTCCCGAAGGTTAAGCTACCTACTTCTTTTGCAACCCACTCCCATGGTGTGAACGGGCGGTGTGTACAAGGCCCGGGAACGTATTCACCGTGGCAATTCTGATCCACGATTACTAGCGAATTCCGAACTTCATGGAGTCGAGTTGCAAGACT
>MG|6|V9|F|13|98.84|Proteobacteria|Gammaproteobacteria|Enterobacteriales|Enterobacteriaceae|Citrobacter / Cronobacter / Edwardsiella / Enterobacter / Escherichia / Klebsiella / Pantoea / Pluralibacter / Salmonella / Shigella / Shimwellia / Sodalis / Trabulsiella / Yokenella|coli|
TGAATCACAAAGTGGTAAGCGCCCTCCCGAAGGTTAAGCTACCTAACTTCTTTTGCAACCCACTCCCATGGTGTGACGGGCGGTGTGTACAAGGCCCGGGAACGTATTCACCGTGGCAATTCTGATCCACGATTACTAGCGATTCCGACTTCATGGAGTCGAGTTGCAGACT
>MG|6|V9|F|10|97.14|Proteobacteria|Gammaproteobacteria|Enterobacteriales|Enterobacteriaceae|Citrobacter / Cronobacter / Edwardsiella / Enterobacter / Escherichia / Klebsiella / Pantoea / Pluralibacter / Salmonella / Shigella / Shimwellia / Sodalis / Trabulsiella / Yokenella|coli|
TGAATCACAAAGTGGTAAGCGCCCTCCCGAAGGTTAAGCTACCTAACTTCTTTTGCAACCCAACTCCCATGGTGTGACGGGCGGTGTGTACAAGGCCCGGGAACGTATTCACCGTGGCATTCTGATCCAACGATTACTAGCGATTCCGAACTTCATGGAGTCGAGTTGCAAGACT
>MG|6|V9|F|30|97.14|Proteobacteria|Gammaproteobacteria|Enterobacteriales|Enterobacteriaceae|Citrobacter / Cronobacter / Edwardsiella / Enterobacter / Escherichia / Klebsiella / Pantoea / Pluralibacter / Salmonella / Shigella / Shimwellia / Sodalis / Trabulsiella / Yokenella|coli|
TGAATCACAAAGTGGTAAGCGCCCTCCCGAAGGTTAAGCTACCTAACTTCTTTTGCAACCCACTCCCATGGTGTGACGGGCGGTGTGTACAAGGCCCGGGAACGTAATTCACCGTGGCAATTCTGATCCACGATTACTAGCGATTCCGAACTTCATGGAGTCGAGTTGCAAGACT
>MG|6|V9|R|13|100.0|Proteobacteria|Gammaproteobacteria|Enterobacteriales|Enterobacteriaceae|Brenneria / Cedecea / Citrobacter / Cosenzaea / Dickeya / Enterobacter / Gibbsiella / Hafnia / Klebsiella / Kluyvera / Leclercia / Lonsdalea / Obesumbacterium / Pantoea / Pectobacterium / Proteus / Providencia / Rahnella / Raoultella / Serratia / Xenorhabdus / Yersinia|Brenneria salicis / Cedecea davisae / Citrobacter gillenii / Cosenzaea myxofaciens / Dickeya chrysanthemi / Dickeya dadantii / Enterobacter cloacae / Enterobacter ludwigii / Enterobacter soli / Gibbsiella dentisursi / Hafnia alvei / Hafnia paralvei / Klebsiella pneumoniae / Klebsiella variicola / Kluyvera ascorbata / Kluyvera cryocrescens / Leclercia adecarboxylata / Lonsdalea quercina subsp. populi / Obesumbacterium proteus / Pantoea cypripedii / Pectobacterium betavasculorum / Pectobacterium carotovorum / Pectobacterium wasabiae / Proteus mirabilis / Proteus penneri / Proteus vulgaris / Providencia burhodogranariea / Providencia heimbachae / Providencia rettgeri / Providencia rustigianii / Providencia sneebia / Providencia vermicola / Rahnella aquatilis / Raoultella ornithinolytica / Raoultella planticola / Serratia entomophila / Serratia ficaria / Serratia marcescens / Serratia nematodiphila / Serratia odorifera / Serratia plymuthica / Serratia rubidaea / Xenorhabdus hominickii / Xenorhabdus innexi / Xenorhabdus mauleonii / Xenorhabdus stockiae / Xenorhabdus szentirmaii / Yersinia aldovae / Yersinia aleksiciae / Yersinia bercovieri / Yersinia enterocolitica / Yersinia entomophaga / Yersinia frederiksenii / Yersinia intermedia / Yersinia kristensenii / Yersinia massiliensis / Yersinia mollaretii / Yersinia nurmii / Yersinia pekkanenii / Yersinia pestis / Yersinia pseudotuberculosis / Yersinia ruckeri / Yersinia similis / Yersinia sp.MH-1|
AGTCTGCAACTCGACTCCATGAAGTCGGAATCGCTAGTAATCGTAGATCAGAATGCTACGGTGAATACGTTCCCGGGCCTTGTACACACCGCCCGTCACACCATGGGAGTGGGTTGCAAAAGAAGTAGGTAGCTTAACCTTCGGGAGGGCGCTTACCACTTTGTGATTCAT
>MG|6|V9|F|12|96.59|Proteobacteria|Gammaproteobacteria|Enterobacteriales|Enterobacteriaceae|Escherichia|coli|
TGAATCACAAAGTGGTAAGCGCCCTCCCGAAGGTTAAGCTACCTAACTTCTTTTGCAACCCAACTCCCATGGTGTGAACGGGCGGTGTGTACAAGGCCCGGGAACGTATTCACCGTGGCATTCTGATCCAACGATTACTAGCGATTCCGACTTCAATGGAGTCGAGTTGCAAGACT
>MG|6|V9|F|146|98.27|Proteobacteria|Gammaproteobacteria|Enterobacteriales|Enterobacteriaceae|Citrobacter / Cronobacter / Edwardsiella / Enterobacter / Escherichia / Klebsiella / Pantoea / Pluralibacter / Salmonella / Shigella / Shimwellia / Sodalis / Trabulsiella / Yokenella|coli|
TGAATCACAAAGTGGTAAGCGCCCTCCCGAAGGTTAAGCTACCTAACTTCTTTTGCAACCCACTCCCATGGTGTGAACGGGCGGTGTGTACAAGGCCCGGGAACGTATTCACCGTGGCATTCTGATCCACGATTACTAGCGATTCCGACTTCATGGAGTCGAGTTGCAAGACT
>MG|6|V9|R|11|98.28|Proteobacteria|Gammaproteobacteria|Enterobacteriales|Enterobacteriaceae|Citrobacter / Cronobacter / Edwardsiella / Enterobacter / Escherichia / Klebsiella / Pantoea / Pluralibacter / Salmonella / Shigella / Shimwellia / Sodalis / Trabulsiella / Yokenella|hormaechei|
AGTCTGCAACTCGACTCCATGAAGTCGGAATCGCTAGTAATCGTGGATCAGAATGCCACGGTGAATACGTTCCCGGGCCTTGTACAACACCGCCCGTCACACCATGGGAAGTGGGTTGCAAAAGAAGTAGGTAGCTTAACCTTCGGGAGGGCGCTTAACCACTTTGTGATTCAT
>MG|6|V9|R|20|98.84|Proteobacteria|Gammaproteobacteria|Enterobacteriales|Enterobacteriaceae|Citrobacter / Cronobacter / Edwardsiella / Enterobacter / Escherichia / Klebsiella / Pantoea / Pluralibacter / Salmonella / Shigella / Shimwellia / Sodalis / Trabulsiella / Yokenella|coli|
AGTCTGCAACTCGACTCCATGAAGTCGGAATCGCTAGTAATCGTGGATCAGAATGCCACGGTGAATACGTTCCCGGGCCTTGTAACACACCGCCCGTCACACCATGGGAGTGGGTTGCAAAAGAAGTAAGGTAGCTTAACCTTCGGGAGGGCGCTTACCACTTTGTGATTCAT
>MG|6|V9|F|14|97.7|Proteobacteria|Gammaproteobacteria|Enterobacteriales|Enterobacteriaceae|Citrobacter / Cronobacter / Edwardsiella / Enterobacter / Escherichia / Klebsiella / Pantoea / Pluralibacter / Salmonella / Shigella / Shimwellia / Sodalis / Trabulsiella / Yokenella|coli|
TGAATCACAAAGTGGTAAGCGCCCTCCCGAAGGTTAAGCTACCTAACTTCTTTTGCAACCCACTCCCATGGTGTGACGGGCGGTGTGTACAAGGCCCGGGAACGTATTCACCGTGGCATTCTGATCCACGATTACTAGCGAATTCCGAACTTCATGGAGTCGAGTTGCAAGACT
>MG|6|V9|F|11|96.05|Proteobacteria|Gammaproteobacteria|Enterobacteriales|Enterobacteriaceae|Escherichia|coli|
TGAATCACAAAGTGGTAAGCGCCCTCCCGAAGGTTAAGCTACCTAACTTCTTTTGCAACCCACTCCCATGGTGTGAACGGGCGGTGTGTACAAGGCCCGGGAACGTATTCAACCGTGGCATTCTGATCCAACGATTACTAGCGATTCCGAACTTCAATGGAGTCGAGTTGCAAGACT
>MG|6|V9|R|34|99.42|Proteobacteria|Gammaproteobacteria|Enterobacteriales|Enterobacteriaceae|Citrobacter / Cronobacter / Edwardsiella / Enterobacter / Escherichia / Escherichia/Shigella / Eschericia/Shigella / Pantoea / Raoultella / Salmonella|Citrobacter amalonaticus / Citrobacter braakii / Citrobacter farmeri / Citrobacter freundii / Citrobacter murliniae / Citrobacter sedlakii / Citrobacter werkmanii / Citrobacter youngae / Cronobacter condimenti / Cronobacter sakazakii / Edwardsiella hoshinae / Edwardsiella ictaluri / Edwardsiella tarda / Enterobacter gergoviae / Enterobacter sacchari / Escherichia albertii / Escherichia fergusonii / Escherichia/Shigella coli / Escherichia/Shigella coli/sonnei / Eschericia/Shigella coli/flexneri / Pantoea calida / Pantoea gaviniae / Raoultella planticola / Salmonella bongori / Salmonella enterica / Salmonella subterranea|
AGTCTGCAACTCGACTCCATGAAGTCGGAATCGCTAGTAATCGTGGATCAGAATGCCACGGTGAATACGTTCCCGGGCCTTGTACACACCGCCCGTCACACCATGGGAGTGGGTTGCAAAAGAAGTAGGTAGCTTAACCTTCGGGAAGGGCGCTTACCACTTTGTGATTCAT
>MG|6|V9|F|11|97.7|Proteobacteria|Gammaproteobacteria|Enterobacteriales|Enterobacteriaceae|Citrobacter / Cronobacter / Edwardsiella / Enterobacter / Escherichia / Klebsiella / Pantoea / Pluralibacter / Salmonella / Shigella / Shimwellia / Sodalis / Trabulsiella / Yokenella|coli|
TGAATCACAAAGTGGTAAGCGCCCTCCCGAAGGTTAAGCTACCTAACTTCTTTTGCAACCCAACTCCCATGGTGTGACGGGCGGTGTGTACAAGGCCCGGGAACGTATTCACCGTGGCATTCTGATCCAACGATTACTAGCGATTCCGACTTCATGGAGTCGAGTTGCAAGACT
>MG|6|V9|F|10|96.59|Proteobacteria|Gammaproteobacteria|Enterobacteriales|Enterobacteriaceae|Escherichia|coli|
TGAATCACAAAGTGGTAAGCGCCCTCCCGAAGGTTAAGCTACCTAACTTCTTTTGCAACCCACTCCCATGGTGTGAACGGGCGGTGTGTACAAGGCCCGGGAACGTAATTCAACCGTGGCATTCTGATCCAACGATTACTAGCGATTCCGACTTCATGGAGTCGAGTTGCAAGACT
>MG|6|V9|R|60|98.84|Proteobacteria|Gammaproteobacteria|Enterobacteriales|Enterobacteriaceae|Citrobacter / Cronobacter / Edwardsiella / Enterobacter / Escherichia / Klebsiella / Pantoea / Pluralibacter / Salmonella / Shigella / Shimwellia / Sodalis / Trabulsiella / Yokenella|coli|
AGTCTGCAACTCGAACTCCATGAAGTCGGAATCGCTAGTAATCGTGGATCAGAATGCCAACGGTGAATACGTTCCCGGGCCTTGTACACACCGCCCGTCACACCATGGGAGTGGGTTGCAAAAGAAGTAGGTAGCTTAACCTTCGGGAGGGCGCTTACCACTTTGTGATTCAT
>MG|6|V9|R|17|99.42|Proteobacteria|Gammaproteobacteria|Enterobacteriales|Enterobacteriaceae|Citrobacter / Cronobacter / Edwardsiella / Enterobacter / Escherichia / Escherichia/Shigella / Eschericia/Shigella / Pantoea / Raoultella / Salmonella|Citrobacter amalonaticus / Citrobacter braakii / Citrobacter farmeri / Citrobacter freundii / Citrobacter murliniae / Citrobacter sedlakii / Citrobacter werkmanii / Citrobacter youngae / Cronobacter condimenti / Cronobacter sakazakii / Edwardsiella hoshinae / Edwardsiella ictaluri / Edwardsiella tarda / Enterobacter gergoviae / Enterobacter sacchari / Escherichia albertii / Escherichia fergusonii / Escherichia/Shigella coli / Escherichia/Shigella coli/sonnei / Eschericia/Shigella coli/flexneri / Pantoea calida / Pantoea gaviniae / Raoultella planticola / Salmonella bongori / Salmonella enterica / Salmonella subterranea|
GAGTCTGCAACTCGACTCCATGAAGTCGGAATCGCTAGTAATCGTGGATCAGAATGCCACGGTGAATACGTTCCCGGGCCTTGTAACACACCGCCCGTCACACCATGGGAGTGGGTTGCAAAAGAAGTAGGTAGCTTAACCTTCGGGAGGGCGCTTACCACTTTGTGATTCAT
>MG|6|V9|R|15|98.28|Proteobacteria|Gammaproteobacteria|Enterobacteriales|Enterobacteriaceae|Citrobacter / Cronobacter / Edwardsiella / Enterobacter / Escherichia / Klebsiella / Pantoea / Pluralibacter / Salmonella / Shigella / Shimwellia / Sodalis / Trabulsiella / Yokenella|hormaechei|
AGTCTGCAACTCGACTCCAATGAAGTCGGAATCGCTAGTAATCGTGGATCAGAATGCCAACGGTGAATACGTTCCCGGGCCTTGTAACACACCGCCCGTCACACCATGGGAGTGGGTTGCAAAAGAAGTAGGTAGCTTAACCTTCGGGAGGGCGCTTACCACTTTGTGATTCAT
>MG|6|V9|R|14|98.28|Proteobacteria|Gammaproteobacteria|Enterobacteriales|Enterobacteriaceae|Citrobacter / Cronobacter / Edwardsiella / Enterobacter / Escherichia / Klebsiella / Pantoea / Pluralibacter / Salmonella / Shigella / Shimwellia / Sodalis / Trabulsiella / Yokenella|flexneri|
AGTCTGCAACTCGACTCCATGAAGTCGGAATCGCTAGTAATCGTGGATCAGAATGCCAACGGTGAATACGTTCCCGGGCCTTGTACACACCGCCCGTCACACCATGGGAAGTGGGTTGCAAAAGAAGTAAGGTAGCTTAACCTTCGGGAGGGCGCTTACCACTTTGTGATTCAT
>MG|6|V9|F|21|98.27|Proteobacteria|Gammaproteobacteria|Enterobacteriales|Enterobacteriaceae|Citrobacter / Cronobacter / Edwardsiella / Enterobacter / Escherichia / Klebsiella / Pantoea / Pluralibacter / Salmonella / Shigella / Shimwellia / Sodalis / Trabulsiella / Yokenella|coli|
TGAATCACAAAGTGGTAAGCGCCCTCCCGAAGGTTAAGCTACCTACTTCTTTTGCAACCCACTCCCATGGTGTGAACGGGCGGTGTGTACAAGGCCCGGGAACGTATTCACCGTGGCAATTCTGATCCACGATTACTAGCGATTCCGAACTTCATGGAGTCGAGTTGCAGACT
>MG|6|V9|F|15|97.7|Proteobacteria|Gammaproteobacteria|Enterobacteriales|Enterobacteriaceae|Citrobacter / Cronobacter / Edwardsiella / Enterobacter / Escherichia / Klebsiella / Pantoea / Pluralibacter / Salmonella / Shigella / Shimwellia / Sodalis / Trabulsiella / Yokenella|coli|
TGAATCACAAAGTGGTAAGCGCCCTCCCGAAGGTTAAGCTACCTAACTTCTTTTGCAACCCAACTCCCATGGTGTGAACGGGCGGTGTGTACAAGGCCCGGGAACGTATTCACCGTGGCATTCTGATCCACGATTACTAGCGATTCCGAACTTCATGGAGTCGAGTTGCAGACT
>MG|6|V9|F|17|97.7|Proteobacteria|Gammaproteobacteria|Enterobacteriales|Enterobacteriaceae|Citrobacter / Cronobacter / Edwardsiella / Enterobacter / Escherichia / Klebsiella / Pantoea / Pluralibacter / Salmonella / Shigella / Shimwellia / Sodalis / Trabulsiella / Yokenella|coli|
TGAATCACAAAGTGGTAAGCGCCCTCCCGAAGGTTAAGCTACCTAACTTCTTTTGCAACCCACTCCCATGGTGTGAACGGGCGGTGTGTACAAGGCCCGGGAACGTATTCACCGTGGCATTCTGATCCAACGATTACTAGCGATTCCGACTTCAATGGAGTCGAGTTGCAGACT
>MG|6|V9|R|19|98.85|Proteobacteria|Gammaproteobacteria|Enterobacteriales|Enterobacteriaceae|Citrobacter / Cronobacter / Edwardsiella / Enterobacter / Escherichia / Klebsiella / Pantoea / Pluralibacter / Salmonella / Shigella / Shimwellia / Sodalis / Trabulsiella / Yokenella|coli|
GAGTCTGCAACTCGAACTCCATGAAGTCGGAATCGCTAGTAATCGTGGATCAGAATGCCACGGTGAATACGTTCCCGGGCCTTGTAACACACCGCCCGTCACACCATGGGAGTGGGTTGCAAAAGAAGTAGGTAGCTTAACCTTCGGGAGGGCGCTTACCACTTTGTGATTCAT
>MG|6|V9|R|11|98.84|Proteobacteria|Gammaproteobacteria|Enterobacteriales|Enterobacteriaceae|Citrobacter / Cronobacter / Edwardsiella / Enterobacter / Escherichia / Klebsiella / Pantoea / Pluralibacter / Salmonella / Shigella / Shimwellia / Sodalis / Trabulsiella / Yokenella|coli|
AGTCTGCAACTCGAACTCCAATGAAGTCGGAATCGCTAGTAATCGTGGATCAGAATGCCACGGTGAATACGTTCCCGGGCCTTGTACACACCGCCCGTCACACCATGGGAGTGGGTTGCAAAAGAAGTAGGTAGCTTAACCTTCGGGAGGGCGCTTACCACTTTGTGATTCAT
>MG|6|V9|F|40|96.59|Proteobacteria|Gammaproteobacteria|Enterobacteriales|Enterobacteriaceae|Escherichia|coli|
TGAATCACAAAGTGGTAAGCGCCCTCCCGAAGGTTAAGCTACCTAACTTCTTTTGCAACCCACTCCCATGGTGTGAACGGGCGGTGTGTACAAGGCCCGGGAACGTATTCAACCGTGGCAATTCTGATCCACGATTACTAGCGATTCCGAACTTCATGGAGTCGAGTTGCAAGACT
>MG|6|V9|F|13|99.42|Proteobacteria|Gammaproteobacteria|Enterobacteriales|Enterobacteriaceae|Citrobacter / Cronobacter / Edwardsiella / Enterobacter / Escherichia / Escherichia/Shigella / Eschericia/Shigella / Pantoea / Raoultella / Salmonella|Citrobacter amalonaticus / Citrobacter braakii / Citrobacter farmeri / Citrobacter freundii / Citrobacter murliniae / Citrobacter sedlakii / Citrobacter werkmanii / Citrobacter youngae / Cronobacter condimenti / Cronobacter sakazakii / Edwardsiella hoshinae / Edwardsiella ictaluri / Edwardsiella tarda / Enterobacter gergoviae / Enterobacter sacchari / Escherichia albertii / Escherichia fergusonii / Escherichia/Shigella coli / Escherichia/Shigella coli/sonnei / Eschericia/Shigella coli/flexneri / Pantoea calida / Pantoea gaviniae / Raoultella planticola / Salmonella bongori / Salmonella enterica / Salmonella subterranea|
TGAATCACAAAGTGGTAAGCGCCCTCCCGAAGGTTAAGCTACCTACTTCTTTTGCAACCCACTCCCATGGTGTGAACGGGCGGTGTGTACAAGGCCCGGGAACGTATTCACCGTGGCATTCTGATCCACGATTACTAGCGATTCCGACTTCATGGAGTCGAGTTGCAGACT
>MG|6|V9|F|16|97.7|Proteobacteria|Gammaproteobacteria|Enterobacteriales|Enterobacteriaceae|Citrobacter / Cronobacter / Edwardsiella / Enterobacter / Escherichia / Klebsiella / Pantoea / Pluralibacter / Salmonella / Shigella / Shimwellia / Sodalis / Trabulsiella / Yokenella|coli|
TGAATCACAAAGTGGTAAGCGCCCTCCCGAAGGTTAAGCTACCTAACTTCTTTTGCAACCCACTCCCATGGTGTGACGGGCGGTGTGTACAAGGCCCGGGAACGTATTCAACCGTGGCATTCTGATCCAACGATTACTAGCGATTCCGAACTTCATGGAGTCGAGTTGCAGACT
>MG|6|V9|R|15|98.28|Proteobacteria|Gammaproteobacteria|Enterobacteriales|Enterobacteriaceae|Citrobacter / Cronobacter / Edwardsiella / Enterobacter / Escherichia / Klebsiella / Pantoea / Pluralibacter / Salmonella / Shigella / Shimwellia / Sodalis / Trabulsiella / Yokenella|coli|
AGTCTGCAACTCGACTCCAATGAAGTCGGAATCGCTAGTAATCGTGGATCAGAATGCCAACGGTGAATACGTTCCCGGGCCTTGTACACACCGCCCGTCACACCATGGGAGTGGGTTGCAAAAGAAGTAGGTAGCTTAACCTTCGGGAGGGCGCTTAACCACTTTGTGATTCAT
>MG|6|V9|F|23|98.27|Proteobacteria|Gammaproteobacteria|Enterobacteriales|Enterobacteriaceae|Citrobacter / Cronobacter / Edwardsiella / Enterobacter / Escherichia / Klebsiella / Pantoea / Pluralibacter / Salmonella / Shigella / Shimwellia / Sodalis / Trabulsiella / Yokenella|coli|
TGAATCACAAAGTGGTAAGCGCCCTCCCGAAGGTTAAGCTACCTACTTCTTTTGCAACCCACTCCCATGGTGTGACGGGCGGTGTGTACAAGGCCCGGGAACGTATTCACCGTGGCATTCTGATCCAACGATTACTAGCGATTCCGAACTTCATGGAGTCGAGTTGCAAGACT
>MG|6|V9|R|49|98.84|Proteobacteria|Gammaproteobacteria|Enterobacteriales|Enterobacteriaceae|Citrobacter / Cronobacter / Edwardsiella / Enterobacter / Escherichia / Klebsiella / Pantoea / Pluralibacter / Salmonella / Shigella / Shimwellia / Sodalis / Trabulsiella / Yokenella|coli|
AGTCTGCAACTCGACTCCATGAAGTCGGAATCGCTAGTAATCGTGGATCAGAATGCCAACGGTGAATACGTTCCCGGGCCTTGTACACACCGCCCGTCACACCATGGGAGTGGGTTGCAAAAGAAGTAGGTAGCTTAACCTTCGGGAGGGCGCTTAACCACTTTGTGATTCAT
>MG|6|V9|F|11|97.14|Proteobacteria|Gammaproteobacteria|Enterobacteriales|Enterobacteriaceae|Citrobacter / Cronobacter / Edwardsiella / Enterobacter / Escherichia / Klebsiella / Pantoea / Pluralibacter / Salmonella / Shigella / Shimwellia / Sodalis / Trabulsiella / Yokenella|coli|
TGAATCACAAAGTGGTAAGCGCCCTCCCGAAGGTTAAGCTACCTACTTCTTTTGCAACCCACTCCCATGGTGTGAACGGGCGGTGTGTACAAGGCCCGGGAACGTATTCAACCGTGGCAATTCTGATCCACGATTACTAGCGATTCCGAACTTCATGGAGTCGAGTTGCAAGACT
>MG|6|V9|R|51|98.28|Proteobacteria|Gammaproteobacteria|Enterobacteriales|Enterobacteriaceae|Citrobacter / Cronobacter / Edwardsiella / Enterobacter / Escherichia / Klebsiella / Pantoea / Pluralibacter / Salmonella / Shigella / Shimwellia / Sodalis / Trabulsiella / Yokenella|flexneri|
AGTCTGCAACTCGACTCCATGAAGTCGGAATCGCTAGTAATCGTGGATCAGAATGCCAACGGTGAATACGTTCCCGGGCCTTGTACACACCGCCCGTCACACCATGGGAAGTGGGTTGCAAAAGAAGTAGGTAGCTTAACCTTCGGGAGGGCGCTTAACCACTTTGTGATTCAT
>MG|6|V9|R|10|97.71|Proteobacteria|Gammaproteobacteria|Enterobacteriales|Enterobacteriaceae|Citrobacter / Cronobacter / Edwardsiella / Enterobacter / Escherichia / Klebsiella / Pantoea / Pluralibacter / Salmonella / Shigella / Shimwellia / Sodalis / Trabulsiella / Yokenella|coli|
AGTCTGCAACTCGACTCCAATGAAGTCGGAATCGCTAGTAATCGTGGATCAGAATGCCAACGGTGAATACGTTCCCGGGCCTTGTAACACACCGCCCGTCACACCATGGGAGTGGGTTGCAAAAGAAGTAGGTAGCTTAACCTTCGGGAGGGCGCTTAACCACTTTGTGATTCAT
>MG|6|V9|F|14|98.27|Proteobacteria|Gammaproteobacteria|Enterobacteriales|Enterobacteriaceae|Citrobacter / Cronobacter / Edwardsiella / Enterobacter / Escherichia / Klebsiella / Pantoea / Pluralibacter / Salmonella / Shigella / Shimwellia / Sodalis / Trabulsiella / Yokenella|coli|
TGAATCACAAAGTGGTAAGCGCCCTCCCGAAGGTTAAGCTACCTAACTTCTTTTGCAACCCACTCCCATGGTGTGACGGGCGGTGTGTACAAGGCCCGGGAACGTATTCACCGTGGCATTCTGATCCAACGATTACTAGCGATTCCGACTTCAATGGAGTCGAGTTGCAGACT
>MG|6|V9|F|12|96.59|Proteobacteria|Gammaproteobacteria|Enterobacteriales|Enterobacteriaceae|Escherichia|coli|
TGAATCACAAAGTGGTAAGCGCCCTCCCGAAGGTTAAGCTACCTACTTCTTTTGCAACCCAACTCCCATGGTGTGAACGGGCGGTGTGTACAAGGCCCGGGAACGTAATTCACCGTGGCAATTCTGATCCACGATTACTAGCGATTCCGAACTTCATGGAGTCGAGTTGCAAGACT
>MG|6|V9|F|18|97.7|Proteobacteria|Gammaproteobacteria|Enterobacteriales|Enterobacteriaceae|Citrobacter / Cronobacter / Edwardsiella / Enterobacter / Escherichia / Klebsiella / Pantoea / Pluralibacter / Salmonella / Shigella / Shimwellia / Sodalis / Trabulsiella / Yokenella|coli|
TGAATCACAAAGTGGTAAGCGCCCTCCCGAAGGTTAAGCTACCTAACTTCTTTTGCAACCCACTCCCATGGTGTGACGGGCGGTGTGTACAAGGCCCGGGAACGTATTCACCGTGGCAATTCTGATCCAACGATTACTAGCGATTCCGAACTTCATGGAGTCGAGTTGCAGACT
>MG|6|V9|F|38|96.59|Proteobacteria|Gammaproteobacteria|Enterobacteriales|Enterobacteriaceae|Escherichia|coli|
TGAATCACAAAGTGGTAAGCGCCCTCCCGAAGGTTAAGCTACCTAACTTCTTTTGCAACCCAACTCCCATGGTGTGAACGGGCGGTGTGTACAAGGCCCGGGAACGTATTCACCGTGGCATTCTGATCCAACGATTACTAGCGATTCCGAACTTCATGGAGTCGAGTTGCAAGACT
>MG|6|V9|R|10|98.28|Proteobacteria|Gammaproteobacteria|Enterobacteriales|Enterobacteriaceae|Citrobacter / Cronobacter / Edwardsiella / Enterobacter / Escherichia / Klebsiella / Pantoea / Pluralibacter / Salmonella / Shigella / Shimwellia / Sodalis / Trabulsiella / Yokenella|flexneri|
AGTCTGCAACTCGAACTCCAATGAAGTCGGAATCGCTAGTAATCGTGGATCAGAATGCCACGGTGAATACGTTCCCGGGCCTTGTACACACCGCCCGTCACACCATGGGAAGTGGGTTGCAAAAGAAGTAGGTAGCTTAACCTTCGGGAGGGCGCTTACCACTTTGTGATTCAT
>MG|6|V9|F|18|99.42|Proteobacteria|Gammaproteobacteria|Enterobacteriales|Enterobacteriaceae|Citrobacter / Cronobacter / Edwardsiella / Enterobacter / Escherichia / Escherichia/Shigella / Eschericia/Shigella / Pantoea / Raoultella / Salmonella|Citrobacter amalonaticus / Citrobacter braakii / Citrobacter farmeri / Citrobacter freundii / Citrobacter murliniae / Citrobacter sedlakii / Citrobacter werkmanii / Citrobacter youngae / Cronobacter condimenti / Cronobacter sakazakii / Edwardsiella hoshinae / Edwardsiella ictaluri / Edwardsiella tarda / Enterobacter gergoviae / Enterobacter sacchari / Escherichia albertii / Escherichia fergusonii / Escherichia/Shigella coli / Escherichia/Shigella coli/sonnei / Eschericia/Shigella coli/flexneri / Pantoea calida / Pantoea gaviniae / Raoultella planticola / Salmonella bongori / Salmonella enterica / Salmonella subterranea|
TGAATCACAAAGTGGTAAGCGCCCTCCCGAAGGTTAAGCTACCTACTTCTTTTGCAACCCACTCCCATGGTGTGACGGGCGGTGTGTACAAGGCCCGGGAACGTATTCACCGTGGCATTCTGATCCACGATTACTAGCGATTCCGAACTTCATGGAGTCGAGTTGCAGACT
>MG|6|V9|F|82|98.27|Proteobacteria|Gammaproteobacteria|Enterobacteriales|Enterobacteriaceae|Citrobacter / Cronobacter / Edwardsiella / Enterobacter / Escherichia / Klebsiella / Pantoea / Pluralibacter / Salmonella / Shigella / Shimwellia / Sodalis / Trabulsiella / Yokenella|coli|
TGAATCACAAAGTGGTAAGCGCCCTCCCGAAGGTTAAGCTACCTACTTCTTTTGCAACCCACTCCCATGGTGTGAACGGGCGGTGTGTACAAGGCCCGGGAACGTATTCACCGTGGCATTCTGATCCACGATTACTAGCGATTCCGAACTTCATGGAGTCGAGTTGCAAGACT
>MG|6|V9|R|20|98.84|Proteobacteria|Gammaproteobacteria|Enterobacteriales|Enterobacteriaceae|Citrobacter / Cronobacter / Edwardsiella / Enterobacter / Escherichia / Klebsiella / Pantoea / Pluralibacter / Salmonella / Shigella / Shimwellia / Sodalis / Trabulsiella / Yokenella|coli|
AGTCTGCAACTCGACTCCATGAAGTCGGAATCGCTAGTAATCGTGGATCAGAATGCCACGGTGAATAACGTTCCCGGGCCTTGTACACACCGCCCGTCACACCATGGGAGTGGGTTGCAAAAGAAGTAGGTAGCTTAACCTTCGGGAGGGCGCTTAACCACTTTGTGATTCAT
>MG|6|V9|R|13|98.28|Proteobacteria|Gammaproteobacteria|Enterobacteriales|Enterobacteriaceae|Citrobacter / Cronobacter / Edwardsiella / Enterobacter / Escherichia / Klebsiella / Pantoea / Pluralibacter / Salmonella / Shigella / Shimwellia / Sodalis / Trabulsiella / Yokenella|hormaechei|
AGTCTGCAACTCGACTCCAATGAAGTCGGAATCGCTAGTAATCGTGGATCAGAATGCCACGGTGAATACGTTCCCGGGCCTTGTAACACACCGCCCGTCACACCATGGGAGTGGGTTGCAAAAGAAGTAGGTAGCTTAACCTTCGGGAGGGCGCTTAACCACTTTGTGATTCAT
>MG|6|V9|F|16|98.27|Proteobacteria|Gammaproteobacteria|Enterobacteriales|Enterobacteriaceae|Citrobacter / Cronobacter / Edwardsiella / Enterobacter / Escherichia / Klebsiella / Pantoea / Pluralibacter / Salmonella / Shigella / Shimwellia / Sodalis / Trabulsiella / Yokenella|coli|
TGAATCACAAAGTGGTAAGCGCCCTCCCGAAGGTTAAGCTACCTAACTTCTTTTGCAACCCACTCCCATGGTGTGAACGGGCGGTGTGTACAAGGCCCGGGAACGTATTCACCGTGGCATTCTGATCCACGATTACTAGCGATTCCGACTTCAATGGAGTCGAGTTGCAGACT
>MG|6|V9|R|11|98.84|Proteobacteria|Gammaproteobacteria|Enterobacteriales|Enterobacteriaceae|Citrobacter / Cronobacter / Edwardsiella / Enterobacter / Escherichia / Klebsiella / Pantoea / Pluralibacter / Salmonella / Shigella / Shimwellia / Sodalis / Trabulsiella / Yokenella|coli|
AGTCTGCAACTCGACTCCATGAAGTCGGAATCGCTAGTAATCGTGGATCAGAATGCCACGGTGAATACGTTCCCGGGCCTTGTAACACACCGCCCGTCAACACCATGGGAGTGGGTTGCAAAAGAAGTAGGTAGCTTAACCTTCGGGAGGGCGCTTACCACTTTGTGATTCAT
>MG|6|V9|R|60|98.84|Proteobacteria|Gammaproteobacteria|Enterobacteriales|Enterobacteriaceae|Citrobacter / Cronobacter / Edwardsiella / Enterobacter / Escherichia / Klebsiella / Pantoea / Pluralibacter / Salmonella / Shigella / Shimwellia / Sodalis / Trabulsiella / Yokenella|coli|
AGTCTGCAACTCGACTCCATGAAGTCGGAATCGCTAGTAATCGTGGATCAGAATGCCACGGTGAATACGTTCCCGGGCCTTGTAACACACCGCCCGTCACACCATGGGAAGTGGGTTGCAAAAGAAGTAGGTAGCTTAACCTTCGGGAGGGCGCTTACCACTTTGTGATTCAT
>MG|6|V9|F|50|98.84|Proteobacteria|Gammaproteobacteria|Enterobacteriales|Enterobacteriaceae|Citrobacter / Cronobacter / Edwardsiella / Enterobacter / Escherichia / Klebsiella / Pantoea / Pluralibacter / Salmonella / Shigella / Shimwellia / Sodalis / Trabulsiella / Yokenella|coli|
TGAATCACAAAGTGGTAAGCGCCCTCCCGAAGGTTAAGCTACCTACTTCTTTTGCAACCCACTCCCATGGTGTGAACGGGCGGTGTGTACAAGGCCCGGGAACGTATTCACCGTGGCATTCTGATCCACGATTACTAGCGATTCCGACTTCATGGAGTCGAGTTGCAAGACT
>MG|6|V9|R|10|99.42|Proteobacteria|Gammaproteobacteria|Enterobacteriales|Enterobacteriaceae|Citrobacter / Cronobacter / Edwardsiella / Enterobacter / Escherichia / Escherichia/Shigella / Eschericia/Shigella / Pantoea / Raoultella / Salmonella|Citrobacter amalonaticus / Citrobacter braakii / Citrobacter farmeri / Citrobacter freundii / Citrobacter murliniae / Citrobacter sedlakii / Citrobacter werkmanii / Citrobacter youngae / Cronobacter condimenti / Cronobacter sakazakii / Edwardsiella hoshinae / Edwardsiella ictaluri / Edwardsiella tarda / Enterobacter gergoviae / Enterobacter sacchari / Escherichia albertii / Escherichia fergusonii / Escherichia/Shigella coli / Escherichia/Shigella coli/sonnei / Eschericia/Shigella coli/flexneri / Pantoea calida / Pantoea gaviniae / Raoultella planticola / Salmonella bongori / Salmonella enterica / Salmonella subterranea|
GAGTCTGCAACTCGACTCCATGAAGTCGGAATCGCTAGTAATCGTGGATCAGAATGCCACGGTGAATACGTTCCCGGGCCTTGTACACACCGCCCGTCACACCATGGGAGTGGGTTGCAAAAGAAGTAGGTAGCTTAACCTTCGGGAAGGGCGCTTACCACTTTGTGATTCAT
>MG|6|V9|F|12|96.59|Proteobacteria|Gammaproteobacteria|Enterobacteriales|Enterobacteriaceae|Escherichia|coli|
TGAATCACAAAGTGGTAAGCGCCCTCCCGAAGGTTAAGCTACCTAACTTCTTTTGCAACCCAACTCCCATGGTGTGAACGGGCGGTGTGTACAAGGCCCGGGAACGTAATTCACCGTGGCATTCTGATCCACGATTACTAGCGATTCCGAACTTCATGGAGTCGAGTTGCAAGACT
>MG|6|V9|R|14|98.28|Proteobacteria|Gammaproteobacteria|Enterobacteriales|Enterobacteriaceae|Citrobacter / Cronobacter / Edwardsiella / Enterobacter / Escherichia / Klebsiella / Pantoea / Pluralibacter / Salmonella / Shigella / Shimwellia / Sodalis / Trabulsiella / Yokenella|flexneri|
AGTCTGCAACTCGACTCCATGAAGTCGGAATCGCTAGTAATCGTGGATCAGAATGCCAACGGTGAATAACGTTCCCGGGCCTTGTACACACCGCCCGTCACACCATGGGAAGTGGGTTGCAAAAGAAGTAGGTAGCTTAACCTTCGGGAGGGCGCTTACCACTTTGTGATTCAT
>MG|6|V9|F|15|97.59|Proteobacteria|Gammaproteobacteria|Enterobacteriales|Enterobacteriaceae|Citrobacter / Cronobacter / Cronobacter / Edwardsiella / Enterobacter / Escherichia / Escherichia/Shigella / Eschericia/Shigella / Pantoea / Raoultella / Salmonella / Shimwellia|turicensis|
TGAATCAACAAAGTGGTAAGCGCCCTCCCGAAGGTTAAGCTACCTAACTTCTTTTGCAACCCACTCCCATGGTGTGAACGGGCGGTGTGTACAAGGCCCGGGAACGTATTCACCGTGGCATTCTGATCCACGATTACTAGCGATTCCGAACTTCATGGAGTCGAGTTGCAAGACT
>MG|6|V9|F|10|96.59|Proteobacteria|Gammaproteobacteria|Enterobacteriales|Enterobacteriaceae|Escherichia|coli|
TGAATCACAAAGTGGTAAGCGCCCTCCCGAAGGTTAAGCTACCTAACTTCTTTTGCAACCCACTCCCATGGTGTGAACGGGCGGTGTGTACAAGGCCCGGGAACGTATTCAACCGTGGCAATTCTGATCCACGATTACTAGCGATTCCGACTTCAATGGAGTCGAGTTGCAAGACT
>MG|6|V9|F|10|97.7|Proteobacteria|Gammaproteobacteria|Enterobacteriales|Enterobacteriaceae|Citrobacter / Cronobacter / Edwardsiella / Enterobacter / Escherichia / Klebsiella / Pantoea / Pluralibacter / Salmonella / Shigella / Shimwellia / Sodalis / Trabulsiella / Yokenella|coli|
TGAATCACAAAGTGGTAAGCGCCCTCCCGAAGGTTAAGCTACCTAACTTCTTTTGCAACCCACTCCCATGGTGTGAACGGGCGGTGTGTACAAGGCCCGGGAACGTATTCACCGTGGCAATTCTGATCCACGATTACTAGCGAATTCCGACTTCATGGAGTCGAGTTGCAGACT
>MG|6|V9|F|13|96.59|Proteobacteria|Gammaproteobacteria|Enterobacteriales|Enterobacteriaceae|Escherichia|coli|
TGAATCACAAAGTGGTAAGCGCCCTCCCGAAGGTTAAGCTACCTAACTTCTTTTGCAACCCACTCCCATGGTGTGAACGGGCGGTGTGTACAAGGCCCGGGAACGTATTCACCGTGGCAATTCTGATCCAACGATTACTAGCGAATTCCGACTTCATGGAGTCGAGTTGCAAGACT
>MG|6|V9|R|29|99.42|Proteobacteria|Gammaproteobacteria|Enterobacteriales|Enterobacteriaceae|Citrobacter / Cronobacter / Edwardsiella / Enterobacter / Escherichia / Escherichia/Shigella / Eschericia/Shigella / Pantoea / Raoultella / Salmonella|Citrobacter amalonaticus / Citrobacter braakii / Citrobacter farmeri / Citrobacter freundii / Citrobacter murliniae / Citrobacter sedlakii / Citrobacter werkmanii / Citrobacter youngae / Cronobacter condimenti / Cronobacter sakazakii / Edwardsiella hoshinae / Edwardsiella ictaluri / Edwardsiella tarda / Enterobacter gergoviae / Enterobacter sacchari / Escherichia albertii / Escherichia fergusonii / Escherichia/Shigella coli / Escherichia/Shigella coli/sonnei / Eschericia/Shigella coli/flexneri / Pantoea calida / Pantoea gaviniae / Raoultella planticola / Salmonella bongori / Salmonella enterica / Salmonella subterranea|
AGTCTGCAACTCGACTCCATGAAGTCGGAATCGCTAGTAATCGTGGATCAGAATGCCACGGTGAATACGTTCCCGGGCCTTGTACAACACCGCCCGTCACACCATGGGAGTGGGTTGCAAAAGAAGTAGGTAGCTTAACCTTCGGGAGGGCGCTTACCACTTTGTGATTCAT
>MG|6|V9|F|24|97.14|Proteobacteria|Gammaproteobacteria|Enterobacteriales|Enterobacteriaceae|Citrobacter / Cronobacter / Edwardsiella / Enterobacter / Escherichia / Klebsiella / Pantoea / Pluralibacter / Salmonella / Shigella / Shimwellia / Sodalis / Trabulsiella / Yokenella|coli|
TGAATCACAAAGTGGTAAGCGCCCTCCCGAAGGTTAAGCTACCTAACTTCTTTTGCAACCCAACTCCCATGGTGTGAACGGGCGGTGTGTACAAGGCCCGGGAACGTATTCACCGTGGCATTCTGATCCAACGATTACTAGCGATTCCGACTTCATGGAGTCGAGTTGCAAGACT
>MG|6|V9|F|29|97.14|Proteobacteria|Gammaproteobacteria|Enterobacteriales|Enterobacteriaceae|Citrobacter / Cronobacter / Edwardsiella / Enterobacter / Escherichia / Klebsiella / Pantoea / Pluralibacter / Salmonella / Shigella / Shimwellia / Sodalis / Trabulsiella / Yokenella|coli|
TGAATCACAAAGTGGTAAGCGCCCTCCCGAAGGTTAAGCTACCTAACTTCTTTTGCAACCCACTCCCATGGTGTGACGGGCGGTGTGTACAAGGCCCGGGAACGTATTCACCGTGGCAATTCTGATCCAACGATTACTAGCGATTCCGAACTTCATGGAGTCGAGTTGCAAGACT
>MG|6|V9|F|73|96.59|Proteobacteria|Gammaproteobacteria|Enterobacteriales|Enterobacteriaceae|Escherichia|coli|
TGAATCACAAAGTGGTAAGCGCCCTCCCGAAGGTTAAGCTACCTAACTTCTTTTGCAACCCACTCCCATGGTGTGAACGGGCGGTGTGTACAAGGCCCGGGAACGTATTCACCGTGGCAATTCTGATCCACGATTACTAGCGATTCCGAACTTCAATGGAGTCGAGTTGCAAGACT
>MG|6|V9|R|21|98.84|Proteobacteria|Gammaproteobacteria|Enterobacteriales|Enterobacteriaceae|Citrobacter / Cronobacter / Edwardsiella / Enterobacter / Escherichia / Klebsiella / Pantoea / Pluralibacter / Salmonella / Shigella / Shimwellia / Sodalis / Trabulsiella / Yokenella|coli|
AGTCTGCAACTCGAACTCCATGAAGTCGGAATCGCTAGTAATCGTGGATCAGAATGCCACGGTGAATACGTTCCCGGGCCTTGTAACACACCGCCCGTCACACCATGGGAGTGGGTTGCAAAAGAAGTAGGTAGCTTAACCTTCGGGAGGGCGCTTACCACTTTGTGATTCAT
>MG|6|V9|F|304|97.14|Proteobacteria|Gammaproteobacteria|Enterobacteriales|Enterobacteriaceae|Citrobacter / Cronobacter / Edwardsiella / Enterobacter / Escherichia / Klebsiella / Pantoea / Pluralibacter / Salmonella / Shigella / Shimwellia / Sodalis / Trabulsiella / Yokenella|coli|
TGAATCACAAAGTGGTAAGCGCCCTCCCGAAGGTTAAGCTACCTAACTTCTTTTGCAACCCACTCCCATGGTGTGAACGGGCGGTGTGTACAAGGCCCGGGAACGTATTCACCGTGGCAATTCTGATCCACGATTACTAGCGATTCCGAACTTCATGGAGTCGAGTTGCAAGACT
>MG|6|V9|F|21|97.14|Proteobacteria|Gammaproteobacteria|Enterobacteriales|Enterobacteriaceae|Citrobacter / Cronobacter / Edwardsiella / Enterobacter / Escherichia / Klebsiella / Pantoea / Pluralibacter / Salmonella / Shigella / Shimwellia / Sodalis / Trabulsiella / Yokenella|coli|
TGAATCACAAAGTGGTAAGCGCCCTCCCGAAGGTTAAGCTACCTACTTCTTTTGCAACCCAACTCCCATGGTGTGAACGGGCGGTGTGTACAAGGCCCGGGAACGTATTCACCGTGGCAATTCTGATCCACGATTACTAGCGATTCCGAACTTCATGGAGTCGAGTTGCAAGACT
>MG|6|V9|R|26|98.28|Proteobacteria|Gammaproteobacteria|Enterobacteriales|Enterobacteriaceae|Citrobacter / Cronobacter / Edwardsiella / Enterobacter / Escherichia / Klebsiella / Pantoea / Pluralibacter / Salmonella / Shigella / Shimwellia / Sodalis / Trabulsiella / Yokenella|hormaechei|
AGTCTGCAACTCGAACTCCATGAAGTCGGAATCGCTAGTAATCGTGGATCAGAATGCCAACGGTGAATACGTTCCCGGGCCTTGTAACACACCGCCCGTCACACCATGGGAGTGGGTTGCAAAAGAAGTAGGTAGCTTAACCTTCGGGAGGGCGCTTACCACTTTGTGATTCAT
>MG|6|V9|F|10|97.7|Proteobacteria|Gammaproteobacteria|Enterobacteriales|Enterobacteriaceae|Citrobacter / Cronobacter / Edwardsiella / Enterobacter / Escherichia / Klebsiella / Pantoea / Pluralibacter / Salmonella / Shigella / Shimwellia / Sodalis / Trabulsiella / Yokenella|coli|
TGAATCACAAAGTGGTAAGCGCCCTCCCGAAGGTTAAGCTACCTAACTTCTTTTGCAACCCAACTCCCATGGTGTGACGGGCGGTGTGTACAAGGCCCGGGAACGTATTCACCGTGGCAATTCTGATCCACGATTACTAGCGATTCCGACTTCATGGAGTCGAGTTGCAAGACT
>MG|6|V9|R|39|98.28|Proteobacteria|Gammaproteobacteria|Enterobacteriales|Enterobacteriaceae|Citrobacter / Cronobacter / Edwardsiella / Enterobacter / Escherichia / Klebsiella / Pantoea / Pluralibacter / Salmonella / Shigella / Shimwellia / Sodalis / Trabulsiella / Yokenella|flexneri|
AGTCTGCAACTCGACTCCAATGAAGTCGGAATCGCTAGTAATCGTGGATCAGAATGCCAACGGTGAATACGTTCCCGGGCCTTGTACACACCGCCCGTCACACCATGGGAAGTGGGTTGCAAAAGAAGTAGGTAGCTTAACCTTCGGGAGGGCGCTTACCACTTTGTGATTCAT
>MG|6|V9|F|10|96.59|Proteobacteria|Gammaproteobacteria|Enterobacteriales|Enterobacteriaceae|Escherichia|coli|
TGAATCACAAAGTGGTAAGCGCCCTCCCGAAGGTTAAGCTACCTAACTTCTTTTGCAACCCACTCCCATGGTGTGAACGGGCGGTGTGTACAAGGCCCGGGAACGTATTCAACCGTGGCATTCTGATCCACGATTACTAGCGATTCCGAACTTCAATGGAGTCGAGTTGCAAGACT
>MG|6|V9|R|23|97.71|Proteobacteria|Gammaproteobacteria|Enterobacteriales|Enterobacteriaceae|Citrobacter / Cronobacter / Edwardsiella / Enterobacter / Escherichia / Klebsiella / Pantoea / Pluralibacter / Salmonella / Shigella / Shimwellia / Sodalis / Trabulsiella / Yokenella|coli|
AGTCTGCAACTCGACTCCAATGAAGTCGGAATCGCTAGTAATCGTGGATCAGAATGCCAACGGTGAATACGTTCCCGGGCCTTGTAACACACCGCCCGTCACACCATGGGAAGTGGGTTGCAAAAGAAGTAGGTAGCTTAACCTTCGGGAGGGCGCTTACCACTTTGTGATTCAT
>MG|6|V9|F|12|97.7|Proteobacteria|Gammaproteobacteria|Enterobacteriales|Enterobacteriaceae|Citrobacter / Cronobacter / Edwardsiella / Enterobacter / Escherichia / Klebsiella / Pantoea / Pluralibacter / Salmonella / Shigella / Shimwellia / Sodalis / Trabulsiella / Yokenella|coli|
TGAATCACAAAGTGGTAAGCGCCCTCCCGAAGGTTAAGCTACCTACTTCTTTTGCAACCCAACTCCCATGGTGTGAACGGGCGGTGTGTACAAGGCCCGGGAACGTATTCACCGTGGCAATTCTGATCCACGATTACTAGCGATTCCGACTTCATGGAGTCGAGTTGCAAGACT
>MG|6|V9|F|45|97.7|Proteobacteria|Gammaproteobacteria|Enterobacteriales|Enterobacteriaceae|Citrobacter / Cronobacter / Edwardsiella / Enterobacter / Escherichia / Klebsiella / Pantoea / Pluralibacter / Salmonella / Shigella / Shimwellia / Sodalis / Trabulsiella / Yokenella|coli|
TGAATCACAAAGTGGTAAGCGCCCTCCCGAAGGTTAAGCTACCTAACTTCTTTTGCAACCCACTCCCATGGTGTGAACGGGCGGTGTGTACAAGGCCCGGGAACGTATTCACCGTGGCATTCTGATCCAACGATTACTAGCGATTCCGAACTTCATGGAGTCGAGTTGCAGACT
>MG|6|V9|R|110|98.84|Proteobacteria|Gammaproteobacteria|Enterobacteriales|Enterobacteriaceae|Citrobacter / Cronobacter / Edwardsiella / Enterobacter / Escherichia / Klebsiella / Pantoea / Pluralibacter / Salmonella / Shigella / Shimwellia / Sodalis / Trabulsiella / Yokenella|coli|
AGTCTGCAACTCGACTCCATGAAGTCGGAATCGCTAGTAATCGTGGATCAGAATGCCAACGGTGAATACGTTCCCGGGCCTTGTACACACCGCCCGTCACACCATGGGAAGTGGGTTGCAAAAGAAGTAGGTAGCTTAACCTTCGGGAGGGCGCTTACCACTTTGTGATTCAT
>MG|6|V9|R|45|99.42|Proteobacteria|Gammaproteobacteria|Enterobacteriales|Enterobacteriaceae|Citrobacter / Cronobacter / Edwardsiella / Enterobacter / Escherichia / Escherichia/Shigella / Eschericia/Shigella / Pantoea / Raoultella / Salmonella|Citrobacter amalonaticus / Citrobacter braakii / Citrobacter farmeri / Citrobacter freundii / Citrobacter murliniae / Citrobacter sedlakii / Citrobacter werkmanii / Citrobacter youngae / Cronobacter condimenti / Cronobacter sakazakii / Edwardsiella hoshinae / Edwardsiella ictaluri / Edwardsiella tarda / Enterobacter gergoviae / Enterobacter sacchari / Escherichia albertii / Escherichia fergusonii / Escherichia/Shigella coli / Escherichia/Shigella coli/sonnei / Eschericia/Shigella coli/flexneri / Pantoea calida / Pantoea gaviniae / Raoultella planticola / Salmonella bongori / Salmonella enterica / Salmonella subterranea|
AGTCTGCAACTCGACTCCATGAAGTCGGAATCGCTAGTAATCGTGGATCAGAATGCCACGGTGAATAACGTTCCCGGGCCTTGTACACACCGCCCGTCACACCATGGGAGTGGGTTGCAAAAGAAGTAGGTAGCTTAACCTTCGGGAGGGCGCTTACCACTTTGTGATTCAT
>MG|6|V9|F|22|97.7|Proteobacteria|Gammaproteobacteria|Enterobacteriales|Enterobacteriaceae|Citrobacter / Cronobacter / Edwardsiella / Enterobacter / Escherichia / Klebsiella / Pantoea / Pluralibacter / Salmonella / Shigella / Shimwellia / Sodalis / Trabulsiella / Yokenella|coli|
TGAATCACAAAGTGGTAAGCGCCCTCCCGAAGGTTAAGCTACCTAACTTCTTTTGCAACCCACTCCCATGGTGTGACGGGCGGTGTGTACAAGGCCCGGGAACGTAATTCACCGTGGCATTCTGATCCACGATTACTAGCGATTCCGAACTTCATGGAGTCGAGTTGCAAGACT
>MG|6|V9|F|31|99.42|Proteobacteria|Gammaproteobacteria|Enterobacteriales|Enterobacteriaceae|Citrobacter / Cronobacter / Edwardsiella / Enterobacter / Escherichia / Escherichia/Shigella / Eschericia/Shigella / Pantoea / Raoultella / Salmonella|Citrobacter amalonaticus / Citrobacter braakii / Citrobacter farmeri / Citrobacter freundii / Citrobacter murliniae / Citrobacter sedlakii / Citrobacter werkmanii / Citrobacter youngae / Cronobacter condimenti / Cronobacter sakazakii / Edwardsiella hoshinae / Edwardsiella ictaluri / Edwardsiella tarda / Enterobacter gergoviae / Enterobacter sacchari / Escherichia albertii / Escherichia fergusonii / Escherichia/Shigella coli / Escherichia/Shigella coli/sonnei / Eschericia/Shigella coli/flexneri / Pantoea calida / Pantoea gaviniae / Raoultella planticola / Salmonella bongori / Salmonella enterica / Salmonella subterranea|
TGAATCACAAAGTGGTAAGCGCCCTCCCGAAGGTTAAGCTACCTACTTCTTTTGCAACCCACTCCCATGGTGTGACGGGCGGTGTGTACAAGGCCCGGGAACGTATTCACCGTGGCATTCTGATCCACGATTACTAGCGATTCCGACTTCATGGAGTCGAGTTGCAAGACT
>MG|6|V9|F|11|96.59|Proteobacteria|Gammaproteobacteria|Enterobacteriales|Enterobacteriaceae|Escherichia|coli|
TGAATCACAAAGTGGTAAGCGCCCTCCCGAAGGTTAAGCTACCTAACTTCTTTTGCAACCCACTCCCATGGTGTGAACGGGCGGTGTGTACAAGGCCCGGGAACGTAATTCACCGTGGCATTCTGATCCAACGATTACTAGCGATTCCGACTTCAATGGAGTCGAGTTGCAAGACT
>MG|6|V9|F|12|96.59|Proteobacteria|Gammaproteobacteria|Enterobacteriales|Enterobacteriaceae|Escherichia|coli|
TGAATCACAAAGTGGTAAGCGCCCTCCCGAAGGTTAAGCTACCTACTTCTTTTGCAACCCACTCCCATGGTGTGAACGGGCGGTGTGTACAAGGCCCGGGAACGTATTCACCGTGGCAATTCTGATCCAACGATTACTAGCGATTCCGAACTTCAATGGAGTCGAGTTGCAAGACT
>MG|6|V9|R|12|98.28|Proteobacteria|Gammaproteobacteria|Enterobacteriales|Enterobacteriaceae|Citrobacter / Cronobacter / Edwardsiella / Enterobacter / Escherichia / Klebsiella / Pantoea / Pluralibacter / Salmonella / Shigella / Shimwellia / Sodalis / Trabulsiella / Yokenella|hormaechei|
AGTCTGCAACTCGACTCCATGAAGTCGGAATCGCTAGTAATCGTGGATCAGAATGCCACGGTGAATAACGTTCCCGGGCCTTGTAACACACCGCCCGTCACACCATGGGAAGTGGGTTGCAAAAGAAGTAGGTAGCTTAACCTTCGGGAGGGCGCTTACCACTTTGTGATTCAT
>MG|6|V9|R|19|98.84|Proteobacteria|Gammaproteobacteria|Enterobacteriales|Enterobacteriaceae|Citrobacter / Cronobacter / Edwardsiella / Enterobacter / Escherichia / Klebsiella / Pantoea / Pluralibacter / Salmonella / Shigella / Shimwellia / Sodalis / Trabulsiella / Yokenella|coli|
AGTCTGCAACTCGACTCCAATGAAGTCGGAATCGCTAGTAATCGTGGATCAGAATGCCACGGTGAATACGTTCCCGGGCCTTGTACACACCGCCCGTCACACCATGGGAGTGGGTTGCAAAAGAAGTAGGTAGCTTAACCTTCGGGAGGGCGCTTAACCACTTTGTGATTCAT
>MG|6|V9|R|17|98.28|Proteobacteria|Gammaproteobacteria|Enterobacteriales|Enterobacteriaceae|Citrobacter / Cronobacter / Edwardsiella / Enterobacter / Escherichia / Klebsiella / Pantoea / Pluralibacter / Salmonella / Shigella / Shimwellia / Sodalis / Trabulsiella / Yokenella|hormaechei|
AGTCTGCAACTCGACTCCATGAAGTCGGAATCGCTAGTAATCGTGGATCAGAATGCCAACGGTGAATACGTTCCCGGGCCTTGTACAACACCGCCCGTCACACCATGGGAAGTGGGTTGCAAAAGAAGTAGGTAGCTTAACCTTCGGGAGGGCGCTTACCACTTTGTGATTCAT
>MG|6|V9|F|57|98.27|Proteobacteria|Gammaproteobacteria|Enterobacteriales|Enterobacteriaceae|Citrobacter / Cronobacter / Edwardsiella / Enterobacter / Escherichia / Klebsiella / Pantoea / Pluralibacter / Salmonella / Shigella / Shimwellia / Sodalis / Trabulsiella / Yokenella|coli|
TGAATCACAAAGTGGTAAGCGCCCTCCCGAAGGTTAAGCTACCTAACTTCTTTTGCAACCCACTCCCATGGTGTGACGGGCGGTGTGTACAAGGCCCGGGAACGTATTCACCGTGGCATTCTGATCCAACGATTACTAGCGATTCCGACTTCATGGAGTCGAGTTGCAAGACT
>MG|6|V9|R|16|98.28|Proteobacteria|Gammaproteobacteria|Enterobacteriales|Enterobacteriaceae|Citrobacter / Cronobacter / Edwardsiella / Enterobacter / Escherichia / Klebsiella / Pantoea / Pluralibacter / Salmonella / Shigella / Shimwellia / Sodalis / Trabulsiella / Yokenella|hormaechei|
AGTCTGCAACTCGAACTCCATGAAGTCGGAATCGCTAGTAATCGTGGATCAGAATGCCACGGTGAATAACGTTCCCGGGCCTTGTAACACACCGCCCGTCACACCATGGGAGTGGGTTGCAAAAGAAGTAGGTAGCTTAACCTTCGGGAGGGCGCTTACCACTTTGTGATTCAT
>MG|6|V9|F|15|97.14|Proteobacteria|Gammaproteobacteria|Enterobacteriales|Enterobacteriaceae|Citrobacter / Cronobacter / Edwardsiella / Enterobacter / Escherichia / Klebsiella / Pantoea / Pluralibacter / Salmonella / Shigella / Shimwellia / Sodalis / Trabulsiella / Yokenella|coli|
TGAATCACAAAGTGGTAAGCGCCCTCCCGAAGGTTAAGCTACCTAACTTCTTTTGCAACCCAACTCCCATGGTGTGAACGGGCGGTGTGTACAAGGCCCGGGAACGTATTCACCGTGGCAATTCTGATCCACGATTACTAGCGATTCCGAACTTCATGGAGTCGAGTTGCAGACT
>MG|6|V9|R|35|98.84|Proteobacteria|Gammaproteobacteria|Enterobacteriales|Enterobacteriaceae|Citrobacter / Cronobacter / Edwardsiella / Enterobacter / Escherichia / Klebsiella / Pantoea / Pluralibacter / Salmonella / Shigella / Shimwellia / Sodalis / Trabulsiella / Yokenella|coli|
AGTCTGCAACTCGACTCCATGAAGTCGGAATCGCTAGTAATCGTGGATCAGAATGCCACGGTGAATACGTTCCCGGGCCTTGTAACACACCGCCCGTCACACCATGGGAGTGGGTTGCAAAAGAAGTAGGTAGCTTAACCTTCGGGAGGGCGCTTAACCACTTTGTGATTCAT
>MG|6|V9|F|33|97.14|Proteobacteria|Gammaproteobacteria|Enterobacteriales|Enterobacteriaceae|Citrobacter / Cronobacter / Edwardsiella / Enterobacter / Escherichia / Klebsiella / Pantoea / Pluralibacter / Salmonella / Shigella / Shimwellia / Sodalis / Trabulsiella / Yokenella|coli|
TGAATCACAAAGTGGTAAGCGCCCTCCCGAAGGTTAAGCTACCTAACTTCTTTTGCAACCCACTCCCATGGTGTGAACGGGCGGTGTGTACAAGGCCCGGGAACGTAATTCACCGTGGCAATTCTGATCCACGATTACTAGCGATTCCGACTTCATGGAGTCGAGTTGCAAGACT
>MG|6|V9|F|14|98.27|Proteobacteria|Gammaproteobacteria|Enterobacteriales|Enterobacteriaceae|Citrobacter / Cronobacter / Edwardsiella / Enterobacter / Escherichia / Klebsiella / Pantoea / Pluralibacter / Salmonella / Shigella / Shimwellia / Sodalis / Trabulsiella / Yokenella|coli|
TGAATCACAAAGTGGTAAGCGCCCTCCCGAAGGTTAAGCTACCTAACTTCTTTTGCAACCCACTCCCATGGTGTGAACGGGCGGTGTGTACAAGGCCCGGGAACGTATTCAACCGTGGCATTCTGATCCACGATTACTAGCGATTCCGACTTCATGGAGTCGAGTTGCAGACT
>MG|6|V9|R|10|97.71|Proteobacteria|Gammaproteobacteria|Enterobacteriales|Enterobacteriaceae|Citrobacter / Cronobacter / Edwardsiella / Enterobacter / Escherichia / Klebsiella / Pantoea / Pluralibacter / Salmonella / Shigella / Shimwellia / Sodalis / Trabulsiella / Yokenella|coli|
AGTCTGCAACTCGACTCCATGAAGTCGGAATCGCTAGTAATCGTGGATCAGAATGCCAACGGTGAATACGTTCCCGGGCCTTGTAACACACCGCCCGTCACACCATGGGAAGTGGGTTGCAAAAGAAGTAGGTAGCTTAACCTTCGGGAGGGCGCTTAACCACTTTGTGATTCAT
>MG|6|V9|R|37|98.84|Proteobacteria|Gammaproteobacteria|Enterobacteriales|Enterobacteriaceae|Citrobacter / Cronobacter / Edwardsiella / Enterobacter / Escherichia / Klebsiella / Pantoea / Pluralibacter / Salmonella / Shigella / Shimwellia / Sodalis / Trabulsiella / Yokenella|coli|
AGTCTGCAACTCGACTCCATGAAGTCGGAATCGCTAGTAATCGTGGATCAGAATGCCACGGTGAATAACGTTCCCGGGCCTTGTACACACCGCCCGTCACACCATGGGAAGTGGGTTGCAAAAGAAGTAGGTAGCTTAACCTTCGGGAGGGCGCTTACCACTTTGTGATTCAT
>MG|6|V9|F|14|96.05|Proteobacteria|Gammaproteobacteria|Enterobacteriales|Enterobacteriaceae|Escherichia|coli|
TGAATCACAAAGTGGTAAGCGCCCTCCCGAAGGTTAAGCTACCTAACTTCTTTTGCAACCCACTCCCATGGTGTGAACGGGCGGTGTGTACAAGGCCCGGGAACGTATTCAACCGTGGCAATTCTGATCCACGATTACTAGCGAATTCCGAACTTCATGGAGTCGAGTTGCAAGACT
>MG|6|V9|F|18|98.27|Proteobacteria|Gammaproteobacteria|Enterobacteriales|Enterobacteriaceae|Citrobacter / Cronobacter / Edwardsiella / Enterobacter / Escherichia / Klebsiella / Pantoea / Pluralibacter / Salmonella / Shigella / Shimwellia / Sodalis / Trabulsiella / Yokenella|coli|
TGAATCACAAAGTGGTAAGCGCCCTCCCGAAGGTTAAGCTACCTAACTTCTTTTGCAACCCACTCCCATGGTGTGACGGGCGGTGTGTACAAGGCCCGGGAACGTAATTCACCGTGGCATTCTGATCCACGATTACTAGCGATTCCGACTTCATGGAGTCGAGTTGCAAGACT
>MG|6|V9|F|28|97.7|Proteobacteria|Gammaproteobacteria|Enterobacteriales|Enterobacteriaceae|Citrobacter / Cronobacter / Edwardsiella / Enterobacter / Escherichia / Klebsiella / Pantoea / Pluralibacter / Salmonella / Shigella / Shimwellia / Sodalis / Trabulsiella / Yokenella|coli|
TGAATCACAAAGTGGTAAGCGCCCTCCCGAAGGTTAAGCTACCTAACTTCTTTTGCAACCCACTCCCATGGTGTGAACGGGCGGTGTGTACAAGGCCCGGGAACGTAATTCACCGTGGCATTCTGATCCACGATTACTAGCGATTCCGAACTTCATGGAGTCGAGTTGCAGACT
>MG|6|V9|F|20|97.14|Proteobacteria|Gammaproteobacteria|Enterobacteriales|Enterobacteriaceae|Citrobacter / Cronobacter / Edwardsiella / Enterobacter / Escherichia / Klebsiella / Pantoea / Pluralibacter / Salmonella / Shigella / Shimwellia / Sodalis / Trabulsiella / Yokenella|coli|
TGAATCACAAAGTGGTAAGCGCCCTCCCGAAGGTTAAGCTACCTAACTTCTTTTGCAACCCACTCCCATGGTGTGAACGGGCGGTGTGTACAAGGCCCGGGAACGTATTCAACCGTGGCAATTCTGATCCACGATTACTAGCGATTCCGAACTTCATGGAGTCGAGTTGCAGACT
>MG|6|V9|R|34|98.28|Proteobacteria|Gammaproteobacteria|Enterobacteriales|Enterobacteriaceae|Citrobacter / Cronobacter / Edwardsiella / Enterobacter / Escherichia / Klebsiella / Pantoea / Pluralibacter / Salmonella / Shigella / Shimwellia / Sodalis / Trabulsiella / Yokenella|hormaechei|
AGTCTGCAACTCGACTCCATGAAGTCGGAATCGCTAGTAATCGTGGATCAGAATGCCAACGGTGAATACGTTCCCGGGCCTTGTAACACACCGCCCGTCACACCATGGGAAGTGGGTTGCAAAAGAAGTAGGTAGCTTAACCTTCGGGAGGGCGCTTACCACTTTGTGATTCAT
>MG|6|V9|F|33|97.14|Proteobacteria|Gammaproteobacteria|Enterobacteriales|Enterobacteriaceae|Citrobacter / Cronobacter / Edwardsiella / Enterobacter / Escherichia / Klebsiella / Pantoea / Pluralibacter / Salmonella / Shigella / Shimwellia / Sodalis / Trabulsiella / Yokenella|coli|
TGAATCACAAAGTGGTAAGCGCCCTCCCGAAGGTTAAGCTACCTAACTTCTTTTGCAACCCACTCCCATGGTGTGAACGGGCGGTGTGTACAAGGCCCGGGAACGTATTCAACCGTGGCATTCTGATCCAACGATTACTAGCGATTCCGACTTCATGGAGTCGAGTTGCAAGACT
>MG|6|V9|R|20|98.84|Proteobacteria|Gammaproteobacteria|Enterobacteriales|Enterobacteriaceae|Citrobacter / Cronobacter / Edwardsiella / Enterobacter / Escherichia / Klebsiella / Pantoea / Pluralibacter / Salmonella / Shigella / Shimwellia / Sodalis / Trabulsiella / Yokenella|coli|
AGTCTGCAACTCGAACTCCATGAAGTCGGAATCGCTAGTAATCGTGGATCAGAATGCCACGGTGAATAACGTTCCCGGGCCTTGTACACACCGCCCGTCACACCATGGGAGTGGGTTGCAAAAGAAGTAGGTAGCTTAACCTTCGGGAGGGCGCTTACCACTTTGTGATTCAAT
>MG|6|V9|F|10|97.14|Proteobacteria|Gammaproteobacteria|Enterobacteriales|Enterobacteriaceae|Citrobacter / Cronobacter / Edwardsiella / Enterobacter / Escherichia / Klebsiella / Pantoea / Pluralibacter / Salmonella / Shigella / Shimwellia / Sodalis / Trabulsiella / Yokenella|coli|
TGAATCACAAAGTGGTAAGCGCCCTCCCGAAGGTTAAGCTACCTAACTTCTTTTGCAACCCAACTCCCATGGTGTGAACGGGCGGTGTGTACAAGGCCCGGGAACGTATTCACCGTGGCATTCTGATCCACGATTACTAGCGATTCCGACTTCAATGGAGTCGAGTTGCAAGACT
>MG|6|V9|F|22|98.27|Proteobacteria|Gammaproteobacteria|Enterobacteriales|Enterobacteriaceae|Citrobacter / Cronobacter / Edwardsiella / Enterobacter / Escherichia / Klebsiella / Pantoea / Pluralibacter / Salmonella / Shigella / Shimwellia / Sodalis / Trabulsiella / Yokenella|coli|
TGAATCACAAAGTGGTAAGCGCCCTCCCGAAGGTTAAGCTACCTACTTCTTTTGCAACCCACTCCCATGGTGTGAACGGGCGGTGTGTACAAGGCCCGGGAACGTATTCACCGTGGCATTCTGATCCAACGATTACTAGCGATTCCGAACTTCATGGAGTCGAGTTGCAGACT
>MG|6|V9|R|20|97.71|Proteobacteria|Gammaproteobacteria|Enterobacteriales|Enterobacteriaceae|Citrobacter / Cronobacter / Edwardsiella / Enterobacter / Escherichia / Klebsiella / Pantoea / Pluralibacter / Salmonella / Shigella / Shimwellia / Sodalis / Trabulsiella / Yokenella|coli|
AGTCTGCAACTCGACTCCATGAAGTCGGAATCGCTAGTAATCGTGGATCAGAATGCCAACGGTGAATACGTTCCCGGGCCTTGTACAACACCGCCCGTCACACCATGGGAAGTGGGTTGCAAAAGAAGTAGGTAGCTTAACCTTCGGGAGGGCGCTTAACCACTTTGTGATTCAT
>MG|6|V9|R|60|98.84|Proteobacteria|Gammaproteobacteria|Enterobacteriales|Enterobacteriaceae|Citrobacter / Cronobacter / Edwardsiella / Enterobacter / Escherichia / Klebsiella / Pantoea / Pluralibacter / Salmonella / Shigella / Shimwellia / Sodalis / Trabulsiella / Yokenella|coli|
AGTCTGCAACTCGACTCCATGAAGTCGGAATCGCTAGTAATCGTGGATCAGAATGCCAACGGTGAATACGTTCCCGGGCCTTGTAACACACCGCCCGTCACACCATGGGAGTGGGTTGCAAAAGAAGTAGGTAGCTTAACCTTCGGGAGGGCGCTTACCACTTTGTGATTCAT
>MG|6|V9|F|16|97.14|Proteobacteria|Gammaproteobacteria|Enterobacteriales|Enterobacteriaceae|Citrobacter / Cronobacter / Edwardsiella / Enterobacter / Escherichia / Klebsiella / Pantoea / Pluralibacter / Salmonella / Shigella / Shimwellia / Sodalis / Trabulsiella / Yokenella|coli|
TGAATCACAAAGTGGTAAGCGCCCTCCCGAAGGTTAAGCTACCTAACTTCTTTTGCAACCCACTCCCATGGTGTGACGGGCGGTGTGTACAAGGCCCGGGAACGTAATTCACCGTGGCATTCTGATCCAACGATTACTAGCGATTCCGAACTTCATGGAGTCGAGTTGCAAGACT
>MG|6|V9|F|17|98.27|Proteobacteria|Gammaproteobacteria|Enterobacteriales|Enterobacteriaceae|Citrobacter / Cronobacter / Edwardsiella / Enterobacter / Escherichia / Klebsiella / Pantoea / Pluralibacter / Salmonella / Shigella / Shimwellia / Sodalis / Trabulsiella / Yokenella|cloacae|
TGAATCACAAAGTGGTAAGCGCCCTCCCGAAGGTTAAGCTACCTAACTTCTTTTGCAACCCACTCCCATGGTGTGACGGGCGGTGTGTACAAGGCCCGGGAACGTATTCAACCGTGGCATTCTGATCCACGATTACTAGCGATTCCGACTTCATGGAGTCGAGTTGCAAGACT
>MG|6|V9|F|17|97.7|Proteobacteria|Gammaproteobacteria|Enterobacteriales|Enterobacteriaceae|Citrobacter / Cronobacter / Edwardsiella / Enterobacter / Escherichia / Klebsiella / Pantoea / Pluralibacter / Salmonella / Shigella / Shimwellia / Sodalis / Trabulsiella / Yokenella|coli|
TGAATCACAAAGTGGTAAGCGCCCTCCCGAAGGTTAAGCTACCTACTTCTTTTGCAACCCACTCCCATGGTGTGACGGGCGGTGTGTACAAGGCCCGGGAACGTAATTCACCGTGGCAATTCTGATCCACGATTACTAGCGATTCCGAACTTCATGGAGTCGAGTTGCAAGACT
>MG|6|V9|R|13|98.28|Proteobacteria|Gammaproteobacteria|Enterobacteriales|Enterobacteriaceae|Citrobacter / Cronobacter / Edwardsiella / Enterobacter / Escherichia / Klebsiella / Pantoea / Pluralibacter / Salmonella / Shigella / Shimwellia / Sodalis / Trabulsiella / Yokenella|hormaechei|
AGTCTGCAACTCGACTCCATGAAGTCGGAATCGCTAGTAATCGTGGATCAGAATGCCAACGGTGAATACGTTCCCGGGCCTTGTAACACACCGCCCGTCACACCATGGGAGTGGGTTGCAAAAGAAGTAAGGTAGCTTAACCTTCGGGAGGGCGCTTACCACTTTGTGATTCAT
>MG|6|V9|F|30|96.05|Proteobacteria|Gammaproteobacteria|Enterobacteriales|Enterobacteriaceae|Escherichia|coli|
TGAATCACAAAGTGGTAAGCGCCCTCCCGAAGGTTAAGCTACCTAACTTCTTTTGCAACCCAACTCCCATGGTGTGAACGGGCGGTGTGTACAAGGCCCGGGAACGTATTCACCGTGGCAATTCTGATCCAACGATTACTAGCGATTCCGAACTTCATGGAGTCGAGTTGCAAGACT
>MG|6|V9|R|11|98.28|Proteobacteria|Gammaproteobacteria|Enterobacteriales|Enterobacteriaceae|Citrobacter / Cronobacter / Edwardsiella / Enterobacter / Escherichia / Klebsiella / Pantoea / Pluralibacter / Salmonella / Shigella / Shimwellia / Sodalis / Trabulsiella / Yokenella|hormaechei|
AGTCTGCAACTCGACTCCATGAAGTCGGAATCGCTAGTAATCGTGGATCAGAATGCCACGGTGAATAACGTTCCCGGGCCTTGTAACACACCGCCCGTCACACCATGGGAGTGGGTTGCAAAAGAAGTAGGTAGCTTAACCTTCGGGAGGGCGCTTAACCACTTTGTGATTCAT
>MG|6|V9|R|12|98.84|Proteobacteria|Gammaproteobacteria|Enterobacteriales|Enterobacteriaceae|Citrobacter / Cronobacter / Edwardsiella / Enterobacter / Escherichia / Klebsiella / Pantoea / Pluralibacter / Salmonella / Shigella / Shimwellia / Sodalis / Trabulsiella / Yokenella|coli|
AGTCTGCAACTCGACTCCAATGAAGTCGGAATCGCTAGTAATCGTGGATCAGAATGCCACGGTGAATAACGTTCCCGGGCCTTGTACACACCGCCCGTCACACCATGGGAGTGGGTTGCAAAAGAAGTAGGTAGCTTAACCTTCGGGAGGGCGCTTACCACTTTGTGATTCAT
>MG|6|V9|F|14|97.7|Proteobacteria|Gammaproteobacteria|Enterobacteriales|Enterobacteriaceae|Citrobacter / Cronobacter / Edwardsiella / Enterobacter / Escherichia / Klebsiella / Pantoea / Pluralibacter / Salmonella / Shigella / Shimwellia / Sodalis / Trabulsiella / Yokenella|coli|
TGAATCACAAAGTGGTAAGCGCCCTCCCGAAGGTTAAGCTACCTAACTTCTTTTGCAACCCACTCCCATGGTGTGAACGGGCGGTGTGTACAAGGCCCGGGAACGTATTCAACCGTGGCATTCTGATCCACGATTACTAGCGATTCCGAACTTCATGGAGTCGAGTTGCAGACT
>MG|6|V9|R|37|100.0|Proteobacteria|Gammaproteobacteria|Enterobacteriales|Enterobacteriaceae|Citrobacter / Cronobacter / Edwardsiella / Enterobacter / Escherichia / Escherichia/Shigella / Eschericia/Shigella / Pantoea / Raoultella / Salmonella|Citrobacter amalonaticus / Citrobacter braakii / Citrobacter farmeri / Citrobacter freundii / Citrobacter murliniae / Citrobacter sedlakii / Citrobacter werkmanii / Citrobacter youngae / Cronobacter condimenti / Cronobacter sakazakii / Edwardsiella hoshinae / Edwardsiella ictaluri / Edwardsiella tarda / Enterobacter gergoviae / Enterobacter sacchari / Escherichia albertii / Escherichia fergusonii / Escherichia/Shigella coli / Escherichia/Shigella coli/sonnei / Eschericia/Shigella coli/flexneri / Pantoea calida / Pantoea gaviniae / Raoultella planticola / Salmonella bongori / Salmonella enterica / Salmonella subterranea|
GAGTCTGCAACTCGACTCCATGAAGTCGGAATCGCTAGTAATCGTGGATCAGAATGCCACGGTGAATACGTTCCCGGGCCTTGTACACACCGCCCGTCACACCATGGGAGTGGGTTGCAAAAGAAGTAGGTAGCTTAACCTTCGGGAGGGCGCTTACCACTTTGTGATTCAT
>MG|6|V9|F|11|97.7|Proteobacteria|Gammaproteobacteria|Enterobacteriales|Enterobacteriaceae|Citrobacter / Cronobacter / Edwardsiella / Enterobacter / Escherichia / Klebsiella / Pantoea / Pluralibacter / Salmonella / Shigella / Shimwellia / Sodalis / Trabulsiella / Yokenella|coli|
TGAATCACAAAGTGGTAAGCGCCCTCCCGAAGGTTAAGCTACCTAACTTCTTTTGCAACCCACTCCCATGGTGTGACGGGCGGTGTGTACAAGGCCCGGGAACGTATTCACCGTGGCATTCTGATCCAACGATTACTAGCGAATTCCGAACTTCATGGAGTCGAGTTGCAGACT
>MG|6|V9|R|21|98.28|Proteobacteria|Gammaproteobacteria|Enterobacteriales|Enterobacteriaceae|Citrobacter / Cronobacter / Edwardsiella / Enterobacter / Escherichia / Klebsiella / Pantoea / Pluralibacter / Salmonella / Shigella / Shimwellia / Sodalis / Trabulsiella / Yokenella|hormaechei|
AGTCTGCAACTCGACTCCATGAAGTCGGAATCGCTAGTAATCGTGGATCAGAATGCCAACGGTGAATACGTTCCCGGGCCTTGTAACACACCGCCCGTCACACCATGGGAGTGGGTTGCAAAAGAAGTAGGTAGCTTAACCTTCGGGAGGGCGCTTAACCACTTTGTGATTCAT
>MG|6|V9|R|10|97.71|Proteobacteria|Gammaproteobacteria|Enterobacteriales|Enterobacteriaceae|Citrobacter / Cronobacter / Edwardsiella / Enterobacter / Escherichia / Klebsiella / Pantoea / Pluralibacter / Salmonella / Shigella / Shimwellia / Sodalis / Trabulsiella / Yokenella|coli|
AGTCTGCAACTCGAACTCCAATGAAGTCGGAATCGCTAGTAATCGTGGATCAGAATGCCAACGGTGAATACGTTCCCGGGCCTTGTACACACCGCCCGTCACACCATGGGAAGTGGGTTGCAAAAGAAGTAGGTAGCTTAACCTTCGGGAGGGCGCTTACCACTTTGTGATTCAT
>MG|6|V9|R|22|97.71|Proteobacteria|Gammaproteobacteria|Enterobacteriales|Enterobacteriaceae|Citrobacter / Cronobacter / Edwardsiella / Enterobacter / Escherichia / Klebsiella / Pantoea / Pluralibacter / Salmonella / Shigella / Shimwellia / Sodalis / Trabulsiella / Yokenella|coli|
AGTCTGCAACTCGACTCCAATGAAGTCGGAATCGCTAGTAATCGTGGATCAGAATGCCAACGGTGAATACGTTCCCGGGCCTTGTACACACCGCCCGTCACACCATGGGAAGTGGGTTGCAAAAGAAGTAGGTAGCTTAACCTTCGGGAGGGCGCTTAACCACTTTGTGATTCAT
>MG|6|V9|R|83|99.42|Proteobacteria|Gammaproteobacteria|Enterobacteriales|Enterobacteriaceae|Citrobacter / Cronobacter / Edwardsiella / Enterobacter / Escherichia / Escherichia/Shigella / Eschericia/Shigella / Pantoea / Raoultella / Salmonella|Citrobacter amalonaticus / Citrobacter braakii / Citrobacter farmeri / Citrobacter freundii / Citrobacter murliniae / Citrobacter sedlakii / Citrobacter werkmanii / Citrobacter youngae / Cronobacter condimenti / Cronobacter sakazakii / Edwardsiella hoshinae / Edwardsiella ictaluri / Edwardsiella tarda / Enterobacter gergoviae / Enterobacter sacchari / Escherichia albertii / Escherichia fergusonii / Escherichia/Shigella coli / Escherichia/Shigella coli/sonnei / Eschericia/Shigella coli/flexneri / Pantoea calida / Pantoea gaviniae / Raoultella planticola / Salmonella bongori / Salmonella enterica / Salmonella subterranea|
AGTCTGCAACTCGACTCCATGAAGTCGGAATCGCTAGTAATCGTGGATCAGAATGCCACGGTGAATACGTTCCCGGGCCTTGTACACACCGCCCGTCACACCATGGGAGTGGGTTGCAAAAGAAGTAGGTAGCTTAACCTTCGGGAGGGCGCTTAACCACTTTGTGATTCAT
>MG|6|V9|F|19|97.7|Proteobacteria|Gammaproteobacteria|Enterobacteriales|Enterobacteriaceae|Citrobacter / Cronobacter / Edwardsiella / Enterobacter / Escherichia / Klebsiella / Pantoea / Pluralibacter / Salmonella / Shigella / Shimwellia / Sodalis / Trabulsiella / Yokenella|coli|
TGAATCACAAAGTGGTAAGCGCCCTCCCGAAGGTTAAGCTACCTACTTCTTTTGCAACCCACTCCCATGGTGTGAACGGGCGGTGTGTACAAGGCCCGGGAACGTAATTCACCGTGGCATTCTGATCCACGATTACTAGCGATTCCGAACTTCATGGAGTCGAGTTGCAAGACT
>MG|6|V9|F|22|97.7|Proteobacteria|Gammaproteobacteria|Enterobacteriales|Enterobacteriaceae|Citrobacter / Cronobacter / Edwardsiella / Enterobacter / Escherichia / Klebsiella / Pantoea / Pluralibacter / Salmonella / Shigella / Shimwellia / Sodalis / Trabulsiella / Yokenella|coli|
TGAATCACAAAGTGGTAAGCGCCCTCCCGAAGGTTAAGCTACCTAACTTCTTTTGCAACCCACTCCCATGGTGTGAACGGGCGGTGTGTACAAGGCCCGGGAACGTATTCACCGTGGCATTCTGATCCACGATTACTAGCGATTCCGAACTTCAATGGAGTCGAGTTGCAGACT
>MG|6|V9|R|39|99.42|Proteobacteria|Gammaproteobacteria|Enterobacteriales|Enterobacteriaceae|Citrobacter / Cronobacter / Edwardsiella / Enterobacter / Escherichia / Escherichia/Shigella / Eschericia/Shigella / Pantoea / Raoultella / Salmonella|Citrobacter amalonaticus / Citrobacter braakii / Citrobacter farmeri / Citrobacter freundii / Citrobacter murliniae / Citrobacter sedlakii / Citrobacter werkmanii / Citrobacter youngae / Cronobacter condimenti / Cronobacter sakazakii / Edwardsiella hoshinae / Edwardsiella ictaluri / Edwardsiella tarda / Enterobacter gergoviae / Enterobacter sacchari / Escherichia albertii / Escherichia fergusonii / Escherichia/Shigella coli / Escherichia/Shigella coli/sonnei / Eschericia/Shigella coli/flexneri / Pantoea calida / Pantoea gaviniae / Raoultella planticola / Salmonella bongori / Salmonella enterica / Salmonella subterranea|
AGTCTGCAACTCGACTCCATGAAGTCGGAATCGCTAGTAATCGTGGATCAGAATGCCACGGTGAATACGTTCCCGGGCCTTGTACACACCGCCCGTCACACCATGGGAGTGGGTTGCAAAAGAAGTAAGGTAGCTTAACCTTCGGGAGGGCGCTTACCACTTTGTGATTCAT
>MG|6|V9|F|15|97.14|Proteobacteria|Gammaproteobacteria|Enterobacteriales|Enterobacteriaceae|Citrobacter / Cronobacter / Edwardsiella / Enterobacter / Escherichia / Klebsiella / Pantoea / Pluralibacter / Salmonella / Shigella / Shimwellia / Sodalis / Trabulsiella / Yokenella|coli|
TGAATCACAAAGTGGTAAGCGCCCTCCCGAAGGTTAAGCTACCTAACTTCTTTTGCAACCCACTCCCATGGTGTGACGGGCGGTGTGTACAAGGCCCGGGAACGTATTCAACCGTGGCAATTCTGATCCACGATTACTAGCGATTCCGAACTTCATGGAGTCGAGTTGCAAGACT
>MG|6|V9|F|45|96.59|Proteobacteria|Gammaproteobacteria|Enterobacteriales|Enterobacteriaceae|Escherichia|coli|
TGAATCACAAAGTGGTAAGCGCCCTCCCGAAGGTTAAGCTACCTAACTTCTTTTGCAACCCACTCCCATGGTGTGAACGGGCGGTGTGTACAAGGCCCGGGAACGTATTCAACCGTGGCATTCTGATCCAACGATTACTAGCGATTCCGAACTTCATGGAGTCGAGTTGCAAGACT
>MG|6|V9|F|65|97.7|Proteobacteria|Gammaproteobacteria|Enterobacteriales|Enterobacteriaceae|Citrobacter / Cronobacter / Edwardsiella / Enterobacter / Escherichia / Klebsiella / Pantoea / Pluralibacter / Salmonella / Shigella / Shimwellia / Sodalis / Trabulsiella / Yokenella|coli|
TGAATCACAAAGTGGTAAGCGCCCTCCCGAAGGTTAAGCTACCTAACTTCTTTTGCAACCCACTCCCATGGTGTGAACGGGCGGTGTGTACAAGGCCCGGGAACGTATTCACCGTGGCAATTCTGATCCACGATTACTAGCGATTCCGAACTTCATGGAGTCGAGTTGCAGACT
>MG|6|V9|R|47|98.84|Proteobacteria|Gammaproteobacteria|Enterobacteriales|Enterobacteriaceae|Citrobacter / Cronobacter / Edwardsiella / Enterobacter / Escherichia / Klebsiella / Pantoea / Pluralibacter / Salmonella / Shigella / Shimwellia / Sodalis / Trabulsiella / Yokenella|coli|
AGTCTGCAACTCGACTCCAATGAAGTCGGAATCGCTAGTAATCGTGGATCAGAATGCCACGGTGAATACGTTCCCGGGCCTTGTACACACCGCCCGTCACACCATGGGAAGTGGGTTGCAAAAGAAGTAGGTAGCTTAACCTTCGGGAGGGCGCTTACCACTTTGTGATTCAT
>MG|6|V9|F|10|98.27|Proteobacteria|Gammaproteobacteria|Enterobacteriales|Enterobacteriaceae|Citrobacter / Cronobacter / Edwardsiella / Enterobacter / Escherichia / Klebsiella / Pantoea / Pluralibacter / Salmonella / Shigella / Shimwellia / Sodalis / Trabulsiella / Yokenella|coli|
TGAATCACAAAGTGGTAAGCGCCCTCCCGAAGGTTAAGCTACCTAACTTCTTTTGCAACCCAACTCCCATGGTGTGACGGGCGGTGTGTACAAGGCCCGGGAACGTATTCACCGTGGCATTCTGATCCACGATTACTAGCGATTCCGAACTTCATGGAGTCGAGTTGCAGACT
>MG|6|V9|F|31|98.27|Proteobacteria|Gammaproteobacteria|Enterobacteriales|Enterobacteriaceae|Citrobacter / Cronobacter / Edwardsiella / Enterobacter / Escherichia / Klebsiella / Pantoea / Pluralibacter / Salmonella / Shigella / Shimwellia / Sodalis / Trabulsiella / Yokenella|coli|
TGAATCACAAAGTGGTAAGCGCCCTCCCGAAGGTTAAGCTACCTAACTTCTTTTGCAACCCACTCCCATGGTGTGACGGGCGGTGTGTACAAGGCCCGGGAACGTATTCACCGTGGCAATTCTGATCCACGATTACTAGCGATTCCGACTTCATGGAGTCGAGTTGCAAGACT
>MG|6|V9|F|17|97.14|Proteobacteria|Gammaproteobacteria|Enterobacteriales|Enterobacteriaceae|Citrobacter / Cronobacter / Edwardsiella / Enterobacter / Escherichia / Klebsiella / Pantoea / Pluralibacter / Salmonella / Shigella / Shimwellia / Sodalis / Trabulsiella / Yokenella|coli|
TGAATCACAAAGTGGTAAGCGCCCTCCCGAAGGTTAAGCTACCTAACTTCTTTTGCAACCCACTCCCATGGTGTGAACGGGCGGTGTGTACAAGGCCCGGGAACGTATTCACCGTGGCATTCTGATCCAACGATTACTAGCGATTCCGAACTTCAATGGAGTCGAGTTGCAGACT
>MG|6|V9|F|18|96.05|Proteobacteria|Gammaproteobacteria|Enterobacteriales|Enterobacteriaceae|Escherichia|coli|
TGAATCACAAAGTGGTAAGCGCCCTCCCGAAGGTTAAGCTACCTAACTTCTTTTGCAACCCAACTCCCATGGTGTGAACGGGCGGTGTGTACAAGGCCCGGGAACGTATTCACCGTGGCAATTCTGATCCACGATTACTAGCGATTCCGAACTTCAATGGAGTCGAGTTGCAAGACT
>MG|6|V9|F|12|96.59|Proteobacteria|Gammaproteobacteria|Enterobacteriales|Enterobacteriaceae|Escherichia|coli|
TGAATCACAAAGTGGTAAGCGCCCTCCCGAAGGTTAAGCTACCTAACTTCTTTTGCAACCCACTCCCATGGTGTGAACGGGCGGTGTGTACAAGGCCCGGGAACGTATTCACCGTGGCAATTCTGATCCACGATTACTAAGCGATTCCGAACTTCATGGAGTCGAGTTGCAAGACT
>MG|6|V9|F|99|98.28|Proteobacteria|Gammaproteobacteria|Enterobacteriales|Enterobacteriaceae|Citrobacter / Cronobacter / Edwardsiella / Enterobacter / Escherichia / Klebsiella / Pantoea / Pluralibacter / Salmonella / Shigella / Shimwellia / Sodalis / Trabulsiella / Yokenella|coli|
TGAATCACAAAGTGGTAAGCGCCCTCCCGAAGGTTAAGCTACCTAACTTCTTTTGCAACCCACTCCCATGGTGTGACGGGCGGTGTGTACAAGGCCCGGGAACGTATTCACCGTGGCATTCTGATCCACGATTACTAGCGATTCCGAACTTCATGGAGTCGAGTTGCAAGACTC
>MG|6|V9|F|39|98.27|Proteobacteria|Gammaproteobacteria|Enterobacteriales|Enterobacteriaceae|Citrobacter / Cronobacter / Edwardsiella / Enterobacter / Escherichia / Klebsiella / Pantoea / Pluralibacter / Salmonella / Shigella / Shimwellia / Sodalis / Trabulsiella / Yokenella|coli|
TGAATCACAAAGTGGTAAGCGCCCTCCCGAAGGTTAAGCTACCTAACTTCTTTTGCAACCCACTCCCATGGTGTGAACGGGCGGTGTGTACAAGGCCCGGGAACGTATTCACCGTGGCATTCTGATCCAACGATTACTAGCGATTCCGACTTCATGGAGTCGAGTTGCAGACT
>MG|6|V9|R|10|97.71|Proteobacteria|Gammaproteobacteria|Enterobacteriales|Enterobacteriaceae|Citrobacter / Cronobacter / Edwardsiella / Enterobacter / Escherichia / Klebsiella / Pantoea / Pluralibacter / Salmonella / Shigella / Shimwellia / Sodalis / Trabulsiella / Yokenella|coli|
AGTCTGCAACTCGAACTCCATGAAGTCGGAATCGCTAGTAATCGTGGATCAGAATGCCACGGTGAATAACGTTCCCGGGCCTTGTAACACACCGCCCGTCACACCATGGGAGTGGGTTGCAAAAGAAGTAGGTAGCTTAACCTTCGGGAGGGCGCTTAACCACTTTGTGATTCAT
>MG|6|V9|F|22|97.7|Proteobacteria|Gammaproteobacteria|Enterobacteriales|Enterobacteriaceae|Citrobacter / Cronobacter / Edwardsiella / Enterobacter / Escherichia / Klebsiella / Pantoea / Pluralibacter / Salmonella / Shigella / Shimwellia / Sodalis / Trabulsiella / Yokenella|coli|
TGAATCACAAAGTGGTAAGCGCCCTCCCGAAGGTTAAGCTACCTAACTTCTTTTGCAACCCACTCCCATGGTGTGACGGGCGGTGTGTACAAGGCCCGGGAACGTATTCACCGTGGCATTCTGATCCAACGATTACTAGCGATTCCGAACTTCAATGGAGTCGAGTTGCAGACT
>MG|6|V9|R|26|98.28|Proteobacteria|Gammaproteobacteria|Enterobacteriales|Enterobacteriaceae|Citrobacter / Cronobacter / Edwardsiella / Enterobacter / Escherichia / Klebsiella / Pantoea / Pluralibacter / Salmonella / Shigella / Shimwellia / Sodalis / Trabulsiella / Yokenella|hormaechei|
AGTCTGCAACTCGAACTCCATGAAGTCGGAATCGCTAGTAATCGTGGATCAGAATGCCACGGTGAATACGTTCCCGGGCCTTGTAACACACCGCCCGTCACACCATGGGAAGTGGGTTGCAAAAGAAGTAGGTAGCTTAACCTTCGGGAGGGCGCTTACCACTTTGTGATTCAT
>MG|6|V9|F|32|97.14|Proteobacteria|Gammaproteobacteria|Enterobacteriales|Enterobacteriaceae|Citrobacter / Cronobacter / Edwardsiella / Enterobacter / Escherichia / Klebsiella / Pantoea / Pluralibacter / Salmonella / Shigella / Shimwellia / Sodalis / Trabulsiella / Yokenella|coli|
TGAATCACAAAGTGGTAAGCGCCCTCCCGAAGGTTAAGCTACCTACTTCTTTTGCAACCCACTCCCATGGTGTGAACGGGCGGTGTGTACAAGGCCCGGGAACGTAATTCACCGTGGCAATTCTGATCCACGATTACTAGCGATTCCGAACTTCATGGAGTCGAGTTGCAAGACT
>MG|6|V9|F|10|97.7|Proteobacteria|Gammaproteobacteria|Enterobacteriales|Enterobacteriaceae|Citrobacter / Cronobacter / Edwardsiella / Enterobacter / Escherichia / Klebsiella / Pantoea / Pluralibacter / Salmonella / Shigella / Shimwellia / Sodalis / Trabulsiella / Yokenella|coli|
TGAATCACAAAGTGGTAAGCGCCCTCCCGAAGGTTAAGCTACCTACTTCTTTTGCAACCCACTCCCATGGTGTGAACGGGCGGTGTGTACAAGGCCCGGGAACGTATTCACCGTGGCAATTCTGATCCAACGATTACTAGCGATTCCGAACTTCATGGAGTCGAGTTGCAGACT
>MG|6|V9|F|11|96.59|Proteobacteria|Gammaproteobacteria|Enterobacteriales|Enterobacteriaceae|Escherichia|coli|
TGAATCACAAAGTGGTAAGCGCCCTCCCGAAGGTTAAGCTACCTAACTTCTTTTGCAACCCACTCCCATGGTGTGAACGGGCGGTGTGTACAAGGCCCGGGAACGTAATTCAACCGTGGCAATTCTGATCCACGATTACTAGCGATTCCGACTTCATGGAGTCGAGTTGCAAGACT
>MG|6|V9|R|27|99.42|Proteobacteria|Gammaproteobacteria|Enterobacteriales|Enterobacteriaceae|Citrobacter / Cronobacter / Edwardsiella / Enterobacter / Escherichia / Escherichia/Shigella / Eschericia/Shigella / Pantoea / Raoultella / Salmonella|Citrobacter amalonaticus / Citrobacter braakii / Citrobacter farmeri / Citrobacter freundii / Citrobacter murliniae / Citrobacter sedlakii / Citrobacter werkmanii / Citrobacter youngae / Cronobacter condimenti / Cronobacter sakazakii / Edwardsiella hoshinae / Edwardsiella ictaluri / Edwardsiella tarda / Enterobacter gergoviae / Enterobacter sacchari / Escherichia albertii / Escherichia fergusonii / Escherichia/Shigella coli / Escherichia/Shigella coli/sonnei / Eschericia/Shigella coli/flexneri / Pantoea calida / Pantoea gaviniae / Raoultella planticola / Salmonella bongori / Salmonella enterica / Salmonella subterranea|
GAGTCTGCAACTCGAACTCCATGAAGTCGGAATCGCTAGTAATCGTGGATCAGAATGCCACGGTGAATACGTTCCCGGGCCTTGTACACACCGCCCGTCACACCATGGGAGTGGGTTGCAAAAGAAGTAGGTAGCTTAACCTTCGGGAGGGCGCTTACCACTTTGTGATTCAT
>MG|6|V9|F|20|97.14|Proteobacteria|Gammaproteobacteria|Enterobacteriales|Enterobacteriaceae|Citrobacter / Cronobacter / Edwardsiella / Enterobacter / Escherichia / Klebsiella / Pantoea / Pluralibacter / Salmonella / Shigella / Shimwellia / Sodalis / Trabulsiella / Yokenella|coli|
TGAATCACAAAGTGGTAAGCGCCCTCCCGAAGGTTAAGCTACCTAACTTCTTTTGCAACCCACTCCCATGGTGTGAACGGGCGGTGTGTACAAGGCCCGGGAACGTATTCACCGTGGCAATTCTGATCCACGATTACTAGCGAATTCCGACTTCATGGAGTCGAGTTGCAAGACT
>MG|6|V9|F|18|97.14|Proteobacteria|Gammaproteobacteria|Enterobacteriales|Enterobacteriaceae|Citrobacter / Cronobacter / Edwardsiella / Enterobacter / Escherichia / Klebsiella / Pantoea / Pluralibacter / Salmonella / Shigella / Shimwellia / Sodalis / Trabulsiella / Yokenella|coli|
TGAATCACAAAGTGGTAAGCGCCCTCCCGAAGGTTAAGCTACCTAACTTCTTTTGCAACCCACTCCCATGGTGTGAACGGGCGGTGTGTACAAGGCCCGGGAACGTAATTCACCGTGGCAATTCTGATCCACGATTACTAGCGATTCCGAACTTCATGGAGTCGAGTTGCAGACT
>MG|6|V9|F|98|96.59|Proteobacteria|Gammaproteobacteria|Enterobacteriales|Enterobacteriaceae|Escherichia|coli|
TGAATCACAAAGTGGTAAGCGCCCTCCCGAAGGTTAAGCTACCTAACTTCTTTTGCAACCCACTCCCATGGTGTGAACGGGCGGTGTGTACAAGGCCCGGGAACGTATTCACCGTGGCAATTCTGATCCAACGATTACTAGCGATTCCGAACTTCATGGAGTCGAGTTGCAAGACT
>MG|6|V9|R|24|98.85|Proteobacteria|Gammaproteobacteria|Enterobacteriales|Enterobacteriaceae|Citrobacter / Cronobacter / Edwardsiella / Enterobacter / Escherichia / Klebsiella / Pantoea / Pluralibacter / Salmonella / Shigella / Shimwellia / Sodalis / Trabulsiella / Yokenella|coli|
GAGTCTGCAACTCGAACTCCATGAAGTCGGAATCGCTAGTAATCGTGGATCAGAATGCCAACGGTGAATACGTTCCCGGGCCTTGTACACACCGCCCGTCACACCATGGGAGTGGGTTGCAAAAGAAGTAGGTAGCTTAACCTTCGGGAGGGCGCTTACCACTTTGTGATTCAT
>MG|6|V9|F|35|97.14|Proteobacteria|Gammaproteobacteria|Enterobacteriales|Enterobacteriaceae|Citrobacter / Cronobacter / Edwardsiella / Enterobacter / Escherichia / Klebsiella / Pantoea / Pluralibacter / Salmonella / Shigella / Shimwellia / Sodalis / Trabulsiella / Yokenella|coli|
TGAATCACAAAGTGGTAAGCGCCCTCCCGAAGGTTAAGCTACCTAACTTCTTTTGCAACCCAACTCCCATGGTGTGAACGGGCGGTGTGTACAAGGCCCGGGAACGTATTCACCGTGGCAATTCTGATCCACGATTACTAGCGATTCCGACTTCATGGAGTCGAGTTGCAAGACT
>MG|6|V9|R|13|98.28|Proteobacteria|Gammaproteobacteria|Enterobacteriales|Enterobacteriaceae|Citrobacter / Cronobacter / Edwardsiella / Enterobacter / Escherichia / Klebsiella / Pantoea / Pluralibacter / Salmonella / Shigella / Shimwellia / Sodalis / Trabulsiella / Yokenella|coli|
AGTCTGCAACTCGACTCCAATGAAGTCGGAATCGCTAGTAATCGTGGATCAGAATGCCAACGGTGAATAACGTTCCCGGGCCTTGTACACACCGCCCGTCACACCATGGGAGTGGGTTGCAAAAGAAGTAGGTAGCTTAACCTTCGGGAGGGCGCTTACCACTTTGTGATTCAT
>MG|6|V9|R|13|99.42|Proteobacteria|Gammaproteobacteria|Enterobacteriales|Enterobacteriaceae|Citrobacter / Cronobacter / Edwardsiella / Enterobacter / Escherichia / Escherichia/Shigella / Eschericia/Shigella / Pantoea / Raoultella / Salmonella|Citrobacter amalonaticus / Citrobacter braakii / Citrobacter farmeri / Citrobacter freundii / Citrobacter murliniae / Citrobacter sedlakii / Citrobacter werkmanii / Citrobacter youngae / Cronobacter condimenti / Cronobacter sakazakii / Edwardsiella hoshinae / Edwardsiella ictaluri / Edwardsiella tarda / Enterobacter gergoviae / Enterobacter sacchari / Escherichia albertii / Escherichia fergusonii / Escherichia/Shigella coli / Escherichia/Shigella coli/sonnei / Eschericia/Shigella coli/flexneri / Pantoea calida / Pantoea gaviniae / Raoultella planticola / Salmonella bongori / Salmonella enterica / Salmonella subterranea|
GAGTCTGCAACTCGACTCCATGAAGTCGGAATCGCTAGTAATCGTGGATCAGAATGCCACGGTGAATACGTTCCCGGGCCTTGTACACACCGCCCGTCACACCATGGGAAGTGGGTTGCAAAAGAAGTAGGTAGCTTAACCTTCGGGAGGGCGCTTACCACTTTGTGATTCAT
>MG|6|V9|F|27|96.05|Proteobacteria|Gammaproteobacteria|Enterobacteriales|Enterobacteriaceae|Escherichia|coli|
TGAATCACAAAGTGGTAAGCGCCCTCCCGAAGGTTAAGCTACCTAACTTCTTTTGCAACCCACTCCCATGGTGTGAACGGGCGGTGTGTACAAGGCCCGGGAACGTAATTCAACCGTGGCAATTCTGATCCACGATTACTAGCGATTCCGAACTTCATGGAGTCGAGTTGCAAGACT
>MG|6|V9|F|27|97.14|Proteobacteria|Gammaproteobacteria|Enterobacteriales|Enterobacteriaceae|Citrobacter / Cronobacter / Edwardsiella / Enterobacter / Escherichia / Klebsiella / Pantoea / Pluralibacter / Salmonella / Shigella / Shimwellia / Sodalis / Trabulsiella / Yokenella|coli|
TGAATCACAAAGTGGTAAGCGCCCTCCCGAAGGTTAAGCTACCTAACTTCTTTTGCAACCCACTCCCATGGTGTGAACGGGCGGTGTGTACAAGGCCCGGGAACGTATTCAACCGTGGCAATTCTGATCCACGATTACTAGCGATTCCGACTTCATGGAGTCGAGTTGCAAGACT
>MG|6|V9|F|10|97.7|Proteobacteria|Gammaproteobacteria|Enterobacteriales|Enterobacteriaceae|Citrobacter / Cronobacter / Edwardsiella / Enterobacter / Escherichia / Klebsiella / Pantoea / Pluralibacter / Salmonella / Shigella / Shimwellia / Sodalis / Trabulsiella / Yokenella|coli|
TGAATCACAAAGTGGTAAGCGCCCTCCCGAAGGTTAAGCTACCTAACTTCTTTTGCAACCCACTCCCATGGTGTGAACGGGCGGTGTGTACAAGGCCCGGGAACGTATTCACCGTGGCATTCTGATCCACGATTACTAGCGAATTCCGAACTTCATGGAGTCGAGTTGCAGACT
>MG|6|V9|F|21|97.7|Proteobacteria|Gammaproteobacteria|Enterobacteriales|Enterobacteriaceae|Citrobacter / Cronobacter / Edwardsiella / Enterobacter / Escherichia / Klebsiella / Pantoea / Pluralibacter / Salmonella / Shigella / Shimwellia / Sodalis / Trabulsiella / Yokenella|coli|
TGAATCACAAAGTGGTAAGCGCCCTCCCGAAGGTTAAGCTACCTACTTCTTTTGCAACCCACTCCCATGGTGTGACGGGCGGTGTGTACAAGGCCCGGGAACGTATTCACCGTGGCAATTCTGATCCAACGATTACTAGCGATTCCGAACTTCATGGAGTCGAGTTGCAAGACT
>MG|6|V9|R|17|98.84|Proteobacteria|Gammaproteobacteria|Enterobacteriales|Enterobacteriaceae|Citrobacter / Cronobacter / Edwardsiella / Enterobacter / Escherichia / Klebsiella / Pantoea / Pluralibacter / Salmonella / Shigella / Shimwellia / Sodalis / Trabulsiella / Yokenella|coli|
AGTCTGCAACTCGACTCCATGAAGTCGGAATCGCTAGTAATCGTGGATCAGAATGCCAACGGTGAATACGTTCCCGGGCCTTGTACACACCGCCCGTCAACACCATGGGAGTGGGTTGCAAAAGAAGTAGGTAGCTTAACCTTCGGGAGGGCGCTTACCACTTTGTGATTCA
>MG|6|V9|F|41|96.59|Proteobacteria|Gammaproteobacteria|Enterobacteriales|Enterobacteriaceae|Escherichia|coli|
TGAATCACAAAGTGGTAAGCGCCCTCCCGAAGGTTAAGCTACCTAACTTCTTTTGCAACCCACTCCCATGGTGTGAACGGGCGGTGTGTACAAGGCCCGGGAACGTATTCACCGTGGCATTCTGATCCAACGATTACTAGCGATTCCGAACTTCAATGGAGTCGAGTTGCAAGACT
>MG|6|V9|F|15|98.27|Proteobacteria|Gammaproteobacteria|Enterobacteriales|Enterobacteriaceae|Citrobacter / Cronobacter / Edwardsiella / Enterobacter / Escherichia / Klebsiella / Pantoea / Pluralibacter / Salmonella / Shigella / Shimwellia / Sodalis / Trabulsiella / Yokenella|coli|
TGAATCACAAAGTGGTAAGCGCCCTCCCGAAGGTTAAGCTACCTACTTCTTTTGCAACCCACTCCCATGGTGTGAACGGGCGGTGTGTACAAGGCCCGGGAACGTATTCACCGTGGCATTCTGATCCACGATTACTAGCGAATTCCGACTTCATGGAGTCGAGTTGCAAGACT
>MG|6|V9|R|14|98.28|Proteobacteria|Gammaproteobacteria|Enterobacteriales|Enterobacteriaceae|Citrobacter / Cronobacter / Edwardsiella / Enterobacter / Escherichia / Klebsiella / Pantoea / Pluralibacter / Salmonella / Shigella / Shimwellia / Sodalis / Trabulsiella / Yokenella|coli|
AGTCTGCAACTCGAACTCCATGAAGTCGGAATCGCTAGTAATCGTGGATCAGAATGCCAACGGTGAATACGTTCCCGGGCCTTGTACACACCGCCCGTCACACCATGGGAGTGGGTTGCAAAAGAAGTAGGTAGCTTAACCTTCGGGAGGGCGCTTAACCACTTTGTGATTCAT
>MG|6|V9|F|21|97.7|Proteobacteria|Gammaproteobacteria|Enterobacteriales|Enterobacteriaceae|Citrobacter / Cronobacter / Edwardsiella / Enterobacter / Escherichia / Klebsiella / Pantoea / Pluralibacter / Salmonella / Shigella / Shimwellia / Sodalis / Trabulsiella / Yokenella|coli|
TGAATCACAAAGTGGTAAGCGCCCTCCCGAAGGTTAAGCTACCTAACTTCTTTTGCAACCCAACTCCCATGGTGTGACGGGCGGTGTGTACAAGGCCCGGGAACGTATTCACCGTGGCATTCTGATCCACGATTACTAGCGATTCCGAACTTCATGGAGTCGAGTTGCAAGACT
>MG|6|V9|R|15|98.85|Proteobacteria|Gammaproteobacteria|Enterobacteriales|Enterobacteriaceae|Citrobacter / Cronobacter / Edwardsiella / Enterobacter / Escherichia / Klebsiella / Pantoea / Pluralibacter / Salmonella / Shigella / Shimwellia / Sodalis / Trabulsiella / Yokenella|coli|
GAGTCTGCAACTCGACTCCATGAAGTCGGAATCGCTAGTAATCGTGGATCAGAATGCCAACGGTGAATACGTTCCCGGGCCTTGTAACACACCGCCCGTCACACCATGGGAGTGGGTTGCAAAAGAAGTAGGTAGCTTAACCTTCGGGAGGGCGCTTACCACTTTGTGATTCAT
>MG|6|V9|F|28|97.14|Proteobacteria|Gammaproteobacteria|Enterobacteriales|Enterobacteriaceae|Citrobacter / Cronobacter / Edwardsiella / Enterobacter / Escherichia / Klebsiella / Pantoea / Pluralibacter / Salmonella / Shigella / Shimwellia / Sodalis / Trabulsiella / Yokenella|coli|
TGAATCACAAAGTGGTAAGCGCCCTCCCGAAGGTTAAGCTACCTAACTTCTTTTGCAACCCACTCCCATGGTGTGAACGGGCGGTGTGTACAAGGCCCGGGAACGTATTCAACCGTGGCATTCTGATCCAACGATTACTAGCGATTCCGAACTTCATGGAGTCGAGTTGCAGACT
>MG|6|V9|F|89|96.59|Proteobacteria|Gammaproteobacteria|Enterobacteriales|Enterobacteriaceae|Escherichia|coli|
TGAATCACAAAGTGGTAAGCGCCCTCCCGAAGGTTAAGCTACCTAACTTCTTTTGCAACCCAACTCCCATGGTGTGAACGGGCGGTGTGTACAAGGCCCGGGAACGTATTCACCGTGGCAATTCTGATCCACGATTACTAGCGATTCCGAACTTCATGGAGTCGAGTTGCAAGACT
>MG|6|V9|F|10|97.14|Proteobacteria|Gammaproteobacteria|Enterobacteriales|Enterobacteriaceae|Citrobacter / Cronobacter / Edwardsiella / Enterobacter / Escherichia / Klebsiella / Pantoea / Pluralibacter / Salmonella / Shigella / Shimwellia / Sodalis / Trabulsiella / Yokenella|coli|
TGAATCACAAAGTGGTAAGCGCCCTCCCGAAGGTTAAGCTACCTACTTCTTTTGCAACCCAACTCCCATGGTGTGAACGGGCGGTGTGTACAAGGCCCGGGAACGTATTCACCGTGGCATTCTGATCCAACGATTACTAGCGATTCCGAACTTCATGGAGTCGAGTTGCAAGACT
>MG|6|V9|F|12|97.7|Proteobacteria|Gammaproteobacteria|Enterobacteriales|Enterobacteriaceae|Citrobacter / Cronobacter / Edwardsiella / Enterobacter / Escherichia / Klebsiella / Pantoea / Pluralibacter / Salmonella / Shigella / Shimwellia / Sodalis / Trabulsiella / Yokenella|coli|
TGAATCACAAAGTGGTAAGCGCCCTCCCGAAGGTTAAGCTACCTAACTTCTTTTGCAACCCACTCCCATGGTGTGAACGGGCGGTGTGTACAAGGCCCGGGAACGTATTCACCGTGGCAATTCTGATCCAACGATTACTAGCGATTCCGACTTCATGGAGTCGAGTTGCAGACT
>MG|6|V9|F|22|96.59|Proteobacteria|Gammaproteobacteria|Enterobacteriales|Enterobacteriaceae|Escherichia|coli|
TGAATCACAAAGTGGTAAGCGCCCTCCCGAAGGTTAAGCTACCTAACTTCTTTTGCAACCCACTCCCATGGTGTGAACGGGCGGTGTGTACAAGGCCCGGGAACGTATTCACCGTGGCATTCTGATCCAACGATTACTAGCGAATTCCGAACTTCATGGAGTCGAGTTGCAAGACT
>MG|6|V9|F|35|98.27|Proteobacteria|Gammaproteobacteria|Enterobacteriales|Enterobacteriaceae|Citrobacter / Cronobacter / Edwardsiella / Enterobacter / Escherichia / Klebsiella / Pantoea / Pluralibacter / Salmonella / Shigella / Shimwellia / Sodalis / Trabulsiella / Yokenella|coli|
TGAATCACAAAGTGGTAAGCGCCCTCCCGAAGGTTAAGCTACCTACTTCTTTTGCAACCCACTCCCATGGTGTGACGGGCGGTGTGTACAAGGCCCGGGAACGTATTCACCGTGGCAATTCTGATCCACGATTACTAGCGATTCCGAACTTCATGGAGTCGAGTTGCAAGACT
>MG|6|V9|R|154|99.42|Proteobacteria|Gammaproteobacteria|Enterobacteriales|Enterobacteriaceae|Citrobacter / Cronobacter / Edwardsiella / Enterobacter / Escherichia / Escherichia/Shigella / Eschericia/Shigella / Pantoea / Raoultella / Salmonella|Citrobacter amalonaticus / Citrobacter braakii / Citrobacter farmeri / Citrobacter freundii / Citrobacter murliniae / Citrobacter sedlakii / Citrobacter werkmanii / Citrobacter youngae / Cronobacter condimenti / Cronobacter sakazakii / Edwardsiella hoshinae / Edwardsiella ictaluri / Edwardsiella tarda / Enterobacter gergoviae / Enterobacter sacchari / Escherichia albertii / Escherichia fergusonii / Escherichia/Shigella coli / Escherichia/Shigella coli/sonnei / Eschericia/Shigella coli/flexneri / Pantoea calida / Pantoea gaviniae / Raoultella planticola / Salmonella bongori / Salmonella enterica / Salmonella subterranea|
AGTCTGCAACTCGACTCCATGAAGTCGGAATCGCTAGTAATCGTGGATCAGAATGCCACGGTGAATACGTTCCCGGGCCTTGTACACACCGCCCGTCACACCATGGGAAGTGGGTTGCAAAAGAAGTAGGTAGCTTAACCTTCGGGAGGGCGCTTACCACTTTGTGATTCAT
>MG|6|V9|F|10|97.14|Proteobacteria|Gammaproteobacteria|Enterobacteriales|Enterobacteriaceae|Citrobacter / Cronobacter / Edwardsiella / Enterobacter / Escherichia / Klebsiella / Pantoea / Pluralibacter / Salmonella / Shigella / Shimwellia / Sodalis / Trabulsiella / Yokenella|coli|
TGAATCACAAAGTGGTAAGCGCCCTCCCGAAGGTTAAGCTACCTAACTTCTTTTGCAACCCACTCCCATGGTGTGAACGGGCGGTGTGTACAAGGCCCGGGAACGTATTCACCGTGGCAATTCTGATCCACGATTACTAAGCGATTCCGACTTCATGGAGTCGAGTTGCAAGACT
>MG|6|V9|F|13|96.59|Proteobacteria|Gammaproteobacteria|Enterobacteriales|Enterobacteriaceae|Escherichia|coli|
TGAATCACAAAGTGGTAAGCGCCCTCCCGAAGGTTAAGCTACCTAACTTCTTTTGCAACCCACTCCCATGGTGTGAACGGGCGGTGTGTACAAGGCCCGGGAACGTATTCACCGTGGCAATTCTGATCCAACGATTACTAGCGATTCCGACTTCAATGGAGTCGAGTTGCAAGACT
>MG|6|V9|F|12|97.7|Proteobacteria|Gammaproteobacteria|Enterobacteriales|Enterobacteriaceae|Citrobacter / Cronobacter / Edwardsiella / Enterobacter / Escherichia / Klebsiella / Pantoea / Pluralibacter / Salmonella / Shigella / Shimwellia / Sodalis / Trabulsiella / Yokenella|coli|
TGAATCACAAAGTGGTAAGCGCCCTCCCGAAGGTTAAGCTACCTAACTTCTTTTGCAACCCACTCCCATGGTGTGACGGGCGGTGTGTACAAGGCCCGGGAACGTAATTCACCGTGGCATTCTGATCCAACGATTACTAGCGATTCCGAACTTCATGGAGTCGAGTTGCAGACT
>MG|6|V9|F|13|98.84|Proteobacteria|Gammaproteobacteria|Enterobacteriales|Enterobacteriaceae|Citrobacter / Cronobacter / Edwardsiella / Enterobacter / Escherichia / Klebsiella / Pantoea / Pluralibacter / Salmonella / Shigella / Shimwellia / Sodalis / Trabulsiella / Yokenella|coli|
TGAATCACAAAGTGGTAAGCGCCCTCCCGAAGGTTAAGCTACCTACTTCTTTTGCAACCCACTCCCATGGTGTGAACGGGCGGTGTGTACAAGGCCCGGGAACGTATTCACCGTGGCAATTCTGATCCACGATTACTAGCGATTCCGACTTCATGGAGTCGAGTTGCAGACT
>MG|6|V9|F|260|97.7|Proteobacteria|Gammaproteobacteria|Enterobacteriales|Enterobacteriaceae|Citrobacter / Cronobacter / Edwardsiella / Enterobacter / Escherichia / Klebsiella / Pantoea / Pluralibacter / Salmonella / Shigella / Shimwellia / Sodalis / Trabulsiella / Yokenella|coli|
TGAATCACAAAGTGGTAAGCGCCCTCCCGAAGGTTAAGCTACCTAACTTCTTTTGCAACCCACTCCCATGGTGTGAACGGGCGGTGTGTACAAGGCCCGGGAACGTATTCACCGTGGCATTCTGATCCACGATTACTAGCGATTCCGAACTTCATGGAGTCGAGTTGCAAGACT
>MG|6|V9|F|12|97.14|Proteobacteria|Gammaproteobacteria|Enterobacteriales|Enterobacteriaceae|Citrobacter / Cronobacter / Edwardsiella / Enterobacter / Escherichia / Klebsiella / Pantoea / Pluralibacter / Salmonella / Shigella / Shimwellia / Sodalis / Trabulsiella / Yokenella|coli|
TGAATCACAAAGTGGTAAGCGCCCTCCCGAAGGTTAAGCTACCTAACTTCTTTTGCAACCCACTCCCATGGTGTGAACGGGCGGTGTGTACAAGGCCCGGGAACGTATTCAACCGTGGCATTCTGATCCACGATTACTAGCGATTCCGACTTCAATGGAGTCGAGTTGCAAGACT
>MG|6|V9|F|11|96.59|Proteobacteria|Gammaproteobacteria|Enterobacteriales|Enterobacteriaceae|Escherichia|coli|
TGAATCACAAAGTGGTAAGCGCCCTCCCGAAGGTTAAGCTACCTAACTTCTTTTGCAACCCACTCCCATGGTGTGACGGGCGGTGTGTACAAGGCCCGGGAACGTAATTCAACCGTGGCATTCTGATCCAACGATTACTAGCGATTCCGAACTTCATGGAGTCGAGTTGCAAGACT
>MG|6|V9|F|21|96.59|Proteobacteria|Gammaproteobacteria|Enterobacteriales|Enterobacteriaceae|Escherichia|coli|
TGAATCACAAAGTGGTAAGCGCCCTCCCGAAGGTTAAGCTACCTAACTTCTTTTGCAACCCACTCCCATGGTGTGAACGGGCGGTGTGTACAAGGCCCGGGAACGTAATTCAACCGTGGCATTCTGATCCACGATTACTAGCGATTCCGAACTTCATGGAGTCGAGTTGCAAGACT
>MG|6|V9|F|11|98.84|Proteobacteria|Gammaproteobacteria|Enterobacteriales|Enterobacteriaceae|Citrobacter / Cronobacter / Edwardsiella / Enterobacter / Escherichia / Klebsiella / Pantoea / Pluralibacter / Salmonella / Shigella / Shimwellia / Sodalis / Trabulsiella / Yokenella|coli|
TGAATCACAAAGTGGTAAGCGCCCTCCCGAAGGTTAAGCTACCTAACTTCTTTTGCAACCCACTCCCATGGTGTGACGGGCGGTGTGTACAAGGCCCGGGAACGTATTCACCGTGGCATTCTGATCCACGATTACTAGCGATTCCGACTTCAATGGAGTCGAGTTGCAGACT
>MG|6|V9|F|33|97.14|Proteobacteria|Gammaproteobacteria|Enterobacteriales|Enterobacteriaceae|Citrobacter / Cronobacter / Edwardsiella / Enterobacter / Escherichia / Klebsiella / Pantoea / Pluralibacter / Salmonella / Shigella / Shimwellia / Sodalis / Trabulsiella / Yokenella|coli|
TGAATCACAAAGTGGTAAGCGCCCTCCCGAAGGTTAAGCTACCTAACTTCTTTTGCAACCCACTCCCATGGTGTGAACGGGCGGTGTGTACAAGGCCCGGGAACGTATTCACCGTGGCATTCTGATCCACGATTACTAGCGAATTCCGAACTTCATGGAGTCGAGTTGCAAGACT
>MG|6|V9|F|14|97.7|Proteobacteria|Gammaproteobacteria|Enterobacteriales|Enterobacteriaceae|Citrobacter / Cronobacter / Edwardsiella / Enterobacter / Escherichia / Klebsiella / Pantoea / Pluralibacter / Salmonella / Shigella / Shimwellia / Sodalis / Trabulsiella / Yokenella|coli|
TGAATCACAAAGTGGTAAGCGCCCTCCCGAAGGTTAAGCTACCTAACTTCTTTTGCAACCCACTCCCATGGTGTGACGGGCGGTGTGTACAAGGCCCGGGAACGTATTCAACCGTGGCATTCTGATCCAACGATTACTAGCGATTCCGACTTCATGGAGTCGAGTTGCAAGACT
>MG|6|V9|R|15|98.84|Proteobacteria|Gammaproteobacteria|Enterobacteriales|Enterobacteriaceae|Citrobacter / Cronobacter / Edwardsiella / Enterobacter / Escherichia / Klebsiella / Pantoea / Pluralibacter / Salmonella / Shigella / Shimwellia / Sodalis / Trabulsiella / Yokenella|coli|
AGTCTGCAACTCGACTCCATGAAGTCGGAATCGCTAGTAATCGTGGAATCAGAATGCCAACGGTGAATACGTTCCCGGGCCTTGTACACACCGCCCGTCACACCATGGGAGTGGGTTGCAAAAGAAGTAGGTAGCTTAACCTTCGGGAGGGCGCTTACCACTTTGTGATTCAT
>MG|6|V9|F|17|97.7|Proteobacteria|Gammaproteobacteria|Enterobacteriales|Enterobacteriaceae|Citrobacter / Cronobacter / Edwardsiella / Enterobacter / Escherichia / Klebsiella / Pantoea / Pluralibacter / Salmonella / Shigella / Shimwellia / Sodalis / Trabulsiella / Yokenella|coli|
TGAATCACAAAGTGGTAAGCGCCCTCCCGAAGGTTAAGCTACCTAACTTCTTTTGCAACCCACTCCCATGGTGTGACGGGCGGTGTGTACAAGGCCCGGGAACGTATTCACCGTGGCATTCTGATCCAACGATTACTAGCGAATTCCGACTTCATGGAGTCGAGTTGCAAGACT
>MG|6|V9|F|10|96.59|Proteobacteria|Gammaproteobacteria|Enterobacteriales|Enterobacteriaceae|Escherichia|coli|
TGAATCACAAAGTGGTAAGCGCCCTCCCGAAGGTTAAGCTACCTAACTTCTTTTGCAACCCACTCCCATGGTGTGAACGGGCGGTGTGTACAAGGCCCGGGAACGTATTCACCGTGGCAATTCTGATCCAACGATTACTAGCGATTCCGAACTTCAATGGAGTCGAGTTGCAGACT
>MG|6|V9|R|33|98.84|Proteobacteria|Gammaproteobacteria|Enterobacteriales|Enterobacteriaceae|Citrobacter / Cronobacter / Edwardsiella / Enterobacter / Escherichia / Klebsiella / Pantoea / Pluralibacter / Salmonella / Shigella / Shimwellia / Sodalis / Trabulsiella / Yokenella|coli|
AGTCTGCAACTCGAACTCCATGAAGTCGGAATCGCTAGTAATCGTGGATCAGAATGCCACGGTGAATACGTTCCCGGGCCTTGTACACACCGCCCGTCACACCATGGGAGTGGGTTGCAAAAGAAGTAGGTAGCTTAACCTTCGGGAGGGCGCTTAACCACTTTGTGATTCAT
>MG|6|V9|F|11|96.59|Proteobacteria|Gammaproteobacteria|Enterobacteriales|Enterobacteriaceae|Escherichia|coli|
TGAATCACAAAGTGGTAAGCGCCCTCCCGAAGGTTAAGCTACCTAACTTCTTTTGCAACCCACTCCCATGGTGTGAACGGGCGGTGTGTACAAGGCCCGGGAACGTATTCAACCGTGGCATTCTGATCCAACGATTACTAGCGATTCCGACTTCAATGGAGTCGAGTTGCAAGACT
>MG|6|V9|F|39|98.27|Proteobacteria|Gammaproteobacteria|Enterobacteriales|Enterobacteriaceae|Citrobacter / Cronobacter / Edwardsiella / Enterobacter / Escherichia / Klebsiella / Pantoea / Pluralibacter / Salmonella / Shigella / Shimwellia / Sodalis / Trabulsiella / Yokenella|coli|
TGAATCACAAAGTGGTAAGCGCCCTCCCGAAGGTTAAGCTACCTAACTTCTTTTGCAACCCACTCCCATGGTGTGACGGGCGGTGTGTACAAGGCCCGGGAACGTATTCACCGTGGCATTCTGATCCAACGATTACTAGCGATTCCGAACTTCATGGAGTCGAGTTGCAGACT
>MG|6|V9|F|16|97.14|Proteobacteria|Gammaproteobacteria|Enterobacteriales|Enterobacteriaceae|Citrobacter / Cronobacter / Edwardsiella / Enterobacter / Escherichia / Klebsiella / Pantoea / Pluralibacter / Salmonella / Shigella / Shimwellia / Sodalis / Trabulsiella / Yokenella|coli|
TGAATCACAAAGTGGTAAGCGCCCTCCCGAAGGTTAAGCTACCTAACTTCTTTTGCAACCCAACTCCCATGGTGTGAACGGGCGGTGTGTACAAGGCCCGGGAACGTATTCACCGTGGCATTCTGATCCAACGATTACTAGCGATTCCGAACTTCATGGAGTCGAGTTGCAGACT
>MG|6|V9|R|12|99.42|Proteobacteria|Gammaproteobacteria|Enterobacteriales|Enterobacteriaceae|Citrobacter / Cronobacter / Edwardsiella / Enterobacter / Escherichia / Escherichia/Shigella / Eschericia/Shigella / Pantoea / Raoultella / Salmonella|Citrobacter amalonaticus / Citrobacter braakii / Citrobacter farmeri / Citrobacter freundii / Citrobacter murliniae / Citrobacter sedlakii / Citrobacter werkmanii / Citrobacter youngae / Cronobacter condimenti / Cronobacter sakazakii / Edwardsiella hoshinae / Edwardsiella ictaluri / Edwardsiella tarda / Enterobacter gergoviae / Enterobacter sacchari / Escherichia albertii / Escherichia fergusonii / Escherichia/Shigella coli / Escherichia/Shigella coli/sonnei / Eschericia/Shigella coli/flexneri / Pantoea calida / Pantoea gaviniae / Raoultella planticola / Salmonella bongori / Salmonella enterica / Salmonella subterranea|
AGTCTGCAACTCGACTCCATGAAGTCGGAATCGCTAAGTAATCGTGGATCAGAATGCCACGGTGAATACGTTCCCGGGCCTTGTACACACCGCCCGTCACACCATGGGAGTGGGTTGCAAAAGAAGTAGGTAGCTTAACCTTCGGGAGGGCGCTTACCACTTTGTGATTCAT
>MG|6|V9|F|156|97.14|Proteobacteria|Gammaproteobacteria|Enterobacteriales|Enterobacteriaceae|Citrobacter / Cronobacter / Edwardsiella / Enterobacter / Escherichia / Klebsiella / Pantoea / Pluralibacter / Salmonella / Shigella / Shimwellia / Sodalis / Trabulsiella / Yokenella|coli|
TGAATCACAAAGTGGTAAGCGCCCTCCCGAAGGTTAAGCTACCTAACTTCTTTTGCAACCCACTCCCATGGTGTGAACGGGCGGTGTGTACAAGGCCCGGGAACGTATTCACCGTGGCATTCTGATCCAACGATTACTAGCGATTCCGAACTTCATGGAGTCGAGTTGCAAGACT
>MG|6|V9|F|18|97.7|Proteobacteria|Gammaproteobacteria|Enterobacteriales|Enterobacteriaceae|Citrobacter / Cronobacter / Edwardsiella / Enterobacter / Escherichia / Klebsiella / Pantoea / Pluralibacter / Salmonella / Shigella / Shimwellia / Sodalis / Trabulsiella / Yokenella|coli|
TGAATCACAAAGTGGTAAGCGCCCTCCCGAAGGTTAAGCTACCTACTTCTTTTGCAACCCAACTCCCATGGTGTGAACGGGCGGTGTGTACAAGGCCCGGGAACGTATTCACCGTGGCATTCTGATCCACGATTACTAGCGATTCCGAACTTCATGGAGTCGAGTTGCAAGACT
>MG|6|V9|R|11|98.28|Proteobacteria|Gammaproteobacteria|Enterobacteriales|Enterobacteriaceae|Citrobacter / Cronobacter / Edwardsiella / Enterobacter / Escherichia / Klebsiella / Pantoea / Pluralibacter / Salmonella / Shigella / Shimwellia / Sodalis / Trabulsiella / Yokenella|coli|
AGTCTGCAACTCGACTCCAATGAAGTCGGAATCGCTAGTAATCGTGGATCAGAATGCCAACGGTGAATACGTTCCCGGGCCTTGTACACACCGCCCGTCACACCATGGGAGTGGGTTGCAAAAGAAGTAAGGTAGCTTAACCTTCGGGAGGGCGCTTACCACTTTGTGATTCAT
>MG|6|V9|F|23|97.7|Proteobacteria|Gammaproteobacteria|Enterobacteriales|Enterobacteriaceae|Citrobacter / Cronobacter / Edwardsiella / Enterobacter / Escherichia / Klebsiella / Pantoea / Pluralibacter / Salmonella / Shigella / Shimwellia / Sodalis / Trabulsiella / Yokenella|coli|
TGAATCACAAAGTGGTAAGCGCCCTCCCGAAGGTTAAGCTACCTAACTTCTTTTGCAACCCACTCCCATGGTGTGACGGGCGGTGTGTACAAGGCCCGGGAACGTATTCACCGTGGCAATTCTGATCCAACGATTACTAGCGATTCCGACTTCATGGAGTCGAGTTGCAAGACT
>MG|6|V9|F|12|97.14|Proteobacteria|Gammaproteobacteria|Enterobacteriales|Enterobacteriaceae|Citrobacter / Cronobacter / Edwardsiella / Enterobacter / Escherichia / Klebsiella / Pantoea / Pluralibacter / Salmonella / Shigella / Shimwellia / Sodalis / Trabulsiella / Yokenella|coli|
TGAATCACAAAGTGGTAAGCGCCCTCCCGAAGGTTAAGCTACCTAACTTCTTTTGCAACCCAACTCCCATGGTGTGACGGGCGGTGTGTACAAGGCCCGGGAACGTATTCACCGTGGCAATTCTGATCCACGATTACTAGCGATTCCGAACTTCATGGAGTCGAGTTGCAAGACT
>MG|6|V9|R|11|98.84|Proteobacteria|Gammaproteobacteria|Enterobacteriales|Enterobacteriaceae|Citrobacter / Cronobacter / Edwardsiella / Enterobacter / Escherichia / Klebsiella / Pantoea / Pluralibacter / Salmonella / Shigella / Shimwellia / Sodalis / Trabulsiella / Yokenella|coli|
AGTCTGCAACTCGAACTCCATGAAGTCGGAATCGCTAGTAATCGTGGATCAGAATGCCACGGTGAATACGTTCCCGGGCCTTGTACACACCGCCCGTCACACCATGGGAGTGGGTTGCAAAAGAAGTAGGTAGCTTAACCTTCGGGAGGGCGCTTACCACTTTGTGATTTCAT
>MG|6|V9|R|11|98.28|Proteobacteria|Gammaproteobacteria|Enterobacteriales|Enterobacteriaceae|Citrobacter / Cronobacter / Edwardsiella / Enterobacter / Escherichia / Klebsiella / Pantoea / Pluralibacter / Salmonella / Shigella / Shimwellia / Sodalis / Trabulsiella / Yokenella|hormaechei|
AGTCTGCAACTCGAACTCCATGAAGTCGGAATCGCTAGTAATCGTGGATCAGAATGCCACGGTGAATACGTTCCCGGGCCTTGTAACACACCGCCCGTCACACCATGGGAGTGGGTTGCAAAAGAAGTAAGGTAGCTTAACCTTCGGGAGGGCGCTTACCACTTTGTGATTCAT
>MG|6|V9|F|31|96.59|Proteobacteria|Gammaproteobacteria|Enterobacteriales|Enterobacteriaceae|Escherichia|coli|
TGAATCACAAAGTGGTAAGCGCCCTCCCGAAGGTTAAGCTACCTAACTTCTTTTGCAACCCACTCCCATGGTGTGAACGGGCGGTGTGTACAAGGCCCGGGAACGTAATTCACCGTGGCATTCTGATCCAACGATTACTAGCGATTCCGAACTTCATGGAGTCGAGTTGCAAGACT
>MG|6|V9|R|15|98.28|Proteobacteria|Gammaproteobacteria|Enterobacteriales|Enterobacteriaceae|Citrobacter / Cronobacter / Edwardsiella / Enterobacter / Escherichia / Klebsiella / Pantoea / Pluralibacter / Salmonella / Shigella / Shimwellia / Sodalis / Trabulsiella / Yokenella|flexneri|
AGTCTGCAACTCGACTCCATGAAGTCGGAATCGCTAGTAATCGTGGATCAGAATGCCACGGTGAATAACGTTCCCGGGCCTTGTACACACCGCCCGTCACACCATGGGAAGTGGGTTGCAAAAGAAGTAGGTAGCTTAACCTTCGGGAGGGCGCTTAACCACTTTGTGATTCAT
>MG|6|V9|R|10|98.28|Proteobacteria|Gammaproteobacteria|Enterobacteriales|Enterobacteriaceae|Citrobacter / Cronobacter / Edwardsiella / Enterobacter / Escherichia / Klebsiella / Pantoea / Pluralibacter / Salmonella / Shigella / Shimwellia / Sodalis / Trabulsiella / Yokenella|flexneri|
AGTCTGCAACTCGAACTCCATGAAGTCGGAATCGCTAGTAATCGTGGATCAGAATGCCACGGTGAATACGTTCCCGGGCCTTGTACACACCGCCCGTCACACCATGGGAAGTGGGTTGCAAAAGAAGTAAGGTAGCTTAACCTTCGGGAGGGCGCTTACCACTTTGTGATTCAT
>MG|6|V9|F|34|97.14|Proteobacteria|Gammaproteobacteria|Enterobacteriales|Enterobacteriaceae|Citrobacter / Cronobacter / Edwardsiella / Enterobacter / Escherichia / Klebsiella / Pantoea / Pluralibacter / Salmonella / Shigella / Shimwellia / Sodalis / Trabulsiella / Yokenella|coli|
TGAATCACAAAGTGGTAAGCGCCCTCCCGAAGGTTAAGCTACCTAACTTCTTTTGCAACCCACTCCCATGGTGTGAACGGGCGGTGTGTACAAGGCCCGGGAACGTATTCACCGTGGCATTCTGATCCAACGATTACTAGCGATTCCGACTTCAATGGAGTCGAGTTGCAAGACT
>MG|6|V9|R|22|98.28|Proteobacteria|Gammaproteobacteria|Enterobacteriales|Enterobacteriaceae|Citrobacter / Cronobacter / Edwardsiella / Enterobacter / Escherichia / Klebsiella / Pantoea / Pluralibacter / Salmonella / Shigella / Shimwellia / Sodalis / Trabulsiella / Yokenella|flexneri|
AGTCTGCAACTCGAACTCCATGAAGTCGGAATCGCTAGTAATCGTGGATCAGAATGCCACGGTGAATACGTTCCCGGGCCTTGTACACACCGCCCGTCACACCATGGGAAGTGGGTTGCAAAAGAAGTAGGTAGCTTAACCTTCGGGAGGGCGCTTAACCACTTTGTGATTCAT
>MG|6|V9|F|14|97.7|Proteobacteria|Gammaproteobacteria|Enterobacteriales|Enterobacteriaceae|Citrobacter / Cronobacter / Edwardsiella / Enterobacter / Escherichia / Klebsiella / Pantoea / Pluralibacter / Salmonella / Shigella / Shimwellia / Sodalis / Trabulsiella / Yokenella|coli|
TGAATCACAAAGTGGTAAGCGCCCTCCCGAAGGTTAAGCTACCTAACTTCTTTTGCAACCCACTCCCATGGTGTGAACGGGCGGTGTGTACAAGGCCCGGGAACGTATTCAACCGTGGCATTCTGATCCAACGATTACTAGCGATTCCGACTTCATGGAGTCGAGTTGCAGACT
>MG|6|V9|F|11|96.05|Proteobacteria|Gammaproteobacteria|Enterobacteriales|Enterobacteriaceae|Escherichia|coli|
TGAATCACAAAGTGGTAAGCGCCCTCCCGAAGGTTAAGCTACCTAACTTCTTTTGCAACCCAACTCCCATGGTGTGAACGGGCGGTGTGTACAAGGCCCGGGAACGTATTCAACCGTGGCATTCTGATCCAACGATTACTAGCGATTCCGAACTTCATGGAGTCGAGTTGCAAGACT
>MG|6|V9|F|27|97.7|Proteobacteria|Gammaproteobacteria|Enterobacteriales|Enterobacteriaceae|Citrobacter / Cronobacter / Edwardsiella / Enterobacter / Escherichia / Klebsiella / Pantoea / Pluralibacter / Salmonella / Shigella / Shimwellia / Sodalis / Trabulsiella / Yokenella|coli|
TGAATCACAAAGTGGTAAGCGCCCTCCCGAAGGTTAAGCTACCTAACTTCTTTTGCAACCCAACTCCCATGGTGTGAACGGGCGGTGTGTACAAGGCCCGGGAACGTATTCACCGTGGCATTCTGATCCACGATTACTAGCGATTCCGACTTCATGGAGTCGAGTTGCAAGACT
>MG|6|V9|F|62|97.14|Proteobacteria|Gammaproteobacteria|Enterobacteriales|Enterobacteriaceae|Citrobacter / Cronobacter / Edwardsiella / Enterobacter / Escherichia / Klebsiella / Pantoea / Pluralibacter / Salmonella / Shigella / Shimwellia / Sodalis / Trabulsiella / Yokenella|coli|
TGAATCACAAAGTGGTAAGCGCCCTCCCGAAGGTTAAGCTACCTAACTTCTTTTGCAACCCACTCCCATGGTGTGAACGGGCGGTGTGTACAAGGCCCGGGAACGTAATTCACCGTGGCATTCTGATCCACGATTACTAGCGATTCCGAACTTCATGGAGTCGAGTTGCAAGACT
>MG|6|V9|R|50|98.84|Proteobacteria|Gammaproteobacteria|Enterobacteriales|Enterobacteriaceae|Citrobacter / Cronobacter / Edwardsiella / Enterobacter / Escherichia / Klebsiella / Pantoea / Pluralibacter / Salmonella / Shigella / Shimwellia / Sodalis / Trabulsiella / Yokenella|coli|
AGTCTGCAACTCGAACTCCATGAAGTCGGAATCGCTAGTAATCGTGGATCAGAATGCCACGGTGAATACGTTCCCGGGCCTTGTACACACCGCCCGTCACACCATGGGAAGTGGGTTGCAAAAGAAGTAGGTAGCTTAACCTTCGGGAGGGCGCTTACCACTTTGTGATTCAT
>MG|6|V9|F|14|96.59|Proteobacteria|Gammaproteobacteria|Enterobacteriales|Enterobacteriaceae|Escherichia|coli|
TGAATCACAAAGTGGTAAGCGCCCTCCCGAAGGTTAAGCTACCTAACTTCTTTTGCAACCCACTCCCATGGTGTGAACGGGCGGTGTGTACAAGGCCCGGGAACGTAATTCACCGTGGCATTCTGATCCACGATTACTAGCGATTCCGAACTTCAATGGAGTCGAGTTGCAAGACT
>MG|6|V9|R|10|98.84|Proteobacteria|Gammaproteobacteria|Enterobacteriales|Enterobacteriaceae|Citrobacter / Cronobacter / Edwardsiella / Enterobacter / Escherichia / Klebsiella / Pantoea / Pluralibacter / Salmonella / Shigella / Shimwellia / Sodalis / Trabulsiella / Yokenella|coli|
AGTCTGCAACTCGACTCCAATGAAGTCGGAATCGCTAGTAATCGTGGATCAGAATGCCACGGTGAATACGTTCCCGGGCCTTGTACAACACCGCCCGTCACACCATGGGAGTGGGTTGCAAAAGAAGTAGGTAGCTTAACCTTCGGGAGGGCGCTTACCACTTTGTGATTCAT
>MG|6|V9|F|46|98.27|Proteobacteria|Gammaproteobacteria|Enterobacteriales|Enterobacteriaceae|Citrobacter / Cronobacter / Edwardsiella / Enterobacter / Escherichia / Klebsiella / Pantoea / Pluralibacter / Salmonella / Shigella / Shimwellia / Sodalis / Trabulsiella / Yokenella|coli|
TGAATCACAAAGTGGTAAGCGCCCTCCCGAAGGTTAAGCTACCTACTTCTTTTGCAACCCACTCCCATGGTGTGAACGGGCGGTGTGTACAAGGCCCGGGAACGTATTCACCGTGGCAATTCTGATCCACGATTACTAGCGATTCCGACTTCATGGAGTCGAGTTGCAAGACT
>MG|6|V9|R|13|99.42|Proteobacteria|Gammaproteobacteria|Enterobacteriales|Enterobacteriaceae|Citrobacter / Cronobacter / Edwardsiella / Enterobacter / Escherichia / Escherichia/Shigella / Eschericia/Shigella / Pantoea / Raoultella / Salmonella|Citrobacter amalonaticus / Citrobacter braakii / Citrobacter farmeri / Citrobacter freundii / Citrobacter murliniae / Citrobacter sedlakii / Citrobacter werkmanii / Citrobacter youngae / Cronobacter condimenti / Cronobacter sakazakii / Edwardsiella hoshinae / Edwardsiella ictaluri / Edwardsiella tarda / Enterobacter gergoviae / Enterobacter sacchari / Escherichia albertii / Escherichia fergusonii / Escherichia/Shigella coli / Escherichia/Shigella coli/sonnei / Eschericia/Shigella coli/flexneri / Pantoea calida / Pantoea gaviniae / Raoultella planticola / Salmonella bongori / Salmonella enterica / Salmonella subterranea|
GAGTCTGCAACTCGACTCCATGAAGTCGGAATCGCTAGTAATCGTGGATCAGAATGCCACGGTGAATACGTTCCCGGGCCTTGTACACACCGCCCGTCACACCATGGGAGTGGGTTGCAAAAGAAGTAAGGTAGCTTAACCTTCGGGAGGGCGCTTACCACTTTGTGATTCAT
>MG|6|V9|R|11|99.42|Proteobacteria|Gammaproteobacteria|Enterobacteriales|Enterobacteriaceae|Citrobacter / Cronobacter / Edwardsiella / Enterobacter / Escherichia / Escherichia/Shigella / Eschericia/Shigella / Pantoea / Raoultella / Salmonella|Citrobacter amalonaticus / Citrobacter braakii / Citrobacter farmeri / Citrobacter freundii / Citrobacter murliniae / Citrobacter sedlakii / Citrobacter werkmanii / Citrobacter youngae / Cronobacter condimenti / Cronobacter sakazakii / Edwardsiella hoshinae / Edwardsiella ictaluri / Edwardsiella tarda / Enterobacter gergoviae / Enterobacter sacchari / Escherichia albertii / Escherichia fergusonii / Escherichia/Shigella coli / Escherichia/Shigella coli/sonnei / Eschericia/Shigella coli/flexneri / Pantoea calida / Pantoea gaviniae / Raoultella planticola / Salmonella bongori / Salmonella enterica / Salmonella subterranea|
GAGTCTGCAACTCGACTCCATGAAGTCGGAATCGCTAGTAATCGTGGATCAGAATGCCACGGTGAATACGTTCCCGGGCCTTGTACACACCGCCCGTCACACCATGGGAGTGGGTTGCAAAAGAAGTAGGTAGCTTAACCTTCGGGAGGGCGCTTAACCACTTTGTGATTCAT
>MG|6|V9|F|29|97.7|Proteobacteria|Gammaproteobacteria|Enterobacteriales|Enterobacteriaceae|Citrobacter / Cronobacter / Edwardsiella / Enterobacter / Escherichia / Klebsiella / Pantoea / Pluralibacter / Salmonella / Shigella / Shimwellia / Sodalis / Trabulsiella / Yokenella|coli|
TGAATCACAAAGTGGTAAGCGCCCTCCCGAAGGTTAAGCTACCTAACTTCTTTTGCAACCCACTCCCATGGTGTGAACGGGCGGTGTGTACAAGGCCCGGGAACGTAATTCACCGTGGCATTCTGATCCACGATTACTAGCGATTCCGACTTCATGGAGTCGAGTTGCAAGACT
>MG|6|V9|F|11|98.27|Proteobacteria|Gammaproteobacteria|Enterobacteriales|Enterobacteriaceae|Citrobacter / Cronobacter / Edwardsiella / Enterobacter / Escherichia / Klebsiella / Pantoea / Pluralibacter / Salmonella / Shigella / Shimwellia / Sodalis / Trabulsiella / Yokenella|coli|
TGAATCACAAAGTGGTAAGCGCCCTCCCGAAGGTTAAGCTACCTACTTCTTTTGCAACCCACTCCCATGGTGTGAACGGGCGGTGTGTACAAGGCCCGGGAACGTATTCAACCGTGGCATTCTGATCCACGATTACTAGCGATTCCGACTTCATGGAGTCGAGTTGCAAGACT
>MG|6|V9|R|31|98.84|Proteobacteria|Gammaproteobacteria|Enterobacteriales|Enterobacteriaceae|Citrobacter / Cronobacter / Edwardsiella / Enterobacter / Escherichia / Klebsiella / Pantoea / Pluralibacter / Salmonella / Shigella / Shimwellia / Sodalis / Trabulsiella / Yokenella|coli|
AGTCTGCAACTCGACTCCATGAAGTCGGAATCGCTAGTAATCGTGGATCAGAATGCCAACGGTGAATACGTTCCCGGGCCTTGTACACACCGCCCGTCACACCATGGGAGTGGGTTGCAAAAGAAGTAAGGTAGCTTAACCTTCGGGAGGGCGCTTACCACTTTGTGATTCAT
>MG|6|V9|F|17|97.7|Proteobacteria|Gammaproteobacteria|Enterobacteriales|Enterobacteriaceae|Citrobacter / Cronobacter / Edwardsiella / Enterobacter / Escherichia / Klebsiella / Pantoea / Pluralibacter / Salmonella / Shigella / Shimwellia / Sodalis / Trabulsiella / Yokenella|coli|
TGAATCACAAAGTGGTAAGCGCCCTCCCGAAGGTTAAGCTACCTACTTCTTTTGCAACCCACTCCCATGGTGTGAACGGGCGGTGTGTACAAGGCCCGGGAACGTATTCAACCGTGGCATTCTGATCCACGATTACTAGCGATTCCGAACTTCATGGAGTCGAGTTGCAAGACT
>MG|6|V9|F|10|98.84|Proteobacteria|Gammaproteobacteria|Enterobacteriales|Enterobacteriaceae|Citrobacter / Cronobacter / Edwardsiella / Enterobacter / Escherichia / Klebsiella / Pantoea / Pluralibacter / Salmonella / Shigella / Shimwellia / Sodalis / Trabulsiella / Yokenella|coli|
TGAATCACAAAGTGGTAAGCGCCCTCCCGAAGGTTAAGCTACCTAACTTCTTTTGCAACCCAACTCCCATGGTGTGACGGGCGGTGTGTACAAGGCCCGGGAACGTATTCACCGTGGCATTCTGATCCACGATTACTAGCGATTCCGACTTCATGGAGTCGAGTTGCAGACT
>MG|6|V9|F|41|98.27|Proteobacteria|Gammaproteobacteria|Enterobacteriales|Enterobacteriaceae|Citrobacter / Cronobacter / Edwardsiella / Enterobacter / Escherichia / Klebsiella / Pantoea / Pluralibacter / Salmonella / Shigella / Shimwellia / Sodalis / Trabulsiella / Yokenella|coli|
TGAATCACAAAGTGGTAAGCGCCCTCCCGAAGGTTAAGCTACCTAACTTCTTTTGCAACCCACTCCCATGGTGTGAACGGGCGGTGTGTACAAGGCCCGGGAACGTATTCACCGTGGCAATTCTGATCCACGATTACTAGCGATTCCGACTTCATGGAGTCGAGTTGCAGACT
>MG|6|V9|R|119|99.42|Proteobacteria|Gammaproteobacteria|Enterobacteriales|Enterobacteriaceae|Citrobacter / Cronobacter / Edwardsiella / Enterobacter / Escherichia / Escherichia/Shigella / Eschericia/Shigella / Pantoea / Raoultella / Salmonella|Citrobacter amalonaticus / Citrobacter braakii / Citrobacter farmeri / Citrobacter freundii / Citrobacter murliniae / Citrobacter sedlakii / Citrobacter werkmanii / Citrobacter youngae / Cronobacter condimenti / Cronobacter sakazakii / Edwardsiella hoshinae / Edwardsiella ictaluri / Edwardsiella tarda / Enterobacter gergoviae / Enterobacter sacchari / Escherichia albertii / Escherichia fergusonii / Escherichia/Shigella coli / Escherichia/Shigella coli/sonnei / Eschericia/Shigella coli/flexneri / Pantoea calida / Pantoea gaviniae / Raoultella planticola / Salmonella bongori / Salmonella enterica / Salmonella subterranea|
AGTCTGCAACTCGAACTCCATGAAGTCGGAATCGCTAGTAATCGTGGATCAGAATGCCACGGTGAATACGTTCCCGGGCCTTGTACACACCGCCCGTCACACCATGGGAGTGGGTTGCAAAAGAAGTAGGTAGCTTAACCTTCGGGAGGGCGCTTACCACTTTGTGATTCAT
>MG|6|V9|F|11|96.59|Proteobacteria|Gammaproteobacteria|Enterobacteriales|Enterobacteriaceae|Escherichia|coli|
TGAATCACAAAGTGGTAAGCGCCCTCCCGAAGGTTAAGCTACCTAACTTCTTTTGCAACCCACTCCCATGGTGTGACGGGCGGTGTGTACAAGGCCCGGGAACGTATTCACCGTGGCAATTCTGATCCAACGATTACTAGCGATTCCGAACTTCAATGGAGTCGAGTTGCAAGACT
>MG|6|V9|R|13|98.84|Proteobacteria|Gammaproteobacteria|Enterobacteriales|Enterobacteriaceae|Citrobacter / Cronobacter / Edwardsiella / Enterobacter / Escherichia / Klebsiella / Pantoea / Pluralibacter / Salmonella / Shigella / Shimwellia / Sodalis / Trabulsiella / Yokenella|coli|
AGTCTGCAACTCGACTCCATGAAGTCGGAATCGCTAGTAATCGTGGATCAGAATGCCACGGTGAATAACGTTCCCGGGCCTTGTACACACCGCCCGTCACACCATGGGAGTGGGTTGCAAAAGAAGTAAGGTAGCTTAACCTTCGGGAGGGCGCTTACCACTTTGTGATTCAT
>MG|6|V9|R|29|98.84|Proteobacteria|Gammaproteobacteria|Enterobacteriales|Enterobacteriaceae|Citrobacter / Cronobacter / Edwardsiella / Enterobacter / Escherichia / Klebsiella / Pantoea / Pluralibacter / Salmonella / Shigella / Shimwellia / Sodalis / Trabulsiella / Yokenella|coli|
AGTCTGCAACTCGACTCCAATGAAGTCGGAATCGCTAGTAATCGTGGATCAGAATGCCACGGTGAATACGTTCCCGGGCCTTGTAACACACCGCCCGTCACACCATGGGAGTGGGTTGCAAAAGAAGTAGGTAGCTTAACCTTCGGGAGGGCGCTTACCACTTTGTGATTCAT
>MG|6|V9|F|24|98.84|Proteobacteria|Gammaproteobacteria|Enterobacteriales|Enterobacteriaceae|Citrobacter / Cronobacter / Edwardsiella / Enterobacter / Escherichia / Klebsiella / Pantoea / Pluralibacter / Salmonella / Shigella / Shimwellia / Sodalis / Trabulsiella / Yokenella|coli|
TGAATCACAAAGTGGTAAGCGCCCTCCCGAAGGTTAAGCTACCTACTTCTTTTGCAACCCACTCCCATGGTGTGAACGGGCGGTGTGTACAAGGCCCGGGAACGTATTCACCGTGGCATTCTGATCCACGATTACTAGCGATTCCGAACTTCATGGAGTCGAGTTGCAGACT
>MG|6|V9|R|12|98.29|Proteobacteria|Gammaproteobacteria|Enterobacteriales|Enterobacteriaceae|Citrobacter / Cronobacter / Edwardsiella / Enterobacter / Escherichia / Klebsiella / Pantoea / Pluralibacter / Salmonella / Shigella / Shimwellia / Sodalis / Trabulsiella / Yokenella|flexneri|
GAGTCTGCAACTCGAACTCCATGAAGTCGGAATCGCTAGTAATCGTGGATCAGAATGCCAACGGTGAATACGTTCCCGGGCCTTGTACACACCGCCCGTCACACCATGGGAAGTGGGTTGCAAAAGAAGTAGGTAGCTTAACCTTCGGGAGGGCGCTTACCACTTTGTGATTCAT
>MG|6|V9|F|12|96.59|Proteobacteria|Gammaproteobacteria|Enterobacteriales|Enterobacteriaceae|Escherichia|coli|
TGAATCACAAAGTGGTAAGCGCCCTCCCGAAGGTTAAGCTACCTAACTTCTTTTGCAACCCAACTCCCATGGTGTGAACGGGCGGTGTGTACAAGGCCCGGGAACGTATTCACCGTGGCATTCTGATCCACGATTACTAGCGAATTCCGAACTTCATGGAGTCGAGTTGCAAGACT
>MG|6|V9|F|12|97.14|Proteobacteria|Gammaproteobacteria|Enterobacteriales|Enterobacteriaceae|Citrobacter / Cronobacter / Edwardsiella / Enterobacter / Escherichia / Klebsiella / Pantoea / Pluralibacter / Salmonella / Shigella / Shimwellia / Sodalis / Trabulsiella / Yokenella|flexneri|
TGAATCACAAAGTGGTAAGCGCCCTCCCGAAGGTTAAGCTACCTAACTTCTTTTGCAACCCACTCCCATGGTGTGACGGGCGGTGTGTACAAGGCCCGGGAACGTATTCACCGTGGCATTCTGATCCAACGATTACTAGCGAATTCCGAACTTCATGGAGTCGAGTTGCAAGACT
>MG|6|V9|R|11|98.84|Proteobacteria|Gammaproteobacteria|Enterobacteriales|Enterobacteriaceae|Citrobacter / Cronobacter / Edwardsiella / Enterobacter / Escherichia / Klebsiella / Pantoea / Pluralibacter / Salmonella / Shigella / Shimwellia / Sodalis / Trabulsiella / Yokenella|coli|
AGTCTGCAACTCGAACTCCATGAAGTCGGAATCGCTAGTAATCGTGGATCAGAATGCCACGGTGAATACGTTCCCGGGCCTTGTACACACCGCCCGTCAACACCATGGGAGTGGGTTGCAAAAGAAGTAGGTAGCTTAACCTTCGGGAGGGCGCTTACCACTTTGTGATTCAT
>MG|6|V9|F|13|98.28|Proteobacteria|Gammaproteobacteria|Enterobacteriales|Enterobacteriaceae|Citrobacter / Cronobacter / Edwardsiella / Enterobacter / Escherichia / Klebsiella / Pantoea / Pluralibacter / Salmonella / Shigella / Shimwellia / Sodalis / Trabulsiella / Yokenella|flexneri|
TGAATCACAAAGTGGTAAGCGCCCTCCCGAAGGTTAAGCTACCTAACTTCTTTTGCAACCCACTCCCATGGTGTGACGGGCGGTGTGTACAAGGCCCGGGAACGTATTCACCGTGGCATTCTGATCCACGATTACTAGCGAATTCCGACTTCATGGAGTCGAGTTGCAAGACTC
>MG|6|V9|R|269|100.0|Proteobacteria|Gammaproteobacteria|Enterobacteriales|Enterobacteriaceae|Citrobacter / Cronobacter / Edwardsiella / Enterobacter / Escherichia / Escherichia/Shigella / Eschericia/Shigella / Pantoea / Raoultella / Salmonella|Citrobacter amalonaticus / Citrobacter braakii / Citrobacter farmeri / Citrobacter freundii / Citrobacter murliniae / Citrobacter sedlakii / Citrobacter werkmanii / Citrobacter youngae / Cronobacter condimenti / Cronobacter sakazakii / Edwardsiella hoshinae / Edwardsiella ictaluri / Edwardsiella tarda / Enterobacter gergoviae / Enterobacter sacchari / Escherichia albertii / Escherichia fergusonii / Escherichia/Shigella coli / Escherichia/Shigella coli/sonnei / Eschericia/Shigella coli/flexneri / Pantoea calida / Pantoea gaviniae / Raoultella planticola / Salmonella bongori / Salmonella enterica / Salmonella subterranea|
AGTCTGCAACTCGACTCCATGAAGTCGGAATCGCTAGTAATCGTGGATCAGAATGCCACGGTGAATACGTTCCCGGGCCTTGTACACACCGCCCGTCACACCATGGGAGTGGGTTGCAAAAGAAGTAGGTAGCTTAACCTTCGGGAGGGCGCTTACCACTTTGTGATTCAT
>MG|6|V9|F|18|97.7|Proteobacteria|Gammaproteobacteria|Enterobacteriales|Enterobacteriaceae|Citrobacter / Cronobacter / Edwardsiella / Enterobacter / Escherichia / Klebsiella / Pantoea / Pluralibacter / Salmonella / Shigella / Shimwellia / Sodalis / Trabulsiella / Yokenella|coli|
TGAATCACAAAGTGGTAAGCGCCCTCCCGAAGGTTAAGCTACCTAACTTCTTTTGCAACCCACTCCCATGGTGTGACGGGCGGTGTGTACAAGGCCCGGGAACGTATTCACCGTGGCATTCTGATCCAACGATTACTAGCGATTCCGACTTCAATGGAGTCGAGTTGCAAGACT
>MG|6|V9|F|13|98.27|Proteobacteria|Gammaproteobacteria|Enterobacteriales|Enterobacteriaceae|Citrobacter / Cronobacter / Edwardsiella / Enterobacter / Escherichia / Klebsiella / Pantoea / Pluralibacter / Salmonella / Shigella / Shimwellia / Sodalis / Trabulsiella / Yokenella|coli|
TGAATCACAAAGTGGTAAGCGCCCTCCCGAAGGTTAAGCTACCTAACTTCTTTTGCAACCCACTCCCATGGTGTGACGGGCGGTGTGTACAAGGCCCGGGAACGTATTCACCGTGGCATTCTGATCCACGATTACTAGCGATTCCGACTTCAATGGAGTCGAGTTGCAAGACT
>MG|6|V9|F|14|98.84|Proteobacteria|Gammaproteobacteria|Enterobacteriales|Enterobacteriaceae|Citrobacter / Cronobacter / Edwardsiella / Enterobacter / Escherichia / Klebsiella / Pantoea / Pluralibacter / Salmonella / Shigella / Shimwellia / Sodalis / Trabulsiella / Yokenella|coli|
TGAATCACAAAGTGGTAAGCGCCCTCCCGAAGGTTAAGCTACCTACTTCTTTTGCAACCCACTCCCATGGTGTGACGGGCGGTGTGTACAAGGCCCGGGAACGTATTCACCGTGGCATTCTGATCCAACGATTACTAGCGATTCCGACTTCATGGAGTCGAGTTGCAAGACT
>MG|6|V9|R|20|98.84|Proteobacteria|Gammaproteobacteria|Enterobacteriales|Enterobacteriaceae|Citrobacter / Cronobacter / Edwardsiella / Enterobacter / Escherichia / Klebsiella / Pantoea / Pluralibacter / Salmonella / Shigella / Shimwellia / Sodalis / Trabulsiella / Yokenella|coli|
AGTCTGCAACTCGACTCCATGAAGTCGGAATCGCTAGTAATCGTGGATCAGAATGCCAACGGTGAATAACGTTCCCGGGCCTTGTACACACCGCCCGTCACACCATGGGAGTGGGTTGCAAAAGAAGTAGGTAGCTTAACCTTCGGGAGGGCGCTTACCACTTTGTGATTCAT
>MG|6|V9|F|28|97.7|Proteobacteria|Gammaproteobacteria|Enterobacteriales|Enterobacteriaceae|Citrobacter / Cronobacter / Edwardsiella / Enterobacter / Escherichia / Klebsiella / Pantoea / Pluralibacter / Salmonella / Shigella / Shimwellia / Sodalis / Trabulsiella / Yokenella|coli|
TGAATCACAAAGTGGTAAGCGCCCTCCCGAAGGTTAAGCTACCTAACTTCTTTTGCAACCCACTCCCATGGTGTGAACGGGCGGTGTGTACAAGGCCCGGGAACGTATTCACCGTGGCATTCTGATCCACGATTACTAGCGATTCCGACTTCAATGGAGTCGAGTTGCAAGACT
>MG|6|V9|F|29|96.59|Proteobacteria|Gammaproteobacteria|Enterobacteriales|Enterobacteriaceae|Escherichia|coli|
TGAATCACAAAGTGGTAAGCGCCCTCCCGAAGGTTAAGCTACCTAACTTCTTTTGCAACCCACTCCCATGGTGTGAACGGGCGGTGTGTACAAGGCCCGGGAACGTATTCACCGTGGCAATTCTGATCCACGATTACTAGCGAATTCCGAACTTCATGGAGTCGAGTTGCAAGACT
>MG|6|V9|F|25|96.05|Proteobacteria|Gammaproteobacteria|Enterobacteriales|Enterobacteriaceae|Escherichia|coli|
TGAATCACAAAGTGGTAAGCGCCCTCCCGAAGGTTAAGCTACCTAACTTCTTTTGCAACCCACTCCCATGGTGTGAACGGGCGGTGTGTACAAGGCCCGGGAACGTATTCACCGTGGCAATTCTGATCCAACGATTACTAGCGAATTCCGAACTTCATGGAGTCGAGTTGCAAGACT
>MG|6|V9|F|27|97.14|Proteobacteria|Gammaproteobacteria|Enterobacteriales|Enterobacteriaceae|Citrobacter / Cronobacter / Edwardsiella / Enterobacter / Escherichia / Klebsiella / Pantoea / Pluralibacter / Salmonella / Shigella / Shimwellia / Sodalis / Trabulsiella / Yokenella|coli|
TGAATCACAAAGTGGTAAGCGCCCTCCCGAAGGTTAAGCTACCTAACTTCTTTTGCAACCCACTCCCATGGTGTGAACGGGCGGTGTGTACAAGGCCCGGGAACGTATTCACCGTGGCAATTCTGATCCAACGATTACTAGCGATTCCGAACTTCATGGAGTCGAGTTGCAGACT
>MG|6|V9|F|13|97.7|Proteobacteria|Gammaproteobacteria|Enterobacteriales|Enterobacteriaceae|Citrobacter / Cronobacter / Edwardsiella / Enterobacter / Escherichia / Klebsiella / Pantoea / Pluralibacter / Salmonella / Shigella / Shimwellia / Sodalis / Trabulsiella / Yokenella|coli|
TGAATCACAAAGTGGTAAGCGCCCTCCCGAAGGTTAAGCTACCTACTTCTTTTGCAACCCACTCCCATGGTGTGAACGGGCGGTGTGTACAAGGCCCGGGAACGTATTCACCGTGGCATTCTGATCCACGATTACTAGCGATTCCGAACTTCAATGGAGTCGAGTTGCAAGACT
>MG|6|V9|F|103|97.7|Proteobacteria|Gammaproteobacteria|Enterobacteriales|Enterobacteriaceae|Citrobacter / Cronobacter / Edwardsiella / Enterobacter / Escherichia / Klebsiella / Pantoea / Pluralibacter / Salmonella / Shigella / Shimwellia / Sodalis / Trabulsiella / Yokenella|coli|
TGAATCACAAAGTGGTAAGCGCCCTCCCGAAGGTTAAGCTACCTACTTCTTTTGCAACCCACTCCCATGGTGTGAACGGGCGGTGTGTACAAGGCCCGGGAACGTATTCACCGTGGCAATTCTGATCCACGATTACTAGCGATTCCGAACTTCATGGAGTCGAGTTGCAAGACT
>MG|6|V9|R|13|98.84|Proteobacteria|Gammaproteobacteria|Enterobacteriales|Enterobacteriaceae|Citrobacter / Cronobacter / Edwardsiella / Enterobacter / Escherichia / Klebsiella / Pantoea / Pluralibacter / Salmonella / Shigella / Shimwellia / Sodalis / Trabulsiella / Yokenella|coli|
AGTCTGCAACTCGACTCCATGAAGTCGGAATCGCTAGTAATCGTGGATCAGAATGCCACGGTGAATACGTTCCCGGGCCTTGTACACACCGCCCGTCACACCATGGGAGTGGGTTGCAAAAGAAGTAAGGTAGCTTAACCTTCGGGAGGGCGCTTAACCACTTTGTGATTCAT
>MG|6|V9|R|26|99.42|Proteobacteria|Gammaproteobacteria|Enterobacteriales|Enterobacteriaceae|Citrobacter / Cronobacter / Edwardsiella / Enterobacter / Escherichia / Escherichia/Shigella / Eschericia/Shigella / Pantoea / Raoultella / Salmonella|Citrobacter amalonaticus / Citrobacter braakii / Citrobacter farmeri / Citrobacter freundii / Citrobacter murliniae / Citrobacter sedlakii / Citrobacter werkmanii / Citrobacter youngae / Cronobacter condimenti / Cronobacter sakazakii / Edwardsiella hoshinae / Edwardsiella ictaluri / Edwardsiella tarda / Enterobacter gergoviae / Enterobacter sacchari / Escherichia albertii / Escherichia fergusonii / Escherichia/Shigella coli / Escherichia/Shigella coli/sonnei / Eschericia/Shigella coli/flexneri / Pantoea calida / Pantoea gaviniae / Raoultella planticola / Salmonella bongori / Salmonella enterica / Salmonella subterranea|
GAGTCTGCAACTCGACTCCATGAAGTCGGAATCGCTAGTAATCGTGGATCAGAATGCCAACGGTGAATACGTTCCCGGGCCTTGTACACACCGCCCGTCACACCATGGGAGTGGGTTGCAAAAGAAGTAGGTAGCTTAACCTTCGGGAGGGCGCTTACCACTTTGTGATTCAT
>MG|6|V9|F|131|97.7|Proteobacteria|Gammaproteobacteria|Enterobacteriales|Enterobacteriaceae|Citrobacter / Cronobacter / Edwardsiella / Enterobacter / Escherichia / Klebsiella / Pantoea / Pluralibacter / Salmonella / Shigella / Shimwellia / Sodalis / Trabulsiella / Yokenella|coli|
TGAATCACAAAGTGGTAAGCGCCCTCCCGAAGGTTAAGCTACCTAACTTCTTTTGCAACCCACTCCCATGGTGTGAACGGGCGGTGTGTACAAGGCCCGGGAACGTATTCACCGTGGCAATTCTGATCCACGATTACTAGCGATTCCGACTTCATGGAGTCGAGTTGCAAGACT
>MG|6|V9|R|19|98.84|Proteobacteria|Gammaproteobacteria|Enterobacteriales|Enterobacteriaceae|Citrobacter / Cronobacter / Edwardsiella / Enterobacter / Escherichia / Klebsiella / Pantoea / Pluralibacter / Salmonella / Shigella / Shimwellia / Sodalis / Trabulsiella / Yokenella|coli|
AGTCTGCAACTCGACTCCATGAAGTCGGAATCGCTAGTAATCGTGGATCAGAATGCCACGGTGAATACGTTCCCGGGCCTTGTACACACCGCCCGTCACACCATGGGAAGTGGGTTGCAAAAGAAGTAAGGTAGCTTAACCTTCGGGAGGGCGCTTACCACTTTGTGATTCAT
>MG|6|V9|R|20|98.28|Proteobacteria|Gammaproteobacteria|Enterobacteriales|Enterobacteriaceae|Citrobacter / Cronobacter / Edwardsiella / Enterobacter / Escherichia / Klebsiella / Pantoea / Pluralibacter / Salmonella / Shigella / Shimwellia / Sodalis / Trabulsiella / Yokenella|hormaechei|
AGTCTGCAACTCGACTCCATGAAGTCGGAATCGCTAGTAATCGTGGATCAGAATGCCACGGTGAATACGTTCCCGGGCCTTGTAACACACCGCCCGTCACACCATGGGAAGTGGGTTGCAAAAGAAGTAGGTAGCTTAACCTTCGGGAGGGCGCTTAACCACTTTGTGATTCAT
>MG|6|V9|R|22|98.84|Proteobacteria|Gammaproteobacteria|Enterobacteriales|Enterobacteriaceae|Citrobacter / Cronobacter / Edwardsiella / Enterobacter / Escherichia / Klebsiella / Pantoea / Pluralibacter / Salmonella / Shigella / Shimwellia / Sodalis / Trabulsiella / Yokenella|coli|
AGTCTGCAACTCGAACTCCATGAAGTCGGAATCGCTAGTAATCGTGGATCAGAATGCCACGGTGAATACGTTCCCGGGCCTTGTACACACCGCCCGTCACACCATGGGAGTGGGTTGCAAAAGAAGTAAGGTAGCTTAACCTTCGGGAGGGCGCTTACCACTTTGTGATTCAT
>MG|6|V9|F|18|97.14|Proteobacteria|Gammaproteobacteria|Enterobacteriales|Enterobacteriaceae|Citrobacter / Cronobacter / Edwardsiella / Enterobacter / Escherichia / Klebsiella / Pantoea / Pluralibacter / Salmonella / Shigella / Shimwellia / Sodalis / Trabulsiella / Yokenella|coli|
TGAATCACAAAGTGGTAAGCGCCCTCCCGAAGGTTAAGCTACCTAACTTCTTTTGCAACCCACTCCCATGGTGTGACGGGCGGTGTGTACAAGGCCCGGGAACGTATTCACCGTGGCATTCTGATCCAACGATTACTAGCGATTCCGAACTTCAATGGAGTCGAGTTGCAAGACT
>MG|6|V9|R|14|97.71|Proteobacteria|Gammaproteobacteria|Enterobacteriales|Enterobacteriaceae|Citrobacter / Cronobacter / Edwardsiella / Enterobacter / Escherichia / Klebsiella / Pantoea / Pluralibacter / Salmonella / Shigella / Shimwellia / Sodalis / Trabulsiella / Yokenella|coli|
AGTCTGCAACTCGAACTCCATGAAGTCGGAATCGCTAGTAATCGTGGATCAGAATGCCAACGGTGAATACGTTCCCGGGCCTTGTACACACCGCCCGTCACACCATGGGAAGTGGGTTGCAAAAGAAGTAGGTAGCTTAACCTTCGGGAGGGCGCTTAACCACTTTGTGATTCAT
>MG|6|V9|R|11|97.71|Proteobacteria|Gammaproteobacteria|Enterobacteriales|Enterobacteriaceae|Citrobacter / Cronobacter / Edwardsiella / Enterobacter / Escherichia / Klebsiella / Pantoea / Pluralibacter / Salmonella / Shigella / Shimwellia / Sodalis / Trabulsiella / Yokenella|coli|
AGTCTGCAACTCGACTCCAATGAAGTCGGAATCGCTAGTAATCGTGGATCAGAATGCCACGGTGAATACGTTCCCGGGCCTTGTAACACACCGCCCGTCACACCATGGGAAGTGGGTTGCAAAAGAAGTAGGTAGCTTAACCTTCGGGAGGGCGCTTAACCACTTTGTGATTCAT
>MG|6|V9|F|22|97.14|Proteobacteria|Gammaproteobacteria|Enterobacteriales|Enterobacteriaceae|Citrobacter / Cronobacter / Edwardsiella / Enterobacter / Escherichia / Klebsiella / Pantoea / Pluralibacter / Salmonella / Shigella / Shimwellia / Sodalis / Trabulsiella / Yokenella|cloacae|
TGAATCACAAAGTGGTAAGCGCCCTCCCGAAGGTTAAGCTACCTAACTTCTTTTGCAACCCACTCCCATGGTGTGACGGGCGGTGTGTACAAGGCCCGGGAACGTATTCAACCGTGGCATTCTGATCCAACGATTACTAGCGATTCCGAACTTCATGGAGTCGAGTTGCAAGACT
>MG|6|V9|F|11|97.14|Proteobacteria|Gammaproteobacteria|Enterobacteriales|Enterobacteriaceae|Citrobacter / Cronobacter / Edwardsiella / Enterobacter / Escherichia / Klebsiella / Pantoea / Pluralibacter / Salmonella / Shigella / Shimwellia / Sodalis / Trabulsiella / Yokenella|coli|
TGAATCACAAAGTGGTAAGCGCCCTCCCGAAGGTTAAGCTACCTAACTTCTTTTGCAACCCACTCCCATGGTGTGAACGGGCGGTGTGTACAAGGCCCGGGAACGTAATTCACCGTGGCATTCTGATCCAACGATTACTAGCGATTCCGAACTTCATGGAGTCGAGTTGCAGACT
>MG|6|V9|R|17|98.28|Proteobacteria|Gammaproteobacteria|Enterobacteriales|Enterobacteriaceae|Citrobacter / Cronobacter / Edwardsiella / Enterobacter / Escherichia / Klebsiella / Pantoea / Pluralibacter / Salmonella / Shigella / Shimwellia / Sodalis / Trabulsiella / Yokenella|coli|
AGTCTGCAACTCGAACTCCATGAAGTCGGAATCGCTAGTAATCGTGGATCAGAATGCCAACGGTGAATACGTTCCCGGGCCTTGTACACACCGCCCGTCACACCATGGGAGTGGGTTGCAAAAGAAGTAAGGTAGCTTAACCTTCGGGAGGGCGCTTACCACTTTGTGATTCAT
>MG|6|V9|F|44|97.14|Proteobacteria|Gammaproteobacteria|Enterobacteriales|Enterobacteriaceae|Citrobacter / Cronobacter / Edwardsiella / Enterobacter / Escherichia / Klebsiella / Pantoea / Pluralibacter / Salmonella / Shigella / Shimwellia / Sodalis / Trabulsiella / Yokenella|coli|
TGAATCACAAAGTGGTAAGCGCCCTCCCGAAGGTTAAGCTACCTAACTTCTTTTGCAACCCACTCCCATGGTGTGAACGGGCGGTGTGTACAAGGCCCGGGAACGTATTCACCGTGGCAATTCTGATCCAACGATTACTAGCGATTCCGACTTCATGGAGTCGAGTTGCAAGACT
>MG|6|V9|F|39|99.42|Proteobacteria|Gammaproteobacteria|Enterobacteriales|Enterobacteriaceae|Citrobacter / Cronobacter / Edwardsiella / Enterobacter / Escherichia / Escherichia/Shigella / Eschericia/Shigella / Pantoea / Raoultella / Salmonella|Citrobacter amalonaticus / Citrobacter braakii / Citrobacter farmeri / Citrobacter freundii / Citrobacter murliniae / Citrobacter sedlakii / Citrobacter werkmanii / Citrobacter youngae / Cronobacter condimenti / Cronobacter sakazakii / Edwardsiella hoshinae / Edwardsiella ictaluri / Edwardsiella tarda / Enterobacter gergoviae / Enterobacter sacchari / Escherichia albertii / Escherichia fergusonii / Escherichia/Shigella coli / Escherichia/Shigella coli/sonnei / Eschericia/Shigella coli/flexneri / Pantoea calida / Pantoea gaviniae / Raoultella planticola / Salmonella bongori / Salmonella enterica / Salmonella subterranea|
TGAATCACAAAGTGGTAAGCGCCCTCCCGAAGGTTAAGCTACCTAACTTCTTTTGCAACCCACTCCCATGGTGTGACGGGCGGTGTGTACAAGGCCCGGGAACGTATTCACCGTGGCATTCTGATCCACGATTACTAGCGATTCCGACTTCATGGAGTCGAGTTGCAGACT
>MG|6|V9|F|89|96.59|Proteobacteria|Gammaproteobacteria|Enterobacteriales|Enterobacteriaceae|Escherichia|coli|
TGAATCACAAAGTGGTAAGCGCCCTCCCGAAGGTTAAGCTACCTAACTTCTTTTGCAACCCACTCCCATGGTGTGAACGGGCGGTGTGTACAAGGCCCGGGAACGTAATTCACCGTGGCAATTCTGATCCACGATTACTAGCGATTCCGAACTTCATGGAGTCGAGTTGCAAGACT
>MG|6|V9|F|56|97.71|Proteobacteria|Gammaproteobacteria|Enterobacteriales|Enterobacteriaceae|Citrobacter / Cronobacter / Edwardsiella / Enterobacter / Escherichia / Klebsiella / Pantoea / Pluralibacter / Salmonella / Shigella / Shimwellia / Sodalis / Trabulsiella / Yokenella|coli|
TGAATCACAAAGTGGTAAGCGCCCTCCCGAAGGTTAAGCTACCTAACTTCTTTTGCAACCCACTCCCATGGTGTGACGGGCGGTGTGTACAAGGCCCGGGAACGTATTCACCGTGGCAATTCTGATCCACGATTACTAGCGATTCCGAACTTCATGGAGTCGAGTTGCAAGACTC
>MG|6|V9|F|11|98.84|Proteobacteria|Gammaproteobacteria|Enterobacteriales|Enterobacteriaceae|Citrobacter / Cronobacter / Edwardsiella / Enterobacter / Escherichia / Klebsiella / Pantoea / Pluralibacter / Salmonella / Shigella / Shimwellia / Sodalis / Trabulsiella / Yokenella|coli|
TGAATCACAAAGTGGTAAGCGCCCTCCCGAAGGTTAAGCTACCTACTTCTTTTGCAACCCACTCCCATGGTGTGACGGGCGGTGTGTACAAGGCCCGGGAACGTATTCACCGTGGCAATTCTGATCCACGATTACTAGCGATTCCGACTTCATGGAGTCGAGTTGCAAGACT
>MG|6|V9|R|11|98.28|Proteobacteria|Gammaproteobacteria|Enterobacteriales|Enterobacteriaceae|Citrobacter / Cronobacter / Edwardsiella / Enterobacter / Escherichia / Klebsiella / Pantoea / Pluralibacter / Salmonella / Shigella / Shimwellia / Sodalis / Trabulsiella / Yokenella|flexneri|
AGTCTGCAACTCGAACTCCATGAAGTCGGAATCGCTAGTAATCGTGGATCAGAATGCCACGGTGAATAACGTTCCCGGGCCTTGTACACACCGCCCGTCACACCATGGGAAGTGGGTTGCAAAAGAAGTAGGTAGCTTAACCTTCGGGAGGGCGCTTACCACTTTGTGATTCAT
>MG|6|V9|R|14|98.84|Proteobacteria|Gammaproteobacteria|Enterobacteriales|Enterobacteriaceae|Citrobacter / Cronobacter / Edwardsiella / Enterobacter / Escherichia / Klebsiella / Pantoea / Pluralibacter / Salmonella / Shigella / Shimwellia / Sodalis / Trabulsiella / Yokenella|coli|
AGTCTGCAACTCGACTCCATGAAGTCGGAATCGCTAGTAATCGTGGATCAGAATGCCAACGGTGAATACGTTCCCGGGCCTTGTACACAACCGCCCGTCACACCATGGGAGTGGGTTGCAAAAGAAGTAGGTAGCTTAACCTTCGGGAGGGCGCTTACCACTTTGTGATTCAT
>MG|6|V9|F|13|97.7|Proteobacteria|Gammaproteobacteria|Enterobacteriales|Enterobacteriaceae|Citrobacter / Cronobacter / Edwardsiella / Enterobacter / Escherichia / Klebsiella / Pantoea / Pluralibacter / Salmonella / Shigella / Shimwellia / Sodalis / Trabulsiella / Yokenella|coli|
TGAATCACAAAGTGGTAAGCGCCCTCCCGAAGGTTAAGCTACCTAACTTCTTTTGCAACCCACTCCCATGGTGTGACGGGCGGTGTGTACAAGGCCCGGGAACGTATTCAACCGTGGCAATTCTGATCCACGATTACTAGCGATTCCGACTTCATGGAGTCGAGTTGCAAGACT
>MG|6|V9|F|11|98.27|Proteobacteria|Gammaproteobacteria|Enterobacteriales|Enterobacteriaceae|Citrobacter / Cronobacter / Edwardsiella / Enterobacter / Escherichia / Klebsiella / Pantoea / Pluralibacter / Salmonella / Shigella / Shimwellia / Sodalis / Trabulsiella / Yokenella|coli|
TGAATCACAAAGTGGTAAGCGCCCTCCCGAAGGTTAAGCTACCTACTTCTTTTGCAACCCACTCCCATGGTGTGAACGGGCGGTGTGTACAAGGCCCGGGAACGTATTCACCGTGGCATTCTGATCCACGATTACTAGCGATTCCGACTTCAATGGAGTCGAGTTGCAAGACT
>MG|6|V9|F|33|97.14|Proteobacteria|Gammaproteobacteria|Enterobacteriales|Enterobacteriaceae|Citrobacter / Cronobacter / Edwardsiella / Enterobacter / Escherichia / Klebsiella / Pantoea / Pluralibacter / Salmonella / Shigella / Shimwellia / Sodalis / Trabulsiella / Yokenella|coli|
TGAATCACAAAGTGGTAAGCGCCCTCCCGAAGGTTAAGCTACCTACTTCTTTTGCAACCCACTCCCATGGTGTGAACGGGCGGTGTGTACAAGGCCCGGGAACGTATTCACCGTGGCAATTCTGATCCAACGATTACTAGCGATTCCGAACTTCATGGAGTCGAGTTGCAAGACT
>MG|6|V9|F|60|98.27|Proteobacteria|Gammaproteobacteria|Enterobacteriales|Enterobacteriaceae|Citrobacter / Cronobacter / Edwardsiella / Enterobacter / Escherichia / Klebsiella / Pantoea / Pluralibacter / Salmonella / Shigella / Shimwellia / Sodalis / Trabulsiella / Yokenella|coli|
TGAATCACAAAGTGGTAAGCGCCCTCCCGAAGGTTAAGCTACCTAACTTCTTTTGCAACCCACTCCCATGGTGTGAACGGGCGGTGTGTACAAGGCCCGGGAACGTATTCACCGTGGCATTCTGATCCACGATTACTAGCGATTCCGAACTTCATGGAGTCGAGTTGCAGACT
>MG|6|V9|F|20|97.14|Proteobacteria|Gammaproteobacteria|Enterobacteriales|Enterobacteriaceae|Citrobacter / Cronobacter / Edwardsiella / Enterobacter / Escherichia / Klebsiella / Pantoea / Pluralibacter / Salmonella / Shigella / Shimwellia / Sodalis / Trabulsiella / Yokenella|coli|
TGAATCACAAAGTGGTAAGCGCCCTCCCGAAGGTTAAGCTACCTAACTTCTTTTGCAACCCACTCCCATGGTGTGAACGGGCGGTGTGTACAAGGCCCGGGAACGTATTCACCGTGGCATTCTGATCCAACGATTACTAGCGAATTCCGACTTCATGGAGTCGAGTTGCAAGACT
>MG|6|V9|F|11|96.59|Proteobacteria|Gammaproteobacteria|Enterobacteriales|Enterobacteriaceae|Escherichia|coli|
TGAATCACAAAGTGGTAAGCGCCCTCCCGAAGGTTAAGCTACCTAACTTCTTTTGCAACCCAACTCCCATGGTGTGAACGGGCGGTGTGTACAAGGCCCGGGAACGTATTCACCGTGGCAATTCTGATCCACGATTACTAGCGAATTCCGACTTCATGGAGTCGAGTTGCAAGACT
>MG|6|V9|F|51|97.14|Proteobacteria|Gammaproteobacteria|Enterobacteriales|Enterobacteriaceae|Citrobacter / Cronobacter / Edwardsiella / Enterobacter / Escherichia / Klebsiella / Pantoea / Pluralibacter / Salmonella / Shigella / Shimwellia / Sodalis / Trabulsiella / Yokenella|coli|
TGAATCACAAAGTGGTAAGCGCCCTCCCGAAGGTTAAGCTACCTAACTTCTTTTGCAACCCAACTCCCATGGTGTGAACGGGCGGTGTGTACAAGGCCCGGGAACGTATTCACCGTGGCATTCTGATCCACGATTACTAGCGATTCCGAACTTCATGGAGTCGAGTTGCAAGACT
>MG|6|V9|F|12|97.7|Proteobacteria|Gammaproteobacteria|Enterobacteriales|Enterobacteriaceae|Citrobacter / Cronobacter / Edwardsiella / Enterobacter / Escherichia / Klebsiella / Pantoea / Pluralibacter / Salmonella / Shigella / Shimwellia / Sodalis / Trabulsiella / Yokenella|coli|
TGAATCACAAAGTGGTAAGCGCCCTCCCGAAGGTTAAGCTACCTACTTCTTTTGCAACCCACTCCCATGGTGTGAACGGGCGGTGTGTACAAGGCCCGGGAACGTAATTCACCGTGGCATTCTGATCCAACGATTACTAGCGATTCCGACTTCATGGAGTCGAGTTGCAAGACT
>MG|6|V9|R|12|99.42|Proteobacteria|Gammaproteobacteria|Enterobacteriales|Enterobacteriaceae|Citrobacter / Cronobacter / Edwardsiella / Enterobacter / Escherichia / Escherichia/Shigella / Eschericia/Shigella / Pantoea / Raoultella / Salmonella|Citrobacter amalonaticus / Citrobacter braakii / Citrobacter farmeri / Citrobacter freundii / Citrobacter murliniae / Citrobacter sedlakii / Citrobacter werkmanii / Citrobacter youngae / Cronobacter condimenti / Cronobacter sakazakii / Edwardsiella hoshinae / Edwardsiella ictaluri / Edwardsiella tarda / Enterobacter gergoviae / Enterobacter sacchari / Escherichia albertii / Escherichia fergusonii / Escherichia/Shigella coli / Escherichia/Shigella coli/sonnei / Eschericia/Shigella coli/flexneri / Pantoea calida / Pantoea gaviniae / Raoultella planticola / Salmonella bongori / Salmonella enterica / Salmonella subterranea|
AGTCTGCAACTCGACTCCATGAAGTCGGAATCGCTAGTAATCGTGGATCAGAATGCCACGGTGAATACGTTCCCGGGCCTTGTACACAACCGCCCGTCACACCATGGGAGTGGGTTGCAAAAGAAGTAGGTAGCTTAACCTTCGGGAGGGCGCTTACCACTTTGTGATTCAT
>MG|6|V9|R|10|98.28|Proteobacteria|Gammaproteobacteria|Enterobacteriales|Enterobacteriaceae|Citrobacter / Cronobacter / Edwardsiella / Enterobacter / Escherichia / Klebsiella / Pantoea / Pluralibacter / Salmonella / Shigella / Shimwellia / Sodalis / Trabulsiella / Yokenella|flexneri|
AGTCTGCAACTCGACTCCAATGAAGTCGGAATCGCTAGTAATCGTGGATCAGAATGCCACGGTGAATACGTTCCCGGGCCTTGTACACACCGCCCGTCACACCATGGGAAGTGGGTTGCAAAAGAAGTAAGGTAGCTTAACCTTCGGGAGGGCGCTTACCACTTTGTGATTCAT
>MG|6|V9|F|15|97.7|Proteobacteria|Gammaproteobacteria|Enterobacteriales|Enterobacteriaceae|Citrobacter / Cronobacter / Edwardsiella / Enterobacter / Escherichia / Klebsiella / Pantoea / Pluralibacter / Salmonella / Shigella / Shimwellia / Sodalis / Trabulsiella / Yokenella|coli|
TGAATCACAAAGTGGTAAGCGCCCTCCCGAAGGTTAAGCTACCTACTTCTTTTGCAACCCACTCCCATGGTGTGAACGGGCGGTGTGTACAAGGCCCGGGAACGTAATTCACCGTGGCAATTCTGATCCACGATTACTAGCGATTCCGAACTTCATGGAGTCGAGTTGCAGACT
>MG|6|V9|F|21|97.14|Proteobacteria|Gammaproteobacteria|Enterobacteriales|Enterobacteriaceae|Citrobacter / Cronobacter / Edwardsiella / Enterobacter / Escherichia / Klebsiella / Pantoea / Pluralibacter / Salmonella / Shigella / Shimwellia / Sodalis / Trabulsiella / Yokenella|coli|
TGAATCACAAAGTGGTAAGCGCCCTCCCGAAGGTTAAGCTACCTAACTTCTTTTGCAACCCACTCCCATGGTGTGAACGGGCGGTGTGTACAAGGCCCGGGAACGTATTCACCGTGGCAATTCTGATCCACGATTACTAGCGATTCCGACTTCAATGGAGTCGAGTTGCAAGACT
>MG|6|V9|F|16|97.14|Proteobacteria|Gammaproteobacteria|Enterobacteriales|Enterobacteriaceae|Citrobacter / Cronobacter / Edwardsiella / Enterobacter / Escherichia / Klebsiella / Pantoea / Pluralibacter / Salmonella / Shigella / Shimwellia / Sodalis / Trabulsiella / Yokenella|coli|
TGAATCACAAAGTGGTAAGCGCCCTCCCGAAGGTTAAGCTACCTAACTTCTTTTGCAACCCACTCCCATGGTGTGAACGGGCGGTGTGTACAAGGCCCGGGAACGTATTCACCGTGGCAATTCTGATCCACGATTACTAGCGATTCCGAACTTCAATGGAGTCGAGTTGCAGACT
>MG|6|V9|F|24|97.7|Proteobacteria|Gammaproteobacteria|Enterobacteriales|Enterobacteriaceae|Citrobacter / Cronobacter / Edwardsiella / Enterobacter / Escherichia / Klebsiella / Pantoea / Pluralibacter / Salmonella / Shigella / Shimwellia / Sodalis / Trabulsiella / Yokenella|coli|
TGAATCACAAAGTGGTAAGCGCCCTCCCGAAGGTTAAGCTACCTAACTTCTTTTGCAACCCACTCCCATGGTGTGAACGGGCGGTGTGTACAAGGCCCGGGAACGTATTCACCGTGGCATTCTGATCCACGATTACTAGCGAATTCCGACTTCATGGAGTCGAGTTGCAAGACT
>MG|6|V9|F|80|97.7|Proteobacteria|Gammaproteobacteria|Enterobacteriales|Enterobacteriaceae|Citrobacter / Cronobacter / Edwardsiella / Enterobacter / Escherichia / Klebsiella / Pantoea / Pluralibacter / Salmonella / Shigella / Shimwellia / Sodalis / Trabulsiella / Yokenella|coli|
TGAATCACAAAGTGGTAAGCGCCCTCCCGAAGGTTAAGCTACCTAACTTCTTTTGCAACCCACTCCCATGGTGTGACGGGCGGTGTGTACAAGGCCCGGGAACGTATTCACCGTGGCATTCTGATCCAACGATTACTAGCGATTCCGAACTTCATGGAGTCGAGTTGCAAGACT
>MG|6|V9|F|14|95.51|Proteobacteria|Gammaproteobacteria|Enterobacteriales|Enterobacteriaceae|Escherichia|coli|
TGAATCACAAAGTGGTAAGCGCCCTCCCGAAGGTTAAGCTACCTAACTTCTTTTGCAACCCAACTCCCATGGTGTGAACGGGCGGTGTGTACAAGGCCCGGGAACGTATTCACCGTGGCAATTCTGATCCAACGATTACTAGCGATTCCGAACTTCAATGGAGTCGAGTTGCAAGACT
>MG|6|V9|F|32|97.7|Proteobacteria|Gammaproteobacteria|Enterobacteriales|Enterobacteriaceae|Citrobacter / Cronobacter / Edwardsiella / Enterobacter / Escherichia / Klebsiella / Pantoea / Pluralibacter / Salmonella / Shigella / Shimwellia / Sodalis / Trabulsiella / Yokenella|coli|
TGAATCACAAAGTGGTAAGCGCCCTCCCGAAGGTTAAGCTACCTACTTCTTTTGCAACCCACTCCCATGGTGTGAACGGGCGGTGTGTACAAGGCCCGGGAACGTATTCACCGTGGCATTCTGATCCAACGATTACTAGCGATTCCGAACTTCATGGAGTCGAGTTGCAAGACT
>MG|6|V9|F|12|96.05|Proteobacteria|Gammaproteobacteria|Enterobacteriales|Enterobacteriaceae|Escherichia|coli|
TGAATCACAAAGTGGTAAGCGCCCTCCCGAAGGTTAAGCTACCTAACTTCTTTTGCAACCCACTCCCATGGTGTGAACGGGCGGTGTGTACAAGGCCCGGGAACGTAATTCACCGTGGCAATTCTGATCCACGATTACTAGCGATTCCGAACTTCAATGGAGTCGAGTTGCAAGACT
>MG|6|V9|F|18|96.05|Proteobacteria|Gammaproteobacteria|Enterobacteriales|Enterobacteriaceae|Escherichia|coli|
TGAATCACAAAGTGGTAAGCGCCCTCCCGAAGGTTAAGCTACCTAACTTCTTTTGCAACCCACTCCCATGGTGTGAACGGGCGGTGTGTACAAGGCCCGGGAACGTATTCACCGTGGCAATTCTGATCCAACGATTACTAGCGATTCCGAACTTCAATGGAGTCGAGTTGCAAGACT
>MG|6|V9|F|32|98.84|Proteobacteria|Gammaproteobacteria|Enterobacteriales|Enterobacteriaceae|Citrobacter / Cronobacter / Edwardsiella / Enterobacter / Escherichia / Klebsiella / Pantoea / Pluralibacter / Salmonella / Shigella / Shimwellia / Sodalis / Trabulsiella / Yokenella|coli|
TGAATCACAAAGTGGTAAGCGCCCTCCCGAAGGTTAAGCTACCTACTTCTTTTGCAACCCACTCCCATGGTGTGACGGGCGGTGTGTACAAGGCCCGGGAACGTATTCACCGTGGCATTCTGATCCACGATTACTAGCGATTCCGAACTTCATGGAGTCGAGTTGCAAGACT
>MG|6|V9|R|47|98.84|Proteobacteria|Gammaproteobacteria|Enterobacteriales|Enterobacteriaceae|Citrobacter / Cronobacter / Edwardsiella / Enterobacter / Escherichia / Klebsiella / Pantoea / Pluralibacter / Salmonella / Shigella / Shimwellia / Sodalis / Trabulsiella / Yokenella|coli|
AGTCTGCAACTCGAACTCCATGAAGTCGGAATCGCTAGTAATCGTGGATCAGAATGCCACGGTGAATACGTTCCCGGGCCTTGTAACACACCGCCCGTCACACCATGGGAGTGGGTTGCAAAAGAAGTAGGTAGCTTAACCTTCGGGAGGGCGCTTACCACTTTGTGATTCAAT
>MG|6|V9|F|20|98.27|Proteobacteria|Gammaproteobacteria|Enterobacteriales|Enterobacteriaceae|Citrobacter / Cronobacter / Edwardsiella / Enterobacter / Escherichia / Klebsiella / Pantoea / Pluralibacter / Salmonella / Shigella / Shimwellia / Sodalis / Trabulsiella / Yokenella|coli|
TGAATCACAAAGTGGTAAGCGCCCTCCCGAAGGTTAAGCTACCTAACTTCTTTTGCAACCCACTCCCATGGTGTGACGGGCGGTGTGTACAAGGCCCGGGAACGTATTCACCGTGGCAATTCTGATCCACGATTACTAGCGATTCCGAACTTCATGGAGTCGAGTTGCAGACT
>MG|6|V9|R|15|98.28|Proteobacteria|Gammaproteobacteria|Enterobacteriales|Enterobacteriaceae|Citrobacter / Cronobacter / Edwardsiella / Enterobacter / Escherichia / Klebsiella / Pantoea / Pluralibacter / Salmonella / Shigella / Shimwellia / Sodalis / Trabulsiella / Yokenella|hormaechei|
AGTCTGCAACTCGACTCCAATGAAGTCGGAATCGCTAGTAATCGTGGATCAGAATGCCACGGTGAATACGTTCCCGGGCCTTGTAACACACCGCCCGTCACACCATGGGAAGTGGGTTGCAAAAGAAGTAGGTAGCTTAACCTTCGGGAGGGCGCTTACCACTTTGTGATTCAT
>MG|6|V9|R|39|98.28|Proteobacteria|Gammaproteobacteria|Enterobacteriales|Enterobacteriaceae|Citrobacter / Cronobacter / Edwardsiella / Enterobacter / Escherichia / Klebsiella / Pantoea / Pluralibacter / Salmonella / Shigella / Shimwellia / Sodalis / Trabulsiella / Yokenella|flexneri|
AGTCTGCAACTCGAACTCCATGAAGTCGGAATCGCTAGTAATCGTGGATCAGAATGCCAACGGTGAATACGTTCCCGGGCCTTGTACACACCGCCCGTCACACCATGGGAAGTGGGTTGCAAAAGAAGTAGGTAGCTTAACCTTCGGGAGGGCGCTTACCACTTTGTGATTCAT
>MG|6|V9|R|11|98.28|Proteobacteria|Gammaproteobacteria|Enterobacteriales|Enterobacteriaceae|Citrobacter / Cronobacter / Edwardsiella / Enterobacter / Escherichia / Klebsiella / Pantoea / Pluralibacter / Salmonella / Shigella / Shimwellia / Sodalis / Trabulsiella / Yokenella|coli|
AGTCTGCAACTCGACTCCATGAAGTCGGAATCGCTAGTAATCGTGGATCAGAATGCCAACGGTGAATAACGTTCCCGGGCCTTGTACACACCGCCCGTCACACCATGGGAGTGGGTTGCAAAAGAAGTAGGTAGCTTAACCTTCGGGAGGGCGCTTAACCACTTTGTGATTCAT
>MG|6|V9|R|15|98.85|Proteobacteria|Gammaproteobacteria|Enterobacteriales|Enterobacteriaceae|Citrobacter / Cronobacter / Edwardsiella / Enterobacter / Escherichia / Klebsiella / Pantoea / Pluralibacter / Salmonella / Shigella / Shimwellia / Sodalis / Trabulsiella / Yokenella|coli|
GAGTCTGCAACTCGACTCCATGAAGTCGGAATCGCTAGTAATCGTGGATCAGAATGCCAACGGTGAATACGTTCCCGGGCCTTGTACACACCGCCCGTCACACCATGGGAAGTGGGTTGCAAAAGAAGTAGGTAGCTTAACCTTCGGGAGGGCGCTTACCACTTTGTGATTCAT
>MG|6|V9|F|54|97.14|Proteobacteria|Gammaproteobacteria|Enterobacteriales|Enterobacteriaceae|Citrobacter / Cronobacter / Edwardsiella / Enterobacter / Escherichia / Klebsiella / Pantoea / Pluralibacter / Salmonella / Shigella / Shimwellia / Sodalis / Trabulsiella / Yokenella|coli|
TGAATCACAAAGTGGTAAGCGCCCTCCCGAAGGTTAAGCTACCTAACTTCTTTTGCAACCCACTCCCATGGTGTGAACGGGCGGTGTGTACAAGGCCCGGGAACGTATTCAACCGTGGCATTCTGATCCACGATTACTAGCGATTCCGAACTTCATGGAGTCGAGTTGCAAGACT
>MG|6|V9|F|10|98.27|Proteobacteria|Gammaproteobacteria|Enterobacteriales|Enterobacteriaceae|Citrobacter / Cronobacter / Edwardsiella / Enterobacter / Escherichia / Klebsiella / Pantoea / Pluralibacter / Salmonella / Shigella / Shimwellia / Sodalis / Trabulsiella / Yokenella|coli|
TGAATCACAAAGTGGTAAGCGCCCTCCCGAAGGTTAAGCTACCTAACTTCTTTTGCAACCCACTCCCATGGTGTGAACGGGCGGTGTGTACAAGGCCCGGGAACGTATTCACCGTGGCATTCTGATCCACGATTACTAGCGAATTCCGACTTCATGGAGTCGAGTTGCAGACT
>MG|6|V9|R|10|98.28|Proteobacteria|Gammaproteobacteria|Enterobacteriales|Enterobacteriaceae|Citrobacter / Cronobacter / Edwardsiella / Enterobacter / Escherichia / Klebsiella / Pantoea / Pluralibacter / Salmonella / Shigella / Shimwellia / Sodalis / Trabulsiella / Yokenella|coli|
AGTCTGCAACTCGAACTCCAATGAAGTCGGAATCGCTAGTAATCGTGGATCAGAATGCCACGGTGAATACGTTCCCGGGCCTTGTACACACCGCCCGTCACACCATGGGAGTGGGTTGCAAAAGAAGTAGGTAGCTTAACCTTCGGGAGGGCGCTTAACCACTTTGTGATTCAT
>MG|6|V9|F|11|97.16|Proteobacteria|Gammaproteobacteria|Enterobacteriales|Enterobacteriaceae|Citrobacter / Cronobacter / Edwardsiella / Enterobacter / Escherichia / Klebsiella / Pantoea / Pluralibacter / Salmonella / Shigella / Shimwellia / Sodalis / Trabulsiella / Yokenella|coli|
ATGAATCACAAAGTGGTAAGCGCCCTCCCGAAGGTTAAGCTACCTAACTTCTTTTGCAACCCACTCCCATGGTGTGAACGGGCGGTGTGTACAAGGCCCGGGAACGTATTCACCGTGGCAATTCTGATCCACGATTACTAGCGATTCCGAACTTCATGGAGTCGAGTTGCAAGACT
>MG|6|V9|F|16|98.27|Proteobacteria|Gammaproteobacteria|Enterobacteriales|Enterobacteriaceae|Citrobacter / Cronobacter / Edwardsiella / Enterobacter / Escherichia / Klebsiella / Pantoea / Pluralibacter / Salmonella / Shigella / Shimwellia / Sodalis / Trabulsiella / Yokenella|flexneri|
TGAATCACAAAGTGGTAAGCGCCCTCCCGAAGGTTAAGCTACCTAACTTCTTTTGCAACCCACTCCCATGGTGTGACGGGCGGTGTGTACAAGGCCCGGGAACGTATTCACCGTGGCATTCTGATCCAACGATTACTAGCGAATTCCGACTTCATGGAGTCGAGTTGCAGACT
>MG|6|V9|R|173|99.42|Proteobacteria|Gammaproteobacteria|Enterobacteriales|Enterobacteriaceae|Citrobacter / Cronobacter / Edwardsiella / Enterobacter / Escherichia / Escherichia/Shigella / Eschericia/Shigella / Pantoea / Raoultella / Salmonella|Citrobacter amalonaticus / Citrobacter braakii / Citrobacter farmeri / Citrobacter freundii / Citrobacter murliniae / Citrobacter sedlakii / Citrobacter werkmanii / Citrobacter youngae / Cronobacter condimenti / Cronobacter sakazakii / Edwardsiella hoshinae / Edwardsiella ictaluri / Edwardsiella tarda / Enterobacter gergoviae / Enterobacter sacchari / Escherichia albertii / Escherichia fergusonii / Escherichia/Shigella coli / Escherichia/Shigella coli/sonnei / Eschericia/Shigella coli/flexneri / Pantoea calida / Pantoea gaviniae / Raoultella planticola / Salmonella bongori / Salmonella enterica / Salmonella subterranea|
AGTCTGCAACTCGACTCCATGAAGTCGGAATCGCTAGTAATCGTGGATCAGAATGCCAACGGTGAATACGTTCCCGGGCCTTGTACACACCGCCCGTCACACCATGGGAGTGGGTTGCAAAAGAAGTAGGTAGCTTAACCTTCGGGAGGGCGCTTACCACTTTGTGATTCAT
>MG|6|V9|F|12|96.05|Proteobacteria|Gammaproteobacteria|Enterobacteriales|Enterobacteriaceae|Escherichia|coli|
TGAATCACAAAGTGGTAAGCGCCCTCCCGAAGGTTAAGCTACCTAACTTCTTTTGCAACCCACTCCCATGGTGTGAACGGGCGGTGTGTACAAGGCCCGGGAACGTATTCAACCGTGGCAATTCTGATCCACGATTACTAGCGATTCCGAACTTCAATGGAGTCGAGTTGCAAGACT
>MG|6|V9|F|16|96.05|Proteobacteria|Gammaproteobacteria|Enterobacteriales|Enterobacteriaceae|Escherichia|coli|
TGAATCACAAAGTGGTAAGCGCCCTCCCGAAGGTTAAGCTACCTAACTTCTTTTGCAACCCACTCCCATGGTGTGAACGGGCGGTGTGTACAAGGCCCGGGAACGTAATTCAACCGTGGCATTCTGATCCAACGATTACTAGCGATTCCGAACTTCATGGAGTCGAGTTGCAAGACT
>MG|6|V9|F|22|98.27|Proteobacteria|Gammaproteobacteria|Enterobacteriales|Enterobacteriaceae|Citrobacter / Cronobacter / Edwardsiella / Enterobacter / Escherichia / Klebsiella / Pantoea / Pluralibacter / Salmonella / Shigella / Shimwellia / Sodalis / Trabulsiella / Yokenella|coli|
TGAATCACAAAGTGGTAAGCGCCCTCCCGAAGGTTAAGCTACCTACTTCTTTTGCAACCCACTCCCATGGTGTGAACGGGCGGTGTGTACAAGGCCCGGGAACGTATTCACCGTGGCATTCTGATCCAACGATTACTAGCGATTCCGACTTCATGGAGTCGAGTTGCAAGACT
>MG|6|V9|R|49|99.42|Proteobacteria|Gammaproteobacteria|Enterobacteriales|Enterobacteriaceae|Citrobacter / Cronobacter / Edwardsiella / Enterobacter / Escherichia / Escherichia/Shigella / Eschericia/Shigella / Pantoea / Raoultella / Salmonella|Citrobacter amalonaticus / Citrobacter braakii / Citrobacter farmeri / Citrobacter freundii / Citrobacter murliniae / Citrobacter sedlakii / Citrobacter werkmanii / Citrobacter youngae / Cronobacter condimenti / Cronobacter sakazakii / Edwardsiella hoshinae / Edwardsiella ictaluri / Edwardsiella tarda / Enterobacter gergoviae / Enterobacter sacchari / Escherichia albertii / Escherichia fergusonii / Escherichia/Shigella coli / Escherichia/Shigella coli/sonnei / Eschericia/Shigella coli/flexneri / Pantoea calida / Pantoea gaviniae / Raoultella planticola / Salmonella bongori / Salmonella enterica / Salmonella subterranea|
AGTCTGCAACTCGACTCCAATGAAGTCGGAATCGCTAGTAATCGTGGATCAGAATGCCACGGTGAATACGTTCCCGGGCCTTGTACACACCGCCCGTCACACCATGGGAGTGGGTTGCAAAAGAAGTAGGTAGCTTAACCTTCGGGAGGGCGCTTACCACTTTGTGATTCAT
>MG|6|V9|R|13|98.84|Proteobacteria|Gammaproteobacteria|Enterobacteriales|Enterobacteriaceae|Citrobacter / Cronobacter / Edwardsiella / Enterobacter / Escherichia / Klebsiella / Pantoea / Pluralibacter / Salmonella / Shigella / Shimwellia / Sodalis / Trabulsiella / Yokenella|coli|
AGTCTGCAACTCGACTCCATGAAGTCGGAATCGCTAGTAATCGTGGATCAGAATGCCAACGGTGAATACGTTCCCGGGCCTTGTACAACACCGCCCGTCACACCATGGGAGTGGGTTGCAAAAGAAGTAGGTAGCTTAACCTTCGGGAGGGCGCTTACCACTTTGTGATTCAT
>MG|6|V9|R|20|98.28|Proteobacteria|Gammaproteobacteria|Enterobacteriales|Enterobacteriaceae|Citrobacter / Cronobacter / Edwardsiella / Enterobacter / Escherichia / Klebsiella / Pantoea / Pluralibacter / Salmonella / Shigella / Shimwellia / Sodalis / Trabulsiella / Yokenella|coli|
AGTCTGCAACTCGAACTCCATGAAGTCGGAATCGCTAGTAATCGTGGATCAGAATGCCAACGGTGAATAACGTTCCCGGGCCTTGTACACACCGCCCGTCACACCATGGGAGTGGGTTGCAAAAGAAGTAGGTAGCTTAACCTTCGGGAGGGCGCTTACCACTTTGTGATTCAT
>MG|6|V9|F|61|98.84|Proteobacteria|Gammaproteobacteria|Enterobacteriales|Enterobacteriaceae|Citrobacter / Cronobacter / Edwardsiella / Enterobacter / Escherichia / Klebsiella / Pantoea / Pluralibacter / Salmonella / Shigella / Shimwellia / Sodalis / Trabulsiella / Yokenella|coli|
TGAATCACAAAGTGGTAAGCGCCCTCCCGAAGGTTAAGCTACCTAACTTCTTTTGCAACCCACTCCCATGGTGTGACGGGCGGTGTGTACAAGGCCCGGGAACGTATTCACCGTGGCATTCTGATCCACGATTACTAGCGATTCCGACTTCATGGAGTCGAGTTGCAAGACT
>MG|6|V9|F|16|96.05|Proteobacteria|Gammaproteobacteria|Enterobacteriales|Enterobacteriaceae|Escherichia|coli|
TGAATCACAAAGTGGTAAGCGCCCTCCCGAAGGTTAAGCTACCTAACTTCTTTTGCAACCCAACTCCCATGGTGTGAACGGGCGGTGTGTACAAGGCCCGGGAACGTAATTCACCGTGGCAATTCTGATCCACGATTACTAGCGATTCCGAACTTCATGGAGTCGAGTTGCAAGACT
>MG|6|V9|R|17|98.29|Proteobacteria|Gammaproteobacteria|Enterobacteriales|Enterobacteriaceae|Citrobacter / Cronobacter / Edwardsiella / Enterobacter / Escherichia / Klebsiella / Pantoea / Pluralibacter / Salmonella / Shigella / Shimwellia / Sodalis / Trabulsiella / Yokenella|hormaechei|
GAGTCTGCAACTCGAACTCCATGAAGTCGGAATCGCTAGTAATCGTGGATCAGAATGCCAACGGTGAATACGTTCCCGGGCCTTGTAACACACCGCCCGTCACACCATGGGAGTGGGTTGCAAAAGAAGTAGGTAGCTTAACCTTCGGGAGGGCGCTTACCACTTTGTGATTCAT
>MG|6|V9|F|10|98.27|Proteobacteria|Gammaproteobacteria|Enterobacteriales|Enterobacteriaceae|Citrobacter / Cronobacter / Edwardsiella / Enterobacter / Escherichia / Klebsiella / Pantoea / Pluralibacter / Salmonella / Shigella / Shimwellia / Sodalis / Trabulsiella / Yokenella|coli|
TGAATCACAAAGTGGTAAGCGCCCTCCCGAAGGTTAAGCTACCTACTTCTTTTGCAACCCACTCCCATGGTGTGAACGGGCGGTGTGTACAAGGCCCGGGAACGTAATTCACCGTGGCATTCTGATCCACGATTACTAGCGATTCCGACTTCATGGAGTCGAGTTGCAAGACT
>MG|6|V9|R|18|98.28|Proteobacteria|Gammaproteobacteria|Enterobacteriales|Enterobacteriaceae|Citrobacter / Cronobacter / Edwardsiella / Enterobacter / Escherichia / Klebsiella / Pantoea / Pluralibacter / Salmonella / Shigella / Shimwellia / Sodalis / Trabulsiella / Yokenella|coli|
AGTCTGCAACTCGAACTCCATGAAGTCGGAATCGCTAGTAATCGTGGATCAGAATGCCACGGTGAATAACGTTCCCGGGCCTTGTACACACCGCCCGTCACACCATGGGAGTGGGTTGCAAAAGAAGTAGGTAGCTTAACCTTCGGGAGGGCGCTTAACCACTTTGTGATTCAT
>MG|6|V9|R|10|99.42|Proteobacteria|Gammaproteobacteria|Enterobacteriales|Enterobacteriaceae|Citrobacter / Cronobacter / Edwardsiella / Enterobacter / Escherichia / Escherichia/Shigella / Eschericia/Shigella / Pantoea / Raoultella / Salmonella|Citrobacter amalonaticus / Citrobacter braakii / Citrobacter farmeri / Citrobacter freundii / Citrobacter murliniae / Citrobacter sedlakii / Citrobacter werkmanii / Citrobacter youngae / Cronobacter condimenti / Cronobacter sakazakii / Edwardsiella hoshinae / Edwardsiella ictaluri / Edwardsiella tarda / Enterobacter gergoviae / Enterobacter sacchari / Escherichia albertii / Escherichia fergusonii / Escherichia/Shigella coli / Escherichia/Shigella coli/sonnei / Eschericia/Shigella coli/flexneri / Pantoea calida / Pantoea gaviniae / Raoultella planticola / Salmonella bongori / Salmonella enterica / Salmonella subterranea|
AGTCTGCAACTCGACTCCATGAAGTCGGAATCGCTAGTAATCGTGGATCAGAATGCCACGGTGAATACGTTCCCGGGCCTTGTACACACCGCCCGTCACACCATGGGAGTGGGTTGCAAAAGAAGTAGGTAGCTTAACCTTCGGGAGGGCGCTTACCAACTTTGTGATTCAT
>MG|6|V9|F|65|97.14|Proteobacteria|Gammaproteobacteria|Enterobacteriales|Enterobacteriaceae|Citrobacter / Cronobacter / Edwardsiella / Enterobacter / Escherichia / Klebsiella / Pantoea / Pluralibacter / Salmonella / Shigella / Shimwellia / Sodalis / Trabulsiella / Yokenella|coli|
TGAATCACAAAGTGGTAAGCGCCCTCCCGAAGGTTAAGCTACCTAACTTCTTTTGCAACCCACTCCCATGGTGTGAACGGGCGGTGTGTACAAGGCCCGGGAACGTATTCACCGTGGCATTCTGATCCACGATTACTAGCGATTCCGAACTTCAATGGAGTCGAGTTGCAAGACT
>MG|6|V9|F|19|98.27|Proteobacteria|Gammaproteobacteria|Enterobacteriales|Enterobacteriaceae|Citrobacter / Cronobacter / Edwardsiella / Enterobacter / Escherichia / Klebsiella / Pantoea / Pluralibacter / Salmonella / Shigella / Shimwellia / Sodalis / Trabulsiella / Yokenella|coli|
TGAATCACAAAGTGGTAAGCGCCCTCCCGAAGGTTAAGCTACCTAACTTCTTTTGCAACCCACTCCCATGGTGTGACGGGCGGTGTGTACAAGGCCCGGGAACGTATTCACCGTGGCATTCTGATCCACGATTACTAGCGATTCCGAACTTCAATGGAGTCGAGTTGCAGACT
>MG|6|V9|F|25|97.7|Proteobacteria|Gammaproteobacteria|Enterobacteriales|Enterobacteriaceae|Citrobacter / Cronobacter / Edwardsiella / Enterobacter / Escherichia / Klebsiella / Pantoea / Pluralibacter / Salmonella / Shigella / Shimwellia / Sodalis / Trabulsiella / Yokenella|coli|
TGAATCACAAAGTGGTAAGCGCCCTCCCGAAGGTTAAGCTACCTAACTTCTTTTGCAACCCACTCCCATGGTGTGACGGGCGGTGTGTACAAGGCCCGGGAACGTATTCACCGTGGCATTCTGATCCACGATTACTAGCGATTCCGAACTTCAATGGAGTCGAGTTGCAAGACT
>MG|6|V9|F|34|97.7|Proteobacteria|Gammaproteobacteria|Enterobacteriales|Enterobacteriaceae|Citrobacter / Cronobacter / Edwardsiella / Enterobacter / Escherichia / Klebsiella / Pantoea / Pluralibacter / Salmonella / Shigella / Shimwellia / Sodalis / Trabulsiella / Yokenella|coli|
TGAATCACAAAGTGGTAAGCGCCCTCCCGAAGGTTAAGCTACCTAACTTCTTTTGCAACCCACTCCCATGGTGTGAACGGGCGGTGTGTACAAGGCCCGGGAACGTATTCAACCGTGGCATTCTGATCCACGATTACTAGCGATTCCGACTTCATGGAGTCGAGTTGCAAGACT
>MG|6|V9|F|14|99.42|Proteobacteria|Gammaproteobacteria|Pasteurellales|Pasteurellaceae|Actinobacillus / Avibacterium / Gallibacterium|Actinobacillus sp. / Avibacterium gallinarum / Gallibacterium anatis|
TGAATCATACCGTGGTAAACGCCCTCCTTTCGGTTAAGCTATCTACTTCTGGTACAACCCACTCCCATGGTGTGACGGGCGGTGTGTACAAGGCCCGGGAACGTAATTCACCGCGACATTCTGATTCGCGATTACTAGCGATTCCGACTTCATGGAGTCGAGTTGCAGACT
