# Supplementary material for: A comparative analysis of microbial profile of Guinea fowl and chicken using metagenomic approach
Source: PLoS One. 2018 Mar 1;13(3):e0191029. doi: 10.1371/journal.pone.0191029 (PMC5832216; doi:10.1371/journal.pone.0191029)
Supplement: S1 File — 16SrRNA sequencing data revealing Intestinal microbial profile of the chicken gastrointestinal tract. (ZIP) [file pone.0191029.s002.zip › exports/S004_GF_16S_2_v1_reads_unmapped.fasta]

>mg|1|12
CTCCGCGTCCAGCTCGCTGCCCAGAAGGTCCCGAATAGGCCTTGATCTTCTTCACGGTGCCCTCC
>mg|2|19
CTCCGCGTCCAGCTCGCTGCCCAGAAGGTCCCGATAAGGCCTTGATCTTCTTCACGGTGCCCTC
>mg|3|51
CTCCGCGTCCAGCTCGCTGCCCAGAAGGTCCCGATAGGCCTTGATCTTCTTCACGGTGCCCTCC
>mg|4|18
GCACGTAAGTTAGCCGGAGCTTTCTTGAAAGGTACCGTCAGGCCTAAGTCATTTCCTACTTAGGTTGTTCGTTCCTAACAACAGAAGTTTACAATCCAAAGGACCGTCATCCTTCACGCGGCATTGCTCGTTCAGAGTTTCCTCCATTGACGAATATTCCTAACTGCTGTCTCCCGTAGGA
>mg|5|10
GCACGTAGTTAGCCGGAGCTTTCTTGAAAGGTAACCGTCAGGCCTAAGTCATTTCCTACTTAGGTTGTTCGTTCCTAACAACAGAAGTTTACAATCCAAAGGACCGTCATCCTTCACGCGGCATTGCTCGTTCAGAGTTTCCTCCATTGACGAATATTCCTAACTGCTGTCTCCCGTAGGA
>mg|6|17
GCACGTAGTTAGCCGGAGCTTTCTTGAAAGGTACCGTCAGGCCTAAGTCATTTCCTACTTAGGTTGTTCGTTCCTAACAACAGAAGTTTACAATCCAAAGGACCGTCATCCTTCACGCGGCATTGCTCGTTCAGAGTTTCCTCCATTGACGAATATTCCTAACTGCTGTCTCCCGTAGG
>mg|7|129
TTCGGCGGTTCGGGGCGGCAAGAAAGAGGAGACAGACGGCGAACGCCGCCGAGGCGAGCGTTGCGAA
>mg|8|15
TTCGGCGGTTCGGGGCGGTGAAAAAAGAGGAGACAGACGGCGAACGCCGCCGAGGCGAGCGTTGCGA
>mg|9|29
TTCGGCGGTTCGGGGCGGTGAAAAAGAGGAGACAGACGGCGAACGCCGCCGAGGCGAGCGTTGCGAA
>mg|10|12
TTCGGCGGTTCGGGGGCGGCAAGAAAGAGGAGACAGACGGCGAACGCCGCCGAGGCGAGCGTTGCGA
>mg|11|45
TCGCAACGCTCGCCTCGGCGGCGTTCGCCGTCTGTCTCCTCTTTCTTGCCGCCCCGAACCGCCGAA
>mg|12|11
TCGCAACGCTCGCCTCGGCGGCGTTCGCCGTCTGTCTCCTCTTTTTCACCGCCCCGAACCGCCGAAA
