# Supplementary material for: A comparative analysis of microbial profile of Guinea fowl and chicken using metagenomic approach
Source: PLoS One. 2018 Mar 1;13(3):e0191029. doi: 10.1371/journal.pone.0191029 (PMC5832216; doi:10.1371/journal.pone.0191029)
Supplement: S1 File — 16SrRNA sequencing data revealing Intestinal microbial profile of the chicken gastrointestinal tract. (ZIP) [file pone.0191029.s002.zip › exports/OTU_species.txt]

#OTU Table	S001_chic_2_sample_16s_10-23-15_v2	S002_Sarayu_Chic_16s_2-Sample_10-30-15_v1	S003_GF_2_SAMPLE_v1	S004_GF_16S_2_v1
Jeotgalicoccus_halophilus	28	15	0	0
Ruminococcus_sp.	3851	3231	87	0
Corynebacterium_ammoniagenes	71	73	11	0
Desulfovibrio_D168	0	0	6430	504
Lactobacillus_secaliphilus	652	656	1289	92
Enterococcus_faecalis	11	0	0	0
Lactobacillus_gigeriorum	0	0	48	0
Clostridium_botulinum	19	17	0	0
Rothia_nasimurium	69	50	0	0
Lactobacillus_antri	52	39	0	0
Arsenophonus_nasoniae	0	0	48	0
Phascolarctobacterium_sp.	261	286	15295	120
Klebsiella_variicola	0	0	12	0
Lactobacillus_gasseri	11	0	38	0
Clostridium_hiranonis	186	212	185	0
Ruminococcus_gauvreauii	3905	3653	464	10
Ruminococcus_torques	128	165	0	0
Erysipelatoclostridium_spiroforme	1121	1210	0	0
Lactobacillus_delbrueckii	1087	1089	0	0
Jeotgalicoccus_pinnipedialis	33	46	0	0
Collinsella_aerofaciens	136	130	0	0
Streptococcus_luteciae	13	15	0	0
Lactobacillus_acidipiscis	0	25	0	0
Streptococcus_gallolyticus	144	153	225	0
Barnesiella_viscericola	65	61	0	0
Cronobacter_turicensis	0	0	17	17
Succinatimonas_hippei	0	0	857	0
Megamonas_hypermegale	18	36	6937	110
Enterococcus_cecorum	11842	12517	809	0
Clostridium_disporicum	0	0	64	0
Lactobacillus_fermentum	37	26	0	0
Oxalobacter_formigenes	0	0	1243	636
Brevibacterium_yomogidense	36	23	0	0
Clostridium_chromiireducens	154	121	20	0
Haemophilus_influenzae	0	0	234	0
Clostridium_perfringens	17	13	0	0
Staphylococcus_equorum	80	68	0	0
Sutterella_sp.	0	0	1281	0
Aerococcus_urinaeequi	4802	4549	0	0
Blautia_producta	145	186	0	0
Olsenella_profusa	14701	11032	3116	182
Subdoligranulum_variabile	1865	1685	133	12
Lactobacillus_sp.	35	23	20	0
Gallibacterium_anatis	0	0	305	0
Clostridium_spiroforme	84107	84570	0	0
Bacillus_sp.	14	0	0	0
Turicibacter_sanguinis	10863	8821	9715	55
Ruminococcus_gnavus	203	230	239	0
Carnobacterium_sp.	114	122	0	0
Corynebacterium_glutamicum	547	511	0	0
Lactobacillus_vaginalis	23906	23693	1938	156
Flavonifractor_plautii	0	0	84	0
Lactobacillus_oris	1941	1888	63	0
Lachnoclostridium_aminovalericum	0	0	15	0
Bacteroides_plebeius	63	59	1685	0
Streptococcus_alactolyticus	1264	1349	3426	0
Lactobacillus_intermedius	2230	2035	0	0
Bifidobacterium_pullorum	24	0	0	0
Bifidobacterium_saeculare	112	65	0	0
Facklamia_hominis	122	108	0	0
Lactobacillus_crispatus	15	16	15	0
Lactobacillus_johnsonii	429	426	2542	0
Faecalicoccus_pleomorphus	241	397	0	0
Jeotgalicoccus_sp.	241	195	0	0
Victivallis_vadensis	0	0	29	0
Bacteroides_coprophilus	10	0	25	0
Clostridium_chartatabidum	0	0	28	0
Lactobacillus_frumenti	0	0	90	0
Plesiomonas_shigelloides	25	16	0	0
Lactobacillus_reuteri	855	839	233	0
Bifidobacterium_pseudolongum	11	15	0	0
Blautia_glucerasea	124	152	0	0
Lactobacillus_ingluviei	3966	3690	558	0
Acetanaerobacterium_elongatum	84	76	10	0
Escherichia_coli	0	0	14	116
Lactobacillus_saerimneri	371	303	0	0
Clostridium_sp.	2044	2013	4203	0
Aeriscardovia_aeriphila	4690	4125	1012	0
Desulfovibrio_piger	152	170	0	0
Pseudoflavonifractor_capillosus	0	0	178	0
Gemmiger_formicilis	4136	4305	378	0
Lactobacillus_equi	159	112	43	0
Lactobacillus_coleohominis	197	188	0	0
Corynebacterium_aquilae	192	180	0	0
Eschericia/Shigella_coli/dysenteriae	0	0	88	0
Mucispirillum_schaedleri	23	14	101	0
Collinsella_tanakaei	12	21	0	0
Parasutterella_secunda	0	0	8760	49
Roseburia_faecis	17923	18448	1846	62
[Ruminococcus]_torques	13179	12830	184	0
Eubacterium_hallii	133	112	23	0
Faecalibacterium_prausnitzii	3942	3744	7089	0
Corynebacterium_stationis	1195	1197	0	0
Trabulsiella_farmeri	0	0	10	0
Trabulsiella_odontotermitis	0	0	69	0
Stomatobaculum_longum	64	55	74	0
Selenomonas_lacticifex	0	0	20	0
Sutterella_wadsworthensis	0	0	1690	0
Eubacterium_cylindroides	13920	19073	114	0
Enterococcus_columbae	503	541	0	0
Corynebacterium_deserti	163	135	0	0
Moryella_indoligenes	122	122	2667	195
Jeotgalicoccus_halotolerans	85	88	0	0
Coprococcus_eutactus	12	11	26	0
Clostridium_vincentii	0	0	108	0
Lactobacillus_mucosae	2900	2938	103	0
Facklamia_tabacinasalis	6717	6808	0	0
Bacteroides_salanitronis	773	738	537	0
Rothia_terrae	123	130	0	0
Bulleidia_p-1630-c5	168	127	0	0
Olsenella_sp.	10	10	0	0
Lactococcus_lactis	163	157	35	0
Atopobium_sp.	1719	1572	124	12
Ruminococcus_faecis	11733	10665	642	10
Carnobacterium_mobile	1602	1633	0	0
Streptococcus_pleomorphus	736	522	0	0
Anaerobiospirillum_sp.	0	0	237	0
Brevibacterium_jeotgali	71	71	0	0
Lactobacillus_kitasatonis	144	151	3887	10
Anaerotruncus_sp.	0	0	21	0
Lactobacillus_aviarius	9703	10100	375	0
Paenalcaligenes_hominis	465	489	0	0
Enorma_massiliensis	69	44	0	0
Atopostipes_suicloacalis	143	146	0	0
Enterococcus_faecium	1591	1641	0	0
Lactobacillus_agilis	794	788	241	0
[Ruminococcus]_gnavus	583	564	995	350
Alistipes_onderdonkii	0	0	68	0
Anaerotruncus_colihominis	0	0	10	0
Zobellella_taiwanensis	36	27	0	0
Lactobacillus_curvatus	0	13	0	0
Bacteroides_barnesiae	24	66	680	0
Lactobacillus_salivarius	15034	14512	15756	29
Lactobacillus_alvi	16108	15861	2651	0
Lactobacillus_panis	116	92	1621	83
Clostridium_bartlettii	14	11	25	0
Olsenella_umbonata	156	121	24	0
Faecalitalea_cylindroides	117	97	0	0
Streptococcus_infantarius	851	845	1381	55
Faecalicoccus_acidiformans	737	691	11	0
Pseudomonas_pertucinogena	110	125	0	0
Lactobacillus_pontis	4572	4549	763	45
