# Supplementary material for: A comparative analysis of microbial profile of Guinea fowl and chicken using metagenomic approach
Source: PLoS One. 2018 Mar 1;13(3):e0191029. doi: 10.1371/journal.pone.0191029 (PMC5832216; doi:10.1371/journal.pone.0191029)
Supplement: S1 File — 16SrRNA sequencing data revealing Intestinal microbial profile of the chicken gastrointestinal tract. (ZIP) [file pone.0191029.s002.zip › exports/OTU_genus.txt]

#OTU Table	S001_chic_2_sample_16s_10-23-15_v2	S002_Sarayu_Chic_16s_2-Sample_10-30-15_v1	S003_GF_2_SAMPLE_v1	S004_GF_16S_2_v1
Cloacibacillus	178	198	3258	316
Shigella	0	0	102	0
Pelospora	0	0	12	0
Adlercreutzia	11	0	0	0
Ruminococcus	31456	28322	1882	20
Senegalimassilia	122	115	0	0
Succinatimonas	0	0	1217	0
Haemophilus	0	0	623	0
Slackia	122	118	0	0
[Ruminococcus]	24523	23629	2696	560
Flavonifractor	798	716	128	0
Alistipes	0	0	1274	0
Isobaculum	55	56	0	0
Oscillibacter	0	0	2344	0
Selenomonas	0	0	20	0
Planococcus	11	11	0	0
Aeriscardovia	4808	4199	1012	0
Paraprevotella	0	0	45	0
Megamonas	523	491	7392	276
Rothia	192	180	0	0
[Eubacterium]	120	108	0	0
Thiomicrospira	0	0	953	0
Victivallis	0	0	29	0
Eschericia/Shigella	0	0	88	0
Klebsiella	0	0	57	0
Acinetobacter	125	139	0	0
Dietzia	102	79	0	0
Herbaspirillum	0	0	13063	170
Barnesiella	65	61	378	0
Candidatus Hamiltonella	32	14	1233	14
Trichococcus	80	52	0	0
Staphylococcus	170	138	0	0
Eubacterium	14099	19222	148	0
Bifidobacterium	678	728	10	0
Turicibacter	24902	22409	14840	501
Pseudomonas	124	140	0	0
Atopobium	4361	3918	283	32
Salmonella	0	0	0	10
Escherichia	0	0	167	185
Ruminiclostridium	0	0	16	0
Coprococcus	12	11	26	0
Lachnoclostridium	327	289	445	20
Helicobacter	49	22	147	15
Sutterella	0	0	4569	0
Legionella	21	17	0	0
Lactococcus	188	206	68	0
Anaerobiospirillum	49	55	14860	446
Enterococcus	19846	21069	823	0
Acetanaerobacterium	550	418	437	0
Megasphaera	36	38	0	0
Bulleidia	192	156	0	0
Olsenella	40692	37099	8437	271
Erysipelatoclostridium	12577	8665	0	0
Trabulsiella	0	0	79	0
Blautia	1735	1701	100	0
Oleiphilus	0	0	61	0
Zoogloea	0	10	70	0
Weissella	11	11	0	0
Gallibacterium	0	0	331	0
Jeotgalibaca	64	58	0	0
Carnobacterium	1880	1910	0	0
Sphingomonas	13	0	0	0
Bacillus	259	247	0	0
Brachybacterium	11	0	0	0
Hydrogenoanaerobacterium	0	0	10	0
Bacteroides	1438	1550	5865	14
Cronobacter	0	0	17	33
Oxalobacter	0	0	2116	1962
Pediococcus	22	38	0	0
Pseudoflavonifractor	69	49	336	0
Vagococcus	29	17	29	0
Aerococcus	4920	4621	0	0
Roseburia	39459	38751	5365	720
Prevotella	218	194	1188	56
Marvinbryantia	12	13	64	0
Lactobacillus	123937	122215	59470	1582
Faecalicoccus	1090	1199	11	0
Enorma	276	221	11	0
Arsenophonus	0	0	48	0
Collinsella	24772	22126	142	11
Ruminobacter	0	0	119	0
Zobellella	36	27	0	0
Gemmiger	4136	4305	378	0
Facklamia	7964	8033	0	0
Stomatobaculum	269	276	328	0
Parasutterella	0	0	19189	185
Atopostipes	285	329	0	0
Abiotrophia	22	13	0	0
Mucispirillum	23	14	111	0
Faecalitalea	7308	2427	0	0
Shewanella	0	0	10	0
Moryella	122	122	2667	195
Granulicatella	114	118	0	0
Clostridium	93628	92912	15965	547
Streptococcus	5432	5257	5707	69
Subdoligranulum	4764	4555	259	12
Plesiomonas	25	16	0	0
Janthinobacterium	0	0	67	0
Brevibacterium	118	113	0	0
Anaerotruncus	0	0	405	0
Jeotgalicoccus	1227	1201	0	0
Paenalcaligenes	510	524	0	0
Sporosarcina	11	16	0	0
Corynebacterium	2446	2309	11	0
Mannheimia	0	0	27	0
Faecalibacterium	6129	5865	17226	0
Phascolarctobacterium	261	286	16803	146
Desulfovibrio	484	464	7797	636
Dorea	108	53	0	0
