# Supplementary material for: A comparative analysis of microbial profile of Guinea fowl and chicken using metagenomic approach
Source: PLoS One. 2018 Mar 1;13(3):e0191029. doi: 10.1371/journal.pone.0191029 (PMC5832216; doi:10.1371/journal.pone.0191029)
Supplement: S1 File — 16SrRNA sequencing data revealing Intestinal microbial profile of the chicken gastrointestinal tract. (ZIP) [file pone.0191029.s002.zip › exports/OTU_family.txt]

#OTU Table	S001_chic_2_sample_16s_10-23-15_v2	S002_Sarayu_Chic_16s_2-Sample_10-30-15_v1	S003_GF_2_SAMPLE_v1	S004_GF_16S_2_v1
Clostridiales Family XVI. Incertae Sedis	67	67	134	0
Thermoactinomycetaceae	0	0	121	0
Oleiphilaceae	0	0	61	0
Listeriaceae	14	0	0	0
Holosporaceae	0	0	228	0
Legionellaceae	31	29	0	0
unclassified Dehalococcoidia	815	808	360	0
Halobacteroidaceae	179	408	62	0
Rhodospirillaceae	68	51	947	531
Erysipelotrichaceae	200680	212840	35187	1201
unclassified Clostridiales	927	867	890	39
Mycoplasmataceae	1524	3033	0	0
Geobacteraceae	1132	1213	109	0
Nocardioidaceae	0	0	15	0
Helicobacteraceae	810	751	235	15
Verrucomicrobia subdivision 3	0	0	11	0
Geodermatophilaceae	0	0	78	0
Paenibacillaceae	934	927	682	0
Dermacoccaceae	0	0	34	0
Christensenellaceae	1904	1815	522	0
Carnobacteriaceae	4133	4101	10	0
Pasteurellaceae	22	19	10014	14
Acidaminococcaceae	372	362	24067	1585
Peptostreptococcaceae	10877	9628	8012	1515
Nostocaceae	851	870	490	30
Spirillaceae	0	0	12	0
Entomoplasmataceae	1738	1710	0	0
Enterococcaceae	24714	25518	1493	0
Thermoanaerobacteraceae	0	15	17	0
Defluviitaleaceae	54	48	0	0
Streptococcaceae	5912	5938	6377	69
Sphingomonadaceae	13	0	11	0
Rhodobacteraceae	596	606	92	0
Pseudonocardiaceae	12	0	0	0
Bacillales incertae sedis	251	229	0	0
[Paraprevotellaceae]	63	47	959	62
Brachyspiraceae	2064	1962	1430	107
Oceanospirillaceae	0	0	54	0
Burkholderiaceae	0	0	325	0
Cohaesibacteraceae	14	0	76	0
Thermolithobacteraceae	0	0	10	0
Victivallaceae	0	0	70	0
Cyclobacteriaceae	0	0	11	0
Clostridiaceae	57558	54536	65805	5295
Micromonosporaceae	0	0	11	0
Brevibacteriaceae	200	161	0	0
Oxalobacteraceae	114	103	17900	2306
Microthrixaceae	60	59	0	0
Moraxellaceae	125	139	14	0
Porphyromonadaceae	283	293	51630	2791
Kineosporiaceae	15	11	0	0
Methylococcaceae	0	0	11	0
Prevotellaceae	1848	1819	112396	12761
Streptomycetaceae	423	449	0	0
Dehalococcoidaceae	2903	3011	1125	0
Coriobacteriaceae	173124	159446	12369	865
Enterobacteriaceae	11845	11695	103754	9302
Alcaligenaceae	510	524	0	0
Flavobacteriaceae	36	48	44913	4795
Aerococcaceae	13931	13604	0	0
Vibrionaceae	0	0	218	0
Syntrophomonadaceae	120	119	162	0
Puniceicoccaceae	0	0	231	0
Spiroplasmataceae	391	450	32	0
Thermoanaerobacterales Family IV. Incertae Sedis	0	0	69	0
Leptotrichiaceae	0	15	0	0
Deferribacteraceae	23	14	111	0
Thiotrichaceae	99	69	0	0
Shewanellaceae	0	0	20	0
Cardiobacteriaceae	0	0	170	0
Eubacteriaceae	35343	32060	41608	5602
Neisseriaceae	0	0	129	0
Veillonellaceae	751	689	11435	630
Lactobacillaceae	133512	131869	63732	1632
Clostridiales Family XIII. Incertae Sedis	576	577	10	0
Proteinivoraceae	0	0	146	0
Opitutaceae	0	0	266	0
Micrococcaceae	209	195	0	0
Hyphomicrobiaceae	4136	4305	409	0
Bacillaceae	2686	2645	778	0
Ruminococcaceae	78582	73428	49454	1505
Acetobacteraceae	0	0	31	0
Flammeovirgaceae	0	0	74	0
Rhodocyclaceae	0	10	126	0
Acholeplasmataceae	200	267	184	0
Lachnospiraceae	239406	226948	45443	3811
Beijerinckiaceae	70	79	11	0
Leuconostocaceae	95	98	32	0
Gracilibacteraceae	196	191	187	0
Phormidiaceae	0	18	131	0
Bacteroidaceae	4347	4340	100784	5413
Sphingobacteriaceae	0	0	53	0
Piscirickettsiaceae	0	11	953	0
Xanthobacteraceae	0	0	16	0
Peptococcaceae	14681	14055	2118	25
Pelobacteraceae	65	53	0	0
Caulobacteraceae	0	0	59	13
Thermosporotrichaceae	46	49	21	0
Anaeroplasmataceae	0	0	10	0
Succinivibrionaceae	64	66	22173	778
Planococcaceae	318	292	279	0
Pseudomonadaceae	178	186	33	0
Aeromonadaceae	133	136	0	0
Staphylococcaceae	1822	1730	1070	0
Corynebacteriaceae	2645	2499	11	0
Cryomorphaceae	0	11	334	0
Spirochaetaceae	53	61	18881	916
Bartonellaceae	0	0	18	0
Rikenellaceae	0	0	2336	0
Alicyclobacillaceae	11	0	94	0
Desulfovibrionaceae	3491	3275	31885	2076
Methylobacteriaceae	0	0	50	0
Synergistaceae	1810	1766	11813	699
Sutterellaceae	0	0	25520	244
Dermabacteraceae	11	17	0	0
Saprospiraceae	0	10	2787	399
Xanthomonadaceae	0	0	1094	0
Catabacteriaceae	894	942	385	0
Cytophagaceae	16	0	1467	0
Bifidobacteriaceae	5514	4961	1022	0
Oscillospiraceae	10	0	3007	0
Dietziaceae	102	79	0	0
