# Supplementary material for: A comparative analysis of microbial profile of Guinea fowl and chicken using metagenomic approach
Source: PLoS One. 2018 Mar 1;13(3):e0191029. doi: 10.1371/journal.pone.0191029 (PMC5832216; doi:10.1371/journal.pone.0191029)
Supplement: S1 File — 16SrRNA sequencing data revealing Intestinal microbial profile of the chicken gastrointestinal tract. (ZIP) [file pone.0191029.s002.zip › exports/map.txt]

#SampleID
S001_chic_2_sample_16s_10-23-15_v2
S002_Sarayu_Chic_16s_2-Sample_10-30-15_v1
S003_GF_2_SAMPLE_v1
S004_GF_16S_2_v1
