# Supplementary material for: A comparative analysis of microbial profile of Guinea fowl and chicken using metagenomic approach
Source: PLoS One. 2018 Mar 1;13(3):e0191029. doi: 10.1371/journal.pone.0191029 (PMC5832216; doi:10.1371/journal.pone.0191029)
Supplement: S1 File — 16SrRNA sequencing data revealing Intestinal microbial profile of the chicken gastrointestinal tract. (ZIP) [file pone.0191029.s002.zip › exports/OTU_species.biom]

{"id": "None","format": "Biological Observation Matrix 1.0.0","format_url": "http://biom-format.org","matrix_type": "sparse","generated_by": "BIOM-Format 2.1.4","date": "2016-09-29T19:42:03.634184","type": "OTU table","matrix_element_type": "float","shape": [142, 4],"data": [[0,0,28.0],[0,1,15.0],[1,0,3851.0],[1,1,3231.0],[1,2,87.0],[2,0,71.0],[2,1,73.0],[2,2,11.0],[3,2,6430.0],[3,3,504.0],[4,0,652.0],[4,1,656.0],[4,2,1289.0],[4,3,92.0],[5,0,11.0],[6,2,48.0],[7,0,19.0],[7,1,17.0],[8,0,69.0],[8,1,50.0],[9,0,52.0],[9,1,39.0],[10,2,48.0],[11,0,261.0],[11,1,286.0],[11,2,15295.0],[11,3,120.0],[12,2,12.0],[13,0,11.0],[13,2,38.0],[14,0,186.0],[14,1,212.0],[14,2,185.0],[15,0,3905.0],[15,1,3653.0],[15,2,464.0],[15,3,10.0],[16,0,128.0],[16,1,165.0],[17,0,1121.0],[17,1,1210.0],[18,0,1087.0],[18,1,1089.0],[19,0,33.0],[19,1,46.0],[20,0,136.0],[20,1,130.0],[21,0,13.0],[21,1,15.0],[22,1,25.0],[23,0,144.0],[23,1,153.0],[23,2,225.0],[24,0,65.0],[24,1,61.0],[25,2,17.0],[25,3,17.0],[26,2,857.0],[27,0,18.0],[27,1,36.0],[27,2,6937.0],[27,3,110.0],[28,0,11842.0],[28,1,12517.0],[28,2,809.0],[29,2,64.0],[30,0,37.0],[30,1,26.0],[31,2,1243.0],[31,3,636.0],[32,0,36.0],[32,1,23.0],[33,0,154.0],[33,1,121.0],[33,2,20.0],[34,2,234.0],[35,0,17.0],[35,1,13.0],[36,0,80.0],[36,1,68.0],[37,2,1281.0],[38,0,4802.0],[38,1,4549.0],[39,0,145.0],[39,1,186.0],[40,0,14701.0],[40,1,11032.0],[40,2,3116.0],[40,3,182.0],[41,0,1865.0],[41,1,1685.0],[41,2,133.0],[41,3,12.0],[42,0,35.0],[42,1,23.0],[42,2,20.0],[43,2,305.0],[44,0,84107.0],[44,1,84570.0],[45,0,14.0],[46,0,10863.0],[46,1,8821.0],[46,2,9715.0],[46,3,55.0],[47,0,203.0],[47,1,230.0],[47,2,239.0],[48,0,114.0],[48,1,122.0],[49,0,547.0],[49,1,511.0],[50,0,23906.0],[50,1,23693.0],[50,2,1938.0],[50,3,156.0],[51,2,84.0],[52,0,1941.0],[52,1,1888.0],[52,2,63.0],[53,2,15.0],[54,0,63.0],[54,1,59.0],[54,2,1685.0],[55,0,1264.0],[55,1,1349.0],[55,2,3426.0],[56,0,2230.0],[56,1,2035.0],[57,0,24.0],[58,0,112.0],[58,1,65.0],[59,0,122.0],[59,1,108.0],[60,0,15.0],[60,1,16.0],[60,2,15.0],[61,0,429.0],[61,1,426.0],[61,2,2542.0],[62,0,241.0],[62,1,397.0],[63,0,241.0],[63,1,195.0],[64,2,29.0],[65,0,10.0],[65,2,25.0],[66,2,28.0],[67,2,90.0],[68,0,25.0],[68,1,16.0],[69,0,855.0],[69,1,839.0],[69,2,233.0],[70,0,11.0],[70,1,15.0],[71,0,124.0],[71,1,152.0],[72,0,3966.0],[72,1,3690.0],[72,2,558.0],[73,0,84.0],[73,1,76.0],[73,2,10.0],[74,2,14.0],[74,3,116.0],[75,0,371.0],[75,1,303.0],[76,0,2044.0],[76,1,2013.0],[76,2,4203.0],[77,0,4690.0],[77,1,4125.0],[77,2,1012.0],[78,0,152.0],[78,1,170.0],[79,2,178.0],[80,0,4136.0],[80,1,4305.0],[80,2,378.0],[81,0,159.0],[81,1,112.0],[81,2,43.0],[82,0,197.0],[82,1,188.0],[83,0,192.0],[83,1,180.0],[84,2,88.0],[85,0,23.0],[85,1,14.0],[85,2,101.0],[86,0,12.0],[86,1,21.0],[87,2,8760.0],[87,3,49.0],[88,0,17923.0],[88,1,18448.0],[88,2,1846.0],[88,3,62.0],[89,0,13179.0],[89,1,12830.0],[89,2,184.0],[90,0,133.0],[90,1,112.0],[90,2,23.0],[91,0,3942.0],[91,1,3744.0],[91,2,7089.0],[92,0,1195.0],[92,1,1197.0],[93,2,10.0],[94,2,69.0],[95,0,64.0],[95,1,55.0],[95,2,74.0],[96,2,20.0],[97,2,1690.0],[98,0,13920.0],[98,1,19073.0],[98,2,114.0],[99,0,503.0],[99,1,541.0],[100,0,163.0],[100,1,135.0],[101,0,122.0],[101,1,122.0],[101,2,2667.0],[101,3,195.0],[102,0,85.0],[102,1,88.0],[103,0,12.0],[103,1,11.0],[103,2,26.0],[104,2,108.0],[105,0,2900.0],[105,1,2938.0],[105,2,103.0],[106,0,6717.0],[106,1,6808.0],[107,0,773.0],[107,1,738.0],[107,2,537.0],[108,0,123.0],[108,1,130.0],[109,0,168.0],[109,1,127.0],[110,0,10.0],[110,1,10.0],[111,0,163.0],[111,1,157.0],[111,2,35.0],[112,0,1719.0],[112,1,1572.0],[112,2,124.0],[112,3,12.0],[113,0,11733.0],[113,1,10665.0],[113,2,642.0],[113,3,10.0],[114,0,1602.0],[114,1,1633.0],[115,0,736.0],[115,1,522.0],[116,2,237.0],[117,0,71.0],[117,1,71.0],[118,0,144.0],[118,1,151.0],[118,2,3887.0],[118,3,10.0],[119,2,21.0],[120,0,9703.0],[120,1,10100.0],[120,2,375.0],[121,0,465.0],[121,1,489.0],[122,0,69.0],[122,1,44.0],[123,0,143.0],[123,1,146.0],[124,0,1591.0],[124,1,1641.0],[125,0,794.0],[125,1,788.0],[125,2,241.0],[126,0,583.0],[126,1,564.0],[126,2,995.0],[126,3,350.0],[127,2,68.0],[128,2,10.0],[129,0,36.0],[129,1,27.0],[130,1,13.0],[131,0,24.0],[131,1,66.0],[131,2,680.0],[132,0,15034.0],[132,1,14512.0],[132,2,15756.0],[132,3,29.0],[133,0,16108.0],[133,1,15861.0],[133,2,2651.0],[134,0,116.0],[134,1,92.0],[134,2,1621.0],[134,3,83.0],[135,0,14.0],[135,1,11.0],[135,2,25.0],[136,0,156.0],[136,1,121.0],[136,2,24.0],[137,0,117.0],[137,1,97.0],[138,0,851.0],[138,1,845.0],[138,2,1381.0],[138,3,55.0],[139,0,737.0],[139,1,691.0],[139,2,11.0],[140,0,110.0],[140,1,125.0],[141,0,4572.0],[141,1,4549.0],[141,2,763.0],[141,3,45.0]],"rows": [{"id": "Jeotgalicoccus_halophilus", "metadata": null},{"id": "Ruminococcus_sp.", "metadata": null},{"id": "Corynebacterium_ammoniagenes", "metadata": null},{"id": "Desulfovibrio_D168", "metadata": null},{"id": "Lactobacillus_secaliphilus", "metadata": null},{"id": "Enterococcus_faecalis", "metadata": null},{"id": "Lactobacillus_gigeriorum", "metadata": null},{"id": "Clostridium_botulinum", "metadata": null},{"id": "Rothia_nasimurium", "metadata": null},{"id": "Lactobacillus_antri", "metadata": null},{"id": "Arsenophonus_nasoniae", "metadata": null},{"id": "Phascolarctobacterium_sp.", "metadata": null},{"id": "Klebsiella_variicola", "metadata": null},{"id": "Lactobacillus_gasseri", "metadata": null},{"id": "Clostridium_hiranonis", "metadata": null},{"id": "Ruminococcus_gauvreauii", "metadata": null},{"id": "Ruminococcus_torques", "metadata": null},{"id": "Erysipelatoclostridium_spiroforme", "metadata": null},{"id": "Lactobacillus_delbrueckii", "metadata": null},{"id": "Jeotgalicoccus_pinnipedialis", "metadata": null},{"id": "Collinsella_aerofaciens", "metadata": null},{"id": "Streptococcus_luteciae", "metadata": null},{"id": "Lactobacillus_acidipiscis", "metadata": null},{"id": "Streptococcus_gallolyticus", "metadata": null},{"id": "Barnesiella_viscericola", "metadata": null},{"id": "Cronobacter_turicensis", "metadata": null},{"id": "Succinatimonas_hippei", "metadata": null},{"id": "Megamonas_hypermegale", "metadata": null},{"id": "Enterococcus_cecorum", "metadata": null},{"id": "Clostridium_disporicum", "metadata": null},{"id": "Lactobacillus_fermentum", "metadata": null},{"id": "Oxalobacter_formigenes", "metadata": null},{"id": "Brevibacterium_yomogidense", "metadata": null},{"id": "Clostridium_chromiireducens", "metadata": null},{"id": "Haemophilus_influenzae", "metadata": null},{"id": "Clostridium_perfringens", "metadata": null},{"id": "Staphylococcus_equorum", "metadata": null},{"id": "Sutterella_sp.", "metadata": null},{"id": "Aerococcus_urinaeequi", "metadata": null},{"id": "Blautia_producta", "metadata": null},{"id": "Olsenella_profusa", "metadata": null},{"id": "Subdoligranulum_variabile", "metadata": null},{"id": "Lactobacillus_sp.", "metadata": null},{"id": "Gallibacterium_anatis", "metadata": null},{"id": "Clostridium_spiroforme", "metadata": null},{"id": "Bacillus_sp.", "metadata": null},{"id": "Turicibacter_sanguinis", "metadata": null},{"id": "Ruminococcus_gnavus", "metadata": null},{"id": "Carnobacterium_sp.", "metadata": null},{"id": "Corynebacterium_glutamicum", "metadata": null},{"id": "Lactobacillus_vaginalis", "metadata": null},{"id": "Flavonifractor_plautii", "metadata": null},{"id": "Lactobacillus_oris", "metadata": null},{"id": "Lachnoclostridium_aminovalericum", "metadata": null},{"id": "Bacteroides_plebeius", "metadata": null},{"id": "Streptococcus_alactolyticus", "metadata": null},{"id": "Lactobacillus_intermedius", "metadata": null},{"id": "Bifidobacterium_pullorum", "metadata": null},{"id": "Bifidobacterium_saeculare", "metadata": null},{"id": "Facklamia_hominis", "metadata": null},{"id": "Lactobacillus_crispatus", "metadata": null},{"id": "Lactobacillus_johnsonii", "metadata": null},{"id": "Faecalicoccus_pleomorphus", "metadata": null},{"id": "Jeotgalicoccus_sp.", "metadata": null},{"id": "Victivallis_vadensis", "metadata": null},{"id": "Bacteroides_coprophilus", "metadata": null},{"id": "Clostridium_chartatabidum", "metadata": null},{"id": "Lactobacillus_frumenti", "metadata": null},{"id": "Plesiomonas_shigelloides", "metadata": null},{"id": "Lactobacillus_reuteri", "metadata": null},{"id": "Bifidobacterium_pseudolongum", "metadata": null},{"id": "Blautia_glucerasea", "metadata": null},{"id": "Lactobacillus_ingluviei", "metadata": null},{"id": "Acetanaerobacterium_elongatum", "metadata": null},{"id": "Escherichia_coli", "metadata": null},{"id": "Lactobacillus_saerimneri", "metadata": null},{"id": "Clostridium_sp.", "metadata": null},{"id": "Aeriscardovia_aeriphila", "metadata": null},{"id": "Desulfovibrio_piger", "metadata": null},{"id": "Pseudoflavonifractor_capillosus", "metadata": null},{"id": "Gemmiger_formicilis", "metadata": null},{"id": "Lactobacillus_equi", "metadata": null},{"id": "Lactobacillus_coleohominis", "metadata": null},{"id": "Corynebacterium_aquilae", "metadata": null},{"id": "Eschericia/Shigella_coli/dysenteriae", "metadata": null},{"id": "Mucispirillum_schaedleri", "metadata": null},{"id": "Collinsella_tanakaei", "metadata": null},{"id": "Parasutterella_secunda", "metadata": null},{"id": "Roseburia_faecis", "metadata": null},{"id": "[Ruminococcus]_torques", "metadata": null},{"id": "Eubacterium_hallii", "metadata": null},{"id": "Faecalibacterium_prausnitzii", "metadata": null},{"id": "Corynebacterium_stationis", "metadata": null},{"id": "Trabulsiella_farmeri", "metadata": null},{"id": "Trabulsiella_odontotermitis", "metadata": null},{"id": "Stomatobaculum_longum", "metadata": null},{"id": "Selenomonas_lacticifex", "metadata": null},{"id": "Sutterella_wadsworthensis", "metadata": null},{"id": "Eubacterium_cylindroides", "metadata": null},{"id": "Enterococcus_columbae", "metadata": null},{"id": "Corynebacterium_deserti", "metadata": null},{"id": "Moryella_indoligenes", "metadata": null},{"id": "Jeotgalicoccus_halotolerans", "metadata": null},{"id": "Coprococcus_eutactus", "metadata": null},{"id": "Clostridium_vincentii", "metadata": null},{"id": "Lactobacillus_mucosae", "metadata": null},{"id": "Facklamia_tabacinasalis", "metadata": null},{"id": "Bacteroides_salanitronis", "metadata": null},{"id": "Rothia_terrae", "metadata": null},{"id": "Bulleidia_p-1630-c5", "metadata": null},{"id": "Olsenella_sp.", "metadata": null},{"id": "Lactococcus_lactis", "metadata": null},{"id": "Atopobium_sp.", "metadata": null},{"id": "Ruminococcus_faecis", "metadata": null},{"id": "Carnobacterium_mobile", "metadata": null},{"id": "Streptococcus_pleomorphus", "metadata": null},{"id": "Anaerobiospirillum_sp.", "metadata": null},{"id": "Brevibacterium_jeotgali", "metadata": null},{"id": "Lactobacillus_kitasatonis", "metadata": null},{"id": "Anaerotruncus_sp.", "metadata": null},{"id": "Lactobacillus_aviarius", "metadata": null},{"id": "Paenalcaligenes_hominis", "metadata": null},{"id": "Enorma_massiliensis", "metadata": null},{"id": "Atopostipes_suicloacalis", "metadata": null},{"id": "Enterococcus_faecium", "metadata": null},{"id": "Lactobacillus_agilis", "metadata": null},{"id": "[Ruminococcus]_gnavus", "metadata": null},{"id": "Alistipes_onderdonkii", "metadata": null},{"id": "Anaerotruncus_colihominis", "metadata": null},{"id": "Zobellella_taiwanensis", "metadata": null},{"id": "Lactobacillus_curvatus", "metadata": null},{"id": "Bacteroides_barnesiae", "metadata": null},{"id": "Lactobacillus_salivarius", "metadata": null},{"id": "Lactobacillus_alvi", "metadata": null},{"id": "Lactobacillus_panis", "metadata": null},{"id": "Clostridium_bartlettii", "metadata": null},{"id": "Olsenella_umbonata", "metadata": null},{"id": "Faecalitalea_cylindroides", "metadata": null},{"id": "Streptococcus_infantarius", "metadata": null},{"id": "Faecalicoccus_acidiformans", "metadata": null},{"id": "Pseudomonas_pertucinogena", "metadata": null},{"id": "Lactobacillus_pontis", "metadata": null}],"columns": [{"id": "S001_chic_2_sample_16s_10-23-15_v2", "metadata": null},{"id": "S002_Sarayu_Chic_16s_2-Sample_10-30-15_v1", "metadata": null},{"id": "S003_GF_2_SAMPLE_v1", "metadata": null},{"id": "S004_GF_16S_2_v1", "metadata": null}]}
