# Supplementary material for: A comparative analysis of microbial profile of Guinea fowl and chicken using metagenomic approach
Source: PLoS One. 2018 Mar 1;13(3):e0191029. doi: 10.1371/journal.pone.0191029 (PMC5832216; doi:10.1371/journal.pone.0191029)
Supplement: S1 File — 16SrRNA sequencing data revealing Intestinal microbial profile of the chicken gastrointestinal tract. (ZIP) [file pone.0191029.s002.zip › exports/OTU_genus.biom]

{"id": "None","format": "Biological Observation Matrix 1.0.0","format_url": "http://biom-format.org","matrix_type": "sparse","generated_by": "BIOM-Format 2.1.4","date": "2016-09-29T19:42:03.763288","type": "OTU table","matrix_element_type": "float","shape": [109, 4],"data": [[0,0,178.0],[0,1,198.0],[0,2,3258.0],[0,3,316.0],[1,2,102.0],[2,2,12.0],[3,0,11.0],[4,0,31456.0],[4,1,28322.0],[4,2,1882.0],[4,3,20.0],[5,0,122.0],[5,1,115.0],[6,2,1217.0],[7,2,623.0],[8,0,122.0],[8,1,118.0],[9,0,24523.0],[9,1,23629.0],[9,2,2696.0],[9,3,560.0],[10,0,798.0],[10,1,716.0],[10,2,128.0],[11,2,1274.0],[12,0,55.0],[12,1,56.0],[13,2,2344.0],[14,2,20.0],[15,0,11.0],[15,1,11.0],[16,0,4808.0],[16,1,4199.0],[16,2,1012.0],[17,2,45.0],[18,0,523.0],[18,1,491.0],[18,2,7392.0],[18,3,276.0],[19,0,192.0],[19,1,180.0],[20,0,120.0],[20,1,108.0],[21,2,953.0],[22,2,29.0],[23,2,88.0],[24,2,57.0],[25,0,125.0],[25,1,139.0],[26,0,102.0],[26,1,79.0],[27,2,13063.0],[27,3,170.0],[28,0,65.0],[28,1,61.0],[28,2,378.0],[29,0,32.0],[29,1,14.0],[29,2,1233.0],[29,3,14.0],[30,0,80.0],[30,1,52.0],[31,0,170.0],[31,1,138.0],[32,0,14099.0],[32,1,19222.0],[32,2,148.0],[33,0,678.0],[33,1,728.0],[33,2,10.0],[34,0,24902.0],[34,1,22409.0],[34,2,14840.0],[34,3,501.0],[35,0,124.0],[35,1,140.0],[36,0,4361.0],[36,1,3918.0],[36,2,283.0],[36,3,32.0],[37,3,10.0],[38,2,167.0],[38,3,185.0],[39,2,16.0],[40,0,12.0],[40,1,11.0],[40,2,26.0],[41,0,327.0],[41,1,289.0],[41,2,445.0],[41,3,20.0],[42,0,49.0],[42,1,22.0],[42,2,147.0],[42,3,15.0],[43,2,4569.0],[44,0,21.0],[44,1,17.0],[45,0,188.0],[45,1,206.0],[45,2,68.0],[46,0,49.0],[46,1,55.0],[46,2,14860.0],[46,3,446.0],[47,0,19846.0],[47,1,21069.0],[47,2,823.0],[48,0,550.0],[48,1,418.0],[48,2,437.0],[49,0,36.0],[49,1,38.0],[50,0,192.0],[50,1,156.0],[51,0,40692.0],[51,1,37099.0],[51,2,8437.0],[51,3,271.0],[52,0,12577.0],[52,1,8665.0],[53,2,79.0],[54,0,1735.0],[54,1,1701.0],[54,2,100.0],[55,2,61.0],[56,1,10.0],[56,2,70.0],[57,0,11.0],[57,1,11.0],[58,2,331.0],[59,0,64.0],[59,1,58.0],[60,0,1880.0],[60,1,1910.0],[61,0,13.0],[62,0,259.0],[62,1,247.0],[63,0,11.0],[64,2,10.0],[65,0,1438.0],[65,1,1550.0],[65,2,5865.0],[65,3,14.0],[66,2,17.0],[66,3,33.0],[67,2,2116.0],[67,3,1962.0],[68,0,22.0],[68,1,38.0],[69,0,69.0],[69,1,49.0],[69,2,336.0],[70,0,29.0],[70,1,17.0],[70,2,29.0],[71,0,4920.0],[71,1,4621.0],[72,0,39459.0],[72,1,38751.0],[72,2,5365.0],[72,3,720.0],[73,0,218.0],[73,1,194.0],[73,2,1188.0],[73,3,56.0],[74,0,12.0],[74,1,13.0],[74,2,64.0],[75,0,123937.0],[75,1,122215.0],[75,2,59470.0],[75,3,1582.0],[76,0,1090.0],[76,1,1199.0],[76,2,11.0],[77,0,276.0],[77,1,221.0],[77,2,11.0],[78,2,48.0],[79,0,24772.0],[79,1,22126.0],[79,2,142.0],[79,3,11.0],[80,2,119.0],[81,0,36.0],[81,1,27.0],[82,0,4136.0],[82,1,4305.0],[82,2,378.0],[83,0,7964.0],[83,1,8033.0],[84,0,269.0],[84,1,276.0],[84,2,328.0],[85,2,19189.0],[85,3,185.0],[86,0,285.0],[86,1,329.0],[87,0,22.0],[87,1,13.0],[88,0,23.0],[88,1,14.0],[88,2,111.0],[89,0,7308.0],[89,1,2427.0],[90,2,10.0],[91,0,122.0],[91,1,122.0],[91,2,2667.0],[91,3,195.0],[92,0,114.0],[92,1,118.0],[93,0,93628.0],[93,1,92912.0],[93,2,15965.0],[93,3,547.0],[94,0,5432.0],[94,1,5257.0],[94,2,5707.0],[94,3,69.0],[95,0,4764.0],[95,1,4555.0],[95,2,259.0],[95,3,12.0],[96,0,25.0],[96,1,16.0],[97,2,67.0],[98,0,118.0],[98,1,113.0],[99,2,405.0],[100,0,1227.0],[100,1,1201.0],[101,0,510.0],[101,1,524.0],[102,0,11.0],[102,1,16.0],[103,0,2446.0],[103,1,2309.0],[103,2,11.0],[104,2,27.0],[105,0,6129.0],[105,1,5865.0],[105,2,17226.0],[106,0,261.0],[106,1,286.0],[106,2,16803.0],[106,3,146.0],[107,0,484.0],[107,1,464.0],[107,2,7797.0],[107,3,636.0],[108,0,108.0],[108,1,53.0]],"rows": [{"id": "Cloacibacillus", "metadata": null},{"id": "Shigella", "metadata": null},{"id": "Pelospora", "metadata": null},{"id": "Adlercreutzia", "metadata": null},{"id": "Ruminococcus", "metadata": null},{"id": "Senegalimassilia", "metadata": null},{"id": "Succinatimonas", "metadata": null},{"id": "Haemophilus", "metadata": null},{"id": "Slackia", "metadata": null},{"id": "[Ruminococcus]", "metadata": null},{"id": "Flavonifractor", "metadata": null},{"id": "Alistipes", "metadata": null},{"id": "Isobaculum", "metadata": null},{"id": "Oscillibacter", "metadata": null},{"id": "Selenomonas", "metadata": null},{"id": "Planococcus", "metadata": null},{"id": "Aeriscardovia", "metadata": null},{"id": "Paraprevotella", "metadata": null},{"id": "Megamonas", "metadata": null},{"id": "Rothia", "metadata": null},{"id": "[Eubacterium]", "metadata": null},{"id": "Thiomicrospira", "metadata": null},{"id": "Victivallis", "metadata": null},{"id": "Eschericia/Shigella", "metadata": null},{"id": "Klebsiella", "metadata": null},{"id": "Acinetobacter", "metadata": null},{"id": "Dietzia", "metadata": null},{"id": "Herbaspirillum", "metadata": null},{"id": "Barnesiella", "metadata": null},{"id": "Candidatus Hamiltonella", "metadata": null},{"id": "Trichococcus", "metadata": null},{"id": "Staphylococcus", "metadata": null},{"id": "Eubacterium", "metadata": null},{"id": "Bifidobacterium", "metadata": null},{"id": "Turicibacter", "metadata": null},{"id": "Pseudomonas", "metadata": null},{"id": "Atopobium", "metadata": null},{"id": "Salmonella", "metadata": null},{"id": "Escherichia", "metadata": null},{"id": "Ruminiclostridium", "metadata": null},{"id": "Coprococcus", "metadata": null},{"id": "Lachnoclostridium", "metadata": null},{"id": "Helicobacter", "metadata": null},{"id": "Sutterella", "metadata": null},{"id": "Legionella", "metadata": null},{"id": "Lactococcus", "metadata": null},{"id": "Anaerobiospirillum", "metadata": null},{"id": "Enterococcus", "metadata": null},{"id": "Acetanaerobacterium", "metadata": null},{"id": "Megasphaera", "metadata": null},{"id": "Bulleidia", "metadata": null},{"id": "Olsenella", "metadata": null},{"id": "Erysipelatoclostridium", "metadata": null},{"id": "Trabulsiella", "metadata": null},{"id": "Blautia", "metadata": null},{"id": "Oleiphilus", "metadata": null},{"id": "Zoogloea", "metadata": null},{"id": "Weissella", "metadata": null},{"id": "Gallibacterium", "metadata": null},{"id": "Jeotgalibaca", "metadata": null},{"id": "Carnobacterium", "metadata": null},{"id": "Sphingomonas", "metadata": null},{"id": "Bacillus", "metadata": null},{"id": "Brachybacterium", "metadata": null},{"id": "Hydrogenoanaerobacterium", "metadata": null},{"id": "Bacteroides", "metadata": null},{"id": "Cronobacter", "metadata": null},{"id": "Oxalobacter", "metadata": null},{"id": "Pediococcus", "metadata": null},{"id": "Pseudoflavonifractor", "metadata": null},{"id": "Vagococcus", "metadata": null},{"id": "Aerococcus", "metadata": null},{"id": "Roseburia", "metadata": null},{"id": "Prevotella", "metadata": null},{"id": "Marvinbryantia", "metadata": null},{"id": "Lactobacillus", "metadata": null},{"id": "Faecalicoccus", "metadata": null},{"id": "Enorma", "metadata": null},{"id": "Arsenophonus", "metadata": null},{"id": "Collinsella", "metadata": null},{"id": "Ruminobacter", "metadata": null},{"id": "Zobellella", "metadata": null},{"id": "Gemmiger", "metadata": null},{"id": "Facklamia", "metadata": null},{"id": "Stomatobaculum", "metadata": null},{"id": "Parasutterella", "metadata": null},{"id": "Atopostipes", "metadata": null},{"id": "Abiotrophia", "metadata": null},{"id": "Mucispirillum", "metadata": null},{"id": "Faecalitalea", "metadata": null},{"id": "Shewanella", "metadata": null},{"id": "Moryella", "metadata": null},{"id": "Granulicatella", "metadata": null},{"id": "Clostridium", "metadata": null},{"id": "Streptococcus", "metadata": null},{"id": "Subdoligranulum", "metadata": null},{"id": "Plesiomonas", "metadata": null},{"id": "Janthinobacterium", "metadata": null},{"id": "Brevibacterium", "metadata": null},{"id": "Anaerotruncus", "metadata": null},{"id": "Jeotgalicoccus", "metadata": null},{"id": "Paenalcaligenes", "metadata": null},{"id": "Sporosarcina", "metadata": null},{"id": "Corynebacterium", "metadata": null},{"id": "Mannheimia", "metadata": null},{"id": "Faecalibacterium", "metadata": null},{"id": "Phascolarctobacterium", "metadata": null},{"id": "Desulfovibrio", "metadata": null},{"id": "Dorea", "metadata": null}],"columns": [{"id": "S001_chic_2_sample_16s_10-23-15_v2", "metadata": null},{"id": "S002_Sarayu_Chic_16s_2-Sample_10-30-15_v1", "metadata": null},{"id": "S003_GF_2_SAMPLE_v1", "metadata": null},{"id": "S004_GF_16S_2_v1", "metadata": null}]}
