# Supplementary material for: A comparative analysis of microbial profile of Guinea fowl and chicken using metagenomic approach
Source: PLoS One. 2018 Mar 1;13(3):e0191029. doi: 10.1371/journal.pone.0191029 (PMC5832216; doi:10.1371/journal.pone.0191029)
Supplement: S1 File — 16SrRNA sequencing data revealing Intestinal microbial profile of the chicken gastrointestinal tract. (ZIP) [file pone.0191029.s002.zip › exports/OTU_family.biom]

{"id": "None","format": "Biological Observation Matrix 1.0.0","format_url": "http://biom-format.org","matrix_type": "sparse","generated_by": "BIOM-Format 2.1.4","date": "2016-09-29T19:42:03.880648","type": "OTU table","matrix_element_type": "float","shape": [122, 4],"data": [[0,0,67.0],[0,1,67.0],[0,2,134.0],[1,2,121.0],[2,2,61.0],[3,0,14.0],[4,2,228.0],[5,0,31.0],[5,1,29.0],[6,0,815.0],[6,1,808.0],[6,2,360.0],[7,0,179.0],[7,1,408.0],[7,2,62.0],[8,0,68.0],[8,1,51.0],[8,2,947.0],[8,3,531.0],[9,0,200680.0],[9,1,212840.0],[9,2,35187.0],[9,3,1201.0],[10,0,927.0],[10,1,867.0],[10,2,890.0],[10,3,39.0],[11,0,1524.0],[11,1,3033.0],[12,0,1132.0],[12,1,1213.0],[12,2,109.0],[13,2,15.0],[14,0,810.0],[14,1,751.0],[14,2,235.0],[14,3,15.0],[15,2,11.0],[16,2,78.0],[17,0,934.0],[17,1,927.0],[17,2,682.0],[18,2,34.0],[19,0,1904.0],[19,1,1815.0],[19,2,522.0],[20,0,4133.0],[20,1,4101.0],[20,2,10.0],[21,0,22.0],[21,1,19.0],[21,2,10014.0],[21,3,14.0],[22,0,372.0],[22,1,362.0],[22,2,24067.0],[22,3,1585.0],[23,0,10877.0],[23,1,9628.0],[23,2,8012.0],[23,3,1515.0],[24,0,851.0],[24,1,870.0],[24,2,490.0],[24,3,30.0],[25,2,12.0],[26,0,1738.0],[26,1,1710.0],[27,0,24714.0],[27,1,25518.0],[27,2,1493.0],[28,1,15.0],[28,2,17.0],[29,0,54.0],[29,1,48.0],[30,0,5912.0],[30,1,5938.0],[30,2,6377.0],[30,3,69.0],[31,0,13.0],[31,2,11.0],[32,0,596.0],[32,1,606.0],[32,2,92.0],[33,0,12.0],[34,0,251.0],[34,1,229.0],[35,0,63.0],[35,1,47.0],[35,2,959.0],[35,3,62.0],[36,0,2064.0],[36,1,1962.0],[36,2,1430.0],[36,3,107.0],[37,2,54.0],[38,2,325.0],[39,0,14.0],[39,2,76.0],[40,2,10.0],[41,2,70.0],[42,2,11.0],[43,0,57558.0],[43,1,54536.0],[43,2,65805.0],[43,3,5295.0],[44,2,11.0],[45,0,200.0],[45,1,161.0],[46,0,114.0],[46,1,103.0],[46,2,17900.0],[46,3,2306.0],[47,0,60.0],[47,1,59.0],[48,0,125.0],[48,1,139.0],[48,2,14.0],[49,0,283.0],[49,1,293.0],[49,2,51630.0],[49,3,2791.0],[50,0,15.0],[50,1,11.0],[51,2,11.0],[52,0,1848.0],[52,1,1819.0],[52,2,112396.0],[52,3,12761.0],[53,0,423.0],[53,1,449.0],[54,0,2903.0],[54,1,3011.0],[54,2,1125.0],[55,0,173124.0],[55,1,159446.0],[55,2,12369.0],[55,3,865.0],[56,0,11845.0],[56,1,11695.0],[56,2,103754.0],[56,3,9302.0],[57,0,510.0],[57,1,524.0],[58,0,36.0],[58,1,48.0],[58,2,44913.0],[58,3,4795.0],[59,0,13931.0],[59,1,13604.0],[60,2,218.0],[61,0,120.0],[61,1,119.0],[61,2,162.0],[62,2,231.0],[63,0,391.0],[63,1,450.0],[63,2,32.0],[64,2,69.0],[65,1,15.0],[66,0,23.0],[66,1,14.0],[66,2,111.0],[67,0,99.0],[67,1,69.0],[68,2,20.0],[69,2,170.0],[70,0,35343.0],[70,1,32060.0],[70,2,41608.0],[70,3,5602.0],[71,2,129.0],[72,0,751.0],[72,1,689.0],[72,2,11435.0],[72,3,630.0],[73,0,133512.0],[73,1,131869.0],[73,2,63732.0],[73,3,1632.0],[74,0,576.0],[74,1,577.0],[74,2,10.0],[75,2,146.0],[76,2,266.0],[77,0,209.0],[77,1,195.0],[78,0,4136.0],[78,1,4305.0],[78,2,409.0],[79,0,2686.0],[79,1,2645.0],[79,2,778.0],[80,0,78582.0],[80,1,73428.0],[80,2,49454.0],[80,3,1505.0],[81,2,31.0],[82,2,74.0],[83,1,10.0],[83,2,126.0],[84,0,200.0],[84,1,267.0],[84,2,184.0],[85,0,239406.0],[85,1,226948.0],[85,2,45443.0],[85,3,3811.0],[86,0,70.0],[86,1,79.0],[86,2,11.0],[87,0,95.0],[87,1,98.0],[87,2,32.0],[88,0,196.0],[88,1,191.0],[88,2,187.0],[89,1,18.0],[89,2,131.0],[90,0,4347.0],[90,1,4340.0],[90,2,100784.0],[90,3,5413.0],[91,2,53.0],[92,1,11.0],[92,2,953.0],[93,2,16.0],[94,0,14681.0],[94,1,14055.0],[94,2,2118.0],[94,3,25.0],[95,0,65.0],[95,1,53.0],[96,2,59.0],[96,3,13.0],[97,0,46.0],[97,1,49.0],[97,2,21.0],[98,2,10.0],[99,0,64.0],[99,1,66.0],[99,2,22173.0],[99,3,778.0],[100,0,318.0],[100,1,292.0],[100,2,279.0],[101,0,178.0],[101,1,186.0],[101,2,33.0],[102,0,133.0],[102,1,136.0],[103,0,1822.0],[103,1,1730.0],[103,2,1070.0],[104,0,2645.0],[104,1,2499.0],[104,2,11.0],[105,1,11.0],[105,2,334.0],[106,0,53.0],[106,1,61.0],[106,2,18881.0],[106,3,916.0],[107,2,18.0],[108,2,2336.0],[109,0,11.0],[109,2,94.0],[110,0,3491.0],[110,1,3275.0],[110,2,31885.0],[110,3,2076.0],[111,2,50.0],[112,0,1810.0],[112,1,1766.0],[112,2,11813.0],[112,3,699.0],[113,2,25520.0],[113,3,244.0],[114,0,11.0],[114,1,17.0],[115,1,10.0],[115,2,2787.0],[115,3,399.0],[116,2,1094.0],[117,0,894.0],[117,1,942.0],[117,2,385.0],[118,0,16.0],[118,2,1467.0],[119,0,5514.0],[119,1,4961.0],[119,2,1022.0],[120,0,10.0],[120,2,3007.0],[121,0,102.0],[121,1,79.0]],"rows": [{"id": "Clostridiales Family XVI. Incertae Sedis", "metadata": null},{"id": "Thermoactinomycetaceae", "metadata": null},{"id": "Oleiphilaceae", "metadata": null},{"id": "Listeriaceae", "metadata": null},{"id": "Holosporaceae", "metadata": null},{"id": "Legionellaceae", "metadata": null},{"id": "unclassified Dehalococcoidia", "metadata": null},{"id": "Halobacteroidaceae", "metadata": null},{"id": "Rhodospirillaceae", "metadata": null},{"id": "Erysipelotrichaceae", "metadata": null},{"id": "unclassified Clostridiales", "metadata": null},{"id": "Mycoplasmataceae", "metadata": null},{"id": "Geobacteraceae", "metadata": null},{"id": "Nocardioidaceae", "metadata": null},{"id": "Helicobacteraceae", "metadata": null},{"id": "Verrucomicrobia subdivision 3", "metadata": null},{"id": "Geodermatophilaceae", "metadata": null},{"id": "Paenibacillaceae", "metadata": null},{"id": "Dermacoccaceae", "metadata": null},{"id": "Christensenellaceae", "metadata": null},{"id": "Carnobacteriaceae", "metadata": null},{"id": "Pasteurellaceae", "metadata": null},{"id": "Acidaminococcaceae", "metadata": null},{"id": "Peptostreptococcaceae", "metadata": null},{"id": "Nostocaceae", "metadata": null},{"id": "Spirillaceae", "metadata": null},{"id": "Entomoplasmataceae", "metadata": null},{"id": "Enterococcaceae", "metadata": null},{"id": "Thermoanaerobacteraceae", "metadata": null},{"id": "Defluviitaleaceae", "metadata": null},{"id": "Streptococcaceae", "metadata": null},{"id": "Sphingomonadaceae", "metadata": null},{"id": "Rhodobacteraceae", "metadata": null},{"id": "Pseudonocardiaceae", "metadata": null},{"id": "Bacillales incertae sedis", "metadata": null},{"id": "[Paraprevotellaceae]", "metadata": null},{"id": "Brachyspiraceae", "metadata": null},{"id": "Oceanospirillaceae", "metadata": null},{"id": "Burkholderiaceae", "metadata": null},{"id": "Cohaesibacteraceae", "metadata": null},{"id": "Thermolithobacteraceae", "metadata": null},{"id": "Victivallaceae", "metadata": null},{"id": "Cyclobacteriaceae", "metadata": null},{"id": "Clostridiaceae", "metadata": null},{"id": "Micromonosporaceae", "metadata": null},{"id": "Brevibacteriaceae", "metadata": null},{"id": "Oxalobacteraceae", "metadata": null},{"id": "Microthrixaceae", "metadata": null},{"id": "Moraxellaceae", "metadata": null},{"id": "Porphyromonadaceae", "metadata": null},{"id": "Kineosporiaceae", "metadata": null},{"id": "Methylococcaceae", "metadata": null},{"id": "Prevotellaceae", "metadata": null},{"id": "Streptomycetaceae", "metadata": null},{"id": "Dehalococcoidaceae", "metadata": null},{"id": "Coriobacteriaceae", "metadata": null},{"id": "Enterobacteriaceae", "metadata": null},{"id": "Alcaligenaceae", "metadata": null},{"id": "Flavobacteriaceae", "metadata": null},{"id": "Aerococcaceae", "metadata": null},{"id": "Vibrionaceae", "metadata": null},{"id": "Syntrophomonadaceae", "metadata": null},{"id": "Puniceicoccaceae", "metadata": null},{"id": "Spiroplasmataceae", "metadata": null},{"id": "Thermoanaerobacterales Family IV. Incertae Sedis", "metadata": null},{"id": "Leptotrichiaceae", "metadata": null},{"id": "Deferribacteraceae", "metadata": null},{"id": "Thiotrichaceae", "metadata": null},{"id": "Shewanellaceae", "metadata": null},{"id": "Cardiobacteriaceae", "metadata": null},{"id": "Eubacteriaceae", "metadata": null},{"id": "Neisseriaceae", "metadata": null},{"id": "Veillonellaceae", "metadata": null},{"id": "Lactobacillaceae", "metadata": null},{"id": "Clostridiales Family XIII. Incertae Sedis", "metadata": null},{"id": "Proteinivoraceae", "metadata": null},{"id": "Opitutaceae", "metadata": null},{"id": "Micrococcaceae", "metadata": null},{"id": "Hyphomicrobiaceae", "metadata": null},{"id": "Bacillaceae", "metadata": null},{"id": "Ruminococcaceae", "metadata": null},{"id": "Acetobacteraceae", "metadata": null},{"id": "Flammeovirgaceae", "metadata": null},{"id": "Rhodocyclaceae", "metadata": null},{"id": "Acholeplasmataceae", "metadata": null},{"id": "Lachnospiraceae", "metadata": null},{"id": "Beijerinckiaceae", "metadata": null},{"id": "Leuconostocaceae", "metadata": null},{"id": "Gracilibacteraceae", "metadata": null},{"id": "Phormidiaceae", "metadata": null},{"id": "Bacteroidaceae", "metadata": null},{"id": "Sphingobacteriaceae", "metadata": null},{"id": "Piscirickettsiaceae", "metadata": null},{"id": "Xanthobacteraceae", "metadata": null},{"id": "Peptococcaceae", "metadata": null},{"id": "Pelobacteraceae", "metadata": null},{"id": "Caulobacteraceae", "metadata": null},{"id": "Thermosporotrichaceae", "metadata": null},{"id": "Anaeroplasmataceae", "metadata": null},{"id": "Succinivibrionaceae", "metadata": null},{"id": "Planococcaceae", "metadata": null},{"id": "Pseudomonadaceae", "metadata": null},{"id": "Aeromonadaceae", "metadata": null},{"id": "Staphylococcaceae", "metadata": null},{"id": "Corynebacteriaceae", "metadata": null},{"id": "Cryomorphaceae", "metadata": null},{"id": "Spirochaetaceae", "metadata": null},{"id": "Bartonellaceae", "metadata": null},{"id": "Rikenellaceae", "metadata": null},{"id": "Alicyclobacillaceae", "metadata": null},{"id": "Desulfovibrionaceae", "metadata": null},{"id": "Methylobacteriaceae", "metadata": null},{"id": "Synergistaceae", "metadata": null},{"id": "Sutterellaceae", "metadata": null},{"id": "Dermabacteraceae", "metadata": null},{"id": "Saprospiraceae", "metadata": null},{"id": "Xanthomonadaceae", "metadata": null},{"id": "Catabacteriaceae", "metadata": null},{"id": "Cytophagaceae", "metadata": null},{"id": "Bifidobacteriaceae", "metadata": null},{"id": "Oscillospiraceae", "metadata": null},{"id": "Dietziaceae", "metadata": null}],"columns": [{"id": "S001_chic_2_sample_16s_10-23-15_v2", "metadata": null},{"id": "S002_Sarayu_Chic_16s_2-Sample_10-30-15_v1", "metadata": null},{"id": "S003_GF_2_SAMPLE_v1", "metadata": null},{"id": "S004_GF_16S_2_v1", "metadata": null}]}
