# Supplementary material for: A comparative analysis of microbial profile of Guinea fowl and chicken using metagenomic approach
Source: PLoS One. 2018 Mar 1;13(3):e0191029. doi: 10.1371/journal.pone.0191029 (PMC5832216; doi:10.1371/journal.pone.0191029)
Supplement: S1 File — 16SrRNA sequencing data revealing Intestinal microbial profile of the chicken gastrointestinal tract. (ZIP) [file pone.0191029.s002.zip › exports/alphaDiversityDir_species/log_20160929194205.txt]

Logging started at 19:42:05 on 29 Sep 2016
QIIME version: 1.9.1

qiime_config values:
pick_otus_reference_seqs_fp	/usr/local/lib/python2.7/dist-packages/qiime_default_reference/gg_13_8_otus/rep_set/97_otus.fasta
sc_queue	all.q
pynast_template_alignment_fp	/usr/local/lib/python2.7/dist-packages/qiime_default_reference/gg_13_8_otus/rep_set_aligned/85_otus.pynast.fasta
cluster_jobs_fp	start_parallel_jobs.py
assign_taxonomy_reference_seqs_fp	/usr/local/lib/python2.7/dist-packages/qiime_default_reference/gg_13_8_otus/rep_set/97_otus.fasta
torque_queue	friendlyq
jobs_to_start	1
denoiser_min_per_core	50
assign_taxonomy_id_to_taxonomy_fp	/usr/local/lib/python2.7/dist-packages/qiime_default_reference/gg_13_8_otus/taxonomy/97_otu_taxonomy.txt
temp_dir	/scratch/tmp/233305.1.analysis.q/
blastall_fp	blastall
seconds_to_sleep	1

parameter file values:
alpha_diversity:metrics	shannon,chao1,simpson,observed_species
parallel:jobs_to_start	1

Input file md5 sums:
/shared/data/Tennessee_State_University/sarayubhogoju@gmail.com/chic_2_sample_16s_10-23-15_v2/chic_2_sample_16s_10-23-15_v2_20160929155845607/outputs/MetagenomicsActor-00/exports/OTU_species.biom: 038c8d77daaf9d0dbc8f5954e06c30d8
/shared/data/Tennessee_State_University/sarayubhogoju@gmail.com/chic_2_sample_16s_10-23-15_v2/chic_2_sample_16s_10-23-15_v2_20160929155845607/outputs/MetagenomicsActor-00/exports/map.txt: 2eab708d2d71a54b8b5387ec175950ee

Executing commands.

# Alpha rarefaction command 
multiple_rarefactions.py -i /shared/data/Tennessee_State_University/sarayubhogoju@gmail.com/chic_2_sample_16s_10-23-15_v2/chic_2_sample_16s_10-23-15_v2_20160929155845607/outputs/MetagenomicsActor-00/exports/OTU_species.biom -m 10 -x 216758 -s 21674 -o /shared/data/Tennessee_State_University/sarayubhogoju@gmail.com/chic_2_sample_16s_10-23-15_v2/chic_2_sample_16s_10-23-15_v2_20160929155845607/outputs/MetagenomicsActor-00/exports/alphaDiversityDir_species/rarefaction/ 

Stdout:

Stderr:

# Alpha diversity on rarefied OTU tables command 
alpha_diversity.py -i /shared/data/Tennessee_State_University/sarayubhogoju@gmail.com/chic_2_sample_16s_10-23-15_v2/chic_2_sample_16s_10-23-15_v2_20160929155845607/outputs/MetagenomicsActor-00/exports/alphaDiversityDir_species/rarefaction/ -o /shared/data/Tennessee_State_University/sarayubhogoju@gmail.com/chic_2_sample_16s_10-23-15_v2/chic_2_sample_16s_10-23-15_v2_20160929155845607/outputs/MetagenomicsActor-00/exports/alphaDiversityDir_species/alpha_div/ --metrics shannon,chao1,simpson,observed_species

Stdout:

Stderr:

# Collate alpha command 
collate_alpha.py -i /shared/data/Tennessee_State_University/sarayubhogoju@gmail.com/chic_2_sample_16s_10-23-15_v2/chic_2_sample_16s_10-23-15_v2_20160929155845607/outputs/MetagenomicsActor-00/exports/alphaDiversityDir_species/alpha_div/ -o /shared/data/Tennessee_State_University/sarayubhogoju@gmail.com/chic_2_sample_16s_10-23-15_v2/chic_2_sample_16s_10-23-15_v2_20160929155845607/outputs/MetagenomicsActor-00/exports/alphaDiversityDir_species/alpha_div_collated/ 

Stdout:

Stderr:

# Removing intermediate files command 
rm -r /shared/data/Tennessee_State_University/sarayubhogoju@gmail.com/chic_2_sample_16s_10-23-15_v2/chic_2_sample_16s_10-23-15_v2_20160929155845607/outputs/MetagenomicsActor-00/exports/alphaDiversityDir_species/rarefaction/ /shared/data/Tennessee_State_University/sarayubhogoju@gmail.com/chic_2_sample_16s_10-23-15_v2/chic_2_sample_16s_10-23-15_v2_20160929155845607/outputs/MetagenomicsActor-00/exports/alphaDiversityDir_species/alpha_div/

Stdout:

Stderr:

# Rarefaction plot: All metrics command 
make_rarefaction_plots.py -i /shared/data/Tennessee_State_University/sarayubhogoju@gmail.com/chic_2_sample_16s_10-23-15_v2/chic_2_sample_16s_10-23-15_v2_20160929155845607/outputs/MetagenomicsActor-00/exports/alphaDiversityDir_species/alpha_div_collated/ -m /shared/data/Tennessee_State_University/sarayubhogoju@gmail.com/chic_2_sample_16s_10-23-15_v2/chic_2_sample_16s_10-23-15_v2_20160929155845607/outputs/MetagenomicsActor-00/exports/map.txt -o /shared/data/Tennessee_State_University/sarayubhogoju@gmail.com/chic_2_sample_16s_10-23-15_v2/chic_2_sample_16s_10-23-15_v2_20160929155845607/outputs/MetagenomicsActor-00/exports/alphaDiversityDir_species/alpha_rarefaction_plots/ 

Stdout:

Stderr:


Logging stopped at 19:42:27 on 29 Sep 2016
