# Supplementary material for: A comparative analysis of microbial profile of Guinea fowl and chicken using metagenomic approach
Source: PLoS One. 2018 Mar 1;13(3):e0191029. doi: 10.1371/journal.pone.0191029 (PMC5832216; doi:10.1371/journal.pone.0191029)
Supplement: S1 File — 16SrRNA sequencing data revealing Intestinal microbial profile of the chicken gastrointestinal tract. (ZIP) [file pone.0191029.s002.zip › exports/alphaDiversityDir_species/alpha_div_collated/shannon.txt]

	sequences per sample	iteration	S001_chic_2_sample_16s_10-23-15_v2	S002_Sarayu_Chic_16s_2-Sample_10-30-15_v1	S003_GF_2_SAMPLE_v1	S004_GF_16S_2_v1
alpha_rarefaction_10_0.txt	10	0	2.64643934467	2.84643934467	2.92192809489	2.32192809489
alpha_rarefaction_10_1.txt	10	1	3.12192809489	2.52192809489	2.52192809489	2.44643934467
alpha_rarefaction_10_2.txt	10	2	2.92192809489	2.84643934467	2.52192809489	2.32192809489
alpha_rarefaction_10_3.txt	10	3	2.64643934467	2.12192809489	2.44643934467	1.15677964945
alpha_rarefaction_10_4.txt	10	4	2.64643934467	2.44643934467	3.12192809489	1.76096404744
alpha_rarefaction_10_5.txt	10	5	2.52192809489	2.84643934467	2.92192809489	2.37095059445
alpha_rarefaction_10_6.txt	10	6	3.12192809489	2.52192809489	2.64643934467	2.37095059445
alpha_rarefaction_10_7.txt	10	7	2.52192809489	2.84643934467	2.52192809489	2.72192809489
alpha_rarefaction_10_8.txt	10	8	1.96096404744	2.04643934467	2.84643934467	2.32192809489
alpha_rarefaction_10_9.txt	10	9	2.32192809489	2.44643934467	2.92192809489	2.72192809489
alpha_rarefaction_21684_0.txt	21684	0	4.39479164088	4.39281738653	4.6171561433	n/a
alpha_rarefaction_21684_1.txt	21684	1	4.41716863765	4.37314202121	4.6156114535	n/a
alpha_rarefaction_21684_2.txt	21684	2	4.4068361586	4.37539471528	4.62727291142	n/a
alpha_rarefaction_21684_3.txt	21684	3	4.40102131948	4.38953602549	4.62644060463	n/a
alpha_rarefaction_21684_4.txt	21684	4	4.41769949792	4.36619963088	4.60968726463	n/a
alpha_rarefaction_21684_5.txt	21684	5	4.40153431547	4.36806485932	4.61197600903	n/a
alpha_rarefaction_21684_6.txt	21684	6	4.41367972125	4.39338727189	4.60885517191	n/a
alpha_rarefaction_21684_7.txt	21684	7	4.43121562329	4.36901410417	4.63770130405	n/a
alpha_rarefaction_21684_8.txt	21684	8	4.41384528574	4.38625028527	4.6357025941	n/a
alpha_rarefaction_21684_9.txt	21684	9	4.42265329538	4.3586323931	4.6321552728	n/a
alpha_rarefaction_43358_0.txt	43358	0	4.42869415738	4.37115910272	4.61110324763	n/a
alpha_rarefaction_43358_1.txt	43358	1	4.39411273802	4.382235144	4.62547337942	n/a
alpha_rarefaction_43358_2.txt	43358	2	4.42893816296	4.38757385321	4.60937707679	n/a
alpha_rarefaction_43358_3.txt	43358	3	4.42177709832	4.37600092752	4.61670794226	n/a
alpha_rarefaction_43358_4.txt	43358	4	4.42724797309	4.37163071075	4.61459094029	n/a
alpha_rarefaction_43358_5.txt	43358	5	4.40894957051	4.3752048109	4.62930213456	n/a
alpha_rarefaction_43358_6.txt	43358	6	4.40938181053	4.3822366498	4.62043035143	n/a
alpha_rarefaction_43358_7.txt	43358	7	4.41166929292	4.39454222239	4.60830738799	n/a
alpha_rarefaction_43358_8.txt	43358	8	4.41447909386	4.38070256542	4.62008206075	n/a
alpha_rarefaction_43358_9.txt	43358	9	4.4261053178	4.38195159084	4.63157518219	n/a
alpha_rarefaction_65032_0.txt	65032	0	4.40861667657	4.37328675108	4.61702181384	n/a
alpha_rarefaction_65032_1.txt	65032	1	4.42433883212	4.37863112319	4.62621282888	n/a
alpha_rarefaction_65032_2.txt	65032	2	4.4219640988	4.37936605249	4.6254532575	n/a
alpha_rarefaction_65032_3.txt	65032	3	4.42636529788	4.36450187913	4.6228834235	n/a
alpha_rarefaction_65032_4.txt	65032	4	4.40464869204	4.3712797693	4.61422274141	n/a
alpha_rarefaction_65032_5.txt	65032	5	4.41412841381	4.37014829684	4.62092314588	n/a
alpha_rarefaction_65032_6.txt	65032	6	4.41933974936	4.38135019733	4.61967485415	n/a
alpha_rarefaction_65032_7.txt	65032	7	4.41826531894	4.38053710946	4.61618130061	n/a
alpha_rarefaction_65032_8.txt	65032	8	4.41540538956	4.37289058863	4.62771198665	n/a
alpha_rarefaction_65032_9.txt	65032	9	4.42639049473	4.37702910496	4.62550758253	n/a
alpha_rarefaction_86706_0.txt	86706	0	4.42542464155	4.37327821931	4.61862879231	n/a
alpha_rarefaction_86706_1.txt	86706	1	4.4250673638	4.38225291662	4.61704795501	n/a
alpha_rarefaction_86706_2.txt	86706	2	4.41917386628	4.38067656584	4.61804838453	n/a
alpha_rarefaction_86706_3.txt	86706	3	4.42131842493	4.38902402566	4.62152258473	n/a
alpha_rarefaction_86706_4.txt	86706	4	4.42263879959	4.38193019981	4.61956532528	n/a
alpha_rarefaction_86706_5.txt	86706	5	4.42060209911	4.3786729972	4.62051520283	n/a
alpha_rarefaction_86706_6.txt	86706	6	4.40744823818	4.38376488906	4.62484782577	n/a
alpha_rarefaction_86706_7.txt	86706	7	4.41429572141	4.37619660827	4.61602025533	n/a
alpha_rarefaction_86706_8.txt	86706	8	4.42031825941	4.37980324482	4.6229607391	n/a
alpha_rarefaction_86706_9.txt	86706	9	4.41565365515	4.38173044568	4.61422502765	n/a
alpha_rarefaction_108380_0.txt	108380	0	4.41136575755	4.37811861843	4.62092691389	n/a
alpha_rarefaction_108380_1.txt	108380	1	4.41632669133	4.38327953255	4.6195729109	n/a
alpha_rarefaction_108380_2.txt	108380	2	4.41568022228	4.38310224164	4.62243780944	n/a
alpha_rarefaction_108380_3.txt	108380	3	4.41641888255	4.37600277732	4.61989898127	n/a
alpha_rarefaction_108380_4.txt	108380	4	4.4131287715	4.38587408297	4.62016184319	n/a
alpha_rarefaction_108380_5.txt	108380	5	4.4062159492	4.38380074364	4.61723209267	n/a
alpha_rarefaction_108380_6.txt	108380	6	4.41794795182	4.37452496455	4.62116509265	n/a
alpha_rarefaction_108380_7.txt	108380	7	4.42219545917	4.38260416502	4.61980751989	n/a
alpha_rarefaction_108380_8.txt	108380	8	4.41248202782	4.38388352126	4.6220809203	n/a
alpha_rarefaction_108380_9.txt	108380	9	4.41033377122	4.37872217339	4.62206421164	n/a
alpha_rarefaction_130054_0.txt	130054	0	4.42342851159	4.37809617375	n/a	n/a
alpha_rarefaction_130054_1.txt	130054	1	4.41610428901	4.38893510676	n/a	n/a
alpha_rarefaction_130054_2.txt	130054	2	4.42137857016	4.37886975435	n/a	n/a
alpha_rarefaction_130054_3.txt	130054	3	4.42762734727	4.37710820494	n/a	n/a
alpha_rarefaction_130054_4.txt	130054	4	4.4197330514	4.38102975347	n/a	n/a
alpha_rarefaction_130054_5.txt	130054	5	4.41682199145	4.38228920804	n/a	n/a
alpha_rarefaction_130054_6.txt	130054	6	4.41612977981	4.37893012534	n/a	n/a
alpha_rarefaction_130054_7.txt	130054	7	4.41175509479	4.37186939196	n/a	n/a
alpha_rarefaction_130054_8.txt	130054	8	4.41883041616	4.38011550251	n/a	n/a
alpha_rarefaction_130054_9.txt	130054	9	4.42034576914	4.38590707124	n/a	n/a
alpha_rarefaction_151728_0.txt	151728	0	4.4164264744	4.38328901279	n/a	n/a
alpha_rarefaction_151728_1.txt	151728	1	4.41574592744	4.37826856989	n/a	n/a
alpha_rarefaction_151728_2.txt	151728	2	4.41475498765	4.38555159266	n/a	n/a
alpha_rarefaction_151728_3.txt	151728	3	4.41713360087	4.37877484922	n/a	n/a
alpha_rarefaction_151728_4.txt	151728	4	4.4156778362	4.38724160849	n/a	n/a
alpha_rarefaction_151728_5.txt	151728	5	4.41383307872	4.38679709045	n/a	n/a
alpha_rarefaction_151728_6.txt	151728	6	4.41629074103	4.38356012649	n/a	n/a
alpha_rarefaction_151728_7.txt	151728	7	4.42620668015	4.37963883191	n/a	n/a
alpha_rarefaction_151728_8.txt	151728	8	4.41176928691	4.37640154237	n/a	n/a
alpha_rarefaction_151728_9.txt	151728	9	4.42865440966	4.37706675155	n/a	n/a
alpha_rarefaction_173402_0.txt	173402	0	4.41606155526	4.37931439812	n/a	n/a
alpha_rarefaction_173402_1.txt	173402	1	4.41920741315	4.38019736798	n/a	n/a
alpha_rarefaction_173402_2.txt	173402	2	4.41486583266	4.38064232939	n/a	n/a
alpha_rarefaction_173402_3.txt	173402	3	4.41692796573	4.3754817546	n/a	n/a
alpha_rarefaction_173402_4.txt	173402	4	4.41654679022	4.37921046571	n/a	n/a
alpha_rarefaction_173402_5.txt	173402	5	4.41406858443	4.38386093166	n/a	n/a
alpha_rarefaction_173402_6.txt	173402	6	4.41799759269	4.37466542737	n/a	n/a
alpha_rarefaction_173402_7.txt	173402	7	4.41761168268	4.38219903873	n/a	n/a
alpha_rarefaction_173402_8.txt	173402	8	4.41820894399	4.38502869461	n/a	n/a
alpha_rarefaction_173402_9.txt	173402	9	4.41724205265	4.38123915909	n/a	n/a
alpha_rarefaction_195076_0.txt	195076	0	4.41747915094	4.38044164343	n/a	n/a
alpha_rarefaction_195076_1.txt	195076	1	4.41434465079	4.38458638324	n/a	n/a
alpha_rarefaction_195076_2.txt	195076	2	4.41643461006	4.38197582371	n/a	n/a
alpha_rarefaction_195076_3.txt	195076	3	4.41964055355	4.38153607434	n/a	n/a
alpha_rarefaction_195076_4.txt	195076	4	4.41554498346	4.38292570304	n/a	n/a
alpha_rarefaction_195076_5.txt	195076	5	4.41316542894	4.38326812888	n/a	n/a
alpha_rarefaction_195076_6.txt	195076	6	4.42059777055	4.37981738539	n/a	n/a
alpha_rarefaction_195076_7.txt	195076	7	4.41643737316	4.37895332627	n/a	n/a
alpha_rarefaction_195076_8.txt	195076	8	4.41888567978	4.38388673976	n/a	n/a
alpha_rarefaction_195076_9.txt	195076	9	4.41988514823	4.38426299701	n/a	n/a
alpha_rarefaction_216750_0.txt	216750	0	4.41616884729	4.37379333514	n/a	n/a
alpha_rarefaction_216750_1.txt	216750	1	4.41747632252	4.38171089187	n/a	n/a
alpha_rarefaction_216750_2.txt	216750	2	4.41843707841	4.38179120004	n/a	n/a
alpha_rarefaction_216750_3.txt	216750	3	4.41768641804	4.38121428482	n/a	n/a
alpha_rarefaction_216750_4.txt	216750	4	4.42159971139	4.38406667667	n/a	n/a
alpha_rarefaction_216750_5.txt	216750	5	4.41780418961	4.37568782204	n/a	n/a
alpha_rarefaction_216750_6.txt	216750	6	4.41609392046	4.38252309476	n/a	n/a
alpha_rarefaction_216750_7.txt	216750	7	4.41776091115	4.37844532607	n/a	n/a
alpha_rarefaction_216750_8.txt	216750	8	4.41865540802	4.38170020787	n/a	n/a
alpha_rarefaction_216750_9.txt	216750	9	4.42090342841	4.38026829771	n/a	n/a
