# Supplementary material for: A comparative analysis of microbial profile of Guinea fowl and chicken using metagenomic approach
Source: PLoS One. 2018 Mar 1;13(3):e0191029. doi: 10.1371/journal.pone.0191029 (PMC5832216; doi:10.1371/journal.pone.0191029)
Supplement: S1 File — 16SrRNA sequencing data revealing Intestinal microbial profile of the chicken gastrointestinal tract. (ZIP) [file pone.0191029.s002.zip › exports/alphaDiversityDir_species/alpha_div_collated/simpson.txt]

	sequences per sample	iteration	S001_chic_2_sample_16s_10-23-15_v2	S002_Sarayu_Chic_16s_2-Sample_10-30-15_v1	S003_GF_2_SAMPLE_v1	S004_GF_16S_2_v1
alpha_rarefaction_10_0.txt	10	0	0.82	0.84	0.86	0.76
alpha_rarefaction_10_1.txt	10	1	0.88	0.78	0.78	0.8
alpha_rarefaction_10_2.txt	10	2	0.86	0.84	0.78	0.76
alpha_rarefaction_10_3.txt	10	3	0.82	0.74	0.8	0.46
alpha_rarefaction_10_4.txt	10	4	0.82	0.8	0.88	0.66
alpha_rarefaction_10_5.txt	10	5	0.78	0.84	0.86	0.78
alpha_rarefaction_10_6.txt	10	6	0.88	0.78	0.82	0.78
alpha_rarefaction_10_7.txt	10	7	0.78	0.84	0.78	0.84
alpha_rarefaction_10_8.txt	10	8	0.68	0.72	0.84	0.76
alpha_rarefaction_10_9.txt	10	9	0.76	0.8	0.86	0.84
alpha_rarefaction_21684_0.txt	21684	0	0.902126164208	0.901449463221	0.936425164921	n/a
alpha_rarefaction_21684_1.txt	21684	1	0.904557653098	0.90003091818	0.936256571347	n/a
alpha_rarefaction_21684_2.txt	21684	2	0.903129235575	0.900297453919	0.936808830574	n/a
alpha_rarefaction_21684_3.txt	21684	3	0.902481122675	0.900681413066	0.936786869513	n/a
alpha_rarefaction_21684_4.txt	21684	4	0.905793087211	0.900138235161	0.936156230182	n/a
alpha_rarefaction_21684_5.txt	21684	5	0.902579545491	0.89904787251	0.93646962299	n/a
alpha_rarefaction_21684_6.txt	21684	6	0.903916788242	0.902784651509	0.936290927243	n/a
alpha_rarefaction_21684_7.txt	21684	7	0.905136348118	0.90002162418	0.937079449718	n/a
alpha_rarefaction_21684_8.txt	21684	8	0.903088554655	0.901904796881	0.937185056773	n/a
alpha_rarefaction_21684_9.txt	21684	9	0.903224999924	0.900520093057	0.936688344612	n/a
alpha_rarefaction_43358_0.txt	43358	0	0.904632629139	0.900530460038	0.936126251639	n/a
alpha_rarefaction_43358_1.txt	43358	1	0.903355557296	0.900855928807	0.936664142646	n/a
alpha_rarefaction_43358_2.txt	43358	2	0.905381084856	0.901796665439	0.935781563927	n/a
alpha_rarefaction_43358_3.txt	43358	3	0.9042199618	0.900448771289	0.936187152227	n/a
alpha_rarefaction_43358_4.txt	43358	4	0.905233215496	0.899726890161	0.93645166615	n/a
alpha_rarefaction_43358_5.txt	43358	5	0.902428206368	0.900510748521	0.937054818579	n/a
alpha_rarefaction_43358_6.txt	43358	6	0.903953854189	0.901038250767	0.936529817507	n/a
alpha_rarefaction_43358_7.txt	43358	7	0.904099523451	0.902016732699	0.935848044551	n/a
alpha_rarefaction_43358_8.txt	43358	8	0.903112376239	0.89971444599	0.936755908441	n/a
alpha_rarefaction_43358_9.txt	43358	9	0.903640829592	0.901087834893	0.93718776706	n/a
alpha_rarefaction_65032_0.txt	65032	0	0.903408268997	0.900078856397	0.936276446683	n/a
alpha_rarefaction_65032_1.txt	65032	1	0.904903091247	0.900562027879	0.936624093886	n/a
alpha_rarefaction_65032_2.txt	65032	2	0.903697415235	0.900513573351	0.936570899884	n/a
alpha_rarefaction_65032_3.txt	65032	3	0.904317203411	0.899949441603	0.936509341575	n/a
alpha_rarefaction_65032_4.txt	65032	4	0.902552275106	0.90028914917	0.93600786528	n/a
alpha_rarefaction_65032_5.txt	65032	5	0.902732876411	0.899836692054	0.936437157518	n/a
alpha_rarefaction_65032_6.txt	65032	6	0.904086778986	0.899934896402	0.936247371412	n/a
alpha_rarefaction_65032_7.txt	65032	7	0.904286095587	0.901191833645	0.936233882212	n/a
alpha_rarefaction_65032_8.txt	65032	8	0.903862132065	0.899739970743	0.936687586857	n/a
alpha_rarefaction_65032_9.txt	65032	9	0.90383809893	0.900253101831	0.936806240178	n/a
alpha_rarefaction_86706_0.txt	86706	0	0.904029829201	0.900207578085	0.936249671092	n/a
alpha_rarefaction_86706_1.txt	86706	1	0.90451363522	0.901707293744	0.936122784044	n/a
alpha_rarefaction_86706_2.txt	86706	2	0.903880725666	0.900612763797	0.93628126782	n/a
alpha_rarefaction_86706_3.txt	86706	3	0.904716163032	0.901523218085	0.936429577253	n/a
alpha_rarefaction_86706_4.txt	86706	4	0.903779556068	0.901145775912	0.93643970238	n/a
alpha_rarefaction_86706_5.txt	86706	5	0.903967481457	0.900594029652	0.93649363717	n/a
alpha_rarefaction_86706_6.txt	86706	6	0.902650889067	0.900841341597	0.936560372823	n/a
alpha_rarefaction_86706_7.txt	86706	7	0.903760284807	0.900139929148	0.936263336289	n/a
alpha_rarefaction_86706_8.txt	86706	8	0.903984535619	0.900798754877	0.936556863347	n/a
alpha_rarefaction_86706_9.txt	86706	9	0.903489062824	0.900885805164	0.936180167656	n/a
alpha_rarefaction_108380_0.txt	108380	0	0.903323652662	0.900533480699	0.936442209805	n/a
alpha_rarefaction_108380_1.txt	108380	1	0.903748104625	0.90153981155	0.936376053228	n/a
alpha_rarefaction_108380_2.txt	108380	2	0.903576868496	0.901253255812	0.936453663017	n/a
alpha_rarefaction_108380_3.txt	108380	3	0.903866954049	0.900380248142	0.936455388848	n/a
alpha_rarefaction_108380_4.txt	108380	4	0.903525413494	0.901464580908	0.936417027926	n/a
alpha_rarefaction_108380_5.txt	108380	5	0.902888887939	0.901417983467	0.936279109737	n/a
alpha_rarefaction_108380_6.txt	108380	6	0.904028052793	0.900197710849	0.936430545802	n/a
alpha_rarefaction_108380_7.txt	108380	7	0.903951977795	0.900465078294	0.936436911762	n/a
alpha_rarefaction_108380_8.txt	108380	8	0.902818858288	0.900646165929	0.936468791453	n/a
alpha_rarefaction_108380_9.txt	108380	9	0.903673975614	0.900626401791	0.936479559338	n/a
alpha_rarefaction_130054_0.txt	130054	0	0.904709872973	0.900425490797	n/a	n/a
alpha_rarefaction_130054_1.txt	130054	1	0.90387690654	0.901603669669	n/a	n/a
alpha_rarefaction_130054_2.txt	130054	2	0.903690616721	0.900901642953	n/a	n/a
alpha_rarefaction_130054_3.txt	130054	3	0.904864266693	0.900394873516	n/a	n/a
alpha_rarefaction_130054_4.txt	130054	4	0.903544690521	0.901292089875	n/a	n/a
alpha_rarefaction_130054_5.txt	130054	5	0.903570663141	0.900539760697	n/a	n/a
alpha_rarefaction_130054_6.txt	130054	6	0.903758073094	0.900317537541	n/a	n/a
alpha_rarefaction_130054_7.txt	130054	7	0.903608268461	0.899998159612	n/a	n/a
alpha_rarefaction_130054_8.txt	130054	8	0.903739017686	0.900444558267	n/a	n/a
alpha_rarefaction_130054_9.txt	130054	9	0.903978661159	0.900751495409	n/a	n/a
alpha_rarefaction_151728_0.txt	151728	0	0.903982629476	0.900879762079	n/a	n/a
alpha_rarefaction_151728_1.txt	151728	1	0.903533900455	0.900484262086	n/a	n/a
alpha_rarefaction_151728_2.txt	151728	2	0.903763043566	0.901170041561	n/a	n/a
alpha_rarefaction_151728_3.txt	151728	3	0.904169034239	0.900950690563	n/a	n/a
alpha_rarefaction_151728_4.txt	151728	4	0.903707275681	0.901323200281	n/a	n/a
alpha_rarefaction_151728_5.txt	151728	5	0.903661522397	0.901230539048	n/a	n/a
alpha_rarefaction_151728_6.txt	151728	6	0.90330814628	0.901090094767	n/a	n/a
alpha_rarefaction_151728_7.txt	151728	7	0.904486544923	0.9001705179	n/a	n/a
alpha_rarefaction_151728_8.txt	151728	8	0.903618247766	0.899959421053	n/a	n/a
alpha_rarefaction_151728_9.txt	151728	9	0.904526305257	0.90013649762	n/a	n/a
alpha_rarefaction_173402_0.txt	173402	0	0.903561758053	0.900528165839	n/a	n/a
alpha_rarefaction_173402_1.txt	173402	1	0.903954727799	0.900824398208	n/a	n/a
alpha_rarefaction_173402_2.txt	173402	2	0.903904960559	0.900583667699	n/a	n/a
alpha_rarefaction_173402_3.txt	173402	3	0.903513498915	0.900353889805	n/a	n/a
alpha_rarefaction_173402_4.txt	173402	4	0.903832797405	0.900698652428	n/a	n/a
alpha_rarefaction_173402_5.txt	173402	5	0.903279808455	0.901105288017	n/a	n/a
alpha_rarefaction_173402_6.txt	173402	6	0.903685848598	0.900333772042	n/a	n/a
alpha_rarefaction_173402_7.txt	173402	7	0.903584958868	0.901022706699	n/a	n/a
alpha_rarefaction_173402_8.txt	173402	8	0.903468006548	0.901018170154	n/a	n/a
alpha_rarefaction_173402_9.txt	173402	9	0.90335705358	0.900915739596	n/a	n/a
alpha_rarefaction_195076_0.txt	195076	0	0.903671585552	0.900575410943	n/a	n/a
alpha_rarefaction_195076_1.txt	195076	1	0.903641664211	0.901300634301	n/a	n/a
alpha_rarefaction_195076_2.txt	195076	2	0.903733741011	0.900578602248	n/a	n/a
alpha_rarefaction_195076_3.txt	195076	3	0.904090669416	0.900648915345	n/a	n/a
alpha_rarefaction_195076_4.txt	195076	4	0.90354472204	0.900638031155	n/a	n/a
alpha_rarefaction_195076_5.txt	195076	5	0.903445295756	0.900979788587	n/a	n/a
alpha_rarefaction_195076_6.txt	195076	6	0.903944564994	0.900385230694	n/a	n/a
alpha_rarefaction_195076_7.txt	195076	7	0.903779302754	0.900518422579	n/a	n/a
alpha_rarefaction_195076_8.txt	195076	8	0.90345138027	0.901142679132	n/a	n/a
alpha_rarefaction_195076_9.txt	195076	9	0.903750275917	0.901146117083	n/a	n/a
alpha_rarefaction_216750_0.txt	216750	0	0.903558795108	0.900255379914	n/a	n/a
alpha_rarefaction_216750_1.txt	216750	1	0.90360355017	0.900711184418	n/a	n/a
alpha_rarefaction_216750_2.txt	216750	2	0.903944295942	0.900557575018	n/a	n/a
alpha_rarefaction_216750_3.txt	216750	3	0.903950812807	0.900860277269	n/a	n/a
alpha_rarefaction_216750_4.txt	216750	4	0.904274815696	0.900945179999	n/a	n/a
alpha_rarefaction_216750_5.txt	216750	5	0.903941751528	0.900371825093	n/a	n/a
alpha_rarefaction_216750_6.txt	216750	6	0.90349588641	0.90107403631	n/a	n/a
alpha_rarefaction_216750_7.txt	216750	7	0.903649283722	0.90061510166	n/a	n/a
alpha_rarefaction_216750_8.txt	216750	8	0.90382377397	0.900458679182	n/a	n/a
alpha_rarefaction_216750_9.txt	216750	9	0.904181030527	0.900568021466	n/a	n/a
