# Supplementary material for: A comparative analysis of microbial profile of Guinea fowl and chicken using metagenomic approach
Source: PLoS One. 2018 Mar 1;13(3):e0191029. doi: 10.1371/journal.pone.0191029 (PMC5832216; doi:10.1371/journal.pone.0191029)
Supplement: S1 File — 16SrRNA sequencing data revealing Intestinal microbial profile of the chicken gastrointestinal tract. (ZIP) [file pone.0191029.s002.zip › exports/alphaDiversityDir_species/alpha_div_collated/observed_species.txt]

	sequences per sample	iteration	S001_chic_2_sample_16s_10-23-15_v2	S002_Sarayu_Chic_16s_2-Sample_10-30-15_v1	S003_GF_2_SAMPLE_v1	S004_GF_16S_2_v1
alpha_rarefaction_10_0.txt	10	0	7.0	8.0	8.0	6.0
alpha_rarefaction_10_1.txt	10	1	9.0	7.0	7.0	6.0
alpha_rarefaction_10_2.txt	10	2	8.0	8.0	7.0	6.0
alpha_rarefaction_10_3.txt	10	3	7.0	5.0	6.0	3.0
alpha_rarefaction_10_4.txt	10	4	7.0	6.0	9.0	4.0
alpha_rarefaction_10_5.txt	10	5	7.0	8.0	8.0	6.0
alpha_rarefaction_10_6.txt	10	6	9.0	7.0	7.0	6.0
alpha_rarefaction_10_7.txt	10	7	7.0	8.0	7.0	7.0
alpha_rarefaction_10_8.txt	10	8	5.0	5.0	8.0	6.0
alpha_rarefaction_10_9.txt	10	9	6.0	6.0	8.0	7.0
alpha_rarefaction_21684_0.txt	21684	0	105.0	103.0	84.0	n/a
alpha_rarefaction_21684_1.txt	21684	1	100.0	97.0	83.0	n/a
alpha_rarefaction_21684_2.txt	21684	2	105.0	103.0	86.0	n/a
alpha_rarefaction_21684_3.txt	21684	3	105.0	106.0	86.0	n/a
alpha_rarefaction_21684_4.txt	21684	4	102.0	101.0	84.0	n/a
alpha_rarefaction_21684_5.txt	21684	5	105.0	104.0	85.0	n/a
alpha_rarefaction_21684_6.txt	21684	6	106.0	100.0	84.0	n/a
alpha_rarefaction_21684_7.txt	21684	7	109.0	100.0	85.0	n/a
alpha_rarefaction_21684_8.txt	21684	8	105.0	105.0	86.0	n/a
alpha_rarefaction_21684_9.txt	21684	9	107.0	102.0	84.0	n/a
alpha_rarefaction_43358_0.txt	43358	0	109.0	103.0	85.0	n/a
alpha_rarefaction_43358_1.txt	43358	1	107.0	107.0	86.0	n/a
alpha_rarefaction_43358_2.txt	43358	2	111.0	106.0	86.0	n/a
alpha_rarefaction_43358_3.txt	43358	3	110.0	106.0	86.0	n/a
alpha_rarefaction_43358_4.txt	43358	4	110.0	106.0	86.0	n/a
alpha_rarefaction_43358_5.txt	43358	5	109.0	106.0	86.0	n/a
alpha_rarefaction_43358_6.txt	43358	6	109.0	105.0	86.0	n/a
alpha_rarefaction_43358_7.txt	43358	7	108.0	107.0	86.0	n/a
alpha_rarefaction_43358_8.txt	43358	8	108.0	106.0	86.0	n/a
alpha_rarefaction_43358_9.txt	43358	9	109.0	105.0	86.0	n/a
alpha_rarefaction_65032_0.txt	65032	0	111.0	108.0	86.0	n/a
alpha_rarefaction_65032_1.txt	65032	1	111.0	105.0	86.0	n/a
alpha_rarefaction_65032_2.txt	65032	2	110.0	108.0	86.0	n/a
alpha_rarefaction_65032_3.txt	65032	3	111.0	106.0	86.0	n/a
alpha_rarefaction_65032_4.txt	65032	4	111.0	107.0	86.0	n/a
alpha_rarefaction_65032_5.txt	65032	5	111.0	108.0	86.0	n/a
alpha_rarefaction_65032_6.txt	65032	6	110.0	108.0	86.0	n/a
alpha_rarefaction_65032_7.txt	65032	7	110.0	105.0	86.0	n/a
alpha_rarefaction_65032_8.txt	65032	8	109.0	107.0	86.0	n/a
alpha_rarefaction_65032_9.txt	65032	9	111.0	107.0	86.0	n/a
alpha_rarefaction_86706_0.txt	86706	0	111.0	108.0	86.0	n/a
alpha_rarefaction_86706_1.txt	86706	1	111.0	108.0	86.0	n/a
alpha_rarefaction_86706_2.txt	86706	2	111.0	108.0	86.0	n/a
alpha_rarefaction_86706_3.txt	86706	3	110.0	108.0	86.0	n/a
alpha_rarefaction_86706_4.txt	86706	4	111.0	108.0	86.0	n/a
alpha_rarefaction_86706_5.txt	86706	5	111.0	108.0	86.0	n/a
alpha_rarefaction_86706_6.txt	86706	6	110.0	107.0	86.0	n/a
alpha_rarefaction_86706_7.txt	86706	7	111.0	108.0	86.0	n/a
alpha_rarefaction_86706_8.txt	86706	8	110.0	108.0	86.0	n/a
alpha_rarefaction_86706_9.txt	86706	9	111.0	108.0	86.0	n/a
alpha_rarefaction_108380_0.txt	108380	0	111.0	107.0	86.0	n/a
alpha_rarefaction_108380_1.txt	108380	1	111.0	108.0	86.0	n/a
alpha_rarefaction_108380_2.txt	108380	2	111.0	108.0	86.0	n/a
alpha_rarefaction_108380_3.txt	108380	3	111.0	108.0	86.0	n/a
alpha_rarefaction_108380_4.txt	108380	4	110.0	108.0	86.0	n/a
alpha_rarefaction_108380_5.txt	108380	5	111.0	108.0	86.0	n/a
alpha_rarefaction_108380_6.txt	108380	6	111.0	108.0	86.0	n/a
alpha_rarefaction_108380_7.txt	108380	7	111.0	108.0	86.0	n/a
alpha_rarefaction_108380_8.txt	108380	8	111.0	108.0	86.0	n/a
alpha_rarefaction_108380_9.txt	108380	9	111.0	108.0	86.0	n/a
alpha_rarefaction_130054_0.txt	130054	0	111.0	108.0	n/a	n/a
alpha_rarefaction_130054_1.txt	130054	1	111.0	108.0	n/a	n/a
alpha_rarefaction_130054_2.txt	130054	2	111.0	108.0	n/a	n/a
alpha_rarefaction_130054_3.txt	130054	3	111.0	108.0	n/a	n/a
alpha_rarefaction_130054_4.txt	130054	4	111.0	108.0	n/a	n/a
alpha_rarefaction_130054_5.txt	130054	5	111.0	108.0	n/a	n/a
alpha_rarefaction_130054_6.txt	130054	6	111.0	108.0	n/a	n/a
alpha_rarefaction_130054_7.txt	130054	7	111.0	108.0	n/a	n/a
alpha_rarefaction_130054_8.txt	130054	8	111.0	108.0	n/a	n/a
alpha_rarefaction_130054_9.txt	130054	9	111.0	108.0	n/a	n/a
alpha_rarefaction_151728_0.txt	151728	0	111.0	108.0	n/a	n/a
alpha_rarefaction_151728_1.txt	151728	1	111.0	108.0	n/a	n/a
alpha_rarefaction_151728_2.txt	151728	2	111.0	108.0	n/a	n/a
alpha_rarefaction_151728_3.txt	151728	3	111.0	108.0	n/a	n/a
alpha_rarefaction_151728_4.txt	151728	4	111.0	108.0	n/a	n/a
alpha_rarefaction_151728_5.txt	151728	5	111.0	108.0	n/a	n/a
alpha_rarefaction_151728_6.txt	151728	6	111.0	108.0	n/a	n/a
alpha_rarefaction_151728_7.txt	151728	7	111.0	108.0	n/a	n/a
alpha_rarefaction_151728_8.txt	151728	8	111.0	108.0	n/a	n/a
alpha_rarefaction_151728_9.txt	151728	9	111.0	108.0	n/a	n/a
alpha_rarefaction_173402_0.txt	173402	0	111.0	108.0	n/a	n/a
alpha_rarefaction_173402_1.txt	173402	1	111.0	108.0	n/a	n/a
alpha_rarefaction_173402_2.txt	173402	2	111.0	108.0	n/a	n/a
alpha_rarefaction_173402_3.txt	173402	3	111.0	108.0	n/a	n/a
alpha_rarefaction_173402_4.txt	173402	4	111.0	108.0	n/a	n/a
alpha_rarefaction_173402_5.txt	173402	5	111.0	108.0	n/a	n/a
alpha_rarefaction_173402_6.txt	173402	6	111.0	108.0	n/a	n/a
alpha_rarefaction_173402_7.txt	173402	7	111.0	108.0	n/a	n/a
alpha_rarefaction_173402_8.txt	173402	8	111.0	108.0	n/a	n/a
alpha_rarefaction_173402_9.txt	173402	9	111.0	108.0	n/a	n/a
alpha_rarefaction_195076_0.txt	195076	0	111.0	108.0	n/a	n/a
alpha_rarefaction_195076_1.txt	195076	1	111.0	108.0	n/a	n/a
alpha_rarefaction_195076_2.txt	195076	2	111.0	108.0	n/a	n/a
alpha_rarefaction_195076_3.txt	195076	3	111.0	108.0	n/a	n/a
alpha_rarefaction_195076_4.txt	195076	4	111.0	108.0	n/a	n/a
alpha_rarefaction_195076_5.txt	195076	5	111.0	108.0	n/a	n/a
alpha_rarefaction_195076_6.txt	195076	6	111.0	108.0	n/a	n/a
alpha_rarefaction_195076_7.txt	195076	7	111.0	108.0	n/a	n/a
alpha_rarefaction_195076_8.txt	195076	8	111.0	108.0	n/a	n/a
alpha_rarefaction_195076_9.txt	195076	9	111.0	108.0	n/a	n/a
alpha_rarefaction_216750_0.txt	216750	0	111.0	108.0	n/a	n/a
alpha_rarefaction_216750_1.txt	216750	1	111.0	108.0	n/a	n/a
alpha_rarefaction_216750_2.txt	216750	2	111.0	108.0	n/a	n/a
alpha_rarefaction_216750_3.txt	216750	3	111.0	108.0	n/a	n/a
alpha_rarefaction_216750_4.txt	216750	4	111.0	108.0	n/a	n/a
alpha_rarefaction_216750_5.txt	216750	5	111.0	108.0	n/a	n/a
alpha_rarefaction_216750_6.txt	216750	6	111.0	108.0	n/a	n/a
alpha_rarefaction_216750_7.txt	216750	7	111.0	108.0	n/a	n/a
alpha_rarefaction_216750_8.txt	216750	8	111.0	108.0	n/a	n/a
alpha_rarefaction_216750_9.txt	216750	9	111.0	108.0	n/a	n/a
