# Supplementary material for: A comparative analysis of microbial profile of Guinea fowl and chicken using metagenomic approach
Source: PLoS One. 2018 Mar 1;13(3):e0191029. doi: 10.1371/journal.pone.0191029 (PMC5832216; doi:10.1371/journal.pone.0191029)
Supplement: S1 File — 16SrRNA sequencing data revealing Intestinal microbial profile of the chicken gastrointestinal tract. (ZIP) [file pone.0191029.s002.zip › exports/alphaDiversityDir_genus/alpha_div_collated/shannon.txt]

	sequences per sample	iteration	S001_chic_2_sample_16s_10-23-15_v2	S002_Sarayu_Chic_16s_2-Sample_10-30-15_v1	S003_GF_2_SAMPLE_v1	S004_GF_16S_2_v1
alpha_rarefaction_10_0.txt	10	0	2.52192809489	2.64643934467	3.32192809489	2.44643934467
alpha_rarefaction_10_1.txt	10	1	2.64643934467	2.44643934467	2.84643934467	2.12192809489
alpha_rarefaction_10_2.txt	10	2	2.52192809489	2.32192809489	2.32192809489	2.37095059445
alpha_rarefaction_10_3.txt	10	3	2.52192809489	2.64643934467	2.92192809489	2.64643934467
alpha_rarefaction_10_4.txt	10	4	1.84643934467	2.92192809489	2.72192809489	2.44643934467
alpha_rarefaction_10_5.txt	10	5	2.37095059445	1.68547529723	2.64643934467	2.04643934467
alpha_rarefaction_10_6.txt	10	6	2.37095059445	2.92192809489	2.52192809489	2.32192809489
alpha_rarefaction_10_7.txt	10	7	2.92192809489	2.64643934467	2.52192809489	1.77095059445
alpha_rarefaction_10_8.txt	10	8	2.44643934467	2.92192809489	2.32192809489	2.72192809489
alpha_rarefaction_10_9.txt	10	9	3.12192809489	2.92192809489	3.12192809489	2.37095059445
alpha_rarefaction_37144_0.txt	37144	0	3.78732468293	3.74533398337	4.12833031358	n/a
alpha_rarefaction_37144_1.txt	37144	1	3.79048428427	3.75286819665	4.15240676662	n/a
alpha_rarefaction_37144_2.txt	37144	2	3.80189216677	3.74046236643	4.1519127428	n/a
alpha_rarefaction_37144_3.txt	37144	3	3.77394702151	3.74422448428	4.1650436099	n/a
alpha_rarefaction_37144_4.txt	37144	4	3.78167824814	3.74198401293	4.15098235455	n/a
alpha_rarefaction_37144_5.txt	37144	5	3.79867280739	3.75369994807	4.14098660465	n/a
alpha_rarefaction_37144_6.txt	37144	6	3.80360447219	3.74549107846	4.15307071214	n/a
alpha_rarefaction_37144_7.txt	37144	7	3.78045684519	3.74330851637	4.1413470428	n/a
alpha_rarefaction_37144_8.txt	37144	8	3.79364279322	3.75562438264	4.13612004517	n/a
alpha_rarefaction_37144_9.txt	37144	9	3.80599688424	3.7576116351	4.14127390752	n/a
alpha_rarefaction_74278_0.txt	74278	0	3.80821681548	3.7435731826	4.15216068379	n/a
alpha_rarefaction_74278_1.txt	74278	1	3.80540546546	3.75371975404	4.15399360971	n/a
alpha_rarefaction_74278_2.txt	74278	2	3.79059797927	3.73650862046	4.15380032077	n/a
alpha_rarefaction_74278_3.txt	74278	3	3.78379271445	3.75751433788	4.14875476152	n/a
alpha_rarefaction_74278_4.txt	74278	4	3.80140798301	3.74603347945	4.13916735157	n/a
alpha_rarefaction_74278_5.txt	74278	5	3.79729986417	3.74634656229	4.15773664247	n/a
alpha_rarefaction_74278_6.txt	74278	6	3.80329124123	3.74520677515	4.14203141704	n/a
alpha_rarefaction_74278_7.txt	74278	7	3.79641377202	3.7398966555	4.15167133289	n/a
alpha_rarefaction_74278_8.txt	74278	8	3.79568172856	3.74778737924	4.14492473778	n/a
alpha_rarefaction_74278_9.txt	74278	9	3.7930074789	3.74974689583	4.15534384582	n/a
alpha_rarefaction_111412_0.txt	111412	0	3.78962245596	3.74196960294	4.14824290194	n/a
alpha_rarefaction_111412_1.txt	111412	1	3.79409755731	3.73960713293	4.15196813964	n/a
alpha_rarefaction_111412_2.txt	111412	2	3.78996956985	3.74400194362	4.15466565158	n/a
alpha_rarefaction_111412_3.txt	111412	3	3.79117145565	3.73951424222	4.14958465152	n/a
alpha_rarefaction_111412_4.txt	111412	4	3.7970014472	3.74240971648	4.14804315086	n/a
alpha_rarefaction_111412_5.txt	111412	5	3.79753077155	3.75212931116	4.14898525028	n/a
alpha_rarefaction_111412_6.txt	111412	6	3.79631711118	3.74964469768	4.15101466816	n/a
alpha_rarefaction_111412_7.txt	111412	7	3.79109872564	3.75260865039	4.15154382511	n/a
alpha_rarefaction_111412_8.txt	111412	8	3.79742458814	3.74477944842	4.15498386954	n/a
alpha_rarefaction_111412_9.txt	111412	9	3.79712616634	3.75325337398	4.15188635571	n/a
alpha_rarefaction_148546_0.txt	148546	0	3.80156078233	3.74640179002	4.15083208842	n/a
alpha_rarefaction_148546_1.txt	148546	1	3.79470609324	3.7461440679	4.14896480838	n/a
alpha_rarefaction_148546_2.txt	148546	2	3.7940561743	3.75038259133	4.14895183063	n/a
alpha_rarefaction_148546_3.txt	148546	3	3.78791501015	3.74713629923	4.15104059429	n/a
alpha_rarefaction_148546_4.txt	148546	4	3.79537137225	3.74371838494	4.14853160586	n/a
alpha_rarefaction_148546_5.txt	148546	5	3.79920386989	3.74897945861	4.15166354774	n/a
alpha_rarefaction_148546_6.txt	148546	6	3.79814453856	3.74356801455	4.14786826271	n/a
alpha_rarefaction_148546_7.txt	148546	7	3.80136208848	3.75144781453	4.14710045426	n/a
alpha_rarefaction_148546_8.txt	148546	8	3.79743348477	3.74519883069	4.14922255227	n/a
alpha_rarefaction_148546_9.txt	148546	9	3.79236488516	3.74830026405	4.14784540591	n/a
alpha_rarefaction_185680_0.txt	185680	0	3.79227192086	3.74834480665	4.14742032176	n/a
alpha_rarefaction_185680_1.txt	185680	1	3.80211052963	3.74820850385	4.15163466298	n/a
alpha_rarefaction_185680_2.txt	185680	2	3.79864402377	3.74625622585	4.14839433207	n/a
alpha_rarefaction_185680_3.txt	185680	3	3.79947521148	3.74626328251	4.14724617475	n/a
alpha_rarefaction_185680_4.txt	185680	4	3.79698608819	3.75044631059	4.14959710273	n/a
alpha_rarefaction_185680_5.txt	185680	5	3.79574252805	3.74517116946	4.1519688584	n/a
alpha_rarefaction_185680_6.txt	185680	6	3.7925020238	3.74941374894	4.14996071493	n/a
alpha_rarefaction_185680_7.txt	185680	7	3.79577776444	3.74948198785	4.14774287712	n/a
alpha_rarefaction_185680_8.txt	185680	8	3.79848382077	3.76066832067	4.15100110938	n/a
alpha_rarefaction_185680_9.txt	185680	9	3.79885633877	3.75034009926	4.14886691921	n/a
alpha_rarefaction_222814_0.txt	222814	0	3.80087388437	3.75076994333	4.15236318855	n/a
alpha_rarefaction_222814_1.txt	222814	1	3.79535054848	3.7497804698	4.14909633013	n/a
alpha_rarefaction_222814_2.txt	222814	2	3.79798906562	3.74346334944	4.15065662411	n/a
alpha_rarefaction_222814_3.txt	222814	3	3.79495709866	3.74888085021	4.14764541341	n/a
alpha_rarefaction_222814_4.txt	222814	4	3.79743651248	3.74389629368	4.14985268669	n/a
alpha_rarefaction_222814_5.txt	222814	5	3.79588818698	3.74533576506	4.15072383536	n/a
alpha_rarefaction_222814_6.txt	222814	6	3.79619845925	3.75070089524	4.14994191342	n/a
alpha_rarefaction_222814_7.txt	222814	7	3.79639779921	3.74859455222	4.14815840606	n/a
alpha_rarefaction_222814_8.txt	222814	8	3.79584614151	3.74892705719	4.15158687217	n/a
alpha_rarefaction_222814_9.txt	222814	9	3.79424150799	3.74450717322	4.14958956061	n/a
alpha_rarefaction_259948_0.txt	259948	0	3.79692440132	3.74381159864	n/a	n/a
alpha_rarefaction_259948_1.txt	259948	1	3.79369872116	3.75072562167	n/a	n/a
alpha_rarefaction_259948_2.txt	259948	2	3.79817808566	3.74710023198	n/a	n/a
alpha_rarefaction_259948_3.txt	259948	3	3.79526941632	3.74661560533	n/a	n/a
alpha_rarefaction_259948_4.txt	259948	4	3.7959763022	3.74849592876	n/a	n/a
alpha_rarefaction_259948_5.txt	259948	5	3.79882191082	3.75027528839	n/a	n/a
alpha_rarefaction_259948_6.txt	259948	6	3.79533574321	3.74466454084	n/a	n/a
alpha_rarefaction_259948_7.txt	259948	7	3.79705236392	3.75001117719	n/a	n/a
alpha_rarefaction_259948_8.txt	259948	8	3.79481086352	3.74582067474	n/a	n/a
alpha_rarefaction_259948_9.txt	259948	9	3.79418881264	3.74306076563	n/a	n/a
alpha_rarefaction_297082_0.txt	297082	0	3.7962351678	3.74674676246	n/a	n/a
alpha_rarefaction_297082_1.txt	297082	1	3.79241240121	3.74781962853	n/a	n/a
alpha_rarefaction_297082_2.txt	297082	2	3.79249489659	3.74670980615	n/a	n/a
alpha_rarefaction_297082_3.txt	297082	3	3.79429545258	3.74659663535	n/a	n/a
alpha_rarefaction_297082_4.txt	297082	4	3.79546105442	3.7435493997	n/a	n/a
alpha_rarefaction_297082_5.txt	297082	5	3.79655948728	3.74501551722	n/a	n/a
alpha_rarefaction_297082_6.txt	297082	6	3.79914835464	3.74375394153	n/a	n/a
alpha_rarefaction_297082_7.txt	297082	7	3.79403087019	3.74615829096	n/a	n/a
alpha_rarefaction_297082_8.txt	297082	8	3.79540410128	3.74887815689	n/a	n/a
alpha_rarefaction_297082_9.txt	297082	9	3.79655000885	3.74789588402	n/a	n/a
alpha_rarefaction_334216_0.txt	334216	0	3.79381483889	3.7482982092	n/a	n/a
alpha_rarefaction_334216_1.txt	334216	1	3.79554612367	3.74771603324	n/a	n/a
alpha_rarefaction_334216_2.txt	334216	2	3.79664766618	3.74590701731	n/a	n/a
alpha_rarefaction_334216_3.txt	334216	3	3.79298511701	3.74602981137	n/a	n/a
alpha_rarefaction_334216_4.txt	334216	4	3.79338407589	3.74864284614	n/a	n/a
alpha_rarefaction_334216_5.txt	334216	5	3.79489403378	3.74678590019	n/a	n/a
alpha_rarefaction_334216_6.txt	334216	6	3.7927321995	3.74355721377	n/a	n/a
alpha_rarefaction_334216_7.txt	334216	7	3.79519765714	3.74625079677	n/a	n/a
alpha_rarefaction_334216_8.txt	334216	8	3.79381281428	3.74719618813	n/a	n/a
alpha_rarefaction_334216_9.txt	334216	9	3.79272585301	3.74538473286	n/a	n/a
alpha_rarefaction_371350_0.txt	371350	0	3.79716578894	3.74866829352	n/a	n/a
alpha_rarefaction_371350_1.txt	371350	1	3.79585767736	3.74632140685	n/a	n/a
alpha_rarefaction_371350_2.txt	371350	2	3.79552936223	3.74509781625	n/a	n/a
alpha_rarefaction_371350_3.txt	371350	3	3.79455975011	3.74761195315	n/a	n/a
alpha_rarefaction_371350_4.txt	371350	4	3.79585467782	3.75016794189	n/a	n/a
alpha_rarefaction_371350_5.txt	371350	5	3.79742358218	3.74682813547	n/a	n/a
alpha_rarefaction_371350_6.txt	371350	6	3.79582355031	3.74563631864	n/a	n/a
alpha_rarefaction_371350_7.txt	371350	7	3.7930839894	3.74468520629	n/a	n/a
alpha_rarefaction_371350_8.txt	371350	8	3.79243963982	3.74740533244	n/a	n/a
alpha_rarefaction_371350_9.txt	371350	9	3.79391149446	3.74698875985	n/a	n/a
