# Supplementary material for: A comparative analysis of microbial profile of Guinea fowl and chicken using metagenomic approach
Source: PLoS One. 2018 Mar 1;13(3):e0191029. doi: 10.1371/journal.pone.0191029 (PMC5832216; doi:10.1371/journal.pone.0191029)
Supplement: S1 File — 16SrRNA sequencing data revealing Intestinal microbial profile of the chicken gastrointestinal tract. (ZIP) [file pone.0191029.s002.zip › exports/alphaDiversityDir_genus/alpha_div_collated/simpson.txt]

	sequences per sample	iteration	S001_chic_2_sample_16s_10-23-15_v2	S002_Sarayu_Chic_16s_2-Sample_10-30-15_v1	S003_GF_2_SAMPLE_v1	S004_GF_16S_2_v1
alpha_rarefaction_10_0.txt	10	0	0.78	0.82	0.9	0.8
alpha_rarefaction_10_1.txt	10	1	0.82	0.8	0.84	0.74
alpha_rarefaction_10_2.txt	10	2	0.78	0.76	0.76	0.78
alpha_rarefaction_10_3.txt	10	3	0.78	0.82	0.86	0.82
alpha_rarefaction_10_4.txt	10	4	0.7	0.86	0.84	0.8
alpha_rarefaction_10_5.txt	10	5	0.78	0.64	0.82	0.72
alpha_rarefaction_10_6.txt	10	6	0.78	0.86	0.78	0.76
alpha_rarefaction_10_7.txt	10	7	0.86	0.82	0.78	0.6
alpha_rarefaction_10_8.txt	10	8	0.8	0.86	0.76	0.84
alpha_rarefaction_10_9.txt	10	9	0.88	0.86	0.88	0.78
alpha_rarefaction_37144_0.txt	37144	0	0.882477358812	0.87860816695	0.902957095306	n/a
alpha_rarefaction_37144_1.txt	37144	1	0.884014073859	0.880105387238	0.905367207699	n/a
alpha_rarefaction_37144_2.txt	37144	2	0.884329914511	0.878154372243	0.906224592599	n/a
alpha_rarefaction_37144_3.txt	37144	3	0.881534507515	0.879048268594	0.907388798647	n/a
alpha_rarefaction_37144_4.txt	37144	4	0.882877538061	0.879203186043	0.906150711524	n/a
alpha_rarefaction_37144_5.txt	37144	5	0.884207629344	0.879529820527	0.904774505091	n/a
alpha_rarefaction_37144_6.txt	37144	6	0.884204592401	0.879018667457	0.905159783748	n/a
alpha_rarefaction_37144_7.txt	37144	7	0.882442869574	0.879007883771	0.90471152802	n/a
alpha_rarefaction_37144_8.txt	37144	8	0.883497599252	0.879966025607	0.904215178417	n/a
alpha_rarefaction_37144_9.txt	37144	9	0.884293819099	0.879764392867	0.90485951341	n/a
alpha_rarefaction_74278_0.txt	74278	0	0.884928756104	0.878709704115	0.90547953668	n/a
alpha_rarefaction_74278_1.txt	74278	1	0.884419165885	0.880018520569	0.906447656994	n/a
alpha_rarefaction_74278_2.txt	74278	2	0.883132831763	0.878211325337	0.905701251188	n/a
alpha_rarefaction_74278_3.txt	74278	3	0.882161128486	0.879682332857	0.904930488193	n/a
alpha_rarefaction_74278_4.txt	74278	4	0.883966800125	0.879274666048	0.904505692108	n/a
alpha_rarefaction_74278_5.txt	74278	5	0.883731463181	0.878989354671	0.906554916422	n/a
alpha_rarefaction_74278_6.txt	74278	6	0.884241148737	0.878999067894	0.904711713934	n/a
alpha_rarefaction_74278_7.txt	74278	7	0.883560411857	0.878959356237	0.905248236551	n/a
alpha_rarefaction_74278_8.txt	74278	8	0.884395629037	0.878733239151	0.905271883599	n/a
alpha_rarefaction_74278_9.txt	74278	9	0.883300486448	0.879136085418	0.905595112976	n/a
alpha_rarefaction_111412_0.txt	111412	0	0.883004336231	0.878917045085	0.905232147322	n/a
alpha_rarefaction_111412_1.txt	111412	1	0.883596875103	0.877856833347	0.905338333328	n/a
alpha_rarefaction_111412_2.txt	111412	2	0.883392161901	0.878370140686	0.905957814427	n/a
alpha_rarefaction_111412_3.txt	111412	3	0.883496397314	0.878264977992	0.905313654923	n/a
alpha_rarefaction_111412_4.txt	111412	4	0.88395403766	0.878978669557	0.905501050124	n/a
alpha_rarefaction_111412_5.txt	111412	5	0.883654918224	0.879314521407	0.90516977168	n/a
alpha_rarefaction_111412_6.txt	111412	6	0.883738454242	0.879429182004	0.905429495286	n/a
alpha_rarefaction_111412_7.txt	111412	7	0.883753026331	0.879001465686	0.90533246898	n/a
alpha_rarefaction_111412_8.txt	111412	8	0.883593638401	0.87820106859	0.905696258494	n/a
alpha_rarefaction_111412_9.txt	111412	9	0.883921394306	0.87947771417	0.905483295472	n/a
alpha_rarefaction_148546_0.txt	148546	0	0.883950745546	0.8788565168	0.905301594712	n/a
alpha_rarefaction_148546_1.txt	148546	1	0.883472236025	0.878912517381	0.905315861604	n/a
alpha_rarefaction_148546_2.txt	148546	2	0.883792758164	0.879272930548	0.905281266255	n/a
alpha_rarefaction_148546_3.txt	148546	3	0.883223539326	0.879212554622	0.905485772353	n/a
alpha_rarefaction_148546_4.txt	148546	4	0.883569998302	0.878784087079	0.905349940591	n/a
alpha_rarefaction_148546_5.txt	148546	5	0.884103476133	0.879159575625	0.905529022136	n/a
alpha_rarefaction_148546_6.txt	148546	6	0.883601414539	0.878441508296	0.905134907124	n/a
alpha_rarefaction_148546_7.txt	148546	7	0.884321406828	0.879265190465	0.905037699912	n/a
alpha_rarefaction_148546_8.txt	148546	8	0.883955734236	0.878921466749	0.905239957112	n/a
alpha_rarefaction_148546_9.txt	148546	9	0.883103747688	0.878965032223	0.905123685926	n/a
alpha_rarefaction_185680_0.txt	185680	0	0.883033973045	0.878935357555	0.905208665922	n/a
alpha_rarefaction_185680_1.txt	185680	1	0.884323073012	0.879303309727	0.905664314254	n/a
alpha_rarefaction_185680_2.txt	185680	2	0.883664013266	0.87897530539	0.905229935889	n/a
alpha_rarefaction_185680_3.txt	185680	3	0.884003194077	0.878962410034	0.905132111372	n/a
alpha_rarefaction_185680_4.txt	185680	4	0.88356072616	0.879512675651	0.905307603933	n/a
alpha_rarefaction_185680_5.txt	185680	5	0.883712807678	0.878651381447	0.905625569886	n/a
alpha_rarefaction_185680_6.txt	185680	6	0.883101856439	0.879264401076	0.905441568595	n/a
alpha_rarefaction_185680_7.txt	185680	7	0.88352487705	0.879367407706	0.905198424446	n/a
alpha_rarefaction_185680_8.txt	185680	8	0.883978865844	0.879970054641	0.90555276873	n/a
alpha_rarefaction_185680_9.txt	185680	9	0.88397198556	0.879297374419	0.905478002325	n/a
alpha_rarefaction_222814_0.txt	222814	0	0.883946316266	0.879229659672	0.905522100866	n/a
alpha_rarefaction_222814_1.txt	222814	1	0.883608851587	0.879128167104	0.905277667018	n/a
alpha_rarefaction_222814_2.txt	222814	2	0.883792750381	0.878657376809	0.905359090368	n/a
alpha_rarefaction_222814_3.txt	222814	3	0.883467547053	0.879257189621	0.905195356268	n/a
alpha_rarefaction_222814_4.txt	222814	4	0.883813782697	0.878650346485	0.905340294442	n/a
alpha_rarefaction_222814_5.txt	222814	5	0.88351480154	0.878844818965	0.905445268574	n/a
alpha_rarefaction_222814_6.txt	222814	6	0.883408176845	0.879251917986	0.905464377032	n/a
alpha_rarefaction_222814_7.txt	222814	7	0.883652624591	0.879548254784	0.905289362927	n/a
alpha_rarefaction_222814_8.txt	222814	8	0.883586299796	0.879097663023	0.905486277855	n/a
alpha_rarefaction_222814_9.txt	222814	9	0.883668404327	0.878603054371	0.905352869453	n/a
alpha_rarefaction_259948_0.txt	259948	0	0.883818630117	0.878519173179	n/a	n/a
alpha_rarefaction_259948_1.txt	259948	1	0.883280477955	0.879298135295	n/a	n/a
alpha_rarefaction_259948_2.txt	259948	2	0.883589369132	0.878655726701	n/a	n/a
alpha_rarefaction_259948_3.txt	259948	3	0.883555820773	0.878899123014	n/a	n/a
alpha_rarefaction_259948_4.txt	259948	4	0.88367743101	0.879274900351	n/a	n/a
alpha_rarefaction_259948_5.txt	259948	5	0.883800462407	0.879294080597	n/a	n/a
alpha_rarefaction_259948_6.txt	259948	6	0.883760550349	0.878918435561	n/a	n/a
alpha_rarefaction_259948_7.txt	259948	7	0.883822314224	0.879093280018	n/a	n/a
alpha_rarefaction_259948_8.txt	259948	8	0.883331753404	0.878820731069	n/a	n/a
alpha_rarefaction_259948_9.txt	259948	9	0.883361817677	0.878584209931	n/a	n/a
alpha_rarefaction_297082_0.txt	297082	0	0.883475915934	0.878939202138	n/a	n/a
alpha_rarefaction_297082_1.txt	297082	1	0.883392586606	0.879160690039	n/a	n/a
alpha_rarefaction_297082_2.txt	297082	2	0.883305738131	0.879075727789	n/a	n/a
alpha_rarefaction_297082_3.txt	297082	3	0.883407917935	0.878895717826	n/a	n/a
alpha_rarefaction_297082_4.txt	297082	4	0.883639574307	0.878462778834	n/a	n/a
alpha_rarefaction_297082_5.txt	297082	5	0.883548452981	0.878636197714	n/a	n/a
alpha_rarefaction_297082_6.txt	297082	6	0.883794115063	0.878724270105	n/a	n/a
alpha_rarefaction_297082_7.txt	297082	7	0.883666251907	0.878986659473	n/a	n/a
alpha_rarefaction_297082_8.txt	297082	8	0.883634305192	0.879117941821	n/a	n/a
alpha_rarefaction_297082_9.txt	297082	9	0.883779363401	0.879057264859	n/a	n/a
alpha_rarefaction_334216_0.txt	334216	0	0.883426068202	0.87897116812	n/a	n/a
alpha_rarefaction_334216_1.txt	334216	1	0.883580718786	0.879074150694	n/a	n/a
alpha_rarefaction_334216_2.txt	334216	2	0.88360699253	0.878715378519	n/a	n/a
alpha_rarefaction_334216_3.txt	334216	3	0.88335763727	0.878746360002	n/a	n/a
alpha_rarefaction_334216_4.txt	334216	4	0.88340157046	0.878995011343	n/a	n/a
alpha_rarefaction_334216_5.txt	334216	5	0.883595554283	0.878891036418	n/a	n/a
alpha_rarefaction_334216_6.txt	334216	6	0.883368923969	0.878809098167	n/a	n/a
alpha_rarefaction_334216_7.txt	334216	7	0.883505819207	0.878756450178	n/a	n/a
alpha_rarefaction_334216_8.txt	334216	8	0.883334317591	0.878834251986	n/a	n/a
alpha_rarefaction_334216_9.txt	334216	9	0.88329408405	0.878958133441	n/a	n/a
alpha_rarefaction_371350_0.txt	371350	0	0.883787609664	0.879037973715	n/a	n/a
alpha_rarefaction_371350_1.txt	371350	1	0.883575691117	0.878970430709	n/a	n/a
alpha_rarefaction_371350_2.txt	371350	2	0.883610595883	0.878828840836	n/a	n/a
alpha_rarefaction_371350_3.txt	371350	3	0.883535200234	0.878918358359	n/a	n/a
alpha_rarefaction_371350_4.txt	371350	4	0.883592849506	0.879296426125	n/a	n/a
alpha_rarefaction_371350_5.txt	371350	5	0.883531241708	0.879004360862	n/a	n/a
alpha_rarefaction_371350_6.txt	371350	6	0.883489413473	0.878919577728	n/a	n/a
alpha_rarefaction_371350_7.txt	371350	7	0.883408461686	0.878703109041	n/a	n/a
alpha_rarefaction_371350_8.txt	371350	8	0.883292661623	0.878845953975	n/a	n/a
alpha_rarefaction_371350_9.txt	371350	9	0.883322135138	0.879013397458	n/a	n/a
