# Supplementary material for: A comparative analysis of microbial profile of Guinea fowl and chicken using metagenomic approach
Source: PLoS One. 2018 Mar 1;13(3):e0191029. doi: 10.1371/journal.pone.0191029 (PMC5832216; doi:10.1371/journal.pone.0191029)
Supplement: S1 File — 16SrRNA sequencing data revealing Intestinal microbial profile of the chicken gastrointestinal tract. (ZIP) [file pone.0191029.s002.zip › exports/alphaDiversityDir_genus/alpha_div_collated/observed_species.txt]

	sequences per sample	iteration	S001_chic_2_sample_16s_10-23-15_v2	S002_Sarayu_Chic_16s_2-Sample_10-30-15_v1	S003_GF_2_SAMPLE_v1	S004_GF_16S_2_v1
alpha_rarefaction_10_0.txt	10	0	7.0	7.0	10.0	6.0
alpha_rarefaction_10_1.txt	10	1	7.0	6.0	8.0	5.0
alpha_rarefaction_10_2.txt	10	2	7.0	6.0	6.0	6.0
alpha_rarefaction_10_3.txt	10	3	7.0	7.0	8.0	7.0
alpha_rarefaction_10_4.txt	10	4	4.0	8.0	7.0	6.0
alpha_rarefaction_10_5.txt	10	5	6.0	4.0	7.0	5.0
alpha_rarefaction_10_6.txt	10	6	6.0	8.0	7.0	6.0
alpha_rarefaction_10_7.txt	10	7	8.0	7.0	7.0	5.0
alpha_rarefaction_10_8.txt	10	8	6.0	8.0	6.0	7.0
alpha_rarefaction_10_9.txt	10	9	9.0	8.0	9.0	6.0
alpha_rarefaction_37144_0.txt	37144	0	72.0	70.0	71.0	n/a
alpha_rarefaction_37144_1.txt	37144	1	71.0	70.0	72.0	n/a
alpha_rarefaction_37144_2.txt	37144	2	70.0	71.0	71.0	n/a
alpha_rarefaction_37144_3.txt	37144	3	75.0	71.0	71.0	n/a
alpha_rarefaction_37144_4.txt	37144	4	74.0	69.0	70.0	n/a
alpha_rarefaction_37144_5.txt	37144	5	73.0	71.0	71.0	n/a
alpha_rarefaction_37144_6.txt	37144	6	72.0	67.0	72.0	n/a
alpha_rarefaction_37144_7.txt	37144	7	75.0	73.0	71.0	n/a
alpha_rarefaction_37144_8.txt	37144	8	75.0	74.0	70.0	n/a
alpha_rarefaction_37144_9.txt	37144	9	75.0	70.0	71.0	n/a
alpha_rarefaction_74278_0.txt	74278	0	78.0	74.0	72.0	n/a
alpha_rarefaction_74278_1.txt	74278	1	76.0	74.0	72.0	n/a
alpha_rarefaction_74278_2.txt	74278	2	78.0	76.0	72.0	n/a
alpha_rarefaction_74278_3.txt	74278	3	76.0	74.0	72.0	n/a
alpha_rarefaction_74278_4.txt	74278	4	77.0	74.0	72.0	n/a
alpha_rarefaction_74278_5.txt	74278	5	77.0	75.0	72.0	n/a
alpha_rarefaction_74278_6.txt	74278	6	76.0	74.0	72.0	n/a
alpha_rarefaction_74278_7.txt	74278	7	77.0	75.0	72.0	n/a
alpha_rarefaction_74278_8.txt	74278	8	77.0	74.0	72.0	n/a
alpha_rarefaction_74278_9.txt	74278	9	77.0	74.0	72.0	n/a
alpha_rarefaction_111412_0.txt	111412	0	78.0	76.0	72.0	n/a
alpha_rarefaction_111412_1.txt	111412	1	78.0	76.0	72.0	n/a
alpha_rarefaction_111412_2.txt	111412	2	76.0	74.0	72.0	n/a
alpha_rarefaction_111412_3.txt	111412	3	78.0	75.0	72.0	n/a
alpha_rarefaction_111412_4.txt	111412	4	77.0	75.0	72.0	n/a
alpha_rarefaction_111412_5.txt	111412	5	78.0	76.0	72.0	n/a
alpha_rarefaction_111412_6.txt	111412	6	76.0	75.0	72.0	n/a
alpha_rarefaction_111412_7.txt	111412	7	77.0	76.0	72.0	n/a
alpha_rarefaction_111412_8.txt	111412	8	77.0	76.0	72.0	n/a
alpha_rarefaction_111412_9.txt	111412	9	78.0	76.0	72.0	n/a
alpha_rarefaction_148546_0.txt	148546	0	78.0	76.0	72.0	n/a
alpha_rarefaction_148546_1.txt	148546	1	78.0	75.0	72.0	n/a
alpha_rarefaction_148546_2.txt	148546	2	78.0	76.0	72.0	n/a
alpha_rarefaction_148546_3.txt	148546	3	78.0	76.0	72.0	n/a
alpha_rarefaction_148546_4.txt	148546	4	77.0	76.0	72.0	n/a
alpha_rarefaction_148546_5.txt	148546	5	78.0	75.0	72.0	n/a
alpha_rarefaction_148546_6.txt	148546	6	78.0	76.0	72.0	n/a
alpha_rarefaction_148546_7.txt	148546	7	78.0	76.0	72.0	n/a
alpha_rarefaction_148546_8.txt	148546	8	78.0	76.0	72.0	n/a
alpha_rarefaction_148546_9.txt	148546	9	78.0	76.0	72.0	n/a
alpha_rarefaction_185680_0.txt	185680	0	78.0	76.0	72.0	n/a
alpha_rarefaction_185680_1.txt	185680	1	78.0	75.0	72.0	n/a
alpha_rarefaction_185680_2.txt	185680	2	78.0	76.0	72.0	n/a
alpha_rarefaction_185680_3.txt	185680	3	78.0	76.0	72.0	n/a
alpha_rarefaction_185680_4.txt	185680	4	78.0	76.0	72.0	n/a
alpha_rarefaction_185680_5.txt	185680	5	78.0	76.0	72.0	n/a
alpha_rarefaction_185680_6.txt	185680	6	78.0	76.0	72.0	n/a
alpha_rarefaction_185680_7.txt	185680	7	77.0	76.0	72.0	n/a
alpha_rarefaction_185680_8.txt	185680	8	78.0	76.0	72.0	n/a
alpha_rarefaction_185680_9.txt	185680	9	78.0	76.0	72.0	n/a
alpha_rarefaction_222814_0.txt	222814	0	78.0	76.0	72.0	n/a
alpha_rarefaction_222814_1.txt	222814	1	78.0	76.0	72.0	n/a
alpha_rarefaction_222814_2.txt	222814	2	78.0	76.0	72.0	n/a
alpha_rarefaction_222814_3.txt	222814	3	78.0	76.0	72.0	n/a
alpha_rarefaction_222814_4.txt	222814	4	78.0	76.0	72.0	n/a
alpha_rarefaction_222814_5.txt	222814	5	78.0	76.0	72.0	n/a
alpha_rarefaction_222814_6.txt	222814	6	78.0	76.0	72.0	n/a
alpha_rarefaction_222814_7.txt	222814	7	78.0	76.0	72.0	n/a
alpha_rarefaction_222814_8.txt	222814	8	78.0	76.0	72.0	n/a
alpha_rarefaction_222814_9.txt	222814	9	78.0	76.0	72.0	n/a
alpha_rarefaction_259948_0.txt	259948	0	78.0	76.0	n/a	n/a
alpha_rarefaction_259948_1.txt	259948	1	78.0	76.0	n/a	n/a
alpha_rarefaction_259948_2.txt	259948	2	78.0	76.0	n/a	n/a
alpha_rarefaction_259948_3.txt	259948	3	78.0	76.0	n/a	n/a
alpha_rarefaction_259948_4.txt	259948	4	78.0	76.0	n/a	n/a
alpha_rarefaction_259948_5.txt	259948	5	78.0	76.0	n/a	n/a
alpha_rarefaction_259948_6.txt	259948	6	78.0	76.0	n/a	n/a
alpha_rarefaction_259948_7.txt	259948	7	78.0	76.0	n/a	n/a
alpha_rarefaction_259948_8.txt	259948	8	78.0	76.0	n/a	n/a
alpha_rarefaction_259948_9.txt	259948	9	78.0	76.0	n/a	n/a
alpha_rarefaction_297082_0.txt	297082	0	78.0	76.0	n/a	n/a
alpha_rarefaction_297082_1.txt	297082	1	78.0	76.0	n/a	n/a
alpha_rarefaction_297082_2.txt	297082	2	78.0	76.0	n/a	n/a
alpha_rarefaction_297082_3.txt	297082	3	78.0	76.0	n/a	n/a
alpha_rarefaction_297082_4.txt	297082	4	78.0	76.0	n/a	n/a
alpha_rarefaction_297082_5.txt	297082	5	78.0	76.0	n/a	n/a
alpha_rarefaction_297082_6.txt	297082	6	78.0	76.0	n/a	n/a
alpha_rarefaction_297082_7.txt	297082	7	78.0	76.0	n/a	n/a
alpha_rarefaction_297082_8.txt	297082	8	78.0	76.0	n/a	n/a
alpha_rarefaction_297082_9.txt	297082	9	78.0	76.0	n/a	n/a
alpha_rarefaction_334216_0.txt	334216	0	78.0	76.0	n/a	n/a
alpha_rarefaction_334216_1.txt	334216	1	78.0	76.0	n/a	n/a
alpha_rarefaction_334216_2.txt	334216	2	78.0	76.0	n/a	n/a
alpha_rarefaction_334216_3.txt	334216	3	78.0	76.0	n/a	n/a
alpha_rarefaction_334216_4.txt	334216	4	78.0	76.0	n/a	n/a
alpha_rarefaction_334216_5.txt	334216	5	78.0	76.0	n/a	n/a
alpha_rarefaction_334216_6.txt	334216	6	78.0	76.0	n/a	n/a
alpha_rarefaction_334216_7.txt	334216	7	78.0	76.0	n/a	n/a
alpha_rarefaction_334216_8.txt	334216	8	78.0	76.0	n/a	n/a
alpha_rarefaction_334216_9.txt	334216	9	78.0	76.0	n/a	n/a
alpha_rarefaction_371350_0.txt	371350	0	78.0	76.0	n/a	n/a
alpha_rarefaction_371350_1.txt	371350	1	78.0	76.0	n/a	n/a
alpha_rarefaction_371350_2.txt	371350	2	78.0	76.0	n/a	n/a
alpha_rarefaction_371350_3.txt	371350	3	78.0	76.0	n/a	n/a
alpha_rarefaction_371350_4.txt	371350	4	78.0	76.0	n/a	n/a
alpha_rarefaction_371350_5.txt	371350	5	78.0	76.0	n/a	n/a
alpha_rarefaction_371350_6.txt	371350	6	78.0	76.0	n/a	n/a
alpha_rarefaction_371350_7.txt	371350	7	78.0	76.0	n/a	n/a
alpha_rarefaction_371350_8.txt	371350	8	78.0	76.0	n/a	n/a
alpha_rarefaction_371350_9.txt	371350	9	78.0	76.0	n/a	n/a
