# Supplementary material for: A comparative analysis of microbial profile of Guinea fowl and chicken using metagenomic approach
Source: PLoS One. 2018 Mar 1;13(3):e0191029. doi: 10.1371/journal.pone.0191029 (PMC5832216; doi:10.1371/journal.pone.0191029)
Supplement: S1 File — 16SrRNA sequencing data revealing Intestinal microbial profile of the chicken gastrointestinal tract. (ZIP) [file pone.0191029.s002.zip › exports/alphaDiversityDir_family/alpha_div_collated/shannon.txt]

	sequences per sample	iteration	S001_chic_2_sample_16s_10-23-15_v2	S002_Sarayu_Chic_16s_2-Sample_10-30-15_v1	S003_GF_2_SAMPLE_v1	S004_GF_16S_2_v1
alpha_rarefaction_10_0.txt	10	0	2.37095059445	2.32192809489	2.92192809489	2.52192809489
alpha_rarefaction_10_1.txt	10	1	1.96096404744	1.72192809489	3.32192809489	2.72192809489
alpha_rarefaction_10_2.txt	10	2	1.96096404744	2.44643934467	3.12192809489	2.64643934467
alpha_rarefaction_10_3.txt	10	3	2.12192809489	2.64643934467	2.92192809489	2.92192809489
alpha_rarefaction_10_4.txt	10	4	2.04643934467	2.12192809489	2.72192809489	2.44643934467
alpha_rarefaction_10_5.txt	10	5	2.64643934467	2.64643934467	3.32192809489	2.64643934467
alpha_rarefaction_10_6.txt	10	6	2.72192809489	2.17095059445	2.44643934467	2.64643934467
alpha_rarefaction_10_7.txt	10	7	2.37095059445	2.64643934467	2.12192809489	3.12192809489
alpha_rarefaction_10_8.txt	10	8	2.24643934467	2.17095059445	2.84643934467	2.84643934467
alpha_rarefaction_10_9.txt	10	9	1.84643934467	2.17095059445	3.12192809489	2.92192809489
alpha_rarefaction_98756_0.txt	98756	0	3.38030216579	3.38007228972	4.3700072409	n/a
alpha_rarefaction_98756_1.txt	98756	1	3.37546883949	3.38047633553	4.36233951842	n/a
alpha_rarefaction_98756_2.txt	98756	2	3.37239120383	3.37818392648	4.3606050548	n/a
alpha_rarefaction_98756_3.txt	98756	3	3.37633929703	3.37418678573	4.3667466874	n/a
alpha_rarefaction_98756_4.txt	98756	4	3.37833724776	3.37742028266	4.37123667481	n/a
alpha_rarefaction_98756_5.txt	98756	5	3.3735454871	3.37611906446	4.3668172093	n/a
alpha_rarefaction_98756_6.txt	98756	6	3.36568857432	3.37553634834	4.36134021883	n/a
alpha_rarefaction_98756_7.txt	98756	7	3.36176796447	3.38316102963	4.36600648	n/a
alpha_rarefaction_98756_8.txt	98756	8	3.37983839683	3.37542892143	4.36288917409	n/a
alpha_rarefaction_98756_9.txt	98756	9	3.3781120243	3.37596769064	4.35800459578	n/a
alpha_rarefaction_197502_0.txt	197502	0	3.37629605944	3.38048041415	4.36485612953	n/a
alpha_rarefaction_197502_1.txt	197502	1	3.38002129144	3.38064361445	4.36066376741	n/a
alpha_rarefaction_197502_2.txt	197502	2	3.37893071158	3.3754816038	4.36478265484	n/a
alpha_rarefaction_197502_3.txt	197502	3	3.37674963879	3.38014452612	4.35861394673	n/a
alpha_rarefaction_197502_4.txt	197502	4	3.38200413633	3.3834320291	4.37304259363	n/a
alpha_rarefaction_197502_5.txt	197502	5	3.3781182098	3.37950575373	4.36910589191	n/a
alpha_rarefaction_197502_6.txt	197502	6	3.37191603006	3.38309089942	4.36238433134	n/a
alpha_rarefaction_197502_7.txt	197502	7	3.37880924404	3.37957708939	4.36855553367	n/a
alpha_rarefaction_197502_8.txt	197502	8	3.38087049852	3.37509692026	4.36258498197	n/a
alpha_rarefaction_197502_9.txt	197502	9	3.38206185551	3.37831771517	4.36096044133	n/a
alpha_rarefaction_296248_0.txt	296248	0	3.37772177536	3.38272488335	4.36142208171	n/a
alpha_rarefaction_296248_1.txt	296248	1	3.3756643851	3.37681392039	4.36566025856	n/a
alpha_rarefaction_296248_2.txt	296248	2	3.38040543829	3.38199085837	4.36009023852	n/a
alpha_rarefaction_296248_3.txt	296248	3	3.37705443859	3.3771821955	4.36541911575	n/a
alpha_rarefaction_296248_4.txt	296248	4	3.37720420217	3.38047376327	4.36382297723	n/a
alpha_rarefaction_296248_5.txt	296248	5	3.37648648116	3.37699523464	4.36768680699	n/a
alpha_rarefaction_296248_6.txt	296248	6	3.37789210928	3.37680036144	4.36221177346	n/a
alpha_rarefaction_296248_7.txt	296248	7	3.37897106557	3.37911417011	4.36274999453	n/a
alpha_rarefaction_296248_8.txt	296248	8	3.37578127021	3.38362042155	4.36368651688	n/a
alpha_rarefaction_296248_9.txt	296248	9	3.37368440449	3.37771883149	4.36410324201	n/a
alpha_rarefaction_394994_0.txt	394994	0	3.37466980343	3.37770462593	4.36508904691	n/a
alpha_rarefaction_394994_1.txt	394994	1	3.37650621113	3.37604441634	4.36564990929	n/a
alpha_rarefaction_394994_2.txt	394994	2	3.37752120786	3.38006075556	4.36429787384	n/a
alpha_rarefaction_394994_3.txt	394994	3	3.37802990557	3.38263099445	4.36415497904	n/a
alpha_rarefaction_394994_4.txt	394994	4	3.38054437296	3.37906924603	4.36262221585	n/a
alpha_rarefaction_394994_5.txt	394994	5	3.37883895088	3.37820584752	4.36457341869	n/a
alpha_rarefaction_394994_6.txt	394994	6	3.37593105923	3.37972104723	4.36265189124	n/a
alpha_rarefaction_394994_7.txt	394994	7	3.37828320569	3.37811963316	4.3650474702	n/a
alpha_rarefaction_394994_8.txt	394994	8	3.37717507485	3.37795926669	4.36574220154	n/a
alpha_rarefaction_394994_9.txt	394994	9	3.37738007353	3.38119852956	4.36302518137	n/a
alpha_rarefaction_493740_0.txt	493740	0	3.37347060692	3.37752892387	4.36628752547	n/a
alpha_rarefaction_493740_1.txt	493740	1	3.37891225024	3.3807129768	4.36656761218	n/a
alpha_rarefaction_493740_2.txt	493740	2	3.37687178637	3.37831977566	4.36362493368	n/a
alpha_rarefaction_493740_3.txt	493740	3	3.37431569112	3.37974082335	4.36533524379	n/a
alpha_rarefaction_493740_4.txt	493740	4	3.37641733128	3.38022917009	4.36311631311	n/a
alpha_rarefaction_493740_5.txt	493740	5	3.37569659038	3.37965599597	4.36494764095	n/a
alpha_rarefaction_493740_6.txt	493740	6	3.3767423093	3.37803504996	4.36427967194	n/a
alpha_rarefaction_493740_7.txt	493740	7	3.37918276092	3.37811966392	4.36627754814	n/a
alpha_rarefaction_493740_8.txt	493740	8	3.3751724135	3.37909175586	4.36513081122	n/a
alpha_rarefaction_493740_9.txt	493740	9	3.3761961908	3.38057526389	4.36411511998	n/a
alpha_rarefaction_592486_0.txt	592486	0	3.37524073245	3.38049759975	4.36356738059	n/a
alpha_rarefaction_592486_1.txt	592486	1	3.37923438436	3.38053326295	4.36472289229	n/a
alpha_rarefaction_592486_2.txt	592486	2	3.3768157306	3.37921122054	4.36644803105	n/a
alpha_rarefaction_592486_3.txt	592486	3	3.37498563655	3.37937911058	4.364270923	n/a
alpha_rarefaction_592486_4.txt	592486	4	3.37440785796	3.37868485514	4.36351510908	n/a
alpha_rarefaction_592486_5.txt	592486	5	3.37562762363	3.37903255656	4.36428163539	n/a
alpha_rarefaction_592486_6.txt	592486	6	3.37750149857	3.37904828674	4.3652410356	n/a
alpha_rarefaction_592486_7.txt	592486	7	3.3792703104	3.3818699266	4.36470088383	n/a
alpha_rarefaction_592486_8.txt	592486	8	3.3780853071	3.37833077037	4.36526524152	n/a
alpha_rarefaction_592486_9.txt	592486	9	3.37463789872	3.380749988	4.36605860621	n/a
alpha_rarefaction_691232_0.txt	691232	0	3.37571853652	3.37833858843	4.36574729829	n/a
alpha_rarefaction_691232_1.txt	691232	1	3.37722007487	3.37785762474	4.36418177231	n/a
alpha_rarefaction_691232_2.txt	691232	2	3.37645102641	3.37942094098	4.36493197446	n/a
alpha_rarefaction_691232_3.txt	691232	3	3.37678803358	3.37964734486	4.36382546896	n/a
alpha_rarefaction_691232_4.txt	691232	4	3.37908365413	3.38056928855	4.36454126966	n/a
alpha_rarefaction_691232_5.txt	691232	5	3.37742777272	3.3777277058	4.36398506735	n/a
alpha_rarefaction_691232_6.txt	691232	6	3.37795167761	3.37842496604	4.36438219535	n/a
alpha_rarefaction_691232_7.txt	691232	7	3.37635195677	3.37976521342	4.36498316721	n/a
alpha_rarefaction_691232_8.txt	691232	8	3.37654632821	3.37744076447	4.36391129324	n/a
alpha_rarefaction_691232_9.txt	691232	9	3.37857874582	3.37818896558	4.36530765611	n/a
alpha_rarefaction_789978_0.txt	789978	0	3.37676510174	3.37961173372	4.36503818779	n/a
alpha_rarefaction_789978_1.txt	789978	1	3.37591744106	3.37756168985	4.3648950126	n/a
alpha_rarefaction_789978_2.txt	789978	2	3.37636085559	3.3790520997	4.36454483484	n/a
alpha_rarefaction_789978_3.txt	789978	3	3.37686766623	3.37834449858	4.36393716589	n/a
alpha_rarefaction_789978_4.txt	789978	4	3.37757268841	3.37971489288	4.36383204802	n/a
alpha_rarefaction_789978_5.txt	789978	5	3.37810057972	3.37969725014	4.36533111021	n/a
alpha_rarefaction_789978_6.txt	789978	6	3.37901444932	3.37880649491	4.36442454284	n/a
alpha_rarefaction_789978_7.txt	789978	7	3.37809098304	3.37935593629	4.3654814858	n/a
alpha_rarefaction_789978_8.txt	789978	8	3.37633298347	3.3773140036	4.36445513589	n/a
alpha_rarefaction_789978_9.txt	789978	9	3.37876879609	3.37922750152	4.36284493652	n/a
alpha_rarefaction_888724_0.txt	888724	0	3.37834416726	3.37888607562	4.36437557302	n/a
alpha_rarefaction_888724_1.txt	888724	1	3.37422576352	3.37919044773	4.36455814354	n/a
alpha_rarefaction_888724_2.txt	888724	2	3.37787927698	3.37973564975	4.36521624218	n/a
alpha_rarefaction_888724_3.txt	888724	3	3.37662078841	3.37878370196	4.36449799766	n/a
alpha_rarefaction_888724_4.txt	888724	4	3.37630620639	3.37704087143	4.36491337966	n/a
alpha_rarefaction_888724_5.txt	888724	5	3.37648596727	3.37930580007	4.36456367885	n/a
alpha_rarefaction_888724_6.txt	888724	6	3.37747196944	3.37970203965	4.3648582876	n/a
alpha_rarefaction_888724_7.txt	888724	7	3.37761004931	3.37940291708	4.36431762092	n/a
alpha_rarefaction_888724_8.txt	888724	8	3.37697475921	3.37923506276	4.36491666036	n/a
alpha_rarefaction_888724_9.txt	888724	9	3.37781818323	3.37874236122	4.36500469983	n/a
alpha_rarefaction_987470_0.txt	987470	0	3.3773905201	3.37982848639	n/a	n/a
alpha_rarefaction_987470_1.txt	987470	1	3.37791498635	3.37854565394	n/a	n/a
alpha_rarefaction_987470_2.txt	987470	2	3.37565262968	3.3776505006	n/a	n/a
alpha_rarefaction_987470_3.txt	987470	3	3.37740428363	3.37894908299	n/a	n/a
alpha_rarefaction_987470_4.txt	987470	4	3.3768914163	3.37877120234	n/a	n/a
alpha_rarefaction_987470_5.txt	987470	5	3.37689939448	3.37853793511	n/a	n/a
alpha_rarefaction_987470_6.txt	987470	6	3.37751117727	3.37849484478	n/a	n/a
alpha_rarefaction_987470_7.txt	987470	7	3.37777146871	3.37853650665	n/a	n/a
alpha_rarefaction_987470_8.txt	987470	8	3.37785979195	3.37892877789	n/a	n/a
alpha_rarefaction_987470_9.txt	987470	9	3.37685155894	3.37852826624	n/a	n/a
