# Supplementary material for: A comparative analysis of microbial profile of Guinea fowl and chicken using metagenomic approach
Source: PLoS One. 2018 Mar 1;13(3):e0191029. doi: 10.1371/journal.pone.0191029 (PMC5832216; doi:10.1371/journal.pone.0191029)
Supplement: S1 File — 16SrRNA sequencing data revealing Intestinal microbial profile of the chicken gastrointestinal tract. (ZIP) [file pone.0191029.s002.zip › exports/alphaDiversityDir_family/alpha_div_collated/simpson.txt]

	sequences per sample	iteration	S001_chic_2_sample_16s_10-23-15_v2	S002_Sarayu_Chic_16s_2-Sample_10-30-15_v1	S003_GF_2_SAMPLE_v1	S004_GF_16S_2_v1
alpha_rarefaction_10_0.txt	10	0	0.78	0.76	0.86	0.78
alpha_rarefaction_10_1.txt	10	1	0.68	0.66	0.9	0.84
alpha_rarefaction_10_2.txt	10	2	0.68	0.8	0.88	0.82
alpha_rarefaction_10_3.txt	10	3	0.74	0.82	0.86	0.86
alpha_rarefaction_10_4.txt	10	4	0.72	0.74	0.84	0.8
alpha_rarefaction_10_5.txt	10	5	0.82	0.82	0.9	0.82
alpha_rarefaction_10_6.txt	10	6	0.84	0.76	0.8	0.82
alpha_rarefaction_10_7.txt	10	7	0.78	0.82	0.74	0.88
alpha_rarefaction_10_8.txt	10	8	0.78	0.76	0.84	0.84
alpha_rarefaction_10_9.txt	10	9	0.7	0.76	0.88	0.86
alpha_rarefaction_98756_0.txt	98756	0	0.858962586397	0.857621624791	0.935354222626	n/a
alpha_rarefaction_98756_1.txt	98756	1	0.858742787413	0.857929421336	0.934794704195	n/a
alpha_rarefaction_98756_2.txt	98756	2	0.858450427748	0.857620596773	0.934767718979	n/a
alpha_rarefaction_98756_3.txt	98756	3	0.859031261609	0.857878124202	0.935424424586	n/a
alpha_rarefaction_98756_4.txt	98756	4	0.858894954379	0.857981100312	0.93536517113	n/a
alpha_rarefaction_98756_5.txt	98756	5	0.85812411478	0.857263106744	0.935188172803	n/a
alpha_rarefaction_98756_6.txt	98756	6	0.857835681803	0.858026422925	0.935005152173	n/a
alpha_rarefaction_98756_7.txt	98756	7	0.857487231688	0.857839003124	0.934993730366	n/a
alpha_rarefaction_98756_8.txt	98756	8	0.858904401153	0.857638546997	0.93526311107	n/a
alpha_rarefaction_98756_9.txt	98756	9	0.859008575694	0.857802224155	0.934933078124	n/a
alpha_rarefaction_197502_0.txt	197502	0	0.858557741848	0.857873619956	0.934980666266	n/a
alpha_rarefaction_197502_1.txt	197502	1	0.859042523108	0.857837609379	0.934870180672	n/a
alpha_rarefaction_197502_2.txt	197502	2	0.858939223447	0.857536703184	0.934996428959	n/a
alpha_rarefaction_197502_3.txt	197502	3	0.858814715922	0.857677709372	0.93483742843	n/a
alpha_rarefaction_197502_4.txt	197502	4	0.859138305715	0.858076382278	0.935546818017	n/a
alpha_rarefaction_197502_5.txt	197502	5	0.859236592024	0.857939879431	0.935276912328	n/a
alpha_rarefaction_197502_6.txt	197502	6	0.858351883982	0.858083340663	0.934982597251	n/a
alpha_rarefaction_197502_7.txt	197502	7	0.859011014642	0.85790433636	0.935222617257	n/a
alpha_rarefaction_197502_8.txt	197502	8	0.859084373707	0.857360326868	0.934971167468	n/a
alpha_rarefaction_197502_9.txt	197502	9	0.859361586743	0.857898163474	0.934890246537	n/a
alpha_rarefaction_296248_0.txt	296248	0	0.858751894462	0.858049341267	0.934845139168	n/a
alpha_rarefaction_296248_1.txt	296248	1	0.858773620869	0.857747286107	0.935066047513	n/a
alpha_rarefaction_296248_2.txt	296248	2	0.858905178269	0.858016751702	0.934790991536	n/a
alpha_rarefaction_296248_3.txt	296248	3	0.858892736175	0.8575154152	0.935169267123	n/a
alpha_rarefaction_296248_4.txt	296248	4	0.858914971089	0.857597018518	0.9350239112	n/a
alpha_rarefaction_296248_5.txt	296248	5	0.858756692504	0.857651642434	0.93516174695	n/a
alpha_rarefaction_296248_6.txt	296248	6	0.858864308165	0.857739796038	0.93496136095	n/a
alpha_rarefaction_296248_7.txt	296248	7	0.858924942024	0.857715351511	0.934992699621	n/a
alpha_rarefaction_296248_8.txt	296248	8	0.858705683124	0.857946691169	0.935059531113	n/a
alpha_rarefaction_296248_9.txt	296248	9	0.858456519712	0.857274770743	0.935069430857	n/a
alpha_rarefaction_394994_0.txt	394994	0	0.85855105844	0.857604416549	0.935049933568	n/a
alpha_rarefaction_394994_1.txt	394994	1	0.858854497468	0.857504876771	0.935136020952	n/a
alpha_rarefaction_394994_2.txt	394994	2	0.858774082681	0.857824593749	0.93502935974	n/a
alpha_rarefaction_394994_3.txt	394994	3	0.858921975589	0.857983773884	0.934991032641	n/a
alpha_rarefaction_394994_4.txt	394994	4	0.858863735601	0.857703333241	0.934984010066	n/a
alpha_rarefaction_394994_5.txt	394994	5	0.858789536456	0.857663787159	0.935027124979	n/a
alpha_rarefaction_394994_6.txt	394994	6	0.858506954629	0.857839664676	0.93501655789	n/a
alpha_rarefaction_394994_7.txt	394994	7	0.85889616753	0.85777392565	0.934991226642	n/a
alpha_rarefaction_394994_8.txt	394994	8	0.858815505903	0.857730064603	0.93509467927	n/a
alpha_rarefaction_394994_9.txt	394994	9	0.858665053802	0.857890529301	0.935010096101	n/a
alpha_rarefaction_493740_0.txt	493740	0	0.858602011265	0.857633559511	0.93517361866	n/a
alpha_rarefaction_493740_1.txt	493740	1	0.858816309067	0.857794997632	0.935125737969	n/a
alpha_rarefaction_493740_2.txt	493740	2	0.858933201211	0.85784797135	0.935040995075	n/a
alpha_rarefaction_493740_3.txt	493740	3	0.858670788121	0.857879658157	0.935079316369	n/a
alpha_rarefaction_493740_4.txt	493740	4	0.858889429567	0.85779382635	0.934938251078	n/a
alpha_rarefaction_493740_5.txt	493740	5	0.858768301663	0.857825587651	0.935078027613	n/a
alpha_rarefaction_493740_6.txt	493740	6	0.858701474998	0.857706565858	0.935050461486	n/a
alpha_rarefaction_493740_7.txt	493740	7	0.858977049237	0.857601819238	0.93511947933	n/a
alpha_rarefaction_493740_8.txt	493740	8	0.858758488692	0.857719879094	0.93510570443	n/a
alpha_rarefaction_493740_9.txt	493740	9	0.858615934915	0.857871225788	0.935083405824	n/a
alpha_rarefaction_592486_0.txt	592486	0	0.858689275496	0.857848538925	0.935048153735	n/a
alpha_rarefaction_592486_1.txt	592486	1	0.858945341429	0.857878449033	0.935032758586	n/a
alpha_rarefaction_592486_2.txt	592486	2	0.858754550656	0.85763504608	0.935181850623	n/a
alpha_rarefaction_592486_3.txt	592486	3	0.858554341739	0.857719681434	0.935026268225	n/a
alpha_rarefaction_592486_4.txt	592486	4	0.858664637226	0.85778780601	0.934989794392	n/a
alpha_rarefaction_592486_5.txt	592486	5	0.858637159356	0.857761926387	0.935074006723	n/a
alpha_rarefaction_592486_6.txt	592486	6	0.858764988001	0.857846998108	0.935081365435	n/a
alpha_rarefaction_592486_7.txt	592486	7	0.858934213358	0.857921067403	0.93502154661	n/a
alpha_rarefaction_592486_8.txt	592486	8	0.858955830021	0.857697447217	0.935110993865	n/a
alpha_rarefaction_592486_9.txt	592486	9	0.858754972357	0.85787116552	0.935098629279	n/a
alpha_rarefaction_691232_0.txt	691232	0	0.858741441898	0.857663794628	0.935089900962	n/a
alpha_rarefaction_691232_1.txt	691232	1	0.858901689234	0.857625149301	0.935024616445	n/a
alpha_rarefaction_691232_2.txt	691232	2	0.858766135437	0.8577520705	0.935088690221	n/a
alpha_rarefaction_691232_3.txt	691232	3	0.858767891236	0.85782457868	0.935016491153	n/a
alpha_rarefaction_691232_4.txt	691232	4	0.858914032431	0.857794659049	0.935013853029	n/a
alpha_rarefaction_691232_5.txt	691232	5	0.858795220115	0.857590582947	0.935008857371	n/a
alpha_rarefaction_691232_6.txt	691232	6	0.858922105098	0.857694209347	0.935007106322	n/a
alpha_rarefaction_691232_7.txt	691232	7	0.85873869704	0.857858752076	0.935065871775	n/a
alpha_rarefaction_691232_8.txt	691232	8	0.858814394715	0.857693713665	0.934996272103	n/a
alpha_rarefaction_691232_9.txt	691232	9	0.858833708121	0.857636200212	0.935128074876	n/a
alpha_rarefaction_789978_0.txt	789978	0	0.858752615637	0.857778100253	0.935025326902	n/a
alpha_rarefaction_789978_1.txt	789978	1	0.858742361389	0.857638379181	0.935054592516	n/a
alpha_rarefaction_789978_2.txt	789978	2	0.858708626144	0.857754635139	0.935054571425	n/a
alpha_rarefaction_789978_3.txt	789978	3	0.858811300966	0.857695561232	0.935013723433	n/a
alpha_rarefaction_789978_4.txt	789978	4	0.858761792812	0.857780937831	0.935021097598	n/a
alpha_rarefaction_789978_5.txt	789978	5	0.858781188285	0.857792473356	0.935063326071	n/a
alpha_rarefaction_789978_6.txt	789978	6	0.858933226158	0.857682126101	0.93504095042	n/a
alpha_rarefaction_789978_7.txt	789978	7	0.858791030403	0.857643415139	0.935074541254	n/a
alpha_rarefaction_789978_8.txt	789978	8	0.85869927706	0.857629632467	0.935081114339	n/a
alpha_rarefaction_789978_9.txt	789978	9	0.858895969957	0.857771496106	0.934987947891	n/a
alpha_rarefaction_888724_0.txt	888724	0	0.858823035801	0.857702310047	0.935044078351	n/a
alpha_rarefaction_888724_1.txt	888724	1	0.858612619761	0.857652169978	0.935059008859	n/a
alpha_rarefaction_888724_2.txt	888724	2	0.858908878501	0.857773757449	0.935086978212	n/a
alpha_rarefaction_888724_3.txt	888724	3	0.858732984477	0.857688013311	0.935033903883	n/a
alpha_rarefaction_888724_4.txt	888724	4	0.858670009706	0.857565040389	0.935079029389	n/a
alpha_rarefaction_888724_5.txt	888724	5	0.858798522595	0.857736101033	0.935055426391	n/a
alpha_rarefaction_888724_6.txt	888724	6	0.858782773516	0.857787358757	0.935056685851	n/a
alpha_rarefaction_888724_7.txt	888724	7	0.858788934189	0.857702287853	0.935036653491	n/a
alpha_rarefaction_888724_8.txt	888724	8	0.858735629438	0.857665748125	0.935060016232	n/a
alpha_rarefaction_888724_9.txt	888724	9	0.858820738153	0.857721116797	0.935084136194	n/a
alpha_rarefaction_987470_0.txt	987470	0	0.858821535018	0.857779798176	n/a	n/a
alpha_rarefaction_987470_1.txt	987470	1	0.858847004299	0.857703242498	n/a	n/a
alpha_rarefaction_987470_2.txt	987470	2	0.85868149937	0.857629707332	n/a	n/a
alpha_rarefaction_987470_3.txt	987470	3	0.858799753874	0.857708310937	n/a	n/a
alpha_rarefaction_987470_4.txt	987470	4	0.858777337195	0.857715772386	n/a	n/a
alpha_rarefaction_987470_5.txt	987470	5	0.858750237547	0.857682253001	n/a	n/a
alpha_rarefaction_987470_6.txt	987470	6	0.858792281616	0.857683161337	n/a	n/a
alpha_rarefaction_987470_7.txt	987470	7	0.858806052215	0.857689571204	n/a	n/a
alpha_rarefaction_987470_8.txt	987470	8	0.858825645189	0.857703631682	n/a	n/a
alpha_rarefaction_987470_9.txt	987470	9	0.858753379062	0.857725977325	n/a	n/a
