# Supplementary material for: A comparative analysis of microbial profile of Guinea fowl and chicken using metagenomic approach
Source: PLoS One. 2018 Mar 1;13(3):e0191029. doi: 10.1371/journal.pone.0191029 (PMC5832216; doi:10.1371/journal.pone.0191029)
Supplement: S1 File — 16SrRNA sequencing data revealing Intestinal microbial profile of the chicken gastrointestinal tract. (ZIP) [file pone.0191029.s002.zip › exports/alphaDiversityDir_family/alpha_div_collated/observed_species.txt]

	sequences per sample	iteration	S001_chic_2_sample_16s_10-23-15_v2	S002_Sarayu_Chic_16s_2-Sample_10-30-15_v1	S003_GF_2_SAMPLE_v1	S004_GF_16S_2_v1
alpha_rarefaction_10_0.txt	10	0	6.0	6.0	8.0	7.0
alpha_rarefaction_10_1.txt	10	1	5.0	4.0	10.0	7.0
alpha_rarefaction_10_2.txt	10	2	5.0	6.0	9.0	7.0
alpha_rarefaction_10_3.txt	10	3	5.0	7.0	8.0	8.0
alpha_rarefaction_10_4.txt	10	4	5.0	5.0	7.0	6.0
alpha_rarefaction_10_5.txt	10	5	7.0	7.0	10.0	7.0
alpha_rarefaction_10_6.txt	10	6	7.0	5.0	6.0	7.0
alpha_rarefaction_10_7.txt	10	7	6.0	7.0	5.0	9.0
alpha_rarefaction_10_8.txt	10	8	5.0	5.0	8.0	8.0
alpha_rarefaction_10_9.txt	10	9	4.0	5.0	9.0	8.0
alpha_rarefaction_98756_0.txt	98756	0	74.0	77.0	95.0	n/a
alpha_rarefaction_98756_1.txt	98756	1	77.0	77.0	97.0	n/a
alpha_rarefaction_98756_2.txt	98756	2	76.0	76.0	94.0	n/a
alpha_rarefaction_98756_3.txt	98756	3	79.0	78.0	93.0	n/a
alpha_rarefaction_98756_4.txt	98756	4	76.0	77.0	96.0	n/a
alpha_rarefaction_98756_5.txt	98756	5	78.0	77.0	97.0	n/a
alpha_rarefaction_98756_6.txt	98756	6	78.0	76.0	98.0	n/a
alpha_rarefaction_98756_7.txt	98756	7	77.0	77.0	100.0	n/a
alpha_rarefaction_98756_8.txt	98756	8	78.0	79.0	97.0	n/a
alpha_rarefaction_98756_9.txt	98756	9	76.0	79.0	95.0	n/a
alpha_rarefaction_197502_0.txt	197502	0	81.0	81.0	101.0	n/a
alpha_rarefaction_197502_1.txt	197502	1	81.0	81.0	102.0	n/a
alpha_rarefaction_197502_2.txt	197502	2	79.0	79.0	100.0	n/a
alpha_rarefaction_197502_3.txt	197502	3	81.0	80.0	100.0	n/a
alpha_rarefaction_197502_4.txt	197502	4	80.0	81.0	102.0	n/a
alpha_rarefaction_197502_5.txt	197502	5	78.0	80.0	101.0	n/a
alpha_rarefaction_197502_6.txt	197502	6	79.0	80.0	101.0	n/a
alpha_rarefaction_197502_7.txt	197502	7	81.0	81.0	100.0	n/a
alpha_rarefaction_197502_8.txt	197502	8	81.0	81.0	100.0	n/a
alpha_rarefaction_197502_9.txt	197502	9	81.0	80.0	98.0	n/a
alpha_rarefaction_296248_0.txt	296248	0	81.0	81.0	101.0	n/a
alpha_rarefaction_296248_1.txt	296248	1	81.0	80.0	102.0	n/a
alpha_rarefaction_296248_2.txt	296248	2	81.0	81.0	102.0	n/a
alpha_rarefaction_296248_3.txt	296248	3	81.0	81.0	101.0	n/a
alpha_rarefaction_296248_4.txt	296248	4	81.0	80.0	102.0	n/a
alpha_rarefaction_296248_5.txt	296248	5	81.0	81.0	101.0	n/a
alpha_rarefaction_296248_6.txt	296248	6	81.0	80.0	102.0	n/a
alpha_rarefaction_296248_7.txt	296248	7	81.0	81.0	102.0	n/a
alpha_rarefaction_296248_8.txt	296248	8	81.0	81.0	101.0	n/a
alpha_rarefaction_296248_9.txt	296248	9	81.0	80.0	102.0	n/a
alpha_rarefaction_394994_0.txt	394994	0	81.0	81.0	102.0	n/a
alpha_rarefaction_394994_1.txt	394994	1	81.0	81.0	102.0	n/a
alpha_rarefaction_394994_2.txt	394994	2	81.0	81.0	102.0	n/a
alpha_rarefaction_394994_3.txt	394994	3	81.0	81.0	102.0	n/a
alpha_rarefaction_394994_4.txt	394994	4	81.0	81.0	102.0	n/a
alpha_rarefaction_394994_5.txt	394994	5	81.0	81.0	102.0	n/a
alpha_rarefaction_394994_6.txt	394994	6	81.0	81.0	102.0	n/a
alpha_rarefaction_394994_7.txt	394994	7	81.0	81.0	102.0	n/a
alpha_rarefaction_394994_8.txt	394994	8	81.0	81.0	102.0	n/a
alpha_rarefaction_394994_9.txt	394994	9	81.0	81.0	102.0	n/a
alpha_rarefaction_493740_0.txt	493740	0	81.0	81.0	102.0	n/a
alpha_rarefaction_493740_1.txt	493740	1	81.0	81.0	102.0	n/a
alpha_rarefaction_493740_2.txt	493740	2	81.0	81.0	102.0	n/a
alpha_rarefaction_493740_3.txt	493740	3	81.0	81.0	102.0	n/a
alpha_rarefaction_493740_4.txt	493740	4	81.0	81.0	102.0	n/a
alpha_rarefaction_493740_5.txt	493740	5	81.0	81.0	102.0	n/a
alpha_rarefaction_493740_6.txt	493740	6	81.0	81.0	102.0	n/a
alpha_rarefaction_493740_7.txt	493740	7	81.0	81.0	102.0	n/a
alpha_rarefaction_493740_8.txt	493740	8	81.0	81.0	102.0	n/a
alpha_rarefaction_493740_9.txt	493740	9	81.0	81.0	102.0	n/a
alpha_rarefaction_592486_0.txt	592486	0	81.0	81.0	102.0	n/a
alpha_rarefaction_592486_1.txt	592486	1	81.0	81.0	102.0	n/a
alpha_rarefaction_592486_2.txt	592486	2	81.0	81.0	102.0	n/a
alpha_rarefaction_592486_3.txt	592486	3	81.0	81.0	102.0	n/a
alpha_rarefaction_592486_4.txt	592486	4	81.0	81.0	102.0	n/a
alpha_rarefaction_592486_5.txt	592486	5	81.0	81.0	102.0	n/a
alpha_rarefaction_592486_6.txt	592486	6	81.0	81.0	102.0	n/a
alpha_rarefaction_592486_7.txt	592486	7	81.0	81.0	102.0	n/a
alpha_rarefaction_592486_8.txt	592486	8	81.0	81.0	102.0	n/a
alpha_rarefaction_592486_9.txt	592486	9	81.0	81.0	102.0	n/a
alpha_rarefaction_691232_0.txt	691232	0	81.0	81.0	102.0	n/a
alpha_rarefaction_691232_1.txt	691232	1	81.0	81.0	102.0	n/a
alpha_rarefaction_691232_2.txt	691232	2	81.0	81.0	102.0	n/a
alpha_rarefaction_691232_3.txt	691232	3	81.0	81.0	102.0	n/a
alpha_rarefaction_691232_4.txt	691232	4	81.0	81.0	102.0	n/a
alpha_rarefaction_691232_5.txt	691232	5	81.0	81.0	102.0	n/a
alpha_rarefaction_691232_6.txt	691232	6	81.0	81.0	102.0	n/a
alpha_rarefaction_691232_7.txt	691232	7	81.0	81.0	102.0	n/a
alpha_rarefaction_691232_8.txt	691232	8	81.0	81.0	102.0	n/a
alpha_rarefaction_691232_9.txt	691232	9	81.0	81.0	102.0	n/a
alpha_rarefaction_789978_0.txt	789978	0	81.0	81.0	102.0	n/a
alpha_rarefaction_789978_1.txt	789978	1	81.0	81.0	102.0	n/a
alpha_rarefaction_789978_2.txt	789978	2	81.0	81.0	102.0	n/a
alpha_rarefaction_789978_3.txt	789978	3	81.0	81.0	102.0	n/a
alpha_rarefaction_789978_4.txt	789978	4	81.0	81.0	102.0	n/a
alpha_rarefaction_789978_5.txt	789978	5	81.0	81.0	102.0	n/a
alpha_rarefaction_789978_6.txt	789978	6	81.0	81.0	102.0	n/a
alpha_rarefaction_789978_7.txt	789978	7	81.0	81.0	102.0	n/a
alpha_rarefaction_789978_8.txt	789978	8	81.0	81.0	102.0	n/a
alpha_rarefaction_789978_9.txt	789978	9	81.0	81.0	102.0	n/a
alpha_rarefaction_888724_0.txt	888724	0	81.0	81.0	102.0	n/a
alpha_rarefaction_888724_1.txt	888724	1	81.0	81.0	102.0	n/a
alpha_rarefaction_888724_2.txt	888724	2	81.0	81.0	102.0	n/a
alpha_rarefaction_888724_3.txt	888724	3	81.0	81.0	102.0	n/a
alpha_rarefaction_888724_4.txt	888724	4	81.0	81.0	102.0	n/a
alpha_rarefaction_888724_5.txt	888724	5	81.0	81.0	102.0	n/a
alpha_rarefaction_888724_6.txt	888724	6	81.0	81.0	102.0	n/a
alpha_rarefaction_888724_7.txt	888724	7	81.0	81.0	102.0	n/a
alpha_rarefaction_888724_8.txt	888724	8	81.0	81.0	102.0	n/a
alpha_rarefaction_888724_9.txt	888724	9	81.0	81.0	102.0	n/a
alpha_rarefaction_987470_0.txt	987470	0	81.0	81.0	n/a	n/a
alpha_rarefaction_987470_1.txt	987470	1	81.0	81.0	n/a	n/a
alpha_rarefaction_987470_2.txt	987470	2	81.0	81.0	n/a	n/a
alpha_rarefaction_987470_3.txt	987470	3	81.0	81.0	n/a	n/a
alpha_rarefaction_987470_4.txt	987470	4	81.0	81.0	n/a	n/a
alpha_rarefaction_987470_5.txt	987470	5	81.0	81.0	n/a	n/a
alpha_rarefaction_987470_6.txt	987470	6	81.0	81.0	n/a	n/a
alpha_rarefaction_987470_7.txt	987470	7	81.0	81.0	n/a	n/a
alpha_rarefaction_987470_8.txt	987470	8	81.0	81.0	n/a	n/a
alpha_rarefaction_987470_9.txt	987470	9	81.0	81.0	n/a	n/a
