# Supplementary material for: A comparative analysis of microbial profile of Guinea fowl and chicken using metagenomic approach
Source: PLoS One. 2018 Mar 1;13(3):e0191029. doi: 10.1371/journal.pone.0191029 (PMC5832216; doi:10.1371/journal.pone.0191029)
Supplement: S1 File — 16SrRNA sequencing data revealing Intestinal microbial profile of the chicken gastrointestinal tract. (ZIP) [file pone.0191029.s002.zip › exports/betaDiversityDir_species/log_20160929194357.txt]

Logging started at 19:43:57 on 29 Sep 2016
QIIME version: 1.9.1

qiime_config values:
pick_otus_reference_seqs_fp	/usr/local/lib/python2.7/dist-packages/qiime_default_reference/gg_13_8_otus/rep_set/97_otus.fasta
sc_queue	all.q
pynast_template_alignment_fp	/usr/local/lib/python2.7/dist-packages/qiime_default_reference/gg_13_8_otus/rep_set_aligned/85_otus.pynast.fasta
cluster_jobs_fp	start_parallel_jobs.py
assign_taxonomy_reference_seqs_fp	/usr/local/lib/python2.7/dist-packages/qiime_default_reference/gg_13_8_otus/rep_set/97_otus.fasta
torque_queue	friendlyq
jobs_to_start	1
denoiser_min_per_core	50
assign_taxonomy_id_to_taxonomy_fp	/usr/local/lib/python2.7/dist-packages/qiime_default_reference/gg_13_8_otus/taxonomy/97_otu_taxonomy.txt
temp_dir	/scratch/tmp/233305.1.analysis.q/
blastall_fp	blastall
seconds_to_sleep	1

parameter file values:
beta_diversity:metrics	euclidean
parallel:jobs_to_start	1

Input file md5 sums:
/shared/data/Tennessee_State_University/sarayubhogoju@gmail.com/chic_2_sample_16s_10-23-15_v2/chic_2_sample_16s_10-23-15_v2_20160929155845607/outputs/MetagenomicsActor-00/exports/OTU_species.biom: 038c8d77daaf9d0dbc8f5954e06c30d8
/shared/data/Tennessee_State_University/sarayubhogoju@gmail.com/chic_2_sample_16s_10-23-15_v2/chic_2_sample_16s_10-23-15_v2_20160929155845607/outputs/MetagenomicsActor-00/exports/map.txt: 2eab708d2d71a54b8b5387ec175950ee

Executing commands.

# Beta Diversity (euclidean) command 
beta_diversity.py -i /shared/data/Tennessee_State_University/sarayubhogoju@gmail.com/chic_2_sample_16s_10-23-15_v2/chic_2_sample_16s_10-23-15_v2_20160929155845607/outputs/MetagenomicsActor-00/exports/OTU_species.biom -o /shared/data/Tennessee_State_University/sarayubhogoju@gmail.com/chic_2_sample_16s_10-23-15_v2/chic_2_sample_16s_10-23-15_v2_20160929155845607/outputs/MetagenomicsActor-00/exports/betaDiversityDir_species --metrics euclidean 

Stdout:

Stderr:
/usr/local/lib/python2.7/dist-packages/numpy/core/fromnumeric.py:2507: VisibleDeprecationWarning: `rank` is deprecated; use the `ndim` attribute or function instead. To find the rank of a matrix see `numpy.linalg.matrix_rank`.
  VisibleDeprecationWarning)

# Rename distance matrix (euclidean) command 
mv /shared/data/Tennessee_State_University/sarayubhogoju@gmail.com/chic_2_sample_16s_10-23-15_v2/chic_2_sample_16s_10-23-15_v2_20160929155845607/outputs/MetagenomicsActor-00/exports/betaDiversityDir_species/euclidean_OTU_species.txt /shared/data/Tennessee_State_University/sarayubhogoju@gmail.com/chic_2_sample_16s_10-23-15_v2/chic_2_sample_16s_10-23-15_v2_20160929155845607/outputs/MetagenomicsActor-00/exports/betaDiversityDir_species/euclidean_dm.txt

Stdout:

Stderr:

# Principal coordinates (euclidean) command 
principal_coordinates.py -i /shared/data/Tennessee_State_University/sarayubhogoju@gmail.com/chic_2_sample_16s_10-23-15_v2/chic_2_sample_16s_10-23-15_v2_20160929155845607/outputs/MetagenomicsActor-00/exports/betaDiversityDir_species/euclidean_dm.txt -o /shared/data/Tennessee_State_University/sarayubhogoju@gmail.com/chic_2_sample_16s_10-23-15_v2/chic_2_sample_16s_10-23-15_v2_20160929155845607/outputs/MetagenomicsActor-00/exports/betaDiversityDir_species/euclidean_pc.txt 

Stdout:

Stderr:
/usr/local/lib/python2.7/dist-packages/skbio/stats/ordination/_principal_coordinate_analysis.py:107: RuntimeWarning: The result contains negative eigenvalues. Please compare their magnitude with the magnitude of some of the largest positive eigenvalues. If the negative ones are smaller, it's probably safe to ignore them, but if they are large in magnitude, the results won't be useful. See the Notes section for more details. The smallest eigenvalue is -1.78971436616e-06 and the largest is 9426112951.25.
  RuntimeWarning

# Make emperor plots, euclidean) command 
make_emperor.py -i /shared/data/Tennessee_State_University/sarayubhogoju@gmail.com/chic_2_sample_16s_10-23-15_v2/chic_2_sample_16s_10-23-15_v2_20160929155845607/outputs/MetagenomicsActor-00/exports/betaDiversityDir_species/euclidean_pc.txt -o /shared/data/Tennessee_State_University/sarayubhogoju@gmail.com/chic_2_sample_16s_10-23-15_v2/chic_2_sample_16s_10-23-15_v2_20160929155845607/outputs/MetagenomicsActor-00/exports/betaDiversityDir_species/euclidean_emperor_pcoa_plot/ -m /shared/data/Tennessee_State_University/sarayubhogoju@gmail.com/chic_2_sample_16s_10-23-15_v2/chic_2_sample_16s_10-23-15_v2_20160929155845607/outputs/MetagenomicsActor-00/exports/map.txt 

Stdout:

Stderr:


Logging stopped at 19:44:00 on 29 Sep 2016
