# Supplementary material for: A comparative analysis of microbial profile of Guinea fowl and chicken using metagenomic approach
Source: PLoS One. 2018 Mar 1;13(3):e0191029. doi: 10.1371/journal.pone.0191029 (PMC5832216; doi:10.1371/journal.pone.0191029)
Supplement: S1 File — 16SrRNA sequencing data revealing Intestinal microbial profile of the chicken gastrointestinal tract. (ZIP) [file pone.0191029.s002.zip › exports/betaDiversityDir_species/euclidean_emperor_pcoa_plot/emperor_required_resources/emperor/js/ui.js]

/**
 *
 * @author Yoshiki Vazquez Baeza
 * @copyright Copyright 2013, The Emperor Project
 * @credits Yoshiki Vazquez Baeza
 * @license BSD
 * @version 0.9.51
 * @maintainer Yoshiki Vazquez Baeza
 * @email yoshiki89@gmail.com
 * @status Release
 *
 */

/**
 *
 * Formatting function that creates a table to display color pickers.
 *
 * @param {headers} mapping file headers
 * @param {data} mapping file data
 * @param {category} category in the mapping file
 * @param {id} id prefix added to every id element in the table
 *
 * @return a DOM document object where the table has been formated.
 *
 */
function buildColorSelectorTable(headers, data, category, id){
  var categoryIndex, table, values = [], row, cell, div;

  categoryIndex = headers.indexOf(category);
  
  if (categoryIndex === -1){
    throw new Error('The category to build the table does not exist');
  }

  id = (id === undefined) ? '' : id+'-';

  // get all values of this category from the mapping file
  values = _.map(data, function(sample){ return sample[categoryIndex] });
  values = _.uniq(values);
  values = naturalSort(values);

  table = document.createElement('table');

  // see emperor.css
  table.className = 'emperor-tab-table';

  // we want to go in this order to have the first rows at the top
  for (var i=values.length-1; i >= 0; i--){
    row = table.insertRow();

    // add the name of the category to the right of the color box
    cell = row.insertCell();
    cell.title = values[i];
    cell.appendChild(document.createTextNode(values[i]));

    // create the div with the color selector
    cell = row.insertCell();
    div = document.createElement('div');
    div.id = id+'row-'+i+'-column-'+categoryIndex;
    div.className = 'colorbox';
    div.setAttribute('name', values[i]);
    cell.appendChild(div);

  }

  return table;
}
