# Supplementary material for: A comparative analysis of microbial profile of Guinea fowl and chicken using metagenomic approach
Source: PLoS One. 2018 Mar 1;13(3):e0191029. doi: 10.1371/journal.pone.0191029 (PMC5832216; doi:10.1371/journal.pone.0191029)
Supplement: S1 File — 16SrRNA sequencing data revealing Intestinal microbial profile of the chicken gastrointestinal tract. (ZIP) [file pone.0191029.s002.zip › exports/betaDiversityDir_species/euclidean_emperor_pcoa_plot/emperor_required_resources/emperor/js/animate.js]

/**
 *
 * @author Yoshiki Vazquez Baeza
 * @copyright Copyright 2013, The Emperor Project
 * @credits Yoshiki Vazquez Baeza
 * @license BSD
 * @version 0.9.51
 * @maintainer Yoshiki Vazquez Baeza
 * @email yoshiki89@gmail.com
 * @status Release
 *
 */

/**
 *
 * @name AnimationDirector
 *
 * @class This class represents an animation director for PCoA plots in the
 * Emperor visualization software.
 *
 * @property {float} [minimumDelta=null] A floating point value determining
 * what the minimum separation between samples along the gradients is. Will be
 * null until it is initialized to the values according to the inputed data.
 * @property {int} [maximumTrajectoryLength=null] Maximum length that the
 * groups
 * of samples have along a gradient.
 * @property {int} [currentFrame=-1] The current frame being served by the
 * director.
 * @property {Array} [trajectories=Array(0)] Array where each element in the
 * trajectory is a trajectory with the interpolated points in it.
 *
 */

/**
 *
 * @name AnimationDirector
 *
 * @class This object represents an animation director, as the name implies, is
 * an object that manages an animation. Takes the for a plot (mapping file and
 * coordinates) as well as the metadata categories we want to animate over.
 * This object gets called in the main emperor module when an animation starts
 * and an instance will only be alive for one animation cycle i. e. until the
 * cycle hits the final frame of the animation.
 *
 * @param {mappingFileHeaders} an Array of strings containing metadata mapping
 * file headers (required).
 * @param {mappingFileData} an Array where the indices are sample identifiers
 * and each of the contained elements is an Array of strings where the first
 * element corresponds to the first data for the first column in the mapping
 * file (mappingFileHeaders) (required).
 * @param {coordinatesData} an Array of Objects where the indices are the
 * sample identifiers and each of the objects has the following properties: x,
 * y, z, name, color, P1, P2, P3, ... PN where N is the number of dimensions in
 * this dataset (required).
 * @param {gradientCategory} a string with the name of the mapping file header
 * where the data that spreads the samples over a gradient is contained,
 * usually time or days_since_epoch. Note that this should be an all numeric
 * category (required).
 * @param {trajectoryCategory} a string with the name of the mapping file
 * header where the data that groups the samples is contained, this will
 * usually be BODY_SITE, HOST_SUBJECT_ID, etc. (required).
 *
 * @return returns an animation director if the parameters passed in were all
 * valid.
 *
 * Note that this class will raise an Error in any of the following cases:
 * - One of the input arguments is undefined.
 * - If gradientCategory is not in the mappingFileHeaders.
 * - If trajectoryCategory is not in the mappingFileHeaders.
 *
 */
function AnimationDirector(mappingFileHeaders, mappingFileData, coordinatesData,
                         gradientCategory, trajectoryCategory){

  // all arguments are required
  if (mappingFileHeaders === undefined || mappingFileData === undefined ||
    coordinatesData === undefined || gradientCategory === undefined ||
    trajectoryCategory === undefined) {
    throw new Error("All arguments are required");
  }

  var index;

  index = mappingFileHeaders.indexOf(gradientCategory);
  if (index == -1) {
    throw new Error("Could not find the gradient category in the mapping"+
                    " file");
  }
  index = mappingFileHeaders.indexOf(trajectoryCategory);
  if (index == -1) {
    throw new Error("Could not find the trajectory category in the mapping"+
                    " file");
  }

  this.mappingFileHeaders = mappingFileHeaders;
  this.mappingFileData = mappingFileData;
  this.coordinatesData = coordinatesData;
  this.gradientCategory = gradientCategory;
  this.trajectoryCategory = trajectoryCategory;

  this.minimumDelta = null;
  this.maximumTrajectoryLength = null;
  this.currentFrame = -1;
  this.trajectories = new Array();

  this.initializeTrajectories();
  this.getMaximumTrajectoryLength();

  return this;
}

/**
 *
 * Initializes the trajectories that the director manages.
 *
 */
AnimationDirector.prototype.initializeTrajectories = function(){

  var chewedData = null, trajectoryBuffer = null, minimumDelta;
  var sampleNamesBuffer = new Array(), gradientPointsBuffer = new Array();
  var coordinatesBuffer = new Array();
  var chewedDataBuffer = null;

  // compute a dictionary from where we will extract the germane data
  chewedData = getSampleNamesAndDataForSortedTrajectories(
      this.mappingFileHeaders, this.mappingFileData, this.coordinatesData,
      this.trajectoryCategory, this.gradientCategory);

  if (chewedData === null){
    throw new Error("Error initializing the trajectories, could not "+
                    "compute the data");
  }

  // calculate the minimum delta per step
  this.minimumDelta = getMinimumDelta(chewedData);

  // we have to iterate over the keys because chewedData is a dictionary-like
  // object, if possible this should be changed in the future to be an Array
  for (var key in chewedData){

    // re-initalize the arrays, essentially dropping all the previously
    // existing information
    sampleNamesBuffer = [];
    gradientPointsBuffer = [];
    coordinatesBuffer = [];

    // buffer this to avoid the multiple look-ups below
    chewedDataBuffer = chewedData[key];

    // each of the keys is a trajectory name i. e. CONTROL, TREATMENT, etc
    // we are going to generate buffers so we can initialize the trajectory
    for (var index = 0; index < chewedDataBuffer.length; index++){
      // list of sample identifiers
      sampleNamesBuffer.push(chewedDataBuffer[index]['name']);

      // list of the value each sample has in the gradient
      gradientPointsBuffer.push(chewedDataBuffer[index]['value']);

      // x, y and z values for the coordinates data
      coordinatesBuffer.push({'x':chewedDataBuffer[index]['x'],
                              'y':chewedDataBuffer[index]['y'],
                              'z':chewedDataBuffer[index]['z']});
    }

    // don't add a new trajectory
    if (sampleNamesBuffer.length <= 1){
      continue;
    }

    // create the trajectory object
    trajectoryBuffer = new TrajectoryOfSamples(sampleNamesBuffer, key,
        gradientPointsBuffer, coordinatesBuffer, this.minimumDelta);

    this.trajectories.push(trajectoryBuffer);

  }
  return;
}

/**
 *
 * Retrieves the lengths of all the trajectories and figures out which of them
 * is the longest one, then assigns that value to the maximumTrajectoryLength
 * property.
 *
 */
AnimationDirector.prototype.getMaximumTrajectoryLength = function (){
  if(this.maximumTrajectoryLength === null){
    this._computeN();
  }

  return this.maximumTrajectoryLength;
}

/**
 *
 * Helper function to compute the maximum length of the trajectories that the
 * director is in charge of.
 *
 */
AnimationDirector.prototype._computeN = function (){
  var arrayOfLengths = new Array();

  // retrieve the length of all the trajectories
  for (var index = 0; index < this.trajectories.length; index++){
    arrayOfLengths.push(
        this.trajectories[index].interpolatedCoordinates.length);
  }

  // assign the value of the maximum value for these lengths
  this.maximumTrajectoryLength = _.max(arrayOfLengths);
}

/**
 *
 * Helper method to update the value of the currentFrame property.
 *
 */
AnimationDirector.prototype.updateFrame = function (){
  if (this.animationCycleFinished() === false) {
    this.currentFrame = this.currentFrame + 1;
  }
}

/**
 *
 * Check whether or not the animation cycle has finished for this object.
 * @return {bool} True if the animation has reached it's end and False if the
 * animation still has frames to go.
 *
 */
AnimationDirector.prototype.animationCycleFinished = function (){
  return this.currentFrame > this.getMaximumTrajectoryLength();
}
