# Supplementary material for: A comparative analysis of microbial profile of Guinea fowl and chicken using metagenomic approach
Source: PLoS One. 2018 Mar 1;13(3):e0191029. doi: 10.1371/journal.pone.0191029 (PMC5832216; doi:10.1371/journal.pone.0191029)
Supplement: S1 File — 16SrRNA sequencing data revealing Intestinal microbial profile of the chicken gastrointestinal tract. (ZIP) [file pone.0191029.s002.zip › exports/betaDiversityDir_species/euclidean_emperor_pcoa_plot/emperor_required_resources/emperor/css/emperor.css]

/*
 * __author__ = "Meg Pirrung"
 * __copyright__ = "Copyright 2013, Emperor"
 * __credits__ = ["Meg Pirrung", "Yoshiki Vazquez Baeza",
                  "Antonio Gonzalez Pena", "Jackson Chen"]
 * __license__ = "BSD"
 * __version__ = "0.9.3-dev"
 * __maintainer__ = "Yoshiki Vazquez Baeza"
 * __email__ = "yoshiki89@gmail.com"
 * __status__ = "Development"
 */

body, html {
  font-size: 10px;
  height: 100%;
  width: 100%;
  margin: 0px;
  overflow: hidden;
  float: left;
}

/* #small-logo, #overlay, #explanation and #source are all styling elements
 * that get in use when WebGL is not enabled and a small help message needs to
 * be shown
 */
#small-logo {
  width: 150px;
  height: 45px;
}

#overlay {
  visibility: hidden;
  position: absolute;
  left: 0px;
  top: 0px;
  width: 100%;
  height: 100%;
  font-size: 13px;
  text-align: center;
  z-index: 1000;
}

#overlay div {
  width: 325px;
  margin: 75px auto;
  background-color: #fff;
  border: 1px solid #000;
  padding: 15px;
  text-align: center;
}

#explanation {
  text-align: left;
}

#source {
  font-size: 11px;
  text-align: left;
}

/* the plotting area */
div.emperor-plot-wrapper {
  position: relative;
  overflow: hidden;
  height: 100%;
  width: 73%;
  float: left;
  margin: 0;
}

/* button to select between parallel coordinates and 3D plots */
#emperor-plot-toggle {
  z-index: 5;
  width: 73%;
  margin: 0;
  overflow: hidden;
  bottom: 0;
  position: absolute;
  float: left;
}

/* div.emperor-separator and div.emperor-separator:hover are classes that make
 * the separator on the right of the user interface that let's you rescale the
 * area of the plot
 */
div.emperor-separator {
  height: 100%;
  width: 1%;
  float: left;
  cursor: col-resize;
  margin: 0;
  background-color: #333333;
}

div.emperor-separator:hover {
  background-color:#666666;
}

/* #emperor-menu and #emperor-menu-tabs the two things that show in the right
 * side-bar, #emperor-menu is the container for all the tabs and
 * #emperor-menu-tabs is the container for the name of the tabs */
div#emperor-menu {
  height: 100%;
  font-family: Helvetica, sans-serif;
  width: 26%;
  overflow: hidden;
  float: left;
  padding: 0px;
  margin: 0;
}

div#emperor-menu-tabs {
  background: #eee;
  height: 100%;
  margin: 0;
  overflow: auto;
}

/* class used in the divs that contain the widgets for the menu tabs like:
 * axes, show by, and all the other tabs in the main interface.
 */
.emperor-tab-div{
  padding-top: 0px;
  padding-bottom: 0px;
  height: 100%;
  overflow: auto;
  align: center; /*align the contents to the center*/
}

/* tables displayed inside any div of class emperor-tab-div should have the
 * following class to keep consistency between the displayed elements
 */
.emperor-tab-table {
   display: table;
   margin-right: auto;
   margin-left: auto;
   width: 100%;
   height: 100%
   text-align: left;
}

/* tables displayed inside any div of class emperor-tab-div that list sliders
 * should have the following class that will prevent horizontal scroll bars to
 * appear on screen
 */
.emperor-tab-table-with-sliders{
   display: table;
   margin-right: auto;
   margin-left: auto;
   width: 100%;
   height: 100%
   text-align: left;

   /* avoid showing horizontal scrollbars when the slider is at 0% or 100% */
   padding-right: 10px;
   padding-left: 10px;
}

/* drop-down menus inside the tabs should use as much space as possible but
 * never go out of the tab size, this is important because otherwise it breaks
 * some of the interface's layout.
 */
.emperor-tab-drop-down{
  width: 100%;
}

/* general styling for a variety of elements in emperor */
table {
  font-family: Helvetica, sans-serif;
  font-size: 12px !important;
}

form {
  margin: 0px;
}

input {
  font-style: 10pt helvetica;
}

div.colorbox {
  border: 1px solid black;
  height: 18px;
  width: 18px;
}

div.list{
  width: 100%;
  height: 85%;
  overflow: auto;
}

div.list ul {
  width: 100%;
  padding-left: 0px !important;
  list-style-type: none;
  font-size: 12px !important;
}

input.button {
  height: 2em;
  width: 100%;
}

label {
  border: 0;
  font: 9pt Helvetica;
}

label.slidervalue {
  float: right;
  border: 0;
  color: #6cf;
  font-weight: bold;
  font: 9pt Helvetica;
}

.ui-tabs .ui-tabs-nav li a{
  padding: 2px 5px !important;
}

/* style for all labels in emperor */
div#label-list {
  height: 60%;
}

div.#labels-top {
  height: 30%;
}

div#labels {
  display: none;
  font-family: courier;
  color: #fff;
  height: 0px;
  float: left;
  position: absolute;
  z-index: 1;
}

div#taxalabels {
  display: none;
  font-family: courier;
  color: #fff;
  height: 0px;
  float: left;
  position: absolute;
  z-index: 1;
}

.axis-labels {
  color: #fff;
}

div#label-color-holder {
  width: 100%;
}

div#label-color-holder div {
  float: left;
}

div#label-color-holder label{
  float: left;
  width: 50%;
}

/* arrow that's shown on the plot when you double click a sample */
.arrow-right {
  opacity: 0;
  position: absolute;
  width: 0;
  height: 0;
  border-top: 5px solid transparent;
  border-bottom: 5px solid transparent;
  border-left: 10px solid white;
}

/* the media-button class used in the animations tab */
a.media-button img {
  background-color: #eee;
}

a.media-button:hover img{
  background-color: #cff;
}

/* miscellaneous useful classes */
*.unselectable {
  -moz-user-select: -moz-none;
  -khtml-user-select: none;
  -webkit-user-select: none;

  /*
  Introduced in IE 10.
  See http://ie.microsoft.com/testdrive/HTML5/msUserSelect/
  */
  -ms-user-select: none;
  user-select: none;
}

.ontop {
  padding: 2px;
  font-style: 9pt helvetica;
  color: #fff;
  border: 1px solid white;
  position: absolute;
}

.invisible {
  display: none;
}
