# Supplementary material for: A comparative analysis of microbial profile of Guinea fowl and chicken using metagenomic approach
Source: PLoS One. 2018 Mar 1;13(3):e0191029. doi: 10.1371/journal.pone.0191029 (PMC5832216; doi:10.1371/journal.pone.0191029)
Supplement: S1 File — 16SrRNA sequencing data revealing Intestinal microbial profile of the chicken gastrointestinal tract. (ZIP) [file pone.0191029.s002.zip › exports/betaDiversityDir_species/euclidean_emperor_pcoa_plot/emperor_required_resources/js/js/OrbitControls.js]

/**
 * @author qiao / https://github.com/qiao
 * @author mrdoob / http://mrdoob.com
 * @author alteredq / http://alteredqualia.com/
 * @author WestLangley / http://github.com/WestLangley
 * @author erich666 / http://erichaines.com
 */
/*global THREE, console */

// This set of controls performs orbiting, dollying (zooming), and panning. It maintains
// the "up" direction as +Y, unlike the TrackballControls. Touch on tablet and phones is
// supported.
//
//    Orbit - left mouse / touch: one finger move
//    Zoom - middle mouse, or mousewheel / touch: two finger spread or squish
//    Pan - right mouse, or arrow keys / touch: three finter swipe
//
// This is a drop-in replacement for (most) TrackballControls used in examples.
// That is, include this js file and wherever you see:
//    	controls = new THREE.TrackballControls( camera );
//      controls.target.z = 150;
// Simple substitute "OrbitControls" and the control should work as-is.

THREE.OrbitControls = function ( object, domElement ) {

	this.object = object;
	this.domElement = ( domElement !== undefined ) ? domElement : document;

	// API

	// Set to false to disable this control
	this.enabled = true;

	// "target" sets the location of focus, where the control orbits around
	// and where it pans with respect to.
	this.target = new THREE.Vector3();

	// center is old, deprecated; use "target" instead
	this.center = this.target;

	// This option actually enables dollying in and out; left as "zoom" for
	// backwards compatibility
	this.noZoom = false;
	this.zoomSpeed = 1.0;

	// Limits to how far you can dolly in and out
	this.minDistance = 0;
	this.maxDistance = Infinity;

	// Set to true to disable this control
	this.noRotate = false;
	this.rotateSpeed = 1.0;

	// Set to true to disable this control
	this.noPan = false;
	this.keyPanSpeed = 7.0;	// pixels moved per arrow key push

	// Set to true to automatically rotate around the target
	this.autoRotate = false;
	this.autoRotateSpeed = 2.0; // 30 seconds per round when fps is 60

	// How far you can orbit vertically, upper and lower limits.
	// Range is 0 to Math.PI radians.
	this.minPolarAngle = 0; // radians
	this.maxPolarAngle = Math.PI; // radians

	// Set to true to disable use of the keys
	this.noKeys = false;

	// The four arrow keys
	this.keys = { LEFT: 37, UP: 38, RIGHT: 39, BOTTOM: 40 };

	////////////
	// internals

	var scope = this;

	var EPS = 0.000001;

	var rotateStart = new THREE.Vector2();
	var rotateEnd = new THREE.Vector2();
	var rotateDelta = new THREE.Vector2();

	var panStart = new THREE.Vector2();
	var panEnd = new THREE.Vector2();
	var panDelta = new THREE.Vector2();
	var panOffset = new THREE.Vector3();

	var offset = new THREE.Vector3();

	var dollyStart = new THREE.Vector2();
	var dollyEnd = new THREE.Vector2();
	var dollyDelta = new THREE.Vector2();

	var phiDelta = 0;
	var thetaDelta = 0;
	var scale = 1;
	var pan = new THREE.Vector3();

	var lastPosition = new THREE.Vector3();
	var lastQuaternion = new THREE.Quaternion();

	var STATE = { NONE : -1, ROTATE : 0, DOLLY : 1, PAN : 2, TOUCH_ROTATE : 3, TOUCH_DOLLY : 4, TOUCH_PAN : 5 };

	var state = STATE.NONE;

	// for reset

	this.target0 = this.target.clone();
	this.position0 = this.object.position.clone();

	// so camera.up is the orbit axis

	var quat = new THREE.Quaternion().setFromUnitVectors( object.up, new THREE.Vector3( 0, 1, 0 ) );
	var quatInverse = quat.clone().inverse();

	// events

	var changeEvent = { type: 'change' };
	var startEvent = { type: 'start'};
	var endEvent = { type: 'end'};

	this.rotateLeft = function ( angle ) {

		if ( angle === undefined ) {

			angle = getAutoRotationAngle();

		}

		thetaDelta -= angle;

	};

	this.rotateUp = function ( angle ) {

		if ( angle === undefined ) {

			angle = getAutoRotationAngle();

		}

		phiDelta -= angle;

	};

	// pass in distance in world space to move left
	this.panLeft = function ( distance ) {

		var te = this.object.matrix.elements;

		// get X column of matrix
		panOffset.set( te[ 0 ], te[ 1 ], te[ 2 ] );
		panOffset.multiplyScalar( - distance );
		
		pan.add( panOffset );

	};

	// pass in distance in world space to move up
	this.panUp = function ( distance ) {

		var te = this.object.matrix.elements;

		// get Y column of matrix
		panOffset.set( te[ 4 ], te[ 5 ], te[ 6 ] );
		panOffset.multiplyScalar( distance );
		
		pan.add( panOffset );

	};
	
	// pass in x,y of change desired in pixel space,
	// right and down are positive
	this.pan = function ( deltaX, deltaY ) {

		var element = scope.domElement === document ? scope.domElement.body : scope.domElement;

		if ( scope.object.fov !== undefined ) {

			// perspective
			var position = scope.object.position;
			var offset = position.clone().sub( scope.target );
			var targetDistance = offset.length();

			// half of the fov is center to top of screen
			targetDistance *= Math.tan( ( scope.object.fov / 2 ) * Math.PI / 180.0 );

			// we actually don't use screenWidth, since perspective camera is fixed to screen height
			scope.panLeft( 2 * deltaX * targetDistance / element.clientHeight );
			scope.panUp( 2 * deltaY * targetDistance / element.clientHeight );

		} else if ( scope.object.top !== undefined ) {

			// orthographic
			scope.panLeft( deltaX * (scope.object.right - scope.object.left) / element.clientWidth );
			scope.panUp( deltaY * (scope.object.top - scope.object.bottom) / element.clientHeight );

		} else {

			// camera neither orthographic or perspective
			console.warn( 'WARNING: OrbitControls.js encountered an unknown camera type - pan disabled.' );

		}

	};

	this.dollyIn = function ( dollyScale ) {

		if ( dollyScale === undefined ) {

			dollyScale = getZoomScale();

		}

		scale /= dollyScale;

	};

	this.dollyOut = function ( dollyScale ) {

		if ( dollyScale === undefined ) {

			dollyScale = getZoomScale();

		}

		scale *= dollyScale;

	};

	this.update = function () {

		var position = this.object.position;

		offset.copy( position ).sub( this.target );

		// rotate offset to "y-axis-is-up" space
		offset.applyQuaternion( quat );

		// angle from z-axis around y-axis

		var theta = Math.atan2( offset.x, offset.z );

		// angle from y-axis

		var phi = Math.atan2( Math.sqrt( offset.x * offset.x + offset.z * offset.z ), offset.y );

		if ( this.autoRotate ) {

			this.rotateLeft( getAutoRotationAngle() );

		}

		theta += thetaDelta;
		phi += phiDelta;

		// restrict phi to be between desired limits
		phi = Math.max( this.minPolarAngle, Math.min( this.maxPolarAngle, phi ) );

		// restrict phi to be betwee EPS and PI-EPS
		phi = Math.max( EPS, Math.min( Math.PI - EPS, phi ) );

		var radius = offset.length() * scale;

		// restrict radius to be between desired limits
		radius = Math.max( this.minDistance, Math.min( this.maxDistance, radius ) );
		
		// move target to panned location
		this.target.add( pan );

		offset.x = radius * Math.sin( phi ) * Math.sin( theta );
		offset.y = radius * Math.cos( phi );
		offset.z = radius * Math.sin( phi ) * Math.cos( theta );

		// rotate offset back to "camera-up-vector-is-up" space
		offset.applyQuaternion( quatInverse );

		position.copy( this.target ).add( offset );

		this.object.lookAt( this.target );

		thetaDelta = 0;
		phiDelta = 0;
		scale = 1;
		pan.set( 0, 0, 0 );

		// update condition is:
		// min(camera displacement, camera rotation in radians)^2 > EPS
		// using small-angle approximation cos(x/2) = 1 - x^2 / 8

		if ( lastPosition.distanceToSquared( this.object.position ) > EPS
		    || 8 * (1 - lastQuaternion.dot(this.object.quaternion)) > EPS ) {

			this.dispatchEvent( changeEvent );

			lastPosition.copy( this.object.position );
			lastQuaternion.copy (this.object.quaternion );

		}

	};


	this.reset = function () {

		state = STATE.NONE;

		this.target.copy( this.target0 );
		this.object.position.copy( this.position0 );

		this.update();

	};

	function getAutoRotationAngle() {

		return 2 * Math.PI / 60 / 60 * scope.autoRotateSpeed;

	}

	function getZoomScale() {

		return Math.pow( 0.95, scope.zoomSpeed );

	}

	function onMouseDown( event ) {

		if ( scope.enabled === false ) return;
		event.preventDefault();

		if ( event.button === 0 ) {
			if ( scope.noRotate === true ) return;

			state = STATE.ROTATE;

			rotateStart.set( event.clientX, event.clientY );

		} else if ( event.button === 1 ) {
			if ( scope.noZoom === true ) return;

			state = STATE.DOLLY;

			dollyStart.set( event.clientX, event.clientY );

		} else if ( event.button === 2 ) {
			if ( scope.noPan === true ) return;

			state = STATE.PAN;

			panStart.set( event.clientX, event.clientY );

		}

		document.addEventListener( 'mousemove', onMouseMove, false );
		document.addEventListener( 'mouseup', onMouseUp, false );
		scope.dispatchEvent( startEvent );

	}

	function onMouseMove( event ) {

		if ( scope.enabled === false ) return;

		event.preventDefault();

		var element = scope.domElement === document ? scope.domElement.body : scope.domElement;

		if ( state === STATE.ROTATE ) {

			if ( scope.noRotate === true ) return;

			rotateEnd.set( event.clientX, event.clientY );
			rotateDelta.subVectors( rotateEnd, rotateStart );

			// rotating across whole screen goes 360 degrees around
			scope.rotateLeft( 2 * Math.PI * rotateDelta.x / element.clientWidth * scope.rotateSpeed );

			// rotating up and down along whole screen attempts to go 360, but limited to 180
			scope.rotateUp( 2 * Math.PI * rotateDelta.y / element.clientHeight * scope.rotateSpeed );

			rotateStart.copy( rotateEnd );

		} else if ( state === STATE.DOLLY ) {

			if ( scope.noZoom === true ) return;

			dollyEnd.set( event.clientX, event.clientY );
			dollyDelta.subVectors( dollyEnd, dollyStart );

			if ( dollyDelta.y > 0 ) {

				scope.dollyIn();

			} else {

				scope.dollyOut();

			}

			dollyStart.copy( dollyEnd );

		} else if ( state === STATE.PAN ) {

			if ( scope.noPan === true ) return;

			panEnd.set( event.clientX, event.clientY );
			panDelta.subVectors( panEnd, panStart );
			
			scope.pan( panDelta.x, panDelta.y );

			panStart.copy( panEnd );

		}

		scope.update();

	}

	function onMouseUp( /* event */ ) {

		if ( scope.enabled === false ) return;

		document.removeEventListener( 'mousemove', onMouseMove, false );
		document.removeEventListener( 'mouseup', onMouseUp, false );
		scope.dispatchEvent( endEvent );
		state = STATE.NONE;

	}

	function onMouseWheel( event ) {

		if ( scope.enabled === false || scope.noZoom === true ) return;

		event.preventDefault();
		event.stopPropagation();

		var delta = 0;

		if ( event.wheelDelta !== undefined ) { // WebKit / Opera / Explorer 9

			delta = event.wheelDelta;

		} else if ( event.detail !== undefined ) { // Firefox

			delta = - event.detail;

		}

		if ( delta > 0 ) {

			scope.dollyOut();

		} else {

			scope.dollyIn();

		}

		scope.update();
		scope.dispatchEvent( startEvent );
		scope.dispatchEvent( endEvent );

	}

	function onKeyDown( event ) {

		if ( scope.enabled === false || scope.noKeys === true || scope.noPan === true ) return;
		
		switch ( event.keyCode ) {

			case scope.keys.UP:
				scope.pan( 0, scope.keyPanSpeed );
				scope.update();
				break;

			case scope.keys.BOTTOM:
				scope.pan( 0, - scope.keyPanSpeed );
				scope.update();
				break;

			case scope.keys.LEFT:
				scope.pan( scope.keyPanSpeed, 0 );
				scope.update();
				break;

			case scope.keys.RIGHT:
				scope.pan( - scope.keyPanSpeed, 0 );
				scope.update();
				break;

		}

	}

	function touchstart( event ) {

		if ( scope.enabled === false ) return;

		switch ( event.touches.length ) {

			case 1:	// one-fingered touch: rotate

				if ( scope.noRotate === true ) return;

				state = STATE.TOUCH_ROTATE;

				rotateStart.set( event.touches[ 0 ].pageX, event.touches[ 0 ].pageY );
				break;

			case 2:	// two-fingered touch: dolly

				if ( scope.noZoom === true ) return;

				state = STATE.TOUCH_DOLLY;

				var dx = event.touches[ 0 ].pageX - event.touches[ 1 ].pageX;
				var dy = event.touches[ 0 ].pageY - event.touches[ 1 ].pageY;
				var distance = Math.sqrt( dx * dx + dy * dy );
				dollyStart.set( 0, distance );
				break;

			case 3: // three-fingered touch: pan

				if ( scope.noPan === true ) return;

				state = STATE.TOUCH_PAN;

				panStart.set( event.touches[ 0 ].pageX, event.touches[ 0 ].pageY );
				break;

			default:

				state = STATE.NONE;

		}

		scope.dispatchEvent( startEvent );

	}

	function touchmove( event ) {

		if ( scope.enabled === false ) return;

		event.preventDefault();
		event.stopPropagation();

		var element = scope.domElement === document ? scope.domElement.body : scope.domElement;

		switch ( event.touches.length ) {

			case 1: // one-fingered touch: rotate

				if ( scope.noRotate === true ) return;
				if ( state !== STATE.TOUCH_ROTATE ) return;

				rotateEnd.set( event.touches[ 0 ].pageX, event.touches[ 0 ].pageY );
				rotateDelta.subVectors( rotateEnd, rotateStart );

				// rotating across whole screen goes 360 degrees around
				scope.rotateLeft( 2 * Math.PI * rotateDelta.x / element.clientWidth * scope.rotateSpeed );
				// rotating up and down along whole screen attempts to go 360, but limited to 180
				scope.rotateUp( 2 * Math.PI * rotateDelta.y / element.clientHeight * scope.rotateSpeed );

				rotateStart.copy( rotateEnd );

				scope.update();
				break;

			case 2: // two-fingered touch: dolly

				if ( scope.noZoom === true ) return;
				if ( state !== STATE.TOUCH_DOLLY ) return;

				var dx = event.touches[ 0 ].pageX - event.touches[ 1 ].pageX;
				var dy = event.touches[ 0 ].pageY - event.touches[ 1 ].pageY;
				var distance = Math.sqrt( dx * dx + dy * dy );

				dollyEnd.set( 0, distance );
				dollyDelta.subVectors( dollyEnd, dollyStart );

				if ( dollyDelta.y > 0 ) {

					scope.dollyOut();

				} else {

					scope.dollyIn();

				}

				dollyStart.copy( dollyEnd );

				scope.update();
				break;

			case 3: // three-fingered touch: pan

				if ( scope.noPan === true ) return;
				if ( state !== STATE.TOUCH_PAN ) return;

				panEnd.set( event.touches[ 0 ].pageX, event.touches[ 0 ].pageY );
				panDelta.subVectors( panEnd, panStart );
				
				scope.pan( panDelta.x, panDelta.y );

				panStart.copy( panEnd );

				scope.update();
				break;

			default:

				state = STATE.NONE;

		}

	}

	function touchend( /* event */ ) {

		if ( scope.enabled === false ) return;

		scope.dispatchEvent( endEvent );
		state = STATE.NONE;

	}

	this.domElement.addEventListener( 'contextmenu', function ( event ) { event.preventDefault(); }, false );
	this.domElement.addEventListener( 'mousedown', onMouseDown, false );
	this.domElement.addEventListener( 'mousewheel', onMouseWheel, false );
	this.domElement.addEventListener( 'DOMMouseScroll', onMouseWheel, false ); // firefox

	this.domElement.addEventListener( 'touchstart', touchstart, false );
	this.domElement.addEventListener( 'touchend', touchend, false );
	this.domElement.addEventListener( 'touchmove', touchmove, false );

	window.addEventListener( 'keydown', onKeyDown, false );

	// force an update at start
	this.update();

};

THREE.OrbitControls.prototype = Object.create( THREE.EventDispatcher.prototype );
