# Supplementary material for: A comparative analysis of microbial profile of Guinea fowl and chicken using metagenomic approach
Source: PLoS One. 2018 Mar 1;13(3):e0191029. doi: 10.1371/journal.pone.0191029 (PMC5832216; doi:10.1371/journal.pone.0191029)
Supplement: S1 File — 16SrRNA sequencing data revealing Intestinal microbial profile of the chicken gastrointestinal tract. (ZIP) [file pone.0191029.s002.zip › exports/betaDiversityDir_species/euclidean_emperor_pcoa_plot/emperor_required_resources/js/js/SVGRenderer.js]

/**
 * @author mrdoob / http://mrdoob.com/
 */

THREE.SVGRenderer = function () {

	console.log( 'THREE.SVGRenderer', THREE.REVISION );

	var _this = this,
	_renderData, _elements, _lights,
	_projector = new THREE.Projector(),
	_svg = document.createElementNS('http://www.w3.org/2000/svg', 'svg'),
	_svgWidth, _svgHeight, _svgWidthHalf, _svgHeightHalf,

	_v1, _v2, _v3, _v4,

	_clipBox = new THREE.Box2(),
	_elemBox = new THREE.Box2(),

	_color = new THREE.Color(),
	_diffuseColor = new THREE.Color(),
	_ambientLight = new THREE.Color(),
	_directionalLights = new THREE.Color(),
	_pointLights = new THREE.Color(),
	_clearColor = new THREE.Color(),
	_clearAlpha = 1,

	_w, // z-buffer to w-buffer
	_vector3 = new THREE.Vector3(), // Needed for PointLight
	_centroid = new THREE.Vector3(),

	_svgPathPool = [], _svgLinePool = [], _svgRectPool = [],
	_svgNode, _pathCount = 0, _lineCount = 0, _rectCount = 0,
	_quality = 1;

	this.domElement = _svg;

	this.autoClear = true;
	this.sortObjects = true;
	this.sortElements = true;

	this.info = {

		render: {

			vertices: 0,
			faces: 0

		}

	}

	this.setQuality = function( quality ) {

		switch(quality) {

			case "high": _quality = 1; break;
			case "low": _quality = 0; break;

		}

	};

	// WebGLRenderer compatibility

	this.supportsVertexTextures = function () {};
	this.setFaceCulling = function () {};

	this.setClearColor = function ( color, alpha ) {

		_clearColor.set( color );
		_clearAlpha = alpha !== undefined ? alpha : 1;

	};

	this.setSize = function( width, height ) {

		_svgWidth = width; _svgHeight = height;
		_svgWidthHalf = _svgWidth / 2; _svgHeightHalf = _svgHeight / 2;

		_svg.setAttribute( 'viewBox', ( - _svgWidthHalf ) + ' ' + ( - _svgHeightHalf ) + ' ' + _svgWidth + ' ' + _svgHeight );
		_svg.setAttribute( 'width', _svgWidth );
		_svg.setAttribute( 'height', _svgHeight );

		_clipBox.min.set( - _svgWidthHalf, - _svgHeightHalf );
		_clipBox.max.set( _svgWidthHalf, _svgHeightHalf );

	};

	this.clear = function () {

		_pathCount = 0;
		_lineCount = 0;
		_rectCount = 0;

		while ( _svg.childNodes.length > 0 ) {

			_svg.removeChild( _svg.childNodes[ 0 ] );

		}
		
		_svg.style.backgroundColor = 'rgba(' + ( ( _clearColor.r * 255 ) | 0 ) + ',' + ( ( _clearColor.g * 255 ) | 0 ) + ',' + ( ( _clearColor.b * 255 ) | 0 ) + ',' + _clearAlpha + ')';

	};

	this.render = function ( scene, camera ) {

		if ( camera instanceof THREE.Camera === false ) {

			console.error( 'THREE.SVGRenderer.render: camera is not an instance of THREE.Camera.' );
			return;

		}

		if ( this.autoClear === true ) this.clear();

		_this.info.render.vertices = 0;
		_this.info.render.faces = 0;

		_renderData = _projector.projectScene( scene, camera, this.sortObjects, this.sortElements );
		_elements = _renderData.elements;
		_lights = _renderData.lights;

		calculateLights( _lights );

		for ( var e = 0, el = _elements.length; e < el; e ++ ) {

			var element = _elements[ e ];
			var material = element.material;

			if ( material === undefined || material.opacity === 0 ) continue;

			_elemBox.makeEmpty();

			if ( element instanceof THREE.RenderableSprite ) {

				_v1 = element;
				_v1.x *= _svgWidthHalf; _v1.y *= - _svgHeightHalf;

				renderSprite( _v1, element, material );

			} else if ( element instanceof THREE.RenderableLine ) {

				_v1 = element.v1; _v2 = element.v2;

				_v1.positionScreen.x *= _svgWidthHalf; _v1.positionScreen.y *= - _svgHeightHalf;
				_v2.positionScreen.x *= _svgWidthHalf; _v2.positionScreen.y *= - _svgHeightHalf;

				_elemBox.setFromPoints( [ _v1.positionScreen, _v2.positionScreen ] );

				if ( _clipBox.isIntersectionBox( _elemBox ) === true ) {

					renderLine( _v1, _v2, element, material );

				}

			} else if ( element instanceof THREE.RenderableFace ) {

				_v1 = element.v1; _v2 = element.v2; _v3 = element.v3;

				if ( _v1.positionScreen.z < -1 || _v1.positionScreen.z > 1 ) continue;
				if ( _v2.positionScreen.z < -1 || _v2.positionScreen.z > 1 ) continue;
				if ( _v3.positionScreen.z < -1 || _v3.positionScreen.z > 1 ) continue;

				_v1.positionScreen.x *= _svgWidthHalf; _v1.positionScreen.y *= - _svgHeightHalf;
				_v2.positionScreen.x *= _svgWidthHalf; _v2.positionScreen.y *= - _svgHeightHalf;
				_v3.positionScreen.x *= _svgWidthHalf; _v3.positionScreen.y *= - _svgHeightHalf;

				_elemBox.setFromPoints( [
					_v1.positionScreen,
					_v2.positionScreen,
					_v3.positionScreen
				] );

				if ( _clipBox.isIntersectionBox( _elemBox ) === true ) {

					renderFace3( _v1, _v2, _v3, element, material );

				}

			}

		}

	};

	function calculateLights( lights ) {

		_ambientLight.setRGB( 0, 0, 0 );
		_directionalLights.setRGB( 0, 0, 0 );
		_pointLights.setRGB( 0, 0, 0 );

		for ( var l = 0, ll = lights.length; l < ll; l++ ) {

			var light = lights[ l ];
			var lightColor = light.color;

			if ( light instanceof THREE.AmbientLight ) {

				_ambientLight.r += lightColor.r;
				_ambientLight.g += lightColor.g;
				_ambientLight.b += lightColor.b;

			} else if ( light instanceof THREE.DirectionalLight ) {

				_directionalLights.r += lightColor.r;
				_directionalLights.g += lightColor.g;
				_directionalLights.b += lightColor.b;

			} else if ( light instanceof THREE.PointLight ) {

				_pointLights.r += lightColor.r;
				_pointLights.g += lightColor.g;
				_pointLights.b += lightColor.b;

			}

		}

	}

	function calculateLight( lights, position, normal, color ) {

		for ( var l = 0, ll = lights.length; l < ll; l ++ ) {

			var light = lights[ l ];
			var lightColor = light.color;

			if ( light instanceof THREE.DirectionalLight ) {

				var lightPosition = _vector3.setFromMatrixPosition( light.matrixWorld ).normalize();

				var amount = normal.dot( lightPosition );

				if ( amount <= 0 ) continue;

				amount *= light.intensity;

				color.r += lightColor.r * amount;
				color.g += lightColor.g * amount;
				color.b += lightColor.b * amount;

			} else if ( light instanceof THREE.PointLight ) {

				var lightPosition = _vector3.setFromMatrixPosition( light.matrixWorld );

				var amount = normal.dot( _vector3.subVectors( lightPosition, position ).normalize() );

				if ( amount <= 0 ) continue;

				amount *= light.distance == 0 ? 1 : 1 - Math.min( position.distanceTo( lightPosition ) / light.distance, 1 );

				if ( amount == 0 ) continue;

				amount *= light.intensity;

				color.r += lightColor.r * amount;
				color.g += lightColor.g * amount;
				color.b += lightColor.b * amount;

			}

		}

	}

	function renderSprite( v1, element, material ) {

		var scaleX = element.scale.x * _svgWidthHalf;
		var scaleY = element.scale.y * _svgHeightHalf;

		_svgNode = getRectNode( _rectCount ++ );

		_svgNode.setAttribute( 'x', v1.x - ( scaleX * 0.5 ) );
		_svgNode.setAttribute( 'y', v1.y - ( scaleY * 0.5 ) );
		_svgNode.setAttribute( 'width', scaleX );
		_svgNode.setAttribute( 'height', scaleY );

		if ( material instanceof THREE.SpriteMaterial ) {

			_svgNode.setAttribute( 'style', 'fill: ' + material.color.getStyle() );

		}

		_svg.appendChild( _svgNode );

	}

	function renderLine( v1, v2, element, material ) {

		_svgNode = getLineNode( _lineCount ++ );

		_svgNode.setAttribute( 'x1', v1.positionScreen.x );
		_svgNode.setAttribute( 'y1', v1.positionScreen.y );
		_svgNode.setAttribute( 'x2', v2.positionScreen.x );
		_svgNode.setAttribute( 'y2', v2.positionScreen.y );

		if ( material instanceof THREE.LineBasicMaterial ) {

			_svgNode.setAttribute( 'style', 'fill: none; stroke: ' + material.color.getStyle() + '; stroke-width: ' + material.linewidth + '; stroke-opacity: ' + material.opacity + '; stroke-linecap: ' + material.linecap + '; stroke-linejoin: ' + material.linejoin );

			_svg.appendChild( _svgNode );

		}

	}

	function renderFace3( v1, v2, v3, element, material ) {

		_this.info.render.vertices += 3;
		_this.info.render.faces ++;

		_svgNode = getPathNode( _pathCount ++ );
		_svgNode.setAttribute( 'd', 'M ' + v1.positionScreen.x + ' ' + v1.positionScreen.y + ' L ' + v2.positionScreen.x + ' ' + v2.positionScreen.y + ' L ' + v3.positionScreen.x + ',' + v3.positionScreen.y + 'z' );

		if ( material instanceof THREE.MeshBasicMaterial ) {

			_color.copy( material.color );

			if ( material.vertexColors === THREE.FaceColors ) {

				_color.multiply( element.color );

			}

		} else if ( material instanceof THREE.MeshLambertMaterial || material instanceof THREE.MeshPhongMaterial ) {

			_diffuseColor.copy( material.color );

			if ( material.vertexColors === THREE.FaceColors ) {

				_diffuseColor.multiply( element.color );

			}

			_color.copy( _ambientLight );

			_centroid.copy( v1.positionWorld ).add( v2.positionWorld ).add( v3.positionWorld ).divideScalar( 3 );

			calculateLight( _lights, _centroid, element.normalModel, _color );

			_color.multiply( _diffuseColor ).add( material.emissive );

		} else if ( material instanceof THREE.MeshDepthMaterial ) {

			_w = 1 - ( material.__2near / (material.__farPlusNear - element.z * material.__farMinusNear) );
			_color.setRGB( _w, _w, _w );

		} else if ( material instanceof THREE.MeshNormalMaterial ) {

			var normal = element.normalModelView;

			_color.setRGB( normal.x, normal.y, normal.z ).multiplyScalar( 0.5 ).addScalar( 0.5 );

		}

		if ( material.wireframe ) {

			_svgNode.setAttribute( 'style', 'fill: none; stroke: ' + _color.getStyle() + '; stroke-width: ' + material.wireframeLinewidth + '; stroke-opacity: ' + material.opacity + '; stroke-linecap: ' + material.wireframeLinecap + '; stroke-linejoin: ' + material.wireframeLinejoin );

		} else {

			_svgNode.setAttribute( 'style', 'fill: ' + _color.getStyle() + '; fill-opacity: ' + material.opacity );

		}

		_svg.appendChild( _svgNode );

	}

	function getLineNode( id ) {

		if ( _svgLinePool[ id ] == null ) {

			_svgLinePool[ id ] = document.createElementNS( 'http://www.w3.org/2000/svg', 'line' );

			if ( _quality == 0 ) {

				_svgLinePool[ id ].setAttribute( 'shape-rendering', 'crispEdges' ); //optimizeSpeed

			}

			return _svgLinePool[ id ];

		}

		return _svgLinePool[ id ];

	}

	function getPathNode( id ) {

		if ( _svgPathPool[ id ] == null ) {

			_svgPathPool[ id ] = document.createElementNS( 'http://www.w3.org/2000/svg', 'path' );

			if ( _quality == 0 ) {

				_svgPathPool[ id ].setAttribute( 'shape-rendering', 'crispEdges' ); //optimizeSpeed

			}

			return _svgPathPool[ id ];

		}

		return _svgPathPool[ id ];

	}

	function getRectNode( id ) {

		if ( _svgRectPool[ id ] == null ) {

			_svgRectPool[ id ] = document.createElementNS( 'http://www.w3.org/2000/svg', 'rect' );

			if ( _quality == 0 ) {

				_svgRectPool[ id ].setAttribute( 'shape-rendering', 'crispEdges' ); //optimizeSpeed

			}

			return _svgRectPool[ id ];

		}

		return _svgRectPool[ id ];

	}

};
