# Supplementary material for: A comparative analysis of microbial profile of Guinea fowl and chicken using metagenomic approach
Source: PLoS One. 2018 Mar 1;13(3):e0191029. doi: 10.1371/journal.pone.0191029 (PMC5832216; doi:10.1371/journal.pone.0191029)
Supplement: S1 File — 16SrRNA sequencing data revealing Intestinal microbial profile of the chicken gastrointestinal tract. (ZIP) [file pone.0191029.s002.zip › exports/betaDiversityDir_species/euclidean_emperor_pcoa_plot/emperor_required_resources/js/chroma.min.js]

/** echo  * @license echo  * while read i do echo  *  done echo
*/
!function(){var Color,K,PITHIRD,TWOPI,X,Y,Z,bezier,brewer,chroma,clip_rgb,colors,cos,css2rgb,hex2rgb,hsi2rgb,hsl2rgb,hsv2rgb,lab2lch,lab2rgb,lab_xyz,lch2lab,lch2rgb,limit,luminance,luminance_x,rgb2hex,rgb2hsi,rgb2hsl,rgb2hsv,rgb2lab,rgb2lch,rgb_xyz,root,type,unpack,xyz_lab,xyz_rgb,_ref;chroma=function(x,y,z,m){return new Color(x,y,z,m)};if(typeof module!=="undefined"&&module!==null&&module.exports!=null){module.exports=chroma}if(typeof define==="function"&&define.amd){define([],function(){return chroma})}else{root=typeof exports!=="undefined"&&exports!==null?exports:this;root.chroma=chroma}chroma.color=function(x,y,z,m){return new Color(x,y,z,m)};chroma.hsl=function(h,s,l,a){return new Color(h,s,l,a,"hsl")};chroma.hsv=function(h,s,v,a){return new Color(h,s,v,a,"hsv")};chroma.rgb=function(r,g,b,a){return new Color(r,g,b,a,"rgb")};chroma.hex=function(x){return new Color(x)};chroma.css=function(x){return new Color(x)};chroma.lab=function(l,a,b){return new Color(l,a,b,"lab")};chroma.lch=function(l,c,h){return new Color(l,c,h,"lch")};chroma.hsi=function(h,s,i){return new Color(h,s,i,"hsi")};chroma.gl=function(r,g,b,a){return new Color(r*255,g*255,b*255,a,"gl")};chroma.interpolate=function(a,b,f,m){if(a==null||b==null){return"#000"}if(type(a)==="string"){a=new Color(a)}if(type(b)==="string"){b=new Color(b)}return a.interpolate(f,b,m)};chroma.mix=chroma.interpolate;chroma.contrast=function(a,b){var l1,l2;if(type(a)==="string"){a=new Color(a)}if(type(b)==="string"){b=new Color(b)}l1=a.luminance();l2=b.luminance();if(l1>l2){return(l1+.05)/(l2+.05)}else{return(l2+.05)/(l1+.05)}};chroma.luminance=function(color){return chroma(color).luminance()};chroma._Color=Color;Color=function(){function Color(){var a,arg,args,m,me,me_rgb,x,y,z,_i,_len,_ref,_ref1,_ref2,_ref3;me=this;args=[];for(_i=0,_len=arguments.length;_i<_len;_i++){arg=arguments[_i];if(arg!=null){args.push(arg)}}if(args.length===0){_ref=[255,0,255,1,"rgb"],x=_ref[0],y=_ref[1],z=_ref[2],a=_ref[3],m=_ref[4]}else if(type(args[0])==="array"){if(args[0].length===3){_ref1=args[0],x=_ref1[0],y=_ref1[1],z=_ref1[2];a=1}else if(args[0].length===4){_ref2=args[0],x=_ref2[0],y=_ref2[1],z=_ref2[2],a=_ref2[3]}else{throw"unknown input argument"}m=args[1]}else if(type(args[0])==="string"){x=args[0];m="hex"}else if(type(args[0])==="object"){_ref3=args[0]._rgb,x=_ref3[0],y=_ref3[1],z=_ref3[2],a=_ref3[3];m="rgb"}else if(args.length>=3){x=args[0];y=args[1];z=args[2]}if(args.length===3){m="rgb";a=1}else if(args.length===4){if(type(args[3])==="string"){m=args[3];a=1}else if(type(args[3])==="number"){m="rgb";a=args[3]}}else if(args.length===5){a=args[3];m=args[4]}if(a==null){a=1}if(m==="rgb"){me._rgb=[x,y,z,a]}else if(m==="gl"){me._rgb=[x*255,y*255,z*255,a]}else if(m==="hsl"){me._rgb=hsl2rgb(x,y,z);me._rgb[3]=a}else if(m==="hsv"){me._rgb=hsv2rgb(x,y,z);me._rgb[3]=a}else if(m==="hex"){me._rgb=hex2rgb(x)}else if(m==="lab"){me._rgb=lab2rgb(x,y,z);me._rgb[3]=a}else if(m==="lch"){me._rgb=lch2rgb(x,y,z);me._rgb[3]=a}else if(m==="hsi"){me._rgb=hsi2rgb(x,y,z);me._rgb[3]=a}me_rgb=clip_rgb(me._rgb)}Color.prototype.rgb=function(){return this._rgb.slice(0,3)};Color.prototype.rgba=function(){return this._rgb};Color.prototype.hex=function(){return rgb2hex(this._rgb)};Color.prototype.toString=function(){return this.name()};Color.prototype.hsl=function(){return rgb2hsl(this._rgb)};Color.prototype.hsv=function(){return rgb2hsv(this._rgb)};Color.prototype.lab=function(){return rgb2lab(this._rgb)};Color.prototype.lch=function(){return rgb2lch(this._rgb)};Color.prototype.hsi=function(){return rgb2hsi(this._rgb)};Color.prototype.gl=function(){return[this._rgb[0]/255,this._rgb[1]/255,this._rgb[2]/255,this._rgb[3]]};Color.prototype.luminance=function(){return luminance(this._rgb)};Color.prototype.name=function(){var h,k;h=this.hex();for(k in chroma.colors){if(h===chroma.colors[k]){return k}}return h};Color.prototype.alpha=function(alpha){if(arguments.length){this._rgb[3]=alpha;return this}return this._rgb[3]};Color.prototype.css=function(mode){var hsl,me,rgb,rnd;if(mode==null){mode="rgb"}me=this;rgb=me._rgb;if(mode.length===3&&rgb[3]<1){mode+="a"}if(mode==="rgb"){return mode+"("+rgb.slice(0,3).join(",")+")"}else if(mode==="rgba"){return mode+"("+rgb.join(",")+")"}else if(mode==="hsl"||mode==="hsla"){hsl=me.hsl();rnd=function(a){return Math.round(a*100)/100};hsl[0]=rnd(hsl[0]);hsl[1]=rnd(hsl[1]*100)+"%";hsl[2]=rnd(hsl[2]*100)+"%";if(mode.length===4){hsl[3]=rgb[3]}return mode+"("+hsl.join(",")+")"}};Color.prototype.interpolate=function(f,col,m){var dh,hue,hue0,hue1,lbv,lbv0,lbv1,me,res,sat,sat0,sat1,xyz0,xyz1;me=this;if(m==null){m="rgb"}if(type(col)==="string"){col=new Color(col)}if(m==="hsl"||m==="hsv"||m==="lch"||m==="hsi"){if(m==="hsl"){xyz0=me.hsl();xyz1=col.hsl()}else if(m==="hsv"){xyz0=me.hsv();xyz1=col.hsv()}else if(m==="hsi"){xyz0=me.hsi();xyz1=col.hsi()}else if(m==="lch"){xyz0=me.lch();xyz1=col.lch()}if(m.substr(0,1)==="h"){hue0=xyz0[0],sat0=xyz0[1],lbv0=xyz0[2];hue1=xyz1[0],sat1=xyz1[1],lbv1=xyz1[2]}else{lbv0=xyz0[0],sat0=xyz0[1],hue0=xyz0[2];lbv1=xyz1[0],sat1=xyz1[1],hue1=xyz1[2]}if(!isNaN(hue0)&&!isNaN(hue1)){if(hue1>hue0&&hue1-hue0>180){dh=hue1-(hue0+360)}else if(hue1<hue0&&hue0-hue1>180){dh=hue1+360-hue0}else{dh=hue1-hue0}hue=hue0+f*dh}else if(!isNaN(hue0)){hue=hue0;if((lbv1===1||lbv1===0)&&m!=="hsv"){sat=sat0}}else if(!isNaN(hue1)){hue=hue1;if((lbv0===1||lbv0===0)&&m!=="hsv"){sat=sat1}}else{hue=Number.NaN}if(sat==null){sat=sat0+f*(sat1-sat0)}lbv=lbv0+f*(lbv1-lbv0);if(m.substr(0,1)==="h"){res=new Color(hue,sat,lbv,m)}else{res=new Color(lbv,sat,hue,m)}}else if(m==="rgb"){xyz0=me._rgb;xyz1=col._rgb;res=new Color(xyz0[0]+f*(xyz1[0]-xyz0[0]),xyz0[1]+f*(xyz1[1]-xyz0[1]),xyz0[2]+f*(xyz1[2]-xyz0[2]),m)}else if(m==="lab"){xyz0=me.lab();xyz1=col.lab();res=new Color(xyz0[0]+f*(xyz1[0]-xyz0[0]),xyz0[1]+f*(xyz1[1]-xyz0[1]),xyz0[2]+f*(xyz1[2]-xyz0[2]),m)}else{throw"color mode "+m+" is not supported"}res.alpha(me.alpha()+f*(col.alpha()-me.alpha()));return res};Color.prototype.premultiply=function(){var a,rgb;rgb=this.rgb();a=this.alpha();return chroma(rgb[0]*a,rgb[1]*a,rgb[2]*a,a)};Color.prototype.darken=function(amount){var lch,me;if(amount==null){amount=20}me=this;lch=me.lch();lch[0]-=amount;return chroma.lch(lch).alpha(me.alpha())};Color.prototype.darker=function(amount){return this.darken(amount)};Color.prototype.brighten=function(amount){if(amount==null){amount=20}return this.darken(-amount)};Color.prototype.brighter=function(amount){return this.brighten(amount)};Color.prototype.saturate=function(amount){var lch,me;if(amount==null){amount=20}me=this;lch=me.lch();lch[1]+=amount;return chroma.lch(lch).alpha(me.alpha())};Color.prototype.desaturate=function(amount){if(amount==null){amount=20}return this.saturate(-amount)};return Color}();clip_rgb=function(rgb){var i;for(i in rgb){if(i<3){if(rgb[i]<0){rgb[i]=0}if(rgb[i]>255){rgb[i]=255}}else if(i===3){if(rgb[i]<0){rgb[i]=0}if(rgb[i]>1){rgb[i]=1}}}return rgb};css2rgb=function(css){var hsl,i,m,rgb,_i,_j,_k,_l;css=css.toLowerCase();if(chroma.colors!=null&&chroma.colors[css]){return hex2rgb(chroma.colors[css])}if(m=css.match(/rgb\(\s*(\-?\d+),\s*(\-?\d+)\s*,\s*(\-?\d+)\s*\)/)){rgb=m.slice(1,4);for(i=_i=0;_i<=2;i=++_i){rgb[i]=+rgb[i]}rgb[3]=1}else if(m=css.match(/rgba\(\s*(\-?\d+),\s*(\-?\d+)\s*,\s*(\-?\d+)\s*,\s*([01]|[01]?\.\d+)\)/)){rgb=m.slice(1,5);for(i=_j=0;_j<=3;i=++_j){rgb[i]=+rgb[i]}}else if(m=css.match(/rgb\(\s*(\-?\d+(?:\.\d+)?)%,\s*(\-?\d+(?:\.\d+)?)%\s*,\s*(\-?\d+(?:\.\d+)?)%\s*\)/)){rgb=m.slice(1,4);for(i=_k=0;_k<=2;i=++_k){rgb[i]=Math.round(rgb[i]*2.55)}rgb[3]=1}else if(m=css.match(/rgba\(\s*(\-?\d+(?:\.\d+)?)%,\s*(\-?\d+(?:\.\d+)?)%\s*,\s*(\-?\d+(?:\.\d+)?)%\s*,\s*([01]|[01]?\.\d+)\)/)){rgb=m.slice(1,5);for(i=_l=0;_l<=2;i=++_l){rgb[i]=Math.round(rgb[i]*2.55)}rgb[3]=+rgb[3]}else if(m=css.match(/hsl\(\s*(\-?\d+(?:\.\d+)?),\s*(\-?\d+(?:\.\d+)?)%\s*,\s*(\-?\d+(?:\.\d+)?)%\s*\)/)){hsl=m.slice(1,4);hsl[1]*=.01;hsl[2]*=.01;rgb=hsl2rgb(hsl);rgb[3]=1}else if(m=css.match(/hsla\(\s*(\-?\d+(?:\.\d+)?),\s*(\-?\d+(?:\.\d+)?)%\s*,\s*(\-?\d+(?:\.\d+)?)%\s*,\s*([01]|[01]?\.\d+)\)/)){hsl=m.slice(1,4);hsl[1]*=.01;hsl[2]*=.01;rgb=hsl2rgb(hsl);rgb[3]=+m[4]}return rgb};hex2rgb=function(hex){var a,b,g,r,rgb,u;if(hex.match(/^#?([A-Fa-f0-9]{6}|[A-Fa-f0-9]{3})$/)){if(hex.length===4||hex.length===7){hex=hex.substr(1)}if(hex.length===3){hex=hex.split("");hex=hex[0]+hex[0]+hex[1]+hex[1]+hex[2]+hex[2]}u=parseInt(hex,16);r=u>>16;g=u>>8&255;b=u&255;return[r,g,b,1]}if(hex.match(/^#?([A-Fa-f0-9]{8})$/)){if(hex.length===9){hex=hex.substr(1)}u=parseInt(hex,16);r=u>>24&255;g=u>>16&255;b=u>>8&255;a=u&255;return[r,g,b,a]}if(rgb=css2rgb(hex)){return rgb}throw"unknown color: "+hex};hsi2rgb=function(h,s,i){var b,g,r,_ref;_ref=unpack(arguments),h=_ref[0],s=_ref[1],i=_ref[2];h/=360;if(h<1/3){b=(1-s)/3;r=(1+s*cos(TWOPI*h)/cos(PITHIRD-TWOPI*h))/3;g=1-(b+r)}else if(h<2/3){h-=1/3;r=(1-s)/3;g=(1+s*cos(TWOPI*h)/cos(PITHIRD-TWOPI*h))/3;b=1-(r+g)}else{h-=2/3;g=(1-s)/3;b=(1+s*cos(TWOPI*h)/cos(PITHIRD-TWOPI*h))/3;r=1-(g+b)}r=limit(i*r*3);g=limit(i*g*3);b=limit(i*b*3);return[r*255,g*255,b*255]};hsl2rgb=function(){var b,c,g,h,i,l,r,s,t1,t2,t3,_i,_ref,_ref1;_ref=unpack(arguments),h=_ref[0],s=_ref[1],l=_ref[2];if(s===0){r=g=b=l*255}else{t3=[0,0,0];c=[0,0,0];t2=l<.5?l*(1+s):l+s-l*s;t1=2*l-t2;h/=360;t3[0]=h+1/3;t3[1]=h;t3[2]=h-1/3;for(i=_i=0;_i<=2;i=++_i){if(t3[i]<0){t3[i]+=1}if(t3[i]>1){t3[i]-=1}if(6*t3[i]<1){c[i]=t1+(t2-t1)*6*t3[i]}else if(2*t3[i]<1){c[i]=t2}else if(3*t3[i]<2){c[i]=t1+(t2-t1)*(2/3-t3[i])*6}else{c[i]=t1}}_ref1=[Math.round(c[0]*255),Math.round(c[1]*255),Math.round(c[2]*255)],r=_ref1[0],g=_ref1[1],b=_ref1[2]}return[r,g,b]};hsv2rgb=function(){var b,f,g,h,i,p,q,r,s,t,v,_ref,_ref1,_ref2,_ref3,_ref4,_ref5,_ref6;_ref=unpack(arguments),h=_ref[0],s=_ref[1],v=_ref[2];v*=255;if(s===0){r=g=b=v}else{if(h===360){h=0}if(h>360){h-=360}if(h<0){h+=360}h/=60;i=Math.floor(h);f=h-i;p=v*(1-s);q=v*(1-s*f);t=v*(1-s*(1-f));switch(i){case 0:_ref1=[v,t,p],r=_ref1[0],g=_ref1[1],b=_ref1[2];break;case 1:_ref2=[q,v,p],r=_ref2[0],g=_ref2[1],b=_ref2[2];break;case 2:_ref3=[p,v,t],r=_ref3[0],g=_ref3[1],b=_ref3[2];break;case 3:_ref4=[p,q,v],r=_ref4[0],g=_ref4[1],b=_ref4[2];break;case 4:_ref5=[t,p,v],r=_ref5[0],g=_ref5[1],b=_ref5[2];break;case 5:_ref6=[v,p,q],r=_ref6[0],g=_ref6[1],b=_ref6[2]}}r=Math.round(r);g=Math.round(g);b=Math.round(b);return[r,g,b]};K=18;X=.95047;Y=1;Z=1.08883;lab2lch=function(){var a,b,c,h,l,_ref;_ref=unpack(arguments),l=_ref[0],a=_ref[1],b=_ref[2];c=Math.sqrt(a*a+b*b);h=Math.atan2(b,a)/Math.PI*180;return[l,c,h]};lab2rgb=function(l,a,b){var g,r,x,y,z,_ref,_ref1;if(l!==void 0&&l.length===3){_ref=l,l=_ref[0],a=_ref[1],b=_ref[2]}if(l!==void 0&&l.length===3){_ref1=l,l=_ref1[0],a=_ref1[1],b=_ref1[2]}y=(l+16)/116;x=y+a/500;z=y-b/200;x=lab_xyz(x)*X;y=lab_xyz(y)*Y;z=lab_xyz(z)*Z;r=xyz_rgb(3.2404542*x-1.5371385*y-.4985314*z);g=xyz_rgb(-.969266*x+1.8760108*y+.041556*z);b=xyz_rgb(.0556434*x-.2040259*y+1.0572252*z);return[limit(r,0,255),limit(g,0,255),limit(b,0,255),1]};lab_xyz=function(x){if(x>.206893034){return x*x*x}else{return(x-4/29)/7.787037}};xyz_rgb=function(r){return Math.round(255*(r<=.00304?12.92*r:1.055*Math.pow(r,1/2.4)-.055))};lch2lab=function(){var c,h,l,_ref;_ref=unpack(arguments),l=_ref[0],c=_ref[1],h=_ref[2];h=h*Math.PI/180;return[l,Math.cos(h)*c,Math.sin(h)*c]};lch2rgb=function(l,c,h){var L,a,b,g,r,_ref,_ref1;_ref=lch2lab(l,c,h),L=_ref[0],a=_ref[1],b=_ref[2];_ref1=lab2rgb(L,a,b),r=_ref1[0],g=_ref1[1],b=_ref1[2];return[limit(r,0,255),limit(g,0,255),limit(b,0,255)]};luminance=function(r,g,b){var _ref;_ref=unpack(arguments),r=_ref[0],g=_ref[1],b=_ref[2];r=luminance_x(r);g=luminance_x(g);b=luminance_x(b);return.2126*r+.7152*g+.0722*b};luminance_x=function(x){x/=255;if(x<=.03928){return x/12.92}else{return Math.pow((x+.055)/1.055,2.4)}};rgb2hex=function(){var b,g,r,str,u,_ref;_ref=unpack(arguments),r=_ref[0],g=_ref[1],b=_ref[2];u=r<<16|g<<8|b;str="000000"+u.toString(16);return"#"+str.substr(str.length-6)};rgb2hsi=function(){var TWOPI,b,g,h,i,min,r,s,_ref;_ref=unpack(arguments),r=_ref[0],g=_ref[1],b=_ref[2];TWOPI=Math.PI*2;r/=255;g/=255;b/=255;min=Math.min(r,g,b);i=(r+g+b)/3;s=1-min/i;if(s===0){h=0}else{h=(r-g+(r-b))/2;h/=Math.sqrt((r-g)*(r-g)+(r-b)*(g-b));h=Math.acos(h);if(b>g){h=TWOPI-h}h/=TWOPI}return[h*360,s,i]};rgb2hsl=function(r,g,b){var h,l,max,min,s,_ref;if(r!==void 0&&r.length>=3){_ref=r,r=_ref[0],g=_ref[1],b=_ref[2]}r/=255;g/=255;b/=255;min=Math.min(r,g,b);max=Math.max(r,g,b);l=(max+min)/2;if(max===min){s=0;h=Number.NaN}else{s=l<.5?(max-min)/(max+min):(max-min)/(2-max-min)}if(r===max){h=(g-b)/(max-min)}else if(g===max){h=2+(b-r)/(max-min)}else if(b===max){h=4+(r-g)/(max-min)}h*=60;if(h<0){h+=360}return[h,s,l]};rgb2hsv=function(){var b,delta,g,h,max,min,r,s,v,_ref;_ref=unpack(arguments),r=_ref[0],g=_ref[1],b=_ref[2];min=Math.min(r,g,b);max=Math.max(r,g,b);delta=max-min;v=max/255;if(max===0){h=Number.NaN;s=0}else{s=delta/max;if(r===max){h=(g-b)/delta}if(g===max){h=2+(b-r)/delta}if(b===max){h=4+(r-g)/delta}h*=60;if(h<0){h+=360}}return[h,s,v]};rgb2lab=function(){var b,g,r,x,y,z,_ref;_ref=unpack(arguments),r=_ref[0],g=_ref[1],b=_ref[2];r=rgb_xyz(r);g=rgb_xyz(g);b=rgb_xyz(b);x=xyz_lab((.4124564*r+.3575761*g+.1804375*b)/X);y=xyz_lab((.2126729*r+.7151522*g+.072175*b)/Y);z=xyz_lab((.0193339*r+.119192*g+.9503041*b)/Z);return[116*y-16,500*(x-y),200*(y-z)]};rgb_xyz=function(r){if((r/=255)<=.04045){return r/12.92}else{return Math.pow((r+.055)/1.055,2.4)}};xyz_lab=function(x){if(x>.008856){return Math.pow(x,1/3)}else{return 7.787037*x+4/29}};rgb2lch=function(){var a,b,g,l,r,_ref,_ref1;_ref=unpack(arguments),r=_ref[0],g=_ref[1],b=_ref[2];_ref1=rgb2lab(r,g,b),l=_ref1[0],a=_ref1[1],b=_ref1[2];return lab2lch(l,a,b)};chroma.scale=function(colors,positions){var classifyValue,f,getClass,getColor,resetCache,setColors,setDomain,tmap,_colorCache,_colors,_correctLightness,_domain,_fixed,_max,_min,_mode,_nacol,_numClasses,_out,_pos,_spread;_mode="rgb";_nacol=chroma("#ccc");_spread=0;_fixed=false;_domain=[0,1];_colors=[];_out=false;_pos=[];_min=0;_max=1;_correctLightness=false;_numClasses=0;_colorCache={};setColors=function(colors,positions){var c,col,_i,_j,_ref,_ref1,_ref2;if(colors==null){colors=["#ddd","#222"]}if(colors!=null&&type(colors)==="string"&&((_ref=chroma.brewer)!=null?_ref[colors]:void 0)!=null){colors=chroma.brewer[colors]}if(type(colors)==="array"){colors=colors.slice(0);for(c=_i=0,_ref1=colors.length-1;0<=_ref1?_i<=_ref1:_i>=_ref1;c=0<=_ref1?++_i:--_i){col=colors[c];if(type(col)==="string"){colors[c]=chroma(col)}}if(positions!=null){_pos=positions}else{_pos=[];for(c=_j=0,_ref2=colors.length-1;0<=_ref2?_j<=_ref2:_j>=_ref2;c=0<=_ref2?++_j:--_j){_pos.push(c/(colors.length-1))}}}resetCache();return _colors=colors};setDomain=function(domain){if(domain==null){domain=[]}_domain=domain;_min=domain[0];_max=domain[domain.length-1];resetCache();if(domain.length===2){return _numClasses=0}else{return _numClasses=domain.length-1}};getClass=function(value){var i,n;if(_domain!=null){n=_domain.length-1;i=0;while(i<n&&value>=_domain[i]){i++}return i-1}return 0};tmap=function(t){return t};classifyValue=function(value){var i,maxc,minc,n,val;val=value;if(_domain.length>2){n=_domain.length-1;i=getClass(value);minc=_domain[0]+(_domain[1]-_domain[0])*(0+_spread*.5);maxc=_domain[n-1]+(_domain[n]-_domain[n-1])*(1-_spread*.5);val=_min+(_domain[i]+(_domain[i+1]-_domain[i])*.5-minc)/(maxc-minc)*(_max-_min)}return val};getColor=function(val,bypassMap){var c,col,f0,i,k,p,t,_i,_ref;if(bypassMap==null){bypassMap=false}if(isNaN(val)){return _nacol}if(!bypassMap){if(_domain.length>2){c=getClass(val);t=c/(_numClasses-1)}else{t=f0=(val-_min)/(_max-_min);t=Math.min(1,Math.max(0,t))}}else{t=val}if(!bypassMap){t=tmap(t)}k=Math.floor(t*1e4);if(_colorCache[k]){col=_colorCache[k]}else{if(type(_colors)==="array"){for(i=_i=0,_ref=_pos.length-1;0<=_ref?_i<=_ref:_i>=_ref;i=0<=_ref?++_i:--_i){p=_pos[i];if(t<=p){col=_colors[i];break}if(t>=p&&i===_pos.length-1){col=_colors[i];break}if(t>p&&t<_pos[i+1]){t=(t-p)/(_pos[i+1]-p);col=chroma.interpolate(_colors[i],_colors[i+1],t,_mode);break}}}else if(type(_colors)==="function"){col=_colors(t)}_colorCache[k]=col}return col};resetCache=function(){return _colorCache={}};setColors(colors,positions);f=function(v){var c;c=getColor(v);if(_out&&c[_out]){return c[_out]()}else{return c}};f.domain=function(domain,classes,mode,key){var d;if(mode==null){mode="e"}if(!arguments.length){return _domain}if(classes!=null){d=chroma.analyze(domain,key);if(classes===0){domain=[d.min,d.max]}else{domain=chroma.limits(d,mode,classes)}}setDomain(domain);return f};f.mode=function(_m){if(!arguments.length){return _mode}_mode=_m;resetCache();return f};f.range=function(colors,_pos){setColors(colors,_pos);return f};f.out=function(_o){_out=_o;return f};f.spread=function(val){if(!arguments.length){return _spread}_spread=val;return f};f.correctLightness=function(v){if(!arguments.length){return _correctLightness}_correctLightness=v;resetCache();if(_correctLightness){tmap=function(t){var L0,L1,L_actual,L_diff,L_ideal,max_iter,pol,t0,t1;L0=getColor(0,true).lab()[0];L1=getColor(1,true).lab()[0];pol=L0>L1;L_actual=getColor(t,true).lab()[0];L_ideal=L0+(L1-L0)*t;L_diff=L_actual-L_ideal;t0=0;t1=1;max_iter=20;while(Math.abs(L_diff)>.01&&max_iter-->0){!function(){if(pol){L_diff*=-1}if(L_diff<0){t0=t;t+=(t1-t)*.5}else{t1=t;t+=(t0-t)*.5}L_actual=getColor(t,true).lab()[0];return L_diff=L_actual-L_ideal}()}return t}}else{tmap=function(t){return t}}return f};f.colors=function(out){var i,samples,_i,_j,_len,_ref;if(out==null){out="hex"}colors=[];samples=[];if(_domain.length>2){for(i=_i=1,_ref=_domain.length;1<=_ref?_i<_ref:_i>_ref;i=1<=_ref?++_i:--_i){samples.push((_domain[i-1]+_domain[i])*.5)}}else{samples=_domain}for(_j=0,_len=samples.length;_j<_len;_j++){i=samples[_j];colors.push(f(i)[out]())}return colors};return f};if((_ref=chroma.scales)==null){chroma.scales={}}chroma.scales.cool=function(){return chroma.scale([chroma.hsl(180,1,.9),chroma.hsl(250,.7,.4)])};chroma.scales.hot=function(){return chroma.scale(["#000","#f00","#ff0","#fff"],[0,.25,.75,1]).mode("rgb")};chroma.analyze=function(data,key,filter){var add,k,r,val,visit,_i,_len;r={min:Number.MAX_VALUE,max:Number.MAX_VALUE*-1,sum:0,values:[],count:0};if(filter==null){filter=function(){return true}}add=function(val){if(val!=null&&!isNaN(val)){r.values.push(val);r.sum+=val;if(val<r.min){r.min=val}if(val>r.max){r.max=val}r.count+=1}};visit=function(val,k){if(filter(val,k)){if(key!=null&&type(key)==="function"){return add(key(val))}else if(key!=null&&type(key)==="string"||type(key)==="number"){return add(val[key])}else{return add(val)}}};if(type(data)==="array"){for(_i=0,_len=data.length;_i<_len;_i++){val=data[_i];visit(val)}}else{for(k in data){val=data[k];visit(val,k)}}r.domain=[r.min,r.max];r.limits=function(mode,num){return chroma.limits(r,mode,num)};return r};chroma.limits=function(data,mode,num){var assignments,best,centroids,cluster,clusterSizes,dist,i,j,kClusters,limits,max,max_log,min,min_log,mindist,n,nb_iters,newCentroids,p,pb,pr,repeat,sum,tmpKMeansBreaks,value,values,_i,_j,_k,_l,_m,_n,_o,_p,_q,_r,_ref1,_ref10,_ref11,_ref12,_ref13,_ref14,_ref15,_ref2,_ref3,_ref4,_ref5,_ref6,_ref7,_ref8,_ref9,_s,_t,_u,_v,_w;if(mode==null){mode="equal"}if(num==null){num=7}if(data.values==null){data=chroma.analyze(data)}min=data.min;max=data.max;sum=data.sum;values=data.values.sort(function(a,b){return a-b});limits=[];if(mode.substr(0,1)==="c"){limits.push(min);limits.push(max)}if(mode.substr(0,1)==="e"){limits.push(min);for(i=_i=1,_ref1=num-1;1<=_ref1?_i<=_ref1:_i>=_ref1;i=1<=_ref1?++_i:--_i){limits.push(min+i/num*(max-min))}limits.push(max)}else if(mode.substr(0,1)==="l"){if(min<=0){throw"Logarithmic scales are only possible for values > 0"}min_log=Math.LOG10E*Math.log(min);max_log=Math.LOG10E*Math.log(max);limits.push(min);for(i=_j=1,_ref2=num-1;1<=_ref2?_j<=_ref2:_j>=_ref2;i=1<=_ref2?++_j:--_j){limits.push(Math.pow(10,min_log+i/num*(max_log-min_log)))}limits.push(max)}else if(mode.substr(0,1)==="q"){limits.push(min);for(i=_k=1,_ref3=num-1;1<=_ref3?_k<=_ref3:_k>=_ref3;i=1<=_ref3?++_k:--_k){p=values.length*i/num;pb=Math.floor(p);if(pb===p){limits.push(values[pb])}else{pr=p-pb;limits.push(values[pb]*pr+values[pb+1]*(1-pr))}}limits.push(max)}else if(mode.substr(0,1)==="k"){n=values.length;assignments=new Array(n);clusterSizes=new Array(num);repeat=true;nb_iters=0;centroids=null;centroids=[];centroids.push(min);for(i=_l=1,_ref4=num-1;1<=_ref4?_l<=_ref4:_l>=_ref4;i=1<=_ref4?++_l:--_l){centroids.push(min+i/num*(max-min))}centroids.push(max);while(repeat){for(j=_m=0,_ref5=num-1;0<=_ref5?_m<=_ref5:_m>=_ref5;j=0<=_ref5?++_m:--_m){clusterSizes[j]=0}for(i=_n=0,_ref6=n-1;0<=_ref6?_n<=_ref6:_n>=_ref6;i=0<=_ref6?++_n:--_n){value=values[i];mindist=Number.MAX_VALUE;for(j=_o=0,_ref7=num-1;0<=_ref7?_o<=_ref7:_o>=_ref7;j=0<=_ref7?++_o:--_o){dist=Math.abs(centroids[j]-value);if(dist<mindist){mindist=dist;best=j}}clusterSizes[best]++;assignments[i]=best}newCentroids=new Array(num);for(j=_p=0,_ref8=num-1;0<=_ref8?_p<=_ref8:_p>=_ref8;j=0<=_ref8?++_p:--_p){newCentroids[j]=null}for(i=_q=0,_ref9=n-1;0<=_ref9?_q<=_ref9:_q>=_ref9;i=0<=_ref9?++_q:--_q){cluster=assignments[i];if(newCentroids[cluster]===null){newCentroids[cluster]=values[i]}else{newCentroids[cluster]+=values[i]}}for(j=_r=0,_ref10=num-1;0<=_ref10?_r<=_ref10:_r>=_ref10;j=0<=_ref10?++_r:--_r){newCentroids[j]*=1/clusterSizes[j]}repeat=false;for(j=_s=0,_ref11=num-1;0<=_ref11?_s<=_ref11:_s>=_ref11;j=0<=_ref11?++_s:--_s){if(newCentroids[j]!==centroids[i]){repeat=true;break}}centroids=newCentroids;nb_iters++;if(nb_iters>200){repeat=false}}kClusters={};for(j=_t=0,_ref12=num-1;0<=_ref12?_t<=_ref12:_t>=_ref12;j=0<=_ref12?++_t:--_t){kClusters[j]=[]}for(i=_u=0,_ref13=n-1;0<=_ref13?_u<=_ref13:_u>=_ref13;i=0<=_ref13?++_u:--_u){cluster=assignments[i];kClusters[cluster].push(values[i])}tmpKMeansBreaks=[];for(j=_v=0,_ref14=num-1;0<=_ref14?_v<=_ref14:_v>=_ref14;j=0<=_ref14?++_v:--_v){tmpKMeansBreaks.push(kClusters[j][0]);tmpKMeansBreaks.push(kClusters[j][kClusters[j].length-1])}tmpKMeansBreaks=tmpKMeansBreaks.sort(function(a,b){return a-b});limits.push(tmpKMeansBreaks[0]);for(i=_w=1,_ref15=tmpKMeansBreaks.length-1;_w<=_ref15;i=_w+=2){if(!isNaN(tmpKMeansBreaks[i])){limits.push(tmpKMeansBreaks[i])}}}return limits};/**
  	ColorBrewer colors for chroma.js
  
  	Copyright (c) 2002 Cynthia Brewer, Mark Harrower, and The 
  	Pennsylvania State University.
  
  	Licensed under the Apache License, Version 2.0 (the "License"); 
  	you may not use this file except in compliance with the License.
  	You may obtain a copy of the License at	
  	http://www.apache.org/licenses/LICENSE-2.0
  
  	Unless required by applicable law or agreed to in writing, software distributed
  	under the License is distributed on an "AS IS" BASIS, WITHOUT WARRANTIES OR
  	CONDITIONS OF ANY KIND, either express or implied. See the License for the
  	specific language governing permissions and limitations under the License.
  
      @preserve
  */
chroma.brewer=brewer={OrRd:["#fff7ec","#fee8c8","#fdd49e","#fdbb84","#fc8d59","#ef6548","#d7301f","#b30000","#7f0000"],PuBu:["#fff7fb","#ece7f2","#d0d1e6","#a6bddb","#74a9cf","#3690c0","#0570b0","#045a8d","#023858"],BuPu:["#f7fcfd","#e0ecf4","#bfd3e6","#9ebcda","#8c96c6","#8c6bb1","#88419d","#810f7c","#4d004b"],Oranges:["#fff5eb","#fee6ce","#fdd0a2","#fdae6b","#fd8d3c","#f16913","#d94801","#a63603","#7f2704"],BuGn:["#f7fcfd","#e5f5f9","#ccece6","#99d8c9","#66c2a4","#41ae76","#238b45","#006d2c","#00441b"],YlOrBr:["#ffffe5","#fff7bc","#fee391","#fec44f","#fe9929","#ec7014","#cc4c02","#993404","#662506"],YlGn:["#ffffe5","#f7fcb9","#d9f0a3","#addd8e","#78c679","#41ab5d","#238443","#006837","#004529"],Reds:["#fff5f0","#fee0d2","#fcbba1","#fc9272","#fb6a4a","#ef3b2c","#cb181d","#a50f15","#67000d"],RdPu:["#fff7f3","#fde0dd","#fcc5c0","#fa9fb5","#f768a1","#dd3497","#ae017e","#7a0177","#49006a"],Greens:["#f7fcf5","#e5f5e0","#c7e9c0","#a1d99b","#74c476","#41ab5d","#238b45","#006d2c","#00441b"],YlGnBu:["#ffffd9","#edf8b1","#c7e9b4","#7fcdbb","#41b6c4","#1d91c0","#225ea8","#253494","#081d58"],Purples:["#fcfbfd","#efedf5","#dadaeb","#bcbddc","#9e9ac8","#807dba","#6a51a3","#54278f","#3f007d"],GnBu:["#f7fcf0","#e0f3db","#ccebc5","#a8ddb5","#7bccc4","#4eb3d3","#2b8cbe","#0868ac","#084081"],Greys:["#ffffff","#f0f0f0","#d9d9d9","#bdbdbd","#969696","#737373","#525252","#252525","#000000"],YlOrRd:["#ffffcc","#ffeda0","#fed976","#feb24c","#fd8d3c","#fc4e2a","#e31a1c","#bd0026","#800026"],PuRd:["#f7f4f9","#e7e1ef","#d4b9da","#c994c7","#df65b0","#e7298a","#ce1256","#980043","#67001f"],Blues:["#f7fbff","#deebf7","#c6dbef","#9ecae1","#6baed6","#4292c6","#2171b5","#08519c","#08306b"],PuBuGn:["#fff7fb","#ece2f0","#d0d1e6","#a6bddb","#67a9cf","#3690c0","#02818a","#016c59","#014636"],Spectral:["#9e0142","#d53e4f","#f46d43","#fdae61","#fee08b","#ffffbf","#e6f598","#abdda4","#66c2a5","#3288bd","#5e4fa2"],RdYlGn:["#a50026","#d73027","#f46d43","#fdae61","#fee08b","#ffffbf","#d9ef8b","#a6d96a","#66bd63","#1a9850","#006837"],RdBu:["#67001f","#b2182b","#d6604d","#f4a582","#fddbc7","#f7f7f7","#d1e5f0","#92c5de","#4393c3","#2166ac","#053061"],PiYG:["#8e0152","#c51b7d","#de77ae","#f1b6da","#fde0ef","#f7f7f7","#e6f5d0","#b8e186","#7fbc41","#4d9221","#276419"],PRGn:["#40004b","#762a83","#9970ab","#c2a5cf","#e7d4e8","#f7f7f7","#d9f0d3","#a6dba0","#5aae61","#1b7837","#00441b"],RdYlBu:["#a50026","#d73027","#f46d43","#fdae61","#fee090","#ffffbf","#e0f3f8","#abd9e9","#74add1","#4575b4","#313695"],BrBG:["#543005","#8c510a","#bf812d","#dfc27d","#f6e8c3","#f5f5f5","#c7eae5","#80cdc1","#35978f","#01665e","#003c30"],RdGy:["#67001f","#b2182b","#d6604d","#f4a582","#fddbc7","#ffffff","#e0e0e0","#bababa","#878787","#4d4d4d","#1a1a1a"],PuOr:["#7f3b08","#b35806","#e08214","#fdb863","#fee0b6","#f7f7f7","#d8daeb","#b2abd2","#8073ac","#542788","#2d004b"],Set2:["#66c2a5","#fc8d62","#8da0cb","#e78ac3","#a6d854","#ffd92f","#e5c494","#b3b3b3"],Accent:["#7fc97f","#beaed4","#fdc086","#ffff99","#386cb0","#f0027f","#bf5b17","#666666"],Set1:["#e41a1c","#377eb8","#4daf4a","#984ea3","#ff7f00","#ffff33","#a65628","#f781bf","#999999"],Set3:["#8dd3c7","#ffffb3","#bebada","#fb8072","#80b1d3","#fdb462","#b3de69","#fccde5","#d9d9d9","#bc80bd","#ccebc5","#ffed6f"],Dark2:["#1b9e77","#d95f02","#7570b3","#e7298a","#66a61e","#e6ab02","#a6761d","#666666"],Paired:["#a6cee3","#1f78b4","#b2df8a","#33a02c","#fb9a99","#e31a1c","#fdbf6f","#ff7f00","#cab2d6","#6a3d9a","#ffff99","#b15928"],Pastel2:["#b3e2cd","#fdcdac","#cbd5e8","#f4cae4","#e6f5c9","#fff2ae","#f1e2cc","#cccccc"],Pastel1:["#fbb4ae","#b3cde3","#ccebc5","#decbe4","#fed9a6","#ffffcc","#e5d8bd","#fddaec","#f2f2f2"]};chroma.colors=colors={indigo:"#4b0082",gold:"#ffd700",hotpink:"#ff69b4",firebrick:"#b22222",indianred:"#cd5c5c",yellow:"#ffff00",mistyrose:"#ffe4e1",darkolivegreen:"#556b2f",olive:"#808000",darkseagreen:"#8fbc8f",pink:"#ffc0cb",tomato:"#ff6347",lightcoral:"#f08080",orangered:"#ff4500",navajowhite:"#ffdead",lime:"#00ff00",palegreen:"#98fb98",darkslategrey:"#2f4f4f",greenyellow:"#adff2f",burlywood:"#deb887",seashell:"#fff5ee",mediumspringgreen:"#00fa9a",fuchsia:"#ff00ff",papayawhip:"#ffefd5",blanchedalmond:"#ffebcd",chartreuse:"#7fff00",dimgray:"#696969",black:"#000000",peachpuff:"#ffdab9",springgreen:"#00ff7f",aquamarine:"#7fffd4",white:"#ffffff",orange:"#ffa500",lightsalmon:"#ffa07a",darkslategray:"#2f4f4f",brown:"#a52a2a",ivory:"#fffff0",dodgerblue:"#1e90ff",peru:"#cd853f",lawngreen:"#7cfc00",chocolate:"#d2691e",crimson:"#dc143c",forestgreen:"#228b22",darkgrey:"#a9a9a9",lightseagreen:"#20b2aa",cyan:"#00ffff",mintcream:"#f5fffa",silver:"#c0c0c0",antiquewhite:"#faebd7",mediumorchid:"#ba55d3",skyblue:"#87ceeb",gray:"#808080",darkturquoise:"#00ced1",goldenrod:"#daa520",darkgreen:"#006400",floralwhite:"#fffaf0",darkviolet:"#9400d3",darkgray:"#a9a9a9",moccasin:"#ffe4b5",saddlebrown:"#8b4513",grey:"#808080",darkslateblue:"#483d8b",lightskyblue:"#87cefa",lightpink:"#ffb6c1",mediumvioletred:"#c71585",slategrey:"#708090",red:"#ff0000",deeppink:"#ff1493",limegreen:"#32cd32",darkmagenta:"#8b008b",palegoldenrod:"#eee8aa",plum:"#dda0dd",turquoise:"#40e0d0",lightgrey:"#d3d3d3",lightgoldenrodyellow:"#fafad2",darkgoldenrod:"#b8860b",lavender:"#e6e6fa",maroon:"#800000",yellowgreen:"#9acd32",sandybrown:"#f4a460",thistle:"#d8bfd8",violet:"#ee82ee",navy:"#000080",magenta:"#ff00ff",dimgrey:"#696969",tan:"#d2b48c",rosybrown:"#bc8f8f",olivedrab:"#6b8e23",blue:"#0000ff",lightblue:"#add8e6",ghostwhite:"#f8f8ff",honeydew:"#f0fff0",cornflowerblue:"#6495ed",slateblue:"#6a5acd",linen:"#faf0e6",darkblue:"#00008b",powderblue:"#b0e0e6",seagreen:"#2e8b57",darkkhaki:"#bdb76b",snow:"#fffafa",sienna:"#a0522d",mediumblue:"#0000cd",royalblue:"#4169e1",lightcyan:"#e0ffff",green:"#008000",mediumpurple:"#9370db",midnightblue:"#191970",cornsilk:"#fff8dc",paleturquoise:"#afeeee",bisque:"#ffe4c4",slategray:"#708090",darkcyan:"#008b8b",khaki:"#f0e68c",wheat:"#f5deb3",teal:"#008080",darkorchid:"#9932cc",deepskyblue:"#00bfff",salmon:"#fa8072",darkred:"#8b0000",steelblue:"#4682b4",palevioletred:"#db7093",lightslategray:"#778899",aliceblue:"#f0f8ff",lightslategrey:"#778899",lightgreen:"#90ee90",orchid:"#da70d6",gainsboro:"#dcdcdc",mediumseagreen:"#3cb371",lightgray:"#d3d3d3",mediumturquoise:"#48d1cc",lemonchiffon:"#fffacd",cadetblue:"#5f9ea0",lightyellow:"#ffffe0",lavenderblush:"#fff0f5",coral:"#ff7f50",purple:"#800080",aqua:"#00ffff",whitesmoke:"#f5f5f5",mediumslateblue:"#7b68ee",darkorange:"#ff8c00",mediumaquamarine:"#66cdaa",darksalmon:"#e9967a",beige:"#f5f5dc",blueviolet:"#8a2be2",azure:"#f0ffff",lightsteelblue:"#b0c4de",oldlace:"#fdf5e6"};type=function(){var classToType,name,_i,_len,_ref1;classToType={};_ref1="Boolean Number String Function Array Date RegExp Undefined Null".split(" ");for(_i=0,_len=_ref1.length;_i<_len;_i++){name=_ref1[_i];classToType["[object "+name+"]"]=name.toLowerCase()}return function(obj){var strType;strType=Object.prototype.toString.call(obj);return classToType[strType]||"object"}}();limit=function(x,min,max){if(min==null){min=0}if(max==null){max=1}if(x<min){x=min}if(x>max){x=max}return x};unpack=function(args){if(args.length>=3){return args}else{return args[0]}};TWOPI=Math.PI*2;PITHIRD=Math.PI/3;cos=Math.cos;bezier=function(colors){var I,I0,I1,c,lab0,lab1,lab2,lab3,_ref1,_ref2,_ref3;colors=function(){var _i,_len,_results;_results=[];for(_i=0,_len=colors.length;_i<_len;_i++){c=colors[_i];_results.push(chroma(c))}return _results}();if(colors.length===2){_ref1=function(){var _i,_len,_results;_results=[];for(_i=0,_len=colors.length;_i<_len;_i++){c=colors[_i];_results.push(c.lab())}return _results}(),lab0=_ref1[0],lab1=_ref1[1];I=function(t){var i,lab;lab=function(){var _i,_results;_results=[];for(i=_i=0;_i<=2;i=++_i){_results.push(lab0[i]+t*(lab1[i]-lab0[i]))}return _results}();return chroma.lab.apply(chroma,lab)}}else if(colors.length===3){_ref2=function(){var _i,_len,_results;_results=[];for(_i=0,_len=colors.length;_i<_len;_i++){c=colors[_i];_results.push(c.lab())}return _results}(),lab0=_ref2[0],lab1=_ref2[1],lab2=_ref2[2];I=function(t){var i,lab;lab=function(){var _i,_results;_results=[];for(i=_i=0;_i<=2;i=++_i){_results.push((1-t)*(1-t)*lab0[i]+2*(1-t)*t*lab1[i]+t*t*lab2[i])}return _results}();return chroma.lab.apply(chroma,lab)}}else if(colors.length===4){_ref3=function(){var _i,_len,_results;_results=[];for(_i=0,_len=colors.length;_i<_len;_i++){c=colors[_i];_results.push(c.lab())}return _results}(),lab0=_ref3[0],lab1=_ref3[1],lab2=_ref3[2],lab3=_ref3[3];I=function(t){var i,lab;lab=function(){var _i,_results;_results=[];for(i=_i=0;_i<=2;i=++_i){_results.push((1-t)*(1-t)*(1-t)*lab0[i]+3*(1-t)*(1-t)*t*lab1[i]+3*(1-t)*t*t*lab2[i]+t*t*t*lab3[i])}return _results}();return chroma.lab.apply(chroma,lab)}}else if(colors.length===5){I0=bezier(colors.slice(0,3));I1=bezier(colors.slice(2,5));I=function(t){if(t<.5){return I0(t*2)}else{return I1((t-.5)*2)}}}return I};chroma.interpolate.bezier=bezier}.call(this);
