# Supplementary material for: A comparative analysis of microbial profile of Guinea fowl and chicken using metagenomic approach
Source: PLoS One. 2018 Mar 1;13(3):e0191029. doi: 10.1371/journal.pone.0191029 (PMC5832216; doi:10.1371/journal.pone.0191029)
Supplement: S1 File — 16SrRNA sequencing data revealing Intestinal microbial profile of the chicken gastrointestinal tract. (ZIP) [file pone.0191029.s002.zip › exports/betaDiversityDir_species/euclidean_dm.txt]

	S001_chic_2_sample_16s_10-23-15_v2	S002_Sarayu_Chic_16s_2-Sample_10-30-15_v1	S003_GF_2_SAMPLE_v1	S004_GF_16S_2_v1
S001_chic_2_sample_16s_10-23-15_v2	0.0	6938.13000743	97236.4980756	98703.7335211
S002_Sarayu_Chic_16s_2-Sample_10-30-15_v1	6938.13000743	0.0	98031.809307	99085.3622943
S003_GF_2_SAMPLE_v1	97236.4980756	98031.809307	0.0	29614.6958958
S004_GF_16S_2_v1	98703.7335211	99085.3622943	29614.6958958	0.0
