# Supplementary material for: A comparative analysis of microbial profile of Guinea fowl and chicken using metagenomic approach
Source: PLoS One. 2018 Mar 1;13(3):e0191029. doi: 10.1371/journal.pone.0191029 (PMC5832216; doi:10.1371/journal.pone.0191029)
Supplement: S1 File — 16SrRNA sequencing data revealing Intestinal microbial profile of the chicken gastrointestinal tract. (ZIP) [file pone.0191029.s002.zip › exports/betaDiversityDir_species/euclidean_pc.txt]

Eigvals	4
9426112951.25	438661058.974	22895011.5322	0.0

Proportion explained	4
0.953320032306	0.0443644561735	0.00231551152065	0.0

Species	0	0

Site	4	4
S001_chic_2_sample_16s_10-23-15_v2	-48244.8808693	626.210736845	3390.77850021	0.0
S002_Sarayu_Chic_16s_2-Sample_10-30-15_v1	-48837.7897097	-825.306877633	-3367.86069135	0.0
S003_GF_2_SAMPLE_v1	47873.4078807	14890.8963525	-177.115847174	0.0
S004_GF_16S_2_v1	49209.2626983	-14691.8002118	154.198038312	0.0

Biplot	0	0

Site constraints	0	0
