# Supplementary material for: A comparative analysis of microbial profile of Guinea fowl and chicken using metagenomic approach
Source: PLoS One. 2018 Mar 1;13(3):e0191029. doi: 10.1371/journal.pone.0191029 (PMC5832216; doi:10.1371/journal.pone.0191029)
Supplement: S1 File — 16SrRNA sequencing data revealing Intestinal microbial profile of the chicken gastrointestinal tract. (ZIP) [file pone.0191029.s002.zip › exports/betaDiversityDir_species/log_20160929194400.txt]

Logging started at 19:44:00 on 29 Sep 2016
QIIME version: 1.9.1

qiime_config values:
pick_otus_reference_seqs_fp	/usr/local/lib/python2.7/dist-packages/qiime_default_reference/gg_13_8_otus/rep_set/97_otus.fasta
sc_queue	all.q
pynast_template_alignment_fp	/usr/local/lib/python2.7/dist-packages/qiime_default_reference/gg_13_8_otus/rep_set_aligned/85_otus.pynast.fasta
cluster_jobs_fp	start_parallel_jobs.py
assign_taxonomy_reference_seqs_fp	/usr/local/lib/python2.7/dist-packages/qiime_default_reference/gg_13_8_otus/rep_set/97_otus.fasta
torque_queue	friendlyq
jobs_to_start	1
denoiser_min_per_core	50
assign_taxonomy_id_to_taxonomy_fp	/usr/local/lib/python2.7/dist-packages/qiime_default_reference/gg_13_8_otus/taxonomy/97_otu_taxonomy.txt
temp_dir	/scratch/tmp/233305.1.analysis.q/
blastall_fp	blastall
seconds_to_sleep	1

parameter file values:
beta_diversity:metrics	chisq
parallel:jobs_to_start	1

Input file md5 sums:
/shared/data/Tennessee_State_University/sarayubhogoju@gmail.com/chic_2_sample_16s_10-23-15_v2/chic_2_sample_16s_10-23-15_v2_20160929155845607/outputs/MetagenomicsActor-00/exports/OTU_species.biom: 038c8d77daaf9d0dbc8f5954e06c30d8
/shared/data/Tennessee_State_University/sarayubhogoju@gmail.com/chic_2_sample_16s_10-23-15_v2/chic_2_sample_16s_10-23-15_v2_20160929155845607/outputs/MetagenomicsActor-00/exports/map.txt: 2eab708d2d71a54b8b5387ec175950ee

Executing commands.

# Beta Diversity (chisq) command 
beta_diversity.py -i /shared/data/Tennessee_State_University/sarayubhogoju@gmail.com/chic_2_sample_16s_10-23-15_v2/chic_2_sample_16s_10-23-15_v2_20160929155845607/outputs/MetagenomicsActor-00/exports/OTU_species.biom -o /shared/data/Tennessee_State_University/sarayubhogoju@gmail.com/chic_2_sample_16s_10-23-15_v2/chic_2_sample_16s_10-23-15_v2_20160929155845607/outputs/MetagenomicsActor-00/exports/betaDiversityDir_species --metrics chisq 

Stdout:

Stderr:
/usr/local/lib/python2.7/dist-packages/numpy/core/fromnumeric.py:2507: VisibleDeprecationWarning: `rank` is deprecated; use the `ndim` attribute or function instead. To find the rank of a matrix see `numpy.linalg.matrix_rank`.
  VisibleDeprecationWarning)

# Rename distance matrix (chisq) command 
mv /shared/data/Tennessee_State_University/sarayubhogoju@gmail.com/chic_2_sample_16s_10-23-15_v2/chic_2_sample_16s_10-23-15_v2_20160929155845607/outputs/MetagenomicsActor-00/exports/betaDiversityDir_species/chisq_OTU_species.txt /shared/data/Tennessee_State_University/sarayubhogoju@gmail.com/chic_2_sample_16s_10-23-15_v2/chic_2_sample_16s_10-23-15_v2_20160929155845607/outputs/MetagenomicsActor-00/exports/betaDiversityDir_species/chisq_dm.txt

Stdout:

Stderr:

# Principal coordinates (chisq) command 
principal_coordinates.py -i /shared/data/Tennessee_State_University/sarayubhogoju@gmail.com/chic_2_sample_16s_10-23-15_v2/chic_2_sample_16s_10-23-15_v2_20160929155845607/outputs/MetagenomicsActor-00/exports/betaDiversityDir_species/chisq_dm.txt -o /shared/data/Tennessee_State_University/sarayubhogoju@gmail.com/chic_2_sample_16s_10-23-15_v2/chic_2_sample_16s_10-23-15_v2_20160929155845607/outputs/MetagenomicsActor-00/exports/betaDiversityDir_species/chisq_pc.txt 

Stdout:

Stderr:

# Make emperor plots, chisq) command 
make_emperor.py -i /shared/data/Tennessee_State_University/sarayubhogoju@gmail.com/chic_2_sample_16s_10-23-15_v2/chic_2_sample_16s_10-23-15_v2_20160929155845607/outputs/MetagenomicsActor-00/exports/betaDiversityDir_species/chisq_pc.txt -o /shared/data/Tennessee_State_University/sarayubhogoju@gmail.com/chic_2_sample_16s_10-23-15_v2/chic_2_sample_16s_10-23-15_v2_20160929155845607/outputs/MetagenomicsActor-00/exports/betaDiversityDir_species/chisq_emperor_pcoa_plot/ -m /shared/data/Tennessee_State_University/sarayubhogoju@gmail.com/chic_2_sample_16s_10-23-15_v2/chic_2_sample_16s_10-23-15_v2_20160929155845607/outputs/MetagenomicsActor-00/exports/map.txt 

Stdout:

Stderr:


Logging stopped at 19:44:03 on 29 Sep 2016
